# Supplementary material for: Stress relaxation in the presence of sudden strain bursts: Methodology and stress relaxation data of microcast aluminium microwires
Source: Data Brief. 2018 Nov 14;21:2134–41. doi: 10.1016/j.dib.2018.11.047 (PMC6265499; doi:10.1016/j.dib.2018.11.047)
Supplement: Supplementary file 2 — Supplementary material [file mmc2.zip]

Archive with 945 entries (868 files):
- Data in brief/Annealed/
- Data in brief/Annealed/AN_20_3/
- Data in brief/Annealed/AN_20_3/AN_20_3_doublederivativemethodRESULTS.csv
- Data in brief/Annealed/AN_20_3/Stress relaxation txt files/
- Data in brief/Annealed/AN_20_3/Stress relaxation txt files/An_20_3_doublederivativemethod.nb
- Data in brief/Annealed/AN_20_3/Stress relaxation txt files/AN_20_3_Relaxcycle0001.txt
- Data in brief/Annealed/AN_20_3/Stress relaxation txt files/AN_20_3_Relaxcycle0002.txt
- Data in brief/Annealed/AN_20_3/Stress relaxation txt files/AN_20_3_Relaxcycle0003.txt
- Data in brief/Annealed/AN_20_3/Stress relaxation txt files/AN_20_3_Relaxcycle0004.txt
- Data in brief/Annealed/AN_20_3/Stress relaxation txt files/AN_20_3_Relaxcycle0005.txt
- Data in brief/Annealed/AN_20_3/Stress relaxation txt files/AN_20_3_Relaxcycle0006.txt
- Data in brief/Annealed/AN_20_3/Stress relaxation txt files/AN_20_3_Relaxcycle0007.txt
- Data in brief/Annealed/AN_20_3/Stress relaxation txt files/AN_20_3_Relaxcycle0008.txt
- Data in brief/Annealed/AN_20_3/Stress relaxation txt files/AN_20_3_Relaxcycle0009.txt
- Data in brief/Annealed/AN_20_3/Stress relaxation txt files/AN_20_3_Relaxcycle0010.txt
- Data in brief/Annealed/AN_20_3/Stress relaxation txt files/AN_20_3_Relaxcycle0011.txt
- Data in brief/Annealed/AN_20_3/Stress relaxation txt files/RelaxationFittingFlex.wl
- Data in brief/Annealed/AN_20_3/Stress relaxation txt files/RelaxationFittingLnTaudTau.wl
- Data in brief/Annealed/AN_20_3/Stress relaxation txt files/RelaxationFittingwErrors.wl
- Data in brief/Annealed/AN_27_2/
- Data in brief/Annealed/AN_27_2/AN_27_2_doublederivativemethodRESULTS.csv
- Data in brief/Annealed/AN_27_2/Stress relaxation txt files/
- Data in brief/Annealed/AN_27_2/Stress relaxation txt files/An_27_2_doublederivativemethod.nb
- Data in brief/Annealed/AN_27_2/Stress relaxation txt files/An_27_2_Relaxcycle0001.txt
- Data in brief/Annealed/AN_27_2/Stress relaxation txt files/An_27_2_Relaxcycle0003.txt
- Data in brief/Annealed/AN_27_2/Stress relaxation txt files/An_27_2_Relaxcycle0004.txt
- Data in brief/Annealed/AN_27_2/Stress relaxation txt files/An_27_2_Relaxcycle0005.txt
- Data in brief/Annealed/AN_27_2/Stress relaxation txt files/An_27_2_Relaxcycle0006.txt
- Data in brief/Annealed/AN_27_2/Stress relaxation txt files/An_27_2_Relaxcycle0007.txt
- Data in brief/Annealed/AN_27_2/Stress relaxation txt files/An_27_2_Relaxcycle0008.txt
- Data in brief/Annealed/AN_27_2/Stress relaxation txt files/An_27_2_Relaxcycle0009.txt
- Data in brief/Annealed/AN_27_2/Stress relaxation txt files/An_27_2_Relaxcycle0010.txt
- Data in brief/Annealed/AN_27_2/Stress relaxation txt files/An_27_2_Relaxcycle0011.txt
- Data in brief/Annealed/AN_27_2/Stress relaxation txt files/An_27_2_Relaxcycle0012.txt
- Data in brief/Annealed/AN_27_2/Stress relaxation txt files/An_27_2_Relaxcycle0013.txt
- Data in brief/Annealed/AN_27_2/Stress relaxation txt files/An_27_2_Relaxcycle0014.txt
- Data in brief/Annealed/AN_27_2/Stress relaxation txt files/An_27_2_Relaxcycle0015.txt
- Data in brief/Annealed/AN_27_2/Stress relaxation txt files/An_27_2_Relaxcycle0016.txt
- Data in brief/Annealed/AN_27_2/Stress relaxation txt files/An_27_2_Relaxcycle0017.txt
- Data in brief/Annealed/AN_27_2/Stress relaxation txt files/An_27_2_Relaxcycle0018.txt
- Data in brief/Annealed/AN_27_2/Stress relaxation txt files/An_27_2_Relaxcycle0019.txt
- Data in brief/Annealed/AN_27_2/Stress relaxation txt files/An_27_2_Relaxcycle0020.txt
- Data in brief/Annealed/AN_27_2/Stress relaxation txt files/An_27_2_Relaxcycle0021.txt
- Data in brief/Annealed/AN_27_2/Stress relaxation txt files/An_27_2_Relaxcycle0022.txt
- Data in brief/Annealed/AN_27_2/Stress relaxation txt files/An_27_2_Relaxcycle0023.txt
- Data in brief/Annealed/AN_27_2/Stress relaxation txt files/Not considered/
- Data in brief/Annealed/AN_27_2/Stress relaxation txt files/Not considered/An_27_2_Relaxcycle0002.txt
- Data in brief/Annealed/AN_27_2/Stress relaxation txt files/RelaxationFittingFlex.wl
- Data in brief/Annealed/AN_27_2/Stress relaxation txt files/RelaxationFittingLnTaudTau.wl
- Data in brief/Annealed/AN_27_2/Stress relaxation txt files/RelaxationFittingwErrors.wl
- Data in brief/As-cast/
- Data in brief/As-cast/Al4N/
- Data in brief/As-cast/Al4N/Al_100_r_1/
- Data in brief/As-cast/Al4N/Al_100_r_1/Al_100_r_1_doublederivativemethodRESULTS.csv
- Data in brief/As-cast/Al4N/Al_100_r_1/Stress relax txt files/
- Data in brief/As-cast/Al4N/Al_100_r_1/Stress relax txt files/Al_100_r_1_doublederivativemethod.nb
- Data in brief/As-cast/Al4N/Al_100_r_1/Stress relax txt files/Al_100_relax_1_Relaxcycle0004.txt
- Data in brief/As-cast/Al4N/Al_100_r_1/Stress relax txt files/Al_100_relax_1_Relaxcycle0005.txt
- Data in brief/As-cast/Al4N/Al_100_r_1/Stress relax txt files/Al_100_relax_1_Relaxcycle0006.txt
- Data in brief/As-cast/Al4N/Al_100_r_1/Stress relax txt files/Al_100_relax_1_Relaxcycle0007.txt
- Data in brief/As-cast/Al4N/Al_100_r_1/Stress relax txt files/Al_100_relax_1_Relaxcycle0008.txt
- Data in brief/As-cast/Al4N/Al_100_r_1/Stress relax txt files/Al_100_relax_1_Relaxcycle0009.txt
- Data in brief/As-cast/Al4N/Al_100_r_1/Stress relax txt files/Al_100_relax_1_Relaxcycle0010.txt
- Data in brief/As-cast/Al4N/Al_100_r_1/Stress relax txt files/Al_100_relax_1_Relaxcycle0011.txt
- Data in brief/As-cast/Al4N/Al_100_r_1/Stress relax txt files/Al_100_relax_1_Relaxcycle0012.txt
- Data in brief/As-cast/Al4N/Al_100_r_1/Stress relax txt files/Al_100_relax_1_Relaxcycle0013.txt
- Data in brief/As-cast/Al4N/Al_100_r_1/Stress relax txt files/Al_100_relax_1_Relaxcycle0014.txt
- Data in brief/As-cast/Al4N/Al_100_r_1/Stress relax txt files/Al_100_relax_1_Relaxcycle0015.txt
- Data in brief/As-cast/Al4N/Al_100_r_1/Stress relax txt files/Al_100_relax_1_Relaxcycle0016.txt
- Data in brief/As-cast/Al4N/Al_100_r_1/Stress relax txt files/Al_100_relax_1_Relaxcycle0017.txt
- Data in brief/As-cast/Al4N/Al_100_r_1/Stress relax txt files/Al_100_relax_1_Relaxcycle0018.txt
- Data in brief/As-cast/Al4N/Al_100_r_1/Stress relax txt files/Al_100_relax_1_Relaxcycle0019.txt
- Data in brief/As-cast/Al4N/Al_100_r_1/Stress relax txt files/Al_100_relax_1_Relaxcycle0020.txt
- Data in brief/As-cast/Al4N/Al_100_r_1/Stress relax txt files/Al_100_relax_1_Relaxcycle0021.txt
- Data in brief/As-cast/Al4N/Al_100_r_1/Stress relax txt files/Al_100_relax_1_Relaxcycle0022.txt
- Data in brief/As-cast/Al4N/Al_100_r_1/Stress relax txt files/Al_100_relax_1_Relaxcycle0023.txt
- Data in brief/As-cast/Al4N/Al_100_r_1/Stress relax txt files/Al_100_relax_1_Relaxcycle0024.txt
- Data in brief/As-cast/Al4N/Al_100_r_1/Stress relax txt files/Al_100_relax_1_Relaxcycle0025.txt
- Data in brief/As-cast/Al4N/Al_100_r_1/Stress relax txt files/Al_100_relax_1_Relaxcycle0026.txt
- Data in brief/As-cast/Al4N/Al_100_r_1/Stress relax txt files/Al_100_relax_1_Relaxcycle0027.txt
- Data in brief/As-cast/Al4N/Al_100_r_1/Stress relax txt files/Al_100_relax_1_Relaxcycle0028.txt
- Data in brief/As-cast/Al4N/Al_100_r_1/Stress relax txt files/Al_100_relax_1_Relaxcycle0029.txt
- Data in brief/As-cast/Al4N/Al_100_r_1/Stress relax txt files/Al_100_relax_1_Relaxcycle0030.txt
- Data in brief/As-cast/Al4N/Al_100_r_1/Stress relax txt files/Al_100_relax_1_Relaxcycle0031.txt
- Data in brief/As-cast/Al4N/Al_100_r_1/Stress relax txt files/Al_100_relax_1_Relaxcycle0032.txt
- Data in brief/As-cast/Al4N/Al_100_r_1/Stress relax txt files/Al_100_relax_1_Relaxcycle0033.txt
- Data in brief/As-cast/Al4N/Al_100_r_1/Stress relax txt files/Al_100_relax_1_Relaxcycle0034.txt
- Data in brief/As-cast/Al4N/Al_100_r_1/Stress relax txt files/Al_100_relax_1_Relaxcycle0035.txt
- Data in brief/As-cast/Al4N/Al_100_r_1/Stress relax txt files/Al_100_relax_1_Relaxcycle0036.txt
- Data in brief/As-cast/Al4N/Al_100_r_1/Stress relax txt files/Al_100_relax_1_Relaxcycle0037.txt
- Data in brief/As-cast/Al4N/Al_100_r_1/Stress relax txt files/Al_100_relax_1_Relaxcycle0038.txt
- Data in brief/As-cast/Al4N/Al_100_r_1/Stress relax txt files/Al_100_relax_1_Relaxcycle0039.txt
- Data in brief/As-cast/Al4N/Al_100_r_1/Stress relax txt files/Al_100_relax_1_Relaxcycle0040.txt
- Data in brief/As-cast/Al4N/Al_100_r_1/Stress relax txt files/Al_100_relax_1_Relaxcycle0041.txt
- Data in brief/As-cast/Al4N/Al_100_r_1/Stress relax txt files/Al_100_relax_1_Relaxcycle0042.txt
- Data in brief/As-cast/Al4N/Al_100_r_1/Stress relax txt files/Al_100_relax_1_Relaxcycle0043.txt
- Data in brief/As-cast/Al4N/Al_100_r_1/Stress relax txt files/Al_100_relax_1_Relaxcycle0044.txt
- Data in brief/As-cast/Al4N/Al_100_r_1/Stress relax txt files/Al_100_relax_1_Relaxcycle0045.txt
- Data in brief/As-cast/Al4N/Al_100_r_1/Stress relax txt files/Al_100_relax_1_Relaxcycle0046.txt
- Data in brief/As-cast/Al4N/Al_100_r_1/Stress relax txt files/Al_100_relax_1_Relaxcycle0047.txt
- Data in brief/As-cast/Al4N/Al_100_r_1/Stress relax txt files/Al_100_relax_1_Relaxcycle0048.txt
- Data in brief/As-cast/Al4N/Al_100_r_1/Stress relax txt files/Not considered/
- Data in brief/As-cast/Al4N/Al_100_r_1/Stress relax txt files/Not considered/Al_100_relax_1_Relaxcycle0001.txt
- Data in brief/As-cast/Al4N/Al_100_r_1/Stress relax txt files/Not considered/Al_100_relax_1_Relaxcycle0002.txt
- Data in brief/As-cast/Al4N/Al_100_r_1/Stress relax txt files/Not considered/Al_100_relax_1_Relaxcycle0003.txt
- Data in brief/As-cast/Al4N/Al_100_r_1/Stress relax txt files/RelaxationFittingFlex.wl
- Data in brief/As-cast/Al4N/Al_100_r_1/Stress relax txt files/RelaxationFittingLnTaudTau.wl
- Data in brief/As-cast/Al4N/Al_100_r_1/Stress relax txt files/RelaxationFittingwErrors.wl
- Data in brief/As-cast/Al4N/Al_100_r_3/
- Data in brief/As-cast/Al4N/Al_100_r_3/Al_100_r_3_doublederivativemethodRESULTS.csv
- Data in brief/As-cast/Al4N/Al_100_r_3/Stress relax txt files/
- Data in brief/As-cast/Al4N/Al_100_r_3/Stress relax txt files/Al_100_r_3_doublederivativemethod.nb
- Data in brief/As-cast/Al4N/Al_100_r_3/Stress relax txt files/Al_100_r_3_Relaxcycle0001.txt
- Data in brief/As-cast/Al4N/Al_100_r_3/Stress relax txt files/Al_100_r_3_Relaxcycle0002.txt
- Data in brief/As-cast/Al4N/Al_100_r_3/Stress relax txt files/Al_100_r_3_Relaxcycle0003.txt
- Data in brief/As-cast/Al4N/Al_100_r_3/Stress relax txt files/Al_100_r_3_Relaxcycle0004.txt
- Data in brief/As-cast/Al4N/Al_100_r_3/Stress relax txt files/Al_100_r_3_Relaxcycle0005.txt
- Data in brief/As-cast/Al4N/Al_100_r_3/Stress relax txt files/Al_100_r_3_Relaxcycle0006.txt
- Data in brief/As-cast/Al4N/Al_100_r_3/Stress relax txt files/Al_100_r_3_Relaxcycle0007.txt
- Data in brief/As-cast/Al4N/Al_100_r_3/Stress relax txt files/Al_100_r_3_Relaxcycle0008.txt
- Data in brief/As-cast/Al4N/Al_100_r_3/Stress relax txt files/Al_100_r_3_Relaxcycle0009.txt
- Data in brief/As-cast/Al4N/Al_100_r_3/Stress relax txt files/Al_100_r_3_Relaxcycle0010.txt
- Data in brief/As-cast/Al4N/Al_100_r_3/Stress relax txt files/Al_100_r_3_Relaxcycle0011.txt
- Data in brief/As-cast/Al4N/Al_100_r_3/Stress relax txt files/Al_100_r_3_Relaxcycle0012.txt
- Data in brief/As-cast/Al4N/Al_100_r_3/Stress relax txt files/Al_100_r_3_Relaxcycle0013.txt
- Data in brief/As-cast/Al4N/Al_100_r_3/Stress relax txt files/Al_100_r_3_Relaxcycle0014.txt
- Data in brief/As-cast/Al4N/Al_100_r_3/Stress relax txt files/Al_100_r_3_Relaxcycle0015.txt
- Data in brief/As-cast/Al4N/Al_100_r_3/Stress relax txt files/Al_100_r_3_Relaxcycle0016.txt
- Data in brief/As-cast/Al4N/Al_100_r_3/Stress relax txt files/Al_100_r_3_Relaxcycle0017.txt
- Data in brief/As-cast/Al4N/Al_100_r_3/Stress relax txt files/Al_100_r_3_Relaxcycle0018.txt
- Data in brief/As-cast/Al4N/Al_100_r_3/Stress relax txt files/Al_100_r_3_Relaxcycle0019.txt
- Data in brief/As-cast/Al4N/Al_100_r_3/Stress relax txt files/Al_100_r_3_Relaxcycle0020.txt
- Data in brief/As-cast/Al4N/Al_100_r_3/Stress relax txt files/Al_100_r_3_Relaxcycle0021.txt
- Data in brief/As-cast/Al4N/Al_100_r_3/Stress relax txt files/Al_100_r_3_Relaxcycle0022.txt
- Data in brief/As-cast/Al4N/Al_100_r_3/Stress relax txt files/Al_100_r_3_Relaxcycle0023.txt
- Data in brief/As-cast/Al4N/Al_100_r_3/Stress relax txt files/Al_100_r_3_Relaxcycle0024.txt
- Data in brief/As-cast/Al4N/Al_100_r_3/Stress relax txt files/Al_100_r_3_Relaxcycle0025.txt
- Data in brief/As-cast/Al4N/Al_100_r_3/Stress relax txt files/Al_100_r_3_Relaxcycle0026.txt
- Data in brief/As-cast/Al4N/Al_100_r_3/Stress relax txt files/Al_100_r_3_Relaxcycle0027.txt
- Data in brief/As-cast/Al4N/Al_100_r_3/Stress relax txt files/Al_100_r_3_Relaxcycle0028.txt
- Data in brief/As-cast/Al4N/Al_100_r_3/Stress relax txt files/Al_100_r_3_Relaxcycle0029.txt
- Data in brief/As-cast/Al4N/Al_100_r_3/Stress relax txt files/RelaxationFittingFlex.wl
- Data in brief/As-cast/Al4N/Al_100_r_3/Stress relax txt files/RelaxationFittingLnTaudTau.wl
- Data in brief/As-cast/Al4N/Al_100_r_3/Stress relax txt files/RelaxationFittingwErrors.wl
- Data in brief/As-cast/Al4N/Al_20_r_10/
- Data in brief/As-cast/Al4N/Al_20_r_10/Al_20_r_10_doublederivativemethodRESULTS.csv
- Data in brief/As-cast/Al4N/Al_20_r_10/Stress relaxation txt files/
- Data in brief/As-cast/Al4N/Al_20_r_10/Stress relaxation txt files/Al_20_r_10_doublederivativemethod.nb
- Data in brief/As-cast/Al4N/Al_20_r_10/Stress relaxation txt files/Al_20_r_10_StressStrain.txt_Relaxcycle1.txt
- Data in brief/As-cast/Al4N/Al_20_r_10/Stress relaxation txt files/Al_20_r_10_StressStrain.txt_Relaxcycle2.txt
- Data in brief/As-cast/Al4N/Al_20_r_10/Stress relaxation txt files/Al_20_r_10_StressStrain.txt_Relaxcycle3.txt
- Data in brief/As-cast/Al4N/Al_20_r_10/Stress relaxation txt files/Al_20_r_10_StressStrain.txt_Relaxcycle4.txt
- Data in brief/As-cast/Al4N/Al_20_r_10/Stress relaxation txt files/Al_20_r_10_StressStrain.txt_Relaxcycle5.txt
- Data in brief/As-cast/Al4N/Al_20_r_10/Stress relaxation txt files/Al_20_r_10_StressStrain.txt_Relaxcycle6.txt
- Data in brief/As-cast/Al4N/Al_20_r_10/Stress relaxation txt files/Al_20_r_10_StressStrain.txt_Relaxcycle7.txt
- Data in brief/As-cast/Al4N/Al_20_r_10/Stress relaxation txt files/Al_20_r_10_StressStrain.txt_Relaxcycle8.txt
- Data in brief/As-cast/Al4N/Al_20_r_10/Stress relaxation txt files/RelaxationFittingFlex.wl
- Data in brief/As-cast/Al4N/Al_20_r_10/Stress relaxation txt files/RelaxationFittingLnTaudTau.wl
- Data in brief/As-cast/Al4N/Al_20_r_10/Stress relaxation txt files/RelaxationFittingwErrors.wl
- Data in brief/As-cast/Al4N/Al_20_r_11/
- Data in brief/As-cast/Al4N/Al_20_r_11/Al_20_r_11_doublederivativemethodRESULTS.csv
- Data in brief/As-cast/Al4N/Al_20_r_11/Stress relaxation txt files/
- Data in brief/As-cast/Al4N/Al_20_r_11/Stress relaxation txt files/Al_20_r_11_doublederivativemethod.nb
- Data in brief/As-cast/Al4N/Al_20_r_11/Stress relaxation txt files/Al_20_r_11_Relaxcycle0001.txt
- Data in brief/As-cast/Al4N/Al_20_r_11/Stress relaxation txt files/Al_20_r_11_Relaxcycle0002.txt
- Data in brief/As-cast/Al4N/Al_20_r_11/Stress relaxation txt files/Al_20_r_11_Relaxcycle0003.txt
- Data in brief/As-cast/Al4N/Al_20_r_11/Stress relaxation txt files/Al_20_r_11_Relaxcycle0004.txt
- Data in brief/As-cast/Al4N/Al_20_r_11/Stress relaxation txt files/Al_20_r_11_Relaxcycle0005.txt
- Data in brief/As-cast/Al4N/Al_20_r_11/Stress relaxation txt files/Al_20_r_11_Relaxcycle0006.txt
- Data in brief/As-cast/Al4N/Al_20_r_11/Stress relaxation txt files/Al_20_r_11_Relaxcycle0007.txt
- Data in brief/As-cast/Al4N/Al_20_r_11/Stress relaxation txt files/Al_20_r_11_Relaxcycle0008.txt
- Data in brief/As-cast/Al4N/Al_20_r_11/Stress relaxation txt files/Al_20_r_11_Relaxcycle0009.txt
- Data in brief/As-cast/Al4N/Al_20_r_11/Stress relaxation txt files/RelaxationFittingFlex.wl
- Data in brief/As-cast/Al4N/Al_20_r_11/Stress relaxation txt files/RelaxationFittingLnTaudTau.wl
- Data in brief/As-cast/Al4N/Al_20_r_11/Stress relaxation txt files/RelaxationFittingwErrors.wl
- Data in brief/As-cast/Al4N/Al_20_r_14/
- Data in brief/As-cast/Al4N/Al_20_r_14/Al_20_r_14_doublederivativemethodRESULTS.csv
- Data in brief/As-cast/Al4N/Al_20_r_14/Stress relaxation txt files/
- Data in brief/As-cast/Al4N/Al_20_r_14/Stress relaxation txt files/Al_20_r_14_doublederivativemethod.nb
- Data in brief/As-cast/Al4N/Al_20_r_14/Stress relaxation txt files/Al_20_r_14_Relaxcycle0001.txt
- Data in brief/As-cast/Al4N/Al_20_r_14/Stress relaxation txt files/Al_20_r_14_Relaxcycle0002.txt
- Data in brief/As-cast/Al4N/Al_20_r_14/Stress relaxation txt files/Al_20_r_14_Relaxcycle0003.txt
- Data in brief/As-cast/Al4N/Al_20_r_14/Stress relaxation txt files/Al_20_r_14_Relaxcycle0004.txt
- Data in brief/As-cast/Al4N/Al_20_r_14/Stress relaxation txt files/Al_20_r_14_Relaxcycle0005.txt
- Data in brief/As-cast/Al4N/Al_20_r_14/Stress relaxation txt files/Al_20_r_14_Relaxcycle0006.txt
- Data in brief/As-cast/Al4N/Al_20_r_14/Stress relaxation txt files/Al_20_r_14_Relaxcycle0007.txt
- Data in brief/As-cast/Al4N/Al_20_r_14/Stress relaxation txt files/Al_20_r_14_Relaxcycle0008.txt
- Data in brief/As-cast/Al4N/Al_20_r_14/Stress relaxation txt files/Al_20_r_14_Relaxcycle0009.txt
- Data in brief/As-cast/Al4N/Al_20_r_14/Stress relaxation txt files/Al_20_r_14_Relaxcycle0010.txt
- Data in brief/As-cast/Al4N/Al_20_r_14/Stress relaxation txt files/Al_20_r_14_Relaxcycle0011.txt
- Data in brief/As-cast/Al4N/Al_20_r_14/Stress relaxation txt files/Al_20_r_14_Relaxcycle0012.txt
- Data in brief/As-cast/Al4N/Al_20_r_14/Stress relaxation txt files/Al_20_r_14_Relaxcycle0013.txt
- Data in brief/As-cast/Al4N/Al_20_r_14/Stress relaxation txt files/Al_20_r_14_Relaxcycle0014.txt
- Data in brief/As-cast/Al4N/Al_20_r_14/Stress relaxation txt files/Al_20_r_14_Relaxcycle0015.txt
- Data in brief/As-cast/Al4N/Al_20_r_14/Stress relaxation txt files/Al_20_r_14_Relaxcycle0016.txt
- Data in brief/As-cast/Al4N/Al_20_r_14/Stress relaxation txt files/Al_20_r_14_Relaxcycle0017.txt
- Data in brief/As-cast/Al4N/Al_20_r_14/Stress relaxation txt files/Al_20_r_14_Relaxcycle0018.txt
- Data in brief/As-cast/Al4N/Al_20_r_14/Stress relaxation txt files/RelaxationFittingFlex.wl
- Data in brief/As-cast/Al4N/Al_20_r_14/Stress relaxation txt files/RelaxationFittingLnTaudTau.wl
- Data in brief/As-cast/Al4N/Al_20_r_14/Stress relaxation txt files/RelaxationFittingwErrors.wl
- Data in brief/As-cast/Al4N/Al_20_r_15/
- Data in brief/As-cast/Al4N/Al_20_r_15/Al_20_r_15_doublederivativemethodRESULTS.csv
- Data in brief/As-cast/Al4N/Al_20_r_15/Stress relax txt files/
- Data in brief/As-cast/Al4N/Al_20_r_15/Stress relax txt files/Al_20_r_15_doublederivativemethod.nb
- Data in brief/As-cast/Al4N/Al_20_r_15/Stress relax txt files/Al_20_r_15_Relaxcycle0001.txt
- Data in brief/As-cast/Al4N/Al_20_r_15/Stress relax txt files/Al_20_r_15_Relaxcycle0002.txt
- Data in brief/As-cast/Al4N/Al_20_r_15/Stress relax txt files/Al_20_r_15_Relaxcycle0003.txt
- Data in brief/As-cast/Al4N/Al_20_r_15/Stress relax txt files/Al_20_r_15_Relaxcycle0004.txt
- Data in brief/As-cast/Al4N/Al_20_r_15/Stress relax txt files/Al_20_r_15_Relaxcycle0005.txt
- Data in brief/As-cast/Al4N/Al_20_r_15/Stress relax txt files/Al_20_r_15_Relaxcycle0006.txt
- Data in brief/As-cast/Al4N/Al_20_r_15/Stress relax txt files/Al_20_r_15_Relaxcycle0007.txt
- Data in brief/As-cast/Al4N/Al_20_r_15/Stress relax txt files/Al_20_r_15_Relaxcycle0008.txt
- Data in brief/As-cast/Al4N/Al_20_r_15/Stress relax txt files/Al_20_r_15_Relaxcycle0009.txt
- Data in brief/As-cast/Al4N/Al_20_r_15/Stress relax txt files/RelaxationFittingFlex.wl
- Data in brief/As-cast/Al4N/Al_20_r_15/Stress relax txt files/RelaxationFittingLnTaudTau.wl
- Data in brief/As-cast/Al4N/Al_20_r_15/Stress relax txt files/RelaxationFittingwErrors.wl
- Data in brief/As-cast/Al4N/Al_20_r_16/
- Data in brief/As-cast/Al4N/Al_20_r_16/Al_20_r_16_doublederivativemethodRESULTS.csv
- Data in brief/As-cast/Al4N/Al_20_r_16/Stress relax txt files/
- Data in brief/As-cast/Al4N/Al_20_r_16/Stress relax txt files/Al_20_r_16_doublederivativemethod.nb
- Data in brief/As-cast/Al4N/Al_20_r_16/Stress relax txt files/Al_20_r_16_Relaxcycle0003.txt
- Data in brief/As-cast/Al4N/Al_20_r_16/Stress relax txt files/Al_20_r_16_Relaxcycle0004.txt
- Data in brief/As-cast/Al4N/Al_20_r_16/Stress relax txt files/Al_20_r_16_Relaxcycle0005.txt
- Data in brief/As-cast/Al4N/Al_20_r_16/Stress relax txt files/Al_20_r_16_Relaxcycle0006.txt
- Data in brief/As-cast/Al4N/Al_20_r_16/Stress relax txt files/Al_20_r_16_Relaxcycle0007.txt
- Data in brief/As-cast/Al4N/Al_20_r_16/Stress relax txt files/Al_20_r_16_Relaxcycle0008.txt
- Data in brief/As-cast/Al4N/Al_20_r_16/Stress relax txt files/Al_20_r_16_Relaxcycle0009.txt
- Data in brief/As-cast/Al4N/Al_20_r_16/Stress relax txt files/Al_20_r_16_Relaxcycle0010.txt
- Data in brief/As-cast/Al4N/Al_20_r_16/Stress relax txt files/Al_20_r_16_Relaxcycle0011.txt
- Data in brief/As-cast/Al4N/Al_20_r_16/Stress relax txt files/Al_20_r_16_Relaxcycle0012.txt
- Data in brief/As-cast/Al4N/Al_20_r_16/Stress relax txt files/Al_20_r_16_Relaxcycle0013.txt
- Data in brief/As-cast/Al4N/Al_20_r_16/Stress relax txt files/Al_20_r_16_Relaxcycle0014.txt
- Data in brief/As-cast/Al4N/Al_20_r_16/Stress relax txt files/Al_20_r_16_Relaxcycle0015.txt
- Data in brief/As-cast/Al4N/Al_20_r_16/Stress relax txt files/Al_20_r_16_Relaxcycle0016.txt
- Data in brief/As-cast/Al4N/Al_20_r_16/Stress relax txt files/Al_20_r_16_Relaxcycle0017.txt
- Data in brief/As-cast/Al4N/Al_20_r_16/Stress relax txt files/Al_20_r_16_Relaxcycle0018.txt
- Data in brief/As-cast/Al4N/Al_20_r_16/Stress relax txt files/Al_20_r_16_Relaxcycle0019.txt
- Data in brief/As-cast/Al4N/Al_20_r_16/Stress relax txt files/Al_20_r_16_Relaxcycle0020.txt
- Data in brief/As-cast/Al4N/Al_20_r_16/Stress relax txt files/Al_20_r_16_Relaxcycle0021.txt
- Data in brief/As-cast/Al4N/Al_20_r_16/Stress relax txt files/Not considered/
- Data in brief/As-cast/Al4N/Al_20_r_16/Stress relax txt files/Not considered/Al_20_r_16_Relaxcycle0001.txt
- Data in brief/As-cast/Al4N/Al_20_r_16/Stress relax txt files/Not considered/Al_20_r_16_Relaxcycle0002.txt
- Data in brief/As-cast/Al4N/Al_20_r_16/Stress relax txt files/RelaxationFittingFlex.wl
- Data in brief/As-cast/Al4N/Al_20_r_16/Stress relax txt files/RelaxationFittingLnTaudTau.wl
- Data in brief/As-cast/Al4N/Al_20_r_16/Stress relax txt files/RelaxationFittingwErrors.wl
- Data in brief/As-cast/Al4N/Al_20_r_18/
- Data in brief/As-cast/Al4N/Al_20_r_18/Al_20_r_18_doublederivativemethodRESULTS.csv
- Data in brief/As-cast/Al4N/Al_20_r_18/Stress relax txt files/
- Data in brief/As-cast/Al4N/Al_20_r_18/Stress relax txt files/Al_20_r_18_doublederivativemethod.nb
- Data in brief/As-cast/Al4N/Al_20_r_18/Stress relax txt files/Al_20_r_18_Relaxcycle0001.txt
- Data in brief/As-cast/Al4N/Al_20_r_18/Stress relax txt files/Al_20_r_18_Relaxcycle0002.txt
- Data in brief/As-cast/Al4N/Al_20_r_18/Stress relax txt files/Al_20_r_18_Relaxcycle0003.txt
- Data in brief/As-cast/Al4N/Al_20_r_18/Stress relax txt files/Al_20_r_18_Relaxcycle0004.txt
- Data in brief/As-cast/Al4N/Al_20_r_18/Stress relax txt files/Al_20_r_18_Relaxcycle0005.txt
- Data in brief/As-cast/Al4N/Al_20_r_18/Stress relax txt files/Al_20_r_18_Relaxcycle0006.txt
- Data in brief/As-cast/Al4N/Al_20_r_18/Stress relax txt files/Al_20_r_18_Relaxcycle0007.txt
- Data in brief/As-cast/Al4N/Al_20_r_18/Stress relax txt files/Al_20_r_18_Relaxcycle0008.txt
- Data in brief/As-cast/Al4N/Al_20_r_18/Stress relax txt files/RelaxationFittingFlex.wl
- Data in brief/As-cast/Al4N/Al_20_r_18/Stress relax txt files/RelaxationFittingLnTaudTau.wl
- Data in brief/As-cast/Al4N/Al_20_r_18/Stress relax txt files/RelaxationFittingwErrors.wl
- Data in brief/As-cast/Al4N/Al_20_r_19/
- Data in brief/As-cast/Al4N/Al_20_r_19/Al_20_r_19_doublederivativemethodRESULTS.csv
- Data in brief/As-cast/Al4N/Al_20_r_19/Stress relax txt files/
- Data in brief/As-cast/Al4N/Al_20_r_19/Stress relax txt files/Al_20_r_19_doublederivativemethod.nb
- Data in brief/As-cast/Al4N/Al_20_r_19/Stress relax txt files/Al_20_r_19_Relaxcycle0001.txt
- Data in brief/As-cast/Al4N/Al_20_r_19/Stress relax txt files/Al_20_r_19_Relaxcycle0002.txt
- Data in brief/As-cast/Al4N/Al_20_r_19/Stress relax txt files/Al_20_r_19_Relaxcycle0003.txt
- Data in brief/As-cast/Al4N/Al_20_r_19/Stress relax txt files/Al_20_r_19_Relaxcycle0004.txt
- Data in brief/As-cast/Al4N/Al_20_r_19/Stress relax txt files/Al_20_r_19_Relaxcycle0005.txt
- Data in brief/As-cast/Al4N/Al_20_r_19/Stress relax txt files/Al_20_r_19_Relaxcycle0006.txt
- Data in brief/As-cast/Al4N/Al_20_r_19/Stress relax txt files/Al_20_r_19_Relaxcycle0007.txt
- Data in brief/As-cast/Al4N/Al_20_r_19/Stress relax txt files/Al_20_r_19_Relaxcycle0008.txt
- Data in brief/As-cast/Al4N/Al_20_r_19/Stress relax txt files/Al_20_r_19_Relaxcycle0009.txt
- Data in brief/As-cast/Al4N/Al_20_r_19/Stress relax txt files/Al_20_r_19_Relaxcycle0010.txt
- Data in brief/As-cast/Al4N/Al_20_r_19/Stress relax txt files/Al_20_r_19_Relaxcycle0011.txt
- Data in brief/As-cast/Al4N/Al_20_r_19/Stress relax txt files/RelaxationFittingFlex.wl
- Data in brief/As-cast/Al4N/Al_20_r_19/Stress relax txt files/RelaxationFittingLnTaudTau.wl
- Data in brief/As-cast/Al4N/Al_20_r_19/Stress relax txt files/RelaxationFittingwErrors.wl
- Data in brief/As-cast/Al4N/Al_20_r_25/
- Data in brief/As-cast/Al4N/Al_20_r_25/Al_20_r_25_doublederivativemethodRESULTS.csv
- Data in brief/As-cast/Al4N/Al_20_r_25/Stress relax txt files/
- Data in brief/As-cast/Al4N/Al_20_r_25/Stress relax txt files/Al_20_r_25_doublederivativemethod.nb
- Data in brief/As-cast/Al4N/Al_20_r_25/Stress relax txt files/Al_20_r_25_Relaxcycle0007.txt
- Data in brief/As-cast/Al4N/Al_20_r_25/Stress relax txt files/Al_20_r_25_Relaxcycle0008.txt
- Data in brief/As-cast/Al4N/Al_20_r_25/Stress relax txt files/Al_20_r_25_Relaxcycle0009.txt
- Data in brief/As-cast/Al4N/Al_20_r_25/Stress relax txt files/Al_20_r_25_Relaxcycle0010.txt
- Data in brief/As-cast/Al4N/Al_20_r_25/Stress relax txt files/Al_20_r_25_Relaxcycle0011.txt
- Data in brief/As-cast/Al4N/Al_20_r_25/Stress relax txt files/Al_20_r_25_Relaxcycle0012.txt
- Data in brief/As-cast/Al4N/Al_20_r_25/Stress relax txt files/Al_20_r_25_Relaxcycle0013.txt
- Data in brief/As-cast/Al4N/Al_20_r_25/Stress relax txt files/Al_20_r_25_Relaxcycle0014.txt
- Data in brief/As-cast/Al4N/Al_20_r_25/Stress relax txt files/Al_20_r_25_Relaxcycle0015.txt
- Data in brief/As-cast/Al4N/Al_20_r_25/Stress relax txt files/Al_20_r_25_Relaxcycle0016.txt
- Data in brief/As-cast/Al4N/Al_20_r_25/Stress relax txt files/Al_20_r_25_Relaxcycle0017.txt
- Data in brief/As-cast/Al4N/Al_20_r_25/Stress relax txt files/Al_20_r_25_Relaxcycle0018.txt
- Data in brief/As-cast/Al4N/Al_20_r_25/Stress relax txt files/Al_20_r_25_Relaxcycle0019.txt
- Data in brief/As-cast/Al4N/Al_20_r_25/Stress relax txt files/Al_20_r_25_Relaxcycle0020.txt
- Data in brief/As-cast/Al4N/Al_20_r_25/Stress relax txt files/Al_20_r_25_Relaxcycle0021.txt
- Data in brief/As-cast/Al4N/Al_20_r_25/Stress relax txt files/Al_20_r_25_Relaxcycle0022.txt
- Data in brief/As-cast/Al4N/Al_20_r_25/Stress relax txt files/Al_20_r_25_Relaxcycle0023.txt
- Data in brief/As-cast/Al4N/Al_20_r_25/Stress relax txt files/Al_20_r_25_Relaxcycle0024.txt
[truncated: 645 more entries]
