# Supplementary material for: Stress relaxation in the presence of sudden strain bursts: Methodology and stress relaxation data of microcast aluminium microwires
Source: Data Brief. 2018 Nov 14;21:2134–41. doi: 10.1016/j.dib.2018.11.047 (PMC6265499; doi:10.1016/j.dib.2018.11.047)
Supplement: Supplementary file 2 — Supplementary material [file mmc2.zip › Data in brief/Annealed/AN_20_3/AN_20_3_doublederivativemethodRESULTS.csv]

6.113164	4	21.615722304245786	{2.2584091322000184, 0.22678319495708837}	0.9992696368344005	0.5142352919417152
7.658228	1	44.21934233931573	Missing[]	1.	0.
9.28527	6	13.510107472499026	{1.191852217618835, 0.17717999379449473}	0.9990878289965609	0.6094842795621569
10.244525	6	30.12030688401343	{1.8318209367884826, 0.28748611773100746}	0.9967153183616407	0.3047437161055418
11.162487	8	6.916120646211976	{0.586579508999184, 0.1355509639517224}	0.9955167811864564	0.9065671148677591
12.134977	6	6.291958380639726	{0.5539789607535546, 0.2843360750870488}	0.997813437323951	0.32971552626844264
13.108526	3	6.163724059957669	{0.5809081644276429, 0.37299221033676627}	0.9999892676345006	0.7084519182348863
11.768141	3	15.887992471446102	{1.8294062388279688, 0.7371775573260027}	0.9979379592616036	0.47285286239703955
11.954571	11	6.009710812687993	{0.21530300639078007, 0.141795046787224}	0.9708953429470947	0.8043936975452209
13.125326	12	5.912392371038133	{0.4248512882584926, 0.24792503388160406}	0.9934959196333395	0.6158907790335659
14.026655	6	4.412545079565265	{0.5601613186567586, 0.5023528290339807}	0.9979676866814131	0.16152560119715795
