# Supplementary material for: Stress relaxation in the presence of sudden strain bursts: Methodology and stress relaxation data of microcast aluminium microwires
Source: Data Brief. 2018 Nov 14;21:2134–41. doi: 10.1016/j.dib.2018.11.047 (PMC6265499; doi:10.1016/j.dib.2018.11.047)
Supplement: Supplementary file 2 — Supplementary material [file mmc2.zip › Data in brief/Annealed/AN_20_3/Stress relaxation txt files/An_20_3_doublederivativemethod.nb]

(* Content-type: application/vnd.wolfram.mathematica *)

(*** Wolfram Notebook File ***)
(* http://www.wolfram.com/nb *)

(* CreatedBy='Mathematica 11.0' *)

(*CacheID: 234*)
(* Internal cache information:
NotebookFileLineBreakTest
NotebookFileLineBreakTest
NotebookDataPosition[       158,          7]
NotebookDataLength[   1067574,      18686]
NotebookOptionsPosition[   1062733,      18528]
NotebookOutlinePosition[   1063137,      18545]
CellTagsIndexPosition[   1063094,      18542]
WindowFrame->Normal*)

(* Beginning of Notebook Content *)
Notebook[{
Cell[BoxData[
 RowBox[{"Exit", "[", "]"}]], "Input",
 CellChangeTimes->{{3.704348667636505*^9, 3.7043486693386745`*^9}}],

Cell[BoxData[
 RowBox[{
  RowBox[{"SetDirectory", "[", 
   RowBox[{"NotebookDirectory", "[", "]"}], "]"}], ";"}]], "Input"],

Cell[BoxData[{
 RowBox[{
  RowBox[{"Needs", "[", "\"\<RelaxationFittingFlex`\>\"", "]"}], 
  ";"}], "\[IndentingNewLine]", 
 RowBox[{
  RowBox[{"Needs", "[", "\"\<RelaxationFittingLnTaudTau`\>\"", "]"}], 
  ";"}], "\[IndentingNewLine]", 
 RowBox[{
  RowBox[{"Needs", "[", "\"\<ErrorBarPlots`\>\"", "]"}], 
  ";"}], "\[IndentingNewLine]", 
 RowBox[{
  RowBox[{"Needs", "[", "\"\<RelaxationFittingwErrors`\>\"", "]"}], 
  ";"}]}], "Input",
 CellChangeTimes->{{3.7059194049168406`*^9, 3.7059194051028595`*^9}, {
   3.7068460953905373`*^9, 3.706846117806779*^9}, 3.7068462277727747`*^9, 
   3.706846293958392*^9}],

Cell[BoxData[{
 RowBox[{
  RowBox[{"indivRelaxations", "=", 
   RowBox[{"loadData", "[", 
    RowBox[{"NotebookDirectory", "[", "]"}], "]"}]}], 
  ";"}], "\[IndentingNewLine]", 
 RowBox[{
  RowBox[{"nameRelaxations", "=", 
   RowBox[{"identifiers", "[", "indivRelaxations", "]"}]}], 
  ";"}], "\[IndentingNewLine]", 
 RowBox[{
  RowBox[{"allRelaxations", "=", 
   RowBox[{
    RowBox[{
     RowBox[{"importData", "[", 
      RowBox[{
       RowBox[{"NotebookDirectory", "[", "]"}], ",", "#"}], "]"}], "&"}], "/@",
     "indivRelaxations"}]}], ";"}], "\[IndentingNewLine]", 
 RowBox[{
  RowBox[{"timeTauUnshifted", "=", 
   RowBox[{"crudeTimeTau", "/@", "allRelaxations"}]}], ";"}]}], "Input"],

Cell[CellGroupData[{

Cell["\<\
Sample parameters (to calculate M in MPa) and plot of all loaded relaxations\
\>", "Subsection",
 CellChangeTimes->{{3.700362796311943*^9, 3.700362805358943*^9}, {
  3.700363018960943*^9, 3.7003630207369432`*^9}, {3.70053651875705*^9, 
  3.70053652451705*^9}}],

Cell[CellGroupData[{

Cell[BoxData[{
 StyleBox[
  RowBox[{
   RowBox[{"diameter", "=", "14"}], ";"}],
  Background->GrayLevel[0.85]], "\[IndentingNewLine]", 
 StyleBox[
  RowBox[{
   RowBox[{"l0", "=", "1545"}], ";"}],
  Background->GrayLevel[0.85]], "\[IndentingNewLine]", 
 StyleBox[
  RowBox[{
   RowBox[{"schmidfactor", "=", "0.489898"}], ";"}],
  Background->GrayLevel[0.85]], "\[IndentingNewLine]", 
 StyleBox[
  RowBox[{
   RowBox[{"compliance", "=", "2.191"}], ";"}],
  Background->GrayLevel[0.85]], "\[IndentingNewLine]", 
 StyleBox[
  RowBox[{
   RowBox[{"area", "=", 
    RowBox[{"Pi", "*", 
     RowBox[{
      RowBox[{"(", 
       RowBox[{"diameter", "/", "2"}], ")"}], "^", "2"}]}]}], ";"}],
  Background->GrayLevel[0.85]], "\[IndentingNewLine]", 
 RowBox[{
  StyleBox[
   RowBox[{
    RowBox[{"modulus", "=", 
     RowBox[{
      RowBox[{"(", 
       RowBox[{"1000", "*", "l0", "*", 
        RowBox[{"schmidfactor", "^", "2"}]}], ")"}], "/", 
      RowBox[{"(", 
       RowBox[{"area", "*", "compliance"}], ")"}]}]}], ";"}],
   Background->GrayLevel[0.85]], 
  "\[IndentingNewLine]"}], "\[IndentingNewLine]", 
 RowBox[{
  StyleBox[
   RowBox[{
    RowBox[{"measuredStDev", "=", "0.0142"}], ";"}],
   Background->GrayLevel[0.85]], 
  "\[IndentingNewLine]"}], "\[IndentingNewLine]", 
 RowBox[{"ListPlot", "[", 
  RowBox[{"timeTauUnshifted", ",", 
   RowBox[{"ImageSize", "\[Rule]", "Large"}], ",", 
   RowBox[{"BaseStyle", "\[Rule]", " ", "Large"}], ",", 
   RowBox[{"Frame", "\[Rule]", " ", "True"}], ",", 
   RowBox[{"AxesOrigin", "\[Rule]", 
    RowBox[{"{", 
     RowBox[{"0", ",", "0"}], "}"}]}], ",", 
   RowBox[{"AxesLabel", "\[Rule]", 
    RowBox[{"{", 
     RowBox[{"\"\<Time [s]\>\"", ",", "\"\<\[Tau][MPa]\>\""}], "}"}]}], ",", 
   RowBox[{"PlotLegends", "\[Rule]", 
    RowBox[{"SwatchLegend", "[", 
     RowBox[{"nameRelaxations", ",", 
      RowBox[{"LegendMarkerSize", "\[Rule]", "20"}], ",", 
      RowBox[{"LegendMarkers", "\[Rule]", "\"\<Bubble\>\""}]}], "]"}]}]}], 
  "]"}], "\[IndentingNewLine]", 
 RowBox[{
  RowBox[{"shiftedALLRelaxations", "=", 
   RowBox[{
    RowBox[{
     RowBox[{"deltaTimeMaxStress", "[", "#", "]"}], "&"}], "/@", 
    "timeTauUnshifted"}]}], ";"}], "\[IndentingNewLine]", 
 RowBox[{
  RowBox[{"corShiftedALLRelaxations", "=", 
   RowBox[{
    RowBox[{
     RowBox[{"correctShift", "[", "#", "]"}], "&"}], "/@", 
    "shiftedALLRelaxations"}]}], ";"}], "\[IndentingNewLine]", 
 RowBox[{"ListPlot", "[", 
  RowBox[{"corShiftedALLRelaxations", ",", 
   RowBox[{"ImageSize", "\[Rule]", "Large"}], ",", 
   RowBox[{"BaseStyle", "\[Rule]", " ", "Large"}], ",", 
   RowBox[{"Frame", "\[Rule]", " ", "True"}], ",", 
   RowBox[{"AxesOrigin", "\[Rule]", 
    RowBox[{"{", 
     RowBox[{"0", ",", "0"}], "}"}]}], ",", 
   RowBox[{"AxesLabel", "\[Rule]", 
    RowBox[{"{", 
     RowBox[{"\"\<Time [s]\>\"", ",", "\"\<\[Tau][MPa]\>\""}], "}"}]}], ",", 
   RowBox[{"PlotLegends", "\[Rule]", 
    RowBox[{"SwatchLegend", "[", 
     RowBox[{"nameRelaxations", ",", 
      RowBox[{"LegendMarkerSize", "\[Rule]", "20"}], ",", 
      RowBox[{"LegendMarkers", "\[Rule]", "\"\<Bubble\>\""}]}], "]"}]}]}], 
  "]"}], "\[IndentingNewLine]", 
 RowBox[{
  RowBox[{
   RowBox[{"startTau", "=", 
    RowBox[{"timeTauUnshifted", "[", 
     RowBox[{"[", 
      RowBox[{"All", ",", "1", ",", "2"}], "]"}], "]"}]}], ";"}], 
  "\[IndentingNewLine]"}], "\[IndentingNewLine]", 
 RowBox[{
  RowBox[{"measureOfMaxDeltaTau", "=", 
   RowBox[{"Abs", "[", 
    RowBox[{"Table", "[", 
     RowBox[{
      RowBox[{
       RowBox[{"Last", "[", 
        RowBox[{"corShiftedALLRelaxations", "[", 
         RowBox[{"[", "i", "]"}], "]"}], "]"}], "[", 
       RowBox[{"[", "2", "]"}], "]"}], ",", 
      RowBox[{"{", 
       RowBox[{"i", ",", "1", ",", 
        RowBox[{"Length", "[", "corShiftedALLRelaxations", "]"}]}], "}"}]}], 
     "]"}], "]"}]}], ";"}]}], "Input",
 CellChangeTimes->{{3.7003628106149435`*^9, 3.7003629448089433`*^9}, {
   3.7003630107089434`*^9, 3.700363097721943*^9}, 3.700363463842943*^9, {
   3.7003640612799435`*^9, 3.7003640860819435`*^9}, {3.700364346188943*^9, 
   3.700364368757943*^9}, {3.700364749132943*^9, 3.700364771403943*^9}, {
   3.700364890626943*^9, 3.700364923849943*^9}, {3.700365239677943*^9, 
   3.700365264044943*^9}, {3.700365492006943*^9, 3.700365526995943*^9}, {
   3.700365883284943*^9, 3.700365910778943*^9}, {3.7003663941879435`*^9, 
   3.7003664154519434`*^9}, {3.7003669336499434`*^9, 3.700366953087943*^9}, {
   3.700367238757943*^9, 3.700367258244943*^9}, {3.70053650860705*^9, 
   3.70053651240705*^9}, 3.7007959116395197`*^9, 3.7008102308422756`*^9, 
   3.7008138666962757`*^9, {3.7008139853932753`*^9, 3.7008139866952753`*^9}, 
   3.7010848394321594`*^9, {3.7010863053877406`*^9, 3.7010863060268044`*^9}, {
   3.701599706229407*^9, 3.7015997065754414`*^9}, {3.702180318588099*^9, 
   3.702180343050099*^9}, {3.702187100298099*^9, 3.7021871080900993`*^9}, {
   3.7021887041197624`*^9, 3.7021887269420443`*^9}, {3.7021901345147877`*^9, 
   3.7021901553768735`*^9}, {3.7021910609934263`*^9, 
   3.7021910826985965`*^9}, {3.7021911895602818`*^9, 3.70219119204653*^9}, {
   3.702202866034812*^9, 3.7022028796681757`*^9}, 3.70227443076888*^9, {
   3.702280993475085*^9, 3.702281014116149*^9}, {3.702282955104228*^9, 
   3.7022829781375313`*^9}, {3.7022841814288483`*^9, 3.702284213397045*^9}, {
   3.7022860841280994`*^9, 3.7022861090005865`*^9}, {3.702287083684045*^9, 
   3.7022871021808944`*^9}, {3.702293229592574*^9, 3.7022932469363084`*^9}, {
   3.702294668075408*^9, 3.702294692675868*^9}, {3.7022957049130816`*^9, 
   3.7022957244570355`*^9}, 3.702296667147295*^9, 3.702351759360223*^9, 
   3.7026193539802985`*^9, {3.702635674243224*^9, 3.702635701089224*^9}, 
   3.702640752658224*^9, 3.7026415983572235`*^9, {3.702698090846631*^9, 
   3.702698110412631*^9}, {3.702698909737631*^9, 3.702698928231631*^9}, {
   3.7027055599036307`*^9, 3.7027055838446307`*^9}, 3.7027345034215574`*^9, 
   3.7027348822565575`*^9, 3.7027925723532114`*^9, {3.702800988273963*^9, 
   3.702800989433963*^9}, 3.7028057896069627`*^9, 3.7028061042989626`*^9, 
   3.702806920021963*^9, 3.702811383959963*^9, {3.702812334084963*^9, 
   3.702812359087963*^9}, {3.702813609943963*^9, 3.702813638228963*^9}, 
   3.702887331103055*^9, 3.7028884224531794`*^9, 3.7028930850838995`*^9, 
   3.702895675212298*^9, 3.702896080258298*^9, 3.702896451186298*^9, 
   3.702896834474298*^9, 3.702897145558298*^9, 3.702897654294298*^9, 
   3.7028980973772984`*^9, 3.702898391646298*^9, 3.702899259494298*^9, 
   3.702899898229298*^9, 3.7029004765762978`*^9, {3.7029008509832983`*^9, 
   3.702900872309298*^9}, {3.702901455824298*^9, 3.702901476695298*^9}, {
   3.702902062945298*^9, 3.702902092631298*^9}, {3.702905480519298*^9, 
   3.702905511085298*^9}, 3.702906017646298*^9, {3.702958746002344*^9, 
   3.7029587619155264`*^9}, 3.702959264290571*^9, {3.7029626443705454`*^9, 
   3.7029626717392817`*^9}, 3.702964312175309*^9, 3.7029646602361116`*^9, {
   3.7029650563537197`*^9, 3.702965078928977*^9}, {3.702965837773854*^9, 
   3.702965838156892*^9}, 3.7029667937694435`*^9, {3.7029673101630783`*^9, 
   3.702967312634325*^9}, 3.7029674843774977`*^9, 3.702967634566515*^9, 
   3.703222840003231*^9, 3.703224061799399*^9, {3.7032250965023813`*^9, 
   3.7032251106486387`*^9}, 3.703226097966943*^9, 3.703234396191145*^9, {
   3.704186323204116*^9, 3.704186354258116*^9}, {3.704186818516116*^9, 
   3.704186841803116*^9}, 3.7042660452481737`*^9, 3.7042670295465937`*^9, 
   3.7042677403826704`*^9, 3.704270341452445*^9, 3.704271076773445*^9, 
   3.704271217180445*^9, 3.7042713545314455`*^9, 3.704271681150445*^9, 
   3.704272251418445*^9, {3.704345956742442*^9, 3.704345973469115*^9}, {
   3.7043461591796837`*^9, 3.7043461600187683`*^9}, 3.7043472332440796`*^9, 
   3.704347466716425*^9, 3.704347717586509*^9, {3.7043478921049595`*^9, 
   3.70434789320807*^9}, {3.7043481184735937`*^9, 3.704348137057452*^9}, 
   3.704348321473892*^9, 3.7043485087686195`*^9, 3.704348665550296*^9, 
   3.704348856476387*^9, 3.7050507352513905`*^9, 3.705061046338073*^9, 
   3.7051151445549965`*^9, 3.7052034455673265`*^9, 3.705221318570614*^9, 
   3.705317271467429*^9, {3.705727069062866*^9, 3.705727074856604*^9}, 
   3.705813793627945*^9, 3.7058145622029448`*^9, {3.7059812820530696`*^9, 
   3.7059812837300696`*^9}, 3.70598686621307*^9, 3.7059885406980696`*^9, {
   3.70598915745807*^9, 3.7059891586890697`*^9}, 3.7059950510560694`*^9, 
   3.7059993581350517`*^9, 3.7060014931875353`*^9, 3.70600286346955*^9, 
   3.7060034290010977`*^9, 3.706238108206133*^9, 3.706239372709133*^9, {
   3.7062408408561335`*^9, 3.7062408421581335`*^9}, 3.706242361565133*^9, {
   3.706248588013133*^9, 3.706248589916133*^9}, 3.706249624538133*^9, 
   3.706256332357133*^9, 3.706257298175133*^9, 3.706258750176133*^9, 
   3.7063331481514616`*^9, 3.7063332733914614`*^9, 3.7065923547817783`*^9, {
   3.706683238785165*^9, 3.70668324153144*^9}, {3.7066834661829023`*^9, 
   3.7066834677560596`*^9}, {3.7066835565869417`*^9, 3.7066835853448176`*^9}, 
   3.70693020064209*^9, {3.7069302527660894`*^9, 3.70693025310909*^9}, 
   3.7069367489020896`*^9, {3.70693787210209*^9, 3.7069378795470896`*^9}, {
   3.7069388582300897`*^9, 3.70693887806909*^9}, {3.7069389091760893`*^9, 
   3.7069389108560896`*^9}, 3.7069389989790897`*^9, {3.706941252758133*^9, 
   3.70694125902876*^9}, {3.706944862365057*^9, 3.7069448716369843`*^9}, 
   3.706945599655779*^9, {3.70694573028384*^9, 3.706945732940106*^9}, {
   3.706948510689853*^9, 3.7069485137601604`*^9}, {3.7069485961243963`*^9, 
   3.706948598387622*^9}, 3.7069499614059105`*^9, {3.7069501100607743`*^9, 
   3.706950112490017*^9}, 3.7069540582615547`*^9, {3.706954276621389*^9, 
   3.706954278116538*^9}, {3.706955772106922*^9, 3.706955779042616*^9}, {
   3.707016862678418*^9, 3.7070168720824184`*^9}, {3.707019363378418*^9, 
   3.707019375264418*^9}, {3.7070194201104183`*^9, 3.707019428956418*^9}, {
   3.707019465317418*^9, 3.707019474451418*^9}, {3.707019535790418*^9, 
   3.707019543621418*^9}, {3.707024867859418*^9, 3.707024880224418*^9}, {
   3.707025416862418*^9, 3.7070254314364185`*^9}, {3.7070260341034184`*^9, 
   3.7070260418214183`*^9}, 3.7071110668377376`*^9, 3.7071116918077374`*^9, 
   3.7071121858057375`*^9, {3.7071126498877373`*^9, 3.7071126505277376`*^9}, 
   3.707113049622738*^9, 3.7071142818697376`*^9, 3.7071143340017376`*^9, 
   3.7071178878807373`*^9, 3.7071189570917377`*^9, 3.7071199638087378`*^9, {
   3.720438985912482*^9, 3.720439004376328*^9}, {3.7204391197828674`*^9, 
   3.7204391199018793`*^9}, {3.7204411440702763`*^9, 3.720441178070676*^9}, {
   3.746367114969199*^9, 3.746367149936199*^9}, {3.746367220786199*^9, 
   3.746367248029199*^9}, 3.746887739501909*^9, 3.7468894579057713`*^9}],

Cell[BoxData[
 TemplateBox[{GraphicsBox[{{}, {{{}, {
        Hue[0.67, 0.6, 0.6], 
        Directive[
         PointSize[0.002777777777777778], 
         RGBColor[0.368417, 0.506779, 0.709798], 
         AbsoluteThickness[1.6]], 
        PointBox[CompressedData["
1:eJxMnXVcFN3bh5GWbpDujoVdlt1l47sNgggKKiYWYnd3Yndjd9djd3dhd3ei
IiIovrO/mXt5/3o+53EXZs53rnOd+8yZIahdz0YdTU1MTPbbmpgY/hu0o0/R
rK3BmNNkmPp5Xy/EFHvcv7ovGMWTe9eEd/BCcuuD6XYng1HniWndyW28oDD8
j8vBmNqxKuxFdy/UtzONKb4TjAn/+plZZHkh9+XaktPPglFv46/crBZeMHzd
9GMwjsMpUN3JC0WzPg9T/AxG6BKPw++6eqGv4X/8C0arxoH//dfMC8MNv6Bu
CBp/KvL90NQLhsP55RqCNTVDxlsw3zd8Pdk/BA/yy7MsunlhyenAHX0iQ2DX
ZEmXuEwvrCth/kdSCMxTa2zN23rBcHqfpSFo/WPT1S5M23A4MfoQHLL7996y
ixfOMF8vyglB/YWdq5sWeuHar8Yv17YIQdcDfFe7TrXtJzMeJixv6QXD6QX2
CsH+EOYEirzwhTmc1kNC0GT/65Cozl6oZD5eMi4E76Mft+rU3gumhg6dHoKr
U1zbfGY+b+guj0UhiNzfLGdsvhc8mdNrvDoEVTY3pmqZz7N5hKC7f/GJPx0p
jxDIfvS5N7wT5RGCrCWPvmZ3oDxCMHR1k4VHO9W243Ymef9uSXmEIOV560X7
mlMeITjlJB4ua0h5hMD1YMaLLc0ojxC4PEq7H5xPeYRivXWvIZ4NKY9QSBPc
fX40pzxC8ezOY+nttpRHKPbLt6R0yaM8QuH/fPczbRvKIxSnB7a7M8WYRygK
iyuL41pRHqHsdWXMIxSq7YpJ15h/N3TXy46h2LryVmtNV8ojFIF1qwe4tKU8
QnH29JuXD7IpD+b4B0zYGNeR8giFp8O4DnXaUx6hePfkVNi5VpRHKDr3PsuL
aEZ5hOLXzLIjx9pSHqG4Mcm88ZWWlEcojt1Zq3tn7P9Q/FfwYsaq1sRHKL5e
WvTZphXlEYpLhQ7pcbmURyhGdZD0G9Ka8mDOv136geqWlAfTX9ubndLKKY8w
FPds+3iQkY8wpKZ0P9u5WW3706p3o2cY8whDx0Zqn1GtKI8w3LozscA3k/II
w/CwmS6HdJRHGBZWrt7Ab0p5hOGPaHFITEPKIwztVnRtg4aURxjmfa036Xoz
yiMMdXus6TYrl/IIw9Hs4wN4jSiPMPx+uCxwZyvKIwz7gxOV9g0pjzC0sPNf
N7w95RGGGY37hS5oSHmE4Vha0aUDuZRHmDFfNo8wnElxk7cw5hGGzF4fzC60
oDzC0OzVXcedOZQHc3yVq2StiyiPMCQFDj1S3Z7yCINs2KJI1RDKIwwqHB1n
04PyCEd1y+5natpR/4dj3tIR2Z75xEc4rj4dpzI3jldMO/ny9UFjKI9wfI68
mqNvSnmE44gfA0we5RGOJ30LxKomlEc47ssGN9vQkfIIx4Bu5i/6t6ptu1ld
/1rdifIIx/yBt83eGPkIx3DrTbrthZRHOMxfZWx4VkB5hKPrva+T+jenPMJx
tPBAt36tKY9wOBy31EzsSnmEwzr1zCZlEeURjlslOT/y2lEe4QgyGzzgt47y
CAevKKjO6q6URzj2djyeX7+Q8ggHf/2ldu3aUx7h+Oiz8FFkO8ojHBXK+Rau
DSmPcJyd7J15qoDyiEDbjfHPOjahPCKQaHmn959syiMCrw8cdbRKpzwiILeM
ydojpDwi4NqxZ9TbjNp2Q/Pe/lkFlEcEQu42iNqeR3lE4KFg790xWdT/Eehl
E+Oem0t8RKDs8ZtpcxpRHhGoipputr0J5RGBLOUIYZ9WlEcEzvg/OGeTRXlE
4EHNvHnheZRHBGZfGpl2TEZ5RCC07kn37DTKIwJD/qYP+2LkIwIXuxxc9q4+
5RGBVyvGLdrbkPKIQNeI+qpgGeURga1VzAXdmvKIQNPg7L9jm1EezPnNPSw5
l015RGBMjWqGl4zyiMDqQfP2NMihPCIRFFDerUkc5RGJ2a0619uopzwi4TG5
n2J9AeURiVfOjIAaUf9HwuEob1G0iPiIxOuvT3LaqyiPSFhZDXVVqyiPSCzv
k+nxyzheRWL/bD+f0SLKIxKzYn7GWmspj0gseP0x6U8K5RGJwW9e76iWUx6R
uGM6NHONhvKIxGiVbLi5nPKIRO7f+m9PqSmPSBQm+V7rxKM8ImG4HCfIKI9I
DNm8TZ2spTwicXzuaLPm9SmPSCzK2LS3BJRHJH4N3KvvmUZ5ROLxoroT+jag
PCJh0ufkuNJMyiMSH6yfFX5rRHlEoplP+4jDGsojCqPVGxr9p6c8otC0pe+8
kjTKIwott79XKvMpjyg8nbp4++yGlEcUxqt7fivLojyicLP8fp27xvEqCn/v
hSpe6CmPKMyK3L2lWk95RGHY/lf7G0tq2/U2tYv+q6E8olDS/+yvM1rKIwrX
R6yZaJdBeUQhID3dUZ1KeURh7/fZ/y4oKI8olA7ct0ujpzyiMNTJ9HtYLuUR
Bc+9hTEJ6ZRHFLrEp3h9yKY8otDzQNXO9NaURxRWPszwXp1X2x54RKAdpaY8
otBV33u6xDi/ioKDR9aNPzmURxRmdNu2+G0a5cH8vmN7XMOMfESj7XT/Y/vS
KY9o3M6P23GuA+URje2WkfbJ9SmPaOzufbr5sOaURzQGv82esKlZbTtjh2jJ
746URzTKDLi0rG1HNT/gudDoj2io1P/MPTOIj2j0N+/136C2lEc0Vnbo06VT
GuURjSHrFnhd6kB5RKP7hU3WKemURzSWrAo58EdPeUTj2BhB+1IN5RENk5mu
4VOb1LZnjSp9fSWH8ojG6xHFq6CgPKJhqwvrb2rkIxp2zfq4T2lDfERjfkiH
wGvG+iMarxLiPsxpSXlEI3xaqWRTc8ojGpuvI7YknfKIRuFjhceqxpRHDMYd
eHxpeCPKIwYTi/pZ7VTXtgeVNp1ZmEn5xGCf/erAQcb6IwaiY21XKSXERwxa
ebiWzMig/o/B2Kr54lY64iMGh1OTmpQoKI8Y8JjDf5RDecRgRKPPN7+lUR4x
ODR01JdL+ZRHDHK6Lh64RFXb/ro1LTNbTXnE4Ft015IXOZRHDJYc79d8n5L6
Pwb91I0HVOUQHzG4yq8I82lIecSg/4AkUf3WlEcMztTsGvq9gPKIQVX073ut
jONVDKanrh37U0F5xGCWvldIx1TKIwavCvfXWd6G8ohB5rTr125l1LYHeBxp
XKcp5RGLvxX9ny1pS/0fi+fDPjRbq6H+j8Wvi4fz7hrnu7HIb/RFfq4T5RGL
lIl3JguN86tYjA799DA9l/KIxcrv21/Pa0F5xOJNwPA569rWtg/kdNi6sgPl
wRzPxDY7Jxjrj1is0w6fndqN+j+WHR9bEx+xaJLeIaBDZ8ojFluaziqtk095
xKLfgtP5znmURyyGJKPzht6URyw7Php9Hgv3WW3de2ooj1gws8dzt5vVtt22
6Z8P6UB5xEIVXk9sm0F5xIIZnRK3tqI8YtFr4J0ehwqo/2PheWD95tQmxEcs
7g/Ulh3LozziMPzjqSGrCymPOOiuNL1wLovyiMPhgH1t5Mb5VRy2B682m51N
ecSh2Gv74Dx9bbtP8q6YuMaURxzMUxrtTatP/R8HQzmxO5X4iMMNny8h+4SU
RxwG2RxodM04v4rD6iu9e7jKKY84rH//n9m2VMojDknNem/aA8ojDjHrbjQU
taA84rDp5ugt63WURxy2/F36uTSD8ohDhPPzNuZGn8fBJODwgM6Nqf/jIL5z
prsgm/iIQ8uLv9t9zaM84nDMPrG1oX5m84hDCxTJhg2mPOKw+825Ns07UB5x
qPgcGvzHuF4Sh+h+rdsvMK6XxOPWjUc2bTtSHvEYP88melNryiMeS7ouXPmt
A+URj/pXJ8l2t6H+j8ftayWTc5sRH/E4P9dRabie2Dzi0baqtbpXS8ojHt6n
rQb8aUp5xMNi4ph6jbMpj3hUrnGtu05CecSjouW68BMZlEc85t156jJKUdvu
Lr3Xbl9DyiMeZkOeXx1vHK/icerwuUXhUsojHg95NmPO6SmPeJy4IOxlJaE8
4rEYzlO8dJQHczynJXlH9ZRHPCKXpvFuZ1IezOeDj79vZVwvicfMCsXx5nmU
Rzyaj9p7e0tjyiMePzNOt3iroDzikeITk3itOeWRgG1x0gT3VMojAQedPdx7
SyiPBPx2M3lZT0N5JGBBnU5R+XLKIwHyAZ6RUQWUB/Pv3iuXb2xKeSTg+9WV
dnk5lEcC7P1SN5zOq23/ef72mJWxPk/AlaurBkaD8kiARfbU2EVq6v8EhKUK
Tb9JiI8ETBrc5IZhvY/Ngzl+t6bzhjelPBIwudnpHadElEcCfNodfpMnozwS
EDJ+V9nPPMojAQNyyo+fA+WRgGEHGk43za1tT35TJ/Z7BuWRgEf2q/asakB5
JODB8+0XvI15JOBnZ/e/K/MpjwS0zV5X+kpFeSSgV6vEkMPM8Rxd7p3w2JyH
fm3XeO5hfr5mSre31XV5GLmu9T5rJu8LA5hPOPIwovfG+i2Y6yGrnVMzsRsP
/WdvjV+vqW3bvRuf6smMh83Eu88P8OeB5xDv15cZ7x6HWo6eF8LDzZU3f/Rg
rk/Dx3dH8uBzawRTUnnhbfXGbzfieCg70XWBkPn53Q3/I4mH4mf7p5Yw18v3
Gw3aOYl4KLp0wK0pc34DDQcs4+G/QTt5Gubn/2G+3kDFg755dE89w+Poeeop
3fQ8vBvbsds7ZvyzNPyPTB56v/T40Ze5Pg2ntzGHh+a6D7J5TL6GwznfhIeT
vIILecz5zme+/rYFD8tunKhSMDz4JDBn0JaHdTbMBIsZP1cw3RVayEPc9S8z
2zF5hRl+QVcetngzMyKm/zYxh9OuFw9Tnn8wmci0DV8f3Z+HgoClB7+LvcD0
ztHlQ3j4euGUaisz/hu66+hIHp42uuo5VMHlMY6HIdnZk5tk1bZnLR6QeEXA
5TGDZ6wf/tf/c5nznbDuUzlzPjeZ7mq2iIclDf02z5VzeSzjASuXyU0bcnms
5mHlodCrk9O4PDYwny92XZiVweWxlYefvN0SsZrLYxcPYyfU1I1vwuWxn4eD
lQ+XBSpr21fXT8+r35DL4yQPqwPs11+WcXmc48Hf/d9ATTKXx2UeOv0Q2b1p
yOVRyvy8e7sbWWu4PO7w8GLn8jONNFweD5l8Mnp9MBNzeTznoU+D0Zevqrg8
3vBYPlK5PD4yeWlcjkxVcXmU8RBk6rCyfgMuj588+EldF4fquDyqmOvbT9RJ
k8/l8Y+HUmvhtpF64iMRJb22X26RR3wkYuuE07L5cuIjEfH/gv5WJBMPidDe
b3Hxt4rLo14iqhY6WvfTER+JmMaUizNkxEcivIYmHC1qSHwkQlq4IqmmFfGR
iBnC6c2mNCQ+EjG8xY5cTxAfiXBx6ewzsh3xkYj618pd2ncmPhIx9omP2iSb
+EjEb+dj7eybEh+JMDEskOYTH4lofP1z2LQc4iMR7+90HZJdQHwk4nrr4dLy
BsRHIi5H1Umsq69t/89fDYmPRAjNWs6MM/KRiI28vU6vsomPRMSO7TLWNYf4
SMQved54y0bERyKSvzmUrdESD4kQLElKeZrG5TEpEaax3z8WNyM+EhH+tFvf
9vWJj0T033qkYZ6S+EjEjRyHQtfs2vbrfe86bNQSL8z56baVNGpNfCQicM+k
OdUNiA/meA8V9LoiIz4S8eiQ5fD3MuIhER8DNEmv0rg8jiTiaKdQVUga8ZHI
1pda4iMRayuCH0xPJz4S0cAtqH9qam0703ADQUt8JGLB1PahQwXERyK+9nF+
Oimf+GB+3gqmIFcTH4lwrtFeXygmPhKxpt6Udf+piQ/mfEs3ze+nIT6Y/iw8
Ona5iPhg+md/Y0kzBfHBXK+LRrUJya9tp/qdH9LFyEcSntbrnuciJj6S8I6/
4snU5sRHEhrnuw3IySU+krDr+6WCqSLiIwm5PksmjjDykcSud6uJjyRMXbmk
qGkO8ZGE6+ruProc4iMJaatNIx4a+UhCV+eczCfZte3TpXkHDxn9kQSHCZIt
vTKIjyQsLp0xobHRH0nos+Hp+K1i4iMJzzq1FDk1Ij6ScOPZ3r1lmcRHEqb3
s9S11hEPSYhxcb1VFkf+SEJwyin7SinxkQSJoQMyiY8kbPQctnhOCvGRhCXe
RfK3WcRHEns/IY34SMLlEY/fX1UTH0x/Vxb1PptNfCTBe8PUkctziI8kDFt6
a8FaGfHBnP+RM6eGtiYekuDcOHhSaxqvliXhgzS65msa+SMJPF2ojYFnlg/m
58UOfzdGUtve2Zgxopj4SEL52n0KzwbERxKKPvSfctzIB3N8v96kZGqID+bn
2Yz6ZichPpLATK7PNogjHpJgL8q40EdF/mCuj+H981boiI8kNJ3rMiZPS3wk
oY6g/oKa/9dWz/CS7QPxkYTNsk/jTYXERxJ2n7N9XwbiIwmlzapTH6qJjySM
Ojja9KuA+EjCnbP36iYoiYckTNqZeUyTSf7gG4+X5YOPvw+q3isyiA8+Xgo0
7jXG+RUfkzdfPBqTRHzwoV1RZTUrk/jgs/eHM4gPPmRqUeF9Ix98OD8rj3+i
ID74yJvQO2Wijvjgo6Pf9G03aLwS8fHKqXffaDH5g49riYFDj8QQH3z0mj/7
daiA+OCj5Fxb3kjyeSYfI6uuLQ5IID74+O9a+7md5LVtRYqg43oF8cHHFslm
iwoR8cGHtdm1I8WpxAcfrYSSt+tFxAcfbZ+HXgngEx98DD1S/fKIhPjgI/Jg
/J9nUuKDj5TsZ0uHSYgPPnq4fpk3OIP44OO4tTd/Un3ig486nh0ufdcSH3x0
LdhsPqUx8cFHevvd0zcJiQ8+xhZtLeobS3zwwc9S5z5XEB98+GcVSLamEg9M
vqKyLgfU5A8+lnb0WHkvmvjgI2r3lupzScQHH8EbvI9482rb+xb3P/srjPjg
432HjT9H8IkPPq56vTHvnkR88GEytdP16wrig49Cp4B73xKIDz7GnHl+ebuQ
eGCuJ22HZmdiyB989DddbO0TT3zwcWDymZ42McQHH1mj2v7+ISM++Ojy83be
6Gjig48FfaO2RccQH3wIL18fFCwiPpjfnzvZbxqf+BCg9ZjGAWnxxIcAx0ZM
tPeIJz4EmODb4pqTP/EhwHrTL4NrBMSHAGsmv8i7IyQ+BFg9W1KngRvxIcDy
ge2VbXnEhwAjG9zZUCwiPgQQj3S1ceYRHwJsfrvm17QE4kMA2/+uX+0cTnwI
sLZ45e0LUcSHAE8k/wbcTyA+BFC2D89JEBEfAvjciz7xgkc8CPA0p73qcjL5
Q4CBrsNulqcTHwJ8LrvbYVo08SGAhWFBJIT4EEA/4+nD8gjiQ4Av17Tqs+Tz
XgKkTT6/Y3IE8SGAYfvCxGjiQ4CEyf6VXrHEhwD/Wts4LqZ6cJwAe2rmm/wJ
IT4EkOcntvTjER8CdKz3oplnCvEhwOB8V9thYbXtwgnTdhmuT5YPAfw9bwev
EhEfAow44x3fJ4D4EMA+27uLmwvxIUDBO+fVb8OJDwFK/N3mrgojHgSY6trm
c2Q8+UOAqPktmttTHicFsLv67KtnCPEhgNvQooAYUW37f/MzEfEhYNfzg4gP
5vraNmz+W2fiQwCXsccvrnQnPgToLJxxqsDIhwCj0emGYT2H5UOAujlHV4wX
EB9Mf56+WPSKT3wIWL9RHlUCxPy+12qFgPgQ4JyrckmxkY9k2BgWcFOIj2S8
c3vVKSSF+EhGu/qhpZciiY9kNBnL2zc0ivhIxoD1qQ2lKcRHMsw3f3g9MJr4
SIbt/A+mBt+zfCSj36LF5j2NfCSjyGxHHeck4iMZnVPXfbkYX9tOtgtwbkzj
lygZAZ0W7/grID6S8ZenGrQ7kfhIxnRFzv0d4cRHMnRzKyzbRBIfyTh3d1m+
SyDxkYwZGw/tsg0nPpIxxWNF92Qar9omo5d66t3D0cQHc/zaqKBmYcRHMkKK
J5Y0FhMf3PHLa9szk16YXo8kXpKRUzG/z9FI4iMZw374hHsLiI9kzDqQtEEo
Ij6SIX3kYD8lkfhIxqWKoJ4HoomHZPR5FOW3JYH8kYxlu3vlj5cRH8nwu3To
Qx0+8ZEMr8/fVJLM2vajI48i9EHESzLmesRv3pFOfCRjQpOITpFy4oP5/a7W
qWckxEcyksxNzi2LIz6Ssfa46cIkHvGQDOezDV8+iaX1v2RY9Hh8pbGMWy8r
TYZ/zsqDByJp/SkZAseCWW3ofszDZJT43HSdL6L1qGQ0KDy8tVzCra+9TobJ
pv29p0TR+hRzvYx4Pi80gFtvK2OuR2nn57sktF6VDJ+fTtO+8Lj1t6pkREb7
3MkNp/WrZAy6bfYmiM+tx5kL8Tpm9Nx7YbS+KESf7JOZDxO49TkHIXIMBXIA
rTcKEd5o8ZWXgdx6XT0hxK1Hv0uPovVHIZIu133wiset34UI4TZ/EO4LaD1S
iFDN7zEeSdx6XpwQuwo7zDwUSeuTQpQEfpCbiLn1vRQhvvpezHbn03qlEONW
rM6Li+LW91RCNL9bJL7Op/VLIYKn9+/tE8flkSlE4o0pD/560/qlEOV/bw16
H87l0USIDTOOB4yIp/VmIRTndxW8oPtLBUKcaXJ99+loWu8U4sDZTrtGyrk8
ugpRE+4W/IxH659CTNq1b+6PMC6P/kIcvtCz9EISrYcKsXFNFlwTuTxGCmFY
Lm0fReujQggvdVzdN57LY5IQUflZqvcxtF4qZPf7xHJ5zBHiUtzWCafjaP2U
+X2mpXOSxFwey4TI2t/0zVYJracKAa9BX2SxXB4bhPjSJr9zo2haXxUi/cj6
Pg/4XB67hMgIOLjiaDKttzLt2W+r5LFcHoeF7P1ZMa23CvF5UVidLhIuj3NC
DIuSFg2gPC4LYdh+6J5EfAiRILjbeU0Y8SHE/QLDhJX4EKJstXfF0GDiQ4jn
yv8+PqE8Xguxf+f9WR98iA8h2u/tkDcuhvgQYvHVLEt9FPEhRP5q/1WlccSH
EJ4/07/siCI+hGiqfuGfkUB8pODr1L3Rk2KJjxTId2bN+yomPlJw8PjrnYUa
4iMFQw03QATERwpWHqka9C6V+EjBlwUNm9ilEB8pMHVpsGJiGPGRgqrvpp9W
uxIfKch4NYZfGUN8pGBBKv9ELwfiIwVp3o/uePgTHykINkyo6hEfKbjpfPzK
izDiIwWjRgdiQjzxwRzP5/mvRvkRHynwWug+uV8C8ZGCY4vNzPsKiI8U4/yB
5SMFb01O+MriiY8UOM19WCGTEB8puBfVxP5kLPGRgo4zsvlroomPFES9nXLE
M4H4SMGQxrNs2qcSHymY1aHJ117G+2sp7HqngPhIQateliOPiYiPFLyYNWiw
JIX4SEHfuOaj9iYTHylQOgWqz8UTHynYphuwtqNx/0AK7LaHDt6mID5SUD5J
mn5QSHykQKx5tKQ+7efalQKdJnGwWSzxkYLHNm2T5wcSHynYZ3ulv7eRjxT0
njX04EEar86lwHD5r00iPlIw+v3uHmOjiY8UTL/6O2q6mvhIweZ3jlekUcRH
CipuuNXJCiA+mOtn8etdpVHERwr2PN8hKAshPlIw4eKx+U39iY8U/Do39PbF
UOIjBZFRO0zWxRIfzPXRauzRcqM/UtCDd6vteNovYy7CipyD5Qli4kOEm13S
HhnGM5YPEdZdHzytVRLxIcLlklN7DOMLy4cIjwqjT4cEER8ijBvpLCgMJj5E
qHcurcLayIcIqJ4VnBRLfDA/v23lxIXBxIcIXZfu990eSHyIMG1BD5exPOJD
hMEDft8pDiM+RMhufOlOVTDxIQLPuefSkT7Eh8hYv7N8iLBP+XnfgGDiQ4T/
opoOWhBDfIjQfqHr7gtK4kOE23N+659qiA8R9qY9mCYXEh8ivAmde9RJRXyI
YMB5mZ74ELHjVzrxITLOL1g+RHi8u976IOP9NRHuetbtLo4gPkSouWnvNiiF
+BDBzOLJhfURxIcICSc2OhrmEywfIkyf4dHJLoT4ECHKvM+kkADiQ4Qlj5uH
nwoiPkRYdGj+TEejP5jz0/fcPyOW+BBB5jD2d0wo8SGCpPnt2dODiQ8R7Kfk
3H0QQ3yIUHL+skV8APHBHH87ZkAXEB8idPiw7dOYROJDhGV7deaG+QjLhwhF
zdt1FAQTHyKc7bE8r9Cb+BDh1pemdY76EB8itP7VJDRcRHyIsNtU3WRfNPEh
wkn37A3rE4gPEeI+1ux0MvqDuT4+mF1I9SQ+RHCNGyyNM/pDDN7oFgN/uBEf
YnRJWPV5oTfxIYZ/7gvJ2TDiQ4wJF3JPbAglPph/52fX++dPfIgxZc3jd+39
iQ8xmkTe+GvYn8PyIcb30hdT28YTH2IsadQ6ZqXRH2LMip7cND+G+BCz94sF
xIcYN54HTV0eTnyIUfVtgcfPdOJDDMN2juvS2vYUn30Ll6cSH2I4pMfNzYwn
PsQ4smWSxVHKo4UYqa9Lp+2IJD7E+ONpbdrBuH9SjLd1Yr9/jCA+mPOLex9p
xSc+xEib1OrhQz/iQ8w+D+FKfIhhM7rli/MhxAdzvGP+3j0gJj7EWJk4Z4Mn
+XySGCdSGiz3CyQ+xBg+aH5gSCDxIUZJalWbbe7EhxiH9u5rMdvIhxitDzwR
Ng4iPsTYPXNU6es44kOMtus+t8mPIj7EiE3jezSIID7EaHxly9pRRj7EkAel
9mxP893DYnx9WTR9i5T4EMMzDg+7hBMfYggOeJl9jCQ+xGh/YO3tmV7Ehxhn
u/z4tymE+BCj2ctuEtNI4kOMJ9N7NS9LIj6YdmDzmAexxIcYex6bPxXEER9i
HL+2v1egG/EhRrmgYGZ5PeJDDEXqs4PtPIgPMdY8n3vgtwfxIUbgvjbyfGfi
Q4KMd/GT/ksiPiS4teTweXNf4kOC78prhbfJ564S9n6G0R8SDO67v8lQL+JD
AnXNIuUwY/0hQchhmXWdesSHBF8sCscHxxEfEnyVflsSxyM+JHhYnevuLSI+
JOgZN+f5IDnxIcH5sOlSp3TiQ4L+gR83Go6P5UGCZwmFGU205A8JNi942jmJ
T3xIcN1h/7aFicQHc36K34cGGudXEtzNaGwuiiM+JNhm7/7yj4z4YH5f32/7
ZInEhwQpvaw+zPUkPiTYWdmg7dpg4kOC420uz98STXxI4HN/3vxZ0cSHBHdO
m7YxzIdZPiTwtbUZmxRHfEggNwBE893pEvR+sdnvTBTxIUH6ythhw431h8S4
nsXyIUHxsfCut/jEhwQlTfs3sZUSHxJ0ZaYL7/nEB3P+buc/xXoTHxIc6FNx
tYjGq30SOPB++P2h8eqwhB2fqB48KcGcOism+0QQHxIcPdL1+gKa716WIPC/
/94tpXqwVIK1q3ZWDKR68I4E3qeWrGhA9eBDCaLety3qb6w/JFjfYsDEkZHE
hwS7Z7j/EboRH0z/Lpk4orsf8SFB3W5XT/CDiA8JZlR9dPfwJT4kWKwcVnAu
gPiQYN9w5hNhxEcqhrVpuelGOPGRyq6juBEfqejS3fth10TiIxX5VdctflIe
9VLx4OzyDd2MfKRi7JqGzBSS+EhF+9Z6313k88hULGSmS8e9iY9UnJzceOv4
KOIjFdVbkho3TyA+UlF+yvp5qQfxkYrkyMVWO7yIj1Rc5CcUP/YkPlJh4TVf
8dSD+EiF9fkF2SeCiI9U1M0aHjjYivhIRRvDDSw/4iMV9dXTVLPrER+peF3S
vUdmAPGRil6lFxp99CM+Utn9AbRe0isV477d3J/iSHyk4syZnAOTvImPVERd
cjp3MJL4SMXEe0xB6kd8MOfj/uR1sAPxkYqz482C8o3+SMWO/hudq+oRH6nG
+oHlIxXK2+9umxj5SMXfzCM9nCOJD+b77+50HRJIfKSy+zWCiY9U9nsOxEcq
/iv7uSfeWJ8z/ev24X0IzXcPp2JgZdddujjiIxU/9/fck5VJfKTi1TE4BfKJ
j1Sctxnh0y6W+Eg1rp+yfKTiRs82VlfFxEcqiiec2dCVxqtnqUg5PejKZmN9
norlO06bXaT57kfm+plT+aiukPhgjkfvZRkrJj5SYVXmkZYtJT5SjfsjWD5S
4bt4101Hmu+aS7F71sd1c2m+W1eKG90nteylIz6keI40D56RDyn4uWdyq6KI
DykyReUejgnEhxQ9Y44IfVKJDyk877UPXhtFfEjhGnXlTW8R8SHFp8yVP7yN
8yspUv8k56/2Jz6kGLvSIeZREvEhxU1P1dVq2n+ukhrHf5YPKeY+auu6KIr4
kGJJ1q7br431hxS/i3qf5XkSH1JYtVmY6R5LfEjxKqlHlxVRxIcUhqeTOocS
H1JM0qzs+DiA+JDCVG9qLwwjPqRYFXk94jvVg/2l7PNV4cSHFFl6k5QpEcSH
FI771KfaCYgPKarfK7qOMM6vpFDGlohDk4kPKRQbprhdDCY+pBgdfnLCek/i
Q4px6d++1TWuX0mx3WrOi5dGf0ixwcTr2opE4kOKulMmi5YKiA8pxvhEtQiN
Iz6kbD1K64n7pJiZrrt6knx+mPn8tI9Pa/0hxa+dY55OEBEfUlimL29SqiA+
pNDe8a7/OYz4kOKMaKSrDfn8jhTB67e/7RpOfDB5Mpd7RQLxIUVZ8fJ//sb5
lRSlIbprcaHEhxTCdxk9DeuLLB9M/yt8DvQwru9KMW/UwnG2UcSHFKpS6Sit
P/Ehhf/x4GMjIokPGQrMgk/PCyE+ZOzznJHEhwyPbS/baL2JDxms/frVLY4n
PmRobxBEEvEhw9ucbyP1ocSHDG1Fd3lqPvEhw5jevd4vNK5fybBo9MXKX/WI
DxlGdhpaPsGW+JDhafHYcZEBxIcMfU43H2bjRHzIMPTnt+sDrYgPGdo5n3Jo
H0x8yHD540S1MJD4kMFxge/A+kY+ZDDsHtniQ3zIwJ96SLk7nPiQITLiQV4a
rZd0lGG3X+OBHT2JDxmkmdVvamyIDxnsZhaZau2IDxncL568e9foDxmujcl+
cs64vivDjo0/NlQGEB8yXJySeXy7M/Ehw4B/zSY6OBMfMoxItrJ+E0l8yDBk
6vfLl4KIDxm+qyTScc7EhwxLx8s+l1kRHzIcmGZZ5mFNfMjgzUur2k0+3ypD
88PNvII9iQ8ZPj1M11R6Eh8ylLZy6aQNJT5kEA+7McnclfiQ4WTWzi5OHrVt
91edQu76ER8yRJ+/ptvmQ3ww19PL9b17OhAfTF72EyRbnIgPGfp2zO7ey4X4
kLH3m02IDxmO+A54mmhHfMjQ8sL0abAjPmTwMTxQY098yNDZ98PAtrbEhwxz
u/UXhzkRHzI8c3bfVBJDfMgxI/fpb2094kOO1VvrB1eTzx3kqLmxSn7B+Hyh
HAXSsRNq6hEfcuzMudMz3IP4kGPN5n4Dl/oRH3Icut33RrUl8SFHXiX/cL6R
DzmsdvezeBhZ2zY8/nXTyIccOyR91vBpPVEqx9z4vxmNjPc/5Di/Wzjtszvx
wXxetOT3bV/iQ47K6jPdLhjvf8iR/OVKz4XWxIccDl2jp5z0Jz7k6JyXIbno
THzIwTfc3vMjPuT4F1x0OdSb+JDDsDzkGEp8yKH2/fhCaFzflcNs2L7BLwXE
B9N/b1IrJxnrcznK1p/NSKlHfMgx/nNE+2FexAdzfB03TN4YSnzI0aZ0691y
J+JDjsMzHRzbxhIfcizTfs097kd8yIHMk+OlScSHHH2e3e7TKZz4kMNnlP1E
J0/iQ47bb7vEVBjrczn8nz5JfudDfMgx8IG381RX4kPO7ofzJx7kWHkgKySO
8jgnR8fqmfta/vXk+JCjylbWrvyPJ8eHHGM2VJussSQ+5JClNZylNic+5Ogb
M+52M1PiQ46rGzuYbAgmPuRoCNe2p1yJDzn7czyIDzmWFjUNem1FfMixroO4
7lpH4kMO0b0Sr9muxIccH/887HjMgfhQoEe9XvNnWxAfCshsVYMDPIkPBV4E
/+rX35P4UGC29O6v507EhwKD/R8t3WNLfCiQe37eEA9z4kOBs+sZoTsRHwp8
bxNoPdOZeFCgf1CTkYbxjvWHAnHDhm/NsCc+FNCsdeZX2xEfCsyY0sU5x5f4
UGD3gIfj39gQHwrEzx6wekZd4kOBGlvzOkluxIcC6+yL1452JD4UbL1dh/hQ
QDXgydlCK+JDAY/ET7xwIx8KbCp3vdrDnvhQ4OCydwfLXIkPBT51O6/ge9W2
HxdsOGVjRXwo0GL+9ktljsSHAnt65Y+/4kR8KJD0svvaux7EhwLJoV92lhv9
oUD6/eDOKeTzOczvd9qsOEl5LFJA3jqtuDiQ+FBgS+PXQ3UuxIcCViEVdVcY
/aHAhHMjPDIoj60KdvyrS3wweU5rbZ/tTXwoEH1x7TdbR+KDyXciM+G0Jz4U
eJVoNu+bcX1Xgfofe9Y9HkD+UCBKOXKl3pf8ocDGymMh0aHEhwKjHFsf2u1M
fCjQp+eIUxpX4kOBb7env/B1Jz4UyDxz9vB0L+JDgV3xPVbXoftRZQr4XXit
WBNAfCjY5wkCiA8FrvYykyt8iQ8Fdv7tMNXRldsPYAo0HaZ+/l8y7TcBDNsV
XaK5/QFWQKdbw+YN86X9J8C4jt3eFQbUtnMapN957kX7UYA+fw/J+4Zz+zmc
gbDLu//GxND+FCDS7qJgsS+3v8OD+fcLfYcH+NN+FaDz8102JUHcfg8fYO3j
d+3lTrR/BezzmkHc/o8gsPWgL+1nAQyHXz+A2w8SDgx5WvmAH0P7W4AR/7tB
wO0PiQF7/9me9rsAXq2e+BrWS/+3P4QHjB66TNHdjfa7MMcz/lJ0Nw9uv0gy
UF+5b4HAkva/AAa9H/7iye7vkQBneRFFc1xp/xhgL967LMiO21+iAOTvNWM2
etB+GbD73S24PDTAkpwfed+DaP8MUDS7WaMv/lz/pwNbzAK/fHCn/TTAqILp
/sciuDwaAobX9zTxpv01zPEf+tjtvCOXRy7w6kF24lVH2m8DvHnjUyqz5fLI
Bw4rnmxuYkn7b5j+MSx/+HJ5tAZbL3jUtkMjXPfZBNP+HODHnC7Lp3ty+bQH
7i39Iv1mx+VRBPgqo89MD6f9OkBB/1dpnZy4PLoDv3+qu+0IpP06zOdbO81a
TPvD+gBdowI/j+TR/h0gpkrNb+jA5TEICPm57GLnANr/BriOdOv/xp/LYziQ
l53zM8ae9vsw57ezockZLy6PMWCf77Oj/T/AeBuHhIleXB7FwMz6O1f39qL9
QEBuT/tu85y4PKYCpVc7exR50v4g5npLGJsY7MzlMQsIXOSwdJkV7RcCXsw9
8FtnzuUxn7leein3xjrS/iFg5f3+PbUuXB4lgGWaYHSwJe0nAswNL3Bx5vp/
JTDG++j4/q60n4hp+87l3fTg+FgHNB8zdZRNBO0vYvg1vBDEl8tjM9j3b/jR
/jyg0PDCDQ8ujx2Af7edDzuF0X4koFVxl/q7HLg89gDvRzA/gfjYD1hk7R2d
asLlcRBYvDD+9AdH2q8EDL7q4dQ8gMvjGLBumPUmXQDtXwL0hgf+w7g8TgOV
a0c8yXWj/UxA3wMnsovduTwuAM/nz1izxpP2xwJNbv7U3A3j8rjG9Kdzt5aG
+1PsfkCgup+0cIULl8ctoHg1MyH2o/2BgFjd+1xJLJfHfaCHYQHJh/YLMsdz
4vetnTZcHk+A7bYK0XIJ7R8ETghfXOjhweXxEnBYtWfVFWfaT8hcX+GTwl77
c3m8A5aWH/22x5P2F8K4v+x/eXwGbIc+eL49ivYbMvkJ9E1G1OPy+A4Y3u7Q
y4v2HwITRHfOdA/l8qhkxt9mvlf/eNN+RGZ83Nz/RR87Lo+/wPchvCi5P+1P
ZK73Y7s3NHQhfyhR3tjXqrUf+UMJw3aUSb7kDyX6NDa78taOfKFEjMDpUqED
l4edEh8u3ci64k7+UKLezCNP/hIfzkoYXt9guN/I+kMJ4Y68MWecyR9K/JKO
fLDBgfyhhGrPiUnvPMkfShwaGasxzBdYfyhxPbJV1QI38ocShuHnrDP5Q4lT
t+ZLzseQP5S4m3n0/htL8ocSl3Vv/7hRHjFKuL1zHTzbjfyhxOyrx89fsiF/
KCE3z1vdNIT8oYTnnWkD9UZ/KDGqvMFiSwvyhxL3LwdtHO/C5SFRYkvPgj6r
rckfTH9Wv57jHkL+UGLZh5klzz1q249DSja/qUv+UKL7rN0+w+3IH0q0y7oe
Xkz+Tmfah9/kLTX6Q4kJjN4sI8kfSuQ2ilgxyYn8ocTmQMuDFe617Xadn+mT
7cgfStjnjFec8iF/KDGvoLfohy35Q8nmaE6+UMKw/bqXNflCCcPjpi1pvGqv
ZNfH3Gh/pxLHFsbluzuTP5RoYzukp10d8ocS8TNXVCZakj+UeOdx0GW0N/lD
idVz1t6p9iN/KOF6c3wzw/XG+kMJw/SjjtEfStyuWxTczZr8oUSz6TNHS23J
H0rWz3XIH0ps6POgcR9/8ocSzOxb2c6W/KFEl6eP2sgcyB9K/HmyTlFdh/yh
RP9B1i/XO5M/lNi19Ov6szHkDyWiN78fssqH/KFERMP8BnfNyB9KmGxssOQR
+Xy+EobHVV6FkD+UmDH19pt/Pz05fzDfP+FzYwPNr5Yp0fzgmO6nXckfSgTl
Hzc31AOsP5TG+Q+1w6ybYiWNVxsYfg0P3NH+281K9n095POtDI+an3eOW5I/
lPgq3uEb5Er+YM6vTmJdT1PyhxKFRVLn03XJH0rkr7/4a2oo+YPp35g7vWZR
HkeURv+x/lCyfrOqbf+Y3rhfqBX5g+H1bZXc15z8ocT7JctfiEzIH0web/xd
jhr9ocTTpPWX2rmQP5jxLPFa/eY0XpUq0eFi8YoubuQPJe4d3vRfcyfyhxLj
I9tcV7mQPxj+mfK9qQP5Q4l/Vyve2XuSP5QIPneHP86M/KGEnfzKhSl25A8l
FDMP9410JX8w+fIb3BvhQv5Q4sqcrjYdLMkfTH+6FjSr8SV/MNf3grVLF9uS
P5QYIHy1vB7Nd78r8WS76bB99cgfSuw8bXZxnV1te9+w0DCZL/lDicQvlqWG
/mD9wYzHg3b3Pm1D/lBidJuQdCcH8ocKg3Qt5mk8yB8q+Cz9wRiF/KGCo+GB
DSvyhwqTomZpEkLIHyp4xt62OBxL/lDB/8/pOuXEh7MK/ZvvU372rG0fbxGo
/OZK/lBh8svjm1/Hkz9UmFY3cUGuH/lDhfr7wvqciCJ/qNj9fT7kDxUWX3nJ
W5hA/lAh0fACHh/yhwoDmfJd4kf+UCHYJ82zxIP8ocKZt1k7/nmTP1TwM7ww
wpX8ocLwOeuUpb7kDxUU3lmLShLIHyps7KSM/BpC/lChZ7rDvdtu5A8V9hVs
jH9mQf5QQVniK38fSr5QQWd5YArPguoPFW4tGppW6UD+UKHumtPbPv/15Pyh
QgdUDPlF+TDtwbKFbgH/PDl/qPAsM9OznQX5Q4Xz2j0TIy3JF8zPjzhwKpzm
V7kqzM2uUp2vR/5g+m/PWofvNuQPFZ68Dj7q+oMbr1qoMKtuZfJsoz9UCHE/
6zHmjyfnDxXm7Wnwbb8X+UOF36s38H+ZkD9UKBP2XOJGPi9Ssc9PeJE/VIhp
wFR0VuQPFT72ftplqRf5Q4UGnSLGriY++qjw/MuWxwOM/lDhavajb+GO5A8V
DK+ryTH6g+n/W8NNGhn9oULOPW2pmSP5Q4UvVlLeKCfyB3M+5bzdEvL5OKZA
9FilfmZN/lBB2EyU/sOT/KFi92NZkD9UGFZS80nvTf5g/v2x9ZTJ1uQPFdb0
cd0jMNYfKjifO7h/miX5Q4V/C7qWmpZ7cv5Qoc/6fjtqjPWIil2frfLk/KFC
l4YXxDutyB8q+A6taLnOknzB/Tzy+ToVlg0WfzpqRv5QYeHDI48irMgfKuyp
+rAJzPXH+kOFoKYf8p2Y38f6g7l+ry9Mv1XtyflDhfDJMw8utSd/qIzrLaw/
VFia0TvvvhX5Q4XC9FGLm3uQP1TYn3+4mZcL+YK5HioWPJ7zy5OrP1TguWrT
HjP1PesPFWbnHzn12YT8ocKHD9PPCOuRP1TY6Wlzz8GS/KGCeZ2kfp9MyB/M
+Vg0DGpqQ/5Qse8nMvqDud6Ks64dqkP+UCHTd3DgLmvyhwp2b70Li+zIHyoY
thfk25M/VKie237X/n8cH89V7POLDC+sP1RIN0xwqR58o8LBVXOdttiQP1TY
8jz4Vz938gdzvd80bHCqbf9vf6YV+UOFkePaHp9tS/5Qse/zsSFfqDBnmlWL
T1QPVqrQ7GLS6Z3+5A8V7v1IvtSR1kv+qiBr32bXNxPyhwo/79e5625cv1Kj
steF3uvNyR9qnIrd3XexBflDjX+G1y9a1baPTLsyPTeA/KHGqG923lVW5A81
TpwrOGNYj2F9oUbU7O3mjWi8clOj88bDfs/dyB9qDHS8PlzsSv5QYz8z3TtE
810fNa49Up/8VcPx4a/Gm21hr8b6kz/U6Kd6tyKDxqsQNXu/tx75g/n9AwQO
P33IH2qUWhaYBbuRP9TQdjy1+CI9Pxenxq+5S1yHWpM/1Oz7efjkDzW8wt4l
lFM9mKyGa7TocKAL+YM53oT61w3PY7H+UONgl2Uh3/3IH2p2v4Jnbft2q/sW
Y23JH2qE+2cLX3uTP9S4/Ln1F8P6F+sLNbufxIPqDzWOxjXbZOtF9Ycaq4Zv
ebbPmfyhNl5vrD/UeLr2VthLL/IH8/uvMx3iQv5Qs/ulaD0xX42LPQrLVwfV
tnWlZgFjLcgfTP8UvRXYmlP9ocbZh/W3X6H5bXvmethgeOCF/KFm329mS/5Q
o3HYxSeNHMgfTP5Nht6ztSB/MMev8j8xzZz8oWbfB2pP/lDj06/Tkjx/8oea
fV7BvLb97b5EdM+H/KFGjvP6Od3CyB9qdt3Z+DynGvfiu4ti/cgfaqTzbl9u
bkP+UKPXDUHkYk/yhxoZfY5vC6d6cBLz+SXuOa70vP1U5niZ6bM+kPzBtJte
WrookPyhRrRhAY+ez52rxqtH4Y9iXGvby/MK638MIF+oYXhb3tIQWr9SY/Ps
8/LzwVR/qBHgNnfVPJpfrVRD3sLwBlMvVI3ocrjfajX6Oiyr24D5/OF+c7zM
16nZ930x18NI5p/nbFCjbY3NIsPvVxW8vh68WY3hFp3PrmLmb+ZNHOJ2bVXj
68x2owzr7ecyUiYpd6jRbvWWp5lM/01SMl/YxRzfJruXPRj/ZjL/XLBHza6P
M/3NfHvp131qdDG8YCvCC6XBD3+POMhcP/duOoxk+ps5miYOR9SYvl32Xyjz
fcOvW3qM4fUyMwFneK1nOICTavZ9iozvmG93OXxajaI5pyKWMrwuY8q8jHNq
dNtTfCTbqbbdUj57tr/QCyGGL1xmxotPK1zuMnwwZ/fw91Xm+NOywnswx7fh
LHNCpWows5s3MiYPQ3d43VKj0d0H1bnM+G04/PV31Liz3nfOGeZ4/3ff8j7T
H97la/cx88n/1ZkP1cg3vOCK4be/4YSeqPE+Lf5fEPN5Q3e8fqZG6rTduU8c
uDxeqjHu0H8DHoZxebxRs+8X9uDyeKfGzLhLdztGcnl8VMNC4CyU+nF5fFbj
86HgyqfRXB5lavb5wgAuj+/M+O495mWSP5fHT2a8W3qgeJwjl8cvNXIbz+4v
8ubyqFKjTVnnrNahXB5/1Yg5urLsvjeXxz9mvLhy5mlFKJeHqQY7zBu1uxvO
5WGuwbSvUzLyorn+t9LAf83680HM9WY4/Id1Nez7QOpxedhpII5su+5zAJeH
gwYj3Z8dumLL5eGsgdpUtyDFk8vDTYPD82c6DrHk8vDQwDxgrPt6Zj7D3kfW
wH5Dyuo3tlwePhpkv0q/kczMf/+Xh78GhtflnbHi8gjUsO/nsuPyCNHA8Hrq
TXZcHuEa9n1A9bg8IjU4UhMqHxjM5RGjwaBwQXos8RGnwWTZ7hmG/Vj/y4On
Qcdno+ZvC+TySNKg7y+xvLkdl0eyBue/dq/6L4DLI0WDpz5qk16+XB4SDfu+
Hx6Xh0yDKSdO7e7pz+Wh0GDocWmHi55cHioN3DeVTDnmx+WhYfIoqwg0D+Xy
0Gsw5+8PQYETl0e6Bv8rFx24PDI1aNgiZExvJy6PLCbfGVmtfttxeeRoENp+
z++R7lweuRpMv7R/42gPLo8mGqzanVJ50o3jI1+DxharZ0uCuDxaaHAwodNe
w/Mg/8ujtQb8Z7Fhl+pxeRRo0Myw4OzG5dFeA0PvDnTk8ijUYNLe9h+22XF5
FGlwPer8NZ0Dl0dXDaK2z7veyoXLo7sGhrdx9bbi8ujF9GeW1a5lzPXyvzz6
aNBmWKl/gjmXR38NPhfqFN7MfON/eQxkrt9HS/c8dODyGKLB9sF5nfaYcHkM
18DMOqD+bnMuj5Ea9nlKGy6PMRosGmc72NyKy2OcBhvOB714Y87lUayBU4sh
gttmXB6TNNi6xv1ptjWXx1QNNBNjOn214/KYrjH66H95zGKu5xPdTO1suTzm
alD1pcn8d3ZcHvM1uHakOGO6LZfHIg2sL6vXDbPm8ihhPr9fmGvYz/C/PJZp
UDp4WqtVTP/8L48VGniMb+Umc/IytoMwYbofU8+w/tDgw7xddr0pjw0aZC04
c/qNGflDg9F1Hx0s8SR/MHwMHBUR50v+0OCC/PyugmDyhwZ3NrVyvWFD/tCw
73MxJX9osOdUmznJNuQPDQzLR9/syR8azMxgJvgu5A+m//gNt0U5kT80WOfY
KvupC/lDg7UZ/2bnWpIvNFgftKmskzWXxwUNiqzPxQ41JX9ooOinHH6Jmf+z
/tCgJvLDZZkb+UODCq2qxVXi45YGIV3t11a4kD80xv0jrD807PvXmPqL9YeG
fX7S6A9mvCxu0OFNMPlDg/a2Sof6XuQPDQzD25wA8ocGKw8eqHzIXL+sPzTs
/v265A8NTDtF5WcRH5816DIx+k895vOsPzR4mdu1rYcN+UODeoGl5pMrPTl/
MNfnycJRti7kD4bXPu5TnpqTPzTseTDnw/pDw+6/diR/MOPXpCvn9nzz5Pyh
xbUf66d9MCd/aFGcZNig68n5Q8s+/2FF/tDiSJ3Co2MdyR9aTCx/eHe0GflD
i7PP2j5IYepN1h9alI2/kHuCOX7WH1o43oqa0cOc/KFF1/Iuo26YcHnU00Lv
PzH2RjmXh48Wip7Rjdp+In9osWHyxnLXLxwfgVrs8Xb51Yw5XtYfWrx7OGbt
QRPyhxZ1qt/dmvePyyNSy94vZtqsP7RYfmXTtdsVnpw/mM9XlG6M+cflwdOi
u3jBi02m5A8tDK8DWfiJyyNZi0dlh97P/8uNVylamP2nmvWFOX/WH1oIg7Ym
vjMnf2hxzKbs8ZvPnpw/tKiwe76w4z8uD5WWfd8f8/NYfzD9vb7Pg8bB5A8t
5g8dnb/Si/yhZfdvfvXk/MEcfw+PBA9L8ocW69oYnkjm8sjRsvvNarg8crVI
N7wQxIT8oUXhvciPKT84n+dzx/uXy6OFFnM7G554In9o4bvnZPmRCi6PAi22
/knyCvnO5dFeC+vNO8ftqUP+YD4ftv1qYhmXR5EWzzonvexuQf7Q4kCja2Oy
v3B5dNfC3fTA6Vm/uDx6MddTvUnXrSvIH1rgqUfs7Z9cHv2Z/nh80WWpBcfH
QC37vuU65A8tMg1/4MiF/KFFg2Oaw/0dyB9auNy3yvewI38w52/b4r95v7g8
xmkR9a5i9tlKjo9i5voxLZCOZY6H9YcWdydM7l1TweUxVYvTu3t+2V7DjVfT
tWw9aUb+0GL3dmlawzrkDy37Phwz8ocWx3d2utbRhvyhhR1W93vvSP5gfv+F
msHeTuQPLTvempAvtNjZINq76z8uj9XM+XYxvBGF6g+tcX2O9YcWgwwPkBIf
m7XI40VvdDUhf2hh2P63woT8oUWnhQ8aWf3m8tilxbSoZi+7Gf3BXG+x+vPw
J39oMXohI2Q38ocWywr+9e9RxY1XR7T4O+bxju51yB9aTLqZvvcg5XFSiy4e
RQPTnMkfWtzkDdNk1iN/MP19WT4jx4H8oUXb5Pk7hJbkDy1Cyvk/D1pQ/cGM
XxU7xzy1JH8w402frje61yV/MHzvax4Rb0X+0MLw+ijD8bH+0GLkiR739laS
P7TodcXvb8Ivbrx6okVDw4If5fFMi293O0wbUsnl8VKLo0y5/8Sf/KHFvRFJ
Z4t/kz+0+GXKDCg0v/qoRUSXzj3Gl3F8fNZi+MXE/EdPyR9a8MaczVxVw+Xx
XYvZAd9i7phQ/cGMH8zsrBPx8UuLT+MWPLtlRf7QIrK8ak7lH/KHln3e3pL8
ocX28Ib5DX6RP3Roxf9dWFLN8WGuQ9mzCIcVjlR/6FDsqVmzzp78oWPfJ2JG
/tBh866vk5/94/hw0OHXhZxRkdZUf+jwZ92ORkoLqj90iHRY8fQX83nWHzps
MXna/Ukl1R86LFv4s13kL/KHDuP296m4Wkn+0IFneDywkvyhw+/Ya2MPmVH9
oUNEg7GrBhv9ocOZmUsyH1WRP3SYmVmcda2a/KHDsWXb8+OryR9MfxheT2xN
9YcOF7uG9TPcr2f9oYMvU158qkv1B3N8TjMTVpLPU3Twrp49zaqa/KFj/34K
zXdlOnRa+m1477pUf+gwYUuPn0vMqf7QQVzQdM76P+QPHft+rt/ceKXXYUaj
ug3fWZA/dPDadfB23+/kDx1WvBCVdalL/tDhQM89WS1ryB86DIssnX3OjOoP
HVIML4gt5/JoosPJpwmFGZZUf+jY97lXkD90iOF16L/Zivyhg+uokfXnUR4F
Omwrf9BtiznVHzqM3nl09IXP3Hy3UIf4/jPvjiU+inT43rZi12dz8gdzfk96
BRywoPpDhyv9vTtv/EP+0GF+6fm37v/IHzp2vzPNr/rrYH5xXcvnn6n+0MEm
vfCnw1sujyE6XOhtuIHA8TFch593Y2IN4yXrDx26Dp91fb4Z+YM5fgtex2cm
VH/okPm0q/X0avKHDueWyRZs/E3+0ME91bu4yp7qDx2SF054HmJK9YcOQztP
NllvRf7Q4e9PG9svVJ/P1eHsn0fX5/qRP3SICu85atE/jo9FOkwPMhFV/OHy
KNEhMGxA956UxzKGnz0P4wWe5A8dXoczA44FrV/p2PVGN/KHDiXi0D3ZweQP
Hb45MgWVO9UfOhytuDzbxJ38ocP9K1NHCOzIHzr8sz41KsyK6g8du5+d6sE9
Ojzaf+bPIyfyhw7nFfyJjn+4PA7qsMv+0WiJBdUfOtwbubREaEb+0GGVJsO/
YTU3Xp3Use/fqOH4OM2MJyN/Tff+weVxTse+j/4Pl8cF5vgbjKwI+cnxcVmH
V/VltqrfVH/o8HZq5Gf7LxwfpTrj/WjWHzr2/S5/OT7uMP9uNXuggwX5Q4eb
K4r8j5vS+hXz885fTBgbRPWHDnmGB8Sp/numg3a0fFZEPao/GF67tkHCH46P
Nzqk9ha3Hm1N61c67J/XumQa5fFRh9MfqywM92NYf+hwKOZQQS97Wr/SYc7r
0LlHTaj+0GGv4+BLt/9R/aFj98dakj907PNPNVweVTpszDibOPsz+UOHlSvc
tj6yJX/ooL/86YeXBa1f6bF3zLqwJhXkDz0Mr7PsT+OVlR5DXq7hfa1D/tDD
39tj9TYL8oceSwtHDyg2p/pDz74P/CPVH3qYz9IuHvSL6g/m+yl/ehz8Sf7Q
w/D66/5l5A89DMuxG2rIH3r27znW5fLw17N/T5Lmu4F6DFJqujxwJ3/o0cej
Yvepf1we4XoMbj7iWbSx/tAbr2/WH3rs+7g2ytSO1q/0mKcx/AU08ocefucc
5+l8yR96DB/S7dIoM/KHHvLQYV97llH9oWf/HqE9rV/psUHyqnC/M/mD6a8x
f7q9siF/6NG0xc5jn2qo/tCz75el8Uqjx7kYJ1kU8aHXG/czsP7QY0WyouaG
C61f6ZH4uaTaML6z/tDjz7QBj8qqyR963CyO39CT5le5ejx80iPd4R35gzne
p+O33qf1xHw9qnT9rh00+kOPMW+fnArzJH/o8YnfafjFOrR+pcfT7Mpufn+o
/tDDWVDo8tOU6g89Kl9WXIqoJn/osXjH3w5Tab7bVQ8rw4YAR/IH05+BA9Zd
r0vrV8z1YdtqEn6SP/R4vID/0L2K/KHHJX2jG4Z6ivWHHq1HDe/3oYr8wVwf
OXHBk3+TP/Tovm3x24mfyB963Dizbp6qjMtjjB6b27wfNugN1R96HLM7O1Hz
jfyhZ/9+WCX5Q4+QB9M3HnpB9YceMYYXAhrrDz379wm/c3nM0kOnXZK16yfH
x1ym/yof8DNecHnMZ66XO92zqz+TP/TQuNfY9aQ8ShieTkybG2dK/tDDNeJX
qttPWr/Ss+9v/EX1hx4ehheymJE/9Nj14M+xD5VcHhv06BC89r60huoPPVQh
9/bX/OXmV1v1mLT43Y8cS/IHw8OOqfaP/1D9ocfEI9nHB9B8d48epdu3Lq8x
I3/o0Tu3x6r5llR/MN9vrh1ZFE7+0OOnwz71qe9cHseY6y8yJN7kL/lDj/Yj
ehRdNPpDj7/ly5MVX8gfzPU8IcfJcPysP/Ts3wv4R/7Q48qgFu/3GP2hZ/uF
6sFSPR51mrfoRhWXxy29cX8m6w897PMS540wJX/oMfN4wIga4/oVM14dOBWe
ROuJT/RYpI3cO8aS/MHw3ftcyR9L8oee3U9I86s3TP+22Tlhyh+qP/Ts3++h
9cSPenTuu+ThOFvyhx4t5t4PnEM+L6sdH1l/6BGfW7PnsAvVH3qYXXn76LMN
+UOPgR097bbVpfpDj1flP4ddMaX7H8z1vj93bRytt//T411RXoaE1ndN06A5
tndE1T/yRxoaONrUL7Wh+iMN7cPe5Kfbkj/S0GT4tr3tKA+7NPbvddF6iUMa
LgS9eJNLfDin4eyU8UF9KA+3NBQ+uoUfv8kfaehkeOGOHa1fpcFuzsYxOfXo
/kea8flI1h9pSPJf67KM6sHANFzqIFpmeP6K9Ucafnd+VPLUieqPNJiOEQ/5
40D3P9LwrOic/TFb8kcaAveWF22i9d24NEx8IJw6JpD8kYZh7a1NptuTP9Lw
f0WdZWBURxuFiZLgGijBXQvBnYPv3auLO0ULTYCgxd0anKLFigR3CG7Bilsg
eAhx27jrNzd33v1+Lgmb3Xtm5pnzzsyZkm3YjLYi8cNkG48NfpiM8+kF5D9M
KF48vmjnRD5edWGf/+y19o0rET9M2PLOq/qasuQ/TJgyu0O9ms7EDxPGR/es
9D6D+GHCl+kPEo6SHoIJDY60cd5XhPhhQtdhez1e2PwH0+frl/sppIfFhI5o
0XdTAdWvTFj1OtDfvxTVr0w4/HzPAz+qlww14Uylnh3elqL1DxPm6RuwaLwa
xdrDx4P/bM2tZHtdeB9NGvHDhLFrPKIT0sh/mLCgWdRtj1Tih8m43yuc+GEy
zhPY/IcJJ9zKPgr7Tv7DhPMzAybudeZ6zGDtQ99QSuPVbBPajJ144L9M8h8m
fG0Z3LReLPHDhNc3+jxfZvMfJmzdPtp5XCrxg/28qavWP5b4YUJOnRIOO+KI
Hybsj83x3pxI/DBBPz4eGk38MOF4B/aEoogfJuO+hRTihwlpd5L8fo8gfpjg
F+Je7EAe8cOET3tX/N4jhfhhgl5Ok+KIHybEhrStci+W+MGex+nWjZys/Pnv
N0GPd/9u44cJuz90+lbKSvxgv39y1OJjWbT+wb7P/CP+U6zEDxPqvU5b1D6T
+GGCneeHs66u5D9MeOS+u29+ItfjvAmbfAo6HaL67kUTTk4M7IcvnOd+JmO+
Ecn1uGpCj6Ij7x8kP3jDhOnVQn3WhVL9ygSnY1033wolfphwuv2HYbvCiR8m
zHffU+1EPPHDBP048KQiVL8yoZP3q7XvbPww4VvzA6crxxM/TDgbYBLDrf9/
/XnY6LqX08h/mBC9p3VJn3Tihwk3d7/dtJr0CDThyWI3cQvp8dmEqHszVpag
evtXE/4+aa2f6Uz8MBl5lVRvDzZh48w93udovTbUBHz7cOpJJvHDhGvRrxcf
IZ5HsfHzR7rjX1auR6wJtft3dRyYQvUr9nkavr5VNZ3qVybcX9V5uXs08cME
PR75ZAr5DxN2RgxyOZXE9chgz/eUvV9l8oPZrP+U9ImwiyP/wfT/44/Pw8if
F7D+Kx1pvcdWvxJw3a0ZvsYQPwQjb+gd+Q8BXvoFBdQ/XAVM6ODqq69XGvwQ
4Lu6bRH3IsQPAS3P1Sn1OZH4IeDn28dlPX8SPwTo10GUDCN+sNfbG5SZ84X8
h4C1ZQa/Csoi/yFAj5fXXxv8EHDLpf82MYX8hwDk5mYEh9P6h2DwOZb8h4BL
i1t5jIwi/yFghA6cBKpfCXhy9c+S2clUvxJwzfmK+XwUrX8IyGD2vU0416Ol
YOQhR9P6h4Cx+7dfDokl/yGg8HpkK/FDMPbvphE/BLxPmdq0YS6tfwhwP3jg
xMeSxA/ByDux8UNA4y29mh+m/SV9Bdv8x+CHAD2+d14l4gd7ntG7UtaXJH4I
kPUN8460fi7g3XQ2obESPwSE72oa382e+CHAY9G5Wu3zyX8I0I83TbfxQ4B1
wtfJnqnECwENWs5c9pz0+E3Agu+1WwTSfHccax/fFm3cFEH8EPBo4+ODizOI
HwJKvCjW+4bNfwh4Me/xnfHUP6YI+Nu9d2CVbOKHgMNRyzb5x5D/EHBysW/K
zyzyH0yv5w2a6Pu7DH4IyOncZ16EE61/CBj8wmVaaZpfLRJQs3vSuBe0HrVE
wK4W/2y3phA/BDRv06Nbf5pfrRRQvMHk/F3pxA8BT58M/RQQT/wQ0K1fr9UD
44gfAh5ecvzFjurtGwVsjHjyrLlt/UPA3sMbN+r92eCHgMVtZ3zflkz8YJ/X
1W1NqwTih4CA5mWn7UsgfrD23fvd1NQk4oeAf/vVexYUQvwQjPXqGOKHgINf
gnulUv84KqBVG9egzRHEDwH6doKwJOIHex66vaN6+xnBtl5n8IP1l1qPPUdR
/7gooE8D8UxGDvGDPZ/N42J/SSZ+CKiS3eDakJ/ED/b99AvfXMh/CCivX2gT
S/wQjPOamcQPAXrz/DWF+CHAs/hr8ZEb8UPAPzsfxHdypvUPAT1e5RS0TyJe
ML31C4WzyX8IqDfvbMIDO/IfrP/FdC1yoiTVrwQjL9m2/iFgWZSw+z3VSz4L
xvmbROIH+36tU1Xvn7T+IWB8Z3O9zuTPg9nz9HDy3JtH6x8Cnt/dMfhsUVr/
YM+3/uqw8fZUvxKgb7e6bU/+Q8CUk/FbXtL8ysrGZ30Daxbxgz3/uPLwIJ4n
C8b5YifyH4LNbxv8EHA8vOjZZNv6uYBRZXOn6fMtgx8Cbo52ypyaQvxg423Q
qUH1vxE/zNCPM3eNJH6YocfVd6H5blEzTjmPmZqRTPwwQ68ev7YjfpiN8/C0
n6GUGWEHE6ZOyCJ+mGH3ZdClV7b1czPmTHcvGUz1RDczrjnMfnY4h/hhRqXG
BcNG2fhhRkX9gD2NV9XNkPIbLNH38xr8MEMvDyckEj/MmKHEHVxE9cT6ZujX
nS4tSv7DjJcOQ8I+2tbPzVifPrdWtXzihxlF2tbsMYL0aGGGft3H7wnEDzNW
NdAXmIgfZuM+jQTihxkF81c5ZThQ/cqMLvt31LhWjOpX7P2f/bh9mNajupkR
393lyc4ixA8zlhzsu36/O/HDjK8+eRMyaL9PXzOenhGu1rPxw2zb32bwwwzN
Z1C8U33ihxk1+7hsamtb/zDjdXpUyYyyVL8yo3X5EpFV0ql+ZcbSXuUbji1L
/sMMj8VVMiKKEj/MKKYf/6DxapQZZ35IUqVyVL8yIzI/ZvqPKrT+YcaCfytW
vliM6ldmVDl65X132l8yibW/M78ec6xA6x9m7C7xX8ovtF47xWzwmOq73mac
c7rdbjXVd2eYUXm0fmMU8YO1l+CbL90zyH+YEeJ4NOBGHvkP9ryeqScX0Xrt
ItZ+9AWnorR+bsZQ/2k91xel9Q8zFuqBUNnED7Nxvsm2/sG+jx74lkP8MEOX
Y00O8cOMiSuvFq1F86uNrL3HdBzQ3574wdrz9+0jW7jQ+ocZXzq2/7THhdY/
2PNk08ULjrR+bradNzD4Ycb7ZaePDSpN9SvWHtcpO4aVpvUP9vMJHheyXGj9
wwyn3CrC8kTihxl6fHxvqpccZ5/HM+DTKPLnp8xoNjx23Upn8h9mY/5P+33O
M30PnOzhkET8MKNPwyvLj9J+Bj/Wnssd6ORP++Gumo3z6+nED3PhcRoT+fPb
ZlgDknYtyyZ+mPHsxL4xf5AfvM/a76edXp2jiB/s78V02R4QRPUrM6btW3Iz
LpL8hxnTB5+rfTiF+GHGgzIdFnWh9dpXrH/5r11kH0X+w4yY6DqJa8ifvzdD
337zmuZXgWbsXzjf6znt9/nMPl8V/cIM4gf7vvoBWSfyH2Y4m4s1XZpF/sOM
1EdB65oTz0PZ5+tS7ONhWq+NMKOVv/fZMc7EDzPupI25bYkl/2HGzrZVdzjT
eGU1wzN524dZecQPM4J/zZl9LIf8hxlsthN41I74Ycb2vu3uH6L9cBmsPeSc
mxlA9cRsMyr83e7eiwzihxkuYeX6Vs8kfpgxN7F80Te038deRKu/5vsfc6X9
VyIu1YXcrDjVr0SUbrhnxqpKVL8SUXm4ywyN9sOVELHcbmXpesTzUiIC0s+d
bu1K6+ci6ruXvvKJ/HkFETsH9QypHkv8EPGzQal/f0QSP0RM79S6aR/a7+Mu
oluHYmWcbPt3RfxoVe5g2RJUvxJRKu3m+TZfiR8i9LiX9mHED9E4z0k8byii
bvJI80jieRPRuF8mgfghok/t1ss3FKf6lQgd5xdTiR8ifu049I/bCcQPEY+/
+a1caFv/EKHH1V21J36IGKwHUmeS/xAxL2aL89U08h8ipraJXZ8Q+//X3db5
mu4k0/q5iCFnpExfqu/2FeHTwaXjsDTePwQRUZ47nveJpPVzEdVzhjbtHcL1
UET4lnlSb+M34oeIC2v0DSfkP0Rs2OHQ5X0E8UPErWHxLxxDyX+ISKzM3jGO
1j9EJC90fr/Hxg/RyNsJJ/8hQr8u6GkR4ocIfXuv8In8h4j1Ke0OlvlJ/BCN
+jb5c08R+u2JF3LJf4iY6/dttyvV271F1NoU3OeZrX4lYkuTtKYutv1XIhou
Xn/dk+qJf4pQo9IaJFF9d76I4foClxv5DxGzFtUoVc6e+MGe/+l2f6xyJX6I
CAs88rVcFvGDPX+nO4eG16D9u6LBC6on/iVi86f46v/a+CGi08zSrj+KEz9E
jBWu51QtTfwQMS3gQJ7Jtv9KNPKbihE/RLj/OkMdnEH+Q0Te4WnvWtN+nz2i
bT+xwQ8R8we985lG+xn+FZGbs754UXvih4gWSxMP9sohfoi29RiDHyI6p34/
09TmP0QMvf+lcidarz0josTp0MyDycQP9vzf93gaRv3jInteq2bNdaH1QT/W
P/46N6cC8fyqiPf7Guy/RH7whmjkDRUQP0TscCq/pEI48UPEu5zHH/dHEz9E
PNl1c8fmBOKHCMfqlZFpq1+J2Diine8t2g/3VETCEK+/fWg/3AsRD3ePfmlH
/eOViHtn66tD84gfIpoofm4TyQ++F1FhqGdDv0iqX7Hx5ntc6W1fyX+w33e7
2+h0GPFDRLuCcx1nhJH/EJHi1Kzub2HEDxGj9YBhGz9EnIutFLf6O9Wv2Hjs
E75jUCjVr0QcKtXkW/JP4oeIY/UG9alD45VVxJRTQ39fmED8YJ+vfMl+iWHE
DxHeV657dEmi+pWIZ5VrTGxO9ZIMEf2K1/u7/1eqX4lorG8wSCZ+iPh49MJt
N6rvFrDx5eiimUuonmgvYW25ZvM6fyf/IWHriPye2VbyHxJiO0QvCo0l/yGh
6bie7XKI5yUkDPz8Z+9E2/4rCaefRC2tm0v+Q8Kk2TNWh9B+0QoSxhx/UOwq
7W93k/DPdmvPoGTih4QeO72jmhHP3SXo21fGZv//9ZGQgo26XzT4IaHBLcdj
XW3+Q8LsP/eVzIokfkjQpnjXzv5A9SsJo/aNQ/oX8h8SLp8/Vi3/C/FDQqmV
4+3K2+pXEvQ4iYRg4oeEatXvZ07+RvyQsHBMy4EtYogfEjZ0b7CyFK3XdpSg
L7/N+k78kFD43228kIz7yuNp/VzCmzfd/B9RPbGXhPufz0xoGUf8kKDjdSTp
IUhoNaXgmZn0kCScH1ApsSXV2xUJUzpN2eBC9XaLhEs9cx/ssO3flfCpFHO8
icQPCYferd29KJ74ISH12IaYWeTPh0t4kMQAUpzWPyQMMmUJfqz9Gnl6EraU
PLJOZuNTYR7dOMl23sLI15PQaIHYYTRrH4X5dJMkTJ3cpm58Wcrbk3Cq7sXS
F9nPC/PqpkjwunShXArlhXpLyKn5fPlfrL0V5tfNkBB+qXPpePZ9jLxKCU/i
ms4/Vo7n2f0pocW/leJHuFA+n4REOeD3oux5FubbLZSM+7bY+GTk9bH27j1r
ezz7/oV5d8sl3Ivb37kp6z9Gfp+Ebf6W5Bj2+Qrz79ZIeC212OvJxmsjz09C
nue88PnFeR7eevb8jtau+JiNX0a+H3+++Tw/cosEfblG339t5P1JWHRx7LWO
rL0V5uXtkHB2X0PXv9jfN/L/JBTf6+XwJ9OjMD9vj4RugxK/lnGgPEAJVfwf
pyVkcz3+leDTkQGsgOtxmPUXD5fTVVn7KtTDV4L9ksyshJ9cj+MSZuiB20W4
HqckfI8P79ohhutxhum5bcLacWy8LdTjvISTyV3qlM3melyUUG9uzyoVM7ke
fhI6e9VuVYm9NvIFJeS2fTj3JWsfhXrckFB/+qBecirX4xb7+fHVefszuR53
mX5fQlfNiuJ63Gf9bULQydhErsdDNv7cLz8/L5rr8Z+EO5WYIc3hejxl/fvU
5uS/sym/U4K14StL3wyuxyvJyBvJoDxPCfrxkL35XI8ANn50qL8up4DrESjh
8KBddz4W4XmMn1l7LLqlRIcIrsdXCY31Cz8Znwr1CGLjx6/BE1ZbuR7BEsp5
jSg4m8D1CJWgH3e8l871CJfQrt8V0xcr1yNKMvwu6+9G/qGE9t/6TpWzuR5W
CTjqN9mrgOuRyNrLsjPlmsZzPZLZ+52YdDrPyvVIk9Ds7dCJul6FXz9DMs77
pnM9sqXC65lOJ3M9ciWY3PuefpTB9Shg719m0DjXHK6HvYwaHvOnHozlejjK
Rr5xEtejqGzcT5vO9XCV8fn80YsN47geJWRUP3EnZV0I16OUbPTvH1yPsjLe
VR2aNSGY61FexsVP9StuCOd6uMnY4TKgoGYI7x+/yNDtnPd3roe7bOSdBHA9
qrPPu6xbbm4k16Mm+/3G+Qlrs7keddjn9dpy2f0716OejCyTeX7lGK5HQxnr
WieV0vlc+PWbyHgzbtvvo+K5Hs1knJ24L2lREtejhQz7siHPPsdyPVrKOLTr
lt3EeK5HGxlh8uJ1SjrXox37/hH5MdMTuB4dZbgWBs5yPTrLmH1hsm8Z6h/d
ZCNfMYXr0UNGt59xgfp4VqhHLxmbUydXzPvJ9egro64eYJ7P9RDY8920un9E
OtdDkqFu6fnwZTTXQ5FRbXCdm+9CuB4W2dhvfofr0V/GhKp1Ptd5z/UYJCNj
xoGqTlFcj6FM7wZLx46P5noMl6Ffz1HqB9djlIytDnPazPtC/JCR96vXy0FB
xA8Za6WsMgNIjwkyHLYnJbQKIn7I2P/OP7tbJNfDU4ZHw4BJM34SP2SsSI8J
PfiD6+EtY4F+oXUM8UO2nccx+CGjwy556ZhorsefMvZ9PvumaCzXY76MPzx7
tSgVRPyQ4efZY9i4YOKHjGYXWlbJiiN+yEg5F7491kr8kJHr23vR1ljih2zs
34sjfsiQb08tW/kr12O9jCs39pYrk0L8kJHYenfSlWTih2z4k1jiB3t+XmE3
GqURP9jfK2g/5j7psVvGQM8xbl+yiB8y9HJrh1iux37Wvz6Eb1v6ifghY0p4
vYK/abw6LKOvY2jwuyTih2zc//WV+CEb9zfSeHVKxvvllRY5ZRE/ZJzxXXq5
4Cfxg32+4IUxQ8KJHzLc1rS6+08K8YN9npV+HnNCiB8yogM952uJxA8Zdr4H
+9SKJn7IGH3VZX1aHvFDxsj7B6/OzSR+yChtHed0N4/4IdvqYQY/ZDTq2rVW
pwTih4xzrzxqLrDlP7P22vXMoW6OPK/3lYyfi+85OGQSP2S0SEs5Wjuc+CGj
pX4AJpT4IRv37Vi5Hp9lI487hvjBxqvadxevtRI/ZDg3ve7ziOZXwTLG6wWG
eOKHjEch7VZtzyZ+yAj4/DS4YRbxQ4YWGpS7Oov4wb6P6+QN3SOJH7JxP8EX
4oeMqa2XXkUy8UNGyNDl65d+IX7IOLmkzNPNKcQPGe4f78a2iiR+yMb6Yjbx
Q7adxzP4wV4/wf6RNL+yV/DB6daL8z+JH4qxHzmO+KHg2/UW79bFED8UvLny
z+zHkcQPBQ/6DL27+xPxQ8HcUY3bRqQRPxQ0X2uSb0YRPxT0d1Wj0jKIHwoK
6p2QPD4SPxTcabG7ceVw4oeCVd0e7GkTRfxQkHUg93unGOKHgitNUv1bphM/
FASeYBMiOz7frafAJXxR1Zc0v2qo4MW1E8siUogfCvp26XW4kwvlZSsoMXN5
2w5xxA8F/vmx3y5nET/Y31tRNscxkfihYO/XlQsmBBE/FDRosS9wCvWPjoqR
vxdL/FAAr+i3AxKIHwqeLDo1O8Se8rYV6NtPZkYRPxRc8O3bvwvNr/qy91+j
dtwSTPxQUOHC2jFrfhI/FOR/vD5ZH58Nfijw0ANxY4gfCvTuWTKO+KHAoTAQ
nvihoOfQzOxhGcQPxVgfofnVcAXpRZ9NycknfihIfHi6Us9o4oeChP4DJ9WM
IH4oeBurhsyMJH4o+HSzW9CpCOKHAjab1ORo4oeCob6pUnMbPxRYU1fcMNF4
5a3A8sV94RjqHzMUjGy5cUucHeXlKxjPpgOlcogfCvRq/nzi+XwF19WN9vr+
W4MfCmJelX/9OZn4oRj3XdD8ajn7edx47225xA8Fy4v80nFOIvFDgU9n4cZE
e8oTV7CgfM8ZLZOIHwpcW396Py+M+KFA396gr3ca/FCwcVuzrXMcKG9cMXJk
0okfCuo5oGK7IOKHgmduws23GcQPBX/8m7X3Zh7xQ0HsoNeCXg81+MH694th
xUzkBw8rmDev42B9fd7gh2LsL8kkfig4vbFqdIlc4ocCvby6Lof4wfS31q2d
m0P8UPDjj33XqiYQPxT4Pf63fI8M4oeCzRknt7smED8UVOvYJeFxMvFDQe60
ep3a0nz3loIaGWcC/4olfihI/dZjcO1E4oeCYi2aLrlDPH+o4Dc9kMVK/FCg
H78ZSX7wKRuvPgyKa048f6EY61Wx5D8U9Hi5ubFPJPGDfb9G/42f/oP4odj8
ucEPBaE+6w7PSCF+sN/fZZrcNoH4oaDq9j3HfaOJHwrOD3nQOz6L+KHgldfg
qBVpxA8FizdP8H+YQPxQjHyID8QPBe/3b505NoH4oWB6wZboN8Rzq4J3U1M9
ahShPHYFh+fcLZZoJX4ouD2zYc+B34gfinH/GOmRwcZv4Z9u+nqVwQ/Fdh7X
4IdinF/NJn6w8aL70hLVYokfKkZ9GNrsfAbxQ4UyPsJ+ZyTxQ8X3hhcDtWzi
h4rxg4f1iSGel1CN+mQW8UPFpBHty2y18UNFY++LJb/Z0f0IKk74Xq94P5v4
oeKHz0PHNrnEDxXDmp3/r1c28UPFxo4dz/ZJJ36oaNjX7tBvEcQPFRG1+nd1
DCd+sL9X5HGrSZnkP1T4dAoKu0r9o6GKct8vnX2bTPxQsS99297y1D+aqajQ
fe+a8pnEDxVFr/qtikwjfqhoVqtGqlc68UO1racY/FDhdv+PpmPyiB8q/COq
di5PPO+swnpdkpeTH+ymGvnBdsQPFaUXHFxqJX/eS7WdjzP4oUJY7u1UgfQQ
mF4lnj59SHpIKpq08k27SvMrRUXsf/WzyhYQP1RkVj7d/kM28UNFvGPOuZkO
dN+DCn166mHjh4obFdkXst3/oKJ8mb+9axUQP5g+Q9apdonEDxWfXZv7n6B6
yTgV/YR9S+vbU/1KxeaPK4SkJOKHCrX2/bsuX4gfKjyKW/fq9WeDH6pxPxzp
4a3iupb1MdnmP1QEZCU27e5M/FBt53UNfqhoO+evmDN2VL9ScbRE1Tfvwokf
Kr5Os/YSXOi+CRVjPK8kby0gfrDnf5kNiMnEDxVedV3vVwwmfqiYf8w+fl48
+Q8VSXub1bwcT/xQIR0PTlweRfxQsbpD9z1VbfUr9jr89VWn4sQPFacij2Rs
oHrJDtY+f48T9f0PBj9U47558oN7mN73/tzTLp74oeJR5yaT9XqDwQ8VrR5V
daxmJX6oxv3KxHNf1dgvGkX8UDFrxIY4s81/qFj05tLQtGjiB9OvfP31E8OJ
Hyqc9QE0nfjBPm9Z39v+Nn6o2P7RHPUr+cGrKpz0C19t/kPF2n2NZo0KJX6o
xv2oScQP1bj/OJX4oWJJ81VFX+YTP1RcbHxf7hNO/FDxZEyLJau+ET9UNM8u
9m59GvFDNfaPphI/VOhxpr3s6b4N1p8SQvKuWYkfqm1/icEPFcFNbqT9E0/8
UCF2fObvlUz8UFH1gtsB+2Dih4rejWoNGWjzHyqqP+oQExVF/FCN/QhBxA/V
2N8eRvxQ8aZ3z8eHHen+DhUtCg8EET9Y/2hZuU450iNRRc5w+0Q1mvih4kVj
L+drNN9NUzGwfK/vRROJH2y8nJmyISqe+KFi/4LSO6tGEj/Y+PE09/A0e7r/
g41n6xsNCaW8VDsNFVw6PTpZlvIUNbg+GvTmcirPh3TQ8H7846/mBJ536ahh
sWV5fo/XlYw8PGfN8INhPB+2qIYPr/f4DGDPpzAfz0VDkUdPtur1QSO/V4ND
PSe3e+z9C/Pyimv4zU76Rc9bNvIYNejLe2I8z/ssqUGPDx7G5stGPqOG8+Hb
Y6ek8PzPMhoWuK1M7sp+38hr1NCy64tRV6w8D7ScZvxd9jyN/EYNid8jNvzN
/HRhvl5FDZGhXzQP9v+NPEcNv2xpePk06z+FeYiVNfxR7latDTE8//QXDcEV
BjU+/onf71FFw1h9gSeZ59O6a9CPlwrs+Rfm81XTsOhFUceOoZT/qKHzp7FX
X7P3K8zrq6FB7Dqnku5XjTxI9nziDvcfHM/zRmtriI7v6J78g+tRR8NUy8QV
UgjXo66GXavmKJeCuR71Nfgu9zk5Oprr0UCDnFVmgL4/xMiP1PD76Hmb94dw
PRppWDel39shsVyPJhr06d/znzzPt6mGyZsqvfuZxPVopmH8lvpBdvFcj+Ya
Np7ObVmZ9GihYY1XzZFe2VwPDw3euyZt1nlp5E9qiJ26P2ZzLNejtYbsxlmf
RiZyPdpoaK4HGERxPdpqCKku1riRyPVor2HnkF82LMznenRgP58zacj6bLpv
RYPTvbnOJa1cj04a4rEvOcqZ8io1uH+IRiDp0VXDhkvRLsERXI9uGsoHPv7k
+oPr0Z19/w5vek6J5Xr00PBxEvuHPK5HTw3bS3o2XpfM9ejFPv/xabsD0rge
fTR022TZP4/06Mva+7nzwYuDuR4mDWmpZTMfJHA9BA0lTxyau92J50mKGnaz
6e0mB8rH1Iz9HGFcD1lD+6Ylc49HcD1UzcifDOd6aEz/Xx/f60j9w6Jh4Nq+
IeHRXI9+GjaFrjHXSed6DNCM9YBIrsdADZ4N/Sq9Ted6DNLwdsSxLTuyuR5D
NAQcqTBrQTTXY6iGE18/D64exvUYpuHIhjqBIaGU38zay0VmeKy8f4zUjPsu
KB91lIYd806d7RnO9RitYf34TVqrVMp31vDw9ZLSo75yPcZqKN77xoH+wVyP
cRpuNtbW+YdyPcZr6F+r+l87M7geEzXMers5qWEa1+N3DX+ffvB2YAzXYxLr
X27N3VZncj0ma9CPO0ZQfrona6+NNjqcozxfLw0n9435Q6R84imsf5drrkYW
43mZ0zTMrzb9iXM5yv/UUGlpn+h3BVyP6RomVnje7Iwz5YGy8S1kgKe+/6pQ
j1kaLBX7RzfI5XrMZs+nGzMIaVyPOaw9N36ctYf6x1wNMw8mnwtP43rMY+NZ
+399m2RyPeZrsC/x/MC0HK7HAjYeZr8YesCe8kQ11NAnmJSPuljDBH2BxHY/
joYm/iHeEZTvvExDVsoU/355XI/lGrTgfQvnUz79Cvb+R1Y9b5zL9VjJ+ufD
uiOeUJ7qas22P8TII9XQdlipVI3yVdcy/tyc221qAdfjLw3V1eelR6Tx8Wqd
hjk/PDqnh/Lxar0GZ/3C2GiuxwYNPcNHP28SyfvHJg2p03bm3aDxarOGR6GH
hvUK43psYbzIGeI/LZT3j60aqtWeqtRL4f1jG+v/lWf1iCrC81m3s++nVYgq
n8X12MH687i/c9cmcD12aXjnM63hwgjKz9bQY9i4N652PM/1H/b+4b+1tUun
+xg0lKk3LHluNu8f+zSY+r178CaG8rU1+BXYBZ78zvvHAQ33LnWZ/+A77x8H
NYz+bVDDd1auxyENfx7elLW0COVva9DjmU994nocYTzbyyZ8P3n/OMrev59L
WLlIrscxxqOYl8ezqH8cZ+OP27ILd35yPU5oqKMv6KRzPU5p+C+pp29Z0uM0
48WI6dMHEM/PaFge7vLLk1CuxzkN10PlxeviKc9bw/7idW4f/871uKAZ913/
oHxvDcX0ATOU63GZzS/sA0+ODOX9w4/1D8fjJybEcj2usOc37dqmbzFcj2sa
YlyCJya943pc15AcfaGZQxDvHzc0vPhnSHCTL1yPm5qRH/CN63GbtdcvRbwQ
xvW4w8ZrfcE2iOtxl40/v3m/1OfrhXr4s/EwbfHharb8cA2d9Aumwvl49YDx
Rkht6RNOeeIaog4Ej+1t5Xo8ZvOP5oesu2K4Hv+x/pt0Y7G+n7Xw6z9h7T/f
enF0BtfjqYayVXdO7+/Ax6vnbDy63W9HrSCuxwumz8f9Q8sFcz1eavjXx/3q
rgSux2sNC/UNhN+5Hm809LmSkvf+E9fjLdOn7shWWelcj3ca2ox7O2tOMtfj
vYawtN/6LYzjenxg80uGq/H5XI9ADeqzI6vb0nj1ibWPmLNxy5O4Hp81/Ox+
KTYohuvxhc1H7ExTQsK4Hl81nF2x4vZfSVyP75pxH2os1yNIQ82Sx168zOB6
/NBQ+son66VidH8GG5/sWuzv7sDnuyEaXJx8J+n8MfLQWfus8eH8Dweelxym
YXU7z8Q72VyPCM3mBwr1iNRs54uMvHTGf8vtNuedeJ5ytAY7S4txxah/xGqo
HRIxoCXNd+M0zI4evfWZI93HoeFq4q0BXrlcjwSN74PieiSy9n9wxa8/i/D8
5ST2+c8mO+p5dEbeOuPl10lFpiVxPVJZexvUqEtALNcjjek5plJvPf/FqHNq
KOGwY8Qje8pjZ+PViSYHwrO4HlkaHvtUkR4kcj2y2fPWjyPm//912/BiCTNI
jzz2/wtmNBuWyPXI19B4Wt/2zTK5HgVs/HN5slOz43rYWRDwe9ERg+N4/7C3
GPdbJJD/sBj5h1HkPyyoMdl7+PBM8h8WhFYaJSR/I/9hseXjGf7DgsM15y5c
EEn+w4LwgHHDnePIf1iQUsQtKy2F948SFqwITrLq44nhPyzY6LSq+26aX5W2
oEKt2Z1yYsh/sM9f0avO/jjyH+z3Y3+k7U4h/2FB+lXHYJ2vhv+w4MgAfcMG
+Q8Lto/tG6oVkP+w4OGfYwPX/ST/YTHOM9j8hwVLl/r98ZHmV1UsqLjB7+6l
7+Q/2Pu7j7GUzSD/YcHNYo26nYgg/2FBLf0PUp5+DQuijmRsOEf8qGXBzOYt
mlTIIv9hMdYTreQ/LCi99NqpwT/Jf1gwRb+Q3J7y6i140PfhNlMy+Q+Lkdcf
Sv7DgqMNmiYtTSb/YTH2cyeQ/7DYzvMZ/sNi5Bnnkv+wYJtvYI5+P4XhPyzw
c5t4cJ/Nf1hwZVWk71gH3j88LOi3uJ81IIn8hwWd0y8N8Qkj/2FB/Fv3+DoZ
5D8sGFDF49LrUPIfFoTUGWuua0f5+BY0Ots452wm+Q8Lfim8YJv8h8WWx2r4
Dws8hl9sfJ/mu13Y90lMNQ+l+/q6WvD2ZT6uW8l/WKDHK4YQP7pbjPuWAsl/
WIzzfAXkPyxw/ZHjfjmD/IfFth/W8B+svb/dcP54JvkPC4ZMP+nXIof8B9O3
WOl/RhI/BAvcWje70DKb6yFa0H7Sua7Vi5H/sKDj7PBLnRPIf7Dn3eyZ12ZX
yuu32NbnDP9hQc3YEx8GF6X8fgvGs+nRaNKjnwUH9wU0fZNP/oO1r2V1ljmz
z/c/wVPLTQ==
         "]]}, {
        Hue[0.9060679774997897, 0.6, 0.6], 
        Directive[
         PointSize[0.002777777777777778], 
         RGBColor[0.880722, 0.611041, 0.142051], 
         AbsoluteThickness[1.6]], 
        PointBox[CompressedData["
1:eJxEnXVcFU0XgA3sVjBQUEG6pBsO3SDbgYKAIKKiiIXdYHcrtmKLoKiYYHe/
NnZ39zfrncPnP+/vvvfevbvzzDlznpnZpWNyFtOjRrVq1fY0qFZN+29sclPJ
04WBr378hNqrjMHhTqfaY1wZKM6pdStvvTGQd4tPuDEwM+aD6ci1xvDhUkxy
Uw8Gwivmhq/abQyXY7QDMGCw5XaDMxuNofjEoAMFXgzcedVk7q1jxjA/aErv
p94MbHqeu+olOf7gAwWGDr4MVPj3fn6x2Bi0ww/yY6Bp7eXDmpDjaS8P+DMQ
sr/y8tIyY2irnVAAAyc6maZ332YMvwrfX4oJZIDPC3vw+KQxaKc7L4iB//Zk
OMdeNgbt8HeCGajXuuvddgeMYQV52SmUgbwvO8be22UM5MNTeocxYLQNPq25
bQza2ReHM9DGaOb4EaeNIZic7s8IBmb8tp1vQo5vph0+iry/ZfXGekeMQXs5
JZqBMZ1e3Yog5//0p3ZCpP1ePFz5lvzeSXL5hnEM5HqMeV5MXm8k7yZ3YUAd
0s3ajbSHdvjCeAYmBOq1Cywxhj7aARgGGm1sFBt80Bj+8eAYWNJv2xn1KOXB
MzB+f35Hzz2Uh8DA8b2l02ofojwkBhIGf+QmnaE8ZHI+XoUOUacpD4WBY70+
/t24k/JQGVh751mK3yHKoysDxlP/sxh9hPLoRs6Hd5w3sojySGTg6X29dZf3
Uh7dGTjz6mPrx3soj2QGls8rftD2FOWRwkAnM9+GWw5QHqkMmFTz+PLqJOWR
xsDZrcNsmpdTHukM+Bz+8/J2BeXRk4Gal/7UkZBHBgM2P7fW/bOb8shkYMj7
kbdHFlIevRno7RvkkXbj/683GGf0U29RHlkMvCbd8ctZyqMfA6Nu+A6VSimP
/gz42l5Z/GQ/5ZHNQMrFnEFOpZRHDuH5wFOFUspjIAP53UJ33C6iPAYx8Cnv
4oAGWyiPIQzcNGw2ddw+ymMoA63SVi67XEZ55DKwd2yfijn7KY9hDOx/UBhm
WEZ5jGBg3rV7zUcfpDxGkvZ/FGJeeZzyGMXA7c+X9KsfoDzGMDDgc8qcXyco
j7HkehJ3JrhtpDzGMZCZ8mr8gu2Ux3gGRlZsk8pLKI+JDJid/zzC4wTlMYnE
V3zZqZvHKI88BpRmrhef7qQ88hko/HbQ1HoN5TGFXP/PP2en7KTtP5WBxMSX
jCnGxzQG1l0YOq0raa/rq/v51p/BgMUa19rLVhiTJp3wMn4meR0zbtVQ8nrx
IvJvFgNHT8z2nE94D9PfGnZ/NgP+J4qSHhQYQ8KMI58t5zKQ1iJJ+rPZGHzr
kyPOY6C0VtTA6iQ/tCeHK51P25O8X037t5CBOUZtxwwhfO7nkgMuYuBwO9+R
WeR8yz9bJsxYzMBbI1fzCvL5NeT0ri9hwPvxxWnbCW/tcMbLGJC27j7Lkddp
2r/lDKzpm544lLRnuHbAAhIv7S5cMiDft9JOcAUDba9xLScQvtrp+a5iIHTI
sKY1SHy9IoebsJqBWne6XWpN3j97hvxbw0CSZ2DtD0uNgVxtrv46BnaGXOr7
6bAxaJebsJ6BuC0H9lqTeO2vXfAG0h+PW3nNJv2L0RqwkIHJZxIqP2wwBmft
3yaSbweXGhmSfKc1X+5mBhyTTvK2W43hC7ncI1tI/vWrrm+6j/LYxuj6aSHl
sZ2BjfuKGtTeTXnsYODJ4+0/p6+kPIoI718Zq732Ux7FDLxQn+TIZZRHCcmf
+XPTPpZSHrsY2FFR89S6MsqjlIwfrWvb7jlFeexhgNn7ySHiKOWxlwH59qhU
r2LKYx8D+0qiJz4spDz2MzC390BPs+2UxwFyvO8RJXG7KY+DJD+OPbIieifl
cYiB2GVhR/9uoTyOMJDx2676t92URzkDem2vH3xZTnlUkPjvFtau6DDlcYyB
douLLjc5RXkcZ2D1Y2hSsp/yOEHyXZPglhlHKI+TJN89jLe+f5LyOM1ATNOB
7UdXUB5nSDyX79Rrc5jyOEvy3TmmaGkx5XGe9P+ZS6Nvb6Q8LpDv9+pZc/sO
yuMiAznBB6IKN1EelxgYNn5xR76Y8rjCwMqwqcvVUsrjKgPDP7Y1N6ygPK4x
YP6L8c/aSHn8R+JnTt47hyOUxw3yeyvyQhqepjxuMrCnb+TQLVcoj1uk/8eP
mdPnAuVxh8SP98TjI9dRHndJ/i2vv3t4MeVxj4HGY6cLJRWURyXJL52tC1ts
pzweMLAqqDJ8xWHK4yEDNUJsk//bQXk8It8/VDs47zTl8YSBHwvWOB0tozye
MvCSnX7ywQHK4xkD7XvWmrj5HOXxnIGJD6a7fz9LebxkoGGdwKLRhZTHKzKe
FPevUDZTHq8ZXR4vpTzeMuB+LHZIvQOUxzsGnCetaRm5i/J4z8C1ihqJF/dT
Hh8YuNtBsblZRnl8YuDI7TeP/fZQHp8Jr08Tf57YT3l8YWBX+M1pfscoj2+k
XrCwP25ziPL4zsChDs8vW++lPH4QPtGtkj8fpzx+MsAWZzt03kR5/GbgfcqZ
rlGYr/6Q/jyyb89TByiPv6T/mPfZ+GYH5VGNhV1l2fv77KI8arAQdqplxL4d
lEdNFnJbvT3+ej3locfC95jua8eeojxqs+Byy+BH0h7Kow4L/y174/O+jPKo
y8I3ZsiFVxspj3osjNp/ZOzPHZRHAxbc+a8nnmykPBqyoJ71evhzFeXRiIU3
F7a3HriF8mjCgrWnxZcLWymPpizMs3rS4dkGyqMZC/KdF57Pl1EezVkYOHfc
Db1SykOf/F7FkLObNlIeBiy0GdR6zp/llEdLFvqd/7h+GsZHaxZOR1iO6FhM
ebRh4fyqwdaVyykPQxZKNx9JG72P8mjLQpRp2pehmykPIxZMI4eNc9hMeRiz
sGlevYNXCiiP9iwsv2x74c0KyqMDC6G58fsSSygPE3I+dV7MDVtPeZiysC2p
7fvU3ZRHJxYa9anm1qGI8jBnwep8WbtB2ygPCxZOrT++q2Ep5WHJwrrg5vun
rqI8rFgwzByVPmwN5WHDwtpe++odwPiwZWH96eTkj5iv7Mj1PZHu8gcpDwcW
4nvKX2ccpTw6k/ZuP/qK+XLKw5EFbupH95XbKQ8nFryPGbQKW0t5uLDg2DXv
avuVlIcrCxETdkzosIDycGNBOjax75f1lIcHCwbGLvveLKM8PFlY+WnCzI/T
KQ8vcvwBTerdQx7eLOyvkNYlrqI8fFmoftu2m+1SysOPhb0RDWvYrKc8/Fko
dP46890yygNYGLElatqFAsojkIWb1a8bOBdRHkEsXC0qORC+gfIIZiHOf8MU
/Y2URygLDwb+HntnO+URxsKwluM/+G2lPMJZeD58yPwOqymPCML7dXBEOPKI
YsE5fvyV10spj2gWmiw5cabWAcojhoVF4xsM1VtPecSxkNfcbqjPMsqjCwuf
JqUtT5hDecSz0J0ZPjxwPuXBsDC0+peLhUsoD47V1cGzKQ+ehVcxDU+eLKY8
BBbM2+VOmbSb8pBYuHWw6NKauZSHTL5/wt85r4DyUFiYUvipxbnplIfKQkXR
oiAG81VXcv6hc6Y4rqA8urHQ3+jh5CmrKY9EFpYevueQtonySGLhQM8ZrS6t
pDySWdgwIMSq4wbKI4WF2UWkgJpLeaSy8PSe/c+B6ymPNBb2tA3ODNlEeaSz
MGBV1wlzZ1AePVk4Q7p7/xGURwYLXR1Ny3yxvspkYZLrvJDu6ymP3ixMOFut
VeoUyqMPC5ourhpJeWSx4DDZ+Fvr4ZRHPxbKr/V+bDaK8ujPAtv10OmGUyiP
bPJaKlyxKpfyyGHBsvGKe19HUR4DWRi9d0yNt+Mpj0Es1Fgxue3uIZTHEBZ6
z/28JH8o5TGUnO/Eoxsyp1EeuSS/kPLScQblMYzwqr7y87sJlMcIFlq6Lpx4
fxzlMZKMByc3DWg4hPIYRc5/tJm4I4/yGM3CDgMXux1jKY+xLOR0X9OqZArl
MY6FpkW2C7+NozzGs/C6YH31ceMpj4nkfOuYfqk3k/KYRPLxZo+ryhDKI4+F
3xOMHXOnUx75LDwziPO9NJPymMLCTtOrg0eupDymstD60v2OU2dQHtNYmMM3
6+s0Gf2DhXF5V4qnLEL/IO3hbxi7aAn6Bwutmrz13D4V/YOFxtF99eVh6B8s
/O34+8vA0egfZPyxaDpo8jz0DxYOPfvwpN809A8WWjSxXJI9EP2DBXvuT0kZ
g/7Bwq9HlqCfgP5B+t/rbm/msOgfLPTqdUNJ5NA/WKgc21s+EIv+QfrHVT+j
GTL6B+n/AW9Morujf5Dx+tD0vzXi0T9YsP0v1OdGV/QPFhab2hxsKKB/sJAk
ZzD1FfQPFkh0SXwi+gfJR33+nopk0T9YuJHger5ZBPoHiccZh9qPjEX/IPFf
vijxbHf0DxaWzCInmID+wUKxETu4Rzr6BwvBfdqGBvRD/yDXH523Z00u+gcL
g29NeOLVFf2DhchOF09bpqF/sPBuShR/Mxv9g4WCJ0Sg+6F/sDAraeOiklT0
DxYmbzp1wAZ57GUB8s8vS4pD/2Bh5NQ9mfUy0D9YaGA2h/VOQf8g5xOx1CA+
Bf2D5O+k7NUneqF/sKANB6eS0T/I+fS/D+Fp6B+k/9Xvcf9lJvoHGU/me514
2R39g4yHVwe1GJ6C/kH629IWw3oijxOkHoBPa6J7oX+w4DMhoTC9O/oHif/y
S4dm9EL/IPFyPmVuejf0DxYSL265/qkf+gepr+7X2/+HQ/8g8fBxQBCbhv7B
Qp3ufb9mJ6J/sPD+3fKap/ujf5DxNL3r6sdJ6B+kHhy1bIlbCvoHyY9OrDIq
Cv2DhamRL/Rc4tE/WFjzsFeqqKB/kPxqmXghMBn9gwWnbaaNbyShf7AQlFO3
Xb1U9A9WNz+QgP7BQvtvrTd79ED/IPHfht1+LAL9g4W6A2cFyhL6BxnvftTa
111F/2BBK1cep6F/sHB0c6sgz+7oHyxcidi1dymD/kHi5fO1Q4KM/sHCkCBD
Aw+Mj5csRBdGHXNMRv8gr5lFyY2T0T9YePuksPGeDPQPFtp+9Howsw/6B6kv
Hhevf5SA/sHCV/9DSomK/kGur/Wzm62S0D9IfWTTbMOf/ugfLNjVfTyiXR/0
DxY8S3PODE1D/yD5YfG52Nrp6B8sFI0vcRyE8fGDhWZTWg9qnYL+wYKmK037
oH+Qeq/t0ryRMegfJF/qtbLplYT+QfpDWorZE8xX1TiIHP5G72ci+gcHazu/
7b8uA/2DA6PT+15UT0H/4ODRp8/DzzLoHxzcau1930xC/+CgUXar7pORR10O
HL4X/LoThf7BwcxvBpml4egfHBwwyK/XS0L/4OCTm5s3E4P+wcG8JgFXn/Ho
HxwUb/55PDAY/YODo6d6PvqooH9w8LT1zP13u6J/cLAujPVdlIX+wcGgdv6c
YXf0Dw6GHfJJPSWif3AQEHJ1W04s+gcHQdI0s81d0T84GFUmbomW0D846Ldr
j6Nvd/QPDuBL7tfjKvoHB5sugO0SGf2Dg2t9911ISEf/4ICtF/fscxj6BweJ
4HB7Txf0Dw7292cWfg1H/+BAelC9B9sN/YODcevMhFAW/YMDrZy0SUT/4MBz
d72vpxLQPziYUOfs1mEq+gcHYxJNI5p2Q//g4OT2ye5OiegfHHyOlCd6COgf
nG487YH+wYFp020vWyWgf3Bg0m7nq4gu6B8cLDjmUDabQ//gIJedVT8lCv2D
gxfPTd9NikP/4HR+EYP+wcHLwquiGIL+wYF7u/m1R3LoHxyM3nV1s3M39A8O
3likDF/YFf2Dg0ubqkcGdUX/IO93HXfgk4D+wYFh+dIVMd3QPzhoH1n86D2H
/sHBfyOOv/svDv2Dg+SyJ/wyHv2Dg22vX89/1AX9g4MhifMazItD/yCvrQae
1NpP5x8cvDs479V/EvoHp/MNDv2DgwaXpoZcltE/SPuxNZKb+6F/cFB/nNM0
cxH9g4Ovco91xX7oHxzcW3vF7KGE/sGBVv5u7on+wUHsgqMVT1LQPzhwev52
7TvMVxwHfgsKI94J6B8c+M+IXz40Av2DXE/ytSkrE9A/ODjSIvd3RDT6Bwev
Dq/59o1D/+Ag81qbe61E9A8S/2PXz7Th0T84CNaf434oGv2DgyZWtcO18Ujn
HxxYLXSslemD/sHB7vPWzmt7oH+Q/jRl0td2OH6kkPN1OznjG4/+wenmz4PQ
Pziokfrsv4AQ9A+ST7IdOttw6B8chJdbDfjoi/7BQeUn+7szotA/yPE+PnSw
i0T/4KDwv4XXmyGPPiTfTck/exzzVRYHezys3eNV9A/Cp8u33kY4fvQn+W1v
ajvTDPQPDhYvtK94gfkqh4Ocy2lLJw5B/+Bg1rv9BwNU9A8O3Gbr3a/fE/2D
HC/M/ciqZPQPkp8PGW1g+6J/cKB198aJ6B8cXJz53nJeF/QPDsyKmhTZhqN/
cHBWqR/+Mwv9g4Ob8qfYWgnoH+T3UopK/0roHxx02J3oJ2O9O44D1/eN361B
HuNJvF779S1KRf/goNnGK6/GYHxM4mBlRv68ixgfeYT/9mrrGiagf3AQVdN/
Y/c49A8OHuZ3OFcuo39w0L/G5Yw7aegfHFzYtXjgMRH9g4OyHSs6W7LoH5yW
bTtfUtE/SH/MyHo3QUb/4GDNT89a32X0Dw5CA959+9IN/YMD5wc1Llh2Rf8g
fPNlh4kM+gcHDYfquTMC+gcZDzrU3vuFR//gIHDhrf23MT6WcHCmtHDMkyD0
Dw70zywc69oN/YODamJRimkX9A8OPjTY1mloLPoHB7ZNfa3mRKJ/kP7UIME4
U0D/4KCeJpDx6B/kdRf29DUF/YOD+Re6Nk/n0T84ODjCyCM9Ff2Dg+dNzvrs
SUP/4IAUi6EvuqJ/kPgg6ehPGvoHya/rO258l47+wUGa/mm7LWnoH2R81WsX
OK8X+gfh8TuKVGToH+R8/HICRmB9VcSBtfSwt1cg+gcH46+VL8hPRv/gYOyD
4wv3paF/EF6Xb5yslNA/SP6eeKxFQAL6BxnPtQn7YegfJN+X/ulaIKN/kPHx
WcSiK1jv7ueglR3c6pWG/sHBxiad3raLRP/gYMvECt/53dA/yPlWd6zXikH/
4GBn0oMZq2LRPzhYFOl//5WA/kHy6/wOpiuwvjrGwWGijwGA/kH6/zP7/J2B
6B8cNF4zJUbLpzr/4GC52Ym6G5LQPzj46Dl4XzcF/YPUR5sepQyOR/8g8Wo2
qE8Wxsd5Mh4MFAcdTkL/IP3VzOhxUij6BxkfywZllMejf5D8Ic5Ms1XQPzhY
uHbZ4tMx6B8cFMwekNwE691rHOwLSdqc1QX9g4Ne31pemyaif5D8ZNc+IiIL
/YODiOgu5buT0D9I+yyY8i02Gv2Dg+M9bl8BFv2Dg59DSYHBon8Qvuu67a6L
+aqSA8fdw/bExaJ/kM/PMnHazKB/cMDxPTvMj0H/IOMbGc7GJ6B/kP5Z2WPi
NAb9g4PsrJHlwUHoHxyM/DPs3U3k8ZyD3oqVXnaVf5B6be3e0Qsi0D9I/bRq
YVn1UPQPTufrAegfZPz37NqyBY4f70j8/Gf50p1F/yD5oN+rGwMwX30g+UZb
EIxA/yD1iT8RakD/4CD9w1k391D0DzI+xaduWemC/sHBDMMWyfYR6B8cbJ75
YU4vf/QPDja0tXwXa4/+wYFv6qlJKyLRP0g+NHgwa0gE+gcH3pv7nQ5j0D84
6MOtryn7o3/wkLPQweGQH/oHD1N+9/j6KAD9g4eg442t+/uif/BAsu/WAH/0
Dx4smzQoWeeJ/sFDBh/ldSoA/YPX7TNwRP/god2QktuLkEcDHurv3b/G0Qv9
gwdrpnvvjhL6Bw9mNa765wWjf/Bw6HTDtj180T94MHdrf32iF/oHX+UvOv/g
od9bw09rw9A/eJgZPSn2fBT6Bw/Dera3+eaL/sHDYU/TyGHO6B889Po+ZpMP
+nkbHraOJYIZhv7BQ4U2veCB/sEDd2Jebstg9A8eWhK9+uaG/sGDqTZBEIL+
wUNcwnSxg4L+wcPv/zr5PxDRP3gILxxv8SkS/YOHaaMK+t/HercTrztOGPoH
DxLvcPCyC/oHD9p0f0PkYclDZ9tRB+zC0T94ONmOCGZ/9A/Co2kt53VJ6B88
/Nh9euSdDPQPHvSftRg6OxX9g4ea9T9/aob1bmceXpgdc/qN44cjD0NPX50R
k43+wYOJViCnoH/w0EZMaDcvE/2D8HNJmvkpA/2DhxuJg+KMBfQPHrIaX+/V
REX/IO39cO2SiiT0D/J7s+p9c8X5Em8ewqbn1A6NRf/ggUTrosU4X+LHwyyb
z7Z1e6B/8LDd+87QBxHoH4Sfi90OJwX9g9etJ/VE/+BhmT0pOMPQP0j/fXgv
PSEc/YOHnQluXk/D0D94sEsQujt3Qf/gYZLzwcU1q/yDhz7Z39a0wPiI4qGL
a64rYH0VzcMD0+TITgHoHzz4vlG3tMDxI46H/X2btX4Zhf7BQ/9p51P/RqN/
8NBjWm5eqIj+wcPp0Tvn2mJ8cOT6Zfu2y1j0Dx60dLXOHf2DvO8THjcrCP2D
hxr7Fvv0cEX/4MFoS6+IME/0D15Xv3ujf/AwYgGzYCrWV1150Hu8a8SMSPQP
HubPn5Ub54r+QY73bOWuRkHoH6Q/pzwPasWhf/DwaELOkLpB6B+EzzSTzEYh
6B88lHpVe7DVD/2Dh+6Hf4+uE4r+wcMb82/rnuP40ZN8f9KKXp+80D942BFj
bZiZiP7BQ3TWKHvDQPQPHnKndV2V643+QfrrmY6FEwLRP3hYlZuZtAnnS/oR
3rdWdneMRP/gIbnJ65RaOJ+YzYPB8TGiNn7r/IMHW6vBBQ+Rx0AebA4/6PcE
50sG8br6FOdLhvBwZWSmRWSVf/C69atU9A8ekrZtrxwJ6B8kXutF+azA8XwE
D+0LZi7bHY/+wUO9Pp4LHmB9NYrkc661WpdB/yD5917vASlY747l4Zt7z21+
WF+N40GsA7ev4nzieB4adLIcOTUC/YPkK/mWvuZ3Ov/gYVHUxl1LMD7ySL7a
W+aZ4I3+QeK75pnhdar8g7S32cbdtUPRP3jd/pFI9A8eXr/tPeMuoH+Q/lXn
uVW2B/oHD4PKd4UsikH/4GGp/hPfc8HoHzyMO/Dpy1Osd+fy8LWmcWsIR//g
YcnpRhO9fNA/eBAakiv2Qf/gdftzwtA/eJ1vRqB/kP6QX9tqiBf6B8n/zSZW
j/JD/+DBJfwwe8IV/YOHsy+M+k4KRf/goVrNgNENjdA/SH+94wtfXdE/eBg7
4/Bk1hf9g5yvOFBo4IP+QfpT59SBm3D8WEf43n9RLQ95rOd1+x8j0T94eP8h
Z6sl1leFJL78WzVqgzw28eDAWDZI9Ef/4MGwc/iPYi/0Dx74dQvHrWDRP0j7
/5XyGsejf5DxtGPb8Fbe6B8kXz2yfZWB+aqIhxZ7Khv+6Yb+QfJP08Gfrav8
g4e85XMjGuH81S4efup1mWoro3+Q+GKfWyzF+cQ9pH1ydmSsxfFjLw9tJ3Ta
mZuO/sHD4hHGq31S0D94CF24KsEwEf2D162XoJ8fJP313e1hpanoHzw8Tjxt
cz0T/YOMr2Vz4mZ0Rf8g9VPq0z69q/yDBx/nw/22Vq1/8HCtXYeFq0X0D163
HzYC/YPkw5HfU492Qf8g/cd53LdDsegfPNhvDAl2zED/4OGynXeFfzT6Bw/P
eldf+TkJ/YOM90HOcVsz0D94OD/ePN+sB/oHD9mGq+qPSkP/4KHRn5GOKoP+
QfqDYmF/HOurqzyMnNYpoJRB/yD5+qvb7xtx6B8kfi1GJ6divXuDh4/Z/404
jjxu8rDhV+bQx73QP3hIf5/cPa/KP3hIqKmaST7oH2S8MD7yLSMa/YMHJ5P4
njLO71aSzyuN8of5oH/wMLqk1/XxLugfPCwQgh4YR6F/8HDOsGzbKR79g5z/
oU2Pz0Wjf/BQd2Potto4X/KMnF+ju+JjBv2Dhw5vXvCpHPoHGU8XkwCMQv/g
If9lazGhN/oHD417HSxpgfNXb0m92sJ8ahqP/kHiLyw+/U0A+gcdnzE+PvBQ
lJY6c5+E/sHr9o+EoX+Q6+3+/WOfePQPXrf/2h/9g9SDPh/q1IxD/yD59LhF
6tMY9A9STzyzM74bhP7BQ7FPkzfnqvyD5ksG/YPktzuDG86IQf8g/aGf38DN
gegfAvgUVP+chuN5DaFqPlPnHwIEpJjHO4Sjf5DPr+h9yqAb+ocAM/VndTeI
Q/8QdPkuBv1D0M0XKugfAmjLXd8U9A9B58NY7zYUYNkSt4cuLugfAlzoNsLn
ky/6hwBBM1r77u6M/iHApMO/DJzC0D8EMGYH92jlg/4hQKr3vbhp7ugfAhgc
azm2HYf+IUDZzkG3JgjoHwL4+UTNbAboHwJE7E37cDYU/UMAbbt4MY4fhoJu
PzOP/iFAVnri0JlY7xoJMG7CHJdROL9rLEC2S5gw0hP9QwDTW99H9opG/xBg
9qyd29fHoH8IYFSz6Pq+OPQPAaafLi0cE4r+IcDoMR1gYiz6hwDl75o5mqGf
WwgQPXlG3IlY9A/y+/F2JpMj0D/I9xcru66FoX8IcNvKaPPfIPQPAeKefbZ4
74n+IcD9YaPGfYlE/xCgZPKfC2eC0D8E3XpKLPoHOX7kPMth3ugfAhx11/dT
RfQPAeynflo1qGr9Q4CVe/d8u9UN/UOAEbm9T4/GetdDgPwF6weEyOgfAoTO
6367Ea4PepHj+9hkHMX5RG8BOjcqD6tIRf8QIN55zeQHPPqHABmVYa6vRPQP
AbbuG7oxCOcTQYDhV0+NT+yF/iHAFLfje2Jwvj2I9K9BLfezOJ8YLEBOwIjT
S5FHKPn8lNXZLXA+MUyAzz03WnzE9fNwAYR3t5o+xPE8QgBSLVZsYdA/BOiR
3St9Ic5fRQswtVl+4Gmsr2IEGLUmr+GmcPQPAXY2qH39dnf0DwE8ms6uFY3r
UfECmFQ23XglGv2DxPu3jNtLEtE/BAhpMryhkID+IQAT7rRpsIT+IUC9Df30
Cjn0DwFcltd94FO1/kH49TQ+ZJKI/kHa59l/AWZ+6B8CVAz1GPOcQ/8Q4EGt
ZoUZ7ugfAtiWtn93CNdrEwUwnzxz77IY9A8B0vdejxiB6+fJArAdjfMXiOgf
AuwpHPNkQCz6hwBLqpV/eIrz7WkC+JL0er4r+ocAu/57vfOUD/qHAE3eN1Fz
0QczBFh490+CC44fmST+njqvuBuN/iFA8xXr5m8JQf8QILJhDRutPtT5B+n/
V2eZLsP6qp8AUQOrOzhXrX+QfGdbcjcL1wezab5CH8wh/bvBhV2LefQPAe7K
+14HsugfhM+l8gsvUtE/SPsVPB7aD+cThwpgeeVyWGUc+oegmx9g0D8EeDLI
4evJePQPEl9DXv66FYL+QfJJWMXccJy/GkXiu1vpgO64Pjia5Pvjuwc3qvIP
0h9XG7n/8kP/ECB5f7xNtD/6B+lvt8Y1nZmI/iFAnXrxB1bgetQkAR4HkopN
Rf8Q4JBZtb9zcfzIJ+2x4/Ylbb1c5x8CFD85nqikon+QfB2+ps8vGf1DAIcu
TFJ13O8zQ4A2HivW2uB8yUwBLnceHhwto38IVfP9Ov8g7e1ztaM236jzDwEu
nmRe/g79/+uGc/Wlari/ZD7hWXZC75eC/iHAgrYNB0rd0T8EaNn3e3hkJPqH
ABOrVf63s2r9Q4Buy1Lgi4L+IYBFvtnjN0HoHyR/fett1A73lxQIUPCo8ZIT
OH6sEKBXaz+TdanoH6R/HwjveTrj/6/r8r2+APrgGgGebhw6/YSI/kGuT/Up
e5qE/iHAZLWW44UQ9A8BfrwR5j+LRv8QoPXZU186op9vEqBFqh7nwaB/kM9f
JQV0CvoHyaeNDvdvk47+QcbjAU1zihX0DxIvPdZGWOF67Q4Bamg3+GSifwig
f3HbloIq/xDgTW7G5Grp6B8ChK8LWv8U16N2kfzyfF5Rw3j0D8K3/rs7T6r8
g+TLnc+W1Q9H/xCg0Y9Ltwqi0D9I/+IjUtvjfOJ+AXZkDttnhvsZDpB41wqA
AegfZDwx4mOa4n6fQwJMMDPu4obrtUcE+DpX20CF/kHGmyVMNxscPyoE0MJ9
IO6HO0by9Z/uUTPS0D8EOOf8xaxt1f4rAX7HzmmTlYn+IUBg/eWBWzFfnSb9
pezUzXW4v+QM+fyBUR8fcOgfAtjtcDL8jvFxnvT3maG1YgX0DwH23vp8Sb87
+gdpzy0fsxbg/O4lAcTnb7zaZqN/0PyDPK6S/LDhZ7U1uB51jbTnbGF4UHf0
D/L64cR7Mbjf5wa5Xu0GtwT0DwGOHV6bco5F/yD1n09zhzgR/YN83yNlYYuq
/VcCrHvrqqetP+v8Q4BaU+2zGqejf5D+OqJWxjHcD/dAALOaYOCO8yUPBVh/
5qz7qir/EHTro1HoH6R+2nBvwhYZ/UMA681cl3ge/YOMtzf7l78V0D/I91u9
X7YwBP3j//Wxzj9IfLf8NrlvV/QPMp5EnbrzlPB6fMHk1vc3ZPz/9XNqAzIe
HI9yzw94J8CM8qQ/9cnvbzhG/sd7Ul9/iq11m7RPfkDS4wsfBJifcPSBO/m9
XmU5c1p/IvEU+vzSQcI7mnw96TP5/qMP7S+R/mNXtOzt+i8CeG25teILyQeN
tf/xVYBrOb4XB5L++G49+YHvhMePks+XSf6+SE5n5A9Bt3+fxLf29WM/Bfjy
ak90DGnPOa31hMa/BThtp60AGsNA7X/8IdcXGWjSh5yfoP3AXxKf67cOn0/4
aafzuJoItyOCv7UiPtWGfN2uhggHHPWqHSfx/WMkuYKaIly5ajSlD/k9rUwu
0xN1+7VJftIuT6+2CCbTB/ZvS9pzOTmdqDoiGPU/UfsSuf5RWgPUFeHRpEjT
NJKvk7QGrSeCdc06xTnk/UDtfzQQ4Z3Love7yPH/1eENRfAMMzISnY1BO52i
RiIk/N16fmkI5dFYhK9bAxJzoyiPpiJYBYxaGeZDeTQToXZ05bU70ZRHcxG0
2y9tgfLQF2FSZsmk/UB5GIjw8lHDo0ZxlEdLEYSQ0pMbAimPViLsrp+8IjOO
8mgj6up9P8rDUIQQgiPZk/JoSz6fVGhfGUJ5GInwtJXZMwcXysNYhEZHjbI+
RFEe7cnx3jc0/BFGeXQQdfcH+VIeJiJcPPsH9vhSHqakPeRVO88EUh6dRPAb
1MrSCigPcxG2Nnk5TQmgPCxEaN6btKA/5WEpwkefUu/MMMrDSoTrkz6HbulC
ediIVev7/3jYipDxZ+G1dQGUhx3h1aLOhbfelIe9CPMX/Ir7Y095dBaBCTt+
9YQf5eEowuxnPfRP+1IeTiIMHTi9+o0oysNFhPIxM22TAikPV3I9nYa/1dZn
//FwI/1JPd90ukx5uBM+1hs2/AihPDxFOFUeuCUDeXiR/qBt+AqkPLxF2Li4
wwu/LpSHL/m8y+KEqfGUh58IfTMbnI/iKQ9/0n++LAzPSKM8QIRZ1pNFWaU8
AsnxzfQ2veApjyCxyn/+8QgWwZAJeW+tUh6hIrzoWtZ+dxzlEUauN2Kx/7oe
lEe4CLu+6Vd7KFMeESJkvZtwkounPKJEOHg59ditSMojmvSvkT/OL46jPGJE
+OWx2NTGn/KIFeHQjvTzPSIpjy4ivPF3MvLypTziRdh/zD5+P095MCI8bKlt
8KU8OBH+DtmmLEqiPHgRuvRvN6QkmvIQRBh1wE7a6E15iCJcCP7vnbZe8I+H
LOruV/GhPBQRtNsrClwoD1UEy08/5nzzoTy6ijCma8zyokjKo5sIW/Rr7KkI
oDwSRYg/fL9WM5nySBKhd6CSckGmPJL/Hy//eKSI0Cuj74TtXpRHKjmf1qbN
J4RSHmkivA4pNmLDKI900t+9zixo1Zny6ClC+OQT2yenUx4ZIrTXn7tqXhTl
kSlCSuAZMz6K8ugtQnGHuV/7c5RHHxE47/Ir8yMpj74i3Jn7QannS3n0E6Fd
0ZicHRGUR38R7j2471vHjfLIFkFtaLxuRBDlkSNC98o9X/tFUB4DRXCsfa3/
L4yPQSS/ppVWL4ijPAaLMGK2d28TlvIYKsIS3wv1G0ZQHrmk/Uj665JEeQwT
QZuenuxHeYwg+fKOf8tVLOUxUoSAq8+uVguhPEaJ4LCmPKi1A+UxWoTcypTt
D1woj7EiNI7bNrdHOOUxToQzi6VKG+QxnvQfe0MnY1fKYyLJR6T3DfKiPCaJ
uvmpSMojT4S6JxZ0ORxAeeSLcC7v0t1KlfKYQtqHfRr/PpHymEryxYDlOxxk
ymOaCEeaN7FcEkh5TBd184khlMdMEQ5PtZIeRlMes0QIjs7vlBtBecwm/EIW
rkqIpDzmitBgSXX7E6GUxzwyHs2Y8KypB+UxX4QgbUOYM+WxQISYyIDdC4Ip
j0UiDNkVllXqQHksJvmoVfHM0Y6UxxIRTCOabh3tRHksI/H8dFKzI86Ux3IR
CjNaXY4OozwKSLzWsxeuAOWxQoSdZ6c9rxdFeawS4VPlm813QimP1SJMn9Ey
vSFLeawRIa/Uc17DLpTHOhFsQ7tmvmUpj/UkX/RZF+jDUB4bRPi+b/CVhV0o
j0JRVzc6Uh6bCK+OHRIDXSmPzSS+mCUee/wpjy3k+kPVecHmlMdWEg9DOxSF
O1Me20l82fRUkl0pjx0iJGsPmIiiPIpIfgxfXcPChvIoJvlravfYC26UR4kI
4/eGr7TFfLVLBFJ9dZrnSXnsFmF51wOfu/tSHntE3f1THpTHXnI+C/qzNWMo
j30i7Hv/5oTkS3nsJ+f39mir1wGUxwFR99wEd8rjIPm9EQ8zz9tSHofI8Uxv
mF7xoTyOkHi4+PCrG+arclKPTOo80tCd8qgQYf12JiAE4+MYGb+u29VI8aU8
jou6+x1cKI8TIixs43bqhy/lcZLUI+mLQizdKI/TJP5rLFoW4k95nBFhzb0D
jZeaUh5nyfUt+PnIsjPlcU6EZ19mH+uJ+eoC4XXpSA+DUMrjIqlfplmM9fCn
PC6R8ed38q5UrHeviNBUzXW5akp5XBV1+918KI9rpD+fL+3XIZjyuC4Cf8d0
ySY3yuMG6T9bP+gdMaY8btJ85kx53BJ163HWlMcdkv9XGLQuMqQ87pLfT3hc
b7wd5XFPhC+7FtV/b0l5VIrQ4fWo0SXWlMcDEd7WnHmzworyeEjGn3vR0a1M
KI9HJP4Tfd+oRpTHEzJeL9sVqmdKeTwVoaWTWPuqOeXxTIR8i32LLjpQHs/J
+ZiOD2vrTnm8FMGfCZ7I21Ier0TopC0ohlMer8l44H7gyxkn9A8Sj9qAa43+
IUIzLQFgvftehKQXT2NCItE/RHDddX3sXW/0D3J+q7eWfPVE/yD5K9RsYA0v
9A8RGvp7FHi5oX+QeqOkhVnHAPQPEaYYRpe/c0T/EEG/1o/g5cHoHyJUftHL
f43jx2/SnvL1np6d0T9If4rU2zgK0D9E6Kpt8AlE/5Dgaf/WZxI7on9I4OA4
//kCD/QPCU5OnwZl9ugfEnS5X5exMkf/kKDd69L7g53RPyQg2afWJAv0Dwkm
/SEJ0gX9Q4KXRn0nTXRF/5Dg+evzIUHm6B8SiK8Xz7xmif4hwZ8eXx91d0T/
kGBxrZtGjC36hwRcf1JBOaN/SJAce8F8kgP6hwTDVgsLD1igf0hgdKqLAYs8
DCTYcSt93iIG/UOCR9fW3Goegf4hgX7A0kktPNA/JBgrnl62qDP6hwT34qYt
6Iv1blsJlILs6JZh6B8SaLtVqnzQWNLNx0Wjf0jQZO/4oKx49A8JFvZZv6VZ
PPqHBLf6js1aHIv+QdrHIt3yjYT+IUGr5p33lkWgf0ig3S5b1xH9Q9LVk4D+
IUHsB9ORRxX0DwlCQ5bGFiEPGwlG3Ts4tH8g+ocEzoUrGx0S0D8keHM2a2HP
LugfEhTeDrY7G4P+IUFd9dUXOQT9Q4KyhIrByaHoHxII/zZEoX9IYGo3b7dp
NPqHBJsubqoe6Yz+IcHM5vt27cZ6110Cy11j15mFon9IcGJuk4CrOH54SXDx
ZdyDAe7oHxIYxt9sOzwA/UOCM91IBnFD/5Cgo96jKG2/rM4/JOD1txXtikD/
kOBGtwa5WTh+BEqQHftq5Qgf9A8JWp9zPXPBA/1DggmXWgWe80b/kGDr6EDf
EZ3QPyRw+RTXb4cT+ocEs3PjHhe7o39IUNTTy7tNNPqHBKUnfLvecUT/kEB7
nNMeW/QPCc6KJ4+/wfoqVoKhW9+WBwSif0iQ0e7F4O5R6B8S9IbxpdlY7zIS
lHRx8izBepeTAH6Yx4xzQv+QIGZVt3ea3+n8QwJia0eP+aB/SLD56PpqWj2q
8w/Svo0mem3G+FDI8WIXdl4cgv4hwbO84QsYEf1D0o0XMegf5HqfTP+zwBv9
Q4JuBZ4vWT/0D8LzW3yjn+jnyRKMTk492c4b/UOCVG2C0Bv9g+SbX7d6HPRD
/5BgfPO0m39c0T9IvLmEvtzghf4hQWLuzwEXAf1DAv8B19a3M0X/IOejPXAk
AP1DgnfRPWdLDPqHBF7tl5udCEf/kKB8RfTqk1jv9pOg0b8HkqB/SPDpbusa
2vqezj8k3f4FrK9yJLjzOjdjcgf0D4nGNfqHBD+HPNunYn01WII1baas22mK
/iHp1j/Rz3MlmCjO9rkehv5B4jlRzmC80D8ksPLz6+jtgP4hgXH8yr17wtE/
JN3zidzRP0h+fptX/yryGEviOzjm03ccP8ZJsN509JKjUegf0r/utcoK/UPS
7W+s8g8J7HLX13gTgf4hQciHeRDpg/4hQe3R1n1vB6J/kPy42v12mB/6hwTv
0xrd1e4X0/mHpLu/Nwr9g+S/xgU5JgHoHxLUXOjUDzA+ZknwVuo9ZzLGx2wJ
BpTVuDjHCf2DjJeGaT19HNE/yHj00uUSY4X+IUHjfW9bG9ugf5D8dD506xIT
9A8JnphaPe+O+WqxBLbvDO7k2qF/kP5NysmzwegfpH8YEKKYr5aT8w0Sduf6
oX+Q8Wlw2cmsAPQPCZI26U0p90T/+D8fnX+Q/J7XqGWsE/qHBJUZTg/78Ogf
5HiJry3P4fzVegnmjRD1/kahf5DxtjK1bWkQ+gfJ3xnuPxb6o39IkJe2PIEF
9A+SD4NvHivA+mqLBN0L7St7hKJ/SPCl6HWxqxP6B2m/G7D3Pxf0DwlMfnY4
PdYT/UOCdaMirNlo9A8J9HISz/W2QP+QIDIk5fVbW/QPCfrmJ/Sr7YD+IUG6
xbjVj1zRP0i+n2w0LcgO/YPkzzn3Vs0xQ/+QoEVQtlN/b/QPCQq8BCtf9MED
EvTJORfX3xb9Q4JM6ylH7L3QPyQInFMxO9sd/YPE7xuf90ur/EMCj6/ijJ9u
6B8SjGO0O9LQPyQ41iW2eBOgf0jwYJPRUU/MVyckMJPanfvlhf4hgc3KfZ3O
WaN/kHrMyqTc2h79Q4Jz66fzkQ7oHxKM9AjP+4Dzu+fIeFZnwXRPf/QPCa7U
v/zV0An9g/S/ee/fOtujf5D2LK1e0N4N/YPk28qkrGQP9A+SPwxJBeyK/kHq
gTlxM/pgvrpOxkermTdkF/QPCYa83eDY0Rz9g7Sv+2H3GAf0Dwle25IEYY/+
IUEtt6eVi7DevSvp5lM7o3+Q3/MjCdwH/UOq8hedf5DPd9ZmDNA/SDzuigjR
fE/nH6R9X/bLmWeP/iHB4BvbvO94on+Q+Ll2x+eqI/qHBMdv3rthbIT+IcHH
Ob0Kplugf5D6s8PC1cfbo3+Q/Fd+tXpTC/QPSbefrco/SPtY/9xaF+d335H8
tuRIZC2sr96T/PavIEL/IPVpYdo1pjP6BxnP6nq+/Ys++JnU67sXFrSt8g8J
4uYrb9290D9I/tuUvfIDjuffyfizOEc1sUD/kHT7K9ujf5Dx79cqvd+u6B+E
l/hsXA8f9A8J9lf7+eyKGfqHBK4Xn66eGo7+IcMM7t73kAj0DxlOmH9vdtAJ
/UOG3t2uynad0T9k3XwLxkdtGTq80t9UG/NVHRm02y12O6B/yNDWPjtOxPqq
ngzRznderrFH/5Dhy9sfZ2QH9A8ZIr7UdQ2yRv+QoXjO4fgPXugfMtj2aPNA
wvWopjLcMel8zR3QP2T49zhMXI9qLsO+4S/Lc3F+V1+Gei0nOR/0Qv+QYfQV
89g3IvqHrLufPwb9QwbXIhs7U8xXbWSoxtZu3BPnEw1lCPK8uDXQC/1DBp+Y
tLItndA/ZJh//oNPqTf6hwzp4QZHN/mgf8hwH8Jbdsbxo4Osu1/QDf1DBvP+
ZEQPRv+QwXvdm1P2WO92kuHn4zkG5ThfYi5DZL3DG3MxPixk+DooKlu7v0fn
HzKIc9ZvXueN/iFDT9jfxtUB/UPWraP6oH/IsDx4/KhmLugfMsAhpSTTBP1D
htItdj4Orugfsu7+VFv0D/J++3eHqjmhf5D2f+Cz9JAL+gf5/DS/JzWx3nWV
Ya/BkV62HdE/ZBgVc23DJEv0D1n3/Awb9A8Z6tQZ1iLICf1DBpOsPT924HqU
twxr4zY9a2KH/iEDl9Wo97wO6B8yMMnXvwzCeteftF9J3PEUN/QPGaK0DYdm
6B8yNPWb2/OkM/qHDGEb3/5aFYz+Qa53tlHbMR7oHzJo0+nuTugfMpRUhiQG
4PgRLsOK3+HN2rihf8ig/3TD6ode6B8ynBQWsDVM0D9k6CG87eeNPGLI+WiC
Y4f+IcPzRl9nqTif2EXW3X/WGf1DBme3nJ3+ndE/ZOhzLCPP2gf9Q4ZW2oJt
e/QPGay1B3oaoH/IoN0OvtQO/UOGRaMTTSM6oH/IcLHoTfsGHdE/ZNj+8CA0
7YD+IUPK8IX7e9ugf8hg8HvlIgsL9A8ZVtqTBNce/YPkB5IONnqgf8hw43md
gbNM0D9IPkgJcv+JPFJkILaVuQvnr1JlmBTf1OeAHfqHDE5eHepp473OP0j8
Bex8edca/UOG9l8Cq9/qiP5B8kfKjhhr5JEpw7DD6z2HdkT/kMF4Sh/mIs6X
9JFBu11jtRn6B+kP2/uWeWN91U+Gjmcll2W4HtWfxPcA27cb3dE/ZDC8lRnw
1gj9g5yvWPtqbayvBpLvP7a46meH/iFDtvPt0eexvhosg5+y1PFMG/QPGc79
/OvRPRD9Q4bK5qNHRbqif8gwaMoh6R6gf5B8UWNn4Cw/9A9Z97wxR/QPGTL3
1TuQYY3+IcOVi/1di7zRP2Td84I80T9kWLfbv1UjK/QPGZ5NanZkNfKYKMMD
qdXui53RP2Tobxyb5GWH/iHDWM/cX3fN0T9kONZaOv7eGf1DhpBx+j4TcD5x
qgw/Xo1+OdkK/UPW3U+L87vTZcg5vzf0dEf0D3K9T9yjXVqjf5DrtS8ftbcj
+ocM35zL5HE4fzWX/N6nzJfr/dE/yPXO7HG4wgH9QwbTz8tPZSCPBTI8XXfW
o1FH9A9y/MOtzFkz9A8Zllnfc25etf4hQwuix/PM0D9k3fyuF/qHDO8jLJpH
43heIOvm63A8XyFDt4gPCfew3l1Ffr9y0QXtfjGdf5B81M6kb6wr+gcZr7O0
Hc7oHzI4tE4YEOaP/iFD3jKrnG7O6B8ynL9RI/ClI/oHaV/jtc2XA/qHDId2
+uaW+6J/yMCPXzLVGvczbJHhDSz78MwN/UOGidLvZhMd0T9kKBAutl/sif4h
g1v1iY/Ph6F/EF6z1Dl9cX63mOTr0plh/ZzRP0j/+vp7SSt39A8Ziuz7rq5u
i/5B+s+v2xfmGqF/kPohaUN5fXf0DxnadWs6a7E5+ocMQ9XnJTcs0T8I7xk/
XhqYo3/IIGkTDq3RP2Qoty0eoM236PxD1j2fxhH9g/Codridrx/6h6ybv0Qf
rCD1g5Ow5K8F+ocMU8s259fyQ/+QYaD3z1PjgtE/SP32cFKkKY4fJ8l46r16
S6QJ+oes23/kjv4hQ+0Dq9RtnugfMlyatn1Dnin6hwzV7/W562GF/kHae/ax
nkYG6B+Ed3bLL8Wm6B8yuOwd998i9PMrsu7+Liv0Dxny3zmMPYY+eI3E34IK
uZkr+gepD8u2nZpgjf4hw5GY0HndbdE/SH+seDGjsw/6hwwbe2SOmNUZ/YPk
h0fLgtrg+vldkm9GF//V7ufW+YcMsvYAafTBShkWTE3pNAzXax/IuvvNOqN/
kPjJaFP4tRP6hwxdv9ueH4fziU9k+NSvxuUMXI96SuqnBVkjJKx3n8nQsOPT
36NwvuQ5Ga98h0obcH73pQxe8wdfremG/iHD9+bWHmWA/iHrnscZhv4hw4Y2
TMh7L/QPUg97eQb1D0P/IPGz5capKPTBD4SXUXmKf9X6B6mn9108Phznrz7L
kGh1uunxKv8g/UXKHyo4oX+Q/uCeYaiP64PfSfweSO8UGIT+IUPL1kV7tfUt
nX/IVesnOv8g48+zG5t/VPmHDB63bi9cjj74l7Tn7dCaQ6LQPxTQHg99JRT9
QwFHi55zyt3RPxT4Y31o8BIL9A9Fdz+UO/qHAg825y1+VrX+ocC0q0/+8lXr
Hwrc22Cw7q0r+ocCnw47ueXg+NFAgZZxvpcqkUdDBV6PEZJOVPmHAsKlyVmW
tugfClQ6pEUJZugfCszgI89/MkH/UODlnx1NjZqjfyiwoH3pKW39Qucf5PsF
jNkpe/QPBaY63Hw4wQX9Q4FhN+9vO2mN/qHAtnkXujZvhf6h6J7H0w79Q4Gy
s20tJlihfyhgGTr/zA7cX2KkwK/4K4uGeaB/KLDiR51ZDa3QPxTd85Xao38o
cNijNOcMzl+ZKOBnsi64edX+K0W3nx3ndzsp0Fy7wQ7HD3MFyj8yOxxxv4+F
AheGpdStFov+oYB4dkDwgSr/UODQuZgl/bG+slFgYIeXhVcxX9kq0DHnglk7
5GFH2lsoWbMaedgroHWnBvroHwpUb1E60L09+odStV6l8w8Fxj4Z8GYQ1lcu
Cjy8+2tiPq6fuxI+zQw2LrFB/1BAe1xBPVwfdFfgREhJnqU5+oeiu58S85UX
4ZdezEfgfh9vBS4OMcn7iPWVr6Lb72iD/qFA+xZWZ590RP9QYI/hjXnzHdE/
FNCWg2Nxf2KgAvzKMZJblX8o0CA47tQanL8KJt///eHk5AD0DwUS65xrE2+N
/qHAFsdn4y/gfEk4ef1t4pF05BGhwM+nGYc6eKJ/kPZu97zhVPTBaAUm1tg1
rpk3+ocCYYOberOW6B8kPtlN27biem0XBRqaMJftcf08XoFHBnnL5+J8IqPA
iyFnoIct+odStR6v8w8Fwn9Ndk0IRv9QoOTXIV7LJzr/UEC7m+Yarp/LCnyf
ZOe7OBL9Q4F1xX/mV8PxQ1Vg3PqZNp+r9l+R95t07XLPCf1DgaQn3t/yndE/
FFC1DtwZ/UOBq8Os1/u6on8ouv3djugfpL0b5GZpr3X+oYB1tWPOPS3RPxQI
feE77zKO5+mK7v5drHd7KjC6mUtac8xXGaT/lujP/IJ+nqmAqUNm8hicL+mt
wJhc514HMD76KLAqcOCA9+7oHwoM0ALcA/1DgZPb2iePw/0l/Qk/YWSbqY7o
HyQe2rh8isP9ojkKaE/n7IrzJQMVaLv3RntLrK8GKZBxYsjcSA/0D3K+Zx92
1uajdf6hwMJfcX/e4PxurgJLDXv6PbVH/1AgpKde2+sO6B8KpI845Sjbon8o
MGHRrlE9sN4dRfKN/aNmt9EHRyvQ7nw67LdC/yD5p+D+WUNb9A9Ftx/eDP1D
0d1/64v+ocBgbcIRx49JCnztmLXnR0f0DwU6BLxPOYPzifkkfgd1yX/pgf6h
QP9a+i+eO6N/kOstf+M90R39g+Rfw4ix/dAHpyvw7/YvN/QPBc4kTQ3Xt0b/
UMBwTaXVI2v0D5IvfZOMnczQPxQY/mF7l0xD9A8yXn1+M+OrIfoH6f9l2h8A
Qf8g+WBK55A9OL+7SIGZq87drpovWazA/of6Ridxvn0Jae/iYytaVO2/UqCf
5fBdjY3RPxTd80Bw/ChQ4Hr8Vb14C/QPBZ6/H7bkjy36hwIQV7N2RHv0D/J7
2fv7rKta/yDnn1LroOZHOv+gr3H9fD3J72nWFaaYrzYQfvsscyud0T8U8Ok5
6I5atf9KqVov0vmHoru/AffvbiH9O6/kmz6gfyhgs8r8x3AX9A8FFtnJBvfN
0T8U3fPSfdA/yPWlFn4eieu1xQooy5auLMX53RIFjug/vvQN59t3kfqBhFez
NugfCkRlH9pqjvO7exTw6NH3QLOq9Q8FUnal8uO90T8U0IaH/q3RP8jr8Pyu
t9qif5DxY9neD7I9+ocCt7o4nrvngv5B8k92Xqkn5qsjCjjEPZ3MmKB/kP4+
pKORcZV/KPB5DCmoPdE/SLxmHPkypyP6hwKuuwOlaWboHwr0fOrSoNgG/UMB
bfccH47+oYCZtgHaG/3j//WWzj8UyMu4dzsR56/OKfDq7uQKPZxPvKDo7k/H
+d2LCvyOGP5Gzwb9g+TDCUXvPmN8XCHX37KH24lO6B/ktcuu62Nx/fwaqZ8S
LwTWwPH8ugLadMOWKPQPcj6NWsZeqvIPBU4vtZ+S74v+QeJh8LW++3A8v6PA
znqdbUfhfMnd/9evOv9QIPmm+1cR94tWKrBJTh+eiPHxgNS/z3dvq4n17kPS
P+/71pnvjP5Bfm+ElHXFGv2D1BPan4Oo8g9F9zxd3M/wjMR73tuKzRboH2R8
8jpm0Kpq/xWJ/4jQc0dwPeqVAr2+bqp2zw79g9QDLf9LMXFF/1DAXEtIndA/
FHD5+GhxDfTz96S+LYx4N9EF/UOpet6Qzj9IPfRvgh79Q9Hdv22P/kH633NS
AISgf5D4mMNceI3727+Ter287v2LbugfpP75meOT1hn9Q4G5+WotR+TxW4Gc
RYv1ssLRPxTYNZEZ1swX/YNcr/YHRdAHq6ng3tfR3x19sIYKZ1LOnugQhv6h
QuO8puI5P/QPFa5o29H90T9U+Pd13M9QR4VtyqJ3UTie11UhZt/CtL1V6x8q
lA3dGNQ3FP1DhYz4gkeNMT4aqnBzYFZIshP6hwrra7wZ+scF/UMFvdPNnGa6
o3+oMNRLnNsc1webqSCvSzS564X+oYJJv04XkpzRP8j7334oC6rWP1T41Gv0
pS5B6B/k+kOGW6T5on+oVfPROv8gn78vj50K6B8qXO5tPOkw1ldtVXgWfZO7
Y4r+oVbtb9X5hwqzwm99a4HjeXsVtMdb/TBF/1DhYPdVAfWN0T9UqDbl1w9t
PVLnH6ru71vYoH+Q33dolrXMAf1DhbTVA0ZOxvHcQoVRn0uzSuzRP1TYYtBn
+oC26B8qPBq3/OzGqvUPcr07uzV8HIz+ocKck4XLunuhf6iQ5F9RuwHWV/Yq
DMzW/sIO+ocK75fadSiORf9Qdfs5Y9E/yPE2l1/kcT+1iwrRrjvn16ha/1Ah
Kme+PN4J/UMFy3exfr7m6B8qpL7Y+mqsI/qHChc77Vhz2xf9Q4W/p0t6VjdE
/1Dh7kC3RwVW6B+q7u8F4P5dPxWed+85MNsc/UOFD8NrX1lS5R8qCEt72Wn7
MXX+oYJno/gJ/lX+ocJiUp6txfndYBW02yk3hqB/qKBNF5U7oH+Q/jqvJEbb
j6rzDxV+/fpaWVLlH6T/DyABjDyiyPVq5QDmq2gVtO4+ljeG5uMOnVoZo+rW
WyRj+PT7ypDnsSocbxGwdBI5v6tDnps7dlH/PQ56GDmfXR/JB+JVWOh8y+AH
6b8L+5IjMIRn9uoTCvn8UPLxupwKoN0uQuJb0W6E5lUINXEZO42cn3Zb9AKB
9EftAYzk80baB0QVThncfWxCzu8P+XlzWQWL/VnDX5P8+G9eT1Ehd0OfcktS
Lx4+tTJkl6rC8gS2w04Sb6tCyBklqPDOUeqvtZd2OSHdVCjpO+5mFuH57z7s
RBXybpzedZnki1DtApJUeON3PGwK+X0Lx7qb2yWrsNsivPdg0l7klZKaosJh
twcn+5J8qV3O5lTSnjW3HJpJ4u00+fmPPVT48fZw5gLyvvZx73TSf40N/g4m
+YWcbfNxPVXd83bI+JGlNXCGWlVPd9E+kKmCy9eZ7/aT39N+XumtwtWEvp2v
dKQ8+qiwQTzlVOFIefRVwfDn7Gl1vCmPfiqclQuyo90oj/4q/LncSH+IO+WR
TdpbnRf8JYDyyFFB+3Ni9WIoj4Gqbr9KIOUxiOTb2paNXCMpj8Eq+NXrfe5w
EOUxlHz+YqFNgSvlkatC0aeVDV5EUR7DVN39qsGUx3AVVP/f6Wf9KY+RKnR1
mj7rVQDlMUqF9IU3mToRlMdoFWberDj5O5byGKvq5odCKI9xKmSOmHVBG8//
8RhP2sfrUVppAOUxQQUn7Q+COVMek8h486nLLW0+/B+PPHJ9JV8LrYMpj3xV
dx+pB+UxRdWN1yGUx1S16v73fzymqTDlbuHoYd0oj+kkXoP3V2r7p//xmKkC
5/nayjOM8pilwtqDC46MC6U8Zqtwf/gLaa0L5TFXBWvjVldNkimPeSr4HJrT
0j6K8pivwpLCpjMqoiiPBaouz8RSHovoeBlCeSxWoXf91EEtYyiPJSrsv++X
nRlIeSxV4fYN0XiNO+WxXAXbsBOw3I7yKCDjY872P+cDKI8VKgSEbVIuxVMe
q1Topj2QJozyWK3qnocrUh5r1Krna//jsZbEtybADpTHepK/Kq9mp7tRHhtU
3fopUB6FKkxd4ThnQxjlsUkFRXsggy/lsVmF6/mn39d3oTy2qKA93vIExsdW
FYzk7z06u1Ee20l87mxvpe33/8djhwqjLRc61rKhPIoIzw35fu1dKY9iFfpt
d3fsFEZ5lJB6Q/uDRJ0oj13kfA2JEXpSHrtJfFlEbflqQ3nsUUH7cxYFPpTH
XhW02xGeWFEe+8j1a8ObJ+VRpsLcm1N6ertRHgdUeBr/flSYC+VxkMSL9oBO
V8rjEImHW5/S/Z0ojyOkHnEvb/TNlvIoJ/lr5zafcH/Ko4LEn3a7oxvlcZT0
V4vr+id8KI/jpP7RHjDoTnmcUGH8B7/pTzwoj5Nk/JQnelxzpTxOk/aVps8c
Y0t5nFHBYWL2qq5mlMdZVfc8WnvK45wKCcaZobU9KY8LpL4oI4LsSXlcJOOl
ZR1S8lMel0i+djVpXced8riiwu+ywvAJjpTHVbVqP88/HtdU0G4PPupGeVxX
dT4WSHncUCF+kkFfbf/mPx43yXiWvIRzMac8bpF8u/1ei5edKI/b5PpmtNkw
1YHyuKtC24KTf4YaUh73yHjrY+ffz4DyqCT1Rn6n3DZmlMcDks8aR9jNRR4P
STzffbT7mT7l8UiFcO0P+jSlPB6T63UhAmhHeTxVYd6ykV1ataE8npH66/YV
+GhFeTwn9UtY9VVJLSmPlyoccTy9XM+c8nilwudliXNXOFAer1Xd/cE2lMcb
FRrqVXfKaUh5vFNh2crShzH2lMd7Mj6WPX5xvCXl8YHE19vCpV86UR6fVFh6
+20X/daUx2cyvm2YXPipBeXxRYXZXTPaFFpQHl9J/pqRGXS0NeXxnRxv6erp
09tSHj/I9VycffyyCeXxU4U23vfNPFwpj18quJ5v9t0ex/M/atX68D8ef0m+
iBjlMMGC8qiWAOKgw5WLvSmPGgnwcH3/rJHOlEfNBHjVAhyLXCgPvQTwknvt
v+dBedRKAI8btd8A8qiTAHNj9hzZZ0t51E2AzEZrv5gYUh71EqCadgOAOeXR
IAFOPrpyrrMB5dEwATK8vNu0w/holAB/GmZdqzSiPBonQEBpjfqf9SiPpglw
rOLJw5tNKY9mCTB5+/3n85pTHs0TQLud3Kkd5aGfANqf5/WyoDwMEuC3gZNY
24DyaJkAKyfoTbVvT3m0SoBwN/HsABfKo00C9G3xZt5Q5GGYAO7V2jbtaE95
tE2Ai/MHWGnzz/94tEsA3+Xz25daUx7GCfDiXIvzN5woj/YJVb71j0eHBNj8
xNPk3v+KOuuAKpbvgRMiSHfHpbvL9ohgYoLJ7uzaiIqBomK3gq3Yhd2ios9C
DPw9sbBRn11Y+FR8dvzOsnPu98/j9XJ39zNzZj4zszNJnIeXAAbKAqE4zsNb
gCauPonfojgPHwEuD9Vv3KQh5+ErwJTS7C86xMNfgAvVj97tCuU8AgRo+On+
7pBIziNQAPeaDcQ4j2ABZv5a221rfc4jRIB1Hs2N5sdxHqEC9FYOaI3iPMIE
6Dn0ktuv9pxHhAB/vdkcqBfCeUQK8PXRwTYuYZxHlADtmqU+Lo/gPGIE8L8X
XN2lEecRK8Csiv9MsqM5jzhBO95SwyNegOWzvTZltuA86gmgTA8VU/tRX4D9
ySWJx+04jwYCDGnzbEp0Xc6joaC2T4mcR2MBxv6TPH00tR9NBHX/8SacBwjq
eqkgziNBAGX7sLJgzqOZAKEmfr8DgjiPRAE2t/mzKNWP80gS4FDx/UWuEZxH
C7we5cCmBpxHSwE65J06UxTOebTC8jyQ3ezuxnm0EeBY0ePCmAjOIxmft9Jh
q0f+IYBupn24vT35hwC9lA6qHfkHXp+ywb89+YegnsdnSP4hQPXe5/lvzMg/
kMf62YWPncg/sHxstl57xYX8A/PBeuuKSHPyDyzP3u9nrvMg/xDANXFg0iob
8g8BEjPuno2xIf8QIH1Uy0iwJv8Q4NXk+ady9ck/BIiOrfNgQW3yDyz/tq9f
eWvIPwS4fynFbbgN+YcAf16uijEzJv8QwK+e3HWxA/mHAAf8J1+q50j+IYCy
XdQzV/IPAUwbYEa0IP/A8lawwr/Ch/xDgOmvXzwZ4kL+IUCzxwdGDrUk/xBg
ztq0l61tyT8EqF0cP0PHkvwDeeY6J5+xJP8Q1PPRvMg/BDg1zCk+VkP+IcCN
5ZZZrezIP7C8n6iwdKV8NVKAwcqGyhbkH1je7/4seR1A/oHXc2dRZyvywTEC
WIwtmFRlSf4haN8PVf1DgOD2mre2LuQfAvg2LKhQ9gtQ/UPQjreq/iHAjptd
uxo4k39gfnQappvuQ/4hQPkn694r3Mk/BHCo+Jr82YL8A/kODNRUhZN/CCC7
Rz1vpiH/EKBig0G68r6n6h+Yb5bbFJVZkX8IoBz/oBdA/oH5pfORDt9akH9g
PnaY+I8N9XfnYnuiHGgcQP6B5eOc0bahMeQfWF7ff+s5TUP+IcCn0qxDkyzJ
PwRYNTd/eX9f8g9B9Vs/8g8B+l/b8to9kPxDgP9Cs46GUP9qmaCuf7Yj/8D2
qOX9yyesyT8EsC+4bbzSnvxDgAce/3YOtiH/wOfXssNPR2/yDwFOip/ftHMg
/xBg3otz58O9yT8E1d/dyD8EyPt95eJiylcbMT+tG5o9MJD8A/NRr5bt/MLI
PzAfaBolmUeSf2B5UA5QCyD/EODJ3jLn/zTkH1hf2v9+5+ZL/iHAtLDHV9Ko
v7sL25MhPe8rfq36B36/4eqTI4zJP7A/sO3J/4X6kX8I6nqFAPIPAYZh8zaH
6sd+rI9L1qX+sCX/wPY16Pe/s5zJPwT4cunXzafu5B+Cen5AKPmHACdme9Zb
Qf2rIwK8aHQ5pie150exfd2qaeKi9Q9BPa+b2vPjgnb9g+ofAvTZY7rDzJz8
Q4CVF0envaL+7knsjwwf8PO0C/mHACkNw3Yk2ZJ/CGD3Z1TidGfyD0Hdv9eW
/EMA/SrzwNoB5B8C2F7S7/bMn/wD+0c928zfEkT+IcBns+RM20DyDwEO77uz
8HUw+YcAbo1fJU6h9uMS5pNtjpVDvMg/BHX+2Zv8QwCN3+ME90jyD6zvWHw/
av0D27eMimlFceQf+PeVBaHh5B8CKNt9n/Qm/xC081Wqf2B7XGEjOlC+uoPt
V4n/re1R5B/Yn6lr4R8RSv4hqPv3R5N/CLDYtXCnsh5a9Q8Btn9+NfpiBPmH
APWa72+xLZD8Q4AE5cBUT/IPAR4HjBk5z5P8A/Np//K+GdS/eiaAoq/bHcg/
sP/S54XeMn/yD8x3bVcNc/Yi/8D+Y8HEKXm+5B/Yvjv9afyU+ldvBChd0nLD
Mk/yD8zXGVYdk93JPwR1f61A8g8Bwi5U9P3qQf4hQP6UzPABruQfmA+abG69
JJT8Q4A779zX/7Am/8D28nW9V+NtyD8Edb9SrX9g/0c50NCH/ENQx58syD8E
9fzuAPIPzN/xD2e9q0f+ge2B5fzSC97kHwIUZa00uBtK/oH9uVaHF7TQkH8I
sDqvpKoO9Xd1RNj69tPUoy3JP0R1P7BQ8g8RfJqXh46IJf8Q4V/X8x3smpF/
iFDvYHTy4EDyD1G7P4LqHyL0+7Tx8RLywToilO0wineifGUiwodPygF35B8i
XLc6eelJLPmHCI+mJdRyTSD/EGH+z1Mns8LJP0ToUOo1w436V1YinI//597y
xuQfIvx5PexhRij5hwhfLi7SifUl/xDh6ZCxU0r9yD9EuH9w2rgrVD8cRJhn
ML3pCj/yDxFqXr9yJf8Q1X3hqD13EaH7zI07R/iTf4hgeLXH1ReO5B8itGiU
uLGBI/mHCLX+pJXNCyX/wPud4bh3DPm5lwiiIpTUnnuLcCd/6cKccPIPEZTu
Qqk/+YcI9pFvI/y0/iGCjbKBVzD5B/79tn+9tfQg/xCh7trySTnR5B8iDF5Y
5DLelPxDhBM2B5gp+WAo3n/Pe2YbfMk/RHh+5ISFoRP5hwgxx97tbkn1I1KE
Z1b3Wt7xIv8Q1fMWaLw9RoQjDsvtcn3IP0R1PtWc/EOEu51bfmtlQP4hQpc+
I8C6NvmHCD8fjXvdzZf8A6//xYIbCXXIP0S4FzRr8h438g8RFobIen+Zk3+I
cGrbpnZgQ/4hwvIvda9PcyP/EAEGbOvY0ov8Q4RdnY/5bTIg/xAh6PzmDybU
v0rE8jf4h/t/lK+SRPX9I2/yDxGWXmhe+dOH/EOEo+H9DwVTf7eVCI29rZxP
xZF/iOC9UX9RIY23J2P5Qv1P9yf/wOd1bZPtCBovaYfXvynqrKsP+YcIIR/f
zLxN/auOIqxZ96Tue2PyD6xPf/SaTiI/TxWh/5oP44dp/UOEEpO0A/kO5B9Y
/pYNang7ivxDhM3JGen6EeQfIiyOfe3p7Eb+IcL6uB3XJ7uSf4jw98TJGvAj
/8DyHVe/civVDyaq58Vbkn+IUH6v2ekv5uQfWL6C/5mp+KXqH5if/LGEe5F/
iDDro0GoTwT5hwiVrg1tVsaQf4jQPv9fp9nkg/1FGNf3wY43EeQfItj6HDpm
GED+gfWzck5AVSj5Bz7vJOUAcfIPEQrnmN1/S+NXgzG/1N8e3oZ4ZIqgHMe2
NIL8Q9SOh6r+gTxLC88s9yH/ELXjw6p/iOB1Vme2H5B/iDAhbvj9JVHkHyIk
xvp2n0nzUaPwfk+3DM+IJ/8QYXVJnelG1H7kiPBwzsq9izzIP7D8bre5kuhI
/oH3u/P181HO5B+YPyZNbJ0fQP4hwhvnUMOcAPIPEVzzV21T5v9U/xDBfcv4
rIm+5B+iup9AMPkH5kOfng/bWZN/iOp+Flr/EEFqunJfujP5hwjtlAE8qh+z
RXX8z538Q1SfoxP5hwif4gssdal+zMX7LRkz7AnxmCeCn7KhvQP5B+aDFSaC
uwv5hwi6tt5tXgSQf4jwV9XYG1I4+YcIja49OnTIkvwDy8P4c2l7KF8tFSEj
ul2z1EjyD1G7fkf1DxHCt9Yq9Qkh/xDhVYszgVnk56tEuKjsuOlK/iFC8a7Z
Bie8yD9ECF2S3E7ZX071DxEqTocUZdUn/xChuTJgmED+gfmws/UdJT+r/iHC
5acRy0sSyD9EWFt11eVdNPkH1u+xH5LGkp9vFdXxaK1/YPu1OC+y0J38Q4Tp
RnWnBdF4+05R3T9bQ/4hQs786La3qX+1W4Rp/SqK7ah/tUeEsCcNIt/Ekn9g
ee1Y3fmjFfmHCDvfdGjbKo78Q4Re4baFbg3JP7B8KBsQupF/YH9jfdTv8fbk
H6J2PbXqHyIse/4m6qcD+YcIXx2a9vaLJP8Q4feKpuPkePIPLM8/uockRZF/
iGA1950m24/8Q4T/ULcnBJJ/YH5RXhiwIf/4X3lW/eN/+UH1DxE2HNxwaVgY
+QfyMJ23qCu152dFmLkFO2hB5B8ijFc21KTxknMi9HzwNNnGnvxDBGW56ctw
8g8RAta0jLipnf8Q1fVMbuQfIrSsSZjkH5jPbUeMbaX1DxFuLTj89zUH8g98
/huaGq+l8d1rIuwvWPVrshf5hwjRZ5p3Lwkk/xDhXJPoWRam5B/Yv/zSwNaA
eFSIcGV8vQOiJ/kHPt/nJj1aasg/sD16/yVPGa9V/UNUz2+i9uMe5p+Dpz8V
E48H+HyWVp6670T+Iarn8dYl/8D2ux5EKO83qf6B+TioveZtDPmHqK4nCCD/
ENX9XGn+/LkIw/O+HSmg/m6lCHNspKqAMPIPUZ2fpfbjlQj6dXI9eoeRf4jq
fuTUnr8VIfdZ8OQlAeQfmI/6KC94kn+I6vnr9uQf2B5/+ly5gerHB1E9T8+J
/EOEEUmBnt1o/OoT9l/Lnvz21voHlv8FFjlxNJ74Gfvr0TFrjRLIP/D+R8a3
HxlA/iFC67FTw5P9yD9E7ftwqn+IcFZPuro7nvwDy/vb4q8btP6B/W+v9Is+
QeQf2D7FmBQp76+q/sHgv2OFsWnUfugx8Nhw1a00jPyDwTLngnXK/IzqHwxC
R1/tuoDGdw0YrDnsuhd8yD8YWJ3znddQQ/7BoP6e5tmb7cg/GAgGkVcOWpB/
MJhoO/KFuxf5B9PON6v+wUB5nUA5j0z1DwZv7SfvO2FF/sGgPH3nImV/F9U/
GBSst919z4X8g4GyPdFoqh+2DD7u97P/SuMldgxemXhW/vIg/2Bg6YOGBeQf
TD3PsR75B4PvptviN8aRfzBt/lT9g8EV/48+r+qTf+D9hJbpHtPOfzB1f+sQ
8g8GbU/cefF/PuQfTD3Ppi75B4O4Wn/3vedD/sGgcWVmRRtaz+DDYKfPfov9
2vkPBqNuJ/YLo/bcn8EciwPLBtN4SQB+X5kQCSH/YOp6RxvyDwa/g4PbtiY/
D2HQQzlg3Ib8g8HUEuni0hDyD6aed29N/sHgcNcXu48Sj0gGGe1YHz3t/AeD
6uxp16f4k39g+ah5wYT8A5+P0/BBjWi8JI7B2pxNpwabkX8wuN5mTt/vvuQf
+P2Rzw80DCf/wPvZdi8xlMZLGjD1/eoQ8g8GrOXMmRHu5B8MSnuMM57kSf7B
oJv+khnONH4FDMr0FyatDCD/YHC22xbJi+pHMywfMzfZt/Yj/0AehU6PphCP
JKb1SdU/GPwofLBNeX9R9Q/8PDnZoRfVj1YMnO83fZscSf7BYHWppnB4APkH
lv8tSypaU75qy6Dyx/YP12h+sB3e75/zrRd7kX8wGHT5VHSBE/kHg5rlW3bk
HwyK3ZNz51P/KpXB6KprM854kX8w7Xpx1T8Y1K4Z4CX/wPpe/6W1eSj5B4Pd
Ds3qXQ0j/2Dwrd8ql+vR5B8MPqzVv2DlRf7B67cv+QeDjv3feT52If9gsKd6
yLJf1L+SmbpemOZrezF1v4FA8g8GnY5+ClfmD1T/YBD/pCyzH40n9mWQZjS8
w2lT8g/MZxcTGmyl+fN0LF93Yw5VeJF/MGg44PF+42DyDwY961ZENPMm/2Bg
bLFS/OJH/sHgsVRr7gpqzzOZun91JPkH5jtlwak7+QcD5fSj4frkHwx+TTuQ
doHGd0cw8L+/9JyBIfkHA6lmA0jyD/x8nfs/UTrkH3j/FldfmuuRfzCoWnO1
i68u+Qfm82Ep+pcMyT+wfnl/FFubkX8w9bxAE/IPBg86WyyfaUr+weDn48oS
Qw/yD6ael6ZL/sFgffSAlJEe5B8MLhzvXFFgTP7BoIHyQqPWP5BfbpmLsj5B
9Q8GsLn1kmID8g+mvg9mQv7B4IBhj8meJuQfDHasvdjkuz35BwOludxiTP7B
1Pk1G/IPBufG/PHwp/UMCzCfOb6866Cd/2Cwz3Hk7mIP8g8GMRuK4r/SeOIS
Bkr335Ta83ym9q+1/sHU/SxovnYZ1k/HBcUP3Mg/GBS+0Dnlakb+geXPMGfb
YK1/MLhU2PHWEOpfrWbwvoPtSxsn8g8Gx98MOteExkvWMXgZeT463IH8g6nn
kTmQfzC45f45QdeF/IOBMlyy14f8g8GXC/7BM1zIP5h6Prou+QeDPp71a82z
Jf9gkDtqkn+oKfkHgxI5flCaLfkH1v/oE+FhtJ5hFwPrjZX2R73IPxjY6bb7
9wnlqz1YXgadt3tA87WF2F4VrE7v6kn+ge1F6sx7pg7kHwz2em3UX6Qh/0Be
pfrnt5iSfzAYphwwX5v8A8ub0gGxI//A/FpqmP0//2Awo/PxhWNsyT8YHNzW
fvhMM/IPzPcjPLtMtCX/YKBsN9GN6scJbH+WFARt8SL/YJCZmdy+mzX5B2+f
LMg/GKQ+Ln/fz438A/PbX5dSZ9F8bSk+z+o86080fnWWQZK5VfxWa/IP/Pxo
UIc8K/IPBhbsWNFjmo8qw/wmz5+9hNb7XGDQ+6/yoGhf8g8GyvFpV+zIP/B5
OJhP62NF/sGg0crXZT9tyD8Y1I2a//MUrS+5ykBpPicEkX8wsG2cZmgYTP6B
+eu7Z1y3uuQfmO9Klod2p/UltxgkpF3efNiZ/IPBiXv+LXS9yD+YdnxJ9Q8G
/3y1yTcLJv9gsMHH51qcOfkHU/dTdiP/wO8Xl3bbYkH+gdf/LbR+d2PyD3x+
gbtSO1iRfzBo5jLJbJaG/IPB6RhTDytv8g/MrzPb11fed1f9g4Fu7kLfLPLz
SgY3E8qe3TAn/2DwcOuOK+BK/sGgyC1lVF9/8g+s33sxAdD47lsG01Z/+TPM
mvyDqf17B/IPBlt6X47+TPXjPdYPu9jlM2g+6gODVQ2+S3t8yT+wfM4d46aM
d6j+ge3RmO23lzuQfzD13BNn8g9s3+NcgiNpvc8XBoGjjY900s5/YHn9ffD4
cBpP/I71e9bKl9We5B8MXgi5O5X3qVX/QJ6fLy7Sofb8N36+4EZCmQ/5B4P9
N3JKrtJ4oo4Efjp/lgTRfJSeBEr3azr1d/Ul7fiS6h8SmCQdXZdC6+EMJGg0
uTBllzP5hwTKdgsV9ck/JNhV92aP5TQfVUeC76uPieE0nmgigXL8Z7YP+YcE
+deii0uNyD8keBTie6EVzZ+bS2CpvK5K41eWEjR4+uNJJwPyDwkSNzaYtYZ8
0FqCs89HG2xwIP+QoK2FceurWv+QoEevvjEfncg/JOh1bOykdybkHxJkn53z
/rOG/EOCqZFeHdOdyD8kULb7be9M/iFB31/9eh21JP+QoGO7op0LaPzKXYL+
k7Nn2lL74SGB+d2d82cSD42kfT9U9Q8JlNn4CTR+5S2B6fxfIUu9yD8kUKZD
NW7kHxJM+jduyGpb8g8J5JdW2AKQf/zvc9U/JHh3+e5gB2fyDwm8I27FR9B4
YogEj1dtKTd3JP+QYP3m4NvNXck/JNi31e33SmrPIyRwWKcnN/Qm/5BAeV3l
B/lglAT2Dzt8HeRG/iHB5e19dLZZk39IUP3c4HYLf/IPLJ+/A14r75+q/iGB
QcqlXZstyT8kuFkn3WuQI/mHBG9P9B79lvy8gQR7VhdH33Um/5DU87ttyD8k
GMpWf83wJ/+Q1POTDMk/JFCmpxOofiRIYNwv+ZSzIfkHlr/TA07luZN/YPk7
0WZ7G3vyDwki/X4V24aRf0iwUrqkO4X6uy3x/vOUARTyDwk2H++SMIrmz9sg
n+zimCQg/5C086Wqf0hwYKnetd/+5B+Sdj9s1T8kKPJQNmAk/5DgeCMj3W80
ftVJUveTcSH/kCA168ipDpSvOksQ0dzHOFS7/kqCHGUDHXfyDwlqirsL+Yek
7l9L6316SGCVOpeZacg/MB+kduj4H633EbB+Dar1ZKQZ+Qfml6AdEzZT/ZAk
+JmyI/GOCfmHBKvm6WTae5B/SKDbMaK3sT35hwTKcYRbbcg/JDgyLO/bESvy
DwkaX47p+aMO+YcEZV5tj+v/dOP+IcHX3Mxipf+m+gfyy8ksCPYk/5Cg5yaH
gz+ofzUI+TQ1OrcsgvwDn29a9w0HqH5kSiAOPvt7vwv5B+aj3VMcXxKPYZK6
X6J2/RXmz+CweeepfoyQoKRZx/Xtbck/JBikbBhO+SpbguIfT4szYsk/JBio
vNBG9WOMpO4vSu1HDub3g44Nk13IP/D5KS+IWJB/YPn5d96cm/bkHxIcTluk
n61dfyXBX+OVDYDIPyR43rPgVgzxmCKBW5fDz73JB6dKMCt9hOE+as+nSaAc
35PvTv4hgU+C9+3D7uQfEiz4J3zdLhpvn4XlzbHHmtWe5B/491p79/tM9SNP
Un83iPxDgjiDqAZ5YeQfWJ5fvHC5Sv3deRKUlk+0YMHkHxIoy0Hf+5F/SLCo
e/GZKh3yDwnCnm6pvdKD/APLV+PCpyUa8g8Jtrddfe9fDfmHBG90qxcE/nHj
/iHBiDFZh7uYkH9IUND/wOssA/IPCU4Nn2b6zIn8Q6p5XXydPfmHBC/DZh/w
ovmotRI4oR61tyP/wHycuf5kgzrkHxJ0uXnh35g65B8S3F0wsZ+lBfmHBPsP
/zk3woj8A/NNZI8Wnb3JPyR1vs6S/EOCxR37Oo6yIf/A/NVky8EBWv+QtOsH
VP+QoOWZwKxqfN5NYtnRVruwvdb76JuK9cOzcHj6wt0SrFjnsnI//j294Jn2
d/ZgftK9PckI6+fTzatKNYV4/2neU4bh75/V4Bf2Ie9jOXZOmB+2KB/vl2CL
qeuVa/j88NuXvxyQYM36tubrMB+mL6wa1+QgXu82h3Er8e/XnAN6SIKLRb+C
g/F6lJ+7/JcEmzZ/zJ6Gnysf2x/B/k3yjKff8H7ejVOuGPsflrt2LMPnVf4l
5enmY9h+9Xm+7BS2L8rlVx2X4IXhno+1sP1Vfi72BNbvjq2NuiCPLOUCSiTo
cDr5nxLMr6nKDZ2U1PPSsHwoj8P0NP5/5UBv/P8OePkpZ7C9+BU26BI+v68p
yhewvNfDFgz5KB8/PSvB5L0vbw3E8l2zL9LfmJ9+RiSMxvutGZc6J0G/TQ9S
6mF/arxy+WUStNn9xaUKr1f5Ob0LEjw4b72mrz3ncRHLs/J6vw3ncUlSz8+M
5jwuS9DabLBOnIbzuIL9hy4B1365ch5Xsb5+FFuLXpzHNfz9KNfy/hrO47qk
vt/dkPO4if2ltmtanA3nPG5h/lQ2NAvnPCqQV6crVb6hnMcdzD/XbZaOjuA8
7kra8b8aHv9gfi3/cPVJQ87jngTH3laseefKeTzA9rnkRvmqIM7joQTdnuj2
TQnjPB5JkLLQuLeyP2MNjyfYfxi5bYtPMOfxFPNX4c6ylDjO4xnWnz86A2+6
cx7PJTUPhHAelRIMHlnPV+PHebyUYJ7XQLPN9pzHK0ndX8ST83gjgWaF+Zq1
DpzHWwmccxs8UNbT1fCoQr5nMEG5cx7vJIh2ONzwVgjn8R7zm5vuvRB3zuMD
9oc2LqqvG8p5fJTgQ3FJ07F2nEe1pK7PqXZTefwnQdNWkw0iDDiPz5J2f80a
Hl8kcDTS6/MygPP4hs/DYNYUJ2/O47sEmbl/Jx105Dx+SKAsJ0z05Dx+4v0M
nNh/rC3n8VuCrjmD45T9tWp4/MH2d4+Z3VPktePDtba9dGRIOzgwQXn/1CX8
vk9tXRm2Nvmx0AuvJ29Q5Y/tGPsEpcY7YHn5uR2/oCeDXt+UPe/x/gcrA68Y
L+rW6V1jfJ747cn5+jJ8X6YsAHGHdr0su9WrJWvXX59Y5xx+H+N3owKMP2H7
ofzcZAMZTMxK96/A+rDeWfkXGTZ6mG1V+pv47aJzGLdtV2Wagu1lzTk/hjI4
Kwsg8f4+4uVbGuH1Nl5wPAufl/JzRRjHrvhw6BqWp+v4cbc6MgzLCnLSwfKY
qNwQxv0nmezvi79fdC77xDpjGZo2h+ne+H1fvPxmJjK8upra/gXmn6X4c5UY
15wnie2v8nGeqQxZrW5m22B5GKXckJkMOTuaZc7A36sZh8a4jyJQmB+Uy882
l2HxI7MBqVg/y/DnnC1kWNjcoN0h5KV8fALjEa/P9x/jznlYyjC/9ML1I16c
h5UMK/cpB0JwHhivPzNujK4952Etw+RXRZlTnTkPjBNGtVpt58l52OD9fdqU
nBHAedjKgL3ZSdddOA+Mmx4Z/HCjO+dhJ8OAXb/WVFlxHvb4+1XG4wtdOQ+M
rb+vyLlvzXk4yNAxqt7BaFfOw1FWz4sw5zww3ls058ZYZ87DSQZl+WqFBeeB
Ma13ruHhLINuRsadHhachwvyVDag1OM8MK5ztsuVIlvOw1VW+3+WnIebDA/v
SY0Uf1TnBWSQDkY9XmbMebjz8m3NeXjg81I61O6cB8Z65gWtL5lzHhoZxowu
n/zckfPwlKH3wW8Tb1pxHhhfuH3l0m9LzsNLhk6B2THmvpwHxjpDJtc668F5
eMtwfXq3X1b2nIePrJ7HSDwwHu9hbr3BlfPwlbX74dbw8JPhtdGjfh+sOQ+M
d6Y18i+24Dz8ZVh1fkNhXhTnEYDXV7K06554zgPj2ECD+8ya8wiUIbNjv6nJ
XpwHxj3a6A74QzyCZOhnI3f7bcp5BMsQnrlRVxmfquGB8b1b9muXOXMeITKw
tmv3r3TnPEJlSDeYsSvTl/PA2F9ZUOfEeYTh/fZImpjux3mEy3Df715wtR/n
gXHNfuxunEeErJ7XYMJ5RMrQd/blqDwdzgNj84hqN2V9Ww2PKBmazU1YpLxP
U8MD4621V5YfceE8omXtersaHjEyLFuY0/65LeeB8SnXRhOG2HAesTK8tGvf
6JqG84iT1f2YHDkPjGvOqzThPOKxPkyJ39QxkvOoK8O+2LQxZR6cB8ZXegUu
Usaja3jUkyFVeYFBn/PA+OqehPPtjTmP+pgvJuQ+PRnMeTSQ4dexxlm3/DkP
jJ26Cq75LpxHQ1ndj9yG82iEf6/JqbO5zpwHxqNb/F9GdTjn0VhW10facB5N
ZDhavCmyhz/ngfFwu7yHtn6cB2A+2rJ0t7L/TQ2PprJ6nlZdzgPjXncuem63
4zwSZNXv/TkPjL+1yfvu4895NJPBxnLxUE8PziMR68/w09OuhnAeGNN+lDU8
kjCf36zMCPbjPJrL6nyHN+eBcWc751l9bTiPFjLcPr7jQA8N59FShqJXWKE8
OQ+MdwTjBWo4j1YybPiQaFnpyXlgrCz/VvavrOHRWtbuR1rDow1e747Dw/IC
OQ+MTfcc2fiH2o9kWd0/vAHn0Rb/nmH+4XlWnAfG6ftsy7p6cR7t8Pq8MjaU
O3Ae7WUYtLzgQ6KG88A4UDlQzZfz6MDzVQDn0VGGxNlLG6615zwwfvgg9mUb
D86jkwzHLySN87fnPDAetvdi2kg3ziMFy3P17ybtjDiPVFndP9Kd88C438nu
rZd6cx6dZXDr6n3smhfn0UWGtzMG50W5cB4Y1+wP78R5dJW14+E1PLphe2sc
tGOCL+eB8cjK2ZWDrDiP7jJMfzXW7BTxwNjP7bkc58l59MD6bJc7ook/55Em
g0foZccXPpwHxutTFqyb68p5CDJUu/dfWWjGeYgytNdblfXelPPA+O9kbNAo
XzEZTnQ4mR1B7Yckq+eb2XIeGJccmvC93JnzkDE/L2/d5LEr59FTVucPjDkP
jPOPYYdaj/PohX/PVt9npYbzwLig+Pvol5SvemN/ys/+a64759FHVudP/DkP
jDO/tWyd48h59MXf73GtoznVj34ytEjdlhlmznlgPHqSf6hgz3n0l2HcBEfP
hsQjHftbzu1rKevDanhgrCxfveLIeQzA55/3Y36yA+eBcZtL7ukGtTmPDBnu
7u4b5Urt+UAZbnXCLn0E54HxUMPXS1o4cB6DsD9y9HZRJ0fOYzDWp3mNxoZ5
cx4Yj93w5rTFbzeVR6YMz/p7V7Stw3kMkdXzxc04D4w7jRuXkE3t+VBsfzdP
bBWkz3kMk7V+WcMD4/5JNxLXUf0YLoPZszvP0yw4D4wdPhplbjLlPLLw/jSL
56yO5TxGyGD7JvXbWk/OA2Mlnc3XcB4j8f7GX1gd9sNN5ZGNz1+ZwPbiPDBu
Pvb4AvNwzmOUDAN7oYH6cR6jsb0cvVTjHcF5YJzjWru6awDnMUaGaTeq3gZ7
cB4Ylw3bOkJZL1nDI0cGw+XfzCd4cR5jZZg4/WJ+U1/OA2M75YDnIM5jHM9/
VpzHeGxflQ0wzDkPjNvaHFqn+FXN5U+Q4ckeltTcn/OYKMONa/eMe/pyHhg7
KhuEe3Aek2SoapF7rtCZ85gsw5Dq/2vV053zwLjJ0Hx/S+rvTsF8cWlBUO4X
N5UHxuq+T5zHVPx9/Qa/TXw4j2myut7PmfPAuJaywbsx5zFdhozwDVXLnXn9
mCHDDJ1Htw84cB4Y46dHg6k9n4nl+9mU6K8mnMcszK/tpPIKU84D46FGnTM+
W3Ies7H9G/CoRawp54FxgU2CoajHeeRi+bV1K3v+x03lkSfDrP51ovSMOQ+M
le0+OrhzHnNk8Nx3vxEYch5zZfjUsbmgQ+05xqOlfJN8C85jngxvYhsFBNhx
HvNliGTVOy47cx4YX4+sdPqhx3kskOF9Sf7b20acx0LMd/19EryNOA+MM9Z/
W33MjPNYJKvjYMQDY6c95pMOm3Aei/F+1md8yrDkPJbIMHXDGJ08V84DY03v
dz0SzDmPfLy/rq+7WxKPpegrLibGU/U4D4zlxt0jBTPOYxmWn6khJn7mnMdy
GSYdsQ8FF84DY7+u+7629eQ8VshQWtvEf4A754Fx7Tv7x4lYv/4fJe8ZLg==

         "]]}, {
        Hue[0.1421359549995791, 0.6, 0.6], 
        Directive[
         PointSize[0.002777777777777778], 
         RGBColor[0.560181, 0.691569, 0.194885], 
         AbsoluteThickness[1.6]], 
        PointBox[CompressedData["
1:eJxcnXVYVF3XxjGxu1vsFkU6FiDd3TEnBhBpAQsTVMRERGzswkdFwS7sFrsL
sVts1G8dZi3f6/qef97rfsGZM+e3V+17z6GrEOcpV9fS0tpTX0tL+d9B97vX
ntxSBZ6NS180ytaB/Hb4/7RSwcGCzFqHUDfxN9p1GvX1Cycefp2lA5MXWmeN
bK2CeQ62F0um6cCnKy5CkzYqyCgtGNl5pg4Iyj9A3V7Knr9zng5cxR/7t1XB
DcOlc7RydWB41sjnv1AvW91tb+VcHdh1OuXQynYq8Dd0+HwKX79HbXyH9iqY
8PfZiUz8eS6+3XPU27Pn3q+Fr6/8OKuDCroNKXgyO10HUvFfD+qogpXz68wO
n6oDz39t+ngF9eElNWom4espl5/SCV/fZGbStfk6cEZ5u84q6FN4w30Evr7y
40Oo6/7ViTyPv7/5I36gLiq4OsDkuAXq9soN6qqCvifmnFyFn1e5/E2o+7/f
rH0+Swcq8e1cdFTwIco1VMLri1EuAHWK9zDLa7N1QLm9C7upoNmdxIEnMnTA
VblB3VXQZvQ7s2D8feXy76Ped6ixdl28vioePVSg/SrHzoB59FRBTmZQLd1J
xAP1tT5zY9MziEcvFczd3HPGvrnEo7cKxLfvR86dRjxQD/n7YqleBvHoo4L9
fd2zjmYRD9SDVxa0+W8a8eirgsd1PPukMI9+yLPZN/+f84gH6i+Rm3t9nk48
+qtg0tITWRmZxGOACrYe/bU5eB7xQD3wTLX9S9KJx0AV/DUvK5k8iXgMUoFF
eV7/d9OJB+oXX3p93JtFPAar4E5ZxqjRM4iHLvIbkzyn2nzigfq99xGzS3OJ
xxAVfHtVtur9HOKBukvv3W/HpROPobi+Nq00aJlJPPRU8OpsxJhO6cQD9YUz
Wc5HphOPYSq41Eyq6T2JeOirIGbW8g/N0okH6jFn/j5V3q+KhwFe72zzZzVm
Eg9DFXTIu9e7MJd4oDav3c+1aBrxMFJBPDj5bZ9NPFCL4/MOjlxAPIxVELp/
1+PtzMNEBeoZYsi9acRD0d/dDNxnEA9TFdR/n9j04WTiYaaCklb703wziQfq
SRMeHh4zhniY4/XV/ux3ejzxsFDB71bL+xdNIB6oB609Zt1mOvEA/PwmMbPr
zCEeliooOpr54ibHB+rwTkPKrecRDyu8H08/OPTi+EC9ssuO+2YziIc1Xv/d
qOjhk4jHcBVs3pOQ9SOTeKDWG/ypsOc04mGjgvlp8+Sjs4iHrQpM3Uwj6nN8
oNZJ/Dn2EPOwU8GRhW9u1ZlFPOyRV/fQFRdnEw/UNQP3TYnJIR4OKhj57sXE
vdOIB+rTueWvh+QQD0fMZ4kRPdvMIR5OKrDPDLl7dzbxQJ3xtpc4fh7xcFbB
z/C27fdxfLio4EfFrdxq04kH6rFtApcvyyQeriq4uSberN5c4uGmgnMD2wQn
LSIeqF0cLXcv4nzlrgL9wEYV7lnEw0MFy1ekipYcH6hLbm+Vh6QTD08VzN75
ss4jjg/UrZcdfThoGvHwUkGrVvcaK/FWxcMb89HFth53xhEP1AN2JS2pNYV4
+KggwPOd+alU4uGrghH5P5btTyMeqP/m9PX4Oo14+GG8/zUb/XYK8fBXwfNh
KZmv0ogHapuvlrm1phKPABXsTfx6MXIc8UC9tLyw1Gg68QhUwaEDWr9ejCce
QSpIdww+tWcK8UB9tuWDcp1c4hGsgubi4gmZM4hHiApGXStNGDaFeKCuzDw7
bVga8QhVgdf2k7dHzSIeYbj+rI9f2JROPFAv7dQiZ3UG8QhXwfrF75I9U4mH
SgWNDi+NvZ1APFDHmN4Sdk8kHgLWn7and55LJR6ohyS2+rprHPEQVfCstnVH
X44PCfnmuzRayfkKtUXbsmNvMoiHjO83oHD5e+ahVgH82J96jeMD9eYmc4+f
G0c8IjA+QlVHf08iHpEqiNrwLHHqGOKB+kt+fout44lHlAqeGJ9s2Xoi8UDd
6ZhokZVBPEZgvnj4c/uDScQjGuvl7l3tmqUSD9S7lz5auj6VeIxUgWtRK/Wq
NOIRg/kkc8GvjswDtW1I9Hsv5hGL8TX8zsmVo4lHnApq/c7opJtIPFDrHF+4
MzWFeMSrYIG+z7fTscQjQQUHggJW7xxFPFDrXv26rWA88UhUQVO/iw/aphEP
1I4TB2VopxGPJHy/EtcdI0YTj1EYP3tMb8waTzxQ5588+KPhOOKRjK9/uWhQ
PvNIUcGcbWY7uzMP1KvrbLp7O5V4pCKfa28m+8YTj9EqSFIajvHEA3XKY+3n
XnHEY4wKGpyvZ7MvjnigNt56N/9rEvEYq4Je+ZnbHycQj3Eq6Pwpd0vnccQD
9c1pMxP+pBCP8VgPrQr+1JlKPNJUsDYzdVKvZOKBusa7MX92cf2YgP3JD7uH
a8cQj4lYfzsNNHo3nnig/lxe65bdROIxCfP/eYufPdOIx2Tsj1aPt6zP8YFa
y6t2o8jJxGMK9ku1+++dmUw8UG8uGlz/7XjiMVUFZjdmNUhMJR7pGD+j3uQr
662KB+oVb9S2FmOJRwZ+ft2xsauSiMc0FTx1bl68cjzxUPTd/bXTxhCP6bhe
lySf/JZMPGaoIHHt0MGfxhIP1M2H39fukkw8MlUw+VLjbumpxAO13KHb7W4j
icdMFQyrv8tkbTzxyMJ+9s6cTftHEA/UARkXtFqPIh6zsD7e6v3aIIl4zMb1
NTTKKzmVeKCuXGeTlp1EPOaooN+PWyH5o4jHXFx/u4yNrBOIB2opOCHBm+Nj
ngpSI94W12ce81WwZZyUdJ3jA3XpaJ0Zn0cTj2wVzDrYOmwX5yvUVpdLN+eO
Ih4LVLCmo0FlbCLxyFFB7942/b4lEg/UN9oXlVQkE4+FuJ6C5w04x/GRi+t5
1Nv6L5KJh6LPrYyrH0s8FuH77Xz9YOYo4pGH+T8juew+5yvURr1V69+mEo/F
yG989x5mo4gH6ofH5y1zHk88luD6ftTnqWMy8ViK8XP26Mjq44kH6sCbkUaX
xxGPZSoINmySXWs88ViO/dPwaJul44gH6rtt1xdf4/hYgb//979Ly9KIx0oV
OA/bmVud8xXqg+WvTvVMIB75Koi4sv5VpwTisUoFeQ/+BOuNJB6o22765u06
jnisxvj5MXDdwATigbr+lVk2VxOIxxqsp0vL7vUcRTzWquCK19MmCVzPUR8v
unMsdDTxWKeCiXrLhhjEEY/1OP91Of82VE08UOsOdw27xPlqgwqaBI3Vux5N
PDaqYOiQ0yHpzAN1u42zJq5MIB6b8H4u0z1fdwTxQD0zefP4S5HEY7MKivuH
LXocRzy2YL4w9u1jFk08UKfcD5qfN5p4FGB914/XfjWSeGzFz9Pt46dRKcQD
ddaw4KcrYonHf5gfTk6/fU5NPLZhfRnzrHx7NPHY9r94q+KxHevJ3/NdzOOJ
xw6cD4IfffJPIh6ow65OneI5ingUYvyk7unYLoV4oE5P7x12OZF47FTBgznx
gR84Pnbh+uyReLQt1w/U2163fjON46NIBU4LPC+/TSYexTi/eEz5YxVHPFB/
2b99WFAU8ditgnqrpg58zPVjD86/s3sUzI4iHqj7pV/3L0kkHnvx513GevaM
IR6oV9R1aeY0gnjsU0HsUc+QI9HEY78KsrV1svQSiAfqH/sa/H0ZSzwOUD2J
JR4HcX7KmB96TU08UG88VdzAcBzxOKSCddP0tdpHEo/DKugRFOJaN554oN77
9/SoF6OIxxEVbMrIPrMphngcxX4gzSSzTgTxOErz11jiUYI/3xl0ToonHqh7
KgU1jngcU4Hlkh2RxtHE4zj2Q5f2xHdhHqg7+rg0SY4jHidU0LXGmJQfscTj
pApWOa85cyKeeKA+lvb0xtpo4nEK5+293++uYB6nsV/chA1YNPFAfWHu4V0b
OV+dUYFByWodV67nqI3N3p+ckkg8zmI/s/ltz++xxOMcxkvUyG21kokH6vnv
nrd4Gkc8zuP9Nmx0IFBNPC5gPU68lXYqnnigFu6uPl87inhcVIHd5veVq0cS
j0vYfzR9mBkQQTxQS+WLjrbhfHVZBcrtM+F8VaqCGZOsN3pGEw/UbucaB5dH
EY8r2O8nvUs5KBEP1JsOzigWBeJxFeeVY7vi3kUQj2uYn+Ou6PUeQTxQO7v5
P6kWQzyuY36d/cbxXDzxuIH58NA3g0iOD9S9S7NPXU0kHjfx+ppgg5dAPG6p
YMfIZ/OuJRIP1E4B0wxvcD2/jf3gzK35UQnEA/Wf5W9L26cQjzsqKN97qLE2
91d3cb7sdG95URLxQF3jomfhMq7n91RQ/WrU/drc795XweOxLf6zSyAeqJ0N
K1o1jiMeD1Qw7oipdDaOeDzE/mWyRWVlKvFArdcIM0AM8XiE71d3ZmcxhXg8
VsFWp9mXL3H9QF2c8XydEE08nmB+11mddyCKeKBuW9O30YARxKMM87myQRFJ
PJ5iPL169iROJB6oLxdjg8TxUa6C4Ue6em+KIh7PcD45kfDo+gjigfrs4wWu
3cOJx3OMhwCnalERxOOFCr72nPZUGkE8UMfOPGVTFE88XqpgsdPm4qWjiQfq
9gO0x26Uiccr7Edvd1kwayTxeK0C0/yRZ1vGEg/Uv291t3jC8fEG669++366
ccTjLfUfMcQDdcNh9RzUMcTjnQq+RxfamnF8vMd4MuvWtF0U8UDt2OfF1+xY
4vEB57fgmVvO8vzxEfutg3o2kzg+UF/Nj+x0ZATx+ITzYdzu7tqjiAfqSzf7
L5qtJh6fVVDWVq/CjeePCpyvPk4q7BNHPFC/0bviOSaaeHzB+lL84YD3KOLx
VQUFf5PyBqUSD9SX7lmXfOP+6hvef9utg9PiiMd37Pcyuib+ZB6oN9cfvVgl
Eo8fKkgLmfZ3lEg8UJ8c3CtyQTTx+KmCxvUcS8/GEI9fuH6/tykwjCEev2i9
qolHpQr+7mjSsTrz+K2CM0lpnRslEg/UvgNe9tbmfvcP3t/CUiMLmXj8xXgd
Vvp8jUQ8UN/wmRzYQE08tASI0fcVVsjEo5oALWrL7VzUxAN1/8++IdMTiUd1
AZqWDdum9BdVPFDLsYea3o8mHjUEaHdcO6UyjnjUFGBdxrm+I9XEA3XFHwvX
PFzvxZ9/XxtdS4AVVv9d24m6l26dgg61Bbj31ezVNlz/ebHNph5BbTalfZ8g
5IU/DZS0BfCqaXgwC38+5mVP3Tp1BFC2M6+hVmQB6g3VcSDD6wuUTB661RVg
+OHiCT/DdODcKpviz6iHFfYb0A3vN/509qJ6AuQGn3higFp5eZP6AvwpNYhq
h/++o/ICqK/ePvOoN+aj2YvwghoIUN0+5slTXB9/ro1+2bOhAIsnVrgsQR2H
l3sWtWfPYbuqYXwqLx/bSIAu4rtAK/y5u/ICjQWw7ZFcfQn+/OhZvCDU9y3f
OK/C+6d8/MAmAqySEkdEYH5ZjZf7G/Wz6otOLcH3V15+VVMB3Lq8abEF76ci
bZoJIO6as7kn/n4F3s6XqMeHn5o4GbXy8Wc3x/ujJCD899fxcnVbCPBxb/M3
h/F6bBUAqFOnRm6NDCIeLQUoWfv9e7pEPFoJUG/fwbW6AvFAfeXE+oVW/sSj
tQAL4or36oYQjzbIf/rPkFuBxAP1hjcVU/eFE4+2AgzxGdx3k0g8ULfUx4mH
ebQTwPj8otbhEcSjvaDpz0Xigfrxu4L7KVHEo4MAbd4Ft3kZQjw6ChA9MWJc
RSjxQB1799tG5fNW8egkgMvq0A9RauLRWYCHI5bv6RBBPFBP9xzXNCaMeHQR
INSuQ+HkYOKBuvLBeotfKuLRFXmt8RnwMpx46Ahgf6xP0meZeKA+0q2vt0EY
8egmQNSfvBvrVcSjuwC9HK10YoKIB+q6G+NrbpKIRw8BghYO/2oZSjx64vX+
/hhaxDxQl4eG+/YOJB69BNioJ6hXhhGP3gIE6AZ31FIRD9QdrLXi3wQQjz4C
vC5PXXI+nHigbuqlk6nMN1U8+gqw8+2uYTrxxKMf6sXWnvVl4oH6pa2/9/EA
4tFfgH7NJ2xaGUE8BmC8TBIvrQgiHqjPvHz9Y0kI8RgoQOPFn7puFIjHIAFa
uUT0mhpEPFBX+Qlq4jEY42v3zm2mHB+oC6+NPVwaSjx0BU2/H0k8hmB+iuvz
PIt5oB7b9kSiUzTxGIq8PK8cuywQDz0BdP6onOZyfKAufTnGoBXzGCbAluCN
ldEq4qGP7/ft7AGfMOKBush9iFGRSDwMBEjRf7qybTDxMBQgJ334nZNhxAN1
0HuDOwlBxMNIgCejsrcO5HyF+viOgbFrVMTDWIDT3fbML5SJh4kAi+Y1HqvP
8YH64a/2u/zCiIepANNmF04YqiIeZgLsW/Fi3wfmgfpAwNRvPiriYS6A6mSL
ggSODwuMtwlHatQIJx6o2ysbDDLxAAGOdjCboPQ/VTxQV3jYBmsJxMNSgKer
3sfKKuJhJcB7o+0dugYRD9TbXhW0uiUSD2sBDkX9fDMpiXgMFyArxrPUXyQe
qP0TW2Y9HEk8bARorjp2tV8M8bDF9bk75/OJWOKBWn7ia9lgJPGww/yO4bdD
Jh72AqwOxw8cRTxQW05q0NEkkng44Ppob1dwIpV4oK51d0av/VHEw1GAuX8W
RZcKxMNJgPg0/7hrI4gH6rmedd2U/qmKh7MAaQvWW5aOJB4uAjx/OPCXMk9V
8UDtMzS6TxeZeLgK4GQybFF7iXi4CfD39b1dbeOIB+qWz8wu6kURD3cBLlww
WD0ulnig/t7+7Z7HEcTDQ4CMwg9fimKJhyde37HwP/WiiAfqvnNqbMvl+PDC
eB4sJW+JIB7eAnw2cVEfiCEeqN/V2VBr0Aji4SNAeJc685R6VsXDV4DaER++
ZamIB+oQfePnG8KJhx/mjwazDhSoiIc/rrd6va9d5XqO2vzF7YKfwcQjAOMr
pk2to1w/UMdV6HZuEk48AgUwsi2026giHkGYH/rnfV8TSTxQz90yPySK60ew
ADP2j23ZViYeIQJcP/deb3EU8UBd1U/HEI9QAco8Fxbv4XoeJkDHeelpJlHE
A/WacmhcxPERLsDyZav2KPFSxQP14OY29vc5X6kEuHRr0UhTrh8CrveSgTM7
hRMP1C+mNy1ZE0I8RAGmnHReHRpJPCSMt6Ff9tlEEg/UaTu+PclSEw9ZAMOM
hfX6CsRDLYBuj+wXcjDxQG16x1AYEEo8IvDn2pZ2WwTiESnAiEOO5imcr1D3
MF11c6VEPKKQ59Af6qXMA3WBV/k4W4F4jMB+I7JsRlE48YjG/Go4sGy9mnig
Pql39aBrIPEYifXr9w3XHIl4xAjwq6u+vyHzQL2j8kdxeALxiBU0818Y8YjD
fi0yUbe2mnig7rCk8GrjEcQj/n/xW8UDtVb5+wce0cQjAfsrxdDifJUowINq
K3bFq4gH6tAVF1uuCyYeSQLczB908HcA8RiF9RTHwXEC8UC9ZXS3z6fDiEey
AOPcyndt4P4qRYDMsUc3GEURD9T5hpMmPAwjHqkCZOsMKXjC/dVo7Cc/HNEq
4fhAfa/Z3kcNQonHGAGauaUMXRNBPFAX/a12Y7NMPMYK8OXj5dTdI4jHOOx/
U0YMNOD4QJ1uuz3hdxDxGP//6nmaAPrnL4/WiSQeqMseVE7LVBOPCZg/xZ4e
g8KJx0TsTxqc6BiXSDxQn7/WfbS1QDwmYX64ttTjM8cH6rmx6TY2I4nHZIyf
W9a//KOIxxQBhDUFD50l4oG69cS7zburicdUAd7MbPv4bRTxSMf+eEJs5NlQ
4oG61r3PlVHRxCNDgIktH+2/wPlqmgD/NfEV64rEA/XnrhvbHRxBPKZjvsVf
b8/91QysPxWtxx6PJB6oD93P7qDsn1bxyMT63Mnli6QmHqjfe/lEduH+aib2
m4+7CY4jiUeWAJtGTNn4K554oJ7aOq1WlC/xmCXAMduAw4v9icdsAfxS+xc7
xBAP1Mr21WKJeMwR4M5GV+1CrudzsR/r28Gyr0w8UO+4G7FwMcfHPKw3z/wf
+EQQD9RD9UfttIgkHvOxPzzWSLwSRjyyMd+MHXlukkg8UDfQtiqcpCIeC7Ae
WByvXZ/rR44A9SdOM4gOJx6ofZfkTImNIB4LcV68/0I0jyQeuZj/HGtunhhJ
PFCbKRvUXD8WYb/8SP1RCCAeebj+HN/ceRBKPFAvjd92PsiHeCzGf9/43cU7
IcQDdWHTGTe/iMRjiQANvYJedQkjHkuxfzJpbTtWRTxQ/3znm/vCmXgsw/wV
HXo9wId4LMf1V9L44gZf4oH6+foLhg25v1ohwKTJXWBaKPFYif1f97e2nbnf
Rf1O23TwJH/ikS/At6R6n3Z6EA/Uy5fql+l5E49VAngn7T3q7kY8VgvgnnX0
2K4w4oH65PFnZXf8iccazA/p/fLdw4jHWuwPNnhnFoYRD9StG7ad66kiHuuw
37QYOqOxN/FYj/3aO/+RCwKJB2rrhFNLK7l+bMD6dGp3asNA4rER8/e5d2eO
8TyIumRw+Bkfrueb8PN216nM8iceqJd9H2GXEEo8NmN/eWJmO+cg4rEF54Nh
edMeBxEP1AVbb4WlcL9bgPnmqhhUm+vHVrzfV/ePtuB5EHXizDlPP4URj/8E
CE6ZMVGZV6t4bBOgW7OM3OQw4oHat2K6ekUw8dj+v3ip4oHa4/b29YUcHzuw
HuuFz6sIIB6F2G/uzu7YnusH6thWg1pNYx47sb8f16i/nT/x2IX1dMb1zip/
4oH69s7nQ4ZFEY8ijMcZjd989yMexbieVZnaOSHEA7XVG+dVn3ke3I39fHTx
p2zOV3sw/pQFFk48UMte/30Y6Ec89gpwv5ddtdXMA3WfPN1a0d7EY58AjRwG
5DiHEo/92B/rTdZpFUA8UJ91b+n10o94HBBg/fg6m23DiMdBXK+n+q6LEIgH
6v8cdvdIjCIehwRwjps4sB3Pg4dRP4yuM0ckHqitzvfwuRtCPI5gftgfFLDa
i3igTt624GdhMPE4ivV27dGYGOZRIsDBh5GnGvoRD9SFt3q2nM391TEBOp1c
e3hRIPE4jvPU45RI/2DigTrLcLm0hfdLTmD9rLlxk+xFPE4KYJy6P3QJxwfq
bmtqZG93Ix6nMB9o4cTkSzxOY/56MM+2li/xQO1zxOzSSlficUaAvGE7jvh5
Ew/U28b4RBT5E4+zOA+8WKrXkOePc3j/Z9SHNcHEA/XsXlMMGzOP8wK8wvG7
XCAeFwSNH8X5CvXzE5nbUoKJx0Wcf88viK4XTDwu4fqb3bO16E88UBdeL8/5
l68uY39g4pn2nOsH6tFXSuSWauJRiv1d+94fXHn/6greb8UQiSEeqPOPjR9T
LZR4XMV6+RQDOpR4XBMgarZlr3Su56h7DV5+I4b3E68j76HYsfJ+yQ2cDw6Y
DPHleo5685VWN78HE4+buH6OJKY34Pn8lgCeIq6wEOKBOmpOQeUQngdv47yS
93lWmop4oF53Z0OZLtePOwKMffj9zlDOV3cFuDURMzbnK9RD3f7rM09FPO6h
9ny/aVko8biP/Dwm9c4LIB6or9nUk5V8V8XjgQBzOvedrfy8isdD/Dx9zhh3
CCEeqFtuPPFIxf3VI+xHpj3aM4vnc9QzzTvLx32Ix2PkXWI/aEQE8XgiwMC5
w7pN5f4Kte7Fh+lW3O+WCWBXs+zRFd6/ekr7m2rigdrvzaD9vbjfLcf5upfs
aR1EPJ5hf9C5qZcOz4Oolww/+Ogq83gugHIcZynzeIHzKo4vm9XEA/Wa+Zf6
rQgkHi+xXrT0aJ7mSzxQ35O8254MIR6vcP36/zK5KxKP1/h5T4UFXvMjHqi/
7Ikrcg0mHm+QX9b0bx24v3orQLs2YwKaexEP1LeKe+9U9uOqeLwTwMXhxuMX
XD/eY788xLhLXa7nqEVlAzGAeHzA/mvfoIjiIOKBurZyw4OIx0cB9o4cddGN
89Un/DxYbq54Eg/UjX5E1P4YQDw+Y73JalbRmvNVhQAmZb+eeIYQD9Tbu1zw
1/MhHl+Qz7ta6gxP4vEVfx6f/WxuAPFAvWd+oc0VruffBPi6u+ajlVzPv2O9
yWvReaU/8UB96UefOTW4fvzA+vtxV+UR7q9QdwmzqjU9gnj8FODKqfGQz/Hx
C+fnpBU7BnF/hbpglq35Nn/iUYnxvMY375Af8fgtQM0u7175eBMP1Do/i75c
dSMefwRwVTb8mcdfAbY6f183wZd4oL4kj2h2gHloiXAb03+RH/FA/fvQxM9P
uL+qJkKfFL1GX7yIR3URbhjVlrZx/UDtpjTgzKOGCHdbyfqnJeJRU4SmG/9Y
duf9XdRtcqL09v7zP0TYvedkRCHX89oidJp+tLIl7++i9nRYPqkn13NtEZyw
HW7C+yV1RCgN3jA/V2D/Q4SWfgvT/Li/qiuCyZ/6Nat5sv8hwpuD31cr9Ufj
f4hgWzSjd08/9j9ECNhw9tssb/Y/RPhUfCV6J+/vNhDhsMPV/EjOVw1FUOwr
xc/U+B8ipGlbJGjx/lUjEQZ5HBym+LEa/0PUnNfnfIX62dZ9ja5zf9VEBJ+7
Lh9cOD5Qm13vanAshP0P8V9/qPE/ROi+t3J6Bc8fqIdUO2ybHc7+hwj3JhuX
l4aw/yFCQte5j2wD2f9AHvVuNbINZv9DhKv3k/WfMo9WeD+r7z0+n/d3Ufc9
u+5jfT/2P0RYEZaTfzic/Q/8/U2Di5sEs/8hwqz04mVOvN/eVtT0D17sf4hg
Zf23Zusg9j9E8J3QdlZTD/Y/RIjyrLfvIPNA/bX7diNtN/Y/ROi9YmetdF/2
P0TQLZTmlLuw/yHC0JK7U5v4s/8hwvmre1fn+LP/IcLMjrOtf3N8oK4/ob1w
wJf9DxHM61T70cyR/Q8RGikB5sr+hwjn0sNePfdh/wPff8ePPfre7H+IsF4y
qrvOjf0PET486tUo3439DxHmmI0b6OXF/getd0/2P0TN+ZVA9j9ESPzR+OVu
N/Y/RJjfd6ZfgBP7HxjPtd/Bck/2P0SIs73gd8aN/Q8RynuOiIq1Yf9DhG2L
1teJ5/hA/Wm7e/QSN/Y/RFC+bqDnz/6HCC6Hbj876cz+hwi3brj9DfBi/0OE
/vZDW7nYsf8hwpnNdQzaMg/UBQUxM0+5sP8hwvs/o7cFOrD/IYK78fzwzR7s
f4igbEdvdGb/Q4SykwOePXdl/0OER002X3vjwP6HCH61RuiO9mf/Q4RVavuW
J7zY/8B4WXzd5J4v+x8i/Hk/o951H/Y/RLAzG77GhOcPRSs3zJf9DxEGlq2v
vYTjQ1+Eb8mPljX1Yf9DhK0ZAZHPvdn/wOvf22oABLH/IcKB2mkv39qx/yFC
R/858yZ7s/8hQt6hm006uLH/IUKOy96S/Tx/GIvwuWzQgFdO7H+IMONA+atT
vux/4PW+vHK4uw/7HyI03pduHffP/8B8FDXrhgfzQK06bl6tBfdX5iLUjTFa
9ITrh4UIN7+mOCVyv4taCY9nPux//G+9aPwP5B1ovemgO/sfIpzat2d2bXf2
P0QIVgwcR/Y/RFi3dvqq6w7sf2A+rznT/7g7+x8izIusbtPfk/0PUdNf+7H/
IWr6R1f2P0RYo618o4b9D1FTDz3Z/xDhSlyY9kUP9j9EOCZtDvf2ZP8D14ed
cY1uXM8dsB58/xm4SGD/QwT/LSku9l7sf4jgIM80quPI/oeo+T6BO/sfIvT6
ZtKiFu/vOmP8Lbtl/cud/Q8R3t5c/s7Ug/0PjP89nTJeB7D/gfHQAQ6/92P/
A/Pn0WO74kLZ/xBB7JO9raYn+x8iLE0++e1ECPsfIrSw0g4pCWD/Q4Sithu6
bmYeniJcrtcg4H4g+x+YzwZN1dXheu4lgsH9QuvKIPY/8P5t6rey3IP9D1w/
D8qcm3N8+GB9eeaXpMxDGv9DhF+Bi9qt4nyFektAxPgwjg8/EazLw87182P/
Q4RDLTPrjnBn/wM/b/vdeSu92P8Q4X5IhPWfAPY/RJgbH/hhNeerQBFGLToe
0NSF/Q/8/P/ZPR7L+Qr1p9T3G3U92P8QYYFxNZd0F/Y/cL2vrhWp7Jdp/A+8
/8PGDgMP9j8w/moN6B7uzP6HCPluTx2u+LD/IUKScqCSeYRjvvN29/jC8znq
qv0CD/Y/ROjwKlUV7cr+B65v5QA05yvUKe2vTYj2Y/9D1JwX9GL/QwRZWb5+
7H+IoBPr2qOGP/sfIky8N+GH5MP+hwit927YYhLK/ocID0ada/SR63kE1sPE
qMoSL/Y/RAhslr8+14f9D7z+Hw5FbmHsf4ia72P4sP+B6+e2yZqtgex/iPC4
h+EXJb9p/A/kefLOw9ucr1D/kE7EJ3O/O1KEzumTxtfl/cQYXD9np1a04PhA
feN49bBSH/Y/sD6VYkNtz/4H9pttXrfP82b/Q4Ructba+zyfx4tQrJtS4uTP
/ocImXnNHCoC2f8QYbndib8d//kfuL43Hqu3m+dB1Ep785T7qyQRSqKOZh3i
+WOUCO3WF1+z9GX/QwTToUfj/+P9xGTMb7W+DEhiPyoF16/3wx82PH+gDp2U
NuoV97up2B++OtXzB+/vjhahmsdgsR7vl6D+sWJ+ndn+7H+IECH2eBbA8znq
3C7d8ks82P/A+tBpRv8rzux/YL+32vxMR1f2P7Af6PF06goX9j9ECINB9/by
PJiG/VFoRcu1PJ+j/nO97NB1T/Y/sP6NcLAz4v5qIq6/jPMLLTk+UM+KNFn/
juNjEvYvDYyKVziw/yGCx7TNeY5u7H9g/HYv3q/N+WoK1rPSF40EN/Y/cF65
8/OlhRf7H9h/W9av28aF/Q/sV9QHtlY4sv+Brz/EqGioM/sfIrz89Cx+qy/7
HyLUOtxQN9SL/Q8RenoM+q7H+1fTMT+nPW/dw579D/x8U7++KvNg/wPv56G9
h5V8o/E/cD2vnLd8twf7H6LGD/dh/0OEhwaHvp73ZP8D4/NTndi13O+i3pAy
bdMAruezMB6dqkX9DWL/QwQtI1VJJO9foXZQf2m024v9D4xn46TGdbl+zMV+
utod352u7H/gfNRmh5sW1/N5oma+dWf/A/v7wiX/9fJk/wNfv9+hVR882P/A
/haXeyjzQG31It/J0Jn9DxHGhwVvvuLK/ocIYy62ahJox/4H9k/PDJz13Nn/
wH6+z3at9c7sf2B9/NymfLEd+x84H30NaVrJ+WqRCDUKb+63cGX/Q4SNsQP/
FHO/i3rH0RKHJVzPF4sQPXxwo4Eu7H9gvu029Z6NO/sfIqjdqi9Nsmf/A+Pr
W9vWjbh+oG6wrfuY/+zY/8D8PqfDywbD2f8QoebZ9cGPzdj/wHoyNF3MtWH/
A/N5QvuGj1zY/xBhWFrKkWQX9j+wHy6LnFMwnP0PjLe6bUIeeLP/IWr8ACf2
P0SwvNqs3xrmsVrUnH9nHqhHXupf153jYw32H72um3fk+WOtqOFgz/4Hxk/u
86P3Pdj/EOFSVKvIVHf2P3B+jg4ZocxbGv9DhNeYnppyfGzAfNWtz0uVO/sf
2A9s6VJ7ny37H8hP+cKDPfsf+H5vBrp7urP/gevx2LVcY97f3Yz1BseJCDv2
PzCf39rzJ8SN/Q/sL4Wl3nqu7H9gP3Fu38T+3ux/4HxV7fbr+3bsf4hQu/nE
Fsmu7H9g//xxiV+yLfsf2I869Hnx1ZP9DxGa5O5YtdSG/Q8RPn4pGjiM50HU
jVWVeu94P3EHfv4XH8ct5XpeKELkc736u5zY/8B8cyN6rLs9+x+4HjY1/bnY
kf0P7HcPPvj90ZX9D5wnF3nHGDCPIuxXJ7gVeNmw/yFCvf29xz5yYv8D1+MZ
L9+rLux/iHA6p7HldeaxR4TjQc8fDvRi/0PU7Ic7sv+B803yvJtTHdj/wH69
vG76ckf2P7D/e9x11kpf9j9EcD61LOKNE/sf2J/812vfwOHsf+A8OKlPDW1n
9j9E2FMj+ewaJ/Y/sB58K/t6zo79DxFWL/Lov9ub/Q/st7NNb36zZP9DhOFV
hgr7Hzjf7XXtNsCF/Q+sB82DCzbyPHhUBMNmkds3ObH/gfx2m1kKzAO1TfPe
QlMn9j/w/t8OqHDlefC4CCGudWc48DyIutva2IgwS/Y/RNjZa/IFI3v2P0TN
97G92f/A/mrza3cXB/Y/RHh6Y+3dZjx/nBZhuu7L9+u430W994G+V9d//gfG
v9WYznZB7H8gz7rNbXd6sv8hQrNVTUcGu7H/IcIJ//VhOlzPUc87kNTbmuv5
eaz/WwKvePB+yQWMb90u4w7y/i7q7OxO03zZH7yI/XZwZYybO/sfIkzemdO/
lwP7H7h+Lmz80deD/Q8RlOOrnZkH6latcYLm+lGK9WdL9mlze/Y/8PoOOVzN
92f/Q4QBlraQwfnqqqjxtx3Y/8B+vcz1ZbgL+x8iVMQt+r3Pi/0PEaZ0yBl8
lefBG5hPzy1+W8+F/Q/MJ0e9Ti/k/uqmCP2OpC41YD/qFuaHW3Yb/pPY/6B+
hOvHbbzfX99213Fm/wP7087hW++4sP+B758Q/zKP5/O72B/eaWPy2IX9D7xf
CwsbJLB/fk8EZbuyphv7H9hf5H0zvMr7u6gd+vdJXcn1/IEIF8sG5x12ZP8D
8+mgw1clrueobewSfzRmHo/w+l5aRE/g+oH6svTXtCHP549FWDR/rFu5N/sf
IsSPthw+gvfbUTud35nt+8//oHrG8fFUhDvlQZ1v8P4V6jbKBgLvX5WLms/l
wf6HCF5ddu58wfslqLs3qJEb7MP+h6j5vj7vX73A9Vjzcb3ezux/YL/eu2fc
JAf2P0TN94+5v0JtHNKq+dIw9j9wvqqrd+taAPsftB4d2f8QQVh1Q+89zx9v
RNi8u3axoz37HyI8qhj4YO4//0OEoMUfnH6zP/gO68XdZnsfcb56j3xOFa0S
gtn/EGFSo8/ltXj++IDzetGPiddV7H/gfHDQM7crn4f7KEKMb9p/xZ7sf2A/
2Tx3NLB/jjr5wtOlMbx/9VmElWej3M7w+asKnL8+P3pX4MP+B+Vb9mu/YH+D
7aE1+7VfMf50Uwd09WP/Az//1ckFG/75HxgfkYGC7M3+B+azBdMzArl+oM4o
XuaUwOdLfuD69+ps/4B5oC6bmbUm0Yn9DxHu3q8xKsyV/Q8Rvq+b8MCb+13U
zR0qhszkfFUpwtA/aSeVfKDxP0RIbfF84xrmgTq6YsSkK+7sf4j/zh9o/A8R
pNFvInYwD9RV3/tgHlrSv3yj8T8kSBxpZm3oy/6HBDdGmZUmsx9VHfXG6ZGj
uL9Cfbj/22vBrux/SDDZrKfnEo6PmhIMDGj5uOc//0OCZ8/al5pxvqolwdTB
u8ftdWP/QwKPtb+MavE8iLplJ7397zg+tCVwsF8bU8nzYB0Jmj45e9uEeaD+
Kbw/0Zp51JVg8dK44d84X6GO8fcKaPHP/5Dg/fMWTyPYj6ovwYuIV8nKeRSN
/yFBW+UBPf/8DwnSlG+c8/zRUNL0s7xfgjqj7poAZb7X+B8S1HpwZsMpPu/T
WAL3J0m9bvH5EtQTV9nNUs7Ha/wPCfrOzrv9PID9DwmcLB6/ucH1o6kEfy+p
Dh3g+tFMAqOP1+c84f121Bv/Fvz4yPvtzSV4FHmq4WEn9j8kWL/rT64Wn2dA
PaNpyZrZzKOlBEfbRVxtyvtXrSRIv12zTe4//0OCKVub9W/0z/+Q4OGQDecE
9gfb4Hr4WBSR+8//wPt5p/Xl+m7sf0jwODxOsHdl/0MC07VtupTy/m47XI/Y
rZ/j/qq9BM7rVsansH+OOnHovUmX+DxDB+RXbd+gCFf2PyRI0Pp9aCKfb0ed
dOjWuI+8X9JJgthp7T/88GD/QwJf+WHLo37sf0jQvmLdbgs/9j8k6GNu3tWE
/UHUC69jQHC/21WCMRe2GG+xYf8Dr/9lb23lvJbG/5DActn05nkcH90kWLll
660wX/Y/JJhf/LFXXyf2PyTIfBdwM9KB/Q8JBv128lT6Y43/IUFy4rQnc3ge
RB2e/NQ+wp79DwlGNTgd+t6W/Q8JGv6ZoBvE+7uoo2ZqbUjl+tEH7+fv/eZJ
zAN11flf7q/6Ip9DB6Mvc3/VD3kk+NxO9WH/QwKfVZP99a3Z/5Cg1WrrR/Zc
PwZIsGb0wiKl/9P4HxL01MOKzv3uQAmu5TVJcuB5cBDG26ymmVZO7H9IsGN1
7auD//kfksbfdGb/Q4KsP5fPL+B5UBd5jL40uRzY/0CeB9vl6zmz/yHB942H
Q1Ue7H9I0GNhn2dd7Nn/kKDbTZc+25DnhfP4H+rgLpYfReznzerdXBM/TIIH
/u5tcrD/VbZVW+hLmu+9mehA54zXHntQB10wLvtlpQNzS770DjaQYJNu12fZ
yE9L+c9Qgl/mHboPx/uRoLwgalubZa6F+PmrvvdqJMGQp7fGTsPrqdoHR20y
e5f3A+R5DF9urrEE7wrDUvfh/R6q/Gciwbaib5v64vWtjccXRB2mPIANP2/V
vq+pBGO95tcTMb6Vy+tkJoH4cWmJI/L7ii9Xgrr/jfj54zB+1cp/5hIoj5dq
hfWk6rlLFhJsXdvyoTvmA3vlAlH/HHtIvRfjVbk8D5D++VF98OW+oN5Tyym5
Gq6XJYvxP0sJlr747GGL16fcPjMr5LFsxoQY/LzjlAtEXXX+BH//DV5ehrUE
Jx9kDbqD16u8XO/huJ7H7zIU3YkH6t8O49/VdCIeNnh/EedRH+JhK8HI3HO2
z52JB2p3xXB3IB52Euy0cI+960Y87CUYEVljezUP4oHa+oThxOaexMMB82H5
DrXkTzxQe0QvSV1mRTwc8XruXc5Z7ks8nCRo5FTDQvHvqnigvpCSYe7vSjyc
JdBPvJ/zyZF4uEjQeKLLjY12xAN1p5E77ka4EA9XzF+Dl2od8yQebhLYNPXc
vdONeKC+/6Zxzl1X4uEuwY8m3rNDXYgH6vjLoWmmzsTDA9db6I3j1e2Ih6cE
kZ37fY9xJx6oq+ZRP+LhhfV8DE7QKuLhLcGC8u45h+yJB+rfX5MfLXMgHj4S
YLc5Rulnqnj4SqAza+XJgx7EA/Wt3QtmfHAjHn4SeGmPMctzJh7+EpSavW43
wI54oP717M+rBDviEYD53jf3RX8T4oH6b60pWm2ZR6AENcY5r9XzIh5BkuY8
jA3xQL0Ax7tebsQjGOvzibm6qTbEI0TSnNexJB6oq54X4UA8QiXoldmj/J01
8QjD+3tFr/cSO+KB+ldAf5tPNsQjHONRMXgdiQdqo7d9jHrZEg+VBOMOzGvU
2JJ4CBLkvrV+kGhGPFB3uFg5opE98RAl6Pr898RlQDwkCXb3vJ97mvMV6l+F
u7ySmIcswVmDu/fyzImHGv/9BX+95S7EA3XVvOdMPCLw+qxqf3rD+SoS69d+
65nVAokH6gcpq/a6ehGPKIy/X1pr9R2IB2poaRCra0c8RuC/v3loUqg98YiW
IGJyyvQWTsQDde9P3V8ucSAeIyVYEnah2hQj4hEjQfMpPl8+WRMP1FomBjEn
LYlHLOaLme2cj3G+ipM05//MiQdq7aKHdzIdiUe8pDkfbUE8UNc5d+vyBVfi
kSDBuZvydzeOj0QJ3mRUL55qSTxQ6xgt3uMDxCMJ6+mmAx0fDyceo5CHzeKG
QzyIB+qq/WE74pEswauaek31hxOPFAlWi9oL99gSD9Tle7yM/S2IRyr2Hy++
Zp8E4jEa89v4nr+ec/1AHdAixaPCnniMwfhvoVXW1pl4oB7Y6UFSuCXxGCvB
5ut+frWMicc4CdQD48cUWBIP1FrVoq//Z0k8xktQ8f2gy0Rb4pEmQUmJwxIL
W+KB+u/YjFrfrInHBMzvX8cJy62Ix0Ts96FxUYw98UAdNaz7ux2mxGMSvt5q
HVdlP6WKB+rsS/1WjB1OPCZjPR4ULUw2IB5TsF+Jbf5uoQPxQK1sL5oMJx5T
Mb91W+ln6kI80iXorDxgaTjxQP2kYMaSF9bEI0OCmUnXShPMiMc0CZ6ubHtc
25V4oA5/OX50rj3xmC5B4cDYNdWGE48ZEuS5TFL9sCYeqF/onh06yI14ZEpg
VvTz1WYgHqg1dYV4zKR8aEc8siTwLmiXvteFeKCuoRyAtSYesyTN/pwZ8ZiN
/VC7GfJQrh+os4MWxDo5E485kmY/2Z54zJWgzfglC1o7EA/UW5VvX7oQj3kS
LG98qZk0nHigzs6pGLzLinjMl8DiWY3qyzlfZWN87aw7uL8d8UA994T+pkjm
sQD7rQcP8w86Eo8cCboUV0RutiMeqLtbdbulrP8qHgtxPXh8etXBiXjk4nwR
t6tsmhvxQN1Q2eB0Jx6L8PpHdv6U60Q88nD+qj+mpoEj8UDdq4XOoyaOxGOx
BMtGDDiv9JdVPFC7Xu453c2ReCzB/FmjvDjNjXgsxf5o78wTcZ7EA3XVeRB3
4rFM0uwv2xOP5dg/zLbKDnAhHqgP6Hx/6GhLPFZgfXXyufOE6/lK7BeivB9J
TsQDdQerhUvM3IlHvgT7vsWfSXAjHqjP9bfa0ZLr+Spcn09ll/72xGM1xmvL
tW2zXIkH6r6PVjx3cyIeaySI3ju0eQM34rEW5x/F0GYeqN/2XVu51pF4rMPP
UxOvyJF4rMf+Kbf6lT92xAN1feULBRwfGySYHV72M9WFeGyU4MTpbKNcrueo
80qmqm9yv7tJgsqTN1cEOBIP1HkzZ4/pyPGxGfNL4bhP27l+bJFg0e99V5fb
EQ/UGYseXdO2Ih4FeL2nGvVN4Hq+VYJ81zGjujkTD9SFdyoPvwLi8Z8ENc81
HTLPjnhsw/yiPBBgOPFAPbpO2YYEC+KxXYLxkwNW2dsRD9Qra+o/f2RJPHZI
mrnGkXgUSpq5zIl4oO67wayH0p9W8dhJ+yFOxGMX8jtW53GpLfFAbfjNb+4v
c+JRhP0kjpu1uJ4XS9DubrTlezPigfr86xnW+kA8duM8OrrUb54t8dgjwTRv
jwNnrYjHHupfbYnHXgmmt7p98Rv3V6gHT9XV8QDisU8CJRzq8fyxX4JHg9RO
vmbEA/XvtXc2lHE9P4Dx6dG49IU58Tgoac5LmBEP1FXnFUyJxyFcfwPKx++w
IB6HJXBsGKOlz/UDdY1w06nT9InHEYyn/Za7fDlfoW6VWXfEd3PicVTSnF+z
JR4lkuY8kxXxQF3lD9sRj2P/6yereByXwO/18fLR3F+hXlI6d5oX56sTOB8q
BcaKeJyUwO1CeW1r5oE6bOyvpFLmcUqCu4PrTTllQTxOS5rvpxgRD9RVz8/U
Ix5nJM3zjocTD9Sbe4fKMSbE4yzyvjxaZwbzOCfBJ+0alw5aEA/U0+aHXntn
RzzOS5q52ZR4XEC+FTNKk7i/Qr3t7dvcp/bE46IELis7xocYEY9LOC+1yD7/
yox4oFYe97HEjHhcxvp5ZEv5RVPigVosHZUyBIhHqQTKcd6GQDyuYH3el39I
tiUeqOXMi0OyuL+6ivWlQbb5VuZxTYL/9hj2NeD+CvX7ud82L7QkHtclOP5G
vhtlQjxuYH5VDmTbEw/UlhNwAhtOPG7i5zlc1LyHJfG4JcF8+7vfm9sQj1v/
u/9VPG7j53Pa+OiDFfFAPbRqARKPO5ifr891+cTzx10JPgw5ZhvgRzzu/m++
r+JxD+fzLf9ZD/MhHvexnz0klR11JR6oV4zFBeJDPB5gfn3XJWU91/OHEhhb
Lu1gzvUcddXzcdyIxyOs//EXZ1yxJR6ovXYlDhrsRDwe4/pbNemtcp6riscT
nHe8j7/sbk08UIcqB64tiUeZBDnTMwKvOhOPp7j+wmfZt3AkHk+pfnK/Wy6B
g0Nj6y1cz59hvD8Oq6nMU1U8UPN5hyoez3H+VR74YE88XkgwbFx+yzaexAP1
CbNc81EOxOOlBKmru3dXPl8VD9TVDt09kMD1/BXOM8rxEH3i8VrSfF/RlXig
rt4k9UtfT+LxBvN7v2bNr/kTj7cSVD0u1I14oJ7Rt7Ltg2Di8Q7zT7+Bc876
EI/3kuZ5/jyfox6rPFDcn3h8wPriMUBnpgfxQB22ePcrY2/i8RHvf42cae1c
iMcnCbI8rbZv5nqO+skC1+55nsTjswRrPd9EduD+qgL7q8WNlq9wIx6oFyV4
1bjgRjy+YL+Stz9XqXdVPL5iPz7rhsd13i9BfWrSmy/veD7/hrzx7UZw/fiO
+fKlVcEfe+KB2kM91XkI75f8kOBGO8e3Nt7EA7XKzaRymAfx+CmBclz163Di
8QvrZav+12s5Ew/US58keAzgel4pQZMuWNF5v+Q3rn8cx3eYEA/Uxz49vzvF
jHj8QR4u/TLAnHj8xf7rnM14Zd6u4oE64oYn3OF6riVD+oCUXwVWxAN19tkW
SU14/qgmw7XrHbNirIhHdRlGVz1wknigft1ugPZYns9ryLDi/YaTTnbEo6YM
59SNHAbw/IHa7IOufwL3V7VkmGYQ/eEQ14/asuZ8pSnxQJ176ZPpHmvioS3D
soeDS7vYEI86MtRJdC9x5vkDtWcjdfNwIB51Zc33JcyJB+p2a5K9h3F/VU+G
7c+jc8/ZEo/6MuyY/nXHFDfigfqdVdJyW0fi0UAGe8Xw9SQeDWUoGVm9wTme
P1C3NGk3/SfvXzWSweWb8aZBTsSjsQwjX5n2/cPxgXpMyo8b03m/pIkMXxfd
XzCd969QD/3d7OMN7q+aytBWMRSciEczGaq+nsv9FWq1w6Qlgb7Eo7kM5ooh
yPmqhQybVisb0sQDdbNMq3P7OD5ayhCUl5Hiak08WslQ5K0c2CEeqIecOR1w
y4t4tJbhZd/7IRFexKMN8p5a0cLImXigFlYs3PXEiXi0leFt45y7X32IB2r9
lMxXWzk+2smaedGdeLTH+2Psl9OM5w/UVc+n4v2rDjIcNAreYuZMPDri+lQ2
1Hn/CjXvB1bx6CTDz3pXZtkwj84ynDk7aKquI/FArTx+qoUX8egiw66UuxnP
PIkH6jtGF6q/5f2SrrLm/DP3VzoyKI/rve1MPFA/urXz+RAX4tFNhm1vphwd
xvHRXYZ9/Xvqd+b5A/WMPUYLG7gTjx4yJNe2Db3hTDx6yhBo+8psoTXxQH29
xrOuSj9WxaOXDAXVi9qY8nzeW4atsV+WVbgSD9Q/r9xdmcX9bh8ZdCqz8nWt
iQfqehl1DNO5fvSVQXm8puxEPPrJcGG7x404W+KB2n/U62FmPA/2l0F7yaW9
d12IxwAZZl44VbTKinig3hTV+qqzH/EYKMOiWWL3cc7EY5AMCS8GdHrA8yBq
V9W6KTM9icdgjOc22QsynYgH6n0Vgxxkns91ZaibuWu2hQPxGCLD1Gl/6g7k
/gp15ePnh7UNiMdQXE8xWUPamxIPPRl8orKix/P8gZr3zzX+hwx6K5N2v7Zh
/wPfr2WH0CaW7H/IIBmPGvvAhv0PzC9bV/7ZyfXDENdn/e69Jwxn/wPzq7Xe
vqm8f2Ukw+Y0405D//kfsuZ5L7x/ZSxrzl9xvjLB+FYSsCP7H5h/fA5f+cE8
TDFfzO+9q8Ca/Q/kqxwQ5XyFesDYDdXf8f6uuQy9lAe+APsfmM931kq/wTxQ
j/W9MjMO2P+QNefNzNj/kKH5ey035Xyfxv+QNc8bYh5WsuY5i7x/hRqnsTvr
uX5Yy5rnX3I9Hy6DTf5P7flcP1BP66Ld4zz7UTYYD43Des60Z/8D16PyQA3e
T0T92KrT0dnB7H/g690OOvtDYP8D82uW+8haPux/yNCoyfnSMj/2P2RYJd+3
aOXJ/oesed5TIPsfMpR2je9+mfOVkwx/nw8OC3Vn/wPjMxUL5j//Q4adIasa
53qw/4H8lAfU+bP/IcPJjBpdA/zZ/5Dh+68TI8/88z9kiOjZ5uIwb/Y/ZIje
HRL5nxP7HzJM/NrNRnJn/0OG4LKhty3s2P+QIbzz8n2fmIcn5u/rWutWcX+F
uvKJ58Jid/Y/ZOhg2ffEHFv2P2S42Tyk9QT2o1APW9S+QbI9+x8ynOo/rtkt
zle+MjRJmekz1Z39D8yHTo8td3I995NhSfFEeZ0D+x+Yz08cG9eI4wN1tG3t
vVnu7H9gPvR/nDuX50HU3fJLmq7lfBWI+fl0stdZzldBGM9uzzqnWbP/gdeD
7e4QrufBMmAx/LiH969CZPCytLm+zZv9D1nzPGY39j9wvZd9X3WF548wGT5O
tPPeyP0V6qrzNSbsf8hwtnJN3BWez1Erj8/pZcP+B+af1sPXrrdh/0OG4kP2
ked4vx31L51VA55bsf8hg+Ghr+ez7dn/kOFEfLLW8X/+h/zvPIvG/8D7ke3T
NJb7K7UM8/bX8crh+oG6ap7zZP9DhtndLfdU/+d/yBDXZGvLGK4fqJWvE57i
+hElQ6yyof3P/8D1X3eg7zV39j9kUNqd9//8Dxm6Bva704H3r1Dbbavdu6EN
+x+4fvPvFb/n+IiRYc2ol2HZXD9i/pePNP4HxlOpkcUJB/Y/sJ5hOIZzvkK9
ZWHdw9d4HoyXYbL5/F4OvJ+Iuup57jyfJ2B/dm7Szhz2axNlzf6gG/sfWL+c
Tupmcz1PkiFvuvOPJv/8D1yfpy/E1zBn/0OGsqOt9qfx/lWyDGm1ok6udmD/
Q9b49LzfnkLxy/uJqTI4jzT/ryH3u6Mxvz292XjHP/9Dhqy191+IzGMM5jPv
E94/mQfqTc7KiQb2P2RQHk8n8n77OFwvpQHqplw/UM/95fv6OPMYT/fXkv0P
GT5Z/NifOpz9D4y/+5f6nLZj/0MGpf0stmX/A+eJgIPH3hqy/4HxbrG+KOqf
/4H9X8CaTqst2f+QIUb5Az1czyfLkFkflwDvt0/B9XcltkKX99tRhzqGDJnj
wP6HDMrXnU6wP5guw9o5c7bMN2P/A/u5hOOB443Z/5A1z8s1Zf8D37+8x98F
Fux/yLCy1qoDc4ey/4Hx2D311nB99j8w3+112eOnz/6HrPk+vyX7HzJobelm
Z8z9FepL3w/t8bZh/wPXR/Sl/nWB/Q+8nhDnofdN2P/AfOGYMrImz4OzsH+s
d034AOx/YH1P3nrQzYb9DxmOzvlb3ZL3r+bI0Oe1QfOrNux/YLz5NB9+n+cP
1JdWnLvWnev5PKwvygMY2B9EPV2vb3wh56v5lA/M2f/AerJt+6MJwP6HDJHa
wX7nuZ4vwHmih3+HixwfOdh/KH8A0JD9Dxn2189p4Q/sf8jwrfx8Sgbv7+bi
fFKyZnY3c/Y/ZLgYU3JwCPuDi2TN8+2s2P/AeGktfLED9j9kaNjRZONxM/Y/
MJ+cW3qsyJj9D1nz9yss2P+QwdSxh+kqjo+lMiy//d9lba4fqNvUqS69+Od/
yFV/TinPkP0PnF/snu7PMWb/A/vbznvONuf99hW4HmMjwsZwf7VSBojx3lDD
iP0PGZTjDp94Ps9Hfm9Wv5jM++2oq57Ha8r+B87HIYP3POP5Y7Ws2d/RZ/9D
hhxn17cNrNn/wPqa9a3sqwn7H5S/TNn/wHqeu13/JO/vrkPegr1rT1v2P3A9
x02ueYLjA/Xl4bc+VPB5nw2y5u/JmLP/gfXmSOcJf3g+Rz3NuCD+HJ9n2IT9
7My43uN5PketPD68BsfHZpzHqk1d68b7u1vw8765Vec4xwfqLt3r5x3hfFWA
/XpMvM5P9ge34vsPWjXlmBP7HzLM0YluuE6f/Q/MJ7nndxwwYf8Df54zIDvF
mv0PGZTHRbawZv8Dr0f58yVG7H/gPOJip2Vgzf4H5qui7y20rNn/kKFF6oEz
cdzvoj47dND0+xbsf+D1VrZJusn7u7twfo58+nmmAfsfeL+ezDH4YcP+hwzz
r29dsYB5FMtQw9xiVhPud1HHv45d8Yrrx26cj+6fS0vk8yV7ZDhWcXDaI44P
1A8M+5wfZ8r+hwwGSkKzYP9DBif/9mKv4ex/YP9rWef0Iq7n+/+336LxP7B/
2qG7TYlXjf+B+TLXKKSVCfsfWE/GTr+7yoj9DxlmDbbZq2fO/gfmryfxz/x4
Pj+M9xPHOQ+OD9Tjx93MH8T77UdkOH5pYuNQa/Y/ZJiQNPHLHgP2P2R4qGv6
dSfvt5fg9VnE9fXk/gq1Mr4X8zx4TIavC7Vf9vnnf8j0dxnZ/8B+/2JUq0gL
9j9wXpdO7/iix/4H9mfq2wuOcL5C/bBN9UmiAfsfMshP+7+J+ud/4PrJOvy2
LvtRqPWUhp/rxxlZ8/0Prh+ovbpVDP1izP6HDG+n9q/f05z9D1lzvtaA/Q9Z
83w/9s/Py5q/N2TM/oes+ftkvJ+IOmD1zvM6w9n/kKFpfB2fEbyfeAnj07Po
fk0L9j+w3vl123/FmP0PGbzL1i09bsj+hwy18z32VTCPUpz3DuVn1DRl/wPj
6dGHKTNM2f9A/r8nadc2ZP9D1vw9JF32P/B6h/xJOzmM/Q9Z8/dG/vkfsub5
jnye4QbNm0bsf2A/f7pLalPeL7mJ/WjK+stjzNj/wP4A28tjFux/yFCSYTql
PfO4LYNx8BazNzbsf2B857m+VvwVjf8hQ/d+hxuc5Hp+F+e/84H17Ll+oD7h
NVdvjxn7HxgPwfrGzy3Y/5DBpeJHbyV+NP4Hxtfbqx/zLNn/wP4k4NDAY+wP
PpTh9g4EzH4Uaq3EkvRS7q8e4fzYtnWjdPajUFvujXm4Rp/9D/x5gp6d4g9o
/A/Mr6Phds5Q9j/w9esOOrqJ81UZ9iu/9/z+ZMT+hwzKnyfozjxQ/+k18dsc
K/Y/MP5Dbi3Zyv3VMxmU8D3I/iDq2jcSKt2N2P/A+I2NPOtqwP4H5udCu41t
jdn/wHrr/PXSVUP2P2TN95uGsf+B8fDl3dxvHB+vZJh5evtMAz7v8xrju84w
682G7H/gfD/pbfhxzldvsP8e/OHeOK7nb3Ge22/VuT/7g6jLjr2R7zKPd7i+
Ghffesv14z2+3qqJU7KYB2rlzx3U4XnwA97f0KWzF3J8oD66pfyiM++XfJTh
yLkG7WWeBz9hPT07PX8E7yei/nvx64uGzOMz7SdYsv+B+UKsb9nImP0PGars
FRP2P2S4NdXh40cj9j9kULa7evL5XdSDGx6zO27K/gfmo09jTngxj+8ynK6z
Mb6mJfsf2I+4rChcYs7+B9Yf61k3D7A/iLp1/+u1Dpiy/yGDtvJAPDP2P2QQ
9jXZYmHM/gfW817ObS4Ys/8ha/5+JsfHb1w/jhczzUzZ/5Ch5dOIbjdt2P/A
fjw9z2nzP/8D+9Pyyzp32R9E3aT6px7e3O9qqTV//5brOWrj115zzhiz/6EG
y323dnkasv+hhptufwM+sz+IuuF61fcZnK9qqOHGXJdPSvxq/A81FE5cUbuB
Ffsfaqjm3NYwn+t5LTW09QvusJD92tpqeKsa1GK7DfsfaviWfTKyoxn7H2p4
tkMtzbNm/0MNvY5sr/xhzv6HGsqwXVD8I43/oYbMetcvnOB6jnrOWZdrV5hH
PTXUPWKxzlGP/Q81nB53/Ww6++eo2ygPNDZg/0MNld4t283g8yUN1TDIpemj
Cn32P9Rgo9wQ7ncbqTV/r86U/Q81XM3w/91Un/0PNZg1CVibacD+hxoqvDpo
h/J+IupLK/U3XzVi/0P9L99r/A81HLMfNEI5r6HxP9SQqGyg67H/oYaNXp3u
17Fm/0MNFlvO59zg/XbUQa+6bNPm83At1eDUpUdKjAX7H6h1fnU5Z8X+hxp2
7nyxvJ4h+x9qaH374jcv5tFGDdIoaPbVjP0PNcwb3MA/keePtvj51jzO2WvJ
/oda8/dah7H/gXz+u3I/met5ezUk74ha14TzFepN7veDK7nf7aAGhwOmy/tx
Pe+IPFtNH3qY90tQPzC93tWAzyd2wuvtk5OxjetHZ/z3UfpzjwH7H2povGzo
6l08f3RB3lpr9ROGsP+B96v34mV3HNj/UINRr6+XzXke1FFDzXl3jp+xYf9D
DZ/PzHz8iuOjmxoSZl+S/vI82F0Nw50zu491YP9DDS8nKg9MYv9DDbpvBvf8
zfW8pxqyuy2fPN+A/Q81rHJptHKUMfsfaphWvXhqUxP2PzC+TB73MBzG/oca
uh3ceH/bEPY/8H531TL8asr+B/IoK5k8T4/9D7XGDzRg/+P/xQfqxKNtK38P
Yf9DDePfx10OHcD+hxrezyrum6nH/ocannfc8MKe54+BGO+2nT9X4/Mlg9SQ
4tap1Yhh7H9gviiZ3myAEfsfaphaku+8hvdLUPe6n3u6lgX7H2owXPNsy9Oh
7H+oYbfl290pxux/qKFOl6LMBSbsf+D1lnYatJbnQT01FHiOXb+I53PUNXZa
zX/H/e4wvN/fTjbR4nqur4Y/S1v3OmTM/gfmw4SCrLt83sdADa+yE2ZJXD8M
8fpc633uxP0V6k/W65oOtWb/Qw0Ru3wclN/X+B9qKF9SffFyM/Y/1Bq/n+u5
iRqilAfo8DyIWtnOmsn9laka3qzrU30Zn78yw89f7Uezvobsf2C8/KxvJvD5
K3M19Lartjqc968s1HBZdeiAlgn7H7j+rcxf3NZj/0MN925OTrLl/gp1rx9N
Dwtm7H+oYUz2qAtPeR60wnwWuSX7NM/nqPvd+zQ/x5T9D+Sf+Wrr5GHsf6jh
yt/EAYHMA3XhZ319kyHsf6ihhfLEO94vsVXDo5v2zdK5nqNO+69YmGjJ/oca
DjfWruvB87m9Gpo3OnjiGM/nqF2mGKxV5i2N/6GGDXXix7YexP6HGuS2T/xb
G7D/odY8H5rrhxPm91uh9cfy/IH6Wa6v9RPur5zVUHt5E+MXnK9c8P3SG7pt
4/hAPavxzkUxBux/qOHp91VXZliy/6GGGYMntPvG9QN1/Z2XLyrn2zT+B+br
oOCyoVzPUVc970aP/Q816J+T1yRxv+upBtN7jRpmGbH/gfWzzZlOq8zZ/1DD
ov8r6qwDolraMG63YKMoooQ0LLssuyz1UhYqihiIYqBnBhUVVAQT46rYgYJd
18LC7k4UxRYEO7DwUxGuef3es2de7p/Pverunt/MG/PMmZl/47uDK/kfOH52
7J1x0J38Dxx/3da9NKH6qocER7JGnPA2kP8hQdoJw+UU2s+AOj8p6+IIWr/q
hb+nbpMut8mv7Y3fx/39xa60nog6pV3EthFUX0VKyv5+T/I/JMi7vWn7WopX
fSRoIw8A2l8ShfN1uuuzmzQ/UOsL243oTOuJfSW42z70VTGtJ/aTlPsPaf0K
dbYeK3DK59GYT5uFh3xWk/8hQcdl9hNCqT9HrX4Rt/mBH/kfErzPBJdqtJ6I
OsrO9bKTnvwPjMdlNdc3dSf/Q1Lu26V+EPXzRN57noH8D5yv+hmOWg35HxJk
lmz7dhrHr7HvRG30r/Dfv9gqK4EPQR6JG21s8O9ro491qCNh/aZutqAI//yW
VRdaZaGOxvJ5L36+MY8zjHfygQb4+4z7QFGnV/jVPROf57fu+AFcguW2hmvO
+Pz44uKJ/rGYv+Katw3Az5P/+gvUcviNwd/bsU4lp1lDJbhX/MHJFD8fP72S
0zAJVm9asGAHjmcn+QNQh70ptZPr8dX4dRKGS8r+VhzP8l9vEifB+uf6T0Px
/0/yx1+AulJeSo14jA8fJ+J/GIHxt8RjwCJ8XvLPqzQS6yEppfY+jD+5+HU2
o/aZpY64iOND/usdRknwMPJrl6r4e/DpLC5GbWcWM8ACv29r+T/ESyAflynv
j5J/njYB82NkmU0Wfl/56+Sj7mxcYLWC0fIDGC2BZVlgxQL8fvLjbzUG67Ol
ZitS/AUP1D3Obvu7CwgeYzFetq2cVNtH8EjEegjxWasFD9Q9654r/KgVPMbh
+MJyX65HjDxQLzue+/mWWvBIkuCH4/e8fnrBI1nCwWZ655S74IFavr63YZDg
MR7zdTOd9qaP4DFBUvbHGwQP1AVP8luedBA8JmJ9OuhrYaBO8JiE30e+AEYn
eKA+Y3V68mxfwWOyBEu9lo+75y14TJHA+2JmQIa34IE6vmWXAQZfwSMF6+em
fUe30wkeqPUNsUL2FTymYrx3w4jhK3hMw3jn4L+9zEvwQG0qHyjrIXhMl5T7
jv0EjxkSrGrh9zY4UPBALR8ve8df8PgLx1+lVaM/eQgeMyXlvjQvwQP1wt/O
y628BI9ZWO/dmVFspxE8UBvXLw2Cx2wJjn/+eKW3VvBIxfozoTRmqYfggXpk
yKBp5p6CxxxJuZ9JJ3jMleBAa9mQEzxQD6mw7bm83mPkMQ/zQf6rKEuaH/Ml
aPDtfO4Uf8ED9cnM/X0G6ASPBRL0n7w1e55O8FgoQZ1WE+1vBQoeqFP7FRTI
9ZWRxyKM5z1CDVe9BA/UVi+6OT7zEjwWY/3ff9yxEg/BY4kESfur/W+HWvBA
PbpBx/413AWPpTg+Pqz1cfYRPNIkeLQ3r01jX8EDdUzNYTEfnAWPZRI4m97u
/lIveCwX+StY8EBtvC9EJ3ikY/xp/G+dkZ6CB+rZHa0leXwYeWRg/1b8OdDg
I3iskCDHoaJ7TZ3ggTph7vej8nqskcdKSdkP5yd4rJKU90W8BQ/UBcN3XvDx
FjxWS8p5Zc6Cxxocb83vNFyuEjxQTx55Z91vveCxVlLuBe0geKyTIOLVhLby
eqORB2rshldto/mxXlLerwDBA/X91396tPMUPDZIcDTzw3ErleCxUQJXr49p
Jp6CB+pWR642rKERPDZhfZuZ/iRWLXj8LSn3QxkEj79FPasWPDbj/F/j1LGm
l+CxRYLuyw4duaQTPFDLr5MUqQWPrRJsPJyUlBsgeKCul9WzeKVe8NiG/A6P
7zLeX/DYLinn1RsED9QR2RW6XtQKHpmSct+yv+CxQ1Luv9ELHqiN93H6CR47
JeV+AT/BY5cEn09EDM8JEjxQ1+/xTXPCXfDYjf35UMmlKuWPPchvTJSVmY/g
gbpw1RPVLZXgkSWBCX9b6xDND9TBp0K3hxKPvRJ4lNk2N/UTPPZh/C2tnXje
T/BAve84dJDrWyOP/cjLEDlU3q9v5HEA67e9m+K36QQP1Mb7qyleHZSgz6pL
ZX1A8DgkKed5UrxC7ShfIOYneByWlD9nEDwO//f5Rh5HsD8oPNBsq5fgcRTz
ycS0+mYgeKDWbC49XAUEj2OYz6t0+6ciCB7HJZCvk8wPEjxQp3VMCpT7ayOP
E1gvXknvejZA8DgpwaWNbz8MBsED9dWf+pXW3oLHKUnZH6kVPE5L8E9Pmzbb
vAQP1MPaF8a81QgeZ7A+PDj0gby+a+SBeuf8vQ2j1YLHWRy/zndXvqb8cQ7H
55EXnScHCR6oXSY0yFvtLXicl2DE9/Ydx+sFjwv4vB9wL7l+NPKQdcflS7sa
BI+LGH9nVgzdTfXVJZxP6oW/zuoFD9QbQvVfm/gLHpex35EPcKV4dfm/eGnk
cQXruZBg92SN4JEtweBltzUnKX+glo+z3UD11VWMl64Lrnb2EDyuYb/1/lfB
EDfBA/UBfUxGQw/BIwd/X+ML8MBV8LguwW7Hn7treAoeqGM+zEh/6iN43MB6
rFf25Y8GwSP3v/rTyAN1xsxn1oMMgsdNzH+2XgN6aQQP1Ftzrus2egsetyT4
+ebuslyD4HEb80HNsv5FND9QawdJ6y7rBY872D9PqHs23l3wuIv/foZ07IG7
4IH6aMRml91egsc9Sdl/GSJ43Mf64umQmfMDBQ/UWb3Ph3ykfP5AAgs9C46l
+gq1Xj7AHQSPPByfm5oP7OYueORL0H77DDvZ7zXyQC2X75EGweOhVL4f3cij
QFLWtyleof6gYZOuugsehRJMrVl4bJWb4PFIgmk7t/bs7yt4oN519mdmXxA8
HkvQqZvr/P56weMJ9kOnby1o7il4oM7Pab39L+LxVIIB2T2cJ3sLHqg/Ln+Z
0o/qq2f4PPSrv9/zETyeS8o91yB4oM773L9VDRA8XmA8XDd3plxPGHm8lMDm
wKu+czSCB2rjebPUf7ySYPMp5+K7VF+9lpTzmV0ED9TjWPGh2i6CRxH+XnX3
PlO8BY+i/+oNI483+DzD+5255iF4vMX4ZP79xHOqd1EPPTFmaVMPweMd5svs
ZnO8PQWP96jnj2t3iepd1KHyA6D66gPOB4dF+ZEegkexBPNvb57SQS14oNZ+
2mRephE8Pkrg/5tdX+gvePwPn8+Ri78K9YIH6tiFZrefuQsen3A8J+XAEIpX
qOXwEhQieHzGePrvioCJlM+/YL7KvPthKuVz1Hr5gHsXwaME+3UdJnDK518l
2PLxqmtTZ8EDddd5zitiHASPUhzPw2zHpBOPMpyPyd0X19IIHqinXXyWs8dT
8PhHAofAd4llLoIH6kP1wxI1ToLHN+Rb8ixyGvH4jvm23qWwF56CB+o90SFt
q/sIHj9wvL2ucLaFVvD4if3P46aVUjSCB2oP+QASV8HjlwTNv+TWea4RPH7j
/B5Q2eqCVvBAbXxfh+qrf/+rr408/kiwJgbK5PUYIw/UnXSpAQOovqrAYPm+
OvE7aX6gfjbFKV/uh408KjLwjzB33+8meFRi8HgnTkgPwQP19VZ+WS90gkdl
Bucnvbz/t0bwqMLg+G11+P+8BA/Ufkt/l3jQ/KjKoOM+k3a9qL6qxmCU/9Op
FX0ED9QVFk/+aVAJHtUZzL9lyFypEjxQG/07V8GjBoM541LsXJwFj5oMhub3
6W/jLHig1owYuv47zY9a+O9ffXJyk6vgUZvB7NK2u1S2ggfqzWE73pi6CB51
GGwtetS7q0rwqIu/f5HjnF7uggdqu+mbXt5zEDxMGBivg/AQPEwZBB7oecDL
T/BA3aj1WO+fasGjHoN+sgHoK3ig3n08OTOI6qv6DOTViHyN4NGAwbqsC5Wv
0vxAbTy/wiB4NGTK/VCUzxv9x8fIA7WnfOCKm+DRmEHRwtg4c43g0YTBwKZZ
Lx1dBQ/UQ+QL4g2ChxmDl9M03376Ch6oF83s/vq1t+DRlIGb565GlQIEj2YM
PqWOzZxI/QfqF90rzGN6wcOcwdIWWTuyNYJHc/y8bXO2f6X5gdrYX2sEjxYM
mucvW77YIHhYMIgsaLRwLsUr1Mb91SrBoyXyzb926A7ND0umvL/jJnigjh0V
FZXkKXi0YtA92ftcrLvggTrBvdr9eA/BozWD9IrMIdJT8LBiIOO8qhE8UBvv
J1ILHtZMuU+G8rkNgy3Rh2vMo34QtXxcUe0AwcOWgXWs7keGv+DRhsGbbzz+
kkrwQH113uFl0RrBww55F5yx2Eb9OeqDc/69maMRPOwZxEzJ901WCR4OTDlf
TS14oH7cYve9ltSfOzKwmTBjZWvK504M6owprv3GV/BAnSS/8BcseDgjT/2n
oUe9BQ8X5F/QJcraIHigHpN7rO01mh+uDOpffFlXpRE83Bhcq3f52BGt4IH6
FLMJtKb+Q4Xj53G3mEAPwQP1y8I2hU5Ogoc7g7AaFmNq2gkeagaPBmw7X0sn
eKCu6lHf08dX8NAwKOWZdiWUzz0YOP0I0oS5Ch6o51SaZBXmKHhoGVQqWeRg
qRY8PDF+7U9uUc1J8EC9WTI9UIl46BjI2xtinQUP1Mb7RewFDz2DNuErr7+w
Fzy88PO8H788bC94oJ63Ub7QQvAwMPirXyPfTw6Chzf+3ta93kWqBA/UneK2
Tz9B+cOHgYdcbrkLHr4MJssH0NL8QC23nw/dBA8/BlP3OfRKchM8/Jmyv9BV
8EC9JydqrAXFK2BwwWqmxSXigXp+v43jh6kEjwCmnM9H6yWBDFz8qp5JaiN4
oE5omtO/NfUfQfj5/Tqv3Uf5PBjH14qBm3ZSP4haNeRpynJPwSMEx7d8vIiL
4NGWKfvhPAUP1MbzzUDwaIfxzqpp9XTqP1Bve1V99xeqr9oz5b4EX8GjA4OP
aSb3/3gJHqjl7VuzdIJHR6acD+4seIQyKDwRH56hEzxQtx/R+ZgL1budGJS0
8g0x8RI8OuN8f3PikmuA4IH6ZkaHu7U9BY8uDHZkNXs6jfJHGM6vEfV2Nab5
gbpR9LTuliB4dGUQUPfJuWMUr1Bbl669Gkvru91wfl9tsEZ+39zIIxznQ5dD
U731ggfqeth++lL+6M5AXh6+TPMjgkHj8MnhxdQPotbNvj/HUyd49GAQPf3U
1zKd4NGTQcjg3hebuwseqFtY51vL9bCRRy8G8nGEAz0ED9TtL/6x6Eb9YG8G
Z1+38GloEDwi8XkVdfs8hfIHauP6K62X9GFwILL06EO14BHF4EHqtc+1PAQP
1PcSG068Q/1gX3w+jaIC7qgFj34MOjTqc/+3t+CBenjyq/EFHoJHNIM+MTdr
bqB41R95vh61q4zqXdQfazYoeBQkeAxgMK7LfjhO/SDqlp6LV9Sm/DGQwa0k
q9klesFjEMaTu7X9rjsIHqgHYPl/geZHDIOf7xs3KXQTPAZjfKmweUNb6gdR
DzOdsCFFS/4HU+6L8CP/g8HEe1dn9Kf1dtS2WV7Vc4kHY9DXawI7QPkcdbWH
FuF1VOR/MOX+GopXsVgfPEoaN9iG/A+mnB/sSP4HxsuvP/+97kT+B4MlOe8s
RlB/jrr6oY5ZeuIxHHk9aZAyxZH8D4ynXzu5ubuS/8Fg+7fT1o7O5H8weJfj
azOR4tVIBoM62ty6piL/A8eDRfdxQ3Tkf2B9o01MfedC/geO5/kHT+/Xkv/B
YEVo5qFV1H8kMFgde65sqTv5Hxi/+p31fE7ru6MxPtrklk6i+moMxq9A30lV
/Mj/YOA85ZRLb1pPHMug4b2oylFa8j+Y4v95kP/B4OmxQW2TKH+MY1Az/tWH
NV7kf2A9ObTe60Qd+R/IL+BIpVoUr5IZXHbtdlJL61eo5euxQzTkfzD4E2AT
tIDy+QT898MdEj08yf9gEKENuDvJnvwPzMcsuWWhLfkfWG/VfeqyyJ78D4wX
vg5LzdXkfzAIr227tLsT+R8MeppmzOrkTv4Hg1o4PSqTH5WC43Xdgst1nMn/
YIqPSetXUxn8Vje1buBC/geD1Oi2ewtpvR111biEb387kf/B4OFFjzsnPcn/
wHjo0OeomYr8Dxwf64f1B6p3/2LgKh94RvFqJgOHCaFe/an/QB3U8uz8NFvy
PxgEDwtZ9cKH/A9Wvj9R8T+Y8j4p9YOpmJ+rtcveoSH/g8Fnx2GrntN6+xwG
yTj9R1G8msvgddbPBc8cyP/A+Pl12PutduR/II81Kwbo7cj/wPGpGujhpCH/
A3+faXFM1XL/g8HiwMhvP9TkfzDYpU17ONee/A8Gl8yKPwc6kv+B+fXEkpdH
Pcn/wPhqgwnUnvwPrC9GvaucbU3+B+b76Lpdzcv9D6xnLq+5fdaK/A+sR9e1
LFCryP9goA3KtJf3xyj+B/ab9sljF7iT/4H9kQzMjvwPBth95sY4k//B4Fi+
pf1hWi9JZ3Bif2LBX67kfzD4cbNqqQv15xlMOQ+qDfkfmC/3zh44y4H8D4xn
9tAox578D6asD7mQ/4H5N7Dy3uGu5H8waPLL80IS9YOrcX6XOtd45UL+B84v
G79x02zJ/8B4Mn39ph7k165lyvlYLuR/YL0iHwBA/QfqP+OC/3rnSv4HA2nG
4eqtVeR/YD6w7lBvN9VXGxjsC40YWdeZ/A8GdXu4L5vsSP4Hg423LC7ccCb/
A39PQEaBvJ6q+B8YT569XbbPg/wP7KfdTv4+ak/+B9ajfVZGtab1ki1Yzw8b
NHWPPfkf+DytntbLtCH/A/Nn6Zr+adSfo84c5Ph7BvHYhvHDpfr4bS7kf+C/
n9P36RcV+R/4fR233A5Tkf/BlPsm3cj/YMr9ei3I/2Dw9sH9sD/k1+5k8GFL
2oOO1J/vYtAr6HnLUDvyP7Cf0DzEr0v+B37eat6rNfHYg+Nl82F/MxfyPzAf
f8xKzXEm/wN/f1jRnHAr8j/E+KR8vhfn09nNMTecyP/A+sbbrO14yueodc16
zIy3JP+DQVyPBvnVHcj/YGBRsdA5mtavUE+YdiHxHxX5Hwy+xc3+vJLi1SEG
Jhs6Xm9J/SDq6AYs5K4z+R9Yr8wY5MStyP/A/HqycWpNR/I/8Puezj0yivL5
UQaGVjV/JpIfhTry9IoMV1ovOcZAPq66CsWr4wx2p2DCcyb/g8HtJ6HPApzI
/8DxUWXhyP9RfXWSwQLr+8+7kz+I+uHCRosHupD/gfFOvrCe8vlppryvTPkD
9etqQRY9qR88g/G/0bu31nryP7A/bhzme5vmx1ms71tiR0/rJecYrBm845oD
+eeoNZss624l//w8gyfDR8eMp/7jAlP232rJ/8D65rrFbzc78j8YHGo38shC
Z/I/cP5WMXMaSvMDdatg9cs8K/I/sJ7903NfjBP5HwzsTWsf3EJ+7RXs53+b
hEyleJXN4NeT+o0zncj/YLDlYOzwPbbkf+B4j9M0fk794DWs3ywqxPcq9z8Y
DI6qtnqzDfkf+HzzPn3tSP3gdey/PX1OhlN9hTqw6iyzYKqvbmD8Kpk3KduV
/A+sP69fGNO6DfkfWN/JBRH1gzexXk4rXZXqQP4Hzo+5W/YvpfXEWwx2/hmd
4aYj/wP7t7DLMdUof6A2cW53BVzJ/8B60Uq987mW/A+sR3nUdYMT+R9MOZ/a
g/wP/L2VJs+3cSf/A+tt9augrr7kfzDImYAVHfmDD7Cf9U/NXaMn/wPz99Ze
V9XUD+YxsOx44OVnyuf5DEbefzqpB63vov74/oyXdbn/wcr3jyr+B4Px5qr2
P6j/QL17ygN2Q03+B8Zr+YL6cv+DKe/PkR+Fuk6RucSp/3jM4OjZrrMa0/rV
E8zvh/v+zvMg/4NBF/l1JaqvnjKoIV+AQf056r4JhQ4WPuR/4HzJC7DdTfPj
OYNFsXHmBbR+hXrrkorr55B//gK/z/Wx5rG0fvWSwcIE1aoK1uR/MOgnLyBR
f/4K493FFxv70Px4zZT792h+oI5odulRK1pPLGJgPBBJS/4HU+4zpv7jDWr5
BR/qB99iP2iFFSH156jNn5ilZ5b7HwzWGXo6+NJ64nsGMcX/G76Q6l3Uf6Ky
F8ynevcD9veNLLJfEY9i7H/zYqw20/ouauN5H+Sff2RQiu3JcgfyPxiEvnFN
3e9I/geD0TPqvMx3If8D5++xlPRmruR/MGCy4eFM/geD4vpDZ0Y4kP+Bz0dO
ME7kfzDFf3Uk/4PBFI17v9m25H8wkMNZDtVXqF2XJG5aWO5/MKid3iNP7ucU
/4Mp5+dS/kDdNtdljK0j+R84nuQXLmzJ/2Bw+EO9P1nkn3/D+ifkyzJwJP8D
v5/J164Fbcj/YDDtUqeN0ZTPf2C9UrdwqsGW/A+sRyYMHn3PhvwPBh5fw0bt
tSL/g0H6qDcuLduQ/4H9wXTpwUmqr1DXOhX744M9+R+Yb3IypmkpXv3B39/z
7gBzWr9CbfvG7ets8qMqcNDX//3wB62XoK7UNl03i9YTK3KQl88ibcj/4HDc
5F7aYBfyPzg4bVqc60TxqjKH3DNXrq2kercKV/oDR/I/uHI/HfUfVTksK7n4
eC7Vu9U4TLzbf09WK/I/OPyo8etZkSX5HxyazBnjv7Xc/+BwJlE1aB2tJ9bg
UOZweXC8G/kf+PtmVniaR/0H6pGrG732pfXdWhxuZTUdu4v8qNocTiacjNui
Jv+Dw+s+ByrEUT6vw6F765ap6TQ/6nIID8GOhtZLUBv3QziR/8FhyJW9pXVo
fphyGL8lvek1G/I/OJQYni+qa0P+B4fbPW0Xy/2n4n9wmHJ2RN4hyuf1Oci3
N8bR/GjA4Uazbg+bO5P/weH66/imOXbkf3CY4aidsN6F/A8OOXVnGnZSP4h6
48olO8/T/GjMobJ84DLljyYcCi5k/zYhvxb1ePmACKqvzDjEzVvzqQGtX6E2
7h8nP6opV85vUZP/waHGknEmQ6jeRb39u+P3PFq/MufKfn478j9wPB5f6TPE
hfwPDlsmjZ5SSvGqBY6/xhERv6m+suBw4f2PqscdyP/gsPnh1hfuxKMljocO
JZcP0Pyw5IpfQ/sZUEfKCy4O5H9wmBVmWDyA6l3U1K8q/gcHeXeYvH9G8T+4
8n6bivwPDj+T3hyP8iL/A3/PYMw4lM9tOMw173T+E61foW6+Yd32B7R+ZcvB
4s2GQ3XJj2rD4dnNKJ8TbuR/cDD0/lOksiP/g0MPs0/q823I/+DK+YM0P+w5
yNcP9HEg/wO/T0pM7lqaH6h7V+hezYTilSOH6Vtse7al9SsnDjtf3eikonoX
dfuwxUEXbMn/4GCZ31ebS+u7LhyGOZWlP6L5gVq+PvQNrbe78nI/SfE/OKx7
/TKkDa0nota7dZl4kPb7qDhkTqmXvYj8WtTG+z2o/3Dnyvtg5EepOWQ8DK+e
TPEK9VnLyf9OUJH/waHwLpR4WZL/wcvrScX/4BCfcDqoG/UfWtQLN5v2o/zh
yWFB9agPZbS+i/q51T9jxhIPHYdRAxI2XaH9V6ifnE6Of05+lJ6Xr08p/geH
tUk3mtQjPwp1fHb81jG0/8og4i3tT/Tmyv0+5A+ilpfbMskf9OEg280D9OR/
cDA5vWpEPuVz1PdfpaVk0H4fP67c1+JF/gfOh19bssJp/xXqkcdv9t1K+QNw
/hsqHYmk/QyoW3z6PnAGkP/Blfsx/cn/QD5/a6utof0lqI37jWl+BHGotW7X
9Ok0P4I5nJ64b9AR2r+LummtPJO2VO+GcLhywHN+sS/5Hxj/M9rHevqT/4HP
6/yR5sHe5H9weBS1OGN9uf+B+SjzJjiTX9ueQ1bLf3bdp/1wHZCnX8Kw277k
f2C8aPzL8wLx6MghwnPndmfqB0M51NufHrdVS/4Hh3kdprj95Ub+B4dVCyqM
aEL7qTsjH73TxjbkR6HucrCJtCGE/A8Ov6c9yooLIP8D43v23E5naD8D6tCi
8/ur0P7drhwSW/hHmNP+RNTydSF7qN7txsH36BaQqP8I52AlD2gt+R8Y3zBc
RZb7Hxx8SttPL6B+MOK/+af4Hzgevrpb1qP9DD04RKXlt1pK9W5Pkc+B/A8O
0XKD4kP+B4cRIzqF9Q4k/4PDVywH3ALJ/+Bwraz1yKP0vkEkhx3+51TyeXCK
/4HxZ5T1kLm0v6QPhwZdakd/pXwexZX1lhDyP3j5+aCK/8HhVP1H+3dTP9iP
w0zL1WEW5f4Hjpe3NxrmUr0bzWH3yqLZE9uR/4G8VsWbbzSQ/4Hjo/MX68m0
v2QAh6Ndvz/4Ekj+B1fWt/zI/0A+c5smNvUm/4NDhV77YqzJj0I93WxS1VhP
8j/w+R66b1bTl/wPDl/uHNGdLvc/OBxIc7bbQPNjCM6faR4xt4iHhPVUhmkN
eX+84n/g83xjet2H9sMxDo1H5ZZsLfc/OHTo1PX8Ydq/y7EeepX1cwHNj1is
X65Y1vEhPwr1ktaX72uIx1CunK9O+3eH4fzOT26+ivxz1P94N6r6w4f8Dw5/
2bbs6qkl/wPrSele0VBa30U9NdfUegat747AeBBVI6FrIPkfXLk/xp/8Dw6f
j79dbhFI/gfG48DWlUwCyP/AfHpn9YkrweR/YD5dPu5eZfIHEzjI162oyt//
4PA450278xSvRnO4iOVRSAD5Hxy+qybkJ9J+atTG8+B8yP/A57dn0VE17W9P
5CCXS5dovR31kqyRdvWJxzgOPM31dyjlD9Ry+bed8kcSh4G64VFptL8kGeNR
uN361HL/g0OjyGH2B2m/6HiMJ+z6wtPl738gb2znFpe//8Gh9pSZumF68j84
BEzvvKadL/kfGN/lApfyB+oNX/a8ks/jVPwPjD/N704eRvvhpnBwiLIpbks8
UGsevf/7VDD5HxzM5A0QtL8d9e4Oh20TaL1kKodLGv5mHflR0zioBo/dUeRD
/gd+3qgsnbsP+R8chieN3yyfV6D4Hzjf3bMWvCD/HLWdG3bUfuR/8HL/UvE/
OPj1We2eE0D+B463qHElEfS+wSycT3UuzQ4mPwr17GnNumf5kf/BoadTw8nb
deR/YLw8vq92tXbkf3A4XxK+1514zOFwrOGH0zfIj5qL/CsnapOJB+odNXTN
elC8msfLz1NX/A8O5+LiniXT+1GoKz1orDlH+6kXcOXeuHL/g0Pg+DktrGi/
KOo1rnNTr5M/uIhD8ZFn4+5oyf/gYCq/oEn9+WKMN8H1ip6Vv/+B8+OKfIAs
+R8cPlb3UaVQfbUU6421NTs3wPFq3JeZxmFsUWrRcKyvCr5PHnoCtXwdz0is
x/8PThNjJA==
         "]]}, {
        Hue[0.37820393249936934`, 0.6, 0.6], 
        Directive[
         PointSize[0.002777777777777778], 
         RGBColor[0.922526, 0.385626, 0.209179], 
         AbsoluteThickness[1.6]], 
        PointBox[CompressedData["
1:eJxEnXVYFG0XxrEVUUS6u7sbjoAoIKA0KiImOzuDYosdiN3d3djdiYpiYBd2
YmBhYHxn2HPe7/3nve4L3J2d33PquZ8dLLv1SepZV01N7UBTNTX5/8s/biiJ
e5UL94yH53iNsIHmrruWfURdM+9yUe9JNjBKODJgzutc0Bv/OWz6SBuowl/3
f5MLizTOfTGcaANdX1y1uo/6nUF6Z5NCG7hmdf/nyLe58FUYXd5+nA1EyL9Q
mQuP8mKa38Gf46tvKEH9zPtueOIwG7DGXxfe5cLkl3VcPuPvzzGon9b8fS6E
jqj/twp/jsp1F+opCfM7fhxlAwPlX/iQCwnXZnX+298G5Lf/ifp9+YTT5UNs
IK32A+SCpUV2RIM+NnAuzn9Sq6pc6HjrT3fLAhtA1fUF6oHBNaXjRBvYiB9n
0qdceJn1bfRQ/PeG8ht+zoWrTt7rvg22AfnXr6IevvCoGDzQBn6NxBvyJRde
fNrz+4RkA/LtMfiaC23/dn18EH9f/jhHUN+b9Tb4OL5eO/kNv+VCuwo170f5
NiD/ev3qXHC8av/ZBrV8tRtQW86MMxna1wZqeXzPhTNDyrYE9SceqFvUy6qp
25F4/MgFp8fLXyV2Ih4/c6FJyj+L2ZnEA3Xwo8RpC3oRj1+58HBX5O/TecSj
Jhc+vggLVO9LPFCP+3Fi+r9uxON3Lril3ehqlEc8/uRC1PrhjTd3IR6ofdyL
Hg4WicffXIh4127Vl27EA/W6sZM3ZyuIx79c+Nxlr9eTbOKhpoDLv4XmLVKI
B+oXn83L+6QTjzoKmHr7yObd3YhHXQWEOji0ds4mHqi71rM6M68T8aingD6f
Ow3YlUI86isgs2jNlgHZxAP1n8Nh/W9lE48GCig+bqv2rzPxaKgA32uv1kxt
TzxQB70Z8UyZTTwaKWCU/r5ezunEA7V7kkPT7Gzi0VgBw1reWTounXg0UcC/
uU4dqqOJB+pf3T6e1c8iHup4PUVf79/OJB5NFVBW3CKtew7xQN3nSLBXWnfi
oaGADq5Wky8kE49mChBW9egnJBIP1E7Gt1L04olHc7xfI/tcX5FKPFBn1gTf
X5NIPDQVsHNdm+TQTOLRQgHrl5yx2NGReKD22/52q1574qGlAE17j2W3UolH
SwVsGXzA1CiNeKD2XDzvfWQa8dBWQNuk8tNXOxIPHQUcsCxRdoknHqgPX+28
YVYC8dBVwJf0850NU4iHngKWWKbqbE8iHqhP+WiYa8URD30FDI8YVFGSRjxQ
Rx2L2xSXRjwMFBDfTr/bN+ZhiPfzU9XyesnEA3X+0y2mZzsQDyMFpPjrj7of
RzyMFTA57UODXvHEA/W7mr4zW7QmHiYKGFJ+qqduNPEwVUDHZUtXHYgjHqj1
JjURfiQQDzNc34sWnP4QRzxQ924e4zq3HfEwV8Alh/mdOsYTDwsFjM85MXtL
e+KBWssw7VN0AvGwxPWotI+N6Eg8rBRwosHdXcPjiQfqydOffzbvSDysFdDw
TpsN2zg+bBSga9KlxayOxAP1/PBHei6pxMNWAYOmnMh4lEE87BRwbLx6c/cM
4oF61JH04nYZxMNeAZ+0PG1ntyceqLNbLd6Zm0Q8HBSwMb3U60wm8XBUwI+K
RyuPJhEP1Oec1vUuYB5OCrBe5foqKYV4OCvA9Y1Do90xxAO1nsGuQzeTiYeL
AoyPFQ58Fk88XBVgVpPp0jqWeKBObGw6oEki8XDD9bonKDAyhnigrqn3Yt8I
jg93Bfz+/f3x3mTi4aEAnd1dNF60Ix6oD7wNSkmOJR6eCljeKvJf/TbEwwvX
2/K3M5fEEA/UscPGubeLJh7eCrg3fdPhXXHEw0cBDX5FLbdpTTxQd7LSX3oy
kXj4KqBlhdn40e2Ih58CGr2/eS6yDfFAfdZfJ6xTIvHwV8D08A53dyQQD9RD
Q1zD+6YSjwAFjDv2tfpVLPEIxPW/Oepup1jigfp2xYbNVzOIR5ACVk6ZMLVN
K+IRjOvjt37juinEA3Xj/ocX1LQjHiG4/ubUmE5OIh6heL9mPFg8IJl4oF5Q
p7djJsdHmAICYrss655BPFC3f9I4yTGNeITj+rT6GWuRSjwA18uBp083Mg/U
cRf6tYxtQzxaKSD8xUKXD+HEI0IBq7stPd6E4yPi/79fyyNSAZamZqd+xBCP
KMxHqZ93Hm5PPFB3yrbZ8yKKeLRWwD6dmdXhbYlHtAJOFh8eujmOeKAe89Y8
yqsd8WijgOvHDh4vSCEeqO17HTUo7UA82ipg1+gmDw4lE48YBaQWPdDwb088
UDe67jE8KoV4xCpAfBvi9DedeMQpINh3gbEG5yvU+k7/OnbpQDzaYXwcumvu
kE484hXg0uz3xgmhxAP1GftlbT1aE48EBaxLAO2cSOKB+lIkNgCxxCMR839m
7+HZUcSjPfJb1aJOUVvigdq/z1Kdl62JRwe8f40aDdNOJh5JyKNA2XVLCvFA
fapmc2eZZy2PZMyPo5vu6tmBeKQo4KXF69zUZOKBOuTn1zvzOxCPVAW8/1ys
WRlPPNKwHk51rR/YlnigtjMpmFLE8ZFO643zFerFEa98B8UQjwwFPL20/aVa
B+KRifHcfbf1zUTigfrkJk2bj52JR0esN3Fbp0Z3IR6dFJDRT3fKo87EA/Uv
9fKprTsRj86YT38NeX24E/HIQv5Lx5frdyQeqAOOWFj5ZhGPLgrI03PXm8Dx
gfrf2/xHQhbxyFZAVt+Go45nEI+uCpiy9uHr7l2IB+o1M3ukfexKPHIUcOWn
4/R62cSjmwKODN0cmZdAPFAvKT7yfFQs8eiO9bJeWLjcH9Xy6IGf7/ltzZ0d
iAfqm5muO861Ix49sd/wWbZMI4149ML1a13dZCX3V6iXFYa+r2IevTH/PexS
btCaeKAuLszMfdWOeOTi9Q38+35XIvFQKOBb4cwvf5kH6v2V6xzrMg8B+xuf
qjVyf1LLQ4n1rt+65Q06EA/U7n/ikhZxvysqYObhxslzub+SsJ9zS57zOIt4
oN7RL3fW+87EIw/7sXEKg7COxAN1zlr9vTXMow/FG/e7fRVQIDccWcQDtbRp
3BGzzsQjH+OlwtRwSxbx6KeA2Qt8d55IJx6o4aihb3YW8eiP8dvmPCzPIh4D
FNBr7JPOp3sQD9RNNjRw/9WReAzE+mv6d/HWTOIxCPPLrya99ycQD9SnnWOW
VyYTj8EKyN2pcyE9iXigntd914F/XYnHEOzv9DzGdOL+aijGy5wEm4Vcz1Fn
lEzIq04kHgUKmPBvQL0GzGMY5m/NedGX2hEP1AHHc1a3SiIewzE/OK0vT2xP
PEZgfS1Ye1JKJR6ou6Y5lP9hHiMx/mJb7V+QQjxQ2zZ6J3zuTDxGKWCkb6PG
L9sTj9EKWDH9nEZKGvFAXWNxceykbOIxRgFuW3YYPub+aizWq8AsPTl/1fJA
He/ZqFUbnj/GYT1Ja33gQgbxGI96TtLV96nEA3V5YPjZ/PbEo1ABT7LrT1vE
/e4ErO/rjp7UTyMeqJMH99TXSCAeRZj/Zt6IuMD1A/VEt419FsURj4k4rwxq
P6myPfGYpIA5psZjhqQSD9Say5YP7h5DPCYroMdl72rbZOIxRQEf3qb2GJBB
PFDbVvYdMC+NeEzF63vQ9q5VB+IxDfmvqWt/P4N4oLYu3FX1jfPVdPz3r92/
TuxAPFD//Xxh8pMI4jED89m62726c787E/PTC9DcG088UFfPa/TGkfurWQq4
0zz6nXZ74jFbASU6W/P9uJ6jPjJ/pmZBGPGYgzyD+l6eGEE85irg7pAdZ/MS
iQfq1HbrVvQNIx7z8OdznY9cDCUe8zG/fE8acjWEeKC+cuyzRWgo8ViggEnl
FY+bxhEP1I6gc2lhBPFYqAAHLKc3o4jHIgWkN4IHNyOJB+qk7PmDhGjisRj7
r0136xW3JR5LsJ/K1Gv3uxXxQF2+8cQFPyAeSxVQ18mklVMo8VimgGabVg+Z
x/Uc9Rm4fWw091fLMf+cHvH8VgjxQP19dkmuaSjxWIH5eXcTDxd/4rFSAdFD
X77YEUk8UD/+6lYxI5J4rML5syJ/8vQo4rFaAfXs+lbmRRMP1HdiX7tNiiQe
axTQT9po8KoN8ViL/WqdrzV/ud9FPezek+0XkojHOsxH+1ovahZLPNbj+lp5
SmttLPFAXf3exuo3z4Mb8PoX/mw+MpZ4oB54aWjJsSjisRH7r1+d6la1IR6b
8P73KF51I414oN7XI3X8knbEY7MCAiPzzy3h+WML5ouMDaXfOV+hrtyqd6d7
LPHYirxv65x/1454FCugdNIg3aRo4oF69CcNo188f2zD/vr7EwvLWOKB+rLv
patDuL/aroBXv3XOjWlDPHZgfUy0TH/binignmBasvY497s7sV995u76No54
7FJAG5NdYwbw/IH6QuDOoupWxGP3//vVWh57MN/PW1T+K454oBY8hyysbk08
9uI8lVc04SwQj31YL3+Oht4RxAN11c+c8VVAPPYroPXdTqU/I4gH6seFxXdL
I4nHAeRjdTLFO5J4HMR8qoUrLIx4oO523P7WpgjicQh5yQ15JPE4rICFQi/X
BiHEA/Vdm/Cn6VHE4wjWn1T349eZx1HMd9sHjzrShnigPqV3eERaDPE4hvOk
aL38XRjxQD2g0U7vwjDicVwBoS43Fr8MJR4nFHAx/kb5gwjigfqLWe/FO7jf
PamAr35+wUmticcpBWxvcNR/AhAP1CH31/g/4PnjtAJu7K0OS21NPM5g/V6/
ODOuFfFAPW1PSsV0IB5nFWAaFPqxJIh4lGD/l9BkYgwQD9SaBw3zToQTj3MK
qMg8/D4iknigzlsfEdIynHicV8DnyHVa//G4oIDX8a2dpoYSD9TZS6bNW9iG
eJRi/vzhfSSTeVzE9f53qJFHAPG4+H++tTwuKeDq8MsPt4UTjzIF9HxSqczi
+Rx18/i7bxqFEo/L2I/bieGGvF+CWqqrcXFFOPG4gj8veGjlEUY8rirgR8D1
8e/bEA/U03dsnHg9hnhcw/XphwNJAvEox/n04if1qDbEA3VG8OT+N2KIx3UF
KKMbHpzC/e4NBcTIGzAJxAP1n5afbv1sQzxuYj9iHdNiG8+DtxQQdd9zYHo0
8UC9qZ3cMBCP2wp40+z7rE7MA/V6e5dPo7l+3FHA2OD2G0IiiMddrD9jXjQ2
5HkQ9eL5GYbToojHPcynQanHercjHvdxvvRYdktqSzxQd51dqtOf68cD5HF9
dKtyf+LxEHn8veaviCAeqFf0a6f3vQ3xqFBA/fr9v/4IJR6oLUb+HVbF9fwR
vn5Q8f2V0cTjMdbDoQOn1wkkHqi/3a1zWzeYeDxRwMfpU2++5Pn8qQKW6tsf
uxdIPFDPeHT/a2934vEM6+O0Ls3aBxGP59jvWA64ahtCPFCPGFqn+log8XiB
82vilteavsTjpQISdwotXoYRD9RtzCa6lIcQj1e0H+HH/ocC2hkGrFwXzP4H
xv+BYOX+UPY/cH3k6N0L5PhAvfpGl6j7gex/YD+C49v7IPY/FPCzd8NPY0LZ
/8D8s2aa9a0g9j/w57eKvkVzPX+P/f0yzSsto9j/wHp9abaaL8fHB7yeHqVF
KyPY/8D5dNmow+/82f9QwNbSY85juX5U4by+fZv6Dc5XqBvLBkk8+x9YX37k
fSlpxf6HAqw65GZ+D2f/A+vX58EfNway/4Hx8mT+jLUh7H9gfdla8WRQAPsf
WE8V4vYGoex/YPw+S0zxC2H/QwG16Y/jA3XiwPNlfYPZ/8D+Y/euEec5PlDD
6iY6OwPY/8D5/s/43Z2C2f9QgOue/osbBLH/oYC+EZZ1mzOPX1jvSr59/BXC
/gfWsw2v27qFs/+hgKMlbh2O8v7ubwXsXdf8c0EA+x8K+B2w2NrZn/0PBYwz
TN5RwvXjL/aDQ9PKJ/uz/4G/n3eoZ5EH+x/I70KH0Q7A/ocAMe7C9y0B7H8I
8LLsScf3rdj/ECAjf/Nej2D2PwQ4G3xijp4f+x8C9N7n/PVkEPsfAnwekb8p
1pv9DwH8/20P6ufD/ocA1x+o5/j6sf8hwLlmx5fktWL/Q4BDy18fqgpm/0OA
VC+1lPxI9j8EUPOfot80mP0PQeUnhbH/IUBhmZp+D+bRRIBuvVaccwhn/0OA
zqU/u30MZf9DgLcFqytPhbP/IUD9ustilkSw/yHAhBkTHWdxPdcQoO2pY8ui
Qtj/EGB42x8VjwLY/xD+y08q/0OANnIDFcj+hwBTJnb73BDY/xDg1D2D4Ce+
7H/g59UrzNIJZf9DgE4f/e/lc77SEqDpNcu+NsD+hwCfxk68sSeY/Q8BDKLW
rs+KYv9DgMt5rnOeAPsfAuhmqCU3DGP/QwA5XW0KZv9D+K8eq/wPAYw82v7a
E8T+hwADWo24uNSP/Q8BVmwpvpPN+Qp1bX/tz/4Hroes2CyvMPY/BAhOfn2k
xI/9DwHexCy6cTWM/Q8Buu+/4uQdyv4H3s9+k6w1fdj/wPWjiw1SCPsfAiTD
vX9q3ux/CDDWTLjvEcT+hwDenlkTb/qz/yHA3WsBNz46sf8hgJd5i9ftvNj/
EGDW0nYPnDzY/xDgwd10s7X+7H8I4PBlxrEY5mEpqOoF5ysrAfb+HHVzViT7
H3h9Q4NPKThfWQvw1RPf0If9DwE2+gVo/Qli/0OA58duBuVz/bAVwOf44nr1
g9n/wPW2f+iztdxfoe5ysMIvOZD9DwHcfW4r1oay/yFAHY/lrSK5v3IQ4Mmn
91nj/Nj/wM/T2vl7XZ4HUcvj817m4SSAXdLismc8DzoL4PuhrM9Crueo2z9e
NryAebigfh5T7hvJ/ocApXoxh6+Fs/8hQNqo8Tkngtj/QP6jDuq5tmX/A/PN
ppWr33J/5Y7/ftOyHCGY/Q8BFnrf1/3F+Qp13ZHTbFoFsP8hgKv9qq+FHB9e
AmyOqZrgE8T+B8aT3KDy/OEtgOVsy3O3OF/5YD4c08Cjpwf7HwI0T4g6vo/n
c18BMDtsHubD/ocAa+ocadDSh/0PASoubDi3z4f9D1yP6ReXLQpg/wPfv+HS
dT0C2f/AeHje60CdcPY/ML9s2DZ8Pucr1BGXbFPvc74KEuBWnRaDv3mx/yGA
YvrW317c76K+2/ADLPNi/0OAIqNCm91B7H8IUK3xZGFPrh+orxTO6nLDj/0P
AYLqHsg84sH+hwBzK/yPVbuw/yHA+U7bRopO7H8IsEdN2pLJ8YH6wowfukpg
/0OA/Qt8oiuZRwRe/7/ASwu4nqPO89Z9OiuA/Q8BvsWd6STnD5X/IUBlnS8z
HcPZ/xAgLKJsplME+x8C7HipdtKE+6tozGed3uy9G8D+B15Pel3HnVzP2wgA
q5aH1fVn/0MAJ7US71wH9j8E+ONa58cGH/Y/BFjpc8PBxpP9DwGO/jmYe96D
/Q8B/F7H9Rnlx/4H5o/ulYanAtn/EODDm7fTz/qx/yFA7uVfc7szj3i8//fv
vGvryv6HAPcysIJzfCQIIMob1gHsfwhQJf3abe7I/oeg2t/xYf9DALldmuHL
/gfGk0VBkp0v+x+4PrctWN/Yg/0PAcLz1f4c82f/A/NViNvm1j7sfwhQk3Gy
TyTnqxQBsuWBwp39DwHG3evzPorzVSrm60G+Q0u92P8Q4NqlOUp1jg/Ua/uG
qt/2Zv9DgCT7lZN2OLL/IcD084MdB3J8ZOC/3zkutrM/+x8CZG2YNb/Um/0P
AYbsbvhxSxD7H9iPRCn6VPmy/yGAfpXX6WhP9j9wfbWY9sEijP0PjLc+B2Y8
YB5ZuN5M84omMA/UIccdWo3yZP9DALPJdUdYubP/IcC07CG2F5zZ/xDg9sOQ
m5a8f9VVgJkx0ZdPhbH/IajOtwSx/4HxVWM6ua4v+x/4eV8G7G/izv4Hrpf5
9TduCmX/QwDbOcnBp5lHDwFcNMuTn3O/i/rzAr1vMZyvegpw53Ppt32O7H8I
cCLiZelKrueoJ89IPH+ZefSm++PG/geu5+zwMw15/sgV4NGJ59GzXNn/EMDe
uyKtwJf9D/z9ETN7nvRh/wPzY3GsVU0A+x8CvJ6w/t1Xb/Y/sN/xufX3MseH
KMCIzsZOJYHsfwjQzs9M3OnN/gf2f3Vvbc7yZv8D31/vx+Q8X/Y/BIj/2SJl
Gu+X9MH7Zd07J5HrR19B9T4+7H9gfBsv3nXdn/0PAbZpbG6W4MP+hwAe376s
t/Jl/0MArFZwn/vd/gIYL504UvJl/wPr+eRNX7X92P/A/nfjn1vy66n8D8x/
M+I/W4ex/4Hxu1f/2qB27H8IENuo8p9JGPsfWJ861yks4P0r1I1DPEZXcXwM
EaCjZrbd5AD2PwToeS7aoos/+x//56XyPwS4evD+t3IX9j8E8LSd/bon91eo
W3+7dSLNkv0PAebvXLXkjyP7H/j+Zo8qfD3Y/8D8OyAsJM6D/Q8Bzryd4aHh
wP6HAFZPho2S+w2V/4H1uI3Rg1tu7H9gf/HiQ//hzAP1a+X8i9HMYwz2CyO2
7evmz/4H9ld6vVYt82b/QwC9mosfLgSz/4H57eW0Oac4PsZj/xrvVnLCi/0P
5O86b7818yjE/lD6VxrL/dUEvL5yvds/OF+h3mkUl2HM9aNIgN32Y8oCHdj/
wPkhxOnvRw/2P/D6vx4xbhrE/geurw6HvroHsv+B6/V7sE4DzleTMb4H9pvw
lOvHFAH2aSUO8g5m/0OAHIMdz53c2P/AeWHChnQ5v6r8D5x/olzLipkHaqzu
iXWD2f8QIDHrp8sVb/Y/BDD30Fz0OZD9DwG+bF2r+4jnwZkCDJwhblvszv4H
8ofYd/f82P/A/lC9uftErh+zBRizyzF9CNcP1HK6lfsBlf8hgCQbRp7sfwjw
LFltam/ur1AP/9jnaheez+dhv91tZF4u14/5AjgOUT+Y5M/+B+bTlof37ed8
tQDnu1tTVi31YP8D54cqj/dLvNn/wHm2dOW9xy7sf2A+aDhmXqQ1+x8CrO7e
aN4BN/Y/BPjxcMBFeV5X+R/Yz55qd/+4F/sfAvQ5+GtnjB37H1g/UwsbduN8
tUyAkU/Vfo3g/gr1rjEDdip4HlwuQK97f+fN82P/g+rNf/4H5uvokLtlXM9X
Iu/JycWFnux/YH9T79LwRhwfqzBf7Lftd9KT/Q+cV/s38/bh+Rz176TwPk5e
7H8I8KvKpVW0B/sfAnw8935Boh37HwKMkv58XeHK/ocAp3vq+tXjfne9AM02
+q95Gcn+hwAWH1Odtd3Y/xBgVXWn4A5e7H8IqvNzTux/CDAx1rpXdSD7H7j+
SmJyKrieo9aanlltw/3VZqznGv3H+nmy/4H9YtGEsxu5fqC+k9Pu1zBH9j8E
OJuxPtvKjf0PAY4vybtr6cb+B86nZzoOV+d8tQ3zSU3q6I9u7H/gfFnxuOkc
jo/tAkTpzPE/YcP+h6DyD5zZ/xBgsPbw61892f/A1/O1Mmjkzv4H9icF61zk
/knlf2B9C83e3dmN/Q8BAhdbOx/nfLUHP9/j5jcc/dn/EKBgStF3kwD2P4T/
/ESV/yGA21bjj9PZH0T9yC/Z0oznwf243o6NWxEA7H9g/K31+Jjvx/4H9jPy
BjPvlxzE/DB+9PAmXM9RW4YbH8z7z/8QQP3bV60f3ux/YD3JOXZEjfMV6hxD
40N3/dn/wP5Ea+PfVrxfchT7qd5NGxfzPIj6yp0FYgiw/4H52nP3le7sD6LO
nev2Jy6I/Q+Ml5Sfy2dxvjqB/XHlhn9beX8Xde6gh51m8fxxUoBWS0zC3nA9
P4X9fu2BFvY/MD8bnmk0CH+OWWGKeBrnhcw715vj9X0uj+/W4gzybesJq3Fe
7NYiI3AP6imnF2WX4ftdxx9nnMXrL+rdxAuvL2qK+KoG9Zlw8c01fL095wcd
W1Hy//mjNu+cw35TPnCI8T4f3+4V6oY3G9qvxvsl/3jKefy57tktWzH+Bh9b
YeR+QYAeHZeUVGM8varZ9Kkc9bE7wz61xvuPV3N+UCmuLzufGBe8ngv4dkYX
Bah35WhRHPKVf3wM9ZlIg/BpuF43f8IPdOn/72/s/tCmYRny/32mjtyPyZe/
CXWB5JfWDf/9b3y7+Mt4//a5ZC/A15fkC0D9xby8TzZeL/7rMfOu4Hru2HpU
Lv5+gnyDruL9aNmjfgquV/nyH6JOPV7+swp5ym835poA70dsVm+GeiX+2KZc
AK90vAN4v+Xbex619Z0Df7PCicd1ATbVqK2V47+Wxw2sv3uS+x/0JB6ozXzt
znQOIh43cV7XffY7PoB4oG5vumXu8kDicUuAprLB60k8bmM9Pnavw1Jn4oE6
+VKrq9e8iMcdfP0TVsdHBhCPuxj/3Xc8TQkmHqi71x7IJx73MF7kAzqhxOP+
/+fZWh6opy6rark0iHg8EODcqDEWEEY8HmL9qw59uz2ceKA2eNP6/chQ4lGB
88ziSp9yL+KBWmE8avUuT+LxSIDxWjX127sQj8fIY8Jv73HMA/WPs+ucpEDi
8QTXX/eo1Ve9iMdT7E9T9AqzfIgHaucivbuX/YnHM6y3HqMKL4USj+dY7+Qv
RLgTD9SFc1ek1PgQjxfYD//b+vNTOPFAnZowLPayJ/F4KUD5ljqxkb7E45UA
JXpjTeZ6EA/UUZPmhyz3Ix6vMX43bvw1z414vMH6M9zh2mx34oH64KSOizsF
Eo+3+HqPqutPYh6V2G/sa968muMDdfmMCckv3YjHO6xvNaE7E3yJx3vMt5fd
Y6+6Ew/U8vEYu2Di8QH75UMrkme6Ew/USye9idgaRjw+Yn8RbXlB1rU8qrBf
erMnb1wQ8UB9uGrcF3n/tZbHJ8xnQ18U3Of4+Izxrr27i0Yo8UC9IWzmEdk/
q+XxBeer2UF14n2Ix1f8PL89i+MjiQfq4nWj9/xrRTy+Yb+98UmnDOaBuizU
ZvjHcOJRLai+TwPE4zv2+4N7v98XSTxQB9z2iHzWinj8EMDPetyD1m2Jx0/8
9zlrtj7yIR6o1Z5ETprvQzx+CXCjq9GEGR7EowbjvbrJSoNA4oF6/uCb9V56
Eo/fuN7aJtjlMY8/AiS0dprq6kM8UGu+797guC/x+Iv9+/6G+2IdiAfqWv/M
m3j8w3r09aSXnw/xUFPC8eG7uh1gHqgD5A00V+JRRwkV0xoUtvIkHnWVYDPy
rJFbEPFArXNte/EKP+JRTwlnM7V8r3H9qK9UfV/Jj3igPr/w8PyZ/sSjgRLG
xS9rc9adeKCu/T0P4tEQX/+909rfLsSjkRKeu6aHy/mwlgfqwo9/mt0LJh6N
lVBdrlMnwZ54NFHC9kXDd5f5Eg/U13P7eTb0Ix7qSphhpN3NzZN4NFVCVXud
19rMA/VuOxyw/YiHhhIG/Rn7cIcr8WimhAUl7kdmhxAP1B/CvUyDmEdzJXSR
D9g6Ew/UF8d91Qn0IR6aSmjyqMZ4jz/xaKEEi5s7HmlHEg/Uy60/Z8WGEg8t
JaxzH7/0uz/xaKmE2/d7OZ3xJh6ok0a80rcNIB7aSshT+Np8CCQeOkpoM2vv
hCSOD9TX3j7XOBtKPHSVsHP9Lod3XM9Rfxge7tsliHjoKaH7numb7TyIh74S
poe9rFeX6znqxVdwwA4iHgZKmJM/tccMC+JhqISZsTvX5DsQD9SHl7ZsMceD
eBgpYUj2vKbz7ImHsRKm5SRctbMnHqgXurufCHMiHiZKkNufn5bEw1QJm9Ym
gLYj8UA9s11RwhVr4mGmhPJ+K4vuuREP1AbvP0UE2RAPc6Xq+w42xMNCCWGD
x/657Ug8UG98XDV2ogvxsFSCiXwgzI54WCnhfmLJDw9n4oE6eXejjmM8iYe1
UnU+wIZ42CjhzGCc4CyJB2rND5fvSe7Ew1YJusUPml5yIh6on2bo77/mQDzs
lDB8T0D3hdbEw14Jiie71JdwfKAuC5vRYbkn8XBQQk+fz0PPWhMPRyVkxt/W
zrInHqi39tc438WdeDgpQR6HfJmHsxKW3ZLa19gSD9QXV/RpOt+KeLgoYZL9
4UXX3ImHqxLeaYPnLhvigbr2PL4N8XBTQp9RbkZedsQD9YfIin7fjImHuxJ6
d33eM57ruYcSJu948maeFfFAbZRYP9/Mjnh4KuHl3NELx1sTDy8lvP4VZmJj
QzxQK11ypKmuxMNbCQU+N+f8dCcePkqos+biktOuxAN1zcANwYkuxMNXCblZ
a14A5yvU1TfebtniRDz8cD2XeyV9dCQe/rhe25980oB5oG4d3cgmx554BCih
2GBb89EOxCMQ89WC9Y37OhEP1PX2GoS04343CH//VK/RTZ2IR7AStPL7Oxk6
EA/Uc/Lino/1Jh4hSpC/XpHtQDxClRD84tq0HQ7EA3V40MAXu5lHmFLl73G+
Qr19yNtZDc2JR7gS3OoHOuS4EQ/AfBM1IfUIxwfqB3FGawZyfLRSqs7n2xCP
CCV0zs9PyXMiHqi1TOu2qcs8IilfOBCPKCX4aHadJffbtTxQO98vOvLCiXi0
VoLG7LDi1ebEA3VVjb97ggvxiMb1NNhB/SvzaKMEl56GTzPsiQdqc23HspeO
xKMt5mODrAoT7q9ilDB69F7htgvxQF3VYdTRU07EI1YJs2ebTUhzJx5xGP8b
nnnWcyUeqPWPvHZuyzza4foNrni+34N4xGM8XF4bf9OVeKBusW10RKgt8UhQ
wkGDepUBnK9Qrzw9fGgdO+KRiPlje8bp1syjPeazPTNHX3MlHqg190ee7sY8
OuD9GPp3TwdX4pGkBPl4/H5X4oE6anKdlvEexCMZ69vTzbs+ehGPFIyHztLZ
v17EA7Wcrkf5Eo9UJWyYX/yttRfxQK3s/m78Aq7naUq4uyjilW808UhX/uef
1/JAfejw5Qm/uZ5nIN95o1y3hxCPTCUcU/x6N5rnD9SGr/pEWHoRj46YL3rW
zNzvQzw6YX4OTzHy9CYeqNVS8p/pBROPzkp4f8vLcHo48chSwtTeV6+GexIP
1PJ2lR3PH10w/uKmXb0SQjxQ36tzW9fbi3hkK1Xn6YKIR1el6vt0nsQDde35
ceaRg/1WzJdze/yIRzcl3OrX284gjHigNpzlsGerN/Hojv1OZJ9PVW7Eowfe
v9ResZUcH6j7rW9yPzGMePRUwsTmY6zHhBEP1Fd+HDuQEko8einhRTeNrc+4
3+2thO/1J73/wPkKdRi2x30CiEeuEiIzptn+N58r8H7O1Lab6kc8UJ9vvLFv
fZ4/BCX4ZtuaH/YmHkrsD/bqzKx2Jx6oncffzDjF86BI653nQUkJ+5utsRjC
/RXq5He5Jm/diUcexmtRxVP5/EgtD9SGz91O6bgSjz6Yn3JEy/OexKOvElKm
fvFfBcQDdefBX1KKeD7PV8Jn9ajEUp4/+tHn8SQeqFuN1jAN5v6qvxLW37B9
ZsD91QDMX8nBp2+EEQ/U/lPHPv7E8TEQ4z/MvOcZX+KBuo78hSI/4jFICdGL
mnldCCAegzF/9Fq17HoI8UD9u+T28kwn4jFECeLVBRV/fYjHUCXYhmoUJzAP
1DPS9q5dw/NHAfaXXW673/ElHsOUkJP8qsMn5oE6JT3s4pcA4jFcCQd25B0J
jiAeI5TgNL3e9vnBxAN14vyOH/0jiMdIzE+Pvvfp4kM8UKu3aOC9PoB4jML+
YGHLmK9OxGM09tMVJb3aeBEP1JWpPQaAF/EYo1TNq2HEY6wStOUNLC/igTp2
z/NPe3j/ahzOC7MvvTX1Ix7jlTBYNpR8iAfqtgYNXQ5y/ShUQkTY67tbOV+h
PjnVMeMZ719NUMJYNcOgQcyjSKnaz3AnHqh7TrrsNcWDeExUqr7P4Uw8Jimh
VJwZE+1GPFCX+yuM5PVZy2Myzgf3+mYY8Tw4RQmCtv334BDigfpL5vJGg/2J
x1QlPIku1YvxJh7TlKrvp/J8jtq1YENdOX5reUzHz1tj3rWY90tQz/hVqavn
QjxmKCGo4HfFenfiMRP7Qa9zn7c5EQ/U8YcX9jpkTzxmYX6N/LuolQ/xmK1U
Pf+A5w/U++67+cj9ci2POdi/L4o6+tibeMxVwpKMx86HfIkH6qP9HSJTeb9k
nvI/v6eWB2rPy4/GRzCP+fj5Kv/ubOFKPBZgvF57OjWH6wfqcxgeLTlfLUQe
lkH1p3N8LMJ8cN1t/SKOD9RrxVl7jH2Jx2LMf69WWz7j/cQlSjCOfd96jy/x
QF03eoF/kTHxWIrrV7lI45wz8ViG85NfScIQrh+oj1Vfmq3mSjyWY73sMnrE
AOaB+kbbuBfvPYjHCiV8clIueepIPFYq4eHiAZ2s7IkH6trzfMxjlRKG5Zo7
/+B6vloJTStLDlvz/IFac0/dyDR74rEG+7uxAZr2FsRjLebnEYNODLQlHqgf
j4+ob2JFPNZhPthQLzPRlnigfpbXoljXlXisV9YeB53I+4kblPDotO25ZVbE
A3WTgPFOvs7EYyP2+9dX/GnrSTw2Yf2Q/7MgHqgX+kRXbuT+arMSFvVMrLvE
mXhsUUL71FVjMsyIB+obUStmePE8uFUJjUamnB5pTzyKleA+2eyHgQvxQP2u
YvKZ+txfbcN+zXNg+iBP4oE6JNY2ZBXv727HevTn84XJzGMHzuOXddeN9yAe
qMfs+VdHPj9cy2OnEuqf6/ngRgDx2IX3a0N+n5EcH6jlr7sC75fspuv1Jx57
sN5Exe4eyvkK9ehmE1ukuxGPvUq4rnWi7Kkr8UB9s3R89lt/4rEP65PT2ekl
3O/ux/X4MBS++xIP1OlX95wp5fg4gO/3Ufq12594HMT+b/XVXR94PxF1f3nD
nePjEF6PY71Ge7i/Ooz93ee5Nwdwv3uY6rEr8TiC6y9yyxxvF+JxFPkv1XkZ
6kY8UDd+49hvogXxOIb30wImTHclHqjTG2/ZOT6UeBxXwtIpx9838SIeJzBe
VkXFmfkTD9Q9Jwc2DuL6cRLzd72Oh8b6Eo9TmH+Tn7eQz5PW8kDdJ6b5nZsh
7H8ooYHU78faYPY/sP9wmvRuHPNAPcV4/8IV3ux/4Pr64WPvzvUDtZZ8APw/
/wPr4UYxQz6fqPI/sN+oX/KrIecr1NHWK9JDXNn/UOKHN0156sX+B+ajsj83
n9mx/4H5zmFe1XjevyrF9aTuMtqR4+Mi3j/LLZ1CuZ6j1prpvuq/efASXn+H
2/dqmEcZ9gO7d79eFsT+hxJMi4WYNo7sfyjB77yNdW9H9j+wnvcYpHfUmf0P
fP207k2U3ux/KKGdfKDGj/0PrDfTt8zK4v32a/j5t79p1SqQ/Q/sR4UxoXZc
z1EPnBWR+cOL/Q/sz6Ni2q71Zf8Debkrpt5yZP9DCfYTD2nK/YLK/8D4SwkY
m8L7Jahrn3/jyP4H3u8oz6H1eD/xthKOjzANkPdjVP4HzofjhHHaPA/ewfwz
vunQ+ryfeFcJ8BDGDOb5HPXXCoO6o53Z/1DCtdBKI1eeB+8rYdbN4uVz3Nj/
wHotH1hlHg/+vz+j8j/w9e8Ltwz92f9Avpcnhe7hfrcCX2/Z/p13OV+hzlQ6
7NUPZP9DCdZj8/u+8WD/Q6l6Xg/HB+q89jXFyxzY/1DCiCa6Jl04Xz3F+cx+
dLcejux/YH8Sm+U1nev5M6x/dysfmvN+yXOl6vvlbux/KOHj5kaXIjlfvcB5
OU/ukNj/wH5M/oK0N/sfStgV+2aRvL+o8j+w3hba7C7wZ/8D8926UTFOPA++
pnwWyv4HzoelPos78347av8nXRbt53nwLa6P6qthaQ7sf2B+XymW6jIP1PLj
ePx92P9QQoc7ra/V4/2r90rY6i8UvnFm/0MJ45d1u2nhwv4H5ruaQS21wtj/
UMKmbyPXmNqz/4Gfr/eVngL3u1U4H3d+kuXG/RVq+TjOUjf2P3D+lztAe/Y/
cP6yuLpoD88fqJ8XDhjSmOfBL9gPuIY1OOHB/gf2ZyNKPTM5X6G+9ezYzSBH
9j9wfVUXfD9nzf6HEmaenJxcbMv+B66PE6+KtLzY/8D8aezYycaV/Q8lbLFu
E1TPmv0PzB9Lnrf57cT+h1L1/B5n9j+UUDAta3UB71/9wn5wiVFuGO8n1iih
rxzgLux/KP87T6DyP7A/lQ1yzld/lGBz62my2n/+B/ZXOmY+h93Y/1CCQaMF
0wPZj0Jdcj92e5kb+x/Yn1aHpRayX6smQt/5s1/YhLD/IUJcUOlJketHHREO
/i76ep/32+uKoGGFHaQb+x+i6jw1x0c9ER6smDJhKtfz+iJMWb97zknOV6g7
yA+AsGf/Q4TO9TrZZtiw/yFCQ83rxw66s/8hQpv6zx6Xc3/VSASDhbqTB/D8
gdq6V/XQqezXNhYhc43Z6mu+7H+IENo9e9cnYP9DhObC8b3aXM/VRZjU7XPD
hf/5HyK01Prb+moA+x94vb8izg/l+UNDhKQPYefacL/bTARDeUOa+13UgdfH
v7dnf7C5CO8Ptosf68/+h/jfeWCV/yGCvoPjDjXm0QLvf90bN3b5sv+B9y+5
uDDTg/0PETq6tP48z4P9DxGObt7dsas7+x8iWFUE/RvEPLRFWBJw8NEqjg8d
EdTy07dbObP/gffj6NnTwzhf6YpQnnro8GWeP1DfM03SmBnA/ocIJ5800NrE
PPRFuKqukfnQif0PEYLXfyh143nQQITxS7//y+d6bijCiALx4miOD1m3atrE
gOdBIxEK/sQM/+DC/gfyuda/aRb7UagdbRbdDOZ8ZSLC4iYT+jdjHqYi2Nhr
71f3Yv9DVH2fxZ/9DxFK131qup3nc9RKpymn5Hyk8j9EeHzwe98L3O9aiCo/
35b9DxF+OffYpsHxYSlC/7uvl66wYv9DhH9ZKwIrud9FHV5HxzrOjf0PEZw2
aV+NYh42ImypP+X0IvbPUd8+qjupCc/ntiLYT3je46kd+x8iDHra70hdS/Y/
RLjWecOs+U7sf4jQ567l3xw+z4B60/eUhGFW7H+I8PuseGGzB/sfyDP5/LwC
7q9Q55sM2fvAkf0PEZLfzs6fasP+hwhvr74Z6s/1A/XOM/VK17uw/yHCyOBJ
jf85sf+B8TFteJdPPH+gzggyX27rwf6HqMrXLux/IF/5ASw8D7pjvI06emqs
M/sfuF6PeSxycmD/A+Ml/Mm7W07sf4iq79O5s/8hwtZ6Fh/e2rL/IcKKbR8y
RGf2P0RwK55wJpT3S3xEOPbAvk0d3t9FHXujaViZJ/sfGD/1Wo3W4PkDtdwe
zOJ+108EcY/J61V+7H+I0OShbX6aC/sfIuhNOP+mkv2oABG+BMf3OsL1PBDX
Z59rF2R/UuV/4PoYOv38YE/2PzDeuowI+erK/ocIdeUDGsxD1rc2Z2l7sf+B
+Uw+IMI8QkWofyG4yIt5oA6QH0Dlxf6HCNnZlUnWHB+ou929ZLmJ9xPDxf/8
N5X/IcLLgWcsjXkeRD13glGhjTf7H5hPSrSUnxzZ/8D7pYFXbMf+hwimIdqL
bTg+IkXV90l5vz1KhI3T3g6wCGb/Q4QJ/VZnFbIf1VqE7k1bNY/1YP9DBJwW
L1fw+ZJoEd55zioX3dj/EOHFx4oO3Tlfoc5/Pua8fB5M5X+IMHvOpE4NeD6P
wfXQ66A4gPevUA8MC4mbyTxiRfCb6eZXzPNgnAjy1w8KOV+h9mm5SkvkfNUO
62fHtideM494Eb6NTez/mfMV6rGbet1K4vhIEOFAuH4zQ3v2P0SQt1PfM49E
rCd7V34v4X63Peazw02OKXg/EXUD+Qsknux/iHD60KcP5x3Y/xDhTVWLkkTe
L0G9aVWzEw15PzEZ17v8AEneb0/Bz/9id4gmn2dArRPWqVEjZ/Y/8PO93D7z
IM8fqKtbzW+gzfU8Da/38j1J34r9DxEWJlT6beT+CvVhp/ZTTnJ/lYH5QX5g
jhn7H5h/hzmG5Oqx/4H5KWLH5i567H9gfmr8uNcnK/Y/MH7K/m2ZbsP+hwjb
uxp/6mHP/ocI2suvViYyjywRXt/Tv9rUnv0P5HPs097eZux/iPDdzC3wA+cr
1I9vt205nufBbBGGzlxuVWTB/ocIsyLPlG2yYf9DhDpH+746xfNHjgjDu54b
NYbreTcRmgXuW24Zwv6HCFpTx8WdYx7dRZAf7zKW58Eeoup5HVbsf4gwZu6d
vUdN2f/AeAb3Bwcd2P/AeqhseiWO9696iVD21jSviOOjN66Hrn9WnOZ5EPW2
xa8mDndn/wP7gRk6s3Js2f8QYb660+aRtux/4HqwtZy1z5L9D+Tf2DdyM88f
SlH1/T4+z4D66O+EOYbu7H+IsLyp9dGNfL5Ewtcrq5fxnHmgnm52fP8be/Y/
MH88/9Y1iXmgVpzOUTx2Z/9DBJNItb7vLNn/QH4DHy/V4nqOuvY8iDP7HyIs
eJnWeAvnq37Y/07xaH3Qhf0PEXr9SPRvb8H+hwi6s3J0+5iw/4Gvd2FLfw0L
9j+wv5ENM3P2P0QY91t8fsiS/Q9c3202f/zN/vkgEXaXTXvTxJn9DxHMPQvy
Vhmz/yFCsX5k4DU39j9EaPHWqnAX++dDcf1Msx8bYM7+B9Y78+jGM9zY/xAh
8vnXb8O5fgzDfqGZOK+rIfsfIozKfXnB15b9D+w/Kuos38N+7QgRvPvcHLiR
969Q3/65/+JI3t8dKcLzCY/i99uw/yHCnSPYoDqw/4HxpumwpJ8t+x8i5Pg4
3y/i+EBddb/FM1939j+wf/4UERTiwv4H5rN1uS+6OLD/IYJR+z7RZby/Ow7z
96A1M36yfz5ehIRmPiv6c3+FerBn2YDtvH9VKELh8Ku7M9mPQl37PB9n9j+w
f/D7tz2I58EinG9u6S1fwPUDtfOkd+NcOF9NxOs9bPXjEc+Dk0ToOsf3rSXv
l6B+4L5iq4EZ+x/YL+cHdhnD8TEF10/Y9iFvHdn/wPzj0vjFCO6vporgMabT
4C827H9g/BiUThpkyv6HCI2a2iv+OrD/IcKO4hV/d/P5EtT3Zo7q1YLjYwbW
q+P7Rv4yZ/9DhPsTOrQIcWP/Q4QBEa9Xxlmw/4HznnrbGnOuH7MxnxjiBMn9
Fepzo999+2DO/ocINSHRQ1+asv+B+dAOF5QL+x9YLy4//qhvzf6HCOdtp4e0
4PhA3Wp51rFvvH81H9ev2clpc23Z/8B+Sr4h1ux/iJBrWWfNRd5vX0jxx/tX
i0TV82J4/kAtH++daMv+h6jyfx3Z/xBh8iuxzio+74N6wZPwhziEkP+B/d7l
k96r+PzVMpwXXs7e/N6O/Q8R+nk2vJXP50uWY79k7fgmx4P9DxFar+r5MJzn
8xUitH364k1nzlcrRdXzN7nfRW0fP271UK4fq5Dv3ys5xzg+VuP1mQyObfSf
/4E8jv5spm3L/oeoen4Zx8dafD/9JWnqfJ4a9TNj9RXFzGOdCF/XW+mW8PyB
+keHZjWhzGM9fp6XxtdCOV9tECFtpOFULUf2P0RwkQ/oubD/gfPxzY4LC+3Y
/8DXe2JhWcr5CvUqneIHTW3Y/xChfckPj2HMYwvOG/FORkpz9j9EmFa+blQM
n7/aKsLqYbd8O9qx/yGCZ9cLqS5m7H/g9Qb/mFSP42ObCDOeFcVam7H/gbzT
M+/r8Hmf7SKMXvTxsb0d+x9Yfx/pudw0Zf9DVD1PkM9f7cTP53hp2FJL9j/w
+v3bP17G569Q58gHaI3Z/8D8Y7O7oMia/Q/MJ/IDBM3Z/8D5qV5lwEgL9j9E
1fOkXNj/wPp/ukm7Dbx/tQ/zs+H0V94W7H9gPemi8SKK42P//+uLyv8QQX5c
ZCrXj4MiHKl7bY6XI/sfoup5txwfhzBe5QNvdux/iHDhmeLnGGv2P7C/63om
rI4N+x/YX9ffpBNsxf6HqPo+MZ+HQ93Lre/QrZbsf4hwqLrB11O27H+IULIm
5ZQ2z+fHRZV/aMX+B9Zf+QFzHB+o5w8S3Pw5X50UQfNj4A4TPr97CuOtR8ZZ
Y97fRR33MqMilevHaRFivvdX/+zM/gfmR59D4+7w/hXqK3frRlTyfuJZ2l/i
/gr14dELDP2M2P8QQU7/RuzXnsPPX7fgyWVb9j9E+DTywcifJux/iKrv/3C+
uoDxJB+Y5vOJqFvJDyhgHqUiRL8NnXfdjP0PEdTHnts/mPMV6pkPG8Sqc/24
JMKejl1nTOL6UYbz78CZt8fxeVHU7h7OOm/s2P8QwenZo96d+Tw16upm7fJ0
HNn/ECFie/ikK6bsf2D9rVw/9zafT0Rd+/wrR/Y/RLh4b/2QzpyvyjE+Ha7n
9mMeqPn79Cr/QwSvUm/3Ilf2PzA/h6UWNnRi/wPjYaNvWbAd+x8iSGZFJ3/z
fI7ac672eyc+D3dLVD1fmHncxvkm2F8q4XyF+tm6JWcsHNj/wP7I8dWUo//5
HzhP7DB8PNaG/Q/8/ZqnSfPs2P/A/HPN9MxlE/Y/cB7Vkp+wxP6HqHo+tz77
H/jvA6qEg7x/9RD7gT8r3eT5T+V/iP+dX1T5HzjvlCptB/A8iDpw5Eafbmbs
f2C8rH7zrgfPH49F1XlXZ/Y/ROgfc3OQNp+/eoKvt63KTZ/z1VOsn2Gv8m5b
s/8hgi3Eu3bi/ZJnInze8/tEKs+Dz5HvoAdVh7l+oB6iMeOPC/N4If73fWOV
/4Hx0bVvmakv+x+Yb+pvCJtpw/6HCH88IobssWT/A+NtlUaqpy37HzjPr349
ZoYj+x84Hxm7LF3L+Qp1zMEaE3PeT3yL/V/zFQOseH+3Eu/ngNdfjzAP1Akf
n/45wH7tO+xPRl97UebI/ocIzb/P6jSH6znqm8OcNoRyv/sB18fKE8E/eb8E
dZDVo3U3fNn/EOHuruFZE/h8SZUIv30+lPXh/RLUCaOqrVszj0+4HvwL56k7
sf8hwlyP69Xb8ecL81qOO4G69vt/+PPGW0069vgigkHE5Zp/+HpD39h5Nv6K
9awmrfIMXp8st6KGyUH9NfHzd+wR/CjxG/a/39UeLkCeF1e13vcF9Y6Qtomz
UNf+nY5qUXWfcH3JLx/8HfPnvjvvd+P7mcovgPqW6RQpCe/PtAV4QT8wvyVd
fW+Ln/fvjSFv7H5i/GckfZD9jT54uaWoZzw1GTgA+covn/dLhMZpNy9+xM/T
Xn6BGny/zY39DfHfnyzFC0K97HCWezy+vqf8AX9jv9Jmw7bhmA9W4+X+Qe29
7tv++hgP8suv+iNC92Gur4/i78uy9V+sn2tmXXHG9fn1D14Q6trnYeD6kT/+
tH+Yb6st6j/Hz3sTL9dTTQKLUYoOK/D6ovHlb6D+OqHmfDG+niyH1JFgfeSG
Vw8xnuzlC6orQbN++jmTrYgH6rgGuqnHrYhHPQnm21z5NsKBeNSXYM22vd83
OREP1BlTD92qcCceDSR4d3Ltjx82xAN1IbjlP3ckHg2l/87L1/JoJKmeL+lC
PFDPnpfdsLsL8Wgsweqqu0EBDsSjiQT3j+8qX2tDPFB/Lz2SetuSeKhLYL5i
5rL9lsSjqQQ58gI1Jx6oMx+M6hFkQjw0JKi7uLHxcjvigfpu1sq1J4yIRzMJ
XKp0HxbYEo/mEnROrc7SMiEeqOX2ZKUZ8dCUICF6Xs4DW+LRQgKc1vZXmhIP
1JWbbqanmxIPLQleRLb3LTAlHi0lcAvKFI6aEw/UQ8PqvS2zIB7aEhzW+Pem
oRXx0JFUf6/Annig3txDbaO8v17LQ1cCPZ2GPY1MiQfqIW1KhC/mxENPgkNj
pTNzTImHvgT98rQ/zLMkHqgDP0OPWWbEw0CCUZOGVP42Jh6GEiTO3rZouDHx
QF17Hs2EeBghD+cf0kRD4mGMvOq0lZ6aEA/ULiOTMzYZEA8T5IXtlo4x8UA9
tYWZZGJIPEwlkMf19TbEw0yCrKljBpqYEw/UWvjrO/WIh7kE8uPUTxoRDwsJ
NliPXnLWmHigvrPizKsEC+JhKYFs32SZEQ8rCTaJGcmZOsQD9Zd66UNlv6KW
h7UEQR1vzp5uRDxsJHA+6mfsbEk8ULfYkfZ+sQHxsJVAbVuPc9EWxAO1QYOT
z+5rEw87Cf5q4j8wIh72kuq8gyHxQC0FS9MaMw8HCXZXVkw+Y0I8HCWYm4sd
rBbxQJ0iP9DDlHg4SfCy4x41yZh4OCOPYJ0Gv5gH6imPRznftSQeLhKIs80/
OZsRD9Qv9o2Y8cuYeLhKcLkk9tJuI+LhJsEnzU4FPrrEA7V8OzzNiYe7pPr7
SAbEw0OChSeKDw+1Ih6oa5//xDw8JdXzzayIh5cES32HZM8zJh6otbZuXvCI
eXjj+qgqvJBiSTx8JKj9c0LGxAP1k71xxs2NiYevBGVB2PE4EQ/U/dsKq3pY
EQ8/XB9N5R1n4uGP6+lee8/L+sQDdcNvrv0PmRCPAAnWttc7dsyMeARKKn/C
hHigftDime92I+IRJKm+r2RCPIIlVZ00Ix6oV1jsfBjagniESOCwaOk9Q+aB
+vPVwft3mRCPUMzXFtYrT1kSjzAJSuKb+awwJh6oHz19EtrIjniE43rcfCBf
/r5SLQ+QoFfLb2MTrYkHar+wOX++mBCPVhL4G6ZOyDcnHhH4+fyT9rXl+oHa
b3b9J+qcryIlOFO2qYd8HrCWRxTmSxPb7ZcNiQfq14nGN99wfLTG1w8cXj6J
6wfqmeNHBE+yIB7REtQr/9sow5h4tMH8Y6YnxDsTD9SNbC/t+WNNPNpiPRlQ
9nyJLfGIkUD/8Ii0RYbEA3W434UZPzg+YiW4GikZR3P9iMP1XWEopRoRD9R5
wsqfS42JRzsJKp7vf93Dknigrn2+lznxiJdg8DcnryAL4pEgQe/WN6JW6BMP
1LGLw9fvtSQeiRL80e68daMh8Wgvqfx6c+KBenL/G9fyuX50kEC7WVKVDsdH
Euarh9vrDtcnHqindbcZNt6IeCRLYLPg38yR2sQjRYIfp3ps7mpCPFBvPryr
qfz9oFoeqfj5LM+qTTIjHqn/f71aHmkSjPueerC9JfFIp3ysSTxQj8Py8pDj
IwP57PQuvKxNPDIlkB/PFcX5CvWLiBfZF42JR0fMD3rfYj5YEI9OEuwZHN1p
Hucr1L8+nlQuMCMenSXo9iVf2mhAPFBPKD0+P12PeGRJqvPWxsSjiwR71w89
59iSeKC+cttlwTSOj2z8PJPgmybXj66S6vvcBsQDdX/5Cw9WxCNHgoC1HcbM
4XreTQL5697zmQdq+8TMeHkeqeXRHfujyg4HzEyJRw8JQG915GMD4oFattfv
WBCPnpiPHNOandIhHqgP/YwecIXzVS/MR5/GmP6zJR69kefS6rlLrYkHaj/5
AJkx8cjFeisfEDAkHgrsPy7e7vlDn3igztmQ4dvYmngIEoxfbJkq7yfV8lBK
cP3r3Tq3TYkH6l1Op+KjTYmHKKn8MSPigXpyQ8ch6lzPJeyPjmSO+25KPPIw
/uUvdFgSD9QOSx92tDMmHn0kWHC+Qe8qfeLRF+vtI++Wq7SIB+qhNl2WX+b4
yMf46f3B8ok28egnwfJuNy0uNSMeqKMrNwpjWxCP/nj/7/1TUzKPARK8ndVw
/95mxAO1jE9bl3gMlEB4sOSRhxbxQP39or3zBK7ngyRwmrbw7itD4jEY63f6
63E9TYgH6sbmsXueGxKPIf+vb7U8hiL/iddj9hkRD9Se75fUbDEnHgV4PeZj
wn9z/Rgmqc7b2hIP1IkNHnz5bUg8htN8oEM8UJeff6WbaEo8Rkgq/9qMeIyU
oJP8hQrud1Gbne4ePkWXeIySoE3+9KAgPeIxGuP94Q6pgxnxQC3bw5/NiMcY
CXbMSMj6aUM8xmK8HjuiVuNAPFDfM3nl98SOeIzD6x/SJGEE14/xOG/ICcKZ
eMj6mRhU14N4FEowTD5g6UI8UD98G/hmhDXxmCDBoJqtXslOxKMI+52i7yYZ
dsQDtXxc85E98Zgo/fc8hVoekyQ40ilz9W6eP1DXfp/JhXhMxv5qju7pm1w/
pkjg0dzNtD/Xc9S5IVpnhloQj6nYT7Tt3fW5LvFAXZJkk92E6/k0CYLTHEOv
WxOP6Th/yA+4MSQeqGsvmPurGZgvHzjsuuVAPGbi+1mJQ+T5pZYH6i04nqba
EY9ZuB7zp12R/eNaHrMlOLfkt94yE+KB2tz1ssFLE+IxB/ODaf/lO+2Jx1wJ
4tsqNeTziLU8UPceM6hIx5p4zJPg2XT/n65WxAN17fkBE+IxH/s3eQOH6/kC
jLchl6CnDfFA/TwXG0In4rFQAiPZQLUhHoskuPjju6G+GfFYRPXQiXgsxvsp
4kTO+WoJrR9j4oFaPq5+gPvdpZg/yrYEbTElHqjnuc4etEafeCzDfmtx+sA0
5rFcgolOvw0rXIgH6kcdukdcciUeKzDfzlrUtLMd8ViJ/c/Fr3FnuL9C3ev7
85xVHB+rcH72+r3BmOfz1fjz4x8GvLIkHqiXnnzk3suYeKzB+mxquKWMeazF
+e66a/AZd+KB+nphxh8tM+KxDvvzZoVXblkSD9Sa8oBsSjzWS5CenaW7kefB
DRJErdPyrtEhHqjrFTy5XMj5aiPNwzrEY5MEVTr91i1vRjxQ1x9YusZYi3hs
lsC1wdo/mi2IxxbMzxNHR25UJx6oddWeGfrUJx5bJTjWTsdyoDbxQF2739GU
eBRLcAHTV6g68dgmwaqVOsUPuN9F3T1n4tJjPA9ux3iUDTVt4rFDgq7yAUM9
4oFa/nN9pVrEY6cE7f4c2dRWl3jsklTntVoQD9TioLW/5HmglsduCcIG6Ts4
cr7ag/OIbLhoEg/Umo4N2/o0IR57JZDt9h7cX6H+t/vluWzur/ZJkOnZ2VRN
i3jsx/tdrL3gmS7xQF37vB094nFAAt+sxAFZBsTjoAQJOThBqhMP1GnyH7xt
STwO4fsPO3SoO8/nh/F+DD705QzHB+orK1eNGtuUeBzB+rZDX/1Oc+KBenHZ
M4+F3O8exf5q+NuMdSbE4xhe35j0i8u0iAdqt3TsuDWJx3Gctw9HTq7Tknic
wH7bsMM9Yx3igdqv9FfZGR3icVJS/T0L5nEK/300FFo3Jh6o5e2GTy2Jx2nM
jxN7nN+pSzzOYH85wqRsFtdz1FGnvv9tyPX8rARWf6oHPub+CvXGNAyIFsSj
BPs97b0++1sSj3MSLGv3wGmiFvFAPfJFq4LJOsTjPNY/N+NlX7ieX6D51oB4
oK4938z1vFSCArUpv39x/biI9z9+Sb4Rzx+odXZ98fOzJh6XsJ9cU+rxgedB
1M2SO7214HxVJsHvP9329dAlHpclKDoTOj9Mh3igrj0Px/X8igSO1m5q05jH
VYy3Wz/3X2xOPFA/bL1wdWcj4nEN55cCg47LuJ6XYz3Myt123YJ4oC7v0LyX
Ns+D17Gf/Ku+yJnnjxtYf/s4DN+nRzxQ51vOeBzdknjclMDF6emA2bx/hfrT
3aCAO9xf3ZKgR7033a4zj9v489jZr36ZEQ/UG0+r7x/OPO5IUNphtMNC7nfv
/r/fquWBus5av/x+zOOeBMYH82KH6hKP+xLY7i4oum9IPFDL7ZzI8/kDCdYv
HLdyDddz1PKfC2mvTTweSnCi0rv3iJbEowLz8/0VUyZoEA/UP9aNrEjRIR6P
sF/xHVoqqBOPxxJYPj/yb0ZT4oF65ORnJ7Zwv/tEgi6HYjTqcr/7VILQpScG
dNQkHqg7h9of7aNBPJ5h/3bp3RcDjo/nErhv7LPoOscH6t5LjK9r6xGPFxLU
vFKcsDAkHqgXRyY1tWUeLzHfFDz6cU+beLxC/tKkzn31iAdqx4i3g6p1icdr
SeXH837JG6z/ZRt/OvE8iPp8dscb9obE4y3e78inZnFczytx/UVOi5htSTxQ
D7vfrnAI7+++k6Dtg+5vIvWJB+qMf688spsTj/cSrF48e+tpQ+LxQYJrIaNb
j2xGPFDPnz+rIJHj4yPWp2Cjol/NiEeVBNj9bovm+oH6lll1RB1j4vEJ5/+7
24MfWhKPz3h/FVNvdbBl/+P/9Vblf0jwfqTu48M8f3yVoHrkGlN/ns9RS/27
F5wyYv8D+4+v92+PMWb/A/Nv4yTHQTrsf0iq7y9osv+B98dbOBbLPFA/drG9
GNOC/Q/kt6zN2X+m7H9Iqu9Dc75CPeRa+sxeOux/4DzwYNne+83Z/5Ag2/Fi
i3Mt2f/A+7fgd+JfPfY/8PXkL6CZs/+B/d34Jmsym7D/gf3C87iN8vyr8j8k
1d974v1E1AMqfUMdWrD/gf0uZqPjjdn/yINldyJrMngeRM3znsr/yINFN4Mf
NG/A/kce2MkP2GrJ/kceeG23bn6X58F6eTAm1C5pcQP2P/Kgo2xQN2X/Iw8U
Zy6FzeB63iBP9bxEDfY/8P0/hHxa2oD9jzzV3y/6a03+Rx54p5xN+VWH/Y88
OGtS37S4JfsfefBs866Pkxuz/5EHA891W5Kiwf5HHlz3Pnomozn7H3lgrfD/
tVCT/Y88kLfv7Zqz/4Gf12jtY0cd9j/yQH6c7jjur1A/WJXj+bYl+x95sHJi
a41g3m9vngdW8h905PkD9eAxs+s2NWD/I0/193p4/6pFHky85zd1LO+XoG54
Y0mHL8xDKw9Mt900q27J/kce9A0buDWJeaAeEzbLPob7K+08KDWcHFyhw/4H
3p/8Dq5WLdn/yIOXQxqstm/G/kcezN/hV5LQgv2PPNX3fRuz/5EHXTTtzp7j
+NDPAwO54VFn/yMPhiyY8iNBg/2PPNXfc67L/gf++7ZFRR4N2f/IU/39bXX2
P/Lg5/h3R6Y1Y/8jD04mZZ24qMH+B+rU5XCnCfsfeSA/Piyd8xXqWt9Wi/2P
PBg54G1p7ybsf+Sp5ofm7H/kQdiCTTFVzdn/yAO5/V3+z5r8jzzV35dSZ/8j
T/U8Ak32P/KgrXGbrWc12f/Ig+dfJm8w02L/I+9/RZ11XBXZ//+BS2NggJ24
FjbmqutxFXXNj71261rnXGsNVOxEUSxsXYNVV9dCsXMtFFtsFCWkGy75fc3M
+/378d/rcWGYO8/zjjOvmXPE/ypOKRtgy/4HeNy0bjjCif0PKaZX/DC1owP7
H9LYj8KF/Q8pTrq/HVfTjv0PKQ4ub/T1mYn9DylOPD9h3d2F/Q8pVp5ZWd2h
OPsfUjS+43t5KcdHXSlKaBO+Yux/SHH/Uq+QwcwD+matbfWiXdn/kAKz1Rqz
ef7hCX6przyKu7P/IcXuqmW3/uXG/gfywZ+3e5hLs/+B47V/ur8l+4MNEX/l
fg3LK8n+B+Lf7kDfy9xfQdtqG/qWYv9DCq28TnBi/0OKhOlebpGcr6BDAqpU
WurK/ocU2/aU8fmjHPsfUnSKGhXqyfcTobc2/eXxyBLsf2D8n87b+JV5NJdi
c9qWKftLsP8hxbvga58CirH/IUXyYOvrH7jfha63fdjQ4k7sf2B8ftnVNpfj
o5UU4x22hWx0Yv8D5z8lbetrjo/WUuQPcKu4pjj7H1Joj7MvdmD/A/l56eYd
LZzY/5DisuuJDreZR1vkq6QHv0/nfAVdxrfsnGh79j+k6KM9gO7E/gfirVnf
Fa8KPMj/kOLfmodMAY7sf0jh0LHriaHO7H/gepyvtOgxzz86SGM+aGL/QwrN
/phlw/6HFJnvp/1z15b9DykKVlZtusCe/Q9p7A/K9xOhA/O+1xXcX3UCj5rX
y5yzZ/9Dipig1iWuOrP/IcXM9ZZLB7l+eEthrSUgxKvhf0jh79Xr7eJcD/I/
pPH8jYn9DymutTg9cJkd+x9SHB0X5pVlx/6HFDO+uafPcmH/A/UlUnsgg/0P
aazXVZz9Dyk2Ro3IXOLE/oc01pN1Yf8D/6/Iv0ztYux/SGN/Io4PaP19URP7
H1L03+w8zoXzVW/Up7LDOr60Yf8D8XJeJf1rz/6HNJ6LKcb+B67XwL2vbbjf
hQ45FVjqsz37H1K893vpOtCR/Q/UN21DQCf2P6RoEzL78XyOj/7S2F+M42MA
zufmjxFXOV9B6/tP27D/IcWX8ZVCTAXEA7p3/YpTfR3Y//j/19PwP6R4sFAc
8OL5ILS2fcPI4ux/IP5qFI7pUZL9D8Tvp8exXU3sf0hjPx1r9j8wPlM++oTk
e5D/IY31kOzY/5Ai6tL1kg7W7H9IsaIrErgd+x/SeH7Dkf0PxMPF4JUxdux/
SPHKdWCOly37HxjP07aNnmHF/gfG047yoRkcH6OlsT6Bif0PKa6a2k3+6sz+
hxRFj7pv6WfF/ocUQdVeeTvbsf8hRaGnZ6/uTux/SGH1KOLaIY6P8ajnGx57
+Dqy/yHF7U9DriQ6s/8hjfmXE/sfUvx5rFTuThv2P6T4uVbw/5o5sf8hhZY+
qtqw/4F4ujO60NmJ/Q8pPm0b0SQE/Zjhf0gx7bQ5ILok+x9SdKhcq7PFhv0P
KZ55d7p3yJb9DynemDf7XLZh/wP9xa7Q4qts2P9AvnDf2yAYxzf8Dykqh+VP
KcE8pktjvmBi/wPf/1jXih/x+4b/gXpaLW37CeQDw/+Q4nPsuF+qW7H/IY3n
85EfDP8D/Zi2wbM1+x9SBA/4vNGMzw3/A/UzyPZuLYwnw//A+G646UCONfsf
Uri88PN+afEg/wO6Vt3FftCG/yFFfEGXtjLHg/wPKVqvsvryNo/iA7put2lz
S1qx/4HzWVYQfslC/e5c9L/agkz4fcP/QH6cPaTnNHv2P6Totb+KeYQ1+x9S
NDKF9Ttry/6HFLFHxo4bme1B/ocUzZfWdG/K8eEjjfVq0jzI/0B9m3HU6QOu
n+F/YLz4eTbamEs8oF//qb2gTvVjEer5qjsvbuL3Df8D9brFk7a9LcQDervH
+OpPOV/5Ip80rdn3D2v2P6T441HvDn9zfECvbmlVyZV5LJViYfCh1l15/rFM
irfFP7hPsGf/Q4o9QT9/n+jI/gfqUc8W57bbsP+BfNAt9/w6e/Y/cP6hyc13
WojHSvR3I6YNrZdPPKCXhJwYvNma/Q8pnLUNFWzZ/5BiFcqZtBAP6IgK0weW
tmb/A/nrWi/fLBP7HxjfxTYGDMb1MfwPjKdm1je65BKPdahPE7xWH84iHuul
0JY/XJRPPKD19/3ziYcf6k/Ldtf6cXxAz5pUu3xYJvHYgP4y6P6FYlbsfyA+
d7SsvJ3jA/rU/sJz0dkUH/5SBJw7HVTFnv0PKUyBzcwij+IDOrBstf2b7Nj/
wPkUM20fnknxESDFxdf/eF0voviAXqxNSDCeDP9Dik1N5zas4cD+hxSRMTcc
/rVj/0MK10d5rXeZ2P/AfGZh4s6frNn/kKLd6mYD/suner4d/eeBwzdtcig+
duD7vOzWI4rrObR+vwLf1/A/0H9ucW90wor9D/As/eGTKZ94QAdHVnLeb8f+
B/JJuZG/pXG+2i2FY0z/+/W5fkA3axPs1TOTeOyRxvNh2cQDusactnmP8ojH
XoznFtu8xziw/yHFpGS/C/Wt2f9AfPdcW2uBhXjsR72aYf3H1kKafxxA/zZ7
RM4tC/GA1tfn4vg4KMXh/MPvg0zsfyAfHEyveCWDeEC3fz7nq0MR8TiE/H0h
ua9vAeWrw1Jg9pG8wYn9D+SrSoEf63I9PyKF2/Hd62/w/OMI9Z88HzyK+dO8
xBeruL8Kwvk+ibLvxPMP6JbaC8Iu7H9IMXZ10x/J3O8eQz9iNU1o80vD/8B4
Xjn30poiio/j6G/CPz4vKs3+hzTWYy3J/ocU4lqFFqOKs/+Bfnn8idB63O9C
t9FueHJ/dRKfH+hVYr8t+x+oL44PbWrnUHxArz3T80bnfOLxrxRtZx72amLD
/gfmdzdPRIXZsv8hxehZJfY5cXyckcb7KdkUH2eRb+yuPj7N/RV0j7YtdlTi
+eA5aTy/z/X8vBQHVr9v6WfD/gf6724fcsoUUL4KRn+vPeBqYv8D/WOUT5ea
HB8XMF8LX3H+nhX7H1L0HPg+smI25StofX0jzlchyJ8tvzXvXED1/BK+f60F
Ff7LpfiADqlS0f1QIfG4jP6tv3/zEDv2P6SxH0we5Svo4Q88QjZzPb+K839T
fvavVux/SDGo7ouCPTbsf2A++9vY3y5xPb+O+UO4Z4OQIuIBHXcqYdktO/Y/
kM/OfJi0jevHTSlS9wZmjrVi/wP1YklS6E7mcUuKr50zpsYXEY/b6K9iuzUq
Yh636X6Oif0PaTxvbcv+hxQ+N9uNf1RE9Rxa3x+ZefwnxePn37Jbcr8L/aTG
sZUBPB+8h/nx/TFNfO3Y/0D87fD64JZGPKA7ahsk5lG+egC+wc0v/sr56iH6
/VFbWsRZs/+B89EWlLdn/wP1oH/NtSMLqX6Eol/sVqrCIGv2P8Azvvzg4Vw/
Hku6r8f+B673H8fraPnL8D+k6PZ3hX7eFqrnYVJMKGpXvHw+8YD+bBvRfFEW
xcdTxHP3Ws9DcyhfPcPx35Rzmp5K+Qr6YJlfHUZgPBn+hxShK0bFxXD9eCFF
V21D3zzKV9Ajx9ss3sDx8RLX1+n99xRr9j+k8f6ONfsf6E+P115zuYh4vEY+
6NVwWDz3V9D68rIFFB9vMD+zlLoxlnmEY74+wGtqPUf2P6Roqi8gwv6HNNYn
t1B8vEN/+V/hWR+eD0K3H121WZSJ/Q8pWmg30OzZ/8Dvtxw0dh/XD2hte+Br
XD8+Ip+fsIqYzvUcOvxA42sFFuLxSQrMnib55BOPz1LsqBbyqEwK8YC+1Hf8
yYMZxCMC9WXX6YLx+cTjixQbfPfP+JpDPKC1x/fc8ojHV8THooGNBmQRj0hp
rB9uYv8D3+d5zCE/7q++oV7k34h7wP3udynKva75V2AGxQf0D5caMQXMI0qK
p9n9vx1JJx7QVR5GdTicTTyi0Y83jFp4xoH9D+THP6fZRnI9hy7slJsYb8X+
hxQZdxy/Prdn/wPxHGB9YB3PB6EPryl2Yl4e5as4ii8T+x+YH1duV2YX91fQ
+vu3Vux/IJ6sKvtk5RMP6ArHx9YvsGX/Q4opn2es28j1I0mKXfNn9lrK80Ho
VaYaQ25y/UiWxv7x2cQjBfG9bGBmGve70Nryh33yiUcq+nftBSMb9j+kSEsc
sfw6zz+gD7ew3+uaS/U8XYoZQ1Y+sSoiHhmIv1X9fEoVEA/o/toL97nEI1OK
IV88L2emEQ/ojMIOvQNziEcWxsNoNbZbFvVX2ajnJ69frp9D+Qp6qG8Pq0IL
5asczMcenDrvl0HxYUH//c5hiDv3V9AvqtwNK8v9bi7y4+CH95Oc2f+Q4q96
bQsO2LP/gf5wTsGyT8wjXwr3tU5Tcjg+oI91Hzb8G/dXBVLs/8XGV5uPGf4H
8kvmhZ3O3F9Bd3H0b7mR5+dF+PucGx71E4iHlRIj8qf32cTxAZ3d4ebQYBP7
H0qUGx+aNsdC8WGjhK/blytPOF9B//x4R7nR2cTDpESAQ831zTlf2Soxofzc
5X9kEg/obsdW1MlgHnZKIPv6X7cQD+h6Z6b6XMkkHvbKWC+J+ysHJXp+tvKK
4PkHdOWFY5oN5PhwVKJ25QXrVxcRDycl+jbaMGpeJvGAHlvW1l9xf+WsjP1e
eT7oosRD2/yKv+VSfEBXGWKZ0CSL8lUxXJ/vYw6+sWX/Q4knNokl6hUSj+LK
eP+e5x8llHDTNoCyYv8D3//rgrKneP5RUgn/r2f2a/2G4X8o0bJa+Kp1Tux/
KDHYbkrTeVbsfyhjvUpb9j+UmOLVu9MAa/Y/lOhQbcJdOyv2P5R4efVb2SrM
o6wSR9P+XPGS7ydC/73JM7OBI/sfSiS4Lz1zne+XQA/f1DA0nP0odyWKTh/p
2p/rRzklGrzaFV2liHhA6+vN8Py8vBJnpveduJzvt1dQ4n3FUn7LOV9BX/DM
uNWM63lFJcY/rBx6xYb9DyXC323y1ea3hv+hxIfDf53J4vl5ZVz/YXOqHLdQ
fEDrzwewX1tFiaeuG4dkcb6qqkTgpy2rV/L9ROivKcvWvOJ8VQ3Xb4NPeqUs
9j+UeNNPvC/i+ICOOxv4dmEG5asaSqxes7v/Q1zvU10BtqYSEfmr1trjelfT
HtSF9iy/7ZUTPve/nVl3uIcSfzx71uEW8pO+7m0tJX7xKFXxFr7/jPbO4Yeg
KzWa2Wcw6oE2TLr+pMTbF4eO7cP59QupujIeer9/s0gbHO8ODudfG+O7xyzP
FeDhpf3UUcJ9cmSVL/j/+j7D0KNeJQ22xvHLaidYV4lebn7d48BDf464nhJd
q65p8ALXJwuHuw29Z5pp7gFcv4naT30lvHtU7ROK8wk/hAN6KvFsVGypQ7j+
+jiG/rinu/0SXE/t9Po2UKKq39s6mq6Hw2VC7/NOHnAT33fXTvw0RL6Ye2Xk
LnzurB2wEXh+QYOKfOKjnSC0mD4gyASeCTi9lY0xXpMeNdL6L+1wdZsoEXTm
mnsG4u3JY/xAL7iz6PsbfK5dPnNT/P6v7Uo3xvnpPJop0el+ifoz8P91HtD6
+tvQOg8vZewvn0c8mqv/N5/VeUBr5T8E/HUeLXC8k5M/z8D56zyg9fvJzKMl
Pg+97NsA40Pn0UoJ69X/OzIRx9N5QGvbtZTB+eo8Witj/oT8pPNoo4zn6/G5
zgPaTn560h/nq/P4WYnegU12bYPWebRVInLuy4ZtE4gHtP58Hf5e59FOibvP
4r4Xw+/rPKD3ZlxPDS4iHu2VwOzHrRDnq/P4BbxTbmxLyCEe0CVctQ6feHRA
vE70bGwpIh4Cv9/tU9j1XOIBPbfJ2P1WucSjI77/jS4B1fOJx69KzPw7YuVJ
C/GAxtU4/9CJ4qOTEr+3y+y2nHl0xvW3H22qaUvxAV3CMsk+1UI8vJHPJznv
DbciHtBa+tDmCzqPLsp4PjiLeHTF+I5o8rx6AfGArqwt2JpJPLopcblp+zFr
i4jHb4jXs7777JkH9I206u297Sk+umO8axMyO4qPHkrUb1Mn6xk+13lAt+/U
euI7E8VHTyX8Jh/12ZtPPKDbXb829Rnz6KXExvY+jfrnEY/eSkz0Wn3YPZd4
QA+Qf22PLiQefcC7tWuAHeJZ5/E/JTDbuK35QToP6D6/tL8wAflT59FXidna
Bkr2lK/6IR4qLu/taEf5Clpfb6YY8egPfgczUyZgvOs8Bigx9U2FiHJFFB/Q
43YuXjvPhfLVQGXsf+tAPKD9ZzbZbeVCPAYp430MW8pXg5U41mvPx2RHylfQ
Oa3++PeXQuLxuxKrtjT37WmifDVEGX5hAfGA1tfbcyYeQ1EvNUPPhngMU8Z+
99kUH9Dsf+k8hivhUruwrpYPdR7Qv74IGpjBPEagfuxveVy7v63zGKlE2/+O
dwzE+eg8oN91yvv9VhHxGKXEmKkX0gI4PkajXv6wd76K39d5QPdtWHPdwzyK
jzGIh6DZpwuzKT7G4u/d37d5YkM8oEPEssj7jsRjnBLadtHnHYnHeJx/103d
z5goPqC7aS/sFlB8TED97FXv322OxAP6159OjRvuRDwmov63LnF1qD3xmKSE
6cLyUnm2xGMS9TdZxOMPJaY9jl/TyZ54TEY+9+juszybeEDff+vU+JYT8Zii
xJrJER9HcXxMVUJbjjclj3hAu6R8it6QR/lqmjL6jEKKD+gy2obBXD+mY/xq
D7CZqH5IJYbFVf/XgesHdJ2J18o/4vqhlKi5Jt1sk0c8zKiP2dV2as/z6Dyg
9f3UmccMXN9dNjv3FhCPmUr8qS04kE/5Clrffz6f6scs/P9z23bkF1G+mq3E
2jGrm/5wIB7Q6x5WGh1toviYg/jVFlhwJR7Q3uMSk6c5EI8/8f123B1Siuv5
XJzP6zb24x2IB3Tt/naHAkpTPZ+njOc/OF/NV+JH8Lvf11pTPYfW11/m+FiA
/Irphw3XDx8l9OV6rChfQev7gxQQj4WoD9OPhE90ofiAvrAy5oh2P1HnsUiJ
m+faL7hTQPGxWAnLh33VzxQQD+jBtWr//TWPePgqoW2fMLWAeCxBfes3NjyL
6zm0i++qVlOtKF8tRX/ZefXNzdxfLcP10V4IKyQe0F0WF7hWYh7LlWii3RCw
EI8VSszqWhQabEU8oA9ZX7UrbUs8Vipjv8Ai6q+gu9eLzQrA8XUeq5TQ0ls8
56vVqEcYvh+siAd0l4UYcSkUH2soPpKIx1olhu7dczAkj+IDullR7O7mmVTP
1ykRViguTc8mHuuV6GF73NfVQvEBra8PwfXcT4lU13t9vmVRfEC3utd7nlMW
xccGzDcwPatURDw2KmO9Ja7n0H3LxpaZn0s8/NHPpUws/jmbeGxSovTqadVH
5BMP6NyFW0uVYx6blbGeRh7FR4ASmybculstk3hAu6R2u9qO+6st6Deznr5c
Yk35aiv66UEJja9wfwU95PPAkoFFlK+2IV/GNBk1kus5tLdnts25NOKxHfVg
KGY0+VTPdyjRcOe4+YO5nkMfPOi7bH0B8QhEP3/i8dY32cRjpxKuc6oteVWC
4gP697brZr2ypvjYhXpvWyn8hony1W4lzvYYoIrbUnxAFz0dc/2qI9WPPZiP
3t8zKcFE8QHdNG6oz34bio+9qFeVqzUMs6J8tQ/98uXdQT/nEw/oHX7javng
+DqP/crYv43z1QFl7P9rTfkKeu/ltCH7HIjHQWXsP1aS4uMvXF9r17mZucQD
OuLIq5++8fzjkBKvE5YOGm1FPA4roT2ufJL7K2j9eSSOjyNKbP2Q1T4umeID
uviRrJrvOT6OYr6Vn1ujZQ7xCEJ/llV71fd84gGtr4dRRDz+VuLe4Rs7bnM9
P4Z8pr3wYEU8oFvGfNn5zJZ4HEd/3uvt4maFFB8ncD7XjuxpnETxAa3vt55G
8fEP8m3Apm4fUig+oL9Ptiw9kU/xcVKJ29NsioVmU3ycwvhdGevamvsraO31
7AbcX/2L8bPp6qy6zOM0+m1T20KXDIoP6PUb5leZkUL144wStwqWONinUHyc
xXi46HOpTxbxgNbXx0+i+DiH/qEjCnIG5avzyti/PoviAzra4VSabRzFR7Ay
9gONIh7QYX6Lm+/h+LigRIvgaScbxxGPi0pMHvBlfKVY4gEddG7Lrb5xxCNE
Ca/+Q317pFB8XFLic7XkgZ7plK+gfT+UqXUhnvLVZRwvauToQTnE4wr6x7x7
4ftSiQd0h9b7fx70g3hcxfjH8J2RRjygW2cP9s/jfHVNCbXC23tPFvG4rsQu
l+FVpyYRD+j5pscLHZKJxw3Eb63kyo9yiMdN5Jelj8P+yiYe0JuWl574Ppp4
3EL9Wp81r0Ym8bithM/VTSVK8vwD2mNfwsQuycTjDurbkmcLcuKIx13U+/mn
ku9YiAe0vj96NvH4D/PrOpkTJnN8QG9+GZ7eIp143FPG+0bM4z7qYZ1JdZOY
B/TnwVG/RsUQjwcYf5ferytIJB4Plfin3dLT/b8TD+jjdUdOmM48HikxfU6b
n6pHE49Q5O8pqwb0/U48oH2XZ8V9Yx6PMd8c1qFgUiLxgNaWf43MIx5PlCgs
/v6EfzLxCMN8dsDXpynMA7rEleTyVeOJx1Ocf0Dl0ydSiccz5K87dfZ2SyEe
0G4DBhR0jyEez/H3Dc/uTU4mHi+U2P970KPsDOIBHbftbLEZGcTjpRKrb0+K
/5JDPF5h/jDofJuwROIBHT758JG0LOLxWonG69c+uZ9IPKCde5Xu8aiAeLxR
4tTeuk5rE4hHOOJx0PbYBunEA3rIh7L+69OIx1uc728Nt/bMIh7vMF7+Crxq
nUQ8oLvMj446zTze4+//V37r5Azi8QH5a8lFsSyNeEBr9sPUHOLxEf3/rQr5
BRwfH+n+UCbx+IR8fPpOYAbnq8/Uj3G/C53YLXPvqAziEaFE2dp+EydwvvqC
fPjg9LpWacQDerWbtHSLIx5fMZ9Njrja2kI8ItFf1e00sGci8YCuoW24wfHx
TQlteTb/JOLxXYk7rm0Wted6Du34uNPRhSnEIwr9VHKlUT5ZxAM6Jehej1YW
4hGNz7UFkYqIR4wS46tali/l+yXQ2vYiGzlfxSqx4qJDjepcz38gPoesPnSC
5+fQ+zqv8C2VQTzikA/c8lveTSEe8Uoge45oxvUDelotp9tuKcQjAedv7/rL
1ljiAf00K7Z4dirxSES/1LXCDOsU4pGkxJHSiKBk4gGtr4fM8ZGsjP2y44hH
CuJp0MUFvZkHdPDaLXlVmEcqxmPozkRnzldpylgfJpV4QIemf0n6J5F4pIN/
3bC+XWOIR4YSFaJtp89MIR7Qz4IbHyjH8ZGpjP0WookHdPiksNytnK+ylLBH
+c+IIR7Z6M/X39k5KpN4QD+dMKX0VQvxyFHCYVRgT7cM4mFBf7wgp1lf5gHt
/jmq5vU84pGL/tHq78h7mcQjD/l22dGfBmURD2jt7m2JJOKRj+MNfR7dOpl4
QI/2+M31VCzxKFCiina7J514FCqxzXtMOW/mAT3nyffd07OIRxH0yWt9BvJ4
tzILbbm27Wl0ftBgs/i/NLre0NcGhh/clUvna20Wddw2BN9Ip+sPPW5k18pn
uf5B94mutmgLx4eNWXgevFIrjPsT6MjQzqX6JRMf6LZBQw58+krfD3py5bi5
Y9KJl8ksXLQFJ3j8QXf+5FA9+Afxgz5f9XrPsqn0/W3Nwj3ifznTEokn9D/3
Sr+5F0vXA7qTefi9XonE184sLj6t73Ukk64PtL4e4Q/iDa3HbzSNX3uzaJNw
fdy8DOIP3eyXxyMvZNJ4ht46DQUph8aDg1mkrO8x8D2Pb+gns//dkptG4wO6
MKlKi9oJxMPRbLzfFU08oDvN2ttlKPOAvtTix4XOScTDySxeRPqN6R1LPKCX
jLGkT39HPKA75ybG3/xKPJzNYnDg9XDX78QDuor2wEMM8YAOa/WXz5so4gG9
3ryl74RY4uFiFjYpfY6VjiIe0H+6X+tvzfUf2q/kuR3TI4hHMVyvV8m33yQQ
D2iXpz3+u/edeEA3L5F55XQU8ShuFtr2bQejiQf0AG0D2UjiAa3v9xZDPEqY
RcOfQn+rG0U8oOfbjAn6PZF4QO8/fdf0iOtXSXyfW3fOqyziAe0zJfP1wFTi
AR38xXtUxzji4Yrr8enUjqMpxAP6blLbVfe5n4WOuPm9y+ZE4lHKLHam9Ci4
+oN4QMe0+HNtXBTxgJ6y+kbtqd+JR2mzkLJnn9/jiAf01LfJa+ekEQ9ofb77
mXhA68+LMo8yZnHf07V9vXjiAT0sudX7GfHEA/rqtp9+Dk0gHmURb/0WxZTj
+IC+fGPBx4txxAN6yruho2rx/Xs3s1h2apH1tS/EA3rJsvVuLbh/g25X1i63
M8eHu1n83G5F6stY4gE922XEWhFFPKD19VziiUc5swgMmuVdL5V4QPda1upw
3x/EA/q4d+em8+OJR3mzyNyTcT31E/GA3uQ+qdisSOIB3SDjVrOW34lHBbNo
5N/CY3kC8YDeXH/d4CHfiAf0imX9zs9MJh4VzcJaWxAylnhA1+hQ6ZKMIx7Q
+v5XCcQDOu3MFfHbD+JRySyqNWqTtDWaeEDPKukUkZdOPKCTnBed9osiHpXB
95VHcRlPPKC117XnfCUe0G9OPIhdwv1aFbNo6bH8o3cK8YDu2Wptx9GJxANa
9ze53lZFPipVbkmXH8QDutjsRJdYjg/oQVpDGkM8quH7tnvfemwm8YA+OiZn
TSDnK+hfnjxc3zOWeFTH9W8WafPsC/GAHrDxYWThN+IBXfW/NnGxscSjhlm4
zTyyz+4d8YAOz+mZ9TSeeED7V/5RzI/jo6ZZODV/+2p+AvGAth2MCOd8Ba2/
38P1EdpBe+CY5yceZtGqkmfTp3HEA3qco9XG9hwf0Nrt7A+ZxKMW5XOOD2j9
ee144gFddhQ6Dgvx+MksuraVOZ+4/4TO3rqnjA/fz4de0+DF3bY8X6ttFhdu
nGu/IJ14QCf6Lgmekkw8oK+UFFPKMI86ZhGbXbC7XDLxgG5/6aiYmEw8oK9Z
5cW+SiQedc1iRvTgWUtiiQf0wAiLt1Mc8YDW9/PmfFUP9V5bAIb7KejUy4tv
ac+r6zygnz0/vn02z8/rm439yPh+HHT2xoplxvJ8Hbre/DkbrS3EA7pJZvrR
monEw9MsTE7rqo3j+S90QNjNB6FpxANaK//a/Ffn0cAsxh76J6In1w/o1GVr
Xp1nHtB3aw1/4BFLPBpCbzs3t0s68YBuOW/UNheOD+jbBy/Om8f1o5FZOGs3
pLi/hm594Ijn22jiAe0yMsPtcCrxaGwWFfz7OfWJJR7Q+n6LccQDemRaB8uV
GOLRxCxuzR56sWMi8YDOG4YKyv0s9CxtweVU4tHULM51rF2hTR7xgB7SwnHW
FfZvoLcnvHW8y/5gM9SDvd2avM4gHtDeXRxqjeH5CLRd/yf/HMkhHtD686ZJ
xMML48Nrar3qOL//AxxbM5c=
         "]]}, {
        Hue[0.6142719099991583, 0.6, 0.6], 
        Directive[
         PointSize[0.002777777777777778], 
         RGBColor[0.528488, 0.470624, 0.701351], 
         AbsoluteThickness[1.6]], 
        PointBox[CompressedData["
1:eJxcnXVYFN37/2kQaZDuDgEVQQXRg4CgCCrY3R27i62YYAcWKirygN3djUqH
pGJgK4oSIi383rPe5/u5rp//PNfrYXd2dl5zxzkzZ9Zq0vzwqXIyMjK32svI
CP89H/R+md5qEXuv1rqyc4Q9myb8AzuNbdp3dJI9s4j5MfimwAqSTTbj7VlJ
sshXdY2IvSi5Xagy1Z7tePzHcQz4Ye5NkeUUexaMzZ0Hv68o7mI0zp7JCP/W
itjuz7Z77k+wZzfNsUHwsPYVnXeOsmdiX9WSZLDkgf/gxOH2zGkMtgiedn/d
ke4j7JmwuaB1ItbkMuW8Gl4ffwD/wNriSGcjbC9c2CDYZEBKlfZIe6Yq7GC0
iA30zX93fZg9S8Hu7QBfelCR0BP7txybew/ev2FAoxbYQ/gXI2IdegS8PoTv
WzEYGwRrsVm6Dtifo/i6JeCOL/r2fInvK+ye43oRu64XW9cbny9sbhl42oye
2k/w+dlZ+Aeu9fLyCR9rz4TDZ75BxOJHW519hu0LX1cEdg6fOMcK368Ou/cY
rLRWxsgbx0vqYyPe//TtFvdR5AN8oH/v9xXjyAe4qtPPg82jyccmETuhIlpm
MJx8gC+vSlASjpfUB3i4w3THXyPIx2YRU1Mqef18OPkAP5vbdfWNEeQDbGRq
dyFnJPkAl238NbJkEPnYImJucpOj5EeTD7DrqNXXi8aQD/Dm3c1mmyeRj60i
9iDhwki3CPIBVpwfnCw3nHyArbu7fTw+jnxsE7HkbPE83WHkA7xg4lGDa6PJ
B3js5jMZ90PIx3YRW+99VpQ5kHyA59VLjpgOJR/gB4cDolcNJh87RGzGqElT
u44iH+Drv/8WLulHPsDFsTdT84eTj1gRK01bGJERQj7Av8aPnBneh3yAk+K+
DFMJIR87cT5WT+nmEU4+wDPDVW/fG0A+wPM69+7WNZR87BKxtmUxivUR5AN8
c8/vp28jyAf4WEjbriHDyAe4Q/jK8J8h5GM34i9u+PkbY8kHODOk1WFVEPkA
J9ntOPF5IPnYI2Jnu82KKQ8hH2Blh6Txo7kPcF/7dyXB4eRjr4hFsUSPmSHk
AzzkSbnt6FDyAT7c7+Dp5QPIR5yIvTqadKluOPkAL+w5LbFLGPkAd0D4PAwn
H/tE7Eeb6ZfMCPIBNn+0bY9rOPkAF0um2xuGkY/9InbR94otCyUfYO9Fgzb9
GEQ+wPNKtxZohZKPA/j8xYfVGweSD/BKo63am8LJB/jJ2Hubt/YlH/EidlDW
LS0ukHyA30zUPXArmHyAF0cXrDUIJB/ggGSfjYf7kY+DIhaxcMec833IB/hU
YtL34f3JB3ha4221tsHk45CI+cVfmuHN4wPcZVTQUN0B5APsskH/ZU5v8nEY
529O057J/ckHuHnsi/hzA8gH+HnW7tmqAeQjAfGaFvf5R3/yAX7ot/xP9SDy
Af7h88DRL4h8HBGxdYbfSg2CyQfY/1nykMch5AOcNsZoiMkQ8pEoYkfMX3V5
N4B8gG+9Q0EZTD7AXV/2HigfRj7+EzGF7QrGc/qQD7BpVePE6GDyAVadNuCR
8UDykYTj1WT34VwI+QAv2uritr0/+QCXDdy2b15/8gH+u3H8pfUR5CNZxFIP
5z9qGkg+wP3zxn/TjiAf4Dn7vEzjwsjHURELrPOLU+Q+wEesTK9UDCYf4C97
f8z1CCQfx3C+zX2/9FQw+QD3X/nkwogQ8gE+Vr/tgi/PV8dFLPFpuO34fuQD
PGWMWDykL/kAt/95aNqavuTjhIhtq9wSMrQ/+QAnVQdoffUjH+A1fXyjFLzI
x0kRyzcyXDrSn3yAx/8It6kFT9Ia0eMquLOyX9AZHH8T9ze2SqdwvinIpCb4
2rOCULwCvOXhiLKH8LllztfmU+BPupd/e2F/AqT/A+fP3ooXKji/Wk5V54ee
FrHl+tE1vfD3q2mL7h8BX5TM2PkT75+LV1eD3Qff87yIeLRTWrPX/4yIefW8
Fx6H44lPX7MX7Lq/Ifkkjk+cPz4APHn85eoJOP5hwg6fRTwO6VrcCj/C27eA
g1KL0s7j8+8fMXZ/A24/KXH2eJzPi4X/cU7EwlximBuOr/D11oDNj0dFroIv
YXfywZHr/tNw6WnPEvF22/M4n1fqh+zE/uLopC0CV/8XEGKO80U4XGngUp/k
c/1x/NPx9YwviNgmu8+/IvF6YXfmgOf0NvqYgv0R3n4f/GeAe+c4fH5NPg7o
RXzfJeP3tsfnn8bhmgT+dL/IW+xHPsA53ZKWF4eSj0vonwJqZ/8IIh9g54xj
1e17kw9wQCcNNzN/8gFOVirotIL7uCxia8+eGDY+lHyAp/Teciy4L/kA79o7
XmlyAPm4ImKtU+s/TexHPsBFSigI3Af4x7M7NpNDycdVEYtTLneSMPIBTsq7
/MvCh3yA05YXZUT3Jh/XcD48nXdkqBf5AOf+pza0sy/5AG9qN6tBvxf5uC5i
MrG69lt7kQ9wZXpKn3N+5APc6jQ0qcKTfNxAPjxfEBziSz7AFkhHHX3JB/jG
0o9HO/UmHzdFLOVwe5t73cmHwIG/yr/3Ih9gdAc1SwPJxy30Kw/UO4/zIR/g
fK/WgKkh5AOsP8cmoaIX+QAbG2hET+lBPm6jvux+k/UtiHyAr1rPSsrtTT7A
eeOietb6ko87IhZzKcZS2Zd8gM+F5Qx63YN8gNtt/aM+oBf5uCtiQwccOyLq
Sz7AF55LEjf0IR/g02sH9zvMyMc95HNJF/GZYPIBTr5gmT1iAPkAp9y4OO9u
CPm4L2Jnlm5PW9yPfIBPhR56XTmIfICz8pZYbwwhHw9EzMCVvZrVl3yAS9tk
Zhf1JR/gBBz+k4Hk4yH6ke2m5Wo9yQf4o3iwq3Uf8gFe+UGmKSqIfDwSscdH
GxqiA8gHOPuM9xnFMPIBVvrv7o5kP/IBHqY9r8tpHh+PkU8yki5u6UM+wFaj
4y5kMvIB9tj8OW6YP/lIQX6xb3X83pN8gEtjV03T6k0+wD0KKx8XB5CPJyLW
qXbj80gf8gHulZ2+ZUAn8gEu+n7mjJwn+XiK8+3+XZnmTuQDfHX7afuNfcgH
OGK59tzUruTjmYjtedvtfl1X8gEuHrpmlJoX+QAPEH2XT/cnH6ki1vJuxfcR
PD7ACxxerDrsQT7Adj3/KznSlXykiVj0iwN9vrqSD7Bkjq9/dx4f4JTCOO80
H/KRLmKP/q5WVupEPsBlhnKrJweRD/CDGkvfQC/yAT5dsObsiV7kI0PEvise
+fLJl3yAc+sjPh7zIR/g0IcXdtoGk49MESvsu9A7NpB8gFeaZu/cy32AJ7aq
HnDxJx9Z6H8yS6Y29CYf4CxlBe/dvcgH+NsG7cfJvuQjW8TuGSd2LexOPsBj
LpT7+fUgH+BhxV5PP/YhHznYvzVZOUndyAd47ZNF9TKe5ANcp5wxt9mLfOSK
2KDwCbIDepAPsNa5DnO3+5AP8KHZ+/+r7kk+8kSsxv+YtocP+QCPEJ++1onX
c7CB25mLRt3Jx3PEj+jL8Mhg8gHuKwxwGPkAX2v6fpr5kg/wh/K9l9X8yEe+
iL2+Kw7f3418gHsEmZkN9ycfYOv5t5ou9SAfBahnt50+X+tCPsAbwnLvXOpO
PsBfligmOXiSj0KcX4fq28Te5AO8zWFtd81u5KOQxrPu5KMI+b91yYVRPcgH
+KbS9f4Xu5MPsJZSwnJNd/JRjPF2ftNoOUfyAT5z3t/TrjP5AG//lrBwmxv5
KBEx2brnp1y6kQ9wx2LRzuVdyAdY9DOgXzCPjxc4X2bHZfbtRj7AZ75/Xhzf
lXyAf63o7TmuC/l4ieNtEpWl3JV8gK1FtnkTPMjHSxrPeZAPcPN5ldYbzuSj
FPFpi4rTlXyA21e9+bLNg3yAt9YmLXrgTT5eYbww82k3PS/yAXb/GxJ+oAv5
ACesWDYnszv5eI3x+lnPPaUe5AP8assMn+Nu5ANcocs6X+5JPt6gvuQpZ75g
5AOs2nG1k3xv8gGueNUvoKEb+XiL+C+Y8uyVN/kAX939aHBNF/IBnpO3721r
T/JRhn7HePaq6R7kA/ydFUec6U0+wGpp4ypbu5OPdxg/5E5n9zqTD/DvXW3p
ZZ7kA+xYfKrG14N8vMfn7d78rLQb+QA3m/8pcelKPsBHnxqlHOpEPsA3v2xv
3edDPj5gPOA9zMnXh3yATa+7Zszh9QOs7rXQvENv8vER9T9Hz/tCD/IBntd0
xcKJ+wBn99oxOKEH+fgkYg6P158Y3oV8gD9Nuyl7hMcH+OYoB7dUD/LxGedv
87fCvd3IB7jl6Zz00zw+wPHXV0091oN8fBGx/9aM8Ipk5AMsP9puhCmvH+Dx
yjlGg73Jx1f0ixcUwifx+AD/CXky+ms38gHee8PmkD6Pj28iVj5+V4aeB/kA
C8PZAFfyAb524tOhF9xHOfJFlyFPh3QhHwK/Way2w5V8gC2CIqd87kY+wDsD
45codyIf30WsoL9VbEhH8iHw7CuXdHh8gF3cG4+0eJKPHxi/jM+KO8vzFdjN
N/57elfyAfY49Z/6QzfyUYH4XmLzO60b+QBHrzw+7gav5+BXzUM6GHcnHz9F
bPTS9LZP3Ae4/sLZrk6e5AP8HuX4GB9//EI83/zaWMD7XbBpRahaeg/yAT70
XmnFSkY+KvH65aXvL/D6Ad5U+eSsgT/5AA8NW94/x498VOF8NRON7exPPsA3
rhrr1DPyAT623kvGhJGPahFbfb3orEcY+QCfHWbfEs7HH+APiwtcfXqSD3D2
Xr9rj3i/WyNiht8vPnbl/S7Yfu7pXzt9yQfYY8ugOYq83/2N/D9OfZCxN/kA
Vye+XDjfl3yAO5w+uOUBrx+1IjY/4XvsQT/yAf41qk+vbz3IB3j/jNi1JzqR
jz8YX0WYSTy6kg9wuyc/mhR9yAdYu2W+nY8b+ajD+TZlZKdqXs/B0dGO4/N4
vgLj7C9z8yEf9ejHOvfKGudFPsBXllzqFOBFPsCat4zmPXQnHw0ipjF9padw
/kp9gGWTMw+m8HwFlmydsmMQj49G5Nsx8w+e4v0V+PSK3OBoL/IB3jMj/eNM
J/IB7rP7yS6JO/loQj0dmfjGypN8gPWW/e23wp58gGNyix898iIfzSI2V9Jw
VNeJfDRTv8zzFbjhbVniPWvy0YJ+c+Oto7NsyAd4W/XEusuu5APcZfvOCm1n
8vEX47XsHQ+u8n4XXLBubfhVZ/IBPjzlTKZTZ/LRKmInU1RvrOD9Llhhx/xK
447kA+zyOLTv3s7kow3Hs+HEkE1dyAd46qacLlscyUcb9Xuu5ENGzFSn34hL
dyQf4JFbBsp2sicf4FHans+/upAPWTGrlzc3ZI7kAxzvt2JCqgP5AOsIJ6w7
+QB/alQ72c2FfMiJWYwittCJfIAvxt7qctKNfICnivbc9XYgH/JilmbfqP2A
5ytwXn6HOTZu5APstbj2wRgX8qEgZgfuxMVq8voBHju7MmKoI/kAL+/k1KuX
E/lQFLM76rMeXPMgH2C9kbMdrzmQD3CAV6yblyf5UBKzrkW7G4PcyQe45OGw
dvru5AOcu2F6uy7O5ENZzAI1V6gNsyUf4OiE7NO5ruQDfERuQs919uRDBT5C
eibOcSYf4DPWr6cMcSIf4GXh9p5XrchHOzFbGptgvYHHB3jrupDUQ9wH2O3z
ikv1XcgHOKrCbVA4rx+qYham3vVIpDv5AMtpf8h46UI+wOnlPxrjXclHezFb
Emdpk2hNPsDfxwzur8J9gIO7PU6y5vVDTczsu/br6MTrB9h0qeXlYBfyAZ64
5U2vMx3Jhzr216JfP03uAywToaQxw4l8gFuelSSMdCYfGmJ2ymBF/G4H8gHu
ZaNt/MiefICF0znBiXxoitnap++zLtiTD3CqhrPYzIZ8gBdaPxri4UI+tHC8
UK5qTckH+N30Md21nMkHWJhuE3ckH9pihm5/argN+QDfZf3WKDqSD/Cit8+m
BTmTD/BWtJu/eL+rI2aTXmZZnXIlH+C4ihcqT7gPcJDp5TULrMiHrph9sXEq
n+hIPsBb7/hdHdaRfIAv6eMMsyUfejhfFk856+VOPsCr7j1e2+xEPsDJsncV
dWzJRwcxuze05L94a/IBNu4U3HTVmHyA8yWJG0rtyYe+mClNNQ51Mycf4HYn
RQqnbMkHuMYvd1qRBfkwwP69PdnhuDv5AG9b2fVQFwfyAdZ+srT7GifyYShm
G91Ozj9gQz7AY874VsR4kw/wDZWtf9S5DyMxE4+MyZZxJx/gjLfhOQYu5APc
QTas8oMr+QAf1szVmdKRfBiLmW5Ur4yNLuQDvEC15spOG/IB7jt6b0Ad92Ei
ZpKnTwff4vXDhPbHlnyAG46XX5Hn8WEqZh2FguhAPsDC5Y56G/IBDjEfmKnJ
48NMzEKFAWZn8gG2nWKZ68bzFVhzn+ni/nz8YS5mzSMezfe3JR/g/O0mK7vZ
kQ/w0LfbRaMcyYcFzlelqPKf3AfYV2Ndo0tH8gGO2uUzx5rHhyXi6dNhfyOe
r8BzI3q6neb9Lnjcn9VL07gPKzE7PfGBQ7ET+QB77TzQfowb+QAvdq9PH+xI
PsCGWeOtIu3Ih7WYlQ2e3CfLjnyAs3fuHa/E+11rOt+7kg8bMUt86NNY24l8
gBc1n+0Swes5+HLH/Q3JjuTDVsxUelS2fexIPsCLTHsPMe5MPsC1XSfE1nYm
H3Z4/Ygzi0J5PQcPav1l5mlPPsCXTm4s6Mfjw17MIvZtnWzrQj7AQ2dP1C91
Ih9gYXhWxvOVA/Jv7OQfwvGV+gCnuG02b7AkH+CY52fnWFiTD0fUC+Us/+Md
yYfj/+qz1Ac4+fy1+lPO5MMJ+xe2t9KI+wBL5+fsyAeYNd5ZXMh9gO+Hrqqz
MSMfzmJ2ti1yvzuvH+Cg05UtSbbkA5xsnvTczJZ8uGD7OZ2uHbMnH+Cwq2di
a2zIB1g6/+9APjqKmdPequhxPF+Bpf2oM/kAK5wdeseex4ermF3NvNHrrAP5
AOuuPHVEON+lPsBvM3QOT+U+3LD97C9iQx4fYGeT4iH6PD7A9sP62hxxIB/u
yM9rje/HuJIP8MsrX7t4OpEP8KLw8XGLnMlHJzHrtPbZgCR78gG+NEvryyIL
8gHWHjzgrQzvrzqL2c2zj6et5vUDnOeSsOyoFfkAVyUb1y23Jh/gSa/Vk67x
+tFFzPoJE+gW5AOce7tv5hre74LPjJy+YnxH8uEhZrt8+2THOpMPcJyi7io9
V/IB3tt+7ypX7qOrmK2L2d11lS35AI/51l/htAP5AE8t6/CozZx8eIpZ4W00
WHbkAxzub7Ja3ZJ8gGNnyAV2NCYfXuivpun8WWtAPsD3ulcXbbcmH+AD1dfz
Z7uQj25i9vxcSW2iJfkAR67JnJzN4wOcbT5DcX1H8tFdzDT6ue4ZwH2A3Vqv
OwTbkg/wRZPrrhm25KOHmPlFZR5y4z7AqTrFz144kQ+wqdNo25/25AOsiXbi
ozX58BazY9oezT3dyAf443tf5Thez8HS8ZAj+fARs8b/8jcecCUfYKUjXz4F
mpMP8NCXiwOruI+eiIeaXtu/WJIP8OkSV7nJduQDHNCSEmduRz58xcwqza+d
hxn5AHdf92B8ljn5AI8wP3oizYp89BIzhz9TZ56wJx9gkTDA4/UcHH1vk1UP
nq96i5mJNjpQB/IBXio38cQIO/IB1oxa7BLCfTAxO3FO+1F3Pv4Ar5Rz7Btn
Sj7AWx/8bKdjQz78UJ9X2z9eb0E+wJ5Oim/GWZMPcEHtS9kSO/IBHuo2pPWa
Kfnog3xxSs/H2IF8gG9H+8+vtiQf4CHzkuK+mJMPf/G/+V3e74KPB6ICmpIP
f+q/ef0IELO/TVZeI7gPcC/78PhsXs/BMyzjsk2tyUegmLUWh+2J1iMf4Dtq
beVKfDwIDmgw8JvMx+d9xezNBIwILcgHeGdU7NRH3AfY6MLSodPtyEcQ8lns
y5G15uQDvCf01uM7vJ6D8wdrTNO1JB/B6N8/fC4fY0Q+wO2OPjn/0458gF/0
/+a2yYR89MPx/Pguv7MD+QD/OLfmnI4p+QC/0DLdJ7YhH2DhdFfRJx/9xWya
q+LRvwbkAyxcPpTl/RX4QMjp6wcNyUeImM2cF3PR2IR8gHUQXn2tyAdYuJ1u
oCn5GID+ZOc+z0uO5AP8dXN4n4vG5AO8Y3ObT5Ix+QhFf/liwntbHh/gW0O1
5MfakA/wcZcXfXvy+AjDeHH5DAsXQ/IBXtQ2YqOGFfkAz5pr/Gq2FfkYiHyW
ptBibEU+wOZdPvsP4vEBLtk4wXQMr+eDUC8aQiceMyYf4GvPEnX78PoBPn3g
ml6sOfkYLGYHFeYHJzuTD/Ai4YYGS/IBll+cGLbUlnwIfz/alONuTD7Cxf/m
d0zIB9hnXsObBdwHGGfLhBH25CMC+W/Zlg31tuQDXH5g3KSOvJ6D4390zQ+3
Ih9DEO8+A3tOdyEf4EF/1wWvtyUfYPNjOgl5NuRjKMabajv+djQnH+DP4yYM
c7QmH+B986NGzLclH8PQz73c+d2HxwfYRzY0Wt2CfIAHGHVPPGZDPobj8wyK
rJN4/QDnbCtvF8LjAzxXKJgO5GOEmJlZ7k9OtSAfYLvMfo5RRuQDPHPIuykm
huRjJMarJleHW/B8Bd6+1Eycpk8+wMLlejsT8gE2bt61TdmEfIxCfex/KVls
SD7Apx3HTZ2rSz7AQzz9CqMsycdoMev84+mgMFPyAU7pF9/7uBn5AAd76IdO
tyAfYxB/s3TuWpmRD3DthmkJY0zIB3j3kOP71xmSj7Fi5u4xZ88fG/IBlt6X
ZEg+wAcOlRod1ycf48TMov5csZAvpD7AS3eXJe02Ix9g+YrkiOH65GM8xvuy
s4vOG5EP8Py18+N76ZIPcGZxk/V/HcjHBPjoVR6wlucr8PLXN0Y5mJMPsDBd
U8br+USM32vd3u7g9Ry8o/sU+XId8gH++efXjnpj8gEeN92/9YAR+ZiEfmJ4
euovHfIB9v+4yTLHhHyAN5SF3qjg+Woy6ue65E9FRuQDPHXQXJG1MfkAj01R
2+ZgTD6mYHvCDYAdyAf4fd8M/X68foBlPhp1rTUgH1PF/+b/rMgHeJRG7aBX
+uQDXPylbWgQ73enoT4oDNNwNSYfYKeeMxa9MSEf4MgZO3+u4P3udOSD3nPK
n/P5K3BA56XyWabkAzxMOGH0yMcM9P8fBz1ob0I+wGIT9XeuhuQD7PLog+iL
JvmYifHv9Mqt143JBzhoR9kr4ftJfYCvu9Q+6qJPPsAj9RYNrjUkH7NQP6ds
1bzC6wfYOSLLL8+IfIAzIoYV/DElH7Oxvc6LHocYkg/w93YhPRP1yAd4keHu
1nHcxxz0D/VpX05rkw/wornzb9gakA+wbOmwKzla5GOu+N/1FF7PwXeu3xi9
i9cP8LiXiutm8/iYJ2ava3buqeX1A/zi8K+e1abkA/zygs+bpcbkYz78i4df
sDYhH+D3eaN73rUgH2Av768nuuuTDxH6zdm5HdtZkg/wyKObFq/m9QPca9cu
8/W8fogx/o/V0JxoSj7AW1/uGqptTj7A33vJnArl9QP8/obVs9nm5EOC/l1z
ws7x3Af48mQbrQu8foCNkxcO8eTzJZGo98IEKK/n4F69t2qZ83wFXtXsLcqx
JB8LxCxkoay7Bx+fg7OXjC6/ZkU+wIe2Oqfc5PVjoZgl+akm9OH1A9zvUIfB
umbkA3wo5VppCvexSMyWPY3Y0dWSfICPzm3ZlGFOPsCB/YKPzjUlH4tpvofn
K/CSK0qVZ5zJB9hFr3xlGJ+/WoLjl6Ob+5LPl4Ar7k9eUsF9gFfK3hN9NSYf
S8XM22pBnh33AY6zbuxvaUY+wDIfzo8L5PEB9ti07NEJnq+WiVmUXazOHX3y
AfZS7OKzRZ98gOVZh27zuI/lqO8J7UJ1uA+w9D5PXs/Bc5/N3OjM+6sVYjZQ
aKh4vwueozplkb4Z+QCXvcGA24x8RKEev7fr/ofnK/Dc2H59c/h8Ilh6fcqE
fKwUsy0nN/WyMCMfYK2FFqsLuQ/wCJPJDne5j1Xif/crWpMPsL4w4WFFPsBK
Wr32zDAiH6vFbLif2oKfPF+BF2vmRfWwIR9gudrm1mw+/liDfvnp8b3C95X6
AF9L7h5kxudLwMJ0WhWvH+A9M7veMuT1fC3y89TjV1u5j7Xk25p8gGUW7Hd3
1yIf61D/1+lMK9UnH+DCW0l7tHi+Aq/flX7qsBH5iMb70xd8q+Xjc/CAjwbj
+vF+Fyy939mCfMQgX3p9WfjEiHyA362dM/I+rx/gldts/W7y8fl6xJ/Saud5
euRjPY1veP0AH1iXmDyUjz82YLyfn5L3ndcPsGGU4sxnPD7AotzfJ7bxfncj
Xl9S2jzEjnyATzule5uakQ9wwRzzDY9MyccmMas+5Gp5VZ98gAM87UZuMCEf
4On5x7+bW5EP8AAhAfH5xM1iNl4Y4JiRD3DfHydnrTUkH+Dgls2eY3j92IJ+
cbNclLUm+QBv3zX8q6El+QDLptR8fcXrx1bq33h8gAO1vr5XsCcf4DHp27cx
U/KxDeOTk8kfZ/H6AS4Ls378gM+XgF+vztW0MSUf28XMunViyA4+3w5eczHi
rDEfD4J9hRue+PzuDuTTDu/uZPP6AV4zNjThsjX5AHceYyYj5v1urJhNSj5b
NsCWfID9ZUQVL03IRyzNb/D6sRPjLdM9nQo0yMdOmo/i9Ry8b3uP3BcG5AN8
e1pNtpcF+diF/JTtE/Zcm3yAq14vv/mJj8/BYYeDnrZ1IB+74X/Gx43XtMgH
OLQut2C1EfkA610Zp/ZZj3zswfmB4eEnXs/B046kOuaqkQ9wWGH+a1Vt8rEX
4y8jRASPD/DLJRefztMkH2DxhazRC83IRxzyvbDAhscHWC1LNfC2JvkAt+se
7expQj72ob9OLaiRtyAf4BEjX+nt4NejwBujK/+q65CP/eif5bNWKDuQD/Cp
h+leIgPyAc43e5Kjx+vHgf/NJ0t9gFMcVczLeD0HX2/QQ0tJPsCWaj3rzfn4
PB798ER3vYs8PsBzh39bJ3w/qQ+wmpzLBn0j8nEQ47NDL/ybuQ/wu2nVkyYa
kg/wrKPHahapkY9D4n/3Z/J+F1xqFq4Wq0I+wI9DRN/luY/D6KeFG851yQfY
Y96sxEYF8gFOy9/gdlKTfCTg81+a33uvTz7A89Xn7J3Ax+fgNIcpX/+vnh9B
v+ZyZ4KoA/kAd0wcNNDCiHyAf5jN27Cejz8S0T/MfFy3W5t8gLfLX4jzaU8+
wJL1H7Z30yYf/4lZn/wTQ4X+VuoDvOOY5thBPD7AvUYrKy/XJR/g1FVrLJkG
+UhCvbVY07tFj3yAVR8U5h40Jh/gR97bLZztyEeymJ19ekLG0IB8gO9eWfQq
Rp98gDccW2NRxPuro2LmmvcrdhLPV+BT0/0cK/l4ENzhrNjLzIh8HEN/3Lyg
5zRD8gEOnDLiqYk2+QAL05f2WuTjuJhtCvhv6hs+vwsOEiaQjMgH+Gavs91m
dSAfJ8A7Xscv0CUfYOWD3js2G5AP8PHi5m2LbMnHSTFreKYlY8rrOVhoF+fo
8fUfYnYv9YD9HGW+/gP7eyjsclEHvv4DxyPiyxdh//+t/0A/aDjq8CFtvv4D
9ajG10Zbh6//EP9bb8R9gNenD3l0Uo2v/xCz/5K+D/fW5Os/xP/ul1fi6z+w
f5Y/ThVp8vUfyF/R6gMv8Hx1Vsz2D3r0XpHnK/CyzabW8zT4+g/k15DPP1WU
+foP1Guz7tMDtPn6DzGzXR4db6XI13/gfDlybt26Dnz9B/LBnTFPFuvw9R9i
9vdIyoql3Ae4ZvSCy4WqfP0Hzsf+WVd2afD1H2J2oWLtI09Nvv5DzLbFyfsW
8vHHRfRvSD8v9fn6D+S/lNV2w7X5+g/qNzT4+g+an1bn6z/ELOf9qJ8TNfn6
D7y/zXpGlhpf/yFmE2JrZ3ZQ5+s/xCwi++yx1dwHeM+AsJ9qfPwBfpWUpXSA
1/Mr6FemDpQ7yPtd8Nusb0EpvH6A2z0dlneV+7iKfqnb4JBIXb7+A750QjLe
KPP1H+gH3wWO99Ph6z/ErKfQjprw9R9itkDdo2uCFl//IWa5rgvs5NT5+g/0
h1oZzd35+Pw63b+hw9d/YDwvt3zAUT2+/gP9S7z1w3Ker8Cd+yy5Ktbj6z8w
ftMyn2uqzdd/4PMPxCvMN+TrP8Tsxs/lheM1+foPnM82fXNd9fj6DzF7ePXk
QAnPV+DrdyX35mrw9R9iVlK3KESixdd//G88/W/9B/q9/PdWW5X5+g8xayz1
CJHj9QMs3A5x2oCv/xCzzRcW6X3l9QOss6lP5m0eH+CMDYmzalX5+g/k7xuL
1Zt0+PoPMdv76/wVK02+/gPjn8xDblt4/bgnZsm9u/7+pMPXf4hZZMfK08p6
fP2HmI0t27Au2pCv/0D/djfS0V+dr/8Q030GfP0H6m3zs5IEbb7+g3xyH+A3
cWmK07X4+g/0S+7Rh+qV+foPMau/aKD6Qomv/xCz6HX3Nllhe8cPPrG8CN6a
MPpbf+zfuNv91OQe4fjajh4bhr8bvMypjwAPOnlix0McP+m6AXBB9E+HyXi9
9D4CsJns647jUB97e2ILj/F6750TTrezZw14+UHwVleFHo4436Xr1sAnje8Z
C/6EaaDeKWLWduVL6ngcbyvhBeCZJwcHd8H5L3z8R7C1pGnZffQTwss9n6D+
ffVIfIv39xcaA/AR332n+uH7C23CS3D1n2tunjj+wtdxeYr8JCwowvGVzjuB
+yrd2tIJ+Uq67hO8MvxnQTX6AeztE8tn6Odvyh6xwPl3CIdHArYTbriGjyHC
C8D3E2MUtuLv0r4kFfkqpNsmP/z9KV4+I5Xm5/F9o4QDAt5gHGN7BfEmHB61
NIyvl7CXe/D9pPexg6X3p5uQD/CoavWYXA3ykY7jeaLnbW0N8gE+fev1hJPt
yQfYWFjAzH2AG4wMNKJNyUcG/v6gqv8uC/IBXj1Ny+KFNvkAz5ohf1HWiHxk
Il9pqiywVycf4OpCG/V57ckHeIDBpD9BKuQjC+OH472bd6qSD3Do+o+NatwH
+HJf34Dk9uQjG9vTqDoao0s+wPqNf/znqJAPcGvJrZkeGuQjR8yEu2Pn65AP
8NOhU8s6aJMP8K23XhFW+uQjV8yM2np9fGxEPsD9lX+0meqTD7BTnkONrRH5
yIO/jst1XqiRjzy6/qdJPsDFn5zOCPO3Uh/PxUxemEBSIh/gSvPEZok++QAb
R1x89lKNfIAdHUqHBsuSj3wxm3FJL324HPkAJ4y9/2eiIvkAj7ffHHtbnXwU
IB+F9T65RY18gAeXmqyYqEM+Cuh+OA3yUShmzfKfr0dpkg9wxLLj+wzbkw9w
4wZX33hV8lGE/C+fE35ZjXyA59iXzRHqj9QHeM/GKve1SuSjGP6mdPNo0iYf
4CEWwW97qJEP8Jk+8pfm8PgoofG1IvkAX/Xu4S/WJB/gPPXQl+Wa5OOFmJne
2H/ERJV8gB2OJb4K0SEf4CftrcMLlMjHSzG7YlO0eKUR+QAnRH32W6ZKPsBt
S407BauSD/D96bZ9bFTIR6mYnVhcvfK1PvkAS9eXtiMf4Ds3rDv7cR+vxExl
94ePujrkA6y/MWFPP3XyAU6W33Vxvib5eI343Tzsl6I++QDfZGs/pPL4ACdc
FY2MUScfb8T/nufQnnyAp3UxzRXyu9QHeJXewi/mcuTjLfr7Njm/1WrkA7xG
Rfy5QpF8gMc+8vqQzn2U4fxTEc548gF2/Xavs4IW+QA3BZUdnalFPt6Jmd/v
HovvKJEPsHfvp+J3iuTjHV2vVyMf78XM5H7Mwo/q5OM9XZ+TJR/gjZoVDe4q
5ANcXiRz7D8N8vEB/eJdNNBq5AN8p/jtidMq5ANc/OxFO/d25OOjmA3Tkh/b
LEc+wDUHKo6c0CYfYPsTi9afUiQfn8RMo/TMjg2tdv98gPeuqHAbpEo+wAFz
LoqE/lPq4zPyy7Gi2JvK5AN8fOXbIUdVyQdYTnhAQ3vy8UXMYuzMB3kpkg9w
43Sl6jV/7f75ADfvmXxZ2J7Ux1cx0/Ir+lYkQz7AM3anOBxWIR9gl7dpPWvq
7f75+CZmy4UJdFnyAbayHN9HUZl8gIek7V2mr0A+yjGe82nxHClPPsDVd4fM
yZInH2CT6QXaD9XJRzldn1EmH98xHreoiTujTD7ABaVdr5fIkQ/wvE1jREpt
dv98/BD/W+ffZPfPB/iERWGgqiL5AJv0/xl4FcdD6qMC+bHGtjxeluIDvMJF
R7dQhXyAHzidHTJIlnz8xPYT+pwvlCcfYJd7XiYusuQD/OXswB723McvxIt+
yM4V3Ac4JNIlukiF4gN86s/KZDPuo1L8bz2RLPkAa1n6p2rIkQ9wYln9fKHf
kfqoQv1Y57qoWYF8gGeM2Hq7WIN8gKce6+f0jdfzauS3/JMP03n9AN+pGZmg
rEw+wC+KB7YJvqQ+wAd72F4Tzk+pjxqMhzsYb5wqTz7APxN6dhTGT1If4Pjs
j532cx+/xcxgqlearTzFB/hrD+uyY2rkA3xx2M/4WF4/asXs88oNSUyZfICr
yu52r1YkH+BRHQNr9qqQjz9i1mldZ+vBKuQDLH2+gDz5AEu3g3iT+qgTM4WM
42Pecx9g12Un5H41UnyAI6zMN+3jPurF7HXQvNDbvH6Ak33HBW9QJh/gLWV6
w5xlyEcDxsNu4Y7tNclHA10Pakc+wPd6jDnj22L3z0ejmI1z+e+OLfcBlujX
XU3hPsDLQ3qMr8D5KvUB/mw/a+Y8RfLRhPHs2jcX52L/pT7AO4vOJezG95X6
AH/e3/FXb1XKV80Ybxtm1oYokA+w0bdSg7xmu38+wNL1NrLkowX5+8niScXy
5AOcPWxcTW9Z8gE2/+tekoT9k/r4i/4kz3FsE/xLfYDPxC3Ys47HB7jOKXWK
WJnio1XMHneakD4Ux0PqA1zg6vOkdwv5AHtW1D/xxvalPtrofmaw1Ad4pc8m
lTYeH+AQycPz9m2Ur2QkLG3C01PFcuQDrDrgxEITBfIBtuyrssOrlXzISpiB
c9uoce3IB1i4XHYTnyf1AT72Omr7jlbyIby+Y5HiXeyv1Iec5N/6KxmKD/Dt
hG+3q5rJBzjxmMuLvi0UH/IS9mLSjVznZspX4K7re/gdVKD4AIfYTKtbqkA+
FCSse7/fqVd5/QA/uL6yKRf5TuoDPPbvC9veTeRDUcL2PXO/u0uB4gM8VmjI
5cgH+F3NCI8ufPyhJGEXfhhUrOfxAdYbtzbCgucr8Nf3CscLVCk+lCVshXBD
mjLFB/jyby8vH3y+1Ae4rGX9JiVZig8VCbs7cl39UJyvUh/gqkez93lxH2Cr
3VsPxfwlH+0krMunF8vWy5AP8MGdfr+s1Sg+wPMag/sv4/UcrBEW8OC6EsWH
qoRtrI4fvrCV4gM8fG/UcAVlyldgdU/VftMUKT7aS9ieTaMVO6tQfICl18Pb
KD7A5T9zA/1bqX6oSVhTQd+F3ioUH+CPKRVTX/H4AIdYN1tmylG+Upcwu2VG
TyW8vwLL3Xaffp3nK3DypbrF19soX2lImNDuFMmRD7AwXfJBnnyAI1Q+6QQp
kQ9NCQudsWtEeCvFB1i4PPVJgeIDXBk7aXVAM8WHloT5FoRsncrjA3xh/EWT
67y/Ak/qtComS5Hqh7aETVYt7n6QjwfBFfcaknxbKT7Ab3rrJ/lzH+Bp/VbH
j+I+dCT/7qdtIx/gZ6+vRa+QIR/gG3l7VYbw+qErYfIHDgdW8nwFftev/b6h
DeQDLH2eUgv50JOw/W9bx3RtofgAzxMWfMiRD/DegyeP3VIkHx3w/mEH24Yr
kg/wsHWdbizn+Qrs+2v0OV3uQ1/CboXnrh2kRD7AWov/OHeRIx/g5Rv7LtaS
Jx8Gkn/rOdtRfIC/++4tSFAlH2ADYQFVK/kwlLCdh29cesn7K/B44QFScuQD
vOzj0U6VjRQfRhKW8X53mC2Oh9QH+Ea1g7MJ9wE2uRPwp1iGfID/0ynpfJ6P
P4wl7L3flR9v+XgQPKp/3O5BvL8ypuPP85WJhLnU7Xuzu43yFbi0p8a6RnnK
V+DMpItbktrIh6mEYXQ0eC3PV2B72VmzXnIfYGTjwpXNlK/MJGzTpQEPAni+
Ak85r3ZaHe+X+gCzumX1qfKUr8zh805u9XMeH+DVgSv/avH4AM/YeyC/ifuw
kPzffJHUB9ghcdPF942Ur8BLVGFYjvKVpYQZ/hpjWP6X8hV4+qH1Jx/zfhfc
v2p9V6H+S31YSVhQd9clz9vIB/jx/cMB0W3kA+xv0XGyvzL5EP7eMPP1wTaq
H9YSJkwPlHMfYJO1H7vM4/0VePS12X1GNZMPG2zv8/hMF+4DfK9r4OoCXs/B
h922bMquJx+2iP/zV6zaaskHWPo8OF4/wHNGOSlIqsmHHfK//dZpU3m/C5au
V6gnH+BsuZ8aTnx8bi9hQ6MPbnWWJx/gqZJZ0/c3UT0HW6zrcELYf6kPBwmr
t1T4FMLHH+AlByYmn20jH+AXt2Z6hPF85Yj4bloasZPnK/Dr2wdPePP6AZ71
RulamSr5cJKwltbsLbrKlK8Efv/1wf/1u+DTqupPLrcjHwJr2laa8n7XWcKW
CgveVMkH+KL8162OfL4ELJ1Pk6f64SJhRvI/uq/k9QPc96pZxGI+PgeHR301
sOPzVx1xvO0W7HvSjuoH+LxT7MuRahQf4DVX22SL+XyJq+Tf9W4Z8gFu39du
oVwT+QB/+dGl5QSPDzfER1C3x0k8PsDS9fnN5ANcMrhIYXAb+XDH/gkTknz8
AT6nu+9jBz4eBDdnjTwi4eOPTjj/Mgaejmqi+ABbuPX4tQfxKvUB/lz5dvBk
OfLRGf3Y/jtxsdwHWCc0cWNgC8UHuLzAucmfjz/Avy3y54+vp/jognyd4eG+
4Q/VD/Dqg0+3xDRSfwWueGNROZT78EB9HPswU42PP8ATP+xIyuH9FVhI7/vk
yUdXCYuytfNVUyQf4KDFWj4RMuRDYGH9jwL58EQ/cXHbksu8noNFE98sWdxC
PsARGbPtFvD64YXjO0F2gJEM+QDrxMQtbJOhfAW+N9hlQBnPV90QPxg+2bRR
PQeruv5ovdRA8QGWPm+Tj8+7S1gf/zYFg2byATbf5v/XrYV8gKXP1+H9VQ/0
G+xI2u4Wylfg+JwwpSA+XwJe/mpAzJIW6nfB0vtpGsmHt+Tf8w8UKT7A0uvv
fPwB3jx85Cs9Xs99JEy4PHdPlnyAD9d86zuihfIV+NqjTd9K6ihf9ZSwD1+G
dJFRIB/guSMiRuq1Ur4Cbws6Fe3QQvnKV/J/85FSH2Dp867aUz0HR+3Mi4uU
pfjoJWGPTH1Xzuf5Ctzly3m7T7x+gA10Ot2+K0s+esMvCxl+kY8/wN5+B017
yVJ8gJ8vsd74W4Xig6He/ja+E8DrB/jMbg+9xWqUr8AFbscP/OL9lR/yZyfn
U7q83wW/v7JQdJHXD/DGe4MeLmogH+CUYPdZ9c3ko4+ELfx8pacm73fBNxer
N+XLU74Cj2xoGrVPjuLDH/X56paZx3l8gKXXT/l8CbiLmbdvpRLFRwDeP2+m
p60G+QCnTn1dyOQpPsDtAwZmHFWi+AiU/JsPlyUfYOFyYbMM+QAbFN7IKm+i
+OgrYfr1Fgc0/tJ4EPxyeXXgcj4eBN/quvL93hbKV0HIX9FXnyXKU74CD1dd
M+aDDPkQ2OqzQ1EdxUewhL3qer1kLZ9PBJspmJ2b1UjxAT5esyi6gOerfhKm
e/3I1upGig/wiPTUX3KKFB/gE0tTnbzlKF+BpfdP8fmr/hKWO63o6yw+XwJu
P7m9nwbvr8Dn1j/xjVMiHyHo31+s7PKM13OwljAgq6P4AI+JDGrL5PNXA9Af
/nTMEfK31AdYuv6lheIDPLV7Qu5qPv4IlbCrsi9Wq3AfodRv8PoBrvCYHpXR
SD7C6Pu0kQ9wv4QfzaIG8gEWlgf7tZKPgYjfh+a6Tjw+wK4ros6F/KV8BW5j
t+aW8Xo+CP2D/IhPJZUUH+CnZvNrRteSD/B55+bzKnWUrwYjf60qbmloJh/g
kGGBN9NlyAf43AZ33UAeH+CbC7sNXFhF8RGO8UlBkdkWXj/AC5b3m3y1jvIV
uFJm4KibvN+NQD97+MCE7vXkA3yxh3JuNPcBtng5xjO3mnwMQX+oerjkxR/y
Ae6sVCxu4fUDPMql1PRrK+Wroehv+vZ8mV1B8yXgo+EVM0y5D/APk/2vHWvI
xzAJm93/skZQPfkA93DKWn6Iz1+Bpc+3riQfw3H+au0WWdWTD3Cy5ZIVy3l/
Bc4+pzVsciP5GIH6HntjzN8q8gEe2XL8YjiPD/CMhZL1H7iPkRIWNsH73Cs+
/gBL97ue8tVI6geUKD7A0vlxXj9GSf6td20iH+B5m1MDrzWQD/C9M+adNKvJ
x2jJv+ej1JEPcGTIGStxPfkAfw0fM7TuD/kYg3qmWGoWzvtdsHR+mscHeF+a
4vSqevIxVsKU/rhG3m4hH+Bt1x5c8eU+wPNmt88N+UM+xuF4LnZ+l8B9gLMK
biXt4fMl4MpTh+r28Hw1Hv3+w8jK903kAzzCZ3NkYTvKV+CTm0/V6mpQ/ZiA
fqhK69lAecpX4NOFFWuGNZAPsB/CKZnPX03E+LxGaX9jK/kAj94fsyiMz7eD
E5YdfTSXzyeCQ/WsFvrw+jEJ8Z8cMbwXz1dgV+EE4fNXYLOMQR0iGsnHZJyf
nr6Ojn/JB1i8aPYBNT5fAk43zbzzvZF8TJH8e94ojw9ww9aAGQq/yQd49pHt
qWq8v5oqYW5tVn/r/pIPsM/xXxluvH6A6+LN9fbw+jEN/YXM5p12v8kH2MZ9
9qQ19RQfYLnCwsvX6sjHdPRzi45NPVpHPsBWwgIAnq/A1zytDZV5fzUD9ci2
94fhtRQf4DW5mjbR9eQDfKcoMr+Z+5iJz098rH20hnyApc+P/0PxAZaul5Ol
+AB3zimL7lNLPmZJmFdGU/YTBfIBHn8zcuLRevIBftd/0RyFJvIxG+ONCWfn
T+DXP8AywgM4a8kH2FSYAOE+5mD8O3BkaMlv8gH+IrcvNb6RfIAN7b6518qQ
j7nwZ46Ex+d3wUeyejfZ/6H4AG/80/dcJx4f8/B9HGbsTuHxAb6xauqxfrIU
H2Cj8xqrb/Lx4HycDx/rMh2ayQdYWL4b10I+wPFLlJfk15APkYQ5aiSW1deT
D7B0/QuPD3DNsk5OvbgPsYTtDBLZTOX1A7z3Wmj1TV4/wKKKl5EHeD0H207q
b/v8B/mQSNiUvfke91ooX4FfHV8yZgiPD3DB3Y96Zjw+IpGfa9iUna3kAyws
X+hRTT7An6uvtjzk+WqBhG14enL2Tx4f4G4eTc9FfHwOlj4PrpLy1ULkB9Xr
2gNbyQe4nWiZQaUyxQe4xmblU2N+/WMRfAo37PPxB1hYjnCH1w/wpueR7cfy
fnexhH30vPD9LJ9PBD8/3ydjIJ/fBevtyvpuxuevlkhYB+8Ll0JayAdY3bjJ
4WYV+QALt/f25vNXS2k8Xk8+wNL713l8gPO9T8dbNlG+Am/p1mVHC68fy+DD
vHHdGj6fCM69X2Pp+5d8gE++q1q7sZZ8LEe9r0jUKWkkH+C2caqa8X/IB/hA
391bOstQv7tCwjq6bc8I5eMPsPR5jQpUz8F+N/Z17atL8RGF+i48YI2PB8F2
yhWzahTIB7jPpQ5dXfn4Y6WEbR/T7djdVooPsK5wgb2VfIBXDldoG819rMLx
TavouIyPB8EN+sXbFteTD/Bs16w+PspUP1ZL2FadWoNl/Prg6v/NR0l9gJWX
+u4XxmdSH2vQ3907ISnl8QFuGBK2vL8SxQc4483Xhhk8X4GzlQ5M+cTz1dr/
L1+Bpc+n4D7AvypcNPP5/NU6HO+D8wPqW8gHOK+m500fPp8IntSwcb8Ovx4V
/b/rMVIfYL1LGydu4PkKHLvh/p29/HpUjIRJb+iSIx/gjf1tptVVU74CC7cj
xv+m+FiP8bjB6r7lNeQDrHLWdNSU3+QDPNawPPDnL8pXGyRsR4/cF/tqyQe4
W7fjDh2ryQdY/1j0hKF/KT42wod76ccYXj/AMl6Wfcbw/gpc07vxzuJa8rEJ
x6cwT2nCb/IBHuU8P6g7vx4FXjVgdsGLOooPsDBd19xAPjbT/Hwdxcfm//Vf
Uh9g4XGv/X6Rjy0YPxwrbt7G+yuwGYbHBby/Ag/wePPjKB+fb8X4dJXLy0vV
5AM84HFMz7W8noONznYvGlVFPrahf3rb3SnrN+Ur8KfQlVvC6sgHWHq/y1/y
sV1Cz0kkH2BhOf5Xnq+20/W13+RjB+qLk7lBUQ35AG8xFFY8kg+w7sSUApc/
5CMWx/f31qj0VvIB3t+osfIDrx+xdH5yHzuRv/asN47h8yXgJPWHSgEN5AMs
N+XbC7+f5AP8PLfwhz7PV7vQX/jMn3zlN/kAD31982lLC/kA63cQe6dzH7sl
THgcmmwV+QCPFS7Y1ZAPcOcl++uyef3Yg/gTHlDJr3+Asz8dnDuvlnyAT7df
cmAin2/fK2G98lTVRvL+Cpz8bc2OR7zfBd8859rTndfzONSH5R2jvvH4AGu3
BubtryYfYLPRuVrbG8nHPgkr3X7qzmVez8Fvlt/8dPM3+QAXKQyul20gH/tR
n5b88h1TQz7A0udPcx/gbm/NjM78IR8HJOzSvLs+XX6RD/D2hWITde4D3Dgr
SLy9hnyAzUY2Tu3USj7iUX8+OTI9Xs/Bt7YpVel/Ix/gpMsTQ6fy8cdBCXsw
MclP9Qv5AA8rnGC8vpJ8gKXPI6okH4ck7M/v49Yd6sgH+HX/C9nPasgHeNd3
nweOfL79MOrF0vOVKdXkAxz74pd54m/yAT64XWaefiX5SJAwD2HBVDP5AAvT
iSOqyAc486VP8rka8nEE8VK6+e/USvIBvhJ/3uH2L/IB7l9R+nZeNflIlLDj
E5GAuQ9wxZy03h7cB/h322mboBry8R/q7ZBNl2/w+ACPZ+6vb3EfYPeNwaF3
qsgHuEXmqJe4iXwkSVjw3z+q7Xm+Al/sGTxw5w/yAVYSHtDYQD6S8f1qFhq1
8uvn4HHCDwbw6x/J/xs/S30cxfhIuMGhinyApc8P/kE+wMLt8E9qyMcxmm/+
ST7Asf9NVt5bRT7AWlbnD93j9eO4hC00O+2UzuMDfKt17JEefL4dvEB4wDEf
f5zA+OOCkqP6Z/IBFn5Op/UP+QD3EBouPv44ifGH4rrZvxrIB/jrMJUzl/h8
yUnq56rJxynU8+Cjc1tkaT4R/LeLoY0O768EXr9JyYnPl4DvPRlxfHwN+Tgt
YQMXpmWLeL46/b/+VOoDnDlg5l9XHh9nJGzt35JbM7kPsJvwQDLuA+yRbKF+
opZ8nEX9eum7dAT3Ad6wodNK40ryAT5w2+XOBF4/zmE8dnxpqlMN+QC3Hz/+
RziPD/Dw0ZceVPwiH+dxPoXZz+tQQT7AJcf6fpteQz7AVy/gBKsmHxeQr06G
KV/+Qj7AH8umj+leRT7AKkNn1bHf5OOihFmEWNxO/EI+wIUTY0b3+kA+wFEK
rVW/K8nHJfSr0gfQUnyA+7d7dHpZNfkAD35dbf/gD/kAm/mcfLKQ319yGfkx
rneZfi35AEt/b6yKfIALx1+4+I7Xjyuo98ryufcqyQfY01l0WZ2PB8HhUw0X
r2sgH1clzH+49aC/fDwIlq73/U4+wF+Nmndt4+OPaxjvmy659prnK7B0fS+P
D/CFCSbVU3i+ui5hH3q/YWu+kg/w2E3sj+Z38gFO3IaGuJZ83JCwUw0PbJxb
yAc4teb8socV5AP85fPF5u08X92UMN9ADe1ufDwIXj98V88SPj4HK9t323yW
X/+4hX7DedCWR7zfBU9e7vrtHvcBNrz4yVnIt1IfYGG10qlq8nFbwkb0/BO8
7iP5AOe8Ob/vOPdxm65f/iAfdyRMuF1yA/cBjq0/vbcd76/AJrdfWjh+JR93
MX4y2hHe7iv5AN87FRxz6Sf5AEvvf+PxcU/CVgQM2GTbRD7AJZu9Um/9JR/g
JXkVt2/w+ZL7ON/+uBzW5PO74DuabJYuny8BKws/P8Pnrx5IWLFx/5+BvN8F
z4opX67O+13w/YFD/1vD6/lDjI+OpO0+yq9HgdVPZGV3ayIf4OjJcb7t+P1w
j9BPf9zQ36aOfICjMjqPfF1JPsDqqb+NBtWTD7DNerNnRyvJx2OcXzJNUW28
foBl77+6K9SXf+s/cHyKPUdp8PndFPR7ZTO7fPxJPsDSxyH+Jh9g91dho22a
yMcTxEOPPf8583oOPvZg3+N1deQDrGxT1y6xgXw8xXhMuEBRRT7AT7J67RjM
+12wkvpf3TG15OOZhM0Yne39kddzsPT3afj1KPDN795DIng9T5Ww89MOV0dV
kw+w9Ljz8Tl4gvDAtybykYb+IbbYcAG/XgsuDFSd+r6ZfICVx+8f0IH7SEf9
d9z3zJ3Xc/AMC5eGuVXkA9xc3nv2ygryAfYM6NCqxq/XZuD1uVNn6VSQD7Dn
pGlHUt+RD/DtkA9nN5aSj0zUv7orIzYXkg+wSV+/qoa35AO8fMDRrgdLyEeW
hE3vGJ8TVkw+wL0WGTg6vSAf4JH33VJWlZKPbPQrC8472r0mH9k0HnxPPsDs
7Zlh9q/JRw78zvg8bkIx+QAP2bJxUk0xxQf4Z1XJlG0fyEcu8s35gMSmMvIB
trt09HXUW/IB/vR78wnzl+QjT/JvPeRr8gFWjT48qegF+QBr+p/Z7fGJfDyX
MO8fEdvT88kHOKNxUuXTMvIBNvRHx1BKPsCvDPLaL35LPvLBm3bFBr8iH2AN
N7PIhHLyAZ4sPHD/I/kokPz7XbNP5AN8aO68AQPfkQ9wqeXurYeKyEehhFlv
TjeZ8JZ8gI/O2XnV5A35AKssajFQ+UA+ijD+PHhKa8cn8gE2WLdhZtkn8gHe
b+SV0VREPoolrMrDzVTlJfkAj/t9OmfWe/IBtglzePm9lHyUoL/8O+n6lDfk
Axwl3HD/jnyARQH1Z2e/Jh8vJP+ev4Pj31kY+IOXXhh1oArHo9we/wcsfZ4m
9i8p8Prvv+CQWO1B77G9UVN8yga+lLCUW+uNjHF+6qx7mPEfWLi9Rgfbz/wP
bwALj7NMwv4Ifw4sRX8sPGAPr/cRfugOPOq/4PpI7H/t38Il5eCTwzO6PMH3
E6YhfF5J2JHPS0WCT+HjtoGLLl+7H4zPNxN2AKxwepVWOva/aAn2+DXyfXtb
x5X4/G375umsA++diD3A8ZT+bgyYxdgEH8PrW/Fx9m8kLMx/yPtcsPR3M8FD
PWY7WeL184UvBF4rFpXvx/FwEA7QW8m/59nhfJL+Th94OPsvoRf2fz8+7iFY
un4KPEjYgTIaH+L7SOdVwKm10Xbm2P9HOBzXweVT9TJdcXyWCgf8HeJ5ZOcx
ZtwHeL624Q+TF+QDHHdZTXz2I/kAh11f4zOojHy8x3hbuKHkI/kAV7uvfTag
lHyAtU33iSM+ko8PEvqdFvLxge6H4z7AFiXrN4vfko+PVC9ekQ/wq9l+ldve
kw9w1/rYqnsl5OMT8ltSn4WRL8kHOE/TJjroI/kAx8Z80+r+gXx8Rn/kmavd
+JZ8gNXGmM/u+5Z8gEVL/AJmlZKPLxKmm5D3Y+AH8gEWlss++UA+wEt9Hs98
VEA+vqJfmuo5duBr8gEedmNZ2LIS8gF+9MQi8PBL8vEN46XVk6akF5IPcMy+
d4XKH8gHeOicrB8bC8gH+N7WSbeOFZGPcqpvBeQDvOlGzoOxb8kHWPg5z+lf
yMd3CdM3vHy7qIB8gJ2fNR4clEc+wDUrlAoPviQfP9C/Zt5e1fE1+QBP6jB/
ink6+QAvFH6g+CX5qED/HxmvWFpEPsAdhQfI5ZIP8KfE6APXS8jHTwnbnnnz
1BruAxzt7Lk8MZt8gN9kR5hJCsjHL+Svh+fuLM0nH+DZd9rdn5lBPn5Rv1VC
Pipx/k859WdlAfkAuzcvPOHDfYC7h6n+Ns8lH1XIrx/atp/MIx/g+RolszQz
yQe4oCFm+K7X5APcf1+r3alC8lEtYVMjzle58XwF1t7xJLPgOfkA380MXOGQ
Qz5q0G/ecdBsn00+wFpjB5V1ySUf4C2DS0qbs8jHb2xfeCBuNvkAj3MP1X5X
SD7AI3XbrwjMJR+1iK+k52ZPcsgHeM4K++avz8kHWFjeuKCQfPyRsKRf8rGl
WeQDfE/09XFwCfkAR50L2ZaXSj7q4OO14+XiPPIBbl4c9eVsLvkAnzvaoWzQ
C/JRj35y0YwRW/PJB1j6ewnZ5AMsPD69fR75aJCwptx4i1XPyQc4b5LTrgtZ
5AO88p3zQMss8tFA1+NzyUcj+vUkRYQI+QDveCuyuJVNPsCIfqVbmeSjSfLv
eWFZ5AMs/b05Hh9g4fGCPmnko1nChNuZemSRD/CDKLPu05+QD/B6UyToZ+Sj
Bflo5lzjV5nkA+y2wE6uiMcHWPo8wmLy8Zf68VTyAb79J95c7wn5AD9Qe7Yx
IJ18tKJ+1L41lEsjH2D26Olm4yzyAb5pUfVQJp98tOH8Cd6woVMO+QBb3F00
MyWdfIC9fYxM7Xh8yESyYcIPAnMf4C3GA1KqnpMPcHn18oOt3Ac4Rb2hpVM+
+ZCNZBYvqsdbppEP8FEvseRBJvkAr+6/13F5CvmQi2TCcstpPD7Aj1Ouzv+V
Sj7ApSM2LR32mHzIRzL1wTG9U1LIB3hdU1yPsTnkAyxsPiSdfChE/nt+7XPy
Ae6/f2bz8BzyAXaT2ZZ/LJV8KEay5fen3ZrzmnyAtx55dq+R13PwrLsLdhtm
kQ+lSLbBIODo8SLyAV6XtFRmC/cB/pxn/arxGflQxv7MVvO2yiIf4Nnxiw8l
pZAP8IedS5Z6PyAfKpFMY6PW8Jwc8gGePyk4zP4Z+QBLf58sh3yA/dYsrilP
Jx/tIv89f/M++QBnHpnfPi6ffIDPu/Z078B9qEay98pfI1IzyAfYTbhBpJh8
gF95hMgV8nzVPvLf/AqPD/DEEyM8VVLIB1h6f3cq+VCLZAHvghMf3Scf4Lhs
012jHpIP8IK4kdGTMsmHeiRr6R5v41JCPsDlB7uqb84hH+DBD9qPvpJNPjQi
WciY1JsfeP0AS5/HmEY+wBlzhAfMkQ/NSDZj0ZvRO9PIB9jfu2d0dSb5ALt0
GDLkbz750Ir8t94kl3yADW10YuKekg+w8ePOmQk8PsDhhQeWB6eRD22cf31z
Hic8Ix9g6XrELPIBbu5laivEu9SHTiRrqlj9Y3M6+QCX6KVVdMwnH+C1XyJ/
LSoiH7qRLPT39ogF3AdYev3qOfkAS3//tph86EWynO1DyhqzyQe4PD6926tC
8gH2OeUe4lNEPjpEsguLV90dnk0+wHPbMvrvzicf4N2fbt3XzCUf+pGsy/mb
3Z1zyQd4U6Caz9Z08gFe1Prz8vhc8mEQyRYn2drmF5MP8Lq3Jv4yeeQDXGOt
WzW7kHwYRv57vmIp+QBLr0flkQ/w3xjzzst4fICPWF5648t9GEWyG4V+4zSL
yQdY+HmXAbnkA9xncb9DHZ6TD+NItitDL1KL1w+w9PeCn5MP8M0037FvnpMP
E8R3kHi7dz75AHu0Rj2LKSAf4D1dVw2YnUk+THH85oV8WsvrB3izZU5KO+4D
3NPjkej8c/Jhhu8fn7Vk9HPyAf6j3ZCSm0s+wKYHglon5JEPc5xPK/ZoG/B6
Du7w3j45I498gM/K9vffxuuHRSQre4+CzvMVWPr8jDTyAe6xSldVm9dzy0j2
zOBndZ8M8gG+cfPZ9Mu55APsvXRnu4Yi8gEWKa16sD+bfFihXmwJdYnh9QPc
PfSImYjXc/DYjUUWE/PIhzW+f+6azyp8/AFeuLPPyAYeH2DpepV08mETyYTw
W5RHPsADlYLSz/B8Bd7XvYZN4fXDFvna+HWxPu+vwMLP3Udlkw/wuUFHm3tk
kw+7SPZgv+vIDunkA1zafZJrL97vgqXrxzLIhz3i6efPuE+8noNV77Xa9kol
H+BeS0ec9HxKPhwi2YTdnt+tMsgH+M2Po/c78v4KbD1w1/kDT8iHYyRTERac
F5EP8I/Pi+OzeHyAiy6W6f7g+QocJGnULOf9lRPy4Yhtdmefkg9wqHCDbzr5
AHsW3Av7zvsr50g2eeW8GRk55AO8WO/ryeQU8gF+M1H3wK088uESyX4GbU67
mEE+wEK7qpBGPsAbtgadiub1oyPiIWO9596n5AP8dveGmFGZ5AMs/b2nZ+TD
NZJVDPwQ6fCQfLhSPeHxAXa9ovJ0WBr5cItky4a0lGk/JR/gx7M6TpzL6zlY
USh4vJ67R7Lrbp59emeSD/Dc1vELP/F8Bf72QPnC2Azy0Sny/xV15nE1rd8f
F5nJeGXK1L2RKUNCqMfMNV0kmTIXMqR9fCWhQmYJV5Ex1xAiQxpOw+mcTvOk
yVBmMiZDCJd+n71b63f/8nq/ymmf/d7Ps9Z6pi0aXw9YcS6TfID7ttr7oi/7
ACvnJ+SQD3DN5q9fmeaQj96SsPB1C57D+S54YsTbxpU55AM8zu+sh1xfKD76
4P5/rXY/IJ18gBvdvFN6ndsHuPD8tiWqbPLRVxKnCi3LBnD9AS6N+F/w7xnk
A7zf8HG9Lvnkw1IS1T/tM2+fSz7Au0LKm2VxfgVW6ots8tFPEk4xoeX3EskH
eEPY7ob3M8gHeOPOp5qLHM+tJNFMXmDM/RW4o03Y03iO5+Cuz8ObRqeTj/6I
N2t7dGzP/RX4ivtr/1rZ5ANsF7p1xhLOrwZIouQlEto48gEOPWc/V76/ig/w
byG9bjbm9gG+/AEBNZl8DJRE5UskJGnkAxzi+/O4QwT5ABum5FzdrCUf1pI4
Z+oVpNeRD/BK4yNvLLXkAzx2bKPhcn+k+BgkCeO88V+tU8kH+Nhn8+RFXJ+D
e+47WdE7i3wMlkTzwIlvrHLIB9hwZrSP/PwqPsDydmgr7q+GSGKmz26vetnk
A9xmU/C1+XryAbYbpMuX80XFh430//W64gOsnPdUSD7AuhGbmw/m/spWEk01
mU/0XA+Cq1lnBBhz/AAHOLTa45lEPoQkruoCy79y/ABP3pJf+pbrc7BD+0Yb
1urIBzhifnNDv9vkYyiuf6yPa8188gF+5tO34gfHD3Bmp+azhuaRj2FoD92K
P/rnkw/wIOvLo+R8SvEBfux4OEIeH1V8DEd+kDHkd8/b5AOs7De+Rz7Ayt+5
Tz5G4PnZ/edrQx5PBMvTIz53yQdYeT/kffIxEr4M+qje8ngi2M+tV1C1IvIB
tjqw6mbUXfIxSqqaT3pMPsDZE4JWt+bxRPDtJQNzht8nH6MlkTP3ZZPTt8kH
ePSM+MOBheQD7Gqz5tIUznfHSFXvt+B6EBzveW1BZC75ALc4N7P+9TvkA3xn
hFNP11vkYyzas1vzDvWyyAe4xfd5rdqkkQ/w/rBVnZvcJR9/SqJsukFcEfsA
5yPc1uT8CtxyVh23v9jHOEloLptNmnGffICtTDcXj7xDPsCvjBY41ysgH+Px
/x3HfpydTT7AM4o3LbLm/Aq8pzT85NcH5GMC/MoHQnD7AO8Nda6TnE8+wMrw
YTr5mIh8/5jRoiFcD4Kbz750PqGYfICbWkx6sZPzq0mIPx3bly/n+lzmeuou
Hhw/wLWc33/dxeOJf+F+HSzvdYPzXbA8PVfO8QNs2+77O/tC8gGOXdmk5Zsi
8jEZ+dMk1ZyKu+QDfCNt/NKfBeQDHLb6p9qG28cUqep9zxw/wNO21lpwN598
gD9ENXsbn0U+pqJ9XAu848njiWC3M8drnuL4Af40oEHJlRzyYSdVve86n3yA
/3bCb3D8AH/MOtVgGue70yThuDDg/INc8gFWzk/g+gN8NbhWXq988mEvCfk4
9h1cD4KV9WtZ5AOsnJ/J9eB0tAf/cN8pPJ4Ilo8/H5dGPsDKer088uGA9u68
rl0xx3Ow/HrRJTzeDjaQB0Bukw/w94K2HQLzyMcM1IvB9Tb5PiQfYOW80iLy
AV4gB/Q08jFTEn8cOqjO5noQfN5g8z+T8sgHWDm/LY98zMLz7+2XsJPHS8B5
vy03Pc7jieC68gGEPJ44WxIdFmzeeiCDfIBNe/wdYcrtAxxgt6J/AsfzOegf
Gs3562Ea+QCXHrtl/8ct8gGuPNh18pcs8uGI/iXT5KcF14Pgeqdn3LXJJx/g
7wH/9NHnk4+5iFfdzdeeKCIf4MJ/K8btYh/g0saVYWd4/Goe6pGyyqdb7pIP
8OAJyDh4PBHsGOzhMq+IfICn3TcNuphFPubj+TTwzvonlnyA13U0aadNIR/g
hk9qDPrF+e4C+PveOdKBfYAbmemTOyeSD/AfV7J6d+B4vlCqOmeS8ytw23em
EWZ68gEuVXeqeJhLPhbh+TP9OOdPrs/BA+4EtdyvIx/gEd9L32i4fSxGvDwV
HVWRRz7AyGZ/u5BHPsDfvYRzLvtwkkRweHDm6izyAY7aXpZ4iesP8BD5gKAc
8uEsiX2+U0tKuH2ArwxLm3RBTz7Any57aAZnkI8l6L8LTHatyCUfYGX+m32A
RykvECEfYNebUb2H8PjVUvz9m4s1M3LJB1g+3mZaFvkALwp7YufC4yXLKP7l
kg/wjHshUcU8vgs+uzCr7xceL3FB/LQILg3k+hy8Y/623nL9o/gAf92ftMSE
4/lyxOPV6FF4PBHsLL/QRU8+wD2fnq11hNvHCtSPZ4efe8HjJeCcSNcOv6eT
D7Cy3vUW+ViJ/rl4VA13zq/Aynpxrj/AAQbO5jO4v1qF+m3/XrdeXH+A/7fc
8MmaAvIB7npuyB8v2IerJHxCnAqnpJAP8ETHRdU38vgVeO6C7nkWqeQD3GO2
/fy+PF6yGtd3Rv1muYZ8gK8V/rXMguM5eLnN5Yb/P57oJonyhD5WKs53wdFL
+04cnkE+wMp8SRL5kND/Nxpa8JLbB7h4SbVV3jzeDu4cP7LzOD35UKF9b/mQ
FxlPPsAmYRdTpyaRD9V/43uKjzV4vuofel09iXyAn8zWNdiTTD7Ah53/CK1I
Ih//Q/13r+Wgx1wPgm/j6wZnkg/wB/WrQyZa8rEW9d0Q8wOtOd8FP7Vzmd+C
+yvw7t/6BfomkA93SZzUea4z4PFdsLKekesPsHJ+F9eD4PoLTrrMZR/rpKr5
/wzyAVber8rjieCRY+5nxXH94YF6enmHOcu5fXhQ/p1FPsB6VUf7TfnkY70k
rl9t+ukSjyeCl04bZ53G9QdYPg6rPtfnnqjvJgboE5PIB/h6XqPXnWLJB3jo
6Iszc7m/2iAJ+fiH8zwfBVbOq08jHxv+u37Fx0a0p9PVOxdxPQgedsV2R7ae
fICV/Whcf2xCf/e++9BRPL4LbjuvZFAFz3+A1/bOVF1JJx9eknhhhYw/mXyA
GwVuG/8thXyAlfeNacmHF/nkfNdbEnFnjlp84fFdbxofTyQfYEd5Q0AM+fCB
z2Hr2o/m9gEeUri7gRvPf4Ct5IKb56M2S+LLH20a3dSQD3CjYSJuSy75ALeW
J9QzyccWSaw6/npfUAL5AB+qtdFOx/kVuFmQn8twPfnYinglJvSYpSMf4Hfu
Bx4Gc38FXrnNV39eRz58kT+ucQ3rf4t8gOfmDKs+iucHwVn/LjNqnEg+tklC
6IL6uSeTD7DncdsVdsnkA+w2afra7lnkYzv6071pE/K15AOsvJ+efYDftvC+
Gsf91XaaT0knHztwfasTZ3pyfQ7eP+vAynHcPsDnH89y6J9EPnZKVeddZZMP
8FcT3UJbHr8C506LVmdxvrsL+UbnLzk2WeQDHFrhq3VOJx/gulPM/2fJ84O7
8f1QLjulkg+wch/TyAdYni4OzyIfe/A8y6/70ZIPsHJ+BvsAvwgximrF8Xwv
fl9a/NeKO+QD7DkveZM3j++CK3+3WeuTST780F6b7Aw9eYt8gP3zbn/ql0c+
wPLxaE84v9qH+Fk6d8ZSjufgtUt185dy/QHuIA8o8noGsPIvz5/74/65phV7
ppMPf6oH7pAPsMW3E//e5/pjP653zomBb7j+AJ/x2Xlhbir5kHlCwZBrPN5+
APmJz7l93Th+gIMcHnWL5vwKnLU998EjHm8/KAlrdzPLsZzvgoeOEltNU8gH
WJ6ejef5wb8lMcn2/K7m7APc4W3zi7USyAe4TWSNNWlcDx6ShPx6Izl+KT7A
U943dzuTRD7Ayn6ANPIRgPhzbGSZHfdX4Lj4oes/c38F3vh8qMdOjueBkpCP
t5WfB8UH2MFkYG4r9gG2DQ22tUwnH2DlvMwE8nEY+eSniwMFj7eDgw+V2Mvz
d4oPsMPT5dbyfLPi4wj6c7MWFTuTyAdYWVeXTj7A73uVBv1IJx9BUtV5GVx/
gBcO7/+jRiz5AKsDfjzrkkI+jiIf6Xz3tVsa+QBbOm9I651KPsBNv/U80zOV
fBzD/YkrPCP374oPsPGHY4GfteQDXMMzYt3TRPJxXBJm1VCRpJIPcNe2Q7vq
uR4E90zSWO9NJh8nJNFtEgxzfgX+0dHKYQD7ACvvE00hHyclsVh5AMgHuPxM
hK1xAfkAI/pNNuL5KHBP+UCLJPJxCvnTreo3Qnm8BNzp8fpNmwvJx6n/5lcU
H8Fo789iKv04foC3n1xWviyFfIBvNpn0v77s47QkuuTnjX6UTT7AyrpCznfB
Gw42Mfbi8cR/8HxUaBddSCEf4NDl7T8e4vF2cG05oGvJxxk8L/63DMayD3Bd
q8ubbnN+Bbabun/NAJ7/OIv8Ibjj08lp5AMcnD261WqeHwT3eNWl9vUE8nEO
99utKG50JvmQebDa8w3P14I7n2hX1Id9nEe88JUayus9FB/g836a9huzyAe4
k6XPnjfZ5AN8dUfG7Ee8niEE9UtExqtrOeQDPPLk99r+HM/BSVYhSy5lko8L
kugTtvfpNp4/v/Df86D4ALsYNc64xT4uov0njZ3/IJ18gGc5Rj2w4vgBnr32
k922DPJxCfVJTh2ry8nkA3xwSerTpdw+wMucA+9NiScfoZJo7o47kk4+wK5d
PG8aJZEP8Advk8qa7OMy8qsdc4qKON8FK/vHON8FK/tnuX1cgZ8rs1cFpZIP
MLLXDUk8HwVeZhnVsgbnV2GoZwx8Bnokkg/w8NXJQf/yegaw/pLx8IEcz8Fv
KywaG3K+e1US8vKBs5xfgc3NVnnJ+ZriA6ych5pBPq5JIrz4cF1fjh/gLt18
L9bQkA9w1KrwibO5/riO9mRtuNeQ60Hwsi+iWy+uP+Sfm7TTVvD84A3UL9ND
x1fwfBQ44/2JlSd5PQM45J+JolkC+QiXxPzvjsNdOd8F+z5b9MSex0vAg545
RRrw+qubtH4linyAc4wiLwdy+wBHdN3xdjPnVxFoD63jtq7RkQ/wy7ijdy/z
eDvY2av+tcWp5CNSEiWp/Wr20ZEPcND0Nfb1uT4Hmz0e1i5BTz7Aezy2j1rL
PqKkqvWq0eQDrJx/rCUfYFv5hRlcD0ZLQpNjOiqb1/uAp1/Pqojj/gr81eF7
Tk09+VBL4rUonHoxmXyA39XbELab4znYul3fv1px/REjiTfVtqs9eLwELL+e
+Fci+QCXlm+OHsPxIxbXlzx6V9+b5AMc/aVmuZbnP8Bfgna8GsbxIw73q/2G
A2c5foCN0RxGc/wAtzdqGuyZSj7iparzNzmegyM2fs8+wvkueOgdc/uGPD+o
kYScvrlGkw/wEnmBg458gDfvsN1pzfEcbNxtWa+GavKRgHwwee7M/GTyAZ6j
DKiRD3CLB887xanJh1YSHj/Her5LJB9gc/kAXJ6PAre2LJ/kGkU+dOjvJrrX
ncj5FVjZr5RMPnSUP8eTj0TE1+nuAbs05AM86PmtPWHcPsD/XKgb/E5HPvS4
H2O9a/bSkw/wqSbLZ1fyeh/wV+g5piYfSZJYH/vjaayWfICV/eNcD4LvVR/2
5jHPDyZLwshnr304zw+Cr+TUTr/D4+3gMds/1uzB8+cpuP/yCx3U5AP81mXO
si3cX4G/bDL69JzbB/ivkKaLV/H4VaokLqnWHmuYSj7AO9M/1BsRTz7AoQ/H
jzfmeJ4mCYOVLSxacH4FPqOpHtiH+yuw30X/OUt5PUO6JBrLE4ycX6XTeFEM
+QCb2Y8yPcE+MvB9O52usZ99gF+qZ80IVpMPcOHPhR2tM8hHpiQ+F0zznsnz
teAajk535Pas+ABbqt+FjokhH1mSKD7e4ep9jh9g5f21MeQD7LD6Qngv9pGN
eGbuP8KC+yuw7SNvgy3x5ANs/L6PbhT3VznoP0N6PlrM87XgyEy77aOjyQe4
fTPzzJIo8gF2+WBeLUlHPm5JIsFtS4Nn7AN82Cn69lhuH+Ayk35miYnkIxf1
dV5cVLyWfIDl4daBnO+Clf1/PL6bh+fL1/qSK/sAN3Qznr9TSz7A8nHZUVwP
5uP5v4gHJJZ85P/nR/EBPnyizZFravJRAD+7G7gZJ5APsHJ+D9eDYPk4qO28
nqFQEilZRXfe8voScON16QV+HM/Byn6/ePJxG/nK7kbXA/TkA6ycnx1HPsCv
w7Q92vP41R3E631HxxdzfQ52cHC1fcTrRcEe/Vs0r8XtA7zuuUfReD3v/5DE
ptMm/f/leA52KV/mlavh/R+o//xf5bxK4P0fqCeGXItaFsf7PyRxd+3I9/GZ
vP9DErv6+g4cyj6KcL2Z57915flzcPw71Ysd8bz/Az+v88jpg5b3f6DeLT/R
z5bHr8Dm8oYe9gFO3hI47kIc7//A33/t9qeI4f0fuL6hjo3MYnn/B/Irp4YP
put5/wfiszU6QA3v/5Cq3p+byPs/EJ9yfXXy96/a/yEJ704ter/V8P4PxNen
xWbFvF70IY2/ann/B/pfPI6bNbz/QxJHHBd0z4vn/R+SmOzza5ifhvd/oH33
umE9kMdLHktixL+6Q+14vQ84KDTm2SYe3wUPy/pROYDH25+AbademcXr4cBO
RUtdRnA8ByceHBMcwPX5U6nqfZJJvP9DEtPO9Lj8gccTwcr5T2m8/0MSQ+QD
rrk+Bw+XD3jk+hys2+x0O5bXMzxHewsJdv+b4wfYQz4Q4i7v/5DEomuRlSm8
frcE+X6Cdqwcj6v2f+B+9HzgV8TzH+C/XK8G19Lx/g+0FzTvdB6/AsvT5z1j
eP/Hf/lY1f4P+Dyyr7Al57vgQzeetKmXzPs/8LzUKOkoj1dX7f+QxFr5BUiJ
vP8D/99plG1rbh9g/26fu9eJ5f0fkqgmHxjL+dVr/HzjD2tXbh/gB/YeK6zi
eP8HrZ+M4f0fqH/kA00SeP8H8jsz44XzOL8CT73hZtFLzfs/JBHmN3HOt0Te
/4H+seDgIpM43v+B+7m8ZF8+14Olkqg1yrEwkcdLwD8u9Zk6M573f6A/Tvpc
9p3jxzs8z2ox1pvjB3h/zfGPCjmeg3ttOfq1kvOrMkn03tj6awn7AFveyV9n
l8j7P+BrZl6MXP/Ly7YN30vi2J+1vLrietcA7cG+JdZ7buDnPa4dKzsHNr7p
1M0C90NZtw3e1/h5fXl98vGyc0njPkhV+4fwfeyN8D/A+6+NzF2J50nGMvDY
0QMDJyCfUNZJfkR/XOPlVzk+bJIXjoOLF9m1kusj/HTec7Bn2aocR/B7fHz/
T2h/mo52Ifj754E7wCmzW9m1wefPky8IrOyvwt9vZYgrKEf9tb7pnaP4/Fu4
3I3gpH42B+S/J398Dlh5Hzri4TD5Az7j+4zfNjEbP/++ERcELkR4b4D7IX/9
JHDnuHuT5c9T1rl/kYR2+4bqXfD8meLjl4FNLhe0+4L2KWMMWDl/GfdPvp1G
X9EezaVPcv82Xv6C4K7tfS7cwufJl3tN/rkTChA9+ahAvHn8xmWOlnyA67+/
X7JHRz4q/tsvoPgAB/Tf5hKeTD6+IX7+8thaM5l8gI9saHd6cDr5AA8t29Ox
moZ8fEe9bHzYay77AF8sNas4m0A+wPJxkdMTyMcPSTRdEhbyKYV8/KD1Qzry
Aa5mUpJeP4V8/CuJDfILD9LJB7jV/gM7ZunJB3jat+P+dfTk4yfi/WHP65l6
8gH+5H+wvFcM+QBfWOyyQZ6/Unz8Qr1Tx3pmgZZ8gO3kB1JLPsDK+1gTyEcl
8uHiRu7zUsgHeNjsgeudM8gHOGnS0wdy/FV8VFOJqS9jknomkA/wSDngxJAP
cOyADwV708gH2PR+tnkK+zBQCeOeF8NaacgHWHl/UjL5ADczitXL+zcUH9VV
oux8744laeQD7P7x1dUe6eQDrOy/1JOPGiphdrFT8aIM8gHeF/vg54dC8gH+
uXmMb9s88mGoEhtmhdnJ680UH+Bj3v4B/RLIB9jAeFH6R/ZRUyWWXuj8yS+O
fIADUT21TSQfYM4HFB+1VMLm9ZXpDhryAZ56vfZM7wTyAU5eYjJtQiT5qK0S
R3d31UWqyQf4fT/D5MWJ5APsIB84FEU+6qhELZQ79XXkA9whu+fD7xryAbZ+
2RR3lHyAJ3+7/TFNTz7qqkRX+YWO7AP8LXiI45gI8gHe4LAqv56afNRTiUj7
9Xfqx5IPcI/hbd88SSIf4MlFvpMbx5CP+irhYVlw4Fs8+QAXWq8e6JhAPsDK
elgN+WiA65UPwE8gH+DSvA+B3lryAU5LWF69gY58NITPosXxcn2q+ACr6rSt
a6khH+AbNbcU6uLJh5FKlMwY2y0ugXyAjeQFPDryATZc3W7iPC35aKQSdart
HbI+iXyA5e0O/bLJB9ioqMViqxTy0Vgl5O01V/XkA1zd2XzGRC35ACvrTRLJ
B/hZvGjcQU0+mqjEoJZXJ1XTkw9wfPfSfHn8SfEBLj1xzmBzDPloqhJfr/o8
9E0hH+CVKx6vC0khH2Bbg+am45LIRzOVODRb/6S/nnyADb417TqA4wd49vSM
OquyyUdzlTi+vlFA22zyAfapDF2UnEQ+wC2Chz+S968oPn5TVa0XZx9g+fVr
cvxVfICH79vc1CmafLRQiV5B1XQfI8gHuDI9fIlBNPkAK/2pmnwYq6rqdW4f
YOV8oGjyAVbOo+V43lIlggxXjTnN8QO8QL3e6x3HD3DXdsYFnbi/AivnO94k
H61UYm54n8cB0eQDvDYmddWtKPIBru1xfoUukny0VomZPdsc+6QmH+BaC0cE
52jJB/hatx6mn+PIRxtV1fxnDPkATzo0s6y/lnyAF+aHf7GJJR9tVULvcHZu
pzjyAX7YsrrXwgjyAW7W7bR/tpp8mKhEa3lAmPsrcOrlG7vz1eQDrH8xMaxS
Sz7aqcSDywFn63B/BZaXp9zXkA+wch5DBPloj/stLyCKJh/gWscaW79kH+Al
g5skrtOQjw6qqvO0E8kHuHc9n+SICPIB9n77+Z1fPPkAD+7l9f5UDPnoCJ+u
VzJmxZIP8KVKKdAinnyATTLMNGGJ5KOTSgyQDzy9ST7A2fdWGB/h+AFuVm7s
kaghH6Yq8aT9zfIlWvIBvlDeLGulnnyA5eWb4dHk43f0P5/r1Zf3Iyo+wHUM
rQ9YcTwHP03qUfIijnz8geevcNepoxryAd6nrjP1oI58gP/0fGf4g/srM5X4
ddTn3+Ux5ANcmfXlZcN48gHuoj58yy+JfHRWVe0vTCQf4FPHbapvSiEf4N3N
5BPOyUcXlbDsPmqOSzL5AG913NT0hJp8gE+6zBUW3F+Bv5j5PlsUTT7MVQJP
97V3EeQDbFNT414rk3yAlfencDzvivhh+OjEFD35AOuO1TeNjSQf4L7n0hcs
0JGPbqqq9Z1R5APcbfKXQ25x5AP8q76hQZ9E8tEd+caf6zdbxJAPsLs84J9M
PsADvk73+8E+eqhEK/mAIPYBbjmv/bFoLfkAK/VhFPnoqRIH+msy1kaSD7DZ
igvv/GPJB9i97sQNHTi/slAJL6/wZbdjyAd464h7SSc05AP864NjeB+O571U
YmObBTElseQD3E5+ICPJB/hqYo20szHkA/x+Qp5zbW4fvVXizRTT8r7cPsAX
jmfYfr9JPsAT7r6qvSaBfPTB9cwOcR6qIR/gzv/0q3VMQz7AK5QN0+SjL/rj
ktUtMzieg+e9OJs5IJx8gOXtSJnXyYclnteMDjZhavIBHhI5yCUilnyAy9IP
l9aLJR/9EK9STaz8E8gHOHfV3NpZCeQDrLzPKYF8WCG+XC1y/juVfIBH21xx
f835FXj7PavdPhry0V8lEnbF+Vhy/ABzfar4AJ8t2BeZHE0+BqA/eXnqpjx+
rvgAny1DQhZLPsCaq87Zi7XkA2x98FTXs9w+BqpEvtfQ3HPh5AOc9Gj+vf7c
X4Hl7T6h7MNaJazkDjSSfIDl7XuvYskHWN1wWXy4mnwMwv3RLv7NSk0+wGtm
jF9uw+0D3LbBGofHceRjMPr3Swk/LmSQD5lfLrTpEEk+wG/ss8eWcfwYohKz
3B27WmWRD/CcX8O/l3J/BQ5oH5nWjPNdG5WoX5Cpf8j1IDi1upnrmzjyAX41
wifEifsrW/Qnb6PGT9CSD/DgZeO3R3G+C+5S9nTJXo7nQiV+k18Qid//P/RH
FzU=
         "]]}, {
        Hue[0.8503398874989481, 0.6, 0.6], 
        Directive[
         PointSize[0.002777777777777778], 
         RGBColor[0.772079, 0.431554, 0.102387], 
         AbsoluteThickness[1.6]], 
        PointBox[CompressedData["
1:eJxc3XVYVOvexnHF7hYEpUtAUQxsHrq7kQYJFUWZWSjSnRaoiC0qFhYqdiKK
ioGFHdiB3fXea/w9Z1/Xu/851/e4ZQ985qk1swa10Oluk+RatGixr1OLFuL/
rnxbUWs/Q8LWTV2wW8lSl3l1HbRrBbqqwxCDFCddJuZb9KBF1RrL0aftjfNM
Z0qY3/XfYWpuuixl8iFJMbri2V0fFxtdhj8NfoK+2nnT2lmeuuwdvrxxnIRp
qf8qWL1Jh21E5qGbarzH5mfosOAnl9Rvo68cdnp5Ll2H9WuNRyDB30/bWuGV
o8Muq9/+noyuMZn64nKiDhO//CV0q4Y/7XwKdJiZ+AWkEnZvwc5bv+J12I9k
PCD0ljfa3zak6TA8+opadNOP+KSnhTpMfLgKAv7+63J372wdpoEvPxndN/vM
i1d5OkzMQ2jfYUZnAvDvFyvgAcVL2OvsmAIj/PccxG8Qnfoh/u3G2TpMfLi7
0IufHb/ri+9H/PKtZ0nY5vAWGx8l6zCp+AXQrzOXPLg6T4eJP84KdNP9SP9R
83WY+O1/R/edqrHy9VwdJvOYLWGmN46kBuLPZR7ogfVPZyjg8cg80HO3/jJS
wOOReSRI2Lf+PnPnL9D554Ee8in3clyxzj8PdIF8J/PHy3X+ecyRsJYncnoO
Wkoe6Dv7Tv26U0oe6AHKJ75FF5JHooRdPBrw5dVc8kDXtBN+yeeSB1pxWF7C
8XnkkSRhh14sHvBoHnmgzZ6vth9VQh7oEcHzP0UvIo9kCXNua123JYM80KPN
2n54nU8e6FdjPNwXFpFHioRNOJvbiXEPdNilDmsy5pIHerSl9czvS8gjVcLs
vSz31ZWSBzru6+gJfiXkgS5XnZU4J4c80JMK1t19XkweaRK2zUpYP6mQPNDp
sW16v8wjD/SIqsVyDYvJI13Cit3Hnrw6lzzQ48or7dQLyAMd/7XF3SXF5JEh
YVmmS62KM8gD/WtmxEGzHPJAB6w/+GpqLnlkStiivftqIxeSB/pkRGqnXUXk
gd7oVtXOL408siRsVqrOIP9s8kAnVdUXvVhAHug61fgeG+aTR7aE5VmsmXR3
Hnmg7c/effZtPnmgd4yv0mTcIwc+0zscM8kiD7SrXXuvawXkgW4x80Tm5Uzy
yJWwJ12XnTlfRB5oh7lj12cUkQe67O0Dna6p5IFeuKBqR0UReeTh59ftUtLo
AvJA5yhmaVblkwf6uvGQ/a6F5JEvYV8uXkk1zScPtFKGU/sBheSBvppy/de3
AvIowPOjW4f7PwvIAz10UfKJm0Xkge78PGusfDZ5FEpYrE6Ph0GF5IHuLuR7
ZswnD/Tcp2fOGmaQRxG+f/20ksYs8kBvcp6Z45hJHuhoT/sxZ/PIY66EbU84
Ni48nTzQWkLM9OpM8kAfKjkQ3j+DPOZJmDg9DU0jD/QX08Vtes0jD7T2QzPl
40XkMV/CVMOa/cwE8kC3mmBS2D2bPNAuA7aUrMwjD7S7xqdhn9PJY4GE4btv
XZRHHuiwfWNaPMomD/SzGQrngxaQx0IJC1y97phcLnmgtTQiQ5wzyAPdtldK
b2k2eRRL2Ann/uxoDnmgwzpeH7UsmzzQZfVNQ0pzyKME4z+xIa91BnmgN5Rm
rC7PIg+0aqLu5YU55LFIwpKVQg895R7oN+GxJYfyyQM9x2Hd8GU55LFYwqxn
zB0zhq8f6O4mf8fPKiIPtOFtp4ka6eSxRMJ07Cu/KiWRB9pqaRejulzyQLsa
jd4zjI+PUgn72jrvTXMeeaCXneuSPSaTPNCfvutqDM4lD/SwXxVKuqXksVTC
1hy9pGGVQx7o+rZLwx9nkgc6tXvd/LAM8iij9SOPPNAxkgvOM/j4QI9/W5t+
IpU8lklY6MpFux/x8YEOL/6VG5RGHug12dND7qaSx3IJu5Zw9PJc7oG2PTRu
hX4+eaDffS24uTCJPFZIWIi4YM8lD7SxfMrtXoXkgdZu8bdEj4+PlRLWNTJ5
RLtU8kDHR58MiU4lD7Sm9ZhWGjnksUrCdDufHV6WSR7ofo985KvzyAPd1TDX
xrGAPFZLWMes9qMy88kDfXaKlmQJ90CPVFdotySbPNChvVvPm55DHmskrKGl
bWN1MXmgz7/+qPCErx/o/m/nFl7LJo+1+PPAvSv2JpMHuunnI7dFyeSBPu5z
/9hjPj7Ksd8I1fudyT3Qt12Xl89NJg90SW+fFu58vlqH+epF6cfCLPJAj/q4
ZTRLJQ/0lzLl3iXp5LEe+8GdPT9uzSQPtMbgFkUNWeSB9tiqmLk/izw2SNjE
kpuqxZnkgdYc+CIkKos80D3cqqu2Z5JHhYStOHSm9a988kA/WOWmdTabPNDH
z5wr80klj40S1r4yx7AXXz/Q+39/qMvPIw+0lX8LxfVzyAN91Pr3544Z5LFJ
wm49UlxVl00e6CVjzrw6nkge6M7nO1oeyCGPzRKm/y0m9306eaAvtzvXeCmJ
PNBv0o+PiM8kjy0S5uNR80JzDnmgvyytmvAklzzQJYN/27vlkcdWzG/2sS9b
pZEH+kXX0MiOfD1Hv16TtPVBCnlUSthORXsfpQzyQEeUxyXnF5AHutBRP4sl
k8c2jHeLXrqhaeSB7v7sYesNGeSBTvKZfrVjAXlsx/pzZlaJXSp5oN+qdLqs
lkoe6FXjDK6WJZPHDgnb83DH8HcZ5IHea2sZ9iaHPNDT5MteDU8nD3Rk8ONJ
4non89gpYT3XHz4uzz3QOfcePRyfQh7o2EuBSeMSyWMXfj7dR/WMSiUP9KaM
Q8oOCeSBnvDCIn0THx9V8Kyrq6lMJw/0i32KNxfx8YEeu6H57GA+X+3Gfmbk
xt/Xs8kDbXyqaa1fIXmgx87L/zs2gTz2YH974effUXnkgb73tKj4BF/P0Sd6
Jfy2zSSPvdh/G0ler84nD/TENyGGvXPJA+11aMHsx3y+qsb+7InJuvvZ5IEu
WjKtZwZfP9BPwh95mRaSxz48/5qmjpGbTx7o7DqP4xv5fIUedex8vOgl80A7
l2Ra3Momj/0S9n7S2vabMsgDfcJopKQqhzzQ17eceZ6aSR4HsB6NODepPIM8
0EPCpVue8fUD3a0zVtw08jiI5+ftqBbT88gDbdqpg0IAX8/RnZbqZ0zOII9D
EiY1qVA1mUMe6P6L2yZ7ZJAHutLpgsudPPI4jP1k4aQfWvnkgS4zTQw+nUIe
6PNL5INV+Hx1BOO7Z6+r77LIA90y92BCnwXkgd6U/XulTwp5HJUwk80hR3UE
8kC392ZrViaTBzr30+0bafw8eAzzxc4MO/8U8kDH9bif58vPg+hv9+6vPpxP
HujvnxoXt+Trx3EJ+9zrwrRB3AO9qqn8VL8C8kCfkgu6XDmPPE5I2E21PyH2
KeSBNlsS+3xQNnmg387EA+AeJ/F8xvS3bj55oEPXmnZcmU4e6P3rr83fl0Ie
NTgfPUhdvC2XPNDidD6OnwfR0rj31eP5+eOUhAXLVTc/5eMDrZrgpj2Cjw/0
HsWeX33yyaNWwg63jDiSkUIe6AT5t6fF+UTmgY6eUTtEJ5c8TmM9ibO9JmSQ
B1rSvn+H4Xx8oKd2+L46kq/nZ/D8Ehf4LPJAD/k44FcNXz/Ql9t8HhTHPdC6
lvpf5fj6USdhL9usevo4izzQKwOOfA7JIg/0i1TN17f5fvcs9gfbX27ty/e7
6PZ+aWpb+H4XrXNcqWEj31+dw3p/d8HOW4Xkgf50sv3Dy3x8oB9Hzd36ayF5
nMd+U8E/zppfL0Er9/kbb8H3u+h3P40NnQrJo17CCjZUFR9fQB7oeRsSjP7m
kgda6vNw8Tw+X13A+fWzTcZtfv5ADxk4YYJaAXmg+9T2Te/Pr5dcxHoe5a32
JIc80AMvuFqfziIP9Mdnt9PXp5PHJaz3tz9FmqSTB1pxcu+F59PJAz37ScJt
hyzyQK/zwIzKz4OXMX+1amu7ai55oPved/k2lXug7yZqHIgsIo8GCUuZomNn
tpA80G0Pnd/hyscHuvCwfNDuFPK4gvEwJCXrfBJ5oNtGTawfU0AeaL3YXV3u
pJHHVewnpmNFzSQP9LQpnS7acw90p8Uv5QKzyeOahO2e8KTUgJ/P0S2evL3n
ytdztNwqFav2KeRxHeepedExivx6CfqlxrucVXx8oOcPHlnZm58/bkjY9M4t
j+2cRx7oHwlHIvZnkgc64a+KjgPfXzXi/LfY/9QjPl+hY/rv7LuKe6CHf5h9
yj2ePNDtGk5tWMTPgzclLCjhZ9zlVPJAx60NyCrh6we65mJKt0B+/riF+fhN
YHPxHPJA6/U31Ts1lzzQ/pW9ljRlkcdtnNcvzxixi18vQYdvj085xK+XoKM0
bjgO5PPVHQkrV2ty1eP7K/TQdqbWW9LJA639OGNlfT553JUwNfEC2GzyQH99
tlatiV9PvEv762zyuIf93dsf533jyQMduGr0K/dp5IH2OePfz4Ofz+/jPKQ5
y1yRnwfRPp6GR68kkgf6t8PhaT24xwMJq9Zs93pyAnmg1WsWVcXz8zl61/LM
Bnm+v0IvvpAT2SGBPB5i/20+tzKSe6BrC7LUZiaQB3q9Yebyrynk8UjCGlNW
LBvJPdB+6YWpHVPIA72oeVuVWjx5NOE8sPpEj3UJ5IEeGjJc/3YKeaBvxLj8
rJSSx2OsJ67hlWsSyQN9/+7Zniuk5CH+ed9B7DY/fzzBflFb4cKIRPJAv9C3
GdY3iTzQCywMy334fvcp5rvb3ZtG5JAHemW7+Mg32eSBPuU+b/g+fv3qGXzH
bDK05+sH+qdJzvcP6eSB/vE69VV+Gnk8x/OjuHB5VhJ5oI3v7jL/NYc80N+/
9pPvmkkeaAujx40JyeTxQsJG7G7ZmJpLHugvnYSTe5PIA21fN7OnHT9/vMR4
6aTudoWfB9FPLLUf3JhFHmiFhJrn+5PI4xXOC1H9X8bPJg/0xgfv0nMl5IHe
MeP3wQl8f/Uaz4dpqzwjEsgDbYAfr2MKeaA36Bi8T+X73TcSJn/jm8MXfr0d
XcUOmufPJg902nPbpVdTyaMZ+9WkutoMKXmgR1imXjnIz+doq3rvutPZ5PEW
+/c2x2a1jSEPtNaLsjrjOPJAi8N1cwp5vMP6WNDzkzwfH2ic9g2nJJAHesOV
A10mp5AH+klo561NqeTxXsKKt/j82sDHB1pLbcHe93y+Qr+sarVNn5/PP2C/
HuDUIZdfL0HHdx/r/jyRPNC1NU+bbvH1/CPGa4tRX17PIA90Y0P5ppXcA/3a
fqTy1Bnk8UnCGhQznNpLyQPt93n/rXw+PtBYLZpNuMdnCWve+WlNp3TyQNeW
Y4FMJw/0gYzGpWbTyeMLni97fnqm8vkK3fJ4//HJKeSBLumZ7vmZrx9fMV+1
1VkbFEce6PVfi7aP5x7ogyuSnpgmkMc3/PsL584cMoc80BbH1Dw2zSYP9Jzs
2PO7+PqBlo6LWG3Ex8d3Cft12kzSXkIe6MGqu5WPSMgDjd1flLheyDx+YL6M
rJ93NJE80DrOvo434sgDDS3bfbPI4yf2GwfrlXSyyAP9dsvMNR/4fIVOud1L
cy8fH7/w8+kzV3URHx/oBxk3Bsfw6yXoViXZilmZ5PEb+70Jxb8/8usl6BkD
mvIL5pAH2mZdzK88vt/9I2F/z9oVu/HrV2i1Ns5q3unkgV6zcoJcSip5/IV3
cXkLV34+R9sxhxNZfD1Hz57Q6mV9LHm0kLL+s1V32XAPdKlRLBPPBzIPdFbV
xHPh/Ho7uuTrjOHW3KOllLnXb12fmkgeaPE438DXD3T/pPPtWqeTh5yU/Z21
3W/pLPJAT239SPqbn8/R+nmvMwzmkEcrKZvwSnFQO75+oB/bizMWeaA/vB02
uP8s8mgtZaGTsANJIg/0e8s5h+Ynkwd62zK3QP3Z5NFGyoz6X4xkSeSB/rE3
eJN43pd5oG81ZUlmzSKPtlJmGTE4draEPNBdZsqH5CeQB1pc3nISyaMdHv+O
pqOMe6DTax3WBuLr2TxM6L0NrSouADN1WAvxn/ZSVjss6vkq/Pk+5axXrmib
im2Ji+ExY3zHG+XoR3E6jSl4vAP95534jP4RkvkuCj8v8ctZd5CyuMMxG8zw
3y9bin/QGSexQODP3cQviFYNmOo3EI8fXy12fEcps1bONWjA8+PkZ13/eegJ
9XUF4n5vDr7cQ/StwivdPfF4hon/dJKyWbodP+Xh7792xRdEv4qVLGrGeXcd
vtoNdLfEzl7L8fMQH55uZylLK83sNBtfX/xyCeh+tXdV/TD+6s/jH/QGmyM9
beCB73afchcpGzH77OQD+HritxuL/uuT2zUNj/8LHt4JtH7vF8lOmA/FL9e7
q5Rd7D7X9wseT4T4D/raC3bdHV9fRfyCaOsn2pOj8fVk3243KVudr1RdivlO
fHj+aNUOP4We0eSBzrkb33leDHl0l7Ltr9OPj/AmD/TI1qcn3QknD3RMbXSu
3lTyQD9ceklz51Ty6CFlY6RPqsZFkgf64+YLk9MmkUcP+vqR5NFTyq4mtXBb
Fkwe6HTvcyuWBpMH+pHfmxDDcPLoJWVLRn1g4dHkgX60ZcCp0aHkgVbQdm9T
Ppk8ekvZkRz7uWNjyAN9MiT6gfUk8kD7rbH5GjeZPPpIWZ9xWf6bppMHunjr
ycueoeSBnnNjteHhSeTRV8oc+n5VWRpBHujl/X5HjQogD/Tz9B+LR8eQhzzG
/5ukzR1jyAN9Y8POw32nkge6fH6419tZ5KEgZZVrrgZaxJEHWufmy5l2s8gD
HW5SsN5mGnmge0xfkXJQQh79pOzJ7orHy2PJAy2+fKApkAe6NGp+ekUseShK
WTJWr3wJeaDnZJapeU4lD/Smu9vlEqeTh5KUjR3VuExhMnmgf0eXjxkQSx7o
ad9t7BJiyaO/lGmfXtFwfCZ5oPNbPf/6ewp5oOMOLvn5OIo8BkhZZFfbQSUS
8kDbvb51b9oM8kCbBXbTPhVJHspS1m7P/Vt5k8kD/UiI8imcSR7og2XjJo0I
IA8VzDcPupn8nUQeaEXHwbXHQskD3W+eWwfnKPJQlbK3Zwcr+IeRB3pE4AHb
zqHkgXaZmeMYHkEe6C6Fh7bmTSIPNSn7dOpegeFk8kA/3fFz7sMQ8kC/3lBy
wy6KPNSl7EvQsw31UeSBtlpinDNlEnmgZdc/JpOHhpTFf9YzGhNFHujna/Z2
KY8iD/QXnff7e00lD00pW2BeU79pKnmgG8OLEnKnkQd6uK3BwPhI8tDCeDn4
xiwugDzQzeb3Zn4OIw/0Kq/LKmXR5KGN9UoTG9Yg8kDnbxd6P4siD/T4oCr/
kZPJQwfzxflzIV/5+EBndZrd2ph7oCWJu0eFBZOHrpRtPXtEPz2IPNC7DlyL
awgjD3RWqf3mvWHkgW41q5Om7jTyGChl0paGw6ZOJQ+0zam/A1yjyQN944TB
bnF+kHnoSVnK3RcXekWSB7rHyHGH3SLIA738rp/2yRDy0Mf4+Hk241M4eaB9
tlXXe3AP9NZCqwnb+fgwkDI2/OPjssnkge62b1tpjwjyQNs6HiyN4PPVICnL
68TKJSHkgZb4F7224x7o8Qd69O0TQh6DMf62qN8J9ycPdPpD/5Od+XyF1lx6
beydCPIwlLKOPW/fbeVPHujSDe1jE4LIA314XvnoXaHkMUTKtEz3yXUMIA90
hXqf2r6TyQM9r2ByD1e+fqA77R67TiGKPIZK2eJXMcP6+JEH2nP9oG3v+fhA
58QUGCmFk4eR9N9+ciJ5oG+p6Fa/CSMP9BTLZU13AsljmJS5dbv8vCufr9Dx
kwcbK/D1A90O2/uJkeQxXMru2NxUjw4iD/T3xoDV64LJA23w4VVOYzB5jMD4
Ca2+qDeFPNAzh7a9PiOcPNC33drNHh9FHiPx8/C4/90ymjzQUe1PG8yZTB5o
2est4eRhLGXi5WizaeSBFl++fsXXc/Sba6fN7weQxygpe9BY9cxoEnmgsy5v
narC5yu038DWM/OmkAfa55TSUms+PkZLmVPwmMrbweSBlr9eFG8dQR7oK/Jm
F37y9XyMlB0f+/1TYwR5oOcfU0n+wz3QoYNwog0mj7HSf6+3hZEHWvzjWdPI
A528RfpoZjh5jJOy+wpyqWHcA13d4evZQzHkga7ZPb15+zTyGA+ffSrvjkWR
B9qt9OuoK9wDPWXZoxmuMeQxAfvL9r8ePuPzFdoxs4vz9qnkgV7fR7ygSh4m
UnYp2P2ZOF/IPNCay/seeh5GHmgVW9tu5mHkwfD8NlNdMmoyeaDDdHVueQaT
h9ji+7f4+oE+GtpFfn8keZhifdmcNEZ5CnmgM/I3B70IJw/0mZ2fOz/k64cZ
xoN0umXoZPJAL7JZu8SVr+foz6tX966cSh7mUnZq25s3i6eSB/qzQfsnSeHk
gd7cfV7NuTDysMD8+fzTIaU48kDnl0R8HBVOHmjZ62XTycMS+9Fpq4+N5fMV
elb7pooZQeSBPp+MCTaMPKzgUfZk12U+PtDXFo85Iz7fZR5ocfUp5uPDWsra
Dp43QiOOPNBznLEDCicP9AvrkwPjppCHDfaTlZ8tzfh6jpa9X4J7oL/9afvm
WhB5oMff+PpQNZo8bPF4E9uZzIgiD3SLMeIrauSBtts33zo2jDzspGyHZMI4
ex/yQOteiZo5lK8f6Df63RrcuYe9lN28POrqWz5foT85lrW1nEIe6IZHhSFO
UeThIGV7ikxcbwaTB1opTOdQ60jyQC9UN9r6KIA8HDEf9fkR3C+OPNCpoeF1
/ePIA52gtGzApmnk4YTzXmz9gN+R5IFunnM1aDtfz9Hi8pYbRB7OGK+KjXrH
Q8kDPbS57WW/EPJAOx65+bQ2nDxcsH+foL7BIpQ80JOwHbGaTh7obuZbiofx
9QNd6Rg2ZxBfP1zx80wu3D8lmjzQ/kJuSqMfeaBHTXl3RG86ebhhv3r8WNzb
aPJAB/wx//G/9QOdPu5g4qsw8nDHfOwsPVMfTB5oxRjPnjeDyAN9odbufBU/
f3hg/Vh2f8hl7oH+nrZlXBpfP9B7cnW1p/P9rifW1zXvLboHkQe6IH/UinC+
nnv+N//KPLzw5z/nOeTw8wd6wZwDB8J8yQPdx/2FzvJJ5OGN/Xiv5kWzw8gD
bVSbc/NcIHmgvzV9OafD5ysfrOfxjRYRgeSBNpvw/OZWP/JA+0U9G97JnzzQ
pb1VVs3n+11fnJ8Kl2eNn0Qe6Mh9LVepBJIH+kxyX/sFfD33w367xeZ9M8LI
Ay0nLrD8PIjecnlLS7sp5DER880CrTiDIPJA71qz7HfaZPJA/7nWdORaKHn4
S1lV0pmJ2yLIA12J492BMPJA7x0qnLDnHgE4z3e4c2BZJHmgU8MurjzH1w/0
xgF/yrby/VWglO3f4r3gsi95oCcusvhiGkgeaLmBO6fMCSOPIPw8Vvq7q3IP
dJSJm0V2AHmg8+cfWJHE1/Ng7H+G68Xu4us5evIx1RdX+HqOnjTtSI+7fL+L
Tj2QJvc2nDxCMN/59CtKDCQP9Lk1lns/8vM5Wrw8UsPnq1Cc59uP8RN/fjIP
tMZXifT0ZPJAz30pUX3F97thUhbsXVyxNZA80DPG1HktCSMPdNcjQ5bq+ZBH
OPaPMw/HbOD7XfQr415XsmLJAz2x7fL14SHkMQnr38/KFbrR5IFecqrmadNk
8kAPSqiQa+bXSyKk7KVv97M/o8gD3fKOQaABX8/Rj7Mks9pzj0isJ/23XVPm
+yu0uYpBmPl08kBvaRsy7Svf70ZhfD3ULj8bSx5o2etREeSBVlpV92f2ZPJA
J6Y2n1saQB7RUqYaXHlrBJ+v0GMC+vZaFkQe6EmjO6w35ONjMp7PoXvDPcPJ
A314c5VfcBB5oBuG65a14/urKdh/flvXqwP3QBd2q1oS400e6Ee+6YWpfuQx
VcrK9vSe/8WbPNBaVQk5t0PIA52zPk3lGt/vxkgZVpeKCcHkgdZ32tM3wpc8
0NfO+3W0mUIe06Ts6j7joyF+5IGeKE4o4eSBFrfLv4LJY7qU2Re7XXrDz+fo
LvlPWxr4kQe6+r2OnlIEecRi/emaum8LPw/G/jcfyjzQ+cU/B+SHkgc66F20
UyAfHzNwXpu5btgQfv5A15hVRt/j5w90+PyD7d25x0z8fDQbRv7xJw/0fSf1
E0d9yAOdkz/jjza/fhWH9bPCZ0T7ieSBPnfI88Yafv5AXzn+wyTHlzwkUnZo
lsm0o/7kgTaeNtTEmO+v0LK3B4WRhxT7i3E2zgvcyQMdkP1X0iqGPNBxn74d
dgwiD0HKOkxbN3UBPw+iy8yejRD4/gq9bKtrt8vcIx4/r92nO70IJg+03lPV
51GTyAMtHX9Z+jCIPGahJ6rLL48mD7T49qraSPJARwV2Pfg2mDzQs317dUrk
68dsKRvYrqrDEH/yQB+XKzWKdSEP9D7ViYu3u5NHAsbj0/EXhoeQBzpZ8vJs
ZAh5oKed1G2vHEkeczAerYs6DPUmjzm0HkwkD3Qv/fIFFyeSRyKeDzorbIYE
kAf6cTRWdH/yQFv02xyqx/dXSXh8E7YaT+bXS9B27993uMnHB7rLKPu6mX7k
kUzX17zJA125PnX3X1fyQNd0rE7U9CSPFJwvDgnRJ33JA/340N95vbzIA13W
bseZ7d7kkYqfr8/GEfUTyQMte/+gD3mgt5icGBLsSx5oOfttoe8nkkealA17
YKB1zpc80v6fB7p3sfGx80HkkY79/qYbg+T4+Rzdtmdvk1oP8kCH5M+M/uVG
HhlStsp73Gcbd/JAt9P40mF1MHmg52J7uyOQPDKlrG7CmV3BoeSBHjd4s6WF
L3mgt3eILjL1Jo8snIcHzV/9zZc80Cp2ux+/9yAPtLWwftI6L/LIlrKL6S73
TvP1HG0tXkAKJg+xz6UpT+brR46UvX3W+3GkO3mgHTymd5nqSR5o02vPr7Xw
JI9crJe+0W4d3cgD/XnwvXm3vckDffTamBmjA8kD3epN14FtfcgjT8py7eeO
XT+RPNBrl+rc6O1DHmjh51YjdzfyyMf6d/LDs9t+5IFeUCYMrfcnD7Ts/f+e
5FGA/VT6/WwFvr9CH5iU8y0ngDzQ5mPGZb7n46MQ32/sy1Z1YeSB3hcXsk4+
gDzQhkYtj1r5kUeRlPVsXJ4R6Uce6C+7TwYVB5AHWvb++onkMVfKJHtTLyUE
kwda9v5bvr9CjxAvKPH5ah72H9tCsmu5B/rlwhmF4fz6FfpdVp3HcR/ymC9l
rf+8+3ifjw/0Au17LVfy1z/Qud1efzPk8xW6LHjUjSHu5LFAyjYkxaV85tdL
0I/txncy4+sHWvZ+Yz5fLcT6HfvshI0zeaCvfmjlPduNPNDS06HLPDzIoxjj
8VCbnr25B9q8dX+zRXz9QEu6DBu+ku+vSqSsvt547Rwv8kBfiWzn783nK7Ts
9Wo38liEv69hoPfInzzQ+4cnP1zkQB5o328//Ja4kcdiKRti82N3vhN5oM9F
dLUd5E8e6LpWCyzLfMhjCcZjoKVVOw/yQLf2LPcWry/KPNB9c4YdLXMnj1Kc
n0KTp0X5kQf64veBc1sFkQe6y6+N2b+9yANtdCYgc6AfeSyVMtfjD9v04PMV
OuJQ5adbHuSB/qH3vTEgmDzKpMx7tlxIhQt5oDOvvnmt70we6NPLfvVdwT2W
YX1+dmxmpgN5oJuDMKDdyANtEaNkZepCHsuxnho7dfzIPdABJzsX6biRBzo0
a+KEhXx8rJCyRsvLrVQmkgd6/PXCzjO9yQMtez+oN3msxL//Pki1vQ95oJO0
5vc86EUeaMtbtas2+pPHKum/+0H59V30z3YLOo/m6wd62fhLHTv7ksdqrF+l
0T+9+XkQvbN3nbcc31+h368o/RzKxwf6hmFjl9uB5LEG39/3jzHH3cgDnXZh
neM1T/JAJ14N2r7DhzzWStnTxV7mj7zIAy27f4Xvd9fS9Xd+fbcc59HMUH3x
+SLzQI9IEo5JPckDPX/dupw1nuSxDueJEw63j/L1A732TekBfX4eRK871e/k
cr7fXY/5wKqN015+/Qpd0cbwR0c/8kCHfsst7elLHhtw/uo8YOxGvr9CB+Sx
z93cyANdY65gUjSRPCqk/+6n8yIP9N6MHj9bu5AHunFwzCgDvn5sxPi9Ftfw
04s80F2zLl4/zj3Qsvef8/M5+sWemz55vuSxCfMxvlwXD/JAa6wtPdSSn8/R
svezTySPzfDwz99ylnugqwOitl3h+130Sp2VVW38yWMLni9zMgwdnMgDffKg
f028H3mgj+3e6DwziDy24vwgr/fXL5A80P08s2cY+5DHVlrfuEcl5u/J+4f1
8iAP9N1Z8eFbvcgDXag/eO5ZR/LYJmWyL+9KHujeC8+/HMDHBzryxuE+4s9H
5rFdysrldG4f8ySP7fR6FD9/oHeeGKRiy8fHDum/9zeFkAf6cY87Njf59ZId
/72+LvNAvx+0VemtF3nsxHlq8Gn97gHkgT5eMXr2Al/yQH9p6N3SyZs8dknZ
7aO7GtZ5kAd65t2SD36u5IFeNX9F9U5X8qiSsqmLgmeMsicPdP24/RuYE3mg
N556EHLLmTx2S9l0PbeQqa7kge43//C9367kgR7W1zFSx5089kiZ15XPFjc8
yQP95J2tTk++fqAHjosS7rqTx17sn4oLhu7wIg90jEdFK19v8kDP8LJw/ORK
HtVYv1W3tyv2Iw90S3EB9SEPtIJGz6zFfHzsw/czfemVSa7kgR4aXOdp4EUe
6KOdJlYt4h7onuXP+h5wI4/9+P7TWp+aF0IeaLmMdc5b+PVd9KXm+aGpHuRx
AM+PwJSeq9zJAy17v3AoeaCP7k3+cZHvdw9K2XMsH539yQOdamCRc8yXPNAB
P5asMwogj0MYP7ZlJhv4+QO9N6rlLS8+X6HF6fNBIHkcxnxoYPlhkQ95oL16
TDPa7E8e6P2nft25FE4eR3A+2Nqv32PugU6rKjHQ4dcT0YniDSJ8PT8qZc7t
B0g6BJEH+mX7BxHv+eu16CDd4LEKruRxDPv5C/1cb/Hr7ejbxwZsdA8kD3RS
+81W2/l6ju6W/KjFD0/yOI75yWjro6Jw8jhO5xtn8kDvWzhAKY2v5yfwfC3s
kWfGzx/oiZpvrFTcyQPt/drwoI4zeZzE/uNb/rTDfL5C98DxaIcreaDnbdbO
PcDHRw3O/3LXTHI9yAP98vk+xZuO5IEW347v5Usep6Rs8Sx2s4Sfz9Epa3eF
OHqSB/rxp8+J9Xx/VStlv85U2lY7kgda9r4td/JAt+u8cEKlG3mclrJYcUPA
5yv0QtNmdQdX8kAvSP45JtaJPM5ImfucHjGnPcgDvfr+1+mBHuSB7n7256gy
e/JAL/vz2jrfhTzq4GE4JTTNmTzQs9t2+d2L76/Qddt2F161J4+z+Pezdr37
7Eke6GHihtqbPNAbku95rPMjj3NStmZ178o7/DyI7lKza6k5Xz/Qpd/KNw7j
68d5PF+CFwSZOJAHWnx58YozeaBdp5TFL+f73XrsB3PDAsTXh2UeaA+50J6D
+fhAB7jcN6rgr0ddwP4vzfvcCn4eRM9dVBqp5Uke6H/X3cnjopR9Xx1Z9ZKf
P9ABCi8s3/D9FbpevfdEU3vyuCRlu2fU+CXakQd6XW7nLbPsyQNtLN7Q7UAe
6E/rHCZH2ZPHZcxvHdNPV3MPdIaD0cy+TuSBHhC3cqehK3k0SJmq+IYqB/JA
J1o45GnakQd6rfkDm9W25HFFygbFR6Q/5PtddEn08P0K9uSBPr/3yvVcRh5X
pf8+n8KdPNA7WruF3nAiD/T7gS1qh/mQxzUpU1M7K7/bhTzQp+bWrkl2Jg90
5VqT4R8dyOM61utuu+XM+fkDvXv7OBtnfr0EXXv04j7x+oTM44aUmbhvn9ja
iTzQehs3/ljkRB7oVTMd+n7l10sa8f0dXr/c0Ik80DqZXQ9kupMHevXGqT7u
tuSB/nPZOFrRgzxuStlNU61tYQ7kgW5zf3iSwM/n6FJnr87ezuRxS8quVamW
fHUlD7SaidL+aX7kga69bbe93oo8bmP/Jr6Bz5k80Ham1UuGe5EHeor+lyXi
eivzuIP92pLhVq9syAMdcVjhbB73QK9IOfj6hiV53IVXiw2d+3MPdJbJyWUj
XMgD7RVh92q6K3nckzIluzeWuz3JA71C367Dcb7fRd/P8zXMtiOP+/R6fSB5
oC3FG6K9yQPdy+JuO1VH8niA8SZncbzQlzzQlX0bw9Q9yQMdd8t9ppMHeaBl
n6fhSB4PpezvQo8Npe7kgR5n5LXsrzV5oM8a1ewc7EQej6Qs2zfq2XC+nqOL
591tY8fP52jx9va3fD1vwnpyWaVMPL/LPNBFZgt9D/PxgY7suOJGoyV5PMb8
1vPG0G0u5IEWLw9csSOPxzRerMjjCebr9o97WjuRB7qrfSuTza7kgZa3cfml
wPdXT7FfTC4fYOxBHugbt3569OEe6JNX9Cf14+vHM+y3HqedUXckD7RJTdtO
OrbkgbaY/v7dSnPyeC5l15X2nPjkSR7osWO2WQncAz1i2emQIc7kgT7wsSZu
L18/XkiZ4rRjz3JcyQON00PmdXfyQKvu/RS12Zo8XkrZ50FxBwysyAOd4NWQ
P92FPNAd7S6fPWxDHq+wv5kquSDOBzIPtNP+Ewf9LcgDHTKyZfYTa/J4jed3
g7zZBXPyQFt7bJw2eAJ5oB8GLq1+aUcebzB/7zy0RdmGPNDGxht0DGzJA91a
6cbRV/bk0fzf+JR5oB37FNq99CAPtIPr4KIgPl+9xfiXjv15lq8faJOxDw6E
8vkK/cjkLkuzJo932F+3npmn4UweaIl4g5gbeaD3Fee+M3QjD/TdRQFD9lmR
x3spW58Z7HmYnwfRTpe0c5ztyAMtMU06t5yPjw9YD1Nff27m16/Q2/aN0jO2
JQ+0+kifUbbu5PGRrmfx9QN9OrPUfjM/f6D7N2tUa/Px8UnKPO/NjfXj4wMt
uAUtFvj1EnRPQ+dn+Xw9//zffkzmgc44PiL+E79egnZdH9Fttx15fJGywHR3
FRvugdYRN6QTyQPd+en2+fv9yOOrlF3pcaz+Ed9foVUX1/dfaEce6D8h9vM2
uJHHNym7c2iGWyl/PzVavN3hrBN5fKP3d/qQB/rWpv13gvn4+I6fz5pk+b1e
5IF2LK87pcCvt6OdUr5oWDqQxw/898I9+tXy/dUPOq/5kgd65UBJYBjf7/7E
fLDa8PBvW/JA93Vq+DWUXy9Bd3WY1tuXrx+/pMympsRmrTN5oAMbyyoPeZAH
Wnb7Al/Pf2M8OlRIlSzIA/100auYYY7kgZ5QElXXxF8//4P98Uu5wAgX8kDr
jdb5comfz9Hb/acv28THx1/sh5u9Fj93IA90ydE51kW+5IEed1TXNMWWPFoI
7FaLqSzThTzQ4nRxzIE80E1TLhp0cCEP9P0+x/968fNgS4FZb2+r28WRPNAH
bqroVvPrV2i9Vu12SxzJQ05gXX403F5lTh7o8YlLdc34eo5WTSreYMr3V60E
9vHvZg1rfv0K7fNMYf5hPj7QxU80S47w64mtBZbj/vSpEj+foztVXboQzddz
dJN8oO0HB/JoI7AjmR27GvLzIFp2XuceaNn7m/j1q7bCv/sfJ5IHWnb/Hz8P
ote+t+j+jF8vaSewMWyI9Txv8kD3Llm7aA5/vw/ayM/aUzwfyDjaC+zDxc6P
Wrnz+z8ElpnSY3gEn6/Q5b43Jzx25Pd/CGxzFyeLo078/g/h3/UHe37/h8C6
DWxrM9yW3/8hsDlGf58v4+Ojo8CSR1cFrOHzFfr8+44Wzny/iz5UN/1yHV/P
OwnszIXbja9t+P0fArtrWbrW347f/yGwS8vyPRT4+OgssIn+TcNu8tfP0Xd3
96tQ4/MVunik59czXvz+D4G9c97Uc5Izv/9DYLNnXUx74sPv/xBYmnrfoa9d
+P0fAqufr5fvzc8faNn7Efn6gR6jYTcnw5vf/yH8bzz8u/9DYN7tt+zM5K9H
oQ/5KKhX8P1ud4EpDv/kHMv3V+jUpW8f6PD5Cj029kJugxW//0Nge4ZXm/nw
/VUPgX2a6pW0zYnf/yGwV1uxQTPj938IbKVJjEeFOb//Q2DqLr8zbPh6jrYQ
P7CNe6AfR+xruYrPV70ENm5KdUCUF7//Q2B9xmzfaT+O3/+Bf7/7jDg9V37/
h8DkV8kFj7Pn938IbLWCr9Fpvr9Cf3zSptHamd//ITADfUc78fXCf/d/CGxJ
YZjmHH79Cv18cF6VOj+f9xX+t779u/8Dz7f0GuGrC7//Q2DhYyQJ9/jrtfIC
G1zX8mAZf/0D/Wnjt6MafP1At5YEXZjK13MFgeVPUJlUY8nv/xDYn4/Dg+fz
+Qr9NyGrzVd+Pkdrx2xuXsA9+gnMWNyw8Ovt6KRXJxPKrfj9HwK7WXzsaX8+
PhQxH6Sfeniejw+07POq+PUStIFVwJS3fD1XEtiarNaFg/n5Az1FnMCc+f0f
Ausr3gDixu//wPgf96XKx47f/yGw06twgLLn938ILHqAp2N3T37/h8Cyzi8y
3ePK7/8QWK8ubu962/H7PwR2xaV8frgVv/9DYLGvpq18acPv/xCYZrX23cU2
/P4PgTX7mU14zq8nqmD8dD+jNRff/xXH0O4+6Nu/jr48g/mjYOqzn5vQWpXf
sk/g+7EQ/w/0/aH4BuD7a9P7BkdVfP8Zgx9ewuPffUY4sgotsThivwkdg7/+
Hp3fdGzLE4wHrbZpi8zVBJbY3Pqn+H6Fu5r4P9Di5bGd+PqLzfEfQLf+O7Fu
Lvyc8HBGqwv/Pp8S41H86wXoPQXRG+bgz4+sUjS8i5a9nwY/j3jx/9AQ2P7R
izq3wJ8biv8BtELHxq5W+P7Eh9OAlr2+gce3Gn9dU1NgDz74DDPCz8dnNL4D
tPfOb44h+Pvdxf8DXflV6c0+/Pfr8O0pagn/Xg/G4xUfzlT06681Yzzx/Yl/
/QhaqxXrY4z+0IAfqDa+3+rZTeuYDtuMH1coOkr8geLxit/ebvSEbV36NGF/
oCQ+YB2BfZ4UXfHUjTzQ5fUzpvVyIg+0HrYvS2zIA93yy+VN+tbkoSuw74cd
U75wD/SBb7dXqtqSB7pD7fH1YVbkMVD4d33NkjzQSj0KM+y5B7oYx8UMH/LQ
E/5dL3MgD/Roq13WG23JA70mzWdknAt56GM+PV77WTwfyjzQJk9bya1wJQ+0
zpAV12NcyMMA46N4o7x4/UfmgV4z+dPkVDvyQJtv1g2c5EkegwTmcKr20FwX
8kBvT1z87LgjeaDXGd+xnuZIHoOx/tVs9znpSR7oudsa7kqdyAM9dVbCegN3
8jAUWLtmtuKDDXmg+fUMmQfaRHyBwIM80Hc7YEcbSB5DMP46Dnr1x5Y80BlH
g84vdiAPtPzBJK+ltuQxVGA9NuguqXUmD7TsfkYv8kBn3N0R4+pFHkYCa5iX
7f7UiTzQ4nH/szV5oC+c7OBQ4Ugew7DfeuupLz6fZB7omHn3YlW4B/raRSzo
3GO48O/1Cw/yQE/p/lQwDCIPdOnd4pwsN/IYIbBZIVP2fvAjD/TO7II7VwLI
Az1AtbT8tDN5jMT4mfyh5JoDeaCLllocfmBPHiP/21/IPIyx/7piJR3jQh7o
6qumgd28yAP99OVp7e+u5IGuXfvidTifr0YJLGHeMMdGJ/JAVw30nrWEz1fo
soYfE+VcyGO0wLZcmJw23os80Cfy3SuzbMkDrSIu+E7kMQbz+fVhmWHcAy33
6eefenvyQP/puFQ/w408xgpsknjDnQ15oCuHJG1XcyEP9JEsadNdW/IYJ/zv
+qDMA20qXgC1IQ+07POObcljPO2PTckDnXxKcfBMZ/JAT3ps8DramjwmYP7/
6dFH0YY80LLPwzAnD/RELZ/+F/h8ZSIwX/HttK7kgZZd/7EjD7S2+AZeS/JA
3+r/bORDK/JgmP/a6jvt4R5o6/l2O8v5fIXuFDJi8Y4J5GGK8ahtnL91PHmg
b76pOuvAPdBrvg19uo2vH2bYfz/vNXuhBXmg398IL0qwIQ/0G+v8Mzv4+mEO
L/ENzubkgV7mt/e6PB8f6DpvuYE7+fphIbDIznHpI13JAz2p6Xjfg5bkgT4Y
cnvt+QnkYYn16OWOE4P4+oGW3a9oQx7o5vrppVGMPKyEf/ebWZMHerXrgU+G
tuSB/n4w/mqpC3lYY35XCLjX34k80M+PttseYEYe6Dbro54E8vUDbRQ/SE1l
HHnYYD+l9vuL1IU80M+P3/U96Ege6NRugQd38/nKFj+f0Zp7XOzIA71hWY3q
DjfyQAddbfZuyceHHdbPXoHp7tbkgU4S33DE5yu0wUevgBw+PuwFlqfRzaKv
LXmgU7KNp7ybQB5o8e2qH9zIw0EQP32kZU9P8kC/FL4saudKHujOfjbHntuR
hyP2A4mmnTrw9QON3Vn+Y3vycKTH70UeTv/NlzIP9Pcs74XjTMgD3XTqRPfR
juThLLD+ZovKxvP5Cv1TM77Rwoo80K9OuTjtticPdFCDQmW5G3m4YD8qXqC3
JA900JKHJndtyAO9otecKBV78nDFfz/2qbe4/so80F08hy5KtiMP9FoLe2Vn
e/JwE1ho9APrEXw9Ry9NO/tNvP4u80A/epycs5av5+7C/64fyTzQDz6ebP/Q
ljzQ8gd6pr10Jg8PgWmIHwjmQB7ocwZmO/v4kwf6SMT+qRIn8vBE97TJC7An
D/Su6y6TDf3IA929zbANwZbk4YWfb+kd3V1W5IFuPfZPp9Z8fKDF2z22WJGH
N+Yf1eLC5Y7kgb4bEGn+x5U80G7hlWuuWpEH+uHsTY2lfH/lI/zvepPMA61z
IrvC24480I+kv9NFH5mHL/a31W/mXLUmD3S3639Hn+f7K7Ts8yDsyMNPYFsX
BET3syUP9K/Huqy3A3mgn7bvd6bKnjwm4nzrPC+mH18/0Is1L35OsiEPtPjx
xOJ5VObhL7DGq7M9fjmTB/rNQfVv9/n+Cm2Yr/xNwYE8AjBf5Kb3c+fjA931
4FsFZT4+0J0uq8VqupBHINZTU+1+o93JA91pbw9nga/n6Nrvy1xybcgjCOfD
Xfv+nuHnD/Rpu/NVC/n4QGePS1ca6E4eaNs1BolJjuQRjJ+/U3O8rh15oL0T
zR9W8fkKLbt/w408QrA+3LZXLHckD7R43K22Jg/0zGF3Ui9ak0co9u+dXtUe
tCcPdHX7ws9dLMgDnZFVPDzFgTzCMP6KzmukuJAHWtn417QDnuSBFt+ut5Lv
r8Ix34U2hji4kQda921T1FwP8kDvOG1hV8XPH5Owvi/qcPQqXz/Qssu/duSB
3rnuTtJcvr+KwPzdFwPSjjzQd+fse7yPe6B1+hTtOcr3V5HCv/ul+XqOzlua
pFzO97vorre2zMvh4wOdKF7Q4OMjSmAWff50nm5FHuiMvj2HHLAgD/SCKzc+
juDzVTTm8w2B1e0dyAPd7K/wwtKRPKJpfPP1YzLmc7Otf9pzD7RTp8BPfbgH
egSL3uhqQx5TBLZPWKupyecrtEYPnEgcyQN95Ktx1HYr8piK/VELt2WjTMkD
fVbxc/ciK/JAT1t/IyLMkjxisF6E6urcGk8e6JNh4gdSkIfYy1c7djUhj2k4
r/du6fSWe6Bln4fK5yv0rQUvxx7l42O68O/zSC3JAy2+PdPHkjzQjo3JRrXW
5IEemjBtjb4tecQK/z6vzZo80J7DpgxUtSQP9JHGOe8tzcljBuaHsspDj03I
A91uafhjg3HkgV6r/SOxxJY8ZmK+8976UN2EPNC35qdEdOfrOdp517UnJdwj
TmAjn0pr1OzJA+2t/cvNxIQ80CsMvwQmmpKHBOePpUtONtuTB/py+5HbUkzI
A11gbDTvlyl5SDG+B7vpduLjAx2jeHuKqTV5oEvsm+QDTclDwH7a91jraZbk
gZZ9vp8peaBXLWhfFGxPHvE43+y5s7SDFXmgZfff8PkKvW/BLssGPj7QQtHi
VuMtyGMWzounrQuG8fGBVmundX43n6/Qe0aoK7RzJo/ZAtu94NWGEr5+oCtd
u11+7kQe6PW9OmwocyWPBIGpN7nqPeTrBzryQ/1I4wnkgX65JLf6gjN5zBH+
fZ6YJXmge1+yaHzHr5egDY9eCRffPy7zSBTYoIaasce4B3pXysq2nd3IA31/
mm3XRj4+kuDRy6xdgB15oOf9On4sjnugp16W211pRR7JmK/FD5jn4wO9fu3O
L/FW5IGOqTTsecuOPFIEFrY33DPTnDzQ7bcH3Iq1IQ+07PUdU/JA7/mtr+9o
Rh6paONvJ8LNyAP9775p8kBfen/5UaEpeaRhfV28IMGZnz/QHUZl6o0wJw90
J/ENOnx/lS6wU8a9J0zk+130wsrBFa3HkUc6rf9m5JGB8Z7v7XvbgTzQ2w7O
3mxuRR7o6qUd39tYkEemwBRzfgSIf1/mgd5Y0PvsCT4+0Ndep3kF25BHFvbH
H3xXtrMmD7TBoXOWidwDXZAb+qGtDXlk47xXtWjJL37+QEeZYoWyIQ+0JOFe
UZvx5JEjMPHjqrtNIA905Ju9ner5fIX++fzqootjyAOt/KdsqytfP3Lx8w45
cqgFv36Flv2+Fz5foY8Mbd3iND8P5mG/1jzhtLU5eaBl7+ezIA+0nLVcl5H8
PJiP/UyOvMU6fj5HO34O/3PZmTzQ0qfKPY9Yk0eBwPqWb9vzlZ8/0Or5dUrB
3AMte/8hHx+Fwr/PQ+DrB3qk+IZUM/JAu7cpXziGz1dFOI/a/z60yYY80Juy
FtZt4tev0NEFUxK17cljLp5PqjtmRpmSB1r3/f5er63JA+2V3K+why15zMPP
W/nzDX0L8kBvrm67146RB1q34ffydAvyQFcsFj8QgDzm4zy+xa/Blc9XaC2p
XFl7c/JA/+g0PvTTOPJYgP1HjGtExjjyQN+ZdLRZwvdX6DTThgpPC/JYiPnf
tLPkjTl5oAefnTrf1oo80KUVcZYDbcmjWGCZlpbLnczIA73/x07b5HHkgX4f
GpK7nK/nJZhfX1zR+2FOHmIvCrVuYuSB7in+QhtGHosEVqOmZCNvTh7o3Z62
4eL5WOaBHt1c0vU6v16yGOex5Iq6Qj4+0MaKxyaq8vUDnaftUqPOzx9L8PMW
37BpTR5o5/MJQ0vsyQN90Hqkdz3f76IrnUdrF5iTR6nw7/Ot+fhAP4ut/LLD
mTzQ1+XmOKyzII+l8E57Gtc8gTyW/rf/k3mgg/au2GvFPcowHq5vzIni10vQ
48Ub2vn1ErS5UmqXXL6eL8N5cLLh2jf8/IHuZzziUiIfH8v+3/Wr5cK/z3Pg
8xW6a7THg3Bz8kCbPz27+hb3WIGv76ySJr6fUeaB7qd04KYK31+hrRJcDwbx
8+BKgS2bf11BMoY80OUvvceo8PUDff3hc727luSxSmBXdTWXXuPrB3p1rmXn
sRbkgZ5ltt0kj++v0Oe1j+34xfdXqzG/hTiP/cXP5+huexvfVPHzILpBqVmj
ml9vX4P96uUF/n/4fIWWff4Cv36FVun+3OHWOPJYi/Xg/rCea0aTB3poUGBq
Ej8PovN9DbNn8usl5QJbPrVV/OoJ5IEWfz3PAUvyQLf5pWibzshjHZ6Pe+Qv
CxbkgRYvj3zg+120+OvGxPOqzGM9xses+i1j+Pkcreh6SynRljzW/3f9Weax
AfPdYrW5UlvyQMt+/5cDeaD5+19lHhUCG7JavtnfhzzQSfUzbz73IA+0deum
Bw38+i46tMfJrmH8eslG7G+/nnm6mV9vR79ziFrowz3QcfqZ13z4eXCT8O/+
dr6/Qvt7YAU0Iw/0EbsJgjwjj804r7jIDyyxJA/0vB+v+vTlHui4iINmKvw8
uAXr59J39r/5eo72bzP00h6+30Wv+VrbvYUDeWzF87PpyLUx/Hoi2qKmflM4
v76LLnU5/rANv75biefP0ZdnFliRB7rfGMElz5w80OJ09Xc0eWwT6HN/yAO9
qbH0Rg9+/QrdZdPaWYsGkcd2PH+f1D/0G0Qe6Iyh6q5RauSB9kp9O3K6AXmg
T/lsCFJXJo8dAlNot2TuaB3yQCsfLyoZpEce6Da/s5SHqpPHToENt1vyR2sg
eaDNZ5xe9kubPNCtt7x8Eq9OHrvw5x4PL74bTB7ok6se1itqkgfaWvwAUA3y
qBKY3piF51JUyQO972yv9mMHkQdadv+dBnnsxn6tbfWeLB3yQO84927VNF3y
QB9dYZGZMpA89mC+31Vd8lGLPNC9uhfHqhmSB7rIVCezqx557MX5atmYefk6
5IGWfX6xHnmgH9zKWzhflTyqBWbfpo/nUUXyQMfuMB6qqUIeaIdHW3PLVMkD
fcQx5YuGFnnsE9hxxcgrPYaQB3r2/JXqObrkgXZRKIkePpQ89tP5YTB5oO+X
/0nIGkQe6L2Tb2TuHkweBwR2xvz+3bN65IHOXfVX+dBg8kCLl4OG6ZPHQYEl
ftjhMkWdPNCRB27YJg0kD/TVThPq6/TJ4xDW95tjRjVqkAd6i2np7cOa5IG2
cOukVaxBHoexvrUf/favPnmgx3oeidTUIw90/fanLY4bkMcRnDevjW4brkIe
6G6WaRMW6JAHOsqsuGahOnkcFdjn1NlnSlTIA73pjsWgei3yQG+smHdMRZk8
0M4agxZVK5HHMYF1l/ug5aFKHujP9jUTn+mQBzpk2teZqwzI4zjOv/HVuyxU
yANtpzVuzQ0d8kCb9Gs6+XoAeZzA/jfl2/e3auRxgl6v0yMPdGvxAxEGkcfJ
/57/Mg+07PNDdMkDvXtct+YLeuRRI7ARoRGrTg8hD7TGlC7rvxiRh/jn4u9D
VCaPUwJbG1zbe+tA8kCLHze4RpE80OO7ZnzX5x61AtuQuvtvS2XyQJuJb0DX
JA90TqH1pkwV8jiN58PFa16vdcgD/bHWNuSePnmgD4b317ipQR7on/4xp/6o
k8cZgT00rXp1T4880MbiL8zUJA/0pBj3cYP5fFWH9dAvsWNqP/JAP89NXOIm
Tx5opfQmo2mK5HFWYG2tAq/XqJMHulbB5/R7ffJAJ21XGzWYz1fn8PwZ8zhi
30DyQF88duZcGfdAix+nnK5FHuexHv30elWjRR5ozD7zHmiTB/q50YgO93TJ
o1749zg1yAMd6LhyV5k2eaAXLHe4o6dLHhewvoq/wGggeaAnijfsqZIHWvb7
WrjHRew3lwy73UePPNB/umJA8fUDfVth7EMtPl+hc1zWR3TTJI9LAjsxZcnI
/trkgbaQv1p9fiB5oMdOD6sS5zeZx2WBNQ236PNHkzzQA8QL2BrkgZb93LTI
o0Fg4sdflmiRRwO936k3eTTQ65sDyeMK5udjp4NPDSUPtOz34w0nD/SbpVot
JxuRx1WB6Yhv6NAmD/RTk3X3j3APdOaqUanJKuRxDfvXLU9Hq6uQB1rZdc2B
/brkgVYcWnUxTJM8rmM+2V4yKVefPNAhfW+NrufrB1r2+3u1yeOGwCzTN0Vc
VycPdKtiJcvriuSBlrfTrhD4fIUu0tpatFODPBrx/CzpIZ+qTB7oqpdxe/oo
kQdadv9Rf/K4Kfz7fTXa5IE+mGJgkaNKHugX1dtbPdMkj1vw791KU1y/ZB7o
iNVGf5KUyQM9v8+vkTUK5HFbYLe2/vCP0SIPdJj4C870yAPdaLCk6MJA8rgj
sBln7yRq6JEH2ld8w7ECeaD/VC8coKRGHnfx89hfsWWsMnmgZfezqpMHuteg
2eMG6ZDHPYFVW2GDqkgeaNd7py/3H0ge6LVd9e986Ece9/8bvzKP+3ReUCYP
dK9J0wc+UyIPtOz31WmTxwP8/FZKixYrkQcaq0PkUi3yQP8+3Ft5uAZ5PMT5
2utqsCJfz9GxbyxsbTTJA12TUO5Vqk0ej3AewtPzvgp5oFXf61+P7UceaNnv
t1IijyaBdTRIHdhKhTzQBt0a3B/z+QrdM8/s3AEV8niMx7PZ0mKoGnmgS49V
HpytSB7oQ+LLU3z9eILvL2XSett+5IEWt4NlmuSBbogFsD55PMX5Y/zSlE9a
5IHWFz/wknugb2+Y5e+hQR7P8Hz5cPbzXjXyQJ/vcOvxOz5fodvcq6s4rU0e
6MKhO+Y2yZPHc+Hf7wdTIY/ntL7w/S56YNAlMzlt8niB+fOt8a0ZSuSBLj1q
9vQsHx/o9T2G/RzXlzxe4nww91F/qSZ5oGWfx6pLHmhN8Rdu65LHK+Hf/dlq
5IGu0TaKS9MgD/Q6t9dR/dXJ4zUeb1tt43xN8kCH+y2r/aJHHujpGbemvzEg
jzcC0/ay0lilQx7oUDvNy+f4fIV2Si5wWqxIHs0C+xrX8UMVXz/Q4sdlrRlA
Hmj1R089jPh+9y2enyF3Z8Vrkgda9vmyGuSBvvL9nYEp90Dv7aWltoCPj3fY
382a+GLPQPJAG50dZpgzgDzQn+18s0cpk8d77PcDrzZ7q5EHus+om22buQda
ZaXWmfaq5PEBj69+wG9DPj7Q4seTDlMlD3T61gqvoAHk8RF+p7FBViQPdFGH
oUs8tMgDvTnxok2mNnl8EtiFgl5Bb3TJA12xsOXqfA3yQKf5PzrTis9Xn+n1
I13yQMs+b7g/eaCzBacqpkQeXzAfir/gV5U80FrPDT/lqpEHekvJyhdafP34
ivXRXS60pzJ5oPMXzre5rUse6J7H6h+d0iMP9LU3r/W78f3VN4F12FDma69G
Hug48QUoPl+h3T687N+K76++47/f5kupDT8Pood0b33m0kDyQMvud9Iljx+0
nvQnjx90fVmFPH7Q+7H4/uon9pNtP7z+MII80LLPkzMkD7QDtuP3uccvev//
UPJA9xU/sGcseaDDzM5reeqTx2+BTc5M3hBoSB7ofXUbjQo1yAOtP3lIl5Mq
5PGH/pyv5+htoe+XnVAnD3Sm1Y4Zv5XI4y+e32e/qE3n8xX6YsbBKoGPD/Ts
bW9PmqqTB1r2+0u5R4t4Jnk1YrwuP3+gLyge2n6We6Cb3yx+nMr3Vy3jWcvJ
k2/68fMHelKLjY9qtcgDPcL0alILfj6Xi2fLb2fOmaRMHujy2S0KfqmTB/pg
c6WNA1/PW8Wz4eIHsvL5Cv1n3+8PderkgTZuodRdTZk8WsczD/EXAvPzIPrQ
U88V19TJA33h1P0vrfn4aBPP/CJ65Ffy8YHOXX5k5XY18kDvGeYQs0mDPNrG
s61yexTG9ScPNL8+IvNA74vv8qNBnzzaxbN3J65PfTKAPNDx4VtH/tUhD/SQ
KLWW5frkgS6oUI6O5fur9vGs1sVp9xZd8kDL7j9UIw90bnfvC/fUyKMDfh4n
1qo76ZAHOrquKfo7Hx9o93PXf6irkUdHfP9Xdfaf5B5o7Wl9apgOeaA3DVV7
ulCPPDrFMzfL93pT+HkQrRm48kIffr0EvXXzkvvR/DzYGf99t44HDvP1Ay17
/ZDPV+jVFS0z1umQR5d41kHccPHzOVr8+Jbj/PyB9pnZp+A+Pw92xfPl8ulE
xucr9NYnFxyG8PMgeiO+vDNfz7vFs12rTrlp8vMgujnRZEQg3++ijSacD9w7
gDzQfWPmxi1TJY/u8Uyp51efHwrkgVYwKZrzke930YbfhusY8vmqRzz93gLy
QDdGhGk95R7o8Nne44P5/qpnPJsl3iDF1w+0sviBGXy+QseKvyBQmTx64flx
ck5XA76/Qvf9ea65jq/n6LM/6mskauTRO/7f/YrK5IFe2zEl25h7oBtOXnr5
uD959Iln2O3Y6iiSB1q8naPFAPJAy34vDj9/9MV4bnmoTU9N8kC3FX8BH/dA
n+jZTXeZEXnIx7MJCxcqZ2uTB7qg7+qYEfx8js4fv3teH349Ee3oIB/6WYc8
FOJZ/3aBg+L5eRBd1f6U16X+5IG+4D5g5jB+vaRfPBuweWDdGH4eRL+tO2lW
OZQ80LL39/LrV4rxTPy40UwD8kB3nrU0pNyAPNAuIxJGMH4eVMLflz6aeUiP
PNDDKs6FhuqTB3rUoFmXvXXJo388e77qQaglP5+jPTyjVBdrkQd69fflBwP4
eXBAPIvoFezzx4A80LL7Bfl8hb50zeu1IZ+vlONZ5s3WCov59Su0+PHFgxXI
A61VcqT7TGXyUIlnea8UvP35/gr9INqoKWYAv/8jnn18XCYnnif+3f8Rz2oW
Kzt+5udzVTx/+vt+n8TnK7QSlo8svt9Fz+nTb8D83vz+j3hmmv7odKkGv/8j
nv3yTH07UoXf/4H5tUgnfdT/FXWWcVFmbRxWFBWlY2CYYZghxETMRTGOHWs3
doKBhcoZa8U1sLu7cHcNwA4MVBRbEBUxETsAEQOD9f0/z9z3ux+vH6MDc805
dzwn3Hn/hxQjpy1LXe3L+z8wP3dIGVyK4wd4y6UVO0fy+PCVovvH/YmC4weY
46Fl/4cU4/YueDCMffhJMaeEKTRJz/s/8Pea/vY8xfEDHPCwckF3f97/gXgW
O6SuDfd3wep97zxfgR8be1W+r+f9H1I8DKuU7Gvi/R/wHztocD/uJ4I9axhi
nTm/CsDfqxwo5cv7PxBvvzlXCvbj/R9SONg8+aHz4/0fmB8aZc0ozj4qYHx+
vtNthg/v/5BCOZ67NMcPsL2y4SuA93/g/699OGIfxw/wvnnWp7freP+HFFHK
hp/KvP8D37cj6yde5PkK3Nxu18BCznfBa10OXX7K+VVlKVakpH/8fz0IHv+1
bsNeet7/IYWjcmAe96+qSFHmTcXIuZzvgkf17BLqauD9H1Is6bR5Ul0/3v8h
LeeNcT0IVsJtPNfn4NMuB/vZ+vP+D8yPC9omxWt5/we+D11Hb19t4P0f+Hv1
jbp6mnj/B+J1lemnq3rw/g8pYka0OWDP/Xawcv1Wfc6vwLovUwZt4vwqCD52
xn6M8uP9H1Io198p/UfL/g8pZj7WNS3mwfs/pKgcUeqYketB8M4ih4TunF+B
z99eXe+Sjvd/SPF0WrfArhre/yHFZaN02uXB+z+kODRxbMJvJt7/ge/rijFH
jvP4AK8a4rU4zpP3f0hx12vBqM4cP2pJy/l3XJ+Dj8x+FTtIx/s/pOW8Hk/e
/yHFj4l/hXTQ8/4PKZTHlRO4vwv+yyp30r88PupI8TGn78zTtrz/A/Nr3fIL
fjjw/g/8fkPnDu6L+UO5ZsjqN+SDzVPXtga7Z9742gUcmB1S/Z1dgLj5tcuz
WLC6PhTzV4wGLwBnx/Vr3gLzSSPloqJgKVzlyctj4L8QL98ADvvun70PPhIi
hy3LAavnz8MvaGqjutJyvxW+HyblBWD1/EJ83srbPwOr57Pj81ZeXruetJy3
g/drY2tVOQasbCeLxfcBpMkEDzck+ZzB/6f8OZVDMN6+5a/R4Pcdr7wh+LPj
olwj/n/l5TfAyvbdWm4BAr9tsrE+5bv4/DcmGxMiwer5xHj/rsoLwFdQPiTC
l/L2mgbwsfRonyL8XF03Aq6yyeGmEq+nKR8IWL2PCn7Ue5waSku/FqzmSeAj
n9On38Xnra7rByvbK697kY9GUrxbmLfgdzfyAf7Y6Fui1JMP8LC49FbKz1Uf
4EGJU6JzXciHQHyYbf21hIZ8gNfZphRojeQD7Pwlx89HTz4aI9+qlTF8pz/5
AC8pqrLaR0s+wC0G7B0zwId8NMH3/XpI+zQt+QAfq1csO85APsDq/Zme5KOp
FKtDZw1S+tmqD3D5JX+9KM0+wOp9qx7koxny73+G7S3yIh/gx/XvmH7TkQ+w
cp14cT35aI78o/vq11V05AOcZvaZW+BBPsBlEi7Fe7OPFoi3b/x699WQD/CL
IdndG/uRD/DVoNxSaZ7ko6W0nIeoIR9g9bx3P/IBvv58w6jRevIBLuhZs8Yl
N/LRSlruz/EiH+CLO8+sOedCPsDLpi0detaVfLSWYtGt2OmtPckHeMOiVWvD
vcgHWN1vwuOjDcVzF/IBVq5fOKIjH+CfdZLN113Ix+/4PLwm2MTYkw+wuj7N
g3yA//j18sI8d/LRFuN3ZJrVITfyAU6ymV0mWE8+wHGbKtjMYx/tpNiV9nyQ
rZ58tPvv+6/6AKvnBfqSj/ZSdHPznDvUhXyA1f03HuQDbH4fvt/ViXx0kJbz
oR3JBzj9U2bxDDfyAd54/vD98xryAfZq+KbZn1ry0VGKL7ZP1w51Jx9g9bwZ
N/IBVvvDLuSjE/LNjKCmz7TkA1xW2fDtTT7A6r2bRvLRWVrWL7uRD/C5oAGX
u+nJBzjFpfHGGB356CKF+gKer8D3BvvEZurJB9jj/ZxRC3zIR1d8/r2NjfN5
vgJnTtJt8DKRD/D6cn0MSv6m+uiG+Naq2oivPD7AyvIXJz35ALtlLzNP4vHR
XYpC5XplPfkAv36YM3m4D/kA172l9ZhUkXz0kJb7MX3JB/jiiIJfu13IB/jB
k0zDKS35AFcdYHU0tzz56Ckt5/X7kQ/wnJf1Fh1yJR/gxo7GpikG8hH63/hR
fYCfjCyz+KqRfIAnewa1+q4nH72kZX+1B/kAp6Y2OnvBk3yAl9T2nfnQi3z0
Rn6hXBijJx9g7t+pPsA3OozTm73IRx8pnj0J7xPsQT7Aw5QL6r3JB/hUt4xt
653JR19pWe/uRT7AnZKiggY5kA9woOHxeKVfo/roJy33e7uRD7By3f0FDfkA
T1MORPMgH/3x/a9lN/+liXyAD0TbPDyhIx/gRr8amHM8yQc4w/XS+yrO5GMA
8gFM/9+cyQd4cE5exBID+QBnfQp8vERHPgZKMXvy9zI/ncgHuPyL3PFT9eRD
+fmhi1tdOH4MQn33PtGnkOM5OH12zyInDfkAr/tjnvmdnnwMlpbzYdzJB/jF
9I8yz0g+wD8vRFzezfFjiBSXDtVZlMPxA6yurzOSD3BwzMjDMW7kY6i03I+g
JR/g7J7uR9M4foBtfTqnBxrIRxg+b2975+08PsC3W/3+IofnK/DEJRFx673J
R7gUuwevulXTn3yA1fO53ckHePO7H2OV9SiqD3DTiePzj3L8GCYt5wF7kg9w
Yr/1Pkla8gGeklR/yBXOr4ajPp3zT9WJjuQDXDRnXqmKPD7AxQv/6jrPk3yM
kGL5gea3RruSD/CHs8oDYvIBVtfrOZCPkVIoy5sDOH6Ae1wf3+y0C/kAK8fr
e2jJR4QUk1YdbpdvJB9gJbzEG8gHuEc/ZDg68jFKioFZx7+ONZEP8NvSE5c1
MZEP8PqGIVknnMnHaClKhc32eeROPsAzrIOGZhnJB3iv56zjj3TkYwzip+vb
N75G8gEOz1t4pJKJfICr7eg5enhV8gEWmu1NsyqQj7FSFFsYnprqTT7AXiF/
J0/Ukw9wbm7xE9Xcycc41AtWTbsf9SEf4A5vBhRt0ZEP8KAtxeYvcyMfkcgf
rN7v6OJNPsDq+VPsA/zdzsWus5F8jMf7X5o84jPHD3B728uXk73IB/hddh3P
JBfyMQHjWSkweb4C543bZfOA5ytwb+XAH853J6Le//La7iuPD7B6H4o7+QA3
tnty7oSWfETBh3KhOfsAq/c868kH2HKuCvmQyI+qTP7LivMrcL+T3kf7G8gH
uD++7m843wUbumbXu+hFPswYn3HHd/xyIx/gZu3738zg+AEedPpksR+O5GMS
Pq+VQelfHMgHWD2/wUA+wJ2+rI48zfnVZNTbP+f2368hH+DwgmDblw7kA6zu
H3ckH1OkWBzf4KCfI/kA70kVVTZoyQd42+mh7ddw/JiK8RCVGR9iRz7AynGy
BVryAS6VeWCqkq+qPqZJEZqccH4t51fgt1dvtb9uRz7AyvLRgWXJxx+ot493
GrJPSz7Ai8pujCjhQD7Axee8uHnUjnxMx3zhVqNHKa4/wMvX1N6fxPMV+FLA
kFejXMkHGNVB5I4y5CP6v3xQ9QFWjlv+5kg+wNHRh0dkcP0xQwrleiIlnqg+
wKsn7Ylrakc+wPcvTexyxYV8/CmFsjz1FscP8Ltn2/JGu5EPcHW/AJejzuRj
phR9xrf8dZXHBzhhfHrYRq4/wNnFh3aJ4/gxC/Hrn7bVSzuRD/Dn4W5F25zI
B1i5HjjFnXzMRjy9dGBAtgP5AD9MLDXtjRf5AOcXPJmZoSEfc6RwHzzAK8Wb
fIA7KQdgupEP8Ida6/KPcP0Rg/pi5d0nzjxfxdDf50k+wP1zKtxQnsepPsCF
wemzcrg+nyvF0K7ai488yAd4ys6zo0Zx/AAPWPppuJsX+ZgnLeenuJIPsOb8
neKOnO+C1f3CPF/Nl2Kho2GU3kQ+wOXHRK/L8yAfYHH2wnxPjucLkD+d2xxV
qCMfYJfNqe86+JCPBf/191QfC6VQtk+O8yQf4DtRLlPTuf4A/6mr2NvPi3ws
Qn7dwtgvw5t8gNX7o43kA7yw9fRqs73Jx2Ip7Kse2JTHPsA65QAxF/IBLoPw
E2okH0vw+ZfL2RimJR9g/YdvA2d5kA/wXw38XyVz/QFWP0eer5ZK8apo+sYg
7peAlePxwzi/AuunXStd0od8LJOiQtrylHSuB8HKctVbXJ+DY0ck2pzWko/l
UsQ3NHzPNZAPsHo+r5Z8gFsH3bnWy4d8rMD84thw5TAt+QA39JuaN4bzK3D9
Bzt+e+hAPlZKy30VevIBjn+7V3PPhXyAK58/pmvG8XyVFDUiNV8Ocf0BbtOs
0L2xjnyA1ftcdeRjNervObVXNTeRD3AZ5RfkeA5Wrg+ewPnVGtRjBYZwZf2e
6gN8Ju/JyWAt+QAHfTxQXsP5FXh2wKfvK4zkYy2+/9dW753P4wOsLK9x5PEB
VtLH//ev1iEeT9ZeiPQlH+ByygIb9gFW0sVdTuRjvRTjumXK5kbyAc76vO5g
Q56vwOp5AB7kY4MU9aSS4ZEPsOuaZ25zDeQD/CGp2LkYZ/KxEfUVwutJV/IB
Vq6PC9KQD3D/A/kDFnC+uwn1UOxt/2dG8gGutDQz9JOBfIDn2e4x+7KPzdKy
ntSHfIDjpmeE3/AkH+Az60uUHK8nH1uk6KockMzzFVi9v4H7V+CQC7sbr3Uh
H2DjOvtNm3m+2orPZ0bxWQ4cz8E5YS0aefL4AKvnj3D82IZ8Zs3fjz09yAf4
h6lOz2D2Aa4f4VPTnevz7dJyPhDPV+AHtU37qlcgH+Cfo08MjeH8agflZ/7k
A/wt4+OVz+wDrKt08dsGjh87pXj5UpfWwJd8gB/lvmhY14d8gNX7JbhfEov8
ReyY8MadfIDjc3tGrOB+Cdi58PzN6e7kYxfy2yYNppXk/hV4Sljr6PXsA6zu
/2cff+H7bSyzdJuOfIDvp5T9Q+dMPsCuOZV2/uR4DnZ62r/kIify8Te+PxWv
OqZwPQh2i4zdbO1EPsD3fxUbeUdDPv7B65UD+Z3JB7hP/ZOvkjzJB3jlyXop
0Vyf75aiRONoWy/uX4ErKRcccX0O9lcWXGjJxx7U5xHx1qe8yQf4fN6u3lE8
X4E7fW9yaVIA+diL8WX43fsE57vg5DXzfHZy/QEuuTxhTICWfOxDfZ3Xpdsw
7u+Cl5tS7tbkfgn4yIPAWhmc78ahPp3X98EDrs/Bfa4OCVa+z6oPcIRy4RjH
j3h8P0IK55Xg8QGupVw4w/EcvGDXwRVnTeQD/OjWiFYPfclHgrScL8f5Fdhy
Th75AMevDql51kg+9uPnhdUcS/L4ABeOq9WyO+e7YLs6Ew1u3uTjgBQTJo0/
1t2XfIBPJN6Y85P7iWClHWPP/d2DqMd8K5+xNZAPsPL4/Lwn+QCr90V7ko9D
iB8Oq1pc4/gBHmVle3UL1x/gHfULIu9xPD8sRUUloeDxAV7xZPuKWA35AL9C
ORnlSj6OIN9oV7X3O+4ngmsmWWce4H47uE8J5cQl8nGU8nlv8gFW1/txPAev
y3xV/YqOfIBvzio/z5/r82NSLPFCQcL9dnD+ncXZeu4ngnv03n/mPY+P41Kk
Vuj7fY2efIC7vCtqEcI+wKvSNy8fz/2SE3h/uxqXL/F8Bb55f5T7ehfyAR6a
Fb06juNHohSRyoW8JvIB3paxJfkV57vgf23H3M3i+uOktJw/50c+FC4ZfGqB
A/kAt2ufY9uF4/kpKR5fe93yvBP5AIc3Gz7mA+e74HW3U0sN4PhxWgol/BZy
/ACXG1yusT3PV2BX5UBqznfP4Pt08/iDz57kA3y4fZ/FPdgH2PxHpz//5f4V
uI4hYv8Djh9J+H1auV3Y40o+wLYJS9r35fkKrFxf+5z7u2dRT9bsqP2lIR/g
gj11RRDnu+D6mgc7t3M8PyfF1ogrbo+9yAfY7nnmi97e5OMc9Ss15OP8f88D
VR/gtZh+RruTD3Bcq7Ydz3O/PRnx9+amAb+43w5OCN747Y4r+QBPqTnidBuu
By9gvgtc1N/M/cQL9PyOfYDzP7UJneNIPi5K0eK9i6jOz6PAe+vtsf7C+RVY
ua43hPuJKdJyPhH7AAeHZa5I0pAPsLr/nuMHWD0n1EQ+LiHf+zCnViXOr8C6
1n+OteZ+CbiKciE81x+XpRirCPcmH+Buc1tmvzCRD/CUNjfmNXAlH1do/QrX
5+AVkV/rNuT4Adb+m27nyvH8qrTs73QmH+DQM+vWBnK/HXyjW4F+Gfu4JsWw
0K9LZnP8AEcfFX9mu5MPsLp/mMfHdeTn54/P0XqSD/CDBcNCdpUnH+D59cY7
2HD9cQP5Ya8P2+ON5APsrmzA5fgBbriiqKCWI/m4KUVY27Oe4dxvB3scWhqd
5kU+wEq51ZbnK/DWrEHN7QzkIxX59uzXjsE+5AN8oe7b18d8yAdYOe63GudX
aVI8KzpW9NFEPsCmeiUXK/WJ6gP840a1NqkB5OOWFLNmnppn4vkKPEW5kDGA
fICHR1YvdddEPtKlGLM1KeQb99vB9pnixD32AU54Weysvir5uI35r+oEfyvu
74KDZ68qW4nzK3DRo5ARbY3k4w4+/+oTe0TxfAV2PjPIzp37iWDtuOLDVnJ/
9y7qCeUAVvYBHvLSak0Kz1dgh1bnTm/i+JGBenXwm6buevIB3qvvNSQkgHyA
Oz3ML3/Gn3yA1eNjuP64J0XatRUjy1YhH+CE0EDdpsrkA5y5unh4RRP5yJSW
+xvKkw9wdyVA+5EP8IvBcsZyjh/3Mb+dKxz+sDL5ADc86Cfa+ZMP8J0ml5/f
DiQfD5BfPSp1+AnPV2B1v0IA+QB3t+1RWviRj4eoJy78GPejKvkA8/p71Qd4
bMOJezv7kI9H8NN6am5JX/IB7qw06Lk+B8tNdt/C2cdjKWoPTpsQxfEDXGnf
Gf9iAeQD3H3THasp7OOJFGsWFLa/5kM+wK7GsmFtuR4EH9myMH8g1+dg9T4I
b/KRhfr+cKz9Rx4fWf+t/1J9gD/EbPll4PHxVIoDYUOWJhrJB/hZRD2rY1x/
gF9sGDW6rTv5yJaW+6A9yQdY3a9uIh/gLq9PXgzk8fEM8crl/Zkb3L8C54fZ
Pe7hTz7ApSvY1S7L/fbnUijXK/ly/QHeYnhQI4vjB7ivtqtuowf5eCFFYoBD
ucMG8gHe82rn10Xc3wWH7F5vfMv9q5fw/bB/g1wd+QCr65+dyQf4Y1r2woEG
8vFKiial+57b5k4+wB/FkGXly5MPcIel93INXJ+Dz6ytGurG8eO1tNwvZSAf
4LJ3gzcs5vUMYMu52OTjDeLJ+hvtS3F/FzzqWYeudVzJBzizTPK773bk4y1e
P3DUwk2O5AM8U9sl4SL3S8DeQ0KD8t3JxzvUBy3HLa7H8QOsLB8czv1d8MWv
F2Ir8fqS91J4mUpMiuJ+IjhxXdqSOTw+wOr9lo7kI4fqx3LkAzzm1K7S1m7k
A2yjXADFzz9ykV+Hfmpvzc+jwE6d2j4u5ks+wOrnzs8/8qQolrK5wRp+Pgie
d/vQguHcbwfXsco/8Qc/rwXfzZrWTYmPqo8PUjQyfM/tzvkuOCCmQ71l3N8F
i58/v2b5k498xPuMM+9qupMPMKrxY/V5vQ+4wjTT85M8Pj5ivA1MWr6Hn9eC
p1R9fao6P/8AN9+ypEY293cLpOU+Oe5fgaO61m58m59/gCe9mPygLee7n6RY
9L7N1VacX4Ezmyyd6cz9EnDvZq4rfuPx8Rn115sbLjc5foDjb278XJHHB/jz
5ivDO3A9+EVa7rN2Ih9g3t+l+gB3kJvNNzTk4yvy1an9++wuSz7ADdf80/qD
PfkAR+S+nn7cnnyAr++NjT7E+W7hf3+P6gMcVef5Fi0//wA7B504WdeWfHxD
/D0/cHgWjw/wvXv+u4/akw9wQYkek6y4n/gd77/cO78y51fgqVMytlbj/hW4
aGtg5wq8nuEH8oeCS962ruQD/H1jYt9q7AOsnqfP/d2fyO86dvpcmX2AV0eN
CPyN11+B1fPCOL8qkuKPzjnp+Y7kAxw3tIb+JvsAq+d7sI9/ke/cT75cxP0S
cM3k/YGjdeQD7Pv7y56P3cjHL4yPugPPDbMnH+CYGl0vdPUhH+DW29d0qsL9
dvChPUs/Kv0a1Ucxs2jVKTzXxP1d8ONF1rMbcz8RbO/27Gc7rs+Lm0XCi1Xv
RvHzD7B63po7+QBzPaX6sDIL/aoNf8fy+ivwsiPKgWnkA/w0z/2gP6/3KWEW
A0r4JK9yIR/gj01jnWrqyAeY1weoPkqaRdOLO7oq6ytUH+CbbYM2jnQkH+BV
t22G+XD/ytosaikJMee7YO5vqz7A3kOTrbfyeoZSZlHY2Zz6nusPcGybladi
uT4Hy1O1mkfz88HSZlHi/Y4uPfj5IDhEq/ePL0U+wEp6s8GBfIA/zU0bX86O
fJTB79O9zJ79XA+Ck9f1v168LPkABw8dfdrJjXzYmMUgh5zB1jw+wEml4/ve
dyQf4Nqly7x8bUM+ypqFb9iXSQudyQdYvW/ZmXyAt/v53arD9WA5s2iZcudS
HOe74LjBfcaN43wXXG3n+aYe3uTD1izO1sm+PNpAPsBqf5LHB7jN+ka7DnP/
ys4sqjZuIWZzvx2sHBf/3ZV8gMfp7LKU9beqD3uzSDne7lgPe/IB1r6+757K
4wOcNKXlIhst+XAwi+O7RFi4E/kAjwyrar2T11+BHY7FrXXi/Ar87Pz7oQ+4
n+hoFi8qz1h5j9fDgS8X63hhEfevwM2HldRl8PNzJ7PYlVe7ZIoX+QDndU1q
cJPHBzitr3N4c64Hnc0icKxy4yj5AG9Or5Kay8+jwH/uc65iz+sZXMxi4489
KdN8yQf4SLWt7rmu5APM/UzVh6v5/+vtVB/gSsoCIPYBfpqf03cmr79yM4uO
zx7/nMPPz8H/5nrVLm9LPsDlO1UrrMX9XQ0+X12zkc25fwVOXvHo2mt+Xgvm
+Kn6cDeLCo5R87u5kA/wEk+XQYG8ngHs7Nro4kN+fg5+M3DYxEgN+fAwi7lD
Lu3/zOMDrN4f5UE+wFG17D8nepAPLcbv915rPHk9HDhtaX6FVR7kA1zztydz
czl+eGJ+ar7eXJrzK7ByPFJbO/IBds4sHaqxJR86s1COl8xzIx/gCtGDhlzm
8QFu0ndnR42GfOjN4knMzFkVHMgHWL0vhdf7gDed3hwfyv0SL/z7hN39/uB+
IrjytkS/G2XJB/idbu3DCpxfGcyW8445foDPxQ6+UdNAPsDmaS/3duDx4Y35
dX+iaM3PB8FfTWOOf+f6A1y0bV1ABq8XBSvbMxw4nhvNYryyAJ59gFeXflMx
kvMr8PdU689VuX9lwr8/VqxWG56vwLPXHZk+lJ+fgzusnNXsvj358MH4vhD5
+x4n8gE+mn537gBb8gG+tznUeSvPV774fT+XLZfL66/A6vlTTuQDXPH99tcz
+Pmgn1m89UWFxD7AJ3b8etGL6w9wy27KDYzkw99sOU/FhnyAD9z/eeZtMfIB
XnYrwhDjRD7K4/vzd4fIGDvyAY6Y3LHjfHvyAV7c8GUJK47nAWYxOeJq9EFe
3w6uFT7tSnUb8gEem9pvWn1b8gGesXZWuUm25KOC2dJfsSMf4CWxDn07upMP
sJMHvjG8frci5rtOlZ7auJEPsKn+/eBBbuQDvHDIko41bclHJYy/cJsaVmXJ
B1g5rvNcGfIBDlQOkLcmH5URDxOKO2VzfQ5WHi9+4H4iePudy9r5vN6nitly
PqqGfICnTey2VcPPa8E1SqIi4OeDVeHj9u0DhzXkA9whtF2GC68vAZfP3lcw
xoF8BJrpninyAVafX3E9CO42a8PCShzPq2G8x0QY+9qSD7BaX3K+C1bPV+F8
F9zEZGW/jdcnBpnF6NrvFuaVIx/gTon9rQvtyQfYtK/661kYL/8DGaA7Ww==

         "]]}, {
        Hue[0.08640786499873876, 0.6, 0.6], 
        Directive[
         PointSize[0.002777777777777778], 
         RGBColor[0.363898, 0.618501, 0.782349], 
         AbsoluteThickness[1.6]], 
        PointBox[CompressedData["
1:eJxEnXVYFF0bh2kFCyzSAkFKBbs9dgvYWIiiYqOg7g4qoig2WNgt2GIHYndg
INLd3Z3fb4bnfO/7z3vdF7jszj1PnTkz22XxumlLlRQUFJ40U1AQ/z84webg
CRcZU98z4Zlvf3NWWhcmywKHJnU5cKGfObttMNdp8HoZM55j8LN2kDlzEv8B
+F66wluDvuasA36cAB7bpKtjAn7/nyzLxHqDjI3x8tDqAz54Ym3rneBPH9JT
oq3M2dgnJXVh4MMtWznWWpqzevw5E1cZc5LlLr8PFn8sA7eOamLfHryu9c43
38AVGxPPanU3Z92sm942cJOxroXeFxpMzJn49teCTxVOqgvuYs5O4s+9AXdQ
fhDxopM5sxXfwEYZa6c4tSBZ1Zw1FT8Q2HZvjs7sWjP29tulMU/AdVejr6VU
mTE53n7TTTLmYhLQ7H6xGRP/3FxwyLyNHW7i5+KPb4NPfIvRmlpjxi6PwTsG
s9h/t75UmjHxcNhsljFdhZvP1iubM/HtXwLbebdbW4Wff8efKwErXttctE3F
nIk/HiPD8Y/3Hatab8YkH+D3O2oUW+H9ST7Afvf6fZqqQD7kMia+/fkq5APs
2n3u9id1Zo0+wMFNMl+dVSQfgoxNXaw5ZyBeT/IB7pemUbBBkXyAzeekrB6k
RD7c4T8gu2MUfl/yAT7xwV6rLz6/5AN8OG/L8L54v5KPLTi+9c3XhePzST7A
fS7GHzhdYdboAxw57trdLfh9ycdWGfPX/GJ8SIV8gLv++W7qV0M+wBcC7Xvo
15GPbTI2Q7FiiAfen+QDXOhfeDGqjHyAu7Ya3X6FhnmjD/BWuWL5H3w+yYeH
jO1Id83fhN+XfIBf6nzbK7LkA+xaMXDYXHxeycd2GRulYjDyeDH5AOedH2IZ
lk0+wAnXbv5mpWaNPjxlLPvR2p3RDWaNPsAuj6fOP1RAPsA1CyJP38HvSz52
yNh0+eB3K4rIB/iwRZllU7wfyQd40NCCTzvw9yUfO2Ws5dTRr5/kkw+w14Si
IvUs8gG+p/+k+7dY8uElY1p9/2RcSSUf4NZth3+KTSMf4DRT1vZHIvnYhfPr
V/GQZylmjT7AnResnmuWSj7AXq2M5xZnko/dMvZYr3XFnGSKD3DmxUkDStPJ
B/jtbdurNVkUH2CTWWONLiRQfHjL2KvVg9cczCQf4C6pwQ0+KeQDbDex6ax/
KeRjj4ylli2atiWWfIANa/dftE4hH+CZ7XctaBtHPvbKWPXo810XxJAP8O0v
mdu7hpEPcNfiBRMXRJOPfTJ2w+qJZmoi+QCXrrU0bZ5MPsBnrX+oR8eSj/0y
FmPzqdIqhnyAvw4yWOAfQz7Ad662S7BNJB8HZGzO93OnFiWSD3DnEUVLfsSR
D/CdV0Hmtink4yDO78nOR8TjK/kAX3Lu+MYwgnyALy8sXDE1nnwckrGJIw3X
pESQD/CNuEClLRnkA+w78f6V9YnkA7xvcHzq00Ty4SNjw9Qspj6OJx/g2lSc
ILHkA2x6ZsOuzVHkw1fGfJLuX/iYTD7Agaz06uRo8gHeZhBy+HgC+TgsY1PG
r2o+KIp8gPsNNTUdE0M+wBtVXB7KksjHERn7mTQ3zzGCfICzNAe0do4kH2Dt
c5aP4wPJx1EZG4zD/2IJ+QAbHtQ4u9qCfICHXFAsW9aHfByTMauSDrUfrMkH
OB6H62kX8gG+pxDQ3MCUfByXse9Lr7huMyQf4J2vHX74dSUf4Id5j/oampIP
P+TfTSveO5qRDzCb/G7XEHPyAf4cnRDV0Zh8gJfqJs/R7kQ+TshYtIqO3/BO
5AP8ZOK9AWfNyAd4uGJbo0kdycdJGZv9a0KBfifyAdYdnGQ8wJh8gONdFw0c
aUI+TuH8uJKy0qkn+QCPaanV/5o5+QAXGHyzbWdBPk7L2PofD7p5dicf4Dbj
9y6IsSAf4AmeqlZLTcnHGfiwa916hQX5AF/5oXbKyZJ8gFd5LHcvNSEfZ3H+
LYi7H9mDfICN538xemZNPsAHgm/vVTUhH+dkLMzMZ62XMfkA/8jZM6qfKfkA
j5vZZnRcf/JxXsasZSfLQ4zJB3i+yqdqtY7kA2yWeznTsxP5AEee3bl8pD75
uCBjjjOmdbvYhXyAJ7SM/JfahXyAS72XnZ9vQT4uyti1h0ff2pmTD/DpX89j
ygzJB/jgwha2eobk45KMxZ08f++DEfkA57a9pebYkXyAH7vY7woxJR+X4Tvn
Q5rMmHyA1Q8uSqnuRD7AOjn6J2O5jys4XsXKs+WG5AN8VC9aYXVn8gHWLuz1
fqwu+biKfqzzrx4JeuQDHLDkZ+/yDuQDbDU5QGNsB/LhL2P3K5L3l5uSD/DD
R9Ndn3chH+D83/d0NnYgHwF4/WPLF7bUJx/gTf1SL+h2JR/gefNkC81NyAe4
y5cR6r2Nycc1nM83c2yncB/gJHePneV65AN8d8JT4w1dyMd1fN7Pf4uVu5EP
8FUFO6sl3Ad4bd+cAwX65OMG8kfDj87DTMkH2DNv0YdhXcgH+FV8XdHCDuTj
Jvqrx+2XXepAPsBvZ55nkV3IB9j4oeAdo0s+bsmYw8LtW930yAf4wRndOmfu
A6yu++Xhd23ycRv99bzjo8u1yAd46LPBq562Ix/gEkXPn1e5jzsy1uzplq7G
HcgHeI59TFsfffIBXntFMVhVj3zcxc83zmqWq0s+wDlKC5dF6pAPsF6vjv6t
O5IP8K3OakHl7chHIM4Pp4Hq/trkA1zVfZD9yg7kA5wz+LXpCG3ycQ/xafDA
002XfIBbFQy8Z6BOPsA/Ewu0H6qSj/syNuJf5j8FVfIBXjvVWJm1IB9glQEv
91fUmDb6eCBjzw1QkWpNG32Ab7k7uf4DSz7Av1Z6DjXRIB8PcTyDtNq3UyQf
4O/L5R1j60wbfYAPnozKsNYgH49krPuIsWwX/p7kA/xxiMWKjw2mjT7AfR9Y
dDfCv5d8PJaxv6+7HjdTIx/gTdcDuuY0JR/g4OHxt2apkY8nMrbQSWnbQRXy
Ab6VcbXiYIVpow8wqqdFRbVpow+wfo8NNrObkI+nON61MUtfq5EPcP/qk62a
NicfYIM/Q3P0VMnHM+SvKlOjHgrkAzys8+9TjxTJB3jr8S25PZqSj+c4v798
Pz2nKfkA38d4IlMkH+B+t4bNnqdO8RGE+cnIw6pQheIDXDIo2bdFc4oPsMZF
HfteTcjHC/S7VzrLtjQjH2Dj+1djt9aTD/Bug3m/NNXIR7CMPc1Pv9FSneID
/LHzvQ3O6hQfYKPS3mVBqhQfL2Ws19Hr2ls0yAf45ji92HA18gGucl7/yaoJ
+XiF8y3hSr2gSj7A5bnPJ0/RoPgAf7O2j/VQofgAz3d7ECZwH6/Rv4X3KRig
Sj7AJik6Xzsqkg/wvNxy+6Vq5OMN4sEitvgwzlfJB7i9d+/Xp3G+ST7Aqx1Y
z1hF8vEW9eBPp9NyJfLxluZlnH+SD7DD06YHyuooPt4hP6jrLIhvTj7AW9XC
ztgpkw/wlxAX5WHcx3sZ66kz33VcK/IBPvH59OER3Ae4fZszPquUyccHzAP+
i5csbEI+wGljTBIjmpIPsNPtfg2BSuTjo4zZKKtNuMDjA/zF9FewAfcBHl3X
Y3UI/p7k4xP6wZMlB7Yqkg/wT127aP3m5AO8bsziHXrlFB/g5wfO6DmrkY/P
qN9By4pDeHyA02/bDDRRJh9gL03fnpeUyMcXGWv7c233o+oUH2DtsKc/spQo
PsC5AcciJvL4+Irz9VfZ1gE8PsDv7IqzDZpRfIADRl3LiGtK8fEN5+OXBV5m
1ZSvwCPn/fR/pkQ+wGXLh08bjc8v+fiO82OM57DDTcgH2Epr3TmPZlQ/wBG7
962v5/HxA/GQcnnu6ObkAxze3+q5nQr5AA/LjLpdXUv5KgR/r+j35qc8PsD9
66J82laZNvoA75lotKxckeLjJ+rTccfYFhrkA1zaFx1zDeUrcEPXYZt31JEP
cF54L91DyJeSj18ylvgiRL8bjw/w+g2vR9k1JR9gpYv79J9qko/fyH/P35v0
UiYfYJ86Sz/DKooPsHrd5JdreXz8kTH5sYmykfh7kg/woSGa9ld5vgI7zZ47
NluVfIQi3z762HeYMsUHOH9h/tErCuQDHHDafpKiIsXHXxk7aTOr+WzuA1w/
Xkt3liL5AEeW4IDgeEg+whAP5u1fm6mQD/DHW7fX7Kug+iH+3Cl51gju4x/6
21EBW5oqkQ9wxxnJgz7VkQ+wf8XBwKHK5CNcxpI7PSl1xvkk+QBv//tCNrye
fICHH+42ISKXfICbNxn5YHsV+YhAPPearfaPxwdYbPeMVckHOKvl4uUavH5E
4vyddaZhtir5AHe78s0qvyXFB/g32t9QFfIRJWOPMnr1Va8nH+Aloy//fqBG
PsC938Xs1OTxEY38qouJlddz8Mu1Wjo5PF+BW1efEuKqKT5iqJ9SIB/g4xbB
38eUUr4Cp2gvnFBcSz5iUX929jpoUkH1HLxqzJmU2HryAX6/OOxxeTn5iMO8
Bj3N8XqSD/DLgCaq/gqUr+Jo/aCa8lU84jnE11z0K/kAt74w+G09jw+wmcqG
vUYV5COe+us68pFA84Uy+QB32awVYIrzWfIBjjM6cytdkXwk4vy3e3VxF68f
4NGxZyeqKZAP8KAj3z3G499LPpJQH6cEKw9Rp3wF3tv8lsyohOoH+PCY07Im
3EcyPn+fYvnHGvKRTOd/A/VX4MnXEwt3KFB8pMjY7dQlmz2VyAe4subj6q/V
5AP8w3y12rNK8pGKftNGZX3HevIB3t3prE2HGvIBnnFN2d6G1/M0GZt+3zrQ
iNePNFoPVCIf4KWplrkreD1PR/5LNbsl5m/JB3iRGs7AplQ/wIUfbmuP0qJ6
Dm6hV93tmSbVjwwZcxnxxNKhCfkAF5Uk7IyoJx/gsDEaS5PwfiUfmZhPtmTP
8Veh+ACfvNrro0Fz8gFeWJ4zdXM9+cjCvLro60xLNfIB7iMeMJ6vwE9PXtA/
XU31PBvHq9+36hAeH+Cx+VnZh1QpPsCT+z70U1IiHzl4fyU4QVXIB3i9j3+r
BQqUr8CtEN7nGshHrozNKr7/gilSvgI/6mRm+F6J6ge45cuP7915fORhXp+Y
rdJHkXyALZ9MGLOE5yvwbHbp/DAeH/k4X7WLm66tpfgAj1/3zCe2muID/PPz
40uLayk+wKVve/Vzq6H4KJCxK0rdYt7w+gEe1b9GOU2N8hW4bldHa6GefBTi
9RpuHTJQJB/gmQEnd15UJh/gm6c7Zw/j9bwI/f6DcwXXuA/wv+F7nL5okQ+w
6poNlVebUXwUy5hbQdKRFDWqH+C4h3f/bGhKPsDO8wdoHlElHyXov7Lyfo3h
/S647Py3FTbq5AM8sXB3H/OmVM9LMa/869L/vSr5AMdecrTO5j7A2i+2zjql
TvFRJmNbTr5cPbiO8hU4cPTF6ibqFB/gL82yCjX5/FFO6y/qFB/geY7VC0fx
+Cin9eOmFB/gt9O/HBePr+SjQsbWzGwd1USRfIBP52+c5sB9gC+rt72/R4vy
VSX6pxoXX01eP8B3n19pSNMgH+CeqxZ7BiqQjyoZW/Axuf8uPg+CsyLCbRp4
fIAtT/+cqtZA8VGN43mpWfa8eooPcL17YbR/HeWrasqvNVQ/amRMM31Tzwo+
D4KfdZ7nF1hD+Qq89pVW3EPeX9XKWGjDhu5zFchHLa2/8nkQ7L1y4oOWTchH
nYzdef9nZpAyxQfYduYlzzn1FB/gv72mFdyopfiol7FTOy9emVlH8QH+OzUk
TY3XD/Db+pzYR+rkAzzItywsW5nyVYOMKXz8cmQgXl/yAe5cZBHuok4+wHlP
moVs5P2ugpz1xp8/W071A6yt9TG1RVPyAY60sHzWiftQlDMdk+mqV/j8AU5X
G9VhlgL5AF9JY60e8/lDSc5Krx3MdlOg+AB3X/C2X3IV+QCnpLR5UFJOPpTl
zM3I0jyZ5ytw1NE36WL+lHyAn82x27lCk3yoyNm3tctKr/B5EKy9fWxWaBOK
D/Cb30Zjf/H6oSpn8SoJfbaWU3yAlR3+3IlQofgAH9s7T9VageJDTc6KZXO3
JfL6Ae7zqmePmVXkAyzNIzxfge9taptxnftoImevxx7pPL+KfICHzyqM0eTz
B3hZVVDzBl7Pm8pZiVLulemtKD7A74OK8r/weg5escFaLZz3u+pyllHncdaq
ivorMKLN0buK6jk4OXWb9+VK8qEhZ35zC/pHK5IP8Lyc/V5P+HoJOOe9cGVW
JfloJmcLl0Wa5uD8lnyAo7I3TGQq5AM8s+frv048Pprj+Ae19sxuoHoOLn13
rpm4PiL5AFs/9m9ZXE31o4WcTTsvH5jLfYCLC3r3MOD9FfiE4nIzez4PtpSz
Dt9s203n8yB4kPywemUZ+QAH+/m2EvOT5KPlf68v+WglZ2rduy5yyyIf4Msj
N7oW8f4KPO+B+bsp5VQ/NOUs1nKhZfMqig/wu/gPvmdraf4AX5p85evHSqrn
WnK2Kf7TsnEaFB/ggJbFghX3Af64qUIhroJ8tJazSW5+9l58HgTXDDPoOprH
B9hmaGjiEz4PtpGzgk7N/nTh/S446XjXX2Wq5AO8/0DL8e/qqZ63lbO0rQYh
h+vIB1jD+sSMNTxfgcXLNw68nreTMxXX0sqXvH6ARw1YFnVUk3yAW+xLV7RU
ovhoj/yRaGn8vYryFVg5X14v5ifJR/v/jq/kQ/z9la8mDuPzubacPX67NzOi
JdUPcO6a3u3E/CD5ABcVu9015fOHjvz/6zWSD3CbcR33WPL5HPx6wt+Lzry/
0qX8UUvxAQ7ZtGuYmH8lH+DQ1MXNbytTPdeTs4q5v92X8HwF9grLy7Xg/S64
g+v5+z3VqZ7r4/g9flf6Uo18gKXrY7zfBe/xKqhrUU0+DORse/MOg6/zeRCs
seLgiG615AMsz3wxz56vl3SQM123kZkXef0A28V//iP2M5IP8Bm3eYbavH50
lDOt/teOKCpQfIDPfCqf+5vXD/D1DxsPWPD4ANsEHlu6h/dXneT/r6eSD/AO
X8tFSk0oX4HlKv2nPamk+OgsZ+iW59jVUHyAdfLn62SVUXyAnY6H9n5ZSz66
yNlYR+0xrbgPcNrTTKcbZeQD3EUlddJ1BfJhiPh9+jBwCPcBnrzPx+ZLOfkA
SwtKDRQfRqgHOp2W9VQmH2BrsQOpIh/gVWad8zwUKF91lbNXe7sMPMXrOXih
1bP0Q3weBGutdzXXraT4MJY3Xs+sofgA91JR+Hy+jOo5eIXr2RivGvJhImf6
rZ5E5tVQfIDd294dl8T7XfDEBb0OHS4lH+AjXT6H91ah+OiGfN7kd0ENnz/A
+kVO/XtXU3yAE/b3jE6pIx+m8sbr33weBAeqvuy/m9cP8M1zjisn1ZEPM9Tj
RUpP83m/C7bo636xXVOq5+AZncbHD1QhH+Zy5vB3545pfP4AF14O7BxSST7A
3abmbzbl87mFnNlH33gey/MVOPDHvI0deHyAWXSDwqo6ig9LxNftBteTfD4H
2/uXTu6pSPUcHDK065aCBvLRXc523dObNKeEfICH9Lg5ZjRfvwJXDJu5S43P
Hz3gt/XyMWGl5AMc+belx5R88gG+FPS8MiaffIC/v/abfZevX/WUN65fF1B8
gLe32KM5O598gPfX+Ez25vXDSs7aTds2La+EfIAtz7X61ZrXD7DWfp1NOiXk
w1rOEpfuPviAr5eAH5rNlp2oofgAG35U2GvC63kvOWtZWWs1kscHeIBli9rr
9eQDrFHxLXgmj4/ecna26p9B50qq5+ANuv37/q4lH+Asy4dNP/L60Qfn16qm
h75Xkg/wpjXrnnbl61fghT2naCXy9au+8sb1xlryAR542sjidSn5ADuYLhqs
U0U++qEfGdn5xAC+fgXW7eDrtZXnK/C8E3qXLlSRD/CTCweKHHk974/jY9K+
cl85+QCLl6cTC8kH+OUXlVq9IvIxAPlHsHvhUEc+wNL+AL6eCDYWly8ryMdA
OWv2a9LHTzxfgSt1bg/4V00+wKNt+wp9C8nHIJyPGi177qmk+AD3vPp+lE4F
+QDrbtI5Ws/73cFy9mjz2HnHS8kH+IHzoMG63Af4XsYqv+/l5GMI4qX3nla5
heQDvNXYt/WLcvIBdkzqGtKphnwMlbM1daUX+haQD7Dn9yUhXyrJB/iW+uV8
Zd7vDpP/f31M8gH+saXJ8PWV5AMsBJzQ+c7zFXiO2ACWko/hcvZCw2z4De4D
XPHjiELfOvIBHtiqm9U5Hh8M/f+ex5VtK8kHeMzLxL//76/A58LX2NbwfDVC
zvxjtx7yKScfYGn9qJx8gN2yvy2Xl5OPkahfG2JejasjH2C73TdPTuQ+wL8s
1W2nl5CPUXJWPmr1PZdq8gE+W3Pr81Y+D4I3L8cExfPVaNSTsWrP9/P6AXbo
VrZ0BY8P8PqBCz0zq8jHGDmrnTZ8nXk1+QBreJ1b/I/7AO9cubPNnwKKj7Fy
lr3ZcdUTHh9gw4Gnns3kPsBdfBLHfuPXP8BbTh/VPlVIPsbJG6/vF5MP8JV5
gVkjeH8FPhIys8SAx8d49Av2kxRXFJAP8JPXD4cKJeQD7Np6okPTIvIxAeff
fH3zT3z+AAdp3hr+rpJ8gPfbrladwq/XTpSzJg/Oz91aRj7A4vLidO4DrF/q
/3R4AfmYhP7KbF7XvHLyAR45d8lvdV7PxZ/7qW2bkUM+JsvZp6Qfgek8PsBb
1dsZLKwkH+Blr/PdMorIxxQ526dwbXNRPvkAF7Yfb1tbSD7ASU+eFAaXko+p
crZO8067NfnkA3wspnxoNr9eC1ZdGxcyPY98gIOCB86/VUY+bODzofJdi3zy
AR7v7W21LZt8gAuj/Vt455EPW/x87ZSg7nz+ABu4l88PSCcf4Ksb2jzuU0A+
7PD3tS1WWpWRD/D6zO4d43n9AP/U77ZLXkA+pslZGMpfeCH5AL8Z4vTNm9dz
8MN8DBxF5GO6nJ2cmtPveh75ALdyv7Q9r5J8gD3/pIUkFZOPGcg/bj9t1ueS
D3DN/QnbPhSQD7C+1/O472XkY6ac9bBvl2TC6zm4WrxczfsrcKfzxl+aVpKP
WTT/FpEPMOwccuX1A+x/xeCHWC8lH2Dx8u4u7mO2nHmvLW/yrYx8gEcpuORG
lZAP8MVrijuvVpCPOXK24MPmxeE55APcxbBv3uJi8gGW1uezyIc9Pp/WgZ2T
KsgHWLs7i1nJ8xUY7/aMC/cxF/3Yj5GDrxWRD7D+ha/18mLyMZf6We5jnpz9
NvvyayyPD3A3G/spETxfgf21etcM4fV8Pvo/s6+DDPg8CO7w/UW2Il9vB8/Q
/RTXmc/nC5DPz21NG1FMPsCmS6eN0ufzOThgq6tHGa8fCxFPwzot/cCvn4M7
df+pk15LPsAj/ra2uKJI61fgc0HF9ud5f+WAeb9DcidxPULyAd5Q92KYK19v
B+9WerJTq4R8LEL9aF/iOorPH+AD0XXmbxrIB/h71OArd5RovcQR82t1aMyF
GvIBjhv1rqKe+wAH/A1qsZLP54sRH09/ZD3g/RX48lnn2V34eiL4kcKaW/b8
+vkSOZtZ2TvYns8fS/7L35IPsH/VkrlnuA8nOXtv2rRjQjn5cPpvvUXyAb5Y
N15LV43mwaVypqS5uez/9QP8wlRIXMJ9gAMfPDHr2EDxsUzeuH+Er1+Bpf0M
+PfSOjd44m+HTC0cj7TfhjFVYBWlcxPO4OfnC659mrRczhZb/u2phdeb1RL/
AjwoRCmvJfKRiAXL/+vnP0/qv3eEM+ptSq+1KxFvHiuD3Y6CPzZ0sLuEn+On
i9LAVtsLL41uZsYK8fL9V6BfvGZw9COO53XgXnDBLL9MSxy/ReIbAufPHTlM
rJ+6KngHK9E/paus2YDX/4O3uw1cWOXoVYjPL778b3By4Fe9Mvx8pPgCq1Av
HubE70P+qd6GNwTup1QUtA3xI378T2CtQZmtW+J8Fd+uzmo5WysOFHg9I/Hl
wT2t/bJO4PVEDAbXdtintBXH86gO3tAanD/G62eNxr+fLH5AcNeTK5d1b2HG
xLf7AOz9YajfMJzP4surrEX+C3T9uwy8UXwBcIdZz9KMqsgHeKO4AaiOfICX
NFU4NLSGfKxD/u3lwiZxH+so39eRD/Dy4pB+/cvJhwv47O7r7yrIB/iJ52Db
a6XkA6xVP+b3Sfx9ycd6OVPrWa0hXr+VfIBfaxTGpeP1JR9g+R2v/COF5GMD
zvddaoujcskH2Fh+t+A98p/kA2z6NM89rIB8uMLnySCLF5XkA3xbIWFNfCH5
ALuF/VnfF+eL5MMNf0/1crelYMkHeFeO3bOOZeQDrLygRkmAT8nHRuSPOboH
t6A+Sj7Ac3yXWZ5GvZV8bKT1omrysem/9VvJBzih/6vyHzw+wE07P957FOej
5AOc+uJYkFMt+dgsZ7nvWv28Vk8+wOLlYjecD5IPMLNdG1NRST5kOH99pqnb
8PgAjxcvqPD4AIu3l2RWkg/5f+thkg/wm8zidBdVig/whmtu9+obyIcgZ31P
FT0JrSEf4AMvtR0eNZAPsH5QVCfTCvLhLmeHzz29H1VEPsCXKq3T75aRD/D8
u9tWHykgH1twPja/nVJZRD7AK8QGqop8gPNKdNJOVZCPrfi89X9biP295AMs
7V+tIB/ggs6bAn5XkY9tcjbuW/sJL6rIBzg+9WmmE48P8J22Ss/FeU3yAfbL
wQHKJh8e6M+DSj645pMP8N/ugz8Mr6X4AN9S2f/+VAH52C5n9nY7V+jkkw+w
0uLWPVKLyAd41ZJcrxOZ5MNTzv50xESXQz7ALTH+/yyn+ADvbHdtbrMc8rFD
znrb3DXzLSIfYHF5wrqIfIDDto8IvZZHPnbKWVn4m1nq5eQDfL9yiqN/NvkA
5+5es79XDvnwQj5WcwrcXEA+wF+VTFxy8skHeE2KzYx+peRjF/r97MGvTavI
B1ir35CX09LJB7i3+F8J+dgtZ99W+04Ym04+wGc/dL63IZN8gD2sCmPdM8kH
+MTg3m9d0smHt5wFd0aDVE0+wHrtBkSp5ZMPsN2e7aOuZ5OPPejXM3dU+xWR
D7CrZcHNJjxfgW2vDQnSKicfe+XsuoLOr4tF5ANsYiDs964gH+A3qlEPtqSR
j31y9rw9GrBi8gFuE1bY/XYO+QCnK534fLqIfOxHfm2bnWVUSD7Ai7q4LrXN
Ix/g/aszam4UkY8D6AdlW9wjCskHuJO4AFBIPsDCwNxXSxLJx0E523Y78WmX
cvIB7vhxYHZmIfkAX7oys3tWJvk4hHhJGzZQo5B8gDsv3rnraC75AIvto30h
+QDHRuaOL8sjHz5ydnz85RN2ueQDLN2PlEc+wH/9PSaYl5APX/S7687c0Cwg
H2B1/55eZzPIB1jaz59PPg6jv7vw5ejVEvIBrqtIfDwph3yApzn4bVqZTz6O
ID+g3ZxbQj7A+i/1LvbJJR9gJXHDZzr5OCpnJTOL77/IJB8i259vsrmCfIB/
P7Qve15MPo7JWYyVxo7PPD7A3gG5pTuLyQc4M2aHf1Ah+TiO462p6C36lXyA
xe22m1PJB9hp+H7/8enkww/1qvmXhQX55ANcq/9odqcM8gE+YnTO83AG+QBv
Sw2/GsPz1QkcrxYJ74KyyAd4bdX4iUIh+QAnOUb3r6ggHycRPx+abKrlPsDS
/V88PsAPPM6rifuRJB+n8P7+IPvw/go8O++0rzjvST7Ae5adnz+9knycRr49
fD9afH3JB9hdvGCTTz7AK990zvpbTT7OyFnIz8ubzXl8gKMyz15I5vUcHNi0
/umRPPJxFu8np+9Q00ryAR5RMnDzC56vwBND+x5dl08+zuH9WYZ+GFxIPsBr
fOJdOlWRD7Dt9Ws+byrIx3n0e+IFuAryAXbePN6aFZMPsOzPbN9lueQDvC8z
Itwmg3xcQP7JnuNfyuMDnLP2fLZvDvkAi5evNvH6cVHOHB4ULdqfRz7AY0PX
lloXkA/wOk+Vjz5Z5OMS/t7MnVZPef0A3+ljphrH6wd4yIqkBxol5OMy4qPz
H5V9heQD/DLB+XOLCvIB7ufbo9+dUvJxBfPAn89bGPcBbodyebiAfIAXh++/
dLaQfFxFf/Rlvu6MEvIBVsQ4s7yUfIDDr3s7uxWQD3/EzxSndKUK8gH+vWh6
hl0W+QDfdhUDgnwEYN5onnRyaQH5CPgvviQf4PS7xqk788kH+JRTqmVuFvm4
hs9jlva4dTH5AOuP1z4zq5h8gOOV3Rx+lpKP6zj/Pd3ur+A+wL7RH77W5ZMP
cHqTu8UqxeTjBq0383wFPhKoMm0xrx/gdt/eRUQUk4+bcha06+7oi9nkAxzZ
XWmJ+O8lH+BTHqVTxH5T8nEL9aGXvtORKvIBdr77d/wk3l+Bb/04Fp6QTT5u
43xZuvenWN8lH+Dji9YPKCkhH+BHR9/aidfPJR935Oxpt/GrN3Mf4PuxoSvH
15IP8MsGnzYmfP64i/NXZ5hhAO93wZvFG/Z4vwsOCK85uKmUfIB/xuuumcnn
wUA5s9A2b5jL+13waVkTWWg2+QA7Z2/c/6aQfNxDPfrVYkoUr+dgdCsewTw+
wOdenQ+05/X8Po7X3pDPj3m/C16+OEjzFvcBvr1u0YYrPF89kLOssXNmiP2g
5ANsK97wXEw+wGnjavf1zSUfD+Ws+bCQr/v5PAguvme76jSPD/CJA0u6upeS
j0eo3xdrNizj8QF+Zh88R6eafIBzDn3sd4PXj8dy1rpiTvVvXj/Aa713f7xe
Qj7ATt+8L67MJR9PcL60aupmUkY+wN5X2080KSAfYIVZ4w65lZMPsOlj7T+b
+PzxVM72Pq5sq1BCPsAXjsb3f1VPPsBPQ1c9vF9MPp5hHpnSfV5OCfkAey22
cJ5bTD7Aj1KLHonrn5KP57R+Uk0+wJ0X3YnuW0Q+wEP/bExqUkA+guSsUnvE
EhPuAzz2wbjrutXkA2wj3gBbSD5e4PeT95fLeHyAxe0ar0rIB9hR516qeTn5
CMb899h60zvuA/xg7NDRV3LIB9hv/sfk/mnk4yXmod9bfsblkw/wK+9Jh8T9
cZIPcPMMvWXOpeTjFeZJ9X2dlvB6DrY5qrvOoo58gK8r7rxqw+dB8Kpttf5j
ysjHa8wHRmN/dS8lH+Ddn9qMOFtBPsCD1xxs+qmIfLyRs+zMZ3pRZeQD3Gok
e+XF50HwsajORw+Uko+34ImykYEN5AP8xFkxelYJ+QB/vYUEXE4+3iE+R79M
FK/PSD7AGxU+LHjJ4wM8PTP4Uw/e777H8Tgy7M7lCvIBjg1jJQN5fwVWv+6i
Iu5Xk3x8wHzQLj7NMJ98gHdvuLxgF68f4FlPhakCrx8fMS/EbqtyKiMf4FGz
DW3reHyAp9u33WTHfXySs+ghLXdWlZAPsLQfNId8gLeIA1kJxQe4fZ/u93sV
k4/P+P2V20Nta8gHWHXd+CtKGeRD5Fq9CTsyyccX1POCellgNvkAe/c9PsaR
97tgjZf1XYcVkI+vOL6PbgSNKycfYM+cfbpJfL0EPPjABI+eZeTjm5x9EVaW
/SsjH+Bg+c1Ra3l/BX5/cfKVr2Xk47ucpcTX7t7L50GwvfX8DgpV5APc/91l
w6kV5OMHzo/WO2aW8fUS8NJ1Zhn7+XoJuOflvJNBJeQjRM7Eduo5z1fgo7fm
1AZUkg9wp/KRijF8Pv8pZ23zzK/WlpIP8PuSafeteb4Cx1qUzFpQQT7AP9jS
2hqer37JGWzvHM/rB1h9/74B50rJB3hI2fidMXwe/I34fuX59WAx+QBHvLN8
5MrzFXjoDn2zebnk4w/+vbhBspR8gKX96ZXkA1zw/VSeBvcRin6n/M8Niwry
AS4eJa6Ykw/wpMCQTxN5f/UX81lvW90G7gPsMFLVW7uUfIA9t6i3M+D5KkzO
Htv2GviY13Nw/Pp9h1L5/AF2b4cOhM/n/9B/GGPiLSYf4J67moTc5fEBnpSW
1/RaGfkIl7NrxyImZtaTD7C4Pci+iHyA9xSdnr2R91dgowq3jZ/5/BGBed4O
E1UR+QD3bwgctIH7AMdvuvR8agr5iJSz7UGeSgW55AO8VP+Z8kbuA9zdz7Bq
Iq8fUeiPzuUPKcolH+ARO5I/n+TzIPjSq6VTT+SRj2j0711HHbrD5w/wyVcR
mga83wWbf/k1VjweIxsXwNj9aqPmytwHeLfPHrPD3Ac4dH90nXkm+YhFvtyV
4b+Y+wAfLNg/aSb3Af7xGAmVzx9xeP2VmumbeH8F3nr4t59rEfkAf251fOwP
nq/i5fT8DvIBzo3rVDCzhHyAH/c11BHrpeQDPNzleDfNcvKRIGct/MsNo/n6
FXjui7yRrnw+B98dP9n2PZ8/EtGPxS1YPqqcfIB/eIx/vTWNfICv9w0ZPJXP
H0mYT9cZD+6XTT7A28dsq9Pk9QOs/c/w8slS8pEsZ9bC2ksWfP0KfOhuaNxG
nq/AB17nqbfmPlLQz0wcnpTLfYBflTm+FPeHST7AV1y37UtRoPX2VDnbaW1o
58zXE8Evxiy6vY6vt4MnHd5i7FtMPtLQf18yG1zH50Hw9ojlP6tLyQd4ilZi
aY9y8pGOfi6l3Z7zPF+BR5gWpDiXkw/wlUxPn7fF5AO8eEXiuL6l5CMD84aF
9a+JfP4At9+rvrKSr19l0P5c3u9mol9vGd4wsJR8gF/aWUxOKCEf4NtpPydb
8XyVhf4U4axaQT7ATyxQ4fg8CC6fH2Dyls+D2aiPXR3Ur/J6Dv75MaFcpYp8
gOe4bl90iK+X5GD+fnQgzL2YfIDf6Rw2fZRLPsA+fZ7d6Z5L8ZErZx/mbtHY
zn2A+5zt1T+Br1+B8xd9GKaYSz7y8Pvdzo234vUD7I7yNpPHBzg4480GLx4f
+XJW5mXc0bacfIBTdydMecrXr8AFg3d/3sbzVT4df56vCpCfTY8XeqWTD/Dx
s23cnQvIB3jW0oR2b/l6SSHy/80nZxJzyAf44qeXVS1yyAdYr0+pjQuPjyL8
XFvcwEg+wB2GZY3ewftdcMuLCRXr+PpVsZw9XNg8bTRfvwK/1O3rYMzzFfjW
w7mLfHh/VYJ+BOUysIR8gLu1ntz3YTn5AP/uVtw1i69flcrZOPGBLop0PQr8
uDr7JuP1HBy01LvSu4x8lMlZlVdu8ME08gE2nNk28AG//gFW7aPVb0gd+SjH
PNxU98vDHPIBnv370YdvheQD7HDa8E1WHvkAP7lY8UmzkHxUyNkKvbYhyoXk
Azz/Zmj7CL5+BbbYfUu5cz75qES/Nu6gujVfvwJ79LZesCePfIDniAtEfL29
Ss6Sjz2vGsvrB3jC+ZwaF75+Ba45crDJPJ6vqhG/k6vdzXh8gF02h699UUg+
wN/2JWUr8PmjBvnS7/Y+lxzyAT7u0T1wfgb5ALs7d7KoTCMftXImPv5sajbF
B/h1C+uFJbx+gGsML3XPyCYfdXJmZqxyK5vHB/jP4HYuv3LIB3i6uk1mGV8v
qZezZgUbtBKyyAdYup+ar7eDDRalD67MIh/gZZPf6i0vIR8N8FN8pOFrAfkA
h21VmHaG+wAbxTrN0OXXBxWExvtx+HoJWFc5Z8C2SvIBlq7PFJEPRYFltQoZ
8ryefIDNvmt+DlKg61Hg5zp4gXryoSSwfvZXOl7m9QM89uTl+Xo8PsDB8+wv
P+TzubLA5EfcQlJ5fIBXlTTcNOLzOdhPw/zmNr6eqIL3h3Z9bhb5AN/KfWFY
WUA+wAe6qww0zSIfqgJTFpJ+7soiH+BF4gUhnq/AT1oHTUrm87ma0Pi8nGzy
AQ5sNnzABb6eCO590ER7Cb/+AV4g3gDD19ubCKzs8qbXGjw+wOe2m7zbzfMV
+PC2mkEu3EdTgWVcv5KyktcP8IY3d01sqsgH2Gi5o81gXj/UBSYu5+rwfhfM
5yPJB1ju+myWO79eqyGwy0uaHH+WTz7ABya/CRT7JckHWOo3+PzRTGDRh268
eMB9gI9+cu4wk1//AH965ZTylve7zQWW0jtquA2fz8Hi9iNXXj/A1QVvV53g
/VULgUX09lrix+dB8J7ofgd28Osf4J77OlbqcB8tBaa23XxtbDH5AH+bllM3
lvdX4GkTcIR5PQePZbuMxnMfrQQ2dNu6vxfyyAd4hGbnUZ95PQdbBpWd7phL
PjQFZv1EM/Ui73fBuge3LBT7WckHePHErn++8+u1WkLj/XnF5AO8x9mtyX3e
X4F5Pyn5aI34WVB94ipfTwTfc/277Czvr8C27ybHvC4mH21wfrb1LR/O13fB
/cQHVuWTD/CxPh6TV5WQj7YC+75j7/B9fB4Ef0s6OrUr9wFu3b7d+kH8+nk7
gf1U0Hb6zucP8JfsWb8mFJAPsGLcid4xeeSjvcA8Fz5zdeT9FXj3zODD8lLy
AVbca2L7gfsAjwneWJ/H67m2wD5PvrywkF//ADupIqNyH2Dfq1e9L5WRDx2B
IVt2K+LrieD14gZIPn+A98pnhYr3X0s+dAU2+FAn84OF5AM8wsLKaSP3Af5z
T2fjHT4P6glsxuD3YX78+iDYRKHhmDm/Xgte5jxES1xvlHzoC+yZ7zgXozzy
AXYWL8Dw/gqsbflPNZivJxrAR3i14aU88gGu1NVu6ZVLPsDnR3t5aPF5sIPA
Rm5Z9NmjiHyAe9q97HuvjHyA+Xq85KOjwJKHnH3jxvMVWFze1+f9lcgYn85w
H+Arqs7zQriPTojHff0+P+fxARYfXxnLfYB9pxQbbUsjH50Ftvyp31cXHh/g
9CM380wyyQdYun+e56suyIcxEZ6ufL0EPPR09tda7kPk836dnvH1dkOBnbj5
6GNfnq/AbcWCzOs5uNte47R8Pn8YCf+fbyUfYN9LSHj8ehTYwCjKKIz76IrX
7zilzImvX4EnnG1n1yaPfIDF02FQJvkwxvFZY1tzh9dzcDra+bN8PgcPFW+Y
SiEfJgKzF09I7gO8Z0VCrEMZ+QD/dmoY0oLXD7CxoPtxQw756CawOu/SmAg+
n4M/GO7u8CmXfICn/VOxq8giH6aopz/u2YXz/gq8X//pyQt8/gBn51SdTssm
H2YC9cHkA5yyb/+VDdwHeEr0jDgjPn+YC6z7qSXy2WnkAzy5d1zOVZ6vwAVf
34+8k0U+LAQ2bMTiF+48X4EzvX6POMF9gFttaT7rLL/+YYl8ZrQzdgy/fg6W
nqfH+yuwWnFu8R2+ntgdv6+4O+1XAfkA3/bxfvWCxwfYsuXybX15f9VDYMWn
ci+I+yslH+AzB4+fXM59iJy83q57MvkAS/vbkslHT4GJj6Nqx/srcFCb3Nc/
+Xzek443Xy+xEpi52IAkkg+wg/uyCduzyQdYep4Bv35ujfOpy/RhKnnkA2ww
JlxvYhr5AIuPj53K549eAluh73H5QRL5AG9MezikVTr5AEvP800mH73x+TcX
XLfOIh9g94rP7v/4/hKw8Y9HdRZ8f0kfofH6XQb5AI88fnro72zyAQ49eO/6
Hr6e2FdgmkPNjuplkw/wqfCA+y/5/hKwG8b/Nznkox8+XzONnb3yyAc4xOf1
o+sJ5AO8svfUUTN4vwtWvr863TeXfPQXGp8XxvMV+KJN6oTQNPIBPhyu4zYy
kXwMEBqv5/H1XfDBXwhAvl4CHtM95I5mOvkYiH7NeXaXtALyAe6uerWuVSb5
APP5XvIxSGBrrutkrEsmH+BSnbRTJ/j+ErBxuv0ECz6fD0b/7WyQvZn7ADv8
irA8wfsrsOzpg9HLk8jHEIG9GLVPsXUa+QBbBITaDODXP8DS8x14vhoqsJx1
6m+G83kQLN0fk0k+wD525+UD+Xw+TGBvlU72cskkH+Czr9V3ifutJR/gV1Ut
2rTg9QO8MPyDkkMR+RguNO6H5D7AKbVTTEdnkg+w+HQdO75ewvD3Pu7Tm8zn
c/A9pS1P5Xw+B7+7WlnplUo+RqA/LXsevY/HB1h6Xmsp+QC/e9lr3T++32ek
0Ph8G14/wNJ6M99fAnbU2+2zh+erUQK7+i5ypG8K+QC3ju/otT2VfIAHrNyV
5c7nj9GIN/EBWrx+gIe2yv8ZzesHeMG+W99e5ZCPMQLbdEOr+hSPD3DQckwM
3Ac43+ipSRzfXzJWYKbdomeO5/MgWLq/KpV8gNvXfM//mkM+wLFLX+eL1+sl
H+OExvm6jHyAn8/w7343i3yAN367ou/I68d4gY1T6L9fO4V8gB1Gucz/xOdz
sPQ8mBzyMQH5IHD43l9p5AOcr1IT6MrnD/CISLNZLbLJx0SB3XjztZ8LX98F
i9sLO/H+Cnz9gMeF9dzHJOT/d1aLvvL+Cizdv5hGPsALDnhuNODXPyYLrLY+
ZH8bnq/AqaVlW0J4vgJP/7bK2C2DfEwR2ONeSSeq+TwIvuv0eWxnnq/A9qtM
H2sXkY+p6L/EByqmkQ/wUbQ7lenkA3x2zdrJNryei7+/96HhSt5f2WAeu/dx
7f/nD7C0X5jnK/D7f4qam/PIhy3iuQMqMo8PsDzk1qBb3AfY78+XjHYZ5MMO
+UH91YrqVPIBznDN3/QylXyAu4TM6XOOr7dPQzyVTlWNTSEf4ELth8a3kskH
2LH3G9UoXj+m4/z3XvXYO418gMdcrG5ymPe74MKAeZv2ZJCPGejPVg/XTeHr
7eBNezwiQ1PIB9jScc2Bc3w/3Ez045uR8BLIB1i63sJ9gOOadH68l/dXs3B+
9Ix9bpVMPsCeP35e3pxMPmZRvxlPPsAmX5ped4klH7NRf8SASyMfYGl9MIV8
gF1bqSfU8Ho+R2jcv8vrOTijw7XM8fHkA1xurN/qCV+/ssf5eKModEoy+bCn
/iSOfIDbbg7+ui6KfMwVmEKql/oVXs/Bth1uHTsfRT7APXwvVlrHk495AtMo
K9Wq5PkKLO3nTyEf4P77bvc9lkw+5iO/9Vu/4XUK+ZhP80sa+QCb7hjQqhv3
sQDn10/v5erJ5AMc4GAYPyiBfIBvtpg6+jXPVwsxL4sP+OH7RcEzDn1Nrk8h
H2DTv84brMPJBzis6KTnt0zy4YDz837cUJZBPsB+9l6LLXj9AK9wmTdPlk4+
FuHzB728ap1MPsBjc9swa95fgT1sbk9PSyEfjgJr6Zyl8YSv74KdskZph2WQ
D7C4/WlLBvlYjPd3NviLCt/fDt5p41psmEI+wL21nw0JjyUfS6h/iiEfYMWE
NfEDosgH+Ofq2Zk748iHE/rZFnVt5qeSD7D7hZsjlbPIB7i1VVDwwDDysVRg
0QYZ/ZL4/nbwjkFpfw5Gkg9wTEz3r4o8PpYJLO0MElIC+QCL2dYint//ITBx
u4pqHL//Q2C/eiRU34vn938I7NBwu6h7fL0dfMB5cEB+Mr//Q2C3Fm679jWV
3/9B8zaPD7BjzVedTjw+wM9naioviCEfK4TG51tG8fs/0D+KN3ClkA/w6a5+
x17w/SUrBabU8tLEkHh+/4fAvl37/KR5JvkAt+5pk7GP56tVAmsY0XXUIZ6v
wF6Rp0Zm8PoBXiA+gJ7X89UCa55VqPmJ1w9wuSM6PL6fAby3KwY0vr67Bvlv
8Q69V3weBP+csWdcchr5APt8urRNm8fHWqHx+xt4/QA7NBPWNc/i93+gXog3
gGfz+z+ExvV/vh9uncAu3LoT6cCvD4KTFZdOv8vXd8GrHxlkXuLx4YLjN2xw
YhDvd8Eld1rlHOTxAR5zaWnccN7vrgfvuLEsnK9fgbtFepw7E8/v/0C+0/F9
Gc/rxwah8fkGvH6Ap7boc8G1gN//Af8HH2Y15evtrgJbVpHqeIlfHwR/SihX
2cv7XXBov/rRS/n84SYwmx+C9TFeP8Bn301Ubcf7K3BaQbzdkmR+/4fw//2b
jfd/CKxDVvMDwXz/LnjUjKRfhdzHJswj6t7xyXweBHtMUqg34/sTwUPi5MkD
eX8Fju589MBZvp64WWDO9hU+uxL5/R+oX26beg3g++HAj/fV//6Rw+//gD+f
XslKhfz+D4H9bas4tYD7AJ8bb/XvB5/P5f/ND433fwgsyqTdwcc8X4E9nNO/
9uU+BIGtbfeBRfB+FxzQwtvfM4Pf/wH/c9XjjHl/5Y76Kj4wnq+XgHu5en5f
wn2AfVbfPZ0Rye//QD+3rd+GuFJ+/wf+vX/r87/5/kSwuLzSnK8nbsW81ES4
vqaG3/+B/Dpr690nxfz+D/QrT57OO8LvN9gmsBNKofVNEM/POu7KsQP3faQY
uR3Ha/1QjYgr22gewuubzfd5VwY+ojo5MRzvN0loe3ech8CKnmMgx+c/fQr/
gT+bDTryHf3hNPEFwUdk8kGz8f7xai5DtwuN++Pw+d+Xmc73Ab/2KEkW70+V
ntMBDrbfWTETx0u6L8ITfkqmGzTB+ZNrhxcEr5uUuqM33t9VF7xB8LhANdMW
6LfFt2e6A/XD6VOMeL+5+HICuFWQ16h1eP8hP/AfWL3fXY8I/Fy6r2knzoeo
r4mm+Ln4cV3A4uNYxoHL8fbegZuNNd6oVG3KxJdr64V8uGSr8lEc32Xif+CM
Gb0UZuD3O4kvCE5d6TR7Lo6H+HE1diH/Jlwy/Y3PJ769+WA78YEXOP7jxQMI
Tvu7ZJ4ajo+C+N9u9FMqH32sK8gHuNvKFWt3VZIPMN+vLPkAn8/2PZNUTj68
4W9h0ITmxeQDLG5f104kH2C/h5vHzksjH3swL+pd+FqfRD7Ak2SYMLLIB3hr
bg/baYXkYy/mz+1b3bKTyQe4/VXd/QE55AO869iFGTWl5GOfwLZ42l8az32A
B3Vx+21cSj720fWMfPKxH/3YnA4DQ7PIB/iRPQbQbPIBlvaH5pCPAwL7clxo
75VMPsBKTpmRI/LIB3hSh9SyRdnk46DAQjr9je6TTz7Aic6fW7zOIR/gylUP
xg7NJR+H0M++uNd3XhH5ALdLPiwT7w+WfIAn+WrZJhWSD3DJ4WOl4n4DyYcP
8rUYkGnkA7xJfIByNvkATxUXIDLIhy/iu/3KKSX55AMstu9ifyr5AD+UG6iV
VJCPw+gfLjWfaZ1HPsCFbTf4n08jH+BR4obAbPJxBPnB+PsE0zTyAT5you/9
NwnkAyymi8UZ5OMo5k+dzTud08gHuNxojNOcNPIB/hzlpuKSQj6OCezMer3L
GhnkAyykXLUqSCIf4KO1exzu8/g4LrDlnpu828aQD7D3Osc4WQb5AB/K6H0x
PpV8+OF8Pjb+8oks8gG2fuB0KC2NfIBfnB6yVMzPkg/widTtC6akk48TAqsL
vjFevB4p+QD31/aIaZNLPsBTxQcu55GPk5h/TB+E2/J8BS75/KifeL1f8gFm
zkO3nEokH6cE5uu1dfDeTPJxiuYtnq/AYYsLrcT6Lfk4LTDx9qr2eeQDrL84
OF283if5AHesP33bjvs4g3p8tWrJ3BzyAS7+jQEul3yI7Her05lU8nFWYDoO
jz43yyIf4K1HA0b8SSUf4GOxjm1OZZGPc0Lj/ZrZ5AO80LL54b/cB7jfvZk7
PiaRj/P4fOeFq2/jyAdYcUWD8m3uA1y2y7ekPoF8gMWvJ9mdQz4uoF+c38dp
SDL5AEvf/5VCPsCbxAWEVPJxEa9f1dp8QCz5AF/+W7LWMpF8gHffXlt2NpV8
XEK9Md7wVjeXfIBXjbZq2YPHB9iziZrmsFzycRn9wsxlE3MSyAf45Ko/So+4
D/DGe/W/HNPJxxX0Cwk7I3qUkQ+wtL8kn3yA/76tHu6dRT6uCqyqh38PXR4f
4I1zkvx8uA+wgXqfyLAk8uGP/OSp6NUqjXyA13+y6uYcQz7A0vMUeXwEIP5f
H8+NLCQf4KdLsu/mJpMPcHvxBp5M8gGOWxiqc4f7uIZ8s33U9Wkp5AMs3l7T
idcPcKdxrk5pCeTjOuafleG6CRnkA7ywlcnHzxnkQ/z5vrqlFdzHDZy/vS8/
6s/jA/z8ra13u3TyAZbuJ88kHzeRr33N981OIh/gq6n/Bqqlkg+wQ+GKqQtj
ycctgR18Yr43l8cHWNasq+m2VPIB3u3aonefePJxG/nkcfT7hZnkAzxy+PTA
edwHOHr9+4KAFPJxB/PrkInGQ5LIB9i4y+EnRQnkAxxstORxVQb5uCuwvMWn
sxZmkA9w1xMNvttyyAdYdaW17GQ6+QAvWOm1LYDnq0DEz6QP8zIyyAdYw3K7
mXIG+QAfeDHi0SweH/eQf2+KX8hBPsAykz4TLHk9B0/aHBHlW0A+7iN+PHbs
bxdHPsBvhNincyPIB7hxXyX5eID+3WTNzXzuA7yrW2n10UjyAT78N6Kkbwr5
eCg03i+bQT7A0n6aJPIBnnKpRO9FLvl4JDD/Cy6bViWRD/DD03e7BcWTD/CB
pdXGyXnk4zHmd5u0R9dSyQd4Zo3bkGWZ5AMsPR+R56snAstcnr1xP+93wcbf
4qf9TCAf4NPyDVM8U8kHWHx81MJo8vEUx/PsZaPnseQDHK2/xbFXHPkAnxaf
MJZOPp79N/9LPsDyLh06voskH+De78fav+b97nOBRawSbG2jyQd4z3L1XkrF
5APcX9ygx+t5EPLVnGvfKnLJB7hoWYv42Txfgd/OUm/vzX28wPGKuNjzZRz5
AJ9NPBPwK518gLMNdz0ojCMfwQKLH8oq0lLJB/iA1ZjnfbgPcMC46UNPJZCP
l6hXYoMbST7Ad58NMO8fRT7Ar0OrCi25j1d0fTaNfIBnD13UUTyekg+w+HWH
4v0Bkg+wmfgFYmHk47XAEnTXzGydRD7AaWE/rR6nkQ/wm5Dkj+8SyccbgYlf
BxLA6wdYvD1eXP+VfICnmTZzcMghH29pfbuAfIA3dtoeZpJPPsBPSp1vdssh
H+8wf8aeUt+dQj7AM2b9LRudQT7Ac8UH4MWRj/eY77qrtfqbTj7AEVdjWj9P
JB/ghISLL6sTyccH1L+pBcl1ieQDrPO4Zub2AvIh/nyXUN00lXx8FFi6kVmW
YyL5AEep93x7g+crMKphB3G9VvLxSWB6VcHJN3i+AtuuGxsyO4p8gM31Vnks
jyEfYOl5LAnk4zPmoSSVgL+8noMfOk5ZasfrB9juhYNqZTz5+CKw/E0v+4xJ
JB/giDc4YRPIB9hMvvGQYhL5+Co0ft9DDPkA/zY2EPYnkA/wv84/8hbyfPUN
9aRD4oRmvJ6DxccD/k0iH2Dp+zPjycd38NghUSGx5APssevH8RFx5APsfvXt
mjVR5OOH0Hj/czT5AKvcnvnCJJZ8gBMnT9ZeHEc+QoTG59pwH+A2pou13seT
D/AGl6yTJbHk4yfOj9P3nQelkA+weDtj2j/yAX69dOqJj7HkA8y8nm0ojycf
v3C+X5k+e1gM+QBf1OsZ1zWcfIBvbnc/PzyEfPwW2J01+z6PiSMf4OzA2XNc
uA9wu7TQyl0J5OMP/r7FjoY7qeQD/OF3dmrzf+QD7DEl/Lp3IvkIFdjiqpI1
b5PJB3hrV+OhzdPIB3hWicHhglDy8RfzhYXmULMY8gF+v83m9nTuA7x90aGO
rxPIR5jAtg0Yv6c4j3yA+4oP0OX1HFy5tuTTBN5f/RMa7x+IJx9g6XkvvN8F
S88v5vkqHL8vPsA1kXyAh9/uv3JXEvkA//vm5ZCdQT7AH7roj9fm/VWEwMTl
tTZx5AMslmOPePIBDr9RPNQoiXxEIn/7/rtzPoV8gPXDtq3qFk0+wKmX545u
m0I+ogTm+GGYYlseH+Dp4gMEY8gHuGqKo/+OZPIRjXqck9xPL5J8gGun3xwd
9Zd8gKcVeYybEUk+YlB/6kcvfR9KPsDLNDtFiv2P5APc9Wz74MwY8hGL8/HN
3MerQskHWPXKkUGKceQDLO0vTiQfcQITH1/7gccHWHq+aTT5AM8QB34eH/GY
p4JarHzN6wdY49LOHkmJ5COe9s/y/gosfR8Ej48EgTnPCxkkXi+TfIBNty92
+hpLPsBtxQ2i0eQjEfFxbZbDgjTyAXa007p2NJZ8gH1mTvxVGk0+knA+bmjb
WSOcfIB1fjh0ceXxATYfXHexRzT5SEa/oPas87x48gFW26GgOyiefIC1BrR2
vhdFPlIEdsn66HXtVPIBLrkrvBkSRj7AVW0VUnRjyUcq+vHYk+fvxZIP8Jai
Me7BkeQDbNM5t+2tePKRhuN7rtv5h3HkAzw+OS1rPq/nYEFhf201j490gb3r
fWnC4ijykf7f9VbJB7hq0v7qrhHkA/wguvZ1diL5yEB+PDX6ZSLPV+D3ERFB
YZHkA3zzzP7XeX/IRyb6a0vhmhLvr8Dd2homavL4APeu/uPyLYx8ZAlskXhD
81/yARYvtz6IJR/gQHeL1m1iyUe2wE41/1yiy+MD/Mwn9rRbCvkAD4lc/PRX
MvnIQb4Lnn1nciL5AGfL+7dvG08+cv6bVyUfueh/liyIHZtCPsDTN/qsvptM
PnL/m0clH3kCOzpIcYrXP/IBVjr/yMU+jnyAx5x77u2VQD7yBSZ+Xdx9Xs/B
U1tecDPk+Qq8ssrz1pAo8gE+//R+1OFk8lGA+cpv08oeEeQDLD3/hMcHOC/i
XP6QLPJRiPPpScuW5dwH2KDbLrlPCvkAi7ejfuTrJUU4H3a0b23F1xPB4nbo
c/HkA+zRQ69XxzjyUSywHXURz1fEkA/w7Q9DLFbEkQ+wdH9LKvkoEZim2LDF
k4+S/64HSz7AL+ueO3/hPkoFZjnuCzv/j3yAdwcGbrzB16/A2p73X3lGkY8y
vF6SYYUbn8/B/9zNrw3lPsCb/Jdejf9LPsrp+loE+QArig+8TyUfYJnxV9et
fL0EjGnS418U+ajA8dl+QrdfNPkAO9ZdeL8liXyAh3eszp8VTj4qab8cnwcr
6fNEkQ9w83s+UxdEkY8qgf284aRwnfuoon6B+wBL9+PzfFUtND6Ph8+D4MfJ
+hoXuA/wWumBe+SjBsenq2yU3j/yAW78fmLyAfbYWZ6dwvurWsSH592tYr2Q
fIAL3DL2ZvD+Cny9Q/3p27ye19F+c56vwHMnKa5oSCEfYOn7G8PJRz3m4Y42
31uFkQ/wWtuaO+ciyQe4h5ux0j+er8Di4zcXxZKPBoFN3JKvUsPjAyxTn7q1
M/ch/lx83ngs+VBwb/y+RN5fgfN/jRn16S/5APfImDZ/Zjz5UHRvvD8oknyA
74bv/V4USj7Aaw4/0t8aRj6U3JnKXYtlXrzfBU/1KDcaE0s+wIvELzTn+UrZ
na0Sb4Dk9Rwsft3IkVDyAfZd+vZDp3/kQ8WdtREfCB1FPsDaOwyOWf0lH+AX
zY61nRNJPlTd2Xi0134R5AMsXc/k8QGuUbE9YBlFPtTcWbw9MkAM+QAHyrIP
q/H5HKzSxf6NCq/n4Bq/gQvax5CPJu7MeeOG3cnh5APseSzy8Us+n4PFx+kN
iCEfTd2Zv82tzFbcBzhUcULk0xjyAT50u7aX2D9JPtTdWdnkntZ+SeQDfO+u
RtjiRPIB5vOw5EPDnZ1f8KrM8R/5AB9b0ee5+HqSD/CZIUv7LvhFPpq5s2aj
UkvLwsgH2O/H/eBbvH6Aw9eZBDRLIh/N3VmfVosOO0SQD7D0fcL/yAd4qY9t
76vR5KOFOxO/3jqd91dgq7FdNbrz+AD/GPH7z8108tHSnf1TTu8yPZ18gB1r
++SHcB/ginvaGpHx5AOsd63LzcII8tEKfz/gUb1fIvkA79qCiYnP52CFIZdH
buQ+NN3ZvuH7BrlGkA9w4uWj/uHcB9iw3nGSTzj50HJn1Xk5bwbyfhe8u6O1
sDaJfIBfLLk/xTyUfLR2Z5N1Qr6VR5EP8KSNij17h5EP8O3Zh/8o8v6qjTsr
f6qSeCGafIATavQfzY4gH+Bio20f9dLJR1t3Jj4Ofnca+QD/7ONY85X3V+CP
GVPvNSSTj3buLC7rZ5tfUeQDfFqIM7Ti8yC4w+aJTXIiyEd7d/bw+Ilam3Dy
AZbWb2PIB1j6/gheP8CKth8PzuP5ShvxN9AwwZ+vX4ELZiu+igkjH+AmZwb5
7OPruzru7PjjKUXPIskH+J0/TrBw8gFeu1u/sIrXD133xv1SvN8FS9/Pyvtd
8FTT0W+68Hyl587E7Vh/uA/w3KAdaz7w+QNsjHLRLpF86Lsz9Wlmm/qEkw+w
xct++hZ/yAdY2s/F64eBe+P3LYWTD7D4ONRJ4eRD/Pn1fgO0/pGPDu6N+6X4
PAi+W/B+xMhY8gGO+2X25RdfL+nozgZEWI1K+UM+wOPFBwbHkg+wX25kU/Hz
SD7A/Pqp5KMTONpljjh/ST7AxdkGyg8iyAe422WHecPjyEdnHP9e/dwe8vgA
vx7TbdIdPp+DHx26abInlHx0cWclg6csC+bru+A+4ga4z+QDLD3fltdzQ3f2
PcjDcnQE+QCftFZddTaEfIDvrHpkkPmHfBi5M/uqpVZjeb4Cz7e//PBHNPkA
S/Pdb/LR1Z1d13updzGMfIh8OyBnL/cB1hx2zPlrDPkwdm/8vjAeH+A5DRlW
Dj/JB3jr3DEezj/Jh4k7G3UgIvjmX/IBTglQO/2Lr1+BxcfJvQolH+CNXWZ5
ePH+qps7W+L01eD7X/IBfuf15/Zq7gN84bbO3Za/yYcpjof2qIF/fpIP8Kse
7z2CeH8F5vutJB9m7kwmPiDzF/kA9/Yve6oSST7AOYolvmYR5MPcnf0uXNYi
nvv4X1HnGRBF0oRhE4pgAgUVMGMWs2JAbSMihsMEYjjEnOMp56w5YM6KmcMI
ep4oqEiGZVmWXRaWIIgRA94pZlRU1O+doerz5yPHAftMd1X1dHWDVzj0G2tn
Ih/gby9tbO9x/GgriZrhFQaOTycfYM/rZ884GMgHWLmfzEQ+2iGe7g9d1NJE
PsBVk15+NeN4Dh5c/fzUEq7PnfB5jj50I8JIPsDK/iL2Aa486+3nHSby0V4S
PdeteRjH4wOs7AfOJR/gguwq+1cayQdYOV8lnXx0kMSeJ/7DmnE8B8vXkT/h
9SuwtZxAZJOPjhgvnzL6js8gH+BtqoDRAVyfg/eeauq/leN5J8xX5XZlnssl
H+AT3fx+P5RFPsCV18YdcTKRj87IdwIr+LjoyQdY6Ud8RD7Aj9p/++OCnnx0
wc+3yEnT5JIP8O9VjPU9OL8Ct/fs112XTj66Ij6NqdQjJot8gO996vPiSjr5
ALfwvFoywkQ+uuF5eNjJ5VMW+QArPyeHfIAHyxugMslHdzxPU2Ojy/H4APeu
79D8ipF8gKfEbN9ZI498gEea9k36kUU+nBEPcpb3MeWQD/ABh9BLOj35AM+5
ULh04x3y0QPx3MUtcmY++QCbmix2zMggH2Cdwaz9njTy0RPjEeF4fjb5AOdU
xgzI61dgpZ/aSD56SWXnkXL8AEd4Fl6ONJIPcPteE+bG8PjoLYldQ/pe8Usl
H+DWV+dJUTnkAzxz3up9GbfJhwu+/nxHTF3Or8DPu63Y9oLzK7DN96CjLdPJ
Rx88DzaLpjc0kQ/wl2GNm69gH2D54wni+aqvJPIvz+jswPUgWD5ubHga+QDL
19m+zCYf4OHyBoYc8tEP8298pYX308gH+FytlOa7OZ6DM958c+7A6+0C8aCc
7ZePd8kHWP71c7PJB9hL+27gORP56C+J6s6PPqgzyAd44+k/y+3IJh/9aTzp
yccAScjbQUenkg/wv2d2RpTj/ApsqJr/9C3Hj4GSsP3qU9+e6w/whEdtIz/y
+AAfXZ9a8pnj+SBJCOtPrxx5PRG8sY7L5kkm8gG2lDdYpJGPwZKoE64rOHCb
fIDr3jF+HpNFPsByunHgPvkYgvxsOQLCPfIBfqOp++pdPvkAP40TtRrz+w+w
vP0vNo98uGK+f+HSRt7voPgAzz5cKTgkh3yAi7t37z06h3wMlYTj4OleGvYB
Dm34+fJtE/kAd3x/rYVtHvlwQ356MeDhHH4/CLb7XOg83EA+wLXkDXo8Poah
PizXvfGAbPIB/vGhq89ergfBzaL7mP8/33WXxLgFzgnOXJ+DlfsFeHyA5e3e
17LJx3BJLJEPOOP6HGw5zbJ/jXzyAe515ar72FzyMUIqu4+a8yswv+9UfIDP
2Q5rcYHzq5GSKL2kXX0ph3yAu2gcKjXg9x/gGydvDKnEPsByO40l14OjpLL1
QY4f4IQl8gVM5APsumR3r168XvKbJM74IeM1kQ/wkvKzD7bPIR/gIQHO/vPu
kw8PSayp0GrI4XvkA/zySdCbhZzvgpX1kBzyMRr5/cENCzvwfAX2VA0sCMsh
H+AtT6c/Hs/jYwzyfel96G9Z5AMsH9eVz+MD3NrxaE5v9jEW8/mOByHrOH6A
5faXcfy+FvzK6ZnqKq8njkO9aHrqW+0e+QB7XpvWrFY6+QDn5UZmm/P4GI/8
7sBC96f55APM+/EVH+DqPdx1S/PJB7jbce3Ujlry4Yn/Xr6ghucrsLOH+7K2
PF+BLQPG5VXj/MoL+dU9S4MFr1+BT5TanmzHPsBFI1ee8jOSjwmYX3U7bx7i
+gMstxvc5PEBtlxj7xt9m3x4Iz7IL5jYB9j14pvS0zxfgTN/VPG6dJt8TJTK
7gvOIB/gZ23XH8zj8QEuPGCjzuH8apJUdj/dXfIBLux39mGskXyAH34ZXPUr
57uTkS9VK7yyl/NdsI9ZycIPt8kHeGTWrCqT0snHFElMT0tpvJLzK7DFMFNq
DK9fgd8NKdzXj+M5OOk/x4mTjeTjd8zH4d/btuX3UeBhxm19wtPJB/jW16tu
azi/8pHE8kGx7iE8X4HP7PmyTnD9AT5/yyZxLq+3T5VE5/JxQ/bz+hXYavvl
v+bcIR/gMd5r3cvxfOUridNDmuj+vk0+wBFNO/Wvnks+wIePzGp+OYN8TMP3
Nw4L+zeNfIC95A36yeQDvEaXvNGJ4/l0zMeFum5mHD/A8nG0vTl+gNcfGrhj
PsfzGXie9L6+H3TkA6z0C3M8Bz94XjJ7Cc9XM6Wy91G8Hw6s7Ifl8QGus+q7
m4rzXbBPv6TKlpzvzkJ+3XWQzQ8D+QC7tWu9MjCLfICV+0aTycdsSYTM3RD8
LYV8gJX72VPJBxjR1q1lKvmYI4l6Po1ORqaSD7D3zf6vbhrJB1h829e0M7//
mIv/3xuH1N/SyAd4Tb0mLvkp5AN8W7Og6zrOr+ZJokoL5+1/c/wAy+3WNXTk
A6zsl08mH/ORz/zcP/Z8HvkAF1geCNlwh3yAD73+J6yJlnwskES8vpr9DA35
AC+/bvNNn0w+wF3kDQxcfyzE83Yxu2g9r5eAqwxGBsT1ILiu70fXerfJB1i+
zqyhgXwsonqefYAnz/duXSmffIA/OYb2rKIlH4vxeScHBs/n9RKwsp87nXyA
R8oLRlyfL8H89eXYs2sm8gHuMftK34b55AMcO+drkTyfKz6Wop44Yu1WnEg+
wNO9jyd/yiQf4IuudvduG8nHMsTfa+/1Plyfg83H5+jfcD0ILi6YsGEn1+fL
JdE/Mi98NPsAK/cn8XwFPpXVLuN1Cvn4g9b3eL8PeOLVuKJTBvIB3rLYcK0l
+1iBn990R9d3RvIBTrDPDI43kQ9ww+77jlpyvgt+4/LuhBO/H1yJfPi/5smd
uf4A123VOlSePxQfYMltWvjuVPLhJ4nXGaH1/tCQD/CWBsln49gHeP/B4o7h
PD7+xPOyc6O71kA+wGkH5llMTyYfYOX+FQP5WIX4PnLSbs8M8gH2jlG/kusb
xQd4jNxwHkc+JEmMPpb2pGM8+QCXnP8vrCLPV+BIK1ubJYnkQyWJu6OSSzrq
yQc496H1urWp5AOcNLBev11q8rEa+Xdc1vRkrgfBbtEuJ9umkg/wC0MfRxXH
jzUYX+1aBhWncf8Hns8ATVKhnvs/8DwV1zYu1HD/h1R2P3MC93/g59nYf+iV
yv0fyEfM7k/J5PwK/LpJgbRWz/0fklh38nj3J0nc/0Hrq4nc/yEJOZr/P99d
T+vrXH+Az/TVNehu4v4P1Id/ji19yPX5BuSzwz3a70rn/g/ky0u6NyjP8Rz8
zKd7+S1p3P+BeGI+9mdjrgfB/bSuO7oYuf8DvK+lW66B+z8kMdb+xNY1adz/
IQm/VhbF2wzc/4Hfv2bG6p5Z3P8hido3LXz/0nP/Bz7f1ytbWfD4AJ+fctN8
Zxr3f0hCTje/67n/Qyq7z9fA/R+SkNv9jiRw/weep9z8b2M13P+B+sWz9/Zl
0dz/Qc9zNPd//Hreyvo/UO9GXy7OZx/gTmnLrxzg+AGeZXEyN0/D/R+SmPeu
dblkPfd/SMJfEzzvlYb7PyTRRG4YjOH+D9SfOeOLOkRx/weeD6OHq5bXE8FR
CJfX1dz/gfgwfJTXYx33f0hCvg73IK/vggfJC/467v9A/frRwvJ1Ovd/ID9v
FujpouH+D+RDVovNxyVy/wfm5/FhxhJevwI7yRvco7j/A/VbkXXORDX3f2D+
7H/coa+O+z+Qr+722jFKx/0fmM/+eV8pkeM5eEj/tyWfOL/aI5XtpzBy/wfy
0et3vLbpuP9DEvq7ViMt2cdeqWw/ipr7P5A/ejZ51lLD/R94vmNrh02J5v4P
ScSUnxm7MY77P/D7Tpgb8zCD+z9Q773ZapGTxv0fGH9t71y14vkKPPG1oZI6
gfs/EP897oSeT+X+D8TbSTts/+L8Cmwo+lDvGcdzcM7+3Uvl+ams/0Mq6/9i
H+CarY4v3azl/g/kH4POnp9s4P4PzO+97N+nG7j/Az43hU3U8/gAj7cs6rQP
/gbJL5rBjTZcNF3Cz1f6vA9j/E3rP/U3fH7hKStiA8FLloxdeBq8QL4mBtxK
PhARf2/zysjsApB/VZ5hNwLx/r4j/gHstHLmhgLMD4eR9j0Hf00/1mgt/v8j
fWt59TwilZ0nCZa/fQdY2U+L8R0baNfhPvju1//6zcPPWyn/w1F8fiOPdDyG
z6uD/APAloMjA8fg58u/TiZ4RMxCq3r4vJT36seQ778X0/fh+fDqib8AvKFg
kroavr+W/A/gq3Ut8mrg6zr8eXbHkS8pFwS3KstTwXd8ChzTkB/L3x4LVs7j
h7/3mSN8a53A+BwtWS3A538RH5cvuNg5qFZ5+JH/vHDwwfl/9GyOeG4v/8In
JdHR6cWBexhvWfh2L7ByvhJ+nvKeH6zc52EgH+D9TTv//TiNfJySxFP34Edv
M8kHePCso4NbGckHWOmPMJKPQKnsfJtM8gFW+u9M5EPmlSdONzORj7+ksn7d
TPIBfmNXfO6mlnyA601a5vpTTT6CUO+2OVt6NpN8gIvqFm1ZoCcfYGX/ooF8
nEY8OtawzsFU8gF+4tGmoGoO+QAPGlH8pVUW+TiDeNr4SpUDieQDbOZfd9BZ
I/kA15M6xM5OJx9nMT/vmmhIzyEf4LYL7/muMZIPsBvK+0Q9+TgniT075lp5
ZJMP8PrJI05dyycfYNvhpR7ZJvIBbmN/e6wt+ziP8V7jwzOzDPIBLl28t9az
LPIhf13eP5lOPi5IYvGUEyVzc8kH+OO0A6Vb08kH2G7rjC7+2eQjGPnPj8Pl
SvXkA7wrq9a4Eh4fYP/SLhtLUshHCPKJ1b0adkkhH+CKL9KCv6SSD3CF9caz
I9LIx0Wp7LzrfPIBblEwoGECjw/wprVWXWdmko9LiGd19E6Xk8kHeH5GwAO5
nlJ8gJ2OlJwJziIff0tiX81V3eX6XvEBnr5/X1hoLvkAL7Kq99I+g3xcRrxt
IXfIkg/wgFXbHZoayQd409T4/ZfyyAd4l3lywrks8vGPJG6U1Ckn729RfICP
Tf483pHHB/juhSedKqaRjyuSqOpcf9wWE/kAr1t3fa6cjyg+wEr/tp58hEpl
57Okkw9wX/kDNpEPsHL/sI58XJVE8Lhi/5lG8gHed7ygsuo2+QA7HHX94ZNH
Pq4hnh8ND4lMJx/gSpWWFZewD3BqyMmpc3l8hEni5ZjdusfsAzwjeHtIsZ58
gK/lRvV7oCYf4ag3b5X6y19XfIDtFoyzvqMlH2CP+5NK5flM8XEdz9PR63X2
GskHeOiiiD33MskHeKa8wS6ZfIADn5zR1GcfNyRxOszQtE4W+QD7TZ13430m
+QDPXrXt6nAeHzclUVkO0FnkA1wUU3K6j5F8gO/WzbCU32cpPiIk0fuS2acj
KeQDfHVUOU1KJvkA76wZFrAgjnzckoTN7saHfLXkA1zr0BBDEc9X4JXWVj8G
x5OPSOSnhRUrnNSRD7Bj6/+mztaQD/CqRdXKy/mS4iMK8/uMR+sOsw/wmkdt
RjXm8QH2H5kedTWefETTekUy+QDPy1ywbVIG+QBP6Kx9/08i+YiRRNfa1Z7b
sQ9wi58H4iQt+QAr/Wfx5AMcsq1voxnR5CMW3PFGrac8X8X+ep+i+AA/+R7x
/b2OfMQhH5MXTDieg98Ed2pSmEk+wLnfdq24l0E+4vG8tcMEkEE+wIPmhy7e
n0w+wJgt81zTyUeCJD7/8eiElYZ8gING1Ahcnkk+wEc3dDOezyIfiZJQD+0w
97OefIB3npr47zAD+QAP375nVArHc7VU1j+YQz7Uv/InxQd46daInoeyyUcS
4s2+yjevc/wAD5726s18jufghecHuFjz+NBIosYdEZlnIB+aX+8HFB/gc528
XcdlkQ/wifveLdScXyVLIrzHtCO1DeQDLB+nkXOPfIAnd+/1/EIK+dAiXmyM
HBpkIB/ginIDMo8PcFTznj6ePF+lSOJK6KM18Rw/wPJ2U+cM8gG29p/feHI2
+dBJQm4f26YnH+BRovZUNY8PcIcHe+520JKPVEk89qp705RCPsBtdiS2355M
PsAtrQp+r5RGPvSSqLZCfWOwiXyAbTSX/l6QSj7AHYM2qC05vzLQfjgd+QAX
Ftqb+ujJB3hTtad3nqnJR5okDlz4+/xLHfkAf60W7HwmlnyAdfuM8Sl68gF2
3fPwbnEc+TBKIqxqx3ZrOd8Fn4tt9yo7iXyA5wXu1lYzkI90SZyyiHj+RU0+
wLFd8i86ppIPcHxA4saZWvKRIYm98wZqemjJB7hNxSrhyzXkAzzfbIT730nk
w4T68Lh9Vu1Y8gHOX15pcVg8+QCvz1hV0llHPjIxn5pr20mZ5AMsv87/pCYf
MocM3XxVQz6yJJF45/KMzknkAxw15VhTeb1I8QF+NzTa5aSefGRL4vb3aU16
ZZMPsLwdbVYK+QAr/ZEx5CMH+flNlWNzDfkAB80KeyF/XfEBDkgxm/VWSz7A
M562K5qjJR+3JfG2dpWMN3ryAb7mtibpSjz5AHsttdnxMIl85CJ+DLNot05H
PsCjJn9pl64nH2B3M5txcZnkIw/j/8FPbVUeH2Dbc5t8xqWRD7By3nIa+biD
eiyjsk/FVPIB/jq46ldLDfkA2+e1SXicQT7yJdHQfr3fZC35ANt/rLVLXt9T
fICV9vVU8nFXEiOzM+9Z8PgAd16R6L6Yxwf47LeeZl905OPeL3+KD/A/Vgk9
IpLIB1jz5LT3IAP5uC8JuXxZyuMDvNTDqel2HfkAp9faPeET1x/gtXM8Ap8a
yccDPA8zTpuHqMkHuK95+S/WieQDrJxnzPHjoSSGyQ3i7AMc5Obrdot9gOXj
bpclkY9HkujyuEJGKw35ALvdLvi3DY8PcCV5g0oU+ShA/u/3us8k9gE2m1+l
2Scd+QDL10lXV5OPxxgvRR9f72EfYOV+DI4f4AXJc7a2SSIfTzCezyRvOsL1
IFg5bzKefDyh/aBp5OOpJA4Fjv22nH2AlfMneXyAp1jPGpwdTT6eYT5uNr1x
ejL5AHf5bv3uNvsAe0d71WvK4wMc3T98fDjHj0L8fvf3O4SyD/AipwMFfpzv
gl02TwqZxT6eS8LTe8iLPjHkA/ysPxLsSPIB3mz2uWLDCPLxL+LV3U3SjGTy
Ad6Y+NfwMwnk41/an6ElH/+h/nHuMFLF9TlY6T9OIh9gF/kCDa4HX0jCeL7Z
uuM55AOccj3I94SWfIDbyAsSevLxEvP/5I/r/kwhH+DeyTZ1XTXkA+zcvffo
1VryUSSVnWfH+RU4rvjT89M68gFetEY9aCP7eCWJW+W6DguIJR/gESXn1jxI
Ih9guZ38k4Z8vPqVzyk+XmO8B49peD+FfIAT45e9KeDxAZ6jrR53PJl8vJHE
JXMUIDfIB7hZR/lETPIBXm02J/l0Avl4K4n/fLOGNYknH+C8mdOaF94iH2Cz
eL/K1WPIxzup7P5bNfkA//bULbMbx3Nw3NEj7ZMiycd7PB+OLYILosgHuODt
hq1y/FN8gOU/P43jxwfkKz4Vbr7mfBd8+cu7AFv2AX7n6jHrNc9XxYhn0/dG
mavJB3j//oZbxnP9Ufwrnio+Pkpl931qyQf4VsHKLKco8gGWj+t2iSMfH3/5
Unx8wvfLBf4t8gG2K3jV3zyFfIDre05yOKQmH58xv44umu2QSD7A9nLBGk8+
wJF1PA+t5nhegvG9s7XXEwP5ACvnBSeSD/Aw+cBnjudfJBHR7IRtNNfnYOtR
K7qc0ZIP8GKLtjZjeXx8/bW+qPgA1+l/wr82xw9wqnrA5Tmx5OMbnqeDp/5r
biQf4DvmSS+/sg+w7fxmp4qSyUepJJY4+F2X16MUH2DlPjYT+QAXdZm1OtVE
Pr7T/pt08gEuvLL3VucU8gFO8vlhcZTzK7By3nEC+fiB5/tMxf2hWvIBVs6z
5fXEH7SeE0c+fkpi3IPdi73jyQd4QMDif51iyQe47pBVHlHp5KOcStzaVfmt
LY8P8DFz+1NTeL4CK/ufUslHeVXZ58L1ILhN/XIXIzh+gAeYpwT8lkA+KuC/
X1vbQl7fVXyAp2wY02go57vgojn+cS14vqqoEvLxyLE68gGeUmxztr6afIC/
xDVrM5bXryqpxMq7mwt7acgHOKT9oxlbYsgHeMOiY31783qimUqkNfjeITeS
fICrq12TDsaTD/DkbeJjzUjyAe7h5GfyjCAflVWiIOtEdEo0+QAP6vw0b1Us
+QAPLAj7Y3EE+aiiEuXszrn/TCUf4B51+k6sEkc+wH/t2LLT9Rb5MFcJc/kC
9yjyAX5kvW7tMI7nYMdXQxp9SCAfVVVl96/Hkw/wfGNClyD2AVbOS9aQDwuV
8NmfWmdZPPkAt2u/O3UEx3PwiHtttq7n8WGpEvLx4XNjyQe4nlnCk7vsA5ww
tsu81hHko5pKzBr442j/aPIBPnNIWj/hFvkA9zhTeOkpz1fVVeLEluDEQM6v
wBGNJx6+wvMVuP2u3/2a3yIf4IDdPdPzuP6ooRLxz/2tEjmeg+XhUTmOfICV
8yHjyUdNlZBfdxUnkA/w0vsH33vryAf4fVp35/M8X9VSiT+9grulqckH2HTw
5JrfeH0XHDJqqf+IaPJhpRK/W9Q8NpnHB3i38Uvr3WryAc4a1SPqehL5sFaJ
7Qe+NdgeST7Ayn1lHD/Ao+UDr0LJR22VKNm+MOZ8HPkA78TjExJNPsDK/hpe
L6mjEt0nPT31Tyz5AC+d32dgjxvkAzx0e0ro9jjyYaMSVmOabptyg3yAlfdj
XH+Ad7V6VT2W10vAyn2FkeTDViUGKwcIkA/bX+NX8QHOaVZ94TyOH3VVovx8
sSmC4wdYOV85hnyAlXjFPuqpys7PMpIP8KtiFPg8X4F7Pxy1K4Dff9RXiaAt
i6be5/gBnlB6PnR0AvkAm18ccqUyr1/ZqcTxHrceBnF9Di7s29OiFq9fgafJ
DQ0p5MNeJb4tM+19x/kV+NzMmuEVeHyAHzSofymN8ysHlbi0MqKBHedXYHm7
ZFfOd8HZPnZb9vB81UAl3HVLrYfFkQ/w/so3r2+OIx/gFT+9ttZIIB/gxES3
Y/1iyUdDlQj8Y9fhihryAVbOO+D8Ctzr8MqcirHkoxHmt+pzxj4KJx/g/jNK
v+1Ukw+wct5GFPlojPH7Vbw3JpAPsHpdc8+rKeQDPNkmWPOI56smKnHD3b6G
exT5AAeVdCr8J418gJfanbaQ1xMUH01VYskBjxn14sgH2GGN8/1rXJ+Dlfu4
uR5shvnqaW7NqwnkA3yv+unrpzmeg5+X1tGuZx+OKvGiqrvLXwbyAT5XZ7nk
xuslYGW/6E3y0Vwlfh4uVzomlXyALQf82chVTT7AgfpsRz81+QAr91XwfNVC
VdYfwusl4BS/g8P8eH0XvFROsHl8tFQJ/wueqXK9qvgAbxjvk/IimXyA5eWm
LF6/agV/1yyOl+fxAX59tThIXh9SfID7nGw7rKqJfLTG+Js79453OvkA548b
+sWN63Pw1IWflwbyfNVGJeovy7V+z+u7YM+AMRV8U8kHWD5O0YF9tFWJy6Wd
6zWLJB9g+XjpjuwDrNTXCeSjnUo0937v583zFfhm2BWXoZzvgqdP6PjONYF8
OKnEdTvrz16J5AN8M7v/lJrJ5AM8defQOt5G8gFu3VTd5gHXH+1VwuN08z0X
rpMPsM3PlYM2R5IPsHKeKNcfHVRl++/jyAd44uSRVbfi9/kf3PxW3g==
         "]]}, {
        Hue[0.3224758424985268, 0.6, 0.6], 
        Directive[
         PointSize[0.002777777777777778], 
         RGBColor[1, 0.75, 0], 
         AbsoluteThickness[1.6]], 
        PointBox[CompressedData["
1:eJxc3Xdcjf//x3Gyk70i2ZUkkogiV5EZSSqiyIwoW8Q5R0SUlVLZQkZWtLT3
3nvvUjTsPX7P6/J6fz+32+/zz+f2uKFO536u97jOdZ1Gb7BbsVmqQ4cOwT07
dOD/H/Txd759DxH3zfZj4qLTSpxd/+PRqehZx0/+6XFZiVOa0v3xcGkRd9lr
q8KTC0pcleFZT1t0Zcr9pCB3Jc7LFv8A7fq5l4GtqxK3HH/cv6eIO9a0yDsf
fx//2nwTOmW2RYW/sxIXk3pbPwid7jlk/UgPJe5Qs+KU7jIizqOnh1jVU4nj
v505+onhTEWXS0oc/8eP0Qv8zHONzilxPvp4xOgf3X/VvD6lxJlv0q4y7CXi
NvbU7b3YS4njH/5ttGRh1FF5fL80fLuP6DOvd3S8fVaJ4/9Yv7eI+9w7eG6c
mxKnzf9A6C139orOuChxn/B0NKPn2zv0lcKf8w9fu4+IGxOzcqrNRSWO/3Zn
0QOfvQhSxvMjzz8AtN3Vh33P4/kosMcj7ivi5jR2krrurcTxT8dx9I417iWj
8PXn8084ulw1pWMYvv4ffDvFfiLuesnT7G74eQUP9N/ML029zpMHumzAuKAw
T/LoL+IGtHcwNPciD/RaHTe3EefIAz3hXKdnl13IY4CIa7Tv4qPkRB5o/5pm
jxfu5IF+sOJlN/PT5DFQxBndDn31zYU80AfDU+xyvMkD3deti0E180Dfuhst
5eVGHoNE3Hjl5x183ckDfWuFQmqlG3mgCwJctvm6kMdgEefY0H1o8iXyQE9/
Ki7aepk80C5x3usyvMljiIh7/2VU53oX8kDf1JESf/MmD3T1sY4n+lwnD1kR
F1hpF1B3mTzQMUnrEx6eIw90kE/GblsX8hgq4q6pWWmoMA/0OXOrH5aXyAM9
Jm5CZbIreQwTcZZLkrvNvkQe6PfXVEcFMA/0isCKzlUnyENOxF0JHHjhi5g8
0FpjFzscP0UeaPlLCb8XnCOP4SIua0vB6+2XyAO96mJOx0XO5IGOkyiY8ceX
4IEeEpzTofIMeciLuG3nHv9Sv0Ae6J5e0U/CjpEH370nOy90Io8RIq5P+8zn
w4+RBzpfXPjr23HyQH9znWfd+Th5jMTXt3vnlHKCPNCTl/ar/nSSPNBaT+cf
uOdEHqPwehuxbdcaB/JAHx0butViL3mgE4ZN2mNoRx6j4XXur5TuLvJAb20N
6pmxmTzQRz2OtEyyJo8xIm549xQpxV3kgXaZenKmrg15oDvNi3FVXk8eY/H6
NL5w8+xa8kB3vygzM8iSPNBvdHWVza3IY5yI03QuPDN9HXmgb638uW+WJXmg
7a4NbJy9jDzQO7osXfJ4JXkoiLj+2+TEPivIA31+6tJikTl5oN9whcZ+ZuSh
KOL2aCwwFRmRBzpK+fHK5UbkgXb+OnzVuVXkoSTixAY2ecWW5IH2vtLZbuEa
8kBXb1Ov22lCHuMxHm7edr9xBXmgK1r6uJeZkgd6Xa/lw7avJA9lERc5cIRG
mCl5oLf8UKh9soQ80EfN9cXWOuQxQcSdKPbWez2bPNBxxy5MXK9HHuhrPmNf
/ZpDHioizqdFteGILnmg92v/TD0+jzzQ58bY9Lo3nzwmYr4ZM3hKC0ce6D0P
qpye6JIH+lCn9CPd5pAHWlc0fU/FLPJQFXGj01st2+aSBzrU6em8W3rkgX5m
UbprlR55TBJxG4qtDH7MJQ/0JE3ZN8/1yAPdSVciI69NHpNxvLs72k7WJQ/0
rxVz7CbokQc6Jjntyio18lATcYvCcpKOLCQP9OXLFw8b6pMHWrtD7VNLffKY
gvmvYFR6qw55oK0vxSld58gDLffpXvCcBeShLuLMryZ+MefIAz1ouGXfi1rk
gR68LPfXlNnkMRXjz3flc500yQP96r6f9uAl5IF+nvbupi1HHhoizt3Hw+GY
LnmgY79cmqIzjzzQWmOq7uXPJg+0hU27sQlHHtMwf543unFIlzzQL/VzbT/N
JA906azex7/PJY/pIs7v8j7341PIA118vW3W+1nkgZbe/m1w4Wzy0BRxr/+a
LDinQR7oXR5KfQ+okwc6++Xqz6+0yGOGiGuZcjF3x3TyQC8ZfWHJ8JnkgR4c
YdzxqwZ5zMTXP40FxxTyQMfeDra31yQPdO9bVV/t2PGhJeKOvCu910uTPNDG
nq4bx80lD/Rr0+5+/vPIQxvjSY/vt7ZOJQ/0ZJsNx57NIA90YsUocxUt8pgl
4i4MUHTdMo080HsX/E0LVCMPdGLkprqYSeSBlito5gq1yWO2iNts/PTdJE3y
QHMnQvZ8mUQe6G5zdnf4PZ08dETcJ5u39/9OJA90eqB1x9Lp5IFWWnrc59B4
8pgj4hRe9HkxcQZ5oPcd2htiqkIe6I63P7/bzDw4ETfz6Ox1LzXIA522acaN
LDXyQM8d/rZ2uhZ56Io4h+hZm1Inkwd6Q9GXA0vUyQNtHuq4M34qeehhvTCs
/9dVE8gDrWXm3t9RgTzQvR762HuoksdcHG8tS6aPmEge6OJ3nxavViQPdOZQ
o1K5ieQxT8TVGU2o6aFKHmjHYZFO+8eSBzp+/R9pbxXyQE8fe7xcfwZ56Iu4
pIjvvQZMIw/0mc7GGY9VyQMt32G32bMJ5DEfx4trXl+T8eSBzvHovvKvGnmg
na8r77McSx4LsL4b1z48VY080FEfXfp/UiIP9KQOZ3PvKZHHQvTDUlvHyeSB
Xiw9UaKsQh7oiHrxh4OTyWMRxpu9ffcFqJMHup+L7AFZFfJAy64feT10Anks
xvFW7zj1mwp5oCc9lms/N4480FsGTe+0djx5LBFxGV29N9WPIw+0cqbRgiRV
8kBrWQwecFWJPAwwH9/yvfxEgTzQvu3TOvN/X/BA7+oqjvKSJw+0psuQnnPH
kcdSjD+tit98R5PHUhp/xpEHumWgX1erEeSxDOupidltF8aQB3r43A67WpTJ
A+02q+hrDTs+DDEf3VbW/j2ePNAHP09Q1xpFHmhuqnOflvHksVzEmb4r61sn
Tx7og/yCaRB5oNNDHh5rlCMPI4xHW0XTuo0iD/QW/r9J5IF2yiqMiRlBHitE
nHriqZK0EeSB7ntp1+jzsuSB5mxEv+7Jk4cx5s95t350G0oexjS/SpMHevSo
dXpd+pDHShHXpts92bM7eaDfmmYtau9JHugOxl17W/cgD/TRQx2/5PQgDxOM
D0pfsnV6kwf6adAGcUkX8kAf3358QM5fxX8eptgvDbMRb32r+M8DrXj+fkO3
NsV/Huicp3qphm8U/3mYibg1Lz08f71W/OeB3n4qStGmRfGfB9pl1yWjzU2K
/zxWibiPB07kObYr/vNAv5TZ/dilTvGfB7rWrW5ZM/6+4LEa41N5L59AfD/B
A73kYFHJBXw/wQP9werLi9Z6xX8e5iKu/tvtXOdmxX8e6KFPe0tC8PUFD3Ta
ghW5cdWK/zzW4PnYcv39Ufx9wQO96OTwNVn4c8EDXb7Vwzu3VPGfx1qR8PL6
VqX4zwM9anxwqwO+v+CB7sof8Ph6gge657p1b1fg+RQ8LDCexn6KOImvL3ig
3Z2ePduPvy94oFuPma5PriUPSxE3e0F9mPsb8kB/eDO804vX5IFWOmWodbGY
PNbh8ZeM2aZZSh5o2ba1ss0N5IEeZNysdK2BPNZjfbv2107DJvJAb+jTurFL
FXmgq2+8NpRrJQ8rPP/PZ1z7XkEeaNFe8ecQ5oF+OGV0o1steWzA+Dx/lGVR
FXmgJ//cf1+7nTzQ0zO0l+U0k8dGrNdP+XA3q8mD77vOMn7MA+39PijXpo48
NuHnD+98X6eaPNDaCY90verIA21u/VqjZz15oCdIXatMqCOPzSJOhn8Bl5MH
WuOT4S7/WvJAa9kraiyqJ48tIu6qqfSxtcwD3Scv8lVULXmgO/4yfjSvhjy2
irh3tptPZ74hD/T2iq6BVW/IA10lKyXZ+Jo8rEWcyRQPUWwNeaAND+0bO7GW
PNAtyw7esG8kj23YX3/Y93Q880CfGZUZ16OFPNChxQErurPjYzvGi5lWsdaN
5IEOv3iovk8jeaC/prt1mNZAHjYibsr4POs9NeSBdssw+Ti8hDzQw2yjX59q
Jo8dIo7nsq8jD3TCga8dKtrJA/18n86sJe/IAy3+qbUrs4k8dmJ+XLkj/W0T
eaCbBof2P8Y80MuUn3lkN5CHLcYvtWCHV6/JAz1+vL7KV+aBDts0fGxJHnnY
ibjmqxq9zjSSB7rfH/1srxryQC/Z33Hy1Hry2IXxCk+vQjl5oAfkDju+rIk8
0ObXpqT3qCWP3ZhPgvIKnZvIA71X1VwSVEEeaP1evlbfqsljD+bj1cv0muvI
Ax3t5rfqVyF5oAsU6mRTGsljL9Yvfzw8FBvIA73dZp5a70byQE+Su/7RuJ48
9mH9+Hba7PFN5IEWGa96eKuUPND86ZPiKvJAS9+SXa1eRR77MT7trO6dX0Ie
6LST0zz0a8gDzU8XDuXkcUDEBTRdlw6pIg+0iuGoloF15IEuLqhX9mPHx0ER
9+CXzaEGNl6h6yMLtHYzD/TdaV2v960lD3sc73dS1doqyQMtXdx7fksZeaAr
vHuc3FtBHofwfKYffDegiDzQ7Z0ulMbXkAda7PPCamkDeRzG8WKdbO9eSx7o
jVbO1yIryQP9vs+awxrs+HDAfnBZ1wUpZeSBjrs6zX5dBXmg3/7x7ytfSx5H
sH7caN+ytZk80G5uI06aFpEHOveM3fgjleSBflCzZpVmIXkcxfF0fspBVeaB
Hjvgnc04Nn+gLfkTTsxDhPWMT6BPRgl5oLfVylcvKiMPtHPpdFdHNn+IRdy0
gI7FkmryQLcuTlsYUUUe6JaIbz6zK8lDIuIaeql9lM8nD3TyHMyQ5eSB3piz
74B6MXkcw/g2aJjz5jLyQJ+v3DXyVQF5oL+0nf/6qIA8HLHfcx3f2quSPNCO
KWfH2FSQB9qtc430+HLyOC7iKk36eJ2qJw90WuGPMbeZB1r+3NPcigbyOIHj
yc2kn20peaCjn//6HlRMHmjnBbUNzeXkgXa11vZtyyUPJxG34ujrIQrF5IGW
VoV4NXmgO3UL2NeljjxOijjbaW9d2/PIA62+229U11LyQF+Tdbt0uow8TmG+
5zZdVCwkD/R1p9mt74rI49T/Oz6csZ4Kdv+YwI4P9LHsw9/US8gD3bOt2yw1
5nEa49mrapk/leSBlnmyLHN5OXmgwxZMN8soI48zIu7Unx6TTMvJA91rZtCN
0eXkgVaJkkl0ricPFxHXOGvjuhc55IEueBEYuZDN52i7Xjs81ueQhyv2e83j
1lhUkgc617i+7+4y8kDr9zkiY8rmc7TRnQub+ONH8Dgr4n5pTl52pII80Ef9
v9a6NJIH+tDBTY+nV5HHOfibjbh7v5o80GMM3Z5615MHutPzjv1qa8njPObr
ymlNS6rIAx3yrNNr12ryQK/zMhjkyjwuiLiSF0csThaRB3r++CBH3wryQD+V
6M0+Wk4eF0VciqmnsVQteaDX8hv6IvJAP8vullbM5g837NciXDe8qiAPdPaE
qfc+V5EHOmDVmXqVGvK4JOJ2vPTv/7GcPNA77YLHdasnD/TPFwHGe0vIw13E
rVZ7v8CIrXfR3by+9xax+QOdHvBbRaWBPNBfU4wk49l87oHHN9nw9Zla8kAP
3d3R2r2SPNCnXMrzCth8fhnH63Xv9TPY/IFOXmeer1RCHmjpqPysq8zDU8Rd
se9mn8vmD3TthV53XQrIA73qrMLjszXk4SXiPi3rUv6RzefoY2kbM5KzyQN9
9mVz92q2vvLGesHbcsPEPPJAB7cbiSNKyQPda3h27qB88rgi4vYM85EWs/EK
/cOrT/d9bP5Af8iSqe1URh5XRdyTbZW7z2SSBzpJ0vK5rYg80JvPHnaeX0Qe
10Scw8ld6S+KyAOd6OI0eg/zQE+8dvf7xlLyuEbriUryuI7j4+8Mq1g2XqF/
LzrS1jmPPNA7H8fP4l8vgscNrA91A0wDmskDrdurKja0hjzQV187H/FkHjex
vjg7TjekljzQ73b+eDmymTzQKtsSNAc2ksctrB9ip6TdYB7oPjlNvTcUkQf6
jPmVNaPryeM2/J26zzjBjo/b/x1vggf63CH53cmF5OGD49f95DAnNl6hfa/G
j3peSh5onXTLoOuV5HEH6+3L5u2ateSBvl4g5WBQTh7owDN/stPLyOMu5ucZ
vcPNC8kDPaa676P8fPJAJ00Od6svIQ80diMB2uXkcQ/7mev67SuZBzo759Hl
feXkgR78Y/1QObYf9BVxC5cp2g4qJw903bCbKX/Y8eFL7+9WkMd9Ebfp8uwe
OyrJA/1DKWSVUR15oDN/uG98UUweD0Tcm+exqiNLyAP9O1L8sZbN5+hbRqGf
JteQx0MRdzv8/J2ZpeSBHrF8eoN0FXmgl7hH3LtWRR6P4KX0efO2LPJA737y
5fkQ5oE2nT/2phmbP/yw/nR+N9mxkjzQxeGPXpqz+QPdf0D+O9Vy8ngs4jwm
GH25zOZz9DilAcHS7PhAn3hnXefMxiv04z23PzwrII8neH4Kho/yKiMPtEbJ
HMNObLxCR/WaYvmReTwVceu7fLP9WEgeaCUD2YzUSvJA2xUtMe5cTR7PRFzN
us5n+flF8EBn2nlZX6glD/Rxo0XXJYXk8Rz7tUbzgA4V5IG2n7/GY14leaB9
cuTjM9n84S/ipkZ3KXmRTx7oY80BtsfZeIUe36dnoG8JebwQcZ67mlRHZJIH
OrjXnVH2+eSBdth2psP9IvJ4KeLU3pU7hLD5A21iFJ5aWkke6IMDXz+4w46P
ADxf1+edEJeQB9qgssPUqhLyQC+9Kb/LooY80MLXzSOPQBHHLVVd85Z5oB//
vt6aU0YegbR+ryCPIIxf8sNbltaTB7rK9coztyLyQPtPT1xmX0IewVifrBlZ
KFdAHmi7ydtcC0vIA/3YuMFhfil5hOD5V96fMqOQPNDjPlgstsglD/SiD2ur
TtWRxyvsd3f/DtNh8wc6cKrBzodl5IGWH6maKcvGq1ARl3N5r/LTUvJAexQt
bppUQx5ov4Mh8sMKySMM+8/NvgF/2PGB7hO4U7YL25+jZ3otlVix9VW4iMuw
X9McyDzQ1+5r1W9h6100//b1SjZeodO+us6zziePCIw/D08ofcolD3Su7acp
I4vJA70o4v6eUrbejRRx9xYpN30pJQ/0x7T1rgvLyQN9NL1bZy223o3CfkHR
aPK3fPJAyy14nHC/mDzQO3Se9hpURh7RIi5ok8mJq/XkgZ4ztC6upYE80Eek
Je9lSskjRsQp6IZISbPzJei6Ry/azzSRB7rj3em797DxKlbEXbgx5pTzW/JA
9694+TSHjVfoTgFPtlxn66s4HE92R1fZsf0HeuTigPr3bH2F3hti6lDMjo94
EXf6qnFKB3b+Cv3RvEeFQg15oI92fzT/WSF5oD3ye1iPYfNHAub/OytjB7D1
FVq/34rgl1Xkgf74pM/bs2y8SsR69G3FyPYK8kDX7nN7MokdH+hHc21PyrHx
KgnzV8m+zrvKyAP9QXqeYWo+eaDjFdX3Hssjj2R6f5zN5+iHt3zemLHzV+i+
o59ei2DHRwrWY7+23dFiHuhDmYP7mrP5A62yXa1XXBF5pGJ+G7mxzZztz9Ha
LpUPJWXkgZ4aW3a8Lzu/m4bj67lfijE7PtLoeK0lD7SCzkHH31XkkY7xsova
5mrmgeaXcyeryAPdefTq6M5t5IHONPk4/GI7eWRgPozKHjv/NXmggxbpb2xl
HujiTVjQtZFHJl7vvYa8us/Ot6PjHH927MP2H+gvupe7DHhNHlnY3ymb2XvW
kQf66btJQ963kgda7vbNh0Wt5JEt4jacmtLc3kAe6N+3vZWK6skD7bwo5MKC
avLIwXx7e4JvLjtfgn47cp56fTV5oKd+33JVro48ckWc15eM3wV55IHO29pt
LT9/Cx5oh+2fC0zY+d08ETf7qslNvwryQL8o/RX1pok80L9MJO3TmUc+5g8r
H11ptr5Cb/XWHx+USx7oh3fqtm9i56/Q9/fL5YvKyKMA4+GGrdLXq8gDfS/c
VO8gO3+Fnjf9wqTpBeRRiPXSfr/Xd9n+o5DejygmD7S1/8AUs1zyKKL3/9nx
gZbfM7VcwvbnaM2Vrh81S8ijWMQtl3XfpsHO7xbT9SmN5IHuvNrwSSQ7n1gi
4qbwCxj2/gd6mmL82hUN5IH+4617ZD0br0pFnFng3TvD68mjlK4nzCIPdHAW
NogV5FGG+fvEVdcJdeSBrpQf6pdRRR7o51p77k6tJo9yzM8Hfg3pnkseaO9C
X/+ISvJAd7FbeEeKeaCT8z50MsPPf6P9fuKSCoxXp0rSgvB8mfZWfXEdXT7R
cqIMng8+29E7mraIb+HxJy3RPK1bifHlzXk1GXx/8fbwfZfQouEZFz3w/OJP
1zegD9z9kTkZz9c7fHnNKhHH833F8/MAeRo9tiJLORmPZ31D9pgy9P0U12AP
PN6hnfEIqkVc63s9rVkYr3LGlH0XoRckFSQ/xffnv3w22sTX6/gtPF49/gvU
iLiCdHPphXi+fojwgNBjahtXquP1i0d/PxEt4/9jrAyOZ/7hytZi/PLNNZyB
Hosvvx19OO5ofWGLIsdnOFqj3/RZEfC9JIsHVCf697zi+xvwPyBaEuJndhHP
H/9wX6AXfqusugU//st3rsd+QVpmdQV+/v38F0B/7KI6bj3+Pf903kcbdt49
Yhlev/yP/x3t63A937OCPBow3/eTfcuP94IHevSTKU0niskD7RWl15haTR6N
Im5429hgxQryQJ9uW11kXUMe6PK+ddOelZLHa3o/uIY80B19ZbBjJg+05VfT
cYrF5NEk4iYkZ81/WkYeaLMeg09NLSIPtGX/rfr8/krwaMb+64LK54nF5IF2
LXEz6VdIHui2wFtfE7PJ4w2+//btJfz8IniglQ9o9P5cRh7oAst5ZVMqyOMt
9pNzjEqeV5IHesOxZ02FZeSBHuF7dK+YebRg/ujWta9OOXmgtU0it44rJQ90
o9leyfpK8kCrj7jX/0YxebSKuMmV58smV5EH2nP4wcXdysgDffnS8h96xeTR
hvW/wvn7DVXkge6r427Nn48WPNABWjPn7i4ij3YRl/XVuO5eGXmgm+cOyQ/O
Jw90sm6PqTuryOMd1o8vLW73qSQPtHmfdYpniskD3XR8846mQvJ4j/E9RNsm
uII80GlRl82eFpEHunTV6UOmpeTxAfvDUQoHdjIP9IuCBndJMXmgZ2/4VK5X
RB4fsf764X2Yf70LHmjVObs8lIrJA71mzu+tGUXk8QnH857vfZqLyAP9yi5w
2dpC8kAvu1bezp/vFDzQ4618W9c1k8dnHI9Zi83fV5AH+puzV/9F5eSBTvVd
W2NRSB5f8PwUuJ3bU0weX+j9TXZ8oBPkvBf8aSKPryLOturOn8MV5IF+mXt3
4L488kDPNT7wQ7eCPL6JuJtS62cdbySPb/89HsEDLcsvEEvJ4zuO7y2f7tTk
kwda86H1498F5IGeNv5Kt+fF5PED+9PL5+/eLSIPdN3fcw+WF5DHD3q9N5DH
T8wXK+/GFjMP9FDNadlHCskD7RuUr2vJPH5h/7GnpOka80BjN/tFt5I80DfG
WUz9Xkge6FvR2t8/sePj93/7NcEDLVl/bkRUEXmgK5QWdPRh49UfPJ+HT5Xd
ziEP9JSXWRvds8gDPUYzrhe/3xA8/mL/OmiFaAXz+Evrf+aBtkoc+Hh3IXl0
EHOZso2dd5aSB3qBtu23inzyQD+ftdDwYh55dBRzw9c5bFmUTR5o9noRPNCa
f+ZtjmPHh5SYU99vdiCmmDzQu4fbB5aXkAf6h67F3eWF5NFJzHmEnNudUEEe
6Lu7H1Q5ZZAH+rnUkeBDZeTRWcy9dW13WVJBHujZ/BuoReSBVm3NX2vL5g/0
FO8Jsh7l5NFFzJ2YVJO9Jp080EMWK94/UEkeaDa+CB5dxZxpT/4KQvJA11Xn
TnmdQh7oA3UVF/1zyaObmLPfqGvF/3yCBzooosJteDZ5oAtHfNHrmEce3cXc
COODm4ekkwd6xbuBe+5lkgd69/l7fSyyyaOHmBvV4+eB/inkgR53/dhFT3Z8
oHX1C57tyyQPafG/6zFLyAPtOsmud1EueaBF1RMMR6WTR08xl1d20+VkPnmg
FxUHX3LOJg+0En+BagZ5yOD59jyb+T2HPNAJZtpn9qaTB3r7CZGvZRZ5oL+I
7shrMo9e+Pur+03LKSIP9KnqENerueSBfvwgRkMmizx64+93OK24PJ080BZD
V8pdKyYP9MBm0TLdTPLoI+a8b8pdeZFGHuhVwzN/bS8kD/Tjv3u9JheRR18x
F6Ywc71ZHnmgpWTSbtqVkQf6A5ZfJ1LIo5+Yy85/O/hYCXmgZb0l68bmkAf6
1nLDkceyyKO/mKvd/9uxIps80JJgzrE2izzQY7f7ZC3IIY8B+Pmi1mvuyCMP
dOmeSQkmBeSBvirlfV0/izwGijm5xa36ARnkge4T8tSrH5s/0J3aDv0JKCEP
dJS316T4XPIYJOaOjWsp48dnwQO9z+rukEA2n6NDT8y1e8/Gq8FirlFnpnTf
AvJAv4t/PGRuDnmga6Wyx1uw42OImFv+S3Yv//oTPNB7op8qGuaQB7okffRD
p1zykBVzT5xWW79mxwd69/4O8RYF5IH+7Gi490MueQwVc/7VouhOaeSBnia9
aMvnTPJAH/kopzgsnjyGYTyScFtzM8kDXbwBO4408kAfdNJZlZhJHnJibotj
zdo4dnyg2fujggf63GyHScZsvBou5sI9FLTS8skDPf+om/YOtr5C14w/tP9c
Dnmgu5sWpLXHk4e8mDttUVammkMe6JfdzI+NTiMPdEl2xh8uhTxGiLnrEwMr
7djxgXY4cWW0STx5oMeFXHyhzzxG4vWq0DT5UzZ5oPcWH016x8YrtMzYiAcV
WeQxCuN1WNb7nFzyQKvmxmtH55EHenW5eJMWW++OFnM72prErzLJAz2Fv6A/
izzQriddFzzMJ48xYo4fDmWYx5j/Xk+CB7ptzZMBnmnkMVbMpcqtb9TOJg+0
9OKc1Ag2XqGDlRbuOMiOj3FibpD2sFM/GsgDrd50IluXzR/o3gPtlW6y+RzN
f7nodPJQEHN+B5YutGHzB3paW4adF9t/oF/71W88mEMeiuJ/98NkkQfa9Opf
M3l2fKA/VTyZmJNDHko4XtxffZ+fTh7oA/wbnlnkgR78a3q8fQJ5jBdz9UV9
/GNiyQP9o830clM8eaB78zeExJGHspjz8TSaGJxOHugJDYH9Q9PIA105ylyl
lB0fE8TcMDuViOlx5IF+PnLDcac48kBve6T08Tw7PlQwvh/+muSQQR7oRfw3
TCIPtHD+JJk8JuL452/IySQPtPD+cAZ5oPc/XnHYN4k80Pxw3DOTPFQxf/3u
KzcxnjzQz/fmbblWSB7oV3LzbPTTyGMS5kOzNf5R7PhAt12608EomzzQyrri
2wvSyWOymDMbp/ighs0f6Flbbqn/ySAP9A4HzBjZ5KGG+aHZX7VTJnmg+7qX
fZmdSx5om76NByYnkccUPB7580MfMA+0XO8lnebkkgdaf9OqBLkc8lAXcwr8
BJZKHujr/fte2sWOD/SjhU7+TsXkMVXMxbdpn0wqJI+p/71eBQ+0kvreY2l1
5KEh5vLXDzt5Pps80DOOR61LZ/MHesGFxf532HiFdrq8/+8qtt6dhvl+6rK5
K9l4hT5TF+3XwDzQ94q2bFRg+4/pOL7VWq/+rCMP9MfzkYvy2HyOZtcnCR6a
Yq48fPcKr9fkgZa1XPRhbRF5oDOeGxXasfMlMzA+rIx5cLeQPNB1NlkTe7D9
INq79/UbB9l6d6aYm3nte8Fwtt5FJ2hhQ1xOHui1Bz+uPFVOHlpYb6SpPjlZ
Th5o/nCIZOtd9BD+hspK8tDG+NTnisVXtj9HJ0ZlhexiHujtSz+eMy4nj1li
zu1g780PSskDvaq242Zjtv9Ap4xZGt4pnzzQZoq/VsxJIo/ZYu6ZQv3xG2z/
gZbtElNXlkce6JYTntX5bH2lI+a6DNvxZhZb76KTNu3+e5Gtd9Fd+QtECslj
Dl4fS1L29GfzOVq4XjuBPNDC+b108uDE3PpVf46sySYP9GLOINaJ7QfReyrc
P5jnkIcu1vf5QVYD2X5Q97/xRvBA87dzBGaQh56Y0/I/9cWfHR9oF3W5TW4p
5IGuVssZxV8vLHjMxc8TZlXmw+ZzdEbql9F27PwV2kpDpewU85gn5jo/NglT
bCEPtE9I3VL+/K3ggT4QU31FO5c80O5L6oZY5pCHPr5/2aet/PEteKDDJJ5D
p7P1Lrp+Ue60S8xjPsbTda99M9j+HF284P5Tfr8qeKB/b7ujJZ9NHgsw339T
NzqRTx7oq5067+X3o4IHWnhey8hjIcbj3gvMmtnxgZ574Xj/LankgY618Zw+
PJE8Fok5jRMbL8/OIQ/0iqCFpWeZB/pIaOhGf+axWMxtuvTLeV0OeaANVtr1
2sH25+iW6JljF5eRxxIxd3Jvr6kabLxCc1HtVeFsPkd3s1Q9yD8+wcMA46d2
degGNn+gB1zfPPh2Nnmg33SVDr9URB7oRzJ1tvx6VfBYij/3dA7OZPsPtJrk
3e15bL2LburfOyIhjzyWwePKiIHupeSB9li/e8ZHdv4K7SNjMsWDHR+GWK9q
pZh6svNX6Dfdq7e8Z+cT0QprLJb1YPPHcqy/ivp/4NcjggdafpTXnaQs8kAr
jAzr6Z5OHkZ4fF/cEq0LyAN9sfXInGnMA/3zsbqxOdt/rICv1HxPzSzyQOt1
OTVkXj55oGV0MlJc8snDWMxt3RDa1y+LPNDvVrxx251PHuinHzrHLsshj5Vi
7rLOPt2jeeSBlp+ZO1Q2hzzQwvtPbD+Ivu3U2ZV/P0/wMBH/u7+P7T/QFuXz
O9mz8Qo9utHtUSubP0zFXMflCWfX5JMH+vFZ/wGWueSBTly+LMCvmDzMML/U
TVZ9w+Zz9D7+Blu23jWj/VImeayi+Y/N5+gBbR6H/ArJA523dEPfVWw/uFrM
+V6b/MWSzedo0w/+YRzbD6JTZmKASiEPc6wHNsdO/pxHHuj2kT1zRmeTB3qj
t+g0//MLHmvEXK/Y8raGRPJAb+oS1WtKJnmgD05y/eRTSB5rMf6/CFIewc5f
oXXG9hsWw+bztTT/5pEHWmlLhGwqG68sxNyali+rNxeSB3rsp6mfQzPIAx02
90zH/hnkYYn1p0Ltk49svYt++7DAzCyDPCxpPkwkj3Vi7viPyzMtMskDLVyf
z/aD6PM7nl55zY6P9WJOV2Zfa89k8kA/mD6j32+2vkLbquMIzyQPK+wvFr/p
rMHOl6C/NvX6yp/fEjzQc841Jqey42MD5r+Bb5rHsvNX6LPr634cZOMVeo8t
XgEl5LFRzKXLyG3+zcYr9Avxja4yueSBFs7X5pPHJjFnzR+gBeSBPn7/gspn
dr4E3UNzqMlJtr5CByvsiRmaTx6b8Xy3FF1vyycP9B4j1TFnSsgDLdyPyc63
b8F4PWl49xQ2n2/5bzwUPNAhT1RnTU4gj62YT9T07PnzA4IHelmrjPEaNl6h
r+i9nnYghzysMT7kaA/axcYr9K97+kfd0sgDraerbP6KrXe3iTn+9kMxmz/Q
fVMubHzLjg80dn9PX6WRx3YxJ3ZK99AtIA903u28j7ZsvEKbdePKC9jxYSPm
Jn54e6qY7QfRJ0IX3p7Ixiv09d6bZgfGkscOzMcfVk1VZ+tddMW62W1rIsgD
LR02/nB1HHmgTU6/CHZPI4+dGN8fBar1zCAPtHB9bDp5oFPOneXCM8nDVsyN
tO5y8nEheaC9N/R2PJdIHugbXLGyaQZ52Ik5lTsXs1TY+UT0T/9Foni2H0T/
Mn0b38Dej9ol5r7VfUlTSiMPdNVPuQAzNn+gRyTMfNNUTB67Md9tDVL5xM5f
oSU8CDs+0OltKXF6bD7fI+a+D/DoZZNLHugf+f6Lm9n+A21Q+9j5SjZ57MV6
QNKW5l1AHuhrlQk/d7P3o9BfX/uMrkshj32YPy2c3G+mkwf69gC9bhbsfAn6
Z6eGoKNsPkdLfxyx9UoyeezH8TrPurNcFnmg92td+JzP1ldo4fMAcsnjADyX
OSzOLCEPtJRkY9aNPPJAO5ekBeWx84kHMX+teHHtBFvvot/f6JTWL5Y80PzH
iVxl+3N7rHcbtb+djiMPdN3pUZlxKeRh/9/5LcHjkJjr5GBwV4Odv0L34W/g
yCcP9LdhjnXq7PzuYfy8MnuGWLH1LrpC2mra5WTyQF9ziWrtEUseDpg/arw2
G+aSB7rn3PpP/PgjeKA33x+Zr8/WV0fE3ITUe+97ZpEH+kjhNPPe8eSBbnSX
eJ1IIw+0x8YXIX+zyeMoxnvRLp394eSBdn5/xWx/InmgVSKmy6mw81ci/P1N
aR/2p5AH+mVg5ELrNPJAb7zSbKnExiuxmDP62nHhzlTyQDevc0sdmEYeaKx+
v0VkkIdEzF2qfxXZJ4k80Px2b1QyeaDv2uVqjE8lj2Pif+/vJZMHWq+55+jX
GeSB7pUgb/eBjVeOYroOiTzQe5a13ObHA8ED/aVb6s6f7HzJcTE3TyP0eHEO
eaC9yiLKlbLIAx1gsmjTyHTyOCH+d/0FW++iT/K3V+STB3ps+aaVQzPJAx2m
3BDYn53fdcL4WDx/VgnbD6KXLnnsOp/tz9HeMkkfh2aTx0msT8J6RG5j6120
5WfJoeR88kA3WZss0Uolj1MYDxyUZ1mz+Rxtv86jpwfbn6Pr/ozFEE4ezuhf
S8fPY/tB9JzpKee/ZZAHep3uFX9rdn73tJgrvD/8UkIGeaBVA/Ze6ZJKHmj+
7ZMbbLw6I/53fyhb76IfSwXKzmIe6PVN/e68Zh4uWE86Hf7RPZ080Gelr+3o
xDzQhp26LrqZSR6uYq5U7oiVOjvfjnb9tiz9cAp5oLMWnpj/PIU80LWzu10e
y+bzs2IusNy7x8k08kCvT7/8+EwyeaDDxBPnnWIe57BfPW7T1sTeP0e3FiTN
rSogD7TMXsfpM9n7g+cx3w67t+RvKXmgm9u05D4wD7TUpOTLDWw/eEHM/U0f
pfOcvf+BNkhIDD/Hzpeg7309+2w2O19yEePrAfUZiyvJA/0yO3PbYPb+ILrt
ZarBtgLycBNzn35c+lZeQx7od1EeLcXs/XP0s7V2Vx+y+eMS1vspjytr2PoK
/dKr+Mhadr4draKuNapHHnm4izn+8rsF7Hw7+ubMt8bnSsgDnWImpezP1rto
vxftZ6rZ+RKP//bTggd6rvb91bcKyAM9ynPGBy6dPC5jfxHfWFeaTB7o14mf
Tiiw/Tl6UOPsTA12ftcT41GK9il1tj9H11iVan5lHmiF5ispmuz48MJ47v7B
vEcGeaAXGSyPC2YeXnT+kJ1v98Z48+Nw5BY2n6N9VXDAs/UVusOT7+89E8nj
iphb6ze7xYnNH+grHq1zK9n7g+iFxrO9xez9wav4+X4+fJ/L5nP0+Db7S1Vs
vYuOu95zbAQ7v3sN3kuvdNVn+8Fr9PrLIg90r9MOE49mkwd6dINSgQ7bn1/H
+rTLkv0d2f4cfXj58jOmmeSBFu5XLSCPGzjewxyw4iAP9J+enTuqp5MHussQ
le1qbH11E+u1rd2T+PtlBA+05wpP143p5IE+e+WZ23k2f9zC8x3ftadSDnmg
V/Eb3GzyQAvv9yeQx20xN9Qv469fInmgA9VrPH+kkAf68+2eb9aw+dwH86PK
1nZX9v4HOm/LtZMPmAe60LRlclgSedzB+l7twwvFTPJAP4xOmb4rijzQ8wxO
jzvM1ld3Mb6YXbr/mM0fd/87fgQPtHPx+ppxEeSBFj7PLJI87ok5Tf6ED1vv
osfLpGpciScP9Ite5ce02H7QV8wlH/XbX5tKHuiLGyTzBiSTB3pCxyk9hrDr
r+5jf5KWuyyjgDzQoSeHDjNk1/vwvfnUt1PM4wE8plmGLmLvD6Jt+QVGAnmg
B/09OM+JzecPxVxvtY/yv9j+HP11jbZR/1jyQJ+7cGxWWDp5PML+ovPfNSmJ
5IEW7sdJJQ+0HH9BfwZ5+Im5V0abntyOJw/08Z3xlyrY+grdoWbu6cvx5PEY
x3/etfDkePJA+/QY6O/M5g+0+oHYJbtSyQO96FaMbybbfzwRcxFGKgZVbP5A
lxw+uSs9lTzQI6OCm7MSyeMpvR8bSx7omAsFT27EkQfajLt9Q4fN58+wHzl8
N2ZnAnmgl/MXdMSTB/ruytgBh9l69znWH3dtt65LIQ+0vspXqZex5IEO+pwn
LmTrXX/M7+L+N7XZ/hxdm/6ssUMMeaCLReqJp9j5khdibuoUC+cCtr5CFy86
urqUnd9FW1v2DmtPJo+X+PtVMYbD2X4Q/SlqrcvgZPJAf7UfLT+CrXcDMB70
GlT3K4E80NJqE8WR7P0oNP/xJc3s/C5am78BLpE8AvH6zRLddWbvD6LP138Y
mZtEHoH0ekkgjyAxN1tc+mBZEnmgdTf/+unK1rvoIWFHTb1TyCMY8++3byda
2PuDwfT+QCp5oKUWSPWazo6PEPz5czulfmy8QteaPa4Zk0Qe6Lu+FgZTM8jj
FcajLflHPNjxgRY+L429P4heOAUvUXZ8hGL9HBdYGsfGK/SchN3VBez4QH8a
3Kd9Jns/KkzMZTTulk1PIo+w/97vFTzQy43TCn/kkke4mFvcLrfOIZE80L/s
FLT58+WCB9qhtOZZCjs+0MLnV7H3ayOwHjrUWXNFJnmg+dPXPdh4FfHf3xc8
IsX/7i/LJg90Pg7Pzmz+QB+5MWfnyiTyiMLz7Tjz8K9E8kCvfFjS6Qk7n4ie
sXXeNrtk8ogWc+Gppb72bLxC5x/tsOIq23+gr+geWc+f7xU8YjB/7NNruhVH
Huj6srCuR9nxgS6sPmoyiXnE0v4jijzQV8aqRPHPr+CB5rdbU9j8EYf1KraH
/dPIA23BnxCJJQ+08Plk0eQRj/USp9q1Txp5xP+3HxU80D0tPw26y85foSdP
udzsyfbnCWLOlL9BkR0faOkpnit3ZpEH2s8tWSc5lTwSxdypHxbFVxLIA81P
X77s+EAX9zu1YxR7fzAJr+chgT9NiskD3c0i9nYwe/8DvS6raCJ/vZTgkYz5
cnC/hPoC8kAb1A2xXFRKHmi9tTMdtrL1VYqYS9UsK/di1zOgvz2IsrRi6yv0
aatTU5rZ+cRUMTdljqbGZnZ9Irr+1OKxW5gHWum0QkNbHHmkYf9hMHTGrQTy
QNueOpnwgK130RP4D0hi+490PN/YnhyMJg90ibfe62mJ5IHesvitXY9k8kBP
6dl6bUsKeWRg/lfbtN8viTzQsmu671nO5g+07/uez8aVkEcmxqeiSIklez8K
/T6s+bJ8LHmgCy+EJOWy4yNLzJUXDr7hyfbn6IBzjxSd2XiFzp/wY+7UKPLI
xnzYfYXygXjyQNe+jur2LII80KJ9b1K3xpBHDnlEkge6zCe9qzd7vxb98rJU
7p8q8sjF69Gn1Yu/3kHwQJf9nhB9kF3vg24/O7rDDLYfzMN+dsL3Yoto8kDr
zHHtO4Jdn4i2D9gdb8725/lirqhiVsFodr4EfX9tjcWkVPJAW8XlqWxmxwd6
3JF2u2x2PUMB9htn9dxWs/05+u2ufR5t7HwJ+n34yh3pceRRKP53fTg7344e
47dmthI7347WWOz5R4HNH0X0fh/bn6PXunU6MI2db0evTOmwPIHNH8Virn/5
wpIxbD5HD3ayGDibjVdotWs2XrfZ+x8lWL8E29tnsfkcbSfTMdo/iTzQOv7L
PNrZfF5K53fY9SXo95MdEw3Y/IH28+gRlc/GqzIxt0PPfGN2CnmgF6x8YDsp
kjzQogcaG7YkkUc51s/fnMzc2PlEdPA6ndVTwskD3SEh2W1mInmg60OVGwJT
2f0fWM/9/pByJobd/4H92JuZzUfZ9VdotyyVG4fZ/FEp5volK5ybxY4PtHA/
KFtfoTX4DzyNZ/d/YLzgPvcZE8Pu/8D+rVxZ/jE7v4v+Oqb03MM0dv8H9icd
fhk/YvMH2kJj06zFbL2LVrb44XmXrXdrMH+M3DK5jO0/0MmBtzdcYx7okX2b
DP53vU8t/tzihHJqBrv/Q8wpVu3YuzGW3f+B4638yNjQKHb/B55/rU5jJ7P5
Az2R3xCksvs/sB7r+v6YfBS7/0PMfTispqzD5nO07tZc3zeR7P4PzNcX84o+
sv0HWvg8QebRgJ8n+WVaMJvP0Y9d5+vw89O/+z8w34YuPljErr9qxOuxjf8A
HXb/B/aLalc7xKWy+z8wPyj5rFuTxe7/EHOGo83erE5m93+IOdWs42EvE9n9
H9j/8xeMJLH7PzD/TNo5Y2IEu/9DzG3iLyBm59vRIwcoZzSy6xmaxdzflgVn
ktn1Jeg0tbauOez8FXrgi4/T+eut/t3/gfXiK9vFh5gH2uN9+9RJ7P0P9OmX
Y7b7ZLH7P8TcsAeu4pvs+EB/fVN3uz2R3f+B9ZzBDwdlNl61iP99/ncuu/8D
8x9/w2oCu/8D6/f53cZZseuv0AdcoldVRbP7P8TcgM12yq/j2P0fGK87++aF
JrD7PzDe75msphLP7v+Ap/s2jVfsfAn6voLp/LFR7P4PjKe5sZsHsfcH2zH+
6iUf+pvE7v8Qc83iV4NVk9n9H2LO5ed5g1OJ7P4PrI+Lc2bks/O76O8lyfuN
2f4DnTZwb9994ez+D+xfgxx9Fdh8jh5wI/utIfNAW0acce3N7sf5gPXouu4z
29n5RLTw+WhsvEL309jS/3Mqu/8D43tQWLcm9n4t2mHq9sjFbLxCC5+vksDu
/8D4qm7WtSCS3f+B+eTOrtnSSez+DzF3daVG4R98PeW152M/ozsn/uiqiOev
5vDApws+4+crzs74g8d7xRv/oX87r/M/CZ8VISOc3n6m87/4ftL8F/6C9ev7
UFEMvl7c5/Frz6P3hkvlXMLrwQFfrgZtNezkeX4/OpX/76uYy52R3x6Lv99i
hC+I7ugcdngQ/vwuHmYROllmZWIUnh/+4Y3/JuZM+pd0W12oyPFf7jBa+Lwl
vP4y0vEfuq5mdrfLeHxOb/EFv2P931Hthi7Gk9n8A0Q3953R3xo/zxc8vFg0
f/ndUXx//ssN/CHmdvIDNn4e4XMvf9D5Pfz7kfwXRFuP7ngnDesn4Xn8KeYS
T9p+6YbXA//w1qIHbCn944F/v5B/AtH8xzdzGL878P/9EnPPuv8JdsPxxz99
RugLn/Pf+OHx7uYfILrh3SKl/unkgZadc9bhYxx5/Mbzbz1js20ieaD5j6/d
k0we6LkmBvduJpPHH+yH0nWzc2LJA/3Od80B5yTyQFu5Lhxonkkef+F3c+T8
7knkgW4NqTmYl0Ee6K/ycRvnpNHz1UHCBaz+/Ko0lb4f+rCvp2xaPD1/aP50
0E/2ekDLzp2Z8zSWnk+08HmgKfR40PzH23ql0vPbUcKpHjn6ZEkCPT70JL/n
Q6vZ840WPl89kx4vWrj/K46efzR/ucPbdHr86N0pu+/vSyYPKcm/z48Ip9cX
+uPrMsd7oeSDFj6/Mo5eb2jh+ohE8kKrLfwRwF9vKrz+0I+CrlZfzSQ/tFfV
NvW6DHo9dpJwfqu3HlmXTp7oY+7FgREJ9PpER+to7W+II1+02oSHA7Lj6fWK
nq+05MnXNPJGC5/nlEQenSXc6vupX13jyQM9Kts74GEqeaDnZ5ilJGWSB/rW
1G3G+7PIA22qH5LCXx8oeKAl/IIokzy64PlvOOL/tZQ80NPe9353N4M80FqX
ppt8zSYP9MUjChf655EHWqXCYuvcRPJA85dfOaaQR1cJZ5B0bWtLHHmg2fXj
gge6e1PktZJM8kB/yR3YkT/fIXigf60cNMw5gzzQ48aLXPn3/wUPtE/eR9uJ
2eTRTcItPtLW+WcSeaCd1UTDvkaSB3pe5JKHSzLJA92BP0GbQh7ogNF/00cl
kgf6+1Kre46x5NFdwm3XeCXbKYw80FdTfZ67MA906J2/Dfx6X/BAn9yt6VyY
Sh7oX+dq/G8mkAf6IH/DQBp59JBwVr9vxh0pIQ/0gbggff79ccED3XZwvPSn
HPJAX9tpa2CYTR7oJv7lXkwe6Gdtq3ZcqiUPaQnHb18/5JMH+qFN69FHpeSB
Nu5e338BG4/RtyfigE0jD/S9G11uh2eRB7ojv4HIIA/0eTmRZkUuefSU/O96
AsED/almtSP/+WKCB9q6WTqoXxZ5oIXf15BOHmj+4x19UskDjdlisEE6echI
uJ9jZTpdTicPdLDXTbkrzAMtPyL22zbmgcbs62jIxn/+7/P3j2eQB7rrAPHA
/ez46CXhNAcP7Lo5lTzQI1bIXODfbxQ80I9HqPXxziUP9GR+wZVKHugS/uNK
U8kDrXTr9POaHPLoLeFOOV81TskmD7Sd6qUa+0TyQO+Jmmt0K4k80ML1L3nk
gZadd9fXIp48+D+3jexXEUceaL23NWnzUsijD8aTQTWKd1LJAx3Vd0/l3yzy
QM+X0XZdlEQeaGE9yMYr/t+fnFGYkEAeaKOTj7wWR5FHXwnXQ+6GpXIaeaA/
9/sWl5VEHujU6vGH9rP5oy+Nz+z4QE+QK1w5mB0faIuTf/d1SiCPfhLuNJYr
LunkgeYvb0pJIw+01Y7Rybox5IFWbvFpOhZFHmhhvRpFHuik67kxP5LIoz+O
n4H1W8cmkQdacjXBxSmFPNDd9yyPNUgjD3S37Paf/PWSggfaddP55VOZB/qW
y0nXBSnkgU4r9bVfG08eAzA/RjdbhLPxCi3sF+PJA82uVxU80Jt0MAOw4wPt
bPC970rmgW7MNFC7FkceAyXcylqtxEFZ5IFW5S9YSiYP9L/PMSEPdP/Ir5rW
SeSBHmEzvys/3goeaBx9v4zSyWMQxutMaz+3bPJAN/Q0XxidTB5o4fM/0skD
nb8oKPQaOz7QjlLt9Xlp5IEOGXttMH89r+AxWMIV87ev5JAHei1/wVQ6eaDH
3ortx+9nBQ+0skJnvzcJ5IHuKbO64k0MeaCF85XJ5IGOK9a7cDyWPIZI/t3/
kEwe6En8AcPWm2iFN11uNsaTBzorOjmNv75I8ED/Msr3dmDrN7TDl7W+iq/I
Q1bCvbYtWmIcTh5o/tcldAgjD3SdbMqI2+z4QAuf75FCHvy/H6LQNDmePNBb
r8rlDUgkj6GSf5/HkUMe6CqNoweiE8gDbe7oKpFm60F0QWuLSh/mgbb4KXW4
JpI80Pr8B7akkccwCZc7fPX3zSHkgcZoKKUfTh7ostNuFxaGkQd6HP8LY5LJ
Ax2kmrrjQgp5oO+pPn3vHU8eaGG/Fkkecnj9xokMH7P1Mlr4/FA2n6On9ai8
MD+DPNCT/o7+/SWBPNDC5xnFkAc6++qZlbJsvTsc44lCQ9teNn/wfaXpo1Ei
eaADtO/KjkohD/TC6KYPjcnkgRYWXGy8Qguf155CHvISTs5p3MvDSeSBPlw7
cw3Hjg90x59N+R7MAz2nwWtiWxJ5oGuCgt6Fx5MHele25dFZ4eQxAp5hrXp7
E8gD7TLMIO5dDHmgB995Gvj1FXmgH+yMG9+drXfRn4Yut5sfQR7oD8+X21xJ
Ig80P53w5zcEj5ES7q/eednZbLxC8x/vEhpLHujwTrO21cSSB9r6cucHDyPI
A61R+mjciyTyQJsvvnyJP58seIyScM0TX3ZPyCQPtJMihDLJA+1/b4HxbOaB
3sG/4Z9IHujSxJsPdiSTBzq+h8H9/XHkMVrCBSbeGqDHPNDHPOa67EgiD/Q7
m3E9YhPIA81/PIxUOHmgPxdf7sifXxY80IPP7JtzP5o8xki4M0n6gc7J5IHO
mSXRFyWQB3qCq2rnmcnkgZ5cMa7rMTZeoYXPi0oiD/7fZ/zhXrH1FVrTaMle
lXTyGCv593lRaeSB7l3ChRaz+QNt52h3RYftP9CvV6p3WBlDHmj1i7k7RkSR
B3oFf8Ep2z+Pk/z7/XOR5IE2WtzdtCCOPNB+ep38d7DxCn1qxyiLHWw/iLbk
TyAxD3TB6+0qX5LIQwHPn+33hYtjyQNt4Pzq7nY2n6Ndb6xpWhxPHmjpG3pP
88PIA53qYhD9jHmgu95srNePJA9FCWef3RIaHEse6JX3O602ZB7o/PHjvAvY
eIUeGXorcnMkeaCdPKQnPAoiD3TKSJlZX9n5FXRhx74H+fM5goeShKs8cPvV
MjZeoU1+9NganEgeaOcb7ov482eCB9qlaqDphGjyQPdfestZP5480Oz9Y8Fj
PPYjjoP7q8WSB7q7+9JXsWnkgS5Sm1t3ms3naKPBkZGFGeSB9ns6d5pCDnmg
ddI+VrfFk4cyxrP+X1rHsfUu+vi36HN/2f4cLXX8rqFfNHmg3e8V/jwbSR7o
uh1aUiHsfA9a7v0mzamp5DFB8u/zhdjxgQ616fH9VhR5oNn97YIHurfhM/fN
0eSBntnm3ruQ7T/QX6Ve6l1kHmiZxmcXXrH9hwrWx0e7bEtk6110lfHMVuUc
8kAb2A5cbcPWV+hRQZ+sH2WRB/rvWo1Ns2LJAz1A9dAsVbY/nyj5d78l80Cf
KrttNSWWPNAb7jyuMognDzT/9vjAGPJAX02yUhOz+QMdMjrRxpKtd1UlXExd
WVhXdr4E/eXlqjP1ceSBPsx/wF0ceaD5j3fQiScP9HtH5/yAMPJAl4z+Y7WE
rXcnSbi8mB9z+OsnBA+0/P59a8/Gkwc6ctuPFgk7X4Je9DEpYDobr9D8r/MI
ZetdNL89t2HrXXT5BpGtNVtfTYavWqGmWgx5oJW9pnSxYeMVWn9ja/uOYPJA
m72Nb7Bn8wdauL6JjVfokx2XPN0QQx5qeP5XOPTbGUUe6GX6GHHDyQPN3r8R
PNCGY2KjurP9B/qJTcDwphjyQMstctzVha13p0g4j09qAVox5IEevS9bYXgq
eaAX1jY0r00hD/TVp0qhk5gHWrg/5BV5oGfyb8DHk4e65N/9SGx9hTb2CApJ
ZMcHWm5C4ver0eSBnt1LdtzRWPJAC+9nhZMHeuO6F+/Xh5EHepbT2odbX5HH
VMyPudHnt0eTB3ra3EfjLSPIAz2pvl/5whjyQPNv922LIg/0Er/Ru89HkAc6
XcGkbGkIeWhg/qibWjKH7T/Qd8/UmhSy9RX6r39feako8kA79z429hibz9EN
rd3vd4kiDzT/8UfBUeQxDePTlDFG1swDrWSTP1cjlDzQmkmvloaw9RV676KC
AwPYfI4ezn9gZyx5oIXfDxJDHtMlXPDV6qu+UeSBFu4HDCYPdOLvBb5zg8kD
bdO7b3oOO1+CLtWaUcx7CR5o4X4gNl5Np/GNnb/SlPx7fzOXPNCtokHVYRnk
gXa8MHG9FNufo38l7Eh5xPYf6AubY+JHMg/0uxgbz+nx5DFDwunpuU/mny/B
A/1s3XO5oAjyQHupXfFoTSMPNLv+QPBAP9FQ7lIRRB7oP8omPi0R5DET8+f2
MjVpNn+g5Rzr1G2ZB1q4/zCSPNDC55uz8+voTp5JVy6y+Xzmf+sFwUML6xnx
pGHqkeSBPtF/S+kfNp+jX5tcL5Bi+3P0afu3v8rYeIW+uTf47T22H9Si+S2V
PNCGIwZvXxpGHtpYz17o3ccqnDzQy4dtH+gWQB5o4X7GMPJA1/S89NCRnU9E
P6nAgiCSPNBbNyo0rk4hj1kSrpuMm84Tdr4dffxeqMQzhTzQx7xO9DzEzl+h
I6Y9N3FMIA90ee9eLkZZ5IEOHdASlck8ZmP9tdHzQSVbX6E1Z/T7Xcrmc7Tw
+0WTyQNdZIMFdS55oPvdv7RjP/NAfztjG+HLPHTgPdDdxyONPND8b2velkYe
aLV8K6c17Pwuerm8n/uNFPJAG2cOcZicSB5o/tdZDkkgD7RwPXkaeczB8Sl8
gB95oKPG64pvs/NX6LfJFzOj2XyO1n2/Md0ijjzQQQvsQs6z9RXahD9By9ZX
nISLu3Hgmw3zQOtO2l1/jJ0vQb8oufhGm41X3H/Ht+CB3sdfkBtNHmjh/hI2
n+tiPqgrVyyPIw90es/n55ex8+1o4XrQfPJAK/G/ECOZPNDC50lEkwdav3c/
zfuh5KEn4Q4ec5PqGU0e6OQcbNjZ8YEO6HKiMC6KPNDCr0+NIQ/06p1/1u0P
IA+0pu2UOZrh5IHee0KmviSCPOZiPWH/PME2mDzQz117VbREkQf6yqE9S4+F
kwd6vvTmmrdh5IHW5W8QZesrtPPtgpShL8hj3n/zv+CBtlFN19Nm5xPRpaYv
M79Fkge6z6bZgT/Y/gPdMviYfySbz9EBr9Wn9QgiD30JtznuSqpPCHmghft9
Q8gDfe5t1Wfvl+SBnpowvLN8BHmghc9fTiAP9K/7cuPfsf3HfOzn+I+nZh7o
2uROF/n7pwQP9AeFlbvsY8gDrT4LK7xU8kBjd6Jdzo4PdOyds2MLQ8lj/n/r
EcFjgYTznhT/5jybz9G2Q6685a+3EDzQodumLpubTh7ogfwJzCTyQCvPsj5Q
wd4PRneX2tRUzMarhVivHMk93Zmd30WfaSoqNIwiD/QOc+XO/PwpeKCF3z/A
PNBKkaVG/PlJwQO9cobjyjNsvFqE9Qm/wI0nD7Tf2ge/bF6RB/rWzmlvXaPI
A32YP6HBjg+09p67U9XYfI4Wfv85m88XS7ieOaN3jWMe6DONHSd+iCMP9Krz
P03fhpMHOlxb3fQqez8KvX9/0oarbL2LFn6/Cjs+0Dlv6mX48+OCxxIJJ/lY
G2/G9ufo5PUJDwvZ+RL0ryS9fd3Z+US06nqp4LZI8kDvy8/ZPS2UPNBcpZ+p
Yjh5GGD8C52w3IXN5+i+TwbtPMf252jh8x+ZB9ohKuecXCR5oB8tendSI5Y8
0Ox+AcFjqYR7/MizahubP9ABT3P23CoiD7SGT4Dmt1jyQPexDAuoiSYP9Igz
UkfHBJMHWvh9ROx8yTKM90bz13Zg+3N08YSY2l2R5IH+fufB1K/sfAlauE6D
rXfR/iddyvPY+Su0vE7zPMdX5IHmPw4yOYk8DPF4XHauyAkhD/TDKEurGLbe
RZ9p1nv8J4Q80NrnRk44y/bn6NkT/rQ7s/ej0KuEGwLIYzl+fuWuCzWYB/p3
BP8LtckDPfVMw2XTOPJAC58vyda76FP3jo0seE4e6PCD+V592fkrI4y/pcZ7
lrHjA92mk7TAhe0H0Qf4D3QIJQ/01ZnjApeHkgda+Pxv9v4Huv7jmfsj2PGx
QsIN6TX0/IoY8kC3Xtty7ABb76LPnR+8VYbtB9FNpUOye0aRB7rMwMl+HDtf
gmb3mwge6NBlY1U9gsnDGMfvaX+DKLa+Qi/u6WlSzNZXaNOF3xcFsv0gemC6
l+O0IPJAFw5b3MqffxY80BeVRzo+YufbV+LxLe78SBxCHmjX8rwCeeaB3hLV
tu+1P3mgl5z3PaweTB5oXavlvjnsfDv6okNo6MYY8jCRcAP4G7DTyAO96cnt
fMt88kALH7eSQR7oyMmTTLax98/Rg0yicr8nk4cJvf+VQR6m8DnR485q9v4H
+n3h9+A09v4geiD/AQ6R5GH63/5H8ECf8x9g6RhGHmj+1/U5R5MHOj9EM8qK
7c/NMF6bHZwY5E8eaFefbjpdw8gDbTlheuN+Np+jl+VcXPuHzefox/UbDx5j
4xU6J/2SjTQbr1bh9T946VYl9v452or/BR/sfAl6h/SmA4MjyAN9pFfM7qFR
5IE2brEe/obtB9HC9fPR5LEa6+mxX3rciiaP1XT+NJA80F2ddL3ns/Ml6Kn8
hjSIPNAOFWPUCtnxgb6VGPG9Vxh5mEs4WX/DDglsf8637kZFI7Y/RwvXpbHz
7WjD/ckZu9j1QOgxj95ttX9JHui7fxvMA0LIA51XLm3Fv74FjzV4/axc5rA4
kTzW/He+XPBA6xc5jbzG9oPoyOXRB9RSyQPNXy76l83n6Dvnv0s4dv5qLY7P
Zd1e3GDnr9D2+u+iPNj1PujTuZXVPdl+EM0+n0zwQPfmByx2/gqt1V3LvIBd
72OBx//76hAldj0SWuWLZ8WlYPJAL+27f6SEvT+IrmzaqDOKzR9ou82nM9XZ
+Su0pOeLzd9jycNSwhmpbZQuZPM5eqmP5btt7PhAC58Hm0Ae6LJo+QfG7Pwu
et5Oufm6bH+O1snUsPrJzl+h+elbO5Q81uH47/Ftmhsbr9AG/IaUzefoeVUV
qf0jyAM9X9jAkwf6d5jO3sJg8kC/7Nrut8efPNbj9e3Qb2dSAHmgjbYcN1Bn
xwe6flLswAZ2/Rf6/tvTT3uy4wM9OjOuhwE7PtDu3xdU3fUnDyusF2U6mJSz
9S6a/3iK1gDyQHMl7irhYeSBDnAzPTI3hjzQgx5ddYmKIA/0ioXqfgfZfL5B
wvGn/3q8Ig+0Yeby8vdsPkcfOP3mybFA8kC/4QqN/dj6Cj13xpaSSyHkga6e
vGWJaSB5oIX7rwLJYyPmzwZvz7jI/+vqPqOiuvo2jFOiMRorFqzYG7H3PsaS
WGIvURGNQbErRuzoqIi9YkOxR6WIlGFmGJihF0URhWDvBWNX1Niivvc+uf8P
a70ffyv5oF5zztl7n7LZA56iNnyR6wc853beHM949oDfJ3uEjLeyB5xT9Xkd
s8zP4ZC8kSOLyPM+Hnpd05OvAp6a2QP+q3juuyqx7AG7hTntuifnKw/OT2PZ
A66gJlDSA84odzH9slw/JuL3Nq9Sw0bSA9be/zCxB/z1772tS8r1HPZQX1CU
5xlgH5dS5Q7L/UFYe85V1tsn6XXdbi+395X1q0n/734t3PlP55rq+qb1gLX9
7OT4gOeWGLtWl8YesOeeiM8e8jwjfLfbDd1yGV954npT5+LdoXL/HO5a72Fq
DTk+4FlqgCrPO8Ihluvjg2R+Di9UH6iW++dw2HSXgp3yPMNkXG8bZeV7yfOQ
cHv1wEsWe8DuUyoHv7OyBzxl9pgxC2S8C69YX6HN7nT2gCemzfa2k/sfUzDf
+PZsj2PR7AFXUhs0xrPHFD4/KMcHfOWZIbO/HB+wtv+vzM9h7ftgKewxFdcL
NQFKZQ9Y3g/TesBRvsYW85LZA662+3rDKOkBa/uRy/wDbnb8m9S6cv8cntz1
4cxLsl4yTf/ffkMyH4S1/ehkfg5rnyuMZg9Y+96RrO/C7mqDYBN7wHluM5v/
Jevt03E+vb57f4Scr+DhzRJyPeLZA959+69vt5nZA55WIrtfmvSAP50ddWBO
NHvAq6cZV9vkej4Df/9ipx3qy/EBa9/LlPXEGVwPj2EPeGcRp2XlZT0Rzj04
uUZiLHvAraY1qvnMzB4z9brf82qefSbrifBCl5/+8DCyB1zufUr2MlkvgdXj
uLOlB/zDDzEuL+V8BW9p2jasvMzP4Ur7d63bKPPzWfj7fToV1kfun8Pa/vNy
fMDa9ynk+jGLz5sa2QMueun6ha8yvoKTJ48wlZbx7myMhzsU9QiX+x/whkvW
EEMUe8APlhXMf5HIHnDdvaH5HeR8BeedLzreMZY94LDyDpZUC3t44fhY9GFf
/Tj2gEfWHvR5payXwOpzpAEyP4fV68VL5f4H7PRDKc+lYewBf35zoE03WS+Z
o//v/a9Y9oD3uiyb8r/xFdxYbeAu92vhwZ7Pa90xsAc8RZ0QItkD7nNgxAWX
KPaAe+RnHrwawx5/6HWHiwVfuyLrV3C5y4ErPWPZA55bslXr/TIfhKu5dczv
LNdzWPs+nsw/4PP6Ra2mxrPH3ML5pNYDDl3s8Uee3I+C9weMb39JesCV+sRd
yEhlD/hTt9UfCqQHPHbW3uAyZvbw5nzEwh6w9vy9XD/g2nbt/3kqz8PB3nP8
7m4yswdccmODFe1lfg4/d3N+1MvIHvP0unHPGp4bbGYP+JflZ88dDmcPuLz7
iqEucj8Kzu1ba0s/K3vAzmoDxgT2gEdN91+XLscH7OcSOLC6rLfPx3j4fl6H
ojK+grcfsRvcPIU9YG2/bbkfBa9q8Oajv9z/gI3tcIWX9US41lbTqwZyPV+g
17XsYGzVX95vgHcWXTosRe5Hwcm2lrPy0tgDrl+5Q4nFcnzAPVOzgj1kfRf+
4PvUulHWdxdiPFzu8JLusr4Lr3h4M6VeAnvA7aaP2X5F1tvhAft+Svsq56uF
hevFWg84b4zjmHoyvlqk1z0yXvl1rczP4eqnFk19a2MPuElkyyofZP0KVpfz
pnL/A7Y76ZHRW8a7cJZ6nV6uH4v4+5X5x2Kcn+r0zm6Syh5wsN/n/b+a2QM+
PmbemmVyfMDq8zJLktkDPjTp5wppcewBLyh277iXPC+6BOONzUO+GxjBHvDK
Vf6tl0WzB3z2mftzfwN7wO2Ob7M/KD1g7Xuvcj9qCcfD4ezhg/lIlsOzUnJ8
wL/YZpZ1NrAHPOTS1U/DbOwBW7fHelST50vgcdEZJR7J9dyHz6vIevtSvU69
3lLZyB5wBfXBomj2gP1+/VzWT9Z3Ye29JFlvX8r1cjN7wBsDV3V5JvNB2C60
zk8d5fhYhj/ftvuWeDlfwU0W44wlxwf8MGThplMJ7AFv/urQXR/NHvDLq0dL
rg5jD7jctRuOc8PZQ6/XOS4oUbfhSfaAa9/s+HWehT3gbKfsKw6x7AF3c1j2
/oOslyjP7e5zRq7n8BXDw5ZtZP6xHOfP6JEupW3sAfuFOtZ8LtdzuHF+zb8n
Sw+4IKp+xfeyfgXvuoMBp9yPgov287ZvJuOrFTieo773OhHHHrBLP/VED3vA
fsMGWzNj2WMF11/lfAWfHv7D0qFyPYe195/N7AGXVhscyP3zlVwPM7AHvM3t
S4+PRvaAte+ryPlKubx/u0SZf8Dt1YQkhj1gn3mJ3mnR7OFb2EfrAXcL+S2h
gYk94Nhrb3PKW9gD7tp9QtziGPaAc4bHxp2T4wPe8aLy2vMyvlqF3+uIxkFB
sewBF1Mb2sWxB1xUfVDYyh7wH6vmW9bI/AO2pG79trbMz+GkjPFpwXI999Pr
1jba2rOZ9ID9Rk1+2NrA/ezgRl1y+22wcT84WL7Ppu1vB5f81CVygI37w8E3
GkZdHJTM/e7gIm0f3g6I4X5xq/H7Mjzto5530Pa/g/tte/ixq5X7x8FvBs6O
PBzP/fBWF64fafvJwc/rvz/2KIX748FqeO2WyP3l1uh1fX1GXQ1O4n558DKn
4mVnJ3K/OdiYWMOpkY3758FWw7xrq0zcfw52CrAkPrBwPz3477cNXlniuB/d
WlzPnz8sfz+B++vBang7KJH708HHw8omtY/hfnuw2p5hjYX71cEmTOcD47n/
HjxGbRiayv3r4LCKl3+vncb9+NZh/Kc+mBnPHrCt+p3o29IDHqcOuBj2gLX9
vdPZA44+Y+56IoM9YKeC7tmT0thjvV5303HuOPU+ltYD7qxu2CaxB6yWz5ol
sge8/8mn2VukBzz14IfAuDT2gD8tHLq1eAp7bMDx59buqDWePWBTgqHLohT2
gAfNvPYuKIE94NrTFyw6msoecL1z64LWprMH/Hrj3/u909hjI+YXrzve3ZLG
HvDZCRNee6WxB/wl7158XjJ7wKuWnDeMsrHHRj7/kMke8IUFtde8TmQP+I99
vUc3zmCPTbg+dF7p98XCHpsK7ydoPeBxakMCC3vAQaneG1zj2QPuOajNojYx
7AGrz7U3jmePzXpdW/XBPRt7wOlreh6aaGMP+PfiF9vvleND/fdWk/8+ID1g
HJ1/lEllD1g9/ttYjo8tmH+MHFlkqhwf8JCCx9Uck9kD/mXi4Mu9LOwBd/ju
aDNf6QEPqpr3SCc94DftDpWxT2CPrXrd97WH5Kr3+bUe8PVX9RN6mdkDDluz
5+/XSewB104a1mqaHB/wxKB1wW9S2AMel+McdiSWPeCK/0SnjEthj216nTp9
V7axBxz3V7HP/Y3sAWvvb55kD9i4pmF9dT7ResBOL+wGjpYe8ER7pxhvM3v4
63Vz2kS5NklhD3hxRd+CrvHsAducM9fOs7EH/PE335eT49gDVq8DHUlgDzix
++K3r2LYY7teZ97jnf7Oxh5wffVBiFj2gLXvl1jZA256ouqLTVb22F74e9Z6
wMUyZ3yqIcfHDv1/3xeX4wP+sDy083I5X8GOPrUHbktnD7hPYIXBTnJ8wNr+
mXHsAdsfPdS7loU94EFfR72+Z2aPnTjeI4LW5MrxAR8ocsi62cAesHOtzlfb
J7MHPMVu1vJv0tgDHv2q5KrsePaAXRPn720nx8cunA8v3h1qJ+crOHNNCd2R
VPaAtf0BMtgDHvs+6YNaD9F6wJWrxl5R8yGtB1x2w8p+aj6n9diN8W2z/seK
y/kKPuO5sMZ1G3vASWnrqvSPYw943t05Vock9oCbjHmy3tfEHnDOiekuBfHs
EYDx2bSn5dTzzFoPWG0XP0F6wNr75ib2UP9/2Q9Nj8azB6y2sw1LZA+4flpG
A48M9oCP130ye66NPfbg3997405HOT7gsaun9o0ysQd8ocuTKk3M7AE3Uxug
WtkD3hnRNn2AHB+w34mZbwOt7LFXr1PbA0TGswdcJSn97YtY9oCbOvzu45jC
HvB2T/dS6vlQrQcceM13sXqeW+sBz/Lt1UtdH7UegXqdZ6k+TbZb2QNOn1Xc
tUIqe8C1Os363SA94CfVHKMuxbEH/GPdHpvCEtgDXnBh5JZJVvbYp9ep7dfa
WNgD1vnGzPknnj1gt/y5o/pb2QMuf25mE385X8FFfS+m7LKwBzz4wP1Sar1L
6wF/qx6ASGSP/fr/vu+dyB6w+hz1a7mew2p76Ety/YAvnB7y5LNcP+BB927+
6xfJHnDO+quf1fld63EA84s5Kw+VkvEVvFg9ICfXc7hn5ZAJjeV8BT+/oBbY
2UP994pT7laPYA+4eLOk4NJW9jjI49XIHnDu5DktiprYA5489sgDXTh7wPVn
P5m5P5Y9YPuKH972iGYPuNvXLguexbLHIfx+F7gNW5/IHof4vEQce8DDK1RZ
M9HAHvCBTklfnkSzB9zA+s3xrhHsAX91L156j409YGtW1QarItnjMM7/6gP9
MexxmO83yfEBD8JwtGgKe8BDxu2cN1V6wB18uowzWNkDfu1d+UuukT2O4Hyg
BmhyPYfPBDZdv9bIHrC2f3cCe8Bqu7NScnzAdh3P7qok5yt4XaZfmx1G9vhT
r8PVaFN+DHvAv62/0TU0mj3gFxnPdg00sQe87uF0+0M29oCT1w0NU/8eWg+4
w29qxZI9juL6We7VxQ8y3oWzVwy6mWFhD7jRqAE/PopjDzj0yaBf+pjYAx77
74yBW+R8BT93xwApgj1gbb9q6XEM86snKYuOyHgXNk2ZHl5Ejg/4UU5C3R1y
fMDqc1ILTewBq+0Vy5rYA/7Jrt36Sgb2OF44H9J6wJlJ0x3U8xJaD3hPzscx
DjLehTN+wATeyh7HC59v1nrA1V2anHOW81WQXve4e/dGo2V8FVT4fLTWAz7U
N6vGZCN7wLo1HqcipQect7XOvuUy/4DTW+faBiSzRzD+PSs67d2cwh5wlJP7
iqEJ7BFcOF7UegQXXt+0HnBu8yU9+8v5Cj5h37fHxmT2gAODjloqJLNHCI7n
rM0J0XK+gnM2+w3NT2cPWH0e/EQme8C5zcrO2pfAHnDpHqH+reT4gPc1qRld
Q67noXy+IZY94Hf57fq3jmEP+OW628tck9gDts2xzTiWzB5wz2NLioXI9QO+
86x7MbW+ovU4odcVvGjVtFoie8C3fz6YdCyePWDXK5Fl18j8Aw5ubipzP5E9
4HGmfabeqewBZwa13BCXxB5het2GfS/LBSazB7yna6fb6n07rQdc48ueE4Mz
2ANWy9XFYtkD/tTp2pF2qewBN3xlcXoq13NYvT5S9RR7nETfI8OSnWLZ42Th
/S2tB3x48cU2o9PZ4yTfv5PjA5bvLWk9YNf+t6ap9w21HuH4ffZr/6aimT3g
suqCbmYP+FXeprvV0tgDVpez3efZA7ZlBNSfns0ecA/1B5b5YASux8VO7Rpk
YQ94l9dQxyw5PmC1nUTlZPZQ//8z87zDMt6F1c8xyMwe8PB11Tf2kPFuJMa/
m9tu+lXGV/DXbgN2N49lDzjrQdEe1ePZA/aaNy3g+wT2iCxcf9Z6RPJ9KJkP
wttXhYer5621HlEYz+reDzos4yu4j3rBNZ494GWT80+3sbEHnH3t8tOfjewB
T1WntwT2gC+7/hDjItdzg173c9LQUzsy2QPO+PmfYm3i2MPA+/sx7GHg81Uy
3oU73anX/m0Se8CV02/UHC09ovW65tqCJXvAOWu/GZol4ytY2+83nT1g7y4X
vO9ksAdcZdoyz8VW9oC1/XvkfGXEv98sy8dIGV/BVdQGzensAcv3PLUe8A3d
8vkFSewBxx9J990t8w84r/bh3VaZfyir/dON7GHS/+97l1oPOGfmmxYuMewB
b+yVe+V0InvANY1r/T/J/ANW2zNmGdgDvjV1X0y1BPYw49+jRJcJb6LZA66h
fgAy3oV7zGnpFRrBHvCuUJe992V8BY8cf+rxCDN7wNlxkQebR7BHDOYTzv5f
3GPZA264xFSqlIyv4Cmfm9i/N7MH7Hq12sO2FvaAc8vbD3iRzB7wxbkIZmEP
C843uDx+sbEH/PjJhz0P5HwF5y1ufLyLkT3gUq8fFLlsZg84/OwY7+qx7AGr
6VTDBPaA/ds8rlVF1q9i9f/tN3iaPeBqakON0+wBlz7v08EgxwccOjpncCkZ
X8HBN6tcbmxhD3iUU4klvaRHHMbTasPtJPaAG7w/9sggxwdsDij+6mcre8BR
vbv0PGJgD7jVp869F8r1A96qTj8W9rBivnxx9dveMj+HC9yNLe+Eswes7W8u
13O4gsuBLfvM7AF3VAMMOT7gKoljanaPZA8b5lffPmo0J4g9YHV7Pt3AHvCt
2yX8g2PZA15/zOCfJPMPeK56ITSaPWBvdQNHjg843rd4qWYy/4jH+LMAA9QU
9oDb2vs9yE5gD9itup3XyAz2iOf7VBnsAc96G/gm/jR7wMbPrq6/ZLJHgl5n
6OkZ0OsUe8Bj2x21jpDjA873r5CSZ2EPeID6oKuMd+G7XedMy7GxBzxs5uGd
+TK+SsR8T21YIccHPLTbrMbqeVitB6zt/xjDHvCPz2v3Hyzru3A39UE+Ge/C
w+zfdV4m848kjjfkfAWHuB54sFDm53D/tjWmR6awB+ywdGPd7jHsAU84YLdu
q4094D09hpSoF8cesPa6ioyvknF8RHh9jjOxBzxiRdqds+HskVx4ftF6wNr+
hFHsAXcpM+rPtWb2gHOG3i/jJePdFL3u6IHZ86ZFsgdc1zgIlzj2gBdP6qPf
E8seKXwfOIo94O8dXFdXtLAH7PbwVtNPMv9I1es83Ly8hsn1A8721Nkqh7EH
XCmm88UNsn4F+2wvW0kfzx7wjSV1Yj2N7AHvOlXE82U4e6RhPnPv43wfE3vA
DuqFDOkBv9qb3LdIFnvAavvl1nL9SCucf2s94OBV204Hp7FHWuH7aFqP9ML3
57UesBWn54Yp7AF7LHjqGWllj3Sud0WyB6z9OWS9JJ3Pl4eyR4Zet3dUP3v1
fqbWAz7q19auqox3YcPLt8amRvaAi6sXfGPYA9b265bjA369dfub5jI/P4Xz
c9caH5+b2ANeWnWCNd/IHvCdPZ0+jpP5IBzSO7xoQ5l/wOUOlZ3uJuMr+FjA
c+8h0uM0ft+rWzx6YWQPuGnVfa/V91K0HnBwUuvvXSzsAb9t3LJjTTlfwerz
EqXl+nGa36OT8xXc71GA+wQre2SiX881rp4J7AG7uL6foe6naD1gHzWhjmQP
eKulZVBbWd+FK6sLqqwnZha+z6L1OIM/3+F5CcUT2QM+M/HIH0vlfAWHR9xe
mhjHHvD6IT9GqPmG1gPuc6X2FPX+jNYDju5c+vm5ZPY4y+9RyHgXTnVvOL6T
3I+CPxb7985DuZ7DFa+XXjA+gj3gD+Uat7fGsAc8aVXtG9lyPc/S62K6VSpZ
Webn8MalrQNbyno77Kg2vIpmD/jqV7tpebKeCLsHvp/6k8wHYd9LTWe0l/tR
WYXfZ9J6nMN89/7b8UNS2QPWF8x/ESTzD/jA5pZ3HWR8BZsbr326UtYT4eZ5
Z0cXl/kHbOftWOSmhT2y9bq+3yWFLLKwB7xgb7sBxeV6Dmv788p8EB7tuWSc
m5yvYJc+fUr3MLAHfPuw/9GLBvY4r9e9X+v49ztZv4Ivmxoausv4Cj7u8Hzh
l2j2gNXnuQ/K9QMe0Ch8x/kw9oAx+3mv1jO0Hhf0uu4Xh4aGy/kK1vY7l/Ur
2P/r6Vs2uX7AthDD6PEyvoLV574Tw9kD1vZfM7IHnJ5cpoOPjHdzMP4506eh
TyR7wI8m5Patlcge8Di14aicr+AFv00zFcj1A9b2b49mDzisUo8OF0zskavX
HcTlI+AEe+Ty/rLMB+GfqkUtnxvJHvDuP1umVYtmDzi1zquCuSb2gKdeTWud
K9ePv/Q6k++S8wY5PuBBxy7cV8e/1gM+644JuJyv4Ml1f6xzOYY94CA75+yD
cj2H21/1Snkh61d5GC8mX3XuJNfzPB7/YewB++qXfFdBjg8495/wE63lfAW3
G/7uVH4Ue8BqOevySfaAM1vvcdtgYY+LfJ/ZyB7w4gGLbr0PYQ94dB/X+EMR
7AHfnP/95s9/sgds/4tvyYHh7AHnOzrs6yPX80v4fR/8NGeSgT3gjudmJNui
2AOer064QewBJx3vsHBrJHvAjxe2q1j+JHvAtz6/cjeGsMdl9Bzu1PNGOHtc
5vlTjg+4lFrAimAPONLZO8wm413YoWHvnWdl/QpulrIsdnkUe1zB71k9cBHF
HnCTHeY6gSfZAy45vMWOpSHsAf/yw8sKN6LYA/65yvWLFU+yB1xBfaAlij3g
8l1etvg1mD2u4vq74kbEDDk+4DerJ+13O8IecPPSAQW1pAfsEzUhpmMEe8BN
N7eps1LWr+DtK6984yzHxzWcPy7F/lVM1nfhT9t/j4qR4wPOenj92SI5PmBH
9YDIcfa4xufNDrIHnDOi3lYfmQ9ex3jLf2a/+yHsAbfJtQ14bGAPWF2Oj0oP
WC3m3zjJHnCZeqMLFsSyx3Wul8v9jxt6Xdx5t+Nb5XwF53kHHasbyh7w9+F1
F540swdsWNqqxdgI9oB9A9999ZLjA27wrlP5InK/Ft6zK+V5JxN73MT54MnH
InFyfxD+c+jIrmfk/iD8bfefQkdHsQecFWkNrSE9YM/e3aoMkPsf8JEdi5eP
imSPW7heFbnhnhPBHnAL9YOLZg/Y+3T73lFm9oCfeKkZPnvAdfoPbroxnD3g
Tu0v73WOYo/bhedjrQfsXWvEMt9g9oA9MH1sEcoe8NSk9fErZP0KPvPWFFBc
jg94c3BcVAk5X93R68boJndZEskecJEj2zray/kK3qq/8CBLxlewf/rk6sON
7HGncH1I6wGf1U3895OVPWDrk+mnusWxx12c36vuico1swf8YdXIbZ3N7AHv
2njuQyMTe8A+j389+uYEe8Cm/bWqGU6wB9zFdUpauxPscQ/Xw9LGGc5h7AEH
5E5sERnJHrB73qgmEeHsAUfnZ4wbLdePe4X3F7QecMQWDPBkPnhfrzvnnP/N
jCj2gGv+5hxxX+6fw7XCv/W/i9/X/wG7gOUc
         "]]}, {
        Hue[0.5585438199983166, 0.6, 0.6], 
        Directive[
         PointSize[0.002777777777777778], 
         RGBColor[0.647624, 0.37816, 0.614037], 
         AbsoluteThickness[1.6]], 
        PointBox[CompressedData["
1:eJxc3XVUVO3i9nG7u1BsUbG7c4vd3Q3S0t0wdEqDlICAIComiKAiBjaILSqC
HYj6mFjvtcfr/p213uefsz4HxZn5zr5jz8yenpomy7Tr1KpVK6dprVry/4Z1
rLeqxVU3ydvwmPfJV+rShz0X5o+Fj1rWL/N5qS4tGOs7bQt8zWLGqfkf1aV0
/NgXzuljfqbTO3UJf3vwYbjWJctXn+Etz0t6lcFHHD4dXPJUXcq3xL9wzU16
b/fn6NIqdamT/Bdg99HX09SeqEtW8g2A69fMSOj9SF260avshzNsn250th9+
PvhwfPUeeM7ikOnnbqtLuDXPS2CtJnfGxd5Rl+R/7gc8bPCbsIc31CUN+QZc
d5MyJ7/zrIOfJ1TjDsGlnTrarT2rLtU4G+Rbwid2LQ/edU1dkm9+PPw2oNp/
Piz/cxfgzrP3nd9zUV2Sf1wNN3WcmbPpirpkIN+hYjfJKCD+Q5tz6lIRHo5p
cKFh1JguF9QlNdx8A3hh8qYP+rCL/BfgHn0rNLpdUpfkH+fDNR+jOnzB7ZUf
3uew5cz+Pdfg31f2KIEbez+uvMQecNjyiWdv3WEP2ORWk5vfCtkDfvprYb8Z
F9kDrpf55rlNIXvAI7oU60rX2OOGm6S2u27owdPsAef3+l4+7xR7wGN/1n2e
fZ494Itqx0MOn2cP+Nol/wUFRewB51VpWMRfYA94nfu3lbkF7FHqJk1y9/rT
+BR7wOs0tUd9OsQe8LmSN8+aHWMPOLNEGhSbyx5w9tcpKz1PsQdc1aJ/gzlH
2eOmm+STdPtSpxPsAc/wq91mYQF7wFEBWr0djrIHHJAUp7c6lz3g01uTpzXJ
Zg848MjrRk+y2eOWm7TYeuTu7sfYA253ZfB+r6PsAZ/yaNJi6EH2gB3aTjcf
cYg94LSYtfNrH2IPeNOQyonD89jjtpvku/mQl/9R9oDXVNbWXp7NHvCQzvH/
Lc9nD9ho9St37XPsAWv7jW804TB7wP2afPadlMse8LlpGuHy7VP2uOMmNfhc
GN/0CHvAvZ4uHVCRwR5w72NLRoxPZQ9Y535YwYt97AGrjvq82DSDPeCsTTNn
NRQ97rpJEdo+WhuPsgd8MSZk2vtk9oBzV7aqu/EIe8Bdpq5QHZ7JHnCx4bs2
tzPZA466XNZ6USZ73HOTUspPtYjLZA/Y7+X22kmp7AEP2nag2d797AE/Vd11
6U8Se8Dbrnyy6pTAHvd4PO9jj/tuUmqHeX33HGAPeOivJ45vDrIHrDun/fnM
FPaAd1R2sbJMYQ+44rpnyKY49oBTulztWxDNHvDknS6fFyazxwMcz3klG/bs
ZA84vLWK66wk9oD/Zk0wT9nNHrD9njrv7dLYA56//1vnqkT2gN3U3BrEhrJH
GZ7PMVmhOwLZA8azZ/urSPaAa459uekSyR7w6uhTd1uFswdsYDhjWItI9oCn
hIZ284pkj4eYD6JGzXobzR6w77Hv7WqFsQfc78OiKZMj2QOOjNbtsz+YPeCP
uW3fnY5kD1gnf//nB+Hs8chNKjNSiXkbzh7w1CdutT2i2ANee3pn9JBw9oBz
M1eH3AhhD3h/+YIFKn7sAUft/zJTI4w94C1XBt4tC2KPx25S9cU1Rn+82QOO
tDYYMjaYPeCGzUKn7I9hD7iP7XTV9j7sASfcWNUnxJM9YO9HNs3kx1/Zo9xN
2mB5+Ja9N3vAI2qtMHsaxB7wh2FVsT/d2QN2X2zxqZc/e8DVGXFfwwPYAw7Z
PPVcA3f2eOImLfj54s8bX/aA1/rarSpVsAdcOu5WdWEQe8BjImZuVQlkD/jm
d8/VoR7sAY8qa1+zxY09KtykktyyL6UB7AEP9O5w/7o3e8D3pzwbvNqbPSo4
X49hD3hqun+7y23YA66/JGDQzrbsAc8O8x9+sAV7VLpJ0YXuOnebswfs4fby
8dnm7AFrbBjvoNuMPWDTN3UvTVRhD7h4eA+Hk23ZA665YXr5YTP2eIr1wLBS
/wft2QN+6bdM42AT9oAHuZwavKYJe8B+wSfinZqzh+wXtQd9qssesN3bX2Xa
L/v+6/GM89+Lvv96wNk6A4f+wM+VPWDNPAfX92/7/usBTwnXu/T0dd9/PeA7
qvOqZr7r+68H3OTL59bfn/b91+M5jr+P6gM64/cre8DbQkOOHCzv+68H3E21
w+4Dz/v+6wFrjx1Zc+ND33894K/VNVfX4vYoe8AtZ69+/b6y778ecHGbbfVW
vOr7r8cLN+lM0ZbzGY/7/usBV8SmFbfAz5U94OCFn9ScH/X91wMOtRp3Yh5u
j7IHvDu81b69+PeUPWCV+9e/Lcf9UfZ46SY1DvjSfAF+v7IHrFpRNa3Rk77/
esDt+vQMya7o+6/Hy//dP2UPuJW130p33B5lD/jwgtMz8p+zxyuMn4Ebk+3L
2APOX/f+ar0y9oAzb2TWnlfGHnCjrliRvWAPOKyb1yr1cvaA60YVxYTcZ4/X
6KnbJP5uCXvAtse7qnYoYw9Ynm7iStkDXh+zvue+F+wBJ/6Iy9tYzh6wRety
37Xl7AF7hu9a8fMZe7zBeDm0bNH6m+wBDz2lt0Olkj3gqzlT9o19wB7w/nZ1
cs9VsAfsePuyx+ZK9oDdF4ww73CHPd5i/rrgET3/AXvAVnXrP750lz3gpfmX
H6TdYw84tvPNtpH32AN+9/Bopz332QNeebr0x4dn7PEO68HboUHm99gDTgkK
ygy5zR5ws/2Lri+5xR5wzIyTT27eYg94odvV68nF7CH/+Qk9LUtus0cVbu/l
3Z233mAP+HInv4mPr7IHHDfadnPEFfaAQ9csez+lmD3gB38iIvpeYw/4V+Wy
iOwS9oBHpo8Z1/o8e7zH8//LrTeZogc8InSyxrV77AHfG2I0btBt9oAv/HpY
En6bPeD4kyMf7H3IHvCd31o9J9xij2rcP8uqpq9uswe8vrhV0Nrr7AF/Sbis
v/gGe8A4Wj6ql7IH/LX4puu0UvaAe8wY8exeKXt8cJPmzdSqqr7KHh+4P7jO
HnDWVN/i+BL2gH8v/vO+6232gDu+7Rz9sIQ9YOPUuzpa19jjI54f3dqFJ99m
D3idvIG4zR5wx56THox7wB7w3SUGQ+U/r+wBN3vlOVHlDnvAueMGjF16kz3g
4gXD4gzvsccnzO9ZB58432MPuJFViMZa0QOu3HC2WeBd9oD3mV6ZvewBe8Dv
yr/sPHKHPeBrPTM8Q++zx39u0ou6deLn3mQP+PDHLf6PLrAHbDI4rML2AnvA
E3+NXrv7AnvALsM+PHS4yB6w6+0Qtfgb7PHZTRrXKrT+govsAa/9XrMuqpA9
YO3KVdOaXWUPeH34/R5hV9kDfrn0o8vsq+wB6/Zfu0jjEnt8wX5p0ebiu1fZ
Az6/oqax7l32gOtedWw49QZ7wHsaxBTn3mQPeJO20fJJogc8sMAmdux19oDd
3vp1qrjGHl+x3zDtXbLlCnvAZkWxvzqcZA9Yfni6FbIH/Pd1gyb5Z9kDntW4
punkQvaAE0fd6tf7Ent8c5Mer2wZ7X2OPWCt6vMqVWfYA5aHx9JL7AG7vr+y
s+oye8C7w1Lv/DzJHnD3u15+ZqfY4zse/3MHz0bnswdcZlI1Y+5x9oAzWtfs
tD/JHjBW/wd/nWEPuGFU0PjiAvaAM8MTXvc5xR4/MD4bzJ09/jh7wO+WLJx7
J5c94AzfKd21z7EHrNdbQ+1eAXvAFsNia50tZA+4vGMdV63T7AHfLmmwpW4h
e9S4Sc/upJS1yWUPeEbhtz8NRA949v5hTlm57AF/f3JsfucL7AEn/no00eAc
e8A3229XS8hnj5/48wEz9OqdZQ/4v6tXtn47zx7wyQlFru9OsgesNv/Fmscn
2QPetGv82+Wn2ANOO/onslY+e/zC+L24a2b4KfaAu0Q2cF6Rxx6wYsx4x9Iz
7AE7tozqYlPIHnDPKwrfqSfYAz6cFPvbrZA9fnO8ED3gQYq/+7cVsQf8t3jr
qfzj7AG7L8KK4Qx7wKo/QwMb5rEH/LG5Z/GdS+wBFxxNX2x+mj3+uEmfxya1
ql3EHvCufR0PtLjIHrD+U59j3/PZA557QufTNdED7nKs8PPJbPaAp0ROsZx2
jD3+ukkT5AlK9IC32y9Z4neKPeDsE3FtWp1lDzjhnc4s+fFR9oDLVEqa2lxg
D7hbapuEkrPsUUsh9Vo+pd7KK+wBd9331yL6NHvAdjbb9o0pYg+4/+Sb8wOO
sQes0Xt60P7T7AG3ep2TVTeHPWorpI9xg3scvcAe8PNjbU7MP8EecDeTT+st
T7AHvEzeMF1lD7hD0r0mMRfYA/5Tmjzl0kn2gBuFVT5tK46POgqpHob32BPs
AYe3P3u7tugBa/5nZpR+kT3gpJM1tq/EeAXXHPX7U3KVPeCAtpur+p1ij7oK
aWCH0/335bMHHHE8yOy8OD7ga/XO5nqdYQ+4ay2z1VmF7AEbPDbzC8pnD3hl
e1Uf7Tz2qKeQuhuUDWtygj3gc9M7Tg0Uxwfc9oNh78Yn2AO+HxEZYn+aPeDQ
y+0sWp1jD/nPz/HdWJbHHvUV0qKYBjP/K2APWHn+8xR7wOFlXye/yWEP2Niw
afH8k+wBX3v5sMr+DHvAmm5Zr+4cYQ9Y516/t2Pz2KOBQhppbJD4I589YPsn
Wgcr89kDfjirrm3Tc+wBH8yyymhdyB6w18XXb3+cYA9Yc2i7g13FeNVQIT0O
8/Zcl8cesM/dL02tj7AHPOZibzXdXPaAxXit7AH3aPzTus0Z9oCH1NFyqit6
NFJIxXOrO2/OYw94zbO7LQ/lsgf862dA04aiBxz57l6jc3nsAdvcMc4ryWcP
eLZ8AkTMH41x/yYpOvfPYw9YLWnwy2X57AErzzddYg84rszDQfsUe8B9TVx3
VhewB3xxQ6cVnfPZA17W/OfkQ6fYowmef8Oan50tesBzOjYYlHuCPWDDm/c2
NRXzObyx3Nvdo4A94HiXvHd3z7MHfHRSy/fXC9mjKfoMyXhgXMgesFODW7FL
z7IHnPV62rT+J9gDVq7PRQ94x+9Bkb1ED/hei1nv2hawRzOFJN+cfkXsAetX
HG4SK3rAQW8se7wV8we8acHIR2/z2QMeuHDetJwc9oCrBqT8SjnMHs3xfFml
mRCRzx7w54caq3sdZA9Yeb7tKHvAseNyy5OOswcc7n6/Xsds9oA/nDGMGnOU
PeBmFpjhjrJHCxzfPTvPUcljDzi4TV52zhH2gLvMMJwZe4Q94CVjlzyJP8oe
sMmXuM+nctkD/rsRE3Aee7TE89nixKC+2ewBb+z4emZVNnvArscM7nrkswc8
PLvVs8R89oCV53ey2QOut29lXt9z7NEKz/ewJTUaB9kD9trh0z/kKHvAjcyX
FC44wh5w97IRTwaJ+QP2GJi4ZHEWe8Cq2O49y2KP1nh+T7gySCODPeAXvcNP
tTrMHnDLmW5TQrLYA7aa+POy+z72gI3Gnhm7MIc94K92AZ+uivEK3jqmttfz
LPZog/HeIztu/iH2gHVvTGxvuoc94J47nsy6fIA94IQGzUKnpLIHrGpc8NI7
gz3gqrvx7ycdYo+2eLyOVnZuksUecJcNE15MymQP+FOJTc7ho+whu0H0jxYH
2AOeM8qtV4cM9oCPrr+ybdwB9miH5x9yXDzEHnDd4pPe8w+wB3x+x3CbwYfY
A+53I7ToZjJ7wMc6O11tuI894BwX7dS5GezRHuPrQN3qgDT2gH+3K3Jbncke
8J7Q2ol+mewBx/12My9LYw/49bH7a3wz2AOu2DikcmISe8BrLngZfxU9Oiik
I9e/nzq+jz1g6fuS5D6iB/x+StFs/0z2gPMan9Kv2cce8JkLX6pr4tgD1kmK
vzkonT1UcDzWGegtP57KHrBT3bDOMw+wB5xhWOW0dy97wPuXtrzxSvSAzSoz
u54XPWDvhdte1Mlij44Yz+c5uA/dxx7w6GivCrW97AFfT/8x4Ec6e8BbK3ck
X09hD3i/51q9lynsAd+4tOzt7zT26KT4t38TPeCt8gske9kDVtHa0rVoF3t0
4noikz3ghK0G87umsAd8f6fGy9EJ7AHraYSdC01mD1XMtxZbxmsksAe88Huq
8+MU9oCjdxdVGyWzB6zcLyeyB2zbJHdZcQx7wFenpzk2SmaPzgpp8aXxh7zT
2AMemnJ2esc97AHrOnz2+pnIHnDho7V5VcnsAUf/fNZPSmEPeNvVjfMv7mKP
Lop/+5d49oDN//Rt1yudPeD0QEwgu9kD9kk0+GyQyB5wxpAn2l7x7AH/XnDS
uHUie3RVSGvPmEwPiGIPOPSgiXrrJPaAh46ofXrWXvboyvVRCnvAsRNrNh+I
Zw/Yz2qvY3Eie8B1ry87HBfHHt0U0hVdu24PU9kDNlGYxEzJZA9YSjumv30P
e8DDq83SGu9mD3jPW98DTbPYA15Z/mNm473s0V0hTX1a6Bacwh4w6imWJLAH
XK+LRkRMKnvAnlXqWo7p7AG/ud62+H4ye8AHXDUmO6WwRw+FpG54a/qovewB
r7Fw3RKUxh5wcEIvbx/RAz6gPaJL8R726MHn9x72gIeO3B7+JYw9eiqk3Q2n
NBiYwB7wmDc9VR+JHvA+VY/cR7HsAZ/b8qfJzt3sAW+wmP33iugB71hu2Ttq
D3vAaovU7785zB69cDxNm/633h72gBc19pl7PJE94LpNt1wuSGIPuGbTdNMN
CewB1/756lbELvaAi9rcuXAvgz3UFFJrE6zA4tgD/nHH+8usVPaAmwxsv2JF
PHvAURb9DwzYzR5w4pi9N93E8QGvdpxecSSePXorpBF1Iz5Wx7IHPPBr1KOw
XewBp/7QWhebxh7wI8nN5lMGe8Cfx4yZuCyVPWBrI5Oc3rvYow9uz58+GQuS
2ANud914cFgGe8Adr13+2nMPe8AVzfVXPBHHB2xnqTZowF72gKPLTj5UFz3g
hralhdqp7NFXITVOOXegShwfsP6F5NfvxHgFx7wdVbpM9IBLZncyq32QPeA7
piEOJ5LZA5a8f3yqk8Ie6ng+Dvh5oJEYr+CIeOclKknsARt1OdRhVzJ7wIYx
NnHJogd8MmOO56FU9oCPT6hVeSCNPfphvf3p1aw1cewBb272fEZeDHvA29Ra
Zb3dxR5wxc6S3ofE/AHnVlamP4xjD3jqjqUJdkns0V8hrTBf9C4plT3gHSvn
FX8W8wd84uGW9LNivIJzqhxubd7DHvAih3nXffezB6w8P4ufyy8zfoPx6PzJ
wf1/mhp7rscAhVQ6ql9MQxwPU0dvOjEXjrFFMfz+uHM9DprD7xYk/aeK59/3
5fgb8NTlWevrYb5dIf8CeP7qg4G2+H0HzfVCquDMQx7HhuP4Uc7jAzE/JGxY
3gPjH37qOBWeq/OlRQ58Hr9eD658ebphFm5vT/kXwGfv3j1xC+OVk3yD4E4v
TTR64vcrX+aCLZuPHJWAn8s3t9kghbT98KzJM/D75F8/Gi4sc28VjPv7HtwE
u+i9uDQaj+c8+QbBlpotq7RwfKXh7h8cxMcXv1++uffhzz/6qQ3B75d/fZ3B
mI/kF0gwnsgcCP/XY/LMFjg+lK+7we3kN2Chr4V8B+FCT2wg0bMYNzcVbpOY
Frkf90/5Oi+sdevYV3l9quwB9zumcsM6hT2GKKSnK++MOR/LHnCq3vNNWxLY
AzZeeGJwiOgBW61q+m74TvaAW+84d+VmBnvAKm2GncjPYI+hOP5qmk7WTGEP
uOfL3y5xiewBY3RrPDSJPeCWN0/lnk5mDzhDd1q/6kz2gN33BA/8ksIew7C/
21bHOXAfewz733pY2QN+Uc/I/HsKe8Brxj7u2imTPeB/79dgD7jBvdl7Duxj
j+FYXzbaU3+o6AE/8ypfmHOUPWAbd739ervZA7ZO1U55nMke8NSAVt2MUtgD
rnuwduvKZPaA01f4Hs7Zxx4jsD83Ui0zzGAPOLRBzjHPLPaAL5x1aDFoD3vA
ZhNHDZoVzx5wi7zqjt0y2QPG6mGORxp7jMT8XxX7M3MPe8CrJ2/pNiKVPeCF
Xk9/NEtnD7j054W7CRnsAU9XbT/ufhp7wJs16nur7GOPUTg+uz77siWZPeC5
8huektkDdh+ldcMygT3grLCaw0dFD1h+ObBPHHvAu1fXDfdKZo/RWC+UFXRN
380ecM2tQ/NeJ7EHvHLYgIy26ewBZzycMfhaKnvAs7Ma9Gueyh7whqLjlZWJ
7AErxtv/enyAPcZgP5U0IK00iz3gr7P2D3Pawx7wmol+FreS2AP29/7WZY0Y
r+B+inEt1Q+yB+z9a6T794PsMRY+3dfwlhiv4LTGZYsviONjLNdTiewBd5df
QI5lD3h29/9qu4kecOY0zIiixziF5PCgIuvSXvaA/+sSUr1sL3vAbV3aWb1I
Yw+4i3S6unwfe8Bji3IXHt/FHnDAt6dfr+xij/EKad28yLAlyewBb6g/vOTY
LvaAS/pfLJ6VwB7w5hKNOrN2sQfsG/Pqv6Vp7AHHba9rk5jAHrBif5tBLfaw
xwSFNGlen0lJe9gDtmk1cfmrOPaYwPN1u9kDll++Wr6HPeAHq7CjTGAPeP7k
php2u9hjokK6ti/V9egu9oB1Pu+uCN/JHrC8Xf4Uyx5wRHUn35Jo9oBnLPDt
bZ/EHnADd8P3r3axxyT8e9e66dVPYw94tlnQhAkJ7AFfVR/olRnLHvCFxU8f
/0pgD7h15eX7E2PZA1bezzj2mIzeIw1OzYtkDzgiRy2uQxx7wD9f6hf02Mke
8ML5+wJmRbKH/PeHLA97EsEesPL9wWHsAd/oiUc0mj2mKKT2E7IOzY9jD/iI
2m0b5yT2gN2/vnmatIs94JnyBCnGKzj67PuJXrvYA57+4nLig2j2mIrn+2yL
bc+j2AMe9Omt971g9oBHZKm1uC+OD7iwQ57Tqp3sAa/plrLn4k72gGu3U5v/
Ipo9JIXUYSRm8ET2kHg8RLIHrHw9cCd7wJvtf1rcSGQPeP7lRy+/J7IH/GFx
RhttcXxMw/pLfnkgiT3gvYOtgu/Gsgfs07zDolIxn8PvHnWvXrmbPeDZr0tP
945nDzjw9ou/K3exB/w7HwvIneyhgfVMq/FOk3ewB3xlkMah9uL4gO8uOHX/
RQJ7wPdu2a34FcUesM6PE83+JrEHnHp/Ugv3newxXSGdvxg6PlLMH7CLSrbO
wF3sAfvGLr9US/SAmyiKcmzi2QPWTJ7WJGEve8AbR22bNC+VPWYopC3rbqnn
7mYPeHfXsb+MY9gDLvy5d0O6mM/hO52PFX6OYA/YP913SvcI9oAf/K1leDuS
PWbi911tsHNbHHvAL/+8MSuPYQ84Zdk7vS6h7AHfvj7sWGoCe8C9YzNfjA9l
D9in1errj0PYA04qm6+6O549ZuHxL2u9qGkCe8DdE/pcbBTNHvAP3QYf3eLZ
A+7261ztz7HsAWsWhGbK639lD3j8ltVhe1LYYzaO37ttN6pEsgd89PIC/d/x
7AFrliXjHrMHXFkv7eYJ0QPuvcXSziKaPeCXy4sGpEaxxxysn2xirtqGsQd8
f2NiSkEoe8C9Kl+sGBHNHrC26sIhF4LZYw57hbMHnOUY+fJMBHvMVUjrq7YO
bRfNHvAn23XOT0LZA/4yqNFzpzj2gNO2BB55ncgecF/Tt8YJMewBJ2wOTzwt
5nM4v0ev0VUx7DEP+6PjAbGqYv8Bf++4b9ztUPaAWxQ0mOEj1rvw9cVmXWwj
2APeHtr940Axf8Djmy/1nOrPHvNxfIQ07OUfwB7wIpevajPD2QMeramzqyiY
PeDuD4qaOIv5HP61Y4H3ol3sAXfbPek/czFeLVD8e/9EEnvAc2ePj14YzR5w
lXP7J3nx7AFfPzMyaW4ye8Axrzepf4lnD7hvesX6NVHssRDzi9/+RP2d7AEP
CU78Lu+vlD3galMsOMV8DpcXnvj4Ppo9YOXtFvMHPF79a8kUMZ/Dx0MOzyyN
ZI9FCmlt8pGrvcT8AXeaWNFnXCp7wINL3gdrRrMH/Kfq8GabUPaAx25fH34/
mD3gE/njN2TGs8dijF/Jh77aiOMDniAfgOnsAfe/0qrohBiv4Eln/rx9mMIe
8KMbf80Hx7AHvKZ7SyebWPZYopDertxmKcWwB1zQp9bfcDFewYGauam3xfEB
D586dpR2FHvALY8fiG6dwB5LeD5qN3ssVUh2V27vWBjDHrDy/YHJ7AG3D5j3
pp44PmQvc15WFcsecKv6I9O2iPUuPO/9Qd+r+9gDVjyLn95J7M+XYTx62Pjr
5l3sAW/B4VQSyx7wvJLNr1qL9RU8pe+ymGtivIKPmp1b5xjDHrDZga1eF2LZ
Y7lCunm6d0R/0QOWtxMNItkD7uFw8qf8/FH2gLMahlU+FccHbBvl/31RHHvA
dlONTzsms8cKjDdt7X/PjWMP2GZuXPulsewB346ccPFtCHvAE9YanCyPZg/4
TPDt/Qlh7AEbFPR4fTOGPVbi+Vh6bmJBGHvAk51Nbu6KYA947q5VN7qL+QM+
sUhtcEQUe8ApRdVGNbHsAUcesZm1Pp494HvZ/Y5MC2KPVQppoqp3zcZo9oCf
uV3stVDM57Cm/pPZo+PYA47zW9FxfTR7wKEb/kyviWAP2TYttNP92GO1QnKc
Hdh4+A72gB85HH92PJY94Icf8l5HxrMHXKfZlV0m/uwBP1g558fcCPaAI3aW
1qwPZY81in/nhULZA37w7MNcdXF8wPtPnRggry+VPeA9PaZ2zg1iD1jL5f5k
u2D2gINPzb2Z6MMeazEeuJmXnfJmD1itw/B3w4LYA+4++HrHFwHsAT8ZqjN/
VQR7wJLRij113dgDNjcsNfINYA94ad7m+t9Fj3UKadfVqTV9A9kD1t/zwtw9
hD3guGFbRw30Zw94tVpe6Qg/9oCXqBq0Cw1gj3V8fTOEPdYrpOUOrY2KwtkD
njzL7sVzsd6Ff52N7LYwkD3gS/vn5vQJZQ+4+H4dDfn5rewBb3tRJ6oohj02
KCT59O7ISPaAJ5c+yc4OZg/Yd6v38Nc72AP+el0vM1QcH7BH4u6Vg0PYA7a6
NG7W4R3ssVEhXbQNn2cbyh5wWs5UleYh7AEna8adbhzBHrBWTvGAkYHsAZed
8XGqE80ecL0DA3U8otgDVhuxrzIwgD024fhKeHXigz97wOoPB/4n91X2gNs8
MB9yPoI94Do39R81EPsP+MgM3Z0zo9kDDktXcYwR49VmhVRTWrbLX4xXsJfV
00chIewBy6dz1ULYAy5c+ulNlzD2gNvJQcLYA/44aNosyZM9tiikYUMLpkyI
YA+4fkWTfrf82QNWvn9THB/wUH/fa0VivQvnHMYdEOtdOPjBuUu/E9hjK/68
SYu7BlHsAS9M9JnZLIw94P4N5oxyE+MV3FlLPb/eDvaAz3T69Vszkj3g0VGd
m1mJ9RXsXzjEr1swe2hifxj8sV9EMHvAqSfPqPQNYw+47jTXZl3F8QHfTGln
6SDOJ8K37U/fCApjD3hjTVTKiAj20MLz3z9xeFgwe8CbI5pGuASyBzz7QOyy
Tf7sAaf4NMu0FT1gly/HTY5FsgfsZ+OqPjiOPbZhPWES1+6F6AFPPz/Opa0f
e8AnM7sNaynmD9g6rcQuUPSAG3x692n/DvaA9TPyu1YEsIc2z096sQfc9O2F
PDV39oAneY9Ycd6DPWBJb7LjTh/2gJWfLw1iD22+X8GXPWCVAX/XbfJlDx2F
dGCWdap2OHvAR2vfc20kxit4uvwG5R3sAW/AzUvwZg9YRX6BxI89YF3Xpoe1
xXili+fvgrQmswLZA1a+f9iTPeAkxdmmvfzYAz6x++/zdQHsAcep6k15GcQe
cPapOXpXfNlDD+O1V8csu0D2gOXtjrMYr+AQF51W3YPZA54kvyHInT1gtaGG
mm7e7AEHHUz3uenLHvpYL8+YOyclkD3gq5uy47PF/AFXaHQ7EyjmD7gsBQtK
b/aA7w6917zMiz1gebmk5sUesK/t219lnuxhgPGk0a+Kl2J/DvfvUy/zTSB7
wJ3lN6R6sAdc1m6Hv4Eve8h/P3aJj6s/e8B7NQf89ghjD0M835/dHt9A7D/g
zpr5L1ZGsAdsbtz2fYQbe8BBNrMvGIj5HN6pZbd6sit7wGPW7u6W7MYe2xWS
U5/gNnnO7AHXfKrzbrc7e8ArO3hubBfIHvCij8fTO7ixB3yxcdtZR/zYA+7e
Ljw5Iow9jPB8bne58K6Yz+ESl5ab8gLYA16RbjzkjzN7wFdLbHv5uLMH3O9O
xqfJ/uwBZ71TnBm9gz3gN+tfWK51ZA9jhbTj7JY/TdzYA1ZcCuxl6MkesNXa
BdunOLMHHFV38q1s0cP4f/dP2QNeXlLVJ9COPUwU0qm2RzY182QPWPl5OCf2
gFXm5t0o8mAPuFvN+1WRruwh/7xl9fiDAexhwvOLooepQhqV27HuW1f2gJut
MW/v78IesOvgrA0m7uwBb4rXkr4q2MOU86s4Pkx5PsWTPcwUUsfSip4BO9gD
Lti09cxvV/aALy9fdfOLOD7gK20bTTzvxx5w1CXTSbt82QOODb7T0TKUPeCa
mY1rmorjwxzPrwjHd0N82APuuqNTeoA3e8ABOto/g73ZAz405sIiWzf2gM9q
TfVPdWUP2Gz8JrdXbuxhoZC+dRsy/r04PuCNhtXLV/qwhwXf3+XFHnDvuA75
r8T8Af9tdNa1zw72gGOth1+z3MEeltg/Z+ir3AxgD7jjocW1zovxCtacm/uz
i1hfwQFtPqvYh7MHfOHUtqdngtgDjuj/oscrV/awUkjP38XfWOXJHvBGn9vd
t4oe8MlOozf38WYPuMumViExXuwBJ3mZbH0UzB7wcIf71g/82AN2SH5b2NKL
PayxntQ2aJMvjg/YZP4zxUhX9oBP6I9cNF2MV3DZ2U39tvizBzxGzf3hTB/2
gO3kN3S4soeNQjq+Zqm7vit7wAtUNL/MtmUPeIxVt/Z/vdkDrvei5/IpYv6A
TdW0/VM82QNuZT8mc4oLe9hiPdRBt5mFPXvAieNcncvF8QHvezG+V7kne8CL
Dxm0euHMHvDZefXbrxTHB3yr/w5jD3F82Cn+fT5K9IBff3SI/ePBHrCjZvyA
cgf2gL0mqsySj19lDzjEbVKeozt7wDeKb73tIOZz2EFxzvqbD3vY4/FulTm1
UBwfcB+bezN0vNgDvqW1vkGcJ3vAV5vMPLHLnT3ggxY3deK82AN2N3Bve8Ob
PRwUkkWbeZsbubEH3Cno5chEL/aAi3VuvzQIYw/4VguXhXfEeAXLo0NDL/aA
5bdjtPdiD0eM313NRz4U4xWc3S7461Qf9oAb76k/tMaPPeC8GV/uFHixBzzj
yZzEM17sAWuo3Tv+J5A9nNCrX6Nu5WJ9BR/d97NIw5E94Kjnb0f8cmEPOLBp
Q43DYn0FP2zR3H+pN3vACVOxQXRgD3j54TiP0h3s4ayQGgUnaTX0ZA/YrtvD
+GPu7AF/1NzqIz/eyh7OfD1XrK/gtG3jG6d6swc8WWvz4Y8+7OGC50/u4qA6
YryCzSZcWhUVxh5wVBebeQ3FehfW/Nb1rJY3e7j8b7+m7AFjdOie588ertiP
msy6ttqNPeCf9fO2lon1LpyjsSawTwB7uPL8XiB7wO3erviR4MsecPXlIR03
iPncDeORiWPVTnF8wLtCGgXK44OyB9zF4euGtCD2gAteercu9GcP+NYdny1d
wtkDbjGkq0WCOD7g17meB2a4socCf79h1sYHruwBV+3sU9tAwR7wmRDJfaE4
PuBj50dPCXNiD7jj0WDXG57sAd8O+zG7PIA93BVSc9Ua9eM+7AEPOvElplsA
e8Dj+191iPNlD/jmvJ7B8z3YA67KbnrNyo894H6DN6zaGsYeHgqpR++m0QVi
vQtPVscj6MkeHnx9W6x34c8GrqVL/NkDXtRvRkFPcb4d/vd5f/bwxHhXt8f7
N2K9C7/ZpP5F25c94FqqqfP/+rEHvGj6iopiV/aA1Re9t+nnxx5wx2lafeXj
RdkDHr/53cnvCvbw4vtLA9jDi+/vDGIPWF0v7Kx6IHvAmp7rp4SK8yVe/zuf
ruwBJxfP7mQm9h/eCmmZW5jREy/2gOs69VocKsYruN7K3avrivUVLF+uR96f
KHvAU9YO39DVhz3gUpPNDa+L/YePQnqQvqjhYS/2gBfUOPSfJMYrePA7fe/T
XuwBz2yetvW7D3vAlddU87MU7AEPm72jvEzsB31xf5rLLziwB7z52IiKKD/2
gEeqHJ90R+wH4YG/Oj3eZ8cesIuh+jwN0QMOarj+3VdxfMB+Qc8+dfdjDz/M
J63qfOrjwR7wnxtj9VU92MOPn38KYA/4XIOm6vpB7AErPy8v5nN4c1+/4BOe
7OGP8SR9z44Cb/aAa8n/ifUVbNpn4pg64viAjzSozjT3ZQ/4YOiOR/XF8QGn
Ls581TKQPQJwe4///nTJjz3g5ddVHIYGsQes/Ly22H/Awzf9t/e6WO/CGaex
gPVkDzhkVv1F2W7sEYj198+1g2baswcsX25jpgt7wNUTOn8qFutduOuU1zMU
vuwBr/g97+VZsf+AT6omjrrlwx5wRruJqt7i+AhSSDHVT9RbiPkcnvvNoskn
f/aA/f+UXA1zZw/YVKNnnRZi/wG7Drx/qLVY7wZxfBTr3R3Y/+Uaz7NzYg/Y
KHOtrqMLe8Dyx9M9xfwBZznVPmnqwh7w0gedHbeKHrK/DIxvKdZXwQpphPyB
QjGfw/t2eJ/Kc2IPuH9oVr1lCvaAx7XPGJbtyh7yn/+DBbXoAZ+4371fjlhf
hfD9pE7sAV/u2F1nqJg/4A8/tnp8cGUPeIL8gS579oDLygZfqu3AHvDoPmu9
d/uzB9wgLnXbeHG+JBTPt3s3xt3yZo9Qvh/Pjz3gDA/1zzWiBxx2/vfsNLHe
hTtZdwyT96fKHrB/p4qqaWK9G4bnY9OqOB2xvoJDdjbd0M2BPeBivczQi2L/
AdtNjm7XXczncOzKXZn7xXgFyx/nHuLHHuF8/rmzB3wh3bDKScEesFkX22MP
3dgD9lSbk3rPjj1g6cx5P1VH9oA7lC/5vl30iFBI7wrGq81zZw845Obd/0aL
81ewlW2jp3vc2AP28aj+3Vz0gL9O337Q1J49Ijh+OLEHXPvbJJcHYj6PxPrI
9ejf2s7sAdccH7MiQBwf8J7iFscP+LAHvHLUnT/XrdkD1pvWr/qpLXvA2F10
bODBHlHYz9l71v/mzh6w5HHc/KuYP+ANygsosQe8e42x/mgxn8PK64GI9S68
r/a86YEK9ojGfi33VMuGduwBK6+nIvYf8KXVdfofEvtz+NWPm7Os7NkD/tl9
y/4HTuwBL7yT7q3nyB47FZJ95fj1kit7wME4/CI82QP+VNyssq47e8BRO1JS
vMX8Ab/SWzl/goI9YJtvtR5FifUunHY7+HiRGK9isF76udK1WvSAVzUvfPje
ij3gk+YnjdLs2QPu4PFpSpDoARcPtuxTx4k94F57P+jaOrBHLPazS8pHyOtt
ZQ84zCQ7d7g4nwinJs3qecmRPeCyDtpjLjqyBxx47PSRyfbsAZ8rdmm5yZ09
4hTS/rS3vgcc2COO46kde8BLR4w/NtKRPeQ//8g6KVfsB+FgnUEx153ZA66a
8yV+syV7xOP4e+4wq5cje8CzDj0sNRD7c/jD7+YPMm3YA+613dY+1ZI94vn6
mhiv4OyWdlduu7AHvHZUfHwza/ZIwPqhd+/SMaIHvFpKSphizx7wvr1R5frm
7AH/aFfraScP9oA7yW8oFOMVPGl7r5EqYrzapZDejn/t9FT0gNd0HV/ayZU9
4MND79sedGIPWHm9MFv2gDvUbOnUWcEe8P3wgflXnNgjUSFVROIJ6cIeiTwf
b8kecJv8noFNPNgDbnJ3t+lkMZ/DNR8GTZtlyx5w+tPhdSPs2CNJIV3rMeXg
Uxf2gPOyc9aHOrAHrDpsTs1RBXvAlpuvb18t1rvwnGWlZ0vEeAXrLIo6f86Z
PWD9ver/7RDnS5KxH5XfICbOl8Ctu0SZLXdgD7jzHJXYVaIHPFxKbtzOjj1g
eXuxxow94EWf1JzPm7PHboxX17++am7DHrB3u7q9Y8T5EvjItL6dxjuwB/w9
pW3jNHP2gJepJ/oetGMPeFKboYtfmrNHikK6knzQP9mGPeA58gBkzx5w7eQt
F9pZsge81bdh+EIxf8Avx1Rs2mnDHvDxnhcMNzmxR6pCepoxW/WhM3vAKSal
o/qZswccG1TLuIMJe8AV0pwOw/TZA+4f7pmVZcUe8L1BUYHX9dkDzl7g9fSH
OL+bppC0Zj9dctqCPWBT22kzDMTxAT954BsabMse8FyPWQfNxH4QXrxeTWEm
5g9YW14w27PHHqwPdf4b18yYPeBpLY8ZdRTnd+GJQd0HBLqyB9xzfWTWFVP2
gLPvVR25bMke8LWIacfO2LFHOvoY5mzUE+fb4cnZ2gVrzdkD7mS1/+RiJ/aA
3x+5vEDfiT3g3z+yt2RYswfcvfXyXr7W7JGhkHLHRzSrJdZXsIr89kkz9oBz
mmgmGorxCl7i+7bjakf2gOvVKkqQ32+o7JHxv/Nvyh5wtXnrcl839tiLx9er
y/pisT+H2zVOi1krjo+93G9bsgc8f+LoqM6W7AEvm110+6I1e8AtP6R4XlGw
R6ZC+tKyVydzR/aAH71/PmW8OXvAoeGfhx21Zw+4mdWaikgb9oA9I5oM2GvN
HvDBZwM6nDZjj30Kyc1+pMEpcT4RflS9pN0rC/aAj78I+iPPn8oecPUf26x1
4viAN8gXCApgD7h9Rd/dl03ZYz/mu/LksFRr9oDHO6eP0nRmD1i+/M8gcX4X
vjL/j7qLDXvA37d37fLOiT3g0sqArYts2QPWkj9gZMweBxTSvGOLi7Ss2eMA
P+9kzh5wtz8x+5a6sAd8a272iTh79oCNXgTf0hCvf8AGKamfrC3ZIwv75xcX
PnuI/Qds/P2R5RWxvoLlp1t/MX/A3RZfabnBiT1gl29Bqm3F/AE/LdfdMM6V
PQ5ifvCqPf+A6AGf+bvqsJZ4/fwg5xdv9oAjcXj5iv053KxbmpOFOL97kK8n
iNcHD2E90X/N0+0K9oBDiwcm2IvzibDO4jqxFmL/AbsY/f68y4k94J2K0dfT
xHwOhxzt7HTVhj3gbVP9U+c4s8dh7L/UTwz5Zcse8GAMbz/s2ANeOLzhtNkO
7AHXDfdS9XRkD3jz+7DdtUQPuFtl9+zPtuxxBOPzuJzG3xTsAY8cY3lkqpg/
4FoTxxpdEK8PwguW7dRsYc8e8PKDF+5bOrLHEb4eLl6POqqQbOW3F4nziXDq
6ahCdy/2gJ0mbz6ywZk9YAv5BXkxXsHJx5KvmYn11VF+/seBPY5h/7j7ReYz
B/aAz4ypvGQsjg84zsfZ6Lcje8BqHrM7zxbjFVyppjmvN/peu4r/4ILeEf1f
4P7337Cj8At8YUyG3j7cHs+3S493y1ZIzbtOTD8HV9i3OzAbXro7eNsqHA+T
5YUIfMPSesQ47L9iduI/eHiOQ+5iHE9f++EXwsbyC+h4/JYd7+b5Fi45btqj
N27/gdn4jTkYP4PqqW7Hz5XrGnju/OdVjfD80JH/y+Hvx/F49gt+Iay8HRiP
uss3EB52++q6Jrj9Dvi/K+AZXivzQ/B8kX9dk+PYP+8JfGOJ5+dI+T84IjY9
NRfradzbfhvgvxo7Ok7G8/8d7q4nfPmHZvV53L858j8Ep5s/WG6OxzcFv+4u
/KGgVqE37q/yvE6uQpLfLjEZfeWHrx+8cmErq+749+S7uxROLagTPQKWb549
vGttm8Q0/D4z+QHM/d/zSdkDvnKv5NofV/aAHfv+fCm/PqTscQLjz2b5AnHs
AQ93nLHA15E94IWetr03ObMHvOn22sEHXdgD3vD3QHGcE3vAV9rEa3ewY488
zEeHfLbK+yNlD3j9kYioX6IH7Lll5clf1uwB7+t6fvwbW/aAB5gebi7vr5U9
8ng9HRv2yMd6cWLa+8vO7AG/eL1h6TxX9oCfazzffMWdPeDixCQXhQN7wEsf
bfhl5MIesEtB3bqNXNjjJOanI+GD1O3YAz7b/PuvYQr2gJMd7oxeZ80esm9f
6uTnwB6wfHpXXm8re8Cjm/u9qO3BHvCoXRY5bz3Z45RCGhGsG2VixR5wzbSN
KUu82OPU//b/yh7w851RZ987sAc8JeJmgrweV/aAr3iNjpgpepxWSKeGDlmp
78AesIb8gV8T9oAVv+/myj9X9oAnzQ9uvcSOPWAdH62N8npT2QO+s3p1fQNx
fBQoJHn60HRjD1i+/MMde/Yo4PtzHNgDHt7398l21uwBOxvrXV5kwh6wStyZ
8qHO7HGG1xdxYQ+4wX+rL25wYw+4Q3uzCZec2QPW3bp44i8r9oD1K7s+mevO
HrB8edu9DuwBH7WZtT7Ckj0KFVL5susqDi7sAY8z/HBqgBivYBPnszPcHdkD
/jvlaaGbK3vAIS2xgHNmD1h5/TExXp3FevD4Bd3DNuwBK6/PZ8ceZ3l9CXf2
OMv+5uwBh8TnHLpvxx7w8OJ56z5ascc5rE8+xhbOs2IPeLX1mScxFuwBZ/wY
8OOeEXvAkbbYUlqwB5yYOvDeLEv2OMfP95myx3mF9HXGXc/u29kDfnCgpOEV
W/aA77nEx45xZw9YtWB9j2l27AGfLFT8rG3DHvBD3YidpebsAb9vcGPdDWP2
uID5xlpvTYA5e8Cv5tXb62LLHrDy+tdu7AFf3dzTQtuWPeDsOQ8Cp1izB5we
tHJesSV7FCmk08dXpA62Zg+454vQvVXO7AFn2b4JaWDDHvCy/tajWlixB1wa
MPPmfTP2gOv/Up2rsGWPi9gPOx4dp2XLHvD6nR/m/97OHrBKQpRfoBl7wPmT
G9X+Yc8e8MM593vpi+MDNvgqDRxmyR6XFNKltfdutjBhD3icV60n9yzYAz42
9nvhNnP2gNe5Zt/eZ8EecGHK9+8e29kDXqrjvmCEPXvAzdY+ejNenz0uY7y9
VrGuyow94OiUEee7bGePy7y+23b2gA9OPtJbsmIPuG9mr4fbHNkDLtpm9jdE
jFdXFJL13zU+LczYA+6fFVGy0Z49YO/tPTbK872yB5y/fm3yEUv2gPNKRyyr
Fj3gh3fdLGZtZ4+rmE+G3fyaZckesHw60NKGPWCrnqtcPOzYA77QQdEl3JQ9
4DeRXSu7i/kcXuu/uPYwY/a4ppA0vx6uOmrFHrB8+XN5/6PsAYcenllqbMke
cEen+voX7NkDfu66cWGCOXvIf7/ZxU3V1uwBT9279bS6NXtcx/yy9eeljjbs
AbfuWmd2HSv2gCve3RnRyZg9YO9lDq2NxHwOX3iy9cFYE/aAN0zKf1lgzh7F
eH6Pn3pe3r8re8Cp7cuXfHdkD/j+htHFre3YA15UXfn7uDg+YPnlfhVz9oC3
qnrt8BHzRwluj2+D/rb27AFfbe41YZ8pe8DmBrrRD8zZAw4f2c4m34494IEL
yg0bWbMHnLbzvdUyMZ/fwHywc2a/bAV73Pjf+SRlDzhldIP4Vgr2uMHXm2zZ
A/5UtdH9lCV7wN8abI5eYMUeN/h+elP2KMX6JTD6/ks79ijl+2kt2AP2xvS8
1YU94JZbQjZPdWQP2GyN6velYn0F6zy8Jf0njo+bin/ffyHWu/DXLcscHRXs
AY/bNWFVf0/2gFdv+jT1hwN7wIdq1JrVtWYP+JulVZGmBXvcUkjxd+/12WvD
HvC9ZqbTsh3Z4xbHS2f2gF9caXpQPn+n7AEPGJffo5cTe8CTynaPfWjDHrdx
/8sX5rxzZQ94UPXehldFD7iq+alhO+3Z4zbfL+vGHnCdufdywmzZA+5ys22k
rVjvwm71h2k/ET3uKKTHlldafDRhD9jj9prCB6bsAReeip/hYcMesFWDWZvu
bGcPuGBy8a4xBuwBq+uc7HjZjD3uKqQ18gbSij1gF/kFb3P2gGOmph3Tt2QP
eOjC1k8+O7MHHDLbVE3bgj1g/S5vbLaKHvdwfB1d1uiZOXvAlwtqD95oxh6w
R07Dnj1s2ANWrNpy8Y0xe8Chda1H25mzB/zBf/5K+XhS9riP/ZmvwyAnW/aA
v7g9i59uxx5wxKyr7/4zZQ+4ouHL5UVivIIzRn4L/mDFHvBI+Q0PJuwBK6//
LObzBwrpfC3fvku2swcsv3wVb8QeD3g9GTP2gA8ZYUayZA/4+h8p10iMV7B8
eb0gC/Yow3ozaiWesuwBb5YvUG3EHvC4wbY3VtuyB3zpxV67ILH/gE98rf+5
0Io94LIxAYonYrx6qJCCIqJ1+zixB7wqd8mPu2K9C/teH+G/xJE94Bk/FB3a
uLIHHJ5i2LdcrK/ghKZqJ9Od2OMRnk/yBSgd2AOeOH66WZE4PuCWMRu/rXJk
Dzjvg/t/GWL/AceuauK2wYA9HvHzx3bs8YjXKxXzx2OFNHmg/vmxjuwBuz8w
qZphxh7w8MYqn+TxVdkDXrXNUmoj9udw22OjcjRM2QPu7rVKXdeWPcpxPOHw
ayn2H3Bg80fvWor5o5yfTxb7c/jbxHb1a8R8Dk/MrP812pQ9yv+3/lH2eMLP
hzqyB1z2vW1Ec0P2gAf+uLcxcTt7wMHDmq0xN2IPWL78SW999oA3BK3uYW/A
HhUK6anpi9UWpuwBt1Y9c+GLLnvAJ5L6T/wt9uewVrN9T7+L8Qre71v/VLID
e1Tw83eO7AEHDK43vp8de1QqpFrjtxbqGbMHHPerQ/wgcXxU8v1wogfsfHH9
AWdxfMCfGt+36yz2g3DU7xM3403Y4yn2qy4K//ZivIKrV9c+VWbJHvAT97tD
jMTxAad6YMO+nT1gefruL/YfsMcHvac+Yv/xTCGNv3FA47IJe8A1jXVzIsV4
BW/FdKVhzB5wh8WTS5+I/eAzvh5uwR5wUZ6a1jE79niO8eBnUMUhG/aAj9s0
rykVxwdcx6Nln3Vi/oBX3reZ+cGGPeCtJppzFlmzByx/nOyq2H/ATfQDp6k7
sscLjBfygOjAHrD88ZIV9uwBt1lS0WiZHXvA8scvT5qzB3zlrvb3xTbsAY/+
sFv1q9gPvsTzMfn6w+kK9oDbmxb/t8eJPeCUcbO7dhX7j5d8f6QFe8BPl5xu
ut6BPeCpnZ6elc9fK3u8wnyxaGq6v1jvwtfT1FxjrdgDXunZQPO+JXvA3Tq7
2W60YQ9Y77BLQgMxXsFttU36v7Rgj9fYX1xIbKshesDK7xeyZg849/GY5T3F
+RLYzbFx+y7W7AH/1hunbSx6wA9UWwe4W7AHPD3gbv5eC/Z4g/3GmY4h/SzZ
A/4Ufttyshiv3vD1Jyv2gIfLb+gX50tgLa1Ns7uYswccPnzK1U3W7PEW93/7
oTJdcXzANya5znS2Yg8YP43YKfYfb/l+O3v2gLftT7q1yYM9YPnji8vE+at3
2K9Y65/dasYesNEqpwPZ5uwBDzzd7IKPGK/gtgklbxeL/SAsf/3fVgf2gN+1
lYYfFvvBKoW04HGtkeXi/BVc3/jRteVW7AErv7/Dij1gx/f1fmaJ+QN++fTB
kuGiB2zVdW//S+L4gOv1eP9mpThf8h7r8zFdaz8U88d7vv9OwR5w1jpseJ3Y
A/Y2mHe4hdh/vOfn0cT8AdfRbDPkmVhfVSv+PU4W7AEb1xzp3l+sr2AD+Qtk
jNgD9h41wPSw2H9U83pA4vwu/HwznqBiffWB15uyYI8PvJ6AOF8Cz7z34fM8
sT+HTdzqnd9hxh4f/jeeKHvA3Xyj9lhYscdHrIfPqX385MgesFYLRdAqI/aA
PzXN6m0njg9YZZb90jxd9oDv1vRKGizOl8DdAu6puxqwByxvL//vfMknvj5v
wR7w3x6hPYuM2QO+a7Tk535t9oAd2nfqGizmD/iZ9sJB8npO2QMesW72yrbi
fMl/mK/uLL1dT5zfhZfXvfbyoTg+4J3zpla8E+d3YUU3g7Jh4viAl+q+71kh
1ruwlnwC0Jo9PmO9a40RYDt7wDMem3/REj3g3s7nVYeI/SA89eLhLZW67AEv
1zi4d5Mxe8DRP1o4V25hjy/YL1Qdr7AxZA84pk9tAwN99vjC97fbsAdsvDj4
3nsd9oBfmu7/etCEPWD5csx9DNnjC6/vqMMeXxXSXqcJ3Uaasgc8L3avwzZD
9oBryxtmPfaA8zbF9CowYw94SZFWgwEW7AE7hZREWuizxzc8ngXWwzR12QM+
je2o3ib2gP1C+lgMMmGPb7xeky57wEu6ZoYn6LMHHHVubevR+uzxXSGdbS1f
0YU94IhB6kmftdkD3rwz580EMX/Af7DcUNdhD3iN/ALidvaAYy9erT9kM3v8
wPjaPcZOXo8pe8BrLo84d8iYPeCd918Ov6zFHrDy+2H02OMH37+hxx6wivyF
h2bsASsC35Z/EeevahTSfyu8HzbTZQ94xZNtnY+LHvD1J9UqR4zYA1596PvC
rUbsUcP1hdgPwpcunduvMGWPnwpph2pbzSHi/BVc0fjkn97G7PGTn68W4xU8
dlzr3w8M2AMuLXKUErXYA24dPDRJocUevxSS/HUC53XYA15x1nnxPnF8wM5P
DYsH6bMHfLqV+eO/4viA7zd4L8UbsAfsM6j03ERxfvc39gdts3cF6LMH3NTF
a6yhHnvAVlP39JhqyB6//7/zibDF/MyeZuL4+M3rCW9nD3hr+aJehbrs8Uch
dQoN811vxB7wpYN+Y0eYsAc8ZF/n6iBL9oAtm270/b/zibD89avy6xXKHnDA
f2OTWon54y/W2x/aNiwxYQ84/BQeEPH6B5yk7xtxw5Q94ORqY21fY/b4+7/1
jrIH7LfqfX0dI/ao5S5d6rUwv65YX8HnptRupyZ6wL8ep039KeYP+Me3Tiot
trEHnDRXc26uWO/Cyverb2eP2u6S06TPj/ZvYw/YKLDRhTPa7AErr28izu/C
8scHkrXZA7b4mDN5mtgPwi+LNq+7JfbncJBdV7OLYj9Yx116v6Hj65miB9yw
9HxahAF7wPapg6Z3MWQPWHldU032gH/uj+/X2Iw9YFN5A2LFHnXdpfKxp75e
NWAPuFaI888JW9gDnnS63zQXffaAq59PGd9kC3vAl73lC0qzB6yd8cV5t+hR
D/dfvmCtNnvAhxYOUDXUZQ9Y+f1AuuwB+5Y0GnNAHB+w8nrrYv6AFek/a6WI
87v13aXz1t9qPdJlD7iZ/IULBuwBKz//LOZzeHvjH4m6huwB3wgbkZFkxB7w
uuP7CnX02AO+4DMjSduIPRq4S9/PFru0FPtBeOP3Mz9uifUurFx/67IHPHPg
tzpHRA/47qJwjxlivIJzmo2bf0mTPRq6S/tWLFn6xZA9YOX1v8T5Erjhhw5z
lojzV3D1ioLJxWL+gJvJFyTdzh7wyXNr0jYbsEcjd2noaI2py8V+EC56UH6/
mxN7wDs/f1tma8oesOugGd4FYn0FK9/vqs0esPL98OL8VWN3ST7dOtycPWD5
7S6aOuwBvz2/ZNFRMV7B5aOcrAuM2ANuIb8BVswfcEP5C43Fehf+uvPIlOfi
fGITd+le3tTHmdbsAQ8c+mPXL7E/h58f3fMszpQ94JPdFvjtMGEPuGP9M0/L
DNkDvnmmZqq3mM+b4vYfmLbZXvSAlZ8vFuMVPEknccQfMX/AT/cervYzZQ/4
rVm5Qbwee8Cteh6IO2nIHs3c/11XeRt7wH/edx3d15I9YPn0xzId9oDlr8d2
MmEPWHk+SoxX8Nq2TR1nmrBHc/TNXXh8tTF7wMEG96p9xXgFa55cOnCBLnvA
y6fNvJ21nT3g21XvBrYU4xX8PvrEwDxT9oCV19MQ690W7tL0HlHjPumxB+z0
Yt/i8dbsAZeeLXnzTLweBetF1kvPEPM5rDtD3+SDNnvAyvWSLnu0RI/QC3pd
jdgD3tKjUXCSIXvA8tUVz4j5A/46U2P9dSP2gOuW9NtYo8se8OPMVX1/ieOj
lfu/9wcZsAes/P4EHfaA+xfnd7EW4xWs/H4Usb6C5a/nTdZlD/nPR65f11yf
PVq7S1vTzzbJEa/Xwsr1tyF7wAkRRys7G7AHHDu5pEkzffaANU+r38kQPWDl
69NivQsrr3diwh5tMN50tNSQP2+t7AErP18jzrfDR3e0/zVGzOeweL+usgcs
f7xip5g/4INmv/OmiPO7beGJj+wq9dkDbv8k71pncXzAT1rc6r9D7D/g5Bxb
22J99oC3TH6/fr+Yz2G17+XzrB3Zox3mk9ptj1uJ1z/gFfKGVBwfcMGVZp21
rdgDVrkTaDNbnG+Hx2s0+PROnG+Hv63VTjuqwx7t3f99364Be8C1Rx/bvt+E
PWD5cB0p5nPYcsap+RlifQUrvw9TzB+w/HacL+L8LrzlwMymJeL46OAuHch/
5vJJrHfh4BGVdUq2sAe81lh/dG/x+iCsqCyKztNhD1h++TpajFewfPnly2K8
UnGXrtfCiluTPeAV5173Xi/mD/hQh111tmxjD/i5yyebaj32gLvnjn6dbcke
cNDzjV9czdijo7u0o7zss67oATc/O/tcuB57wMr9pjifCCs/fy56wF/+S+vV
Xszn8Mzjl9JHiPVVJ4wPf80Hr9NjDxjP5j1TTNkD7rj5aFFTffaAX0y+Pmqr
mM/hD+f2qUzXZw94pP+S7fWN2ANevXlj+3Rt9lB1lybIXwCryR5wx42PuxwQ
84fq/8YfZQ9Yeb5lG3vA3002xX0X8zk8TP7AmjF7dMbzqWNxYpJY78LqNY7h
rcXxAS88PSPfahN7wMrP94j1FXx0v078RyP2gHXV3Xc/02aPLlhvLNoQtFrs
B2FHt7VJc8T6Cp42O3NdqVjvwtGjZr1NN2APePi7YX1/G7EH/OVjiU2OON/e
1V1aqdcj8poYr+D9Ke3Ll4gecONHfcxWbWcPuKl8wWNT9oAfHfNwLDFkD9hF
voCMOJ8Iy6fX5Nc3lD26YT4Zd9zyqj57wI6OGtaPddgDVl/Q8dplHfaAx1yu
uXZOvD4Il8T6reioxR7wCuPkyBc67NHdXZJPP5/eyB5weoa2odNW9oAb/6p4
eVqXPeDLJjcuLdNiD7jgcGlKu23sActfZxaiwx493P99fmgje8A2rdP6Ra1i
D3hw075/+mmyB6y8vuVG9oDHb6v7WlOLPeAB54MuJIn1bk+Mbzk3aj3WZA/4
Yo5N8xpN9pB/zvNVyh7wynZZh7O3sgd87dXss/212ANWk79gUZc94Batrt54
KvaDvdz/fX+EOF8CL35zpXSRNnvA1YE9a40TPeDSzu/VcozZA65n8fn7STGf
w51qtw/qYcQealjfFqwpL9jGHnDc8KuNH2xnD3jMs12dzokecKFK3+X1DdlD
jfuDTewB7zfyK5opjo/e7v++T0eTPWDl9/uJ16Pgx/sH3Vgr1lfwmz4XRvzW
ZA+4T6PVUpIOe8C+b/a77ddkjz7u0vxeP3tcWcce8MKhwyNfb2YP+EBC2OOx
m9gDVl4fT8zn8p93T7arJY4POGtGYk1DffaAu9j7e3/bxh598XiYPwr/ZMAe
cPvLhXfviv0g/KZBk/wwE/aA2707fX2hFnvAzc1VtvqJ8Qq+cLr4uOkW9lDH
+vTyz3ExYr0Lp810Cp0oesDzJ1w+s12TPeD2Y42HTzVhD9j+WcsGCYbsASu/
f8eePfphvZ4T5vNB7D9gebvlKnrAg1pN7h9mwB7wpz4rTG312QPeVfdK6xF6
7AHryRdoNGSP/u5Sy/fXHxiJ/SBs+d765ChxfheWTxfJ61NlD/jQ2ejP3zTZ
A8bu8Mgb0QOWv45goxZ7wMrrA4v9xwDMj5cq/6iJ87vwvOLPbbT02QPuNyvy
6qFt7AEXxZeeqRH7D7jx9utnRuqzB6z8PpLN7DEQ69Vs99Y/xfEBP28+7L+u
G9gD3vHrTIGFOD7+X1F3HRBF2sBxHLuxu09BxQDOwAAZurtzgd1lCQ8kVBAL
1sAOPMXCQAzOTtSzDwP77PZszz4VMdD3N+Pvef3zI7cn+GXmeZ6d2WdgQ9Nc
Zw9xvoLd72/IXRzMHnDG23G3xoWwRy8cv0+aPdSp2QNW9gMX4zm8s/XazsVx
7AG71jlcPDqaPeA7j2fmHdGwB/y074o7M0LZozfmryltVtVVsQf8l+3G+Dvi
/V14/JfBw8+KHrJbuM0dI9aDcKJ8wMayB7zz66GAArE+h5X9MeLYo49eyoqf
ZrBW3F8CnzPvlLVfvJ8I281uZbVbvL8L/zqqd+eOYjyHW23bezkthj3gpP7P
Z7xOZA9TvVQ4wr+/jegBT9TZ5v2VwB6w/PimhmI9CJ+2HbI2RKwHYeX5X8ns
AdeWJyCR7GGm/7E/mbgeBSufhxTrD3iC47O/D2rYA17dqtOF6qnsATvW3DPd
LII9YBdd1EOtlj3Mcfx/XTe5MpI94H9H4Awsrp/D+wNtR7lo2APe2sYtuK2Y
X8Hybo9dotgDTnecX15TjB/mnK+JHr/i9/FW9uBH0ewBm6RHqhfGsQfcPnjW
nGxxfMA1e+2ZVqpjD9j/pIF3qRg/4DrN20U2imaPvpgvr1H9ckfMd+GaH6t1
aBXHHrDXs6jK5Wr2gPea6nb11LAHrNxfG84esN4r7b9fxPq8H15vvW56M7Ee
hF82+r6lSMyv4GoLwkvvi/Ug3GSq7am9KvaAX72qgr+SPWD/QS97DBLr8/44
fluvmzFenK/gK39VVV0Q63M4123WkKIw9oCV/T7E+4mwvL3mRRV7wAZ+NQ3j
otkDnr5me97hEPYYgPHsZNrYjrHsAbf4OuCvjAj2gF/mHO4/Kpw94FWGPW/9
F80e8Mc8+QIte8ALIsxK/j+/stBLk85gAaJmD3hc+r9lOjG/gpXnT4v3E2Ec
HStuR7OH/PWrmpmjxfsl8KuFXoH1g9hjoF6y3Xl46lMde8Dy8rGp6CG7YEHH
EjF+wEv/qTlmXBx7wIVby0ftEj3g7PyJ9TLF+mOQXvpz1KX8Rmr2gF/cdLGv
EOM5XGq1YGh6NHvAD0qPNBokesBJU8OH1xQ94MgJY9P/jWEP2LJ8e/C0cPYY
rJfKIxp/TdayB2z21slHJ+a7cNA2dZdGYv0BK/vBxbEHvGzpypIHEewBK9eP
xflqiF5a2/X58HQte8CNH/Tf/K+GPeSvP07VrxTrD9hk40EjAzGew8r9UGL9
AW8JfLl4ThJ7WOL7fXMrq0S8fwVP7PPP+TANe8Bve29o+1rMr+AJOdOb9w9m
D3h77dLA8+HsAcsfV2gj5ldWesnPqOyOrzhfwfLjX9qI4wN27+d82C+KPeB+
8gcuk9kDVvazjWYP2DoobOtBcf0DlrerfCTeLxmK9YhDN7eNKvaAs62MfReL
4wOWb/cMDWAPuInXyL6FKvaA5cuJaaIHfHxivltxIHtYYz5Qv6zf4mHsAcvT
xxxxfMBWV2bUTxXjufXP9YDSAz7a06XgubgeBTfUWO2U5/9KDwnzObNucXmJ
7AEPVj6QxR7wmc2PDQ6L+xngHZ3mf0wR1z/gi33WLHol3t+FfesZ5fmJ+ZWN
XsJqOdUsjT1gZb8ScT0Kbl6t62IphT1gcX2zif5Q2UpYfjvHAk6W/wBW9mfD
+eDUSodd7+Bt14ybz8TvWzfz2hva2WL90H5jggv+e/nlDvCvOPvswtfves1c
mAQ/c8AKCn//EPkPYPnjpAvx9fwk/AWwsY9pRT+8/n3lpYxn8Ld3/aLm4Of3
xsub2P38/dzQLlQzBD717t6rDfj5a8t/AM/aqKt9HP+9Rv4L4OAA04MX8e91
GN/OLriNPCHA998eL78LF/c4Obgd/v7MZ8bmte31Usflc5btxr/H5Qz8Aaw8
jw3jtfzjhcLbeuVXYOIuyd+OHk55csTZFF+XX74BtvzgrL+J85njrneVl+B6
TnNct2YZS6vwz1UJr8ladmnhCGPpG348Ywe95PDOoMUnfP/yt+MF17P3Kls9
0liSX54By49rl+9fVXo4/Hw/VukB15YfQCd6wFKrjFdW6ezhiPWPQ/0h8vVI
5eWwcn+O6AEr+yWLHjBmo/vyI9kD1r0bWP9xMnvAJy60C/k0gj2c9D+e56Fl
DyfOD4ezB6zcHzqcPWCtfEN6AnvAjWqnG/+Wyh7wB521r30SezijF4bb5aIH
HP7kbp8vv7EHLL9dbZzGHrDyfKAM9oDXnj5jsSqNPeDYVbXX34xnD3j66ttP
1Uns4YLz2RznmxWJ7OHy8/qh0gMu7Nhg7Wkte8ALR3wPzk1iD/it4ZvVkxLZ
A04xqDwwPpE9XDG+lU6f1DmBPeA/OtXcWy56uP5cjyk94NM746rcSGIPWLl/
KpU9YGV/CR17uOH1A/4YGqRmD7i8x3FNio494Mx56WceJrIH3OX2uR4ndOwB
Z0u6v9fEsAd83rBkU348e7hjPffLlNwliewBJ/fcP6BtGHvA8naYt+PYA06U
N0iPYg84d8/qhH0p7AHv9x92+nkUe8Bvpt0b3zOFPTz0P/bfj2MPWH43Lz2K
PeDY5ce7n9OwB3zn0S8HmqrZA77luvnMsQT2gE1aGxSXRLOHJ+bHl59eNtCy
B9yoZkFWQxV7wHdbLizeoWUP2CSl/YNpavaAlee1qtkDzktyeyjfb6D08NJL
fb53riwXxwdskuw0sHcce8BWb8yDU2LYA97a+l7OsHj2gNP+rHohT/SAe2lb
3w8exR7eeul2zZ13b0SzB3y5lvyEBfaA9644oPXUsQfcesPAy/L7tUoP2OlU
docENXvAC48vnmsTyR7wo+5Ss9NR7OGD9cF1ae81DXvAbvP3Fy1VsQes7L+q
Zg9Y2c82lj1g5XkeavaAi8c3OjlHzR6+mA+ZrLUyEuMHrNwfE84e8KEuJv4W
QewBr157ovP9WPaAr2E6mhvIHrDyue9Q9vDD60ctsfBMYA9Y2a8vlj1g+XL6
8Fj2gP+5cKxxYjR7wM0k822aWPaAHzpjwRbBHv7493nvfXOy6AErzxeJZQ94
ZOtvFxto2APOPC1pv6rZA75Q69S181r2gCubvL3yKYg9YPny1FQ1ewTof+xv
HM0ecM9fB3eqo2YPuKH8CxvDHvBEt+NLdRr2gGudbe1zQ/SA0w5cy3qrZY9A
zEeejX2QmMwecPuwc41mxbMHPEq+gSiBPeCaujcfp8ezB2zz5ybVlkT2gM9U
yRk0WsMeQXqpfmZ1C18xnsNhRsHtzg5jD/jWivKwIfHsAdfcbzHZIJg9YKy2
9B9U7AFXe1HoFzSSPYIxX/MbWj1AnK/gjf161LgtesBFHpettsWzByxvL74r
mT3gxg9XTFwUyx7wWf9cp/ta9oANql4pjkhkjxDMH+QbVOPZAx59Yn5Dmwj2
gGtMP7pIFcEesOP5fJdL4nwFYzRtkBDEHvDRmEs7y2PZIxTrtZ3mI4+o2SOU
7z/p2APWrpu2/n0Ye8AfCsrivaLZA67sXaVi7TD2gA9ttxp9VMseYVivDtg0
/qqOPWD5f9dUHB9w/cClCb017AE79Iq5Fi3mV7DzwbHtB+rYA16/3KL5+ij2
CNdLw3a0eyqvX5QecPSwzids4tkDHjdjT2KdaPaA521aNGZ7BHvAk2yrt7ON
YA9Y77sj1VSMH7D8OOGx4ewRgfmo/EAKMb+Cc28MmJETzB5wpLyBXSR7wKOP
9xg8L4w94Es5LcfWiGYPuEViyQkrcXxEYj2UsdXMPpI9YPnjEquj2AN2XmO3
9okYP2Dl87dR7AErn9+MZg+4W9GKm24J7KHSS59tT2R+Fz3g67X/ev45gj3g
QW8S9vQNYw/YuJ9Lrx5iPIeV5wFEsgd83Lm8dn81e0Rh/rO2Q/zwMPaAled1
JbAHXCUh4XqoGD+ifn7/Sg846eCYbTFR7AHLl+dSg9kDVj4fLnpEY/1riAVQ
DHvAmSNmVbmeyB5wVq7jqEZi/ID/2XHPQRXPHtE8X0eyB7z+o79nVgx7xHB+
H80e8OXQ/EkjY9kDrrG6suGWWPaAMzPOZT+KYw/56y0Ozc8W5yvYaPNZ805i
PFdj/Txx6cfvIewB5w+zvBajYg/Yr/rA/dNV7AHPTikt9RHjB7z0V4u7uWL8
UHM8HcYeGvTt/C3aTcce8IiywrbR4viAZw+UF5jsAecFNE76NYY9NLzeq2IP
+fWbuhtVV7MHXPe/7XOfR7KHVi9FTJU+NAxlD1jZn17Md+FvDbcEvhTjB9zT
p3xBaiR7wKdcuo/trGEPLa+f6tgjFvO5Vh2+hGjYA9apMucUJLAH/G33vPZt
49kDlm9Pku/HVXrAA6of197SsAdcWGb2qmY0e+iwnm9mfeyWmF/Beye3buMV
zh6w8jxicXzAEwzfPaoRxR6w/PHxzAj2gOW3U76LHnGYn28PjZodzx5wH0vT
5m3V7AFLFd6rjMTxAZfd3V94bBh7wFE1KpLeifEj7uf8R+kBmyYVVvlTyx7x
OP6+Jhg2EvMrWPk8uhjP4bgakzckifED7hR51fRaBHvAt8/PXzYumD1gO5w+
OqrYIwHjibb5gGrh7AGn7TnsPUXLHrByf20Ee8ANF/3XeV0oe8APfiu6Givm
u7DyPPBw9khE7wMmLU1U7AFX8ZjYwCuIPeBuTdz7bw9kD7hi5mar7eHsAb96
fmhQFzHfhQ9lOc2UxwOlxzD0uYkJgThfwfLj36382QP+J2u8vjyUPeDqD+79
ba5iD3h7V8mjdyJ7wPL2W7M17AGfrGo8/P/Hx29YD9VOefQigj1gI8uVV5eH
swesLR0+wiCcPeBv3f89bRXOHrDxb8Wv5mrZA241P77fnij2SEK/c33ufo5i
D7g83zl+gFh/wPeW+xqVBbIH/Oj8Lzc/ifU5nD3qv2dbtewB42yt6ip6JOt/
7GcazB6w8ryDYPaAXRra/ZGnZg94F5abgWr2gD+UP1nVWc0e8ML7xdtex7DH
cIy3/bf17K1mD1jZnyCcPeBPZlnXR4rzFfzsoslnOzHflf/7lEB7Dw17wFby
hn4R7AHvb1uvrj6GPVKw/mw/PMJczR6wsj+BP3vAyvP3RA/569qDr9JV7AHL
b+d3E+MH/HCKa5fYSPZIxXymafeYxmHsAX/Z8KtfaBB7wNH39nwcHsIesPJ8
lQj2SOX9pxHsAQfVaTGlr4o90vQ/ns8ixg94c534mTbi+IDX2Fo2MRXjB9xl
ry6iMIA94BerD/R6Gc4esEnlxO1hfuyRjvmQxzKn0iD2gMfsMjQsj2QPuFVm
SNN64ewBh0weeKVUzK/ggfIN7mL9kc77j0UPWLPAqs6wQPYYgb7mjzcZifMV
XNcl9oOhWA/Cfk//PNYnhD1g+e20qmL8gNUT7Jt2F+tz+Gu7jr3PiuNjpF56
Pqt0wHpxfMBFCfvqHIhmD/hVN/WYfHG+gq9YmO3x0bAH7NK4deDbSPaA5e0j
N8Szxyi9tOl6mdu3IPaA1/lP3bZbjB/wgtDXFjdC2AN+ZPQ976A4PuCr5SPd
5PmO0gP2ly/QB7NHBn6eyphdmgD2gNtO6rp9tIo9YPl23bnB7AGbxXWuUujH
HrB3pd55sj97wMp+OWJ+BbdZs+uSjeiRqZfiB523+82PPeAAr8cdx4axBzy3
werpHmJ+Bf894Ju9Vqw/4BbyBnZh7AG//9S9S5849hiN85PNghpNVewBO8o3
xISxB1xDvkFH9IDXBaoimgezB/xZfvs5jD3gs0cKRlaEsUeWXloS4lYlXvSA
LQzaNuocyR7w4MeWalUoe8B+I2YP2xTDHvCegEbVIsLYAz7m7bnjD7H+GKP/
8fl/sT6HWyR9cnaNYQ/4m+OQpAote8DVxuzOfBDOHnBOFfmOBPaAXXoeWPkm
hD3gQxk1G1SGscdYzE9vJOUki/kV/Hns98elIewBmxSPK3onjg/YSH7gTjB7
wNUivlQdLdYfcC95g8RQ9hin/7Hfiw97wOFV33itD2UPWJ4++ojzFbw6oPez
7kHsAVddeqf0i1h/wNYbLBImhbDHeL3UIfm/sPQY9oBv7Q7t1kecr2D59llr
f/aAF+1bMEeeTyo9YO8qZgU2ogesfN5dHB8T9D+eJ+PNHrCyH6A3e8CeRtWk
5ir2gEMLao3SifMVLG/3nRLEHrDTsYR330PZA27/dOWuBqJHNr7/WJO/uviw
B5yxyym5RJyvsn/2U3pk//x+lB5wdOXyo2N82AOeXH1Gn+RA9sjB/PT3rOyQ
EPaAN1hmb/FzZw/Yo2Fd1wuu7AG/aZZaVBDAHvClekPPnHRjD9ivLNEo3Ys9
9JivdJxwydiRPWD5cSGPHNgD1mS80G21Zw/YpP2G72ne7AH7NPd71s2fPWCP
d7P80t3ZYyLOj920vnZu7AEbyRN8H/aAw6wrdWe82AOuc99y6SF/9oD/qZe3
PieEPeDKXNXWyX7sAceffBD/yYU9Juml8+etD5e6sgcsb3fRwZU94O/Wnvlm
ruwBbzmxuWOMH3vA483DtpmEsgf8/nNexa0Q9pisl+rPiavqIOa78DP7nPWx
nuwB5yfE9q7hzh4w/rbFv3uwB1ySgQWiFXvAOQatB490Zo8pOD6KmhScd2OP
KZy/ObEHbGvTI3SPF3vAw/JXvrV3Zg+4WWSOX0dv9oBV8gOhfdkjF+enySee
PfdhD/h4rFPxa3f2gJX95nzYA7bA6fyoK3vAyuetPNgjl/NTf/aADwelP+8f
wB5TsT7bEeCi8WIP2ORewRMvP/aAV/SN9xvhxR5wZubgoPm+7AG/udfNcIUX
e8DHPi3xzvVmj2k4X7p7H93tzR7wl5FNGn/zYA/4wKcGTRv4sgcsf9xA68Ye
cFttZWyML3vAs1v+/U9nd/aY/nM+pfSAfR3DDdp4sAfcb9UOiwpf9pjO630+
7AFfGVRTs9mJPeCtLeteM/Rkjxl6qfazHqm5zuwBB8s3bLuxB7y0dWXcQA/2
gA3kBwx5sge8ePvQR/nu7AFXOz2mlrULe8ADnXP/q+HBHjP1Um/5Bh4xnsPd
+t4JHB3AHvD1nftvz3NnD1jZ7y+IPeAa8g2cYj0Iy9O/MQHsMQs/74DSB6t8
2QOu96qWpZkze8DrvVKneIjjA1ae5yiOD3jKAAzQLuwBZ3Zu3+GIxB6zeX3D
lj3gaZ0HLSqxYg9Yvt3w8xD2gCM86+S6iOMDDry6cvE8e/aAfQsyB70Yyh5z
OF8Zwh5z+Pk6O/aAn6e6Su627AHLt29Ot2cPeLz8AQg/9oADvH0+9LRiD/hS
9KSwoa7sMVcvXZzSZ12yDXvAUotVdvec2QPu5/7ber0le8Dy7S1lQ9gDfhS9
8ko/cXzAOs2cfbXt2GOeXmrX1f5Tjid7wPYJN0r7+bEH7OFqs3uhPXvAmfIv
kBd7wPLjca45sAe8vVv2mUGiR55emvj2YomFE3vAteQPePuyB9z1yn0/A3f2
gM+POXt7kxN7wE9b7G2S7coesq/ZGG0awh7zMR+VLwiK8QNWvy5t+dKFPeAa
n66fGOHGHrDyfEkxfsDm49p8fOzEHrB8ebGnOD5g+fJmmA97/I7z7eiPx7Mc
2ANOW3pzomylB9xm2pA7D53YA/Z//LjtBQf2+J2fT3FnD9ghJqfNAQ/2WIDf
h8kpFrmiB/xMNa+smRt7wKcvdc2wE+M5/AXDTx1P9oDnOt+saCp6wO+O7xgw
04M9FsLFZxOyPdgD/mbc7Jd73uwB/7XlaP57MX7AJh1aXv7FlT3gHMt9Y567
sQcccmu8ZrA9e+Trf+yn58Ae8OOIDxMyndkDDg6qkWDuzB7w86OjCwOd2QPu
NaFHtVr27AHL2zM42LAHPLFHWdFbO/ZYpJdumtXNOe7EHrCNvCG6GM/hyr76
ikOO7AE/qhfqfMiZPeD/spZ8eyGuf8C2kQ2NS73YY7FemqA+V3DKnT1g+fHM
pWJ+BXeUL3gOZQ94b2KdTyuc2AO+1uBmC60je8B+Ic1G+ojxY4n+x36aruwB
N05eNn6fO3vA/R0mXNwnsQd89SYmlHbsAbvfu3Lb0oE94OIcH5dlzuyxFPOL
pbdee7uzB+xkZV84RGIPuOq7OT06ivMV/OHagio6G/aAE+QLvrbsAa8vf5Zx
eiB7wEv7NZj2WMyvluHnKSn9esuZPZbxeqo7e8D3y64PKXRgD3jpmnOGJY7s
AS+6smbrfkf2gEfpXu6q58AeBXopZb1rWLgde8A28hsQDuxRwPvvxfEB97po
2jjZij3gubYhFZ9t2QPO+nOOYUMX9liul4bXW/BvVU/2gBv3v/Ck0J49YPz2
1dtsyR6w+dm7E23d2QNOLTwRamfDHnDL6Gmp8ZbssQLrSfmEJI4P+OqBCZEl
YjyHY3C6fi2xB7y7a60XCbbsAT/euNfwslifw24bZjgOdWIPOOxsUUmxPXus
1EtRaYYFdcT5CrYLcC9aLrEHPFD+QKXEHvDKA1rPhVbsAUcWnG1eZM8eK/l+
rjt7rML41urpjZbO7AFXVC5p2W0oe8A9thisqS/GD/j3cUeub3RgD7iV0VPT
9xJ7wFWOTGnS24Y9CvXSqT3Ngn53YA+47vXMtkvEeA73mfF+1Ugn9oCHZrz8
e7Ibe8BXfKUb353ZAz7mmVHH04o9Vusl+XH0I0QPWP0q1HaoOF/BixzzppuL
HrB8u1pHJ/aAW5TvOKqyYw/4yZf1b/92YA9Y3i4oxpo9ivTSwStFjk/F+QqO
23TR2c2DPYp4/cSNPWDrR/m9XjmxB9z6fnDL3TbsAXc6v2jHelf2WIPzy6Y3
fVrasAesu7q/+VQf9oA3lQw0sXBhD/hk3upEY3G+gld/Pmvq6swesF3bCQ1y
xfpjrf7H/mGiB1zxpXTYSVf2gHdN9s1q7MAecNLXqWWTHdhjLddvYn4FK/uF
ubDHOpwv6jZcHGHNHnCdqTtmWtuwB5ylN3VfI85XcK1tBaFjHdgDVp7f7MUe
6/h5TDv2gKMyjE6mifnueqy3rFs2aC16wJhN/dnBkj3g5L3aKRXW7AFnj5zS
rJo9e8BPP3R7u8eOPWCzRtVPnLdhj2KMFyafrkWI4wM+t7J+gLk4X8Fh9s3y
LAayBzzPKK3Xa1f2gBs9Hmn6Ucx34e5Xm514Yc8ef2A8lQcUF/aA14xNG/9B
Yg/YMfPxoy1u7AE/SPHp/f/xHN62v8X7O/j+/gf9Gfqk
         "]]}, {
        Hue[0.7946117974981064, 0.6, 0.6], 
        Directive[
         PointSize[0.002777777777777778], 
         RGBColor[0.571589, 0.586483, 0.], 
         AbsoluteThickness[1.6]], 
        PointBox[CompressedData["
1:eJxc3XVUVGvj9nGkpFNSESWUDgUVRd0qBtiN3YXdmIjB2IUN2ImF3RhgdwcK
ghKCNChSvteec92P7/r9ddZnHcBhf+euYaL+yKm9xqiqqKhc1lVRkf87N36P
tee5CKn7yfirLpKL9LrrSKNgOCHKN3SYu4vk+cVBMxzOHnLd9pKni7RmUmbF
Mbg87O0me18XCSp8BY+oM7h5ho+LFCB/AawSbOP3yttF2muNn3A+Qmo1P2HR
dw8XqRJf3hW26DC/5zULFynY7/yDOfDf+Ss0ftu7SFD8Hvjn5MZmaVYukpH8
BfC+oKd1x+u7SJPlfxBO+hpQMrHCWXqIL7e+ECH9jrPQ+VDtLDlqhm9tB/eu
Oa/ljkpnCVozCe5j7X3uebGzJP86W+EfUT76qzOcJfmfj4fXb90xzjHXWdqG
L8+ER+0wPf+w0FkqeoULcjFCsh2TqLH3h7PUDZfHDw5Q3NokfXOWYvHrjIRb
OWYm1s12luR/fg28cPj9sPAsZ0n+8vPy/4/7dlOC5cv9BW755uKIWp+dpdry
Bb4UIfX4llwZkeosKXvA71KzXL68df6vBzwpcvW9T5nO//WAfYK2Vzvi65U9
4JRezywWvHf+rwe8zKp33L2Pzv/1gDfcbXJs/Hfn/3pcjpC2uvT8te2T8389
4AZWfroLHjn/1wNe2HDsDUtY2QO+pT7ly9ME5/96wKMuN1dJu+f8Xw/42sKc
hPmP2eNKhORtf72l1kP2gMMjJ381eMIe8NtT2hPWPWQP2FA7paJ2InvAdRW3
K80esQfcovmpDnPussfVCKljcJ/EH9fZA16Tmq2yMoE94LsDjH1f3mcPeKib
3qbX99kDflEwVj/5JnvAGvsbjun1mD2uRUg790ZMHfGUPeDpG43SdR+xB/y5
4NqPbTfYAy4avuZLqwT2gJe/95jc7Al7wAsah8QH3WMPuOHKq4bSHfa4HiF9
iz2bv/oBe8C+Z13d7e+yB3w+7ohN9R32gB9c2Dcy+j57wFtMlvYtvcMe1zl+
brPHDdwfVkT6hF1nD7jmcDW7xKfsAT/6MzL/7n32gFNCYi7Xuc8esHvbM2Y+
d9kDbjDTLT/2JnvEo2/rysrft9gD1rJb41MYzx7wCduo7x3fsAec/nrUIM0n
7AF/MFZMqneDPeSvr4rJfXmNPW5GSKk7XzicSWQPuN/Va88inrAH3Cc24OOg
R+wBn7H6unTSbfaQ//+Mbj/33WUPONZp6JjJCewB+7gmKa7fYI9bEZLu9r4f
9G6xBzywc40Jf6+xB9xhhEV7w0T2gMPPOvcPFT3gxl9yDsZfZw+4vYFx0yNn
2eN2hDRgQi+dqxfYA76VqTC+c409YKcihx+7rrAH/Pxqh8fhF9kDbpDatu7t
G+wBqzzQNu1wjj3uREhhnVWqnS+wBzzCd1tck4vsAf/S8m0XG8cecEFCm7Zb
TrMHvOPIzPbOV9gDft3tabrmcfZIiJDyfroavjrOHnD4fNzBY9kDDm4WWHz/
PHvIfng/T/UCe8C2y8yODDzHHvD++ROHHz/PHvDAQNf4fZfZIzFCchw0pJv2
ZfaAv5ueLZZ/H2UPWLeNQdCOM+wBd3UrMPtylj3k71eTzJpeZA+4slfrqS5X
2eMu5pvkmcP9zrIH3C86xP1JLHvADrsk4zVx7AHrHw+1L45jDziu79K7qSfY
Aw4fsK/T7+PscS9COjx83bkfR9kDtpvm8GL4AfaAa7/rY75iK3vc47+/iz3g
rp9dVobvZg94epZ73eRI9rgfIa1+XKgTsJ094OFnItZ8jmQPWKX/2VH2G9kD
nmmwW7vrZvaAP9n00tu4gz3gJe0XVxlFsgds/ut8wrBI9ngQIT1b1fL8hq3s
AXdJKDD23soe8F+HVnOXbmUPuNWjlbpSJHvAnhNHhp/eyB7wxfE1PvWLZI+H
EVLk+hleUSvZA363bm7He5vZA3a4UqkoWcMesOWr1PprFewBP6o9PKPFSvaA
AwMN2x1fxh6PIqSpo+v+WbaKPeD7UZXmMVvYA95R2b06bx17wLGjVY6mbWMP
uO4URcTdjewhf/2B+/mTN7PH4wipOF3jQ8cN7AG7rgw/tWgne8AnJ9kWbVvD
HvBBn6j7IzayByxvN3puZg/YVHdh+0vr2QOOSFvf9M8K9niC9cgwdLhKOHvA
gTFLGtxZzB7wb7W6ltJG9oCfly5q1mkJe8DrNQvMZSt7wKk7xnRXXcYeT7H/
Mm1bc8hS9oBXONbt0WQFe8CvHmSadV/BHrB9hM29g6IH3D1Uu9si0eMp799L
2eNZhDTFu3VTnxXsAS+45T/6URh7wGemXG/RKII9YOxGh7UKZw94RJMaEekK
9oC7tVncZMYK9ngeIQ0KHerSZDF7wE6jFu64sZw9YN0hq6RSBXvA7vKGYQ17
wBO+dvT9qWAPOG3A0rVLVrMHXKOyd2zAKvZ4gfvfkfsX9VayB3x6UY0b08LY
Az4XesYrIII94NvHDB3yl7MH/PPPrvSz4ewBP3yi4bFhBXu8xO031L1weB57
wCdS7X7PWsQe8Liip02aRrAHHKG+1mPqHPaAk4N7WG4JZw+4+cbSN9kL2ONV
hDTDer9O2GL2gCc8CN0SFMoesPHqk3snzGMPePjcq8WJC9gDPv7zml1ZGHvA
dsdWbH44nT1eo+eB6UdTFrEHvHidQ5vL89kDXtbr/AzPUPaAj9gvibo7kT3g
/g3kGZw9YKvg+4XtJrMH3G9MitntqezxBucZl+QH/jPYAy5v0HXZ/unsARsf
m2DxehZ7wNWLvQedncEecNF8L+dWU9gD3mdUQ9FjNnu8xfzwOvzEkTnsAY/S
O/GtbDp7wPe77B9aMJ094H5GakMqZrAHbDTbdsmbKewBF9c/an0jhD3eYT8V
9+C07Qz2gC+kfFq1eRp7yJ7YduCo8ezxjvuxaewB7/VtXf1qBnvAu5510+wo
eryPkOZXn+8ZM5Y94HuVn19smcwecNu42KGLp7IH/Cfizric8ewBb2tz4faq
4ewB25yWSg5OYg94sWV9/0/T2OMDzj/ygSGEPeDX42d4a05hD3jHl0jFihD2
gAN67u3+fQJ7wHdM51cFTmIP2YdGPWs8hz0+4vq+Wj3VaRJ7wMvMTbyuTmIP
2LF1Wv8TE9gDjuh7fdO8WewBNz7apJnxbPaAN+4t886Ywh6f8O99GXAtN4Q9
4FlDR20/Ooc94DO37wTumsoe8OpHEb5bJ7MH3LB84RbjqewB234oHFZvGnsk
Yf+/UDfn3kz2gNXlDdNI9oCLdoQ/KhvHHvCvCx6+bYexB4zVNevdKPaAi+cs
f710GHvA7Ze8vhYqxsdnnI9urF5rMI094NcKj6NTR7AHPGSaZtjN8ewBf6u2
f71vInvAja3WZzaexh6fuV6EsMcX7K9N9TKtp7AHfODp9CmmU9gD7vrHqM+6
KewBVxnVdouexB7wYeT9NZk94OD+GiHew9kjOUJ67/lBP2kse8ABd35Xaw5h
D1jbuvGq+QPYA64z1GjTrqHsAS95V1nWeRR7yN8vX6cB7JGC/cohD6v7w9kD
thinN3PpUPaAH1najvUcxB7wBp/LJ90HswfcStO124V+7AHbzJ41eN1g9oBX
XvbbqjecPb5iPbszvt/FYewB+7Z5s0hlJHvAhuH24ZqD2AOOUkkoyhzEHvL3
N76l8XEge8CF4TZ/NUayR2qE1HtOeZshg9kjlfvHYewBt+uT+rxgKHvAvRYu
bDtnKHvAdc1DuhaPZQ94r88bJ4cB7JGG8fDCsc783uwBK75eXhvViz3g1xEJ
r24NYw/YsODgiscD2QPeaTQz8G0/9oBxWuvtP5Q9vnF/PYg94E6Wmm5XBrIH
nFc/dUFYb/aALy10cGwpesAhSV46S/uzB9zCqo7j6aHsASeMjh3eZyR7fI+Q
2ujNytUNZg/44phbA4KGsgf8IE/VUaMbe8AvGii6Nx/AHnB47vDEVgPYA/Y8
vDNv9kD2SI+QTHqkavUawB6w/HDF+0HsAZc0xYrTnz3gJjM7hewbzR7wnpbb
jwUOZw840OjUkrZj2CODjw8NYw94Z9TUgN992AOuGKRa0H0Ee8Bjv7Q23z+K
PeA2l7b7dOjNHvAQn9H+QUPYIzNCyvp4onzwEPaANwV4HggW4wNWs0vceq4/
e8DTM+908hzJHvAgO4vo26IHnNbCO+duMHvA65/Yh3n1YI8s3N65izJOdGcP
+H3Pt+o9u7MH/GLxwZV6vdkDbm672/FBMHvAQ3oGafXryh5wtqbO9cj+7PED
/cflfB0+jD3gNkv0bFoEswfskmhfWDSYPeCkNeNbHB7LHvC6Ng2XG/RiD/hD
qe6chH7skY1ewUceyddf2QOuWlHXe/5Q9oD9gxz99/VnD7i6oDhl2TD2gF9u
iVncoz97wBsad/2weCB75ERIp1536pzelz3gtbh5eb3YA27U18vlmBgfsHVZ
T/2KIewB5+50rBHSiz3g9a17fozrxh5wWLx7cGxv9viJ21MfB9pO7AGH6jo4
Le7CHrArtl9FHdkDDpvYMKhtEHvAI7uO6fmhPXvA90dP/7upDXvkoofxwV4/
O7EH3NFvR9clgewBK69jF/aAl2bMzJvTnj1gtZ0x7fO7sAf8qFvro2v6sEce
zmMKT9P2PdgDnhd81Pdpb/aA65/0zlregz3gIRaLp7Vqzx5wsEpvTYMe7AHf
69Ht/PFO7JGP3/djy3nBndgDzjVw1uzUhT1gs2nPi4+0Zw/42zfTs8Ud2ANe
3Cv3dWEn9oDf13rw060Xe8AP66dl9OnFHgXYHz9LtprclT3gskOLk/uIHnCt
udcfTu3JHnDwDLM1KQHsAf/pvKbcoTt7wKZjP1Vvbc8ehdjfZxk+9Q9kD7jg
5tafH3qwB7ylm8OOkA7sAS963ml5hx7sAT8c8OG1QUf2gFvNXVr1PpA9irDf
bIUZpS17wEHt1rXdHMgecP2Brp/qdGcPuP/zwPzaHdkD3lbzh/MM0QM2jS6X
ijqwR3GEFLO0ctL3IPaAp/gsuSS1ZQ/YsMHd+w392QOO/pzfo5bEHvAdiwa9
Ndqxh/z1uaM0brZnD1jvwdD8aok9SiKkTxn3Spa3Zw/4QuMuk481Zg+43HX0
Kb227AFPWRFn3VliD/jSTp3CTgHsAfe6smrgrhbsUYrzi9+ilsPasQf8S0c3
r2YAe8BLAl16PwlkD3j2907jhgewB7y03/AH2R3Yo5Tnj+bs8StCalZ2Z3Rs
M/aAh28a1jqxCXvAGhEnppT6s8cvPl7Rij1gP8d6DVKbswf8KPHkUkuJPX5j
fBwqTh3Qlj3gC593akd0Zg9YSzlA2QOeG75ZVbcTe8Dv45cMvdyCPeBHx2JG
hLRjD3jGmj9X9vmxRxnWR9N8le7N2QM2XRIWtFViD3hO1dIvce3ZA140r8av
l23YAw7SU3VVdGAPuNG3yYfed2CPPxHS1Y+2Tpfaswd8OvuE+YcW7AFP73/a
7kA79oD3uWf2GtySPeCREfdM2wSwBzzxmnb8BNGjHOMrKLTt6dbsAS/SNqsz
VGIPeHWL5O+XJPaAr4W5BSiasQfsuGnRxjFt2AMe+WFEl/IW7FHB9bQ1e8DB
dZ5VhrRiD3hBt/kpZW3ZAzYpS3ge1po9Krj/aMkecMfmavaeogc8eMD+c0/a
skcl9qcdMja1ltgD/mXffnRwe/aALxztPkPRkj3gg9Na6rxvxx7waYd5p/Jb
sAf8V93CNURijyrcXu8tprmN2AOOLTF9NqUle8BjJy7a9ELMV/CFaQNWPJXY
A77hgxNTY/aAjzxce2lrE/aojpDk7ZtzK/aAtz/QGFfQmj3gNdZdEgrasAds
Y+v+zLIJe8C9ivsWnWnMHvCfCZ+jUrzY4y/2jw3uRBxpyh5w/TmHX8xryR5w
Zuy89Q9aswf84VLkygLRAz6S1cnjrx97wKnbNhw82Jo9YP06L16Z+bCHikKy
abl46uvW7AFbd1efXrcDe8DpO7cn5DVmD9ij2bKbw3zYA27yqPxpog97wI0t
Lvu/82ePGgppbIjJ9fq+7AHfxPCd6cwecKPHu9WbeLIH7NJrxKT6zdgDPny+
epuKG3vAgy6+s9D2ZQ9VhbTF2GJJB2/2gEU/ZQ/YcHTLC+XN2QN2/bX9S2RT
9oBPFe78uceTPeDog39GDWzMHmoK6cBcl6+7RQ94vNZ9twWN2ANWPn7UnD3g
zdseJRk3YQ+4sseExCce7AGfH1B65VMj9oDlPy/IPZU91BVScYuuY6/7sgcc
+lYto75YP+AbNcbGL2vKHvCCcef7BooecL2hOCH7sgds3u1Vpbcve2jg97Fp
WjnFhT3gnIy0qQuaswfs7D9+zpfG7AFnheCK+bIHfMeztPiwC3vAaTZfA3Wb
soemQlqu9/1juit7wPoJHRO3eLEHrLrHtoNWU/aAv175Pe2hH3vAKZOTmzn7
swc8Y+Kryav82aOmQto3YdXWl17sASssAg4e9mUPuOGXbQ80mrIHfMVih9lq
f/aA+467cKtuY/aAR4f+HHfGnz1ge2Pr2/d82UMLveOOFR/1Yg/4SVinm4t8
2QNe9zbjb1/RA44d6VK1XMxX8F7FpyZrm7MHvDLGedZQsZ5rK6Tts7Ys++jP
HvBq1UV23duyB9zB6eJS+fdT9oBxmnn7uCl7wOXz48de8WEPeEiT5plHJPbQ
UUgFZl/md23KHnCPB8+SPviwB2xcOdWxRSv2gLdXXX0dI8YH/HumTtE5b/aA
e7l2SZnYjD10FVJu0ONON8T4gL2uNTTUFfMVrOf/u66HH3vAyvOxN3vA2lMO
Ttrkzx6wNOnHyz5N2QPe8rFe5NoA9tBTSB+iLDdH+rEH/Phdud0+d/aAfTqr
vnnTnD3gZcm126k0Yw+4W9R06/2iB9wq+3T/4Gbsoa+Qss+4qz0T6wdc3BL3
CG/2gGfctqqsas4ecMKluCnX27EH7HkwoZ1lU/aAw89tcWvoxx4GCqlm6Ks7
Y3zZA3579kJ8p2bsAUtd3QflNGYPuLiP4rOe6AFH312zor7YX8HhoUNuDm/K
Hob4/xXH7y9qzB7wnN6PJjq6sQds8FG6KvdX9oDVnt9QdBbzFXy91cx3R0QP
2MVKJfayN3vAyvO/GB9G/Pk+7AF7Jm9I8mzNHvCLqNV9LFuwB+y6v0H5QjFf
wXpzEi6292YP+HJ28z69G7GHsUJanN5m/mof9oA/bt22aX5T9oAHVBlH1BDz
FZyRVbggyoM94DX3PqV89GAP2cewIfBgDxOFVMu+c0ZwE/aAC6/3mfRErB/w
mOTYnB7u7AFrmPW9+cqbPeBt846faufLHvDu124v8sT4MFVIncqSU/b6sgcc
Gr3f/oroASdZHb74RowPuPTdrX7aHuwB39lv162hN3vAwfIDHM3YA+628MKB
Zp7sUUsh+baLdRrakj3gQpeJUWl+7AG/X2Eb3R23p5+B+9kY+ExXF+uJ6HU2
Jv/IPbgaw78h/n35f+fDyv0Ffn7I9VmRlmYKadqIL6Fz0eN+56ar2sDr59lM
f4Cvt0/6szgEXtf+9ceHuH1h8jfAllJZj/349+T/fR0+Xb+Zxzd8Pb57eDq8
83JfIzVc30hL9X4G5grp07pWGWroX3DkXuem8Ak/yasj/v0u8jfAz/xCG/jg
9zmK/70Klu/9k7DeqMu/EHyn87RsNVyv4ekv7JLg196ZVhVYr+Sbr26B6//i
59VLsJX8DfCLd7dvJ6PHbPkGwE9qqjePxO17aYdbDMe1+DIvDT9PvhxH4Kt/
Osx6ju+Xb/4LeOHLup4HcX+R/7k/cMmkfotONXCW2so3wPLfelmOX38WbPTj
0mk1z39eKD8A04g94NPaE9a1acgesGuj5vW0G7MHHOgZ8vu4E3tYYf1yWLB8
lzN7wOdyklfL+zFlDzhrXPbsNU7sAQ90mdqxmSN7wDWfWfX85MoesOeqc3Yh
LuxhrZDkh9O0nNhD9o3UVjNc2QPeo94k86s3e8C78/wLo33ZA3befs/zeiP2
gDspFF6LG7FHbYyvJg8c7D3ZA560vUmdbR7sAS/7lf1tnyd7wCPuHnt3x43X
H275cnZqTc9/rjwaUbW7HnvAuy6GjTnkzB51sJ4NGHP4PH7+blzezvCYvsuj
1jZiD7jernkzunqzBzxP7clC+ecre8Ct+w86c9ONPeALjVK3l3uzh41C6vmh
/Uu5r7IHbNw8y8TAkdffhn3c/tmioFGCvH9V9oA79W65M8yBPeCSg11Cxjdm
j7rY/4SUhCxxYQ/4ZON4Tw9f9oC/3Qnf6ObFHvDtmfmpmxuzB/yp94xuP8X4
gHs7Pkru5cEetpg/dkSk2jdnD7ju4UUzw3zZAzYxrm7/ohl7wOFn4sMf+nJ8
wDtHGixd78Ee8NbRNutPubAHvGS3pt5mD/aoh+t7euDOgsbsAT/f0yT2tTN7
wBPx675yYg+4bp+05vL+TNkDDjP7eu2pGB9wf21zRWMxX9XH98tPQHRnD7jt
9mlZ7mK+gmcceDCwnTd7wPLdf78ne8D5A96P9/NiDzhh95yyiY3Yww77fceZ
bvlivoLt1ulET2rMHnDC+/dX3zixB3yv8fisPV7sYcfxJsYHnKa5cLGlM3vY
Y354tUq9tzt7wPsXttHVbsYecMzuuaPaOLMHfKV6yB6/xuwBr1lr0OlOA/aA
P931eX3Dgz1g7aZWfSO82cNBIbVbf3Kclid7wCd6zT+83Ys9YLfFvYOPebEH
XDhyxMpoD/aATfa0uF3tyh5w27mB0WZifDgqpPiVF0dle7AH7OWeHfnZmT3g
XWdfG2a7sAeM3WD3jIbsAR9RG9D9ZBNe/wYKKXljB41uDf552uB7XfV92APu
Hmk11dWdPeCFwwbHvvJgD7hjq9Oh2c7sAa/1jlv/rSF7wNNtr/j+EOOjoUK6
u8F7rrsze8AJ7yalOzZkD3hqh6f9H4r5ClY+P8qRPeC6lYk1ShqzB/y5g1qo
rg97wB3lA5wTezhhfZt8t/qsK3vAtXL6/NktxgdcEOHjMk2sH/D1ebHtpjRg
D/iM92l7A2/2gJXPd3FlD2ecB74HvvJ1ZQ+49b3PF5a7sQf8bsq1F4M92QMe
JD/BpgF7wGf+XG7Sx43jA4763rFytSN7uGD/rlgx8LUbe8CnllpmfWrIHnDH
k16LTjuzB3xm4oJrjvXZA+5Z6hpjKHrAyucTurKHq0KytjBYPlr0gBMHZaZ4
2LMHHIbjuYsLe8AzvmwpGujMHvCf90WPSsX4gItPGuass2MP2POIeqKDG3u4
YT075VJxyos94Cahw7bqOrIHXNan24KgBuwBB0XFLhgtxgN8c4f7ALP6/zxy
qXX8Ckf2cFdIAWUWbUY1YA+4YoBb+yIb9oA3mjZYO9adPeBVuXk1rorxAbd5
beJ6oD57wEO6aa8MdGIPD4V03qb33DEN2QPulX8s+pcDe8Aufff/dHdkDzi2
YfGGeNEDjr8x8cX2uuwBl196vPhLffbwVEgNjqYOCrZlD9hq9skb3R3ZAy4K
Hbj4qzV7wLHXzupq2rIH3D9318Z39dgDVv59UKzn8PebklE9e/bwwnxzc6S+
hTN7wKfc/T3N7NkDXiQ/IbEee8DX3mhVdXHn+ICn19/wtYMde8Bnw7BA2bGH
t0KSt/t/6rEHnG1foNhjyx7w6r7LvC7Zswd8J8RtxGQ39oD9OtrY9Lfn9W+E
+Xfmzl3qtv+csCf1qbUDe8ADr+W2nWnDHnD5zyU5q8X4gJu06LUosyF7wPHL
9jRbInrAwfIDfnXYozHm606NzbuKHrB+rH63ADFfwY1ajlhV04E94COza79Z
bM8esPLvaXXYA34y9GLMxbrsAZeOxz3Egj180LvZ3kOu9dgD9qij9VC1LnvA
q7eMLW5Whz3ggk+H9BU27AEHjUj+1qU2e8AbuxbZLxbjwxfnCYyOnhbsAV9a
cKX7ehf2gG++Hn0vSawfsEVJsqVqPfaA5T8njhDjA9a+2+/FeQf2aKKQQg40
t3kg9lewiWJSvSFifMAajVqsSa7PHvAEX4e8Mw7sAc/K8W3pVI894FqP3U9G
uPH6N0UPd/vS3Y3++Y/ZxMsP3NkD7tppol5zsZ7D1ikW22Md2AMOr6lp1Ers
f2H3BSYfosX5A4518TF6LM4fzRTS0Ske1Rcbsge8psckja5ifMAD5CcYOLMH
rPz7kwN7wHs2aa0bbs8esJ/B9YF5buzhh/0npu/6TuwBTz6R6O8q1nO43cyY
DgMbsQfcr+P6WZpi/YDnNzWvpenIHrBpzBjzfWK+ao7x4FE7prg2e8D3DvS5
Y2rHHrDLyZuOKhbs0Zz7D1P2gK9867p4jRgf8KlRg6dPF+OjBfabQQML9c3Y
Az5/fGNRpB17wIejEuvF2bEHvH7AL4e4+uwBHzh14fcxO/aAF+rfnm5lyx6w
4qB5UANbXn9/hbQiOyNtau1/3hzcK6+VLXvATzOmWz6xZQ84K0g9NsySPeCf
B3r3b2XKHrD0O/3JHBv2aInz8b2gJ+fs2AP2iYnRW2/NHrDy+flm7AH/zmja
xceSPeCVBuH24XXZA67ZvljF3Io9Wv2br5U94Mg+h3csq8cecJLienp2Q/aA
S8pudA0zZw84oFZk01vq7AEPG3G7aokFe7TG+DqwuXkNG/aAbY17260yZw94
+KNbNdxt2AO+puPc+pg5e8jfLz+hri57wHbrZ0+vbcMe8BzzG71rGHJ8SApp
1Dn7t3PN2QMe5jS8haUVe8CX7aPNr4v1A246rWb2Fgv2gJ1KyiPL6rAHrDbs
5cn3tdijDcbDzFHz71izBxzd3eb4FnP2gCfc2//jZx32gGefcnJUr80e8Ldm
BSFXTNkDvvto/Pdia/Zoq5CO7whqnSrWD3hsUM5UbSf2gDfnHN7y3oQ94Nqj
N286V489YPnPeYbm7AFn4u7QyYo92uH6Gy6a62rPHvD4nK/Dp1qzB3x2ifbn
q/bsAYfcvGDqaMUesNubXRk2tuwBhxYu/rzYij1gjSaZX3daskcAzvPtmo39
KMaHbH1Lh0XW7AE3nPimnY8Je8AbPyU+rDJnD7j8/OrqF6IH3MvwZZaBNXu0
V0j15xofdhLrB7zVreG+ErG/grPKxk+/V4894NBt9ez3WrMH/K5Z1HoVMT7g
6Al3fkWK8dEB57FrQzy7WrEHHL26j+UgS/aAXawnho2rzR4d/u2/lD3gz+HN
01/asAd8fFDLhjds2aMj9hfJiRuj67AHnORb/6R3PfaAq3PPDpsr9lfwzLf+
Hb/XZg94xSuLts9qswcsPz2tlwV7wF9/qa/KrcsenRSSpvyCEbGewzFvth+K
MWEPWCXt1ND25uwB36itq7PMmj1g+en/bcV6Dl+4VdfUWazngdj/HjiR0sWB
PeCDvX6OryPmK9hlzR2P1ebsAS/D8cFCzFdw0a7+s/vZswe8cESjvl527BGk
+O/5R3bsAWtt3Deqphl7wFL8ch0DMV/B26Sgn5/EfAXfiY8JWG7LHnCiw+AH
9kbs0RnOfRFnKeYreMyUeOMvtdkD7tOnKijTlD3gerlhSy6YsAcsH2+em7AH
vKXCZrWqmK/grIjDP0tqs0cX7JfiXSxcDNkDHulx7NMU0QNupT3p2W1T9oC1
jp9ZfsGKPeCwlJvzppuwB7xLExO8AXt0VUi/hhhXTjVjD9j1U53MJtrsAZ/L
s9V9acUecOGeKXtv6bIHvNZd3c/Jij3gmCuK5fn67NFNIe3cU3vXWVP2gLPP
T1n2yYI94PLC7ealVuwB59xv8MfYkD3gto5YwY3ZA/YLM9UxtmSP7pgvhtdt
lG7KHvD1nEkPWpuyB3zr9CYHLQv2gDt+63FTV4wP+Fz2zAtmYnzAU9vjhGbO
HnAPvwZrKsR+twfuLzousYv12QP+lnb0c4AZe8Amt5tdnlWLPWC/Kyn7nIzY
A3bUML+1xYo9xM8T63lP7J9xOUeYswecc/y46gVL9oDP9zvv98yGPeBj409U
xZixB/z3jJGNqgV7wA7v0nqr6LFHL5yvBiforTNkj158vEX0gCM2PzwWI3rA
T5/tn+tiyR5wdIrXy3pivoIHzy3uo6jFHr2xnlhVbF4nzh/wk5/FlulW7AFH
zNg/ZEUd9oC98zRfDhTrR2/+fo7sAZf0SIro6cQe8O0jfvM21WePPrjeXfeu
bO/AHrD7ywFjjcX6AefXuOo5TsxX8Pb1fs8/2LIHrIvtxC/RA5aXC/m8q+zR
F+tfpo/u+drsAe8MK+m6S6zncFWt++H9a7MHvG8c7lGiB9zv7eN8HzE+YPnp
22drsUc/zH8qPb1GWbMHfL5O1r6L+uwB95Y+/VWxZw8493Lq3Ndm7AE7yAdw
S/aAv46KS+tjyh79FVJUVnHPDrXYA55za/bdtZbsAT+cYRI0zJI9YK3Ncw3G
WLIHHO39RPuTOA/C20+Wtpfnd2UPuMs9780tTdgjGPevM3vu9qrDHvCGfhcO
HqjDHvDdprVaDbJgD7hOwMT2UbXZAx4buGTXQE32gOstuFHxTZ89BuD+FJVw
4ZMue8ATo7t2VDFkD3iUvsWVI6IHfDDxVG6uOXvANwuCNmeasAfsv7/t7JnG
7DEQ5x9/7GAM2APeYu5xPE6bPeCqCTgwGrEHbGU71jPJgD3g40+2vEvRYQ/4
0eeF9lfFfneQQjLoMqXWAF32gHe/7Oe4yYw94Hd16u04YMsecN1j8cVrxPoB
V10/1mmFMXvAyvcrMGUPWPn80zrsMRjzXWx+5X499oBVYwKjYk3ZA05/uS7u
qCV7wGHX+5/sIuYr2OaH3trrtdgDniTfQcX6MUQhHTlpfLuZEXvA6YXnK2+Z
sQc8SfNyvUEG7AGvfnr/wj4T9oCvLm83tdCIPWD54aO+2uwxFPvVSTZ1fpqx
B7xZbY7vPBP2gA/2DI+cLHrAveUnCBizB6xm7zlxpFg/5O9/7rp7vjp7DMP8
2uKmUxtD9oDvu+GAXYs94HSDqAdP9NkDzjLr3vKVEXvAgfITJkzZA7aRh6/o
AW+JsF7hYMoewzG+Hn948dSAPeDvV53TL4j1HM5Q3X5/lzF7wPLTX4eZsges
K7/gwYw94EwLxyzPOuwxAvuP9AUd7PTYA34z7HTcVzFfwb9tdxrEiP0VrBM4
ttTAgj3g1vITcIzZAx7R7L1Xu9rsMRLr7YXy7FhL9oA1913fcMCKPeCjKStO
frRmD7hobv5Rb9EDXnfh5jl5vlD2gB+lVdu/NmaPUYr/Xn+szx5w4pZO+7cb
swd80bXkdiMD9oBTL14skO+fyh5wSm+/XGcxPuC/T+q1ihM94LgTPs4a+uwx
GuvDrMxVmbXYA3a6tvPlBgP2gO0q6j1eqs0e8IijCTqXarEH3OlWVlGGEXvA
9h4q616ZsccYrG8Nx0cmGLIHXOi59F4XE/aANT+eXThE9IB/vHYpb2fKHrD6
/TGf31iyB9xykXp1gegxls9nMWIPOH/tRZdVtdgDbqSucn+3DXvAmqXuM6/W
YQ9Y5cT6Oj8c2AOumNd7k449e4xTSCeOuelcs2QP+KND67T+ddgDrna5NTdK
7K/g7WmxZ/Ot2QNu+9J/SXtxPofHHkzu7Sf2u/DaT1Uut2zZYzzmz9lpM65b
swecFudTcECs5+M5Ph3YAx5ijRndjj3g04PU75Wbswcsv/3JJyv2mID1cOM7
y1nifA5/fme+e7voAc9cMnx93YbsAT/fuy9sqT17wJY7zFbPMmQPeMvtnkXZ
Yj0PUUjmXSp7vhHnQVjV48E2eX+q7AH74Tg5xZw94CFrzPdO1mcP2EV+waF4
PBEeGF7/+CAb9piI/fMmzUsXxPiAV2z/+qamCXvAJQdSt1wxZo+J/Pu7DnvA
y5I+3SkW5w+4Q87RkKVG7AG/HeAed78We0zCfmhc7kVdG/aA5Yf7m5qzB7y2
VL/LFPH4LjxpwTVHP7F+wGc7tAw4oMse8LolOh03mrDHZIXkFfRiWJYVe8CT
VZrUa1uHPeDE7A1eekbsAXumvhjkX4s94PYfCkqCxHwF/87cX/+bWM+nYD9V
N75LLdEDVr7+UcxX8MKo6p8dxXwF92zkd6FxLfaATSyWdPhhzR5T+HixNXtM
5fnThD3gWw5bnTPE/gpuvml47E7x+BXcpXtwWg0z9oC75adVXdZnj6l8/pSY
r+CcOmpn34v1YxruL43/jI0Sj5fAcbUvuj+qxR6wfNzdasQe8OisD20cDdgD
3jN3VJsRYr6Cmy3ts9pG7K+mK6Tp8obFhD3gCP+ltZ1N2WP6v9ur7AHfdMt9
M1jsr+A6+evXvjVnD/jWsCfbTuiwxwzsXz6/2BIj9ldw3rNPky3Eeg6PP92q
brkYH/D0h9OPzNJiD7h/1rIxk7TYA3a9qXdvpR57zMTtTX9+SUOcB2H1zLVO
ufrsAQ9q6HHfVex34bm1Mo8eUGMPeEzs8D69arIHvDGid0aGGnvA8tMXOov1
YxbWW/kP1OI8CO+YjB2RNnvAyae2H9YSPeB2qh22N63JHnChQcHBFWJ8wHnn
fe0sa7LHbIVkGp5tG6DDHnDfVWcvbdFlD1hnSaGetQ57zObfi43ZA/Yfu7dR
tRl7wNWXq4oeih5zsF7E1nzSzpw94DEVGy8NFucPeP3cjvdCdNkDXmOVmttG
nAdh+eX9qmI9h+U/fyTqs8dcnNdi5/+R9xvKHvAg+QXt4nwOy0/fd6nFHvCe
U3nBk0zZA758aodxsgF7wNk/R0/bUos94CeOfZO6GrFHKOYD5/rBfcXjJXDa
cZu7fmJ/BedM1b7VWp894AuVt/ruFvMVnJLgeD9Ghz1CuV/SZI95uD2Zf153
EI+XwG6FS846i/MHrHy9gil7wB88JjdzE+dB2C/gc3SQAXvAw+UBLHrMV0iK
O+NyvmqxB+zYoolqoQ57wFujTReMr8ke8JOduTqLxPiANyRPs72iwR7wDqsm
j8o12GOBQjpkqn14lzZ7wHf9srMuq7IHfDKlSxcLHfaAN47bPnWRCnvANZ1D
da6osgccMjHAy0CTPeCjdSLvVtVkj4UKacHB25Mn/3H6rwe8ZHTzWfM12QM2
+XLu1EtV9oBnr6/xMUefPeBi/8stJv51+q8H7Db6lF6smK8WYf66Xs/OV4M9
4DYX3YbJ+0VlD3he8/5bTKzZA4483OalvxF7wLvaZvrO0WYP2EHHPae6Bnss
xvz6aMWjm2K+gvdMT5U6GbAHbCi/YEqdPeBuBV1fjxOPX8HNuvh0uq3GHnAr
+QWIYnyEKaQJ0+95NTRiD/jG3YQFBursEcb9mjp7wPE9bs3xEus5fH5TzuEt
huwB+50bss/QgD3gdycax3sasMcShRQ+9PLMEeI8CKv4jbgzXux3l/D5/2J8
wC7r1U5v02UPuDgtsX8LMT7gykPtF23WZY9w7F8XfZv4XJw/4NSf7xpZGbAH
3Ou1x+Gd4jwIV30q/9FaPJ4Id1k7ptxRlT1glbXjXrwwZI+lmE9bSr/TK53+
6wE3PLQ3qbMqe8D7XI2Pyv2UPeA6z8dJN7TZA3aQn/Ckwh5w09UnfLfosMcy
hfS1KLhxIy32WMbHs3XZA9b+s3fcOTE+4LLVU24crskecOLZne166bIH/HbI
R41lYv2AN5pVNklUYY/lmL8Ndw35Lc6DsNOi+t+vG7IHLL+cOqQme8Cvywep
Foj1A16S32RqtDifw2MSdj3ab8QeK7D/V3Wp00as5/A4p7zQSDFfwRq9Rr7/
JXrAvQIi+l4X6wc87az+53Br9oCNY9/8DNdkjwiFtDz699/pOhwf8Nh9Ma/d
VNgDXulSaZUsxgfcyyVV+4Yme8BDTV9ZL9NkD9ht9/yDt8V8pcD969773QN0
2AM2WxuUra7HHnCVx6Sn/cR5EJZfjrRWjz3g95PSHf+qsQf8Z3/LoZ0wnyh7
wMr3Z9Jij5WYz35Jrl7q7AH/ib/c55AGe8BRJ3oavtRiD9gs/VXZCkP2gF/O
mtOomXi8He48IKLZOzFfrcL/36rV568We8DLDl1dsl083g7vLwwwyjRmD/ha
h8fhdXXYYxVfL6DLHnC59rhL28R8tVohHVCvWlFXmz3gFc/f3b6tyR7ww9O2
I5dpsAccMb3pyneq7AErn5evyh7y9+/oHHtRjT3WYL3yXxYhjy9lDziv1f2O
a8T4gNXlB5hM2AOW317miDF7wL9nf402FvtduPbyK18ea3B8wIuntZot7xeV
PdYqpNJf2NDrsgf8N+PuqtPVTv/1gOdbDoyJFudzeKLu8853xX4XvuE3+HhL
MT7W8vVjxuyxDvvzzY/DOonzOXz28t8H8n5T2QOOqoEDnAZ7wB37LbZaW4M9
ZNd/eCK5BnvAg+QXOKuzx3rMl993qe7UYA9Y3t7mifUDrph9pEV3MT7gUCed
klXq7LGer9fB76vsAT9fsWnoG0322KCQhuVFHlAR6znc/vrs6lyxnsNxG680
OorvV/aAVawPdf6ryh6wvvINwdgDlo+bLcX4gNvKT2DGfKvssZF/LxbrOSz/
Oc1TheNjI5/vItZzWPl6Yx32gL97umdHqrMHrHy/QbF+bML+Y9+boQFq7AEr
X7+tyh5wi28Vab2qnP7rAVc222Xvitur7AFv3G2nWFnh9F8P+Lxqu36XVNlj
s0JS0yktMVZhD/i5m3aP3mrsAWvc1PceKva78O6aOAGL+QpuM6LH4Zfi+Qxw
3pBl8SWiR6RCko93Y8Tju/Bg+Q04NdgD/p2l/3uTGscHXDYNBxwxX8Fzepbc
uq/FHnCowZijq7U5PuDx9u+7OovnM2xRSIEmy133anF8wNG9H6r0EPMVPCfF
2/8XroeyB7xbK80/Wos94IrQrGuDtNkD7rqv2PqaOntsxf6xC2ZcsX7APsvK
bq0X6wesg+nnoTifw4/MA6+9rMnxATeSN5Di/AEPLWr951pN9timkC5prS3V
V2cPuOGeukny+qvsAT88GXjJUTyfAR5cZ2vUUQ32gPU0JtW0N2APePaGSad2
GbLHdpwfBxbsPy32V/CWL0+yOoq/18Lyy7PMzNkDvqR/oF6oeDwRbpd6bvY0
I/aAhw0xO3pXPF4CO4a2szYT548dOD+sTlT3FY8nwlPHDZu3Ueyv4DD5BdAq
HB/wy9a3765WZQ94dM2tl9eLHnC9y49MtdTYYyfGb7Vz3/3q7AE/bbWh526x
fsBLXvU4sFGdPeBos56miwzYA6670u1Vohp7wPfD+z+OEY+371JIQfqTVZqI
8QE3mLpkZ75Yz+FmE6xrPVVjD3i/Xl/vrZhflD3gytjBRysrOF/B8stT9XXZ
I0ohvXgZu20W5hNlD1j5fio67AE7z8MJ4A/nK7iR/Acg/DxlD/iQYt/bhzXY
A54f225KhNhfwedPjo0p1GCPaFw/+Qk4Yr8bzecHifERzeena7IHrHw/DhX2
gA/t1th3vSZ7wPMye0TEarFHDO5f656P/it6wFM/1q8eIc7n8PwHWwzbiPUD
XvU68OJV8fgVHFlV7DNc/P0DXnutzfl+4u+1u3G+e+MQ2k6VPeDTC1xNTHH9
lD3gaPPrWa4q7AFfWPtmgctf9oB15QOrGB/wvUMuk6eL/dUehTSj8eclz/+y
BxzS2eZ7qQp7wAfXdHVdUcYesF/M6OOPa3B8wNKq5zHDxeMlsPL9oHTYAz5w
5tfci+I8uFchfbmY3zNMPF4Cn3/UZUIVHJ1YL24G7FR4xfTnbyeprPe3Q1Gw
2sJL877h+vYBE2EN+QXA6BU3Y/ymXPh65q0Zy3E95LdtMN+nkB5H+G5tj/sz
/u/C1nDdXnobx+P63cWPHw8P0+9hHYKfV1/+AXDHddre2+FFrX2HXoVDFDcb
TMTP+/jsd+9v8K5X2HCjN/5voN5+7K8n9/b3wO8n/3hf+PzD1Mhu+P48cCj8
ddl7j8n4euXzCOFVF8pqqaj9s+vttGkZuN7yzf0IXwyKaxaN6yn/eNUDOL9X
uW2zg2W6wg/sL286i14W8g2C7d23XrLH7Zsp/4JwibetURb+/ee4uYfghW8f
LR+G31f+8c/gpX7zK5NxvWT+hu2aBDcLxO2Rf93Ag9jft/4aXkP9n6dYatz+
hvGm7AFP9tueFoufp+wB7/Po5aRbkz3gcwHjdrY3Yg/4xAZF/DX0VPY4hP3V
U9VcA2P2gO8oTNzn6bEHvHtxDwtnPfaApzpnrrmB66PsAfsEujnPhZXX/7BC
qm4Y9nu9jvP/nP/99ahBmH+UPeCj6/sGPcf1UfaAPdaW7J+T7/Tf+3rA+rXH
VI0td/qvB/wjcOebF7/YA24wvV9AV3X2OIL549y5rJgip/96wMr3B9dnD9jv
4u76dXC9lNcftuqPFUqN1x9Wvr8b/j1h5fsBYjwpe8DVo9cansP9Xb6c9Y5i
/K6KrLDB1yt7wL06NTo+V4XjA54lv6FpFccHfCrGSXuVGB/w71Nths1XYw/4
zK3+s3KqOD6OKaRX6+KOrlRjD7hG2ZE+q8T4gJXvN43fR9kDxmp7SH48SdkD
HnTW5U5X3J+U4wO26JjeIKQGe8Ti56skq2qrcnzAUU276RRXswdc0n3amf3V
7AEvv3ZuTlIpe8A5tgGNvpexB7z5pMcRddHjOM5Lhx37ybdP2QM+8SBriQN6
K3vAzsNetFWt5viAYz6eelGzmH3gCv8O8zI02AdWNOpzt48qxwes3edvvc34
fZQ9Tiiky9LSNHk/puwBj/Xq4KBjxh7wLK062j5avP7w8Tirr0v1/nlAD8st
E9TZA059HX39gTrHx0nMj/ZXKhXq7AG717ctmYTbr+wBf3w+0nlzTY4P+f//
nKC4Wc3xAWN1/tpQ9IBtl7xp0K2a4+UU5vvUJ6czVNgD/vH+Xfe/f3j9T/H1
YP+fj5mMmSrvL5U94MF/Tz2PrmIPuE/dL1prdNjjNOY3h/lWd1U5X8Hy2yGa
a3J8wPLD7UZV7AG3vHJYGvuXPeClM5LiO4oe8OeOU7pe1WAPWK/F2sAwQ/aI
U0iWbZ9V/BU94vh+G5rsAWeZGNy4q8b5Cg4MwglRgz1ghfeP/ENa7AFPDOzo
t0PMV2cUkkGS+Rh5/6PsAc84MiuuuibHxxm+Pkr0gK1aXnqxVYXXH+65bIJl
q3Je/7OY//yXF75Wcf6fG96u/epoGecrWPn5FRUcH3Dh3o+zp1axB4x/7cim
XxwfcPoOt7zW5ewBr1lzYIYpvl7Z4xz26xMq+vcr5/iANZdNzMv6zfEBX5ov
v8EPrz8sv13mnBrO//OoBj09yyo5X8GFY/ZrHavgfAWv3Rc9vr8YH+dx+7+O
rn1Zlz1g26WxL4/XYA9494UkD5+/nK/gxau/3ToueshfX/re1U30gGPzNj3t
q8YeFxTSH7fny67h31f2gA+PHDW0YyXHB2w3o3x+fDXnK/ilRqn7TFXOV3D9
0IUL3muxDxxSa/OTbA32uIj5edfgteFV7AF/Lmxws/1v9oDrXRrWagB+H2UP
eIDFpZcq1exxkY+vVLMHXHJz8BpzFY6HS1i/jB6PNfjj9D+nzcKMVpPjA26g
8neLyx+OD3hd9IqWuSrsASs/r6KKPWDVa7v8x1SxBxx51GLhLjX2uIzf92mw
T0wV1w+4tvwGCuVcz+ENfVL+tMe/p7z+8JKgrU4LKv55bdGTxyPw+yt7wMp9
WwXXjyvYf3x57vzgL3vAu3WwwaxgD3je2SirqjL2gPu5/3CqWcH5Ck5se3JC
8h/ur+DDO5btPVDF8XIV5/ckzz0nxPiA1eQFvpg94IKJDtp3xPiAvZbe67Jf
9IA/G33zPS3GB1zZ883OBSqcr64ppMY9l7/JrWQPeGHbOcn3qjk+4BXzy7Uq
RQ84p0bxRud8jhfYuN8o7YkV7AH7Rt0f4fWbPWDrhOi9Xat5/a9j/Y4+sH59
8T8vvGhg8CuPPeBQl6+7M8V+9zrX91L2gDutfhC3+i97wNaHL75pU80eNxTS
iIkXizaLHnCNkJCPA/+yBzzQcFiD1Sqcr2Dl53OoczzAu4f/nT1F9Z8/hMVE
Nalgj3ic5xslnvH4xR5w2Kej3WqWswd8dHKCk5ZYz+P/z34X/jL8aIKO2O/C
jatMCt8Vcr66ifPrwzVdbuWzx00+P1PMV3DwZv/3v//w+sN6p64c+Fv6zxum
LG/fvoQ94JNdRy1wF/srWP64iPml3F/dwvngaphbwG/2uMXn3/xiD/jmzh0e
ieXsAd+ZpKr3+C97wKofc77YivEBP8VosSlmj9sKSV7exhXy+sOzsh+Nm/fr
n0N3/HpaVcrxAU96drvxvkKOD3jkGJ+ieaUcH7D8dOzUX+xxR/Hf+8mVsgcs
f3zGyj/sAY9+pNgbUsIesPLzacT6AQ8df+p1p2L2gA1uaQaszGGPBJzv5Tfc
yWEPOCetifWtYvaAZ6skDrmRxvGRwOfD57IHnKE+eUaZ6AFbqeU0Wyx6wJ5V
nXvtLGKPRJyfNWpl/xDjA66zuOmXs8XsAe8r8844lcvrD9t7vWvqVfjPeS9r
59lnsgd8eKFWbIff7HGXfz8t4viAC3zV74/5yR6w6pXETTWL2AOW3w45Weyv
4NHp229bFrIHjNnjp2s+e9zD/C5vaLPZ4x6f//qT1x9+GLe6aaP8f36//Py9
vTnsASvf/7qUPeAdFsNtY8rZ475CqtUmWmFawB7w35zP563E+LjP13OVsQdc
ennqhW4l7AHrp6m1qC5mD3hWQ4xwsZ7DFkVaUw6WsMcDhWQS/7vpeDE+HvD9
jP6wB/zoq9O82b84PuDnH1Xb5oge8Jg+Vve+lLEHHPxgsFUfsX48VEhJiQ+r
DErZ4yGfT1jAHvDO8Edl8nhX9oBTzN3eapTw+sPyn5/6FfzzB8Mzt+8Usscj
3B/jEnaU/GUP2Kljjf3Df3F8wEdadPcfl8Me8N6putuyi9gDfpr5OXf+H/aA
g9qPys2vZI/HuL5J78Nn/mIP2LhvWePrhewBK98fNos9YEf149npYv2ANeUP
JBA94GM9vgyuLGUP2Cot2OLSH/Z4gt/PqM726WJ8wKbDg6sXivM5nHpWJ6qG
6AHLT98tE+sHfPlByyFfCtkD7rb9bmKGmK+eYj5fqW/eTZX7Xfhv2w2WLX+z
B6x8//xK9oDbajee/Ffsr57y9VeiDxw8IKnWBjXur54ppPOxjjbpYj2HXf98
GLK3hD3goDDPFTXFeg6HdBs6WlXMV3C5weI0FbGew0lN1i79+oc9nuN8cv9y
WloZe8DbGhzam1TBHvC74DufLCvYA25xN7bNDnEefM7X44n56jnfXyafPWDd
RXFr9cX68QLnCa+3TwYWsQf8wV111CIxX8EtDuc98ijj9YdvXtvq2Lzin+WX
G54R6zmcGz02fI6Yr15iPni78fJ9MV/BPfruCw8W6wfsZaT+4IUYHy/5euBi
zlfwkIn5vfuWsQc81vvMn8viPPgK5+OcpqavxX4Xfh3S6fOoGnz8Cu7sv3fS
o1L2gKsDxiTsEo+XwBcmW2rcrmCPV3y/rWr2eI3bk1N9Rj7vKXvAt/vulj7U
4H4XtltZPE0V9w9lD1jZQTx+Ah8uwAHoL3vA8tuT3K/k9X+D+4f5+LmdtJ3/
5ztewx/2rWQP2Otyxvrq3+wBP6oyaB8uxgesKj8hroo94B5N0nXyi9gDnvH1
7YxxYn/1ViHJf66YW8Ie8LPyLaPOivkKlj8e8FMme8ANlxtcXV7B6/+Wf5/O
++e76aEa+8X68Q7nGyxvjiXsAR92mTx9nTh/wElTlk7d9Ys9YOXnqVWxB9yp
wnb4STE+4J7m8fHvStnjPdZ7j7QW3uLxErjp1+IErUKOB9gkaJiWX03n//l5
F6/oieL8Ab8duGPFnGr2gG+dP9p9htjvwvMiU/ZHVrHPB6zXxdbXAsT5A/Z+
lrK8bSV7wCsueM+5U8wesHHivGbh4jwCF/cboggRPWAftw64S7PHR9z/7u01
bZvPHnCDlEkzRxWxB1xXfkJTAXvAhwNMbqwt5/iAF3j0jvwq9lfwobKy5fL4
V/b4pJCw2u7oVsEesPL9akvZA1Z71utstNhfwX5tNYt+ivUDLpiACUz0gAMO
tFgZ84M9knA+s997x7iEPZL4ehqxv4LnWEZWDy1iH7iX8xwfA7HfTeL7X5ay
B7zIrvvmU4XsAa8790Prax57fMb9Wf7APzE+4IjMQyNHif0unLC4+4ne4vHE
z3w+opiv4I4DsCOuZg84qvmG1X/F+vEF8+Go8+tjq9kDnvbz48yd5ewB3360
r738/AFlD7giPdIsoZQ94KW2b+NSxHiBRw+MuvdLPH6SjPOt1VTXG+LxQ1h+
+6wBv/95fb2tIzsWswc8ptnu50vEfJXMv++K/S4cVFio/VGsHyk4TwyuO7FD
NXvA76ZX9phQwh5wy+IZHxb9Zg94d8Pd5zQq2QNWi6zd/l0Re8C7hj2tsVT0
gHNiJXdN8fjuV8w3FSdjnP6wx1e+/6kYH3DWDW91FXEehM89XfdDu5g9vvLx
/p/sAa8K2Dfmi1g/UrH/np1Yv3YBe8BSlzsr/LPZAz5cNGf5a7Hfha36FXbI
+MEeqXw9YS57wFu6Xrlz7Sd7pPH9dYs4PuBC13fTNonzOVz54GTgpVz2gDU/
dDxyqoQ94JTPw1rmiR5wnWELxgaWscc3vj+j2F/BZSt3mASW8PrDjvIbVmf/
s/LzFzLYQ/76tDW/Qn+wBxyj/2ec5g/2gKv2q1etEOPjO+azSHMPeb+m7AHH
r6rvtzOLPeCH2D6dKWAP+IRavbxscR6B/Qrfrk8TPeCVhj/LPLPYIx29E+0i
bDLYA5an2/x89kjn44NivoI/LAssLBTnQfjppq3DNHPYA7aPNz03VPTIUEif
jbvpDhXrB3xiTdJ4FTE+4B2HYnY9Fj3gm9EfT734zR7w5oFOO6OL2ANWvt93
PntkKqTFG8fcTvzNHnDy3/vapr84PuAB3oNtVMR6AmusDk6ME+s5bLPB6uja
fPaAm3af/eBpAXvAxZlJSw+J82AW1oMjkZNmF7IHvL7uzUs/8tkji+//Wsoe
sPLz0H6xh+zRG69pVbAHPLiZ0WaN7+zxA/uhpAkTA7LYA571cmOhUy57wHZH
rW9Yix5wiqXqklH57AHb4uY8T2YPeORvm4RRYj3Pxvxld+ijfx57wDb9Lqfb
F7IH7Nrz17YZGewB97nbp1w7nz2y+X7A2eyRzffHFT1y8PMHT5/eJ4894Cab
duoOzmAP2HHW9sQBP9gDfnC+ybpccT6HSwtfzL0k/h4F7+jeT6+/2O/CFWcC
Fyfms8dPrBdNJxbEp7EHPET+AOAC9oAfj5tX93M6e8DHz9/1bZXDHvClbQ+n
+eezx0++njGbPXKxXwtb8WTrD/aA966KS/2Rzh5wjOevoQvFeMj9t/8Qzt3t
7/amiD3gpdM0amWL82AezgP118+ensMe8KgOoQuMitgDHvbzRtn+dPaAe9ut
GtqhkD1gM/kFa7nsAet8+l4QmMke+QopT4opyspgDzj9/JHv0QXsAecWW6bv
TGEPeNKZpHHy76vsAa/a+vJBZjp75PP9/VLZA1Z+3nQBexQoJPnjMZMy2QOO
etg06bOYr+B73UK1u+WyByy/nfZgcR6Bv9XW2XOymD1g+e0eSwvYoxDXd47X
yD1l7AF/dd+4t0w8ngXPO+MV0C2f46OQ62sOe8D15Q+IymYP+GfjcYseiR5F
2H8b7At6KsYH/LSlw0J5PlT2gNdnPHjk+Y094Fpni5s0+cbrL39/dPLdih//
vFtv/eb+okcx9tN7x53L/sYecKnBpXYJaewBD8qud7pmDnvA89cN2T//G3sU
/5uvlT3g96ZDLBZnsQes/LyeTPYowf1raNS6rWL9gKP6z+6n+53Xv+T/9ICV
n3eUxR4lfL7yD/aA1dNmVy1NZ49S7J9rtul4PJs9YI01CTuHifkKnl2/X9jy
VPYo5d/XUtgD9n2x8NkXcf6AR9d77pGSzR6/sF70vdbgYC57wFLFJrtG39kD
vqpYnl8lxgcsT+dhmRwfv/h6VDE+4ClTunQPzmaP3wqpn/wGNT/Y4zfPGyns
8ZuvV/3JHvCjL5ll41PZA5Y/Xt0oiz3gbS21Jz0T4+M3X//6kz3KFP99Hmgy
e8B36366r5PM8QEfPIQNUA57wMqXEySzB7zadlTewGz2gI/U1Dg0XvT4w9fP
iR7wh90DTPZmsAf87n67lC/Z7AGf2pW5cmEme/zh86PEeg7/ejb++OYP7FGu
kJ4MX9upVhp7wDnf9e7aZLIHvMi/5MvJz+xRzs9TED3g1Zg+t6axB+wRHKsb
Ks4fFdhPtt2Ul/mdPeBDXvnTD6eyB7wip+flul/YAzZu4n+jl9hfwcc63/Pe
LOYreM+GRmmqYnzAWvILBr+xRyXOj8+8LhwSPeC/rbvt8PrEHnD6SL0T37LY
A97z7cBdq2/sAR+v+aTd4c/sAZuYTKgdlsYeVbgepy6ODPvIHvDt7x02XRA9
YPnjKrt8Yg8448fgnkFZ7AHfm6rjavadPeDKVY8ifNPZo1ohuS3KWlr+jj3g
ZqavVwSnswf8zNxooGEKe1Tz/pbHHrDfz/hRoZ/ZA/46DjuSNPb4i9uXY/Ez
4gt7wKNGFk+fnMUe8OM9U3W3fWIPONdt/hHVd+wBXx+Y90T9G3vAb8LeVZZ9
Yw84bl3o2aiP7KGyUmolv+FuDnvAR4J9tWYmsQcsf3zEyS/sAWfPXnMrOIU9
4B6+832lVPaAV82/fcQvlT1qrJS824aen/6dPeDHXSZUuX9kD1j+OLiUFPaA
gxYs8+ySwR5wh6HvElVT2ANOGxTcNFn0UF0p7Xd60bDoM3vAdvILvL+yB3x/
ZFQfn2T2gNsuwI7nPXvAlzU6z66Rwh7wqRER90xT2UNtpeQxy1H17Xv2gAuj
7gRpvGUP2DXhcu2AJPaAP+gnmY8RPWDfxalbHd6zB6x8v61k9oB99gWODBQ9
1FdK9iYrts1OYQ94gPwC4s/sAZ8O2FteM5U94K5dLEaWZrIHrFPmu1n9I3vA
W12wwRTjQ2OlpP11bOFIMT5glWNdoz+nsAfs2ajGzQ5ifMBxaplrnd6yB/z0
Qb25xu/YAz7YZPqMm9/YQ3Ol9LbNUMMGX9gDlj8e+mYKe8BXr4460/UTe8DK
92P6wh5we/enJ42S2QNWfj74V/aouVLqPdR137XP7AH/3fTjxY+P7AHLb4e0
9D17wLVC5WcQswf8Jq9/jfgk9oCVnzeVzh7w6MdFs62S2UNr5X/P1/7CHrCr
+U3nE2/YAzaR35D5JXvAreq92Hn+I3vAi4KnvtHJ4fXXXik1Uukz/VvGP2P0
5s0T50H4v3Mxe8Bh3U/0Tv/GHrD38Id93cT4gA2Wru93QcxX8O4h8aUjxPjQ
WSn9mre26EkSe8CvKu69353KHrDy82zS2ANWvn4njT3gGavsDQMy2ANWdB2d
IY9HZQ/dlVKzzg9nmGSzB5wxa0CXSXnsASs/DyeZPeDZrY/Uay32V/CPKB/9
1cnsAevLb+Auxgcc6Bq/ryCVPfRWSoO2BvxqI9YPGLPxNr909oBXz8I/kMIe
cOXfZiPufGUPOOPsS7/W6Rwf8Hm7kP3P37OHPsZbo/tFpz6xB1yj63L97pns
AQfIb+Ao5iv4qtmdELdU9oDjD0V7/hLnQfh8fUxIybz+BpgPRo7dc//DP5co
xu4enMQesGvEcbV6Yr6CS5d2n1n0iT3gH2FXzN2/sgf8pkit/7xP7GG4Unp2
6HLsT7HfhTt5S/u1v7MHbCL/QLF+wPUj10av+MIe8NwxFnqnPrIHfOzQFbM7
n9gDXiK/gYfoYYTbf+hSa4t09oDdDF/1/v6BPeCjMz71ls+3yh7wS9td82ak
swf8weV22rRk9oCtkya2yc9lD+OV0oiexkciP7MHHGPw/5q687iY9j+O47IV
sl0pIolEpCIi62SXpWQpS5YUoWwlhGzFsSTZUteNrv0i+85F1rTvNU3TNFOp
LNd2hdDvfU6fz2+u/56Pn9sv5zXfc77fMzPf4zX4Oo8POLs8u87JCuoB1xE3
SObxAU+Vq42PFlMPeOXPu0P8y2h8/CbIxNurjV9RD1it4z05Lo96wHOGNdhu
xPMreGP1gOUpedQD3uXnmu7O6xFY/HrGWQX1aCXI7JYuPvZNQccflp4vVaC1
tL81n6/gWfuXjiuppB6w9LzHSuoBS5/3LqEesPR+pZx6GAiyFRrDT/4a6gH7
ihsqFlMPeO2QepXJPL+Cw0+X6sZVUg9Y+j6binrAOidjR5nx9by1IBO3d11U
SD3gN0X/Rl3NoR5wo8eburilUw94hF+7UY5p1APu/uzb7y551AM+2LVF4M5s
6mGI60sD6/C+fL6ChZgDY5sWUg9Ybbb76LNs6gEfv+DUqZp7wGO+jb3unEs9
4EniGw68/jASaj8PX0TjAzbt8dVP4OsHfGx54JIoBfWAkw6d37k8k3rAFlOW
r3HMoh7wsk/Pxs7j8xXcf8JRk+WF1KONIFsuXgB4fgsHRDeQm/zHYSN86rd7
RT3ge5eP2XYroB6w6TjTO8dyqAc8aeE7s2IN9WgryLqJDwjl+RVs4r5n7+YS
6gF/clh9d3YG9YDDmo2J/5uv53Bl5Z6n9vnUA7YT/xRQD2Ohdv9R7gH7RC7b
4M7rD3hS7J3bXwuoB5x06+zmMg31gDOenjo4jM9X8IWqdm9v8fyqnSAbvbrF
wMkq6gG/bbl42xRef8DOq2PWpPD1Aw5ZOGz/Ezn1gDNdju/14usHrLCabaXP
60HYfcqTCnNef7TH68k22Lgqh8YHPD/r+pchhdQD/jb+S2pmHvWAR7Z0vXmV
57uwfUL419YF1ANu11TVc6+Kepjg9RD8eMRW7gFvDd3fZ2MJHX+4gfgAgVKt
EzCdOsXrD1gtfjyXz1dw9ZVrk/3zqUcHnG96t/PaV0w94ILxoWvMldQDlvbT
5PMVLO2Xzj3gdd/+sLDj+RUsfhx0I/cwxevXCldgvn8Fn28/w2sgr8/hRwn2
y3X58z6wi/iAWAX1gHX6Xve9wPNdWHnBKn16GfWABeszy6JeU4+Oguz2GcOW
TxXUA+5/dMA0S+4Bl3zaeboDz3fheg2UCae5B/wlq/LcOTn1gMXtpsXxLfUw
E2SF19qeNlNTD/hD09DUnGIaH/Bkj4eJ+jy/gqXPuyqoB/zWu2DREp5fwdLn
+4qoRydB1v6y4dG6KuoBt31W2HGGhnrALYbWDF5TSD3gZl8stpWUUA9Y76Vf
dYdS6gHP0S8dcZfXg50x/paXufnz+IB7De3Xx5t7wKMOzlM05fc/4Pkj/ky7
wutz+PYkrwuxCuoBZ34Nddv3hnrAAYdtbB7yfNdckD1MVj8V50tSD7hq3zMf
E+4Bv/a/3rq6gHrA/remrcvj9TmcvjbM488M6mGuff1LPbrg+rS3RWkTnl/B
U9vM1FuZRz1gdxOHjLYq6gEXj5zjGJ1OPWDfxl6BhoXUA5a+f5lFPSyE2v3x
i6gHvNqmKmESrwfhFgHX/urCPeAZwaruzirqAS/6dTjnVD71gP1H1yRe5/VH
V6F2/wQl9YC/DNMpeKSiHrD4cZyZedQDjm1+6HIsz3fh9pYzzd/mUA84ocHC
91W8Pof/9DzyoBFfP7phvVDxz8n3fD8R3tx49F6nCuoBl9sdU+5WUw9Yen45
z3fhh3rGdjvU1AOeKn5BnNcflkLt/Wl+/wOWvm+poh7wAZfvw17w/UQ4u/6k
Kh0V9RD/d+uf41z5+gEbmN+4q6uiHt2F2uet8fy3u3a+JPWApf2J+f4ubHSv
vMcYPl/BMRmPvg/l9Tm84MG7gFd8vuohyOontuy9l9fn8KMzJybKNNQD3tdg
vCqH71/BMambguzU1ANWPk9vP72YesDjzu8eNSSXesA64heUeH1uhevb8FPr
9eTUAx4jbkiH329w49zjy+GOnnjFY7xFR+EPXNgkqfFIjE/XWx1CX8POl2oG
9CvUOtfPpVq8vxI3ujjIoKdQu/8lfn/xxw2GPZwDPL7i91sg/oEb5zUbJc7v
H//bbVY4bO+W7C+uz0zFG3Vw6Vx7nW04n6wzwE+EpedF4not/rjG1lgfP+/R
YjB+nnSdh/9e7B1vg///8Hj8QFjneOLvjzH/fjMJvyAs7Q+Dvz8Gv14cLG53
tx7/Pum5vHCjNh7K9uhbR/xjg/XKotY/Y/H3Z4k/EL4abNfLA68H8Z87CX50
3uVENY6n+OsFwSaanbuO43yxQjyAsAOmG3aYbyUn4Q8s14QGrMF4ku5D2uL8
Fer+U7z/IP46o+F+Duszdii0Drmpa9Yxl3rArdt9GqDOox5win2/U13x97/g
8MXD0n70CuoBi49/T8unHr2E2v3kMqgHLO03qKQe8Ne2Rs1CFNQDTjFaZ/O3
inrALjXTP2mKqAf8uWhrrnUh9egtyKZtnqHfQUk94P2nz596XUw94K7bnQdE
qKgHLO2XpqYesPScwGLqAa//MHLdPRX1sMPPO7tl0thC6gHXRC5Jr6ug4w9b
NhzTZ7Oajj981P30yyqF1rrBUx4HF1EPOMJz04hW+PmW4g+E+9h+vGKhpD59
BJn5rYgrI9XUAz75t9XbrBLqAe+7LP/xQE49YOl5hYXUA3YcY2i7uYB6wNL3
dRV0/PsKsr2h5S36q+n4w9L3dZVaPxibecxHST3gHNWGqdZZ1AMub7V2X0Ah
9YAfXsk4YaCgHvba+ZbUAw7VTY5bV0A94F7RB98OV1IPuFlrzY8JKuoBf8j1
Cgsqp+PfD/OzXqvcAiu0Fr9eOoV7wG8UmKAU0/iAb46qr1GpqQ/cfW/+9M9K
6gEnnFcWB6ZRD9hj9+ZV7V9RD3jgsvlXOxdSj/6CbNXe3K1ji6kH3FL9Mn9g
AR1/+F69QYuK5XT84Y3iB4bLtM5xaOh1MZd6wK7zhyV1KaXx4YD1W7OcGoc3
1AeW9sPjPvDT80bDxfvBUg9Y2j+Jz1ewpu/FyvNK6gGXbvKYEKOmHgMwnrfe
32HGPQZo7x9IPWBFFpY4r6gHXKKwUPR4TT1gcTvpdCWNjwHa+0dSj4E4XiYv
ghaXUg94fZPXz+5qqAc85IBPgqaYesDGbUus47OoB/yqzd77ykLqAcc1fx02
I596wH3uP3E/VUQ9BuH8oLE9/CCDesC3KlKDT6hofAzSrgelPvCzpUenLuA+
cL7ek9ff+foBH7z9bVTAK+oxWJCtXNrq3cFi6gEbXDLZnZdLPeDIuhm/dPPo
+MMJ/htMm8m1XnPzyoiFCdQDTk/av6RxFvUYgvHt6WSeXkA9YLs+MXpqBfWA
U5Rt/abKqQdcflTlOTKbesAdsy8VtdJQD7jue+ezv5VSj6H4eeIDEXKoBzzR
Mdh+ZTYdf1jcnvZmAR1/+MTzf/y+a7ROOOev/6KMesDvC1po+hZRD1j6vkA+
9ZAJMrNyn6nj5NQDlvZzK6QesF6HImVfvn7A2Y18OvnmUQ840LmD4eJs6gHv
39Xr0p5M6uEoyO6fKbxYl89f8JVWs7dMTqUecIPvI2LMk2l8wPFFNgvGpVAP
WPr+RSb1gMXHpejmUI9hguxj5+CnxjnUA5Y+78894Knihv651AOu/dwe9YBN
6o6u2zSHesBnY5s+bJhFPYbj9x0b/ORiHvWAvdvdqrdKTuMDXrBkQ0RaCvWB
g9snRxwsoh7w9V2LTq0rpR6wzYSWqs851AN2tPrdwZzPVyNwPX6SfNYrj3rA
+tOOLO7J1w94rc6X9LMFdPzhDR7bagL+4wEzsvftUVMPWHycpWcl9RiJ+dDa
CyHvKqkHLO1vrqIeI2l+p6YecIn3BKv3hdQDdhi+4vnvJdQDtjw0c0bTCuox
Cq93xdugRWo6/nDSqFc/DHK1fvPQobOThnrAk8UNSuTUA7Zblr3qDPeApf14
MqjHaEFmYYIZXj71gKXvV6upByx+Pf9KEfWA9f232DuUUA/YVXxAJx9/eKn4
AKtiOv5jsJ5pOn6pwX98cNPhkCb51GOM9vUl9YBj/33v/WcajQ/42ZMyjZzH
B7xqYPXLrTy/gp8M9a1IV1CPsULt86gKqAd80HO0xqWIesCWulcb2fL1G15k
H/54bg4df1j6/lKB1iOtPPPm8fXcCef3Nped6xTS+IADhpUfG6eiHvDxmRcr
xM/XSD3gOeIDcTOoB1zVsX7JuDzqAUeFNFlbP5d6jMP6JW/D8/cq6jGO5qsq
Ov6w9HzjUq2fzP3VOIrPV3B+pO+gPDWND9gqOmViw1zqA5/qavVhk5x6jBdk
PcUPhKqoByztF6ekHrC0Pytf3+GEAe09TmZSD9jOcMLCrhrqAc+L95l2g68f
EzBft3RbE/maesC2n0x+POH1B1w35y+PVpU0PmCs1tusraA+cMH3iqFL+HoO
24sbDhRQj4mYr403MFuloR5wyG8L5L/4eg6vFt+wyKcecNK8KpPHGuoB9xU3
KC+j4++M67MZZjwFWlucD7vcSkk94I5BrhZ9S2h8wOVVP3834vEBnwmrDOjI
1xO4b4br2oHcA9bv5JppraQe8P72l84laKiHi1C7P62SesBDdA919uLrObzp
feyIcUo6/rC0n2ee1pcCDV6dyaQesPfu5lcjs6nHJMz/VDGvnHk9CI/xU5cE
8/iABZ8A3cu8HoT3RLxpuZjnV3CD6ov+mdwDvu1wUL8Orz9c6X56KfWAXwwv
KnzJ5y/4+bFWw3R5PQjfzVGe/qucesAzxA3P+XwFZzqZ7R1XQj0mC7XP56uk
HrDP9Krw0HLqAZfpxn2sL6ce8Py5Js+bZ1MPOOr9uJ/3eD4FX/j2IVK8/8OW
vq+nph5T8O+PyyhcxT1gRb5bhxO8Podjx/X/bFhE4wOOf6BnbJdOPeDTlR3y
Z/H8CpaezyunHlOxPpjl9/SXnHrAy77ovvTTUA94fNESvT0FdPzhOuIDJf7j
G9Z9hw3l6zms1Im5tryYekzDv9dpaPEbvp7DOyJP+49Mpx7wRr+fn48WUg/Y
aEv7A7YF1AM2n9PoxJMy6gG3OvJd9pHnu26Yj+95FhucSz1gaX9mJR1/2Ond
pR1JCq1fZH6s55ZPPeAuV4O2FxTT+IB/RTmun8vzK9jQUNH8/+t1d1yfzbsM
1i+kHnCg+IAq7gFv7P1sez6fr2BDcYNdXg/CWTeTKq7kUQ+4bc0QTTyvz6cL
siUxnT96cA+4JKTR8en51AOO/TJz4CQ5jQ94w8H1b6x5fQ5LzxtVUQ84of4P
47Fy6jFDkLWo51FdV0094Ldj5/o3U1IPeIr9+bNWauoBi9uPGnMP+PWAKZP3
ZVMPOLL0de8fRdRjpiBbUfrmj3Se78I7dA9MuJ1B42Om9v1hqQd8sqVd9aAc
6gFfTJq5Snw/SeoBx7b0nVXD13f43OpbJsa8Pp8lyPxqXjrt5/U5LD6e/H42
9YC/GdTRtM2iHvDcA8cepPH8Cm6Wl11iyetzeMv509Pm8P0rD0FW3G3tqj35
1AO2vXPPYVYm9YB3/UpL2l9APeCQkSOPTMygHvALTOev5lIPeFqMLM+S57uz
8e95daIqLJWOPxzd6WGFh0Lr2/ZTdn9KpR7wSqN5O1emUw9Y+n5bOvWAxe0m
N/D8ao5Qu5+TnHrASdHuqh4834Vtm0d9NEujHnDMhlLHIDn1gKXvJ8rp+MNG
I5uv18+h4z9XkE0oeHAlI0lr8evEEXw9h4XNcRt0uAecMOijbr1c6gFnidvF
ZFEPWLx9epfnV3BM5M6wtdxjHsZX7OjdMTy/gitujLDuX0A9YGsT/5jLudQD
PiC8t9mipB6wEPLPz6Zy6gHHfYh6czSVenji9b9L8PzI5yt4relofy++nwh/
Cojr1iWLesDzxA/w51MPuM7K+JB0vp8It7cwPqHKpx7zMd+cv/+HUEQ94If1
6umZcg849c6oxM18/oLToq6dvcPrD3jhLZ2jpkoaH7C0f5iC+sDvtx+t6aCg
Hl74fXSWZMfx/RLYyMnidCDPr+Ddv302CuLxAdckXvfR4fU5/CuzqcGaIuoB
b3Nw/F28Pyr18MZ6yqkiajafr+DoGxu9T/L5Cpaeb8HnK1hX2gCBesAmiXcr
dfj6AYefbO7hkks9FgiyVwPCrk3h+4nw8HP77QyKqAfMn2+VesBhlu4aXzkd
f3hyw2Y+FZVa252x79+S1+cLcX7+9u9wX57vwqFdOrjYl1IPOPJ5dIQj94Cj
h7s26ZJJPWBPeb8qt1zqsZDeD8uiHvBn32kb4ni8+OD4Ju9qNSebesBb6v5T
kplIPWD3p+2iRudQD3hZd9d5vvnUA1b9sT7IN5F6wOF1lhrapFCPRfj3mnXY
EZlKPeC+GwIfrsqmHotoPZNGPWBp/7FU6gE7iF8YyKAesMnM1BZ70qnHYqH2
+9O8/oPDbtXp4/QfS5+/4/MVbJ+UtqYT30+Epf1LE6kH/I9JX4snSdRjCcaD
47p/P/D6HNbV3zfkAl8/4F/eVSXz+H47rCmMuCzn+7vwtReBfx/l8xVcT9zQ
N0fr+de/bcxOpx6+guyeecrOMzw+4BeNg9t5ZlEPuEGvtOs2vB6E74cfd7jC
4wP+dvyMXVUa9YDNxQ+gp1IPP8wvh5lazc+kHnCU5YUHXXh9Dt/XGJgkFFIP
2Fs9zVGf14fwinpDhu7m67n486IHeffNph5L0ctiV3V4Fo0PWHpeXRb1gHuE
ZLvH8/Uc9hc/kM332+GO89pcKuHxAp/qFvnMhue7yzAflt5gpuMPJ+DwGhdp
Xf4tc9Qqvr8L/wgfv31iLvWAH/c0HTuW77fDvQd9uequph5wk5F3jk7m+dVy
Qeb88sQ2e75fAk/zjDl4TU494HNXZ8wNz6cesPT9SV6PwK375zd894J6wCqb
BeOm8fVjBV4fgQWhZXy+gi0rkwabK6gHfChl+8JGfL8EDjqbdzg3n3rAYfMm
plnw9XwF3U9PpB4rBdlf3ks2RORRD/h4p4ld8+XUA3a7mvL17zTqAfcQHyDG
60G481bFyMPcA+bPk0s9/HE9jJrbP5fHhz99viCbesDr8gPlxunUw5/O36nU
w18735d6wEY3FvSwSacecIKJfURUAfUIwPq1tWuwK98/hJeJj9/m+4dwwLwT
RtcLtH4wfNIxZ76ew9L+Mny/HdbvcGqDfxH1WIX1T5u4ZptU1APW0/n2W/c8
6gG/m9WmQrzfKvWAdaoGbZTz9QMeJQvtPIbf/4BtY7c8Ft+Pl45/IF4fT3+O
PpWotTTf4PkVPEy8wCuoB3z2YYL98iLqAZ95YaYuy6Ie8JGJV7JL+X7iarze
2prsDUmmHnC57ZzZm5KpB1w9s+57Zz5fwWOta8x+8nwX/vroW9Zl7gFL3y/m
8xfcMWPZHF2+fqzBfMvJ8WZkFo0P2ObR2ebm/P4g7JR5zKeDinrAjcQHGPH4
gBuG5DyOzKcesO1v8pXWPD7W4vjaxjgOL6Ie8E/fkjuWfH6C14s3MPn+Idx6
V5HBtAytLWUGSYdfUg/Ye9eJwnINjY8gnO+m+Ca95vEBN3h8e1tbHh/wsbZP
dAN5fhVEn3/Pox6wg3iCz6Ue8KIEzaJvPL9aJ9Q+P5jHB3xdfNwMn6/gdpvX
eDzIox7wrTVrUjfz+hyWvs/G13P4yA/DP6x4fQ6fDd2XcDaZeqwXZIUjeiZf
4PMVPDi6MuFHAfWAy+K6lGzl6znc26xs31/Z1AMee3RaumkGHf8N+P2sVzq7
FWl9xG/peOc86gHz90Gk8QEvtu7XpjKP+sC9Xj91mcjXD3hf5cAH3dKpBzzo
0a/XCr6fGCzIjF2WjUrOpR7wkDehdW8kUg/YfcVf120T6fjDHzNv9XuQr3V0
evi2yfx+FCx+PT0ok3psxPmx25y0YS+pB3x4SXrdazw+4D+juuYacA/YtWn1
4Ms8PmCXH238c3l8bKTPK/P9RLiD2vTG5zTqsQnzKSw37nMP+NOQPWUvMqgH
/DKs05Km2dQDXv/PsrTZydRjk/bz09L4gKeLN5RzqMdmQTYn6mblAH7/A24m
tHBLyaEecCNjux1B6dQDDriSFfSArx+w/5jFsV48v4KLll3TbOP57haMt38b
N3lXRD3gf70XnS7LoB5b6PsDfP2AW794YxWUSz3gcONWntb51AOeP7xfdT2e
724Vap+HzO/Xwq3FB/bw+gN+HhtsdIPnu3DlmiSZt4KOP7x/8sDHWTla42xR
U597wIWRdgWtX1KPEFzvOt/N6M3vR8FXfAYMbMv32+FfORMPhPD6A/6M4ReZ
SD3gh6+2t4zn+S5smdji+Z006hEqyDL6dIvWTaMesO4styS9VDr+8M7pNttW
Zmj9Xe9H8Sue78LHL+36U/cZ9YCl77/yenCbIOtpYW+ay+tB+KdPf++lKdQD
HiJesDKoB3zhR+82nV9SD/jN9wZ352VSD3iHXk0nH57vbhdkoyOub3PNpOMP
h4rL0//Y/I/NEZHJ1GM7ra8SaHzAY71Mvabz++dwO897ZVOzqYf43/9+rswh
g3oIOB8l9G3QO5N6wOHfX7c2fEI94Na/9Jfl8HwXPpR0+d65HDr+cP7bqy/H
p9Px3yHITqccV9fkaN3fafYf819Qjx3a4yOND9hN3CA/kXrAfmV7s4alUw/4
e+SJ3k+zqAe8WtzgOIV67MT18P3DOvGp1AO+4Gv68RCfr2Bpf3U+P8Hi7We/
XK0flV5e4JVGPeAVHc2bHE6jHrtw/EY5vv/K96/gUSnxMYF51AN2MbI8EJpL
PWBfj8UhwSnUA+5zTLk7mq8fcHAbs0HiekvqAQvNNnfezNfz3ULt85ZS6PjD
euV/H8n/j8XH057n+S68M6KLv1UujQ84uvGHMfeyqA/sJ24wyvfbwwSZozhB
4usHLO1nkE49YGn/o5fUA77mH91Ank094LLzzg4WmXT89+B8/fbwnR6ZdPzh
w9/XTo7I0HrpjlnLG/J6EJ5mFTzZnd//gId4FF7OU1KPPdr3v6UecHzszTVr
+H5iOF4v4hvw2dQDPrnIpU9z/vwVbHZRd7+a7yfCAw7q15nK60G416GKSIF7
wM2zLMOXllAP+KHuRQ85rz/24noa/2V/L77fvlf7fSipByztl8v3r2Bpf3ae
78Ijqt0fLeP7ifAe2b24OXnUI0KQeX5WDHPjz1/BxvG9EmOyqAc8wnCR2oSv
5/D2r9t7Dub5FZyss8UhiN+vhbuXOA1uwvd392H9NjfsakUa9YBdzpwOf8j3
F+F0Pfu4jfz+OYzVwJV18dQDlp4nxD1gi8kNju/j+4n7BZm4ff0DvH7/B8wX
x/A=
         "]]}, {
        Hue[0.030679774997896203`, 0.6, 0.6], 
        Directive[
         PointSize[0.002777777777777778], 
         RGBColor[0.915, 0.3325, 0.2125], 
         AbsoluteThickness[1.6]], 
        PointBox[CompressedData["
1:eJxc3XVYFdvbxnHAblHsxqS7a+juRrpDulEkRGVvFRVbsLs7sVtRBBUxsLED
FRMV33u2z/rNud6/zvU5IODzZc2amR2OCk/2iJKRkpI62E1KSvLflj+3coaI
uOOzw49s6KHMJfeZduoKfG10gfrH9oLnDpmq9+CpEle9xvpgC5zwJb7wRq0S
N16j8/ahQ0Xc626jXv45pMThs9dYw3o6tVNqdihxj1znLEmC30emLDy2V4kz
4v8HvEblpUfgBiVuaRK+AfwnIfd53mQl7gt+nNfwj/6352SPUOLc8Mf7DBNx
Bf0d50+5psjhuwVEwsoTul/RLhd8Pv1gYa1YkYvkvwEcNONvRrtMRe40fpyD
cPXqe4+tMhS5YQH4DHiZbVvo41RFLvf1OI3Ow0Vcac+i0UVZilx9Dv4H/HZH
0Y4+UxQ5/q8XAOsaH/dYnKvI8T/ONNhq0u6U8qmKHP/Ht8P1184/+obPt+EH
CkfucVYcnK7IteGvM26EiKtJUlnwJEWw/3pRdmG2Isf/OK6we2mh5eZiRU7S
A16hfOBhMr4eP/41cLBy9/k38fmSHrD0et3UtALFfz3gdaOP/J6Jz5f0GCni
VLdaW2mIFP/1gG32D/PMzlf81wO2WHCunP/zkvnDD6W0Hp2eKdjLO3bkYny+
pAc844XhnP34+pIeo0Rc7fuxc+owb378RnDc8FPyJ6dSD7i/Wv8Zl4qoB3wt
Y9eC1mLqAY+7oPmnTy71gDt4hDd8m0E95EXc5guOeqL51AMOcJSO+zuLesAr
bie6/ZpDPeDIgIoL34qpB+yu9kN7fAH1gMOPuys5YX5rMa4/sEmF96ptmdRj
tIiL2mCv8CqLesCFdifzhxVSD9jJs73+8VnUA/44ae7DlALqAT8q/eDfUEg9
4Llnvk4ILKD5j8HXy894c+U/Lms/eNKbKdQDHtW+yXEz/rxkfcADvjwcKJND
PWDDmsQzx8XUA+49usR2SAH1GCviZke1jn2aTz3gfu3GLOeKqAd8cqmKfz8R
9YC/eOzR2DWNesDOqhdOGU6lHnDckIK1e4uoxzgRp3Yidu6ANOoBP71y12hd
JvWAFy9wa7XIoR7wkwm5mWUi6gGbvWgns0JEPfiPj1t3RX0G9YBnXDm52HcG
9Rgv4lq2GXDqM6kHbC87yOfTDOoB+9aNWJ6bRz1g6zVRD8ymUg/4ff1Fy0f5
1ANOTJFvPZBP62OCiJPb26KrO416wB72KwrH5VEPeOiNzacul1EPWLlQoV2n
EuoBu3QptT9cSD3gR0+yYv3Y+lAQcWtDJpr9KaD5w102qJVU/scXFQzLqwuo
B6yzb7HMjRnUg/94r0U2V2dTD1g3+8vJwMnUQ1HEtU3VmLg3j3rAFQZjDrgV
Uw94bnLz4C/51AMuudt+4OKZ1AOe9ku6V/ccmj98KEyu/dwCwROslb7LTKMe
SiIuOUpUozmNesDpfQ9oH2LHK1h+QOXpRzOpB+x9evN6l0LqAZtlmOdXl1AP
eGk/cYZZAfVQFnGHTczDq1gPeMb84FsfZlIPeFnPFSuzp9H84S3Hhj3ZXypY
12TCBOtp1AMumLmWW1VKPVTQvyy9ImUmrQ/Y69zrMRPnUA84S/RmR9F06gH3
O8c1nCikHnBqqlfS2jLqAZu+TGpwnEY9VLG+ii7PkZ9GPeB7T3ZdHjydesDf
L7sXTiikHrCUV+qz/pOpB5wTfnvWGrZ/wK0VbqWFk6kHXPIx9lnpdOqhJuJW
Xi/M08qjHvDwvx2KpYqoB6ywW2pjd7Z/wD7LFxYnsf0DXpuXELqN7Rfq+H0P
c5fdNJnmD1vN8D42P1dwwYPXNX2zqQf8/vOOXm8zaX3Aip5XzWtTqQd85kdc
Y0UB9YCfd21Ok02mHhoibpfp8NYPWdQD7nX7r8FVtj7gYcN8R1elUQ+Y6/Pt
/Zg0mj+s1ZZ/YXq64Ku3xuRY5lEPTREnO0S5cn0q9YDbCirVw9h+Dg8+1ynr
dzL1gD9nN2/WyKUecKrxKumvWdQDHv5k/2Nrtn/AjfZWPwbkUg8tEXdDZ0Hy
wVzqAX/s26m2OZ16wIO8Z6TqpVAP+FLgIK8hk6gHvLMqd6tlEq0PeLfJvjFc
IvXRFnFu2171upZBPeDVot1PXmdSD3hL66KamdnUA/4VsGTwGra/w2crdHJC
plMPuMuvrD6yWdRDB/vBJJ/8nawHXB3d014lg3rAVxLGZiyZQj1guSz3L6ey
aX3A7T7ktu1n+zmsJPb1v59BPXRF3F6VdjUe7HgFV+1/sls7hXrA+S8HjH3F
esBvn1RbyaZRD1gpXr3H2WzqAR94bB1iXkw94Dix1KbsVOqhJ+JCfRds2s72
c/hsvXTv7ETqAQ8NNHxhPJl6wLHtdkvL5lEPuDZcoXzXJOoBb62YdfJ9KvXQ
x/G5oGgkN5V6wOeWhVyTZvsH3GbZ+v5tCvWAQ9N7ruySTz3gzzkBUx8XUw/4
5dl97QflUg8DEafdELd+Qxr1gA86fzq8OYt6wOWZ+kcdsqkHbLjj/upv6dQD
/i71YInWZOoB/y57smdVJvUwxPG9alndXHa+C99OqqoNzKYesP+ZewONRNQD
XpJ24s5ktj5gqcx2HR7mUg+43MTi2rw06gEndDcclZFDPYxwPvjI7cekTOoB
524fNKhpKvWAZaJPTFuVQz34z8f2sCmFesC9wn5rf8ikHvCbzFmn/LJp/sYi
Dlcney2nCL594U4XtTjqAWf9HtBZJoN6wPkmIfsCs6gHPP3Ni6fJCdQD9tIx
v5WfQj1MRNz+9OUd7mVSD7j3viWJmzKpBxwz4UPOAtYD7hndN9Qvi3rAXVft
mDYtk3rAiyL2Hv6bQz1MRVzz32clXSZTD1j2d/JYoyTqASsOue3VP5N6wI/0
Tny7mkc94I1Kd2yMWQ+Y324rs6gHvHuuS9DPDOphhv1t7qx42VTqAQfNLsoc
mk3zh4d2z/R7MlXw8E2v7FTZ/gGfW/Dg6qts6gF3WhbZpJxB64PD9cirormn
06gHHNe29PZG1gMeZmjSfCGNesCm2P4ns/Nd2Fv7dltNEvWAA/gFw3qYi7im
mNENzrk0f7h4dmFX21jB2lGbRtxKpB5ww8NNW2tTqAcsu3HCkgsx1AM+FqTm
LJtCPSxE3I6E/UNfhVEPWGwmNkyPoR7wZJVXxzUmUQ+44fTph+diqQe8rFin
ZmM69YCPXU6uu8zWB7xAerV4SDb1sERf35wls3KoB/xt3IymyDxaH7By5M7u
WzOpB1xb+VXhYgb1gB8ruo58l0E94CkHe/b8hn6Xs06sGmwl4iz95ozdjj8/
tmPRIku414SKtOk43kKzJsG983S3mcIG+y9lnYAXXIgd5p0pWFt1aOfL8Yrc
Ynz6S/hOUbrNQvT5fMM5vLe1iJv5W2vaD8zPJby3nwH8584Ys6f4els/4RNg
NTePUGnMi//2s2Dl8DthTpgH/+n74Yilffdfxu8Hflq1B/D0Luv870Yrctn8
/7CBQ968dE4UPMPAvGIoPq72YEzHInh2rNHGD2mCr1WHfR+G+eOn/bUFllG9
tPg5DH26AbscOVMViJ/Hiv8EOOjH6Z+3sB5W49uPscXv+4POs8To+Ruf7gzv
Lns20wHHBz9+IHD6p0Mm5vh+/I9/CbbiDyD4/UjkvwH8eMbAXbmJNH87Ebc+
KSYkN0Ww5OumUQ/47B2LedPSqAfM5/DF8YD/6yyCLcaX9Dw6iXrANUPGT89N
ph7w5ueddn6eRD3s8fsXM3bHjyyaP6xUWrQzP1WwE3/BmEY94MCs0oI7aTR/
2GJizYbD8YLXvl96VAl//yH8gB1EnPS3ui1KydQDrjNfkvIKf9+b+PZ+cIxl
2zLzSdTDgc4fk6kHvOTP0ZsrYqgHPH6S2aBnCTR/RxyfZI6cm19A84dLPy33
zcyi+cO9ls50+ok+/DhWwWHrBxz4lSi4y+yvPZySqI8jrfdk6gPHLN/9JzKD
ejiJOJVOeZsTI6gHvEd0NfBxOPWAh73uPvvYJOoBdzjjsic+hXrAhu1xRZ9B
PeC7C069GDqJ1oOziCvqajvPIU7w82VLzn5Ipx6w6PqK0L/51AMeG6T1MzqB
1gesxgdIpx7w1vEtc0+kUg8XrE+7056X2PqAp9ckvOvDesBfzj+cpZZG84f7
7WjsdvU/5g+331JoPcBLnQvDfqYLVkwd9kycTn1cRdzXL7I/+PMxSR/43vw3
RidTqA/svGpYSlAq9YDvqCbqK2dSD1ime/Wq5HTqAWvkJa1RSqUebiJu3K+X
cadyqAf8Zg9OINNo/nDVu4YVH6bQ/OHGW1yLQbZg/nJtcRb1gPnLvaAsWh/u
Iq5b+OqEEHa8grfl/VwxjvWA+6ydYt4tlXrApu+myxxMpx7w1LK5/WMyqAf/
+W5POnuwHh6Y39kPRjOSaf7whplr6i+nCh7Wbm9DVTKtD1jhrV7fm1HUA3b4
OENbMYfWB6zyZkFjGOsBm14NPrgiiXp44nxyTxVnn0s9YP722+t06gHbDi9V
vjGF5g+HTI62L8wT3LQ2wEounebvhevxpsOehimC6zpV36ll+wdskTvCNn0S
rQ+4263wj+qJ1AceuXTdxeZE6gGPudV9y9pY6uEl/D5Jenhjntsyn6ax9QJP
7nOnchrbP+Bq9Q8d6+Jp/nBz082IidGCW3v07eGRQz3gOP2opP+tDx8R5yp/
5mTnPFof8AaVnZ+WTaIecO/OGeMS2f4Bd1SdqzM6gXrAD8bbSq9lPeBtIzse
/ZZJ8/fF+Y9CTtcjeTR/2OV9d8+JeTR/uOTOMouXmYI/um7pE5VM6wNOX/N5
1/NE6gEXjdo20SSb1ge8qYNaa9c86uGH+T1e+dJ1MvWAD4gW/BrG9g+4ft/I
hd9TqYcfzTeDesAPfZ9bPGf7B1zdZ0VU/1Savz+uN6XVV5qnC8Zv09ufedQD
HuSvefFzEq0PeJxnh3XledQDLuemOa9Iph7wlg1H+p0Jpx4BIs6jxfvzngTq
AT/C6RnH9gu4NdgyJTBacFST8rs4tl/A13wvX/wQT+sB/mU6dIxVnOBHKSOO
6MRRn4kibv6hwD93IqkPrN7X2u5BEvWAk7E9z0uiHvCXmdErAxOoB9y5veEC
3UTqAQ+8vnpNQTz1CMT5atyshClZNH+4q3MfxyuZgif0zhJ7J1APWGHB4HtS
bD+Hp9zWCeg5iXrAORa7zEQxtD6CcD41Q9RRIZZ6wA0JeW5u8dQDdio9sj4+
gnrAcx9iAFHUA345Ny5xcATNP5h+n2MFH9uXdX96Eq0H2M2z+nZrvODr/TaU
hEZRD/j0s/tVHTNpfcDfamK3lbP1Acsc+vBiSxL1gO/Y5/vfY+dXISLuzIkV
ViUx1APO0tR3CGbrA+7hPt3sbDrNHw4ZO6KqWwbNHw4Ij9L+HEfzDxVx3PFB
OiFRggPu3OxZkEjrA275u3W0bTz1gOt27VjVxnrAbePk5B+HUg94mnZEXUYS
9YAVd5wcK5VMPcJE3KdIPa3WMOoBL5GOUfCPph5wl4FBD4cm0fxhx7kb8zRj
BMv+udf6OobWB/zy8bLaMXHUI1zE3djkjV9BWh+w3uzix5/Yfg6/MPohapdD
PeDjZ4p/SbPzK7jHxrAfpSnUA54qfTzlZTjNPwLrozHE5EMCzR9efzox8Ukq
zR+OfL7k9MD/+MRJ88lf42h9wO/61E9sx9YHPEtPc+7vVOoDK32X2WcRRj0i
cb51WHrViCTqASsd1x2iFEc94A3qzan89aFk/nDHO7abdk4SPOVWyK7dKdQj
Ulg/kvlHYT0MzLB4lSNYt2bj6EK2n8O73hWf1kmm9QFvf/ZjzY0c6gGXLVQp
z4qgHnD+6KMxQex8N1rEHV356ujHdOoBL87h7i5Mp/nDM/+s9NuUJthd7lXf
3DSaP/9xbcWUvZmC2fmKZH3Ay3PTnIsyqE8Mzh+z7g2WnUR94KHXY7jjrAes
679u+FrWA140YbKjQQz1gFXnrf6hEU094MXBFXMWxdL8Y3F8c+nQ2BJJ84e5
GWXDvMJpPcB3TZtUfGMEbznRMqsP6wFLeTcePh9JPeAOAxebPYqm9RGH6835
H17KsT7wiT52In6ekh5wvOOwpq8p1IP/+IzHh2ez811YviwzdUgi9YBXyG44
fjqGesSLOE2/1K0Hcmg9wB7d58XKZAou9q1esSyWesDtcrN+3o6h9QF/2382
ZEEi9YBvWa2aq5lGPeC0/viMZOqRgM9/P0b+dwT1gPeFPp27lu0XsOOlTiYV
UTR/2D4mtCkqk+YP937ldM8rUfC7ew+T7JNofUwSca9ch9S/Zn3gpS5vdTdH
UR84z2Oczv446gGfvT3p+Vh2vQ5XpH90imXX5/BQ7mTzowzqkYjrIy+P8avZ
9R+cu7di0J8Uwap/R/35lkjzh/v8au82e5Lgv9yRxEfs+gN+K1ValZdJPZKw
f9Znbt4YSesDvuHeM7pvLPWAx0Qc+FmQST3g41K/Xt1i57vwen3bYcPY/g4f
mH1rsmIM9YBx9hdQF009kkX/vk4QrQd4IP+AUozgb+M/Hek7ifrAH16/KTsf
TX1g9c97x/WPpR6wUXqvLo8iqEcKzne2LnUwi6MesJnPx/u9I6gHXDw8/r56
OM0fPuLdu13QRMGtY5/uaGH7d6qIG3w/wbw5SHCnoDNrDoXS+oDzPOd3jYig
HnDxk8Cz3b1pfcAlRx5U54dTD9hK++i0O2HUA5a5U9g5NYp6pIk4uexjl5Pj
qAecXVQu082P5g97/R1ZPipEMFZvf+Uomj/8NMe03Zv/eIB1ryndg6kH7HDA
9WIE65GO9fJg4eeAOFof8IrKNYefJVIPOCCitsuaCOoBb+q4/PoRtn/AT/Zl
puwOoR7s4xNp/hnYb+9cD1eIF5xst05m/ERaD/Cx+blNvXwE97vsK6MQRj3g
1iXrNc8H0vqAsVrK/cKpR6aIS/mwa/j3IOoBVz48/yt1IvWA+z2dn5MbTj3g
q+a1dVvZ9Qfv0Nl2cuz8NkvE7XCcU3udrQc4dudNO8cgwQV3TXL9Qml9wHY/
7Q+4+lIP+OHfi136BtP64L9ebHrl/UDqAbeGDhpyNIx6wIcOX4jZ60s9skVc
4uWtnfXCqAesfqy86UgwzR/We9xytrM7zR8u7NnyvIMfzR/e8W33gK7/8YrV
zj1XBdL6yBFxwapPjTRYHzi1/RY5owBaH3Cm35PFc72oB7z+rOVAM2/qAfdf
t/PA9zDqAW/pW2t1x4965OJ83aaDy0F/6gG/TT/Q7xfrAXcPsDv1KoDmD+91
9EruESh4qk6nzi9CaX3AVWH3114Npj55Im5444oD94OpB5w0YPlb7QDqAXte
L3Z7yNYHHO0qU5EeSj3gPZ7bB5eEUQ/4vuZj5bETaf6TcX45XG39WbZfwJuH
tS3fHibYrUzG6nQkrQ9YXhRssyeQ+sAPjeKdSsOoD+wS+UJmCVsfcNUBpxnP
2PnVFOzHTSVd1vlTD/hmY9cwnWjqAYe+kl33MpjmD5codxvX5id4XsM0+09h
NP987Afbdg96HC74b/WBWOlw6gFfNr20NzScesDjzgV6HAii9QFXPlKvGxlE
PeDXDbdd//pTDzjzyrohYWHUYyqOJ81DQiazHlPp67MesH6xl3gYu/6AC7Qr
NfVCaP7w68pVT/VDBW/KmrFFJYjWB+xRua6sjPUpwN+/QTVRP5B6wDjbz9IM
pR4F9HwStl7ggV0SDZYEUA/4b9Aqg7cTaf6FIm51v4F7jwbR/OF7+uEqpmz/
hqu6/33dMVzwqYADCRYBtD7gafeS31v5Uw+44/d2wwf60fqA01rzTkT7U48i
zHdwrOlLH+oB6+njiiKAesDa9/u1hvpTD1g/fvrryUE0f94lijqT3Wj+xSLu
oNy8b2Z+NH8YR5uSyUGCH8v221oRQT1gO/Gl3WK2PorpflAgrQ94w7qhV8f5
UQ94kXXYAGtf6lFM59OsxzQRF+h7tXNyCPWYRo8vh9D8YeyO3cyDBa//02u3
TxCtB7jfnAMn9/3HPgd75VZ7U58SETdZK/6EQzD1gR+E9V12xI96wHMHbZ5d
4Eo94FSZm3EPfKgHbDm4n/5dH+oBb3oz/G6gN81/uoj7kcjfoab5w4o+Pc40
BtP84XePvi7b5yN4tUtuxmh2vIK3Wt2deIWtDzjrjGPKG0/qM0PEDVHSuO7g
QT3gVP2WbQZu1AO2PrrKcx7bP+DQ7cmhaY7UA14eHK58k80fjpqTV2pjS/Of
ib7H110o8aP5wyftYquPeAmOrP6cOciH1gfccrU67Lsz9YA78gdYL1ofcENj
3d80b+oBry/tvi3Hk3qUYj9veTStgfUopcdf/KkH/GRywbRvATR/eN3uWWs7
+Qg+bCj1dKcPrQeRiHteN2f3Zj/BI9ZE2/Vzpj7wubetHarcqQ98cMVBm/ae
1AM2rW55/MGLesDHjDR9KnypB6z9xTVljwf1EIu4oonZLV62NH842CFIs8yf
5g87nb9wrMyN5g9/jWyr07MX/CXh7aa/TrQ+4JnnNye896Y+sMlNx9lRHtRn
FvaHs4oPL7Ees+h6z5V6wA4T8kc1sf0DXh5yTbrYn3rMoutNV+oBm4SJOi30
pvnPxv6R8u5uur/gCQcG1GV5UQ94ju2WkvFsP4dlig3yfrMe8Gf5vh8T2PkV
HL3+oaeBN/WYI+Jy8jYoW3pRD9hpQPhXWzvqAR/ZyEXHsOMVrBPkmhHkR/OH
fRrWLC/3ovmXod/Ryj69PQW3hpV8jJ1I6wPmWsc5T2P7B/x2S72vrzf1gXXL
2z/pyvrAlhd7KqYGUQ/Y/bu0XWIA9YD5y5f6MOoxV8RJJ/VX6x9MPeC2g+Pt
JrHjFVwur7n9qbNgg4/xR7Q8qQdsg8NhLy/qATvu1q/8GUTrY56Im27qd2EG
Wx/wd8Mtao6e1APuNfWpVKs39YCPb90XEOpLPeDee5WX/nCkHvBKhYzgCF/q
MR9/X/6Em80f/tK64EejO80f3oYvN9df8KVrKe1MXWl9wFFp8TFLA6jPfOH8
TdKjHNcXQzsFq/hSD1h24NshSwOpB/ysbfTNNROpBzySv4HtTD3gfVOCZvz1
oh5wulJJvR/rAdvwBzgPmv8C7EdP8uR2ugreFbDso6M3rQ+4sc+Rx919qAcs
dUEr9pUr9YBdmp/+OcyOV/B4zfSiakfqsRA9guRMPtpTD5j/9X7vTj3g449v
Vh5zox5wx0LFpEZ2/IKvzD60KNiTesBdVX1u8T+/pMcinA8sLGoX4EHrA071
G/zD3Zn6wFP/vjgvsqUeMP/rUu9EPeC+SuvmX3ekHvC3LqsH+ltQj8UirubB
ziUb2X4Bl8kn9NjgInj3RSuHfe40f7hnQ3yvyf6C3557ntMhgHrAo0aGWHRg
+wncRVNGcag7rY8l2I/uXVi12Yl6wBrLF723tKEesMlSuRGr3KgH7PFRLo3/
eSQ94O2+8+uk3Wn+S0Xc2vFRHpYTBecsv5ozke0XcG1hnlZ8sGA7T5NlBZHU
A1bTWPx6Cbu/CzcqlhbtDKIeMCc2TO/Fzq+WYf/4ZiF9n11/wHM3uz0IDKQe
8Ja77XaciqUe8KbFO75as/UAv9ugIFMZLbjSrbTQMpR6LBdxHfgLWFdaH/Cw
HfH2tv7UA7ZrC318hO3n8B7tj+sG+1APeMeGwv38+bSkB7wt4IZ7T3Z9Dl/9
cPmshTf1qMD5VPu5yc0BNH94e1NEdlEAzR/2vLZ9Q2EgzR9ueGBcP8pX8GbD
pujD7rQ+4CedPRT4/UHSo1LEablYej3xpfUBOyw323iArQ/4TsGKCl1H6gEv
fbBg5nQP6gGvuffY6gtbH/DQD6MPjWP79woc7+oXRg7zofnDSwyC+vdl+zc8
6KnfgEP+giXPdw6h9QEvOjS6sn8g9eA/Hindl1/vkh4rcb20Xi5jsj31WEnP
N/ChHvCJfqIu8aHUAx4dp9e61JV6wNf8tFesYMcrWGTd3Wg22y9WYT/ln5AT
LNjj8PDpb/1pfcD7d0Sv+MTuZ8Fvm7qf5++HSfrAzuqVCUvZ9SB8RUtt5gNf
6gF/l79XtoWtj9U4/r3Z3v+OJ/WA06uW/Gryo/nDNjVnVmax6z+4dvznMa8D
aP7wkPrX3O2Jgr+uvBLnytbHGhy/Z4e51AZTH3jpmWnRDUHUB36uVLTwDrse
hOPmFW+aN5F6wPfSly1vH0I94PnNHm/K2eMfa7EeMrrMfMj2b1hjb2TZ8yCa
Pzztx6myvwE0f5h/OlN2nGDRsvzh69j9EniG4faU6hBaH/zXqxvZgf/7SHqs
E3G2I1qki1yoB3xg5nG3U+x8F94afduD86AesC4/YDfqwf/57N5Gnn40//VY
f7U58qWegiWPV/tQD/jwsMH917nQ+oBHDRt+5oc79YGXqqmdMmX7B7xX7W7O
bm/qAf8ak33HyoV6bBBxFyZd3trZlXrA9YsNL71l57tw5Hbdv7s8qAfcR+uX
sY07zR82jl6t2cbWw0YcH9o6ny10FvyBW/H5lQutD9ii5tdffXfqA9s2VS08
6kV94BCF6t4XHagH73zjLw+sqQc8nn9CoAv1gA/0+1X9wZ56bBJxSn363vro
TPOHWxXK2u1yofnDn1S2D2n2ETxD6vGdfWw/h9OPKo/TZee78I3tk0Z89qEe
m7FeRiUfaWX7OVxiN2PoRFvqAR84G7JAx4F6wDvce9W9sqEesGzixVtB7tQD
PjcOJwyONP8t2J9uqhids6X5wwlh/e8ZWAt289LdvsWKesDry8q2zbem9QFf
Nv7cqZ0t9YGvy/5U3WBDPbbi97dr8cVDttQDLin22J/mSz3gZceko094Ug/4
8KLgijns/ApuvuSX2OZK84f/fMt8XGkv2LZ8ZKC0NfXYht+XNbKTAm1pfcAb
+MOlI/WB4y4/i/tpTz14X1j7+p0T9YC9+AtcD+oBy5b5fxvjRj22i7j3VvZ2
652pB9zlwukNEWx9wPdbX5sl2FAP2PrjyUXv7Gj+8OKOU73O2giet379zDXW
tD52YP8zu9B4wIn6wKO/Z2Re9KAesP5696IF7H77Drp+8KAecEj351ZVHtQD
[truncated: 667,739 more chars]
