# Supplementary material for: Stress relaxation in the presence of sudden strain bursts: Methodology and stress relaxation data of microcast aluminium microwires
Source: Data Brief. 2018 Nov 14;21:2134–41. doi: 10.1016/j.dib.2018.11.047 (PMC6265499; doi:10.1016/j.dib.2018.11.047)
Supplement: Supplementary file 2 — Supplementary material [file mmc2.zip › Data in brief/Annealed/AN_20_3/Stress relaxation txt files/AN_20_3_Relaxcycle0001.txt]

Time[s]	Motordispl[�m]	Force[mN]	EngStrain	EngStress[MPa]	Shearstrain	Shearstress [MPa]
9.339000	2.794402	1.920907	0.000536	12.478443	0.001093	6.113164
9.359000	2.794402	1.916081	0.000539	12.447093	0.001099	6.097805
9.379000	2.794402	1.914665	0.000540	12.437896	0.001101	6.093300
9.399000	2.794483	1.919067	0.000537	12.466490	0.001095	6.107308
9.419000	2.794402	1.909289	0.000543	12.402973	0.001109	6.076191
9.439000	2.794402	1.913367	0.000541	12.429459	0.001103	6.089166
9.459000	2.794402	1.917035	0.000538	12.453291	0.001098	6.100842
9.479000	2.794402	1.918461	0.000537	12.462554	0.001096	6.105380
9.499000	2.794402	1.912567	0.000541	12.424266	0.001104	6.086623
9.519000	2.794402	1.912326	0.000541	12.422698	0.001105	6.085854
9.539000	2.794402	1.916961	0.000538	12.452811	0.001098	6.100607
9.559000	2.794402	1.918495	0.000537	12.462777	0.001096	6.105489
9.579000	2.794402	1.908724	0.000544	12.399300	0.001109	6.074392
9.599000	2.794402	1.915119	0.000539	12.440841	0.001101	6.094742
9.619000	2.794402	1.915242	0.000539	12.441641	0.001101	6.095134
9.639000	2.794402	1.917884	0.000538	12.458804	0.001097	6.103542
9.659000	2.794402	1.916753	0.000538	12.451460	0.001099	6.099945
9.679000	2.794402	1.916969	0.000538	12.452863	0.001098	6.100632
9.679000	2.794402	1.913770	0.000540	12.432081	0.001103	6.090451
9.719000	2.794402	1.917487	0.000538	12.456228	0.001098	6.102280
9.739000	2.794402	1.917618	0.000538	12.457076	0.001097	6.102696
9.759000	2.794402	1.915851	0.000539	12.445600	0.001100	6.097074
9.779000	2.794402	1.917546	0.000538	12.456610	0.001097	6.102468
9.799000	2.794483	1.912816	0.000541	12.425883	0.001104	6.087415
9.819000	2.794483	1.915811	0.000539	12.445337	0.001100	6.096945
9.839000	2.794483	1.916644	0.000538	12.450749	0.001099	6.099597
9.859000	2.794483	1.917106	0.000538	12.453748	0.001098	6.101066
9.879000	2.794483	1.916131	0.000539	12.447419	0.001099	6.097965
9.899000	2.794483	1.917183	0.000538	12.454254	0.001098	6.101313
9.899000	2.794483	1.913878	0.000540	12.432781	0.001103	6.090794
9.939000	2.794483	1.913186	0.000541	12.428285	0.001103	6.088591
9.959000	2.794483	1.909664	0.000543	12.405407	0.001108	6.077383
9.979000	2.794483	1.912559	0.000541	12.424215	0.001104	6.086597
9.999000	2.794483	1.912700	0.000541	12.425132	0.001104	6.087047
10.019000	2.794483	1.909618	0.000543	12.405110	0.001108	6.077238
10.039000	2.794483	1.913257	0.000541	12.428748	0.001103	6.088818
10.059000	2.794483	1.915369	0.000539	12.442469	0.001100	6.095540
10.079000	2.794483	1.911559	0.000542	12.417714	0.001106	6.083413
10.099000	2.794483	1.914584	0.000540	12.437365	0.001102	6.093040
10.119000	2.794483	1.915281	0.000539	12.441898	0.001101	6.095260
10.139000	2.794483	1.913941	0.000540	12.433189	0.001102	6.090994
10.159000	2.794483	1.916810	0.000538	12.451829	0.001099	6.100125
10.179000	2.794483	1.914135	0.000540	12.434452	0.001102	6.091612
10.199000	2.794483	1.918264	0.000537	12.461275	0.001097	6.104753
10.219000	2.794483	1.915136	0.000539	12.440952	0.001101	6.094797
10.239000	2.794483	1.910160	0.000543	12.408626	0.001108	6.078960
10.259000	2.794483	1.916396	0.000539	12.449138	0.001099	6.098807
10.279000	2.794483	1.915729	0.000539	12.444805	0.001100	6.096685
10.299000	2.794483	1.914125	0.000540	12.434386	0.001102	6.091580
10.319000	2.794483	1.912399	0.000541	12.423172	0.001105	6.086087
10.339000	2.794483	1.915343	0.000539	12.442301	0.001101	6.095458
10.359000	2.794483	1.913826	0.000540	12.432441	0.001103	6.090627
10.379000	2.794483	1.917233	0.000538	12.454577	0.001098	6.101472
10.399000	2.794483	1.914388	0.000540	12.436094	0.001102	6.092417
10.419000	2.794483	1.913899	0.000540	12.432921	0.001102	6.090862
10.439000	2.794483	1.911179	0.000542	12.415246	0.001106	6.082204
10.459000	2.794483	1.914340	0.000540	12.435783	0.001102	6.092264
10.479000	2.794483	1.913881	0.000540	12.432801	0.001103	6.090804
10.499000	2.794483	1.904457	0.000546	12.371583	0.001115	6.060813
10.519000	2.794483	1.912190	0.000541	12.421816	0.001105	6.085422
10.539000	2.794483	1.912479	0.000541	12.423692	0.001104	6.086341
10.539000	2.794483	1.915286	0.000539	12.441926	0.001101	6.095274
10.579000	2.794483	1.914040	0.000540	12.433832	0.001102	6.091309
10.599000	2.794483	1.908704	0.000544	12.399169	0.001110	6.074327
10.619000	2.794483	1.907053	0.000545	12.388443	0.001112	6.069073
10.639000	2.794483	1.912107	0.000541	12.421276	0.001105	6.085158
10.659000	2.794483	1.909642	0.000543	12.405264	0.001108	6.077313
10.679000	2.794483	1.909667	0.000543	12.405429	0.001108	6.077394
10.699000	2.794483	1.912602	0.000541	12.424492	0.001104	6.086733
10.719000	2.794483	1.911299	0.000542	12.416026	0.001106	6.082586
10.739000	2.794483	1.910569	0.000542	12.411285	0.001107	6.080263
10.759000	2.794483	1.914099	0.000540	12.434215	0.001102	6.091496
10.779000	2.794483	1.909606	0.000543	12.405030	0.001108	6.077199
10.799000	2.794483	1.915878	0.000539	12.445774	0.001100	6.097159
10.819000	2.794483	1.909771	0.000543	12.406104	0.001108	6.077725
10.839000	2.794483	1.911347	0.000542	12.416340	0.001106	6.082740
10.859000	2.794483	1.916396	0.000539	12.449138	0.001099	6.098807
10.879000	2.794483	1.917064	0.000538	12.453480	0.001098	6.100934
10.899000	2.794483	1.913513	0.000540	12.430413	0.001103	6.089634
10.919000	2.794483	1.910416	0.000543	12.410294	0.001107	6.079777
10.939000	2.794483	1.917375	0.000538	12.455496	0.001098	6.101922
10.959000	2.794483	1.916029	0.000539	12.446756	0.001100	6.097640
10.979000	2.794483	1.922865	0.000534	12.491159	0.001090	6.119393
10.999000	2.794483	1.919115	0.000537	12.466804	0.001095	6.107462
11.019000	2.794483	1.915726	0.000539	12.444785	0.001100	6.096675
11.039000	2.794483	1.912687	0.000541	12.425043	0.001104	6.087003
11.059000	2.794483	1.918494	0.000537	12.462768	0.001096	6.105485
11.079000	2.794483	1.925385	0.000533	12.507531	0.001087	6.127414
11.099000	2.794483	1.912131	0.000541	12.421430	0.001105	6.085233
11.119000	2.794483	1.911701	0.000542	12.418637	0.001105	6.083865
11.139000	2.794483	1.911818	0.000542	12.419396	0.001105	6.084237
11.159000	2.794483	1.916543	0.000538	12.450092	0.001099	6.099275
11.179000	2.794483	1.914027	0.000540	12.433752	0.001102	6.091270
11.179000	2.794483	1.917257	0.000538	12.454731	0.001098	6.101547
11.219000	2.794483	1.915390	0.000539	12.442600	0.001100	6.095604
11.239000	2.794483	1.916858	0.000538	12.452140	0.001098	6.100278
11.259000	2.794483	1.915076	0.000539	12.440564	0.001101	6.094607
11.279000	2.794483	1.913107	0.000541	12.427771	0.001104	6.088339
11.299000	2.794483	1.914333	0.000540	12.435734	0.001102	6.092241
11.319000	2.794483	1.918346	0.000537	12.461803	0.001096	6.105012
11.339000	2.794483	1.917340	0.000538	12.455274	0.001098	6.101813
11.359000	2.794483	1.915524	0.000539	12.443472	0.001100	6.096031
11.379000	2.794483	1.907127	0.000545	12.388929	0.001112	6.069311
11.399000	2.794483	1.918378	0.000537	12.462011	0.001096	6.105114
11.419000	2.794483	1.916737	0.000538	12.451355	0.001099	6.099893
11.439000	2.794483	1.915845	0.000539	12.445562	0.001100	6.097055
11.459000	2.794483	1.915470	0.000539	12.443120	0.001100	6.095859
11.479000	2.794483	1.909613	0.000543	12.405075	0.001108	6.077221
11.499000	2.794483	1.915041	0.000539	12.440335	0.001101	6.094495
11.519000	2.794483	1.911860	0.000542	12.419673	0.001105	6.084373
11.539000	2.794483	1.910200	0.000543	12.408886	0.001107	6.079088
11.559000	2.794483	1.907758	0.000544	12.393022	0.001111	6.071316
11.579000	2.794483	1.902136	0.000548	12.356505	0.001118	6.053426
11.599000	2.794483	1.908640	0.000544	12.398754	0.001110	6.074124
11.599000	2.794483	1.914901	0.000540	12.439424	0.001101	6.094048
11.639000	2.794483	1.911641	0.000542	12.418251	0.001106	6.083676
11.659000	2.794483	1.909440	0.000543	12.403953	0.001109	6.076671
11.679000	2.794483	1.911225	0.000542	12.415549	0.001106	6.082352
11.699000	2.794483	1.910688	0.000542	12.412056	0.001107	6.080641
11.719000	2.794483	1.911948	0.000542	12.420245	0.001105	6.084652
11.739000	2.794483	1.914023	0.000540	12.433723	0.001102	6.091256
11.759000	2.794483	1.909296	0.000543	12.403019	0.001109	6.076213
11.779000	2.794483	1.911478	0.000542	12.417189	0.001106	6.083155
11.799000	2.794483	1.904296	0.000547	12.370535	0.001115	6.060300
11.819000	2.794483	1.907538	0.000544	12.391597	0.001111	6.070618
11.839000	2.794483	1.911410	0.000542	12.416752	0.001106	6.082941
11.859000	2.794483	1.908335	0.000544	12.396772	0.001110	6.073153
11.879000	2.794483	1.909809	0.000543	12.406349	0.001108	6.077845
11.899000	2.794483	1.904108	0.000547	12.369312	0.001116	6.059701
11.919000	2.794483	1.914430	0.000540	12.436365	0.001102	6.092550
11.939000	2.794483	1.912510	0.000541	12.423895	0.001104	6.086441
11.959000	2.794483	1.910136	0.000543	12.408471	0.001108	6.078885
11.979000	2.794483	1.904096	0.000547	12.369238	0.001116	6.059664
11.999000	2.794483	1.910297	0.000543	12.409520	0.001107	6.079398
12.019000	2.794483	1.899261	0.000550	12.337825	0.001122	6.044275
12.039000	2.794483	1.907338	0.000545	12.390297	0.001111	6.069981
12.059000	2.794483	1.915007	0.000540	12.440118	0.001101	6.094388
12.079000	2.794483	1.910771	0.000542	12.412599	0.001107	6.080907
12.099000	2.794483	1.902583	0.000548	12.359410	0.001118	6.054850
12.119000	2.794483	1.905720	0.000546	12.379786	0.001114	6.064832
12.139000	2.794483	1.905681	0.000546	12.379535	0.001114	6.064709
12.159000	2.794483	1.909886	0.000543	12.406852	0.001108	6.078091
12.179000	2.794483	1.902687	0.000548	12.360084	0.001118	6.055180
12.199000	2.794483	1.906531	0.000545	12.385056	0.001112	6.067414
12.219000	2.794483	1.902528	0.000548	12.359050	0.001118	6.054673
12.239000	2.794483	1.904675	0.000546	12.373000	0.001115	6.061507
12.259000	2.794483	1.906412	0.000545	12.384279	0.001113	6.067033
12.279000	2.794483	1.904379	0.000547	12.371075	0.001115	6.060564
12.299000	2.794483	1.906143	0.000545	12.382531	0.001113	6.066177
12.319000	2.794483	1.900202	0.000549	12.343941	0.001121	6.047271
12.339000	2.794483	1.904228	0.000547	12.370092	0.001116	6.060083
12.359000	2.794483	1.906585	0.000545	12.385407	0.001112	6.067586
12.379000	2.794483	1.908164	0.000544	12.395661	0.001110	6.072609
12.399000	2.794483	1.905174	0.000546	12.376239	0.001114	6.063094
12.419000	2.794483	1.907575	0.000544	12.391840	0.001111	6.070737
12.439000	2.794483	1.909115	0.000543	12.401839	0.001109	6.075636
12.459000	2.794483	1.908921	0.000544	12.400580	0.001109	6.075018
12.479000	2.794483	1.910800	0.000542	12.412787	0.001107	6.080999
12.499000	2.794483	1.906440	0.000545	12.384465	0.001113	6.067124
12.519000	2.794483	1.907350	0.000545	12.390377	0.001111	6.070020
12.539000	2.794483	1.907629	0.000544	12.392185	0.001111	6.070906
12.559000	2.794483	1.912737	0.000541	12.425369	0.001104	6.087163
12.579000	2.794483	1.909766	0.000543	12.406069	0.001108	6.077708
12.599000	2.794483	1.909572	0.000543	12.404810	0.001108	6.077091
12.619000	2.794483	1.911689	0.000542	12.418562	0.001105	6.083828
12.639000	2.794483	1.907407	0.000545	12.390743	0.001111	6.070199
12.659000	2.794483	1.907437	0.000545	12.390940	0.001111	6.070296
12.679000	2.794483	1.903246	0.000547	12.363717	0.001117	6.056960
12.679000	2.794483	1.906518	0.000545	12.384970	0.001112	6.067372
12.719000	2.794483	1.906759	0.000545	12.386535	0.001112	6.068138
12.739000	2.794483	1.908378	0.000544	12.397052	0.001110	6.073290
12.759000	2.794483	1.903533	0.000547	12.365582	0.001116	6.057873
12.779000	2.794483	1.904922	0.000546	12.374605	0.001115	6.062294
12.799000	2.794483	1.907218	0.000545	12.389515	0.001112	6.069598
12.819000	2.794483	1.911170	0.000542	12.415189	0.001106	6.082176
12.839000	2.794483	1.907805	0.000544	12.393333	0.001111	6.071469
12.859000	2.794483	1.910178	0.000543	12.408743	0.001108	6.079018
12.879000	2.794483	1.914282	0.000540	12.435403	0.001102	6.092078
12.899000	2.794483	1.911627	0.000542	12.418157	0.001106	6.083630
12.899000	2.794483	1.906062	0.000545	12.382006	0.001113	6.065919
12.939000	2.794483	1.913036	0.000541	12.427311	0.001104	6.088114
12.959000	2.794564	1.910507	0.000543	12.410882	0.001107	6.080066
12.979000	2.794564	1.907720	0.000544	12.392776	0.001111	6.071196
12.999000	2.794564	1.910248	0.000543	12.409203	0.001108	6.079243
13.019000	2.794564	1.907969	0.000544	12.394399	0.001111	6.071990
13.039000	2.794564	1.916274	0.000539	12.448344	0.001099	6.098418
13.059000	2.794564	1.908119	0.000544	12.395373	0.001110	6.072468
13.079000	2.794564	1.913115	0.000541	12.427822	0.001104	6.088365
13.099000	2.794564	1.912556	0.000541	12.424195	0.001104	6.086588
13.099000	2.794564	1.916640	0.000538	12.450726	0.001099	6.099585
13.139000	2.794564	1.913659	0.000540	12.431358	0.001103	6.090097
13.139000	2.794564	1.916523	0.000539	12.449967	0.001099	6.099213
13.179000	2.794564	1.908390	0.000544	12.397132	0.001110	6.073330
13.199000	2.794564	1.915259	0.000539	12.441749	0.001101	6.095187
13.219000	2.794564	1.907566	0.000544	12.391780	0.001111	6.070707
13.239000	2.794564	1.916278	0.000539	12.448370	0.001099	6.098431
13.259000	2.794564	1.907815	0.000544	12.393396	0.001111	6.071499
13.279000	2.794564	1.907438	0.000545	12.390948	0.001111	6.070300
13.299000	2.794564	1.906466	0.000545	12.384630	0.001113	6.067205
13.319000	2.794564	1.911906	0.000542	12.419973	0.001105	6.084519
13.319000	2.794564	1.910451	0.000543	12.410516	0.001107	6.079887
13.359000	2.794564	1.904758	0.000546	12.373537	0.001115	6.061770
13.379000	2.794564	1.908059	0.000544	12.394979	0.001110	6.072275
13.399000	2.794564	1.914667	0.000540	12.437905	0.001102	6.093304
13.419000	2.794564	1.909532	0.000543	12.404547	0.001108	6.076962
13.439000	2.794564	1.913757	0.000540	12.431992	0.001103	6.090408
13.459000	2.794564	1.913170	0.000541	12.428179	0.001104	6.088540
13.479000	2.794564	1.907935	0.000544	12.394176	0.001111	6.071881
13.499000	2.794564	1.911012	0.000542	12.414164	0.001106	6.081673
13.519000	2.794564	1.910662	0.000542	12.411887	0.001107	6.080558
13.539000	2.794564	1.906120	0.000545	12.382385	0.001113	6.066105
13.539000	2.794564	1.908793	0.000544	12.399746	0.001109	6.074610
13.559000	2.794564	1.908814	0.000544	12.399883	0.001109	6.074677
13.599000	2.794564	1.903225	0.000547	12.363577	0.001117	6.056891
13.619000	2.794564	1.908535	0.000544	12.398072	0.001110	6.073790
13.639000	2.794564	1.906940	0.000545	12.387712	0.001112	6.068715
13.659000	2.794564	1.904867	0.000546	12.374242	0.001115	6.062116
13.679000	2.794564	1.910468	0.000543	12.410631	0.001107	6.079943
13.699000	2.794564	1.907732	0.000544	12.392856	0.001111	6.071235
13.719000	2.794564	1.912903	0.000541	12.426448	0.001104	6.087692
13.739000	2.794564	1.905789	0.000546	12.380232	0.001114	6.065050
13.739000	2.794564	1.906004	0.000546	12.381631	0.001113	6.065736
13.779000	2.794564	1.910476	0.000543	12.410679	0.001107	6.079966
13.799000	2.794564	1.905514	0.000546	12.378447	0.001114	6.064176
13.819000	2.794564	1.910504	0.000543	12.410865	0.001107	6.080057
13.839000	2.794564	1.909623	0.000543	12.405138	0.001108	6.077252
13.859000	2.794564	1.914282	0.000540	12.435406	0.001102	6.092080
13.879000	2.794564	1.915098	0.000540	12.440704	0.001101	6.094675
13.899000	2.794564	1.905100	0.000546	12.375756	0.001114	6.062858
13.919000	2.794564	1.904975	0.000546	12.374945	0.001115	6.062460
13.939000	2.794564	1.903574	0.000547	12.365848	0.001117	6.058003
13.959000	2.794564	1.914690	0.000540	12.438059	0.001102	6.093380
13.979000	2.794564	1.908618	0.000544	12.398612	0.001110	6.074054
13.979000	2.794564	1.912047	0.000542	12.420885	0.001105	6.084966
14.019000	2.794564	1.915302	0.000539	12.442029	0.001101	6.095325
14.039000	2.794564	1.906413	0.000545	12.384288	0.001113	6.067037
14.059000	2.794564	1.915372	0.000539	12.442486	0.001101	6.095548
14.079000	2.794564	1.917194	0.000538	12.454320	0.001098	6.101346
14.099000	2.794564	1.912110	0.000541	12.421299	0.001105	6.085169
14.119000	2.794564	1.911213	0.000542	12.415469	0.001106	6.082313
14.139000	2.794564	1.913452	0.000541	12.430016	0.001103	6.089439
14.159000	2.794564	1.915313	0.000539	12.442106	0.001101	6.095362
14.159000	2.794564	1.916228	0.000539	12.448047	0.001099	6.098273
14.199000	2.794564	1.918344	0.000537	12.461791	0.001097	6.105006
14.219000	2.794564	1.918561	0.000537	12.463200	0.001096	6.105696
14.239000	2.794564	1.914482	0.000540	12.436705	0.001102	6.092716
14.259000	2.794564	1.917689	0.000538	12.457536	0.001097	6.102921
14.279000	2.794564	1.912661	0.000541	12.424875	0.001104	6.086921
14.299000	2.794564	1.911452	0.000542	12.417023	0.001106	6.083074
14.319000	2.794564	1.920225	0.000536	12.474013	0.001094	6.110994
14.339000	2.794564	1.911428	0.000542	12.416866	0.001106	6.082997
14.359000	2.794564	1.906348	0.000545	12.383865	0.001113	6.066830
14.379000	2.794564	1.912608	0.000541	12.424532	0.001104	6.086753
14.379000	2.794564	1.916181	0.000539	12.447745	0.001100	6.098125
14.419000	2.794564	1.908376	0.000544	12.397041	0.001110	6.073285
14.439000	2.794564	1.914094	0.000540	12.434183	0.001102	6.091481
14.459000	2.794564	1.915032	0.000540	12.440275	0.001101	6.094465
14.479000	2.794564	1.911810	0.000542	12.419345	0.001105	6.084212
14.499000	2.794564	1.911661	0.000542	12.418382	0.001106	6.083740
14.519000	2.794564	1.916844	0.000538	12.452049	0.001099	6.100233
14.539000	2.794564	1.909523	0.000543	12.404490	0.001109	6.076934
14.559000	2.794564	1.907824	0.000544	12.393453	0.001111	6.071527
14.579000	2.794564	1.910072	0.000543	12.408057	0.001108	6.078682
14.599000	2.794564	1.907238	0.000545	12.389646	0.001112	6.069662
14.599000	2.794564	1.910872	0.000542	12.413253	0.001107	6.081227
14.639000	2.794564	1.908143	0.000544	12.395527	0.001110	6.072543
14.659000	2.794564	1.903669	0.000547	12.366465	0.001116	6.058306
14.679000	2.794564	1.902138	0.000548	12.356519	0.001118	6.053433
14.699000	2.794564	1.910759	0.000542	12.412521	0.001107	6.080869
14.719000	2.794564	1.904397	0.000547	12.371192	0.001115	6.060621
14.739000	2.794564	1.903661	0.000547	12.366413	0.001116	6.058281
14.759000	2.794564	1.905205	0.000546	12.376442	0.001114	6.063193
14.779000	2.794564	1.913340	0.000541	12.429288	0.001103	6.089082
14.799000	2.794564	1.907029	0.000545	12.388292	0.001112	6.068999
14.819000	2.794564	1.908614	0.000544	12.398589	0.001110	6.074043
14.839000	2.794564	1.904072	0.000547	12.369081	0.001116	6.059587
14.859000	2.794564	1.910944	0.000542	12.413721	0.001107	6.081457
14.879000	2.794564	1.909960	0.000543	12.407329	0.001108	6.078325
14.899000	2.794564	1.911718	0.000542	12.418751	0.001106	6.083921
14.919000	2.794564	1.913258	0.000541	12.428751	0.001103	6.088819
14.939000	2.794564	1.922627	0.000535	12.489617	0.001091	6.118638
14.959000	2.794564	1.916143	0.000539	12.447493	0.001100	6.098001
14.979000	2.794564	1.918484	0.000537	12.462705	0.001096	6.105454
14.999000	2.794564	1.912533	0.000541	12.424046	0.001104	6.086515
15.019000	2.794564	1.916458	0.000539	12.449538	0.001099	6.099003
15.039000	2.794564	1.914397	0.000540	12.436154	0.001102	6.092446
15.059000	2.794564	1.916324	0.000539	12.448670	0.001099	6.098578
15.079000	2.794564	1.914716	0.000540	12.438225	0.001101	6.093461
15.099000	2.794564	1.912453	0.000541	12.423527	0.001105	6.086260
15.119000	2.794564	1.912608	0.000541	12.424529	0.001104	6.086751
15.139000	2.794564	1.913714	0.000540	12.431715	0.001103	6.090272
15.159000	2.794564	1.912348	0.000541	12.422841	0.001105	6.085924
15.179000	2.794564	1.909997	0.000543	12.407569	0.001108	6.078442
15.199000	2.794564	1.903345	0.000547	12.364360	0.001117	6.057274
15.219000	2.794564	1.908594	0.000544	12.398457	0.001110	6.073979
15.239000	2.794564	1.904834	0.000546	12.374031	0.001115	6.062012
15.239000	2.794564	1.909810	0.000543	12.406355	0.001108	6.077848
15.279000	2.794564	1.910364	0.000543	12.409957	0.001107	6.079612
15.299000	2.794564	1.903806	0.000547	12.367353	0.001116	6.058741
15.319000	2.794564	1.907375	0.000545	12.390534	0.001111	6.070097
15.339000	2.794564	1.903155	0.000547	12.363123	0.001117	6.056669
15.359000	2.794564	1.906858	0.000545	12.387178	0.001112	6.068453
15.379000	2.794564	1.907364	0.000545	12.390463	0.001111	6.070062
15.399000	2.794564	1.908925	0.000544	12.400608	0.001109	6.075032
15.419000	2.794564	1.913692	0.000540	12.431573	0.001103	6.090202
15.439000	2.794564	1.911540	0.000542	12.417594	0.001106	6.083354
15.459000	2.794564	1.911025	0.000542	12.414247	0.001106	6.081714
15.479000	2.794564	1.904958	0.000546	12.374834	0.001115	6.062406
15.499000	2.794564	1.913214	0.000541	12.428468	0.001104	6.088681
15.519000	2.794564	1.903479	0.000547	12.365225	0.001117	6.057698
15.539000	2.794564	1.903282	0.000547	12.363946	0.001117	6.057072
15.559000	2.794564	1.906246	0.000545	12.383202	0.001113	6.066505
15.579000	2.794564	1.904481	0.000547	12.371734	0.001115	6.060887
15.599000	2.794564	1.914856	0.000540	12.439136	0.001101	6.093907
15.619000	2.794564	1.912248	0.000541	12.422196	0.001105	6.085608
15.639000	2.794564	1.910306	0.000543	12.409577	0.001107	6.079426
15.659000	2.794564	1.911667	0.000542	12.418420	0.001106	6.083758
15.659000	2.794564	1.909599	0.000543	12.404987	0.001108	6.077178
15.699000	2.794564	1.905038	0.000546	12.375356	0.001115	6.062662
15.719000	2.794564	1.906092	0.000545	12.382200	0.001113	6.066014
15.739000	2.794564	1.903435	0.000547	12.364942	0.001117	6.057560
15.759000	2.794564	1.914666	0.000540	12.437902	0.001102	6.093303
15.779000	2.794564	1.912196	0.000541	12.421853	0.001105	6.085440
15.799000	2.794564	1.902767	0.000548	12.360604	0.001118	6.055434
15.819000	2.794564	1.904170	0.000547	12.369715	0.001116	6.059898
15.839000	2.794564	1.911726	0.000542	12.418802	0.001106	6.083946
15.859000	2.794564	1.905227	0.000546	12.376582	0.001114	6.063262
15.879000	2.794564	1.911128	0.000542	12.414915	0.001106	6.082041
15.879000	2.794564	1.908653	0.000544	12.398840	0.001110	6.074166
15.919000	2.794564	1.909172	0.000543	12.402208	0.001109	6.075816
15.939000	2.794564	1.911464	0.000542	12.417097	0.001106	6.083110
15.959000	2.794564	1.912853	0.000541	12.426123	0.001104	6.087532
15.979000	2.794564	1.905875	0.000546	12.380794	0.001113	6.065326
15.999000	2.794564	1.904292	0.000547	12.370512	0.001116	6.060288
16.019000	2.794564	1.908580	0.000544	12.398363	0.001110	6.073933
16.039000	2.794564	1.913590	0.000540	12.430910	0.001103	6.089877
16.059000	2.794564	1.908779	0.000544	12.399657	0.001110	6.074567
16.079000	2.794564	1.906415	0.000545	12.384302	0.001113	6.067044
16.079000	2.794564	1.911766	0.000542	12.419062	0.001105	6.084073
16.119000	2.794564	1.909421	0.000543	12.403830	0.001109	6.076611
16.139000	2.794564	1.903893	0.000547	12.367916	0.001116	6.059017
16.159000	2.794564	1.908103	0.000544	12.395267	0.001110	6.072416
16.179000	2.794564	1.908735	0.000544	12.399371	0.001110	6.074427
16.199000	2.794564	1.913152	0.000541	12.428065	0.001104	6.088484
16.219000	2.794564	1.911536	0.000542	12.417566	0.001106	6.083340
16.239000	2.794564	1.909365	0.000543	12.403464	0.001109	6.076432
16.259000	2.794564	1.912437	0.000541	12.423424	0.001105	6.086210
16.279000	2.794564	1.902197	0.000548	12.356902	0.001118	6.053621
16.299000	2.794564	1.910957	0.000542	12.413804	0.001107	6.081497
16.319000	2.794564	1.906087	0.000545	12.382168	0.001113	6.065999
16.339000	2.794564	1.913682	0.000540	12.431510	0.001103	6.090171
16.359000	2.794564	1.907212	0.000545	12.389477	0.001112	6.069580
16.379000	2.794564	1.910651	0.000542	12.411819	0.001107	6.080525
16.399000	2.794564	1.905105	0.000546	12.375793	0.001114	6.062876
16.419000	2.794564	1.908629	0.000544	12.398680	0.001110	6.074088
16.439000	2.794564	1.908526	0.000544	12.398012	0.001110	6.073761
16.459000	2.794564	1.903130	0.000547	12.362963	0.001117	6.056590
16.479000	2.794564	1.907957	0.000544	12.394316	0.001111	6.071950
16.499000	2.794564	1.904828	0.000546	12.373991	0.001115	6.061993
16.519000	2.794564	1.909387	0.000543	12.403607	0.001109	6.076502
16.519000	2.794564	1.901551	0.000548	12.352703	0.001119	6.051564
16.559000	2.794564	1.907407	0.000545	12.390743	0.001111	6.070199
16.579000	2.794564	1.906201	0.000545	12.382914	0.001113	6.066364
16.599000	2.794564	1.904552	0.000546	12.372197	0.001115	6.061114
16.619000	2.794564	1.909593	0.000543	12.404944	0.001108	6.077157
16.639000	2.794564	1.907608	0.000544	12.392054	0.001111	6.070842
16.659000	2.794564	1.908457	0.000544	12.397566	0.001110	6.073542
16.679000	2.794564	1.905976	0.000546	12.381451	0.001113	6.065648
16.699000	2.794564	1.911793	0.000542	12.419239	0.001105	6.084160
16.719000	2.794564	1.905333	0.000546	12.377273	0.001114	6.063601
16.719000	2.794564	1.909679	0.000543	12.405507	0.001108	6.077432
16.759000	2.794564	1.904312	0.000547	12.370641	0.001116	6.060351
16.779000	2.794564	1.901694	0.000548	12.353632	0.001119	6.052019
16.799000	2.794564	1.909866	0.000543	12.406718	0.001108	6.078026
16.819000	2.794564	1.906225	0.000545	12.383065	0.001113	6.066438
16.839000	2.794564	1.906314	0.000545	12.383645	0.001113	6.066722
16.859000	2.794564	1.902844	0.000548	12.361104	0.001118	6.055679
16.879000	2.794564	1.905849	0.000546	12.380623	0.001113	6.065242
16.899000	2.794564	1.903743	0.000547	12.366945	0.001116	6.058541
16.919000	2.794564	1.905770	0.000546	12.380109	0.001114	6.064990
16.939000	2.794564	1.909066	0.000543	12.401522	0.001109	6.075480
16.959000	2.794564	1.906872	0.000545	12.387272	0.001112	6.068499
16.979000	2.794564	1.912741	0.000541	12.425395	0.001104	6.087175
16.999000	2.794564	1.907288	0.000545	12.389974	0.001112	6.069823
17.019000	2.794564	1.911541	0.000542	12.417603	0.001106	6.083358
17.039000	2.794564	1.904554	0.000546	12.372209	0.001115	6.061120
17.059000	2.794564	1.901908	0.000548	12.355023	0.001119	6.052700
17.079000	2.794564	1.905900	0.000546	12.380957	0.001113	6.065406
17.099000	2.794564	1.906967	0.000545	12.387889	0.001112	6.068802
17.119000	2.794564	1.904239	0.000547	12.370164	0.001116	6.060118
17.139000	2.794564	1.909716	0.000543	12.405744	0.001108	6.077548
17.159000	2.794564	1.914191	0.000540	12.434814	0.001102	6.091790
17.179000	2.794564	1.909757	0.000543	12.406012	0.001108	6.077680
17.199000	2.794564	1.905015	0.000546	12.375208	0.001115	6.062589
17.219000	2.794564	1.915573	0.000539	12.443792	0.001100	6.096188
17.239000	2.794564	1.917687	0.000538	12.457527	0.001097	6.102917
17.259000	2.794564	1.909897	0.000543	12.406923	0.001108	6.078126
17.279000	2.794564	1.912061	0.000542	12.420979	0.001105	6.085012
17.299000	2.794564	1.912897	0.000541	12.426406	0.001104	6.087671
17.319000	2.794564	1.910373	0.000543	12.410014	0.001107	6.079640
17.339000	2.794564	1.914903	0.000540	12.439441	0.001101	6.094057
17.359000	2.794564	1.909269	0.000543	12.402842	0.001109	6.076127
17.379000	2.794564	1.907146	0.000545	12.389052	0.001112	6.069371
17.379000	2.794564	1.909744	0.000543	12.405924	0.001108	6.077637
17.419000	2.794564	1.908417	0.000544	12.397309	0.001110	6.073416
17.439000	2.794564	1.910170	0.000543	12.408697	0.001108	6.078995
17.459000	2.794564	1.910227	0.000543	12.409065	0.001108	6.079176
17.479000	2.794564	1.910519	0.000543	12.410959	0.001107	6.080103
17.499000	2.794564	1.906719	0.000545	12.386278	0.001112	6.068012
17.519000	2.794564	1.907710	0.000544	12.392711	0.001111	6.071164
17.539000	2.794564	1.912515	0.000541	12.423926	0.001104	6.086456
17.559000	2.794564	1.908175	0.000544	12.395735	0.001110	6.072645
17.579000	2.794564	1.905396	0.000546	12.377684	0.001114	6.063802
17.599000	2.794564	1.909920	0.000543	12.407072	0.001108	6.078199
17.599000	2.794564	1.906725	0.000545	12.386313	0.001112	6.068029
17.619000	2.794564	1.914292	0.000540	12.435471	0.001102	6.092112
17.659000	2.794564	1.909278	0.000543	12.402899	0.001109	6.076155
17.679000	2.794564	1.904313	0.000547	12.370646	0.001116	6.060354
17.699000	2.794564	1.904346	0.000547	12.370863	0.001116	6.060461
17.719000	2.794564	1.907716	0.000544	12.392751	0.001111	6.071183
17.739000	2.794564	1.907484	0.000545	12.391248	0.001111	6.070447
17.759000	2.794564	1.906704	0.000545	12.386178	0.001112	6.067963
17.779000	2.794564	1.907920	0.000544	12.394079	0.001111	6.071834
17.799000	2.794564	1.903524	0.000547	12.365522	0.001117	6.057844
17.799000	2.794564	1.906595	0.000545	12.385467	0.001112	6.067615
17.839000	2.794564	1.901452	0.000549	12.352064	0.001119	6.051251
17.859000	2.794564	1.912824	0.000541	12.425934	0.001104	6.087440
17.879000	2.794564	1.905939	0.000546	12.381211	0.001113	6.065530
17.899000	2.794564	1.903023	0.000548	12.362263	0.001117	6.056247
17.919000	2.794564	1.906123	0.000545	12.382405	0.001113	6.066115
17.939000	2.794564	1.906354	0.000545	12.383908	0.001113	6.066851
17.959000	2.794564	1.902724	0.000548	12.360321	0.001118	6.055296
17.979000	2.794564	1.904786	0.000546	12.373720	0.001115	6.061860
17.999000	2.794564	1.912701	0.000541	12.425137	0.001104	6.087049
17.999000	2.794564	1.911559	0.000542	12.417717	0.001106	6.083414
18.039000	2.794564	1.902861	0.000548	12.361215	0.001118	6.055734
18.059000	2.794564	1.913134	0.000541	12.427951	0.001104	6.088428
18.079000	2.794564	1.911222	0.000542	12.415529	0.001106	6.082342
18.099000	2.794564	1.902701	0.000548	12.360172	0.001118	6.055223
18.119000	2.794564	1.904219	0.000547	12.370032	0.001116	6.060053
18.139000	2.794564	1.906059	0.000545	12.381986	0.001113	6.065909
18.159000	2.794564	1.910309	0.000543	12.409594	0.001107	6.079435
18.179000	2.794564	1.910288	0.000543	12.409460	0.001107	6.079369
18.199000	2.794564	1.905250	0.000546	12.376733	0.001114	6.063336
18.219000	2.794564	1.910163	0.000543	12.408651	0.001108	6.078973
18.219000	2.794564	1.909508	0.000543	12.404396	0.001109	6.076888
18.259000	2.794564	1.908498	0.000544	12.397832	0.001110	6.073672
18.279000	2.794564	1.902019	0.000548	12.355742	0.001119	6.053053
18.299000	2.794564	1.903047	0.000547	12.362423	0.001117	6.056326
18.319000	2.794564	1.910530	0.000543	12.411033	0.001107	6.080140
18.339000	2.794564	1.908958	0.000544	12.400822	0.001109	6.075137
18.359000	2.794564	1.906941	0.000545	12.387721	0.001112	6.068719
18.379000	2.794564	1.899446	0.000550	12.339028	0.001122	6.044864
18.399000	2.794564	1.904057	0.000547	12.368984	0.001116	6.059540
18.419000	2.794564	1.908785	0.000544	12.399700	0.001110	6.074588
18.439000	2.794564	1.902403	0.000548	12.358236	0.001118	6.054274
18.459000	2.794564	1.909561	0.000543	12.404735	0.001108	6.077054
18.479000	2.794564	1.907692	0.000544	12.392596	0.001111	6.071108
18.499000	2.794564	1.906156	0.000545	12.382617	0.001113	6.066219
18.519000	2.794564	1.910135	0.000543	12.408466	0.001108	6.078882
18.539000	2.794564	1.910395	0.000543	12.410157	0.001107	6.079710
18.559000	2.794564	1.904265	0.000547	12.370335	0.001116	6.060202
18.579000	2.794564	1.914341	0.000540	12.435791	0.001102	6.092269
18.599000	2.794564	1.906942	0.000545	12.387724	0.001112	6.068720
18.619000	2.794564	1.907730	0.000544	12.392842	0.001111	6.071228
18.639000	2.794564	1.908417	0.000544	12.397303	0.001110	6.073414
18.659000	2.794564	1.903303	0.000547	12.364086	0.001117	6.057140
18.659000	2.794564	1.902998	0.000548	12.362100	0.001117	6.056168
18.699000	2.794564	1.909004	0.000544	12.401122	0.001109	6.075284
18.719000	2.794564	1.907673	0.000544	12.392474	0.001111	6.071047
18.739000	2.794564	1.906306	0.000545	12.383594	0.001113	6.066697
18.759000	2.794564	1.903162	0.000547	12.363166	0.001117	6.056690
18.779000	2.794564	1.899250	0.000550	12.337757	0.001122	6.044242
18.799000	2.794564	1.905738	0.000546	12.379906	0.001114	6.064891
18.819000	2.794564	1.907021	0.000545	12.388235	0.001112	6.068971
18.839000	2.794564	1.906624	0.000545	12.385659	0.001112	6.067709
18.859000	2.794564	1.906827	0.000545	12.386975	0.001112	6.068354
18.859000	2.794564	1.905207	0.000546	12.376453	0.001114	6.063199
18.899000	2.794564	1.901922	0.000548	12.355111	0.001119	6.052744
18.919000	2.794564	1.905276	0.000546	12.376901	0.001114	6.063419
18.939000	2.794564	1.906171	0.000545	12.382714	0.001113	6.066266
18.959000	2.794564	1.901591	0.000548	12.352966	0.001119	6.051693
18.979000	2.794564	1.905351	0.000546	12.377387	0.001114	6.063656
18.999000	2.794564	1.908752	0.000544	12.399483	0.001110	6.074481
19.019000	2.794564	1.905738	0.000546	12.379906	0.001114	6.064891
19.039000	2.794564	1.908439	0.000544	12.397452	0.001110	6.073486
19.059000	2.794564	1.908974	0.000544	12.400925	0.001109	6.075188
19.079000	2.794564	1.900744	0.000549	12.347459	0.001120	6.048995
19.099000	2.794564	1.908844	0.000544	12.400077	0.001109	6.074772
19.119000	2.794564	1.908642	0.000544	12.398766	0.001110	6.074130
19.139000	2.794564	1.906169	0.000545	12.382700	0.001113	6.066259
19.159000	2.794564	1.904947	0.000546	12.374762	0.001115	6.062371
19.179000	2.794564	1.906992	0.000545	12.388046	0.001112	6.068879
19.199000	2.794564	1.904319	0.000547	12.370686	0.001116	6.060374
19.219000	2.794564	1.902890	0.000548	12.361404	0.001117	6.055826
19.239000	2.794564	1.898770	0.000550	12.334641	0.001123	6.042715
19.259000	2.794564	1.901349	0.000549	12.351392	0.001120	6.050922
19.279000	2.794564	1.901764	0.000548	12.354089	0.001119	6.052243
19.299000	2.794564	1.899808	0.000550	12.341384	0.001122	6.046019
19.319000	2.794564	1.904498	0.000547	12.371846	0.001115	6.060942
19.319000	2.794564	1.904881	0.000546	12.374337	0.001115	6.062162
19.359000	2.794564	1.902827	0.000548	12.360995	0.001118	6.055626
19.379000	2.794564	1.903616	0.000547	12.366116	0.001116	6.058135
19.399000	2.794564	1.902734	0.000548	12.360387	0.001118	6.055328
19.419000	2.794564	1.901036	0.000549	12.349359	0.001120	6.049926
19.439000	2.794564	1.903374	0.000547	12.364545	0.001117	6.057365
19.459000	2.794564	1.904029	0.000547	12.368804	0.001116	6.059452
19.479000	2.794564	1.903296	0.000547	12.364037	0.001117	6.057116
19.499000	2.794564	1.908508	0.000544	12.397900	0.001110	6.073706
19.519000	2.794564	1.908221	0.000544	12.396030	0.001110	6.072789
19.539000	2.794564	1.906813	0.000545	12.386884	0.001112	6.068309
19.559000	2.794564	1.910984	0.000542	12.413984	0.001107	6.081585
19.579000	2.794564	1.902123	0.000548	12.356419	0.001119	6.053385
19.599000	2.794564	1.898988	0.000550	12.336057	0.001123	6.043409
19.619000	2.794564	1.904951	0.000546	12.374788	0.001115	6.062383
19.639000	2.794564	1.903661	0.000547	12.366408	0.001116	6.058278
19.659000	2.794564	1.906130	0.000545	12.382451	0.001113	6.066137
19.679000	2.794564	1.898496	0.000550	12.332858	0.001123	6.041842
19.699000	2.794564	1.900931	0.000549	12.348676	0.001120	6.049591
19.719000	2.794564	1.900110	0.000549	12.343341	0.001121	6.046977
19.719000	2.794564	1.896999	0.000551	12.323133	0.001125	6.037078
19.759000	2.794564	1.901150	0.000549	12.350101	0.001120	6.050289
19.779000	2.794564	1.900822	0.000549	12.347968	0.001120	6.049244
19.799000	2.794564	1.904931	0.000546	12.374659	0.001115	6.062320
19.819000	2.794564	1.900060	0.000549	12.343021	0.001121	6.046821
19.839000	2.794564	1.902130	0.000548	12.356462	0.001118	6.053405
19.859000	2.794564	1.898780	0.000550	12.334701	0.001123	6.042745
19.879000	2.794564	1.899496	0.000550	12.339356	0.001122	6.045025
19.899000	2.794564	1.898556	0.000550	12.333247	0.001123	6.042032
19.919000	2.794564	1.904359	0.000547	12.370946	0.001115	6.060501
19.939000	2.794564	1.898391	0.000551	12.332179	0.001124	6.041509
19.959000	2.794564	1.898595	0.000550	12.333498	0.001123	6.042155
19.979000	2.794564	1.902574	0.000548	12.359347	0.001118	6.054819
19.999000	2.794564	1.901167	0.000549	12.350210	0.001120	6.050343
20.019000	2.794564	1.899550	0.000550	12.339708	0.001122	6.045197
20.039000	2.794564	1.899490	0.000550	12.339316	0.001122	6.045006
20.059000	2.794564	1.894574	0.000553	12.307381	0.001129	6.029361
20.079000	2.794564	1.901610	0.000548	12.353086	0.001119	6.051752
20.099000	2.794564	1.902176	0.000548	12.356762	0.001118	6.053552
20.119000	2.794564	1.891578	0.000555	12.287916	0.001133	6.019825
20.139000	2.794564	1.900194	0.000549	12.343889	0.001121	6.047246
20.159000	2.794564	1.902695	0.000548	12.360135	0.001118	6.055205
20.179000	2.794564	1.900098	0.000549	12.343264	0.001121	6.046940
20.199000	2.794564	1.899941	0.000550	12.342244	0.001121	6.046440
20.219000	2.794564	1.897136	0.000551	12.324021	0.001125	6.037513
20.239000	2.794564	1.898172	0.000551	12.330750	0.001124	6.040809
20.259000	2.794564	1.900031	0.000549	12.342832	0.001121	6.046728
20.279000	2.794564	1.902589	0.000548	12.359447	0.001118	6.054868
20.299000	2.794564	1.900349	0.000549	12.344897	0.001121	6.047740
20.319000	2.794564	1.901857	0.000548	12.354689	0.001119	6.052537
20.339000	2.794564	1.908042	0.000544	12.394873	0.001111	6.072223
20.359000	2.794564	1.898406	0.000551	12.332273	0.001124	6.041555
20.379000	2.794564	1.896201	0.000552	12.317952	0.001127	6.034539
20.399000	2.794564	1.897609	0.000551	12.327097	0.001125	6.039020
20.419000	2.794564	1.906146	0.000545	12.382551	0.001113	6.066186
20.439000	2.794564	1.897482	0.000551	12.326272	0.001125	6.038615
20.459000	2.794564	1.898400	0.000551	12.332236	0.001124	6.041537
20.479000	2.794564	1.898880	0.000550	12.335352	0.001123	6.043064
20.499000	2.794564	1.904251	0.000547	12.370246	0.001116	6.060158
20.519000	2.794564	1.896390	0.000552	12.319180	0.001126	6.035141
20.539000	2.794564	1.900113	0.000549	12.343361	0.001121	6.046987
20.559000	2.794564	1.902254	0.000548	12.357268	0.001118	6.053800
20.579000	2.794564	1.896851	0.000552	12.322170	0.001126	6.036606
20.579000	2.794564	1.901150	0.000549	12.350099	0.001120	6.050288
20.619000	2.794564	1.902727	0.000548	12.360341	0.001118	6.055306
20.639000	2.794564	1.894998	0.000553	12.310134	0.001128	6.030709
20.659000	2.794564	1.890896	0.000556	12.283488	0.001134	6.017656
20.679000	2.794564	1.897286	0.000551	12.325001	0.001125	6.037993
20.699000	2.794564	1.896897	0.000552	12.322470	0.001126	6.036753
20.719000	2.794564	1.899513	0.000550	12.339465	0.001122	6.045078
20.739000	2.794564	1.897946	0.000551	12.329282	0.001124	6.040090
20.759000	2.794564	1.896117	0.000552	12.317403	0.001127	6.034271
20.779000	2.794564	1.902584	0.000548	12.359416	0.001118	6.054852
20.779000	2.794564	1.902806	0.000548	12.360855	0.001118	6.055558
20.819000	2.794564	1.895619	0.000552	12.314170	0.001127	6.032687
20.839000	2.794564	1.890842	0.000556	12.283140	0.001134	6.017485
20.859000	2.794564	1.891986	0.000555	12.290569	0.001132	6.021125
20.879000	2.794564	1.899580	0.000550	12.339899	0.001122	6.045291
20.899000	2.794564	1.903346	0.000547	12.364365	0.001117	6.057277
20.919000	2.794564	1.901465	0.000549	12.352146	0.001119	6.051291
20.939000	2.794564	1.901272	0.000549	12.350890	0.001120	6.050676
20.959000	2.794564	1.898252	0.000551	12.331273	0.001124	6.041065
20.979000	2.794564	1.901497	0.000549	12.352355	0.001119	6.051393
20.999000	2.794564	1.901161	0.000549	12.350167	0.001120	6.050322
21.019000	2.794564	1.902328	0.000548	12.357753	0.001118	6.054038
21.039000	2.794564	1.902268	0.000548	12.357362	0.001118	6.053846
21.059000	2.794564	1.897867	0.000551	12.328771	0.001124	6.039840
21.079000	2.794564	1.898078	0.000551	12.330142	0.001124	6.040511
21.099000	2.794564	1.902298	0.000548	12.357556	0.001118	6.053941
21.119000	2.794564	1.898380	0.000551	12.332104	0.001124	6.041473
21.139000	2.794564	1.906941	0.000545	12.387718	0.001112	6.068718
21.159000	2.794564	1.902666	0.000548	12.359944	0.001118	6.055111
21.179000	2.794564	1.900712	0.000549	12.347251	0.001120	6.048893
21.199000	2.794564	1.899707	0.000550	12.340724	0.001122	6.045696
21.199000	2.794564	1.900791	0.000549	12.347765	0.001120	6.049145
21.219000	2.794564	1.901609	0.000548	12.353080	0.001119	6.051749
21.259000	2.794564	1.900601	0.000549	12.346531	0.001121	6.048540
21.279000	2.794564	1.897221	0.000551	12.324575	0.001125	6.037784
21.299000	2.794564	1.897737	0.000551	12.327926	0.001124	6.039425
21.319000	2.794564	1.895190	0.000553	12.311379	0.001128	6.031320
21.339000	2.794564	1.897023	0.000551	12.323290	0.001125	6.037154
21.359000	2.794564	1.898607	0.000550	12.333581	0.001123	6.042196
21.379000	2.794564	1.898463	0.000551	12.332641	0.001123	6.041736
21.399000	2.794564	1.896808	0.000552	12.321890	0.001126	6.036469
21.419000	2.794564	1.902939	0.000548	12.361723	0.001117	6.055983
21.439000	2.794564	1.904617	0.000546	12.372620	0.001115	6.061321
21.439000	2.794564	1.897872	0.000551	12.328805	0.001124	6.039856
21.459000	2.794564	1.897851	0.000551	12.328668	0.001124	6.039789
21.499000	2.794564	1.901336	0.000549	12.351310	0.001120	6.050881
21.519000	2.794564	1.902598	0.000548	12.359504	0.001118	6.054896
21.539000	2.794564	1.900551	0.000549	12.346208	0.001121	6.048382
21.559000	2.794564	1.898459	0.000551	12.332616	0.001123	6.041723
21.579000	2.794564	1.899977	0.000550	12.342478	0.001121	6.046555
21.599000	2.794564	1.904226	0.000547	12.370084	0.001116	6.060079
21.619000	2.794564	1.901000	0.000549	12.349127	0.001120	6.049812
21.639000	2.794564	1.908739	0.000544	12.399400	0.001110	6.074441
21.639000	2.794564	1.895560	0.000552	12.313784	0.001127	6.032498
21.659000	2.794564	1.907961	0.000544	12.394342	0.001111	6.071963
21.699000	2.794564	1.904422	0.000547	12.371355	0.001115	6.060701
21.719000	2.794564	1.903383	0.000547	12.364602	0.001117	6.057393
21.739000	2.794564	1.899347	0.000550	12.338388	0.001122	6.044551
21.759000	2.794564	1.900138	0.000549	12.343526	0.001121	6.047068
21.779000	2.794564	1.899117	0.000550	12.336894	0.001123	6.043819
21.798000	2.794564	1.904167	0.000547	12.369698	0.001116	6.059890
21.818000	2.794564	1.897845	0.000551	12.328631	0.001124	6.039771
21.838000	2.794564	1.904795	0.000546	12.373777	0.001115	6.061888
21.858000	2.794564	1.902712	0.000548	12.360247	0.001118	6.055260
21.878000	2.794564	1.903439	0.000547	12.364971	0.001117	6.057574
21.898000	2.794564	1.898097	0.000551	12.330265	0.001124	6.040571
21.918000	2.794564	1.894905	0.000553	12.309529	0.001128	6.030413
21.938000	2.794564	1.903361	0.000547	12.364460	0.001117	6.057323
21.958000	2.794564	1.900363	0.000549	12.344989	0.001121	6.047785
21.978000	2.794564	1.897111	0.000551	12.323858	0.001125	6.037433
21.998000	2.794564	1.901039	0.000549	12.349376	0.001120	6.049934
22.018000	2.794564	1.896962	0.000552	12.322890	0.001125	6.036959
22.038000	2.794564	1.900034	0.000549	12.342847	0.001121	6.046735
22.058000	2.794564	1.894894	0.000553	12.309457	0.001128	6.030378
22.078000	2.794564	1.895441	0.000553	12.313010	0.001128	6.032119
22.098000	2.794564	1.898018	0.000551	12.329754	0.001124	6.040321
22.118000	2.794564	1.900352	0.000549	12.344914	0.001121	6.047748
22.138000	2.794564	1.901565	0.000548	12.352798	0.001119	6.051610
22.158000	2.794564	1.900718	0.000549	12.347294	0.001120	6.048914
22.178000	2.794564	1.897848	0.000551	12.328645	0.001124	6.039778
22.198000	2.794564	1.902840	0.000548	12.361075	0.001118	6.055665
22.218000	2.794564	1.901024	0.000549	12.349279	0.001120	6.049886
22.238000	2.794564	1.897984	0.000551	12.329531	0.001124	6.040212
22.258000	2.794564	1.901248	0.000549	12.350733	0.001120	6.050599
22.278000	2.794564	1.899190	0.000550	12.337365	0.001122	6.044050
22.298000	2.794564	1.893631	0.000554	12.301254	0.001130	6.026359
22.318000	2.794564	1.897289	0.000551	12.325015	0.001125	6.038000
22.338000	2.794564	1.899615	0.000550	12.340127	0.001122	6.045403
22.358000	2.794564	1.904952	0.000546	12.374796	0.001115	6.062387
22.378000	2.794564	1.898472	0.000551	12.332704	0.001123	6.041766
22.398000	2.794564	1.904527	0.000547	12.372034	0.001115	6.061034
22.418000	2.794564	1.900346	0.000549	12.344877	0.001121	6.047730
22.438000	2.794564	1.896994	0.000551	12.323101	0.001125	6.037062
22.458000	2.794564	1.900933	0.000549	12.348690	0.001120	6.049598
22.478000	2.794564	1.900407	0.000549	12.345274	0.001121	6.047925
22.498000	2.794564	1.898049	0.000551	12.329954	0.001124	6.040419
22.518000	2.794564	1.899602	0.000550	12.340045	0.001122	6.045363
22.538000	2.794564	1.898823	0.000550	12.334981	0.001123	6.042882
22.558000	2.794564	1.898855	0.000550	12.335192	0.001123	6.042985
22.578000	2.794564	1.899393	0.000550	12.338682	0.001122	6.044695
22.598000	2.794564	1.902900	0.000548	12.361466	0.001117	6.055857
22.618000	2.794564	1.903355	0.000547	12.364420	0.001117	6.057304
22.638000	2.794564	1.898924	0.000550	12.335640	0.001123	6.043205
22.658000	2.794564	1.898335	0.000551	12.331813	0.001124	6.041330
22.678000	2.794564	1.901260	0.000549	12.350813	0.001120	6.050638
22.698000	2.794564	1.901840	0.000548	12.354583	0.001119	6.052485
22.718000	2.794564	1.898926	0.000550	12.335649	0.001123	6.043209
22.738000	2.794564	1.902905	0.000548	12.361501	0.001117	6.055874
22.758000	2.794564	1.903273	0.000547	12.363891	0.001117	6.057045
22.778000	2.794564	1.899299	0.000550	12.338074	0.001122	6.044397
22.798000	2.794564	1.900718	0.000549	12.347291	0.001120	6.048912
22.818000	2.794564	1.896899	0.000552	12.322484	0.001126	6.036760
22.838000	2.794564	1.895107	0.000553	12.310842	0.001128	6.031056
22.858000	2.794564	1.895930	0.000552	12.316189	0.001127	6.033676
22.878000	2.794564	1.898504	0.000550	12.332907	0.001123	6.041866
22.898000	2.794564	1.893915	0.000554	12.303096	0.001130	6.027262
22.918000	2.794564	1.898702	0.000550	12.334195	0.001123	6.042497
22.938000	2.794564	1.898015	0.000551	12.329731	0.001124	6.040310
22.958000	2.794564	1.899408	0.000550	12.338785	0.001122	6.044745
22.978000	2.794564	1.898142	0.000551	12.330556	0.001124	6.040714
22.998000	2.794564	1.899861	0.000550	12.341724	0.001122	6.046185
23.018000	2.794564	1.899014	0.000550	12.336226	0.001123	6.043492
23.038000	2.794564	1.903126	0.000547	12.362937	0.001117	6.056578
23.058000	2.794564	1.906338	0.000545	12.383799	0.001113	6.066798
23.078000	2.794564	1.901379	0.000549	12.351584	0.001120	6.051016
23.098000	2.794564	1.903732	0.000547	12.366870	0.001116	6.058504
23.118000	2.794564	1.902240	0.000548	12.357182	0.001118	6.053758
23.138000	2.794564	1.896866	0.000552	12.322267	0.001126	6.036654
23.158000	2.794564	1.891375	0.000555	12.286599	0.001133	6.019180
23.178000	2.794564	1.898841	0.000550	12.335098	0.001123	6.042939
23.198000	2.794564	1.889779	0.000556	12.276234	0.001135	6.014102
23.218000	2.794564	1.894582	0.000553	12.307429	0.001129	6.029384
23.238000	2.794564	1.893162	0.000554	12.298209	0.001131	6.024868
23.258000	2.794564	1.896974	0.000552	12.322970	0.001125	6.036998
23.278000	2.794564	1.899625	0.000550	12.340190	0.001122	6.045434
23.298000	2.794564	1.894402	0.000553	12.306261	0.001129	6.028812
23.318000	2.794564	1.899910	0.000550	12.342047	0.001122	6.046343
23.338000	2.794564	1.901443	0.000549	12.352001	0.001119	6.051220
23.358000	2.794564	1.899513	0.000550	12.339465	0.001122	6.045078
23.378000	2.794564	1.899537	0.000550	12.339622	0.001122	6.045155
23.398000	2.794564	1.903220	0.000547	12.363549	0.001117	6.056877
23.418000	2.794564	1.899083	0.000550	12.336669	0.001123	6.043709
23.438000	2.794564	1.898433	0.000551	12.332450	0.001123	6.041642
23.458000	2.794564	1.899799	0.000550	12.341324	0.001122	6.045989
23.478000	2.794564	1.903572	0.000547	12.365831	0.001117	6.057995
23.498000	2.794564	1.903588	0.000547	12.365939	0.001117	6.058048
23.518000	2.794564	1.901315	0.000549	12.351170	0.001120	6.050813
23.538000	2.794564	1.902762	0.000548	12.360569	0.001118	6.055418
23.558000	2.794564	1.902296	0.000548	12.357542	0.001118	6.053934
23.578000	2.794564	1.901831	0.000548	12.354520	0.001119	6.052454
23.598000	2.794564	1.899703	0.000550	12.340696	0.001122	6.045682
23.618000	2.794564	1.906336	0.000545	12.383791	0.001113	6.066794
23.638000	2.794564	1.904889	0.000546	12.374391	0.001115	6.062189
23.658000	2.794564	1.902142	0.000548	12.356542	0.001118	6.053445
23.678000	2.794564	1.902008	0.000548	12.355674	0.001119	6.053019
23.698000	2.794564	1.898854	0.000550	12.335186	0.001123	6.042982
23.718000	2.794564	1.895348	0.000553	12.312408	0.001128	6.031823
23.738000	2.794564	1.902871	0.000548	12.361278	0.001117	6.055765
23.758000	2.794564	1.901222	0.000549	12.350567	0.001120	6.050517
23.778000	2.794564	1.900890	0.000549	12.348408	0.001120	6.049460
23.798000	2.794564	1.898394	0.000551	12.332196	0.001124	6.041517
23.818000	2.794564	1.906078	0.000545	12.382114	0.001113	6.065972
23.838000	2.794564	1.898002	0.000551	12.329651	0.001124	6.040271
23.858000	2.794564	1.894954	0.000553	12.309851	0.001128	6.030571
23.878000	2.794564	1.898181	0.000551	12.330810	0.001124	6.040839
23.898000	2.794564	1.896376	0.000552	12.319088	0.001126	6.035096
23.918000	2.794564	1.894659	0.000553	12.307932	0.001129	6.029631
23.938000	2.794564	1.896638	0.000552	12.320791	0.001126	6.035930
23.958000	2.794564	1.899049	0.000550	12.336451	0.001123	6.043602
23.978000	2.794564	1.897302	0.000551	12.325104	0.001125	6.038043
23.998000	2.794564	1.908523	0.000544	12.397992	0.001110	6.073751
24.018000	2.794564	1.902897	0.000548	12.361446	0.001117	6.055847
24.038000	2.794564	1.898049	0.000551	12.329956	0.001124	6.040420
24.058000	2.794564	1.900803	0.000549	12.347848	0.001120	6.049185
24.078000	2.794564	1.901260	0.000549	12.350815	0.001120	6.050639
24.098000	2.794564	1.895518	0.000552	12.313510	0.001127	6.032363
24.118000	2.794564	1.895904	0.000552	12.316021	0.001127	6.033593
24.138000	2.794564	1.896713	0.000552	12.321273	0.001126	6.036167
24.158000	2.794564	1.898910	0.000550	12.335549	0.001123	6.043160
24.178000	2.794564	1.895964	0.000552	12.316412	0.001127	6.033785
24.198000	2.794564	1.895378	0.000553	12.312602	0.001128	6.031918
24.218000	2.794564	1.900235	0.000549	12.344152	0.001121	6.047375
24.238000	2.794564	1.896865	0.000552	12.322262	0.001126	6.036651
24.258000	2.794564	1.896082	0.000552	12.317178	0.001127	6.034160
24.278000	2.794564	1.893787	0.000554	12.302265	0.001130	6.026854
24.298000	2.794564	1.901349	0.000549	12.351392	0.001120	6.050922
24.318000	2.794564	1.895924	0.000552	12.316149	0.001127	6.033656
24.338000	2.794564	1.898725	0.000550	12.334344	0.001123	6.042570
24.358000	2.794564	1.905536	0.000546	12.378589	0.001114	6.064246
24.378000	2.794564	1.906482	0.000545	12.384739	0.001113	6.067258
24.398000	2.794564	1.901994	0.000548	12.355580	0.001119	6.052973
24.418000	2.794564	1.905621	0.000546	12.379144	0.001114	6.064517
24.438000	2.794564	1.907325	0.000545	12.390211	0.001111	6.069939
24.458000	2.794564	1.907834	0.000544	12.393519	0.001111	6.071560
24.478000	2.794564	1.904167	0.000547	12.369698	0.001116	6.059890
24.498000	2.794564	1.903187	0.000547	12.363329	0.001117	6.056769
24.518000	2.794564	1.897385	0.000551	12.325638	0.001125	6.038305
24.538000	2.794564	1.902370	0.000548	12.358022	0.001118	6.054169
24.558000	2.794564	1.897517	0.000551	12.326497	0.001125	6.038726
24.578000	2.794564	1.894904	0.000553	12.309526	0.001128	6.030411
24.598000	2.794564	1.896103	0.000552	12.317315	0.001127	6.034227
24.618000	2.794564	1.894903	0.000553	12.309520	0.001128	6.030409
24.638000	2.794564	1.895708	0.000552	12.314750	0.001127	6.032971
24.658000	2.794564	1.898255	0.000551	12.331293	0.001124	6.041075
24.678000	2.794564	1.899022	0.000550	12.336277	0.001123	6.043517
24.698000	2.794564	1.896448	0.000552	12.319554	0.001126	6.035324
24.718000	2.794564	1.895952	0.000552	12.316335	0.001127	6.033747
24.738000	2.794564	1.898806	0.000550	12.334869	0.001123	6.042827
24.758000	2.794564	1.894916	0.000553	12.309603	0.001128	6.030449
24.778000	2.794564	1.901407	0.000549	12.351769	0.001119	6.051107
24.798000	2.794564	1.900541	0.000549	12.346146	0.001121	6.048351
24.818000	2.794564	1.895440	0.000553	12.313005	0.001128	6.032116
24.838000	2.794564	1.895844	0.000552	12.315632	0.001127	6.033403
24.858000	2.794564	1.893449	0.000554	12.300074	0.001130	6.025781
24.878000	2.794564	1.893861	0.000554	12.302751	0.001130	6.027092
24.898000	2.794564	1.902578	0.000548	12.359376	0.001118	6.054833
24.918000	2.794564	1.898456	0.000551	12.332598	0.001123	6.041715
24.938000	2.794564	1.899972	0.000550	12.342444	0.001121	6.046538
24.958000	2.794564	1.899177	0.000550	12.337283	0.001122	6.044009
24.978000	2.794564	1.892478	0.000554	12.293762	0.001132	6.022689
24.998000	2.794564	1.899825	0.000550	12.341490	0.001122	6.046071
25.018000	2.794564	1.891777	0.000555	12.289212	0.001132	6.020460
25.038000	2.794564	1.893510	0.000554	12.300469	0.001130	6.025974
25.058000	2.794564	1.896940	0.000552	12.322747	0.001126	6.036889
25.078000	2.794564	1.896597	0.000552	12.320525	0.001126	6.035800
25.098000	2.794564	1.894860	0.000553	12.309237	0.001128	6.030270
25.118000	2.794564	1.894674	0.000553	12.308029	0.001129	6.029678
25.138000	2.794564	1.905789	0.000546	12.380235	0.001114	6.065052
25.158000	2.794564	1.899581	0.000550	12.339905	0.001122	6.045294
25.178000	2.794564	1.898737	0.000550	12.334421	0.001123	6.042607
25.198000	2.794564	1.898650	0.000550	12.333861	0.001123	6.042333
25.218000	2.794564	1.901336	0.000549	12.351307	0.001120	6.050880
25.238000	2.794564	1.897200	0.000551	12.324441	0.001125	6.037718
25.258000	2.794564	1.908043	0.000544	12.394876	0.001111	6.072224
25.278000	2.794564	1.904010	0.000547	12.368678	0.001116	6.059390
25.278000	2.794564	1.903644	0.000547	12.366302	0.001116	6.058226
25.318000	2.794564	1.899556	0.000550	12.339742	0.001122	6.045214
25.338000	2.794564	1.896009	0.000552	12.316703	0.001127	6.033928
25.358000	2.794564	1.897834	0.000551	12.328560	0.001124	6.039736
25.378000	2.794564	1.902652	0.000548	12.359858	0.001118	6.055069
25.398000	2.794564	1.897599	0.000551	12.327029	0.001125	6.038986
25.418000	2.794564	1.901007	0.000549	12.349167	0.001120	6.049832
25.438000	2.794564	1.894511	0.000553	12.306969	0.001129	6.029159
25.458000	2.794564	1.891302	0.000555	12.286128	0.001133	6.018949
25.478000	2.794564	1.896329	0.000552	12.318783	0.001126	6.034946
25.498000	2.794564	1.903062	0.000547	12.362520	0.001117	6.056373
25.518000	2.794564	1.898879	0.000550	12.335343	0.001123	6.043059
25.538000	2.794564	1.895203	0.000553	12.311468	0.001128	6.031363
25.558000	2.794564	1.895210	0.000553	12.311511	0.001128	6.031384
25.578000	2.794564	1.892001	0.000555	12.290669	0.001132	6.021173
25.598000	2.794564	1.896264	0.000552	12.318357	0.001126	6.034738
25.618000	2.794564	1.895574	0.000552	12.313879	0.001127	6.032544
25.638000	2.794564	1.899433	0.000550	12.338942	0.001122	6.044822
25.658000	2.794564	1.898037	0.000551	12.329874	0.001124	6.040380
25.678000	2.794564	1.897408	0.000551	12.325792	0.001125	6.038380
25.698000	2.794564	1.896550	0.000552	12.320214	0.001126	6.035647
25.718000	2.794564	1.901117	0.000549	12.349887	0.001120	6.050184
25.738000	2.794564	1.903967	0.000547	12.368396	0.001116	6.059252
25.758000	2.794564	1.897137	0.000551	12.324030	0.001125	6.037517
25.778000	2.794564	1.897904	0.000551	12.329014	0.001124	6.039959
25.798000	2.794564	1.892887	0.000554	12.296419	0.001131	6.023990
25.818000	2.794564	1.896293	0.000552	12.318549	0.001126	6.034832
25.838000	2.794564	1.897625	0.000551	12.327203	0.001125	6.039071
25.858000	2.794564	1.900979	0.000549	12.348990	0.001120	6.049745
25.878000	2.794564	1.899112	0.000550	12.336857	0.001123	6.043801
25.898000	2.794564	1.899220	0.000550	12.337563	0.001122	6.044147
25.918000	2.794564	1.891524	0.000555	12.287570	0.001133	6.019655
25.938000	2.794564	1.893313	0.000554	12.299189	0.001130	6.025347
25.958000	2.794564	1.892217	0.000555	12.292071	0.001132	6.021861
25.978000	2.794564	1.892399	0.000555	12.293248	0.001132	6.022437
25.998000	2.794564	1.890672	0.000556	12.282032	0.001134	6.016942
26.018000	2.794564	1.900906	0.000549	12.348516	0.001120	6.049513
26.038000	2.794564	1.893946	0.000554	12.303302	0.001130	6.027362
26.058000	2.794564	1.902481	0.000548	12.358747	0.001118	6.054525
26.078000	2.794564	1.901149	0.000549	12.350090	0.001120	6.050284
26.098000	2.794564	1.892861	0.000554	12.296250	0.001131	6.023908
26.118000	2.794564	1.900227	0.000549	12.344100	0.001121	6.047349
26.138000	2.794564	1.893021	0.000554	12.297293	0.001131	6.024418
26.158000	2.794564	1.899198	0.000550	12.337420	0.001122	6.044077
26.178000	2.794564	1.900132	0.000549	12.343486	0.001121	6.047049
26.198000	2.794564	1.902564	0.000548	12.359281	0.001118	6.054787
26.218000	2.794564	1.904518	0.000547	12.371980	0.001115	6.061008
26.238000	2.794564	1.907769	0.000544	12.393093	0.001111	6.071351
26.258000	2.794564	1.902482	0.000548	12.358750	0.001118	6.054526
26.278000	2.794564	1.906625	0.000545	12.385664	0.001112	6.067712
26.298000	2.794564	1.901059	0.000549	12.349504	0.001120	6.049997
26.318000	2.794564	1.900567	0.000549	12.346314	0.001121	6.048434
26.338000	2.794564	1.901449	0.000549	12.352038	0.001119	6.051238
26.358000	2.794564	1.899224	0.000550	12.337588	0.001122	6.044159
26.378000	2.794564	1.904370	0.000547	12.371015	0.001115	6.060535
26.398000	2.794564	1.900458	0.000549	12.345606	0.001121	6.048087
26.418000	2.794564	1.892585	0.000554	12.294456	0.001131	6.023029
26.438000	2.794564	1.895980	0.000552	12.316512	0.001127	6.033834
26.458000	2.794564	1.898443	0.000551	12.332516	0.001123	6.041674
26.478000	2.794564	1.898411	0.000551	12.332304	0.001124	6.041571
26.498000	2.794564	1.899408	0.000550	12.338782	0.001122	6.044744
26.518000	2.794564	1.899218	0.000550	12.337545	0.001122	6.044138
26.538000	2.794564	1.903098	0.000547	12.362755	0.001117	6.056488
26.558000	2.794564	1.898166	0.000551	12.330713	0.001124	6.040791
26.578000	2.794564	1.899307	0.000550	12.338128	0.001122	6.044424
26.598000	2.794564	1.896851	0.000552	12.322170	0.001126	6.036606
26.618000	2.794564	1.901253	0.000549	12.350767	0.001120	6.050615
26.638000	2.794564	1.903774	0.000547	12.367142	0.001116	6.058637
26.658000	2.794564	1.901278	0.000549	12.350930	0.001120	6.050695
26.678000	2.794564	1.893380	0.000554	12.299626	0.001130	6.025562
26.698000	2.794564	1.898669	0.000550	12.333981	0.001123	6.042392
26.718000	2.794564	1.901607	0.000548	12.353069	0.001119	6.051743
26.738000	2.794564	1.898223	0.000551	12.331087	0.001124	6.040974
26.758000	2.794564	1.897349	0.000551	12.325406	0.001125	6.038191
26.778000	2.794564	1.899646	0.000550	12.340327	0.001122	6.045501
26.798000	2.794564	1.893516	0.000554	12.300506	0.001130	6.025993
26.818000	2.794564	1.897153	0.000551	12.324133	0.001125	6.037567
26.838000	2.794564	1.899557	0.000550	12.339750	0.001122	6.045218
26.858000	2.794564	1.895922	0.000552	12.316138	0.001127	6.033651
26.878000	2.794564	1.897775	0.000551	12.328177	0.001124	6.039549
26.898000	2.794564	1.891551	0.000555	12.287744	0.001133	6.019741
26.918000	2.794564	1.894378	0.000553	12.306110	0.001129	6.028738
26.938000	2.794564	1.895537	0.000552	12.313633	0.001127	6.032424
26.958000	2.794564	1.893967	0.000554	12.303436	0.001130	6.027428
26.978000	2.794564	1.895100	0.000553	12.310797	0.001128	6.031034
26.998000	2.794564	1.896985	0.000552	12.323041	0.001125	6.037033
27.018000	2.794564	1.897261	0.000551	12.324838	0.001125	6.037913
27.038000	2.794564	1.891750	0.000555	12.289038	0.001133	6.020375
27.058000	2.794564	1.900514	0.000549	12.345966	0.001121	6.048263
27.078000	2.794564	1.899451	0.000550	12.339059	0.001122	6.044880
27.098000	2.794564	1.892843	0.000554	12.296136	0.001131	6.023852
27.118000	2.794564	1.890230	0.000556	12.279161	0.001135	6.015536
27.138000	2.794564	1.895688	0.000552	12.314618	0.001127	6.032906
27.158000	2.794564	1.893558	0.000554	12.300777	0.001130	6.026125
27.178000	2.794564	1.898090	0.000551	12.330219	0.001124	6.040549
27.198000	2.794564	1.899879	0.000550	12.341841	0.001122	6.046243
27.218000	2.794564	1.892351	0.000555	12.292937	0.001132	6.022285
27.238000	2.794564	1.892924	0.000554	12.296661	0.001131	6.024109
27.258000	2.794564	1.892672	0.000554	12.295022	0.001131	6.023306
27.278000	2.794564	1.892367	0.000555	12.293042	0.001132	6.022336
27.298000	2.794564	1.895706	0.000552	12.314736	0.001127	6.032964
27.318000	2.794564	1.887642	0.000558	12.262347	0.001138	6.007298
27.338000	2.794564	1.894485	0.000553	12.306801	0.001129	6.029077
27.358000	2.794564	1.893195	0.000554	12.298424	0.001131	6.024972
27.378000	2.794564	1.894953	0.000553	12.309840	0.001128	6.030565
27.398000	2.794564	1.894529	0.000553	12.307089	0.001129	6.029218
27.418000	2.794564	1.894986	0.000553	12.310060	0.001128	6.030673
27.438000	2.794564	1.890018	0.000556	12.277784	0.001135	6.014861
27.458000	2.794564	1.893492	0.000554	12.300349	0.001130	6.025916
27.478000	2.794564	1.897847	0.000551	12.328640	0.001124	6.039775
27.498000	2.794564	1.894291	0.000553	12.305544	0.001129	6.028461
27.518000	2.794564	1.889686	0.000556	12.275628	0.001135	6.013805
27.538000	2.794564	1.895274	0.000553	12.311931	0.001128	6.031590
27.558000	2.794564	1.893320	0.000554	12.299232	0.001130	6.025368
27.578000	2.794564	1.902142	0.000548	12.356542	0.001118	6.053445
27.598000	2.794564	1.896703	0.000552	12.321211	0.001126	6.036136
27.618000	2.794564	1.897643	0.000551	12.327320	0.001125	6.039129
27.638000	2.794564	1.895314	0.000553	12.312191	0.001128	6.031717
27.658000	2.794564	1.896029	0.000552	12.316835	0.001127	6.033992
27.678000	2.794564	1.889708	0.000556	12.275771	0.001135	6.013875
27.698000	2.794564	1.901668	0.000548	12.353463	0.001119	6.051936
27.718000	2.794564	1.900121	0.000549	12.343412	0.001121	6.047012
27.738000	2.794564	1.899242	0.000550	12.337702	0.001122	6.044215
27.758000	2.794564	1.908764	0.000544	12.399560	0.001110	6.074519
27.778000	2.794564	1.901037	0.000549	12.349362	0.001120	6.049927
27.798000	2.794564	1.898968	0.000550	12.335923	0.001123	6.043343
27.818000	2.794564	1.902328	0.000548	12.357753	0.001118	6.054038
27.838000	2.794564	1.903086	0.000547	12.362677	0.001117	6.056450
27.858000	2.794564	1.899286	0.000550	12.337991	0.001122	6.044356
27.878000	2.794564	1.898442	0.000551	12.332510	0.001123	6.041671
27.898000	2.794564	1.902161	0.000548	12.356665	0.001118	6.053505
27.918000	2.794564	1.901930	0.000548	12.355168	0.001119	6.052772
27.938000	2.794564	1.902892	0.000548	12.361415	0.001117	6.055832
27.958000	2.794564	1.903856	0.000547	12.367679	0.001116	6.058900
27.978000	2.794564	1.907146	0.000545	12.389052	0.001112	6.069371
27.998000	2.794564	1.903165	0.000547	12.363189	0.001117	6.056701
28.018000	2.794564	1.897494	0.000551	12.326349	0.001125	6.038653
28.038000	2.794564	1.906963	0.000545	12.387861	0.001112	6.068788
28.058000	2.794564	1.900442	0.000549	12.345500	0.001121	6.048035
28.078000	2.794564	1.898230	0.000551	12.331127	0.001124	6.040994
28.098000	2.794564	1.899789	0.000550	12.341256	0.001122	6.045956
28.118000	2.794564	1.903486	0.000547	12.365271	0.001117	6.057721
28.138000	2.794564	1.898128	0.000551	12.330465	0.001124	6.040669
28.158000	2.794564	1.902669	0.000548	12.359967	0.001118	6.055122
28.178000	2.794564	1.898576	0.000550	12.333375	0.001123	6.042095
28.198000	2.794564	1.894750	0.000553	12.308523	0.001128	6.029920
28.218000	2.794564	1.900955	0.000549	12.348833	0.001120	6.049668
28.238000	2.794564	1.904982	0.000546	12.374993	0.001115	6.062484
28.258000	2.794564	1.901449	0.000549	12.352038	0.001119	6.051238
28.278000	2.794564	1.898113	0.000551	12.330371	0.001124	6.040623
28.298000	2.794564	1.901580	0.000548	12.352895	0.001119	6.051658
28.318000	2.794564	1.892464	0.000554	12.293677	0.001132	6.022647
28.338000	2.794564	1.898875	0.000550	12.335323	0.001123	6.043050
28.358000	2.794564	1.898122	0.000551	12.330428	0.001124	6.040651
28.378000	2.794564	1.896521	0.000552	12.320031	0.001126	6.035558
28.398000	2.794564	1.895126	0.000553	12.310968	0.001128	6.031118
28.418000	2.794564	1.896767	0.000552	12.321625	0.001126	6.036339
28.438000	2.794564	1.896685	0.000552	12.321096	0.001126	6.036080
28.458000	2.794564	1.897308	0.000551	12.325141	0.001125	6.038061
28.478000	2.794564	1.897483	0.000551	12.326275	0.001125	6.038617
28.498000	2.794564	1.901423	0.000549	12.351875	0.001119	6.051158
28.518000	2.794564	1.899002	0.000550	12.336143	0.001123	6.043451
28.538000	2.794564	1.901655	0.000548	12.353380	0.001119	6.051896
28.558000	2.794564	1.896024	0.000552	12.316798	0.001127	6.033974
28.578000	2.794564	1.892607	0.000554	12.294602	0.001131	6.023100
28.598000	2.794564	1.902851	0.000548	12.361149	0.001118	6.055702
28.618000	2.794564	1.901271	0.000549	12.350887	0.001120	6.050674
28.638000	2.794564	1.900577	0.000549	12.346377	0.001121	6.048465
28.658000	2.794564	1.901493	0.000549	12.352329	0.001119	6.051381
28.678000	2.794564	1.899200	0.000550	12.337434	0.001122	6.044084
28.698000	2.794564	1.902959	0.000548	12.361849	0.001117	6.056045
28.718000	2.794564	1.904607	0.000546	12.372557	0.001115	6.061290
28.738000	2.794564	1.898224	0.000551	12.331093	0.001124	6.040977
28.758000	2.794564	1.902694	0.000548	12.360130	0.001118	6.055202
28.778000	2.794564	1.904931	0.000546	12.374662	0.001115	6.062322
28.798000	2.794564	1.896987	0.000552	12.323053	0.001125	6.037038
28.818000	2.794564	1.900396	0.000549	12.345203	0.001121	6.047890
28.838000	2.794564	1.897138	0.000551	12.324038	0.001125	6.037521
28.858000	2.794564	1.900066	0.000549	12.343055	0.001121	6.046837
28.878000	2.794564	1.898887	0.000550	12.335400	0.001123	6.043087
28.898000	2.794564	1.896450	0.000552	12.319568	0.001126	6.035331
28.918000	2.794564	1.904526	0.000547	12.372032	0.001115	6.061033
28.938000	2.794564	1.903279	0.000547	12.363928	0.001117	6.057063
28.958000	2.794564	1.897943	0.000551	12.329268	0.001124	6.040083
28.978000	2.794564	1.894637	0.000553	12.307792	0.001129	6.029562
28.998000	2.794564	1.897775	0.000551	12.328171	0.001124	6.039546
29.018000	2.794564	1.896268	0.000552	12.318383	0.001126	6.034751
29.038000	2.794564	1.897749	0.000551	12.328008	0.001124	6.039466
29.058000	2.794564	1.893409	0.000554	12.299815	0.001130	6.025654
29.078000	2.794564	1.899626	0.000550	12.340196	0.001122	6.045437
29.098000	2.794564	1.900725	0.000549	12.347339	0.001120	6.048936
29.118000	2.794564	1.896481	0.000552	12.319768	0.001126	6.035429
29.138000	2.794564	1.901079	0.000549	12.349636	0.001120	6.050061
29.158000	2.794564	1.891362	0.000555	12.286513	0.001133	6.019138
29.178000	2.794564	1.893317	0.000554	12.299215	0.001130	6.025360
29.198000	2.794564	1.888885	0.000557	12.270427	0.001136	6.011257
29.218000	2.794564	1.894910	0.000553	12.309560	0.001128	6.030428
29.238000	2.794564	1.890270	0.000556	12.279424	0.001135	6.015665
29.258000	2.794564	1.887640	0.000558	12.262335	0.001138	6.007293
29.278000	2.794564	1.895900	0.000552	12.315995	0.001127	6.033581
29.298000	2.794564	1.895233	0.000553	12.311659	0.001128	6.031457
29.318000	2.794564	1.892495	0.000554	12.293876	0.001132	6.022745
29.338000	2.794564	1.893840	0.000554	12.302611	0.001130	6.027024
29.358000	2.794564	1.897225	0.000551	12.324601	0.001125	6.037797
29.378000	2.794564	1.898016	0.000551	12.329742	0.001124	6.040315
29.398000	2.794564	1.892528	0.000554	12.294088	0.001131	6.022848
29.418000	2.794564	1.888722	0.000557	12.269367	0.001137	6.010738
29.438000	2.794564	1.889113	0.000557	12.271906	0.001136	6.011982
29.458000	2.794564	1.893585	0.000554	12.300957	0.001130	6.026214
29.478000	2.794564	1.900624	0.000549	12.346682	0.001121	6.048614
29.498000	2.794564	1.895159	0.000553	12.311180	0.001128	6.031222
29.518000	2.794564	1.890776	0.000556	12.282706	0.001134	6.017272
29.538000	2.794564	1.890582	0.000556	12.281449	0.001134	6.016657
29.558000	2.794564	1.897899	0.000551	12.328977	0.001124	6.039940
29.578000	2.794564	1.895719	0.000552	12.314818	0.001127	6.033004
29.598000	2.794564	1.890723	0.000556	12.282366	0.001134	6.017106
29.618000	2.794564	1.887785	0.000558	12.263278	0.001138	6.007755
29.638000	2.794564	1.887831	0.000558	12.263575	0.001138	6.007900
29.658000	2.794564	1.893543	0.000554	12.300686	0.001130	6.026081
29.678000	2.794564	1.892447	0.000555	12.293562	0.001132	6.022591
29.698000	2.794564	1.892704	0.000554	12.295230	0.001131	6.023408
29.718000	2.794564	1.896478	0.000552	12.319751	0.001126	6.035421
29.738000	2.794564	1.891184	0.000555	12.285359	0.001133	6.018572
29.758000	2.794564	1.892119	0.000555	12.291432	0.001132	6.021547
29.758000	2.794564	1.894505	0.000553	12.306932	0.001129	6.029141
29.798000	2.794564	1.893842	0.000554	12.302628	0.001130	6.027032
29.818000	2.794564	1.889778	0.000556	12.276225	0.001135	6.014097
29.838000	2.794564	1.890464	0.000556	12.280684	0.001134	6.016282
29.858000	2.794564	1.891006	0.000555	12.284205	0.001134	6.018007
29.878000	2.794564	1.885465	0.000559	12.248205	0.001141	6.000371
29.898000	2.794564	1.889090	0.000557	12.271758	0.001136	6.011909
29.918000	2.794564	1.889108	0.000557	12.271872	0.001136	6.011965
29.938000	2.794564	1.889582	0.000556	12.274951	0.001135	6.013473
29.958000	2.794564	1.888841	0.000557	12.270135	0.001136	6.011114
29.978000	2.794564	1.890303	0.000556	12.279632	0.001134	6.015767
29.998000	2.794564	1.898730	0.000550	12.334378	0.001123	6.042586
30.018000	2.794564	1.893104	0.000554	12.297829	0.001131	6.024681
30.038000	2.794564	1.895469	0.000553	12.313193	0.001128	6.032208
30.058000	2.794564	1.899398	0.000550	12.338719	0.001122	6.044713
30.078000	2.794564	1.893325	0.000554	12.299266	0.001130	6.025385
30.098000	2.794564	1.892145	0.000555	12.291603	0.001132	6.021631
30.118000	2.794564	1.894436	0.000553	12.306484	0.001129	6.028921
30.138000	2.794564	1.887491	0.000558	12.261370	0.001138	6.006820
30.158000	2.794564	1.891286	0.000555	12.286022	0.001133	6.018897
30.178000	2.794564	1.897885	0.000551	12.328891	0.001124	6.039898
30.178000	2.794564	1.888977	0.000557	12.271024	0.001136	6.011549
30.218000	2.794564	1.895230	0.000553	12.311639	0.001128	6.031447
30.238000	2.794564	1.898028	0.000551	12.329819	0.001124	6.040353
30.258000	2.794564	1.892077	0.000555	12.291160	0.001132	6.021414
30.278000	2.794564	1.894197	0.000553	12.304930	0.001129	6.028160
30.298000	2.794564	1.893568	0.000554	12.300846	0.001130	6.026159
30.318000	2.794564	1.887986	0.000557	12.264583	0.001138	6.008394
30.338000	2.794564	1.894787	0.000553	12.308766	0.001128	6.030039
30.358000	2.794564	1.890807	0.000556	12.282911	0.001134	6.017373
30.378000	2.794564	1.894296	0.000553	12.305576	0.001129	6.028476
30.398000	2.794564	1.893371	0.000554	12.299563	0.001130	6.025531
30.418000	2.794564	1.896413	0.000552	12.319328	0.001126	6.035214
30.438000	2.794564	1.898302	0.000551	12.331599	0.001124	6.041225
30.458000	2.794564	1.901578	0.000548	12.352878	0.001119	6.051649
30.478000	2.794564	1.896254	0.000552	12.318292	0.001126	6.034706
30.498000	2.794564	1.893086	0.000554	12.297715	0.001131	6.024625
30.518000	2.794564	1.892862	0.000554	12.296259	0.001131	6.023912
30.538000	2.794564	1.896598	0.000552	12.320531	0.001126	6.035803
30.558000	2.794564	1.890551	0.000556	12.281249	0.001134	6.016559
30.578000	2.794564	1.898966	0.000550	12.335914	0.001123	6.043339
30.598000	2.794564	1.894478	0.000553	12.306755	0.001129	6.029054
30.618000	2.794564	1.900764	0.000549	12.347591	0.001120	6.049059
30.638000	2.794564	1.897133	0.000551	12.324004	0.001125	6.037504
30.658000	2.794564	1.892426	0.000555	12.293425	0.001132	6.022524
30.678000	2.794564	1.897611	0.000551	12.327109	0.001125	6.039025
30.698000	2.794564	1.893912	0.000554	12.303079	0.001130	6.027253
30.718000	2.794564	1.891346	0.000555	12.286413	0.001133	6.019089
30.738000	2.794564	1.894779	0.000553	12.308712	0.001128	6.030013
30.758000	2.794564	1.891846	0.000555	12.289661	0.001132	6.020680
30.778000	2.794564	1.884539	0.000560	12.242190	0.001142	5.997424
30.798000	2.794564	1.884414	0.000560	12.241379	0.001142	5.997026
30.818000	2.794564	1.887386	0.000558	12.260687	0.001138	6.006485
30.838000	2.794564	1.886657	0.000558	12.255949	0.001139	6.004164
30.858000	2.794564	1.886068	0.000559	12.252127	0.001140	6.002292
30.878000	2.794564	1.895983	0.000552	12.316532	0.001127	6.033844
30.898000	2.794564	1.891413	0.000555	12.286844	0.001133	6.019300
30.918000	2.794564	1.892261	0.000555	12.292357	0.001132	6.022000
30.938000	2.794564	1.887771	0.000558	12.263186	0.001138	6.007710
30.958000	2.794564	1.890149	0.000556	12.278636	0.001135	6.015278
30.978000	2.794564	1.891354	0.000555	12.286462	0.001133	6.019112
30.998000	2.794564	1.889874	0.000556	12.276848	0.001135	6.014402
31.018000	2.794564	1.887058	0.000558	12.258556	0.001139	6.005442
31.038000	2.794564	1.892444	0.000555	12.293542	0.001132	6.022581
31.058000	2.794564	1.892547	0.000554	12.294211	0.001131	6.022909
31.078000	2.794564	1.890529	0.000556	12.281103	0.001134	6.016487
31.098000	2.794564	1.888941	0.000557	12.270790	0.001136	6.011435
31.118000	2.794564	1.886603	0.000558	12.255597	0.001139	6.003992
31.138000	2.794564	1.890506	0.000556	12.280955	0.001134	6.016415
31.158000	2.794564	1.890737	0.000556	12.282457	0.001134	6.017151
31.178000	2.794564	1.890724	0.000556	12.282369	0.001134	6.017107
31.198000	2.794564	1.889428	0.000557	12.273951	0.001136	6.012984
31.218000	2.794564	1.889332	0.000557	12.273326	0.001136	6.012677
31.238000	2.794564	1.894038	0.000553	12.303896	0.001129	6.027653
31.258000	2.794564	1.888693	0.000557	12.269179	0.001137	6.010645
31.278000	2.794564	1.888282	0.000557	12.266508	0.001137	6.009337
31.298000	2.794564	1.891546	0.000555	12.287707	0.001133	6.019722
31.318000	2.794564	1.890106	0.000556	12.278359	0.001135	6.015143
31.338000	2.794564	1.885729	0.000559	12.249922	0.001141	6.001212
31.358000	2.794564	1.887620	0.000558	12.262204	0.001138	6.007228
31.378000	2.794564	1.894293	0.000553	12.305556	0.001129	6.028466
31.398000	2.794564	1.889470	0.000556	12.274226	0.001136	6.013118
31.418000	2.794564	1.891467	0.000555	12.287199	0.001133	6.019473
31.438000	2.794564	1.892774	0.000554	12.295690	0.001131	6.023633
31.438000	2.794564	1.887509	0.000558	12.261487	0.001138	6.006877
31.478000	2.794564	1.890240	0.000556	12.279224	0.001135	6.015567
31.498000	2.794564	1.890504	0.000556	12.280943	0.001134	6.016409
31.518000	2.794564	1.892358	0.000555	12.292982	0.001132	6.022307
31.538000	2.794564	1.890858	0.000556	12.283243	0.001134	6.017535
31.558000	2.794564	1.893393	0.000554	12.299709	0.001130	6.025602
31.578000	2.794564	1.890491	0.000556	12.280855	0.001134	6.016366
31.598000	2.794564	1.895330	0.000553	12.312293	0.001128	6.031767
31.618000	2.794564	1.890956	0.000555	12.283880	0.001134	6.017847
31.638000	2.794564	1.887995	0.000557	12.264643	0.001138	6.008423
31.658000	2.794564	1.890655	0.000556	12.281920	0.001134	6.016888
31.678000	2.794564	1.888415	0.000557	12.267371	0.001137	6.009760
31.698000	2.794564	1.893423	0.000554	12.299900	0.001130	6.025696
31.718000	2.794564	1.889965	0.000556	12.277442	0.001135	6.014694
31.738000	2.794564	1.889459	0.000556	12.274154	0.001136	6.013083
31.758000	2.794564	1.895150	0.000553	12.311125	0.001128	6.031195
31.778000	2.794564	1.895091	0.000553	12.310740	0.001128	6.031006
31.798000	2.794564	1.894026	0.000553	12.303822	0.001129	6.027617
31.818000	2.794564	1.896446	0.000552	12.319540	0.001126	6.035317
31.838000	2.794564	1.890781	0.000556	12.282743	0.001134	6.017291
31.858000	2.794564	1.891261	0.000555	12.285859	0.001133	6.018817
31.878000	2.794564	1.891827	0.000555	12.289535	0.001132	6.020618
31.898000	2.794564	1.892884	0.000554	12.296401	0.001131	6.023982
31.918000	2.794564	1.898852	0.000550	12.335172	0.001123	6.042975
31.938000	2.794564	1.895058	0.000553	12.310523	0.001128	6.030900
31.958000	2.794564	1.895008	0.000553	12.310203	0.001128	6.030743
31.978000	2.794564	1.894016	0.000553	12.303756	0.001129	6.027585
31.998000	2.794564	1.891197	0.000555	12.285445	0.001133	6.018614
32.018000	2.794564	1.901828	0.000548	12.354500	0.001119	6.052444
32.038000	2.794564	1.898259	0.000551	12.331316	0.001124	6.041086
32.058000	2.794564	1.894090	0.000553	12.304233	0.001129	6.027819
32.078000	2.794564	1.894984	0.000553	12.310046	0.001128	6.030666
32.078000	2.794564	1.892984	0.000554	12.297050	0.001131	6.024299
32.118000	2.794564	1.897147	0.000551	12.324095	0.001125	6.037549
32.138000	2.794564	1.898596	0.000550	12.333507	0.001123	6.042160
32.158000	2.794564	1.894125	0.000553	12.304465	0.001129	6.027932
32.178000	2.794564	1.894592	0.000553	12.307495	0.001129	6.029417
32.198000	2.794564	1.895661	0.000552	12.314438	0.001127	6.032818
32.218000	2.794564	1.890333	0.000556	12.279830	0.001134	6.015863
32.238000	2.794564	1.895746	0.000552	12.314995	0.001127	6.033091
32.258000	2.794564	1.894035	0.000553	12.303876	0.001129	6.027644
32.278000	2.794564	1.894950	0.000553	12.309820	0.001128	6.030556
32.298000	2.794564	1.898606	0.000550	12.333570	0.001123	6.042190
32.318000	2.794564	1.889154	0.000557	12.272172	0.001136	6.012112
32.338000	2.794564	1.889573	0.000556	12.274894	0.001135	6.013445
32.358000	2.794564	1.892001	0.000555	12.290666	0.001132	6.021172
32.378000	2.794564	1.891616	0.000555	12.288167	0.001133	6.019948
32.398000	2.794564	1.892229	0.000555	12.292146	0.001132	6.021897
32.418000	2.794564	1.887252	0.000558	12.259819	0.001139	6.006060
32.438000	2.794564	1.880050	0.000563	12.213034	0.001148	5.983140
32.458000	2.794564	1.891355	0.000555	12.286470	0.001133	6.019117
32.478000	2.794564	1.889071	0.000557	12.271632	0.001136	6.011847
32.498000	2.794564	1.892302	0.000555	12.292623	0.001132	6.022131
32.518000	2.794564	1.887080	0.000558	12.258699	0.001139	6.005512
32.538000	2.794564	1.895765	0.000552	12.315118	0.001127	6.033151
32.558000	2.794564	1.894840	0.000553	12.309106	0.001128	6.030206
32.578000	2.794564	1.892074	0.000555	12.291140	0.001132	6.021404
32.598000	2.794564	1.897545	0.000551	12.326680	0.001125	6.038815
32.618000	2.794564	1.893430	0.000554	12.299949	0.001130	6.025720
32.638000	2.794564	1.890191	0.000556	12.278910	0.001135	6.015413
32.658000	2.794564	1.890198	0.000556	12.278956	0.001135	6.015435
32.678000	2.794564	1.888798	0.000557	12.269858	0.001137	6.010978
32.698000	2.794564	1.887293	0.000558	12.260084	0.001139	6.006190
32.718000	2.794564	1.893968	0.000554	12.303442	0.001130	6.027431
32.738000	2.794564	1.892228	0.000555	12.292143	0.001132	6.021896
32.738000	2.794564	1.895794	0.000552	12.315307	0.001127	6.033244
32.758000	2.794564	1.892577	0.000554	12.294408	0.001131	6.023005
32.778000	2.794564	1.889320	0.000557	12.273249	0.001136	6.012639
32.818000	2.794564	1.897180	0.000551	12.324310	0.001125	6.037654
32.838000	2.794564	1.890382	0.000556	12.280147	0.001134	6.016019
32.858000	2.794564	1.895379	0.000553	12.312610	0.001128	6.031923
32.878000	2.794564	1.897194	0.000551	12.324401	0.001125	6.037699
32.898000	2.794564	1.900231	0.000549	12.344129	0.001121	6.047363
32.918000	2.794564	1.889739	0.000556	12.275974	0.001135	6.013974
32.938000	2.794564	1.894988	0.000553	12.310068	0.001128	6.030677
32.958000	2.794564	1.894830	0.000553	12.309046	0.001128	6.030176
32.978000	2.794564	1.889390	0.000557	12.273706	0.001136	6.012863
32.998000	2.794564	1.892949	0.000554	12.296824	0.001131	6.024189
33.018000	2.794564	1.889165	0.000557	12.272243	0.001136	6.012147
33.038000	2.794564	1.892876	0.000554	12.296350	0.001131	6.023957
33.058000	2.794564	1.892849	0.000554	12.296176	0.001131	6.023871
33.078000	2.794564	1.890437	0.000556	12.280506	0.001134	6.016195
33.098000	2.794564	1.892531	0.000554	12.294108	0.001131	6.022858
33.118000	2.794564	1.890606	0.000556	12.281603	0.001134	6.016732
33.138000	2.794564	1.887686	0.000558	12.262638	0.001138	6.007441
33.158000	2.794564	1.886661	0.000558	12.255974	0.001139	6.004177
33.178000	2.794564	1.890005	0.000556	12.277699	0.001135	6.014819
33.198000	2.794564	1.890955	0.000555	12.283871	0.001134	6.017843
33.218000	2.794564	1.887231	0.000558	12.259679	0.001139	6.005991
33.238000	2.794564	1.890584	0.000556	12.281460	0.001134	6.016662
33.258000	2.794564	1.891320	0.000555	12.286239	0.001133	6.019003
33.278000	2.794564	1.892352	0.000555	12.292948	0.001132	6.022290
33.298000	2.794564	1.897328	0.000551	12.325272	0.001125	6.038126
33.318000	2.794564	1.894077	0.000553	12.304150	0.001129	6.027778
33.338000	2.794564	1.894384	0.000553	12.306147	0.001129	6.028756
33.358000	2.794564	1.892278	0.000555	12.292468	0.001132	6.022055
33.378000	2.794564	1.896827	0.000552	12.322013	0.001126	6.036529
33.398000	2.794564	1.889858	0.000556	12.276745	0.001135	6.014352
33.418000	2.794564	1.887341	0.000558	12.260393	0.001138	6.006341
33.438000	2.794564	1.885419	0.000559	12.247911	0.001141	6.000227
33.458000	2.794564	1.890233	0.000556	12.279178	0.001135	6.015544
33.478000	2.794564	1.894969	0.000553	12.309946	0.001128	6.030617
33.498000	2.794564	1.894946	0.000553	12.309794	0.001128	6.030543
33.518000	2.794564	1.896718	0.000552	12.321308	0.001126	6.036183
33.538000	2.794564	1.891587	0.000555	12.287978	0.001133	6.019855
33.558000	2.794564	1.891954	0.000555	12.290363	0.001132	6.021024
33.578000	2.794564	1.892603	0.000554	12.294579	0.001131	6.023089
33.598000	2.794564	1.896960	0.000552	12.322882	0.001125	6.036954
33.618000	2.794564	1.894860	0.000553	12.309240	0.001128	6.030271
33.638000	2.794564	1.891064	0.000555	12.284579	0.001133	6.018190
33.658000	2.794564	1.894390	0.000553	12.306187	0.001129	6.028776
33.678000	2.794564	1.899037	0.000550	12.336371	0.001123	6.043563
33.698000	2.794564	1.893836	0.000554	12.302585	0.001130	6.027011
33.718000	2.794564	1.888630	0.000557	12.268767	0.001137	6.010444
33.738000	2.794564	1.903337	0.000547	12.364305	0.001117	6.057248
33.758000	2.794564	1.892232	0.000555	12.292166	0.001132	6.021907
33.778000	2.794564	1.890811	0.000556	12.282937	0.001134	6.017386
33.798000	2.794564	1.894829	0.000553	12.309034	0.001128	6.030171
33.818000	2.794564	1.892624	0.000554	12.294713	0.001131	6.023155
33.838000	2.794564	1.898459	0.000551	12.332616	0.001123	6.041723
33.858000	2.794564	1.898140	0.000551	12.330548	0.001124	6.040710
33.878000	2.794564	1.893171	0.000554	12.298266	0.001131	6.024896
33.898000	2.794564	1.892847	0.000554	12.296164	0.001131	6.023866
33.918000	2.794564	1.896527	0.000552	12.320065	0.001126	6.035575
33.938000	2.794564	1.893630	0.000554	12.301246	0.001130	6.026355
33.958000	2.794564	1.889168	0.000557	12.272263	0.001136	6.012157
33.978000	2.794564	1.894629	0.000553	12.307735	0.001129	6.029534
33.998000	2.794564	1.890967	0.000555	12.283951	0.001134	6.017882
34.018000	2.794564	1.894360	0.000553	12.305990	0.001129	6.028679
34.038000	2.794564	1.894105	0.000553	12.304336	0.001129	6.027869
34.058000	2.794564	1.889308	0.000557	12.273174	0.001136	6.012603
34.078000	2.794564	1.889767	0.000556	12.276156	0.001135	6.014064
34.098000	2.794564	1.892038	0.000555	12.290909	0.001132	6.021291
34.118000	2.794564	1.890869	0.000556	12.283314	0.001134	6.017570
34.138000	2.794564	1.893510	0.000554	12.300466	0.001130	6.025973
34.158000	2.794564	1.890802	0.000556	12.282874	0.001134	6.017355
34.178000	2.794564	1.889847	0.000556	12.276671	0.001135	6.014316
34.198000	2.794564	1.892685	0.000554	12.295108	0.001131	6.023348
34.218000	2.794564	1.895330	0.000553	12.312291	0.001128	6.031766
34.238000	2.794564	1.891668	0.000555	12.288501	0.001133	6.020111
34.258000	2.794564	1.890803	0.000556	12.282883	0.001134	6.017359
34.278000	2.794564	1.898783	0.000550	12.334723	0.001123	6.042756
34.298000	2.794564	1.887466	0.000558	12.261207	0.001138	6.006740
34.318000	2.794564	1.892431	0.000555	12.293459	0.001132	6.022541
34.338000	2.794564	1.891661	0.000555	12.288458	0.001133	6.020090
34.358000	2.794564	1.888661	0.000557	12.268970	0.001137	6.010543
34.378000	2.794564	1.896193	0.000552	12.317900	0.001127	6.034514
34.398000	2.794564	1.892185	0.000555	12.291860	0.001132	6.021757
34.418000	2.794564	1.886891	0.000558	12.257468	0.001139	6.004908
34.438000	2.794564	1.891032	0.000555	12.284371	0.001134	6.018088
34.458000	2.794564	1.887999	0.000557	12.264669	0.001138	6.008436
34.478000	2.794564	1.896114	0.000552	12.317386	0.001127	6.034262
34.498000	2.794564	1.892369	0.000555	12.293060	0.001132	6.022345
34.498000	2.794564	1.888386	0.000557	12.267185	0.001137	6.009669
34.538000	2.794564	1.889180	0.000557	12.272343	0.001136	6.012196
34.558000	2.794564	1.895023	0.000553	12.310297	0.001128	6.030789
34.578000	2.794564	1.891981	0.000555	12.290535	0.001132	6.021108
34.598000	2.794564	1.897630	0.000551	12.327234	0.001125	6.039087
34.618000	2.794564	1.890423	0.000556	12.280415	0.001134	6.016150
34.638000	2.794564	1.892088	0.000555	12.291232	0.001132	6.021449
34.638000	2.794564	1.889094	0.000557	12.271784	0.001136	6.011922
34.678000	2.794564	1.893867	0.000554	12.302791	0.001130	6.027112
34.698000	2.794564	1.889015	0.000557	12.271269	0.001136	6.011670
34.718000	2.794564	1.886644	0.000558	12.255869	0.001139	6.004125
34.738000	2.794564	1.887937	0.000557	12.264269	0.001138	6.008240
34.758000	2.794564	1.891289	0.000555	12.286042	0.001133	6.018907
34.778000	2.794564	1.891674	0.000555	12.288541	0.001133	6.020131
34.798000	2.794564	1.890591	0.000556	12.281503	0.001134	6.016683
34.818000	2.794564	1.885670	0.000559	12.249539	0.001141	6.001024
34.838000	2.794564	1.887249	0.000558	12.259799	0.001139	6.006050
34.858000	2.794564	1.893481	0.000554	12.300283	0.001130	6.025883
34.878000	2.794564	1.894549	0.000553	12.307218	0.001129	6.029281
34.898000	2.794564	1.890868	0.000556	12.283308	0.001134	6.017568
34.918000	2.794564	1.889646	0.000556	12.275368	0.001135	6.013678
34.938000	2.794564	1.887933	0.000558	12.264237	0.001138	6.008225
34.958000	2.794564	1.888796	0.000557	12.269847	0.001137	6.010973
34.978000	2.794564	1.885946	0.000559	12.251330	0.001140	6.001901
34.998000	2.794564	1.894691	0.000553	12.308140	0.001129	6.029733
35.018000	2.794564	1.888841	0.000557	12.270141	0.001136	6.011117
35.038000	2.794564	1.889718	0.000556	12.275834	0.001135	6.013906
35.058000	2.794564	1.885956	0.000559	12.251399	0.001140	6.001935
35.078000	2.794564	1.890766	0.000556	12.282643	0.001134	6.017242
35.098000	2.794564	1.898781	0.000550	12.334712	0.001123	6.042750
35.118000	2.794564	1.893828	0.000554	12.302537	0.001130	6.026987
35.138000	2.794564	1.886527	0.000558	12.255106	0.001140	6.003751
35.158000	2.794564	1.890215	0.000556	12.279067	0.001135	6.015490
35.178000	2.794564	1.896363	0.000552	12.319000	0.001126	6.035053
35.198000	2.794564	1.882280	0.000561	12.227515	0.001145	5.990234
35.218000	2.794564	1.890460	0.000556	12.280658	0.001134	6.016269
35.238000	2.794564	1.891414	0.000555	12.286853	0.001133	6.019304
35.258000	2.794564	1.889469	0.000556	12.274220	0.001136	6.013115
35.278000	2.794564	1.892229	0.000555	12.292146	0.001132	6.021897
35.278000	2.794564	1.894747	0.000553	12.308506	0.001128	6.029912
35.318000	2.794564	1.896798	0.000552	12.321825	0.001126	6.036437
35.338000	2.794564	1.890445	0.000556	12.280555	0.001134	6.016219
35.358000	2.794564	1.887420	0.000558	12.260910	0.001138	6.006595
35.378000	2.794564	1.891218	0.000555	12.285582	0.001133	6.018681
35.398000	2.794564	1.885990	0.000559	12.251616	0.001140	6.002041
35.418000	2.794564	1.888345	0.000557	12.266916	0.001137	6.009537
35.438000	2.794564	1.896564	0.000552	12.320308	0.001126	6.035694
35.458000	2.794564	1.888898	0.000557	12.270510	0.001136	6.011297
35.478000	2.794564	1.890584	0.000556	12.281460	0.001134	6.016662
35.498000	2.794564	1.887509	0.000558	12.261484	0.001138	6.006876
35.498000	2.794564	1.887540	0.000558	12.261687	0.001138	6.006975
35.538000	2.794564	1.886610	0.000558	12.255643	0.001139	6.004014
35.558000	2.794564	1.885416	0.000559	12.247891	0.001141	6.000217
35.578000	2.794564	1.892634	0.000554	12.294776	0.001131	6.023186
35.598000	2.794564	1.890990	0.000555	12.284100	0.001134	6.017955
35.618000	2.794564	1.890673	0.000556	12.282040	0.001134	6.016946
35.638000	2.794564	1.891613	0.000555	12.288147	0.001133	6.019938
35.658000	2.794564	1.890367	0.000556	12.280049	0.001134	6.015971
35.678000	2.794564	1.890952	0.000555	12.283851	0.001134	6.017833
35.698000	2.794564	1.889749	0.000556	12.276034	0.001135	6.014004
35.718000	2.794564	1.892423	0.000555	12.293405	0.001132	6.022514
35.738000	2.794564	1.886427	0.000558	12.254458	0.001140	6.003434
35.758000	2.794564	1.889198	0.000557	12.272458	0.001136	6.012252
35.778000	2.794564	1.891227	0.000555	12.285639	0.001133	6.018709
35.798000	2.794564	1.891024	0.000555	12.284317	0.001134	6.018062
35.818000	2.794564	1.887309	0.000558	12.260187	0.001139	6.006241
35.838000	2.794564	1.894245	0.000553	12.305244	0.001129	6.028314
35.858000	2.794564	1.888909	0.000557	12.270581	0.001136	6.011332
35.878000	2.794564	1.891516	0.000555	12.287516	0.001133	6.019629
35.898000	2.794564	1.893240	0.000554	12.298712	0.001131	6.025114
35.918000	2.794564	1.889231	0.000557	12.272669	0.001136	6.012355
35.918000	2.794564	1.894013	0.000553	12.303739	0.001129	6.027577
35.958000	2.794564	1.890674	0.000556	12.282043	0.001134	6.016948
35.978000	2.794564	1.888652	0.000557	12.268913	0.001137	6.010515
35.998000	2.794564	1.889664	0.000556	12.275482	0.001135	6.013734
36.018000	2.794564	1.892181	0.000555	12.291837	0.001132	6.021746
36.038000	2.794564	1.887530	0.000558	12.261624	0.001138	6.006944
36.058000	2.794564	1.887699	0.000558	12.262718	0.001138	6.007480
36.078000	2.794564	1.896145	0.000552	12.317586	0.001127	6.034360
36.098000	2.794564	1.899076	0.000550	12.336623	0.001123	6.043686
36.118000	2.794564	1.893926	0.000554	12.303171	0.001130	6.027298
36.138000	2.794564	1.892690	0.000554	12.295145	0.001131	6.023366
36.138000	2.794564	1.891468	0.000555	12.287201	0.001133	6.019475
36.178000	2.794564	1.899739	0.000550	12.340933	0.001122	6.045798
36.198000	2.794564	1.894349	0.000553	12.305915	0.001129	6.028643
36.218000	2.794564	1.898161	0.000551	12.330685	0.001124	6.040777
36.238000	2.794564	1.893752	0.000554	12.302042	0.001130	6.026745
36.258000	2.794564	1.899953	0.000550	12.342324	0.001121	6.046479
36.278000	2.794564	1.893659	0.000554	12.301437	0.001130	6.026449
36.298000	2.794564	1.894318	0.000553	12.305716	0.001129	6.028545
36.318000	2.794564	1.892285	0.000555	12.292511	0.001132	6.022076
36.338000	2.794564	1.893633	0.000554	12.301268	0.001130	6.026366
36.358000	2.794564	1.891209	0.000555	12.285522	0.001133	6.018652
36.378000	2.794564	1.894191	0.000553	12.304893	0.001129	6.028142
36.398000	2.794564	1.899957	0.000550	12.342350	0.001121	6.046492
36.418000	2.794564	1.896375	0.000552	12.319080	0.001126	6.035092
36.438000	2.794564	1.891742	0.000555	12.288981	0.001133	6.020347
36.458000	2.794564	1.887151	0.000558	12.259162	0.001139	6.005738
36.478000	2.794564	1.896675	0.000552	12.321028	0.001126	6.036046
36.498000	2.794564	1.886941	0.000558	12.257794	0.001139	6.005068
36.518000	2.794564	1.889942	0.000556	12.277290	0.001135	6.014619
36.538000	2.794564	1.884712	0.000560	12.243318	0.001142	5.997977
36.558000	2.794564	1.887793	0.000558	12.263329	0.001138	6.007780
36.558000	2.794564	1.885079	0.000559	12.245698	0.001142	5.999142
36.598000	2.794564	1.887000	0.000558	12.258179	0.001139	6.005257
36.618000	2.794564	1.887238	0.000558	12.259725	0.001139	6.006014
36.638000	2.794564	1.890918	0.000556	12.283631	0.001134	6.017726
36.658000	2.794564	1.893260	0.000554	12.298843	0.001130	6.025178
36.678000	2.794564	1.888707	0.000557	12.269267	0.001137	6.010689
36.698000	2.794564	1.881383	0.000562	12.221688	0.001147	5.987380
36.718000	2.794564	1.886751	0.000558	12.256560	0.001139	6.004464
36.738000	2.794564	1.884277	0.000560	12.240488	0.001143	5.996590
36.758000	2.794564	1.892934	0.000554	12.296730	0.001131	6.024143
36.778000	2.794564	1.885645	0.000559	12.249374	0.001141	6.000943
36.798000	2.794564	1.887214	0.000558	12.259570	0.001139	6.005938
36.818000	2.794564	1.892957	0.000554	12.296878	0.001131	6.024215
36.838000	2.794564	1.887716	0.000558	12.262829	0.001138	6.007535
36.858000	2.794564	1.892902	0.000554	12.296516	0.001131	6.024038
36.878000	2.794564	1.891681	0.000555	12.288590	0.001133	6.020155
36.898000	2.794564	1.890707	0.000556	12.282263	0.001134	6.017055
36.918000	2.794564	1.889998	0.000556	12.277653	0.001135	6.014797
36.938000	2.794564	1.887901	0.000558	12.264032	0.001138	6.008124
36.958000	2.794564	1.888822	0.000557	12.270016	0.001136	6.011055
36.978000	2.794564	1.889956	0.000556	12.277379	0.001135	6.014663
36.998000	2.794564	1.890412	0.000556	12.280341	0.001134	6.016114
37.018000	2.794564	1.888180	0.000557	12.265845	0.001137	6.009013
37.038000	2.794564	1.888072	0.000557	12.265143	0.001138	6.008668
37.058000	2.794564	1.892698	0.000554	12.295190	0.001131	6.023389
37.078000	2.794564	1.887120	0.000558	12.258959	0.001139	6.005639
37.098000	2.794564	1.893413	0.000554	12.299837	0.001130	6.025665
37.118000	2.794564	1.887969	0.000557	12.264474	0.001138	6.008341
37.138000	2.794564	1.887559	0.000558	12.261812	0.001138	6.007037
37.158000	2.794564	1.887359	0.000558	12.260513	0.001138	6.006400
37.178000	2.794564	1.881669	0.000562	12.223550	0.001146	5.988292
37.198000	2.794564	1.890256	0.000556	12.279333	0.001135	6.015620
37.198000	2.794564	1.883749	0.000560	12.237057	0.001143	5.994909
37.238000	2.794564	1.887709	0.000558	12.262784	0.001138	6.007512
37.258000	2.794564	1.887389	0.000558	12.260704	0.001138	6.006494
37.278000	2.794564	1.891489	0.000555	12.287339	0.001133	6.019542
37.298000	2.794564	1.886498	0.000558	12.254915	0.001140	6.003658
37.318000	2.794564	1.887544	0.000558	12.261712	0.001138	6.006988
37.338000	2.794564	1.884505	0.000560	12.241973	0.001142	5.997317
37.358000	2.794564	1.883527	0.000560	12.235615	0.001144	5.994203
37.378000	2.794564	1.884068	0.000560	12.239134	0.001143	5.995927
37.398000	2.794564	1.889527	0.000556	12.274591	0.001136	6.013297
37.418000	2.794564	1.890781	0.000556	12.282743	0.001134	6.017291
37.438000	2.794564	1.887757	0.000558	12.263095	0.001138	6.007665
37.458000	2.794564	1.892208	0.000555	12.292008	0.001132	6.021830
37.478000	2.794564	1.890901	0.000556	12.283520	0.001134	6.017671
37.498000	2.794564	1.882764	0.000561	12.230659	0.001145	5.991775
37.518000	2.794564	1.880090	0.000563	12.213291	0.001148	5.983266
37.538000	2.794564	1.885633	0.000559	12.249299	0.001141	6.000907
37.558000	2.794564	1.893085	0.000554	12.297710	0.001131	6.024623
37.578000	2.794564	1.887207	0.000558	12.259525	0.001139	6.005916
37.598000	2.794564	1.885632	0.000559	12.249291	0.001141	6.000902
37.618000	2.794564	1.888521	0.000557	12.268062	0.001137	6.010098
37.638000	2.794564	1.891633	0.000555	12.288273	0.001133	6.020000
37.658000	2.794564	1.885880	0.000559	12.250904	0.001140	6.001693
37.678000	2.794564	1.888017	0.000557	12.264783	0.001138	6.008492
37.698000	2.794564	1.889156	0.000557	12.272183	0.001136	6.012117
37.718000	2.794564	1.889445	0.000556	12.274060	0.001136	6.013037
37.738000	2.794564	1.885263	0.000559	12.246894	0.001141	5.999728
37.758000	2.794564	1.884259	0.000560	12.240374	0.001143	5.996534
37.778000	2.794564	1.892360	0.000555	12.293000	0.001132	6.022315
37.798000	2.794564	1.888623	0.000557	12.268722	0.001137	6.010422
37.818000	2.794564	1.891932	0.000555	12.290220	0.001132	6.020954
37.838000	2.794564	1.886816	0.000558	12.256985	0.001139	6.004672
37.838000	2.794564	1.887640	0.000558	12.262338	0.001138	6.007294
37.878000	2.794564	1.888900	0.000557	12.270518	0.001136	6.011302
37.898000	2.794564	1.888709	0.000557	12.269279	0.001137	6.010694
37.918000	2.794564	1.887473	0.000558	12.261250	0.001138	6.006761
37.938000	2.794564	1.894767	0.000553	12.308635	0.001128	6.029975
37.958000	2.794564	1.891301	0.000555	12.286116	0.001133	6.018943
37.978000	2.794564	1.885638	0.000559	12.249331	0.001141	6.000922
37.998000	2.794564	1.891205	0.000555	12.285493	0.001133	6.018638
38.018000	2.794564	1.886776	0.000558	12.256725	0.001139	6.004545
38.038000	2.794564	1.887068	0.000558	12.258619	0.001139	6.005472
38.058000	2.794564	1.887569	0.000558	12.261878	0.001138	6.007069
38.058000	2.794564	1.894962	0.000553	12.309903	0.001128	6.030596
38.098000	2.794564	1.887796	0.000558	12.263349	0.001138	6.007790
38.118000	2.794564	1.892303	0.000555	12.292625	0.001132	6.022132
38.138000	2.794564	1.890970	0.000555	12.283968	0.001134	6.017891
38.158000	2.794564	1.891755	0.000555	12.289069	0.001133	6.020390
38.178000	2.794564	1.891247	0.000555	12.285770	0.001133	6.018774
38.198000	2.794564	1.888948	0.000557	12.270835	0.001136	6.011457
38.218000	2.794564	1.885032	0.000559	12.245392	0.001142	5.998992
38.238000	2.794564	1.894712	0.000553	12.308278	0.001129	6.029800
38.258000	2.794564	1.892803	0.000554	12.295879	0.001131	6.023726
38.278000	2.794564	1.893139	0.000554	12.298061	0.001131	6.024795
38.298000	2.794564	1.893927	0.000554	12.303179	0.001130	6.027302
38.318000	2.794564	1.891526	0.000555	12.287581	0.001133	6.019661
38.338000	2.794564	1.891115	0.000555	12.284908	0.001133	6.018351
38.358000	2.794564	1.887951	0.000557	12.264354	0.001138	6.008282
38.378000	2.794564	1.901205	0.000549	12.350458	0.001120	6.050464
38.398000	2.794564	1.893006	0.000554	12.297193	0.001131	6.024369
38.418000	2.794564	1.890911	0.000556	12.283585	0.001134	6.017703
38.438000	2.794564	1.897738	0.000551	12.327931	0.001124	6.039428
38.458000	2.794564	1.894538	0.000553	12.307144	0.001129	6.029244
38.478000	2.794564	1.892584	0.000554	12.294453	0.001131	6.023028
38.478000	2.794564	1.888881	0.000557	12.270395	0.001136	6.011242
38.518000	2.794564	1.893601	0.000554	12.301063	0.001130	6.026265
38.538000	2.794564	1.891356	0.000555	12.286476	0.001133	6.019119
38.558000	2.794564	1.892322	0.000555	12.292754	0.001132	6.022195
38.578000	2.794564	1.892727	0.000554	12.295382	0.001131	6.023482
38.598000	2.794564	1.890785	0.000556	12.282769	0.001134	6.017303
38.618000	2.794564	1.886816	0.000558	12.256985	0.001139	6.004672
38.638000	2.794564	1.892985	0.000554	12.297058	0.001131	6.024304
38.658000	2.794564	1.890876	0.000556	12.283357	0.001134	6.017591
38.678000	2.794564	1.894736	0.000553	12.308432	0.001128	6.029876
38.698000	2.794564	1.895671	0.000552	12.314507	0.001127	6.032852
38.698000	2.794564	1.887040	0.000558	12.258436	0.001139	6.005383
38.738000	2.794564	1.886589	0.000558	12.255509	0.001140	6.003949
38.758000	2.794564	1.892346	0.000555	12.292905	0.001132	6.022269
38.778000	2.794564	1.891256	0.000555	12.285825	0.001133	6.018800
38.798000	2.794564	1.888885	0.000557	12.270424	0.001136	6.011256
38.818000	2.794564	1.889744	0.000556	12.276002	0.001135	6.013988
38.838000	2.794564	1.886897	0.000558	12.257508	0.001139	6.004928
38.858000	2.794564	1.886746	0.000558	12.256526	0.001139	6.004447
38.878000	2.794564	1.889367	0.000557	12.273554	0.001136	6.012789
38.898000	2.794564	1.894656	0.000553	12.307915	0.001129	6.029622
38.918000	2.794564	1.886713	0.000558	12.256317	0.001139	6.004345
38.918000	2.794564	1.893893	0.000554	12.302954	0.001130	6.027192
38.958000	2.794564	1.896832	0.000552	12.322050	0.001126	6.036547
38.978000	2.794564	1.898938	0.000550	12.335732	0.001123	6.043250
38.998000	2.794564	1.894300	0.000553	12.305601	0.001129	6.028489
39.018000	2.794564	1.888526	0.000557	12.268090	0.001137	6.010112
39.038000	2.794564	1.892591	0.000554	12.294496	0.001131	6.023049
39.058000	2.794564	1.894907	0.000553	12.309546	0.001128	6.030421
39.078000	2.794564	1.899180	0.000550	12.337303	0.001122	6.044019
39.098000	2.794564	1.895253	0.000553	12.311791	0.001128	6.031521
39.118000	2.794564	1.895352	0.000553	12.312433	0.001128	6.031836
39.138000	2.794564	1.894790	0.000553	12.308786	0.001128	6.030049
39.158000	2.794564	1.891231	0.000555	12.285665	0.001133	6.018722
39.158000	2.794564	1.895143	0.000553	12.311077	0.001128	6.031171
39.198000	2.794564	1.896277	0.000552	12.318443	0.001126	6.034780
39.218000	2.794564	1.896022	0.000552	12.316783	0.001127	6.033967
39.238000	2.794564	1.893813	0.000554	12.302437	0.001130	6.026938
39.258000	2.794564	1.891326	0.000555	12.286282	0.001133	6.019024
39.277000	2.794564	1.895874	0.000552	12.315824	0.001127	6.033497
39.297000	2.794564	1.892894	0.000554	12.296470	0.001131	6.024015
39.317000	2.794564	1.891231	0.000555	12.285662	0.001133	6.018721
39.337000	2.794564	1.898125	0.000551	12.330445	0.001124	6.040660
39.357000	2.794564	1.891261	0.000555	12.285856	0.001133	6.018816
39.377000	2.794564	1.898942	0.000550	12.335757	0.001123	6.043262
39.397000	2.794564	1.890391	0.000556	12.280207	0.001134	6.016048
39.417000	2.794564	1.896918	0.000552	12.322604	0.001126	6.036819
39.437000	2.794564	1.897472	0.000551	12.326203	0.001125	6.038582
39.457000	2.794564	1.894400	0.000553	12.306247	0.001129	6.028805
39.477000	2.794564	1.890302	0.000556	12.279630	0.001134	6.015765
39.497000	2.794564	1.891498	0.000555	12.287399	0.001133	6.019571
39.517000	2.794564	1.886463	0.000558	12.254692	0.001140	6.003548
39.537000	2.794564	1.887992	0.000557	12.264620	0.001138	6.008412
39.557000	2.794564	1.890355	0.000556	12.279972	0.001134	6.015933
39.557000	2.794564	1.901955	0.000548	12.355331	0.001119	6.052851
39.597000	2.794564	1.890823	0.000556	12.283011	0.001134	6.017422
39.617000	2.794564	1.896834	0.000552	12.322062	0.001126	6.036553
39.637000	2.794564	1.894628	0.000553	12.307732	0.001129	6.029533
39.657000	2.794564	1.891894	0.000555	12.289972	0.001132	6.020832
39.677000	2.794564	1.894484	0.000553	12.306795	0.001129	6.029074
39.697000	2.794564	1.899991	0.000550	12.342570	0.001121	6.046599
39.717000	2.794564	1.893579	0.000554	12.300914	0.001130	6.026193
39.737000	2.794564	1.894288	0.000553	12.305521	0.001129	6.028450
39.757000	2.794564	1.889911	0.000556	12.277088	0.001135	6.014520
39.777000	2.794564	1.896965	0.000552	12.322913	0.001125	6.036970
39.797000	2.794564	1.892221	0.000555	12.292097	0.001132	6.021873
39.817000	2.794564	1.897745	0.000551	12.327977	0.001124	6.039451
39.837000	2.794564	1.894319	0.000553	12.305727	0.001129	6.028550
39.857000	2.794564	1.898505	0.000550	12.332915	0.001123	6.041870
39.877000	2.794564	1.894975	0.000553	12.309988	0.001128	6.030638
39.897000	2.794564	1.894615	0.000553	12.307646	0.001129	6.029491
39.917000	2.794564	1.890110	0.000556	12.278381	0.001135	6.015154
39.937000	2.794564	1.893394	0.000554	12.299717	0.001130	6.025606
39.957000	2.794564	1.896508	0.000552	12.319945	0.001126	6.035516
39.977000	2.794564	1.893588	0.000554	12.300974	0.001130	6.026222
39.997000	2.794564	1.896691	0.000552	12.321133	0.001126	6.036098
40.017000	2.794564	1.897267	0.000551	12.324875	0.001125	6.037931
40.037000	2.794564	1.898339	0.000551	12.331836	0.001124	6.041341
40.057000	2.794564	1.895822	0.000552	12.315487	0.001127	6.033332
40.077000	2.794564	1.893228	0.000554	12.298635	0.001131	6.025076
40.097000	2.794564	1.895146	0.000553	12.311094	0.001128	6.031180
40.117000	2.794564	1.888970	0.000557	12.270978	0.001136	6.011527
40.137000	2.794564	1.892473	0.000554	12.293731	0.001132	6.022673
40.157000	2.794564	1.887336	0.000558	12.260359	0.001138	6.006325
40.177000	2.794564	1.883707	0.000560	12.236789	0.001143	5.994778
40.197000	2.794564	1.889000	0.000557	12.271172	0.001136	6.011622
40.217000	2.794564	1.881424	0.000562	12.221954	0.001146	5.987510
40.237000	2.794564	1.887733	0.000558	12.262943	0.001138	6.007591
40.257000	2.794564	1.889140	0.000557	12.272081	0.001136	6.012067
40.277000	2.794564	1.889235	0.000557	12.272698	0.001136	6.012369
40.297000	2.794564	1.893139	0.000554	12.298055	0.001131	6.024792
40.317000	2.794564	1.895924	0.000552	12.316152	0.001127	6.033658
40.337000	2.794564	1.897982	0.000551	12.329522	0.001124	6.040208
40.357000	2.794564	1.898876	0.000550	12.335326	0.001123	6.043051
40.377000	2.794564	1.895377	0.000553	12.312596	0.001128	6.031916
40.397000	2.794564	1.889139	0.000557	12.272072	0.001136	6.012063
40.417000	2.794564	1.895077	0.000553	12.310645	0.001128	6.030960
40.437000	2.794564	1.894075	0.000553	12.304136	0.001129	6.027771
40.457000	2.794564	1.900351	0.000549	12.344909	0.001121	6.047745
40.477000	2.794564	1.894688	0.000553	12.308120	0.001129	6.029723
40.497000	2.794564	1.892649	0.000554	12.294873	0.001131	6.023233
40.517000	2.794564	1.894477	0.000553	12.306750	0.001129	6.029051
40.537000	2.794564	1.896400	0.000552	12.319243	0.001126	6.035172
40.557000	2.794564	1.890373	0.000556	12.280092	0.001134	6.015992
40.577000	2.794564	1.889653	0.000556	12.275411	0.001135	6.013699
40.597000	2.794564	1.890394	0.000556	12.280227	0.001134	6.016058
40.617000	2.794564	1.889330	0.000557	12.273312	0.001136	6.012670
40.637000	2.794564	1.891946	0.000555	12.290306	0.001132	6.020996
40.657000	2.794564	1.892255	0.000555	12.292314	0.001132	6.021979
40.677000	2.794564	1.891719	0.000555	12.288835	0.001133	6.020275
40.697000	2.794564	1.895545	0.000552	12.313687	0.001127	6.032450
40.717000	2.794564	1.896448	0.000552	12.319551	0.001126	6.035323
40.737000	2.794564	1.893263	0.000554	12.298866	0.001130	6.025189
40.757000	2.794564	1.891683	0.000555	12.288598	0.001133	6.020159
40.777000	2.794564	1.890094	0.000556	12.278279	0.001135	6.015103
40.797000	2.794564	1.889240	0.000557	12.272732	0.001136	6.012386
40.817000	2.794564	1.889729	0.000556	12.275908	0.001135	6.013942
40.837000	2.794564	1.890984	0.000555	12.284060	0.001134	6.017936
40.857000	2.794564	1.887632	0.000558	12.262284	0.001138	6.007268
40.877000	2.794564	1.883697	0.000560	12.236723	0.001143	5.994746
40.897000	2.794564	1.886632	0.000558	12.255789	0.001139	6.004086
40.917000	2.794564	1.884766	0.000560	12.243667	0.001142	5.998147
40.937000	2.794564	1.889908	0.000556	12.277068	0.001135	6.014510
40.957000	2.794564	1.885566	0.000559	12.248862	0.001141	6.000692
40.977000	2.794564	1.886792	0.000558	12.256825	0.001139	6.004594
40.997000	2.794564	1.888516	0.000557	12.268025	0.001137	6.010080
41.017000	2.794564	1.887502	0.000558	12.261438	0.001138	6.006853
41.037000	2.794564	1.886852	0.000558	12.257220	0.001139	6.004787
41.057000	2.794564	1.886524	0.000558	12.255089	0.001140	6.003743
41.077000	2.794564	1.887900	0.000558	12.264026	0.001138	6.008121
41.097000	2.794564	1.889318	0.000557	12.273234	0.001136	6.012632
41.117000	2.794564	1.888526	0.000557	12.268090	0.001137	6.010112
41.137000	2.794564	1.888738	0.000557	12.269470	0.001137	6.010788
41.157000	2.794564	1.889309	0.000557	12.273180	0.001136	6.012606
41.177000	2.794564	1.888894	0.000557	12.270484	0.001136	6.011285
41.197000	2.794564	1.887952	0.000557	12.264366	0.001138	6.008288
41.217000	2.794564	1.891347	0.000555	12.286416	0.001133	6.019090
41.237000	2.794564	1.883702	0.000560	12.236752	0.001143	5.994760
41.257000	2.794564	1.890331	0.000556	12.279818	0.001134	6.015858
41.257000	2.794564	1.881701	0.000562	12.223759	0.001146	5.988394
41.297000	2.794564	1.889166	0.000557	12.272249	0.001136	6.012150
41.317000	2.794564	1.886545	0.000558	12.255226	0.001140	6.003810
41.337000	2.794564	1.892593	0.000554	12.294511	0.001131	6.023055
41.357000	2.794564	1.893995	0.000553	12.303616	0.001129	6.027516
41.377000	2.794564	1.895898	0.000552	12.315978	0.001127	6.033572
41.397000	2.794564	1.888669	0.000557	12.269019	0.001137	6.010567
41.417000	2.794564	1.886014	0.000559	12.251776	0.001140	6.002120
41.437000	2.794564	1.888481	0.000557	12.267799	0.001137	6.009970
41.457000	2.794564	1.889627	0.000556	12.275242	0.001135	6.013616
41.477000	2.794564	1.890911	0.000556	12.283583	0.001134	6.017702
41.497000	2.794564	1.890308	0.000556	12.279667	0.001134	6.015784
41.517000	2.794564	1.891139	0.000555	12.285068	0.001133	6.018430
41.537000	2.794564	1.887291	0.000558	12.260067	0.001139	6.006182
41.557000	2.794564	1.887928	0.000558	12.264206	0.001138	6.008209
41.577000	2.794564	1.886110	0.000559	12.252395	0.001140	6.002423
41.597000	2.794564	1.884365	0.000560	12.241059	0.001143	5.996870
41.617000	2.794564	1.891560	0.000555	12.287798	0.001133	6.019767
41.637000	2.794564	1.892040	0.000555	12.290917	0.001132	6.021295
41.657000	2.794564	1.891167	0.000555	12.285251	0.001133	6.018519
41.677000	2.794564	1.891346	0.000555	12.286413	0.001133	6.019089
41.697000	2.794564	1.884104	0.000560	12.239368	0.001143	5.996041
41.717000	2.794564	1.893401	0.000554	12.299760	0.001130	6.025627
41.737000	2.794564	1.896058	0.000552	12.317018	0.001127	6.034082
41.757000	2.794564	1.892802	0.000554	12.295867	0.001131	6.023720
41.777000	2.794564	1.895037	0.000553	12.310391	0.001128	6.030835
41.797000	2.794564	1.884998	0.000559	12.245175	0.001142	5.998886
41.817000	2.794564	1.888369	0.000557	12.267071	0.001137	6.009613
41.837000	2.794564	1.890966	0.000555	12.283940	0.001134	6.017877
41.857000	2.794564	1.884766	0.000560	12.243664	0.001142	5.998146
41.877000	2.794564	1.888444	0.000557	12.267556	0.001137	6.009851
41.897000	2.794564	1.883059	0.000561	12.232576	0.001144	5.992714
41.917000	2.794564	1.890886	0.000556	12.283420	0.001134	6.017622
41.937000	2.794564	1.886844	0.000558	12.257162	0.001139	6.004759
41.957000	2.794564	1.884052	0.000560	12.239028	0.001143	5.995875
41.977000	2.794564	1.890077	0.000556	12.278164	0.001135	6.015048
41.997000	2.794564	1.880963	0.000562	12.218963	0.001147	5.986045
42.017000	2.794564	1.886857	0.000558	12.257248	0.001139	6.004801
42.037000	2.794564	1.883609	0.000560	12.236149	0.001144	5.994464
42.057000	2.794564	1.887752	0.000558	12.263063	0.001138	6.007650
42.077000	2.794564	1.890109	0.000556	12.278376	0.001135	6.015151
42.097000	2.794564	1.886425	0.000558	12.254440	0.001140	6.003425
42.117000	2.794564	1.882653	0.000561	12.229943	0.001145	5.991424
42.137000	2.794564	1.883125	0.000561	12.233007	0.001144	5.992925
42.157000	2.794564	1.886708	0.000558	12.256283	0.001139	6.004328
42.177000	2.794564	1.885601	0.000559	12.249088	0.001141	6.000803
42.197000	2.794564	1.881918	0.000561	12.225164	0.001146	5.989083
42.217000	2.794564	1.879328	0.000563	12.208338	0.001149	5.980840
42.237000	2.794564	1.879849	0.000563	12.211723	0.001149	5.982498
42.257000	2.794564	1.883614	0.000560	12.236181	0.001144	5.994480
42.277000	2.794564	1.885572	0.000559	12.248902	0.001141	6.000712
42.297000	2.794564	1.885221	0.000559	12.246623	0.001141	5.999595
42.317000	2.794564	1.885288	0.000559	12.247060	0.001141	5.999810
42.337000	2.794564	1.882536	0.000561	12.229180	0.001145	5.991050
42.357000	2.794564	1.885094	0.000559	12.245795	0.001142	5.999190
42.377000	2.794564	1.886167	0.000559	12.252767	0.001140	6.002605
42.397000	2.794564	1.879394	0.000563	12.208769	0.001149	5.981051
42.417000	2.794564	1.884609	0.000560	12.242644	0.001142	5.997646
42.437000	2.794564	1.882872	0.000561	12.231365	0.001145	5.992121
42.457000	2.794564	1.886854	0.000558	12.257231	0.001139	6.004792
42.477000	2.794564	1.879795	0.000563	12.211371	0.001149	5.982326
42.497000	2.794564	1.885163	0.000559	12.246246	0.001141	5.999411
42.517000	2.794564	1.884517	0.000560	12.242050	0.001142	5.997355
42.537000	2.794564	1.895882	0.000552	12.315878	0.001127	6.033523
42.557000	2.794564	1.892906	0.000554	12.296547	0.001131	6.024053
42.577000	2.794564	1.880180	0.000563	12.213876	0.001148	5.983553
42.597000	2.794564	1.887216	0.000558	12.259582	0.001139	6.005944
42.617000	2.794564	1.885112	0.000559	12.245915	0.001142	5.999248
42.637000	2.794564	1.884968	0.000559	12.244978	0.001142	5.998789
42.657000	2.794564	1.885583	0.000559	12.248971	0.001141	6.000746
42.677000	2.794564	1.881426	0.000562	12.221971	0.001146	5.987518
42.697000	2.794564	1.884705	0.000560	12.243267	0.001142	5.997951
42.717000	2.794564	1.886298	0.000559	12.253621	0.001140	6.003024
42.737000	2.794564	1.882507	0.000561	12.228994	0.001145	5.990959
42.757000	2.794564	1.881094	0.000562	12.219814	0.001147	5.986462
42.777000	2.794564	1.885873	0.000559	12.250856	0.001140	6.001669
42.797000	2.794564	1.880498	0.000562	12.215941	0.001148	5.984565
42.817000	2.794564	1.887014	0.000558	12.258271	0.001139	6.005302
42.837000	2.794564	1.879921	0.000563	12.212194	0.001149	5.982729
42.857000	2.794564	1.882761	0.000561	12.230642	0.001145	5.991767
42.877000	2.794564	1.882290	0.000561	12.227583	0.001145	5.990268
42.897000	2.794564	1.882228	0.000561	12.227181	0.001145	5.990071
42.917000	2.794564	1.887071	0.000558	12.258639	0.001139	6.005482
42.937000	2.794564	1.885857	0.000559	12.250753	0.001140	6.001619
42.957000	2.794564	1.890917	0.000556	12.283625	0.001134	6.017723
42.977000	2.794564	1.889785	0.000556	12.276274	0.001135	6.014121
42.997000	2.794564	1.889057	0.000557	12.271544	0.001136	6.011804
43.017000	2.794564	1.882766	0.000561	12.230674	0.001145	5.991782
43.037000	2.794564	1.883131	0.000561	12.233047	0.001144	5.992945
43.057000	2.794564	1.882437	0.000561	12.228537	0.001145	5.990735
43.077000	2.794564	1.882585	0.000561	12.229497	0.001145	5.991205
43.097000	2.794564	1.884945	0.000559	12.244832	0.001142	5.998718
43.117000	2.794564	1.886446	0.000558	12.254580	0.001140	6.003494
43.137000	2.794564	1.885750	0.000559	12.250059	0.001141	6.001279
43.157000	2.794564	1.886506	0.000558	12.254972	0.001140	6.003686
43.177000	2.794564	1.888539	0.000557	12.268176	0.001137	6.010154
43.197000	2.794564	1.890231	0.000556	12.279167	0.001135	6.015539
43.217000	2.794564	1.890290	0.000556	12.279550	0.001135	6.015726
43.237000	2.794564	1.885398	0.000559	12.247774	0.001141	6.000159
43.257000	2.794564	1.885170	0.000559	12.246289	0.001141	5.999432
43.277000	2.794564	1.885866	0.000559	12.250813	0.001140	6.001648
43.297000	2.794564	1.888180	0.000557	12.265845	0.001137	6.009013
43.317000	2.794564	1.885262	0.000559	12.246891	0.001141	5.999727
43.337000	2.794564	1.885372	0.000559	12.247603	0.001141	6.000075
43.357000	2.794564	1.885541	0.000559	12.248702	0.001141	6.000614
43.377000	2.794564	1.883209	0.000561	12.233553	0.001144	5.993192
43.397000	2.794564	1.888547	0.000557	12.268230	0.001137	6.010181
43.417000	2.794564	1.894632	0.000553	12.307755	0.001129	6.029544
43.437000	2.794564	1.891630	0.000555	12.288258	0.001133	6.019993
43.457000	2.794564	1.883640	0.000560	12.236349	0.001143	5.994562
43.477000	2.794564	1.885787	0.000559	12.250296	0.001141	6.001395
43.497000	2.794564	1.889254	0.000557	12.272823	0.001136	6.012431
43.517000	2.794564	1.890652	0.000556	12.281900	0.001134	6.016878
43.537000	2.794564	1.893111	0.000554	12.297878	0.001131	6.024705
43.557000	2.794564	1.889742	0.000556	12.275991	0.001135	6.013983
43.577000	2.794564	1.887255	0.000558	12.259836	0.001139	6.006068
43.597000	2.794564	1.887106	0.000558	12.258870	0.001139	6.005596
43.617000	2.794564	1.887457	0.000558	12.261150	0.001138	6.006712
43.637000	2.794564	1.888242	0.000557	12.266245	0.001137	6.009208
43.657000	2.794564	1.887551	0.000558	12.261761	0.001138	6.007012
43.677000	2.794564	1.885787	0.000559	12.250299	0.001141	6.001396
43.697000	2.794564	1.883112	0.000561	12.232924	0.001144	5.992885
43.717000	2.794564	1.882644	0.000561	12.229883	0.001145	5.991394
43.737000	2.794564	1.885456	0.000559	12.248148	0.001141	6.000343
43.757000	2.794564	1.883040	0.000561	12.232456	0.001144	5.992655
43.777000	2.794564	1.894821	0.000553	12.308983	0.001128	6.030146
43.797000	2.794564	1.883363	0.000561	12.234553	0.001144	5.993682
43.817000	2.794564	1.889818	0.000556	12.276488	0.001135	6.014226
43.837000	2.794564	1.880598	0.000562	12.216593	0.001148	5.984884
43.857000	2.794564	1.875486	0.000566	12.183383	0.001155	5.968614
43.877000	2.794564	1.884929	0.000559	12.244726	0.001142	5.998666
43.897000	2.794564	1.885605	0.000559	12.249116	0.001141	6.000817
43.917000	2.794564	1.887006	0.000558	12.258219	0.001139	6.005276
43.937000	2.794564	1.887752	0.000558	12.263061	0.001138	6.007648
43.957000	2.794564	1.884419	0.000560	12.241410	0.001142	5.997042
43.977000	2.794564	1.887279	0.000558	12.259990	0.001139	6.006144
43.997000	2.794564	1.882679	0.000561	12.230111	0.001145	5.991506
44.017000	2.794564	1.884000	0.000560	12.238691	0.001143	5.995710
44.037000	2.794564	1.890143	0.000556	12.278596	0.001135	6.015259
44.057000	2.794564	1.889537	0.000556	12.274660	0.001136	6.013331
44.077000	2.794564	1.886294	0.000559	12.253595	0.001140	6.003011
44.097000	2.794564	1.885310	0.000559	12.247203	0.001141	5.999880
44.117000	2.794564	1.887852	0.000558	12.263712	0.001138	6.007967
44.137000	2.794564	1.886961	0.000558	12.257925	0.001139	6.005132
44.157000	2.794564	1.885339	0.000559	12.247386	0.001141	5.999969
44.177000	2.794564	1.883160	0.000561	12.233233	0.001144	5.993036
44.197000	2.794564	1.882635	0.000561	12.229823	0.001145	5.991365
44.217000	2.794564	1.883141	0.000561	12.233113	0.001144	5.992977
44.237000	2.794564	1.882977	0.000561	12.232042	0.001144	5.992452
44.257000	2.794564	1.886494	0.000558	12.254889	0.001140	6.003645
44.277000	2.794564	1.885494	0.000559	12.248397	0.001141	6.000464
44.297000	2.794564	1.883771	0.000560	12.237203	0.001143	5.994981
44.317000	2.794564	1.884063	0.000560	12.239097	0.001143	5.995908
44.337000	2.794564	1.883870	0.000560	12.237843	0.001143	5.995294
44.357000	2.794564	1.887877	0.000558	12.263877	0.001138	6.008048
44.377000	2.794564	1.891667	0.000555	12.288495	0.001133	6.020109
44.397000	2.794564	1.888393	0.000557	12.267231	0.001137	6.009691
44.417000	2.794564	1.891065	0.000555	12.284585	0.001133	6.018193
44.437000	2.794564	1.883823	0.000560	12.237540	0.001143	5.995146
44.457000	2.794564	1.885549	0.000559	12.248751	0.001141	6.000638
44.477000	2.794564	1.888246	0.000557	12.266274	0.001137	6.009222
44.497000	2.794564	1.886764	0.000558	12.256645	0.001139	6.004505
44.517000	2.794564	1.884322	0.000560	12.240779	0.001143	5.996733
44.537000	2.794564	1.883494	0.000560	12.235401	0.001144	5.994098
44.557000	2.794564	1.887161	0.000558	12.259225	0.001139	6.005769
44.577000	2.794564	1.881191	0.000562	12.220443	0.001147	5.986770
44.597000	2.794564	1.888238	0.000557	12.266222	0.001137	6.009197
44.617000	2.794564	1.884845	0.000560	12.244181	0.001142	5.998399
44.637000	2.794564	1.886508	0.000558	12.254983	0.001140	6.003691
44.657000	2.794564	1.881676	0.000562	12.223590	0.001146	5.988312
44.677000	2.794564	1.887280	0.000558	12.259996	0.001139	6.006147
44.697000	2.794564	1.882499	0.000561	12.228940	0.001145	5.990933
44.717000	2.794564	1.887702	0.000558	12.262738	0.001138	6.007490
44.737000	2.794564	1.883072	0.000561	12.232665	0.001144	5.992757
44.757000	2.794564	1.886782	0.000558	12.256765	0.001139	6.004564
44.777000	2.794564	1.879759	0.000563	12.211143	0.001149	5.982214
44.797000	2.794564	1.883358	0.000561	12.234521	0.001144	5.993667
44.817000	2.794564	1.886861	0.000558	12.257274	0.001139	6.004813
44.837000	2.794564	1.887104	0.000558	12.258856	0.001139	6.005589
44.857000	2.794564	1.884324	0.000560	12.240793	0.001143	5.996740
44.877000	2.794564	1.885068	0.000559	12.245626	0.001142	5.999107
44.897000	2.794564	1.883043	0.000561	12.232470	0.001144	5.992662
44.917000	2.794564	1.879788	0.000563	12.211329	0.001149	5.982305
44.937000	2.794564	1.877695	0.000564	12.197730	0.001152	5.975643
44.957000	2.794564	1.884946	0.000559	12.244835	0.001142	5.998720
44.977000	2.794564	1.885262	0.000559	12.246889	0.001141	5.999726
44.997000	2.794564	1.886450	0.000558	12.254603	0.001140	6.003505
45.017000	2.794564	1.885617	0.000559	12.249196	0.001141	6.000856
45.037000	2.794564	1.883984	0.000560	12.238588	0.001143	5.995659
45.057000	2.794564	1.883403	0.000561	12.234815	0.001144	5.993811
45.077000	2.794564	1.889638	0.000556	12.275314	0.001135	6.013651
45.097000	2.794564	1.886005	0.000559	12.251716	0.001140	6.002090
45.117000	2.794564	1.887697	0.000558	12.262704	0.001138	6.007473
45.137000	2.794564	1.892691	0.000554	12.295150	0.001131	6.023369
45.157000	2.794564	1.894425	0.000553	12.306415	0.001129	6.028888
45.177000	2.794564	1.885226	0.000559	12.246652	0.001141	5.999609
45.197000	2.794564	1.884416	0.000560	12.241393	0.001142	5.997033
45.217000	2.794564	1.887630	0.000558	12.262269	0.001138	6.007261
45.237000	2.794564	1.892468	0.000554	12.293702	0.001132	6.022660
45.257000	2.794564	1.887015	0.000558	12.258276	0.001139	6.005304
45.277000	2.794564	1.891499	0.000555	12.287404	0.001133	6.019574
45.297000	2.794564	1.895878	0.000552	12.315852	0.001127	6.033511
45.317000	2.794564	1.891855	0.000555	12.289718	0.001132	6.020708
45.337000	2.794564	1.891793	0.000555	12.289315	0.001132	6.020510
45.357000	2.794564	1.889093	0.000557	12.271778	0.001136	6.011919
45.377000	2.794564	1.887541	0.000558	12.261695	0.001138	6.006979
45.397000	2.794564	1.886594	0.000558	12.255540	0.001140	6.003964
45.417000	2.794564	1.890523	0.000556	12.281063	0.001134	6.016468
45.437000	2.794564	1.884140	0.000560	12.239597	0.001143	5.996153
45.457000	2.794564	1.886953	0.000558	12.257871	0.001139	6.005106
45.477000	2.794564	1.886334	0.000559	12.253855	0.001140	6.003138
45.497000	2.794564	1.883909	0.000560	12.238097	0.001143	5.995419
45.517000	2.794564	1.884839	0.000560	12.244144	0.001142	5.998381
45.537000	2.794564	1.881391	0.000562	12.221742	0.001147	5.987406
45.557000	2.794564	1.884167	0.000560	12.239777	0.001143	5.996241
45.577000	2.794564	1.882016	0.000561	12.225801	0.001146	5.989395
45.597000	2.794564	1.883279	0.000561	12.234010	0.001144	5.993416
45.617000	2.794564	1.879842	0.000563	12.211677	0.001149	5.982475
45.637000	2.794564	1.888909	0.000557	12.270581	0.001136	6.011332
45.657000	2.794564	1.884582	0.000560	12.242473	0.001142	5.997562
45.677000	2.794564	1.886900	0.000558	12.257528	0.001139	6.004938
45.697000	2.794564	1.886192	0.000559	12.252932	0.001140	6.002686
45.717000	2.794564	1.895632	0.000552	12.314253	0.001127	6.032727
45.737000	2.794564	1.890366	0.000556	12.280047	0.001134	6.015970
45.757000	2.794564	1.893067	0.000554	12.297592	0.001131	6.024565
45.777000	2.794564	1.884177	0.000560	12.239842	0.001143	5.996274
45.797000	2.794564	1.887958	0.000557	12.264403	0.001138	6.008306
45.817000	2.794564	1.891962	0.000555	12.290412	0.001132	6.021048
45.837000	2.794564	1.885879	0.000559	12.250899	0.001140	6.001690
45.857000	2.794564	1.889472	0.000556	12.274237	0.001136	6.013124
45.877000	2.794564	1.885577	0.000559	12.248934	0.001141	6.000727
45.897000	2.794564	1.885298	0.000559	12.247120	0.001141	5.999839
45.917000	2.794564	1.887328	0.000558	12.260307	0.001139	6.006299
45.937000	2.794564	1.884818	0.000560	12.244004	0.001142	5.998312
45.957000	2.794564	1.879693	0.000563	12.210712	0.001149	5.982003
45.977000	2.794564	1.888988	0.000557	12.271095	0.001136	6.011584
45.997000	2.794564	1.886913	0.000558	12.257611	0.001139	6.004978
46.017000	2.794564	1.882383	0.000561	12.228186	0.001145	5.990563
46.037000	2.794564	1.883341	0.000561	12.234413	0.001144	5.993614
46.057000	2.794564	1.885942	0.000559	12.251304	0.001140	6.001889
46.077000	2.794564	1.887092	0.000558	12.258776	0.001139	6.005549
46.097000	2.794564	1.886738	0.000558	12.256477	0.001139	6.004423
46.117000	2.794564	1.878998	0.000563	12.206199	0.001150	5.979792
46.137000	2.794564	1.882731	0.000561	12.230448	0.001145	5.991671
46.157000	2.794564	1.882196	0.000561	12.226972	0.001145	5.989969
46.177000	2.794564	1.880580	0.000562	12.216473	0.001148	5.984825
46.197000	2.794564	1.884937	0.000559	12.244775	0.001142	5.998690
46.217000	2.794564	1.888267	0.000557	12.266411	0.001137	6.009290
46.237000	2.794564	1.882385	0.000561	12.228200	0.001145	5.990570
46.257000	2.794564	1.892054	0.000555	12.291012	0.001132	6.021341
46.277000	2.794564	1.885276	0.000559	12.246980	0.001141	5.999770
46.297000	2.794564	1.885093	0.000559	12.245789	0.001142	5.999187
46.317000	2.794564	1.886594	0.000558	12.255540	0.001140	6.003964
46.337000	2.794564	1.889033	0.000557	12.271386	0.001136	6.011727
46.357000	2.794564	1.887063	0.000558	12.258585	0.001139	6.005456
46.377000	2.794564	1.894025	0.000553	12.303813	0.001129	6.027613
46.397000	2.794564	1.886423	0.000558	12.254432	0.001140	6.003421
46.417000	2.794564	1.880573	0.000562	12.216427	0.001148	5.984802
46.437000	2.794564	1.889351	0.000557	12.273449	0.001136	6.012737
46.457000	2.794564	1.890786	0.000556	12.282771	0.001134	6.017305
46.477000	2.794564	1.888691	0.000557	12.269161	0.001137	6.010637
46.497000	2.794564	1.885018	0.000559	12.245306	0.001142	5.998950
46.517000	2.794564	1.885568	0.000559	12.248877	0.001141	6.000699
46.537000	2.794564	1.881409	0.000562	12.221857	0.001147	5.987462
46.557000	2.794564	1.887699	0.000558	12.262718	0.001138	6.007480
46.577000	2.794564	1.891125	0.000555	12.284974	0.001133	6.018383
46.597000	2.794564	1.887702	0.000558	12.262741	0.001138	6.007492
46.617000	2.794564	1.884103	0.000560	12.239357	0.001143	5.996036
46.637000	2.794564	1.888244	0.000557	12.266260	0.001137	6.009215
46.657000	2.794564	1.878001	0.000564	12.199718	0.001151	5.976617
46.677000	2.794564	1.883768	0.000560	12.237183	0.001143	5.994971
46.697000	2.794564	1.882503	0.000561	12.228969	0.001145	5.990947
46.717000	2.794564	1.892451	0.000555	12.293591	0.001132	6.022605
46.737000	2.794564	1.885898	0.000559	12.251019	0.001140	6.001749
46.757000	2.794564	1.884156	0.000560	12.239705	0.001143	5.996206
46.777000	2.794564	1.886256	0.000559	12.253344	0.001140	6.002888
46.797000	2.794564	1.883862	0.000560	12.237791	0.001143	5.995269
46.817000	2.794564	1.885210	0.000559	12.246549	0.001141	5.999559
46.837000	2.794564	1.889976	0.000556	12.277510	0.001135	6.014727
46.857000	2.794564	1.888360	0.000557	12.267014	0.001137	6.009585
46.877000	2.794564	1.882050	0.000561	12.226024	0.001146	5.989504
46.897000	2.794564	1.883533	0.000560	12.235658	0.001144	5.994224
46.917000	2.794564	1.885583	0.000559	12.248974	0.001141	6.000747
46.937000	2.794564	1.883788	0.000560	12.237315	0.001143	5.995035
46.957000	2.794564	1.883366	0.000561	12.234570	0.001144	5.993691
46.977000	2.794564	1.879375	0.000563	12.208647	0.001149	5.980991
46.997000	2.794564	1.880518	0.000562	12.216073	0.001148	5.984629
47.017000	2.794564	1.877514	0.000564	12.196559	0.001152	5.975069
47.037000	2.794564	1.880827	0.000562	12.218081	0.001147	5.985613
47.057000	2.794564	1.883027	0.000561	12.232368	0.001144	5.992612
47.077000	2.794564	1.876367	0.000565	12.189107	0.001153	5.971419
47.097000	2.794564	1.884872	0.000560	12.244355	0.001142	5.998484
47.117000	2.794564	1.881197	0.000562	12.220483	0.001147	5.986789
47.137000	2.794564	1.882186	0.000561	12.226909	0.001145	5.989938
47.157000	2.794564	1.876233	0.000565	12.188233	0.001154	5.970990
47.177000	2.794564	1.879819	0.000563	12.211531	0.001149	5.982404
47.197000	2.794564	1.882413	0.000561	12.228380	0.001145	5.990658
47.217000	2.794564	1.886017	0.000559	12.251790	0.001140	6.002127
47.237000	2.794564	1.881997	0.000561	12.225678	0.001146	5.989335
47.257000	2.794564	1.882659	0.000561	12.229977	0.001145	5.991441
47.277000	2.794564	1.886412	0.000559	12.254358	0.001140	6.003385
47.297000	2.794564	1.883175	0.000561	12.233330	0.001144	5.993083
47.317000	2.794564	1.884807	0.000560	12.243935	0.001142	5.998279
47.337000	2.794564	1.884733	0.000560	12.243453	0.001142	5.998042
47.357000	2.794564	1.887288	0.000558	12.260047	0.001139	6.006172
47.377000	2.794564	1.884386	0.000560	12.241196	0.001142	5.996937
47.397000	2.794564	1.885491	0.000559	12.248374	0.001141	6.000453
47.417000	2.794564	1.886574	0.000558	12.255412	0.001140	6.003901
47.437000	2.794564	1.887370	0.000558	12.260581	0.001138	6.006434
47.457000	2.794564	1.897134	0.000551	12.324013	0.001125	6.037508
47.477000	2.794564	1.881286	0.000562	12.221063	0.001147	5.987073
47.497000	2.794564	1.884428	0.000560	12.241470	0.001142	5.997071
47.517000	2.794564	1.884977	0.000559	12.245038	0.001142	5.998819
47.537000	2.794564	1.879901	0.000563	12.212060	0.001149	5.982663
47.557000	2.794564	1.884807	0.000560	12.243930	0.001142	5.998276
47.577000	2.794564	1.885317	0.000559	12.247246	0.001141	5.999901
47.597000	2.794564	1.883418	0.000560	12.234912	0.001144	5.993858
47.617000	2.794564	1.886409	0.000559	12.254338	0.001140	6.003375
47.637000	2.794564	1.883760	0.000560	12.237129	0.001143	5.994944
47.657000	2.794564	1.891661	0.000555	12.288458	0.001133	6.020090
47.677000	2.794564	1.886114	0.000559	12.252421	0.001140	6.002436
47.697000	2.794564	1.884119	0.000560	12.239462	0.001143	5.996088
47.717000	2.794564	1.891239	0.000555	12.285713	0.001133	6.018746
47.737000	2.794564	1.887346	0.000558	12.260427	0.001138	6.006358
47.757000	2.794564	1.887492	0.000558	12.261375	0.001138	6.006823
47.777000	2.794564	1.879820	0.000563	12.211534	0.001149	5.982406
47.797000	2.794564	1.884288	0.000560	12.240562	0.001143	5.996626
47.817000	2.794564	1.886323	0.000559	12.253781	0.001140	6.003102
47.837000	2.794564	1.888883	0.000557	12.270410	0.001136	6.011249
47.857000	2.794564	1.889207	0.000557	12.272515	0.001136	6.012280
47.877000	2.794564	1.882385	0.000561	12.228200	0.001145	5.990570
47.897000	2.794564	1.891098	0.000555	12.284799	0.001133	6.018298
47.917000	2.794564	1.888702	0.000557	12.269236	0.001137	6.010673
47.937000	2.794564	1.888319	0.000557	12.266745	0.001137	6.009453
47.957000	2.794564	1.886208	0.000559	12.253035	0.001140	6.002737
47.977000	2.794564	1.894609	0.000553	12.307606	0.001129	6.029471
47.997000	2.794564	1.888487	0.000557	12.267836	0.001137	6.009988
48.017000	2.794564	1.885342	0.000559	12.247406	0.001141	5.999979
48.037000	2.794564	1.888668	0.000557	12.269013	0.001137	6.010564
48.057000	2.794564	1.888812	0.000557	12.269947	0.001137	6.011022
48.077000	2.794564	1.885160	0.000559	12.246223	0.001141	5.999400
48.097000	2.794564	1.887301	0.000558	12.260136	0.001139	6.006215
48.117000	2.794564	1.881154	0.000562	12.220203	0.001147	5.986652
48.137000	2.794564	1.883644	0.000560	12.236378	0.001143	5.994576
48.157000	2.794564	1.883492	0.000560	12.235389	0.001144	5.994092
48.177000	2.794564	1.889208	0.000557	12.272523	0.001136	6.012284
48.197000	2.794564	1.893117	0.000554	12.297918	0.001131	6.024725
48.217000	2.794564	1.889582	0.000556	12.274951	0.001135	6.013473
48.237000	2.794564	1.885538	0.000559	12.248679	0.001141	6.000603
48.257000	2.794564	1.890507	0.000556	12.280961	0.001134	6.016417
48.277000	2.794564	1.890526	0.000556	12.281083	0.001134	6.016478
48.297000	2.794564	1.889947	0.000556	12.277322	0.001135	6.014635
48.317000	2.794564	1.888953	0.000557	12.270864	0.001136	6.011471
48.337000	2.794564	1.892610	0.000554	12.294625	0.001131	6.023111
48.357000	2.794564	1.895324	0.000553	12.312253	0.001128	6.031748
48.377000	2.794564	1.889508	0.000556	12.274468	0.001136	6.013237
48.397000	2.794564	1.891915	0.000555	12.290106	0.001132	6.020898
48.417000	2.794564	1.888244	0.000557	12.266260	0.001137	6.009215
48.437000	2.794564	1.885307	0.000559	12.247180	0.001141	5.999868
48.457000	2.794564	1.880510	0.000562	12.216021	0.001148	5.984604
48.477000	2.794564	1.892457	0.000555	12.293625	0.001132	6.022622
48.497000	2.794564	1.890727	0.000556	12.282389	0.001134	6.017117
48.517000	2.794564	1.887228	0.000558	12.259659	0.001139	6.005982
48.537000	2.794564	1.882841	0.000561	12.231159	0.001145	5.992020
48.557000	2.794564	1.888924	0.000557	12.270675	0.001136	6.011379
48.577000	2.794564	1.885536	0.000559	12.248671	0.001141	6.000599
48.597000	2.794564	1.888355	0.000557	12.266979	0.001137	6.009568
48.617000	2.794564	1.881344	0.000562	12.221440	0.001147	5.987258
48.637000	2.794564	1.885213	0.000559	12.246572	0.001141	5.999570
48.657000	2.794564	1.889876	0.000556	12.276865	0.001135	6.014411
48.677000	2.794564	1.888635	0.000557	12.268799	0.001137	6.010459
48.697000	2.794564	1.889895	0.000556	12.276985	0.001135	6.014470
48.717000	2.794564	1.886027	0.000559	12.251856	0.001140	6.002159
48.737000	2.794564	1.884296	0.000560	12.240616	0.001143	5.996653
48.737000	2.794564	1.882005	0.000561	12.225730	0.001146	5.989360
48.777000	2.794564	1.882260	0.000561	12.227389	0.001145	5.990173
48.797000	2.794564	1.881726	0.000562	12.223916	0.001146	5.988471
48.817000	2.794564	1.877084	0.000565	12.193763	0.001152	5.973699
48.837000	2.794564	1.887007	0.000558	12.258225	0.001139	6.005279
48.857000	2.794564	1.874882	0.000566	12.179462	0.001155	5.966693
48.877000	2.794564	1.887377	0.000558	12.260627	0.001138	6.006456
48.897000	2.794564	1.885606	0.000559	12.249122	0.001141	6.000820
48.917000	2.794564	1.883133	0.000561	12.233056	0.001144	5.992949
48.937000	2.794564	1.878949	0.000563	12.205876	0.001150	5.979634
48.957000	2.794564	1.884890	0.000560	12.244472	0.001142	5.998542
48.977000	2.794564	1.881785	0.000562	12.224299	0.001146	5.988659
48.997000	2.794564	1.879004	0.000563	12.206236	0.001150	5.979810
49.017000	2.794564	1.879391	0.000563	12.208749	0.001149	5.981041
49.037000	2.794564	1.880612	0.000562	12.216678	0.001148	5.984926
49.057000	2.794564	1.878563	0.000564	12.203371	0.001150	5.978406
49.077000	2.794564	1.877995	0.000564	12.199681	0.001151	5.976599
49.097000	2.794564	1.881574	0.000562	12.222933	0.001146	5.987990
49.117000	2.794564	1.877494	0.000564	12.196428	0.001152	5.975005
49.137000	2.794564	1.884618	0.000560	12.242707	0.001142	5.997677
49.157000	2.794564	1.881439	0.000562	12.222051	0.001146	5.987558
49.177000	2.794564	1.879302	0.000563	12.208172	0.001149	5.980759
49.197000	2.794564	1.879135	0.000563	12.207084	0.001150	5.980225
49.217000	2.794564	1.879524	0.000563	12.209615	0.001149	5.981465
49.237000	2.794564	1.882239	0.000561	12.227249	0.001145	5.990104
49.257000	2.794564	1.879536	0.000563	12.209689	0.001149	5.981502
49.277000	2.794564	1.883401	0.000561	12.234798	0.001144	5.993803
49.297000	2.794564	1.879649	0.000563	12.210429	0.001149	5.981864
[truncated: 1,001 more rows]
