# Supplementary material for: Stress relaxation in the presence of sudden strain bursts: Methodology and stress relaxation data of microcast aluminium microwires
Source: Data Brief. 2018 Nov 14;21:2134–41. doi: 10.1016/j.dib.2018.11.047 (PMC6265499; doi:10.1016/j.dib.2018.11.047)
Supplement: Supplementary file 2 — Supplementary material [file mmc2.zip › Data in brief/Annealed/AN_20_3/Stress relaxation txt files/AN_20_3_Relaxcycle0002.txt]

Time[s]	Motordispl[�m]	Force[mN]	EngStrain	EngStress[MPa]	Shearstrain	Shearstress [MPa]
72.816000	3.837232	2.406404	0.000889	15.632292	0.001813	7.658228
72.836000	3.837232	2.408095	0.000888	15.643274	0.001811	7.663608
72.856000	3.837232	2.407468	0.000888	15.639204	0.001812	7.661614
72.876000	3.837312	2.413035	0.000884	15.675367	0.001804	7.679330
72.896000	3.837312	2.409096	0.000887	15.649778	0.001810	7.666794
72.916000	3.837232	2.417707	0.000881	15.705714	0.001798	7.694197
72.936000	3.837232	2.406679	0.000889	15.634077	0.001813	7.659102
72.956000	3.837312	2.412172	0.000885	15.669757	0.001806	7.676582
72.976000	3.837312	2.412859	0.000884	15.674224	0.001805	7.678770
72.996000	3.837312	2.414563	0.000883	15.685292	0.001802	7.684192
73.016000	3.837312	2.410503	0.000886	15.658915	0.001808	7.671270
73.036000	3.837312	2.418640	0.000881	15.711775	0.001797	7.697166
73.056000	3.837312	2.421526	0.000879	15.730526	0.001793	7.706353
73.076000	3.837312	2.415023	0.000883	15.688283	0.001802	7.685657
73.096000	3.837312	2.412802	0.000885	15.673850	0.001805	7.678587
73.116000	3.837312	2.424392	0.000877	15.749143	0.001789	7.715473
73.136000	3.837312	2.419128	0.000880	15.714948	0.001796	7.698721
73.156000	3.837312	2.418406	0.000881	15.710253	0.001797	7.696421
73.176000	3.837312	2.416228	0.000882	15.696106	0.001800	7.689490
73.196000	3.837312	2.412009	0.000885	15.668697	0.001806	7.676063
73.216000	3.837312	2.415276	0.000883	15.689922	0.001801	7.686461
73.236000	3.837312	2.415205	0.000883	15.689465	0.001802	7.686237
73.256000	3.837312	2.417509	0.000881	15.704426	0.001798	7.693566
73.276000	3.837312	2.412306	0.000885	15.670631	0.001805	7.677010
73.296000	3.837312	2.415377	0.000883	15.690582	0.001801	7.686784
73.316000	3.837393	2.417247	0.000882	15.702726	0.001799	7.692733
73.336000	3.837312	2.413523	0.000884	15.678534	0.001804	7.680882
73.356000	3.837393	2.415610	0.000883	15.692096	0.001801	7.687525
73.376000	3.837393	2.419447	0.000880	15.717019	0.001796	7.699735
73.396000	3.837312	2.419068	0.000880	15.714557	0.001796	7.698529
73.416000	3.837312	2.411818	0.000885	15.667461	0.001806	7.675457
73.436000	3.837393	2.415677	0.000883	15.692530	0.001801	7.687738
73.456000	3.837393	2.416370	0.000882	15.697028	0.001800	7.689942
73.476000	3.837393	2.411458	0.000885	15.665121	0.001807	7.674311
73.496000	3.837393	2.414015	0.000884	15.681730	0.001803	7.682448
73.516000	3.837393	2.413729	0.000884	15.679874	0.001804	7.681538
73.536000	3.837393	2.418704	0.000881	15.712195	0.001797	7.697372
73.556000	3.837393	2.415196	0.000883	15.689405	0.001802	7.686207
73.576000	3.837393	2.418648	0.000881	15.711829	0.001797	7.697193
73.596000	3.837393	2.416545	0.000882	15.698165	0.001800	7.690499
73.616000	3.837393	2.417095	0.000882	15.701738	0.001799	7.692249
73.636000	3.837393	2.419083	0.000880	15.714657	0.001796	7.698578
73.656000	3.837393	2.413145	0.000884	15.676081	0.001804	7.679680
73.676000	3.837393	2.408697	0.000887	15.647184	0.001810	7.665523
73.696000	3.837393	2.423396	0.000878	15.742674	0.001791	7.712304
73.696000	3.837393	2.423997	0.000877	15.746578	0.001790	7.714216
73.736000	3.837393	2.419888	0.000880	15.719881	0.001795	7.701137
73.756000	3.837393	2.413254	0.000884	15.676786	0.001804	7.680025
73.776000	3.837393	2.414958	0.000883	15.687860	0.001802	7.685450
73.796000	3.837393	2.413208	0.000884	15.676489	0.001804	7.679880
73.816000	3.837393	2.413225	0.000884	15.676598	0.001804	7.679933
73.836000	3.837393	2.411571	0.000885	15.665855	0.001807	7.674670
73.856000	3.837393	2.409786	0.000887	15.654259	0.001809	7.668989
73.876000	3.837393	2.414226	0.000884	15.683101	0.001803	7.683119
73.896000	3.837393	2.414629	0.000883	15.685718	0.001802	7.684401
73.916000	3.837393	2.414859	0.000883	15.687214	0.001802	7.685134
73.936000	3.837393	2.414407	0.000884	15.684275	0.001803	7.683694
73.956000	3.837393	2.415449	0.000883	15.691047	0.001801	7.687012
73.976000	3.837393	2.418019	0.000881	15.707742	0.001798	7.695191
73.996000	3.837393	2.414990	0.000883	15.688065	0.001802	7.685551
74.016000	3.837393	2.418360	0.000881	15.709958	0.001797	7.696276
74.036000	3.837393	2.408917	0.000887	15.648612	0.001810	7.666223
74.056000	3.837393	2.410874	0.000886	15.661328	0.001807	7.672453
74.076000	3.837393	2.412461	0.000885	15.671636	0.001805	7.677503
74.096000	3.837393	2.418125	0.000881	15.708430	0.001798	7.695528
74.116000	3.837393	2.417706	0.000881	15.705708	0.001798	7.694194
74.136000	3.837393	2.411891	0.000885	15.667935	0.001806	7.675689
74.156000	3.837393	2.407061	0.000888	15.636556	0.001813	7.660317
74.176000	3.837393	2.411781	0.000885	15.667218	0.001806	7.675338
74.196000	3.837393	2.411962	0.000885	15.668397	0.001806	7.675916
74.216000	3.837393	2.411419	0.000885	15.664864	0.001807	7.674185
74.235000	3.837393	2.405971	0.000889	15.629478	0.001814	7.656849
74.255000	3.837393	2.405929	0.000889	15.629201	0.001814	7.656714
74.275000	3.837393	2.413021	0.000884	15.675272	0.001805	7.679284
74.295000	3.837393	2.405747	0.000889	15.628025	0.001814	7.656137
74.315000	3.837393	2.409770	0.000887	15.654156	0.001809	7.668939
74.335000	3.837393	2.410387	0.000886	15.658166	0.001808	7.670904
74.355000	3.837393	2.409497	0.000887	15.652380	0.001809	7.668069
74.375000	3.837393	2.409917	0.000886	15.655107	0.001809	7.669405
74.395000	3.837393	2.411747	0.000885	15.666998	0.001806	7.675230
74.415000	3.837393	2.409700	0.000887	15.653702	0.001809	7.668717
74.435000	3.837393	2.413359	0.000884	15.677472	0.001804	7.680361
74.455000	3.837393	2.413249	0.000884	15.676758	0.001804	7.680011
74.475000	3.837393	2.410838	0.000886	15.661094	0.001808	7.672338
74.495000	3.837393	2.409491	0.000887	15.652345	0.001809	7.668052
74.515000	3.837393	2.414841	0.000883	15.687100	0.001802	7.685078
74.535000	3.837393	2.416219	0.000882	15.696046	0.001800	7.689461
74.555000	3.837393	2.414712	0.000883	15.686257	0.001802	7.684665
74.575000	3.837393	2.404846	0.000890	15.622166	0.001816	7.653267
74.595000	3.837393	2.416202	0.000882	15.695940	0.001800	7.689409
74.615000	3.837393	2.415654	0.000883	15.692375	0.001801	7.687663
74.635000	3.837393	2.414243	0.000884	15.683216	0.001803	7.683175
74.655000	3.837393	2.408529	0.000887	15.646093	0.001811	7.664989
74.675000	3.837393	2.412565	0.000885	15.672313	0.001805	7.677834
74.695000	3.837393	2.410132	0.000886	15.656507	0.001808	7.670091
74.715000	3.837393	2.414110	0.000884	15.682350	0.001803	7.682751
74.735000	3.837393	2.408650	0.000887	15.646881	0.001810	7.665375
74.755000	3.837393	2.412848	0.000885	15.674150	0.001805	7.678734
74.775000	3.837393	2.406261	0.000889	15.631361	0.001814	7.657772
74.795000	3.837393	2.414752	0.000883	15.686520	0.001802	7.684794
74.815000	3.837393	2.414482	0.000883	15.684766	0.001803	7.683935
74.835000	3.837393	2.413439	0.000884	15.677992	0.001804	7.680616
74.855000	3.837393	2.414575	0.000883	15.685369	0.001802	7.684230
74.875000	3.837393	2.418893	0.000881	15.713420	0.001797	7.697972
74.895000	3.837393	2.417225	0.000882	15.702581	0.001799	7.692662
74.915000	3.837393	2.411990	0.000885	15.668577	0.001806	7.676004
74.935000	3.837393	2.408817	0.000887	15.647967	0.001810	7.665907
74.955000	3.837393	2.410737	0.000886	15.660440	0.001808	7.672017
74.975000	3.837393	2.412936	0.000884	15.674724	0.001805	7.679015
74.995000	3.837393	2.411705	0.000885	15.666727	0.001806	7.675097
75.015000	3.837393	2.410079	0.000886	15.656161	0.001809	7.669921
75.035000	3.837474	2.413138	0.000884	15.676035	0.001805	7.679657
75.055000	3.837393	2.416805	0.000882	15.699859	0.001799	7.691329
75.075000	3.837393	2.416123	0.000882	15.695423	0.001800	7.689156
75.095000	3.837393	2.418690	0.000881	15.712101	0.001797	7.697326
75.115000	3.837393	2.414899	0.000883	15.687474	0.001802	7.685261
75.135000	3.837393	2.416342	0.000882	15.696848	0.001800	7.689854
75.155000	3.837393	2.418634	0.000881	15.711738	0.001797	7.697148
75.175000	3.837393	2.416984	0.000882	15.701016	0.001799	7.691895
75.195000	3.837393	2.415939	0.000882	15.694232	0.001801	7.688572
75.215000	3.837393	2.412108	0.000885	15.669343	0.001806	7.676379
75.235000	3.837393	2.409115	0.000887	15.649903	0.001810	7.666856
75.255000	3.837393	2.411211	0.000886	15.663513	0.001807	7.673523
75.275000	3.837393	2.409361	0.000887	15.651500	0.001810	7.667638
75.295000	3.837393	2.412022	0.000885	15.668786	0.001806	7.676106
75.315000	3.837474	2.413257	0.000884	15.676809	0.001804	7.680037
75.335000	3.837393	2.416861	0.000882	15.700222	0.001799	7.691506
75.355000	3.837393	2.408985	0.000887	15.649055	0.001810	7.666440
75.375000	3.837393	2.416273	0.000882	15.696403	0.001800	7.689636
75.395000	3.837393	2.418992	0.000880	15.714066	0.001797	7.698289
75.415000	3.837393	2.421948	0.000879	15.733262	0.001793	7.707693
75.435000	3.837393	2.420643	0.000879	15.724791	0.001794	7.703543
75.455000	3.837393	2.407776	0.000888	15.641203	0.001812	7.662593
75.475000	3.837474	2.412070	0.000885	15.669094	0.001806	7.676257
75.495000	3.837393	2.417047	0.000882	15.701430	0.001799	7.692098
75.515000	3.837393	2.410716	0.000886	15.660303	0.001808	7.671950
75.535000	3.837393	2.416102	0.000882	15.695286	0.001800	7.689088
75.555000	3.837393	2.411259	0.000886	15.663827	0.001807	7.673677
75.575000	3.837393	2.419141	0.000880	15.715031	0.001796	7.698762
75.595000	3.837393	2.414611	0.000883	15.685606	0.001802	7.684346
75.615000	3.837393	2.415260	0.000883	15.689822	0.001802	7.686412
75.635000	3.837393	2.420105	0.000880	15.721295	0.001795	7.701830
75.655000	3.837393	2.419890	0.000880	15.719898	0.001795	7.701146
75.675000	3.837393	2.408699	0.000887	15.647198	0.001810	7.665530
75.695000	3.837393	2.409574	0.000887	15.652882	0.001809	7.668315
75.715000	3.837393	2.413167	0.000884	15.676224	0.001804	7.679750
75.735000	3.837393	2.415000	0.000883	15.688131	0.001802	7.685583
75.755000	3.837393	2.412623	0.000885	15.672687	0.001805	7.678017
75.775000	3.837393	2.414933	0.000883	15.687694	0.001802	7.685369
75.795000	3.837393	2.414637	0.000883	15.685769	0.001802	7.684426
75.815000	3.837393	2.413530	0.000884	15.678580	0.001804	7.680904
75.835000	3.837393	2.414923	0.000883	15.687628	0.001802	7.685337
75.855000	3.837393	2.417519	0.000881	15.704492	0.001799	7.693598
75.875000	3.837393	2.415655	0.000883	15.692384	0.001801	7.687667
75.895000	3.837393	2.413813	0.000884	15.680416	0.001804	7.681804
75.915000	3.837393	2.418045	0.000881	15.707908	0.001798	7.695272
75.935000	3.837393	2.409216	0.000887	15.650557	0.001810	7.667176
75.955000	3.837393	2.413238	0.000884	15.676683	0.001804	7.679975
75.975000	3.837393	2.415231	0.000883	15.689634	0.001802	7.686319
75.995000	3.837393	2.411286	0.000886	15.664002	0.001807	7.673762
76.015000	3.837393	2.412665	0.000885	15.672965	0.001805	7.678153
76.035000	3.837393	2.411224	0.000886	15.663602	0.001807	7.673566
76.055000	3.837393	2.408216	0.000888	15.644059	0.001811	7.663993
76.075000	3.837393	2.418828	0.000881	15.712995	0.001797	7.697764
76.095000	3.837393	2.413571	0.000884	15.678846	0.001804	7.681034
76.115000	3.837393	2.414664	0.000883	15.685949	0.001802	7.684514
76.135000	3.837393	2.409135	0.000887	15.650032	0.001810	7.666919
76.155000	3.837393	2.411301	0.000886	15.664102	0.001807	7.673811
76.175000	3.837393	2.409128	0.000887	15.649986	0.001810	7.666896
76.195000	3.837393	2.406699	0.000889	15.634203	0.001813	7.659164
76.215000	3.837393	2.409913	0.000886	15.655082	0.001809	7.669392
76.235000	3.837393	2.410329	0.000886	15.657789	0.001808	7.670719
76.255000	3.837393	2.408516	0.000887	15.646010	0.001811	7.664948
76.275000	3.837393	2.405142	0.000890	15.624092	0.001815	7.654210
76.295000	3.837393	2.413153	0.000884	15.676135	0.001804	7.679706
76.315000	3.837393	2.409057	0.000887	15.649526	0.001810	7.666671
76.335000	3.837393	2.405474	0.000889	15.626251	0.001815	7.655268
76.355000	3.837393	2.409021	0.000887	15.649292	0.001810	7.666556
76.375000	3.837393	2.411960	0.000885	15.668383	0.001806	7.675909
76.395000	3.837393	2.405438	0.000889	15.626014	0.001815	7.655152
76.415000	3.837393	2.414222	0.000884	15.683076	0.001803	7.683107
76.435000	3.837393	2.409611	0.000887	15.653125	0.001809	7.668434
76.455000	3.837393	2.409522	0.000887	15.652545	0.001809	7.668150
76.475000	3.837393	2.405731	0.000889	15.627919	0.001814	7.656085
76.495000	3.837393	2.406069	0.000889	15.630115	0.001814	7.657161
76.515000	3.837393	2.412342	0.000885	15.670862	0.001805	7.677123
76.535000	3.837393	2.408017	0.000888	15.642766	0.001811	7.663359
76.555000	3.837393	2.412962	0.000884	15.674890	0.001805	7.679096
76.575000	3.837474	2.411345	0.000886	15.664387	0.001807	7.673951
76.595000	3.837393	2.410527	0.000886	15.659075	0.001808	7.671349
76.615000	3.837393	2.413163	0.000884	15.676195	0.001804	7.679736
76.635000	3.837393	2.406565	0.000889	15.633337	0.001813	7.658740
76.655000	3.837393	2.407158	0.000888	15.637190	0.001813	7.660627
76.675000	3.837393	2.408772	0.000887	15.647675	0.001810	7.665764
76.695000	3.837393	2.416201	0.000882	15.695932	0.001800	7.689405
76.715000	3.837393	2.415399	0.000883	15.690719	0.001801	7.686851
76.735000	3.837393	2.417309	0.000882	15.703132	0.001799	7.692932
76.755000	3.837393	2.405216	0.000890	15.624571	0.001815	7.654445
76.775000	3.837393	2.410886	0.000886	15.661405	0.001807	7.672490
76.795000	3.837474	2.407402	0.000888	15.638775	0.001812	7.661404
76.815000	3.837393	2.406128	0.000889	15.630495	0.001814	7.657348
76.835000	3.837393	2.403060	0.000891	15.610567	0.001818	7.647585
76.855000	3.837393	2.408226	0.000888	15.644128	0.001811	7.664026
76.875000	3.837393	2.405149	0.000890	15.624134	0.001815	7.654231
76.895000	3.837393	2.400551	0.000893	15.594270	0.001821	7.639601
76.915000	3.837393	2.414335	0.000884	15.683813	0.001803	7.683468
76.935000	3.837393	2.406511	0.000889	15.632986	0.001813	7.658568
76.955000	3.837393	2.404609	0.000890	15.620627	0.001816	7.652513
76.975000	3.837393	2.407982	0.000888	15.642543	0.001811	7.663250
76.995000	3.837393	2.405151	0.000890	15.624149	0.001815	7.654238
77.015000	3.837393	2.405726	0.000889	15.627885	0.001814	7.656069
77.035000	3.837393	2.411367	0.000886	15.664533	0.001807	7.674023
77.055000	3.837393	2.408325	0.000888	15.644768	0.001811	7.664340
77.075000	3.837393	2.408876	0.000887	15.648350	0.001810	7.666094
77.095000	3.837393	2.410958	0.000886	15.661874	0.001807	7.672720
77.115000	3.837474	2.410154	0.000886	15.656653	0.001809	7.670162
77.135000	3.837393	2.406742	0.000889	15.634488	0.001813	7.659304
77.155000	3.837393	2.407097	0.000888	15.636790	0.001813	7.660432
77.175000	3.837393	2.404840	0.000890	15.622132	0.001816	7.653251
77.195000	3.837393	2.414996	0.000883	15.688103	0.001802	7.685569
77.215000	3.837393	2.407936	0.000888	15.642243	0.001811	7.663103
77.235000	3.837393	2.404935	0.000890	15.622746	0.001816	7.653551
77.255000	3.837474	2.401905	0.000892	15.603061	0.001820	7.643908
77.275000	3.837393	2.402794	0.000891	15.608839	0.001818	7.646738
77.295000	3.837474	2.404452	0.000890	15.619610	0.001816	7.652015
77.315000	3.837393	2.401777	0.000892	15.602230	0.001820	7.643500
77.335000	3.837393	2.412162	0.000885	15.669694	0.001806	7.676551
77.355000	3.837393	2.413003	0.000884	15.675158	0.001805	7.679228
77.375000	3.837393	2.402298	0.000892	15.605617	0.001819	7.645160
77.395000	3.837393	2.405639	0.000889	15.627322	0.001815	7.655793
77.415000	3.837393	2.400506	0.000893	15.593978	0.001821	7.639458
77.435000	3.837393	2.409257	0.000887	15.650823	0.001810	7.667306
77.455000	3.837393	2.405842	0.000889	15.628642	0.001814	7.656439
77.475000	3.837393	2.406871	0.000889	15.635322	0.001813	7.659712
77.495000	3.837393	2.409281	0.000887	15.650977	0.001810	7.667382
77.515000	3.837393	2.406341	0.000889	15.631883	0.001814	7.658028
77.535000	3.837393	2.408277	0.000888	15.644459	0.001811	7.664189
77.555000	3.837393	2.402234	0.000892	15.605198	0.001819	7.644954
77.575000	3.837474	2.408073	0.000888	15.643128	0.001811	7.663536
77.595000	3.837393	2.409242	0.000887	15.650723	0.001810	7.667257
77.615000	3.837393	2.400744	0.000893	15.595524	0.001821	7.640215
77.635000	3.837393	2.395179	0.000896	15.559372	0.001829	7.622505
77.655000	3.837393	2.408312	0.000888	15.644682	0.001811	7.664298
77.675000	3.837393	2.408047	0.000888	15.642966	0.001811	7.663457
77.695000	3.837393	2.399459	0.000893	15.587172	0.001823	7.636124
77.715000	3.837393	2.395544	0.000896	15.561740	0.001828	7.623665
77.735000	3.837393	2.394766	0.000897	15.556687	0.001829	7.621189
77.755000	3.837393	2.395702	0.000896	15.562768	0.001828	7.624168
77.775000	3.837393	2.399354	0.000893	15.586492	0.001823	7.635791
77.795000	3.837393	2.394317	0.000897	15.553771	0.001830	7.619761
77.815000	3.837393	2.395954	0.000896	15.564402	0.001828	7.624969
77.835000	3.837393	2.397477	0.000895	15.574302	0.001826	7.629818
77.855000	3.837393	2.393728	0.000897	15.549944	0.001831	7.617886
77.875000	3.837474	2.393980	0.000897	15.551583	0.001830	7.618689
77.895000	3.837393	2.400082	0.000893	15.591219	0.001822	7.638106
77.915000	3.837393	2.400626	0.000893	15.594755	0.001821	7.639839
77.935000	3.837393	2.397787	0.000895	15.576310	0.001825	7.630802
77.955000	3.837393	2.397154	0.000895	15.572202	0.001826	7.628790
77.975000	3.837393	2.393523	0.000897	15.548616	0.001831	7.617235
77.995000	3.837393	2.398631	0.000894	15.581794	0.001824	7.633489
78.015000	3.837393	2.396789	0.000895	15.569832	0.001827	7.627629
78.035000	3.837393	2.399556	0.000893	15.587803	0.001823	7.636433
78.055000	3.837393	2.397182	0.000895	15.572382	0.001826	7.628878
78.075000	3.837393	2.397348	0.000895	15.573459	0.001826	7.629406
78.095000	3.837393	2.400885	0.000892	15.596438	0.001821	7.640663
78.115000	3.837393	2.393618	0.000897	15.549227	0.001831	7.617534
78.135000	3.837393	2.400406	0.000893	15.593324	0.001822	7.639138
78.155000	3.837393	2.401125	0.000892	15.597997	0.001821	7.641427
78.175000	3.837393	2.406241	0.000889	15.631232	0.001814	7.657709
78.195000	3.837393	2.400734	0.000893	15.595458	0.001821	7.640183
78.215000	3.837393	2.399092	0.000894	15.584793	0.001823	7.634958
78.235000	3.837393	2.403802	0.000891	15.615389	0.001817	7.649947
78.255000	3.837393	2.404432	0.000890	15.619482	0.001816	7.651952
78.275000	3.837393	2.399857	0.000893	15.589760	0.001822	7.637391
78.295000	3.837393	2.394536	0.000897	15.555194	0.001830	7.620457
78.315000	3.837393	2.396105	0.000896	15.565385	0.001827	7.625450
78.335000	3.837393	2.402573	0.000891	15.607405	0.001819	7.646036
78.355000	3.837474	2.400088	0.000893	15.591259	0.001822	7.638126
78.375000	3.837393	2.392725	0.000898	15.543432	0.001832	7.614695
78.395000	3.837393	2.382074	0.000905	15.474239	0.001846	7.580798
78.415000	3.837393	2.384941	0.000903	15.492862	0.001843	7.589921
78.435000	3.837393	2.382332	0.000905	15.475916	0.001846	7.581619
78.455000	3.837393	2.382576	0.000905	15.477498	0.001846	7.582395
78.475000	3.837474	2.380849	0.000906	15.466279	0.001848	7.576898
78.495000	3.837474	2.384167	0.000904	15.487838	0.001844	7.587460
78.515000	3.837393	2.386542	0.000902	15.503264	0.001840	7.595017
78.535000	3.837393	2.381545	0.000905	15.470800	0.001847	7.579113
78.555000	3.837393	2.385484	0.000903	15.496389	0.001842	7.591649
78.575000	3.837393	2.383091	0.000904	15.480843	0.001845	7.584033
78.595000	3.837393	2.384315	0.000903	15.488798	0.001843	7.587930
78.615000	3.837474	2.385939	0.000902	15.499348	0.001841	7.593099
78.635000	3.837393	2.382244	0.000905	15.475345	0.001846	7.581340
78.655000	3.837393	2.379108	0.000907	15.454968	0.001850	7.571357
78.675000	3.837393	2.380772	0.000906	15.465779	0.001848	7.576653
78.695000	3.837393	2.386697	0.000902	15.504270	0.001840	7.595510
78.715000	3.837393	2.384958	0.000903	15.492976	0.001843	7.589977
78.735000	3.837393	2.388413	0.000901	15.515420	0.001838	7.600973
78.755000	3.837393	2.391132	0.000899	15.533081	0.001834	7.609624
78.775000	3.837393	2.394320	0.000897	15.553788	0.001830	7.619769
78.795000	3.837393	2.385294	0.000903	15.495156	0.001842	7.591045
78.815000	3.837393	2.388034	0.000901	15.512956	0.001838	7.599765
78.835000	3.837393	2.391929	0.000898	15.538259	0.001833	7.612161
78.855000	3.837393	2.391099	0.000899	15.532869	0.001834	7.609521
78.875000	3.837393	2.387589	0.000901	15.510065	0.001839	7.598349
78.895000	3.837393	2.381900	0.000905	15.473111	0.001847	7.580245
78.915000	3.837393	2.381043	0.000906	15.467541	0.001848	7.577517
78.935000	3.837393	2.388917	0.000900	15.518691	0.001837	7.602575
78.955000	3.837393	2.387136	0.000902	15.507120	0.001840	7.596906
78.975000	3.837393	2.387162	0.000902	15.507289	0.001840	7.596989
78.995000	3.837393	2.389453	0.000900	15.522173	0.001836	7.604281
79.015000	3.837393	2.387000	0.000902	15.506238	0.001840	7.596474
79.035000	3.837393	2.388072	0.000901	15.513201	0.001838	7.599885
79.055000	3.837393	2.389802	0.000900	15.524440	0.001836	7.605392
79.075000	3.837393	2.386733	0.000902	15.504507	0.001840	7.595626
79.095000	3.837474	2.387213	0.000902	15.507623	0.001840	7.597153
79.115000	3.837393	2.385962	0.000902	15.499497	0.001841	7.593172
79.135000	3.837393	2.389304	0.000900	15.521207	0.001837	7.603808
79.155000	3.837393	2.386575	0.000902	15.503479	0.001840	7.595122
79.175000	3.837393	2.389385	0.000900	15.521730	0.001837	7.604064
79.195000	3.837393	2.385654	0.000903	15.497498	0.001842	7.592192
79.215000	3.837393	2.391347	0.000899	15.534477	0.001834	7.610309
79.235000	3.837393	2.382767	0.000904	15.478741	0.001845	7.583003
79.255000	3.837393	2.388085	0.000901	15.513287	0.001838	7.599927
79.275000	3.837393	2.385975	0.000902	15.499580	0.001841	7.593212
79.295000	3.837393	2.391604	0.000899	15.536145	0.001834	7.611126
79.315000	3.837393	2.386419	0.000902	15.502465	0.001841	7.594626
79.335000	3.837393	2.387130	0.000902	15.507083	0.001840	7.596888
79.355000	3.837393	2.379852	0.000906	15.459807	0.001849	7.573728
79.375000	3.837393	2.381603	0.000905	15.471180	0.001847	7.579300
79.395000	3.837474	2.384407	0.000903	15.489397	0.001843	7.588224
79.415000	3.837393	2.386838	0.000902	15.505184	0.001840	7.595958
79.435000	3.837393	2.386404	0.000902	15.502368	0.001841	7.594578
79.455000	3.837393	2.387382	0.000901	15.508723	0.001839	7.597691
79.475000	3.837393	2.385221	0.000903	15.494684	0.001842	7.590814
79.495000	3.837393	2.387746	0.000901	15.511085	0.001839	7.598849
79.515000	3.837393	2.379324	0.000907	15.456376	0.001850	7.572047
79.535000	3.837393	2.383796	0.000904	15.485424	0.001844	7.586278
79.555000	3.837393	2.384727	0.000903	15.491471	0.001843	7.589240
79.575000	3.837393	2.388260	0.000901	15.514424	0.001838	7.600484
79.595000	3.837393	2.386519	0.000902	15.503116	0.001840	7.594945
79.615000	3.837393	2.382036	0.000905	15.473991	0.001846	7.580676
79.635000	3.837393	2.384100	0.000904	15.487398	0.001844	7.587245
79.655000	3.837393	2.379153	0.000907	15.455265	0.001850	7.571503
79.675000	3.837393	2.386817	0.000902	15.505052	0.001840	7.595893
79.695000	3.837474	2.386775	0.000902	15.504775	0.001840	7.595758
79.715000	3.837393	2.389127	0.000900	15.520059	0.001837	7.603245
79.735000	3.837393	2.390307	0.000899	15.527719	0.001835	7.606998
79.755000	3.837393	2.385191	0.000903	15.494484	0.001842	7.590716
79.775000	3.837393	2.384827	0.000903	15.492122	0.001843	7.589559
79.795000	3.837474	2.386172	0.000902	15.500862	0.001841	7.593841
79.815000	3.837393	2.391666	0.000899	15.536548	0.001833	7.611323
79.835000	3.837393	2.390167	0.000900	15.526814	0.001835	7.606554
79.855000	3.837393	2.388131	0.000901	15.513587	0.001838	7.600074
79.875000	3.837393	2.388300	0.000901	15.514681	0.001838	7.600610
79.895000	3.837393	2.381990	0.000905	15.473691	0.001847	7.580529
79.915000	3.837393	2.387094	0.000902	15.506849	0.001840	7.596773
79.935000	3.837393	2.390152	0.000900	15.526717	0.001835	7.606507
79.955000	3.837393	2.380465	0.000906	15.463788	0.001849	7.575678
79.975000	3.837393	2.386271	0.000902	15.501505	0.001841	7.594155
79.995000	3.837393	2.384272	0.000903	15.488515	0.001843	7.587792
80.015000	3.837393	2.386138	0.000902	15.500639	0.001841	7.593731
80.035000	3.837393	2.389105	0.000900	15.519913	0.001837	7.603174
80.055000	3.837393	2.387067	0.000902	15.506672	0.001840	7.596687
80.075000	3.837393	2.382094	0.000905	15.474371	0.001846	7.580862
80.095000	3.837393	2.383734	0.000904	15.485024	0.001844	7.586082
80.115000	3.837474	2.382014	0.000905	15.473848	0.001847	7.580606
80.135000	3.837393	2.379966	0.000906	15.460544	0.001849	7.574089
80.155000	3.837393	2.379000	0.000907	15.454271	0.001851	7.571016
80.175000	3.837393	2.383816	0.000904	15.485556	0.001844	7.586342
80.195000	3.837393	2.380412	0.000906	15.463443	0.001849	7.575509
80.215000	3.837393	2.383048	0.000904	15.480563	0.001845	7.583896
80.235000	3.837393	2.377632	0.000908	15.445383	0.001852	7.566661
80.255000	3.837393	2.384595	0.000903	15.490617	0.001843	7.588821
80.275000	3.837393	2.385490	0.000903	15.496432	0.001842	7.591670
80.295000	3.837393	2.390931	0.000899	15.531772	0.001834	7.608983
80.315000	3.837393	2.386482	0.000902	15.502876	0.001840	7.594827
80.335000	3.837393	2.383625	0.000904	15.484313	0.001844	7.585733
80.355000	3.837393	2.380760	0.000906	15.465705	0.001848	7.576617
80.375000	3.837474	2.385430	0.000903	15.496038	0.001842	7.591477
80.395000	3.837393	2.383781	0.000904	15.485327	0.001844	7.586230
80.415000	3.837393	2.386524	0.000902	15.503147	0.001840	7.594960
80.435000	3.837393	2.384849	0.000903	15.492268	0.001843	7.589630
80.455000	3.837393	2.384182	0.000904	15.487932	0.001844	7.587506
80.475000	3.837393	2.388403	0.000901	15.515355	0.001838	7.600940
80.495000	3.837393	2.378767	0.000907	15.452758	0.001851	7.570274
80.515000	3.837393	2.381457	0.000905	15.470229	0.001847	7.578834
80.535000	3.837474	2.379076	0.000907	15.454763	0.001851	7.571257
80.555000	3.837393	2.385630	0.000903	15.497341	0.001842	7.592115
80.575000	3.837393	2.382239	0.000905	15.475310	0.001846	7.581323
80.595000	3.837393	2.385889	0.000902	15.499023	0.001841	7.592940
80.615000	3.837393	2.385160	0.000903	15.494284	0.001842	7.590618
80.635000	3.837393	2.384758	0.000903	15.491674	0.001843	7.589339
80.655000	3.837393	2.385550	0.000903	15.496818	0.001842	7.591859
80.675000	3.837393	2.385897	0.000902	15.499074	0.001841	7.592965
80.695000	3.837393	2.383143	0.000904	15.481183	0.001845	7.584200
80.715000	3.837393	2.387815	0.000901	15.511536	0.001839	7.599070
80.735000	3.837393	2.384945	0.000903	15.492891	0.001843	7.589935
80.755000	3.837393	2.381323	0.000905	15.469358	0.001847	7.578407
80.775000	3.837393	2.382637	0.000905	15.477898	0.001846	7.582591
80.795000	3.837393	2.379819	0.000906	15.459587	0.001849	7.573620
80.815000	3.837393	2.381090	0.000906	15.467847	0.001848	7.577667
80.835000	3.837393	2.380600	0.000906	15.464662	0.001848	7.576106
80.855000	3.837393	2.377963	0.000908	15.447536	0.001852	7.567716
80.875000	3.837474	2.382613	0.000905	15.477738	0.001846	7.582512
80.895000	3.837393	2.385592	0.000903	15.497092	0.001842	7.591994
80.915000	3.837393	2.385406	0.000903	15.495884	0.001842	7.591402
80.935000	3.837393	2.385304	0.000903	15.495221	0.001842	7.591077
80.955000	3.837393	2.383369	0.000904	15.482648	0.001845	7.584918
80.975000	3.837393	2.385623	0.000903	15.497295	0.001842	7.592093
80.995000	3.837393	2.382752	0.000904	15.478641	0.001845	7.582954
81.015000	3.837393	2.381187	0.000906	15.468478	0.001848	7.577976
81.035000	3.837474	2.382957	0.000904	15.479975	0.001845	7.583608
81.055000	3.837393	2.381508	0.000905	15.470563	0.001847	7.578997
81.075000	3.837393	2.381106	0.000906	15.467950	0.001848	7.577717
81.095000	3.837474	2.383143	0.000904	15.481186	0.001845	7.584201
81.115000	3.837393	2.383949	0.000904	15.486418	0.001844	7.586765
81.135000	3.837393	2.382548	0.000905	15.477318	0.001846	7.582307
81.155000	3.837393	2.384249	0.000903	15.488369	0.001843	7.587720
81.175000	3.837393	2.375733	0.000909	15.433044	0.001855	7.560617
81.195000	3.837393	2.383428	0.000904	15.483037	0.001845	7.585108
81.215000	3.837393	2.375927	0.000909	15.434309	0.001855	7.561236
81.235000	3.837393	2.383961	0.000904	15.486498	0.001844	7.586804
81.255000	3.837393	2.388805	0.000900	15.517965	0.001837	7.602219
81.275000	3.837393	2.387341	0.000901	15.508454	0.001839	7.597560
81.295000	3.837393	2.386432	0.000902	15.502550	0.001841	7.594668
81.315000	3.837393	2.383363	0.000904	15.482614	0.001845	7.584901
81.335000	3.837393	2.379232	0.000907	15.455777	0.001850	7.571753
81.355000	3.837393	2.385110	0.000903	15.493962	0.001842	7.590460
81.375000	3.837393	2.380096	0.000906	15.461386	0.001849	7.574501
81.395000	3.837393	2.382760	0.000904	15.478695	0.001845	7.582981
81.415000	3.837474	2.383411	0.000904	15.482922	0.001845	7.585052
81.435000	3.837393	2.382821	0.000904	15.479089	0.001845	7.583174
81.455000	3.837393	2.380237	0.000906	15.462306	0.001849	7.574952
81.475000	3.837393	2.381604	0.000905	15.471183	0.001847	7.579301
81.495000	3.837393	2.375225	0.000909	15.429748	0.001856	7.559002
81.515000	3.837393	2.387876	0.000901	15.511930	0.001839	7.599263
81.535000	3.837393	2.383724	0.000904	15.484956	0.001844	7.586048
81.555000	3.837393	2.383066	0.000904	15.480686	0.001845	7.583956
81.575000	3.837393	2.377523	0.000908	15.444674	0.001853	7.566314
81.595000	3.837393	2.377938	0.000908	15.447368	0.001852	7.567634
81.615000	3.837393	2.382513	0.000905	15.477093	0.001846	7.582196
81.635000	3.837393	2.375696	0.000909	15.432804	0.001855	7.560499
81.655000	3.837393	2.379872	0.000906	15.459935	0.001849	7.573791
81.675000	3.837393	2.379447	0.000907	15.457173	0.001850	7.572438
81.695000	3.837393	2.383404	0.000904	15.482877	0.001845	7.585029
81.715000	3.837393	2.383008	0.000904	15.480306	0.001845	7.583770
81.735000	3.837393	2.384707	0.000903	15.491342	0.001843	7.589177
81.755000	3.837393	2.384952	0.000903	15.492933	0.001843	7.589956
81.775000	3.837474	2.388948	0.000900	15.518891	0.001837	7.602673
81.795000	3.837393	2.391028	0.000899	15.532407	0.001834	7.609294
81.815000	3.837393	2.393670	0.000897	15.549567	0.001831	7.617701
81.835000	3.837393	2.384688	0.000903	15.491223	0.001843	7.589118
81.855000	3.837393	2.388612	0.000901	15.516709	0.001838	7.601604
81.875000	3.837393	2.386953	0.000902	15.505932	0.001840	7.596324
81.895000	3.837474	2.390540	0.000899	15.529236	0.001835	7.607741
81.915000	3.837393	2.385854	0.000902	15.498794	0.001841	7.592828
81.935000	3.837393	2.381413	0.000905	15.469944	0.001847	7.578694
81.955000	3.837393	2.378833	0.000907	15.453183	0.001851	7.570483
81.975000	3.837393	2.391048	0.000899	15.532535	0.001834	7.609357
81.995000	3.837393	2.384923	0.000903	15.492745	0.001843	7.589864
82.015000	3.837393	2.383995	0.000904	15.486721	0.001844	7.586913
82.035000	3.837393	2.381648	0.000905	15.471472	0.001847	7.579442
82.055000	3.837393	2.382966	0.000904	15.480035	0.001845	7.583637
82.075000	3.837393	2.384701	0.000903	15.491302	0.001843	7.589157
82.095000	3.837393	2.383231	0.000904	15.481754	0.001845	7.584480
82.115000	3.837393	2.383940	0.000904	15.486361	0.001844	7.586737
82.135000	3.837393	2.384932	0.000903	15.492802	0.001843	7.589892
82.155000	3.837393	2.381044	0.000906	15.467550	0.001848	7.577521
82.175000	3.837393	2.384231	0.000904	15.488249	0.001843	7.587661
82.195000	3.837393	2.388250	0.000901	15.514361	0.001838	7.600454
82.215000	3.837393	2.383620	0.000904	15.484282	0.001844	7.585718
82.235000	3.837393	2.382203	0.000905	15.475076	0.001846	7.581208
82.255000	3.837393	2.384862	0.000903	15.492348	0.001843	7.589669
82.275000	3.837393	2.384156	0.000904	15.487766	0.001844	7.587425
82.295000	3.837393	2.384294	0.000903	15.488663	0.001843	7.587864
82.315000	3.837393	2.385826	0.000902	15.498614	0.001841	7.592739
82.335000	3.837393	2.385272	0.000903	15.495016	0.001842	7.590976
82.355000	3.837393	2.382009	0.000905	15.473814	0.001846	7.580590
82.375000	3.837393	2.383174	0.000904	15.481383	0.001845	7.584298
82.395000	3.837393	2.383064	0.000904	15.480672	0.001845	7.583949
82.415000	3.837393	2.383647	0.000904	15.484456	0.001844	7.585803
82.435000	3.837393	2.377521	0.000908	15.444663	0.001853	7.566309
82.455000	3.837393	2.385594	0.000903	15.497106	0.001842	7.592001
82.475000	3.837393	2.381276	0.000905	15.469058	0.001847	7.578260
82.495000	3.837393	2.380766	0.000906	15.465739	0.001848	7.576634
82.515000	3.837393	2.379569	0.000907	15.457967	0.001850	7.572827
82.535000	3.837393	2.383204	0.000904	15.481577	0.001845	7.584393
82.555000	3.837393	2.381645	0.000905	15.471455	0.001847	7.579434
82.575000	3.837474	2.384560	0.000903	15.490388	0.001843	7.588710
82.595000	3.837393	2.382892	0.000904	15.479552	0.001845	7.583401
82.615000	3.837393	2.387495	0.000901	15.509454	0.001839	7.598050
82.635000	3.837393	2.388207	0.000901	15.514081	0.001838	7.600316
82.655000	3.837393	2.385504	0.000903	15.496521	0.001842	7.591714
82.675000	3.837393	2.388290	0.000901	15.514621	0.001838	7.600581
82.695000	3.837393	2.388581	0.000901	15.516506	0.001838	7.601504
82.715000	3.837393	2.388193	0.000901	15.513987	0.001838	7.600270
82.735000	3.837474	2.389391	0.000900	15.521773	0.001837	7.604085
82.755000	3.837393	2.386941	0.000902	15.505858	0.001840	7.596288
82.775000	3.837393	2.384760	0.000903	15.491685	0.001843	7.589345
82.795000	3.837393	2.377008	0.000908	15.441330	0.001853	7.564676
82.815000	3.837393	2.386922	0.000902	15.505735	0.001840	7.596228
82.835000	3.837393	2.388210	0.000901	15.514098	0.001838	7.600325
82.855000	3.837393	2.383959	0.000904	15.486481	0.001844	7.586795
82.875000	3.837474	2.384994	0.000903	15.493210	0.001843	7.590092
82.895000	3.837474	2.394619	0.000897	15.555733	0.001830	7.620722
82.915000	3.837393	2.384187	0.000904	15.487964	0.001844	7.587522
82.935000	3.837393	2.386399	0.000902	15.502333	0.001841	7.594561
82.955000	3.837393	2.388113	0.000901	15.513470	0.001838	7.600017
82.975000	3.837393	2.379428	0.000907	15.457048	0.001850	7.572376
82.995000	3.837393	2.385710	0.000903	15.497860	0.001841	7.592370
83.015000	3.837393	2.381875	0.000905	15.472948	0.001847	7.580166
83.035000	3.837474	2.380815	0.000906	15.466062	0.001848	7.576792
83.055000	3.837393	2.383359	0.000904	15.482588	0.001845	7.584888
83.075000	3.837393	2.382040	0.000905	15.474017	0.001846	7.580689
83.095000	3.837393	2.376402	0.000909	15.437394	0.001854	7.562748
83.115000	3.837393	2.377153	0.000908	15.442272	0.001853	7.565138
83.135000	3.837393	2.382820	0.000904	15.479086	0.001845	7.583173
83.155000	3.837393	2.386345	0.000902	15.501985	0.001841	7.594391
83.175000	3.837393	2.384416	0.000903	15.489454	0.001843	7.588252
83.195000	3.837474	2.381684	0.000905	15.471706	0.001847	7.579557
83.215000	3.837393	2.383516	0.000904	15.483605	0.001844	7.585386
83.235000	3.837393	2.386376	0.000902	15.502185	0.001841	7.594488
83.255000	3.837393	2.378282	0.000907	15.449604	0.001852	7.568729
83.275000	3.837393	2.381775	0.000905	15.472297	0.001847	7.579847
83.295000	3.837393	2.384356	0.000903	15.489063	0.001843	7.588060
83.315000	3.837474	2.380558	0.000906	15.464388	0.001849	7.575972
83.335000	3.837393	2.390151	0.000900	15.526711	0.001835	7.606504
83.355000	3.837474	2.381368	0.000905	15.469652	0.001847	7.578551
83.375000	3.837393	2.383552	0.000904	15.483842	0.001844	7.585502
83.395000	3.837393	2.390835	0.000899	15.531150	0.001835	7.608678
83.415000	3.837393	2.386364	0.000902	15.502108	0.001841	7.594451
83.435000	3.837393	2.380101	0.000906	15.461423	0.001849	7.574520
83.455000	3.837393	2.382232	0.000905	15.475268	0.001846	7.581302
83.475000	3.837393	2.382167	0.000905	15.474845	0.001846	7.581095
83.495000	3.837393	2.384927	0.000903	15.492771	0.001843	7.589877
83.515000	3.837393	2.380716	0.000906	15.465416	0.001848	7.576476
83.535000	3.837393	2.382054	0.000905	15.474111	0.001846	7.580735
83.555000	3.837393	2.380493	0.000906	15.463971	0.001849	7.575768
83.575000	3.837393	2.385076	0.000903	15.493739	0.001842	7.590351
83.595000	3.837393	2.382017	0.000905	15.473871	0.001846	7.580618
83.615000	3.837393	2.377327	0.000908	15.443403	0.001853	7.565692
83.635000	3.837393	2.383031	0.000904	15.480455	0.001845	7.583843
83.655000	3.837393	2.379223	0.000907	15.455717	0.001850	7.571724
83.675000	3.837474	2.379268	0.000907	15.456008	0.001850	7.571867
83.695000	3.837393	2.378167	0.000908	15.448862	0.001852	7.568366
83.715000	3.837393	2.376877	0.000908	15.440482	0.001853	7.564260
83.735000	3.837393	2.384633	0.000903	15.490860	0.001843	7.588940
83.755000	3.837393	2.382222	0.000905	15.475199	0.001846	7.581268
83.775000	3.837393	2.384135	0.000904	15.487627	0.001844	7.587356
83.795000	3.837474	2.379226	0.000907	15.455740	0.001850	7.571735
83.815000	3.837393	2.376513	0.000909	15.438117	0.001854	7.563102
83.835000	3.837393	2.378232	0.000907	15.449279	0.001852	7.568570
83.855000	3.837474	2.372836	0.000911	15.414227	0.001859	7.551398
83.875000	3.837393	2.379142	0.000907	15.455191	0.001850	7.571466
83.895000	3.837474	2.376145	0.000909	15.435726	0.001855	7.561930
83.915000	3.837393	2.370896	0.000912	15.401623	0.001862	7.545223
83.935000	3.837393	2.379585	0.000907	15.458073	0.001850	7.572878
83.955000	3.837393	2.379231	0.000907	15.455768	0.001850	7.571749
83.975000	3.837393	2.381934	0.000905	15.473328	0.001847	7.580352
83.995000	3.837474	2.376124	0.000909	15.435589	0.001855	7.561863
84.015000	3.837393	2.375941	0.000909	15.434398	0.001855	7.561280
84.035000	3.837393	2.376906	0.000908	15.440664	0.001853	7.564350
84.055000	3.837393	2.375540	0.000909	15.431790	0.001855	7.560002
84.075000	3.837393	2.376096	0.000909	15.435406	0.001854	7.561774
84.095000	3.837393	2.374376	0.000910	15.424232	0.001857	7.556300
84.115000	3.837393	2.376874	0.000908	15.440456	0.001853	7.564248
84.135000	3.837393	2.371925	0.000912	15.408312	0.001860	7.548500
84.155000	3.837393	2.379271	0.000907	15.456028	0.001850	7.571876
84.175000	3.837393	2.374543	0.000910	15.425315	0.001857	7.556830
84.195000	3.837474	2.383729	0.000904	15.484990	0.001844	7.586065
84.215000	3.837393	2.377715	0.000908	15.445923	0.001852	7.566926
84.235000	3.837393	2.375525	0.000909	15.431696	0.001855	7.559956
84.255000	3.837393	2.374645	0.000910	15.425978	0.001856	7.557155
84.275000	3.837393	2.380412	0.000906	15.463443	0.001849	7.575509
84.295000	3.837393	2.378671	0.000907	15.452135	0.001851	7.569969
84.315000	3.837393	2.379948	0.000906	15.460429	0.001849	7.574033
84.335000	3.837393	2.375701	0.000909	15.432841	0.001855	7.560517
84.355000	3.837393	2.372483	0.000911	15.411934	0.001859	7.550275
84.375000	3.837393	2.381614	0.000905	15.471249	0.001847	7.579333
84.395000	3.837393	2.378735	0.000907	15.452546	0.001851	7.570171
84.415000	3.837393	2.373997	0.000910	15.421770	0.001857	7.555094
84.435000	3.837393	2.377579	0.000908	15.445037	0.001852	7.566492
84.455000	3.837393	2.373553	0.000911	15.418888	0.001858	7.553682
84.475000	3.837393	2.378054	0.000908	15.448128	0.001852	7.568006
84.495000	3.837474	2.384342	0.000903	15.488969	0.001843	7.588014
84.515000	3.837393	2.383653	0.000904	15.484499	0.001844	7.585824
84.535000	3.837393	2.379686	0.000907	15.458724	0.001850	7.573197
84.555000	3.837393	2.381504	0.000905	15.470538	0.001847	7.578985
84.575000	3.837393	2.378681	0.000907	15.452198	0.001851	7.570000
84.595000	3.837393	2.372896	0.000911	15.414616	0.001859	7.551589
84.615000	3.837393	2.376646	0.000909	15.438976	0.001854	7.563523
84.635000	3.837393	2.378834	0.000907	15.453192	0.001851	7.570487
84.655000	3.837393	2.391642	0.000899	15.536394	0.001833	7.611247
84.675000	3.837393	2.386343	0.000902	15.501971	0.001841	7.594384
84.695000	3.837393	2.389171	0.000900	15.520342	0.001837	7.603384
84.715000	3.837393	2.387547	0.000901	15.509791	0.001839	7.598215
84.735000	3.837474	2.383711	0.000904	15.484870	0.001844	7.586006
84.755000	3.837474	2.387061	0.000902	15.506635	0.001840	7.596669
84.775000	3.837474	2.391760	0.000899	15.537162	0.001833	7.611624
84.795000	3.837474	2.387110	0.000902	15.506952	0.001840	7.596824
84.815000	3.837474	2.389698	0.000900	15.523766	0.001836	7.605061
84.835000	3.837474	2.389199	0.000900	15.520522	0.001837	7.603472
84.855000	3.837474	2.383112	0.000904	15.480980	0.001845	7.584100
84.875000	3.837474	2.384628	0.000903	15.490831	0.001843	7.588926
84.895000	3.837474	2.386379	0.000902	15.502208	0.001841	7.594500
84.915000	3.837474	2.386822	0.000902	15.505084	0.001840	7.595909
84.935000	3.837474	2.380704	0.000906	15.465342	0.001848	7.576439
84.955000	3.837474	2.387556	0.000901	15.509854	0.001839	7.598246
84.975000	3.837474	2.387688	0.000901	15.510708	0.001839	7.598664
84.995000	3.837474	2.379358	0.000907	15.456594	0.001850	7.572153
85.015000	3.837474	2.384364	0.000903	15.489112	0.001843	7.588084
85.035000	3.837474	2.388614	0.000901	15.516723	0.001838	7.601611
85.055000	3.837474	2.378719	0.000907	15.452443	0.001851	7.570120
85.075000	3.837474	2.378890	0.000907	15.453555	0.001851	7.570665
85.095000	3.837474	2.378750	0.000907	15.452643	0.001851	7.570218
85.115000	3.837474	2.381296	0.000906	15.469184	0.001848	7.578321
85.135000	3.837474	2.382466	0.000905	15.476784	0.001846	7.582045
85.155000	3.837474	2.379110	0.000907	15.454983	0.001851	7.571364
85.175000	3.837474	2.384073	0.000904	15.487224	0.001844	7.587159
85.195000	3.837474	2.376675	0.000909	15.439165	0.001854	7.563615
85.215000	3.837474	2.383406	0.000904	15.482891	0.001845	7.585036
85.235000	3.837474	2.379982	0.000906	15.460647	0.001849	7.574139
85.255000	3.837474	2.380313	0.000906	15.462797	0.001849	7.575193
85.275000	3.837474	2.383467	0.000904	15.483285	0.001845	7.585230
85.295000	3.837474	2.378526	0.000907	15.451190	0.001851	7.569506
85.315000	3.837474	2.382343	0.000905	15.475987	0.001846	7.581654
85.335000	3.837474	2.373762	0.000910	15.420242	0.001858	7.554345
85.355000	3.837474	2.377419	0.000908	15.444000	0.001853	7.565984
85.375000	3.837474	2.373070	0.000911	15.415749	0.001859	7.552144
85.395000	3.837474	2.374262	0.000910	15.423490	0.001857	7.555936
85.415000	3.837474	2.374963	0.000910	15.428043	0.001856	7.558166
85.435000	3.837474	2.377413	0.000908	15.443963	0.001853	7.565966
85.455000	3.837474	2.379565	0.000907	15.457939	0.001850	7.572813
85.475000	3.837474	2.373044	0.000911	15.415581	0.001859	7.552061
85.495000	3.837474	2.377261	0.000908	15.442975	0.001853	7.565482
85.515000	3.837474	2.382490	0.000905	15.476938	0.001846	7.582120
85.535000	3.837474	2.377255	0.000908	15.442935	0.001853	7.565462
85.555000	3.837474	2.377875	0.000908	15.446959	0.001852	7.567434
85.575000	3.837474	2.375920	0.000909	15.434264	0.001855	7.561214
85.595000	3.837474	2.378175	0.000908	15.448907	0.001852	7.568388
85.615000	3.837474	2.377525	0.000908	15.444689	0.001853	7.566321
85.635000	3.837474	2.374776	0.000910	15.426832	0.001856	7.557573
85.655000	3.837474	2.385965	0.000902	15.499517	0.001841	7.593182
85.675000	3.837474	2.376969	0.000908	15.441078	0.001853	7.564553
85.695000	3.837474	2.374937	0.000910	15.427877	0.001856	7.558085
85.715000	3.837474	2.377098	0.000908	15.441915	0.001853	7.564963
85.735000	3.837474	2.377757	0.000908	15.446197	0.001852	7.567060
85.755000	3.837474	2.379452	0.000907	15.457208	0.001850	7.572454
85.775000	3.837554	2.385843	0.000903	15.498726	0.001842	7.592794
85.795000	3.837474	2.380557	0.000906	15.464385	0.001849	7.575971
85.815000	3.837474	2.382428	0.000905	15.476536	0.001846	7.581923
85.835000	3.837474	2.383658	0.000904	15.484530	0.001844	7.585840
85.855000	3.837474	2.380685	0.000906	15.465214	0.001848	7.576376
85.875000	3.837474	2.386846	0.000902	15.505241	0.001840	7.595986
85.895000	3.837474	2.387613	0.000901	15.510222	0.001839	7.598426
85.915000	3.837474	2.376476	0.000909	15.437877	0.001854	7.562984
85.935000	3.837474	2.380199	0.000906	15.462058	0.001849	7.574830
85.955000	3.837474	2.381761	0.000905	15.472206	0.001847	7.579802
85.975000	3.837474	2.379665	0.000907	15.458587	0.001850	7.573130
85.995000	3.837474	2.381858	0.000905	15.472834	0.001847	7.580110
86.015000	3.837474	2.379512	0.000907	15.457596	0.001850	7.572645
86.035000	3.837474	2.380696	0.000906	15.465285	0.001848	7.576411
86.055000	3.837474	2.384866	0.000903	15.492376	0.001843	7.589683
86.075000	3.837474	2.379254	0.000907	15.455922	0.001850	7.571825
86.095000	3.837474	2.379871	0.000906	15.459930	0.001849	7.573788
86.115000	3.837474	2.381421	0.000905	15.469995	0.001847	7.578719
86.135000	3.837474	2.374901	0.000910	15.427640	0.001856	7.557969
86.155000	3.837474	2.380936	0.000906	15.466847	0.001848	7.577177
86.175000	3.837474	2.378174	0.000908	15.448902	0.001852	7.568385
86.195000	3.837474	2.379657	0.000907	15.458539	0.001850	7.573106
86.215000	3.837474	2.376591	0.000909	15.438622	0.001854	7.563349
86.235000	3.837474	2.374006	0.000910	15.421830	0.001857	7.555123
86.255000	3.837474	2.380497	0.000906	15.463997	0.001849	7.575780
86.275000	3.837474	2.377799	0.000908	15.446468	0.001852	7.567193
86.295000	3.837474	2.377216	0.000908	15.442681	0.001853	7.565338
86.315000	3.837474	2.378856	0.000907	15.453335	0.001851	7.570557
86.335000	3.837474	2.375167	0.000910	15.429371	0.001856	7.558817
86.355000	3.837474	2.375174	0.000910	15.429414	0.001856	7.558838
86.375000	3.837474	2.378568	0.000907	15.451464	0.001851	7.569640
86.395000	3.837474	2.379128	0.000907	15.455103	0.001850	7.571423
86.415000	3.837474	2.374627	0.000910	15.425863	0.001857	7.557099
86.435000	3.837474	2.375801	0.000909	15.433487	0.001855	7.560833
86.455000	3.837474	2.373189	0.000911	15.416521	0.001859	7.552522
86.475000	3.837474	2.378328	0.000907	15.449904	0.001852	7.568876
86.495000	3.837554	2.365599	0.000916	15.367216	0.001869	7.528368
86.515000	3.837474	2.373245	0.000911	15.416886	0.001858	7.552701
86.535000	3.837474	2.375504	0.000909	15.431559	0.001855	7.559889
86.555000	3.837474	2.375110	0.000910	15.429002	0.001856	7.558637
86.575000	3.837474	2.378678	0.000907	15.452178	0.001851	7.569990
86.595000	3.837474	2.379863	0.000906	15.459875	0.001849	7.573761
86.615000	3.837474	2.379647	0.000907	15.458470	0.001850	7.573073
86.635000	3.837474	2.382817	0.000904	15.479066	0.001846	7.583163
86.655000	3.837474	2.380957	0.000906	15.466985	0.001848	7.577244
86.675000	3.837554	2.376131	0.000909	15.435635	0.001855	7.561886
86.695000	3.837474	2.374700	0.000910	15.426337	0.001856	7.557331
86.715000	3.837474	2.382347	0.000905	15.476013	0.001846	7.581667
86.735000	3.837474	2.381558	0.000905	15.470889	0.001847	7.579157
86.755000	3.837474	2.374818	0.000910	15.427103	0.001856	7.557706
86.775000	3.837474	2.383509	0.000904	15.483562	0.001845	7.585365
86.795000	3.837474	2.385835	0.000902	15.498669	0.001841	7.592766
86.815000	3.837474	2.386809	0.000902	15.504998	0.001840	7.595867
86.835000	3.837474	2.380329	0.000906	15.462906	0.001849	7.575246
86.855000	3.837474	2.384049	0.000904	15.487070	0.001844	7.587084
86.875000	3.837474	2.385410	0.000903	15.495912	0.001842	7.591416
86.895000	3.837474	2.386342	0.000902	15.501965	0.001841	7.594381
86.915000	3.837474	2.388439	0.000901	15.515586	0.001838	7.601054
86.935000	3.837474	2.387137	0.000902	15.507129	0.001840	7.596911
86.955000	3.837474	2.385869	0.000902	15.498889	0.001841	7.592874
86.975000	3.837474	2.390862	0.000899	15.531330	0.001835	7.608767
86.995000	3.837554	2.387593	0.000901	15.510088	0.001839	7.598360
87.015000	3.837474	2.389777	0.000900	15.524281	0.001836	7.605313
87.035000	3.837474	2.385395	0.000903	15.495812	0.001842	7.591367
87.055000	3.837474	2.383205	0.000904	15.481588	0.001845	7.584398
87.075000	3.837474	2.386660	0.000902	15.504030	0.001840	7.595392
87.095000	3.837474	2.383578	0.000904	15.484011	0.001844	7.585585
87.115000	3.837474	2.379155	0.000907	15.455274	0.001850	7.571507
87.135000	3.837474	2.381471	0.000905	15.470321	0.001847	7.578878
87.155000	3.837474	2.380852	0.000906	15.466299	0.001848	7.576908
87.175000	3.837474	2.388965	0.000900	15.519002	0.001837	7.602727
87.195000	3.837474	2.380083	0.000906	15.461306	0.001849	7.574462
87.215000	3.837474	2.386438	0.000902	15.502590	0.001841	7.594687
87.235000	3.837474	2.389115	0.000900	15.519976	0.001837	7.603204
87.255000	3.837474	2.387723	0.000901	15.510936	0.001839	7.598776
87.275000	3.837474	2.388137	0.000901	15.513627	0.001838	7.600094
87.295000	3.837474	2.381957	0.000905	15.473480	0.001847	7.580426
87.315000	3.837474	2.379939	0.000906	15.460367	0.001849	7.574002
87.335000	3.837474	2.382069	0.000905	15.474205	0.001847	7.580781
87.355000	3.837474	2.381189	0.000906	15.468487	0.001848	7.577980
87.375000	3.837474	2.379206	0.000907	15.455611	0.001850	7.571672
87.395000	3.837554	2.386383	0.000902	15.502230	0.001841	7.594511
87.415000	3.837474	2.389488	0.000900	15.522398	0.001836	7.604391
87.435000	3.837474	2.380170	0.000906	15.461872	0.001849	7.574739
87.455000	3.837474	2.375203	0.000910	15.429602	0.001856	7.558930
87.475000	3.837474	2.380134	0.000906	15.461635	0.001849	7.574623
87.495000	3.837474	2.378579	0.000907	15.451538	0.001851	7.569677
87.515000	3.837474	2.375245	0.000910	15.429876	0.001856	7.559065
87.535000	3.837474	2.372801	0.000911	15.414001	0.001859	7.551288
87.555000	3.837474	2.379737	0.000907	15.459056	0.001850	7.573360
87.575000	3.837474	2.383011	0.000904	15.480329	0.001845	7.583781
87.595000	3.837474	2.380255	0.000906	15.462420	0.001849	7.575008
87.615000	3.837474	2.383697	0.000904	15.484782	0.001844	7.585963
87.635000	3.837474	2.382123	0.000905	15.474556	0.001846	7.580953
87.655000	3.837474	2.382582	0.000905	15.477538	0.001846	7.582414
87.675000	3.837554	2.379804	0.000907	15.459490	0.001850	7.573572
87.695000	3.837554	2.389937	0.000900	15.525317	0.001836	7.605821
87.715000	3.837554	2.382792	0.000905	15.478904	0.001846	7.583083
87.735000	3.837474	2.382891	0.000904	15.479549	0.001845	7.583399
87.755000	3.837474	2.376917	0.000908	15.440739	0.001853	7.564386
87.775000	3.837474	2.383581	0.000904	15.484031	0.001844	7.585595
87.795000	3.837474	2.383914	0.000904	15.486190	0.001844	7.586653
87.815000	3.837554	2.378768	0.000907	15.452760	0.001851	7.570276
87.835000	3.837474	2.381673	0.000905	15.471632	0.001847	7.579521
87.855000	3.837474	2.376099	0.000909	15.435426	0.001855	7.561784
87.875000	3.837474	2.380931	0.000906	15.466813	0.001848	7.577160
87.895000	3.837474	2.380591	0.000906	15.464605	0.001849	7.576078
87.915000	3.837474	2.377511	0.000908	15.444597	0.001853	7.566277
87.935000	3.837474	2.379641	0.000907	15.458433	0.001850	7.573055
87.955000	3.837474	2.382126	0.000905	15.474576	0.001846	7.580963
87.975000	3.837554	2.380485	0.000906	15.463917	0.001849	7.575741
87.995000	3.837474	2.377145	0.000908	15.442218	0.001853	7.565111
88.015000	3.837474	2.382585	0.000905	15.477558	0.001846	7.582424
88.035000	3.837474	2.380096	0.000906	15.461386	0.001849	7.574501
88.055000	3.837474	2.378836	0.000907	15.453203	0.001851	7.570493
88.075000	3.837554	2.385556	0.000903	15.496861	0.001842	7.591880
88.095000	3.837474	2.380953	0.000906	15.466956	0.001848	7.577230
88.115000	3.837554	2.380414	0.000906	15.463454	0.001849	7.575514
88.135000	3.837554	2.384357	0.000904	15.489069	0.001844	7.588063
88.155000	3.837554	2.384600	0.000903	15.490651	0.001843	7.588838
88.175000	3.837474	2.386278	0.000902	15.501548	0.001841	7.594176
88.195000	3.837474	2.372705	0.000911	15.413379	0.001859	7.550983
88.215000	3.837474	2.375696	0.000909	15.432810	0.001855	7.560502
88.235000	3.837474	2.371634	0.000912	15.406421	0.001861	7.547574
88.255000	3.837474	2.378532	0.000907	15.451232	0.001851	7.569527
88.275000	3.837474	2.375125	0.000910	15.429097	0.001856	7.558683
88.295000	3.837554	2.373732	0.000911	15.420048	0.001858	7.554250
88.315000	3.837474	2.382496	0.000905	15.476978	0.001846	7.582140
88.335000	3.837474	2.383236	0.000904	15.481786	0.001845	7.584495
88.355000	3.837474	2.376345	0.000909	15.437025	0.001854	7.562567
88.375000	3.837554	2.378412	0.000907	15.450453	0.001852	7.569145
88.395000	3.837554	2.379303	0.000907	15.456237	0.001850	7.571979
88.415000	3.837554	2.383003	0.000904	15.480272	0.001845	7.583753
88.435000	3.837474	2.380794	0.000906	15.465922	0.001848	7.576723
88.455000	3.837554	2.380159	0.000906	15.461800	0.001849	7.574704
88.475000	3.837474	2.374328	0.000910	15.423918	0.001857	7.556146
88.495000	3.837474	2.380134	0.000906	15.461638	0.001849	7.574625
88.515000	3.837474	2.380515	0.000906	15.464108	0.001849	7.575835
88.535000	3.837474	2.381153	0.000906	15.468253	0.001848	7.577865
88.555000	3.837474	2.378321	0.000907	15.449859	0.001852	7.568854
88.575000	3.837474	2.380781	0.000906	15.465842	0.001848	7.576684
88.595000	3.837554	2.381892	0.000905	15.473060	0.001847	7.580220
88.615000	3.837474	2.380861	0.000906	15.466356	0.001848	7.576936
88.635000	3.837554	2.379252	0.000907	15.455905	0.001850	7.571816
88.655000	3.837474	2.378730	0.000907	15.452515	0.001851	7.570155
88.675000	3.837474	2.377551	0.000908	15.444860	0.001853	7.566405
88.695000	3.837474	2.374465	0.000910	15.424812	0.001857	7.556584
88.715000	3.837474	2.379688	0.000907	15.458741	0.001850	7.573206
88.735000	3.837474	2.377490	0.000908	15.444463	0.001853	7.566211
88.755000	3.837554	2.380640	0.000906	15.464922	0.001849	7.576234
88.775000	3.837554	2.374938	0.000910	15.427880	0.001856	7.558087
88.795000	3.837554	2.383492	0.000904	15.483448	0.001845	7.585309
88.815000	3.837554	2.381069	0.000906	15.467713	0.001848	7.577601
88.835000	3.837554	2.385794	0.000903	15.498403	0.001842	7.592636
88.855000	3.837554	2.377399	0.000908	15.443872	0.001853	7.565921
88.875000	3.837474	2.384079	0.000904	15.487264	0.001844	7.587179
88.895000	3.837554	2.381864	0.000905	15.472877	0.001847	7.580131
88.915000	3.837474	2.383619	0.000904	15.484273	0.001844	7.585714
88.935000	3.837554	2.387607	0.000901	15.510179	0.001839	7.598405
88.955000	3.837474	2.383040	0.000904	15.480514	0.001845	7.583872
88.975000	3.837474	2.383665	0.000904	15.484576	0.001844	7.585862
88.995000	3.837554	2.380701	0.000906	15.465322	0.001848	7.576430
89.015000	3.837554	2.389327	0.000900	15.521356	0.001837	7.603880
89.035000	3.837554	2.383782	0.000904	15.485336	0.001844	7.586234
89.055000	3.837554	2.381641	0.000905	15.471429	0.001847	7.579421
89.075000	3.837554	2.380808	0.000906	15.466016	0.001848	7.576770
89.095000	3.837554	2.382792	0.000905	15.478901	0.001846	7.583082
89.115000	3.837554	2.386128	0.000902	15.500577	0.001841	7.593701
89.135000	3.837554	2.383040	0.000904	15.480517	0.001845	7.583874
89.155000	3.837554	2.382056	0.000905	15.474122	0.001847	7.580741
89.175000	3.837554	2.384485	0.000903	15.489903	0.001843	7.588472
89.195000	3.837554	2.379636	0.000907	15.458404	0.001850	7.573041
89.215000	3.837554	2.378984	0.000907	15.454169	0.001851	7.570965
89.235000	3.837554	2.386715	0.000902	15.504390	0.001840	7.595569
89.255000	3.837474	2.381325	0.000905	15.469375	0.001848	7.578415
89.275000	3.837554	2.380262	0.000906	15.462466	0.001849	7.575030
89.295000	3.837554	2.386024	0.000902	15.499897	0.001841	7.593368
89.315000	3.837554	2.385020	0.000903	15.493373	0.001843	7.590172
89.335000	3.837554	2.383832	0.000904	15.485661	0.001844	7.586394
89.355000	3.837554	2.382664	0.000905	15.478072	0.001846	7.582676
89.375000	3.837554	2.380080	0.000906	15.461283	0.001849	7.574451
89.395000	3.837554	2.385879	0.000903	15.498954	0.001841	7.592906
89.415000	3.837554	2.375755	0.000909	15.433192	0.001855	7.560689
89.435000	3.837554	2.382742	0.000905	15.478575	0.001846	7.582922
89.455000	3.837554	2.373689	0.000911	15.419771	0.001858	7.554114
89.475000	3.837554	2.386375	0.000902	15.502179	0.001841	7.594486
89.495000	3.837554	2.380503	0.000906	15.464031	0.001849	7.575797
89.515000	3.837554	2.379236	0.000907	15.455805	0.001850	7.571767
89.535000	3.837554	2.383564	0.000904	15.483916	0.001845	7.585539
89.555000	3.837554	2.380759	0.000906	15.465699	0.001848	7.576614
89.575000	3.837554	2.384888	0.000903	15.492516	0.001843	7.589752
89.595000	3.837554	2.385472	0.000903	15.496309	0.001842	7.591610
89.615000	3.837554	2.375340	0.000910	15.430493	0.001856	7.559367
89.635000	3.837554	2.382608	0.000905	15.477710	0.001846	7.582498
89.655000	3.837554	2.382524	0.000905	15.477164	0.001846	7.582231
89.675000	3.837554	2.380274	0.000906	15.462543	0.001849	7.575068
89.695000	3.837554	2.378067	0.000908	15.448208	0.001852	7.568045
89.715000	3.837554	2.378328	0.000908	15.449901	0.001852	7.568875
89.735000	3.837554	2.381729	0.000905	15.472000	0.001847	7.579701
89.755000	3.837554	2.384978	0.000903	15.493102	0.001843	7.590039
89.775000	3.837554	2.382596	0.000905	15.477627	0.001846	7.582458
89.795000	3.837554	2.378642	0.000907	15.451944	0.001851	7.569875
89.815000	3.837554	2.382954	0.000904	15.479955	0.001845	7.583598
89.835000	3.837554	2.382235	0.000905	15.475285	0.001846	7.581310
89.855000	3.837554	2.387653	0.000901	15.510479	0.001839	7.598552
89.875000	3.837554	2.383517	0.000904	15.483613	0.001845	7.585390
89.895000	3.837554	2.381196	0.000906	15.468535	0.001848	7.578004
89.915000	3.837554	2.382151	0.000905	15.474742	0.001847	7.581044
89.935000	3.837554	2.381783	0.000905	15.472349	0.001847	7.579872
89.955000	3.837554	2.378122	0.000908	15.448568	0.001852	7.568222
89.975000	3.837554	2.381935	0.000905	15.473334	0.001847	7.580355
89.995000	3.837554	2.382578	0.000905	15.477515	0.001846	7.582403
90.015000	3.837554	2.379409	0.000907	15.456928	0.001850	7.572317
90.035000	3.837554	2.376013	0.000909	15.434866	0.001855	7.561509
90.055000	3.837554	2.376109	0.000909	15.435489	0.001855	7.561814
90.075000	3.837554	2.386010	0.000902	15.499805	0.001841	7.593323
90.095000	3.837554	2.378051	0.000908	15.448108	0.001852	7.567996
90.115000	3.837554	2.384853	0.000903	15.492294	0.001843	7.589643
90.135000	3.837554	2.384481	0.000903	15.489877	0.001843	7.588459
90.155000	3.837554	2.383817	0.000904	15.485561	0.001844	7.586345
90.175000	3.837554	2.387480	0.000901	15.509354	0.001839	7.598001
90.195000	3.837554	2.384298	0.000904	15.488689	0.001844	7.587877
90.215000	3.837554	2.384918	0.000903	15.492713	0.001843	7.589849
90.235000	3.837554	2.383741	0.000904	15.485070	0.001844	7.586104
90.255000	3.837554	2.384087	0.000904	15.487318	0.001844	7.587205
90.275000	3.837554	2.387495	0.000901	15.509454	0.001839	7.598050
90.295000	3.837554	2.382221	0.000905	15.475193	0.001846	7.581265
90.315000	3.837554	2.378470	0.000907	15.450827	0.001851	7.569328
90.315000	3.837554	2.387065	0.000902	15.506660	0.001840	7.596681
90.355000	3.837554	2.384605	0.000903	15.490680	0.001843	7.588852
90.375000	3.837554	2.386557	0.000902	15.503359	0.001841	7.595064
90.395000	3.837554	2.379482	0.000907	15.457402	0.001850	7.572549
90.415000	3.837554	2.383598	0.000904	15.484136	0.001845	7.585647
90.435000	3.837554	2.384598	0.000903	15.490634	0.001843	7.588830
90.455000	3.837554	2.377531	0.000908	15.444729	0.001853	7.566341
90.475000	3.837554	2.384950	0.000903	15.492922	0.001843	7.589951
90.495000	3.837554	2.380247	0.000906	15.462372	0.001849	7.574984
90.515000	3.837554	2.387571	0.000901	15.509945	0.001839	7.598290
90.535000	3.837554	2.389149	0.000900	15.520202	0.001837	7.603315
90.535000	3.837554	2.384688	0.000903	15.491217	0.001843	7.589115
90.575000	3.837554	2.383623	0.000904	15.484299	0.001845	7.585726
90.595000	3.837554	2.386422	0.000902	15.502482	0.001841	7.594634
90.615000	3.837554	2.378108	0.000908	15.448476	0.001852	7.568177
90.635000	3.837554	2.380285	0.000906	15.462620	0.001849	7.575106
90.655000	3.837554	2.385878	0.000903	15.498949	0.001841	7.592903
90.675000	3.837554	2.381915	0.000905	15.473208	0.001847	7.580293
90.695000	3.837554	2.387247	0.000902	15.507843	0.001840	7.597260
90.715000	3.837554	2.388322	0.000901	15.514829	0.001838	7.600683
90.735000	3.837554	2.384519	0.000903	15.490123	0.001843	7.588579
90.755000	3.837554	2.388648	0.000901	15.516946	0.001838	7.601720
90.775000	3.837554	2.389766	0.000900	15.524209	0.001836	7.605278
90.795000	3.837554	2.385722	0.000903	15.497935	0.001842	7.592406
90.815000	3.837554	2.388293	0.000901	15.514635	0.001838	7.600588
90.835000	3.837554	2.385501	0.000903	15.496501	0.001842	7.591704
90.855000	3.837554	2.381556	0.000905	15.470875	0.001847	7.579150
90.875000	3.837554	2.385500	0.000903	15.496495	0.001842	7.591701
90.895000	3.837554	2.378792	0.000907	15.452918	0.001851	7.570353
90.915000	3.837554	2.379891	0.000906	15.460061	0.001850	7.573852
90.935000	3.837554	2.377589	0.000908	15.445106	0.001853	7.566526
90.955000	3.837554	2.384041	0.000904	15.487018	0.001844	7.587058
90.975000	3.837554	2.392080	0.000898	15.539241	0.001833	7.612643
90.995000	3.837554	2.387698	0.000901	15.510771	0.001839	7.598695
91.015000	3.837554	2.387743	0.000901	15.511068	0.001839	7.598840
91.035000	3.837554	2.388746	0.000901	15.517583	0.001838	7.602032
91.055000	3.837554	2.381593	0.000905	15.471115	0.001847	7.579267
91.075000	3.837554	2.383216	0.000904	15.481660	0.001845	7.584433
91.095000	3.837554	2.388157	0.000901	15.513752	0.001838	7.600156
91.115000	3.837554	2.385869	0.000903	15.498894	0.001841	7.592877
91.135000	3.837554	2.389652	0.000900	15.523469	0.001836	7.604916
91.155000	3.837554	2.382670	0.000905	15.478112	0.001846	7.582696
91.175000	3.837554	2.383889	0.000904	15.486030	0.001844	7.586574
91.195000	3.837554	2.382734	0.000905	15.478524	0.001846	7.582897
91.215000	3.837554	2.385215	0.000903	15.494644	0.001842	7.590794
91.235000	3.837554	2.383169	0.000904	15.481351	0.001845	7.584282
91.255000	3.837554	2.386476	0.000902	15.502833	0.001841	7.594806
91.275000	3.837554	2.380495	0.000906	15.463983	0.001849	7.575773
91.295000	3.837554	2.391700	0.000899	15.536771	0.001834	7.611432
91.315000	3.837554	2.388427	0.000901	15.515506	0.001838	7.601015
91.335000	3.837554	2.388182	0.000901	15.513915	0.001838	7.600235
91.355000	3.837554	2.386532	0.000902	15.503196	0.001841	7.594984
91.375000	3.837554	2.388385	0.000901	15.515238	0.001838	7.600883
91.395000	3.837554	2.385129	0.000903	15.494084	0.001842	7.590520
91.415000	3.837554	2.382402	0.000905	15.476370	0.001846	7.581842
91.435000	3.837554	2.383477	0.000904	15.483354	0.001845	7.585263
91.455000	3.837554	2.387395	0.000902	15.508803	0.001839	7.597731
91.475000	3.837554	2.383007	0.000904	15.480300	0.001845	7.583767
91.495000	3.837554	2.388309	0.000901	15.514744	0.001838	7.600641
91.515000	3.837554	2.386995	0.000902	15.506209	0.001840	7.596460
91.535000	3.837554	2.380686	0.000906	15.465225	0.001848	7.576382
91.555000	3.837554	2.379894	0.000906	15.460078	0.001850	7.573861
91.575000	3.837554	2.379952	0.000906	15.460452	0.001849	7.574044
91.595000	3.837554	2.384204	0.000904	15.488075	0.001844	7.587576
91.615000	3.837554	2.382866	0.000905	15.479383	0.001846	7.583318
91.635000	3.837554	2.383363	0.000904	15.482611	0.001845	7.584899
91.655000	3.837554	2.378042	0.000908	15.448045	0.001852	7.567965
91.675000	3.837554	2.380414	0.000906	15.463454	0.001849	7.575514
91.695000	3.837554	2.385356	0.000903	15.495558	0.001842	7.591242
91.715000	3.837554	2.383967	0.000904	15.486535	0.001844	7.586822
91.734000	3.837554	2.378486	0.000907	15.450932	0.001851	7.569380
91.754000	3.837554	2.384009	0.000904	15.486810	0.001844	7.586956
91.774000	3.837554	2.382418	0.000905	15.476476	0.001846	7.581894
91.794000	3.837554	2.377926	0.000908	15.447291	0.001852	7.567596
91.814000	3.837554	2.382691	0.000905	15.478249	0.001846	7.582763
91.834000	3.837554	2.386089	0.000902	15.500320	0.001841	7.593575
91.854000	3.837554	2.384905	0.000903	15.492631	0.001843	7.589808
91.874000	3.837554	2.381682	0.000905	15.471694	0.001847	7.579551
91.894000	3.837554	2.376272	0.000909	15.436546	0.001854	7.562332
91.914000	3.837554	2.382016	0.000905	15.473865	0.001847	7.580615
91.934000	3.837554	2.386850	0.000902	15.505267	0.001840	7.595998
91.954000	3.837554	2.375639	0.000909	15.432438	0.001855	7.560320
91.974000	3.837554	2.382286	0.000905	15.475613	0.001846	7.581471
91.994000	3.837554	2.383562	0.000904	15.483908	0.001845	7.585535
92.014000	3.837554	2.376660	0.000909	15.439068	0.001854	7.563568
92.034000	3.837554	2.385769	0.000903	15.498240	0.001842	7.592556
92.054000	3.837554	2.381979	0.000905	15.473622	0.001847	7.580496
92.074000	3.837554	2.386203	0.000902	15.501062	0.001841	7.593939
92.094000	3.837554	2.380347	0.000906	15.463017	0.001849	7.575300
92.114000	3.837554	2.378110	0.000908	15.448490	0.001852	7.568184
92.134000	3.837554	2.378288	0.000908	15.449644	0.001852	7.568749
92.154000	3.837554	2.377999	0.000908	15.447765	0.001852	7.567828
92.174000	3.837554	2.382067	0.000905	15.474194	0.001847	7.580776
92.194000	3.837554	2.372440	0.000911	15.411654	0.001860	7.550137
92.214000	3.837554	2.378047	0.000908	15.448076	0.001852	7.567981
92.234000	3.837554	2.379847	0.000907	15.459770	0.001850	7.573709
92.254000	3.837554	2.375183	0.000910	15.429474	0.001856	7.558867
92.274000	3.837554	2.380273	0.000906	15.462537	0.001849	7.575065
92.294000	3.837554	2.376378	0.000909	15.437237	0.001854	7.562671
92.314000	3.837554	2.376552	0.000909	15.438365	0.001854	7.563223
92.334000	3.837554	2.380963	0.000906	15.467022	0.001848	7.577262
92.354000	3.837554	2.377140	0.000908	15.442190	0.001853	7.565097
92.374000	3.837554	2.381056	0.000906	15.467627	0.001848	7.577559
92.394000	3.837554	2.375871	0.000909	15.433946	0.001855	7.561059
92.414000	3.837554	2.374294	0.000910	15.423701	0.001857	7.556040
92.434000	3.837554	2.378127	0.000908	15.448602	0.001852	7.568238
92.454000	3.837554	2.372700	0.000911	15.413342	0.001859	7.550964
92.474000	3.837554	2.379990	0.000906	15.460704	0.001849	7.574167
92.494000	3.837554	2.378772	0.000907	15.452789	0.001851	7.570290
92.514000	3.837554	2.375645	0.000909	15.432473	0.001855	7.560337
92.534000	3.837554	2.375626	0.000909	15.432350	0.001855	7.560277
92.554000	3.837554	2.377183	0.000908	15.442469	0.001853	7.565234
92.574000	3.837554	2.376374	0.000909	15.437208	0.001854	7.562657
92.594000	3.837554	2.376740	0.000909	15.439588	0.001854	7.563822
92.614000	3.837554	2.376227	0.000909	15.436257	0.001855	7.562191
92.634000	3.837554	2.378601	0.000907	15.451678	0.001851	7.569745
92.654000	3.837554	2.381442	0.000905	15.470132	0.001847	7.578786
92.674000	3.837554	2.381276	0.000906	15.469058	0.001848	7.578260
92.694000	3.837554	2.376831	0.000909	15.440182	0.001854	7.564113
92.714000	3.837554	2.375077	0.000910	15.428788	0.001856	7.558532
92.734000	3.837554	2.371106	0.000912	15.402988	0.001861	7.545892
92.754000	3.837554	2.375951	0.000909	15.434466	0.001855	7.561313
92.774000	3.837554	2.375647	0.000909	15.432490	0.001855	7.560345
92.794000	3.837554	2.379960	0.000906	15.460507	0.001849	7.574070
92.814000	3.837554	2.377053	0.000908	15.441624	0.001853	7.564820
92.834000	3.837554	2.381368	0.000906	15.469655	0.001848	7.578552
92.854000	3.837554	2.384166	0.000904	15.487829	0.001844	7.587456
92.874000	3.837554	2.378159	0.000908	15.448807	0.001852	7.568339
92.894000	3.837554	2.375837	0.000909	15.433724	0.001855	7.560950
92.914000	3.837554	2.377164	0.000908	15.442341	0.001853	7.565171
92.934000	3.837554	2.381309	0.000906	15.469272	0.001848	7.578365
92.954000	3.837635	2.381709	0.000905	15.471869	0.001847	7.579637
92.974000	3.837554	2.382859	0.000905	15.479341	0.001846	7.583297
92.994000	3.837554	2.388111	0.000901	15.513458	0.001838	7.600011
93.014000	3.837554	2.384717	0.000903	15.491405	0.001843	7.589208
93.034000	3.837554	2.383050	0.000904	15.480577	0.001845	7.583903
93.054000	3.837554	2.381864	0.000905	15.472877	0.001847	7.580131
93.074000	3.837554	2.384661	0.000903	15.491045	0.001843	7.589031
93.094000	3.837554	2.381147	0.000906	15.468216	0.001848	7.577847
93.114000	3.837554	2.387877	0.000901	15.511939	0.001839	7.599267
93.134000	3.837554	2.384268	0.000904	15.488492	0.001844	7.587780
93.154000	3.837554	2.381643	0.000905	15.471437	0.001847	7.579425
93.174000	3.837554	2.379656	0.000907	15.458533	0.001850	7.573104
93.194000	3.837554	2.381113	0.000906	15.467996	0.001848	7.577739
93.214000	3.837554	2.376069	0.000909	15.435232	0.001855	7.561688
93.234000	3.837554	2.379515	0.000907	15.457616	0.001850	7.572654
93.254000	3.837554	2.375474	0.000909	15.431362	0.001856	7.559792
93.274000	3.837554	2.382995	0.000904	15.480223	0.001845	7.583730
93.294000	3.837554	2.382235	0.000905	15.475288	0.001846	7.581312
93.314000	3.837554	2.386328	0.000902	15.501871	0.001841	7.594335
93.334000	3.837554	2.380224	0.000906	15.462223	0.001849	7.574911
93.354000	3.837554	2.374994	0.000910	15.428248	0.001856	7.558267
93.374000	3.837554	2.374777	0.000910	15.426834	0.001856	7.557575
93.394000	3.837554	2.375382	0.000909	15.430767	0.001856	7.559501
93.414000	3.837554	2.372833	0.000911	15.414210	0.001859	7.551390
93.434000	3.837554	2.375395	0.000909	15.430850	0.001856	7.559542
93.454000	3.837554	2.379607	0.000907	15.458213	0.001850	7.572947
93.474000	3.837554	2.376867	0.000908	15.440413	0.001854	7.564227
93.494000	3.837554	2.384016	0.000904	15.486855	0.001844	7.586979
93.514000	3.837554	2.384246	0.000904	15.488346	0.001844	7.587709
93.534000	3.837554	2.375645	0.000909	15.432473	0.001855	7.560337
93.554000	3.837554	2.374695	0.000910	15.426303	0.001857	7.557314
93.574000	3.837635	2.378325	0.000908	15.449884	0.001852	7.568867
93.594000	3.837554	2.378572	0.000907	15.451489	0.001851	7.569653
93.614000	3.837554	2.371443	0.000912	15.405179	0.001861	7.546965
93.634000	3.837635	2.388458	0.000901	15.515712	0.001838	7.601115
93.654000	3.837554	2.379879	0.000906	15.459981	0.001850	7.573813
93.674000	3.837554	2.379802	0.000907	15.459478	0.001850	7.573567
93.694000	3.837554	2.382598	0.000905	15.477644	0.001846	7.582466
93.714000	3.837554	2.379574	0.000907	15.457996	0.001850	7.572841
93.734000	3.837554	2.375415	0.000909	15.430982	0.001856	7.559606
93.754000	3.837554	2.379299	0.000907	15.456211	0.001850	7.571966
93.774000	3.837554	2.373265	0.000911	15.417012	0.001859	7.552762
93.794000	3.837554	2.377395	0.000908	15.443846	0.001853	7.565909
93.814000	3.837554	2.379221	0.000907	15.455708	0.001850	7.571720
93.834000	3.837554	2.381537	0.000905	15.470749	0.001847	7.579088
93.854000	3.837554	2.381118	0.000906	15.468027	0.001848	7.577755
93.874000	3.837554	2.382196	0.000905	15.475031	0.001846	7.581186
93.894000	3.837554	2.379101	0.000907	15.454923	0.001851	7.571335
93.914000	3.837554	2.386241	0.000902	15.501305	0.001841	7.594058
93.934000	3.837554	2.375877	0.000909	15.433981	0.001855	7.561076
93.954000	3.837554	2.382349	0.000905	15.476024	0.001846	7.581673
93.974000	3.837554	2.377860	0.000908	15.446862	0.001852	7.567386
93.994000	3.837635	2.371137	0.000912	15.403191	0.001862	7.545991
94.014000	3.837554	2.372914	0.000911	15.414733	0.001859	7.551646
94.034000	3.837554	2.378901	0.000907	15.453626	0.001851	7.570700
94.054000	3.837554	2.374536	0.000910	15.425269	0.001857	7.556808
94.074000	3.837635	2.372985	0.000911	15.415195	0.001859	7.551873
94.094000	3.837554	2.374625	0.000910	15.425849	0.001857	7.557092
94.114000	3.837554	2.379691	0.000907	15.458756	0.001850	7.573213
94.134000	3.837635	2.376863	0.000909	15.440387	0.001854	7.564214
94.154000	3.837554	2.384879	0.000903	15.492462	0.001843	7.589725
94.174000	3.837554	2.386126	0.000902	15.500562	0.001841	7.593694
94.194000	3.837554	2.384053	0.000904	15.487095	0.001844	7.587096
94.214000	3.837554	2.377124	0.000908	15.442084	0.001853	7.565045
94.234000	3.837554	2.377982	0.000908	15.447654	0.001852	7.567774
94.254000	3.837554	2.380279	0.000906	15.462580	0.001849	7.575086
94.274000	3.837554	2.379232	0.000907	15.455780	0.001850	7.571755
94.294000	3.837554	2.379504	0.000907	15.457545	0.001850	7.572619
94.314000	3.837554	2.378405	0.000907	15.450407	0.001852	7.569123
94.334000	3.837554	2.373890	0.000910	15.421073	0.001858	7.554752
94.354000	3.837554	2.372582	0.000911	15.412579	0.001859	7.550591
94.374000	3.837554	2.377734	0.000908	15.446043	0.001852	7.566985
94.394000	3.837554	2.371329	0.000912	15.404436	0.001861	7.546602
94.414000	3.837554	2.371876	0.000912	15.407989	0.001860	7.548342
94.434000	3.837554	2.372183	0.000912	15.409983	0.001860	7.549319
94.454000	3.837554	2.372568	0.000911	15.412485	0.001859	7.550545
94.474000	3.837554	2.378565	0.000907	15.451441	0.001851	7.569629
94.494000	3.837554	2.376579	0.000909	15.438542	0.001854	7.563310
94.514000	3.837554	2.379712	0.000907	15.458893	0.001850	7.573280
94.534000	3.837635	2.378431	0.000908	15.450575	0.001852	7.569205
94.554000	3.837554	2.382169	0.000905	15.474859	0.001846	7.581102
94.574000	3.837554	2.381249	0.000906	15.468881	0.001848	7.578173
94.594000	3.837554	2.382442	0.000905	15.476627	0.001846	7.581968
94.614000	3.837554	2.381920	0.000905	15.473240	0.001847	7.580308
94.634000	3.837554	2.381417	0.000905	15.469972	0.001848	7.578708
94.654000	3.837554	2.371807	0.000912	15.407546	0.001860	7.548125
94.674000	3.837635	2.373028	0.000911	15.415478	0.001859	7.552011
94.694000	3.837554	2.376239	0.000909	15.436337	0.001855	7.562230
94.714000	3.837554	2.368428	0.000914	15.385593	0.001865	7.537371
94.734000	3.837554	2.372422	0.000911	15.411539	0.001860	7.550082
94.754000	3.837554	2.373067	0.000911	15.415727	0.001859	7.552133
94.774000	3.837554	2.379972	0.000906	15.460581	0.001849	7.574107
94.794000	3.837554	2.369927	0.000913	15.395330	0.001863	7.542141
94.814000	3.837554	2.373506	0.000911	15.418577	0.001858	7.553529
94.834000	3.837554	2.380060	0.000906	15.461158	0.001849	7.574389
94.854000	3.837554	2.374355	0.000910	15.424095	0.001857	7.556233
94.874000	3.837554	2.375521	0.000909	15.431670	0.001855	7.559944
94.894000	3.837554	2.374089	0.000910	15.422367	0.001857	7.555386
94.914000	3.837554	2.380318	0.000906	15.462829	0.001849	7.575208
94.934000	3.837554	2.375510	0.000909	15.431599	0.001855	7.559909
94.954000	3.837554	2.376915	0.000908	15.440727	0.001854	7.564381
94.974000	3.837554	2.373693	0.000911	15.419794	0.001858	7.554125
94.994000	3.837554	2.370436	0.000913	15.398635	0.001862	7.543760
95.014000	3.837554	2.375351	0.000909	15.430568	0.001856	7.559403
95.034000	3.837554	2.375470	0.000909	15.431336	0.001856	7.559780
95.054000	3.837554	2.373594	0.000911	15.419154	0.001858	7.553812
95.074000	3.837554	2.373032	0.000911	15.415501	0.001859	7.552022
95.094000	3.837554	2.375522	0.000909	15.431679	0.001855	7.559948
95.114000	3.837635	2.372653	0.000911	15.413039	0.001859	7.550816
95.134000	3.837554	2.375704	0.000909	15.432861	0.001855	7.560527
95.154000	3.837635	2.373304	0.000911	15.417269	0.001859	7.552888
95.174000	3.837554	2.376101	0.000909	15.435437	0.001855	7.561789
95.194000	3.837554	2.367612	0.000915	15.380295	0.001866	7.534775
95.214000	3.837554	2.371464	0.000912	15.405313	0.001861	7.547031
95.234000	3.837554	2.375529	0.000909	15.431724	0.001855	7.559970
95.254000	3.837554	2.378191	0.000908	15.449016	0.001852	7.568441
95.274000	3.837635	2.376085	0.000909	15.435335	0.001855	7.561739
95.294000	3.837554	2.377979	0.000908	15.447639	0.001852	7.567767
95.314000	3.837554	2.367681	0.000915	15.380741	0.001866	7.534993
95.334000	3.837554	2.375175	0.000910	15.429422	0.001856	7.558842
95.354000	3.837554	2.377591	0.000908	15.445114	0.001853	7.566530
95.374000	3.837635	2.373462	0.000911	15.418291	0.001858	7.553389
95.394000	3.837554	2.366124	0.000916	15.370624	0.001868	7.530037
95.414000	3.837554	2.372376	0.000911	15.411242	0.001860	7.549936
95.434000	3.837554	2.369827	0.000913	15.394682	0.001863	7.541823
95.454000	3.837554	2.364877	0.000916	15.362526	0.001870	7.526070
95.474000	3.837554	2.370652	0.000913	15.400043	0.001862	7.544449
95.494000	3.837554	2.369249	0.000914	15.390923	0.001864	7.539982
95.514000	3.837554	2.369791	0.000913	15.394448	0.001863	7.541708
95.534000	3.837554	2.369503	0.000913	15.392574	0.001864	7.540790
95.554000	3.837554	2.367146	0.000915	15.377267	0.001867	7.533292
95.574000	3.837554	2.365695	0.000916	15.367836	0.001869	7.528671
95.594000	3.837554	2.367430	0.000915	15.379113	0.001866	7.534196
95.614000	3.837554	2.368601	0.000914	15.386719	0.001865	7.537922
95.634000	3.837554	2.371359	0.000912	15.404633	0.001861	7.546698
95.654000	3.837554	2.373595	0.000911	15.419160	0.001858	7.553815
95.674000	3.837554	2.370290	0.000913	15.397687	0.001863	7.543295
95.694000	3.837554	2.378988	0.000907	15.454194	0.001851	7.570978
95.714000	3.837554	2.372274	0.000912	15.410577	0.001860	7.549610
95.734000	3.837635	2.369679	0.000913	15.393719	0.001863	7.541352
95.754000	3.837554	2.375350	0.000909	15.430559	0.001856	7.559399
95.774000	3.837554	2.379476	0.000907	15.457362	0.001850	7.572530
95.794000	3.837554	2.375057	0.000910	15.428654	0.001856	7.558466
95.814000	3.837554	2.374473	0.000910	15.424864	0.001857	7.556609
95.834000	3.837554	2.374486	0.000910	15.424946	0.001857	7.556650
95.854000	3.837554	2.373326	0.000911	15.417412	0.001858	7.552958
95.874000	3.837554	2.376671	0.000909	15.439139	0.001854	7.563603
95.894000	3.837554	2.372010	0.000912	15.408863	0.001860	7.548770
95.914000	3.837554	2.377741	0.000908	15.446094	0.001852	7.567010
95.934000	3.837554	2.375995	0.000909	15.434752	0.001855	7.561453
95.954000	3.837554	2.371483	0.000912	15.405441	0.001861	7.547094
95.974000	3.837554	2.376477	0.000909	15.437882	0.001854	7.562987
95.994000	3.837554	2.377014	0.000908	15.441367	0.001853	7.564694
96.014000	3.837554	2.366927	0.000915	15.375839	0.001867	7.532592
96.034000	3.837554	2.374052	0.000910	15.422125	0.001857	7.555267
96.054000	3.837554	2.371027	0.000912	15.402474	0.001862	7.545640
96.074000	3.837554	2.368396	0.000914	15.385382	0.001865	7.537267
96.094000	3.837554	2.372479	0.000911	15.411908	0.001860	7.550262
96.114000	3.837554	2.368815	0.000914	15.388104	0.001865	7.538601
96.134000	3.837554	2.372745	0.000911	15.413639	0.001859	7.551110
96.154000	3.837554	2.373110	0.000911	15.416009	0.001859	7.552271
96.174000	3.837554	2.368427	0.000914	15.385585	0.001865	7.537366
96.194000	3.837554	2.369217	0.000914	15.390717	0.001864	7.539881
96.214000	3.837554	2.371839	0.000912	15.407749	0.001860	7.548225
96.234000	3.837554	2.370286	0.000913	15.397661	0.001863	7.543282
96.254000	3.837554	2.372627	0.000911	15.412867	0.001859	7.550732
96.274000	3.837635	2.371270	0.000912	15.404053	0.001861	7.546414
96.294000	3.837554	2.368881	0.000914	15.388538	0.001864	7.538813
96.314000	3.837554	2.374276	0.000910	15.423581	0.001857	7.555981
96.334000	3.837554	2.382032	0.000905	15.473965	0.001847	7.580664
96.354000	3.837554	2.379109	0.000907	15.454977	0.001851	7.571361
96.374000	3.837554	2.373893	0.000910	15.421093	0.001858	7.554762
96.394000	3.837554	2.371599	0.000912	15.406190	0.001861	7.547461
96.414000	3.837554	2.377070	0.000908	15.441735	0.001853	7.564875
96.434000	3.837554	2.378499	0.000907	15.451015	0.001851	7.569421
96.454000	3.837554	2.375639	0.000909	15.432436	0.001855	7.560319
96.474000	3.837554	2.380008	0.000906	15.460821	0.001849	7.574224
96.494000	3.837554	2.381674	0.000905	15.471643	0.001847	7.579526
96.514000	3.837635	2.381562	0.000905	15.470915	0.001847	7.579169
96.534000	3.837554	2.380806	0.000906	15.465999	0.001848	7.576761
96.554000	3.837554	2.383974	0.000904	15.486584	0.001844	7.586846
96.574000	3.837554	2.379312	0.000907	15.456299	0.001850	7.572009
96.594000	3.837554	2.371731	0.000912	15.407052	0.001861	7.547883
96.614000	3.837554	2.376508	0.000909	15.438082	0.001854	7.563085
96.634000	3.837554	2.384539	0.000903	15.490254	0.001843	7.588644
96.654000	3.837554	2.373163	0.000911	15.416349	0.001859	7.552438
96.674000	3.837554	2.377074	0.000908	15.441758	0.001853	7.564886
96.694000	3.837635	2.383306	0.000904	15.482240	0.001845	7.584717
96.714000	3.837554	2.381360	0.000906	15.469598	0.001848	7.578524
96.734000	3.837554	2.380559	0.000906	15.464400	0.001849	7.575978
96.754000	3.837554	2.377967	0.000908	15.447556	0.001852	7.567726
96.774000	3.837554	2.378284	0.000908	15.449616	0.001852	7.568735
96.794000	3.837554	2.378173	0.000908	15.448899	0.001852	7.568384
96.814000	3.837554	2.380049	0.000906	15.461086	0.001849	7.574355
96.834000	3.837554	2.372424	0.000911	15.411551	0.001860	7.550087
96.854000	3.837554	2.375010	0.000910	15.428351	0.001856	7.558318
96.874000	3.837554	2.378211	0.000908	15.449142	0.001852	7.568503
96.894000	3.837554	2.374125	0.000910	15.422602	0.001857	7.555501
96.914000	3.837554	2.373702	0.000911	15.419851	0.001858	7.554153
96.934000	3.837554	2.376780	0.000909	15.439847	0.001854	7.563950
96.954000	3.837635	2.373475	0.000911	15.418377	0.001858	7.553431
96.974000	3.837554	2.386346	0.000902	15.501988	0.001841	7.594392
96.994000	3.837554	2.379305	0.000907	15.456251	0.001850	7.571986
97.014000	3.837554	2.375230	0.000910	15.429782	0.001856	7.559019
97.034000	3.837554	2.375248	0.000910	15.429893	0.001856	7.559073
97.054000	3.837554	2.374120	0.000910	15.422567	0.001857	7.555484
97.074000	3.837635	2.375037	0.000910	15.428528	0.001856	7.558404
97.094000	3.837554	2.367882	0.000914	15.382049	0.001866	7.535634
97.114000	3.837554	2.372241	0.000912	15.410363	0.001860	7.549505
97.134000	3.837554	2.373779	0.000911	15.420357	0.001858	7.554401
97.154000	3.837554	2.380037	0.000906	15.461006	0.001849	7.574315
97.174000	3.837554	2.371987	0.000912	15.408712	0.001860	7.548696
97.194000	3.837554	2.370410	0.000913	15.398469	0.001862	7.543678
97.214000	3.837554	2.377224	0.000908	15.442735	0.001853	7.565364
97.234000	3.837554	2.377017	0.000908	15.441387	0.001853	7.564704
97.254000	3.837554	2.379817	0.000907	15.459575	0.001850	7.573614
97.274000	3.837554	2.373393	0.000911	15.417849	0.001858	7.553172
97.294000	3.837554	2.377462	0.000908	15.444280	0.001853	7.566121
97.314000	3.837554	2.372186	0.000912	15.410003	0.001860	7.549329
97.334000	3.837554	2.375838	0.000909	15.433727	0.001855	7.560951
97.354000	3.837554	2.375335	0.000910	15.430462	0.001856	7.559352
97.374000	3.837554	2.371137	0.000912	15.403188	0.001861	7.545990
97.394000	3.837554	2.371621	0.000912	15.406335	0.001861	7.547532
97.414000	3.837554	2.378044	0.000908	15.448056	0.001852	7.567971
97.434000	3.837554	2.383481	0.000904	15.483379	0.001845	7.585276
97.454000	3.837635	2.380472	0.000906	15.463831	0.001849	7.575699
97.474000	3.837554	2.374972	0.000910	15.428105	0.001856	7.558197
97.494000	3.837554	2.375811	0.000909	15.433555	0.001855	7.560867
97.514000	3.837554	2.375705	0.000909	15.432864	0.001855	7.560528
97.534000	3.837554	2.374825	0.000910	15.427146	0.001856	7.557727
97.554000	3.837554	2.374836	0.000910	15.427217	0.001856	7.557762
97.574000	3.837554	2.375940	0.000909	15.434392	0.001855	7.561277
97.594000	3.837554	2.373254	0.000911	15.416946	0.001859	7.552730
97.614000	3.837554	2.374686	0.000910	15.426243	0.001857	7.557285
97.634000	3.837554	2.376575	0.000909	15.438519	0.001854	7.563299
97.654000	3.837554	2.367460	0.000915	15.379304	0.001866	7.534289
97.674000	3.837554	2.376745	0.000909	15.439622	0.001854	7.563839
97.694000	3.837554	2.381954	0.000905	15.473460	0.001847	7.580416
97.714000	3.837554	2.379019	0.000907	15.454394	0.001851	7.571076
97.734000	3.837554	2.378100	0.000908	15.448425	0.001852	7.568152
97.754000	3.837554	2.375986	0.000909	15.434692	0.001855	7.561424
97.774000	3.837554	2.377398	0.000908	15.443866	0.001853	7.565918
97.794000	3.837554	2.370119	0.000913	15.396578	0.001863	7.542752
97.814000	3.837554	2.366671	0.000915	15.374177	0.001867	7.531778
97.834000	3.837554	2.368744	0.000914	15.387644	0.001865	7.538375
97.854000	3.837554	2.374286	0.000910	15.423650	0.001857	7.556014
97.874000	3.837554	2.367641	0.000915	15.380478	0.001866	7.534865
97.894000	3.837554	2.375951	0.000909	15.434461	0.001855	7.561311
97.914000	3.837554	2.378730	0.000907	15.452518	0.001851	7.570157
97.934000	3.837554	2.374582	0.000910	15.425569	0.001857	7.556955
97.954000	3.837554	2.371179	0.000912	15.403462	0.001861	7.546124
97.974000	3.837554	2.379002	0.000907	15.454283	0.001851	7.571021
97.994000	3.837554	2.373570	0.000911	15.418994	0.001858	7.553734
98.014000	3.837554	2.375659	0.000909	15.432567	0.001855	7.560383
98.034000	3.837635	2.374169	0.000910	15.422887	0.001857	7.555641
98.054000	3.837554	2.379937	0.000906	15.460355	0.001850	7.573996
98.074000	3.837554	2.369461	0.000913	15.392305	0.001864	7.540659
98.094000	3.837554	2.374544	0.000910	15.425324	0.001857	7.556834
98.114000	3.837554	2.379371	0.000907	15.456682	0.001850	7.572197
98.134000	3.837554	2.375186	0.000910	15.429494	0.001856	7.558877
98.154000	3.837554	2.377202	0.000908	15.442592	0.001853	7.565294
98.174000	3.837554	2.375797	0.000909	15.433461	0.001855	7.560821
98.194000	3.837554	2.377964	0.000908	15.447539	0.001852	7.567718
98.214000	3.837554	2.379983	0.000906	15.460652	0.001849	7.574142
98.234000	3.837554	2.376673	0.000909	15.439151	0.001854	7.563608
98.254000	3.837554	2.379777	0.000907	15.459318	0.001850	7.573488
98.274000	3.837554	2.373422	0.000911	15.418034	0.001858	7.553263
98.294000	3.837554	2.372205	0.000912	15.410131	0.001860	7.549392
98.314000	3.837554	2.371794	0.000912	15.407458	0.001861	7.548082
98.334000	3.837554	2.369366	0.000913	15.391686	0.001864	7.540355
98.354000	3.837635	2.369916	0.000913	15.395262	0.001863	7.542107
98.374000	3.837554	2.367305	0.000915	15.378299	0.001867	7.533797
98.394000	3.837554	2.373987	0.000910	15.421705	0.001858	7.555061
98.414000	3.837554	2.370641	0.000913	15.399972	0.001862	7.544414
98.434000	3.837554	2.377799	0.000908	15.446465	0.001852	7.567192
98.454000	3.837635	2.373422	0.000911	15.418037	0.001858	7.553265
98.474000	3.837554	2.375858	0.000909	15.433858	0.001855	7.561015
98.494000	3.837554	2.376765	0.000909	15.439753	0.001854	7.563903
98.514000	3.837554	2.374411	0.000910	15.424458	0.001857	7.556410
98.534000	3.837554	2.375659	0.000909	15.432567	0.001855	7.560383
98.554000	3.837635	2.372122	0.000912	15.409589	0.001860	7.549126
98.574000	3.837554	2.382900	0.000904	15.479606	0.001845	7.583427
98.594000	3.837554	2.376878	0.000908	15.440487	0.001854	7.564263
98.614000	3.837554	2.380005	0.000906	15.460801	0.001849	7.574215
98.634000	3.837554	2.377466	0.000908	15.444303	0.001853	7.566132
98.654000	3.837554	2.376201	0.000909	15.436086	0.001855	7.562107
98.674000	3.837635	2.376424	0.000909	15.437537	0.001854	7.562818
98.694000	3.837554	2.378971	0.000907	15.454080	0.001851	7.570922
98.714000	3.837554	2.378288	0.000908	15.449641	0.001852	7.568748
98.734000	3.837554	2.372093	0.000912	15.409400	0.001860	7.549033
98.754000	3.837554	2.372902	0.000911	15.414655	0.001859	7.551608
98.774000	3.837554	2.374333	0.000910	15.423953	0.001857	7.556163
98.794000	3.837554	2.380106	0.000906	15.461458	0.001849	7.574536
98.814000	3.837554	2.368783	0.000914	15.387901	0.001865	7.538501
98.834000	3.837635	2.370475	0.000913	15.398889	0.001862	7.543884
98.854000	3.837554	2.371115	0.000912	15.403051	0.001861	7.545923
98.874000	3.837554	2.373223	0.000911	15.416741	0.001859	7.552630
98.894000	3.837554	2.370575	0.000913	15.399540	0.001862	7.544203
98.914000	3.837635	2.368216	0.000914	15.384217	0.001865	7.536696
98.934000	3.837554	2.374926	0.000910	15.427803	0.001856	7.558049
98.954000	3.837554	2.372409	0.000911	15.411451	0.001860	7.550038
98.974000	3.837554	2.370323	0.000913	15.397904	0.001862	7.543401
98.994000	3.837554	2.374539	0.000910	15.425292	0.001857	7.556819
99.014000	3.837554	2.373700	0.000911	15.419840	0.001858	7.554148
99.034000	3.837554	2.375592	0.000909	15.432130	0.001855	7.560169
99.054000	3.837554	2.373557	0.000911	15.418914	0.001858	7.553694
99.074000	3.837554	2.371472	0.000912	15.405364	0.001861	7.547056
99.094000	3.837635	2.376530	0.000909	15.438225	0.001854	7.563155
99.114000	3.837554	2.374552	0.000910	15.425378	0.001857	7.556861
99.134000	3.837554	2.374786	0.000910	15.426897	0.001856	7.557605
99.154000	3.837554	2.369821	0.000913	15.394639	0.001863	7.541802
99.174000	3.837635	2.370852	0.000913	15.401340	0.001862	7.545085
99.194000	3.837554	2.371197	0.000912	15.403579	0.001861	7.546182
99.214000	3.837554	2.378149	0.000908	15.448745	0.001852	7.568308
99.234000	3.837554	2.376086	0.000909	15.435343	0.001855	7.561743
99.254000	3.837554	2.372061	0.000912	15.409192	0.001860	7.548931
99.274000	3.837554	2.370863	0.000912	15.401411	0.001862	7.545120
99.294000	3.837554	2.373294	0.000911	15.417200	0.001858	7.552855
99.314000	3.837554	2.373987	0.000910	15.421708	0.001858	7.555063
99.334000	3.837554	2.373158	0.000911	15.416321	0.001859	7.552424
99.354000	3.837554	2.374308	0.000910	15.423787	0.001857	7.556082
99.374000	3.837554	2.372750	0.000911	15.413667	0.001859	7.551124
99.394000	3.837554	2.368386	0.000914	15.385319	0.001865	7.537236
99.414000	3.837554	2.371200	0.000912	15.403602	0.001861	7.546193
99.434000	3.837554	2.370804	0.000913	15.401028	0.001862	7.544932
99.454000	3.837554	2.371599	0.000912	15.406192	0.001861	7.547462
99.474000	3.837554	2.371622	0.000912	15.406344	0.001861	7.547536
99.494000	3.837554	2.375298	0.000910	15.430222	0.001856	7.559234
99.514000	3.837554	2.369827	0.000913	15.394682	0.001863	7.541823
99.534000	3.837554	2.366670	0.000915	15.374174	0.001867	7.531776
99.554000	3.837554	2.375523	0.000909	15.431681	0.001855	7.559949
99.574000	3.837554	2.370980	0.000912	15.402171	0.001862	7.545492
99.594000	3.837635	2.374442	0.000910	15.424658	0.001857	7.556508
99.614000	3.837554	2.371977	0.000912	15.408649	0.001860	7.548665
99.634000	3.837554	2.365621	0.000916	15.367359	0.001869	7.528438
99.654000	3.837554	2.368824	0.000914	15.388164	0.001865	7.538630
99.674000	3.837554	2.366437	0.000915	15.372660	0.001868	7.531035
99.694000	3.837554	2.368672	0.000914	15.387179	0.001865	7.538147
99.714000	3.837554	2.372138	0.000912	15.409691	0.001860	7.549176
99.734000	3.837554	2.370811	0.000913	15.401074	0.001862	7.544955
99.754000	3.837554	2.377865	0.000908	15.446897	0.001852	7.567403
99.774000	3.837554	2.368239	0.000914	15.384362	0.001865	7.536768
99.794000	3.837554	2.371514	0.000912	15.405638	0.001861	7.547191
99.814000	3.837554	2.367732	0.000915	15.381072	0.001866	7.535156
99.834000	3.837554	2.374516	0.000910	15.425144	0.001857	7.556746
99.854000	3.837554	2.374550	0.000910	15.425364	0.001857	7.556854
99.874000	3.837554	2.371399	0.000912	15.404890	0.001861	7.546824
99.894000	3.837554	2.368694	0.000914	15.387321	0.001865	7.538217
99.914000	3.837554	2.366312	0.000915	15.371846	0.001868	7.530636
99.934000	3.837554	2.373252	0.000911	15.416932	0.001859	7.552723
99.954000	3.837554	2.375219	0.000910	15.429705	0.001856	7.558981
99.974000	3.837554	2.368294	0.000914	15.384725	0.001865	7.536945
99.994000	3.837554	2.378948	0.000907	15.453932	0.001851	7.570849
100.014000	3.837554	2.379170	0.000907	15.455374	0.001851	7.571556
100.034000	3.837554	2.372257	0.000912	15.410468	0.001860	7.549557
100.054000	3.837554	2.371469	0.000912	15.405347	0.001861	7.547048
100.074000	3.837554	2.371669	0.000912	15.406647	0.001861	7.547685
100.094000	3.837554	2.376639	0.000909	15.438933	0.001854	7.563502
100.114000	3.837554	2.371328	0.000912	15.404430	0.001861	7.546599
100.134000	3.837554	2.373667	0.000911	15.419628	0.001858	7.554044
100.154000	3.837554	2.370998	0.000912	15.402291	0.001862	7.545551
100.174000	3.837635	2.371215	0.000912	15.403699	0.001861	7.546241
100.194000	3.837554	2.369654	0.000913	15.393557	0.001863	7.541272
100.214000	3.837554	2.374774	0.000910	15.426814	0.001856	7.557565
100.234000	3.837554	2.378579	0.000907	15.451535	0.001851	7.569675
100.254000	3.837554	2.376391	0.000909	15.437323	0.001854	7.562713
100.274000	3.837554	2.382415	0.000905	15.476456	0.001846	7.581884
100.294000	3.837554	2.382302	0.000905	15.475719	0.001846	7.581523
100.314000	3.837554	2.374712	0.000910	15.426417	0.001857	7.557370
100.334000	3.837554	2.383668	0.000904	15.484593	0.001844	7.585870
100.354000	3.837554	2.380333	0.000906	15.462929	0.001849	7.575257
100.374000	3.837554	2.372991	0.000911	15.415235	0.001859	7.551892
100.394000	3.837554	2.379211	0.000907	15.455640	0.001850	7.571686
100.414000	3.837554	2.374563	0.000910	15.425446	0.001857	7.556895
100.434000	3.837554	2.367940	0.000914	15.382426	0.001866	7.535819
100.454000	3.837554	2.375011	0.000910	15.428357	0.001856	7.558320
100.474000	3.837554	2.375303	0.000910	15.430253	0.001856	7.559249
100.494000	3.837635	2.376689	0.000909	15.439256	0.001854	7.563660
100.514000	3.837635	2.373384	0.000911	15.417789	0.001858	7.553143
100.534000	3.837554	2.377644	0.000908	15.445463	0.001853	7.566701
100.554000	3.837635	2.373925	0.000910	15.421305	0.001858	7.554866
100.574000	3.837554	2.373183	0.000911	15.416481	0.001859	7.552502
100.594000	3.837554	2.374323	0.000910	15.423890	0.001857	7.556132
100.614000	3.837635	2.375941	0.000909	15.434401	0.001855	7.561281
100.634000	3.837554	2.374990	0.000910	15.428220	0.001856	7.558253
100.654000	3.837554	2.371171	0.000912	15.403413	0.001861	7.546101
100.674000	3.837554	2.375146	0.000910	15.429234	0.001856	7.558750
100.694000	3.837554	2.372663	0.000911	15.413105	0.001859	7.550848
100.714000	3.837554	2.367248	0.000915	15.377924	0.001867	7.533614
100.734000	3.837554	2.373006	0.000911	15.415330	0.001859	7.551938
100.754000	3.837554	2.370193	0.000913	15.397061	0.001863	7.542989
100.774000	3.837554	2.372029	0.000912	15.408986	0.001860	7.548831
100.794000	3.837635	2.372873	0.000911	15.414467	0.001859	7.551516
100.814000	3.837554	2.372033	0.000912	15.409012	0.001860	7.548843
100.834000	3.837554	2.366865	0.000915	15.375439	0.001867	7.532396
100.854000	3.837554	2.369122	0.000914	15.390103	0.001864	7.539580
100.874000	3.837554	2.370033	0.000913	15.396019	0.001863	7.542478
100.894000	3.837554	2.372109	0.000912	15.409503	0.001860	7.549084
100.914000	3.837554	2.374390	0.000910	15.424321	0.001857	7.556343
100.934000	3.837554	2.370513	0.000913	15.399138	0.001862	7.544006
100.954000	3.837554	2.366684	0.000915	15.374263	0.001867	7.531820
100.974000	3.837554	2.374933	0.000910	15.427848	0.001856	7.558071
100.994000	3.837554	2.373375	0.000911	15.417732	0.001858	7.553115
101.014000	3.837635	2.368282	0.000914	15.384642	0.001865	7.536905
101.034000	3.837554	2.372576	0.000911	15.412542	0.001859	7.550573
101.054000	3.837554	2.377747	0.000908	15.446131	0.001852	7.567028
101.074000	3.837554	2.374024	0.000910	15.421947	0.001857	7.555180
101.094000	3.837554	2.372095	0.000912	15.409414	0.001860	7.549040
101.114000	3.837554	2.374562	0.000910	15.425438	0.001857	7.556890
101.134000	3.837554	2.373286	0.000911	15.417149	0.001858	7.552830
101.154000	3.837635	2.374756	0.000910	15.426700	0.001857	7.557509
101.174000	3.837554	2.367121	0.000915	15.377105	0.001867	7.533212
101.194000	3.837554	2.372713	0.000911	15.413430	0.001859	7.551008
101.214000	3.837635	2.370568	0.000913	15.399492	0.001862	7.544179
101.234000	3.837554	2.372445	0.000911	15.411688	0.001860	7.550154
101.254000	3.837554	2.371604	0.000912	15.406224	0.001861	7.547477
101.274000	3.837554	2.371491	0.000912	15.405490	0.001861	7.547118
101.294000	3.837554	2.375148	0.000910	15.429245	0.001856	7.558756
101.314000	3.837554	2.366451	0.000915	15.372749	0.001868	7.531078
101.334000	3.837554	2.363156	0.000918	15.351347	0.001872	7.520593
101.354000	3.837554	2.370681	0.000913	15.400232	0.001862	7.544542
101.374000	3.837554	2.366592	0.000915	15.373669	0.001868	7.531529
101.394000	3.837554	2.366825	0.000915	15.375180	0.001867	7.532269
101.414000	3.837554	2.366524	0.000915	15.373226	0.001868	7.531312
101.434000	3.837554	2.370010	0.000913	15.395873	0.001863	7.542407
101.454000	3.837554	2.368700	0.000914	15.387361	0.001865	7.538237
101.474000	3.837554	2.366211	0.000916	15.371192	0.001868	7.530316
101.494000	3.837635	2.374074	0.000910	15.422267	0.001858	7.555337
101.514000	3.837554	2.367293	0.000915	15.378219	0.001867	7.533758
101.534000	3.837635	2.372636	0.000911	15.412930	0.001859	7.550763
101.554000	3.837635	2.367337	0.000915	15.378507	0.001867	7.533899
101.574000	3.837635	2.370722	0.000913	15.400494	0.001862	7.544671
101.594000	3.837635	2.373557	0.000911	15.418908	0.001858	7.553692
101.614000	3.837635	2.369841	0.000913	15.394770	0.001863	7.541866
101.634000	3.837635	2.367074	0.000915	15.376799	0.001867	7.533062
101.654000	3.837635	2.374534	0.000910	15.425258	0.001857	7.556802
101.674000	3.837635	2.366957	0.000915	15.376036	0.001867	7.532689
101.694000	3.837635	2.369211	0.000914	15.390677	0.001864	7.539861
101.714000	3.837635	2.368236	0.000914	15.384342	0.001865	7.536758
101.734000	3.837635	2.372100	0.000912	15.409446	0.001860	7.549056
101.754000	3.837635	2.375592	0.000909	15.432133	0.001855	7.560170
101.774000	3.837635	2.373768	0.000911	15.420279	0.001858	7.554363
101.794000	3.837635	2.365871	0.000916	15.368981	0.001869	7.529233
101.814000	3.837635	2.368661	0.000914	15.387107	0.001865	7.538112
101.834000	3.837635	2.370569	0.000913	15.399503	0.001862	7.544185
101.854000	3.837635	2.371356	0.000912	15.404616	0.001861	7.546690
101.874000	3.837635	2.364602	0.000917	15.360736	0.001870	7.525193
101.894000	3.837635	2.377055	0.000908	15.441633	0.001854	7.564824
101.914000	3.837635	2.373038	0.000911	15.415541	0.001859	7.552042
101.934000	3.837635	2.376592	0.000909	15.438628	0.001854	7.563352
101.954000	3.837635	2.375885	0.000909	15.434032	0.001855	7.561101
101.974000	3.837635	2.371973	0.000912	15.408623	0.001860	7.548653
101.994000	3.837635	2.369700	0.000913	15.393856	0.001863	7.541419
102.014000	3.837635	2.375004	0.000910	15.428308	0.001856	7.558297
102.034000	3.837635	2.374187	0.000910	15.423007	0.001857	7.555700
102.054000	3.837635	2.369282	0.000914	15.391143	0.001864	7.540089
102.074000	3.837635	2.370690	0.000913	15.400289	0.001862	7.544570
102.094000	3.837635	2.371666	0.000912	15.406627	0.001861	7.547675
102.114000	3.837635	2.370564	0.000913	15.399469	0.001862	7.544168
102.134000	3.837635	2.368613	0.000914	15.386796	0.001865	7.537960
102.154000	3.837635	2.372625	0.000911	15.412856	0.001859	7.550727
102.174000	3.837635	2.370347	0.000913	15.398058	0.001863	7.543477
102.194000	3.837635	2.369433	0.000913	15.392123	0.001864	7.540569
102.214000	3.837635	2.371647	0.000912	15.406501	0.001861	7.547613
102.234000	3.837635	2.367055	0.000915	15.376676	0.001867	7.533002
102.254000	3.837635	2.364113	0.000917	15.357559	0.001871	7.523637
102.274000	3.837635	2.367035	0.000915	15.376545	0.001867	7.532938
102.294000	3.837635	2.368810	0.000914	15.388075	0.001865	7.538587
102.314000	3.837635	2.376219	0.000909	15.436203	0.001855	7.562164
102.334000	3.837635	2.371344	0.000912	15.404533	0.001861	7.546649
102.354000	3.837635	2.371235	0.000912	15.403825	0.001861	7.546302
102.374000	3.837635	2.366828	0.000915	15.375197	0.001867	7.532277
102.394000	3.837635	2.368139	0.000914	15.383714	0.001866	7.536450
102.414000	3.837635	2.371743	0.000912	15.407129	0.001861	7.547921
102.434000	3.837635	2.368219	0.000914	15.384234	0.001865	7.536705
102.454000	3.837635	2.374697	0.000910	15.426315	0.001857	7.557320
102.474000	3.837635	2.368130	0.000914	15.383660	0.001866	7.536423
102.494000	3.837635	2.379036	0.000907	15.454506	0.001851	7.571131
102.514000	3.837635	2.373830	0.000911	15.420688	0.001858	7.554563
102.534000	3.837635	2.376675	0.000909	15.439168	0.001854	7.563617
102.554000	3.837635	2.373043	0.000911	15.415572	0.001859	7.552057
102.574000	3.837635	2.375247	0.000910	15.429891	0.001856	7.559072
102.594000	3.837635	2.376103	0.000909	15.435452	0.001855	7.561796
102.614000	3.837635	2.372449	0.000911	15.411711	0.001860	7.550165
102.634000	3.837635	2.372004	0.000912	15.408820	0.001860	7.548749
102.654000	3.837635	2.376514	0.000909	15.438119	0.001854	7.563103
102.674000	3.837635	2.375638	0.000909	15.432430	0.001855	7.560316
102.694000	3.837635	2.372386	0.000912	15.411305	0.001860	7.549967
102.714000	3.837635	2.373535	0.000911	15.418768	0.001858	7.553623
102.734000	3.837635	2.371882	0.000912	15.408032	0.001860	7.548363
102.754000	3.837635	2.374361	0.000910	15.424135	0.001857	7.556252
102.774000	3.837635	2.378721	0.000907	15.452461	0.001851	7.570129
102.794000	3.837635	2.374923	0.000910	15.427783	0.001856	7.558039
102.814000	3.837635	2.372470	0.000911	15.411848	0.001860	7.550233
102.834000	3.837635	2.373591	0.000911	15.419131	0.001858	7.553801
102.854000	3.837635	2.370189	0.000913	15.397033	0.001863	7.542975
102.874000	3.837635	2.365763	0.000916	15.368279	0.001869	7.528888
102.894000	3.837635	2.373575	0.000911	15.419031	0.001858	7.553752
102.914000	3.837635	2.368531	0.000914	15.386265	0.001865	7.537699
102.934000	3.837635	2.369221	0.000914	15.390743	0.001864	7.539893
102.954000	3.837635	2.368372	0.000914	15.385231	0.001865	7.537193
102.974000	3.837635	2.364095	0.000917	15.357445	0.001871	7.523581
102.994000	3.837635	2.378044	0.000908	15.448059	0.001852	7.567972
103.014000	3.837635	2.371795	0.000912	15.407463	0.001861	7.548085
103.034000	3.837635	2.375784	0.000909	15.433378	0.001855	7.560780
103.054000	3.837635	2.372161	0.000912	15.409843	0.001860	7.549250
103.074000	3.837635	2.368959	0.000914	15.389044	0.001864	7.539061
103.094000	3.837635	2.375717	0.000909	15.432944	0.001855	7.560568
103.114000	3.837635	2.377710	0.000908	15.445888	0.001853	7.566909
103.134000	3.837635	2.373298	0.000911	15.417229	0.001859	7.552869
103.154000	3.837635	2.367208	0.000915	15.377667	0.001867	7.533488
103.174000	3.837635	2.373580	0.000911	15.419060	0.001858	7.553766
103.194000	3.837635	2.374387	0.000910	15.424301	0.001857	7.556333
103.214000	3.837635	2.367589	0.000915	15.380144	0.001866	7.534701
103.234000	3.837635	2.369335	0.000914	15.391483	0.001864	7.540256
103.254000	3.837635	2.363165	0.000918	15.351401	0.001872	7.520620
103.274000	3.837635	2.367642	0.000915	15.380489	0.001866	7.534870
103.294000	3.837635	2.372213	0.000912	15.410180	0.001860	7.549415
103.314000	3.837635	2.369435	0.000913	15.392134	0.001864	7.540575
103.334000	3.837635	2.370425	0.000913	15.398566	0.001862	7.543726
103.354000	3.837635	2.372970	0.000911	15.415095	0.001859	7.551824
103.374000	3.837635	2.369734	0.000913	15.394076	0.001863	7.541526
103.394000	3.837635	2.370304	0.000913	15.397781	0.001863	7.543341
103.414000	3.837635	2.375155	0.000910	15.429294	0.001856	7.558779
103.434000	3.837635	2.371589	0.000912	15.406127	0.001861	7.547430
103.454000	3.837635	2.379423	0.000907	15.457019	0.001850	7.572362
103.474000	3.837635	2.378168	0.000908	15.448865	0.001852	7.568367
103.494000	3.837635	2.374707	0.000910	15.426383	0.001857	7.557353
103.514000	3.837635	2.372790	0.000911	15.413927	0.001859	7.551251
103.534000	3.837635	2.371601	0.000912	15.406207	0.001861	7.547469
103.554000	3.837635	2.368029	0.000914	15.383003	0.001866	7.536101
103.574000	3.837635	2.374948	0.000910	15.427948	0.001856	7.558120
103.594000	3.837635	2.375531	0.000909	15.431733	0.001856	7.559974
103.614000	3.837635	2.371214	0.000912	15.403690	0.001861	7.546236
103.634000	3.837635	2.375250	0.000910	15.429911	0.001856	7.559082
103.654000	3.837635	2.373151	0.000911	15.416272	0.001859	7.552400
103.674000	3.837635	2.373260	0.000911	15.416983	0.001859	7.552749
103.694000	3.837635	2.376550	0.000909	15.438354	0.001854	7.563218
103.714000	3.837635	2.378524	0.000907	15.451178	0.001852	7.569500
103.734000	3.837635	2.374772	0.000910	15.426806	0.001857	7.557561
103.754000	3.837635	2.378608	0.000907	15.451724	0.001851	7.569768
103.774000	3.837635	2.370892	0.000913	15.401597	0.001862	7.545211
103.794000	3.837635	2.374866	0.000910	15.427414	0.001856	7.557859
103.814000	3.837635	2.366654	0.000915	15.374071	0.001868	7.531726
103.834000	3.837635	2.374722	0.000910	15.426477	0.001857	7.557400
103.854000	3.837635	2.372132	0.000912	15.409654	0.001860	7.549158
103.874000	3.837635	2.375428	0.000909	15.431065	0.001856	7.559647
103.894000	3.837635	2.377324	0.000908	15.443383	0.001853	7.565682
103.914000	3.837635	2.367682	0.000915	15.380743	0.001866	7.534995
103.934000	3.837635	2.373326	0.000911	15.417412	0.001859	7.552958
103.954000	3.837635	2.375397	0.000910	15.430867	0.001856	7.559550
103.974000	3.837635	2.371605	0.000912	15.406230	0.001861	7.547480
103.994000	3.837635	2.379844	0.000907	15.459750	0.001850	7.573700
104.014000	3.837635	2.378420	0.000908	15.450504	0.001852	7.569170
104.034000	3.837635	2.373797	0.000911	15.420471	0.001858	7.554457
104.054000	3.837635	2.368839	0.000914	15.388264	0.001865	7.538679
104.074000	3.837635	2.373759	0.000911	15.420222	0.001858	7.554335
104.094000	3.837635	2.372614	0.000911	15.412785	0.001860	7.550692
104.114000	3.837635	2.368756	0.000914	15.387724	0.001865	7.538414
104.134000	3.837635	2.373236	0.000911	15.416826	0.001859	7.552672
104.154000	3.837635	2.372474	0.000911	15.411879	0.001860	7.550248
104.174000	3.837635	2.373525	0.000911	15.418706	0.001858	7.553592
104.194000	3.837635	2.369814	0.000913	15.394593	0.001863	7.541780
104.214000	3.837635	2.370236	0.000913	15.397335	0.001863	7.543123
104.234000	3.837635	2.368143	0.000914	15.383740	0.001866	7.536462
104.254000	3.837635	2.367412	0.000915	15.378993	0.001867	7.534137
104.274000	3.837635	2.362244	0.000918	15.345418	0.001874	7.517689
104.294000	3.837635	2.373893	0.000911	15.421096	0.001858	7.554763
104.314000	3.837635	2.371043	0.000912	15.402582	0.001862	7.545693
104.334000	3.837635	2.372802	0.000911	15.414010	0.001859	7.551292
104.354000	3.837635	2.369815	0.000913	15.394605	0.001863	7.541785
104.374000	3.837635	2.363765	0.000917	15.355303	0.001871	7.522531
104.394000	3.837635	2.365406	0.000916	15.365960	0.001869	7.527752
104.414000	3.837635	2.369426	0.000913	15.392077	0.001864	7.540547
104.434000	3.837635	2.375310	0.000910	15.430299	0.001856	7.559272
104.454000	3.837635	2.374018	0.000910	15.421905	0.001858	7.555159
104.474000	3.837635	2.369282	0.000914	15.391137	0.001864	7.540087
104.494000	3.837635	2.366458	0.000915	15.372795	0.001868	7.531101
104.514000	3.837635	2.374421	0.000910	15.424527	0.001857	7.556444
104.534000	3.837635	2.375426	0.000909	15.431050	0.001856	7.559640
104.554000	3.837635	2.375068	0.000910	15.428728	0.001856	7.558502
104.574000	3.837635	2.375265	0.000910	15.430008	0.001856	7.559129
104.594000	3.837635	2.380987	0.000906	15.467176	0.001848	7.577338
104.614000	3.837635	2.380620	0.000906	15.464797	0.001849	7.576172
104.634000	3.837635	2.375018	0.000910	15.428403	0.001856	7.558343
104.654000	3.837635	2.374619	0.000910	15.425812	0.001857	7.557074
104.674000	3.837635	2.373819	0.000911	15.420611	0.001858	7.554526
104.694000	3.837635	2.369607	0.000913	15.393254	0.001864	7.541123
104.714000	3.837635	2.370383	0.000913	15.398295	0.001863	7.543593
104.734000	3.837635	2.362836	0.000918	15.349268	0.001873	7.519575
104.754000	3.837635	2.366264	0.000916	15.371538	0.001868	7.530485
104.774000	3.837635	2.370286	0.000913	15.397661	0.001863	7.543282
104.794000	3.837635	2.365727	0.000916	15.368045	0.001869	7.528774
104.814000	3.837635	2.373421	0.000911	15.418026	0.001858	7.553259
104.834000	3.837635	2.370067	0.000913	15.396239	0.001863	7.542586
104.854000	3.837635	2.373267	0.000911	15.417029	0.001859	7.552771
104.874000	3.837635	2.368395	0.000914	15.385376	0.001865	7.537264
104.894000	3.837635	2.370201	0.000913	15.397110	0.001863	7.543012
104.914000	3.837635	2.372730	0.000911	15.413539	0.001859	7.551061
104.934000	3.837635	2.376616	0.000909	15.438785	0.001854	7.563429
104.954000	3.837635	2.370176	0.000913	15.396947	0.001863	7.542933
104.974000	3.837635	2.367088	0.000915	15.376890	0.001867	7.533107
104.994000	3.837635	2.371902	0.000912	15.408160	0.001860	7.548426
105.014000	3.837635	2.376726	0.000909	15.439496	0.001854	7.563777
105.034000	3.837635	2.372400	0.000912	15.411397	0.001860	7.550012
105.054000	3.837635	2.373453	0.000911	15.418237	0.001858	7.553363
105.074000	3.837635	2.376797	0.000909	15.439962	0.001854	7.564006
105.094000	3.837635	2.369671	0.000913	15.393665	0.001863	7.541325
105.114000	3.837635	2.371971	0.000912	15.408612	0.001860	7.548647
105.134000	3.837635	2.374914	0.000910	15.427728	0.001856	7.558013
105.154000	3.837635	2.374216	0.000910	15.423190	0.001857	7.555789
105.174000	3.837635	2.375265	0.000910	15.430005	0.001856	7.559128
105.194000	3.837635	2.374811	0.000910	15.427057	0.001857	7.557684
105.214000	3.837635	2.369059	0.000914	15.389695	0.001864	7.539380
105.234000	3.837635	2.369783	0.000913	15.394393	0.001863	7.541682
105.254000	3.837635	2.378222	0.000908	15.449213	0.001852	7.568538
105.274000	3.837635	2.374355	0.000910	15.424092	0.001857	7.556231
105.294000	3.837635	2.370309	0.000913	15.397809	0.001863	7.543355
105.314000	3.837635	2.371464	0.000912	15.405313	0.001861	7.547031
105.334000	3.837635	2.377662	0.000908	15.445580	0.001853	7.566758
105.354000	3.837635	2.371604	0.000912	15.406227	0.001861	7.547479
105.374000	3.837635	2.373513	0.000911	15.418623	0.001858	7.553552
105.394000	3.837635	2.379578	0.000907	15.458025	0.001850	7.572854
105.414000	3.837635	2.375098	0.000910	15.428920	0.001856	7.558596
105.434000	3.837635	2.375391	0.000910	15.430825	0.001856	7.559529
105.454000	3.837635	2.372296	0.000912	15.410720	0.001860	7.549680
105.474000	3.837635	2.372500	0.000911	15.412048	0.001860	7.550331
105.494000	3.837635	2.371425	0.000912	15.405059	0.001861	7.546907
105.514000	3.837635	2.373023	0.000911	15.415441	0.001859	7.551993
105.534000	3.837635	2.371737	0.000912	15.407086	0.001861	7.547900
105.554000	3.837635	2.371736	0.000912	15.407084	0.001861	7.547899
105.574000	3.837635	2.369085	0.000914	15.389858	0.001864	7.539460
105.594000	3.837635	2.375964	0.000909	15.434549	0.001855	7.561354
105.614000	3.837635	2.370509	0.000913	15.399112	0.001862	7.543993
105.634000	3.837635	2.372971	0.000911	15.415104	0.001859	7.551828
105.654000	3.837635	2.371403	0.000912	15.404921	0.001861	7.546839
105.674000	3.837635	2.371263	0.000912	15.404007	0.001861	7.546392
105.694000	3.837635	2.369802	0.000913	15.394516	0.001863	7.541742
105.714000	3.837635	2.373852	0.000911	15.420828	0.001858	7.554632
105.734000	3.837635	2.374158	0.000910	15.422816	0.001857	7.555606
105.754000	3.837635	2.373106	0.000911	15.415984	0.001859	7.552259
105.774000	3.837635	2.371889	0.000912	15.408078	0.001860	7.548386
105.794000	3.837635	2.376420	0.000909	15.437511	0.001854	7.562805
105.814000	3.837635	2.374595	0.000910	15.425655	0.001857	7.556997
105.834000	3.837635	2.373611	0.000911	15.419260	0.001858	7.553864
105.854000	3.837635	2.373959	0.000910	15.421522	0.001858	7.554972
105.874000	3.837635	2.376200	0.000909	15.436080	0.001855	7.562104
105.894000	3.837635	2.370780	0.000913	15.400874	0.001862	7.544857
105.914000	3.837635	2.371078	0.000912	15.402808	0.001862	7.545804
105.934000	3.837635	2.371366	0.000912	15.404676	0.001861	7.546719
105.954000	3.837635	2.370294	0.000913	15.397715	0.001863	7.543309
105.974000	3.837635	2.368161	0.000914	15.383857	0.001866	7.536520
105.994000	3.837635	2.374133	0.000910	15.422656	0.001857	7.555527
106.014000	3.837635	2.369493	0.000913	15.392514	0.001864	7.540761
106.034000	3.837635	2.370219	0.000913	15.397230	0.001863	7.543071
106.054000	3.837635	2.368059	0.000914	15.383194	0.001866	7.536195
106.074000	3.837635	2.375576	0.000909	15.432024	0.001856	7.560117
106.094000	3.837635	2.372418	0.000911	15.411514	0.001860	7.550069
106.114000	3.837635	2.367112	0.000915	15.377045	0.001867	7.533183
106.134000	3.837635	2.365829	0.000916	15.368710	0.001869	7.529100
106.154000	3.837635	2.374152	0.000910	15.422776	0.001857	7.555586
106.174000	3.837635	2.372616	0.000911	15.412796	0.001860	7.550697
106.194000	3.837635	2.373724	0.000911	15.419994	0.001858	7.554223
106.214000	3.837635	2.368174	0.000914	15.383942	0.001866	7.536562
106.234000	3.837635	2.373359	0.000911	15.417623	0.001859	7.553062
106.254000	3.837635	2.369598	0.000913	15.393191	0.001864	7.541093
106.274000	3.837635	2.369847	0.000913	15.394810	0.001863	7.541886
106.294000	3.837635	2.368099	0.000914	15.383457	0.001866	7.536324
106.314000	3.837635	2.364792	0.000917	15.361975	0.001870	7.525800
106.334000	3.837635	2.364960	0.000916	15.363066	0.001870	7.526335
106.354000	3.837635	2.364750	0.000917	15.361698	0.001870	7.525664
106.374000	3.837635	2.372864	0.000911	15.414410	0.001859	7.551488
106.394000	3.837635	2.372110	0.000912	15.409509	0.001860	7.549087
106.414000	3.837635	2.368280	0.000914	15.384634	0.001865	7.536900
106.434000	3.837635	2.372052	0.000912	15.409134	0.001860	7.548903
106.454000	3.837635	2.365909	0.000916	15.369227	0.001869	7.529353
106.474000	3.837635	2.369532	0.000913	15.392765	0.001864	7.540884
106.494000	3.837635	2.368750	0.000914	15.387684	0.001865	7.538395
106.514000	3.837635	2.370492	0.000913	15.399003	0.001862	7.543940
106.534000	3.837635	2.366286	0.000916	15.371675	0.001868	7.530552
106.554000	3.837635	2.372228	0.000912	15.410277	0.001860	7.549463
106.574000	3.837635	2.366828	0.000915	15.375200	0.001867	7.532279
106.594000	3.837635	2.371738	0.000912	15.407095	0.001861	7.547904
106.614000	3.837635	2.371764	0.000912	15.407266	0.001861	7.547988
106.634000	3.837635	2.372604	0.000911	15.412722	0.001860	7.550661
106.654000	3.837635	2.371832	0.000912	15.407703	0.001861	7.548202
106.674000	3.837635	2.372205	0.000912	15.410131	0.001860	7.549392
106.694000	3.837635	2.376683	0.000909	15.439219	0.001854	7.563642
106.714000	3.837635	2.376349	0.000909	15.437051	0.001854	7.562580
106.734000	3.837635	2.372792	0.000911	15.413941	0.001859	7.551258
106.754000	3.837635	2.368616	0.000914	15.386813	0.001865	7.537968
106.774000	3.837635	2.375150	0.000910	15.429259	0.001856	7.558763
106.794000	3.837635	2.377397	0.000908	15.443858	0.001853	7.565914
106.814000	3.837635	2.367647	0.000915	15.380518	0.001866	7.534884
106.834000	3.837635	2.373247	0.000911	15.416898	0.001859	7.552707
106.854000	3.837635	2.364378	0.000917	15.359282	0.001871	7.524481
106.874000	3.837635	2.371154	0.000912	15.403302	0.001861	7.546046
106.894000	3.837635	2.370515	0.000913	15.399152	0.001862	7.544013
106.914000	3.837635	2.374949	0.000910	15.427951	0.001856	7.558122
106.934000	3.837635	2.364186	0.000917	15.358039	0.001871	7.523872
106.954000	3.837635	2.365233	0.000916	15.364840	0.001869	7.527204
106.974000	3.837635	2.370909	0.000912	15.401708	0.001862	7.545265
106.994000	3.837635	2.372910	0.000911	15.414710	0.001859	7.551635
107.014000	3.837635	2.373018	0.000911	15.415410	0.001859	7.551978
107.034000	3.837635	2.367218	0.000915	15.377730	0.001867	7.533518
107.054000	3.837635	2.372064	0.000912	15.409214	0.001860	7.548943
107.074000	3.837635	2.374257	0.000910	15.423461	0.001857	7.555922
107.094000	3.837635	2.366989	0.000915	15.376245	0.001867	7.532791
107.114000	3.837635	2.368209	0.000914	15.384168	0.001865	7.536672
107.134000	3.837635	2.370096	0.000913	15.396430	0.001863	7.542679
107.154000	3.837635	2.378882	0.000907	15.453500	0.001851	7.570638
107.174000	3.837635	2.374814	0.000910	15.427080	0.001857	7.557695
107.194000	3.837635	2.373525	0.000911	15.418706	0.001858	7.553592
107.214000	3.837635	2.370609	0.000913	15.399760	0.001862	7.544311
107.234000	3.837635	2.372955	0.000911	15.414998	0.001859	7.551776
107.254000	3.837635	2.376619	0.000909	15.438802	0.001854	7.563437
107.274000	3.837635	2.369886	0.000913	15.395065	0.001863	7.542011
107.294000	3.837635	2.368334	0.000914	15.384982	0.001865	7.537071
107.314000	3.837635	2.367972	0.000914	15.382631	0.001866	7.535920
107.334000	3.837635	2.375868	0.000909	15.433921	0.001855	7.561046
107.354000	3.837635	2.373258	0.000911	15.416972	0.001859	7.552743
107.374000	3.837635	2.379907	0.000907	15.460164	0.001850	7.573903
107.394000	3.837635	2.370439	0.000913	15.398658	0.001862	7.543771
107.414000	3.837635	2.375569	0.000909	15.431979	0.001856	7.560095
107.434000	3.837635	2.376549	0.000909	15.438348	0.001854	7.563215
107.454000	3.837635	2.375863	0.000909	15.433892	0.001855	7.561032
107.474000	3.837635	2.373797	0.000911	15.420471	0.001858	7.554457
107.494000	3.837635	2.371213	0.000912	15.403685	0.001861	7.546234
107.514000	3.837635	2.370302	0.000913	15.397764	0.001863	7.543333
107.534000	3.837635	2.373567	0.000911	15.418977	0.001858	7.553725
107.554000	3.837635	2.372515	0.000911	15.412142	0.001860	7.550377
107.574000	3.837635	2.369828	0.000913	15.394688	0.001863	7.541826
107.594000	3.837635	2.375612	0.000909	15.432258	0.001855	7.560232
107.614000	3.837635	2.372088	0.000912	15.409369	0.001860	7.549018
107.634000	3.837635	2.368860	0.000914	15.388398	0.001865	7.538745
107.654000	3.837635	2.373590	0.000911	15.419128	0.001858	7.553799
107.674000	3.837635	2.371035	0.000912	15.402525	0.001862	7.545665
107.694000	3.837635	2.370761	0.000913	15.400751	0.001862	7.544796
107.714000	3.837635	2.372990	0.000911	15.415230	0.001859	7.551889
107.734000	3.837635	2.367783	0.000915	15.381400	0.001866	7.535316
107.754000	3.837635	2.374180	0.000910	15.422956	0.001857	7.555674
107.774000	3.837635	2.372804	0.000911	15.414019	0.001859	7.551296
107.794000	3.837635	2.376646	0.000909	15.438976	0.001854	7.563523
107.814000	3.837635	2.373819	0.000911	15.420616	0.001858	7.554528
107.834000	3.837635	2.370827	0.000913	15.401177	0.001862	7.545005
107.854000	3.837635	2.377936	0.000908	15.447359	0.001852	7.567630
107.874000	3.837635	2.378144	0.000908	15.448707	0.001852	7.568290
107.894000	3.837635	2.373507	0.000911	15.418589	0.001858	7.553535
107.914000	3.837635	2.371537	0.000912	15.405790	0.001861	7.547265
107.934000	3.837635	2.376383	0.000909	15.437271	0.001854	7.562687
107.954000	3.837635	2.378912	0.000907	15.453700	0.001851	7.570736
107.974000	3.837635	2.375425	0.000909	15.431045	0.001856	7.559637
107.994000	3.837635	2.374737	0.000910	15.426577	0.001857	7.557449
108.014000	3.837635	2.372708	0.000911	15.413399	0.001859	7.550992
108.034000	3.837635	2.378512	0.000907	15.451098	0.001852	7.569461
108.054000	3.837635	2.375958	0.000909	15.434509	0.001855	7.561334
108.074000	3.837635	2.376107	0.000909	15.435477	0.001855	7.561809
108.094000	3.837635	2.373011	0.000911	15.415367	0.001859	7.551957
108.114000	3.837635	2.370585	0.000913	15.399606	0.001862	7.544235
108.134000	3.837635	2.373786	0.000911	15.420399	0.001858	7.554422
108.154000	3.837635	2.378298	0.000908	15.449707	0.001852	7.568780
108.174000	3.837635	2.374808	0.000910	15.427037	0.001857	7.557674
108.194000	3.837635	2.372146	0.000912	15.409746	0.001860	7.549203
108.214000	3.837635	2.372947	0.000911	15.414950	0.001859	7.551752
108.234000	3.837635	2.373735	0.000911	15.420071	0.001858	7.554261
108.254000	3.837635	2.372051	0.000912	15.409126	0.001860	7.548899
108.274000	3.837635	2.374749	0.000910	15.426657	0.001857	7.557488
108.294000	3.837635	2.372451	0.000911	15.411728	0.001860	7.550174
108.314000	3.837635	2.374665	0.000910	15.426106	0.001857	7.557218
108.334000	3.837635	2.377342	0.000908	15.443498	0.001853	7.565738
108.354000	3.837635	2.375526	0.000909	15.431704	0.001856	7.559960
108.374000	3.837635	2.374756	0.000910	15.426700	0.001857	7.557509
108.394000	3.837635	2.376493	0.000909	15.437982	0.001854	7.563036
108.414000	3.837635	2.375329	0.000910	15.430422	0.001856	7.559332
108.434000	3.837635	2.367691	0.000915	15.380803	0.001866	7.535024
108.454000	3.837635	2.372422	0.000911	15.411539	0.001860	7.550082
108.474000	3.837635	2.368063	0.000914	15.383223	0.001866	7.536209
108.494000	3.837635	2.367726	0.000915	15.381035	0.001866	7.535137
108.514000	3.837635	2.365903	0.000916	15.369193	0.001869	7.529336
108.534000	3.837635	2.368387	0.000914	15.385325	0.001865	7.537239
108.554000	3.837635	2.370148	0.000913	15.396764	0.001863	7.542843
108.574000	3.837635	2.371297	0.000912	15.404227	0.001861	7.546499
108.594000	3.837635	2.372501	0.000911	15.412053	0.001860	7.550333
108.614000	3.837635	2.371018	0.000912	15.402419	0.001862	7.545614
108.634000	3.837635	2.365109	0.000916	15.364032	0.001870	7.526808
108.654000	3.837635	2.371312	0.000912	15.404330	0.001861	7.546550
108.674000	3.837635	2.377826	0.000908	15.446645	0.001852	7.567280
108.694000	3.837635	2.374600	0.000910	15.425689	0.001857	7.557013
108.714000	3.837635	2.373576	0.000911	15.419034	0.001858	7.553753
108.734000	3.837635	2.373734	0.000911	15.420059	0.001858	7.554256
108.754000	3.837635	2.380836	0.000906	15.466199	0.001848	7.576859
108.774000	3.837635	2.380853	0.000906	15.466308	0.001848	7.576912
108.794000	3.837635	2.379496	0.000907	15.457490	0.001850	7.572593
108.814000	3.837635	2.372031	0.000912	15.409000	0.001860	7.548838
108.834000	3.837635	2.372187	0.000912	15.410011	0.001860	7.549333
108.854000	3.837635	2.368419	0.000914	15.385536	0.001865	7.537343
108.874000	3.837635	2.371878	0.000912	15.408006	0.001861	7.548351
108.894000	3.837635	2.375668	0.000909	15.432627	0.001855	7.560412
108.914000	3.837635	2.364665	0.000917	15.361150	0.001870	7.525396
108.934000	3.837635	2.369458	0.000913	15.392285	0.001864	7.540649
108.954000	3.837635	2.376783	0.000909	15.439867	0.001854	7.563959
108.974000	3.837635	2.368483	0.000914	15.385950	0.001865	7.537546
108.994000	3.837635	2.371908	0.000912	15.408200	0.001860	7.548446
109.014000	3.837635	2.372273	0.000912	15.410571	0.001860	7.549607
109.034000	3.837635	2.372411	0.000911	15.411468	0.001860	7.550047
109.054000	3.837635	2.369465	0.000913	15.392328	0.001864	7.540670
109.074000	3.837635	2.378063	0.000908	15.448185	0.001852	7.568034
109.094000	3.837635	2.371342	0.000912	15.404524	0.001861	7.546645
109.114000	3.837635	2.369249	0.000914	15.390926	0.001864	7.539983
109.134000	3.837635	2.375008	0.000910	15.428337	0.001856	7.558311
109.154000	3.837635	2.371113	0.000912	15.403036	0.001862	7.545916
109.174000	3.837635	2.370860	0.000913	15.401388	0.001862	7.545109
109.194000	3.837635	2.382924	0.000905	15.479763	0.001846	7.583504
109.213000	3.837635	2.383844	0.000904	15.485736	0.001844	7.586430
109.233000	3.837635	2.372498	0.000911	15.412031	0.001860	7.550322
109.253000	3.837635	2.378007	0.000908	15.447819	0.001852	7.567855
109.273000	3.837635	2.376624	0.000909	15.438836	0.001854	7.563454
109.293000	3.837635	2.372444	0.000911	15.411682	0.001860	7.550151
109.313000	3.837635	2.376091	0.000909	15.435372	0.001855	7.561757
109.333000	3.837635	2.374960	0.000910	15.428023	0.001856	7.558157
109.353000	3.837635	2.372462	0.000911	15.411796	0.001860	7.550207
109.373000	3.837635	2.370843	0.000913	15.401280	0.001862	7.545055
109.393000	3.837635	2.374461	0.000910	15.424784	0.001857	7.556570
109.413000	3.837635	2.373918	0.000910	15.421259	0.001858	7.554843
109.433000	3.837635	2.377460	0.000908	15.444263	0.001853	7.566113
109.453000	3.837635	2.378063	0.000908	15.448182	0.001852	7.568033
109.473000	3.837635	2.375538	0.000909	15.431779	0.001856	7.559997
109.493000	3.837635	2.378419	0.000908	15.450498	0.001852	7.569167
109.513000	3.837635	2.372502	0.000911	15.412059	0.001860	7.550336
109.533000	3.837635	2.371251	0.000912	15.403930	0.001861	7.546354
109.553000	3.837635	2.373389	0.000911	15.417817	0.001858	7.553157
109.573000	3.837635	2.368213	0.000914	15.384194	0.001865	7.536685
109.593000	3.837635	2.373437	0.000911	15.418134	0.001858	7.553312
109.613000	3.837635	2.372786	0.000911	15.413901	0.001859	7.551239
109.633000	3.837635	2.368780	0.000914	15.387878	0.001865	7.538490
109.653000	3.837635	2.370219	0.000913	15.397230	0.001863	7.543071
109.673000	3.837635	2.371335	0.000912	15.404479	0.001861	7.546623
109.693000	3.837635	2.367066	0.000915	15.376745	0.001867	7.533036
109.713000	3.837635	2.371957	0.000912	15.408515	0.001860	7.548600
109.733000	3.837635	2.374799	0.000910	15.426980	0.001857	7.557646
109.753000	3.837635	2.373347	0.000911	15.417549	0.001859	7.553026
109.773000	3.837635	2.373706	0.000911	15.419882	0.001858	7.554169
109.793000	3.837635	2.376926	0.000909	15.440799	0.001854	7.564416
109.813000	3.837635	2.380325	0.000906	15.462880	0.001849	7.575233
109.833000	3.837635	2.377002	0.000908	15.441293	0.001854	7.564658
109.853000	3.837635	2.379457	0.000907	15.457236	0.001850	7.572468
109.873000	3.837635	2.377477	0.000908	15.444377	0.001853	7.566169
109.893000	3.837635	2.373140	0.000911	15.416201	0.001859	7.552365
109.913000	3.837635	2.379980	0.000906	15.460638	0.001850	7.574135
109.933000	3.837635	2.377761	0.000908	15.446220	0.001853	7.567071
109.953000	3.837635	2.376264	0.000909	15.436494	0.001855	7.562307
109.973000	3.837635	2.376915	0.000909	15.440724	0.001854	7.564379
109.993000	3.837635	2.379095	0.000907	15.454886	0.001851	7.571317
110.013000	3.837635	2.380925	0.000906	15.466773	0.001848	7.577140
110.033000	3.837635	2.377962	0.000908	15.447528	0.001852	7.567712
110.053000	3.837635	2.372516	0.000911	15.412148	0.001860	7.550380
110.073000	3.837635	2.376852	0.000909	15.440319	0.001854	7.564180
110.093000	3.837635	2.372538	0.000911	15.412291	0.001860	7.550450
110.113000	3.837635	2.371883	0.000912	15.408038	0.001860	7.548366
110.133000	3.837635	2.377603	0.000908	15.445194	0.001853	7.566569
110.153000	3.837635	2.374164	0.000910	15.422856	0.001857	7.555625
110.173000	3.837635	2.377900	0.000908	15.447122	0.001852	7.567514
110.193000	3.837635	2.376013	0.000909	15.434866	0.001855	7.561509
110.213000	3.837635	2.385678	0.000903	15.497652	0.001842	7.592268
110.233000	3.837635	2.375351	0.000910	15.430565	0.001856	7.559402
110.253000	3.837635	2.378541	0.000907	15.451287	0.001851	7.569554
110.273000	3.837635	2.378324	0.000908	15.449876	0.001852	7.568862
110.293000	3.837635	2.372840	0.000911	15.414256	0.001859	7.551412
110.313000	3.837635	2.386799	0.000902	15.504935	0.001840	7.595836
110.333000	3.837635	2.379755	0.000907	15.459176	0.001850	7.573418
110.353000	3.837635	2.379935	0.000907	15.460347	0.001850	7.573992
110.373000	3.837635	2.380723	0.000906	15.465465	0.001849	7.576500
110.393000	3.837635	2.377921	0.000908	15.447262	0.001852	7.567582
110.413000	3.837635	2.380340	0.000906	15.462977	0.001849	7.575281
110.433000	3.837635	2.377067	0.000908	15.441713	0.001853	7.564863
110.453000	3.837635	2.373759	0.000911	15.420225	0.001858	7.554337
110.473000	3.837635	2.370684	0.000913	15.400246	0.001862	7.544549
110.493000	3.837635	2.376881	0.000909	15.440502	0.001854	7.564270
110.513000	3.837635	2.381793	0.000905	15.472414	0.001847	7.579904
110.533000	3.837635	2.378769	0.000907	15.452766	0.001851	7.570278
110.553000	3.837635	2.383671	0.000904	15.484610	0.001845	7.585879
110.573000	3.837635	2.379232	0.000907	15.455777	0.001851	7.571753
110.593000	3.837635	2.371400	0.000912	15.404901	0.001861	7.546830
110.613000	3.837635	2.373380	0.000911	15.417760	0.001858	7.553129
110.633000	3.837635	2.376401	0.000909	15.437385	0.001854	7.562743
110.653000	3.837635	2.378674	0.000907	15.452155	0.001851	7.569979
110.673000	3.837635	2.375584	0.000909	15.432081	0.001855	7.560145
110.693000	3.837635	2.372655	0.000911	15.413053	0.001859	7.550823
110.713000	3.837635	2.371961	0.000912	15.408546	0.001860	7.548615
110.733000	3.837635	2.373314	0.000911	15.417332	0.001859	7.552919
110.753000	3.837635	2.372376	0.000912	15.411239	0.001860	7.549935
110.773000	3.837635	2.369887	0.000913	15.395067	0.001863	7.542012
110.793000	3.837635	2.372986	0.000911	15.415204	0.001859	7.551877
110.813000	3.837635	2.378516	0.000907	15.451124	0.001852	7.569474
110.833000	3.837635	2.367985	0.000914	15.382714	0.001866	7.535960
110.853000	3.837635	2.374448	0.000910	15.424701	0.001857	7.556529
110.873000	3.837635	2.370177	0.000913	15.396955	0.001863	7.542937
110.893000	3.837635	2.375288	0.000910	15.430156	0.001856	7.559202
110.913000	3.837635	2.369543	0.000913	15.392837	0.001864	7.540919
110.933000	3.837635	2.374243	0.000910	15.423367	0.001857	7.555876
110.953000	3.837635	2.373327	0.000911	15.417417	0.001859	7.552961
110.973000	3.837635	2.372728	0.000911	15.413524	0.001859	7.551054
110.993000	3.837635	2.372981	0.000911	15.415172	0.001859	7.551861
111.013000	3.837635	2.372104	0.000912	15.409474	0.001860	7.549070
111.033000	3.837635	2.370484	0.000913	15.398952	0.001862	7.543915
111.053000	3.837635	2.376104	0.000909	15.435457	0.001855	7.561799
111.073000	3.837635	2.373363	0.000911	15.417652	0.001858	7.553076
111.093000	3.837635	2.375337	0.000910	15.430473	0.001856	7.559357
111.113000	3.837635	2.373651	0.000911	15.419520	0.001858	7.553991
111.133000	3.837635	2.374146	0.000910	15.422736	0.001857	7.555567
111.153000	3.837635	2.373206	0.000911	15.416629	0.001859	7.552575
111.173000	3.837635	2.370342	0.000913	15.398029	0.001863	7.543463
111.193000	3.837635	2.368152	0.000914	15.383797	0.001866	7.536490
111.213000	3.837635	2.370896	0.000912	15.401628	0.001862	7.545226
111.233000	3.837635	2.374184	0.000910	15.422984	0.001857	7.555688
111.253000	3.837635	2.374211	0.000910	15.423161	0.001857	7.555775
111.273000	3.837635	2.371426	0.000912	15.405070	0.001861	7.546912
111.293000	3.837635	2.373571	0.000911	15.419003	0.001858	7.553738
111.313000	3.837635	2.371881	0.000912	15.408026	0.001860	7.548360
111.333000	3.837635	2.371399	0.000912	15.404890	0.001861	7.546824
111.353000	3.837635	2.373493	0.000911	15.418494	0.001858	7.553489
111.373000	3.837635	2.377037	0.000908	15.441518	0.001854	7.564768
111.393000	3.837635	2.374169	0.000910	15.422884	0.001857	7.555639
111.413000	3.837635	2.368409	0.000914	15.385468	0.001865	7.537309
111.433000	3.837635	2.368014	0.000914	15.382903	0.001866	7.536053
111.453000	3.837635	2.371276	0.000912	15.404096	0.001861	7.546435
111.473000	3.837635	2.364810	0.000917	15.362089	0.001870	7.525856
111.493000	3.837635	2.363264	0.000918	15.352047	0.001872	7.520936
111.513000	3.837635	2.368070	0.000914	15.383266	0.001866	7.536230
111.533000	3.837635	2.370365	0.000913	15.398175	0.001863	7.543534
111.553000	3.837635	2.363101	0.000918	15.350990	0.001872	7.520419
111.573000	3.837635	2.361872	0.000918	15.343004	0.001874	7.516506
111.593000	3.837635	2.370600	0.000913	15.399700	0.001862	7.544282
111.613000	3.837635	2.364385	0.000917	15.359327	0.001871	7.524503
111.633000	3.837635	2.369558	0.000913	15.392934	0.001864	7.540967
111.653000	3.837635	2.363552	0.000917	15.353918	0.001872	7.521853
111.673000	3.837635	2.368352	0.000914	15.385096	0.001865	7.537127
111.693000	3.837635	2.371300	0.000912	15.404250	0.001861	7.546511
111.713000	3.837635	2.370171	0.000913	15.396915	0.001863	7.542917
111.733000	3.837635	2.360507	0.000919	15.334135	0.001876	7.512162
111.753000	3.837635	2.370894	0.000913	15.401614	0.001862	7.545219
111.773000	3.837635	2.363676	0.000917	15.354723	0.001872	7.522247
111.793000	3.837635	2.368028	0.000914	15.382994	0.001866	7.536097
111.813000	3.837635	2.364074	0.000917	15.357311	0.001871	7.523515
111.833000	3.837635	2.362809	0.000918	15.349091	0.001873	7.519488
111.853000	3.837635	2.368855	0.000914	15.388370	0.001865	7.538731
111.873000	3.837635	2.364286	0.000917	15.358688	0.001871	7.524190
111.893000	3.837635	2.365141	0.000916	15.364243	0.001870	7.526911
111.913000	3.837635	2.367372	0.000915	15.378736	0.001867	7.534011
111.933000	3.837635	2.373016	0.000911	15.415398	0.001859	7.551972
111.953000	3.837635	2.377915	0.000908	15.447222	0.001852	7.567562
111.973000	3.837635	2.371344	0.000912	15.404533	0.001861	7.546649
111.993000	3.837635	2.368812	0.000914	15.388090	0.001865	7.538594
112.013000	3.837635	2.374976	0.000910	15.428128	0.001856	7.558208
112.033000	3.837635	2.372487	0.000911	15.411959	0.001860	7.550287
112.053000	3.837635	2.372856	0.000911	15.414356	0.001859	7.551461
112.073000	3.837635	2.374138	0.000910	15.422684	0.001857	7.555541
112.093000	3.837635	2.370572	0.000913	15.399520	0.001862	7.544193
112.113000	3.837635	2.370412	0.000913	15.398484	0.001862	7.543685
112.133000	3.837635	2.364706	0.000917	15.361412	0.001870	7.525524
112.153000	3.837635	2.368486	0.000914	15.385967	0.001865	7.537554
112.173000	3.837635	2.363188	0.000918	15.351553	0.001872	7.520694
112.193000	3.837635	2.368073	0.000914	15.383285	0.001866	7.536240
112.213000	3.837635	2.365854	0.000916	15.368870	0.001869	7.529178
112.233000	3.837635	2.358206	0.000921	15.319192	0.001879	7.504841
112.253000	3.837635	2.361857	0.000918	15.342910	0.001874	7.516460
112.273000	3.837635	2.362389	0.000918	15.346360	0.001873	7.518150
112.293000	3.837635	2.365338	0.000916	15.365520	0.001869	7.527537
112.313000	3.837635	2.368723	0.000914	15.387507	0.001865	7.538308
112.333000	3.837635	2.363137	0.000918	15.351221	0.001872	7.520532
112.353000	3.837635	2.366254	0.000916	15.371469	0.001868	7.530451
112.373000	3.837635	2.372781	0.000911	15.413870	0.001859	7.551223
112.393000	3.837635	2.365116	0.000916	15.364080	0.001870	7.526831
112.413000	3.837635	2.370841	0.000913	15.401265	0.001862	7.545048
112.433000	3.837635	2.369782	0.000913	15.394391	0.001863	7.541680
112.453000	3.837635	2.369794	0.000913	15.394468	0.001863	7.541718
112.473000	3.837635	2.372289	0.000912	15.410677	0.001860	7.549659
112.493000	3.837635	2.372146	0.000912	15.409746	0.001860	7.549203
112.513000	3.837635	2.378126	0.000908	15.448593	0.001852	7.568234
112.533000	3.837635	2.373552	0.000911	15.418877	0.001858	7.553676
112.553000	3.837635	2.372327	0.000912	15.410922	0.001860	7.549779
112.573000	3.837635	2.375173	0.000910	15.429408	0.001856	7.558835
112.593000	3.837635	2.370495	0.000913	15.399020	0.001862	7.543949
112.613000	3.837635	2.370701	0.000913	15.400360	0.001862	7.544605
112.633000	3.837635	2.371775	0.000912	15.407335	0.001861	7.548022
112.653000	3.837635	2.372055	0.000912	15.409152	0.001860	7.548912
112.673000	3.837635	2.374684	0.000910	15.426232	0.001857	7.557279
112.693000	3.837635	2.373427	0.000911	15.418069	0.001858	7.553280
112.713000	3.837635	2.372062	0.000912	15.409200	0.001860	7.548936
112.733000	3.837635	2.381231	0.000906	15.468761	0.001848	7.578114
112.753000	3.837635	2.370190	0.000913	15.397038	0.001863	7.542977
112.773000	3.837635	2.370834	0.000913	15.401220	0.001862	7.545026
[truncated: 1,002 more rows]
