# Supplementary material for: Stress relaxation in the presence of sudden strain bursts: Methodology and stress relaxation data of microcast aluminium microwires
Source: Data Brief. 2018 Nov 14;21:2134–41. doi: 10.1016/j.dib.2018.11.047 (PMC6265499; doi:10.1016/j.dib.2018.11.047)
Supplement: Supplementary file 2 — Supplementary material [file mmc2.zip › Data in brief/Annealed/AN_20_3/Stress relaxation txt files/AN_20_3_Relaxcycle0003.txt]

Time[s]	Motordispl[�m]	Force[mN]	EngStrain	EngStress[MPa]	Shearstrain	Shearstress [MPa]
136.672000	4.981287	2.917661	0.001290	18.953478	0.002632	9.285270
136.692000	4.981207	2.918081	0.001290	18.956206	0.002632	9.286606
136.712000	4.981207	2.914535	0.001292	18.933171	0.002636	9.275321
136.732000	4.981207	2.910728	0.001295	18.908438	0.002641	9.263205
136.752000	4.981287	2.912791	0.001294	18.921840	0.002639	9.269771
136.772000	4.981287	2.916829	0.001291	18.948069	0.002633	9.282620
136.792000	4.981287	2.920082	0.001289	18.969202	0.002629	9.292973
136.812000	4.981287	2.916390	0.001291	18.945221	0.002634	9.281225
136.832000	4.981287	2.914423	0.001292	18.932439	0.002637	9.274963
136.852000	4.981287	2.916115	0.001291	18.943430	0.002634	9.280348
136.872000	4.981287	2.912730	0.001294	18.921443	0.002639	9.269576
136.892000	4.981287	2.909374	0.001296	18.899641	0.002643	9.258895
136.912000	4.981287	2.908651	0.001296	18.894948	0.002644	9.256596
136.932000	4.981287	2.914219	0.001293	18.931117	0.002637	9.274315
136.952000	4.981287	2.917521	0.001290	18.952567	0.002632	9.284824
136.972000	4.981287	2.916039	0.001291	18.942942	0.002634	9.280108
136.992000	4.981287	2.914433	0.001292	18.932508	0.002637	9.274997
137.012000	4.981287	2.914096	0.001293	18.930317	0.002637	9.273924
137.032000	4.981287	2.910649	0.001295	18.907924	0.002642	9.262953
137.052000	4.981287	2.913818	0.001293	18.928515	0.002637	9.273041
137.072000	4.981287	2.912956	0.001293	18.922914	0.002639	9.270297
137.092000	4.981287	2.915066	0.001292	18.936618	0.002636	9.277010
137.112000	4.981287	2.910120	0.001295	18.904488	0.002642	9.261270
137.132000	4.981287	2.912937	0.001293	18.922788	0.002639	9.270235
137.152000	4.981287	2.917033	0.001291	18.949400	0.002633	9.283272
137.172000	4.981287	2.917758	0.001290	18.954107	0.002632	9.285578
137.192000	4.981287	2.906696	0.001298	18.882247	0.002647	9.250374
137.212000	4.981287	2.909965	0.001295	18.903480	0.002643	9.260776
137.232000	4.981287	2.916231	0.001291	18.944190	0.002634	9.280720
137.252000	4.981287	2.910605	0.001295	18.907639	0.002642	9.262813
137.272000	4.981287	2.909773	0.001296	18.902238	0.002643	9.260167
137.292000	4.981287	2.913793	0.001293	18.928352	0.002637	9.272961
137.312000	4.981287	2.910678	0.001295	18.908116	0.002642	9.263047
137.332000	4.981287	2.914227	0.001293	18.931165	0.002637	9.274339
137.352000	4.981287	2.916998	0.001291	18.949171	0.002633	9.283160
137.372000	4.981287	2.911457	0.001294	18.913177	0.002641	9.265527
137.392000	4.981287	2.912422	0.001294	18.919443	0.002639	9.268597
137.412000	4.981287	2.916620	0.001291	18.946715	0.002634	9.281957
137.432000	4.981287	2.909405	0.001296	18.899841	0.002643	9.258993
137.452000	4.981287	2.906890	0.001297	18.883504	0.002647	9.250990
137.472000	4.981287	2.911446	0.001294	18.913100	0.002641	9.265489
137.492000	4.981287	2.913775	0.001293	18.928235	0.002637	9.272903
137.512000	4.981287	2.911777	0.001294	18.915253	0.002640	9.266544
137.532000	4.981368	2.917015	0.001291	18.949283	0.002633	9.283215
137.552000	4.981368	2.916281	0.001291	18.944513	0.002634	9.280878
137.572000	4.981368	2.915745	0.001292	18.941031	0.002635	9.279172
137.592000	4.981368	2.909331	0.001296	18.899361	0.002644	9.258758
137.612000	4.981368	2.912153	0.001294	18.917695	0.002640	9.267740
137.632000	4.981368	2.909106	0.001296	18.897905	0.002644	9.258045
137.652000	4.981368	2.911336	0.001295	18.912386	0.002641	9.265139
137.672000	4.981368	2.906780	0.001298	18.882792	0.002647	9.250641
137.692000	4.981368	2.909079	0.001296	18.897725	0.002644	9.257957
137.712000	4.981368	2.915746	0.001292	18.941034	0.002635	9.279174
137.732000	4.981368	2.912725	0.001294	18.921411	0.002639	9.269561
137.752000	4.981368	2.920507	0.001288	18.971967	0.002628	9.294328
137.772000	4.981368	2.910695	0.001295	18.908227	0.002642	9.263102
137.792000	4.981368	2.914980	0.001292	18.936058	0.002636	9.276736
137.812000	4.981368	2.918500	0.001290	18.958925	0.002631	9.287939
137.832000	4.981368	2.914367	0.001293	18.932079	0.002637	9.274787
137.852000	4.981368	2.910789	0.001295	18.908835	0.002642	9.263400
137.872000	4.981368	2.911681	0.001294	18.914628	0.002640	9.266237
137.892000	4.981368	2.907727	0.001297	18.888945	0.002646	9.253655
137.912000	4.981368	2.912309	0.001294	18.918712	0.002640	9.268238
137.932000	4.981368	2.902574	0.001300	18.855472	0.002653	9.237257
137.952000	4.981368	2.904604	0.001299	18.868657	0.002650	9.243716
137.972000	4.981368	2.905785	0.001298	18.876332	0.002648	9.247476
137.992000	4.981368	2.910933	0.001295	18.909769	0.002641	9.263857
138.012000	4.981368	2.915191	0.001292	18.937432	0.002636	9.277409
138.032000	4.981368	2.910779	0.001295	18.908767	0.002642	9.263366
138.052000	4.981368	2.916561	0.001291	18.946329	0.002634	9.281768
138.072000	4.981368	2.912810	0.001294	18.921963	0.002639	9.269831
138.092000	4.981368	2.911637	0.001294	18.914342	0.002640	9.266097
138.112000	4.981368	2.906743	0.001298	18.882550	0.002647	9.250522
138.132000	4.981368	2.912700	0.001294	18.921251	0.002639	9.269482
138.152000	4.981368	2.910354	0.001295	18.906008	0.002642	9.262014
138.172000	4.981368	2.914407	0.001293	18.932337	0.002637	9.274913
138.192000	4.981368	2.906606	0.001298	18.881661	0.002647	9.250087
138.212000	4.981368	2.915627	0.001292	18.940265	0.002635	9.278797
138.232000	4.981368	2.913964	0.001293	18.929463	0.002637	9.273505
138.252000	4.981368	2.915052	0.001292	18.936529	0.002636	9.276967
138.272000	4.981368	2.919115	0.001289	18.962924	0.002630	9.289898
138.292000	4.981368	2.910706	0.001295	18.908293	0.002642	9.263134
138.312000	4.981368	2.918975	0.001289	18.962013	0.002631	9.289451
138.332000	4.981368	2.915229	0.001292	18.937675	0.002636	9.277528
138.352000	4.981368	2.915084	0.001292	18.936735	0.002636	9.277068
138.372000	4.981368	2.916696	0.001291	18.947209	0.002634	9.282199
138.392000	4.981368	2.912548	0.001294	18.920263	0.002639	9.268998
138.412000	4.981368	2.910878	0.001295	18.909415	0.002642	9.263684
138.432000	4.981368	2.912477	0.001294	18.919803	0.002639	9.268773
138.452000	4.981368	2.915809	0.001292	18.941445	0.002635	9.279375
138.472000	4.981368	2.920971	0.001288	18.974977	0.002628	9.295802
138.492000	4.981368	2.914307	0.001293	18.931688	0.002637	9.274595
138.512000	4.981368	2.913523	0.001293	18.926598	0.002638	9.272102
138.532000	4.981368	2.917168	0.001291	18.950276	0.002633	9.283702
138.552000	4.981368	2.909154	0.001296	18.898216	0.002644	9.258197
138.572000	4.981368	2.915708	0.001292	18.940788	0.002635	9.279053
138.592000	4.981368	2.910376	0.001295	18.906151	0.002642	9.262084
138.612000	4.981368	2.911776	0.001294	18.915248	0.002640	9.266541
138.632000	4.981368	2.904033	0.001299	18.864949	0.002651	9.241900
138.652000	4.981368	2.907819	0.001297	18.889544	0.002646	9.253949
138.672000	4.981368	2.901533	0.001301	18.848706	0.002654	9.233942
138.692000	4.981368	2.905187	0.001299	18.872444	0.002649	9.245572
138.712000	4.981368	2.910852	0.001295	18.909241	0.002642	9.263598
138.732000	4.981368	2.908375	0.001297	18.893155	0.002645	9.255718
138.752000	4.981368	2.905300	0.001299	18.873175	0.002649	9.245930
138.772000	4.981368	2.908433	0.001296	18.893532	0.002645	9.255902
138.792000	4.981368	2.903761	0.001300	18.863181	0.002651	9.241034
138.812000	4.981368	2.911013	0.001295	18.910292	0.002641	9.264113
138.832000	4.981368	2.904682	0.001299	18.869165	0.002650	9.243965
138.852000	4.981368	2.908249	0.001297	18.892335	0.002645	9.255316
138.872000	4.981368	2.920164	0.001289	18.969736	0.002629	9.293235
138.892000	4.981368	2.911818	0.001294	18.915519	0.002640	9.266674
138.912000	4.981368	2.907934	0.001297	18.890290	0.002645	9.254314
138.932000	4.981368	2.904866	0.001299	18.870356	0.002650	9.244549
138.952000	4.981368	2.914223	0.001293	18.931145	0.002637	9.274329
138.972000	4.981368	2.909441	0.001296	18.900075	0.002643	9.259108
138.992000	4.981368	2.910037	0.001295	18.903948	0.002643	9.261006
139.012000	4.981368	2.901253	0.001301	18.846887	0.002655	9.233051
139.032000	4.981368	2.897894	0.001303	18.825068	0.002659	9.222362
139.052000	4.981368	2.906405	0.001298	18.880353	0.002648	9.249446
139.072000	4.981368	2.901543	0.001301	18.848775	0.002654	9.233976
139.092000	4.981368	2.903944	0.001299	18.864367	0.002651	9.241615
139.112000	4.981368	2.906785	0.001298	18.882824	0.002647	9.250657
139.132000	4.981368	2.909415	0.001296	18.899907	0.002643	9.259026
139.152000	4.981368	2.910215	0.001295	18.905105	0.002642	9.261572
139.172000	4.981368	2.901630	0.001301	18.849334	0.002654	9.234250
139.192000	4.981368	2.907088	0.001297	18.884792	0.002647	9.251621
139.212000	4.981368	2.903999	0.001299	18.864724	0.002651	9.241789
139.232000	4.981368	2.907187	0.001297	18.885434	0.002646	9.251936
139.252000	4.981368	2.902598	0.001300	18.855624	0.002653	9.237331
139.272000	4.981368	2.904539	0.001299	18.868231	0.002650	9.243508
139.292000	4.981368	2.906020	0.001298	18.877857	0.002648	9.248223
139.312000	4.981368	2.909981	0.001295	18.903586	0.002643	9.260828
139.332000	4.981368	2.907112	0.001297	18.884952	0.002647	9.251699
139.352000	4.981368	2.901098	0.001301	18.845884	0.002655	9.232560
139.372000	4.981368	2.901455	0.001301	18.848198	0.002654	9.233693
139.392000	4.981368	2.905124	0.001299	18.872036	0.002649	9.245372
139.412000	4.981368	2.907878	0.001297	18.889924	0.002646	9.254135
139.432000	4.981368	2.904939	0.001299	18.870830	0.002650	9.244781
139.452000	4.981368	2.902052	0.001301	18.852076	0.002653	9.235594
139.472000	4.981368	2.898104	0.001303	18.826433	0.002659	9.223031
139.492000	4.981368	2.900728	0.001302	18.843479	0.002655	9.231382
139.512000	4.981368	2.896014	0.001305	18.812852	0.002662	9.216377
139.532000	4.981368	2.899644	0.001302	18.836439	0.002657	9.227933
139.552000	4.981368	2.904538	0.001299	18.868226	0.002650	9.243505
139.572000	4.981368	2.904799	0.001299	18.869925	0.002650	9.244338
139.592000	4.981368	2.904755	0.001299	18.869639	0.002650	9.244198
139.612000	4.981368	2.901925	0.001301	18.851251	0.002654	9.235189
139.632000	4.981368	2.904461	0.001299	18.867729	0.002650	9.243262
139.652000	4.981368	2.903544	0.001300	18.861768	0.002651	9.240341
139.672000	4.981368	2.901439	0.001301	18.848098	0.002654	9.233644
139.692000	4.981368	2.906667	0.001298	18.882055	0.002647	9.250280
139.712000	4.981368	2.901577	0.001301	18.848995	0.002654	9.234084
139.732000	4.981368	2.896966	0.001304	18.819041	0.002660	9.219410
139.752000	4.981368	2.904142	0.001299	18.865655	0.002651	9.242246
139.772000	4.981368	2.896346	0.001304	18.815014	0.002661	9.217437
139.792000	4.981368	2.896592	0.001304	18.816608	0.002661	9.218218
139.812000	4.981368	2.899192	0.001303	18.833497	0.002657	9.226491
139.832000	4.981368	2.897914	0.001303	18.825196	0.002659	9.222425
139.852000	4.981368	2.903586	0.001300	18.862042	0.002651	9.240476
139.872000	4.981368	2.901051	0.001301	18.845578	0.002655	9.232410
139.892000	4.981368	2.908441	0.001296	18.893583	0.002645	9.255928
139.912000	4.981368	2.899922	0.001302	18.838244	0.002656	9.228817
139.932000	4.981368	2.902716	0.001300	18.856395	0.002653	9.237709
139.952000	4.981368	2.902678	0.001300	18.856144	0.002653	9.237586
139.972000	4.981368	2.904695	0.001299	18.869245	0.002650	9.244005
139.992000	4.981368	2.906137	0.001298	18.878616	0.002648	9.248595
140.012000	4.981368	2.904831	0.001299	18.870131	0.002650	9.244438
140.032000	4.981368	2.897400	0.001304	18.821857	0.002660	9.220789
140.052000	4.981368	2.907442	0.001297	18.887091	0.002646	9.252747
140.072000	4.981368	2.900160	0.001302	18.839789	0.002656	9.229574
140.092000	4.981368	2.904692	0.001299	18.869228	0.002650	9.243996
140.112000	4.981368	2.901328	0.001301	18.847378	0.002654	9.233292
140.132000	4.981368	2.901100	0.001301	18.845893	0.002655	9.232564
140.152000	4.981368	2.903048	0.001300	18.858549	0.002652	9.238764
140.172000	4.981368	2.898987	0.001303	18.832168	0.002658	9.225841
140.192000	4.981368	2.904506	0.001299	18.868023	0.002650	9.243406
140.212000	4.981368	2.902582	0.001300	18.855524	0.002653	9.237282
140.232000	4.981368	2.900422	0.001302	18.841488	0.002656	9.230406
140.252000	4.981368	2.903477	0.001300	18.861333	0.002652	9.240129
140.272000	4.981368	2.899904	0.001302	18.838127	0.002656	9.228760
140.292000	4.981368	2.901372	0.001301	18.847661	0.002654	9.233430
140.312000	4.981368	2.894390	0.001306	18.802307	0.002664	9.211211
140.332000	4.981368	2.897153	0.001304	18.820252	0.002660	9.220003
140.352000	4.981368	2.893527	0.001306	18.796697	0.002665	9.208463
140.372000	4.981368	2.899269	0.001303	18.833999	0.002657	9.226738
140.392000	4.981368	2.898734	0.001303	18.830526	0.002658	9.225036
140.412000	4.981368	2.901336	0.001301	18.847429	0.002654	9.233317
140.432000	4.981368	2.898951	0.001303	18.831937	0.002658	9.225727
140.452000	4.981368	2.899598	0.001302	18.836139	0.002657	9.227786
140.472000	4.981368	2.897534	0.001304	18.822729	0.002660	9.221216
140.492000	4.981368	2.900644	0.001302	18.842931	0.002655	9.231113
140.512000	4.981368	2.904765	0.001299	18.869705	0.002650	9.244230
140.532000	4.981368	2.899726	0.001302	18.836967	0.002657	9.228191
140.552000	4.981368	2.902253	0.001301	18.853382	0.002653	9.236233
140.572000	4.981368	2.901488	0.001301	18.848412	0.002654	9.233798
140.592000	4.981368	2.899575	0.001302	18.835987	0.002657	9.227712
140.612000	4.981368	2.898252	0.001303	18.827396	0.002659	9.223503
140.632000	4.981368	2.898579	0.001303	18.829518	0.002658	9.224542
140.652000	4.981368	2.900414	0.001302	18.841440	0.002656	9.230383
140.672000	4.981368	2.901542	0.001301	18.848766	0.002654	9.233972
140.692000	4.981368	2.900384	0.001302	18.841243	0.002656	9.230286
140.712000	4.981368	2.895559	0.001305	18.809898	0.002662	9.214931
140.732000	4.981368	2.899547	0.001302	18.835804	0.002657	9.227622
140.752000	4.981368	2.902815	0.001300	18.857032	0.002652	9.238021
140.772000	4.981368	2.901625	0.001301	18.849303	0.002654	9.234235
140.792000	4.981368	2.899360	0.001302	18.834593	0.002657	9.227029
140.812000	4.981368	2.904307	0.001299	18.866729	0.002650	9.242772
140.832000	4.981368	2.900007	0.001302	18.838795	0.002656	9.229087
140.852000	4.981368	2.904130	0.001299	18.865575	0.002651	9.242206
140.872000	4.981368	2.904009	0.001299	18.864792	0.002651	9.241823
140.892000	4.981368	2.904137	0.001299	18.865623	0.002651	9.242230
140.912000	4.981368	2.903882	0.001299	18.863967	0.002651	9.241419
140.932000	4.981368	2.902793	0.001300	18.856889	0.002652	9.237951
140.952000	4.981368	2.905113	0.001299	18.871964	0.002649	9.245337
140.972000	4.981368	2.897993	0.001303	18.825708	0.002659	9.222676
140.992000	4.981368	2.897466	0.001304	18.822286	0.002660	9.220999
141.012000	4.981368	2.897447	0.001304	18.822163	0.002660	9.220939
141.032000	4.981368	2.894430	0.001306	18.802564	0.002664	9.211337
141.052000	4.981368	2.903698	0.001300	18.862770	0.002651	9.240832
141.072000	4.981368	2.897485	0.001304	18.822409	0.002660	9.221059
141.092000	4.981368	2.897879	0.001303	18.824971	0.002659	9.222315
141.112000	4.981368	2.899307	0.001303	18.834248	0.002657	9.226859
141.132000	4.981368	2.903781	0.001300	18.863310	0.002651	9.241097
141.152000	4.981368	2.901896	0.001301	18.851065	0.002654	9.235098
141.172000	4.981368	2.896278	0.001305	18.814568	0.002661	9.217218
141.192000	4.981368	2.890849	0.001308	18.779305	0.002669	9.199943
141.212000	4.981368	2.901552	0.001301	18.848832	0.002654	9.234004
141.232000	4.981368	2.894202	0.001306	18.801081	0.002664	9.210611
141.252000	4.981368	2.902600	0.001300	18.855638	0.002653	9.237338
141.272000	4.981368	2.897755	0.001304	18.824165	0.002659	9.221920
141.292000	4.981368	2.893100	0.001307	18.793926	0.002666	9.207106
141.312000	4.981368	2.892347	0.001307	18.789031	0.002667	9.204708
141.332000	4.981368	2.896686	0.001304	18.817222	0.002661	9.218518
141.352000	4.981368	2.893837	0.001306	18.798713	0.002665	9.209451
141.372000	4.981368	2.902035	0.001301	18.851965	0.002653	9.235539
141.392000	4.981368	2.894865	0.001305	18.805391	0.002663	9.212723
141.412000	4.981368	2.900722	0.001302	18.843436	0.002655	9.231361
141.432000	4.981368	2.895912	0.001305	18.812195	0.002662	9.216056
141.452000	4.981368	2.891111	0.001308	18.781002	0.002668	9.200774
141.472000	4.981368	2.894115	0.001306	18.800516	0.002664	9.210334
141.492000	4.981368	2.898734	0.001303	18.830526	0.002658	9.225036
141.512000	4.981368	2.896908	0.001304	18.818661	0.002660	9.219224
141.532000	4.981368	2.898813	0.001303	18.831040	0.002658	9.225288
141.552000	4.981368	2.899412	0.001302	18.834928	0.002657	9.227192
141.572000	4.981368	2.900504	0.001302	18.842022	0.002656	9.230668
141.592000	4.981368	2.898486	0.001303	18.828912	0.002658	9.224246
141.612000	4.981368	2.898563	0.001303	18.829412	0.002658	9.224490
141.632000	4.981368	2.904185	0.001299	18.865938	0.002651	9.242384
141.652000	4.981368	2.900151	0.001302	18.839729	0.002656	9.229545
141.672000	4.981368	2.900398	0.001302	18.841331	0.002656	9.230330
141.692000	4.981368	2.896306	0.001305	18.814751	0.002661	9.217308
141.712000	4.981368	2.892682	0.001307	18.791207	0.002666	9.205774
141.732000	4.981368	2.897299	0.001304	18.821201	0.002660	9.220468
141.752000	4.981368	2.892803	0.001307	18.791993	0.002666	9.206159
141.772000	4.981368	2.898452	0.001303	18.828695	0.002658	9.224139
141.792000	4.981368	2.895010	0.001305	18.806331	0.002663	9.213183
141.812000	4.981368	2.893257	0.001307	18.794943	0.002665	9.207604
141.832000	4.981368	2.894151	0.001306	18.800756	0.002664	9.210452
141.852000	4.981368	2.897499	0.001304	18.822500	0.002660	9.221104
141.872000	4.981368	2.896093	0.001305	18.813366	0.002661	9.216629
141.892000	4.981368	2.896141	0.001305	18.813683	0.002661	9.216785
141.912000	4.981368	2.891131	0.001308	18.781133	0.002668	9.200839
141.932000	4.981368	2.903644	0.001300	18.862422	0.002651	9.240662
141.952000	4.981368	2.891914	0.001307	18.786220	0.002667	9.203331
141.972000	4.981368	2.896781	0.001304	18.817839	0.002661	9.218821
141.992000	4.981368	2.899771	0.001302	18.837261	0.002657	9.228336
142.012000	4.981368	2.895325	0.001305	18.808379	0.002663	9.214186
142.032000	4.981368	2.891256	0.001308	18.781947	0.002668	9.201237
142.052000	4.981368	2.902906	0.001300	18.857623	0.002652	9.238311
142.072000	4.981368	2.897001	0.001304	18.819264	0.002660	9.219519
142.092000	4.981368	2.896555	0.001304	18.816371	0.002661	9.218101
142.112000	4.981368	2.893831	0.001306	18.798671	0.002665	9.209430
142.132000	4.981368	2.904201	0.001299	18.866041	0.002651	9.242435
142.152000	4.981368	2.896426	0.001304	18.815531	0.002661	9.217690
142.172000	4.981368	2.896130	0.001305	18.813606	0.002661	9.216747
142.192000	4.981368	2.897233	0.001304	18.820775	0.002660	9.220259
142.212000	4.981368	2.894086	0.001306	18.800327	0.002664	9.210242
142.232000	4.981368	2.897140	0.001304	18.820169	0.002660	9.219962
142.252000	4.981368	2.894162	0.001306	18.800821	0.002664	9.210484
142.272000	4.981368	2.901459	0.001301	18.848229	0.002654	9.233709
142.292000	4.981368	2.896333	0.001304	18.814925	0.002661	9.217393
142.312000	4.981368	2.898300	0.001303	18.827704	0.002658	9.223654
142.332000	4.981368	2.896127	0.001305	18.813586	0.002661	9.216737
142.352000	4.981368	2.899841	0.001302	18.837718	0.002656	9.228559
142.372000	4.981368	2.896692	0.001304	18.817259	0.002661	9.218537
142.392000	4.981368	2.890839	0.001308	18.779240	0.002669	9.199911
142.412000	4.981368	2.897237	0.001304	18.820801	0.002660	9.220272
142.432000	4.981368	2.892479	0.001307	18.789893	0.002666	9.205130
142.452000	4.981368	2.894695	0.001306	18.804286	0.002663	9.212181
142.472000	4.981368	2.891450	0.001308	18.783207	0.002668	9.201855
142.492000	4.981368	2.897432	0.001304	18.822066	0.002660	9.220892
142.512000	4.981368	2.897515	0.001304	18.822603	0.002660	9.221155
142.532000	4.981368	2.893889	0.001306	18.799048	0.002664	9.209615
142.552000	4.981368	2.893013	0.001307	18.793358	0.002666	9.206828
142.572000	4.981368	2.889849	0.001309	18.772805	0.002670	9.196758
142.592000	4.981368	2.888406	0.001310	18.763433	0.002672	9.192167
142.612000	4.981368	2.891807	0.001307	18.785526	0.002667	9.202991
142.632000	4.981368	2.893173	0.001307	18.794400	0.002665	9.207338
142.652000	4.981368	2.894922	0.001305	18.805763	0.002663	9.212905
142.672000	4.981368	2.897246	0.001304	18.820861	0.002660	9.220301
142.692000	4.981368	2.896395	0.001304	18.815331	0.002661	9.217592
142.712000	4.981368	2.898494	0.001303	18.828967	0.002658	9.224272
142.732000	4.981368	2.897907	0.001303	18.825151	0.002659	9.222403
142.752000	4.981368	2.898496	0.001303	18.828978	0.002658	9.224278
142.772000	4.981368	2.900341	0.001302	18.840966	0.002656	9.230150
142.792000	4.981368	2.897626	0.001304	18.823326	0.002659	9.221509
142.812000	4.981368	2.900508	0.001302	18.842048	0.002656	9.230681
142.832000	4.981368	2.897390	0.001304	18.821792	0.002660	9.220757
142.852000	4.981368	2.899035	0.001303	18.832483	0.002658	9.225995
142.872000	4.981368	2.899589	0.001302	18.836081	0.002657	9.227758
142.892000	4.981368	2.904754	0.001299	18.869631	0.002650	9.244193
142.912000	4.981368	2.897545	0.001304	18.822797	0.002660	9.221250
142.932000	4.981368	2.896181	0.001305	18.813943	0.002661	9.216912
142.952000	4.981368	2.896630	0.001304	18.816859	0.002661	9.218341
142.972000	4.981368	2.901662	0.001301	18.849543	0.002654	9.234352
142.992000	4.981368	2.895342	0.001305	18.808487	0.002662	9.214239
143.012000	4.981368	2.900679	0.001302	18.843159	0.002655	9.231225
143.032000	4.981368	2.894802	0.001306	18.804983	0.002663	9.212523
143.052000	4.981368	2.893927	0.001306	18.799296	0.002664	9.209737
143.072000	4.981368	2.892915	0.001307	18.792724	0.002666	9.206517
143.092000	4.981368	2.893185	0.001307	18.794475	0.002665	9.207375
143.112000	4.981368	2.892059	0.001307	18.787160	0.002667	9.203791
143.132000	4.981368	2.889049	0.001309	18.767609	0.002671	9.194213
143.152000	4.981368	2.896621	0.001304	18.816799	0.002661	9.218311
143.172000	4.981368	2.892869	0.001307	18.792424	0.002666	9.206370
143.192000	4.981368	2.893590	0.001306	18.797105	0.002665	9.208663
143.212000	4.981368	2.887026	0.001311	18.754470	0.002674	9.187777
143.232000	4.981368	2.891487	0.001308	18.783450	0.002668	9.201973
143.252000	4.981368	2.893319	0.001306	18.795346	0.002665	9.207801
143.272000	4.981368	2.897194	0.001304	18.820518	0.002660	9.220133
143.292000	4.981368	2.902042	0.001301	18.852014	0.002653	9.235563
143.312000	4.981368	2.890412	0.001308	18.776463	0.002669	9.198551
143.332000	4.981368	2.894641	0.001306	18.803937	0.002663	9.212010
143.352000	4.981368	2.895584	0.001305	18.810061	0.002662	9.215010
143.372000	4.981368	2.896688	0.001304	18.817230	0.002661	9.218523
143.392000	4.981368	2.896263	0.001305	18.814474	0.002661	9.217172
143.412000	4.981368	2.895474	0.001305	18.809347	0.002662	9.214661
143.432000	4.981368	2.895163	0.001305	18.807328	0.002663	9.213671
143.452000	4.981368	2.894451	0.001306	18.802701	0.002664	9.211405
143.472000	4.981368	2.892526	0.001307	18.790193	0.002666	9.205277
143.492000	4.981368	2.895884	0.001305	18.812009	0.002662	9.215965
143.512000	4.981368	2.896017	0.001305	18.812877	0.002662	9.216390
143.532000	4.981368	2.893998	0.001306	18.799759	0.002664	9.209963
143.552000	4.981368	2.893537	0.001306	18.796765	0.002665	9.208497
143.572000	4.981368	2.899231	0.001303	18.833754	0.002657	9.226617
143.592000	4.981368	2.890961	0.001308	18.780031	0.002668	9.200299
143.612000	4.981368	2.901860	0.001301	18.850834	0.002654	9.234985
143.632000	4.981368	2.896245	0.001305	18.814357	0.002661	9.217115
143.652000	4.981368	2.893981	0.001306	18.799650	0.002664	9.209910
143.672000	4.981368	2.899417	0.001302	18.834962	0.002657	9.227209
143.692000	4.981368	2.901169	0.001301	18.846344	0.002655	9.232785
143.712000	4.981368	2.896126	0.001305	18.813580	0.002661	9.216734
143.732000	4.981368	2.896445	0.001304	18.815657	0.002661	9.217752
143.752000	4.981368	2.893677	0.001306	18.797674	0.002665	9.208942
143.772000	4.981368	2.889015	0.001309	18.767386	0.002671	9.194104
143.792000	4.981368	2.889061	0.001309	18.767689	0.002671	9.194252
143.812000	4.981368	2.894044	0.001306	18.800056	0.002664	9.210109
143.832000	4.981368	2.895404	0.001305	18.808893	0.002662	9.214438
143.852000	4.981368	2.895054	0.001305	18.806617	0.002663	9.213323
143.872000	4.981368	2.890860	0.001308	18.779371	0.002669	9.199975
143.892000	4.981368	2.896150	0.001305	18.813740	0.002661	9.216813
143.912000	4.981368	2.898020	0.001303	18.825888	0.002659	9.222764
143.932000	4.981368	2.898617	0.001303	18.829766	0.002658	9.224664
143.952000	4.981368	2.890160	0.001309	18.774824	0.002669	9.197748
143.972000	4.981368	2.889787	0.001309	18.772405	0.002670	9.196563
143.992000	4.981368	2.890652	0.001308	18.778020	0.002669	9.199313
144.012000	4.981368	2.890388	0.001308	18.776306	0.002669	9.198474
144.032000	4.981368	2.890807	0.001308	18.779028	0.002669	9.199807
144.052000	4.981368	2.898311	0.001303	18.827776	0.002658	9.223689
144.072000	4.981368	2.894867	0.001305	18.805403	0.002663	9.212728
144.092000	4.981368	2.894220	0.001306	18.801204	0.002664	9.210671
144.112000	4.981368	2.896750	0.001304	18.817639	0.002661	9.218723
144.132000	4.981368	2.890881	0.001308	18.779511	0.002669	9.200044
144.152000	4.981368	2.887305	0.001310	18.756278	0.002673	9.188662
144.171000	4.981368	2.887371	0.001310	18.756707	0.002673	9.188872
144.191000	4.981368	2.891657	0.001308	18.784552	0.002667	9.202514
144.211000	4.981368	2.899432	0.001302	18.835062	0.002657	9.227258
144.231000	4.981368	2.891571	0.001308	18.783990	0.002668	9.202238
144.251000	4.981368	2.891745	0.001308	18.785123	0.002667	9.202793
144.271000	4.981368	2.894914	0.001305	18.805711	0.002663	9.212879
144.291000	4.981368	2.886926	0.001311	18.753819	0.002674	9.187458
144.311000	4.981368	2.895002	0.001305	18.806282	0.002663	9.213159
144.331000	4.981368	2.895052	0.001305	18.806605	0.002663	9.213317
144.351000	4.981368	2.894367	0.001306	18.802158	0.002664	9.211139
144.371000	4.981368	2.897471	0.001304	18.822317	0.002660	9.221015
144.391000	4.981368	2.896080	0.001305	18.813286	0.002661	9.216590
144.411000	4.981368	2.895901	0.001305	18.812123	0.002662	9.216021
144.431000	4.981368	2.896763	0.001304	18.817722	0.002661	9.218763
144.451000	4.981368	2.895691	0.001305	18.810755	0.002662	9.215350
144.471000	4.981368	2.897128	0.001304	18.820092	0.002660	9.219925
144.491000	4.981368	2.894077	0.001306	18.800273	0.002664	9.210215
144.511000	4.981368	2.892097	0.001307	18.787411	0.002667	9.203914
144.531000	4.981368	2.897744	0.001304	18.824091	0.002659	9.221884
144.551000	4.981368	2.891032	0.001308	18.780491	0.002668	9.200524
144.571000	4.981368	2.891942	0.001307	18.786403	0.002667	9.203420
144.591000	4.981368	2.892160	0.001307	18.787817	0.002667	9.204113
144.611000	4.981368	2.897574	0.001304	18.822991	0.002659	9.221345
144.631000	4.981368	2.895992	0.001305	18.812709	0.002662	9.216308
144.651000	4.981368	2.884122	0.001313	18.735602	0.002678	9.178533
144.671000	4.981368	2.889713	0.001309	18.771925	0.002670	9.196327
144.691000	4.981368	2.888286	0.001310	18.762653	0.002672	9.191785
144.711000	4.981368	2.882189	0.001314	18.723049	0.002680	9.172383
144.731000	4.981368	2.885218	0.001312	18.742720	0.002676	9.182020
144.751000	4.981368	2.883776	0.001313	18.733354	0.002678	9.177432
144.771000	4.981368	2.887387	0.001310	18.756810	0.002673	9.188923
144.791000	4.981368	2.889186	0.001309	18.768500	0.002671	9.194650
144.811000	4.981368	2.895264	0.001305	18.807982	0.002663	9.213992
144.831000	4.981368	2.891466	0.001308	18.783310	0.002668	9.201905
144.851000	4.981368	2.889052	0.001309	18.767626	0.002671	9.194222
144.871000	4.981368	2.892748	0.001307	18.791639	0.002666	9.205985
144.891000	4.981368	2.885657	0.001312	18.745576	0.002676	9.183419
144.911000	4.981368	2.886298	0.001311	18.749740	0.002675	9.185459
144.931000	4.981368	2.895991	0.001305	18.812706	0.002662	9.216306
144.951000	4.981368	2.890876	0.001308	18.779477	0.002669	9.200027
144.971000	4.981368	2.891305	0.001308	18.782262	0.002668	9.201391
144.991000	4.981368	2.886587	0.001311	18.751617	0.002674	9.186379
145.011000	4.981368	2.884795	0.001312	18.739978	0.002677	9.180677
145.031000	4.981368	2.888156	0.001310	18.761805	0.002672	9.191370
145.051000	4.981368	2.887499	0.001310	18.757538	0.002673	9.189279
145.071000	4.981368	2.890592	0.001308	18.777632	0.002669	9.199123
145.091000	4.981368	2.886458	0.001311	18.750780	0.002674	9.185969
145.111000	4.981368	2.887953	0.001310	18.760491	0.002672	9.190726
145.131000	4.981368	2.884132	0.001313	18.735671	0.002678	9.178567
145.151000	4.981368	2.889799	0.001309	18.772485	0.002670	9.196602
145.171000	4.981368	2.885870	0.001311	18.746958	0.002675	9.184097
145.191000	4.981368	2.888602	0.001310	18.764704	0.002672	9.192790
145.211000	4.981368	2.883354	0.001313	18.730612	0.002679	9.176089
145.231000	4.981368	2.886708	0.001311	18.752402	0.002674	9.186763
145.251000	4.981368	2.887554	0.001310	18.757895	0.002673	9.189454
145.271000	4.981368	2.883210	0.001313	18.729681	0.002679	9.175632
145.291000	4.981368	2.887430	0.001310	18.757092	0.002673	9.189061
145.311000	4.981368	2.890849	0.001308	18.779300	0.002669	9.199940
145.331000	4.981368	2.896841	0.001304	18.818227	0.002660	9.219011
145.351000	4.981368	2.890035	0.001309	18.774016	0.002670	9.197352
145.371000	4.981368	2.883114	0.001313	18.729056	0.002679	9.175326
145.391000	4.981368	2.891618	0.001308	18.784301	0.002668	9.202390
145.411000	4.981368	2.884252	0.001313	18.736445	0.002677	9.178946
145.431000	4.981368	2.885470	0.001312	18.744359	0.002676	9.182823
145.451000	4.981368	2.888570	0.001310	18.764499	0.002672	9.192689
145.471000	4.981368	2.884185	0.001313	18.736013	0.002678	9.178735
145.491000	4.981368	2.891197	0.001308	18.781562	0.002668	9.201049
145.511000	4.981368	2.891995	0.001307	18.786746	0.002667	9.203588
145.531000	4.981368	2.886215	0.001311	18.749198	0.002675	9.185194
145.551000	4.981368	2.892389	0.001307	18.789308	0.002666	9.204843
145.571000	4.981368	2.890343	0.001308	18.776018	0.002669	9.198333
145.591000	4.981368	2.893871	0.001306	18.798936	0.002664	9.209560
145.611000	4.981368	2.888667	0.001310	18.765130	0.002672	9.192999
145.631000	4.981368	2.895875	0.001305	18.811952	0.002662	9.215937
145.651000	4.981368	2.889448	0.001309	18.770200	0.002670	9.195482
145.671000	4.981368	2.887812	0.001310	18.759574	0.002673	9.190277
145.691000	4.981368	2.886531	0.001311	18.751254	0.002674	9.186201
145.711000	4.981368	2.889215	0.001309	18.768689	0.002671	9.194742
145.731000	4.981368	2.884546	0.001312	18.738358	0.002677	9.179883
145.751000	4.981368	2.886803	0.001311	18.753017	0.002674	9.187064
145.771000	4.981368	2.884144	0.001313	18.735745	0.002678	9.178603
145.791000	4.981368	2.886438	0.001311	18.750646	0.002675	9.185903
145.811000	4.981368	2.887945	0.001310	18.760437	0.002672	9.190700
145.831000	4.981368	2.890436	0.001308	18.776620	0.002669	9.198628
145.851000	4.981368	2.888911	0.001309	18.766715	0.002671	9.193775
145.871000	4.981368	2.886536	0.001311	18.751286	0.002674	9.186216
145.891000	4.981368	2.887677	0.001310	18.758695	0.002673	9.189846
145.911000	4.981368	2.884448	0.001312	18.737721	0.002677	9.179571
145.931000	4.981368	2.887759	0.001310	18.759232	0.002673	9.190109
145.951000	4.981368	2.890894	0.001308	18.779597	0.002669	9.200086
145.971000	4.981368	2.886947	0.001311	18.753953	0.002674	9.187523
145.991000	4.981368	2.890554	0.001308	18.777383	0.002669	9.199001
146.011000	4.981368	2.889048	0.001309	18.767603	0.002671	9.194210
146.031000	4.981368	2.888168	0.001310	18.761885	0.002672	9.191409
146.051000	4.981368	2.887796	0.001310	18.759472	0.002673	9.190227
146.071000	4.981368	2.883950	0.001313	18.734488	0.002678	9.177987
146.091000	4.981368	2.889299	0.001309	18.769231	0.002671	9.195008
146.111000	4.981368	2.898909	0.001303	18.831663	0.002658	9.225593
146.131000	4.981368	2.888994	0.001309	18.767249	0.002671	9.194037
146.151000	4.981368	2.894840	0.001305	18.805228	0.002663	9.212643
146.171000	4.981368	2.895023	0.001305	18.806417	0.002663	9.213225
146.191000	4.981368	2.896006	0.001305	18.812803	0.002662	9.216354
146.211000	4.981368	2.894333	0.001306	18.801938	0.002664	9.211031
146.231000	4.981368	2.890434	0.001308	18.776606	0.002669	9.198621
146.251000	4.981368	2.892876	0.001307	18.792467	0.002666	9.206391
146.271000	4.981368	2.891991	0.001307	18.786720	0.002667	9.203576
146.291000	4.981368	2.901529	0.001301	18.848680	0.002654	9.233930
146.311000	4.981368	2.892912	0.001307	18.792701	0.002666	9.206506
146.331000	4.981368	2.888669	0.001310	18.765141	0.002672	9.193004
146.351000	4.981368	2.893586	0.001306	18.797082	0.002665	9.208652
146.371000	4.981368	2.895475	0.001305	18.809353	0.002662	9.214663
146.391000	4.981368	2.894806	0.001306	18.805006	0.002663	9.212534
146.411000	4.981368	2.896428	0.001304	18.815545	0.002661	9.217697
146.431000	4.981368	2.890085	0.001309	18.774341	0.002670	9.197511
146.451000	4.981368	2.889460	0.001309	18.770282	0.002670	9.195523
146.471000	4.981368	2.896207	0.001305	18.814108	0.002661	9.216993
146.491000	4.981368	2.892590	0.001307	18.790610	0.002666	9.205481
146.511000	4.981368	2.895828	0.001305	18.811646	0.002662	9.215787
146.531000	4.981368	2.891777	0.001308	18.785329	0.002667	9.202894
146.551000	4.981368	2.895968	0.001305	18.812555	0.002662	9.216232
146.571000	4.981368	2.892489	0.001307	18.789959	0.002666	9.205162
146.591000	4.981368	2.894052	0.001306	18.800107	0.002664	9.210134
146.611000	4.981368	2.891647	0.001308	18.784484	0.002667	9.202480
146.631000	4.981368	2.895369	0.001305	18.808667	0.002662	9.214328
146.651000	4.981368	2.893189	0.001307	18.794506	0.002665	9.207390
146.671000	4.981368	2.894078	0.001306	18.800276	0.002664	9.210217
146.691000	4.981368	2.887889	0.001310	18.760071	0.002673	9.190521
146.711000	4.981368	2.887342	0.001310	18.756521	0.002673	9.188781
146.731000	4.981368	2.887967	0.001310	18.760583	0.002672	9.190771
146.751000	4.981368	2.891743	0.001308	18.785112	0.002667	9.202788
146.771000	4.981368	2.885086	0.001312	18.741863	0.002676	9.181600
146.791000	4.981368	2.889243	0.001309	18.768871	0.002671	9.194832
146.811000	4.981368	2.886978	0.001311	18.754156	0.002674	9.187623
146.831000	4.981368	2.887957	0.001310	18.760514	0.002672	9.190737
146.851000	4.981368	2.892242	0.001307	18.788354	0.002667	9.204376
146.871000	4.981368	2.892715	0.001307	18.791427	0.002666	9.205882
146.891000	4.981368	2.890068	0.001309	18.774230	0.002670	9.197457
146.911000	4.981368	2.892830	0.001307	18.792173	0.002666	9.206247
146.931000	4.981368	2.895322	0.001305	18.808359	0.002663	9.214176
146.951000	4.981368	2.895974	0.001305	18.812598	0.002662	9.216253
146.971000	4.981368	2.892606	0.001307	18.790713	0.002666	9.205532
146.991000	4.981368	2.890442	0.001308	18.776660	0.002669	9.198647
147.011000	4.981368	2.890554	0.001308	18.777386	0.002669	9.199003
147.031000	4.981368	2.886242	0.001311	18.749378	0.002675	9.185282
147.051000	4.981368	2.887084	0.001311	18.754847	0.002674	9.187961
147.071000	4.981368	2.887013	0.001311	18.754382	0.002674	9.187733
147.091000	4.981368	2.885491	0.001312	18.744496	0.002676	9.182890
147.111000	4.981368	2.892076	0.001307	18.787274	0.002667	9.203847
147.131000	4.981368	2.892016	0.001307	18.786886	0.002667	9.203657
147.151000	4.981368	2.890957	0.001308	18.780005	0.002668	9.200286
147.171000	4.981368	2.888268	0.001310	18.762534	0.002672	9.191727
147.191000	4.981368	2.884729	0.001312	18.739547	0.002677	9.180465
147.211000	4.981368	2.885821	0.001311	18.746639	0.002675	9.183940
147.231000	4.981368	2.888578	0.001310	18.764547	0.002672	9.192713
147.251000	4.981368	2.886609	0.001311	18.751760	0.002674	9.186449
147.271000	4.981368	2.889778	0.001309	18.772342	0.002670	9.196532
147.291000	4.981368	2.889153	0.001309	18.768286	0.002671	9.194545
147.311000	4.981368	2.888336	0.001310	18.762976	0.002672	9.191944
147.331000	4.981368	2.887375	0.001310	18.756733	0.002673	9.188885
147.351000	4.981368	2.891022	0.001308	18.780425	0.002668	9.200492
147.371000	4.981368	2.883446	0.001313	18.731212	0.002679	9.176382
147.391000	4.981368	2.889750	0.001309	18.772162	0.002670	9.196444
147.411000	4.981368	2.892598	0.001307	18.790665	0.002666	9.205508
147.431000	4.981368	2.897605	0.001304	18.823188	0.002659	9.221441
147.451000	4.981368	2.886932	0.001311	18.753859	0.002674	9.187477
147.471000	4.981368	2.890637	0.001308	18.777923	0.002669	9.199266
147.491000	4.981368	2.893115	0.001307	18.794021	0.002666	9.207152
147.511000	4.981368	2.892912	0.001307	18.792701	0.002666	9.206506
147.531000	4.981368	2.893887	0.001306	18.799036	0.002664	9.209609
147.551000	4.981368	2.888046	0.001310	18.761097	0.002672	9.191023
147.571000	4.981368	2.887824	0.001310	18.759649	0.002673	9.190313
147.591000	4.981368	2.884880	0.001312	18.740529	0.002677	9.180947
147.611000	4.981368	2.883252	0.001313	18.729950	0.002679	9.175764
147.631000	4.981368	2.888463	0.001310	18.763802	0.002672	9.192348
147.651000	4.981368	2.886807	0.001311	18.753048	0.002674	9.187080
147.671000	4.981368	2.889796	0.001309	18.772465	0.002670	9.196592
147.691000	4.981368	2.892601	0.001307	18.790685	0.002666	9.205518
147.711000	4.981368	2.886862	0.001311	18.753399	0.002674	9.187252
147.731000	4.981368	2.885642	0.001312	18.745476	0.002676	9.183370
147.751000	4.981368	2.891701	0.001308	18.784835	0.002667	9.202652
147.771000	4.981368	2.885743	0.001312	18.746133	0.002675	9.183692
147.791000	4.981368	2.891627	0.001308	18.784355	0.002668	9.202417
147.811000	4.981368	2.890418	0.001308	18.776500	0.002669	9.198569
147.831000	4.981368	2.893517	0.001306	18.796631	0.002665	9.208431
147.851000	4.981368	2.891982	0.001307	18.786660	0.002667	9.203546
147.871000	4.981368	2.884478	0.001312	18.737919	0.002677	9.179668
147.891000	4.981368	2.891618	0.001308	18.784301	0.002668	9.202390
147.911000	4.981368	2.891932	0.001307	18.786337	0.002667	9.203388
147.931000	4.981368	2.890951	0.001308	18.779968	0.002668	9.200268
147.951000	4.981368	2.887053	0.001311	18.754642	0.002674	9.187861
147.971000	4.981368	2.898253	0.001303	18.827399	0.002659	9.223504
147.991000	4.981368	2.888329	0.001310	18.762931	0.002672	9.191921
148.011000	4.981368	2.890591	0.001308	18.777629	0.002669	9.199122
148.031000	4.981368	2.894470	0.001306	18.802826	0.002664	9.211466
148.051000	4.981368	2.892676	0.001307	18.791173	0.002666	9.205757
148.071000	4.981368	2.889579	0.001309	18.771051	0.002670	9.195899
148.091000	4.981368	2.890708	0.001308	18.778388	0.002669	9.199494
148.111000	4.981368	2.893033	0.001307	18.793492	0.002666	9.206893
148.131000	4.981368	2.886197	0.001311	18.749084	0.002675	9.185138
148.151000	4.981368	2.893944	0.001306	18.799410	0.002664	9.209793
148.171000	4.981368	2.894184	0.001306	18.800964	0.002664	9.210554
148.191000	4.981368	2.888803	0.001309	18.766012	0.002671	9.193431
148.211000	4.981368	2.893530	0.001306	18.796720	0.002665	9.208474
148.231000	4.981368	2.886392	0.001311	18.750352	0.002675	9.185759
148.251000	4.981368	2.892320	0.001307	18.788859	0.002667	9.204624
148.271000	4.981368	2.894113	0.001306	18.800504	0.002664	9.210328
148.291000	4.981368	2.890864	0.001308	18.779400	0.002669	9.199989
148.311000	4.981368	2.890700	0.001308	18.778331	0.002669	9.199466
148.331000	4.981368	2.894483	0.001306	18.802906	0.002664	9.211505
148.351000	4.981368	2.897362	0.001304	18.821615	0.002660	9.220670
148.371000	4.981368	2.881054	0.001315	18.715674	0.002682	9.168770
148.391000	4.981368	2.882398	0.001314	18.724406	0.002680	9.173048
148.411000	4.981368	2.895095	0.001305	18.806882	0.002663	9.213453
148.431000	4.981368	2.889761	0.001309	18.772236	0.002670	9.196480
148.451000	4.981368	2.891049	0.001308	18.780599	0.002668	9.200577
148.471000	4.981368	2.890109	0.001309	18.774498	0.002670	9.197588
148.491000	4.981368	2.893445	0.001306	18.796166	0.002665	9.208203
148.511000	4.981368	2.891441	0.001308	18.783150	0.002668	9.201827
148.531000	4.981368	2.892002	0.001307	18.786791	0.002667	9.203611
148.551000	4.981368	2.886830	0.001311	18.753196	0.002674	9.187152
148.571000	4.981368	2.889089	0.001309	18.767872	0.002671	9.194342
148.591000	4.981368	2.887862	0.001310	18.759897	0.002673	9.190435
148.611000	4.981368	2.891262	0.001308	18.781984	0.002668	9.201256
148.631000	4.981368	2.887197	0.001311	18.755576	0.002673	9.188318
148.651000	4.981368	2.891501	0.001308	18.783535	0.002668	9.202015
148.671000	4.981368	2.891999	0.001307	18.786772	0.002667	9.203601
148.691000	4.981368	2.892155	0.001307	18.787788	0.002667	9.204099
148.711000	4.981368	2.887491	0.001310	18.757487	0.002673	9.189254
148.731000	4.981368	2.882881	0.001313	18.727539	0.002679	9.174583
148.751000	4.981368	2.886246	0.001311	18.749403	0.002675	9.185294
148.771000	4.981368	2.880409	0.001315	18.711481	0.002683	9.166716
148.791000	4.981368	2.885623	0.001312	18.745353	0.002676	9.183310
148.811000	4.981368	2.889370	0.001309	18.769694	0.002671	9.195235
148.831000	4.981368	2.886405	0.001311	18.750432	0.002675	9.185798
148.851000	4.981368	2.887846	0.001310	18.759797	0.002673	9.190386
148.871000	4.981368	2.875223	0.001318	18.677792	0.002690	9.150212
148.891000	4.981368	2.880404	0.001315	18.711450	0.002683	9.166701
148.911000	4.981368	2.881205	0.001315	18.716651	0.002682	9.169249
148.931000	4.981368	2.887585	0.001310	18.758098	0.002673	9.189554
148.951000	4.981368	2.886034	0.001311	18.748024	0.002675	9.184618
148.971000	4.981368	2.883946	0.001313	18.734460	0.002678	9.177973
148.991000	4.981368	2.882337	0.001314	18.724009	0.002680	9.172853
149.011000	4.981368	2.878165	0.001317	18.696906	0.002686	9.159576
149.031000	4.981368	2.879702	0.001316	18.706888	0.002684	9.164466
149.051000	4.981368	2.876700	0.001318	18.687389	0.002688	9.154913
149.071000	4.981368	2.886759	0.001311	18.752734	0.002674	9.186926
149.091000	4.981368	2.882554	0.001314	18.725420	0.002680	9.173545
149.111000	4.981368	2.886519	0.001311	18.751174	0.002674	9.186162
149.131000	4.981368	2.886754	0.001311	18.752700	0.002674	9.186909
149.151000	4.981368	2.887751	0.001310	18.759177	0.002673	9.190083
149.171000	4.981368	2.879612	0.001316	18.706306	0.002684	9.164181
149.191000	4.981368	2.883611	0.001313	18.732280	0.002678	9.176906
149.211000	4.981368	2.886318	0.001311	18.749866	0.002675	9.185521
149.231000	4.981368	2.883290	0.001313	18.730195	0.002679	9.175884
149.251000	4.981368	2.883727	0.001313	18.733034	0.002678	9.177275
149.271000	4.981368	2.884690	0.001312	18.739295	0.002677	9.180342
149.291000	4.981368	2.882365	0.001314	18.724191	0.002680	9.172943
149.311000	4.981368	2.885983	0.001311	18.747695	0.002675	9.184458
149.331000	4.981368	2.884053	0.001313	18.735157	0.002678	9.178315
149.351000	4.981368	2.884412	0.001312	18.737484	0.002677	9.179455
149.371000	4.981368	2.886610	0.001311	18.751763	0.002674	9.186450
149.391000	4.981368	2.889409	0.001309	18.769951	0.002671	9.195361
149.411000	4.981368	2.885864	0.001311	18.746921	0.002675	9.184078
149.431000	4.981368	2.886908	0.001311	18.753702	0.002674	9.187400
149.451000	4.981368	2.883776	0.001313	18.733357	0.002678	9.177433
149.471000	4.981368	2.886608	0.001311	18.751751	0.002674	9.186444
149.491000	4.981368	2.884864	0.001312	18.740426	0.002677	9.180896
149.511000	4.981368	2.893445	0.001306	18.796166	0.002665	9.208203
149.531000	4.981368	2.892278	0.001307	18.788582	0.002667	9.204488
149.551000	4.981368	2.883230	0.001313	18.729807	0.002679	9.175694
149.571000	4.981368	2.887618	0.001310	18.758315	0.002673	9.189660
149.591000	4.981368	2.882351	0.001314	18.724100	0.002680	9.172898
149.611000	4.981368	2.882200	0.001314	18.723120	0.002680	9.172418
149.631000	4.981368	2.882262	0.001314	18.723523	0.002680	9.172616
149.651000	4.981368	2.892591	0.001307	18.790616	0.002666	9.205484
149.671000	4.981368	2.882013	0.001314	18.721901	0.002681	9.171821
149.691000	4.981368	2.885453	0.001312	18.744251	0.002676	9.182770
149.711000	4.981368	2.883841	0.001313	18.733780	0.002678	9.177640
149.731000	4.981368	2.886678	0.001311	18.752208	0.002674	9.186668
149.751000	4.981368	2.887055	0.001311	18.754656	0.002674	9.187868
149.771000	4.981368	2.881529	0.001314	18.718756	0.002681	9.170280
149.791000	4.981368	2.882418	0.001314	18.724534	0.002680	9.173111
149.811000	4.981368	2.879831	0.001315	18.707731	0.002683	9.164879
149.831000	4.981368	2.885896	0.001311	18.747124	0.002675	9.184178
149.851000	4.981368	2.882696	0.001314	18.726342	0.002680	9.173997
149.871000	4.981368	2.881975	0.001314	18.721658	0.002681	9.171702
149.891000	4.981368	2.886495	0.001311	18.751020	0.002674	9.186086
149.911000	4.981368	2.888415	0.001310	18.763493	0.002672	9.192197
149.931000	4.981368	2.892737	0.001307	18.791564	0.002666	9.205949
149.951000	4.981368	2.888230	0.001310	18.762288	0.002672	9.191606
149.971000	4.981368	2.889121	0.001309	18.768077	0.002671	9.194443
149.991000	4.981368	2.885624	0.001312	18.745362	0.002676	9.183314
150.011000	4.981368	2.879350	0.001316	18.704606	0.002684	9.163348
150.031000	4.981368	2.884914	0.001312	18.740746	0.002677	9.181053
150.051000	4.981368	2.882906	0.001313	18.727702	0.002679	9.174663
150.071000	4.981368	2.881449	0.001314	18.718239	0.002681	9.170027
150.091000	4.981368	2.885437	0.001312	18.744142	0.002676	9.182717
150.111000	4.981368	2.883621	0.001313	18.732349	0.002678	9.176939
150.131000	4.981368	2.884697	0.001312	18.739335	0.002677	9.180362
150.151000	4.981368	2.884282	0.001312	18.736642	0.002677	9.179042
150.171000	4.981368	2.879205	0.001316	18.703661	0.002684	9.162885
150.191000	4.981368	2.883627	0.001313	18.732389	0.002678	9.176959
150.211000	4.981368	2.876930	0.001317	18.688880	0.002687	9.155644
150.231000	4.981368	2.880949	0.001315	18.714989	0.002682	9.168435
150.251000	4.981368	2.880815	0.001315	18.714120	0.002682	9.168009
150.271000	4.981368	2.876276	0.001318	18.684633	0.002688	9.153563
150.291000	4.981368	2.879785	0.001315	18.707431	0.002684	9.164732
150.311000	4.981368	2.882465	0.001314	18.724837	0.002680	9.173259
150.331000	4.981368	2.888199	0.001310	18.762085	0.002672	9.191507
150.351000	4.981368	2.884876	0.001312	18.740501	0.002677	9.180933
150.371000	4.981368	2.881453	0.001314	18.718262	0.002681	9.170038
150.391000	4.981368	2.888717	0.001310	18.765455	0.002671	9.193158
150.411000	4.981368	2.881311	0.001314	18.717345	0.002681	9.169589
150.431000	4.981368	2.884769	0.001312	18.739806	0.002677	9.180593
150.451000	4.981368	2.884510	0.001312	18.738121	0.002677	9.179767
150.471000	4.981368	2.882267	0.001314	18.723555	0.002680	9.172631
150.491000	4.981368	2.882338	0.001314	18.724014	0.002680	9.172856
150.511000	4.981368	2.891790	0.001308	18.785418	0.002667	9.202938
150.531000	4.981368	2.890673	0.001308	18.778160	0.002669	9.199382
150.551000	4.981368	2.890811	0.001308	18.779057	0.002669	9.199821
150.571000	4.981368	2.895139	0.001305	18.807168	0.002663	9.213593
150.591000	4.981368	2.885716	0.001312	18.745956	0.002675	9.183605
150.611000	4.981368	2.885931	0.001311	18.747355	0.002675	9.184291
150.631000	4.981368	2.886029	0.001311	18.747990	0.002675	9.184602
150.651000	4.981368	2.887203	0.001311	18.755616	0.002673	9.188338
150.671000	4.981368	2.885891	0.001311	18.747096	0.002675	9.184164
150.691000	4.981368	2.888987	0.001309	18.767209	0.002671	9.194017
150.711000	4.981368	2.885081	0.001312	18.741834	0.002676	9.181586
150.731000	4.981368	2.884515	0.001312	18.738153	0.002677	9.179783
150.751000	4.981368	2.885189	0.001312	18.742534	0.002676	9.181929
150.771000	4.981368	2.891972	0.001307	18.786594	0.002667	9.203514
150.791000	4.981368	2.887854	0.001310	18.759849	0.002673	9.190411
150.811000	4.981368	2.888900	0.001309	18.766644	0.002671	9.193740
150.831000	4.981368	2.883995	0.001313	18.734780	0.002678	9.178130
150.851000	4.981368	2.884002	0.001313	18.734822	0.002678	9.178151
150.871000	4.981368	2.887899	0.001310	18.760137	0.002673	9.190553
150.891000	4.981368	2.886088	0.001311	18.748372	0.002675	9.184789
150.911000	4.981368	2.883008	0.001313	18.728367	0.002679	9.174989
150.931000	4.981368	2.884411	0.001312	18.737482	0.002677	9.179454
150.951000	4.981368	2.883009	0.001313	18.728373	0.002679	9.174992
150.971000	4.981368	2.885166	0.001312	18.742386	0.002676	9.181856
150.991000	4.981368	2.888402	0.001310	18.763405	0.002672	9.192153
151.011000	4.981368	2.889118	0.001309	18.768057	0.002671	9.194433
151.031000	4.981368	2.880659	0.001315	18.713109	0.002682	9.167514
151.051000	4.981368	2.891490	0.001308	18.783467	0.002668	9.201982
151.071000	4.981368	2.889709	0.001309	18.771896	0.002670	9.196313
151.091000	4.981368	2.884644	0.001312	18.738995	0.002677	9.180195
151.111000	4.981368	2.888059	0.001310	18.761177	0.002672	9.191062
151.131000	4.981368	2.890781	0.001308	18.778860	0.002669	9.199725
151.151000	4.981368	2.886421	0.001311	18.750537	0.002675	9.185850
151.171000	4.981368	2.884032	0.001313	18.735019	0.002678	9.178248
151.191000	4.981368	2.887635	0.001310	18.758426	0.002673	9.189715
151.211000	4.981368	2.884992	0.001312	18.741257	0.002676	9.181304
151.231000	4.981368	2.884857	0.001312	18.740375	0.002677	9.180871
151.251000	4.981368	2.891030	0.001308	18.780476	0.002668	9.200517
151.271000	4.981368	2.883636	0.001313	18.732449	0.002678	9.176988
151.291000	4.981368	2.881102	0.001315	18.715986	0.002682	9.168923
151.311000	4.981368	2.885573	0.001312	18.745031	0.002676	9.183152
151.331000	4.981368	2.889306	0.001309	18.769280	0.002671	9.195032
151.351000	4.981368	2.881925	0.001314	18.721332	0.002681	9.171542
151.371000	4.981368	2.884673	0.001312	18.739184	0.002677	9.180288
151.391000	4.981368	2.882099	0.001314	18.722463	0.002680	9.172096
151.411000	4.981368	2.879007	0.001316	18.702378	0.002685	9.162257
151.431000	4.981368	2.885870	0.001311	18.746956	0.002675	9.184095
151.451000	4.981368	2.883815	0.001313	18.733611	0.002678	9.177558
151.471000	4.981368	2.883893	0.001313	18.734114	0.002678	9.177804
151.491000	4.981368	2.883071	0.001313	18.728773	0.002679	9.175187
151.511000	4.981368	2.884308	0.001312	18.736813	0.002677	9.179126
151.531000	4.981368	2.883955	0.001313	18.734520	0.002678	9.178003
151.551000	4.981368	2.882835	0.001313	18.727242	0.002679	9.174437
151.571000	4.981368	2.878852	0.001316	18.701370	0.002685	9.161763
151.591000	4.981368	2.883221	0.001313	18.729753	0.002679	9.175667
151.611000	4.981368	2.883315	0.001313	18.730358	0.002679	9.175964
151.631000	4.981368	2.885297	0.001312	18.743237	0.002676	9.182273
151.651000	4.981368	2.880314	0.001315	18.710867	0.002683	9.166415
151.671000	4.981368	2.878667	0.001316	18.700168	0.002685	9.161174
151.691000	4.981368	2.882988	0.001313	18.728239	0.002679	9.174926
151.711000	4.981368	2.886216	0.001311	18.749206	0.002675	9.185198
151.731000	4.981368	2.883640	0.001313	18.732475	0.002678	9.177001
151.751000	4.981368	2.882411	0.001314	18.724489	0.002680	9.173089
151.771000	4.981368	2.881424	0.001314	18.718079	0.002681	9.169949
151.791000	4.981368	2.885561	0.001312	18.744951	0.002676	9.183113
151.811000	4.981368	2.891559	0.001308	18.783915	0.002668	9.202202
151.831000	4.981368	2.884255	0.001312	18.736468	0.002677	9.178957
151.851000	4.981368	2.887667	0.001310	18.758635	0.002673	9.189817
151.871000	4.981368	2.882450	0.001314	18.724740	0.002680	9.173212
151.891000	4.981368	2.881873	0.001314	18.720992	0.002681	9.171376
151.911000	4.981368	2.879781	0.001315	18.707403	0.002684	9.164718
151.931000	4.981368	2.877014	0.001317	18.689431	0.002687	9.155914
151.951000	4.981368	2.883561	0.001313	18.731958	0.002678	9.176748
151.971000	4.981368	2.881106	0.001315	18.716011	0.002682	9.168935
151.991000	4.981368	2.883094	0.001313	18.728927	0.002679	9.175263
152.011000	4.981368	2.881851	0.001314	18.720853	0.002681	9.171307
152.031000	4.981368	2.880119	0.001315	18.709599	0.002683	9.165794
152.051000	4.981368	2.879549	0.001316	18.705894	0.002684	9.163979
152.071000	4.981368	2.881836	0.001314	18.720755	0.002681	9.171260
152.091000	4.981368	2.883080	0.001313	18.728836	0.002679	9.175218
152.111000	4.981368	2.889874	0.001309	18.772970	0.002670	9.196840
152.131000	4.981368	2.883958	0.001313	18.734537	0.002678	9.178011
152.151000	4.981368	2.887383	0.001310	18.756790	0.002673	9.188913
152.171000	4.981368	2.881844	0.001314	18.720804	0.002681	9.171283
152.191000	4.981368	2.888220	0.001310	18.762222	0.002672	9.191574
152.211000	4.981368	2.883349	0.001313	18.730584	0.002679	9.176075
152.231000	4.981368	2.887593	0.001310	18.758149	0.002673	9.189579
152.251000	4.981368	2.888528	0.001310	18.764224	0.002672	9.192555
152.271000	4.981368	2.884694	0.001312	18.739321	0.002677	9.180355
152.291000	4.981368	2.878350	0.001316	18.698105	0.002685	9.160164
152.311000	4.981368	2.880950	0.001315	18.714997	0.002682	9.168439
152.331000	4.981368	2.881508	0.001314	18.718619	0.002681	9.170213
152.351000	4.981368	2.879913	0.001315	18.708259	0.002683	9.165138
152.371000	4.981368	2.883074	0.001313	18.728793	0.002679	9.175197
152.391000	4.981368	2.885963	0.001311	18.747561	0.002675	9.184392
152.411000	4.981368	2.893588	0.001306	18.797094	0.002665	9.208658
152.431000	4.981368	2.890009	0.001309	18.773847	0.002670	9.197269
152.451000	4.981368	2.895340	0.001305	18.808479	0.002662	9.214235
152.471000	4.981368	2.885416	0.001312	18.744008	0.002676	9.182651
152.491000	4.981368	2.884996	0.001312	18.741277	0.002676	9.181313
152.511000	4.981368	2.884058	0.001313	18.735185	0.002678	9.178329
152.531000	4.981368	2.885566	0.001312	18.744985	0.002676	9.183130
152.551000	4.981368	2.885983	0.001311	18.747695	0.002675	9.184458
152.571000	4.981368	2.889367	0.001309	18.769674	0.002671	9.195225
152.591000	4.981368	2.887290	0.001310	18.756184	0.002673	9.188616
152.611000	4.981368	2.885601	0.001312	18.745213	0.002676	9.183242
152.631000	4.981368	2.883427	0.001313	18.731089	0.002679	9.176322
152.651000	4.981368	2.884653	0.001312	18.739050	0.002677	9.180222
152.671000	4.981368	2.881963	0.001314	18.721578	0.002681	9.171663
152.691000	4.981368	2.886675	0.001311	18.752188	0.002674	9.186659
152.711000	4.981368	2.881445	0.001314	18.718211	0.002681	9.170013
152.731000	4.981368	2.887399	0.001310	18.756890	0.002673	9.188962
152.751000	4.981368	2.884525	0.001312	18.738218	0.002677	9.179815
152.771000	4.981368	2.882825	0.001313	18.727176	0.002679	9.174405
152.791000	4.981368	2.879372	0.001316	18.704746	0.002684	9.163417
152.811000	4.981368	2.883926	0.001313	18.734331	0.002678	9.177910
152.831000	4.981368	2.877776	0.001317	18.694378	0.002686	9.158337
152.851000	4.981368	2.880030	0.001315	18.709019	0.002683	9.165510
152.871000	4.981368	2.876524	0.001318	18.686244	0.002688	9.154352
152.891000	4.981368	2.881119	0.001315	18.716094	0.002682	9.168976
152.911000	4.981368	2.875829	0.001318	18.681731	0.002689	9.152142
152.931000	4.981368	2.882069	0.001314	18.722269	0.002680	9.172001
152.951000	4.981368	2.882386	0.001314	18.724326	0.002680	9.173009
152.971000	4.981368	2.881409	0.001314	18.717982	0.002681	9.169901
152.991000	4.981368	2.881254	0.001314	18.716971	0.002682	9.169406
153.011000	4.981368	2.873483	0.001320	18.666493	0.002692	9.144676
153.031000	4.981368	2.876331	0.001318	18.684990	0.002688	9.153738
153.051000	4.981368	2.880745	0.001315	18.713663	0.002682	9.167785
153.071000	4.981368	2.879706	0.001316	18.706917	0.002684	9.164480
153.091000	4.981368	2.876902	0.001317	18.688700	0.002687	9.155556
153.111000	4.981368	2.876890	0.001317	18.688623	0.002687	9.155518
153.131000	4.981368	2.879160	0.001316	18.703372	0.002684	9.162744
153.151000	4.981368	2.878440	0.001316	18.698691	0.002685	9.160450
153.171000	4.981368	2.883267	0.001313	18.730047	0.002679	9.175811
153.191000	4.981368	2.876947	0.001317	18.688994	0.002687	9.155700
153.211000	4.981368	2.874265	0.001319	18.671574	0.002691	9.147166
153.231000	4.981368	2.878724	0.001316	18.700539	0.002685	9.161356
153.251000	4.981368	2.876989	0.001317	18.689265	0.002687	9.155833
153.271000	4.981368	2.870634	0.001322	18.647981	0.002696	9.135608
153.291000	4.981368	2.878616	0.001316	18.699836	0.002685	9.161011
153.311000	4.981368	2.876876	0.001317	18.688534	0.002687	9.155475
153.331000	4.981368	2.882156	0.001314	18.722832	0.002680	9.172277
153.351000	4.981368	2.875142	0.001319	18.677266	0.002690	9.149955
153.371000	4.981368	2.879177	0.001316	18.703478	0.002684	9.162796
153.391000	4.981368	2.871781	0.001321	18.655436	0.002694	9.139260
153.411000	4.981368	2.875339	0.001318	18.678549	0.002690	9.150583
153.431000	4.981368	2.875757	0.001318	18.681265	0.002689	9.151913
153.451000	4.981368	2.873041	0.001320	18.663622	0.002693	9.143270
153.471000	4.981368	2.878142	0.001317	18.696757	0.002686	9.159503
153.491000	4.981368	2.875068	0.001319	18.676789	0.002690	9.149721
153.511000	4.981368	2.876449	0.001318	18.685755	0.002688	9.154113
153.531000	4.981368	2.873392	0.001320	18.665899	0.002692	9.144385
153.551000	4.981368	2.882318	0.001314	18.723883	0.002680	9.172792
153.571000	4.981368	2.879434	0.001316	18.705146	0.002684	9.163613
153.591000	4.981368	2.881330	0.001314	18.717468	0.002681	9.169649
153.611000	4.981368	2.880699	0.001315	18.713369	0.002682	9.167641
153.631000	4.981368	2.882173	0.001314	18.722940	0.002680	9.172330
153.651000	4.981368	2.881055	0.001315	18.715680	0.002682	9.168773
153.671000	4.981368	2.881785	0.001314	18.720424	0.002681	9.171097
153.691000	4.981368	2.880231	0.001315	18.710324	0.002683	9.166150
153.711000	4.981368	2.880130	0.001315	18.709668	0.002683	9.165828
153.731000	4.981368	2.884025	0.001313	18.734971	0.002678	9.178224
153.751000	4.981368	2.872167	0.001321	18.657941	0.002694	9.140487
153.771000	4.981368	2.879886	0.001315	18.708082	0.002683	9.165051
153.791000	4.981368	2.876573	0.001318	18.686566	0.002688	9.154511
153.811000	4.981368	2.880025	0.001315	18.708988	0.002683	9.165495
153.831000	4.981368	2.874613	0.001319	18.673830	0.002690	9.148271
153.851000	4.981368	2.881282	0.001314	18.717151	0.002681	9.169494
153.871000	4.981368	2.880277	0.001315	18.710624	0.002683	9.166296
153.891000	4.981368	2.887820	0.001310	18.759626	0.002673	9.190302
153.911000	4.981368	2.875475	0.001318	18.679431	0.002689	9.151015
153.931000	4.981368	2.883919	0.001313	18.734283	0.002678	9.177887
153.951000	4.981368	2.883800	0.001313	18.733514	0.002678	9.177510
153.971000	4.981368	2.882304	0.001314	18.723792	0.002680	9.172747
153.991000	4.981368	2.880742	0.001315	18.713643	0.002682	9.167776
154.011000	4.981368	2.876876	0.001317	18.688534	0.002687	9.155475
154.031000	4.981368	2.877575	0.001317	18.693070	0.002686	9.157697
154.051000	4.981368	2.877136	0.001317	18.690219	0.002687	9.156300
154.071000	4.981368	2.873787	0.001319	18.668466	0.002692	9.145643
154.091000	4.981368	2.873336	0.001320	18.665536	0.002692	9.144208
154.111000	4.981368	2.877591	0.001317	18.693176	0.002686	9.157748
154.131000	4.981368	2.878453	0.001316	18.698780	0.002685	9.160494
154.151000	4.981368	2.881971	0.001314	18.721629	0.002681	9.171688
154.171000	4.981368	2.876268	0.001318	18.684584	0.002688	9.153539
154.191000	4.981368	2.875996	0.001318	18.682813	0.002689	9.152672
154.211000	4.981368	2.878651	0.001316	18.700065	0.002685	9.161123
154.231000	4.981368	2.878227	0.001316	18.697311	0.002686	9.159775
154.251000	4.981368	2.878550	0.001316	18.699405	0.002685	9.160800
154.271000	4.981368	2.881500	0.001314	18.718570	0.002681	9.170189
154.291000	4.981368	2.888530	0.001310	18.764236	0.002672	9.192561
154.311000	4.981368	2.879135	0.001316	18.703204	0.002684	9.162661
154.331000	4.981368	2.873457	0.001320	18.666324	0.002692	9.144594
154.351000	4.981368	2.877450	0.001317	18.692259	0.002687	9.157299
154.371000	4.981368	2.883269	0.001313	18.730064	0.002679	9.175820
154.391000	4.981368	2.877722	0.001317	18.694030	0.002686	9.158167
154.411000	4.981368	2.877880	0.001317	18.695052	0.002686	9.158668
154.431000	4.981368	2.883208	0.001313	18.729667	0.002679	9.175625
154.451000	4.981368	2.881991	0.001314	18.721758	0.002681	9.171751
154.471000	4.981368	2.885980	0.001311	18.747673	0.002675	9.184446
154.491000	4.981368	2.878359	0.001316	18.698163	0.002685	9.160192
154.511000	4.981368	2.885573	0.001312	18.745028	0.002676	9.183151
154.531000	4.981368	2.883109	0.001313	18.729024	0.002679	9.175311
154.551000	4.981368	2.877528	0.001317	18.692767	0.002687	9.157548
154.571000	4.981368	2.883788	0.001313	18.733431	0.002678	9.177470
154.591000	4.981368	2.882725	0.001314	18.726531	0.002680	9.174089
154.611000	4.981368	2.884476	0.001312	18.737901	0.002677	9.179659
154.631000	4.981368	2.878284	0.001316	18.697680	0.002686	9.159955
154.651000	4.981368	2.880848	0.001315	18.714337	0.002682	9.168116
154.671000	4.981368	2.882338	0.001314	18.724012	0.002680	9.172855
154.691000	4.981368	2.876893	0.001317	18.688640	0.002687	9.155526
154.711000	4.981368	2.879804	0.001315	18.707551	0.002683	9.164791
154.731000	4.981368	2.881521	0.001314	18.718707	0.002681	9.170256
154.751000	4.981368	2.877374	0.001317	18.691768	0.002687	9.157059
154.771000	4.981368	2.879344	0.001316	18.704563	0.002684	9.163327
154.791000	4.981368	2.883253	0.001313	18.729958	0.002679	9.175768
154.811000	4.981368	2.876897	0.001317	18.688669	0.002687	9.155540
154.831000	4.981368	2.875320	0.001318	18.678426	0.002690	9.150523
154.851000	4.981368	2.874960	0.001319	18.676084	0.002690	9.149375
154.871000	4.981368	2.877853	0.001317	18.694878	0.002686	9.158582
154.891000	4.981368	2.875596	0.001318	18.680217	0.002689	9.151400
154.911000	4.981368	2.880408	0.001315	18.711476	0.002683	9.166713
154.931000	4.981368	2.877888	0.001317	18.695104	0.002686	9.158693
154.951000	4.981368	2.874896	0.001319	18.675667	0.002690	9.149171
154.971000	4.981368	2.880693	0.001315	18.713326	0.002682	9.167620
154.991000	4.981368	2.878560	0.001316	18.699474	0.002685	9.160834
155.011000	4.981368	2.879549	0.001316	18.705897	0.002684	9.163981
155.031000	4.981368	2.877787	0.001317	18.694450	0.002686	9.158372
155.051000	4.981368	2.876150	0.001318	18.683816	0.002688	9.153163
155.071000	4.981368	2.879070	0.001316	18.702787	0.002684	9.162457
155.091000	4.981368	2.881674	0.001314	18.719699	0.002681	9.170742
155.111000	4.981368	2.879432	0.001316	18.705138	0.002684	9.163609
155.131000	4.981368	2.881613	0.001314	18.719307	0.002681	9.170550
155.151000	4.981368	2.882037	0.001314	18.722061	0.002680	9.171899
155.171000	4.981368	2.880431	0.001315	18.711624	0.002683	9.166786
155.191000	4.981368	2.885855	0.001311	18.746861	0.002675	9.184049
155.211000	4.981368	2.881994	0.001314	18.721778	0.002681	9.171761
155.231000	4.981368	2.879429	0.001316	18.705115	0.002684	9.163597
155.251000	4.981368	2.880550	0.001315	18.712398	0.002682	9.167165
155.271000	4.981368	2.886517	0.001311	18.751160	0.002674	9.186155
155.291000	4.981368	2.880390	0.001315	18.711358	0.002683	9.166656
155.311000	4.981368	2.883673	0.001313	18.732689	0.002678	9.177106
155.331000	4.981368	2.879886	0.001315	18.708088	0.002683	9.165054
155.351000	4.981368	2.881325	0.001314	18.717431	0.002681	9.169631
155.371000	4.981368	2.882311	0.001314	18.723840	0.002680	9.172771
155.391000	4.981368	2.880211	0.001315	18.710199	0.002683	9.166088
155.411000	4.981368	2.877784	0.001317	18.694430	0.002686	9.158363
155.431000	4.981368	2.880691	0.001315	18.713312	0.002682	9.167613
155.451000	4.981368	2.872365	0.001320	18.659226	0.002694	9.141117
155.471000	4.981368	2.879940	0.001315	18.708434	0.002683	9.165223
155.491000	4.981368	2.882561	0.001314	18.725462	0.002680	9.173566
155.511000	4.981368	2.882211	0.001314	18.723192	0.002680	9.172453
155.531000	4.981368	2.883843	0.001313	18.733788	0.002678	9.177645
155.551000	4.981368	2.887625	0.001310	18.758361	0.002673	9.189682
155.571000	4.981368	2.889833	0.001309	18.772705	0.002670	9.196709
155.591000	4.981368	2.887486	0.001310	18.757458	0.002673	9.189240
155.611000	4.981368	2.883714	0.001313	18.732952	0.002678	9.177235
155.631000	4.981368	2.880960	0.001315	18.715063	0.002682	9.168471
155.651000	4.981368	2.887971	0.001310	18.760608	0.002672	9.190784
155.671000	4.981368	2.888443	0.001310	18.763673	0.002672	9.192285
155.691000	4.981368	2.882811	0.001313	18.727088	0.002679	9.174362
155.711000	4.981368	2.883819	0.001313	18.733637	0.002678	9.177570
155.731000	4.981368	2.883241	0.001313	18.729878	0.002679	9.175729
155.751000	4.981368	2.880827	0.001315	18.714200	0.002682	9.168048
155.771000	4.981368	2.882368	0.001314	18.724209	0.002680	9.172951
155.791000	4.981368	2.887769	0.001310	18.759292	0.002673	9.190139
155.811000	4.981368	2.878200	0.001317	18.697134	0.002686	9.159688
155.831000	4.981368	2.875169	0.001319	18.677444	0.002690	9.150041
155.851000	4.981368	2.875964	0.001318	18.682608	0.002689	9.152571
155.871000	4.981368	2.875659	0.001318	18.680625	0.002689	9.151600
155.891000	4.981368	2.882475	0.001314	18.724906	0.002680	9.173293
155.911000	4.981368	2.883037	0.001313	18.728553	0.002679	9.175080
155.931000	4.981368	2.878860	0.001316	18.701419	0.002685	9.161787
155.951000	4.981368	2.882167	0.001314	18.722903	0.002680	9.172312
155.971000	4.981368	2.880346	0.001315	18.711073	0.002683	9.166516
155.991000	4.981368	2.878920	0.001316	18.701807	0.002685	9.161977
156.011000	4.981368	2.873205	0.001320	18.664682	0.002692	9.143789
156.031000	4.981368	2.876685	0.001318	18.687292	0.002688	9.154866
156.051000	4.981368	2.877138	0.001317	18.690237	0.002687	9.156309
156.071000	4.981368	2.876741	0.001317	18.687657	0.002688	9.155045
156.091000	4.981368	2.879114	0.001316	18.703072	0.002684	9.162597
156.111000	4.981368	2.875337	0.001318	18.678532	0.002690	9.150574
156.131000	4.981368	2.874024	0.001319	18.670006	0.002691	9.146398
156.151000	4.981368	2.874789	0.001319	18.674976	0.002690	9.148832
156.171000	4.981368	2.881218	0.001315	18.716740	0.002682	9.169292
156.191000	4.981368	2.879187	0.001316	18.703544	0.002684	9.162828
156.211000	4.981368	2.876633	0.001318	18.686955	0.002688	9.154701
156.231000	4.981368	2.872299	0.001320	18.658801	0.002694	9.140908
156.251000	4.981368	2.878280	0.001316	18.697654	0.002686	9.159942
156.271000	4.981368	2.874959	0.001319	18.676081	0.002690	9.149374
156.291000	4.981368	2.878174	0.001317	18.696963	0.002686	9.159604
156.311000	4.981368	2.880746	0.001315	18.713669	0.002682	9.167788
156.331000	4.981368	2.878839	0.001316	18.701282	0.002685	9.161720
156.351000	4.981368	2.879969	0.001315	18.708625	0.002683	9.165317
156.371000	4.981368	2.880298	0.001315	18.710761	0.002683	9.166364
156.391000	4.981368	2.884483	0.001312	18.737950	0.002677	9.179683
156.411000	4.981368	2.881053	0.001315	18.715668	0.002682	9.168768
156.431000	4.981368	2.879400	0.001316	18.704929	0.002684	9.163506
156.451000	4.981368	2.881438	0.001314	18.718165	0.002681	9.169991
156.471000	4.981368	2.876322	0.001318	18.684935	0.002688	9.153712
156.491000	4.981368	2.880189	0.001315	18.710056	0.002683	9.166018
156.511000	4.981368	2.877502	0.001317	18.692596	0.002687	9.157464
156.531000	4.981368	2.878442	0.001316	18.698708	0.002685	9.160459
156.551000	4.981368	2.878311	0.001316	18.697851	0.002686	9.160039
156.571000	4.981368	2.876732	0.001317	18.687597	0.002688	9.155016
156.591000	4.981368	2.874800	0.001319	18.675047	0.002690	9.148867
156.611000	4.981368	2.876398	0.001318	18.685424	0.002688	9.153951
156.631000	4.981368	2.871813	0.001321	18.655639	0.002694	9.139359
156.651000	4.981368	2.877245	0.001317	18.690931	0.002687	9.156649
156.671000	4.981368	2.875063	0.001319	18.676755	0.002690	9.149704
156.691000	4.981368	2.871966	0.001321	18.656633	0.002694	9.139846
156.711000	4.981368	2.882020	0.001314	18.721949	0.002680	9.171845
156.731000	4.981368	2.876045	0.001318	18.683136	0.002689	9.152830
156.751000	4.981368	2.876945	0.001317	18.688980	0.002687	9.155693
156.771000	4.981368	2.881786	0.001314	18.720427	0.002681	9.171099
156.791000	4.981368	2.875389	0.001318	18.678874	0.002689	9.150742
156.811000	4.981368	2.877287	0.001317	18.691205	0.002687	9.156783
156.831000	4.981368	2.872487	0.001320	18.660023	0.002693	9.141507
156.851000	4.981368	2.874699	0.001319	18.674390	0.002690	9.148545
156.871000	4.981368	2.872015	0.001321	18.656953	0.002694	9.140003
156.891000	4.981368	2.869786	0.001322	18.642478	0.002697	9.132911
156.911000	4.981368	2.865999	0.001325	18.617877	0.002702	9.120860
156.931000	4.981368	2.870730	0.001321	18.648604	0.002696	9.135913
156.951000	4.981368	2.875816	0.001318	18.681645	0.002689	9.152100
156.971000	4.981368	2.875561	0.001318	18.679991	0.002689	9.151289
156.991000	4.981368	2.870169	0.001322	18.644962	0.002697	9.134129
157.011000	4.981368	2.880108	0.001315	18.709528	0.002683	9.165759
157.031000	4.981368	2.874234	0.001319	18.671368	0.002691	9.147065
157.051000	4.981368	2.878125	0.001317	18.696646	0.002686	9.159448
157.071000	4.981368	2.876527	0.001318	18.686264	0.002688	9.154362
157.091000	4.981368	2.879153	0.001316	18.703324	0.002684	9.162720
157.111000	4.981368	2.876576	0.001318	18.686586	0.002688	9.154520
157.131000	4.981368	2.872721	0.001320	18.661540	0.002693	9.142250
157.151000	4.981368	2.878265	0.001316	18.697557	0.002686	9.159895
157.171000	4.981368	2.877406	0.001317	18.691976	0.002687	9.157161
157.191000	4.981368	2.881120	0.001315	18.716100	0.002682	9.168979
157.211000	4.981368	2.876549	0.001318	18.686409	0.002688	9.154434
157.231000	4.981368	2.877355	0.001317	18.691642	0.002687	9.156997
157.251000	4.981368	2.871429	0.001321	18.653146	0.002695	9.138138
157.271000	4.981368	2.872427	0.001320	18.659632	0.002693	9.141315
157.291000	4.981368	2.877317	0.001317	18.691399	0.002687	9.156878
157.311000	4.981368	2.882170	0.001314	18.722923	0.002680	9.172322
157.331000	4.981368	2.871844	0.001321	18.655845	0.002694	9.139460
157.351000	4.981368	2.876732	0.001317	18.687595	0.002688	9.155014
157.371000	4.981368	2.876018	0.001318	18.682959	0.002689	9.152743
157.391000	4.981368	2.879682	0.001316	18.706757	0.002684	9.164402
157.411000	4.981368	2.872129	0.001321	18.657693	0.002694	9.140365
157.431000	4.981368	2.876173	0.001318	18.683967	0.002688	9.153237
157.451000	4.981368	2.871264	0.001321	18.652077	0.002695	9.137614
157.471000	4.981368	2.878939	0.001316	18.701936	0.002685	9.162040
157.491000	4.981368	2.870742	0.001321	18.648687	0.002696	9.135953
157.511000	4.981368	2.873565	0.001320	18.667024	0.002692	9.144937
157.531000	4.981368	2.880760	0.001315	18.713760	0.002682	9.167833
157.551000	4.981368	2.876265	0.001318	18.684564	0.002688	9.153530
157.571000	4.981368	2.874483	0.001319	18.672988	0.002691	9.147858
157.591000	4.981368	2.872403	0.001320	18.659475	0.002693	9.141239
157.611000	4.981368	2.873807	0.001319	18.668595	0.002692	9.145706
157.631000	4.981368	2.876473	0.001318	18.685912	0.002688	9.154190
157.651000	4.981368	2.877867	0.001317	18.694966	0.002686	9.158626
157.671000	4.981368	2.870570	0.001322	18.647564	0.002696	9.135404
157.691000	4.981368	2.874590	0.001319	18.673679	0.002691	9.148197
157.711000	4.981368	2.875785	0.001318	18.681448	0.002689	9.152003
157.731000	4.981368	2.877631	0.001317	18.693438	0.002686	9.157877
157.751000	4.981368	2.879073	0.001316	18.702807	0.002684	9.162467
157.771000	4.981368	2.873988	0.001319	18.669772	0.002691	9.146283
157.791000	4.981368	2.873140	0.001320	18.664262	0.002692	9.143584
157.811000	4.981368	2.873815	0.001319	18.668649	0.002692	9.145733
157.831000	4.981368	2.881185	0.001315	18.716522	0.002682	9.169186
157.851000	4.981368	2.874618	0.001319	18.673865	0.002690	9.148288
157.871000	4.981368	2.869867	0.001322	18.643003	0.002697	9.133169
157.891000	4.981368	2.874682	0.001319	18.674279	0.002690	9.148491
157.911000	4.981368	2.874444	0.001319	18.672734	0.002691	9.147734
157.931000	4.981368	2.872086	0.001321	18.657413	0.002694	9.140228
157.951000	4.981368	2.880014	0.001315	18.708916	0.002683	9.165460
157.971000	4.981368	2.868508	0.001323	18.634174	0.002699	9.128844
157.991000	4.981368	2.871390	0.001321	18.652897	0.002695	9.138016
158.011000	4.981368	2.875387	0.001318	18.678860	0.002689	9.150735
158.031000	4.981368	2.873228	0.001320	18.664836	0.002692	9.143865
158.051000	4.981368	2.874458	0.001319	18.672825	0.002691	9.147779
158.071000	4.981368	2.874287	0.001319	18.671714	0.002691	9.147234
158.091000	4.981368	2.874093	0.001319	18.670454	0.002691	9.146617
158.111000	4.981368	2.880378	0.001315	18.711281	0.002683	9.166618
158.131000	4.981368	2.882206	0.001314	18.723158	0.002680	9.172436
158.151000	4.981368	2.868143	0.001323	18.631801	0.002699	9.127681
158.171000	4.981368	2.872349	0.001320	18.659124	0.002694	9.141066
158.191000	4.981368	2.879939	0.001315	18.708428	0.002683	9.165220
158.211000	4.981368	2.873009	0.001320	18.663414	0.002693	9.143168
158.231000	4.981368	2.877779	0.001317	18.694398	0.002686	9.158347
158.251000	4.981368	2.877518	0.001317	18.692701	0.002687	9.157516
158.271000	4.981368	2.875972	0.001318	18.682662	0.002689	9.152598
158.291000	4.981368	2.884041	0.001313	18.735079	0.002678	9.178277
158.311000	4.981368	2.878777	0.001316	18.700882	0.002685	9.161524
158.331000	4.981368	2.876728	0.001317	18.687569	0.002688	9.155002
158.351000	4.981368	2.875975	0.001318	18.682679	0.002689	9.152606
158.371000	4.981368	2.875440	0.001318	18.679203	0.002689	9.150903
158.391000	4.981368	2.880998	0.001315	18.715311	0.002682	9.168593
158.411000	4.981368	2.879416	0.001316	18.705029	0.002684	9.163555
158.431000	4.981368	2.886533	0.001311	18.751266	0.002674	9.186207
158.451000	4.981368	2.877310	0.001317	18.691353	0.002687	9.156856
158.471000	4.981368	2.872918	0.001320	18.662820	0.002693	9.142877
158.491000	4.981368	2.877837	0.001317	18.694772	0.002686	9.158531
158.511000	4.981368	2.875354	0.001318	18.678646	0.002689	9.150630
158.531000	4.981368	2.878441	0.001316	18.698697	0.002685	9.160453
158.551000	4.981368	2.872361	0.001320	18.659201	0.002694	9.141104
158.571000	4.981368	2.882415	0.001314	18.724517	0.002680	9.173102
158.591000	4.981368	2.879281	0.001316	18.704152	0.002684	9.163126
158.611000	4.981368	2.873061	0.001320	18.663751	0.002693	9.143333
158.631000	4.981368	2.875511	0.001318	18.679666	0.002689	9.151130
158.651000	4.981368	2.879409	0.001316	18.704989	0.002684	9.163536
158.671000	4.981368	2.876399	0.001318	18.685432	0.002688	9.153955
158.691000	4.981368	2.875305	0.001318	18.678326	0.002690	9.150474
158.711000	4.981368	2.883616	0.001313	18.732317	0.002678	9.176924
158.731000	4.981368	2.880935	0.001315	18.714903	0.002682	9.168393
158.751000	4.981368	2.889813	0.001309	18.772573	0.002670	9.196645
158.771000	4.981368	2.881595	0.001314	18.719187	0.002681	9.170491
158.791000	4.981368	2.874747	0.001319	18.674702	0.002690	9.148698
158.811000	4.981368	2.875803	0.001318	18.681562	0.002689	9.152059
158.831000	4.981368	2.874418	0.001319	18.672565	0.002691	9.147651
158.851000	4.981368	2.875819	0.001318	18.681665	0.002689	9.152109
158.871000	4.981368	2.874936	0.001319	18.675930	0.002690	9.149300
158.891000	4.981368	2.876517	0.001318	18.686198	0.002688	9.154330
158.911000	4.981368	2.880081	0.001315	18.709353	0.002683	9.165674
158.931000	4.981368	2.879343	0.001316	18.704561	0.002684	9.163326
158.951000	4.981368	2.873897	0.001319	18.669180	0.002691	9.145993
158.971000	4.981368	2.876134	0.001318	18.683713	0.002688	9.153113
158.991000	4.981368	2.877772	0.001317	18.694352	0.002686	9.158325
159.011000	4.981368	2.879878	0.001315	18.708034	0.002683	9.165027
159.031000	4.981368	2.877152	0.001317	18.690322	0.002687	9.156351
159.051000	4.981368	2.880125	0.001315	18.709636	0.002683	9.165812
159.071000	4.981368	2.878602	0.001316	18.699745	0.002685	9.160967
159.091000	4.981368	2.884692	0.001312	18.739307	0.002677	9.180348
159.111000	4.981368	2.880549	0.001315	18.712392	0.002682	9.167163
159.131000	4.981368	2.879474	0.001316	18.705412	0.002684	9.163743
159.151000	4.981368	2.878710	0.001316	18.700445	0.002685	9.161310
159.171000	4.981368	2.877827	0.001317	18.694709	0.002686	9.158500
159.191000	4.981368	2.880746	0.001315	18.713675	0.002682	9.167791
159.211000	4.981368	2.880411	0.001315	18.711493	0.002683	9.166722
159.231000	4.981368	2.878790	0.001316	18.700967	0.002685	9.161566
159.251000	4.981368	2.874761	0.001319	18.674793	0.002690	9.148743
159.271000	4.981368	2.873132	0.001320	18.664211	0.002692	9.143558
159.291000	4.981368	2.878168	0.001317	18.696923	0.002686	9.159584
159.311000	4.981368	2.886698	0.001311	18.752334	0.002674	9.186730
159.331000	4.981368	2.883154	0.001313	18.729313	0.002679	9.175452
159.351000	4.981368	2.873531	0.001320	18.666801	0.002692	9.144828
159.371000	4.981368	2.882603	0.001314	18.725737	0.002680	9.173700
159.391000	4.981368	2.872389	0.001320	18.659386	0.002694	9.141195
159.411000	4.981368	2.879306	0.001316	18.704318	0.002684	9.163207
159.431000	4.981368	2.885092	0.001312	18.741903	0.002676	9.181620
159.451000	4.981368	2.880114	0.001315	18.709565	0.002683	9.165777
159.471000	4.981368	2.884721	0.001312	18.739495	0.002677	9.180440
159.491000	4.981368	2.882044	0.001314	18.722104	0.002680	9.171920
159.511000	4.981368	2.888065	0.001310	18.761217	0.002672	9.191082
159.531000	4.981368	2.885793	0.001311	18.746456	0.002675	9.183850
159.551000	4.981368	2.878785	0.001316	18.700936	0.002685	9.161550
159.571000	4.981368	2.887708	0.001310	18.758898	0.002673	9.189945
159.591000	4.981368	2.881065	0.001315	18.715746	0.002682	9.168805
159.611000	4.981368	2.883126	0.001313	18.729133	0.002679	9.175364
159.631000	4.981368	2.880603	0.001315	18.712744	0.002682	9.167335
159.651000	4.981368	2.884263	0.001312	18.736522	0.002677	9.178984
159.671000	4.981368	2.879124	0.001316	18.703132	0.002684	9.162626
159.691000	4.981368	2.881496	0.001314	18.718542	0.002681	9.170175
159.711000	4.981368	2.886114	0.001311	18.748544	0.002675	9.184873
159.731000	4.981368	2.879818	0.001315	18.707642	0.002683	9.164836
159.751000	4.981368	2.879178	0.001316	18.703487	0.002684	9.162800
159.771000	4.981368	2.880460	0.001315	18.711815	0.002683	9.166880
159.791000	4.981368	2.878267	0.001316	18.697566	0.002686	9.159899
159.811000	4.981368	2.874326	0.001319	18.671968	0.002691	9.147359
159.831000	4.981368	2.876121	0.001318	18.683630	0.002688	9.153072
159.851000	4.981368	2.879778	0.001315	18.707385	0.002684	9.164710
159.871000	4.981368	2.875610	0.001318	18.680308	0.002689	9.151445
159.891000	4.981368	2.879282	0.001316	18.704161	0.002684	9.163130
159.911000	4.981368	2.879354	0.001316	18.704626	0.002684	9.163358
159.931000	4.981368	2.877625	0.001317	18.693396	0.002686	9.157856
159.951000	4.981368	2.883230	0.001313	18.729807	0.002679	9.175694
159.971000	4.981368	2.884910	0.001312	18.740720	0.002677	9.181041
159.991000	4.981368	2.882266	0.001314	18.723543	0.002680	9.172625
160.011000	4.981368	2.879281	0.001316	18.704152	0.002684	9.163126
160.031000	4.981368	2.880937	0.001315	18.714914	0.002682	9.168398
160.051000	4.981368	2.882926	0.001313	18.727833	0.002679	9.174727
160.071000	4.981368	2.876785	0.001317	18.687943	0.002688	9.155185
160.091000	4.981368	2.876115	0.001318	18.683590	0.002688	9.153052
160.111000	4.981368	2.880559	0.001315	18.712455	0.002682	9.167193
160.131000	4.981368	2.883964	0.001313	18.734577	0.002678	9.178031
160.151000	4.981368	2.879109	0.001316	18.703041	0.002684	9.162581
160.171000	4.981368	2.876951	0.001317	18.689020	0.002687	9.155712
160.191000	4.981368	2.882656	0.001314	18.726079	0.002680	9.173868
160.211000	4.981368	2.880761	0.001315	18.713769	0.002682	9.167837
160.231000	4.981368	2.883249	0.001313	18.729930	0.002679	9.175754
160.251000	4.981368	2.879105	0.001316	18.703010	0.002684	9.162566
160.271000	4.981368	2.880246	0.001315	18.710422	0.002683	9.166197
160.291000	4.981368	2.875258	0.001318	18.678020	0.002690	9.150324
160.311000	4.981368	2.880851	0.001315	18.714355	0.002682	9.168124
160.331000	4.981368	2.884120	0.001313	18.735591	0.002678	9.178527
160.351000	4.981368	2.882364	0.001314	18.724183	0.002680	9.172939
160.371000	4.981368	2.883111	0.001313	18.729033	0.002679	9.175315
160.391000	4.981368	2.884123	0.001313	18.735611	0.002678	9.178537
160.411000	4.981368	2.880726	0.001315	18.713541	0.002682	9.167725
160.431000	4.981368	2.881323	0.001314	18.717422	0.002681	9.169627
160.451000	4.981368	2.886191	0.001311	18.749041	0.002675	9.185117
160.471000	4.981368	2.886844	0.001311	18.753285	0.002674	9.187196
160.491000	4.981368	2.884251	0.001313	18.736442	0.002677	9.178944
160.511000	4.981368	2.883199	0.001313	18.729610	0.002679	9.175597
160.531000	4.981368	2.878863	0.001316	18.701439	0.002685	9.161796
160.551000	4.981368	2.872663	0.001320	18.661163	0.002693	9.142065
160.571000	4.981368	2.880118	0.001315	18.709593	0.002683	9.165791
160.591000	4.981368	2.877087	0.001317	18.689900	0.002687	9.156143
160.611000	4.981368	2.874510	0.001319	18.673159	0.002691	9.147942
160.631000	4.981368	2.884486	0.001312	18.737967	0.002677	9.179692
160.651000	4.981368	2.879301	0.001316	18.704284	0.002684	9.163190
160.671000	4.981368	2.882073	0.001314	18.722289	0.002680	9.172011
160.691000	4.981368	2.886686	0.001311	18.752257	0.002674	9.186692
160.711000	4.981368	2.881450	0.001314	18.718245	0.002681	9.170030
160.731000	4.981368	2.883494	0.001313	18.731523	0.002678	9.176535
160.751000	4.981368	2.884845	0.001312	18.740301	0.002677	9.180835
160.771000	4.981368	2.876535	0.001318	18.686315	0.002688	9.154387
160.791000	4.981368	2.876066	0.001318	18.683270	0.002689	9.152896
160.811000	4.981368	2.880076	0.001315	18.709322	0.002683	9.165658
160.831000	4.981368	2.881290	0.001314	18.717205	0.002681	9.169520
160.851000	4.981368	2.884155	0.001313	18.735816	0.002678	9.178638
160.871000	4.981368	2.881913	0.001314	18.721255	0.002681	9.171505
160.891000	4.981368	2.876140	0.001318	18.683750	0.002688	9.153131
160.911000	4.981368	2.884177	0.001313	18.735962	0.002678	9.178709
160.931000	4.981368	2.880768	0.001315	18.713812	0.002682	9.167858
160.951000	4.981368	2.878333	0.001316	18.697997	0.002685	9.160110
160.971000	4.981368	2.881879	0.001314	18.721032	0.002681	9.171395
160.991000	4.981368	2.881569	0.001314	18.719016	0.002681	9.170408
161.011000	4.981368	2.881558	0.001314	18.718945	0.002681	9.170373
161.031000	4.981368	2.880690	0.001315	18.713309	0.002682	9.167612
161.051000	4.981368	2.870780	0.001321	18.648930	0.002696	9.136072
161.071000	4.981368	2.878163	0.001317	18.696892	0.002686	9.159569
161.091000	4.981368	2.876257	0.001318	18.684513	0.002688	9.153504
161.111000	4.981368	2.881032	0.001315	18.715531	0.002682	9.168700
161.131000	4.981368	2.874153	0.001319	18.670840	0.002691	9.146806
161.151000	4.981368	2.873075	0.001320	18.663842	0.002693	9.143378
161.171000	4.981368	2.873805	0.001319	18.668583	0.002692	9.145701
161.191000	4.981368	2.871939	0.001321	18.656462	0.002694	9.139762
161.211000	4.981368	2.872458	0.001320	18.659832	0.002693	9.141413
161.231000	4.981368	2.871557	0.001321	18.653977	0.002695	9.138545
161.251000	4.981368	2.878566	0.001316	18.699511	0.002685	9.160852
161.271000	4.981368	2.873111	0.001320	18.664073	0.002693	9.143491
161.291000	4.981368	2.876169	0.001318	18.683939	0.002688	9.153223
161.311000	4.981368	2.878758	0.001316	18.700759	0.002685	9.161463
161.331000	4.981368	2.877006	0.001317	18.689377	0.002687	9.155887
161.351000	4.981368	2.880476	0.001315	18.711918	0.002683	9.166930
161.371000	4.981368	2.869272	0.001322	18.639136	0.002698	9.131274
161.391000	4.981368	2.872385	0.001320	18.659358	0.002694	9.141181
161.411000	4.981368	2.873010	0.001320	18.663419	0.002693	9.143171
161.431000	4.981368	2.871695	0.001321	18.654876	0.002694	9.138986
161.451000	4.981368	2.875455	0.001318	18.679300	0.002689	9.150951
161.471000	4.981368	2.874211	0.001319	18.671220	0.002691	9.146992
161.491000	4.981368	2.874782	0.001319	18.674930	0.002690	9.148810
161.511000	4.981368	2.874875	0.001319	18.675533	0.002690	9.149105
161.531000	4.981368	2.874406	0.001319	18.672485	0.002691	9.147612
161.551000	4.981368	2.867851	0.001323	18.629902	0.002700	9.126751
161.571000	4.981368	2.874791	0.001319	18.674990	0.002690	9.148839
161.591000	4.981368	2.877967	0.001317	18.695621	0.002686	9.158946
161.611000	4.981368	2.872289	0.001320	18.658735	0.002694	9.140876
161.631000	4.981368	2.870789	0.001321	18.648990	0.002696	9.136102
161.650000	4.981368	2.869995	0.001322	18.643831	0.002697	9.133575
161.670000	4.981368	2.868269	0.001323	18.632621	0.002699	9.128083
161.690000	4.981368	2.864590	0.001326	18.608723	0.002704	9.116375
161.710000	4.981368	2.869132	0.001323	18.638225	0.002698	9.130828
161.730000	4.981368	2.873790	0.001319	18.668484	0.002692	9.145652
161.750000	4.981368	2.872987	0.001320	18.663271	0.002693	9.143098
161.770000	4.981368	2.875706	0.001318	18.680934	0.002689	9.151751
161.790000	4.981368	2.872533	0.001320	18.660318	0.002693	9.141651
161.810000	4.981368	2.871516	0.001321	18.653711	0.002695	9.138415
161.830000	4.981368	2.869589	0.001322	18.641192	0.002697	9.132282
161.850000	4.981368	2.869858	0.001322	18.642940	0.002697	9.133138
161.870000	4.981368	2.874891	0.001319	18.675638	0.002690	9.149157
161.890000	4.981368	2.879199	0.001316	18.703621	0.002684	9.162865
161.910000	4.981368	2.880368	0.001315	18.711216	0.002683	9.166586
161.930000	4.981368	2.883553	0.001313	18.731909	0.002678	9.176724
161.950000	4.981368	2.877173	0.001317	18.690462	0.002687	9.156419
161.970000	4.981368	2.882224	0.001314	18.723272	0.002680	9.172492
161.990000	4.981368	2.880019	0.001315	18.708951	0.002683	9.165477
162.010000	4.981368	2.876449	0.001318	18.685755	0.002688	9.154113
162.030000	4.981368	2.876510	0.001318	18.686152	0.002688	9.154308
162.050000	4.981368	2.869924	0.001322	18.643372	0.002697	9.133349
162.070000	4.981368	2.875541	0.001318	18.679863	0.002689	9.151226
162.090000	4.981368	2.876761	0.001317	18.687783	0.002688	9.155107
162.110000	4.981368	2.879484	0.001316	18.705475	0.002684	9.163774
162.130000	4.981368	2.877358	0.001317	18.691662	0.002687	9.157007
162.150000	4.981368	2.874063	0.001319	18.670260	0.002691	9.146522
162.170000	4.981368	2.880652	0.001315	18.713064	0.002682	9.167491
162.190000	4.981368	2.875220	0.001318	18.677772	0.002690	9.150202
162.210000	4.981368	2.872950	0.001320	18.663025	0.002693	9.142978
162.230000	4.981368	2.877032	0.001317	18.689548	0.002687	9.155971
162.250000	4.981368	2.877738	0.001317	18.694130	0.002686	9.158216
162.270000	4.981368	2.878394	0.001316	18.698394	0.002685	9.160305
162.290000	4.981368	2.882270	0.001314	18.723575	0.002680	9.172641
162.310000	4.981368	2.868903	0.001323	18.636739	0.002698	9.130100
162.330000	4.981368	2.881180	0.001315	18.716491	0.002682	9.169171
162.350000	4.981368	2.878142	0.001317	18.696754	0.002686	9.159502
162.370000	4.981368	2.876104	0.001318	18.683519	0.002688	9.153017
162.390000	4.981368	2.874019	0.001319	18.669974	0.002691	9.146382
162.410000	4.981368	2.872001	0.001321	18.656864	0.002694	9.139960
162.430000	4.981368	2.875528	0.001318	18.679774	0.002689	9.151183
162.450000	4.981368	2.878815	0.001316	18.701127	0.002685	9.161644
162.470000	4.981368	2.876937	0.001317	18.688928	0.002687	9.155668
162.490000	4.981368	2.876419	0.001318	18.685564	0.002688	9.154019
162.510000	4.981368	2.875505	0.001318	18.679629	0.002689	9.151112
162.530000	4.981368	2.874810	0.001319	18.675113	0.002690	9.148899
162.550000	4.981368	2.871603	0.001321	18.654279	0.002695	9.138693
162.570000	4.981368	2.877384	0.001317	18.691830	0.002687	9.157089
162.590000	4.981368	2.881905	0.001314	18.721201	0.002681	9.171478
162.610000	4.981368	2.887591	0.001310	18.758135	0.002673	9.189572
162.630000	4.981368	2.872667	0.001320	18.661192	0.002693	9.142079
162.650000	4.981368	2.873200	0.001320	18.664653	0.002692	9.143775
162.670000	4.981368	2.879777	0.001315	18.707380	0.002684	9.164707
162.690000	4.981368	2.878189	0.001317	18.697060	0.002686	9.159651
162.710000	4.981368	2.877083	0.001317	18.689877	0.002687	9.156132
162.730000	4.981368	2.875030	0.001319	18.676541	0.002690	9.149599
162.750000	4.981368	2.871705	0.001321	18.654939	0.002694	9.139016
162.770000	4.981368	2.871870	0.001321	18.656010	0.002694	9.139541
162.790000	4.981368	2.864340	0.001326	18.607095	0.002704	9.115577
162.810000	4.981368	2.868588	0.001323	18.634691	0.002699	9.129097
162.830000	4.981368	2.879087	0.001316	18.702898	0.002684	9.162511
162.850000	4.981368	2.870568	0.001322	18.647553	0.002696	9.135398
162.870000	4.981368	2.876601	0.001318	18.686743	0.002688	9.154597
162.890000	4.981368	2.870655	0.001322	18.648119	0.002696	9.135675
162.910000	4.981368	2.868341	0.001323	18.633089	0.002699	9.128312
162.930000	4.981368	2.873164	0.001320	18.664416	0.002692	9.143659
162.950000	4.981368	2.869714	0.001322	18.642009	0.002697	9.132682
162.970000	4.981368	2.871966	0.001321	18.656636	0.002694	9.139848
162.990000	4.981368	2.870950	0.001321	18.650035	0.002695	9.136614
163.010000	4.981368	2.873858	0.001319	18.668929	0.002692	9.145870
163.030000	4.981368	2.871077	0.001321	18.650861	0.002695	9.137018
163.050000	4.981368	2.867950	0.001323	18.630550	0.002699	9.127068
163.070000	4.981368	2.865735	0.001325	18.616157	0.002702	9.120017
163.090000	4.981368	2.872245	0.001320	18.658447	0.002694	9.140735
163.110000	4.981368	2.867676	0.001323	18.628765	0.002700	9.126194
163.130000	4.981368	2.870850	0.001321	18.649387	0.002696	9.136296
163.150000	4.981368	2.873100	0.001320	18.664005	0.002693	9.143458
163.170000	4.981368	2.866440	0.001324	18.620736	0.002702	9.122260
163.190000	4.981368	2.875656	0.001318	18.680605	0.002689	9.151590
163.210000	4.981368	2.875084	0.001319	18.676889	0.002690	9.149770
163.230000	4.981368	2.874006	0.001319	18.669886	0.002691	9.146339
163.250000	4.981368	2.883261	0.001313	18.730010	0.002679	9.175793
163.270000	4.981368	2.879150	0.001316	18.703304	0.002684	9.162710
163.290000	4.981368	2.872955	0.001320	18.663060	0.002693	9.142995
163.310000	4.981368	2.871715	0.001321	18.655005	0.002694	9.139049
163.330000	4.981368	2.872437	0.001320	18.659695	0.002693	9.141346
163.350000	4.981368	2.874101	0.001319	18.670503	0.002691	9.146641
163.370000	4.981368	2.873195	0.001320	18.664622	0.002692	9.143760
163.390000	4.981368	2.863316	0.001326	18.600445	0.002706	9.112320
163.410000	4.981368	2.869724	0.001322	18.642072	0.002697	9.132713
163.430000	4.981368	2.868390	0.001323	18.633406	0.002699	9.128467
163.450000	4.981368	2.877588	0.001317	18.693158	0.002686	9.157740
163.470000	4.981368	2.866252	0.001324	18.619519	0.002702	9.121664
163.490000	4.981368	2.873768	0.001319	18.668344	0.002692	9.145583
163.510000	4.981368	2.867120	0.001324	18.625157	0.002701	9.124426
163.530000	4.981368	2.876386	0.001318	18.685350	0.002688	9.153914
163.550000	4.981368	2.871788	0.001321	18.655482	0.002694	9.139282
163.570000	4.981368	2.868230	0.001323	18.632366	0.002699	9.127958
163.590000	4.981368	2.867506	0.001324	18.627662	0.002700	9.125654
163.610000	4.981368	2.870295	0.001322	18.645782	0.002696	9.134530
163.630000	4.981368	2.877854	0.001317	18.694884	0.002686	9.158585
163.650000	4.981368	2.871823	0.001321	18.655705	0.002694	9.139391
163.670000	4.981368	2.869885	0.001322	18.643117	0.002697	9.133225
163.690000	4.981368	2.871425	0.001321	18.653123	0.002695	9.138127
163.710000	4.981368	2.866898	0.001324	18.623715	0.002701	9.123720
163.730000	4.981368	2.867777	0.001323	18.629422	0.002700	9.126515
163.750000	4.981368	2.873380	0.001320	18.665822	0.002692	9.144348
163.770000	4.981368	2.872796	0.001320	18.662028	0.002693	9.142489
163.790000	4.981368	2.874727	0.001319	18.674573	0.002690	9.148635
163.810000	4.981368	2.868146	0.001323	18.631818	0.002699	9.127689
163.830000	4.981368	2.863631	0.001326	18.602490	0.002705	9.113322
163.850000	4.981368	2.868328	0.001323	18.633001	0.002699	9.128269
163.870000	4.981368	2.868333	0.001323	18.633038	0.002699	9.128287
163.890000	4.981368	2.871288	0.001321	18.652232	0.002695	9.137690
163.910000	4.981368	2.871135	0.001321	18.651240	0.002695	9.137204
163.930000	4.981368	2.869734	0.001322	18.642135	0.002697	9.132744
163.950000	4.981368	2.868905	0.001323	18.636754	0.002698	9.130107
163.970000	4.981368	2.872473	0.001320	18.659932	0.002693	9.141462
163.990000	4.981368	2.865272	0.001325	18.613153	0.002703	9.118545
164.010000	4.981368	2.872918	0.001320	18.662822	0.002693	9.142878
164.030000	4.981368	2.870049	0.001322	18.644186	0.002697	9.133748
164.050000	4.981368	2.862087	0.001327	18.592462	0.002707	9.108409
164.070000	4.981368	2.873183	0.001320	18.664545	0.002692	9.143722
164.090000	4.981368	2.869899	0.001322	18.643206	0.002697	9.133268
164.110000	4.981368	2.875424	0.001318	18.679097	0.002689	9.150851
164.130000	4.981368	2.870222	0.001322	18.645308	0.002696	9.134298
164.150000	4.981368	2.869699	0.001322	18.641912	0.002697	9.132634
164.170000	4.981368	2.865732	0.001325	18.616140	0.002702	9.120009
164.190000	4.981368	2.875911	0.001318	18.682265	0.002689	9.152403
164.210000	4.981368	2.872571	0.001320	18.660566	0.002693	9.141773
164.230000	4.981368	2.869759	0.001322	18.642300	0.002697	9.132825
164.250000	4.981368	2.869739	0.001322	18.642172	0.002697	9.132762
164.270000	4.981368	2.876620	0.001318	18.686866	0.002688	9.154657
164.290000	4.981368	2.867710	0.001323	18.628990	0.002700	9.126304
164.310000	4.981368	2.872996	0.001320	18.663325	0.002693	9.143125
164.330000	4.981368	2.872173	0.001321	18.657981	0.002694	9.140507
164.350000	4.981368	2.875723	0.001318	18.681045	0.002689	9.151806
164.370000	4.981368	2.869381	0.001322	18.639844	0.002698	9.131621
164.390000	4.981368	2.865649	0.001325	18.615598	0.002703	9.119743
164.410000	4.981368	2.871720	0.001321	18.655036	0.002694	9.139064
164.430000	4.981368	2.874846	0.001319	18.675344	0.002690	9.149013
164.450000	4.981368	2.872351	0.001320	18.659135	0.002694	9.141072
164.470000	4.981368	2.872880	0.001320	18.662577	0.002693	9.142758
164.490000	4.981368	2.875361	0.001318	18.678692	0.002689	9.150653
164.510000	4.981368	2.869995	0.001322	18.643834	0.002697	9.133576
164.530000	4.981368	2.868960	0.001323	18.637108	0.002698	9.130281
164.550000	4.981368	2.868291	0.001323	18.632761	0.002699	9.128151
164.570000	4.981368	2.871703	0.001321	18.654925	0.002694	9.139009
164.590000	4.981368	2.870006	0.001322	18.643906	0.002697	9.133611
164.610000	4.981368	2.873892	0.001319	18.669149	0.002691	9.145978
164.630000	4.981368	2.872005	0.001321	18.656890	0.002694	9.139972
164.650000	4.981368	2.871426	0.001321	18.653128	0.002695	9.138129
164.670000	4.981368	2.874121	0.001319	18.670634	0.002691	9.146705
164.690000	4.981368	2.876830	0.001317	18.688231	0.002688	9.155326
164.710000	4.981368	2.877533	0.001317	18.692801	0.002687	9.157565
164.730000	4.981368	2.874413	0.001319	18.672534	0.002691	9.147636
164.750000	4.981368	2.873569	0.001320	18.667053	0.002692	9.144951
164.770000	4.981368	2.873478	0.001320	18.666458	0.002692	9.144660
164.790000	4.981368	2.874211	0.001319	18.671223	0.002691	9.146994
164.810000	4.981368	2.873628	0.001320	18.667435	0.002692	9.145138
164.830000	4.981368	2.876808	0.001317	18.688089	0.002688	9.155256
164.850000	4.981368	2.878615	0.001316	18.699831	0.002685	9.161009
164.870000	4.981368	2.877394	0.001317	18.691896	0.002687	9.157122
164.890000	4.981368	2.872721	0.001320	18.661543	0.002693	9.142252
164.910000	4.981368	2.875494	0.001318	18.679551	0.002689	9.151074
164.930000	4.981368	2.871162	0.001321	18.651415	0.002695	9.137290
164.950000	4.981368	2.878891	0.001316	18.701624	0.002685	9.161887
164.970000	4.981368	2.874293	0.001319	18.671754	0.002691	9.147254
164.990000	4.981368	2.877268	0.001317	18.691076	0.002687	9.156720
165.010000	4.981368	2.876779	0.001317	18.687903	0.002688	9.155165
165.030000	4.981368	2.874717	0.001319	18.674507	0.002690	9.148603
165.050000	4.981368	2.872316	0.001320	18.658912	0.002694	9.140963
165.070000	4.981368	2.876226	0.001318	18.684310	0.002688	9.153405
165.090000	4.981368	2.874243	0.001319	18.671428	0.002691	9.147094
165.110000	4.981368	2.876535	0.001318	18.686318	0.002688	9.154389
165.130000	4.981368	2.872031	0.001321	18.657059	0.002694	9.140055
165.150000	4.981368	2.873833	0.001319	18.668766	0.002692	9.145790
165.170000	4.981368	2.873795	0.001319	18.668521	0.002692	9.145670
165.190000	4.981368	2.872207	0.001320	18.658204	0.002694	9.140616
165.210000	4.981368	2.872354	0.001320	18.659158	0.002694	9.141083
165.230000	4.981368	2.875567	0.001318	18.680026	0.002689	9.151306
165.250000	4.981368	2.871957	0.001321	18.656576	0.002694	9.139818
165.270000	4.981368	2.875795	0.001318	18.681511	0.002689	9.152034
165.290000	4.981368	2.873653	0.001320	18.667592	0.002692	9.145215
165.310000	4.981368	2.872895	0.001320	18.662668	0.002693	9.142803
165.330000	4.981368	2.872634	0.001320	18.660977	0.002693	9.141975
165.350000	4.981368	2.871975	0.001321	18.656693	0.002694	9.139876
165.370000	4.981368	2.868547	0.001323	18.634423	0.002699	9.128966
165.390000	4.981368	2.870640	0.001322	18.648024	0.002696	9.135629
165.410000	4.981368	2.874750	0.001319	18.674722	0.002690	9.148708
165.430000	4.981368	2.867863	0.001323	18.629984	0.002700	9.126791
165.450000	4.981368	2.871942	0.001321	18.656482	0.002694	9.139772
165.470000	4.981368	2.870198	0.001322	18.645151	0.002696	9.134221
165.490000	4.981368	2.866959	0.001324	18.624112	0.002701	9.123914
165.510000	4.981368	2.871771	0.001321	18.655368	0.002694	9.139226
165.530000	4.981368	2.868453	0.001323	18.633817	0.002699	9.128669
165.550000	4.981368	2.873703	0.001319	18.667918	0.002692	9.145375
165.570000	4.981368	2.874292	0.001319	18.671745	0.002691	9.147250
165.590000	4.981368	2.875219	0.001318	18.677769	0.002690	9.150201
165.610000	4.981368	2.874200	0.001319	18.671146	0.002691	9.146956
165.630000	4.981368	2.871486	0.001321	18.653517	0.002695	9.138320
165.650000	4.981368	2.866676	0.001324	18.622273	0.002701	9.123013
165.670000	4.981368	2.866087	0.001325	18.618442	0.002702	9.121137
165.690000	4.981368	2.866033	0.001325	18.618094	0.002702	9.120966
165.710000	4.981368	2.867431	0.001324	18.627174	0.002700	9.125414
165.730000	4.981368	2.871329	0.001321	18.652497	0.002695	9.137820
165.750000	4.981368	2.869014	0.001323	18.637459	0.002698	9.130453
165.770000	4.981368	2.871361	0.001321	18.652703	0.002695	9.137921
165.790000	4.981368	2.864826	0.001325	18.610254	0.002704	9.117125
165.810000	4.981368	2.867495	0.001324	18.627591	0.002700	9.125619
165.830000	4.981368	2.869166	0.001322	18.638450	0.002698	9.130939
165.850000	4.981368	2.865666	0.001325	18.615712	0.002703	9.119799
165.870000	4.981368	2.873370	0.001320	18.665756	0.002692	9.144315
165.890000	4.981368	2.866631	0.001324	18.621981	0.002701	9.122870
165.910000	4.981368	2.865660	0.001325	18.615675	0.002703	9.119781
165.930000	4.981368	2.865210	0.001325	18.612750	0.002703	9.118348
165.950000	4.981368	2.867112	0.001324	18.625106	0.002701	9.124401
165.970000	4.981368	2.872340	0.001320	18.659064	0.002694	9.141037
165.990000	4.981368	2.861486	0.001328	18.588555	0.002708	9.106495
166.010000	4.981368	2.869963	0.001322	18.643626	0.002697	9.133474
166.030000	4.981368	2.866669	0.001324	18.622224	0.002701	9.122989
166.050000	4.981368	2.871236	0.001321	18.651892	0.002695	9.137523
166.070000	4.981368	2.868891	0.001323	18.636659	0.002698	9.130061
166.090000	4.981368	2.871618	0.001321	18.654377	0.002695	9.138741
166.110000	4.981368	2.868588	0.001323	18.634691	0.002699	9.129097
166.130000	4.981368	2.870659	0.001322	18.648144	0.002696	9.135688
166.150000	4.981368	2.871183	0.001321	18.651549	0.002695	9.137356
166.170000	4.981368	2.868962	0.001323	18.637122	0.002698	9.130288
166.190000	4.981368	2.865620	0.001325	18.615412	0.002703	9.119652
166.210000	4.981368	2.867803	0.001323	18.629590	0.002700	9.126598
166.230000	4.981368	2.867165	0.001324	18.625449	0.002701	9.124569
166.250000	4.981368	2.863267	0.001326	18.600125	0.002706	9.112163
166.270000	4.981368	2.860273	0.001328	18.580680	0.002710	9.102637
166.290000	4.981368	2.870180	0.001322	18.645031	0.002696	9.134162
166.310000	4.981368	2.864494	0.001326	18.608097	0.002704	9.116069
166.330000	4.981368	2.869468	0.001322	18.640410	0.002697	9.131898
166.350000	4.981368	2.867142	0.001324	18.625297	0.002701	9.124495
166.370000	4.981368	2.872169	0.001321	18.657955	0.002694	9.140494
166.390000	4.981368	2.865454	0.001325	18.614335	0.002703	9.119125
166.410000	4.981368	2.869419	0.001322	18.640093	0.002698	9.131743
166.430000	4.981368	2.872758	0.001320	18.661783	0.002693	9.142369
166.450000	4.981368	2.863229	0.001326	18.599877	0.002706	9.112041
166.470000	4.981368	2.866022	0.001325	18.618025	0.002702	9.120932
166.490000	4.981368	2.865831	0.001325	18.616780	0.002702	9.120322
166.510000	4.981368	2.865342	0.001325	18.613604	0.002703	9.118766
166.530000	4.981368	2.867421	0.001324	18.627114	0.002700	9.125385
166.550000	4.981368	2.867333	0.001324	18.626543	0.002700	9.125105
166.570000	4.981368	2.871227	0.001321	18.651835	0.002695	9.137495
166.590000	4.981368	2.867634	0.001324	18.628496	0.002700	9.126062
166.610000	4.981368	2.868943	0.001323	18.636999	0.002698	9.130228
166.630000	4.981368	2.877866	0.001317	18.694964	0.002686	9.158624
166.650000	4.981368	2.868273	0.001323	18.632646	0.002699	9.128095
166.670000	4.981368	2.864486	0.001326	18.608043	0.002704	9.116042
166.690000	4.981368	2.872341	0.001320	18.659069	0.002694	9.141040
166.710000	4.981368	2.870286	0.001322	18.645725	0.002696	9.134502
166.730000	4.981368	2.868003	0.001323	18.630893	0.002699	9.127236
166.750000	4.981368	2.870417	0.001322	18.646573	0.002696	9.134918
166.770000	4.981368	2.870180	0.001322	18.645031	0.002696	9.134162
166.790000	4.981368	2.869105	0.001323	18.638053	0.002698	9.130744
166.810000	4.981368	2.881234	0.001315	18.716845	0.002682	9.169344
166.830000	4.981368	2.879542	0.001316	18.705852	0.002684	9.163958
166.850000	4.981368	2.881630	0.001314	18.719416	0.002681	9.170603
166.870000	4.981368	2.872533	0.001320	18.660318	0.002693	9.141651
166.890000	4.981368	2.880316	0.001315	18.710881	0.002683	9.166422
166.910000	4.981368	2.876358	0.001318	18.685164	0.002688	9.153823
166.930000	4.981368	2.880452	0.001315	18.711761	0.002683	9.166853
166.950000	4.981368	2.872609	0.001320	18.660815	0.002693	9.141895
166.970000	4.981368	2.872973	0.001320	18.663177	0.002693	9.143052
166.990000	4.981368	2.876841	0.001317	18.688306	0.002687	9.155363
167.010000	4.981368	2.871488	0.001321	18.653528	0.002695	9.138325
167.030000	4.981368	2.874167	0.001319	18.670934	0.002691	9.146852
167.050000	4.981368	2.874897	0.001319	18.675678	0.002690	9.149177
167.070000	4.981368	2.869230	0.001322	18.638864	0.002698	9.131141
167.090000	4.981368	2.868085	0.001323	18.631427	0.002699	9.127498
167.110000	4.981368	2.875172	0.001319	18.677461	0.002690	9.150050
167.130000	4.981368	2.873486	0.001320	18.666513	0.002692	9.144686
167.150000	4.981368	2.871898	0.001321	18.656193	0.002694	9.139631
167.170000	4.981368	2.874462	0.001319	18.672851	0.002691	9.147791
167.190000	4.981368	2.873162	0.001320	18.664405	0.002692	9.143654
167.210000	4.981368	2.875063	0.001319	18.676755	0.002690	9.149704
167.230000	4.981368	2.872712	0.001320	18.661483	0.002693	9.142222
167.250000	4.981368	2.878405	0.001316	18.698465	0.002685	9.160340
167.270000	4.981368	2.873103	0.001320	18.664019	0.002693	9.143465
167.290000	4.981368	2.871487	0.001321	18.653523	0.002695	9.138322
167.310000	4.981368	2.873710	0.001319	18.667967	0.002692	9.145399
167.330000	4.981368	2.861370	0.001328	18.587806	0.002708	9.106128
167.350000	4.981368	2.876498	0.001318	18.686078	0.002688	9.154271
167.370000	4.981368	2.878450	0.001316	18.698760	0.002685	9.160484
167.390000	4.981368	2.882538	0.001314	18.725314	0.002680	9.173493
167.410000	4.981368	2.876778	0.001317	18.687894	0.002688	9.155161
167.430000	4.981368	2.885017	0.001312	18.741417	0.002676	9.181382
167.450000	4.981368	2.880674	0.001315	18.713206	0.002682	9.167561
167.470000	4.981368	2.877112	0.001317	18.690065	0.002687	9.156225
167.490000	4.981368	2.882240	0.001314	18.723380	0.002680	9.172546
167.510000	4.981368	2.878065	0.001317	18.696255	0.002686	9.159257
167.530000	4.981368	2.879716	0.001316	18.706983	0.002684	9.164512
167.550000	4.981368	2.875342	0.001318	18.678569	0.002690	9.150593
167.570000	4.981368	2.876302	0.001318	18.684801	0.002688	9.153646
167.590000	4.981368	2.878712	0.001316	18.700459	0.002685	9.161317
167.610000	4.981368	2.873506	0.001320	18.666638	0.002692	9.144748
167.630000	4.981368	2.876886	0.001317	18.688600	0.002687	9.155507
167.650000	4.981368	2.876998	0.001317	18.689323	0.002687	9.155861
167.670000	4.981368	2.871943	0.001321	18.656487	0.002694	9.139775
167.690000	4.981368	2.875177	0.001319	18.677492	0.002690	9.150065
167.710000	4.981368	2.877079	0.001317	18.689851	0.002687	9.156120
167.730000	4.981368	2.871238	0.001321	18.651909	0.002695	9.137532
167.750000	4.981368	2.872821	0.001320	18.662188	0.002693	9.142568
167.770000	4.981368	2.878468	0.001316	18.698874	0.002685	9.160540
167.790000	4.981368	2.879743	0.001315	18.707154	0.002684	9.164596
167.810000	4.981368	2.877863	0.001317	18.694944	0.002686	9.158615
167.830000	4.981368	2.870347	0.001322	18.646116	0.002696	9.134694
167.850000	4.981368	2.874679	0.001319	18.674262	0.002690	9.148482
167.870000	4.981368	2.868637	0.001323	18.635008	0.002699	9.129252
167.890000	4.981368	2.873473	0.001320	18.666427	0.002692	9.144644
167.910000	4.981368	2.864658	0.001325	18.609160	0.002704	9.116589
167.930000	4.981368	2.865773	0.001325	18.616406	0.002702	9.120139
167.950000	4.981368	2.866228	0.001324	18.619359	0.002702	9.121586
167.970000	4.981368	2.871077	0.001321	18.650863	0.002695	9.137020
167.990000	4.981368	2.867210	0.001324	18.625740	0.002700	9.124712
168.010000	4.981368	2.868943	0.001323	18.636996	0.002698	9.130226
168.030000	4.981368	2.869795	0.001322	18.642532	0.002697	9.132938
168.050000	4.981368	2.868791	0.001323	18.636008	0.002698	9.129742
168.070000	4.981368	2.869138	0.001323	18.638265	0.002698	9.130848
168.090000	4.981368	2.872503	0.001320	18.660123	0.002693	9.141556
168.110000	4.981368	2.871778	0.001321	18.655416	0.002694	9.139250
168.130000	4.981368	2.869864	0.001322	18.642980	0.002697	9.133158
168.150000	4.981368	2.873709	0.001319	18.667961	0.002692	9.145396
168.170000	4.981368	2.868986	0.001323	18.637276	0.002698	9.130363
168.190000	4.981368	2.865076	0.001325	18.611879	0.002703	9.117921
168.210000	4.981368	2.869583	0.001322	18.641158	0.002697	9.132265
168.230000	4.981368	2.870448	0.001322	18.646773	0.002696	9.135016
168.250000	4.981368	2.869326	0.001322	18.639484	0.002698	9.131445
168.270000	4.981368	2.867531	0.001324	18.627825	0.002700	9.125733
168.290000	4.981368	2.866345	0.001324	18.620119	0.002702	9.121958
168.310000	4.981368	2.872952	0.001320	18.663040	0.002693	9.142985
168.330000	4.981368	2.871471	0.001321	18.653420	0.002695	9.138272
168.350000	4.981368	2.876820	0.001317	18.688166	0.002688	9.155294
168.370000	4.981368	2.873607	0.001320	18.667295	0.002692	9.145070
168.390000	4.981368	2.878763	0.001316	18.700790	0.002685	9.161479
168.410000	4.981368	2.872083	0.001321	18.657398	0.002694	9.140221
168.430000	4.981368	2.875880	0.001318	18.682059	0.002689	9.152302
168.450000	4.981368	2.874166	0.001319	18.670926	0.002691	9.146848
168.470000	4.981368	2.877116	0.001317	18.690088	0.002687	9.156236
168.490000	4.981368	2.870695	0.001321	18.648378	0.002696	9.135802
168.510000	4.981368	2.875604	0.001318	18.680268	0.002689	9.151425
168.530000	4.981368	2.868430	0.001323	18.633663	0.002699	9.128593
168.550000	4.981368	2.874550	0.001319	18.673425	0.002691	9.148072
168.570000	4.981368	2.874273	0.001319	18.671625	0.002691	9.147191
168.590000	4.981368	2.881019	0.001315	18.715449	0.002682	9.168660
168.610000	4.981368	2.875238	0.001318	18.677889	0.002690	9.150260
168.630000	4.981368	2.875714	0.001318	18.680985	0.002689	9.151776
168.650000	4.981368	2.876954	0.001317	18.689040	0.002687	9.155722
168.670000	4.981368	2.869330	0.001322	18.639510	0.002698	9.131458
168.690000	4.981368	2.883527	0.001313	18.731738	0.002678	9.176640
168.710000	4.981368	2.879480	0.001316	18.705446	0.002684	9.163760
168.730000	4.981368	2.879209	0.001316	18.703687	0.002684	9.162898
168.750000	4.981368	2.874802	0.001319	18.675059	0.002690	9.148873
168.770000	4.981368	2.874595	0.001319	18.673713	0.002691	9.148214
168.790000	4.981368	2.880780	0.001315	18.713895	0.002682	9.167899
168.810000	4.981368	2.878151	0.001317	18.696812	0.002686	9.159530
168.830000	4.981368	2.877530	0.001317	18.692779	0.002687	9.157554
168.850000	4.981368	2.878392	0.001316	18.698380	0.002685	9.160298
168.870000	4.981368	2.876768	0.001317	18.687829	0.002688	9.155129
168.890000	4.981368	2.874813	0.001319	18.675130	0.002690	9.148908
168.910000	4.981368	2.868190	0.001323	18.632107	0.002699	9.127831
168.930000	4.981368	2.875505	0.001318	18.679629	0.002689	9.151112
168.950000	4.981368	2.874218	0.001319	18.671265	0.002691	9.147015
168.970000	4.981368	2.873556	0.001320	18.666967	0.002692	9.144909
168.990000	4.981368	2.879011	0.001316	18.702398	0.002685	9.162267
169.010000	4.981368	2.878900	0.001316	18.701681	0.002685	9.161915
169.030000	4.981368	2.876461	0.001318	18.685835	0.002688	9.154152
169.050000	4.981368	2.871029	0.001321	18.650549	0.002695	9.136866
169.070000	4.981368	2.875186	0.001319	18.677552	0.002690	9.150094
169.090000	4.981368	2.875401	0.001318	18.678949	0.002689	9.150779
169.110000	4.981368	2.871725	0.001321	18.655074	0.002694	9.139082
169.130000	4.981368	2.871671	0.001321	18.654722	0.002694	9.138910
169.150000	4.981368	2.877150	0.001317	18.690314	0.002687	9.156346
169.170000	4.981368	2.875179	0.001319	18.677509	0.002690	9.150073
169.190000	4.981368	2.869499	0.001322	18.640612	0.002697	9.131998
169.210000	4.981368	2.871182	0.001321	18.651543	0.002695	9.137353
169.230000	4.981368	2.869899	0.001322	18.643212	0.002697	9.133271
169.250000	4.981368	2.876479	0.001318	18.685952	0.002688	9.154210
169.270000	4.981368	2.871317	0.001321	18.652423	0.002695	9.137784
169.290000	4.981368	2.869261	0.001322	18.639061	0.002698	9.131238
169.310000	4.981368	2.873755	0.001319	18.668255	0.002692	9.145540
169.330000	4.981368	2.874294	0.001319	18.671757	0.002691	9.147255
169.350000	4.981368	2.871251	0.001321	18.651992	0.002695	9.137572
169.370000	4.981368	2.877267	0.001317	18.691071	0.002687	9.156717
169.390000	4.981368	2.875806	0.001318	18.681579	0.002689	9.152067
169.410000	4.981368	2.868915	0.001323	18.636819	0.002698	9.130140
169.430000	4.981368	2.881600	0.001314	18.719222	0.002681	9.170508
169.450000	4.981368	2.874960	0.001319	18.676087	0.002690	9.149377
169.470000	4.981368	2.874584	0.001319	18.673642	0.002691	9.148179
169.490000	4.981368	2.878679	0.001316	18.700248	0.002685	9.161213
169.510000	4.981368	2.874381	0.001319	18.672325	0.002691	9.147534
169.530000	4.981368	2.868771	0.001323	18.635880	0.002698	9.129679
169.550000	4.981368	2.872976	0.001320	18.663199	0.002693	9.143063
169.570000	4.981368	2.871093	0.001321	18.650966	0.002695	9.137070
169.590000	4.981368	2.861796	0.001327	18.590568	0.002708	9.107481
169.610000	4.981368	2.864911	0.001325	18.610805	0.002704	9.117395
169.630000	4.981368	2.871281	0.001321	18.652186	0.002695	9.137668
169.650000	4.981368	2.872950	0.001320	18.663025	0.002693	9.142978
169.670000	4.981368	2.870934	0.001321	18.649932	0.002695	9.136564
169.690000	4.981368	2.867953	0.001323	18.630570	0.002699	9.127078
169.710000	4.981368	2.870902	0.001321	18.649727	0.002696	9.136463
169.730000	4.981368	2.871414	0.001321	18.653051	0.002695	9.138092
169.750000	4.981368	2.870058	0.001322	18.644240	0.002697	9.133775
169.770000	4.981368	2.872526	0.001320	18.660275	0.002693	9.141630
169.790000	4.981368	2.872333	0.001320	18.659018	0.002694	9.141015
169.810000	4.981368	2.868146	0.001323	18.631821	0.002699	9.127691
169.830000	4.981368	2.871365	0.001321	18.652734	0.002695	9.137936
169.850000	4.981368	2.873455	0.001320	18.666307	0.002692	9.144586
169.870000	4.981368	2.877719	0.001317	18.694007	0.002686	9.158156
169.890000	4.981368	2.869556	0.001322	18.640978	0.002697	9.132177
169.910000	4.981368	2.871632	0.001321	18.654468	0.002695	9.138786
169.930000	4.981368	2.873394	0.001320	18.665916	0.002692	9.144394
169.950000	4.981368	2.867734	0.001323	18.629142	0.002700	9.126378
169.970000	4.981368	2.874566	0.001319	18.673525	0.002691	9.148121
169.990000	4.981368	2.867568	0.001324	18.628065	0.002700	9.125851
170.010000	4.981368	2.865966	0.001325	18.617660	0.002702	9.120753
170.030000	4.981368	2.872427	0.001320	18.659629	0.002693	9.141314
170.050000	4.981368	2.873077	0.001320	18.663851	0.002693	9.143382
170.070000	4.981368	2.872839	0.001320	18.662305	0.002693	9.142625
170.090000	4.981368	2.872610	0.001320	18.660820	0.002693	9.141898
170.110000	4.981368	2.873898	0.001319	18.669189	0.002691	9.145997
170.130000	4.981368	2.870103	0.001322	18.644534	0.002697	9.133919
170.150000	4.981368	2.870245	0.001322	18.645454	0.002696	9.134370
170.170000	4.981368	2.872542	0.001320	18.660375	0.002693	9.141679
170.190000	4.981368	2.871296	0.001321	18.652283	0.002695	9.137715
170.210000	4.981368	2.884824	0.001312	18.740166	0.002677	9.180769
170.230000	4.981368	2.888766	0.001310	18.765770	0.002671	9.193312
170.250000	4.981368	2.880202	0.001315	18.710136	0.002683	9.166057
170.270000	4.981368	2.881962	0.001314	18.721572	0.002681	9.171660
170.290000	4.981368	2.878401	0.001316	18.698437	0.002685	9.160326
170.310000	4.981368	2.883370	0.001313	18.730718	0.002679	9.176140
170.330000	4.981368	2.877619	0.001317	18.693358	0.002686	9.157838
170.350000	4.981368	2.877346	0.001317	18.691588	0.002687	9.156970
170.370000	4.981368	2.876205	0.001318	18.684173	0.002688	9.153338
170.390000	4.981368	2.878093	0.001317	18.696440	0.002686	9.159348
170.410000	4.981368	2.882100	0.001314	18.722469	0.002680	9.172099
170.430000	4.981368	2.882244	0.001314	18.723400	0.002680	9.172555
170.450000	4.981368	2.878830	0.001316	18.701227	0.002685	9.161693
170.470000	4.981368	2.879704	0.001316	18.706903	0.002684	9.164473
170.490000	4.981368	2.874470	0.001319	18.672899	0.002691	9.147815
170.510000	4.981368	2.877360	0.001317	18.691679	0.002687	9.157015
170.530000	4.981368	2.871750	0.001321	18.655231	0.002694	9.139159
170.550000	4.981368	2.873406	0.001320	18.665990	0.002692	9.144430
170.570000	4.981368	2.876280	0.001318	18.684661	0.002688	9.153577
170.590000	4.981368	2.877558	0.001317	18.692961	0.002687	9.157643
170.610000	4.981368	2.871325	0.001321	18.652471	0.002695	9.137808
170.630000	4.981368	2.877422	0.001317	18.692082	0.002687	9.157212
170.650000	4.981368	2.872491	0.001320	18.660046	0.002693	9.141518
170.670000	4.981368	2.875183	0.001319	18.677535	0.002690	9.150086
170.690000	4.981368	2.877435	0.001317	18.692162	0.002687	9.157252
170.710000	4.981368	2.869571	0.001322	18.641081	0.002697	9.132227
170.730000	4.981368	2.873220	0.001320	18.664785	0.002692	9.143840
170.750000	4.981368	2.869790	0.001322	18.642500	0.002697	9.132923
170.770000	4.981368	2.877455	0.001317	18.692293	0.002687	9.157316
170.790000	4.981368	2.870100	0.001322	18.644511	0.002697	9.133908
170.810000	4.981368	2.873831	0.001319	18.668752	0.002692	9.145783
170.830000	4.981368	2.874536	0.001319	18.673333	0.002691	9.148028
170.850000	4.981368	2.869442	0.001322	18.640238	0.002697	9.131814
170.870000	4.981368	2.873558	0.001320	18.666978	0.002692	9.144914
170.890000	4.981368	2.872654	0.001320	18.661103	0.002693	9.142036
170.910000	4.981368	2.879996	0.001315	18.708802	0.002683	9.165404
170.930000	4.981368	2.876911	0.001317	18.688757	0.002687	9.155584
170.950000	4.981368	2.872715	0.001320	18.661503	0.002693	9.142232
170.970000	4.981368	2.871386	0.001321	18.652871	0.002695	9.138003
170.990000	4.981368	2.864394	0.001326	18.607449	0.002704	9.115751
171.010000	4.981368	2.870260	0.001322	18.645554	0.002696	9.134418
171.030000	4.981368	2.870463	0.001322	18.646870	0.002696	9.135064
171.050000	4.981368	2.870769	0.001321	18.648858	0.002696	9.136037
171.070000	4.981368	2.868402	0.001323	18.633483	0.002699	9.128505
171.090000	4.981368	2.869082	0.001323	18.637902	0.002698	9.130670
171.110000	4.981368	2.872562	0.001320	18.660509	0.002693	9.141745
171.130000	4.981368	2.870839	0.001321	18.649315	0.002696	9.136261
171.150000	4.981368	2.879281	0.001316	18.704152	0.002684	9.163126
171.170000	4.981368	2.868792	0.001323	18.636017	0.002698	9.129746
171.190000	4.981368	2.869497	0.001322	18.640598	0.002697	9.131991
171.210000	4.981368	2.878925	0.001316	18.701841	0.002685	9.161994
171.230000	4.981368	2.873444	0.001320	18.666239	0.002692	9.144552
171.250000	4.981368	2.876154	0.001318	18.683841	0.002688	9.153176
171.270000	4.981368	2.871462	0.001321	18.653360	0.002695	9.138243
171.290000	4.981368	2.873395	0.001320	18.665919	0.002692	9.144395
171.310000	4.981368	2.877629	0.001317	18.693424	0.002686	9.157870
171.330000	4.981368	2.872786	0.001320	18.661960	0.002693	9.142456
171.350000	4.981368	2.871666	0.001321	18.654685	0.002694	9.138892
171.370000	4.981368	2.870401	0.001322	18.646468	0.002696	9.134866
171.390000	4.981368	2.878308	0.001316	18.697837	0.002686	9.160032
171.410000	4.981368	2.868879	0.001323	18.636582	0.002698	9.130023
171.430000	4.981368	2.874566	0.001319	18.673525	0.002691	9.148121
171.450000	4.981368	2.873297	0.001320	18.665282	0.002692	9.144083
171.470000	4.981368	2.874284	0.001319	18.671691	0.002691	9.147223
171.490000	4.981368	2.877016	0.001317	18.689443	0.002687	9.155920
171.510000	4.981368	2.876682	0.001318	18.687269	0.002688	9.154855
171.530000	4.981368	2.867450	0.001324	18.627297	0.002700	9.125474
171.550000	4.981368	2.870112	0.001322	18.644591	0.002697	9.133947
171.570000	4.981368	2.876941	0.001317	18.688954	0.002687	9.155680
171.590000	4.981368	2.875629	0.001318	18.680434	0.002689	9.151506
171.610000	4.981368	2.869796	0.001322	18.642540	0.002697	9.132942
171.630000	4.981368	2.866081	0.001325	18.618408	0.002702	9.121120
171.650000	4.981368	2.866375	0.001324	18.620313	0.002702	9.122053
171.670000	4.981368	2.873214	0.001320	18.664745	0.002692	9.143820
171.690000	4.981368	2.876059	0.001318	18.683227	0.002689	9.152875
171.710000	4.981368	2.872450	0.001320	18.659783	0.002693	9.141390
171.730000	4.981368	2.870402	0.001322	18.646476	0.002696	9.134870
171.750000	4.981368	2.873249	0.001320	18.664967	0.002692	9.143929
171.770000	4.981368	2.871222	0.001321	18.651806	0.002695	9.137481
171.790000	4.981368	2.873424	0.001320	18.666107	0.002692	9.144488
171.810000	4.981368	2.871752	0.001321	18.655248	0.002694	9.139168
171.830000	4.981368	2.871835	0.001321	18.655788	0.002694	9.139432
171.850000	4.981368	2.873479	0.001320	18.666467	0.002692	9.144664
171.870000	4.981368	2.870841	0.001321	18.649330	0.002696	9.136268
171.890000	4.981368	2.868387	0.001323	18.633386	0.002699	9.128458
171.910000	4.981368	2.870042	0.001322	18.644140	0.002697	9.133726
171.930000	4.981368	2.872076	0.001321	18.657353	0.002694	9.140199
171.950000	4.981368	2.871420	0.001321	18.653088	0.002695	9.138110
171.970000	4.981368	2.862961	0.001327	18.598137	0.002706	9.111189
171.990000	4.981368	2.865099	0.001325	18.612027	0.002703	9.117994
172.010000	4.981368	2.868303	0.001323	18.632841	0.002699	9.128190
172.030000	4.981368	2.869079	0.001323	18.637882	0.002698	9.130660
172.050000	4.981368	2.868194	0.001323	18.632132	0.002699	9.127843
172.070000	4.981368	2.871716	0.001321	18.655014	0.002694	9.139053
172.090000	4.981368	2.873165	0.001320	18.664425	0.002692	9.143663
172.110000	4.981368	2.867774	0.001323	18.629402	0.002700	9.126506
172.130000	4.981368	2.865809	0.001325	18.616637	0.002702	9.120252
172.150000	4.981368	2.863916	0.001326	18.604344	0.002705	9.114230
172.170000	4.981368	2.865456	0.001325	18.614344	0.002703	9.119129
172.190000	4.981368	2.867042	0.001324	18.624646	0.002701	9.124176
172.210000	4.981368	2.859667	0.001329	18.576738	0.002711	9.100706
172.230000	4.981368	2.861328	0.001328	18.587532	0.002708	9.105994
172.250000	4.981368	2.861374	0.001328	18.587826	0.002708	9.106138
172.270000	4.981368	2.868029	0.001323	18.631058	0.002699	9.127317
172.290000	4.981368	2.869281	0.001322	18.639196	0.002698	9.131304
172.310000	4.981368	2.870572	0.001322	18.647582	0.002696	9.135412
172.330000	4.981368	2.867322	0.001324	18.626471	0.002700	9.125070
172.350000	4.981368	2.864762	0.001325	18.609839	0.002704	9.116922
172.370000	4.981368	2.868539	0.001323	18.634372	0.002699	9.128940
172.390000	4.981368	2.867877	0.001323	18.630073	0.002700	9.126834
172.410000	4.981368	2.870560	0.001322	18.647504	0.002696	9.135374
172.430000	4.981368	2.872366	0.001320	18.659235	0.002694	9.141121
172.450000	4.981368	2.870875	0.001321	18.649550	0.002696	9.136376
172.470000	4.981368	2.877037	0.001317	18.689577	0.002687	9.155985
172.490000	4.981368	2.867389	0.001324	18.626902	0.002700	9.125281
172.510000	4.981368	2.867182	0.001324	18.625557	0.002701	9.124622
172.530000	4.981368	2.870797	0.001321	18.649041	0.002696	9.136127
172.550000	4.981368	2.866335	0.001324	18.620053	0.002702	9.121926
172.570000	4.981368	2.867605	0.001324	18.628305	0.002700	9.125968
172.590000	4.981368	2.872700	0.001320	18.661406	0.002693	9.142184
172.610000	4.981368	2.870249	0.001322	18.645485	0.002696	9.134385
172.630000	4.981368	2.862733	0.001327	18.596655	0.002707	9.110463
172.650000	4.981368	2.867512	0.001324	18.627699	0.002700	9.125672
172.670000	4.981368	2.866393	0.001324	18.620433	0.002702	9.122112
172.690000	4.981368	2.866158	0.001324	18.618908	0.002702	9.121365
172.710000	4.981368	2.866808	0.001324	18.623132	0.002701	9.123434
172.730000	4.981368	2.868566	0.001323	18.634549	0.002699	9.129027
172.750000	4.981368	2.867473	0.001324	18.627448	0.002700	9.125549
172.770000	4.981368	2.865931	0.001325	18.617431	0.002702	9.120641
172.790000	4.981368	2.864054	0.001326	18.605238	0.002705	9.114668
172.810000	4.981368	2.867184	0.001324	18.625571	0.002701	9.124629
172.830000	4.981368	2.871983	0.001321	18.656747	0.002694	9.139902
172.850000	4.981368	2.869160	0.001323	18.638410	0.002698	9.130919
172.870000	4.981368	2.877677	0.001317	18.693735	0.002686	9.158023
172.890000	4.981368	2.862757	0.001327	18.596815	0.002707	9.110541
172.910000	4.981368	2.863975	0.001326	18.604724	0.002705	9.114416
172.930000	4.981368	2.867348	0.001324	18.626637	0.002700	9.125151
172.950000	4.981368	2.867592	0.001324	18.628219	0.002700	9.125926
172.970000	4.981368	2.863013	0.001327	18.598477	0.002706	9.111356
172.990000	4.981368	2.867269	0.001324	18.626123	0.002700	9.124899
173.010000	4.981368	2.871908	0.001321	18.656259	0.002694	9.139663
173.030000	4.981368	2.865157	0.001325	18.612401	0.002703	9.118177
173.050000	4.981368	2.871536	0.001321	18.653842	0.002695	9.138479
173.070000	4.981368	2.861769	0.001327	18.590394	0.002708	9.107396
173.090000	4.981368	2.869173	0.001322	18.638490	0.002698	9.130958
173.110000	4.981368	2.864824	0.001325	18.610239	0.002704	9.117118
173.130000	4.981368	2.864886	0.001325	18.610645	0.002704	9.117317
173.150000	4.981368	2.871458	0.001321	18.653337	0.002695	9.138231
173.170000	4.981368	2.871075	0.001321	18.650846	0.002695	9.137011
173.190000	4.981368	2.867159	0.001324	18.625409	0.002701	9.124550
173.210000	4.981368	2.869115	0.001323	18.638116	0.002698	9.130775
173.230000	4.981368	2.866276	0.001324	18.619671	0.002702	9.121738
173.250000	4.981368	2.869752	0.001322	18.642252	0.002697	9.132801
173.270000	4.981368	2.872084	0.001321	18.657404	0.002694	9.140224
173.290000	4.981368	2.866371	0.001324	18.620287	0.002702	9.122041
173.310000	4.981368	2.870377	0.001322	18.646316	0.002696	9.134792
173.330000	4.981368	2.869333	0.001322	18.639530	0.002698	9.131467
173.350000	4.981368	2.864702	0.001325	18.609448	0.002704	9.116730
173.370000	4.981368	2.870831	0.001321	18.649261	0.002696	9.136235
173.390000	4.981368	2.866059	0.001325	18.618262	0.002702	9.121049
173.410000	4.981368	2.874520	0.001319	18.673228	0.002691	9.147976
173.430000	4.981368	2.861559	0.001328	18.589032	0.002708	9.106728
173.450000	4.981368	2.864684	0.001325	18.609334	0.002704	9.116674
173.470000	4.981368	2.869426	0.001322	18.640135	0.002698	9.131764
173.490000	4.981368	2.869191	0.001322	18.638607	0.002698	9.131015
173.510000	4.981368	2.863277	0.001326	18.600191	0.002706	9.112195
173.530000	4.981368	2.869273	0.001322	18.639144	0.002698	9.131279
173.550000	4.981368	2.869142	0.001323	18.638290	0.002698	9.130860
173.570000	4.981368	2.873092	0.001320	18.663951	0.002693	9.143431
173.590000	4.981368	2.867218	0.001324	18.625791	0.002700	9.124737
173.610000	4.981368	2.869044	0.001323	18.637656	0.002698	9.130550
173.630000	4.981368	2.862110	0.001327	18.592611	0.002707	9.108482
173.650000	4.981368	2.870967	0.001321	18.650144	0.002695	9.136667
173.670000	4.981368	2.871337	0.001321	18.652549	0.002695	9.137845
173.690000	4.981368	2.871022	0.001321	18.650506	0.002695	9.136845
173.710000	4.981368	2.872773	0.001320	18.661877	0.002693	9.142415
173.730000	4.981368	2.874940	0.001319	18.675953	0.002690	9.149311
173.750000	4.981368	2.867839	0.001323	18.629824	0.002700	9.126713
173.770000	4.981368	2.865143	0.001325	18.612310	0.002703	9.118132
173.790000	4.981368	2.867129	0.001324	18.625212	0.002701	9.124453
173.810000	4.981368	2.869850	0.001322	18.642889	0.002697	9.133113
173.830000	4.981368	2.872574	0.001320	18.660586	0.002693	9.141783
173.850000	4.981368	2.867531	0.001324	18.627825	0.002700	9.125733
173.870000	4.981368	2.866159	0.001324	18.618911	0.002702	9.121366
173.890000	4.981368	2.864286	0.001326	18.606743	0.002704	9.115405
173.910000	4.981368	2.863393	0.001326	18.600942	0.002706	9.112563
173.930000	4.981368	2.866200	0.001324	18.619176	0.002702	9.121496
173.950000	4.981368	2.874262	0.001319	18.671551	0.002691	9.147155
173.970000	4.981368	2.863199	0.001326	18.599685	0.002706	9.111948
173.990000	4.981368	2.865573	0.001325	18.615109	0.002703	9.119504
174.010000	4.981368	2.869367	0.001322	18.639753	0.002698	9.131577
174.030000	4.981368	2.862220	0.001327	18.593327	0.002707	9.108833
174.050000	4.981368	2.867732	0.001323	18.629130	0.002700	9.126373
174.070000	4.981368	2.868111	0.001323	18.631595	0.002699	9.127580
174.090000	4.981368	2.862213	0.001327	18.593282	0.002707	9.108811
174.110000	4.981368	2.868628	0.001323	18.634954	0.002699	9.129226
174.130000	4.981368	2.863215	0.001326	18.599791	0.002706	9.112000
174.150000	4.981368	2.866936	0.001324	18.623963	0.002701	9.123841
174.170000	4.981368	2.860525	0.001328	18.582314	0.002710	9.103437
174.190000	4.981368	2.866535	0.001324	18.621353	0.002701	9.122563
174.210000	4.981368	2.862015	0.001327	18.591996	0.002708	9.108181
174.230000	4.981368	2.866941	0.001324	18.623992	0.002701	9.123855
174.250000	4.981368	2.868552	0.001323	18.634457	0.002699	9.128982
174.270000	4.981368	2.868175	0.001323	18.632009	0.002699	9.127783
174.290000	4.981368	2.869312	0.001322	18.639396	0.002698	9.131402
174.310000	4.981368	2.864206	0.001326	18.606226	0.002705	9.115152
174.330000	4.981368	2.866164	0.001324	18.618948	0.002702	9.121384
174.350000	4.981368	2.862295	0.001327	18.593813	0.002707	9.109071
174.370000	4.981368	2.869731	0.001322	18.642118	0.002697	9.132735
174.390000	4.981368	2.863624	0.001326	18.602447	0.002705	9.113301
174.410000	4.981368	2.864265	0.001326	18.606612	0.002704	9.115341
174.430000	4.981368	2.869839	0.001322	18.642817	0.002697	9.133078
174.450000	4.981368	2.866328	0.001324	18.620010	0.002702	9.121905
174.470000	4.981368	2.866699	0.001324	18.622418	0.002701	9.123084
174.490000	4.981368	2.864123	0.001326	18.605689	0.002705	9.114889
174.510000	4.981368	2.862862	0.001327	18.597495	0.002706	9.110875
174.530000	4.981368	2.862364	0.001327	18.594259	0.002707	9.109289
174.550000	4.981368	2.864856	0.001325	18.610451	0.002704	9.117222
174.570000	4.981368	2.865173	0.001325	18.612507	0.002703	9.118229
174.590000	4.981368	2.862405	0.001327	18.594527	0.002707	9.109421
174.610000	4.981368	2.858188	0.001330	18.567130	0.002713	9.095999
174.630000	4.981368	2.861025	0.001328	18.585564	0.002709	9.105030
174.650000	4.981368	2.868056	0.001323	18.631238	0.002699	9.127405
174.670000	4.981368	2.865561	0.001325	18.615026	0.002703	9.119463
174.690000	4.981368	2.863019	0.001327	18.598517	0.002706	9.111375
174.710000	4.981368	2.871025	0.001321	18.650521	0.002695	9.136852
174.730000	4.981368	2.865751	0.001325	18.616266	0.002702	9.120070
174.750000	4.981368	2.867156	0.001324	18.625392	0.002701	9.124541
174.770000	4.981368	2.867980	0.001323	18.630744	0.002699	9.127163
174.790000	4.981368	2.870935	0.001321	18.649941	0.002695	9.136568
174.810000	4.981368	2.872342	0.001320	18.659078	0.002694	9.141044
174.830000	4.981368	2.867775	0.001323	18.629413	0.002700	9.126511
174.850000	4.981368	2.869314	0.001322	18.639410	0.002698	9.131409
174.870000	4.981368	2.865901	0.001325	18.617237	0.002702	9.120546
174.890000	4.981368	2.867241	0.001324	18.625943	0.002700	9.124811
174.910000	4.981368	2.866157	0.001324	18.618902	0.002702	9.121362
174.930000	4.981368	2.868281	0.001323	18.632698	0.002699	9.128120
174.950000	4.981368	2.867155	0.001324	18.625380	0.002701	9.124536
174.970000	4.981368	2.865976	0.001325	18.617725	0.002702	9.120785
174.990000	4.981368	2.865348	0.001325	18.613644	0.002703	9.118786
175.010000	4.981368	2.865162	0.001325	18.612439	0.002703	9.118195
175.030000	4.981368	2.861556	0.001328	18.589012	0.002708	9.106719
175.050000	4.981368	2.861370	0.001328	18.587804	0.002708	9.106127
175.070000	4.981368	2.859679	0.001329	18.576818	0.002711	9.100745
175.090000	4.981368	2.867094	0.001324	18.624986	0.002701	9.124342
175.110000	4.981368	2.863587	0.001326	18.602205	0.002705	9.113182
175.130000	4.981368	2.860637	0.001328	18.583039	0.002709	9.103793
175.150000	4.981368	2.868871	0.001323	18.636528	0.002698	9.129997
175.170000	4.981368	2.865262	0.001325	18.613084	0.002703	9.118512
175.190000	4.981368	2.865913	0.001325	18.617314	0.002702	9.120584
175.210000	4.981368	2.863199	0.001326	18.599683	0.002706	9.111946
175.230000	4.981368	2.861966	0.001327	18.591674	0.002708	9.108023
175.250000	4.981368	2.863680	0.001326	18.602807	0.002705	9.113477
175.270000	4.981368	2.862898	0.001327	18.597732	0.002706	9.110991
175.290000	4.981368	2.860711	0.001328	18.583519	0.002709	9.104028
175.310000	4.981368	2.864212	0.001326	18.606263	0.002705	9.115170
175.330000	4.981368	2.863751	0.001326	18.603273	0.002705	9.113705
175.350000	4.981368	2.862799	0.001327	18.597086	0.002706	9.110674
175.370000	4.981368	2.866544	0.001324	18.621413	0.002701	9.122592
175.390000	4.981368	2.862688	0.001327	18.596364	0.002707	9.110320
175.410000	4.981368	2.869247	0.001322	18.638976	0.002698	9.131196
175.430000	4.981368	2.868440	0.001323	18.633732	0.002699	9.128627
175.450000	4.981368	2.864802	0.001325	18.610099	0.002704	9.117049
175.470000	4.981368	2.865794	0.001325	18.616540	0.002702	9.120205
175.490000	4.981368	2.864253	0.001326	18.606529	0.002704	9.115300
175.510000	4.981368	2.862749	0.001327	18.596764	0.002707	9.110516
175.530000	4.981368	2.872394	0.001320	18.659418	0.002693	9.141211
175.550000	4.981368	2.870611	0.001322	18.647836	0.002696	9.135537
175.570000	4.981368	2.874921	0.001319	18.675830	0.002690	9.149251
175.590000	4.981368	2.866720	0.001324	18.622558	0.002701	9.123153
175.610000	4.981368	2.868274	0.001323	18.632652	0.002699	9.128098
175.630000	4.981368	2.863652	0.001326	18.602630	0.002705	9.113390
175.650000	4.981368	2.864434	0.001326	18.607706	0.002704	9.115877
175.670000	4.981368	2.863584	0.001326	18.602188	0.002705	9.113174
175.690000	4.981368	2.864324	0.001326	18.606995	0.002704	9.115528
175.710000	4.981368	2.865316	0.001325	18.613438	0.002703	9.118685
175.730000	4.981368	2.861978	0.001327	18.591751	0.002708	9.108061
175.750000	4.981368	2.867925	0.001323	18.630384	0.002700	9.126987
175.770000	4.981368	2.866444	0.001324	18.620764	0.002702	9.122274
175.790000	4.981368	2.868981	0.001323	18.637242	0.002698	9.130347
175.810000	4.981368	2.865296	0.001325	18.613310	0.002703	9.118622
175.830000	4.981368	2.865703	0.001325	18.615952	0.002703	9.119917
175.850000	4.981368	2.863771	0.001326	18.603399	0.002705	9.113767
175.870000	4.981368	2.864110	0.001326	18.605601	0.002705	9.114846
175.890000	4.981368	2.866885	0.001324	18.623626	0.002701	9.123676
175.910000	4.981368	2.864993	0.001325	18.611339	0.002703	9.117657
175.930000	4.981368	2.870885	0.001321	18.649612	0.002696	9.136407
175.950000	4.981368	2.866481	0.001324	18.621007	0.002701	9.122393
175.970000	4.981368	2.873349	0.001320	18.665622	0.002692	9.144250
175.990000	4.981368	2.867502	0.001324	18.627639	0.002700	9.125642
176.010000	4.981368	2.863296	0.001326	18.600317	0.002706	9.112257
176.030000	4.981368	2.864101	0.001326	18.605546	0.002705	9.114819
176.050000	4.981368	2.862589	0.001327	18.595721	0.002707	9.110006
176.070000	4.981368	2.869725	0.001322	18.642078	0.002697	9.132716
176.090000	4.981368	2.862719	0.001327	18.596566	0.002707	9.110420
176.110000	4.981368	2.866159	0.001324	18.618914	0.002702	9.121368
176.130000	4.981368	2.868557	0.001323	18.634489	0.002699	9.128998
176.150000	4.981368	2.870753	0.001321	18.648758	0.002696	9.135988
176.170000	4.981368	2.864589	0.001326	18.608717	0.002704	9.116372
176.190000	4.981368	2.870791	0.001321	18.649004	0.002696	9.136109
176.210000	4.981368	2.865530	0.001325	18.614826	0.002703	9.119365
176.230000	4.981368	2.869488	0.001322	18.640538	0.002697	9.131961
176.250000	4.981368	2.866672	0.001324	18.622247	0.002701	9.123001
176.270000	4.981368	2.868638	0.001323	18.635017	0.002699	9.129257
176.290000	4.981368	2.867161	0.001324	18.625423	0.002701	9.124556
176.310000	4.981368	2.865351	0.001325	18.613664	0.002703	9.118796
176.330000	4.981368	2.860115	0.001328	18.579649	0.002710	9.102132
176.350000	4.981368	2.867005	0.001324	18.624409	0.002701	9.124060
176.370000	4.981368	2.861972	0.001327	18.591711	0.002708	9.108041
176.390000	4.981368	2.870695	0.001321	18.648381	0.002696	9.135804
176.410000	4.981368	2.861750	0.001327	18.590274	0.002708	9.107337
176.430000	4.981368	2.867896	0.001323	18.630196	0.002700	9.126895
176.450000	4.981368	2.864971	0.001325	18.611196	0.002704	9.117587
176.470000	4.981368	2.861206	0.001328	18.586741	0.002709	9.105606
176.490000	4.981368	2.862107	0.001327	18.592591	0.002707	9.108472
176.510000	4.981368	2.865685	0.001325	18.615832	0.002703	9.119858
176.530000	4.981368	2.863512	0.001326	18.601716	0.002705	9.112943
176.550000	4.981368	2.868056	0.001323	18.631238	0.002699	9.127405
176.570000	4.981368	2.864825	0.001325	18.610248	0.002704	9.117122
176.590000	4.981368	2.860294	0.001328	18.580811	0.002710	9.102701
176.610000	4.981368	2.869163	0.001323	18.638427	0.002698	9.130927
176.630000	4.981368	2.872111	0.001321	18.657578	0.002694	9.140309
[truncated: 1,001 more rows]
