# Supplementary material for: Stress relaxation in the presence of sudden strain bursts: Methodology and stress relaxation data of microcast aluminium microwires
Source: Data Brief. 2018 Nov 14;21:2134–41. doi: 10.1016/j.dib.2018.11.047 (PMC6265499; doi:10.1016/j.dib.2018.11.047)
Supplement: Supplementary file 2 — Supplementary material [file mmc2.zip › Data in brief/Annealed/AN_20_3/Stress relaxation txt files/AN_20_3_Relaxcycle0004.txt]

Time[s]	Motordispl[�m]	Force[mN]	EngStrain	EngStress[MPa]	Shearstrain	Shearstress [MPa]
199.228000	5.742216	3.219083	0.001583	20.911548	0.003229	10.244525
199.248000	5.742216	3.226575	0.001578	20.960218	0.003219	10.268368
199.268000	5.742216	3.219917	0.001582	20.916966	0.003228	10.247179
199.288000	5.742216	3.225775	0.001579	20.955023	0.003220	10.265823
199.308000	5.742216	3.223940	0.001580	20.943101	0.003222	10.259982
199.328000	5.742216	3.222838	0.001581	20.935943	0.003224	10.256476
199.348000	5.742216	3.224390	0.001579	20.946023	0.003222	10.261414
199.368000	5.742216	3.217925	0.001584	20.904025	0.003230	10.240839
199.388000	5.742216	3.223225	0.001580	20.938457	0.003223	10.257707
199.408000	5.742216	3.218312	0.001584	20.906544	0.003230	10.242073
199.428000	5.742216	3.220763	0.001582	20.922465	0.003227	10.249873
199.448000	5.742216	3.213435	0.001587	20.874857	0.003237	10.226550
199.468000	5.742216	3.216399	0.001585	20.894114	0.003233	10.235983
199.488000	5.742216	3.210383	0.001589	20.855032	0.003241	10.216837
199.508000	5.742216	3.217201	0.001584	20.899323	0.003231	10.238536
199.528000	5.742216	3.208845	0.001590	20.845041	0.003243	10.211943
199.548000	5.742216	3.216185	0.001585	20.892723	0.003233	10.235302
199.568000	5.742216	3.215869	0.001585	20.890669	0.003233	10.234296
199.588000	5.742216	3.214195	0.001586	20.879795	0.003236	10.228969
199.608000	5.742216	3.209605	0.001589	20.849982	0.003242	10.214363
199.628000	5.742216	3.215725	0.001585	20.889738	0.003233	10.233840
199.648000	5.742216	3.216352	0.001585	20.893808	0.003233	10.235834
199.668000	5.742216	3.212133	0.001588	20.866400	0.003238	10.222406
199.688000	5.742216	3.211686	0.001588	20.863498	0.003239	10.220985
199.708000	5.742216	3.211274	0.001588	20.860821	0.003239	10.219674
199.728000	5.742216	3.212965	0.001587	20.871809	0.003237	10.225057
199.748000	5.742216	3.197489	0.001597	20.771273	0.003258	10.175804
199.768000	5.742216	3.198287	0.001597	20.776457	0.003257	10.178344
199.788000	5.742216	3.197219	0.001598	20.769516	0.003258	10.174943
199.808000	5.742216	3.205210	0.001592	20.821428	0.003248	10.200375
199.828000	5.742216	3.210226	0.001589	20.854015	0.003241	10.216339
199.848000	5.742216	3.211008	0.001588	20.859096	0.003240	10.218828
199.868000	5.742216	3.203004	0.001594	20.807101	0.003251	10.193356
199.888000	5.742216	3.209820	0.001589	20.851373	0.003241	10.215045
199.908000	5.742216	3.200344	0.001595	20.789821	0.003254	10.184891
199.928000	5.742216	3.208816	0.001590	20.844855	0.003243	10.211852
199.948000	5.742216	3.202976	0.001594	20.806916	0.003251	10.193265
199.968000	5.742216	3.206917	0.001591	20.832519	0.003245	10.205808
199.988000	5.742216	3.201090	0.001595	20.794668	0.003253	10.187265
200.008000	5.742216	3.193838	0.001600	20.747555	0.003263	10.164185
200.028000	5.742216	3.195909	0.001598	20.761008	0.003260	10.170775
200.048000	5.742216	3.202822	0.001594	20.805919	0.003251	10.192777
200.068000	5.742216	3.200654	0.001595	20.791835	0.003254	10.185877
200.088000	5.742216	3.198455	0.001597	20.777545	0.003257	10.178877
200.108000	5.742216	3.194227	0.001599	20.750085	0.003262	10.165424
200.128000	5.742216	3.200830	0.001595	20.792977	0.003254	10.186437
200.148000	5.742216	3.201065	0.001595	20.794500	0.003253	10.187183
200.168000	5.742216	3.199321	0.001596	20.783172	0.003256	10.181633
200.188000	5.742216	3.191682	0.001601	20.733548	0.003266	10.157323
200.208000	5.742216	3.200809	0.001595	20.792840	0.003254	10.186370
200.228000	5.742216	3.195745	0.001598	20.759942	0.003260	10.170253
200.248000	5.742216	3.200778	0.001595	20.792640	0.003254	10.186272
200.268000	5.742216	3.195956	0.001598	20.761316	0.003260	10.170926
200.288000	5.742216	3.185798	0.001605	20.695326	0.003274	10.138598
200.308000	5.742216	3.199380	0.001596	20.783558	0.003256	10.181822
200.328000	5.742216	3.197386	0.001597	20.770602	0.003258	10.175475
200.348000	5.742216	3.202016	0.001594	20.800681	0.003252	10.190211
200.368000	5.742216	3.203212	0.001594	20.808450	0.003250	10.194017
200.388000	5.742216	3.193669	0.001600	20.746458	0.003263	10.163647
200.408000	5.742216	3.190986	0.001602	20.729029	0.003267	10.155109
200.428000	5.742216	3.189557	0.001603	20.719746	0.003269	10.150561
200.448000	5.742216	3.194796	0.001599	20.753781	0.003262	10.167235
200.468000	5.742216	3.191124	0.001602	20.729923	0.003267	10.155547
200.488000	5.742216	3.197015	0.001598	20.768194	0.003259	10.174296
200.508000	5.742216	3.197904	0.001597	20.773969	0.003258	10.177125
200.528000	5.742216	3.191399	0.001601	20.731711	0.003266	10.156423
200.548000	5.742216	3.194928	0.001599	20.754635	0.003262	10.167653
200.568000	5.742216	3.195090	0.001599	20.755686	0.003261	10.168168
200.588000	5.742216	3.195190	0.001599	20.756338	0.003261	10.168487
200.608000	5.742216	3.197982	0.001597	20.774478	0.003257	10.177374
200.628000	5.742216	3.189730	0.001602	20.720869	0.003269	10.151111
200.648000	5.742216	3.190466	0.001602	20.725653	0.003268	10.153455
200.668000	5.742216	3.193860	0.001600	20.747700	0.003263	10.164256
200.688000	5.742216	3.192992	0.001600	20.742059	0.003264	10.161492
200.708000	5.742216	3.188317	0.001603	20.711692	0.003270	10.146615
200.728000	5.742216	3.195504	0.001599	20.758377	0.003261	10.169486
200.748000	5.742216	3.195208	0.001599	20.756458	0.003261	10.168546
200.768000	5.742216	3.196229	0.001598	20.763087	0.003260	10.171794
200.788000	5.742216	3.193195	0.001600	20.743376	0.003264	10.162137
200.808000	5.742216	3.192431	0.001601	20.738415	0.003265	10.159707
200.828000	5.742216	3.188802	0.001603	20.714842	0.003270	10.148159
200.848000	5.742216	3.189748	0.001602	20.720986	0.003269	10.151169
200.868000	5.742216	3.184634	0.001606	20.687762	0.003275	10.134892
200.888000	5.742216	3.185259	0.001605	20.691824	0.003275	10.136882
200.908000	5.742297	3.188719	0.001603	20.714300	0.003270	10.147893
200.928000	5.742297	3.190713	0.001602	20.727253	0.003267	10.154239
200.948000	5.742297	3.188848	0.001603	20.715142	0.003270	10.148306
200.968000	5.742216	3.189245	0.001603	20.717719	0.003269	10.149568
200.988000	5.742216	3.189720	0.001602	20.720806	0.003269	10.151080
201.008000	5.742297	3.191756	0.001601	20.734030	0.003266	10.157559
201.028000	5.742297	3.190287	0.001602	20.724491	0.003268	10.152885
201.048000	5.742297	3.197641	0.001597	20.772258	0.003258	10.176287
201.068000	5.742297	3.189803	0.001602	20.721340	0.003269	10.151342
201.088000	5.742297	3.197559	0.001597	20.771724	0.003258	10.176025
201.108000	5.742297	3.194218	0.001600	20.750025	0.003263	10.165395
201.128000	5.742297	3.197830	0.001597	20.773486	0.003258	10.176888
201.148000	5.742297	3.194519	0.001599	20.751979	0.003262	10.166352
201.168000	5.742297	3.196790	0.001598	20.766731	0.003259	10.173579
201.188000	5.742297	3.196367	0.001598	20.763987	0.003260	10.172234
201.208000	5.742297	3.196438	0.001598	20.764447	0.003260	10.172460
201.228000	5.742297	3.191695	0.001601	20.733633	0.003266	10.157365
201.248000	5.742297	3.192823	0.001600	20.740963	0.003264	10.160955
201.268000	5.742297	3.197339	0.001597	20.770296	0.003258	10.175325
201.288000	5.742297	3.193027	0.001600	20.742285	0.003264	10.161603
201.308000	5.742297	3.192252	0.001601	20.737252	0.003265	10.159137
201.328000	5.742297	3.193998	0.001600	20.748597	0.003263	10.164695
201.348000	5.742297	3.187478	0.001604	20.706239	0.003272	10.143944
201.368000	5.742297	3.193698	0.001600	20.746646	0.003263	10.163740
201.388000	5.742297	3.190049	0.001602	20.722940	0.003268	10.152126
201.408000	5.742297	3.187828	0.001604	20.708516	0.003271	10.145059
201.428000	5.742297	3.190754	0.001602	20.727518	0.003267	10.154369
201.448000	5.742297	3.187210	0.001604	20.704497	0.003272	10.143091
201.468000	5.742297	3.191032	0.001602	20.729329	0.003267	10.155256
201.488000	5.742297	3.193622	0.001600	20.746152	0.003263	10.163497
201.508000	5.742297	3.189439	0.001603	20.718978	0.003269	10.150185
201.528000	5.742297	3.187862	0.001604	20.708736	0.003271	10.145167
201.548000	5.742297	3.185833	0.001605	20.695554	0.003274	10.138710
201.568000	5.742297	3.187422	0.001604	20.705874	0.003272	10.143765
201.588000	5.742297	3.185390	0.001605	20.692678	0.003275	10.137300
201.608000	5.742297	3.188705	0.001603	20.714208	0.003270	10.147848
201.628000	5.742297	3.184682	0.001606	20.688074	0.003275	10.135045
201.648000	5.742297	3.191195	0.001602	20.730386	0.003267	10.155774
201.668000	5.742297	3.189198	0.001603	20.717413	0.003269	10.149418
201.688000	5.742297	3.185984	0.001605	20.696534	0.003274	10.139189
201.708000	5.742297	3.190950	0.001602	20.728792	0.003267	10.154993
201.728000	5.742297	3.190541	0.001602	20.726139	0.003268	10.153693
201.748000	5.742297	3.194683	0.001599	20.753042	0.003262	10.166872
201.768000	5.742297	3.188218	0.001604	20.711049	0.003271	10.146301
201.788000	5.742297	3.187882	0.001604	20.708867	0.003271	10.145232
201.808000	5.742297	3.196755	0.001598	20.766503	0.003259	10.173467
201.828000	5.742297	3.182310	0.001607	20.672670	0.003279	10.127499
201.848000	5.742297	3.193804	0.001600	20.747338	0.003263	10.164078
201.868000	5.742297	3.189493	0.001603	20.719329	0.003269	10.150357
201.888000	5.742297	3.192903	0.001600	20.741482	0.003264	10.161210
201.908000	5.742297	3.193466	0.001600	20.745136	0.003264	10.162999
201.928000	5.742297	3.190331	0.001602	20.724773	0.003268	10.153024
201.948000	5.742297	3.196493	0.001598	20.764804	0.003260	10.172635
201.968000	5.742297	3.195126	0.001599	20.755924	0.003261	10.168284
201.988000	5.742297	3.194491	0.001599	20.751796	0.003262	10.166262
202.008000	5.742297	3.189295	0.001603	20.718041	0.003269	10.149726
202.028000	5.742297	3.185999	0.001605	20.696631	0.003274	10.139237
202.048000	5.742297	3.181482	0.001608	20.667292	0.003280	10.124864
202.068000	5.742297	3.189527	0.001603	20.719549	0.003269	10.150465
202.088000	5.742297	3.185999	0.001605	20.696631	0.003274	10.139237
202.108000	5.742297	3.187645	0.001604	20.707325	0.003271	10.144476
202.128000	5.742297	3.191795	0.001601	20.734282	0.003266	10.157682
202.148000	5.742297	3.184531	0.001606	20.687094	0.003276	10.134565
202.168000	5.742297	3.186588	0.001605	20.700461	0.003273	10.141113
202.188000	5.742297	3.188685	0.001603	20.714080	0.003270	10.147785
202.208000	5.742297	3.189010	0.001603	20.716193	0.003270	10.148821
202.228000	5.742297	3.194094	0.001600	20.749217	0.003263	10.164999
202.248000	5.742297	3.192443	0.001601	20.738492	0.003265	10.159745
202.268000	5.742297	3.193634	0.001600	20.746229	0.003263	10.163535
202.288000	5.742297	3.191477	0.001601	20.732217	0.003266	10.156670
202.308000	5.742297	3.193964	0.001600	20.748372	0.003263	10.164585
202.328000	5.742297	3.196250	0.001598	20.763224	0.003260	10.171861
202.348000	5.742297	3.189533	0.001603	20.719587	0.003269	10.150483
202.368000	5.742297	3.192185	0.001601	20.736815	0.003265	10.158923
202.388000	5.742297	3.195737	0.001599	20.759891	0.003261	10.170228
202.408000	5.742297	3.180007	0.001609	20.657706	0.003282	10.120168
202.428000	5.742297	3.184710	0.001606	20.688257	0.003275	10.135134
202.448000	5.742297	3.183599	0.001607	20.681042	0.003277	10.131600
202.468000	5.742297	3.187683	0.001604	20.707570	0.003271	10.144596
202.488000	5.742297	3.184209	0.001606	20.685003	0.003276	10.133541
202.508000	5.742297	3.186759	0.001604	20.701567	0.003273	10.141655
202.528000	5.742297	3.185145	0.001606	20.691087	0.003275	10.136521
202.548000	5.742297	3.193232	0.001600	20.743622	0.003264	10.162258
202.568000	5.742297	3.194210	0.001600	20.749974	0.003263	10.165370
202.588000	5.742297	3.189293	0.001603	20.718033	0.003269	10.149722
202.608000	5.742297	3.192202	0.001601	20.736930	0.003265	10.158979
202.628000	5.742297	3.193391	0.001600	20.744650	0.003264	10.162761
202.648000	5.742297	3.192320	0.001601	20.737695	0.003265	10.159354
202.668000	5.742297	3.190067	0.001602	20.723060	0.003268	10.152184
202.688000	5.742297	3.186572	0.001605	20.700353	0.003273	10.141060
202.708000	5.742297	3.191056	0.001602	20.729483	0.003267	10.155331
202.728000	5.742297	3.191584	0.001601	20.732911	0.003266	10.157010
202.748000	5.742297	3.187332	0.001604	20.705291	0.003272	10.143480
202.768000	5.742297	3.191960	0.001601	20.735359	0.003266	10.158210
202.788000	5.742297	3.191242	0.001602	20.730692	0.003267	10.155923
202.808000	5.742297	3.199283	0.001596	20.782923	0.003256	10.181512
202.828000	5.742297	3.200106	0.001596	20.788273	0.003255	10.184132
202.848000	5.742297	3.199245	0.001596	20.782681	0.003256	10.181393
202.868000	5.742297	3.198262	0.001597	20.776297	0.003257	10.178265
202.888000	5.742297	3.198546	0.001597	20.778139	0.003257	10.179168
202.908000	5.742297	3.197539	0.001597	20.771599	0.003258	10.175963
202.928000	5.742297	3.199450	0.001596	20.784015	0.003256	10.182046
202.948000	5.742297	3.196576	0.001598	20.765341	0.003259	10.172898
202.968000	5.742297	3.199579	0.001596	20.784851	0.003255	10.182456
202.988000	5.742297	3.196713	0.001598	20.766235	0.003259	10.173336
203.008000	5.742297	3.200176	0.001596	20.788730	0.003255	10.184356
203.028000	5.742297	3.201738	0.001595	20.798876	0.003252	10.189326
203.048000	5.742297	3.200559	0.001595	20.791215	0.003254	10.185574
203.068000	5.742297	3.190382	0.001602	20.725102	0.003268	10.153185
203.088000	5.742297	3.187969	0.001604	20.709430	0.003271	10.145507
203.108000	5.742297	3.191681	0.001601	20.733542	0.003266	10.157320
203.128000	5.742297	3.192383	0.001601	20.738103	0.003265	10.159554
203.148000	5.742297	3.189369	0.001603	20.718521	0.003269	10.149961
203.168000	5.742297	3.195057	0.001599	20.755475	0.003261	10.168065
203.188000	5.742297	3.191728	0.001601	20.733851	0.003266	10.157471
203.208000	5.742297	3.191308	0.001601	20.731123	0.003267	10.156135
203.228000	5.742297	3.184653	0.001606	20.687891	0.003276	10.134955
203.248000	5.742297	3.189445	0.001603	20.719015	0.003269	10.150203
203.268000	5.742297	3.191160	0.001602	20.730157	0.003267	10.155662
203.288000	5.742297	3.191342	0.001601	20.731343	0.003266	10.156242
203.308000	5.742297	3.198714	0.001597	20.779233	0.003257	10.179704
203.328000	5.742297	3.195091	0.001599	20.755695	0.003261	10.168172
203.348000	5.742297	3.191972	0.001601	20.735433	0.003266	10.158246
203.368000	5.742297	3.202759	0.001594	20.805508	0.003251	10.192576
203.388000	5.742297	3.193542	0.001600	20.745630	0.003264	10.163241
203.408000	5.742297	3.199862	0.001596	20.786685	0.003255	10.183354
203.428000	5.742297	3.199279	0.001596	20.782901	0.003256	10.181500
203.448000	5.742297	3.197631	0.001597	20.772193	0.003258	10.176255
203.468000	5.742297	3.199927	0.001596	20.787108	0.003255	10.183561
203.488000	5.742297	3.200647	0.001595	20.791786	0.003254	10.185853
203.508000	5.742297	3.199394	0.001596	20.783649	0.003256	10.181867
203.528000	5.742297	3.198783	0.001597	20.779679	0.003256	10.179922
203.548000	5.742297	3.199733	0.001596	20.785851	0.003255	10.182946
203.568000	5.742297	3.196103	0.001598	20.762267	0.003260	10.171392
203.588000	5.742297	3.199551	0.001596	20.784669	0.003255	10.182367
203.608000	5.742297	3.199702	0.001596	20.785651	0.003255	10.182848
203.628000	5.742297	3.204087	0.001593	20.814136	0.003249	10.196803
203.648000	5.742297	3.198082	0.001597	20.775123	0.003257	10.177690
203.668000	5.742297	3.197282	0.001598	20.769928	0.003258	10.175145
203.688000	5.742297	3.190557	0.001602	20.726242	0.003268	10.153743
203.708000	5.742297	3.193751	0.001600	20.746989	0.003263	10.163907
203.728000	5.742297	3.192783	0.001600	20.740700	0.003265	10.160826
203.748000	5.742297	3.201777	0.001595	20.799130	0.003252	10.189451
203.768000	5.742297	3.195860	0.001598	20.760691	0.003260	10.170620
203.788000	5.742297	3.192937	0.001600	20.741702	0.003264	10.161317
203.808000	5.742297	3.191322	0.001601	20.731209	0.003267	10.156177
203.828000	5.742297	3.195039	0.001599	20.755358	0.003261	10.168007
203.848000	5.742297	3.189380	0.001603	20.718593	0.003269	10.149996
203.868000	5.742297	3.192729	0.001601	20.740354	0.003265	10.160657
203.888000	5.742297	3.191536	0.001601	20.732602	0.003266	10.156859
203.908000	5.742297	3.194676	0.001599	20.753002	0.003262	10.166853
203.928000	5.742297	3.199318	0.001596	20.783152	0.003256	10.181624
203.948000	5.742297	3.194163	0.001600	20.749668	0.003263	10.165220
203.968000	5.742297	3.199290	0.001596	20.782975	0.003256	10.181537
203.988000	5.742297	3.191896	0.001601	20.734942	0.003266	10.158005
204.008000	5.742297	3.195229	0.001599	20.756589	0.003261	10.168610
204.028000	5.742297	3.200880	0.001595	20.793303	0.003254	10.186596
204.048000	5.742297	3.198019	0.001597	20.774718	0.003257	10.177491
204.068000	5.742297	3.193232	0.001600	20.743616	0.003264	10.162255
204.088000	5.742297	3.198266	0.001597	20.776323	0.003257	10.178278
204.108000	5.742297	3.196738	0.001598	20.766394	0.003259	10.173414
204.128000	5.742297	3.194983	0.001599	20.754995	0.003262	10.167830
204.148000	5.742297	3.191618	0.001601	20.733131	0.003266	10.157118
204.168000	5.742297	3.194168	0.001600	20.749697	0.003263	10.165234
204.188000	5.742297	3.195084	0.001599	20.755649	0.003261	10.168150
204.208000	5.742297	3.190146	0.001602	20.723574	0.003268	10.152436
204.228000	5.742297	3.194282	0.001600	20.750440	0.003263	10.165598
204.248000	5.742297	3.188644	0.001603	20.713814	0.003270	10.147655
204.268000	5.742297	3.191909	0.001601	20.735027	0.003266	10.158047
204.288000	5.742297	3.194702	0.001599	20.753170	0.003262	10.166935
204.308000	5.742297	3.187287	0.001604	20.705000	0.003272	10.143337
204.328000	5.742297	3.193277	0.001600	20.743910	0.003264	10.162399
204.348000	5.742297	3.196534	0.001598	20.765066	0.003259	10.172763
204.368000	5.742297	3.195385	0.001599	20.757606	0.003261	10.169109
204.388000	5.742297	3.192042	0.001601	20.735887	0.003266	10.158469
204.408000	5.742297	3.196780	0.001598	20.766666	0.003259	10.173547
204.428000	5.742297	3.199913	0.001596	20.787016	0.003255	10.183517
204.448000	5.742297	3.192287	0.001601	20.737478	0.003265	10.159248
204.468000	5.742297	3.183293	0.001607	20.679057	0.003277	10.130627
204.488000	5.742297	3.189742	0.001603	20.720946	0.003269	10.151149
204.508000	5.742297	3.189937	0.001602	20.722217	0.003268	10.151772
204.528000	5.742297	3.187763	0.001604	20.708090	0.003271	10.144851
204.548000	5.742297	3.191392	0.001601	20.731668	0.003266	10.156402
204.568000	5.742297	3.189634	0.001603	20.720246	0.003269	10.150806
204.588000	5.742297	3.180590	0.001609	20.661496	0.003281	10.122025
204.608000	5.742297	3.183081	0.001607	20.677674	0.003278	10.129950
204.628000	5.742297	3.190997	0.001602	20.729098	0.003267	10.155142
204.648000	5.742297	3.180568	0.001609	20.661351	0.003281	10.121953
204.668000	5.742297	3.180173	0.001609	20.658783	0.003282	10.120695
204.688000	5.742297	3.179570	0.001609	20.654870	0.003282	10.118778
204.708000	5.742297	3.179831	0.001609	20.656561	0.003282	10.119607
204.728000	5.742297	3.188305	0.001603	20.711609	0.003271	10.146575
204.748000	5.742297	3.183119	0.001607	20.677923	0.003278	10.130072
204.768000	5.742297	3.184491	0.001606	20.686837	0.003276	10.134439
204.788000	5.742297	3.183879	0.001606	20.682861	0.003277	10.132491
204.808000	5.742297	3.185463	0.001605	20.693149	0.003274	10.137531
204.828000	5.742297	3.186850	0.001604	20.702158	0.003273	10.141945
204.848000	5.742297	3.182744	0.001607	20.675486	0.003278	10.128878
204.868000	5.742297	3.181657	0.001608	20.668423	0.003280	10.125418
204.888000	5.742297	3.179785	0.001609	20.656267	0.003282	10.119463
204.908000	5.742297	3.180042	0.001609	20.657938	0.003282	10.120281
204.928000	5.742297	3.190426	0.001602	20.725390	0.003268	10.153326
204.948000	5.742297	3.179586	0.001609	20.654970	0.003282	10.118827
204.968000	5.742297	3.179754	0.001609	20.656067	0.003282	10.119365
204.988000	5.742297	3.176108	0.001612	20.632377	0.003287	10.107759
205.008000	5.742297	3.183790	0.001606	20.682284	0.003277	10.132209
205.028000	5.742297	3.183711	0.001607	20.681770	0.003277	10.131957
205.048000	5.742297	3.184322	0.001606	20.685737	0.003276	10.133900
205.068000	5.742297	3.185473	0.001605	20.693218	0.003274	10.137565
205.088000	5.742297	3.183695	0.001607	20.681667	0.003277	10.131906
205.108000	5.742297	3.186375	0.001605	20.699076	0.003273	10.140435
205.128000	5.742297	3.185205	0.001606	20.691475	0.003275	10.136711
205.148000	5.742297	3.193056	0.001600	20.742474	0.003264	10.161695
205.168000	5.742297	3.187695	0.001604	20.707650	0.003271	10.144635
205.188000	5.742297	3.188056	0.001604	20.709992	0.003271	10.145783
205.208000	5.742297	3.188880	0.001603	20.715351	0.003270	10.148408
205.228000	5.742297	3.187965	0.001604	20.709401	0.003271	10.145493
205.248000	5.742297	3.184437	0.001606	20.686489	0.003276	10.134268
205.268000	5.742297	3.186397	0.001605	20.699216	0.003273	10.140503
205.288000	5.742297	3.195537	0.001599	20.758591	0.003261	10.169591
205.308000	5.742297	3.189263	0.001603	20.717833	0.003269	10.149624
205.328000	5.742297	3.194173	0.001600	20.749731	0.003263	10.165251
205.348000	5.742297	3.189484	0.001603	20.719269	0.003269	10.150328
205.368000	5.742297	3.187902	0.001604	20.708993	0.003271	10.145293
205.388000	5.742297	3.189457	0.001603	20.719098	0.003269	10.150244
205.408000	5.742297	3.185404	0.001605	20.692769	0.003275	10.137345
205.428000	5.742297	3.191330	0.001601	20.731266	0.003266	10.156205
205.448000	5.742297	3.187742	0.001604	20.707953	0.003271	10.144784
205.468000	5.742297	3.187952	0.001604	20.709318	0.003271	10.145453
205.488000	5.742297	3.186132	0.001605	20.697499	0.003274	10.139662
205.508000	5.742297	3.182701	0.001607	20.675206	0.003278	10.128741
205.528000	5.742297	3.186281	0.001605	20.698462	0.003273	10.140134
205.548000	5.742297	3.188837	0.001603	20.715071	0.003270	10.148271
205.568000	5.742297	3.187328	0.001604	20.705265	0.003272	10.143467
205.588000	5.742297	3.182730	0.001607	20.675395	0.003278	10.128834
205.608000	5.742297	3.188685	0.001603	20.714080	0.003270	10.147785
205.628000	5.742297	3.188877	0.001603	20.715331	0.003270	10.148398
205.648000	5.742297	3.185185	0.001606	20.691344	0.003275	10.136647
205.668000	5.742297	3.181999	0.001608	20.670645	0.003279	10.126507
205.688000	5.742297	3.183000	0.001607	20.677151	0.003278	10.129694
205.708000	5.742297	3.182102	0.001608	20.671316	0.003279	10.126835
205.728000	5.742297	3.183351	0.001607	20.679434	0.003277	10.130812
205.748000	5.742297	3.183853	0.001606	20.682690	0.003277	10.132407
205.768000	5.742297	3.183490	0.001607	20.680330	0.003277	10.131251
205.788000	5.742297	3.180410	0.001609	20.660328	0.003281	10.121452
205.808000	5.742297	3.183160	0.001607	20.678188	0.003278	10.130202
205.828000	5.742297	3.183793	0.001606	20.682301	0.003277	10.132217
205.848000	5.742297	3.179083	0.001610	20.651702	0.003283	10.117227
205.868000	5.742297	3.184191	0.001606	20.684886	0.003276	10.133483
205.888000	5.742297	3.189398	0.001603	20.718710	0.003269	10.150053
205.908000	5.742297	3.186273	0.001605	20.698413	0.003273	10.140110
205.928000	5.742297	3.187256	0.001604	20.704797	0.003272	10.143238
205.948000	5.742297	3.180865	0.001608	20.663282	0.003281	10.122899
205.968000	5.742297	3.180617	0.001609	20.661671	0.003281	10.122110
205.988000	5.742297	3.180237	0.001609	20.659200	0.003281	10.120900
206.008000	5.742297	3.183282	0.001607	20.678982	0.003277	10.130591
206.028000	5.742297	3.185017	0.001606	20.690253	0.003275	10.136113
206.048000	5.742297	3.184791	0.001606	20.688785	0.003275	10.135393
206.068000	5.742297	3.181847	0.001608	20.669660	0.003279	10.126024
206.088000	5.742297	3.186349	0.001605	20.698907	0.003273	10.140352
206.108000	5.742297	3.184798	0.001606	20.688831	0.003275	10.135416
206.128000	5.742297	3.182320	0.001607	20.672730	0.003279	10.127528
206.148000	5.742297	3.181868	0.001608	20.669794	0.003279	10.126090
206.168000	5.742297	3.178320	0.001610	20.646747	0.003284	10.114799
206.188000	5.742297	3.181701	0.001608	20.668714	0.003280	10.125561
206.208000	5.742297	3.181373	0.001608	20.666581	0.003280	10.124515
206.228000	5.742297	3.183527	0.001607	20.680573	0.003277	10.131370
206.248000	5.742297	3.180955	0.001608	20.663867	0.003281	10.123186
206.268000	5.742297	3.183489	0.001607	20.680325	0.003277	10.131249
206.288000	5.742297	3.180020	0.001609	20.657792	0.003282	10.120210
206.308000	5.742297	3.186187	0.001605	20.697853	0.003273	10.139836
206.328000	5.742297	3.183581	0.001607	20.680927	0.003277	10.131544
206.348000	5.742297	3.176731	0.001611	20.636424	0.003286	10.109742
206.368000	5.742297	3.183490	0.001607	20.680330	0.003277	10.131251
206.388000	5.742297	3.181331	0.001608	20.666306	0.003280	10.124381
206.408000	5.742297	3.187886	0.001604	20.708893	0.003271	10.145244
206.428000	5.742297	3.179703	0.001609	20.655733	0.003282	10.119201
206.448000	5.742297	3.188337	0.001603	20.711818	0.003271	10.146677
206.468000	5.742297	3.181295	0.001608	20.666072	0.003280	10.124266
206.488000	5.742297	3.180413	0.001609	20.660345	0.003281	10.121461
206.508000	5.742297	3.186391	0.001605	20.699176	0.003273	10.140484
206.528000	5.742297	3.187556	0.001604	20.706745	0.003272	10.144192
206.548000	5.742297	3.190167	0.001602	20.723705	0.003268	10.152501
206.568000	5.742297	3.185984	0.001605	20.696537	0.003274	10.139191
206.588000	5.742297	3.187558	0.001604	20.706759	0.003272	10.144199
206.608000	5.742297	3.191680	0.001601	20.733534	0.003266	10.157316
206.628000	5.742297	3.190696	0.001602	20.727144	0.003267	10.154185
206.648000	5.742297	3.186420	0.001605	20.699367	0.003273	10.140578
206.668000	5.742297	3.186852	0.001604	20.702175	0.003273	10.141953
206.688000	5.742297	3.185417	0.001605	20.692852	0.003274	10.137386
206.708000	5.742297	3.185977	0.001605	20.696491	0.003274	10.139168
206.728000	5.742297	3.183586	0.001607	20.680956	0.003277	10.131558
206.748000	5.742297	3.183062	0.001607	20.677551	0.003278	10.129890
206.768000	5.742297	3.182898	0.001607	20.676489	0.003278	10.129369
206.788000	5.742297	3.191405	0.001601	20.731748	0.003266	10.156441
206.808000	5.742297	3.184318	0.001606	20.685714	0.003276	10.133889
206.828000	5.742297	3.189139	0.001603	20.717027	0.003269	10.149229
206.848000	5.742297	3.186698	0.001605	20.701175	0.003273	10.141463
206.868000	5.742297	3.181801	0.001608	20.669363	0.003279	10.125878
206.888000	5.742297	3.176506	0.001611	20.634962	0.003287	10.109026
206.908000	5.742297	3.183005	0.001607	20.677183	0.003278	10.129709
206.928000	5.742297	3.186413	0.001605	20.699324	0.003273	10.140557
206.948000	5.742297	3.180281	0.001609	20.659486	0.003281	10.121040
206.968000	5.742297	3.183329	0.001607	20.679288	0.003277	10.130741
206.988000	5.742297	3.185593	0.001605	20.693995	0.003274	10.137946
207.008000	5.742297	3.177233	0.001611	20.639686	0.003286	10.111340
207.028000	5.742297	3.178509	0.001610	20.647975	0.003284	10.115401
207.048000	5.742297	3.181465	0.001608	20.667178	0.003280	10.124808
207.068000	5.742297	3.177753	0.001610	20.643068	0.003285	10.112997
207.088000	5.742297	3.171341	0.001615	20.601413	0.003293	10.092590
207.108000	5.742297	3.178035	0.001610	20.644896	0.003284	10.113892
207.128000	5.742297	3.179161	0.001610	20.652211	0.003283	10.117476
207.148000	5.742297	3.177732	0.001610	20.642931	0.003285	10.112930
207.168000	5.742297	3.174812	0.001612	20.623963	0.003289	10.103637
207.188000	5.742297	3.180849	0.001608	20.663179	0.003281	10.122849
207.208000	5.742297	3.179574	0.001609	20.654896	0.003282	10.118791
207.228000	5.742297	3.175602	0.001612	20.629090	0.003288	10.106149
207.248000	5.742297	3.178854	0.001610	20.650214	0.003283	10.116498
207.268000	5.742297	3.180124	0.001609	20.658466	0.003282	10.120540
207.288000	5.742297	3.179823	0.001609	20.656509	0.003282	10.119582
207.308000	5.742297	3.177755	0.001610	20.643077	0.003285	10.113001
207.328000	5.742297	3.178412	0.001610	20.647344	0.003284	10.115091
207.348000	5.742297	3.179995	0.001609	20.657632	0.003282	10.120132
207.368000	5.742297	3.178356	0.001610	20.646984	0.003284	10.114915
207.388000	5.742297	3.179854	0.001609	20.656715	0.003282	10.119682
207.408000	5.742297	3.184025	0.001606	20.683809	0.003276	10.132956
207.428000	5.742297	3.179811	0.001609	20.656435	0.003282	10.119545
207.448000	5.742297	3.183137	0.001607	20.678043	0.003278	10.130131
207.468000	5.742297	3.176569	0.001611	20.635376	0.003286	10.109228
207.488000	5.742297	3.186133	0.001605	20.697505	0.003274	10.139665
207.508000	5.742297	3.183261	0.001607	20.678845	0.003277	10.130524
207.528000	5.742297	3.189663	0.001603	20.720432	0.003269	10.150897
207.548000	5.742297	3.182616	0.001607	20.674655	0.003278	10.128471
207.568000	5.742297	3.181504	0.001608	20.667435	0.003280	10.124934
207.588000	5.742297	3.177634	0.001611	20.642294	0.003285	10.112617
207.608000	5.742297	3.179465	0.001609	20.654185	0.003283	10.118443
207.628000	5.742297	3.176900	0.001611	20.637527	0.003286	10.110282
207.648000	5.742297	3.179698	0.001609	20.655698	0.003282	10.119184
207.668000	5.742297	3.179200	0.001609	20.652468	0.003283	10.117602
207.688000	5.742297	3.185380	0.001605	20.692609	0.003275	10.137267
207.708000	5.742297	3.178727	0.001610	20.649392	0.003284	10.116095
207.728000	5.742297	3.183847	0.001606	20.682653	0.003277	10.132389
207.748000	5.742297	3.177040	0.001611	20.638432	0.003286	10.110726
207.768000	5.742297	3.178676	0.001610	20.649063	0.003284	10.115934
207.788000	5.742297	3.177856	0.001610	20.643736	0.003285	10.113324
207.808000	5.742297	3.177263	0.001611	20.639881	0.003285	10.111435
207.828000	5.742297	3.179672	0.001609	20.655530	0.003282	10.119102
207.848000	5.742297	3.181022	0.001608	20.664304	0.003280	10.123400
207.868000	5.742297	3.185048	0.001606	20.690453	0.003275	10.136210
207.888000	5.742297	3.176910	0.001611	20.637590	0.003286	10.110313
207.908000	5.742297	3.176105	0.001612	20.632360	0.003287	10.107751
207.928000	5.742297	3.187525	0.001604	20.706545	0.003272	10.144094
207.948000	5.742297	3.176335	0.001611	20.633851	0.003287	10.108481
207.968000	5.742297	3.172030	0.001614	20.605888	0.003293	10.094783
207.988000	5.742297	3.181622	0.001608	20.668200	0.003280	10.125309
208.008000	5.742297	3.177028	0.001611	20.638352	0.003286	10.110687
208.028000	5.742297	3.182708	0.001607	20.675252	0.003278	10.128764
208.048000	5.742297	3.178573	0.001610	20.648395	0.003284	10.115606
208.068000	5.742297	3.175442	0.001612	20.628053	0.003288	10.105641
208.088000	5.742297	3.178308	0.001610	20.646670	0.003284	10.114761
208.108000	5.742297	3.173726	0.001613	20.616905	0.003290	10.100179
208.128000	5.742297	3.174434	0.001613	20.621506	0.003289	10.102434
208.148000	5.742297	3.175516	0.001612	20.628533	0.003288	10.105876
208.168000	5.742297	3.182404	0.001607	20.673278	0.003279	10.127797
208.188000	5.742297	3.179034	0.001610	20.651385	0.003283	10.117071
208.208000	5.742297	3.183638	0.001607	20.681296	0.003277	10.131724
208.228000	5.742297	3.178483	0.001610	20.647809	0.003284	10.115319
208.248000	5.742297	3.180767	0.001608	20.662648	0.003281	10.122589
208.268000	5.742297	3.178697	0.001610	20.649195	0.003284	10.115998
208.288000	5.742297	3.181009	0.001608	20.664218	0.003280	10.123358
208.308000	5.742297	3.180258	0.001609	20.659337	0.003281	10.120967
208.328000	5.742297	3.181379	0.001608	20.666618	0.003280	10.124534
208.348000	5.742297	3.183125	0.001607	20.677963	0.003278	10.130091
208.368000	5.742297	3.184328	0.001606	20.685777	0.003276	10.133920
208.388000	5.742297	3.179235	0.001609	20.652691	0.003283	10.117711
208.408000	5.742297	3.177152	0.001611	20.639161	0.003286	10.111083
208.428000	5.742297	3.180281	0.001609	20.659486	0.003281	10.121040
208.448000	5.742297	3.177706	0.001610	20.642762	0.003285	10.112847
208.468000	5.742297	3.181542	0.001608	20.667677	0.003280	10.125053
208.488000	5.742297	3.175314	0.001612	20.627222	0.003288	10.105234
208.508000	5.742297	3.179733	0.001609	20.655927	0.003282	10.119296
208.528000	5.742297	3.178730	0.001610	20.649409	0.003284	10.116103
208.548000	5.742297	3.181613	0.001608	20.668137	0.003280	10.125278
208.568000	5.742297	3.178890	0.001610	20.650451	0.003283	10.116614
208.588000	5.742297	3.184204	0.001606	20.684975	0.003276	10.133527
208.608000	5.742297	3.182066	0.001608	20.671082	0.003279	10.126721
208.628000	5.742297	3.180313	0.001609	20.659694	0.003281	10.121142
208.648000	5.742297	3.178864	0.001610	20.650280	0.003283	10.116530
208.668000	5.742297	3.180955	0.001608	20.663867	0.003281	10.123186
208.688000	5.742297	3.178277	0.001610	20.646467	0.003284	10.114662
208.708000	5.742297	3.175764	0.001612	20.630144	0.003288	10.106665
208.728000	5.742297	3.175618	0.001612	20.629195	0.003288	10.106200
208.748000	5.742297	3.176556	0.001611	20.635288	0.003286	10.109185
208.768000	5.742297	3.180418	0.001609	20.660380	0.003281	10.121478
208.788000	5.742297	3.175865	0.001612	20.630798	0.003287	10.106985
208.808000	5.742297	3.180798	0.001608	20.662847	0.003281	10.122687
208.828000	5.742297	3.179807	0.001609	20.656407	0.003282	10.119531
208.848000	5.742297	3.174197	0.001613	20.619964	0.003290	10.101678
208.868000	5.742297	3.179449	0.001609	20.654085	0.003283	10.118394
208.888000	5.742297	3.173549	0.001613	20.615757	0.003291	10.099617
208.908000	5.742297	3.177960	0.001610	20.644410	0.003285	10.113654
208.928000	5.742297	3.176514	0.001611	20.635013	0.003287	10.109051
208.948000	5.742297	3.168598	0.001617	20.583596	0.003297	10.083861
208.968000	5.742297	3.173117	0.001614	20.612952	0.003291	10.098243
208.988000	5.742297	3.171808	0.001614	20.604449	0.003293	10.094077
209.008000	5.742297	3.176395	0.001611	20.634245	0.003287	10.108674
209.028000	5.742297	3.178633	0.001610	20.648783	0.003284	10.115797
209.048000	5.742297	3.182663	0.001607	20.674964	0.003278	10.128622
209.068000	5.742297	3.183716	0.001607	20.681801	0.003277	10.131972
209.088000	5.742297	3.177483	0.001611	20.641309	0.003285	10.112135
209.108000	5.742297	3.174717	0.001612	20.623343	0.003289	10.103333
209.128000	5.742297	3.178449	0.001610	20.647589	0.003284	10.115212
209.148000	5.742297	3.177501	0.001611	20.641426	0.003285	10.112192
209.168000	5.742297	3.178466	0.001610	20.647698	0.003284	10.115265
209.188000	5.742297	3.181920	0.001608	20.670137	0.003279	10.126258
209.208000	5.742297	3.177429	0.001611	20.640957	0.003285	10.111963
209.228000	5.742297	3.180078	0.001609	20.658169	0.003282	10.120395
209.248000	5.742297	3.181073	0.001608	20.664630	0.003280	10.123560
209.268000	5.742297	3.175703	0.001612	20.629747	0.003288	10.106471
209.288000	5.742297	3.183373	0.001607	20.679576	0.003277	10.130882
209.308000	5.742297	3.180734	0.001608	20.662430	0.003281	10.122482
209.328000	5.742297	3.186981	0.001604	20.703012	0.003272	10.142363
209.348000	5.742297	3.186800	0.001604	20.701838	0.003273	10.141788
209.368000	5.742297	3.179364	0.001609	20.653530	0.003283	10.118122
209.388000	5.742297	3.183495	0.001607	20.680368	0.003277	10.131270
209.408000	5.742297	3.181414	0.001608	20.666849	0.003280	10.124647
209.428000	5.742297	3.178304	0.001610	20.646644	0.003284	10.114749
209.448000	5.742297	3.186543	0.001605	20.700167	0.003273	10.140969
209.468000	5.742297	3.181474	0.001608	20.667238	0.003280	10.124837
209.488000	5.742297	3.178712	0.001610	20.649292	0.003284	10.116046
209.508000	5.742297	3.177215	0.001611	20.639569	0.003286	10.111283
209.528000	5.742297	3.176772	0.001611	20.636690	0.003286	10.109872
209.548000	5.742297	3.181846	0.001608	20.669657	0.003279	10.126022
209.568000	5.742297	3.177969	0.001610	20.644468	0.003285	10.113682
209.588000	5.742297	3.182465	0.001607	20.673675	0.003278	10.127991
209.608000	5.742297	3.174062	0.001613	20.619087	0.003290	10.101248
209.628000	5.742297	3.171948	0.001614	20.605357	0.003293	10.094522
209.648000	5.742297	3.180736	0.001608	20.662442	0.003281	10.122488
209.668000	5.742297	3.174457	0.001613	20.621655	0.003289	10.102506
209.688000	5.742297	3.174204	0.001613	20.620010	0.003290	10.101700
209.708000	5.742297	3.174599	0.001613	20.622575	0.003289	10.102957
209.728000	5.742297	3.176984	0.001611	20.638067	0.003286	10.110547
209.748000	5.742297	3.177470	0.001611	20.641229	0.003285	10.112096
209.768000	5.742297	3.180916	0.001608	20.663610	0.003281	10.123060
209.788000	5.742297	3.181272	0.001608	20.665926	0.003280	10.124195
209.808000	5.742297	3.180210	0.001609	20.659026	0.003282	10.120814
209.828000	5.742297	3.173521	0.001613	20.615577	0.003291	10.099529
209.848000	5.742297	3.176738	0.001611	20.636470	0.003286	10.109764
209.868000	5.742297	3.173310	0.001613	20.614203	0.003291	10.098856
209.888000	5.742297	3.178272	0.001610	20.646438	0.003284	10.114648
209.908000	5.742297	3.176245	0.001611	20.633271	0.003287	10.108197
209.928000	5.742297	3.175897	0.001612	20.631009	0.003287	10.107089
209.948000	5.742297	3.172157	0.001614	20.606714	0.003292	10.095187
209.968000	5.742297	3.169842	0.001616	20.591676	0.003296	10.087820
209.988000	5.742297	3.168284	0.001617	20.581551	0.003298	10.082859
210.008000	5.742297	3.176217	0.001611	20.633086	0.003287	10.108106
210.028000	5.742297	3.181782	0.001608	20.669237	0.003279	10.125817
210.048000	5.742297	3.182089	0.001608	20.671233	0.003279	10.126795
210.068000	5.742297	3.181275	0.001608	20.665946	0.003280	10.124205
210.088000	5.742297	3.176965	0.001611	20.637947	0.003286	10.110488
210.108000	5.742297	3.176556	0.001611	20.635291	0.003286	10.109187
210.128000	5.742297	3.181011	0.001608	20.664230	0.003280	10.123364
210.148000	5.742297	3.182855	0.001607	20.676206	0.003278	10.129231
210.168000	5.742297	3.174843	0.001612	20.624163	0.003289	10.103735
210.188000	5.742297	3.177137	0.001611	20.639066	0.003286	10.111036
210.208000	5.742297	3.178881	0.001610	20.650394	0.003283	10.116586
210.228000	5.742297	3.176007	0.001612	20.631723	0.003287	10.107439
210.248000	5.742297	3.167046	0.001618	20.573510	0.003299	10.078920
210.268000	5.742297	3.174563	0.001613	20.622343	0.003289	10.102844
210.288000	5.742297	3.172406	0.001614	20.608331	0.003292	10.095979
210.308000	5.742297	3.172186	0.001614	20.606902	0.003292	10.095279
210.328000	5.742297	3.175694	0.001612	20.629687	0.003288	10.106441
210.348000	5.742297	3.177695	0.001610	20.642685	0.003285	10.112809
210.368000	5.742297	3.175861	0.001612	20.630778	0.003287	10.106976
210.388000	5.742297	3.178081	0.001610	20.645199	0.003284	10.114041
210.408000	5.742297	3.170039	0.001616	20.592955	0.003295	10.088447
210.428000	5.742297	3.178050	0.001610	20.644996	0.003284	10.113941
210.448000	5.742297	3.176639	0.001611	20.635830	0.003286	10.109451
210.468000	5.742297	3.167486	0.001617	20.576366	0.003299	10.080320
210.488000	5.742297	3.174672	0.001612	20.623049	0.003289	10.103189
210.508000	5.742297	3.175119	0.001612	20.625956	0.003288	10.104614
210.528000	5.742297	3.174866	0.001612	20.624311	0.003289	10.103808
210.548000	5.742297	3.171726	0.001614	20.603915	0.003293	10.093816
210.568000	5.742297	3.176459	0.001611	20.634662	0.003287	10.108879
210.588000	5.742297	3.174327	0.001613	20.620812	0.003289	10.102094
210.608000	5.742297	3.174322	0.001613	20.620778	0.003289	10.102077
210.628000	5.742297	3.171373	0.001615	20.601618	0.003293	10.092691
210.648000	5.742297	3.177394	0.001611	20.640735	0.003285	10.111854
210.668000	5.742297	3.173419	0.001613	20.614908	0.003291	10.099201
210.688000	5.742297	3.174185	0.001613	20.619890	0.003290	10.101642
210.708000	5.742297	3.174062	0.001613	20.619090	0.003290	10.101250
210.728000	5.742297	3.167833	0.001617	20.578623	0.003298	10.081425
210.748000	5.742297	3.177510	0.001611	20.641486	0.003285	10.112222
210.768000	5.742297	3.176223	0.001611	20.633126	0.003287	10.108126
210.788000	5.742297	3.174032	0.001613	20.618896	0.003290	10.101155
210.808000	5.742297	3.178255	0.001610	20.646327	0.003284	10.114593
210.828000	5.742297	3.175351	0.001612	20.627459	0.003288	10.105350
210.848000	5.742297	3.172489	0.001614	20.608870	0.003292	10.096243
210.868000	5.742297	3.180377	0.001609	20.660108	0.003281	10.121345
210.888000	5.742297	3.178372	0.001610	20.647084	0.003284	10.114964
210.908000	5.742297	3.170187	0.001615	20.593915	0.003295	10.088917
210.928000	5.742297	3.172625	0.001614	20.609750	0.003292	10.096674
210.948000	5.742297	3.171174	0.001615	20.600330	0.003294	10.092060
210.968000	5.742297	3.169119	0.001616	20.586980	0.003296	10.085519
210.988000	5.742297	3.176083	0.001612	20.632214	0.003287	10.107680
211.008000	5.742297	3.180765	0.001608	20.662630	0.003281	10.122580
211.028000	5.742297	3.178456	0.001610	20.647629	0.003284	10.115231
211.048000	5.742297	3.174780	0.001612	20.623754	0.003289	10.103535
211.068000	5.742297	3.171115	0.001615	20.599945	0.003294	10.091871
211.088000	5.742297	3.180091	0.001609	20.658252	0.003282	10.120435
211.108000	5.742297	3.174629	0.001613	20.622769	0.003289	10.103052
211.128000	5.742297	3.177163	0.001611	20.639232	0.003286	10.111117
211.148000	5.742297	3.180475	0.001609	20.660748	0.003281	10.121658
211.168000	5.742297	3.167848	0.001617	20.578723	0.003298	10.081474
211.188000	5.742297	3.178228	0.001610	20.646153	0.003284	10.114508
211.208000	5.742297	3.174043	0.001613	20.618961	0.003290	10.101187
211.228000	5.742297	3.170557	0.001615	20.596320	0.003295	10.090095
211.248000	5.742297	3.178473	0.001610	20.647741	0.003284	10.115286
211.268000	5.742297	3.170213	0.001615	20.594084	0.003295	10.088999
211.288000	5.742297	3.175067	0.001612	20.625619	0.003288	10.104449
211.308000	5.742297	3.174624	0.001613	20.622740	0.003289	10.103038
211.328000	5.742297	3.177217	0.001611	20.639586	0.003286	10.111291
211.348000	5.742297	3.174134	0.001613	20.619556	0.003290	10.101478
211.368000	5.742297	3.175884	0.001612	20.630926	0.003287	10.107048
211.388000	5.742297	3.177704	0.001610	20.642748	0.003285	10.112840
211.408000	5.742297	3.173972	0.001613	20.618504	0.003290	10.100963
211.428000	5.742297	3.173771	0.001613	20.617199	0.003290	10.100324
211.448000	5.742297	3.175039	0.001612	20.625437	0.003289	10.104359
211.468000	5.742297	3.180636	0.001609	20.661796	0.003281	10.122172
211.488000	5.742297	3.178647	0.001610	20.648872	0.003284	10.115840
211.508000	5.742297	3.174416	0.001613	20.621386	0.003289	10.102375
211.528000	5.742297	3.176509	0.001611	20.634985	0.003287	10.109037
211.548000	5.742297	3.174348	0.001613	20.620944	0.003289	10.102158
211.568000	5.742297	3.174857	0.001612	20.624254	0.003289	10.103780
211.588000	5.742297	3.178369	0.001610	20.647064	0.003284	10.114954
211.608000	5.742297	3.175037	0.001612	20.625419	0.003289	10.104351
211.628000	5.742297	3.175436	0.001612	20.628013	0.003288	10.105621
211.648000	5.742297	3.174349	0.001613	20.620955	0.003289	10.102164
211.668000	5.742297	3.180384	0.001609	20.660157	0.003281	10.121368
211.688000	5.742297	3.189175	0.001603	20.717262	0.003269	10.149344
211.708000	5.742297	3.180367	0.001609	20.660048	0.003281	10.121315
211.728000	5.742297	3.183046	0.001607	20.677451	0.003278	10.129841
211.748000	5.742297	3.177806	0.001610	20.643408	0.003285	10.113163
211.768000	5.742297	3.176947	0.001611	20.637827	0.003286	10.110429
211.788000	5.742297	3.176227	0.001611	20.633154	0.003287	10.108140
211.808000	5.742297	3.170213	0.001615	20.594084	0.003295	10.088999
211.828000	5.742297	3.169756	0.001616	20.591119	0.003296	10.087547
211.848000	5.742297	3.174405	0.001613	20.621315	0.003289	10.102340
211.868000	5.742297	3.162708	0.001620	20.545331	0.003305	10.065115
211.888000	5.742297	3.168018	0.001617	20.579823	0.003298	10.082013
211.908000	5.742297	3.171835	0.001614	20.604620	0.003293	10.094161
211.928000	5.742297	3.171886	0.001614	20.604952	0.003293	10.094324
211.948000	5.742297	3.166825	0.001618	20.572076	0.003300	10.078218
211.968000	5.742297	3.175703	0.001612	20.629749	0.003288	10.106472
211.988000	5.742297	3.170993	0.001615	20.599154	0.003294	10.091483
212.008000	5.742297	3.174459	0.001613	20.621666	0.003289	10.102512
212.028000	5.742297	3.176171	0.001612	20.632791	0.003287	10.107962
212.048000	5.742297	3.176238	0.001611	20.633225	0.003287	10.108175
212.068000	5.742297	3.173925	0.001613	20.618196	0.003290	10.100812
212.088000	5.742297	3.178941	0.001610	20.650780	0.003283	10.116775
212.108000	5.742297	3.174627	0.001613	20.622757	0.003289	10.103047
212.128000	5.742297	3.173395	0.001613	20.614757	0.003291	10.099127
212.148000	5.742297	3.174246	0.001613	20.620284	0.003290	10.101835
212.168000	5.742297	3.178636	0.001610	20.648801	0.003284	10.115805
212.188000	5.742297	3.174757	0.001612	20.623603	0.003289	10.103461
212.208000	5.742297	3.178522	0.001610	20.648061	0.003284	10.115443
212.228000	5.742297	3.166935	0.001618	20.572788	0.003299	10.078566
212.248000	5.742297	3.172281	0.001614	20.607519	0.003292	10.095581
212.268000	5.742297	3.177870	0.001610	20.643822	0.003285	10.113366
212.288000	5.742297	3.177344	0.001611	20.640409	0.003285	10.111694
212.308000	5.742297	3.177855	0.001610	20.643728	0.003285	10.113320
212.328000	5.742297	3.175931	0.001612	20.631229	0.003287	10.107197
212.348000	5.742297	3.178580	0.001610	20.648438	0.003284	10.115627
212.368000	5.742297	3.170581	0.001615	20.596474	0.003295	10.090171
212.388000	5.742297	3.173418	0.001613	20.614906	0.003291	10.099200
212.408000	5.742297	3.172122	0.001614	20.606488	0.003292	10.095076
212.428000	5.742297	3.178462	0.001610	20.647672	0.003284	10.115252
212.448000	5.742297	3.174043	0.001613	20.618967	0.003290	10.101190
212.468000	5.742297	3.177811	0.001610	20.643439	0.003285	10.113179
212.488000	5.742297	3.182060	0.001608	20.671045	0.003279	10.126702
212.508000	5.742297	3.171463	0.001615	20.602204	0.003293	10.092977
212.528000	5.742297	3.175913	0.001612	20.631112	0.003287	10.107139
212.548000	5.742297	3.172032	0.001614	20.605903	0.003293	10.094789
212.568000	5.742297	3.176290	0.001611	20.633563	0.003287	10.108340
212.588000	5.742297	3.176216	0.001611	20.633080	0.003287	10.108103
212.608000	5.742297	3.172479	0.001614	20.608808	0.003292	10.096213
212.628000	5.742297	3.171954	0.001614	20.605394	0.003293	10.094540
212.648000	5.742297	3.179911	0.001609	20.657086	0.003282	10.119864
212.668000	5.742297	3.173183	0.001613	20.613380	0.003291	10.098453
212.688000	5.742297	3.176200	0.001611	20.632977	0.003287	10.108053
212.708000	5.742297	3.173987	0.001613	20.618602	0.003290	10.101011
212.728000	5.742297	3.172081	0.001614	20.606220	0.003292	10.094945
212.748000	5.742297	3.173921	0.001613	20.618170	0.003290	10.100799
212.768000	5.742297	3.169790	0.001616	20.591336	0.003296	10.087653
212.788000	5.742297	3.163889	0.001620	20.553005	0.003304	10.068875
212.808000	5.742297	3.170921	0.001615	20.598682	0.003294	10.091252
212.828000	5.742297	3.177265	0.001611	20.639892	0.003285	10.111441
212.848000	5.742297	3.173393	0.001613	20.614743	0.003291	10.099120
212.868000	5.742297	3.165745	0.001618	20.565062	0.003301	10.074781
212.888000	5.742297	3.177464	0.001611	20.641189	0.003285	10.112076
212.908000	5.742297	3.176304	0.001611	20.633651	0.003287	10.108383
212.928000	5.742297	3.179937	0.001609	20.657255	0.003282	10.119947
212.948000	5.742297	3.175747	0.001612	20.630032	0.003288	10.106610
212.968000	5.742297	3.180006	0.001609	20.657703	0.003282	10.120167
212.988000	5.742297	3.174654	0.001613	20.622934	0.003289	10.103133
213.008000	5.742297	3.172640	0.001614	20.609850	0.003292	10.096723
213.028000	5.742297	3.176020	0.001612	20.631806	0.003287	10.107479
213.048000	5.742297	3.172783	0.001614	20.610781	0.003292	10.097179
213.068000	5.742297	3.175513	0.001612	20.628516	0.003288	10.105867
213.088000	5.742297	3.173035	0.001614	20.612415	0.003291	10.097980
213.108000	5.742297	3.171874	0.001614	20.604875	0.003293	10.094286
213.128000	5.742297	3.165759	0.001618	20.565153	0.003301	10.074826
213.148000	5.742297	3.170248	0.001615	20.594312	0.003295	10.089111
213.168000	5.742297	3.174168	0.001613	20.619778	0.003290	10.101587
213.188000	5.742297	3.183919	0.001606	20.683121	0.003277	10.132619
213.208000	5.742297	3.170524	0.001615	20.596106	0.003295	10.089990
213.228000	5.742297	3.173128	0.001614	20.613021	0.003291	10.098276
213.248000	5.742297	3.168443	0.001617	20.582587	0.003297	10.083367
213.268000	5.742297	3.177820	0.001610	20.643499	0.003285	10.113208
213.288000	5.742297	3.174080	0.001613	20.619204	0.003290	10.101306
213.308000	5.742297	3.171794	0.001614	20.604358	0.003293	10.094032
213.328000	5.742297	3.172450	0.001614	20.608616	0.003292	10.096119
213.348000	5.742297	3.173952	0.001613	20.618370	0.003290	10.100897
213.368000	5.742297	3.167707	0.001617	20.577803	0.003298	10.081024
213.388000	5.742297	3.170561	0.001615	20.596343	0.003295	10.090106
213.408000	5.742297	3.170559	0.001615	20.596334	0.003295	10.090102
213.428000	5.742297	3.171731	0.001614	20.603943	0.003293	10.093830
213.448000	5.742297	3.171052	0.001615	20.599536	0.003294	10.091671
213.468000	5.742297	3.177582	0.001611	20.641951	0.003285	10.112450
213.488000	5.742297	3.164802	0.001619	20.558932	0.003302	10.071779
213.508000	5.742297	3.169123	0.001616	20.587006	0.003296	10.085532
213.528000	5.742297	3.172906	0.001614	20.611581	0.003291	10.097571
213.548000	5.742297	3.171109	0.001615	20.599905	0.003294	10.091851
213.568000	5.742297	3.174322	0.001613	20.620775	0.003289	10.102075
213.588000	5.742297	3.170700	0.001615	20.597251	0.003294	10.090551
213.608000	5.742297	3.174619	0.001613	20.622706	0.003289	10.103021
213.628000	5.742297	3.176102	0.001612	20.632340	0.003287	10.107741
213.648000	5.742297	3.176685	0.001611	20.636127	0.003286	10.109596
213.668000	5.742297	3.183081	0.001607	20.677674	0.003278	10.129950
213.688000	5.742297	3.179413	0.001609	20.653847	0.003283	10.118278
213.708000	5.742297	3.177301	0.001611	20.640132	0.003285	10.111558
213.728000	5.742297	3.181661	0.001608	20.668451	0.003280	10.125432
213.748000	5.742297	3.175661	0.001612	20.629475	0.003288	10.106338
213.768000	5.742297	3.178900	0.001610	20.650517	0.003283	10.116646
213.788000	5.742297	3.174797	0.001612	20.623863	0.003289	10.103588
213.808000	5.742297	3.183018	0.001607	20.677269	0.003278	10.129751
213.828000	5.742297	3.174141	0.001613	20.619604	0.003290	10.101502
213.848000	5.742297	3.178458	0.001610	20.647647	0.003284	10.115240
213.868000	5.742297	3.176524	0.001611	20.635079	0.003286	10.109083
213.888000	5.742297	3.179229	0.001609	20.652651	0.003283	10.117691
213.908000	5.742297	3.181326	0.001608	20.666278	0.003280	10.124367
213.928000	5.742297	3.181670	0.001608	20.668511	0.003280	10.125461
213.948000	5.742297	3.179309	0.001609	20.653176	0.003283	10.117949
213.968000	5.742297	3.178025	0.001610	20.644833	0.003284	10.113861
213.988000	5.742297	3.181874	0.001608	20.669837	0.003279	10.126111
214.008000	5.742297	3.177644	0.001611	20.642357	0.003285	10.112648
214.028000	5.742297	3.181874	0.001608	20.669834	0.003279	10.126109
214.048000	5.742297	3.174720	0.001612	20.623360	0.003289	10.103342
214.068000	5.742297	3.174856	0.001612	20.624246	0.003289	10.103776
214.088000	5.742297	3.174444	0.001613	20.621566	0.003289	10.102463
214.107000	5.742297	3.180947	0.001608	20.663813	0.003281	10.123160
214.127000	5.742297	3.182528	0.001607	20.674084	0.003278	10.128191
214.147000	5.742297	3.177721	0.001610	20.642860	0.003285	10.112895
214.167000	5.742297	3.177963	0.001610	20.644428	0.003285	10.113663
214.187000	5.742297	3.174664	0.001613	20.622997	0.003289	10.103164
214.207000	5.742297	3.178881	0.001610	20.650394	0.003283	10.116586
214.227000	5.742297	3.180070	0.001609	20.658115	0.003282	10.120368
214.247000	5.742297	3.176390	0.001611	20.634214	0.003287	10.108659
214.267000	5.742297	3.170278	0.001615	20.594509	0.003295	10.089208
214.287000	5.742297	3.173525	0.001613	20.615597	0.003291	10.099539
214.307000	5.742297	3.173715	0.001613	20.616831	0.003290	10.100143
214.327000	5.742297	3.177335	0.001611	20.640352	0.003285	10.111666
214.347000	5.742297	3.175569	0.001612	20.628878	0.003288	10.106045
214.367000	5.742297	3.168976	0.001616	20.586046	0.003297	10.085062
214.387000	5.742297	3.180070	0.001609	20.658115	0.003282	10.120368
214.407000	5.742297	3.174132	0.001613	20.619541	0.003290	10.101471
214.427000	5.742297	3.175624	0.001612	20.629232	0.003288	10.106219
214.447000	5.742297	3.177592	0.001611	20.642020	0.003285	10.112483
214.467000	5.742297	3.176230	0.001611	20.633174	0.003287	10.108150
214.487000	5.742297	3.175639	0.001612	20.629330	0.003288	10.106266
214.507000	5.742297	3.176817	0.001611	20.636984	0.003286	10.110016
214.527000	5.742297	3.179648	0.001609	20.655376	0.003282	10.119026
214.547000	5.742297	3.179102	0.001610	20.651825	0.003283	10.117287
214.567000	5.742297	3.180928	0.001608	20.663690	0.003281	10.123099
214.587000	5.742297	3.181137	0.001608	20.665047	0.003280	10.123764
214.607000	5.742297	3.172450	0.001614	20.608619	0.003292	10.096120
214.627000	5.742297	3.172764	0.001614	20.610656	0.003292	10.097118
214.647000	5.742297	3.178065	0.001610	20.645093	0.003284	10.113989
214.667000	5.742297	3.176802	0.001611	20.636890	0.003286	10.109970
214.687000	5.742297	3.177609	0.001611	20.642131	0.003285	10.112538
214.707000	5.742297	3.172741	0.001614	20.610507	0.003292	10.097045
214.727000	5.742297	3.169012	0.001616	20.586280	0.003297	10.085177
214.747000	5.742297	3.173436	0.001613	20.615023	0.003291	10.099257
214.767000	5.742297	3.176919	0.001611	20.637650	0.003286	10.110342
214.787000	5.742297	3.178660	0.001610	20.648958	0.003284	10.115882
214.807000	5.742297	3.178717	0.001610	20.649329	0.003284	10.116064
214.827000	5.742297	3.180033	0.001609	20.657875	0.003282	10.120250
214.847000	5.742297	3.176556	0.001611	20.635291	0.003286	10.109187
214.867000	5.742297	3.178217	0.001610	20.646079	0.003284	10.114472
214.887000	5.742297	3.180451	0.001609	20.660594	0.003281	10.121583
214.907000	5.742297	3.181333	0.001608	20.666324	0.003280	10.124389
214.927000	5.742297	3.179988	0.001609	20.657586	0.003282	10.120109
214.947000	5.742297	3.173437	0.001613	20.615028	0.003291	10.099260
214.967000	5.742297	3.172748	0.001614	20.610550	0.003292	10.097066
214.987000	5.742297	3.169443	0.001616	20.589080	0.003296	10.086548
215.007000	5.742297	3.176930	0.001611	20.637718	0.003286	10.110376
215.027000	5.742297	3.177491	0.001611	20.641363	0.003285	10.112161
215.047000	5.742297	3.173433	0.001613	20.615003	0.003291	10.099248
215.067000	5.742297	3.174385	0.001613	20.621184	0.003289	10.102276
215.087000	5.742297	3.176498	0.001611	20.634911	0.003287	10.109000
215.107000	5.742297	3.180174	0.001609	20.658794	0.003282	10.120701
215.127000	5.742297	3.171309	0.001615	20.601204	0.003294	10.092488
215.147000	5.742297	3.174763	0.001612	20.623643	0.003289	10.103480
215.167000	5.742297	3.181492	0.001608	20.667352	0.003280	10.124893
215.187000	5.742297	3.172814	0.001614	20.610981	0.003292	10.097277
215.207000	5.742297	3.174936	0.001612	20.624762	0.003289	10.104029
215.227000	5.742297	3.172061	0.001614	20.606088	0.003293	10.094880
215.247000	5.742297	3.175767	0.001612	20.630166	0.003288	10.106676
215.267000	5.742297	3.170838	0.001615	20.598142	0.003294	10.090988
215.287000	5.742297	3.171444	0.001615	20.602081	0.003293	10.092917
215.307000	5.742297	3.177449	0.001611	20.641089	0.003285	10.112027
215.327000	5.742297	3.180013	0.001609	20.657743	0.003282	10.120186
215.347000	5.742297	3.175978	0.001612	20.631535	0.003287	10.107346
215.367000	5.742297	3.171030	0.001615	20.599393	0.003294	10.091601
215.387000	5.742297	3.174963	0.001612	20.624940	0.003289	10.104116
215.407000	5.742297	3.171591	0.001615	20.603038	0.003293	10.093386
215.427000	5.742297	3.178548	0.001610	20.648229	0.003284	10.115525
215.447000	5.742297	3.171438	0.001615	20.602041	0.003293	10.092898
215.467000	5.742297	3.180711	0.001608	20.662279	0.003281	10.122408
215.487000	5.742297	3.180712	0.001608	20.662288	0.003281	10.122412
215.507000	5.742297	3.178158	0.001610	20.645696	0.003284	10.114284
215.527000	5.742297	3.178864	0.001610	20.650283	0.003283	10.116531
215.547000	5.742297	3.179597	0.001609	20.655041	0.003282	10.118862
215.567000	5.742297	3.179714	0.001609	20.655801	0.003282	10.119235
215.587000	5.742297	3.181802	0.001608	20.669371	0.003279	10.125883
215.607000	5.742297	3.174345	0.001613	20.620927	0.003289	10.102150
215.627000	5.742297	3.183552	0.001607	20.680739	0.003277	10.131452
215.647000	5.742297	3.182752	0.001607	20.675538	0.003278	10.128904
215.667000	5.742297	3.181123	0.001608	20.664958	0.003280	10.123721
215.687000	5.742297	3.181485	0.001608	20.667312	0.003280	10.124874
215.707000	5.742297	3.181587	0.001608	20.667974	0.003280	10.125198
215.727000	5.742297	3.183805	0.001606	20.682378	0.003277	10.132255
215.747000	5.742297	3.182684	0.001607	20.675095	0.003278	10.128687
215.767000	5.742297	3.186602	0.001605	20.700553	0.003273	10.141158
215.787000	5.742297	3.174697	0.001612	20.623212	0.003289	10.103269
215.807000	5.742297	3.174521	0.001613	20.622072	0.003289	10.102711
215.827000	5.742297	3.172050	0.001614	20.606017	0.003293	10.094845
215.847000	5.742297	3.177288	0.001611	20.640046	0.003285	10.111516
215.867000	5.742297	3.172871	0.001614	20.611350	0.003291	10.097458
215.887000	5.742297	3.175038	0.001612	20.625431	0.003289	10.104356
215.907000	5.742297	3.174270	0.001613	20.620438	0.003290	10.101910
215.927000	5.742297	3.175232	0.001612	20.626690	0.003288	10.104973
215.947000	5.742297	3.166975	0.001618	20.573050	0.003299	10.078695
215.967000	5.742297	3.173944	0.001613	20.618322	0.003290	10.100873
215.987000	5.742297	3.174290	0.001613	20.620572	0.003290	10.101976
216.007000	5.742297	3.178285	0.001610	20.646521	0.003284	10.114688
216.027000	5.742297	3.170020	0.001616	20.592833	0.003295	10.088386
216.047000	5.742297	3.172476	0.001614	20.608788	0.003292	10.096203
216.067000	5.742297	3.177953	0.001610	20.644368	0.003285	10.113633
216.087000	5.742297	3.175771	0.001612	20.630189	0.003288	10.106687
216.107000	5.742297	3.181413	0.001608	20.666840	0.003280	10.124643
216.127000	5.742297	3.175729	0.001612	20.629918	0.003288	10.106554
216.147000	5.742297	3.176348	0.001611	20.633940	0.003287	10.108525
216.167000	5.742297	3.171565	0.001615	20.602867	0.003293	10.093302
216.187000	5.742297	3.172138	0.001614	20.606588	0.003292	10.095125
216.207000	5.742297	3.169856	0.001616	20.591767	0.003295	10.087865
216.227000	5.742297	3.172450	0.001614	20.608613	0.003292	10.096117
216.247000	5.742297	3.178979	0.001610	20.651031	0.003283	10.116898
216.267000	5.742297	3.166369	0.001618	20.569115	0.003300	10.076767
216.287000	5.742297	3.175267	0.001612	20.626919	0.003288	10.105085
216.307000	5.742297	3.175403	0.001612	20.627799	0.003288	10.105516
216.327000	5.742297	3.172431	0.001614	20.608491	0.003292	10.096057
216.347000	5.742297	3.177277	0.001611	20.639972	0.003285	10.111480
216.367000	5.742297	3.175721	0.001612	20.629867	0.003288	10.106529
216.387000	5.742297	3.170289	0.001615	20.594575	0.003295	10.089240
216.407000	5.742297	3.179422	0.001609	20.653907	0.003283	10.118307
216.427000	5.742297	3.174914	0.001612	20.624620	0.003289	10.103959
216.447000	5.742297	3.168868	0.001616	20.585349	0.003297	10.084720
216.467000	5.742297	3.174298	0.001613	20.620618	0.003290	10.101998
216.487000	5.742297	3.176434	0.001611	20.634494	0.003287	10.108796
216.507000	5.742297	3.183414	0.001607	20.679839	0.003277	10.131011
216.527000	5.742297	3.179862	0.001609	20.656767	0.003282	10.119708
216.547000	5.742297	3.176595	0.001611	20.635545	0.003286	10.109311
216.567000	5.742297	3.174017	0.001613	20.618796	0.003290	10.101106
216.587000	5.742297	3.176704	0.001611	20.636253	0.003286	10.109658
216.607000	5.742297	3.177800	0.001610	20.643371	0.003285	10.113145
216.627000	5.742297	3.183564	0.001607	20.680816	0.003277	10.131489
216.647000	5.742297	3.180156	0.001609	20.658677	0.003282	10.120644
216.667000	5.742297	3.178409	0.001610	20.647327	0.003284	10.115083
216.687000	5.742297	3.178069	0.001610	20.645116	0.003284	10.114000
216.707000	5.742297	3.171798	0.001614	20.604383	0.003293	10.094045
216.727000	5.742297	3.179689	0.001609	20.655641	0.003282	10.119156
216.747000	5.742297	3.178432	0.001610	20.647478	0.003284	10.115157
216.767000	5.742297	3.162230	0.001621	20.542226	0.003306	10.063594
216.787000	5.742297	3.167068	0.001618	20.573656	0.003299	10.078992
216.807000	5.742297	3.172058	0.001614	20.606071	0.003293	10.094872
216.827000	5.742297	3.166539	0.001618	20.570220	0.003300	10.077309
216.847000	5.742297	3.166275	0.001618	20.568503	0.003300	10.076468
216.867000	5.742297	3.168174	0.001617	20.580836	0.003298	10.082510
216.887000	5.742297	3.163098	0.001620	20.547867	0.003305	10.066358
216.907000	5.742297	3.167456	0.001617	20.576172	0.003299	10.080225
216.927000	5.742297	3.164224	0.001619	20.555182	0.003303	10.069941
216.947000	5.742297	3.171002	0.001615	20.599211	0.003294	10.091511
216.967000	5.742297	3.164481	0.001619	20.556847	0.003303	10.070757
216.987000	5.742297	3.164540	0.001619	20.557230	0.003303	10.070945
217.007000	5.742297	3.167927	0.001617	20.579237	0.003298	10.081726
217.027000	5.742297	3.169578	0.001616	20.589959	0.003296	10.086979
217.047000	5.742297	3.166052	0.001618	20.567055	0.003301	10.075758
217.067000	5.742297	3.168754	0.001616	20.584610	0.003297	10.084358
217.087000	5.742297	3.172629	0.001614	20.609782	0.003292	10.096690
217.107000	5.742297	3.164590	0.001619	20.557555	0.003303	10.071104
217.127000	5.742297	3.162835	0.001620	20.546156	0.003305	10.065520
217.147000	5.742297	3.171355	0.001615	20.601504	0.003293	10.092635
217.167000	5.742297	3.168513	0.001617	20.583039	0.003297	10.083588
217.187000	5.742297	3.167299	0.001617	20.575153	0.003299	10.079725
217.207000	5.742297	3.164092	0.001620	20.554325	0.003303	10.069522
217.227000	5.742297	3.172691	0.001614	20.610181	0.003292	10.096886
217.247000	5.742297	3.172699	0.001614	20.610233	0.003292	10.096911
217.267000	5.742297	3.164201	0.001619	20.555028	0.003303	10.069866
217.287000	5.742297	3.166405	0.001618	20.569349	0.003300	10.076882
217.307000	5.742297	3.171319	0.001615	20.601270	0.003294	10.092520
217.327000	5.742297	3.166311	0.001618	20.568735	0.003300	10.076581
217.347000	5.742297	3.165557	0.001619	20.563839	0.003301	10.074183
217.367000	5.742297	3.163473	0.001620	20.550303	0.003304	10.067551
217.387000	5.742297	3.171594	0.001615	20.603058	0.003293	10.093396
217.407000	5.742297	3.164768	0.001619	20.558715	0.003302	10.071672
217.427000	5.742297	3.164461	0.001619	20.556721	0.003303	10.070696
217.447000	5.742297	3.165689	0.001618	20.564693	0.003301	10.074601
217.467000	5.742297	3.159406	0.001623	20.523880	0.003310	10.054607
217.487000	5.742297	3.169436	0.001616	20.589040	0.003296	10.086528
217.507000	5.742297	3.163473	0.001620	20.550301	0.003304	10.067550
217.527000	5.742297	3.165641	0.001618	20.564387	0.003301	10.074451
217.547000	5.742297	3.164045	0.001620	20.554016	0.003303	10.069371
217.567000	5.742297	3.164428	0.001619	20.556501	0.003303	10.070588
217.587000	5.742297	3.170201	0.001615	20.594007	0.003295	10.088962
217.607000	5.742297	3.171690	0.001614	20.603681	0.003293	10.093701
217.627000	5.742297	3.170333	0.001615	20.594866	0.003295	10.089383
217.647000	5.742297	3.169441	0.001616	20.589068	0.003296	10.086542
217.667000	5.742297	3.171247	0.001615	20.600804	0.003294	10.092292
217.687000	5.742297	3.168435	0.001617	20.582533	0.003297	10.083341
217.707000	5.742297	3.167983	0.001617	20.579600	0.003298	10.081904
217.727000	5.742297	3.172333	0.001614	20.607859	0.003292	10.095748
217.747000	5.742297	3.166415	0.001618	20.569412	0.003300	10.076913
217.767000	5.742297	3.167103	0.001618	20.573882	0.003299	10.079102
217.787000	5.742297	3.168292	0.001617	20.581605	0.003298	10.082886
217.807000	5.742297	3.173729	0.001613	20.616928	0.003290	10.100191
217.827000	5.742297	3.168051	0.001617	20.580040	0.003298	10.082119
217.847000	5.742297	3.166856	0.001618	20.572279	0.003300	10.078317
217.867000	5.742297	3.173860	0.001613	20.617779	0.003290	10.100608
217.887000	5.742297	3.167024	0.001618	20.573370	0.003299	10.078852
217.907000	5.742297	3.167219	0.001617	20.574636	0.003299	10.079472
217.927000	5.742297	3.164772	0.001619	20.558741	0.003302	10.071685
217.947000	5.742297	3.168814	0.001616	20.584995	0.003297	10.084547
217.967000	5.742297	3.161288	0.001621	20.536108	0.003307	10.060597
217.987000	5.742297	3.170711	0.001615	20.597320	0.003294	10.090585
218.007000	5.742297	3.167861	0.001617	20.578806	0.003298	10.081515
218.027000	5.742297	3.169533	0.001616	20.589665	0.003296	10.086835
218.047000	5.742297	3.164914	0.001619	20.559663	0.003302	10.072137
218.067000	5.742297	3.168288	0.001617	20.581579	0.003298	10.082873
218.087000	5.742297	3.169870	0.001616	20.591856	0.003295	10.087908
218.107000	5.742297	3.167139	0.001617	20.574119	0.003299	10.079219
218.127000	5.742297	3.176231	0.001611	20.633177	0.003287	10.108151
218.147000	5.742297	3.168574	0.001617	20.583439	0.003297	10.083784
218.167000	5.742297	3.161662	0.001621	20.538539	0.003307	10.061788
218.187000	5.742297	3.169438	0.001616	20.589051	0.003296	10.086534
218.207000	5.742297	3.167995	0.001617	20.579674	0.003298	10.081940
218.227000	5.742297	3.166395	0.001618	20.569283	0.003300	10.076850
218.247000	5.742297	3.167963	0.001617	20.579468	0.003298	10.081839
218.267000	5.742297	3.170547	0.001615	20.596257	0.003295	10.090064
218.287000	5.742297	3.169767	0.001616	20.591187	0.003296	10.087581
218.307000	5.742297	3.168490	0.001617	20.582893	0.003297	10.083517
218.327000	5.742297	3.171299	0.001615	20.601141	0.003294	10.092457
218.347000	5.742297	3.169872	0.001616	20.591870	0.003295	10.087915
218.367000	5.742297	3.173720	0.001613	20.616865	0.003290	10.100160
218.387000	5.742297	3.172147	0.001614	20.606645	0.003292	10.095153
218.407000	5.742297	3.170376	0.001615	20.595143	0.003295	10.089518
218.427000	5.742297	3.165102	0.001619	20.560880	0.003302	10.072733
218.447000	5.742297	3.170615	0.001615	20.596694	0.003294	10.090278
218.467000	5.742297	3.165572	0.001619	20.563936	0.003301	10.074230
218.487000	5.742297	3.170646	0.001615	20.596894	0.003294	10.090376
218.507000	5.742297	3.170367	0.001615	20.595083	0.003295	10.089489
218.527000	5.742297	3.169487	0.001616	20.589371	0.003296	10.086691
218.547000	5.742297	3.170060	0.001616	20.593093	0.003295	10.088514
218.567000	5.742297	3.170303	0.001615	20.594672	0.003295	10.089288
218.587000	5.742297	3.171890	0.001614	20.604980	0.003293	10.094338
218.607000	5.742297	3.173508	0.001613	20.615488	0.003291	10.099485
218.627000	5.742297	3.173544	0.001613	20.615723	0.003291	10.099600
218.647000	5.742297	3.175080	0.001612	20.625702	0.003288	10.104489
218.667000	5.742297	3.173101	0.001614	20.612843	0.003291	10.098190
218.687000	5.742297	3.172069	0.001614	20.606140	0.003293	10.094906
218.707000	5.742297	3.185337	0.001605	20.692330	0.003275	10.137130
218.727000	5.742297	3.175618	0.001612	20.629195	0.003288	10.106200
218.747000	5.742297	3.179062	0.001610	20.651568	0.003283	10.117161
218.767000	5.742297	3.179490	0.001609	20.654350	0.003282	10.118524
218.787000	5.742297	3.178766	0.001610	20.649643	0.003283	10.116218
218.807000	5.742297	3.173013	0.001614	20.612272	0.003291	10.097910
218.827000	5.742297	3.174600	0.001613	20.622586	0.003289	10.102963
218.847000	5.742297	3.173664	0.001613	20.616505	0.003290	10.099984
218.867000	5.742297	3.178511	0.001610	20.647992	0.003284	10.115409
218.887000	5.742297	3.181252	0.001608	20.665795	0.003280	10.124131
218.907000	5.742297	3.172472	0.001614	20.608762	0.003292	10.096190
218.927000	5.742297	3.179776	0.001609	20.656210	0.003282	10.119435
218.947000	5.742297	3.179568	0.001609	20.654859	0.003282	10.118773
218.967000	5.742297	3.173055	0.001614	20.612549	0.003291	10.098046
218.987000	5.742297	3.178067	0.001610	20.645105	0.003284	10.113994
219.007000	5.742297	3.172613	0.001614	20.609673	0.003292	10.096637
219.027000	5.742297	3.169733	0.001616	20.590968	0.003296	10.087473
219.047000	5.742297	3.175821	0.001612	20.630518	0.003287	10.106848
219.067000	5.742297	3.180355	0.001609	20.659971	0.003281	10.121278
219.087000	5.742297	3.173961	0.001613	20.618430	0.003290	10.100927
219.107000	5.742297	3.171056	0.001615	20.599559	0.003294	10.091682
219.127000	5.742297	3.176566	0.001611	20.635353	0.003286	10.109217
219.147000	5.742297	3.180489	0.001609	20.660840	0.003281	10.121703
219.167000	5.742297	3.180607	0.001609	20.661608	0.003281	10.122079
219.187000	5.742297	3.179887	0.001609	20.656929	0.003282	10.119787
219.207000	5.742297	3.182071	0.001608	20.671116	0.003279	10.126737
219.227000	5.742297	3.172892	0.001614	20.611490	0.003291	10.097526
219.247000	5.742297	3.176884	0.001611	20.637418	0.003286	10.110229
219.267000	5.742297	3.170277	0.001615	20.594501	0.003295	10.089204
219.287000	5.742297	3.175724	0.001612	20.629884	0.003288	10.106538
219.307000	5.742297	3.177240	0.001611	20.639732	0.003286	10.111362
219.327000	5.742297	3.173995	0.001613	20.618656	0.003290	10.101037
219.347000	5.742297	3.171683	0.001614	20.603635	0.003293	10.093678
219.367000	5.742297	3.178309	0.001610	20.646675	0.003284	10.114764
219.387000	5.742297	3.180434	0.001609	20.660483	0.003281	10.121528
219.407000	5.742297	3.179358	0.001609	20.653493	0.003283	10.118104
219.427000	5.742297	3.171653	0.001614	20.603441	0.003293	10.093583
219.447000	5.742297	3.175316	0.001612	20.627233	0.003288	10.105239
219.467000	5.742297	3.169914	0.001616	20.592144	0.003295	10.088049
219.487000	5.742297	3.172799	0.001614	20.610884	0.003292	10.097230
219.507000	5.742297	3.181912	0.001608	20.670079	0.003279	10.126230
219.527000	5.742297	3.179395	0.001609	20.653730	0.003283	10.118220
219.547000	5.742297	3.179555	0.001609	20.654773	0.003282	10.118731
219.567000	5.742297	3.172330	0.001614	20.607836	0.003292	10.095737
219.587000	5.742297	3.176757	0.001611	20.636596	0.003286	10.109826
219.607000	5.742297	3.177289	0.001611	20.640049	0.003285	10.111518
219.627000	5.742297	3.180808	0.001608	20.662910	0.003281	10.122717
219.647000	5.742297	3.175354	0.001612	20.627482	0.003288	10.105361
219.667000	5.742297	3.175245	0.001612	20.626773	0.003288	10.105014
219.687000	5.742297	3.175441	0.001612	20.628047	0.003288	10.105638
219.707000	5.742297	3.177098	0.001611	20.638809	0.003286	10.110910
219.727000	5.742297	3.179578	0.001609	20.654919	0.003282	10.118802
219.747000	5.742297	3.168238	0.001617	20.581256	0.003298	10.082715
219.767000	5.742297	3.174772	0.001612	20.623697	0.003289	10.103507
219.787000	5.742297	3.175577	0.001612	20.628927	0.003288	10.106069
219.807000	5.742297	3.174553	0.001613	20.622278	0.003289	10.102811
219.827000	5.742297	3.175293	0.001612	20.627082	0.003288	10.105165
219.847000	5.742297	3.171670	0.001614	20.603552	0.003293	10.093638
219.867000	5.742297	3.177200	0.001611	20.639472	0.003286	10.111235
219.887000	5.742297	3.182896	0.001607	20.676475	0.003278	10.129362
219.907000	5.742297	3.178818	0.001610	20.649983	0.003283	10.116384
219.927000	5.742297	3.182887	0.001607	20.676415	0.003278	10.129333
219.947000	5.742297	3.174387	0.001613	20.621198	0.003289	10.102283
219.967000	5.742297	3.177014	0.001611	20.638264	0.003286	10.110643
219.987000	5.742297	3.168609	0.001617	20.583664	0.003297	10.083895
220.007000	5.742297	3.173104	0.001614	20.612866	0.003291	10.098201
220.027000	5.742297	3.173088	0.001614	20.612758	0.003291	10.098148
220.047000	5.742297	3.180887	0.001608	20.663427	0.003281	10.122971
220.067000	5.742297	3.173011	0.001614	20.612264	0.003291	10.097906
220.087000	5.742297	3.174594	0.001613	20.622546	0.003289	10.102943
220.107000	5.742297	3.175460	0.001612	20.628167	0.003288	10.105697
220.127000	5.742297	3.174774	0.001612	20.623714	0.003289	10.103515
220.147000	5.742297	3.168467	0.001617	20.582744	0.003297	10.083444
220.167000	5.742297	3.173347	0.001613	20.614446	0.003291	10.098975
220.187000	5.742297	3.174706	0.001612	20.623269	0.003289	10.103297
220.207000	5.742297	3.176899	0.001611	20.637516	0.003286	10.110277
220.227000	5.742297	3.171647	0.001615	20.603398	0.003293	10.093562
220.247000	5.742297	3.172039	0.001614	20.605948	0.003293	10.094812
220.267000	5.742297	3.168728	0.001616	20.584438	0.003297	10.084274
220.287000	5.742297	3.170647	0.001615	20.596903	0.003294	10.090380
220.307000	5.742297	3.169913	0.001616	20.592133	0.003295	10.088044
220.327000	5.742297	3.171769	0.001614	20.604192	0.003293	10.093951
220.347000	5.742297	3.179214	0.001609	20.652556	0.003283	10.117645
220.367000	5.742297	3.176287	0.001611	20.633543	0.003287	10.108330
220.387000	5.742297	3.173722	0.001613	20.616879	0.003290	10.100167
220.407000	5.742297	3.171556	0.001615	20.602809	0.003293	10.093274
220.427000	5.742297	3.172890	0.001614	20.611475	0.003291	10.097519
220.447000	5.742297	3.173349	0.001613	20.614454	0.003291	10.098979
220.467000	5.742297	3.169304	0.001616	20.588177	0.003296	10.086106
220.487000	5.742297	3.171492	0.001615	20.602392	0.003293	10.093070
220.507000	5.742297	3.168443	0.001617	20.582585	0.003297	10.083366
220.527000	5.742297	3.166629	0.001618	20.570803	0.003300	10.077594
220.547000	5.742297	3.174318	0.001613	20.620749	0.003289	10.102063
220.567000	5.742297	3.173738	0.001613	20.616985	0.003290	10.100219
220.587000	5.742297	3.167926	0.001617	20.579226	0.003298	10.081720
220.607000	5.742297	3.174086	0.001613	20.619241	0.003290	10.101324
220.627000	5.742297	3.175220	0.001612	20.626613	0.003288	10.104936
220.647000	5.742297	3.174365	0.001613	20.621055	0.003289	10.102213
220.667000	5.742297	3.170581	0.001615	20.596474	0.003295	10.090171
220.687000	5.742297	3.174320	0.001613	20.620764	0.003289	10.102070
220.707000	5.742297	3.169905	0.001616	20.592081	0.003295	10.088018
220.727000	5.742297	3.175622	0.001612	20.629221	0.003288	10.106213
220.747000	5.742297	3.176660	0.001611	20.635962	0.003286	10.109515
220.767000	5.742297	3.174501	0.001613	20.621941	0.003289	10.102646
220.787000	5.742297	3.175756	0.001612	20.630095	0.003288	10.106641
220.807000	5.742297	3.174841	0.001612	20.624146	0.003289	10.103727
220.827000	5.742297	3.177774	0.001610	20.643199	0.003285	10.113061
220.847000	5.742297	3.175206	0.001612	20.626522	0.003288	10.104891
220.867000	5.742297	3.159142	0.001623	20.522164	0.003310	10.053766
220.887000	5.742297	3.169114	0.001616	20.586946	0.003297	10.085503
220.907000	5.742297	3.172608	0.001614	20.609642	0.003292	10.096621
220.927000	5.742297	3.169866	0.001616	20.591830	0.003295	10.087895
220.947000	5.742297	3.173212	0.001613	20.613569	0.003291	10.098545
220.967000	5.742297	3.172276	0.001614	20.607485	0.003292	10.095565
220.987000	5.742297	3.167953	0.001617	20.579403	0.003298	10.081807
221.007000	5.742297	3.166265	0.001618	20.568435	0.003300	10.076434
221.027000	5.742297	3.166280	0.001618	20.568535	0.003300	10.076483
221.047000	5.742297	3.170460	0.001615	20.595686	0.003295	10.089784
221.067000	5.742297	3.168723	0.001616	20.584404	0.003297	10.084257
221.087000	5.742297	3.166389	0.001618	20.569243	0.003300	10.076830
221.107000	5.742297	3.161980	0.001621	20.540601	0.003306	10.062798
221.127000	5.742297	3.165237	0.001619	20.561760	0.003302	10.073164
221.147000	5.742297	3.163181	0.001620	20.548401	0.003305	10.066620
221.167000	5.742297	3.165145	0.001619	20.561163	0.003302	10.072871
221.187000	5.742297	3.169917	0.001616	20.592159	0.003295	10.088056
221.207000	5.742297	3.172647	0.001614	20.609896	0.003292	10.096746
221.227000	5.742297	3.163492	0.001620	20.550423	0.003304	10.067610
221.247000	5.742297	3.168765	0.001616	20.584675	0.003297	10.084390
221.267000	5.742297	3.172494	0.001614	20.608905	0.003292	10.096260
221.287000	5.742297	3.161886	0.001621	20.539992	0.003306	10.062500
221.307000	5.742297	3.168428	0.001617	20.582490	0.003297	10.083320
221.327000	5.742297	3.169009	0.001616	20.586260	0.003297	10.085167
221.347000	5.742297	3.160871	0.001622	20.533397	0.003308	10.059269
221.367000	5.742297	3.168145	0.001617	20.580648	0.003298	10.082417
221.387000	5.742297	3.166486	0.001618	20.569874	0.003300	10.077139
221.407000	5.742297	3.169311	0.001616	20.588223	0.003296	10.086128
221.427000	5.742297	3.164966	0.001619	20.560000	0.003302	10.072302
221.447000	5.742297	3.172603	0.001614	20.609610	0.003292	10.096606
221.467000	5.742297	3.176388	0.001611	20.634199	0.003287	10.108652
221.487000	5.742297	3.167742	0.001617	20.578035	0.003298	10.081137
221.507000	5.742297	3.172023	0.001614	20.605846	0.003293	10.094762
221.527000	5.742297	3.178356	0.001610	20.646981	0.003284	10.114914
221.547000	5.742297	3.177126	0.001611	20.638989	0.003286	10.110999
221.567000	5.742297	3.173850	0.001613	20.617710	0.003290	10.100574
221.587000	5.742297	3.175542	0.001612	20.628704	0.003288	10.105960
221.607000	5.742297	3.176306	0.001611	20.633662	0.003287	10.108389
221.627000	5.742297	3.174452	0.001613	20.621623	0.003289	10.102491
221.647000	5.742297	3.170687	0.001615	20.597163	0.003294	10.090508
221.667000	5.742297	3.170408	0.001615	20.595352	0.003295	10.089621
221.687000	5.742297	3.176564	0.001611	20.635339	0.003286	10.109210
221.707000	5.742297	3.167886	0.001617	20.578966	0.003298	10.081593
221.727000	5.742297	3.175367	0.001612	20.627564	0.003288	10.105402
221.747000	5.742297	3.177101	0.001611	20.638832	0.003286	10.110922
221.767000	5.742297	3.176433	0.001611	20.634491	0.003287	10.108795
221.787000	5.742297	3.171664	0.001614	20.603512	0.003293	10.093618
221.807000	5.742297	3.175353	0.001612	20.627476	0.003288	10.105358
221.827000	5.742297	3.174592	0.001613	20.622532	0.003289	10.102936
221.847000	5.742297	3.170145	0.001615	20.593641	0.003295	10.088782
221.867000	5.742297	3.170406	0.001615	20.595338	0.003295	10.089614
221.887000	5.742297	3.169374	0.001616	20.588637	0.003296	10.086331
221.907000	5.742297	3.170627	0.001615	20.596771	0.003294	10.090316
221.927000	5.742297	3.162213	0.001621	20.542117	0.003306	10.063541
221.947000	5.742297	3.170206	0.001615	20.594041	0.003295	10.088978
221.967000	5.742297	3.180002	0.001609	20.657675	0.003282	10.120153
221.987000	5.742297	3.172957	0.001614	20.611909	0.003291	10.097732
222.007000	5.742297	3.176074	0.001612	20.632160	0.003287	10.107653
222.027000	5.742297	3.173072	0.001614	20.612658	0.003291	10.098099
222.047000	5.742297	3.175088	0.001612	20.625751	0.003288	10.104513
222.067000	5.742297	3.178728	0.001610	20.649397	0.003284	10.116097
222.087000	5.742297	3.179583	0.001609	20.654953	0.003282	10.118819
222.107000	5.742297	3.178852	0.001610	20.650206	0.003283	10.116493
222.127000	5.742297	3.174477	0.001613	20.621783	0.003289	10.102569
222.147000	5.742297	3.173930	0.001613	20.618227	0.003290	10.100827
222.167000	5.742297	3.173046	0.001614	20.612489	0.003291	10.098016
222.187000	5.742297	3.174610	0.001613	20.622649	0.003289	10.102993
222.207000	5.742297	3.177429	0.001611	20.640960	0.003285	10.111964
222.227000	5.742297	3.175405	0.001612	20.627810	0.003288	10.105522
222.247000	5.742297	3.170009	0.001616	20.592761	0.003295	10.088351
222.267000	5.742297	3.173476	0.001613	20.615280	0.003291	10.099383
222.287000	5.742297	3.166115	0.001618	20.567461	0.003301	10.075957
222.307000	5.742297	3.175707	0.001612	20.629772	0.003288	10.106483
222.327000	5.742297	3.168736	0.001616	20.584492	0.003297	10.084301
222.347000	5.742297	3.171239	0.001615	20.600750	0.003294	10.092265
222.367000	5.742297	3.173860	0.001613	20.617776	0.003290	10.100606
222.387000	5.742297	3.169855	0.001616	20.591756	0.003296	10.087859
222.407000	5.742297	3.178221	0.001610	20.646107	0.003284	10.114486
222.427000	5.742297	3.167580	0.001617	20.576983	0.003299	10.080622
222.447000	5.742297	3.167657	0.001617	20.577480	0.003298	10.080865
222.467000	5.742297	3.169090	0.001616	20.586792	0.003297	10.085427
222.487000	5.742297	3.173803	0.001613	20.617408	0.003290	10.100426
222.507000	5.742297	3.175868	0.001612	20.630821	0.003287	10.106997
222.527000	5.742297	3.177454	0.001611	20.641120	0.003285	10.112042
222.547000	5.742297	3.177385	0.001611	20.640677	0.003285	10.111826
222.567000	5.742297	3.173025	0.001614	20.612349	0.003291	10.097948
222.587000	5.742297	3.173529	0.001613	20.615623	0.003291	10.099551
222.607000	5.742297	3.175168	0.001612	20.626273	0.003288	10.104769
222.627000	5.742297	3.167924	0.001617	20.579214	0.003298	10.081715
222.647000	5.742297	3.173087	0.001614	20.612752	0.003291	10.098145
222.667000	5.742297	3.168226	0.001617	20.581176	0.003298	10.082676
222.687000	5.742297	3.167639	0.001617	20.577363	0.003298	10.080808
222.707000	5.742297	3.169259	0.001616	20.587889	0.003296	10.085964
222.727000	5.742297	3.164588	0.001619	20.557547	0.003303	10.071100
222.747000	5.742297	3.167457	0.001617	20.576178	0.003299	10.080227
222.767000	5.742297	3.166193	0.001618	20.567969	0.003300	10.076206
222.787000	5.742297	3.168310	0.001617	20.581722	0.003298	10.082943
222.807000	5.742297	3.168944	0.001616	20.585841	0.003297	10.084961
222.827000	5.742297	3.171200	0.001615	20.600496	0.003294	10.092141
222.847000	5.742297	3.170832	0.001615	20.598105	0.003294	10.090970
222.867000	5.742297	3.173678	0.001613	20.616597	0.003290	10.100028
222.887000	5.742297	3.172699	0.001614	20.610233	0.003292	10.096911
222.907000	5.742297	3.176064	0.001612	20.632092	0.003287	10.107619
222.927000	5.742297	3.171524	0.001615	20.602601	0.003293	10.093172
222.947000	5.742297	3.172841	0.001614	20.611158	0.003291	10.097364
222.967000	5.742297	3.177286	0.001611	20.640032	0.003285	10.111509
222.987000	5.742297	3.172265	0.001614	20.607417	0.003292	10.095531
223.007000	5.742297	3.176106	0.001612	20.632363	0.003287	10.107752
223.027000	5.742297	3.167174	0.001617	20.574341	0.003299	10.079328
223.047000	5.742297	3.176841	0.001611	20.637141	0.003286	10.110093
223.067000	5.742297	3.167650	0.001617	20.577438	0.003298	10.080844
223.087000	5.742297	3.167751	0.001617	20.578089	0.003298	10.081163
223.107000	5.742297	3.171168	0.001615	20.600290	0.003294	10.092040
223.127000	5.742297	3.170508	0.001615	20.596003	0.003295	10.089940
223.147000	5.742297	3.170641	0.001615	20.596863	0.003294	10.090361
223.167000	5.742297	3.173428	0.001613	20.614971	0.003291	10.099232
223.187000	5.742297	3.173769	0.001613	20.617188	0.003290	10.100318
223.207000	5.742297	3.178070	0.001610	20.645122	0.003284	10.114003
223.227000	5.742297	3.176296	0.001611	20.633600	0.003287	10.108358
223.247000	5.742297	3.178558	0.001610	20.648295	0.003284	10.115557
223.267000	5.742297	3.180277	0.001609	20.659460	0.003281	10.121027
223.287000	5.742297	3.174382	0.001613	20.621169	0.003289	10.102269
223.307000	5.742297	3.173373	0.001613	20.614614	0.003291	10.099057
223.327000	5.742297	3.167003	0.001618	20.573230	0.003299	10.078783
223.347000	5.742297	3.170530	0.001615	20.596146	0.003295	10.090010
223.367000	5.742297	3.174294	0.001613	20.620595	0.003290	10.101987
223.387000	5.742297	3.171101	0.001615	20.599853	0.003294	10.091826
223.407000	5.742297	3.169197	0.001616	20.587483	0.003296	10.085766
223.427000	5.742297	3.169330	0.001616	20.588346	0.003296	10.086188
223.447000	5.742297	3.180339	0.001609	20.659863	0.003281	10.121224
223.467000	5.742297	3.166253	0.001618	20.568360	0.003300	10.076398
223.487000	5.742297	3.168278	0.001617	20.581516	0.003298	10.082843
223.507000	5.742297	3.168134	0.001617	20.580582	0.003298	10.082385
223.527000	5.742297	3.170853	0.001615	20.598240	0.003294	10.091035
223.547000	5.742297	3.166276	0.001618	20.568509	0.003300	10.076470
223.567000	5.742297	3.172752	0.001614	20.610581	0.003292	10.097081
223.587000	5.742297	3.173567	0.001613	20.615874	0.003290	10.099674
223.607000	5.742297	3.172166	0.001614	20.606771	0.003292	10.095215
223.627000	5.742297	3.174374	0.001613	20.621118	0.003289	10.102243
223.647000	5.742297	3.167551	0.001617	20.576789	0.003299	10.080527
223.667000	5.742297	3.164207	0.001619	20.555068	0.003303	10.069885
223.687000	5.742297	3.165370	0.001619	20.562625	0.003302	10.073588
223.707000	5.742297	3.172975	0.001614	20.612027	0.003291	10.097790
223.727000	5.742297	3.169952	0.001616	20.592387	0.003295	10.088168
223.747000	5.742297	3.163735	0.001620	20.552003	0.003304	10.068384
223.767000	5.742297	3.168628	0.001617	20.583790	0.003297	10.083956
223.787000	5.742297	3.169163	0.001616	20.587266	0.003296	10.085659
223.807000	5.742297	3.173841	0.001613	20.617650	0.003290	10.100545
223.827000	5.742297	3.166332	0.001618	20.568872	0.003300	10.076648
223.847000	5.742297	3.169424	0.001616	20.588960	0.003296	10.086489
223.867000	5.742297	3.172906	0.001614	20.611581	0.003291	10.097571
223.887000	5.742297	3.169511	0.001616	20.589525	0.003296	10.086766
223.907000	5.742297	3.174161	0.001613	20.619733	0.003290	10.101565
223.927000	5.742297	3.170927	0.001615	20.598722	0.003294	10.091272
223.947000	5.742297	3.171230	0.001615	20.600690	0.003294	10.092236
223.967000	5.742297	3.170971	0.001615	20.599011	0.003294	10.091413
223.987000	5.742297	3.175708	0.001612	20.629778	0.003288	10.106486
224.007000	5.742297	3.179159	0.001610	20.652197	0.003283	10.117469
224.027000	5.742297	3.173194	0.001613	20.613449	0.003291	10.098486
224.047000	5.742297	3.176529	0.001611	20.635113	0.003286	10.109100
224.067000	5.742297	3.170591	0.001615	20.596537	0.003295	10.090201
224.087000	5.742297	3.167736	0.001617	20.577992	0.003298	10.081116
224.107000	5.742297	3.176339	0.001611	20.633877	0.003287	10.108494
224.127000	5.742297	3.167874	0.001617	20.578889	0.003298	10.081555
224.147000	5.742297	3.166389	0.001618	20.569246	0.003300	10.076831
224.167000	5.742297	3.164552	0.001619	20.557313	0.003303	10.070985
224.187000	5.742297	3.171537	0.001615	20.602687	0.003293	10.093214
224.207000	5.742297	3.172825	0.001614	20.611053	0.003291	10.097312
224.227000	5.742297	3.171371	0.001615	20.601610	0.003293	10.092686
224.247000	5.742297	3.173270	0.001613	20.613943	0.003291	10.098728
224.267000	5.742297	3.175277	0.001612	20.626979	0.003288	10.105115
224.287000	5.742297	3.182105	0.001608	20.671333	0.003279	10.126844
224.307000	5.742297	3.174822	0.001612	20.624023	0.003289	10.103666
224.327000	5.742297	3.172684	0.001614	20.610136	0.003292	10.096863
224.347000	5.742297	3.177115	0.001611	20.638918	0.003286	10.110964
224.367000	5.742297	3.176294	0.001611	20.633585	0.003287	10.108351
224.387000	5.742297	3.168809	0.001616	20.584964	0.003297	10.084532
224.407000	5.742297	3.172758	0.001614	20.610618	0.003292	10.097100
224.427000	5.742297	3.178552	0.001610	20.648258	0.003284	10.115539
224.447000	5.742297	3.176314	0.001611	20.633717	0.003287	10.108416
224.467000	5.742297	3.175861	0.001612	20.630778	0.003287	10.106976
224.487000	5.742297	3.175390	0.001612	20.627713	0.003288	10.105474
224.507000	5.742297	3.175203	0.001612	20.626499	0.003288	10.104880
224.527000	5.742297	3.171920	0.001614	20.605174	0.003293	10.094433
224.547000	5.742297	3.172065	0.001614	20.606117	0.003293	10.094894
224.567000	5.742297	3.171323	0.001615	20.601296	0.003294	10.092532
224.587000	5.742297	3.167695	0.001617	20.577726	0.003298	10.080986
224.607000	5.742297	3.172094	0.001614	20.606303	0.003292	10.094985
224.627000	5.742297	3.168720	0.001616	20.584387	0.003297	10.084249
224.647000	5.742297	3.170775	0.001615	20.597734	0.003294	10.090788
224.667000	5.742297	3.170974	0.001615	20.599028	0.003294	10.091421
224.687000	5.742297	3.176961	0.001611	20.637918	0.003286	10.110474
224.707000	5.742297	3.172725	0.001614	20.610401	0.003292	10.096993
224.727000	5.742297	3.168554	0.001617	20.583307	0.003297	10.083720
224.747000	5.742297	3.171818	0.001614	20.604509	0.003293	10.094107
224.767000	5.742297	3.173206	0.001613	20.613529	0.003291	10.098526
224.787000	5.742297	3.168946	0.001616	20.585852	0.003297	10.084967
224.807000	5.742297	3.169922	0.001616	20.592196	0.003295	10.088074
224.827000	5.742297	3.169822	0.001616	20.591547	0.003296	10.087757
224.847000	5.742297	3.177452	0.001611	20.641112	0.003285	10.112038
224.867000	5.742297	3.174304	0.001613	20.620661	0.003289	10.102019
224.887000	5.742297	3.168669	0.001616	20.584055	0.003297	10.084087
224.907000	5.742297	3.172959	0.001614	20.611921	0.003291	10.097738
224.927000	5.742297	3.176045	0.001612	20.631972	0.003287	10.107561
224.947000	5.742297	3.174580	0.001613	20.622455	0.003289	10.102898
224.967000	5.742297	3.168135	0.001617	20.580588	0.003298	10.082388
224.987000	5.742297	3.167893	0.001617	20.579011	0.003298	10.081615
225.007000	5.742297	3.165303	0.001619	20.562191	0.003302	10.073375
225.027000	5.742297	3.172964	0.001614	20.611952	0.003291	10.097753
225.047000	5.742297	3.163496	0.001620	20.550452	0.003304	10.067624
225.067000	5.742297	3.174111	0.001613	20.619404	0.003290	10.101404
225.087000	5.742297	3.170658	0.001615	20.596977	0.003294	10.090417
225.107000	5.742297	3.171870	0.001614	20.604852	0.003293	10.094275
225.127000	5.742297	3.171461	0.001615	20.602190	0.003293	10.092970
225.147000	5.742297	3.168046	0.001617	20.580008	0.003298	10.082104
225.167000	5.742297	3.166111	0.001618	20.567438	0.003301	10.075946
225.187000	5.742297	3.162507	0.001621	20.544023	0.003305	10.064474
225.207000	5.742297	3.168384	0.001617	20.582205	0.003297	10.083180
225.227000	5.742297	3.168872	0.001616	20.585372	0.003297	10.084732
225.247000	5.742297	3.163409	0.001620	20.549886	0.003304	10.067347
225.267000	5.742297	3.172115	0.001614	20.606440	0.003292	10.095053
225.287000	5.742297	3.165862	0.001618	20.565821	0.003301	10.075154
225.307000	5.742297	3.167939	0.001617	20.579311	0.003298	10.081762
225.327000	5.742297	3.164678	0.001619	20.558127	0.003302	10.071384
225.347000	5.742297	3.170611	0.001615	20.596671	0.003294	10.090267
225.367000	5.742297	3.169651	0.001616	20.590431	0.003296	10.087210
225.387000	5.742297	3.168635	0.001616	20.583833	0.003297	10.083977
225.407000	5.742297	3.169829	0.001616	20.591593	0.003296	10.087779
225.427000	5.742297	3.171796	0.001614	20.604366	0.003293	10.094037
225.447000	5.742297	3.169465	0.001616	20.589222	0.003296	10.086618
225.467000	5.742297	3.172210	0.001614	20.607057	0.003292	10.095355
225.487000	5.742297	3.168951	0.001616	20.585883	0.003297	10.084982
225.507000	5.742297	3.166898	0.001618	20.572551	0.003299	10.078450
225.527000	5.742297	3.168539	0.001617	20.583207	0.003297	10.083671
225.547000	5.742297	3.171203	0.001615	20.600516	0.003294	10.092150
225.567000	5.742297	3.165518	0.001619	20.563585	0.003301	10.074058
225.587000	5.742297	3.168897	0.001616	20.585535	0.003297	10.084811
225.607000	5.742297	3.175536	0.001612	20.628664	0.003288	10.105940
225.627000	5.742297	3.172936	0.001614	20.611775	0.003291	10.097666
225.647000	5.742297	3.172811	0.001614	20.610964	0.003292	10.097269
225.667000	5.742297	3.169895	0.001616	20.592016	0.003295	10.087986
225.687000	5.742297	3.174509	0.001613	20.621995	0.003289	10.102673
225.707000	5.742297	3.175776	0.001612	20.630224	0.003288	10.106704
225.727000	5.742297	3.169458	0.001616	20.589180	0.003296	10.086597
225.747000	5.742297	3.172885	0.001614	20.611441	0.003291	10.097503
225.767000	5.742297	3.180136	0.001609	20.658543	0.003282	10.120578
225.787000	5.742297	3.183565	0.001607	20.680819	0.003277	10.131491
225.807000	5.742297	3.172607	0.001614	20.609633	0.003292	10.096617
225.827000	5.742297	3.170450	0.001615	20.595623	0.003295	10.089754
225.847000	5.742297	3.170999	0.001615	20.599188	0.003294	10.091500
225.867000	5.742297	3.172979	0.001614	20.612055	0.003291	10.097804
225.887000	5.742297	3.168413	0.001617	20.582390	0.003297	10.083271
225.907000	5.742297	3.169372	0.001616	20.588620	0.003296	10.086323
225.927000	5.742297	3.172977	0.001614	20.612041	0.003291	10.097797
225.947000	5.742297	3.174245	0.001613	20.620278	0.003290	10.101832
225.967000	5.742297	3.170270	0.001615	20.594455	0.003295	10.089181
225.987000	5.742297	3.167299	0.001617	20.575153	0.003299	10.079725
226.007000	5.742297	3.171771	0.001614	20.604203	0.003293	10.093957
226.027000	5.742297	3.173634	0.001613	20.616311	0.003290	10.099888
226.047000	5.742297	3.167989	0.001617	20.579634	0.003298	10.081920
226.067000	5.742297	3.165893	0.001618	20.566018	0.003301	10.075250
226.087000	5.742297	3.170566	0.001615	20.596377	0.003295	10.090123
226.107000	5.742297	3.173318	0.001613	20.614254	0.003291	10.098881
226.127000	5.742297	3.178534	0.001610	20.648141	0.003284	10.115482
226.147000	5.742297	3.169571	0.001616	20.589911	0.003296	10.086955
226.167000	5.742297	3.171883	0.001614	20.604935	0.003293	10.094315
226.187000	5.742297	3.172854	0.001614	20.611238	0.003291	10.097403
226.207000	5.742297	3.170739	0.001615	20.597503	0.003294	10.090674
226.227000	5.742297	3.168262	0.001617	20.581408	0.003298	10.082789
226.247000	5.742297	3.174858	0.001612	20.624257	0.003289	10.103781
226.267000	5.742297	3.172332	0.001614	20.607851	0.003292	10.095744
226.287000	5.742297	3.170757	0.001615	20.597620	0.003294	10.090732
226.307000	5.742297	3.172665	0.001614	20.610016	0.003292	10.096804
226.327000	5.742297	3.174576	0.001613	20.622426	0.003289	10.102884
226.347000	5.742297	3.177550	0.001611	20.641748	0.003285	10.112350
226.367000	5.742297	3.174420	0.001613	20.621412	0.003289	10.102387
226.387000	5.742297	3.168581	0.001617	20.583484	0.003297	10.083807
226.407000	5.742297	3.173514	0.001613	20.615531	0.003291	10.099506
226.427000	5.742297	3.171904	0.001614	20.605072	0.003293	10.094382
226.447000	5.742297	3.166242	0.001618	20.568289	0.003300	10.076363
226.467000	5.742297	3.170435	0.001615	20.595526	0.003295	10.089706
226.487000	5.742297	3.172183	0.001614	20.606880	0.003292	10.095268
226.507000	5.742297	3.173186	0.001613	20.613400	0.003291	10.098463
226.527000	5.742297	3.172909	0.001614	20.611601	0.003291	10.097581
226.547000	5.742297	3.167278	0.001617	20.575015	0.003299	10.079658
226.567000	5.742297	3.168828	0.001616	20.585089	0.003297	10.084593
226.587000	5.742297	3.174177	0.001613	20.619833	0.003290	10.101614
226.607000	5.742297	3.170673	0.001615	20.597071	0.003294	10.090463
226.627000	5.742297	3.175424	0.001612	20.627939	0.003288	10.105585
226.647000	5.742297	3.168654	0.001616	20.583955	0.003297	10.084038
226.667000	5.742297	3.168468	0.001617	20.582750	0.003297	10.083447
226.687000	5.742297	3.171138	0.001615	20.600090	0.003294	10.091942
226.707000	5.742297	3.163170	0.001620	20.548330	0.003305	10.066585
226.727000	5.742297	3.170268	0.001615	20.594441	0.003295	10.089174
226.747000	5.742297	3.164191	0.001619	20.554968	0.003303	10.069836
226.767000	5.742297	3.160678	0.001622	20.532143	0.003308	10.058655
226.787000	5.742297	3.155999	0.001625	20.501747	0.003314	10.043764
226.807000	5.742297	3.155976	0.001625	20.501599	0.003314	10.043691
226.827000	5.742297	3.163692	0.001620	20.551726	0.003304	10.068248
226.847000	5.742297	3.164683	0.001619	20.558161	0.003302	10.071401
226.867000	5.742297	3.166424	0.001618	20.569472	0.003300	10.076942
226.887000	5.742297	3.168215	0.001617	20.581105	0.003298	10.082641
226.907000	5.742297	3.166210	0.001618	20.568083	0.003300	10.076262
226.927000	5.742297	3.160907	0.001622	20.533634	0.003308	10.059385
226.947000	5.742297	3.169822	0.001616	20.591545	0.003296	10.087755
226.967000	5.742297	3.168954	0.001616	20.585903	0.003297	10.084992
226.987000	5.742297	3.162210	0.001621	20.542097	0.003306	10.063531
227.007000	5.742297	3.164748	0.001619	20.558584	0.003302	10.071608
227.027000	5.742297	3.167263	0.001617	20.574921	0.003299	10.079612
227.047000	5.742297	3.172016	0.001614	20.605797	0.003293	10.094738
227.067000	5.742297	3.179151	0.001610	20.652145	0.003283	10.117444
227.087000	5.742297	3.174638	0.001613	20.622832	0.003289	10.103083
227.107000	5.742297	3.175087	0.001612	20.625748	0.003288	10.104512
227.127000	5.742297	3.163403	0.001620	20.549846	0.003304	10.067328
227.147000	5.742297	3.160500	0.001622	20.530987	0.003308	10.058088
227.167000	5.742297	3.167242	0.001617	20.574781	0.003299	10.079543
227.187000	5.742297	3.170046	0.001616	20.593001	0.003295	10.088469
227.207000	5.742297	3.170803	0.001615	20.597917	0.003294	10.090877
227.227000	5.742297	3.164810	0.001619	20.558986	0.003302	10.071805
227.247000	5.742297	3.171390	0.001615	20.601733	0.003293	10.092747
227.267000	5.742297	3.165189	0.001619	20.561446	0.003302	10.073010
227.287000	5.742297	3.165259	0.001619	20.561900	0.003302	10.073232
227.307000	5.742297	3.162937	0.001620	20.546822	0.003305	10.065846
227.327000	5.742297	3.167204	0.001617	20.574538	0.003299	10.079424
227.347000	5.742297	3.166745	0.001618	20.571554	0.003300	10.077962
227.367000	5.742297	3.171153	0.001615	20.600193	0.003294	10.091992
227.387000	5.742297	3.170269	0.001615	20.594449	0.003295	10.089178
227.407000	5.742297	3.166730	0.001618	20.571457	0.003300	10.077914
227.427000	5.742297	3.166742	0.001618	20.571539	0.003300	10.077955
227.447000	5.742297	3.169448	0.001616	20.589117	0.003296	10.086566
227.467000	5.742297	3.171630	0.001615	20.603289	0.003293	10.093509
227.487000	5.742297	3.163067	0.001620	20.547661	0.003305	10.066257
227.507000	5.742297	3.164997	0.001619	20.560200	0.003302	10.072400
227.527000	5.742297	3.168835	0.001616	20.585132	0.003297	10.084614
227.547000	5.742297	3.167820	0.001617	20.578537	0.003298	10.081383
227.567000	5.742297	3.169695	0.001616	20.590719	0.003296	10.087351
227.587000	5.742297	3.162078	0.001621	20.541241	0.003306	10.063112
227.607000	5.742297	3.159697	0.001622	20.525774	0.003309	10.055535
227.627000	5.742297	3.161916	0.001621	20.540187	0.003306	10.062595
227.647000	5.742297	3.161772	0.001621	20.539253	0.003306	10.062138
227.667000	5.742297	3.162948	0.001620	20.546890	0.003305	10.065879
227.687000	5.742297	3.168630	0.001617	20.583798	0.003297	10.083961
227.707000	5.742297	3.168661	0.001616	20.584001	0.003297	10.084060
227.727000	5.742297	3.159205	0.001623	20.522572	0.003310	10.053966
227.747000	5.742297	3.170980	0.001615	20.599065	0.003294	10.091440
227.767000	5.742297	3.167224	0.001617	20.574667	0.003299	10.079487
227.787000	5.742297	3.161408	0.001621	20.536885	0.003307	10.060978
227.807000	5.742297	3.170821	0.001615	20.598034	0.003294	10.090935
227.827000	5.742297	3.170164	0.001615	20.593767	0.003295	10.088844
227.847000	5.742297	3.157822	0.001624	20.513589	0.003312	10.049565
227.867000	5.742297	3.165084	0.001619	20.560763	0.003302	10.072676
227.887000	5.742297	3.172139	0.001614	20.606594	0.003292	10.095128
227.907000	5.742297	3.170882	0.001615	20.598431	0.003294	10.091129
227.927000	5.742297	3.170168	0.001615	20.593795	0.003295	10.088858
227.947000	5.742297	3.164781	0.001619	20.558795	0.003302	10.071711
227.967000	5.742297	3.167013	0.001618	20.573299	0.003299	10.078817
227.987000	5.742297	3.165230	0.001619	20.561711	0.003302	10.073140
228.007000	5.742297	3.164667	0.001619	20.558055	0.003303	10.071349
228.027000	5.742297	3.171221	0.001615	20.600633	0.003294	10.092208
228.047000	5.742297	3.169395	0.001616	20.588771	0.003296	10.086397
228.067000	5.742297	3.167023	0.001618	20.573365	0.003299	10.078849
228.087000	5.742297	3.166674	0.001618	20.571097	0.003300	10.077738
228.107000	5.742297	3.167394	0.001617	20.575772	0.003299	10.080029
228.127000	5.742297	3.171369	0.001615	20.601596	0.003293	10.092679
228.147000	5.742297	3.173967	0.001613	20.618473	0.003290	10.100948
228.167000	5.742297	3.174989	0.001612	20.625111	0.003289	10.104200
228.187000	5.742297	3.169242	0.001616	20.587774	0.003296	10.085908
228.207000	5.742297	3.173074	0.001614	20.612669	0.003291	10.098104
228.227000	5.742297	3.168387	0.001617	20.582222	0.003297	10.083188
228.247000	5.742297	3.163834	0.001620	20.552645	0.003304	10.068699
228.267000	5.742297	3.168560	0.001617	20.583347	0.003297	10.083740
228.287000	5.742297	3.168105	0.001617	20.580388	0.003298	10.082290
228.307000	5.742297	3.160718	0.001622	20.532403	0.003308	10.058782
228.327000	5.742297	3.167106	0.001618	20.573902	0.003299	10.079112
228.347000	5.742297	3.167972	0.001617	20.579525	0.003298	10.081867
228.367000	5.742297	3.169552	0.001616	20.589794	0.003296	10.086898
228.387000	5.742297	3.164925	0.001619	20.559732	0.003302	10.072170
228.407000	5.742297	3.160329	0.001622	20.529878	0.003308	10.057545
228.427000	5.742297	3.167406	0.001617	20.575850	0.003299	10.080066
228.447000	5.742297	3.166000	0.001618	20.566715	0.003301	10.075592
228.467000	5.742297	3.171131	0.001615	20.600050	0.003294	10.091922
228.487000	5.742297	3.161873	0.001621	20.539907	0.003306	10.062458
228.507000	5.742297	3.170622	0.001615	20.596743	0.003294	10.090302
228.527000	5.742297	3.162067	0.001621	20.541169	0.003306	10.063077
228.547000	5.742297	3.166873	0.001618	20.572385	0.003300	10.078369
228.567000	5.742297	3.165306	0.001619	20.562208	0.003302	10.073384
228.587000	5.742297	3.161845	0.001621	20.539727	0.003306	10.062370
228.607000	5.742297	3.160597	0.001622	20.531621	0.003308	10.058399
228.627000	5.742297	3.169629	0.001616	20.590293	0.003296	10.087143
228.647000	5.742297	3.163785	0.001620	20.552326	0.003304	10.068542
228.667000	5.742297	3.162539	0.001621	20.544231	0.003305	10.064577
228.687000	5.742297	3.167999	0.001617	20.579700	0.003298	10.081953
228.707000	5.742297	3.165311	0.001619	20.562240	0.003302	10.073399
228.727000	5.742297	3.164013	0.001620	20.553811	0.003303	10.069270
228.747000	5.742297	3.169125	0.001616	20.587017	0.003296	10.085538
228.767000	5.742297	3.166682	0.001618	20.571148	0.003300	10.077763
228.787000	5.742297	3.168852	0.001616	20.585244	0.003297	10.084669
228.807000	5.742297	3.165282	0.001619	20.562051	0.003302	10.073307
228.827000	5.742297	3.167982	0.001617	20.579594	0.003298	10.081901
228.847000	5.742297	3.165341	0.001619	20.562434	0.003302	10.073494
228.867000	5.742297	3.167565	0.001617	20.576883	0.003299	10.080573
228.887000	5.742297	3.162886	0.001620	20.546490	0.003305	10.065683
228.907000	5.742297	3.166138	0.001618	20.567615	0.003301	10.076032
228.927000	5.742297	3.164614	0.001619	20.557712	0.003303	10.071181
228.947000	5.742297	3.171940	0.001614	20.605306	0.003293	10.094497
228.967000	5.742297	3.170631	0.001615	20.596803	0.003294	10.090331
228.987000	5.742297	3.162722	0.001620	20.545425	0.003305	10.065162
229.007000	5.742297	3.166928	0.001618	20.572745	0.003299	10.078545
229.027000	5.742297	3.167088	0.001618	20.573782	0.003299	10.079053
229.047000	5.742297	3.169707	0.001616	20.590799	0.003296	10.087390
229.067000	5.742297	3.168655	0.001616	20.583961	0.003297	10.084040
229.087000	5.742297	3.165000	0.001619	20.560223	0.003302	10.072411
229.107000	5.742297	3.166844	0.001618	20.572196	0.003300	10.078277
229.127000	5.742297	3.172344	0.001614	20.607928	0.003292	10.095782
229.147000	5.742297	3.164143	0.001619	20.554656	0.003303	10.069684
229.167000	5.742297	3.166043	0.001618	20.566998	0.003301	10.075730
229.187000	5.742297	3.167558	0.001617	20.576838	0.003299	10.080551
229.207000	5.742297	3.168785	0.001616	20.584810	0.003297	10.084456
229.227000	5.742297	3.167452	0.001617	20.576147	0.003299	10.080212
229.247000	5.742297	3.169352	0.001616	20.588494	0.003296	10.086261
229.267000	5.742297	3.165889	0.001618	20.565993	0.003301	10.075238
229.287000	5.742297	3.161757	0.001621	20.539153	0.003306	10.062089
229.307000	5.742297	3.164369	0.001619	20.556124	0.003303	10.070403
229.327000	5.742297	3.167705	0.001617	20.577792	0.003298	10.081018
229.347000	5.742297	3.161529	0.001621	20.537673	0.003307	10.061364
229.367000	5.742297	3.163290	0.001620	20.549109	0.003304	10.066967
229.387000	5.742297	3.165785	0.001618	20.565319	0.003301	10.074907
229.407000	5.742297	3.160765	0.001622	20.532709	0.003308	10.058932
229.427000	5.742297	3.166804	0.001618	20.571942	0.003300	10.078152
229.447000	5.742297	3.160743	0.001622	20.532569	0.003308	10.058863
229.467000	5.742297	3.161322	0.001621	20.536331	0.003307	10.060706
229.487000	5.742297	3.165664	0.001618	20.564533	0.003301	10.074523
229.507000	5.742297	3.160556	0.001622	20.531352	0.003308	10.058267
229.527000	5.742297	3.165580	0.001619	20.563990	0.003301	10.074257
229.547000	5.742297	3.162875	0.001620	20.546416	0.003305	10.065647
229.567000	5.742297	3.164719	0.001619	20.558398	0.003302	10.071517
229.587000	5.742297	3.158979	0.001623	20.521104	0.003310	10.053247
229.607000	5.742297	3.164052	0.001620	20.554062	0.003303	10.069393
229.627000	5.742297	3.161712	0.001621	20.538858	0.003306	10.061945
229.647000	5.742297	3.162189	0.001621	20.541957	0.003306	10.063463
229.667000	5.742297	3.169758	0.001616	20.591130	0.003296	10.087553
229.687000	5.742297	3.165356	0.001619	20.562531	0.003302	10.073542
229.707000	5.742297	3.162011	0.001621	20.540801	0.003306	10.062896
229.727000	5.742297	3.163892	0.001620	20.553025	0.003304	10.068885
229.747000	5.742297	3.168661	0.001616	20.584001	0.003297	10.084060
229.767000	5.742297	3.167002	0.001618	20.573225	0.003299	10.078781
229.787000	5.742297	3.167531	0.001617	20.576661	0.003299	10.080464
229.807000	5.742297	3.165032	0.001619	20.560429	0.003302	10.072512
229.827000	5.742297	3.165596	0.001619	20.564090	0.003301	10.074306
229.847000	5.742297	3.164039	0.001620	20.553976	0.003303	10.069351
229.867000	5.742297	3.164344	0.001619	20.555959	0.003303	10.070322
229.887000	5.742297	3.163255	0.001620	20.548887	0.003304	10.066857
229.907000	5.742297	3.164503	0.001619	20.556990	0.003303	10.070827
229.927000	5.742297	3.162913	0.001620	20.546665	0.003305	10.065769
229.947000	5.742297	3.165422	0.001619	20.562962	0.003301	10.073753
229.967000	5.742297	3.168071	0.001617	20.580168	0.003298	10.082182
229.987000	5.742297	3.163393	0.001620	20.549781	0.003304	10.067295
230.007000	5.742297	3.167253	0.001617	20.574858	0.003299	10.079581
230.027000	5.742297	3.162019	0.001621	20.540852	0.003306	10.062921
230.047000	5.742297	3.172388	0.001614	20.608213	0.003292	10.095922
230.067000	5.742297	3.167476	0.001617	20.576307	0.003299	10.080290
230.087000	5.742297	3.166388	0.001618	20.569237	0.003300	10.076827
230.107000	5.742297	3.169217	0.001616	20.587617	0.003296	10.085831
230.127000	5.742297	3.167929	0.001617	20.579246	0.003298	10.081730
230.147000	5.742297	3.167974	0.001617	20.579537	0.003298	10.081873
230.167000	5.742297	3.167375	0.001617	20.575650	0.003299	10.079969
230.187000	5.742297	3.158334	0.001623	20.516914	0.003311	10.051194
230.207000	5.742297	3.169927	0.001616	20.592227	0.003295	10.088090
230.227000	5.742297	3.165451	0.001619	20.563148	0.003301	10.073844
230.247000	5.742297	3.160029	0.001622	20.527931	0.003309	10.056591
230.267000	5.742297	3.166283	0.001618	20.568552	0.003300	10.076491
230.287000	5.742297	3.166504	0.001618	20.569989	0.003300	10.077195
230.307000	5.742297	3.165070	0.001619	20.560674	0.003302	10.072632
230.327000	5.742297	3.161166	0.001621	20.535314	0.003307	10.060208
230.347000	5.742297	3.165242	0.001619	20.561791	0.003302	10.073179
230.367000	5.742297	3.169275	0.001616	20.587994	0.003296	10.086016
230.387000	5.742297	3.164671	0.001619	20.558081	0.003303	10.071362
230.407000	5.742297	3.167726	0.001617	20.577926	0.003298	10.081084
230.427000	5.742297	3.166127	0.001618	20.567544	0.003301	10.075997
230.447000	5.742297	3.167017	0.001618	20.573325	0.003299	10.078830
230.467000	5.742297	3.167459	0.001617	20.576192	0.003299	10.080234
230.487000	5.742297	3.160542	0.001622	20.531264	0.003308	10.058224
230.507000	5.742297	3.163630	0.001620	20.551323	0.003304	10.068051
230.527000	5.742297	3.167917	0.001617	20.579168	0.003298	10.081692
230.547000	5.742297	3.169472	0.001616	20.589274	0.003296	10.086643
230.567000	5.742297	3.167684	0.001617	20.577655	0.003298	10.080951
230.587000	5.742297	3.175694	0.001612	20.629687	0.003288	10.106441
230.607000	5.742297	3.170189	0.001615	20.593927	0.003295	10.088922
230.627000	5.742297	3.168039	0.001617	20.579962	0.003298	10.082081
230.647000	5.742297	3.165712	0.001618	20.564844	0.003301	10.074675
230.667000	5.742297	3.170471	0.001615	20.595757	0.003295	10.089819
230.687000	5.742297	3.169354	0.001616	20.588503	0.003296	10.086265
230.707000	5.742297	3.169980	0.001616	20.592573	0.003295	10.088259
230.727000	5.742297	3.167885	0.001617	20.578963	0.003298	10.081592
230.747000	5.742297	3.166874	0.001618	20.572396	0.003300	10.078375
230.767000	5.742297	3.166637	0.001618	20.570851	0.003300	10.077618
230.787000	5.742297	3.164655	0.001619	20.557978	0.003303	10.071311
230.807000	5.742297	3.165926	0.001618	20.566238	0.003301	10.075358
230.827000	5.742297	3.159927	0.001622	20.527265	0.003309	10.056265
230.847000	5.742297	3.164067	0.001620	20.554159	0.003303	10.069440
230.867000	5.742297	3.156375	0.001625	20.504190	0.003314	10.044960
230.887000	5.742297	3.169082	0.001616	20.586735	0.003297	10.085399
230.907000	5.742297	3.171903	0.001614	20.605060	0.003293	10.094377
230.927000	5.742297	3.167024	0.001618	20.573370	0.003299	10.078852
230.947000	5.742297	3.166461	0.001618	20.569709	0.003300	10.077058
230.967000	5.742297	3.160894	0.001622	20.533549	0.003308	10.059343
230.987000	5.742297	3.162128	0.001621	20.541563	0.003306	10.063270
231.007000	5.742297	3.169111	0.001616	20.586923	0.003297	10.085491
231.027000	5.742297	3.169297	0.001616	20.588137	0.003296	10.086086
231.047000	5.742297	3.162555	0.001621	20.544340	0.003305	10.064630
231.067000	5.742297	3.164244	0.001619	20.555307	0.003303	10.070003
231.087000	5.742297	3.168856	0.001616	20.585267	0.003297	10.084680
231.107000	5.742297	3.170684	0.001615	20.597143	0.003294	10.090498
231.127000	5.742297	3.172770	0.001614	20.610696	0.003292	10.097137
231.147000	5.742297	3.165676	0.001618	20.564613	0.003301	10.074562
231.167000	5.742297	3.169756	0.001616	20.591119	0.003296	10.087547
231.187000	5.742297	3.174846	0.001612	20.624180	0.003289	10.103743
231.207000	5.742297	3.164687	0.001619	20.558187	0.003302	10.071413
231.227000	5.742297	3.162933	0.001620	20.546790	0.003305	10.065830
231.247000	5.742297	3.165073	0.001619	20.560694	0.003302	10.072642
231.267000	5.742297	3.167754	0.001617	20.578109	0.003298	10.081173
231.287000	5.742297	3.167804	0.001617	20.578437	0.003298	10.081334
231.307000	5.742297	3.169939	0.001616	20.592304	0.003295	10.088128
231.327000	5.742297	3.172402	0.001614	20.608305	0.003292	10.095966
231.347000	5.742297	3.164180	0.001619	20.554896	0.003303	10.069801
231.367000	5.742297	3.170308	0.001615	20.594701	0.003295	10.089302
231.387000	5.742297	3.167903	0.001617	20.579080	0.003298	10.081649
231.407000	5.742297	3.165922	0.001618	20.566207	0.003301	10.075343
231.427000	5.742297	3.170012	0.001616	20.592781	0.003295	10.088361
231.447000	5.742297	3.174758	0.001612	20.623609	0.003289	10.103464
231.467000	5.742297	3.175284	0.001612	20.627027	0.003288	10.105138
231.487000	5.742297	3.171414	0.001615	20.601887	0.003293	10.092822
231.507000	5.742297	3.171974	0.001614	20.605523	0.003293	10.094603
231.527000	5.742297	3.169417	0.001616	20.588911	0.003296	10.086465
231.547000	5.742297	3.168049	0.001617	20.580025	0.003298	10.082112
231.567000	5.742297	3.169673	0.001616	20.590573	0.003296	10.087280
231.586000	5.742297	3.168351	0.001617	20.581990	0.003298	10.083075
231.606000	5.742297	3.172319	0.001614	20.607768	0.003292	10.095703
231.626000	5.742297	3.170336	0.001615	20.594886	0.003295	10.089393
231.646000	5.742297	3.172356	0.001614	20.608008	0.003292	10.095821
231.666000	5.742297	3.169001	0.001616	20.586212	0.003297	10.085143
231.686000	5.742297	3.168985	0.001616	20.586109	0.003297	10.085093
231.706000	5.742297	3.166246	0.001618	20.568315	0.003300	10.076375
231.726000	5.742297	3.168455	0.001617	20.582662	0.003297	10.083404
231.746000	5.742297	3.167607	0.001617	20.577158	0.003299	10.080707
231.766000	5.742297	3.174865	0.001612	20.624305	0.003289	10.103805
231.786000	5.742297	3.166333	0.001618	20.568880	0.003300	10.076652
231.806000	5.742297	3.164620	0.001619	20.557752	0.003303	10.071201
231.826000	5.742297	3.169826	0.001616	20.591567	0.003296	10.087767
231.846000	5.742297	3.174835	0.001612	20.624108	0.003289	10.103708
231.866000	5.742297	3.167595	0.001617	20.577075	0.003299	10.080667
231.886000	5.742297	3.175687	0.001612	20.629644	0.003288	10.106420
231.906000	5.742297	3.166807	0.001618	20.571959	0.003300	10.078161
231.926000	5.742297	3.167865	0.001617	20.578831	0.003298	10.081527
231.946000	5.742297	3.170583	0.001615	20.596489	0.003295	10.090178
231.966000	5.742297	3.165300	0.001619	20.562168	0.003302	10.073364
231.986000	5.742297	3.169184	0.001616	20.587397	0.003296	10.085724
232.006000	5.742297	3.164723	0.001619	20.558421	0.003302	10.071528
232.026000	5.742297	3.167826	0.001617	20.578580	0.003298	10.081404
232.046000	5.742297	3.162418	0.001621	20.543448	0.003306	10.064193
232.066000	5.742297	3.163445	0.001620	20.550121	0.003304	10.067462
232.086000	5.742297	3.163572	0.001620	20.550946	0.003304	10.067866
232.106000	5.742297	3.167098	0.001618	20.573847	0.003299	10.079086
232.126000	5.742297	3.168431	0.001617	20.582507	0.003297	10.083328
232.146000	5.742297	3.171626	0.001615	20.603264	0.003293	10.093497
232.166000	5.742297	3.164938	0.001619	20.559817	0.003302	10.072212
232.186000	5.742297	3.167957	0.001617	20.579431	0.003298	10.081821
232.206000	5.742297	3.164590	0.001619	20.557555	0.003303	10.071104
232.226000	5.742297	3.169461	0.001616	20.589202	0.003296	10.086608
232.246000	5.742297	3.169488	0.001616	20.589377	0.003296	10.086693
232.266000	5.742297	3.166931	0.001618	20.572762	0.003299	10.078554
232.286000	5.742297	3.164736	0.001619	20.558506	0.003302	10.071570
232.306000	5.742297	3.163016	0.001620	20.547333	0.003305	10.066096
232.326000	5.742297	3.162940	0.001620	20.546839	0.003305	10.065854
232.346000	5.742297	3.161766	0.001621	20.539213	0.003306	10.062118
232.366000	5.742297	3.159571	0.001623	20.524954	0.003309	10.055133
232.386000	5.742297	3.165948	0.001618	20.566375	0.003301	10.075425
232.406000	5.742297	3.158665	0.001623	20.519070	0.003311	10.052251
232.426000	5.742297	3.165249	0.001619	20.561840	0.003302	10.073203
232.446000	5.742297	3.159473	0.001623	20.524315	0.003310	10.054820
232.466000	5.742297	3.161043	0.001622	20.534514	0.003307	10.059816
232.486000	5.742297	3.165483	0.001619	20.563359	0.003301	10.073947
232.506000	5.742297	3.160610	0.001622	20.531704	0.003308	10.058439
232.526000	5.742297	3.160255	0.001622	20.529393	0.003308	10.057307
232.546000	5.742297	3.160338	0.001622	20.529936	0.003308	10.057573
232.566000	5.742297	3.161727	0.001621	20.538956	0.003306	10.061992
232.586000	5.742297	3.162380	0.001621	20.543200	0.003306	10.064071
232.606000	5.742297	3.163130	0.001620	20.548073	0.003305	10.066459
232.626000	5.742297	3.166345	0.001618	20.568955	0.003300	10.076689
232.646000	5.742297	3.166112	0.001618	20.567444	0.003301	10.075948
232.666000	5.742297	3.160108	0.001622	20.528442	0.003309	10.056842
232.686000	5.742297	3.161856	0.001621	20.539795	0.003306	10.062404
232.706000	5.742297	3.160399	0.001622	20.530333	0.003308	10.057768
232.726000	5.742297	3.162859	0.001620	20.546313	0.003305	10.065597
232.746000	5.742297	3.161007	0.001622	20.534283	0.003307	10.059703
232.766000	5.742297	3.159424	0.001623	20.523997	0.003310	10.054664
232.786000	5.742297	3.159116	0.001623	20.521998	0.003310	10.053685
232.806000	5.742297	3.159484	0.001623	20.524389	0.003310	10.054856
232.826000	5.742297	3.157917	0.001624	20.514209	0.003312	10.049869
232.846000	5.742297	3.159974	0.001622	20.527571	0.003309	10.056415
232.866000	5.742297	3.157382	0.001624	20.510736	0.003312	10.048167
232.886000	5.742297	3.158866	0.001623	20.520370	0.003310	10.052887
232.906000	5.742297	3.157658	0.001624	20.512527	0.003312	10.049045
232.926000	5.742297	3.164741	0.001619	20.558535	0.003302	10.071584
232.946000	5.742297	3.161341	0.001621	20.536448	0.003307	10.060764
232.966000	5.742297	3.156173	0.001625	20.502881	0.003314	10.044320
232.986000	5.742297	3.158668	0.001623	20.519088	0.003311	10.052259
233.006000	5.742297	3.159291	0.001623	20.523135	0.003310	10.054242
233.026000	5.742297	3.162075	0.001621	20.541221	0.003306	10.063102
233.046000	5.742297	3.160882	0.001622	20.533469	0.003308	10.059304
233.066000	5.742297	3.154736	0.001626	20.493541	0.003316	10.039744
233.086000	5.742297	3.162506	0.001621	20.544017	0.003305	10.064472
233.106000	5.742297	3.158545	0.001623	20.518291	0.003311	10.051869
233.126000	5.742297	3.162603	0.001620	20.544651	0.003305	10.064782
233.146000	5.742297	3.157348	0.001624	20.510510	0.003312	10.048057
233.166000	5.742297	3.162056	0.001621	20.541095	0.003306	10.063040
233.186000	5.742297	3.154435	0.001626	20.491588	0.003316	10.038787
233.206000	5.742297	3.158773	0.001623	20.519767	0.003310	10.052592
233.226000	5.742297	3.157820	0.001624	20.513575	0.003312	10.049558
233.246000	5.742297	3.160679	0.001622	20.532152	0.003308	10.058659
233.266000	5.742297	3.159902	0.001622	20.527105	0.003309	10.056187
233.286000	5.742297	3.152934	0.001627	20.481839	0.003318	10.034011
233.306000	5.742297	3.160348	0.001622	20.530001	0.003308	10.057606
233.326000	5.742297	3.159079	0.001623	20.521755	0.003310	10.053566
233.346000	5.742297	3.160031	0.001622	20.527939	0.003309	10.056595
233.366000	5.742297	3.163021	0.001620	20.547361	0.003305	10.066110
233.386000	5.742297	3.160764	0.001622	20.532703	0.003308	10.058929
233.406000	5.742297	3.159418	0.001623	20.523960	0.003310	10.054646
233.426000	5.742297	3.158635	0.001623	20.518871	0.003311	10.052153
233.446000	5.742297	3.155261	0.001625	20.496955	0.003315	10.041416
233.466000	5.742297	3.161390	0.001621	20.536771	0.003307	10.060922
233.486000	5.742297	3.157001	0.001624	20.508257	0.003313	10.046953
233.506000	5.742297	3.163405	0.001620	20.549861	0.003304	10.067335
233.526000	5.742297	3.162008	0.001621	20.540786	0.003306	10.062889
233.546000	5.742297	3.163688	0.001620	20.551700	0.003304	10.068236
233.566000	5.742297	3.159176	0.001623	20.522384	0.003310	10.053874
233.586000	5.742297	3.163036	0.001620	20.547461	0.003305	10.066159
233.606000	5.742297	3.162703	0.001620	20.545299	0.003305	10.065100
233.626000	5.742297	3.159046	0.001623	20.521544	0.003310	10.053462
233.646000	5.742297	3.158851	0.001623	20.520279	0.003310	10.052842
233.666000	5.742297	3.168568	0.001617	20.583396	0.003297	10.083763
233.686000	5.742297	3.163355	0.001620	20.549532	0.003304	10.067174
233.706000	5.742297	3.163745	0.001620	20.552069	0.003304	10.068416
233.726000	5.742297	3.156857	0.001624	20.507323	0.003313	10.046495
233.746000	5.742297	3.159878	0.001622	20.526948	0.003309	10.056110
233.766000	5.742297	3.161116	0.001621	20.534988	0.003307	10.060049
233.786000	5.742297	3.159552	0.001623	20.524831	0.003309	10.055073
233.806000	5.742297	3.158624	0.001623	20.518799	0.003311	10.052118
233.826000	5.742297	3.159571	0.001623	20.524951	0.003309	10.055132
233.846000	5.742297	3.160747	0.001622	20.532592	0.003308	10.058875
233.866000	5.742297	3.152215	0.001627	20.477167	0.003319	10.031722
233.886000	5.742297	3.160721	0.001622	20.532421	0.003308	10.058791
233.906000	5.742297	3.159860	0.001622	20.526828	0.003309	10.056051
233.926000	5.742297	3.162966	0.001620	20.547010	0.003305	10.065938
233.946000	5.742297	3.159199	0.001623	20.522538	0.003310	10.053949
233.966000	5.742297	3.165586	0.001619	20.564025	0.003301	10.074274
233.986000	5.742297	3.162834	0.001620	20.546150	0.003305	10.065517
234.006000	5.742297	3.163918	0.001620	20.553191	0.003304	10.068966
234.026000	5.742297	3.160016	0.001622	20.527845	0.003309	10.056549
234.046000	5.742297	3.161545	0.001621	20.537773	0.003307	10.061413
234.066000	5.742297	3.163288	0.001620	20.549098	0.003304	10.066961
234.086000	5.742297	3.161912	0.001621	20.540161	0.003306	10.062583
234.106000	5.742297	3.161887	0.001621	20.539998	0.003306	10.062503
234.126000	5.742297	3.158086	0.001623	20.515303	0.003311	10.050405
234.146000	5.742297	3.157537	0.001624	20.511739	0.003312	10.048659
234.166000	5.742297	3.164672	0.001619	20.558087	0.003303	10.071364
234.186000	5.742297	3.162215	0.001621	20.542129	0.003306	10.063547
234.206000	5.742297	3.159029	0.001623	20.521430	0.003310	10.053406
234.226000	5.742297	3.168823	0.001616	20.585052	0.003297	10.084575
234.246000	5.742297	3.164336	0.001619	20.555904	0.003303	10.070295
234.266000	5.742297	3.165328	0.001619	20.562354	0.003302	10.073455
234.286000	5.742297	3.157958	0.001624	20.514472	0.003312	10.049998
234.306000	5.742297	3.160641	0.001622	20.531904	0.003308	10.058537
234.326000	5.742297	3.162668	0.001620	20.545071	0.003305	10.064988
234.346000	5.742297	3.158409	0.001623	20.517402	0.003311	10.051433
234.366000	5.742297	3.159194	0.001623	20.522504	0.003310	10.053932
234.386000	5.742297	3.162742	0.001620	20.545551	0.003305	10.065223
234.406000	5.742297	3.161372	0.001621	20.536653	0.003307	10.060864
234.426000	5.742297	3.162026	0.001621	20.540898	0.003306	10.062944
234.446000	5.742297	3.156745	0.001624	20.506592	0.003313	10.046137
234.466000	5.742297	3.162935	0.001620	20.546807	0.003305	10.065839
234.486000	5.742297	3.157995	0.001624	20.514712	0.003312	10.050115
234.506000	5.742297	3.161564	0.001621	20.537902	0.003307	10.061476
234.526000	5.742297	3.160318	0.001622	20.529804	0.003308	10.057509
234.546000	5.742297	3.163164	0.001620	20.548293	0.003305	10.066566
234.566000	5.742297	3.156660	0.001624	20.506043	0.003313	10.045868
234.586000	5.742297	3.158521	0.001623	20.518134	0.003311	10.051792
234.606000	5.742297	3.154211	0.001626	20.490134	0.003317	10.038075
234.626000	5.742297	3.159663	0.001622	20.525551	0.003309	10.055425
234.646000	5.742297	3.161287	0.001621	20.536099	0.003307	10.060593
234.666000	5.742297	3.160987	0.001622	20.534151	0.003307	10.059639
234.686000	5.742297	3.158521	0.001623	20.518134	0.003311	10.051792
234.706000	5.742297	3.162693	0.001620	20.545236	0.003305	10.065069
234.726000	5.742297	3.151521	0.001628	20.472660	0.003320	10.029514
234.746000	5.742297	3.159963	0.001622	20.527496	0.003309	10.056378
234.766000	5.742297	3.154403	0.001626	20.491379	0.003316	10.038685
234.786000	5.742297	3.152844	0.001627	20.481254	0.003318	10.033724
234.806000	5.742297	3.159305	0.001623	20.523226	0.003310	10.054286
234.826000	5.742297	3.162457	0.001621	20.543703	0.003305	10.064318
234.846000	5.742297	3.159789	0.001622	20.526371	0.003309	10.055827
234.866000	5.742297	3.161022	0.001622	20.534377	0.003307	10.059749
234.886000	5.742297	3.157380	0.001624	20.510722	0.003312	10.048160
234.906000	5.742297	3.155959	0.001625	20.501488	0.003314	10.043637
234.926000	5.742297	3.158993	0.001623	20.521196	0.003310	10.053292
234.946000	5.742297	3.153394	0.001627	20.484827	0.003318	10.035475
234.966000	5.742297	3.165908	0.001618	20.566118	0.003301	10.075299
234.986000	5.742297	3.158242	0.001623	20.516320	0.003311	10.050903
235.006000	5.742297	3.157331	0.001624	20.510405	0.003312	10.048005
235.026000	5.742297	3.163327	0.001620	20.549349	0.003304	10.067084
235.046000	5.742297	3.160399	0.001622	20.530330	0.003308	10.057766
235.066000	5.742297	3.156724	0.001624	20.506457	0.003313	10.046071
235.086000	5.742297	3.164243	0.001619	20.555305	0.003303	10.070002
235.106000	5.742297	3.160119	0.001622	20.528510	0.003309	10.056875
235.126000	5.742297	3.157514	0.001624	20.511590	0.003312	10.048586
235.146000	5.742297	3.162405	0.001621	20.543360	0.003306	10.064150
235.166000	5.742297	3.154987	0.001626	20.495172	0.003316	10.040543
235.186000	5.742297	3.163611	0.001620	20.551197	0.003304	10.067989
235.206000	5.742297	3.165566	0.001619	20.563899	0.003301	10.074212
235.226000	5.742297	3.164103	0.001620	20.554391	0.003303	10.069554
235.246000	5.742297	3.158983	0.001623	20.521136	0.003310	10.053262
235.266000	5.742297	3.157861	0.001624	20.513844	0.003312	10.049690
235.286000	5.742297	3.156958	0.001624	20.507980	0.003313	10.046817
235.306000	5.742297	3.163747	0.001620	20.552080	0.003304	10.068422
235.326000	5.742297	3.161321	0.001621	20.536322	0.003307	10.060702
235.346000	5.742297	3.160561	0.001622	20.531381	0.003308	10.058281
235.366000	5.742297	3.160214	0.001622	20.529127	0.003309	10.057177
235.386000	5.742297	3.158260	0.001623	20.516437	0.003311	10.050960
235.406000	5.742297	3.157615	0.001624	20.512247	0.003312	10.048908
235.426000	5.742297	3.160638	0.001622	20.531886	0.003308	10.058529
235.446000	5.742297	3.162634	0.001620	20.544851	0.003305	10.064880
235.466000	5.742297	3.158910	0.001623	20.520656	0.003310	10.053027
235.486000	5.742297	3.156939	0.001624	20.507854	0.003313	10.046756
235.506000	5.742297	3.153067	0.001627	20.482699	0.003318	10.034432
235.526000	5.742297	3.160540	0.001622	20.531249	0.003308	10.058217
235.546000	5.742297	3.154448	0.001626	20.491671	0.003316	10.038827
235.566000	5.742297	3.150715	0.001628	20.467421	0.003321	10.026948
235.586000	5.742297	3.152379	0.001627	20.478235	0.003319	10.032245
235.606000	5.742297	3.160302	0.001622	20.529699	0.003308	10.057457
235.626000	5.742297	3.150661	0.001628	20.467073	0.003321	10.026777
235.646000	5.742297	3.155183	0.001625	20.496446	0.003315	10.041167
235.666000	5.742297	3.152797	0.001627	20.480951	0.003319	10.033576
235.686000	5.742297	3.154230	0.001626	20.490254	0.003317	10.038133
235.706000	5.742297	3.158146	0.001623	20.515694	0.003311	10.050597
235.726000	5.742297	3.159675	0.001622	20.525626	0.003309	10.055462
235.746000	5.742297	3.158138	0.001623	20.515646	0.003311	10.050573
235.766000	5.742297	3.159176	0.001623	20.522384	0.003310	10.053874
235.786000	5.742297	3.158641	0.001623	20.518911	0.003311	10.052172
235.806000	5.742297	3.161685	0.001621	20.538684	0.003307	10.061859
235.826000	5.742297	3.160036	0.001622	20.527973	0.003309	10.056612
235.846000	5.742297	3.165296	0.001619	20.562145	0.003302	10.073353
235.866000	5.742297	3.158196	0.001623	20.516023	0.003311	10.050758
235.886000	5.742297	3.154904	0.001626	20.494633	0.003316	10.040278
235.906000	5.742297	3.160235	0.001622	20.529264	0.003308	10.057244
235.926000	5.742297	3.160747	0.001622	20.532589	0.003308	10.058873
235.946000	5.742297	3.159954	0.001622	20.527439	0.003309	10.056350
235.966000	5.742297	3.155469	0.001625	20.498306	0.003315	10.042078
235.986000	5.742297	3.155888	0.001625	20.501031	0.003314	10.043413
236.006000	5.742297	3.160854	0.001622	20.533286	0.003308	10.059215
236.026000	5.742297	3.161241	0.001621	20.535802	0.003307	10.060447
236.046000	5.742297	3.164939	0.001619	20.559823	0.003302	10.072215
236.066000	5.742297	3.167398	0.001617	20.575795	0.003299	10.080040
236.086000	5.742297	3.166108	0.001618	20.567421	0.003301	10.075937
236.106000	5.742297	3.162186	0.001621	20.541943	0.003306	10.063456
236.126000	5.742297	3.168867	0.001616	20.585341	0.003297	10.084716
236.146000	5.742297	3.171711	0.001614	20.603815	0.003293	10.093767
236.166000	5.742297	3.169398	0.001616	20.588791	0.003296	10.086407
236.186000	5.742297	3.164029	0.001620	20.553914	0.003303	10.069320
236.206000	5.742297	3.168223	0.001617	20.581156	0.003298	10.082666
236.226000	5.742297	3.165780	0.001618	20.565284	0.003301	10.074891
236.246000	5.742297	3.166717	0.001618	20.571374	0.003300	10.077874
236.266000	5.742297	3.171030	0.001615	20.599393	0.003294	10.091601
236.286000	5.742297	3.164772	0.001619	20.558738	0.003302	10.071683
236.306000	5.742297	3.169539	0.001616	20.589705	0.003296	10.086854
236.326000	5.742297	3.163012	0.001620	20.547307	0.003305	10.066084
236.346000	5.742297	3.160935	0.001622	20.533811	0.003308	10.059472
236.366000	5.742297	3.162178	0.001621	20.541889	0.003306	10.063429
236.386000	5.742297	3.155683	0.001625	20.499694	0.003315	10.042758
236.406000	5.742297	3.159454	0.001623	20.524192	0.003310	10.054759
236.426000	5.742297	3.164234	0.001619	20.555242	0.003303	10.069971
236.446000	5.742297	3.157605	0.001624	20.512181	0.003312	10.048876
236.466000	5.742297	3.161334	0.001621	20.536408	0.003307	10.060744
236.486000	5.742297	3.167311	0.001617	20.575230	0.003299	10.079763
236.506000	5.742297	3.165248	0.001619	20.561834	0.003302	10.073200
236.526000	5.742297	3.165773	0.001618	20.565239	0.003301	10.074868
236.546000	5.742297	3.166424	0.001618	20.569469	0.003300	10.076941
236.566000	5.742297	3.159808	0.001622	20.526491	0.003309	10.055886
236.586000	5.742297	3.159983	0.001622	20.527628	0.003309	10.056443
236.606000	5.742297	3.166608	0.001618	20.570665	0.003300	10.077527
236.626000	5.742297	3.167549	0.001617	20.576778	0.003299	10.080521
236.646000	5.742297	3.163776	0.001620	20.552271	0.003304	10.068516
236.666000	5.742297	3.163224	0.001620	20.548681	0.003304	10.066757
236.686000	5.742297	3.159690	0.001622	20.525728	0.003309	10.055512
236.706000	5.742297	3.159103	0.001623	20.521910	0.003310	10.053641
236.726000	5.742297	3.164584	0.001619	20.557515	0.003303	10.071085
236.746000	5.742297	3.168629	0.001617	20.583796	0.003297	10.083959
236.766000	5.742297	3.164552	0.001619	20.557310	0.003303	10.070984
236.786000	5.742297	3.160714	0.001622	20.532378	0.003308	10.058770
236.806000	5.742297	3.168073	0.001617	20.580185	0.003298	10.082191
236.826000	5.742297	3.161293	0.001621	20.536139	0.003307	10.060613
236.846000	5.742297	3.159048	0.001623	20.521553	0.003310	10.053466
236.866000	5.742297	3.162942	0.001620	20.546853	0.003305	10.065861
236.886000	5.742297	3.160455	0.001622	20.530698	0.003308	10.057947
236.906000	5.742297	3.156755	0.001624	20.506657	0.003313	10.046169
236.926000	5.742297	3.163935	0.001620	20.553300	0.003303	10.069019
236.946000	5.742297	3.169783	0.001616	20.591293	0.003296	10.087632
236.966000	5.742297	3.170354	0.001615	20.595001	0.003295	10.089449
236.986000	5.742297	3.165789	0.001618	20.565347	0.003301	10.074921
237.006000	5.742297	3.164198	0.001619	20.555010	0.003303	10.069857
237.026000	5.742297	3.161045	0.001622	20.534531	0.003307	10.059825
237.046000	5.742297	3.161953	0.001621	20.540424	0.003306	10.062711
237.066000	5.742297	3.163055	0.001620	20.547584	0.003305	10.066219
237.086000	5.742297	3.159063	0.001623	20.521650	0.003310	10.053514
237.106000	5.742297	3.166675	0.001618	20.571102	0.003300	10.077741
237.126000	5.742297	3.171562	0.001615	20.602849	0.003293	10.093294
237.146000	5.742297	3.160702	0.001622	20.532298	0.003308	10.058731
237.166000	5.742297	3.163015	0.001620	20.547324	0.003305	10.066092
237.186000	5.742297	3.160616	0.001622	20.531741	0.003308	10.058458
237.206000	5.742297	3.160448	0.001622	20.530650	0.003308	10.057923
237.226000	5.742297	3.155124	0.001625	20.496064	0.003315	10.040979
237.246000	5.742297	3.157911	0.001624	20.514169	0.003312	10.049849
237.266000	5.742297	3.154563	0.001626	20.492422	0.003316	10.039195
237.286000	5.742297	3.150606	0.001628	20.466713	0.003321	10.026601
237.306000	5.742297	3.152746	0.001627	20.480620	0.003319	10.033414
237.326000	5.742297	3.152105	0.001627	20.476453	0.003319	10.031372
237.346000	5.742297	3.148788	0.001630	20.454902	0.003324	10.020815
237.366000	5.742297	3.144827	0.001632	20.429173	0.003329	10.008210
237.386000	5.742297	3.154189	0.001626	20.489988	0.003317	10.038003
237.406000	5.742297	3.149545	0.001629	20.459821	0.003323	10.023224
237.426000	5.742297	3.148531	0.001630	20.453237	0.003324	10.019999
237.446000	5.742297	3.159347	0.001623	20.523495	0.003310	10.054418
237.466000	5.742297	3.156206	0.001625	20.503093	0.003314	10.044423
237.486000	5.742297	3.154299	0.001626	20.490702	0.003317	10.038353
237.506000	5.742297	3.156361	0.001625	20.504098	0.003314	10.044916
237.526000	5.742297	3.153166	0.001627	20.483342	0.003318	10.034747
237.546000	5.742297	3.155309	0.001625	20.497269	0.003315	10.041570
237.566000	5.742297	3.152169	0.001627	20.476867	0.003319	10.031575
237.586000	5.742297	3.156859	0.001624	20.507334	0.003313	10.046501
237.606000	5.742297	3.161985	0.001621	20.540632	0.003306	10.062814
237.626000	5.742297	3.151992	0.001628	20.475719	0.003320	10.031013
237.646000	5.742297	3.147896	0.001630	20.449110	0.003325	10.017977
237.666000	5.742297	3.160900	0.001622	20.533583	0.003308	10.059360
237.686000	5.742297	3.158433	0.001623	20.517562	0.003311	10.051512
237.706000	5.742297	3.152681	0.001627	20.480191	0.003319	10.033204
237.726000	5.742297	3.155681	0.001625	20.499682	0.003315	10.042752
237.746000	5.742297	3.155903	0.001625	20.501122	0.003314	10.043458
237.766000	5.742297	3.157200	0.001624	20.509554	0.003313	10.047588
237.786000	5.742297	3.148716	0.001630	20.454440	0.003324	10.020588
237.806000	5.742297	3.153897	0.001626	20.488092	0.003317	10.037074
237.826000	5.742297	3.157829	0.001624	20.513638	0.003312	10.049589
237.846000	5.742297	3.159290	0.001623	20.523126	0.003310	10.054237
237.866000	5.742297	3.149311	0.001629	20.458301	0.003323	10.022480
237.886000	5.742297	3.151357	0.001628	20.471594	0.003320	10.028992
237.906000	5.742297	3.161637	0.001621	20.538376	0.003307	10.061708
237.926000	5.742297	3.159828	0.001622	20.526619	0.003309	10.055949
237.946000	5.742297	3.153059	0.001627	20.482648	0.003318	10.034407
237.966000	5.742297	3.151935	0.001628	20.475350	0.003320	10.030832
237.986000	5.742297	3.153298	0.001627	20.484202	0.003318	10.035168
238.006000	5.742297	3.154588	0.001626	20.492585	0.003316	10.039275
238.026000	5.742297	3.154993	0.001626	20.495215	0.003316	10.040564
238.046000	5.742297	3.155154	0.001625	20.496261	0.003315	10.041076
238.066000	5.742297	3.147242	0.001631	20.444863	0.003326	10.015896
238.086000	5.742297	3.153873	0.001626	20.487938	0.003317	10.036999
238.106000	5.742297	3.155561	0.001625	20.498905	0.003315	10.042372
238.126000	5.742297	3.150575	0.001628	20.466513	0.003322	10.026503
238.146000	5.742297	3.155152	0.001625	20.496246	0.003315	10.041069
238.166000	5.742297	3.155060	0.001625	20.495647	0.003315	10.040775
238.186000	5.742297	3.152118	0.001627	20.476535	0.003319	10.031413
238.206000	5.742297	3.153733	0.001626	20.487029	0.003317	10.036554
238.226000	5.742297	3.153007	0.001627	20.482311	0.003318	10.034242
238.246000	5.742297	3.154853	0.001626	20.494307	0.003316	10.040119
238.266000	5.742297	3.159402	0.001623	20.523852	0.003310	10.054593
238.286000	5.742297	3.157098	0.001624	20.508891	0.003313	10.047264
238.306000	5.742297	3.161410	0.001621	20.536902	0.003307	10.060986
238.326000	5.742297	3.163101	0.001620	20.547887	0.003305	10.066368
238.346000	5.742297	3.158267	0.001623	20.516483	0.003311	10.050983
238.366000	5.742297	3.163857	0.001620	20.552797	0.003304	10.068773
238.386000	5.742297	3.161230	0.001621	20.535728	0.003307	10.060411
238.406000	5.742297	3.156442	0.001625	20.504624	0.003314	10.045173
238.426000	5.742297	3.155377	0.001625	20.497706	0.003315	10.041784
238.446000	5.742297	3.154671	0.001626	20.493124	0.003316	10.039540
238.466000	5.742297	3.155541	0.001625	20.498771	0.003315	10.042306
238.486000	5.742297	3.153632	0.001626	20.486372	0.003317	10.036232
238.506000	5.742297	3.151328	0.001628	20.471403	0.003321	10.028898
238.526000	5.742297	3.158426	0.001623	20.517514	0.003311	10.051488
238.546000	5.742297	3.164718	0.001619	20.558389	0.003302	10.071513
238.566000	5.742297	3.162394	0.001621	20.543288	0.003306	10.064115
238.586000	5.742297	3.161933	0.001621	20.540295	0.003306	10.062648
238.606000	5.742297	3.154012	0.001626	20.488843	0.003317	10.037442
238.626000	5.742297	3.156187	0.001625	20.502967	0.003314	10.044361
238.646000	5.742297	3.153464	0.001627	20.485281	0.003318	10.035697
238.666000	5.742297	3.160396	0.001622	20.530313	0.003308	10.057758
238.686000	5.742297	3.154426	0.001626	20.491531	0.003316	10.038759
238.706000	5.742297	3.153801	0.001626	20.487469	0.003317	10.036769
238.726000	5.742297	3.161260	0.001621	20.535925	0.003307	10.060508
238.746000	5.742297	3.154820	0.001626	20.494093	0.003316	10.040014
238.766000	5.742297	3.157955	0.001624	20.514455	0.003312	10.049989
238.786000	5.742297	3.159176	0.001623	20.522384	0.003310	10.053874
238.806000	5.742297	3.161547	0.001621	20.537787	0.003307	10.061420
238.826000	5.742297	3.155426	0.001625	20.498026	0.003315	10.041941
238.846000	5.742297	3.158116	0.001623	20.515503	0.003311	10.050503
238.866000	5.742297	3.152327	0.001627	20.477892	0.003319	10.032077
238.886000	5.742297	3.155527	0.001625	20.498686	0.003315	10.042264
238.906000	5.742297	3.154101	0.001626	20.489417	0.003317	10.037723
238.926000	5.742297	3.153595	0.001626	20.486130	0.003317	10.036113
238.946000	5.742297	3.149934	0.001629	20.462351	0.003322	10.024464
238.966000	5.742297	3.154725	0.001626	20.493473	0.003316	10.039710
238.986000	5.742297	3.148640	0.001630	20.453946	0.003324	10.020346
239.006000	5.742297	3.149343	0.001629	20.458513	0.003323	10.022583
239.026000	5.742297	3.160457	0.001622	20.530707	0.003308	10.057951
239.046000	5.742297	3.153913	0.001626	20.488195	0.003317	10.037125
239.066000	5.742297	3.151670	0.001628	20.473625	0.003320	10.029987
239.086000	5.742297	3.149880	0.001629	20.461997	0.003322	10.024290
239.106000	5.742297	3.155195	0.001625	20.496526	0.003315	10.041206
239.126000	5.742297	3.150733	0.001628	20.467538	0.003321	10.027005
239.146000	5.742297	3.155797	0.001625	20.500434	0.003314	10.043120
239.166000	5.742297	3.157669	0.001624	20.512595	0.003312	10.049078
239.186000	5.742297	3.153996	0.001626	20.488740	0.003317	10.037392
[truncated: 1,001 more rows]
