# Supplementary material for: Stress relaxation in the presence of sudden strain bursts: Methodology and stress relaxation data of microcast aluminium microwires
Source: Data Brief. 2018 Nov 14;21:2134–41. doi: 10.1016/j.dib.2018.11.047 (PMC6265499; doi:10.1016/j.dib.2018.11.047)
Supplement: Supplementary file 2 — Supplementary material [file mmc2.zip › Data in brief/Annealed/AN_20_3/Stress relaxation txt files/AN_20_3_Relaxcycle0005.txt]

Time[s]	Motordispl[�m]	Force[mN]	EngStrain	EngStress[MPa]	Shearstrain	Shearstress [MPa]
264.005000	7.173980	3.507529	0.002318	22.785331	0.004727	11.162487
264.025000	7.174060	3.517011	0.002312	22.846925	0.004715	11.192662
264.045000	7.174060	3.514860	0.002314	22.832955	0.004718	11.185818
264.065000	7.174060	3.518479	0.002311	22.856459	0.004713	11.197333
264.085000	7.174060	3.517921	0.002312	22.852840	0.004713	11.195560
264.105000	7.174060	3.514222	0.002314	22.828808	0.004718	11.183786
264.125000	7.174060	3.515846	0.002313	22.839356	0.004716	11.188954
264.145000	7.174060	3.512055	0.002316	22.814730	0.004721	11.176889
264.165000	7.174060	3.510250	0.002317	22.803005	0.004724	11.171145
264.185000	7.174060	3.510615	0.002316	22.805376	0.004723	11.172307
264.205000	7.174060	3.511737	0.002316	22.812665	0.004722	11.175878
264.225000	7.174060	3.515449	0.002313	22.836780	0.004717	11.187692
264.245000	7.174060	3.511136	0.002316	22.808760	0.004723	11.173965
264.265000	7.174060	3.509690	0.002317	22.799369	0.004725	11.169364
264.285000	7.174060	3.517989	0.002312	22.853280	0.004713	11.195775
264.305000	7.174060	3.517885	0.002312	22.852601	0.004713	11.195442
264.325000	7.174060	3.516992	0.002312	22.846805	0.004715	11.192603
264.345000	7.174060	3.509959	0.002317	22.801117	0.004724	11.170220
264.365000	7.174060	3.518978	0.002311	22.859707	0.004712	11.198923
264.385000	7.174060	3.515542	0.002313	22.837385	0.004717	11.187988
264.405000	7.174060	3.511563	0.002316	22.811534	0.004722	11.175324
264.425000	7.174060	3.513745	0.002314	22.825709	0.004719	11.182268
264.445000	7.174060	3.517093	0.002312	22.847456	0.004715	11.192922
264.465000	7.174060	3.510559	0.002316	22.805016	0.004723	11.172130
264.485000	7.174060	3.514301	0.002314	22.829319	0.004718	11.184037
264.505000	7.174060	3.511820	0.002316	22.813207	0.004722	11.176144
264.525000	7.174060	3.514729	0.002314	22.832104	0.004718	11.185401
264.545000	7.174060	3.512924	0.002315	22.820374	0.004720	11.179654
264.565000	7.174060	3.509922	0.002317	22.800874	0.004724	11.170101
264.585000	7.174060	3.511736	0.002316	22.812656	0.004722	11.175873
264.605000	7.174060	3.511050	0.002316	22.808203	0.004723	11.173692
264.625000	7.174060	3.510369	0.002317	22.803776	0.004724	11.171523
264.645000	7.174060	3.510919	0.002316	22.807352	0.004723	11.173275
264.665000	7.174060	3.511588	0.002316	22.811699	0.004722	11.175405
264.685000	7.174060	3.506086	0.002319	22.775954	0.004729	11.157893
264.705000	7.174060	3.512329	0.002315	22.816509	0.004721	11.177761
264.725000	7.174060	3.513446	0.002315	22.823770	0.004719	11.181318
264.745000	7.174060	3.516948	0.002312	22.846514	0.004715	11.192460
264.765000	7.174060	3.507522	0.002319	22.785282	0.004727	11.162463
264.785000	7.174060	3.509872	0.002317	22.800549	0.004724	11.169942
264.805000	7.174060	3.514561	0.002314	22.831013	0.004718	11.184867
264.825000	7.174060	3.509298	0.002317	22.796824	0.004725	11.168117
264.845000	7.174060	3.512754	0.002315	22.819274	0.004720	11.179116
264.865000	7.174060	3.502958	0.002322	22.755637	0.004734	11.147940
264.885000	7.174060	3.505443	0.002320	22.771781	0.004730	11.155849
264.905000	7.174060	3.508707	0.002318	22.792980	0.004726	11.166234
264.925000	7.174060	3.506489	0.002319	22.778573	0.004729	11.159176
264.945000	7.174060	3.511832	0.002316	22.813285	0.004722	11.176181
264.965000	7.174060	3.501563	0.002322	22.746574	0.004736	11.143500
264.985000	7.174060	3.510371	0.002317	22.803790	0.004724	11.171530
265.005000	7.174060	3.502986	0.002322	22.755817	0.004734	11.148028
265.025000	7.174060	3.497175	0.002325	22.718069	0.004741	11.129535
265.045000	7.174060	3.502521	0.002322	22.752795	0.004734	11.146548
265.065000	7.174060	3.506920	0.002319	22.781372	0.004728	11.160547
265.085000	7.174060	3.503569	0.002321	22.759607	0.004733	11.149885
265.105000	7.174060	3.503853	0.002321	22.761452	0.004732	11.150789
265.125000	7.174060	3.508003	0.002318	22.788407	0.004727	11.163994
265.145000	7.174141	3.507945	0.002318	22.788030	0.004727	11.163809
265.165000	7.174060	3.509455	0.002317	22.797838	0.004725	11.168614
265.185000	7.174141	3.503070	0.002322	22.756363	0.004734	11.148295
265.205000	7.174141	3.513988	0.002314	22.827289	0.004719	11.183042
265.225000	7.174141	3.500351	0.002323	22.738700	0.004737	11.139642
265.245000	7.174141	3.505506	0.002320	22.772189	0.004730	11.156049
265.265000	7.174141	3.503061	0.002322	22.756303	0.004734	11.148266
265.285000	7.174141	3.510085	0.002317	22.801931	0.004724	11.170619
265.305000	7.174141	3.506972	0.002319	22.781709	0.004728	11.160712
265.325000	7.174141	3.502753	0.002322	22.754303	0.004734	11.147287
265.345000	7.174141	3.503947	0.002321	22.762058	0.004732	11.151086
265.365000	7.174141	3.503411	0.002321	22.758579	0.004733	11.149381
265.385000	7.174141	3.510457	0.002317	22.804350	0.004724	11.171804
265.405000	7.174141	3.504463	0.002321	22.765414	0.004732	11.152730
265.425000	7.174141	3.507258	0.002319	22.783568	0.004728	11.161623
265.445000	7.174141	3.507899	0.002318	22.787736	0.004727	11.163665
265.465000	7.174141	3.506906	0.002319	22.781283	0.004728	11.160504
265.485000	7.174141	3.504400	0.002321	22.765003	0.004732	11.152528
265.505000	7.174141	3.503882	0.002321	22.761638	0.004732	11.150880
265.525000	7.174141	3.506134	0.002319	22.776268	0.004729	11.158047
265.545000	7.174141	3.503769	0.002321	22.760901	0.004733	11.150519
265.565000	7.174141	3.505553	0.002320	22.772492	0.004730	11.156197
265.585000	7.174141	3.507126	0.002319	22.782709	0.004728	11.161202
265.605000	7.174141	3.499769	0.002324	22.734921	0.004738	11.137791
265.625000	7.174141	3.499180	0.002324	22.731094	0.004739	11.135916
265.645000	7.174141	3.501104	0.002323	22.743595	0.004736	11.142041
265.665000	7.174141	3.498875	0.002324	22.729111	0.004739	11.134945
265.685000	7.174141	3.501651	0.002322	22.747146	0.004736	11.143780
265.705000	7.174141	3.497395	0.002325	22.719500	0.004741	11.130237
265.725000	7.174141	3.502098	0.002322	22.750048	0.004735	11.145202
265.745000	7.174141	3.506794	0.002319	22.780558	0.004729	11.160149
265.765000	7.174141	3.507551	0.002319	22.785471	0.004728	11.162555
265.785000	7.174141	3.503161	0.002321	22.756954	0.004733	11.148585
265.805000	7.174141	3.495632	0.002326	22.708047	0.004744	11.124625
265.825000	7.174141	3.502126	0.002322	22.750230	0.004735	11.145291
265.845000	7.174141	3.503531	0.002321	22.759356	0.004733	11.149762
265.865000	7.174141	3.498230	0.002325	22.724921	0.004740	11.132892
265.885000	7.174141	3.502453	0.002322	22.752353	0.004734	11.146331
265.905000	7.174141	3.506149	0.002319	22.776368	0.004729	11.158096
265.925000	7.174141	3.500202	0.002323	22.737734	0.004737	11.139169
265.945000	7.174141	3.500717	0.002323	22.741076	0.004737	11.140807
265.965000	7.174141	3.502967	0.002322	22.755691	0.004734	11.147967
265.985000	7.174141	3.508090	0.002318	22.788972	0.004727	11.164271
266.005000	7.174141	3.503652	0.002321	22.760144	0.004733	11.150148
266.025000	7.174141	3.506488	0.002319	22.778564	0.004729	11.159172
266.045000	7.174141	3.504350	0.002321	22.764677	0.004732	11.152369
266.065000	7.174141	3.497237	0.002325	22.718469	0.004741	11.129731
266.085000	7.174141	3.500977	0.002323	22.742767	0.004736	11.141635
266.105000	7.174141	3.505020	0.002320	22.769030	0.004731	11.154501
266.125000	7.174141	3.502918	0.002322	22.755374	0.004734	11.147811
266.145000	7.174141	3.502228	0.002322	22.750893	0.004735	11.145616
266.165000	7.174141	3.502152	0.002322	22.750402	0.004735	11.145375
266.185000	7.174141	3.507734	0.002318	22.786659	0.004727	11.163137
266.205000	7.174141	3.505557	0.002320	22.772518	0.004730	11.156210
266.225000	7.174141	3.507454	0.002319	22.784839	0.004728	11.162246
266.245000	7.174141	3.504702	0.002320	22.766965	0.004731	11.153489
266.265000	7.174141	3.507424	0.002319	22.784648	0.004728	11.162152
266.285000	7.174141	3.506750	0.002319	22.780272	0.004729	11.160009
266.305000	7.174141	3.498942	0.002324	22.729546	0.004739	11.135158
266.325000	7.174141	3.501066	0.002323	22.743344	0.004736	11.141918
266.345000	7.174141	3.502713	0.002322	22.754046	0.004734	11.147161
266.365000	7.174141	3.502649	0.002322	22.753626	0.004734	11.146955
266.385000	7.174141	3.501502	0.002323	22.746174	0.004736	11.143304
266.405000	7.174141	3.499635	0.002324	22.734047	0.004738	11.137363
266.425000	7.174141	3.499742	0.002324	22.734747	0.004738	11.137706
266.445000	7.174141	3.502092	0.002322	22.750008	0.004735	11.145182
266.465000	7.174141	3.496917	0.002326	22.716395	0.004742	11.128716
266.485000	7.174141	3.489623	0.002330	22.669013	0.004752	11.105503
266.505000	7.174141	3.497806	0.002325	22.722165	0.004741	11.131542
266.525000	7.174141	3.498176	0.002325	22.724573	0.004740	11.132722
266.544000	7.174141	3.497388	0.002325	22.719452	0.004741	11.130213
266.564000	7.174141	3.494289	0.002327	22.699324	0.004745	11.120352
266.584000	7.174141	3.503577	0.002321	22.759656	0.004733	11.149909
266.604000	7.174141	3.499564	0.002324	22.733587	0.004738	11.137138
266.624000	7.174141	3.498226	0.002325	22.724896	0.004740	11.132880
266.644000	7.174141	3.499583	0.002324	22.733713	0.004738	11.137199
266.664000	7.174141	3.503684	0.002321	22.760353	0.004733	11.150250
266.684000	7.174141	3.504151	0.002321	22.763383	0.004732	11.151735
266.704000	7.174141	3.506543	0.002319	22.778927	0.004729	11.159350
266.724000	7.174141	3.502905	0.002322	22.755292	0.004734	11.147771
266.744000	7.174141	3.507643	0.002318	22.786070	0.004727	11.162849
266.764000	7.174141	3.504953	0.002320	22.768596	0.004731	11.154288
266.784000	7.174141	3.498624	0.002324	22.727480	0.004740	11.134146
266.804000	7.174141	3.505798	0.002320	22.774086	0.004730	11.156978
266.824000	7.174141	3.501384	0.002323	22.745412	0.004736	11.142931
266.844000	7.174141	3.499124	0.002324	22.730731	0.004739	11.135738
266.864000	7.174141	3.493398	0.002328	22.693534	0.004747	11.117516
266.884000	7.174141	3.503463	0.002321	22.758916	0.004733	11.149546
266.904000	7.174141	3.505028	0.002320	22.769084	0.004731	11.154528
266.924000	7.174141	3.502066	0.002322	22.749842	0.004735	11.145101
266.944000	7.174141	3.503393	0.002321	22.758459	0.004733	11.149322
266.964000	7.174141	3.498674	0.002324	22.727809	0.004740	11.134307
266.984000	7.174141	3.501633	0.002322	22.747031	0.004736	11.143724
267.004000	7.174141	3.498846	0.002324	22.728926	0.004739	11.134854
267.024000	7.174141	3.496635	0.002326	22.714562	0.004742	11.127817
267.044000	7.174141	3.504243	0.002321	22.763980	0.004732	11.152027
267.064000	7.174141	3.500610	0.002323	22.740385	0.004737	11.140468
267.084000	7.174141	3.495165	0.002327	22.705010	0.004744	11.123138
267.104000	7.174141	3.497661	0.002325	22.721225	0.004741	11.131082
267.124000	7.174141	3.498502	0.002325	22.726692	0.004740	11.133760
267.144000	7.174141	3.503957	0.002321	22.762124	0.004732	11.151118
267.164000	7.174141	3.499606	0.002324	22.733864	0.004738	11.137273
267.184000	7.174141	3.498442	0.002325	22.726301	0.004740	11.133568
267.204000	7.174141	3.501508	0.002323	22.746217	0.004736	11.143325
267.224000	7.174141	3.502730	0.002322	22.754155	0.004734	11.147214
267.244000	7.174141	3.503966	0.002321	22.762184	0.004732	11.151147
267.264000	7.174141	3.496024	0.002326	22.710589	0.004743	11.125871
267.284000	7.174141	3.492758	0.002328	22.689375	0.004748	11.115478
267.304000	7.174141	3.495455	0.002327	22.706893	0.004744	11.124060
267.324000	7.174141	3.489818	0.002330	22.670276	0.004751	11.106122
267.344000	7.174141	3.494027	0.002328	22.697619	0.004746	11.119517
267.364000	7.174141	3.494577	0.002327	22.701195	0.004745	11.121269
267.384000	7.174141	3.494858	0.002327	22.703020	0.004745	11.122163
267.404000	7.174141	3.496779	0.002326	22.715496	0.004742	11.128275
267.424000	7.174141	3.489566	0.002330	22.668642	0.004752	11.105321
267.444000	7.174141	3.494089	0.002327	22.698024	0.004746	11.119715
267.464000	7.174141	3.494016	0.002328	22.697550	0.004746	11.119483
267.484000	7.174141	3.495253	0.002327	22.705582	0.004744	11.123418
267.504000	7.174141	3.491293	0.002329	22.679861	0.004749	11.110818
267.524000	7.174141	3.495086	0.002327	22.704496	0.004744	11.122886
267.544000	7.174141	3.499111	0.002324	22.730645	0.004739	11.135696
267.564000	7.174141	3.492907	0.002328	22.690344	0.004747	11.115953
267.584000	7.174141	3.502744	0.002322	22.754243	0.004734	11.147257
267.604000	7.174141	3.495090	0.002327	22.704522	0.004744	11.122899
267.624000	7.174141	3.491695	0.002329	22.682469	0.004749	11.112095
267.644000	7.174141	3.500604	0.002323	22.740345	0.004737	11.140448
267.664000	7.174141	3.495634	0.002326	22.708058	0.004744	11.124631
267.684000	7.174141	3.494494	0.002327	22.700655	0.004745	11.121004
267.704000	7.174141	3.493926	0.002328	22.696962	0.004746	11.119195
267.724000	7.174141	3.491982	0.002329	22.684334	0.004749	11.113009
267.744000	7.174141	3.494705	0.002327	22.702023	0.004745	11.121674
267.764000	7.174141	3.499702	0.002324	22.734487	0.004738	11.137578
267.784000	7.174141	3.497303	0.002325	22.718897	0.004741	11.129941
267.804000	7.174141	3.496127	0.002326	22.711260	0.004743	11.126200
267.824000	7.174141	3.501071	0.002323	22.743375	0.004736	11.141933
267.844000	7.174141	3.503328	0.002321	22.758036	0.004733	11.149115
267.864000	7.174141	3.502952	0.002322	22.755600	0.004734	11.147922
267.884000	7.174141	3.501560	0.002323	22.746557	0.004736	11.143492
267.904000	7.174141	3.506145	0.002319	22.776336	0.004729	11.158080
267.924000	7.174141	3.502827	0.002322	22.754786	0.004734	11.147523
267.944000	7.174141	3.499688	0.002324	22.734395	0.004738	11.137534
267.964000	7.174141	3.499944	0.002324	22.736055	0.004738	11.138347
267.984000	7.174141	3.499223	0.002324	22.731374	0.004739	11.136053
268.004000	7.174141	3.493326	0.002328	22.693066	0.004747	11.117286
268.024000	7.174141	3.497059	0.002325	22.717318	0.004742	11.129167
268.044000	7.174141	3.500348	0.002323	22.738680	0.004737	11.139633
268.064000	7.174141	3.498524	0.002325	22.726829	0.004740	11.133827
268.084000	7.174141	3.504356	0.002321	22.764714	0.004732	11.152387
268.104000	7.174141	3.496756	0.002326	22.715344	0.004742	11.128201
268.124000	7.174141	3.498613	0.002324	22.727409	0.004740	11.134111
268.144000	7.174141	3.497312	0.002325	22.718960	0.004741	11.129972
268.164000	7.174141	3.496238	0.002326	22.711983	0.004743	11.126554
268.184000	7.174141	3.497799	0.002325	22.722119	0.004741	11.131520
268.204000	7.174141	3.493856	0.002328	22.696510	0.004746	11.118974
268.224000	7.174141	3.495175	0.002327	22.705079	0.004744	11.123172
268.244000	7.174141	3.498720	0.002324	22.728103	0.004739	11.134451
268.264000	7.174141	3.492959	0.002328	22.690681	0.004747	11.116118
268.284000	7.174141	3.486114	0.002333	22.646215	0.004756	11.094334
268.304000	7.174141	3.489005	0.002331	22.664998	0.004753	11.103536
268.324000	7.174141	3.486532	0.002332	22.648931	0.004756	11.095665
268.344000	7.174141	3.497304	0.002325	22.718906	0.004741	11.129945
268.364000	7.174141	3.488863	0.002331	22.664075	0.004753	11.103084
268.384000	7.174141	3.488977	0.002331	22.664812	0.004753	11.103445
268.404000	7.174141	3.489642	0.002330	22.669136	0.004752	11.105563
268.424000	7.174141	3.498073	0.002325	22.723902	0.004740	11.132393
268.444000	7.174141	3.494122	0.002327	22.698236	0.004746	11.119819
268.464000	7.174141	3.488149	0.002331	22.659436	0.004754	11.100811
268.484000	7.174141	3.488768	0.002331	22.663458	0.004753	11.102782
268.504000	7.174141	3.484644	0.002334	22.636664	0.004758	11.089655
268.524000	7.174141	3.494657	0.002327	22.701714	0.004745	11.121523
268.544000	7.174141	3.493161	0.002328	22.691995	0.004747	11.116762
268.564000	7.174141	3.485945	0.002333	22.645115	0.004757	11.093796
268.584000	7.174141	3.500284	0.002323	22.738268	0.004737	11.139431
268.604000	7.174141	3.489779	0.002330	22.670022	0.004752	11.105997
268.624000	7.174141	3.494924	0.002327	22.703448	0.004745	11.122373
268.644000	7.174141	3.494457	0.002327	22.700415	0.004745	11.120887
268.664000	7.174141	3.493079	0.002328	22.691461	0.004747	11.116500
268.684000	7.174141	3.500747	0.002323	22.741276	0.004737	11.140904
268.704000	7.174141	3.499164	0.002324	22.730991	0.004739	11.135866
268.724000	7.174141	3.495495	0.002327	22.707153	0.004744	11.124188
268.744000	7.174141	3.497696	0.002325	22.721451	0.004741	11.131192
268.764000	7.174141	3.495732	0.002326	22.708692	0.004743	11.124942
268.784000	7.174141	3.494876	0.002327	22.703131	0.004745	11.122217
268.804000	7.174141	3.494301	0.002327	22.699401	0.004745	11.120390
268.824000	7.174141	3.491349	0.002329	22.680221	0.004749	11.110994
268.844000	7.174141	3.491610	0.002329	22.681921	0.004749	11.111826
268.864000	7.174141	3.497523	0.002325	22.720331	0.004741	11.130644
268.884000	7.174141	3.490617	0.002330	22.675466	0.004750	11.108664
268.904000	7.174141	3.489001	0.002331	22.664972	0.004753	11.103523
268.924000	7.174141	3.490215	0.002330	22.672858	0.004751	11.107387
268.944000	7.174141	3.491636	0.002329	22.682086	0.004749	11.111908
268.964000	7.174141	3.493023	0.002328	22.691095	0.004747	11.116321
268.984000	7.174141	3.493874	0.002328	22.696627	0.004746	11.119031
269.004000	7.174141	3.492804	0.002328	22.689673	0.004747	11.115624
269.024000	7.174141	3.497708	0.002325	22.721531	0.004741	11.131231
269.044000	7.174141	3.490902	0.002330	22.677316	0.004750	11.109571
269.064000	7.174141	3.500936	0.002323	22.742501	0.004736	11.141505
269.084000	7.174141	3.496261	0.002326	22.712128	0.004743	11.126625
269.104000	7.174141	3.494064	0.002327	22.697858	0.004746	11.119634
269.124000	7.174141	3.496394	0.002326	22.712997	0.004743	11.127050
269.144000	7.174141	3.490592	0.002330	22.675303	0.004750	11.108584
269.164000	7.174141	3.497800	0.002325	22.722128	0.004741	11.131524
269.184000	7.174141	3.491880	0.002329	22.683674	0.004749	11.112686
269.204000	7.174141	3.487594	0.002332	22.655829	0.004754	11.099044
269.224000	7.174141	3.491266	0.002329	22.679684	0.004750	11.110731
269.244000	7.174141	3.489094	0.002331	22.665574	0.004752	11.103818
269.264000	7.174141	3.492341	0.002329	22.686665	0.004748	11.114151
269.284000	7.174141	3.490263	0.002330	22.673166	0.004751	11.107538
269.304000	7.174141	3.485373	0.002333	22.641402	0.004757	11.091976
269.324000	7.174141	3.491671	0.002329	22.682315	0.004749	11.112020
269.344000	7.174141	3.491263	0.002329	22.679661	0.004750	11.110720
269.364000	7.174141	3.485354	0.002333	22.641277	0.004758	11.091915
269.384000	7.174141	3.481026	0.002336	22.613165	0.004763	11.078143
269.404000	7.174141	3.486633	0.002332	22.649588	0.004756	11.095987
269.424000	7.174141	3.485042	0.002333	22.639251	0.004758	11.090923
269.444000	7.174141	3.490331	0.002330	22.673609	0.004751	11.107755
269.464000	7.174141	3.487454	0.002332	22.654921	0.004755	11.098599
269.484000	7.174141	3.488559	0.002331	22.662096	0.004753	11.102114
269.504000	7.174141	3.490396	0.002330	22.674032	0.004751	11.107962
269.524000	7.174141	3.488756	0.002331	22.663375	0.004753	11.102741
269.544000	7.174141	3.487384	0.002332	22.654464	0.004755	11.098375
269.564000	7.174141	3.488404	0.002331	22.661090	0.004753	11.101622
269.584000	7.174141	3.488004	0.002331	22.658491	0.004754	11.100348
269.604000	7.174141	3.488340	0.002331	22.660679	0.004753	11.101420
269.624000	7.174141	3.482689	0.002335	22.623968	0.004761	11.083435
269.644000	7.174141	3.488995	0.002331	22.664929	0.004753	11.103502
269.664000	7.174141	3.488112	0.002331	22.659194	0.004754	11.100692
269.684000	7.174141	3.492527	0.002328	22.687873	0.004748	11.114742
269.704000	7.174141	3.489661	0.002330	22.669259	0.004752	11.105623
269.724000	7.174141	3.487525	0.002332	22.655383	0.004755	11.098826
269.744000	7.174141	3.491328	0.002329	22.680084	0.004749	11.110927
269.764000	7.174141	3.488296	0.002331	22.660388	0.004754	11.101277
269.784000	7.174141	3.485101	0.002333	22.639637	0.004758	11.091112
269.804000	7.174141	3.493722	0.002328	22.695639	0.004746	11.118547
269.824000	7.174141	3.496270	0.002326	22.712188	0.004743	11.126654
269.844000	7.174141	3.495144	0.002327	22.704873	0.004744	11.123071
269.864000	7.174141	3.490822	0.002330	22.676797	0.004750	11.109316
269.884000	7.174141	3.492594	0.002328	22.688313	0.004748	11.114958
269.904000	7.174141	3.487739	0.002332	22.656769	0.004754	11.099505
269.924000	7.174141	3.493906	0.002328	22.696833	0.004746	11.119132
269.944000	7.174141	3.488020	0.002331	22.658594	0.004754	11.100399
269.964000	7.174141	3.495547	0.002326	22.707493	0.004744	11.124354
269.984000	7.174141	3.491451	0.002329	22.680887	0.004749	11.111320
270.004000	7.174141	3.486998	0.002332	22.651956	0.004755	11.097147
270.024000	7.174141	3.489536	0.002330	22.668442	0.004752	11.105223
270.044000	7.174141	3.487920	0.002332	22.657948	0.004754	11.100082
270.064000	7.174141	3.490751	0.002330	22.676337	0.004750	11.109091
270.084000	7.174141	3.488490	0.002331	22.661653	0.004753	11.101897
270.104000	7.174141	3.486306	0.002333	22.647463	0.004756	11.094946
270.124000	7.174141	3.493046	0.002328	22.691243	0.004747	11.116394
270.144000	7.174141	3.492828	0.002328	22.689830	0.004747	11.115701
270.164000	7.174141	3.496011	0.002326	22.710506	0.004743	11.125830
270.184000	7.174141	3.495187	0.002327	22.705153	0.004744	11.123208
270.204000	7.174141	3.491874	0.002329	22.683632	0.004749	11.112665
270.224000	7.174141	3.487256	0.002332	22.653635	0.004755	11.097970
270.244000	7.174141	3.491833	0.002329	22.683369	0.004749	11.112536
270.264000	7.174141	3.487368	0.002332	22.654361	0.004755	11.098325
270.284000	7.174141	3.490608	0.002330	22.675406	0.004750	11.108635
270.304000	7.174141	3.488249	0.002331	22.660085	0.004754	11.101129
270.324000	7.174141	3.490586	0.002330	22.675263	0.004750	11.108565
270.344000	7.174141	3.491249	0.002329	22.679576	0.004750	11.110678
270.364000	7.174141	3.491850	0.002329	22.683480	0.004749	11.112590
270.384000	7.174141	3.496026	0.002326	22.710606	0.004743	11.125879
270.404000	7.174141	3.489681	0.002330	22.669385	0.004752	11.105685
270.424000	7.174141	3.492262	0.002329	22.686154	0.004748	11.113900
270.444000	7.174141	3.490462	0.002330	22.674460	0.004751	11.108172
270.464000	7.174141	3.490781	0.002330	22.676534	0.004750	11.109187
270.484000	7.174141	3.488439	0.002331	22.661322	0.004753	11.101735
270.504000	7.174141	3.487821	0.002332	22.657306	0.004754	11.099768
270.524000	7.174141	3.484252	0.002334	22.634122	0.004759	11.088410
270.544000	7.174141	3.488291	0.002331	22.660356	0.004754	11.101262
270.564000	7.174141	3.487361	0.002332	22.654315	0.004755	11.098303
270.584000	7.174141	3.484432	0.002334	22.635290	0.004759	11.088982
270.604000	7.174141	3.490776	0.002330	22.676502	0.004750	11.109172
270.624000	7.174141	3.485948	0.002333	22.645138	0.004757	11.093807
270.644000	7.174141	3.483657	0.002334	22.630251	0.004760	11.086514
270.664000	7.174141	3.487816	0.002332	22.657274	0.004754	11.099752
270.684000	7.174141	3.489605	0.002330	22.668891	0.004752	11.105443
270.704000	7.174141	3.487571	0.002332	22.655683	0.004755	11.098973
270.724000	7.174141	3.488869	0.002331	22.664115	0.004753	11.103103
270.744000	7.174141	3.485163	0.002333	22.640040	0.004758	11.091309
270.764000	7.174141	3.490708	0.002330	22.676060	0.004750	11.108955
270.784000	7.174141	3.486370	0.002333	22.647877	0.004756	11.095149
270.804000	7.174141	3.490903	0.002330	22.677322	0.004750	11.109574
270.824000	7.174141	3.490775	0.002330	22.676497	0.004750	11.109169
270.844000	7.174141	3.489098	0.002331	22.665597	0.004752	11.103830
270.864000	7.174141	3.493691	0.002328	22.695439	0.004746	11.118449
270.884000	7.174141	3.495031	0.002327	22.704139	0.004744	11.122711
270.904000	7.174141	3.491936	0.002329	22.684034	0.004749	11.112862
270.924000	7.174141	3.496053	0.002326	22.710780	0.004743	11.125965
270.944000	7.174141	3.491876	0.002329	22.683643	0.004749	11.112670
270.964000	7.174141	3.497648	0.002325	22.721140	0.004741	11.131040
270.984000	7.174141	3.496858	0.002326	22.716010	0.004742	11.128527
271.004000	7.174141	3.497709	0.002325	22.721539	0.004741	11.131236
271.024000	7.174141	3.496342	0.002326	22.712659	0.004743	11.126885
271.044000	7.174141	3.495815	0.002326	22.709232	0.004743	11.125206
271.064000	7.174141	3.504466	0.002321	22.765431	0.004732	11.152738
271.084000	7.174141	3.495335	0.002327	22.706116	0.004744	11.123680
271.104000	7.174141	3.493437	0.002328	22.693785	0.004747	11.117639
271.124000	7.174141	3.491918	0.002329	22.683920	0.004749	11.112806
271.144000	7.174141	3.500156	0.002323	22.737432	0.004738	11.139021
271.164000	7.174141	3.494259	0.002327	22.699124	0.004745	11.120254
271.184000	7.174141	3.493922	0.002328	22.696936	0.004746	11.119182
271.204000	7.174141	3.492131	0.002329	22.685300	0.004748	11.113482
271.224000	7.174141	3.494176	0.002327	22.698587	0.004746	11.119991
271.244000	7.174141	3.489458	0.002331	22.667939	0.004752	11.104977
271.264000	7.174141	3.496737	0.002326	22.715222	0.004742	11.128140
271.284000	7.174141	3.492011	0.002329	22.684520	0.004749	11.113100
271.304000	7.174141	3.486332	0.002333	22.647632	0.004756	11.095028
271.324000	7.174141	3.488508	0.002331	22.661770	0.004753	11.101955
271.344000	7.174141	3.492696	0.002328	22.688970	0.004748	11.115280
271.364000	7.174141	3.484845	0.002334	22.637969	0.004758	11.090295
271.384000	7.174141	3.490804	0.002330	22.676685	0.004750	11.109262
271.404000	7.174141	3.487657	0.002332	22.656240	0.004754	11.099246
271.424000	7.174141	3.492794	0.002328	22.689607	0.004747	11.115592
271.444000	7.174141	3.489840	0.002330	22.670419	0.004751	11.106192
271.464000	7.174141	3.489776	0.002330	22.670005	0.004752	11.105989
271.484000	7.174141	3.485778	0.002333	22.644033	0.004757	11.093265
271.504000	7.174141	3.485948	0.002333	22.645135	0.004757	11.093805
271.524000	7.174141	3.489468	0.002331	22.668002	0.004752	11.105008
271.544000	7.174141	3.487965	0.002332	22.658237	0.004754	11.100224
271.564000	7.174141	3.486337	0.002333	22.647663	0.004756	11.095044
271.584000	7.174141	3.489930	0.002330	22.671004	0.004751	11.106478
271.604000	7.174141	3.481888	0.002336	22.618764	0.004762	11.080886
271.624000	7.174141	3.485591	0.002333	22.642819	0.004757	11.092671
271.644000	7.174141	3.489080	0.002331	22.665483	0.004752	11.103774
271.664000	7.174141	3.480091	0.002337	22.607090	0.004765	11.075167
271.684000	7.174141	3.490077	0.002330	22.671961	0.004751	11.106947
271.704000	7.174141	3.481682	0.002336	22.617421	0.004762	11.080228
271.724000	7.174141	3.487493	0.002332	22.655172	0.004755	11.098722
271.744000	7.174141	3.477793	0.002338	22.592161	0.004768	11.067853
271.764000	7.174141	3.478208	0.002338	22.594854	0.004767	11.069173
271.784000	7.174141	3.484518	0.002334	22.635850	0.004759	11.089256
271.804000	7.174141	3.482291	0.002335	22.621380	0.004762	11.082168
271.824000	7.174141	3.486364	0.002333	22.647837	0.004756	11.095129
271.844000	7.174141	3.482680	0.002335	22.623911	0.004761	11.083407
271.864000	7.174141	3.486644	0.002332	22.649660	0.004756	11.096022
271.884000	7.174141	3.488684	0.002331	22.662912	0.004753	11.102514
271.904000	7.174141	3.483540	0.002334	22.629495	0.004760	11.086143
271.924000	7.174141	3.486902	0.002332	22.651333	0.004755	11.096842
271.944000	7.174141	3.487487	0.002332	22.655135	0.004755	11.098704
271.964000	7.174141	3.481354	0.002336	22.615296	0.004763	11.079187
271.984000	7.174141	3.484482	0.002334	22.635613	0.004759	11.089140
272.004000	7.174141	3.481504	0.002336	22.616267	0.004763	11.079663
272.024000	7.174141	3.479908	0.002337	22.605902	0.004765	11.074585
272.044000	7.174141	3.483417	0.002335	22.628698	0.004760	11.085753
272.064000	7.174141	3.481174	0.002336	22.614125	0.004763	11.078614
272.084000	7.174141	3.480885	0.002336	22.612246	0.004764	11.077693
272.104000	7.174141	3.485651	0.002333	22.643210	0.004757	11.092862
272.124000	7.174141	3.482995	0.002335	22.625956	0.004761	11.084409
272.144000	7.174141	3.486002	0.002333	22.645489	0.004757	11.093979
272.164000	7.174141	3.485106	0.002333	22.639668	0.004758	11.091127
272.184000	7.174141	3.480548	0.002336	22.610055	0.004764	11.076620
272.204000	7.174141	3.487616	0.002332	22.655972	0.004754	11.099114
272.224000	7.174141	3.484788	0.002334	22.637601	0.004758	11.090114
272.244000	7.174141	3.483084	0.002335	22.626533	0.004761	11.084692
272.264000	7.174141	3.487195	0.002332	22.653238	0.004755	11.097775
272.284000	7.174141	3.481225	0.002336	22.614457	0.004763	11.078776
272.304000	7.174141	3.481784	0.002336	22.618084	0.004762	11.080553
272.324000	7.174141	3.488207	0.002331	22.659813	0.004754	11.100996
272.344000	7.174141	3.480841	0.002336	22.611963	0.004764	11.077554
272.364000	7.174141	3.489129	0.002331	22.665800	0.004752	11.103929
272.384000	7.174141	3.485489	0.002333	22.642156	0.004757	11.092346
272.404000	7.174141	3.485370	0.002333	22.641379	0.004757	11.091965
272.424000	7.174141	3.482368	0.002335	22.621880	0.004762	11.082413
272.444000	7.174141	3.478772	0.002338	22.598522	0.004766	11.070969
272.464000	7.174141	3.484587	0.002334	22.636295	0.004759	11.089475
272.484000	7.174141	3.480108	0.002337	22.607199	0.004765	11.075220
272.504000	7.174141	3.482509	0.002335	22.622794	0.004761	11.082860
272.524000	7.174141	3.481837	0.002336	22.618430	0.004762	11.080722
272.544000	7.174141	3.477157	0.002339	22.588028	0.004769	11.065828
272.564000	7.174141	3.486254	0.002333	22.647126	0.004756	11.094781
272.584000	7.174141	3.480783	0.002336	22.611583	0.004764	11.077368
272.604000	7.174141	3.487752	0.002332	22.656854	0.004754	11.099546
272.624000	7.174141	3.486128	0.002333	22.646303	0.004756	11.094378
272.644000	7.174141	3.485594	0.002333	22.642836	0.004757	11.092679
272.664000	7.174141	3.483384	0.002335	22.628481	0.004760	11.085646
272.684000	7.174141	3.484461	0.002334	22.635476	0.004759	11.089073
272.704000	7.174141	3.477722	0.002338	22.591701	0.004768	11.067628
272.724000	7.174141	3.484723	0.002334	22.637178	0.004758	11.089907
272.744000	7.174141	3.484786	0.002334	22.637589	0.004758	11.090108
272.764000	7.174141	3.490325	0.002330	22.673572	0.004751	11.107736
272.784000	7.174141	3.483036	0.002335	22.626221	0.004761	11.084539
272.804000	7.174141	3.483886	0.002334	22.631742	0.004759	11.087244
272.824000	7.174141	3.487808	0.002332	22.657220	0.004754	11.099726
272.844000	7.174141	3.481884	0.002336	22.618735	0.004762	11.080872
272.864000	7.174141	3.482463	0.002335	22.622497	0.004761	11.082715
272.884000	7.174141	3.480761	0.002336	22.611440	0.004764	11.077298
272.904000	7.174141	3.480256	0.002337	22.608161	0.004764	11.075692
272.924000	7.174141	3.482013	0.002335	22.619578	0.004762	11.081285
272.944000	7.174141	3.480215	0.002337	22.607893	0.004764	11.075560
272.964000	7.174141	3.478022	0.002338	22.593652	0.004767	11.068584
272.984000	7.174141	3.482985	0.002335	22.625887	0.004761	11.084376
273.004000	7.174141	3.474243	0.002341	22.569097	0.004772	11.056554
273.024000	7.174141	3.482287	0.002335	22.621354	0.004762	11.082155
273.044000	7.174141	3.483747	0.002334	22.630837	0.004760	11.086801
273.064000	7.174141	3.478150	0.002338	22.594477	0.004767	11.068988
273.084000	7.174141	3.481034	0.002336	22.613214	0.004763	11.078167
273.104000	7.174141	3.482419	0.002335	22.622214	0.004761	11.082576
273.124000	7.174141	3.482820	0.002335	22.624819	0.004761	11.083852
273.144000	7.174141	3.484495	0.002334	22.635695	0.004759	11.089181
273.164000	7.174141	3.483332	0.002335	22.628141	0.004760	11.085480
273.184000	7.174141	3.477004	0.002339	22.587034	0.004769	11.065342
273.204000	7.174141	3.481255	0.002336	22.614654	0.004763	11.078872
273.224000	7.174141	3.483683	0.002334	22.630426	0.004760	11.086599
273.244000	7.174141	3.478796	0.002338	22.598676	0.004766	11.071045
273.264000	7.174141	3.485448	0.002333	22.641888	0.004757	11.092214
273.284000	7.174141	3.482237	0.002335	22.621032	0.004762	11.081997
273.304000	7.174141	3.478609	0.002338	22.597462	0.004767	11.070450
273.324000	7.174141	3.477709	0.002338	22.591615	0.004768	11.067586
273.344000	7.174141	3.472862	0.002342	22.560131	0.004774	11.052162
273.364000	7.174141	3.480317	0.002337	22.608558	0.004764	11.075886
273.384000	7.174141	3.474994	0.002340	22.573981	0.004771	11.058947
273.404000	7.174141	3.478971	0.002337	22.599813	0.004766	11.071602
273.424000	7.174141	3.476009	0.002339	22.580570	0.004770	11.062175
273.444000	7.174141	3.485715	0.002333	22.643621	0.004757	11.093064
273.464000	7.174141	3.480528	0.002336	22.609929	0.004764	11.076558
273.484000	7.174141	3.481944	0.002336	22.619126	0.004762	11.081064
273.504000	7.174141	3.478320	0.002338	22.595583	0.004767	11.069530
273.524000	7.174141	3.492389	0.002329	22.686976	0.004748	11.114303
273.544000	7.174141	3.483509	0.002334	22.629292	0.004760	11.086044
273.564000	7.174141	3.485319	0.002333	22.641048	0.004758	11.091803
273.584000	7.174141	3.482919	0.002335	22.625459	0.004761	11.084166
273.604000	7.174141	3.484633	0.002334	22.636595	0.004758	11.089622
273.624000	7.174141	3.483715	0.002334	22.630634	0.004760	11.086701
273.644000	7.174141	3.483190	0.002335	22.627218	0.004760	11.085028
273.664000	7.174141	3.478301	0.002338	22.595463	0.004767	11.069471
273.684000	7.174141	3.477315	0.002339	22.589056	0.004768	11.066332
273.704000	7.174141	3.482079	0.002335	22.620000	0.004762	11.081492
273.724000	7.174141	3.478599	0.002338	22.597399	0.004767	11.070419
273.744000	7.174141	3.484712	0.002334	22.637106	0.004758	11.089872
273.764000	7.174141	3.480535	0.002336	22.609975	0.004764	11.076580
273.784000	7.174141	3.478546	0.002338	22.597053	0.004767	11.070250
273.804000	7.174141	3.483513	0.002334	22.629320	0.004760	11.086058
273.824000	7.174141	3.486994	0.002332	22.651933	0.004755	11.097136
273.844000	7.174141	3.480519	0.002336	22.609869	0.004764	11.076529
273.864000	7.174222	3.490405	0.002330	22.674089	0.004751	11.107990
273.884000	7.174141	3.478727	0.002338	22.598230	0.004766	11.070827
273.904000	7.174141	3.479312	0.002337	22.602032	0.004766	11.072689
273.924000	7.174141	3.481237	0.002336	22.614536	0.004763	11.078815
273.944000	7.174141	3.485887	0.002333	22.644741	0.004757	11.093612
273.964000	7.174141	3.483581	0.002334	22.629760	0.004760	11.086273
273.984000	7.174141	3.482944	0.002335	22.625624	0.004761	11.084247
274.004000	7.174141	3.482308	0.002335	22.621494	0.004762	11.082224
274.024000	7.174141	3.484497	0.002334	22.635713	0.004759	11.089189
274.044000	7.174141	3.483956	0.002334	22.632197	0.004759	11.087467
274.064000	7.174141	3.482148	0.002335	22.620449	0.004762	11.081712
274.084000	7.174141	3.484924	0.002334	22.638483	0.004758	11.090546
274.104000	7.174141	3.481217	0.002336	22.614402	0.004763	11.078749
274.124000	7.174141	3.479455	0.002337	22.602960	0.004765	11.073144
274.144000	7.174141	3.479669	0.002337	22.604348	0.004765	11.073824
274.164000	7.174141	3.487787	0.002332	22.657083	0.004754	11.099658
274.184000	7.174141	3.488615	0.002331	22.662464	0.004753	11.102295
274.204000	7.174141	3.486518	0.002332	22.648837	0.004756	11.095619
274.224000	7.174141	3.487357	0.002332	22.654292	0.004755	11.098291
274.244000	7.174141	3.481414	0.002336	22.615682	0.004763	11.079376
274.264000	7.174141	3.484022	0.002334	22.632625	0.004759	11.087677
274.284000	7.174141	3.486607	0.002332	22.649420	0.004756	11.095904
274.304000	7.174141	3.487130	0.002332	22.652819	0.004755	11.097569
274.324000	7.174141	3.486116	0.002333	22.646229	0.004756	11.094341
274.344000	7.174141	3.479921	0.002337	22.605982	0.004765	11.074624
274.364000	7.174141	3.479970	0.002337	22.606305	0.004765	11.074782
274.384000	7.174141	3.482949	0.002335	22.625656	0.004761	11.084262
274.404000	7.174141	3.482157	0.002335	22.620512	0.004762	11.081742
274.424000	7.174141	3.482171	0.002335	22.620600	0.004762	11.081786
274.444000	7.174141	3.482310	0.002335	22.621506	0.004762	11.082229
274.464000	7.174141	3.476706	0.002339	22.585097	0.004769	11.064393
274.484000	7.174141	3.477414	0.002339	22.589696	0.004768	11.066646
274.504000	7.174141	3.483874	0.002334	22.631665	0.004759	11.087206
274.524000	7.174141	3.480885	0.002336	22.612246	0.004764	11.077693
274.544000	7.174141	3.482655	0.002335	22.623748	0.004761	11.083328
274.564000	7.174141	3.481696	0.002336	22.617518	0.004762	11.080276
274.584000	7.174141	3.479186	0.002337	22.601209	0.004766	11.072286
274.604000	7.174141	3.481530	0.002336	22.616436	0.004763	11.079746
274.624000	7.174141	3.474356	0.002341	22.569834	0.004772	11.056915
274.644000	7.174141	3.485431	0.002333	22.641776	0.004757	11.092160
274.664000	7.174141	3.478956	0.002337	22.599718	0.004766	11.071556
274.684000	7.174141	3.478637	0.002338	22.597645	0.004767	11.070540
274.704000	7.174141	3.480191	0.002337	22.607736	0.004764	11.075483
274.724000	7.174141	3.478533	0.002338	22.596971	0.004767	11.070210
274.744000	7.174141	3.480971	0.002336	22.612808	0.004763	11.077968
274.764000	7.174141	3.485543	0.002333	22.642508	0.004757	11.092518
274.784000	7.174141	3.482748	0.002335	22.624348	0.004761	11.083621
274.804000	7.174141	3.483568	0.002334	22.629677	0.004760	11.086233
274.824000	7.174141	3.480820	0.002336	22.611823	0.004764	11.077486
274.844000	7.174141	3.479313	0.002337	22.602035	0.004766	11.072690
274.864000	7.174141	3.480037	0.002337	22.606736	0.004765	11.074994
274.884000	7.174141	3.478624	0.002338	22.597562	0.004767	11.070499
274.904000	7.174141	3.479233	0.002337	22.601515	0.004766	11.072436
274.924000	7.174141	3.480789	0.002336	22.611620	0.004764	11.077386
274.944000	7.174141	3.484410	0.002334	22.635144	0.004759	11.088911
274.964000	7.174141	3.481762	0.002336	22.617944	0.004762	11.080484
274.984000	7.174141	3.482532	0.002335	22.622948	0.004761	11.082936
275.004000	7.174141	3.480182	0.002337	22.607682	0.004764	11.075457
275.024000	7.174141	3.475782	0.002340	22.579099	0.004770	11.061454
275.044000	7.174141	3.482864	0.002335	22.625102	0.004761	11.083991
275.064000	7.174141	3.478260	0.002338	22.595194	0.004767	11.069339
275.084000	7.174141	3.477119	0.002339	22.587782	0.004769	11.065708
275.104000	7.174141	3.477636	0.002338	22.591138	0.004768	11.067352
275.124000	7.174141	3.482684	0.002335	22.623931	0.004761	11.083417
275.144000	7.174141	3.475575	0.002340	22.577754	0.004771	11.060795
275.164000	7.174141	3.480104	0.002337	22.607176	0.004765	11.075209
275.184000	7.174141	3.483704	0.002334	22.630563	0.004760	11.086666
275.204000	7.174141	3.482595	0.002335	22.623357	0.004761	11.083136
275.224000	7.174141	3.484138	0.002334	22.633382	0.004759	11.088047
275.244000	7.174141	3.480516	0.002336	22.609849	0.004764	11.076519
275.264000	7.174141	3.478871	0.002338	22.599161	0.004766	11.071283
275.284000	7.174141	3.480814	0.002336	22.611789	0.004764	11.077469
275.304000	7.174141	3.475496	0.002340	22.577243	0.004771	11.060545
275.324000	7.174141	3.479638	0.002337	22.604148	0.004765	11.073726
275.344000	7.174141	3.476143	0.002339	22.581444	0.004770	11.062603
275.364000	7.174141	3.472535	0.002342	22.558003	0.004775	11.051119
275.384000	7.174141	3.470901	0.002343	22.547392	0.004777	11.045921
275.404000	7.174141	3.477681	0.002338	22.591432	0.004768	11.067496
275.424000	7.174141	3.483120	0.002335	22.626767	0.004761	11.084807
275.444000	7.174141	3.476497	0.002339	22.583741	0.004769	11.063728
275.464000	7.174141	3.476603	0.002339	22.584432	0.004769	11.064067
275.484000	7.174141	3.483797	0.002334	22.631163	0.004760	11.086960
275.504000	7.174141	3.479977	0.002337	22.606348	0.004765	11.074803
275.524000	7.174141	3.478739	0.002338	22.598305	0.004766	11.070863
275.544000	7.174141	3.479050	0.002337	22.600330	0.004766	11.071855
275.564000	7.174141	3.478064	0.002338	22.593920	0.004767	11.068715
275.584000	7.174141	3.482154	0.002335	22.620492	0.004762	11.081732
275.604000	7.174141	3.480362	0.002337	22.608847	0.004764	11.076028
275.624000	7.174141	3.477883	0.002338	22.592743	0.004768	11.068139
275.644000	7.174141	3.484849	0.002334	22.637998	0.004758	11.090309
275.664000	7.174141	3.483221	0.002335	22.627424	0.004760	11.085129
275.684000	7.174141	3.481038	0.002336	22.613240	0.004763	11.078180
275.704000	7.174141	3.484457	0.002334	22.635453	0.004759	11.089062
275.724000	7.174141	3.475051	0.002340	22.574349	0.004771	11.059127
275.744000	7.174141	3.480983	0.002336	22.612883	0.004763	11.078005
275.764000	7.174141	3.476663	0.002339	22.584823	0.004769	11.064259
275.784000	7.174141	3.479417	0.002337	22.602709	0.004766	11.073021
275.804000	7.174141	3.479253	0.002337	22.601643	0.004766	11.072499
275.824000	7.174141	3.474392	0.002341	22.570068	0.004772	11.057030
275.844000	7.174141	3.475373	0.002340	22.576443	0.004771	11.060153
275.864000	7.174141	3.477206	0.002339	22.588345	0.004768	11.065984
275.884000	7.174141	3.480194	0.002337	22.607761	0.004764	11.075496
275.904000	7.174141	3.478682	0.002338	22.597939	0.004767	11.070684
275.924000	7.174141	3.481771	0.002336	22.618004	0.004762	11.080514
275.944000	7.174141	3.480588	0.002336	22.610318	0.004764	11.076748
275.964000	7.174141	3.479392	0.002337	22.602549	0.004766	11.072942
275.984000	7.174141	3.483656	0.002334	22.630246	0.004760	11.086511
276.004000	7.174141	3.481157	0.002336	22.614011	0.004763	11.078558
276.024000	7.174141	3.474016	0.002341	22.567626	0.004773	11.055834
276.044000	7.174141	3.477995	0.002338	22.593475	0.004767	11.068497
276.064000	7.174141	3.475820	0.002340	22.579345	0.004770	11.061575
276.084000	7.174141	3.477566	0.002338	22.590684	0.004768	11.067130
276.104000	7.174141	3.479695	0.002337	22.604517	0.004765	11.073906
276.124000	7.174141	3.474092	0.002341	22.568120	0.004773	11.056076
276.144000	7.174141	3.480470	0.002336	22.609550	0.004764	11.076372
276.164000	7.174141	3.476690	0.002339	22.584994	0.004769	11.064342
276.184000	7.174141	3.475436	0.002340	22.576851	0.004771	11.060353
276.204000	7.174141	3.477774	0.002338	22.592041	0.004768	11.067794
276.224000	7.174141	3.473799	0.002341	22.566215	0.004773	11.055142
276.244000	7.174141	3.481345	0.002336	22.615233	0.004763	11.079156
276.264000	7.174141	3.476322	0.002339	22.582607	0.004770	11.063173
276.284000	7.174141	3.478445	0.002338	22.596397	0.004767	11.069928
276.304000	7.174141	3.477407	0.002339	22.589656	0.004768	11.066626
276.324000	7.174141	3.469064	0.002344	22.535456	0.004779	11.040074
276.344000	7.174141	3.482265	0.002335	22.621209	0.004762	11.082084
276.364000	7.174141	3.484941	0.002334	22.638595	0.004758	11.090601
276.384000	7.174141	3.475523	0.002340	22.577414	0.004771	11.060629
276.404000	7.174141	3.479029	0.002337	22.600192	0.004766	11.071788
276.424000	7.174141	3.479427	0.002337	22.602777	0.004765	11.073054
276.444000	7.174141	3.475469	0.002340	22.577066	0.004771	11.060458
276.464000	7.174141	3.483926	0.002334	22.631999	0.004759	11.087370
276.484000	7.174141	3.476157	0.002339	22.581536	0.004770	11.062648
276.504000	7.174141	3.472037	0.002342	22.554773	0.004775	11.049537
276.524000	7.174141	3.479749	0.002337	22.604868	0.004765	11.074079
276.544000	7.174141	3.473371	0.002341	22.563436	0.004774	11.053781
276.564000	7.174141	3.480526	0.002336	22.609918	0.004764	11.076552
276.584000	7.174141	3.473701	0.002341	22.565578	0.004773	11.054830
276.604000	7.174141	3.478224	0.002338	22.594963	0.004767	11.069226
276.624000	7.174141	3.469993	0.002343	22.541491	0.004778	11.043030
276.644000	7.174141	3.471196	0.002343	22.549303	0.004777	11.046857
276.664000	7.174141	3.477955	0.002338	22.593215	0.004767	11.068370
276.684000	7.174141	3.471575	0.002342	22.551765	0.004776	11.048063
276.704000	7.174141	3.473106	0.002341	22.561716	0.004774	11.052938
276.724000	7.174141	3.476893	0.002339	22.586314	0.004769	11.064989
276.744000	7.174141	3.473847	0.002341	22.566526	0.004773	11.055295
276.764000	7.174141	3.481445	0.002336	22.615887	0.004763	11.079477
276.784000	7.174141	3.472851	0.002342	22.560057	0.004774	11.052126
276.804000	7.174141	3.472817	0.002342	22.559840	0.004774	11.052019
276.824000	7.174141	3.474358	0.002341	22.569848	0.004772	11.056922
276.844000	7.174141	3.478175	0.002338	22.594643	0.004767	11.069069
276.864000	7.174141	3.476869	0.002339	22.586160	0.004769	11.064913
276.884000	7.174141	3.471305	0.002343	22.550011	0.004776	11.047204
276.904000	7.174141	3.476759	0.002339	22.585446	0.004769	11.064564
276.924000	7.174141	3.476983	0.002339	22.586900	0.004769	11.065276
276.944000	7.174141	3.476789	0.002339	22.585640	0.004769	11.064659
276.964000	7.174141	3.479372	0.002337	22.602417	0.004766	11.072878
276.984000	7.174141	3.477559	0.002338	22.590641	0.004768	11.067109
277.004000	7.174141	3.472825	0.002342	22.559888	0.004774	11.052043
277.024000	7.174141	3.475656	0.002340	22.578277	0.004771	11.061051
277.044000	7.174141	3.475229	0.002340	22.575503	0.004771	11.059693
277.064000	7.174141	3.482640	0.002335	22.623645	0.004761	11.083277
277.084000	7.174141	3.476646	0.002339	22.584712	0.004769	11.064204
277.104000	7.174141	3.478857	0.002338	22.599070	0.004766	11.071238
277.124000	7.174141	3.472543	0.002342	22.558057	0.004775	11.051146
277.144000	7.174141	3.473155	0.002341	22.562030	0.004774	11.053092
277.164000	7.174141	3.478232	0.002338	22.595014	0.004767	11.069251
277.184000	7.174141	3.480005	0.002337	22.606530	0.004765	11.074893
277.204000	7.174141	3.479159	0.002337	22.601035	0.004766	11.072201
277.224000	7.174141	3.478059	0.002338	22.593886	0.004767	11.068698
277.244000	7.174141	3.476923	0.002339	22.586511	0.004769	11.065085
277.264000	7.174141	3.483109	0.002335	22.626695	0.004761	11.084772
277.284000	7.174141	3.478888	0.002338	22.599273	0.004766	11.071337
277.304000	7.174141	3.478452	0.002338	22.596442	0.004767	11.069951
277.324000	7.174141	3.474991	0.002340	22.573961	0.004771	11.058937
277.344000	7.174141	3.477435	0.002338	22.589836	0.004768	11.066714
277.364000	7.174141	3.478833	0.002338	22.598916	0.004766	11.071162
277.384000	7.174141	3.475641	0.002340	22.578180	0.004771	11.061004
277.404000	7.174141	3.475529	0.002340	22.577457	0.004771	11.060650
277.424000	7.174141	3.478349	0.002338	22.595774	0.004767	11.069623
277.444000	7.174141	3.476499	0.002339	22.583758	0.004769	11.063737
277.464000	7.174141	3.483655	0.002334	22.630243	0.004760	11.086510
277.484000	7.174141	3.480705	0.002336	22.611078	0.004764	11.077121
277.504000	7.174141	3.475976	0.002339	22.580356	0.004770	11.062070
277.524000	7.174141	3.472115	0.002342	22.555275	0.004775	11.049783
277.544000	7.174141	3.471267	0.002343	22.549766	0.004777	11.047084
277.564000	7.174141	3.475572	0.002340	22.577734	0.004771	11.060786
277.584000	7.174141	3.470454	0.002343	22.544487	0.004778	11.044498
277.604000	7.174141	3.473131	0.002341	22.561879	0.004774	11.053018
277.624000	7.174141	3.473060	0.002341	22.561416	0.004774	11.052792
277.644000	7.174141	3.471473	0.002342	22.551108	0.004776	11.047742
277.664000	7.174141	3.468395	0.002344	22.531109	0.004780	11.037944
277.684000	7.174141	3.476412	0.002339	22.583192	0.004770	11.063460
277.704000	7.174141	3.473844	0.002341	22.566506	0.004773	11.055285
277.724000	7.174141	3.474668	0.002340	22.571862	0.004772	11.057909
277.744000	7.174141	3.475745	0.002340	22.578856	0.004770	11.061335
277.764000	7.174141	3.474351	0.002341	22.569799	0.004772	11.056898
277.784000	7.174141	3.473264	0.002341	22.562742	0.004774	11.053441
277.804000	7.174141	3.471516	0.002342	22.551388	0.004776	11.047879
277.824000	7.174141	3.478541	0.002338	22.597019	0.004767	11.070233
277.844000	7.174141	3.471397	0.002342	22.550614	0.004776	11.047500
277.864000	7.174141	3.470372	0.002343	22.543953	0.004778	11.044236
277.884000	7.174141	3.473373	0.002341	22.563447	0.004774	11.053786
277.904000	7.174141	3.474624	0.002340	22.571573	0.004772	11.057767
277.924000	7.174141	3.470183	0.002343	22.542725	0.004778	11.043635
277.944000	7.174141	3.472234	0.002342	22.556049	0.004775	11.050162
277.964000	7.174141	3.468283	0.002345	22.530380	0.004781	11.037587
277.984000	7.174141	3.469746	0.002344	22.539889	0.004779	11.042245
278.004000	7.174141	3.472127	0.002342	22.555355	0.004775	11.049822
278.024000	7.174141	3.474978	0.002340	22.573872	0.004772	11.058894
278.044000	7.174141	3.479101	0.002337	22.600658	0.004766	11.072016
278.064000	7.174141	3.478297	0.002338	22.595434	0.004767	11.069457
278.084000	7.174141	3.468077	0.002345	22.529047	0.004781	11.036934
278.104000	7.174141	3.473022	0.002341	22.561168	0.004774	11.052670
278.124000	7.174141	3.472184	0.002342	22.555724	0.004775	11.050003
278.144000	7.174141	3.468091	0.002345	22.529138	0.004781	11.036978
278.164000	7.174141	3.473536	0.002341	22.564510	0.004773	11.054307
278.184000	7.174141	3.471768	0.002342	22.553025	0.004776	11.048681
278.204000	7.174141	3.472328	0.002342	22.556658	0.004775	11.050460
278.224000	7.174141	3.472511	0.002342	22.557849	0.004775	11.051044
278.244000	7.174141	3.472523	0.002342	22.557929	0.004775	11.051083
278.264000	7.174141	3.469716	0.002344	22.539692	0.004779	11.042149
278.284000	7.174141	3.478127	0.002338	22.594331	0.004767	11.068917
278.304000	7.174141	3.471173	0.002343	22.549154	0.004777	11.046785
278.324000	7.174141	3.477082	0.002339	22.587545	0.004769	11.065592
278.344000	7.174141	3.470499	0.002343	22.544782	0.004778	11.044642
278.364000	7.174141	3.479964	0.002337	22.606265	0.004765	11.074763
278.384000	7.174141	3.472537	0.002342	22.558015	0.004775	11.051125
278.404000	7.174141	3.473573	0.002341	22.564750	0.004773	11.054424
278.424000	7.174141	3.480706	0.002336	22.611086	0.004764	11.077125
278.444000	7.174141	3.479069	0.002337	22.600450	0.004766	11.071914
278.464000	7.174141	3.474145	0.002341	22.568463	0.004773	11.056244
278.484000	7.174141	3.469126	0.002344	22.535859	0.004779	11.040271
278.504000	7.174141	3.473070	0.002341	22.561482	0.004774	11.052824
278.524000	7.174141	3.471311	0.002343	22.550054	0.004776	11.047225
278.544000	7.174141	3.466230	0.002346	22.517048	0.004783	11.031055
278.564000	7.174141	3.472866	0.002342	22.560157	0.004774	11.052174
278.584000	7.174141	3.471174	0.002343	22.549166	0.004777	11.046790
278.604000	7.174141	3.470095	0.002343	22.542157	0.004778	11.043356
278.624000	7.174141	3.471787	0.002342	22.553145	0.004776	11.048739
278.644000	7.174141	3.471017	0.002343	22.548141	0.004777	11.046288
278.664000	7.174141	3.472314	0.002342	22.556569	0.004775	11.050417
278.684000	7.174141	3.474245	0.002341	22.569114	0.004772	11.056563
278.704000	7.174141	3.471383	0.002343	22.550520	0.004776	11.047453
278.724000	7.174141	3.469130	0.002344	22.535887	0.004779	11.040285
278.744000	7.174141	3.472656	0.002342	22.558791	0.004775	11.051506
278.764000	7.174141	3.467315	0.002345	22.524094	0.004782	11.034507
278.784000	7.174141	3.470675	0.002343	22.545924	0.004777	11.045202
278.804000	7.174141	3.466787	0.002346	22.520664	0.004783	11.032827
278.824000	7.174141	3.469230	0.002344	22.536536	0.004779	11.040603
278.844000	7.174141	3.478303	0.002338	22.595474	0.004767	11.069476
278.864000	7.174141	3.470231	0.002343	22.543039	0.004778	11.043789
278.884000	7.174141	3.471787	0.002342	22.553147	0.004776	11.048741
278.904000	7.174141	3.474234	0.002341	22.569042	0.004773	11.056528
278.924000	7.174141	3.472721	0.002342	22.559211	0.004775	11.051711
278.944000	7.174141	3.473125	0.002341	22.561839	0.004774	11.052999
278.964000	7.174141	3.475948	0.002339	22.580179	0.004770	11.061983
278.984000	7.174141	3.470109	0.002343	22.542248	0.004778	11.043401
279.004000	7.174141	3.476133	0.002339	22.581376	0.004770	11.062570
279.024000	7.174141	3.475805	0.002340	22.579248	0.004770	11.061527
279.044000	7.174141	3.475205	0.002340	22.575349	0.004771	11.059617
279.064000	7.174141	3.473889	0.002341	22.566797	0.004773	11.055428
279.084000	7.174141	3.474925	0.002340	22.573530	0.004772	11.058726
279.104000	7.174141	3.478752	0.002338	22.598390	0.004766	11.070905
279.124000	7.174141	3.475142	0.002340	22.574938	0.004771	11.059416
279.144000	7.174141	3.470817	0.002343	22.546841	0.004777	11.045651
279.164000	7.174141	3.478372	0.002338	22.595920	0.004767	11.069695
279.184000	7.174141	3.476852	0.002339	22.586051	0.004769	11.064860
279.204000	7.174141	3.473187	0.002341	22.562239	0.004774	11.053195
279.224000	7.174141	3.474342	0.002341	22.569742	0.004772	11.056870
279.244000	7.174141	3.476606	0.002339	22.584449	0.004769	11.064075
279.264000	7.174141	3.483598	0.002334	22.629872	0.004760	11.086328
279.284000	7.174141	3.477161	0.002339	22.588053	0.004769	11.065841
279.304000	7.174141	3.478395	0.002338	22.596071	0.004767	11.069769
279.324000	7.174141	3.475043	0.002340	22.574298	0.004771	11.059102
279.344000	7.174141	3.474316	0.002341	22.569574	0.004772	11.056788
279.364000	7.174141	3.470443	0.002343	22.544416	0.004778	11.044463
279.384000	7.174141	3.476237	0.002339	22.582053	0.004770	11.062901
279.404000	7.174141	3.475369	0.002340	22.576414	0.004771	11.060139
279.424000	7.174141	3.473919	0.002341	22.566995	0.004773	11.055524
279.444000	7.174141	3.472259	0.002342	22.556212	0.004775	11.050242
279.464000	7.174141	3.482660	0.002335	22.623779	0.004761	11.083343
279.484000	7.174141	3.481823	0.002336	22.618338	0.004762	11.080677
279.504000	7.174141	3.482770	0.002335	22.624493	0.004761	11.083693
279.524000	7.174141	3.476064	0.002339	22.580930	0.004770	11.062351
279.544000	7.174141	3.472983	0.002341	22.560916	0.004774	11.052547
279.564000	7.174141	3.473747	0.002341	22.565875	0.004773	11.054976
279.584000	7.174141	3.474347	0.002341	22.569776	0.004772	11.056887
279.604000	7.174141	3.470140	0.002343	22.542445	0.004778	11.043498
279.624000	7.174141	3.472217	0.002342	22.555938	0.004775	11.050108
279.644000	7.174141	3.470422	0.002343	22.544279	0.004778	11.044396
279.664000	7.174141	3.470307	0.002343	22.543533	0.004778	11.044031
279.684000	7.174141	3.476989	0.002339	22.586937	0.004769	11.065294
279.704000	7.174141	3.473086	0.002341	22.561585	0.004774	11.052874
279.724000	7.174141	3.478075	0.002338	22.593992	0.004767	11.068750
279.744000	7.174141	3.473758	0.002341	22.565949	0.004773	11.055012
279.764000	7.174141	3.476270	0.002339	22.582267	0.004770	11.063006
279.784000	7.174141	3.474323	0.002341	22.569622	0.004772	11.056812
279.804000	7.174141	3.474646	0.002340	22.571719	0.004772	11.057839
279.824000	7.174141	3.477312	0.002339	22.589039	0.004768	11.066324
279.844000	7.174141	3.472923	0.002341	22.560525	0.004774	11.052355
279.864000	7.174141	3.473057	0.002341	22.561393	0.004774	11.052780
279.884000	7.174141	3.474345	0.002341	22.569759	0.004772	11.056879
279.904000	7.174141	3.475393	0.002340	22.576569	0.004771	11.060215
279.924000	7.174141	3.474107	0.002341	22.568217	0.004773	11.056123
279.944000	7.174141	3.477517	0.002338	22.590370	0.004768	11.066976
279.964000	7.174141	3.477319	0.002339	22.589079	0.004768	11.066343
279.984000	7.174141	3.472066	0.002342	22.554955	0.004775	11.049626
280.004000	7.174141	3.473612	0.002341	22.564998	0.004773	11.054546
280.024000	7.174141	3.478090	0.002338	22.594089	0.004767	11.068798
280.044000	7.174141	3.478446	0.002338	22.596402	0.004767	11.069931
280.064000	7.174141	3.476270	0.002339	22.582270	0.004770	11.063008
280.084000	7.174141	3.479250	0.002337	22.601623	0.004766	11.072489
280.104000	7.174141	3.473005	0.002341	22.561056	0.004774	11.052615
280.124000	7.174141	3.473102	0.002341	22.561685	0.004774	11.052923
280.144000	7.174141	3.470584	0.002343	22.545333	0.004777	11.044912
280.164000	7.174141	3.477893	0.002338	22.592812	0.004768	11.068172
280.184000	7.174141	3.466404	0.002346	22.518179	0.004783	11.031610
280.204000	7.174141	3.470497	0.002343	22.544767	0.004778	11.044635
280.224000	7.174141	3.468786	0.002344	22.533651	0.004780	11.039189
280.244000	7.174141	3.472193	0.002342	22.555781	0.004775	11.050031
280.264000	7.174141	3.479153	0.002337	22.600995	0.004766	11.072181
280.284000	7.174141	3.472604	0.002342	22.558454	0.004775	11.051341
280.304000	7.174141	3.475653	0.002340	22.578262	0.004771	11.061044
280.324000	7.174141	3.472286	0.002342	22.556386	0.004775	11.050327
280.344000	7.174141	3.470430	0.002343	22.544330	0.004778	11.044421
280.364000	7.174141	3.472870	0.002342	22.560182	0.004774	11.052187
280.384000	7.174141	3.469010	0.002344	22.535108	0.004780	11.039903
280.404000	7.174141	3.473535	0.002341	22.564501	0.004773	11.054303
280.424000	7.174141	3.479385	0.002337	22.602500	0.004766	11.072919
280.444000	7.174141	3.479129	0.002337	22.600838	0.004766	11.072104
280.464000	7.174141	3.482724	0.002335	22.624191	0.004761	11.083545
280.484000	7.174141	3.477678	0.002338	22.591412	0.004768	11.067487
280.504000	7.174141	3.479383	0.002337	22.602492	0.004766	11.072914
280.524000	7.174141	3.474337	0.002341	22.569714	0.004772	11.056856
280.544000	7.174141	3.474120	0.002341	22.568300	0.004773	11.056164
280.564000	7.174141	3.470405	0.002343	22.544170	0.004778	11.044343
280.584000	7.174141	3.473367	0.002341	22.563407	0.004774	11.053767
280.604000	7.174141	3.476799	0.002339	22.585703	0.004769	11.064689
280.624000	7.174141	3.479382	0.002337	22.602483	0.004766	11.072910
280.644000	7.174141	3.474689	0.002340	22.571996	0.004772	11.057974
280.664000	7.174141	3.471514	0.002342	22.551371	0.004776	11.047870
280.684000	7.174141	3.473877	0.002341	22.566723	0.004773	11.055391
280.704000	7.174141	3.465760	0.002346	22.513994	0.004784	11.029560
280.724000	7.174141	3.476171	0.002339	22.581621	0.004770	11.062690
280.744000	7.174141	3.472956	0.002341	22.560736	0.004774	11.052459
280.764000	7.174141	3.476383	0.002339	22.583004	0.004770	11.063367
280.784000	7.174141	3.479805	0.002337	22.605231	0.004765	11.074256
280.804000	7.174141	3.473811	0.002341	22.566292	0.004773	11.055180
280.824000	7.174141	3.469002	0.002344	22.535056	0.004780	11.039878
280.844000	7.174141	3.476571	0.002339	22.584220	0.004769	11.063963
280.864000	7.174141	3.473740	0.002341	22.565832	0.004773	11.054955
280.884000	7.174141	3.475227	0.002340	22.575492	0.004771	11.059687
280.904000	7.174141	3.478630	0.002338	22.597596	0.004767	11.070516
280.924000	7.174141	3.481430	0.002336	22.615790	0.004763	11.079429
280.944000	7.174141	3.473535	0.002341	22.564504	0.004773	11.054304
280.964000	7.174141	3.477767	0.002338	22.591989	0.004768	11.067769
280.984000	7.174141	3.480678	0.002336	22.610900	0.004764	11.077034
281.004000	7.174141	3.478750	0.002338	22.598379	0.004766	11.070899
281.024000	7.174141	3.473565	0.002341	22.564692	0.004773	11.054397
281.044000	7.174141	3.475030	0.002340	22.574209	0.004771	11.059059
281.064000	7.174141	3.465570	0.002346	22.512760	0.004784	11.028955
281.084000	7.174141	3.470665	0.002343	22.545858	0.004777	11.045170
281.104000	7.174141	3.471107	0.002343	22.548729	0.004777	11.046576
281.124000	7.174141	3.475628	0.002340	22.578100	0.004771	11.060965
281.144000	7.174141	3.467407	0.002345	22.524691	0.004782	11.034800
281.164000	7.174141	3.476659	0.002339	22.584795	0.004769	11.064245
281.184000	7.174141	3.469973	0.002343	22.541363	0.004778	11.042967
281.204000	7.174141	3.466727	0.002346	22.520272	0.004783	11.032635
281.224000	7.174141	3.472124	0.002342	22.555333	0.004775	11.049811
281.244000	7.174141	3.469295	0.002344	22.536958	0.004779	11.040810
281.264000	7.174141	3.467452	0.002345	22.524988	0.004782	11.034945
281.284000	7.174141	3.464333	0.002347	22.504723	0.004786	11.025018
281.304000	7.174141	3.466931	0.002345	22.521600	0.004782	11.033286
281.324000	7.174141	3.472075	0.002342	22.555015	0.004775	11.049656
281.344000	7.174141	3.465943	0.002346	22.515182	0.004784	11.030142
281.364000	7.174141	3.474551	0.002340	22.571102	0.004772	11.057536
281.384000	7.174141	3.468989	0.002344	22.534970	0.004780	11.039836
281.404000	7.174141	3.466124	0.002346	22.516359	0.004783	11.030718
281.424000	7.174141	3.473170	0.002341	22.562127	0.004774	11.053140
281.444000	7.174141	3.475507	0.002340	22.577308	0.004771	11.060577
281.464000	7.174141	3.478295	0.002338	22.595423	0.004767	11.069451
281.484000	7.174141	3.467552	0.002345	22.525636	0.004782	11.035263
281.504000	7.174141	3.480425	0.002337	22.609258	0.004764	11.076229
281.524000	7.174141	3.470857	0.002343	22.547101	0.004777	11.045778
281.544000	7.174141	3.472479	0.002342	22.557637	0.004775	11.050940
281.564000	7.174141	3.482171	0.002335	22.620600	0.004762	11.081786
281.584000	7.174141	3.475418	0.002340	22.576734	0.004771	11.060296
281.604000	7.174141	3.472359	0.002342	22.556861	0.004775	11.050560
281.624000	7.174141	3.470048	0.002343	22.541848	0.004778	11.043205
281.644000	7.174141	3.474692	0.002340	22.572016	0.004772	11.057984
281.664000	7.174141	3.468990	0.002344	22.534973	0.004780	11.039837
281.684000	7.174141	3.471869	0.002342	22.553676	0.004776	11.049000
281.704000	7.174141	3.466894	0.002345	22.521358	0.004782	11.033167
281.724000	7.174141	3.471435	0.002342	22.550857	0.004776	11.047618
281.744000	7.174141	3.464121	0.002347	22.503349	0.004786	11.024345
281.764000	7.174141	3.469573	0.002344	22.538764	0.004779	11.041694
281.784000	7.174141	3.461727	0.002349	22.487794	0.004789	11.016724
281.804000	7.174141	3.466914	0.002345	22.521492	0.004782	11.033233
281.824000	7.174141	3.468677	0.002344	22.532943	0.004780	11.038842
281.844000	7.174141	3.459525	0.002350	22.473490	0.004792	11.009717
281.864000	7.174141	3.466081	0.002346	22.516076	0.004784	11.030580
281.884000	7.174141	3.470515	0.002343	22.544882	0.004778	11.044691
281.904000	7.174141	3.476956	0.002339	22.586725	0.004769	11.065190
281.924000	7.174141	3.473919	0.002341	22.566997	0.004773	11.055526
281.944000	7.174141	3.469629	0.002344	22.539129	0.004779	11.041873
281.964000	7.174141	3.471890	0.002342	22.553813	0.004776	11.049067
281.984000	7.174141	3.469683	0.002344	22.539475	0.004779	11.042042
282.004000	7.174141	3.467260	0.002345	22.523737	0.004782	11.034332
282.024000	7.174141	3.463366	0.002348	22.498439	0.004787	11.021939
282.044000	7.174141	3.467038	0.002345	22.522297	0.004782	11.033627
282.064000	7.174141	3.471173	0.002343	22.549157	0.004777	11.046786
282.084000	7.174141	3.470780	0.002343	22.546604	0.004777	11.045535
282.104000	7.174141	3.468427	0.002344	22.531320	0.004780	11.038048
282.124000	7.174141	3.465218	0.002347	22.510470	0.004785	11.027833
282.144000	7.174141	3.469351	0.002344	22.537321	0.004779	11.040987
282.164000	7.174141	3.472802	0.002342	22.559740	0.004774	11.051970
282.184000	7.174141	3.479280	0.002337	22.601823	0.004766	11.072587
282.204000	7.174141	3.470645	0.002343	22.545727	0.004777	11.045105
282.224000	7.174141	3.470295	0.002343	22.543451	0.004778	11.043990
282.244000	7.174141	3.476622	0.002339	22.584552	0.004769	11.064126
282.264000	7.174141	3.476347	0.002339	22.582769	0.004770	11.063252
282.284000	7.174141	3.473616	0.002341	22.565024	0.004773	11.054559
282.304000	7.174141	3.471885	0.002342	22.553782	0.004776	11.049051
282.324000	7.174141	3.471446	0.002342	22.550931	0.004776	11.047655
282.344000	7.174141	3.466971	0.002345	22.521863	0.004782	11.033415
282.364000	7.174141	3.466383	0.002346	22.518042	0.004783	11.031542
282.384000	7.174141	3.471118	0.002343	22.548800	0.004777	11.046611
282.404000	7.174141	3.472320	0.002342	22.556609	0.004775	11.050437
282.424000	7.174141	3.469614	0.002344	22.539032	0.004779	11.041826
282.444000	7.174141	3.468412	0.002344	22.531220	0.004780	11.037999
282.464000	7.174141	3.470919	0.002343	22.547509	0.004777	11.045979
282.484000	7.174141	3.478850	0.002338	22.599027	0.004766	11.071217
282.504000	7.174141	3.473109	0.002341	22.561736	0.004774	11.052948
282.524000	7.174141	3.469005	0.002344	22.535076	0.004780	11.039888
282.544000	7.174141	3.461027	0.002349	22.483247	0.004790	11.014497
282.564000	7.174141	3.469872	0.002344	22.540706	0.004778	11.042646
282.584000	7.174141	3.466972	0.002345	22.521866	0.004782	11.033416
282.604000	7.174141	3.467281	0.002345	22.523871	0.004782	11.034398
282.624000	7.174141	3.467560	0.002345	22.525685	0.004782	11.035287
282.644000	7.174141	3.468771	0.002344	22.533554	0.004780	11.039142
282.664000	7.174141	3.464241	0.002347	22.504126	0.004786	11.024725
282.684000	7.174141	3.465817	0.002346	22.514366	0.004784	11.029742
282.704000	7.174141	3.460721	0.002350	22.481262	0.004791	11.013524
282.724000	7.174141	3.466190	0.002346	22.516785	0.004783	11.030927
282.744000	7.174141	3.469166	0.002344	22.536121	0.004779	11.040400
282.764000	7.174141	3.466919	0.002345	22.521523	0.004782	11.033248
282.784000	7.174141	3.465328	0.002347	22.511187	0.004785	11.028184
282.804000	7.174141	3.460789	0.002350	22.481702	0.004791	11.013740
282.824000	7.174141	3.467069	0.002345	22.522497	0.004782	11.033725
282.844000	7.174141	3.459621	0.002350	22.474113	0.004792	11.010022
282.864000	7.174141	3.469675	0.002344	22.539426	0.004779	11.042019
282.884000	7.174141	3.467806	0.002345	22.527284	0.004781	11.036070
282.904000	7.174141	3.472106	0.002342	22.555218	0.004775	11.049755
282.924000	7.174141	3.463119	0.002348	22.496837	0.004788	11.021154
282.944000	7.174141	3.465415	0.002346	22.511755	0.004784	11.028463
282.964000	7.174141	3.465806	0.002346	22.514294	0.004784	11.029707
282.984000	7.174141	3.470482	0.002343	22.544670	0.004778	11.044588
283.004000	7.174141	3.470496	0.002343	22.544759	0.004778	11.044631
283.024000	7.174141	3.467114	0.002345	22.522789	0.004782	11.033868
283.044000	7.174141	3.465520	0.002346	22.512435	0.004784	11.028796
283.064000	7.174141	3.464573	0.002347	22.506280	0.004786	11.025780
283.084000	7.174141	3.465912	0.002346	22.514983	0.004784	11.030044
283.104000	7.174141	3.464326	0.002347	22.504680	0.004786	11.024997
283.124000	7.174141	3.464501	0.002347	22.505817	0.004786	11.025554
283.144000	7.174141	3.469055	0.002344	22.535396	0.004779	11.040044
283.164000	7.174141	3.477983	0.002338	22.593395	0.004767	11.068458
283.184000	7.174141	3.474023	0.002341	22.567669	0.004773	11.055855
283.204000	7.174141	3.473414	0.002341	22.563713	0.004774	11.053917
283.224000	7.174141	3.472283	0.002342	22.556366	0.004775	11.050318
283.244000	7.174141	3.469180	0.002344	22.536207	0.004779	11.040442
283.264000	7.174141	3.468409	0.002344	22.531200	0.004780	11.037989
283.284000	7.174141	3.461300	0.002349	22.485018	0.004790	11.015364
283.304000	7.174141	3.467675	0.002345	22.526436	0.004781	11.035655
283.324000	7.174141	3.473124	0.002341	22.561833	0.004774	11.052996
283.344000	7.174141	3.466671	0.002346	22.519910	0.004783	11.032457
283.364000	7.174141	3.464455	0.002347	22.505517	0.004786	11.025407
283.384000	7.174141	3.472565	0.002342	22.558200	0.004775	11.051216
283.404000	7.174141	3.468112	0.002345	22.529275	0.004781	11.037046
283.424000	7.174141	3.469140	0.002344	22.535950	0.004779	11.040316
283.444000	7.174141	3.469920	0.002343	22.541020	0.004778	11.042799
283.464000	7.174141	3.469019	0.002344	22.535162	0.004780	11.039930
283.484000	7.174141	3.466973	0.002345	22.521875	0.004782	11.033420
283.504000	7.174141	3.471467	0.002342	22.551068	0.004776	11.047722
283.524000	7.174141	3.465907	0.002346	22.514951	0.004784	11.030028
283.544000	7.174141	3.468856	0.002344	22.534105	0.004780	11.039412
283.564000	7.174141	3.470861	0.002343	22.547132	0.004777	11.045794
283.584000	7.174141	3.465327	0.002347	22.511181	0.004785	11.028181
283.604000	7.174141	3.466565	0.002346	22.519224	0.004783	11.032122
283.624000	7.174141	3.469130	0.002344	22.535887	0.004779	11.040285
283.644000	7.174141	3.461104	0.002349	22.483747	0.004790	11.014741
283.664000	7.174141	3.468752	0.002344	22.533428	0.004780	11.039080
283.684000	7.174141	3.470995	0.002343	22.548003	0.004777	11.046221
283.704000	7.174141	3.466845	0.002346	22.521043	0.004782	11.033013
283.724000	7.174141	3.466126	0.002346	22.516368	0.004783	11.030722
283.744000	7.174141	3.463195	0.002348	22.497331	0.004787	11.021396
283.764000	7.174141	3.468118	0.002345	22.529312	0.004781	11.037064
283.784000	7.174141	3.465758	0.002346	22.513983	0.004784	11.029554
283.804000	7.174141	3.467239	0.002345	22.523600	0.004782	11.034265
283.824000	7.174141	3.468068	0.002345	22.528984	0.004781	11.036903
283.844000	7.174141	3.468765	0.002344	22.533511	0.004780	11.039121
283.864000	7.174141	3.471519	0.002342	22.551402	0.004776	11.047886
283.884000	7.174141	3.464611	0.002347	22.506531	0.004785	11.025903
283.904000	7.174141	3.471633	0.002342	22.552145	0.004776	11.048250
283.924000	7.174141	3.467286	0.002345	22.523905	0.004782	11.034415
283.944000	7.174141	3.469365	0.002344	22.537413	0.004779	11.041032
283.964000	7.174141	3.466538	0.002346	22.519050	0.004783	11.032036
283.984000	7.174141	3.461362	0.002349	22.485421	0.004790	11.015561
284.004000	7.174141	3.460672	0.002350	22.480942	0.004791	11.013367
284.024000	7.174141	3.466986	0.002345	22.521955	0.004782	11.033459
284.043000	7.174141	3.468926	0.002344	22.534559	0.004780	11.039634
284.063000	7.174141	3.467093	0.002345	22.522651	0.004782	11.033801
284.083000	7.174141	3.471049	0.002343	22.548352	0.004777	11.046391
284.103000	7.174141	3.468984	0.002344	22.534936	0.004780	11.039819
284.123000	7.174141	3.459153	0.002351	22.471071	0.004793	11.008531
284.143000	7.174141	3.462404	0.002348	22.492190	0.004788	11.018878
284.163000	7.174141	3.471911	0.002342	22.553953	0.004776	11.049135
284.183000	7.174141	3.469130	0.002344	22.535884	0.004779	11.040284
284.203000	7.174141	3.462838	0.002348	22.495015	0.004788	11.020262
284.223000	7.174141	3.468253	0.002345	22.530189	0.004781	11.037493
284.243000	7.174141	3.475340	0.002340	22.576226	0.004771	11.060047
284.263000	7.174141	3.469280	0.002344	22.536858	0.004779	11.040761
284.283000	7.174141	3.466468	0.002346	22.518593	0.004783	11.031812
284.303000	7.174141	3.467646	0.002345	22.526247	0.004781	11.035562
284.323000	7.174141	3.464616	0.002347	22.506559	0.004785	11.025917
284.343000	7.174141	3.459657	0.002350	22.474347	0.004792	11.010136
284.363000	7.174141	3.461961	0.002349	22.489316	0.004789	11.017470
284.383000	7.174141	3.465140	0.002347	22.509964	0.004785	11.027585
284.403000	7.174141	3.471365	0.002343	22.550403	0.004776	11.047396
284.423000	7.174141	3.465400	0.002346	22.511652	0.004784	11.028412
284.443000	7.174141	3.471358	0.002343	22.550360	0.004776	11.047375
284.463000	7.174141	3.471850	0.002342	22.553553	0.004776	11.048939
284.483000	7.174141	3.472858	0.002342	22.560102	0.004774	11.052148
284.503000	7.174141	3.468489	0.002344	22.531723	0.004780	11.038245
284.523000	7.174141	3.473611	0.002341	22.564995	0.004773	11.054545
284.543000	7.174141	3.465561	0.002346	22.512703	0.004784	11.028927
284.563000	7.174141	3.465106	0.002347	22.509747	0.004785	11.027479
284.583000	7.174141	3.463626	0.002348	22.500133	0.004787	11.022769
284.603000	7.174141	3.469099	0.002344	22.535682	0.004779	11.040184
284.623000	7.174141	3.473973	0.002341	22.567343	0.004773	11.055695
284.643000	7.174141	3.475848	0.002340	22.579525	0.004770	11.061663
284.663000	7.174141	3.467423	0.002345	22.524797	0.004782	11.034852
284.683000	7.174141	3.471819	0.002342	22.553353	0.004776	11.048841
284.703000	7.174141	3.464542	0.002347	22.506082	0.004786	11.025684
284.723000	7.174141	3.463487	0.002348	22.499225	0.004787	11.022324
284.743000	7.174141	3.461554	0.002349	22.486672	0.004790	11.016174
284.763000	7.174141	3.462959	0.002348	22.495797	0.004788	11.020645
284.783000	7.174141	3.466323	0.002346	22.517647	0.004783	11.031349
284.803000	7.174141	3.463614	0.002348	22.500053	0.004787	11.022730
284.823000	7.174141	3.468453	0.002344	22.531486	0.004780	11.038129
284.843000	7.174141	3.461641	0.002349	22.487237	0.004790	11.016451
284.863000	7.174141	3.465187	0.002347	22.510273	0.004785	11.027736
284.883000	7.174141	3.467785	0.002345	22.527150	0.004781	11.036005
284.903000	7.174141	3.466957	0.002345	22.521772	0.004782	11.033370
284.923000	7.174141	3.470054	0.002343	22.541885	0.004778	11.043223
284.943000	7.174141	3.472282	0.002342	22.556361	0.004775	11.050315
284.963000	7.174141	3.470043	0.002343	22.541817	0.004778	11.043190
284.983000	7.174141	3.471903	0.002342	22.553902	0.004776	11.049110
285.003000	7.174141	3.464354	0.002347	22.504863	0.004786	11.025086
285.023000	7.174141	3.466001	0.002346	22.515557	0.004784	11.030325
285.043000	7.174141	3.468079	0.002345	22.529058	0.004781	11.036939
285.063000	7.174141	3.460194	0.002350	22.477834	0.004791	11.011845
285.083000	7.174141	3.470249	0.002343	22.543156	0.004778	11.043846
285.103000	7.174141	3.464358	0.002347	22.504889	0.004786	11.025099
285.123000	7.174141	3.457259	0.002352	22.458769	0.004795	11.002505
285.143000	7.174141	3.457910	0.002351	22.462996	0.004795	11.004576
285.163000	7.174141	3.459775	0.002350	22.475115	0.004792	11.010513
285.183000	7.174141	3.464897	0.002347	22.508390	0.004785	11.026814
285.203000	7.174141	3.464171	0.002347	22.503672	0.004786	11.024503
285.223000	7.174141	3.467752	0.002345	22.526936	0.004781	11.035900
285.243000	7.174141	3.465147	0.002347	22.510010	0.004785	11.027608
285.263000	7.174141	3.465979	0.002346	22.515417	0.004784	11.030256
285.283000	7.174141	3.463282	0.002348	22.497894	0.004787	11.021672
285.303000	7.174141	3.462979	0.002348	22.495926	0.004788	11.020708
285.323000	7.174141	3.464264	0.002347	22.504275	0.004786	11.024798
285.343000	7.174141	3.468409	0.002344	22.531203	0.004780	11.037990
285.363000	7.174141	3.460466	0.002350	22.479605	0.004791	11.012712
285.383000	7.174141	3.467505	0.002345	22.525328	0.004782	11.035112
285.403000	7.174141	3.463975	0.002347	22.502398	0.004786	11.023879
285.423000	7.174141	3.465324	0.002347	22.511164	0.004785	11.028173
285.443000	7.174141	3.459608	0.002350	22.474030	0.004792	11.009981
285.463000	7.174141	3.465949	0.002346	22.515222	0.004784	11.030161
285.483000	7.174141	3.466238	0.002346	22.517099	0.004783	11.031081
285.503000	7.174141	3.462675	0.002348	22.493955	0.004788	11.019742
285.523000	7.174141	3.467700	0.002345	22.526599	0.004781	11.035735
285.543000	7.174141	3.460661	0.002350	22.480868	0.004791	11.013331
285.563000	7.174141	3.472118	0.002342	22.555295	0.004775	11.049793
285.583000	7.174141	3.462902	0.002348	22.495429	0.004788	11.020464
285.603000	7.174141	3.462782	0.002348	22.494649	0.004788	11.020082
285.623000	7.174141	3.461466	0.002349	22.486100	0.004790	11.015894
285.643000	7.174141	3.470502	0.002343	22.544799	0.004778	11.044651
285.663000	7.174141	3.462355	0.002348	22.491876	0.004789	11.018724
285.683000	7.174141	3.464606	0.002347	22.506500	0.004786	11.025888
285.703000	7.174141	3.467566	0.002345	22.525728	0.004782	11.035308
285.723000	7.174141	3.464627	0.002347	22.506631	0.004785	11.025952
285.743000	7.174141	3.465945	0.002346	22.515197	0.004784	11.030149
285.763000	7.174141	3.469988	0.002343	22.541457	0.004778	11.043014
285.783000	7.174141	3.466771	0.002346	22.520558	0.004783	11.032775
285.803000	7.174141	3.464770	0.002347	22.507562	0.004785	11.026408
285.823000	7.174141	3.463334	0.002348	22.498234	0.004787	11.021838
285.843000	7.174141	3.466540	0.002346	22.519061	0.004783	11.032042
285.863000	7.174141	3.457773	0.002352	22.462111	0.004795	11.004142
285.883000	7.174141	3.464144	0.002347	22.503495	0.004786	11.024416
285.903000	7.174141	3.460108	0.002350	22.477280	0.004792	11.011573
285.923000	7.174141	3.465548	0.002346	22.512615	0.004784	11.028884
285.943000	7.174141	3.467814	0.002345	22.527336	0.004781	11.036096
285.963000	7.174141	3.466301	0.002346	22.517510	0.004783	11.031282
285.983000	7.174141	3.466545	0.002346	22.519090	0.004783	11.032056
286.003000	7.174141	3.460604	0.002350	22.480496	0.004791	11.013149
286.023000	7.174141	3.460079	0.002350	22.477086	0.004792	11.011478
286.043000	7.174141	3.463953	0.002347	22.502255	0.004786	11.023809
286.063000	7.174141	3.464996	0.002347	22.509027	0.004785	11.027126
286.083000	7.174141	3.457284	0.002352	22.458932	0.004795	11.002585
286.103000	7.174141	3.461497	0.002349	22.486297	0.004790	11.015991
286.123000	7.174141	3.465451	0.002346	22.511989	0.004784	11.028577
286.143000	7.174141	3.463929	0.002347	22.502098	0.004786	11.023732
286.163000	7.174141	3.461791	0.002349	22.488208	0.004789	11.016927
286.183000	7.174141	3.462108	0.002349	22.490270	0.004789	11.017937
286.203000	7.174141	3.458302	0.002351	22.465544	0.004794	11.005824
286.223000	7.174141	3.467307	0.002345	22.524042	0.004782	11.034482
286.243000	7.174141	3.459947	0.002350	22.476229	0.004792	11.011059
286.263000	7.174141	3.455569	0.002353	22.447793	0.004798	10.997128
286.283000	7.174141	3.462801	0.002348	22.494772	0.004788	11.020143
286.303000	7.174141	3.465415	0.002346	22.511752	0.004784	11.028461
286.323000	7.174141	3.461210	0.002349	22.484438	0.004790	11.015080
286.343000	7.174141	3.463003	0.002348	22.496083	0.004788	11.020785
286.363000	7.174141	3.463632	0.002348	22.500167	0.004787	11.022786
286.383000	7.174141	3.459671	0.002350	22.474435	0.004792	11.010180
286.403000	7.174141	3.454942	0.002353	22.443720	0.004799	10.995132
286.423000	7.174141	3.461211	0.002349	22.484441	0.004790	11.015081
286.443000	7.174141	3.456985	0.002352	22.456987	0.004796	11.001632
286.463000	7.174141	3.461758	0.002349	22.487997	0.004789	11.016824
286.483000	7.174141	3.451529	0.002356	22.421547	0.004803	10.984270
286.503000	7.174141	3.457122	0.002352	22.457878	0.004796	11.002068
286.523000	7.174141	3.460780	0.002350	22.481645	0.004791	11.013712
286.543000	7.174141	3.458981	0.002351	22.469954	0.004793	11.007984
286.563000	7.174141	3.458527	0.002351	22.467006	0.004794	11.006540
286.583000	7.174141	3.458803	0.002351	22.468800	0.004793	11.007419
286.603000	7.174141	3.464911	0.002347	22.508476	0.004785	11.026856
286.623000	7.174141	3.461067	0.002349	22.483510	0.004790	11.014625
286.643000	7.174141	3.461179	0.002349	22.484235	0.004790	11.014981
286.663000	7.174141	3.458217	0.002351	22.464990	0.004794	11.005552
286.683000	7.174141	3.455873	0.002353	22.449769	0.004797	10.998096
286.703000	7.174141	3.452937	0.002355	22.430692	0.004801	10.988750
286.723000	7.174141	3.459565	0.002350	22.473750	0.004792	11.009844
286.743000	7.174141	3.455063	0.002353	22.444502	0.004798	10.995516
286.763000	7.174141	3.457457	0.002352	22.460054	0.004795	11.003135
286.783000	7.174141	3.461890	0.002349	22.488854	0.004789	11.017243
286.803000	7.174141	3.457278	0.002352	22.458895	0.004795	11.002566
286.823000	7.174141	3.458823	0.002351	22.468929	0.004793	11.007482
286.843000	7.174141	3.457189	0.002352	22.458315	0.004796	11.002282
286.863000	7.174141	3.463314	0.002348	22.498105	0.004787	11.021776
286.883000	7.174141	3.459839	0.002350	22.475529	0.004792	11.010716
286.903000	7.174141	3.461894	0.002349	22.488877	0.004789	11.017254
286.923000	7.174141	3.460839	0.002349	22.482024	0.004791	11.013898
286.943000	7.174141	3.457506	0.002352	22.460371	0.004795	11.003290
286.963000	7.174141	3.457735	0.002352	22.461859	0.004795	11.004019
286.983000	7.174141	3.459153	0.002351	22.471074	0.004793	11.008533
287.003000	7.174141	3.459529	0.002350	22.473519	0.004792	11.009731
287.023000	7.174141	3.465579	0.002346	22.512815	0.004784	11.028982
287.043000	7.174141	3.465620	0.002346	22.513086	0.004784	11.029115
287.063000	7.174141	3.460638	0.002350	22.480719	0.004791	11.013258
287.083000	7.174141	3.460786	0.002350	22.481682	0.004791	11.013730
287.103000	7.174141	3.458529	0.002351	22.467018	0.004794	11.006546
287.123000	7.174141	3.462802	0.002348	22.494780	0.004788	11.020147
287.143000	7.174141	3.458556	0.002351	22.467198	0.004794	11.006634
287.163000	7.174141	3.463118	0.002348	22.496828	0.004788	11.021150
287.183000	7.174141	3.456223	0.002353	22.452040	0.004797	10.999208
287.203000	7.174141	3.458401	0.002351	22.466190	0.004794	11.006140
287.223000	7.174141	3.464234	0.002347	22.504080	0.004786	11.024703
287.243000	7.174141	3.465411	0.002346	22.511724	0.004784	11.028447
287.263000	7.174141	3.460923	0.002349	22.482570	0.004790	11.014165
287.283000	7.174141	3.460119	0.002350	22.477346	0.004792	11.011606
287.303000	7.174141	3.461741	0.002349	22.487885	0.004789	11.016769
287.323000	7.174141	3.461576	0.002349	22.486814	0.004790	11.016244
287.343000	7.174141	3.458545	0.002351	22.467126	0.004794	11.006599
287.363000	7.174141	3.455568	0.002353	22.447787	0.004798	10.997125
287.383000	7.174141	3.460081	0.002350	22.477100	0.004792	11.011485
287.403000	7.174141	3.452746	0.002355	22.429456	0.004802	10.988144
287.423000	7.174141	3.461131	0.002349	22.483924	0.004790	11.014828
287.443000	7.174141	3.459987	0.002350	22.476492	0.004792	11.011187
287.463000	7.174141	3.461092	0.002349	22.483670	0.004790	11.014704
287.483000	7.174141	3.456573	0.002352	22.454316	0.004796	11.000323
287.503000	7.174141	3.465704	0.002346	22.513632	0.004784	11.029382
287.523000	7.174141	3.462123	0.002349	22.490368	0.004789	11.017985
287.543000	7.174141	3.454165	0.002354	22.438670	0.004800	10.992658
287.563000	7.174141	3.460242	0.002350	22.478149	0.004791	11.011999
287.583000	7.174141	3.461237	0.002349	22.484612	0.004790	11.015165
287.603000	7.174141	3.455197	0.002353	22.445376	0.004798	10.995944
287.623000	7.174141	3.459805	0.002350	22.475309	0.004792	11.010608
287.643000	7.174141	3.452439	0.002355	22.427456	0.004802	10.987165
287.663000	7.174141	3.455598	0.002353	22.447981	0.004798	10.997220
287.683000	7.174141	3.462762	0.002348	22.494520	0.004788	11.020019
287.703000	7.174141	3.459109	0.002351	22.470785	0.004793	11.008392
287.723000	7.174141	3.453902	0.002354	22.436962	0.004800	10.991822
287.743000	7.174141	3.457642	0.002352	22.461260	0.004795	11.003725
287.763000	7.174141	3.458827	0.002351	22.468954	0.004793	11.007495
287.783000	7.174141	3.457239	0.002352	22.458638	0.004795	11.002441
287.803000	7.174141	3.455021	0.002353	22.444231	0.004798	10.995383
287.823000	7.174141	3.456458	0.002352	22.453568	0.004797	10.999957
287.843000	7.174141	3.457401	0.002352	22.459692	0.004795	11.002957
287.863000	7.174141	3.461040	0.002349	22.483330	0.004790	11.014537
287.883000	7.174141	3.454222	0.002354	22.439044	0.004800	10.992842
287.903000	7.174141	3.454170	0.002354	22.438701	0.004800	10.992674
287.923000	7.174141	3.454772	0.002354	22.442611	0.004799	10.994589
287.943000	7.174141	3.455175	0.002353	22.445230	0.004798	10.995872
287.963000	7.174141	3.458311	0.002351	22.465601	0.004794	11.005852
287.983000	7.174141	3.455951	0.002353	22.450272	0.004797	10.998342
288.003000	7.174141	3.458214	0.002351	22.464973	0.004794	11.005544
288.023000	7.174141	3.458993	0.002351	22.470031	0.004793	11.008022
288.043000	7.174141	3.455375	0.002353	22.446533	0.004798	10.996510
288.063000	7.174141	3.462222	0.002349	22.491007	0.004789	11.018298
288.083000	7.174141	3.455072	0.002353	22.444565	0.004798	10.995546
288.103000	7.174141	3.455589	0.002353	22.447918	0.004798	10.997189
288.123000	7.174141	3.454468	0.002354	22.440638	0.004799	10.993622
288.143000	7.174141	3.457064	0.002352	22.457504	0.004796	11.001885
288.163000	7.174141	3.453980	0.002354	22.437470	0.004800	10.992071
288.183000	7.174141	3.454187	0.002354	22.438813	0.004800	10.992728
288.203000	7.174141	3.453506	0.002354	22.434388	0.004800	10.990561
288.223000	7.174141	3.459299	0.002351	22.472022	0.004793	11.008997
288.243000	7.174141	3.459219	0.002351	22.471502	0.004793	11.008743
288.263000	7.174141	3.455678	0.002353	22.448498	0.004798	10.997473
288.283000	7.174141	3.453288	0.002354	22.432974	0.004801	10.989868
288.303000	7.174141	3.452941	0.002355	22.430718	0.004801	10.988763
288.323000	7.174141	3.459278	0.002351	22.471888	0.004793	11.008932
288.343000	7.174141	3.457879	0.002351	22.462796	0.004795	11.004478
288.363000	7.174141	3.461502	0.002349	22.486332	0.004790	11.016008
288.383000	7.174141	3.459864	0.002350	22.475692	0.004792	11.010795
288.403000	7.174141	3.461457	0.002349	22.486037	0.004790	11.015864
288.423000	7.174141	3.463116	0.002348	22.496820	0.004788	11.021146
288.443000	7.174141	3.460772	0.002350	22.481593	0.004791	11.013686
288.463000	7.174141	3.452932	0.002355	22.430658	0.004801	10.988733
288.483000	7.174141	3.457101	0.002352	22.457744	0.004796	11.002003
288.503000	7.174141	3.452382	0.002355	22.427088	0.004802	10.986984
288.523000	7.174141	3.459058	0.002351	22.470454	0.004793	11.008229
288.543000	7.174141	3.454951	0.002353	22.443777	0.004799	10.995160
288.563000	7.174141	3.456794	0.002352	22.455750	0.004796	11.001026
288.583000	7.174141	3.463920	0.002347	22.502041	0.004786	11.023704
288.603000	7.174141	3.461675	0.002349	22.487454	0.004789	11.016558
288.623000	7.174141	3.460592	0.002350	22.480422	0.004791	11.013113
288.643000	7.174141	3.455526	0.002353	22.447510	0.004798	10.996989
288.663000	7.174141	3.460778	0.002350	22.481630	0.004791	11.013705
288.683000	7.174141	3.459786	0.002350	22.475184	0.004792	11.010546
288.703000	7.174141	3.461499	0.002349	22.486315	0.004790	11.015999
288.723000	7.174141	3.455946	0.002353	22.450240	0.004797	10.998327
288.743000	7.174141	3.455406	0.002353	22.446730	0.004798	10.996607
288.763000	7.174141	3.461522	0.002349	22.486460	0.004790	11.016071
288.783000	7.174141	3.457612	0.002352	22.461060	0.004795	11.003627
288.803000	7.174141	3.458186	0.002351	22.464793	0.004794	11.005456
288.823000	7.174141	3.463498	0.002348	22.499299	0.004787	11.022360
288.843000	7.174141	3.458750	0.002351	22.468457	0.004793	11.007251
288.863000	7.174141	3.456296	0.002353	22.452511	0.004797	10.999439
288.883000	7.174141	3.458212	0.002351	22.464961	0.004794	11.005538
288.903000	7.174141	3.458857	0.002351	22.469151	0.004793	11.007591
288.923000	7.174141	3.460324	0.002350	22.478683	0.004791	11.012261
288.943000	7.174141	3.455442	0.002353	22.446964	0.004798	10.996722
288.963000	7.174141	3.459475	0.002350	22.473167	0.004792	11.009559
288.983000	7.174141	3.453567	0.002354	22.434788	0.004800	10.990757
289.003000	7.174141	3.457943	0.002351	22.463210	0.004794	11.004681
289.023000	7.174141	3.459977	0.002350	22.476426	0.004792	11.011155
289.043000	7.174141	3.460031	0.002350	22.476775	0.004792	11.011326
289.063000	7.174141	3.465436	0.002346	22.511889	0.004784	11.028528
289.083000	7.174141	3.455392	0.002353	22.446641	0.004798	10.996564
289.103000	7.174141	3.461544	0.002349	22.486603	0.004790	11.016141
289.123000	7.174141	3.460371	0.002350	22.478988	0.004791	11.012410
289.143000	7.174141	3.456266	0.002353	22.452317	0.004797	10.999344
289.163000	7.174141	3.456770	0.002352	22.455596	0.004796	11.000950
289.183000	7.174141	3.456059	0.002353	22.450977	0.004797	10.998688
289.203000	7.174141	3.459500	0.002350	22.473330	0.004792	11.009638
289.223000	7.174141	3.451767	0.002356	22.423095	0.004803	10.985028
289.243000	7.174141	3.454063	0.002354	22.438010	0.004800	10.992335
289.263000	7.174141	3.454142	0.002354	22.438524	0.004800	10.992587
289.283000	7.174141	3.457713	0.002352	22.461720	0.004795	11.003950
289.303000	7.174141	3.459985	0.002350	22.476481	0.004792	11.011182
289.323000	7.174141	3.459751	0.002350	22.474961	0.004792	11.010437
289.343000	7.174141	3.457382	0.002352	22.459569	0.004795	11.002897
289.363000	7.174141	3.455905	0.002353	22.449975	0.004797	10.998197
289.383000	7.174141	3.460347	0.002350	22.478831	0.004791	11.012333
289.403000	7.174141	3.457819	0.002351	22.462411	0.004795	11.004289
289.423000	7.174141	3.458352	0.002351	22.465872	0.004794	11.005985
289.443000	7.174141	3.462417	0.002348	22.492275	0.004788	11.018920
289.463000	7.174141	3.462990	0.002348	22.495997	0.004788	11.020743
289.483000	7.174141	3.455274	0.002353	22.445876	0.004798	10.996189
289.503000	7.174141	3.457608	0.002352	22.461034	0.004795	11.003614
289.523000	7.174141	3.457950	0.002351	22.463259	0.004794	11.004705
289.543000	7.174141	3.452749	0.002355	22.429473	0.004802	10.988153
289.563000	7.174141	3.451649	0.002356	22.422326	0.004803	10.984652
289.583000	7.174141	3.455309	0.002353	22.446104	0.004798	10.996301
289.603000	7.174141	3.456987	0.002352	22.457004	0.004796	11.001640
289.623000	7.174141	3.461799	0.002349	22.488262	0.004789	11.016954
289.643000	7.174141	3.458234	0.002351	22.465101	0.004794	11.005607
289.663000	7.174141	3.457892	0.002351	22.462885	0.004795	11.004521
289.683000	7.174141	3.454590	0.002354	22.441435	0.004799	10.994013
289.703000	7.174141	3.456212	0.002353	22.451971	0.004797	10.999175
289.723000	7.174141	3.458911	0.002351	22.469503	0.004793	11.007763
289.743000	7.174141	3.456248	0.002353	22.452200	0.004797	10.999287
289.763000	7.174141	3.455557	0.002353	22.447713	0.004798	10.997088
289.783000	7.174141	3.458220	0.002351	22.465016	0.004794	11.005565
289.803000	7.174141	3.453707	0.002354	22.435696	0.004800	10.991202
289.823000	7.174141	3.459091	0.002351	22.470674	0.004793	11.008337
289.843000	7.174141	3.455277	0.002353	22.445896	0.004798	10.996198
289.863000	7.174141	3.458792	0.002351	22.468732	0.004793	11.007385
289.883000	7.174141	3.458202	0.002351	22.464898	0.004794	11.005508
289.903000	7.174141	3.458354	0.002351	22.465881	0.004794	11.005989
289.923000	7.174141	3.458914	0.002351	22.469523	0.004793	11.007773
289.943000	7.174141	3.459153	0.002351	22.471071	0.004793	11.008531
289.963000	7.174141	3.452717	0.002355	22.429264	0.004802	10.988050
289.983000	7.174141	3.458196	0.002351	22.464859	0.004794	11.005488
290.003000	7.174141	3.455189	0.002353	22.445325	0.004798	10.995919
290.023000	7.174141	3.461234	0.002349	22.484595	0.004790	11.015157
290.043000	7.174141	3.456573	0.002352	22.454313	0.004796	11.000322
290.063000	7.174141	3.456360	0.002352	22.452931	0.004797	10.999645
290.083000	7.174141	3.456175	0.002353	22.451728	0.004797	10.999056
290.103000	7.174141	3.460929	0.002349	22.482613	0.004790	11.014186
290.123000	7.174141	3.456232	0.002353	22.452097	0.004797	10.999236
290.143000	7.174141	3.458258	0.002351	22.465261	0.004794	11.005685
290.163000	7.174141	3.462873	0.002348	22.495240	0.004788	11.020372
290.183000	7.174141	3.453620	0.002354	22.435128	0.004800	10.990923
290.203000	7.174141	3.455963	0.002353	22.450352	0.004797	10.998381
290.223000	7.174141	3.453910	0.002354	22.437016	0.004800	10.991848
290.243000	7.174141	3.451441	0.002356	22.420975	0.004803	10.983990
290.263000	7.174141	3.449719	0.002357	22.409787	0.004806	10.978509
290.283000	7.174141	3.452964	0.002355	22.430869	0.004801	10.988837
290.303000	7.174141	3.447539	0.002358	22.395629	0.004809	10.971573
290.323000	7.174141	3.458556	0.002351	22.467195	0.004794	11.006633
290.343000	7.174141	3.451175	0.002356	22.419247	0.004804	10.983143
290.363000	7.174141	3.460253	0.002350	22.478217	0.004791	11.012032
290.383000	7.174141	3.458415	0.002351	22.466278	0.004794	11.006184
290.403000	7.174141	3.453155	0.002355	22.432109	0.004801	10.989444
290.423000	7.174141	3.453621	0.002354	22.435134	0.004800	10.990926
290.443000	7.174141	3.456654	0.002352	22.454839	0.004796	11.000579
290.463000	7.174141	3.456272	0.002353	22.452357	0.004797	10.999364
290.483000	7.174141	3.453591	0.002354	22.434939	0.004800	10.990831
290.503000	7.174141	3.458048	0.002351	22.463893	0.004794	11.005015
290.523000	7.174141	3.459067	0.002351	22.470517	0.004793	11.008260
290.543000	7.174141	3.463145	0.002348	22.497008	0.004787	11.021238
290.563000	7.174141	3.460815	0.002350	22.481867	0.004791	11.013821
290.583000	7.174141	3.460786	0.002350	22.481685	0.004791	11.013731
290.603000	7.174141	3.462424	0.002348	22.492321	0.004788	11.018942
290.623000	7.174141	3.462678	0.002348	22.493975	0.004788	11.019752
290.643000	7.174141	3.462852	0.002348	22.495100	0.004788	11.020303
290.663000	7.174141	3.459638	0.002350	22.474221	0.004792	11.010075
290.683000	7.174141	3.458670	0.002351	22.467935	0.004794	11.006995
290.703000	7.174141	3.461684	0.002349	22.487517	0.004789	11.016588
290.723000	7.174141	3.464736	0.002347	22.507342	0.004785	11.026301
290.743000	7.174141	3.461471	0.002349	22.486129	0.004790	11.015908
290.763000	7.174141	3.462466	0.002348	22.492598	0.004788	11.019078
290.783000	7.174141	3.464052	0.002347	22.502898	0.004786	11.024123
290.803000	7.174141	3.463122	0.002348	22.496857	0.004788	11.021164
290.823000	7.174141	3.456882	0.002352	22.456318	0.004796	11.001304
290.843000	7.174141	3.452795	0.002355	22.429773	0.004801	10.988300
290.863000	7.174141	3.458716	0.002351	22.468232	0.004793	11.007141
290.883000	7.174141	3.458089	0.002351	22.464164	0.004794	11.005148
290.903000	7.174141	3.453923	0.002354	22.437096	0.004800	10.991887
290.923000	7.174141	3.456052	0.002353	22.450932	0.004797	10.998665
290.943000	7.174141	3.457593	0.002352	22.460943	0.004795	11.003570
290.963000	7.174141	3.461434	0.002349	22.485892	0.004790	11.015792
290.983000	7.174141	3.459201	0.002351	22.471388	0.004793	11.008687
291.003000	7.174141	3.453091	0.002355	22.431692	0.004801	10.989240
291.023000	7.174141	3.455601	0.002353	22.448001	0.004798	10.997230
291.043000	7.174141	3.457937	0.002351	22.463176	0.004795	11.004664
291.063000	7.174141	3.461114	0.002349	22.483815	0.004790	11.014775
291.083000	7.174141	3.454184	0.002354	22.438793	0.004800	10.992718
291.103000	7.174141	3.458476	0.002351	22.466675	0.004794	11.006378
291.123000	7.174141	3.451177	0.002356	22.419262	0.004804	10.983150
291.143000	7.174141	3.450045	0.002357	22.411907	0.004805	10.979547
291.163000	7.174141	3.452496	0.002355	22.427827	0.004802	10.987347
291.183000	7.174141	3.458519	0.002351	22.466955	0.004794	11.006515
291.203000	7.174141	3.458344	0.002351	22.465815	0.004794	11.005957
291.223000	7.174141	3.459422	0.002350	22.472822	0.004792	11.009389
291.243000	7.174141	3.458675	0.002351	22.467969	0.004794	11.007012
291.263000	7.174141	3.459570	0.002350	22.473781	0.004792	11.009859
291.283000	7.174141	3.456671	0.002352	22.454953	0.004796	11.000635
291.303000	7.174141	3.459317	0.002351	22.472142	0.004793	11.009056
291.323000	7.174141	3.463651	0.002348	22.500290	0.004787	11.022846
291.343000	7.174141	3.454303	0.002354	22.439569	0.004799	10.993099
291.363000	7.174141	3.456136	0.002353	22.451477	0.004797	10.998933
291.383000	7.174141	3.456533	0.002352	22.454051	0.004796	11.000193
291.403000	7.174141	3.457084	0.002352	22.457635	0.004796	11.001949
291.423000	7.174141	3.458848	0.002351	22.469094	0.004793	11.007563
291.443000	7.174141	3.455942	0.002353	22.450217	0.004797	10.998315
291.463000	7.174141	3.451989	0.002355	22.424534	0.004803	10.985733
291.483000	7.174141	3.450955	0.002356	22.417816	0.004804	10.982442
291.503000	7.174141	3.453458	0.002354	22.434080	0.004801	10.990410
291.523000	7.174141	3.454130	0.002354	22.438441	0.004800	10.992546
291.543000	7.174141	3.454976	0.002353	22.443942	0.004798	10.995241
291.563000	7.174141	3.454371	0.002354	22.440009	0.004799	10.993315
291.583000	7.174141	3.457256	0.002352	22.458749	0.004795	11.002495
291.603000	7.174141	3.454306	0.002354	22.439587	0.004799	10.993107
291.623000	7.174141	3.452647	0.002355	22.428807	0.004802	10.987827
291.643000	7.174141	3.459639	0.002350	22.474233	0.004792	11.010080
291.663000	7.174141	3.455779	0.002353	22.449158	0.004797	10.997796
291.683000	7.174141	3.455908	0.002353	22.449995	0.004797	10.998206
291.703000	7.174141	3.457540	0.002352	22.460594	0.004795	11.003399
291.723000	7.174141	3.454229	0.002354	22.439084	0.004800	10.992861
291.743000	7.174141	3.450852	0.002356	22.417151	0.004804	10.982116
291.763000	7.174141	3.458927	0.002351	22.469606	0.004793	11.007814
291.783000	7.174141	3.455293	0.002353	22.445999	0.004798	10.996249
291.803000	7.174141	3.454112	0.002354	22.438324	0.004800	10.992489
291.823000	7.174141	3.465147	0.002347	22.510010	0.004785	11.027608
291.843000	7.174141	3.463674	0.002348	22.500444	0.004787	11.022922
291.863000	7.174141	3.457363	0.002352	22.459443	0.004795	11.002835
291.883000	7.174141	3.458580	0.002351	22.467352	0.004794	11.006710
291.903000	7.174141	3.458860	0.002351	22.469169	0.004793	11.007600
291.923000	7.174141	3.457538	0.002352	22.460583	0.004795	11.003393
291.943000	7.174141	3.455053	0.002353	22.444442	0.004798	10.995486
291.963000	7.174141	3.457234	0.002352	22.458609	0.004795	11.002427
291.983000	7.174141	3.461965	0.002349	22.489342	0.004789	11.017483
292.003000	7.174141	3.454795	0.002353	22.442766	0.004799	10.994665
292.023000	7.174141	3.464122	0.002347	22.503352	0.004786	11.024346
292.043000	7.174141	3.460112	0.002350	22.477306	0.004792	11.011586
292.063000	7.174141	3.456519	0.002352	22.453962	0.004796	11.000150
292.083000	7.174141	3.456281	0.002353	22.452417	0.004797	10.999393
292.103000	7.174141	3.451847	0.002355	22.423612	0.004803	10.985281
292.123000	7.174141	3.453996	0.002354	22.437576	0.004800	10.992122
292.143000	7.174141	3.455281	0.002353	22.445919	0.004798	10.996210
292.163000	7.174141	3.458819	0.002351	22.468903	0.004793	11.007469
292.183000	7.174141	3.458062	0.002351	22.463987	0.004794	11.005061
292.203000	7.174141	3.458712	0.002351	22.468209	0.004793	11.007129
292.223000	7.174141	3.459856	0.002350	22.475638	0.004792	11.010769
292.243000	7.174141	3.460728	0.002350	22.481302	0.004791	11.013544
292.263000	7.174141	3.465151	0.002347	22.510036	0.004785	11.027620
292.283000	7.174141	3.458468	0.002351	22.466627	0.004794	11.006354
292.303000	7.174141	3.460549	0.002350	22.480142	0.004791	11.012976
292.323000	7.174141	3.457553	0.002352	22.460677	0.004795	11.003440
292.343000	7.174141	3.457074	0.002352	22.457567	0.004796	11.001916
292.363000	7.174141	3.453350	0.002354	22.433377	0.004801	10.990065
292.383000	7.174141	3.454666	0.002354	22.441923	0.004799	10.994252
292.403000	7.174141	3.454313	0.002354	22.439629	0.004799	10.993128
292.423000	7.174141	3.454376	0.002354	22.440044	0.004799	10.993331
292.443000	7.174141	3.458698	0.002351	22.468120	0.004793	11.007086
292.463000	7.174141	3.457014	0.002352	22.457181	0.004796	11.001727
292.483000	7.174141	3.450846	0.002356	22.417108	0.004804	10.982095
292.503000	7.174141	3.460468	0.002350	22.479614	0.004791	11.012717
292.523000	7.174141	3.452432	0.002355	22.427410	0.004802	10.987142
292.543000	7.174141	3.458206	0.002351	22.464924	0.004794	11.005520
292.563000	7.174141	3.452755	0.002355	22.429510	0.004801	10.988171
292.583000	7.174141	3.459547	0.002350	22.473636	0.004792	11.009788
292.603000	7.174141	3.457839	0.002351	22.462536	0.004795	11.004350
292.623000	7.174141	3.460851	0.002349	22.482102	0.004791	11.013935
292.643000	7.174141	3.458569	0.002351	22.467281	0.004794	11.006675
292.663000	7.174141	3.457733	0.002352	22.461851	0.004795	11.004015
292.683000	7.174141	3.460514	0.002350	22.479917	0.004791	11.012865
292.703000	7.174141	3.456333	0.002352	22.452757	0.004797	10.999559
292.723000	7.174141	3.450901	0.002356	22.417465	0.004804	10.982270
292.743000	7.174141	3.455120	0.002353	22.444873	0.004798	10.995697
292.763000	7.174141	3.456054	0.002353	22.450943	0.004797	10.998671
292.783000	7.174141	3.454467	0.002354	22.440632	0.004799	10.993620
292.803000	7.174141	3.458008	0.002351	22.463636	0.004794	11.004889
292.823000	7.174141	3.457106	0.002352	22.457775	0.004796	11.002018
292.843000	7.174141	3.453348	0.002354	22.433366	0.004801	10.990060
292.863000	7.174141	3.452661	0.002355	22.428901	0.004802	10.987873
292.883000	7.174141	3.455941	0.002353	22.450206	0.004797	10.998310
292.903000	7.174141	3.451833	0.002355	22.423520	0.004803	10.985237
292.923000	7.174141	3.455403	0.002353	22.446710	0.004798	10.996597
292.943000	7.174141	3.454729	0.002354	22.442334	0.004799	10.994454
292.963000	7.174141	3.454812	0.002353	22.442874	0.004799	10.994718
292.983000	7.174141	3.453939	0.002354	22.437202	0.004800	10.991939
293.003000	7.174141	3.446556	0.002359	22.389243	0.004810	10.968444
293.023000	7.174141	3.449327	0.002357	22.407245	0.004806	10.977264
293.043000	7.174141	3.450355	0.002356	22.413923	0.004805	10.980535
293.063000	7.174141	3.454000	0.002354	22.437599	0.004800	10.992134
293.083000	7.174141	3.456956	0.002352	22.456798	0.004796	11.001539
293.103000	7.174141	3.451728	0.002356	22.422838	0.004803	10.984902
293.123000	7.174141	3.446933	0.002359	22.391693	0.004809	10.969645
293.143000	7.174141	3.450054	0.002357	22.411967	0.004805	10.979577
293.163000	7.174141	3.450767	0.002356	22.416597	0.004804	10.981845
293.183000	7.174141	3.454459	0.002354	22.440581	0.004799	10.993594
293.203000	7.174141	3.451084	0.002356	22.418653	0.004804	10.982852
293.223000	7.174141	3.450653	0.002356	22.415857	0.004804	10.981482
293.243000	7.174141	3.447763	0.002358	22.397080	0.004808	10.972284
293.263000	7.174141	3.450241	0.002357	22.413178	0.004805	10.980170
293.283000	7.174141	3.457077	0.002352	22.457587	0.004796	11.001926
293.303000	7.174141	3.455798	0.002353	22.449281	0.004797	10.997857
293.323000	7.174141	3.444691	0.002360	22.377126	0.004812	10.962508
293.343000	7.174141	3.452858	0.002355	22.430178	0.004801	10.988498
293.363000	7.174141	3.447978	0.002358	22.398477	0.004808	10.972968
293.383000	7.174141	3.451119	0.002356	22.418882	0.004804	10.982964
293.403000	7.174141	3.452551	0.002355	22.428184	0.004802	10.987522
293.423000	7.174141	3.446132	0.002359	22.386489	0.004810	10.967095
293.443000	7.174141	3.451029	0.002356	22.418296	0.004804	10.982677
293.463000	7.174141	3.456154	0.002353	22.451591	0.004797	10.998989
293.483000	7.174141	3.452414	0.002355	22.427296	0.004802	10.987086
293.503000	7.174141	3.447260	0.002358	22.393813	0.004809	10.970683
293.523000	7.174141	3.452374	0.002355	22.427036	0.004802	10.986959
293.543000	7.174141	3.450878	0.002356	22.417317	0.004804	10.982197
293.563000	7.174141	3.452089	0.002355	22.425183	0.004802	10.986051
293.583000	7.174141	3.451444	0.002356	22.420995	0.004803	10.984000
293.603000	7.174141	3.460511	0.002350	22.479897	0.004791	11.012855
293.623000	7.174141	3.452578	0.002355	22.428359	0.004802	10.987607
293.643000	7.174141	3.453289	0.002354	22.432980	0.004801	10.989871
293.663000	7.174141	3.451997	0.002355	22.424586	0.004803	10.985758
293.683000	7.174141	3.447302	0.002358	22.394090	0.004809	10.970819
293.703000	7.174141	3.450652	0.002356	22.415848	0.004804	10.981478
293.723000	7.174141	3.451219	0.002356	22.419536	0.004804	10.983285
293.743000	7.174141	3.450311	0.002356	22.413638	0.004805	10.980395
293.763000	7.174141	3.449304	0.002357	22.407094	0.004806	10.977189
293.783000	7.174141	3.454071	0.002354	22.438058	0.004800	10.992359
293.803000	7.174141	3.451525	0.002356	22.421518	0.004803	10.984256
293.823000	7.174141	3.454464	0.002354	22.440612	0.004799	10.993610
293.843000	7.174141	3.452937	0.002355	22.430695	0.004801	10.988752
293.863000	7.174141	3.449903	0.002357	22.410981	0.004805	10.979094
293.883000	7.174141	3.451329	0.002356	22.420250	0.004803	10.983634
293.903000	7.174141	3.461738	0.002349	22.487865	0.004789	11.016759
293.923000	7.174141	3.454374	0.002354	22.440029	0.004799	10.993324
293.943000	7.174141	3.453331	0.002354	22.433254	0.004801	10.990005
293.963000	7.174141	3.462505	0.002348	22.492847	0.004788	11.019199
293.983000	7.174141	3.465112	0.002347	22.509781	0.004785	11.027496
294.003000	7.174141	3.458504	0.002351	22.466858	0.004794	11.006468
294.023000	7.174141	3.451769	0.002356	22.423109	0.004803	10.985035
294.043000	7.174141	3.455637	0.002353	22.448235	0.004798	10.997344
294.063000	7.174141	3.455843	0.002353	22.449569	0.004797	10.997998
294.083000	7.174141	3.458501	0.002351	22.466838	0.004794	11.006458
294.103000	7.174141	3.454894	0.002353	22.443405	0.004799	10.994978
294.123000	7.174141	3.453546	0.002354	22.434648	0.004800	10.990688
294.143000	7.174141	3.458462	0.002351	22.466587	0.004794	11.006335
294.163000	7.174141	3.453610	0.002354	22.435062	0.004800	10.990891
294.183000	7.174141	3.452375	0.002355	22.427042	0.004802	10.986962
294.203000	7.174141	3.454727	0.002354	22.442320	0.004799	10.994447
294.223000	7.174141	3.455888	0.002353	22.449866	0.004797	10.998143
294.243000	7.174141	3.452739	0.002355	22.429404	0.004802	10.988119
294.263000	7.174141	3.449958	0.002357	22.411344	0.004805	10.979272
294.283000	7.174141	3.448504	0.002358	22.401896	0.004807	10.974643
294.303000	7.174141	3.458957	0.002351	22.469803	0.004793	11.007910
294.323000	7.174141	3.455223	0.002353	22.445542	0.004798	10.996025
294.343000	7.174141	3.456584	0.002352	22.454385	0.004796	11.000357
294.363000	7.174141	3.453144	0.002355	22.432040	0.004801	10.989411
294.383000	7.174141	3.448584	0.002358	22.402413	0.004807	10.974896
294.403000	7.174141	3.451259	0.002356	22.419790	0.004804	10.983409
294.423000	7.174141	3.450770	0.002356	22.416617	0.004804	10.981855
294.443000	7.174141	3.450729	0.002356	22.416348	0.004804	10.981723
294.463000	7.174141	3.455036	0.002353	22.444328	0.004798	10.995430
294.483000	7.174141	3.450965	0.002356	22.417885	0.004804	10.982476
294.503000	7.174141	3.449318	0.002357	22.407183	0.004806	10.977233
294.523000	7.174141	3.451265	0.002356	22.419833	0.004804	10.983430
294.543000	7.174141	3.455848	0.002353	22.449603	0.004797	10.998015
294.563000	7.174141	3.448273	0.002358	22.400396	0.004808	10.973908
294.583000	7.174141	3.449918	0.002357	22.411081	0.004805	10.979143
294.603000	7.174141	3.457150	0.002352	22.458064	0.004796	11.002159
294.623000	7.174141	3.449267	0.002357	22.406851	0.004806	10.977070
294.643000	7.174141	3.459398	0.002350	22.472667	0.004793	11.009314
294.663000	7.174141	3.451343	0.002356	22.420336	0.004803	10.983676
294.683000	7.174141	3.452800	0.002355	22.429804	0.004801	10.988315
294.703000	7.174141	3.453021	0.002355	22.431238	0.004801	10.989017
294.723000	7.174141	3.449666	0.002357	22.409445	0.004806	10.978341
294.743000	7.174141	3.452573	0.002355	22.428327	0.004802	10.987592
294.763000	7.174141	3.449010	0.002357	22.405180	0.004807	10.976252
294.783000	7.174141	3.452547	0.002355	22.428159	0.004802	10.987509
294.803000	7.174141	3.457057	0.002352	22.457458	0.004796	11.001863
294.823000	7.174141	3.455986	0.002353	22.450500	0.004797	10.998454
294.843000	7.174141	3.449814	0.002357	22.410407	0.004805	10.978813
294.863000	7.174141	3.449837	0.002357	22.410559	0.004805	10.978887
294.883000	7.174141	3.451417	0.002356	22.420821	0.004803	10.983914
294.903000	7.174141	3.457262	0.002352	22.458789	0.004795	11.002515
294.923000	7.174141	3.453846	0.002354	22.436596	0.004800	10.991642
294.943000	7.174141	3.453499	0.002354	22.434343	0.004800	10.990538
294.963000	7.174141	3.454379	0.002354	22.440058	0.004799	10.993338
294.983000	7.174141	3.448384	0.002358	22.401119	0.004807	10.974262
295.003000	7.174141	3.451543	0.002356	22.421635	0.004803	10.984313
295.023000	7.174141	3.451744	0.002356	22.422940	0.004803	10.984953
295.043000	7.174141	3.455393	0.002353	22.446650	0.004798	10.996568
295.063000	7.174141	3.453646	0.002354	22.435297	0.004800	10.991006
295.083000	7.174141	3.456915	0.002352	22.456535	0.004796	11.001411
295.103000	7.174141	3.458067	0.002351	22.464019	0.004794	11.005077
295.123000	7.174141	3.444085	0.002361	22.373191	0.004813	10.960580
295.143000	7.174141	3.454470	0.002354	22.440655	0.004799	10.993631
295.163000	7.174141	3.453606	0.002354	22.435037	0.004800	10.990878
295.183000	7.174141	3.452246	0.002355	22.426202	0.004802	10.986550
295.203000	7.174141	3.455593	0.002353	22.447947	0.004798	10.997203
295.223000	7.174141	3.447404	0.002358	22.394752	0.004809	10.971143
295.243000	7.174141	3.450184	0.002357	22.412807	0.004805	10.979988
295.263000	7.174141	3.450290	0.002356	22.413498	0.004805	10.980327
295.283000	7.174141	3.453060	0.002355	22.431492	0.004801	10.989142
295.303000	7.174141	3.446398	0.002359	22.388214	0.004810	10.967940
295.323000	7.174141	3.455434	0.002353	22.446913	0.004798	10.996697
295.343000	7.174141	3.461341	0.002349	22.485286	0.004790	11.015496
295.363000	7.174141	3.455308	0.002353	22.446099	0.004798	10.996298
295.383000	7.174141	3.456916	0.002352	22.456541	0.004796	11.001413
295.403000	7.174141	3.452624	0.002355	22.428661	0.004802	10.987755
295.423000	7.174141	3.457309	0.002352	22.459092	0.004795	11.002663
295.443000	7.174141	3.455659	0.002353	22.448375	0.004798	10.997413
295.463000	7.174141	3.452981	0.002355	22.430978	0.004801	10.988890
295.483000	7.174141	3.455316	0.002353	22.446147	0.004798	10.996322
295.503000	7.174141	3.454198	0.002354	22.438887	0.004800	10.992765
295.523000	7.174141	3.447094	0.002359	22.392736	0.004809	10.970155
295.543000	7.174141	3.452327	0.002355	22.426731	0.004802	10.986809
295.563000	7.174141	3.450967	0.002356	22.417896	0.004804	10.982481
295.583000	7.174141	3.449923	0.002357	22.411116	0.004805	10.979160
295.603000	7.174141	3.452868	0.002355	22.430244	0.004801	10.988530
295.623000	7.174141	3.452781	0.002355	22.429681	0.004801	10.988255
295.643000	7.174141	3.456168	0.002353	22.451686	0.004797	10.999035
295.663000	7.174141	3.454777	0.002354	22.442648	0.004799	10.994607
295.683000	7.174141	3.449434	0.002357	22.407940	0.004806	10.977604
295.703000	7.174141	3.452691	0.002355	22.429098	0.004802	10.987969
295.723000	7.174141	3.450090	0.002357	22.412201	0.004805	10.979691
295.743000	7.174141	3.456591	0.002352	22.454428	0.004796	11.000378
295.763000	7.174141	3.459113	0.002351	22.470814	0.004793	11.008406
295.783000	7.174141	3.459536	0.002350	22.473561	0.004792	11.009752
295.803000	7.174141	3.468301	0.002345	22.530498	0.004781	11.037645
295.823000	7.174141	3.463637	0.002348	22.500202	0.004787	11.022803
295.843000	7.174141	3.459508	0.002350	22.473379	0.004792	11.009662
295.863000	7.174141	3.457194	0.002352	22.458346	0.004796	11.002298
295.883000	7.174141	3.455697	0.002353	22.448621	0.004798	10.997533
295.903000	7.174141	3.455797	0.002353	22.449272	0.004797	10.997852
295.923000	7.174141	3.457306	0.002352	22.459075	0.004795	11.002655
295.943000	7.174141	3.456151	0.002353	22.451571	0.004797	10.998979
295.963000	7.174141	3.451235	0.002356	22.419636	0.004804	10.983334
295.983000	7.174141	3.460910	0.002349	22.482487	0.004790	11.014124
296.003000	7.174141	3.459219	0.002351	22.471505	0.004793	11.008744
296.023000	7.174141	3.456175	0.002353	22.451728	0.004797	10.999056
296.043000	7.174141	3.455907	0.002353	22.449989	0.004797	10.998204
296.063000	7.174141	3.453927	0.002354	22.437124	0.004800	10.991901
296.083000	7.174141	3.460333	0.002350	22.478737	0.004791	11.012287
296.103000	7.174141	3.457337	0.002352	22.459277	0.004795	11.002754
296.123000	7.174141	3.449655	0.002357	22.409370	0.004806	10.978305
296.143000	7.174141	3.459398	0.002350	22.472667	0.004793	11.009314
296.163000	7.174141	3.454764	0.002354	22.442563	0.004799	10.994565
296.183000	7.174141	3.453907	0.002354	22.436993	0.004800	10.991837
296.203000	7.174141	3.454610	0.002354	22.441560	0.004799	10.994074
296.223000	7.174141	3.458456	0.002351	22.466547	0.004794	11.006315
296.243000	7.174141	3.457130	0.002352	22.457932	0.004796	11.002095
296.263000	7.174141	3.455072	0.002353	22.444565	0.004798	10.995546
296.283000	7.174141	3.452500	0.002355	22.427856	0.004802	10.987361
296.303000	7.174141	3.454990	0.002353	22.444028	0.004798	10.995283
296.323000	7.174141	3.457873	0.002351	22.462756	0.004795	11.004458
296.343000	7.174141	3.447857	0.002358	22.397691	0.004808	10.972583
296.363000	7.174141	3.448863	0.002357	22.404229	0.004807	10.975786
296.383000	7.174141	3.448439	0.002358	22.401473	0.004807	10.974436
296.403000	7.174141	3.448734	0.002358	22.403390	0.004807	10.975375
296.423000	7.174141	3.445994	0.002359	22.385589	0.004811	10.966654
296.443000	7.174141	3.449471	0.002357	22.408179	0.004806	10.977721
296.463000	7.174141	3.447372	0.002358	22.394541	0.004809	10.971040
296.483000	7.174141	3.454835	0.002353	22.443025	0.004799	10.994792
296.503000	7.174141	3.449428	0.002357	22.407900	0.004806	10.977584
296.523000	7.174141	3.452397	0.002355	22.427185	0.004802	10.987032
296.543000	7.174141	3.449394	0.002357	22.407680	0.004806	10.977476
296.563000	7.174141	3.448724	0.002358	22.403324	0.004807	10.975342
296.583000	7.174141	3.454765	0.002354	22.442571	0.004799	10.994570
296.603000	7.174141	3.450854	0.002356	22.417165	0.004804	10.982123
296.623000	7.174141	3.452165	0.002355	22.425677	0.004802	10.986293
296.643000	7.174141	3.450482	0.002356	22.414749	0.004805	10.980939
296.663000	7.174141	3.452578	0.002355	22.428359	0.004802	10.987607
296.683000	7.174141	3.445602	0.002360	22.383042	0.004811	10.965406
296.703000	7.174141	3.450675	0.002356	22.416000	0.004804	10.981552
296.723000	7.174141	3.451455	0.002356	22.421067	0.004803	10.984035
296.743000	7.174141	3.450730	0.002356	22.416357	0.004804	10.981727
296.763000	7.174141	3.447692	0.002358	22.396623	0.004808	10.972060
296.783000	7.174141	3.448806	0.002357	22.403855	0.004807	10.975603
296.803000	7.174141	3.446870	0.002359	22.391282	0.004809	10.969443
296.823000	7.174141	3.448983	0.002357	22.405006	0.004807	10.976167
296.843000	7.174141	3.450523	0.002356	22.415012	0.004805	10.981068
296.863000	7.174141	3.454787	0.002354	22.442711	0.004799	10.994638
296.883000	7.174141	3.445906	0.002359	22.385018	0.004811	10.966375
296.903000	7.174141	3.452730	0.002355	22.429350	0.004802	10.988092
296.923000	7.174141	3.449071	0.002357	22.405577	0.004806	10.976446
296.943000	7.174141	3.448390	0.002358	22.401159	0.004807	10.974282
296.963000	7.174141	3.455597	0.002353	22.447972	0.004798	10.997216
296.983000	7.174141	3.449826	0.002357	22.410484	0.004805	10.978850
297.003000	7.174141	3.455727	0.002353	22.448821	0.004797	10.997631
297.023000	7.174141	3.452105	0.002355	22.425288	0.004802	10.986103
297.043000	7.174141	3.449700	0.002357	22.409665	0.004806	10.978449
297.063000	7.174141	3.454336	0.002354	22.439781	0.004799	10.993203
297.083000	7.174141	3.451725	0.002356	22.422820	0.004803	10.984894
297.103000	7.174141	3.444969	0.002360	22.378932	0.004812	10.963393
297.123000	7.174141	3.452231	0.002355	22.426105	0.004802	10.986503
297.143000	7.174141	3.448923	0.002357	22.404621	0.004807	10.975978
297.163000	7.174141	3.454623	0.002354	22.441646	0.004799	10.994116
297.183000	7.174141	3.445907	0.002359	22.385027	0.004811	10.966379
297.203000	7.174141	3.446656	0.002359	22.389894	0.004810	10.968763
297.223000	7.174141	3.448003	0.002358	22.398640	0.004808	10.973048
297.243000	7.174141	3.450215	0.002357	22.413009	0.004805	10.980087
297.263000	7.174141	3.454630	0.002354	22.441692	0.004799	10.994139
297.283000	7.174141	3.449372	0.002357	22.407534	0.004806	10.977405
297.303000	7.174141	3.453637	0.002354	22.435242	0.004800	10.990979
297.323000	7.174141	3.454844	0.002353	22.443083	0.004799	10.994820
297.343000	7.174141	3.453253	0.002355	22.432749	0.004801	10.989758
297.363000	7.174141	3.449834	0.002357	22.410536	0.004805	10.978876
297.383000	7.174141	3.448437	0.002358	22.401462	0.004807	10.974430
297.403000	7.174141	3.447632	0.002358	22.396235	0.004808	10.971869
297.423000	7.174141	3.452516	0.002355	22.427962	0.004802	10.987412
297.443000	7.174141	3.453832	0.002354	22.436505	0.004800	10.991598
297.463000	7.174141	3.448937	0.002357	22.404706	0.004807	10.976020
297.483000	7.174141	3.451567	0.002356	22.421792	0.004803	10.984390
297.503000	7.174141	3.448101	0.002358	22.399277	0.004808	10.973360
297.523000	7.174141	3.451576	0.002356	22.421855	0.004803	10.984421
297.543000	7.174141	3.450131	0.002357	22.412467	0.004805	10.979821
297.563000	7.174141	3.445545	0.002360	22.382676	0.004811	10.965227
297.583000	7.174141	3.451594	0.002356	22.421966	0.004803	10.984475
297.603000	7.174141	3.448221	0.002358	22.400059	0.004808	10.973743
297.623000	7.174141	3.455360	0.002353	22.446436	0.004798	10.996463
297.643000	7.174141	3.454065	0.002354	22.438024	0.004800	10.992342
297.663000	7.174141	3.441797	0.002362	22.358330	0.004816	10.953300
297.683000	7.174141	3.447509	0.002358	22.395432	0.004809	10.971476
297.703000	7.174141	3.440540	0.002363	22.350158	0.004818	10.949297
297.723000	7.174141	3.446360	0.002359	22.387969	0.004810	10.967820
297.743000	7.174141	3.446517	0.002359	22.388986	0.004810	10.968318
297.763000	7.174141	3.450385	0.002356	22.414118	0.004805	10.980630
297.783000	7.174141	3.448356	0.002358	22.400936	0.004807	10.974173
297.803000	7.174141	3.447364	0.002358	22.394490	0.004809	10.971014
297.823000	7.174141	3.447736	0.002358	22.396906	0.004808	10.972198
297.843000	7.174141	3.448877	0.002357	22.404321	0.004807	10.975831
297.863000	7.174141	3.446092	0.002359	22.386229	0.004810	10.966968
297.883000	7.174141	3.453441	0.002354	22.433968	0.004801	10.990355
297.903000	7.174141	3.446866	0.002359	22.391253	0.004809	10.969429
297.923000	7.174141	3.448296	0.002358	22.400545	0.004808	10.973981
297.943000	7.174141	3.446283	0.002359	22.387469	0.004810	10.967575
297.963000	7.174141	3.445871	0.002359	22.384793	0.004811	10.966264
297.983000	7.174141	3.447532	0.002358	22.395581	0.004809	10.971549
298.003000	7.174141	3.448245	0.002358	22.400216	0.004808	10.973820
298.023000	7.174141	3.451685	0.002356	22.422561	0.004803	10.984766
298.043000	7.174141	3.448050	0.002358	22.398948	0.004808	10.973199
298.063000	7.174141	3.454457	0.002354	22.440569	0.004799	10.993589
298.083000	7.174141	3.452008	0.002355	22.424657	0.004803	10.985793
298.103000	7.174141	3.447101	0.002359	22.392784	0.004809	10.970179
298.123000	7.174141	3.453061	0.002355	22.431498	0.004801	10.989145
298.143000	7.174141	3.450361	0.002356	22.413960	0.004805	10.980553
298.163000	7.174141	3.443932	0.002361	22.372197	0.004813	10.960093
298.183000	7.174141	3.451620	0.002356	22.422138	0.004803	10.984559
298.203000	7.174141	3.454012	0.002354	22.437679	0.004800	10.992173
298.223000	7.174141	3.453578	0.002354	22.434857	0.004800	10.990790
298.243000	7.174141	3.447978	0.002358	22.398477	0.004808	10.972968
298.263000	7.174141	3.446801	0.002359	22.390836	0.004810	10.969225
298.283000	7.174141	3.443732	0.002361	22.370897	0.004814	10.959457
298.303000	7.174141	3.448351	0.002358	22.400905	0.004807	10.974157
298.323000	7.174141	3.445135	0.002360	22.380011	0.004812	10.963922
298.343000	7.174141	3.447009	0.002359	22.392187	0.004809	10.969887
298.363000	7.174141	3.448948	0.002357	22.404781	0.004807	10.976056
298.383000	7.174141	3.448362	0.002358	22.400973	0.004807	10.974191
298.403000	7.174141	3.453541	0.002354	22.434620	0.004800	10.990674
298.423000	7.174141	3.450909	0.002356	22.417516	0.004804	10.982295
298.443000	7.174141	3.439933	0.002363	22.346216	0.004819	10.947366
298.463000	7.174141	3.450330	0.002356	22.413761	0.004805	10.980455
298.483000	7.174141	3.451433	0.002356	22.420924	0.004803	10.983965
298.503000	7.174141	3.452134	0.002355	22.425474	0.004802	10.986194
298.523000	7.174141	3.449533	0.002357	22.408582	0.004806	10.977918
298.543000	7.174141	3.447714	0.002358	22.396766	0.004808	10.972130
298.563000	7.174141	3.457691	0.002352	22.461574	0.004795	11.003879
298.583000	7.174141	3.449764	0.002357	22.410085	0.004806	10.978654
298.603000	7.174141	3.451660	0.002356	22.422401	0.004803	10.984688
298.623000	7.174141	3.448109	0.002358	22.399331	0.004808	10.973386
298.643000	7.174141	3.448764	0.002357	22.403584	0.004807	10.975470
298.663000	7.174141	3.450290	0.002356	22.413498	0.004805	10.980327
298.683000	7.174141	3.447376	0.002358	22.394569	0.004809	10.971054
298.703000	7.174141	3.453657	0.002354	22.435368	0.004800	10.991041
298.723000	7.174141	3.453525	0.002354	22.434511	0.004800	10.990621
298.743000	7.174141	3.449508	0.002357	22.408417	0.004806	10.977837
298.763000	7.174141	3.446864	0.002359	22.391245	0.004809	10.969425
298.783000	7.174141	3.446102	0.002359	22.386292	0.004810	10.966999
298.803000	7.174141	3.446884	0.002359	22.391373	0.004809	10.969488
298.823000	7.174141	3.447980	0.002358	22.398491	0.004808	10.972975
298.843000	7.174141	3.448692	0.002358	22.403118	0.004807	10.975242
298.863000	7.174141	3.445992	0.002359	22.385581	0.004811	10.966650
298.883000	7.174141	3.444249	0.002360	22.374253	0.004813	10.961101
298.903000	7.174141	3.448129	0.002358	22.399459	0.004808	10.973449
298.923000	7.174141	3.447456	0.002358	22.395089	0.004809	10.971308
298.943000	7.174141	3.440942	0.002363	22.352771	0.004817	10.950577
298.963000	7.174141	3.446787	0.002359	22.390745	0.004810	10.969180
298.983000	7.174141	3.448649	0.002358	22.402838	0.004807	10.975105
299.003000	7.174141	3.440900	0.002363	22.352503	0.004817	10.950445
299.023000	7.174141	3.438210	0.002364	22.335023	0.004821	10.941882
299.043000	7.174141	3.446623	0.002359	22.389680	0.004810	10.968658
299.063000	7.174141	3.447382	0.002358	22.394607	0.004809	10.971072
299.083000	7.174141	3.447560	0.002358	22.395763	0.004809	10.971639
299.103000	7.174141	3.450179	0.002357	22.412778	0.004805	10.979974
299.123000	7.174141	3.454299	0.002354	22.439544	0.004799	10.993086
299.143000	7.174141	3.449162	0.002357	22.406172	0.004806	10.976737
299.163000	7.174141	3.446732	0.002359	22.390388	0.004810	10.969005
299.183000	7.174141	3.445963	0.002359	22.385392	0.004811	10.966558
299.203000	7.174141	3.446494	0.002359	22.388837	0.004810	10.968245
299.223000	7.174141	3.449140	0.002357	22.406029	0.004806	10.976667
299.243000	7.174141	3.451877	0.002355	22.423809	0.004803	10.985378
299.263000	7.174141	3.449101	0.002357	22.405772	0.004806	10.976542
299.283000	7.174141	3.443546	0.002361	22.369689	0.004814	10.958865
299.303000	7.174141	3.446378	0.002359	22.388086	0.004810	10.967877
299.323000	7.174141	3.447795	0.002358	22.397291	0.004808	10.972387
299.343000	7.174141	3.446765	0.002359	22.390602	0.004810	10.969110
299.363000	7.174141	3.446280	0.002359	22.387452	0.004810	10.967567
299.383000	7.174141	3.441439	0.002362	22.355999	0.004817	10.952158
299.403000	7.174141	3.443008	0.002361	22.366196	0.004815	10.957153
299.423000	7.174141	3.449503	0.002357	22.408388	0.004806	10.977823
299.443000	7.174141	3.454118	0.002354	22.438364	0.004800	10.992509
299.463000	7.174141	3.444659	0.002360	22.376918	0.004812	10.962406
299.483000	7.174141	3.447609	0.002358	22.396080	0.004808	10.971794
299.503000	7.174141	3.451080	0.002356	22.418633	0.004804	10.982842
299.523000	7.174141	3.451464	0.002356	22.421127	0.004803	10.984064
299.543000	7.174141	3.455044	0.002353	22.444382	0.004798	10.995457
299.563000	7.174141	3.453867	0.002354	22.436736	0.004800	10.991711
299.583000	7.174141	3.447721	0.002358	22.396812	0.004808	10.972152
299.603000	7.174141	3.446092	0.002359	22.386226	0.004810	10.966966
299.623000	7.174141	3.447671	0.002358	22.396486	0.004808	10.971993
299.643000	7.174141	3.438989	0.002364	22.340084	0.004820	10.944361
299.663000	7.174141	3.447052	0.002359	22.392462	0.004809	10.970021
299.683000	7.174141	3.443771	0.002361	22.371151	0.004814	10.959581
299.703000	7.174141	3.446362	0.002359	22.387983	0.004810	10.967827
299.723000	7.174141	3.450971	0.002356	22.417925	0.004804	10.982495
299.743000	7.174141	3.441225	0.002362	22.354611	0.004817	10.951478
299.763000	7.174141	3.441151	0.002363	22.354131	0.004817	10.951243
299.783000	7.174141	3.445237	0.002360	22.380671	0.004812	10.964245
299.803000	7.174141	3.446847	0.002359	22.391131	0.004809	10.969369
299.823000	7.174141	3.452877	0.002355	22.430304	0.004801	10.988560
299.843000	7.174141	3.455076	0.002353	22.444588	0.004798	10.995558
299.863000	7.174141	3.453230	0.002355	22.432597	0.004801	10.989683
299.883000	7.174141	3.455895	0.002353	22.449912	0.004797	10.998166
299.903000	7.174141	3.450995	0.002356	22.418076	0.004804	10.982570
299.923000	7.174141	3.454181	0.002354	22.438775	0.004800	10.992710
299.943000	7.174141	3.449275	0.002357	22.406903	0.004806	10.977096
299.963000	7.174141	3.447298	0.002358	22.394064	0.004809	10.970806
299.983000	7.174141	3.451873	0.002355	22.423780	0.004803	10.985364
300.003000	7.174141	3.453798	0.002354	22.436285	0.004800	10.991490
300.023000	7.174222	3.452923	0.002355	22.430604	0.004801	10.988707
300.043000	7.174141	3.454039	0.002354	22.437853	0.004800	10.992258
300.063000	7.174141	3.450419	0.002356	22.414337	0.004805	10.980738
300.083000	7.174141	3.446567	0.002359	22.389311	0.004810	10.968478
300.103000	7.174141	3.451140	0.002356	22.419022	0.004804	10.983033
300.123000	7.174141	3.446433	0.002359	22.388446	0.004810	10.968054
300.143000	7.174141	3.450947	0.002356	22.417768	0.004804	10.982418
300.163000	7.174141	3.453062	0.002355	22.431506	0.004801	10.989149
300.183000	7.174141	3.454051	0.002354	22.437933	0.004800	10.992297
300.203000	7.174141	3.445356	0.002360	22.381445	0.004811	10.964624
300.223000	7.174141	3.448611	0.002358	22.402593	0.004807	10.974984
300.243000	7.174141	3.452874	0.002355	22.430287	0.004801	10.988551
300.263000	7.174141	3.450437	0.002356	22.414452	0.004805	10.980794
300.283000	7.174141	3.450650	0.002356	22.415840	0.004804	10.981474
300.303000	7.174141	3.451946	0.002355	22.424254	0.004803	10.985596
300.323000	7.174141	3.447129	0.002359	22.392961	0.004809	10.970266
300.343000	7.174141	3.450530	0.002356	22.415057	0.004805	10.981091
300.363000	7.174141	3.449328	0.002357	22.407248	0.004806	10.977265
300.383000	7.174141	3.453948	0.002354	22.437262	0.004800	10.991968
300.403000	7.174141	3.458539	0.002351	22.467084	0.004794	11.006578
300.423000	7.174141	3.448080	0.002358	22.399139	0.004808	10.973292
300.443000	7.174141	3.447568	0.002358	22.395815	0.004808	10.971664
300.463000	7.174141	3.452819	0.002355	22.429927	0.004801	10.988375
300.483000	7.174141	3.452899	0.002355	22.430447	0.004801	10.988630
300.503000	7.174141	3.453068	0.002355	22.431543	0.004801	10.989167
300.523000	7.174141	3.453944	0.002354	22.437233	0.004800	10.991954
300.543000	7.174141	3.454068	0.002354	22.438041	0.004800	10.992350
300.563000	7.174141	3.454131	0.002354	22.438453	0.004800	10.992552
300.583000	7.174141	3.446916	0.002359	22.391579	0.004809	10.969589
300.603000	7.174141	3.444501	0.002360	22.375890	0.004813	10.961902
300.623000	7.174141	3.450979	0.002356	22.417976	0.004804	10.982521
300.643000	7.174141	3.444242	0.002360	22.374207	0.004813	10.961078
300.663000	7.174141	3.437311	0.002365	22.329187	0.004822	10.939023
300.683000	7.174141	3.433478	0.002368	22.304287	0.004828	10.926824
300.703000	7.174141	3.429800	0.002370	22.280392	0.004832	10.915118
300.723000	7.174141	3.436202	0.002366	22.321981	0.004824	10.935493
300.743000	7.174141	3.431681	0.002369	22.292613	0.004830	10.921106
300.763000	7.174141	3.430885	0.002369	22.287438	0.004831	10.918570
300.783000	7.174141	3.432022	0.002369	22.294824	0.004829	10.922189
300.803000	7.174141	3.433457	0.002368	22.304147	0.004828	10.926756
300.823000	7.174141	3.434467	0.002367	22.310711	0.004826	10.929971
300.843000	7.174141	3.438037	0.002365	22.333903	0.004821	10.941333
300.863000	7.174141	3.434470	0.002367	22.310728	0.004826	10.929980
300.883000	7.174141	3.430927	0.002369	22.287712	0.004831	10.918704
300.903000	7.174141	3.431277	0.002369	22.289986	0.004830	10.919818
300.923000	7.174141	3.438399	0.002364	22.336254	0.004821	10.942485
300.943000	7.174141	3.436820	0.002365	22.325994	0.004823	10.937459
300.963000	7.174141	3.435907	0.002366	22.320065	0.004824	10.934554
300.983000	7.174141	3.432610	0.002368	22.298649	0.004829	10.924062
301.003000	7.174141	3.434798	0.002367	22.312861	0.004826	10.931025
301.023000	7.174141	3.432434	0.002368	22.297506	0.004829	10.923503
301.043000	7.174141	3.439411	0.002364	22.342829	0.004820	10.945706
301.063000	7.174141	3.428724	0.002371	22.273402	0.004834	10.911694
301.083000	7.174141	3.436694	0.002365	22.325174	0.004823	10.937057
301.103000	7.174141	3.433570	0.002368	22.304881	0.004827	10.927115
301.123000	7.174141	3.435891	0.002366	22.319959	0.004824	10.934502
301.143000	7.174141	3.433938	0.002367	22.307274	0.004827	10.928288
301.163000	7.174141	3.442736	0.002361	22.364428	0.004815	10.956287
301.183000	7.174141	3.439020	0.002364	22.340284	0.004820	10.944459
301.203000	7.174141	3.439386	0.002364	22.342663	0.004820	10.945625
301.223000	7.174141	3.437023	0.002365	22.327314	0.004823	10.938105
301.243000	7.174141	3.430457	0.002370	22.284662	0.004832	10.917210
301.263000	7.174141	3.435836	0.002366	22.319602	0.004824	10.934327
301.283000	7.174141	3.435058	0.002367	22.314549	0.004825	10.931852
301.303000	7.174141	3.438079	0.002365	22.334177	0.004821	10.941468
301.323000	7.174141	3.439631	0.002364	22.344254	0.004819	10.946404
301.343000	7.174141	3.439823	0.002363	22.345505	0.004819	10.947017
301.363000	7.174141	3.430683	0.002369	22.286130	0.004831	10.917929
301.383000	7.174141	3.432556	0.002368	22.298297	0.004829	10.923890
301.403000	7.174141	3.437703	0.002365	22.331730	0.004822	10.940268
301.423000	7.174141	3.433713	0.002367	22.305815	0.004827	10.927573
301.443000	7.174141	3.435233	0.002366	22.315686	0.004825	10.932409
301.463000	7.174141	3.436945	0.002365	22.326808	0.004823	10.937858
301.483000	7.174141	3.434636	0.002367	22.311807	0.004826	10.930509
301.503000	7.174141	3.432509	0.002368	22.297989	0.004829	10.923739
301.522000	7.174141	3.439251	0.002364	22.341786	0.004820	10.945195
301.542000	7.174141	3.439346	0.002364	22.342406	0.004820	10.945499
301.562000	7.174141	3.437373	0.002365	22.329587	0.004822	10.939219
301.582000	7.174141	3.431372	0.002369	22.290603	0.004830	10.920121
301.602000	7.174141	3.434422	0.002367	22.310416	0.004826	10.929827
301.622000	7.174141	3.435382	0.002366	22.316651	0.004825	10.932882
301.642000	7.174141	3.431392	0.002369	22.290737	0.004830	10.920186
301.662000	7.174141	3.433429	0.002368	22.303964	0.004828	10.926666
301.682000	7.174141	3.437917	0.002365	22.333121	0.004822	10.940950
301.702000	7.174141	3.435892	0.002366	22.319965	0.004824	10.934505
301.722000	7.174141	3.437007	0.002365	22.327211	0.004823	10.938055
301.742000	7.174141	3.432405	0.002368	22.297315	0.004829	10.923409
301.762000	7.174141	3.434680	0.002367	22.312096	0.004826	10.930650
301.782000	7.174141	3.430470	0.002370	22.284747	0.004832	10.917252
301.802000	7.174141	3.432319	0.002368	22.296758	0.004829	10.923136
301.822000	7.174141	3.432421	0.002368	22.297420	0.004829	10.923461
301.842000	7.174141	3.430159	0.002370	22.282725	0.004832	10.916261
301.862000	7.174141	3.439041	0.002364	22.340421	0.004820	10.944526
301.882000	7.174141	3.433768	0.002367	22.306166	0.004827	10.927745
301.902000	7.174141	3.433301	0.002368	22.303133	0.004828	10.926259
301.922000	7.174141	3.433417	0.002368	22.303890	0.004828	10.926630
301.942000	7.174141	3.437787	0.002365	22.332278	0.004822	10.940537
301.962000	7.174141	3.436905	0.002365	22.326548	0.004823	10.937730
301.982000	7.174141	3.435102	0.002367	22.314832	0.004825	10.931990
302.002000	7.174141	3.431993	0.002369	22.294641	0.004830	10.922099
302.022000	7.174141	3.431990	0.002369	22.294619	0.004830	10.922088
302.042000	7.174141	3.439087	0.002364	22.340724	0.004820	10.944675
302.062000	7.174141	3.436411	0.002366	22.323341	0.004824	10.936159
302.082000	7.174141	3.439274	0.002364	22.341935	0.004820	10.945268
302.102000	7.174141	3.433334	0.002368	22.303353	0.004828	10.926367
302.122000	7.174141	3.438874	0.002364	22.339339	0.004820	10.943996
302.142000	7.174141	3.433141	0.002368	22.302093	0.004828	10.925750
302.162000	7.174141	3.433344	0.002368	22.303413	0.004828	10.926396
302.182000	7.174141	3.435878	0.002366	22.319873	0.004824	10.934460
302.202000	7.174141	3.433882	0.002367	22.306909	0.004827	10.928109
302.222000	7.174141	3.437787	0.002365	22.332275	0.004822	10.940536
302.242000	7.174141	3.431765	0.002369	22.293156	0.004830	10.921371
302.262000	7.174141	3.432813	0.002368	22.299968	0.004828	10.924709
302.282000	7.174141	3.438845	0.002364	22.339153	0.004820	10.943905
302.302000	7.174141	3.438195	0.002364	22.334926	0.004821	10.941834
302.322000	7.174141	3.436202	0.002366	22.321984	0.004824	10.935494
302.342000	7.174141	3.435774	0.002366	22.319202	0.004824	10.934131
302.362000	7.174141	3.433405	0.002368	22.303813	0.004828	10.926592
302.382000	7.174141	3.438252	0.002364	22.335297	0.004821	10.942016
302.402000	7.174141	3.438531	0.002364	22.337111	0.004821	10.942905
302.422000	7.174141	3.429318	0.002370	22.277261	0.004833	10.913585
302.442000	7.174141	3.434568	0.002367	22.311367	0.004826	10.930293
302.462000	7.174141	3.431603	0.002369	22.292102	0.004830	10.920855
302.482000	7.174141	3.432914	0.002368	22.300619	0.004828	10.925028
302.502000	7.174141	3.429951	0.002370	22.281374	0.004832	10.915599
302.522000	7.174141	3.438079	0.002365	22.334174	0.004821	10.941466
302.542000	7.174141	3.429183	0.002370	22.276381	0.004833	10.913154
302.562000	7.174141	3.430479	0.002370	22.284804	0.004832	10.917280
302.582000	7.174141	3.429399	0.002370	22.277790	0.004833	10.913843
302.602000	7.174141	3.435830	0.002366	22.319565	0.004824	10.934309
302.622000	7.174141	3.440764	0.002363	22.351617	0.004818	10.950012
302.642000	7.174141	3.429367	0.002370	22.277578	0.004833	10.913740
302.662000	7.174141	3.427207	0.002372	22.263546	0.004836	10.906865
302.682000	7.174141	3.432910	0.002368	22.300597	0.004828	10.925017
302.702000	7.174141	3.434485	0.002367	22.310825	0.004826	10.930027
302.722000	7.174141	3.422790	0.002375	22.234855	0.004842	10.892810
302.742000	7.174141	3.432656	0.002368	22.298949	0.004829	10.924209
302.762000	7.174141	3.430604	0.002370	22.285619	0.004831	10.917679
302.782000	7.174141	3.426584	0.002372	22.259504	0.004837	10.904885
302.802000	7.174141	3.431747	0.002369	22.293042	0.004830	10.921315
302.822000	7.174141	3.435916	0.002366	22.320125	0.004824	10.934583
302.842000	7.174141	3.425557	0.002373	22.252829	0.004838	10.901615
302.862000	7.174141	3.429128	0.002371	22.276027	0.004833	10.912980
302.882000	7.174141	3.428533	0.002371	22.272160	0.004834	10.911085
302.902000	7.174141	3.423584	0.002374	22.240016	0.004841	10.895338
302.922000	7.174141	3.431356	0.002369	22.290500	0.004830	10.920070
302.942000	7.174141	3.429159	0.002370	22.276227	0.004833	10.913078
302.962000	7.174141	3.431452	0.002369	22.291125	0.004830	10.920377
302.982000	7.174141	3.426474	0.002372	22.258784	0.004837	10.904533
303.002000	7.174141	3.427417	0.002372	22.264914	0.004836	10.907536
303.022000	7.174141	3.423981	0.002374	22.242595	0.004840	10.896602
303.042000	7.174141	3.434729	0.002367	22.312410	0.004826	10.930804
303.062000	7.174141	3.429874	0.002370	22.280871	0.004832	10.915353
303.082000	7.174141	3.431422	0.002369	22.290928	0.004830	10.920280
303.102000	7.174141	3.428135	0.002371	22.269575	0.004835	10.909819
303.122000	7.174141	3.425880	0.002373	22.254931	0.004838	10.902645
303.142000	7.174141	3.425199	0.002373	22.250501	0.004839	10.900475
303.162000	7.174141	3.426522	0.002372	22.259096	0.004837	10.904685
303.182000	7.174141	3.425162	0.002373	22.250264	0.004839	10.900359
303.202000	7.174141	3.425479	0.002373	22.252323	0.004838	10.901368
303.222000	7.174141	3.430005	0.002370	22.281725	0.004832	10.915772
303.242000	7.174141	3.426566	0.002372	22.259384	0.004837	10.904827
303.262000	7.174141	3.426256	0.002372	22.257370	0.004837	10.903840
303.282000	7.174141	3.428183	0.002371	22.269889	0.004835	10.909973
303.302000	7.174141	3.429748	0.002370	22.280057	0.004833	10.914954
303.322000	7.174141	3.425082	0.002373	22.249747	0.004839	10.900105
303.342000	7.174141	3.431484	0.002369	22.291331	0.004830	10.920477
303.362000	7.174141	3.421990	0.002375	22.229656	0.004843	10.890263
303.382000	7.174141	3.427528	0.002372	22.265633	0.004836	10.907888
303.402000	7.174141	3.426814	0.002372	22.260995	0.004837	10.905616
303.422000	7.174141	3.432117	0.002369	22.295444	0.004829	10.922492
303.442000	7.174141	3.428577	0.002371	22.272448	0.004834	10.911227
303.462000	7.174141	3.425302	0.002373	22.251172	0.004839	10.900804
303.482000	7.174141	3.427041	0.002372	22.262469	0.004836	10.906338
303.502000	7.174141	3.427932	0.002371	22.268255	0.004835	10.909173
303.522000	7.174141	3.424979	0.002373	22.249076	0.004839	10.899777
303.542000	7.174141	3.424636	0.002373	22.246845	0.004839	10.898684
303.562000	7.174141	3.426696	0.002372	22.260227	0.004837	10.905239
303.582000	7.174141	3.425391	0.002373	22.251752	0.004838	10.901088
303.602000	7.174141	3.425616	0.002373	22.253212	0.004838	10.901803
303.622000	7.174141	3.424388	0.002374	22.245237	0.004840	10.897896
303.642000	7.174141	3.424681	0.002373	22.247139	0.004839	10.898828
303.662000	7.174141	3.427615	0.002372	22.266199	0.004835	10.908165
303.682000	7.174141	3.422246	0.002375	22.231319	0.004843	10.891077
303.702000	7.174141	3.424697	0.002373	22.247242	0.004839	10.898878
303.722000	7.174141	3.419896	0.002377	22.216055	0.004846	10.883600
303.742000	7.174141	3.420916	0.002376	22.222684	0.004844	10.886847
303.762000	7.174141	3.424470	0.002374	22.245768	0.004840	10.898156
303.782000	7.174141	3.426910	0.002372	22.261620	0.004836	10.905922
303.802000	7.174141	3.430790	0.002369	22.286824	0.004831	10.918269
303.822000	7.174141	3.421885	0.002375	22.228974	0.004843	10.889929
303.842000	7.174141	3.419697	0.002377	22.214761	0.004846	10.882966
303.862000	7.174141	3.422881	0.002375	22.235449	0.004842	10.893101
303.882000	7.174141	3.422108	0.002375	22.230428	0.004843	10.890641
303.902000	7.174141	3.424622	0.002373	22.246757	0.004839	10.898640
303.922000	7.174141	3.428242	0.002371	22.270275	0.004835	10.910162
303.942000	7.174141	3.425902	0.002373	22.255071	0.004838	10.902714
303.962000	7.174141	3.423186	0.002374	22.237425	0.004841	10.894069
[truncated: 1,002 more rows]
