# Supplementary material for: Stress relaxation in the presence of sudden strain bursts: Methodology and stress relaxation data of microcast aluminium microwires
Source: Data Brief. 2018 Nov 14;21:2134–41. doi: 10.1016/j.dib.2018.11.047 (PMC6265499; doi:10.1016/j.dib.2018.11.047)
Supplement: Supplementary file 2 — Supplementary material [file mmc2.zip › Data in brief/Annealed/AN_20_3/Stress relaxation txt files/AN_20_3_Relaxcycle0006.txt]

Time[s]	Motordispl[�m]	Force[mN]	EngStrain	EngStress[MPa]	Shearstrain	Shearstress [MPa]
327.081000	8.085982	3.813110	0.002706	24.770418	0.005517	12.134977
327.101000	8.085982	3.818872	0.002702	24.807848	0.005509	12.153314
327.121000	8.086062	3.818941	0.002702	24.808300	0.005509	12.153535
327.141000	8.086062	3.821102	0.002701	24.822335	0.005506	12.160411
327.161000	8.086062	3.815077	0.002705	24.783199	0.005514	12.141238
327.181000	8.086062	3.823152	0.002700	24.835654	0.005503	12.166936
327.201000	8.086062	3.717688	0.002769	24.150547	0.005646	11.831303
327.221000	8.086143	3.694313	0.002785	23.998701	0.005677	11.756914
327.241000	8.086143	3.693857	0.002785	23.995736	0.005678	11.755462
327.261000	8.086143	3.696644	0.002783	24.013845	0.005674	11.764333
327.281000	8.086143	3.690189	0.002788	23.971909	0.005683	11.743789
327.301000	8.086143	3.699102	0.002782	24.029814	0.005671	11.772156
327.321000	8.086143	3.687223	0.002790	23.952644	0.005687	11.734351
327.341000	8.086143	3.693154	0.002786	23.991175	0.005679	11.753227
327.361000	8.086143	3.700057	0.002781	24.036017	0.005670	11.775196
327.381000	8.086143	3.696032	0.002784	24.009869	0.005675	11.762385
327.401000	8.086143	3.698229	0.002782	24.024141	0.005672	11.769378
327.421000	8.086143	3.699730	0.002781	24.033890	0.005670	11.774153
327.441000	8.086143	3.699012	0.002782	24.029228	0.005671	11.771870
327.461000	8.086143	3.688249	0.002789	23.959310	0.005686	11.737617
327.481000	8.086143	3.694197	0.002785	23.997947	0.005678	11.756545
327.501000	8.086143	3.691456	0.002787	23.980144	0.005681	11.747823
327.521000	8.086143	3.701857	0.002780	24.047705	0.005667	11.780921
327.541000	8.086143	3.702095	0.002780	24.049253	0.005667	11.781680
327.561000	8.086143	3.701300	0.002780	24.044086	0.005668	11.779149
327.581000	8.086143	3.702186	0.002780	24.049847	0.005667	11.781971
327.601000	8.086143	3.699564	0.002782	24.032810	0.005670	11.773624
327.621000	8.086143	3.698949	0.002782	24.028820	0.005671	11.771669
327.641000	8.086143	3.702920	0.002779	24.054614	0.005666	11.784306
327.661000	8.086143	3.704079	0.002779	24.062141	0.005664	11.787993
327.681000	8.086224	3.709872	0.002775	24.099771	0.005657	11.806429
327.701000	8.086143	3.707591	0.002776	24.084959	0.005659	11.799172
327.721000	8.086143	3.707399	0.002776	24.083711	0.005660	11.798561
327.741000	8.086143	3.699759	0.002781	24.034078	0.005670	11.774246
327.761000	8.086143	3.701298	0.002780	24.044078	0.005668	11.779144
327.781000	8.086143	3.697108	0.002783	24.016855	0.005674	11.765808
327.801000	8.086143	3.701810	0.002780	24.047402	0.005667	11.780773
327.821000	8.086143	3.701888	0.002780	24.047911	0.005667	11.781022
327.841000	8.086143	3.704550	0.002778	24.065200	0.005664	11.789492
327.861000	8.086224	3.705283	0.002778	24.069961	0.005663	11.791824
327.881000	8.086143	3.694393	0.002785	23.999223	0.005677	11.757170
327.901000	8.086143	3.698846	0.002782	24.028146	0.005671	11.771339
327.921000	8.086224	3.700469	0.002781	24.038694	0.005669	11.776507
327.941000	8.086143	3.699045	0.002782	24.029440	0.005671	11.771973
327.961000	8.086224	3.701048	0.002781	24.042453	0.005668	11.778348
327.981000	8.086224	3.706854	0.002777	24.080169	0.005661	11.796825
328.001000	8.086224	3.707353	0.002776	24.083411	0.005660	11.798414
328.021000	8.086224	3.704631	0.002778	24.065728	0.005664	11.789751
328.041000	8.086224	3.696733	0.002783	24.014419	0.005674	11.764614
328.061000	8.086224	3.704359	0.002778	24.063963	0.005664	11.788886
328.081000	8.086224	3.699749	0.002781	24.034012	0.005670	11.774213
328.101000	8.086224	3.698225	0.002782	24.024113	0.005672	11.769364
328.121000	8.086224	3.706146	0.002777	24.075568	0.005662	11.794571
328.141000	8.086224	3.701242	0.002780	24.043715	0.005668	11.778967
328.161000	8.086224	3.698974	0.002782	24.028977	0.005671	11.771746
328.181000	8.086224	3.704165	0.002779	24.062700	0.005664	11.788268
328.201000	8.086224	3.694335	0.002785	23.998841	0.005677	11.756983
328.221000	8.086224	3.696596	0.002784	24.013533	0.005674	11.764181
328.241000	8.086224	3.697311	0.002783	24.018177	0.005673	11.766456
328.261000	8.086224	3.703436	0.002779	24.057965	0.005665	11.785948
328.281000	8.086224	3.700545	0.002781	24.039188	0.005669	11.776749
328.301000	8.086224	3.692970	0.002786	23.989975	0.005679	11.752640
328.321000	8.086224	3.696044	0.002784	24.009943	0.005675	11.762422
328.341000	8.086224	3.703133	0.002779	24.056000	0.005666	11.784985
328.361000	8.086224	3.702358	0.002780	24.050961	0.005667	11.782517
328.381000	8.086224	3.701877	0.002780	24.047837	0.005667	11.780986
328.401000	8.086224	3.702557	0.002780	24.052252	0.005666	11.783149
328.421000	8.086224	3.700272	0.002781	24.037414	0.005669	11.775880
328.441000	8.086224	3.695362	0.002784	24.005513	0.005676	11.760252
328.461000	8.086224	3.699403	0.002782	24.031765	0.005671	11.773112
328.481000	8.086224	3.695097	0.002785	24.003796	0.005676	11.759411
328.501000	8.086224	3.700610	0.002781	24.039605	0.005669	11.776953
328.521000	8.086224	3.700434	0.002781	24.038465	0.005669	11.776395
328.541000	8.086224	3.692174	0.002786	23.984808	0.005680	11.750108
328.561000	8.086224	3.700521	0.002781	24.039028	0.005669	11.776670
328.581000	8.086224	3.699029	0.002782	24.029337	0.005671	11.771923
328.601000	8.086224	3.698707	0.002782	24.027246	0.005672	11.770898
328.621000	8.086224	3.699701	0.002781	24.033701	0.005670	11.774061
328.641000	8.086224	3.698435	0.002782	24.025475	0.005672	11.770031
328.661000	8.086224	3.699575	0.002782	24.032881	0.005670	11.773659
328.681000	8.086224	3.699488	0.002782	24.032319	0.005671	11.773384
328.701000	8.086304	3.699495	0.002782	24.032364	0.005671	11.773406
328.721000	8.086304	3.700641	0.002781	24.039808	0.005669	11.777052
328.741000	8.086224	3.695878	0.002784	24.008869	0.005675	11.761896
328.761000	8.086224	3.699735	0.002781	24.033921	0.005670	11.774169
328.781000	8.086304	3.702275	0.002780	24.050421	0.005667	11.782252
328.801000	8.086224	3.694096	0.002785	23.997293	0.005678	11.756224
328.821000	8.086224	3.695728	0.002784	24.007895	0.005676	11.761418
328.841000	8.086224	3.694781	0.002785	24.001743	0.005677	11.758404
328.861000	8.086224	3.698149	0.002783	24.023619	0.005672	11.769121
328.881000	8.086224	3.693608	0.002786	23.994122	0.005678	11.754671
328.901000	8.086304	3.695035	0.002785	24.003391	0.005677	11.759212
328.921000	8.086224	3.694050	0.002785	23.996990	0.005678	11.756076
328.941000	8.086224	3.692873	0.002786	23.989347	0.005679	11.752332
328.961000	8.086224	3.701392	0.002780	24.044686	0.005668	11.779442
328.981000	8.086224	3.700582	0.002781	24.039422	0.005669	11.776864
329.001000	8.086224	3.686162	0.002790	23.945752	0.005689	11.730975
329.021000	8.086224	3.695862	0.002784	24.008766	0.005675	11.761845
329.041000	8.086224	3.698044	0.002783	24.022939	0.005672	11.768788
329.061000	8.086224	3.693955	0.002785	23.996379	0.005678	11.755777
329.081000	8.086224	3.698002	0.002783	24.022665	0.005673	11.768654
329.101000	8.086224	3.696365	0.002784	24.012028	0.005675	11.763443
329.121000	8.086304	3.702803	0.002779	24.053855	0.005666	11.783934
329.141000	8.086224	3.697057	0.002783	24.016524	0.005674	11.765646
329.161000	8.086224	3.694172	0.002785	23.997784	0.005678	11.756465
329.181000	8.086224	3.696103	0.002784	24.010331	0.005675	11.762612
329.201000	8.086304	3.696895	0.002783	24.015473	0.005674	11.765131
329.221000	8.086224	3.696195	0.002784	24.010925	0.005675	11.762903
329.241000	8.086224	3.696801	0.002783	24.014864	0.005674	11.764833
329.261000	8.086304	3.693992	0.002785	23.996619	0.005678	11.755894
329.281000	8.086304	3.695601	0.002784	24.007070	0.005676	11.761014
329.301000	8.086224	3.696788	0.002783	24.014781	0.005674	11.764792
329.321000	8.086224	3.695762	0.002784	24.008115	0.005676	11.761526
329.341000	8.086224	3.698730	0.002782	24.027392	0.005672	11.770970
329.361000	8.086224	3.696809	0.002783	24.014913	0.005674	11.764856
329.381000	8.086224	3.695962	0.002784	24.009414	0.005675	11.762163
329.401000	8.086224	3.700407	0.002781	24.038288	0.005669	11.776308
329.421000	8.086224	3.693452	0.002786	23.993111	0.005679	11.754176
329.441000	8.086224	3.690366	0.002788	23.973063	0.005683	11.744354
329.461000	8.086224	3.697532	0.002783	24.019614	0.005673	11.767160
329.481000	8.086304	3.694719	0.002785	24.001340	0.005677	11.758207
329.501000	8.086224	3.698237	0.002782	24.024190	0.005672	11.769401
329.521000	8.086224	3.694735	0.002785	24.001446	0.005677	11.758259
329.541000	8.086224	3.697161	0.002783	24.017201	0.005674	11.765977
329.561000	8.086224	3.706966	0.002777	24.080895	0.005660	11.797181
329.581000	8.086304	3.696605	0.002784	24.013587	0.005675	11.764207
329.601000	8.086224	3.695143	0.002784	24.004090	0.005676	11.759555
329.621000	8.086224	3.694220	0.002785	23.998098	0.005678	11.756619
329.641000	8.086304	3.698010	0.002783	24.022719	0.005673	11.768681
329.661000	8.086304	3.699776	0.002781	24.034192	0.005670	11.774302
329.681000	8.086304	3.692607	0.002786	23.987616	0.005680	11.751484
329.701000	8.086304	3.699435	0.002782	24.031973	0.005671	11.773214
329.721000	8.086304	3.692983	0.002786	23.990061	0.005679	11.752682
329.741000	8.086224	3.692671	0.002786	23.988036	0.005680	11.751689
329.761000	8.086224	3.694324	0.002785	23.998772	0.005677	11.756949
329.781000	8.086224	3.698382	0.002782	24.025135	0.005672	11.769864
329.801000	8.086224	3.690651	0.002787	23.974914	0.005682	11.745261
329.821000	8.086224	3.701033	0.002781	24.042355	0.005668	11.778301
329.841000	8.086224	3.699553	0.002782	24.032738	0.005670	11.773589
329.861000	8.086304	3.697766	0.002783	24.021131	0.005673	11.767903
329.881000	8.086224	3.692158	0.002786	23.984700	0.005680	11.750055
329.901000	8.086224	3.692393	0.002786	23.986228	0.005680	11.750804
329.921000	8.086224	3.696520	0.002784	24.013039	0.005675	11.763939
329.941000	8.086304	3.694965	0.002785	24.002937	0.005677	11.758989
329.961000	8.086224	3.698103	0.002783	24.023319	0.005672	11.768975
329.981000	8.086304	3.699076	0.002782	24.029645	0.005671	11.772074
330.001000	8.086224	3.698595	0.002782	24.026515	0.005672	11.770540
330.021000	8.086304	3.694958	0.002785	24.002894	0.005677	11.758968
330.041000	8.086304	3.696185	0.002784	24.010860	0.005675	11.762871
330.061000	8.086304	3.696704	0.002784	24.014233	0.005674	11.764523
330.081000	8.086304	3.704242	0.002779	24.063200	0.005664	11.788512
330.101000	8.086224	3.698213	0.002782	24.024036	0.005672	11.769326
330.121000	8.086224	3.696335	0.002784	24.011834	0.005675	11.763348
330.141000	8.086304	3.691351	0.002787	23.979458	0.005682	11.747487
330.161000	8.086224	3.691271	0.002787	23.978938	0.005682	11.747233
330.181000	8.086304	3.696371	0.002784	24.012071	0.005675	11.763464
330.201000	8.086224	3.699210	0.002782	24.030513	0.005671	11.772499
330.221000	8.086304	3.691255	0.002787	23.978836	0.005682	11.747182
330.241000	8.086224	3.696022	0.002784	24.009800	0.005675	11.762352
330.261000	8.086304	3.695547	0.002784	24.006715	0.005676	11.760841
330.281000	8.086304	3.692294	0.002786	23.985588	0.005680	11.750490
330.301000	8.086304	3.693723	0.002785	23.994868	0.005678	11.755036
330.321000	8.086224	3.695010	0.002785	24.003228	0.005677	11.759132
330.341000	8.086304	3.695714	0.002784	24.007801	0.005676	11.761372
330.361000	8.086304	3.695654	0.002784	24.007409	0.005676	11.761181
330.381000	8.086304	3.694948	0.002785	24.002825	0.005677	11.758935
330.401000	8.086304	3.695459	0.002784	24.006147	0.005676	11.760562
330.421000	8.086304	3.695016	0.002785	24.003271	0.005677	11.759153
330.441000	8.086304	3.698882	0.002782	24.028380	0.005671	11.771454
330.461000	8.086304	3.696307	0.002784	24.011657	0.005675	11.763261
330.481000	8.086304	3.692353	0.002786	23.985968	0.005680	11.750676
330.501000	8.086304	3.700165	0.002781	24.036714	0.005670	11.775537
330.521000	8.086304	3.697997	0.002783	24.022630	0.005673	11.768637
330.541000	8.086304	3.689468	0.002788	23.967225	0.005684	11.741494
330.561000	8.086304	3.694008	0.002785	23.996719	0.005678	11.755943
330.581000	8.086304	3.696306	0.002784	24.011648	0.005675	11.763257
330.601000	8.086304	3.690150	0.002788	23.971661	0.005683	11.743667
330.621000	8.086304	3.696883	0.002783	24.015395	0.005674	11.765093
330.641000	8.086304	3.693947	0.002785	23.996322	0.005678	11.755749
330.661000	8.086304	3.690800	0.002787	23.975879	0.005682	11.745734
330.681000	8.086304	3.694881	0.002785	24.002391	0.005677	11.758722
330.701000	8.086304	3.689160	0.002789	23.965229	0.005685	11.740516
330.721000	8.086304	3.697600	0.002783	24.020051	0.005673	11.767374
330.741000	8.086304	3.697861	0.002783	24.021751	0.005673	11.768206
330.761000	8.086304	3.692764	0.002786	23.988635	0.005680	11.751983
330.781000	8.086304	3.700144	0.002781	24.036577	0.005670	11.775470
330.801000	8.086304	3.692065	0.002787	23.984100	0.005681	11.749761
330.821000	8.086304	3.694047	0.002785	23.996973	0.005678	11.756068
330.841000	8.086304	3.699223	0.002782	24.030599	0.005671	11.772541
330.861000	8.086304	3.691068	0.002787	23.977619	0.005682	11.746586
330.881000	8.086304	3.692990	0.002786	23.990104	0.005679	11.752702
330.901000	8.086304	3.694379	0.002785	23.999132	0.005678	11.757126
330.921000	8.086304	3.698917	0.002782	24.028611	0.005671	11.771567
330.941000	8.086304	3.692319	0.002786	23.985748	0.005680	11.750569
330.961000	8.086304	3.692221	0.002786	23.985114	0.005680	11.750258
330.981000	8.086304	3.691284	0.002787	23.979024	0.005682	11.747275
331.001000	8.086304	3.694557	0.002785	24.000289	0.005677	11.757692
331.021000	8.086304	3.697006	0.002783	24.016192	0.005674	11.765483
331.041000	8.086304	3.693495	0.002786	23.993385	0.005679	11.754310
331.061000	8.086304	3.694781	0.002785	24.001740	0.005677	11.758403
331.081000	8.086304	3.695880	0.002784	24.008878	0.005676	11.761900
331.101000	8.086304	3.691675	0.002787	23.981563	0.005681	11.748519
331.121000	8.086304	3.689830	0.002788	23.969581	0.005684	11.742649
331.141000	8.086304	3.692390	0.002786	23.986208	0.005680	11.750794
331.161000	8.086304	3.688641	0.002789	23.961853	0.005685	11.738862
331.181000	8.086304	3.696229	0.002784	24.011148	0.005675	11.763012
331.201000	8.086304	3.693784	0.002785	23.995268	0.005678	11.755232
331.221000	8.086304	3.691272	0.002787	23.978947	0.005682	11.747237
331.241000	8.086304	3.692253	0.002786	23.985316	0.005680	11.750357
331.261000	8.086304	3.696338	0.002784	24.011857	0.005675	11.763359
331.281000	8.086304	3.699722	0.002782	24.033841	0.005670	11.774129
331.301000	8.086304	3.688602	0.002789	23.961601	0.005685	11.738739
331.321000	8.086304	3.697801	0.002783	24.021356	0.005673	11.768013
331.341000	8.086304	3.695062	0.002785	24.003565	0.005677	11.759297
331.361000	8.086304	3.694772	0.002785	24.001686	0.005677	11.758377
331.381000	8.086304	3.698663	0.002782	24.026960	0.005672	11.770759
331.401000	8.086304	3.697098	0.002783	24.016795	0.005674	11.765779
331.421000	8.086304	3.696984	0.002783	24.016052	0.005674	11.765415
331.441000	8.086304	3.696359	0.002784	24.011991	0.005675	11.763425
331.461000	8.086304	3.697364	0.002783	24.018523	0.005673	11.766625
331.481000	8.086304	3.699662	0.002782	24.033447	0.005670	11.773936
331.501000	8.086304	3.701965	0.002780	24.048411	0.005667	11.781267
331.521000	8.086304	3.695000	0.002785	24.003162	0.005677	11.759100
331.541000	8.086304	3.694558	0.002785	24.000292	0.005677	11.757694
331.561000	8.086304	3.696346	0.002784	24.011908	0.005675	11.763384
331.581000	8.086304	3.694387	0.002785	23.999181	0.005678	11.757149
331.601000	8.086304	3.696867	0.002783	24.015290	0.005674	11.765041
331.621000	8.086304	3.694904	0.002785	24.002542	0.005677	11.758796
331.641000	8.086304	3.694373	0.002785	23.999092	0.005678	11.757106
331.661000	8.086304	3.700060	0.002781	24.036037	0.005670	11.775205
331.681000	8.086304	3.692851	0.002786	23.989204	0.005680	11.752262
331.701000	8.086304	3.697930	0.002783	24.022196	0.005673	11.768425
331.721000	8.086304	3.696046	0.002784	24.009957	0.005675	11.762429
331.741000	8.086304	3.694237	0.002785	23.998207	0.005678	11.756672
331.761000	8.086304	3.689223	0.002788	23.965637	0.005684	11.740716
331.781000	8.086304	3.694184	0.002785	23.997864	0.005678	11.756504
331.801000	8.086304	3.698192	0.002783	24.023898	0.005672	11.769259
331.821000	8.086304	3.698369	0.002782	24.025047	0.005672	11.769821
331.841000	8.086304	3.692005	0.002787	23.983706	0.005681	11.749568
331.861000	8.086304	3.695284	0.002784	24.005010	0.005676	11.760005
331.881000	8.086304	3.695786	0.002784	24.008272	0.005676	11.761603
331.901000	8.086304	3.702625	0.002780	24.052698	0.005666	11.783367
331.921000	8.086304	3.691739	0.002787	23.981980	0.005681	11.748723
331.941000	8.086304	3.686098	0.002791	23.945338	0.005689	11.730772
331.961000	8.086304	3.691293	0.002787	23.979084	0.005682	11.747304
331.981000	8.086304	3.694293	0.002785	23.998569	0.005678	11.756850
332.001000	8.086304	3.691748	0.002787	23.982038	0.005681	11.748751
332.021000	8.086304	3.701561	0.002780	24.045783	0.005668	11.779980
332.041000	8.086304	3.698732	0.002782	24.027409	0.005672	11.770978
332.061000	8.086304	3.696440	0.002784	24.012519	0.005675	11.763684
332.081000	8.086304	3.694090	0.002785	23.997256	0.005678	11.756206
332.101000	8.086304	3.698953	0.002782	24.028843	0.005671	11.771681
332.121000	8.086304	3.701763	0.002780	24.047097	0.005668	11.780623
332.141000	8.086304	3.691707	0.002787	23.981775	0.005681	11.748622
332.161000	8.086304	3.695933	0.002784	24.009223	0.005675	11.762069
332.181000	8.086304	3.693084	0.002786	23.990720	0.005679	11.753005
332.201000	8.086304	3.702355	0.002780	24.050941	0.005667	11.782507
332.221000	8.086304	3.693747	0.002785	23.995022	0.005678	11.755112
332.241000	8.086304	3.691969	0.002787	23.983474	0.005681	11.749455
332.261000	8.086304	3.697469	0.002783	24.019200	0.005673	11.766957
332.281000	8.086304	3.697196	0.002783	24.017426	0.005674	11.766088
332.301000	8.086304	3.692902	0.002786	23.989535	0.005680	11.752424
332.321000	8.086304	3.698217	0.002783	24.024064	0.005672	11.769340
332.341000	8.086304	3.694723	0.002785	24.001363	0.005677	11.758218
332.361000	8.086304	3.698491	0.002782	24.025841	0.005672	11.770210
332.381000	8.086304	3.691842	0.002787	23.982652	0.005681	11.749052
332.401000	8.086304	3.697006	0.002783	24.016198	0.005674	11.765486
332.421000	8.086304	3.697144	0.002783	24.017092	0.005674	11.765924
332.441000	8.086304	3.694266	0.002785	23.998398	0.005678	11.756766
332.461000	8.086304	3.697175	0.002783	24.017292	0.005674	11.766022
332.481000	8.086304	3.699140	0.002782	24.030056	0.005671	11.772275
332.501000	8.086304	3.695383	0.002784	24.005650	0.005676	11.760319
332.521000	8.086304	3.698136	0.002783	24.023536	0.005672	11.769081
332.541000	8.086304	3.698554	0.002782	24.026249	0.005672	11.770410
332.561000	8.086304	3.693988	0.002785	23.996593	0.005678	11.755882
332.581000	8.086304	3.695758	0.002784	24.008086	0.005676	11.761512
332.601000	8.086304	3.695444	0.002784	24.006047	0.005676	11.760513
332.621000	8.086304	3.703101	0.002779	24.055788	0.005666	11.784881
332.641000	8.086304	3.697105	0.002783	24.016835	0.005674	11.765798
332.661000	8.086304	3.694392	0.002785	23.999212	0.005678	11.757165
332.681000	8.086304	3.692545	0.002786	23.987216	0.005680	11.751288
332.701000	8.086304	3.700029	0.002781	24.035835	0.005670	11.775106
332.721000	8.086304	3.696326	0.002784	24.011777	0.005675	11.763320
332.741000	8.086304	3.703793	0.002779	24.060284	0.005665	11.787084
332.761000	8.086304	3.696608	0.002784	24.013607	0.005675	11.764217
332.781000	8.086304	3.695373	0.002784	24.005587	0.005676	11.760288
332.801000	8.086304	3.699692	0.002782	24.033647	0.005670	11.774034
332.821000	8.086304	3.703038	0.002779	24.055377	0.005666	11.784680
332.841000	8.086304	3.697662	0.002783	24.020457	0.005673	11.767572
332.861000	8.086304	3.694940	0.002785	24.002771	0.005677	11.758908
332.881000	8.086304	3.693894	0.002785	23.995979	0.005678	11.755581
332.901000	8.086304	3.698971	0.002782	24.028960	0.005671	11.771738
332.921000	8.086304	3.699573	0.002782	24.032873	0.005671	11.773655
332.941000	8.086304	3.696986	0.002783	24.016064	0.005674	11.765420
332.961000	8.086304	3.695687	0.002784	24.007624	0.005676	11.761286
332.981000	8.086304	3.693765	0.002785	23.995139	0.005678	11.755169
333.001000	8.086304	3.693520	0.002786	23.993548	0.005679	11.754390
333.021000	8.086304	3.693858	0.002785	23.995747	0.005678	11.755467
333.041000	8.086304	3.695393	0.002784	24.005719	0.005676	11.760352
333.061000	8.086304	3.700411	0.002781	24.038317	0.005669	11.776322
333.081000	8.086304	3.701114	0.002781	24.042884	0.005668	11.778559
333.101000	8.086304	3.695470	0.002784	24.006218	0.005676	11.760597
333.121000	8.086304	3.700367	0.002781	24.038031	0.005669	11.776182
333.141000	8.086304	3.703346	0.002779	24.057382	0.005665	11.785662
333.161000	8.086304	3.696018	0.002784	24.009780	0.005675	11.762342
333.181000	8.086304	3.691959	0.002787	23.983408	0.005681	11.749423
333.201000	8.086304	3.690789	0.002787	23.975811	0.005682	11.745701
333.221000	8.086304	3.699032	0.002782	24.029357	0.005671	11.771933
333.241000	8.086304	3.693281	0.002786	23.992000	0.005679	11.753632
333.261000	8.086304	3.694862	0.002785	24.002268	0.005677	11.758662
333.281000	8.086304	3.695391	0.002784	24.005701	0.005676	11.760344
333.301000	8.086304	3.696048	0.002784	24.009971	0.005675	11.762436
333.321000	8.086304	3.695930	0.002784	24.009203	0.005675	11.762059
333.341000	8.086304	3.699087	0.002782	24.029717	0.005671	11.772109
333.361000	8.086304	3.691546	0.002787	23.980729	0.005681	11.748110
333.381000	8.086304	3.694045	0.002785	23.996958	0.005678	11.756061
333.401000	8.086304	3.696819	0.002783	24.014978	0.005674	11.764889
333.421000	8.086304	3.693417	0.002786	23.992883	0.005679	11.754064
333.441000	8.086304	3.701772	0.002780	24.047157	0.005668	11.780653
333.461000	8.086304	3.695040	0.002785	24.003422	0.005677	11.759227
333.481000	8.086304	3.692323	0.002786	23.985773	0.005680	11.750581
333.501000	8.086304	3.692070	0.002787	23.984131	0.005681	11.749777
333.521000	8.086304	3.693749	0.002785	23.995039	0.005678	11.755120
333.541000	8.086304	3.686818	0.002790	23.950011	0.005688	11.733061
333.561000	8.086304	3.693726	0.002785	23.994891	0.005678	11.755048
333.581000	8.086304	3.692643	0.002786	23.987850	0.005680	11.751598
333.601000	8.086304	3.696792	0.002783	24.014807	0.005674	11.764805
333.621000	8.086304	3.694207	0.002785	23.998012	0.005678	11.756577
333.641000	8.086304	3.689426	0.002788	23.966957	0.005684	11.741363
333.661000	8.086304	3.701205	0.002781	24.043472	0.005668	11.778848
333.681000	8.086304	3.695755	0.002784	24.008066	0.005676	11.761502
333.701000	8.086304	3.694409	0.002785	23.999323	0.005677	11.757219
333.721000	8.086304	3.696888	0.002783	24.015430	0.005674	11.765110
333.741000	8.086304	3.691626	0.002787	23.981243	0.005681	11.748362
333.761000	8.086304	3.692855	0.002786	23.989232	0.005680	11.752276
333.781000	8.086304	3.693778	0.002785	23.995228	0.005678	11.755213
333.801000	8.086304	3.698770	0.002782	24.027657	0.005672	11.771100
333.821000	8.086304	3.688441	0.002789	23.960553	0.005686	11.738226
333.841000	8.086304	3.693299	0.002786	23.992111	0.005679	11.753686
333.861000	8.086304	3.696164	0.002784	24.010728	0.005675	11.762807
333.881000	8.086304	3.686832	0.002790	23.950105	0.005688	11.733107
333.901000	8.086304	3.681294	0.002794	23.914131	0.005695	11.715484
333.921000	8.086304	3.694183	0.002785	23.997858	0.005678	11.756501
333.941000	8.086304	3.690362	0.002788	23.973035	0.005683	11.744341
333.961000	8.086304	3.690193	0.002788	23.971938	0.005683	11.743803
333.981000	8.086304	3.692182	0.002787	23.984859	0.005680	11.750133
334.001000	8.086304	3.688714	0.002789	23.962332	0.005685	11.739097
334.021000	8.086304	3.696110	0.002784	24.010371	0.005675	11.762632
334.041000	8.086304	3.693425	0.002786	23.992931	0.005679	11.754088
334.061000	8.086304	3.688481	0.002789	23.960813	0.005685	11.738353
334.081000	8.086304	3.692389	0.002786	23.986202	0.005680	11.750791
334.101000	8.086304	3.688732	0.002789	23.962444	0.005685	11.739152
334.121000	8.086304	3.692120	0.002787	23.984457	0.005681	11.749936
334.141000	8.086304	3.689203	0.002788	23.965503	0.005685	11.740651
334.161000	8.086304	3.691552	0.002787	23.980764	0.005681	11.748127
334.181000	8.086304	3.686698	0.002790	23.949231	0.005688	11.732679
334.201000	8.086304	3.688851	0.002789	23.963221	0.005685	11.739533
334.221000	8.086304	3.692052	0.002787	23.984014	0.005681	11.749719
334.241000	8.086304	3.685806	0.002791	23.943441	0.005689	11.729843
334.261000	8.086304	3.690073	0.002788	23.971158	0.005683	11.743421
334.281000	8.086304	3.685766	0.002791	23.943178	0.005689	11.729714
334.301000	8.086304	3.693894	0.002785	23.995976	0.005678	11.755579
334.321000	8.086304	3.689815	0.002788	23.969479	0.005684	11.742598
334.341000	8.086304	3.690352	0.002788	23.972972	0.005683	11.744310
334.361000	8.086304	3.691125	0.002787	23.977993	0.005682	11.746770
334.381000	8.086304	3.696565	0.002784	24.013333	0.005675	11.764083
334.401000	8.086304	3.696392	0.002784	24.012205	0.005675	11.763530
334.421000	8.086304	3.700560	0.002781	24.039285	0.005669	11.776796
334.441000	8.086304	3.694162	0.002785	23.997718	0.005678	11.756433
334.461000	8.086304	3.693950	0.002785	23.996344	0.005678	11.755760
334.481000	8.086304	3.693087	0.002786	23.990738	0.005679	11.753013
334.501000	8.086304	3.690620	0.002788	23.974708	0.005683	11.745160
334.521000	8.086304	3.689677	0.002788	23.968582	0.005684	11.742159
334.541000	8.086304	3.694629	0.002785	24.000754	0.005677	11.757920
334.561000	8.086304	3.691207	0.002787	23.978527	0.005682	11.747031
334.581000	8.086304	3.697359	0.002783	24.018489	0.005674	11.766608
334.601000	8.086304	3.690737	0.002787	23.975474	0.005682	11.745535
334.621000	8.086304	3.696614	0.002784	24.013647	0.005675	11.764237
334.641000	8.086304	3.691419	0.002787	23.979904	0.005682	11.747706
334.661000	8.086304	3.687748	0.002789	23.956054	0.005686	11.736022
334.681000	8.086304	3.690745	0.002787	23.975522	0.005682	11.745559
334.701000	8.086304	3.688132	0.002789	23.958548	0.005686	11.737243
334.721000	8.086304	3.685103	0.002791	23.938871	0.005690	11.727604
334.741000	8.086304	3.694132	0.002785	23.997524	0.005678	11.756338
334.761000	8.086304	3.688703	0.002789	23.962261	0.005685	11.739062
334.781000	8.086304	3.691711	0.002787	23.981800	0.005681	11.748635
334.801000	8.086304	3.688767	0.002789	23.962675	0.005685	11.739265
334.821000	8.086304	3.687207	0.002790	23.952541	0.005687	11.734301
334.841000	8.086304	3.688176	0.002789	23.958833	0.005686	11.737383
334.861000	8.086304	3.692650	0.002786	23.987898	0.005680	11.751622
334.881000	8.086304	3.685705	0.002791	23.942784	0.005689	11.729521
334.901000	8.086304	3.692591	0.002786	23.987513	0.005680	11.751433
334.921000	8.086304	3.696302	0.002784	24.011620	0.005675	11.763243
334.941000	8.086304	3.680495	0.002794	23.908938	0.005696	11.712940
334.961000	8.086304	3.684296	0.002792	23.933627	0.005691	11.725035
334.981000	8.086304	3.691936	0.002787	23.983260	0.005681	11.749350
335.001000	8.086304	3.688515	0.002789	23.961038	0.005685	11.738464
335.021000	8.086304	3.688715	0.002789	23.962335	0.005685	11.739099
335.041000	8.086304	3.691781	0.002787	23.982252	0.005681	11.748856
335.061000	8.086304	3.692686	0.002786	23.988133	0.005680	11.751737
335.081000	8.086304	3.692541	0.002786	23.987187	0.005680	11.751274
335.101000	8.086304	3.697016	0.002783	24.016258	0.005674	11.765516
335.121000	8.086304	3.695927	0.002784	24.009189	0.005675	11.762052
335.141000	8.086304	3.697990	0.002783	24.022587	0.005673	11.768616
335.161000	8.086304	3.690242	0.002788	23.972258	0.005683	11.743960
335.181000	8.086304	3.692665	0.002786	23.987996	0.005680	11.751670
335.201000	8.086304	3.683502	0.002792	23.928475	0.005692	11.722511
335.221000	8.086304	3.685156	0.002791	23.939217	0.005690	11.727773
335.241000	8.086304	3.683194	0.002792	23.926470	0.005693	11.721528
335.261000	8.086304	3.685409	0.002791	23.940862	0.005690	11.728579
335.281000	8.086304	3.685722	0.002791	23.942896	0.005689	11.729575
335.301000	8.086304	3.688611	0.002789	23.961661	0.005685	11.738769
335.321000	8.086304	3.693396	0.002786	23.992743	0.005679	11.753995
335.341000	8.086304	3.693415	0.002786	23.992868	0.005679	11.754057
335.361000	8.086304	3.681867	0.002793	23.917849	0.005694	11.717305
335.381000	8.086304	3.686925	0.002790	23.950705	0.005688	11.733401
335.401000	8.086304	3.691829	0.002787	23.982566	0.005681	11.749010
335.421000	8.086304	3.693956	0.002785	23.996382	0.005678	11.755778
335.441000	8.086304	3.684391	0.002792	23.934247	0.005691	11.725339
335.461000	8.086304	3.684310	0.002792	23.933719	0.005691	11.725080
335.481000	8.086304	3.688616	0.002789	23.961693	0.005685	11.738784
335.501000	8.086304	3.689188	0.002788	23.965409	0.005685	11.740604
335.521000	8.086304	3.688250	0.002789	23.959316	0.005686	11.737620
335.541000	8.086304	3.687045	0.002790	23.951490	0.005687	11.733786
335.561000	8.086304	3.691034	0.002787	23.977402	0.005682	11.746480
335.581000	8.086304	3.684796	0.002791	23.936878	0.005690	11.726627
335.601000	8.086304	3.685231	0.002791	23.939705	0.005690	11.728013
335.621000	8.086304	3.689425	0.002788	23.966948	0.005684	11.741359
335.641000	8.086304	3.690145	0.002788	23.971624	0.005683	11.743649
335.661000	8.086304	3.684678	0.002791	23.936112	0.005691	11.726252
335.681000	8.086304	3.687672	0.002789	23.955563	0.005687	11.735781
335.701000	8.086304	3.695303	0.002784	24.005130	0.005676	11.760064
335.721000	8.086304	3.692108	0.002787	23.984380	0.005681	11.749898
335.741000	8.086304	3.694418	0.002785	23.999383	0.005677	11.757249
335.761000	8.086304	3.688816	0.002789	23.962989	0.005685	11.739419
335.781000	8.086304	3.692402	0.002786	23.986288	0.005680	11.750833
335.801000	8.086304	3.694914	0.002785	24.002608	0.005677	11.758828
335.821000	8.086304	3.695180	0.002785	24.004333	0.005676	11.759674
335.841000	8.086304	3.689406	0.002788	23.966825	0.005684	11.741299
335.861000	8.086304	3.698608	0.002782	24.026603	0.005672	11.770584
335.881000	8.086304	3.692338	0.002786	23.985873	0.005680	11.750630
335.901000	8.086304	3.693576	0.002786	23.993917	0.005679	11.754571
335.921000	8.086304	3.692445	0.002786	23.986565	0.005680	11.750969
335.941000	8.086304	3.692334	0.002786	23.985848	0.005680	11.750618
335.961000	8.086304	3.694916	0.002785	24.002617	0.005677	11.758833
335.981000	8.086304	3.682814	0.002793	23.924005	0.005693	11.720321
336.001000	8.086304	3.689246	0.002788	23.965786	0.005684	11.740789
336.021000	8.086304	3.691707	0.002787	23.981772	0.005681	11.748621
336.041000	8.086304	3.692382	0.002786	23.986156	0.005680	11.750769
336.061000	8.086304	3.691083	0.002787	23.977722	0.005682	11.746637
336.081000	8.086304	3.689994	0.002788	23.970644	0.005683	11.743169
336.101000	8.086304	3.688962	0.002789	23.963940	0.005685	11.739885
336.121000	8.086304	3.693377	0.002786	23.992623	0.005679	11.753937
336.141000	8.086304	3.687598	0.002790	23.955080	0.005687	11.735545
336.161000	8.086304	3.689066	0.002789	23.964614	0.005685	11.740215
336.181000	8.086304	3.689178	0.002788	23.965346	0.005685	11.740574
336.201000	8.086304	3.688475	0.002789	23.960779	0.005685	11.738336
336.221000	8.086304	3.693945	0.002785	23.996313	0.005678	11.755744
336.241000	8.086304	3.687298	0.002790	23.953132	0.005687	11.734590
336.261000	8.086304	3.690591	0.002788	23.974526	0.005683	11.745071
336.281000	8.086304	3.691260	0.002787	23.978867	0.005682	11.747198
336.301000	8.086304	3.687948	0.002789	23.957354	0.005686	11.736659
336.321000	8.086304	3.690453	0.002788	23.973629	0.005683	11.744632
336.341000	8.086304	3.692252	0.002786	23.985314	0.005680	11.750356
336.361000	8.086304	3.687519	0.002790	23.954569	0.005687	11.735294
336.381000	8.086304	3.685067	0.002791	23.938637	0.005690	11.727489
336.401000	8.086304	3.688790	0.002789	23.962821	0.005685	11.739337
336.421000	8.086304	3.690011	0.002788	23.970755	0.005683	11.743224
336.441000	8.086304	3.692296	0.002786	23.985596	0.005680	11.750494
336.461000	8.086304	3.687457	0.002790	23.954166	0.005687	11.735097
336.480000	8.086304	3.684068	0.002792	23.932151	0.005691	11.724311
336.500000	8.086304	3.687614	0.002790	23.955183	0.005687	11.735595
336.520000	8.086304	3.691887	0.002787	23.982943	0.005681	11.749195
336.540000	8.086304	3.690606	0.002788	23.974617	0.005683	11.745116
336.560000	8.086304	3.689323	0.002788	23.966288	0.005684	11.741035
336.580000	8.086304	3.689845	0.002788	23.969679	0.005684	11.742696
336.600000	8.086304	3.689268	0.002788	23.965931	0.005684	11.740861
336.620000	8.086304	3.684875	0.002791	23.937389	0.005690	11.726878
336.640000	8.086304	3.695099	0.002785	24.003808	0.005677	11.759416
336.660000	8.086304	3.692324	0.002786	23.985779	0.005680	11.750584
336.680000	8.086304	3.687435	0.002790	23.954018	0.005687	11.735024
336.700000	8.086304	3.685106	0.002791	23.938894	0.005690	11.727615
336.720000	8.086304	3.686575	0.002790	23.948434	0.005688	11.732289
336.740000	8.086304	3.688833	0.002789	23.963101	0.005685	11.739474
336.760000	8.086304	3.694885	0.002785	24.002420	0.005677	11.758736
336.780000	8.086304	3.684378	0.002792	23.934161	0.005691	11.725297
336.800000	8.086304	3.688017	0.002789	23.957802	0.005686	11.736878
336.820000	8.086304	3.686450	0.002790	23.947623	0.005688	11.731891
336.840000	8.086304	3.689381	0.002788	23.966662	0.005684	11.741219
336.860000	8.086304	3.683123	0.002793	23.926007	0.005693	11.721302
336.880000	8.086304	3.685366	0.002791	23.940582	0.005690	11.728442
336.900000	8.086304	3.684363	0.002792	23.934064	0.005691	11.725249
336.920000	8.086304	3.686256	0.002790	23.946360	0.005688	11.731273
336.940000	8.086304	3.682073	0.002793	23.919189	0.005694	11.717962
336.960000	8.086304	3.678069	0.002796	23.893177	0.005700	11.705219
336.980000	8.086304	3.680823	0.002794	23.911066	0.005696	11.713982
337.000000	8.086304	3.667107	0.002803	23.821966	0.005714	11.670332
337.020000	8.086304	3.675484	0.002798	23.876388	0.005703	11.696994
337.040000	8.086304	3.679968	0.002795	23.905513	0.005697	11.711262
337.060000	8.086304	3.680291	0.002794	23.907610	0.005697	11.712289
337.080000	8.086304	3.676943	0.002797	23.885862	0.005701	11.701635
337.100000	8.086304	3.675880	0.002797	23.878959	0.005702	11.698253
337.120000	8.086304	3.676926	0.002797	23.885754	0.005701	11.701582
337.140000	8.086304	3.672874	0.002799	23.859428	0.005707	11.688685
337.160000	8.086304	3.672870	0.002799	23.859402	0.005707	11.688672
337.180000	8.086304	3.675070	0.002798	23.873695	0.005704	11.695674
337.200000	8.086304	3.678265	0.002796	23.894451	0.005699	11.705843
337.220000	8.086304	3.673867	0.002799	23.865883	0.005705	11.691847
337.240000	8.086304	3.679029	0.002795	23.899415	0.005698	11.708275
337.260000	8.086304	3.680623	0.002794	23.909766	0.005696	11.713345
337.280000	8.086304	3.675742	0.002797	23.878062	0.005703	11.697814
337.300000	8.086304	3.678917	0.002795	23.898684	0.005698	11.707916
337.320000	8.086304	3.682113	0.002793	23.919449	0.005694	11.718089
337.340000	8.086304	3.673935	0.002799	23.866320	0.005705	11.692061
337.360000	8.086304	3.676023	0.002797	23.879890	0.005702	11.698709
337.380000	8.086304	3.676551	0.002797	23.883315	0.005702	11.700387
337.400000	8.086304	3.670795	0.002801	23.845927	0.005709	11.682071
337.420000	8.086304	3.680618	0.002794	23.909735	0.005696	11.713330
337.440000	8.086304	3.680505	0.002794	23.909004	0.005696	11.712972
337.460000	8.086304	3.679920	0.002795	23.905205	0.005697	11.711111
337.480000	8.086304	3.687804	0.002789	23.956420	0.005686	11.736201
337.500000	8.086304	3.684326	0.002792	23.933824	0.005691	11.725131
337.520000	8.086304	3.687409	0.002790	23.953852	0.005687	11.734943
337.540000	8.086304	3.681268	0.002794	23.913956	0.005695	11.715398
337.560000	8.086304	3.685225	0.002791	23.939665	0.005690	11.727993
337.580000	8.086304	3.682697	0.002793	23.923242	0.005693	11.719947
337.600000	8.086304	3.686090	0.002791	23.945281	0.005689	11.730744
337.620000	8.086304	3.682722	0.002793	23.923408	0.005693	11.720028
337.640000	8.086304	3.685108	0.002791	23.938903	0.005690	11.727619
337.660000	8.086304	3.680070	0.002795	23.906176	0.005697	11.711587
337.680000	8.086304	3.682004	0.002793	23.918743	0.005694	11.717743
337.700000	8.086304	3.678698	0.002795	23.897262	0.005699	11.707219
337.720000	8.086304	3.682391	0.002793	23.921254	0.005694	11.718973
337.740000	8.086304	3.682614	0.002793	23.922702	0.005693	11.719683
337.760000	8.086304	3.684013	0.002792	23.931791	0.005692	11.724135
337.780000	8.086304	3.679861	0.002795	23.904819	0.005697	11.710922
337.800000	8.086304	3.677960	0.002796	23.892469	0.005700	11.704872
337.820000	8.086304	3.685131	0.002791	23.939054	0.005690	11.727693
337.840000	8.086304	3.683200	0.002792	23.926512	0.005693	11.721549
337.860000	8.086304	3.677270	0.002796	23.887988	0.005701	11.702676
337.880000	8.086304	3.678969	0.002795	23.899024	0.005698	11.708083
337.900000	8.086304	3.683885	0.002792	23.930957	0.005692	11.723727
337.920000	8.086304	3.670788	0.002801	23.845881	0.005709	11.682048
337.940000	8.086304	3.676182	0.002797	23.880918	0.005702	11.699213
337.960000	8.086304	3.674191	0.002798	23.867985	0.005705	11.692877
337.980000	8.086304	3.677601	0.002796	23.890135	0.005700	11.703728
338.000000	8.086304	3.674563	0.002798	23.870405	0.005704	11.694062
338.020000	8.086304	3.673758	0.002799	23.865175	0.005705	11.691500
338.040000	8.086304	3.676424	0.002797	23.882492	0.005702	11.699984
338.060000	8.086304	3.675900	0.002797	23.879087	0.005702	11.698316
338.080000	8.086304	3.678753	0.002795	23.897619	0.005699	11.707394
338.100000	8.086304	3.673656	0.002799	23.864509	0.005705	11.691174
338.120000	8.086304	3.677591	0.002796	23.890070	0.005700	11.703696
338.140000	8.086304	3.677904	0.002796	23.892106	0.005700	11.704694
338.160000	8.086304	3.675828	0.002797	23.878619	0.005703	11.698086
338.180000	8.086304	3.679244	0.002795	23.900812	0.005698	11.708959
338.200000	8.086304	3.677550	0.002796	23.889810	0.005700	11.703569
338.220000	8.086304	3.677802	0.002796	23.891444	0.005700	11.704369
338.240000	8.086304	3.679913	0.002795	23.905159	0.005697	11.711088
338.260000	8.086304	3.680273	0.002794	23.907496	0.005697	11.712233
338.280000	8.086304	3.681421	0.002794	23.914950	0.005695	11.715885
338.300000	8.086304	3.677083	0.002797	23.886774	0.005701	11.702081
338.320000	8.086304	3.670936	0.002801	23.846843	0.005709	11.682520
338.340000	8.086304	3.674931	0.002798	23.872792	0.005704	11.695232
338.360000	8.086304	3.678394	0.002796	23.895291	0.005699	11.706254
338.380000	8.086304	3.672371	0.002800	23.856163	0.005707	11.687085
338.400000	8.086304	3.677965	0.002796	23.892503	0.005700	11.704888
338.420000	8.086304	3.678769	0.002795	23.897724	0.005699	11.707446
338.440000	8.086304	3.681073	0.002794	23.912691	0.005695	11.714778
338.460000	8.086304	3.673861	0.002799	23.865840	0.005705	11.691826
338.480000	8.086304	3.672739	0.002799	23.858554	0.005707	11.688257
338.500000	8.086304	3.672200	0.002800	23.855049	0.005707	11.686540
338.520000	8.086304	3.674847	0.002798	23.872247	0.005704	11.694965
338.540000	8.086304	3.674780	0.002798	23.871816	0.005704	11.694753
338.560000	8.086304	3.681190	0.002794	23.913451	0.005695	11.715150
338.580000	8.086304	3.680125	0.002794	23.906536	0.005697	11.711763
338.600000	8.086304	3.678219	0.002796	23.894154	0.005699	11.705697
338.620000	8.086304	3.678916	0.002795	23.898678	0.005698	11.707914
338.640000	8.086304	3.676845	0.002797	23.885226	0.005701	11.701323
338.660000	8.086304	3.676382	0.002797	23.882218	0.005702	11.699850
338.680000	8.086304	3.673583	0.002799	23.864035	0.005706	11.690942
338.700000	8.086304	3.675542	0.002798	23.876765	0.005703	11.697178
338.720000	8.086304	3.677614	0.002796	23.890224	0.005700	11.703772
338.740000	8.086304	3.682741	0.002793	23.923528	0.005693	11.720087
338.760000	8.086304	3.679010	0.002795	23.899290	0.005698	11.708213
338.780000	8.086304	3.676226	0.002797	23.881204	0.005702	11.699353
338.800000	8.086304	3.678884	0.002795	23.898476	0.005698	11.707814
338.820000	8.086304	3.673395	0.002799	23.862813	0.005706	11.690343
338.840000	8.086304	3.674522	0.002798	23.870136	0.005704	11.693931
338.860000	8.086304	3.673166	0.002799	23.861325	0.005706	11.689614
338.880000	8.086304	3.670288	0.002801	23.842633	0.005710	11.680457
338.900000	8.086304	3.670691	0.002801	23.845247	0.005709	11.681738
338.920000	8.086304	3.676712	0.002797	23.884360	0.005701	11.700899
338.940000	8.086304	3.670056	0.002801	23.841122	0.005710	11.679717
338.960000	8.086304	3.672181	0.002800	23.854929	0.005707	11.686481
338.980000	8.086304	3.674156	0.002798	23.867760	0.005705	11.692766
339.000000	8.086304	3.670684	0.002801	23.845204	0.005709	11.681717
339.020000	8.086304	3.678693	0.002795	23.897233	0.005699	11.707205
339.040000	8.086304	3.680060	0.002795	23.906113	0.005697	11.711556
339.060000	8.086304	3.677470	0.002796	23.889287	0.005700	11.703313
339.080000	8.086304	3.668870	0.002802	23.833419	0.005712	11.675943
339.100000	8.086304	3.673694	0.002799	23.864761	0.005705	11.691297
339.120000	8.086304	3.675021	0.002798	23.873381	0.005704	11.695520
339.140000	8.086304	3.669767	0.002801	23.839249	0.005711	11.678799
339.160000	8.086304	3.674912	0.002798	23.872672	0.005704	11.695173
339.180000	8.086304	3.671803	0.002800	23.852476	0.005708	11.685279
339.200000	8.086304	3.678674	0.002795	23.897110	0.005699	11.707145
339.220000	8.086304	3.673787	0.002799	23.865360	0.005705	11.691591
339.240000	8.086304	3.677016	0.002797	23.886339	0.005701	11.701869
339.260000	8.086304	3.672140	0.002800	23.854661	0.005708	11.686349
339.280000	8.086304	3.672896	0.002799	23.859574	0.005707	11.688756
339.300000	8.086304	3.673020	0.002799	23.860382	0.005706	11.689152
339.320000	8.086304	3.679355	0.002795	23.901532	0.005698	11.709311
339.340000	8.086304	3.675229	0.002798	23.874729	0.005703	11.696181
339.360000	8.086304	3.677558	0.002796	23.889861	0.005700	11.703594
339.380000	8.086304	3.678192	0.002796	23.893980	0.005699	11.705612
339.400000	8.086304	3.678934	0.002795	23.898795	0.005698	11.707971
339.420000	8.086304	3.675174	0.002798	23.874369	0.005703	11.696004
339.440000	8.086304	3.681253	0.002794	23.913862	0.005695	11.715352
339.460000	8.086304	3.678589	0.002796	23.896556	0.005699	11.706874
339.480000	8.086304	3.671195	0.002800	23.848526	0.005709	11.683344
339.500000	8.086304	3.675692	0.002797	23.877736	0.005703	11.697654
339.520000	8.086304	3.673804	0.002799	23.865472	0.005705	11.691646
339.540000	8.086304	3.679582	0.002795	23.903006	0.005697	11.710033
339.560000	8.086304	3.681265	0.002794	23.913939	0.005695	11.715390
339.580000	8.086304	3.673028	0.002799	23.860431	0.005706	11.689176
339.600000	8.086304	3.676355	0.002797	23.882044	0.005702	11.699764
339.620000	8.086304	3.677401	0.002796	23.888839	0.005700	11.703093
339.640000	8.086304	3.676704	0.002797	23.884309	0.005701	11.700874
339.660000	8.086304	3.674952	0.002798	23.872932	0.005704	11.695301
339.680000	8.086304	3.672962	0.002799	23.859999	0.005706	11.688965
339.700000	8.086304	3.674369	0.002798	23.869139	0.005705	11.693442
339.720000	8.086304	3.681383	0.002794	23.914705	0.005695	11.715765
339.740000	8.086304	3.675232	0.002798	23.874746	0.005703	11.696189
339.760000	8.086304	3.672126	0.002800	23.854572	0.005708	11.686306
339.780000	8.086304	3.680932	0.002794	23.911777	0.005696	11.714331
339.800000	8.086304	3.681515	0.002794	23.915564	0.005695	11.716186
339.820000	8.086304	3.677874	0.002796	23.891909	0.005700	11.704597
339.840000	8.086304	3.675462	0.002798	23.876246	0.005703	11.696924
339.860000	8.086304	3.680675	0.002794	23.910106	0.005696	11.713512
339.880000	8.086304	3.672444	0.002800	23.856635	0.005707	11.687316
339.900000	8.086304	3.680286	0.002794	23.907581	0.005697	11.712275
339.920000	8.086304	3.680461	0.002794	23.908718	0.005696	11.712832
339.940000	8.086304	3.678221	0.002796	23.894166	0.005699	11.705703
339.960000	8.086304	3.674901	0.002798	23.872595	0.005704	11.695135
339.980000	8.086304	3.674503	0.002798	23.870013	0.005704	11.693871
340.000000	8.086304	3.678774	0.002795	23.897759	0.005699	11.707463
340.020000	8.086304	3.672707	0.002799	23.858346	0.005707	11.688155
340.040000	8.086304	3.676499	0.002797	23.882981	0.005702	11.700223
340.060000	8.086304	3.677241	0.002796	23.887799	0.005701	11.702584
340.080000	8.086304	3.679325	0.002795	23.901335	0.005698	11.709215
340.100000	8.086304	3.675516	0.002798	23.876591	0.005703	11.697093
340.120000	8.086304	3.677951	0.002796	23.892409	0.005700	11.704842
340.140000	8.086304	3.678874	0.002795	23.898407	0.005698	11.707781
340.160000	8.086304	3.680062	0.002795	23.906122	0.005697	11.711560
340.180000	8.086304	3.680281	0.002794	23.907547	0.005697	11.712258
340.200000	8.086304	3.680228	0.002794	23.907201	0.005697	11.712089
340.220000	8.086304	3.675258	0.002798	23.874917	0.005703	11.696273
340.240000	8.086304	3.674831	0.002798	23.872144	0.005704	11.694914
340.260000	8.086304	3.684228	0.002792	23.933190	0.005691	11.724821
340.280000	8.086304	3.675093	0.002798	23.873843	0.005704	11.695747
340.300000	8.086304	3.682137	0.002793	23.919606	0.005694	11.718166
340.320000	8.086304	3.673258	0.002799	23.861927	0.005706	11.689909
340.340000	8.086304	3.672160	0.002800	23.854792	0.005707	11.686414
340.360000	8.086304	3.674839	0.002798	23.872193	0.005704	11.694938
340.380000	8.086304	3.678527	0.002796	23.896156	0.005699	11.706678
340.400000	8.086304	3.678590	0.002796	23.896562	0.005699	11.706877
340.420000	8.086304	3.675309	0.002798	23.875252	0.005703	11.696437
340.440000	8.086304	3.684246	0.002792	23.933307	0.005691	11.724878
340.460000	8.086304	3.675358	0.002798	23.875569	0.005703	11.696592
340.480000	8.086304	3.679528	0.002795	23.902657	0.005698	11.709863
340.500000	8.086304	3.674501	0.002798	23.870002	0.005704	11.693865
340.520000	8.086304	3.672754	0.002799	23.858651	0.005707	11.688304
340.540000	8.086304	3.672400	0.002800	23.856355	0.005707	11.687179
340.560000	8.086304	3.678104	0.002796	23.893403	0.005699	11.705329
340.580000	8.086304	3.677682	0.002796	23.890667	0.005700	11.703989
340.600000	8.086304	3.672558	0.002800	23.857377	0.005707	11.687680
340.620000	8.086304	3.674612	0.002798	23.870719	0.005704	11.694216
340.640000	8.086304	3.667772	0.002803	23.826287	0.005713	11.672449
340.660000	8.086304	3.676302	0.002797	23.881701	0.005702	11.699596
340.680000	8.086304	3.680067	0.002795	23.906156	0.005697	11.711577
340.700000	8.086304	3.679213	0.002795	23.900612	0.005698	11.708861
340.720000	8.086304	3.679418	0.002795	23.901940	0.005698	11.709511
340.740000	8.086304	3.677599	0.002796	23.890124	0.005700	11.703723
340.760000	8.086304	3.673022	0.002799	23.860393	0.005706	11.689158
340.780000	8.086304	3.676809	0.002797	23.884991	0.005701	11.701208
340.800000	8.086304	3.671204	0.002800	23.848580	0.005709	11.683370
340.820000	8.086304	3.684223	0.002792	23.933153	0.005691	11.724803
340.840000	8.086304	3.684231	0.002792	23.933207	0.005691	11.724829
340.860000	8.086304	3.681499	0.002794	23.915459	0.005695	11.716134
340.880000	8.086304	3.677404	0.002796	23.888859	0.005700	11.703103
340.900000	8.086304	3.677831	0.002796	23.891635	0.005700	11.704463
340.920000	8.086304	3.672215	0.002800	23.855147	0.005707	11.686587
340.940000	8.086304	3.674192	0.002798	23.867991	0.005705	11.692880
340.960000	8.086304	3.673333	0.002799	23.862410	0.005706	11.690146
340.980000	8.086304	3.675433	0.002798	23.876054	0.005703	11.696830
341.000000	8.086304	3.673893	0.002799	23.866052	0.005705	11.691930
341.020000	8.086304	3.681876	0.002793	23.917909	0.005694	11.717335
341.040000	8.086304	3.679989	0.002795	23.905653	0.005697	11.711331
341.060000	8.086304	3.677520	0.002796	23.889613	0.005700	11.703472
341.080000	8.086304	3.678283	0.002796	23.894568	0.005699	11.705900
341.100000	8.086304	3.669338	0.002802	23.836461	0.005711	11.677433
341.120000	8.086304	3.681810	0.002793	23.917478	0.005694	11.717123
341.140000	8.086304	3.678599	0.002796	23.896619	0.005699	11.706905
341.160000	8.086304	3.674913	0.002798	23.872675	0.005704	11.695175
341.180000	8.086304	3.674907	0.002798	23.872638	0.005704	11.695156
341.200000	8.086304	3.672995	0.002799	23.860214	0.005706	11.689070
341.220000	8.086304	3.672408	0.002800	23.856403	0.005707	11.687203
341.240000	8.086304	3.679070	0.002795	23.899678	0.005698	11.708403
341.260000	8.086304	3.673003	0.002799	23.860268	0.005706	11.689096
341.280000	8.086304	3.672811	0.002799	23.859022	0.005707	11.688486
341.300000	8.086304	3.677678	0.002796	23.890635	0.005700	11.703973
341.320000	8.086304	3.671927	0.002800	23.853276	0.005708	11.685671
341.340000	8.086304	3.674584	0.002798	23.870536	0.005704	11.694127
341.360000	8.086304	3.676355	0.002797	23.882044	0.005702	11.699764
341.380000	8.086304	3.676508	0.002797	23.883038	0.005702	11.700251
341.400000	8.086304	3.668444	0.002802	23.830654	0.005713	11.674589
341.420000	8.086304	3.675944	0.002797	23.879376	0.005702	11.698457
341.440000	8.086304	3.674634	0.002798	23.870864	0.005704	11.694287
341.460000	8.086304	3.671763	0.002800	23.852210	0.005708	11.685149
341.480000	8.086304	3.674438	0.002798	23.869591	0.005704	11.693663
341.500000	8.086304	3.671519	0.002800	23.850628	0.005708	11.684374
341.520000	8.086304	3.669233	0.002802	23.835781	0.005711	11.677100
341.540000	8.086304	3.670073	0.002801	23.841237	0.005710	11.679773
341.560000	8.086304	3.675917	0.002797	23.879196	0.005702	11.698369
341.580000	8.086304	3.675717	0.002797	23.877902	0.005703	11.697735
341.600000	8.086304	3.671350	0.002800	23.849528	0.005709	11.683835
341.620000	8.086304	3.675305	0.002798	23.875220	0.005703	11.696421
341.640000	8.086304	3.674615	0.002798	23.870742	0.005704	11.694227
341.660000	8.086304	3.672827	0.002799	23.859125	0.005707	11.688537
341.680000	8.086304	3.679430	0.002795	23.902017	0.005698	11.709549
341.700000	8.086304	3.671994	0.002800	23.853716	0.005708	11.685886
341.720000	8.086304	3.678950	0.002795	23.898901	0.005698	11.708023
341.740000	8.086304	3.674241	0.002798	23.868311	0.005705	11.693037
341.760000	8.086304	3.676602	0.002797	23.883646	0.005702	11.700549
341.780000	8.086304	3.674789	0.002798	23.871873	0.005704	11.694781
341.800000	8.086304	3.677593	0.002796	23.890084	0.005700	11.703703
341.820000	8.086304	3.677171	0.002796	23.887342	0.005701	11.702360
341.840000	8.086304	3.675444	0.002798	23.876128	0.005703	11.696866
341.860000	8.086304	3.673529	0.002799	23.863684	0.005706	11.690770
341.880000	8.086304	3.668708	0.002802	23.832365	0.005712	11.675427
341.900000	8.086304	3.671432	0.002800	23.850062	0.005708	11.684097
341.920000	8.086304	3.674638	0.002798	23.870893	0.005704	11.694301
341.940000	8.086304	3.674420	0.002798	23.869473	0.005704	11.693606
341.960000	8.086304	3.670982	0.002801	23.847141	0.005709	11.682665
341.980000	8.086304	3.670961	0.002801	23.847006	0.005709	11.682599
342.000000	8.086304	3.675998	0.002797	23.879722	0.005702	11.698627
342.020000	8.086304	3.674237	0.002798	23.868282	0.005705	11.693023
342.040000	8.086304	3.674872	0.002798	23.872412	0.005704	11.695046
342.060000	8.086304	3.675529	0.002798	23.876680	0.005703	11.697136
342.080000	8.086304	3.671573	0.002800	23.850976	0.005708	11.684544
342.100000	8.086304	3.676154	0.002797	23.880738	0.005702	11.699125
342.120000	8.086304	3.674814	0.002798	23.872035	0.005704	11.694861
342.140000	8.086304	3.674240	0.002798	23.868305	0.005705	11.693034
342.160000	8.086304	3.679117	0.002795	23.899984	0.005698	11.708553
342.180000	8.086304	3.673679	0.002799	23.864658	0.005705	11.691247
342.200000	8.086304	3.671688	0.002800	23.851725	0.005708	11.684911
342.220000	8.086304	3.674705	0.002798	23.871327	0.005704	11.694514
342.240000	8.086304	3.667694	0.002803	23.825779	0.005714	11.672200
342.260000	8.086304	3.679038	0.002795	23.899470	0.005698	11.708301
342.280000	8.086304	3.682642	0.002793	23.922882	0.005693	11.719771
342.300000	8.086304	3.673356	0.002799	23.862564	0.005706	11.690221
342.320000	8.086304	3.678122	0.002796	23.893523	0.005699	11.705388
342.340000	8.086304	3.679185	0.002795	23.900426	0.005698	11.708770
342.360000	8.086304	3.683505	0.002792	23.928492	0.005692	11.722519
342.380000	8.086304	3.678015	0.002796	23.892826	0.005700	11.705046
342.400000	8.086304	3.679972	0.002795	23.905542	0.005697	11.711276
342.420000	8.086304	3.674363	0.002798	23.869102	0.005705	11.693424
342.440000	8.086304	3.681167	0.002794	23.913305	0.005695	11.715079
342.460000	8.086304	3.681869	0.002793	23.917861	0.005694	11.717311
342.480000	8.086304	3.674322	0.002798	23.868836	0.005705	11.693294
342.500000	8.086304	3.682806	0.002793	23.923953	0.005693	11.720296
342.520000	8.086304	3.676471	0.002797	23.882795	0.005702	11.700132
342.540000	8.086304	3.678931	0.002795	23.898778	0.005698	11.707962
342.560000	8.086304	3.671029	0.002801	23.847443	0.005709	11.682814
342.580000	8.086304	3.678154	0.002796	23.893729	0.005699	11.705489
342.600000	8.086304	3.672259	0.002800	23.855438	0.005707	11.686730
342.620000	8.086304	3.675070	0.002798	23.873698	0.005704	11.695676
342.640000	8.086304	3.675161	0.002798	23.874286	0.005703	11.695964
342.660000	8.086304	3.672119	0.002800	23.854524	0.005708	11.686282
342.680000	8.086304	3.672520	0.002800	23.857129	0.005707	11.687558
342.700000	8.086304	3.671296	0.002800	23.849177	0.005709	11.683663
342.720000	8.086304	3.667240	0.002803	23.822834	0.005714	11.670758
342.740000	8.086304	3.669127	0.002802	23.835090	0.005712	11.676762
342.760000	8.086304	3.667569	0.002803	23.824968	0.005714	11.671803
342.780000	8.086304	3.673641	0.002799	23.864415	0.005706	11.691128
342.800000	8.086304	3.673012	0.002799	23.860328	0.005706	11.689126
342.820000	8.086304	3.672652	0.002799	23.857986	0.005707	11.687978
342.840000	8.086304	3.668450	0.002802	23.830691	0.005713	11.674607
342.860000	8.086304	3.679425	0.002795	23.901986	0.005698	11.709534
342.880000	8.086304	3.669053	0.002802	23.834610	0.005712	11.676527
342.900000	8.086304	3.675479	0.002798	23.876351	0.005703	11.696975
342.920000	8.086304	3.673107	0.002799	23.860942	0.005706	11.689426
342.940000	8.086304	3.676140	0.002797	23.880647	0.005702	11.699080
342.960000	8.086304	3.668924	0.002802	23.833773	0.005712	11.676117
342.980000	8.086304	3.676249	0.002797	23.881352	0.005702	11.699426
343.000000	8.086304	3.672299	0.002800	23.855698	0.005707	11.686857
343.020000	8.086304	3.668444	0.002802	23.830654	0.005713	11.674589
343.040000	8.086304	3.674060	0.002799	23.867134	0.005705	11.692460
343.060000	8.086304	3.675182	0.002798	23.874426	0.005703	11.696032
343.080000	8.086304	3.668934	0.002802	23.833839	0.005712	11.676149
343.100000	8.086304	3.673648	0.002799	23.864461	0.005705	11.691150
343.120000	8.086304	3.675155	0.002798	23.874249	0.005703	11.695946
343.140000	8.086304	3.670656	0.002801	23.845021	0.005710	11.681627
343.160000	8.086304	3.668051	0.002802	23.828101	0.005713	11.673338
343.180000	8.086304	3.675050	0.002798	23.873564	0.005704	11.695610
343.200000	8.086304	3.669452	0.002802	23.837204	0.005711	11.677797
343.220000	8.086304	3.674117	0.002798	23.867503	0.005705	11.692641
343.240000	8.086304	3.668530	0.002802	23.831208	0.005712	11.674860
343.260000	8.086304	3.670505	0.002801	23.844044	0.005710	11.681148
343.280000	8.086304	3.675089	0.002798	23.873818	0.005704	11.695734
343.300000	8.086304	3.674657	0.002798	23.871016	0.005704	11.694362
343.320000	8.086304	3.664871	0.002805	23.807445	0.005717	11.663218
343.340000	8.086304	3.680488	0.002794	23.908892	0.005696	11.712917
343.360000	8.086304	3.672074	0.002800	23.854233	0.005708	11.686140
343.380000	8.086304	3.670395	0.002801	23.843327	0.005710	11.680797
343.400000	8.086304	3.678308	0.002796	23.894731	0.005699	11.705980
343.420000	8.086304	3.673002	0.002799	23.860265	0.005706	11.689095
343.440000	8.086304	3.673060	0.002799	23.860639	0.005706	11.689278
343.460000	8.086304	3.675821	0.002797	23.878576	0.005703	11.698066
343.480000	8.086304	3.672428	0.002800	23.856535	0.005707	11.687267
343.500000	8.086304	3.678399	0.002796	23.895322	0.005699	11.706269
343.520000	8.086304	3.677274	0.002796	23.888013	0.005701	11.702689
343.540000	8.086304	3.673076	0.002799	23.860742	0.005706	11.689329
343.560000	8.086304	3.675867	0.002797	23.878876	0.005702	11.698212
343.580000	8.086304	3.670162	0.002801	23.841811	0.005710	11.680054
343.600000	8.086304	3.662951	0.002806	23.794969	0.005720	11.657106
343.620000	8.086304	3.664944	0.002805	23.807916	0.005717	11.663449
343.640000	8.086304	3.673242	0.002799	23.861819	0.005706	11.689856
343.660000	8.086304	3.673364	0.002799	23.862613	0.005706	11.690245
343.680000	8.086304	3.676869	0.002797	23.885385	0.005701	11.701401
343.700000	8.086304	3.667095	0.002803	23.821891	0.005714	11.670296
343.720000	8.086304	3.669879	0.002801	23.839977	0.005711	11.679156
343.740000	8.086304	3.669930	0.002801	23.840308	0.005711	11.679318
343.760000	8.086304	3.670776	0.002801	23.845801	0.005709	11.682009
343.780000	8.086304	3.670458	0.002801	23.843733	0.005710	11.680996
343.800000	8.086304	3.670762	0.002801	23.845710	0.005709	11.681964
343.820000	8.086304	3.670915	0.002801	23.846704	0.005709	11.682451
343.840000	8.086304	3.668726	0.002802	23.832482	0.005712	11.675484
343.860000	8.086304	3.669094	0.002802	23.834876	0.005712	11.676657
343.880000	8.086304	3.667275	0.002803	23.823060	0.005714	11.670868
343.900000	8.086304	3.663908	0.002805	23.801189	0.005719	11.660154
343.920000	8.086304	3.665838	0.002804	23.813723	0.005716	11.666294
343.940000	8.086304	3.668674	0.002802	23.832145	0.005712	11.675319
343.960000	8.086304	3.666411	0.002804	23.817447	0.005715	11.668118
343.980000	8.086304	3.667399	0.002803	23.823865	0.005714	11.671263
344.000000	8.086304	3.669925	0.002801	23.840271	0.005711	11.679300
344.020000	8.086304	3.667841	0.002803	23.826736	0.005713	11.672669
344.040000	8.086304	3.668436	0.002802	23.830600	0.005713	11.674562
344.060000	8.086304	3.670011	0.002801	23.840834	0.005710	11.679576
344.080000	8.086304	3.668692	0.002802	23.832265	0.005712	11.675378
344.100000	8.086304	3.662951	0.002806	23.794969	0.005720	11.657106
344.120000	8.086304	3.672379	0.002800	23.856212	0.005707	11.687109
344.140000	8.086304	3.669438	0.002802	23.837109	0.005711	11.677751
344.160000	8.086304	3.665612	0.002804	23.812255	0.005716	11.665575
344.180000	8.086304	3.664514	0.002805	23.805125	0.005718	11.662082
344.200000	8.086304	3.664698	0.002805	23.806316	0.005718	11.662666
344.220000	8.086304	3.672885	0.002799	23.859502	0.005707	11.688721
344.240000	8.086304	3.671698	0.002800	23.851790	0.005708	11.684943
344.260000	8.086304	3.673960	0.002799	23.866489	0.005705	11.692144
344.280000	8.086304	3.668369	0.002802	23.830166	0.005713	11.674349
344.300000	8.086304	3.667135	0.002803	23.822148	0.005714	11.670422
344.320000	8.086304	3.668801	0.002802	23.832974	0.005712	11.675725
344.340000	8.086304	3.665716	0.002804	23.812934	0.005716	11.665908
344.360000	8.086304	3.666758	0.002803	23.819701	0.005715	11.669223
344.380000	8.086304	3.668684	0.002802	23.832214	0.005712	11.675353
344.400000	8.086304	3.672588	0.002799	23.857571	0.005707	11.687775
344.420000	8.086304	3.674597	0.002798	23.870622	0.005704	11.694169
344.440000	8.086304	3.664772	0.002805	23.806799	0.005717	11.662902
344.460000	8.086304	3.666009	0.002804	23.814837	0.005716	11.666840
344.480000	8.086304	3.665752	0.002804	23.813169	0.005716	11.666022
344.500000	8.086304	3.663934	0.002805	23.801355	0.005719	11.660235
344.520000	8.086304	3.667504	0.002803	23.824548	0.005714	11.671597
344.540000	8.086304	3.671412	0.002800	23.849931	0.005709	11.684032
344.560000	8.086304	3.667606	0.002803	23.825210	0.005714	11.671922
344.580000	8.086304	3.669829	0.002801	23.839649	0.005711	11.678995
344.600000	8.086304	3.667641	0.002803	23.825439	0.005714	11.672034
344.620000	8.086304	3.664109	0.002805	23.802489	0.005718	11.660791
344.640000	8.086304	3.669346	0.002802	23.836512	0.005711	11.677459
344.660000	8.086304	3.670538	0.002801	23.844259	0.005710	11.681253
344.680000	8.086304	3.666303	0.002804	23.816747	0.005715	11.667776
344.700000	8.086304	3.671946	0.002800	23.853404	0.005708	11.685734
344.720000	8.086304	3.670986	0.002801	23.847166	0.005709	11.682678
344.740000	8.086304	3.670012	0.002801	23.840837	0.005710	11.679577
344.760000	8.086304	3.674824	0.002798	23.872101	0.005704	11.694893
344.780000	8.086304	3.670717	0.002801	23.845418	0.005709	11.681821
344.800000	8.086304	3.668989	0.002802	23.834190	0.005712	11.676321
344.820000	8.086304	3.669067	0.002802	23.834702	0.005712	11.676571
344.840000	8.086304	3.671013	0.002801	23.847343	0.005709	11.682765
344.860000	8.086304	3.669976	0.002801	23.840605	0.005710	11.679464
344.880000	8.086304	3.672796	0.002799	23.858922	0.005707	11.688437
344.900000	8.086304	3.671645	0.002800	23.851448	0.005708	11.684775
344.920000	8.086304	3.672895	0.002799	23.859568	0.005707	11.688753
344.940000	8.086304	3.664999	0.002805	23.808273	0.005717	11.663624
344.960000	8.086304	3.672129	0.002800	23.854590	0.005708	11.686314
344.980000	8.086304	3.668055	0.002802	23.828127	0.005713	11.673350
345.000000	8.086304	3.669969	0.002801	23.840563	0.005710	11.679443
345.020000	8.086304	3.675335	0.002798	23.875417	0.005703	11.696518
345.040000	8.086304	3.672616	0.002799	23.857757	0.005707	11.687866
345.060000	8.086304	3.664640	0.002805	23.805942	0.005718	11.662482
345.080000	8.086304	3.673090	0.002799	23.860833	0.005706	11.689373
345.100000	8.086304	3.673273	0.002799	23.862024	0.005706	11.689957
345.120000	8.086304	3.664921	0.002805	23.807767	0.005717	11.663376
345.140000	8.086304	3.662242	0.002806	23.790367	0.005721	11.654852
345.160000	8.086304	3.664200	0.002805	23.803083	0.005718	11.661082
345.180000	8.086304	3.665340	0.002804	23.810487	0.005717	11.664708
345.200000	8.086304	3.671936	0.002800	23.853336	0.005708	11.685700
345.220000	8.086304	3.674087	0.002798	23.867308	0.005705	11.692545
345.240000	8.086304	3.667971	0.002803	23.827578	0.005713	11.673082
345.260000	8.086304	3.666660	0.002803	23.819067	0.005715	11.668912
345.280000	8.086304	3.670256	0.002801	23.842422	0.005710	11.680354
345.300000	8.086304	3.664067	0.002805	23.802221	0.005718	11.660659
345.320000	8.086304	3.670589	0.002801	23.844584	0.005710	11.681413
345.340000	8.086304	3.660586	0.002807	23.779608	0.005723	11.649581
345.360000	8.086304	3.664272	0.002805	23.803552	0.005718	11.661311
345.380000	8.086304	3.661787	0.002807	23.787408	0.005721	11.653402
345.400000	8.086304	3.670155	0.002801	23.841768	0.005710	11.680033
345.420000	8.086304	3.667961	0.002803	23.827518	0.005713	11.673052
345.440000	8.086304	3.665154	0.002804	23.809281	0.005717	11.664118
345.460000	8.086304	3.670054	0.002801	23.841114	0.005710	11.679713
345.480000	8.086304	3.664894	0.002805	23.807590	0.005717	11.663290
345.500000	8.086304	3.669069	0.002802	23.834716	0.005712	11.676578
345.520000	8.086304	3.671896	0.002800	23.853079	0.005708	11.685574
345.540000	8.086304	3.666972	0.002803	23.821089	0.005714	11.669903
345.560000	8.086304	3.668919	0.002802	23.833736	0.005712	11.676098
345.580000	8.086304	3.668246	0.002802	23.829366	0.005713	11.673958
345.600000	8.086304	3.665661	0.002804	23.812577	0.005716	11.665733
345.620000	8.086304	3.672726	0.002799	23.858471	0.005707	11.688216
345.640000	8.086304	3.663083	0.002806	23.795828	0.005720	11.657527
345.660000	8.086304	3.662173	0.002806	23.789919	0.005721	11.654632
345.680000	8.086304	3.665513	0.002804	23.811615	0.005716	11.665261
345.700000	8.086304	3.660544	0.002807	23.779336	0.005723	11.649448
345.720000	8.086304	3.664107	0.002805	23.802478	0.005718	11.660785
345.740000	8.086304	3.662838	0.002806	23.794237	0.005720	11.656748
345.760000	8.086304	3.666947	0.002803	23.820926	0.005715	11.669823
345.780000	8.086304	3.664004	0.002805	23.801809	0.005719	11.660458
345.800000	8.086304	3.669170	0.002802	23.835367	0.005712	11.676897
345.820000	8.086304	3.669507	0.002802	23.837558	0.005711	11.677971
345.840000	8.086304	3.667251	0.002803	23.822905	0.005714	11.670792
345.860000	8.086304	3.667548	0.002803	23.824831	0.005714	11.671736
345.880000	8.086304	3.667611	0.002803	23.825242	0.005714	11.671937
345.900000	8.086304	3.666813	0.002803	23.820055	0.005715	11.669396
345.920000	8.086304	3.670450	0.002801	23.843687	0.005710	11.680974
345.940000	8.086304	3.670599	0.002801	23.844653	0.005710	11.681446
345.960000	8.086304	3.666501	0.002804	23.818030	0.005715	11.668404
345.980000	8.086304	3.668234	0.002802	23.829289	0.005713	11.673920
346.000000	8.086304	3.671485	0.002800	23.850405	0.005708	11.684265
346.020000	8.086304	3.668211	0.002802	23.829138	0.005713	11.673846
346.040000	8.086304	3.672739	0.002799	23.858551	0.005707	11.688255
346.060000	8.086304	3.671799	0.002800	23.852447	0.005708	11.685265
346.080000	8.086304	3.664373	0.002805	23.804206	0.005718	11.661632
346.100000	8.086304	3.666262	0.002804	23.816476	0.005715	11.667643
346.120000	8.086304	3.668015	0.002803	23.827867	0.005713	11.673223
346.140000	8.086304	3.666907	0.002803	23.820666	0.005715	11.669695
346.160000	8.086304	3.671971	0.002800	23.853567	0.005708	11.685814
346.180000	8.086304	3.671472	0.002800	23.850325	0.005708	11.684225
346.200000	8.086304	3.669069	0.002802	23.834710	0.005712	11.676576
346.220000	8.086304	3.666033	0.002804	23.814988	0.005716	11.666914
346.240000	8.086304	3.666138	0.002804	23.815671	0.005716	11.667248
346.260000	8.086304	3.674189	0.002798	23.867971	0.005705	11.692870
346.280000	8.086304	3.674447	0.002798	23.869650	0.005704	11.693693
346.300000	8.086304	3.672877	0.002799	23.859451	0.005707	11.688696
346.320000	8.086304	3.673552	0.002799	23.863835	0.005706	11.690844
346.340000	8.086304	3.668845	0.002802	23.833259	0.005712	11.675865
346.360000	8.086304	3.668250	0.002802	23.829392	0.005713	11.673970
346.380000	8.086304	3.670450	0.002801	23.843682	0.005710	11.680971
346.400000	8.086304	3.663948	0.002805	23.801444	0.005719	11.660278
346.420000	8.086304	3.669771	0.002801	23.839274	0.005711	11.678812
346.440000	8.086304	3.666420	0.002804	23.817504	0.005715	11.668146
346.460000	8.086304	3.662694	0.002806	23.793298	0.005720	11.656288
346.480000	8.086304	3.665856	0.002804	23.813843	0.005716	11.666353
346.500000	8.086304	3.666968	0.002803	23.821063	0.005715	11.669890
346.520000	8.086304	3.668670	0.002802	23.832120	0.005712	11.675307
346.540000	8.086304	3.670602	0.002801	23.844670	0.005710	11.681455
346.560000	8.086304	3.668534	0.002802	23.831240	0.005712	11.674876
346.580000	8.086304	3.665168	0.002804	23.809373	0.005717	11.664163
346.600000	8.086304	3.671278	0.002800	23.849063	0.005709	11.683607
346.620000	8.086304	3.669824	0.002801	23.839620	0.005711	11.678981
346.640000	8.086304	3.666850	0.002803	23.820298	0.005715	11.669515
346.660000	8.086304	3.668099	0.002802	23.828412	0.005713	11.673490
346.680000	8.086304	3.670060	0.002801	23.841151	0.005710	11.679731
346.700000	8.086304	3.661637	0.002807	23.786434	0.005722	11.652925
346.720000	8.086304	3.669106	0.002802	23.834953	0.005712	11.676695
346.740000	8.086304	3.672162	0.002800	23.854804	0.005707	11.686419
346.760000	8.086304	3.671492	0.002800	23.850454	0.005708	11.684288
346.780000	8.086304	3.667724	0.002803	23.825979	0.005713	11.672298
346.800000	8.086304	3.672551	0.002800	23.857334	0.005707	11.687659
346.820000	8.086304	3.665183	0.002804	23.809467	0.005717	11.664209
346.840000	8.086304	3.666777	0.002803	23.819826	0.005715	11.669284
346.860000	8.086304	3.661326	0.002807	23.784415	0.005722	11.651936
346.880000	8.086304	3.663522	0.002805	23.798676	0.005719	11.658923
346.900000	8.086304	3.666436	0.002804	23.817607	0.005715	11.668197
346.920000	8.086304	3.668534	0.002802	23.831237	0.005712	11.674874
346.940000	8.086304	3.666213	0.002804	23.816159	0.005716	11.667487
346.960000	8.086304	3.668951	0.002802	23.833945	0.005712	11.676201
346.980000	8.086304	3.668380	0.002802	23.830240	0.005713	11.674386
347.000000	8.086304	3.673683	0.002799	23.864686	0.005705	11.691261
347.020000	8.086304	3.669340	0.002802	23.836473	0.005711	11.677439
347.040000	8.086304	3.667107	0.002803	23.821966	0.005714	11.670332
347.060000	8.086304	3.666937	0.002803	23.820866	0.005715	11.669793
347.080000	8.086304	3.670699	0.002801	23.845301	0.005709	11.681764
347.100000	8.086304	3.668554	0.002802	23.831368	0.005712	11.674938
347.120000	8.086304	3.667165	0.002803	23.822343	0.005714	11.670517
347.140000	8.086304	3.665532	0.002804	23.811735	0.005716	11.665320
347.160000	8.086304	3.663514	0.002806	23.798625	0.005719	11.658897
347.180000	8.086304	3.663722	0.002805	23.799976	0.005719	11.659559
347.200000	8.086304	3.659749	0.002808	23.774167	0.005724	11.646915
347.220000	8.086304	3.661609	0.002807	23.786254	0.005722	11.652837
347.240000	8.086304	3.662592	0.002806	23.792635	0.005720	11.655963
347.260000	8.086304	3.663555	0.002805	23.798896	0.005719	11.659030
347.280000	8.086304	3.663904	0.002805	23.801161	0.005719	11.660140
347.300000	8.086304	3.664617	0.002805	23.805794	0.005718	11.662410
347.320000	8.086304	3.666266	0.002804	23.816507	0.005715	11.667658
347.340000	8.086304	3.660271	0.002808	23.777557	0.005724	11.648576
347.360000	8.086304	3.665054	0.002804	23.808630	0.005717	11.663799
347.380000	8.086304	3.666787	0.002803	23.819886	0.005715	11.669313
347.400000	8.086304	3.667191	0.002803	23.822514	0.005714	11.670601
347.420000	8.086304	3.663881	0.002805	23.801012	0.005719	11.660067
347.440000	8.086304	3.669171	0.002802	23.835379	0.005712	11.676903
347.460000	8.086304	3.668059	0.002802	23.828149	0.005713	11.673362
347.480000	8.086304	3.666111	0.002804	23.815499	0.005716	11.667164
347.500000	8.086304	3.663540	0.002805	23.798793	0.005719	11.658980
347.520000	8.086304	3.666470	0.002804	23.817833	0.005715	11.668307
347.540000	8.086304	3.667337	0.002803	23.823460	0.005714	11.671064
347.560000	8.086304	3.664355	0.002805	23.804091	0.005718	11.661576
347.580000	8.086304	3.673460	0.002799	23.863235	0.005706	11.690550
347.600000	8.086304	3.672912	0.002799	23.859677	0.005706	11.688807
347.620000	8.086304	3.665444	0.002804	23.811166	0.005717	11.665042
347.640000	8.086304	3.664904	0.002805	23.807659	0.005717	11.663323
347.660000	8.086304	3.674110	0.002798	23.867460	0.005705	11.692620
347.680000	8.086304	3.664408	0.002805	23.804434	0.005718	11.661743
347.700000	8.086304	3.670076	0.002801	23.841257	0.005710	11.679783
347.720000	8.086304	3.668667	0.002802	23.832100	0.005712	11.675297
347.740000	8.086304	3.670782	0.002801	23.845838	0.005709	11.682027
347.760000	8.086304	3.671059	0.002801	23.847638	0.005709	11.682909
347.780000	8.086304	3.674551	0.002798	23.870322	0.005704	11.694022
347.800000	8.086304	3.671813	0.002800	23.852536	0.005708	11.685308
347.820000	8.086304	3.667951	0.002803	23.827450	0.005713	11.673019
347.840000	8.086304	3.670454	0.002801	23.843713	0.005710	11.680986
347.860000	8.086304	3.675457	0.002798	23.876208	0.005703	11.696906
347.880000	8.086304	3.666911	0.002803	23.820695	0.005715	11.669709
347.900000	8.086304	3.668299	0.002802	23.829712	0.005713	11.674127
347.920000	8.086304	3.668100	0.002802	23.828418	0.005713	11.673493
347.940000	8.086304	3.671910	0.002800	23.853170	0.005708	11.685619
347.960000	8.086304	3.674307	0.002798	23.868742	0.005705	11.693248
347.980000	8.086304	3.663354	0.002806	23.797585	0.005719	11.658388
348.000000	8.086304	3.674866	0.002798	23.872370	0.005704	11.695025
348.020000	8.086304	3.671475	0.002800	23.850340	0.005708	11.684232
348.040000	8.086304	3.666784	0.002803	23.819872	0.005715	11.669306
348.060000	8.086304	3.666350	0.002804	23.817047	0.005715	11.667923
348.080000	8.086304	3.675296	0.002798	23.875166	0.005703	11.696395
348.100000	8.086304	3.662490	0.002806	23.791972	0.005721	11.655638
348.120000	8.086304	3.672811	0.002799	23.859020	0.005707	11.688485
348.140000	8.086304	3.669592	0.002801	23.838112	0.005711	11.678242
348.160000	8.086304	3.664598	0.002805	23.805668	0.005718	11.662348
348.180000	8.086304	3.662163	0.002806	23.789853	0.005721	11.654600
348.200000	8.086304	3.661908	0.002807	23.788196	0.005721	11.653789
348.220000	8.086304	3.663719	0.002805	23.799956	0.005719	11.659549
348.240000	8.086304	3.662515	0.002806	23.792138	0.005721	11.655720
348.260000	8.086304	3.665463	0.002804	23.811289	0.005717	11.665102
348.280000	8.086304	3.661361	0.002807	23.784640	0.005722	11.652047
348.300000	8.086304	3.668413	0.002802	23.830452	0.005713	11.674489
348.320000	8.086304	3.664880	0.002805	23.807499	0.005717	11.663245
348.340000	8.086304	3.665936	0.002804	23.814360	0.005716	11.666606
348.360000	8.086304	3.664402	0.002805	23.804394	0.005718	11.661724
348.380000	8.086304	3.661280	0.002807	23.784115	0.005722	11.651789
348.400000	8.086304	3.664803	0.002805	23.806999	0.005717	11.663000
348.420000	8.086304	3.664324	0.002805	23.803891	0.005718	11.661478
348.440000	8.086304	3.666230	0.002804	23.816268	0.005716	11.667541
348.460000	8.086304	3.663478	0.002806	23.798393	0.005719	11.658784
348.480000	8.086304	3.661723	0.002807	23.786994	0.005722	11.653200
348.500000	8.086304	3.665615	0.002804	23.812275	0.005716	11.665584
348.520000	8.086304	3.665363	0.002804	23.810638	0.005717	11.664783
348.540000	8.086304	3.659983	0.002808	23.775689	0.005724	11.647661
348.560000	8.086304	3.663013	0.002806	23.795374	0.005720	11.657305
348.580000	8.086304	3.662378	0.002806	23.791250	0.005721	11.655284
348.600000	8.086304	3.665184	0.002804	23.809478	0.005717	11.664215
348.620000	8.086304	3.660123	0.002808	23.776597	0.005724	11.648106
348.640000	8.086304	3.666340	0.002804	23.816984	0.005715	11.667892
348.660000	8.086304	3.667575	0.002803	23.825005	0.005714	11.671821
348.680000	8.086304	3.669213	0.002802	23.835647	0.005711	11.677035
348.700000	8.086304	3.665052	0.002804	23.808619	0.005717	11.663793
348.720000	8.086304	3.668981	0.002802	23.834142	0.005712	11.676297
348.740000	8.086304	3.672011	0.002800	23.853827	0.005708	11.685941
348.760000	8.086304	3.660379	0.002808	23.778260	0.005723	11.648921
348.780000	8.086304	3.662574	0.002806	23.792521	0.005720	11.655907
348.800000	8.086304	3.664284	0.002805	23.803632	0.005718	11.661350
348.820000	8.086304	3.671802	0.002800	23.852467	0.005708	11.685275
348.840000	8.086304	3.670157	0.002801	23.841779	0.005710	11.680039
348.860000	8.086304	3.674743	0.002798	23.871573	0.005704	11.694635
348.880000	8.086304	3.668584	0.002802	23.831560	0.005712	11.675032
348.900000	8.086304	3.665840	0.002804	23.813737	0.005716	11.666301
348.920000	8.086304	3.666806	0.002803	23.820012	0.005715	11.669375
348.940000	8.086304	3.665085	0.002804	23.808836	0.005717	11.663900
348.960000	8.086304	3.666933	0.002803	23.820837	0.005715	11.669779
348.980000	8.086304	3.659770	0.002808	23.774304	0.005724	11.646983
349.000000	8.086304	3.659298	0.002808	23.771236	0.005725	11.645480
349.020000	8.086304	3.659903	0.002808	23.775166	0.005724	11.647405
349.040000	8.086304	3.660557	0.002807	23.779419	0.005723	11.649489
349.060000	8.086304	3.659863	0.002808	23.774912	0.005724	11.647281
349.080000	8.086304	3.662509	0.002806	23.792095	0.005721	11.655699
349.100000	8.086304	3.661508	0.002807	23.785597	0.005722	11.652515
349.120000	8.086304	3.663410	0.002806	23.797951	0.005719	11.658567
349.140000	8.086304	3.660383	0.002808	23.778285	0.005723	11.648933
349.160000	8.086304	3.659087	0.002808	23.769868	0.005725	11.644810
349.180000	8.086304	3.658770	0.002809	23.767809	0.005726	11.643801
349.200000	8.086304	3.660767	0.002807	23.780785	0.005723	11.650158
349.220000	8.086304	3.659673	0.002808	23.773673	0.005724	11.646673
349.240000	8.086304	3.653190	0.002812	23.731563	0.005733	11.626044
349.260000	8.086304	3.664677	0.002805	23.806179	0.005718	11.662598
349.280000	8.086304	3.661971	0.002807	23.788602	0.005721	11.653987
349.300000	8.086304	3.667716	0.002803	23.825922	0.005713	11.672270
349.320000	8.086304	3.663114	0.002806	23.796025	0.005720	11.657624
349.340000	8.086304	3.662372	0.002806	23.791207	0.005721	11.655263
349.360000	8.086304	3.660810	0.002807	23.781062	0.005723	11.650293
349.380000	8.086304	3.661615	0.002807	23.786291	0.005722	11.652855
349.400000	8.086304	3.663485	0.002806	23.798442	0.005719	11.658808
349.420000	8.086304	3.662952	0.002806	23.794977	0.005720	11.657110
349.440000	8.086304	3.661465	0.002807	23.785315	0.005722	11.652377
349.460000	8.086304	3.661814	0.002807	23.787582	0.005721	11.653488
349.480000	8.086304	3.667570	0.002803	23.824976	0.005714	11.671807
349.500000	8.086304	3.661568	0.002807	23.785989	0.005722	11.652707
349.520000	8.086304	3.664841	0.002805	23.807248	0.005717	11.663122
349.540000	8.086304	3.658586	0.002809	23.766612	0.005726	11.643214
349.560000	8.086304	3.665200	0.002804	23.809578	0.005717	11.664264
349.580000	8.086304	3.660466	0.002808	23.778825	0.005723	11.649198
349.600000	8.086304	3.667876	0.002803	23.826961	0.005713	11.672779
349.620000	8.086304	3.662277	0.002806	23.790590	0.005721	11.654961
349.640000	8.086304	3.663889	0.002805	23.801064	0.005719	11.660092
349.660000	8.086304	3.669084	0.002802	23.834813	0.005712	11.676626
349.680000	8.086304	3.657038	0.002810	23.756555	0.005728	11.638288
349.700000	8.086304	3.662098	0.002806	23.789428	0.005721	11.654392
349.720000	8.086304	3.666490	0.002804	23.817961	0.005715	11.668370
349.740000	8.086304	3.665054	0.002804	23.808633	0.005717	11.663800
349.760000	8.086304	3.658336	0.002809	23.764990	0.005726	11.642420
349.780000	8.086304	3.661785	0.002807	23.787394	0.005721	11.653395
349.800000	8.086304	3.656448	0.002810	23.752728	0.005729	11.636413
349.820000	8.086304	3.662749	0.002806	23.793658	0.005720	11.656464
349.840000	8.086304	3.662810	0.002806	23.794055	0.005720	11.656659
349.860000	8.086304	3.663564	0.002805	23.798950	0.005719	11.659057
349.880000	8.086304	3.666182	0.002804	23.815962	0.005716	11.667391
349.900000	8.086304	3.664372	0.002805	23.804200	0.005718	11.661629
349.920000	8.086304	3.659321	0.002808	23.771390	0.005725	11.645555
349.940000	8.086304	3.671696	0.002800	23.851776	0.005708	11.684936
349.960000	8.086304	3.667409	0.002803	23.823928	0.005714	11.671293
349.980000	8.086304	3.660917	0.002807	23.781759	0.005723	11.650635
350.000000	8.086304	3.668543	0.002802	23.831294	0.005712	11.674902
350.020000	8.086304	3.665833	0.002804	23.813691	0.005716	11.666278
350.040000	8.086304	3.665325	0.002804	23.810389	0.005717	11.664661
350.060000	8.086304	3.661156	0.002807	23.783309	0.005722	11.651395
350.080000	8.086304	3.664889	0.002805	23.807559	0.005717	11.663274
350.100000	8.086304	3.657771	0.002809	23.761319	0.005727	11.640622
350.120000	8.086304	3.661566	0.002807	23.785974	0.005722	11.652700
350.140000	8.086304	3.664650	0.002805	23.806005	0.005718	11.662513
350.160000	8.086304	3.664087	0.002805	23.802346	0.005718	11.660721
350.180000	8.086304	3.664483	0.002805	23.804923	0.005718	11.661983
350.200000	8.086304	3.664201	0.002805	23.803089	0.005718	11.661084
350.220000	8.086304	3.660067	0.002808	23.776235	0.005724	11.647929
350.240000	8.086304	3.656451	0.002810	23.752742	0.005729	11.636420
350.260000	8.086304	3.663099	0.002806	23.795934	0.005720	11.657579
350.280000	8.086304	3.659507	0.002808	23.772596	0.005725	11.646146
350.300000	8.086304	3.657061	0.002810	23.756707	0.005728	11.638362
350.320000	8.086304	3.661625	0.002807	23.786354	0.005722	11.652886
350.340000	8.086304	3.663704	0.002805	23.799858	0.005719	11.659502
350.360000	8.086304	3.664583	0.002805	23.805571	0.005718	11.662300
350.380000	8.086304	3.665269	0.002804	23.810027	0.005717	11.664483
350.400000	8.086304	3.663960	0.002805	23.801527	0.005719	11.660319
350.420000	8.086304	3.663970	0.002805	23.801589	0.005719	11.660350
350.440000	8.086304	3.660924	0.002807	23.781801	0.005723	11.650656
350.460000	8.086304	3.658479	0.002809	23.765921	0.005726	11.642876
350.480000	8.086304	3.655084	0.002811	23.743868	0.005731	11.632072
350.500000	8.086304	3.666337	0.002804	23.816967	0.005715	11.667883
350.520000	8.086304	3.666034	0.002804	23.814996	0.005716	11.666918
350.540000	8.086304	3.662184	0.002806	23.789987	0.005721	11.654666
350.560000	8.086304	3.663119	0.002806	23.796063	0.005720	11.657642
350.580000	8.086304	3.663621	0.002805	23.799324	0.005719	11.659240
350.600000	8.086304	3.665037	0.002804	23.808521	0.005717	11.663746
350.620000	8.086304	3.657567	0.002809	23.759994	0.005727	11.639972
350.640000	8.086304	3.656652	0.002810	23.754050	0.005728	11.637060
350.660000	8.086304	3.662949	0.002806	23.794957	0.005720	11.657101
350.680000	8.086304	3.658227	0.002809	23.764281	0.005726	11.642073
350.700000	8.086304	3.663487	0.002806	23.798450	0.005719	11.658812
350.720000	8.086304	3.655540	0.002811	23.746824	0.005730	11.633520
350.740000	8.086304	3.657708	0.002809	23.760914	0.005727	11.640423
350.760000	8.086304	3.655198	0.002811	23.744605	0.005730	11.632433
350.780000	8.086304	3.651746	0.002813	23.722180	0.005735	11.621448
350.800000	8.086304	3.659562	0.002808	23.772956	0.005724	11.646322
350.820000	8.086304	3.657846	0.002809	23.761805	0.005727	11.640859
350.840000	8.086304	3.658492	0.002809	23.766001	0.005726	11.642915
350.860000	8.086304	3.660178	0.002808	23.776957	0.005724	11.648283
350.880000	8.086304	3.666490	0.002804	23.817961	0.005715	11.668370
350.900000	8.086304	3.665698	0.002804	23.812817	0.005716	11.665850
350.920000	8.086304	3.662911	0.002806	23.794709	0.005720	11.656979
350.940000	8.086304	3.665009	0.002805	23.808341	0.005717	11.663658
350.960000	8.086304	3.661691	0.002807	23.786785	0.005722	11.653097
350.980000	8.086304	3.657468	0.002810	23.759351	0.005727	11.639658
351.000000	8.086304	3.662153	0.002806	23.789787	0.005721	11.654568
351.020000	8.086304	3.664037	0.002805	23.802026	0.005718	11.660564
351.040000	8.086304	3.664024	0.002805	23.801941	0.005718	11.660522
351.060000	8.086304	3.656986	0.002810	23.756221	0.005728	11.638124
351.080000	8.086304	3.665591	0.002804	23.812117	0.005716	11.665507
351.100000	8.086304	3.659190	0.002808	23.770539	0.005725	11.645138
351.120000	8.086304	3.661830	0.002807	23.787688	0.005721	11.653540
351.140000	8.086304	3.662641	0.002806	23.792955	0.005720	11.656120
351.160000	8.086304	3.658518	0.002809	23.766172	0.005726	11.642999
351.180000	8.086304	3.664699	0.002805	23.806322	0.005718	11.662668
351.200000	8.086304	3.660430	0.002808	23.778591	0.005723	11.649083
351.220000	8.086304	3.661863	0.002807	23.787899	0.005721	11.653643
351.240000	8.086304	3.656024	0.002810	23.749969	0.005729	11.635061
351.260000	8.086304	3.662899	0.002806	23.794629	0.005720	11.656940
351.280000	8.086304	3.664193	0.002805	23.803040	0.005718	11.661061
351.300000	8.086304	3.664242	0.002805	23.803357	0.005718	11.661216
351.320000	8.086304	3.665463	0.002804	23.811289	0.005717	11.665102
351.340000	8.086304	3.667564	0.002803	23.824936	0.005714	11.671787
351.360000	8.086304	3.659431	0.002808	23.772104	0.005725	11.645905
351.380000	8.086304	3.666537	0.002804	23.818264	0.005715	11.668519
351.400000	8.086304	3.669836	0.002801	23.839694	0.005711	11.679017
351.420000	8.086304	3.669264	0.002802	23.835978	0.005711	11.677197
351.440000	8.086304	3.666294	0.002804	23.816687	0.005715	11.667746
351.460000	8.086304	3.659350	0.002808	23.771576	0.005725	11.645646
351.480000	8.086304	3.664309	0.002805	23.803789	0.005718	11.661427
351.500000	8.086304	3.667343	0.002803	23.823499	0.005714	11.671084
351.520000	8.086304	3.661940	0.002807	23.788402	0.005721	11.653889
351.540000	8.086304	3.668085	0.002802	23.828318	0.005713	11.673444
351.560000	8.086304	3.662914	0.002806	23.794729	0.005720	11.656989
351.580000	8.086304	3.666801	0.002803	23.819978	0.005715	11.669358
351.600000	8.086304	3.662741	0.002806	23.793606	0.005720	11.656439
351.620000	8.086304	3.660393	0.002808	23.778351	0.005723	11.648965
351.640000	8.086304	3.666225	0.002804	23.816239	0.005716	11.667527
351.660000	8.086304	3.668814	0.002802	23.833056	0.005712	11.675765
351.680000	8.086304	3.662306	0.002806	23.790781	0.005721	11.655055
351.700000	8.086304	3.658994	0.002808	23.769265	0.005725	11.644514
351.720000	8.086304	3.665870	0.002804	23.813934	0.005716	11.666397
351.740000	8.086304	3.664736	0.002805	23.806568	0.005718	11.662789
351.760000	8.086304	3.662457	0.002806	23.791761	0.005721	11.655535
351.780000	8.086304	3.665589	0.002804	23.812106	0.005716	11.665502
351.800000	8.086304	3.667884	0.002803	23.827016	0.005713	11.672806
351.820000	8.086304	3.655383	0.002811	23.745807	0.005730	11.633022
351.840000	8.086304	3.660964	0.002807	23.782061	0.005723	11.650783
351.860000	8.086304	3.673661	0.002799	23.864544	0.005705	11.691191
351.880000	8.086304	3.662927	0.002806	23.794814	0.005720	11.657031
351.900000	8.086304	3.666865	0.002803	23.820395	0.005715	11.669563
351.920000	8.086304	3.663088	0.002806	23.795863	0.005720	11.657544
351.940000	8.086304	3.660785	0.002807	23.780896	0.005723	11.650212
351.960000	8.086304	3.668544	0.002802	23.831303	0.005712	11.674906
351.980000	8.086304	3.658691	0.002809	23.767295	0.005726	11.643549
352.000000	8.086304	3.662999	0.002806	23.795280	0.005720	11.657259
352.020000	8.086304	3.660689	0.002807	23.780276	0.005723	11.649908
352.040000	8.086304	3.662704	0.002806	23.793363	0.005720	11.656320
352.060000	8.086304	3.664118	0.002805	23.802549	0.005718	11.660820
352.080000	8.086304	3.660872	0.002807	23.781464	0.005723	11.650491
352.100000	8.086304	3.666190	0.002804	23.816008	0.005716	11.667413
352.120000	8.086304	3.661120	0.002807	23.783078	0.005722	11.651281
352.140000	8.086304	3.655087	0.002811	23.743882	0.005731	11.632079
352.160000	8.086304	3.668978	0.002802	23.834119	0.005712	11.676286
352.180000	8.086304	3.658543	0.002809	23.766335	0.005726	11.643079
352.200000	8.086304	3.668989	0.002802	23.834196	0.005712	11.676324
352.220000	8.086304	3.661909	0.002807	23.788199	0.005721	11.653790
352.240000	8.086304	3.663139	0.002806	23.796188	0.005720	11.657704
352.260000	8.086304	3.663362	0.002806	23.797642	0.005719	11.658416
352.280000	8.086304	3.661708	0.002807	23.786894	0.005722	11.653151
352.300000	8.086304	3.660808	0.002807	23.781047	0.005723	11.650286
352.320000	8.086304	3.667704	0.002803	23.825847	0.005714	11.672234
352.340000	8.086304	3.661357	0.002807	23.784612	0.005722	11.652033
352.360000	8.086304	3.668284	0.002802	23.829615	0.005713	11.674079
352.380000	8.086304	3.669564	0.002801	23.837926	0.005711	11.678151
352.400000	8.086304	3.668538	0.002802	23.831266	0.005712	11.674888
352.420000	8.086304	3.668759	0.002802	23.832699	0.005712	11.675591
352.440000	8.086304	3.667321	0.002803	23.823360	0.005714	11.671015
352.460000	8.086304	3.673411	0.002799	23.862921	0.005706	11.690396
352.480000	8.086304	3.665183	0.002804	23.809470	0.005717	11.664210
352.500000	8.086304	3.664532	0.002805	23.805242	0.005718	11.662139
352.520000	8.086304	3.664154	0.002805	23.802786	0.005718	11.660936
352.540000	8.086304	3.661388	0.002807	23.784815	0.005722	11.652132
352.560000	8.086304	3.661913	0.002807	23.788225	0.005721	11.653803
352.580000	8.086304	3.659708	0.002808	23.773901	0.005724	11.646785
352.600000	8.086304	3.658511	0.002809	23.766126	0.005726	11.642977
352.620000	8.086304	3.660601	0.002807	23.779702	0.005723	11.649627
352.640000	8.086304	3.662455	0.002806	23.791747	0.005721	11.655528
352.660000	8.086304	3.659189	0.002808	23.770534	0.005725	11.645136
352.680000	8.086304	3.664393	0.002805	23.804337	0.005718	11.661696
352.700000	8.086304	3.658340	0.002809	23.765015	0.005726	11.642432
352.720000	8.086304	3.659221	0.002808	23.770742	0.005725	11.645238
352.740000	8.086304	3.664581	0.002805	23.805560	0.005718	11.662295
352.760000	8.086304	3.667498	0.002803	23.824511	0.005714	11.671579
352.780000	8.086304	3.663990	0.002805	23.801718	0.005719	11.660413
352.800000	8.086304	3.666846	0.002803	23.820272	0.005715	11.669502
352.820000	8.086304	3.662310	0.002806	23.790807	0.005721	11.655068
352.840000	8.086304	3.668142	0.002802	23.828689	0.005713	11.673626
352.860000	8.086304	3.663248	0.002806	23.796899	0.005720	11.658052
352.880000	8.086304	3.668415	0.002802	23.830466	0.005713	11.674496
352.900000	8.086304	3.665732	0.002804	23.813034	0.005716	11.665957
352.920000	8.086304	3.667293	0.002803	23.823177	0.005714	11.670925
352.940000	8.086304	3.668544	0.002802	23.831303	0.005712	11.674906
352.960000	8.086304	3.666069	0.002804	23.815222	0.005716	11.667028
352.980000	8.086304	3.667378	0.002803	23.823731	0.005714	11.671197
353.000000	8.086304	3.668475	0.002802	23.830851	0.005712	11.674685
353.020000	8.086304	3.661550	0.002807	23.785869	0.005722	11.652648
353.040000	8.086304	3.657049	0.002810	23.756632	0.005728	11.638325
353.060000	8.086304	3.661052	0.002807	23.782635	0.005722	11.651064
353.080000	8.086304	3.661873	0.002807	23.787965	0.005721	11.653675
353.100000	8.086304	3.654329	0.002812	23.738961	0.005732	11.629668
353.120000	8.086304	3.655105	0.002811	23.743999	0.005731	11.632136
353.140000	8.086304	3.656718	0.002810	23.754482	0.005728	11.637272
353.160000	8.086304	3.659018	0.002808	23.769420	0.005725	11.644590
353.180000	8.086304	3.662449	0.002806	23.791710	0.005721	11.655510
353.200000	8.086304	3.666614	0.002803	23.818767	0.005715	11.668765
353.220000	8.086304	3.650589	0.002814	23.714663	0.005737	11.617765
353.240000	8.086304	3.663397	0.002806	23.797868	0.005719	11.658527
353.260000	8.086304	3.659758	0.002808	23.774227	0.005724	11.646945
353.280000	8.086304	3.659477	0.002808	23.772402	0.005725	11.646051
353.300000	8.086304	3.662240	0.002806	23.790353	0.005721	11.654845
353.320000	8.086304	3.667134	0.002803	23.822146	0.005714	11.670420
353.340000	8.086304	3.660522	0.002807	23.779191	0.005723	11.649377
353.360000	8.086304	3.663992	0.002805	23.801735	0.005719	11.660421
353.380000	8.086304	3.664699	0.002805	23.806322	0.005718	11.662668
353.400000	8.086304	3.663275	0.002806	23.797074	0.005719	11.658138
353.420000	8.086304	3.666284	0.002804	23.816619	0.005715	11.667713
353.440000	8.086304	3.665508	0.002804	23.811578	0.005716	11.665243
353.460000	8.086304	3.659085	0.002808	23.769857	0.005725	11.644804
353.480000	8.086304	3.657419	0.002810	23.759034	0.005727	11.639502
353.500000	8.086304	3.656402	0.002810	23.752425	0.005729	11.636264
353.520000	8.086304	3.660573	0.002807	23.779522	0.005723	11.649539
353.540000	8.086304	3.660205	0.002808	23.777134	0.005724	11.648369
353.560000	8.086304	3.661190	0.002807	23.783532	0.005722	11.651504
353.580000	8.086304	3.664349	0.002805	23.804054	0.005718	11.661557
353.600000	8.086304	3.656936	0.002810	23.755898	0.005728	11.637966
353.620000	8.086304	3.660296	0.002808	23.777723	0.005724	11.648658
353.640000	8.086304	3.662559	0.002806	23.792424	0.005720	11.655860
353.660000	8.086304	3.664865	0.002805	23.807405	0.005717	11.663199
353.680000	8.086304	3.665097	0.002804	23.808910	0.005717	11.663936
353.700000	8.086304	3.662180	0.002806	23.789959	0.005721	11.654652
353.720000	8.086304	3.662154	0.002806	23.789790	0.005721	11.654569
353.740000	8.086304	3.664087	0.002805	23.802352	0.005718	11.660723
353.760000	8.086304	3.659212	0.002808	23.770682	0.005725	11.645208
353.780000	8.086304	3.659825	0.002808	23.774664	0.005724	11.647159
353.800000	8.086304	3.665789	0.002804	23.813408	0.005716	11.666140
353.820000	8.086304	3.663730	0.002805	23.800030	0.005719	11.659586
353.840000	8.086304	3.659050	0.002808	23.769625	0.005725	11.644691
353.860000	8.086304	3.656786	0.002810	23.754919	0.005728	11.637486
353.880000	8.086304	3.658335	0.002809	23.764981	0.005726	11.642415
353.900000	8.086304	3.658134	0.002809	23.763676	0.005726	11.641776
353.920000	8.086304	3.663852	0.002805	23.800824	0.005719	11.659975
353.940000	8.086304	3.660568	0.002807	23.779488	0.005723	11.649522
353.959000	8.086304	3.658867	0.002809	23.768443	0.005725	11.644111
353.979000	8.086304	3.662534	0.002806	23.792264	0.005720	11.655781
353.999000	8.086304	3.663113	0.002806	23.796023	0.005720	11.657623
354.019000	8.086304	3.660114	0.002808	23.776540	0.005724	11.648078
354.039000	8.086304	3.660019	0.002808	23.775923	0.005724	11.647776
354.059000	8.086304	3.662005	0.002807	23.788825	0.005721	11.654096
354.079000	8.086304	3.664945	0.002805	23.807922	0.005717	11.663452
354.099000	8.086304	3.662493	0.002806	23.791992	0.005721	11.655648
354.119000	8.086304	3.661183	0.002807	23.783484	0.005722	11.651480
354.139000	8.086304	3.668313	0.002802	23.829803	0.005713	11.674172
354.159000	8.086304	3.661137	0.002807	23.783187	0.005722	11.651334
354.179000	8.086304	3.659234	0.002808	23.770822	0.005725	11.645277
354.199000	8.086304	3.660841	0.002807	23.781262	0.005723	11.650391
354.219000	8.086304	3.660395	0.002808	23.778365	0.005723	11.648972
354.239000	8.086304	3.659718	0.002808	23.773967	0.005724	11.646818
354.259000	8.086304	3.657892	0.002809	23.762108	0.005727	11.641008
354.279000	8.086304	3.661074	0.002807	23.782775	0.005722	11.651133
354.299000	8.086304	3.668649	0.002802	23.831983	0.005712	11.675239
354.319000	8.086304	3.662127	0.002806	23.789616	0.005721	11.654484
354.339000	8.086304	3.661659	0.002807	23.786574	0.005722	11.652994
354.359000	8.086304	3.661586	0.002807	23.786106	0.005722	11.652764
354.379000	8.086304	3.653258	0.002812	23.732000	0.005733	11.626258
354.399000	8.086304	3.659323	0.002808	23.771402	0.005725	11.645561
354.419000	8.086304	3.655861	0.002811	23.748915	0.005729	11.634545
354.439000	8.086304	3.664462	0.002805	23.804785	0.005718	11.661916
354.459000	8.086304	3.661501	0.002807	23.785549	0.005722	11.652492
354.479000	8.086304	3.658135	0.002809	23.763684	0.005726	11.641780
354.499000	8.086304	3.657263	0.002810	23.758020	0.005728	11.639005
354.519000	8.086304	3.660204	0.002808	23.777126	0.005724	11.648365
354.539000	8.086304	3.658464	0.002809	23.765821	0.005726	11.642827
354.559000	8.086304	3.656783	0.002810	23.754904	0.005728	11.637479
354.579000	8.086304	3.656370	0.002810	23.752219	0.005729	11.636164
354.599000	8.086304	3.662249	0.002806	23.790410	0.005721	11.654873
354.619000	8.086304	3.667907	0.002803	23.827164	0.005713	11.672879
354.639000	8.086304	3.660705	0.002807	23.780379	0.005723	11.649959
354.659000	8.086304	3.658789	0.002809	23.767934	0.005726	11.643862
354.679000	8.086304	3.662958	0.002806	23.795014	0.005720	11.657129
354.699000	8.086304	3.664484	0.002805	23.804931	0.005718	11.661987
354.719000	8.086304	3.663672	0.002805	23.799653	0.005719	11.659401
354.739000	8.086304	3.662945	0.002806	23.794931	0.005720	11.657088
354.759000	8.086304	3.659297	0.002808	23.771233	0.005725	11.645478
354.779000	8.086304	3.659307	0.002808	23.771299	0.005725	11.645511
354.799000	8.086304	3.665993	0.002804	23.814734	0.005716	11.666789
354.819000	8.086304	3.663024	0.002806	23.795443	0.005720	11.657339
354.839000	8.086304	3.661306	0.002807	23.784281	0.005722	11.651870
354.859000	8.086304	3.661105	0.002807	23.782978	0.005722	11.651232
354.879000	8.086304	3.666219	0.002804	23.816196	0.005716	11.667506
354.899000	8.086304	3.661737	0.002807	23.787083	0.005722	11.653243
354.919000	8.086304	3.664630	0.002805	23.805877	0.005718	11.662450
354.939000	8.086304	3.658354	0.002809	23.765104	0.005726	11.642476
354.959000	8.086304	3.660466	0.002808	23.778825	0.005723	11.649198
354.979000	8.086304	3.665370	0.002804	23.810684	0.005717	11.664805
354.999000	8.086304	3.671828	0.002800	23.852639	0.005708	11.685359
355.019000	8.086304	3.658997	0.002808	23.769283	0.005725	11.644523
355.039000	8.086304	3.660588	0.002807	23.779622	0.005723	11.649588
355.059000	8.086304	3.658753	0.002809	23.767700	0.005726	11.643748
355.079000	8.086304	3.662544	0.002806	23.792327	0.005720	11.655812
355.099000	8.086304	3.666617	0.002803	23.818784	0.005715	11.668773
355.119000	8.086304	3.666559	0.002803	23.818410	0.005715	11.668590
355.139000	8.086304	3.662006	0.002807	23.788833	0.005721	11.654101
355.159000	8.086304	3.657747	0.002809	23.761162	0.005727	11.640545
355.179000	8.086304	3.661242	0.002807	23.783866	0.005722	11.651667
355.199000	8.086304	3.661500	0.002807	23.785546	0.005722	11.652490
355.219000	8.086304	3.663371	0.002806	23.797696	0.005719	11.658443
355.239000	8.086304	3.662884	0.002806	23.794537	0.005720	11.656895
355.259000	8.086304	3.665180	0.002804	23.809450	0.005717	11.664201
355.279000	8.086304	3.672001	0.002800	23.853761	0.005708	11.685909
355.299000	8.086304	3.664229	0.002805	23.803275	0.005718	11.661175
355.319000	8.086304	3.669401	0.002802	23.836870	0.005711	11.677633
355.339000	8.086304	3.671168	0.002800	23.848349	0.005709	11.683257
355.359000	8.086304	3.662547	0.002806	23.792344	0.005720	11.655820
355.379000	8.086304	3.660739	0.002807	23.780599	0.005723	11.650067
355.399000	8.086304	3.660152	0.002808	23.776786	0.005724	11.648199
355.419000	8.086304	3.664581	0.002805	23.805560	0.005718	11.662295
355.439000	8.086304	3.662822	0.002806	23.794132	0.005720	11.656696
355.459000	8.086304	3.666401	0.002804	23.817381	0.005715	11.668086
355.479000	8.086304	3.663893	0.002805	23.801087	0.005719	11.660104
355.499000	8.086304	3.662924	0.002806	23.794792	0.005720	11.657020
355.519000	8.086304	3.661973	0.002807	23.788616	0.005721	11.653994
355.539000	8.086304	3.659976	0.002808	23.775646	0.005724	11.647640
355.559000	8.086304	3.662687	0.002806	23.793258	0.005720	11.656268
355.579000	8.086304	3.666511	0.002804	23.818098	0.005715	11.668438
355.599000	8.086304	3.658706	0.002809	23.767395	0.005726	11.643598
355.619000	8.086304	3.661755	0.002807	23.787200	0.005722	11.653300
355.639000	8.086304	3.661693	0.002807	23.786797	0.005722	11.653103
355.659000	8.086304	3.660107	0.002808	23.776494	0.005724	11.648056
355.679000	8.086304	3.664224	0.002805	23.803237	0.005718	11.661157
355.699000	8.086304	3.658247	0.002809	23.764413	0.005726	11.642137
355.719000	8.086304	3.662763	0.002806	23.793746	0.005720	11.656507
355.739000	8.086304	3.658918	0.002809	23.768768	0.005725	11.644271
355.759000	8.086304	3.663114	0.002806	23.796025	0.005720	11.657624
355.779000	8.086304	3.658027	0.002809	23.762982	0.005727	11.641436
355.799000	8.086304	3.658786	0.002809	23.767914	0.005726	11.643852
355.819000	8.086304	3.653543	0.002812	23.733854	0.005733	11.627166
355.839000	8.086304	3.662342	0.002806	23.791013	0.005721	11.655168
355.859000	8.086304	3.657412	0.002810	23.758989	0.005727	11.639480
355.879000	8.086304	3.657835	0.002809	23.761733	0.005727	11.640824
355.899000	8.086304	3.654884	0.002811	23.742562	0.005731	11.631433
355.919000	8.086304	3.655811	0.002811	23.748589	0.005730	11.634385
355.939000	8.086304	3.663522	0.002805	23.798679	0.005719	11.658924
355.959000	8.086304	3.659291	0.002808	23.771193	0.005725	11.645459
355.979000	8.086304	3.656309	0.002810	23.751822	0.005729	11.635969
355.999000	8.086304	3.657085	0.002810	23.756861	0.005728	11.638437
356.019000	8.086304	3.661889	0.002807	23.788071	0.005721	11.653727
356.039000	8.086304	3.658778	0.002809	23.767863	0.005726	11.643827
356.059000	8.086304	3.652058	0.002813	23.724208	0.005735	11.622441
356.079000	8.086304	3.651435	0.002814	23.720158	0.005735	11.620457
356.099000	8.086304	3.658570	0.002809	23.766509	0.005726	11.643164
356.119000	8.086304	3.661260	0.002807	23.783984	0.005722	11.651725
356.139000	8.086304	3.655668	0.002811	23.747661	0.005730	11.633930
356.159000	8.086304	3.658066	0.002809	23.763236	0.005727	11.641560
356.179000	8.086304	3.659423	0.002808	23.772053	0.005725	11.645880
356.199000	8.086304	3.655084	0.002811	23.743865	0.005731	11.632071
356.219000	8.086304	3.663353	0.002806	23.797579	0.005719	11.658385
356.239000	8.086304	3.660038	0.002808	23.776046	0.005724	11.647836
356.259000	8.086304	3.663426	0.002806	23.798056	0.005719	11.658619
356.279000	8.086304	3.656379	0.002810	23.752279	0.005729	11.636193
356.299000	8.086304	3.652125	0.002813	23.724645	0.005735	11.622655
356.319000	8.086304	3.662178	0.002806	23.789947	0.005721	11.654646
356.339000	8.086304	3.657912	0.002809	23.762233	0.005727	11.641069
356.359000	8.086304	3.653113	0.002812	23.731060	0.005733	11.625798
356.379000	8.086304	3.657452	0.002810	23.759246	0.005727	11.639606
356.399000	8.086304	3.658501	0.002809	23.766061	0.005726	11.642944
356.419000	8.086304	3.663048	0.002806	23.795600	0.005720	11.657416
356.439000	8.086304	3.661524	0.002807	23.785697	0.005722	11.652564
356.459000	8.086304	3.654314	0.002812	23.738864	0.005732	11.629621
356.479000	8.086304	3.658000	0.002809	23.762805	0.005727	11.641349
356.499000	8.086304	3.650482	0.002814	23.713969	0.005737	11.617425
356.519000	8.086304	3.662964	0.002806	23.795057	0.005720	11.657150
356.539000	8.086304	3.661290	0.002807	23.784178	0.005722	11.651820
356.559000	8.086304	3.658819	0.002809	23.768129	0.005725	11.643957
356.579000	8.086304	3.659193	0.002808	23.770556	0.005725	11.645147
356.599000	8.086304	3.664331	0.002805	23.803937	0.005718	11.661500
356.619000	8.086304	3.661458	0.002807	23.785269	0.005722	11.652354
356.639000	8.086304	3.657359	0.002810	23.758640	0.005727	11.639309
356.659000	8.086304	3.657743	0.002809	23.761139	0.005727	11.640533
356.679000	8.086304	3.664234	0.002805	23.803303	0.005718	11.661189
356.699000	8.086304	3.658439	0.002809	23.765661	0.005726	11.642748
356.719000	8.086304	3.652211	0.002813	23.725202	0.005734	11.622928
356.739000	8.086304	3.664490	0.002805	23.804965	0.005718	11.662004
356.759000	8.086304	3.665793	0.002804	23.813434	0.005716	11.666153
356.779000	8.086304	3.663314	0.002806	23.797325	0.005719	11.658261
356.799000	8.086304	3.659557	0.002808	23.772924	0.005725	11.646307
356.819000	8.086304	3.662703	0.002806	23.793361	0.005720	11.656319
356.839000	8.086304	3.660161	0.002808	23.776846	0.005724	11.648228
356.859000	8.086304	3.666367	0.002804	23.817162	0.005715	11.667979
356.879000	8.086304	3.663371	0.002806	23.797696	0.005719	11.658443
356.899000	8.086304	3.652394	0.002813	23.726388	0.005734	11.623509
356.919000	8.086304	3.660978	0.002807	23.782150	0.005723	11.650826
356.939000	8.086304	3.662829	0.002806	23.794180	0.005720	11.656720
356.959000	8.086304	3.656710	0.002810	23.754424	0.005728	11.637244
356.979000	8.086304	3.660045	0.002808	23.776095	0.005724	11.647860
356.999000	8.086304	3.664302	0.002805	23.803743	0.005718	11.661405
357.019000	8.086304	3.656532	0.002810	23.753270	0.005729	11.636678
357.039000	8.086304	3.658303	0.002809	23.764773	0.005726	11.642313
357.059000	8.086304	3.659688	0.002808	23.773775	0.005724	11.646724
357.079000	8.086304	3.662958	0.002806	23.795017	0.005720	11.657130
357.099000	8.086304	3.659303	0.002808	23.771270	0.005725	11.645497
357.119000	8.086304	3.659803	0.002808	23.774518	0.005724	11.647088
357.139000	8.086304	3.660355	0.002808	23.778103	0.005723	11.648844
357.159000	8.086304	3.663890	0.002805	23.801070	0.005719	11.660095
357.179000	8.086304	3.663071	0.002806	23.795751	0.005720	11.657490
357.199000	8.086304	3.659431	0.002808	23.772104	0.005725	11.645905
357.219000	8.086304	3.658925	0.002809	23.768817	0.005725	11.644295
357.239000	8.086304	3.662630	0.002806	23.792886	0.005720	11.656086
357.259000	8.086304	3.660539	0.002807	23.779299	0.005723	11.649430
357.279000	8.086304	3.670098	0.002801	23.841400	0.005710	11.679853
357.299000	8.086304	3.661733	0.002807	23.787060	0.005722	11.653232
357.319000	8.086304	3.659837	0.002808	23.774744	0.005724	11.647198
357.339000	8.086304	3.668933	0.002802	23.833828	0.005712	11.676143
357.359000	8.086304	3.656163	0.002810	23.750871	0.005729	11.635503
357.379000	8.086304	3.656972	0.002810	23.756127	0.005728	11.638078
357.399000	8.086304	3.658395	0.002809	23.765375	0.005726	11.642609
357.419000	8.086304	3.656956	0.002810	23.756024	0.005728	11.638027
357.439000	8.086304	3.661216	0.002807	23.783698	0.005722	11.651585
357.459000	8.086304	3.663905	0.002805	23.801167	0.005719	11.660143
357.479000	8.086304	3.657054	0.002810	23.756664	0.005728	11.638341
357.499000	8.086304	3.657525	0.002809	23.759720	0.005727	11.639838
357.519000	8.086304	3.660393	0.002808	23.778351	0.005723	11.648965
357.539000	8.086304	3.659210	0.002808	23.770665	0.005725	11.645200
357.559000	8.086304	3.658303	0.002809	23.764775	0.005726	11.642315
357.579000	8.086304	3.657668	0.002809	23.760648	0.005727	11.640293
357.599000	8.086304	3.662558	0.002806	23.792415	0.005720	11.655855
357.619000	8.086304	3.659520	0.002808	23.772679	0.005725	11.646186
357.639000	8.086304	3.658447	0.002809	23.765709	0.005726	11.642772
357.659000	8.086304	3.660275	0.002808	23.777588	0.005724	11.648592
357.679000	8.086304	3.660044	0.002808	23.776086	0.005724	11.647856
357.699000	8.086304	3.657833	0.002809	23.761722	0.005727	11.640819
357.719000	8.086304	3.658074	0.002809	23.763287	0.005727	11.641586
357.739000	8.086304	3.661872	0.002807	23.787959	0.005721	11.653673
357.759000	8.086304	3.662673	0.002806	23.793163	0.005720	11.656222
357.779000	8.086304	3.659536	0.002808	23.772787	0.005725	11.646240
357.799000	8.086304	3.660287	0.002808	23.777663	0.005724	11.648628
357.819000	8.086304	3.662881	0.002806	23.794514	0.005720	11.656884
357.839000	8.086304	3.659685	0.002808	23.773755	0.005724	11.646714
357.859000	8.086304	3.662769	0.002806	23.793789	0.005720	11.656528
357.879000	8.086304	3.664660	0.002805	23.806071	0.005718	11.662545
357.899000	8.086304	3.659897	0.002808	23.775129	0.005724	11.647387
357.919000	8.086304	3.658099	0.002809	23.763450	0.005726	11.641665
357.939000	8.086304	3.660709	0.002807	23.780405	0.005723	11.649971
357.959000	8.086304	3.656896	0.002810	23.755638	0.005728	11.637838
357.979000	8.086304	3.664622	0.002805	23.805822	0.005718	11.662423
357.999000	8.086304	3.661142	0.002807	23.783215	0.005722	11.651348
358.019000	8.086304	3.659097	0.002808	23.769931	0.005725	11.644840
358.039000	8.086304	3.661272	0.002807	23.784061	0.005722	11.651763
358.059000	8.086304	3.664421	0.002805	23.804517	0.005718	11.661784
358.079000	8.086304	3.661232	0.002807	23.783801	0.005722	11.651635
358.099000	8.086304	3.657598	0.002809	23.760194	0.005727	11.640070
358.119000	8.086304	3.657656	0.002809	23.760571	0.005727	11.640255
358.139000	8.086304	3.660063	0.002808	23.776212	0.005724	11.647917
358.159000	8.086304	3.655350	0.002811	23.745596	0.005730	11.632919
358.179000	8.086304	3.660532	0.002807	23.779254	0.005723	11.649408
358.199000	8.086304	3.662986	0.002806	23.795200	0.005720	11.657220
358.219000	8.086304	3.666197	0.002804	23.816059	0.005716	11.667438
358.239000	8.086304	3.663063	0.002806	23.795697	0.005720	11.657463
358.259000	8.086304	3.664092	0.002805	23.802383	0.005718	11.660739
358.279000	8.086304	3.665478	0.002804	23.811386	0.005717	11.665149
358.299000	8.086304	3.668635	0.002802	23.831894	0.005712	11.675196
358.319000	8.086304	3.662578	0.002806	23.792547	0.005720	11.655920
358.339000	8.086304	3.659197	0.002808	23.770585	0.005725	11.645161
358.359000	8.086304	3.662410	0.002806	23.791453	0.005721	11.655384
358.379000	8.086304	3.659309	0.002808	23.771310	0.005725	11.645516
358.399000	8.086304	3.660056	0.002808	23.776166	0.005724	11.647895
358.419000	8.086304	3.664983	0.002805	23.808167	0.005717	11.663572
358.439000	8.086304	3.663346	0.002806	23.797536	0.005719	11.658364
358.459000	8.086304	3.660618	0.002807	23.779813	0.005723	11.649682
358.479000	8.086304	3.656870	0.002810	23.755464	0.005728	11.637753
358.499000	8.086304	3.657361	0.002810	23.758654	0.005727	11.639316
358.519000	8.086304	3.656811	0.002810	23.755081	0.005728	11.637566
358.539000	8.086304	3.655763	0.002811	23.748278	0.005730	11.634233
358.559000	8.086304	3.659742	0.002808	23.774127	0.005724	11.646896
358.579000	8.086304	3.660248	0.002808	23.777408	0.005724	11.648504
358.599000	8.086304	3.661008	0.002807	23.782350	0.005723	11.650924
358.619000	8.086304	3.661882	0.002807	23.788022	0.005721	11.653703
358.639000	8.086304	3.659635	0.002808	23.773427	0.005724	11.646553
358.659000	8.086304	3.655370	0.002811	23.745721	0.005730	11.632980
358.679000	8.086304	3.657968	0.002809	23.762599	0.005727	11.641248
358.699000	8.086304	3.659086	0.002808	23.769862	0.005725	11.644807
358.719000	8.086304	3.661317	0.002807	23.784355	0.005722	11.651907
358.739000	8.086304	3.656965	0.002810	23.756084	0.005728	11.638057
358.759000	8.086304	3.653612	0.002812	23.734299	0.005733	11.627385
358.779000	8.086304	3.656883	0.002810	23.755550	0.005728	11.637795
358.799000	8.086304	3.656169	0.002810	23.750914	0.005729	11.635524
358.819000	8.086304	3.651544	0.002813	23.720869	0.005735	11.620805
358.839000	8.086304	3.658169	0.002809	23.763904	0.005726	11.641888
358.859000	8.086304	3.652283	0.002813	23.725668	0.005734	11.623156
358.879000	8.086304	3.659573	0.002808	23.773027	0.005724	11.646357
358.899000	8.086304	3.658483	0.002809	23.765944	0.005726	11.642887
358.919000	8.086304	3.658230	0.002809	23.764304	0.005726	11.642084
358.939000	8.086304	3.656508	0.002810	23.753116	0.005729	11.636603
358.959000	8.086304	3.656143	0.002810	23.750746	0.005729	11.635442
358.979000	8.086304	3.657633	0.002809	23.760425	0.005727	11.640184
358.999000	8.086304	3.658490	0.002809	23.765992	0.005726	11.642911
359.019000	8.086304	3.657184	0.002810	23.757503	0.005728	11.638752
359.039000	8.086304	3.656008	0.002810	23.749866	0.005729	11.635011
359.059000	8.086304	3.654871	0.002811	23.742482	0.005731	11.631393
359.079000	8.086304	3.652797	0.002813	23.729007	0.005734	11.624792
359.099000	8.086304	3.650515	0.002814	23.714183	0.005737	11.617530
359.119000	8.086304	3.658742	0.002809	23.767626	0.005726	11.643711
359.139000	8.086304	3.652332	0.002813	23.725988	0.005734	11.623313
359.159000	8.086304	3.657198	0.002810	23.757595	0.005728	11.638797
359.179000	8.086304	3.658129	0.002809	23.763644	0.005726	11.641761
359.199000	8.086304	3.659694	0.002808	23.773812	0.005724	11.646742
359.219000	8.086304	3.652400	0.002813	23.726430	0.005734	11.623530
359.239000	8.086304	3.653774	0.002812	23.735356	0.005732	11.627902
359.259000	8.086304	3.660186	0.002808	23.777006	0.005724	11.648306
359.279000	8.086304	3.652555	0.002813	23.727433	0.005734	11.624021
359.299000	8.086304	3.654082	0.002812	23.737353	0.005732	11.628880
359.319000	8.086304	3.662095	0.002806	23.789408	0.005721	11.654382
359.339000	8.086304	3.657315	0.002810	23.758357	0.005728	11.639171
359.359000	8.086304	3.653702	0.002812	23.734885	0.005732	11.627671
359.379000	8.086304	3.656195	0.002810	23.751080	0.005729	11.635605
359.399000	8.086304	3.654020	0.002812	23.736956	0.005732	11.628686
359.419000	8.086304	3.659844	0.002808	23.774789	0.005724	11.647221
359.439000	8.086304	3.656568	0.002810	23.753502	0.005729	11.636792
359.459000	8.086304	3.656610	0.002810	23.753776	0.005728	11.636926
359.479000	8.086304	3.657049	0.002810	23.756627	0.005728	11.638323
359.499000	8.086304	3.655463	0.002811	23.746330	0.005730	11.633278
359.519000	8.086304	3.656668	0.002810	23.754156	0.005728	11.637112
359.539000	8.086304	3.661274	0.002807	23.784075	0.005722	11.651770
359.559000	8.086304	3.662085	0.002806	23.789345	0.005721	11.654351
359.579000	8.086304	3.657515	0.002809	23.759654	0.005727	11.639806
359.599000	8.086304	3.662013	0.002806	23.788873	0.005721	11.654120
359.619000	8.086304	3.663666	0.002805	23.799616	0.005719	11.659383
359.639000	8.086304	3.658926	0.002809	23.768820	0.005725	11.644296
359.659000	8.086304	3.651767	0.002813	23.722317	0.005735	11.621515
359.679000	8.086304	3.662563	0.002806	23.792452	0.005720	11.655874
359.699000	8.086304	3.656264	0.002810	23.751528	0.005729	11.635825
359.719000	8.086304	3.660804	0.002807	23.781024	0.005723	11.650275
359.739000	8.086304	3.664998	0.002805	23.808270	0.005717	11.663623
359.759000	8.086304	3.660074	0.002808	23.776280	0.005724	11.647951
359.779000	8.086304	3.663938	0.002805	23.801381	0.005719	11.660248
359.799000	8.086304	3.656449	0.002810	23.752731	0.005729	11.636414
359.819000	8.086304	3.659222	0.002808	23.770748	0.005725	11.645241
359.839000	8.086304	3.657436	0.002810	23.759143	0.005727	11.639555
359.859000	8.086304	3.656961	0.002810	23.756058	0.005728	11.638044
359.879000	8.086304	3.659313	0.002808	23.771336	0.005725	11.645529
359.899000	8.086304	3.656832	0.002810	23.755221	0.005728	11.637634
359.919000	8.086304	3.659522	0.002808	23.772696	0.005725	11.646195
359.939000	8.086304	3.655021	0.002811	23.743454	0.005731	11.631869
359.959000	8.086304	3.658043	0.002809	23.763084	0.005727	11.641486
359.979000	8.086304	3.654084	0.002812	23.737370	0.005732	11.628889
359.999000	8.086304	3.654275	0.002812	23.738607	0.005732	11.629495
360.019000	8.086304	3.654331	0.002812	23.738975	0.005732	11.629675
360.039000	8.086304	3.657379	0.002810	23.758774	0.005727	11.639375
360.059000	8.086304	3.653814	0.002812	23.735613	0.005732	11.628028
360.079000	8.086304	3.651212	0.002814	23.718710	0.005736	11.619747
360.099000	8.086304	3.654831	0.002811	23.742220	0.005731	11.631265
360.119000	8.086304	3.659982	0.002808	23.775680	0.005724	11.647657
360.139000	8.086304	3.657377	0.002810	23.758760	0.005727	11.639368
360.159000	8.086304	3.650419	0.002814	23.713557	0.005737	11.617223
360.179000	8.086304	3.654610	0.002811	23.740783	0.005731	11.630561
360.199000	8.086304	3.660753	0.002807	23.780690	0.005723	11.650111
360.219000	8.086304	3.656707	0.002810	23.754407	0.005728	11.637235
360.239000	8.086304	3.655492	0.002811	23.746515	0.005730	11.633369
360.259000	8.086304	3.654608	0.002811	23.740774	0.005731	11.630557
360.279000	8.086304	3.652715	0.002813	23.728478	0.005734	11.624533
360.299000	8.086304	3.658003	0.002809	23.762827	0.005727	11.641360
360.319000	8.086304	3.657176	0.002810	23.757458	0.005728	11.638730
360.339000	8.086304	3.657456	0.002810	23.759274	0.005727	11.639620
360.359000	8.086304	3.657789	0.002809	23.761434	0.005727	11.640678
360.379000	8.086304	3.657764	0.002809	23.761274	0.005727	11.640599
360.399000	8.086304	3.658318	0.002809	23.764875	0.005726	11.642364
360.419000	8.086304	3.651035	0.002814	23.717559	0.005736	11.619183
360.439000	8.086304	3.651673	0.002813	23.721706	0.005735	11.621215
360.459000	8.086304	3.656422	0.002810	23.752559	0.005729	11.636330
360.479000	8.086304	3.649678	0.002815	23.708745	0.005738	11.614865
360.499000	8.086304	3.657354	0.002810	23.758612	0.005727	11.639295
360.519000	8.086304	3.659615	0.002808	23.773298	0.005724	11.646490
360.539000	8.086304	3.656282	0.002810	23.751645	0.005729	11.635882
360.559000	8.086304	3.652112	0.002813	23.724557	0.005735	11.622612
360.579000	8.086304	3.654876	0.002811	23.742511	0.005731	11.631407
360.599000	8.086304	3.655818	0.002811	23.748632	0.005730	11.634406
360.619000	8.086304	3.660970	0.002807	23.782101	0.005723	11.650803
360.639000	8.086304	3.661848	0.002807	23.787805	0.005721	11.653597
360.659000	8.086304	3.662571	0.002806	23.792504	0.005720	11.655899
360.679000	8.086304	3.657614	0.002809	23.760300	0.005727	11.640122
360.699000	8.086304	3.658980	0.002809	23.769171	0.005725	11.644468
360.719000	8.086304	3.656775	0.002810	23.754850	0.005728	11.637452
360.739000	8.086304	3.664731	0.002805	23.806533	0.005718	11.662772
360.759000	8.086304	3.653672	0.002812	23.734694	0.005732	11.627578
360.779000	8.086304	3.654671	0.002811	23.741183	0.005731	11.630757
360.799000	8.086304	3.653616	0.002812	23.734331	0.005733	11.627400
360.819000	8.086304	3.658179	0.002809	23.763970	0.005726	11.641920
360.839000	8.086304	3.661247	0.002807	23.783904	0.005722	11.651686
360.859000	8.086304	3.659706	0.002808	23.773887	0.005724	11.646778
360.879000	8.086304	3.653726	0.002812	23.735045	0.005732	11.627750
360.899000	8.086304	3.657724	0.002809	23.761017	0.005727	11.640473
360.919000	8.086304	3.658428	0.002809	23.765587	0.005726	11.642712
360.939000	8.086304	3.655422	0.002811	23.746061	0.005730	11.633147
360.959000	8.086304	3.653041	0.002812	23.730595	0.005733	11.625570
360.979000	8.086304	3.655630	0.002811	23.747412	0.005730	11.633809
360.999000	8.086304	3.654257	0.002812	23.738495	0.005732	11.629440
361.019000	8.086304	3.656741	0.002810	23.754627	0.005728	11.637343
361.039000	8.086304	3.654724	0.002811	23.741526	0.005731	11.630925
361.059000	8.086304	3.650993	0.002814	23.717291	0.005736	11.619052
361.079000	8.086304	3.650722	0.002814	23.715531	0.005736	11.618190
361.099000	8.086304	3.657439	0.002810	23.759160	0.005727	11.639564
361.119000	8.086304	3.655522	0.002811	23.746713	0.005730	11.633466
361.139000	8.086304	3.655273	0.002811	23.745090	0.005730	11.632671
361.159000	8.086304	3.656721	0.002810	23.754499	0.005728	11.637280
361.179000	8.086304	3.658485	0.002809	23.765955	0.005726	11.642893
361.199000	8.086304	3.654278	0.002812	23.738629	0.005732	11.629506
361.219000	8.086304	3.650710	0.002814	23.715451	0.005736	11.618151
361.239000	8.086304	3.656920	0.002810	23.755790	0.005728	11.637913
361.259000	8.086304	3.655303	0.002811	23.745287	0.005730	11.632768
361.279000	8.086304	3.653407	0.002812	23.732971	0.005733	11.626734
361.299000	8.086304	3.653418	0.002812	23.733043	0.005733	11.626769
361.319000	8.086304	3.654759	0.002811	23.741754	0.005731	11.631037
361.339000	8.086304	3.650483	0.002814	23.713974	0.005737	11.617427
361.359000	8.086304	3.657672	0.002809	23.760674	0.005727	11.640305
361.379000	8.086304	3.657496	0.002809	23.759531	0.005727	11.639746
361.399000	8.086304	3.653553	0.002812	23.733922	0.005733	11.627200
361.419000	8.086304	3.656628	0.002810	23.753893	0.005728	11.636984
361.439000	8.086304	3.657639	0.002809	23.760465	0.005727	11.640203
361.459000	8.086304	3.659968	0.002808	23.775595	0.005724	11.647615
361.479000	8.086304	3.665015	0.002805	23.808379	0.005717	11.663676
361.499000	8.086304	3.655037	0.002811	23.743559	0.005731	11.631921
361.519000	8.086304	3.659898	0.002808	23.775138	0.005724	11.647391
361.539000	8.086304	3.662492	0.002806	23.791990	0.005721	11.655647
361.559000	8.086304	3.655711	0.002811	23.747938	0.005730	11.634066
361.579000	8.086304	3.652206	0.002813	23.725171	0.005734	11.622913
361.599000	8.086304	3.660056	0.002808	23.776166	0.005724	11.647895
361.619000	8.086304	3.655487	0.002811	23.746481	0.005730	11.633352
361.639000	8.086304	3.655568	0.002811	23.747007	0.005730	11.633610
361.659000	8.086304	3.658153	0.002809	23.763804	0.005726	11.641839
361.679000	8.086304	3.658098	0.002809	23.763444	0.005726	11.641663
361.699000	8.086304	3.658342	0.002809	23.765027	0.005726	11.642438
361.719000	8.086304	3.656844	0.002810	23.755296	0.005728	11.637671
361.739000	8.086304	3.658918	0.002809	23.768768	0.005725	11.644271
361.759000	8.086304	3.654665	0.002811	23.741140	0.005731	11.630736
361.779000	8.086304	3.654945	0.002811	23.742962	0.005731	11.631629
361.799000	8.086304	3.653386	0.002812	23.732837	0.005733	11.626668
361.819000	8.086304	3.660379	0.002808	23.778262	0.005723	11.648922
361.839000	8.086304	3.657848	0.002809	23.761822	0.005727	11.640868
361.859000	8.086304	3.656160	0.002810	23.750857	0.005729	11.635496
361.879000	8.086304	3.649458	0.002815	23.707319	0.005738	11.614167
361.899000	8.086304	3.656619	0.002810	23.753839	0.005728	11.636957
361.919000	8.086304	3.656461	0.002810	23.752811	0.005729	11.636453
361.939000	8.086304	3.655215	0.002811	23.744719	0.005730	11.632489
361.959000	8.086304	3.655459	0.002811	23.746298	0.005730	11.633263
361.979000	8.086304	3.657487	0.002809	23.759477	0.005727	11.639719
361.999000	8.086304	3.658991	0.002808	23.769248	0.005725	11.644506
362.019000	8.086304	3.656535	0.002810	23.753293	0.005729	11.636690
362.039000	8.086304	3.659431	0.002808	23.772102	0.005725	11.645904
362.059000	8.086304	3.656983	0.002810	23.756204	0.005728	11.638116
362.079000	8.086304	3.655313	0.002811	23.745353	0.005730	11.632800
362.099000	8.086304	3.658960	0.002809	23.769043	0.005725	11.644405
362.119000	8.086304	3.650931	0.002814	23.716885	0.005736	11.618853
362.139000	8.086304	3.648952	0.002815	23.704032	0.005739	11.612557
362.159000	8.086304	3.660528	0.002807	23.779228	0.005723	11.649395
362.179000	8.086304	3.664184	0.002805	23.802977	0.005718	11.661030
362.199000	8.086304	3.652019	0.002813	23.723957	0.005735	11.622318
362.219000	8.086304	3.656379	0.002810	23.752276	0.005729	11.636192
362.239000	8.086304	3.653174	0.002812	23.731460	0.005733	11.625994
362.259000	8.086304	3.655602	0.002811	23.747230	0.005730	11.633719
362.279000	8.086304	3.657127	0.002810	23.757135	0.005728	11.638572
362.299000	8.086304	3.662557	0.002806	23.792412	0.005720	11.655854
362.319000	8.086304	3.659754	0.002808	23.774201	0.005724	11.646932
362.339000	8.086304	3.658683	0.002809	23.767246	0.005726	11.643525
362.359000	8.086304	3.657747	0.002809	23.761162	0.005727	11.640545
362.379000	8.086304	3.658667	0.002809	23.767143	0.005726	11.643475
362.399000	8.086304	3.660362	0.002808	23.778151	0.005723	11.648867
362.419000	8.086304	3.667575	0.002803	23.825005	0.005714	11.671821
362.439000	8.086304	3.667814	0.002803	23.826561	0.005713	11.672584
362.459000	8.086304	3.665695	0.002804	23.812794	0.005716	11.665839
362.479000	8.086304	3.663801	0.002805	23.800493	0.005719	11.659812
362.499000	8.086304	3.664147	0.002805	23.802738	0.005718	11.660912
362.519000	8.086304	3.658795	0.002809	23.767974	0.005726	11.643882
362.539000	8.086304	3.659212	0.002808	23.770679	0.005725	11.645207
362.559000	8.086304	3.664122	0.002805	23.802578	0.005718	11.660834
362.579000	8.086304	3.657320	0.002810	23.758389	0.005728	11.639186
362.599000	8.086304	3.654326	0.002812	23.738941	0.005732	11.629658
362.619000	8.086304	3.652919	0.002813	23.729798	0.005733	11.625179
362.639000	8.086304	3.656286	0.002810	23.751674	0.005729	11.635896
362.659000	8.086304	3.660280	0.002808	23.777617	0.005724	11.648606
362.679000	8.086304	3.660302	0.002808	23.777760	0.005723	11.648676
362.699000	8.086304	3.660834	0.002807	23.781219	0.005723	11.650370
362.719000	8.086304	3.652684	0.002813	23.728276	0.005734	11.624434
362.739000	8.086304	3.660227	0.002808	23.777274	0.005724	11.648438
362.759000	8.086304	3.663437	0.002806	23.798125	0.005719	11.658652
362.779000	8.086304	3.658013	0.002809	23.762893	0.005727	11.641393
362.799000	8.086304	3.658400	0.002809	23.765404	0.005726	11.642623
362.819000	8.086304	3.656894	0.002810	23.755624	0.005728	11.637831
362.839000	8.086304	3.655033	0.002811	23.743531	0.005731	11.631907
362.859000	8.086304	3.649180	0.002815	23.705509	0.005739	11.613280
362.879000	8.086304	3.651487	0.002813	23.720501	0.005735	11.620625
362.899000	8.086304	3.652291	0.002813	23.725722	0.005734	11.623183
362.919000	8.086304	3.641560	0.002820	23.656010	0.005749	11.589031
362.939000	8.086304	3.641420	0.002820	23.655099	0.005749	11.588584
362.959000	8.086304	3.634087	0.002825	23.607466	0.005759	11.565249
362.979000	8.086304	3.640855	0.002821	23.651429	0.005750	11.586786
362.999000	8.086304	3.632078	0.002826	23.594415	0.005762	11.558856
363.019000	8.086304	3.637657	0.002823	23.630658	0.005754	11.576611
363.039000	8.086304	3.639470	0.002821	23.642432	0.005752	11.582379
363.059000	8.086304	3.634568	0.002825	23.610593	0.005758	11.566781
363.079000	8.086304	3.638838	0.002822	23.638327	0.005752	11.580368
363.099000	8.086304	3.637511	0.002823	23.629710	0.005754	11.576146
363.119000	8.086304	3.634738	0.002825	23.611696	0.005758	11.567321
363.139000	8.086304	3.642393	0.002819	23.661420	0.005748	11.591681
363.159000	8.086304	3.635742	0.002824	23.618219	0.005757	11.570517
363.179000	8.086304	3.635290	0.002824	23.615283	0.005757	11.569079
363.199000	8.086304	3.633529	0.002825	23.603844	0.005760	11.563475
363.219000	8.086304	3.641343	0.002820	23.654602	0.005749	11.588341
363.239000	8.086304	3.635435	0.002824	23.616226	0.005757	11.569540
363.259000	8.086304	3.637840	0.002823	23.631843	0.005754	11.577192
363.279000	8.086304	3.638398	0.002822	23.635471	0.005753	11.578969
363.299000	8.086304	3.639052	0.002822	23.639721	0.005752	11.581051
363.319000	8.086304	3.636876	0.002823	23.625583	0.005755	11.574124
363.339000	8.086304	3.642509	0.002819	23.662177	0.005748	11.592052
363.359000	8.086304	3.639395	0.002821	23.641949	0.005752	11.582142
363.379000	8.086304	3.637852	0.002823	23.631921	0.005754	11.577229
363.399000	8.086304	3.639418	0.002821	23.642094	0.005752	11.582214
363.419000	8.086304	3.633570	0.002825	23.604107	0.005760	11.563603
363.439000	8.086304	3.630000	0.002828	23.580914	0.005764	11.552241
363.459000	8.086304	3.632696	0.002826	23.598431	0.005761	11.560823
363.479000	8.086304	3.633594	0.002825	23.604261	0.005760	11.563679
363.499000	8.086304	3.636378	0.002823	23.622349	0.005756	11.572540
363.519000	8.086304	3.643086	0.002819	23.665921	0.005747	11.593886
363.539000	8.086304	3.638457	0.002822	23.635854	0.005753	11.579156
363.559000	8.086304	3.643782	0.002819	23.670445	0.005746	11.596103
363.579000	8.086304	3.641948	0.002820	23.658529	0.005748	11.590265
363.599000	8.086304	3.641522	0.002820	23.655762	0.005749	11.588909
363.619000	8.086304	3.642248	0.002820	23.660480	0.005748	11.591221
363.639000	8.086304	3.639847	0.002821	23.644882	0.005751	11.583579
363.659000	8.086304	3.642266	0.002820	23.660600	0.005748	11.591279
363.679000	8.086304	3.640097	0.002821	23.646510	0.005751	11.584377
363.699000	8.086304	3.634708	0.002825	23.611499	0.005758	11.567225
363.719000	8.086304	3.639047	0.002822	23.639687	0.005752	11.581034
363.739000	8.086304	3.640458	0.002821	23.648852	0.005750	11.585524
363.759000	8.086304	3.635583	0.002824	23.617182	0.005757	11.570009
363.779000	8.086304	3.636133	0.002824	23.620758	0.005756	11.571761
363.799000	8.086304	3.635417	0.002824	23.616106	0.005757	11.569482
363.819000	8.086304	3.640588	0.002821	23.649695	0.005750	11.585937
363.839000	8.086304	3.639448	0.002821	23.642289	0.005752	11.582309
363.859000	8.086304	3.641051	0.002820	23.652703	0.005749	11.587410
363.879000	8.086304	3.632849	0.002826	23.599425	0.005761	11.561310
363.899000	8.086304	3.637867	0.002822	23.632023	0.005754	11.577280
363.919000	8.086304	3.634802	0.002825	23.612113	0.005758	11.567526
363.939000	8.086304	3.632966	0.002826	23.600185	0.005760	11.561682
363.959000	8.086304	3.636784	0.002823	23.624983	0.005755	11.573831
363.979000	8.086304	3.632072	0.002826	23.594375	0.005762	11.558836
363.999000	8.086304	3.630595	0.002827	23.584778	0.005764	11.554135
364.019000	8.086304	3.633425	0.002825	23.603164	0.005760	11.563142
364.039000	8.086304	3.638074	0.002822	23.633366	0.005753	11.577937
364.059000	8.086304	3.640970	0.002820	23.652180	0.005750	11.587154
364.079000	8.086304	3.632774	0.002826	23.598937	0.005761	11.561071
364.099000	8.086304	3.638036	0.002822	23.633120	0.005754	11.577817
364.119000	8.086304	3.631950	0.002826	23.593581	0.005762	11.558447
364.139000	8.086304	3.634412	0.002825	23.609579	0.005758	11.566284
364.159000	8.086304	3.639681	0.002821	23.643803	0.005751	11.583050
364.179000	8.086304	3.641657	0.002820	23.656641	0.005749	11.589340
364.199000	8.086304	3.635435	0.002824	23.616226	0.005757	11.569540
364.219000	8.086304	3.638737	0.002822	23.637670	0.005753	11.580046
364.239000	8.086304	3.639856	0.002821	23.644945	0.005751	11.583610
364.259000	8.086304	3.643521	0.002819	23.668752	0.005746	11.595273
364.279000	8.086304	3.644861	0.002818	23.677457	0.005744	11.599538
364.299000	8.086304	3.632499	0.002826	23.597152	0.005761	11.560196
364.319000	8.086304	3.639159	0.002822	23.640415	0.005752	11.581391
364.339000	8.086304	3.629928	0.002828	23.580446	0.005764	11.552012
364.359000	8.086304	3.640693	0.002821	23.650380	0.005750	11.586273
364.379000	8.086304	3.632001	0.002826	23.593913	0.005762	11.558609
364.399000	8.086304	3.636124	0.002824	23.620698	0.005756	11.571732
364.419000	8.086304	3.632928	0.002826	23.599934	0.005760	11.561559
364.439000	8.086304	3.638086	0.002822	23.633443	0.005753	11.577975
364.459000	8.086304	3.640507	0.002821	23.649172	0.005750	11.585681
364.479000	8.086304	3.635585	0.002824	23.617197	0.005757	11.570016
364.499000	8.086304	3.635061	0.002824	23.613795	0.005758	11.568350
364.519000	8.086304	3.639895	0.002821	23.645194	0.005751	11.583732
364.539000	8.086304	3.635839	0.002824	23.618845	0.005756	11.570824
364.559000	8.086304	3.634561	0.002825	23.610547	0.005758	11.566759
364.579000	8.086304	3.629234	0.002828	23.575941	0.005765	11.549805
364.599000	8.086304	3.627898	0.002829	23.567258	0.005767	11.545552
364.619000	8.086304	3.629805	0.002828	23.579649	0.005765	11.551622
364.639000	8.086304	3.634922	0.002824	23.612892	0.005758	11.567908
364.659000	8.086304	3.640554	0.002821	23.649475	0.005750	11.585829
364.679000	8.086304	3.635175	0.002824	23.614535	0.005757	11.568712
364.699000	8.086304	3.639189	0.002822	23.640606	0.005752	11.581485
364.719000	8.086304	3.638504	0.002822	23.636159	0.005753	11.579306
364.739000	8.086304	3.636606	0.002823	23.623829	0.005755	11.573265
364.759000	8.086304	3.636764	0.002823	23.624854	0.005755	11.573768
364.779000	8.086304	3.637444	0.002823	23.629273	0.005754	11.575932
364.799000	8.086304	3.638665	0.002822	23.637207	0.005753	11.579819
364.819000	8.086304	3.635619	0.002824	23.617420	0.005757	11.570125
364.839000	8.086304	3.637276	0.002823	23.628185	0.005755	11.575399
364.859000	8.086304	3.638236	0.002822	23.634417	0.005753	11.578452
364.879000	8.086304	3.639354	0.002822	23.641683	0.005752	11.582012
364.899000	8.086304	3.633328	0.002826	23.602536	0.005760	11.562834
364.919000	8.086304	3.632925	0.002826	23.599919	0.005760	11.561552
364.939000	8.086304	3.639413	0.002821	23.642063	0.005752	11.582198
364.959000	8.086304	3.633987	0.002825	23.606814	0.005759	11.564930
364.979000	8.086304	3.633314	0.002826	23.602444	0.005760	11.562789
364.999000	8.086304	3.635715	0.002824	23.618042	0.005757	11.570430
365.019000	8.086304	3.636973	0.002823	23.626214	0.005755	11.574434
365.039000	8.086304	3.639237	0.002822	23.640923	0.005752	11.581640
365.059000	8.086304	3.636377	0.002823	23.622344	0.005756	11.572538
365.079000	8.086304	3.636287	0.002824	23.621758	0.005756	11.572251
365.099000	8.086304	3.635126	0.002824	23.614212	0.005757	11.568554
365.119000	8.086304	3.636798	0.002823	23.625074	0.005755	11.573875
365.139000	8.086304	3.636648	0.002823	23.624100	0.005755	11.573398
365.159000	8.086304	3.626154	0.002830	23.555931	0.005770	11.540002
365.179000	8.086304	3.638973	0.002822	23.639207	0.005752	11.580799
365.199000	8.086304	3.644130	0.002818	23.672705	0.005745	11.597209
365.219000	8.086304	3.645769	0.002817	23.683356	0.005743	11.602427
365.239000	8.086304	3.644524	0.002818	23.675267	0.005745	11.598465
365.259000	8.086304	3.637307	0.002823	23.628382	0.005755	11.575496
365.279000	8.086304	3.637363	0.002823	23.628747	0.005754	11.575675
365.299000	8.086304	3.632913	0.002826	23.599837	0.005760	11.561512
365.319000	8.086304	3.632691	0.002826	23.598400	0.005761	11.560808
365.339000	8.086304	3.638578	0.002822	23.636642	0.005753	11.579542
365.359000	8.086304	3.635917	0.002824	23.619356	0.005756	11.571074
365.379000	8.086304	3.640301	0.002821	23.647833	0.005750	11.585025
365.399000	8.086304	3.639853	0.002821	23.644919	0.005751	11.583597
365.419000	8.086304	3.637210	0.002823	23.627756	0.005755	11.575189
365.439000	8.086304	3.634965	0.002824	23.613167	0.005758	11.568042
365.459000	8.086304	3.630055	0.002828	23.581271	0.005764	11.552416
365.479000	8.086304	3.632280	0.002826	23.595729	0.005761	11.559499
365.499000	8.086304	3.635490	0.002824	23.616580	0.005757	11.569714
365.519000	8.086304	3.632303	0.002826	23.595875	0.005761	11.559571
365.539000	8.086304	3.630207	0.002828	23.582259	0.005764	11.552900
365.559000	8.086304	3.630920	0.002827	23.586895	0.005763	11.555171
365.579000	8.086304	3.637409	0.002823	23.629044	0.005754	11.575820
365.599000	8.086304	3.633547	0.002825	23.603961	0.005760	11.563532
365.619000	8.086304	3.636232	0.002824	23.621398	0.005756	11.572075
365.639000	8.086304	3.633593	0.002825	23.604255	0.005760	11.563676
365.659000	8.086304	3.632298	0.002826	23.595844	0.005761	11.559555
365.679000	8.086304	3.628784	0.002829	23.573017	0.005766	11.548372
365.699000	8.086304	3.636554	0.002823	23.623492	0.005756	11.573100
365.719000	8.086304	3.639456	0.002821	23.642346	0.005752	11.582337
365.739000	8.086304	3.639242	0.002822	23.640952	0.005752	11.581654
365.759000	8.086304	3.639445	0.002821	23.642274	0.005752	11.582302
365.779000	8.086304	3.628842	0.002828	23.573396	0.005766	11.548559
365.799000	8.086304	3.633902	0.002825	23.606263	0.005759	11.564660
365.819000	8.086304	3.632139	0.002826	23.594810	0.005761	11.559049
365.839000	8.086304	3.634972	0.002824	23.613212	0.005758	11.568064
365.859000	8.086304	3.637628	0.002823	23.630467	0.005754	11.576517
365.879000	8.086304	3.630080	0.002828	23.581437	0.005764	11.552497
365.899000	8.086304	3.638816	0.002822	23.638184	0.005752	11.580298
365.919000	8.086304	3.629509	0.002828	23.577729	0.005765	11.550681
365.939000	8.086304	3.636606	0.002823	23.623829	0.005755	11.573265
365.959000	8.086304	3.632435	0.002826	23.596732	0.005761	11.559991
365.979000	8.086304	3.630709	0.002827	23.585521	0.005763	11.554498
365.999000	8.086304	3.637389	0.002823	23.628916	0.005754	11.575757
366.019000	8.086304	3.630515	0.002827	23.584264	0.005764	11.553883
366.039000	8.086304	3.636660	0.002823	23.624177	0.005755	11.573436
366.059000	8.086304	3.635189	0.002824	23.614626	0.005757	11.568757
366.079000	8.086304	3.641879	0.002820	23.658081	0.005748	11.590045
366.099000	8.086304	3.635851	0.002824	23.618928	0.005756	11.570864
366.119000	8.086304	3.637271	0.002823	23.628148	0.005755	11.575381
366.139000	8.086304	3.633145	0.002826	23.601347	0.005760	11.562252
366.159000	8.086304	3.629198	0.002828	23.575704	0.005765	11.549689
366.179000	8.086304	3.630466	0.002827	23.583942	0.005764	11.553725
366.199000	8.086304	3.632617	0.002826	23.597917	0.005761	11.560571
366.219000	8.086304	3.638680	0.002822	23.637305	0.005753	11.579867
366.239000	8.086304	3.633057	0.002826	23.600776	0.005760	11.561972
366.259000	8.086304	3.633955	0.002825	23.606609	0.005759	11.564829
366.279000	8.086304	3.629833	0.002828	23.579829	0.005765	11.551710
366.299000	8.086304	3.632175	0.002826	23.595047	0.005761	11.559165
366.319000	8.086304	3.629104	0.002828	23.575093	0.005766	11.549390
366.339000	8.086304	3.636048	0.002824	23.620207	0.005756	11.571491
366.359000	8.086304	3.640273	0.002821	23.647653	0.005751	11.584937
366.379000	8.086304	3.636878	0.002823	23.625597	0.005755	11.574131
366.399000	8.086304	3.639020	0.002822	23.639510	0.005752	11.580947
366.419000	8.086304	3.635267	0.002824	23.615129	0.005757	11.569003
366.439000	8.086304	3.634276	0.002825	23.608691	0.005759	11.565849
366.459000	8.086304	3.634415	0.002825	23.609593	0.005758	11.566291
366.479000	8.086304	3.637384	0.002823	23.628884	0.005754	11.575742
366.499000	8.086304	3.628245	0.002829	23.569518	0.005767	11.546658
366.519000	8.086304	3.632822	0.002826	23.599248	0.005761	11.561223
366.539000	8.086304	3.639971	0.002821	23.645690	0.005751	11.583975
366.559000	8.086304	3.636911	0.002823	23.625811	0.005755	11.574236
366.579000	8.086304	3.630427	0.002827	23.583693	0.005764	11.553603
366.599000	8.086304	3.633710	0.002825	23.605015	0.005759	11.564048
366.619000	8.086304	3.627232	0.002830	23.562937	0.005768	11.543434
366.639000	8.086304	3.635959	0.002824	23.619625	0.005756	11.571206
366.659000	8.086304	3.638528	0.002822	23.636313	0.005753	11.579381
366.679000	8.086304	3.638523	0.002822	23.636282	0.005753	11.579366
366.699000	8.086304	3.634012	0.002825	23.606980	0.005759	11.565011
366.719000	8.086304	3.635375	0.002824	23.615831	0.005757	11.569347
366.739000	8.086304	3.634519	0.002825	23.610270	0.005758	11.566623
366.759000	8.086304	3.636009	0.002824	23.619953	0.005756	11.571367
366.779000	8.086304	3.639952	0.002821	23.645565	0.005751	11.583914
366.799000	8.086304	3.641157	0.002820	23.653394	0.005749	11.587749
366.819000	8.086304	3.637901	0.002822	23.632240	0.005754	11.577386
366.839000	8.086304	3.638621	0.002822	23.636922	0.005753	11.579680
366.859000	8.086304	3.629901	0.002828	23.580274	0.005765	11.551928
366.879000	8.086304	3.639178	0.002822	23.640538	0.005752	11.581451
366.899000	8.086304	3.631769	0.002827	23.592407	0.005762	11.557872
366.919000	8.086304	3.633344	0.002825	23.602639	0.005760	11.562884
366.939000	8.086304	3.635964	0.002824	23.619662	0.005756	11.571224
366.959000	8.086304	3.635167	0.002824	23.614480	0.005757	11.568686
366.979000	8.086304	3.637062	0.002823	23.626791	0.005755	11.574716
366.999000	8.086304	3.637254	0.002823	23.628036	0.005755	11.575326
367.019000	8.086304	3.639183	0.002822	23.640569	0.005752	11.581466
367.039000	8.086304	3.631706	0.002827	23.591999	0.005762	11.557672
[truncated: 1,001 more rows]
