# Supplementary material for: Stress relaxation in the presence of sudden strain bursts: Methodology and stress relaxation data of microcast aluminium microwires
Source: Data Brief. 2018 Nov 14;21:2134–41. doi: 10.1016/j.dib.2018.11.047 (PMC6265499; doi:10.1016/j.dib.2018.11.047)
Supplement: Supplementary file 2 — Supplementary material [file mmc2.zip › Data in brief/Annealed/AN_20_3/Stress relaxation txt files/AN_20_3_Relaxcycle0007.txt]

Time[s]	Motordispl[�m]	Force[mN]	EngStrain	EngStress[MPa]	Shearstrain	Shearstress [MPa]
391.037000	9.264639	4.119023	0.003266	26.757667	0.006657	13.108526
391.057000	9.264639	4.118445	0.003267	26.753911	0.006658	13.106686
391.077000	9.264639	4.121123	0.003265	26.771311	0.006654	13.115210
391.097000	9.264639	4.117517	0.003267	26.747887	0.006659	13.103735
391.117000	9.264639	4.118598	0.003267	26.754905	0.006658	13.107173
391.137000	9.264639	4.118187	0.003267	26.752237	0.006658	13.105866
391.157000	9.264639	4.114905	0.003269	26.730915	0.006663	13.095420
391.177000	9.264639	4.112530	0.003271	26.715489	0.006666	13.087863
391.197000	9.264639	4.112350	0.003271	26.714320	0.006666	13.087291
391.217000	9.264639	4.111979	0.003271	26.711907	0.006666	13.086108
391.237000	9.264639	4.112581	0.003270	26.715820	0.006666	13.088025
391.257000	9.264639	4.108856	0.003273	26.691619	0.006671	13.076169
391.277000	9.264639	4.105627	0.003275	26.670646	0.006675	13.065895
391.297000	9.264639	4.104397	0.003276	26.662654	0.006677	13.061980
391.317000	9.264639	4.088534	0.003286	26.559607	0.006698	13.011497
391.337000	9.264639	4.082675	0.003290	26.521548	0.006706	12.992852
391.357000	9.264720	4.081171	0.003291	26.511776	0.006708	12.988065
391.377000	9.264720	4.076753	0.003294	26.483080	0.006714	12.974007
391.397000	9.264720	4.081033	0.003291	26.510880	0.006708	12.987626
391.417000	9.264720	4.082040	0.003291	26.517420	0.006707	12.990830
391.437000	9.264720	4.080492	0.003292	26.507369	0.006709	12.985906
391.457000	9.264720	4.087035	0.003287	26.549870	0.006700	13.006727
391.477000	9.264720	4.080609	0.003292	26.508129	0.006709	12.986278
391.497000	9.264720	4.087680	0.003287	26.554063	0.006699	13.008781
391.517000	9.264720	4.083707	0.003290	26.528248	0.006705	12.996134
391.537000	9.264720	4.082502	0.003290	26.520425	0.006706	12.992302
391.557000	9.264720	4.085110	0.003289	26.537365	0.006703	13.000601
391.577000	9.264720	4.087597	0.003287	26.553523	0.006699	13.008517
391.597000	9.264720	4.083517	0.003290	26.527020	0.006705	12.995533
391.617000	9.264720	4.085911	0.003288	26.542567	0.006702	13.003149
391.637000	9.264720	4.082604	0.003290	26.521085	0.006706	12.992625
391.657000	9.264720	4.085810	0.003288	26.541915	0.006702	13.002830
391.677000	9.264720	4.086289	0.003288	26.545023	0.006701	13.004352
391.697000	9.264720	4.082987	0.003290	26.523573	0.006706	12.993844
391.717000	9.264720	4.080752	0.003292	26.509057	0.006709	12.986733
391.737000	9.264720	4.083821	0.003290	26.528994	0.006705	12.996500
391.757000	9.264720	4.080525	0.003292	26.507584	0.006709	12.986011
391.777000	9.264720	4.079768	0.003292	26.502665	0.006710	12.983601
391.797000	9.264720	4.083993	0.003289	26.530108	0.006704	12.997045
391.817000	9.264720	4.087717	0.003287	26.554300	0.006699	13.008897
391.837000	9.264720	4.082213	0.003291	26.518543	0.006707	12.991380
391.857000	9.264720	4.083145	0.003290	26.524601	0.006705	12.994348
391.877000	9.264720	4.086454	0.003288	26.546094	0.006701	13.004877
391.897000	9.264720	4.078692	0.003293	26.495673	0.006711	12.980176
391.917000	9.264720	4.091310	0.003285	26.577644	0.006694	13.020333
391.937000	9.264720	4.086038	0.003288	26.543395	0.006702	13.003555
391.957000	9.264720	4.078455	0.003293	26.494136	0.006712	12.979423
391.977000	9.264801	4.078455	0.003293	26.494131	0.006712	12.979420
391.997000	9.264801	4.082683	0.003290	26.521596	0.006706	12.992876
392.017000	9.264801	4.076687	0.003294	26.482649	0.006714	12.973795
392.037000	9.264801	4.071928	0.003298	26.451733	0.006721	12.958650
392.057000	9.264801	4.077712	0.003294	26.489306	0.006713	12.977057
392.077000	9.264801	4.084831	0.003289	26.535555	0.006703	12.999714
392.097000	9.264801	4.074829	0.003296	26.470581	0.006717	12.967883
392.117000	9.264801	4.077973	0.003294	26.491000	0.006713	12.977887
392.137000	9.264801	4.075969	0.003295	26.477984	0.006715	12.971510
392.157000	9.264801	4.078190	0.003293	26.492411	0.006712	12.978578
392.177000	9.264801	4.076643	0.003294	26.482360	0.006714	12.973654
392.197000	9.264801	4.074312	0.003296	26.467222	0.006717	12.966238
392.217000	9.264801	4.070830	0.003298	26.444598	0.006722	12.955154
392.237000	9.264801	4.063312	0.003303	26.395762	0.006732	12.931230
392.257000	9.264801	4.068130	0.003300	26.427061	0.006726	12.946563
392.277000	9.264801	4.068880	0.003300	26.431933	0.006725	12.948950
392.297000	9.264801	4.065771	0.003302	26.411740	0.006729	12.939057
392.317000	9.264801	4.067565	0.003300	26.423390	0.006727	12.944765
392.337000	9.264801	4.067836	0.003300	26.425153	0.006726	12.945628
392.357000	9.264801	4.070773	0.003298	26.444229	0.006722	12.954974
392.377000	9.264801	4.066723	0.003301	26.417921	0.006728	12.942085
392.397000	9.264801	4.069550	0.003299	26.436286	0.006724	12.951082
392.417000	9.264801	4.071409	0.003298	26.448362	0.006721	12.956998
392.437000	9.264801	4.065050	0.003302	26.407053	0.006730	12.936761
392.457000	9.264801	4.070531	0.003298	26.442658	0.006723	12.954204
392.477000	9.264801	4.067469	0.003300	26.422765	0.006727	12.944458
392.497000	9.264801	4.067635	0.003300	26.423844	0.006726	12.944987
392.517000	9.264801	4.063125	0.003303	26.394551	0.006733	12.930636
392.537000	9.264801	4.067242	0.003301	26.421294	0.006727	12.943738
392.557000	9.264801	4.063490	0.003303	26.396919	0.006732	12.931796
392.577000	9.264801	4.062437	0.003304	26.390078	0.006733	12.928445
392.597000	9.264801	4.058005	0.003307	26.361287	0.006739	12.914341
392.617000	9.264801	4.061824	0.003304	26.386094	0.006734	12.926493
392.637000	9.264801	4.065829	0.003302	26.412114	0.006729	12.939240
392.657000	9.264801	4.066539	0.003301	26.416724	0.006728	12.941499
392.677000	9.264801	4.063350	0.003303	26.396011	0.006732	12.931351
392.697000	9.264801	4.062331	0.003304	26.389390	0.006734	12.928108
392.717000	9.264801	4.062610	0.003304	26.391203	0.006733	12.928996
392.737000	9.264801	4.065476	0.003302	26.409820	0.006729	12.938117
392.757000	9.264801	4.065514	0.003302	26.410066	0.006729	12.938237
392.777000	9.264801	4.063931	0.003303	26.399784	0.006731	12.933200
392.797000	9.264801	4.067316	0.003301	26.421771	0.006727	12.943971
392.817000	9.264801	4.066722	0.003301	26.417915	0.006728	12.942082
392.837000	9.264801	4.059842	0.003306	26.373221	0.006737	12.920187
392.857000	9.264801	4.064243	0.003303	26.401809	0.006731	12.934192
392.877000	9.264801	4.060304	0.003305	26.376223	0.006736	12.921657
392.897000	9.264801	4.069875	0.003299	26.438400	0.006723	12.952118
392.917000	9.264801	4.065555	0.003302	26.410332	0.006729	12.938367
392.937000	9.264801	4.065723	0.003302	26.411426	0.006729	12.938903
392.957000	9.264801	4.064489	0.003302	26.403411	0.006731	12.934977
392.977000	9.264801	4.062876	0.003304	26.392929	0.006733	12.929842
392.997000	9.264801	4.061273	0.003305	26.382515	0.006735	12.924740
393.017000	9.264801	4.066983	0.003301	26.419612	0.006727	12.942914
393.037000	9.264801	4.061784	0.003304	26.385834	0.006734	12.926366
393.057000	9.264801	4.065027	0.003302	26.406904	0.006730	12.936688
393.077000	9.264801	4.061125	0.003305	26.381558	0.006735	12.924271
393.097000	9.264801	4.062379	0.003304	26.389704	0.006734	12.928262
393.117000	9.264801	4.066185	0.003301	26.414427	0.006728	12.940374
393.137000	9.264801	4.059994	0.003305	26.374206	0.006737	12.920669
393.157000	9.264801	4.060622	0.003305	26.378288	0.006736	12.922669
393.177000	9.264801	4.035744	0.003322	26.216676	0.006769	12.843496
393.197000	9.264801	3.989017	0.003352	25.913133	0.006832	12.694791
393.217000	9.264801	3.954459	0.003375	25.688642	0.006879	12.584813
393.237000	9.264801	3.959969	0.003372	25.724436	0.006872	12.602348
393.257000	9.264801	3.958353	0.003373	25.713939	0.006874	12.597206
393.277000	9.264801	3.948501	0.003379	25.649940	0.006887	12.565853
393.297000	9.264801	3.952425	0.003377	25.675426	0.006882	12.578339
393.317000	9.264801	3.948979	0.003379	25.653039	0.006886	12.567371
393.337000	9.264801	3.950264	0.003378	25.661391	0.006885	12.571463
393.357000	9.264801	3.952440	0.003377	25.675523	0.006882	12.578386
393.377000	9.264801	3.953206	0.003376	25.680499	0.006881	12.580824
393.397000	9.264801	3.953730	0.003376	25.683906	0.006880	12.582493
393.417000	9.264801	3.950590	0.003378	25.663510	0.006884	12.572501
393.437000	9.264801	3.946890	0.003380	25.639472	0.006889	12.560725
393.457000	9.264801	3.946987	0.003380	25.640100	0.006889	12.561032
393.477000	9.264801	3.953346	0.003376	25.681410	0.006881	12.581270
393.497000	9.264801	3.946401	0.003381	25.636293	0.006890	12.559167
393.517000	9.264801	3.946901	0.003380	25.639543	0.006889	12.560760
393.537000	9.264801	3.950651	0.003378	25.663904	0.006884	12.572694
393.557000	9.264801	3.951289	0.003377	25.668048	0.006883	12.574724
393.577000	9.264801	3.956895	0.003374	25.704462	0.006876	12.592563
393.597000	9.264801	3.953986	0.003376	25.685569	0.006880	12.583307
393.617000	9.264801	3.954250	0.003376	25.687282	0.006879	12.584147
393.637000	9.264801	3.955736	0.003375	25.696936	0.006877	12.588876
393.657000	9.264801	3.954725	0.003375	25.690367	0.006879	12.585658
393.677000	9.264801	3.952600	0.003377	25.676566	0.006882	12.578897
393.697000	9.264801	3.954451	0.003375	25.688588	0.006879	12.584786
393.717000	9.264801	3.955054	0.003375	25.692503	0.006878	12.586705
393.737000	9.264801	3.951716	0.003377	25.670825	0.006883	12.576084
393.757000	9.264801	3.956560	0.003374	25.702286	0.006876	12.591497
393.777000	9.264801	3.958323	0.003373	25.713740	0.006874	12.597108
393.797000	9.264801	3.951144	0.003378	25.667103	0.006884	12.574261
393.817000	9.264801	3.950834	0.003378	25.665092	0.006884	12.573276
393.837000	9.264801	3.952488	0.003377	25.675834	0.006882	12.578539
393.857000	9.264801	3.962094	0.003370	25.738237	0.006869	12.609110
393.877000	9.264801	3.951010	0.003378	25.666238	0.006884	12.573837
393.897000	9.264801	3.946237	0.003381	25.635230	0.006890	12.558647
393.917000	9.264801	3.947145	0.003380	25.641131	0.006889	12.561538
393.937000	9.264801	3.944539	0.003382	25.624197	0.006892	12.553241
393.957000	9.264801	3.948446	0.003379	25.649577	0.006887	12.565675
393.977000	9.264801	3.948610	0.003379	25.650645	0.006887	12.566199
393.997000	9.264801	3.954421	0.003375	25.688393	0.006879	12.584691
394.017000	9.264801	3.953781	0.003376	25.684238	0.006880	12.582655
394.037000	9.264801	3.949265	0.003379	25.654898	0.006886	12.568282
394.057000	9.264801	3.948738	0.003379	25.651479	0.006887	12.566607
394.077000	9.264801	3.949761	0.003378	25.658120	0.006885	12.569860
394.097000	9.264801	3.946453	0.003381	25.636633	0.006890	12.559334
394.117000	9.264801	3.952850	0.003376	25.678191	0.006881	12.579693
394.137000	9.264801	3.950806	0.003378	25.664912	0.006884	12.573188
394.157000	9.264801	3.947436	0.003380	25.643016	0.006889	12.562461
394.177000	9.264801	3.952886	0.003376	25.678425	0.006881	12.579808
394.197000	9.264801	3.948966	0.003379	25.652959	0.006886	12.567332
394.217000	9.264801	3.947707	0.003380	25.644779	0.006888	12.563324
394.237000	9.264801	3.943322	0.003383	25.616291	0.006894	12.549368
394.257000	9.264801	3.944301	0.003382	25.622651	0.006893	12.552484
394.277000	9.264801	3.946197	0.003381	25.634970	0.006890	12.558519
394.297000	9.264801	3.945775	0.003381	25.632226	0.006891	12.557175
394.317000	9.264801	3.952949	0.003376	25.678831	0.006881	12.580006
394.337000	9.264801	3.948506	0.003379	25.649971	0.006887	12.565868
394.357000	9.264801	3.945888	0.003381	25.632960	0.006891	12.557534
394.377000	9.264801	3.944414	0.003382	25.623385	0.006893	12.552844
394.397000	9.264801	3.949964	0.003378	25.659443	0.006885	12.570508
394.417000	9.264801	3.951232	0.003378	25.667677	0.006883	12.574542
394.437000	9.264801	3.950639	0.003378	25.663824	0.006884	12.572655
394.457000	9.264801	3.948247	0.003379	25.648286	0.006887	12.565043
394.477000	9.264801	3.944357	0.003382	25.623014	0.006893	12.552662
394.497000	9.264801	3.948335	0.003379	25.648860	0.006887	12.565324
394.517000	9.264801	3.951753	0.003377	25.671065	0.006883	12.576202
394.537000	9.264801	3.948913	0.003379	25.652613	0.006887	12.567163
394.557000	9.264801	3.944954	0.003382	25.626893	0.006892	12.554562
394.577000	9.264801	3.952507	0.003377	25.675957	0.006882	12.578599
394.597000	9.264801	3.948212	0.003380	25.648060	0.006887	12.564932
394.617000	9.264801	3.945834	0.003381	25.632614	0.006891	12.557365
394.637000	9.264801	3.945994	0.003381	25.633648	0.006890	12.557872
394.657000	9.264801	3.948580	0.003379	25.650451	0.006887	12.566103
394.677000	9.264801	3.943678	0.003383	25.618607	0.006894	12.550503
394.697000	9.264801	3.944045	0.003382	25.620989	0.006893	12.551670
394.717000	9.264801	3.947699	0.003380	25.644730	0.006888	12.563301
394.737000	9.264801	3.942413	0.003383	25.610387	0.006895	12.546476
394.757000	9.264801	3.938832	0.003386	25.587128	0.006900	12.535082
394.777000	9.264801	3.941137	0.003384	25.602098	0.006897	12.542415
394.797000	9.264801	3.946002	0.003381	25.633702	0.006890	12.557898
394.817000	9.264801	3.945696	0.003381	25.631714	0.006891	12.556924
394.837000	9.264801	3.944722	0.003382	25.625391	0.006892	12.553826
394.857000	9.264801	3.943779	0.003382	25.619264	0.006893	12.550825
394.877000	9.264801	3.943718	0.003382	25.618864	0.006894	12.550629
394.897000	9.264801	3.943057	0.003383	25.614571	0.006894	12.548526
394.917000	9.264801	3.946265	0.003381	25.635413	0.006890	12.558736
394.937000	9.264801	3.941288	0.003384	25.603083	0.006897	12.542898
394.957000	9.264801	3.942320	0.003383	25.609784	0.006895	12.546181
394.977000	9.264801	3.945862	0.003381	25.632791	0.006891	12.557452
394.997000	9.264801	3.942081	0.003384	25.608230	0.006896	12.545419
395.017000	9.264801	3.943431	0.003383	25.617002	0.006894	12.549717
395.037000	9.264801	3.933401	0.003389	25.551845	0.006907	12.517797
395.057000	9.264801	3.931307	0.003391	25.538241	0.006910	12.511132
395.077000	9.264801	3.930879	0.003391	25.535465	0.006911	12.509772
395.097000	9.264801	3.935941	0.003388	25.568343	0.006904	12.525879
395.117000	9.264801	3.925334	0.003395	25.499439	0.006918	12.492123
395.137000	9.264801	3.925940	0.003394	25.503375	0.006918	12.494051
395.157000	9.264801	3.925866	0.003394	25.502895	0.006918	12.493816
395.177000	9.264801	3.934038	0.003389	25.555981	0.006907	12.519823
395.197000	9.264801	3.928473	0.003393	25.519833	0.006914	12.502114
395.217000	9.264801	3.926495	0.003394	25.506985	0.006917	12.495820
395.237000	9.264801	3.934066	0.003389	25.556164	0.006907	12.519912
395.257000	9.264801	3.925060	0.003395	25.497660	0.006919	12.491251
395.277000	9.264801	3.927668	0.003393	25.514606	0.006915	12.499553
395.297000	9.264801	3.926052	0.003394	25.504106	0.006917	12.494409
395.317000	9.264801	3.931591	0.003391	25.540086	0.006910	12.512036
395.337000	9.264801	3.933282	0.003389	25.551074	0.006908	12.517419
395.357000	9.264801	3.931699	0.003390	25.540789	0.006910	12.512380
395.377000	9.264801	3.930603	0.003391	25.533668	0.006911	12.508892
395.397000	9.264801	3.922626	0.003396	25.481848	0.006922	12.483505
395.417000	9.264801	3.924719	0.003395	25.495446	0.006919	12.490167
395.437000	9.264801	3.932314	0.003390	25.544785	0.006909	12.514338
395.457000	9.264801	3.931950	0.003390	25.542420	0.006909	12.513179
395.477000	9.264801	3.935193	0.003388	25.563485	0.006905	12.523499
395.497000	9.264801	3.930942	0.003391	25.535871	0.006911	12.509971
395.517000	9.264801	3.927919	0.003393	25.516237	0.006915	12.500352
395.537000	9.264801	3.928856	0.003392	25.522318	0.006914	12.503331
395.557000	9.264801	3.932831	0.003390	25.548144	0.006908	12.515983
395.577000	9.264801	3.932931	0.003390	25.548792	0.006908	12.516301
395.597000	9.264801	3.928711	0.003392	25.521378	0.006914	12.502871
395.617000	9.264801	3.933551	0.003389	25.552822	0.006907	12.518275
395.637000	9.264801	3.930839	0.003391	25.535205	0.006911	12.509645
395.657000	9.264801	3.935206	0.003388	25.563570	0.006905	12.523541
395.677000	9.264801	3.932226	0.003390	25.544211	0.006909	12.514056
395.697000	9.264801	3.934858	0.003388	25.561311	0.006905	12.522434
395.717000	9.264801	3.926883	0.003394	25.509505	0.006916	12.497054
395.737000	9.264801	3.931531	0.003391	25.539701	0.006910	12.511847
395.757000	9.264801	3.933368	0.003389	25.551628	0.006907	12.517690
395.777000	9.264801	3.933583	0.003389	25.553025	0.006907	12.518375
395.797000	9.264801	3.931326	0.003391	25.538364	0.006910	12.511192
395.817000	9.264801	3.934243	0.003389	25.557318	0.006906	12.520478
395.837000	9.264801	3.932006	0.003390	25.542785	0.006909	12.513358
395.857000	9.264801	3.932222	0.003390	25.544185	0.006909	12.514044
395.877000	9.264801	3.931172	0.003391	25.537367	0.006910	12.510704
395.897000	9.264801	3.934131	0.003389	25.556590	0.006906	12.520121
395.917000	9.264801	3.930570	0.003391	25.533457	0.006911	12.508788
395.937000	9.264801	3.932399	0.003390	25.545339	0.006909	12.514609
395.957000	9.264801	3.931014	0.003391	25.536339	0.006911	12.510200
395.977000	9.264801	3.928496	0.003393	25.519984	0.006914	12.502188
395.997000	9.264801	3.931734	0.003390	25.541017	0.006910	12.512492
396.017000	9.264801	3.925704	0.003394	25.501844	0.006918	12.493301
396.037000	9.264801	3.925111	0.003395	25.497994	0.006919	12.491415
396.057000	9.264801	3.928951	0.003392	25.522935	0.006913	12.503633
396.077000	9.264801	3.929328	0.003392	25.525385	0.006913	12.504834
396.097000	9.264801	3.926010	0.003394	25.503832	0.006917	12.494275
396.117000	9.264801	3.926556	0.003394	25.507382	0.006917	12.496014
396.137000	9.264801	3.935707	0.003388	25.566824	0.006904	12.525134
396.157000	9.264801	3.929846	0.003392	25.528750	0.006912	12.506482
396.177000	9.264801	3.932253	0.003390	25.544391	0.006909	12.514145
396.197000	9.264801	3.937186	0.003387	25.576432	0.006902	12.529842
396.217000	9.264801	3.926738	0.003394	25.508565	0.006916	12.496594
396.237000	9.264801	3.929908	0.003392	25.529153	0.006912	12.506680
396.257000	9.264801	3.932331	0.003390	25.544896	0.006909	12.514392
396.277000	9.264801	3.933236	0.003389	25.550774	0.006908	12.517272
396.297000	9.264801	3.929458	0.003392	25.526234	0.006913	12.505249
396.317000	9.264801	3.931873	0.003390	25.541920	0.006910	12.512934
396.337000	9.264801	3.931560	0.003391	25.539886	0.006910	12.511938
396.357000	9.264801	3.927074	0.003394	25.510744	0.006916	12.497661
396.377000	9.264801	3.928724	0.003392	25.521461	0.006914	12.502911
396.397000	9.264801	3.935240	0.003388	25.563793	0.006905	12.523650
396.417000	9.264801	3.921735	0.003397	25.476064	0.006923	12.480671
396.437000	9.264801	3.931741	0.003390	25.541060	0.006910	12.512513
396.457000	9.264801	3.931985	0.003390	25.542646	0.006909	12.513290
396.477000	9.264801	3.929742	0.003392	25.528073	0.006912	12.506151
396.497000	9.264801	3.929423	0.003392	25.526002	0.006913	12.505136
396.517000	9.264801	3.933685	0.003389	25.553691	0.006907	12.518701
396.537000	9.264801	3.929597	0.003392	25.527133	0.006913	12.505690
396.557000	9.264801	3.932898	0.003390	25.548578	0.006908	12.516196
396.577000	9.264801	3.932854	0.003390	25.548292	0.006908	12.516056
396.597000	9.264801	3.934629	0.003389	25.559823	0.006906	12.521705
396.617000	9.264801	3.933251	0.003389	25.550869	0.006908	12.517318
396.637000	9.264801	3.924226	0.003395	25.492244	0.006920	12.488598
396.657000	9.264801	3.929479	0.003392	25.526368	0.006913	12.505315
396.677000	9.264801	3.926745	0.003394	25.508608	0.006916	12.496615
396.697000	9.264801	3.932453	0.003390	25.545687	0.006909	12.514780
396.717000	9.264801	3.934866	0.003388	25.561360	0.006905	12.522458
396.737000	9.264801	3.932101	0.003390	25.543402	0.006909	12.513660
396.757000	9.264801	3.935337	0.003388	25.564424	0.006905	12.523959
396.777000	9.264801	3.930460	0.003391	25.532737	0.006911	12.508436
396.797000	9.264801	3.925955	0.003394	25.503475	0.006917	12.494100
396.817000	9.264801	3.934386	0.003389	25.558243	0.006906	12.520931
396.837000	9.264801	3.923562	0.003396	25.487932	0.006921	12.486485
396.857000	9.264801	3.929013	0.003392	25.523343	0.006913	12.503833
396.877000	9.264801	3.933979	0.003389	25.555601	0.006907	12.519637
396.897000	9.264801	3.925132	0.003395	25.498128	0.006919	12.491481
396.917000	9.264801	3.926280	0.003394	25.505589	0.006917	12.495136
396.937000	9.264801	3.927536	0.003393	25.513743	0.006915	12.499131
396.957000	9.264801	3.930971	0.003391	25.536062	0.006911	12.510064
396.977000	9.264801	3.932913	0.003390	25.548678	0.006908	12.516245
396.997000	9.264801	3.938067	0.003386	25.582159	0.006901	12.532647
397.017000	9.264801	3.929770	0.003392	25.528259	0.006912	12.506242
397.037000	9.264801	3.923596	0.003396	25.488149	0.006921	12.486592
397.057000	9.264801	3.928688	0.003392	25.521229	0.006914	12.502798
397.077000	9.264801	3.927354	0.003393	25.512567	0.006916	12.498554
397.097000	9.264801	3.928816	0.003392	25.522064	0.006914	12.503207
397.117000	9.264801	3.931439	0.003391	25.539101	0.006910	12.511553
397.137000	9.264801	3.929799	0.003392	25.528447	0.006912	12.506334
397.157000	9.264801	3.928201	0.003393	25.518065	0.006914	12.501248
397.177000	9.264801	3.928426	0.003393	25.519524	0.006914	12.501963
397.197000	9.264801	3.932314	0.003390	25.544782	0.006909	12.514336
397.217000	9.264801	3.928629	0.003392	25.520847	0.006914	12.502610
397.237000	9.264801	3.924984	0.003395	25.497169	0.006919	12.491011
397.257000	9.264801	3.930364	0.003391	25.532115	0.006912	12.508131
397.277000	9.264801	3.922617	0.003396	25.481793	0.006922	12.483478
397.297000	9.264801	3.925510	0.003395	25.500588	0.006918	12.492686
397.317000	9.264801	3.929057	0.003392	25.523623	0.006913	12.503971
397.337000	9.264801	3.926443	0.003394	25.506646	0.006917	12.495653
397.357000	9.264801	3.929798	0.003392	25.528439	0.006912	12.506330
397.377000	9.264801	3.924378	0.003395	25.493233	0.006920	12.489082
397.397000	9.264801	3.926734	0.003394	25.508534	0.006916	12.496578
397.417000	9.264801	3.916051	0.003401	25.439136	0.006931	12.462580
397.437000	9.264801	3.923821	0.003396	25.489614	0.006920	12.487310
397.457000	9.264801	3.932002	0.003390	25.542757	0.006909	12.513344
397.477000	9.264801	3.930967	0.003391	25.536033	0.006911	12.510050
397.497000	9.264801	3.930902	0.003391	25.535613	0.006911	12.509845
397.517000	9.264801	3.931088	0.003391	25.536822	0.006911	12.510437
397.537000	9.264801	3.936972	0.003387	25.575044	0.006903	12.529161
397.557000	9.264801	3.930770	0.003391	25.534751	0.006911	12.509422
397.577000	9.264801	3.926604	0.003394	25.507688	0.006917	12.496164
397.597000	9.264801	3.931920	0.003390	25.542223	0.006909	12.513083
397.617000	9.264801	3.932758	0.003390	25.547670	0.006908	12.515751
397.637000	9.264801	3.925887	0.003394	25.503032	0.006918	12.493883
397.657000	9.264801	3.930214	0.003391	25.531141	0.006912	12.507653
397.677000	9.264801	3.924657	0.003395	25.495046	0.006919	12.489971
397.697000	9.264801	3.928061	0.003393	25.517154	0.006915	12.500801
397.717000	9.264801	3.920612	0.003398	25.468763	0.006925	12.477095
397.737000	9.264801	3.925935	0.003394	25.503344	0.006918	12.494036
397.757000	9.264801	3.922378	0.003397	25.480237	0.006922	12.482716
397.777000	9.264801	3.927111	0.003394	25.510984	0.006916	12.497779
397.797000	9.264801	3.922263	0.003397	25.479491	0.006922	12.482351
397.817000	9.264801	3.920473	0.003398	25.467867	0.006925	12.476656
397.837000	9.264801	3.928204	0.003393	25.518088	0.006914	12.501259
397.857000	9.264801	3.924156	0.003395	25.491787	0.006920	12.488374
397.877000	9.264801	3.922616	0.003396	25.481788	0.006922	12.483476
397.897000	9.264801	3.925351	0.003395	25.499551	0.006918	12.492178
397.917000	9.264801	3.922371	0.003397	25.480191	0.006922	12.482693
397.937000	9.264801	3.926136	0.003394	25.504649	0.006917	12.494675
397.957000	9.264801	3.929872	0.003392	25.528921	0.006912	12.506566
397.977000	9.264801	3.927292	0.003393	25.512164	0.006916	12.498357
397.997000	9.264801	3.928976	0.003392	25.523097	0.006913	12.503713
398.017000	9.264801	3.925674	0.003394	25.501653	0.006918	12.493207
398.037000	9.264801	3.927824	0.003393	25.515617	0.006915	12.500048
398.057000	9.264801	3.927369	0.003393	25.512661	0.006916	12.498600
398.077000	9.264801	3.933476	0.003389	25.552334	0.006907	12.518036
398.097000	9.264801	3.919915	0.003398	25.464242	0.006926	12.474880
398.117000	9.264801	3.932737	0.003390	25.547530	0.006908	12.515682
398.137000	9.264801	3.925214	0.003395	25.498660	0.006918	12.491741
398.157000	9.264801	3.927404	0.003393	25.512886	0.006916	12.498711
398.177000	9.264801	3.928123	0.003393	25.517556	0.006915	12.500999
398.197000	9.264801	3.929347	0.003392	25.525508	0.006913	12.504894
398.217000	9.264801	3.924610	0.003395	25.494735	0.006919	12.489818
398.237000	9.264801	3.923340	0.003396	25.486489	0.006921	12.485779
398.257000	9.264801	3.926655	0.003394	25.508019	0.006917	12.496326
398.277000	9.264801	3.924810	0.003395	25.496040	0.006919	12.490458
398.297000	9.264801	3.931068	0.003391	25.536687	0.006911	12.510371
398.317000	9.264801	3.931577	0.003391	25.539995	0.006910	12.511991
398.337000	9.264801	3.929288	0.003392	25.525128	0.006913	12.504708
398.357000	9.264801	3.932359	0.003390	25.545076	0.006909	12.514480
398.377000	9.264801	3.929596	0.003392	25.527130	0.006913	12.505689
398.397000	9.264801	3.933108	0.003390	25.549940	0.006908	12.516863
398.417000	9.264801	3.938403	0.003386	25.584338	0.006901	12.533715
398.437000	9.264801	3.938070	0.003386	25.582176	0.006901	12.532655
398.457000	9.264801	3.932333	0.003390	25.544908	0.006909	12.514398
398.477000	9.264801	3.927098	0.003394	25.510901	0.006916	12.497738
398.497000	9.264801	3.925281	0.003395	25.499094	0.006918	12.491954
398.517000	9.264801	3.930660	0.003391	25.534040	0.006911	12.509074
398.537000	9.264801	3.935242	0.003388	25.563807	0.006905	12.523657
398.557000	9.264801	3.926867	0.003394	25.509402	0.006916	12.497004
398.577000	9.264801	3.931597	0.003391	25.540129	0.006910	12.512057
398.597000	9.264801	3.928683	0.003392	25.521198	0.006914	12.502783
398.617000	9.264801	3.924496	0.003395	25.493998	0.006919	12.489457
398.637000	9.264801	3.925848	0.003394	25.502778	0.006918	12.493759
398.657000	9.264801	3.931220	0.003391	25.537679	0.006910	12.510856
398.677000	9.264801	3.929042	0.003392	25.523532	0.006913	12.503926
398.697000	9.264801	3.930360	0.003391	25.532092	0.006912	12.508119
398.717000	9.264801	3.928032	0.003393	25.516968	0.006915	12.500710
398.737000	9.264801	3.927572	0.003393	25.513978	0.006915	12.499245
398.757000	9.264801	3.928578	0.003393	25.520513	0.006914	12.502447
398.777000	9.264801	3.929504	0.003392	25.526531	0.006913	12.505395
398.797000	9.264801	3.921968	0.003397	25.477578	0.006923	12.481413
398.817000	9.264801	3.928547	0.003393	25.520315	0.006914	12.502350
398.837000	9.264801	3.926206	0.003394	25.505103	0.006917	12.494898
398.857000	9.264801	3.924277	0.003395	25.492573	0.006920	12.488759
398.877000	9.264801	3.925618	0.003394	25.501284	0.006918	12.493027
398.897000	9.264801	3.924655	0.003395	25.495032	0.006919	12.489964
398.917000	9.264801	3.925590	0.003395	25.501107	0.006918	12.492940
398.937000	9.264801	3.925019	0.003395	25.497394	0.006919	12.491121
398.957000	9.264801	3.931340	0.003391	25.538455	0.006910	12.511237
398.977000	9.264801	3.932040	0.003390	25.543005	0.006909	12.513466
398.997000	9.264801	3.926874	0.003394	25.509448	0.006916	12.497026
399.017000	9.264801	3.928491	0.003393	25.519950	0.006914	12.502171
399.037000	9.264801	3.930035	0.003392	25.529978	0.006912	12.507084
399.057000	9.264801	3.932869	0.003390	25.548392	0.006908	12.516105
399.077000	9.264801	3.931894	0.003390	25.542054	0.006909	12.513000
399.097000	9.264801	3.938722	0.003386	25.586414	0.006900	12.534732
399.117000	9.264801	3.934955	0.003388	25.561942	0.006905	12.522743
399.137000	9.264801	3.932037	0.003390	25.542983	0.006909	12.513455
399.157000	9.264801	3.932994	0.003390	25.549201	0.006908	12.516501
399.177000	9.264801	3.931228	0.003391	25.537727	0.006910	12.510880
399.197000	9.264801	3.934727	0.003388	25.560460	0.006906	12.522017
399.217000	9.264801	3.933523	0.003389	25.552637	0.006907	12.518184
399.237000	9.264801	3.932820	0.003390	25.548070	0.006908	12.515947
399.257000	9.264801	3.931345	0.003391	25.538493	0.006910	12.511255
399.277000	9.264801	3.929598	0.003392	25.527139	0.006913	12.505693
399.297000	9.264801	3.933700	0.003389	25.553788	0.006907	12.518748
399.317000	9.264801	3.926110	0.003394	25.504483	0.006917	12.494594
399.337000	9.264801	3.933351	0.003389	25.551523	0.006908	12.517639
399.357000	9.264801	3.931532	0.003391	25.539704	0.006910	12.511848
399.377000	9.264801	3.933774	0.003389	25.554268	0.006907	12.518983
399.397000	9.264801	3.932880	0.003390	25.548461	0.006908	12.516139
399.417000	9.264801	3.933208	0.003389	25.550592	0.006908	12.517182
399.437000	9.264801	3.926875	0.003394	25.509453	0.006916	12.497029
399.457000	9.264801	3.928441	0.003393	25.519627	0.006914	12.502013
399.477000	9.264801	3.931720	0.003390	25.540923	0.006910	12.512446
399.497000	9.264801	3.938570	0.003386	25.585423	0.006900	12.534246
399.517000	9.264801	3.930917	0.003391	25.535711	0.006911	12.509892
399.537000	9.264801	3.934498	0.003389	25.558969	0.006906	12.521286
399.557000	9.264801	3.928229	0.003393	25.518250	0.006914	12.501339
399.577000	9.264801	3.931197	0.003391	25.537527	0.006910	12.510782
399.597000	9.264801	3.929035	0.003392	25.523480	0.006913	12.503901
399.617000	9.264801	3.927210	0.003393	25.511630	0.006916	12.498095
399.637000	9.264801	3.926802	0.003394	25.508976	0.006916	12.496795
399.657000	9.264801	3.926365	0.003394	25.506140	0.006917	12.495406
399.677000	9.264801	3.924962	0.003395	25.497026	0.006919	12.490941
399.697000	9.264801	3.929015	0.003392	25.523355	0.006913	12.503839
399.717000	9.264801	3.925161	0.003395	25.498320	0.006919	12.491574
399.737000	9.264801	3.931922	0.003390	25.542240	0.006909	12.513091
399.757000	9.264801	3.928025	0.003393	25.516922	0.006915	12.500688
399.777000	9.264801	3.927493	0.003393	25.513463	0.006915	12.498993
399.797000	9.264801	3.932140	0.003390	25.543654	0.006909	12.513784
399.817000	9.264801	3.930097	0.003392	25.530381	0.006912	12.507281
399.837000	9.264801	3.926793	0.003394	25.508922	0.006916	12.496769
399.857000	9.264801	3.925762	0.003394	25.502218	0.006918	12.493484
399.877000	9.264801	3.926173	0.003394	25.504892	0.006917	12.494794
399.897000	9.264801	3.924757	0.003395	25.495692	0.006919	12.490287
399.917000	9.264801	3.933766	0.003389	25.554216	0.006907	12.518958
399.937000	9.264801	3.930213	0.003391	25.531135	0.006912	12.507651
399.957000	9.264801	3.926720	0.003394	25.508442	0.006916	12.496533
399.977000	9.264801	3.933603	0.003389	25.553156	0.006907	12.518439
399.997000	9.264801	3.929319	0.003392	25.525325	0.006913	12.504805
400.017000	9.264801	3.922047	0.003397	25.478089	0.006923	12.481664
400.037000	9.264801	3.932752	0.003390	25.547630	0.006908	12.515731
400.057000	9.264801	3.927885	0.003393	25.516011	0.006915	12.500242
400.077000	9.264801	3.929427	0.003392	25.526031	0.006913	12.505150
400.097000	9.264801	3.928015	0.003393	25.516859	0.006915	12.500657
400.117000	9.264801	3.926402	0.003394	25.506377	0.006917	12.495522
400.137000	9.264801	3.928089	0.003393	25.517339	0.006915	12.500892
400.157000	9.264801	3.924055	0.003396	25.491133	0.006920	12.488054
400.177000	9.264801	3.922256	0.003397	25.479446	0.006922	12.482328
400.197000	9.264801	3.930806	0.003391	25.534988	0.006911	12.509538
400.217000	9.264801	3.935243	0.003388	25.563810	0.006905	12.523658
400.237000	9.264801	3.937881	0.003386	25.580950	0.006901	12.532055
400.257000	9.264801	3.933725	0.003389	25.553953	0.006907	12.518829
400.277000	9.264801	3.932610	0.003390	25.546710	0.006909	12.515281
400.297000	9.264801	3.931375	0.003391	25.538681	0.006910	12.511347
400.317000	9.264801	3.921972	0.003397	25.477601	0.006923	12.481424
400.337000	9.264801	3.930781	0.003391	25.534825	0.006911	12.509458
400.357000	9.264801	3.927927	0.003393	25.516282	0.006915	12.500374
400.377000	9.264801	3.929574	0.003392	25.526988	0.006913	12.505619
400.397000	9.264801	3.923717	0.003396	25.488937	0.006921	12.486978
400.417000	9.264801	3.925421	0.003395	25.500005	0.006918	12.492400
400.437000	9.264801	3.930055	0.003392	25.530110	0.006912	12.507148
400.457000	9.264801	3.923734	0.003396	25.489045	0.006920	12.487031
400.477000	9.264801	3.929691	0.003392	25.527742	0.006912	12.505988
400.497000	9.264801	3.929034	0.003392	25.523477	0.006913	12.503899
400.517000	9.264801	3.937215	0.003387	25.576623	0.006902	12.529935
400.537000	9.264801	3.928291	0.003393	25.518647	0.006914	12.501533
400.557000	9.264801	3.928936	0.003392	25.522838	0.006913	12.503586
400.577000	9.264801	3.923629	0.003396	25.488369	0.006921	12.486699
400.597000	9.264801	3.923837	0.003396	25.489720	0.006920	12.487361
400.617000	9.264801	3.923289	0.003396	25.486155	0.006921	12.485615
400.637000	9.264801	3.928946	0.003392	25.522903	0.006913	12.503618
400.657000	9.264801	3.925791	0.003394	25.502413	0.006918	12.493580
400.677000	9.264801	3.923107	0.003396	25.484972	0.006921	12.485036
400.697000	9.264801	3.927759	0.003393	25.515194	0.006915	12.499841
400.717000	9.264801	3.930418	0.003391	25.532466	0.006911	12.508303
400.737000	9.264801	3.931733	0.003390	25.541009	0.006910	12.512488
400.757000	9.264801	3.927757	0.003393	25.515183	0.006915	12.499836
400.777000	9.264801	3.926052	0.003394	25.504104	0.006917	12.494408
400.797000	9.264801	3.924707	0.003395	25.495366	0.006919	12.490128
400.817000	9.264801	3.922238	0.003397	25.479329	0.006922	12.482271
400.837000	9.264801	3.927876	0.003393	25.515957	0.006915	12.500215
400.857000	9.264801	3.926795	0.003394	25.508933	0.006916	12.496774
400.877000	9.264801	3.928622	0.003393	25.520798	0.006914	12.502587
400.897000	9.264801	3.921653	0.003397	25.475527	0.006923	12.480408
400.917000	9.264801	3.926874	0.003394	25.509445	0.006916	12.497025
400.937000	9.264801	3.922238	0.003397	25.479329	0.006922	12.482271
400.957000	9.264801	3.913972	0.003402	25.425634	0.006934	12.455966
400.977000	9.264801	3.927774	0.003393	25.515291	0.006915	12.499889
400.997000	9.264801	3.921858	0.003397	25.476861	0.006923	12.481062
401.017000	9.264801	3.923542	0.003396	25.487800	0.006921	12.486421
401.037000	9.264801	3.925729	0.003394	25.502010	0.006918	12.493382
401.057000	9.264801	3.923373	0.003396	25.486703	0.006921	12.485884
401.077000	9.264801	3.934117	0.003389	25.556498	0.006906	12.520076
401.097000	9.264801	3.923629	0.003396	25.488366	0.006921	12.486698
401.117000	9.264801	3.922815	0.003396	25.483079	0.006922	12.484108
401.137000	9.264801	3.924444	0.003395	25.493658	0.006920	12.489291
401.157000	9.264801	3.923676	0.003396	25.488671	0.006921	12.486848
401.177000	9.264801	3.927020	0.003394	25.510393	0.006916	12.497489
401.197000	9.264801	3.927890	0.003393	25.516045	0.006915	12.500258
401.217000	9.264801	3.931467	0.003391	25.539281	0.006910	12.511641
401.237000	9.264801	3.927047	0.003394	25.510570	0.006916	12.497576
401.257000	9.264801	3.926317	0.003394	25.505829	0.006917	12.495253
401.277000	9.264801	3.927457	0.003393	25.513235	0.006915	12.498881
401.297000	9.264801	3.921901	0.003397	25.477138	0.006923	12.481198
401.317000	9.264801	3.926423	0.003394	25.506517	0.006917	12.495590
401.337000	9.264801	3.937983	0.003386	25.581610	0.006901	12.532378
401.357000	9.264801	3.929142	0.003392	25.524177	0.006913	12.504242
401.377000	9.264801	3.924000	0.003396	25.490773	0.006920	12.487878
401.397000	9.264801	3.933766	0.003389	25.554219	0.006907	12.518959
401.417000	9.264801	3.927774	0.003393	25.515291	0.006915	12.499889
401.437000	9.264801	3.931641	0.003391	25.540409	0.006910	12.512194
401.457000	9.264801	3.936918	0.003387	25.574695	0.006903	12.528991
401.477000	9.264801	3.924055	0.003396	25.491131	0.006920	12.488053
401.497000	9.264801	3.930975	0.003391	25.536085	0.006911	12.510076
401.517000	9.264801	3.932222	0.003390	25.544185	0.006909	12.514044
401.537000	9.264801	3.929143	0.003392	25.524186	0.006913	12.504246
401.557000	9.264801	3.926832	0.003394	25.509173	0.006916	12.496892
401.577000	9.264801	3.925423	0.003395	25.500022	0.006918	12.492408
401.597000	9.264801	3.926793	0.003394	25.508919	0.006916	12.496767
401.617000	9.264801	3.930062	0.003392	25.530158	0.006912	12.507172
401.637000	9.264801	3.928047	0.003393	25.517068	0.006915	12.500759
401.657000	9.264801	3.927300	0.003393	25.512215	0.006916	12.498382
401.677000	9.264801	3.933447	0.003389	25.552142	0.006907	12.517942
401.697000	9.264801	3.931947	0.003390	25.542397	0.006909	12.513168
401.717000	9.264801	3.924310	0.003395	25.492790	0.006920	12.488866
401.737000	9.264801	3.924160	0.003395	25.491816	0.006920	12.488388
401.757000	9.264801	3.930667	0.003391	25.534085	0.006911	12.509096
401.777000	9.264801	3.925448	0.003395	25.500182	0.006918	12.492487
401.797000	9.264801	3.929250	0.003392	25.524883	0.006913	12.504588
401.817000	9.264801	3.930036	0.003392	25.529984	0.006912	12.507087
401.837000	9.264801	3.928492	0.003393	25.519953	0.006914	12.502173
401.857000	9.264801	3.925409	0.003395	25.499931	0.006918	12.492364
401.877000	9.264801	3.927813	0.003393	25.515543	0.006915	12.500012
401.897000	9.264801	3.925240	0.003395	25.498828	0.006918	12.491824
401.917000	9.264801	3.926686	0.003394	25.508222	0.006917	12.496426
401.937000	9.264801	3.925067	0.003395	25.497708	0.006919	12.491275
401.957000	9.264801	3.927210	0.003393	25.511630	0.006916	12.498095
401.977000	9.264801	3.932111	0.003390	25.543462	0.006909	12.513690
401.997000	9.264801	3.923336	0.003396	25.486463	0.006921	12.485766
402.017000	9.264801	3.924935	0.003395	25.496852	0.006919	12.490855
402.037000	9.264801	3.921617	0.003397	25.475293	0.006923	12.480294
402.057000	9.264801	3.925808	0.003394	25.502518	0.006918	12.493631
402.077000	9.264801	3.925390	0.003395	25.499808	0.006918	12.492304
402.097000	9.264801	3.921464	0.003397	25.474302	0.006924	12.479808
402.117000	9.264801	3.928212	0.003393	25.518139	0.006914	12.501284
402.137000	9.264801	3.927954	0.003393	25.516462	0.006915	12.500463
402.157000	9.264801	3.922152	0.003397	25.478769	0.006923	12.481997
402.177000	9.264801	3.927370	0.003393	25.512669	0.006916	12.498604
402.197000	9.264801	3.929764	0.003392	25.528216	0.006912	12.506221
402.217000	9.264801	3.923561	0.003396	25.487923	0.006921	12.486481
402.237000	9.264801	3.928116	0.003393	25.517511	0.006915	12.500976
402.257000	9.264801	3.928176	0.003393	25.517905	0.006914	12.501169
402.277000	9.264801	3.926924	0.003394	25.509770	0.006916	12.497184
402.297000	9.264801	3.922959	0.003396	25.484016	0.006922	12.484567
402.317000	9.264801	3.924906	0.003395	25.496660	0.006919	12.490762
402.337000	9.264801	3.921439	0.003397	25.474136	0.006924	12.479727
402.357000	9.264801	3.925059	0.003395	25.497654	0.006919	12.491248
402.377000	9.264801	3.925310	0.003395	25.499288	0.006918	12.492049
402.397000	9.264801	3.924667	0.003395	25.495106	0.006919	12.490000
402.417000	9.264801	3.920793	0.003398	25.469943	0.006924	12.477673
402.437000	9.264801	3.930388	0.003391	25.532272	0.006912	12.508208
402.457000	9.264801	3.932709	0.003390	25.547350	0.006908	12.515594
402.477000	9.264801	3.924249	0.003395	25.492396	0.006920	12.488672
402.497000	9.264801	3.926514	0.003394	25.507105	0.006917	12.495879
402.517000	9.264801	3.925441	0.003395	25.500139	0.006918	12.492466
402.537000	9.264801	3.928131	0.003393	25.517608	0.006915	12.501024
402.557000	9.264801	3.926148	0.003394	25.504732	0.006917	12.494716
402.577000	9.264801	3.932063	0.003390	25.543157	0.006909	12.513540
402.597000	9.264801	3.932771	0.003390	25.547750	0.006908	12.515790
402.617000	9.264801	3.930402	0.003391	25.532366	0.006911	12.508254
402.637000	9.264801	3.925552	0.003395	25.500856	0.006918	12.492817
402.657000	9.264801	3.923391	0.003396	25.486818	0.006921	12.485940
402.677000	9.264801	3.924224	0.003395	25.492227	0.006920	12.488590
402.697000	9.264801	3.928338	0.003393	25.518956	0.006914	12.501684
402.717000	9.264801	3.924197	0.003395	25.492056	0.006920	12.488506
402.737000	9.264801	3.926224	0.003394	25.505223	0.006917	12.494957
402.757000	9.264801	3.922651	0.003396	25.482011	0.006922	12.483585
402.777000	9.264801	3.928536	0.003393	25.520241	0.006914	12.502314
402.797000	9.264801	3.927769	0.003393	25.515260	0.006915	12.499874
402.817000	9.264801	3.920042	0.003398	25.465065	0.006925	12.475283
402.837000	9.264801	3.923677	0.003396	25.488674	0.006921	12.486849
402.857000	9.264801	3.924142	0.003395	25.491699	0.006920	12.488331
402.877000	9.264801	3.920953	0.003398	25.470983	0.006924	12.478182
402.897000	9.264801	3.916948	0.003400	25.444962	0.006930	12.465435
402.917000	9.264801	3.917289	0.003400	25.447182	0.006929	12.466522
402.937000	9.264801	3.927613	0.003393	25.514246	0.006915	12.499377
402.957000	9.264801	3.917496	0.003400	25.448527	0.006929	12.467181
402.977000	9.264801	3.916971	0.003400	25.445111	0.006930	12.465508
402.997000	9.264801	3.921996	0.003397	25.477758	0.006923	12.481501
403.017000	9.264801	3.920400	0.003398	25.467387	0.006925	12.476420
403.037000	9.264801	3.925399	0.003395	25.499865	0.006918	12.492331
403.057000	9.264801	3.919889	0.003398	25.464071	0.006926	12.474796
403.077000	9.264801	3.927009	0.003394	25.510324	0.006916	12.497456
403.097000	9.264801	3.925103	0.003395	25.497943	0.006919	12.491390
403.117000	9.264801	3.922992	0.003396	25.484224	0.006921	12.484669
403.137000	9.264801	3.927967	0.003393	25.516548	0.006915	12.500505
403.157000	9.264801	3.926986	0.003394	25.510176	0.006916	12.497383
403.177000	9.264801	3.927401	0.003393	25.512866	0.006916	12.498701
403.197000	9.264801	3.922976	0.003396	25.484124	0.006922	12.484620
403.217000	9.264801	3.925853	0.003394	25.502813	0.006918	12.493776
403.237000	9.264801	3.927054	0.003394	25.510613	0.006916	12.497597
403.257000	9.264801	3.923387	0.003396	25.486795	0.006921	12.485928
403.277000	9.264801	3.922373	0.003397	25.480208	0.006922	12.482702
403.297000	9.264801	3.925891	0.003394	25.503061	0.006918	12.493897
403.317000	9.264801	3.925550	0.003395	25.500845	0.006918	12.492811
403.337000	9.264801	3.920903	0.003398	25.470654	0.006924	12.478021
403.357000	9.264801	3.923571	0.003396	25.487989	0.006921	12.486513
403.377000	9.264801	3.924262	0.003395	25.492479	0.006920	12.488713
403.397000	9.264801	3.925041	0.003395	25.497540	0.006919	12.491192
403.417000	9.264801	3.923896	0.003396	25.490097	0.006920	12.487546
403.437000	9.264801	3.921906	0.003397	25.477175	0.006923	12.481216
403.457000	9.264801	3.922005	0.003397	25.477815	0.006923	12.481529
403.477000	9.264801	3.918527	0.003399	25.455225	0.006928	12.470462
403.497000	9.264801	3.918668	0.003399	25.456136	0.006927	12.470909
403.517000	9.264801	3.926197	0.003394	25.505049	0.006917	12.494871
403.537000	9.264801	3.923985	0.003396	25.490679	0.006920	12.487831
403.557000	9.264801	3.922893	0.003396	25.483584	0.006922	12.484356
403.577000	9.264801	3.925831	0.003394	25.502667	0.006918	12.493704
403.597000	9.264801	3.924638	0.003395	25.494918	0.006919	12.489908
403.617000	9.264801	3.918118	0.003399	25.452563	0.006928	12.469158
403.637000	9.264801	3.923225	0.003396	25.485744	0.006921	12.485414
403.657000	9.264801	3.922343	0.003397	25.480014	0.006922	12.482607
403.677000	9.264801	3.922282	0.003397	25.479614	0.006922	12.482411
403.697000	9.264801	3.920802	0.003398	25.470003	0.006924	12.477702
403.717000	9.264801	3.925415	0.003395	25.499965	0.006918	12.492380
403.737000	9.264801	3.922160	0.003397	25.478820	0.006923	12.482022
403.757000	9.264801	3.918555	0.003399	25.455405	0.006927	12.470551
403.777000	9.264801	3.922120	0.003397	25.478563	0.006923	12.481896
403.797000	9.264801	3.924817	0.003395	25.496080	0.006919	12.490477
403.817000	9.264801	3.917504	0.003400	25.448578	0.006929	12.467206
403.837000	9.264801	3.923381	0.003396	25.486752	0.006921	12.485907
403.857000	9.264801	3.927818	0.003393	25.515580	0.006915	12.500030
403.877000	9.264801	3.922378	0.003397	25.480237	0.006922	12.482716
403.897000	9.264801	3.923170	0.003396	25.485387	0.006921	12.485239
403.917000	9.264801	3.920931	0.003398	25.470840	0.006924	12.478112
403.937000	9.264801	3.920952	0.003398	25.470974	0.006924	12.478178
403.957000	9.264801	3.922077	0.003397	25.478286	0.006923	12.481760
403.977000	9.264801	3.926095	0.003394	25.504383	0.006917	12.494545
403.997000	9.264801	3.922048	0.003397	25.478098	0.006923	12.481668
404.017000	9.264801	3.922949	0.003396	25.483950	0.006922	12.484535
404.037000	9.264801	3.925730	0.003394	25.502013	0.006918	12.493384
404.057000	9.264801	3.926570	0.003394	25.507471	0.006917	12.496058
404.077000	9.264801	3.922016	0.003397	25.477886	0.006923	12.481564
404.097000	9.264801	3.921745	0.003397	25.476124	0.006923	12.480701
404.117000	9.264801	3.921963	0.003397	25.477541	0.006923	12.481395
404.137000	9.264801	3.926140	0.003394	25.504675	0.006917	12.494688
404.157000	9.264801	3.922464	0.003397	25.480800	0.006922	12.482991
404.177000	9.264801	3.920030	0.003398	25.464987	0.006925	12.475245
404.197000	9.264801	3.924397	0.003395	25.493353	0.006920	12.489141
404.217000	9.264801	3.925042	0.003395	25.497543	0.006919	12.491194
404.237000	9.264801	3.925996	0.003394	25.503741	0.006917	12.494230
404.257000	9.264801	3.928144	0.003393	25.517693	0.006915	12.501066
404.277000	9.264801	3.922538	0.003397	25.481279	0.006922	12.483226
404.297000	9.264801	3.924070	0.003396	25.491230	0.006920	12.488102
404.317000	9.264801	3.924228	0.003395	25.492259	0.006920	12.488605
404.337000	9.264801	3.923411	0.003396	25.486946	0.006921	12.486003
404.357000	9.264801	3.917877	0.003400	25.450998	0.006928	12.468392
404.377000	9.264801	3.924564	0.003395	25.494438	0.006919	12.489673
404.397000	9.264801	3.923105	0.003396	25.484958	0.006921	12.485029
404.417000	9.264801	3.922157	0.003397	25.478800	0.006923	12.482012
404.437000	9.264801	3.918356	0.003399	25.454114	0.006928	12.469918
404.457000	9.264801	3.919752	0.003398	25.463179	0.006926	12.474359
404.477000	9.264801	3.923671	0.003396	25.488637	0.006921	12.486831
404.497000	9.264801	3.918673	0.003399	25.456167	0.006927	12.470924
404.517000	9.264801	3.917627	0.003400	25.449378	0.006929	12.467598
404.537000	9.264801	3.920123	0.003398	25.465593	0.006925	12.475542
404.557000	9.264801	3.918623	0.003399	25.455847	0.006927	12.470767
404.577000	9.264801	3.923988	0.003396	25.490696	0.006920	12.487840
404.597000	9.264801	3.923365	0.003396	25.486649	0.006921	12.485857
404.617000	9.264801	3.924925	0.003395	25.496783	0.006919	12.490822
404.637000	9.264801	3.921359	0.003397	25.473616	0.006924	12.479472
404.657000	9.264801	3.922486	0.003397	25.480942	0.006922	12.483061
404.677000	9.264801	3.917528	0.003400	25.448735	0.006929	12.467283
404.697000	9.264801	3.922240	0.003397	25.479343	0.006922	12.482278
404.717000	9.264801	3.923536	0.003396	25.487763	0.006921	12.486403
404.737000	9.264801	3.915123	0.003401	25.433112	0.006932	12.459629
404.757000	9.264801	3.918542	0.003399	25.455322	0.006927	12.470510
404.777000	9.264801	3.923125	0.003396	25.485090	0.006921	12.485093
404.797000	9.264801	3.919158	0.003399	25.459321	0.006927	12.472469
404.817000	9.264801	3.917341	0.003400	25.447516	0.006929	12.466686
404.837000	9.264801	3.918594	0.003399	25.455659	0.006927	12.470675
404.857000	9.264801	3.920897	0.003398	25.470620	0.006924	12.478004
404.877000	9.264801	3.917023	0.003400	25.445454	0.006930	12.465676
404.897000	9.264801	3.922847	0.003396	25.483284	0.006922	12.484209
404.917000	9.264801	3.916349	0.003401	25.441075	0.006930	12.463530
404.937000	9.264801	3.921469	0.003397	25.474333	0.006924	12.479823
404.957000	9.264801	3.916867	0.003400	25.444437	0.006930	12.465177
404.977000	9.264801	3.914609	0.003402	25.429773	0.006933	12.457994
404.997000	9.264801	3.916472	0.003401	25.441872	0.006930	12.463921
405.017000	9.264801	3.923622	0.003396	25.488323	0.006921	12.486677
405.037000	9.264801	3.912251	0.003403	25.414452	0.006936	12.450488
405.057000	9.264801	3.917502	0.003400	25.448564	0.006929	12.467199
405.077000	9.264801	3.921174	0.003397	25.472416	0.006924	12.478885
405.097000	9.264801	3.925273	0.003395	25.499042	0.006918	12.491929
405.117000	9.264801	3.917667	0.003400	25.449635	0.006929	12.467724
405.137000	9.264801	3.918503	0.003399	25.455068	0.006928	12.470385
405.157000	9.264801	3.923225	0.003396	25.485738	0.006921	12.485411
405.177000	9.264801	3.919104	0.003399	25.458972	0.006927	12.472298
405.197000	9.264801	3.916551	0.003400	25.442389	0.006930	12.464174
405.217000	9.264801	3.923469	0.003396	25.487323	0.006921	12.486187
405.237000	9.264801	3.919758	0.003398	25.463219	0.006926	12.474379
405.257000	9.264801	3.915806	0.003401	25.437548	0.006931	12.461802
405.277000	9.264801	3.917847	0.003400	25.450803	0.006928	12.468296
405.297000	9.264801	3.921547	0.003397	25.474839	0.006923	12.480071
405.317000	9.264801	3.919924	0.003398	25.464296	0.006926	12.474906
405.337000	9.264801	3.921058	0.003398	25.471665	0.006924	12.478517
405.357000	9.264801	3.922920	0.003396	25.483761	0.006922	12.484442
405.377000	9.264801	3.918720	0.003399	25.456473	0.006927	12.471074
405.397000	9.264801	3.925017	0.003395	25.497383	0.006919	12.491116
405.417000	9.264801	3.922992	0.003396	25.484227	0.006921	12.484671
405.437000	9.264801	3.921378	0.003397	25.473742	0.006924	12.479534
405.457000	9.264801	3.921542	0.003397	25.474810	0.006923	12.480057
405.477000	9.264801	3.920353	0.003398	25.467084	0.006925	12.476272
405.497000	9.264801	3.922680	0.003396	25.482199	0.006922	12.483677
405.517000	9.264801	3.915435	0.003401	25.435134	0.006932	12.460620
405.537000	9.264801	3.919454	0.003399	25.461243	0.006926	12.473411
405.557000	9.264801	3.914246	0.003402	25.427414	0.006933	12.456838
405.577000	9.264801	3.922467	0.003397	25.480814	0.006922	12.482998
405.597000	9.264801	3.921928	0.003397	25.477315	0.006923	12.481284
405.617000	9.264801	3.917645	0.003400	25.449495	0.006929	12.467656
405.637000	9.264801	3.919004	0.003399	25.458321	0.006927	12.471979
405.657000	9.264801	3.919509	0.003399	25.461603	0.006926	12.473587
405.677000	9.264801	3.918651	0.003399	25.456027	0.006927	12.470856
405.697000	9.264801	3.921841	0.003397	25.476752	0.006923	12.481009
405.717000	9.264801	3.925256	0.003395	25.498937	0.006918	12.491877
405.737000	9.264801	3.926728	0.003394	25.508494	0.006916	12.496559
405.757000	9.264801	3.926035	0.003394	25.503998	0.006917	12.494356
405.777000	9.264801	3.924745	0.003395	25.495615	0.006919	12.490249
405.797000	9.264801	3.924205	0.003395	25.492110	0.006920	12.488532
405.817000	9.264801	3.919375	0.003399	25.460729	0.006926	12.473159
405.837000	9.264801	3.927874	0.003393	25.515943	0.006915	12.500208
405.857000	9.264801	3.928397	0.003393	25.519342	0.006914	12.501873
405.877000	9.264801	3.931348	0.003391	25.538510	0.006910	12.511264
405.897000	9.264801	3.925906	0.003394	25.503155	0.006918	12.493943
405.917000	9.264801	3.928814	0.003392	25.522046	0.006914	12.503198
405.937000	9.264801	3.927575	0.003393	25.513998	0.006915	12.499255
405.957000	9.264801	3.925791	0.003394	25.502407	0.006918	12.493577
405.977000	9.264801	3.926858	0.003394	25.509339	0.006916	12.496973
405.997000	9.264801	3.919872	0.003398	25.463962	0.006926	12.474743
406.017000	9.264801	3.924902	0.003395	25.496634	0.006919	12.490749
406.037000	9.264801	3.927656	0.003393	25.514523	0.006915	12.499513
406.057000	9.264801	3.929453	0.003392	25.526196	0.006913	12.505231
406.077000	9.264801	3.925124	0.003395	25.498074	0.006919	12.491454
406.097000	9.264801	3.922283	0.003397	25.479620	0.006922	12.482414
406.117000	9.264801	3.922540	0.003397	25.481288	0.006922	12.483231
406.137000	9.264801	3.928238	0.003393	25.518305	0.006914	12.501365
406.157000	9.264801	3.926048	0.003394	25.504078	0.006917	12.494395
406.177000	9.264801	3.932320	0.003390	25.544822	0.006909	12.514356
406.197000	9.264801	3.929865	0.003392	25.528876	0.006912	12.506544
406.217000	9.264801	3.924564	0.003395	25.494438	0.006919	12.489673
406.237000	9.264801	3.926954	0.003394	25.509965	0.006916	12.497279
406.257000	9.264801	3.922207	0.003397	25.479126	0.006923	12.482171
406.277000	9.264801	3.927759	0.003393	25.515194	0.006915	12.499841
406.297000	9.264801	3.931551	0.003391	25.539829	0.006910	12.511910
406.317000	9.264801	3.924230	0.003395	25.492267	0.006920	12.488609
406.337000	9.264801	3.928048	0.003393	25.517074	0.006915	12.500762
406.357000	9.264801	3.927267	0.003393	25.512001	0.006916	12.498277
406.377000	9.264801	3.929629	0.003392	25.527342	0.006913	12.505792
406.397000	9.264801	3.924312	0.003395	25.492801	0.006920	12.488871
406.416000	9.264801	3.924783	0.003395	25.495863	0.006919	12.490371
406.436000	9.264801	3.924499	0.003395	25.494015	0.006919	12.489466
406.456000	9.264801	3.927236	0.003393	25.511798	0.006916	12.498178
406.476000	9.264801	3.923549	0.003396	25.487843	0.006921	12.486442
406.496000	9.264801	3.924197	0.003395	25.492056	0.006920	12.488506
406.516000	9.264801	3.923154	0.003396	25.485281	0.006921	12.485187
406.536000	9.264801	3.924513	0.003395	25.494110	0.006919	12.489512
406.556000	9.264801	3.934724	0.003388	25.560443	0.006906	12.522008
406.576000	9.264801	3.926441	0.003394	25.506634	0.006917	12.495648
406.596000	9.264801	3.929758	0.003392	25.528179	0.006912	12.506202
406.616000	9.264801	3.924070	0.003396	25.491228	0.006920	12.488100
406.636000	9.264801	3.923174	0.003396	25.485407	0.006921	12.485248
406.656000	9.264801	3.928386	0.003393	25.519264	0.006914	12.501835
406.676000	9.264801	3.923487	0.003396	25.487440	0.006921	12.486245
406.696000	9.264801	3.915867	0.003401	25.437945	0.006931	12.461997
406.716000	9.264801	3.918907	0.003399	25.457690	0.006927	12.471670
406.736000	9.264801	3.930911	0.003391	25.535671	0.006911	12.509873
406.756000	9.264801	3.927989	0.003393	25.516688	0.006915	12.500573
406.776000	9.264801	3.923263	0.003396	25.485989	0.006921	12.485534
406.796000	9.264801	3.929336	0.003392	25.525440	0.006913	12.504860
406.816000	9.264801	3.931041	0.003391	25.536516	0.006911	12.510287
406.836000	9.264801	3.935896	0.003388	25.568055	0.006904	12.525737
406.856000	9.264801	3.925504	0.003395	25.500545	0.006918	12.492665
406.876000	9.264801	3.925601	0.003395	25.501173	0.006918	12.492972
406.896000	9.264801	3.923599	0.003396	25.488169	0.006921	12.486602
406.916000	9.264801	3.926561	0.003394	25.507414	0.006917	12.496030
406.936000	9.264801	3.924888	0.003395	25.496543	0.006919	12.490704
406.956000	9.264801	3.927376	0.003393	25.512704	0.006916	12.498621
406.976000	9.264801	3.926084	0.003394	25.504312	0.006917	12.494510
406.996000	9.264801	3.921804	0.003397	25.476509	0.006923	12.480890
407.016000	9.264801	3.922752	0.003396	25.482668	0.006922	12.483907
407.036000	9.264801	3.920845	0.003398	25.470283	0.006924	12.477839
407.056000	9.264801	3.923879	0.003396	25.489991	0.006920	12.487494
407.076000	9.264801	3.930767	0.003391	25.534737	0.006911	12.509415
407.096000	9.264801	3.926521	0.003394	25.507154	0.006917	12.495902
407.116000	9.264801	3.918341	0.003399	25.454017	0.006928	12.469871
407.136000	9.264801	3.916056	0.003401	25.439167	0.006931	12.462596
407.156000	9.264801	3.914163	0.003402	25.426874	0.006933	12.456573
407.176000	9.264801	3.917885	0.003400	25.451052	0.006928	12.468418
407.196000	9.264801	3.923348	0.003396	25.486538	0.006921	12.485803
407.216000	9.264801	3.918523	0.003399	25.455193	0.006928	12.470447
407.236000	9.264801	3.924255	0.003395	25.492430	0.006920	12.488689
407.256000	9.264801	3.924369	0.003395	25.493173	0.006920	12.489053
407.276000	9.264801	3.921132	0.003397	25.472142	0.006924	12.478750
407.296000	9.264801	3.918895	0.003399	25.457615	0.006927	12.471634
407.316000	9.264801	3.912151	0.003403	25.413801	0.006936	12.450169
407.336000	9.264801	3.917131	0.003400	25.446156	0.006929	12.466020
407.356000	9.264801	3.924233	0.003395	25.492290	0.006920	12.488621
407.376000	9.264801	3.925421	0.003395	25.500005	0.006918	12.492400
407.396000	9.264801	3.924618	0.003395	25.494789	0.006919	12.489845
407.416000	9.264801	3.930004	0.003392	25.529775	0.006912	12.506985
407.436000	9.264801	3.925595	0.003395	25.501139	0.006918	12.492956
407.456000	9.264801	3.926984	0.003394	25.510159	0.006916	12.497374
407.476000	9.264801	3.931156	0.003391	25.537259	0.006910	12.510651
407.496000	9.264801	3.923493	0.003396	25.487483	0.006921	12.486266
407.516000	9.264801	3.923089	0.003396	25.484855	0.006921	12.484978
407.536000	9.264801	3.924486	0.003395	25.493930	0.006919	12.489424
407.556000	9.264801	3.923457	0.003396	25.487249	0.006921	12.486151
407.576000	9.264801	3.924055	0.003396	25.491131	0.006920	12.488053
407.596000	9.264801	3.931148	0.003391	25.537210	0.006910	12.510627
407.616000	9.264801	3.927806	0.003393	25.515497	0.006915	12.499990
407.636000	9.264801	3.925245	0.003395	25.498865	0.006918	12.491842
407.656000	9.264801	3.927628	0.003393	25.514340	0.006915	12.499423
407.676000	9.264801	3.922382	0.003397	25.480263	0.006922	12.482728
407.696000	9.264801	3.919125	0.003399	25.459106	0.006927	12.472364
407.716000	9.264801	3.921477	0.003397	25.474387	0.006924	12.479850
407.736000	9.264801	3.917727	0.003400	25.450024	0.006929	12.467914
407.756000	9.264801	3.919200	0.003399	25.459592	0.006927	12.472602
407.776000	9.264801	3.923800	0.003396	25.489474	0.006920	12.487241
407.796000	9.264801	3.922654	0.003396	25.482033	0.006922	12.483596
407.816000	9.264801	3.922947	0.003396	25.483936	0.006922	12.484528
407.836000	9.264801	3.922887	0.003396	25.483544	0.006922	12.484336
407.856000	9.264801	3.924013	0.003396	25.490859	0.006920	12.487920
407.876000	9.264801	3.923962	0.003396	25.490528	0.006920	12.487757
407.896000	9.264801	3.923755	0.003396	25.489183	0.006920	12.487098
407.916000	9.264801	3.923984	0.003396	25.490674	0.006920	12.487829
407.936000	9.264801	3.914358	0.003402	25.428139	0.006933	12.457193
407.956000	9.264801	3.917040	0.003400	25.445559	0.006930	12.465727
407.976000	9.264801	3.925507	0.003395	25.500565	0.006918	12.492674
407.996000	9.264801	3.917744	0.003400	25.450138	0.006929	12.467970
408.016000	9.264801	3.916821	0.003400	25.444137	0.006930	12.465030
408.036000	9.264801	3.919150	0.003399	25.459269	0.006927	12.472444
408.056000	9.264801	3.913443	0.003403	25.422195	0.006934	12.454281
408.076000	9.264801	3.915390	0.003401	25.434843	0.006932	12.460477
408.096000	9.264801	3.922166	0.003397	25.478863	0.006923	12.482043
408.116000	9.264801	3.914948	0.003402	25.431972	0.006932	12.459071
408.136000	9.264801	3.918949	0.003399	25.457961	0.006927	12.471803
408.156000	9.264801	3.918721	0.003399	25.456484	0.006927	12.471079
408.176000	9.264801	3.916551	0.003400	25.442383	0.006930	12.464171
408.196000	9.264801	3.921694	0.003397	25.475795	0.006923	12.480540
408.216000	9.264801	3.914703	0.003402	25.430384	0.006933	12.458293
408.236000	9.264801	3.915042	0.003402	25.432583	0.006932	12.459370
408.256000	9.264801	3.917663	0.003400	25.449607	0.006929	12.467710
408.276000	9.264801	3.917326	0.003400	25.447422	0.006929	12.466640
408.296000	9.264801	3.920575	0.003398	25.468523	0.006925	12.476977
408.316000	9.264801	3.923611	0.003396	25.488246	0.006921	12.486639
408.336000	9.264801	3.912050	0.003403	25.413150	0.006936	12.449850
408.356000	9.264801	3.919953	0.003398	25.464488	0.006926	12.475000
408.376000	9.264801	3.912021	0.003404	25.412955	0.006936	12.449755
408.396000	9.264801	3.913355	0.003403	25.421621	0.006934	12.454000
408.416000	9.264801	3.913377	0.003403	25.421764	0.006934	12.454070
408.436000	9.264801	3.912123	0.003403	25.413618	0.006936	12.450079
408.456000	9.264801	3.924695	0.003395	25.495292	0.006919	12.490091
408.476000	9.264801	3.916778	0.003400	25.443863	0.006930	12.464896
408.496000	9.264801	3.914711	0.003402	25.430430	0.006933	12.458315
408.516000	9.264801	3.918965	0.003399	25.458067	0.006927	12.471855
408.536000	9.264801	3.920462	0.003398	25.467795	0.006925	12.476621
408.556000	9.264801	3.921714	0.003397	25.475927	0.006923	12.480604
408.576000	9.264801	3.918989	0.003399	25.458221	0.006927	12.471930
408.596000	9.264801	3.922610	0.003396	25.481748	0.006922	12.483456
408.616000	9.264801	3.911537	0.003404	25.409816	0.006937	12.448217
408.636000	9.264801	3.919742	0.003398	25.463117	0.006926	12.474329
408.656000	9.264801	3.915334	0.003401	25.434477	0.006932	12.460298
408.676000	9.264801	3.918974	0.003399	25.458127	0.006927	12.471884
408.696000	9.264801	3.918075	0.003399	25.452289	0.006928	12.469024
408.716000	9.264801	3.916341	0.003401	25.441021	0.006930	12.463504
408.736000	9.264801	3.919011	0.003399	25.458364	0.006927	12.472000
408.756000	9.264801	3.918506	0.003399	25.455085	0.006928	12.470394
408.776000	9.264801	3.918152	0.003399	25.452786	0.006928	12.469267
408.796000	9.264801	3.908409	0.003406	25.389494	0.006941	12.438261
408.816000	9.264801	3.921752	0.003397	25.476175	0.006923	12.480726
408.836000	9.264801	3.918548	0.003399	25.455356	0.006927	12.470527
408.856000	9.264801	3.913639	0.003402	25.423466	0.006934	12.454904
408.876000	9.264801	3.918014	0.003400	25.451889	0.006928	12.468828
408.896000	9.264801	3.915888	0.003401	25.438079	0.006931	12.462063
408.916000	9.264801	3.918204	0.003399	25.453125	0.006928	12.469434
408.936000	9.264801	3.916736	0.003400	25.443589	0.006930	12.464762
408.956000	9.264801	3.915730	0.003401	25.437053	0.006931	12.461560
408.976000	9.264801	3.916168	0.003401	25.439895	0.006931	12.462953
408.996000	9.264801	3.919932	0.003398	25.464348	0.006926	12.474932
409.016000	9.264801	3.917415	0.003400	25.448001	0.006929	12.466924
409.036000	9.264801	3.912841	0.003403	25.418285	0.006935	12.452366
409.056000	9.264801	3.917281	0.003400	25.447130	0.006929	12.466497
409.076000	9.264801	3.920225	0.003398	25.466253	0.006925	12.475865
409.096000	9.264801	3.915102	0.003401	25.432975	0.006932	12.459562
409.116000	9.264801	3.917017	0.003400	25.445414	0.006930	12.465656
409.136000	9.264801	3.920047	0.003398	25.465093	0.006925	12.475297
409.156000	9.264801	3.915661	0.003401	25.436602	0.006931	12.461339
409.176000	9.264801	3.912259	0.003403	25.414506	0.006936	12.450515
409.196000	9.264801	3.913530	0.003403	25.422758	0.006934	12.454557
409.216000	9.264801	3.922571	0.003397	25.481491	0.006922	12.483330
409.236000	9.264801	3.919663	0.003398	25.462600	0.006926	12.474075
409.256000	9.264801	3.917854	0.003400	25.450849	0.006928	12.468319
409.276000	9.264801	3.919533	0.003399	25.461757	0.006926	12.473663
409.296000	9.264801	3.918437	0.003399	25.454636	0.006928	12.470174
409.316000	9.264801	3.916341	0.003401	25.441024	0.006930	12.463505
409.336000	9.264801	3.910911	0.003404	25.405746	0.006938	12.446223
409.356000	9.264801	3.912026	0.003403	25.412993	0.006936	12.449773
409.376000	9.264801	3.917336	0.003400	25.447484	0.006929	12.466670
409.396000	9.264801	3.912541	0.003403	25.416337	0.006936	12.451411
409.416000	9.264801	3.912815	0.003403	25.418114	0.006935	12.452282
409.436000	9.264801	3.914834	0.003402	25.431230	0.006932	12.458707
409.456000	9.264801	3.914141	0.003402	25.426731	0.006933	12.456503
409.476000	9.264801	3.918283	0.003399	25.453634	0.006928	12.469683
409.496000	9.264801	3.922878	0.003396	25.483487	0.006922	12.484308
409.516000	9.264801	3.917981	0.003400	25.451675	0.006928	12.468723
409.536000	9.264801	3.920837	0.003398	25.470229	0.006924	12.477813
409.556000	9.264801	3.924155	0.003395	25.491785	0.006920	12.488373
409.576000	9.264801	3.926066	0.003394	25.504195	0.006917	12.494453
409.596000	9.264801	3.918504	0.003399	25.455071	0.006928	12.470387
409.616000	9.264801	3.923099	0.003396	25.484921	0.006921	12.485011
409.636000	9.264801	3.917982	0.003400	25.451680	0.006928	12.468726
409.656000	9.264801	3.916941	0.003400	25.444920	0.006930	12.465414
409.676000	9.264801	3.924635	0.003395	25.494898	0.006919	12.489898
409.696000	9.264801	3.918091	0.003399	25.452391	0.006928	12.469074
409.716000	9.264801	3.918533	0.003399	25.455259	0.006927	12.470479
409.736000	9.264801	3.916500	0.003401	25.442055	0.006930	12.464010
409.756000	9.264801	3.922995	0.003396	25.484250	0.006921	12.484682
409.776000	9.264801	3.917211	0.003400	25.446676	0.006929	12.466274
409.796000	9.264801	3.917029	0.003400	25.445494	0.006930	12.465695
409.816000	9.264801	3.918133	0.003399	25.452660	0.006928	12.469206
409.836000	9.264801	3.923588	0.003396	25.488100	0.006921	12.486568
409.856000	9.264801	3.922747	0.003396	25.482636	0.006922	12.483891
409.876000	9.264801	3.922532	0.003397	25.481237	0.006922	12.483206
409.896000	9.264801	3.919371	0.003399	25.460703	0.006926	12.473146
409.916000	9.264801	3.915780	0.003401	25.437379	0.006931	12.461720
409.936000	9.264801	3.912657	0.003403	25.417091	0.006935	12.451781
409.956000	9.264801	3.916121	0.003401	25.439593	0.006931	12.462804
409.976000	9.264801	3.915268	0.003401	25.434052	0.006932	12.460090
409.996000	9.264801	3.917659	0.003400	25.449584	0.006929	12.467699
410.016000	9.264801	3.916482	0.003401	25.441940	0.006930	12.463954
410.036000	9.264801	3.917495	0.003400	25.448521	0.006929	12.467178
410.056000	9.264801	3.914038	0.003402	25.426060	0.006934	12.456175
410.076000	9.264801	3.915360	0.003401	25.434649	0.006932	12.460382
410.096000	9.264801	3.922201	0.003397	25.479092	0.006923	12.482155
410.116000	9.264801	3.919856	0.003398	25.463856	0.006926	12.474691
410.136000	9.264801	3.918320	0.003399	25.453880	0.006928	12.469803
410.156000	9.264801	3.922318	0.003397	25.479851	0.006922	12.482527
410.176000	9.264801	3.920859	0.003398	25.470374	0.006924	12.477884
410.196000	9.264801	3.918144	0.003399	25.452734	0.006928	12.469242
410.216000	9.264801	3.917725	0.003400	25.450012	0.006929	12.467909
410.236000	9.264801	3.918365	0.003399	25.454168	0.006928	12.469945
410.256000	9.264801	3.920032	0.003398	25.464999	0.006925	12.475251
410.276000	9.264801	3.920692	0.003398	25.469286	0.006925	12.477351
410.296000	9.264801	3.917655	0.003400	25.449555	0.006929	12.467685
410.316000	9.264801	3.922292	0.003397	25.479683	0.006922	12.482444
410.336000	9.264801	3.913890	0.003402	25.425097	0.006934	12.455703
410.356000	9.264801	3.917603	0.003400	25.449218	0.006929	12.467520
410.376000	9.264801	3.917619	0.003400	25.449324	0.006929	12.467572
410.396000	9.264801	3.916341	0.003401	25.441024	0.006930	12.463505
410.416000	9.264801	3.917078	0.003400	25.445811	0.006929	12.465850
410.436000	9.264801	3.914259	0.003402	25.427499	0.006933	12.456880
410.456000	9.264801	3.919262	0.003399	25.459995	0.006927	12.472799
410.476000	9.264801	3.919424	0.003399	25.461052	0.006926	12.473317
410.496000	9.264801	3.920939	0.003398	25.470891	0.006924	12.478137
410.516000	9.264801	3.916402	0.003401	25.441415	0.006930	12.463697
410.536000	9.264801	3.917370	0.003400	25.447707	0.006929	12.466780
410.556000	9.264801	3.919229	0.003399	25.459781	0.006927	12.472694
410.576000	9.264801	3.920131	0.003398	25.465644	0.006925	12.475567
410.596000	9.264801	3.922521	0.003397	25.481168	0.006922	12.483172
410.616000	9.264801	3.919734	0.003398	25.463065	0.006926	12.474303
410.636000	9.264801	3.914691	0.003402	25.430304	0.006933	12.458254
410.656000	9.264801	3.920131	0.003398	25.465642	0.006925	12.475566
410.676000	9.264801	3.917132	0.003400	25.446159	0.006929	12.466021
410.696000	9.264801	3.923864	0.003396	25.489891	0.006920	12.487445
410.716000	9.264801	3.921239	0.003397	25.472836	0.006924	12.479090
410.736000	9.264801	3.914844	0.003402	25.431295	0.006932	12.458739
410.756000	9.264801	3.915042	0.003401	25.432586	0.006932	12.459372
410.776000	9.264801	3.920414	0.003398	25.467478	0.006925	12.476465
410.796000	9.264801	3.924708	0.003395	25.495372	0.006919	12.490130
410.816000	9.264801	3.922572	0.003397	25.481496	0.006922	12.483333
410.836000	9.264801	3.925528	0.003395	25.500699	0.006918	12.492740
410.856000	9.264801	3.925445	0.003395	25.500165	0.006918	12.492478
410.876000	9.264801	3.925752	0.003394	25.502158	0.006918	12.493455
410.896000	9.264801	3.924156	0.003395	25.491790	0.006920	12.488376
410.916000	9.264801	3.920728	0.003398	25.469523	0.006925	12.477467
410.936000	9.264801	3.924331	0.003395	25.492927	0.006920	12.488933
410.956000	9.264801	3.926800	0.003394	25.508962	0.006916	12.496788
410.976000	9.264801	3.914812	0.003402	25.431087	0.006933	12.458637
410.996000	9.264801	3.918451	0.003399	25.454728	0.006928	12.470219
411.016000	9.264801	3.919124	0.003399	25.459101	0.006927	12.472361
411.036000	9.264801	3.917827	0.003400	25.450678	0.006928	12.468235
411.056000	9.264801	3.921887	0.003397	25.477046	0.006923	12.481153
411.076000	9.264801	3.923949	0.003396	25.490442	0.006920	12.487715
411.096000	9.264801	3.922696	0.003396	25.482302	0.006922	12.483727
411.116000	9.264801	3.923291	0.003396	25.486169	0.006921	12.485622
411.136000	9.264801	3.923983	0.003396	25.490668	0.006920	12.487826
411.156000	9.264801	3.919790	0.003398	25.463425	0.006926	12.474480
411.176000	9.264801	3.915663	0.003401	25.436616	0.006931	12.461346
411.196000	9.264801	3.915870	0.003401	25.437959	0.006931	12.462004
411.216000	9.264801	3.917746	0.003400	25.450146	0.006929	12.467975
411.236000	9.264801	3.920739	0.003398	25.469595	0.006925	12.477502
411.256000	9.264801	3.920076	0.003398	25.465284	0.006925	12.475391
411.276000	9.264801	3.924185	0.003395	25.491976	0.006920	12.488467
411.296000	9.264801	3.918395	0.003399	25.454365	0.006928	12.470041
411.316000	9.264801	3.916649	0.003400	25.443023	0.006930	12.464485
411.336000	9.264801	3.920235	0.003398	25.466318	0.006925	12.475897
411.356000	9.264801	3.915790	0.003401	25.437442	0.006931	12.461751
411.376000	9.264801	3.921150	0.003397	25.472262	0.006924	12.478809
411.396000	9.264801	3.917467	0.003400	25.448338	0.006929	12.467089
411.416000	9.264801	3.921951	0.003397	25.477466	0.006923	12.481358
411.436000	9.264801	3.925639	0.003394	25.501422	0.006918	12.493094
411.456000	9.264801	3.919831	0.003398	25.463691	0.006926	12.474610
411.476000	9.264801	3.927037	0.003394	25.510507	0.006916	12.497545
411.496000	9.264801	3.919643	0.003398	25.462471	0.006926	12.474012
411.516000	9.264801	3.920395	0.003398	25.467355	0.006925	12.476405
411.536000	9.264801	3.919434	0.003399	25.461112	0.006926	12.473346
411.556000	9.264801	3.918595	0.003399	25.455665	0.006927	12.470678
411.576000	9.264801	3.924543	0.003395	25.494301	0.006919	12.489606
411.596000	9.264801	3.918732	0.003399	25.456556	0.006927	12.471114
411.616000	9.264801	3.917394	0.003400	25.447864	0.006929	12.466857
411.636000	9.264801	3.923605	0.003396	25.488209	0.006921	12.486621
411.656000	9.264801	3.924188	0.003395	25.491996	0.006920	12.488477
411.676000	9.264801	3.918092	0.003399	25.452394	0.006928	12.469076
411.696000	9.264801	3.923803	0.003396	25.489494	0.006920	12.487251
411.716000	9.264801	3.920288	0.003398	25.466664	0.006925	12.476066
411.736000	9.264801	3.921774	0.003397	25.476318	0.006923	12.480796
411.756000	9.264801	3.920297	0.003398	25.466718	0.006925	12.476093
411.776000	9.264801	3.915312	0.003401	25.434337	0.006932	12.460230
411.796000	9.264801	3.911372	0.003404	25.408745	0.006937	12.447692
411.816000	9.264801	3.917294	0.003400	25.447210	0.006929	12.466536
411.836000	9.264801	3.926111	0.003394	25.504486	0.006917	12.494595
411.856000	9.264801	3.920695	0.003398	25.469303	0.006925	12.477359
411.876000	9.264801	3.917000	0.003400	25.445299	0.006930	12.465600
411.896000	9.264801	3.926072	0.003394	25.504235	0.006917	12.494472
411.916000	9.264801	3.929841	0.003392	25.528719	0.006912	12.506467
411.936000	9.264801	3.921225	0.003397	25.472748	0.006924	12.479047
411.956000	9.264801	3.920554	0.003398	25.468389	0.006925	12.476912
411.976000	9.264801	3.922660	0.003396	25.482071	0.006922	12.483614
411.996000	9.264801	3.919078	0.003399	25.458801	0.006927	12.472214
412.016000	9.264801	3.921578	0.003397	25.475044	0.006923	12.480172
412.036000	9.264801	3.924445	0.003395	25.493664	0.006920	12.489294
412.056000	9.264801	3.920781	0.003398	25.469866	0.006924	12.477635
412.076000	9.264801	3.927615	0.003393	25.514260	0.006915	12.499384
412.096000	9.264801	3.920039	0.003398	25.465042	0.006925	12.475272
412.116000	9.264801	3.922151	0.003397	25.478766	0.006923	12.481995
412.136000	9.264801	3.920952	0.003398	25.470977	0.006924	12.478179
412.156000	9.264801	3.919671	0.003398	25.462651	0.006926	12.474101
412.176000	9.264801	3.918715	0.003399	25.456444	0.006927	12.471060
412.196000	9.264801	3.922675	0.003396	25.482171	0.006922	12.483663
412.216000	9.264801	3.922424	0.003397	25.480540	0.006922	12.482864
412.236000	9.264801	3.925759	0.003394	25.502204	0.006918	12.493477
412.256000	9.264801	3.916846	0.003400	25.444300	0.006930	12.465110
412.276000	9.264801	3.920764	0.003398	25.469754	0.006924	12.477580
412.296000	9.264801	3.917669	0.003400	25.449647	0.006929	12.467730
412.316000	9.264801	3.921300	0.003397	25.473236	0.006924	12.479286
412.336000	9.264801	3.920438	0.003398	25.467635	0.006925	12.476542
412.356000	9.264801	3.920640	0.003398	25.468946	0.006925	12.477184
412.376000	9.264801	3.920429	0.003398	25.467575	0.006925	12.476513
412.396000	9.264801	3.915199	0.003401	25.433606	0.006932	12.459871
412.416000	9.264801	3.920224	0.003398	25.466247	0.006925	12.475862
412.436000	9.264801	3.919338	0.003399	25.460492	0.006926	12.473043
412.456000	9.264801	3.924934	0.003395	25.496843	0.006919	12.490851
412.476000	9.264801	3.912472	0.003403	25.415889	0.006936	12.451192
412.496000	9.264801	3.913392	0.003403	25.421864	0.006934	12.454119
412.516000	9.264801	3.914728	0.003402	25.430541	0.006933	12.458370
412.536000	9.264801	3.912699	0.003403	25.417363	0.006935	12.451914
412.556000	9.264801	3.917525	0.003400	25.448710	0.006929	12.467271
412.576000	9.264801	3.921844	0.003397	25.476767	0.006923	12.481016
412.596000	9.264801	3.926507	0.003394	25.507063	0.006917	12.495858
412.616000	9.264801	3.921172	0.003397	25.472402	0.006924	12.478878
412.636000	9.264801	3.921571	0.003397	25.474996	0.006923	12.480148
412.656000	9.264801	3.917026	0.003400	25.445474	0.006930	12.465685
412.676000	9.264801	3.921541	0.003397	25.474804	0.006923	12.480054
412.696000	9.264801	3.922001	0.003397	25.477792	0.006923	12.481518
412.716000	9.264801	3.923513	0.003396	25.487612	0.006921	12.486329
412.736000	9.264801	3.922473	0.003397	25.480854	0.006922	12.483018
412.756000	9.264801	3.924715	0.003395	25.495418	0.006919	12.490153
412.776000	9.264801	3.921393	0.003397	25.473842	0.006924	12.479583
412.796000	9.264801	3.920278	0.003398	25.466595	0.006925	12.476033
412.816000	9.264801	3.916592	0.003400	25.442652	0.006930	12.464303
412.836000	9.264801	3.923299	0.003396	25.486224	0.006921	12.485649
412.856000	9.264801	3.924038	0.003396	25.491022	0.006920	12.487999
412.876000	9.264801	3.921050	0.003398	25.471611	0.006924	12.478490
412.896000	9.264801	3.917495	0.003400	25.448516	0.006929	12.467176
412.916000	9.264801	3.922509	0.003397	25.481091	0.006922	12.483134
412.936000	9.264801	3.925958	0.003394	25.503495	0.006917	12.494110
412.956000	9.264801	3.926755	0.003394	25.508673	0.006916	12.496647
412.976000	9.264801	3.920821	0.003398	25.470126	0.006924	12.477762
412.996000	9.264801	3.914833	0.003402	25.431227	0.006932	12.458706
413.016000	9.264801	3.919557	0.003399	25.461911	0.006926	12.473738
413.036000	9.264801	3.919494	0.003399	25.461506	0.006926	12.473539
413.056000	9.264801	3.915753	0.003401	25.437202	0.006931	12.461633
413.076000	9.264801	3.920974	0.003398	25.471117	0.006924	12.478248
413.096000	9.264801	3.923213	0.003396	25.485664	0.006921	12.485374
413.116000	9.264801	3.921084	0.003397	25.471834	0.006924	12.478599
413.136000	9.264801	3.922390	0.003397	25.480317	0.006922	12.482755
413.156000	9.264801	3.924863	0.003395	25.496380	0.006919	12.490624
413.176000	9.264801	3.920623	0.003398	25.468840	0.006925	12.477133
413.196000	9.264801	3.922283	0.003397	25.479623	0.006922	12.482415
413.216000	9.264801	3.920501	0.003398	25.468044	0.006925	12.476742
413.236000	9.264801	3.921739	0.003397	25.476087	0.006923	12.480683
413.256000	9.264801	3.915355	0.003401	25.434617	0.006932	12.460367
413.276000	9.264801	3.919765	0.003398	25.463262	0.006926	12.474400
413.296000	9.264801	3.920790	0.003398	25.469920	0.006924	12.477662
413.316000	9.264801	3.919790	0.003398	25.463428	0.006926	12.474481
413.336000	9.264801	3.920250	0.003398	25.466413	0.006925	12.475943
413.356000	9.264801	3.921458	0.003397	25.474264	0.006924	12.479790
413.376000	9.264801	3.927138	0.003393	25.511161	0.006916	12.497866
413.396000	9.264801	3.918817	0.003399	25.457104	0.006927	12.471383
413.416000	9.264801	3.917043	0.003400	25.445582	0.006930	12.465739
413.436000	9.264801	3.914785	0.003402	25.430915	0.006933	12.458553
413.456000	9.264801	3.919184	0.003399	25.459489	0.006927	12.472552
413.476000	9.264801	3.920718	0.003398	25.469455	0.006925	12.477434
413.496000	9.264801	3.910200	0.003405	25.401128	0.006939	12.443960
413.516000	9.264801	3.916107	0.003401	25.439504	0.006931	12.462761
413.536000	9.264801	3.919497	0.003399	25.461526	0.006926	12.473549
413.556000	9.264801	3.918169	0.003399	25.452897	0.006928	12.469322
413.576000	9.264801	3.916113	0.003401	25.439538	0.006931	12.462778
413.596000	9.264801	3.915287	0.003401	25.434174	0.006932	12.460150
413.616000	9.264801	3.916511	0.003401	25.442126	0.006930	12.464045
413.636000	9.264801	3.917792	0.003400	25.450446	0.006928	12.468121
413.656000	9.264801	3.922353	0.003397	25.480074	0.006922	12.482636
413.676000	9.264801	3.920248	0.003398	25.466404	0.006925	12.475939
413.696000	9.264801	3.921679	0.003397	25.475698	0.006923	12.480492
413.716000	9.264801	3.920792	0.003398	25.469937	0.006924	12.477670
413.736000	9.264801	3.913183	0.003403	25.420504	0.006935	12.453453
413.756000	9.264801	3.915157	0.003401	25.433332	0.006932	12.459737
413.776000	9.264801	3.919421	0.003399	25.461032	0.006926	12.473307
413.796000	9.264801	3.917284	0.003400	25.447150	0.006929	12.466507
413.816000	9.264801	3.922570	0.003397	25.481488	0.006922	12.483329
413.836000	9.264801	3.918880	0.003399	25.457516	0.006927	12.471585
413.856000	9.264801	3.920934	0.003398	25.470857	0.006924	12.478121
413.876000	9.264801	3.917200	0.003400	25.446602	0.006929	12.466238
413.896000	9.264801	3.920036	0.003398	25.465027	0.006925	12.475265
413.916000	9.264801	3.917393	0.003400	25.447853	0.006929	12.466851
413.936000	9.264801	3.921710	0.003397	25.475901	0.006923	12.480592
413.956000	9.264801	3.917285	0.003400	25.447153	0.006929	12.466508
413.976000	9.264801	3.916424	0.003401	25.441563	0.006930	12.463770
413.996000	9.264801	3.917844	0.003400	25.450783	0.006928	12.468287
414.016000	9.264801	3.921833	0.003397	25.476701	0.006923	12.480983
414.036000	9.264801	3.911540	0.003404	25.409834	0.006937	12.448225
414.056000	9.264801	3.913881	0.003402	25.425040	0.006934	12.455675
414.076000	9.264801	3.914437	0.003402	25.428653	0.006933	12.457445
414.096000	9.264801	3.919871	0.003398	25.463953	0.006926	12.474739
414.116000	9.264801	3.920810	0.003398	25.470054	0.006924	12.477727
414.136000	9.264801	3.918708	0.003399	25.456396	0.006927	12.471036
414.156000	9.264801	3.917044	0.003400	25.445591	0.006930	12.465743
414.176000	9.264801	3.919874	0.003398	25.463971	0.006926	12.474747
414.196000	9.264801	3.922240	0.003397	25.479340	0.006922	12.482276
414.216000	9.264801	3.924936	0.003395	25.496857	0.006919	12.490858
414.236000	9.264801	3.928354	0.003393	25.519062	0.006914	12.501736
414.256000	9.264801	3.918853	0.003399	25.457341	0.006927	12.471499
414.276000	9.264801	3.923167	0.003396	25.485364	0.006921	12.485227
414.296000	9.264801	3.919562	0.003399	25.461948	0.006926	12.473756
414.316000	9.264801	3.918596	0.003399	25.455673	0.006927	12.470682
414.336000	9.264801	3.921045	0.003398	25.471582	0.006924	12.478476
414.356000	9.264801	3.921784	0.003397	25.476381	0.006923	12.480827
414.376000	9.264801	3.920824	0.003398	25.470146	0.006924	12.477772
414.396000	9.264801	3.921923	0.003397	25.477284	0.006923	12.481269
414.416000	9.264801	3.919681	0.003398	25.462717	0.006926	12.474133
414.436000	9.264801	3.920572	0.003398	25.468506	0.006925	12.476969
414.456000	9.264801	3.919396	0.003399	25.460869	0.006926	12.473227
414.476000	9.264801	3.917357	0.003400	25.447624	0.006929	12.466739
414.496000	9.264801	3.918471	0.003399	25.454859	0.006928	12.470283
414.516000	9.264801	3.920583	0.003398	25.468581	0.006925	12.477005
414.536000	9.264801	3.920366	0.003398	25.467167	0.006925	12.476313
414.556000	9.264801	3.915650	0.003401	25.436534	0.006931	12.461306
414.576000	9.264801	3.922299	0.003397	25.479726	0.006922	12.482465
414.596000	9.264801	3.921793	0.003397	25.476441	0.006923	12.480856
414.616000	9.264801	3.920294	0.003398	25.466698	0.006925	12.476083
414.636000	9.264801	3.920838	0.003398	25.470231	0.006924	12.477814
414.656000	9.264801	3.923525	0.003396	25.487689	0.006921	12.486366
414.676000	9.264801	3.912193	0.003403	25.414078	0.006936	12.450305
414.696000	9.264801	3.919514	0.003399	25.461631	0.006926	12.473601
414.716000	9.264801	3.915966	0.003401	25.438587	0.006931	12.462312
414.736000	9.264801	3.915644	0.003401	25.436494	0.006931	12.461286
414.756000	9.264801	3.918910	0.003399	25.457710	0.006927	12.471680
414.776000	9.264801	3.918524	0.003399	25.455205	0.006928	12.470453
414.796000	9.264801	3.915538	0.003401	25.435802	0.006932	12.460947
414.816000	9.264801	3.916264	0.003401	25.440521	0.006931	12.463259
414.836000	9.264801	3.918809	0.003399	25.457053	0.006927	12.471358
414.856000	9.264801	3.920762	0.003398	25.469740	0.006924	12.477573
414.876000	9.264801	3.921864	0.003397	25.476898	0.006923	12.481080
414.896000	9.264801	3.915974	0.003401	25.438636	0.006931	12.462336
414.916000	9.264801	3.917066	0.003400	25.445731	0.006929	12.465811
414.936000	9.264801	3.914486	0.003402	25.428973	0.006933	12.457602
414.956000	9.264801	3.912171	0.003403	25.413932	0.006936	12.450233
414.976000	9.264801	3.917626	0.003400	25.449370	0.006929	12.467594
414.996000	9.264801	3.922748	0.003396	25.482645	0.006922	12.483895
415.016000	9.264801	3.915459	0.003401	25.435294	0.006932	12.460698
415.036000	9.264801	3.914954	0.003402	25.432012	0.006932	12.459091
415.056000	9.264801	3.913963	0.003402	25.425571	0.006934	12.455935
415.076000	9.264801	3.913752	0.003402	25.424200	0.006934	12.455264
415.096000	9.264801	3.918915	0.003399	25.457744	0.006927	12.471697
415.116000	9.264801	3.917030	0.003400	25.445499	0.006930	12.465698
415.136000	9.264801	3.919996	0.003398	25.464762	0.006926	12.475135
415.156000	9.264801	3.922375	0.003397	25.480220	0.006922	12.482707
415.176000	9.264801	3.918947	0.003399	25.457950	0.006927	12.471797
415.196000	9.264801	3.920251	0.003398	25.466418	0.006925	12.475946
415.216000	9.264801	3.922101	0.003397	25.478440	0.006923	12.481836
415.236000	9.264801	3.919776	0.003398	25.463334	0.006926	12.474435
415.256000	9.264801	3.928815	0.003392	25.522055	0.006914	12.503202
415.276000	9.264801	3.921213	0.003397	25.472671	0.006924	12.479009
415.296000	9.264801	3.921384	0.003397	25.473782	0.006924	12.479553
415.316000	9.264801	3.911578	0.003404	25.410082	0.006937	12.448347
415.336000	9.264801	3.917190	0.003400	25.446539	0.006929	12.466207
415.356000	9.264801	3.926112	0.003394	25.504495	0.006917	12.494600
415.376000	9.264801	3.915352	0.003401	25.434594	0.006932	12.460356
415.396000	9.264801	3.918476	0.003399	25.454888	0.006928	12.470297
415.416000	9.264801	3.916708	0.003400	25.443409	0.006930	12.464674
415.436000	9.264801	3.918030	0.003400	25.451992	0.006928	12.468878
415.456000	9.264801	3.917998	0.003400	25.451789	0.006928	12.468779
415.476000	9.264801	3.918505	0.003399	25.455079	0.006928	12.470391
415.496000	9.264801	3.916839	0.003400	25.444254	0.006930	12.465088
415.516000	9.264801	3.917493	0.003400	25.448507	0.006929	12.467171
415.536000	9.264801	3.916475	0.003401	25.441892	0.006930	12.463931
415.556000	9.264801	3.913226	0.003403	25.420787	0.006935	12.453592
415.576000	9.264801	3.915705	0.003401	25.436888	0.006931	12.461479
415.596000	9.264801	3.918260	0.003399	25.453488	0.006928	12.469612
415.616000	9.264801	3.920663	0.003398	25.469095	0.006925	12.477257
415.636000	9.264801	3.920544	0.003398	25.468324	0.006925	12.476879
415.656000	9.264801	3.918439	0.003399	25.454648	0.006928	12.470180
415.676000	9.264801	3.917991	0.003400	25.451743	0.006928	12.468757
415.696000	9.264801	3.915191	0.003401	25.433549	0.006932	12.459843
415.716000	9.264801	3.912688	0.003403	25.417291	0.006935	12.451879
415.736000	9.264801	3.911833	0.003404	25.411739	0.006937	12.449159
415.756000	9.264801	3.914496	0.003402	25.429036	0.006933	12.457633
415.776000	9.264801	3.919800	0.003398	25.463494	0.006926	12.474513
415.796000	9.264801	3.914861	0.003402	25.431410	0.006932	12.458795
415.816000	9.264801	3.916711	0.003400	25.443423	0.006930	12.464681
415.836000	9.264801	3.915418	0.003401	25.435026	0.006932	12.460567
415.856000	9.264801	3.917965	0.003400	25.451572	0.006928	12.468673
415.876000	9.264801	3.914228	0.003402	25.427297	0.006933	12.456780
415.896000	9.264801	3.913597	0.003402	25.423198	0.006934	12.454772
415.916000	9.264801	3.914288	0.003402	25.427688	0.006933	12.456972
415.936000	9.264801	3.920078	0.003398	25.465296	0.006925	12.475396
415.956000	9.264801	3.917860	0.003400	25.450889	0.006928	12.468338
415.976000	9.264801	3.918362	0.003399	25.454148	0.006928	12.469935
415.996000	9.264801	3.921732	0.003397	25.476044	0.006923	12.480662
416.016000	9.264801	3.916188	0.003401	25.440027	0.006931	12.463017
416.036000	9.264801	3.923202	0.003396	25.485589	0.006921	12.485338
416.056000	9.264801	3.919103	0.003399	25.458966	0.006927	12.472295
416.076000	9.264801	3.927026	0.003394	25.510430	0.006916	12.497507
416.096000	9.264801	3.928257	0.003393	25.518428	0.006914	12.501425
416.116000	9.264801	3.926718	0.003394	25.508431	0.006916	12.496528
416.136000	9.264801	3.918992	0.003399	25.458241	0.006927	12.471940
416.156000	9.264801	3.922349	0.003397	25.480048	0.006922	12.482623
416.176000	9.264801	3.915965	0.003401	25.438579	0.006931	12.462308
416.196000	9.264801	3.920379	0.003398	25.467252	0.006925	12.476355
416.216000	9.264801	3.917461	0.003400	25.448298	0.006929	12.467069
416.236000	9.264801	3.916452	0.003401	25.441741	0.006930	12.463857
416.256000	9.264801	3.913911	0.003402	25.425234	0.006934	12.455770
416.276000	9.264801	3.917970	0.003400	25.451606	0.006928	12.468690
416.296000	9.264801	3.913790	0.003402	25.424449	0.006934	12.455385
416.316000	9.264801	3.914014	0.003402	25.425906	0.006934	12.456099
416.336000	9.264801	3.919072	0.003399	25.458761	0.006927	12.472195
416.356000	9.264801	3.916077	0.003401	25.439307	0.006931	12.462664
416.376000	9.264801	3.914708	0.003402	25.430413	0.006933	12.458307
416.396000	9.264801	3.919598	0.003398	25.462183	0.006926	12.473871
416.416000	9.264801	3.913317	0.003403	25.421378	0.006935	12.453881
416.436000	9.264801	3.916185	0.003401	25.440007	0.006931	12.463007
416.456000	9.264801	3.918015	0.003400	25.451897	0.006928	12.468832
416.476000	9.264801	3.917699	0.003400	25.449841	0.006929	12.467825
416.496000	9.264801	3.921941	0.003397	25.477398	0.006923	12.481325
416.516000	9.264801	3.920700	0.003398	25.469340	0.006925	12.477378
416.536000	9.264801	3.923702	0.003396	25.488843	0.006921	12.486932
416.556000	9.264801	3.915677	0.003401	25.436705	0.006931	12.461390
416.576000	9.264801	3.920504	0.003398	25.468064	0.006925	12.476752
416.596000	9.264801	3.915199	0.003401	25.433606	0.006932	12.459871
416.616000	9.264801	3.918285	0.003399	25.453651	0.006928	12.469691
416.636000	9.264801	3.917204	0.003400	25.446630	0.006929	12.466252
416.656000	9.264801	3.920794	0.003398	25.469946	0.006924	12.477674
416.676000	9.264801	3.921334	0.003397	25.473459	0.006924	12.479395
416.696000	9.264801	3.920259	0.003398	25.466473	0.006925	12.475973
416.716000	9.264801	3.916352	0.003401	25.441095	0.006930	12.463540
416.736000	9.264801	3.922136	0.003397	25.478669	0.006923	12.481948
416.756000	9.264801	3.920021	0.003398	25.464925	0.006925	12.475214
416.776000	9.264801	3.918267	0.003399	25.453534	0.006928	12.469634
416.796000	9.264801	3.917125	0.003400	25.446113	0.006929	12.465999
416.816000	9.264801	3.921418	0.003397	25.474005	0.006924	12.479663
416.836000	9.264801	3.918302	0.003399	25.453762	0.006928	12.469746
416.856000	9.264801	3.915594	0.003401	25.436171	0.006931	12.461128
416.876000	9.264801	3.919745	0.003398	25.463137	0.006926	12.474338
416.896000	9.264801	3.920001	0.003398	25.464796	0.006926	12.475151
416.916000	9.264801	3.919309	0.003399	25.460303	0.006926	12.472950
416.936000	9.264801	3.916321	0.003401	25.440892	0.006930	12.463441
416.956000	9.264801	3.916531	0.003401	25.442258	0.006930	12.464110
416.976000	9.264801	3.917240	0.003400	25.446859	0.006929	12.466364
416.996000	9.264801	3.915608	0.003401	25.436259	0.006931	12.461171
417.016000	9.264801	3.915920	0.003401	25.438287	0.006931	12.462165
417.036000	9.264801	3.916113	0.003401	25.439541	0.006931	12.462779
417.056000	9.264801	3.923388	0.003396	25.486798	0.006921	12.485930
417.076000	9.264801	3.919778	0.003398	25.463351	0.006926	12.474443
417.096000	9.264801	3.920255	0.003398	25.466447	0.006925	12.475960
417.116000	9.264801	3.922570	0.003397	25.481488	0.006922	12.483329
417.136000	9.264801	3.914702	0.003402	25.430373	0.006933	12.458287
417.156000	9.264801	3.917137	0.003400	25.446191	0.006929	12.466037
417.176000	9.264801	3.919677	0.003398	25.462691	0.006926	12.474120
417.196000	9.264801	3.918143	0.003399	25.452726	0.006928	12.469238
417.216000	9.264801	3.917039	0.003400	25.445556	0.006930	12.465726
417.236000	9.264801	3.920088	0.003398	25.465362	0.006925	12.475428
417.256000	9.264801	3.924458	0.003395	25.493750	0.006920	12.489336
417.276000	9.264801	3.918076	0.003399	25.452294	0.006928	12.469027
417.296000	9.264801	3.918743	0.003399	25.456627	0.006927	12.471149
417.316000	9.264801	3.919704	0.003398	25.462871	0.006926	12.474208
417.336000	9.264801	3.917553	0.003400	25.448893	0.006929	12.467360
417.356000	9.264801	3.916674	0.003400	25.443183	0.006930	12.464563
417.376000	9.264801	3.920678	0.003398	25.469195	0.006925	12.477306
417.396000	9.264801	3.920736	0.003398	25.469569	0.006925	12.477490
417.416000	9.264801	3.919687	0.003398	25.462760	0.006926	12.474154
417.436000	9.264801	3.914878	0.003402	25.431515	0.006932	12.458847
417.456000	9.264801	3.914270	0.003402	25.427565	0.006933	12.456912
417.476000	9.264801	3.916879	0.003400	25.444520	0.006930	12.465218
417.496000	9.264801	3.921445	0.003397	25.474179	0.006924	12.479748
417.516000	9.264801	3.919181	0.003399	25.459472	0.006927	12.472543
417.536000	9.264801	3.919387	0.003399	25.460806	0.006926	12.473197
417.556000	9.264801	3.922618	0.003396	25.481799	0.006922	12.483481
417.576000	9.264801	3.918328	0.003399	25.453928	0.006928	12.469827
417.596000	9.264801	3.920112	0.003398	25.465519	0.006925	12.475505
417.616000	9.264801	3.921474	0.003397	25.474364	0.006924	12.479839
417.636000	9.264801	3.919578	0.003398	25.462051	0.006926	12.473807
417.656000	9.264801	3.918705	0.003399	25.456379	0.006927	12.471028
417.676000	9.264801	3.923983	0.003396	25.490665	0.006920	12.487824
417.696000	9.264801	3.916233	0.003401	25.440321	0.006931	12.463161
417.716000	9.264801	3.915550	0.003401	25.435885	0.006932	12.460988
417.736000	9.264801	3.920895	0.003398	25.470606	0.006924	12.477997
417.756000	9.264801	3.916534	0.003401	25.442278	0.006930	12.464120
417.776000	9.264801	3.915851	0.003401	25.437839	0.006931	12.461945
417.796000	9.264801	3.920486	0.003398	25.467949	0.006925	12.476696
417.816000	9.264801	3.918910	0.003399	25.457707	0.006927	12.471678
417.836000	9.264801	3.921480	0.003397	25.474407	0.006924	12.479860
417.856000	9.264801	3.922292	0.003397	25.479683	0.006922	12.482444
417.876000	9.264801	3.914587	0.003402	25.429627	0.006933	12.457922
417.896000	9.264801	3.915600	0.003401	25.436208	0.006931	12.461146
417.916000	9.264801	3.919590	0.003398	25.462128	0.006926	12.473844
417.936000	9.264801	3.914799	0.003402	25.431007	0.006933	12.458598
417.956000	9.264801	3.916594	0.003400	25.442663	0.006930	12.464308
417.976000	9.264801	3.917291	0.003400	25.447190	0.006929	12.466526
417.996000	9.264801	3.911541	0.003404	25.409839	0.006937	12.448228
418.016000	9.264801	3.915805	0.003401	25.437539	0.006931	12.461798
418.036000	9.264801	3.913173	0.003403	25.420442	0.006935	12.453422
418.056000	9.264801	3.915564	0.003401	25.435974	0.006931	12.461031
418.076000	9.264801	3.921949	0.003397	25.477449	0.006923	12.481350
418.096000	9.264801	3.920437	0.003398	25.467627	0.006925	12.476538
418.116000	9.264801	3.919658	0.003398	25.462571	0.006926	12.474061
418.136000	9.264801	3.916891	0.003400	25.444594	0.006930	12.465254
418.156000	9.264801	3.918093	0.003399	25.452400	0.006928	12.469079
418.176000	9.264801	3.920403	0.003398	25.467410	0.006925	12.476432
418.196000	9.264801	3.914785	0.003402	25.430915	0.006933	12.458553
418.216000	9.264801	3.918347	0.003399	25.454051	0.006928	12.469887
418.236000	9.264801	3.920953	0.003398	25.470980	0.006924	12.478181
418.256000	9.264801	3.917004	0.003400	25.445328	0.006930	12.465614
418.276000	9.264801	3.916194	0.003401	25.440070	0.006931	12.463038
418.296000	9.264801	3.913220	0.003403	25.420747	0.006935	12.453572
418.316000	9.264801	3.916565	0.003400	25.442477	0.006930	12.464218
418.336000	9.264801	3.920205	0.003398	25.466121	0.006925	12.475801
418.356000	9.264801	3.910532	0.003404	25.403287	0.006938	12.445018
418.376000	9.264801	3.914811	0.003402	25.431084	0.006933	12.458636
418.396000	9.264801	3.921288	0.003397	25.473156	0.006924	12.479247
418.416000	9.264801	3.913111	0.003403	25.420042	0.006935	12.453226
418.436000	9.264801	3.915196	0.003401	25.433583	0.006932	12.459860
418.456000	9.264801	3.919121	0.003399	25.459078	0.006927	12.472350
418.476000	9.264801	3.916009	0.003401	25.438867	0.006931	12.462449
418.496000	9.264801	3.914286	0.003402	25.427674	0.006933	12.456965
418.516000	9.264801	3.917889	0.003400	25.451080	0.006928	12.468432
418.536000	9.264801	3.920213	0.003398	25.466176	0.006925	12.475827
418.556000	9.264801	3.914857	0.003402	25.431384	0.006932	12.458783
418.576000	9.264801	3.918539	0.003399	25.455302	0.006927	12.470500
418.596000	9.264801	3.920105	0.003398	25.465476	0.006925	12.475484
418.616000	9.264801	3.919916	0.003398	25.464248	0.006926	12.474883
418.636000	9.264801	3.911448	0.003404	25.409237	0.006937	12.447933
418.656000	9.264801	3.917157	0.003400	25.446325	0.006929	12.466102
418.676000	9.264801	3.914109	0.003402	25.426520	0.006933	12.456400
418.696000	9.264801	3.918286	0.003399	25.453657	0.006928	12.469694
418.716000	9.264801	3.918352	0.003399	25.454085	0.006928	12.469904
418.736000	9.264801	3.914682	0.003402	25.430244	0.006933	12.458224
418.756000	9.264801	3.918157	0.003399	25.452817	0.006928	12.469283
418.776000	9.264801	3.919362	0.003399	25.460646	0.006926	12.473118
418.796000	9.264801	3.917793	0.003400	25.450452	0.006928	12.468124
418.816000	9.264801	3.917874	0.003400	25.450980	0.006928	12.468383
418.836000	9.264801	3.921508	0.003397	25.474587	0.006923	12.479948
418.856000	9.264801	3.917504	0.003400	25.448576	0.006929	12.467205
418.876000	9.264801	3.919005	0.003399	25.458327	0.006927	12.471982
418.896000	9.264801	3.921306	0.003397	25.473276	0.006924	12.479306
418.916000	9.264801	3.909506	0.003405	25.396621	0.006940	12.441752
418.936000	9.264801	3.909468	0.003405	25.396372	0.006940	12.441631
418.956000	9.264801	3.917426	0.003400	25.448073	0.006929	12.466959
418.976000	9.264801	3.916644	0.003400	25.442989	0.006930	12.464468
418.996000	9.264801	3.910394	0.003405	25.402387	0.006938	12.444577
419.016000	9.264801	3.908307	0.003406	25.388829	0.006941	12.437935
419.036000	9.264801	3.914615	0.003402	25.429807	0.006933	12.458010
419.056000	9.264801	3.916847	0.003400	25.444311	0.006930	12.465116
419.076000	9.264801	3.916158	0.003401	25.439835	0.006931	12.462923
419.096000	9.264801	3.911416	0.003404	25.409028	0.006937	12.447831
419.116000	9.264801	3.916949	0.003400	25.444971	0.006930	12.465439
419.136000	9.264801	3.909212	0.003405	25.394710	0.006940	12.440816
419.156000	9.264801	3.911889	0.003404	25.412099	0.006936	12.449335
419.176000	9.264801	3.910003	0.003405	25.399851	0.006939	12.443335
419.196000	9.264801	3.913812	0.003402	25.424595	0.006934	12.455457
419.216000	9.264801	3.914819	0.003402	25.431133	0.006933	12.458660
419.236000	9.264801	3.915026	0.003402	25.432481	0.006932	12.459320
419.256000	9.264801	3.912710	0.003403	25.417431	0.006935	12.451947
419.276000	9.264801	3.914806	0.003402	25.431053	0.006933	12.458620
419.296000	9.264801	3.920158	0.003398	25.465819	0.006925	12.475652
419.316000	9.264801	3.914371	0.003402	25.428222	0.006933	12.457234
419.336000	9.264801	3.912307	0.003403	25.414815	0.006936	12.450666
419.356000	9.264801	3.915383	0.003401	25.434800	0.006932	12.460456
419.376000	9.264801	3.916269	0.003401	25.440555	0.006931	12.463276
419.396000	9.264801	3.907961	0.003406	25.386581	0.006942	12.436834
419.416000	9.264801	3.913895	0.003402	25.425134	0.006934	12.455721
419.436000	9.264801	3.915882	0.003401	25.438039	0.006931	12.462043
419.456000	9.264801	3.916150	0.003401	25.439781	0.006931	12.462897
419.476000	9.264801	3.911743	0.003404	25.411150	0.006937	12.448870
419.496000	9.264801	3.908329	0.003406	25.388975	0.006941	12.438007
419.516000	9.264801	3.914824	0.003402	25.431170	0.006932	12.458678
419.536000	9.264801	3.911385	0.003404	25.408825	0.006937	12.447731
419.556000	9.264801	3.911892	0.003404	25.412121	0.006936	12.449346
419.576000	9.264801	3.917925	0.003400	25.451312	0.006928	12.468545
419.596000	9.264801	3.913118	0.003403	25.420085	0.006935	12.453247
419.616000	9.264801	3.920366	0.003398	25.467167	0.006925	12.476313
419.636000	9.264801	3.909666	0.003405	25.397657	0.006939	12.442260
419.656000	9.264801	3.915284	0.003401	25.434157	0.006932	12.460141
419.676000	9.264801	3.911956	0.003404	25.412536	0.006936	12.449549
419.696000	9.264801	3.913981	0.003402	25.425689	0.006934	12.455993
419.716000	9.264801	3.916511	0.003401	25.442123	0.006930	12.464044
419.736000	9.264801	3.909031	0.003405	25.393536	0.006940	12.440241
419.756000	9.264801	3.911281	0.003404	25.408154	0.006937	12.447403
419.776000	9.264801	3.915056	0.003401	25.432672	0.006932	12.459414
419.796000	9.264801	3.913303	0.003403	25.421284	0.006935	12.453835
419.816000	9.264801	3.911391	0.003404	25.408868	0.006937	12.447752
419.836000	9.264801	3.913617	0.003402	25.423329	0.006934	12.454837
419.856000	9.264801	3.920582	0.003398	25.468572	0.006925	12.477001
419.876000	9.264801	3.913348	0.003403	25.421581	0.006934	12.453981
419.896000	9.264801	3.922919	0.003396	25.483756	0.006922	12.484440
419.916000	9.264801	3.919248	0.003399	25.459906	0.006927	12.472756
419.936000	9.264801	3.918831	0.003399	25.457196	0.006927	12.471428
419.956000	9.264801	3.916312	0.003401	25.440832	0.006930	12.463412
419.976000	9.264801	3.913243	0.003403	25.420896	0.006935	12.453645
419.996000	9.264801	3.918184	0.003399	25.452991	0.006928	12.469368
420.016000	9.264801	3.915103	0.003401	25.432980	0.006932	12.459565
420.036000	9.264801	3.915213	0.003401	25.433692	0.006932	12.459913
420.056000	9.264801	3.910943	0.003404	25.405958	0.006938	12.446327
420.076000	9.264801	3.916481	0.003401	25.441932	0.006930	12.463950
420.096000	9.264801	3.920967	0.003398	25.471071	0.006924	12.478226
420.116000	9.264801	3.911750	0.003404	25.411199	0.006937	12.448894
420.136000	9.264801	3.917273	0.003400	25.447073	0.006929	12.466469
420.156000	9.264801	3.915911	0.003401	25.438230	0.006931	12.462137
420.176000	9.264801	3.914021	0.003402	25.425948	0.006934	12.456120
420.196000	9.264801	3.910357	0.003405	25.402147	0.006939	12.444460
420.216000	9.264801	3.910933	0.003404	25.405889	0.006938	12.446293
420.236000	9.264801	3.916445	0.003401	25.441698	0.006930	12.463836
420.256000	9.264801	3.916770	0.003400	25.443808	0.006930	12.464870
420.276000	9.264801	3.916673	0.003400	25.443177	0.006930	12.464560
420.296000	9.264801	3.915378	0.003401	25.434766	0.006932	12.460440
420.316000	9.264801	3.914676	0.003402	25.430207	0.006933	12.458206
420.336000	9.264801	3.913630	0.003402	25.423412	0.006934	12.454877
420.356000	9.264801	3.912382	0.003403	25.415306	0.006936	12.450906
420.376000	9.264801	3.913867	0.003402	25.424949	0.006934	12.455630
420.396000	9.264801	3.910821	0.003404	25.405161	0.006938	12.445936
420.416000	9.264801	3.915405	0.003401	25.434940	0.006932	12.460525
420.436000	9.264801	3.917656	0.003400	25.449564	0.006929	12.467689
420.456000	9.264801	3.921385	0.003397	25.473787	0.006924	12.479556
420.476000	9.264801	3.914111	0.003402	25.426534	0.006933	12.456407
420.496000	9.264801	3.913926	0.003402	25.425334	0.006934	12.455819
420.516000	9.264801	3.910067	0.003405	25.400268	0.006939	12.443539
420.536000	9.264801	3.916624	0.003400	25.442857	0.006930	12.464404
420.556000	9.264801	3.915394	0.003401	25.434871	0.006932	12.460491
420.576000	9.264801	3.911736	0.003404	25.411107	0.006937	12.448849
420.596000	9.264801	3.915198	0.003401	25.433597	0.006932	12.459867
420.616000	9.264801	3.914339	0.003402	25.428016	0.006933	12.457133
420.636000	9.264801	3.917645	0.003400	25.449490	0.006929	12.467653
420.656000	9.264801	3.918679	0.003399	25.456207	0.006927	12.470944
420.676000	9.264801	3.913966	0.003402	25.425591	0.006934	12.455945
420.696000	9.264801	3.916631	0.003400	25.442906	0.006930	12.464427
420.716000	9.264801	3.911419	0.003404	25.409048	0.006937	12.447841
420.736000	9.264801	3.922354	0.003397	25.480080	0.006922	12.482639
420.756000	9.264801	3.912513	0.003403	25.416152	0.006936	12.451321
420.776000	9.264801	3.914800	0.003402	25.431010	0.006933	12.458599
420.796000	9.264801	3.912744	0.003403	25.417657	0.006935	12.452058
420.816000	9.264801	3.914294	0.003402	25.427725	0.006933	12.456990
420.836000	9.264801	3.911930	0.003404	25.412364	0.006936	12.449465
420.856000	9.264801	3.918660	0.003399	25.456085	0.006927	12.470884
420.876000	9.264801	3.911689	0.003404	25.410802	0.006937	12.448700
420.896000	9.264801	3.912447	0.003403	25.415726	0.006936	12.451112
420.916000	9.264801	3.913270	0.003403	25.421070	0.006935	12.453730
420.936000	9.264801	3.914561	0.003402	25.429462	0.006933	12.457841
420.956000	9.264801	3.916530	0.003401	25.442252	0.006930	12.464107
420.976000	9.264801	3.911347	0.003404	25.408583	0.006937	12.447612
420.996000	9.264801	3.916434	0.003401	25.441623	0.006930	12.463799
421.016000	9.264801	3.915255	0.003401	25.433969	0.006932	12.460049
421.036000	9.264801	3.916559	0.003400	25.442435	0.006930	12.464197
421.056000	9.264801	3.912518	0.003403	25.416189	0.006936	12.451339
421.076000	9.264801	3.911225	0.003404	25.407789	0.006937	12.447223
421.096000	9.264801	3.911079	0.003404	25.406837	0.006938	12.446758
421.116000	9.264801	3.916525	0.003401	25.442218	0.006930	12.464090
421.136000	9.264801	3.910538	0.003404	25.403327	0.006938	12.445038
421.156000	9.264801	3.909808	0.003405	25.398580	0.006939	12.442712
421.176000	9.264801	3.909918	0.003405	25.399294	0.006939	12.443062
421.196000	9.264801	3.911564	0.003404	25.409988	0.006937	12.448301
421.216000	9.264801	3.915882	0.003401	25.438042	0.006931	12.462044
421.236000	9.264801	3.912793	0.003403	25.417974	0.006935	12.452213
421.256000	9.264801	3.915465	0.003401	25.435331	0.006932	12.460717
421.276000	9.264801	3.910516	0.003404	25.403184	0.006938	12.444968
421.296000	9.264801	3.908548	0.003406	25.390394	0.006941	12.438702
421.316000	9.264801	3.907721	0.003406	25.385024	0.006942	12.436071
421.336000	9.264801	3.912464	0.003403	25.415835	0.006936	12.451165
421.356000	9.264801	3.910341	0.003405	25.402045	0.006939	12.444410
421.376000	9.264801	3.909514	0.003405	25.396672	0.006940	12.441778
421.396000	9.264801	3.909684	0.003405	25.397777	0.006939	12.442319
421.416000	9.264801	3.907219	0.003407	25.381765	0.006943	12.434475
421.436000	9.264801	3.905985	0.003408	25.373748	0.006944	12.430547
421.456000	9.264801	3.911331	0.003404	25.408477	0.006937	12.447561
421.476000	9.264801	3.910045	0.003405	25.400120	0.006939	12.443466
421.496000	9.264801	3.910615	0.003404	25.403824	0.006938	12.445281
421.516000	9.264801	3.908359	0.003406	25.389172	0.006941	12.438103
421.536000	9.264801	3.907117	0.003407	25.381103	0.006943	12.434150
421.556000	9.264801	3.913516	0.003403	25.422669	0.006934	12.454514
421.576000	9.264801	3.909584	0.003405	25.397126	0.006940	12.442000
421.596000	9.264801	3.906779	0.003407	25.378903	0.006943	12.433073
421.616000	9.264801	3.904142	0.003409	25.361775	0.006947	12.424681
421.636000	9.264801	3.909174	0.003405	25.394467	0.006940	12.440697
421.656000	9.264801	3.904254	0.003409	25.362503	0.006947	12.425038
421.676000	9.264801	3.907062	0.003407	25.380746	0.006943	12.433975
421.696000	9.264801	3.910606	0.003404	25.403764	0.006938	12.445252
421.716000	9.264801	3.910054	0.003405	25.400180	0.006939	12.443496
421.736000	9.264801	3.909753	0.003405	25.398223	0.006939	12.442537
421.756000	9.264801	3.910470	0.003405	25.402882	0.006938	12.444820
421.776000	9.264801	3.911323	0.003404	25.408425	0.006937	12.447536
421.796000	9.264801	3.908263	0.003406	25.388549	0.006941	12.437798
421.816000	9.264801	3.909420	0.003405	25.396061	0.006940	12.441478
421.836000	9.264801	3.907697	0.003406	25.384870	0.006942	12.435996
421.856000	9.264801	3.912311	0.003403	25.414841	0.006936	12.450678
421.876000	9.264801	3.911874	0.003404	25.412001	0.006936	12.449287
421.896000	9.264801	3.910622	0.003404	25.403870	0.006938	12.445304
421.916000	9.264801	3.902151	0.003410	25.348842	0.006950	12.418346
421.936000	9.264801	3.913565	0.003402	25.422989	0.006934	12.454670
421.956000	9.264801	3.912620	0.003403	25.416848	0.006935	12.451662
421.976000	9.264801	3.913184	0.003403	25.420510	0.006935	12.453456
421.996000	9.264801	3.912141	0.003403	25.413735	0.006936	12.450137
422.016000	9.264801	3.909516	0.003405	25.396686	0.006940	12.441785
422.036000	9.264801	3.914425	0.003402	25.428576	0.006933	12.457407
422.056000	9.264801	3.910561	0.003404	25.403473	0.006938	12.445109
422.076000	9.264801	3.914130	0.003402	25.426657	0.006933	12.456467
422.096000	9.264801	3.912974	0.003403	25.419151	0.006935	12.452790
422.116000	9.264801	3.912764	0.003403	25.417785	0.006935	12.452121
422.136000	9.264801	3.915546	0.003401	25.435857	0.006932	12.460974
422.156000	9.264801	3.910095	0.003405	25.400445	0.006939	12.443626
422.176000	9.264801	3.906229	0.003407	25.375330	0.006944	12.431322
422.196000	9.264801	3.905207	0.003408	25.368692	0.006945	12.428070
422.216000	9.264801	3.904010	0.003409	25.360918	0.006947	12.424262
422.236000	9.264801	3.906645	0.003407	25.378035	0.006944	12.432647
422.256000	9.264801	3.910845	0.003404	25.405321	0.006938	12.446015
422.276000	9.264801	3.913701	0.003402	25.423872	0.006934	12.455103
422.296000	9.264801	3.900944	0.003411	25.340998	0.006951	12.414503
422.316000	9.264801	3.912392	0.003403	25.415369	0.006936	12.450937
422.336000	9.264801	3.903600	0.003409	25.358256	0.006948	12.422957
422.356000	9.264801	3.910015	0.003405	25.399928	0.006939	12.443373
422.376000	9.264801	3.907739	0.003406	25.385144	0.006942	12.436130
422.396000	9.264801	3.907048	0.003407	25.380651	0.006943	12.433929
422.416000	9.264801	3.906342	0.003407	25.376070	0.006944	12.431685
422.436000	9.264801	3.907367	0.003407	25.382722	0.006943	12.434944
422.456000	9.264801	3.912276	0.003403	25.414615	0.006936	12.450568
422.476000	9.264801	3.909969	0.003405	25.399631	0.006939	12.443227
422.496000	9.264801	3.911108	0.003404	25.407029	0.006938	12.446851
422.516000	9.264801	3.908508	0.003406	25.390140	0.006941	12.438577
422.536000	9.264801	3.907017	0.003407	25.380452	0.006943	12.433831
422.556000	9.264801	3.905324	0.003408	25.369455	0.006945	12.428444
422.576000	9.264801	3.904402	0.003409	25.363463	0.006947	12.425508
422.596000	9.264801	3.910352	0.003405	25.402119	0.006939	12.444446
422.616000	9.264801	3.917825	0.003400	25.450663	0.006928	12.468228
422.636000	9.264801	3.907435	0.003407	25.383165	0.006942	12.435160
422.656000	9.264801	3.913110	0.003403	25.420033	0.006935	12.453222
422.676000	9.264801	3.909730	0.003405	25.398077	0.006939	12.442466
422.696000	9.264801	3.911580	0.003404	25.410091	0.006937	12.448351
422.716000	9.264801	3.911793	0.003404	25.411476	0.006937	12.449030
422.736000	9.264801	3.916355	0.003401	25.441109	0.006930	12.463547
422.756000	9.264801	3.912941	0.003403	25.418934	0.006935	12.452683
422.776000	9.264801	3.920548	0.003398	25.468352	0.006925	12.476893
422.796000	9.264801	3.914780	0.003402	25.430878	0.006933	12.458535
422.816000	9.264801	3.916604	0.003400	25.442729	0.006930	12.464341
422.836000	9.264801	3.911781	0.003404	25.411399	0.006937	12.448992
422.856000	9.264801	3.911908	0.003404	25.412227	0.006936	12.449398
422.876000	9.264801	3.911676	0.003404	25.410716	0.006937	12.448658
422.896000	9.264801	3.913723	0.003402	25.424015	0.006934	12.455173
422.916000	9.264801	3.914646	0.003402	25.430013	0.006933	12.458111
422.936000	9.264801	3.914086	0.003402	25.426371	0.006933	12.456327
422.956000	9.264801	3.916992	0.003400	25.445248	0.006930	12.465575
422.976000	9.264801	3.918407	0.003399	25.454445	0.006928	12.470080
422.996000	9.264801	3.912240	0.003403	25.414384	0.006936	12.450454
423.016000	9.264801	3.914755	0.003402	25.430718	0.006933	12.458457
423.036000	9.264801	3.914647	0.003402	25.430019	0.006933	12.458114
423.056000	9.264801	3.912005	0.003404	25.412855	0.006936	12.449706
423.076000	9.264801	3.919731	0.003398	25.463042	0.006926	12.474292
423.096000	9.264801	3.907316	0.003407	25.382391	0.006943	12.434781
423.116000	9.264801	3.916682	0.003400	25.443237	0.006930	12.464590
423.136000	9.264801	3.910581	0.003404	25.403604	0.006938	12.445174
423.156000	9.264801	3.917653	0.003400	25.449544	0.006929	12.467679
423.176000	9.264801	3.918011	0.003400	25.451869	0.006928	12.468818
423.196000	9.264801	3.922059	0.003397	25.478163	0.006923	12.481700
423.216000	9.264801	3.916477	0.003401	25.441903	0.006930	12.463936
423.236000	9.264801	3.915163	0.003401	25.433372	0.006932	12.459757
423.256000	9.264801	3.915276	0.003401	25.434103	0.006932	12.460115
423.276000	9.264801	3.916198	0.003401	25.440095	0.006931	12.463051
423.296000	9.264801	3.909635	0.003405	25.397460	0.006939	12.442164
423.316000	9.264801	3.916121	0.003401	25.439593	0.006931	12.462804
423.336000	9.264801	3.911077	0.003404	25.406823	0.006938	12.446751
423.356000	9.264801	3.912429	0.003403	25.415612	0.006936	12.451056
423.376000	9.264801	3.919147	0.003399	25.459249	0.006927	12.472434
423.396000	9.264801	3.916249	0.003401	25.440424	0.006931	12.463211
423.416000	9.264801	3.915060	0.003401	25.432698	0.006932	12.459426
423.436000	9.264801	3.916523	0.003401	25.442206	0.006930	12.464085
423.456000	9.264801	3.908490	0.003406	25.390020	0.006941	12.438519
423.476000	9.264801	3.914442	0.003402	25.428685	0.006933	12.457460
423.496000	9.264801	3.915412	0.003401	25.434986	0.006932	12.460547
423.516000	9.264801	3.917996	0.003400	25.451775	0.006928	12.468772
423.536000	9.264801	3.914881	0.003402	25.431535	0.006932	12.458857
423.556000	9.264801	3.914798	0.003402	25.430998	0.006933	12.458594
423.576000	9.264801	3.915284	0.003401	25.434157	0.006932	12.460141
423.596000	9.264801	3.912901	0.003403	25.418676	0.006935	12.452557
423.616000	9.264801	3.916277	0.003401	25.440607	0.006931	12.463301
423.636000	9.264801	3.917278	0.003400	25.447107	0.006929	12.466486
423.656000	9.264801	3.912777	0.003403	25.417868	0.006935	12.452161
423.676000	9.264801	3.913784	0.003402	25.424412	0.006934	12.455367
423.696000	9.264801	3.914445	0.003402	25.428702	0.006933	12.457469
423.716000	9.264801	3.916387	0.003401	25.441324	0.006930	12.463652
423.736000	9.264801	3.903815	0.003409	25.359652	0.006947	12.423642
423.756000	9.264801	3.920975	0.003398	25.471125	0.006924	12.478252
423.776000	9.264801	3.920331	0.003398	25.466938	0.006925	12.476201
423.796000	9.264801	3.918634	0.003399	25.455916	0.006927	12.470801
423.816000	9.264801	3.925003	0.003395	25.497291	0.006919	12.491071
423.836000	9.264801	3.919655	0.003398	25.462548	0.006926	12.474050
423.856000	9.264801	3.920182	0.003398	25.465970	0.006925	12.475726
423.876000	9.264801	3.913099	0.003403	25.419959	0.006935	12.453186
423.895000	9.264801	3.918298	0.003399	25.453737	0.006928	12.469733
423.915000	9.264801	3.918851	0.003399	25.457324	0.006927	12.471491
423.935000	9.264801	3.916663	0.003400	25.443114	0.006930	12.464530
423.955000	9.264801	3.917222	0.003400	25.446745	0.006929	12.466308
423.975000	9.264801	3.922773	0.003396	25.482807	0.006922	12.483975
423.995000	9.264801	3.920653	0.003398	25.469035	0.006925	12.477228
424.015000	9.264801	3.914733	0.003402	25.430576	0.006933	12.458387
424.035000	9.264801	3.917848	0.003400	25.450809	0.006928	12.468299
424.055000	9.264801	3.913899	0.003402	25.425160	0.006934	12.455734
424.075000	9.264801	3.911869	0.003404	25.411973	0.006936	12.449273
424.095000	9.264801	3.918113	0.003399	25.452531	0.006928	12.469143
424.115000	9.264801	3.921089	0.003397	25.471868	0.006924	12.478616
424.135000	9.264801	3.922465	0.003397	25.480802	0.006922	12.482993
424.155000	9.264801	3.918870	0.003399	25.457450	0.006927	12.471552
424.175000	9.264801	3.922802	0.003396	25.482993	0.006922	12.484066
424.195000	9.264801	3.918701	0.003399	25.456353	0.006927	12.471015
424.215000	9.264801	3.918773	0.003399	25.456821	0.006927	12.471245
424.235000	9.264801	3.924132	0.003395	25.491636	0.006920	12.488300
424.255000	9.264801	3.925093	0.003395	25.497874	0.006919	12.491356
424.275000	9.264801	3.918804	0.003399	25.457024	0.006927	12.471344
424.295000	9.264801	3.916978	0.003400	25.445162	0.006930	12.465533
424.315000	9.264801	3.917874	0.003400	25.450983	0.006928	12.468385
424.335000	9.264801	3.920427	0.003398	25.467564	0.006925	12.476507
424.355000	9.264801	3.920459	0.003398	25.467775	0.006925	12.476611
424.375000	9.264801	3.922404	0.003397	25.480408	0.006922	12.482800
424.395000	9.264801	3.923219	0.003396	25.485701	0.006921	12.485393
424.415000	9.264801	3.919856	0.003398	25.463856	0.006926	12.474691
424.435000	9.264801	3.922212	0.003397	25.479163	0.006923	12.482190
424.455000	9.264801	3.919246	0.003399	25.459895	0.006927	12.472750
424.475000	9.264801	3.908227	0.003406	25.388315	0.006941	12.437683
424.495000	9.264801	3.911457	0.003404	25.409297	0.006937	12.447962
424.515000	9.264801	3.909394	0.003405	25.395895	0.006940	12.441397
424.535000	9.264801	3.913846	0.003402	25.424815	0.006934	12.455564
424.555000	9.264801	3.918187	0.003399	25.453011	0.006928	12.469378
424.575000	9.264801	3.909959	0.003405	25.399565	0.006939	12.443195
424.595000	9.264801	3.915320	0.003401	25.434389	0.006932	12.460255
424.615000	9.264801	3.921047	0.003398	25.471591	0.006924	12.478480
424.635000	9.264801	3.922460	0.003397	25.480768	0.006922	12.482976
424.655000	9.264801	3.920535	0.003398	25.468266	0.006925	12.476851
424.675000	9.264801	3.917227	0.003400	25.446776	0.006929	12.466323
424.695000	9.264801	3.914197	0.003402	25.427097	0.006933	12.456682
424.715000	9.264801	3.914831	0.003402	25.431215	0.006932	12.458700
424.735000	9.264801	3.915166	0.003401	25.433392	0.006932	12.459766
424.755000	9.264801	3.909714	0.003405	25.397972	0.006939	12.442414
424.775000	9.264801	3.916306	0.003401	25.440795	0.006930	12.463393
424.795000	9.264801	3.914539	0.003402	25.429319	0.006933	12.457771
424.815000	9.264801	3.916889	0.003400	25.444580	0.006930	12.465247
424.835000	9.264801	3.915379	0.003401	25.434771	0.006932	12.460442
424.855000	9.264801	3.915681	0.003401	25.436736	0.006931	12.461405
424.875000	9.264801	3.918822	0.003399	25.457136	0.006927	12.471399
424.895000	9.264801	3.919508	0.003399	25.461594	0.006926	12.473583
424.915000	9.264801	3.918530	0.003399	25.455239	0.006927	12.470469
424.935000	9.264801	3.915652	0.003401	25.436545	0.006931	12.461311
424.955000	9.264801	3.911642	0.003404	25.410499	0.006937	12.448551
424.975000	9.264801	3.914620	0.003402	25.429839	0.006933	12.458026
424.995000	9.264801	3.912573	0.003403	25.416546	0.006936	12.451514
425.015000	9.264801	3.917345	0.003400	25.447544	0.006929	12.466700
425.035000	9.264801	3.909176	0.003405	25.394478	0.006940	12.440703
425.055000	9.264801	3.922868	0.003396	25.483422	0.006922	12.484276
425.075000	9.264801	3.916267	0.003401	25.440538	0.006931	12.463267
425.095000	9.264801	3.911619	0.003404	25.410345	0.006937	12.448476
425.115000	9.264801	3.914495	0.003402	25.429030	0.006933	12.457630
425.135000	9.264801	3.911335	0.003404	25.408503	0.006937	12.447573
425.155000	9.264801	3.908018	0.003406	25.386955	0.006942	12.437017
425.175000	9.264801	3.912703	0.003403	25.417385	0.006935	12.451925
425.195000	9.264801	3.911489	0.003404	25.409502	0.006937	12.448063
425.215000	9.264801	3.911450	0.003404	25.409251	0.006937	12.447940
425.235000	9.264801	3.910279	0.003405	25.401645	0.006939	12.444214
425.255000	9.264801	3.912491	0.003403	25.416014	0.006936	12.451253
425.275000	9.264801	3.909357	0.003405	25.395652	0.006940	12.441278
425.295000	9.264801	3.917187	0.003400	25.446519	0.006929	12.466197
425.315000	9.264801	3.905151	0.003408	25.368327	0.006946	12.427891
425.335000	9.264801	3.912756	0.003403	25.417731	0.006935	12.452094
425.355000	9.264801	3.911158	0.003404	25.407354	0.006937	12.447011
425.375000	9.264801	3.914057	0.003402	25.426183	0.006934	12.456235
425.395000	9.264801	3.911789	0.003404	25.411450	0.006937	12.449017
425.415000	9.264801	3.916276	0.003401	25.440601	0.006931	12.463298
425.435000	9.264801	3.912038	0.003403	25.413067	0.006936	12.449809
425.455000	9.264801	3.914013	0.003402	25.425897	0.006934	12.456095
425.475000	9.264801	3.915582	0.003401	25.436091	0.006931	12.461089
425.495000	9.264801	3.916676	0.003400	25.443200	0.006930	12.464572
425.515000	9.264801	3.914501	0.003402	25.429067	0.006933	12.457648
425.535000	9.264801	3.911577	0.003404	25.410074	0.006937	12.448343
425.555000	9.264801	3.908538	0.003406	25.390331	0.006941	12.438671
425.575000	9.264801	3.913409	0.003403	25.421973	0.006934	12.454172
425.595000	9.264801	3.918367	0.003399	25.454182	0.006928	12.469952
425.615000	9.264801	3.910580	0.003404	25.403596	0.006938	12.445169
425.635000	9.264801	3.916201	0.003401	25.440113	0.006931	12.463059
425.655000	9.264801	3.916354	0.003401	25.441106	0.006930	12.463546
425.675000	9.264801	3.912662	0.003403	25.417120	0.006935	12.451795
425.695000	9.264801	3.915137	0.003401	25.433203	0.006932	12.459674
425.715000	9.264801	3.915963	0.003401	25.438564	0.006931	12.462301
425.735000	9.264801	3.910997	0.003404	25.406303	0.006938	12.446496
425.755000	9.264801	3.913722	0.003402	25.424006	0.006934	12.455168
425.775000	9.264801	3.911126	0.003404	25.407146	0.006937	12.446909
425.795000	9.264801	3.914060	0.003402	25.426206	0.006934	12.456246
425.815000	9.264801	3.914414	0.003402	25.428502	0.006933	12.457371
425.835000	9.264801	3.912973	0.003403	25.419142	0.006935	12.452786
425.855000	9.264801	3.909257	0.003405	25.395004	0.006940	12.440960
425.875000	9.264801	3.906793	0.003407	25.378995	0.006943	12.433118
425.895000	9.264801	3.911651	0.003404	25.410553	0.006937	12.448578
425.915000	9.264801	3.908167	0.003406	25.387923	0.006941	12.437492
425.935000	9.264801	3.915244	0.003401	25.433897	0.006932	12.460014
425.955000	9.264801	3.909542	0.003405	25.396855	0.006940	12.441867
425.975000	9.264801	3.910198	0.003405	25.401116	0.006939	12.443955
425.995000	9.264801	3.910714	0.003404	25.404470	0.006938	12.445598
426.015000	9.264801	3.905850	0.003408	25.372868	0.006945	12.430116
426.035000	9.264801	3.908276	0.003406	25.388632	0.006941	12.437839
426.055000	9.264801	3.911001	0.003404	25.406332	0.006938	12.446510
426.075000	9.264801	3.915596	0.003401	25.436182	0.006931	12.461134
426.095000	9.264801	3.911349	0.003404	25.408591	0.006937	12.447617
426.115000	9.264801	3.915683	0.003401	25.436748	0.006931	12.461411
426.135000	9.264801	3.908120	0.003406	25.387618	0.006942	12.437342
426.155000	9.264801	3.916580	0.003400	25.442572	0.006930	12.464264
426.175000	9.264801	3.912087	0.003403	25.413384	0.006936	12.449965
426.195000	9.264801	3.921170	0.003397	25.472394	0.006924	12.478873
426.215000	9.264801	3.917192	0.003400	25.446548	0.006929	12.466211
426.235000	9.264801	3.914018	0.003402	25.425928	0.006934	12.456110
426.255000	9.264801	3.912526	0.003403	25.416240	0.006936	12.451364
426.275000	9.264801	3.910969	0.003404	25.406123	0.006938	12.446408
426.295000	9.264801	3.909294	0.003405	25.395241	0.006940	12.441077
426.315000	9.264801	3.911276	0.003404	25.408117	0.006937	12.447384
426.335000	9.264801	3.905351	0.003408	25.369629	0.006945	12.428529
426.355000	9.264801	3.911142	0.003404	25.407246	0.006937	12.446958
426.375000	9.264801	3.918509	0.003399	25.455108	0.006928	12.470405
426.395000	9.264801	3.909965	0.003405	25.399600	0.006939	12.443212
426.415000	9.264801	3.913424	0.003403	25.422073	0.006934	12.454221
426.435000	9.264801	3.915336	0.003401	25.434491	0.006932	12.460305
426.455000	9.264801	3.910209	0.003405	25.401188	0.006939	12.443990
426.475000	9.264801	3.908245	0.003406	25.388426	0.006941	12.437738
426.495000	9.264801	3.908106	0.003406	25.387526	0.006942	12.437297
426.515000	9.264801	3.913001	0.003403	25.419322	0.006935	12.452874
426.535000	9.264801	3.912945	0.003403	25.418959	0.006935	12.452696
426.555000	9.264801	3.911218	0.003404	25.407740	0.006937	12.447200
426.575000	9.264801	3.913213	0.003403	25.420702	0.006935	12.453550
426.595000	9.264801	3.911904	0.003404	25.412196	0.006936	12.449383
426.615000	9.264801	3.913667	0.003402	25.423652	0.006934	12.454995
426.635000	9.264801	3.908993	0.003406	25.393290	0.006940	12.440121
426.655000	9.264801	3.910640	0.003404	25.403984	0.006938	12.445360
426.675000	9.264801	3.905941	0.003408	25.373462	0.006944	12.430407
426.695000	9.264801	3.915488	0.003401	25.435480	0.006932	12.460789
426.715000	9.264801	3.910927	0.003404	25.405852	0.006938	12.446275
426.735000	9.264801	3.907068	0.003407	25.380780	0.006943	12.433992
426.755000	9.264801	3.913307	0.003403	25.421310	0.006935	12.453848
426.775000	9.264801	3.910844	0.003404	25.405315	0.006938	12.446012
426.795000	9.264801	3.910411	0.003405	25.402502	0.006938	12.444633
426.815000	9.264801	3.908928	0.003406	25.392865	0.006940	12.439912
426.835000	9.264801	3.908136	0.003406	25.387718	0.006942	12.437391
426.855000	9.264801	3.913064	0.003403	25.419736	0.006935	12.453077
426.875000	9.264801	3.912693	0.003403	25.417325	0.006935	12.451896
426.895000	9.264801	3.915224	0.003401	25.433766	0.006932	12.459950
426.915000	9.264801	3.912218	0.003403	25.414235	0.006936	12.450382
426.935000	9.264801	3.912251	0.003403	25.414455	0.006936	12.450489
426.955000	9.264801	3.913020	0.003403	25.419451	0.006935	12.452937
426.975000	9.264801	3.912473	0.003403	25.415897	0.006936	12.451196
426.995000	9.264801	3.910833	0.003404	25.405238	0.006938	12.445974
427.015000	9.264801	3.901695	0.003410	25.345883	0.006950	12.416896
427.035000	9.264801	3.913800	0.003402	25.424512	0.006934	12.455416
427.055000	9.264801	3.917723	0.003400	25.449998	0.006929	12.467902
427.075000	9.264801	3.906380	0.003407	25.376316	0.006944	12.431805
427.095000	9.264801	3.902864	0.003410	25.353472	0.006949	12.420614
427.115000	9.264801	3.907148	0.003407	25.381306	0.006943	12.434250
427.135000	9.264801	3.909356	0.003405	25.395644	0.006940	12.441274
427.155000	9.264801	3.903615	0.003409	25.358350	0.006948	12.423004
427.175000	9.264801	3.910140	0.003405	25.400742	0.006939	12.443771
427.195000	9.264801	3.912753	0.003403	25.417711	0.006935	12.452085
427.215000	9.264801	3.909378	0.003405	25.395792	0.006940	12.441347
427.235000	9.264801	3.915983	0.003401	25.438696	0.006931	12.462365
427.255000	9.264801	3.909041	0.003405	25.393602	0.006940	12.440273
427.275000	9.264801	3.907388	0.003407	25.382865	0.006943	12.435014
427.295000	9.264801	3.916690	0.003400	25.443291	0.006930	12.464616
427.315000	9.264801	3.911027	0.003404	25.406500	0.006938	12.446592
427.335000	9.264801	3.913325	0.003403	25.421427	0.006935	12.453905
427.355000	9.264801	3.909218	0.003405	25.394747	0.006940	12.440834
427.375000	9.264801	3.913414	0.003403	25.422007	0.006934	12.454189
427.395000	9.264801	3.908051	0.003406	25.387167	0.006942	12.437121
427.415000	9.264801	3.910935	0.003404	25.405901	0.006938	12.446299
427.435000	9.264801	3.904715	0.003408	25.365499	0.006946	12.426506
427.455000	9.264801	3.906159	0.003407	25.374876	0.006944	12.431100
427.475000	9.264801	3.906449	0.003407	25.376764	0.006944	12.432025
427.495000	9.264801	3.911911	0.003404	25.412244	0.006936	12.449406
427.515000	9.264801	3.907048	0.003407	25.380651	0.006943	12.433929
427.535000	9.264801	3.903725	0.003409	25.359070	0.006947	12.423356
427.555000	9.264801	3.914152	0.003402	25.426802	0.006933	12.456538
427.575000	9.264801	3.904680	0.003408	25.365271	0.006946	12.426394
427.595000	9.264801	3.919222	0.003399	25.459738	0.006927	12.472673
427.615000	9.264801	3.914804	0.003402	25.431035	0.006933	12.458612
427.635000	9.264801	3.916129	0.003401	25.439641	0.006931	12.462828
427.655000	9.264801	3.916359	0.003401	25.441138	0.006930	12.463561
427.675000	9.264801	3.910335	0.003405	25.402005	0.006939	12.444390
427.695000	9.264801	3.906782	0.003407	25.378926	0.006943	12.433084
427.715000	9.264801	3.912350	0.003403	25.415095	0.006936	12.450803
427.735000	9.264801	3.906906	0.003407	25.379729	0.006943	12.433477
427.755000	9.264801	3.911176	0.003404	25.407469	0.006937	12.447067
427.775000	9.264801	3.907069	0.003407	25.380789	0.006943	12.433996
427.795000	9.264801	3.907924	0.003406	25.386341	0.006942	12.436716
427.815000	9.264801	3.903705	0.003409	25.358938	0.006947	12.423292
427.835000	9.264801	3.904006	0.003409	25.360892	0.006947	12.424249
427.855000	9.264801	3.908891	0.003406	25.392628	0.006940	12.439796
427.875000	9.264801	3.911468	0.003404	25.409368	0.006937	12.447997
427.895000	9.264801	3.906449	0.003407	25.376761	0.006944	12.432023
427.915000	9.264801	3.914728	0.003402	25.430544	0.006933	12.458371
427.935000	9.264801	3.900835	0.003411	25.340296	0.006951	12.414159
427.955000	9.264801	3.908828	0.003406	25.392213	0.006941	12.439593
427.975000	9.264801	3.911673	0.003404	25.410696	0.006937	12.448648
427.995000	9.264801	3.908637	0.003406	25.390974	0.006941	12.438986
428.015000	9.264801	3.906114	0.003407	25.374585	0.006944	12.430957
428.035000	9.264801	3.916436	0.003401	25.441638	0.006930	12.463806
428.055000	9.264801	3.915149	0.003401	25.433280	0.006932	12.459712
428.075000	9.264801	3.917422	0.003400	25.448047	0.006929	12.466946
428.095000	9.264801	3.916855	0.003400	25.444360	0.006930	12.465140
428.115000	9.264801	3.915016	0.003402	25.432412	0.006932	12.459287
428.135000	9.264801	3.910332	0.003405	25.401988	0.006939	12.444382
428.155000	9.264801	3.912631	0.003403	25.416923	0.006935	12.451698
428.175000	9.264801	3.906633	0.003407	25.377958	0.006944	12.432610
428.195000	9.264801	3.912358	0.003403	25.415149	0.006936	12.450829
428.215000	9.264801	3.908613	0.003406	25.390823	0.006941	12.438912
428.235000	9.264801	3.908771	0.003406	25.391845	0.006941	12.439413
428.255000	9.264801	3.908778	0.003406	25.391894	0.006941	12.439437
428.275000	9.264801	3.917683	0.003400	25.449741	0.006929	12.467776
428.295000	9.264801	3.910646	0.003404	25.404027	0.006938	12.445381
428.315000	9.264801	3.908405	0.003406	25.389466	0.006941	12.438247
428.335000	9.264801	3.907963	0.003406	25.386598	0.006942	12.436842
428.355000	9.264801	3.907218	0.003407	25.381760	0.006943	12.434472
428.375000	9.264801	3.912873	0.003403	25.418494	0.006935	12.452468
428.395000	9.264801	3.904084	0.003409	25.361400	0.006947	12.424498
428.415000	9.264801	3.905349	0.003408	25.369618	0.006945	12.428524
428.435000	9.264801	3.907771	0.003406	25.385350	0.006942	12.436231
428.455000	9.264801	3.909905	0.003405	25.399211	0.006939	12.443021
428.475000	9.264801	3.908365	0.003406	25.389209	0.006941	12.438121
428.495000	9.264801	3.907537	0.003406	25.383830	0.006942	12.435486
428.515000	9.264801	3.908336	0.003406	25.389017	0.006941	12.438028
428.535000	9.264801	3.907609	0.003406	25.384296	0.006942	12.435715
428.555000	9.264801	3.908787	0.003406	25.391951	0.006941	12.439465
428.575000	9.264801	3.905345	0.003408	25.369592	0.006945	12.428511
428.595000	9.264801	3.907891	0.003406	25.386127	0.006942	12.436611
428.615000	9.264801	3.907170	0.003407	25.381446	0.006943	12.434318
428.635000	9.264801	3.907583	0.003406	25.384130	0.006942	12.435633
428.655000	9.264801	3.909291	0.003405	25.395227	0.006940	12.441070
428.675000	9.264801	3.907241	0.003407	25.381908	0.006943	12.434545
428.695000	9.264801	3.906208	0.003407	25.375199	0.006944	12.431258
428.715000	9.264801	3.906486	0.003407	25.377001	0.006944	12.432141
428.735000	9.264801	3.904136	0.003409	25.361738	0.006947	12.424663
428.755000	9.264801	3.904933	0.003408	25.366916	0.006946	12.427200
428.775000	9.264801	3.905808	0.003408	25.372597	0.006945	12.429983
428.795000	9.264801	3.906564	0.003407	25.377507	0.006944	12.432389
428.815000	9.264801	3.908484	0.003406	25.389983	0.006941	12.438500
428.835000	9.264801	3.907410	0.003407	25.383005	0.006942	12.435082
428.855000	9.264801	3.906299	0.003407	25.375787	0.006944	12.431546
428.875000	9.264801	3.910151	0.003405	25.400811	0.006939	12.443805
428.895000	9.264801	3.901969	0.003410	25.347656	0.006950	12.417765
428.915000	9.264801	3.906189	0.003407	25.375070	0.006944	12.431195
428.935000	9.264801	3.907533	0.003406	25.383805	0.006942	12.435474
428.955000	9.264801	3.905251	0.003408	25.368978	0.006945	12.428210
428.975000	9.264801	3.902121	0.003410	25.348647	0.006950	12.418250
428.995000	9.264801	3.896662	0.003414	25.313182	0.006957	12.400876
429.015000	9.264801	3.906496	0.003407	25.377067	0.006944	12.432173
429.035000	9.264801	3.907826	0.003406	25.385704	0.006942	12.436404
429.055000	9.264801	3.907877	0.003406	25.386041	0.006942	12.436569
429.075000	9.264801	3.911042	0.003404	25.406597	0.006938	12.446640
429.095000	9.264801	3.901450	0.003411	25.344286	0.006951	12.416114
429.115000	9.264801	3.908495	0.003406	25.390054	0.006941	12.438535
429.135000	9.264801	3.909861	0.003405	25.398926	0.006939	12.442882
429.155000	9.264801	3.911268	0.003404	25.408066	0.006937	12.447359
429.175000	9.264801	3.900152	0.003411	25.335857	0.006952	12.411984
429.195000	9.264801	3.905200	0.003408	25.368650	0.006945	12.428049
429.215000	9.264801	3.906529	0.003407	25.377284	0.006944	12.432279
429.235000	9.264801	3.908014	0.003406	25.386929	0.006942	12.437005
429.255000	9.264801	3.916730	0.003400	25.443546	0.006930	12.464741
429.275000	9.264801	3.910629	0.003404	25.403918	0.006938	12.445327
429.295000	9.264801	3.908960	0.003406	25.393076	0.006940	12.440016
429.315000	9.264801	3.907381	0.003407	25.382814	0.006943	12.434988
429.335000	9.264801	3.912646	0.003403	25.417020	0.006935	12.451746
429.355000	9.264801	3.909062	0.003405	25.393739	0.006940	12.440341
429.375000	9.264801	3.908413	0.003406	25.389523	0.006941	12.438275
429.395000	9.264801	3.909103	0.003405	25.394004	0.006940	12.440471
429.415000	9.264801	3.913028	0.003403	25.419499	0.006935	12.452960
429.435000	9.264801	3.914977	0.003402	25.432158	0.006932	12.459162
429.455000	9.264801	3.906375	0.003407	25.376284	0.006944	12.431790
429.475000	9.264801	3.907248	0.003407	25.381954	0.006943	12.434567
429.495000	9.264801	3.908868	0.003406	25.392476	0.006941	12.439722
429.515000	9.264801	3.910392	0.003405	25.402373	0.006938	12.444570
429.535000	9.264801	3.904582	0.003408	25.364634	0.006946	12.426082
429.555000	9.264801	3.910060	0.003405	25.400217	0.006939	12.443514
429.575000	9.264801	3.905149	0.003408	25.368318	0.006946	12.427887
429.595000	9.264801	3.905160	0.003408	25.368390	0.006946	12.427922
429.615000	9.264801	3.909710	0.003405	25.397949	0.006939	12.442403
429.635000	9.264801	3.903323	0.003409	25.356453	0.006948	12.422075
429.655000	9.264801	3.900712	0.003411	25.339496	0.006952	12.413767
429.675000	9.264801	3.903462	0.003409	25.357359	0.006948	12.422518
429.695000	9.264801	3.900046	0.003411	25.335169	0.006952	12.411647
429.715000	9.264801	3.908136	0.003406	25.387721	0.006942	12.437392
429.735000	9.264801	3.905659	0.003408	25.371631	0.006945	12.429510
429.755000	9.264801	3.899836	0.003412	25.333804	0.006953	12.410978
429.775000	9.264801	3.906331	0.003407	25.375999	0.006944	12.431650
429.795000	9.264801	3.908441	0.003406	25.389700	0.006941	12.438362
429.815000	9.264801	3.908642	0.003406	25.391005	0.006941	12.439001
429.835000	9.264801	3.904585	0.003408	25.364651	0.006946	12.426090
429.855000	9.264801	3.905769	0.003408	25.372343	0.006945	12.429859
429.875000	9.264801	3.911697	0.003404	25.410856	0.006937	12.448726
429.895000	9.264801	3.908710	0.003406	25.391448	0.006941	12.439218
429.915000	9.264801	3.912296	0.003403	25.414746	0.006936	12.450632
429.935000	9.264801	3.907228	0.003407	25.381825	0.006943	12.434504
429.955000	9.264801	3.915465	0.003401	25.435334	0.006932	12.460718
429.975000	9.264801	3.906198	0.003407	25.375130	0.006944	12.431224
429.995000	9.264801	3.905033	0.003408	25.367564	0.006946	12.427518
430.015000	9.264801	3.911462	0.003404	25.409328	0.006937	12.447978
430.035000	9.264801	3.906069	0.003407	25.374293	0.006944	12.430814
430.055000	9.264801	3.905074	0.003408	25.367833	0.006946	12.427649
430.075000	9.264801	3.902057	0.003410	25.348230	0.006950	12.418046
430.095000	9.264801	3.901695	0.003410	25.345880	0.006950	12.416894
430.115000	9.264801	3.904599	0.003408	25.364745	0.006946	12.426137
430.135000	9.264801	3.907161	0.003407	25.381386	0.006943	12.434289
430.155000	9.264801	3.907082	0.003407	25.380871	0.006943	12.434037
430.175000	9.264801	3.904297	0.003409	25.362780	0.006947	12.425174
430.195000	9.264801	3.910681	0.003404	25.404255	0.006938	12.445493
430.215000	9.264801	3.900951	0.003411	25.341044	0.006951	12.414526
430.235000	9.264801	3.905777	0.003408	25.372397	0.006945	12.429885
430.255000	9.264801	3.906138	0.003407	25.374745	0.006944	12.431035
430.275000	9.264801	3.903712	0.003409	25.358981	0.006947	12.423313
430.295000	9.264801	3.907352	0.003407	25.382631	0.006943	12.434899
430.315000	9.264801	3.906759	0.003407	25.378778	0.006943	12.433011
430.335000	9.264801	3.904097	0.003409	25.361480	0.006947	12.424537
430.355000	9.264801	3.909385	0.003405	25.395835	0.006940	12.441368
430.375000	9.264801	3.904109	0.003409	25.361563	0.006947	12.424578
430.395000	9.264801	3.911347	0.003404	25.408583	0.006937	12.447612
430.415000	9.264801	3.902735	0.003410	25.352635	0.006949	12.420204
430.435000	9.264801	3.908733	0.003406	25.391597	0.006941	12.439291
430.455000	9.264801	3.905640	0.003408	25.371506	0.006945	12.429449
430.475000	9.264801	3.903770	0.003409	25.359358	0.006947	12.423498
430.495000	9.264801	3.899534	0.003412	25.331841	0.006953	12.410017
430.515000	9.264801	3.906949	0.003407	25.380009	0.006943	12.433614
430.535000	9.264801	3.904528	0.003408	25.364282	0.006946	12.425910
430.555000	9.264801	3.901291	0.003411	25.343252	0.006951	12.415607
430.575000	9.264801	3.900466	0.003411	25.337894	0.006952	12.412982
430.595000	9.264801	3.906144	0.003407	25.374779	0.006944	12.431052
430.615000	9.264801	3.905761	0.003408	25.372291	0.006945	12.429833
430.635000	9.264801	3.903322	0.003409	25.356451	0.006948	12.422073
430.655000	9.264801	3.910290	0.003405	25.401716	0.006939	12.444249
430.675000	9.264801	3.909895	0.003405	25.399148	0.006939	12.442991
430.695000	9.264801	3.908354	0.003406	25.389134	0.006941	12.438085
430.715000	9.264801	3.906991	0.003407	25.380280	0.006943	12.433747
430.735000	9.264801	3.908276	0.003406	25.388632	0.006941	12.437839
430.755000	9.264801	3.910181	0.003405	25.401005	0.006939	12.443900
430.775000	9.264801	3.909816	0.003405	25.398631	0.006939	12.442737
430.795000	9.264801	3.908120	0.003406	25.387618	0.006942	12.437342
430.815000	9.264801	3.901736	0.003410	25.346145	0.006950	12.417025
430.835000	9.264801	3.906543	0.003407	25.377373	0.006944	12.432323
430.855000	9.264801	3.907874	0.003406	25.386018	0.006942	12.436558
430.875000	9.264801	3.912891	0.003403	25.418611	0.006935	12.452525
430.895000	9.264801	3.908866	0.003406	25.392465	0.006941	12.439716
430.915000	9.264801	3.904019	0.003409	25.360978	0.006947	12.424291
430.935000	9.264801	3.909747	0.003405	25.398186	0.006939	12.442519
430.955000	9.264801	3.902758	0.003410	25.352783	0.006949	12.420276
430.975000	9.264801	3.906069	0.003407	25.374291	0.006944	12.430813
430.995000	9.264801	3.913840	0.003402	25.424772	0.006934	12.455543
[truncated: 999 more rows]
