# Supplementary material for: Stress relaxation in the presence of sudden strain bursts: Methodology and stress relaxation data of microcast aluminium microwires
Source: Data Brief. 2018 Nov 14;21:2134–41. doi: 10.1016/j.dib.2018.11.047 (PMC6265499; doi:10.1016/j.dib.2018.11.047)
Supplement: Supplementary file 2 — Supplementary material [file mmc2.zip › Data in brief/Annealed/AN_20_3/Stress relaxation txt files/AN_20_3_Relaxcycle0008.txt]

Time[s]	Motordispl[�m]	Force[mN]	EngStrain	EngStress[MPa]	Shearstrain	Shearstress [MPa]
480.592000	18.121552	3.697841	0.009277	24.021616	0.018855	11.768141
480.612000	18.121552	3.705666	0.009272	24.072452	0.018845	11.793045
480.632000	18.121552	3.702375	0.009274	24.051073	0.018849	11.782571
480.652000	18.121552	3.704853	0.009272	24.067170	0.018846	11.790457
480.672000	18.121552	3.699769	0.009276	24.034147	0.018853	11.774279
480.692000	18.121552	3.702470	0.009274	24.051687	0.018849	11.782872
480.712000	18.121552	3.697476	0.009277	24.019251	0.018856	11.766982
480.732000	18.121552	3.705104	0.009272	24.068798	0.018846	11.791255
480.752000	18.121552	3.706365	0.009271	24.076993	0.018844	11.795269
480.772000	18.121552	3.704135	0.009273	24.062503	0.018847	11.788171
480.792000	18.121552	3.700928	0.009275	24.041676	0.018851	11.777968
480.812000	18.121552	3.696992	0.009278	24.016107	0.018856	11.765441
480.832000	18.121552	3.707047	0.009271	24.081423	0.018843	11.797440
480.852000	18.121552	3.697121	0.009278	24.016941	0.018856	11.765850
480.872000	18.121552	3.700505	0.009275	24.038922	0.018852	11.776619
480.892000	18.121552	3.703655	0.009273	24.059390	0.018848	11.786646
480.912000	18.121552	3.699223	0.009276	24.030599	0.018853	11.772541
480.932000	18.121552	3.703192	0.009274	24.056382	0.018848	11.785172
480.952000	18.121552	3.702830	0.009274	24.054032	0.018849	11.784021
480.972000	18.121552	3.705742	0.009272	24.072946	0.018845	11.793287
480.992000	18.121552	3.704758	0.009273	24.066551	0.018846	11.790154
481.012000	18.121552	3.707860	0.009270	24.086701	0.018842	11.800026
481.032000	18.121552	3.698970	0.009276	24.028954	0.018854	11.771735
481.052000	18.121552	3.703636	0.009273	24.059261	0.018848	11.786583
481.072000	18.121552	3.703820	0.009273	24.060458	0.018847	11.787169
481.092000	18.121552	3.701380	0.009275	24.044606	0.018851	11.779403
481.112000	18.121552	3.706706	0.009271	24.079207	0.018843	11.796354
481.132000	18.121552	3.707086	0.009271	24.081677	0.018843	11.797564
481.152000	18.121552	3.700806	0.009275	24.040879	0.018851	11.777577
481.172000	18.121552	3.699252	0.009276	24.030788	0.018853	11.772634
481.192000	18.121552	3.695304	0.009279	24.005139	0.018859	11.760068
481.212000	18.121552	3.704843	0.009272	24.067105	0.018846	11.790425
481.232000	18.121552	3.697880	0.009277	24.021871	0.018855	11.768265
481.252000	18.121552	3.699488	0.009276	24.032316	0.018853	11.773382
481.272000	18.121552	3.707985	0.009270	24.087518	0.018842	11.800426
481.292000	18.121552	3.701270	0.009275	24.043895	0.018851	11.779055
481.312000	18.121552	3.703552	0.009273	24.058716	0.018848	11.786316
481.332000	18.121552	3.704813	0.009272	24.066908	0.018846	11.790329
481.352000	18.121552	3.703721	0.009273	24.059818	0.018847	11.786856
481.372000	18.121552	3.699290	0.009276	24.031033	0.018853	11.772754
481.392000	18.121552	3.704281	0.009273	24.063452	0.018847	11.788636
481.412000	18.121552	3.705891	0.009272	24.073914	0.018845	11.793761
481.432000	18.121552	3.707976	0.009270	24.087455	0.018842	11.800395
481.452000	18.121552	3.699438	0.009276	24.031993	0.018853	11.773224
481.472000	18.121552	3.708079	0.009270	24.088127	0.018842	11.800724
481.492000	18.121552	3.709975	0.009269	24.100445	0.018839	11.806759
481.512000	18.121552	3.706188	0.009272	24.075842	0.018844	11.794706
481.532000	18.121552	3.701139	0.009275	24.043047	0.018851	11.778639
481.552000	18.121552	3.699156	0.009276	24.030162	0.018854	11.772327
481.572000	18.121552	3.703905	0.009273	24.061009	0.018847	11.787439
481.592000	18.121552	3.704029	0.009273	24.061815	0.018847	11.787834
481.612000	18.121552	3.699987	0.009276	24.035558	0.018852	11.774970
481.632000	18.121552	3.703947	0.009273	24.061287	0.018847	11.787575
481.652000	18.121552	3.701164	0.009275	24.043207	0.018851	11.778718
481.672000	18.121552	3.695130	0.009279	24.004008	0.018859	11.759514
481.692000	18.121552	3.692118	0.009281	23.984440	0.018863	11.749928
481.712000	18.121552	3.696751	0.009278	24.014541	0.018857	11.764675
481.732000	18.121552	3.700905	0.009275	24.041524	0.018851	11.777893
481.752000	18.121552	3.704057	0.009273	24.062001	0.018847	11.787925
481.772000	18.121552	3.697225	0.009278	24.017618	0.018856	11.766182
481.792000	18.121552	3.697475	0.009277	24.019243	0.018856	11.766978
481.812000	18.121552	3.698810	0.009276	24.027911	0.018854	11.771225
481.832000	18.121552	3.702082	0.009274	24.049170	0.018850	11.781639
481.852000	18.121552	3.693204	0.009280	23.991497	0.018862	11.753385
481.872000	18.121552	3.695383	0.009279	24.005650	0.018859	11.760319
481.892000	18.121552	3.692823	0.009280	23.989021	0.018862	11.752172
481.912000	18.121552	3.694579	0.009279	24.000426	0.018860	11.757759
481.932000	18.121552	3.693992	0.009280	23.996616	0.018860	11.755893
481.952000	18.121552	3.695078	0.009279	24.003673	0.018859	11.759350
481.972000	18.121552	3.696410	0.009278	24.012322	0.018857	11.763587
481.992000	18.121552	3.695606	0.009279	24.007098	0.018858	11.761028
482.012000	18.121552	3.689291	0.009283	23.966077	0.018867	11.740932
482.032000	18.121552	3.684386	0.009286	23.934213	0.018873	11.725322
482.052000	18.121552	3.681898	0.009288	23.918049	0.018877	11.717403
482.072000	18.121552	3.682477	0.009287	23.921811	0.018876	11.719246
482.092000	18.121552	3.676061	0.009292	23.880136	0.018885	11.698830
482.112000	18.121552	3.677524	0.009291	23.889636	0.018883	11.703483
482.132000	18.121552	3.682412	0.009287	23.921391	0.018876	11.719040
482.152000	18.121552	3.679409	0.009289	23.901880	0.018880	11.709482
482.172000	18.121552	3.672601	0.009294	23.857657	0.018889	11.687817
482.192000	18.121552	3.670386	0.009295	23.843267	0.018892	11.680768
482.212000	18.121552	3.671711	0.009294	23.851873	0.018890	11.684984
482.232000	18.121552	3.673331	0.009293	23.862401	0.018888	11.690141
482.252000	18.121552	3.672018	0.009294	23.853873	0.018890	11.685963
482.272000	18.121552	3.671419	0.009295	23.849977	0.018891	11.684055
482.292000	18.121552	3.661603	0.009301	23.786211	0.018904	11.652816
482.312000	18.121552	3.665550	0.009298	23.811852	0.018899	11.665377
482.332000	18.121552	3.664299	0.009299	23.803726	0.018900	11.661396
482.352000	18.121552	3.669123	0.009296	23.835064	0.018894	11.676749
482.372000	18.121552	3.667389	0.009297	23.823797	0.018896	11.671229
482.392000	18.121552	3.663598	0.009300	23.799176	0.018901	11.659167
482.412000	18.121552	3.663488	0.009300	23.798459	0.018901	11.658816
482.432000	18.121552	3.667933	0.009297	23.827333	0.018895	11.672961
482.452000	18.121552	3.671794	0.009294	23.852413	0.018890	11.685248
482.472000	18.121552	3.669606	0.009296	23.838203	0.018893	11.678287
482.492000	18.121552	3.666014	0.009298	23.814865	0.018898	11.666854
482.512000	18.121552	3.664462	0.009299	23.804785	0.018900	11.661916
482.532000	18.121552	3.666890	0.009298	23.820560	0.018897	11.669644
482.552000	18.121552	3.665391	0.009299	23.810821	0.018899	11.664872
482.572000	18.121552	3.666813	0.009298	23.820058	0.018897	11.669397
482.592000	18.121552	3.660030	0.009302	23.775995	0.018906	11.647811
482.612000	18.121552	3.651885	0.009308	23.723086	0.018917	11.621891
482.632000	18.121633	3.651575	0.009308	23.721072	0.018917	11.620905
482.652000	18.121633	3.654320	0.009306	23.738904	0.018914	11.629640
482.672000	18.121552	3.652854	0.009307	23.729381	0.018916	11.624975
482.692000	18.121552	3.653776	0.009306	23.735365	0.018914	11.627906
482.712000	18.121552	3.655633	0.009305	23.747432	0.018912	11.633818
482.732000	18.121552	3.656940	0.009304	23.755924	0.018910	11.637978
482.752000	18.121552	3.653429	0.009307	23.733111	0.018915	11.626802
482.772000	18.121552	3.653892	0.009306	23.736122	0.018914	11.628277
482.792000	18.121633	3.652267	0.009307	23.725562	0.018917	11.623104
482.812000	18.121633	3.650938	0.009308	23.716933	0.018918	11.618877
482.832000	18.121633	3.655275	0.009305	23.745104	0.018912	11.632678
482.852000	18.121633	3.654474	0.009306	23.739900	0.018914	11.630129
482.872000	18.121633	3.654302	0.009306	23.738784	0.018914	11.629581
482.892000	18.121633	3.655303	0.009305	23.745290	0.018912	11.632769
482.912000	18.121633	3.654514	0.009306	23.740160	0.018914	11.630256
482.932000	18.121633	3.649863	0.009309	23.709950	0.018920	11.615456
482.952000	18.121633	3.653590	0.009306	23.734157	0.018915	11.627315
482.972000	18.121633	3.654191	0.009306	23.738067	0.018914	11.629230
482.992000	18.121633	3.643255	0.009313	23.667024	0.018929	11.594426
483.012000	18.121633	3.658071	0.009304	23.763270	0.018909	11.641577
483.032000	18.121633	3.656121	0.009305	23.750603	0.018911	11.635372
483.052000	18.121633	3.656158	0.009305	23.750840	0.018911	11.635488
483.072000	18.121633	3.652205	0.009307	23.725162	0.018917	11.622908
483.092000	18.121633	3.653239	0.009307	23.731880	0.018915	11.626199
483.112000	18.121633	3.657311	0.009304	23.758332	0.018910	11.639158
483.132000	18.121633	3.653080	0.009307	23.730849	0.018915	11.625694
483.152000	18.121633	3.649528	0.009309	23.707771	0.018920	11.614388
483.172000	18.121633	3.651141	0.009308	23.718250	0.018918	11.619522
483.192000	18.121633	3.647347	0.009311	23.693607	0.018923	11.607449
483.212000	18.121633	3.659666	0.009302	23.773633	0.018907	11.646654
483.232000	18.121633	3.653127	0.009307	23.731155	0.018915	11.625844
483.252000	18.121633	3.653787	0.009306	23.735436	0.018914	11.627941
483.272000	18.121633	3.655466	0.009305	23.746347	0.018912	11.633287
483.292000	18.121633	3.651531	0.009308	23.720784	0.018918	11.620763
483.312000	18.121633	3.653067	0.009307	23.730761	0.018915	11.625651
483.332000	18.121633	3.653768	0.009306	23.735313	0.018915	11.627881
483.352000	18.121633	3.649152	0.009309	23.705331	0.018921	11.613193
483.372000	18.121633	3.655302	0.009305	23.745279	0.018912	11.632763
483.392000	18.121633	3.643972	0.009313	23.671679	0.018928	11.596707
483.412000	18.121633	3.650986	0.009308	23.717242	0.018918	11.619028
483.432000	18.121633	3.651534	0.009308	23.720807	0.018918	11.620774
483.452000	18.121633	3.645839	0.009312	23.683807	0.018925	11.602648
483.472000	18.121633	3.644553	0.009312	23.675455	0.018927	11.598557
483.492000	18.121633	3.649626	0.009309	23.708408	0.018920	11.614700
483.512000	18.121633	3.646986	0.009311	23.691259	0.018924	11.606299
483.532000	18.121633	3.648634	0.009310	23.701964	0.018921	11.611544
483.552000	18.121633	3.646090	0.009311	23.685438	0.018925	11.603447
483.572000	18.121633	3.643660	0.009313	23.669651	0.018928	11.595714
483.592000	18.121633	3.647627	0.009310	23.695426	0.018923	11.608341
483.612000	18.121633	3.651903	0.009308	23.723203	0.018917	11.621948
483.632000	18.121633	3.647372	0.009311	23.693764	0.018923	11.607526
483.652000	18.121633	3.654791	0.009306	23.741960	0.018913	11.631137
483.672000	18.121633	3.655743	0.009305	23.748146	0.018912	11.634168
483.692000	18.121633	3.645132	0.009312	23.679217	0.018926	11.600400
483.712000	18.121633	3.648373	0.009310	23.700270	0.018922	11.610714
483.732000	18.121633	3.649284	0.009309	23.706185	0.018921	11.613612
483.752000	18.121633	3.646357	0.009311	23.687174	0.018924	11.604298
483.772000	18.121633	3.643479	0.009313	23.668475	0.018928	11.595137
483.792000	18.121633	3.642280	0.009314	23.660689	0.018930	11.591323
483.812000	18.121633	3.650307	0.009309	23.712835	0.018919	11.616869
483.832000	18.121633	3.647451	0.009311	23.694281	0.018923	11.607780
483.852000	18.121633	3.642406	0.009314	23.661508	0.018930	11.591724
483.872000	18.121633	3.647332	0.009311	23.693504	0.018923	11.607399
483.892000	18.121633	3.641201	0.009315	23.653677	0.018931	11.587888
483.912000	18.121633	3.647248	0.009311	23.692958	0.018923	11.607132
483.932000	18.121633	3.638424	0.009317	23.635642	0.018935	11.579053
483.952000	18.121633	3.648060	0.009310	23.698234	0.018922	11.609716
483.972000	18.121633	3.640182	0.009315	23.647059	0.018933	11.584646
483.992000	18.121633	3.649424	0.009309	23.707099	0.018920	11.614059
484.012000	18.121633	3.645928	0.009312	23.684384	0.018925	11.602931
484.032000	18.121633	3.643541	0.009313	23.668877	0.018928	11.595334
484.052000	18.121633	3.649311	0.009309	23.706365	0.018920	11.613700
484.072000	18.121633	3.642914	0.009314	23.664807	0.018929	11.593341
484.092000	18.121633	3.644451	0.009313	23.674793	0.018927	11.598232
484.112000	18.121633	3.645355	0.009312	23.680662	0.018926	11.601108
484.132000	18.121633	3.639574	0.009316	23.643108	0.018934	11.582710
484.152000	18.121633	3.636604	0.009318	23.623815	0.018938	11.573258
484.172000	18.121633	3.641560	0.009314	23.656010	0.018931	11.589031
484.192000	18.121633	3.640660	0.009315	23.650166	0.018932	11.586168
484.212000	18.121633	3.637119	0.009317	23.627165	0.018937	11.574900
484.232000	18.121633	3.640655	0.009315	23.650129	0.018932	11.586150
484.252000	18.121633	3.641225	0.009315	23.653836	0.018931	11.587966
484.272000	18.121633	3.635346	0.009319	23.615646	0.018939	11.569256
484.292000	18.121633	3.640341	0.009315	23.648093	0.018933	11.585152
484.312000	18.121633	3.648120	0.009310	23.698625	0.018922	11.609908
484.332000	18.121633	3.646157	0.009311	23.685875	0.018925	11.603661
484.352000	18.121633	3.641616	0.009314	23.656373	0.018931	11.589209
484.372000	18.121633	3.639781	0.009316	23.644454	0.018933	11.583369
484.392000	18.121633	3.638337	0.009317	23.635074	0.018935	11.578774
484.412000	18.121633	3.643655	0.009313	23.669620	0.018928	11.595698
484.432000	18.121633	3.635291	0.009319	23.615286	0.018939	11.569080
484.452000	18.121633	3.643527	0.009313	23.668792	0.018928	11.595292
484.472000	18.121633	3.638104	0.009317	23.633563	0.018936	11.578034
484.492000	18.121633	3.637917	0.009317	23.632343	0.018936	11.577437
484.512000	18.121633	3.642742	0.009314	23.663688	0.018929	11.592792
484.532000	18.121633	3.640074	0.009315	23.646356	0.018933	11.584301
484.552000	18.121633	3.642717	0.009314	23.663525	0.018929	11.592712
484.572000	18.121633	3.644703	0.009312	23.676426	0.018927	11.599033
484.592000	18.121633	3.640033	0.009315	23.646090	0.018933	11.584171
484.612000	18.121633	3.639808	0.009316	23.644628	0.018933	11.583455
484.632000	18.121633	3.640569	0.009315	23.649575	0.018932	11.585878
484.652000	18.121633	3.636021	0.009318	23.620027	0.018938	11.571403
484.672000	18.121633	3.638354	0.009317	23.635182	0.018935	11.578827
484.692000	18.121633	3.636226	0.009318	23.621358	0.018938	11.572055
484.712000	18.121633	3.641679	0.009314	23.656787	0.018931	11.589411
484.732000	18.121633	3.637891	0.009317	23.632178	0.018936	11.577355
484.752000	18.121633	3.636708	0.009318	23.624492	0.018937	11.573590
484.772000	18.121633	3.641679	0.009314	23.656781	0.018931	11.589409
484.792000	18.121633	3.631748	0.009321	23.592273	0.018944	11.557806
484.812000	18.121633	3.635839	0.009318	23.618845	0.018939	11.570824
484.832000	18.121633	3.634237	0.009319	23.608442	0.018941	11.565727
484.852000	18.121633	3.636256	0.009318	23.621558	0.018938	11.572153
484.872000	18.121633	3.632228	0.009321	23.595392	0.018943	11.559334
484.892000	18.121633	3.634798	0.009319	23.612084	0.018940	11.567512
484.912000	18.121633	3.639313	0.009316	23.641418	0.018934	11.581882
484.932000	18.121633	3.638675	0.009316	23.637267	0.018935	11.579849
484.952000	18.121633	3.638740	0.009316	23.637693	0.018935	11.580057
484.972000	18.121633	3.633363	0.009320	23.602761	0.018942	11.562944
484.992000	18.121633	3.638699	0.009316	23.637425	0.018935	11.579926
485.012000	18.121633	3.631926	0.009321	23.593430	0.018944	11.558373
485.032000	18.121633	3.626500	0.009324	23.558181	0.018951	11.541105
485.052000	18.121633	3.630707	0.009322	23.585510	0.018945	11.554493
485.072000	18.121633	3.633241	0.009320	23.601967	0.018942	11.562555
485.092000	18.121633	3.642061	0.009314	23.659263	0.018930	11.590625
485.112000	18.121633	3.632460	0.009320	23.596897	0.018943	11.560072
485.132000	18.121633	3.632484	0.009320	23.597055	0.018943	11.560149
485.152000	18.121633	3.628656	0.009323	23.572188	0.018948	11.547967
485.172000	18.121633	3.631780	0.009321	23.592479	0.018944	11.557907
485.192000	18.121633	3.628946	0.009323	23.574070	0.018948	11.548889
485.212000	18.121633	3.620106	0.009329	23.516640	0.018960	11.520754
485.232000	18.121633	3.622803	0.009327	23.534160	0.018956	11.529337
485.252000	18.121633	3.618858	0.009329	23.508534	0.018961	11.516783
485.272000	18.121633	3.620909	0.009328	23.521859	0.018959	11.523310
485.292000	18.121633	3.619357	0.009329	23.511779	0.018961	11.518372
485.312000	18.121633	3.619611	0.009329	23.513427	0.018960	11.519180
485.332000	18.121633	3.622327	0.009327	23.531070	0.018957	11.527823
485.352000	18.121633	3.617174	0.009331	23.497598	0.018964	11.511425
485.372000	18.121633	3.613472	0.009333	23.473545	0.018969	11.499642
485.392000	18.121633	3.600944	0.009341	23.392166	0.018985	11.459774
485.412000	18.121633	3.602556	0.009340	23.402637	0.018983	11.464904
485.432000	18.121633	3.600274	0.009342	23.387810	0.018986	11.457640
485.452000	18.121633	3.598847	0.009343	23.378541	0.018988	11.453099
485.472000	18.121633	3.601567	0.009341	23.396210	0.018985	11.461755
485.492000	18.121633	3.599098	0.009343	23.380172	0.018988	11.453898
485.512000	18.121633	3.603464	0.009340	23.408538	0.018982	11.467795
485.532000	18.121633	3.596121	0.009345	23.360836	0.018992	11.444425
485.552000	18.121633	3.599414	0.009342	23.382226	0.018987	11.454905
485.572000	18.121633	3.600518	0.009342	23.389395	0.018986	11.458417
485.592000	18.121633	3.598588	0.009343	23.376862	0.018989	11.452277
485.612000	18.121633	3.596970	0.009344	23.366348	0.018991	11.447126
485.632000	18.121633	3.599797	0.009342	23.384711	0.018987	11.456122
485.652000	18.121633	3.596229	0.009344	23.361533	0.018992	11.444767
485.672000	18.121633	3.594414	0.009346	23.349748	0.018994	11.438994
485.692000	18.121633	3.599771	0.009342	23.384542	0.018987	11.456039
485.712000	18.121633	3.594442	0.009346	23.349928	0.018994	11.439082
485.732000	18.121633	3.590768	0.009348	23.326058	0.018999	11.427388
485.752000	18.121633	3.593928	0.009346	23.346589	0.018995	11.437446
485.772000	18.121633	3.596697	0.009344	23.364577	0.018991	11.446258
485.792000	18.121633	3.599776	0.009342	23.384577	0.018987	11.456056
485.812000	18.121633	3.600895	0.009341	23.391846	0.018985	11.459617
485.832000	18.121633	3.594268	0.009346	23.348797	0.018994	11.438528
485.852000	18.121633	3.599751	0.009342	23.384414	0.018987	11.455976
485.872000	18.121633	3.595653	0.009345	23.357794	0.018992	11.442935
485.892000	18.121633	3.600439	0.009342	23.388884	0.018986	11.458166
485.912000	18.121633	3.598668	0.009343	23.377379	0.018988	11.452530
485.932000	18.121633	3.589384	0.009349	23.317067	0.019001	11.422983
485.952000	18.121633	3.590396	0.009348	23.323642	0.018999	11.426204
485.972000	18.121633	3.597573	0.009344	23.370264	0.018990	11.449044
485.992000	18.121633	3.597388	0.009344	23.369064	0.018990	11.448457
486.012000	18.121633	3.599045	0.009343	23.379830	0.018988	11.453731
486.032000	18.121633	3.593344	0.009346	23.342796	0.018996	11.435588
486.052000	18.121633	3.601989	0.009341	23.398952	0.018984	11.463099
486.072000	18.121633	3.592702	0.009347	23.338626	0.018996	11.433545
486.092000	18.121633	3.598685	0.009343	23.377487	0.018988	11.452583
486.112000	18.121633	3.595525	0.009345	23.356960	0.018993	11.442527
486.132000	18.121633	3.593848	0.009346	23.346066	0.018995	11.437190
486.152000	18.121633	3.603294	0.009340	23.407429	0.018982	11.467252
486.172000	18.121633	3.599970	0.009342	23.385839	0.018987	11.456675
486.192000	18.121633	3.594327	0.009346	23.349179	0.018994	11.438715
486.212000	18.121633	3.594355	0.009346	23.349362	0.018994	11.438805
486.232000	18.121633	3.596045	0.009345	23.360339	0.018992	11.444182
486.252000	18.121633	3.594095	0.009346	23.347674	0.018995	11.437978
486.272000	18.121633	3.596151	0.009345	23.361030	0.018992	11.444521
486.292000	18.121633	3.596427	0.009344	23.362821	0.018991	11.445398
486.312000	18.121633	3.596261	0.009344	23.361741	0.018992	11.444869
486.332000	18.121633	3.591854	0.009347	23.333113	0.018998	11.430844
486.352000	18.121633	3.595598	0.009345	23.357437	0.018993	11.442760
486.372000	18.121633	3.596575	0.009344	23.363786	0.018991	11.445871
486.392000	18.121633	3.600304	0.009342	23.388007	0.018986	11.457737
486.412000	18.121633	3.595632	0.009345	23.357659	0.018992	11.442869
486.432000	18.121633	3.594723	0.009345	23.351756	0.018994	11.439977
486.452000	18.121633	3.600577	0.009342	23.389784	0.018986	11.458607
486.472000	18.121633	3.600619	0.009342	23.390052	0.018986	11.458738
486.492000	18.121633	3.598480	0.009343	23.376156	0.018989	11.451931
486.512000	18.121633	3.595025	0.009345	23.353715	0.018993	11.440937
486.532000	18.121633	3.595278	0.009345	23.355360	0.018993	11.441743
486.552000	18.121633	3.597916	0.009343	23.372498	0.018989	11.450139
486.572000	18.121633	3.592201	0.009347	23.335372	0.018997	11.431951
486.592000	18.121633	3.601333	0.009341	23.394693	0.018985	11.461012
486.612000	18.121633	3.596420	0.009344	23.362775	0.018991	11.445376
486.632000	18.121633	3.597879	0.009343	23.372252	0.018989	11.450018
486.652000	18.121633	3.597665	0.009344	23.370867	0.018990	11.449340
486.672000	18.121633	3.597141	0.009344	23.367459	0.018990	11.447670
486.692000	18.121633	3.594833	0.009345	23.352467	0.018994	11.440326
486.712000	18.121633	3.589719	0.009349	23.319243	0.019000	11.424049
486.732000	18.121633	3.599794	0.009342	23.384697	0.018987	11.456115
486.752000	18.121633	3.596076	0.009345	23.360539	0.018992	11.444280
486.772000	18.121633	3.603681	0.009340	23.409943	0.018982	11.468483
486.792000	18.121633	3.603945	0.009339	23.411659	0.018981	11.469324
486.812000	18.121633	3.599350	0.009342	23.381809	0.018987	11.454700
486.832000	18.121633	3.599420	0.009342	23.382266	0.018987	11.454924
486.852000	18.121633	3.595482	0.009345	23.356683	0.018993	11.442391
486.872000	18.121633	3.597514	0.009344	23.369881	0.018990	11.448857
486.892000	18.121633	3.598686	0.009343	23.377496	0.018988	11.452587
486.912000	18.121633	3.595765	0.009345	23.358522	0.018992	11.443292
486.932000	18.121633	3.586487	0.009351	23.298253	0.019005	11.413766
486.952000	18.121633	3.597958	0.009343	23.372769	0.018989	11.450272
486.972000	18.121633	3.594925	0.009345	23.353067	0.018993	11.440619
486.992000	18.121633	3.596523	0.009344	23.363443	0.018991	11.445703
487.012000	18.121633	3.591579	0.009348	23.331331	0.018998	11.429971
487.032000	18.121633	3.599043	0.009343	23.379815	0.018988	11.453724
487.052000	18.121633	3.595196	0.009345	23.354826	0.018993	11.441481
487.072000	18.121633	3.599183	0.009343	23.380724	0.018988	11.454169
487.092000	18.121633	3.592541	0.009347	23.337580	0.018997	11.433033
487.112000	18.121633	3.594541	0.009346	23.350567	0.018994	11.439395
487.132000	18.121633	3.596345	0.009344	23.362292	0.018992	11.445139
487.152000	18.121633	3.588413	0.009350	23.310760	0.019002	11.419894
487.172000	18.121633	3.598109	0.009343	23.373752	0.018989	11.450753
487.192000	18.121633	3.597106	0.009344	23.367234	0.018990	11.447560
487.212000	18.121633	3.597661	0.009344	23.370841	0.018990	11.449327
487.232000	18.121633	3.596601	0.009344	23.363955	0.018991	11.445953
487.252000	18.121633	3.598951	0.009343	23.379221	0.018988	11.453432
487.272000	18.121633	3.590648	0.009348	23.325281	0.018999	11.427007
487.292000	18.121633	3.593850	0.009346	23.346080	0.018995	11.437197
487.312000	18.121633	3.593452	0.009346	23.343495	0.018995	11.435931
487.332000	18.121633	3.590157	0.009349	23.322094	0.019000	11.425446
487.352000	18.121633	3.594726	0.009345	23.351770	0.018994	11.439984
487.372000	18.121633	3.591786	0.009347	23.332673	0.018998	11.430629
487.392000	18.121633	3.593772	0.009346	23.345578	0.018995	11.436951
487.412000	18.121633	3.595836	0.009345	23.358985	0.018992	11.443519
487.432000	18.121633	3.594969	0.009345	23.353352	0.018993	11.440759
487.452000	18.121633	3.590813	0.009348	23.326352	0.018999	11.427532
487.472000	18.121633	3.594830	0.009345	23.352450	0.018994	11.440317
487.492000	18.121633	3.595212	0.009345	23.354932	0.018993	11.441533
487.512000	18.121633	3.593289	0.009346	23.342436	0.018996	11.435411
487.532000	18.121633	3.591443	0.009348	23.330445	0.018998	11.429537
487.552000	18.121633	3.592381	0.009347	23.336538	0.018997	11.432522
487.572000	18.121633	3.588469	0.009350	23.311129	0.019002	11.420074
487.592000	18.121633	3.595031	0.009345	23.353752	0.018993	11.440955
487.612000	18.121633	3.597199	0.009344	23.367839	0.018990	11.447856
487.632000	18.121633	3.595529	0.009345	23.356985	0.018993	11.442539
487.652000	18.121633	3.593174	0.009347	23.341693	0.018996	11.435048
487.672000	18.121633	3.597140	0.009344	23.367451	0.018990	11.447666
487.692000	18.121633	3.591359	0.009348	23.329900	0.018998	11.429270
487.712000	18.121633	3.592333	0.009347	23.336226	0.018997	11.432369
487.732000	18.121633	3.595242	0.009345	23.355126	0.018993	11.441628
487.752000	18.121633	3.599718	0.009342	23.384200	0.018987	11.455871
487.772000	18.121633	3.588629	0.009350	23.312165	0.019002	11.420582
487.792000	18.121633	3.593015	0.009347	23.340659	0.018996	11.434541
487.812000	18.121633	3.587941	0.009350	23.307693	0.019003	11.418391
487.832000	18.121633	3.589758	0.009349	23.319500	0.019000	11.424175
487.852000	18.121633	3.599556	0.009342	23.383149	0.018987	11.455356
487.872000	18.121633	3.592027	0.009347	23.334241	0.018997	11.431397
487.892000	18.121633	3.590142	0.009349	23.321994	0.019000	11.425397
487.912000	18.121633	3.591053	0.009348	23.327915	0.018999	11.428298
487.932000	18.121633	3.589348	0.009349	23.316838	0.019001	11.422871
487.952000	18.121633	3.594254	0.009346	23.348705	0.018994	11.438483
487.972000	18.121633	3.593785	0.009346	23.345660	0.018995	11.436991
487.992000	18.121633	3.592865	0.009347	23.339685	0.018996	11.434064
488.012000	18.121633	3.586652	0.009351	23.299324	0.019005	11.414291
488.032000	18.121633	3.591527	0.009348	23.330994	0.018998	11.429806
488.052000	18.121633	3.589156	0.009349	23.315590	0.019001	11.422260
488.072000	18.121633	3.591120	0.009348	23.328346	0.018999	11.428509
488.092000	18.121633	3.587638	0.009350	23.305727	0.019003	11.417428
488.112000	18.121633	3.587604	0.009350	23.305508	0.019003	11.417320
488.132000	18.121633	3.592751	0.009347	23.338943	0.018996	11.433700
488.152000	18.121633	3.592361	0.009347	23.336406	0.018997	11.432458
488.172000	18.121633	3.591586	0.009348	23.331376	0.018998	11.429993
488.192000	18.121633	3.596725	0.009344	23.364757	0.018991	11.446347
488.212000	18.121633	3.592490	0.009347	23.337249	0.018997	11.432870
488.232000	18.121633	3.597545	0.009344	23.370087	0.018990	11.448958
488.252000	18.121633	3.590527	0.009348	23.324493	0.018999	11.426621
488.272000	18.121633	3.589474	0.009349	23.317655	0.019001	11.423271
488.292000	18.121633	3.592051	0.009347	23.334395	0.018997	11.431472
488.312000	18.121633	3.585925	0.009351	23.294600	0.019005	11.411977
488.332000	18.121633	3.589124	0.009349	23.315382	0.019001	11.422158
488.352000	18.121633	3.594372	0.009346	23.349471	0.018994	11.438858
488.372000	18.121633	3.595799	0.009345	23.358745	0.018992	11.443401
488.392000	18.121633	3.586541	0.009351	23.298601	0.019005	11.413937
488.412000	18.121633	3.590277	0.009348	23.322873	0.019000	11.425828
488.432000	18.121633	3.591206	0.009348	23.328909	0.018998	11.428784
488.452000	18.121633	3.587900	0.009350	23.307433	0.019003	11.418263
488.472000	18.121633	3.588999	0.009349	23.314570	0.019001	11.421760
488.492000	18.121633	3.595212	0.009345	23.354932	0.018993	11.441533
488.512000	18.121633	3.593192	0.009346	23.341807	0.018996	11.435104
488.532000	18.121633	3.589771	0.009349	23.319586	0.019000	11.424217
488.552000	18.121633	3.589151	0.009349	23.315556	0.019001	11.422243
488.572000	18.121633	3.593327	0.009346	23.342681	0.018996	11.435532
488.592000	18.121633	3.591684	0.009347	23.332011	0.018998	11.430304
488.612000	18.121633	3.591369	0.009348	23.329963	0.018998	11.429301
488.632000	18.121633	3.591697	0.009347	23.332093	0.018998	11.430345
488.652000	18.121633	3.591571	0.009348	23.331276	0.018998	11.429944
488.672000	18.121633	3.596728	0.009344	23.364777	0.018991	11.446356
488.692000	18.121633	3.585167	0.009352	23.289675	0.019007	11.409564
488.712000	18.121633	3.594119	0.009346	23.347831	0.018994	11.438055
488.732000	18.121633	3.584971	0.009352	23.288402	0.019007	11.408940
488.752000	18.121633	3.592941	0.009347	23.340179	0.018996	11.434306
488.772000	18.121633	3.591148	0.009348	23.328526	0.018998	11.428597
488.792000	18.121633	3.596606	0.009344	23.363986	0.018991	11.445969
488.812000	18.121633	3.588629	0.009350	23.312163	0.019002	11.420581
488.832000	18.121633	3.592402	0.009347	23.336675	0.018997	11.432589
488.852000	18.121633	3.597963	0.009343	23.372798	0.018989	11.450286
488.872000	18.121633	3.593462	0.009346	23.343564	0.018995	11.435964
488.892000	18.121633	3.594347	0.009346	23.349311	0.018994	11.438779
488.912000	18.121633	3.596768	0.009344	23.365040	0.018991	11.446485
488.932000	18.121633	3.595715	0.009345	23.358194	0.018992	11.443131
488.952000	18.121633	3.593513	0.009346	23.343895	0.018995	11.436126
488.972000	18.121633	3.594283	0.009346	23.348894	0.018994	11.438575
488.992000	18.121633	3.595508	0.009345	23.356854	0.018993	11.442475
489.012000	18.121633	3.588744	0.009349	23.312911	0.019002	11.420947
489.032000	18.121633	3.592503	0.009347	23.337332	0.018997	11.432911
489.052000	18.121633	3.591790	0.009347	23.332702	0.018998	11.430643
489.072000	18.121633	3.595178	0.009345	23.354709	0.018993	11.441424
489.092000	18.121633	3.588801	0.009349	23.313282	0.019002	11.421129
489.112000	18.121633	3.594465	0.009346	23.350076	0.018994	11.439154
489.132000	18.121633	3.592548	0.009347	23.337626	0.018997	11.433055
489.152000	18.121633	3.593920	0.009346	23.346537	0.018995	11.437421
489.172000	18.121633	3.594664	0.009346	23.351370	0.018994	11.439788
489.192000	18.121633	3.592073	0.009347	23.334538	0.018997	11.431542
489.212000	18.121633	3.596417	0.009344	23.362758	0.018991	11.445367
489.232000	18.121633	3.589926	0.009349	23.320588	0.019000	11.424708
489.252000	18.121633	3.593526	0.009346	23.343978	0.018995	11.436167
489.272000	18.121633	3.590565	0.009348	23.324741	0.018999	11.426743
489.292000	18.121633	3.597117	0.009344	23.367305	0.018990	11.447595
489.312000	18.121633	3.598952	0.009343	23.379224	0.018988	11.453434
489.332000	18.121633	3.595506	0.009345	23.356837	0.018993	11.442466
489.352000	18.121633	3.593073	0.009347	23.341036	0.018996	11.434726
489.372000	18.121633	3.597526	0.009344	23.369964	0.018990	11.448897
489.392000	18.121633	3.593466	0.009346	23.343590	0.018995	11.435977
489.412000	18.121633	3.589745	0.009349	23.319412	0.019000	11.424132
489.432000	18.121633	3.595546	0.009345	23.357100	0.018993	11.442595
489.452000	18.121633	3.590767	0.009348	23.326055	0.018999	11.427387
489.472000	18.121633	3.587529	0.009350	23.305019	0.019003	11.417081
489.492000	18.121633	3.594898	0.009345	23.352892	0.018993	11.440534
489.512000	18.121633	3.592075	0.009347	23.334550	0.018997	11.431548
489.532000	18.121633	3.584607	0.009352	23.286037	0.019007	11.407782
489.552000	18.121633	3.598164	0.009343	23.374109	0.018989	11.450928
489.572000	18.121633	3.586073	0.009351	23.295562	0.019005	11.412448
489.592000	18.121633	3.590717	0.009348	23.325730	0.018999	11.427227
489.612000	18.121633	3.586633	0.009351	23.299198	0.019005	11.414229
489.632000	18.121633	3.593022	0.009347	23.340705	0.018996	11.434563
489.652000	18.121633	3.592996	0.009347	23.340534	0.018996	11.434479
489.672000	18.121633	3.590886	0.009348	23.326826	0.018999	11.427764
489.692000	18.121633	3.583230	0.009353	23.277094	0.019009	11.403400
489.712000	18.121633	3.588994	0.009349	23.314539	0.019001	11.421745
489.732000	18.121633	3.588591	0.009350	23.311917	0.019002	11.420460
489.752000	18.121633	3.588850	0.009349	23.313602	0.019002	11.421286
489.772000	18.121633	3.590536	0.009348	23.324556	0.018999	11.426652
489.792000	18.121633	3.590503	0.009348	23.324336	0.018999	11.426544
489.812000	18.121633	3.593323	0.009346	23.342656	0.018996	11.435519
489.832000	18.121633	3.589501	0.009349	23.317832	0.019001	11.423358
489.852000	18.121633	3.585979	0.009351	23.294948	0.019005	11.412147
489.872000	18.121633	3.594662	0.009346	23.351359	0.018994	11.439783
489.892000	18.121633	3.599901	0.009342	23.385388	0.018987	11.456454
489.912000	18.121633	3.595007	0.009345	23.353595	0.018993	11.440878
489.932000	18.121633	3.595536	0.009345	23.357031	0.018993	11.442562
489.952000	18.121633	3.595614	0.009345	23.357542	0.018992	11.442812
489.972000	18.121633	3.599545	0.009342	23.383074	0.018987	11.455320
489.992000	18.121633	3.597676	0.009344	23.370935	0.018990	11.449373
490.012000	18.121633	3.591871	0.009347	23.333224	0.018998	11.430899
490.032000	18.121633	3.588657	0.009349	23.312345	0.019002	11.420670
490.052000	18.121633	3.596480	0.009344	23.363166	0.018991	11.445567
490.072000	18.121633	3.595489	0.009345	23.356731	0.018993	11.442415
490.092000	18.121633	3.595508	0.009345	23.356854	0.018993	11.442475
490.112000	18.121633	3.588288	0.009350	23.309952	0.019002	11.419498
490.132000	18.121633	3.591809	0.009347	23.332825	0.018998	11.430703
490.152000	18.121633	3.590685	0.009348	23.325521	0.018999	11.427125
490.172000	18.121633	3.593096	0.009347	23.341182	0.018996	11.434797
490.192000	18.121633	3.595307	0.009345	23.355543	0.018993	11.441833
490.212000	18.121633	3.591673	0.009347	23.331942	0.018998	11.430271
490.232000	18.121633	3.591367	0.009348	23.329954	0.018998	11.429297
490.252000	18.121633	3.588025	0.009350	23.308244	0.019003	11.418661
490.272000	18.121633	3.587090	0.009351	23.302169	0.019004	11.415685
490.292000	18.121633	3.590197	0.009348	23.322351	0.019000	11.425572
490.312000	18.121633	3.591633	0.009348	23.331682	0.018998	11.430143
490.332000	18.121633	3.589239	0.009349	23.316127	0.019001	11.422523
490.352000	18.121633	3.591770	0.009347	23.332567	0.018998	11.430577
490.372000	18.121633	3.595237	0.009345	23.355095	0.018993	11.441613
490.392000	18.121633	3.591542	0.009348	23.331085	0.018998	11.429851
490.412000	18.121633	3.590260	0.009348	23.322759	0.019000	11.425772
490.432000	18.121633	3.592490	0.009347	23.337246	0.018997	11.432869
490.452000	18.121633	3.592977	0.009347	23.340408	0.018996	11.434418
490.472000	18.121633	3.595981	0.009345	23.359927	0.018992	11.443980
490.492000	18.121633	3.589463	0.009349	23.317584	0.019001	11.423236
490.512000	18.121633	3.589724	0.009349	23.319277	0.019000	11.424066
490.532000	18.121633	3.592034	0.009347	23.334287	0.018997	11.431419
490.552000	18.121633	3.594674	0.009346	23.351433	0.018994	11.439819
490.572000	18.121633	3.590401	0.009348	23.323676	0.018999	11.426221
490.592000	18.121633	3.593357	0.009346	23.342881	0.018996	11.435630
490.612000	18.121633	3.593707	0.009346	23.345152	0.018995	11.436742
490.632000	18.121633	3.583764	0.009353	23.280564	0.019008	11.405101
490.652000	18.121633	3.590320	0.009348	23.323148	0.019000	11.425962
490.672000	18.121633	3.596610	0.009344	23.364012	0.018991	11.445981
490.692000	18.121633	3.593030	0.009347	23.340753	0.018996	11.434587
490.712000	18.121633	3.594162	0.009346	23.348111	0.018994	11.438192
490.732000	18.121633	3.591600	0.009348	23.331468	0.018998	11.430038
490.752000	18.121633	3.590625	0.009348	23.325130	0.018999	11.426933
490.772000	18.121633	3.590288	0.009348	23.322945	0.019000	11.425863
490.792000	18.121633	3.597342	0.009344	23.368765	0.018990	11.448310
490.812000	18.121633	3.587616	0.009350	23.305585	0.019003	11.417358
490.832000	18.121633	3.591241	0.009348	23.329134	0.018998	11.428895
490.852000	18.121633	3.592726	0.009347	23.338777	0.018996	11.433619
490.872000	18.121633	3.595756	0.009345	23.358462	0.018992	11.443263
490.892000	18.121633	3.588392	0.009350	23.310623	0.019002	11.419826
490.912000	18.121633	3.593204	0.009346	23.341885	0.018996	11.435141
490.932000	18.121633	3.593955	0.009346	23.346766	0.018995	11.437533
490.952000	18.121633	3.596768	0.009344	23.365037	0.018991	11.446484
490.972000	18.121633	3.595519	0.009345	23.356923	0.018993	11.442508
490.992000	18.121633	3.588116	0.009350	23.308835	0.019003	11.418950
491.012000	18.121633	3.592106	0.009347	23.334750	0.018997	11.431646
491.032000	18.121633	3.592882	0.009347	23.339794	0.018996	11.434117
491.052000	18.121633	3.591986	0.009347	23.333973	0.018997	11.431265
491.072000	18.121633	3.587009	0.009351	23.301643	0.019004	11.415427
491.092000	18.121633	3.590578	0.009348	23.324824	0.018999	11.426784
491.112000	18.121633	3.590049	0.009349	23.321388	0.019000	11.425100
491.132000	18.121633	3.582970	0.009353	23.275406	0.019009	11.402574
491.152000	18.121633	3.586869	0.009351	23.300729	0.019004	11.414979
491.172000	18.121633	3.588822	0.009349	23.313419	0.019002	11.421196
491.192000	18.121633	3.591932	0.009347	23.333624	0.018997	11.431095
491.212000	18.121633	3.593242	0.009346	23.342133	0.018996	11.435263
491.232000	18.121633	3.591269	0.009348	23.329314	0.018998	11.428983
491.252000	18.121633	3.589955	0.009349	23.320777	0.019000	11.424801
491.272000	18.121633	3.590184	0.009348	23.322268	0.019000	11.425531
491.292000	18.121633	3.594783	0.009345	23.352141	0.018994	11.440166
491.312000	18.121633	3.586207	0.009351	23.296433	0.019005	11.412875
491.332000	18.121633	3.591441	0.009348	23.330431	0.018998	11.429530
491.352000	18.121633	3.591380	0.009348	23.330034	0.018998	11.429336
491.372000	18.121633	3.592289	0.009347	23.335944	0.018997	11.432231
491.392000	18.121633	3.596587	0.009344	23.363860	0.018991	11.445907
491.412000	18.121633	3.588773	0.009349	23.313102	0.019002	11.421041
491.432000	18.121633	3.589938	0.009349	23.320666	0.019000	11.424746
491.452000	18.121633	3.587261	0.009350	23.303277	0.019004	11.416228
491.472000	18.121633	3.590164	0.009348	23.322134	0.019000	11.425465
491.492000	18.121633	3.590432	0.009348	23.323876	0.018999	11.426319
491.512000	18.121633	3.587944	0.009350	23.307715	0.019003	11.418402
491.532000	18.121633	3.585577	0.009352	23.292337	0.019006	11.410868
491.552000	18.121633	3.596112	0.009345	23.360776	0.018992	11.444396
491.572000	18.121633	3.586117	0.009351	23.295848	0.019005	11.412588
491.592000	18.121633	3.591283	0.009348	23.329403	0.018998	11.429027
491.612000	18.121633	3.587868	0.009350	23.307218	0.019003	11.418158
491.632000	18.121633	3.590680	0.009348	23.325490	0.018999	11.427110
491.652000	18.121633	3.594671	0.009346	23.351416	0.018994	11.439811
491.672000	18.121633	3.587871	0.009350	23.307238	0.019003	11.418168
491.692000	18.121633	3.593328	0.009346	23.342693	0.018996	11.435537
491.712000	18.121633	3.589661	0.009349	23.318872	0.019000	11.423867
491.732000	18.121633	3.584973	0.009352	23.288416	0.019007	11.408947
491.752000	18.121633	3.590085	0.009349	23.321625	0.019000	11.425216
491.772000	18.121633	3.589282	0.009349	23.316407	0.019001	11.422660
491.792000	18.121633	3.589852	0.009349	23.320111	0.019000	11.424475
491.812000	18.121633	3.586830	0.009351	23.300481	0.019004	11.414858
491.832000	18.121633	3.585938	0.009351	23.294685	0.019005	11.412019
491.852000	18.121633	3.589110	0.009349	23.315290	0.019001	11.422113
491.872000	18.121633	3.596310	0.009344	23.362061	0.018992	11.445026
491.892000	18.121633	3.590855	0.009348	23.326624	0.018999	11.427665
491.912000	18.121633	3.591664	0.009348	23.331882	0.018998	11.430241
491.932000	18.121633	3.591016	0.009348	23.327669	0.018999	11.428177
491.952000	18.121633	3.587175	0.009350	23.302723	0.019004	11.415956
491.972000	18.121633	3.589438	0.009349	23.317418	0.019001	11.423155
491.992000	18.121633	3.590927	0.009348	23.327092	0.018999	11.427895
492.012000	18.121633	3.596773	0.009344	23.365069	0.018991	11.446499
492.032000	18.121633	3.597581	0.009344	23.370321	0.018990	11.449072
492.052000	18.121633	3.590294	0.009348	23.322979	0.019000	11.425880
492.072000	18.121633	3.592128	0.009347	23.334895	0.018997	11.431717
492.092000	18.121633	3.599188	0.009343	23.380758	0.018988	11.454185
492.112000	18.121633	3.593606	0.009346	23.344495	0.018995	11.436420
492.132000	18.121633	3.601023	0.009341	23.392680	0.018985	11.460026
492.152000	18.121633	3.590765	0.009348	23.326044	0.018999	11.427381
492.172000	18.121633	3.594936	0.009345	23.353138	0.018993	11.440654
492.192000	18.121633	3.596667	0.009344	23.364380	0.018991	11.446162
492.212000	18.121633	3.596980	0.009344	23.366414	0.018991	11.447158
492.232000	18.121633	3.591396	0.009348	23.330137	0.018998	11.429386
492.252000	18.121633	3.593947	0.009346	23.346712	0.018995	11.437506
492.272000	18.121633	3.594650	0.009346	23.351276	0.018994	11.439742
492.292000	18.121633	3.588228	0.009350	23.309561	0.019002	11.419306
492.312000	18.121633	3.591573	0.009348	23.331288	0.018998	11.429950
492.332000	18.121633	3.595220	0.009345	23.354980	0.018993	11.441557
492.352000	18.121633	3.593762	0.009346	23.345512	0.018995	11.436918
492.372000	18.121633	3.595513	0.009345	23.356883	0.018993	11.442489
492.392000	18.121633	3.592677	0.009347	23.338463	0.018996	11.433465
492.412000	18.121633	3.588534	0.009350	23.311546	0.019002	11.420278
492.432000	18.121633	3.594011	0.009346	23.347129	0.018995	11.437710
492.452000	18.121633	3.591145	0.009348	23.328509	0.018998	11.428589
492.472000	18.121633	3.587066	0.009351	23.302009	0.019004	11.415606
492.492000	18.121633	3.586277	0.009351	23.296887	0.019005	11.413097
492.512000	18.121633	3.591745	0.009347	23.332405	0.018998	11.430497
492.532000	18.121633	3.595383	0.009345	23.356043	0.018993	11.442077
492.552000	18.121633	3.596241	0.009344	23.361613	0.018992	11.444806
492.572000	18.121633	3.592245	0.009347	23.335652	0.018997	11.432088
492.592000	18.121633	3.593547	0.009346	23.344115	0.018995	11.436234
492.612000	18.121633	3.588889	0.009349	23.313856	0.019002	11.421410
492.632000	18.121633	3.595390	0.009345	23.356089	0.018993	11.442100
492.652000	18.121633	3.591185	0.009348	23.328769	0.018998	11.428716
492.672000	18.121633	3.593985	0.009346	23.346957	0.018995	11.437626
492.692000	18.121633	3.592919	0.009347	23.340031	0.018996	11.434233
492.712000	18.121633	3.595396	0.009345	23.356126	0.018993	11.442118
492.732000	18.121633	3.593939	0.009346	23.346660	0.018995	11.437481
492.752000	18.121633	3.594483	0.009346	23.350193	0.018994	11.439212
492.772000	18.121633	3.593654	0.009346	23.344806	0.018995	11.436573
492.792000	18.121633	3.602549	0.009340	23.402588	0.018983	11.464880
492.812000	18.121633	3.603499	0.009340	23.408760	0.018982	11.467904
492.832000	18.121633	3.598409	0.009343	23.375699	0.018989	11.451707
492.852000	18.121633	3.593900	0.009346	23.346409	0.018995	11.437358
492.872000	18.121633	3.602864	0.009340	23.404639	0.018983	11.465885
492.892000	18.121633	3.601098	0.009341	23.393165	0.018985	11.460264
492.912000	18.121633	3.596436	0.009344	23.362881	0.018991	11.445427
492.932000	18.121633	3.598287	0.009343	23.374903	0.018989	11.451317
492.952000	18.121633	3.596149	0.009345	23.361018	0.018992	11.444515
492.972000	18.121633	3.602501	0.009340	23.402282	0.018983	11.464730
492.992000	18.121633	3.602440	0.009340	23.401885	0.018983	11.464536
493.012000	18.121633	3.597589	0.009344	23.370370	0.018990	11.449096
493.032000	18.121633	3.596916	0.009344	23.365997	0.018991	11.446954
493.052000	18.121633	3.594117	0.009346	23.347814	0.018995	11.438046
493.072000	18.121633	3.588927	0.009349	23.314099	0.019001	11.421529
493.092000	18.121633	3.594492	0.009346	23.350253	0.018994	11.439241
493.112000	18.121633	3.595853	0.009345	23.359090	0.018992	11.443570
493.132000	18.121633	3.586480	0.009351	23.298204	0.019005	11.413742
493.152000	18.121633	3.596609	0.009344	23.364006	0.018991	11.445979
493.172000	18.121633	3.599674	0.009342	23.383917	0.018987	11.455733
493.192000	18.121633	3.592515	0.009347	23.337412	0.018997	11.432950
493.212000	18.121633	3.599418	0.009342	23.382249	0.018987	11.454916
493.232000	18.121633	3.593463	0.009346	23.343567	0.018995	11.435966
493.252000	18.121633	3.587832	0.009350	23.306990	0.019003	11.418047
493.272000	18.121633	3.585790	0.009351	23.293720	0.019006	11.411546
493.292000	18.121633	3.593572	0.009346	23.344275	0.018995	11.436313
493.312000	18.121633	3.591181	0.009348	23.328740	0.018998	11.428702
493.332000	18.121633	3.593708	0.009346	23.345158	0.018995	11.436745
493.352000	18.121633	3.594845	0.009345	23.352544	0.018994	11.440363
493.372000	18.121633	3.587324	0.009350	23.303688	0.019004	11.416429
493.392000	18.121633	3.593727	0.009346	23.345281	0.018995	11.436805
493.412000	18.121633	3.589595	0.009349	23.318438	0.019001	11.423655
493.432000	18.121633	3.585564	0.009352	23.292252	0.019006	11.410826
493.452000	18.121633	3.590930	0.009348	23.327112	0.018999	11.427904
493.472000	18.121633	3.588731	0.009349	23.312825	0.019002	11.420905
493.492000	18.121633	3.589783	0.009349	23.319663	0.019000	11.424255
493.512000	18.121633	3.594684	0.009346	23.351501	0.018994	11.439853
493.532000	18.121633	3.598147	0.009343	23.373997	0.018989	11.450873
493.552000	18.121633	3.595630	0.009345	23.357642	0.018992	11.442861
493.572000	18.121633	3.600521	0.009342	23.389418	0.018986	11.458428
493.592000	18.121633	3.597211	0.009344	23.367916	0.018990	11.447894
493.612000	18.121633	3.593563	0.009346	23.344215	0.018995	11.436283
493.632000	18.121633	3.596469	0.009344	23.363092	0.018991	11.445531
493.652000	18.121633	3.583621	0.009353	23.279633	0.019009	11.404644
493.672000	18.121633	3.592500	0.009347	23.337312	0.018997	11.432901
493.692000	18.121633	3.595888	0.009345	23.359322	0.018992	11.443684
493.712000	18.121633	3.593824	0.009346	23.345915	0.018995	11.437116
493.732000	18.121633	3.594069	0.009346	23.347503	0.018995	11.437894
493.752000	18.121633	3.585372	0.009352	23.291009	0.019006	11.410218
493.772000	18.121633	3.593172	0.009347	23.341679	0.018996	11.435041
493.792000	18.121633	3.593338	0.009346	23.342753	0.018996	11.435567
493.812000	18.121633	3.589858	0.009349	23.320146	0.019000	11.424492
493.831000	18.121633	3.591315	0.009348	23.329611	0.018998	11.429129
493.851000	18.121633	3.594588	0.009346	23.350876	0.018994	11.439546
493.871000	18.121633	3.596785	0.009344	23.365146	0.018991	11.446537
493.891000	18.121633	3.593974	0.009346	23.346889	0.018995	11.437593
493.911000	18.121633	3.588780	0.009349	23.313148	0.019002	11.421063
493.931000	18.121633	3.595287	0.009345	23.355417	0.018993	11.441771
493.951000	18.121633	3.597607	0.009344	23.370490	0.018990	11.449155
493.971000	18.121633	3.593811	0.009346	23.345829	0.018995	11.437074
493.991000	18.121633	3.593076	0.009347	23.341056	0.018996	11.434736
494.011000	18.121633	3.591635	0.009348	23.331691	0.018998	11.430147
494.031000	18.121633	3.596819	0.009344	23.365368	0.018991	11.446646
494.051000	18.121633	3.591261	0.009348	23.329266	0.018998	11.428959
494.071000	18.121633	3.595959	0.009345	23.359782	0.018992	11.443909
494.091000	18.121633	3.598976	0.009343	23.379378	0.018988	11.453509
494.111000	18.121633	3.600725	0.009342	23.390743	0.018986	11.459077
494.131000	18.121633	3.600831	0.009341	23.391432	0.018985	11.459414
494.151000	18.121633	3.601825	0.009341	23.397887	0.018984	11.462577
494.171000	18.121633	3.600536	0.009342	23.389515	0.018986	11.458475
494.191000	18.121633	3.596616	0.009344	23.364049	0.018991	11.446000
494.211000	18.121633	3.589997	0.009349	23.321054	0.019000	11.424937
494.231000	18.121633	3.592489	0.009347	23.337243	0.018997	11.432868
494.251000	18.121633	3.595703	0.009345	23.358119	0.018992	11.443095
494.271000	18.121633	3.596630	0.009344	23.364143	0.018991	11.446046
494.291000	18.121633	3.589223	0.009349	23.316021	0.019001	11.422471
494.311000	18.121633	3.592468	0.009347	23.337103	0.018997	11.432799
494.331000	18.121633	3.594012	0.009346	23.347134	0.018995	11.437713
494.351000	18.121633	3.589354	0.009349	23.316875	0.019001	11.422889
494.371000	18.121633	3.594432	0.009346	23.349859	0.018994	11.439048
494.391000	18.121633	3.592197	0.009347	23.335341	0.018997	11.431936
494.411000	18.121633	3.594810	0.009345	23.352318	0.018994	11.440253
494.431000	18.121633	3.590683	0.009348	23.325507	0.018999	11.427118
494.451000	18.121633	3.594959	0.009345	23.353287	0.018993	11.440727
494.471000	18.121633	3.585852	0.009351	23.294125	0.019006	11.411744
494.491000	18.121633	3.589127	0.009349	23.315399	0.019001	11.422166
494.511000	18.121633	3.591294	0.009348	23.329480	0.018998	11.429064
494.531000	18.121633	3.588545	0.009350	23.311620	0.019002	11.420315
494.551000	18.121633	3.587089	0.009351	23.302163	0.019004	11.415682
494.571000	18.121633	3.589143	0.009349	23.315504	0.019001	11.422218
494.591000	18.121633	3.587849	0.009350	23.307101	0.019003	11.418101
494.611000	18.121633	3.584602	0.009352	23.286008	0.019007	11.407768
494.631000	18.121633	3.593549	0.009346	23.344127	0.018995	11.436240
494.651000	18.121633	3.591464	0.009348	23.330582	0.018998	11.429604
494.671000	18.121633	3.592223	0.009347	23.335515	0.018997	11.432021
494.691000	18.121633	3.593142	0.009347	23.341479	0.018996	11.434943
494.711000	18.121633	3.591392	0.009348	23.330111	0.018998	11.429374
494.731000	18.121633	3.592409	0.009347	23.336723	0.018997	11.432613
494.751000	18.121633	3.591639	0.009348	23.331719	0.018998	11.430161
494.771000	18.121633	3.590350	0.009348	23.323345	0.019000	11.426059
494.791000	18.121633	3.592949	0.009347	23.340228	0.018996	11.434330
494.811000	18.121633	3.589414	0.009349	23.317267	0.019001	11.423081
494.831000	18.121633	3.593446	0.009346	23.343458	0.018995	11.435912
494.851000	18.121633	3.590894	0.009348	23.326878	0.018999	11.427790
494.871000	18.121633	3.589196	0.009349	23.315847	0.019001	11.422386
494.891000	18.121633	3.593882	0.009346	23.346289	0.018995	11.437299
494.911000	18.121633	3.591359	0.009348	23.329903	0.018998	11.429271
494.931000	18.121633	3.588693	0.009349	23.312582	0.019002	11.420786
494.951000	18.121633	3.591274	0.009348	23.329349	0.018998	11.429000
494.971000	18.121633	3.587021	0.009351	23.301720	0.019004	11.415465
494.991000	18.121633	3.593593	0.009346	23.344412	0.018995	11.436380
495.011000	18.121633	3.592755	0.009347	23.338968	0.018996	11.433713
495.031000	18.121633	3.589366	0.009349	23.316955	0.019001	11.422929
495.051000	18.121633	3.588365	0.009350	23.310452	0.019002	11.419742
495.071000	18.121633	3.592544	0.009347	23.337594	0.018997	11.433040
495.091000	18.121633	3.588840	0.009349	23.313534	0.019002	11.421252
495.111000	18.121633	3.590470	0.009348	23.324124	0.018999	11.426441
495.131000	18.121633	3.593594	0.009346	23.344418	0.018995	11.436382
495.151000	18.121633	3.589344	0.009349	23.316807	0.019001	11.422856
495.171000	18.121633	3.588582	0.009350	23.311860	0.019002	11.420432
495.191000	18.121633	3.595704	0.009345	23.358122	0.018992	11.443096
495.211000	18.121633	3.589130	0.009349	23.315422	0.019001	11.422177
495.231000	18.121633	3.588914	0.009349	23.314016	0.019001	11.421489
495.251000	18.121633	3.588980	0.009349	23.314448	0.019001	11.421700
495.271000	18.121633	3.588029	0.009350	23.308270	0.019003	11.418673
495.291000	18.121633	3.591684	0.009347	23.332013	0.018998	11.430305
495.311000	18.121633	3.599699	0.009342	23.384074	0.018987	11.455810
495.331000	18.121633	3.592682	0.009347	23.338497	0.018996	11.433482
495.351000	18.121633	3.591666	0.009348	23.331891	0.018998	11.430245
495.371000	18.121633	3.588033	0.009350	23.308292	0.019003	11.418685
495.391000	18.121633	3.589310	0.009349	23.316590	0.019001	11.422749
495.411000	18.121633	3.595061	0.009345	23.353946	0.018993	11.441050
495.431000	18.121633	3.599465	0.009342	23.382554	0.018987	11.455065
495.451000	18.121633	3.592399	0.009347	23.336655	0.018997	11.432579
495.471000	18.121633	3.586245	0.009351	23.296679	0.019005	11.412995
495.491000	18.121633	3.592262	0.009347	23.335766	0.018997	11.432144
495.511000	18.121633	3.597942	0.009343	23.372663	0.018989	11.450220
495.531000	18.121633	3.591666	0.009348	23.331891	0.018998	11.430245
495.551000	18.121633	3.590512	0.009348	23.324399	0.018999	11.426575
495.571000	18.121633	3.587121	0.009351	23.302371	0.019004	11.415784
495.591000	18.121633	3.587802	0.009350	23.306796	0.019003	11.417951
495.611000	18.121633	3.589457	0.009349	23.317547	0.019001	11.423218
495.631000	18.121633	3.588816	0.009349	23.313382	0.019002	11.421178
495.651000	18.121633	3.587387	0.009350	23.304099	0.019004	11.416631
495.671000	18.121633	3.597319	0.009344	23.368619	0.018990	11.448238
495.691000	18.121633	3.595692	0.009345	23.358048	0.018992	11.443060
495.711000	18.121633	3.588107	0.009350	23.308775	0.019003	11.418921
495.731000	18.121633	3.588648	0.009350	23.312285	0.019002	11.420641
495.751000	18.121633	3.588798	0.009349	23.313262	0.019002	11.421119
495.771000	18.121633	3.592876	0.009347	23.339754	0.018996	11.434097
495.791000	18.121633	3.588405	0.009350	23.310712	0.019002	11.419870
495.811000	18.121633	3.589623	0.009349	23.318621	0.019001	11.423744
495.831000	18.121633	3.587261	0.009350	23.303277	0.019004	11.416228
495.851000	18.121633	3.588880	0.009349	23.313793	0.019002	11.421380
495.871000	18.121633	3.594333	0.009346	23.349222	0.018994	11.438736
495.891000	18.121633	3.585127	0.009352	23.289418	0.019007	11.409438
495.911000	18.121633	3.583868	0.009353	23.281235	0.019008	11.405429
495.931000	18.121633	3.587175	0.009350	23.302720	0.019004	11.415955
495.951000	18.121633	3.592302	0.009347	23.336024	0.018997	11.432270
495.971000	18.121633	3.586294	0.009351	23.296996	0.019005	11.413151
495.991000	18.121633	3.588080	0.009350	23.308601	0.019003	11.418836
496.011000	18.121633	3.590524	0.009348	23.324476	0.018999	11.426613
496.031000	18.121633	3.587113	0.009351	23.302314	0.019004	11.415756
496.051000	18.121633	3.586315	0.009351	23.297133	0.019005	11.413218
496.071000	18.121633	3.584302	0.009352	23.284054	0.019008	11.406810
496.091000	18.121633	3.589310	0.009349	23.316590	0.019001	11.422749
496.111000	18.121633	3.590731	0.009348	23.325821	0.018999	11.427272
496.131000	18.121633	3.589499	0.009349	23.317818	0.019001	11.423351
496.151000	18.121633	3.590178	0.009348	23.322228	0.019000	11.425512
496.171000	18.121633	3.588001	0.009350	23.308087	0.019003	11.418584
496.191000	18.121633	3.592577	0.009347	23.337814	0.018997	11.433147
496.211000	18.121633	3.582605	0.009354	23.273035	0.019010	11.401412
496.231000	18.121633	3.591168	0.009348	23.328660	0.018998	11.428663
496.251000	18.121633	3.592285	0.009347	23.335915	0.018997	11.432217
496.271000	18.121633	3.588525	0.009350	23.311491	0.019002	11.420252
496.291000	18.121633	3.589300	0.009349	23.316524	0.019001	11.422717
496.311000	18.121633	3.591848	0.009347	23.333073	0.018998	11.430825
496.331000	18.121633	3.581891	0.009354	23.268394	0.019011	11.399138
496.351000	18.121633	3.593002	0.009347	23.340574	0.018996	11.434499
496.371000	18.121633	3.587021	0.009351	23.301720	0.019004	11.415465
496.391000	18.121633	3.585701	0.009351	23.293146	0.019006	11.411264
496.411000	18.121633	3.580384	0.009355	23.258603	0.019013	11.394342
496.431000	18.121633	3.585779	0.009351	23.293648	0.019006	11.411511
496.451000	18.121633	3.588001	0.009350	23.308084	0.019003	11.418582
496.471000	18.121633	3.584194	0.009352	23.283355	0.019008	11.406468
496.491000	18.121633	3.585970	0.009351	23.294891	0.019005	11.412119
496.511000	18.121633	3.581727	0.009354	23.267328	0.019011	11.398616
496.531000	18.121633	3.583295	0.009353	23.277514	0.019009	11.403606
496.551000	18.121633	3.584349	0.009352	23.284360	0.019008	11.406960
496.571000	18.121633	3.579874	0.009355	23.255289	0.019014	11.392719
496.591000	18.121633	3.587558	0.009350	23.305205	0.019003	11.417172
496.611000	18.121633	3.583178	0.009353	23.276754	0.019009	11.403234
496.631000	18.121633	3.589941	0.009349	23.320686	0.019000	11.424756
496.651000	18.121633	3.585869	0.009351	23.294234	0.019006	11.411797
496.671000	18.121633	3.581748	0.009354	23.267465	0.019011	11.398684
496.691000	18.121633	3.586903	0.009351	23.300952	0.019004	11.415089
496.711000	18.121633	3.584453	0.009352	23.285037	0.019007	11.407292
496.731000	18.121633	3.582380	0.009354	23.271570	0.019010	11.400694
496.751000	18.121633	3.585338	0.009352	23.290787	0.019006	11.410109
496.771000	18.121633	3.581948	0.009354	23.268762	0.019011	11.399319
496.791000	18.121633	3.583739	0.009353	23.280398	0.019008	11.405019
496.811000	18.121633	3.591622	0.009348	23.331611	0.018998	11.430108
496.831000	18.121633	3.588923	0.009349	23.314076	0.019001	11.421518
496.851000	18.121633	3.585726	0.009351	23.293306	0.019006	11.411343
496.871000	18.121633	3.583541	0.009353	23.279113	0.019009	11.404390
496.891000	18.121633	3.581863	0.009354	23.268211	0.019011	11.399049
496.911000	18.121633	3.589409	0.009349	23.317235	0.019001	11.423066
496.931000	18.121633	3.583055	0.009353	23.275954	0.019009	11.402842
496.951000	18.121633	3.581485	0.009354	23.265757	0.019011	11.397847
496.971000	18.121633	3.588065	0.009350	23.308498	0.019003	11.418785
496.991000	18.121633	3.588536	0.009350	23.311560	0.019002	11.420285
497.011000	18.121633	3.586176	0.009351	23.296231	0.019005	11.412776
497.031000	18.121633	3.591144	0.009348	23.328503	0.018998	11.428586
497.051000	18.121633	3.580147	0.009355	23.257063	0.019013	11.393587
497.071000	18.121633	3.589959	0.009349	23.320803	0.019000	11.424813
497.091000	18.121633	3.584824	0.009352	23.287448	0.019007	11.408473
497.111000	18.121633	3.583822	0.009353	23.280935	0.019008	11.405282
497.131000	18.121633	3.584657	0.009352	23.286359	0.019007	11.407940
497.151000	18.121633	3.584055	0.009353	23.282452	0.019008	11.406025
497.171000	18.121633	3.584912	0.009352	23.288016	0.019007	11.408751
497.191000	18.121633	3.586226	0.009351	23.296556	0.019005	11.412935
497.211000	18.121633	3.587400	0.009350	23.304179	0.019004	11.416670
497.231000	18.121633	3.583679	0.009353	23.280007	0.019009	11.404828
497.251000	18.121633	3.582717	0.009353	23.273758	0.019010	11.401766
497.271000	18.121633	3.587850	0.009350	23.307104	0.019003	11.418103
497.291000	18.121633	3.590083	0.009349	23.321611	0.019000	11.425209
497.311000	18.121633	3.585823	0.009351	23.293940	0.019006	11.411653
497.331000	18.121633	3.591667	0.009348	23.331902	0.018998	11.430251
497.351000	18.121633	3.591311	0.009348	23.329586	0.018998	11.429116
497.371000	18.121633	3.594524	0.009346	23.350459	0.018994	11.439342
497.391000	18.121633	3.587233	0.009350	23.303094	0.019004	11.416138
497.411000	18.121633	3.584900	0.009352	23.287942	0.019007	11.408715
497.431000	18.121633	3.585576	0.009352	23.292335	0.019006	11.410867
497.451000	18.121633	3.585870	0.009351	23.294240	0.019006	11.411800
497.471000	18.121633	3.584929	0.009352	23.288130	0.019007	11.408807
497.491000	18.121633	3.585674	0.009351	23.292966	0.019006	11.411176
497.511000	18.121633	3.582226	0.009354	23.270567	0.019010	11.400203
497.531000	18.121633	3.587419	0.009350	23.304305	0.019003	11.416731
497.551000	18.121633	3.585934	0.009351	23.294660	0.019005	11.412006
497.571000	18.121633	3.581066	0.009355	23.263035	0.019012	11.396513
497.591000	18.121633	3.583487	0.009353	23.278759	0.019009	11.404216
497.611000	18.121633	3.576824	0.009357	23.235476	0.019018	11.383012
497.631000	18.121633	3.583403	0.009353	23.278213	0.019009	11.403949
497.651000	18.121633	3.581160	0.009354	23.263644	0.019012	11.396811
497.671000	18.121633	3.583374	0.009353	23.278025	0.019009	11.403857
497.691000	18.121633	3.587049	0.009351	23.301900	0.019004	11.415553
497.711000	18.121633	3.586541	0.009351	23.298601	0.019005	11.413937
497.731000	18.121633	3.591076	0.009348	23.328060	0.018999	11.428369
497.751000	18.121633	3.587068	0.009351	23.302023	0.019004	11.415613
497.771000	18.121633	3.590522	0.009348	23.324464	0.018999	11.426607
497.791000	18.121633	3.585081	0.009352	23.289116	0.019007	11.409290
497.811000	18.121633	3.577336	0.009357	23.238803	0.019017	11.384642
497.831000	18.121633	3.584849	0.009352	23.287610	0.019007	11.408553
497.851000	18.121633	3.581137	0.009354	23.263498	0.019012	11.396740
497.871000	18.121633	3.579985	0.009355	23.256015	0.019013	11.393074
497.891000	18.121633	3.581939	0.009354	23.268705	0.019011	11.399291
497.911000	18.121633	3.576965	0.009357	23.236395	0.019018	11.383462
497.931000	18.121633	3.585520	0.009352	23.291969	0.019006	11.410688
497.951000	18.121633	3.584711	0.009352	23.286714	0.019007	11.408113
497.971000	18.121633	3.584703	0.009352	23.286659	0.019007	11.408087
497.991000	18.121633	3.584043	0.009353	23.282375	0.019008	11.405988
498.011000	18.121633	3.585856	0.009351	23.294154	0.019006	11.411758
498.031000	18.121633	3.586428	0.009351	23.297864	0.019005	11.413576
498.051000	18.121633	3.586720	0.009351	23.299767	0.019004	11.414508
498.071000	18.121633	3.583343	0.009353	23.277825	0.019009	11.403759
498.091000	18.121633	3.583811	0.009353	23.280867	0.019008	11.405249
498.111000	18.121633	3.586986	0.009351	23.301495	0.019004	11.415354
498.131000	18.121633	3.582927	0.009353	23.275126	0.019010	11.402436
498.151000	18.121633	3.584900	0.009352	23.287942	0.019007	11.408715
498.171000	18.121633	3.581419	0.009354	23.265329	0.019012	11.397637
498.191000	18.121633	3.584269	0.009352	23.283843	0.019008	11.406707
498.211000	18.121633	3.584580	0.009352	23.285865	0.019007	11.407698
498.231000	18.121633	3.583798	0.009353	23.280784	0.019008	11.405208
498.251000	18.121633	3.597614	0.009344	23.370535	0.018990	11.449177
498.271000	18.121633	3.588579	0.009350	23.311843	0.019002	11.420424
498.291000	18.121633	3.588189	0.009350	23.309309	0.019002	11.419183
498.311000	18.121633	3.582133	0.009354	23.269965	0.019011	11.399908
498.331000	18.121633	3.581928	0.009354	23.268634	0.019011	11.399256
498.351000	18.121633	3.589401	0.009349	23.317178	0.019001	11.423038
498.371000	18.121633	3.585025	0.009352	23.288756	0.019007	11.409114
498.391000	18.121633	3.583702	0.009353	23.280161	0.019008	11.404903
498.411000	18.121633	3.584810	0.009352	23.287353	0.019007	11.408427
498.431000	18.121633	3.585241	0.009352	23.290155	0.019006	11.409799
498.451000	18.121633	3.581841	0.009354	23.268068	0.019011	11.398979
498.471000	18.121633	3.583600	0.009353	23.279496	0.019009	11.404577
498.491000	18.121633	3.577664	0.009357	23.240937	0.019017	11.385687
498.511000	18.121633	3.575998	0.009358	23.230112	0.019019	11.380384
498.531000	18.121633	3.577319	0.009357	23.238692	0.019017	11.384587
498.551000	18.121633	3.576502	0.009358	23.233388	0.019018	11.381989
498.571000	18.121633	3.582110	0.009354	23.269816	0.019011	11.399835
498.591000	18.121633	3.581503	0.009354	23.265874	0.019011	11.397904
498.611000	18.121633	3.577284	0.009357	23.238466	0.019017	11.384477
498.631000	18.121633	3.576278	0.009358	23.231934	0.019018	11.381277
498.651000	18.121633	3.576467	0.009358	23.233162	0.019018	11.381878
498.671000	18.121633	3.583243	0.009353	23.277179	0.019009	11.403442
498.691000	18.121633	3.582581	0.009354	23.272878	0.019010	11.401335
498.711000	18.121633	3.578708	0.009356	23.247720	0.019015	11.389010
498.731000	18.121633	3.579779	0.009355	23.254672	0.019014	11.392416
498.751000	18.121633	3.583231	0.009353	23.277099	0.019009	11.403403
498.771000	18.121633	3.582729	0.009353	23.273838	0.019010	11.401805
498.791000	18.121633	3.579001	0.009356	23.249623	0.019015	11.389942
498.811000	18.121633	3.582925	0.009353	23.275114	0.019010	11.402431
498.831000	18.121633	3.576867	0.009357	23.235756	0.019018	11.383149
498.851000	18.121633	3.588183	0.009350	23.309266	0.019002	11.419162
498.871000	18.121633	3.581223	0.009354	23.264058	0.019012	11.397014
498.891000	18.121633	3.582130	0.009354	23.269947	0.019011	11.399900
498.911000	18.121633	3.584320	0.009352	23.284171	0.019008	11.406868
498.931000	18.121633	3.581843	0.009354	23.268079	0.019011	11.398984
498.951000	18.121633	3.581598	0.009354	23.266491	0.019011	11.398206
498.971000	18.121633	3.582894	0.009353	23.274909	0.019010	11.402330
498.991000	18.121633	3.584263	0.009352	23.283800	0.019008	11.406686
499.011000	18.121633	3.582906	0.009353	23.274986	0.019010	11.402368
499.031000	18.121633	3.585502	0.009352	23.291849	0.019006	11.410629
499.051000	18.121633	3.578716	0.009356	23.247769	0.019015	11.389034
499.071000	18.121633	3.582074	0.009354	23.269582	0.019011	11.399720
499.091000	18.121633	3.585504	0.009352	23.291866	0.019006	11.410637
499.111000	18.121633	3.584806	0.009352	23.287330	0.019007	11.408415
499.131000	18.121633	3.581049	0.009355	23.262927	0.019012	11.396460
499.151000	18.121633	3.585009	0.009352	23.288650	0.019007	11.409062
499.171000	18.121633	3.589356	0.009349	23.316887	0.019001	11.422895
499.191000	18.121633	3.588286	0.009350	23.309938	0.019002	11.419491
499.211000	18.121633	3.589401	0.009349	23.317178	0.019001	11.423038
499.231000	18.121633	3.596274	0.009344	23.361830	0.018992	11.444912
499.251000	18.121633	3.584470	0.009352	23.285145	0.019007	11.407345
499.271000	18.121633	3.588298	0.009350	23.310015	0.019002	11.419528
499.291000	18.121633	3.585132	0.009352	23.289447	0.019007	11.409452
499.311000	18.121633	3.589249	0.009349	23.316190	0.019001	11.422554
499.331000	18.121633	3.584941	0.009352	23.288210	0.019007	11.408846
499.351000	18.121633	3.588359	0.009350	23.310409	0.019002	11.419721
499.371000	18.121633	3.587897	0.009350	23.307413	0.019003	11.418254
499.391000	18.121633	3.596389	0.009344	23.362578	0.018991	11.445279
499.411000	18.121633	3.589542	0.009349	23.318095	0.019001	11.423487
499.431000	18.121633	3.592333	0.009347	23.336226	0.018997	11.432369
499.451000	18.121633	3.598606	0.009343	23.376979	0.018988	11.452334
499.471000	18.121633	3.588644	0.009350	23.312265	0.019002	11.420631
499.491000	18.121633	3.592986	0.009347	23.340468	0.018996	11.434447
499.511000	18.121633	3.588203	0.009350	23.309395	0.019002	11.419225
499.531000	18.121633	3.589057	0.009349	23.314947	0.019001	11.421945
499.551000	18.121633	3.586253	0.009351	23.296733	0.019005	11.413022
499.571000	18.121633	3.584195	0.009352	23.283360	0.019008	11.406470
499.591000	18.121633	3.591739	0.009347	23.332368	0.018998	11.430479
499.611000	18.121633	3.591815	0.009347	23.332859	0.018998	11.430720
499.631000	18.121633	3.591813	0.009347	23.332850	0.018998	11.430715
499.651000	18.121633	3.590106	0.009349	23.321760	0.019000	11.425282
499.671000	18.121633	3.592719	0.009347	23.338737	0.018996	11.433599
499.691000	18.121633	3.593311	0.009346	23.342579	0.018996	11.435481
499.711000	18.121633	3.589306	0.009349	23.316561	0.019001	11.422735
499.731000	18.121633	3.591691	0.009347	23.332053	0.018998	11.430325
499.751000	18.121633	3.590667	0.009348	23.325401	0.018999	11.427066
499.771000	18.121633	3.592918	0.009347	23.340025	0.018996	11.434230
499.791000	18.121633	3.586589	0.009351	23.298915	0.019005	11.414091
499.811000	18.121633	3.578754	0.009356	23.248014	0.019015	11.389155
499.831000	18.121633	3.587574	0.009350	23.305313	0.019003	11.417225
499.851000	18.121633	3.586494	0.009351	23.298296	0.019005	11.413787
499.871000	18.121633	3.584022	0.009353	23.282238	0.019008	11.405921
499.891000	18.121633	3.585499	0.009352	23.291832	0.019006	11.410621
499.911000	18.121633	3.580180	0.009355	23.257277	0.019013	11.393692
499.931000	18.121633	3.588032	0.009350	23.308287	0.019003	11.418682
499.951000	18.121633	3.585397	0.009352	23.291172	0.019006	11.410297
499.971000	18.121633	3.577896	0.009357	23.242442	0.019016	11.386425
499.991000	18.121633	3.581739	0.009354	23.267408	0.019011	11.398656
500.011000	18.121633	3.584345	0.009352	23.284334	0.019008	11.406948
500.031000	18.121633	3.591811	0.009347	23.332836	0.018998	11.430708
500.051000	18.121633	3.584957	0.009352	23.288313	0.019007	11.408897
500.071000	18.121633	3.586629	0.009351	23.299175	0.019005	11.414218
500.091000	18.121633	3.583243	0.009353	23.277179	0.019009	11.403442
500.111000	18.121633	3.582720	0.009353	23.273778	0.019010	11.401776
500.131000	18.121633	3.580870	0.009355	23.261762	0.019012	11.395889
500.151000	18.121633	3.580181	0.009355	23.257283	0.019013	11.393695
500.171000	18.121633	3.593344	0.009346	23.342793	0.018996	11.435586
500.191000	18.121633	3.586971	0.009351	23.301395	0.019004	11.415305
500.211000	18.121633	3.589916	0.009349	23.320523	0.019000	11.424676
500.231000	18.121633	3.591816	0.009347	23.332867	0.018998	11.430724
500.251000	18.121633	3.601403	0.009341	23.395145	0.018985	11.461233
500.271000	18.121633	3.591179	0.009348	23.328732	0.018998	11.428698
500.291000	18.121633	3.585496	0.009352	23.291812	0.019006	11.410611
500.311000	18.121633	3.584965	0.009352	23.288362	0.019007	11.408921
500.331000	18.121633	3.585505	0.009352	23.291872	0.019006	11.410640
500.351000	18.121633	3.585483	0.009352	23.291726	0.019006	11.410569
500.371000	18.121633	3.583865	0.009353	23.281215	0.019008	11.405420
500.391000	18.121633	3.589528	0.009349	23.318006	0.019001	11.423444
500.411000	18.121633	3.588107	0.009350	23.308772	0.019003	11.418920
500.431000	18.121633	3.584196	0.009352	23.283366	0.019008	11.406473
500.451000	18.121633	3.586898	0.009351	23.300918	0.019004	11.415072
500.471000	18.121633	3.589621	0.009349	23.318612	0.019001	11.423740
500.491000	18.121633	3.590960	0.009348	23.327306	0.018999	11.428000
500.511000	18.121633	3.588367	0.009350	23.310466	0.019002	11.419749
500.531000	18.121633	3.580688	0.009355	23.260579	0.019013	11.395310
500.551000	18.121633	3.578056	0.009357	23.243482	0.019016	11.386934
500.571000	18.121633	3.584887	0.009352	23.287856	0.019007	11.408673
500.591000	18.121633	3.583238	0.009353	23.277145	0.019009	11.403426
500.611000	18.121633	3.582710	0.009353	23.273712	0.019010	11.401744
500.631000	18.121633	3.584968	0.009352	23.288384	0.019007	11.408932
500.651000	18.121633	3.587453	0.009350	23.304528	0.019003	11.416840
500.671000	18.121633	3.591054	0.009348	23.327920	0.018999	11.428300
500.691000	18.121633	3.587933	0.009350	23.307644	0.019003	11.418367
500.711000	18.121633	3.584578	0.009352	23.285851	0.019007	11.407691
500.731000	18.121633	3.580689	0.009355	23.260585	0.019013	11.395313
500.751000	18.121633	3.583135	0.009353	23.276474	0.019009	11.403097
500.771000	18.121633	3.584512	0.009352	23.285420	0.019007	11.407479
500.791000	18.121633	3.588776	0.009349	23.313119	0.019002	11.421049
500.811000	18.121633	3.587234	0.009350	23.303100	0.019004	11.416141
500.831000	18.121633	3.588917	0.009349	23.314036	0.019001	11.421499
500.851000	18.121633	3.591041	0.009348	23.327835	0.018999	11.428258
500.871000	18.121633	3.586441	0.009351	23.297950	0.019005	11.413618
500.891000	18.121633	3.590618	0.009348	23.325084	0.018999	11.426911
500.911000	18.121633	3.591460	0.009348	23.330554	0.018998	11.429590
500.931000	18.121633	3.588166	0.009350	23.309155	0.019002	11.419107
500.951000	18.121633	3.591239	0.009348	23.329123	0.018998	11.428889
500.971000	18.121633	3.585932	0.009351	23.294642	0.019005	11.411998
500.991000	18.121633	3.584148	0.009352	23.283055	0.019008	11.406321
501.011000	18.121633	3.588580	0.009350	23.311846	0.019002	11.420425
501.031000	18.121633	3.583990	0.009353	23.282032	0.019008	11.405820
501.051000	18.121633	3.582025	0.009354	23.269268	0.019011	11.399567
501.071000	18.121633	3.587445	0.009350	23.304476	0.019003	11.416815
501.091000	18.121633	3.583026	0.009353	23.275766	0.019009	11.402750
501.111000	18.121633	3.583728	0.009353	23.280330	0.019008	11.404986
501.131000	18.121633	3.583645	0.009353	23.279790	0.019009	11.404721
501.151000	18.121633	3.586744	0.009351	23.299918	0.019004	11.414582
501.171000	18.121633	3.586916	0.009351	23.301035	0.019004	11.415129
501.191000	18.121633	3.583922	0.009353	23.281587	0.019008	11.405602
501.211000	18.121633	3.586853	0.009351	23.300626	0.019004	11.414929
501.231000	18.121633	3.584928	0.009352	23.288125	0.019007	11.408804
501.251000	18.121633	3.586267	0.009351	23.296822	0.019005	11.413065
501.271000	18.121633	3.584797	0.009352	23.287273	0.019007	11.408387
501.291000	18.121633	3.583860	0.009353	23.281184	0.019008	11.405404
501.311000	18.121633	3.588533	0.009350	23.311543	0.019002	11.420277
501.331000	18.121633	3.591831	0.009347	23.332967	0.018998	11.430773
501.351000	18.121633	3.586254	0.009351	23.296739	0.019005	11.413025
501.371000	18.121633	3.588378	0.009350	23.310532	0.019002	11.419782
501.391000	18.121633	3.586800	0.009351	23.300284	0.019004	11.414761
501.411000	18.121633	3.585579	0.009352	23.292349	0.019006	11.410874
501.431000	18.121633	3.589447	0.009349	23.317478	0.019001	11.423185
501.451000	18.121633	3.581618	0.009354	23.266623	0.019011	11.398271
501.471000	18.121633	3.584392	0.009352	23.284640	0.019008	11.407097
501.491000	18.121633	3.582940	0.009353	23.275211	0.019009	11.402478
501.511000	18.121633	3.583388	0.009353	23.278119	0.019009	11.403903
501.531000	18.121633	3.588219	0.009350	23.309501	0.019002	11.419277
501.551000	18.121633	3.580041	0.009355	23.256375	0.019013	11.393250
501.571000	18.121633	3.581898	0.009354	23.268442	0.019011	11.399162
501.591000	18.121633	3.584894	0.009352	23.287905	0.019007	11.408697
501.611000	18.121633	3.580421	0.009355	23.258842	0.019013	11.394459
501.631000	18.121633	3.586555	0.009351	23.298690	0.019005	11.413980
501.651000	18.121633	3.584207	0.009352	23.283437	0.019008	11.406508
501.671000	18.121633	3.586256	0.009351	23.296747	0.019005	11.413029
501.691000	18.121633	3.578540	0.009356	23.246623	0.019015	11.388473
501.711000	18.121633	3.583016	0.009353	23.275700	0.019009	11.402718
501.731000	18.121633	3.588199	0.009350	23.309369	0.019002	11.419212
501.751000	18.121633	3.588494	0.009350	23.311289	0.019002	11.420152
501.771000	18.121633	3.588271	0.009350	23.309838	0.019002	11.419442
501.791000	18.121633	3.586570	0.009351	23.298790	0.019005	11.414029
501.811000	18.121633	3.585224	0.009352	23.290044	0.019006	11.409745
501.831000	18.121633	3.588051	0.009350	23.308409	0.019003	11.418742
501.851000	18.121633	3.582732	0.009353	23.273860	0.019010	11.401817
501.871000	18.121633	3.582328	0.009354	23.271230	0.019010	11.400528
501.891000	18.121633	3.584096	0.009353	23.282718	0.019008	11.406156
501.911000	18.121633	3.582494	0.009354	23.272310	0.019010	11.401057
501.931000	18.121633	3.577990	0.009357	23.243053	0.019016	11.386724
501.951000	18.121633	3.583122	0.009353	23.276388	0.019009	11.403055
501.971000	18.121633	3.585065	0.009352	23.289013	0.019007	11.409240
501.991000	18.121633	3.584681	0.009352	23.286516	0.019007	11.408017
502.011000	18.121633	3.579244	0.009356	23.251202	0.019014	11.390716
502.031000	18.121633	3.585960	0.009351	23.294825	0.019005	11.412087
502.051000	18.121633	3.583443	0.009353	23.278473	0.019009	11.404076
502.071000	18.121633	3.579954	0.009355	23.255812	0.019013	11.392975
502.091000	18.121633	3.586317	0.009351	23.297145	0.019005	11.413223
502.111000	18.121633	3.583998	0.009353	23.282081	0.019008	11.405844
502.131000	18.121633	3.589121	0.009349	23.315364	0.019001	11.422149
502.151000	18.121633	3.587482	0.009350	23.304714	0.019003	11.416931
502.171000	18.121633	3.590008	0.009349	23.321125	0.019000	11.424972
502.191000	18.121633	3.588415	0.009350	23.310777	0.019002	11.419902
502.211000	18.121633	3.585382	0.009352	23.291072	0.019006	11.410248
502.231000	18.121633	3.586774	0.009351	23.300118	0.019004	11.414680
502.251000	18.121633	3.587347	0.009350	23.303834	0.019004	11.416500
502.271000	18.121633	3.582258	0.009354	23.270781	0.019010	11.400308
502.291000	18.121633	3.585061	0.009352	23.288990	0.019007	11.409228
502.311000	18.121633	3.586642	0.009351	23.299258	0.019005	11.414259
502.331000	18.121633	3.587153	0.009350	23.302574	0.019004	11.415883
502.351000	18.121633	3.589980	0.009349	23.320943	0.019000	11.424882
502.371000	18.121633	3.589143	0.009349	23.315502	0.019001	11.422216
502.391000	18.121633	3.585835	0.009351	23.294014	0.019006	11.411690
502.411000	18.121633	3.588776	0.009349	23.313119	0.019002	11.421049
502.431000	18.121633	3.577488	0.009357	23.239791	0.019017	11.385126
502.451000	18.121633	3.590082	0.009349	23.321602	0.019000	11.425205
502.471000	18.121633	3.585572	0.009352	23.292306	0.019006	11.410853
502.491000	18.121633	3.585023	0.009352	23.288739	0.019007	11.409105
502.511000	18.121633	3.588690	0.009349	23.312562	0.019002	11.420777
502.531000	18.121633	3.581408	0.009354	23.265258	0.019012	11.397602
502.551000	18.121633	3.579047	0.009356	23.249917	0.019015	11.390086
502.571000	18.121633	3.585045	0.009352	23.288884	0.019007	11.409177
502.591000	18.121633	3.585304	0.009352	23.290564	0.019006	11.409999
502.611000	18.121633	3.581502	0.009354	23.265869	0.019011	11.397901
502.631000	18.121633	3.587351	0.009350	23.303865	0.019004	11.416516
502.651000	18.121633	3.586847	0.009351	23.300586	0.019004	11.414909
502.671000	18.121633	3.586479	0.009351	23.298201	0.019005	11.413741
502.691000	18.121633	3.584645	0.009352	23.286282	0.019007	11.407902
502.711000	18.121633	3.586687	0.009351	23.299552	0.019004	11.414403
502.731000	18.121633	3.575968	0.009358	23.229917	0.019019	11.380289
502.751000	18.121633	3.584246	0.009352	23.283692	0.019008	11.406633
502.771000	18.121633	3.572685	0.009360	23.208593	0.019023	11.369842
502.791000	18.121633	3.576686	0.009357	23.234579	0.019018	11.382572
502.811000	18.121633	3.581413	0.009354	23.265292	0.019012	11.397619
502.831000	18.121633	3.582311	0.009354	23.271124	0.019010	11.400476
502.851000	18.121633	3.581971	0.009354	23.268914	0.019011	11.399393
502.871000	18.121633	3.583349	0.009353	23.277868	0.019009	11.403780
502.891000	18.121633	3.588221	0.009350	23.309518	0.019002	11.419285
502.911000	18.121633	3.578330	0.009356	23.245261	0.019016	11.387806
502.931000	18.121633	3.582491	0.009354	23.272292	0.019010	11.401048
502.951000	18.121633	3.587913	0.009350	23.307513	0.019003	11.418303
502.971000	18.121633	3.583983	0.009353	23.281984	0.019008	11.405796
502.991000	18.121633	3.589586	0.009349	23.318383	0.019001	11.423628
503.011000	18.121633	3.581152	0.009354	23.263595	0.019012	11.396788
503.031000	18.121633	3.583722	0.009353	23.280290	0.019008	11.404966
503.051000	18.121633	3.589594	0.009349	23.318432	0.019001	11.423652
503.071000	18.121633	3.590234	0.009348	23.322594	0.019000	11.425691
503.091000	18.121633	3.586206	0.009351	23.296422	0.019005	11.412869
503.111000	18.121633	3.582444	0.009354	23.271990	0.019010	11.400900
503.131000	18.121633	3.585610	0.009352	23.292552	0.019006	11.410973
503.151000	18.121633	3.585298	0.009352	23.290529	0.019006	11.409983
503.171000	18.121633	3.584496	0.009352	23.285317	0.019007	11.407429
503.191000	18.121633	3.587563	0.009350	23.305239	0.019003	11.417189
503.211000	18.121633	3.591150	0.009348	23.328540	0.018998	11.428604
503.231000	18.121633	3.580374	0.009355	23.258540	0.019013	11.394311
503.251000	18.121633	3.582053	0.009354	23.269448	0.019011	11.399655
503.271000	18.121633	3.590486	0.009348	23.324227	0.018999	11.426491
503.291000	18.121633	3.588723	0.009349	23.312777	0.019002	11.420881
503.311000	18.121633	3.579586	0.009356	23.253421	0.019014	11.391803
503.331000	18.121633	3.583577	0.009353	23.279344	0.019009	11.404503
503.351000	18.121633	3.585863	0.009351	23.294200	0.019006	11.411781
503.371000	18.121633	3.585565	0.009352	23.292260	0.019006	11.410831
503.391000	18.121633	3.590144	0.009349	23.322005	0.019000	11.425402
503.411000	18.121633	3.586348	0.009351	23.297344	0.019005	11.413321
503.431000	18.121633	3.583406	0.009353	23.278233	0.019009	11.403959
503.451000	18.121633	3.585671	0.009351	23.292949	0.019006	11.411168
503.471000	18.121633	3.575576	0.009358	23.227372	0.019019	11.379042
503.491000	18.121633	3.577747	0.009357	23.241474	0.019016	11.385950
503.511000	18.121633	3.576478	0.009358	23.233231	0.019018	11.381912
503.531000	18.121633	3.580299	0.009355	23.258051	0.019013	11.394072
503.551000	18.121633	3.582226	0.009354	23.270567	0.019010	11.400203
503.571000	18.121633	3.581183	0.009354	23.263795	0.019012	11.396886
503.591000	18.121633	3.586874	0.009351	23.300763	0.019004	11.414996
503.611000	18.121633	3.583020	0.009353	23.275728	0.019009	11.402732
503.631000	18.121633	3.580676	0.009355	23.260502	0.019013	11.395272
503.651000	18.121633	3.579576	0.009356	23.253356	0.019014	11.391771
503.671000	18.121633	3.575557	0.009358	23.227250	0.019019	11.378982
503.691000	18.121633	3.585543	0.009352	23.292120	0.019006	11.410762
503.711000	18.121633	3.582260	0.009354	23.270793	0.019010	11.400314
503.731000	18.121633	3.580611	0.009355	23.260076	0.019013	11.395064
503.751000	18.121633	3.583541	0.009353	23.279110	0.019009	11.404388
503.771000	18.121633	3.576795	0.009357	23.235293	0.019018	11.382922
503.791000	18.121633	3.581375	0.009354	23.265040	0.019012	11.397496
503.811000	18.121633	3.584739	0.009352	23.286893	0.019007	11.408201
503.831000	18.121633	3.572132	0.009360	23.205000	0.019024	11.368082
503.851000	18.121633	3.578270	0.009356	23.244870	0.019016	11.387614
503.871000	18.121633	3.579933	0.009355	23.255675	0.019014	11.392907
503.891000	18.121633	3.580112	0.009355	23.256840	0.019013	11.393478
503.911000	18.121633	3.581307	0.009354	23.264601	0.019012	11.397280
503.931000	18.121633	3.577469	0.009357	23.239669	0.019017	11.385066
503.951000	18.121633	3.580705	0.009355	23.260690	0.019012	11.395365
503.971000	18.121633	3.581107	0.009354	23.263301	0.019012	11.396643
503.991000	18.121633	3.582740	0.009353	23.273909	0.019010	11.401840
504.011000	18.121633	3.578640	0.009356	23.247275	0.019015	11.388792
504.031000	18.121633	3.579293	0.009356	23.251516	0.019014	11.390870
504.051000	18.121633	3.580540	0.009355	23.259616	0.019013	11.394838
504.071000	18.121633	3.579524	0.009356	23.253019	0.019014	11.391606
504.091000	18.121633	3.582838	0.009353	23.274549	0.019010	11.402154
504.111000	18.121633	3.581638	0.009354	23.266751	0.019011	11.398334
504.131000	18.121633	3.578745	0.009356	23.247954	0.019015	11.389125
504.151000	18.121633	3.581972	0.009354	23.268919	0.019011	11.399396
504.171000	18.121633	3.583501	0.009353	23.278853	0.019009	11.404262
504.191000	18.121633	3.585258	0.009352	23.290270	0.019006	11.409855
504.211000	18.121633	3.583607	0.009353	23.279544	0.019009	11.404601
504.231000	18.121633	3.581746	0.009354	23.267451	0.019011	11.398677
504.251000	18.121633	3.583418	0.009353	23.278313	0.019009	11.403998
504.271000	18.121633	3.587098	0.009351	23.302220	0.019004	11.415710
504.291000	18.121633	3.582959	0.009353	23.275331	0.019009	11.402537
504.311000	18.121633	3.585398	0.009352	23.291175	0.019006	11.410299
504.331000	18.121633	3.587715	0.009350	23.306227	0.019003	11.417673
504.351000	18.121633	3.587977	0.009350	23.307930	0.019003	11.418507
504.371000	18.121633	3.584188	0.009352	23.283315	0.019008	11.406448
504.391000	18.121633	3.590516	0.009348	23.324424	0.018999	11.426588
504.411000	18.121633	3.587061	0.009351	23.301980	0.019004	11.415592
504.431000	18.121633	3.580583	0.009355	23.259896	0.019013	11.394976
504.451000	18.121633	3.583148	0.009353	23.276560	0.019009	11.403139
504.471000	18.121633	3.588779	0.009349	23.313139	0.019002	11.421059
504.491000	18.121633	3.586355	0.009351	23.297390	0.019005	11.413344
504.511000	18.121633	3.584289	0.009352	23.283972	0.019008	11.406770
504.531000	18.121633	3.582880	0.009353	23.274820	0.019010	11.402287
504.551000	18.121633	3.585604	0.009352	23.292515	0.019006	11.410955
504.571000	18.121633	3.582758	0.009353	23.274026	0.019010	11.401898
504.591000	18.121633	3.580457	0.009355	23.259077	0.019013	11.394574
504.611000	18.121633	3.582665	0.009353	23.273421	0.019010	11.401601
504.631000	18.121633	3.583525	0.009353	23.279007	0.019009	11.404338
504.651000	18.121633	3.581815	0.009354	23.267900	0.019011	11.398896
504.671000	18.121633	3.583454	0.009353	23.278545	0.019009	11.404111
504.691000	18.121633	3.581692	0.009354	23.267103	0.019011	11.398506
504.711000	18.121633	3.583520	0.009353	23.278976	0.019009	11.404323
504.731000	18.121633	3.583280	0.009353	23.277417	0.019009	11.403559
504.751000	18.121633	3.582405	0.009354	23.271735	0.019010	11.400775
504.771000	18.121633	3.580124	0.009355	23.256914	0.019013	11.393515
504.791000	18.121633	3.580252	0.009355	23.257748	0.019013	11.393923
504.811000	18.121633	3.586666	0.009351	23.299412	0.019004	11.414334
504.831000	18.121633	3.581378	0.009354	23.265063	0.019012	11.397507
504.851000	18.121633	3.579548	0.009356	23.253176	0.019014	11.391683
504.871000	18.121633	3.584450	0.009352	23.285017	0.019007	11.407282
504.891000	18.121633	3.593890	0.009346	23.346340	0.018995	11.437324
504.911000	18.121633	3.587729	0.009350	23.306322	0.019003	11.417719
504.931000	18.121633	3.586718	0.009351	23.299749	0.019004	11.414499
504.951000	18.121633	3.590875	0.009348	23.326755	0.018999	11.427729
504.971000	18.121633	3.589002	0.009349	23.314588	0.019001	11.421769
504.991000	18.121633	3.591427	0.009348	23.330340	0.018998	11.429486
505.011000	18.121633	3.586389	0.009351	23.297616	0.019005	11.413454
505.031000	18.121633	3.589377	0.009349	23.317027	0.019001	11.422964
505.051000	18.121633	3.586115	0.009351	23.295831	0.019005	11.412580
505.071000	18.121633	3.592896	0.009347	23.339882	0.018996	11.434160
505.091000	18.121633	3.589089	0.009349	23.315153	0.019001	11.422046
505.111000	18.121633	3.587447	0.009350	23.304485	0.019003	11.416819
505.131000	18.121633	3.595088	0.009345	23.354126	0.018993	11.441139
505.151000	18.121633	3.589555	0.009349	23.318184	0.019001	11.423530
505.171000	18.121633	3.584532	0.009352	23.285551	0.019007	11.407544
505.191000	18.121633	3.588349	0.009350	23.310349	0.019002	11.419692
505.211000	18.121633	3.586188	0.009351	23.296310	0.019005	11.412815
505.231000	18.121633	3.585989	0.009351	23.295014	0.019005	11.412179
505.251000	18.121633	3.586752	0.009351	23.299975	0.019004	11.414610
505.271000	18.121633	3.589990	0.009349	23.321008	0.019000	11.424914
505.291000	18.121633	3.586392	0.009351	23.297630	0.019005	11.413461
505.311000	18.121633	3.579140	0.009356	23.250525	0.019015	11.390385
505.331000	18.121633	3.584196	0.009352	23.283366	0.019008	11.406473
505.351000	18.121633	3.587579	0.009350	23.305342	0.019003	11.417239
505.371000	18.121633	3.581826	0.009354	23.267974	0.019011	11.398933
505.391000	18.121633	3.579740	0.009355	23.254424	0.019014	11.392295
505.411000	18.121633	3.587898	0.009350	23.307416	0.019003	11.418255
505.431000	18.121633	3.584866	0.009352	23.287719	0.019007	11.408606
505.451000	18.121633	3.586701	0.009351	23.299644	0.019004	11.414448
505.471000	18.121633	3.589014	0.009349	23.314667	0.019001	11.421808
505.491000	18.121633	3.586100	0.009351	23.295739	0.019005	11.412535
505.511000	18.121633	3.582307	0.009354	23.271096	0.019010	11.400462
505.531000	18.121633	3.589476	0.009349	23.317667	0.019001	11.423277
505.551000	18.121633	3.586983	0.009351	23.301475	0.019004	11.415345
505.571000	18.121633	3.589895	0.009349	23.320391	0.019000	11.424612
505.591000	18.121633	3.584884	0.009352	23.287836	0.019007	11.408663
505.611000	18.121633	3.578353	0.009356	23.245410	0.019016	11.387878
505.631000	18.121633	3.580764	0.009355	23.261076	0.019012	11.395553
505.651000	18.121633	3.585886	0.009351	23.294345	0.019006	11.411852
505.671000	18.121633	3.581977	0.009354	23.268951	0.019011	11.399411
505.691000	18.121633	3.587700	0.009350	23.306130	0.019003	11.417625
505.711000	18.121633	3.585889	0.009351	23.294365	0.019006	11.411862
505.731000	18.121633	3.579669	0.009355	23.253961	0.019014	11.392068
505.751000	18.121633	3.586132	0.009351	23.295945	0.019005	11.412636
505.771000	18.121633	3.584092	0.009353	23.282695	0.019008	11.406144
505.791000	18.121633	3.584426	0.009352	23.284860	0.019007	11.407205
505.811000	18.121633	3.587345	0.009350	23.303822	0.019004	11.416495
505.831000	18.121633	3.588425	0.009350	23.310840	0.019002	11.419933
505.851000	18.121633	3.583106	0.009353	23.276285	0.019009	11.403004
505.871000	18.121633	3.587632	0.009350	23.305687	0.019003	11.417408
505.891000	18.121633	3.581629	0.009354	23.266691	0.019011	11.398304
505.911000	18.121633	3.581791	0.009354	23.267742	0.019011	11.398819
505.931000	18.121633	3.582401	0.009354	23.271704	0.019010	11.400760
505.951000	18.121633	3.586074	0.009351	23.295568	0.019005	11.412451
505.971000	18.121633	3.581909	0.009354	23.268514	0.019011	11.399197
505.991000	18.121633	3.582629	0.009353	23.273186	0.019010	11.401486
506.011000	18.121633	3.584833	0.009352	23.287505	0.019007	11.408501
506.031000	18.121633	3.584187	0.009352	23.283312	0.019008	11.406447
506.051000	18.121633	3.577441	0.009357	23.239489	0.019017	11.384978
506.071000	18.121633	3.578401	0.009356	23.245721	0.019016	11.388031
506.091000	18.121633	3.580430	0.009355	23.258905	0.019013	11.394490
506.111000	18.121633	3.583119	0.009353	23.276368	0.019009	11.403045
506.131000	18.121633	3.583236	0.009353	23.277131	0.019009	11.403419
506.151000	18.121633	3.585757	0.009351	23.293509	0.019006	11.411442
506.171000	18.121633	3.579051	0.009356	23.249945	0.019015	11.390100
506.191000	18.121633	3.582991	0.009353	23.275540	0.019009	11.402639
506.211000	18.121633	3.573961	0.009359	23.216882	0.019022	11.373903
506.231000	18.121633	3.580123	0.009355	23.256906	0.019013	11.393510
506.251000	18.121633	3.583312	0.009353	23.277625	0.019009	11.403661
506.271000	18.121633	3.585989	0.009351	23.295014	0.019005	11.412179
506.291000	18.121633	3.572553	0.009360	23.207736	0.019023	11.369422
506.311000	18.121633	3.573251	0.009360	23.212269	0.019022	11.371643
506.331000	18.121633	3.582808	0.009353	23.274349	0.019010	11.402056
506.351000	18.121633	3.577130	0.009357	23.237469	0.019017	11.383989
506.371000	18.121633	3.582425	0.009354	23.271861	0.019010	11.400837
506.391000	18.121633	3.580986	0.009355	23.262516	0.019012	11.396259
506.411000	18.121633	3.579262	0.009356	23.251316	0.019014	11.390772
506.431000	18.121633	3.590318	0.009348	23.323136	0.019000	11.425957
506.451000	18.121633	3.587686	0.009350	23.306042	0.019003	11.417582
506.471000	18.121633	3.586770	0.009351	23.300089	0.019004	11.414666
506.491000	18.121633	3.582610	0.009354	23.273066	0.019010	11.401428
506.511000	18.121633	3.581847	0.009354	23.268111	0.019011	11.399000
506.531000	18.121633	3.577585	0.009357	23.240420	0.019017	11.385434
506.551000	18.121633	3.580763	0.009355	23.261065	0.019012	11.395548
506.571000	18.121633	3.582275	0.009354	23.270890	0.019010	11.400361
506.591000	18.121633	3.575578	0.009358	23.227381	0.019019	11.379046
506.611000	18.121633	3.582120	0.009354	23.269879	0.019011	11.399866
506.631000	18.121633	3.578471	0.009356	23.246178	0.019015	11.388255
506.651000	18.121633	3.580866	0.009355	23.261733	0.019012	11.395875
506.671000	18.121633	3.582519	0.009354	23.272472	0.019010	11.401136
506.691000	18.121633	3.577148	0.009357	23.237586	0.019017	11.384046
506.711000	18.121633	3.582202	0.009354	23.270413	0.019010	11.400128
506.731000	18.121633	3.577122	0.009357	23.237412	0.019017	11.383961
506.751000	18.121633	3.577242	0.009357	23.238195	0.019017	11.384344
506.771000	18.121633	3.580157	0.009355	23.257132	0.019013	11.393621
506.791000	18.121633	3.580713	0.009355	23.260739	0.019012	11.395388
506.811000	18.121633	3.581552	0.009354	23.266194	0.019011	11.398061
506.831000	18.121633	3.581592	0.009354	23.266454	0.019011	11.398188
506.851000	18.121633	3.580933	0.009355	23.262173	0.019012	11.396091
506.871000	18.121633	3.578487	0.009356	23.246281	0.019015	11.388305
506.891000	18.121633	3.575757	0.009358	23.228546	0.019019	11.379617
506.911000	18.121633	3.576528	0.009358	23.233553	0.019018	11.382070
506.931000	18.121633	3.580593	0.009355	23.259965	0.019013	11.395009
506.951000	18.121633	3.577638	0.009357	23.240765	0.019017	11.385603
506.971000	18.121633	3.577196	0.009357	23.237895	0.019017	11.384197
506.991000	18.121633	3.577667	0.009357	23.240957	0.019017	11.385697
507.011000	18.121633	3.580058	0.009355	23.256489	0.019013	11.393306
507.031000	18.121633	3.575963	0.009358	23.229883	0.019019	11.380272
507.051000	18.121633	3.582185	0.009354	23.270304	0.019011	11.400074
507.071000	18.121633	3.579973	0.009355	23.255932	0.019013	11.393033
507.091000	18.121633	3.574922	0.009359	23.223122	0.019020	11.376960
507.111000	18.121633	3.580155	0.009355	23.257117	0.019013	11.393614
507.131000	18.121633	3.579114	0.009356	23.250354	0.019015	11.390301
507.151000	18.121633	3.580353	0.009355	23.258403	0.019013	11.394244
507.171000	18.121633	3.579791	0.009355	23.254749	0.019014	11.392454
507.191000	18.121633	3.584194	0.009352	23.283352	0.019008	11.406466
507.211000	18.121633	3.579270	0.009356	23.251368	0.019014	11.390797
507.231000	18.121633	3.580516	0.009355	23.259459	0.019013	11.394761
507.251000	18.121633	3.577981	0.009357	23.242993	0.019016	11.386695
507.271000	18.121633	3.582741	0.009353	23.273918	0.019010	11.401844
507.291000	18.121633	3.585913	0.009351	23.294520	0.019006	11.411937
507.311000	18.121633	3.578578	0.009356	23.246872	0.019015	11.388595
507.331000	18.121633	3.581998	0.009354	23.269091	0.019011	11.399480
507.351000	18.121633	3.579106	0.009356	23.250302	0.019015	11.390275
507.371000	18.121633	3.577609	0.009357	23.240577	0.019017	11.385511
507.391000	18.121633	3.578791	0.009356	23.248254	0.019015	11.389272
507.411000	18.121633	3.581395	0.009354	23.265172	0.019012	11.397560
507.431000	18.121633	3.580197	0.009355	23.257391	0.019013	11.393748
507.451000	18.121633	3.582238	0.009354	23.270647	0.019010	11.400242
507.471000	18.121633	3.580847	0.009355	23.261613	0.019012	11.395816
507.491000	18.121633	3.582414	0.009354	23.271793	0.019010	11.400803
507.511000	18.121633	3.584781	0.009352	23.287165	0.019007	11.408334
507.531000	18.121633	3.578686	0.009356	23.247572	0.019015	11.388938
507.551000	18.121633	3.582408	0.009354	23.271750	0.019010	11.400782
507.571000	18.121633	3.582029	0.009354	23.269291	0.019011	11.399578
507.591000	18.121633	3.581657	0.009354	23.266874	0.019011	11.398394
507.611000	18.121633	3.581694	0.009354	23.267114	0.019011	11.398511
507.631000	18.121633	3.583368	0.009353	23.277988	0.019009	11.403838
507.651000	18.121633	3.580956	0.009355	23.262321	0.019012	11.396163
507.671000	18.121633	3.589174	0.009349	23.315707	0.019001	11.422317
507.691000	18.121633	3.579091	0.009356	23.250208	0.019015	11.390229
507.711000	18.121633	3.582927	0.009353	23.275126	0.019010	11.402436
507.731000	18.121633	3.585954	0.009351	23.294791	0.019005	11.412070
507.751000	18.121633	3.578284	0.009356	23.244964	0.019016	11.387660
507.771000	18.121633	3.585483	0.009352	23.291729	0.019006	11.410570
507.791000	18.121633	3.580927	0.009355	23.262130	0.019012	11.396070
507.811000	18.121633	3.582284	0.009354	23.270944	0.019010	11.400388
507.831000	18.121633	3.583095	0.009353	23.276217	0.019009	11.402971
507.851000	18.121633	3.576783	0.009357	23.235213	0.019018	11.382883
507.871000	18.121633	3.582284	0.009354	23.270944	0.019010	11.400388
507.891000	18.121633	3.584553	0.009352	23.285688	0.019007	11.407611
507.911000	18.121633	3.581682	0.009354	23.267037	0.019011	11.398474
507.931000	18.121633	3.578804	0.009356	23.248343	0.019015	11.389316
507.951000	18.121633	3.578594	0.009356	23.246975	0.019015	11.388645
507.971000	18.121633	3.584540	0.009352	23.285605	0.019007	11.407570
507.991000	18.121633	3.579483	0.009356	23.252750	0.019014	11.391475
508.011000	18.121633	3.581960	0.009354	23.268842	0.019011	11.399358
508.031000	18.121633	3.579588	0.009356	23.253436	0.019014	11.391810
508.051000	18.121633	3.583990	0.009353	23.282029	0.019008	11.405818
508.071000	18.121633	3.576533	0.009358	23.233588	0.019018	11.382087
508.091000	18.121633	3.575220	0.009358	23.225056	0.019020	11.377907
508.111000	18.121633	3.581782	0.009354	23.267685	0.019011	11.398791
508.131000	18.121633	3.573835	0.009359	23.216059	0.019022	11.373500
508.151000	18.121633	3.582929	0.009353	23.275134	0.019010	11.402441
508.171000	18.121633	3.578720	0.009356	23.247795	0.019015	11.389047
508.191000	18.121633	3.581100	0.009355	23.263258	0.019012	11.396622
508.211000	18.121633	3.575657	0.009358	23.227895	0.019019	11.379298
508.231000	18.121633	3.574727	0.009359	23.221854	0.019021	11.376339
508.251000	18.121633	3.581093	0.009355	23.263210	0.019012	11.396599
508.271000	18.121633	3.583020	0.009353	23.275728	0.019009	11.402732
508.291000	18.121633	3.585133	0.009352	23.289453	0.019007	11.409455
508.311000	18.121633	3.579580	0.009356	23.253381	0.019014	11.391784
508.331000	18.121633	3.581966	0.009354	23.268879	0.019011	11.399376
508.351000	18.121633	3.583774	0.009353	23.280627	0.019008	11.405131
508.371000	18.121633	3.580923	0.009355	23.262107	0.019012	11.396059
508.391000	18.121633	3.577746	0.009357	23.241468	0.019016	11.385947
508.411000	18.121633	3.581457	0.009354	23.265572	0.019011	11.397756
508.431000	18.121633	3.592182	0.009347	23.335244	0.018997	11.431888
508.451000	18.121633	3.589242	0.009349	23.316144	0.019001	11.422531
508.471000	18.121633	3.589475	0.009349	23.317664	0.019001	11.423276
508.491000	18.121633	3.587557	0.009350	23.305199	0.019003	11.417169
508.511000	18.121633	3.587743	0.009350	23.306407	0.019003	11.417761
508.531000	18.121633	3.590439	0.009348	23.323922	0.018999	11.426341
508.551000	18.121633	3.586829	0.009351	23.300469	0.019004	11.414852
508.571000	18.121633	3.583264	0.009353	23.277317	0.019009	11.403510
508.591000	18.121633	3.584973	0.009352	23.288413	0.019007	11.408946
508.611000	18.121633	3.584071	0.009353	23.282555	0.019008	11.406076
508.631000	18.121633	3.588664	0.009349	23.312394	0.019002	11.420694
508.651000	18.121633	3.583143	0.009353	23.276528	0.019009	11.403123
508.671000	18.121633	3.576720	0.009357	23.234802	0.019018	11.382682
508.691000	18.121633	3.577759	0.009357	23.241551	0.019016	11.385988
508.711000	18.121633	3.586371	0.009351	23.297499	0.019005	11.413397
508.731000	18.121633	3.583399	0.009353	23.278191	0.019009	11.403938
508.751000	18.121633	3.574591	0.009359	23.220975	0.019021	11.375908
508.771000	18.121633	3.578118	0.009356	23.243881	0.019016	11.387130
508.791000	18.121633	3.579238	0.009356	23.251162	0.019014	11.390697
508.811000	18.121633	3.580075	0.009355	23.256600	0.019013	11.393361
508.831000	18.121633	3.579013	0.009356	23.249700	0.019015	11.389980
508.851000	18.121633	3.580636	0.009355	23.260242	0.019013	11.395145
508.871000	18.121633	3.589737	0.009349	23.319363	0.019000	11.424108
508.891000	18.121633	3.589262	0.009349	23.316276	0.019001	11.422596
508.911000	18.121633	3.575604	0.009358	23.227555	0.019019	11.379132
508.931000	18.121633	3.579107	0.009356	23.250311	0.019015	11.390280
508.951000	18.121633	3.580807	0.009355	23.261350	0.019012	11.395688
508.971000	18.121633	3.580770	0.009355	23.261110	0.019012	11.395570
508.991000	18.121633	3.573815	0.009359	23.215933	0.019022	11.373438
509.011000	18.121633	3.577044	0.009357	23.236909	0.019017	11.383714
509.031000	18.121633	3.572884	0.009360	23.209887	0.019023	11.370476
509.051000	18.121633	3.575169	0.009358	23.224725	0.019020	11.377745
509.071000	18.121633	3.573445	0.009360	23.213528	0.019022	11.372260
509.091000	18.121633	3.591857	0.009347	23.333136	0.018998	11.430855
509.111000	18.121633	3.593942	0.009346	23.346680	0.018995	11.437491
509.131000	18.121633	3.581504	0.009354	23.265883	0.019011	11.397908
509.151000	18.121633	3.581344	0.009354	23.264841	0.019012	11.397398
509.171000	18.121633	3.583032	0.009353	23.275808	0.019009	11.402771
509.191000	18.121633	3.574531	0.009359	23.220583	0.019021	11.375716
509.211000	18.121633	3.582357	0.009354	23.271418	0.019010	11.400620
509.231000	18.121633	3.581888	0.009354	23.268377	0.019011	11.399130
509.251000	18.121633	3.583593	0.009353	23.279450	0.019009	11.404555
509.271000	18.121633	3.580554	0.009355	23.259711	0.019013	11.394885
509.291000	18.121633	3.584982	0.009352	23.288473	0.019007	11.408975
509.311000	18.121633	3.583398	0.009353	23.278182	0.019009	11.403934
509.331000	18.121633	3.587409	0.009350	23.304239	0.019003	11.416699
509.351000	18.121633	3.578560	0.009356	23.246758	0.019015	11.388539
509.371000	18.121633	3.576637	0.009357	23.234265	0.019018	11.382419
509.391000	18.121633	3.583730	0.009353	23.280338	0.019008	11.404990
509.411000	18.121633	3.582379	0.009354	23.271561	0.019010	11.400690
509.431000	18.121633	3.579921	0.009355	23.255595	0.019014	11.392868
509.451000	18.121633	3.583458	0.009353	23.278570	0.019009	11.404124
509.471000	18.121633	3.584868	0.009352	23.287730	0.019007	11.408611
509.491000	18.121633	3.582758	0.009353	23.274023	0.019010	11.401896
509.511000	18.121633	3.579913	0.009355	23.255546	0.019014	11.392844
509.531000	18.121633	3.579362	0.009356	23.251967	0.019014	11.391091
509.551000	18.121633	3.580217	0.009355	23.257520	0.019013	11.393811
509.571000	18.121633	3.580327	0.009355	23.258234	0.019013	11.394161
509.591000	18.121633	3.579028	0.009356	23.249797	0.019015	11.390028
509.611000	18.121633	3.580404	0.009355	23.258734	0.019013	11.394406
509.631000	18.121633	3.576397	0.009358	23.232705	0.019018	11.381655
509.651000	18.121633	3.580627	0.009355	23.260185	0.019013	11.395117
509.671000	18.121633	3.579112	0.009356	23.250342	0.019015	11.390295
509.691000	18.121633	3.580329	0.009355	23.258248	0.019013	11.394168
509.711000	18.121633	3.573190	0.009360	23.211872	0.019023	11.371448
509.731000	18.121633	3.578847	0.009356	23.248623	0.019015	11.389453
509.751000	18.121633	3.582022	0.009354	23.269242	0.019011	11.399554
509.771000	18.121633	3.571969	0.009361	23.203943	0.019024	11.367564
509.791000	18.121633	3.578126	0.009356	23.243939	0.019016	11.387158
509.811000	18.121633	3.580879	0.009355	23.261821	0.019012	11.395919
509.831000	18.121633	3.575253	0.009358	23.225270	0.019020	11.378012
509.851000	18.121633	3.581359	0.009354	23.264938	0.019012	11.397445
509.871000	18.121633	3.581965	0.009354	23.268874	0.019011	11.399373
509.891000	18.121633	3.589180	0.009349	23.315747	0.019001	11.422337
509.911000	18.121633	3.576711	0.009357	23.234747	0.019018	11.382655
509.931000	18.121633	3.576879	0.009357	23.235833	0.019018	11.383187
509.951000	18.121633	3.575002	0.009359	23.223639	0.019020	11.377213
509.971000	18.121633	3.583924	0.009353	23.281604	0.019008	11.405610
509.991000	18.121633	3.581464	0.009354	23.265617	0.019011	11.397778
510.011000	18.121633	3.582079	0.009354	23.269616	0.019011	11.399737
510.031000	18.121633	3.577553	0.009357	23.240211	0.019017	11.385332
510.051000	18.121633	3.580838	0.009355	23.261553	0.019012	11.395787
510.071000	18.121633	3.578514	0.009356	23.246455	0.019015	11.388391
510.091000	18.121633	3.578977	0.009356	23.249465	0.019015	11.389865
510.111000	18.121633	3.577284	0.009357	23.238469	0.019017	11.384478
510.131000	18.121633	3.582769	0.009353	23.274098	0.019010	11.401933
510.151000	18.121633	3.575772	0.009358	23.228643	0.019019	11.379665
510.171000	18.121633	3.574138	0.009359	23.218033	0.019021	11.374467
510.191000	18.121633	3.581170	0.009354	23.263709	0.019012	11.396844
510.211000	18.121633	3.580570	0.009355	23.259811	0.019013	11.394934
510.231000	18.121633	3.573763	0.009359	23.215593	0.019022	11.373272
510.251000	18.121633	3.578137	0.009356	23.244010	0.019016	11.387193
510.271000	18.121633	3.573641	0.009359	23.214802	0.019022	11.372884
510.291000	18.121633	3.573049	0.009360	23.210958	0.019023	11.371001
510.311000	18.121633	3.580891	0.009355	23.261896	0.019012	11.395955
510.331000	18.121633	3.583339	0.009353	23.277799	0.019009	11.403746
510.351000	18.121633	3.574726	0.009359	23.221851	0.019021	11.376337
510.371000	18.121633	3.585256	0.009352	23.290252	0.019006	11.409847
510.391000	18.121633	3.577285	0.009357	23.238472	0.019017	11.384480
510.411000	18.121633	3.580911	0.009355	23.262027	0.019012	11.396019
510.431000	18.121633	3.583731	0.009353	23.280347	0.019008	11.404994
510.451000	18.121633	3.579431	0.009356	23.252416	0.019014	11.391311
510.471000	18.121633	3.578419	0.009356	23.245841	0.019016	11.388090
510.491000	18.121633	3.578982	0.009356	23.249500	0.019015	11.389882
510.511000	18.121633	3.572571	0.009360	23.207850	0.019023	11.369478
510.531000	18.121633	3.584020	0.009353	23.282226	0.019008	11.405915
510.551000	18.121633	3.585293	0.009352	23.290492	0.019006	11.409964
510.571000	18.121633	3.584606	0.009352	23.286034	0.019007	11.407780
510.591000	18.121633	3.580944	0.009355	23.262244	0.019012	11.396126
510.611000	18.121633	3.576277	0.009358	23.231925	0.019018	11.381273
510.631000	18.121633	3.582575	0.009354	23.272838	0.019010	11.401316
510.651000	18.121633	3.586691	0.009351	23.299578	0.019004	11.414415
510.671000	18.121633	3.583901	0.009353	23.281452	0.019008	11.405536
510.691000	18.121633	3.580212	0.009355	23.257486	0.019013	11.393795
510.711000	18.121633	3.578563	0.009356	23.246775	0.019015	11.388547
510.731000	18.121633	3.581770	0.009354	23.267608	0.019011	11.398754
510.751000	18.121633	3.585717	0.009351	23.293251	0.019006	11.411316
510.771000	18.121633	3.577407	0.009357	23.239269	0.019017	11.384870
510.791000	18.121633	3.578835	0.009356	23.248543	0.019015	11.389413
510.811000	18.121633	3.574841	0.009359	23.222600	0.019020	11.376704
510.831000	18.121633	3.576701	0.009357	23.234682	0.019018	11.382623
510.851000	18.121633	3.577823	0.009357	23.241965	0.019016	11.386191
510.871000	18.121633	3.576864	0.009357	23.235741	0.019018	11.383142
510.891000	18.121633	3.579660	0.009355	23.253901	0.019014	11.392038
510.911000	18.121633	3.573777	0.009359	23.215685	0.019022	11.373316
510.931000	18.121633	3.578040	0.009357	23.243376	0.019016	11.386882
510.951000	18.121633	3.579215	0.009356	23.251008	0.019014	11.390621
510.971000	18.121633	3.579324	0.009356	23.251719	0.019014	11.390969
510.991000	18.121633	3.578313	0.009356	23.245150	0.019016	11.387751
511.011000	18.121633	3.579111	0.009356	23.250334	0.019015	11.390291
511.031000	18.121633	3.575734	0.009358	23.228395	0.019019	11.379543
511.051000	18.121633	3.572130	0.009360	23.204982	0.019024	11.368073
511.071000	18.121633	3.582988	0.009353	23.275523	0.019009	11.402631
511.091000	18.121633	3.580635	0.009355	23.260233	0.019013	11.395141
511.111000	18.121633	3.584161	0.009352	23.283138	0.019008	11.406361
511.131000	18.121633	3.584085	0.009353	23.282649	0.019008	11.406122
511.151000	18.121633	3.580979	0.009355	23.262473	0.019012	11.396238
511.171000	18.121633	3.581031	0.009355	23.262807	0.019012	11.396401
511.191000	18.121633	3.578544	0.009356	23.246655	0.019015	11.388489
511.211000	18.121633	3.573258	0.009360	23.212312	0.019022	11.371664
511.231000	18.121633	3.577774	0.009357	23.241648	0.019016	11.386036
511.251000	18.121633	3.573589	0.009359	23.214465	0.019022	11.372719
511.271000	18.121633	3.578627	0.009356	23.247189	0.019015	11.388750
511.291000	18.121633	3.578599	0.009356	23.247012	0.019015	11.388663
511.310000	18.121633	3.573784	0.009359	23.215728	0.019022	11.373337
511.330000	18.121633	3.584737	0.009352	23.286879	0.019007	11.408194
511.350000	18.121633	3.576470	0.009358	23.233179	0.019018	11.381887
511.370000	18.121633	3.577896	0.009357	23.242439	0.019016	11.386423
511.390000	18.121633	3.578452	0.009356	23.246055	0.019016	11.388195
511.410000	18.121633	3.585707	0.009351	23.293186	0.019006	11.411284
511.430000	18.121633	3.580157	0.009355	23.257129	0.019013	11.393620
511.450000	18.121633	3.578456	0.009356	23.246078	0.019016	11.388206
511.470000	18.121633	3.579881	0.009355	23.255338	0.019014	11.392742
511.490000	18.121633	3.583971	0.009353	23.281909	0.019008	11.405760
511.510000	18.121633	3.588021	0.009350	23.308218	0.019003	11.418648
511.530000	18.121633	3.581708	0.009354	23.267205	0.019011	11.398556
511.550000	18.121633	3.576507	0.009358	23.233419	0.019018	11.382004
511.570000	18.121633	3.581214	0.009354	23.263998	0.019012	11.396985
511.590000	18.121633	3.584375	0.009352	23.284531	0.019008	11.407044
511.610000	18.121633	3.578290	0.009356	23.245004	0.019016	11.387680
511.630000	18.121633	3.577924	0.009357	23.242625	0.019016	11.386514
511.650000	18.121633	3.581482	0.009354	23.265735	0.019011	11.397836
511.670000	18.121633	3.586455	0.009351	23.298041	0.019005	11.413663
511.690000	18.121633	3.575552	0.009358	23.227218	0.019019	11.378967
511.710000	18.121633	3.577734	0.009357	23.241391	0.019016	11.385910
511.730000	18.121633	3.589190	0.009349	23.315810	0.019001	11.422367
511.750000	18.121633	3.582636	0.009353	23.273235	0.019010	11.401510
511.770000	18.121633	3.576559	0.009358	23.233759	0.019018	11.382171
511.790000	18.121633	3.581714	0.009354	23.267245	0.019011	11.398576
511.810000	18.121633	3.576731	0.009357	23.234873	0.019018	11.382717
511.830000	18.121633	3.578253	0.009356	23.244761	0.019016	11.387561
511.850000	18.121633	3.579490	0.009356	23.252796	0.019014	11.391497
511.870000	18.121633	3.579598	0.009355	23.253501	0.019014	11.391843
511.890000	18.121633	3.576037	0.009358	23.230363	0.019019	11.380507
511.910000	18.121633	3.578929	0.009356	23.249154	0.019015	11.389713
511.930000	18.121633	3.583114	0.009353	23.276340	0.019009	11.403031
511.950000	18.121633	3.578622	0.009356	23.247158	0.019015	11.388735
511.970000	18.121633	3.582791	0.009353	23.274243	0.019010	11.402004
511.990000	18.121633	3.581209	0.009354	23.263964	0.019012	11.396968
512.010000	18.121633	3.580968	0.009355	23.262396	0.019012	11.396200
512.030000	18.121633	3.577248	0.009357	23.238232	0.019017	11.384362
512.050000	18.121633	3.578590	0.009356	23.246952	0.019015	11.388634
512.070000	18.121633	3.575953	0.009358	23.229817	0.019019	11.380240
512.090000	18.121633	3.579849	0.009355	23.255126	0.019014	11.392639
512.110000	18.121633	3.580808	0.009355	23.261362	0.019012	11.395693
512.130000	18.121633	3.577556	0.009357	23.240234	0.019017	11.385343
512.150000	18.121633	3.576071	0.009358	23.230586	0.019019	11.380616
512.170000	18.121633	3.583046	0.009353	23.275900	0.019009	11.402816
512.190000	18.121633	3.576630	0.009357	23.234219	0.019018	11.382396
512.210000	18.121633	3.582235	0.009354	23.270630	0.019010	11.400234
512.230000	18.121633	3.579496	0.009356	23.252833	0.019014	11.391515
512.250000	18.121633	3.572347	0.009360	23.206393	0.019024	11.368765
512.270000	18.121633	3.571021	0.009361	23.197779	0.019025	11.364544
512.290000	18.121633	3.576346	0.009358	23.232374	0.019018	11.381492
512.310000	18.121633	3.578106	0.009356	23.243807	0.019016	11.387093
512.330000	18.121633	3.583231	0.009353	23.277097	0.019009	11.403402
512.350000	18.121633	3.583272	0.009353	23.277365	0.019009	11.403533
512.370000	18.121633	3.582829	0.009353	23.274489	0.019010	11.402124
512.390000	18.121633	3.581900	0.009354	23.268451	0.019011	11.399166
512.410000	18.121633	3.577830	0.009357	23.242011	0.019016	11.386213
512.430000	18.121633	3.576697	0.009357	23.234656	0.019018	11.382610
512.450000	18.121633	3.577260	0.009357	23.238309	0.019017	11.384400
512.470000	18.121633	3.581651	0.009354	23.266834	0.019011	11.398374
512.490000	18.121633	3.578733	0.009356	23.247880	0.019015	11.389089
512.510000	18.121633	3.577099	0.009357	23.237264	0.019017	11.383888
512.530000	18.121633	3.580850	0.009355	23.261633	0.019012	11.395826
512.550000	18.121633	3.583377	0.009353	23.278048	0.019009	11.403868
512.570000	18.121633	3.583793	0.009353	23.280750	0.019008	11.405192
512.590000	18.121633	3.590667	0.009348	23.325407	0.018999	11.427069
512.610000	18.121633	3.583163	0.009353	23.276660	0.019009	11.403188
512.630000	18.121633	3.590856	0.009348	23.326635	0.018999	11.427671
512.650000	18.121633	3.582680	0.009353	23.273518	0.019010	11.401649
512.670000	18.121633	3.584719	0.009352	23.286762	0.019007	11.408137
512.690000	18.121633	3.586011	0.009351	23.295159	0.019005	11.412251
512.710000	18.121633	3.578150	0.009356	23.244093	0.019016	11.387233
512.730000	18.121633	3.580142	0.009355	23.257034	0.019013	11.393573
512.750000	18.121633	3.576714	0.009357	23.234764	0.019018	11.382663
512.770000	18.121633	3.584703	0.009352	23.286659	0.019007	11.408087
512.790000	18.121633	3.583420	0.009353	23.278325	0.019009	11.404004
512.810000	18.121633	3.578789	0.009356	23.248243	0.019015	11.389267
512.830000	18.121633	3.582611	0.009354	23.273069	0.019010	11.401429
512.850000	18.121633	3.581502	0.009354	23.265866	0.019011	11.397900
512.870000	18.121633	3.584232	0.009352	23.283603	0.019008	11.406589
512.890000	18.121633	3.579204	0.009356	23.250939	0.019015	11.390587
512.910000	18.121633	3.573671	0.009359	23.214996	0.019022	11.372979
512.930000	18.121633	3.583079	0.009353	23.276114	0.019009	11.402921
512.950000	18.121633	3.580334	0.009355	23.258277	0.019013	11.394182
512.970000	18.121633	3.578067	0.009357	23.243553	0.019016	11.386969
512.990000	18.121633	3.575847	0.009358	23.229129	0.019019	11.379903
513.010000	18.121633	3.571245	0.009361	23.199236	0.019025	11.365258
513.030000	18.121633	3.580778	0.009355	23.261165	0.019012	11.395597
513.050000	18.121633	3.581889	0.009354	23.268379	0.019011	11.399131
513.070000	18.121633	3.580957	0.009355	23.262330	0.019012	11.396168
513.090000	18.121633	3.577757	0.009357	23.241542	0.019016	11.385984
513.110000	18.121633	3.581280	0.009354	23.264424	0.019012	11.397193
513.130000	18.121633	3.589948	0.009349	23.320734	0.019000	11.424780
513.150000	18.121633	3.587562	0.009350	23.305230	0.019003	11.417185
513.170000	18.121633	3.585324	0.009352	23.290698	0.019006	11.410065
513.190000	18.121633	3.584316	0.009352	23.284146	0.019008	11.406855
513.210000	18.121633	3.589483	0.009349	23.317712	0.019001	11.423299
513.230000	18.121633	3.595526	0.009345	23.356968	0.018993	11.442531
513.250000	18.121633	3.587161	0.009350	23.302631	0.019004	11.415911
513.270000	18.121633	3.590671	0.009348	23.325433	0.018999	11.427082
513.290000	18.121633	3.587978	0.009350	23.307938	0.019003	11.418511
513.310000	18.121633	3.581473	0.009354	23.265677	0.019011	11.397808
513.330000	18.121633	3.583964	0.009353	23.281861	0.019008	11.405736
513.350000	18.121633	3.582895	0.009353	23.274914	0.019010	11.402333
513.370000	18.121633	3.585883	0.009351	23.294328	0.019006	11.411844
513.390000	18.121633	3.589594	0.009349	23.318432	0.019001	11.423652
513.410000	18.121633	3.594282	0.009346	23.348888	0.018994	11.438572
513.430000	18.121633	3.583554	0.009353	23.279199	0.019009	11.404432
513.450000	18.121633	3.582010	0.009354	23.269168	0.019011	11.399518
513.470000	18.121633	3.580833	0.009355	23.261522	0.019012	11.395772
513.490000	18.121633	3.581853	0.009354	23.268148	0.019011	11.399018
513.510000	18.121633	3.582030	0.009354	23.269299	0.019011	11.399582
513.530000	18.121633	3.580813	0.009355	23.261390	0.019012	11.395707
513.550000	18.121633	3.581925	0.009354	23.268614	0.019011	11.399246
513.570000	18.121633	3.581248	0.009354	23.264215	0.019012	11.397091
513.590000	18.121633	3.582681	0.009353	23.273523	0.019010	11.401651
513.610000	18.121633	3.583179	0.009353	23.276760	0.019009	11.403237
513.630000	18.121633	3.580685	0.009355	23.260562	0.019013	11.395302
513.650000	18.121633	3.585604	0.009352	23.292512	0.019006	11.410954
513.670000	18.121633	3.585720	0.009351	23.293269	0.019006	11.411324
513.690000	18.121633	3.580698	0.009355	23.260642	0.019012	11.395341
513.710000	18.121633	3.580990	0.009355	23.262541	0.019012	11.396271
513.730000	18.121633	3.585280	0.009352	23.290412	0.019006	11.409925
513.750000	18.121633	3.584608	0.009352	23.286045	0.019007	11.407786
513.770000	18.121633	3.578278	0.009356	23.244924	0.019016	11.387641
513.790000	18.121633	3.578986	0.009356	23.249525	0.019015	11.389895
513.810000	18.121633	3.586412	0.009351	23.297761	0.019005	11.413526
513.830000	18.121633	3.576985	0.009357	23.236527	0.019017	11.383527
513.850000	18.121633	3.576677	0.009357	23.234524	0.019018	11.382546
513.870000	18.121633	3.579995	0.009355	23.256075	0.019013	11.393103
513.890000	18.121633	3.580834	0.009355	23.261530	0.019012	11.395776
513.910000	18.121633	3.584125	0.009352	23.282909	0.019008	11.406249
513.930000	18.121633	3.578778	0.009356	23.248174	0.019015	11.389233
513.950000	18.121633	3.576861	0.009357	23.235716	0.019018	11.383129
513.970000	18.121633	3.577849	0.009357	23.242136	0.019016	11.386275
513.990000	18.121633	3.573871	0.009359	23.216296	0.019022	11.373616
514.010000	18.121633	3.581156	0.009354	23.263621	0.019012	11.396800
514.030000	18.121633	3.579100	0.009356	23.250265	0.019015	11.390257
514.050000	18.121633	3.578270	0.009356	23.244873	0.019016	11.387615
514.070000	18.121633	3.580840	0.009355	23.261567	0.019012	11.395794
514.090000	18.121633	3.577428	0.009357	23.239403	0.019017	11.384936
514.110000	18.121633	3.577383	0.009357	23.239109	0.019017	11.384792
514.130000	18.121633	3.582005	0.009354	23.269136	0.019011	11.399502
514.150000	18.121633	3.581540	0.009354	23.266114	0.019011	11.398022
514.170000	18.121633	3.575078	0.009358	23.224134	0.019020	11.377455
514.190000	18.121633	3.574004	0.009359	23.217159	0.019021	11.374038
514.210000	18.121633	3.573925	0.009359	23.216647	0.019022	11.373788
514.230000	18.121633	3.579203	0.009356	23.250934	0.019015	11.390585
514.250000	18.121633	3.578687	0.009356	23.247580	0.019015	11.388942
514.270000	18.121633	3.580150	0.009355	23.257083	0.019013	11.393597
514.290000	18.121633	3.581241	0.009354	23.264172	0.019012	11.397070
514.310000	18.121633	3.583646	0.009353	23.279796	0.019009	11.404724
514.330000	18.121633	3.576884	0.009357	23.235867	0.019018	11.383204
514.350000	18.121633	3.580001	0.009355	23.256118	0.019013	11.393124
514.370000	18.121633	3.576983	0.009357	23.236510	0.019017	11.383518
514.390000	18.121633	3.579054	0.009356	23.249962	0.019015	11.390109
514.410000	18.121633	3.577055	0.009357	23.236978	0.019017	11.383748
514.430000	18.121633	3.584512	0.009352	23.285420	0.019007	11.407479
514.450000	18.121633	3.582040	0.009354	23.269359	0.019011	11.399611
514.470000	18.121633	3.577576	0.009357	23.240365	0.019017	11.385407
514.490000	18.121633	3.576522	0.009358	23.233513	0.019018	11.382051
514.510000	18.121633	3.583564	0.009353	23.279262	0.019009	11.404463
514.530000	18.121633	3.579509	0.009356	23.252919	0.019014	11.391557
514.550000	18.121633	3.579726	0.009355	23.254332	0.019014	11.392250
514.570000	18.121633	3.578852	0.009356	23.248651	0.019015	11.389467
514.590000	18.121633	3.581500	0.009354	23.265857	0.019011	11.397896
514.610000	18.121633	3.581867	0.009354	23.268239	0.019011	11.399063
514.630000	18.121633	3.584477	0.009352	23.285194	0.019007	11.407369
514.650000	18.121633	3.579677	0.009355	23.254010	0.019014	11.392092
514.670000	18.121633	3.581707	0.009354	23.267197	0.019011	11.398552
514.690000	18.121633	3.580819	0.009355	23.261430	0.019012	11.395727
514.710000	18.121633	3.581565	0.009354	23.266277	0.019011	11.398101
514.730000	18.121633	3.584576	0.009352	23.285840	0.019007	11.407685
514.750000	18.121633	3.585206	0.009352	23.289930	0.019006	11.409689
514.770000	18.121633	3.581825	0.009354	23.267968	0.019011	11.398930
514.790000	18.121633	3.580837	0.009355	23.261544	0.019012	11.395783
514.810000	18.121633	3.577937	0.009357	23.242710	0.019016	11.386556
514.830000	18.121633	3.575483	0.009358	23.226767	0.019019	11.378745
514.850000	18.121633	3.579637	0.009355	23.253750	0.019014	11.391964
514.870000	18.121633	3.575849	0.009358	23.229143	0.019019	11.379910
514.890000	18.121633	3.579581	0.009356	23.253390	0.019014	11.391788
514.910000	18.121633	3.581150	0.009354	23.263581	0.019012	11.396781
514.930000	18.121633	3.577314	0.009357	23.238660	0.019017	11.384572
514.950000	18.121633	3.579587	0.009356	23.253427	0.019014	11.391806
514.970000	18.121633	3.579512	0.009356	23.252941	0.019014	11.391568
514.990000	18.121633	3.570103	0.009362	23.191815	0.019027	11.361623
515.010000	18.121633	3.572051	0.009361	23.204471	0.019024	11.367823
515.030000	18.121633	3.571239	0.009361	23.199196	0.019025	11.365238
515.050000	18.121633	3.578375	0.009356	23.245552	0.019016	11.387948
515.070000	18.121633	3.580115	0.009355	23.256860	0.019013	11.393488
515.090000	18.121633	3.576876	0.009357	23.235815	0.019018	11.383178
515.110000	18.121633	3.578036	0.009357	23.243350	0.019016	11.386870
515.130000	18.121633	3.584865	0.009352	23.287713	0.019007	11.408603
515.150000	18.121633	3.577836	0.009357	23.242054	0.019016	11.386234
515.170000	18.121633	3.578627	0.009356	23.247192	0.019015	11.388752
515.190000	18.121633	3.580480	0.009355	23.259225	0.019013	11.394647
515.210000	18.121633	3.573619	0.009359	23.214659	0.019022	11.372814
515.230000	18.121633	3.581070	0.009355	23.263064	0.019012	11.396527
515.250000	18.121633	3.569641	0.009362	23.188816	0.019027	11.360153
515.270000	18.121633	3.572017	0.009361	23.204248	0.019024	11.367714
515.290000	18.121633	3.571412	0.009361	23.200318	0.019025	11.365788
515.310000	18.121633	3.579521	0.009356	23.252999	0.019014	11.391596
515.330000	18.121633	3.580176	0.009355	23.257252	0.019013	11.393680
515.350000	18.121633	3.577130	0.009357	23.237466	0.019017	11.383987
515.370000	18.121633	3.573403	0.009360	23.213254	0.019022	11.372126
515.390000	18.121633	3.576560	0.009358	23.233765	0.019018	11.382174
515.410000	18.121633	3.573171	0.009360	23.211749	0.019023	11.371388
515.430000	18.121633	3.582454	0.009354	23.272050	0.019010	11.400929
515.450000	18.121633	3.577967	0.009357	23.242902	0.019016	11.386650
515.470000	18.121633	3.575297	0.009358	23.225559	0.019020	11.378154
515.490000	18.121633	3.581115	0.009354	23.263355	0.019012	11.396670
515.510000	18.121633	3.581949	0.009354	23.268768	0.019011	11.399322
515.530000	18.121633	3.578185	0.009356	23.244318	0.019016	11.387344
515.550000	18.121633	3.579907	0.009355	23.255503	0.019014	11.392823
515.570000	18.121633	3.579769	0.009355	23.254612	0.019014	11.392387
515.590000	18.121633	3.577575	0.009357	23.240354	0.019017	11.385402
515.610000	18.121633	3.580158	0.009355	23.257134	0.019013	11.393622
515.630000	18.121633	3.578896	0.009356	23.248940	0.019015	11.389608
515.650000	18.121633	3.579370	0.009356	23.252019	0.019014	11.391116
515.670000	18.121633	3.578961	0.009356	23.249363	0.019015	11.389815
515.690000	18.121633	3.579173	0.009356	23.250739	0.019015	11.390489
515.710000	18.121633	3.577214	0.009357	23.238012	0.019017	11.384254
515.730000	18.121633	3.571996	0.009361	23.204117	0.019024	11.367649
515.750000	18.121633	3.577651	0.009357	23.240851	0.019017	11.385645
515.770000	18.121633	3.575497	0.009358	23.226858	0.019019	11.378790
515.790000	18.121633	3.570604	0.009361	23.195071	0.019026	11.363218
515.810000	18.121633	3.578008	0.009357	23.243170	0.019016	11.386781
515.830000	18.121633	3.572634	0.009360	23.208259	0.019023	11.369678
515.850000	18.121633	3.578972	0.009356	23.249434	0.019015	11.389850
515.870000	18.121633	3.578420	0.009356	23.245844	0.019016	11.388091
515.890000	18.121633	3.578749	0.009356	23.247980	0.019015	11.389138
515.910000	18.121633	3.575981	0.009358	23.230003	0.019019	11.380331
515.930000	18.121633	3.576074	0.009358	23.230606	0.019019	11.380626
515.950000	18.121633	3.572872	0.009360	23.209804	0.019023	11.370435
515.970000	18.121633	3.579029	0.009356	23.249802	0.019015	11.390031
515.990000	18.121633	3.580637	0.009355	23.260245	0.019013	11.395146
516.010000	18.121633	3.583370	0.009353	23.278005	0.019009	11.403847
516.030000	18.121633	3.583447	0.009353	23.278505	0.019009	11.404092
516.050000	18.121633	3.579977	0.009355	23.255958	0.019013	11.393046
516.070000	18.121633	3.578320	0.009356	23.245195	0.019016	11.387774
516.090000	18.121633	3.579476	0.009356	23.252707	0.019014	11.391454
516.110000	18.121633	3.576429	0.009358	23.232914	0.019018	11.381757
516.130000	18.121633	3.578760	0.009356	23.248057	0.019015	11.389176
516.150000	18.121633	3.578862	0.009356	23.248720	0.019015	11.389500
516.170000	18.121633	3.577840	0.009357	23.242076	0.019016	11.386246
516.190000	18.121633	3.571856	0.009361	23.203206	0.019024	11.367203
516.210000	18.121633	3.575167	0.009358	23.224713	0.019020	11.377739
516.230000	18.121633	3.574707	0.009359	23.221726	0.019021	11.376276
516.250000	18.121633	3.579543	0.009356	23.253144	0.019014	11.391668
516.270000	18.121633	3.577677	0.009357	23.241022	0.019017	11.385729
516.290000	18.121633	3.579353	0.009356	23.251905	0.019014	11.391060
516.310000	18.121633	3.577684	0.009357	23.241065	0.019017	11.385750
516.330000	18.121633	3.578818	0.009356	23.248431	0.019015	11.389359
516.350000	18.121633	3.582729	0.009353	23.273835	0.019010	11.401804
516.370000	18.121633	3.581775	0.009354	23.267640	0.019011	11.398769
516.390000	18.121633	3.581365	0.009354	23.264980	0.019012	11.397466
516.410000	18.121633	3.577280	0.009357	23.238443	0.019017	11.384466
516.430000	18.121633	3.576297	0.009358	23.232057	0.019018	11.381337
516.450000	18.121633	3.575121	0.009358	23.224416	0.019020	11.377594
516.470000	18.121633	3.573765	0.009359	23.215608	0.019022	11.373279
516.490000	18.121633	3.578300	0.009356	23.245067	0.019016	11.387711
516.510000	18.121633	3.573152	0.009360	23.211623	0.019023	11.371327
516.530000	18.121633	3.576659	0.009357	23.234405	0.019018	11.382487
516.550000	18.121633	3.578249	0.009356	23.244736	0.019016	11.387548
516.570000	18.121633	3.575793	0.009358	23.228783	0.019019	11.379733
516.590000	18.121633	3.579222	0.009356	23.251059	0.019014	11.390646
516.610000	18.121633	3.579192	0.009356	23.250862	0.019015	11.390550
516.630000	18.121633	3.575712	0.009358	23.228252	0.019019	11.379473
516.650000	18.121633	3.581313	0.009354	23.264638	0.019012	11.397298
516.670000	18.121633	3.576941	0.009357	23.236235	0.019018	11.383384
516.690000	18.121633	3.571747	0.009361	23.202500	0.019024	11.366857
516.710000	18.121633	3.575341	0.009358	23.225844	0.019020	11.378294
516.730000	18.121633	3.573246	0.009360	23.212237	0.019022	11.371627
516.750000	18.121633	3.575974	0.009358	23.229957	0.019019	11.380308
516.770000	18.121633	3.577565	0.009357	23.240291	0.019017	11.385371
516.790000	18.121633	3.571750	0.009361	23.202515	0.019024	11.366864
516.810000	18.121633	3.573322	0.009360	23.212731	0.019022	11.371870
516.830000	18.121633	3.568577	0.009363	23.181904	0.019029	11.356767
516.850000	18.121633	3.578581	0.009356	23.246892	0.019015	11.388605
516.870000	18.121633	3.581032	0.009355	23.262813	0.019012	11.396404
516.890000	18.121633	3.576336	0.009358	23.232308	0.019018	11.381460
516.910000	18.121633	3.578428	0.009356	23.245898	0.019016	11.388118
516.930000	18.121633	3.577407	0.009357	23.239263	0.019017	11.384867
516.950000	18.121633	3.574408	0.009359	23.219781	0.019021	11.375323
516.970000	18.121633	3.576928	0.009357	23.236153	0.019018	11.383343
516.990000	18.121633	3.578578	0.009356	23.246872	0.019015	11.388595
517.010000	18.121633	3.575649	0.009358	23.227844	0.019019	11.379273
517.030000	18.121633	3.581524	0.009354	23.266009	0.019011	11.397970
517.050000	18.121633	3.579547	0.009356	23.253164	0.019014	11.391677
517.070000	18.121633	3.582799	0.009353	23.274295	0.019010	11.402029
517.090000	18.121633	3.584828	0.009352	23.287476	0.019007	11.408487
517.110000	18.121633	3.577334	0.009357	23.238789	0.019017	11.384635
517.130000	18.121633	3.580532	0.009355	23.259565	0.019013	11.394813
517.150000	18.121633	3.576146	0.009358	23.231074	0.019019	11.380856
517.170000	18.121633	3.574717	0.009359	23.221789	0.019021	11.376307
517.190000	18.121633	3.573419	0.009360	23.213360	0.019022	11.372177
517.210000	18.121633	3.580271	0.009355	23.257868	0.019013	11.393982
517.230000	18.121633	3.580566	0.009355	23.259788	0.019013	11.394922
517.250000	18.121633	3.579336	0.009356	23.251799	0.019014	11.391009
517.270000	18.121633	3.574078	0.009359	23.217641	0.019021	11.374275
517.290000	18.121633	3.584912	0.009352	23.288016	0.019007	11.408751
517.310000	18.121633	3.574550	0.009359	23.220703	0.019021	11.375775
517.330000	18.121633	3.584025	0.009353	23.282258	0.019008	11.405930
517.350000	18.121633	3.578337	0.009356	23.245304	0.019016	11.387827
517.370000	18.121633	3.585798	0.009351	23.293774	0.019006	11.411572
517.390000	18.121633	3.580919	0.009355	23.262079	0.019012	11.396045
517.410000	18.121633	3.584840	0.009352	23.287550	0.019007	11.408523
517.430000	18.121633	3.584383	0.009352	23.284583	0.019008	11.407069
517.450000	18.121633	3.583920	0.009353	23.281578	0.019008	11.405597
517.470000	18.121633	3.575678	0.009358	23.228035	0.019019	11.379367
517.490000	18.121633	3.578711	0.009356	23.247735	0.019015	11.389017
517.510000	18.121633	3.576139	0.009358	23.231031	0.019019	11.380835
517.530000	18.121633	3.575652	0.009358	23.227864	0.019019	11.379283
517.550000	18.121633	3.576945	0.009357	23.236267	0.019018	11.383399
517.570000	18.121633	3.574968	0.009359	23.223419	0.019020	11.377106
517.590000	18.121633	3.577680	0.009357	23.241037	0.019017	11.385736
517.610000	18.121633	3.577601	0.009357	23.240525	0.019017	11.385486
517.630000	18.121633	3.577391	0.009357	23.239160	0.019017	11.384817
517.650000	18.121633	3.576695	0.009357	23.234642	0.019018	11.382603
517.670000	18.121633	3.576470	0.009358	23.233176	0.019018	11.381885
517.690000	18.121633	3.576911	0.009357	23.236041	0.019018	11.383289
517.710000	18.121633	3.571671	0.009361	23.202003	0.019025	11.366614
517.730000	18.121633	3.578783	0.009356	23.248203	0.019015	11.389247
517.750000	18.121633	3.580154	0.009355	23.257109	0.019013	11.393610
517.770000	18.121633	3.577100	0.009357	23.237269	0.019017	11.383891
517.790000	18.121633	3.576456	0.009358	23.233091	0.019018	11.381843
517.810000	18.121633	3.577506	0.009357	23.239908	0.019017	11.385183
517.830000	18.121633	3.577208	0.009357	23.237975	0.019017	11.384236
517.850000	18.121633	3.580088	0.009355	23.256680	0.019013	11.393400
517.870000	18.121633	3.575784	0.009358	23.228721	0.019019	11.379703
517.890000	18.121633	3.575035	0.009359	23.223859	0.019020	11.377321
517.910000	18.121633	3.577017	0.009357	23.236735	0.019017	11.383629
517.930000	18.121633	3.569044	0.009362	23.184937	0.019028	11.358253
517.950000	18.121633	3.572755	0.009360	23.209044	0.019023	11.370063
517.970000	18.121633	3.574141	0.009359	23.218050	0.019021	11.374475
517.990000	18.121633	3.575156	0.009358	23.224645	0.019020	11.377706
518.010000	18.121633	3.573954	0.009359	23.216833	0.019022	11.373879
518.030000	18.121633	3.571960	0.009361	23.203883	0.019024	11.367535
518.050000	18.121633	3.580879	0.009355	23.261821	0.019012	11.395919
518.070000	18.121633	3.580464	0.009355	23.259125	0.019013	11.394598
518.090000	18.121633	3.575476	0.009358	23.226724	0.019019	11.378724
518.110000	18.121633	3.581684	0.009354	23.267048	0.019011	11.398479
518.130000	18.121633	3.575060	0.009359	23.224022	0.019020	11.377401
518.150000	18.121633	3.580511	0.009355	23.259428	0.019013	11.394746
518.170000	18.121633	3.580052	0.009355	23.256449	0.019013	11.393287
518.190000	18.121633	3.576873	0.009357	23.235795	0.019018	11.383169
518.210000	18.121633	3.570369	0.009362	23.193549	0.019026	11.362472
518.230000	18.121633	3.577219	0.009357	23.238046	0.019017	11.384271
518.250000	18.121633	3.569808	0.009362	23.189902	0.019027	11.360685
518.270000	18.121633	3.574169	0.009359	23.218230	0.019021	11.374563
518.290000	18.121633	3.574680	0.009359	23.221551	0.019021	11.376190
518.310000	18.121633	3.575833	0.009358	23.229043	0.019019	11.379861
518.330000	18.121633	3.572202	0.009360	23.205454	0.019024	11.368304
518.350000	18.121633	3.571470	0.009361	23.200698	0.019025	11.365974
518.370000	18.121633	3.570259	0.009362	23.192829	0.019026	11.362119
518.390000	18.121633	3.574561	0.009359	23.220780	0.019021	11.375813
518.410000	18.121633	3.572691	0.009360	23.208627	0.019023	11.369859
518.430000	18.121633	3.575094	0.009358	23.224242	0.019020	11.377509
518.450000	18.121633	3.573945	0.009359	23.216773	0.019022	11.373849
518.470000	18.121633	3.572809	0.009360	23.209395	0.019023	11.370235
518.490000	18.121633	3.569583	0.009362	23.188439	0.019027	11.359969
518.510000	18.121633	3.583665	0.009353	23.279919	0.019009	11.404784
518.530000	18.121633	3.578502	0.009356	23.246381	0.019015	11.388354
518.550000	18.121633	3.573697	0.009359	23.215168	0.019022	11.373063
518.570000	18.121633	3.578298	0.009356	23.245053	0.019016	11.387704
518.590000	18.121633	3.573706	0.009359	23.215222	0.019022	11.373090
518.610000	18.121633	3.574133	0.009359	23.217998	0.019021	11.374450
518.630000	18.121633	3.575170	0.009358	23.224733	0.019020	11.377749
518.650000	18.121633	3.570749	0.009361	23.196014	0.019026	11.363680
518.670000	18.121633	3.579044	0.009356	23.249900	0.019015	11.390078
518.690000	18.121633	3.571898	0.009361	23.203477	0.019024	11.367336
518.710000	18.121633	3.575543	0.009358	23.227158	0.019019	11.378937
518.730000	18.121633	3.575194	0.009358	23.224890	0.019020	11.377826
518.750000	18.121633	3.574092	0.009359	23.217730	0.019021	11.374318
518.770000	18.121633	3.569278	0.009362	23.186460	0.019028	11.358999
518.790000	18.121633	3.568945	0.009363	23.184295	0.019028	11.357938
518.810000	18.121633	3.581560	0.009354	23.266243	0.019011	11.398085
518.830000	18.121633	3.574680	0.009359	23.221549	0.019021	11.376189
518.850000	18.121633	3.578596	0.009356	23.246989	0.019015	11.388652
518.870000	18.121633	3.584369	0.009352	23.284491	0.019008	11.407025
518.890000	18.121633	3.585537	0.009352	23.292080	0.019006	11.410742
518.910000	18.121633	3.582735	0.009353	23.273875	0.019010	11.401824
518.930000	18.121633	3.578608	0.009356	23.247066	0.019015	11.388690
518.950000	18.121633	3.579625	0.009355	23.253676	0.019014	11.391928
518.970000	18.121633	3.572541	0.009360	23.207656	0.019023	11.369383
518.990000	18.121633	3.576892	0.009357	23.235918	0.019018	11.383229
519.010000	18.121633	3.575169	0.009358	23.224730	0.019020	11.377748
519.030000	18.121633	3.572902	0.009360	23.209998	0.019023	11.370530
519.050000	18.121633	3.581627	0.009354	23.266677	0.019011	11.398297
519.070000	18.121633	3.576720	0.009357	23.234802	0.019018	11.382682
519.090000	18.121633	3.568699	0.009363	23.182695	0.019029	11.357155
519.110000	18.121633	3.573032	0.009360	23.210846	0.019023	11.370946
519.130000	18.121633	3.580468	0.009355	23.259148	0.019013	11.394609
519.150000	18.121633	3.570888	0.009361	23.196916	0.019026	11.364122
519.170000	18.121633	3.573206	0.009360	23.211977	0.019023	11.371500
519.190000	18.121633	3.577710	0.009357	23.241231	0.019017	11.385831
519.210000	18.121633	3.575269	0.009358	23.225376	0.019020	11.378064
519.230000	18.121633	3.579192	0.009356	23.250862	0.019015	11.390550
519.250000	18.121633	3.573199	0.009360	23.211929	0.019023	11.371476
519.270000	18.121633	3.577986	0.009357	23.243025	0.019016	11.386710
519.290000	18.121633	3.581064	0.009355	23.263021	0.019012	11.396506
519.310000	18.121633	3.577902	0.009357	23.242482	0.019016	11.386444
519.330000	18.121633	3.575318	0.009358	23.225693	0.019020	11.378219
519.350000	18.121633	3.581056	0.009355	23.262970	0.019012	11.396481
519.370000	18.121633	3.571423	0.009361	23.200393	0.019025	11.365825
519.390000	18.121633	3.572084	0.009360	23.204685	0.019024	11.367928
519.410000	18.121633	3.567292	0.009364	23.173555	0.019030	11.352677
519.430000	18.121633	3.571538	0.009361	23.201138	0.019025	11.366190
519.450000	18.121633	3.580143	0.009355	23.257037	0.019013	11.393575
519.470000	18.121633	3.573524	0.009360	23.214040	0.019022	11.372510
519.490000	18.121633	3.580045	0.009355	23.256403	0.019013	11.393264
519.510000	18.121633	3.580859	0.009355	23.261687	0.019012	11.395853
519.530000	18.121633	3.580193	0.009355	23.257363	0.019013	11.393734
519.550000	18.121633	3.581961	0.009354	23.268848	0.019011	11.399361
519.570000	18.121633	3.577687	0.009357	23.241085	0.019017	11.385760
519.590000	18.121633	3.583707	0.009353	23.280193	0.019008	11.404919
519.610000	18.121633	3.572961	0.009360	23.210381	0.019023	11.370718
519.630000	18.121633	3.576067	0.009358	23.230563	0.019019	11.380605
519.650000	18.121633	3.576059	0.009358	23.230506	0.019019	11.380577
519.670000	18.121633	3.579557	0.009356	23.253233	0.019014	11.391711
519.690000	18.121633	3.585546	0.009352	23.292135	0.019006	11.410769
519.710000	18.121633	3.575201	0.009358	23.224936	0.019020	11.377849
519.730000	18.121633	3.579002	0.009356	23.249625	0.019015	11.389944
519.750000	18.121633	3.581416	0.009354	23.265306	0.019012	11.397626
519.770000	18.121633	3.581310	0.009354	23.264621	0.019012	11.397290
519.790000	18.121633	3.583118	0.009353	23.276363	0.019009	11.403042
519.810000	18.121633	3.580210	0.009355	23.257471	0.019013	11.393788
519.830000	18.121633	3.578102	0.009356	23.243782	0.019016	11.387081
519.850000	18.121633	3.577430	0.009357	23.239417	0.019017	11.384943
519.870000	18.121633	3.581205	0.009354	23.263938	0.019012	11.396955
519.890000	18.121633	3.580995	0.009355	23.262576	0.019012	11.396288
519.910000	18.121633	3.583899	0.009353	23.281438	0.019008	11.405529
519.930000	18.121633	3.584588	0.009352	23.285914	0.019007	11.407721
519.950000	18.121633	3.576372	0.009358	23.232542	0.019018	11.381575
519.970000	18.121633	3.577105	0.009357	23.237306	0.019017	11.383909
519.990000	18.121633	3.578315	0.009356	23.245164	0.019016	11.387758
520.010000	18.121633	3.580702	0.009355	23.260670	0.019012	11.395355
520.030000	18.121633	3.579527	0.009356	23.253039	0.019014	11.391616
520.050000	18.121633	3.573836	0.009359	23.216068	0.019022	11.373504
520.070000	18.121633	3.574680	0.009359	23.221549	0.019021	11.376189
520.090000	18.121633	3.574629	0.009359	23.221217	0.019021	11.376027
520.110000	18.121633	3.577830	0.009357	23.242014	0.019016	11.386215
520.130000	18.121633	3.576675	0.009357	23.234510	0.019018	11.382539
520.150000	18.121633	3.582473	0.009354	23.272172	0.019010	11.400990
520.170000	18.121633	3.587112	0.009351	23.302309	0.019004	11.415753
520.190000	18.121633	3.579592	0.009356	23.253461	0.019014	11.391823
520.210000	18.121633	3.574443	0.009359	23.220012	0.019021	11.375436
520.230000	18.121633	3.571025	0.009361	23.197805	0.019025	11.364557
520.250000	18.121633	3.574332	0.009359	23.219292	0.019021	11.375084
520.270000	18.121633	3.577972	0.009357	23.242939	0.019016	11.386668
520.290000	18.121633	3.574162	0.009359	23.218184	0.019021	11.374541
520.310000	18.121633	3.575071	0.009359	23.224091	0.019020	11.377434
520.330000	18.121633	3.567223	0.009364	23.173107	0.019031	11.352458
520.350000	18.121633	3.571984	0.009361	23.204034	0.019024	11.367609
520.370000	18.121633	3.572987	0.009360	23.210555	0.019023	11.370803
520.390000	18.121633	3.569048	0.009362	23.184966	0.019028	11.358267
520.410000	18.121633	3.574260	0.009359	23.218824	0.019021	11.374854
520.430000	18.121633	3.572161	0.009360	23.205188	0.019024	11.368174
520.450000	18.121633	3.571803	0.009361	23.202860	0.019024	11.367034
520.470000	18.121633	3.575537	0.009358	23.227118	0.019019	11.378918
520.490000	18.121633	3.565776	0.009365	23.163707	0.019033	11.347853
520.510000	18.121633	3.572755	0.009360	23.209044	0.019023	11.370063
520.530000	18.121633	3.578744	0.009356	23.247952	0.019015	11.389124
520.550000	18.121633	3.573675	0.009359	23.215022	0.019022	11.372992
[truncated: 1,000 more rows]
