# Supplementary material for: Stress relaxation in the presence of sudden strain bursts: Methodology and stress relaxation data of microcast aluminium microwires
Source: Data Brief. 2018 Nov 14;21:2134–41. doi: 10.1016/j.dib.2018.11.047 (PMC6265499; doi:10.1016/j.dib.2018.11.047)
Supplement: Supplementary file 2 — Supplementary material [file mmc2.zip › Data in brief/Annealed/AN_20_3/Stress relaxation txt files/AN_20_3_Relaxcycle0009.txt]

Time[s]	Motordispl[�m]	Force[mN]	EngStrain	EngStress[MPa]	Shearstrain	Shearstress [MPa]
569.507000	26.788756	3.756422	0.014847	24.402166	0.030100	11.954571
569.527000	26.788756	3.755682	0.014848	24.397359	0.030101	11.952216
569.547000	26.788756	3.761672	0.014844	24.436276	0.030093	11.971281
569.567000	26.788756	3.758484	0.014846	24.415562	0.030098	11.961134
569.587000	26.788756	3.759009	0.014846	24.418975	0.030097	11.962806
569.607000	26.788756	3.753092	0.014849	24.380536	0.030105	11.943975
569.627000	26.788756	3.759232	0.014845	24.420421	0.030097	11.963514
569.647000	26.788837	3.751143	0.014851	24.367874	0.030107	11.937772
569.667000	26.788837	3.749304	0.014852	24.355930	0.030110	11.931920
569.687000	26.788837	3.751155	0.014851	24.367954	0.030107	11.937811
569.707000	26.788837	3.744777	0.014855	24.326522	0.030116	11.917513
569.727000	26.788837	3.745292	0.014855	24.329869	0.030115	11.919153
569.747000	26.788837	3.742380	0.014857	24.310953	0.030119	11.909886
569.767000	26.788837	3.744926	0.014855	24.327490	0.030116	11.917988
569.787000	26.788837	3.733474	0.014863	24.253097	0.030131	11.881542
569.807000	26.788837	3.739779	0.014858	24.294055	0.030123	11.901608
569.827000	26.788837	3.739578	0.014858	24.292747	0.030123	11.900967
569.847000	26.788837	3.736730	0.014860	24.274250	0.030127	11.891905
569.867000	26.788837	3.738396	0.014859	24.285072	0.030125	11.897207
569.887000	26.788918	3.733919	0.014862	24.255984	0.030131	11.882957
569.907000	26.788837	3.735168	0.014861	24.264102	0.030129	11.886934
569.927000	26.788837	3.735355	0.014861	24.265313	0.030129	11.887527
569.947000	26.788918	3.737015	0.014860	24.276095	0.030126	11.892809
569.967000	26.788918	3.742439	0.014857	24.311335	0.030119	11.910073
569.987000	26.788918	3.739608	0.014859	24.292944	0.030123	11.901063
570.007000	26.788918	3.737486	0.014860	24.279157	0.030126	11.894309
570.027000	26.788918	3.745430	0.014855	24.330766	0.030115	11.919592
570.047000	26.788918	3.733240	0.014863	24.251574	0.030131	11.880797
570.067000	26.788918	3.736492	0.014861	24.272699	0.030127	11.891145
570.087000	26.788918	3.732933	0.014863	24.249584	0.030132	11.879821
570.107000	26.788918	3.739551	0.014859	24.292573	0.030123	11.900882
570.127000	26.788918	3.731228	0.014864	24.238504	0.030134	11.874394
570.147000	26.788918	3.730370	0.014865	24.232935	0.030135	11.871665
570.167000	26.788918	3.734926	0.014862	24.262525	0.030129	11.886161
570.187000	26.788918	3.734915	0.014862	24.262457	0.030129	11.886128
570.207000	26.788918	3.736176	0.014861	24.270645	0.030128	11.890139
570.227000	26.788918	3.735478	0.014861	24.266115	0.030129	11.887920
570.247000	26.788918	3.731863	0.014864	24.242629	0.030133	11.876414
570.267000	26.788918	3.730215	0.014865	24.231924	0.030136	11.871170
570.287000	26.788918	3.722793	0.014870	24.183713	0.030145	11.847551
570.307000	26.788918	3.724699	0.014868	24.196089	0.030143	11.853614
570.327000	26.788918	3.727494	0.014867	24.214252	0.030139	11.862512
570.347000	26.788918	3.730511	0.014865	24.233846	0.030135	11.872111
570.367000	26.788918	3.724226	0.014869	24.193022	0.030144	11.852112
570.387000	26.788918	3.727798	0.014866	24.216223	0.030139	11.863478
570.407000	26.788918	3.731603	0.014864	24.240944	0.030134	11.875588
570.427000	26.788918	3.724349	0.014869	24.193819	0.030143	11.852502
570.447000	26.788918	3.727332	0.014867	24.213195	0.030139	11.861995
570.467000	26.788918	3.725306	0.014868	24.200034	0.030142	11.855547
570.487000	26.788918	3.725818	0.014868	24.203364	0.030141	11.857178
570.507000	26.788918	3.724743	0.014868	24.196381	0.030143	11.853757
570.527000	26.788918	3.724377	0.014869	24.193998	0.030143	11.852590
570.547000	26.788998	3.721712	0.014870	24.176687	0.030147	11.844109
570.567000	26.788918	3.722334	0.014870	24.180726	0.030146	11.846088
570.587000	26.788918	3.722216	0.014870	24.179960	0.030146	11.845713
570.607000	26.788918	3.728468	0.014866	24.220576	0.030138	11.865610
570.627000	26.788918	3.724388	0.014869	24.194073	0.030143	11.852627
570.647000	26.788998	3.725481	0.014868	24.201173	0.030142	11.856105
570.667000	26.788918	3.729165	0.014865	24.225103	0.030137	11.867828
570.687000	26.788918	3.734117	0.014862	24.257270	0.030130	11.883587
570.707000	26.788918	3.722965	0.014870	24.184830	0.030145	11.848099
570.727000	26.788998	3.727268	0.014867	24.212778	0.030140	11.861790
570.747000	26.788998	3.721713	0.014870	24.176695	0.030147	11.844113
570.767000	26.788998	3.723468	0.014869	24.188095	0.030145	11.849698
570.787000	26.788998	3.717843	0.014873	24.151552	0.030152	11.831796
570.807000	26.788998	3.714985	0.014875	24.132989	0.030156	11.822702
570.827000	26.788998	3.719697	0.014872	24.163600	0.030150	11.837698
570.847000	26.788998	3.717572	0.014873	24.149795	0.030153	11.830935
570.867000	26.788998	3.724071	0.014869	24.192013	0.030144	11.851618
570.887000	26.788998	3.724278	0.014869	24.193356	0.030144	11.852275
570.907000	26.788998	3.713578	0.014876	24.123849	0.030158	11.818224
570.927000	26.788998	3.723663	0.014869	24.189363	0.030144	11.850319
570.947000	26.788998	3.718648	0.014872	24.156785	0.030151	11.834359
570.967000	26.788998	3.719041	0.014872	24.159338	0.030151	11.835610
570.987000	26.788998	3.718718	0.014872	24.157236	0.030151	11.834580
571.007000	26.788998	3.718904	0.014872	24.158450	0.030151	11.835175
571.027000	26.788998	3.715234	0.014875	24.134606	0.030156	11.823494
571.047000	26.788998	3.720165	0.014871	24.166641	0.030149	11.839188
571.067000	26.788998	3.713004	0.014876	24.120119	0.030159	11.816397
571.087000	26.788998	3.710613	0.014878	24.104587	0.030162	11.808788
571.107000	26.788998	3.719189	0.014872	24.160301	0.030150	11.836082
571.127000	26.788998	3.720772	0.014871	24.170583	0.030148	11.841119
571.147000	26.788998	3.722161	0.014870	24.179606	0.030146	11.845539
571.167000	26.788998	3.714646	0.014875	24.130787	0.030156	11.821623
571.187000	26.788998	3.714513	0.014875	24.129925	0.030157	11.821201
571.207000	26.788998	3.709551	0.014878	24.097689	0.030163	11.805409
571.227000	26.788998	3.707330	0.014880	24.083262	0.030166	11.798341
571.247000	26.788998	3.713194	0.014876	24.121353	0.030158	11.817001
571.267000	26.788998	3.707885	0.014880	24.086864	0.030165	11.800105
571.287000	26.788998	3.712562	0.014877	24.117249	0.030159	11.814991
571.307000	26.788998	3.714015	0.014876	24.126686	0.030157	11.819614
571.327000	26.788998	3.715754	0.014874	24.137985	0.030155	11.825149
571.347000	26.788998	3.712348	0.014877	24.115858	0.030159	11.814309
571.367000	26.788998	3.703559	0.014882	24.058764	0.030171	11.786339
571.387000	26.788998	3.700463	0.014885	24.038651	0.030175	11.776486
571.407000	26.788998	3.706199	0.014881	24.075916	0.030168	11.794742
571.427000	26.788998	3.705949	0.014881	24.074288	0.030168	11.793944
571.447000	26.788998	3.704455	0.014882	24.064585	0.030170	11.789191
571.467000	26.789079	3.705676	0.014881	24.072517	0.030168	11.793077
571.487000	26.788998	3.705964	0.014881	24.074385	0.030168	11.793992
571.507000	26.788998	3.707434	0.014880	24.083934	0.030166	11.798670
571.527000	26.789079	3.703801	0.014882	24.060338	0.030171	11.787110
571.547000	26.788998	3.705789	0.014881	24.073251	0.030168	11.793436
571.567000	26.788998	3.702375	0.014883	24.051073	0.030173	11.782571
571.587000	26.788998	3.706102	0.014881	24.075285	0.030168	11.794433
571.607000	26.788998	3.704940	0.014882	24.067733	0.030169	11.790733
571.627000	26.788998	3.704980	0.014882	24.067993	0.030169	11.790860
571.647000	26.788998	3.706572	0.014880	24.078338	0.030167	11.795929
571.667000	26.788998	3.704526	0.014882	24.065048	0.030170	11.789418
571.687000	26.788998	3.703076	0.014883	24.055625	0.030172	11.784802
571.707000	26.788998	3.698333	0.014886	24.024818	0.030178	11.769709
571.727000	26.788998	3.703960	0.014882	24.061369	0.030171	11.787615
571.747000	26.788998	3.701260	0.014884	24.043826	0.030174	11.779021
571.767000	26.788998	3.697046	0.014887	24.016458	0.030180	11.765613
571.787000	26.789079	3.702092	0.014883	24.049236	0.030173	11.781671
571.807000	26.788998	3.708513	0.014879	24.090943	0.030165	11.802103
571.827000	26.788998	3.697101	0.014887	24.016809	0.030180	11.765786
571.847000	26.788998	3.695557	0.014888	24.006781	0.030182	11.760873
571.867000	26.789079	3.700461	0.014885	24.038642	0.030175	11.776482
571.887000	26.789079	3.696731	0.014887	24.014407	0.030180	11.764609
571.907000	26.788998	3.701278	0.014884	24.043943	0.030174	11.779079
571.927000	26.788998	3.694585	0.014888	24.000466	0.030183	11.757779
571.947000	26.789079	3.698975	0.014886	24.028985	0.030177	11.771751
571.967000	26.789079	3.699862	0.014885	24.034749	0.030176	11.774574
571.987000	26.789079	3.693998	0.014889	23.996653	0.030184	11.755911
572.007000	26.789079	3.698227	0.014886	24.024127	0.030178	11.769371
572.027000	26.789079	3.693872	0.014889	23.995836	0.030184	11.755511
572.047000	26.789079	3.701200	0.014884	24.043438	0.030174	11.778831
572.067000	26.789079	3.700175	0.014885	24.036780	0.030176	11.775569
572.087000	26.789079	3.694946	0.014888	24.002814	0.030183	11.758929
572.107000	26.789079	3.692986	0.014890	23.990084	0.030185	11.752693
572.127000	26.789079	3.700011	0.014885	24.035715	0.030176	11.775047
572.147000	26.789079	3.696932	0.014887	24.015715	0.030180	11.765250
572.167000	26.789079	3.696645	0.014887	24.013853	0.030181	11.764337
572.187000	26.789079	3.647097	0.014920	23.691981	0.030247	11.606653
572.207000	26.789079	3.625116	0.014935	23.549187	0.030276	11.536698
572.227000	26.789079	3.625612	0.014934	23.552412	0.030275	11.538278
572.247000	26.789079	3.622599	0.014936	23.532835	0.030279	11.528688
572.267000	26.789079	3.622079	0.014937	23.529459	0.030280	11.527034
572.287000	26.789079	3.622032	0.014937	23.529156	0.030280	11.526885
572.307000	26.789079	3.621197	0.014937	23.523729	0.030281	11.524227
572.327000	26.789079	3.627843	0.014933	23.566904	0.030272	11.545378
572.347000	26.789079	3.625699	0.014934	23.552977	0.030275	11.538555
572.367000	26.789079	3.621478	0.014937	23.525557	0.030281	11.525122
572.387000	26.789079	3.626996	0.014933	23.561403	0.030273	11.542683
572.407000	26.789079	3.620144	0.014938	23.516889	0.030283	11.520876
572.427000	26.789079	3.619933	0.014938	23.515518	0.030283	11.520204
572.447000	26.789079	3.621864	0.014937	23.528062	0.030280	11.526349
572.467000	26.789079	3.616006	0.014941	23.490009	0.030288	11.507707
572.487000	26.789079	3.598485	0.014952	23.376194	0.030312	11.451949
572.507000	26.789079	3.597651	0.014953	23.370775	0.030313	11.449295
572.527000	26.789079	3.598838	0.014952	23.378487	0.030311	11.453073
572.547000	26.789079	3.601268	0.014950	23.394268	0.030308	11.460804
572.567000	26.789079	3.600015	0.014951	23.386128	0.030309	11.456816
572.587000	26.789079	3.601477	0.014950	23.395630	0.030308	11.461471
572.607000	26.789079	3.596381	0.014954	23.362524	0.030314	11.445252
572.627000	26.789079	3.597693	0.014953	23.371044	0.030313	11.449426
572.647000	26.789079	3.593755	0.014955	23.345463	0.030318	11.436895
572.667000	26.789079	3.597432	0.014953	23.369353	0.030313	11.448598
572.687000	26.789079	3.604268	0.014948	23.413759	0.030304	11.470352
572.707000	26.789079	3.598456	0.014952	23.376005	0.030312	11.451857
572.727000	26.789079	3.595745	0.014954	23.358394	0.030315	11.443229
572.747000	26.789079	3.599056	0.014952	23.379901	0.030311	11.453766
572.767000	26.789079	3.593125	0.014956	23.341370	0.030319	11.434889
572.787000	26.789079	3.598890	0.014952	23.378824	0.030311	11.453238
572.807000	26.789079	3.592406	0.014956	23.336703	0.030320	11.432603
572.827000	26.789079	3.593510	0.014955	23.343875	0.030318	11.436117
572.847000	26.789079	3.598650	0.014952	23.377265	0.030311	11.452474
572.867000	26.789079	3.595988	0.014954	23.359967	0.030315	11.444000
572.887000	26.789079	3.592900	0.014956	23.339911	0.030319	11.434174
572.907000	26.789079	3.593965	0.014955	23.346829	0.030318	11.437563
572.927000	26.789079	3.594997	0.014954	23.353529	0.030316	11.440846
572.947000	26.789079	3.597432	0.014953	23.369353	0.030313	11.448598
572.967000	26.789079	3.599170	0.014952	23.380638	0.030311	11.454127
572.987000	26.789079	3.597465	0.014953	23.369564	0.030313	11.448702
573.007000	26.789079	3.591170	0.014957	23.328674	0.030321	11.428670
573.027000	26.789079	3.590888	0.014957	23.326841	0.030322	11.427771
573.047000	26.789079	3.591054	0.014957	23.327918	0.030321	11.428299
573.067000	26.789079	3.597951	0.014953	23.372723	0.030312	11.450249
573.087000	26.789079	3.593426	0.014956	23.343324	0.030318	11.435847
573.107000	26.789079	3.589998	0.014958	23.321060	0.030323	11.424939
573.127000	26.789079	3.584642	0.014961	23.286268	0.030330	11.407895
573.147000	26.789079	3.590929	0.014957	23.327109	0.030322	11.427903
573.167000	26.789079	3.585727	0.014961	23.293314	0.030329	11.411347
573.187000	26.789079	3.598040	0.014952	23.373300	0.030312	11.450532
573.207000	26.789079	3.593556	0.014955	23.344172	0.030318	11.436262
573.227000	26.789079	3.593546	0.014955	23.344107	0.030318	11.436230
573.247000	26.789079	3.597002	0.014953	23.366560	0.030313	11.447230
573.267000	26.789079	3.586186	0.014960	23.296293	0.030328	11.412806
573.287000	26.789079	3.595229	0.014954	23.355040	0.030316	11.441586
573.307000	26.789079	3.590396	0.014958	23.323645	0.030322	11.426206
573.327000	26.789079	3.595030	0.014954	23.353749	0.030316	11.440954
573.347000	26.789079	3.595401	0.014954	23.356160	0.030316	11.442135
573.367000	26.789079	3.587862	0.014959	23.307181	0.030326	11.418140
573.387000	26.789079	3.590444	0.014957	23.323956	0.030322	11.426358
573.407000	26.789079	3.588906	0.014958	23.313962	0.030324	11.421462
573.427000	26.789079	3.589435	0.014958	23.317404	0.030324	11.423148
573.447000	26.789079	3.589395	0.014958	23.317141	0.030324	11.423020
573.467000	26.789079	3.590050	0.014958	23.321394	0.030323	11.425103
573.487000	26.789079	3.596978	0.014953	23.366400	0.030314	11.447151
573.507000	26.789079	3.589310	0.014958	23.316590	0.030324	11.422749
573.527000	26.789079	3.587543	0.014959	23.305113	0.030326	11.417127
573.547000	26.789079	3.586774	0.014960	23.300115	0.030327	11.414679
573.567000	26.789079	3.587088	0.014960	23.302157	0.030327	11.415679
573.587000	26.789079	3.583902	0.014962	23.281458	0.030331	11.405539
573.607000	26.789079	3.587694	0.014959	23.306090	0.030326	11.417606
573.627000	26.789079	3.584972	0.014961	23.288410	0.030330	11.408944
573.647000	26.789079	3.582204	0.014963	23.270424	0.030333	11.400133
573.667000	26.789079	3.581415	0.014963	23.265303	0.030334	11.397624
573.687000	26.789079	3.583663	0.014962	23.279904	0.030331	11.404777
573.707000	26.789079	3.582377	0.014963	23.271550	0.030333	11.400685
573.727000	26.789079	3.584563	0.014961	23.285754	0.030330	11.407643
573.747000	26.789079	3.577416	0.014966	23.239323	0.030340	11.384897
573.767000	26.789079	3.586379	0.014960	23.297547	0.030328	11.413421
573.787000	26.789079	3.589527	0.014958	23.318001	0.030323	11.423441
573.807000	26.789079	3.587300	0.014960	23.303534	0.030326	11.416353
573.827000	26.789079	3.587551	0.014959	23.305162	0.030326	11.417151
573.847000	26.789079	3.591900	0.014957	23.333413	0.030320	11.430991
573.867000	26.789079	3.586720	0.014960	23.299764	0.030327	11.414506
573.887000	26.789079	3.587751	0.014959	23.306459	0.030326	11.417786
573.907000	26.789079	3.583113	0.014962	23.276331	0.030332	11.403027
573.927000	26.789079	3.584930	0.014961	23.288133	0.030330	11.408809
573.947000	26.789079	3.585449	0.014961	23.291506	0.030329	11.410461
573.967000	26.789079	3.585510	0.014961	23.291903	0.030329	11.410656
573.987000	26.789079	3.585873	0.014961	23.294263	0.030328	11.411811
574.007000	26.789079	3.582246	0.014963	23.270699	0.030333	11.400268
574.027000	26.789079	3.583078	0.014962	23.276103	0.030332	11.402915
574.047000	26.789079	3.584504	0.014961	23.285368	0.030330	11.407454
574.067000	26.789079	3.587266	0.014960	23.303311	0.030326	11.416244
574.087000	26.789079	3.584654	0.014961	23.286345	0.030330	11.407933
574.107000	26.789079	3.582523	0.014963	23.272498	0.030333	11.401149
574.127000	26.789079	3.587584	0.014959	23.305376	0.030326	11.417256
574.147000	26.789079	3.587470	0.014959	23.304639	0.030326	11.416895
574.167000	26.789079	3.590399	0.014958	23.323665	0.030322	11.426215
574.187000	26.789079	3.587583	0.014959	23.305370	0.030326	11.417253
574.207000	26.789079	3.587864	0.014959	23.307193	0.030326	11.418146
574.227000	26.789079	3.586162	0.014960	23.296136	0.030328	11.412729
574.247000	26.789079	3.589293	0.014958	23.316481	0.030324	11.422696
574.267000	26.789079	3.589340	0.014958	23.316781	0.030324	11.422843
574.287000	26.789079	3.589249	0.014958	23.316196	0.030324	11.422556
574.307000	26.789079	3.588760	0.014959	23.313014	0.030324	11.420998
574.327000	26.789079	3.590460	0.014957	23.324059	0.030322	11.426409
574.347000	26.789079	3.588239	0.014959	23.309629	0.030325	11.419339
574.367000	26.789079	3.590000	0.014958	23.321074	0.030323	11.424946
574.387000	26.789079	3.586143	0.014960	23.296016	0.030328	11.412671
574.407000	26.789079	3.578519	0.014965	23.246492	0.030338	11.388409
574.427000	26.789079	3.578278	0.014966	23.244924	0.030338	11.387641
574.447000	26.789079	3.578380	0.014965	23.245587	0.030338	11.387965
574.467000	26.789079	3.579513	0.014965	23.252944	0.030337	11.391570
574.487000	26.789079	3.585116	0.014961	23.289344	0.030329	11.409402
574.507000	26.789079	3.579398	0.014965	23.252199	0.030337	11.391205
574.527000	26.789079	3.575896	0.014967	23.229452	0.030342	11.380061
574.547000	26.789079	3.581700	0.014963	23.267154	0.030334	11.398531
574.567000	26.789079	3.582023	0.014963	23.269253	0.030333	11.399560
574.587000	26.789079	3.581842	0.014963	23.268077	0.030334	11.398983
574.607000	26.789079	3.579988	0.014964	23.256035	0.030336	11.393084
574.627000	26.789079	3.582188	0.014963	23.270324	0.030333	11.400084
574.647000	26.789079	3.588669	0.014959	23.312422	0.030325	11.420708
574.667000	26.789079	3.584890	0.014961	23.287879	0.030330	11.408684
574.687000	26.789079	3.586412	0.014960	23.297764	0.030328	11.413527
574.707000	26.789079	3.587952	0.014959	23.307770	0.030326	11.418429
574.727000	26.789079	3.583031	0.014962	23.275803	0.030332	11.402768
574.747000	26.789079	3.582824	0.014963	23.274455	0.030332	11.402108
574.767000	26.789160	3.581289	0.014964	23.264483	0.030335	11.397223
574.787000	26.789079	3.572520	0.014969	23.207519	0.030346	11.369316
574.807000	26.789079	3.575607	0.014967	23.227572	0.030342	11.379140
574.827000	26.789079	3.576598	0.014967	23.234010	0.030341	11.382294
574.847000	26.789079	3.575680	0.014967	23.228047	0.030342	11.379372
574.867000	26.789079	3.579916	0.014964	23.255566	0.030336	11.392854
574.887000	26.789079	3.577086	0.014966	23.237181	0.030340	11.383847
574.907000	26.789079	3.575488	0.014967	23.226801	0.030342	11.378762
574.927000	26.789079	3.580333	0.014964	23.258274	0.030336	11.394181
574.947000	26.789079	3.581013	0.014964	23.262690	0.030335	11.396344
574.967000	26.789079	3.573069	0.014969	23.211083	0.030345	11.371062
574.987000	26.789079	3.573351	0.014969	23.212917	0.030345	11.371960
575.007000	26.789079	3.572217	0.014970	23.205554	0.030347	11.368353
575.027000	26.789079	3.569572	0.014971	23.188368	0.030350	11.359934
575.047000	26.789079	3.572759	0.014969	23.209070	0.030346	11.370076
575.067000	26.789079	3.575526	0.014967	23.227044	0.030342	11.378881
575.087000	26.789079	3.574803	0.014968	23.222348	0.030343	11.376581
575.107000	26.789079	3.573169	0.014969	23.211737	0.030345	11.371383
575.127000	26.789079	3.569534	0.014971	23.188119	0.030350	11.359812
575.147000	26.789079	3.570524	0.014971	23.194552	0.030349	11.362963
575.167000	26.789079	3.577003	0.014966	23.236644	0.030340	11.383584
575.187000	26.789079	3.574824	0.014968	23.222488	0.030343	11.376649
575.207000	26.789160	3.576001	0.014967	23.230132	0.030342	11.380394
575.227000	26.789160	3.573931	0.014968	23.216684	0.030344	11.373806
575.247000	26.789079	3.575541	0.014967	23.227147	0.030342	11.378932
575.267000	26.789079	3.570055	0.014971	23.191507	0.030349	11.361472
575.287000	26.789079	3.572482	0.014969	23.207270	0.030346	11.369194
575.307000	26.789079	3.570431	0.014971	23.193946	0.030349	11.362667
575.327000	26.789079	3.578054	0.014966	23.243467	0.030339	11.386927
575.347000	26.789079	3.577016	0.014966	23.236724	0.030340	11.383623
575.367000	26.789079	3.572230	0.014970	23.205637	0.030347	11.368394
575.387000	26.789079	3.576158	0.014967	23.231151	0.030341	11.380893
575.407000	26.789079	3.577968	0.014966	23.242908	0.030339	11.386653
575.427000	26.789079	3.573032	0.014969	23.210843	0.030345	11.370945
575.447000	26.789079	3.572998	0.014969	23.210624	0.030346	11.370837
575.467000	26.789079	3.573280	0.014969	23.212454	0.030345	11.371734
575.487000	26.789079	3.571853	0.014970	23.203183	0.030347	11.367192
575.507000	26.789079	3.573435	0.014969	23.213463	0.030345	11.372228
575.527000	26.789079	3.571440	0.014970	23.200504	0.030348	11.365879
575.547000	26.789079	3.575425	0.014967	23.226387	0.030342	11.378559
575.567000	26.789079	3.575819	0.014967	23.228949	0.030342	11.379815
575.587000	26.789079	3.570776	0.014971	23.196191	0.030348	11.363766
575.607000	26.789079	3.575845	0.014967	23.229120	0.030342	11.379898
575.627000	26.789079	3.569610	0.014971	23.188616	0.030350	11.360056
575.647000	26.789079	3.578843	0.014965	23.248597	0.030338	11.389440
575.667000	26.789079	3.569849	0.014971	23.190167	0.030350	11.360815
575.687000	26.789079	3.575198	0.014968	23.224916	0.030343	11.377839
575.707000	26.789160	3.571255	0.014970	23.199304	0.030348	11.365292
575.727000	26.789079	3.580345	0.014964	23.258348	0.030336	11.394217
575.747000	26.789079	3.573967	0.014968	23.216916	0.030344	11.373919
575.767000	26.789079	3.578605	0.014965	23.247046	0.030338	11.388680
575.787000	26.789079	3.579251	0.014965	23.251245	0.030337	11.390737
575.807000	26.789079	3.572447	0.014969	23.207048	0.030346	11.369085
575.827000	26.789079	3.578482	0.014965	23.246249	0.030338	11.388290
575.847000	26.789079	3.568624	0.014972	23.182213	0.030351	11.356918
575.867000	26.789079	3.567712	0.014973	23.176286	0.030353	11.354015
575.887000	26.789079	3.576710	0.014967	23.234739	0.030341	11.382651
575.907000	26.789079	3.573410	0.014969	23.213303	0.030345	11.372149
575.927000	26.789079	3.576186	0.014967	23.231331	0.030341	11.380982
575.947000	26.789079	3.570775	0.014971	23.196185	0.030348	11.363764
575.967000	26.789079	3.578274	0.014966	23.244895	0.030338	11.387627
575.987000	26.789079	3.576647	0.014967	23.234330	0.030341	11.382451
576.007000	26.789160	3.581261	0.014964	23.264301	0.030335	11.397133
576.027000	26.789079	3.574058	0.014968	23.217510	0.030344	11.374210
576.047000	26.789079	3.578733	0.014965	23.247880	0.030338	11.389089
576.067000	26.789079	3.567891	0.014972	23.177451	0.030352	11.354586
576.087000	26.789079	3.574109	0.014968	23.217838	0.030344	11.374371
576.107000	26.789160	3.568791	0.014972	23.183298	0.030351	11.357450
576.127000	26.789079	3.578420	0.014965	23.245847	0.030338	11.388093
576.147000	26.789079	3.570805	0.014970	23.196379	0.030348	11.363859
576.167000	26.789079	3.570903	0.014970	23.197014	0.030348	11.364169
576.187000	26.789160	3.582262	0.014963	23.270804	0.030333	11.400319
576.207000	26.789160	3.578358	0.014966	23.245441	0.030338	11.387894
576.227000	26.789079	3.572947	0.014969	23.210295	0.030346	11.370676
576.247000	26.789160	3.575581	0.014967	23.227404	0.030342	11.379058
576.267000	26.789160	3.570996	0.014970	23.197619	0.030348	11.364466
576.287000	26.789160	3.579220	0.014965	23.251045	0.030337	11.390639
576.307000	26.789160	3.579620	0.014965	23.253638	0.030337	11.391910
576.327000	26.789160	3.576704	0.014967	23.234702	0.030341	11.382633
576.347000	26.789160	3.582172	0.014963	23.270219	0.030333	11.400032
576.367000	26.789160	3.573177	0.014969	23.211786	0.030345	11.371406
576.387000	26.789160	3.572264	0.014970	23.205856	0.030347	11.368501
576.407000	26.789160	3.577848	0.014966	23.242131	0.030339	11.386272
576.427000	26.789160	3.575243	0.014968	23.225207	0.030343	11.377981
576.447000	26.789160	3.575954	0.014967	23.229826	0.030342	11.380244
576.467000	26.789160	3.572193	0.014970	23.205394	0.030347	11.368275
576.487000	26.789160	3.571481	0.014970	23.200770	0.030348	11.366009
576.507000	26.789160	3.570648	0.014971	23.195360	0.030349	11.363359
576.527000	26.789160	3.571576	0.014970	23.201386	0.030348	11.366312
576.547000	26.789160	3.570646	0.014971	23.195343	0.030349	11.363351
576.567000	26.789160	3.573986	0.014968	23.217044	0.030344	11.373982
576.587000	26.789160	3.576800	0.014967	23.235324	0.030341	11.382938
576.607000	26.789160	3.571763	0.014970	23.202603	0.030347	11.366908
576.627000	26.789160	3.574889	0.014968	23.222911	0.030343	11.376856
576.647000	26.789160	3.573332	0.014969	23.212797	0.030345	11.371902
576.667000	26.789160	3.569344	0.014972	23.186888	0.030350	11.359209
576.687000	26.789160	3.572647	0.014969	23.208341	0.030346	11.369719
576.707000	26.789160	3.575214	0.014968	23.225022	0.030343	11.377891
576.727000	26.789160	3.566843	0.014973	23.170639	0.030354	11.351249
576.747000	26.789160	3.571372	0.014970	23.200058	0.030348	11.365661
576.767000	26.789160	3.572450	0.014969	23.207062	0.030346	11.369092
576.787000	26.789160	3.572395	0.014969	23.206705	0.030346	11.368917
576.807000	26.789160	3.576788	0.014967	23.235247	0.030341	11.382900
576.827000	26.789160	3.575576	0.014967	23.227370	0.030342	11.379041
576.847000	26.789160	3.571223	0.014970	23.199093	0.030348	11.365188
576.867000	26.789160	3.571922	0.014970	23.203637	0.030347	11.367414
576.887000	26.789160	3.571455	0.014970	23.200598	0.030348	11.365925
576.907000	26.789160	3.566611	0.014973	23.169131	0.030354	11.350510
576.927000	26.789160	3.570257	0.014971	23.192821	0.030349	11.362115
576.947000	26.789160	3.569534	0.014971	23.188119	0.030350	11.359812
576.967000	26.789160	3.574964	0.014968	23.223397	0.030343	11.377094
576.987000	26.789160	3.571246	0.014970	23.199241	0.030348	11.365261
577.007000	26.789160	3.571466	0.014970	23.200670	0.030348	11.365960
577.027000	26.789160	3.570435	0.014971	23.193972	0.030349	11.362679
577.047000	26.789160	3.570641	0.014971	23.195311	0.030349	11.363335
577.067000	26.789160	3.571707	0.014970	23.202240	0.030347	11.366730
577.087000	26.789160	3.572352	0.014970	23.206425	0.030346	11.368780
577.107000	26.789160	3.573445	0.014969	23.213525	0.030345	11.372258
577.127000	26.789160	3.571336	0.014970	23.199827	0.030348	11.365548
577.147000	26.789160	3.572050	0.014970	23.204465	0.030347	11.367820
577.167000	26.789160	3.580231	0.014964	23.257609	0.030336	11.393855
577.187000	26.789160	3.573322	0.014969	23.212729	0.030345	11.371868
577.207000	26.789160	3.574881	0.014968	23.222854	0.030343	11.376828
577.227000	26.789160	3.571917	0.014970	23.203600	0.030347	11.367396
577.247000	26.789160	3.573504	0.014969	23.213908	0.030345	11.372446
577.267000	26.789160	3.572023	0.014970	23.204291	0.030347	11.367735
577.287000	26.789160	3.571068	0.014970	23.198085	0.030348	11.364694
577.307000	26.789160	3.575561	0.014967	23.227273	0.030342	11.378993
577.327000	26.789160	3.574624	0.014968	23.221186	0.030343	11.376011
577.347000	26.789160	3.577892	0.014966	23.242419	0.030339	11.386413
577.367000	26.789160	3.576030	0.014967	23.230317	0.030342	11.380485
577.387000	26.789160	3.575799	0.014967	23.228821	0.030342	11.379752
577.407000	26.789160	3.576343	0.014967	23.232354	0.030341	11.381482
577.427000	26.789160	3.570723	0.014971	23.195843	0.030349	11.363596
577.447000	26.789160	3.569834	0.014971	23.190070	0.030350	11.360768
577.467000	26.789160	3.575003	0.014968	23.223648	0.030343	11.377217
577.487000	26.789160	3.574354	0.014968	23.219432	0.030344	11.375152
577.507000	26.789160	3.578699	0.014965	23.247660	0.030338	11.388981
577.527000	26.789160	3.570382	0.014971	23.193629	0.030349	11.362511
577.547000	26.789160	3.575483	0.014967	23.226770	0.030342	11.378747
577.567000	26.789160	3.572417	0.014969	23.206848	0.030346	11.368987
577.587000	26.789160	3.569222	0.014972	23.186094	0.030351	11.358820
577.607000	26.789160	3.566109	0.014974	23.165875	0.030355	11.348915
577.627000	26.789160	3.572210	0.014970	23.205505	0.030347	11.368329
577.647000	26.789160	3.564569	0.014975	23.155867	0.030357	11.344012
577.667000	26.789160	3.566982	0.014973	23.171542	0.030354	11.351691
577.687000	26.789160	3.569784	0.014971	23.189747	0.030350	11.360610
577.707000	26.789160	3.568226	0.014972	23.179628	0.030352	11.355652
577.727000	26.789160	3.567072	0.014973	23.172130	0.030354	11.351979
577.747000	26.789160	3.567078	0.014973	23.172170	0.030354	11.351999
577.767000	26.789160	3.571293	0.014970	23.199550	0.030348	11.365412
577.787000	26.789160	3.566768	0.014973	23.170154	0.030354	11.351011
577.807000	26.789160	3.566700	0.014973	23.169711	0.030354	11.350794
577.827000	26.789160	3.567320	0.014973	23.173738	0.030353	11.352767
577.847000	26.789160	3.570468	0.014971	23.194189	0.030349	11.362785
577.867000	26.789160	3.571802	0.014970	23.202852	0.030347	11.367029
577.887000	26.789160	3.568260	0.014972	23.179848	0.030352	11.355760
577.907000	26.789160	3.568738	0.014972	23.182949	0.030351	11.357279
577.927000	26.789160	3.572170	0.014970	23.205242	0.030347	11.368201
577.947000	26.789160	3.572237	0.014970	23.205679	0.030347	11.368415
577.967000	26.789160	3.568591	0.014972	23.181998	0.030352	11.356813
577.987000	26.789160	3.576854	0.014967	23.235673	0.030340	11.383108
578.007000	26.789160	3.564647	0.014975	23.156375	0.030357	11.344261
578.027000	26.789160	3.567289	0.014973	23.173541	0.030353	11.352670
578.047000	26.789160	3.566512	0.014973	23.168488	0.030354	11.350195
578.067000	26.789160	3.567663	0.014973	23.175966	0.030353	11.353858
578.087000	26.789160	3.564063	0.014975	23.152582	0.030358	11.342402
578.107000	26.789160	3.564421	0.014975	23.154910	0.030357	11.343543
578.127000	26.789160	3.560349	0.014977	23.128455	0.030363	11.330583
578.147000	26.789160	3.565754	0.014974	23.163567	0.030355	11.347784
578.167000	26.789160	3.564221	0.014975	23.153607	0.030357	11.342905
578.187000	26.789160	3.562347	0.014976	23.141437	0.030360	11.336943
578.207000	26.789160	3.568968	0.014972	23.184443	0.030351	11.358011
578.227000	26.789160	3.566819	0.014973	23.170485	0.030354	11.351173
578.247000	26.789160	3.564423	0.014975	23.154921	0.030357	11.343548
578.267000	26.789160	3.565281	0.014974	23.160497	0.030356	11.346280
578.287000	26.789160	3.559232	0.014978	23.121198	0.030364	11.327027
578.307000	26.789160	3.563744	0.014975	23.150508	0.030358	11.341387
578.327000	26.789160	3.557886	0.014979	23.112452	0.030366	11.322743
578.347000	26.789160	3.560516	0.014977	23.129541	0.030362	11.331115
578.367000	26.789160	3.565246	0.014974	23.160268	0.030356	11.346168
578.387000	26.789160	3.563897	0.014975	23.151502	0.030358	11.341874
578.407000	26.789160	3.561564	0.014977	23.136347	0.030361	11.334449
578.427000	26.789160	3.567370	0.014973	23.174064	0.030353	11.352926
578.447000	26.789160	3.563295	0.014976	23.147592	0.030359	11.339958
578.467000	26.789160	3.560244	0.014978	23.127770	0.030363	11.330247
578.487000	26.789160	3.563394	0.014975	23.148238	0.030358	11.340274
578.507000	26.789160	3.565580	0.014974	23.162439	0.030356	11.347231
578.527000	26.789160	3.563440	0.014975	23.148535	0.030358	11.340420
578.547000	26.789160	3.565209	0.014974	23.160028	0.030356	11.346050
578.567000	26.789160	3.556402	0.014980	23.102815	0.030368	11.318022
578.587000	26.789160	3.562050	0.014976	23.139506	0.030360	11.335997
578.607000	26.789160	3.560367	0.014977	23.128573	0.030362	11.330640
578.627000	26.789160	3.558687	0.014979	23.117659	0.030365	11.325294
578.647000	26.789160	3.561628	0.014977	23.136761	0.030361	11.334652
578.667000	26.789160	3.561750	0.014977	23.137558	0.030361	11.335042
578.687000	26.789160	3.558875	0.014978	23.118881	0.030364	11.325893
578.707000	26.789160	3.560520	0.014977	23.129564	0.030362	11.331126
578.727000	26.789160	3.555424	0.014981	23.096463	0.030369	11.314910
578.747000	26.789160	3.564464	0.014975	23.155184	0.030357	11.343677
578.767000	26.789160	3.562475	0.014976	23.142262	0.030360	11.337347
578.787000	26.789160	3.559053	0.014978	23.120038	0.030364	11.326459
578.807000	26.789160	3.561752	0.014977	23.137567	0.030361	11.335047
578.827000	26.789160	3.562632	0.014976	23.143285	0.030359	11.337848
578.847000	26.789160	3.552814	0.014982	23.079505	0.030373	11.306602
578.867000	26.789160	3.559684	0.014978	23.124137	0.030363	11.328467
578.887000	26.789240	3.560244	0.014978	23.127776	0.030363	11.330250
578.907000	26.789160	3.563425	0.014975	23.148435	0.030358	11.340371
578.927000	26.789160	3.561213	0.014977	23.134068	0.030361	11.333332
578.947000	26.789160	3.563817	0.014975	23.150985	0.030358	11.341620
578.967000	26.789160	3.560663	0.014977	23.130495	0.030362	11.331582
578.987000	26.789160	3.563880	0.014975	23.151391	0.030358	11.341819
579.007000	26.789160	3.562146	0.014976	23.140126	0.030360	11.336300
579.027000	26.789160	3.560890	0.014977	23.131971	0.030362	11.332305
579.047000	26.789160	3.560174	0.014978	23.127319	0.030363	11.330026
579.067000	26.789160	3.557617	0.014979	23.110710	0.030366	11.321889
579.087000	26.789160	3.557677	0.014979	23.111095	0.030366	11.322078
579.107000	26.789160	3.558958	0.014978	23.119418	0.030364	11.326156
579.127000	26.789160	3.558483	0.014979	23.116331	0.030365	11.324643
579.147000	26.789240	3.561381	0.014977	23.135159	0.030361	11.333867
579.167000	26.789240	3.554531	0.014981	23.090659	0.030370	11.312066
579.187000	26.789240	3.561757	0.014977	23.137598	0.030361	11.335062
579.207000	26.789240	3.557192	0.014980	23.107948	0.030367	11.320536
579.227000	26.789240	3.553569	0.014982	23.084409	0.030372	11.309005
579.247000	26.789240	3.556246	0.014980	23.101804	0.030368	11.317526
579.267000	26.789240	3.553598	0.014982	23.084601	0.030372	11.309099
579.287000	26.789240	3.557655	0.014979	23.110955	0.030366	11.322010
579.307000	26.789240	3.556158	0.014980	23.101230	0.030368	11.317245
579.327000	26.789240	3.554964	0.014981	23.093472	0.030370	11.313445
579.347000	26.789240	3.551482	0.014983	23.070851	0.030374	11.302363
579.367000	26.789240	3.555915	0.014980	23.099650	0.030369	11.316471
579.387000	26.789240	3.558675	0.014979	23.117579	0.030365	11.325254
579.407000	26.789240	3.559021	0.014978	23.119830	0.030364	11.326357
579.427000	26.789240	3.555270	0.014981	23.095460	0.030369	11.314419
579.447000	26.789240	3.556465	0.014980	23.103221	0.030368	11.318220
579.467000	26.789240	3.557276	0.014980	23.108490	0.030367	11.320802
579.487000	26.789240	3.554533	0.014981	23.090676	0.030370	11.312075
579.507000	26.789240	3.553393	0.014982	23.083267	0.030372	11.308445
579.527000	26.789240	3.559658	0.014978	23.123968	0.030364	11.328385
579.547000	26.789240	3.556586	0.014980	23.104009	0.030368	11.318607
579.567000	26.789240	3.554923	0.014981	23.093210	0.030370	11.313316
579.587000	26.789240	3.553148	0.014982	23.081676	0.030372	11.307666
579.607000	26.789240	3.554709	0.014981	23.091816	0.030370	11.312633
579.627000	26.789240	3.549480	0.014985	23.057847	0.030377	11.295992
579.647000	26.789240	3.555322	0.014981	23.095797	0.030369	11.314584
579.667000	26.789240	3.560974	0.014977	23.132514	0.030362	11.332571
579.687000	26.789240	3.557720	0.014979	23.111378	0.030366	11.322217
579.707000	26.789240	3.553244	0.014982	23.082299	0.030372	11.307971
579.727000	26.789240	3.555164	0.014981	23.094775	0.030370	11.314083
579.747000	26.789240	3.552588	0.014983	23.078037	0.030373	11.305883
579.767000	26.789240	3.558263	0.014979	23.114905	0.030365	11.323945
579.787000	26.789240	3.561568	0.014977	23.136373	0.030361	11.334462
579.807000	26.789240	3.559223	0.014978	23.121141	0.030364	11.326999
579.827000	26.789240	3.556531	0.014980	23.103655	0.030368	11.318433
579.847000	26.789240	3.563901	0.014975	23.151528	0.030358	11.341886
579.867000	26.789240	3.560827	0.014977	23.131557	0.030362	11.332102
579.887000	26.789240	3.557468	0.014979	23.109741	0.030366	11.321415
579.907000	26.789240	3.553633	0.014982	23.084824	0.030372	11.309208
579.927000	26.789240	3.558106	0.014979	23.113886	0.030366	11.323445
579.947000	26.789240	3.559875	0.014978	23.125376	0.030363	11.329074
579.967000	26.789240	3.556417	0.014980	23.102909	0.030368	11.318068
579.987000	26.789240	3.557422	0.014979	23.109442	0.030367	11.321268
580.007000	26.789240	3.560929	0.014977	23.132226	0.030362	11.332430
580.027000	26.789240	3.558691	0.014979	23.117682	0.030365	11.325305
580.047000	26.789240	3.556836	0.014980	23.105631	0.030367	11.319401
580.067000	26.789240	3.559460	0.014978	23.122677	0.030364	11.327752
580.087000	26.789240	3.559440	0.014978	23.122552	0.030364	11.327691
580.107000	26.789240	3.547277	0.014986	23.043540	0.030380	11.288983
580.127000	26.789240	3.553543	0.014982	23.084241	0.030372	11.308922
580.147000	26.789240	3.555811	0.014981	23.098973	0.030369	11.316140
580.167000	26.789240	3.552130	0.014983	23.075064	0.030374	11.304426
580.187000	26.789240	3.556875	0.014980	23.105888	0.030367	11.319527
580.207000	26.789240	3.553315	0.014982	23.082761	0.030372	11.308197
580.227000	26.789240	3.559326	0.014978	23.121806	0.030364	11.327325
580.247000	26.789240	3.566277	0.014974	23.166963	0.030355	11.349448
580.267000	26.789240	3.558975	0.014978	23.119530	0.030364	11.326210
580.287000	26.789240	3.555109	0.014981	23.094415	0.030370	11.313906
580.307000	26.789240	3.555743	0.014981	23.098534	0.030369	11.315924
580.327000	26.789240	3.553661	0.014982	23.085009	0.030372	11.309299
580.347000	26.789240	3.554413	0.014981	23.089891	0.030371	11.311690
580.367000	26.789240	3.560710	0.014977	23.130800	0.030362	11.331732
580.387000	26.789240	3.552662	0.014983	23.078517	0.030373	11.306118
580.407000	26.789240	3.557906	0.014979	23.112583	0.030366	11.322807
580.427000	26.789240	3.553028	0.014982	23.080896	0.030372	11.307284
580.447000	26.789240	3.556610	0.014980	23.104169	0.030368	11.318685
580.467000	26.789240	3.557433	0.014979	23.109513	0.030366	11.321303
580.487000	26.789240	3.553257	0.014982	23.082384	0.030372	11.308013
580.507000	26.789240	3.552174	0.014983	23.075347	0.030374	11.304565
580.527000	26.789240	3.554408	0.014981	23.089859	0.030371	11.311675
580.547000	26.789240	3.558722	0.014979	23.117885	0.030365	11.325404
580.567000	26.789240	3.560772	0.014977	23.131200	0.030362	11.331928
580.587000	26.789240	3.557933	0.014979	23.112758	0.030366	11.322893
580.607000	26.789240	3.554141	0.014982	23.088128	0.030371	11.310827
580.627000	26.789240	3.555465	0.014981	23.096726	0.030369	11.315038
580.647000	26.789240	3.560543	0.014977	23.129718	0.030362	11.331201
580.667000	26.789240	3.559045	0.014978	23.119981	0.030364	11.326431
580.687000	26.789240	3.557660	0.014979	23.110984	0.030366	11.322024
580.707000	26.789240	3.560905	0.014977	23.132069	0.030362	11.332353
580.727000	26.789240	3.559059	0.014978	23.120072	0.030364	11.326476
580.747000	26.789240	3.557980	0.014979	23.113063	0.030366	11.323042
580.767000	26.789240	3.558305	0.014979	23.115180	0.030365	11.324079
580.787000	26.789240	3.557690	0.014979	23.111181	0.030366	11.322120
580.807000	26.789240	3.555479	0.014981	23.096820	0.030369	11.315085
580.827000	26.789240	3.564490	0.014975	23.155355	0.030357	11.343761
580.847000	26.789240	3.556341	0.014980	23.102421	0.030368	11.317829
580.867000	26.789240	3.557129	0.014980	23.107536	0.030367	11.320335
580.887000	26.789240	3.558370	0.014979	23.115600	0.030365	11.324285
580.907000	26.789240	3.555337	0.014981	23.095894	0.030369	11.314631
580.927000	26.789240	3.556276	0.014980	23.101995	0.030368	11.317620
580.947000	26.789240	3.556898	0.014980	23.106037	0.030367	11.319600
580.967000	26.789240	3.558161	0.014979	23.114243	0.030366	11.323620
580.987000	26.789240	3.558768	0.014979	23.118187	0.030365	11.325553
581.007000	26.789240	3.552424	0.014983	23.076972	0.030373	11.305361
581.027000	26.789240	3.551434	0.014983	23.070540	0.030375	11.302210
581.047000	26.789240	3.554618	0.014981	23.091227	0.030370	11.312345
581.067000	26.789240	3.557547	0.014979	23.110250	0.030366	11.321664
581.087000	26.789240	3.552741	0.014983	23.079034	0.030373	11.306371
581.107000	26.789240	3.555572	0.014981	23.097425	0.030369	11.315381
581.127000	26.789240	3.558124	0.014979	23.114000	0.030366	11.323501
581.147000	26.789240	3.561391	0.014977	23.135225	0.030361	11.333899
581.167000	26.789240	3.561273	0.014977	23.134459	0.030361	11.333524
581.187000	26.789240	3.559193	0.014978	23.120944	0.030364	11.326903
581.207000	26.789240	3.562976	0.014976	23.145519	0.030359	11.338942
581.227000	26.789240	3.559301	0.014978	23.121649	0.030364	11.327248
581.246000	26.789240	3.556336	0.014980	23.102384	0.030368	11.317810
581.266000	26.789240	3.554685	0.014981	23.091661	0.030370	11.312558
581.286000	26.789240	3.561309	0.014977	23.134691	0.030361	11.333637
581.306000	26.789240	3.551663	0.014983	23.072031	0.030374	11.302940
581.326000	26.789240	3.563269	0.014976	23.147427	0.030359	11.339877
581.346000	26.789240	3.556184	0.014980	23.101396	0.030368	11.317326
581.366000	26.789240	3.553559	0.014982	23.084344	0.030372	11.308973
581.386000	26.789240	3.561495	0.014977	23.135902	0.030361	11.334231
581.406000	26.789240	3.561857	0.014977	23.138249	0.030361	11.335381
581.426000	26.789240	3.563065	0.014976	23.146098	0.030359	11.339226
581.446000	26.789240	3.560087	0.014978	23.126750	0.030363	11.329748
581.466000	26.789240	3.555974	0.014980	23.100036	0.030368	11.316660
581.486000	26.789240	3.559956	0.014978	23.125902	0.030363	11.329332
581.506000	26.789240	3.561582	0.014977	23.136461	0.030361	11.334505
581.526000	26.789240	3.559308	0.014978	23.121695	0.030364	11.327271
581.546000	26.789240	3.557864	0.014979	23.112315	0.030366	11.322676
581.566000	26.789240	3.553065	0.014982	23.081139	0.030372	11.307403
581.586000	26.789240	3.556481	0.014980	23.103329	0.030368	11.318274
581.606000	26.789240	3.559687	0.014978	23.124157	0.030363	11.328477
581.626000	26.789240	3.566210	0.014974	23.166526	0.030355	11.349234
581.646000	26.789240	3.560225	0.014978	23.127647	0.030363	11.330187
581.666000	26.789240	3.557501	0.014979	23.109956	0.030366	11.321520
581.686000	26.789240	3.555347	0.014981	23.095960	0.030369	11.314663
581.706000	26.789240	3.563062	0.014976	23.146076	0.030359	11.339215
581.726000	26.789240	3.557886	0.014979	23.112458	0.030366	11.322746
581.746000	26.789240	3.557407	0.014979	23.109342	0.030367	11.321219
581.766000	26.789240	3.552071	0.014983	23.074681	0.030374	11.304239
581.786000	26.789240	3.553671	0.014982	23.085072	0.030372	11.309329
581.806000	26.789240	3.551946	0.014983	23.073870	0.030374	11.303842
581.826000	26.789240	3.550491	0.014984	23.064413	0.030376	11.299209
581.846000	26.789240	3.560698	0.014977	23.130723	0.030362	11.331694
581.866000	26.789240	3.560643	0.014977	23.130363	0.030362	11.331518
581.886000	26.789240	3.557357	0.014980	23.109022	0.030367	11.321062
581.906000	26.789240	3.555042	0.014981	23.093981	0.030370	11.313694
581.926000	26.789240	3.555393	0.014981	23.096263	0.030369	11.314812
581.946000	26.789240	3.556354	0.014980	23.102504	0.030368	11.317869
581.966000	26.789240	3.561991	0.014976	23.139123	0.030360	11.335809
581.986000	26.789240	3.557710	0.014979	23.111309	0.030366	11.322183
582.006000	26.789240	3.562371	0.014976	23.141588	0.030360	11.337017
582.026000	26.789240	3.563394	0.014976	23.148238	0.030359	11.340274
582.046000	26.789240	3.557718	0.014979	23.111361	0.030366	11.322208
582.066000	26.789240	3.561478	0.014977	23.135790	0.030361	11.334176
582.086000	26.789240	3.556902	0.014980	23.106065	0.030367	11.319614
582.106000	26.789240	3.562450	0.014976	23.142105	0.030360	11.337270
582.126000	26.789240	3.565827	0.014974	23.164038	0.030355	11.348015
582.146000	26.789240	3.567381	0.014973	23.174135	0.030353	11.352961
582.166000	26.789240	3.556759	0.014980	23.105134	0.030367	11.319158
582.186000	26.789240	3.561952	0.014976	23.138866	0.030360	11.335683
582.206000	26.789240	3.557383	0.014979	23.109190	0.030367	11.321145
582.226000	26.789240	3.556436	0.014980	23.103038	0.030368	11.318131
582.246000	26.789240	3.562472	0.014976	23.142245	0.030360	11.337339
582.266000	26.789240	3.560449	0.014977	23.129104	0.030362	11.330901
582.286000	26.789240	3.564193	0.014975	23.153427	0.030357	11.342817
582.306000	26.789240	3.559069	0.014978	23.120138	0.030364	11.326508
582.326000	26.789240	3.552994	0.014982	23.080676	0.030372	11.307176
582.346000	26.789240	3.561490	0.014977	23.135867	0.030361	11.334214
582.366000	26.789240	3.558666	0.014979	23.117525	0.030365	11.325228
582.386000	26.789240	3.559375	0.014978	23.122129	0.030364	11.327484
582.406000	26.789240	3.557856	0.014979	23.112258	0.030366	11.322648
582.426000	26.789240	3.559608	0.014978	23.123640	0.030364	11.328224
582.446000	26.789240	3.560571	0.014977	23.129898	0.030362	11.331290
582.466000	26.789240	3.558870	0.014979	23.118847	0.030365	11.325876
582.486000	26.789240	3.562088	0.014976	23.139752	0.030360	11.336117
582.506000	26.789240	3.556127	0.014980	23.101027	0.030368	11.317146
582.526000	26.789240	3.555914	0.014980	23.099645	0.030369	11.316469
582.546000	26.789240	3.553720	0.014982	23.085389	0.030371	11.309485
582.566000	26.789240	3.561851	0.014977	23.138212	0.030361	11.335363
582.586000	26.789240	3.552303	0.014983	23.076186	0.030373	11.304976
582.606000	26.789240	3.556217	0.014980	23.101613	0.030368	11.317433
582.626000	26.789240	3.556911	0.014980	23.106123	0.030367	11.319642
582.646000	26.789240	3.555840	0.014981	23.099165	0.030369	11.316233
582.666000	26.789240	3.559624	0.014978	23.123746	0.030364	11.328275
582.686000	26.789240	3.558228	0.014979	23.114674	0.030365	11.323831
582.706000	26.789240	3.557767	0.014979	23.111684	0.030366	11.322366
582.726000	26.789240	3.555211	0.014981	23.095078	0.030369	11.314231
582.746000	26.789240	3.563794	0.014975	23.150831	0.030358	11.341545
582.766000	26.789240	3.564378	0.014975	23.154627	0.030357	11.343404
582.786000	26.789240	3.559263	0.014978	23.121401	0.030364	11.327127
582.806000	26.789240	3.555790	0.014981	23.098839	0.030369	11.316074
582.826000	26.789240	3.563470	0.014975	23.148732	0.030358	11.340516
582.846000	26.789240	3.564580	0.014975	23.155941	0.030357	11.344048
582.866000	26.789240	3.565082	0.014974	23.159203	0.030356	11.345646
582.886000	26.789240	3.561927	0.014976	23.138706	0.030360	11.335605
582.906000	26.789240	3.555142	0.014981	23.094632	0.030370	11.314013
582.926000	26.789240	3.554965	0.014981	23.093481	0.030370	11.313449
582.946000	26.789240	3.551788	0.014983	23.072839	0.030374	11.303336
582.966000	26.789240	3.558659	0.014979	23.117473	0.030365	11.325203
582.986000	26.789240	3.562487	0.014976	23.142342	0.030360	11.337386
583.006000	26.789240	3.561288	0.014977	23.134553	0.030361	11.333570
583.026000	26.789240	3.561003	0.014977	23.132703	0.030362	11.332664
583.046000	26.789240	3.558902	0.014978	23.119053	0.030365	11.325977
583.066000	26.789240	3.562569	0.014976	23.142874	0.030360	11.337646
583.086000	26.789240	3.554495	0.014981	23.090428	0.030370	11.311953
583.106000	26.789240	3.554542	0.014981	23.090733	0.030370	11.312103
583.126000	26.789240	3.556088	0.014980	23.100773	0.030368	11.317021
583.146000	26.789240	3.554489	0.014981	23.090388	0.030370	11.311934
583.166000	26.789240	3.553609	0.014982	23.084672	0.030372	11.309134
583.186000	26.789240	3.554221	0.014982	23.088648	0.030371	11.311081
583.206000	26.789240	3.558546	0.014979	23.116742	0.030365	11.324844
583.226000	26.789240	3.553824	0.014982	23.086069	0.030371	11.309818
583.246000	26.789240	3.558997	0.014978	23.119673	0.030364	11.326280
583.266000	26.789240	3.559350	0.014978	23.121963	0.030364	11.327402
583.286000	26.789240	3.552769	0.014983	23.079214	0.030373	11.306460
583.306000	26.789240	3.556736	0.014980	23.104986	0.030367	11.319085
583.326000	26.789240	3.559163	0.014978	23.120749	0.030364	11.326808
583.346000	26.789240	3.554036	0.014982	23.087446	0.030371	11.310492
583.366000	26.789240	3.554344	0.014982	23.089445	0.030371	11.311472
583.386000	26.789240	3.554486	0.014981	23.090368	0.030370	11.311924
583.406000	26.789240	3.550728	0.014984	23.065955	0.030375	11.299964
583.426000	26.789240	3.552181	0.014983	23.075392	0.030374	11.304587
583.446000	26.789240	3.550257	0.014984	23.062896	0.030376	11.298466
583.466000	26.789240	3.555574	0.014981	23.097434	0.030369	11.315385
583.486000	26.789240	3.554612	0.014981	23.091184	0.030370	11.312324
583.506000	26.789240	3.558362	0.014979	23.115548	0.030365	11.324260
583.526000	26.789240	3.553579	0.014982	23.084478	0.030372	11.309038
583.546000	26.789240	3.552010	0.014983	23.074281	0.030374	11.304043
583.566000	26.789240	3.554046	0.014982	23.087509	0.030371	11.310523
583.586000	26.789240	3.551742	0.014983	23.072542	0.030374	11.303191
583.606000	26.789240	3.552585	0.014983	23.078020	0.030373	11.305875
583.626000	26.789240	3.548709	0.014985	23.052840	0.030378	11.293539
583.646000	26.789240	3.552266	0.014983	23.075949	0.030373	11.304860
583.666000	26.789240	3.550450	0.014984	23.064147	0.030376	11.299078
583.686000	26.789240	3.548699	0.014985	23.052774	0.030378	11.293507
583.706000	26.789240	3.548454	0.014985	23.051186	0.030378	11.292729
583.726000	26.789240	3.546882	0.014986	23.040972	0.030381	11.287725
583.746000	26.789240	3.550256	0.014984	23.062891	0.030376	11.298463
583.766000	26.789240	3.552393	0.014983	23.076775	0.030373	11.305265
583.786000	26.789240	3.555584	0.014981	23.097500	0.030369	11.315418
583.806000	26.789240	3.554442	0.014981	23.090079	0.030370	11.311782
583.826000	26.789240	3.553310	0.014982	23.082727	0.030372	11.308181
583.846000	26.789240	3.554375	0.014981	23.089648	0.030371	11.311571
583.866000	26.789240	3.550281	0.014984	23.063053	0.030376	11.298543
583.886000	26.789240	3.549693	0.014985	23.059235	0.030377	11.296672
583.906000	26.789240	3.545366	0.014987	23.031126	0.030383	11.282902
583.926000	26.789240	3.555187	0.014981	23.094923	0.030369	11.314156
583.946000	26.789240	3.550578	0.014984	23.064984	0.030376	11.299488
583.966000	26.789240	3.550852	0.014984	23.066761	0.030375	11.300359
583.986000	26.789240	3.550309	0.014984	23.063236	0.030376	11.298632
584.006000	26.789240	3.554983	0.014981	23.093598	0.030370	11.313506
584.026000	26.789240	3.549082	0.014985	23.055264	0.030378	11.294727
584.046000	26.789240	3.550977	0.014984	23.067572	0.030375	11.300756
584.066000	26.789240	3.555169	0.014981	23.094806	0.030370	11.314098
584.086000	26.789240	3.555264	0.014981	23.095420	0.030369	11.314399
584.106000	26.789240	3.554296	0.014982	23.089131	0.030371	11.311318
584.126000	26.789240	3.555755	0.014981	23.098611	0.030369	11.315962
584.146000	26.789240	3.552115	0.014983	23.074967	0.030374	11.304379
584.166000	26.789240	3.557626	0.014979	23.110767	0.030366	11.321917
584.186000	26.789240	3.556714	0.014980	23.104843	0.030367	11.319015
584.206000	26.789240	3.552914	0.014982	23.080157	0.030373	11.306921
584.226000	26.789240	3.554259	0.014982	23.088897	0.030371	11.311203
584.246000	26.789240	3.550691	0.014984	23.065713	0.030375	11.299845
584.266000	26.789240	3.544381	0.014988	23.024726	0.030384	11.279766
584.286000	26.789240	3.552264	0.014983	23.075935	0.030373	11.304853
584.306000	26.789240	3.553993	0.014982	23.087166	0.030371	11.310355
584.326000	26.789321	3.549748	0.014985	23.059592	0.030377	11.296847
584.346000	26.789240	3.555892	0.014980	23.099502	0.030369	11.316399
584.366000	26.789240	3.550685	0.014984	23.065678	0.030375	11.299828
584.386000	26.789240	3.559323	0.014978	23.121792	0.030364	11.327318
584.406000	26.789240	3.554157	0.014982	23.088234	0.030371	11.310878
584.426000	26.789240	3.554669	0.014981	23.091556	0.030370	11.312506
584.446000	26.789240	3.553113	0.014982	23.081448	0.030372	11.307554
584.466000	26.789240	3.561183	0.014977	23.133874	0.030361	11.333237
584.486000	26.789240	3.557914	0.014979	23.112635	0.030366	11.322832
584.506000	26.789240	3.556952	0.014980	23.106388	0.030367	11.319772
584.526000	26.789240	3.551251	0.014984	23.069351	0.030375	11.301628
584.546000	26.789240	3.557525	0.014979	23.110113	0.030366	11.321597
584.566000	26.789240	3.548503	0.014985	23.051500	0.030378	11.292883
584.586000	26.789240	3.547991	0.014986	23.048175	0.030379	11.291254
584.606000	26.789240	3.549041	0.014985	23.054999	0.030378	11.294597
584.626000	26.789240	3.552453	0.014983	23.077163	0.030373	11.305455
584.646000	26.789240	3.551520	0.014983	23.071102	0.030374	11.302486
584.666000	26.789240	3.546143	0.014987	23.036171	0.030382	11.285373
584.686000	26.789240	3.553837	0.014982	23.086152	0.030371	11.309858
584.706000	26.789240	3.546214	0.014987	23.036630	0.030381	11.285598
584.726000	26.789240	3.545995	0.014987	23.035211	0.030382	11.284903
584.746000	26.789240	3.553217	0.014982	23.082125	0.030372	11.307885
584.766000	26.789240	3.553467	0.014982	23.083747	0.030372	11.308680
584.786000	26.789240	3.549778	0.014985	23.059786	0.030377	11.296942
584.806000	26.789240	3.553137	0.014982	23.081608	0.030372	11.307632
584.826000	26.789240	3.552183	0.014983	23.075410	0.030374	11.304596
584.846000	26.789240	3.552425	0.014983	23.076978	0.030373	11.305364
584.866000	26.789240	3.557524	0.014979	23.110101	0.030366	11.321591
584.886000	26.789240	3.548586	0.014985	23.052040	0.030378	11.293147
584.906000	26.789240	3.553433	0.014982	23.083530	0.030372	11.308574
584.926000	26.789240	3.550387	0.014984	23.063742	0.030376	11.298880
584.946000	26.789240	3.553274	0.014982	23.082493	0.030372	11.308066
584.966000	26.789240	3.550034	0.014984	23.061448	0.030376	11.297756
584.986000	26.789240	3.549539	0.014985	23.058235	0.030377	11.296182
585.006000	26.789240	3.546978	0.014986	23.041597	0.030380	11.288031
585.026000	26.789240	3.546537	0.014987	23.038730	0.030381	11.286626
585.046000	26.789240	3.549878	0.014984	23.060434	0.030377	11.297259
585.066000	26.789240	3.545323	0.014987	23.030841	0.030383	11.282762
585.086000	26.789240	3.547706	0.014986	23.046324	0.030379	11.290347
585.106000	26.789240	3.548381	0.014985	23.050709	0.030379	11.292495
585.126000	26.789240	3.549806	0.014985	23.059963	0.030377	11.297029
585.146000	26.789240	3.546613	0.014987	23.039224	0.030381	11.286869
585.166000	26.789240	3.552514	0.014983	23.077557	0.030373	11.305648
585.186000	26.789240	3.555227	0.014981	23.095183	0.030369	11.314283
585.206000	26.789321	3.551365	0.014984	23.070091	0.030375	11.301990
585.226000	26.789240	3.555127	0.014981	23.094529	0.030370	11.313962
585.246000	26.789240	3.551553	0.014983	23.071317	0.030374	11.302591
585.266000	26.789240	3.554731	0.014981	23.091959	0.030370	11.312703
585.286000	26.789240	3.546586	0.014987	23.039050	0.030381	11.286783
585.306000	26.789240	3.551925	0.014983	23.073733	0.030374	11.303774
585.326000	26.789240	3.548204	0.014986	23.049561	0.030379	11.291932
585.346000	26.789240	3.553545	0.014982	23.084255	0.030372	11.308929
585.366000	26.789240	3.541931	0.014990	23.008811	0.030387	11.271969
585.386000	26.789240	3.542726	0.014989	23.013975	0.030386	11.274499
585.406000	26.789240	3.547468	0.014986	23.044779	0.030380	11.289590
585.426000	26.789240	3.545326	0.014987	23.030864	0.030383	11.282773
585.446000	26.789240	3.551901	0.014983	23.073573	0.030374	11.303696
585.466000	26.789240	3.554241	0.014982	23.088780	0.030371	11.311146
585.486000	26.789240	3.550033	0.014984	23.061440	0.030376	11.297752
585.506000	26.789321	3.555367	0.014981	23.096094	0.030369	11.314729
585.526000	26.789240	3.549943	0.014984	23.060857	0.030376	11.297467
585.546000	26.789240	3.553276	0.014982	23.082510	0.030372	11.308074
585.566000	26.789240	3.556071	0.014980	23.100664	0.030368	11.316968
585.586000	26.789240	3.553414	0.014982	23.083401	0.030372	11.308511
585.606000	26.789240	3.549355	0.014985	23.057038	0.030377	11.295596
585.626000	26.789240	3.550624	0.014984	23.065281	0.030376	11.299634
585.646000	26.789240	3.553560	0.014982	23.084350	0.030372	11.308975
585.666000	26.789240	3.553545	0.014982	23.084258	0.030372	11.308931
585.686000	26.789240	3.550330	0.014984	23.063370	0.030376	11.298698
585.706000	26.789240	3.548461	0.014985	23.051229	0.030378	11.292750
585.726000	26.789240	3.553590	0.014982	23.084549	0.030372	11.309073
585.746000	26.789240	3.549034	0.014985	23.054950	0.030378	11.294573
585.766000	26.789240	3.552295	0.014983	23.076138	0.030373	11.304953
585.786000	26.789240	3.557870	0.014979	23.112352	0.030366	11.322694
585.806000	26.789240	3.549994	0.014984	23.061185	0.030376	11.297627
585.826000	26.789240	3.546361	0.014987	23.037587	0.030381	11.286067
585.846000	26.789240	3.545369	0.014987	23.031144	0.030383	11.282910
585.866000	26.789240	3.553237	0.014982	23.082253	0.030372	11.307948
585.886000	26.789240	3.548818	0.014985	23.053545	0.030378	11.293884
585.906000	26.789240	3.560057	0.014978	23.126556	0.030363	11.329652
585.926000	26.789240	3.555115	0.014981	23.094452	0.030370	11.313925
585.946000	26.789240	3.557652	0.014979	23.110932	0.030366	11.321998
585.966000	26.789240	3.551094	0.014984	23.068332	0.030375	11.301128
585.986000	26.789240	3.551885	0.014983	23.073470	0.030374	11.303646
586.006000	26.789240	3.551139	0.014984	23.068626	0.030375	11.301273
586.026000	26.789240	3.551342	0.014983	23.069943	0.030375	11.301918
586.046000	26.789321	3.550269	0.014984	23.062976	0.030376	11.298505
586.066000	26.789240	3.549386	0.014985	23.057238	0.030377	11.295694
586.086000	26.789240	3.553482	0.014982	23.083844	0.030372	11.308728
586.106000	26.789240	3.557040	0.014980	23.106957	0.030367	11.320051
586.126000	26.789240	3.551171	0.014984	23.068832	0.030375	11.301373
586.146000	26.789240	3.556028	0.014980	23.100384	0.030368	11.316831
586.166000	26.789240	3.552224	0.014983	23.075672	0.030373	11.304725
586.186000	26.789321	3.552167	0.014983	23.075307	0.030374	11.304545
586.206000	26.789240	3.557967	0.014979	23.112983	0.030366	11.323003
586.226000	26.789240	3.562522	0.014976	23.142571	0.030360	11.337498
586.246000	26.789240	3.555955	0.014980	23.099910	0.030368	11.316599
586.266000	26.789240	3.554283	0.014982	23.089051	0.030371	11.311279
586.286000	26.789240	3.552099	0.014983	23.074861	0.030374	11.304327
586.306000	26.789240	3.556551	0.014980	23.103783	0.030368	11.318496
586.326000	26.789240	3.552091	0.014983	23.074813	0.030374	11.304303
586.346000	26.789240	3.551283	0.014984	23.069560	0.030375	11.301730
586.366000	26.789240	3.552074	0.014983	23.074701	0.030374	11.304249
586.386000	26.789240	3.548629	0.014985	23.052323	0.030378	11.293286
586.406000	26.789240	3.548546	0.014985	23.051783	0.030378	11.293021
586.426000	26.789240	3.548463	0.014985	23.051240	0.030378	11.292755
586.446000	26.789240	3.552145	0.014983	23.075158	0.030374	11.304473
586.466000	26.789240	3.552401	0.014983	23.076826	0.030373	11.305290
586.486000	26.789240	3.556194	0.014980	23.101461	0.030368	11.317358
586.506000	26.789321	3.552390	0.014983	23.076749	0.030373	11.305252
586.526000	26.789240	3.551793	0.014983	23.072873	0.030374	11.303353
586.546000	26.789240	3.546026	0.014987	23.035414	0.030382	11.285002
586.566000	26.789240	3.550294	0.014984	23.063133	0.030376	11.298582
586.586000	26.789321	3.547069	0.014986	23.042186	0.030380	11.288320
586.606000	26.789240	3.551493	0.014983	23.070922	0.030374	11.302398
586.626000	26.789240	3.547149	0.014986	23.042709	0.030380	11.288576
586.646000	26.789240	3.548299	0.014986	23.050178	0.030379	11.292235
586.666000	26.789240	3.546151	0.014987	23.036225	0.030382	11.285399
586.686000	26.789240	3.549501	0.014985	23.057986	0.030377	11.296060
586.706000	26.789240	3.552199	0.014983	23.075509	0.030373	11.304645
586.726000	26.789240	3.553045	0.014982	23.081005	0.030372	11.307337
586.746000	26.789240	3.543777	0.014989	23.020804	0.030385	11.277845
586.766000	26.789240	3.549983	0.014984	23.061114	0.030376	11.297592
586.786000	26.789240	3.552397	0.014983	23.076798	0.030373	11.305276
586.806000	26.789240	3.552340	0.014983	23.076426	0.030373	11.305094
586.826000	26.789240	3.549976	0.014984	23.061068	0.030376	11.297570
586.846000	26.789240	3.548516	0.014985	23.051586	0.030378	11.292925
586.866000	26.789240	3.541569	0.014990	23.006457	0.030388	11.270816
586.886000	26.789240	3.544351	0.014988	23.024531	0.030384	11.279671
586.906000	26.789321	3.552042	0.014983	23.074490	0.030374	11.304145
586.926000	26.789240	3.553188	0.014982	23.081933	0.030372	11.307792
586.946000	26.789240	3.542046	0.014990	23.009559	0.030387	11.272336
586.966000	26.789240	3.548093	0.014986	23.048841	0.030379	11.291580
586.986000	26.789240	3.546296	0.014987	23.037162	0.030381	11.285858
587.006000	26.789240	3.546576	0.014987	23.038981	0.030381	11.286750
587.026000	26.789240	3.551079	0.014984	23.068235	0.030375	11.301081
587.046000	26.789240	3.546881	0.014986	23.040963	0.030381	11.287721
587.066000	26.789240	3.544064	0.014988	23.022663	0.030384	11.278756
587.086000	26.789240	3.545138	0.014988	23.029644	0.030383	11.282175
587.106000	26.789240	3.540323	0.014991	22.998366	0.030389	11.266852
587.126000	26.789240	3.539782	0.014991	22.994847	0.030390	11.265128
587.146000	26.789240	3.543737	0.014989	23.020544	0.030385	11.277717
587.166000	26.789240	3.542944	0.014989	23.015391	0.030386	11.275193
587.186000	26.789240	3.548123	0.014986	23.049032	0.030379	11.291674
587.206000	26.789240	3.535650	0.014994	22.968009	0.030396	11.251981
587.226000	26.789240	3.542722	0.014989	23.013949	0.030386	11.274486
587.246000	26.789240	3.544215	0.014988	23.023643	0.030384	11.279236
587.266000	26.789240	3.543100	0.014989	23.016403	0.030386	11.275688
587.286000	26.789240	3.545776	0.014987	23.033788	0.030382	11.284206
587.306000	26.789321	3.541882	0.014990	23.008494	0.030387	11.271814
587.326000	26.789240	3.541287	0.014990	23.004626	0.030388	11.269919
587.346000	26.789240	3.542743	0.014989	23.014083	0.030386	11.274552
587.366000	26.789321	3.545620	0.014987	23.032772	0.030382	11.283708
587.386000	26.789240	3.547780	0.014986	23.046807	0.030379	11.290584
587.406000	26.789240	3.545399	0.014987	23.031335	0.030383	11.283004
587.426000	26.789240	3.543191	0.014989	23.016997	0.030385	11.275979
587.446000	26.789240	3.546165	0.014987	23.036316	0.030382	11.285444
587.466000	26.789240	3.546025	0.014987	23.035405	0.030382	11.284998
587.486000	26.789240	3.551463	0.014983	23.070731	0.030374	11.302304
587.506000	26.789240	3.548654	0.014985	23.052485	0.030378	11.293365
587.526000	26.789240	3.545286	0.014988	23.030601	0.030383	11.282644
587.546000	26.789240	3.544793	0.014988	23.027399	0.030383	11.281076
587.566000	26.789240	3.550109	0.014984	23.061934	0.030376	11.297994
587.586000	26.789240	3.545570	0.014987	23.032449	0.030382	11.283549
587.606000	26.789240	3.544661	0.014988	23.026545	0.030384	11.280657
587.626000	26.789240	3.546363	0.014987	23.037602	0.030381	11.286074
587.646000	26.789240	3.545493	0.014987	23.031946	0.030382	11.283303
587.666000	26.789240	3.547939	0.014986	23.047841	0.030379	11.291090
587.686000	26.789321	3.543129	0.014989	23.016591	0.030386	11.275781
587.706000	26.789240	3.549763	0.014985	23.059689	0.030377	11.296894
587.726000	26.789240	3.549461	0.014985	23.057724	0.030377	11.295932
587.746000	26.789240	3.542733	0.014989	23.014018	0.030386	11.274520
587.766000	26.789240	3.542356	0.014989	23.011570	0.030387	11.273321
587.786000	26.789240	3.548125	0.014986	23.049044	0.030379	11.291679
587.806000	26.789240	3.548389	0.014985	23.050760	0.030379	11.292520
587.826000	26.789240	3.552842	0.014982	23.079691	0.030373	11.306693
587.846000	26.789240	3.549924	0.014984	23.060734	0.030377	11.297406
587.866000	26.789240	3.551969	0.014983	23.074016	0.030374	11.303913
587.886000	26.789240	3.548865	0.014985	23.053851	0.030378	11.294034
587.906000	26.789240	3.545811	0.014987	23.034014	0.030382	11.284316
587.926000	26.789240	3.545547	0.014987	23.032298	0.030382	11.283475
587.946000	26.789321	3.546758	0.014987	23.040166	0.030381	11.287330
587.966000	26.789321	3.546847	0.014987	23.040743	0.030381	11.287613
587.986000	26.789240	3.538251	0.014992	22.984901	0.030392	11.260256
588.006000	26.789240	3.548056	0.014986	23.048595	0.030379	11.291460
588.026000	26.789240	3.542287	0.014989	23.011124	0.030387	11.273103
588.046000	26.789240	3.547134	0.014986	23.042609	0.030380	11.288527
588.066000	26.789240	3.548395	0.014985	23.050800	0.030379	11.292540
588.086000	26.789240	3.548284	0.014986	23.050078	0.030379	11.292186
588.106000	26.789240	3.554048	0.014982	23.087523	0.030371	11.310530
588.126000	26.789240	3.549400	0.014985	23.057327	0.030377	11.295737
588.146000	26.789321	3.546718	0.014987	23.039907	0.030381	11.287203
588.166000	26.789240	3.546385	0.014987	23.037742	0.030381	11.286142
588.186000	26.789240	3.544245	0.014988	23.023843	0.030384	11.279333
588.206000	26.789240	3.548767	0.014985	23.053217	0.030378	11.293724
588.226000	26.789240	3.554948	0.014981	23.093367	0.030370	11.313393
588.246000	26.789240	3.544921	0.014988	23.028230	0.030383	11.281483
588.266000	26.789240	3.545205	0.014988	23.030078	0.030383	11.282388
588.286000	26.789240	3.546780	0.014987	23.040309	0.030381	11.287400
588.306000	26.789240	3.541849	0.014990	23.008274	0.030387	11.271706
588.326000	26.789240	3.550667	0.014984	23.065558	0.030376	11.299770
588.346000	26.789240	3.547031	0.014986	23.041940	0.030380	11.288199
588.366000	26.789240	3.548038	0.014986	23.048478	0.030379	11.291402
588.386000	26.789240	3.545200	0.014988	23.030047	0.030383	11.282373
588.406000	26.789240	3.543312	0.014989	23.017782	0.030385	11.276364
588.426000	26.789321	3.542005	0.014990	23.009291	0.030387	11.272204
588.446000	26.789321	3.546978	0.014986	23.041595	0.030381	11.288030
588.466000	26.789240	3.548965	0.014985	23.054502	0.030378	11.294353
588.486000	26.789240	3.552320	0.014983	23.076301	0.030373	11.305032
588.506000	26.789240	3.548468	0.014985	23.051271	0.030378	11.292771
588.526000	26.789240	3.541212	0.014990	23.004138	0.030388	11.269680
588.546000	26.789240	3.545497	0.014987	23.031978	0.030382	11.283319
588.566000	26.789240	3.548255	0.014986	23.049892	0.030379	11.292095
588.586000	26.789240	3.544651	0.014988	23.026477	0.030384	11.280624
588.606000	26.789240	3.542932	0.014989	23.015314	0.030386	11.275155
588.626000	26.789240	3.538846	0.014992	22.988766	0.030391	11.262149
588.646000	26.789321	3.536955	0.014993	22.976484	0.030394	11.256132
588.666000	26.789240	3.537956	0.014992	22.982988	0.030392	11.259318
588.686000	26.789240	3.540306	0.014991	22.998251	0.030389	11.266796
588.706000	26.789240	3.544130	0.014988	23.023095	0.030384	11.278967
588.726000	26.789240	3.540733	0.014991	23.001025	0.030389	11.268155
588.746000	26.789240	3.540778	0.014990	23.001316	0.030389	11.268298
588.766000	26.789240	3.547546	0.014986	23.045285	0.030380	11.289838
588.786000	26.789321	3.545482	0.014987	23.031875	0.030383	11.283268
588.806000	26.789240	3.544452	0.014988	23.025186	0.030384	11.279991
588.826000	26.789321	3.539703	0.014991	22.994338	0.030390	11.264879
588.846000	26.789240	3.541669	0.014990	23.007108	0.030388	11.271135
588.866000	26.789240	3.545705	0.014987	23.033326	0.030382	11.283979
588.886000	26.789240	3.543174	0.014989	23.016885	0.030386	11.275925
588.906000	26.789240	3.538636	0.014992	22.987406	0.030392	11.261483
588.926000	26.789240	3.541247	0.014990	23.004364	0.030388	11.269791
588.946000	26.789240	3.542611	0.014989	23.013224	0.030386	11.274131
588.966000	26.789240	3.544174	0.014988	23.023383	0.030384	11.279108
588.986000	26.789240	3.541039	0.014990	23.003015	0.030388	11.269130
589.006000	26.789240	3.543298	0.014989	23.017691	0.030385	11.276319
589.026000	26.789240	3.545150	0.014988	23.029718	0.030383	11.282212
589.046000	26.789240	3.544922	0.014988	23.028239	0.030383	11.281487
589.066000	26.789240	3.536895	0.014993	22.976093	0.030394	11.255941
589.086000	26.789240	3.539634	0.014991	22.993890	0.030390	11.264659
589.106000	26.789240	3.541058	0.014990	23.003141	0.030388	11.269192
589.126000	26.789240	3.543400	0.014989	23.018353	0.030385	11.276644
589.146000	26.789240	3.544058	0.014988	23.022626	0.030384	11.278737
589.166000	26.789240	3.542732	0.014989	23.014015	0.030386	11.274519
589.186000	26.789240	3.539915	0.014991	22.995715	0.030390	11.265554
589.206000	26.789240	3.539236	0.014992	22.991299	0.030391	11.263390
589.226000	26.789240	3.538796	0.014992	22.988446	0.030391	11.261992
589.246000	26.789240	3.538624	0.014992	22.987326	0.030392	11.261444
589.266000	26.789240	3.544790	0.014988	23.027379	0.030383	11.281066
589.286000	26.789240	3.543569	0.014989	23.019450	0.030385	11.277181
589.306000	26.789240	3.537552	0.014993	22.980366	0.030393	11.258034
589.326000	26.789240	3.540807	0.014990	23.001507	0.030389	11.268391
589.346000	26.789240	3.542087	0.014990	23.009822	0.030387	11.272465
589.366000	26.789240	3.547007	0.014986	23.041786	0.030380	11.288124
589.386000	26.789240	3.542407	0.014989	23.011904	0.030387	11.273485
589.406000	26.789240	3.548122	0.014986	23.049026	0.030379	11.291671
589.426000	26.789240	3.536001	0.014994	22.970289	0.030395	11.253097
589.446000	26.789321	3.542035	0.014990	23.009485	0.030387	11.272299
589.466000	26.789321	3.535175	0.014994	22.964922	0.030396	11.250468
589.486000	26.789240	3.536030	0.014994	22.970477	0.030395	11.253190
589.506000	26.789240	3.534249	0.014995	22.958907	0.030397	11.247521
589.526000	26.789240	3.537262	0.014993	22.978480	0.030393	11.257110
589.546000	26.789240	3.543055	0.014989	23.016111	0.030386	11.275546
589.566000	26.789240	3.535696	0.014994	22.968307	0.030395	11.252126
589.586000	26.789240	3.541595	0.014990	23.006626	0.030388	11.270899
589.606000	26.789240	3.547047	0.014986	23.042046	0.030380	11.288251
589.626000	26.789240	3.539841	0.014991	22.995235	0.030390	11.265318
589.646000	26.789240	3.542842	0.014989	23.014726	0.030386	11.274867
589.666000	26.789240	3.534410	0.014995	22.959952	0.030397	11.248033
589.686000	26.789240	3.537195	0.014993	22.978046	0.030393	11.256898
589.706000	26.789240	3.541927	0.014990	23.008785	0.030387	11.271957
589.726000	26.789240	3.544363	0.014988	23.024606	0.030384	11.279707
589.746000	26.789240	3.532788	0.014996	22.949413	0.030399	11.242870
589.766000	26.789321	3.535668	0.014994	22.968124	0.030396	11.252037
589.786000	26.789321	3.538354	0.014992	22.985570	0.030392	11.260583
589.806000	26.789321	3.533950	0.014995	22.956964	0.030398	11.246570
589.826000	26.789240	3.540990	0.014990	23.002696	0.030388	11.268973
589.846000	26.789240	3.535696	0.014994	22.968307	0.030395	11.252126
589.866000	26.789240	3.531070	0.014997	22.938256	0.030402	11.237405
589.886000	26.789240	3.538126	0.014992	22.984093	0.030392	11.259860
589.906000	26.789240	3.533656	0.014995	22.955056	0.030398	11.245635
589.926000	26.789240	3.537962	0.014992	22.983025	0.030392	11.259337
589.946000	26.789240	3.535388	0.014994	22.966307	0.030396	11.251147
589.966000	26.789240	3.542815	0.014989	23.014552	0.030386	11.274782
589.986000	26.789240	3.535934	0.014994	22.969855	0.030395	11.252885
590.006000	26.789240	3.535591	0.014994	22.967627	0.030396	11.251793
590.026000	26.789321	3.534748	0.014995	22.962146	0.030397	11.249108
590.046000	26.789240	3.537136	0.014993	22.977661	0.030394	11.256709
590.066000	26.789240	3.536846	0.014993	22.975776	0.030394	11.255785
590.086000	26.789240	3.539641	0.014991	22.993935	0.030390	11.264682
590.106000	26.789240	3.538683	0.014992	22.987712	0.030392	11.261633
590.126000	26.789240	3.544570	0.014988	23.025951	0.030384	11.280366
590.146000	26.789240	3.535636	0.014994	22.967918	0.030396	11.251936
590.166000	26.789240	3.542982	0.014989	23.015637	0.030386	11.275313
590.186000	26.789240	3.541638	0.014990	23.006906	0.030388	11.271036
590.206000	26.789240	3.540933	0.014990	23.002327	0.030389	11.268793
590.226000	26.789240	3.546353	0.014987	23.037536	0.030381	11.286042
590.246000	26.789321	3.538125	0.014992	22.984087	0.030392	11.259857
590.266000	26.789240	3.540050	0.014991	22.996592	0.030390	11.265983
590.286000	26.789240	3.539661	0.014991	22.994064	0.030390	11.264745
590.306000	26.789240	3.539672	0.014991	22.994133	0.030390	11.264778
590.326000	26.789240	3.535930	0.014994	22.969826	0.030395	11.252871
590.346000	26.789240	3.535425	0.014994	22.966544	0.030396	11.251263
590.366000	26.789240	3.536199	0.014994	22.971574	0.030395	11.253727
590.386000	26.789240	3.542964	0.014989	23.015517	0.030386	11.275255
590.406000	26.789240	3.540142	0.014991	22.997189	0.030390	11.266276
590.426000	26.789240	3.539195	0.014992	22.991036	0.030391	11.263262
590.446000	26.789321	3.547247	0.014986	23.043340	0.030380	11.288885
590.466000	26.789240	3.544324	0.014988	23.024352	0.030384	11.279583
590.486000	26.789240	3.544514	0.014988	23.025588	0.030384	11.280188
590.506000	26.789321	3.542899	0.014989	23.015094	0.030386	11.275048
590.526000	26.789240	3.545320	0.014987	23.030824	0.030383	11.282753
590.546000	26.789240	3.544303	0.014988	23.024220	0.030384	11.279518
590.566000	26.789240	3.547595	0.014986	23.045605	0.030380	11.289994
590.586000	26.789240	3.544085	0.014988	23.022801	0.030384	11.278823
590.606000	26.789240	3.535584	0.014994	22.967581	0.030396	11.251771
590.626000	26.789240	3.538305	0.014992	22.985253	0.030392	11.260428
590.646000	26.789240	3.535261	0.014994	22.965479	0.030396	11.250741
590.666000	26.789240	3.539414	0.014991	22.992456	0.030391	11.263957
590.686000	26.789240	3.539081	0.014992	22.990294	0.030391	11.262898
590.706000	26.789240	3.545378	0.014987	23.031204	0.030383	11.282939
590.726000	26.789321	3.541689	0.014990	23.007237	0.030388	11.271198
590.746000	26.789240	3.538748	0.014992	22.988132	0.030391	11.261839
590.766000	26.789240	3.536093	0.014994	22.970883	0.030395	11.253388
590.786000	26.789240	3.535151	0.014994	22.964768	0.030396	11.250393
590.806000	26.789240	3.537644	0.014993	22.980962	0.030393	11.258326
590.826000	26.789240	3.542009	0.014990	23.009319	0.030387	11.272218
590.846000	26.789321	3.540105	0.014991	22.996949	0.030390	11.266158
590.866000	26.789240	3.535352	0.014994	22.966070	0.030396	11.251031
590.886000	26.789240	3.535281	0.014994	22.965610	0.030396	11.250805
590.906000	26.789240	3.530291	0.014997	22.933192	0.030403	11.234924
590.926000	26.789240	3.539936	0.014991	22.995846	0.030390	11.265618
590.946000	26.789321	3.542542	0.014989	23.012778	0.030386	11.273913
590.966000	26.789240	3.538491	0.014992	22.986464	0.030392	11.261021
590.986000	26.789240	3.534564	0.014995	22.960955	0.030397	11.248525
591.006000	26.789240	3.531622	0.014997	22.941838	0.030401	11.239159
591.026000	26.789240	3.534950	0.014994	22.963459	0.030396	11.249752
591.046000	26.789240	3.538631	0.014992	22.987375	0.030392	11.261468
591.066000	26.789240	3.534352	0.014995	22.959575	0.030397	11.247849
591.086000	26.789240	3.539528	0.014991	22.993199	0.030390	11.264321
591.106000	26.789240	3.538414	0.014992	22.985964	0.030392	11.260776
591.126000	26.789240	3.538486	0.014992	22.986432	0.030392	11.261006
591.146000	26.789240	3.538093	0.014992	22.983879	0.030392	11.259755
591.166000	26.789240	3.532494	0.014996	22.947507	0.030400	11.241937
591.186000	26.789240	3.535935	0.014994	22.969857	0.030395	11.252886
591.206000	26.789240	3.537168	0.014993	22.977869	0.030394	11.256811
591.226000	26.789240	3.540606	0.014991	23.000205	0.030389	11.267753
591.246000	26.789240	3.540531	0.014991	22.999714	0.030389	11.267513
591.266000	26.789240	3.540403	0.014991	22.998885	0.030389	11.267107
591.286000	26.789240	3.538955	0.014992	22.989480	0.030391	11.262499
591.306000	26.789240	3.538470	0.014992	22.986329	0.030392	11.260956
591.326000	26.789240	3.537252	0.014993	22.978415	0.030393	11.257078
591.346000	26.789240	3.539085	0.014992	22.990322	0.030391	11.262912
591.366000	26.789321	3.539825	0.014991	22.995129	0.030390	11.265267
591.386000	26.789240	3.535662	0.014994	22.968084	0.030396	11.252017
591.406000	26.789240	3.539094	0.014992	22.990382	0.030391	11.262941
591.426000	26.789321	3.546945	0.014986	23.041380	0.030381	11.287925
591.446000	26.789240	3.535542	0.014994	22.967304	0.030396	11.251635
591.466000	26.789240	3.538728	0.014992	22.988003	0.030391	11.261776
591.486000	26.789240	3.538762	0.014992	22.988220	0.030391	11.261882
591.506000	26.789240	3.535556	0.014994	22.967395	0.030396	11.251680
591.526000	26.789240	3.540091	0.014991	22.996857	0.030390	11.266113
591.546000	26.789240	3.541765	0.014990	23.007731	0.030387	11.271440
591.566000	26.789240	3.539173	0.014992	22.990891	0.030391	11.263190
591.586000	26.789321	3.539174	0.014992	22.990902	0.030391	11.263196
591.606000	26.789240	3.543617	0.014989	23.019762	0.030385	11.277334
591.626000	26.789240	3.539245	0.014992	22.991362	0.030391	11.263421
591.646000	26.789240	3.532733	0.014996	22.949058	0.030399	11.242697
591.666000	26.789240	3.535019	0.014994	22.963908	0.030396	11.249971
591.686000	26.789240	3.540365	0.014991	22.998637	0.030389	11.266985
591.706000	26.789240	3.539520	0.014991	22.993144	0.030390	11.264294
591.726000	26.789240	3.532361	0.014996	22.946639	0.030400	11.241511
591.746000	26.789321	3.544739	0.014988	23.027048	0.030384	11.280903
591.766000	26.789240	3.538114	0.014992	22.984016	0.030392	11.259822
591.786000	26.789240	3.537304	0.014993	22.978755	0.030393	11.257245
591.806000	26.789240	3.539086	0.014992	22.990325	0.030391	11.262913
591.826000	26.789240	3.539644	0.014991	22.993955	0.030390	11.264692
591.846000	26.789240	3.539720	0.014991	22.994444	0.030390	11.264931
591.866000	26.789240	3.540517	0.014991	22.999625	0.030389	11.267469
591.886000	26.789240	3.542399	0.014989	23.011847	0.030387	11.273457
591.906000	26.789321	3.547051	0.014986	23.042072	0.030380	11.288264
591.926000	26.789240	3.541796	0.014990	23.007934	0.030387	11.271540
591.946000	26.789240	3.539563	0.014991	22.993427	0.030390	11.264433
591.966000	26.789240	3.545570	0.014987	23.032449	0.030382	11.283549
591.986000	26.789240	3.542228	0.014990	23.010736	0.030387	11.272912
592.006000	26.789240	3.535852	0.014994	22.969320	0.030395	11.252623
592.026000	26.789240	3.541691	0.014990	23.007251	0.030388	11.271205
592.046000	26.789321	3.542483	0.014989	23.012392	0.030387	11.273724
592.066000	26.789240	3.543551	0.014989	23.019336	0.030385	11.277125
592.086000	26.789240	3.540933	0.014990	23.002324	0.030389	11.268791
592.106000	26.789240	3.546909	0.014986	23.041149	0.030381	11.287812
592.126000	26.789240	3.538466	0.014992	22.986298	0.030392	11.260940
592.146000	26.789240	3.542010	0.014990	23.009325	0.030387	11.272221
592.166000	26.789240	3.544019	0.014988	23.022372	0.030384	11.278613
592.186000	26.789240	3.542244	0.014990	23.010844	0.030387	11.272965
592.206000	26.789240	3.547371	0.014986	23.044145	0.030380	11.289279
592.226000	26.789240	3.540931	0.014990	23.002316	0.030389	11.268787
592.246000	26.789321	3.535193	0.014994	22.965036	0.030396	11.250524
592.266000	26.789240	3.535551	0.014994	22.967367	0.030396	11.251666
592.286000	26.789321	3.536510	0.014993	22.973591	0.030395	11.254715
592.306000	26.789240	3.538282	0.014992	22.985107	0.030392	11.260357
592.326000	26.789240	3.533540	0.014995	22.954300	0.030398	11.245264
592.346000	26.789240	3.538599	0.014992	22.987163	0.030392	11.261364
592.366000	26.789321	3.542928	0.014989	23.015286	0.030386	11.275141
592.386000	26.789240	3.540379	0.014991	22.998728	0.030389	11.267030
592.406000	26.789240	3.542466	0.014989	23.012284	0.030386	11.273671
592.426000	26.789321	3.540927	0.014990	23.002284	0.030389	11.268772
592.446000	26.789240	3.537664	0.014993	22.981091	0.030393	11.258389
592.466000	26.789240	3.541448	0.014990	23.005669	0.030388	11.270430
592.486000	26.789240	3.546922	0.014986	23.041232	0.030381	11.287852
592.506000	26.789240	3.543468	0.014989	23.018793	0.030385	11.276860
592.526000	26.789240	3.538395	0.014992	22.985838	0.030392	11.260715
592.546000	26.789240	3.544895	0.014988	23.028062	0.030383	11.281400
592.566000	26.789240	3.541973	0.014990	23.009079	0.030387	11.272101
592.586000	26.789240	3.547383	0.014986	23.044228	0.030380	11.289320
592.606000	26.789321	3.539820	0.014991	22.995095	0.030390	11.265250
592.626000	26.789240	3.543569	0.014989	23.019453	0.030385	11.277183
592.646000	26.789240	3.540796	0.014990	23.001436	0.030389	11.268356
592.666000	26.789240	3.541777	0.014990	23.007811	0.030387	11.271479
592.686000	26.789240	3.535526	0.014994	22.967204	0.030396	11.251586
592.706000	26.789240	3.541262	0.014990	23.004464	0.030388	11.269840
592.726000	26.789240	3.539519	0.014991	22.993139	0.030390	11.264291
592.746000	26.789240	3.536852	0.014993	22.975813	0.030394	11.255804
592.766000	26.789240	3.542463	0.014989	23.012264	0.030386	11.273661
592.786000	26.789240	3.543945	0.014988	23.021895	0.030384	11.278379
592.806000	26.789240	3.543102	0.014989	23.016414	0.030386	11.275694
592.826000	26.789240	3.541516	0.014990	23.006112	0.030388	11.270647
592.846000	26.789240	3.542726	0.014989	23.013975	0.030386	11.274499
592.866000	26.789240	3.545732	0.014987	23.033503	0.030382	11.284066
592.886000	26.789240	3.539248	0.014992	22.991382	0.030391	11.263431
592.906000	26.789240	3.539061	0.014992	22.990165	0.030391	11.262835
592.926000	26.789321	3.537491	0.014993	22.979966	0.030393	11.257838
592.946000	26.789240	3.538638	0.014992	22.987418	0.030392	11.261489
592.966000	26.789240	3.540008	0.014991	22.996318	0.030390	11.265849
592.986000	26.789240	3.541045	0.014990	23.003055	0.030388	11.269150
593.006000	26.789240	3.539137	0.014992	22.990659	0.030391	11.263077
593.026000	26.789240	3.540082	0.014991	22.996797	0.030390	11.266084
593.046000	26.789240	3.539170	0.014992	22.990871	0.030391	11.263180
593.066000	26.789240	3.540533	0.014991	22.999728	0.030389	11.267520
593.086000	26.789240	3.536677	0.014993	22.974676	0.030394	11.255247
593.106000	26.789240	3.542920	0.014989	23.015232	0.030386	11.275115
593.126000	26.789321	3.540101	0.014991	22.996920	0.030390	11.266144
593.146000	26.789240	3.541529	0.014990	23.006200	0.030388	11.270690
593.166000	26.789321	3.537997	0.014992	22.983250	0.030393	11.259447
593.186000	26.789321	3.531146	0.014997	22.938750	0.030402	11.237647
593.206000	26.789240	3.541324	0.014990	23.004866	0.030388	11.270037
593.226000	26.789240	3.541143	0.014990	23.003692	0.030388	11.269462
593.246000	26.789240	3.541242	0.014990	23.004332	0.030388	11.269775
593.266000	26.789321	3.537574	0.014993	22.980505	0.030393	11.258102
593.286000	26.789240	3.537546	0.014993	22.980326	0.030393	11.258014
593.306000	26.789240	3.542894	0.014989	23.015063	0.030386	11.275032
593.326000	26.789240	3.543872	0.014988	23.021418	0.030385	11.278146
593.346000	26.789321	3.540455	0.014991	22.999220	0.030389	11.267270
593.366000	26.789321	3.538544	0.014992	22.986806	0.030392	11.261189
593.386000	26.789321	3.539786	0.014991	22.994872	0.030390	11.265141
593.406000	26.789321	3.539938	0.014991	22.995861	0.030390	11.265625
593.426000	26.789240	3.540557	0.014991	22.999882	0.030389	11.267595
593.446000	26.789321	3.540826	0.014991	23.001633	0.030389	11.268453
593.466000	26.789321	3.541179	0.014990	23.003927	0.030388	11.269576
593.486000	26.789321	3.543045	0.014989	23.016043	0.030386	11.275512
593.506000	26.789240	3.541649	0.014990	23.006980	0.030388	11.271072
593.526000	26.789240	3.543734	0.014989	23.020521	0.030385	11.277706
593.546000	26.789321	3.543112	0.014989	23.016483	0.030386	11.275728
593.566000	26.789321	3.536751	0.014993	22.975159	0.030394	11.255483
593.586000	26.789240	3.538560	0.014992	22.986912	0.030392	11.261241
593.606000	26.789240	3.536079	0.014994	22.970791	0.030395	11.253344
593.626000	26.789321	3.531512	0.014997	22.941124	0.030401	11.238809
593.646000	26.789321	3.534580	0.014995	22.961055	0.030397	11.248574
593.666000	26.789321	3.542891	0.014989	23.015046	0.030386	11.275024
593.686000	26.789321	3.540864	0.014990	23.001876	0.030389	11.268572
593.706000	26.789321	3.542249	0.014990	23.010873	0.030387	11.272979
593.726000	26.789321	3.540446	0.014991	22.999165	0.030389	11.267244
593.746000	26.789240	3.536579	0.014993	22.974045	0.030394	11.254937
593.766000	26.789240	3.539972	0.014991	22.996081	0.030390	11.265733
593.786000	26.789240	3.542359	0.014989	23.011590	0.030387	11.273331
593.806000	26.789321	3.537224	0.014993	22.978229	0.030394	11.256987
593.826000	26.789321	3.540585	0.014991	23.000065	0.030389	11.267685
593.846000	26.789240	3.535070	0.014994	22.964242	0.030396	11.250135
593.866000	26.789321	3.536021	0.014994	22.970420	0.030395	11.253162
593.886000	26.789321	3.533477	0.014995	22.953894	0.030399	11.245066
593.906000	26.789321	3.534713	0.014995	22.961917	0.030397	11.248996
593.926000	26.789321	3.542100	0.014990	23.009908	0.030387	11.272506
593.946000	26.789321	3.534684	0.014995	22.961734	0.030397	11.248907
593.966000	26.789321	3.541399	0.014990	23.005352	0.030388	11.270275
593.986000	26.789321	3.534452	0.014995	22.960223	0.030397	11.248166
594.006000	26.789321	3.535407	0.014994	22.966427	0.030396	11.251206
594.026000	26.789321	3.533637	0.014995	22.954931	0.030398	11.245573
594.046000	26.789321	3.536452	0.014993	22.973216	0.030395	11.254532
594.066000	26.789321	3.535465	0.014994	22.966804	0.030396	11.251390
594.086000	26.789321	3.538405	0.014992	22.985907	0.030392	11.260748
594.106000	26.789321	3.538536	0.014992	22.986752	0.030392	11.261163
594.126000	26.789321	3.533384	0.014995	22.953286	0.030399	11.244768
594.146000	26.789321	3.541893	0.014990	23.008559	0.030387	11.271846
594.166000	26.789321	3.535605	0.014994	22.967712	0.030396	11.251835
594.186000	26.789321	3.531631	0.014997	22.941898	0.030401	11.239189
594.206000	26.789321	3.531964	0.014996	22.944060	0.030401	11.240248
594.226000	26.789321	3.542171	0.014990	23.010367	0.030387	11.272732
594.246000	26.789321	3.540689	0.014991	23.000742	0.030389	11.268016
594.266000	26.789321	3.539833	0.014991	22.995178	0.030390	11.265291
594.286000	26.789321	3.541661	0.014990	23.007054	0.030388	11.271109
594.306000	26.789321	3.537471	0.014993	22.979834	0.030393	11.257774
594.326000	26.789321	3.542177	0.014990	23.010410	0.030387	11.272753
594.346000	26.789321	3.534411	0.014995	22.959958	0.030397	11.248036
594.366000	26.789321	3.535186	0.014994	22.964993	0.030396	11.250503
594.386000	26.789321	3.535888	0.014994	22.969552	0.030395	11.252736
594.406000	26.789321	3.532032	0.014996	22.944506	0.030400	11.240466
594.426000	26.789321	3.539191	0.014992	22.991011	0.030391	11.263249
594.446000	26.789321	3.539399	0.014991	22.992359	0.030391	11.263909
594.466000	26.789321	3.540354	0.014991	22.998565	0.030389	11.266950
594.486000	26.789321	3.541276	0.014990	23.004555	0.030388	11.269884
594.506000	26.789321	3.537339	0.014993	22.978977	0.030393	11.257354
594.526000	26.789321	3.536557	0.014993	22.973902	0.030394	11.254867
594.546000	26.789321	3.536171	0.014994	22.971391	0.030395	11.253637
594.566000	26.789321	3.531251	0.014997	22.939433	0.030402	11.237981
594.586000	26.789321	3.532637	0.014996	22.948433	0.030400	11.242390
594.606000	26.789321	3.538358	0.014992	22.985598	0.030392	11.260597
594.626000	26.789321	3.537047	0.014993	22.977081	0.030394	11.256425
594.646000	26.789321	3.536998	0.014993	22.976767	0.030394	11.256271
594.666000	26.789321	3.536044	0.014994	22.970569	0.030395	11.253234
594.686000	26.789321	3.531379	0.014997	22.940264	0.030401	11.238388
594.706000	26.789321	3.531616	0.014997	22.941801	0.030401	11.239141
594.726000	26.789321	3.533634	0.014995	22.954911	0.030398	11.245564
594.746000	26.789321	3.535552	0.014994	22.967370	0.030396	11.251667
594.766000	26.789321	3.533805	0.014995	22.956025	0.030398	11.246109
594.786000	26.789321	3.542115	0.014990	23.010008	0.030387	11.272555
594.806000	26.789321	3.540357	0.014991	22.998583	0.030389	11.266958
594.826000	26.789321	3.529387	0.014998	22.927322	0.030404	11.232048
594.846000	26.789321	3.530665	0.014997	22.935623	0.030402	11.236114
594.866000	26.789321	3.537497	0.014993	22.980008	0.030393	11.257859
594.886000	26.789321	3.537461	0.014993	22.979774	0.030393	11.257744
594.906000	26.789321	3.539301	0.014992	22.991725	0.030391	11.263599
594.926000	26.789321	3.538784	0.014992	22.988363	0.030391	11.261952
594.946000	26.789321	3.537611	0.014993	22.980745	0.030393	11.258220
594.966000	26.789321	3.539123	0.014992	22.990568	0.030391	11.263032
594.986000	26.789321	3.536594	0.014993	22.974139	0.030394	11.254984
595.006000	26.789321	3.530749	0.014997	22.936168	0.030402	11.236382
595.026000	26.789321	3.534823	0.014994	22.962637	0.030397	11.249349
595.046000	26.789321	3.537294	0.014993	22.978686	0.030393	11.257211
595.066000	26.789321	3.531627	0.014997	22.941872	0.030401	11.239176
595.086000	26.789321	3.533711	0.014995	22.955411	0.030398	11.245809
595.106000	26.789321	3.532824	0.014996	22.949647	0.030399	11.242985
595.126000	26.789321	3.535182	0.014994	22.964968	0.030396	11.250491
595.146000	26.789321	3.538456	0.014992	22.986232	0.030392	11.260908
595.166000	26.789321	3.536878	0.014993	22.975987	0.030394	11.255889
595.186000	26.789321	3.531057	0.014997	22.938170	0.030402	11.237363
595.206000	26.789321	3.536395	0.014993	22.972848	0.030395	11.254351
595.226000	26.789321	3.532323	0.014996	22.946396	0.030400	11.241393
595.246000	26.789321	3.536734	0.014993	22.975050	0.030394	11.255430
595.266000	26.789321	3.534375	0.014995	22.959724	0.030397	11.247921
595.286000	26.789321	3.528850	0.014998	22.923832	0.030405	11.230338
595.306000	26.789321	3.531745	0.014997	22.942638	0.030401	11.239551
595.326000	26.789321	3.529232	0.014998	22.926314	0.030404	11.231554
595.346000	26.789321	3.533192	0.014996	22.952040	0.030399	11.244157
595.366000	26.789321	3.532248	0.014996	22.945908	0.030400	11.241153
595.386000	26.789321	3.532360	0.014996	22.946636	0.030400	11.241510
595.406000	26.789321	3.538216	0.014992	22.984676	0.030392	11.260145
595.426000	26.789321	3.533055	0.014996	22.951152	0.030399	11.243722
595.446000	26.789321	3.533053	0.014996	22.951138	0.030399	11.243715
595.466000	26.789321	3.531494	0.014997	22.941007	0.030401	11.238752
595.486000	26.789321	3.537095	0.014993	22.977392	0.030394	11.256577
595.506000	26.789321	3.532378	0.014996	22.946751	0.030400	11.241566
595.526000	26.789321	3.530765	0.014997	22.936277	0.030402	11.236435
595.546000	26.789321	3.532697	0.014996	22.948824	0.030400	11.242582
595.566000	26.789321	3.534246	0.014995	22.958884	0.030398	11.247510
595.586000	26.789321	3.534296	0.014995	22.959209	0.030397	11.247670
595.606000	26.789321	3.527893	0.014999	22.917614	0.030406	11.227292
595.626000	26.789321	3.532655	0.014996	22.948553	0.030400	11.242449
595.646000	26.789321	3.535284	0.014994	22.965630	0.030396	11.250815
595.666000	26.789321	3.529916	0.014998	22.930761	0.030403	11.233733
595.686000	26.789321	3.528060	0.014999	22.918702	0.030406	11.227825
595.706000	26.789321	3.532227	0.014996	22.945771	0.030400	11.241086
595.726000	26.789321	3.534927	0.014994	22.963308	0.030397	11.249678
595.746000	26.789321	3.528921	0.014998	22.924295	0.030405	11.230565
595.766000	26.789321	3.533932	0.014995	22.956847	0.030398	11.246512
595.786000	26.789321	3.531496	0.014997	22.941021	0.030401	11.238759
595.806000	26.789321	3.526690	0.015000	22.909799	0.030408	11.223464
595.826000	26.789321	3.537545	0.014993	22.980317	0.030393	11.258010
595.846000	26.789321	3.534326	0.014995	22.959406	0.030397	11.247766
595.866000	26.789321	3.535084	0.014994	22.964328	0.030396	11.250177
595.886000	26.789321	3.532505	0.014996	22.947576	0.030400	11.241970
595.906000	26.789321	3.535090	0.014994	22.964368	0.030396	11.250197
595.926000	26.789321	3.533610	0.014995	22.954754	0.030398	11.245487
595.946000	26.789321	3.530533	0.014997	22.934769	0.030402	11.235696
595.966000	26.789321	3.536320	0.014993	22.972362	0.030395	11.254113
595.986000	26.789321	3.533675	0.014995	22.955179	0.030398	11.245695
596.006000	26.789321	3.534809	0.014994	22.962543	0.030397	11.249303
596.026000	26.789321	3.527772	0.014999	22.916829	0.030406	11.226907
596.046000	26.789321	3.537508	0.014993	22.980077	0.030393	11.257893
596.066000	26.789321	3.536403	0.014993	22.972896	0.030395	11.254375
596.086000	26.789321	3.530287	0.014997	22.933166	0.030403	11.234911
596.106000	26.789321	3.531089	0.014997	22.938379	0.030402	11.237465
596.126000	26.789321	3.534960	0.014994	22.963525	0.030397	11.249784
596.146000	26.789321	3.532310	0.014996	22.946311	0.030400	11.241351
596.166000	26.789321	3.536689	0.014993	22.974759	0.030394	11.255287
596.186000	26.789321	3.535237	0.014994	22.965327	0.030396	11.250667
596.206000	26.789321	3.531846	0.014996	22.943297	0.030401	11.239874
596.226000	26.789321	3.534272	0.014995	22.959058	0.030398	11.247595
596.246000	26.789321	3.539055	0.014992	22.990128	0.030391	11.262817
596.266000	26.789321	3.535920	0.014994	22.969760	0.030395	11.252838
596.286000	26.789321	3.532159	0.014996	22.945331	0.030400	11.240871
596.306000	26.789321	3.526643	0.015000	22.909500	0.030408	11.223317
596.326000	26.789321	3.530780	0.014997	22.936371	0.030402	11.236481
596.346000	26.789321	3.526035	0.015000	22.905547	0.030408	11.221380
596.366000	26.789321	3.526909	0.015000	22.911228	0.030407	11.224163
596.386000	26.789321	3.529538	0.014998	22.928302	0.030404	11.232528
596.406000	26.789321	3.530488	0.014997	22.934472	0.030403	11.235551
596.426000	26.789321	3.532096	0.014996	22.944923	0.030400	11.240670
596.446000	26.789321	3.526834	0.015000	22.910736	0.030407	11.223923
596.466000	26.789321	3.531155	0.014997	22.938807	0.030402	11.237675
596.486000	26.789321	3.526990	0.015000	22.911753	0.030407	11.224421
596.506000	26.789321	3.529894	0.014998	22.930616	0.030403	11.233662
596.526000	26.789321	3.531761	0.014997	22.942746	0.030401	11.239604
596.546000	26.789321	3.527713	0.014999	22.916449	0.030406	11.226721
596.566000	26.789321	3.530918	0.014997	22.937268	0.030402	11.236920
596.586000	26.789321	3.529872	0.014998	22.930473	0.030403	11.233592
596.606000	26.789321	3.533413	0.014995	22.953477	0.030399	11.244861
596.626000	26.789321	3.534328	0.014995	22.959421	0.030397	11.247773
596.646000	26.789321	3.526532	0.015000	22.908777	0.030408	11.222963
596.666000	26.789321	3.524649	0.015001	22.896541	0.030410	11.216968
596.686000	26.789321	3.521028	0.015004	22.873020	0.030415	11.205445
596.706000	26.789321	3.528698	0.014999	22.922847	0.030405	11.229856
596.726000	26.789321	3.521408	0.015003	22.875488	0.030415	11.206654
596.746000	26.789321	3.533172	0.014996	22.951912	0.030399	11.244094
596.766000	26.789321	3.527508	0.014999	22.915118	0.030407	11.226069
596.786000	26.789321	3.531600	0.014997	22.941701	0.030401	11.239092
596.806000	26.789321	3.530465	0.014997	22.934323	0.030403	11.235478
596.826000	26.789321	3.533459	0.014995	22.953777	0.030399	11.245008
596.846000	26.789321	3.530390	0.014997	22.933840	0.030403	11.235241
596.866000	26.789321	3.531598	0.014997	22.941684	0.030401	11.239084
596.886000	26.789321	3.524010	0.015002	22.892394	0.030411	11.214937
596.906000	26.789321	3.533245	0.014996	22.952386	0.030399	11.244327
596.926000	26.789321	3.535366	0.014994	22.966164	0.030396	11.251077
596.946000	26.789321	3.525697	0.015001	22.903350	0.030409	11.220304
596.966000	26.789321	3.528149	0.014999	22.919282	0.030406	11.228109
596.986000	26.789321	3.531196	0.014997	22.939076	0.030402	11.237806
597.006000	26.789321	3.534051	0.014995	22.957618	0.030398	11.246890
597.026000	26.789321	3.526651	0.015000	22.909548	0.030408	11.223341
597.046000	26.789321	3.533378	0.014995	22.953248	0.030399	11.244749
597.066000	26.789321	3.533439	0.014995	22.953645	0.030399	11.244944
597.086000	26.789321	3.529297	0.014998	22.926737	0.030404	11.231761
597.106000	26.789321	3.529220	0.014998	22.926234	0.030404	11.231515
597.126000	26.789321	3.533187	0.014996	22.952006	0.030399	11.244141
597.146000	26.789321	3.526190	0.015000	22.906552	0.030408	11.221873
597.166000	26.789321	3.529763	0.014998	22.929762	0.030404	11.233243
597.186000	26.789321	3.532782	0.014996	22.949375	0.030399	11.242852
597.206000	26.789321	3.544382	0.014988	23.024729	0.030384	11.279767
597.226000	26.789321	3.534564	0.014995	22.960955	0.030397	11.248525
597.246000	26.789321	3.535972	0.014994	22.970100	0.030395	11.253005
597.266000	26.789321	3.535525	0.014994	22.967195	0.030396	11.251582
597.286000	26.789321	3.532174	0.014996	22.945428	0.030400	11.240918
597.306000	26.789321	3.528199	0.014999	22.919602	0.030406	11.228266
597.326000	26.789321	3.527729	0.014999	22.916554	0.030406	11.226773
597.346000	26.789321	3.529372	0.014998	22.927225	0.030404	11.232001
597.366000	26.789321	3.536743	0.014993	22.975110	0.030394	11.255459
597.386000	26.789321	3.532847	0.014996	22.949795	0.030399	11.243058
597.406000	26.789321	3.526573	0.015000	22.909043	0.030408	11.223093
597.426000	26.789321	3.531778	0.014997	22.942852	0.030401	11.239656
597.446000	26.789321	3.529866	0.014998	22.930436	0.030403	11.233573
597.466000	26.789321	3.529299	0.014998	22.926748	0.030404	11.231767
597.486000	26.789321	3.526280	0.015000	22.907140	0.030408	11.222161
597.506000	26.789321	3.531802	0.014996	22.943012	0.030401	11.239734
597.526000	26.789321	3.527606	0.014999	22.915752	0.030406	11.226380
597.546000	26.789321	3.532324	0.014996	22.946399	0.030400	11.241394
597.566000	26.789321	3.530949	0.014997	22.937471	0.030402	11.237020
597.586000	26.789321	3.542406	0.014989	23.011895	0.030387	11.273480
597.606000	26.789321	3.525694	0.015001	22.903333	0.030409	11.220296
597.626000	26.789321	3.529288	0.014998	22.926677	0.030404	11.231732
597.646000	26.789321	3.534036	0.014995	22.957521	0.030398	11.246843
597.666000	26.789321	3.539432	0.014991	22.992573	0.030391	11.264014
597.686000	26.789321	3.529809	0.014998	22.930064	0.030403	11.233392
597.706000	26.789321	3.533753	0.014995	22.955682	0.030398	11.245942
597.726000	26.789321	3.530306	0.014997	22.933292	0.030403	11.234973
597.746000	26.789321	3.524523	0.015001	22.895724	0.030411	11.216568
597.766000	26.789321	3.529130	0.014998	22.925652	0.030404	11.231230
597.786000	26.789321	3.526883	0.015000	22.911056	0.030407	11.224079
597.806000	26.789321	3.534610	0.014995	22.961252	0.030397	11.248670
597.826000	26.789321	3.531721	0.014997	22.942486	0.030401	11.239477
597.846000	26.789321	3.535802	0.014994	22.968995	0.030395	11.252463
597.866000	26.789321	3.527948	0.014999	22.917977	0.030406	11.227470
597.886000	26.789321	3.533506	0.014995	22.954077	0.030399	11.245155
597.906000	26.789321	3.539198	0.014992	22.991056	0.030391	11.263271
597.926000	26.789321	3.533287	0.014996	22.952654	0.030399	11.244458
597.946000	26.789321	3.533408	0.014995	22.953440	0.030399	11.244843
597.966000	26.789321	3.536301	0.014994	22.972237	0.030395	11.254052
597.986000	26.789321	3.535163	0.014994	22.964845	0.030396	11.250430
598.006000	26.789321	3.531764	0.014997	22.942760	0.030401	11.239611
598.026000	26.789321	3.542018	0.014990	23.009373	0.030387	11.272245
598.046000	26.789321	3.539719	0.014991	22.994438	0.030390	11.264928
598.066000	26.789321	3.540268	0.014991	22.998006	0.030390	11.266676
598.086000	26.789321	3.539601	0.014991	22.993673	0.030390	11.264553
598.106000	26.789321	3.540840	0.014991	23.001722	0.030389	11.268496
598.126000	26.789321	3.536517	0.014993	22.973636	0.030395	11.254737
598.146000	26.789321	3.532867	0.014996	22.949930	0.030399	11.243123
598.166000	26.789321	3.535305	0.014994	22.965767	0.030396	11.250882
598.186000	26.789321	3.533570	0.014995	22.954497	0.030398	11.245361
598.206000	26.789321	3.532359	0.014996	22.946631	0.030400	11.241507
598.226000	26.789321	3.529995	0.014998	22.931270	0.030403	11.233982
598.246000	26.789321	3.533975	0.014995	22.957124	0.030398	11.246648
598.266000	26.789321	3.530723	0.014997	22.936000	0.030402	11.236299
598.286000	26.789321	3.531331	0.014997	22.939950	0.030401	11.238234
598.306000	26.789321	3.532130	0.014996	22.945142	0.030400	11.240778
598.326000	26.789321	3.532892	0.014996	22.950092	0.030399	11.243203
598.346000	26.789321	3.535643	0.014994	22.967964	0.030396	11.251958
598.366000	26.789321	3.530705	0.014997	22.935883	0.030402	11.236242
598.386000	26.789321	3.536848	0.014993	22.975787	0.030394	11.255791
598.406000	26.789321	3.530271	0.014998	22.933063	0.030403	11.234861
598.426000	26.789321	3.536117	0.014994	22.971043	0.030395	11.253467
598.446000	26.789321	3.531380	0.014997	22.940270	0.030401	11.238391
598.466000	26.789321	3.532853	0.014996	22.949838	0.030399	11.243079
598.486000	26.789321	3.535678	0.014994	22.968189	0.030396	11.252069
598.506000	26.789321	3.535974	0.014994	22.970112	0.030395	11.253011
598.526000	26.789321	3.539026	0.014992	22.989940	0.030391	11.262724
598.546000	26.789321	3.534023	0.014995	22.957436	0.030398	11.246801
598.566000	26.789321	3.533455	0.014995	22.953745	0.030399	11.244993
598.586000	26.789321	3.534073	0.014995	22.957764	0.030398	11.246962
598.606000	26.789321	3.532533	0.014996	22.947756	0.030400	11.242059
598.626000	26.789321	3.532508	0.014996	22.947593	0.030400	11.241979
598.646000	26.789321	3.534066	0.014995	22.957718	0.030398	11.246939
598.666000	26.789321	3.533181	0.014996	22.951966	0.030399	11.244121
598.686000	26.789321	3.532744	0.014996	22.949127	0.030400	11.242730
598.706000	26.789321	3.540639	0.014991	23.000413	0.030389	11.267855
598.725000	26.789321	3.530670	0.014997	22.935657	0.030402	11.236131
598.745000	26.789321	3.533600	0.014995	22.954691	0.030398	11.245456
598.765000	26.789321	3.533658	0.014995	22.955068	0.030398	11.245641
598.785000	26.789321	3.534622	0.014995	22.961326	0.030397	11.248706
598.805000	26.789321	3.541300	0.014990	23.004709	0.030388	11.269960
598.825000	26.789321	3.529082	0.014998	22.925340	0.030404	11.231077
598.845000	26.789321	3.531472	0.014997	22.940870	0.030401	11.238685
598.865000	26.789321	3.532046	0.014996	22.944594	0.030400	11.240510
598.885000	26.789321	3.531605	0.014997	22.941729	0.030401	11.239106
598.905000	26.789321	3.529526	0.014998	22.928225	0.030404	11.232490
598.925000	26.789321	3.526570	0.015000	22.909025	0.030408	11.223085
598.945000	26.789321	3.525994	0.015000	22.905281	0.030409	11.221250
598.965000	26.789321	3.530143	0.014998	22.932232	0.030403	11.234454
598.985000	26.789321	3.531081	0.014997	22.938328	0.030402	11.237440
599.005000	26.789321	3.535308	0.014994	22.965787	0.030396	11.250892
599.025000	26.789321	3.538542	0.014992	22.986792	0.030392	11.261182
599.045000	26.789321	3.539470	0.014991	22.992824	0.030391	11.264138
599.065000	26.789321	3.534889	0.014994	22.963062	0.030397	11.249557
599.085000	26.789321	3.534075	0.014995	22.957773	0.030398	11.246966
599.105000	26.789321	3.541491	0.014990	23.005949	0.030388	11.270567
599.125000	26.789321	3.538859	0.014992	22.988851	0.030391	11.262191
599.145000	26.789321	3.535103	0.014994	22.964456	0.030396	11.250240
599.165000	26.789321	3.535149	0.014994	22.964753	0.030396	11.250386
599.185000	26.789321	3.534200	0.014995	22.958587	0.030398	11.247365
599.205000	26.789321	3.532853	0.014996	22.949838	0.030399	11.243079
599.225000	26.789321	3.535639	0.014994	22.967935	0.030396	11.251944
599.245000	26.789321	3.535282	0.014994	22.965616	0.030396	11.250808
599.265000	26.789321	3.534339	0.014995	22.959492	0.030397	11.247808
599.285000	26.789321	3.532902	0.014996	22.950158	0.030399	11.243235
599.305000	26.789321	3.534026	0.014995	22.957459	0.030398	11.246812
599.325000	26.789321	3.534837	0.014994	22.962723	0.030397	11.249391
599.345000	26.789321	3.533563	0.014995	22.954448	0.030398	11.245337
599.365000	26.789321	3.530786	0.014997	22.936408	0.030402	11.236499
599.385000	26.789321	3.531057	0.014997	22.938168	0.030402	11.237361
599.405000	26.789321	3.530110	0.014998	22.932018	0.030403	11.234349
599.425000	26.789321	3.529497	0.014998	22.928034	0.030404	11.232397
599.445000	26.789321	3.530680	0.014997	22.935720	0.030402	11.236162
599.465000	26.789321	3.536169	0.014994	22.971380	0.030395	11.253632
599.485000	26.789321	3.530066	0.014998	22.931732	0.030403	11.234209
599.505000	26.789321	3.534287	0.014995	22.959152	0.030397	11.247642
599.525000	26.789321	3.535206	0.014994	22.965125	0.030396	11.250567
599.545000	26.789321	3.537357	0.014993	22.979095	0.030393	11.257411
599.565000	26.789321	3.532272	0.014996	22.946065	0.030400	11.241230
599.585000	26.789321	3.534678	0.014995	22.961691	0.030397	11.248886
599.605000	26.789321	3.534433	0.014995	22.960103	0.030397	11.248108
599.625000	26.789321	3.530826	0.014997	22.936668	0.030402	11.236627
599.645000	26.789321	3.536373	0.014993	22.972702	0.030395	11.254280
599.665000	26.789321	3.529107	0.014998	22.925503	0.030404	11.231157
599.685000	26.789321	3.532290	0.014996	22.946182	0.030400	11.241288
599.705000	26.789321	3.537507	0.014993	22.980071	0.030393	11.257890
599.725000	26.789321	3.537487	0.014993	22.979943	0.030393	11.257827
599.745000	26.789321	3.538662	0.014992	22.987572	0.030392	11.261564
599.765000	26.789321	3.528545	0.014999	22.921850	0.030405	11.229367
599.785000	26.789321	3.538904	0.014992	22.989143	0.030391	11.262334
599.805000	26.789321	3.531379	0.014997	22.940264	0.030401	11.238388
599.825000	26.789321	3.532532	0.014996	22.947750	0.030400	11.242056
599.845000	26.789321	3.532311	0.014996	22.946316	0.030400	11.241353
599.865000	26.789321	3.530899	0.014997	22.937142	0.030402	11.236859
599.885000	26.789321	3.532212	0.014996	22.945674	0.030400	11.241038
599.905000	26.789321	3.525124	0.015001	22.899628	0.030410	11.218481
599.925000	26.789321	3.532213	0.014996	22.945679	0.030400	11.241041
599.945000	26.789321	3.530924	0.014997	22.937305	0.030402	11.236939
599.965000	26.789321	3.534329	0.014995	22.959424	0.030397	11.247775
599.985000	26.789321	3.530986	0.014997	22.937711	0.030402	11.237137
600.005000	26.789321	3.535878	0.014994	22.969489	0.030395	11.252706
600.025000	26.789321	3.531859	0.014996	22.943383	0.030401	11.239916
600.045000	26.789321	3.532045	0.014996	22.944588	0.030400	11.240507
600.065000	26.789321	3.528940	0.014998	22.924421	0.030405	11.230627
600.085000	26.789321	3.524784	0.015001	22.897418	0.030410	11.217398
600.105000	26.789321	3.533915	0.014995	22.956739	0.030398	11.246459
600.125000	26.789321	3.534964	0.014994	22.963554	0.030397	11.249798
600.145000	26.789321	3.535864	0.014994	22.969398	0.030395	11.252661
600.165000	26.789321	3.534283	0.014995	22.959127	0.030397	11.247629
600.185000	26.789321	3.528882	0.014998	22.924041	0.030405	11.230440
600.205000	26.789321	3.537046	0.014993	22.977078	0.030394	11.256423
600.225000	26.789321	3.532368	0.014996	22.946685	0.030400	11.241534
600.245000	26.789321	3.528021	0.014999	22.918451	0.030406	11.227702
600.265000	26.789321	3.534709	0.014995	22.961897	0.030397	11.248986
600.285000	26.789321	3.534517	0.014995	22.960646	0.030397	11.248373
600.305000	26.789321	3.532888	0.014996	22.950064	0.030399	11.243189
600.325000	26.789321	3.535339	0.014994	22.965987	0.030396	11.250990
600.345000	26.789321	3.534211	0.014995	22.958658	0.030398	11.247400
600.365000	26.789321	3.532522	0.014996	22.947690	0.030400	11.242026
600.385000	26.789321	3.529932	0.014998	22.930864	0.030403	11.233783
600.405000	26.789321	3.531236	0.014997	22.939330	0.030402	11.237931
600.425000	26.789321	3.537208	0.014993	22.978126	0.030394	11.256937
600.445000	26.789321	3.526469	0.015000	22.908368	0.030408	11.222763
600.465000	26.789321	3.531254	0.014997	22.939450	0.030402	11.237989
600.485000	26.789321	3.528856	0.014998	22.923869	0.030405	11.230357
600.505000	26.789321	3.528456	0.014999	22.921276	0.030405	11.229086
600.525000	26.789321	3.527421	0.014999	22.914549	0.030407	11.225791
600.545000	26.789321	3.523888	0.015002	22.891597	0.030411	11.214546
600.565000	26.789321	3.527406	0.014999	22.914455	0.030407	11.225745
600.585000	26.789321	3.527833	0.014999	22.917229	0.030406	11.227103
600.605000	26.789321	3.525752	0.015000	22.903710	0.030409	11.220481
600.625000	26.789321	3.522829	0.015002	22.884722	0.030413	11.211178
600.645000	26.789321	3.530605	0.014997	22.935234	0.030402	11.235924
600.665000	26.789321	3.537000	0.014993	22.976778	0.030394	11.256276
600.685000	26.789321	3.530888	0.014997	22.937074	0.030402	11.236825
600.705000	26.789321	3.529509	0.014998	22.928116	0.030404	11.232437
600.725000	26.789321	3.526941	0.015000	22.911430	0.030407	11.224263
600.745000	26.789321	3.524483	0.015001	22.895464	0.030411	11.216441
600.765000	26.789321	3.526772	0.015000	22.910336	0.030408	11.223727
600.785000	26.789321	3.530424	0.014997	22.934060	0.030403	11.235349
600.805000	26.789321	3.536144	0.014994	22.971217	0.030395	11.253552
600.825000	26.789321	3.530361	0.014997	22.933652	0.030403	11.235149
600.845000	26.789321	3.529041	0.014998	22.925072	0.030404	11.230946
600.865000	26.789321	3.528160	0.014999	22.919354	0.030406	11.228144
600.885000	26.789321	3.529000	0.014998	22.924809	0.030405	11.230817
600.905000	26.789321	3.534370	0.014995	22.959695	0.030397	11.247907
600.925000	26.789321	3.529520	0.014998	22.928188	0.030404	11.232472
600.945000	26.789321	3.528311	0.014999	22.920333	0.030405	11.228624
600.965000	26.789321	3.526344	0.015000	22.907557	0.030408	11.222365
600.985000	26.789321	3.530430	0.014997	22.934100	0.030403	11.235369
601.005000	26.789321	3.530356	0.014997	22.933618	0.030403	11.235132
601.025000	26.789321	3.523361	0.015002	22.888175	0.030412	11.212870
601.045000	26.789321	3.526162	0.015000	22.906369	0.030408	11.221783
601.065000	26.789321	3.531943	0.014996	22.943923	0.030401	11.240181
601.085000	26.789321	3.524847	0.015001	22.897829	0.030410	11.217599
601.105000	26.789321	3.527779	0.014999	22.916874	0.030406	11.226930
601.125000	26.789321	3.524630	0.015001	22.896421	0.030410	11.216910
601.145000	26.789321	3.527569	0.014999	22.915515	0.030406	11.226264
601.165000	26.789321	3.526677	0.015000	22.909719	0.030408	11.223425
601.185000	26.789321	3.527464	0.014999	22.914829	0.030407	11.225928
601.205000	26.789321	3.523072	0.015002	22.886301	0.030412	11.211952
601.225000	26.789321	3.531466	0.014997	22.940830	0.030401	11.238665
601.245000	26.789321	3.521051	0.015004	22.873171	0.030415	11.205520
601.265000	26.789321	3.526391	0.015000	22.907860	0.030408	11.222514
601.285000	26.789321	3.522823	0.015002	22.884679	0.030413	11.211157
601.305000	26.789321	3.523166	0.015002	22.886912	0.030412	11.212251
601.325000	26.789321	3.528431	0.014999	22.921110	0.030405	11.229005
601.345000	26.789321	3.532815	0.014996	22.949590	0.030399	11.242957
601.365000	26.789321	3.531082	0.014997	22.938333	0.030402	11.237442
601.385000	26.789321	3.525857	0.015000	22.904390	0.030409	11.220814
601.405000	26.789321	3.531571	0.014997	22.941506	0.030401	11.238997
601.425000	26.789321	3.531605	0.014997	22.941732	0.030401	11.239108
601.445000	26.789321	3.528094	0.014999	22.918922	0.030406	11.227933
601.465000	26.789321	3.526396	0.015000	22.907891	0.030408	11.222529
601.485000	26.789321	3.522922	0.015002	22.885327	0.030413	11.211475
601.505000	26.789321	3.528085	0.014999	22.918865	0.030406	11.227905
601.525000	26.789321	3.529784	0.014998	22.929899	0.030403	11.233310
601.545000	26.789321	3.531050	0.014997	22.938122	0.030402	11.237339
601.565000	26.789321	3.525564	0.015001	22.902485	0.030409	11.219880
601.585000	26.789321	3.533877	0.014995	22.956490	0.030398	11.246337
601.605000	26.789321	3.524096	0.015002	22.892951	0.030411	11.215210
601.625000	26.789321	3.528711	0.014999	22.922930	0.030405	11.229896
601.645000	26.789321	3.526281	0.015000	22.907146	0.030408	11.222164
601.665000	26.789321	3.527929	0.014999	22.917851	0.030406	11.227408
601.685000	26.789321	3.531821	0.014996	22.943135	0.030401	11.239795
601.705000	26.789321	3.526815	0.015000	22.910616	0.030407	11.223864
601.725000	26.789321	3.529464	0.014998	22.927825	0.030404	11.232295
601.745000	26.789321	3.528986	0.014998	22.924718	0.030405	11.230772
601.765000	26.789321	3.529564	0.014998	22.928471	0.030404	11.232611
601.785000	26.789321	3.528283	0.014999	22.920148	0.030405	11.228533
601.805000	26.789321	3.524041	0.015002	22.892596	0.030411	11.215036
601.825000	26.789321	3.534676	0.014995	22.961677	0.030397	11.248879
601.845000	26.789321	3.524729	0.015001	22.897061	0.030410	11.217223
601.865000	26.789321	3.526898	0.015000	22.911156	0.030407	11.224128
601.885000	26.789321	3.530391	0.014997	22.933843	0.030403	11.235243
601.905000	26.789321	3.533168	0.014996	22.951886	0.030399	11.244082
601.925000	26.789321	3.530775	0.014997	22.936337	0.030402	11.236464
601.945000	26.789321	3.528721	0.014999	22.922992	0.030405	11.229927
601.965000	26.789321	3.526493	0.015000	22.908523	0.030408	11.222838
601.985000	26.789321	3.531059	0.014997	22.938185	0.030402	11.237370
602.005000	26.789321	3.531634	0.014997	22.941918	0.030401	11.239198
602.025000	26.789321	3.525621	0.015001	22.902859	0.030409	11.220064
602.045000	26.789321	3.526960	0.015000	22.911556	0.030407	11.224324
602.065000	26.789321	3.531184	0.014997	22.938993	0.030402	11.237766
602.085000	26.789321	3.528911	0.014998	22.924229	0.030405	11.230533
602.105000	26.789321	3.534612	0.014995	22.961263	0.030397	11.248676
602.125000	26.789321	3.536692	0.014993	22.974776	0.030394	11.255296
602.145000	26.789321	3.532159	0.014996	22.945331	0.030400	11.240871
602.165000	26.789321	3.536295	0.014994	22.972200	0.030395	11.254033
602.185000	26.789321	3.530627	0.014997	22.935377	0.030402	11.235994
602.205000	26.789321	3.528120	0.014999	22.919091	0.030406	11.228016
602.225000	26.789321	3.528461	0.014999	22.921304	0.030405	11.229100
602.245000	26.789321	3.525594	0.015001	22.902682	0.030409	11.219977
602.265000	26.789321	3.531288	0.014997	22.939670	0.030401	11.238097
602.285000	26.789321	3.527276	0.014999	22.913607	0.030407	11.225329
602.305000	26.789321	3.534647	0.014995	22.961494	0.030397	11.248789
602.325000	26.789321	3.532725	0.014996	22.949007	0.030400	11.242671
602.345000	26.789321	3.533383	0.014995	22.953283	0.030399	11.244766
602.365000	26.789321	3.531315	0.014997	22.939847	0.030401	11.238184
602.385000	26.789321	3.531485	0.014997	22.940950	0.030401	11.238724
602.405000	26.789321	3.536554	0.014993	22.973879	0.030394	11.254856
602.425000	26.789321	3.538196	0.014992	22.984544	0.030392	11.260081
602.445000	26.789321	3.532557	0.014996	22.947913	0.030400	11.242136
602.465000	26.789321	3.528898	0.014998	22.924146	0.030405	11.230492
602.485000	26.789321	3.527286	0.014999	22.913675	0.030407	11.225363
602.505000	26.789321	3.529913	0.014998	22.930736	0.030403	11.233720
602.525000	26.789321	3.533010	0.014996	22.950858	0.030399	11.243578
602.545000	26.789321	3.533910	0.014995	22.956705	0.030398	11.246442
602.565000	26.789321	3.539055	0.014992	22.990125	0.030391	11.262815
602.585000	26.789321	3.533269	0.014996	22.952537	0.030399	11.244401
602.605000	26.789321	3.530033	0.014998	22.931515	0.030403	11.234102
602.625000	26.789321	3.535595	0.014994	22.967652	0.030396	11.251806
602.645000	26.789321	3.532449	0.014996	22.947210	0.030400	11.241791
602.665000	26.789321	3.531713	0.014997	22.942432	0.030401	11.239450
602.685000	26.789321	3.535886	0.014994	22.969538	0.030395	11.252729
602.705000	26.789321	3.530472	0.014997	22.934372	0.030403	11.235502
602.725000	26.789321	3.535317	0.014994	22.965844	0.030396	11.250920
602.745000	26.789321	3.525747	0.015001	22.903673	0.030409	11.220462
602.765000	26.789321	3.525173	0.015001	22.899945	0.030410	11.218636
602.785000	26.789321	3.525733	0.015001	22.903584	0.030409	11.220419
602.805000	26.789321	3.529821	0.014998	22.930144	0.030403	11.233431
602.825000	26.789321	3.523268	0.015002	22.887569	0.030412	11.212573
602.845000	26.789321	3.521657	0.015003	22.877107	0.030414	11.207448
602.865000	26.789321	3.526307	0.015000	22.907312	0.030408	11.222245
602.885000	26.789321	3.528341	0.014999	22.920525	0.030405	11.228718
602.905000	26.789321	3.526454	0.015000	22.908266	0.030408	11.222712
602.925000	26.789321	3.527917	0.014999	22.917771	0.030406	11.227369
602.945000	26.789321	3.534388	0.014995	22.959806	0.030397	11.247962
602.965000	26.789321	3.527292	0.014999	22.913712	0.030407	11.225381
602.985000	26.789321	3.527283	0.014999	22.913655	0.030407	11.225353
603.005000	26.789321	3.526982	0.015000	22.911702	0.030407	11.224396
603.025000	26.789321	3.526045	0.015000	22.905615	0.030408	11.221414
603.045000	26.789321	3.529581	0.014998	22.928585	0.030404	11.232667
603.065000	26.789321	3.524544	0.015001	22.895861	0.030410	11.216635
603.085000	26.789321	3.526727	0.015000	22.910039	0.030408	11.223581
603.105000	26.789321	3.526959	0.015000	22.911550	0.030407	11.224322
603.125000	26.789321	3.530418	0.014997	22.934020	0.030403	11.235330
603.145000	26.789321	3.530894	0.014997	22.937111	0.030402	11.236844
603.165000	26.789321	3.525793	0.015000	22.903976	0.030409	11.220611
603.185000	26.789321	3.531823	0.014996	22.943149	0.030401	11.239802
603.205000	26.789321	3.528854	0.014998	22.923858	0.030405	11.230351
603.225000	26.789321	3.525135	0.015001	22.899700	0.030410	11.218516
603.245000	26.789321	3.524372	0.015001	22.894747	0.030411	11.216090
603.265000	26.789321	3.522946	0.015002	22.885479	0.030413	11.211549
603.285000	26.789321	3.523746	0.015002	22.890674	0.030412	11.214094
603.305000	26.789321	3.526021	0.015000	22.905455	0.030409	11.221335
603.325000	26.789321	3.527978	0.014999	22.918171	0.030406	11.227565
603.345000	26.789321	3.524858	0.015001	22.897900	0.030410	11.217634
603.365000	26.789321	3.527392	0.014999	22.914361	0.030407	11.225698
603.385000	26.789321	3.525239	0.015001	22.900377	0.030410	11.218848
603.405000	26.789321	3.523702	0.015002	22.890389	0.030412	11.213954
603.425000	26.789321	3.530329	0.014997	22.933440	0.030403	11.235045
603.445000	26.789321	3.530460	0.014997	22.934292	0.030403	11.235462
603.465000	26.789321	3.528744	0.014999	22.923147	0.030405	11.230003
603.485000	26.789321	3.531270	0.014997	22.939556	0.030402	11.238041
603.505000	26.789321	3.533277	0.014996	22.952589	0.030399	11.244426
603.525000	26.789321	3.531863	0.014996	22.943409	0.030401	11.239929
603.545000	26.789321	3.532766	0.014996	22.949273	0.030400	11.242802
603.565000	26.789321	3.535071	0.014994	22.964248	0.030396	11.250138
603.585000	26.789321	3.528198	0.014999	22.919599	0.030406	11.228265
603.605000	26.789321	3.533591	0.014995	22.954634	0.030398	11.245428
603.625000	26.789321	3.532161	0.014996	22.945342	0.030400	11.240876
603.645000	26.789321	3.532438	0.014996	22.947139	0.030400	11.241756
603.665000	26.789321	3.532781	0.014996	22.949373	0.030399	11.242851
603.685000	26.789321	3.532367	0.014996	22.946679	0.030400	11.241531
603.705000	26.789321	3.521748	0.015003	22.877698	0.030414	11.207737
603.725000	26.789321	3.531046	0.014997	22.938099	0.030402	11.237328
603.745000	26.789321	3.529145	0.014998	22.925749	0.030404	11.231277
603.765000	26.789321	3.532707	0.014996	22.948887	0.030400	11.242613
603.785000	26.789321	3.525987	0.015000	22.905238	0.030409	11.221229
603.805000	26.789321	3.528912	0.014998	22.924238	0.030405	11.230537
603.825000	26.789321	3.528935	0.014998	22.924383	0.030405	11.230608
603.845000	26.789321	3.525368	0.015001	22.901216	0.030409	11.219259
603.865000	26.789321	3.530365	0.014997	22.933678	0.030403	11.235162
603.885000	26.789321	3.531997	0.014996	22.944280	0.030401	11.240356
603.905000	26.789321	3.532611	0.014996	22.948267	0.030400	11.242309
603.925000	26.789321	3.526702	0.015000	22.909879	0.030408	11.223503
603.945000	26.789321	3.528263	0.014999	22.920019	0.030406	11.228470
603.965000	26.789321	3.525575	0.015001	22.902559	0.030409	11.219917
603.985000	26.789321	3.527779	0.014999	22.916874	0.030406	11.226930
604.005000	26.789321	3.532739	0.014996	22.949095	0.030400	11.242715
604.025000	26.789321	3.522172	0.015003	22.880455	0.030414	11.209088
604.045000	26.789321	3.523138	0.015002	22.886727	0.030412	11.212161
604.065000	26.789321	3.523641	0.015002	22.889997	0.030412	11.213763
604.085000	26.789321	3.521000	0.015004	22.872840	0.030415	11.205357
604.105000	26.789321	3.521819	0.015003	22.878158	0.030414	11.207963
604.125000	26.789321	3.525485	0.015001	22.901973	0.030409	11.219630
604.145000	26.789321	3.520274	0.015004	22.868124	0.030416	11.203047
604.165000	26.789321	3.535635	0.014994	22.967910	0.030396	11.251932
604.185000	26.789321	3.536238	0.014994	22.971828	0.030395	11.253852
604.205000	26.789321	3.532350	0.014996	22.946568	0.030400	11.241476
604.225000	26.789321	3.532763	0.014996	22.949250	0.030400	11.242790
604.245000	26.789321	3.530828	0.014997	22.936685	0.030402	11.236635
604.265000	26.789321	3.524232	0.015002	22.893836	0.030411	11.215643
604.285000	26.789321	3.523474	0.015002	22.888912	0.030412	11.213231
604.305000	26.789321	3.529266	0.014998	22.926537	0.030404	11.231663
604.325000	26.789321	3.527967	0.014999	22.918097	0.030406	11.227529
604.345000	26.789321	3.532025	0.014996	22.944460	0.030401	11.240444
604.365000	26.789321	3.524973	0.015001	22.898649	0.030410	11.218001
604.385000	26.789321	3.528329	0.014999	22.920447	0.030405	11.228680
604.405000	26.789321	3.528190	0.014999	22.919548	0.030406	11.228239
604.425000	26.789321	3.530380	0.014997	22.933772	0.030403	11.235208
604.445000	26.789321	3.523207	0.015002	22.887178	0.030412	11.212382
604.465000	26.789321	3.530831	0.014997	22.936705	0.030402	11.236645
604.485000	26.789321	3.528605	0.014999	22.922244	0.030405	11.229560
604.505000	26.789321	3.525080	0.015001	22.899340	0.030410	11.218340
604.525000	26.789321	3.526184	0.015000	22.906512	0.030408	11.221853
604.545000	26.789321	3.524140	0.015002	22.893239	0.030411	11.215351
604.565000	26.789321	3.529430	0.014998	22.927599	0.030404	11.232184
604.585000	26.789321	3.527179	0.015000	22.912978	0.030407	11.225021
604.605000	26.789321	3.531167	0.014997	22.938884	0.030402	11.237712
604.625000	26.789321	3.529931	0.014998	22.930856	0.030403	11.233779
604.645000	26.789321	3.532465	0.014996	22.947319	0.030400	11.241844
604.665000	26.789321	3.531562	0.014997	22.941449	0.030401	11.238969
604.685000	26.789321	3.530080	0.014998	22.931827	0.030403	11.234255
604.705000	26.789321	3.529078	0.014998	22.925317	0.030404	11.231066
604.725000	26.789321	3.526926	0.015000	22.911336	0.030407	11.224217
604.745000	26.789321	3.532667	0.014996	22.948630	0.030400	11.242487
604.765000	26.789321	3.532338	0.014996	22.946491	0.030400	11.241439
604.785000	26.789321	3.531549	0.014997	22.941367	0.030401	11.238928
604.805000	26.789321	3.530929	0.014997	22.937336	0.030402	11.236954
604.825000	26.789321	3.526891	0.015000	22.911108	0.030407	11.224105
604.845000	26.789321	3.529696	0.014998	22.929330	0.030404	11.233032
604.865000	26.789321	3.532549	0.014996	22.947864	0.030400	11.242112
604.885000	26.789321	3.536418	0.014993	22.972996	0.030395	11.254424
604.905000	26.789321	3.533590	0.014995	22.954622	0.030398	11.245422
604.925000	26.789321	3.529574	0.014998	22.928539	0.030404	11.232644
604.945000	26.789321	3.527485	0.014999	22.914966	0.030407	11.225995
604.965000	26.789321	3.532178	0.014996	22.945451	0.030400	11.240929
604.985000	26.789321	3.533754	0.014995	22.955693	0.030398	11.245947
605.005000	26.789321	3.527998	0.014999	22.918300	0.030406	11.227628
605.025000	26.789321	3.528650	0.014999	22.922533	0.030405	11.229702
605.045000	26.789321	3.528185	0.014999	22.919511	0.030406	11.228221
605.065000	26.789321	3.529729	0.014998	22.929542	0.030404	11.233135
605.085000	26.789321	3.527679	0.014999	22.916229	0.030406	11.226613
605.105000	26.789321	3.527604	0.014999	22.915738	0.030406	11.226373
605.125000	26.789321	3.529663	0.014998	22.929113	0.030404	11.232926
605.145000	26.789321	3.529418	0.014998	22.927522	0.030404	11.232146
605.165000	26.789321	3.528971	0.014998	22.924618	0.030405	11.230723
605.185000	26.789321	3.528958	0.014998	22.924535	0.030405	11.230683
605.205000	26.789321	3.529155	0.014998	22.925817	0.030404	11.231311
605.225000	26.789321	3.527365	0.014999	22.914187	0.030407	11.225613
605.245000	26.789321	3.527459	0.014999	22.914798	0.030407	11.225912
605.265000	26.789321	3.527761	0.014999	22.916757	0.030406	11.226872
605.285000	26.789321	3.525969	0.015000	22.905121	0.030409	11.221172
605.305000	26.789321	3.528549	0.014999	22.921881	0.030405	11.229383
605.325000	26.789321	3.532011	0.014996	22.944366	0.030401	11.240398
605.345000	26.789321	3.526504	0.015000	22.908591	0.030408	11.222872
605.365000	26.789321	3.529118	0.014998	22.925574	0.030404	11.231192
605.385000	26.789321	3.528526	0.014999	22.921730	0.030405	11.229308
605.405000	26.789321	3.528580	0.014999	22.922078	0.030405	11.229479
605.425000	26.789321	3.531714	0.014997	22.942438	0.030401	11.239453
605.445000	26.789321	3.531696	0.014997	22.942323	0.030401	11.239397
605.465000	26.789321	3.537710	0.014993	22.981391	0.030393	11.258536
605.485000	26.789321	3.529701	0.014998	22.929365	0.030404	11.233049
605.505000	26.789321	3.526056	0.015000	22.905686	0.030408	11.221449
605.525000	26.789321	3.526874	0.015000	22.910996	0.030407	11.224050
605.545000	26.789321	3.523082	0.015002	22.886361	0.030412	11.211981
605.565000	26.789321	3.531537	0.014997	22.941289	0.030401	11.238891
605.585000	26.789321	3.532194	0.014996	22.945557	0.030400	11.240981
605.605000	26.789321	3.528090	0.014999	22.918899	0.030406	11.227922
605.625000	26.789321	3.531267	0.014997	22.939536	0.030402	11.238031
605.645000	26.789321	3.528478	0.014999	22.921416	0.030405	11.229155
605.665000	26.789321	3.528318	0.014999	22.920379	0.030405	11.228647
605.685000	26.789321	3.532381	0.014996	22.946773	0.030400	11.241577
605.705000	26.789321	3.529009	0.014998	22.924866	0.030405	11.230845
605.725000	26.789321	3.526918	0.015000	22.911285	0.030407	11.224191
605.745000	26.789321	3.527869	0.014999	22.917463	0.030406	11.227218
605.765000	26.789321	3.533101	0.014996	22.951446	0.030399	11.243866
605.785000	26.789321	3.536619	0.014993	22.974305	0.030394	11.255065
605.805000	26.789321	3.533369	0.014995	22.953188	0.030399	11.244720
605.825000	26.789321	3.534450	0.014995	22.960209	0.030397	11.248159
605.845000	26.789321	3.525561	0.015001	22.902470	0.030409	11.219873
605.865000	26.789321	3.526369	0.015000	22.907717	0.030408	11.222444
605.885000	26.789321	3.527172	0.015000	22.912936	0.030407	11.225000
605.905000	26.789321	3.526534	0.015000	22.908791	0.030408	11.222970
605.925000	26.789321	3.523817	0.015002	22.891140	0.030411	11.214322
605.945000	26.789321	3.528705	0.014999	22.922890	0.030405	11.229877
605.965000	26.789321	3.530594	0.014997	22.935160	0.030402	11.235888
605.985000	26.789321	3.527565	0.014999	22.915489	0.030406	11.226251
606.005000	26.789321	3.527584	0.014999	22.915606	0.030406	11.226308
606.025000	26.789321	3.527352	0.014999	22.914101	0.030407	11.225571
606.045000	26.789321	3.526002	0.015000	22.905332	0.030409	11.221275
606.065000	26.789321	3.526167	0.015000	22.906403	0.030408	11.221800
606.085000	26.789321	3.529078	0.014998	22.925317	0.030404	11.231066
606.105000	26.789321	3.528554	0.014999	22.921913	0.030405	11.229398
606.125000	26.789321	3.533156	0.014996	22.951803	0.030399	11.244041
606.145000	26.789321	3.523575	0.015002	22.889566	0.030412	11.213551
606.165000	26.789321	3.529181	0.014998	22.925986	0.030404	11.231393
606.185000	26.789321	3.520134	0.015004	22.867213	0.030416	11.202601
606.205000	26.789321	3.529614	0.014998	22.928796	0.030404	11.232770
606.225000	26.789321	3.521833	0.015003	22.878252	0.030414	11.208009
606.245000	26.789321	3.524484	0.015001	22.895470	0.030411	11.216444
606.265000	26.789321	3.527401	0.014999	22.914418	0.030407	11.225726
606.285000	26.789321	3.524458	0.015001	22.895304	0.030411	11.216363
606.305000	26.789321	3.518875	0.015005	22.859033	0.030418	11.198593
606.325000	26.789321	3.528009	0.014999	22.918368	0.030406	11.227662
606.345000	26.789321	3.528853	0.014998	22.923852	0.030405	11.230348
606.365000	26.789321	3.527710	0.014999	22.916426	0.030406	11.226710
606.385000	26.789321	3.530744	0.014997	22.936134	0.030402	11.236365
606.405000	26.789321	3.528807	0.014998	22.923552	0.030405	11.230201
606.425000	26.789321	3.529459	0.014998	22.927788	0.030404	11.232276
606.445000	26.789321	3.531463	0.014997	22.940807	0.030401	11.238654
606.465000	26.789321	3.527589	0.014999	22.915643	0.030406	11.226327
606.485000	26.789321	3.529376	0.014998	22.927251	0.030404	11.232013
606.505000	26.789321	3.522794	0.015002	22.884496	0.030413	11.211068
606.525000	26.789321	3.527289	0.014999	22.913695	0.030407	11.225372
606.545000	26.789321	3.526546	0.015000	22.908868	0.030408	11.223008
606.565000	26.789321	3.520228	0.015004	22.867821	0.030416	11.202899
606.585000	26.789321	3.524208	0.015002	22.893679	0.030411	11.215566
606.605000	26.789321	3.515932	0.015007	22.839916	0.030422	11.189228
606.625000	26.789321	3.522427	0.015003	22.882111	0.030413	11.209899
606.645000	26.789321	3.521168	0.015004	22.873928	0.030415	11.205890
606.665000	26.789321	3.530109	0.014998	22.932012	0.030403	11.234346
606.685000	26.789321	3.519644	0.015005	22.864028	0.030417	11.201041
606.705000	26.789321	3.525019	0.015001	22.898946	0.030410	11.218147
606.725000	26.789321	3.522229	0.015003	22.880823	0.030414	11.209268
606.745000	26.789321	3.519444	0.015005	22.862729	0.030417	11.200404
606.765000	26.789321	3.525331	0.015001	22.900974	0.030409	11.219140
606.785000	26.789321	3.522381	0.015003	22.881808	0.030413	11.209751
606.805000	26.789321	3.520907	0.015004	22.872237	0.030415	11.205062
606.825000	26.789321	3.526283	0.015000	22.907157	0.030408	11.222169
606.845000	26.789321	3.527150	0.015000	22.912793	0.030407	11.224930
606.865000	26.789321	3.521190	0.015004	22.874071	0.030415	11.205960
606.885000	26.789321	3.519920	0.015004	22.865825	0.030417	11.201921
606.905000	26.789321	3.514412	0.015008	22.830045	0.030424	11.184392
606.925000	26.789321	3.524701	0.015001	22.896884	0.030410	11.217136
606.945000	26.789321	3.519976	0.015004	22.866185	0.030417	11.202097
606.965000	26.789321	3.521293	0.015003	22.874739	0.030415	11.206288
606.985000	26.789321	3.521040	0.015004	22.873097	0.030415	11.205483
607.005000	26.789321	3.520865	0.015004	22.871963	0.030415	11.204928
607.025000	26.789321	3.519044	0.015005	22.860132	0.030418	11.199132
607.045000	26.789321	3.527805	0.014999	22.917043	0.030406	11.227012
607.065000	26.789321	3.519166	0.015005	22.860926	0.030418	11.199521
607.085000	26.789321	3.523148	0.015002	22.886793	0.030412	11.212193
607.105000	26.789321	3.514885	0.015008	22.833118	0.030423	11.185898
607.125000	26.789321	3.523642	0.015002	22.890000	0.030412	11.213764
607.145000	26.789321	3.524407	0.015001	22.894973	0.030411	11.216200
607.165000	26.789321	3.517715	0.015006	22.851498	0.030420	11.194902
607.185000	26.789321	3.520481	0.015004	22.869467	0.030416	11.203705
607.205000	26.789321	3.520668	0.015004	22.870683	0.030416	11.204301
607.225000	26.789321	3.526105	0.015000	22.906001	0.030408	11.221603
607.245000	26.789321	3.521502	0.015003	22.876099	0.030415	11.206954
607.265000	26.789321	3.519716	0.015005	22.864497	0.030417	11.201270
607.285000	26.789321	3.522581	0.015003	22.883111	0.030413	11.210389
607.305000	26.789321	3.523797	0.015002	22.891005	0.030411	11.214257
607.325000	26.789321	3.523600	0.015002	22.889732	0.030412	11.213633
607.345000	26.789321	3.521742	0.015003	22.877661	0.030414	11.207719
607.365000	26.789321	3.525522	0.015001	22.902213	0.030409	11.219747
607.385000	26.789321	3.525933	0.015000	22.904887	0.030409	11.221057
607.405000	26.789321	3.524070	0.015002	22.892779	0.030411	11.215126
607.425000	26.789321	3.523576	0.015002	22.889572	0.030412	11.213554
607.445000	26.789321	3.522051	0.015003	22.879666	0.030414	11.208702
607.465000	26.789321	3.517614	0.015006	22.850844	0.030420	11.194582
607.485000	26.789321	3.517543	0.015006	22.850384	0.030420	11.194356
607.505000	26.789321	3.519544	0.015005	22.863383	0.030417	11.200724
607.525000	26.789321	3.527463	0.014999	22.914821	0.030407	11.225924
607.545000	26.789321	3.521020	0.015004	22.872968	0.030415	11.205420
607.565000	26.789321	3.520298	0.015004	22.868281	0.030416	11.203124
607.585000	26.789321	3.521903	0.015003	22.878707	0.030414	11.208231
607.605000	26.789321	3.525352	0.015001	22.901108	0.030409	11.219206
607.625000	26.789321	3.521249	0.015003	22.874459	0.030415	11.206151
607.645000	26.789321	3.520556	0.015004	22.869952	0.030416	11.203943
607.665000	26.789321	3.522291	0.015003	22.881226	0.030413	11.209466
607.685000	26.789321	3.527464	0.014999	22.914829	0.030407	11.225928
607.705000	26.789321	3.524866	0.015001	22.897952	0.030410	11.217660
607.725000	26.789321	3.522907	0.015002	22.885230	0.030413	11.211427
607.745000	26.789321	3.520150	0.015004	22.867319	0.030416	11.202653
607.765000	26.789321	3.523587	0.015002	22.889643	0.030412	11.213589
607.785000	26.789321	3.524715	0.015001	22.896972	0.030410	11.217180
607.805000	26.789321	3.528006	0.014999	22.918351	0.030406	11.227653
607.825000	26.789321	3.528432	0.014999	22.921116	0.030405	11.229008
607.845000	26.789321	3.530926	0.014997	22.937316	0.030402	11.236944
607.865000	26.789321	3.525862	0.015000	22.904424	0.030409	11.220830
607.885000	26.789321	3.525094	0.015001	22.899431	0.030410	11.218384
607.905000	26.789321	3.525128	0.015001	22.899654	0.030410	11.218494
607.925000	26.789321	3.525711	0.015001	22.903441	0.030409	11.220349
607.945000	26.789321	3.524311	0.015001	22.894344	0.030411	11.215892
607.965000	26.789321	3.527604	0.014999	22.915738	0.030406	11.226373
607.985000	26.789321	3.523612	0.015002	22.889806	0.030412	11.213669
608.005000	26.789321	3.527672	0.014999	22.916183	0.030406	11.226591
608.025000	26.789321	3.527134	0.015000	22.912684	0.030407	11.224877
608.045000	26.789321	3.526424	0.015000	22.908077	0.030408	11.222620
608.065000	26.789321	3.517878	0.015006	22.852555	0.030419	11.195420
608.085000	26.789321	3.527494	0.014999	22.915024	0.030407	11.226023
608.105000	26.789321	3.523267	0.015002	22.887567	0.030412	11.212572
608.125000	26.789321	3.518260	0.015005	22.855043	0.030419	11.196639
608.145000	26.789321	3.518922	0.015005	22.859341	0.030418	11.198744
608.165000	26.789321	3.526622	0.015000	22.909360	0.030408	11.223248
608.185000	26.789321	3.518848	0.015005	22.858861	0.030418	11.198509
608.205000	26.789321	3.521683	0.015003	22.877273	0.030414	11.207529
608.225000	26.789321	3.525104	0.015001	22.899497	0.030410	11.218417
608.245000	26.789321	3.529371	0.014998	22.927220	0.030404	11.231998
608.265000	26.789321	3.523535	0.015002	22.889306	0.030412	11.213424
608.285000	26.789321	3.521885	0.015003	22.878587	0.030414	11.208173
608.305000	26.789321	3.522207	0.015003	22.880683	0.030414	11.209200
608.325000	26.789321	3.516921	0.015006	22.846340	0.030421	11.192375
608.345000	26.789321	3.525844	0.015000	22.904307	0.030409	11.220773
608.365000	26.789321	3.528785	0.014998	22.923409	0.030405	11.230131
608.385000	26.789321	3.522018	0.015003	22.879449	0.030414	11.208595
608.405000	26.789321	3.515530	0.015007	22.837308	0.030423	11.187950
608.425000	26.789321	3.521217	0.015004	22.874251	0.030415	11.206049
608.445000	26.789321	3.515414	0.015007	22.836549	0.030423	11.187578
608.465000	26.789321	3.522112	0.015003	22.880063	0.030414	11.208896
608.485000	26.789321	3.523759	0.015002	22.890763	0.030412	11.214138
608.505000	26.789321	3.518876	0.015005	22.859044	0.030418	11.198599
608.525000	26.789321	3.519942	0.015004	22.865965	0.030417	11.201989
608.545000	26.789321	3.519923	0.015004	22.865845	0.030417	11.201931
608.565000	26.789321	3.520103	0.015004	22.867010	0.030416	11.202501
608.585000	26.789321	3.524507	0.015001	22.895621	0.030411	11.216518
608.605000	26.789321	3.524374	0.015001	22.894759	0.030411	11.216095
608.625000	26.789321	3.520215	0.015004	22.867739	0.030416	11.202858
608.645000	26.789321	3.521886	0.015003	22.878595	0.030414	11.208177
608.665000	26.789321	3.529329	0.014998	22.926943	0.030404	11.231862
608.685000	26.789321	3.522388	0.015003	22.881857	0.030413	11.209775
608.705000	26.789321	3.523755	0.015002	22.890734	0.030412	11.214124
608.725000	26.789321	3.520545	0.015004	22.869884	0.030416	11.203909
608.745000	26.789321	3.523611	0.015002	22.889800	0.030412	11.213666
608.765000	26.789321	3.524018	0.015002	22.892445	0.030411	11.214962
608.785000	26.789321	3.526333	0.015000	22.907480	0.030408	11.222328
608.805000	26.789321	3.519843	0.015004	22.865325	0.030417	11.201676
608.825000	26.789321	3.517046	0.015006	22.847151	0.030420	11.192772
608.845000	26.789321	3.521690	0.015003	22.877324	0.030414	11.207554
608.865000	26.789321	3.517099	0.015006	22.847496	0.030420	11.192942
608.885000	26.789321	3.522728	0.015003	22.884065	0.030413	11.210856
608.905000	26.789321	3.523442	0.015002	22.888703	0.030412	11.213129
608.925000	26.789321	3.527856	0.014999	22.917374	0.030406	11.227175
608.945000	26.789321	3.520182	0.015004	22.867524	0.030416	11.202753
608.965000	26.789321	3.523060	0.015002	22.886224	0.030412	11.211914
608.985000	26.789321	3.521756	0.015003	22.877747	0.030414	11.207761
609.005000	26.789321	3.524794	0.015001	22.897486	0.030410	11.217432
609.025000	26.789321	3.533261	0.014996	22.952486	0.030399	11.244376
609.045000	26.789321	3.525497	0.015001	22.902051	0.030409	11.219668
609.065000	26.789321	3.526284	0.015000	22.907163	0.030408	11.222172
609.085000	26.789321	3.518463	0.015005	22.856357	0.030419	11.197282
609.105000	26.789321	3.526632	0.015000	22.909428	0.030408	11.223282
609.125000	26.789321	3.526556	0.015000	22.908928	0.030408	11.223037
609.145000	26.789321	3.519306	0.015005	22.861838	0.030417	11.199967
609.165000	26.789321	3.522572	0.015003	22.883051	0.030413	11.210360
609.185000	26.789321	3.523829	0.015002	22.891214	0.030411	11.214359
609.205000	26.789321	3.520429	0.015004	22.869130	0.030416	11.203540
609.225000	26.789321	3.526710	0.015000	22.909931	0.030408	11.223528
609.245000	26.789321	3.525758	0.015000	22.903747	0.030409	11.220499
609.265000	26.789321	3.529303	0.014998	22.926774	0.030404	11.231780
609.285000	26.789321	3.523973	0.015002	22.892151	0.030411	11.214818
609.305000	26.789321	3.525585	0.015001	22.902622	0.030409	11.219947
609.325000	26.789321	3.524939	0.015001	22.898426	0.030410	11.217892
609.345000	26.789321	3.522667	0.015003	22.883668	0.030413	11.210662
609.365000	26.789321	3.521237	0.015003	22.874376	0.030415	11.206110
609.385000	26.789321	3.522433	0.015003	22.882148	0.030413	11.209918
609.405000	26.789321	3.524912	0.015001	22.898252	0.030410	11.217807
609.425000	26.789321	3.523977	0.015002	22.892177	0.030411	11.214830
609.445000	26.789321	3.525542	0.015001	22.902342	0.030409	11.219810
609.465000	26.789321	3.520676	0.015004	22.870735	0.030416	11.204326
[truncated: 1,000 more rows]
