# Supplementary material for: Stress relaxation in the presence of sudden strain bursts: Methodology and stress relaxation data of microcast aluminium microwires
Source: Data Brief. 2018 Nov 14;21:2134–41. doi: 10.1016/j.dib.2018.11.047 (PMC6265499; doi:10.1016/j.dib.2018.11.047)
Supplement: Supplementary file 2 — Supplementary material [file mmc2.zip › Data in brief/Annealed/AN_20_3/Stress relaxation txt files/AN_20_3_Relaxcycle0010.txt]

Time[s]	Motordispl[�m]	Force[mN]	EngStrain	EngStress[MPa]	Shearstrain	Shearstress [MPa]
726.398000	55.854251	4.124302	0.033413	26.791959	0.067194	13.125326
726.418000	55.854251	4.112767	0.033421	26.717031	0.067209	13.088619
726.438000	55.854251	4.114205	0.033420	26.726371	0.067207	13.093194
726.458000	55.854251	4.117534	0.033418	26.747993	0.067203	13.103787
726.478000	55.854251	4.117387	0.033418	26.747039	0.067203	13.103319
726.498000	55.854251	4.115497	0.033419	26.734765	0.067205	13.097307
726.518000	55.854251	4.113700	0.033420	26.723089	0.067208	13.091587
726.538000	55.854251	4.099486	0.033430	26.630753	0.067226	13.046351
726.558000	55.854251	4.106993	0.033425	26.679523	0.067216	13.070244
726.578000	55.854251	4.100806	0.033429	26.639330	0.067225	13.050553
726.598000	55.854251	4.093149	0.033434	26.589589	0.067235	13.026185
726.618000	55.854251	4.082111	0.033441	26.517886	0.067249	12.991058
726.638000	55.854251	4.084212	0.033440	26.531530	0.067246	12.997742
726.658000	55.854251	4.082831	0.033441	26.522562	0.067248	12.993349
726.678000	55.854251	4.077441	0.033444	26.487544	0.067255	12.976194
726.698000	55.854331	4.069296	0.033450	26.434632	0.067266	12.950272
726.718000	55.854251	4.073350	0.033447	26.460973	0.067261	12.963176
726.738000	55.854331	4.076199	0.033445	26.479478	0.067257	12.972242
726.758000	55.854251	4.071189	0.033449	26.446934	0.067263	12.956299
726.778000	55.854251	4.067278	0.033451	26.421528	0.067269	12.943852
726.798000	55.854251	4.071493	0.033448	26.448908	0.067263	12.957266
726.818000	55.854251	4.070502	0.033449	26.442473	0.067264	12.954113
726.838000	55.854251	4.070347	0.033449	26.441465	0.067265	12.953619
726.858000	55.854251	4.062876	0.033454	26.392931	0.067274	12.929843
726.878000	55.854251	4.066219	0.033452	26.414650	0.067270	12.940483
726.898000	55.854251	4.059061	0.033457	26.368151	0.067279	12.917703
726.918000	55.854331	4.070103	0.033449	26.439877	0.067265	12.952841
726.938000	55.854331	4.065987	0.033452	26.413139	0.067270	12.939743
726.958000	55.854331	4.060054	0.033456	26.374597	0.067278	12.920861
726.978000	55.854331	4.061463	0.033455	26.383749	0.067276	12.925344
726.998000	55.854331	4.067988	0.033451	26.426138	0.067268	12.946111
727.018000	55.854331	4.061962	0.033455	26.386991	0.067276	12.926933
727.038000	55.854331	4.052075	0.033461	26.322768	0.067289	12.895470
727.058000	55.854331	4.051840	0.033461	26.321237	0.067289	12.894720
727.078000	55.854331	4.047978	0.033464	26.296151	0.067294	12.882430
727.098000	55.854331	4.049867	0.033463	26.308424	0.067292	12.888443
727.118000	55.854331	4.052688	0.033461	26.326750	0.067288	12.897421
727.138000	55.854331	4.051186	0.033462	26.316993	0.067290	12.892641
727.158000	55.854331	4.053044	0.033461	26.329058	0.067287	12.898551
727.178000	55.854331	4.051506	0.033462	26.319066	0.067289	12.893657
727.198000	55.854331	4.048165	0.033464	26.297368	0.067294	12.883026
727.218000	55.854331	4.051833	0.033461	26.321194	0.067289	12.894699
727.238000	55.854331	4.048995	0.033463	26.302760	0.067293	12.885668
727.258000	55.854331	4.043749	0.033467	26.268677	0.067300	12.868971
727.278000	55.854331	4.047810	0.033464	26.295063	0.067294	12.881897
727.298000	55.854331	4.050441	0.033462	26.312149	0.067291	12.890268
727.318000	55.854331	4.050446	0.033462	26.312186	0.067291	12.890286
727.338000	55.854331	4.045562	0.033466	26.280456	0.067297	12.874741
727.358000	55.854331	4.052592	0.033461	26.326121	0.067288	12.897113
727.378000	55.854331	4.053855	0.033460	26.334330	0.067286	12.901134
727.398000	55.854331	4.051809	0.033461	26.321037	0.067289	12.894622
727.418000	55.854331	4.044164	0.033466	26.271373	0.067299	12.870292
727.438000	55.854331	4.047635	0.033464	26.293923	0.067295	12.881339
727.458000	55.854331	4.053143	0.033461	26.329703	0.067287	12.898868
727.478000	55.854331	4.049505	0.033463	26.306068	0.067292	12.887289
727.498000	55.854331	4.047024	0.033465	26.289956	0.067295	12.879395
727.518000	55.854331	4.050886	0.033462	26.315042	0.067290	12.891685
727.538000	55.854331	4.048796	0.033463	26.301466	0.067293	12.885034
727.558000	55.854331	4.047480	0.033464	26.292915	0.067295	12.880845
727.578000	55.854331	4.050314	0.033462	26.311326	0.067291	12.889865
727.598000	55.854331	4.047459	0.033464	26.292778	0.067295	12.880778
727.618000	55.854331	4.046799	0.033465	26.288491	0.067296	12.878678
727.638000	55.854331	4.043493	0.033467	26.267017	0.067300	12.868158
727.658000	55.854331	4.054092	0.033460	26.335867	0.067286	12.901887
727.678000	55.854331	4.050414	0.033462	26.311974	0.067291	12.890182
727.698000	55.854331	4.050008	0.033463	26.309338	0.067291	12.888891
727.718000	55.854331	4.048837	0.033463	26.301729	0.067293	12.885163
727.738000	55.854331	4.045439	0.033466	26.279659	0.067297	12.874351
727.758000	55.854331	4.046238	0.033465	26.284846	0.067296	12.876892
727.778000	55.854331	4.044994	0.033466	26.276766	0.067298	12.872934
727.798000	55.854331	4.058090	0.033457	26.361839	0.067281	12.914611
727.818000	55.854331	4.053023	0.033461	26.328923	0.067287	12.898486
727.838000	55.854331	4.043880	0.033467	26.269528	0.067299	12.869388
727.858000	55.854331	4.043078	0.033467	26.264318	0.067301	12.866836
727.878000	55.854331	4.048523	0.033464	26.299690	0.067293	12.884164
727.898000	55.854331	4.053331	0.033460	26.330926	0.067287	12.899466
727.918000	55.854331	4.052001	0.033461	26.322283	0.067289	12.895232
727.938000	55.854331	4.046517	0.033465	26.286660	0.067296	12.877781
727.958000	55.854331	4.049100	0.033463	26.303440	0.067293	12.886001
727.978000	55.854331	4.047747	0.033464	26.294649	0.067294	12.881694
727.998000	55.854331	4.044254	0.033466	26.271959	0.067299	12.870579
728.018000	55.854331	4.045674	0.033465	26.281184	0.067297	12.875098
728.038000	55.854331	4.043187	0.033467	26.265027	0.067300	12.867183
728.058000	55.854331	4.048134	0.033464	26.297168	0.067294	12.882929
728.078000	55.854331	4.050228	0.033462	26.310766	0.067291	12.889590
728.098000	55.854331	4.043645	0.033467	26.268006	0.067300	12.868642
728.118000	55.854331	4.037452	0.033471	26.227773	0.067308	12.848932
728.138000	55.854331	4.039338	0.033470	26.240026	0.067305	12.854935
728.158000	55.854331	4.043040	0.033467	26.264073	0.067301	12.866715
728.178000	55.854331	4.041719	0.033468	26.255490	0.067302	12.862510
728.198000	55.854331	4.039817	0.033469	26.243136	0.067305	12.856459
728.218000	55.854331	4.044265	0.033466	26.272030	0.067299	12.870614
728.238000	55.854331	4.037833	0.033471	26.230246	0.067307	12.850144
728.258000	55.854331	4.038993	0.033470	26.237784	0.067306	12.853836
728.278000	55.854331	4.039637	0.033469	26.241968	0.067305	12.855886
728.298000	55.854331	4.036232	0.033472	26.219847	0.067310	12.845049
728.318000	55.854331	4.035565	0.033472	26.215517	0.067310	12.842928
728.338000	55.854331	4.041446	0.033468	26.253719	0.067303	12.861643
728.358000	55.854331	4.032772	0.033474	26.197368	0.067314	12.834037
728.378000	55.854331	4.033259	0.033474	26.200533	0.067313	12.835587
728.398000	55.854331	4.032598	0.033474	26.196240	0.067314	12.833484
728.418000	55.854331	4.038758	0.033470	26.236256	0.067306	12.853088
728.438000	55.854331	4.038899	0.033470	26.237175	0.067306	12.853538
728.458000	55.854331	4.037882	0.033471	26.230566	0.067307	12.850301
728.478000	55.854331	4.038689	0.033470	26.235810	0.067306	12.852870
728.498000	55.854331	4.041121	0.033469	26.251608	0.067303	12.860609
728.518000	55.854331	4.040756	0.033469	26.249234	0.067304	12.859446
728.538000	55.854331	4.039638	0.033469	26.241971	0.067305	12.855888
728.558000	55.854331	4.036803	0.033471	26.223554	0.067309	12.846865
728.578000	55.854331	4.037581	0.033471	26.228612	0.067308	12.849343
728.598000	55.854331	4.039638	0.033469	26.241974	0.067305	12.855889
728.618000	55.854331	4.042062	0.033468	26.257723	0.067302	12.863605
728.638000	55.854331	4.037189	0.033471	26.226062	0.067308	12.848094
728.658000	55.854331	4.032631	0.033474	26.196454	0.067314	12.833589
728.678000	55.854331	4.036157	0.033472	26.219361	0.067310	12.844811
728.698000	55.854331	4.036406	0.033472	26.220981	0.067309	12.845605
728.718000	55.854331	4.033910	0.033473	26.204763	0.067313	12.837660
728.738000	55.854331	4.033348	0.033474	26.201113	0.067313	12.835871
728.758000	55.854331	4.031474	0.033475	26.188939	0.067316	12.829908
728.778000	55.854331	4.028077	0.033477	26.166875	0.067320	12.819098
728.798000	55.854331	4.019572	0.033483	26.111624	0.067331	12.792031
728.818000	55.854331	4.022811	0.033481	26.132666	0.067327	12.802339
728.838000	55.854331	4.025087	0.033479	26.147450	0.067324	12.809582
728.858000	55.854331	4.018558	0.033483	26.105038	0.067333	12.788804
728.878000	55.854331	4.020644	0.033482	26.118585	0.067330	12.795441
728.898000	55.854331	4.018554	0.033483	26.105012	0.067333	12.788792
728.918000	55.854331	4.016269	0.033485	26.090168	0.067336	12.781520
728.938000	55.854331	4.017597	0.033484	26.098791	0.067334	12.785744
728.958000	55.854331	4.021440	0.033482	26.123754	0.067329	12.797974
728.978000	55.854331	4.018066	0.033484	26.101841	0.067333	12.787239
728.998000	55.854331	4.018255	0.033484	26.103070	0.067333	12.787840
729.018000	55.854331	4.019598	0.033483	26.111790	0.067331	12.792112
729.038000	55.854331	4.019371	0.033483	26.110316	0.067332	12.791390
729.058000	55.854331	4.019566	0.033483	26.111584	0.067331	12.792011
729.078000	55.854331	4.018179	0.033484	26.102576	0.067333	12.787598
729.098000	55.854331	4.016605	0.033485	26.092350	0.067335	12.782589
729.118000	55.854331	4.018234	0.033484	26.102930	0.067333	12.787772
729.138000	55.854331	4.011647	0.033488	26.060140	0.067342	12.766809
729.158000	55.854331	4.017887	0.033484	26.100679	0.067334	12.786669
729.178000	55.854331	4.013702	0.033487	26.073491	0.067339	12.773350
729.198000	55.854331	4.010997	0.033488	26.055919	0.067343	12.764741
729.218000	55.854331	4.011418	0.033488	26.058655	0.067342	12.766082
729.238000	55.854331	4.008617	0.033490	26.040455	0.067346	12.757166
729.258000	55.854331	4.012205	0.033488	26.063765	0.067341	12.768585
729.278000	55.854331	4.019016	0.033483	26.108011	0.067332	12.790261
729.298000	55.854331	4.014916	0.033486	26.081379	0.067338	12.777214
729.318000	55.854331	4.020410	0.033482	26.117068	0.067330	12.794698
729.338000	55.854331	4.016658	0.033485	26.092693	0.067335	12.782757
729.358000	55.854331	4.017675	0.033484	26.099302	0.067334	12.785995
729.378000	55.854331	4.015743	0.033485	26.086749	0.067336	12.779845
729.398000	55.854331	4.022009	0.033481	26.127456	0.067328	12.799787
729.418000	55.854331	4.013478	0.033487	26.072034	0.067339	12.772636
729.438000	55.854331	4.016419	0.033485	26.091139	0.067336	12.781996
729.458000	55.854331	4.017608	0.033484	26.098862	0.067334	12.785779
729.478000	55.854331	4.015397	0.033486	26.084498	0.067337	12.778742
729.498000	55.854331	4.010031	0.033489	26.049644	0.067344	12.761667
729.518000	55.854331	4.006980	0.033491	26.029822	0.067348	12.751956
729.538000	55.854412	4.005603	0.033492	26.020879	0.067350	12.747575
729.558000	55.854331	4.016338	0.033485	26.090616	0.067336	12.781739
729.578000	55.854331	4.006538	0.033491	26.026954	0.067349	12.750551
729.598000	55.854331	4.006538	0.033491	26.026951	0.067349	12.750550
729.618000	55.854331	4.008212	0.033490	26.037825	0.067346	12.755877
729.638000	55.854331	4.007816	0.033491	26.035251	0.067347	12.754616
729.658000	55.854331	4.009564	0.033489	26.046608	0.067345	12.760180
729.678000	55.854331	4.009623	0.033489	26.046993	0.067344	12.760369
729.698000	55.854331	4.011056	0.033488	26.056302	0.067343	12.764929
729.718000	55.854331	4.011575	0.033488	26.059675	0.067342	12.766581
729.738000	55.854331	4.008082	0.033490	26.036982	0.067346	12.755464
729.758000	55.854331	4.009559	0.033489	26.046576	0.067345	12.760164
729.778000	55.854331	4.006237	0.033492	26.024995	0.067349	12.749591
729.798000	55.854331	4.010168	0.033489	26.050532	0.067344	12.762102
729.818000	55.854331	4.007128	0.033491	26.030787	0.067348	12.752429
729.838000	55.854331	4.011211	0.033488	26.057310	0.067342	12.765423
729.858000	55.854331	4.009708	0.033489	26.047542	0.067344	12.760637
729.878000	55.854331	4.005268	0.033492	26.018699	0.067350	12.746507
729.898000	55.854331	4.009274	0.033490	26.044728	0.067345	12.759259
729.918000	55.854331	4.011249	0.033488	26.057556	0.067342	12.765543
729.938000	55.854331	4.013464	0.033487	26.071942	0.067339	12.772591
729.958000	55.854331	4.011227	0.033488	26.057416	0.067342	12.765474
729.978000	55.854331	4.012810	0.033487	26.067698	0.067340	12.770512
729.998000	55.854331	4.012053	0.033488	26.062780	0.067341	12.768102
730.018000	55.854331	4.011305	0.033488	26.057921	0.067342	12.765722
730.038000	55.854331	4.006022	0.033492	26.023598	0.067349	12.748907
730.058000	55.854331	4.010211	0.033489	26.050812	0.067344	12.762239
730.078000	55.854331	4.009393	0.033490	26.045499	0.067345	12.759637
730.098000	55.854331	4.007408	0.033491	26.032601	0.067347	12.753318
730.118000	55.854331	4.009777	0.033489	26.047993	0.067344	12.760858
730.138000	55.854331	4.002469	0.033494	26.000517	0.067354	12.737600
730.158000	55.854331	4.004804	0.033493	26.015689	0.067351	12.745033
730.178000	55.854331	4.010180	0.033489	26.050609	0.067344	12.762140
730.198000	55.854331	4.000494	0.033495	25.987692	0.067356	12.731317
730.218000	55.854331	4.007334	0.033491	26.032121	0.067347	12.753083
730.238000	55.854331	4.003859	0.033493	26.009551	0.067352	12.742026
730.258000	55.854331	4.005442	0.033492	26.019833	0.067350	12.747063
730.278000	55.854331	4.001634	0.033495	25.995096	0.067355	12.734944
730.298000	55.854331	4.002322	0.033494	25.999566	0.067354	12.737134
730.318000	55.854331	4.003769	0.033493	26.008963	0.067352	12.741737
730.338000	55.854331	4.006346	0.033492	26.025706	0.067349	12.749940
730.358000	55.854331	3.997643	0.033497	25.969167	0.067360	12.722241
730.378000	55.854331	4.005060	0.033492	26.017351	0.067350	12.745847
730.398000	55.854331	4.003125	0.033494	26.004778	0.067353	12.739687
730.418000	55.854331	4.001569	0.033495	25.994673	0.067355	12.734737
730.438000	55.854331	3.993951	0.033500	25.945183	0.067365	12.710492
730.458000	55.854331	3.996083	0.033498	25.959038	0.067362	12.717280
730.478000	55.854331	3.994867	0.033499	25.951138	0.067364	12.713409
730.498000	55.854331	3.996395	0.033498	25.961061	0.067362	12.718270
730.518000	55.854331	3.997919	0.033497	25.970960	0.067360	12.723120
730.538000	55.854331	3.997549	0.033497	25.968558	0.067360	12.721943
730.558000	55.854331	3.999506	0.033496	25.981274	0.067358	12.728173
730.578000	55.854331	3.998201	0.033497	25.972791	0.067359	12.724017
730.598000	55.854331	3.995467	0.033499	25.955034	0.067363	12.715318
730.618000	55.854331	3.999807	0.033496	25.983228	0.067357	12.729130
730.638000	55.854331	4.000630	0.033495	25.988572	0.067356	12.731748
730.658000	55.854331	3.997756	0.033497	25.969904	0.067360	12.722602
730.678000	55.854331	3.997735	0.033497	25.969769	0.067360	12.722537
730.698000	55.854331	3.998376	0.033497	25.973928	0.067359	12.724574
730.718000	55.854331	3.995828	0.033499	25.957376	0.067363	12.716465
730.738000	55.854331	3.993317	0.033500	25.941064	0.067366	12.708474
730.758000	55.854331	3.997849	0.033497	25.970506	0.067360	12.722898
730.778000	55.854331	3.996897	0.033498	25.964322	0.067361	12.719868
730.798000	55.854331	3.991874	0.033501	25.931693	0.067368	12.703883
730.818000	55.854331	3.997140	0.033498	25.965902	0.067361	12.720642
730.838000	55.854331	3.998279	0.033497	25.973300	0.067359	12.724266
730.858000	55.854331	3.997330	0.033498	25.967133	0.067361	12.721245
730.878000	55.854331	3.990785	0.033502	25.924621	0.067369	12.700419
730.898000	55.854331	3.995061	0.033499	25.952398	0.067364	12.714026
730.918000	55.854331	3.996235	0.033498	25.960021	0.067362	12.717761
730.938000	55.854331	3.992200	0.033501	25.933812	0.067367	12.704921
730.958000	55.854331	3.987056	0.033504	25.900397	0.067374	12.688551
730.978000	55.854331	3.994486	0.033499	25.948662	0.067364	12.712196
730.998000	55.854331	3.997069	0.033498	25.965439	0.067361	12.720415
731.018000	55.854331	3.993333	0.033500	25.941170	0.067366	12.708526
731.038000	55.854331	3.995333	0.033499	25.954163	0.067363	12.714891
731.058000	55.854331	3.993183	0.033500	25.940199	0.067366	12.708050
731.078000	55.854331	3.992797	0.033501	25.937688	0.067367	12.706820
731.098000	55.854331	3.994268	0.033500	25.947245	0.067365	12.711502
731.118000	55.854331	4.000352	0.033496	25.986767	0.067357	12.730864
731.138000	55.854331	3.994188	0.033500	25.946722	0.067365	12.711246
731.158000	55.854331	3.994537	0.033499	25.948993	0.067364	12.712358
731.178000	55.854331	3.992663	0.033501	25.936817	0.067367	12.706393
731.198000	55.854331	3.999292	0.033496	25.979880	0.067358	12.727490
731.218000	55.854331	3.999655	0.033496	25.982242	0.067358	12.728647
731.238000	55.854331	3.995870	0.033498	25.957650	0.067363	12.716600
731.258000	55.854331	3.993433	0.033500	25.941821	0.067366	12.708845
731.278000	55.854331	4.000632	0.033495	25.988586	0.067356	12.731755
731.298000	55.854331	3.996302	0.033498	25.960455	0.067362	12.717974
731.318000	55.854331	3.995062	0.033499	25.952403	0.067364	12.714029
731.338000	55.854331	3.995974	0.033498	25.958327	0.067362	12.716931
731.358000	55.854331	3.996623	0.033498	25.962543	0.067362	12.718997
731.378000	55.854331	3.998864	0.033497	25.977098	0.067359	12.726127
731.398000	55.854331	3.988354	0.033503	25.908826	0.067372	12.692681
731.418000	55.854331	3.991619	0.033501	25.930033	0.067368	12.703070
731.438000	55.854331	3.986271	0.033505	25.895296	0.067375	12.686052
731.458000	55.854331	3.989082	0.033503	25.913559	0.067371	12.694999
731.478000	55.854331	3.986426	0.033505	25.896301	0.067375	12.686545
731.498000	55.854331	3.996221	0.033498	25.959932	0.067362	12.717718
731.518000	55.854331	3.996580	0.033498	25.962266	0.067362	12.718861
731.538000	55.854331	3.987607	0.033504	25.903976	0.067373	12.690305
731.558000	55.854331	3.992095	0.033501	25.933127	0.067367	12.704586
731.578000	55.854331	3.993865	0.033500	25.944626	0.067365	12.710219
731.598000	55.854331	3.996670	0.033498	25.962849	0.067361	12.719146
731.618000	55.854331	3.993086	0.033500	25.939568	0.067366	12.707741
731.638000	55.854331	3.995383	0.033499	25.954486	0.067363	12.715049
731.658000	55.854331	3.995365	0.033499	25.954369	0.067363	12.714992
731.678000	55.854331	3.995657	0.033499	25.956268	0.067363	12.715922
731.698000	55.854331	3.994465	0.033499	25.948525	0.067364	12.712129
731.718000	55.854331	3.995295	0.033499	25.953914	0.067363	12.714769
731.738000	55.854331	3.986844	0.033504	25.899020	0.067374	12.687877
731.758000	55.854331	3.990933	0.033502	25.925583	0.067369	12.700890
731.778000	55.854331	3.984901	0.033506	25.886399	0.067377	12.681694
731.798000	55.854331	3.982724	0.033507	25.872252	0.067380	12.674763
731.818000	55.854331	3.985869	0.033505	25.892685	0.067376	12.684773
731.838000	55.854331	3.988749	0.033503	25.911394	0.067372	12.693939
731.858000	55.854331	3.983034	0.033507	25.874265	0.067379	12.675750
731.878000	55.854331	3.987203	0.033504	25.901351	0.067374	12.689019
731.898000	55.854331	3.985811	0.033505	25.892308	0.067376	12.684589
731.918000	55.854331	3.983771	0.033507	25.879055	0.067378	12.678096
731.938000	55.854331	3.984380	0.033506	25.883014	0.067378	12.680036
731.958000	55.854331	3.981023	0.033508	25.861207	0.067382	12.669352
731.978000	55.854331	3.984610	0.033506	25.884505	0.067377	12.680766
731.998000	55.854331	3.986756	0.033505	25.898446	0.067374	12.687596
732.018000	55.854331	3.986549	0.033505	25.897104	0.067375	12.686938
732.038000	55.854331	3.987955	0.033504	25.906232	0.067373	12.691410
732.058000	55.854331	3.983673	0.033507	25.878418	0.067379	12.677784
732.078000	55.854331	3.984213	0.033506	25.881929	0.067378	12.679504
732.098000	55.854331	3.983564	0.033507	25.877710	0.067379	12.677437
732.118000	55.854331	3.987968	0.033504	25.906318	0.067373	12.691452
732.138000	55.854331	3.984495	0.033506	25.883757	0.067377	12.680399
732.158000	55.854331	3.986275	0.033505	25.895324	0.067375	12.686066
732.178000	55.854331	3.986076	0.033505	25.894028	0.067375	12.685431
732.198000	55.854331	3.985782	0.033505	25.892120	0.067376	12.684496
732.218000	55.854331	3.990992	0.033502	25.925960	0.067369	12.701075
732.238000	55.854331	3.982517	0.033507	25.870907	0.067380	12.674104
732.258000	55.854331	3.979041	0.033510	25.848325	0.067385	12.663041
732.278000	55.854331	3.978507	0.033510	25.844858	0.067385	12.661343
732.298000	55.854331	3.986574	0.033505	25.897267	0.067375	12.687018
732.318000	55.854331	3.983531	0.033507	25.877499	0.067379	12.677334
732.338000	55.854331	3.981100	0.033508	25.861704	0.067382	12.669596
732.358000	55.854331	3.985643	0.033505	25.891217	0.067376	12.684054
732.378000	55.854331	3.984250	0.033506	25.882169	0.067378	12.679621
732.398000	55.854331	3.983487	0.033507	25.877213	0.067379	12.677194
732.418000	55.854331	3.979053	0.033510	25.848408	0.067385	12.663082
732.438000	55.854331	3.984418	0.033506	25.883257	0.067378	12.680154
732.458000	55.854331	3.981514	0.033508	25.864394	0.067381	12.670914
732.478000	55.854331	3.985918	0.033505	25.893005	0.067376	12.684930
732.498000	55.854331	3.988156	0.033504	25.907538	0.067373	12.692050
732.518000	55.854331	3.981845	0.033508	25.866542	0.067381	12.671966
732.538000	55.854331	3.985677	0.033505	25.891434	0.067376	12.684161
732.558000	55.854331	3.975691	0.033512	25.826569	0.067389	12.652383
732.578000	55.854331	3.982570	0.033507	25.871252	0.067380	12.674273
732.598000	55.854331	3.982580	0.033507	25.871321	0.067380	12.674307
732.618000	55.854331	3.983327	0.033507	25.876168	0.067379	12.676681
732.638000	55.854331	3.982627	0.033507	25.871621	0.067380	12.674454
732.658000	55.854331	3.984175	0.033506	25.881677	0.067378	12.679381
732.678000	55.854331	3.981205	0.033508	25.862386	0.067382	12.669930
732.698000	55.854331	3.989568	0.033503	25.916712	0.067371	12.696544
732.718000	55.854331	3.986902	0.033504	25.899397	0.067374	12.688062
732.738000	55.854331	3.989954	0.033502	25.919220	0.067370	12.697773
732.758000	55.854331	3.986407	0.033505	25.896181	0.067375	12.686486
732.778000	55.854412	3.979954	0.033509	25.854260	0.067384	12.665949
732.798000	55.854331	3.987531	0.033504	25.903482	0.067373	12.690063
732.818000	55.854331	3.988956	0.033503	25.912736	0.067372	12.694596
732.838000	55.854331	3.978916	0.033510	25.847517	0.067385	12.662645
732.858000	55.854331	3.985063	0.033506	25.887447	0.067377	12.682207
732.878000	55.854412	3.985108	0.033506	25.887738	0.067377	12.682350
732.898000	55.854331	3.985711	0.033505	25.891657	0.067376	12.684270
732.918000	55.854331	3.981633	0.033508	25.865166	0.067381	12.671292
732.938000	55.854331	3.988067	0.033504	25.906961	0.067373	12.691767
732.958000	55.854412	3.981667	0.033508	25.865385	0.067381	12.671399
732.978000	55.854331	3.982291	0.033507	25.869438	0.067380	12.673385
732.998000	55.854331	3.977023	0.033511	25.835218	0.067387	12.656620
733.018000	55.854331	3.976707	0.033511	25.833167	0.067388	12.655616
733.038000	55.854331	3.976487	0.033511	25.831736	0.067388	12.654915
733.058000	55.854331	3.978778	0.033510	25.846617	0.067385	12.662205
733.078000	55.854331	3.982296	0.033507	25.869473	0.067380	12.673402
733.098000	55.854331	3.975272	0.033512	25.823842	0.067390	12.651047
733.118000	55.854331	3.981557	0.033508	25.864671	0.067381	12.671049
733.138000	55.854331	3.986345	0.033505	25.895773	0.067375	12.686286
733.158000	55.854331	3.981958	0.033508	25.867276	0.067381	12.672326
733.178000	55.854331	3.984854	0.033506	25.886087	0.067377	12.681541
733.198000	55.854331	3.990807	0.033502	25.924761	0.067369	12.700487
733.218000	55.854331	3.978169	0.033510	25.842661	0.067386	12.660267
733.238000	55.854331	3.981057	0.033508	25.861427	0.067382	12.669460
733.258000	55.854331	3.979955	0.033509	25.854269	0.067383	12.665953
733.278000	55.854412	3.985791	0.033505	25.892180	0.067376	12.684526
733.298000	55.854331	3.981589	0.033508	25.864880	0.067381	12.671152
733.318000	55.854331	3.986429	0.033505	25.896318	0.067375	12.686553
733.338000	55.854331	3.981395	0.033508	25.863623	0.067382	12.670536
733.358000	55.854331	3.983348	0.033507	25.876305	0.067379	12.676749
733.378000	55.854412	3.980525	0.033509	25.857968	0.067383	12.667765
733.398000	55.854331	3.978706	0.033510	25.846152	0.067385	12.661977
733.418000	55.854331	3.979153	0.033510	25.849056	0.067384	12.663400
733.438000	55.854331	3.985487	0.033505	25.890200	0.067376	12.683556
733.458000	55.854412	3.978388	0.033510	25.844087	0.067386	12.660965
733.478000	55.854331	3.976103	0.033512	25.829243	0.067388	12.653693
733.498000	55.854331	3.979156	0.033510	25.849076	0.067384	12.663409
733.518000	55.854331	3.972496	0.033514	25.805810	0.067393	12.642213
733.538000	55.854331	3.974754	0.033512	25.820480	0.067390	12.649400
733.558000	55.854331	3.971964	0.033514	25.802354	0.067394	12.640520
733.578000	55.854331	3.973383	0.033513	25.811574	0.067392	12.645037
733.598000	55.854331	3.970674	0.033515	25.793977	0.067396	12.636416
733.618000	55.854331	3.968051	0.033517	25.776934	0.067399	12.628067
733.638000	55.854331	3.972563	0.033514	25.806247	0.067393	12.642428
733.658000	55.854412	3.972918	0.033514	25.808552	0.067393	12.643557
733.678000	55.854331	3.974589	0.033513	25.819409	0.067390	12.648875
733.698000	55.854331	3.970441	0.033515	25.792460	0.067396	12.635673
733.718000	55.854331	3.975025	0.033512	25.822242	0.067390	12.650263
733.738000	55.854331	3.979696	0.033509	25.852584	0.067384	12.665128
733.758000	55.854331	3.977072	0.033511	25.835538	0.067387	12.656777
733.778000	55.854331	3.979240	0.033510	25.849619	0.067384	12.663675
733.798000	55.854331	3.977225	0.033511	25.836532	0.067387	12.657264
733.818000	55.854331	3.970305	0.033515	25.791580	0.067396	12.635242
733.838000	55.854331	3.976940	0.033511	25.834681	0.067387	12.656357
733.858000	55.854412	3.972408	0.033514	25.805242	0.067393	12.641935
733.878000	55.854331	3.972209	0.033514	25.803945	0.067394	12.641300
733.898000	55.854331	3.974624	0.033513	25.819637	0.067390	12.648987
733.918000	55.854331	3.970558	0.033515	25.793223	0.067396	12.636047
733.938000	55.854331	3.971354	0.033515	25.798390	0.067395	12.638578
733.958000	55.854331	3.972576	0.033514	25.806333	0.067393	12.642470
733.978000	55.854331	3.978242	0.033510	25.843135	0.067386	12.660499
733.998000	55.854331	3.978337	0.033510	25.843758	0.067386	12.660804
734.018000	55.854331	3.975327	0.033512	25.824201	0.067390	12.651223
734.038000	55.854331	3.974655	0.033513	25.819837	0.067390	12.649085
734.058000	55.854331	3.977788	0.033510	25.840191	0.067386	12.659056
734.078000	55.854331	3.970078	0.033516	25.790101	0.067396	12.634518
734.098000	55.854331	3.976381	0.033511	25.831051	0.067388	12.654579
734.118000	55.854331	3.970515	0.033515	25.792943	0.067396	12.635910
734.138000	55.854331	3.972756	0.033514	25.807501	0.067393	12.643042
734.158000	55.854331	3.977426	0.033511	25.837840	0.067387	12.657905
734.178000	55.854412	3.971025	0.033515	25.796253	0.067395	12.637532
734.198000	55.854412	3.977076	0.033511	25.835561	0.067387	12.656788
734.218000	55.854412	3.971419	0.033515	25.798812	0.067395	12.638785
734.238000	55.854331	3.973128	0.033514	25.809917	0.067392	12.644226
734.258000	55.854412	3.968729	0.033517	25.781338	0.067398	12.630225
734.278000	55.854331	3.972961	0.033514	25.808832	0.067393	12.643694
734.298000	55.854412	3.976362	0.033511	25.830925	0.067388	12.654517
734.318000	55.854412	3.971450	0.033515	25.799015	0.067395	12.638885
734.338000	55.854331	3.977180	0.033511	25.836240	0.067387	12.657121
734.358000	55.854331	3.971350	0.033515	25.798367	0.067395	12.638567
734.378000	55.854331	3.973772	0.033513	25.814099	0.067392	12.646274
734.398000	55.854331	3.968470	0.033517	25.779656	0.067399	12.629400
734.418000	55.854331	3.964728	0.033519	25.755346	0.067403	12.617491
734.438000	55.854331	3.967136	0.033518	25.770990	0.067400	12.625155
734.458000	55.854331	3.968941	0.033516	25.782718	0.067398	12.630900
734.478000	55.854331	3.970614	0.033515	25.793583	0.067396	12.636223
734.498000	55.854412	3.967698	0.033517	25.774643	0.067400	12.626945
734.518000	55.854412	3.970474	0.033515	25.792677	0.067396	12.635780
734.538000	55.854331	3.959515	0.033523	25.721483	0.067410	12.600902
734.558000	55.854331	3.968345	0.033517	25.778844	0.067399	12.629003
734.578000	55.854331	3.967267	0.033517	25.771844	0.067400	12.625573
734.598000	55.854331	3.969717	0.033516	25.787756	0.067397	12.633369
734.618000	55.854331	3.964389	0.033519	25.753144	0.067404	12.616412
734.638000	55.854331	3.969156	0.033516	25.784117	0.067398	12.631586
734.658000	55.854331	3.969561	0.033516	25.786745	0.067397	12.632873
734.678000	55.854331	3.973100	0.033514	25.809737	0.067392	12.644137
734.698000	55.854331	3.969773	0.033516	25.788122	0.067397	12.633548
734.718000	55.854331	3.971332	0.033515	25.798250	0.067395	12.638510
734.738000	55.854331	3.963858	0.033520	25.749697	0.067405	12.614724
734.758000	55.854331	3.962586	0.033521	25.741434	0.067406	12.610675
734.778000	55.854331	3.961420	0.033521	25.733862	0.067408	12.606966
734.798000	55.854331	3.965220	0.033519	25.758548	0.067403	12.619060
734.818000	55.854331	3.966299	0.033518	25.765554	0.067401	12.622492
734.838000	55.854331	3.963944	0.033520	25.750259	0.067404	12.614999
734.858000	55.854331	3.967146	0.033518	25.771056	0.067400	12.625187
734.878000	55.854331	3.968530	0.033517	25.780047	0.067398	12.629592
734.898000	55.854331	3.974159	0.033513	25.816615	0.067391	12.647507
734.918000	55.854331	3.970202	0.033515	25.790906	0.067396	12.634912
734.938000	55.854412	3.972023	0.033514	25.802740	0.067394	12.640709
734.958000	55.854412	3.964460	0.033519	25.753610	0.067404	12.616641
734.978000	55.854331	3.969183	0.033516	25.784291	0.067398	12.631671
734.998000	55.854331	3.963179	0.033520	25.745284	0.067405	12.612562
735.018000	55.854412	3.963594	0.033520	25.747983	0.067405	12.613884
735.038000	55.854331	3.967445	0.033517	25.772998	0.067400	12.626139
735.058000	55.854331	3.970580	0.033515	25.793363	0.067396	12.636115
735.078000	55.854331	3.968204	0.033517	25.777930	0.067399	12.628555
735.098000	55.854331	3.971093	0.033515	25.796699	0.067395	12.637750
735.118000	55.854331	3.971286	0.033515	25.797953	0.067395	12.638364
735.138000	55.854331	3.970595	0.033515	25.793460	0.067396	12.636163
735.158000	55.854331	3.964536	0.033519	25.754104	0.067404	12.616883
735.178000	55.854331	3.969319	0.033516	25.785174	0.067397	12.632104
735.198000	55.854331	3.965467	0.033519	25.760150	0.067402	12.619845
735.218000	55.854331	3.969698	0.033516	25.787633	0.067397	12.633309
735.238000	55.854331	3.963658	0.033520	25.748400	0.067405	12.614088
735.258000	55.854412	3.966893	0.033518	25.769416	0.067401	12.624384
735.278000	55.854331	3.967312	0.033517	25.772138	0.067400	12.625718
735.298000	55.854331	3.967528	0.033517	25.773538	0.067400	12.626403
735.318000	55.854412	3.962501	0.033521	25.740885	0.067406	12.610407
735.338000	55.854412	3.967944	0.033517	25.776242	0.067399	12.627728
735.358000	55.854412	3.964618	0.033519	25.754638	0.067404	12.617144
735.378000	55.854331	3.966667	0.033518	25.767948	0.067401	12.623665
735.398000	55.854331	3.966116	0.033518	25.764366	0.067402	12.621910
735.418000	55.854412	3.968911	0.033516	25.782523	0.067398	12.630805
735.438000	55.854412	3.966780	0.033518	25.768676	0.067401	12.624022
735.458000	55.854412	3.965405	0.033519	25.759748	0.067403	12.619648
735.478000	55.854412	3.969041	0.033516	25.783369	0.067398	12.631219
735.498000	55.854412	3.968805	0.033516	25.781835	0.067398	12.630468
735.518000	55.854412	3.967239	0.033518	25.771664	0.067400	12.625485
735.538000	55.854412	3.970367	0.033515	25.791983	0.067396	12.635440
735.558000	55.854412	3.965570	0.033519	25.760822	0.067402	12.620174
735.578000	55.854412	3.969444	0.033516	25.785982	0.067397	12.632500
735.598000	55.854412	3.964593	0.033519	25.754472	0.067404	12.617063
735.618000	55.854412	3.967341	0.033517	25.772327	0.067400	12.625810
735.638000	55.854412	3.959063	0.033523	25.718549	0.067411	12.599465
735.658000	55.854412	3.965511	0.033519	25.760439	0.067403	12.619986
735.678000	55.854412	3.971269	0.033515	25.797841	0.067395	12.638310
735.698000	55.854412	3.967580	0.033517	25.773875	0.067400	12.626568
735.718000	55.854412	3.959616	0.033523	25.722140	0.067410	12.601223
735.738000	55.854412	3.961309	0.033521	25.733136	0.067408	12.606611
735.758000	55.854412	3.965959	0.033518	25.763344	0.067402	12.621409
735.778000	55.854412	3.967049	0.033518	25.770430	0.067400	12.624881
735.798000	55.854412	3.968278	0.033517	25.778410	0.067399	12.628790
735.818000	55.854412	3.961009	0.033522	25.731191	0.067408	12.605658
735.838000	55.854412	3.959535	0.033523	25.721617	0.067410	12.600967
735.858000	55.854412	3.957803	0.033524	25.710366	0.067413	12.595456
735.878000	55.854412	3.961965	0.033521	25.737401	0.067407	12.608700
735.898000	55.854412	3.965538	0.033519	25.760610	0.067402	12.620070
735.918000	55.854412	3.966954	0.033518	25.769810	0.067401	12.624577
735.938000	55.854412	3.967050	0.033518	25.770433	0.067400	12.624882
735.958000	55.854412	3.963403	0.033520	25.746740	0.067405	12.613275
735.978000	55.854412	3.966868	0.033518	25.769250	0.067401	12.624303
735.998000	55.854412	3.959774	0.033522	25.723171	0.067410	12.601729
736.018000	55.854412	3.966980	0.033518	25.769979	0.067401	12.624660
736.038000	55.854412	3.970842	0.033515	25.795068	0.067396	12.636951
736.058000	55.854412	3.959681	0.033523	25.722562	0.067410	12.601431
736.078000	55.854412	3.959952	0.033522	25.724322	0.067410	12.602293
736.098000	55.854412	3.960194	0.033522	25.725896	0.067409	12.603064
736.118000	55.854412	3.965146	0.033519	25.758063	0.067403	12.618822
736.138000	55.854412	3.960417	0.033522	25.727344	0.067409	12.603773
736.158000	55.854412	3.953249	0.033527	25.680779	0.067419	12.580961
736.178000	55.854412	3.956783	0.033524	25.703740	0.067414	12.592209
736.198000	55.854493	3.962257	0.033521	25.739300	0.067407	12.609630
736.218000	55.854493	3.954814	0.033526	25.690947	0.067417	12.585942
736.238000	55.854412	3.960358	0.033522	25.726961	0.067409	12.603585
736.258000	55.854493	3.958050	0.033524	25.711969	0.067412	12.596241
736.278000	55.854493	3.959616	0.033523	25.722140	0.067410	12.601223
736.298000	55.854493	3.964006	0.033520	25.750656	0.067405	12.615194
736.318000	55.854493	3.961918	0.033521	25.737095	0.067407	12.608550
736.338000	55.854493	3.957037	0.033524	25.705388	0.067414	12.593017
736.358000	55.854412	3.959325	0.033523	25.720252	0.067411	12.600299
736.378000	55.854412	3.961944	0.033521	25.737266	0.067407	12.608634
736.398000	55.854412	3.958790	0.033523	25.716776	0.067411	12.598596
736.418000	55.854412	3.963832	0.033520	25.749531	0.067405	12.614642
736.438000	55.854493	3.960992	0.033522	25.731083	0.067409	12.605605
736.458000	55.854493	3.956531	0.033525	25.702100	0.067414	12.591406
736.478000	55.854412	3.959019	0.033523	25.718264	0.067411	12.599325
736.498000	55.854493	3.966955	0.033518	25.769816	0.067401	12.624580
736.518000	55.854493	3.960788	0.033522	25.729752	0.067409	12.604953
736.538000	55.854493	3.959190	0.033523	25.719372	0.067411	12.599868
736.558000	55.854493	3.961879	0.033521	25.736844	0.067407	12.608427
736.578000	55.854493	3.959898	0.033522	25.723973	0.067410	12.602122
736.598000	55.854493	3.960854	0.033522	25.730186	0.067409	12.605165
736.618000	55.854493	3.960456	0.033522	25.727598	0.067409	12.603897
736.638000	55.854493	3.953851	0.033526	25.684692	0.067418	12.582878
736.658000	55.854493	3.963700	0.033520	25.748674	0.067405	12.614223
736.678000	55.854412	3.959640	0.033523	25.722294	0.067410	12.601299
736.698000	55.854493	3.960700	0.033522	25.729186	0.067409	12.604675
736.718000	55.854493	3.953985	0.033526	25.685563	0.067418	12.583305
736.738000	55.854493	3.961590	0.033521	25.734967	0.067408	12.607508
736.758000	55.854412	3.954750	0.033526	25.690530	0.067417	12.585738
736.778000	55.854493	3.957624	0.033524	25.709201	0.067413	12.594885
736.798000	55.854493	3.961583	0.033521	25.734921	0.067408	12.607485
736.818000	55.854493	3.963274	0.033520	25.745904	0.067406	12.612865
736.838000	55.854493	3.964731	0.033519	25.755369	0.067404	12.617502
736.858000	55.854493	3.964961	0.033519	25.756866	0.067403	12.618236
736.878000	55.854493	3.957770	0.033524	25.710149	0.067413	12.595349
736.898000	55.854493	3.960736	0.033522	25.729415	0.067409	12.604787
736.918000	55.854493	3.961577	0.033521	25.734881	0.067408	12.607466
736.938000	55.854493	3.964963	0.033519	25.756877	0.067403	12.618241
736.958000	55.854493	3.959182	0.033523	25.719323	0.067411	12.599844
736.978000	55.854493	3.965057	0.033519	25.757488	0.067403	12.618541
736.998000	55.854493	3.960813	0.033522	25.729914	0.067409	12.605032
737.018000	55.854493	3.957672	0.033524	25.709515	0.067413	12.595039
737.038000	55.854493	3.960638	0.033522	25.728778	0.067409	12.604475
737.058000	55.854493	3.961770	0.033521	25.736132	0.067408	12.608078
737.078000	55.854493	3.969247	0.033516	25.784705	0.067398	12.631874
737.098000	55.854493	3.963741	0.033520	25.748937	0.067405	12.614351
737.118000	55.854493	3.964245	0.033520	25.752210	0.067404	12.615955
737.138000	55.854493	3.965154	0.033519	25.758114	0.067403	12.618847
737.158000	55.854493	3.968504	0.033517	25.779878	0.067399	12.629510
737.178000	55.854493	3.960735	0.033522	25.729412	0.067409	12.604786
737.198000	55.854493	3.962052	0.033521	25.737966	0.067407	12.608977
737.218000	55.854493	3.960167	0.033522	25.725719	0.067410	12.602977
737.238000	55.854493	3.967490	0.033517	25.773289	0.067400	12.626281
737.258000	55.854493	3.961749	0.033521	25.735998	0.067408	12.608013
737.278000	55.854493	3.960242	0.033522	25.726210	0.067410	12.603217
737.298000	55.854493	3.966001	0.033518	25.763621	0.067402	12.621545
737.318000	55.854493	3.961942	0.033521	25.737249	0.067407	12.608626
737.338000	55.854493	3.958313	0.033523	25.713674	0.067412	12.597076
737.358000	55.854493	3.962436	0.033521	25.740460	0.067407	12.610198
737.378000	55.854493	3.962017	0.033521	25.737740	0.067407	12.608866
737.398000	55.854493	3.965272	0.033519	25.758885	0.067403	12.619225
737.418000	55.854493	3.962902	0.033520	25.743484	0.067406	12.611680
737.438000	55.854493	3.958032	0.033524	25.711849	0.067412	12.596182
737.458000	55.854493	3.964981	0.033519	25.756991	0.067403	12.618297
737.478000	55.854493	3.961767	0.033521	25.736112	0.067408	12.608069
737.498000	55.854493	3.969879	0.033516	25.788810	0.067397	12.633885
737.518000	55.854493	3.963145	0.033520	25.745064	0.067406	12.612454
737.538000	55.854493	3.955813	0.033525	25.697433	0.067415	12.589120
737.558000	55.854493	3.963915	0.033520	25.750068	0.067405	12.614905
737.578000	55.854493	3.962178	0.033521	25.738783	0.067407	12.609377
737.598000	55.854493	3.963793	0.033520	25.749277	0.067405	12.614518
737.618000	55.854493	3.962389	0.033521	25.740154	0.067407	12.610049
737.638000	55.854493	3.958989	0.033523	25.718067	0.067411	12.599228
737.658000	55.854493	3.957944	0.033524	25.711277	0.067413	12.595902
737.678000	55.854493	3.964013	0.033520	25.750708	0.067405	12.615219
737.698000	55.854493	3.969380	0.033516	25.785568	0.067398	12.632297
737.718000	55.854493	3.961622	0.033521	25.735170	0.067408	12.607607
737.738000	55.854493	3.962885	0.033520	25.743376	0.067406	12.611627
737.758000	55.854493	3.960580	0.033522	25.728403	0.067409	12.604292
737.778000	55.854493	3.962351	0.033521	25.739911	0.067407	12.609930
737.798000	55.854493	3.959673	0.033523	25.722511	0.067410	12.601405
737.818000	55.854493	3.961594	0.033521	25.734993	0.067408	12.607520
737.838000	55.854493	3.963485	0.033520	25.747275	0.067405	12.613537
737.858000	55.854493	3.961795	0.033521	25.736298	0.067407	12.608160
737.878000	55.854493	3.959410	0.033523	25.720803	0.067411	12.600569
737.898000	55.854493	3.954902	0.033526	25.691521	0.067417	12.586223
737.918000	55.854493	3.960242	0.033522	25.726207	0.067410	12.603216
737.938000	55.854493	3.961131	0.033522	25.731982	0.067408	12.606045
737.958000	55.854493	3.965034	0.033519	25.757340	0.067403	12.618468
737.978000	55.854493	3.958324	0.033523	25.713748	0.067412	12.597112
737.998000	55.854493	3.960559	0.033522	25.728266	0.067409	12.604225
738.018000	55.854493	3.959812	0.033522	25.723414	0.067410	12.601848
738.038000	55.854493	3.966588	0.033518	25.767431	0.067401	12.623412
738.058000	55.854493	3.964077	0.033520	25.751119	0.067404	12.615420
738.078000	55.854493	3.960022	0.033522	25.724779	0.067410	12.602516
738.098000	55.854493	3.958048	0.033524	25.711957	0.067412	12.596235
738.118000	55.854493	3.958695	0.033523	25.716156	0.067412	12.598292
738.138000	55.854493	3.960054	0.033522	25.724987	0.067410	12.602619
738.158000	55.854493	3.961857	0.033521	25.736701	0.067407	12.608357
738.178000	55.854493	3.959112	0.033523	25.718869	0.067411	12.599621
738.198000	55.854493	3.956413	0.033525	25.701332	0.067415	12.591030
738.218000	55.854493	3.956562	0.033525	25.702303	0.067414	12.591506
738.238000	55.854493	3.956534	0.033525	25.702120	0.067414	12.591416
738.258000	55.854493	3.961163	0.033522	25.732191	0.067408	12.606147
738.278000	55.854493	3.959599	0.033523	25.722028	0.067410	12.601169
738.298000	55.854493	3.955620	0.033525	25.696185	0.067416	12.588508
738.318000	55.854493	3.958386	0.033523	25.714154	0.067412	12.597311
738.338000	55.854493	3.960498	0.033522	25.727872	0.067409	12.604032
738.358000	55.854493	3.962750	0.033521	25.742499	0.067406	12.611197
738.378000	55.854493	3.960722	0.033522	25.729323	0.067409	12.604743
738.398000	55.854493	3.955256	0.033526	25.693820	0.067416	12.587350
738.418000	55.854493	3.963301	0.033520	25.746078	0.067406	12.612951
738.438000	55.854493	3.956062	0.033525	25.699056	0.067415	12.589915
738.458000	55.854493	3.957975	0.033524	25.711483	0.067413	12.596003
738.478000	55.854493	3.962267	0.033521	25.739366	0.067407	12.609662
738.498000	55.854493	3.956789	0.033524	25.703780	0.067414	12.592229
738.518000	55.854493	3.965471	0.033519	25.760179	0.067403	12.619859
738.538000	55.854493	3.963334	0.033520	25.746295	0.067405	12.613057
738.558000	55.854493	3.960527	0.033522	25.728058	0.067409	12.604123
738.577000	55.854493	3.966730	0.033518	25.768354	0.067401	12.623864
738.597000	55.854493	3.956135	0.033525	25.699527	0.067415	12.590146
738.617000	55.854493	3.957230	0.033524	25.706645	0.067413	12.593632
738.637000	55.854493	3.960009	0.033522	25.724693	0.067410	12.602474
738.657000	55.854493	3.956520	0.033525	25.702032	0.067414	12.591373
738.677000	55.854493	3.962661	0.033521	25.741922	0.067406	12.610915
738.697000	55.854493	3.960725	0.033522	25.729346	0.067409	12.604754
738.717000	55.854493	3.956585	0.033525	25.702449	0.067414	12.591577
738.737000	55.854493	3.955434	0.033525	25.694971	0.067416	12.587914
738.757000	55.854493	3.958504	0.033523	25.714919	0.067412	12.597686
738.777000	55.854493	3.956824	0.033524	25.704005	0.067414	12.592340
738.797000	55.854493	3.962916	0.033520	25.743579	0.067406	12.611726
738.817000	55.854493	3.954458	0.033526	25.688636	0.067417	12.584810
738.837000	55.854493	3.957890	0.033524	25.710932	0.067413	12.595733
738.857000	55.854493	3.954187	0.033526	25.686874	0.067417	12.583947
738.877000	55.854493	3.954026	0.033526	25.685826	0.067418	12.583433
738.897000	55.854493	3.955346	0.033525	25.694406	0.067416	12.587637
738.917000	55.854493	3.956393	0.033525	25.701204	0.067415	12.590967
738.937000	55.854493	3.958424	0.033523	25.714399	0.067412	12.597431
738.957000	55.854493	3.954082	0.033526	25.686194	0.067418	12.583614
738.977000	55.854493	3.959502	0.033523	25.721403	0.067411	12.600862
738.997000	55.854493	3.951548	0.033528	25.669734	0.067421	12.575550
739.017000	55.854493	3.953985	0.033526	25.685563	0.067418	12.583305
739.057000	55.854493	3.956662	0.033525	25.702954	0.067414	12.591825
739.057000	55.854493	3.958498	0.033523	25.714876	0.067412	12.597665
739.077000	55.854493	3.951901	0.033528	25.672024	0.067420	12.576672
739.097000	55.854493	3.959130	0.033523	25.718986	0.067411	12.599679
739.117000	55.854493	3.952770	0.033527	25.677668	0.067419	12.579437
739.137000	55.854493	3.953342	0.033527	25.681384	0.067419	12.581257
739.157000	55.854493	3.960194	0.033522	25.725893	0.067410	12.603062
739.177000	55.854493	3.952692	0.033527	25.677163	0.067419	12.579189
739.197000	55.854493	3.950652	0.033529	25.663907	0.067422	12.572695
739.217000	55.854493	3.954722	0.033526	25.690350	0.067417	12.585650
739.237000	55.854493	3.953840	0.033526	25.684617	0.067418	12.582841
739.257000	55.854493	3.952379	0.033527	25.675126	0.067420	12.578192
739.277000	55.854493	3.954473	0.033526	25.688730	0.067417	12.584856
739.297000	55.854493	3.958420	0.033523	25.714374	0.067412	12.597419
739.317000	55.854493	3.960712	0.033522	25.729263	0.067409	12.604713
739.337000	55.854493	3.958946	0.033523	25.717790	0.067411	12.599092
739.357000	55.854493	3.958798	0.033523	25.716824	0.067411	12.598619
739.377000	55.854493	3.956738	0.033525	25.703446	0.067414	12.592065
739.397000	55.854493	3.956400	0.033525	25.701249	0.067415	12.590989
739.417000	55.854493	3.957042	0.033524	25.705419	0.067414	12.593032
739.437000	55.854493	3.955280	0.033525	25.693972	0.067416	12.587424
739.477000	55.854493	3.956673	0.033525	25.703020	0.067414	12.591857
739.477000	55.854493	3.947829	0.033530	25.645573	0.067426	12.563713
739.497000	55.854493	3.953368	0.033527	25.681553	0.067419	12.581340
739.517000	55.854493	3.956473	0.033525	25.701723	0.067414	12.591222
739.537000	55.854493	3.958832	0.033523	25.717047	0.067411	12.598729
739.557000	55.854493	3.958067	0.033524	25.712077	0.067412	12.596294
739.577000	55.854493	3.956672	0.033525	25.703014	0.067414	12.591854
739.597000	55.854493	3.955272	0.033525	25.693923	0.067416	12.587400
739.617000	55.854493	3.958482	0.033523	25.714773	0.067412	12.597615
739.637000	55.854493	3.956663	0.033525	25.702957	0.067414	12.591826
739.657000	55.854493	3.950550	0.033529	25.663250	0.067422	12.572373
739.697000	55.854493	3.955284	0.033525	25.693997	0.067416	12.587437
739.697000	55.854493	3.958051	0.033524	25.711974	0.067412	12.596243
739.717000	55.854493	3.950209	0.033529	25.661031	0.067423	12.571286
739.737000	55.854493	3.959359	0.033523	25.720472	0.067411	12.600406
739.757000	55.854493	3.953893	0.033526	25.684963	0.067418	12.583011
739.777000	55.854493	3.960447	0.033522	25.727538	0.067409	12.603868
739.797000	55.854493	3.957374	0.033524	25.707579	0.067413	12.594090
739.817000	55.854493	3.959461	0.033523	25.721131	0.067411	12.600730
739.837000	55.854493	3.958448	0.033523	25.714551	0.067412	12.597506
739.857000	55.854493	3.956239	0.033525	25.700201	0.067415	12.590476
739.877000	55.854493	3.963491	0.033520	25.747312	0.067405	12.613555
739.897000	55.854493	3.960642	0.033522	25.728803	0.067409	12.604488
739.917000	55.854493	3.962676	0.033521	25.742022	0.067406	12.610964
739.937000	55.854493	3.960819	0.033522	25.729957	0.067409	12.605053
739.957000	55.854493	3.956381	0.033525	25.701129	0.067415	12.590931
739.977000	55.854493	3.954004	0.033526	25.685683	0.067418	12.583363
739.997000	55.854493	3.956390	0.033525	25.701186	0.067415	12.590958
740.017000	55.854493	3.959685	0.033523	25.722591	0.067410	12.601445
740.037000	55.854493	3.953479	0.033527	25.682272	0.067418	12.581693
740.057000	55.854493	3.952862	0.033527	25.678268	0.067419	12.579731
740.077000	55.854493	3.960811	0.033522	25.729906	0.067409	12.605028
740.097000	55.854493	3.959602	0.033523	25.722048	0.067410	12.601179
740.117000	55.854493	3.956777	0.033524	25.703700	0.067414	12.592190
740.137000	55.854493	3.955678	0.033525	25.696559	0.067416	12.588692
740.157000	55.854493	3.956150	0.033525	25.699627	0.067415	12.590194
740.177000	55.854493	3.958043	0.033524	25.711920	0.067412	12.596217
740.197000	55.854493	3.957043	0.033524	25.705428	0.067414	12.593036
740.217000	55.854493	3.957405	0.033524	25.707779	0.067413	12.594188
740.237000	55.854493	3.958754	0.033523	25.716539	0.067411	12.598480
740.257000	55.854493	3.959068	0.033523	25.718584	0.067411	12.599481
740.277000	55.854493	3.959369	0.033523	25.720537	0.067411	12.600438
740.297000	55.854493	3.952868	0.033527	25.678302	0.067419	12.579748
740.317000	55.854493	3.957651	0.033524	25.709375	0.067413	12.594970
740.337000	55.854493	3.958749	0.033523	25.716510	0.067411	12.598466
740.357000	55.854493	3.953030	0.033527	25.679359	0.067419	12.580265
740.377000	55.854493	3.955625	0.033525	25.696217	0.067416	12.588524
740.397000	55.854493	3.962199	0.033521	25.738920	0.067407	12.609444
740.417000	55.854493	3.953128	0.033527	25.679996	0.067419	12.580577
740.437000	55.854493	3.959247	0.033523	25.719743	0.067411	12.600049
740.457000	55.854493	3.951596	0.033528	25.670042	0.067421	12.575701
740.477000	55.854493	3.956495	0.033525	25.701866	0.067414	12.591292
740.497000	55.854493	3.958203	0.033524	25.712963	0.067412	12.596728
740.517000	55.854493	3.956674	0.033525	25.703029	0.067414	12.591861
740.537000	55.854493	3.957631	0.033524	25.709247	0.067413	12.594907
740.557000	55.854493	3.957673	0.033524	25.709521	0.067413	12.595042
740.577000	55.854493	3.956415	0.033525	25.701349	0.067415	12.591038
740.597000	55.854493	3.954810	0.033526	25.690918	0.067417	12.585928
740.617000	55.854493	3.957933	0.033524	25.711209	0.067413	12.595868
740.637000	55.854493	3.956602	0.033525	25.702560	0.067414	12.591632
740.657000	55.854493	3.953500	0.033527	25.682412	0.067418	12.581761
740.677000	55.854493	3.954146	0.033526	25.686608	0.067418	12.583817
740.697000	55.854493	3.952296	0.033527	25.674589	0.067420	12.577929
740.717000	55.854493	3.961365	0.033521	25.733505	0.067408	12.606791
740.757000	55.854493	3.951317	0.033528	25.668231	0.067421	12.574814
740.757000	55.854493	3.959754	0.033523	25.723039	0.067410	12.601664
740.777000	55.854493	3.955530	0.033525	25.695600	0.067416	12.588222
740.797000	55.854493	3.956545	0.033525	25.702192	0.067414	12.591451
740.817000	55.854493	3.953534	0.033527	25.682629	0.067418	12.581867
740.837000	55.854493	3.952289	0.033527	25.674546	0.067420	12.577908
740.857000	55.854493	3.956599	0.033525	25.702543	0.067414	12.591623
740.877000	55.854493	3.953080	0.033527	25.679685	0.067419	12.580425
740.897000	55.854493	3.951835	0.033528	25.671593	0.067421	12.576461
740.917000	55.854493	3.957136	0.033524	25.706033	0.067414	12.593333
740.937000	55.854493	3.950829	0.033528	25.665061	0.067422	12.573261
740.957000	55.854493	3.959694	0.033523	25.722645	0.067410	12.601471
740.977000	55.854493	3.959750	0.033523	25.723011	0.067410	12.601650
740.997000	55.854493	3.952472	0.033527	25.675735	0.067420	12.578490
741.017000	55.854493	3.954628	0.033526	25.689739	0.067417	12.585350
741.037000	55.854493	3.953352	0.033527	25.681453	0.067419	12.581291
741.057000	55.854493	3.958764	0.033523	25.716604	0.067411	12.598512
741.077000	55.854493	3.951395	0.033528	25.668734	0.067421	12.575060
741.097000	55.854493	3.957915	0.033524	25.711092	0.067413	12.595811
741.117000	55.854493	3.954547	0.033526	25.689210	0.067417	12.585091
741.137000	55.854493	3.954328	0.033526	25.687788	0.067417	12.584395
741.157000	55.854493	3.955131	0.033526	25.693003	0.067416	12.586950
741.177000	55.854493	3.956876	0.033524	25.704343	0.067414	12.592505
741.197000	55.854493	3.951232	0.033528	25.667677	0.067421	12.574542
741.217000	55.854493	3.955014	0.033526	25.692249	0.067416	12.586580
741.237000	55.854493	3.950850	0.033528	25.665195	0.067422	12.573326
741.257000	55.854493	3.955319	0.033525	25.694229	0.067416	12.587550
741.277000	55.854493	3.952269	0.033527	25.674412	0.067420	12.577842
741.297000	55.854493	3.953392	0.033527	25.681710	0.067419	12.581417
741.317000	55.854493	3.948152	0.033530	25.647669	0.067425	12.564741
741.337000	55.854493	3.951782	0.033528	25.671247	0.067421	12.576291
741.357000	55.854493	3.954416	0.033526	25.688362	0.067417	12.584676
741.377000	55.854493	3.953212	0.033527	25.680542	0.067419	12.580845
741.397000	55.854493	3.949402	0.033529	25.655787	0.067424	12.568717
741.417000	55.854493	3.953688	0.033527	25.683629	0.067418	12.582357
741.437000	55.854493	3.953189	0.033527	25.680393	0.067419	12.580772
741.457000	55.854493	3.951720	0.033528	25.670845	0.067421	12.576094
741.477000	55.854493	3.949015	0.033530	25.653279	0.067424	12.567489
741.497000	55.854493	3.954901	0.033526	25.691509	0.067417	12.586218
741.517000	55.854493	3.957687	0.033524	25.709609	0.067413	12.595085
741.537000	55.854493	3.950544	0.033529	25.663210	0.067422	12.572354
741.557000	55.854493	3.951309	0.033528	25.668177	0.067421	12.574787
741.577000	55.854493	3.954440	0.033526	25.688516	0.067417	12.584751
741.617000	55.854493	3.948113	0.033530	25.647415	0.067425	12.564616
741.617000	55.854493	3.950837	0.033528	25.665112	0.067422	12.573286
741.637000	55.854493	3.951368	0.033528	25.668563	0.067421	12.574976
741.657000	55.854493	3.946187	0.033532	25.634908	0.067428	12.558489
741.677000	55.854493	3.955672	0.033525	25.696522	0.067416	12.588673
741.697000	55.854493	3.952190	0.033528	25.673901	0.067420	12.577591
741.717000	55.854493	3.948453	0.033530	25.649623	0.067425	12.565698
741.737000	55.854493	3.952534	0.033527	25.676134	0.067420	12.578686
741.757000	55.854493	3.951987	0.033528	25.672584	0.067420	12.576946
741.777000	55.854493	3.950494	0.033529	25.662884	0.067422	12.572194
741.797000	55.854493	3.950626	0.033529	25.663744	0.067422	12.572616
741.817000	55.854493	3.948519	0.033530	25.650051	0.067425	12.565907
741.837000	55.854493	3.946584	0.033531	25.637487	0.067427	12.559752
741.857000	55.854493	3.948592	0.033530	25.650531	0.067425	12.566143
741.877000	55.854493	3.947046	0.033531	25.640486	0.067427	12.561221
741.897000	55.854493	3.950708	0.033529	25.664272	0.067422	12.572874
741.917000	55.854493	3.944304	0.033533	25.622671	0.067430	12.552494
741.937000	55.854493	3.946849	0.033531	25.639203	0.067427	12.560593
741.957000	55.854493	3.947962	0.033530	25.646438	0.067426	12.564137
741.977000	55.854493	3.947922	0.033530	25.646178	0.067426	12.564010
741.997000	55.854493	3.949366	0.033529	25.655555	0.067424	12.568604
742.017000	55.854493	3.953027	0.033527	25.679336	0.067419	12.580254
742.037000	55.854493	3.949340	0.033529	25.655387	0.067424	12.568521
742.057000	55.854493	3.947476	0.033531	25.643276	0.067426	12.562588
742.077000	55.854493	3.955611	0.033525	25.696122	0.067416	12.588478
742.097000	55.854493	3.948845	0.033530	25.652173	0.067425	12.566947
742.117000	55.854493	3.948704	0.033530	25.651257	0.067425	12.566498
742.137000	55.854493	3.948047	0.033530	25.646987	0.067426	12.564406
742.157000	55.854493	3.947217	0.033531	25.641594	0.067427	12.561764
742.177000	55.854493	3.949728	0.033529	25.657909	0.067423	12.569757
742.197000	55.854493	3.955075	0.033526	25.692641	0.067416	12.586772
742.217000	55.854493	3.949498	0.033529	25.656412	0.067424	12.569024
742.257000	55.854493	3.946845	0.033531	25.639180	0.067427	12.560582
742.257000	55.854493	3.949967	0.033529	25.659460	0.067423	12.570517
742.277000	55.854493	3.945883	0.033532	25.632931	0.067428	12.557520
742.297000	55.854493	3.953305	0.033527	25.681141	0.067419	12.581138
742.317000	55.854493	3.952299	0.033527	25.674609	0.067420	12.577938
742.337000	55.854493	3.946528	0.033531	25.637118	0.067428	12.559572
742.357000	55.854493	3.945388	0.033532	25.629712	0.067429	12.555943
742.377000	55.854493	3.947019	0.033531	25.640309	0.067427	12.561135
742.397000	55.854493	3.951908	0.033528	25.672067	0.067420	12.576693
742.417000	55.854493	3.949921	0.033529	25.659160	0.067423	12.570370
742.437000	55.854493	3.949593	0.033529	25.657032	0.067424	12.569327
742.457000	55.854493	3.945567	0.033532	25.630875	0.067429	12.556513
742.477000	55.854493	3.946658	0.033531	25.637967	0.067427	12.559987
742.497000	55.854493	3.942507	0.033534	25.611001	0.067433	12.546777
742.517000	55.854493	3.947553	0.033531	25.643776	0.067426	12.562833
742.537000	55.854493	3.946227	0.033531	25.635165	0.067428	12.558615
742.557000	55.854493	3.945130	0.033532	25.628035	0.067429	12.555122
742.577000	55.854493	3.945931	0.033532	25.633239	0.067428	12.557671
742.597000	55.854493	3.944564	0.033533	25.624359	0.067430	12.553321
742.617000	55.854493	3.950819	0.033528	25.664995	0.067422	12.573228
742.637000	55.854493	3.942119	0.033534	25.608479	0.067433	12.545541
742.657000	55.854493	3.953926	0.033526	25.685180	0.067418	12.583117
742.677000	55.854493	3.954112	0.033526	25.686385	0.067418	12.583708
742.697000	55.854493	3.947453	0.033531	25.643128	0.067426	12.562516
742.717000	55.854493	3.948295	0.033530	25.648600	0.067425	12.565197
742.737000	55.854493	3.950336	0.033529	25.661859	0.067423	12.571692
742.757000	55.854493	3.954065	0.033526	25.686080	0.067418	12.583558
742.777000	55.854493	3.950126	0.033529	25.660494	0.067423	12.571023
742.797000	55.854493	3.948595	0.033530	25.650548	0.067425	12.566151
742.817000	55.854493	3.950329	0.033529	25.661813	0.067423	12.571670
742.837000	55.854493	3.947544	0.033531	25.643722	0.067426	12.562807
742.857000	55.854493	3.955135	0.033526	25.693035	0.067416	12.586965
742.897000	55.854493	3.958876	0.033523	25.717333	0.067411	12.598869
742.897000	55.854493	3.955907	0.033525	25.698050	0.067415	12.589422
742.917000	55.854493	3.953111	0.033527	25.679882	0.067419	12.580521
742.937000	55.854493	3.950312	0.033529	25.661699	0.067423	12.571614
742.957000	55.854493	3.954961	0.033526	25.691904	0.067416	12.586411
742.977000	55.854493	3.959485	0.033523	25.721289	0.067411	12.600806
742.997000	55.854493	3.951617	0.033528	25.670179	0.067421	12.575768
743.017000	55.854493	3.952182	0.033528	25.673852	0.067420	12.577568
743.037000	55.854493	3.949474	0.033529	25.656255	0.067424	12.568947
743.057000	55.854493	3.953226	0.033527	25.680633	0.067419	12.580889
743.077000	55.854493	3.950078	0.033529	25.660179	0.067423	12.570869
743.097000	55.854493	3.949521	0.033529	25.656561	0.067424	12.569096
743.117000	55.854493	3.955384	0.033525	25.694648	0.067416	12.587756
743.137000	55.854493	3.952438	0.033527	25.675515	0.067420	12.578382
743.157000	55.854493	3.953075	0.033527	25.679650	0.067419	12.580408
743.177000	55.854493	3.958711	0.033523	25.716264	0.067412	12.598345
743.197000	55.854493	3.951146	0.033528	25.667117	0.067421	12.574268
743.217000	55.854493	3.950531	0.033529	25.663124	0.067422	12.572312
743.237000	55.854493	3.952744	0.033527	25.677500	0.067419	12.579354
743.257000	55.854493	3.944963	0.033532	25.626956	0.067430	12.554593
743.277000	55.854493	3.948723	0.033530	25.651377	0.067425	12.566557
743.297000	55.854493	3.941925	0.033534	25.607216	0.067434	12.544923
743.317000	55.854493	3.940080	0.033536	25.595234	0.067436	12.539053
743.337000	55.854493	3.946555	0.033531	25.637295	0.067428	12.559658
743.357000	55.854493	3.945265	0.033532	25.628915	0.067429	12.555553
743.377000	55.854493	3.940731	0.033535	25.599459	0.067435	12.541122
743.397000	55.854493	3.949030	0.033530	25.653373	0.067424	12.567535
743.417000	55.854493	3.949098	0.033530	25.653813	0.067424	12.567750
743.437000	55.854493	3.948484	0.033530	25.649826	0.067425	12.565797
743.457000	55.854493	3.949083	0.033530	25.653716	0.067424	12.567703
743.477000	55.854493	3.946895	0.033531	25.639506	0.067427	12.560741
743.497000	55.854493	3.946926	0.033531	25.639706	0.067427	12.560839
743.537000	55.854493	3.944648	0.033533	25.624905	0.067430	12.553588
743.537000	55.854493	3.946985	0.033531	25.640089	0.067427	12.561027
743.557000	55.854493	3.947324	0.033531	25.642288	0.067427	12.562104
743.577000	55.854493	3.942844	0.033534	25.613189	0.067432	12.547849
743.597000	55.854493	3.939619	0.033536	25.592238	0.067437	12.537585
743.617000	55.854493	3.945892	0.033532	25.632985	0.067428	12.557547
743.637000	55.854493	3.949106	0.033530	25.653870	0.067424	12.567778
743.657000	55.854493	3.944106	0.033533	25.621386	0.067431	12.551865
743.677000	55.854493	3.940704	0.033535	25.599287	0.067435	12.541038
743.697000	55.854493	3.942663	0.033534	25.612015	0.067433	12.547274
743.717000	55.854493	3.946530	0.033531	25.637133	0.067428	12.559579
743.737000	55.854493	3.943205	0.033533	25.615531	0.067432	12.548996
743.757000	55.854493	3.946849	0.033531	25.639203	0.067427	12.560593
743.777000	55.854493	3.947763	0.033530	25.645144	0.067426	12.563504
743.797000	55.854493	3.952307	0.033527	25.674661	0.067420	12.577964
743.817000	55.854493	3.941616	0.033535	25.605211	0.067434	12.543940
743.837000	55.854493	3.930725	0.033542	25.534460	0.067448	12.509279
743.857000	55.854493	3.942234	0.033534	25.609224	0.067433	12.545906
743.877000	55.854493	3.945610	0.033532	25.631154	0.067429	12.556650
743.897000	55.854493	3.941639	0.033535	25.605363	0.067434	12.544015
743.917000	55.854493	3.945715	0.033532	25.631837	0.067429	12.556984
743.937000	55.854493	3.941716	0.033534	25.605863	0.067434	12.544260
743.957000	55.854493	3.946784	0.033531	25.638783	0.067427	12.560387
743.977000	55.854493	3.945673	0.033532	25.631563	0.067429	12.556850
743.997000	55.854493	3.937018	0.033538	25.575341	0.067440	12.529307
744.017000	55.854493	3.941598	0.033535	25.605094	0.067434	12.543883
744.037000	55.854493	3.943210	0.033533	25.615565	0.067432	12.549013
744.057000	55.854493	3.947899	0.033530	25.646024	0.067426	12.563935
744.077000	55.854493	3.942281	0.033534	25.609533	0.067433	12.546058
744.097000	55.854493	3.945589	0.033532	25.631020	0.067429	12.556584
744.117000	55.854493	3.940600	0.033535	25.598613	0.067435	12.540708
744.137000	55.854493	3.944232	0.033533	25.622203	0.067431	12.552265
744.157000	55.854493	3.941667	0.033535	25.605543	0.067434	12.544103
744.177000	55.854493	3.945561	0.033532	25.630837	0.067429	12.556495
744.197000	55.854493	3.944389	0.033533	25.623226	0.067430	12.552766
744.217000	55.854493	3.939914	0.033536	25.594155	0.067436	12.538524
744.237000	55.854493	3.944350	0.033533	25.622974	0.067430	12.552642
744.257000	55.854493	3.950443	0.033529	25.662550	0.067422	12.572031
744.277000	55.854493	3.952380	0.033527	25.675138	0.067420	12.578197
744.297000	55.854493	3.939373	0.033536	25.590639	0.067437	12.536801
744.317000	55.854493	3.947878	0.033530	25.645893	0.067426	12.563870
744.337000	55.854493	3.941348	0.033535	25.603469	0.067434	12.543087
744.357000	55.854493	3.943325	0.033533	25.616313	0.067432	12.549379
744.377000	55.854493	3.949393	0.033529	25.655732	0.067424	12.568691
744.397000	55.854493	3.944033	0.033533	25.620909	0.067431	12.551631
744.417000	55.854493	3.949737	0.033529	25.657966	0.067423	12.569785
744.437000	55.854573	3.943241	0.033534	25.615765	0.067432	12.549111
744.457000	55.854573	3.946906	0.033531	25.639575	0.067427	12.560775
744.477000	55.854573	3.943456	0.033533	25.617165	0.067432	12.549796
744.497000	55.854493	3.942907	0.033534	25.613597	0.067432	12.548049
744.517000	55.854573	3.944900	0.033532	25.626547	0.067430	12.554393
744.537000	55.854573	3.944066	0.033533	25.621123	0.067431	12.551736
744.557000	55.854573	3.938981	0.033536	25.588094	0.067438	12.535555
744.577000	55.854573	3.941919	0.033534	25.607179	0.067434	12.544905
744.597000	55.854573	3.945494	0.033532	25.630403	0.067429	12.556282
744.617000	55.854573	3.943801	0.033533	25.619407	0.067431	12.550895
744.637000	55.854573	3.942022	0.033534	25.607848	0.067434	12.545232
744.657000	55.854573	3.946193	0.033532	25.634945	0.067428	12.558507
744.677000	55.854573	3.947924	0.033530	25.646187	0.067426	12.564014
744.697000	55.854573	3.944149	0.033533	25.621669	0.067431	12.552003
744.717000	55.854573	3.946222	0.033532	25.635130	0.067428	12.558598
744.737000	55.854573	3.943507	0.033533	25.617493	0.067432	12.549957
744.757000	55.854573	3.943337	0.033533	25.616391	0.067432	12.549417
744.777000	55.854573	3.942757	0.033534	25.612620	0.067433	12.547570
744.797000	55.854573	3.944627	0.033533	25.624774	0.067430	12.553524
744.817000	55.854573	3.950494	0.033529	25.662884	0.067422	12.572194
744.837000	55.854573	3.946110	0.033532	25.634405	0.067428	12.558242
744.857000	55.854573	3.947288	0.033531	25.642054	0.067427	12.561990
744.877000	55.854573	3.945368	0.033532	25.629586	0.067429	12.555882
744.897000	55.854573	3.947567	0.033531	25.643870	0.067426	12.562879
744.917000	55.854573	3.944052	0.033533	25.621035	0.067431	12.551692
744.937000	55.854573	3.944926	0.033532	25.626716	0.067430	12.554476
744.957000	55.854573	3.944874	0.033532	25.626373	0.067430	12.554308
744.977000	55.854573	3.942122	0.033534	25.608499	0.067433	12.545551
744.997000	55.854573	3.946790	0.033531	25.638821	0.067427	12.560406
745.017000	55.854573	3.947477	0.033531	25.643288	0.067426	12.562594
745.037000	55.854573	3.939234	0.033536	25.589736	0.067437	12.536359
745.057000	55.854573	3.941477	0.033535	25.604309	0.067434	12.543498
745.077000	55.854573	3.944080	0.033533	25.621215	0.067431	12.551781
745.097000	55.854573	3.944539	0.033533	25.624202	0.067430	12.553244
745.117000	55.854573	3.950615	0.033529	25.663670	0.067422	12.572579
745.137000	55.854573	3.950087	0.033529	25.660239	0.067423	12.570899
745.157000	55.854573	3.943834	0.033533	25.619618	0.067431	12.550998
745.177000	55.854573	3.941642	0.033535	25.605380	0.067434	12.544023
745.197000	55.854573	3.942595	0.033534	25.611572	0.067433	12.547057
745.217000	55.854573	3.949496	0.033529	25.656404	0.067424	12.569019
745.237000	55.854573	3.948791	0.033530	25.651822	0.067425	12.566775
745.257000	55.854573	3.948834	0.033530	25.652102	0.067425	12.566912
745.277000	55.854573	3.940715	0.033535	25.599356	0.067435	12.541072
745.297000	55.854573	3.951778	0.033528	25.671222	0.067421	12.576279
745.317000	55.854573	3.941835	0.033534	25.606637	0.067434	12.544639
745.337000	55.854573	3.947151	0.033531	25.641168	0.067427	12.561556
745.357000	55.854573	3.937714	0.033537	25.579865	0.067439	12.531523
745.377000	55.854573	3.945666	0.033532	25.631520	0.067429	12.556829
745.397000	55.854573	3.944909	0.033532	25.626604	0.067430	12.554421
745.417000	55.854573	3.940024	0.033536	25.594869	0.067436	12.538874
745.437000	55.854573	3.939291	0.033536	25.590108	0.067437	12.536541
745.457000	55.854573	3.939352	0.033536	25.590505	0.067437	12.536736
745.477000	55.854573	3.945613	0.033532	25.631174	0.067429	12.556660
745.497000	55.854573	3.944966	0.033532	25.626976	0.067430	12.554603
745.517000	55.854573	3.937115	0.033538	25.575975	0.067440	12.529618
745.537000	55.854573	3.939122	0.033536	25.589008	0.067437	12.536002
745.557000	55.854573	3.939934	0.033536	25.594286	0.067436	12.538588
745.577000	55.854573	3.943587	0.033533	25.618016	0.067432	12.550213
745.597000	55.854573	3.939128	0.033536	25.589048	0.067437	12.536022
745.617000	55.854573	3.936403	0.033538	25.571348	0.067441	12.527351
745.637000	55.854573	3.940965	0.033535	25.600984	0.067435	12.541870
745.657000	55.854573	3.933464	0.033540	25.552254	0.067445	12.517997
745.677000	55.854573	3.943653	0.033533	25.618444	0.067431	12.550423
745.697000	55.854573	3.935022	0.033539	25.562374	0.067443	12.522954
745.717000	55.854573	3.943248	0.033534	25.615814	0.067432	12.549135
745.737000	55.854573	3.936361	0.033538	25.571076	0.067441	12.527218
745.757000	55.854573	3.939898	0.033536	25.594049	0.067436	12.538472
745.777000	55.854573	3.942448	0.033534	25.610618	0.067433	12.546589
745.797000	55.854573	3.943739	0.033533	25.619004	0.067431	12.550698
745.817000	55.854573	3.937058	0.033538	25.575601	0.067440	12.529434
745.837000	55.854573	3.938464	0.033537	25.584732	0.067438	12.533908
745.857000	55.854573	3.942579	0.033534	25.611466	0.067433	12.547005
745.877000	55.854573	3.940019	0.033536	25.594837	0.067436	12.538858
745.897000	55.854654	3.939623	0.033536	25.592261	0.067437	12.537596
745.917000	55.854573	3.941944	0.033534	25.607342	0.067434	12.544984
745.937000	55.854573	3.944408	0.033533	25.623345	0.067430	12.552824
745.957000	55.854573	3.944431	0.033533	25.623500	0.067430	12.552900
745.977000	55.854573	3.941374	0.033535	25.603640	0.067434	12.543171
745.997000	55.854573	3.942528	0.033534	25.611132	0.067433	12.546841
746.017000	55.854573	3.936091	0.033538	25.569320	0.067441	12.526357
746.037000	55.854573	3.940862	0.033535	25.600313	0.067435	12.541541
746.057000	55.854573	3.940363	0.033535	25.597071	0.067436	12.539953
746.077000	55.854573	3.937726	0.033537	25.579939	0.067439	12.531560
746.097000	55.854573	3.943508	0.033533	25.617505	0.067432	12.549963
746.117000	55.854573	3.945910	0.033532	25.633108	0.067428	12.557607
746.137000	55.854573	3.941543	0.033535	25.604740	0.067434	12.543710
746.157000	55.854573	3.942972	0.033534	25.614020	0.067432	12.548256
746.177000	55.854573	3.946101	0.033532	25.634348	0.067428	12.558214
746.197000	55.854573	3.941076	0.033535	25.601701	0.067435	12.542221
746.217000	55.854573	3.941930	0.033534	25.607248	0.067434	12.544938
746.237000	55.854573	3.935174	0.033539	25.563365	0.067443	12.523440
746.257000	55.854573	3.937353	0.033537	25.577517	0.067440	12.530373
746.277000	55.854573	3.942476	0.033534	25.610801	0.067433	12.546679
746.297000	55.854573	3.943530	0.033533	25.617644	0.067432	12.550031
746.317000	55.854573	3.942640	0.033534	25.611863	0.067433	12.547199
746.337000	55.854573	3.945685	0.033532	25.631646	0.067429	12.556891
746.357000	55.854573	3.940408	0.033535	25.597362	0.067436	12.540095
746.377000	55.854573	3.947174	0.033531	25.641314	0.067427	12.561627
746.397000	55.854573	3.943701	0.033533	25.618756	0.067431	12.550576
746.417000	55.854573	3.945313	0.033532	25.629226	0.067429	12.555705
746.437000	55.854573	3.943369	0.033533	25.616602	0.067432	12.549521
746.457000	55.854573	3.951011	0.033528	25.666240	0.067422	12.573839
746.477000	55.854573	3.952553	0.033527	25.676260	0.067420	12.578747
746.497000	55.854573	3.948410	0.033530	25.649349	0.067425	12.565563
746.517000	55.854573	3.950069	0.033529	25.660125	0.067423	12.570843
746.537000	55.854573	3.943807	0.033533	25.619447	0.067431	12.550914
746.557000	55.854573	3.941558	0.033535	25.604834	0.067434	12.543756
746.577000	55.854573	3.947354	0.033531	25.642485	0.067427	12.562201
746.597000	55.854573	3.943743	0.033533	25.619030	0.067431	12.550710
746.617000	55.854573	3.946583	0.033531	25.637475	0.067428	12.559747
746.637000	55.854573	3.944811	0.033532	25.625965	0.067430	12.554108
746.657000	55.854573	3.941681	0.033535	25.605631	0.067434	12.544146
746.677000	55.854573	3.944589	0.033533	25.624525	0.067430	12.553402
746.697000	55.854573	3.940975	0.033535	25.601047	0.067435	12.541900
746.717000	55.854573	3.943279	0.033533	25.616014	0.067432	12.549232
746.737000	55.854573	3.940512	0.033535	25.598039	0.067436	12.540427
746.757000	55.854573	3.944004	0.033533	25.620721	0.067431	12.551538
746.777000	55.854573	3.936225	0.033538	25.570191	0.067441	12.526784
746.797000	55.854573	3.949292	0.033530	25.655073	0.067424	12.568367
746.817000	55.854573	3.941204	0.033535	25.602535	0.067435	12.542629
746.837000	55.854573	3.942758	0.033534	25.612632	0.067433	12.547576
746.857000	55.854573	3.939673	0.033536	25.592590	0.067437	12.537757
746.877000	55.854573	3.940252	0.033535	25.596348	0.067436	12.539599
746.897000	55.854573	3.942876	0.033534	25.613394	0.067432	12.547949
746.917000	55.854573	3.942767	0.033534	25.612686	0.067433	12.547602
746.937000	55.854573	3.942780	0.033534	25.612775	0.067433	12.547646
746.957000	55.854573	3.945516	0.033532	25.630543	0.067429	12.556351
746.977000	55.854573	3.944538	0.033533	25.624194	0.067430	12.553240
746.997000	55.854573	3.939003	0.033536	25.588240	0.067438	12.535626
747.017000	55.854573	3.945192	0.033532	25.628438	0.067429	12.555319
747.037000	55.854573	3.945385	0.033532	25.629698	0.067429	12.555936
747.057000	55.854573	3.942143	0.033534	25.608636	0.067433	12.545618
747.077000	55.854573	3.944751	0.033533	25.625579	0.067430	12.553919
747.097000	55.854573	3.931708	0.033541	25.540849	0.067447	12.512410
747.117000	55.854573	3.936334	0.033538	25.570897	0.067441	12.527130
747.137000	55.854573	3.935084	0.033539	25.562779	0.067443	12.523153
747.157000	55.854573	3.937015	0.033538	25.575324	0.067440	12.529299
747.177000	55.854573	3.944781	0.033532	25.625773	0.067430	12.554014
747.197000	55.854573	3.941881	0.033534	25.606934	0.067434	12.544784
747.217000	55.854573	3.939411	0.033536	25.590887	0.067437	12.536923
747.237000	55.854573	3.938519	0.033537	25.585092	0.067438	12.534084
747.257000	55.854573	3.936772	0.033538	25.573744	0.067440	12.528525
747.277000	55.854573	3.933756	0.033540	25.554150	0.067444	12.518926
747.297000	55.854573	3.937698	0.033537	25.579762	0.067439	12.531473
747.317000	55.854573	3.936926	0.033538	25.574747	0.067440	12.529016
747.337000	55.854573	3.934483	0.033539	25.558872	0.067443	12.521239
747.357000	55.854573	3.942371	0.033534	25.610113	0.067433	12.546342
747.377000	55.854573	3.934773	0.033539	25.560760	0.067443	12.522164
747.397000	55.854573	3.941045	0.033535	25.601501	0.067435	12.542123
747.417000	55.854573	3.947226	0.033531	25.641657	0.067427	12.561795
747.437000	55.854573	3.939191	0.033536	25.589459	0.067437	12.536224
747.457000	55.854573	3.938562	0.033537	25.585369	0.067438	12.534220
747.477000	55.854573	3.939624	0.033536	25.592273	0.067437	12.537602
747.497000	55.854573	3.945166	0.033532	25.628270	0.067429	12.555237
747.517000	55.854573	3.935564	0.033539	25.565898	0.067442	12.524681
747.537000	55.854573	3.939878	0.033536	25.593923	0.067436	12.538411
747.557000	55.854573	3.942943	0.033534	25.613829	0.067432	12.548162
747.577000	55.854573	3.937812	0.033537	25.580502	0.067439	12.531835
747.597000	55.854573	3.940535	0.033535	25.598191	0.067436	12.540501
747.617000	55.854573	3.936789	0.033538	25.573856	0.067440	12.528579
747.637000	55.854573	3.937764	0.033537	25.580191	0.067439	12.531683
747.657000	55.854573	3.941160	0.033535	25.602247	0.067435	12.542488
747.677000	55.854573	3.936619	0.033538	25.572753	0.067441	12.528039
747.697000	55.854573	3.939244	0.033536	25.589799	0.067437	12.536390
747.717000	55.854573	3.938207	0.033537	25.583067	0.067439	12.533092
747.737000	55.854573	3.933537	0.033540	25.552728	0.067445	12.518229
747.757000	55.854573	3.941263	0.033535	25.602918	0.067435	12.542817
747.777000	55.854573	3.939146	0.033536	25.589168	0.067437	12.536081
747.797000	55.854573	3.937891	0.033537	25.581013	0.067439	12.532086
747.817000	55.854573	3.938326	0.033537	25.583838	0.067438	12.533470
747.837000	55.854573	3.938478	0.033537	25.584826	0.067438	12.533954
747.857000	55.854573	3.930558	0.033542	25.533374	0.067449	12.508748
747.877000	55.854573	3.937171	0.033538	25.576335	0.067440	12.529794
747.897000	55.854573	3.940601	0.033535	25.598619	0.067435	12.540711
747.917000	55.854573	3.936278	0.033538	25.570537	0.067441	12.526953
747.937000	55.854573	3.938132	0.033537	25.582581	0.067439	12.532854
747.957000	55.854573	3.940050	0.033536	25.595037	0.067436	12.538956
747.977000	55.854573	3.939502	0.033536	25.591481	0.067437	12.537214
747.997000	55.854573	3.939557	0.033536	25.591836	0.067437	12.537388
748.017000	55.854573	3.936894	0.033538	25.574538	0.067440	12.528914
748.037000	55.854573	3.939292	0.033536	25.590113	0.067437	12.536544
748.057000	55.854573	3.938613	0.033537	25.585703	0.067438	12.534384
748.077000	55.854573	3.939698	0.033536	25.592750	0.067437	12.537835
748.097000	55.854573	3.940786	0.033535	25.599819	0.067435	12.541299
748.117000	55.854573	3.945108	0.033532	25.627895	0.067430	12.555053
748.137000	55.854573	3.935256	0.033539	25.563893	0.067442	12.523699
748.157000	55.854573	3.941850	0.033534	25.606728	0.067434	12.544683
748.177000	55.854573	3.941687	0.033535	25.605674	0.067434	12.544167
748.197000	55.854573	3.941960	0.033534	25.607448	0.067434	12.545036
748.217000	55.854573	3.938505	0.033537	25.585003	0.067438	12.534041
748.237000	55.854654	3.944540	0.033533	25.624208	0.067430	12.553247
748.257000	55.854573	3.942948	0.033534	25.613863	0.067432	12.548179
748.277000	55.854573	3.943544	0.033533	25.617736	0.067432	12.550076
748.297000	55.854573	3.944288	0.033533	25.622566	0.067431	12.552442
748.317000	55.854654	3.938361	0.033537	25.584067	0.067438	12.533582
748.337000	55.854573	3.939004	0.033536	25.588242	0.067438	12.535627
748.357000	55.854573	3.938748	0.033536	25.586583	0.067438	12.534814
748.377000	55.854573	3.936132	0.033538	25.569585	0.067441	12.526487
748.397000	55.854573	3.938606	0.033537	25.585655	0.067438	12.534360
748.417000	55.854654	3.936523	0.033538	25.572125	0.067441	12.527731
748.437000	55.854573	3.940536	0.033535	25.598196	0.067436	12.540504
748.457000	55.854573	3.938343	0.033537	25.583947	0.067438	12.533523
748.477000	55.854573	3.939892	0.033536	25.594012	0.067436	12.538454
748.497000	55.854573	3.935799	0.033538	25.567426	0.067442	12.525430
748.517000	55.854573	3.940638	0.033535	25.598859	0.067435	12.540829
748.537000	55.854654	3.936746	0.033538	25.573573	0.067441	12.528441
748.557000	55.854573	3.933646	0.033540	25.553436	0.067445	12.518576
748.577000	55.854573	3.940522	0.033535	25.598105	0.067436	12.540459
748.597000	55.854573	3.938182	0.033537	25.582904	0.067439	12.533012
748.617000	55.854654	3.941202	0.033535	25.602521	0.067435	12.542622
748.637000	55.854573	3.937483	0.033537	25.578366	0.067440	12.530789
748.657000	55.854573	3.939040	0.033536	25.588477	0.067437	12.535742
748.677000	55.854573	3.941535	0.033535	25.604683	0.067434	12.543682
748.697000	55.854573	3.939633	0.033536	25.592327	0.067437	12.537628
748.717000	55.854573	3.943049	0.033534	25.614517	0.067432	12.548499
748.737000	55.854573	3.944957	0.033532	25.626916	0.067430	12.554573
748.757000	55.854573	3.937840	0.033537	25.580682	0.067439	12.531924
748.777000	55.854573	3.940412	0.033535	25.597391	0.067436	12.540109
748.797000	55.854654	3.945987	0.033532	25.633608	0.067428	12.557852
748.817000	55.854573	3.945440	0.033532	25.630052	0.067429	12.556110
748.837000	55.854573	3.950462	0.033529	25.662673	0.067422	12.572091
748.857000	55.854654	3.949314	0.033530	25.655221	0.067424	12.568440
748.877000	55.854573	3.942987	0.033534	25.614114	0.067432	12.548302
748.897000	55.854573	3.945204	0.033532	25.628518	0.067429	12.555358
748.917000	55.854573	3.942297	0.033534	25.609636	0.067433	12.546108
748.937000	55.854654	3.944340	0.033533	25.622908	0.067431	12.552610
748.957000	55.854573	3.946387	0.033531	25.636204	0.067428	12.559124
748.977000	55.854654	3.945744	0.033532	25.632028	0.067429	12.557078
748.997000	55.854654	3.947295	0.033531	25.642102	0.067427	12.562013
749.017000	55.854654	3.944217	0.033533	25.622109	0.067431	12.552219
749.037000	55.854654	3.944159	0.033533	25.621729	0.067431	12.552032
749.057000	55.854654	3.950421	0.033529	25.662407	0.067423	12.571961
749.077000	55.854654	3.948855	0.033530	25.652236	0.067425	12.566978
749.097000	55.854654	3.941912	0.033534	25.607134	0.067434	12.544882
749.117000	55.854654	3.943676	0.033533	25.618590	0.067432	12.550495
749.137000	55.854654	3.944044	0.033533	25.620983	0.067431	12.551667
749.157000	55.854654	3.939219	0.033536	25.589642	0.067437	12.536313
749.177000	55.854654	3.951817	0.033528	25.671479	0.067421	12.576405
749.197000	55.854654	3.949602	0.033529	25.657089	0.067424	12.569355
749.217000	55.854654	3.937294	0.033538	25.577135	0.067440	12.530186
749.237000	55.854654	3.940647	0.033535	25.598913	0.067435	12.540855
749.257000	55.854654	3.943661	0.033533	25.618496	0.067432	12.550448
749.277000	55.854654	3.940020	0.033536	25.594843	0.067436	12.538861
749.297000	55.854654	3.941574	0.033535	25.604940	0.067434	12.543808
749.317000	55.854654	3.936050	0.033538	25.569054	0.067442	12.526227
749.337000	55.854654	3.947811	0.033531	25.645453	0.067426	12.563655
749.357000	55.854654	3.945826	0.033532	25.632563	0.067429	12.557340
749.377000	55.854654	3.936223	0.033538	25.570177	0.067441	12.526777
749.397000	55.854654	3.938875	0.033536	25.587403	0.067438	12.535216
749.417000	55.854654	3.938687	0.033537	25.586183	0.067438	12.534619
749.437000	55.854654	3.934249	0.033540	25.557352	0.067444	12.520494
749.457000	55.854654	3.939440	0.033536	25.591076	0.067437	12.537016
749.477000	55.854654	3.937941	0.033537	25.581339	0.067439	12.532245
749.497000	55.854654	3.940562	0.033535	25.598365	0.067436	12.540586
749.517000	55.854654	3.945635	0.033532	25.631317	0.067429	12.556730
749.537000	55.854654	3.941443	0.033535	25.604089	0.067434	12.543391
749.557000	55.854654	3.945257	0.033532	25.628867	0.067429	12.555529
749.577000	55.854654	3.937765	0.033537	25.580196	0.067439	12.531686
749.597000	55.854654	3.934951	0.033539	25.561917	0.067443	12.522730
749.617000	55.854654	3.939202	0.033536	25.589528	0.067437	12.536257
749.637000	55.854654	3.943709	0.033533	25.618807	0.067431	12.550601
749.657000	55.854654	3.945152	0.033532	25.628178	0.067430	12.555192
749.677000	55.854654	3.937658	0.033537	25.579497	0.067439	12.531343
749.697000	55.854654	3.940228	0.033536	25.596194	0.067436	12.539523
749.717000	55.854654	3.938422	0.033537	25.584461	0.067438	12.533775
749.737000	55.854654	3.938787	0.033537	25.586831	0.067438	12.534936
749.757000	55.854654	3.943201	0.033534	25.615505	0.067432	12.548983
749.777000	55.854654	3.943420	0.033533	25.616928	0.067432	12.549680
749.797000	55.854654	3.943938	0.033533	25.620295	0.067431	12.551330
749.817000	55.854654	3.940207	0.033536	25.596060	0.067436	12.539457
749.837000	55.854654	3.944325	0.033533	25.622809	0.067431	12.552561
749.857000	55.854654	3.944245	0.033533	25.622292	0.067431	12.552308
749.877000	55.854654	3.938972	0.033536	25.588034	0.067438	12.535525
749.897000	55.854654	3.943090	0.033534	25.614785	0.067432	12.548631
749.917000	55.854654	3.945975	0.033532	25.633528	0.067428	12.557813
749.937000	55.854654	3.940701	0.033535	25.599270	0.067435	12.541030
749.957000	55.854654	3.936231	0.033538	25.570228	0.067441	12.526802
749.977000	55.854654	3.939528	0.033536	25.591647	0.067437	12.537295
749.997000	55.854654	3.939987	0.033536	25.594626	0.067436	12.538755
750.017000	55.854654	3.944752	0.033533	25.625582	0.067430	12.553920
750.037000	55.854654	3.940568	0.033535	25.598402	0.067436	12.540605
750.057000	55.854654	3.937986	0.033537	25.581627	0.067439	12.532387
750.077000	55.854654	3.936490	0.033538	25.571913	0.067441	12.527628
750.097000	55.854654	3.937862	0.033537	25.580822	0.067439	12.531992
750.117000	55.854654	3.935858	0.033538	25.567806	0.067442	12.525616
750.137000	55.854654	3.938941	0.033536	25.587834	0.067438	12.535427
750.157000	55.854654	3.939568	0.033536	25.591907	0.067437	12.537423
750.177000	55.854654	3.936231	0.033538	25.570228	0.067441	12.526802
750.197000	55.854654	3.941533	0.033535	25.604674	0.067434	12.543677
750.217000	55.854654	3.941823	0.033535	25.606554	0.067434	12.544598
750.237000	55.854654	3.934360	0.033539	25.558075	0.067444	12.520848
750.257000	55.854654	3.936779	0.033538	25.573787	0.067441	12.528546
750.277000	55.854654	3.938912	0.033536	25.587645	0.067438	12.535335
750.297000	55.854654	3.941910	0.033534	25.607122	0.067434	12.544877
750.317000	55.854654	3.932998	0.033540	25.549229	0.067446	12.516515
750.337000	55.854654	3.932978	0.033540	25.549101	0.067446	12.516452
750.357000	55.854654	3.935501	0.033539	25.565490	0.067442	12.524481
750.377000	55.854654	3.939483	0.033536	25.591356	0.067437	12.537153
750.397000	55.854654	3.936356	0.033538	25.571039	0.067441	12.527200
750.417000	55.854654	3.942643	0.033534	25.611883	0.067433	12.547209
750.437000	55.854654	3.930042	0.033542	25.530027	0.067449	12.507108
750.457000	55.854654	3.932302	0.033541	25.544708	0.067446	12.514300
750.477000	55.854654	3.930204	0.033542	25.531075	0.067449	12.507621
750.497000	55.854654	3.935969	0.033538	25.568529	0.067442	12.525970
750.517000	55.854654	3.935978	0.033538	25.568583	0.067442	12.525996
750.537000	55.854654	3.933375	0.033540	25.551674	0.067445	12.517713
750.557000	55.854654	3.937649	0.033537	25.579442	0.067439	12.531316
750.577000	55.854654	3.932238	0.033541	25.544291	0.067447	12.514096
750.597000	55.854654	3.934880	0.033539	25.561454	0.067443	12.522504
750.617000	55.854654	3.932163	0.033541	25.543802	0.067447	12.513856
750.637000	55.854654	3.934109	0.033540	25.556447	0.067444	12.520051
750.657000	55.854654	3.934916	0.033539	25.561688	0.067443	12.522619
750.677000	55.854654	3.934009	0.033540	25.555793	0.067444	12.519730
750.697000	55.854654	3.938623	0.033537	25.585769	0.067438	12.534416
750.717000	55.854654	3.941307	0.033535	25.603200	0.067435	12.542955
750.737000	55.854654	3.934430	0.033539	25.558532	0.067444	12.521072
750.757000	55.854654	3.941473	0.033535	25.604283	0.067434	12.543486
750.777000	55.854654	3.936010	0.033538	25.568791	0.067442	12.526098
750.797000	55.854654	3.934816	0.033539	25.561037	0.067443	12.522299
750.817000	55.854654	3.942696	0.033534	25.612229	0.067433	12.547378
750.837000	55.854654	3.938862	0.033536	25.587323	0.067438	12.535177
750.857000	55.854654	3.936259	0.033538	25.570408	0.067441	12.526890
750.877000	55.854654	3.941689	0.033535	25.605688	0.067434	12.544174
750.897000	55.854654	3.939686	0.033536	25.592672	0.067437	12.537798
750.917000	55.854654	3.940186	0.033536	25.595923	0.067436	12.539390
750.937000	55.854654	3.939729	0.033536	25.592955	0.067437	12.537936
750.957000	55.854654	3.936933	0.033538	25.574792	0.067440	12.529038
750.977000	55.854654	3.940439	0.033535	25.597565	0.067436	12.540195
750.997000	55.854654	3.937815	0.033537	25.580519	0.067439	12.531844
751.017000	55.854654	3.937219	0.033538	25.576649	0.067440	12.529948
751.037000	55.854654	3.938994	0.033536	25.588180	0.067438	12.535597
751.057000	55.854654	3.935940	0.033538	25.568340	0.067442	12.525877
751.077000	55.854654	3.938008	0.033537	25.581773	0.067439	12.532458
751.097000	55.854654	3.934324	0.033539	25.557844	0.067444	12.520735
751.117000	55.854654	3.931868	0.033541	25.541886	0.067447	12.512917
751.137000	55.854654	3.940867	0.033535	25.600344	0.067435	12.541556
751.157000	55.854654	3.937115	0.033538	25.575969	0.067440	12.529615
751.177000	55.854654	3.940044	0.033536	25.595000	0.067436	12.538938
751.197000	55.854654	3.940803	0.033535	25.599930	0.067435	12.541353
751.217000	55.854654	3.936580	0.033538	25.572496	0.067441	12.527913
751.237000	55.854654	3.934056	0.033540	25.556098	0.067444	12.519880
751.257000	55.854654	3.933258	0.033540	25.550914	0.067445	12.517341
751.277000	55.854654	3.934524	0.033539	25.559140	0.067444	12.521370
751.297000	55.854654	3.932355	0.033541	25.545053	0.067446	12.514469
751.317000	55.854654	3.933018	0.033540	25.549361	0.067446	12.516579
751.337000	55.854654	3.931321	0.033541	25.538335	0.067448	12.511178
751.357000	55.854654	3.931479	0.033541	25.539358	0.067448	12.511679
751.377000	55.854654	3.933703	0.033540	25.553808	0.067445	12.518758
751.397000	55.854654	3.929479	0.033543	25.526371	0.067450	12.505317
751.417000	55.854654	3.934002	0.033540	25.555750	0.067444	12.519709
751.437000	55.854654	3.928109	0.033544	25.517471	0.067452	12.500957
751.457000	55.854654	3.929480	0.033543	25.526374	0.067450	12.505318
751.477000	55.854654	3.931525	0.033541	25.539661	0.067447	12.511827
751.497000	55.854654	3.932713	0.033541	25.547378	0.067446	12.515608
751.517000	55.854654	3.923775	0.033546	25.489314	0.067458	12.487163
751.537000	55.854654	3.931785	0.033541	25.541346	0.067447	12.512653
751.557000	55.854654	3.929539	0.033543	25.526756	0.067450	12.505506
751.577000	55.854654	3.936353	0.033538	25.571019	0.067441	12.527190
751.597000	55.854654	3.927452	0.033544	25.513201	0.067453	12.498865
751.617000	55.854654	3.936195	0.033538	25.569994	0.067441	12.526688
751.637000	55.854654	3.931005	0.033542	25.536279	0.067448	12.510171
751.657000	55.854654	3.938605	0.033537	25.585652	0.067438	12.534358
751.677000	55.854654	3.943810	0.033533	25.619464	0.067431	12.550923
751.697000	55.854654	3.937774	0.033537	25.580254	0.067439	12.531714
751.717000	55.854654	3.933616	0.033540	25.553239	0.067445	12.518480
751.737000	55.854654	3.929034	0.033543	25.523474	0.067451	12.503898
751.757000	55.854654	3.936861	0.033538	25.574321	0.067440	12.528807
751.777000	55.854654	3.936574	0.033538	25.572459	0.067441	12.527895
751.797000	55.854654	3.930416	0.033542	25.532452	0.067449	12.508296
751.817000	55.854654	3.937264	0.033538	25.576937	0.067440	12.530089
751.837000	55.854654	3.930113	0.033542	25.530489	0.067449	12.507334
751.857000	55.854654	3.935916	0.033538	25.568183	0.067442	12.525800
751.877000	55.854654	3.937722	0.033537	25.579916	0.067439	12.531549
751.897000	55.854654	3.930299	0.033542	25.531692	0.067449	12.507923
751.917000	55.854654	3.930711	0.033542	25.534368	0.067449	12.509235
751.937000	55.854654	3.934062	0.033540	25.556141	0.067444	12.519901
751.957000	55.854654	3.937371	0.033537	25.577634	0.067440	12.530431
751.977000	55.854654	3.936438	0.033538	25.571576	0.067441	12.527463
751.997000	55.854654	3.936515	0.033538	25.572076	0.067441	12.527708
752.017000	55.854654	3.935407	0.033539	25.564878	0.067442	12.524181
752.037000	55.854654	3.936652	0.033538	25.572964	0.067441	12.528143
752.057000	55.854654	3.936152	0.033538	25.569714	0.067441	12.526550
752.077000	55.854654	3.934921	0.033539	25.561719	0.067443	12.522634
752.097000	55.854654	3.934088	0.033540	25.556310	0.067444	12.519984
752.117000	55.854654	3.934911	0.033539	25.561654	0.067443	12.522602
752.137000	55.854654	3.935671	0.033539	25.566589	0.067442	12.525020
752.157000	55.854654	3.936461	0.033538	25.571725	0.067441	12.527536
752.177000	55.854654	3.936769	0.033538	25.573727	0.067441	12.528516
752.197000	55.854654	3.934713	0.033539	25.560368	0.067443	12.521972
752.217000	55.854654	3.929127	0.033543	25.524083	0.067451	12.504196
752.237000	55.854654	3.937515	0.033537	25.578571	0.067440	12.530890
752.257000	55.854654	3.925905	0.033545	25.503152	0.067455	12.493942
752.277000	55.854654	3.929218	0.033543	25.524674	0.067450	12.504485
752.297000	55.854654	3.929033	0.033543	25.523472	0.067451	12.503896
752.317000	55.854654	3.933786	0.033540	25.554348	0.067444	12.519022
752.337000	55.854654	3.928058	0.033544	25.517134	0.067452	12.500791
752.357000	55.854654	3.934301	0.033539	25.557695	0.067444	12.520662
752.377000	55.854654	3.932839	0.033540	25.548195	0.067446	12.516008
752.397000	55.854654	3.934720	0.033539	25.560414	0.067443	12.521994
752.417000	55.854654	3.934376	0.033539	25.558181	0.067444	12.520900
752.437000	55.854654	3.932504	0.033541	25.546022	0.067446	12.514944
752.457000	55.854654	3.934757	0.033539	25.560654	0.067443	12.522112
752.477000	55.854654	3.929964	0.033542	25.529518	0.067450	12.506859
752.497000	55.854654	3.928279	0.033543	25.518573	0.067452	12.501497
752.517000	55.854654	3.936994	0.033538	25.575187	0.067440	12.529231
752.537000	55.854654	3.937468	0.033537	25.578263	0.067440	12.530738
752.557000	55.854654	3.932359	0.033541	25.545079	0.067446	12.514482
752.577000	55.854654	3.932680	0.033541	25.547164	0.067446	12.515503
752.597000	55.854654	3.940458	0.033535	25.597691	0.067436	12.540256
752.617000	55.854654	3.938019	0.033537	25.581842	0.067439	12.532492
752.637000	55.854654	3.939012	0.033536	25.588294	0.067438	12.535653
752.657000	55.854654	3.937368	0.033537	25.577617	0.067440	12.530422
752.677000	55.854654	3.936993	0.033538	25.575178	0.067440	12.529227
752.697000	55.854654	3.938693	0.033537	25.586226	0.067438	12.534640
752.717000	55.854654	3.944077	0.033533	25.621198	0.067431	12.551772
752.737000	55.854654	3.931803	0.033541	25.541463	0.067447	12.512710
752.757000	55.854654	3.934219	0.033540	25.557161	0.067444	12.520401
752.777000	55.854654	3.927916	0.033544	25.516217	0.067452	12.500342
752.797000	55.854654	3.930796	0.033542	25.534925	0.067448	12.509507
752.817000	55.854654	3.931944	0.033541	25.542383	0.067447	12.513161
752.837000	55.854654	3.931805	0.033541	25.541480	0.067447	12.512719
752.857000	55.854654	3.931342	0.033541	25.538467	0.067448	12.511243
752.877000	55.854654	3.934161	0.033540	25.556781	0.067444	12.520215
752.897000	55.854654	3.935185	0.033539	25.563436	0.067443	12.523475
752.917000	55.854654	3.936609	0.033538	25.572685	0.067441	12.528006
752.937000	55.854654	3.935511	0.033539	25.565553	0.067442	12.524512
752.957000	55.854654	3.930262	0.033542	25.531452	0.067449	12.507806
752.977000	55.854654	3.927369	0.033544	25.512658	0.067453	12.498599
752.997000	55.854654	3.932953	0.033540	25.548935	0.067446	12.516371
753.017000	55.854654	3.930379	0.033542	25.532215	0.067449	12.508180
753.037000	55.854654	3.931274	0.033542	25.538027	0.067448	12.511027
753.057000	55.854654	3.933220	0.033540	25.550669	0.067445	12.517220
753.077000	55.854654	3.937336	0.033537	25.577406	0.067440	12.530319
753.097000	55.854654	3.938991	0.033536	25.588157	0.067438	12.535585
753.117000	55.854654	3.936301	0.033538	25.570682	0.067441	12.527025
753.137000	55.854654	3.933331	0.033540	25.551388	0.067445	12.517573
753.157000	55.854654	3.933696	0.033540	25.553759	0.067445	12.518734
753.177000	55.854654	3.938796	0.033537	25.586891	0.067438	12.534966
753.197000	55.854654	3.934019	0.033540	25.555861	0.067444	12.519764
753.217000	55.854654	3.935124	0.033539	25.563039	0.067443	12.523280
753.237000	55.854654	3.928784	0.033543	25.521852	0.067451	12.503103
753.257000	55.854654	3.933405	0.033540	25.551874	0.067445	12.517811
753.277000	55.854654	3.931956	0.033541	25.542457	0.067447	12.513197
753.297000	55.854654	3.931192	0.033542	25.537499	0.067448	12.510768
753.317000	55.854654	3.929551	0.033543	25.526833	0.067450	12.505543
753.337000	55.854654	3.929616	0.033543	25.527256	0.067450	12.505750
753.357000	55.854654	3.930088	0.033542	25.530324	0.067449	12.507253
753.377000	55.854654	3.929033	0.033543	25.523469	0.067451	12.503895
753.397000	55.854654	3.934894	0.033539	25.561542	0.067443	12.522547
753.417000	55.854654	3.939228	0.033536	25.589699	0.067437	12.536341
753.437000	55.854654	3.938644	0.033537	25.585903	0.067438	12.534481
753.457000	55.854654	3.935829	0.033538	25.567620	0.067442	12.525525
753.477000	55.854654	3.931366	0.033541	25.538627	0.067448	12.511321
753.497000	55.854654	3.934360	0.033539	25.558072	0.067444	12.520847
753.517000	55.854654	3.934640	0.033539	25.559897	0.067443	12.521741
753.537000	55.854654	3.927002	0.033544	25.510279	0.067453	12.497433
753.557000	55.854654	3.933708	0.033540	25.553839	0.067445	12.518773
753.577000	55.854654	3.936874	0.033538	25.574407	0.067440	12.528849
753.597000	55.854735	3.940231	0.033536	25.596214	0.067436	12.539533
753.617000	55.854654	3.938411	0.033537	25.584392	0.067438	12.533741
753.637000	55.854654	3.937188	0.033538	25.576449	0.067440	12.529850
753.657000	55.854654	3.932999	0.033540	25.549232	0.067446	12.516516
753.677000	55.854654	3.931239	0.033542	25.537801	0.067448	12.510916
753.697000	55.854654	3.928758	0.033543	25.521686	0.067451	12.503022
753.717000	55.854654	3.928956	0.033543	25.522972	0.067451	12.503652
753.737000	55.854654	3.930786	0.033542	25.534859	0.067448	12.509475
753.757000	55.854654	3.931244	0.033542	25.537836	0.067448	12.510933
753.777000	55.854654	3.936974	0.033538	25.575055	0.067440	12.529167
753.797000	55.854654	3.930454	0.033542	25.532700	0.067449	12.508417
753.817000	55.854654	3.930595	0.033542	25.533614	0.067449	12.508865
753.837000	55.854654	3.926723	0.033545	25.508465	0.067454	12.496545
753.857000	55.854654	3.932000	0.033541	25.542745	0.067447	12.513339
753.877000	55.854654	3.933334	0.033540	25.551408	0.067445	12.517583
753.897000	55.854654	3.929607	0.033543	25.527199	0.067450	12.505722
753.917000	55.854735	3.926985	0.033544	25.510164	0.067454	12.497377
753.937000	55.854654	3.929648	0.033543	25.527468	0.067450	12.505854
753.957000	55.854654	3.929227	0.033543	25.524728	0.067450	12.504512
753.977000	55.854654	3.927342	0.033544	25.512487	0.067453	12.498515
753.997000	55.854654	3.925687	0.033545	25.501733	0.067455	12.493247
754.017000	55.854654	3.923686	0.033547	25.488734	0.067458	12.486879
754.037000	55.854654	3.927922	0.033544	25.516251	0.067452	12.500359
754.057000	55.854654	3.929417	0.033543	25.525968	0.067450	12.505119
754.077000	55.854654	3.934400	0.033539	25.558332	0.067444	12.520974
754.097000	55.854654	3.930618	0.033542	25.533768	0.067449	12.508941
754.117000	55.854654	3.935063	0.033539	25.562645	0.067443	12.523087
754.137000	55.854654	3.929814	0.033542	25.528544	0.067450	12.506381
754.157000	55.854654	3.929191	0.033543	25.524500	0.067451	12.504400
754.177000	55.854735	3.926166	0.033545	25.504849	0.067455	12.494773
754.197000	55.854654	3.927299	0.033544	25.512204	0.067453	12.498376
754.217000	55.854735	3.925068	0.033546	25.497711	0.067456	12.491276
754.237000	55.854654	3.929476	0.033543	25.526348	0.067450	12.505305
754.257000	55.854654	3.927852	0.033544	25.515797	0.067452	12.500137
754.277000	55.854654	3.929850	0.033542	25.528776	0.067450	12.506495
754.297000	55.854654	3.934786	0.033539	25.560840	0.067443	12.522203
754.317000	55.854654	3.932060	0.033541	25.543137	0.067447	12.513530
754.337000	55.854654	3.930766	0.033542	25.534731	0.067448	12.509412
754.357000	55.854654	3.932078	0.033541	25.543251	0.067447	12.513586
754.377000	55.854654	3.934802	0.033539	25.560945	0.067443	12.522255
754.397000	55.854654	3.931451	0.033541	25.539181	0.067448	12.511592
754.417000	55.854654	3.930000	0.033542	25.529752	0.067449	12.506973
754.437000	55.854654	3.935575	0.033539	25.565967	0.067442	12.524715
754.457000	55.854654	3.933197	0.033540	25.550523	0.067445	12.517149
754.477000	55.854654	3.933665	0.033540	25.553559	0.067445	12.518636
754.497000	55.854735	3.937114	0.033538	25.575963	0.067440	12.529612
754.517000	55.854654	3.933102	0.033540	25.549906	0.067445	12.516847
754.537000	55.854654	3.931069	0.033542	25.536699	0.067448	12.510376
754.557000	55.854654	3.925331	0.033545	25.499419	0.067456	12.492113
754.577000	55.854735	3.933093	0.033540	25.549846	0.067446	12.516817
754.597000	55.854654	3.933552	0.033540	25.552828	0.067445	12.518278
754.617000	55.854654	3.930712	0.033542	25.534380	0.067449	12.509240
754.637000	55.854654	3.939035	0.033536	25.588442	0.067438	12.535725
754.657000	55.854735	3.937357	0.033538	25.577543	0.067440	12.530386
754.677000	55.854654	3.938112	0.033537	25.582447	0.067439	12.532788
754.697000	55.854654	3.932608	0.033541	25.546693	0.067446	12.515272
754.717000	55.854654	3.940964	0.033535	25.600978	0.067435	12.541867
754.737000	55.854654	3.932555	0.033541	25.546353	0.067446	12.515106
754.757000	55.854654	3.930297	0.033542	25.531683	0.067449	12.507919
754.777000	55.854654	3.932840	0.033540	25.548204	0.067446	12.516013
754.797000	55.854654	3.938946	0.033536	25.587868	0.067438	12.535444
754.817000	55.854654	3.931282	0.033541	25.538078	0.067448	12.511052
754.837000	55.854654	3.936485	0.033538	25.571879	0.067441	12.527611
754.857000	55.854654	3.937385	0.033537	25.577729	0.067440	12.530477
754.877000	55.854654	3.938049	0.033537	25.582042	0.067439	12.532590
754.897000	55.854654	3.944552	0.033533	25.624282	0.067430	12.553283
754.917000	55.854654	3.941362	0.033535	25.603560	0.067435	12.543132
754.937000	55.854654	3.940371	0.033535	25.597125	0.067436	12.539979
754.957000	55.854654	3.937898	0.033537	25.581059	0.067439	12.532108
754.977000	55.854654	3.938102	0.033537	25.582384	0.067439	12.532758
754.997000	55.854735	3.937679	0.033537	25.579637	0.067439	12.531411
755.017000	55.854654	3.940210	0.033536	25.596080	0.067436	12.539467
755.037000	55.854654	3.936747	0.033538	25.573584	0.067441	12.528446
755.057000	55.854654	3.928049	0.033544	25.517079	0.067452	12.500765
755.077000	55.854654	3.929369	0.033543	25.525654	0.067450	12.504965
755.097000	55.854654	3.933674	0.033540	25.553622	0.067445	12.518667
755.117000	55.854654	3.929669	0.033543	25.527605	0.067450	12.505921
755.137000	55.854654	3.930653	0.033542	25.533994	0.067449	12.509051
755.157000	55.854654	3.933712	0.033540	25.553865	0.067445	12.518786
755.177000	55.854654	3.930610	0.033542	25.533717	0.067449	12.508916
755.197000	55.854654	3.936701	0.033538	25.573281	0.067441	12.528298
755.217000	55.854654	3.930122	0.033542	25.530544	0.067449	12.507361
755.237000	55.854654	3.933711	0.033540	25.553856	0.067445	12.518782
755.257000	55.854654	3.927938	0.033544	25.516360	0.067452	12.500412
755.277000	55.854654	3.928383	0.033543	25.519250	0.067452	12.501828
755.297000	55.854654	3.930142	0.033542	25.530672	0.067449	12.507424
755.317000	55.854654	3.926939	0.033544	25.509867	0.067453	12.497232
755.337000	55.854654	3.925346	0.033545	25.499519	0.067456	12.492162
755.357000	55.854654	3.934593	0.033539	25.559589	0.067443	12.521590
755.377000	55.854654	3.925634	0.033545	25.501387	0.067455	12.493077
755.397000	55.854654	3.933981	0.033540	25.555613	0.067444	12.519642
755.417000	55.854654	3.923516	0.033547	25.487634	0.067458	12.486340
755.437000	55.854654	3.925344	0.033545	25.499505	0.067456	12.492155
755.457000	55.854654	3.928907	0.033543	25.522649	0.067451	12.503493
755.477000	55.854654	3.929972	0.033542	25.529573	0.067450	12.506885
755.497000	55.854654	3.931457	0.033541	25.539215	0.067448	12.511609
755.517000	55.854654	3.935584	0.033539	25.566024	0.067442	12.524743
755.537000	55.854654	3.930943	0.033542	25.535879	0.067448	12.509975
755.557000	55.854735	3.932053	0.033541	25.543088	0.067447	12.513507
755.577000	55.854735	3.928389	0.033543	25.519284	0.067452	12.501845
755.597000	55.854654	3.932557	0.033541	25.546364	0.067446	12.515111
755.617000	55.854654	3.933128	0.033540	25.550069	0.067445	12.516926
755.637000	55.854654	3.930876	0.033542	25.535442	0.067448	12.509761
755.657000	55.854654	3.934795	0.033539	25.560900	0.067443	12.522232
755.677000	55.854654	3.931033	0.033542	25.536465	0.067448	12.510262
755.697000	55.854654	3.940531	0.033535	25.598162	0.067436	12.540487
755.717000	55.854654	3.937859	0.033537	25.580805	0.067439	12.531984
755.737000	55.854654	3.935381	0.033539	25.564710	0.067442	12.524099
755.757000	55.854654	3.929198	0.033543	25.524543	0.067451	12.504421
755.777000	55.854654	3.925400	0.033545	25.499868	0.067456	12.492333
755.797000	55.854654	3.927914	0.033544	25.516203	0.067452	12.500335
755.817000	55.854654	3.927297	0.033544	25.512192	0.067453	12.498371
755.837000	55.854654	3.936909	0.033538	25.574635	0.067440	12.528961
755.857000	55.854654	3.931149	0.033542	25.537219	0.067448	12.510631
755.877000	55.854654	3.927693	0.033544	25.514763	0.067452	12.499630
755.897000	55.854654	3.928398	0.033543	25.519347	0.067452	12.501876
755.917000	55.854654	3.923218	0.033547	25.485698	0.067458	12.485391
755.937000	55.854654	3.928911	0.033543	25.522678	0.067451	12.503507
755.957000	55.854654	3.932337	0.033541	25.544931	0.067446	12.514409
755.977000	55.854735	3.934319	0.033540	25.557809	0.067444	12.520718
755.997000	55.854654	3.932542	0.033541	25.546267	0.067446	12.515064
756.017000	55.854654	3.936092	0.033538	25.569328	0.067441	12.526362
756.037000	55.854654	3.936395	0.033538	25.571294	0.067441	12.527324
756.056000	55.854654	3.922851	0.033547	25.483313	0.067459	12.484223
756.076000	55.854654	3.930809	0.033542	25.535008	0.067448	12.509548
756.096000	55.854654	3.931885	0.033541	25.541997	0.067447	12.512972
756.116000	55.854735	3.925671	0.033545	25.501633	0.067455	12.493198
756.136000	55.854654	3.933499	0.033540	25.552482	0.067445	12.518109
756.156000	55.854654	3.929287	0.033543	25.525120	0.067450	12.504704
756.176000	55.854735	3.930518	0.033542	25.533117	0.067449	12.508622
756.196000	55.854654	3.930626	0.033542	25.533820	0.067449	12.508966
756.216000	55.854654	3.925611	0.033545	25.501239	0.067455	12.493005
756.236000	55.854654	3.932724	0.033541	25.547450	0.067446	12.515643
756.256000	55.854654	3.934057	0.033540	25.556107	0.067444	12.519884
756.276000	55.854654	3.930452	0.033542	25.532689	0.067449	12.508412
756.296000	55.854654	3.932980	0.033540	25.549112	0.067446	12.516458
756.336000	55.854654	3.929650	0.033543	25.527479	0.067450	12.505860
756.336000	55.854654	3.927748	0.033544	25.515120	0.067452	12.499805
756.356000	55.854735	3.928797	0.033543	25.521938	0.067451	12.503145
756.376000	55.854654	3.928506	0.033543	25.520044	0.067451	12.502217
756.396000	55.854654	3.931305	0.033541	25.538233	0.067448	12.511128
756.416000	55.854654	3.925440	0.033545	25.500128	0.067455	12.492460
756.436000	55.854654	3.930820	0.033542	25.535079	0.067448	12.509583
756.456000	55.854654	3.929265	0.033543	25.524980	0.067450	12.504635
756.476000	55.854654	3.932026	0.033541	25.542911	0.067447	12.513420
756.496000	55.854654	3.929826	0.033542	25.528619	0.067450	12.506418
756.536000	55.854654	3.930267	0.033542	25.531489	0.067449	12.507824
756.536000	55.854654	3.925286	0.033545	25.499131	0.067456	12.491972
756.556000	55.854654	3.929446	0.033543	25.526154	0.067450	12.505210
756.576000	55.854654	3.932132	0.033541	25.543600	0.067447	12.513757
756.596000	55.854654	3.937795	0.033537	25.580391	0.067439	12.531781
756.616000	55.854654	3.936237	0.033538	25.570271	0.067441	12.526823
756.636000	55.854654	3.938278	0.033537	25.583527	0.067439	12.533317
756.656000	55.854654	3.935464	0.033539	25.565247	0.067442	12.524362
756.676000	55.854654	3.935272	0.033539	25.563999	0.067443	12.523751
756.696000	55.854654	3.927650	0.033544	25.514483	0.067453	12.499493
756.716000	55.854654	3.927481	0.033544	25.513386	0.067453	12.498956
756.756000	55.854735	3.934289	0.033540	25.557612	0.067444	12.520622
756.756000	55.854735	3.926800	0.033545	25.508968	0.067454	12.496791
756.776000	55.854654	3.925851	0.033545	25.502798	0.067455	12.493769
756.796000	55.854654	3.917660	0.033551	25.449589	0.067466	12.467702
756.816000	55.854654	3.924373	0.033546	25.493201	0.067457	12.489067
756.836000	55.854654	3.922172	0.033548	25.478903	0.067460	12.482062
756.856000	55.854735	3.930449	0.033542	25.532669	0.067449	12.508402
756.876000	55.854654	3.919595	0.033549	25.462163	0.067463	12.473861
756.896000	55.854654	3.936149	0.033538	25.569697	0.067441	12.526542
756.916000	55.854654	3.924808	0.033546	25.496023	0.067456	12.490449
756.956000	55.854654	3.930008	0.033542	25.529801	0.067449	12.506997
756.976000	55.854654	3.924128	0.033546	25.491605	0.067457	12.488285
756.976000	55.854654	3.922977	0.033547	25.484127	0.067459	12.484622
756.996000	55.854654	3.922715	0.033547	25.482425	0.067459	12.483788
757.016000	55.854654	3.924198	0.033546	25.492065	0.067457	12.488510
757.036000	55.854654	3.928096	0.033544	25.517382	0.067452	12.500913
757.056000	55.854654	3.926122	0.033545	25.504563	0.067455	12.494633
757.076000	55.854654	3.930592	0.033542	25.533600	0.067449	12.508858
757.096000	55.854654	3.929943	0.033542	25.529384	0.067450	12.506793
757.116000	55.854654	3.926532	0.033545	25.507225	0.067454	12.495937
757.136000	55.854654	3.929978	0.033542	25.529607	0.067449	12.506902
757.156000	55.854654	3.929366	0.033543	25.525631	0.067450	12.504954
757.176000	55.854654	3.924908	0.033546	25.496674	0.067456	12.490769
757.196000	55.854654	3.931323	0.033541	25.538344	0.067448	12.511182
757.216000	55.854654	3.931677	0.033541	25.540649	0.067447	12.512312
757.236000	55.854735	3.928677	0.033543	25.521158	0.067451	12.502763
757.256000	55.854654	3.929058	0.033543	25.523632	0.067451	12.503975
757.276000	55.854654	3.927164	0.033544	25.511330	0.067453	12.497948
757.296000	55.854654	3.926972	0.033544	25.510079	0.067453	12.497335
757.316000	55.854654	3.921584	0.033548	25.475081	0.067461	12.480190
757.336000	55.854654	3.923446	0.033547	25.487177	0.067458	12.486116
757.356000	55.854654	3.930275	0.033542	25.531538	0.067449	12.507848
757.376000	55.854654	3.924909	0.033546	25.496680	0.067456	12.490771
757.396000	55.854654	3.925441	0.033545	25.500139	0.067455	12.492466
757.416000	55.854654	3.926587	0.033545	25.507580	0.067454	12.496111
757.436000	55.854654	3.919849	0.033549	25.463811	0.067463	12.474669
757.456000	55.854654	3.931430	0.033541	25.539041	0.067448	12.511524
757.476000	55.854654	3.929239	0.033543	25.524811	0.067450	12.504553
757.496000	55.854654	3.928773	0.033543	25.521781	0.067451	12.503068
757.516000	55.854654	3.933198	0.033540	25.550526	0.067445	12.517150
757.536000	55.854654	3.940721	0.033535	25.599399	0.067435	12.541093
757.556000	55.854654	3.932843	0.033540	25.548224	0.067446	12.516022
757.596000	55.854735	3.935487	0.033539	25.565398	0.067442	12.524436
757.596000	55.854735	3.930517	0.033542	25.533109	0.067449	12.508618
757.616000	55.854654	3.930745	0.033542	25.534591	0.067448	12.509344
757.636000	55.854654	3.930590	0.033542	25.533583	0.067449	12.508850
757.656000	55.854654	3.926843	0.033544	25.509242	0.067454	12.496925
757.676000	55.854654	3.932455	0.033541	25.545702	0.067446	12.514787
757.696000	55.854735	3.927041	0.033544	25.510527	0.067453	12.497555
757.716000	55.854654	3.931587	0.033541	25.540061	0.067447	12.512023
757.736000	55.854654	3.926769	0.033544	25.508762	0.067454	12.496690
757.756000	55.854654	3.928362	0.033543	25.519110	0.067452	12.501760
757.776000	55.854654	3.924125	0.033546	25.491588	0.067457	12.488276
757.816000	55.854654	3.923835	0.033546	25.489702	0.067458	12.487353
757.816000	55.854654	3.937114	0.033538	25.575966	0.067440	12.529613
757.836000	55.854654	3.926344	0.033545	25.506000	0.067454	12.495337
757.856000	55.854654	3.934279	0.033540	25.557552	0.067444	12.520592
757.876000	55.854654	3.929509	0.033543	25.526562	0.067450	12.505410
757.896000	55.854735	3.931546	0.033541	25.539792	0.067448	12.511892
757.916000	55.854654	3.926006	0.033545	25.503809	0.067455	12.494264
757.936000	55.854654	3.927440	0.033544	25.513124	0.067453	12.498827
757.956000	55.854654	3.931050	0.033542	25.536570	0.067448	12.510313
757.976000	55.854654	3.931324	0.033541	25.538353	0.067448	12.511187
757.996000	55.854654	3.937320	0.033537	25.577303	0.067440	12.530268
758.016000	55.854735	3.933332	0.033540	25.551400	0.067445	12.517578
758.036000	55.854654	3.931982	0.033541	25.542628	0.067447	12.513281
758.056000	55.854654	3.930124	0.033542	25.530558	0.067449	12.507368
758.076000	55.854654	3.931094	0.033542	25.536856	0.067448	12.510453
758.096000	55.854654	3.933117	0.033540	25.549997	0.067445	12.516891
758.116000	55.854735	3.936152	0.033538	25.569717	0.067441	12.526552
758.136000	55.854654	3.927939	0.033544	25.516365	0.067452	12.500415
758.156000	55.854654	3.932716	0.033541	25.547393	0.067446	12.515615
758.176000	55.854735	3.932327	0.033541	25.544871	0.067447	12.514380
758.196000	55.854654	3.928168	0.033544	25.517851	0.067452	12.501143
758.236000	55.854654	3.924275	0.033546	25.492564	0.067457	12.488755
758.256000	55.854654	3.928317	0.033543	25.518819	0.067452	12.501617
758.256000	55.854654	3.923304	0.033547	25.486252	0.067458	12.485663
758.276000	55.854654	3.925238	0.033545	25.498819	0.067456	12.491819
758.296000	55.854654	3.926235	0.033545	25.505295	0.067454	12.494991
758.316000	55.854654	3.922021	0.033548	25.477918	0.067460	12.481580
758.336000	55.854654	3.924280	0.033546	25.492593	0.067457	12.488769
758.356000	55.854654	3.926014	0.033545	25.503861	0.067455	12.494289
758.376000	55.854654	3.924333	0.033546	25.492941	0.067457	12.488940
758.396000	55.854735	3.922844	0.033547	25.483264	0.067459	12.484199
758.416000	55.854654	3.923435	0.033547	25.487103	0.067458	12.486080
758.456000	55.854654	3.928707	0.033543	25.521352	0.067451	12.502858
758.456000	55.854654	3.925949	0.033545	25.503435	0.067455	12.494081
758.476000	55.854654	3.925146	0.033546	25.498217	0.067456	12.491524
758.496000	55.854654	3.928632	0.033543	25.520867	0.067451	12.502620
758.516000	55.854654	3.935001	0.033539	25.562239	0.067443	12.522889
758.536000	55.854654	3.928834	0.033543	25.522181	0.067451	12.503264
758.556000	55.854654	3.927320	0.033544	25.512344	0.067453	12.498445
758.576000	55.854654	3.931289	0.033541	25.538127	0.067448	12.511076
758.596000	55.854735	3.932825	0.033541	25.548101	0.067446	12.515962
758.616000	55.854654	3.929856	0.033542	25.528816	0.067450	12.506514
758.636000	55.854654	3.925190	0.033546	25.498505	0.067456	12.491665
758.656000	55.854654	3.925525	0.033545	25.500682	0.067455	12.492732
758.676000	55.854735	3.927038	0.033544	25.510510	0.067453	12.497547
758.696000	55.854654	3.929312	0.033543	25.525285	0.067450	12.504785
758.716000	55.854654	3.933235	0.033540	25.550769	0.067445	12.517269
758.736000	55.854654	3.931440	0.033541	25.539110	0.067448	12.511557
758.756000	55.854654	3.926278	0.033545	25.505574	0.067454	12.495129
758.776000	55.854735	3.922452	0.033547	25.480722	0.067459	12.482954
758.796000	55.854654	3.928637	0.033543	25.520895	0.067451	12.502634
758.816000	55.854654	3.926583	0.033545	25.507557	0.067454	12.496100
758.836000	55.854654	3.927046	0.033544	25.510561	0.067453	12.497572
758.856000	55.854654	3.927863	0.033544	25.515868	0.067452	12.500172
758.896000	55.854654	3.923547	0.033547	25.487834	0.067458	12.486438
758.896000	55.854654	3.932217	0.033541	25.544154	0.067447	12.514028
758.916000	55.854654	3.923615	0.033547	25.488274	0.067458	12.486653
758.936000	55.854654	3.928378	0.033543	25.519213	0.067452	12.501810
758.956000	55.854735	3.926201	0.033545	25.505075	0.067455	12.494884
758.976000	55.854654	3.926210	0.033545	25.505135	0.067454	12.494913
758.996000	55.854654	3.930020	0.033542	25.529884	0.067449	12.507038
759.016000	55.854654	3.926345	0.033545	25.506006	0.067454	12.495340
759.036000	55.854654	3.924475	0.033546	25.493864	0.067457	12.489392
759.056000	55.854654	3.923681	0.033547	25.488700	0.067458	12.486862
759.096000	55.854654	3.925036	0.033546	25.497503	0.067456	12.491174
759.096000	55.854654	3.922520	0.033547	25.481159	0.067459	12.483168
759.116000	55.854654	3.924824	0.033546	25.496126	0.067456	12.490500
759.136000	55.854654	3.927675	0.033544	25.514649	0.067453	12.499574
759.156000	55.854654	3.925339	0.033545	25.499476	0.067456	12.492141
759.176000	55.854654	3.923506	0.033547	25.487566	0.067458	12.486306
759.196000	55.854654	3.924757	0.033546	25.495695	0.067456	12.490289
759.216000	55.854654	3.924046	0.033546	25.491073	0.067457	12.488025
759.236000	55.854654	3.926360	0.033545	25.506106	0.067454	12.495389
759.256000	55.854735	3.923313	0.033547	25.486312	0.067458	12.485692
759.276000	55.854654	3.920070	0.033549	25.465244	0.067463	12.475371
759.296000	55.854654	3.926433	0.033545	25.506580	0.067454	12.495621
759.316000	55.854654	3.926971	0.033544	25.510073	0.067453	12.497332
759.336000	55.854654	3.924547	0.033546	25.494327	0.067457	12.489618
759.356000	55.854654	3.928105	0.033544	25.517442	0.067452	12.500943
759.376000	55.854654	3.925924	0.033545	25.503275	0.067455	12.494002
759.396000	55.854654	3.927058	0.033544	25.510641	0.067453	12.497611
759.416000	55.854654	3.924117	0.033546	25.491536	0.067457	12.488251
759.436000	55.854654	3.917475	0.033551	25.448390	0.067466	12.467114
759.456000	55.854654	3.924997	0.033546	25.497251	0.067456	12.491051
759.476000	55.854654	3.922401	0.033547	25.480391	0.067459	12.482791
759.496000	55.854654	3.926768	0.033544	25.508753	0.067454	12.496686
759.536000	55.854654	3.920172	0.033549	25.465910	0.067462	12.475697
759.536000	55.854654	3.917352	0.033551	25.447587	0.067466	12.466721
759.556000	55.854654	3.922841	0.033547	25.483244	0.067459	12.484189
759.576000	55.854654	3.921213	0.033548	25.472668	0.067461	12.479008
759.596000	55.854654	3.927528	0.033544	25.513692	0.067453	12.499105
759.616000	55.854654	3.926739	0.033545	25.508571	0.067454	12.496596
759.636000	55.854654	3.927548	0.033544	25.513820	0.067453	12.499168
759.656000	55.854654	3.927413	0.033544	25.512946	0.067453	12.498740
759.676000	55.854654	3.928140	0.033544	25.517671	0.067452	12.501054
759.696000	55.854654	3.930279	0.033542	25.531563	0.067449	12.507861
759.736000	55.854654	3.929301	0.033543	25.525211	0.067450	12.504749
759.736000	55.854654	3.924871	0.033546	25.496435	0.067456	12.490651
759.756000	55.854654	3.921784	0.033548	25.476378	0.067460	12.480825
759.776000	55.854654	3.924144	0.033546	25.491710	0.067457	12.488337
759.796000	55.854735	3.926601	0.033545	25.507671	0.067454	12.496156
759.816000	55.854654	3.929650	0.033543	25.527479	0.067450	12.505860
759.836000	55.854654	3.927221	0.033544	25.511698	0.067453	12.498129
759.856000	55.854654	3.919118	0.033550	25.459064	0.067464	12.472343
759.876000	55.854654	3.917837	0.033550	25.450738	0.067465	12.468264
759.896000	55.854654	3.922805	0.033547	25.483013	0.067459	12.484076
759.916000	55.854654	3.924107	0.033546	25.491470	0.067457	12.488219
759.956000	55.854654	3.921671	0.033548	25.475644	0.067460	12.480466
759.956000	55.854654	3.920610	0.033549	25.468755	0.067462	12.477091
759.976000	55.854654	3.923008	0.033547	25.484333	0.067459	12.484722
759.996000	55.854735	3.921352	0.033548	25.473576	0.067461	12.479453
760.016000	55.854654	3.922449	0.033547	25.480700	0.067459	12.482942
760.036000	55.854654	3.921896	0.033548	25.477106	0.067460	12.481182
760.056000	55.854654	3.924597	0.033546	25.494652	0.067457	12.489778
760.076000	55.854654	3.927682	0.033544	25.514694	0.067453	12.499596
760.096000	55.854654	3.922362	0.033547	25.480134	0.067459	12.482665
760.116000	55.854654	3.919902	0.033549	25.464156	0.067463	12.474838
760.136000	55.854654	3.918851	0.033550	25.457327	0.067464	12.471492
760.176000	55.854654	3.921963	0.033548	25.477541	0.067460	12.481395
760.176000	55.854654	3.921666	0.033548	25.475615	0.067460	12.480452
760.196000	55.854654	3.918990	0.033550	25.458227	0.067464	12.471933
760.216000	55.854654	3.921350	0.033548	25.473562	0.067461	12.479446
760.236000	55.854654	3.922212	0.033548	25.479157	0.067460	12.482187
760.256000	55.854735	3.921279	0.033548	25.473102	0.067461	12.479220
760.276000	55.854735	3.923839	0.033546	25.489728	0.067458	12.487366
760.296000	55.854654	3.920700	0.033549	25.469337	0.067462	12.477376
760.316000	55.854654	3.921851	0.033548	25.476815	0.067460	12.481039
760.336000	55.854654	3.920005	0.033549	25.464825	0.067463	12.475165
760.356000	55.854654	3.915247	0.033552	25.433917	0.067469	12.460024
760.376000	55.854654	3.915271	0.033552	25.434072	0.067469	12.460099
760.396000	55.854654	3.920291	0.033549	25.466681	0.067462	12.476075
760.416000	55.854654	3.909851	0.033556	25.398863	0.067476	12.442851
760.436000	55.854654	3.916207	0.033551	25.440152	0.067468	12.463079
760.456000	55.854654	3.921040	0.033548	25.471545	0.067461	12.478458
760.476000	55.854654	3.923202	0.033547	25.485589	0.067458	12.485338
760.496000	55.854654	3.919584	0.033549	25.462091	0.067463	12.473826
760.516000	55.854654	3.920391	0.033549	25.467332	0.067462	12.476394
760.536000	55.854654	3.920259	0.033549	25.466476	0.067462	12.475974
760.556000	55.854654	3.916567	0.033551	25.442492	0.067467	12.464225
760.596000	55.854654	3.918719	0.033550	25.456467	0.067464	12.471071
760.596000	55.854654	3.912552	0.033554	25.416409	0.067472	12.451446
760.616000	55.854654	3.922455	0.033547	25.480737	0.067459	12.482961
760.636000	55.854654	3.919795	0.033549	25.463456	0.067463	12.474495
760.656000	55.854654	3.915779	0.033552	25.437368	0.067468	12.461714
760.676000	55.854654	3.919235	0.033549	25.459821	0.067464	12.472714
760.696000	55.854654	3.927115	0.033544	25.511010	0.067453	12.497791
760.716000	55.854735	3.918662	0.033550	25.456102	0.067464	12.470892
760.736000	55.854654	3.917481	0.033551	25.448427	0.067466	12.467132
760.756000	55.854735	3.914733	0.033553	25.430573	0.067470	12.458385
760.776000	55.854654	3.915733	0.033552	25.437071	0.067468	12.461569
760.816000	55.854735	3.917496	0.033551	25.448524	0.067466	12.467180
760.816000	55.854735	3.915306	0.033552	25.434300	0.067469	12.460211
760.836000	55.854654	3.921648	0.033548	25.475498	0.067460	12.480394
760.856000	55.854735	3.924503	0.033546	25.494044	0.067457	12.489480
760.876000	55.854654	3.918036	0.033550	25.452034	0.067465	12.468899
760.896000	55.854654	3.922347	0.033547	25.480037	0.067460	12.482618
760.916000	55.854654	3.923024	0.033547	25.484438	0.067459	12.484774
760.936000	55.854654	3.920633	0.033549	25.468903	0.067462	12.477163
760.956000	55.854735	3.920440	0.033549	25.467649	0.067462	12.476549
760.976000	55.854654	3.925118	0.033546	25.498037	0.067456	12.491436
760.996000	55.854654	3.920838	0.033548	25.470237	0.067461	12.477817
761.016000	55.854654	3.922535	0.033547	25.481259	0.067459	12.483217
761.036000	55.854654	3.923607	0.033547	25.488220	0.067458	12.486627
761.056000	55.854654	3.921953	0.033548	25.477481	0.067460	12.481365
761.076000	55.854654	3.919167	0.033550	25.459381	0.067464	12.472498
761.096000	55.854654	3.923431	0.033547	25.487078	0.067458	12.486067
761.116000	55.854654	3.924942	0.033546	25.496894	0.067456	12.490876
761.136000	55.854654	3.921094	0.033548	25.471897	0.067461	12.478630
761.156000	55.854654	3.918399	0.033550	25.454391	0.067465	12.470054
761.176000	55.854654	3.924107	0.033546	25.491473	0.067457	12.488220
761.196000	55.854654	3.920458	0.033549	25.467767	0.067462	12.476607
761.236000	55.854654	3.918197	0.033550	25.453077	0.067465	12.469410
761.236000	55.854654	3.919070	0.033550	25.458749	0.067464	12.472189
761.256000	55.854735	3.927781	0.033544	25.515340	0.067452	12.499913
761.276000	55.854654	3.921903	0.033548	25.477155	0.067460	12.481206
761.296000	55.854654	3.915168	0.033552	25.433403	0.067469	12.459772
761.316000	55.854654	3.919779	0.033549	25.463357	0.067463	12.474446
761.336000	55.854654	3.923808	0.033546	25.489525	0.067458	12.487266
761.356000	55.854654	3.925929	0.033545	25.503307	0.067455	12.494018
761.376000	55.854654	3.921949	0.033548	25.477449	0.067460	12.481350
761.396000	55.854654	3.919054	0.033550	25.458647	0.067464	12.472139
761.416000	55.854654	3.913491	0.033553	25.422510	0.067471	12.454435
761.436000	55.854654	3.917927	0.033550	25.451323	0.067465	12.468551
761.456000	55.854654	3.919886	0.033549	25.464053	0.067463	12.474788
761.476000	55.854654	3.921663	0.033548	25.475593	0.067460	12.480441
761.496000	55.854654	3.923952	0.033546	25.490462	0.067457	12.487725
761.516000	55.854654	3.920103	0.033549	25.465459	0.067462	12.475476
761.536000	55.854654	3.925040	0.033546	25.497531	0.067456	12.491188
761.556000	55.854654	3.921676	0.033548	25.475675	0.067460	12.480481
761.576000	55.854654	3.921653	0.033548	25.475530	0.067460	12.480410
761.596000	55.854654	3.919134	0.033550	25.459164	0.067464	12.472392
761.616000	55.854654	3.920384	0.033549	25.467284	0.067462	12.476370
761.636000	55.854654	3.929224	0.033543	25.524708	0.067450	12.504502
761.656000	55.854654	3.922432	0.033547	25.480588	0.067459	12.482888
761.676000	55.854654	3.925645	0.033545	25.501464	0.067455	12.493115
761.696000	55.854654	3.929649	0.033543	25.527470	0.067450	12.505855
761.716000	55.854654	3.920945	0.033548	25.470931	0.067461	12.478157
761.736000	55.854654	3.929993	0.033542	25.529707	0.067449	12.506951
761.756000	55.854654	3.923448	0.033547	25.487192	0.067458	12.486123
761.776000	55.854654	3.920829	0.033548	25.470174	0.067462	12.477786
761.796000	55.854654	3.925986	0.033545	25.503675	0.067455	12.494198
761.816000	55.854654	3.921677	0.033548	25.475687	0.067460	12.480487
761.836000	55.854735	3.924129	0.033546	25.491610	0.067457	12.488288
761.856000	55.854654	3.924051	0.033546	25.491108	0.067457	12.488041
761.876000	55.854654	3.923443	0.033547	25.487158	0.067458	12.486106
761.896000	55.854654	3.925267	0.033545	25.499005	0.067456	12.491910
761.916000	55.854735	3.924800	0.033546	25.495972	0.067456	12.490424
761.936000	55.854654	3.920196	0.033549	25.466061	0.067462	12.475771
761.956000	55.854654	3.921012	0.033548	25.471365	0.067461	12.478370
761.976000	55.854654	3.917394	0.033551	25.447864	0.067466	12.466857
761.996000	55.854654	3.921090	0.033548	25.471874	0.067461	12.478619
762.016000	55.854654	3.919434	0.033549	25.461117	0.067463	12.473349
762.036000	55.854654	3.920131	0.033549	25.465642	0.067462	12.475566
762.056000	55.854654	3.923011	0.033547	25.484353	0.067459	12.484732
762.096000	55.854654	3.924880	0.033546	25.496489	0.067456	12.490678
762.096000	55.854654	3.927620	0.033544	25.514289	0.067453	12.499398
762.116000	55.854654	3.922569	0.033547	25.481482	0.067459	12.483326
762.136000	55.854735	3.919696	0.033549	25.462814	0.067463	12.474180
762.156000	55.854654	3.921884	0.033548	25.477029	0.067460	12.481144
762.176000	55.854654	3.924013	0.033546	25.490862	0.067457	12.487921
762.196000	55.854654	3.920207	0.033549	25.466133	0.067462	12.475806
762.216000	55.854654	3.923104	0.033547	25.484952	0.067459	12.485026
762.236000	55.854654	3.927025	0.033544	25.510424	0.067453	12.497505
762.256000	55.854654	3.926474	0.033545	25.506846	0.067454	12.495751
762.276000	55.854654	3.928662	0.033543	25.521061	0.067451	12.502715
762.296000	55.854735	3.921543	0.033548	25.474816	0.067461	12.480060
762.316000	55.854654	3.924497	0.033546	25.494007	0.067457	12.489462
762.336000	55.854654	3.925203	0.033546	25.498591	0.067456	12.491707
762.356000	55.854654	3.927104	0.033544	25.510938	0.067453	12.497756
762.376000	55.854654	3.926008	0.033545	25.503818	0.067455	12.494268
762.396000	55.854654	3.928941	0.033543	25.522872	0.067451	12.503603
762.416000	55.854735	3.929656	0.033543	25.527516	0.067450	12.505878
762.436000	55.854654	3.925138	0.033546	25.498168	0.067456	12.491500
762.456000	55.854654	3.927478	0.033544	25.513366	0.067453	12.498946
762.476000	55.854654	3.925831	0.033545	25.502670	0.067455	12.493706
762.516000	55.854654	3.933506	0.033540	25.552528	0.067445	12.518131
762.516000	55.854654	3.925560	0.033545	25.500907	0.067455	12.492842
762.536000	55.854735	3.922896	0.033547	25.483601	0.067459	12.484364
762.556000	55.854654	3.921982	0.033548	25.477663	0.067460	12.481455
762.576000	55.854654	3.926126	0.033545	25.504583	0.067455	12.494643
762.596000	55.854654	3.919790	0.033549	25.463425	0.067463	12.474480
762.616000	55.854654	3.926830	0.033544	25.509156	0.067454	12.496883
762.636000	55.854654	3.920731	0.033548	25.469540	0.067462	12.477476
762.656000	55.854654	3.918417	0.033550	25.454508	0.067465	12.470111
762.676000	55.854654	3.912989	0.033554	25.419245	0.067472	12.452836
762.696000	55.854654	3.925058	0.033546	25.497651	0.067456	12.491247
762.736000	55.854654	3.916970	0.033551	25.445108	0.067467	12.465506
762.736000	55.854654	3.917764	0.033550	25.450266	0.067466	12.468033
762.756000	55.854654	3.920535	0.033549	25.468264	0.067462	12.476850
762.776000	55.854654	3.922624	0.033547	25.481839	0.067459	12.483501
762.796000	55.854654	3.922042	0.033548	25.478055	0.067460	12.481647
762.816000	55.854654	3.926046	0.033545	25.504064	0.067455	12.494388
762.836000	55.854654	3.924542	0.033546	25.494298	0.067457	12.489604
762.856000	55.854654	3.921573	0.033548	25.475007	0.067461	12.480154
762.876000	55.854654	3.924858	0.033546	25.496352	0.067456	12.490610
762.896000	55.854654	3.918624	0.033550	25.455853	0.067464	12.470770
762.936000	55.854654	3.932242	0.033541	25.544314	0.067447	12.514107
762.936000	55.854654	3.928067	0.033544	25.517194	0.067452	12.500821
762.956000	55.854654	3.926866	0.033544	25.509390	0.067454	12.496998
762.976000	55.854654	3.922559	0.033547	25.481416	0.067459	12.483294
762.996000	55.854654	3.926322	0.033545	25.505857	0.067454	12.495267
763.016000	55.854654	3.926133	0.033545	25.504629	0.067455	12.494665
763.036000	55.854654	3.925514	0.033545	25.500607	0.067455	12.492695
763.056000	55.854654	3.920297	0.033549	25.466718	0.067462	12.476093
763.076000	55.854735	3.923823	0.033546	25.489622	0.067458	12.487314
763.096000	55.854654	3.919472	0.033549	25.461363	0.067463	12.473469
763.116000	55.854654	3.917633	0.033551	25.449415	0.067466	12.467616
763.136000	55.854654	3.917534	0.033551	25.448773	0.067466	12.467301
763.156000	55.854654	3.919455	0.033549	25.461251	0.067463	12.473415
763.176000	55.854654	3.918548	0.033550	25.455356	0.067465	12.470527
763.196000	55.854654	3.924464	0.033546	25.493790	0.067457	12.489355
763.216000	55.854654	3.921596	0.033548	25.475161	0.067461	12.480229
763.236000	55.854654	3.921011	0.033548	25.471360	0.067461	12.478367
763.256000	55.854735	3.924929	0.033546	25.496809	0.067456	12.490834
763.276000	55.854654	3.921270	0.033548	25.473039	0.067461	12.479190
763.296000	55.854735	3.920820	0.033548	25.470117	0.067462	12.477758
763.316000	55.854654	3.919785	0.033549	25.463394	0.067463	12.474464
763.336000	55.854654	3.924367	0.033546	25.493161	0.067457	12.489047
763.356000	55.854654	3.914071	0.033553	25.426274	0.067470	12.456280
763.376000	55.854735	3.920487	0.033549	25.467952	0.067462	12.476698
763.396000	55.854654	3.919989	0.033549	25.464722	0.067463	12.475115
763.416000	55.854654	3.919445	0.033549	25.461183	0.067463	12.473381
763.436000	55.854654	3.921092	0.033548	25.471885	0.067461	12.478624
763.456000	55.854735	3.921457	0.033548	25.474259	0.067461	12.479787
763.476000	55.854654	3.919022	0.033550	25.458435	0.067464	12.472035
763.496000	55.854654	3.917299	0.033551	25.447245	0.067466	12.466553
763.516000	55.854654	3.925797	0.033545	25.502447	0.067455	12.493596
763.536000	55.854654	3.921910	0.033548	25.477198	0.067460	12.481227
763.556000	55.854654	3.926168	0.033545	25.504860	0.067454	12.494779
763.576000	55.854654	3.925061	0.033546	25.497666	0.067456	12.491254
763.596000	55.854654	3.926947	0.033544	25.509922	0.067453	12.497258
763.616000	55.854735	3.920443	0.033549	25.467669	0.067462	12.476559
763.636000	55.854654	3.926990	0.033544	25.510202	0.067453	12.497395
763.656000	55.854735	3.924494	0.033546	25.493987	0.067457	12.489452
763.676000	55.854654	3.930087	0.033542	25.530318	0.067449	12.507250
763.696000	55.854654	3.921526	0.033548	25.474701	0.067461	12.480004
763.716000	55.854654	3.925277	0.033545	25.499068	0.067456	12.491941
763.736000	55.854654	3.924718	0.033546	25.495441	0.067456	12.490164
763.756000	55.854654	3.927035	0.033544	25.510490	0.067453	12.497537
763.796000	55.854654	3.922500	0.033547	25.481028	0.067459	12.483103
763.796000	55.854654	3.920002	0.033549	25.464802	0.067463	12.475154
763.816000	55.854654	3.924435	0.033546	25.493604	0.067457	12.489264
763.836000	55.854654	3.920030	0.033549	25.464987	0.067463	12.475245
763.856000	55.854654	3.924033	0.033546	25.490991	0.067457	12.487984
763.876000	55.854654	3.926750	0.033544	25.508642	0.067454	12.496631
763.896000	55.854654	3.920697	0.033549	25.469317	0.067462	12.477366
763.916000	55.854654	3.922587	0.033547	25.481596	0.067459	12.483382
763.936000	55.854654	3.925368	0.033545	25.499659	0.067456	12.492231
763.956000	55.854735	3.919730	0.033549	25.463039	0.067463	12.474291
763.976000	55.854654	3.918915	0.033550	25.457741	0.067464	12.471695
763.996000	55.854654	3.922300	0.033547	25.479734	0.067460	12.482469
764.016000	55.854654	3.923610	0.033547	25.488243	0.067458	12.486638
764.036000	55.854654	3.925453	0.033545	25.500213	0.067455	12.492502
764.056000	55.854654	3.922285	0.033547	25.479637	0.067460	12.482422
764.076000	55.854654	3.919854	0.033549	25.463845	0.067463	12.474685
764.096000	55.854654	3.916091	0.033552	25.439396	0.067468	12.462708
764.116000	55.854654	3.922816	0.033547	25.483085	0.067459	12.484111
764.136000	55.854654	3.918054	0.033550	25.452152	0.067465	12.468957
764.156000	55.854735	3.914452	0.033553	25.428750	0.067470	12.457493
764.176000	55.854735	3.919724	0.033549	25.462997	0.067463	12.474270
764.196000	55.854735	3.914245	0.033553	25.427408	0.067470	12.456835
764.216000	55.854654	3.916527	0.033551	25.442229	0.067467	12.464096
764.236000	55.854654	3.915985	0.033552	25.438707	0.067468	12.462370
764.256000	55.854654	3.919818	0.033549	25.463608	0.067463	12.474569
764.276000	55.854654	3.920179	0.033549	25.465956	0.067462	12.475719
764.296000	55.854654	3.916588	0.033551	25.442623	0.067467	12.464289
764.316000	55.854735	3.920863	0.033548	25.470397	0.067462	12.477895
764.336000	55.854654	3.920402	0.033549	25.467401	0.067462	12.476427
764.356000	55.854654	3.923075	0.033547	25.484767	0.067459	12.484935
764.376000	55.854654	3.921885	0.033548	25.477035	0.067460	12.481147
764.396000	55.854654	3.920619	0.033549	25.468815	0.067462	12.477120
764.436000	55.854735	3.914913	0.033552	25.431747	0.067469	12.458960
764.436000	55.854654	3.912321	0.033554	25.414906	0.067473	12.450710
764.456000	55.854654	3.913983	0.033553	25.425706	0.067471	12.456001
764.476000	55.854654	3.913708	0.033553	25.423921	0.067471	12.455127
764.496000	55.854654	3.917083	0.033551	25.445842	0.067466	12.465866
764.516000	55.854654	3.913490	0.033553	25.422501	0.067471	12.454431
764.536000	55.854654	3.913447	0.033553	25.422221	0.067471	12.454294
764.556000	55.854654	3.918416	0.033550	25.454499	0.067465	12.470107
764.576000	55.854654	3.916712	0.033551	25.443429	0.067467	12.464683
764.596000	55.854654	3.916078	0.033552	25.439310	0.067468	12.462666
764.616000	55.854654	3.913195	0.033553	25.420582	0.067472	12.453491
764.636000	55.854735	3.911923	0.033554	25.412321	0.067473	12.449444
764.656000	55.854654	3.917949	0.033550	25.451469	0.067465	12.468622
764.676000	55.854654	3.918498	0.033550	25.455031	0.067465	12.470367
764.696000	55.854654	3.919183	0.033550	25.459483	0.067464	12.472549
764.716000	55.854654	3.914936	0.033552	25.431895	0.067469	12.459033
764.736000	55.854654	3.915761	0.033552	25.437256	0.067468	12.461660
764.756000	55.854654	3.920670	0.033549	25.469140	0.067462	12.477280
764.776000	55.854654	3.922286	0.033547	25.479643	0.067460	12.482425
764.796000	55.854735	3.916636	0.033551	25.442940	0.067467	12.464444
764.816000	55.854654	3.922786	0.033547	25.482887	0.067459	12.484014
764.836000	55.854654	3.919592	0.033549	25.462143	0.067463	12.473851
764.856000	55.854654	3.917682	0.033551	25.449732	0.067466	12.467772
764.876000	55.854654	3.922757	0.033547	25.482702	0.067459	12.483923
764.896000	55.854654	3.921717	0.033548	25.475947	0.067460	12.480614
764.916000	55.854654	3.918603	0.033550	25.455719	0.067464	12.470704
764.936000	55.854654	3.925164	0.033546	25.498337	0.067456	12.491583
764.956000	55.854654	3.917713	0.033550	25.449932	0.067466	12.467870
764.976000	55.854654	3.918483	0.033550	25.454933	0.067465	12.470320
764.996000	55.854654	3.919613	0.033549	25.462280	0.067463	12.473919
765.016000	55.854654	3.918884	0.033550	25.457544	0.067464	12.471599
765.036000	55.854654	3.917936	0.033550	25.451383	0.067465	12.468580
765.056000	55.854735	3.921444	0.033548	25.474173	0.067461	12.479745
765.076000	55.854654	3.921804	0.033548	25.476509	0.067460	12.480890
765.096000	55.854654	3.924761	0.033546	25.495720	0.067456	12.490301
765.116000	55.854654	3.910638	0.033555	25.403975	0.067475	12.445355
765.136000	55.854654	3.913244	0.033553	25.420901	0.067471	12.453647
765.156000	55.854735	3.916246	0.033552	25.440407	0.067468	12.463203
765.176000	55.854654	3.918053	0.033550	25.452146	0.067465	12.468954
765.196000	55.854654	3.917614	0.033551	25.449292	0.067466	12.467556
765.216000	55.854735	3.907441	0.033557	25.383205	0.067479	12.435180
765.236000	55.854654	3.917615	0.033551	25.449295	0.067466	12.467558
765.256000	55.854654	3.916908	0.033551	25.444702	0.067467	12.465308
765.276000	55.854735	3.918689	0.033550	25.456276	0.067464	12.470977
765.296000	55.854654	3.912127	0.033554	25.413647	0.067473	12.450093
765.316000	55.854654	3.917400	0.033551	25.447899	0.067466	12.466873
765.336000	55.854735	3.914497	0.033553	25.429042	0.067470	12.457635
765.356000	55.854654	3.917579	0.033551	25.449064	0.067466	12.467444
765.376000	55.854654	3.916964	0.033551	25.445071	0.067467	12.465488
765.396000	55.854654	3.912073	0.033554	25.413295	0.067473	12.449921
765.416000	55.854654	3.913909	0.033553	25.425220	0.067471	12.455763
765.436000	55.854654	3.916718	0.033551	25.443469	0.067467	12.464703
765.456000	55.854654	3.924566	0.033546	25.494455	0.067457	12.489681
765.476000	55.854654	3.917584	0.033551	25.449098	0.067466	12.467461
765.496000	55.854654	3.917847	0.033550	25.450803	0.067465	12.468296
765.516000	55.854654	3.909855	0.033556	25.398889	0.067476	12.442863
765.536000	55.854654	3.918137	0.033550	25.452691	0.067465	12.469221
765.556000	55.854654	3.911766	0.033554	25.411302	0.067473	12.448945
765.576000	55.854654	3.915070	0.033552	25.432763	0.067469	12.459459
765.596000	55.854654	3.917521	0.033551	25.448684	0.067466	12.467258
765.616000	55.854735	3.914642	0.033553	25.429987	0.067470	12.458099
765.636000	55.854735	3.914052	0.033553	25.426154	0.067471	12.456221
765.656000	55.854735	3.911799	0.033554	25.411516	0.067473	12.449050
765.676000	55.854654	3.918901	0.033550	25.457653	0.067464	12.471652
765.716000	55.854735	3.922559	0.033547	25.481416	0.067459	12.483294
765.716000	55.854735	3.919726	0.033549	25.463008	0.067463	12.474275
765.736000	55.854654	3.919164	0.033550	25.459361	0.067464	12.472489
765.756000	55.854654	3.915193	0.033552	25.433563	0.067469	12.459850
765.776000	55.854654	3.919256	0.033549	25.459960	0.067464	12.472782
765.796000	55.854735	3.911629	0.033555	25.410413	0.067474	12.448509
765.816000	55.854654	3.918772	0.033550	25.456813	0.067464	12.471240
765.836000	55.854654	3.916579	0.033551	25.442569	0.067467	12.464262
765.856000	55.854654	3.912643	0.033554	25.417000	0.067472	12.451736
765.876000	55.854654	3.912411	0.033554	25.415489	0.067473	12.450996
765.896000	55.854654	3.918366	0.033550	25.454174	0.067465	12.469947
765.916000	55.854654	3.907925	0.033557	25.386350	0.067478	12.436721
765.936000	55.854654	3.914051	0.033553	25.426148	0.067470	12.456218
765.956000	55.854735	3.911794	0.033554	25.411484	0.067473	12.449034
765.976000	55.854654	3.908940	0.033556	25.392945	0.067477	12.439952
765.996000	55.854654	3.918300	0.033550	25.453745	0.067465	12.469738
766.016000	55.854654	3.912993	0.033554	25.419273	0.067472	12.452850
766.036000	55.854735	3.913609	0.033553	25.423275	0.067471	12.454810
766.056000	55.854654	3.916335	0.033551	25.440984	0.067467	12.463486
766.076000	55.854654	3.923121	0.033547	25.485064	0.067459	12.485081
766.096000	55.854654	3.920247	0.033549	25.466393	0.067462	12.475934
766.116000	55.854654	3.918578	0.033550	25.455553	0.067464	12.470623
766.136000	55.854735	3.923281	0.033547	25.486106	0.067458	12.485591
766.156000	55.854654	3.919199	0.033550	25.459589	0.067464	12.472600
766.176000	55.854654	3.917563	0.033551	25.448961	0.067466	12.467394
766.196000	55.854654	3.915120	0.033552	25.433092	0.067469	12.459620
766.216000	55.854654	3.914375	0.033553	25.428248	0.067470	12.457246
766.236000	55.854654	3.919088	0.033550	25.458869	0.067464	12.472248
766.256000	55.854654	3.917254	0.033551	25.446953	0.067466	12.466410
766.276000	55.854654	3.917950	0.033550	25.451472	0.067465	12.468624
766.296000	55.854654	3.910126	0.033556	25.400645	0.067476	12.443724
766.316000	55.854735	3.910141	0.033556	25.400745	0.067476	12.443773
766.356000	55.854654	3.914297	0.033553	25.427742	0.067470	12.456999
766.356000	55.854654	3.912676	0.033554	25.417211	0.067472	12.451840
[truncated: 1,001 more rows]
