# Supplementary material for: Stress relaxation in the presence of sudden strain bursts: Methodology and stress relaxation data of microcast aluminium microwires
Source: Data Brief. 2018 Nov 14;21:2134–41. doi: 10.1016/j.dib.2018.11.047 (PMC6265499; doi:10.1016/j.dib.2018.11.047)
Supplement: Supplementary file 2 — Supplementary material [file mmc2.zip › Data in brief/Annealed/AN_20_3/Stress relaxation txt files/AN_20_3_Relaxcycle0011.txt]

Time[s]	Motordispl[�m]	Force[mN]	EngStrain	EngStress[MPa]	Shearstrain	Shearstress [MPa]
803.434000	60.962736	4.407521	0.036532	28.631789	0.073368	14.026655
803.474000	60.962736	4.402177	0.036535	28.597069	0.073375	14.009645
803.474000	60.962736	4.381264	0.036549	28.461220	0.073403	13.943094
803.494000	60.962736	4.370192	0.036556	28.389292	0.073417	13.907856
803.514000	60.962736	4.354953	0.036566	28.290298	0.073437	13.859359
803.534000	60.962736	4.348702	0.036571	28.249691	0.073445	13.839466
803.554000	60.962736	4.351728	0.036569	28.269347	0.073441	13.849095
803.574000	60.962736	4.343519	0.036574	28.216019	0.073452	13.822970
803.594000	60.962817	4.317816	0.036591	28.049049	0.073486	13.741172
803.614000	60.962736	4.261345	0.036628	27.682212	0.073560	13.561459
803.634000	60.962817	4.211033	0.036662	27.355373	0.073626	13.401341
803.674000	60.962817	4.174651	0.036686	27.119034	0.073673	13.285559
803.674000	60.962817	4.170114	0.036689	27.089564	0.073679	13.271122
803.694000	60.962817	4.156735	0.036698	27.002648	0.073697	13.228542
803.714000	60.962817	4.156278	0.036698	26.999681	0.073697	13.227088
803.734000	60.962817	4.154809	0.036699	26.990141	0.073699	13.222415
803.754000	60.962817	4.157650	0.036697	27.008592	0.073696	13.231454
803.774000	60.962817	4.161067	0.036695	27.030794	0.073691	13.242330
803.794000	60.962817	4.159542	0.036696	27.020883	0.073693	13.237475
803.814000	60.962817	4.162601	0.036694	27.040756	0.073689	13.247211
803.834000	60.962817	4.161614	0.036695	27.034347	0.073690	13.244071
803.854000	60.962817	4.155562	0.036699	26.995028	0.073698	13.224809
803.894000	60.962817	4.154199	0.036700	26.986174	0.073700	13.220471
803.894000	60.962817	4.158262	0.036697	27.012568	0.073695	13.233402
803.914000	60.962817	4.165108	0.036692	27.057043	0.073686	13.255190
803.934000	60.962817	4.161291	0.036695	27.032245	0.073691	13.243041
803.954000	60.962817	4.158461	0.036697	27.013862	0.073695	13.234036
803.974000	60.962817	4.163138	0.036694	27.044244	0.073688	13.248920
803.994000	60.962817	4.161348	0.036695	27.032619	0.073691	13.243225
804.014000	60.962817	4.169119	0.036690	27.083097	0.073681	13.267954
804.034000	60.962817	4.161922	0.036694	27.036346	0.073690	13.245051
804.054000	60.962817	4.163138	0.036694	27.044247	0.073688	13.248921
804.094000	60.962817	4.168238	0.036690	27.077376	0.073682	13.265151
804.094000	60.962817	4.161996	0.036694	27.036826	0.073690	13.245286
804.114000	60.962817	4.161455	0.036695	27.033313	0.073691	13.243565
804.134000	60.962817	4.170117	0.036689	27.089581	0.073679	13.271130
804.154000	60.962817	4.162708	0.036694	27.041453	0.073689	13.247552
804.174000	60.962817	4.164572	0.036693	27.053558	0.073687	13.253483
804.194000	60.962817	4.165306	0.036692	27.058325	0.073686	13.255818
804.214000	60.962817	4.159227	0.036696	27.018838	0.073694	13.236473
804.234000	60.962817	4.167751	0.036691	27.074214	0.073682	13.263602
804.254000	60.962817	4.174239	0.036686	27.116361	0.073674	13.284250
804.274000	60.962817	4.170841	0.036689	27.094282	0.073678	13.273433
804.294000	60.962817	4.172058	0.036688	27.102191	0.073677	13.277308
804.314000	60.962817	4.165296	0.036692	27.058265	0.073686	13.255789
804.334000	60.962817	4.162958	0.036694	27.043073	0.073689	13.248346
804.354000	60.962817	4.158136	0.036697	27.011754	0.073695	13.233003
804.374000	60.962817	4.157138	0.036698	27.005268	0.073696	13.229825
804.394000	60.962817	4.157897	0.036697	27.010197	0.073695	13.232240
804.414000	60.962817	4.163548	0.036693	27.046909	0.073688	13.250225
804.434000	60.962817	4.170682	0.036689	27.093251	0.073679	13.272928
804.454000	60.962817	4.163134	0.036694	27.044221	0.073688	13.248908
804.474000	60.962817	4.163994	0.036693	27.049802	0.073687	13.251643
804.494000	60.962817	4.163085	0.036694	27.043898	0.073689	13.248750
804.534000	60.962817	4.163350	0.036693	27.045623	0.073688	13.249595
804.534000	60.962817	4.161584	0.036695	27.034153	0.073691	13.243976
804.554000	60.962817	4.163881	0.036693	27.049071	0.073688	13.251284
804.574000	60.962817	4.158573	0.036697	27.014588	0.073694	13.234391
804.594000	60.962817	4.170069	0.036689	27.089272	0.073679	13.270979
804.614000	60.962817	4.162929	0.036694	27.042887	0.073689	13.248255
804.634000	60.962817	4.162178	0.036694	27.038011	0.073690	13.245866
804.654000	60.962897	4.164246	0.036693	27.051441	0.073687	13.252446
804.674000	60.962817	4.169052	0.036690	27.082663	0.073681	13.267741
804.694000	60.962817	4.165739	0.036692	27.061138	0.073685	13.257196
804.714000	60.962817	4.162391	0.036694	27.039391	0.073689	13.246542
804.734000	60.962817	4.164519	0.036693	27.053218	0.073687	13.253316
804.754000	60.962817	4.154942	0.036699	26.991001	0.073699	13.222836
804.774000	60.962817	4.157118	0.036698	27.005136	0.073696	13.229761
804.794000	60.962817	4.158728	0.036697	27.015599	0.073694	13.234886
804.814000	60.962817	4.169342	0.036690	27.084548	0.073680	13.268665
804.834000	60.962897	4.169377	0.036690	27.084777	0.073680	13.268776
804.854000	60.962817	4.167277	0.036691	27.071129	0.073683	13.262091
804.874000	60.962897	4.167370	0.036691	27.071735	0.073683	13.262387
804.894000	60.962817	4.167889	0.036690	27.075108	0.073682	13.264040
804.914000	60.962817	4.167738	0.036691	27.074129	0.073682	13.263560
804.934000	60.962817	4.160086	0.036696	27.024422	0.073692	13.239209
804.954000	60.962897	4.162403	0.036694	27.039471	0.073690	13.246581
804.974000	60.962817	4.162171	0.036694	27.037966	0.073690	13.245844
804.994000	60.962817	4.162073	0.036694	27.037323	0.073690	13.245529
805.014000	60.962817	4.165448	0.036692	27.059253	0.073685	13.256273
805.034000	60.962817	4.159887	0.036696	27.023128	0.073693	13.238575
805.054000	60.962817	4.172553	0.036687	27.105407	0.073676	13.278883
805.074000	60.962817	4.165949	0.036692	27.062507	0.073685	13.257866
805.094000	60.962817	4.163919	0.036693	27.049319	0.073687	13.251406
805.114000	60.962817	4.161234	0.036695	27.031879	0.073691	13.242862
805.134000	60.962897	4.163471	0.036693	27.046406	0.073688	13.249979
805.174000	60.962817	4.163239	0.036694	27.044901	0.073688	13.249241
805.174000	60.962817	4.163352	0.036693	27.045632	0.073688	13.249600
805.194000	60.962817	4.167663	0.036691	27.073640	0.073683	13.263321
805.214000	60.962817	4.171332	0.036688	27.097473	0.073678	13.274996
805.234000	60.962817	4.160631	0.036695	27.027960	0.073692	13.240942
805.254000	60.962897	4.160223	0.036696	27.025307	0.073692	13.239642
805.274000	60.962897	4.164898	0.036693	27.055680	0.073686	13.254522
805.294000	60.962897	4.162222	0.036694	27.038291	0.073690	13.246003
805.314000	60.962897	4.168133	0.036690	27.076693	0.073682	13.264817
805.334000	60.962897	4.158596	0.036697	27.014742	0.073695	13.234467
805.374000	60.962897	4.163206	0.036694	27.044689	0.073688	13.249138
805.374000	60.962897	4.165326	0.036692	27.058456	0.073686	13.255882
805.394000	60.962897	4.165440	0.036692	27.059202	0.073686	13.256247
805.414000	60.962897	4.165144	0.036692	27.057277	0.073686	13.255304
805.434000	60.962897	4.168310	0.036690	27.077842	0.073682	13.265379
805.454000	60.962897	4.163666	0.036693	27.047674	0.073688	13.250600
805.474000	60.962897	4.166420	0.036691	27.065566	0.073684	13.259365
805.494000	60.962897	4.163016	0.036694	27.043450	0.073689	13.248531
805.514000	60.962897	4.165768	0.036692	27.061327	0.073685	13.257289
805.534000	60.962897	4.168346	0.036690	27.078076	0.073682	13.265494
805.554000	60.962897	4.165605	0.036692	27.060273	0.073685	13.256772
805.594000	60.962897	4.168821	0.036690	27.081161	0.073681	13.267005
805.594000	60.962897	4.165484	0.036692	27.059487	0.073686	13.256387
805.614000	60.962897	4.168769	0.036690	27.080824	0.073681	13.266840
805.634000	60.962897	4.168043	0.036690	27.076111	0.073682	13.264531
805.654000	60.962897	4.171674	0.036688	27.099698	0.073677	13.276086
805.674000	60.962897	4.166857	0.036691	27.068402	0.073684	13.260755
805.694000	60.962897	4.163935	0.036693	27.049422	0.073688	13.251456
805.714000	60.962897	4.172459	0.036687	27.104793	0.073676	13.278583
805.734000	60.962897	4.165500	0.036692	27.059590	0.073685	13.256438
805.754000	60.962897	4.165401	0.036692	27.058948	0.073686	13.256123
805.774000	60.962897	4.166610	0.036691	27.066799	0.073684	13.259970
805.794000	60.962897	4.163574	0.036693	27.047080	0.073688	13.250309
805.814000	60.962897	4.160464	0.036695	27.026872	0.073692	13.240409
805.834000	60.962897	4.161410	0.036695	27.033019	0.073691	13.243420
805.854000	60.962897	4.160717	0.036695	27.028517	0.073692	13.241215
805.874000	60.962897	4.166874	0.036691	27.068516	0.073684	13.260810
805.894000	60.962897	4.159919	0.036696	27.023330	0.073693	13.238674
805.914000	60.962897	4.164092	0.036693	27.050445	0.073687	13.251957
805.934000	60.962897	4.161053	0.036695	27.030700	0.073691	13.242284
805.954000	60.962897	4.158219	0.036697	27.012288	0.073695	13.233265
805.974000	60.962897	4.161433	0.036695	27.033170	0.073691	13.243495
806.014000	60.962897	4.160809	0.036695	27.029117	0.073692	13.241509
806.034000	60.962897	4.159531	0.036696	27.020811	0.073693	13.237440
806.034000	60.962897	4.158002	0.036697	27.010877	0.073695	13.232573
806.054000	60.962897	4.157290	0.036698	27.006256	0.073696	13.230309
806.074000	60.962897	4.154771	0.036699	26.989890	0.073700	13.222292
806.094000	60.962897	4.163237	0.036694	27.044889	0.073688	13.249236
806.114000	60.962897	4.153086	0.036700	26.978945	0.073702	13.216930
806.134000	60.962897	4.157913	0.036697	27.010303	0.073695	13.232292
806.154000	60.962897	4.163353	0.036694	27.045643	0.073688	13.249605
806.174000	60.962897	4.155334	0.036699	26.993549	0.073699	13.224084
806.194000	60.962897	4.154974	0.036699	26.991209	0.073699	13.222938
806.234000	60.962897	4.155820	0.036699	26.996705	0.073698	13.225630
806.234000	60.962897	4.159957	0.036696	27.023579	0.073693	13.238796
806.254000	60.962897	4.154666	0.036699	26.989210	0.073700	13.221959
806.274000	60.962897	4.161256	0.036695	27.032016	0.073691	13.242929
806.294000	60.962897	4.153650	0.036700	26.982606	0.073701	13.218723
806.314000	60.962978	4.159300	0.036696	27.019315	0.073694	13.236707
806.334000	60.962897	4.157928	0.036697	27.010397	0.073695	13.232338
806.354000	60.962897	4.158122	0.036697	27.011657	0.073695	13.232955
806.374000	60.962978	4.159239	0.036696	27.018915	0.073694	13.236511
806.394000	60.962897	4.159619	0.036696	27.021383	0.073693	13.237720
806.414000	60.962897	4.156074	0.036698	26.998356	0.073698	13.226439
806.434000	60.962897	4.153791	0.036700	26.983523	0.073701	13.219173
806.454000	60.962978	4.151269	0.036702	26.967140	0.073704	13.211146
806.474000	60.962897	4.152593	0.036701	26.975740	0.073702	13.215360
806.494000	60.962897	4.151970	0.036701	26.971698	0.073703	13.213380
806.514000	60.962978	4.156604	0.036698	27.001800	0.073697	13.228127
806.534000	60.962897	4.157287	0.036698	27.006236	0.073696	13.230300
806.554000	60.962897	4.158279	0.036697	27.012682	0.073695	13.233458
806.574000	60.962978	4.163250	0.036694	27.044972	0.073689	13.249276
806.594000	60.962897	4.166775	0.036691	27.067871	0.073684	13.260494
806.614000	60.962897	4.157381	0.036697	27.006847	0.073696	13.230599
806.634000	60.962978	4.157758	0.036697	27.009298	0.073696	13.231800
806.654000	60.962978	4.156221	0.036698	26.999312	0.073698	13.226908
806.674000	60.962897	4.161386	0.036695	27.032862	0.073691	13.243343
806.694000	60.962897	4.158417	0.036697	27.013574	0.073695	13.233894
806.714000	60.962897	4.159615	0.036696	27.021360	0.073693	13.237709
806.734000	60.962897	4.156638	0.036698	27.002023	0.073697	13.228236
806.754000	60.962897	4.159994	0.036696	27.023819	0.073693	13.238913
806.774000	60.962897	4.153784	0.036700	26.983480	0.073701	13.219152
806.794000	60.962897	4.153601	0.036700	26.982289	0.073701	13.218568
806.814000	60.962978	4.154927	0.036699	26.990904	0.073699	13.222788
806.834000	60.962978	4.158421	0.036697	27.013605	0.073695	13.233910
806.854000	60.962897	4.164861	0.036693	27.055440	0.073686	13.254405
806.874000	60.962897	4.154558	0.036699	26.988510	0.073700	13.221616
806.894000	60.962897	4.157754	0.036697	27.009269	0.073696	13.231786
806.914000	60.962897	4.152102	0.036701	26.972555	0.073703	13.213799
806.934000	60.962897	4.160555	0.036695	27.027463	0.073692	13.240699
806.954000	60.962897	4.159836	0.036696	27.022793	0.073693	13.238411
806.974000	60.962897	4.151624	0.036701	26.969448	0.073704	13.212277
806.994000	60.962897	4.154842	0.036699	26.990350	0.073699	13.222517
807.014000	60.962897	4.162404	0.036694	27.039474	0.073690	13.246583
807.034000	60.962897	4.159799	0.036696	27.022556	0.073693	13.238295
807.054000	60.962897	4.154223	0.036700	26.986334	0.073700	13.220550
807.074000	60.962897	4.161659	0.036695	27.034638	0.073691	13.244214
807.094000	60.962978	4.165243	0.036692	27.057919	0.073686	13.255619
807.114000	60.962897	4.159241	0.036696	27.018932	0.073694	13.236519
807.134000	60.962897	4.155283	0.036699	26.993214	0.073699	13.223920
807.154000	60.962897	4.157745	0.036697	27.009209	0.073696	13.231756
807.174000	60.962897	4.158133	0.036697	27.011731	0.073695	13.232992
807.194000	60.962897	4.156090	0.036698	26.998461	0.073698	13.226491
807.214000	60.962897	4.160532	0.036695	27.027318	0.073692	13.240628
807.234000	60.962897	4.157109	0.036698	27.005082	0.073696	13.229734
807.254000	60.962978	4.157685	0.036697	27.008821	0.073696	13.231566
807.274000	60.962897	4.158177	0.036697	27.012014	0.073695	13.233130
807.294000	60.962897	4.169143	0.036690	27.083251	0.073681	13.268029
807.314000	60.962897	4.159478	0.036696	27.020471	0.073693	13.237273
807.334000	60.962897	4.159714	0.036696	27.021999	0.073693	13.238022
807.354000	60.962978	4.155232	0.036699	26.992889	0.073699	13.223761
807.374000	60.962978	4.158846	0.036697	27.016364	0.073694	13.235261
807.394000	60.962897	4.156988	0.036698	27.004291	0.073697	13.229347
807.414000	60.962897	4.162797	0.036694	27.042027	0.073689	13.247834
807.434000	60.962897	4.158950	0.036696	27.017038	0.073694	13.235592
807.454000	60.962897	4.154059	0.036700	26.985265	0.073700	13.220026
807.474000	60.962978	4.157298	0.036698	27.006304	0.073696	13.230333
807.494000	60.962897	4.158167	0.036697	27.011951	0.073695	13.233099
807.534000	60.962978	4.161185	0.036695	27.031556	0.073691	13.242704
807.534000	60.962978	4.149475	0.036703	26.955486	0.073707	13.205437
807.554000	60.962978	4.156117	0.036698	26.998638	0.073698	13.226578
807.574000	60.962978	4.157562	0.036697	27.008024	0.073696	13.231176
807.594000	60.962897	4.150858	0.036702	26.964469	0.073705	13.209838
807.614000	60.962978	4.153960	0.036700	26.984620	0.073701	13.219710
807.634000	60.962978	4.157249	0.036698	27.005990	0.073696	13.230179
807.654000	60.962978	4.157128	0.036698	27.005202	0.073697	13.229793
807.674000	60.962978	4.158308	0.036697	27.012865	0.073695	13.233547
807.694000	60.962978	4.157552	0.036697	27.007958	0.073696	13.231143
807.714000	60.962978	4.157042	0.036698	27.004642	0.073697	13.229519
807.734000	60.962978	4.159181	0.036696	27.018538	0.073694	13.236326
807.754000	60.962978	4.160432	0.036696	27.026664	0.073692	13.240307
807.774000	60.962978	4.152572	0.036701	26.975609	0.073703	13.215295
807.794000	60.962978	4.156780	0.036698	27.002943	0.073697	13.228686
807.814000	60.962978	4.160287	0.036696	27.025721	0.073692	13.239845
807.834000	60.962978	4.159326	0.036696	27.019480	0.073694	13.236788
807.854000	60.962978	4.157716	0.036697	27.009024	0.073696	13.231665
807.874000	60.962978	4.156711	0.036698	27.002491	0.073697	13.228465
807.894000	60.962978	4.154313	0.036700	26.986919	0.073700	13.220836
807.914000	60.962978	4.158022	0.036697	27.011012	0.073695	13.232639
807.954000	60.962978	4.162790	0.036694	27.041985	0.073689	13.247813
807.954000	60.962978	4.158065	0.036697	27.011289	0.073695	13.232775
807.974000	60.962978	4.158512	0.036697	27.014193	0.073695	13.234198
807.994000	60.962978	4.156220	0.036698	26.999307	0.073698	13.226905
808.014000	60.962978	4.155349	0.036699	26.993648	0.073699	13.224133
808.034000	60.962978	4.149762	0.036703	26.957351	0.073706	13.206351
808.054000	60.962978	4.155362	0.036699	26.993731	0.073699	13.224174
808.074000	60.962978	4.158864	0.036697	27.016481	0.073694	13.235319
808.094000	60.962978	4.152927	0.036700	26.977911	0.073702	13.216423
808.114000	60.962978	4.153961	0.036700	26.984629	0.073701	13.219714
808.134000	60.962978	4.159368	0.036696	27.019754	0.073694	13.236922
808.174000	60.962978	4.148919	0.036703	26.951873	0.073707	13.203667
808.174000	60.962978	4.152325	0.036701	26.974003	0.073703	13.214509
808.194000	60.962978	4.154158	0.036700	26.985911	0.073700	13.220342
808.214000	60.962978	4.148610	0.036703	26.949871	0.073708	13.202687
808.234000	60.962978	4.153699	0.036700	26.982929	0.073701	13.218882
808.254000	60.962978	4.145008	0.036706	26.926473	0.073712	13.191224
808.274000	60.962978	4.148411	0.036703	26.948574	0.073708	13.202051
808.294000	60.962978	4.151322	0.036702	26.967488	0.073704	13.211317
808.314000	60.962978	4.149220	0.036703	26.953833	0.073707	13.204627
808.334000	60.962978	4.155899	0.036699	26.997219	0.073698	13.225882
808.354000	60.962978	4.155369	0.036699	26.993777	0.073699	13.224196
808.374000	60.962978	4.158020	0.036697	27.010997	0.073695	13.232632
808.394000	60.962978	4.158902	0.036697	27.016730	0.073694	13.235440
808.414000	60.962978	4.160037	0.036696	27.024099	0.073693	13.239051
808.434000	60.962978	4.157134	0.036698	27.005242	0.073697	13.229813
808.454000	60.962978	4.156590	0.036698	27.001709	0.073697	13.228082
808.474000	60.962978	4.156679	0.036698	27.002286	0.073697	13.228364
808.494000	60.962978	4.162840	0.036694	27.042307	0.073689	13.247971
808.513000	60.962978	4.157139	0.036698	27.005276	0.073697	13.229829
808.533000	60.962978	4.153364	0.036700	26.980753	0.073701	13.217815
808.553000	60.962978	4.153194	0.036700	26.979650	0.073702	13.217275
808.593000	60.962978	4.156930	0.036698	27.003919	0.073697	13.229165
808.593000	60.962978	4.150457	0.036702	26.961870	0.073705	13.208565
808.613000	60.962978	4.152786	0.036701	26.976997	0.073702	13.215975
808.633000	60.962978	4.154254	0.036700	26.986531	0.073700	13.220646
808.653000	60.962978	4.153587	0.036700	26.982198	0.073701	13.218523
808.673000	60.962978	4.151206	0.036702	26.966734	0.073704	13.210948
808.693000	60.962978	4.155068	0.036699	26.991823	0.073699	13.223239
808.713000	60.962978	4.149845	0.036703	26.957894	0.073706	13.206617
808.733000	60.962978	4.148042	0.036704	26.946178	0.073708	13.200877
808.773000	60.962978	4.152003	0.036701	26.971913	0.073703	13.213485
808.773000	60.962978	4.147589	0.036704	26.943239	0.073709	13.199437
808.813000	60.962978	4.155458	0.036699	26.994351	0.073699	13.224477
808.813000	60.962978	4.155571	0.036699	26.995088	0.073699	13.224838
808.833000	60.962978	4.156049	0.036698	26.998196	0.073698	13.226361
808.853000	60.962978	4.151425	0.036701	26.968157	0.073704	13.211645
808.873000	60.962978	4.154782	0.036699	26.989964	0.073700	13.222328
808.893000	60.962978	4.149080	0.036703	26.952924	0.073707	13.204182
808.913000	60.962978	4.150768	0.036702	26.963887	0.073705	13.209553
808.933000	60.962978	4.155042	0.036699	26.991649	0.073699	13.223154
808.973000	60.962978	4.148678	0.036703	26.950314	0.073708	13.202903
808.993000	60.962978	4.152108	0.036701	26.972595	0.073703	13.213819
809.013000	60.962978	4.153949	0.036700	26.984551	0.073701	13.219676
809.013000	60.962978	4.155072	0.036699	26.991846	0.073699	13.223250
809.033000	60.962978	4.155201	0.036699	26.992683	0.073699	13.223660
809.053000	60.962978	4.160618	0.036695	27.027875	0.073692	13.240900
809.073000	60.962978	4.151649	0.036701	26.969610	0.073704	13.212357
809.093000	60.962978	4.153336	0.036700	26.980567	0.073702	13.217724
809.113000	60.962978	4.151785	0.036701	26.970493	0.073704	13.212789
809.133000	60.962978	4.157936	0.036697	27.010455	0.073695	13.232366
809.173000	60.962978	4.154573	0.036699	26.988604	0.073700	13.221662
809.173000	60.962978	4.154976	0.036699	26.991226	0.073699	13.222946
809.193000	60.962978	4.155404	0.036699	26.994006	0.073699	13.224308
809.233000	60.962978	4.150418	0.036702	26.961616	0.073705	13.208440
809.233000	60.962978	4.150694	0.036702	26.963407	0.073705	13.209318
809.253000	60.962978	4.153149	0.036700	26.979353	0.073702	13.217130
809.273000	60.962978	4.152374	0.036701	26.974320	0.073703	13.214664
809.293000	60.962978	4.151360	0.036702	26.967734	0.073704	13.211438
809.313000	60.962978	4.153092	0.036700	26.978982	0.073702	13.216948
809.333000	60.962978	4.148513	0.036703	26.949237	0.073708	13.202376
809.353000	60.962978	4.151134	0.036702	26.966263	0.073704	13.210717
809.393000	60.962978	4.163213	0.036694	27.044732	0.073689	13.249159
809.413000	60.962978	4.157622	0.036697	27.008409	0.073696	13.231364
809.433000	60.962978	4.149346	0.036703	26.954649	0.073707	13.205027
809.453000	60.962978	4.152420	0.036701	26.974620	0.073703	13.214811
809.453000	60.962978	4.152613	0.036701	26.975871	0.073702	13.215424
809.473000	60.962978	4.153520	0.036700	26.981767	0.073701	13.218312
809.493000	60.962978	4.156355	0.036698	27.000181	0.073698	13.227333
809.513000	60.962978	4.145942	0.036705	26.932539	0.073711	13.194196
809.533000	60.962978	4.145604	0.036705	26.930340	0.073712	13.193118
809.553000	60.962978	4.151655	0.036701	26.969650	0.073704	13.212376
809.573000	60.962978	4.153914	0.036700	26.984323	0.073701	13.219564
809.593000	60.962978	4.156175	0.036698	26.999012	0.073698	13.226761
809.613000	60.962978	4.151272	0.036702	26.967163	0.073704	13.211158
809.653000	60.962978	4.149541	0.036703	26.955915	0.073706	13.205647
809.653000	60.962978	4.156071	0.036698	26.998338	0.073698	13.226431
809.673000	60.962978	4.162248	0.036694	27.038466	0.073690	13.246089
809.693000	60.962978	4.150836	0.036702	26.964329	0.073705	13.209770
809.713000	60.962978	4.155946	0.036698	26.997527	0.073698	13.226033
809.733000	60.962978	4.154729	0.036699	26.989615	0.073700	13.222157
809.753000	60.962978	4.152297	0.036701	26.973821	0.073703	13.214419
809.773000	60.962978	4.151862	0.036701	26.970996	0.073703	13.213035
809.793000	60.962978	4.154999	0.036699	26.991375	0.073699	13.223019
809.833000	60.962978	4.155374	0.036699	26.993811	0.073699	13.224213
809.833000	60.962978	4.154250	0.036700	26.986505	0.073700	13.220633
809.873000	60.962978	4.156097	0.036698	26.998504	0.073698	13.226512
809.873000	60.962978	4.155832	0.036699	26.996785	0.073698	13.225669
809.893000	60.962978	4.158424	0.036697	27.013619	0.073695	13.233917
809.913000	60.962978	4.154116	0.036700	26.985640	0.073701	13.220209
809.933000	60.962978	4.154495	0.036699	26.988102	0.073700	13.221416
809.953000	60.962978	4.156832	0.036698	27.003283	0.073697	13.228853
809.973000	60.962978	4.155767	0.036699	26.996359	0.073698	13.225461
809.993000	60.962978	4.154376	0.036700	26.987328	0.073700	13.221036
810.013000	60.962978	4.159029	0.036696	27.017552	0.073694	13.235843
810.033000	60.962978	4.155379	0.036699	26.993843	0.073699	13.224228
810.073000	60.962978	4.161595	0.036695	27.034218	0.073691	13.244008
810.093000	60.962978	4.158093	0.036697	27.011471	0.073695	13.232864
810.093000	60.962978	4.157701	0.036697	27.008926	0.073696	13.231618
810.113000	60.962978	4.157564	0.036697	27.008035	0.073696	13.231181
810.133000	60.962978	4.153887	0.036700	26.984146	0.073701	13.219478
810.153000	60.962978	4.155592	0.036699	26.995222	0.073699	13.224904
810.173000	60.962978	4.154299	0.036700	26.986822	0.073700	13.220789
810.193000	60.962978	4.155935	0.036698	26.997456	0.073698	13.225998
810.213000	60.962978	4.156360	0.036698	27.000212	0.073698	13.227349
810.233000	60.962978	4.154468	0.036699	26.987925	0.073700	13.221329
810.253000	60.962978	4.153366	0.036700	26.980764	0.073701	13.217821
810.293000	60.962978	4.154755	0.036699	26.989790	0.073700	13.222243
810.293000	60.962978	4.153494	0.036700	26.981598	0.073701	13.218230
810.313000	60.962978	4.147413	0.036704	26.942094	0.073709	13.198876
810.333000	60.962978	4.158669	0.036697	27.015213	0.073695	13.234697
810.353000	60.962978	4.155734	0.036699	26.996145	0.073698	13.225356
810.373000	60.962978	4.152808	0.036701	26.977142	0.073702	13.216047
810.393000	60.962978	4.159357	0.036696	27.019683	0.073694	13.236887
810.413000	60.962978	4.156059	0.036698	26.998261	0.073698	13.226393
810.433000	60.962978	4.161526	0.036695	27.033776	0.073691	13.243791
810.473000	60.962978	4.160103	0.036696	27.024527	0.073693	13.239260
810.473000	60.962978	4.155548	0.036699	26.994937	0.073699	13.224764
810.513000	60.962978	4.153798	0.036700	26.983569	0.073701	13.219195
810.513000	60.962978	4.157227	0.036698	27.005847	0.073696	13.230109
810.533000	60.962978	4.151479	0.036701	26.968508	0.073704	13.211817
810.553000	60.962978	4.151934	0.036701	26.971461	0.073703	13.213264
810.573000	60.962978	4.152392	0.036701	26.974435	0.073703	13.214720
810.593000	60.962978	4.149138	0.036703	26.953298	0.073707	13.204366
810.613000	60.962978	4.155832	0.036699	26.996785	0.073698	13.225669
810.633000	60.962978	4.151478	0.036701	26.968502	0.073704	13.211814
810.653000	60.962978	4.153360	0.036700	26.980724	0.073701	13.217801
810.673000	60.962978	4.150477	0.036702	26.961996	0.073705	13.208626
810.713000	60.962978	4.147740	0.036704	26.944216	0.073709	13.199916
810.713000	60.962978	4.158764	0.036697	27.015833	0.073694	13.235001
810.733000	60.962978	4.154728	0.036699	26.989613	0.073700	13.222156
810.753000	60.962978	4.159816	0.036696	27.022665	0.073693	13.238348
810.773000	60.962978	4.151572	0.036701	26.969111	0.073704	13.212112
810.793000	60.962978	4.155147	0.036699	26.992335	0.073699	13.223489
810.813000	60.962978	4.150674	0.036702	26.963275	0.073705	13.209253
810.833000	60.962978	4.158956	0.036696	27.017078	0.073694	13.235611
810.853000	60.962978	4.157318	0.036698	27.006436	0.073696	13.230398
810.893000	60.962978	4.160239	0.036696	27.025410	0.073692	13.239693
810.913000	60.962978	4.160014	0.036696	27.023950	0.073693	13.238978
810.933000	60.962978	4.157281	0.036698	27.006196	0.073696	13.230280
810.933000	60.962978	4.153286	0.036700	26.980247	0.073702	13.217568
810.953000	60.962978	4.152367	0.036701	26.974278	0.073703	13.214643
810.973000	60.962978	4.158101	0.036697	27.011523	0.073695	13.232890
810.993000	60.962978	4.159821	0.036696	27.022699	0.073693	13.238365
811.013000	60.962978	4.160600	0.036695	27.027760	0.073692	13.240844
811.033000	60.962978	4.154957	0.036699	26.991101	0.073699	13.222885
811.053000	60.962978	4.154865	0.036699	26.990504	0.073700	13.222592
811.073000	60.962978	4.156388	0.036698	27.000398	0.073698	13.227439
811.093000	60.962978	4.153594	0.036700	26.982244	0.073701	13.218546
811.113000	60.962978	4.154325	0.036700	26.986996	0.073700	13.220874
811.153000	60.962978	4.155656	0.036699	26.995642	0.073698	13.225110
811.153000	60.962978	4.160394	0.036696	27.026421	0.073692	13.240188
811.173000	60.962978	4.153012	0.036700	26.978468	0.073702	13.216696
811.193000	60.962978	4.160147	0.036696	27.024813	0.073693	13.239400
811.213000	60.962978	4.153421	0.036700	26.981124	0.073701	13.217997
811.233000	60.962978	4.145531	0.036705	26.929869	0.073712	13.192887
811.253000	60.962978	4.151016	0.036702	26.965497	0.073705	13.210342
811.273000	60.962978	4.151358	0.036702	26.967722	0.073704	13.211432
811.313000	60.962978	4.147742	0.036704	26.944233	0.073709	13.199924
811.313000	60.962978	4.148388	0.036703	26.948429	0.073708	13.201980
811.353000	60.962978	4.150548	0.036702	26.962458	0.073705	13.208853
811.373000	60.962978	4.149525	0.036703	26.955815	0.073707	13.205598
811.373000	60.962978	4.149491	0.036703	26.955589	0.073707	13.205488
811.393000	60.962978	4.146813	0.036705	26.938198	0.073710	13.196968
811.413000	60.962978	4.152961	0.036700	26.978133	0.073702	13.216532
811.433000	60.962978	4.152777	0.036701	26.976937	0.073702	13.215946
811.453000	60.962978	4.150811	0.036702	26.964169	0.073705	13.209691
811.473000	60.962978	4.151948	0.036701	26.971550	0.073703	13.213307
811.493000	60.962978	4.150282	0.036702	26.960728	0.073706	13.208005
811.513000	60.962978	4.157638	0.036697	27.008518	0.073696	13.231418
811.553000	60.962978	4.157211	0.036698	27.005745	0.073696	13.230059
811.553000	60.962978	4.150794	0.036702	26.964058	0.073705	13.209637
811.573000	60.962978	4.151205	0.036702	26.966726	0.073704	13.210944
811.593000	60.962978	4.151237	0.036702	26.966937	0.073704	13.211047
811.613000	60.962978	4.148463	0.036703	26.948917	0.073708	13.202219
811.633000	60.962978	4.148846	0.036703	26.951405	0.073707	13.203438
811.653000	60.962978	4.150168	0.036702	26.959991	0.073706	13.207644
811.673000	60.962978	4.145935	0.036705	26.932494	0.073711	13.194173
811.693000	60.962978	4.147351	0.036704	26.941688	0.073709	13.198678
811.713000	60.962978	4.145743	0.036705	26.931243	0.073711	13.193561
811.753000	60.962978	4.149137	0.036703	26.953290	0.073707	13.204361
811.753000	60.962978	4.152751	0.036701	26.976771	0.073702	13.215865
811.793000	60.962978	4.150577	0.036702	26.962647	0.073705	13.208945
811.793000	60.962978	4.147138	0.036704	26.940308	0.073710	13.198002
811.813000	60.962978	4.156743	0.036698	27.002700	0.073697	13.228567
811.833000	60.962978	4.158919	0.036697	27.016838	0.073694	13.235494
811.853000	60.962978	4.152838	0.036701	26.977334	0.073702	13.216140
811.873000	60.962978	4.154795	0.036699	26.990047	0.073700	13.222369
811.893000	60.962978	4.148452	0.036703	26.948840	0.073708	13.202181
811.913000	60.962978	4.156952	0.036698	27.004062	0.073697	13.229235
811.933000	60.962978	4.155967	0.036698	26.997661	0.073698	13.226099
811.973000	60.962978	4.156141	0.036698	26.998790	0.073698	13.226652
811.993000	60.962978	4.149943	0.036702	26.958525	0.073706	13.206926
812.013000	60.962978	4.147135	0.036704	26.940288	0.073710	13.197992
812.013000	60.962978	4.152121	0.036701	26.972678	0.073703	13.213860
812.033000	60.962978	4.150146	0.036702	26.959848	0.073706	13.207574
812.053000	60.962978	4.151200	0.036702	26.966691	0.073704	13.210927
812.073000	60.962978	4.144376	0.036706	26.922363	0.073713	13.189210
812.093000	60.962978	4.152710	0.036701	26.976505	0.073702	13.215735
812.113000	60.962978	4.153045	0.036700	26.978676	0.073702	13.216798
812.133000	60.962978	4.145052	0.036706	26.926756	0.073712	13.191362
812.153000	60.962978	4.147734	0.036704	26.944181	0.073709	13.199899
812.173000	60.962978	4.152500	0.036701	26.975137	0.073703	13.215064
812.213000	60.962978	4.148256	0.036704	26.947566	0.073708	13.201557
812.213000	60.962978	4.148695	0.036703	26.950422	0.073708	13.202957
812.233000	60.962978	4.149450	0.036703	26.955326	0.073707	13.205359
812.253000	60.962978	4.147847	0.036704	26.944910	0.073709	13.200256
812.273000	60.962978	4.152396	0.036701	26.974466	0.073703	13.214736
812.293000	60.962978	4.158576	0.036697	27.014610	0.073695	13.234402
812.313000	60.962978	4.153049	0.036700	26.978705	0.073702	13.216812
812.333000	60.962978	4.153986	0.036700	26.984794	0.073701	13.219795
812.353000	60.962978	4.145620	0.036705	26.930449	0.073712	13.193172
812.393000	60.962978	4.151160	0.036702	26.966437	0.073704	13.210802
812.413000	60.962978	4.154812	0.036699	26.990158	0.073700	13.222423
812.433000	60.962978	4.154331	0.036700	26.987033	0.073700	13.220892
812.433000	60.962978	4.149950	0.036702	26.958577	0.073706	13.206951
812.453000	60.962978	4.150597	0.036702	26.962778	0.073705	13.209010
812.473000	60.962978	4.154877	0.036699	26.990581	0.073700	13.222630
812.493000	60.962978	4.144612	0.036706	26.923896	0.073713	13.189962
812.513000	60.962978	4.152506	0.036701	26.975180	0.073703	13.215085
812.533000	60.962978	4.149465	0.036703	26.955424	0.073707	13.205407
812.553000	60.962978	4.149761	0.036703	26.957346	0.073706	13.206348
812.593000	60.962978	4.151622	0.036701	26.969433	0.073704	13.212270
812.593000	60.962978	4.154081	0.036700	26.985411	0.073701	13.220098
812.613000	60.962978	4.151205	0.036702	26.966726	0.073704	13.210944
812.653000	60.962978	4.159124	0.036696	27.018172	0.073694	13.236147
812.653000	60.962978	4.155806	0.036699	26.996616	0.073698	13.225587
812.673000	60.962978	4.153173	0.036700	26.979510	0.073702	13.217207
812.693000	60.962978	4.159073	0.036696	27.017835	0.073694	13.235982
812.713000	60.962978	4.145964	0.036705	26.932679	0.073711	13.194264
812.733000	60.962978	4.150813	0.036702	26.964181	0.073705	13.209697
812.753000	60.962978	4.156076	0.036698	26.998370	0.073698	13.226446
812.773000	60.962978	4.155856	0.036699	26.996939	0.073698	13.225745
812.813000	60.962978	4.155286	0.036699	26.993240	0.073699	13.223933
812.813000	60.962978	4.155176	0.036699	26.992520	0.073699	13.223580
812.853000	60.962978	4.157154	0.036698	27.005373	0.073697	13.229877
812.853000	60.962978	4.158093	0.036697	27.011471	0.073695	13.232864
812.873000	60.962978	4.156423	0.036698	27.000621	0.073697	13.227549
812.893000	60.962978	4.151244	0.036702	26.966980	0.073704	13.211068
812.913000	60.962978	4.154725	0.036699	26.989595	0.073700	13.222147
812.933000	60.962978	4.149750	0.036703	26.957277	0.073706	13.206315
812.953000	60.962978	4.148272	0.036704	26.947672	0.073708	13.201609
812.973000	60.962978	4.147640	0.036704	26.943570	0.073709	13.199600
812.993000	60.962978	4.149107	0.036703	26.953096	0.073707	13.204266
813.033000	60.962978	4.146878	0.036705	26.938617	0.073710	13.197173
813.053000	60.962978	4.145267	0.036706	26.928155	0.073712	13.192048
813.073000	60.962978	4.148343	0.036704	26.948137	0.073708	13.201837
813.073000	60.962978	4.151248	0.036702	26.967003	0.073704	13.211079
813.093000	60.962978	4.146767	0.036705	26.937898	0.073710	13.196821
813.113000	60.962978	4.148056	0.036704	26.946269	0.073708	13.200922
813.133000	60.962978	4.151253	0.036702	26.967040	0.073704	13.211097
813.153000	60.963059	4.150814	0.036702	26.964184	0.073705	13.209698
813.173000	60.962978	4.154247	0.036700	26.986491	0.073700	13.220626
813.193000	60.962978	4.150927	0.036702	26.964918	0.073705	13.210058
813.213000	60.962978	4.151882	0.036701	26.971127	0.073703	13.213100
813.233000	60.962978	4.148599	0.036703	26.949797	0.073708	13.202650
813.253000	60.962978	4.159003	0.036696	27.017384	0.073694	13.235761
813.293000	60.962978	4.156732	0.036698	27.002631	0.073697	13.228534
813.293000	60.962978	4.149116	0.036703	26.953159	0.073707	13.204297
813.313000	60.962978	4.148650	0.036703	26.950128	0.073708	13.202812
813.333000	60.962978	4.152170	0.036701	26.972995	0.073703	13.214015
813.353000	60.962978	4.155006	0.036699	26.991421	0.073699	13.223042
813.373000	60.962978	4.153513	0.036700	26.981721	0.073701	13.218290
813.393000	60.962978	4.146284	0.036705	26.934759	0.073711	13.195283
813.413000	60.963059	4.152820	0.036701	26.977219	0.073702	13.216084
813.453000	60.962978	4.147279	0.036704	26.941222	0.073709	13.198450
813.473000	60.962978	4.156971	0.036698	27.004182	0.073697	13.229293
813.493000	60.962978	4.152020	0.036701	26.972021	0.073703	13.213538
813.493000	60.962978	4.152607	0.036701	26.975831	0.073702	13.215404
813.513000	60.962978	4.149309	0.036703	26.954407	0.073707	13.204909
813.533000	60.962978	4.147310	0.036704	26.941425	0.073709	13.198549
813.553000	60.962978	4.149794	0.036703	26.957560	0.073706	13.206453
813.573000	60.962978	4.153135	0.036700	26.979265	0.073702	13.217086
813.593000	60.962978	4.150226	0.036702	26.960365	0.073706	13.207827
813.613000	60.962978	4.156649	0.036698	27.002094	0.073697	13.228271
813.633000	60.962978	4.154656	0.036699	26.989141	0.073700	13.221925
813.673000	60.962978	4.154265	0.036700	26.986602	0.073700	13.220681
813.673000	60.962978	4.152409	0.036701	26.974546	0.073703	13.214775
813.713000	60.962978	4.151539	0.036701	26.968899	0.073704	13.212008
813.713000	60.962978	4.156035	0.036698	26.998101	0.073698	13.226314
813.733000	60.962978	4.157021	0.036698	27.004505	0.073697	13.229452
813.753000	60.962978	4.146693	0.036705	26.937415	0.073710	13.196584
813.773000	60.962978	4.148795	0.036703	26.951068	0.073707	13.203273
813.793000	60.962978	4.157033	0.036698	27.004588	0.073697	13.229492
813.813000	60.962978	4.147417	0.036704	26.942122	0.073709	13.198890
813.833000	60.962978	4.148204	0.036704	26.947232	0.073708	13.201394
813.853000	60.962978	4.148236	0.036704	26.947440	0.073708	13.201496
813.873000	60.962978	4.148022	0.036704	26.946052	0.073708	13.200816
813.893000	60.962978	4.142307	0.036708	26.908921	0.073716	13.182625
813.933000	60.962978	4.148414	0.036703	26.948594	0.073708	13.202061
813.933000	60.962978	4.151250	0.036702	26.967020	0.073704	13.211088
813.953000	60.962978	4.147994	0.036704	26.945869	0.073709	13.200726
813.973000	60.962978	4.148801	0.036703	26.951111	0.073707	13.203294
813.993000	60.962978	4.146214	0.036705	26.934305	0.073711	13.195061
814.013000	60.962978	4.149513	0.036703	26.955738	0.073707	13.205561
814.033000	60.962978	4.145720	0.036705	26.931094	0.073712	13.193488
814.053000	60.962978	4.145183	0.036706	26.927607	0.073712	13.191779
814.093000	60.962978	4.140993	0.036708	26.900387	0.073718	13.178444
814.093000	60.962978	4.148718	0.036703	26.950574	0.073708	13.203031
814.133000	60.962978	4.142571	0.036707	26.910638	0.073716	13.183466
814.133000	60.962978	4.144279	0.036706	26.921731	0.073713	13.188901
814.153000	60.962978	4.145917	0.036705	26.932374	0.073711	13.194115
814.173000	60.962978	4.137118	0.036711	26.875215	0.073723	13.166113
814.193000	60.962978	4.145367	0.036706	26.928803	0.073712	13.192366
814.213000	60.962978	4.144971	0.036706	26.926230	0.073712	13.191105
814.233000	60.962978	4.147178	0.036704	26.940565	0.073710	13.198128
814.253000	60.962978	4.149630	0.036703	26.956495	0.073706	13.205931
814.273000	60.962978	4.138955	0.036710	26.887148	0.073720	13.171959
814.313000	60.962978	4.143305	0.036707	26.915408	0.073715	13.185803
814.313000	60.962978	4.147013	0.036704	26.939491	0.073710	13.197602
814.353000	60.962978	4.147468	0.036704	26.942451	0.073709	13.199051
814.353000	60.962978	4.142641	0.036707	26.911092	0.073716	13.183689
814.373000	60.962978	4.147760	0.036704	26.944347	0.073709	13.199980
814.393000	60.962978	4.149580	0.036703	26.956169	0.073706	13.205772
814.413000	60.962978	4.152363	0.036701	26.974246	0.073703	13.214628
814.433000	60.962978	4.146065	0.036705	26.933339	0.073711	13.194588
814.453000	60.962978	4.151035	0.036702	26.965620	0.073705	13.210402
814.473000	60.962978	4.143648	0.036707	26.917633	0.073714	13.186893
814.493000	60.962978	4.141215	0.036708	26.901832	0.073717	13.179152
814.533000	60.962978	4.150075	0.036702	26.959385	0.073706	13.207347
814.533000	60.962978	4.140863	0.036708	26.899544	0.073718	13.178032
814.573000	60.962978	4.137739	0.036711	26.879251	0.073722	13.168090
814.573000	60.962978	4.144550	0.036706	26.923497	0.073713	13.189766
814.593000	60.962978	4.141856	0.036708	26.905996	0.073717	13.181192
814.613000	60.962978	4.145278	0.036706	26.928224	0.073712	13.192082
814.633000	60.962978	4.142590	0.036707	26.910761	0.073716	13.183526
814.653000	60.962978	4.141043	0.036708	26.900712	0.073718	13.178604
814.673000	60.962978	4.145357	0.036706	26.928738	0.073712	13.192333
814.693000	60.962978	4.147930	0.036704	26.945452	0.073709	13.200522
814.713000	60.962978	4.145114	0.036706	26.927161	0.073712	13.191561
814.753000	60.962978	4.146791	0.036705	26.938055	0.073710	13.196898
814.773000	60.962978	4.142178	0.036708	26.908084	0.073716	13.182215
814.773000	60.962978	4.144050	0.036706	26.920249	0.073714	13.188175
814.793000	60.963059	4.138506	0.036710	26.884232	0.073721	13.170530
814.813000	60.962978	4.142657	0.036707	26.911195	0.073716	13.183739
814.833000	60.962978	4.141910	0.036708	26.906345	0.073716	13.181363
814.853000	60.962978	4.144898	0.036706	26.925756	0.073713	13.190873
814.873000	60.962978	4.138743	0.036710	26.885769	0.073721	13.171283
814.893000	60.962978	4.144584	0.036706	26.923717	0.073713	13.189873
814.913000	60.962978	4.143057	0.036707	26.913794	0.073715	13.185012
814.953000	60.962978	4.134653	0.036713	26.859206	0.073726	13.158270
814.973000	60.962978	4.138943	0.036710	26.887068	0.073720	13.171920
814.993000	60.962978	4.138953	0.036710	26.887134	0.073720	13.171952
814.993000	60.962978	4.141765	0.036708	26.905402	0.073717	13.180901
815.013000	60.962978	4.140888	0.036708	26.899704	0.073718	13.178110
815.033000	60.962978	4.140298	0.036709	26.895871	0.073719	13.176232
815.053000	60.962978	4.136818	0.036711	26.873267	0.073723	13.165158
815.073000	60.962978	4.137239	0.036711	26.876000	0.073723	13.166497
815.093000	60.962978	4.145046	0.036706	26.926716	0.073712	13.191343
815.113000	60.962978	4.139447	0.036709	26.890344	0.073720	13.173525
815.133000	60.962978	4.139979	0.036709	26.893803	0.073719	13.175219
815.153000	60.962978	4.141372	0.036708	26.902849	0.073717	13.179650
815.173000	60.962978	4.140714	0.036709	26.898576	0.073718	13.177557
815.213000	60.962978	4.141416	0.036708	26.903134	0.073717	13.179790
815.213000	60.962978	4.144390	0.036706	26.922454	0.073713	13.189255
815.233000	60.962978	4.143102	0.036707	26.914085	0.073715	13.185155
815.253000	60.962978	4.143138	0.036707	26.914320	0.073715	13.185270
815.273000	60.962978	4.140283	0.036709	26.895774	0.073719	13.176185
815.293000	60.962978	4.143758	0.036707	26.918347	0.073714	13.187243
815.313000	60.962978	4.144115	0.036706	26.920672	0.073714	13.188382
815.333000	60.962978	4.144769	0.036706	26.924916	0.073713	13.190461
815.353000	60.962978	4.140859	0.036708	26.899516	0.073718	13.178018
815.393000	60.962978	4.146149	0.036705	26.933879	0.073711	13.194852
815.413000	60.962978	4.144866	0.036706	26.925547	0.073713	13.190770
815.413000	60.962978	4.146757	0.036705	26.937829	0.073710	13.196787
815.433000	60.962978	4.141808	0.036708	26.905685	0.073717	13.181040
815.453000	60.962978	4.144779	0.036706	26.924982	0.073713	13.190493
815.473000	60.962978	4.143587	0.036707	26.917236	0.073714	13.186699
815.493000	60.962978	4.144997	0.036706	26.926401	0.073712	13.191189
815.513000	60.962978	4.139933	0.036709	26.893503	0.073719	13.175072
815.533000	60.962978	4.147649	0.036704	26.943624	0.073709	13.199626
815.553000	60.962978	4.143166	0.036707	26.914505	0.073715	13.185361
815.593000	60.962978	4.139538	0.036709	26.890936	0.073720	13.173814
815.593000	60.962978	4.145030	0.036706	26.926616	0.073712	13.191294
815.633000	60.962978	4.145603	0.036705	26.930334	0.073712	13.193116
815.633000	60.962978	4.145069	0.036706	26.926867	0.073712	13.191417
815.653000	60.962978	4.145298	0.036706	26.928352	0.073712	13.192144
815.673000	60.962978	4.142432	0.036707	26.909735	0.073716	13.183024
815.693000	60.962978	4.142076	0.036708	26.907422	0.073716	13.181891
815.713000	60.962978	4.140154	0.036709	26.894940	0.073719	13.175776
815.733000	60.962978	4.144685	0.036706	26.924371	0.073713	13.190194
815.753000	60.962978	4.142907	0.036707	26.912820	0.073715	13.184535
815.773000	60.962978	4.140388	0.036709	26.896457	0.073718	13.176519
815.793000	60.962978	4.146978	0.036704	26.939266	0.073710	13.197491
815.813000	60.962978	4.143357	0.036707	26.915745	0.073715	13.185968
815.853000	60.962978	4.143975	0.036706	26.919758	0.073714	13.187934
815.853000	60.962978	4.142107	0.036708	26.907622	0.073716	13.181989
815.873000	60.962978	4.141112	0.036708	26.901158	0.073718	13.178822
815.893000	60.962978	4.141519	0.036708	26.903803	0.073717	13.180118
815.913000	60.962978	4.143959	0.036706	26.919658	0.073714	13.187885
815.933000	60.962978	4.142764	0.036707	26.911892	0.073715	13.184081
815.953000	60.962978	4.140518	0.036709	26.897305	0.073718	13.176935
815.973000	60.962978	4.141334	0.036708	26.902600	0.073717	13.179529
816.013000	60.962978	4.142445	0.036707	26.909818	0.073716	13.183065
816.033000	60.962978	4.147056	0.036704	26.939774	0.073710	13.197740
816.053000	60.962978	4.145082	0.036706	26.926953	0.073712	13.191459
816.053000	60.962978	4.140315	0.036709	26.895985	0.073719	13.176288
816.073000	60.962978	4.139708	0.036709	26.892038	0.073719	13.174354
816.093000	60.962978	4.138987	0.036710	26.887354	0.073720	13.172059
816.113000	60.962978	4.139789	0.036709	26.892564	0.073719	13.174612
816.133000	60.962978	4.138255	0.036710	26.882604	0.073721	13.169733
816.153000	60.962978	4.140681	0.036709	26.898362	0.073718	13.177452
816.173000	60.962978	4.139775	0.036709	26.892475	0.073719	13.174568
816.193000	60.962978	4.142294	0.036708	26.908841	0.073716	13.182586
816.233000	60.962978	4.134314	0.036713	26.857001	0.073726	13.157190
816.253000	60.962978	4.139082	0.036710	26.887974	0.073720	13.172363
816.273000	60.962978	4.142293	0.036708	26.908836	0.073716	13.182583
816.273000	60.962978	4.146053	0.036705	26.933256	0.073711	13.194547
816.293000	60.962978	4.143557	0.036707	26.917044	0.073714	13.186605
816.313000	60.962978	4.141660	0.036708	26.904720	0.073717	13.180567
816.333000	60.962978	4.139022	0.036710	26.887582	0.073720	13.172171
816.353000	60.962978	4.138480	0.036710	26.884066	0.073721	13.170449
816.373000	60.962978	4.141347	0.036708	26.902686	0.073717	13.179571
816.393000	60.962978	4.143491	0.036707	26.916613	0.073714	13.186394
816.413000	60.962978	4.143687	0.036707	26.917890	0.073714	13.187019
816.453000	60.962978	4.142767	0.036707	26.911912	0.073715	13.184090
816.453000	60.962978	4.142205	0.036708	26.908261	0.073716	13.182302
816.493000	60.962978	4.142428	0.036707	26.909710	0.073716	13.183012
816.493000	60.962978	4.137575	0.036711	26.878185	0.073722	13.167568
816.513000	60.962978	4.142790	0.036707	26.912063	0.073715	13.184164
816.533000	60.962978	4.139373	0.036709	26.889867	0.073720	13.173291
816.553000	60.962978	4.133711	0.036713	26.853082	0.073727	13.155270
816.573000	60.962978	4.138232	0.036710	26.882453	0.073721	13.169658
816.593000	60.962978	4.138222	0.036710	26.882387	0.073721	13.169626
816.613000	60.962978	4.137310	0.036711	26.876463	0.073723	13.166724
816.653000	60.962978	4.138686	0.036710	26.885403	0.073721	13.171104
816.673000	60.962978	4.143140	0.036707	26.914337	0.073715	13.185278
816.693000	60.962978	4.138132	0.036710	26.881801	0.073721	13.169339
816.693000	60.962978	4.141469	0.036708	26.903477	0.073717	13.179958
816.713000	60.962978	4.140027	0.036709	26.894115	0.073719	13.175372
816.733000	60.962978	4.136422	0.036711	26.870693	0.073724	13.163898
816.753000	60.962978	4.135426	0.036712	26.864221	0.073725	13.160727
816.773000	60.962978	4.134157	0.036713	26.855981	0.073727	13.156690
816.793000	60.962978	4.138661	0.036710	26.885237	0.073721	13.171023
816.813000	60.962978	4.131224	0.036715	26.836930	0.073730	13.147357
816.833000	60.962978	4.138821	0.036710	26.886280	0.073721	13.171533
816.873000	60.962978	4.128665	0.036717	26.820301	0.073734	13.139210
816.893000	60.962978	4.139247	0.036710	26.889045	0.073720	13.172888
816.913000	60.962978	4.136919	0.036711	26.873924	0.073723	13.165480
816.913000	60.962978	4.137762	0.036711	26.879399	0.073722	13.168163
816.933000	60.962978	4.132771	0.036714	26.846975	0.073728	13.152278
816.953000	60.962978	4.136864	0.036711	26.873567	0.073723	13.165305
816.973000	60.962978	4.137363	0.036711	26.876809	0.073722	13.166893
816.993000	60.962978	4.136149	0.036712	26.868923	0.073724	13.163030
817.013000	60.962978	4.143127	0.036707	26.914254	0.073715	13.185238
817.033000	60.962978	4.140053	0.036709	26.894280	0.073719	13.175453
817.053000	60.962978	4.140747	0.036709	26.898790	0.073718	13.177662
817.093000	60.962978	4.137719	0.036711	26.879122	0.073722	13.168027
817.093000	60.962978	4.138120	0.036710	26.881727	0.073721	13.169303
817.133000	60.962978	4.139333	0.036709	26.889605	0.073720	13.173162
817.133000	60.962978	4.132229	0.036714	26.843454	0.073729	13.150553
817.153000	60.962978	4.135081	0.036712	26.861982	0.073725	13.159630
817.173000	60.962978	4.135870	0.036712	26.867109	0.073724	13.162142
817.193000	60.962978	4.137046	0.036711	26.874749	0.073723	13.165885
817.213000	60.962978	4.138687	0.036710	26.885409	0.073721	13.171107
817.233000	60.962978	4.135672	0.036712	26.865821	0.073725	13.161510
817.253000	60.962978	4.128699	0.036717	26.820524	0.073734	13.139320
817.293000	60.962978	4.139883	0.036709	26.893178	0.073719	13.174913
817.313000	60.962978	4.134361	0.036713	26.857306	0.073726	13.157339
817.333000	60.962978	4.129857	0.036716	26.828044	0.073732	13.143004
817.333000	60.962978	4.132177	0.036714	26.843116	0.073729	13.150388
817.353000	60.962978	4.137657	0.036711	26.878714	0.073722	13.167827
817.373000	60.962978	4.135490	0.036712	26.864638	0.073725	13.160931
817.393000	60.962978	4.136955	0.036711	26.874158	0.073723	13.165595
817.413000	60.962978	4.133542	0.036713	26.851988	0.073727	13.154734
817.433000	60.962978	4.141930	0.036708	26.906476	0.073716	13.181428
817.453000	60.962978	4.139854	0.036709	26.892989	0.073719	13.174820
817.473000	60.962978	4.133544	0.036713	26.851999	0.073727	13.154739
817.493000	60.962978	4.137442	0.036711	26.877323	0.073722	13.167145
817.533000	60.962978	4.139820	0.036709	26.892769	0.073719	13.174712
817.533000	60.962978	4.136759	0.036711	26.872881	0.073723	13.164969
817.553000	60.962978	4.136568	0.036711	26.871645	0.073723	13.164364
817.573000	60.962978	4.138306	0.036710	26.882935	0.073721	13.169895
817.593000	60.962978	4.141642	0.036708	26.904605	0.073717	13.180511
817.613000	60.962978	4.137225	0.036711	26.875909	0.073723	13.166453
817.633000	60.962978	4.136635	0.036711	26.872076	0.073723	13.164575
817.653000	60.962978	4.129281	0.036716	26.824308	0.073733	13.141174
817.673000	60.962978	4.139790	0.036709	26.892575	0.073719	13.174617
817.693000	60.962978	4.139153	0.036710	26.888433	0.073720	13.172588
817.733000	60.962978	4.136825	0.036711	26.873313	0.073723	13.165181
817.753000	60.962978	4.135899	0.036712	26.867294	0.073724	13.162232
817.753000	60.962978	4.141021	0.036708	26.900572	0.073718	13.178535
817.773000	60.962978	4.140471	0.036709	26.896996	0.073718	13.176783
817.793000	60.962978	4.137297	0.036711	26.876377	0.073723	13.166682
817.813000	60.962978	4.134045	0.036713	26.855253	0.073727	13.156333
817.833000	60.962978	4.142268	0.036708	26.908673	0.073716	13.182504
817.853000	60.962978	4.140418	0.036709	26.896654	0.073718	13.176615
817.873000	60.962978	4.144964	0.036706	26.926184	0.073712	13.191082
817.893000	60.962978	4.142664	0.036707	26.911243	0.073716	13.183763
817.913000	60.962978	4.143484	0.036707	26.916570	0.073714	13.186373
817.953000	60.962978	4.132721	0.036714	26.846653	0.073729	13.152120
817.953000	60.962978	4.135984	0.036712	26.867849	0.073724	13.162504
817.973000	60.962978	4.136510	0.036711	26.871268	0.073724	13.164179
817.993000	60.962978	4.142595	0.036707	26.910798	0.073716	13.183545
818.013000	60.962978	4.142934	0.036707	26.912997	0.073715	13.184622
818.033000	60.963059	4.136040	0.036712	26.868214	0.073724	13.162683
818.053000	60.962978	4.137687	0.036711	26.878911	0.073722	13.167923
818.073000	60.962978	4.138546	0.036710	26.884492	0.073721	13.170657
818.093000	60.962978	4.131546	0.036715	26.839021	0.073730	13.148381
818.113000	60.962978	4.138553	0.036710	26.884538	0.073721	13.170680
818.133000	60.962978	4.129379	0.036716	26.824939	0.073733	13.141483
818.173000	60.962978	4.135162	0.036712	26.862510	0.073725	13.159889
818.193000	60.962978	4.139886	0.036709	26.893198	0.073719	13.174922
818.193000	60.962978	4.133554	0.036713	26.852062	0.073727	13.154770
818.213000	60.962978	4.140521	0.036709	26.897325	0.073718	13.176944
818.233000	60.962978	4.139447	0.036709	26.890344	0.073720	13.173525
818.253000	60.962978	4.138424	0.036710	26.883698	0.073721	13.170268
818.273000	60.962978	4.141748	0.036708	26.905294	0.073717	13.180848
818.293000	60.962978	4.141158	0.036708	26.901458	0.073717	13.178969
818.313000	60.962978	4.132781	0.036714	26.847041	0.073728	13.152310
818.333000	60.962978	4.137086	0.036711	26.875009	0.073723	13.166012
818.353000	60.962978	4.140369	0.036709	26.896334	0.073719	13.176459
818.373000	60.962978	4.135477	0.036712	26.864558	0.073725	13.160892
818.413000	60.962978	4.133822	0.036713	26.853807	0.073727	13.155625
818.413000	60.962978	4.137270	0.036711	26.876200	0.073723	13.166595
818.433000	60.962978	4.137732	0.036711	26.879205	0.073722	13.168067
818.453000	60.962978	4.133962	0.036713	26.854716	0.073727	13.156070
818.473000	60.962978	4.137531	0.036711	26.877897	0.073722	13.167427
818.493000	60.962978	4.131438	0.036715	26.838318	0.073730	13.148037
818.513000	60.962978	4.130299	0.036715	26.830918	0.073732	13.144411
818.533000	60.962978	4.135201	0.036712	26.862765	0.073725	13.160013
818.553000	60.962978	4.134471	0.036713	26.858020	0.073726	13.157689
818.573000	60.962978	4.140685	0.036709	26.898385	0.073718	13.177463
818.593000	60.962978	4.136087	0.036712	26.868517	0.073724	13.162831
818.613000	60.962978	4.135478	0.036712	26.864564	0.073725	13.160895
818.633000	60.962978	4.135462	0.036712	26.864458	0.073725	13.160843
818.653000	60.962978	4.132374	0.036714	26.844399	0.073729	13.151016
818.673000	60.962978	4.128825	0.036716	26.821346	0.073734	13.139723
818.693000	60.962978	4.132077	0.036714	26.842468	0.073729	13.150070
818.713000	60.962978	4.131448	0.036715	26.838381	0.073730	13.148068
818.733000	60.962978	4.125640	0.036719	26.800656	0.073738	13.129586
818.753000	60.962978	4.134418	0.036713	26.857678	0.073726	13.157521
818.793000	60.962978	4.133187	0.036714	26.849680	0.073728	13.153603
818.793000	60.962978	4.135062	0.036712	26.861862	0.073725	13.159571
818.833000	60.962978	4.139837	0.036709	26.892881	0.073719	13.174767
818.833000	60.962978	4.140169	0.036709	26.895037	0.073719	13.175823
818.853000	60.962978	4.138327	0.036710	26.883072	0.073721	13.169962
818.873000	60.962978	4.134700	0.036713	26.859508	0.073726	13.158418
818.893000	60.962978	4.131968	0.036714	26.841763	0.073730	13.149724
818.913000	60.962978	4.128045	0.036717	26.816274	0.073735	13.137237
818.933000	60.962978	4.134400	0.036713	26.857560	0.073726	13.157464
818.953000	60.962978	4.133188	0.036714	26.849686	0.073728	13.153606
818.973000	60.962978	4.134637	0.036713	26.859097	0.073726	13.158217
819.013000	60.962978	4.140931	0.036708	26.899987	0.073718	13.178248
819.013000	60.962978	4.139762	0.036709	26.892389	0.073719	13.174526
819.053000	60.962978	4.142865	0.036707	26.912551	0.073715	13.184404
819.053000	60.962978	4.146599	0.036705	26.936807	0.073710	13.196286
819.073000	60.962978	4.144203	0.036706	26.921237	0.073713	13.188659
819.093000	60.962978	4.142416	0.036707	26.909630	0.073716	13.182972
819.113000	60.962978	4.139579	0.036709	26.891204	0.073720	13.173946
819.133000	60.962978	4.140067	0.036709	26.894374	0.073719	13.175499
819.153000	60.962978	4.141606	0.036708	26.904371	0.073717	13.180396
819.173000	60.962978	4.149210	0.036703	26.953767	0.073707	13.204595
819.193000	60.962978	4.140324	0.036709	26.896040	0.073719	13.176315
819.233000	60.962978	4.147895	0.036704	26.945221	0.073709	13.200409
819.233000	60.962978	4.144000	0.036706	26.919923	0.073714	13.188015
819.253000	60.962978	4.133411	0.036713	26.851137	0.073728	13.154317
819.273000	60.962978	4.139713	0.036709	26.892075	0.073719	13.174372
819.293000	60.962978	4.138761	0.036710	26.885886	0.073721	13.171340
819.313000	60.962978	4.137765	0.036711	26.879419	0.073722	13.168172
819.333000	60.962978	4.140155	0.036709	26.894946	0.073719	13.175779
819.353000	60.962978	4.142645	0.036707	26.911121	0.073716	13.183703
819.373000	60.962978	4.137248	0.036711	26.876057	0.073723	13.166525
819.393000	60.962978	4.140730	0.036709	26.898679	0.073718	13.177608
819.433000	60.962978	4.140467	0.036709	26.896968	0.073718	13.176769
819.453000	60.962978	4.141692	0.036708	26.904928	0.073717	13.180669
819.473000	60.962978	4.138396	0.036710	26.883518	0.073721	13.170180
819.473000	60.962978	4.135075	0.036712	26.861942	0.073725	13.159610
819.493000	60.962978	4.136757	0.036711	26.872870	0.073723	13.164964
819.513000	60.962978	4.138855	0.036710	26.886500	0.073720	13.171641
819.533000	60.962978	4.135068	0.036712	26.861899	0.073725	13.159589
819.553000	60.962978	4.131081	0.036715	26.835999	0.073731	13.146901
819.573000	60.962978	4.135566	0.036712	26.865135	0.073725	13.161175
819.593000	60.962978	4.136446	0.036711	26.870848	0.073724	13.163973
819.613000	60.962978	4.132270	0.036714	26.843725	0.073729	13.150686
819.653000	60.962978	4.137772	0.036711	26.879462	0.073722	13.168193
819.673000	60.962978	4.135906	0.036712	26.867340	0.073724	13.162255
819.693000	60.962978	4.139981	0.036709	26.893815	0.073719	13.175225
819.693000	60.962978	4.143584	0.036707	26.917221	0.073714	13.186692
819.713000	60.962978	4.141438	0.036708	26.903277	0.073717	13.179860
819.733000	60.962978	4.137529	0.036711	26.877883	0.073722	13.167420
819.753000	60.962978	4.130019	0.036716	26.829098	0.073732	13.143520
819.773000	60.963059	4.137982	0.036710	26.880830	0.073722	13.168864
819.793000	60.962978	4.144093	0.036706	26.920523	0.073714	13.188309
819.813000	60.962978	4.133772	0.036713	26.853479	0.073727	13.155464
819.833000	60.962978	4.136851	0.036711	26.873484	0.073723	13.165265
819.853000	60.962978	4.144788	0.036706	26.925042	0.073713	13.190523
819.893000	60.962978	4.142645	0.036707	26.911118	0.073716	13.183701
819.893000	60.962978	4.140107	0.036709	26.894631	0.073719	13.175625
819.913000	60.962978	4.142577	0.036707	26.910675	0.073716	13.183484
819.933000	60.962978	4.148206	0.036704	26.947243	0.073708	13.201399
819.953000	60.962978	4.144818	0.036706	26.925233	0.073713	13.190616
819.973000	60.962978	4.138846	0.036710	26.886440	0.073721	13.171612
819.993000	60.962978	4.141176	0.036708	26.901578	0.073717	13.179028
820.013000	60.962978	4.136378	0.036711	26.870408	0.073724	13.163758
820.033000	60.962978	4.139478	0.036709	26.890544	0.073720	13.173622
820.073000	60.962978	4.139213	0.036710	26.888825	0.073720	13.172780
820.093000	60.962978	4.140715	0.036709	26.898582	0.073718	13.177560
820.113000	60.962978	4.141283	0.036708	26.902275	0.073717	13.179369
820.113000	60.962978	4.139733	0.036709	26.892201	0.073719	13.174434
820.133000	60.962978	4.143110	0.036707	26.914142	0.073715	13.185183
820.153000	60.962978	4.142514	0.036707	26.910267	0.073716	13.183284
820.173000	60.962978	4.142516	0.036707	26.910284	0.073716	13.183293
820.193000	60.962978	4.141116	0.036708	26.901189	0.073718	13.178838
820.213000	60.962978	4.143236	0.036707	26.914956	0.073715	13.185582
820.233000	60.962978	4.149714	0.036703	26.957040	0.073706	13.206199
820.253000	60.962978	4.140689	0.036709	26.898416	0.073718	13.177479
820.293000	60.962978	4.142548	0.036707	26.910486	0.073716	13.183392
820.313000	60.962978	4.140769	0.036709	26.898930	0.073718	13.177731
820.333000	60.962978	4.149648	0.036703	26.956615	0.073706	13.205990
820.333000	60.962978	4.141775	0.036708	26.905465	0.073717	13.180932
820.353000	60.962978	4.143712	0.036707	26.918053	0.073714	13.187099
820.373000	60.962978	4.139732	0.036709	26.892195	0.073719	13.174431
820.393000	60.962978	4.133101	0.036714	26.849117	0.073728	13.153328
820.413000	60.962978	4.138162	0.036710	26.881998	0.073721	13.169436
820.433000	60.962978	4.135400	0.036712	26.864058	0.073725	13.160647
820.453000	60.962978	4.134073	0.036713	26.855435	0.073727	13.156423
820.473000	60.962978	4.139128	0.036710	26.888274	0.073720	13.172510
820.513000	60.962978	4.136186	0.036712	26.869162	0.073724	13.163148
820.513000	60.962978	4.137920	0.036710	26.880427	0.073722	13.168666
820.533000	60.962978	4.133182	0.036714	26.849649	0.073728	13.153588
820.553000	60.962978	4.135229	0.036712	26.862944	0.073725	13.160101
820.573000	60.962978	4.140306	0.036709	26.895928	0.073719	13.176260
820.593000	60.962978	4.137511	0.036711	26.877765	0.073722	13.167362
820.613000	60.962978	4.132956	0.036714	26.848181	0.073728	13.152869
820.633000	60.962978	4.133426	0.036713	26.851231	0.073728	13.154363
820.653000	60.962978	4.135198	0.036712	26.862742	0.073725	13.160002
820.673000	60.963059	4.135668	0.036712	26.865798	0.073725	13.161499
820.693000	60.962978	4.134801	0.036713	26.860162	0.073726	13.158739
820.733000	60.962978	4.137697	0.036711	26.878976	0.073722	13.167955
820.753000	60.962978	4.132486	0.036714	26.845127	0.073729	13.151373
820.753000	60.962978	4.133350	0.036713	26.850737	0.073728	13.154121
820.773000	60.962978	4.134769	0.036713	26.859957	0.073726	13.158638
820.793000	60.962978	4.136921	0.036711	26.873935	0.073723	13.165486
820.813000	60.962978	4.130814	0.036715	26.834262	0.073731	13.146050
820.833000	60.962978	4.127800	0.036717	26.814686	0.073735	13.136459
820.853000	60.962978	4.133306	0.036713	26.850451	0.073728	13.153981
820.873000	60.962978	4.130295	0.036715	26.830895	0.073732	13.144400
820.893000	60.962978	4.132755	0.036714	26.846872	0.073728	13.152228
820.933000	60.962978	4.133211	0.036714	26.849834	0.073728	13.153679
820.953000	60.962978	4.138274	0.036710	26.882727	0.073721	13.169793
820.953000	60.962978	4.133836	0.036713	26.853896	0.073727	13.155669
820.973000	60.962978	4.133535	0.036713	26.851939	0.073727	13.154710
820.993000	60.962978	4.138282	0.036710	26.882775	0.073721	13.169816
821.013000	60.962978	4.130324	0.036715	26.831080	0.073732	13.144491
821.033000	60.962978	4.128714	0.036717	26.820621	0.073734	13.139367
821.053000	60.962978	4.130465	0.036715	26.831997	0.073731	13.144940
821.073000	60.962978	4.128440	0.036717	26.818841	0.073734	13.138495
821.093000	60.962978	4.134857	0.036712	26.860531	0.073726	13.158919
821.113000	60.962978	4.131260	0.036715	26.837164	0.073730	13.147472
821.153000	60.962978	4.128966	0.036716	26.822257	0.073733	13.140169
821.173000	60.962978	4.127407	0.036717	26.812129	0.073735	13.135207
821.173000	60.962978	4.127061	0.036718	26.809884	0.073736	13.134107
821.193000	60.962978	4.127617	0.036717	26.813497	0.073735	13.135877
821.213000	60.962978	4.128503	0.036717	26.819250	0.073734	13.138695
821.233000	60.962978	4.128278	0.036717	26.817787	0.073734	13.137979
821.253000	60.962978	4.128936	0.036716	26.822063	0.073733	13.140074
821.273000	60.962978	4.138590	0.036710	26.884777	0.073721	13.170797
821.293000	60.962978	4.136316	0.036711	26.870008	0.073724	13.163562
821.313000	60.962978	4.132517	0.036714	26.845327	0.073729	13.151471
821.333000	60.962978	4.134015	0.036713	26.855058	0.073727	13.156238
821.373000	60.962978	4.130099	0.036716	26.829618	0.073732	13.143775
821.373000	60.962978	4.127271	0.036717	26.811250	0.073736	13.134776
821.393000	60.962978	4.128717	0.036717	26.820641	0.073734	13.139377
821.413000	60.962978	4.131126	0.036715	26.836293	0.073731	13.147045
821.433000	60.962978	4.130321	0.036715	26.831060	0.073732	13.144481
821.453000	60.962978	4.132132	0.036714	26.842825	0.073729	13.150245
821.473000	60.962978	4.135466	0.036712	26.864487	0.073725	13.160857
821.493000	60.962978	4.134107	0.036713	26.855658	0.073727	13.156532
821.513000	60.962978	4.132572	0.036714	26.845681	0.073729	13.151644
821.533000	60.962978	4.133030	0.036714	26.848660	0.073728	13.153104
821.553000	60.962978	4.128139	0.036717	26.816885	0.073735	13.137537
821.573000	60.962978	4.129676	0.036716	26.826873	0.073733	13.142430
821.613000	60.962978	4.128350	0.036717	26.818256	0.073734	13.138209
821.613000	60.962978	4.127655	0.036717	26.813743	0.073735	13.135998
821.633000	60.962978	4.132000	0.036714	26.841968	0.073729	13.149825
821.653000	60.962978	4.135725	0.036712	26.866163	0.073725	13.161678
821.673000	60.962978	4.137441	0.036711	26.877314	0.073722	13.167141
821.693000	60.962978	4.135561	0.036712	26.865101	0.073725	13.161158
821.713000	60.962978	4.135695	0.036712	26.865972	0.073725	13.161585
821.733000	60.962978	4.132149	0.036714	26.842937	0.073729	13.150300
821.753000	60.962978	4.133339	0.036713	26.850668	0.073728	13.154087
821.793000	60.962978	4.139781	0.036709	26.892515	0.073719	13.174588
821.793000	60.962978	4.129831	0.036716	26.827876	0.073732	13.142921
821.813000	60.962978	4.136173	0.036712	26.869077	0.073724	13.163106
821.833000	60.962978	4.134971	0.036712	26.861271	0.073726	13.159281
821.853000	60.962978	4.129765	0.036716	26.827447	0.073732	13.142711
821.873000	60.962978	4.141483	0.036708	26.903569	0.073717	13.180003
821.893000	60.962978	4.139315	0.036710	26.889487	0.073720	13.173105
821.913000	60.962978	4.140744	0.036709	26.898770	0.073718	13.177652
821.933000	60.962978	4.139021	0.036710	26.887579	0.073720	13.172170
821.953000	60.962978	4.144861	0.036706	26.925513	0.073713	13.190754
821.993000	60.962978	4.144513	0.036706	26.923257	0.073713	13.189648
821.993000	60.962978	4.140186	0.036709	26.895148	0.073719	13.175878
822.013000	60.962978	4.140809	0.036709	26.899196	0.073718	13.177861
822.033000	60.962978	4.143532	0.036707	26.916879	0.073714	13.186524
822.053000	60.962978	4.132563	0.036714	26.845627	0.073729	13.151618
822.073000	60.962978	4.135647	0.036712	26.865658	0.073725	13.161431
822.093000	60.962978	4.137203	0.036711	26.875766	0.073723	13.166383
822.113000	60.962978	4.133871	0.036713	26.854124	0.073727	13.155780
822.133000	60.962978	4.135475	0.036712	26.864544	0.073725	13.160885
822.153000	60.962978	4.137554	0.036711	26.878045	0.073722	13.167499
822.173000	60.963059	4.141798	0.036708	26.905619	0.073717	13.181008
822.193000	60.962978	4.130215	0.036716	26.830372	0.073732	13.144144
822.233000	60.962978	4.142577	0.036707	26.910681	0.073716	13.183487
822.253000	60.962978	4.136235	0.036712	26.869482	0.073724	13.163304
822.253000	60.962978	4.139092	0.036710	26.888039	0.073720	13.172395
822.273000	60.962978	4.138409	0.036710	26.883601	0.073721	13.170221
822.293000	60.962978	4.133382	0.036713	26.850948	0.073728	13.154224
822.313000	60.962978	4.138371	0.036710	26.883352	0.073721	13.170099
822.333000	60.962978	4.139669	0.036709	26.891787	0.073719	13.174231
822.353000	60.962978	4.136205	0.036712	26.869285	0.073724	13.163208
822.373000	60.962978	4.139045	0.036710	26.887734	0.073720	13.172246
822.393000	60.962978	4.136040	0.036712	26.868211	0.073724	13.162682
822.413000	60.962978	4.132361	0.036714	26.844313	0.073729	13.150974
822.453000	60.962978	4.136174	0.036712	26.869083	0.073724	13.163108
822.453000	60.962978	4.132531	0.036714	26.845416	0.073729	13.151514
822.473000	60.962978	4.136825	0.036711	26.873313	0.073723	13.165181
822.493000	60.962978	4.133109	0.036714	26.849175	0.073728	13.153356
822.513000	60.962978	4.136732	0.036711	26.872710	0.073723	13.164885
822.533000	60.962978	4.136785	0.036711	26.873053	0.073723	13.165053
822.553000	60.962978	4.137849	0.036710	26.879962	0.073722	13.168438
822.573000	60.962978	4.134596	0.036713	26.858834	0.073726	13.158088
822.593000	60.962978	4.137161	0.036711	26.875492	0.073723	13.166248
822.613000	60.962978	4.132528	0.036714	26.845399	0.073729	13.151506
822.633000	60.962978	4.132887	0.036714	26.847729	0.073728	13.152648
822.653000	60.962978	4.128290	0.036717	26.817870	0.073734	13.138020
822.673000	60.962978	4.135448	0.036712	26.864370	0.073725	13.160800
822.693000	60.962978	4.129367	0.036716	26.824862	0.073733	13.141445
822.713000	60.962978	4.133752	0.036713	26.853350	0.073727	13.155401
822.733000	60.962978	4.135304	0.036712	26.863433	0.073725	13.160341
822.753000	60.962978	4.135184	0.036712	26.862653	0.073725	13.159959
822.773000	60.962978	4.137255	0.036711	26.876103	0.073723	13.166548
822.793000	60.962978	4.133390	0.036713	26.851000	0.073728	13.154250
822.813000	60.962978	4.135649	0.036712	26.865672	0.073725	13.161438
822.853000	60.962978	4.131707	0.036715	26.840066	0.073730	13.148893
822.853000	60.962978	4.129755	0.036716	26.827382	0.073732	13.142679
822.893000	60.962978	4.130212	0.036716	26.830352	0.073732	13.144134
822.893000	60.962978	4.141514	0.036708	26.903774	0.073717	13.180104
822.913000	60.962978	4.134098	0.036713	26.855598	0.073727	13.156502
822.933000	60.962978	4.131677	0.036715	26.839869	0.073730	13.148797
822.953000	60.962978	4.139581	0.036709	26.891213	0.073720	13.173950
822.973000	60.962978	4.131973	0.036714	26.841794	0.073730	13.149740
822.993000	60.962978	4.135043	0.036712	26.861736	0.073725	13.159509
823.013000	60.962978	4.135677	0.036712	26.865852	0.073725	13.161526
823.033000	60.962978	4.138541	0.036710	26.884460	0.073721	13.170642
823.073000	60.962978	4.140175	0.036709	26.895071	0.073719	13.175840
823.093000	60.962978	4.129466	0.036716	26.825508	0.073733	13.141761
823.093000	60.962978	4.137702	0.036711	26.879008	0.073722	13.167971
823.113000	60.962978	4.135263	0.036712	26.863164	0.073725	13.160209
823.133000	60.962978	4.136193	0.036712	26.869208	0.073724	13.163170
823.153000	60.962978	4.134650	0.036713	26.859180	0.073726	13.158257
823.173000	60.962978	4.133628	0.036713	26.852542	0.073727	13.155005
823.193000	60.962978	4.131841	0.036714	26.840937	0.073730	13.149320
823.213000	60.962978	4.136191	0.036712	26.869197	0.073724	13.163164
823.233000	60.962978	4.131784	0.036715	26.840566	0.073730	13.149138
823.253000	60.962978	4.130179	0.036716	26.830138	0.073732	13.144029
823.273000	60.962978	4.131891	0.036714	26.841263	0.073730	13.149480
823.293000	60.962978	4.130425	0.036715	26.831734	0.073732	13.144812
823.313000	60.962978	4.132155	0.036714	26.842977	0.073729	13.150319
823.333000	60.962978	4.138507	0.036710	26.884238	0.073721	13.170533
823.353000	60.962978	4.135975	0.036712	26.867789	0.073724	13.162475
823.373000	60.962978	4.125727	0.036719	26.801221	0.073738	13.129863
823.393000	60.962978	4.132994	0.036714	26.848426	0.073728	13.152989
823.413000	60.962978	4.137880	0.036710	26.880165	0.073722	13.168538
823.433000	60.962978	4.135562	0.036712	26.865109	0.073725	13.161162
823.453000	60.962978	4.125785	0.036718	26.801593	0.073738	13.130045
823.493000	60.962978	4.133555	0.036713	26.852068	0.073727	13.154773
823.493000	60.962978	4.134351	0.036713	26.857241	0.073726	13.157307
823.533000	60.962978	4.128768	0.036716	26.820972	0.073734	13.139539
823.533000	60.962978	4.130473	0.036715	26.832049	0.073731	13.144966
823.553000	60.962978	4.130266	0.036716	26.830703	0.073732	13.144307
823.573000	60.962978	4.126192	0.036718	26.804240	0.073737	13.131342
823.593000	60.962978	4.134158	0.036713	26.855990	0.073727	13.156694
823.613000	60.962978	4.135955	0.036712	26.867663	0.073724	13.162413
823.633000	60.962978	4.132818	0.036714	26.847281	0.073728	13.152428
823.653000	60.962978	4.138990	0.036710	26.887374	0.073720	13.172069
823.673000	60.962978	4.134265	0.036713	26.856684	0.073727	13.157034
823.713000	60.962978	4.134990	0.036712	26.861391	0.073726	13.159340
823.733000	60.962978	4.132417	0.036714	26.844679	0.073729	13.151153
823.733000	60.962978	4.126256	0.036718	26.804657	0.073737	13.131547
823.753000	60.962978	4.129536	0.036716	26.825962	0.073733	13.141984
823.773000	60.962978	4.136555	0.036711	26.871556	0.073724	13.164320
823.793000	60.962978	4.132689	0.036714	26.846444	0.073729	13.152018
823.813000	60.963059	4.130738	0.036715	26.833768	0.073731	13.145808
823.833000	60.962978	4.131701	0.036715	26.840029	0.073730	13.148875
823.853000	60.962978	4.132926	0.036714	26.847981	0.073728	13.152771
823.873000	60.962978	4.128891	0.036716	26.821775	0.073734	13.139932
823.893000	60.962978	4.129420	0.036716	26.825211	0.073733	13.141616
823.913000	60.962978	4.136428	0.036711	26.870731	0.073724	13.163916
823.953000	60.962978	4.134560	0.036713	26.858597	0.073726	13.157972
823.953000	60.962978	4.131141	0.036715	26.836387	0.073731	13.147091
823.973000	60.962978	4.136003	0.036712	26.867974	0.073724	13.162565
823.993000	60.962978	4.125548	0.036719	26.800056	0.073738	13.129292
824.013000	60.962978	4.130870	0.036715	26.834628	0.073731	13.146229
824.033000	60.962978	4.129518	0.036716	26.825848	0.073733	13.141928
824.053000	60.962978	4.128292	0.036717	26.817882	0.073734	13.138025
824.073000	60.962978	4.131317	0.036715	26.837533	0.073730	13.147652
824.093000	60.962978	4.132198	0.036714	26.843256	0.073729	13.150456
824.113000	60.962978	4.135569	0.036712	26.865152	0.073725	13.161183
824.133000	60.962978	4.128410	0.036717	26.818644	0.073734	13.138399
824.173000	60.963059	4.140236	0.036709	26.895471	0.073719	13.176036
824.173000	60.963059	4.135943	0.036712	26.867583	0.073724	13.162374
824.193000	60.962978	4.137675	0.036711	26.878834	0.073722	13.167885
824.213000	60.962978	4.131450	0.036715	26.838398	0.073730	13.148076
824.233000	60.962978	4.129587	0.036716	26.826290	0.073733	13.142145
824.253000	60.962978	4.129692	0.036716	26.826976	0.073733	13.142480
824.273000	60.962978	4.136883	0.036711	26.873690	0.073723	13.165365
824.293000	60.962978	4.134006	0.036713	26.854998	0.073727	13.156209
824.313000	60.962978	4.139517	0.036709	26.890801	0.073720	13.173748
824.333000	60.962978	4.138977	0.036710	26.887291	0.073720	13.172029
824.353000	60.963059	4.141221	0.036708	26.901872	0.073718	13.179172
824.373000	60.962978	4.142377	0.036707	26.909378	0.073716	13.182849
824.393000	60.962978	4.138643	0.036710	26.885123	0.073721	13.170967
824.413000	60.962978	4.131603	0.036715	26.839392	0.073730	13.148563
824.433000	60.962978	4.138427	0.036710	26.883718	0.073721	13.170278
824.453000	60.963059	4.131673	0.036715	26.839843	0.073730	13.148784
824.473000	60.963059	4.133296	0.036714	26.850388	0.073728	13.153950
824.493000	60.963059	4.130914	0.036715	26.834911	0.073731	13.146368
824.513000	60.963059	4.125800	0.036719	26.801690	0.073738	13.130093
824.533000	60.963059	4.129702	0.036716	26.827039	0.073733	13.142511
824.573000	60.963059	4.136905	0.036711	26.873832	0.073723	13.165435
824.593000	60.963059	4.127171	0.036718	26.810595	0.073736	13.134456
824.593000	60.963059	4.132962	0.036714	26.848218	0.073728	13.152887
824.613000	60.963059	4.131546	0.036715	26.839018	0.073730	13.148380
824.633000	60.963059	4.133170	0.036714	26.849569	0.073728	13.153549
824.653000	60.963059	4.134973	0.036712	26.861282	0.073726	13.159287
824.673000	60.963059	4.124434	0.036719	26.792821	0.073739	13.125748
824.693000	60.963059	4.131161	0.036715	26.836519	0.073731	13.147155
824.713000	60.963059	4.132276	0.036714	26.843762	0.073729	13.150704
824.733000	60.963059	4.130538	0.036715	26.832474	0.073732	13.145174
824.773000	60.963059	4.132222	0.036714	26.843411	0.073729	13.150532
824.793000	60.963059	4.134206	0.036713	26.856298	0.073727	13.156845
824.813000	60.963059	4.128760	0.036717	26.820921	0.073734	13.139514
824.813000	60.963059	4.125377	0.036719	26.798945	0.073738	13.128748
824.833000	60.963059	4.129593	0.036716	26.826330	0.073733	13.142164
824.853000	60.963059	4.125213	0.036719	26.797879	0.073738	13.128226
824.873000	60.963059	4.131496	0.036715	26.838695	0.073730	13.148222
824.893000	60.963059	4.128983	0.036716	26.822369	0.073734	13.140223
824.913000	60.963059	4.130531	0.036715	26.832428	0.073732	13.145152
824.933000	60.963059	4.125078	0.036719	26.797000	0.073739	13.127795
824.953000	60.963059	4.134187	0.036713	26.856172	0.073727	13.156784
824.973000	60.963059	4.132035	0.036714	26.842194	0.073730	13.149936
824.993000	60.963059	4.131323	0.036715	26.837573	0.073730	13.147672
825.013000	60.963059	4.131734	0.036715	26.840237	0.073730	13.148977
825.033000	60.963059	4.132298	0.036714	26.843902	0.073729	13.150773
825.053000	60.963059	4.131234	0.036715	26.836993	0.073731	13.147388
825.073000	60.963059	4.133069	0.036714	26.848912	0.073728	13.153227
825.093000	60.963059	4.131030	0.036715	26.835667	0.073731	13.146738
825.113000	60.963059	4.127789	0.036717	26.814611	0.073735	13.136423
825.133000	60.963059	4.125941	0.036718	26.802607	0.073738	13.130542
825.153000	60.963059	4.124702	0.036719	26.794558	0.073739	13.126599
825.173000	60.963059	4.130769	0.036715	26.833974	0.073731	13.145909
825.213000	60.963059	4.126695	0.036718	26.807508	0.073737	13.132943
825.233000	60.963059	4.135072	0.036712	26.861928	0.073726	13.159603
825.233000	60.963059	4.130664	0.036715	26.833291	0.073731	13.145574
825.253000	60.963059	4.134798	0.036713	26.860145	0.073726	13.158730
825.273000	60.963059	4.135831	0.036712	26.866852	0.073725	13.162016
825.293000	60.963059	4.139349	0.036710	26.889707	0.073720	13.173212
825.313000	60.963059	4.134879	0.036713	26.860668	0.073726	13.158986
825.333000	60.963059	4.126766	0.036718	26.807971	0.073736	13.133170
825.353000	60.963059	4.135129	0.036712	26.862296	0.073725	13.159784
825.373000	60.963059	4.131605	0.036715	26.839403	0.073730	13.148569
825.393000	60.963059	4.136865	0.036711	26.873570	0.073723	13.165307
825.433000	60.963059	4.131593	0.036715	26.839326	0.073730	13.148531
825.453000	60.963059	4.137192	0.036711	26.875695	0.073723	13.166348
825.453000	60.963059	4.134690	0.036713	26.859443	0.073726	13.158386
825.473000	60.963059	4.132015	0.036714	26.842065	0.073730	13.149873
825.493000	60.963059	4.129797	0.036716	26.827659	0.073732	13.142815
825.513000	60.963059	4.132700	0.036714	26.846515	0.073729	13.152053
825.533000	60.963059	4.132654	0.036714	26.846218	0.073729	13.151907
825.553000	60.963059	4.135187	0.036712	26.862673	0.073725	13.159968
825.573000	60.963059	4.140219	0.036709	26.895360	0.073719	13.175982
825.593000	60.963059	4.136724	0.036711	26.872659	0.073723	13.164860
825.633000	60.963059	4.131434	0.036715	26.838292	0.073730	13.148024
825.653000	60.963059	4.130917	0.036715	26.834936	0.073731	13.146380
825.653000	60.963059	4.129959	0.036716	26.828713	0.073732	13.143331
825.673000	60.963059	4.133421	0.036713	26.851202	0.073728	13.154349
825.693000	60.963059	4.122759	0.036721	26.781936	0.073742	13.120416
825.713000	60.963059	4.134140	0.036713	26.855870	0.073727	13.156635
825.733000	60.963059	4.127681	0.036717	26.813909	0.073735	13.136079
825.753000	60.963059	4.135142	0.036712	26.862379	0.073725	13.159824
825.773000	60.963059	4.132219	0.036714	26.843388	0.073729	13.150521
825.793000	60.963059	4.134853	0.036713	26.860502	0.073726	13.158905
825.813000	60.963059	4.134067	0.036713	26.855395	0.073727	13.156403
825.833000	60.963059	4.139020	0.036710	26.887574	0.073720	13.172167
825.853000	60.963059	4.134777	0.036713	26.860008	0.073726	13.158663
825.873000	60.963059	4.133983	0.036713	26.854850	0.073727	13.156136
825.893000	60.963059	4.132196	0.036714	26.843239	0.073729	13.150448
825.913000	60.963059	4.138300	0.036710	26.882892	0.073721	13.169874
825.933000	60.963059	4.133154	0.036714	26.849466	0.073728	13.153498
825.953000	60.963059	4.136734	0.036711	26.872718	0.073723	13.164890
825.973000	60.963059	4.132763	0.036714	26.846927	0.073729	13.152254
825.992000	60.963059	4.132915	0.036714	26.847909	0.073728	13.152736
826.032000	60.963059	4.134703	0.036713	26.859528	0.073726	13.158428
826.052000	60.963059	4.130836	0.036715	26.834408	0.073731	13.146121
826.072000	60.963059	4.123684	0.036720	26.787946	0.073740	13.123360
826.092000	60.963059	4.124014	0.036720	26.790091	0.073740	13.124410
826.092000	60.963059	4.129319	0.036716	26.824554	0.073733	13.141294
826.112000	60.963059	4.124550	0.036719	26.793569	0.073739	13.126115
826.132000	60.963059	4.125895	0.036718	26.802307	0.073738	13.130395
826.152000	60.963059	4.131966	0.036714	26.841748	0.073730	13.149717
826.172000	60.963059	4.129657	0.036716	26.826747	0.073733	13.142369
826.192000	60.963059	4.127061	0.036718	26.809884	0.073736	13.134107
826.212000	60.963059	4.126540	0.036718	26.806500	0.073737	13.132449
826.232000	60.963059	4.124973	0.036719	26.796320	0.073739	13.127462
826.272000	60.963059	4.129473	0.036716	26.825551	0.073733	13.141782
826.292000	60.963059	4.124151	0.036720	26.790982	0.073740	13.124847
826.292000	60.963059	4.127956	0.036717	26.815697	0.073735	13.136955
826.312000	60.963059	4.128977	0.036716	26.822332	0.073734	13.140205
826.332000	60.963059	4.131636	0.036715	26.839606	0.073730	13.148668
826.352000	60.963059	4.128861	0.036716	26.821575	0.073734	13.139834
826.372000	60.963059	4.125047	0.036719	26.796803	0.073739	13.127699
826.392000	60.963059	4.129975	0.036716	26.828815	0.073732	13.143382
826.412000	60.963059	4.128573	0.036717	26.819707	0.073734	13.138919
826.432000	60.963059	4.131580	0.036715	26.839238	0.073730	13.148488
826.452000	60.963059	4.128431	0.036717	26.818784	0.073734	13.138467
826.492000	60.963059	4.128100	0.036717	26.816636	0.073735	13.137415
826.512000	60.963059	4.130539	0.036715	26.832480	0.073731	13.145177
826.512000	60.963059	4.124871	0.036719	26.795660	0.073739	13.127139
826.532000	60.963059	4.127581	0.036717	26.813260	0.073735	13.135761
826.552000	60.963059	4.128171	0.036717	26.817093	0.073735	13.137639
826.572000	60.963059	4.126744	0.036718	26.807825	0.073736	13.133098
826.592000	60.963059	4.131512	0.036715	26.838798	0.073730	13.148272
826.612000	60.963059	4.128205	0.036717	26.817313	0.073735	13.137747
826.652000	60.963059	4.135446	0.036712	26.864355	0.073725	13.160793
826.652000	60.963059	4.129600	0.036716	26.826379	0.073733	13.142188
826.672000	60.963059	4.125045	0.036719	26.796788	0.073739	13.127692
826.712000	60.963059	4.131467	0.036715	26.838504	0.073730	13.148128
826.732000	60.963059	4.134674	0.036713	26.859340	0.073726	13.158336
826.732000	60.963059	4.122813	0.036720	26.782290	0.073742	13.120589
826.752000	60.963059	4.128080	0.036717	26.816505	0.073735	13.137351
826.772000	60.963059	4.125326	0.036719	26.798616	0.073738	13.128587
826.792000	60.963059	4.123087	0.036720	26.784070	0.073741	13.121461
826.812000	60.963059	4.131569	0.036715	26.839166	0.073730	13.148453
826.832000	60.963059	4.130095	0.036716	26.829592	0.073732	13.143762
826.852000	60.963059	4.135820	0.036712	26.866783	0.073725	13.161982
826.892000	60.963059	4.132759	0.036714	26.846901	0.073729	13.152242
826.912000	60.963059	4.136656	0.036711	26.872216	0.073723	13.164643
826.932000	60.963059	4.127572	0.036717	26.813203	0.073735	13.135733
826.932000	60.963059	4.131748	0.036715	26.840329	0.073730	13.149022
826.952000	60.963059	4.127449	0.036717	26.812406	0.073736	13.135343
826.972000	60.963059	4.125307	0.036719	26.798491	0.073738	13.128526
826.992000	60.963059	4.123238	0.036720	26.785046	0.073741	13.121939
827.012000	60.963059	4.126095	0.036718	26.803609	0.073737	13.131033
827.032000	60.963059	4.133916	0.036713	26.854416	0.073727	13.155923
827.052000	60.963059	4.129357	0.036716	26.824799	0.073733	13.141414
827.072000	60.963059	4.124929	0.036719	26.796032	0.073739	13.127321
827.112000	60.963059	4.135176	0.036712	26.862602	0.073725	13.159933
827.132000	60.963059	4.128693	0.036717	26.820487	0.073734	13.139301
827.152000	60.963059	4.129690	0.036716	26.826965	0.073733	13.142475
827.152000	60.963059	4.124287	0.036720	26.791861	0.073740	13.125278
827.172000	60.963059	4.132684	0.036714	26.846413	0.073729	13.152002
827.192000	60.963059	4.126610	0.036718	26.806954	0.073737	13.132672
827.212000	60.963059	4.130785	0.036715	26.834077	0.073731	13.145959
827.232000	60.963059	4.130382	0.036715	26.831460	0.073732	13.144677
827.252000	60.963059	4.121102	0.036722	26.771171	0.073744	13.115142
827.272000	60.963059	4.121735	0.036721	26.775287	0.073743	13.117158
827.312000	60.963059	4.130075	0.036716	26.829467	0.073732	13.143701
827.312000	60.963059	4.121310	0.036721	26.772522	0.073744	13.115804
827.352000	60.963059	4.123266	0.036720	26.785232	0.073741	13.122030
827.372000	60.963059	4.127101	0.036718	26.810144	0.073736	13.134235
827.372000	60.963059	4.124091	0.036720	26.790593	0.073740	13.124657
827.392000	60.963059	4.128636	0.036717	26.820118	0.073734	13.139121
827.412000	60.963059	4.134331	0.036713	26.857112	0.073727	13.157244
827.432000	60.963059	4.127079	0.036718	26.810004	0.073736	13.134166
827.452000	60.963059	4.131689	0.036715	26.839949	0.073730	13.148836
827.472000	60.963059	4.134935	0.036712	26.861034	0.073726	13.159165
827.492000	60.963059	4.137651	0.036711	26.878679	0.073722	13.167810
827.532000	60.963059	4.128669	0.036717	26.820332	0.073734	13.139226
827.552000	60.963059	4.128067	0.036717	26.816416	0.073735	13.137307
827.572000	60.963059	4.124245	0.036720	26.791593	0.073740	13.125146
827.572000	60.963059	4.126794	0.036718	26.808151	0.073736	13.133258
827.592000	60.963059	4.129742	0.036716	26.827302	0.073733	13.142640
827.612000	60.963059	4.134674	0.036713	26.859337	0.073726	13.158334
827.632000	60.963059	4.130804	0.036715	26.834199	0.073731	13.146019
827.652000	60.963059	4.134130	0.036713	26.855807	0.073727	13.156605
827.672000	60.963059	4.130168	0.036716	26.830066	0.073732	13.143994
827.692000	60.963059	4.131508	0.036715	26.838772	0.073730	13.148259
827.712000	60.963059	4.128201	0.036717	26.817288	0.073735	13.137734
827.752000	60.963059	4.124962	0.036719	26.796246	0.073739	13.127426
827.772000	60.963059	4.128898	0.036716	26.821820	0.073734	13.139955
827.792000	60.963059	4.130783	0.036715	26.834065	0.073731	13.145953
827.792000	60.963059	4.129973	0.036716	26.828801	0.073732	13.143375
827.812000	60.963059	4.126210	0.036718	26.804357	0.073737	13.131400
827.832000	60.963059	4.125919	0.036718	26.802467	0.073738	13.130473
827.852000	60.963059	4.124995	0.036719	26.796460	0.073739	13.127531
827.872000	60.963059	4.125258	0.036719	26.798171	0.073738	13.128369
827.892000	60.963059	4.126780	0.036718	26.808059	0.073736	13.133213
827.912000	60.963059	4.119241	0.036723	26.759086	0.073746	13.109221
827.952000	60.963059	4.125472	0.036719	26.799559	0.073738	13.129049
827.952000	60.963059	4.124863	0.036719	26.795603	0.073739	13.127111
827.992000	60.963059	4.129696	0.036716	26.827002	0.073733	13.142493
828.012000	60.963059	4.132358	0.036714	26.844296	0.073729	13.150966
828.012000	60.963059	4.131878	0.036714	26.841174	0.073730	13.149436
828.032000	60.963059	4.127105	0.036718	26.810170	0.073736	13.134247
828.052000	60.963059	4.129638	0.036716	26.826625	0.073733	13.142308
828.072000	60.963059	4.123491	0.036720	26.786692	0.073741	13.122745
828.092000	60.963059	4.127136	0.036718	26.810373	0.073736	13.134347
828.112000	60.963059	4.134656	0.036713	26.859220	0.073726	13.158277
828.132000	60.963059	4.128903	0.036716	26.821849	0.073734	13.139969
828.152000	60.963059	4.132215	0.036714	26.843362	0.073729	13.150508
828.192000	60.963059	4.129354	0.036716	26.824782	0.073733	13.141406
828.212000	60.963059	4.127629	0.036717	26.813572	0.073735	13.135914
828.212000	60.963059	4.131889	0.036714	26.841246	0.073730	13.149471
828.232000	60.963059	4.129275	0.036716	26.824265	0.073733	13.141153
828.252000	60.963059	4.125897	0.036718	26.802321	0.073738	13.130402
828.272000	60.963059	4.123816	0.036720	26.788802	0.073740	13.123779
828.292000	60.963059	4.129389	0.036716	26.825005	0.073733	13.141515
828.312000	60.963059	4.122811	0.036720	26.782279	0.073742	13.120583
828.332000	60.963059	4.129842	0.036716	26.827950	0.073732	13.142958
828.352000	60.963059	4.125016	0.036719	26.796600	0.073739	13.127599
828.372000	60.963059	4.125870	0.036718	26.802150	0.073738	13.130318
828.412000	60.963059	4.129284	0.036716	26.824325	0.073733	13.141182
828.432000	60.963059	4.125249	0.036719	26.798111	0.073738	13.128340
828.432000	60.963059	4.129567	0.036716	26.826162	0.073733	13.142082
828.452000	60.963059	4.125029	0.036719	26.796686	0.073739	13.127641
828.472000	60.963059	4.124442	0.036719	26.792873	0.073739	13.125773
828.492000	60.963059	4.124964	0.036719	26.796260	0.073739	13.127433
828.512000	60.963059	4.125641	0.036719	26.800661	0.073738	13.129589
828.532000	60.963059	4.124532	0.036719	26.793455	0.073739	13.126059
828.552000	60.963059	4.124606	0.036719	26.793935	0.073739	13.126294
828.572000	60.963059	4.127744	0.036717	26.814320	0.073735	13.136280
828.592000	60.963059	4.132495	0.036714	26.845184	0.073729	13.151401
828.632000	60.963059	4.123262	0.036720	26.785206	0.073741	13.122018
828.652000	60.963059	4.125589	0.036719	26.800324	0.073738	13.129424
828.652000	60.963059	4.129743	0.036716	26.827304	0.073733	13.142641
828.672000	60.963059	4.131173	0.036715	26.836599	0.073731	13.147195
828.692000	60.963059	4.125676	0.036719	26.800884	0.073738	13.129698
828.712000	60.963059	4.124165	0.036720	26.791070	0.073740	13.124890
828.732000	60.963059	4.126154	0.036718	26.803992	0.073737	13.131221
828.752000	60.963059	4.129173	0.036716	26.823603	0.073733	13.140828
828.772000	60.963059	4.125767	0.036719	26.801481	0.073738	13.129991
828.792000	60.963059	4.123318	0.036720	26.785566	0.073741	13.122194
828.832000	60.963059	4.127157	0.036718	26.810507	0.073736	13.134412
828.852000	60.963059	4.124293	0.036720	26.791904	0.073740	13.125299
828.852000	60.963059	4.126196	0.036718	26.804266	0.073737	13.131355
828.872000	60.963059	4.126428	0.036718	26.805771	0.073737	13.132092
828.892000	60.963059	4.129262	0.036716	26.824180	0.073733	13.141111
828.912000	60.963059	4.123110	0.036720	26.784215	0.073741	13.121532
828.932000	60.963059	4.130084	0.036716	26.829524	0.073732	13.143729
828.952000	60.963059	4.125086	0.036719	26.797051	0.073739	13.127820
828.972000	60.963059	4.126744	0.036718	26.807828	0.073736	13.133100
829.012000	60.963059	4.120441	0.036722	26.766881	0.073745	13.113040
829.012000	60.963059	4.128748	0.036717	26.820844	0.073734	13.139476
829.052000	60.963059	4.122944	0.036720	26.783138	0.073741	13.121005
829.072000	60.963059	4.127735	0.036717	26.814263	0.073735	13.136252
829.072000	60.963059	4.124256	0.036720	26.791664	0.073740	13.125181
829.092000	60.963059	4.127036	0.036718	26.809719	0.073736	13.134026
829.112000	60.963059	4.128032	0.036717	26.816194	0.073735	13.137198
829.132000	60.963059	4.126777	0.036718	26.808039	0.073736	13.133203
829.152000	60.963059	4.118236	0.036724	26.752557	0.073748	13.106023
829.172000	60.963059	4.118945	0.036723	26.757164	0.073747	13.108280
829.192000	60.963059	4.118929	0.036723	26.757058	0.073747	13.108228
829.212000	60.963059	4.117404	0.036724	26.747150	0.073749	13.103374
829.232000	60.963059	4.121210	0.036722	26.771874	0.073744	13.115486
829.272000	60.963059	4.119557	0.036723	26.761134	0.073746	13.110225
829.292000	60.963059	4.126759	0.036718	26.807922	0.073736	13.133146
829.292000	60.963059	4.125879	0.036718	26.802204	0.073738	13.130345
829.312000	60.963059	4.131355	0.036715	26.837781	0.073730	13.147774
829.332000	60.963059	4.133779	0.036713	26.853527	0.073727	13.155488
829.352000	60.963059	4.127262	0.036718	26.811192	0.073736	13.134748
829.372000	60.963059	4.123545	0.036720	26.787043	0.073741	13.122917
829.392000	60.963059	4.122765	0.036721	26.781979	0.073742	13.120436
829.432000	60.963059	4.122731	0.036721	26.781756	0.073742	13.120327
829.432000	60.963059	4.122826	0.036720	26.782373	0.073742	13.120630
829.452000	60.963059	4.121607	0.036721	26.774456	0.073743	13.116751
829.492000	60.963059	4.125959	0.036718	26.802727	0.073737	13.130601
829.492000	60.963059	4.125481	0.036719	26.799622	0.073738	13.129080
829.512000	60.963059	4.125222	0.036719	26.797937	0.073738	13.128254
829.532000	60.963059	4.125386	0.036719	26.799005	0.073738	13.128777
829.552000	60.963059	4.127812	0.036717	26.814760	0.073735	13.136496
829.572000	60.963059	4.121844	0.036721	26.775992	0.073743	13.117504
829.592000	60.963059	4.129717	0.036716	26.827136	0.073733	13.142559
829.612000	60.963059	4.126829	0.036718	26.808376	0.073736	13.133368
829.652000	60.963059	4.121564	0.036721	26.774173	0.073743	13.116612
829.672000	60.963059	4.120993	0.036722	26.770463	0.073744	13.114795
829.692000	60.963059	4.126515	0.036718	26.806337	0.073737	13.132369
829.712000	60.963059	4.122688	0.036721	26.781476	0.073742	13.120190
829.712000	60.963059	4.121943	0.036721	26.776638	0.073743	13.117820
829.732000	60.963059	4.123170	0.036720	26.784607	0.073741	13.121724
829.752000	60.963059	4.117895	0.036724	26.750343	0.073748	13.104938
829.772000	60.963059	4.119967	0.036722	26.763802	0.073745	13.111532
829.792000	60.963139	4.123500	0.036720	26.786754	0.073741	13.122776
829.812000	60.963059	4.121156	0.036722	26.771522	0.073744	13.115314
829.832000	60.963059	4.123762	0.036720	26.788454	0.073740	13.123609
829.852000	60.963059	4.128038	0.036717	26.816234	0.073735	13.137218
829.872000	60.963059	4.121685	0.036721	26.774961	0.073743	13.116999
829.912000	60.963059	4.124094	0.036720	26.790613	0.073740	13.124666
829.932000	60.963059	4.119925	0.036722	26.763530	0.073745	13.111399
829.932000	60.963059	4.118592	0.036723	26.754870	0.073747	13.107156
829.952000	60.963059	4.122225	0.036721	26.778471	0.073742	13.118718
829.972000	60.963059	4.120847	0.036722	26.769514	0.073744	13.114330
829.992000	60.963059	4.119600	0.036723	26.761420	0.073746	13.110365
830.012000	60.963059	4.126195	0.036718	26.804257	0.073737	13.131351
830.032000	60.963059	4.123511	0.036720	26.786826	0.073741	13.122811
830.052000	60.963059	4.126836	0.036718	26.808425	0.073736	13.133392
830.072000	60.963059	4.127376	0.036717	26.811932	0.073736	13.135111
830.112000	60.963059	4.128401	0.036717	26.818590	0.073734	13.138372
830.132000	60.963059	4.125098	0.036719	26.797131	0.073739	13.127860
830.132000	60.963059	4.126312	0.036718	26.805017	0.073737	13.131723
830.152000	60.963059	4.122520	0.036721	26.780382	0.073742	13.119654
830.172000	60.963059	4.125481	0.036719	26.799622	0.073738	13.129080
830.192000	60.963059	4.124541	0.036719	26.793512	0.073739	13.126087
830.212000	60.963059	4.121142	0.036722	26.771431	0.073744	13.115269
830.232000	60.963059	4.128517	0.036717	26.819341	0.073734	13.138740
830.252000	60.963059	4.123559	0.036720	26.787134	0.073741	13.122962
830.272000	60.963059	4.122827	0.036720	26.782379	0.073742	13.120632
830.292000	60.963059	4.129376	0.036716	26.824922	0.073733	13.141474
830.332000	60.963059	4.122387	0.036721	26.779522	0.073742	13.119233
830.352000	60.963059	4.131398	0.036715	26.838058	0.073730	13.147910
830.352000	60.963059	4.125756	0.036719	26.801407	0.073738	13.129954
830.372000	60.963059	4.127435	0.036717	26.812315	0.073736	13.135298
830.392000	60.963059	4.129505	0.036716	26.825762	0.073733	13.141886
830.412000	60.963059	4.129502	0.036716	26.825739	0.073733	13.141875
830.432000	60.963059	4.129849	0.036716	26.827996	0.073732	13.142980
830.452000	60.963059	4.129085	0.036716	26.823031	0.073733	13.140548
830.472000	60.963059	4.129562	0.036716	26.826130	0.073733	13.142066
830.512000	60.963059	4.126715	0.036718	26.807636	0.073737	13.133006
830.512000	60.963059	4.125432	0.036719	26.799302	0.073738	13.128923
830.552000	60.963059	4.128963	0.036716	26.822237	0.073734	13.140159
830.572000	60.963059	4.126475	0.036718	26.806080	0.073737	13.132243
830.572000	60.963059	4.123549	0.036720	26.787072	0.073741	13.122931
830.592000	60.963059	4.129865	0.036716	26.828101	0.073732	13.143032
830.612000	60.963059	4.128878	0.036716	26.821689	0.073734	13.139890
830.632000	60.963059	4.126000	0.036718	26.802992	0.073737	13.130731
830.652000	60.963059	4.125278	0.036719	26.798302	0.073738	13.128433
830.672000	60.963059	4.124673	0.036719	26.794369	0.073739	13.126506
830.692000	60.963059	4.123415	0.036720	26.786200	0.073741	13.122505
830.732000	60.963059	4.124431	0.036719	26.792801	0.073740	13.125738
830.752000	60.963059	4.126625	0.036718	26.807051	0.073737	13.132719
830.772000	60.963059	4.129776	0.036716	26.827519	0.073733	13.142746
830.772000	60.963059	4.121526	0.036721	26.773930	0.073743	13.116493
830.792000	60.963059	4.121620	0.036721	26.774538	0.073743	13.116791
830.812000	60.963059	4.121862	0.036721	26.776112	0.073743	13.117562
830.832000	60.963059	4.122018	0.036721	26.777126	0.073743	13.118059
830.852000	60.963059	4.122996	0.036720	26.783478	0.073741	13.121171
830.872000	60.963059	4.122375	0.036721	26.779443	0.073742	13.119194
830.892000	60.963059	4.124820	0.036719	26.795329	0.073739	13.126977
830.932000	60.963059	4.124513	0.036719	26.793330	0.073739	13.125997
830.952000	60.963059	4.121866	0.036721	26.776135	0.073743	13.117574
830.972000	60.963059	4.120754	0.036722	26.768914	0.073744	13.114036
830.992000	60.963059	4.121851	0.036721	26.776041	0.073743	13.117527
830.992000	60.963059	4.114731	0.036726	26.729784	0.073752	13.094866
831.012000	60.963059	4.126499	0.036718	26.806234	0.073737	13.132319
831.032000	60.963059	4.123904	0.036720	26.789374	0.073740	13.124059
831.052000	60.963059	4.127535	0.036717	26.812963	0.073735	13.135616
831.072000	60.963059	4.121235	0.036722	26.772039	0.073744	13.115567
831.092000	60.963059	4.126781	0.036718	26.808068	0.073736	13.133217
831.112000	60.963059	4.127094	0.036718	26.810098	0.073736	13.134212
831.152000	60.963059	4.122159	0.036721	26.778043	0.073742	13.118508
831.172000	60.963059	4.129784	0.036716	26.827573	0.073732	13.142773
831.192000	60.963059	4.122012	0.036721	26.777083	0.073743	13.118038
831.212000	60.963059	4.130358	0.036715	26.831300	0.073732	13.144599
831.212000	60.963059	4.120777	0.036722	26.769063	0.073744	13.114109
831.232000	60.963059	4.124520	0.036719	26.793375	0.073739	13.126020
831.252000	60.963059	4.127691	0.036717	26.813977	0.073735	13.136112
831.272000	60.963059	4.121614	0.036721	26.774498	0.073743	13.116772
831.292000	60.963059	4.117916	0.036724	26.750477	0.073748	13.105004
831.312000	60.963059	4.128643	0.036717	26.820161	0.073734	13.139142
831.332000	60.963059	4.123815	0.036720	26.788800	0.073740	13.123778
831.352000	60.963059	4.123941	0.036720	26.789619	0.073740	13.124180
831.392000	60.963059	4.125768	0.036719	26.801484	0.073738	13.129992
831.412000	60.963059	4.124764	0.036719	26.794960	0.073739	13.126796
831.412000	60.963059	4.123663	0.036720	26.787808	0.073741	13.123292
831.432000	60.963059	4.126444	0.036718	26.805874	0.073737	13.132143
831.452000	60.963059	4.130541	0.036715	26.832488	0.073731	13.145181
831.472000	60.963059	4.132321	0.036714	26.844053	0.073729	13.150847
831.492000	60.963059	4.127407	0.036717	26.812132	0.073736	13.135209
831.512000	60.963059	4.129795	0.036716	26.827647	0.073732	13.142809
831.532000	60.963059	4.125386	0.036719	26.799005	0.073738	13.128777
831.552000	60.963059	4.129197	0.036716	26.823760	0.073733	13.140905
831.592000	60.963059	4.124929	0.036719	26.796032	0.073739	13.127321
831.612000	60.963059	4.127994	0.036717	26.815948	0.073735	13.137078
831.632000	60.963059	4.127600	0.036717	26.813383	0.073735	13.135821
831.632000	60.963059	4.132970	0.036714	26.848272	0.073728	13.152913
831.652000	60.963059	4.127921	0.036717	26.815474	0.073735	13.136846
831.672000	60.963059	4.125468	0.036719	26.799533	0.073738	13.129036
831.692000	60.963059	4.135261	0.036712	26.863153	0.073725	13.160204
831.712000	60.963059	4.131946	0.036714	26.841617	0.073730	13.149653
831.732000	60.963059	4.133119	0.036714	26.849235	0.073728	13.153385
831.752000	60.963059	4.131096	0.036715	26.836096	0.073731	13.146948
831.772000	60.963059	4.135318	0.036712	26.863521	0.073725	13.160384
831.792000	60.963059	4.132784	0.036714	26.847061	0.073729	13.152320
831.832000	60.963059	4.128545	0.036717	26.819524	0.073734	13.138830
831.852000	60.963059	4.126156	0.036718	26.804003	0.073737	13.131226
831.852000	60.963059	4.129955	0.036716	26.828687	0.073732	13.143319
831.872000	60.963059	4.127296	0.036718	26.811409	0.073736	13.134854
831.892000	60.963059	4.126216	0.036718	26.804397	0.073737	13.131419
831.912000	60.963059	4.124455	0.036719	26.792952	0.073739	13.125812
831.932000	60.963059	4.125111	0.036719	26.797220	0.073739	13.127903
831.952000	60.963059	4.128980	0.036716	26.822349	0.073734	13.140214
831.972000	60.963059	4.129828	0.036716	26.827861	0.073732	13.142914
832.012000	60.963059	4.129345	0.036716	26.824722	0.073733	13.141376
832.012000	60.963059	4.132371	0.036714	26.844376	0.073729	13.151005
832.052000	60.963059	4.127448	0.036717	26.812401	0.073736	13.135340
832.052000	60.963059	4.125052	0.036719	26.796831	0.073739	13.127713
832.072000	60.963059	4.123143	0.036720	26.784435	0.073741	13.121640
832.092000	60.963059	4.128234	0.036717	26.817505	0.073735	13.137841
832.112000	60.963059	4.128913	0.036716	26.821918	0.073734	13.140002
832.132000	60.963059	4.125156	0.036719	26.797508	0.073739	13.128044
832.152000	60.963059	4.121185	0.036722	26.771714	0.073744	13.115408
832.172000	60.963059	4.128896	0.036716	26.821806	0.073734	13.139948
832.212000	60.963059	4.121363	0.036721	26.772867	0.073744	13.115973
832.232000	60.963059	4.128455	0.036717	26.818941	0.073734	13.138544
832.252000	60.963059	4.125338	0.036719	26.798691	0.073738	13.128624
832.272000	60.963059	4.123724	0.036720	26.788205	0.073740	13.123487
832.272000	60.963059	4.125156	0.036719	26.797508	0.073739	13.128044
832.292000	60.963059	4.118926	0.036723	26.757038	0.073747	13.108218
832.312000	60.963059	4.126908	0.036718	26.808887	0.073736	13.133619
832.332000	60.963059	4.124381	0.036719	26.792476	0.073740	13.125579
832.352000	60.963059	4.122243	0.036721	26.778586	0.073742	13.118774
832.372000	60.963059	4.118223	0.036724	26.752468	0.073748	13.105979
832.392000	60.963059	4.120625	0.036722	26.768078	0.073744	13.113626
832.432000	60.963059	4.122622	0.036721	26.781048	0.073742	13.119980
832.452000	60.963059	4.124342	0.036719	26.792224	0.073740	13.125456
832.472000	60.963059	4.127981	0.036717	26.815859	0.073735	13.137035
832.492000	60.963059	4.130994	0.036715	26.835436	0.073731	13.146625
832.492000	60.963059	4.126903	0.036718	26.808856	0.073736	13.133604
832.512000	60.963059	4.123770	0.036720	26.788508	0.073740	13.123635
832.532000	60.963059	4.125650	0.036719	26.800716	0.073738	13.129616
832.552000	60.963059	4.132657	0.036714	26.846235	0.073729	13.151916
832.572000	60.963059	4.124528	0.036719	26.793427	0.073739	13.126045
832.592000	60.963059	4.127480	0.036717	26.812606	0.073736	13.135441
832.612000	60.963059	4.132776	0.036714	26.847010	0.073729	13.152295
832.652000	60.963059	4.130159	0.036716	26.830006	0.073732	13.143965
832.652000	60.963059	4.132787	0.036714	26.847078	0.073729	13.152328
832.692000	60.963059	4.132853	0.036714	26.847507	0.073728	13.152538
832.692000	60.963059	4.127787	0.036717	26.814603	0.073735	13.136419
832.712000	60.963059	4.127782	0.036717	26.814568	0.073735	13.136402
832.732000	60.963059	4.122867	0.036720	26.782641	0.073742	13.120761
832.752000	60.963059	4.134305	0.036713	26.856944	0.073727	13.157162
832.772000	60.963059	4.130664	0.036715	26.833291	0.073731	13.145574
832.792000	60.963059	4.126804	0.036718	26.808216	0.073736	13.133290
832.812000	60.963059	4.123178	0.036720	26.784661	0.073741	13.121750
832.852000	60.963059	4.127359	0.036717	26.811818	0.073736	13.135055
832.852000	60.963059	4.129441	0.036716	26.825342	0.073733	13.141680
832.892000	60.963059	4.122859	0.036720	26.782584	0.073742	13.120733
832.912000	60.963059	4.122560	0.036721	26.780642	0.073742	13.119782
832.912000	60.963059	4.122068	0.036721	26.777449	0.073743	13.118217
832.932000	60.963059	4.125410	0.036719	26.799156	0.073738	13.128852
832.952000	60.963059	4.125413	0.036719	26.799179	0.073738	13.128863
832.972000	60.963059	4.124474	0.036719	26.793078	0.073739	13.125874
832.992000	60.963059	4.128004	0.036717	26.816008	0.073735	13.137107
833.012000	60.963059	4.126674	0.036718	26.807368	0.073737	13.132875
833.032000	60.963059	4.124761	0.036719	26.794946	0.073739	13.126789
833.052000	60.963059	4.125518	0.036719	26.799862	0.073738	13.129197
833.072000	60.963059	4.118942	0.036723	26.757141	0.073747	13.108269
833.112000	60.963059	4.126548	0.036718	26.806554	0.073737	13.132476
833.132000	60.963059	4.127712	0.036717	26.814114	0.073735	13.136180
833.132000	60.963059	4.125313	0.036719	26.798531	0.073738	13.128545
833.152000	60.963059	4.123907	0.036720	26.789396	0.073740	13.124070
833.172000	60.963059	4.124680	0.036719	26.794415	0.073739	13.126529
833.192000	60.963059	4.125864	0.036718	26.802107	0.073738	13.130297
833.212000	60.963059	4.127334	0.036718	26.811655	0.073736	13.134975
833.232000	60.963059	4.122143	0.036721	26.777934	0.073743	13.118455
833.252000	60.963059	4.124026	0.036720	26.790171	0.073740	13.124450
833.292000	60.963059	4.123906	0.036720	26.789388	0.073740	13.124066
833.292000	60.963059	4.122446	0.036721	26.779905	0.073742	13.119421
833.332000	60.963059	4.118928	0.036723	26.757050	0.073747	13.108224
833.332000	60.963059	4.121031	0.036722	26.770714	0.073744	13.114918
833.352000	60.963059	4.124648	0.036719	26.794206	0.073739	13.126427
833.372000	60.963059	4.119352	0.036723	26.759803	0.073746	13.109573
833.392000	60.963059	4.116949	0.036724	26.744197	0.073749	13.101927
833.412000	60.963059	4.124946	0.036719	26.796143	0.073739	13.127375
833.432000	60.963059	4.120395	0.036722	26.766584	0.073745	13.112894
833.452000	60.963059	4.125778	0.036719	26.801547	0.073738	13.130023
833.472000	60.963059	4.125599	0.036719	26.800387	0.073738	13.129455
833.512000	60.963059	4.122039	0.036721	26.777257	0.073743	13.118124
833.532000	60.963059	4.127053	0.036718	26.809833	0.073736	13.134082
833.552000	60.963059	4.119762	0.036723	26.762468	0.073746	13.110878
833.552000	60.963059	4.124004	0.036720	26.790028	0.073740	13.124380
833.572000	60.963059	4.121455	0.036721	26.773467	0.073743	13.116267
833.592000	60.963059	4.126498	0.036718	26.806225	0.073737	13.132315
833.612000	60.963059	4.133000	0.036714	26.848466	0.073728	13.153009
833.632000	60.963059	4.124082	0.036720	26.790533	0.073740	13.124627
833.652000	60.963059	4.125200	0.036719	26.797797	0.073738	13.128186
833.672000	60.963059	4.125860	0.036718	26.802081	0.073738	13.130285
833.692000	60.963059	4.126351	0.036718	26.805271	0.073737	13.131847
833.732000	60.963059	4.121656	0.036721	26.774773	0.073743	13.116906
833.752000	60.963059	4.125768	0.036719	26.801487	0.073738	13.129993
833.772000	60.963059	4.129578	0.036716	26.826236	0.073733	13.142118
833.772000	60.963059	4.124808	0.036719	26.795249	0.073739	13.126937
833.792000	60.963059	4.122430	0.036721	26.779800	0.073742	13.119369
833.812000	60.963059	4.120154	0.036722	26.765013	0.073745	13.112125
833.832000	60.963059	4.121131	0.036722	26.771359	0.073744	13.115234
833.852000	60.963059	4.128213	0.036717	26.817370	0.073735	13.137775
833.872000	60.963059	4.118903	0.036723	26.756890	0.073747	13.108145
833.892000	60.963059	4.128158	0.036717	26.817013	0.073735	13.137600
833.912000	60.963059	4.121836	0.036721	26.775944	0.073743	13.117480
833.952000	60.963059	4.124059	0.036720	26.790385	0.073740	13.124555
833.972000	60.963059	4.124210	0.036720	26.791362	0.073740	13.125033
833.972000	60.963059	4.121412	0.036721	26.773185	0.073743	13.116128
833.992000	60.963059	4.125501	0.036719	26.799747	0.073738	13.129141
834.012000	60.963059	4.120981	0.036722	26.770385	0.073744	13.114757
834.032000	60.963059	4.120469	0.036722	26.767061	0.073745	13.113128
834.052000	60.963059	4.126394	0.036718	26.805551	0.073737	13.131985
834.072000	60.963059	4.130239	0.036716	26.830532	0.073732	13.144223
834.092000	60.963059	4.123913	0.036720	26.789436	0.073740	13.124090
834.112000	60.963059	4.119557	0.036723	26.761134	0.073746	13.110225
834.132000	60.963059	4.123935	0.036720	26.789576	0.073740	13.124159
834.172000	60.963059	4.126307	0.036718	26.804986	0.073737	13.131708
834.172000	60.963059	4.130196	0.036716	26.830246	0.073732	13.144083
834.192000	60.963059	4.129199	0.036716	26.823771	0.073733	13.140911
834.212000	60.963059	4.123271	0.036720	26.785261	0.073741	13.122044
834.232000	60.963059	4.122612	0.036721	26.780982	0.073742	13.119948
834.252000	60.963059	4.135192	0.036712	26.862705	0.073725	13.159984
834.272000	60.963059	4.123234	0.036720	26.785026	0.073741	13.121930
834.292000	60.963059	4.128602	0.036717	26.819895	0.073734	13.139012
834.312000	60.963059	4.129234	0.036716	26.824000	0.073733	13.141022
834.352000	60.963059	4.128041	0.036717	26.816248	0.073735	13.137225
834.372000	60.963059	4.133385	0.036713	26.850965	0.073728	13.154233
834.392000	60.963059	4.131388	0.036715	26.837990	0.073730	13.147876
834.412000	60.963059	4.128727	0.036717	26.820704	0.073734	13.139408
834.412000	60.963059	4.127829	0.036717	26.814874	0.073735	13.136552
834.432000	60.963059	4.134227	0.036713	26.856438	0.073727	13.156914
834.452000	60.963059	4.126743	0.036718	26.807816	0.073736	13.133094
834.472000	60.963059	4.131871	0.036714	26.841131	0.073730	13.149415
834.492000	60.963059	4.129642	0.036716	26.826650	0.073733	13.142321
834.512000	60.963059	4.129760	0.036716	26.827416	0.073733	13.142696
834.532000	60.963059	4.131458	0.036715	26.838447	0.073730	13.148100
834.552000	60.963059	4.126600	0.036718	26.806888	0.073737	13.132639
834.572000	60.963059	4.133692	0.036713	26.852959	0.073727	13.155210
834.612000	60.963059	4.132810	0.036714	26.847232	0.073729	13.152404
834.612000	60.963059	4.129686	0.036716	26.826936	0.073733	13.142461
834.632000	60.963059	4.129186	0.036716	26.823688	0.073733	13.140870
834.652000	60.963059	4.129354	0.036716	26.824782	0.073733	13.141406
834.672000	60.963059	4.129905	0.036716	26.828361	0.073732	13.143159
834.692000	60.963059	4.128471	0.036717	26.819041	0.073734	13.138593
834.712000	60.963059	4.139076	0.036710	26.887934	0.073720	13.172344
834.732000	60.963059	4.133767	0.036713	26.853447	0.073727	13.155449
834.772000	60.963059	4.136861	0.036711	26.873547	0.073723	13.165295
834.772000	60.963059	4.135767	0.036712	26.866438	0.073725	13.161813
834.812000	60.963059	4.130108	0.036716	26.829681	0.073732	13.143806
834.832000	60.963059	4.129961	0.036716	26.828724	0.073732	13.143337
834.832000	60.963059	4.129641	0.036716	26.826642	0.073733	13.142317
834.852000	60.963059	4.129247	0.036716	26.824083	0.073733	13.141063
834.872000	60.963059	4.130611	0.036715	26.832945	0.073731	13.145405
834.892000	60.963059	4.125629	0.036719	26.800581	0.073738	13.129550
834.912000	60.963059	4.131377	0.036715	26.837921	0.073730	13.147842
834.932000	60.963059	4.130938	0.036715	26.835070	0.073731	13.146446
834.952000	60.963059	4.123470	0.036720	26.786557	0.073741	13.122680
834.972000	60.963059	4.124761	0.036719	26.794943	0.073739	13.126788
835.012000	60.963059	4.122931	0.036720	26.783056	0.073741	13.120964
835.032000	60.963059	4.124261	0.036720	26.791693	0.073740	13.125195
835.052000	60.963059	4.133143	0.036714	26.849392	0.073728	13.153462
835.052000	60.963059	4.122644	0.036721	26.781188	0.073742	13.120049
835.072000	60.963059	4.129827	0.036716	26.827850	0.073732	13.142909
835.092000	60.963059	4.128539	0.036717	26.819484	0.073734	13.138810
835.112000	60.963059	4.125711	0.036719	26.801113	0.073738	13.129810
835.132000	60.963059	4.127130	0.036718	26.810333	0.073736	13.134327
835.152000	60.963059	4.120754	0.036722	26.768912	0.073744	13.114035
835.172000	60.963059	4.126405	0.036718	26.805620	0.073737	13.132018
835.212000	60.963059	4.127621	0.036717	26.813520	0.073735	13.135889
835.232000	60.963059	4.132344	0.036714	26.844205	0.073729	13.150921
835.252000	60.963059	4.129808	0.036716	26.827730	0.073732	13.142850
835.252000	60.963059	4.125415	0.036719	26.799193	0.073738	13.128870
835.272000	60.963059	4.123663	0.036720	26.787811	0.073741	13.123294
835.292000	60.963059	4.123560	0.036720	26.787140	0.073741	13.122965
835.312000	60.963059	4.125258	0.036719	26.798171	0.073738	13.128369
835.332000	60.963059	4.127225	0.036718	26.810947	0.073736	13.134628
835.352000	60.963059	4.125879	0.036718	26.802204	0.073738	13.130345
835.372000	60.963059	4.124196	0.036720	26.791273	0.073740	13.124990
835.412000	60.963059	4.135326	0.036712	26.863576	0.073725	13.160411
835.412000	60.963059	4.127365	0.036717	26.811861	0.073736	13.135076
835.432000	60.963059	4.130329	0.036716	26.831115	0.073732	13.144508
835.472000	60.963059	4.128660	0.036717	26.820272	0.073734	13.139196
835.472000	60.963059	4.135242	0.036712	26.863027	0.073725	13.160142
835.492000	60.963059	4.123509	0.036720	26.786812	0.073741	13.122804
835.512000	60.963059	4.120610	0.036722	26.767975	0.073745	13.113576
835.532000	60.963059	4.126977	0.036718	26.809336	0.073736	13.133839
835.552000	60.963059	4.128702	0.036717	26.820547	0.073734	13.139331
835.572000	60.963059	4.125709	0.036719	26.801104	0.073738	13.129806
835.592000	60.963059	4.130184	0.036716	26.830169	0.073732	13.144045
835.612000	60.963059	4.121816	0.036721	26.775809	0.073743	13.117414
835.632000	60.963059	4.128002	0.036717	26.815994	0.073735	13.137100
835.672000	60.963059	4.125771	0.036719	26.801504	0.073738	13.130002
835.692000	60.963059	4.122904	0.036720	26.782879	0.073742	13.120877
835.692000	60.963059	4.124229	0.036720	26.791487	0.073740	13.125095
835.712000	60.963059	4.122319	0.036721	26.779077	0.073742	13.119015
835.732000	60.963059	4.117450	0.036724	26.747447	0.073749	13.103519
835.752000	60.963059	4.124114	0.036720	26.790739	0.073740	13.124728
835.772000	60.963059	4.128188	0.036717	26.817205	0.073735	13.137694
835.792000	60.963059	4.122336	0.036721	26.779188	0.073742	13.119069
835.812000	60.963059	4.124252	0.036720	26.791639	0.073740	13.125169
835.852000	60.963059	4.128394	0.036717	26.818544	0.073734	13.138350
835.872000	60.963059	4.127021	0.036718	26.809621	0.073736	13.133979
835.892000	60.963059	4.129046	0.036716	26.822777	0.073733	13.140424
835.892000	60.963059	4.122241	0.036721	26.778571	0.073742	13.118767
835.912000	60.963059	4.120765	0.036722	26.768986	0.073744	13.114071
835.932000	60.963059	4.126669	0.036718	26.807339	0.073737	13.132861
835.952000	60.963059	4.121245	0.036722	26.772102	0.073744	13.115598
835.972000	60.963059	4.119990	0.036722	26.763953	0.073745	13.111606
835.992000	60.963059	4.125669	0.036719	26.800841	0.073738	13.129677
836.012000	60.963059	4.122914	0.036720	26.782941	0.073741	13.120908
836.032000	60.963059	4.129592	0.036716	26.826328	0.073733	13.142163
836.072000	60.963059	4.123107	0.036720	26.784195	0.073741	13.121522
836.072000	60.963059	4.121945	0.036721	26.776649	0.073743	13.117825
836.112000	60.963059	4.125726	0.036719	26.801210	0.073738	13.129858
836.112000	60.963059	4.113977	0.036726	26.724888	0.073753	13.092468
836.132000	60.963059	4.122815	0.036720	26.782302	0.073742	13.120595
836.152000	60.963059	4.120832	0.036722	26.769420	0.073744	13.114284
836.172000	60.963059	4.116944	0.036724	26.744165	0.073749	13.101912
836.192000	60.963059	4.123646	0.036720	26.787703	0.073741	13.123241
836.212000	60.963059	4.117767	0.036724	26.749512	0.073748	13.104531
836.232000	60.963059	4.125055	0.036719	26.796851	0.073739	13.127722
836.272000	60.963059	4.122668	0.036721	26.781348	0.073742	13.120127
836.292000	60.963059	4.124947	0.036719	26.796151	0.073739	13.127380
836.312000	60.963059	4.127775	0.036717	26.814523	0.073735	13.136380
836.332000	60.963059	4.126328	0.036718	26.805120	0.073737	13.131773
836.332000	60.963059	4.121204	0.036722	26.771839	0.073744	13.115469
836.352000	60.963059	4.119042	0.036723	26.757789	0.073747	13.108586
836.372000	60.963059	4.120098	0.036722	26.764653	0.073745	13.111949
836.392000	60.963059	4.117751	0.036724	26.749404	0.073748	13.104478
836.412000	60.963059	4.123888	0.036720	26.789274	0.073740	13.124010
836.432000	60.963059	4.114124	0.036726	26.725845	0.073753	13.092937
836.452000	60.963059	4.122065	0.036721	26.777429	0.073743	13.118207
836.472000	60.963059	4.121557	0.036721	26.774127	0.073743	13.116590
836.492000	60.963059	4.122906	0.036720	26.782893	0.073742	13.120884
836.532000	60.963059	4.125902	0.036718	26.802358	0.073738	13.130420
836.532000	60.963059	4.119278	0.036723	26.759326	0.073746	13.109339
836.552000	60.963059	4.123971	0.036720	26.789808	0.073740	13.124272
836.572000	60.963059	4.121038	0.036722	26.770760	0.073744	13.114940
836.592000	60.963059	4.119529	0.036723	26.760954	0.073746	13.110137
836.612000	60.963059	4.120001	0.036722	26.764019	0.073745	13.111638
836.632000	60.963059	4.120604	0.036722	26.767940	0.073745	13.113559
836.652000	60.963059	4.119242	0.036723	26.759089	0.073746	13.109223
836.672000	60.963059	4.129930	0.036716	26.828521	0.073732	13.143237
836.692000	60.963059	4.127082	0.036718	26.810018	0.073736	13.134173
836.712000	60.963059	4.126681	0.036718	26.807416	0.073737	13.132898
836.752000	60.963059	4.123830	0.036720	26.788897	0.073740	13.123826
836.752000	60.963059	4.125248	0.036719	26.798105	0.073738	13.128337
836.772000	60.963059	4.129952	0.036716	26.828667	0.073732	13.143309
836.792000	60.963059	4.133370	0.036714	26.850868	0.073728	13.154185
836.812000	60.963059	4.128538	0.036717	26.819481	0.073734	13.138809
836.832000	60.963059	4.123566	0.036720	26.787183	0.073741	13.122986
836.852000	60.963059	4.121503	0.036721	26.773781	0.073743	13.116421
836.872000	60.963059	4.123908	0.036720	26.789402	0.073740	13.124073
836.912000	60.963059	4.128270	0.036717	26.817739	0.073734	13.137955
836.912000	60.963059	4.129804	0.036716	26.827701	0.073732	13.142836
836.952000	60.963059	4.117523	0.036724	26.747921	0.073749	13.103752
836.972000	60.963059	4.119906	0.036722	26.763402	0.073745	13.111336
836.972000	60.963059	4.120600	0.036722	26.767915	0.073745	13.113547
836.992000	60.963059	4.115427	0.036725	26.734308	0.073751	13.097083
837.012000	60.963059	4.116203	0.036725	26.739350	0.073750	13.099553
837.032000	60.963059	4.117573	0.036724	26.748250	0.073748	13.103913
837.052000	60.963059	4.116096	0.036725	26.738656	0.073750	13.099212
837.072000	60.963059	4.116892	0.036724	26.743828	0.073749	13.101747
837.092000	60.963059	4.120193	0.036722	26.765267	0.073745	13.112249
837.132000	60.963059	4.115515	0.036725	26.734882	0.073751	13.097364
837.152000	60.963059	4.123079	0.036720	26.784015	0.073741	13.121434
837.172000	60.963059	4.119396	0.036723	26.760092	0.073746	13.109714
837.172000	60.963059	4.117567	0.036724	26.748210	0.073748	13.103893
837.192000	60.963059	4.115962	0.036725	26.737782	0.073751	13.098784
837.212000	60.963059	4.122885	0.036720	26.782759	0.073742	13.120818
837.232000	60.963059	4.122223	0.036721	26.778454	0.073742	13.118710
837.252000	60.963059	4.121237	0.036722	26.772051	0.073744	13.115573
837.272000	60.963059	4.120870	0.036722	26.769668	0.073744	13.114406
837.292000	60.963059	4.126424	0.036718	26.805746	0.073737	13.132080
837.312000	60.963059	4.127521	0.036717	26.812875	0.073735	13.135572
837.352000	60.963059	4.133707	0.036713	26.853056	0.073727	13.155257
837.372000	60.963059	4.126414	0.036718	26.805683	0.073737	13.132049
837.392000	60.963059	4.125625	0.036719	26.800553	0.073738	13.129536
837.392000	60.963059	4.123782	0.036720	26.788582	0.073740	13.123672
837.412000	60.963059	4.125469	0.036719	26.799539	0.073738	13.129039
837.432000	60.963059	4.130175	0.036716	26.830115	0.073732	13.144018
837.452000	60.963059	4.127908	0.036717	26.815385	0.073735	13.136802
837.472000	60.963059	4.124964	0.036719	26.796260	0.073739	13.127433
837.492000	60.963059	4.125649	0.036719	26.800710	0.073738	13.129613
837.512000	60.963059	4.130084	0.036716	26.829524	0.073732	13.143729
837.532000	60.963059	4.130444	0.036715	26.831857	0.073732	13.144872
837.552000	60.963059	4.129744	0.036716	26.827310	0.073733	13.142644
837.592000	60.963059	4.123784	0.036720	26.788597	0.073740	13.123679
837.612000	60.963059	4.133716	0.036713	26.853116	0.073727	13.155287
837.612000	60.963059	4.121125	0.036722	26.771325	0.073744	13.115217
837.632000	60.963059	4.125142	0.036719	26.797417	0.073739	13.128000
837.652000	60.963059	4.118091	0.036724	26.751614	0.073748	13.105561
837.672000	60.963059	4.123302	0.036720	26.785466	0.073741	13.122145
837.692000	60.963059	4.125417	0.036719	26.799205	0.073738	13.128875
837.712000	60.963059	4.123369	0.036720	26.785900	0.073741	13.122358
837.732000	60.963059	4.119401	0.036723	26.760126	0.073746	13.109731
837.772000	60.963059	4.122943	0.036720	26.783133	0.073741	13.121002
837.772000	60.963059	4.121403	0.036721	26.773127	0.073743	13.116100
837.812000	60.963059	4.112535	0.036727	26.715520	0.073755	13.087878
837.812000	60.963059	4.118485	0.036723	26.754171	0.073747	13.106813
837.832000	60.963059	4.123156	0.036720	26.784515	0.073741	13.121679
837.852000	60.963059	4.124185	0.036720	26.791202	0.073740	13.124955
837.872000	60.963059	4.117556	0.036724	26.748135	0.073749	13.103857
837.892000	60.963059	4.118647	0.036723	26.755227	0.073747	13.107331
837.912000	60.963059	4.121645	0.036721	26.774701	0.073743	13.116871
837.932000	60.963059	4.119902	0.036722	26.763379	0.073745	13.111325
837.952000	60.963059	4.124620	0.036719	26.794029	0.073739	13.126340
837.972000	60.963059	4.121728	0.036721	26.775238	0.073743	13.117134
837.992000	60.963059	4.118172	0.036724	26.752137	0.073748	13.105817
838.032000	60.963059	4.124054	0.036720	26.790350	0.073740	13.124538
838.032000	60.963059	4.121401	0.036721	26.773119	0.073743	13.116096
838.052000	60.963059	4.119554	0.036723	26.761120	0.073746	13.110218
838.072000	60.963059	4.118907	0.036723	26.756913	0.073747	13.108157
838.092000	60.963059	4.121656	0.036721	26.774770	0.073743	13.116905
838.112000	60.963059	4.125071	0.036719	26.796954	0.073739	13.127773
838.132000	60.963059	4.119676	0.036723	26.761908	0.073746	13.110604
838.152000	60.963059	4.119342	0.036723	26.759740	0.073746	13.109542
838.172000	60.963059	4.127347	0.036717	26.811741	0.073736	13.135017
838.212000	60.963059	4.121839	0.036721	26.775964	0.073743	13.117490
838.212000	60.963059	4.126996	0.036718	26.809464	0.073736	13.133902
838.252000	60.963059	4.122711	0.036721	26.781625	0.073742	13.120263
838.252000	60.963059	4.119068	0.036723	26.757961	0.073747	13.108670
838.272000	60.963059	4.121809	0.036721	26.775764	0.073743	13.117392
838.292000	60.963059	4.120669	0.036722	26.768360	0.073744	13.113765
838.312000	60.963059	4.123824	0.036720	26.788854	0.073740	13.123805
838.332000	60.963059	4.120899	0.036722	26.769857	0.073744	13.114498
838.352000	60.963059	4.123030	0.036720	26.783701	0.073741	13.121280
838.372000	60.963059	4.120006	0.036722	26.764056	0.073745	13.111656
838.412000	60.963059	4.121485	0.036721	26.773659	0.073743	13.116360
838.432000	60.963059	4.121374	0.036721	26.772942	0.073744	13.116009
838.452000	60.963059	4.119854	0.036722	26.763065	0.073746	13.111171
838.452000	60.963059	4.123392	0.036720	26.786052	0.073741	13.122432
838.472000	60.963059	4.115900	0.036725	26.737382	0.073751	13.098588
838.492000	60.963059	4.119065	0.036723	26.757941	0.073747	13.108660
838.512000	60.963059	4.122818	0.036720	26.782322	0.073742	13.120604
838.532000	60.963059	4.123702	0.036720	26.788065	0.073740	13.123418
838.552000	60.963059	4.124863	0.036719	26.795609	0.073739	13.127114
838.572000	60.963059	4.126455	0.036718	26.805948	0.073737	13.132179
838.592000	60.963059	4.130574	0.036715	26.832706	0.073731	13.145287
838.612000	60.963059	4.129517	0.036716	26.825836	0.073733	13.141922
838.632000	60.963059	4.127054	0.036718	26.809836	0.073736	13.134084
838.672000	60.963059	4.128291	0.036717	26.817876	0.073734	13.138022
838.672000	60.963059	4.128400	0.036717	26.818581	0.073734	13.138368
838.692000	60.963059	4.125270	0.036719	26.798248	0.073738	13.128407
838.712000	60.963059	4.123508	0.036720	26.786806	0.073741	13.122801
838.732000	60.963059	4.121999	0.036721	26.777000	0.073743	13.117998
838.752000	60.963059	4.120355	0.036722	26.766321	0.073745	13.112766
838.772000	60.963059	4.124186	0.036720	26.791210	0.073740	13.124959
838.792000	60.963059	4.120220	0.036722	26.765447	0.073745	13.112338
838.832000	60.963059	4.122950	0.036720	26.783176	0.073741	13.121023
838.832000	60.963059	4.120601	0.036722	26.767918	0.073745	13.113548
838.872000	60.963059	4.121096	0.036722	26.771137	0.073744	13.115125
838.892000	60.963059	4.119704	0.036723	26.762091	0.073746	13.110693
838.892000	60.963059	4.124670	0.036719	26.794355	0.073739	13.126499
838.912000	60.963059	4.119318	0.036723	26.759583	0.073746	13.109465
838.932000	60.963059	4.121617	0.036721	26.774521	0.073743	13.116783
838.952000	60.963059	4.121850	0.036721	26.776032	0.073743	13.117523
838.972000	60.963059	4.122456	0.036721	26.779971	0.073742	13.119453
838.992000	60.963059	4.122473	0.036721	26.780082	0.073742	13.119507
839.012000	60.963059	4.124033	0.036720	26.790213	0.073740	13.124471
839.052000	60.963059	4.129582	0.036716	26.826262	0.073733	13.142131
839.052000	60.963059	4.123664	0.036720	26.787820	0.073741	13.123298
839.092000	60.963059	4.120855	0.036722	26.769571	0.073744	13.114358
839.092000	60.963059	4.125278	0.036719	26.798302	0.073738	13.128433
839.112000	60.963059	4.124906	0.036719	26.795886	0.073739	13.127250
839.132000	60.963059	4.131872	0.036714	26.841137	0.073730	13.149418
839.152000	60.963059	4.127129	0.036718	26.810327	0.073736	13.134324
839.172000	60.963059	4.123030	0.036720	26.783695	0.073741	13.121277
839.192000	60.963059	4.127000	0.036718	26.809490	0.073736	13.133914
839.212000	60.963059	4.119528	0.036723	26.760948	0.073746	13.110134
839.232000	60.963059	4.123262	0.036720	26.785206	0.073741	13.122018
839.252000	60.963059	4.125568	0.036719	26.800187	0.073738	13.129357
839.272000	60.963059	4.118975	0.036723	26.757358	0.073747	13.108375
839.312000	60.963059	4.118733	0.036723	26.755784	0.073747	13.107604
839.312000	60.963059	4.125078	0.036719	26.797000	0.073739	13.127795
839.332000	60.963059	4.118710	0.036723	26.755633	0.073747	13.107530
839.352000	60.963059	4.119165	0.036723	26.758589	0.073746	13.108978
839.372000	60.963059	4.120738	0.036722	26.768812	0.073744	13.113986
839.392000	60.963059	4.118009	0.036724	26.751080	0.073748	13.105299
839.412000	60.963059	4.114735	0.036726	26.729815	0.073752	13.094882
839.432000	60.963059	4.122801	0.036721	26.782213	0.073742	13.120551
839.472000	60.963059	4.120164	0.036722	26.765079	0.073745	13.112157
839.492000	60.963059	4.120377	0.036722	26.766467	0.073745	13.112837
839.492000	60.963059	4.126430	0.036718	26.805783	0.073737	13.132098
839.532000	60.963059	4.123858	0.036720	26.789074	0.073740	13.123912
839.532000	60.963059	4.125920	0.036718	26.802472	0.073738	13.130476
839.552000	60.963059	4.127103	0.036718	26.810156	0.073736	13.134240
839.572000	60.963059	4.117465	0.036724	26.747544	0.073749	13.103567
839.592000	60.963059	4.120567	0.036722	26.767698	0.073745	13.113440
839.612000	60.963059	4.119678	0.036723	26.761925	0.073746	13.110612
839.632000	60.963059	4.125054	0.036719	26.796846	0.073739	13.127720
839.652000	60.963059	4.120335	0.036722	26.766190	0.073745	13.112701
839.672000	60.963059	4.123913	0.036720	26.789436	0.073740	13.124090
839.712000	60.963059	4.117176	0.036724	26.745670	0.073749	13.102649
839.712000	60.963059	4.120553	0.036722	26.767606	0.073745	13.113395
839.732000	60.963059	4.114823	0.036726	26.730387	0.073752	13.095162
839.752000	60.963059	4.116969	0.036724	26.744325	0.073749	13.101990
839.772000	60.963059	4.126289	0.036718	26.804872	0.073737	13.131652
839.792000	60.963059	4.119344	0.036723	26.759755	0.073746	13.109549
839.812000	60.963059	4.120294	0.036722	26.765927	0.073745	13.112573
839.832000	60.963059	4.126045	0.036718	26.803283	0.073737	13.130874
839.852000	60.963059	4.120931	0.036722	26.770060	0.073744	13.114597
839.872000	60.963059	4.116003	0.036725	26.738053	0.073751	13.098917
839.912000	60.963059	4.120351	0.036722	26.766295	0.073745	13.112753
839.932000	60.963059	4.117243	0.036724	26.746105	0.073749	13.102862
839.952000	60.963059	4.126413	0.036718	26.805674	0.073737	13.132045
839.952000	60.963059	4.125230	0.036719	26.797991	0.073738	13.128281
839.972000	60.963059	4.123347	0.036720	26.785758	0.073741	13.122288
839.992000	60.963059	4.110373	0.036729	26.701476	0.073758	13.080998
840.012000	60.963059	4.119110	0.036723	26.758232	0.073746	13.108803
840.032000	60.963059	4.122542	0.036721	26.780525	0.073742	13.119724
840.052000	60.963059	4.122151	0.036721	26.777989	0.073742	13.118482
840.072000	60.963059	4.125994	0.036718	26.802952	0.073737	13.130711
840.092000	60.963059	4.120599	0.036722	26.767903	0.073745	13.113541
840.112000	60.963059	4.126974	0.036718	26.809319	0.073736	13.133830
840.152000	60.963059	4.128430	0.036717	26.818776	0.073734	13.138463
840.172000	60.963059	4.120880	0.036722	26.769731	0.073744	13.114436
840.172000	60.963059	4.116690	0.036725	26.742514	0.073750	13.101103
840.192000	60.963059	4.122647	0.036721	26.781208	0.073742	13.120059
840.212000	60.963059	4.119806	0.036722	26.762756	0.073746	13.111019
840.232000	60.963059	4.125819	0.036719	26.801818	0.073738	13.130156
840.252000	60.963059	4.118258	0.036724	26.752700	0.073748	13.106093
840.272000	60.963059	4.125293	0.036719	26.798396	0.073738	13.128479
840.292000	60.963059	4.123057	0.036720	26.783873	0.073741	13.121364
840.312000	60.963059	4.121076	0.036722	26.771005	0.073744	13.115061
840.352000	60.963059	4.121981	0.036721	26.776883	0.073743	13.117940
840.372000	60.963059	4.121416	0.036721	26.773216	0.073743	13.116144
840.372000	60.963059	4.120769	0.036722	26.769009	0.073744	13.114082
840.392000	60.963059	4.122976	0.036720	26.783344	0.073741	13.121105
840.412000	60.963059	4.117271	0.036724	26.746287	0.073749	13.102951
840.432000	60.963059	4.120515	0.036722	26.767358	0.073745	13.113274
840.452000	60.963059	4.121548	0.036721	26.774073	0.073743	13.116563
840.472000	60.963059	4.123045	0.036720	26.783798	0.073741	13.121328
840.492000	60.963059	4.121767	0.036721	26.775492	0.073743	13.117259
840.512000	60.963059	4.124437	0.036719	26.792841	0.073739	13.125758
840.552000	60.963059	4.123350	0.036720	26.785778	0.073741	13.122298
840.572000	60.963059	4.124721	0.036719	26.794686	0.073739	13.126662
840.592000	60.963059	4.121937	0.036721	26.776598	0.073743	13.117800
840.592000	60.963059	4.119433	0.036723	26.760334	0.073746	13.109833
840.612000	60.963059	4.118264	0.036724	26.752737	0.073748	13.106111
840.632000	60.963059	4.121981	0.036721	26.776886	0.073743	13.117942
840.652000	60.963059	4.117420	0.036724	26.747253	0.073749	13.103424
840.672000	60.963059	4.117797	0.036724	26.749703	0.073748	13.104625
840.692000	60.963059	4.119885	0.036722	26.763268	0.073745	13.111270
840.712000	60.963059	4.119750	0.036723	26.762391	0.073746	13.110840
840.732000	60.963059	4.122611	0.036721	26.780976	0.073742	13.119945
840.752000	60.963059	4.122140	0.036721	26.777914	0.073743	13.118445
840.772000	60.963059	4.119680	0.036723	26.761934	0.073746	13.110616
840.812000	60.963059	4.126142	0.036718	26.803915	0.073737	13.131183
840.812000	60.963059	4.118481	0.036723	26.754148	0.073747	13.106802
840.832000	60.963059	4.117034	0.036724	26.744748	0.073749	13.102197
840.852000	60.963059	4.121355	0.036721	26.772819	0.073744	13.115949
840.872000	60.963059	4.120734	0.036722	26.768786	0.073744	13.113973
840.892000	60.963059	4.119612	0.036723	26.761497	0.073746	13.110402
840.912000	60.963059	4.117183	0.036724	26.745713	0.073749	13.102670
840.932000	60.963059	4.126117	0.036718	26.803749	0.073737	13.131102
840.952000	60.963059	4.120935	0.036722	26.770088	0.073744	13.114611
840.972000	60.963059	4.123896	0.036720	26.789325	0.073740	13.124035
841.012000	60.963059	4.118177	0.036724	26.752174	0.073748	13.105835
841.012000	60.963059	4.123320	0.036720	26.785583	0.073741	13.122202
841.032000	60.963059	4.124229	0.036720	26.791487	0.073740	13.125095
841.052000	60.963059	4.115442	0.036725	26.734408	0.073751	13.097132
841.072000	60.963059	4.112400	0.036727	26.714646	0.073755	13.087450
841.092000	60.963059	4.124663	0.036719	26.794306	0.073739	13.126476
841.112000	60.963059	4.120608	0.036722	26.767966	0.073745	13.113572
841.132000	60.963059	4.113121	0.036727	26.719330	0.073754	13.089745
841.152000	60.963059	4.116569	0.036725	26.741726	0.073750	13.100717
841.192000	60.963059	4.125084	0.036719	26.797043	0.073739	13.127816
841.192000	60.963059	4.118778	0.036723	26.756079	0.073747	13.107748
841.232000	60.963059	4.118827	0.036723	26.756393	0.073747	13.107902
841.232000	60.963059	4.117460	0.036724	26.747513	0.073749	13.103552
841.252000	60.963059	4.115878	0.036725	26.737239	0.073751	13.098518
841.272000	60.963059	4.124066	0.036720	26.790428	0.073740	13.124576
841.292000	60.963059	4.115192	0.036726	26.732783	0.073752	13.096336
841.312000	60.963059	4.121196	0.036722	26.771782	0.073744	13.115441
841.332000	60.963059	4.119030	0.036723	26.757712	0.073747	13.108548
841.352000	60.963059	4.121285	0.036722	26.772362	0.073744	13.115725
841.372000	60.963059	4.120828	0.036722	26.769391	0.073744	13.114270
841.412000	60.963059	4.119317	0.036723	26.759580	0.073746	13.109463
841.412000	60.963059	4.115910	0.036725	26.737444	0.073751	13.098619
841.452000	60.963059	4.126279	0.036718	26.804806	0.073737	13.131619
841.452000	60.963059	4.118875	0.036723	26.756704	0.073747	13.108054
841.472000	60.963059	4.112586	0.036727	26.715854	0.073755	13.088042
841.492000	60.963059	4.116553	0.036725	26.741620	0.073750	13.100665
841.512000	60.963059	4.120460	0.036722	26.767004	0.073745	13.113100
841.532000	60.963059	4.119387	0.036723	26.760034	0.073746	13.109686
841.552000	60.963059	4.115201	0.036726	26.732837	0.073752	13.096362
841.572000	60.963059	4.121555	0.036721	26.774116	0.073743	13.116584
841.592000	60.963059	4.120614	0.036722	26.768006	0.073745	13.113591
841.612000	60.963059	4.116711	0.036725	26.742651	0.073750	13.101170
841.652000	60.963139	4.117958	0.036724	26.750749	0.073748	13.105137
841.652000	60.963139	4.117836	0.036724	26.749955	0.073748	13.104748
841.672000	60.963059	4.121975	0.036721	26.776843	0.073743	13.117921
841.692000	60.963059	4.125174	0.036719	26.797625	0.073739	13.128102
841.712000	60.963059	4.120964	0.036722	26.770277	0.073744	13.114704
841.732000	60.963059	4.123420	0.036720	26.786229	0.073741	13.122519
841.752000	60.963059	4.117531	0.036724	26.747975	0.073749	13.103778
841.772000	60.963059	4.119788	0.036723	26.762639	0.073746	13.110962
841.792000	60.963059	4.119999	0.036722	26.764010	0.073745	13.111634
841.812000	60.963059	4.120137	0.036722	26.764904	0.073745	13.112072
841.852000	60.963059	4.115977	0.036725	26.737879	0.073751	13.098832
841.872000	60.963059	4.120360	0.036722	26.766352	0.073745	13.112781
841.872000	60.963059	4.119371	0.036723	26.759929	0.073746	13.109634
841.892000	60.963059	4.121012	0.036722	26.770588	0.073744	13.114856
841.912000	60.963059	4.123771	0.036720	26.788511	0.073740	13.123637
841.932000	60.963059	4.125096	0.036719	26.797120	0.073739	13.127854
841.952000	60.963059	4.120662	0.036722	26.768315	0.073744	13.113742
841.972000	60.963059	4.118404	0.036723	26.753645	0.073747	13.106556
841.992000	60.963059	4.123953	0.036720	26.789696	0.073740	13.124217
842.012000	60.963059	4.126602	0.036718	26.806902	0.073737	13.132646
842.052000	60.963059	4.125438	0.036719	26.799342	0.073738	13.128943
842.052000	60.963059	4.120529	0.036722	26.767452	0.073745	13.113320
842.092000	60.963059	4.125385	0.036719	26.798993	0.073738	13.128772
842.092000	60.963059	4.123832	0.036720	26.788908	0.073740	13.123831
842.112000	60.963059	4.125356	0.036719	26.798811	0.073738	13.128682
842.132000	60.963059	4.122924	0.036720	26.783013	0.073741	13.120943
842.152000	60.963059	4.122887	0.036720	26.782767	0.073742	13.120823
842.172000	60.963059	4.127003	0.036718	26.809510	0.073736	13.133924
842.192000	60.963059	4.123072	0.036720	26.783970	0.073741	13.121412
842.212000	60.963059	4.118361	0.036723	26.753368	0.073747	13.106420
842.232000	60.963059	4.131289	0.036715	26.837347	0.073731	13.147561
842.252000	60.963059	4.127465	0.036717	26.812509	0.073736	13.135393
842.292000	60.963059	4.126598	0.036718	26.806874	0.073737	13.132632
842.292000	60.963059	4.115731	0.036725	26.736285	0.073751	13.098051
842.312000	60.963059	4.112096	0.036728	26.712667	0.073756	13.086481
842.332000	60.963059	4.116953	0.036724	26.744222	0.073749	13.101940
842.352000	60.963059	4.116046	0.036725	26.738330	0.073750	13.099053
842.372000	60.963059	4.115547	0.036725	26.735091	0.073751	13.097466
842.392000	60.963059	4.121159	0.036722	26.771542	0.073744	13.115324
842.412000	60.963059	4.117869	0.036724	26.750175	0.073748	13.104856
842.432000	60.963059	4.119475	0.036723	26.760603	0.073746	13.109964
842.472000	60.963059	4.121247	0.036722	26.772113	0.073744	13.115603
842.472000	60.963059	4.118191	0.036724	26.752265	0.073748	13.105880
842.512000	60.963059	4.123700	0.036720	26.788048	0.073740	13.123410
842.512000	60.963059	4.125374	0.036719	26.798928	0.073738	13.128740
842.532000	60.963059	4.127759	0.036717	26.814417	0.073735	13.136328
842.552000	60.963059	4.122941	0.036720	26.783118	0.073741	13.120995
842.572000	60.963059	4.117741	0.036724	26.749341	0.073748	13.104447
842.592000	60.963059	4.116668	0.036725	26.742369	0.073750	13.101032
842.612000	60.963059	4.115943	0.036725	26.737662	0.073751	13.098726
842.632000	60.963059	4.121320	0.036721	26.772590	0.073744	13.115837
842.652000	60.963059	4.127729	0.036717	26.814226	0.073735	13.136234
842.672000	60.963059	4.121626	0.036721	26.774575	0.073743	13.116810
842.692000	60.963059	4.122492	0.036721	26.780205	0.073742	13.119568
842.732000	60.963059	4.123590	0.036720	26.787337	0.073741	13.123062
842.732000	60.963059	4.119015	0.036723	26.757615	0.073747	13.108501
842.752000	60.963059	4.122202	0.036721	26.778320	0.073742	13.118644
842.772000	60.963059	4.120133	0.036722	26.764879	0.073745	13.112059
842.792000	60.963059	4.120423	0.036722	26.766764	0.073745	13.112983
842.812000	60.963059	4.118084	0.036724	26.751566	0.073748	13.105537
842.832000	60.963059	4.119950	0.036722	26.763690	0.073745	13.111477
842.852000	60.963059	4.122188	0.036721	26.778229	0.073742	13.118599
842.872000	60.963059	4.117638	0.036724	26.748672	0.073748	13.104120
842.912000	60.963059	4.121005	0.036722	26.770545	0.073744	13.114835
842.912000	60.963059	4.121259	0.036722	26.772196	0.073744	13.115644
842.932000	60.963059	4.116754	0.036725	26.742926	0.073750	13.101304
842.952000	60.963059	4.120139	0.036722	26.764919	0.073745	13.112079
842.972000	60.963059	4.117068	0.036724	26.744971	0.073749	13.102306
842.992000	60.963059	4.116167	0.036725	26.739115	0.073750	13.099438
843.012000	60.963059	4.112972	0.036727	26.718359	0.073755	13.089269
843.032000	60.963059	4.118101	0.036724	26.751680	0.073748	13.105593
843.052000	60.963059	4.118122	0.036724	26.751817	0.073748	13.105660
843.072000	60.963059	4.114280	0.036726	26.726856	0.073753	13.093432
843.092000	60.963059	4.116984	0.036724	26.744425	0.073749	13.102039
843.112000	60.963059	4.121071	0.036722	26.770974	0.073744	13.115045
843.152000	60.963059	4.117909	0.036724	26.750432	0.073748	13.104982
843.152000	60.963059	4.116935	0.036724	26.744102	0.073749	13.101881
843.172000	60.963059	4.117509	0.036724	26.747833	0.073749	13.103708
843.192000	60.963059	4.110395	0.036729	26.701622	0.073758	13.081070
843.212000	60.963059	4.116371	0.036725	26.740441	0.073750	13.100087
843.232000	60.963059	4.121423	0.036721	26.773262	0.073743	13.116166
843.252000	60.963059	4.117458	0.036724	26.747504	0.073749	13.103547
843.272000	60.963059	4.116226	0.036725	26.739501	0.073750	13.099627
843.292000	60.963059	4.118474	0.036723	26.754105	0.073747	13.106781
843.332000	60.963059	4.120059	0.036722	26.764396	0.073745	13.111823
843.332000	60.963059	4.115256	0.036726	26.733200	0.073752	13.096540
843.372000	60.963059	4.119755	0.036723	26.762422	0.073746	13.110856
843.372000	60.963059	4.117641	0.036724	26.748692	0.073748	13.104129
843.392000	60.963059	4.117437	0.036724	26.747367	0.073749	13.103480
[truncated: 999 more rows]
