# Supplementary material for: Stress relaxation in the presence of sudden strain bursts: Methodology and stress relaxation data of microcast aluminium microwires
Source: Data Brief. 2018 Nov 14;21:2134–41. doi: 10.1016/j.dib.2018.11.047 (PMC6265499; doi:10.1016/j.dib.2018.11.047)
Supplement: Supplementary file 2 — Supplementary material [file mmc2.zip › Data in brief/Annealed/AN_20_3/Stress relaxation txt files/RelaxationFittingFlex.wl]

(* ::Package:: *)

BeginPackage["RelaxationFittingFlex`"]
Unprotect[correctShift, fit1, fit2, fit3, fit4, fit5, fit6, fit7, deltaTimeStress, deltaTimeMaxStress, loadData, identifiers, importData, crudeTimeSigma, crudeTimeTau,movingAverage,lndTau,showFit,oneClickSolution,changingMovingAverageTime,changingMovingAverageTimeResult,weightedFit,movingPartitionIndex,movingPartitionsOfRelaxations,allLinearFits,lnOfallLinearFits,oneClickMovingPartitionSolution,invertedAlmostV]


Begin["`Private`"]


f2[x_]:=Piecewise[{{-b Log[x+c+S0]+b Log[c],x0<x<x1},
{-b Log[x+c+S0+S1]+b Log[c],x2\[LessSlantEqual]x<x3}}]
f3[x_]:=Piecewise[{{-b Log[x+c+S0]+b Log[c],x0<x<x1},
{-b Log[x+c+S0+S1]+b Log[c],x2\[LessSlantEqual]x<x3},
{-b Log[x+c+S0+S1+S2]+b Log[c],x4\[LessSlantEqual]x<x5}}]
f2S0[x_]:=Piecewise[{{-b Log[x+c]+b Log[c],x0<x<x1},
{-b Log[x+c+S1]+b Log[c],x2\[LessSlantEqual]x<x3}}]
f3[x_]:=Piecewise[{{-b Log[x+c+S0]+b Log[c],x0<x<x1},
{-b Log[x+c+S0+S1]+b Log[c],x2\[LessSlantEqual]x<x3},
{-b Log[x+c+S0+S1+S2]+b Log[c],x4\[LessSlantEqual]x<x5}}]
f3S0[x_]:=Piecewise[{{-b Log[x+c]+b Log[c],x0<x<x1},
{-b Log[x+c+S1]+b Log[c],x2\[LessSlantEqual]x<x3},
{-b Log[x+c+S1+S2]+b Log[c],x4\[LessSlantEqual]x<x5}}]
f4[x_]:=Piecewise[{{-b Log[x+c+S0]+b Log[c],x0<x<x1},
{-b Log[x+c+S0+S1]+b Log[c],x2\[LessSlantEqual]x<x3},
{-b Log[x+c+S0+S1+S2]+b Log[c],x4\[LessSlantEqual]x<x5},
{-b Log[x+c+S0+S1+S2+S3]+b Log[c],x6\[LessSlantEqual]x<x7}}]
f4S0[x_]:=Piecewise[{{-b Log[x+c]+b Log[c],x0<x<x1},
{-b Log[x+c+S1]+b Log[c],x2\[LessSlantEqual]x<x3},
{-b Log[x+c+S1+S2]+b Log[c],x4\[LessSlantEqual]x<x5},
{-b Log[x+c+S1+S2+S3]+b Log[c],x6\[LessSlantEqual]x<x7}}]
f5[x_]:=Piecewise[{{-b Log[x+c+S0]+b Log[c],x0<x<x1},
{-b Log[x+c+S0+S1]+b Log[c],x2\[LessSlantEqual]x<x3},
{-b Log[x+c+S0+S1+S2]+b Log[c],x4\[LessSlantEqual]x<x5},
{-b Log[x+c+S0+S1+S2+S3]+b Log[c],x6\[LessSlantEqual]x<x7},
{-b Log[x+c+S0+S1+S2+S3+S4]+b Log[c],x8\[LessSlantEqual]x<x9}}]
f5S0[x_]:=Piecewise[{{-b Log[x+c]+b Log[c],x0<x<x1},
{-b Log[x+c+S1]+b Log[c],x2\[LessSlantEqual]x<x3},
{-b Log[x+c+S1+S2]+b Log[c],x4\[LessSlantEqual]x<x5},
{-b Log[x+c+S1+S2+S3]+b Log[c],x6\[LessSlantEqual]x<x7},
{-b Log[x+c+S1+S2+S3+S4]+b Log[c],x8\[LessSlantEqual]x<x9}}]
f6[x_]:=Piecewise[{{-b Log[x+c+S0]+b Log[c],x0<x<x1},
{-b Log[x+c+S0+S1]+b Log[c],x2\[LessSlantEqual]x<x3},
{-b Log[x+c+S0+S1+S2]+b Log[c],x4\[LessSlantEqual]x<x5},
{-b Log[x+c+S0+S1+S2+S3]+b Log[c],x6\[LessSlantEqual]x<x7},
{-b Log[x+c+S0+S1+S2+S3+S4]+b Log[c],x8\[LessSlantEqual]x<x9},
{-b Log[x+c+S0+S1+S2+S3+S4+S5]+b Log[c],x10\[LessSlantEqual]x<x11}}]
f6S0[x_]:=Piecewise[{{-b Log[x+c]+b Log[c],x0<x<x1},
{-b Log[x+c+S1]+b Log[c],x2\[LessSlantEqual]x<x3},
{-b Log[x+c+S1+S2]+b Log[c],x4\[LessSlantEqual]x<x5},
{-b Log[x+c+S1+S2+S3]+b Log[c],x6\[LessSlantEqual]x<x7},
{-b Log[x+c+S1+S2+S3+S4]+b Log[c],x8\[LessSlantEqual]x<x9},
{-b Log[x+c+S1+S2+S3+S4+S5]+b Log[c],x10\[LessSlantEqual]x<x11}}]
f7[x_]:=Piecewise[{{-b Log[x+c+S0]+b Log[c],x0<x<x1},
{-b Log[x+c+S0+S1]+b Log[c],x2\[LessSlantEqual]x<x3},
{-b Log[x+c+S0+S1+S2]+b Log[c],x4\[LessSlantEqual]x<x5},
{-b Log[x+c+S0+S1+S2+S3]+b Log[c],x6\[LessSlantEqual]x<x7},
{-b Log[x+c+S0+S1+S2+S3+S4]+b Log[c],x8\[LessSlantEqual]x<x9},
{-b Log[x+c+S0+S1+S2+S3+S4+S5]+b Log[c],x10\[LessSlantEqual]x<x11},
{-b Log[x+c+S0+S1+S2+S3+S4+S5+S6]+b Log[c],x12\[LessSlantEqual]x<x13}}]
f7S0[x_]:=Piecewise[{{-b Log[x+c]+b Log[c],x0<x<x1},
{-b Log[x+c+S1]+b Log[c],x2\[LessSlantEqual]x<x3},
{-b Log[x+c+S1+S2]+b Log[c],x4\[LessSlantEqual]x<x5},
{-b Log[x+c+S1+S2+S3]+b Log[c],x6\[LessSlantEqual]x<x7},
{-b Log[x+c+S1+S2+S3+S4]+b Log[c],x8\[LessSlantEqual]x<x9},
{-b Log[x+c+S1+S2+S3+S4+S5]+b Log[c],x10\[LessSlantEqual]x<x11},
{-b Log[x+c+S1+S2+S3+S4+S5+S6]+b Log[c],x12\[LessSlantEqual]x<x13}}]


correctShift[data_]:=Module[{position},
position=Position[data[[All,1]],0.0];
Drop[data,position[[1,1]]-1]
]


crudeTimeTau[dataset_]:=Module[{data},
data=Partition[Riffle[dataset[[All,1]],dataset[[All,7]]],2];
data]


crudeTimeSigma[dataset_]:=Module[{data},
data=Partition[Riffle[dataset[[All,1]],dataset[[All,5]]],2];
data]


deltaTimeMaxStress[dataset_]:=Module[{shiftTime,deltaSigma,positionMax,data},
deltaSigma=dataset[[All,2]]-Max[dataset[[All,2]]];
positionMax=Position[dataset[[All,2]],Max[dataset[[All,2]]]];
shiftTime=dataset[[All,1]]-dataset[[positionMax[[1,1]],1]];
data=Partition[Riffle[shiftTime,deltaSigma],2];
data]


deltaTimeStress[dataset_]:=Module[{shiftTime,deltaSigma,data},
shiftTime=dataset[[All,1]]-dataset[[1,1]];
deltaSigma=dataset[[All,2]]-dataset[[1,2]];
data=Partition[Riffle[shiftTime,deltaSigma],2];
data]


identifiers[indivRelax_]:=Module[{identifiers},
identifiers=StringTrim[Last/@StringSplit[indivRelax,"_"],".txt"];
identifiers]


importData[directory_String,filename_]:=Module[{data},
SetDirectory[directory];
data=Drop[Import[filename,"Table"],1];
data]


fit1[data_,relaxduration_]:=Module[{fit,image},
fit=NonlinearModelFit[data,-b Log[x+c]+b Log[c],{b,c},x];
{fit["ParameterTable"],fit["ParameterTableEntries"],Show[ListPlot[data],Plot[fit[x],{x,0,relaxduration},PlotStyle->{Red,Thin}],ImageSize->300]
}]


fit2[data_,t0_,t1_,t2_,t3_]:=Module[{fit},
fit=NonlinearModelFit[data,f2[x],{b,c,S0,S1,{x0,t0},{x1,t1},{x2,t2},{x3,t3}},x,MaxIterations->10000];
{fit["ParameterTable"],fit["ParameterTableEntries"],Show[ListPlot[data],Plot[fit[x],{x,0,t3},PlotStyle->{Red,Thin}],ImageSize->300]
}
]


fit3[data_,t0_,t1_,t2_,t3_,t4_,t5_]:=Module[{fit},
fit=NonlinearModelFit[data,f3[x],{b,c,S0,S1,S2,{x0,t0},{x1,t1},{x2,t2},{x3,t3},{x4,t4},{x5,t5}},x,MaxIterations->10000];
{fit["ParameterTable"],fit["ParameterTableEntries"],Show[ListPlot[data],Plot[fit[x],{x,0,t5},PlotStyle->{Red,Thin}],ImageSize->300]
}
]


fit4[data_,t0_,t1_,t2_,t3_,t4_,t5_,t6_,t7_]:=Module[{fit},
fit=NonlinearModelFit[data,f4[x],{b,c,S0,S1,S2,S3,{x0,t0},{x1,t1},{x2,t2},{x3,t3},{x4,t4},{x5,t5},{x6,t6},{x7,t7}},x,MaxIterations->10000];
{fit["ParameterTable"],fit["ParameterTableEntries"],Show[ListPlot[data],Plot[fit[x],{x,0,t7},PlotStyle->{Red,Thin}],ImageSize->300]
}
]


fit5[data_,t0_,t1_,t2_,t3_,t4_,t5_,t6_,t7_,t8_,t9_]:=Module[{fit},
fit=NonlinearModelFit[data,f5[x],{b,c,S0,S1,S2,S3,S4,{x0,t0},{x1,t1},{x2,t2},{x3,t3},{x4,t4},{x5,t5},{x6,t6},{x7,t7},{x8,t8},{x9,t9}},x,MaxIterations->10000];
{fit["ParameterTable"],fit["ParameterTableEntries"],Show[ListPlot[data],Plot[fit[x],{x,0,t9},PlotStyle->{Red,Thin}],ImageSize->300]
}
]


fit6[data_,t0_,t1_,t2_,t3_,t4_,t5_,t6_,t7_,t8_,t9_,t10_,t11_]:=Module[{fit},
fit=NonlinearModelFit[data,f6[x],{b,c,S0,S1,S2,S3,S4,S5,{x0,t0},{x1,t1},{x2,t2},{x3,t3},{x4,t4},{x5,t5},{x6,t6},{x7,t7},{x8,t8},{x9,t9},{x10,t10},{x11,t11}},x,MaxIterations->10000];
{fit["ParameterTable"],fit["ParameterTableEntries"],Show[ListPlot[data],Plot[fit[x],{x,0,t11},PlotStyle->{Red,Thin}],ImageSize->300]
}
]


fit7[data_,t0_,t1_,t2_,t3_,t4_,t5_,t6_,t7_,t8_,t9_,t10_,t11_,t12_,t13_]:=Module[{fit},
fit=NonlinearModelFit[data,f6[x],{b,c,S0,S1,S2,S3,S4,S5,S6,{x0,t0},{x1,t1},{x2,t2},{x3,t3},{x4,t4},{x5,t5},{x6,t6},{x7,t7},{x8,t8},{x9,t9},{x10,t10},{x11,t11},{x12,t12},{x13,t13}},x,MaxIterations->10000];
{fit["ParameterTable"],fit["ParameterTableEntries"],Show[ListPlot[data],Plot[fit[x],{x,0,t11},PlotStyle->{Red,Thin}],ImageSize->300]
}
]


loadData[directoryName_]:= Module[{corFiles,data,viableFiles={},cwd},
cwd=Directory[];
SetDirectory[directoryName];
corFiles = Sort[FileNames["*.txt"]];
(*Print[corFiles];*)
If[Length[corFiles] < 1,Return[{}]];
For[i=1,i<= Length[corFiles],i++,
AppendTo[viableFiles,corFiles[[i]]]
];
SetDirectory[cwd];
viableFiles]


movingAverage[data_,index_]:=Module[{movingAveragedData,averagedsignal},
movingAveragedData=MovingAverage[data[[All,2]],index];
averagedsignal=Partition[Riffle[data[[All,1]],movingAveragedData],2];
Drop[averagedsignal,-index]]


lndTau[partdataset_,modulus_]:=Module[{dTaudt,lndTaudt,stress},
dTaudt=(-1)*LinearModelFit[partdataset,x,x][[1,2,2]];
lndTaudt=Log[dTaudt/modulus];
stress=Mean[partdataset[[All,2]]];
{stress,lndTaudt}
]


showFit[averagedDatasetsx_,partitionindex_,modulus_]:=Module[{partitionedaveragedDatasetx,rfit,rfitCor,fitr},
partitionedaveragedDatasetx=Partition[averagedDatasetsx,partitionindex];
rfit=Table[lndTau[partitionedaveragedDatasetx[[i]],modulus],{i,1,Length[partitionedaveragedDatasetx]}];
rfitCor=DeleteCases[rfit,{_Real,_Complex}];
fitr=LinearModelFit[rfitCor,x,x];
{rfitCor, fitr}
]


weightedFit[averagedDatasets_,partitionindex_,modulus_]:=Module[{partitionedaveragedDatasetx,rfit,rfitCor,fitr,w},
partitionedaveragedDatasetx=Partition[averagedDatasets,partitionindex];
rfit=Table[lndTau[partitionedaveragedDatasetx[[i]],modulus],{i,1,Length[partitionedaveragedDatasetx]}];
rfitCor=DeleteCases[rfit,{_Real,_Complex}];
w=1/Range[Length[rfitCor]];
fitr=LinearModelFit[rfitCor,x,x,Weights->w];
{rfitCor, fitr}]


oneClickSolution[shiftedALLRelaxations_,averagingIndex_,partitioningIndex_,modulus_]:=Module[{averagedDatasets,results},
averagedDatasets=movingAverage[#,averagingIndex]&/@shiftedALLRelaxations;
results=Table[showFit[averagedDatasets[[i]],partitioningIndex,modulus],{i,1,Length[averagedDatasets]}];
{Table[Show[ListPlot[results[[i,1]]],Plot[results[[i,2]][x],{x,-5,0}]],{i,1,Length[averagedDatasets]}],
Table[results[[i,2]][[1,2,2]],{i,1,Length[averagedDatasets]}]}]


changingMovingAverageTime[data_,t1_,index1_,index2_]:=Module[{length, lengthPart1,part1,part2,movingAveragedDataPt1,movingAveragedDataPt2,averagedsignalPt1,averagedsignalPt2},
length=Length[data];
lengthPart1=Length[Select[data[[All,1]],#<t1&]];
part1=Take[data,lengthPart1];
part2=Take[data,-(length-lengthPart1)];
movingAveragedDataPt1=MovingAverage[part1[[All,2]],index1];
averagedsignalPt1=Partition[Riffle[part1[[All,1]],movingAveragedDataPt1],2];
movingAveragedDataPt2=MovingAverage[part2[[All,2]],index2];
averagedsignalPt2=Partition[Riffle[part2[[All,1]],movingAveragedDataPt2],2];
Join[Drop[averagedsignalPt1,-index1],Drop[averagedsignalPt2,-index2]]
]


changingMovingAverageTimeResult[data_,t1_,index1_,index2_,partition1_,partition2_,modulus_]:=Module[{length, lengthPart1,part1,part2,movingAveragedDataPt1,movingAveragedDataPt2,averagedsignalPt1,averagedsignalPt2,averagedDatasets,averagedPartsignalPt1,averagedPartsignalPt2,averagedPartitionedDataset,rfit,rfitCor,fitr,results},
length=Length[data];
lengthPart1=Length[Select[data[[All,1]],#<t1&]];
part1=Take[data,lengthPart1];
part2=Take[data,-(length-lengthPart1)];
movingAveragedDataPt1=MovingAverage[part1[[All,2]],index1];
averagedsignalPt1=Drop[Partition[Riffle[part1[[All,1]],movingAveragedDataPt1],2],-index1];
movingAveragedDataPt2=MovingAverage[part2[[All,2]],index2];
averagedsignalPt2=Drop[Partition[Riffle[part2[[All,1]],movingAveragedDataPt2],2],-index2];
averagedPartsignalPt1=Partition[averagedsignalPt1,partition1];
averagedPartsignalPt2=Partition[averagedsignalPt2,partition2];
averagedDatasets=Join[averagedsignalPt1,averagedsignalPt2];
averagedPartitionedDataset=Join[averagedPartsignalPt1,averagedPartsignalPt2];
rfit=Table[lndTau[averagedPartitionedDataset[[i]],modulus],{i,1,Length[averagedPartitionedDataset]}];
rfitCor=DeleteCases[rfit,{_Real,_Complex}];
fitr=LinearModelFit[rfitCor,x,x];
{rfitCor,fitr,{averagedPartsignalPt1,averagedPartsignalPt2}}]


movingPartitionIndex[relaxdataset_,partitionsize_]:=Module[{numberOfPartitions,indices},
numberOfPartitions=Length[relaxdataset]-partitionsize;
indices=Table[{i,i+partitionsize},{i,1,numberOfPartitions,1}]
]


movingPartitionsOfRelaxations[relaxdataset_,partitionIndex_]:=Module[{subDataset},
subDataset=Take[relaxdataset,partitionIndex]]


allLinearFits[relaxdataset_, partitionIndices_]:=Module[{listOfFits,stress},
listOfFits=Table[LinearModelFit[movingPartitionsOfRelaxations[relaxdataset,partitionIndices[[i]]],x,x],{i,1,Length[partitionIndices],1}];
stress=Table[Mean[movingPartitionsOfRelaxations[relaxdataset,partitionIndices[[i]]]][[2]],{i,1,Length[partitionIndices],1}];
Partition[Riffle[stress,listOfFits],2]]


lnOfallLinearFits[linearFits_]:=Module[{linear,lnofDTau,result},
linear=linearFits[[All,2]];
lnofDTau=Table[Log[(-1)*linear[[i]][[1,2,2]]],{i,1,Length[linearFits]}];
result=Table[ReplacePart[linearFits[[i]],2->lnofDTau[[i]]],{i,1,Length[linearFits]}];
DeleteCases[result,{_Real,_Complex}]]


oneClickMovingPartitionSolution[relaxationDataset_,intervalSize_]:=Module[{listOfIndices,allLinearFits,stressLndTaupoints,finalLinearFit,listOfFits,stress,alllinearfits},
listOfIndices=movingPartitionIndex[relaxationDataset,intervalSize];
listOfFits=Table[LinearModelFit[movingPartitionsOfRelaxations[relaxationDataset,listOfIndices[[i]]],x,x],{i,1,Length[listOfIndices],1}];
stress=Table[Mean[movingPartitionsOfRelaxations[relaxationDataset,listOfIndices[[i]]]][[2]],{i,1,Length[listOfIndices],1}];
alllinearfits=Partition[Riffle[stress,listOfFits],2];
stressLndTaupoints=lnOfallLinearFits[alllinearfits];
finalLinearFit=LinearModelFit[stressLndTaupoints,x,x];
{stressLndTaupoints,finalLinearFit}
]


invertedAlmostV[relaxationDataset_,intervalSize_]:=Module[{listOfIndices,allLinearFits,stressLndTaupoints,finalLinearFit,listOfFits,stress,alllinearfits},
listOfIndices=movingPartitionIndex[relaxationDataset,intervalSize];
listOfFits=Table[LinearModelFit[movingPartitionsOfRelaxations[relaxationDataset,listOfIndices[[i]]],x,x],{i,1,Length[listOfIndices],1}];
stress=Table[Mean[movingPartitionsOfRelaxations[relaxationDataset,listOfIndices[[i]]]][[2]],{i,1,Length[listOfIndices],1}];
alllinearfits=Partition[Riffle[stress,listOfFits],2];
stressLndTaupoints=lnOfallLinearFits[alllinearfits];
finalLinearFit=LinearModelFit[stressLndTaupoints,x,x];
finalLinearFit[[1,2,2]]^(-1)
]


End[]


Protect[correctShift, fit1, fit2, fit3, fit4, fit5, fit6, fit7, deltaTimeStress, deltaTimeMaxStress, loadData, identifiers, importData, crudeTimeSigma, crudeTimeTau,movingAverage,lndTau,showFit,oneClickSolution,changingMovingAverageTime,changingMovingAverageTimeResult,weightedFit,movingPartitionIndex,movingPartitionsOfRelaxations,allLinearFits,lnOfallLinearFits,oneClickMovingPartitionSolution,invertedAlmostV]


EndPackage[]
