# Supplementary material for: Stress relaxation in the presence of sudden strain bursts: Methodology and stress relaxation data of microcast aluminium microwires
Source: Data Brief. 2018 Nov 14;21:2134–41. doi: 10.1016/j.dib.2018.11.047 (PMC6265499; doi:10.1016/j.dib.2018.11.047)
Supplement: Supplementary file 2 — Supplementary material [file mmc2.zip › Data in brief/Annealed/AN_20_3/Stress relaxation txt files/RelaxationFittingLnTaudTau.wl]

(* ::Package:: *)

BeginPackage["RelaxationFittingLnTaudTau`"]
Unprotect[autoFrontPartSize,autoBackPartSize,autoFrontPartSlopes,autoBackPartSlopes,datapointBack,datapointFront,backPartR,middlePartR,beginningPartR,linearBackPartR,linearMiddlePartR,linearBeginningPartR,middlePartR,datapointMiddle,basedOnLastTwo,basedOnLastTwokept,basedOnLastThree,basedOnLastThreekept,basedOnLastFour,basedOnLastFive,basedOnAllPrevious,basedOnAllPreviousKept2,absoluteDiscardCriteria,basedOnLastTwokeptWeigth]


Begin["`Private`"]


backPartR[relax_,n_]:=Take[relax,-n];
middlePartR[relax_,n_,m_]:=Take[relax,{n,m}];
beginningPartR[relax_,n_]:=Take[relax,n];


linearBackPartR[relax_,n_]:=LinearModelFit[Take[relax,-n],x,x];
linearMiddlePartR[relax_,n_,m_]:=LinearModelFit[Take[relax,{n,m}],x,x];
linearBeginningPartR[relax_,n_]:=LinearModelFit[Take[relax,n],x,x];


datapointBack[relax_,n_]:={Mean[backPartR[relax,n][[All,2]]],Log[(-1)*linearBackPartR[relax,n][[1,2,2]]]};
datapointFront[relax_,n_]:={Mean[beginningPartR[relax,n][[All,2]]],Log[(-1)*linearBeginningPartR[relax,n][[1,2,2]]]};
datapointMiddle[relax_,n_,m_]:={Mean[middlePartR[relax,n,m][[All,2]]],Log[(-1)*linearMiddlePartR[relax,n,m][[1,2,2]]]};


autoBackPartSlopes[relax_]:=Module[{slope,measuredSlope},
slope=Table[linearBackPartR[relax, i],{i,75,1000,10}];
measuredSlope=Partition[Riffle[Table[ i,{i,75,1000,10}],slope[[All,1,2]][[All,2]]],2];
DeleteCases[Table[If[measuredSlope[[i,2]]<0,measuredSlope[[i]],0],{i,1,Length[measuredSlope]}],0]
]


autoFrontPartSlopes[relax_]:=Module[{slope,measuredSlope},
slope=Table[linearBeginningPartR[relax, i],{i,3,100,2}];
measuredSlope=Partition[Riffle[Table[ i,{i,3,100,2}],slope[[All,1,2]][[All,2]]],2];
DeleteCases[Table[If[measuredSlope[[i,2]]<0,measuredSlope[[i]],0],{i,1,Length[measuredSlope]}],0]
]


autoBackPartSize[relax_]:=Module[{slopes,deltaSlopes,deltaPosition,comb,low,lowposition,n,max,m},
slopes=autoBackPartSlopes[relax];
deltaSlopes=Drop[slopes[[All,2]],1]-Drop[slopes[[All,2]],-1];
deltaPosition=(Drop[slopes[[All,1]],1]+Drop[slopes[[All,1]],-1])/2;
comb=Partition[Riffle[deltaPosition,Abs[deltaSlopes]],2] ;
low=Select[Abs[deltaSlopes],#<0.00002&];
lowposition=Flatten[Position[Abs[deltaSlopes],#]&/@low];
n=Part[slopes,#]&/@lowposition;
{n[[1,1]],datapointBack[relax,n[[1,1]]]}
]


autoFrontPartSize[relax_]:=Module[{slopes,min,n},
slopes=autoFrontPartSlopes[relax];
min=Position[slopes,Min[slopes[[All,2]]]];
n=slopes[[min[[All,1]]]];
{n[[1,1]],datapointFront[relax,n[[1,1]]]}
]


basedOnLastTwo[dataPos_]:=Module[{position,data,cycle1,cycle2},
position=dataPos[[1]];
data=dataPos[[2]];
cycle1=If[position<2,firstComparisonTest[dataPos],laterComparisonTestLast2[dataPos]];
cycle1]
basedOnLastTwokept[dataPos_]:=Module[{position,data,cycle1,cycle2},
position=dataPos[[1]];
data=dataPos[[2]];
cycle1=If[position<2,{2,data,dataPos[[3]]},laterComparisonTestLast2[dataPos]];
cycle1]
basedOnLastTwokeptWeigth[dataPos_]:=Module[{position,data,cycle1,cycle2,weight},
position=dataPos[[1]];
data=dataPos[[2]];
weight=dataPos[[4]];
cycle1=If[position<2,{2,data,dataPos[[3]],weight},laterComparisonTestLast2Weight[dataPos]];
cycle1]
basedOnLastThree[dataPos_]:=Module[{position,data,cycle1},
position=dataPos[[1]];
data=dataPos[[2]];
cycle1=If[position<3,firstComparisonTest[dataPos],laterComparisonTestLast3[dataPos]];
cycle1]
basedOnLastThreekept[dataPos_]:=Module[{position,data,cycle1},
position=dataPos[[1]];
data=dataPos[[2]];
cycle1=If[position<3,{3,data,dataPos[[3]]},laterComparisonTestLast3[dataPos]];
cycle1]
basedOnLastFour[dataPos_]:=Module[{position,data,cycle1,cycle2},
position=dataPos[[1]];
data=dataPos[[2]];
cycle1=If[position<4,firstComparisonTest[dataPos],laterComparisonTestLast4[dataPos]];
cycle1]
basedOnLastFive[dataPos_]:=Module[{position,data,cycle1,cycle2},
position=dataPos[[1]];
data=dataPos[[2]];
cycle1=If[position<5,firstComparisonTest[dataPos],laterComparisonTestLast5[dataPos]];
cycle1]
basedOnAllPrevious[dataPos_]:=Module[{position,data,cycle1,cycle2},
position=dataPos[[1]];
data=dataPos[[2]];
cycle1=If[position<2,firstComparisonTest[dataPos],laterComparisonTestAllPrevious[dataPos]];
cycle1]
firstComparisonTest[dataPos_]:=Module[{position, data, length,comp1},
position=dataPos[[1]];
data=dataPos[[2]];
length=dataPos[[3]];
comp1=If[data[[2,2]]>data[[1,2]],{position,Delete[data,2],length},{position+1,data,length}];
comp1]
laterComparisonTestLast2[dataPos_]:=Module[{pos,data,length,compLater},
pos=dataPos[[1]];
data=dataPos[[2]];
length=dataPos[[3]];
compLater=If[data[[pos+1,2]]>Mean[data[[pos-1;;pos,2]]],{pos,Delete[data,pos+1],length},{pos+1,data,length}]; 
compLater]
laterComparisonTestLast2Weight[dataPos_]:=Module[{pos,data,length,compLater,weight},
pos=dataPos[[1]];
data=dataPos[[2]];
length=dataPos[[3]];
weight=dataPos[[4]];
compLater=If[data[[pos+1,2]]>(weight)*Mean[data[[pos-1;;pos,2]]],{pos,Delete[data,pos+1],length,weight},{pos+1,data,length,weight}]; 
compLater]
laterComparisonTestLast3[dataPos_]:=Module[{pos,data,length,compLater},
pos=dataPos[[1]];
data=dataPos[[2]];
length=dataPos[[3]];
compLater=If[data[[pos+1,2]]>Mean[data[[pos-2;;pos,2]]],{pos,Delete[data,pos+1],length},{pos+1,data,length}]; 
compLater]
laterComparisonTestLast4[dataPos_]:=Module[{pos,data,length,compLater},
pos=dataPos[[1]];
data=dataPos[[2]];
length=dataPos[[3]];
compLater=If[data[[pos+1,2]]>Mean[data[[pos-3;;pos,2]]],{pos,Delete[data,pos+1],length},{pos+1,data,length}]; 
compLater]
laterComparisonTestLast5[dataPos_]:=Module[{pos,data,length,compLater},
pos=dataPos[[1]];
data=dataPos[[2]];
length=dataPos[[3]];
compLater=If[data[[pos+1,2]]>Mean[data[[pos-4;;pos,2]]],{pos,Delete[data,pos+1],length},{pos+1,data,length}]; 
compLater]
laterComparisonTestAllPrevious[dataPos_]:=Module[{pos,data,length,compLater},
pos=dataPos[[1]];
data=dataPos[[2]];
length=dataPos[[3]];
compLater=If[data[[pos+1,2]]>Mean[data[[1;;pos,2]]],{pos,Delete[data,pos+1],length},{pos+1,data,length}]; 
compLater]


basedOnAllPreviousKept2[dataPos_]:=Module[{position,data,cycle1,cycle2},
position=dataPos[[1]];
data=dataPos[[2]];
cycle1=If[position<2,{2,data,dataPos[[3]]},laterComparisonTestAllPrevious[dataPos]];
cycle1]


absoluteDiscardCriteria[lnslopeSet_,criteria_,modulus_]:=Module[{slopes,filteredData,filteredDataClean},
slopes=lnslopeSet[[All,2]];
filteredData=Table[If[slopes[[i]]>Log[(criteria/modulus)],{},lnslopeSet[[i]]],{i,1,Length[lnslopeSet]}];
filteredDataClean=DeleteCases[filteredData,{}]
]


End[]


Protect[autoFrontPartSize,autoBackPartSize,autoFrontPartSlopes,autoBackPartSlopes,datapointBack,datapointFront,backPartR,middlePartR,beginningPartR,linearBackPartR,linearMiddlePartR,linearBeginningPartR,middlePartR,datapointMiddle,basedOnLastTwo,basedOnLastTwokept,basedOnLastThree,basedOnLastThreekept,basedOnLastFour,basedOnLastFive,basedOnAllPrevious,basedOnAllPreviousKept2,absoluteDiscardCriteria,basedOnLastTwokeptWeigth]


EndPackage[]
