# Supplementary material for: Stress relaxation in the presence of sudden strain bursts: Methodology and stress relaxation data of microcast aluminium microwires
Source: Data Brief. 2018 Nov 14;21:2134–41. doi: 10.1016/j.dib.2018.11.047 (PMC6265499; doi:10.1016/j.dib.2018.11.047)
Supplement: Supplementary file 2 — Supplementary material [file mmc2.zip › Data in brief/Annealed/AN_20_3/Stress relaxation txt files/RelaxationFittingwErrors.wl]

(* ::Package:: *)

BeginPackage["RelaxationFittingwErrors`"]
Unprotect[noiseLevel,binSizebasedonDeltaTau,physicalBinning,errParameters]


Begin["`Private`"]


noiseLevel[relax_,intervals_]:=Module[{noiseInterval,st,deltaTau,tauCriteriaValues,meanDeltaTau,tauCriteriaPos},
noiseInterval=Take[relax,#]&/@intervals;
st=StandardDeviation[#]&/@noiseInterval;
deltaTau=Table[Max[noiseInterval[[i,All,2]]]-Min[noiseInterval[[i,All,2]]],{i,1,Length[noiseInterval]}];
meanDeltaTau=Mean[deltaTau];
tauCriteriaValues=Select[deltaTau,#<meanDeltaTau&];
tauCriteriaPos=Flatten[Position[deltaTau,#]&/@tauCriteriaValues];
Mean[Extract[st[[All,2]],#]&/@tauCriteriaPos]]


binSizebasedonDeltaTau[deltaTau_,minBinSize_,amountOfBins_]:=Module[{binSize},
binSize=If[deltaTau/amountOfBins>minBinSize,deltaTau/amountOfBins,minBinSize]]


physicalBinning[relax_, binSize_]:=Module[{stressValues,binnedLengths,creatingIndices,binnedRelax},
stressValues=(-1)*relax[[All,2]];
binnedLengths=DeleteCases[BinCounts[stressValues,binSize],0];
creatingIndices=Prepend[Table[Total[binnedLengths[[1;;i]]],{i,1,Length[binnedLengths]}],1];
binnedRelax=Table[Take[relax,{creatingIndices[[i]],creatingIndices[[i+1]]}],{i,1,Length[creatingIndices]-1}]]


errParameters[intermData_,noise_]:=Module[{stressValue,binnedRelax,slopeValue,binTime,corStress,errorOverbinnedTime,tError,noiseOverTimeUpper,noiseOverTimeLower,errorOverbinnedTimeOverSlope},
binnedRelax=intermData[[4]];
slopeValue=intermData[[1,2]];
stressValue=intermData[[1,1]];

binTime=Last[binnedRelax][[1]]-binnedRelax[[1,1]];
corStress=Max[binnedRelax[[All,2]]]-Min[binnedRelax[[All,2]]];
errorOverbinnedTime={stressValue,noise/binTime};

tError=(noise*binTime)/corStress;
noiseOverTimeUpper={stressValue,noise/(binTime+tError)};
noiseOverTimeLower={stressValue,noise/(binTime-tError)};

errorOverbinnedTimeOverSlope={stressValue,noise/(slopeValue*binTime)};

{errorOverbinnedTime,noiseOverTimeUpper, noiseOverTimeLower,errorOverbinnedTimeOverSlope}]


End[]


Protect[noiseLevel,binSizebasedonDeltaTau,physicalBinning,errParameters]


EndPackage[]
