# Supplementary material for: Stress relaxation in the presence of sudden strain bursts: Methodology and stress relaxation data of microcast aluminium microwires
Source: Data Brief. 2018 Nov 14;21:2134–41. doi: 10.1016/j.dib.2018.11.047 (PMC6265499; doi:10.1016/j.dib.2018.11.047)
Supplement: Supplementary file 2 — Supplementary material [file mmc2.zip › Data in brief/Annealed/AN_27_2/AN_27_2_doublederivativemethodRESULTS.csv]

4.319451	8	14.462807892900074	2.0763403971283063	0.998450098356655	0.7259406785933894
5.387497	11	38.1167335420607	2.2491124492090706	0.9958707371130754	0.8176368701606072
5.922481	7	19.540797531800948	2.218063098983191	0.9974968803463179	0.7540979517936068
6.457112	9	17.417165921688827	1.8270221591451354	0.9884059380669552	0.6320466195289556
6.987591	7	43.38704760017066	3.5567327030753697	0.9954417493921598	0.5121255724547862
7.466732	6	37.06062716087314	3.0824035548581947	0.99696787580725	0.6687840455368241
8.06452	6	15.11710721228598	1.8927747159136865	0.999167702369043	0.843773923822932
8.59616	11	21.48993154883884	1.8378330212050056	0.9934659805024123	0.6253306165908968
9.146754	11	0.036655347028188304	1.5919543243776344	0.990809920219693	0.7710761833842853
9.684072	9	33.60715919395407	2.3539057309106592	0.9972927054527005	0.6755185996185221
10.225432	14	17.63614212466097	0.9769326750442683	0.9943491368338265	0.7589720552848372
10.754429	14	31.416708431788848	1.078197648973271	0.9937197436536576	0.8516304499169213
11.298663	5	3.579663453579616	0.1536199124055179	0.9998022333281301	0.9147037194132499
11.820967	12	7.212749334461811	0.15612586467477538	0.9888754264600711	0.8001040894408568
12.368855	10	3.8441035603588443	0.0653294370648456	0.990886106951213	0.902382650828833
12.899398	14	7.607906885949584	0.20501973282522776	0.9891000878394395	0.6095321228847167
13.42732	9	4.571006466309006	0.2682471388265048	0.9957416816192144	0.7269698379641725
13.982054	11	6.782714274609349	0.14240854777717507	0.9990502592433281	0.5366003218549286
14.504612	13	5.855951573334865	0.10160566171901875	0.9960290078156011	0.8735847806733013
15.044254	14	5.577930706722201	0.07953034039558579	0.995327757113112	0.7570328619878395
15.584098	10	4.004480658040144	0.06304631032252742	0.9981003428964002	0.8614768014501641
16.093908	12	5.573156376180263	0.08638232525029167	0.9973707250046605	0.8679141418797528
