# Supplementary material for: Stress relaxation in the presence of sudden strain bursts: Methodology and stress relaxation data of microcast aluminium microwires
Source: Data Brief. 2018 Nov 14;21:2134–41. doi: 10.1016/j.dib.2018.11.047 (PMC6265499; doi:10.1016/j.dib.2018.11.047)
Supplement: Supplementary file 2 — Supplementary material [file mmc2.zip › Data in brief/Annealed/AN_27_2/Stress relaxation txt files/An_27_2_doublederivativemethod.nb]

(* Content-type: application/vnd.wolfram.mathematica *)

(*** Wolfram Notebook File ***)
(* http://www.wolfram.com/nb *)

(* CreatedBy='Mathematica 11.0' *)

(*CacheID: 234*)
(* Internal cache information:
NotebookFileLineBreakTest
NotebookFileLineBreakTest
NotebookDataPosition[       158,          7]
NotebookDataLength[   1922872,      33016]
NotebookOptionsPosition[   1918413,      32870]
NotebookOutlinePosition[   1918817,      32887]
CellTagsIndexPosition[   1918774,      32884]
WindowFrame->Normal*)

(* Beginning of Notebook Content *)
Notebook[{
Cell[BoxData[
 RowBox[{"Exit", "[", "]"}]], "Input",
 CellChangeTimes->{{3.704348667636505*^9, 3.7043486693386745`*^9}}],

Cell[BoxData[
 RowBox[{
  RowBox[{"SetDirectory", "[", 
   RowBox[{"NotebookDirectory", "[", "]"}], "]"}], ";"}]], "Input"],

Cell[BoxData[{
 RowBox[{
  RowBox[{"Needs", "[", "\"\<RelaxationFittingFlex`\>\"", "]"}], 
  ";"}], "\[IndentingNewLine]", 
 RowBox[{
  RowBox[{"Needs", "[", "\"\<RelaxationFittingLnTaudTau`\>\"", "]"}], 
  ";"}], "\[IndentingNewLine]", 
 RowBox[{
  RowBox[{"Needs", "[", "\"\<ErrorBarPlots`\>\"", "]"}], 
  ";"}], "\[IndentingNewLine]", 
 RowBox[{
  RowBox[{"Needs", "[", "\"\<RelaxationFittingwErrors`\>\"", "]"}], 
  ";"}]}], "Input",
 CellChangeTimes->{{3.7059194049168406`*^9, 3.7059194051028595`*^9}, {
   3.7068460953905373`*^9, 3.706846117806779*^9}, 3.7068462277727747`*^9, 
   3.706846293958392*^9}],

Cell[BoxData[{
 RowBox[{
  RowBox[{"indivRelaxations", "=", 
   RowBox[{"loadData", "[", 
    RowBox[{"NotebookDirectory", "[", "]"}], "]"}]}], 
  ";"}], "\[IndentingNewLine]", 
 RowBox[{
  RowBox[{"nameRelaxations", "=", 
   RowBox[{"identifiers", "[", "indivRelaxations", "]"}]}], 
  ";"}], "\[IndentingNewLine]", 
 RowBox[{
  RowBox[{"allRelaxations", "=", 
   RowBox[{
    RowBox[{
     RowBox[{"importData", "[", 
      RowBox[{
       RowBox[{"NotebookDirectory", "[", "]"}], ",", "#"}], "]"}], "&"}], "/@",
     "indivRelaxations"}]}], ";"}], "\[IndentingNewLine]", 
 RowBox[{
  RowBox[{"timeTauUnshifted", "=", 
   RowBox[{"crudeTimeTau", "/@", "allRelaxations"}]}], ";"}]}], "Input"],

Cell[CellGroupData[{

Cell["\<\
Sample parameters (to calculate M in MPa) and plot of all loaded relaxations\
\>", "Subsection",
 CellChangeTimes->{{3.700362796311943*^9, 3.700362805358943*^9}, {
  3.700363018960943*^9, 3.7003630207369432`*^9}, {3.70053651875705*^9, 
  3.70053652451705*^9}}],

Cell[CellGroupData[{

Cell[BoxData[{
 StyleBox[
  RowBox[{
   RowBox[{"diameter", "=", "22.0"}], ";"}],
  Background->GrayLevel[0.85]], "\[IndentingNewLine]", 
 StyleBox[
  RowBox[{
   RowBox[{"l0", "=", "1516.5"}], ";"}],
  Background->GrayLevel[0.85]], "\[IndentingNewLine]", 
 StyleBox[
  RowBox[{
   RowBox[{"schmidfactor", "=", "0.474"}], ";"}],
  Background->GrayLevel[0.85]], "\[IndentingNewLine]", 
 StyleBox[
  RowBox[{
   RowBox[{"compliance", "=", "0.9895"}], ";"}],
  Background->GrayLevel[0.85]], "\[IndentingNewLine]", 
 StyleBox[
  RowBox[{
   RowBox[{"area", "=", 
    RowBox[{"Pi", "*", 
     RowBox[{
      RowBox[{"(", 
       RowBox[{"diameter", "/", "2"}], ")"}], "^", "2"}]}]}], ";"}],
  Background->GrayLevel[0.85]], "\[IndentingNewLine]", 
 RowBox[{
  StyleBox[
   RowBox[{
    RowBox[{"modulus", "=", 
     RowBox[{
      RowBox[{"(", 
       RowBox[{"1000", "*", "l0", "*", 
        RowBox[{"schmidfactor", "^", "2"}]}], ")"}], "/", 
      RowBox[{"(", 
       RowBox[{"area", "*", "compliance"}], ")"}]}]}], ";"}],
   Background->GrayLevel[0.85]], 
  "\[IndentingNewLine]"}], "\[IndentingNewLine]", 
 RowBox[{
  StyleBox[
   RowBox[{
    RowBox[{"measuredStDev", "=", "0.004"}], ";"}],
   Background->GrayLevel[0.85]], 
  "\[IndentingNewLine]"}], "\[IndentingNewLine]", 
 RowBox[{"ListPlot", "[", 
  RowBox[{"timeTauUnshifted", ",", 
   RowBox[{"ImageSize", "\[Rule]", "Large"}], ",", 
   RowBox[{"BaseStyle", "\[Rule]", " ", "Large"}], ",", 
   RowBox[{"Frame", "\[Rule]", " ", "True"}], ",", 
   RowBox[{"AxesOrigin", "\[Rule]", 
    RowBox[{"{", 
     RowBox[{"0", ",", "0"}], "}"}]}], ",", 
   RowBox[{"AxesLabel", "\[Rule]", 
    RowBox[{"{", 
     RowBox[{"\"\<Time [s]\>\"", ",", "\"\<\[Tau][MPa]\>\""}], "}"}]}], ",", 
   RowBox[{"PlotLegends", "\[Rule]", 
    RowBox[{"SwatchLegend", "[", 
     RowBox[{"nameRelaxations", ",", 
      RowBox[{"LegendMarkerSize", "\[Rule]", "20"}], ",", 
      RowBox[{"LegendMarkers", "\[Rule]", "\"\<Bubble\>\""}]}], "]"}]}]}], 
  "]"}], "\[IndentingNewLine]", 
 RowBox[{
  RowBox[{"shiftedALLRelaxations", "=", 
   RowBox[{
    RowBox[{
     RowBox[{"deltaTimeMaxStress", "[", "#", "]"}], "&"}], "/@", 
    "timeTauUnshifted"}]}], ";"}], "\[IndentingNewLine]", 
 RowBox[{
  RowBox[{"corShiftedALLRelaxations", "=", 
   RowBox[{
    RowBox[{
     RowBox[{"correctShift", "[", "#", "]"}], "&"}], "/@", 
    "shiftedALLRelaxations"}]}], ";"}], "\[IndentingNewLine]", 
 RowBox[{"ListPlot", "[", 
  RowBox[{"corShiftedALLRelaxations", ",", 
   RowBox[{"ImageSize", "\[Rule]", "Large"}], ",", 
   RowBox[{"BaseStyle", "\[Rule]", " ", "Large"}], ",", 
   RowBox[{"Frame", "\[Rule]", " ", "True"}], ",", 
   RowBox[{"AxesOrigin", "\[Rule]", 
    RowBox[{"{", 
     RowBox[{"0", ",", "0"}], "}"}]}], ",", 
   RowBox[{"AxesLabel", "\[Rule]", 
    RowBox[{"{", 
     RowBox[{"\"\<Time [s]\>\"", ",", "\"\<\[Tau][MPa]\>\""}], "}"}]}], ",", 
   RowBox[{"PlotLegends", "\[Rule]", 
    RowBox[{"SwatchLegend", "[", 
     RowBox[{"nameRelaxations", ",", 
      RowBox[{"LegendMarkerSize", "\[Rule]", "20"}], ",", 
      RowBox[{"LegendMarkers", "\[Rule]", "\"\<Bubble\>\""}]}], "]"}]}]}], 
  "]"}], "\[IndentingNewLine]", 
 RowBox[{
  RowBox[{
   RowBox[{"startTau", "=", 
    RowBox[{"timeTauUnshifted", "[", 
     RowBox[{"[", 
      RowBox[{"All", ",", "1", ",", "2"}], "]"}], "]"}]}], ";"}], 
  "\[IndentingNewLine]"}], "\[IndentingNewLine]", 
 RowBox[{
  RowBox[{"measureOfMaxDeltaTau", "=", 
   RowBox[{"Abs", "[", 
    RowBox[{"Table", "[", 
     RowBox[{
      RowBox[{
       RowBox[{"Last", "[", 
        RowBox[{"corShiftedALLRelaxations", "[", 
         RowBox[{"[", "i", "]"}], "]"}], "]"}], "[", 
       RowBox[{"[", "2", "]"}], "]"}], ",", 
      RowBox[{"{", 
       RowBox[{"i", ",", "1", ",", 
        RowBox[{"Length", "[", "corShiftedALLRelaxations", "]"}]}], "}"}]}], 
     "]"}], "]"}]}], ";"}]}], "Input",
 CellChangeTimes->{{3.7003628106149435`*^9, 3.7003629448089433`*^9}, {
   3.7003630107089434`*^9, 3.700363097721943*^9}, 3.700363463842943*^9, {
   3.7003640612799435`*^9, 3.7003640860819435`*^9}, {3.700364346188943*^9, 
   3.700364368757943*^9}, {3.700364749132943*^9, 3.700364771403943*^9}, {
   3.700364890626943*^9, 3.700364923849943*^9}, {3.700365239677943*^9, 
   3.700365264044943*^9}, {3.700365492006943*^9, 3.700365526995943*^9}, {
   3.700365883284943*^9, 3.700365910778943*^9}, {3.7003663941879435`*^9, 
   3.7003664154519434`*^9}, {3.7003669336499434`*^9, 3.700366953087943*^9}, {
   3.700367238757943*^9, 3.700367258244943*^9}, {3.70053650860705*^9, 
   3.70053651240705*^9}, 3.7007959116395197`*^9, 3.7008102308422756`*^9, 
   3.7008138666962757`*^9, {3.7008139853932753`*^9, 3.7008139866952753`*^9}, 
   3.7010848394321594`*^9, {3.7010863053877406`*^9, 3.7010863060268044`*^9}, {
   3.701599706229407*^9, 3.7015997065754414`*^9}, {3.702180318588099*^9, 
   3.702180343050099*^9}, {3.702187100298099*^9, 3.7021871080900993`*^9}, {
   3.7021887041197624`*^9, 3.7021887269420443`*^9}, {3.7021901345147877`*^9, 
   3.7021901553768735`*^9}, {3.7021910609934263`*^9, 
   3.7021910826985965`*^9}, {3.7021911895602818`*^9, 3.70219119204653*^9}, {
   3.702202866034812*^9, 3.7022028796681757`*^9}, 3.70227443076888*^9, {
   3.702280993475085*^9, 3.702281014116149*^9}, {3.702282955104228*^9, 
   3.7022829781375313`*^9}, {3.7022841814288483`*^9, 3.702284213397045*^9}, {
   3.7022860841280994`*^9, 3.7022861090005865`*^9}, {3.702287083684045*^9, 
   3.7022871021808944`*^9}, {3.702293229592574*^9, 3.7022932469363084`*^9}, {
   3.702294668075408*^9, 3.702294692675868*^9}, {3.7022957049130816`*^9, 
   3.7022957244570355`*^9}, 3.702296667147295*^9, 3.702351759360223*^9, 
   3.7026193539802985`*^9, {3.702635674243224*^9, 3.702635701089224*^9}, 
   3.702640752658224*^9, 3.7026415983572235`*^9, {3.702698090846631*^9, 
   3.702698110412631*^9}, {3.702698909737631*^9, 3.702698928231631*^9}, {
   3.7027055599036307`*^9, 3.7027055838446307`*^9}, 3.7027345034215574`*^9, 
   3.7027348822565575`*^9, 3.7027925723532114`*^9, {3.702800988273963*^9, 
   3.702800989433963*^9}, 3.7028057896069627`*^9, 3.7028061042989626`*^9, 
   3.702806920021963*^9, 3.702811383959963*^9, {3.702812334084963*^9, 
   3.702812359087963*^9}, {3.702813609943963*^9, 3.702813638228963*^9}, 
   3.702887331103055*^9, 3.7028884224531794`*^9, 3.7028930850838995`*^9, 
   3.702895675212298*^9, 3.702896080258298*^9, 3.702896451186298*^9, 
   3.702896834474298*^9, 3.702897145558298*^9, 3.702897654294298*^9, 
   3.7028980973772984`*^9, 3.702898391646298*^9, 3.702899259494298*^9, 
   3.702899898229298*^9, 3.7029004765762978`*^9, {3.7029008509832983`*^9, 
   3.702900872309298*^9}, {3.702901455824298*^9, 3.702901476695298*^9}, {
   3.702902062945298*^9, 3.702902092631298*^9}, {3.702905480519298*^9, 
   3.702905511085298*^9}, 3.702906017646298*^9, {3.702958746002344*^9, 
   3.7029587619155264`*^9}, 3.702959264290571*^9, {3.7029626443705454`*^9, 
   3.7029626717392817`*^9}, 3.702964312175309*^9, 3.7029646602361116`*^9, {
   3.7029650563537197`*^9, 3.702965078928977*^9}, {3.702965837773854*^9, 
   3.702965838156892*^9}, 3.7029667937694435`*^9, {3.7029673101630783`*^9, 
   3.702967312634325*^9}, 3.7029674843774977`*^9, 3.702967634566515*^9, 
   3.703222840003231*^9, 3.703224061799399*^9, {3.7032250965023813`*^9, 
   3.7032251106486387`*^9}, 3.703226097966943*^9, 3.703234396191145*^9, {
   3.704186323204116*^9, 3.704186354258116*^9}, {3.704186818516116*^9, 
   3.704186841803116*^9}, 3.7042660452481737`*^9, 3.7042670295465937`*^9, 
   3.7042677403826704`*^9, 3.704270341452445*^9, 3.704271076773445*^9, 
   3.704271217180445*^9, 3.7042713545314455`*^9, 3.704271681150445*^9, 
   3.704272251418445*^9, {3.704345956742442*^9, 3.704345973469115*^9}, {
   3.7043461591796837`*^9, 3.7043461600187683`*^9}, 3.7043472332440796`*^9, 
   3.704347466716425*^9, 3.704347717586509*^9, {3.7043478921049595`*^9, 
   3.70434789320807*^9}, {3.7043481184735937`*^9, 3.704348137057452*^9}, 
   3.704348321473892*^9, 3.7043485087686195`*^9, 3.704348665550296*^9, 
   3.704348856476387*^9, 3.7050507352513905`*^9, 3.705061046338073*^9, 
   3.7051151445549965`*^9, 3.7052034455673265`*^9, 3.705221318570614*^9, 
   3.705317271467429*^9, {3.705727069062866*^9, 3.705727074856604*^9}, 
   3.705813793627945*^9, 3.7058145622029448`*^9, {3.7059812820530696`*^9, 
   3.7059812837300696`*^9}, 3.70598686621307*^9, 3.7059885406980696`*^9, {
   3.70598915745807*^9, 3.7059891586890697`*^9}, 3.7059950510560694`*^9, 
   3.7059993581350517`*^9, 3.7060014931875353`*^9, 3.70600286346955*^9, 
   3.7060034290010977`*^9, 3.706238108206133*^9, 3.706239372709133*^9, {
   3.7062408408561335`*^9, 3.7062408421581335`*^9}, 3.706242361565133*^9, {
   3.706248588013133*^9, 3.706248589916133*^9}, 3.706249624538133*^9, 
   3.706256332357133*^9, 3.706257298175133*^9, 3.706258750176133*^9, 
   3.7063331481514616`*^9, 3.7063332733914614`*^9, 3.7065923547817783`*^9, {
   3.706683238785165*^9, 3.70668324153144*^9}, {3.7066834661829023`*^9, 
   3.7066834677560596`*^9}, {3.7066835565869417`*^9, 3.7066835853448176`*^9}, 
   3.70693020064209*^9, {3.7069302527660894`*^9, 3.70693025310909*^9}, 
   3.7069367489020896`*^9, {3.70693787210209*^9, 3.7069378795470896`*^9}, {
   3.7069388582300897`*^9, 3.70693887806909*^9}, {3.7069389091760893`*^9, 
   3.7069389108560896`*^9}, 3.7069389989790897`*^9, {3.706941252758133*^9, 
   3.70694125902876*^9}, {3.706944862365057*^9, 3.7069448716369843`*^9}, 
   3.706945599655779*^9, {3.70694573028384*^9, 3.706945732940106*^9}, {
   3.706948510689853*^9, 3.7069485137601604`*^9}, {3.7069485961243963`*^9, 
   3.706948598387622*^9}, 3.7069499614059105`*^9, {3.7069501100607743`*^9, 
   3.706950112490017*^9}, 3.7069540582615547`*^9, {3.706954276621389*^9, 
   3.706954278116538*^9}, {3.706955772106922*^9, 3.706955779042616*^9}, {
   3.707016862678418*^9, 3.7070168720824184`*^9}, {3.707019363378418*^9, 
   3.707019375264418*^9}, {3.7070194201104183`*^9, 3.707019428956418*^9}, {
   3.707019465317418*^9, 3.707019474451418*^9}, {3.707019535790418*^9, 
   3.707019543621418*^9}, {3.707024867859418*^9, 3.707024880224418*^9}, {
   3.707025416862418*^9, 3.7070254314364185`*^9}, {3.7070260341034184`*^9, 
   3.7070260418214183`*^9}, 3.7071110668377376`*^9, 3.7071116918077374`*^9, 
   3.7071121858057375`*^9, {3.7071126498877373`*^9, 3.7071126505277376`*^9}, 
   3.707113049622738*^9, 3.7071142818697376`*^9, 3.7071143340017376`*^9, 
   3.7071178878807373`*^9, 3.7071189570917377`*^9, 3.7071199638087378`*^9, {
   3.720438985912482*^9, 3.720439004376328*^9}, {3.7204391197828674`*^9, 
   3.7204391199018793`*^9}, {3.7204411440702763`*^9, 3.720441178070676*^9}, {
   3.746367114969199*^9, 3.746367149936199*^9}, {3.746367220786199*^9, 
   3.746367248029199*^9}, 3.746887739501909*^9}],

Cell[BoxData[
 TemplateBox[{GraphicsBox[{{}, {{{}, {
        Hue[0.67, 0.6, 0.6], 
        Directive[
         PointSize[0.002777777777777778], 
         RGBColor[0.368417, 0.506779, 0.709798], 
         AbsoluteThickness[1.6]], 
        PointBox[CompressedData["
1:eJxMnWV4FMkWhuPuLiTEhQhxl2/cggR3dw0Owd3dFofFJbi7BMnF3d0lxJ2Q
W5OZ0737Z5/DzLTU6bfeOlXdHe8eQ1v01tPR0TllrqOj/v/RG6PPb8qOwIHD
x4M9ZbZIVP/D5Ajc9zJs5s3i85vcGr+eEQGrrV5jJ6hsIZ4/6GvN3AgUlXsZ
fGJxHvu52+IIiF3SF44X2aJpD5t2iSsisHl7yDNphi0eNmH/sCYC8tmzIyYp
bdFOvYONETi70j/pJvv8tZ/R1JVbIzDZ8d2Z22x7X2t2Fz3IicDNjP61YQI+
PuS0Sa9bii2KH7ANnozAnodT9+2M4+NXj1CSGG+LMeoDPheBDfbj+zVMtsUf
9vMmlyMw3/V9viDBFlNXiuYPuh6BefrfKmrZ50bqf7gVAZn+WHM/9rn69Hbf
j8Db2G+qoem2sFEf8JMINLXIy8tNtcUq9vOvLyNQmqX3sD+L3RuzM3gfgZIO
pq/92fFuZs3l9yUC019J/vmXHe8etvsehRFInPBgroGIj3cmN0vpy/av/vnU
Mrb9Rm4DJ7Pjr89HdQTanPzsG5yozUddBJb0XT10YoI2HwaREH2NHT03SZsP
00i8mtwraWSSNh/WkZg8o/vFZcna9neNxOyoVldbJWnb3zMSEf28dbcma9vf
NxLG41L/cUjnY8cGXWyWsu+r03k0KBLyLN/e82O0+QiLxMVbYwrt2fEOVv9D
VCR0Fu9q/jpUm4+ESPQJzxq3L1ibj9RIFL7J7CkM1eZDGIlLeXFZxo20+ZBF
YuyxV2tMA7TtnxmJT8pUc2Gwtv3bRGKUd5vJMyK17d8xEgZfFwTlh/Fx4Yvt
lrP9tfnoHol/MhwXKBtp89EnEgMGiiOswm3hr074wEi0HX3p3doQbT6yIjFv
cbMbd0K0+RgViQs9x/7qG6nNR3Yk7gXfuCsNJz4icbmy/6t1jYmHSFxXxc8V
RPDxU4cbv0IbEQ+RSM66M+dBOB9f/N75bMNA4oN9rttkhmVj4iMSwR398qWN
iY9I9AzIbFzpp83HrkikpR7vfTGY+IjEzmW6m+eFaPNxmJ2Prl2TzUHEQyTO
h7XbY/6f+P3q6nEtI4mHSDT47XsiIIyPK93zT74PJD4iEfj8x3BlBPERiYyB
D591CSE+IjHmdEnuiADiIxKyYYuSksKJj0jsWnyx4aRw4iMSxxtvdv4dqs3H
z0iUW7z/p3dj4iMSbSbuP96jMfEQifUuy5bPDSEeIvHj7qRtc0L5uO3ynft2
hBAfURg+xP73ymDiIwprLKPybgQTH1FQ9CmzOuGrzYdDFJr0W9auRTjxEoVL
Wfu7zwogXqLg/31tXnwI8RGFfh1vJ30MIR6isNrjQ8Pjfnw8Rmn8s47jIQqT
mzzZNTuIj6uDF+kfCCA+opD4wNVlXDDxEYWfe/fqHQsiPqLQa2nAG91wbT4y
onD+2fgiSQjxEoULEw73ONmIeImC28WOXgKOlyjuetHwEIVPs942OUHtP5DF
fU7qbmrMx5tjHgX5BRMfUWhjFXZ4Q2PiIwoTV9g6TwkgPqJQ1Ptfk92Un8lR
sNvW4le/UPJHFHpkVI8PDiU+olC6/US6cxj5I4q7HjR8ROFD+2kLpjQiHqLQ
383htn4Q8cDaw6jRx7eBfPzrdcOC1iHERxSsf995MTiQ+IgCu7qa6XF8RCGu
06eN+8PJH1HwdKwbI/YnPqIwySOhr5jycTkKzifu67zxIT6ikHp/1HvjQOIh
Cq/WK43Ux0ux4nSf4tscD+x8a/7enu/Lx9+2VSw8EEZ8ROHU5TOdcgOJjygI
+vS9n+xPfEThYodjA4WNiI8ojMPzFSGh5I8oLG7w3WJBKPESBZ9rA7s8DiYe
ovFY/4t3y3A+vvN6/+odQcRHNIZf3B/QjOMjGqtMLzy6G0J8REM8ULLuYyjx
EY1xKWHpWf7ERzQevh4V94n6K99oHG3wbcvxMPJHNJqGzER4JPERjQPC/zXb
E0b+iOauBw0f0VjOujP3QOIjGoYXxxpZUv8ki8YtYfLO9l7/icW2LdQ8a/iI
xn6bNj1NOT6i8SXntNVjP+KDHe/LTfNnhRIf0ejdfHCWTyPyRzQSHxVcfhJK
vEQjbXx4y+URxEc0/uf45rNPOPERjbJ+ewJLOD6iMeFR1wMHI4iHaFQf77Y7
/D/xt6hY0zcRxEc0Rt0ad+28H/ERja/NZ+35pxHxEY1495DIu5xPojGjr3B5
bhT5Ixr9d34ZPj2SeInGNadpDVZEEB/RcBpSJVf7UMNDNOZ2fvkyLJiPV5zb
vr5xAPERjePTbWsMIoiPaPxeOW7v/mjiIxo9Kuf8Y8fxwX4/Q/ziWmPiIxpR
n0XNYxuRP6Jx7tPk4jGNiY9ofGx+wbyjL/kjGhlOFQ3XcL6IRrORnSsvUX/1
hX0eI7/UMoh4iIZ/tuvV4SF8fENybE5QAPERjcF5e0zig4mPaIwo67n8TxDx
EQ3PrM6Rvpw/ohFjt8V2EPVXBjEwdPjx3Zd8bhoD+/XVKA4nPmIwZ+r+ibph
xEcM/A9tezWR80cMLPdYNhWTzz1jMLtydlhqI+IjBqETv02rDiA+YiA4sTpG
yvkkBs5TD52fGkx8sO0nx+kVNSI+YpDbqcWx1zHEB9te6MmGhRHkjxgYTR/4
+xvlQxaDdTduGYY3Jj5isK9F9o7VQcRDDJp/UjyI9eXjHv1GDZ/lQ3zE4Ero
0RFrufFVDDpXr94W5U98xMDgpm3UkkDiIwaiNieym1J/lcXaq9Ef1zfUX42K
wcjjU+5lUz6yY3B0pOHLOYHEQwyCO5xy/sefeIjB/Kzlmb2DiIcYdHie9iks
kI+nNzXxGBlMfMSg+tEh5fdg4iMGO1cKvdTnq+EjBmvvNDWSBRMfMdhfJhF2
DCd/xGDS0IebaoOIjxhseOG6Q+13DR8xmPqjoTjKj3iIwZ1L0VsUPsRDDBae
1IlRBhIPMfh1MdFXGcLHl9/kLlkfSnyw9s/1meVB49/7MRjzws12AcdHDI5k
z365xZv8EYNuqb875vgSLzF46bB4/gBv4iUG5Z12BFxyJz5Ye9wzLAvzJT5i
kOVTfazMl/iIQUCMIjQ4kPhg13uBTrMOQcRHDBqMV2+R+IhFQsneRHgRH7F4
1mth9pwA4iMWTxZYDHf2Jj5iMb7i+vjHjYiPWIQv2VwZyY2vYnGpQeqkob7E
RyxiBY8m6vgQD7FwEW/b0bkB8RCLOr+0MdM8+HjA7AsBA/2Ij1h8/fiieaQn
8RGLkYcfZV/wJj5i0SreefJLX+IjFhNXTvgV7kV8xGLxdYtW1xqSP9jnqV2P
dAogPmIReeftDKEf8RCLTSNO/NwezMd35qYeXUz+HhiLqel//lR48XHNfpO/
J3yIj1icPnNn1h/Kx6hYTN7R5YRJA+IjFjGb3yxY25D8EYvE3yusnjQkXmLR
96Htxds+xEss9i08ZN/Fh/iIhfDn+5tiyseKWLxedcOwrxfxEYshjrl46kl8
xGKLKqHUqSHxwbb/pAVeNCQ+WL6GPDse5Et8sPYPj3f54UV8xKL7ArlDhwDy
Ryw8bp75oetLvMSixYkjB1KCiJdYpMwoeniSqzdi0eNfgdlGHz62HPrk3UR/
4iEW947m/q+fHx9f6M5+4El8xMK0anPfI27ERywarJH97eZFfLD2Pm9tbOpN
fMTi6fkpXU5yfMTi19z95ulBxEcsVvSPOeXiS3zE4mDbdlnpXsRDHLp5XLde
GUA8xEFHDQzHQxxyHAcvGhHCx4qM5ldOeBEfcVjffM4UURDxEYdJccNfr/Ah
PuKwJjjngr8X8RGHz48TjXpRPoLiYDhnmmtLL+KFfd5zzNRlPsRHHGbpqvb3
8CYe4tBI51p0vyA+nrsqZeOqhsRHHPzbNbjzx434iMO5ncNftKR8ZMTh6L6a
6+rrX8NHHCL6Hg8p9SY+4rCoQ/fqLjTe7RiHdzZ7Hv3yJj7i4NhOp6WRJ/kj
DkueTlcUeRMPcXh+IPn1OB8+NpztLN7G1RtxuHX84ZM5Xnz8oDUjKID4iEOr
GyuznfyIjzhcvR7Y66sH8RGH8mzWIfkTH3HorycJ7RFEfMTBc+c3eXhD4iMO
y8aOS2rrR3zE4Uhh2bFwf+IhDk8WNyn29SQe4rBV96yhHecL1t4JZ718/Pl4
/8blb+I9iY84qMu7jZxP2P5bWCzpx/kkDqcd2q6cyPkkDvklLp/XcLzEQdWh
yHIm9Vf34/DwXNMfN32Ijzi0bO8wOpP6q/dxeHth3LAPIcRDHOSuw3TVPFGc
M6Rsfakn8RGHuB/ebq8pP4VxWHjswhH1eEbDRxzsnq2f3teH+GDnN0WYOtGP
/BGHs/u7HnTn/BGPJi8vHH5A413TeMRs2GCxiPor63j0O/JjxDF/4iEeozr6
OK/3Jh7iIT0s2+Xqw8fta21n6boTH/FovjPltC03voqHRdrtvPkNiI94BKf0
G/3anfiIx9Y7r0SXA8kf8RAKVzTux/ESj4G9LzdW+1LDRzyW5k9Ij/UkPuIx
tG/XcUs8iYd4nFzm4T7VhXhgv1cetpIF8vGH5U391ON7DR/xMHy3qYU/V3/E
wyliascxvsRHPBw67dt1yY/8EY99730qRvoTH/H4umfcohuB5I94JK200GlN
9WB2PMbmP5h1xYd4YMd7boexoT8fd85UmrThxlvxmP7vOJ35ocRHPLz8Rw8e
Gkh8xKPXoSaN3EKIj3iMPJLefEgI8REPXcdFXit9yB/xyBo/LXd0IPESD71J
C/0E3PgqHvvXtegS4k18xGNWan7hU44H1p63W82RcTzEo9Nn0xkb/hPXvux9
4bcf8REP/Yk+zZZ5Eh/xWNh1rH+eL/ERj/lzehQb0fj3STxetBze9Bc3vorH
sNED11gEEi/x2DTsPeQBxEc8199p+IhHx4L4F8M4f8RjwIurMQ89iAfWvn8G
N1sSxMebdz8N0/MlPuLRI/JHh/Hkc4ME7MxbcGKlJ/GRAH2ThsqjfsRHAkRL
f3918CN/JOBvt3enKsjnrgkYYTPy6B6uPk/AsHZulZkexEMC7qe1KXzJ+SIB
x5pHJR7z5eO4fbtDzWi+JCoB0RcNnx/m5rMSwGzcOpzyk5qA2oxzQ2zJ58IE
PL599W055UOWgLMHYzuq57c0/khA6RsXvSmUj8wESE0Wxy3i6pEE/GTD609B
xEcCDs2a/+ohV28koKOF546JvnzcathHpxJf4iMBxhMmuXiHEh8JWLdw5T99
/YmPBNhPeFj63Jv4YO2xpChopRf5IwH3Aov9vjciPhLg4dHW9ww3vkrABZvh
b+o4HhJgJO3yJNeHjwe7vRwoaEg8JEBdDl4I4GOa39HwkYCi9WFeRz2JjwQY
tN7aVp/mE3MSMPaIUcFe8vnhBOy64f3hC413T7J8dRyXV8fxkoDLzgEtDam/
upwAp4Enb6R6EB8JWCpuvLUd9Vf3E6DYEjphogcfW527emW8J/GRgEuL6vQE
NsRHAt7uctxR4Eh8JGBfq+aZZe7ERwI6jZDV3XQkPhLQ+UK3+EHuxEcCkhNF
w667kz8SMLoVG/FzvCTg38LnSQkuxEcCYmbeGfiL+i+DRBheOTXL1Y34SMTl
LSfGjm1IfCQiKEgSUkH5cEjE4syN4xIbEB+JUA//7cnnnonw2P/Ys5x93/n5
nYqWvokorCzfr86f98Hh/ZaGJcJgyYvcPA8+Dpy+9dNjV1uEzHZ6fiee7U8+
aIw1u37UH+enJOKIIMA1kZ1fbJfTCgthIvKtV7ws9+Dj//0d5xbBzo9FeiGy
RDSu2vRH7aN09RcyElF35Mv1ruz8rnqxLWYmYtOt9OoA9nsl+/rsNono/8Hj
nYJ9/25Fy4/bOybi4KdGThfY8agP/2PvRLxIvK2Xz/Kn3p3ewESwaqrFOra/
j9vX5XplseOfOW5xNNteP7XIRiVCr8/56Ztc+Pjg7pJdlez8fzPNdclOxNDp
L4bmO9hihPoLkxPhZxb286+tLSrZ7tfNSMSXW6NnprHfT1SfwNxENHiw62Ke
ky301A20KBGvOy79ZzOL1YfvtCYRnnNCH+S683GbPsqfQ9nx13t1YyI3nl+f
yxpgVyK8Pwc+TqP2z0nE9mf3Ex415OP6+TbW/jvY6R08nIi3zSsHeTTQ5udE
InxfVk0a0ECbn7OJuFW4achmL20+LidCPdwd4KnNx/VEhFr+2TXLQ9v+9xNx
5v71Cep6l+KhMySS9Z7a9n+ZCJ28kd9K2fZbqRv4XSLHf30+PieCjYZFWQ34
OPlPbPutlJ+fiWipf/vrKw9tfgoT8XJr/CuZpzYfZYl49mDr7o0NtPmoTsTT
wc1rcjy0+ahLxMiVv/cf8da2v2kSOiV9SenZUNv+VklYunZ05G12vaubo8I+
CUVh+9wLPLXt75qE/U/m3ixy4+OXtY0ujnHX5sMzCRt/9ZGmuxEfSdggj3h8
y02bn6AkGLRKmNbKjfhIwqqDcdeaumjzEZWEWTe+/6xyI16S8HBTrdzWlXhI
0qx3/ieuCt8e7upMPCRhkf6BVcn2xEMSNs89+P67Ix8rQoPHbLInPpKQlqJa
YmtDfCQhZ1Zu6iorbX66JeHnPqdnPe2IlyR8GtCrbQcn4iUJlu69a/vYEQ9J
+KCf/NfcgY/HPzM3HORMPCRp5qOciYckRO/eYnnRiXhgcYuC3ev/E2+eP2uB
zJX4SMJI885z4ajNz/IkZHx07qKwIz6SMEU9AHEhPpIw+5VF/Dt7bT62JiF7
2Ie9Ho7ESxJubljTLcGZeEhCbZSLr50j8ZCElX1KEiyciIck/C2J6bbEgY+X
9L6U29CR+EhC0qjPR1KsiY8k7nquz8+tJBTm7nMWuRIfSUh5Pe6Duv+rz8eT
JFw0GPL6tj3xkgSJzdf3Bk7EQxLMKv53trUzHyuPjGtgZE88JCEidPL5MOqf
ypKwo+ed6HJHPq6fH3UjPpLwXbHm0T0n4oNdr+Ur1tu7a/NjkIz1Dl9S7zgQ
L8l40rC7y0EH4iUZU0qbrDVyJB6SUXaGDWBc+XhMWaOoJC/iIRlbNjvkvHIn
HpLReEDFXh3OH8loG9g36LcLHyeoOzg34iMZed+m+P1yJz6SIfQTLcpxJp8k
o65Dl1NvnIiPZFyuenRI6Ur+YNubPfDYbA/iJRl77wyYmupEfCQjc7bjkCoX
4iEZJ4LUhuLj+9mVUZkOxAfbfuyY0gvUX/VOhkHCufkV9sRHMmaOOTWnwIF8
koxZS7s8+u1MfCRDvTxsTvnITsbi3WcOm1M+JidDnd4SjpdkWIwziG/B8ZGM
V6V901s4EA9se5sWXbdwIB6Scbcvzrk68nGDcV6H5fbERzL6HZ680agB8ZGM
4bVn0kY4ER/JcH5amVFuTf5IxuHTj0c8cCdekrF6QU+/8Q7ESzLOD0oevNCE
eEjGrWDdSFNn4iEZuWu63ta1Ix6SoTq0ddgua+IhGQe/Dlx104mPX+y/Z3zT
hfhIRpZowdOzbsRHMoLvZMquO5JPkuEy9ndqJ+qvPifDfNUPvS7UX/1Mhu3i
3JsPXYmHZDRsUtZL7WeKi431756j/qqOv540PKTguMrdSmXPx0Ub9W/a2hEf
KYgfyoixJD5S0GnYsFZD7MgnKXiwZ9XIFfbERwrEteGDbjuRP1Ig9Bn8sZkD
8cK2l6kaEeJAPKTgxqEyi/cufDz2V99DDtz4KgVH25edeuFGPKRgvKOrB9df
sXiTz+w56+yJjxTMPNLxZi9ufJWCj2/+zJrrRHykIOqW6YtPNsRHCjKbKJ68
p3y0ScH/mju2/O5MfKTA+pTrkIvUP/VOgfs6j93nOR5S8Pn+woO7uPFVCtef
anhIQT/9g7q2dnxcO8DK5pYt8ZECRf+4xVdsiI8UjLS40aXAivhIQdBa44M3
rImPFNzZuai10pr8kYKCpbdbl1gQDykQDY8atteGj1eUrZv73Y54SEHhn38N
ajlfpKDF1OWD31nx8ZjwBaX/OhEfKTC43vvVIxviIwXN0nfNdzAjPlLgNbl/
5ibOHylY+zPmQQvy+eUUXLazDlpnR7ykYI10+fxIG+IlBVO7+ipsrIiPFFzZ
YO57jvqrlymIDHrYb7gt8ZCCSfM+XtzryMfvTVoEj3YgPlKgvl0FFsRHCg4N
zuwz3YJ8koIBKo9PZTbERwpOLj0seWBF/mDXb027S0PtiZcUdLHrK3nkQHyk
4uiyNhNEtsQHi1Ozr0yk/so+FfLL5zeIqb9yTUXzFt10M1z5WL/r/ZynDsRH
Krr+Xr5Vx5b4SIXLra7eIyg/QanonbXibJIz8ZGK1SNXTH/uQP5IxYY+U0fP
pv4qPhUC9Q0jtsRDKrK+/1OywJJ4SOXOR8NDKt7f65hy1pmPozySUgs4f6Ri
Qveo1hFuxEcq7F7Jn/tw/kjF+iYynXh38kcqnrTce2C/G/GSCu9v/Vqr3IiX
VNQd3C5rSePdrFRkqDtwrv5IxfA5JxNXNiAeUhHouPDYBeqfZqRCUnhh5S8X
Pr7cRLqyewPig7X34sGuWVz9kYq3Ne5H21qTT1Kh+6LNkTsuxEcqyjvb/hnq
SP5I1cwHOhMvqbBNsOt30JX4YOdX29M7ifqvnFTcuWKasZMbX7E49ta9sXbE
QypeuiS/93fh44M3DjTsQf3V5VR8uXvCUOVIfKTiwulGzefbEh+p8DrqeT7D
gfhIRdDGI4YznMgfqShIPNjAmxtfsf3rOPe6aUd8pEL6+/uPRY7ERypwoeDt
WeqvClMRbPi6y4P/xG8jU8qPcOOtVOxK+tTnJPVX1amw6dz8bRTnE/b7Ayvv
dbYjPtIgavX+biH53DQN/bM6dhzrSf5Iw6LPncumcDykoezZKt2+/4kPmD3q
UWhDPKThbpN1w9zsiIc0XG5cVrLjP3FCqZN1gSvxkaaZ77ckPtJgV70m+7Ud
8ZGGFwvTvuhTflLSsHSC/xI7rl5Pw/+uCHP6WxEvaZjSx6bhM1viIQ1tfxv2
mWnHxzO7tT73x4p4SEPd14iuXWyIhzTsbmp8eKMbH3uP6N18sA3xkYZ5SSOs
Ta2JjzR4pNiv9XMiPtKwqb3d5h1OxEca9kzLVGywIX+kYV/C4w7/OBIvaXB5
8N57gTXxkYYVr299k9kTD2lQpY12DjIlHtLwrbLfsGs2fLzjn+mbt3LjK9Ze
u9gJWBEfaSg838i5kTXxkYZ1H4ZlhlE+dqWBXe0JZbbERxosh+2b/5LqwcMs
nzaL2pdzvkjDkP6xfr+pv7qcBv3V19cutSUe0mCweGiBG/VXt9IQmOFy+39O
fDz/3eSQ55Sf+2lw2C97n+1AfKQhs+nRvUvsiI80hKlvYKL8vGO//1PtHedC
fKQh91D4kK225I807F39tn8UV4+k4bZX2sGP1sRHGu40WNYhyJV4SEPeV8dm
qRwP6WDVa/QlGz4O+Bv045Yl8ZEOkzSjkKaOxEc6dkctOCPgfJKOxFNvtwSR
z13TUfPt0cq7duSPdBiw8tSA80c62s+xmuprS3yk4/HY7wGRXD2eDvXtbf2t
iYd0VMbVPl/swMd46xT62JH4SIfx3RkBc6keFKbj4BedSw04n6RDfbuGoxv5
Ix0TnsR2sKL+KjMdl89FDVVvT+MPdvyrEjs72RMP6aho4xewy5aPTReUWWZY
EQ/p3PhSw0M6mlRun/TGgY/V05c57sRHOvp7tG5i40h8pKPkm7RdK27+Kh3j
RvqGNqL8zEjHuvimZiVW5I90/Lt22b4rtsRLOvrK9hT8ofHu8nR0/XWu8l9L
4iMdKkPH1he48VU6fLY/T7GyJx7SEdYl1GLpf+IuESe/LLIiPtIx1djIJo18
fjgdX1tF6bSyJZ+k40SPyc9TXYmXdHgvPV4U6Ea8pOPt1ZphNY7EQzp+56/6
NMWSjzdOyB5004Z4SMc8vYk+zTge0vFPszYWbZ35eF1dW49Ezh/pmLZvZ5uu
lsRHOlfvaPhg15PPkKb+HB/p2GEm9R9F490ydn7+bQ9VWpI/0hEpORUzyZZ4
Yfkw/Dewtx3N7wIJvYect7XUzlcbA1fWb25iZU3zvcDlwYPfjzPlY9ebpapc
c+36ggVQODOv1SUTmg8GnjYf0Fidr/r5bVto5rstaX4Y6Nbu74SONtr5bieg
g+Xc8aGWNF8MLBW2r6w2085/uwOrvoUeMXGk+WNw/Wn9fLg3NPfDW2jnwwOA
zOht8z4Y8vHLHWM7tTKn9RhAL7T452wT7Xx5CLC+/+Xy5ba0HgNYlTZ/OctW
O38eAcx4cmX1XDtanwF6Dw3+Ot9SO58eCyQG3xq/3pTWa4CN2dsuDbak9Rpo
1nettPPrDPc/O92DCv8TZw9vMvWWFa3nAOry44C1Nj9iYKZoaJH6+5r1HWBR
p/jtZ420+VAAr++cL/aypPUeaO4ftdDmoxmwpXTmEjVvmvUfYHp0Zc1VC1r/
Aa42MPDIMdO2f3vg4w6jtXdNaT0IsDE2zTxvw8cPEtOvDrPR5qML8K/UO2+f
Fa2nAiPCOkw5bqhdb+kJvEixml5lTutHwKxlebs32Grz0Q8o6/NowkoLWk8C
VrfU62Fnpc3HYCD38BpRC3NaX4KmHzSm9SXg1O6pX0ZYadt/LJD1+4BnhSUf
30mwzJxpTetPQGz3mjwXa21+JgIrnNdM6WpP61FAkxmWzQ44aPMxDUh5fnvB
JAdan2K/L9zqVm6uzcdsIDJ7yJYQW237L2DHs3NvspM5recCew8XzHtnrW3/
pUBI5F1lB1s+PjT3Vqd3drSexXiar2r9wk6bn1WMt9Euy/9a0fova6/Nmx1y
LLT5WAcEryyc0cWa1ruguf/aXJuPLcCSij0r1eOd+vbfAZSvGn7+GfGwC2i3
K/Z2spW2/fcCJ8dYVj9w52O9Z1NMhjnS+hgwaPm8ay+stfk4CPRU35DjSOtl
ACo+3xrtqM3PMaCH/ZpTFx1p/QxoqZ7gctbm4zSwbw8Tvh2tpwFj5JH411Wb
jwtA3d3u58/a0Poa+/3Ba89HOtD6GrDp2+nC6fZ8vMhnoOV2Jy0feYBx9yEV
w61pfRq4a3/3uZ6dNj93Aff6G6JpPQ5o5XrttZebNh+PgIjSOfdHuNP6HONp
2hVzHzttPp4DuzMijQXOtF7H+pOB/2wpcqD1OtYfnDj0fKmZloeP7Hp0sulg
bc3HDWUjen12pvU84GF1R71Ca21+vgHLbk6WX7Ck9T1g/3EmKEttPvJZ+wu6
N99B/VUhoF7+r7DR5qOYnQ8rD/pQf1UGnD+rU/PNgdb/WHuHHldI7LXtX8uu
t28vnO+Z03ogYF/0pOrEf2L3kqQPSyy1+dATAFtHfu/K+USAgiT34rsW5BMB
0pbXlsTYkD8Emv1Qf2UhgH/amGm1xuQPAdacDjnTTYd8IcCnVwGvQvT5OEx4
yDGG84UAHZ72S7xnT74QYPnfLmbWZnzcMKRy8Bxb8ocA1zfbC40tyR8C5LUb
/Lcr9Ve+Atj9O0Fgbkr+EED9uFhfzh8CbAlvEWRuTf4QQK/Xt2cCQ/KFgOtf
KF7YxbK5mxn5QgDxrNZnl5ry8YPhm2e/MCJ/COA31WhdEvVXSWx/W1uHfXch
n7D9bWooNbEmfwhw6sOHXa+ovxIKoDPyn8aNbcgfAng3LB3UxpJ8weKVPWQf
bfjYrZnBME8r8oUAP5ese29kQb4QoGu3NkEPLPl4vHrAb6bNRysBbhut6fWJ
84kAWSsDbUZzPmHt5+n8WM2Lxh8CbHxwqTrdmPwhQPOrCzvesiZ/COC5UFQb
bkH+EKB4bdtRbTh/CDDx3pH2ZabkDwFOjPu4LcKafCHgfEjxsXeSrgIz8odA
8/yGhZaP4QJELX0wyJPziUDzPJYx+UOA8HZ7zMeakj/Y7690+2tmSv4QYHLM
+qh4ysdkASI2PBnc3Jz8IUDrFx/cNpmSLwRQ32483ZyPJY23thtC46u5Aixd
Y97Jk8ZXCwTY7vi2eSX5fDG7/n/+PWRD+VgqgKzu5rF+tuQPAfqK/q4RUD5W
CZDdvPm8NlbkCwEuPE4almhFvhBA1bHTx2gaT20R4LdBzYER+nS/hAA3e28d
McmMj2N73h852o58IsCbDgFXiizIJwK0KchKjiGf7xVo6j0T8ge7nu7nPC21
IX+w+O7T0NWW5A8B2r+9+ElqS/5g7fXlWukMzh8C/G+g/8jVDuQLATIuz0yZ
Zs7H9es71F9dYPnb516wyIL8IcC3MM83I4iPXAFWZ7F/ofHVddY/nPHteYzy
kSeAaO/yaAdj8ocAo9367z5rSf4QYHdjVXKsMflDgPzQ7J16VuQPAapPbQlO
pv7quQB3t36oW2TCxyVfsnLKufs9BLDqY9+tHeXnjQCp4q3Jc6i/ei+AceC/
XTty/hCgbf7aJU9cyB8Czf19duQPATp5CYp6Uj5+sv6xLu/tOXvyhwD66huW
HcgXApyLn6XzzoR8wfrzPca3REZ8fHpTyyWbaHxVKYDRo3WZJYbkE9a/qW/I
4nzC8jEmeFSeCflDAC/1hIIZ+UOITu6NrqnHhxp/CGHiMz+myIp8IYSzpevi
FqZ8/CGxI/pR+1sL8f3pk2Z1pnzc/0r3/u8oH7ZCGIX5dRtpSv4QIvnGz0vb
TKj+EMJFfQONOflEiDqmj7WW5A8hTjx8MqebBflDiFXei0YNo/GVtxCdXVu5
rzchXwixSE98aQH1T0FCyIeeXPzKjHwh5PxKcb9799IvGVL9IcTW/ccqdlN/
FSGEz5ukutGmVH+wz9vqr5jF+UQIY/UDHSbkD6HmfiHKR5IQ04c07r/AiHwh
xNoV04Y0NuXju7P+RE83IV8INc+DGFK9IQQb3cj2mvHxnPNnVvqbkT+EMG25
QvWR+MgQap5Hpnw0E2JApdOThZSPTCEevFW9F5DPWwkxL/nNpxOUjzZCzfOT
puQPIRxHjlf0NCB/CHF0jLTjSgPyhRBJt/XyrUzJF+x6arBy3S5DPjZd2O1j
tTH5Q6gZ7+uTP4QYCbvyfAOqP4ToeWr74yXUXw1m+T60ZV2tLvmDXS9jpvfL
MSF/CBHisvKRKfEySojK1qeaVxmTL4TIiPMcdIj6p4ns/HXe6Jma8fHEHNXC
e5w/hMh/ZpL7k/iYxs7P71jzKFOqP4RIVwvWiPwhRMqWp5tyjckfQmy0WLSs
LeVjgRC95yWaJJmRL4SoSL/Y4Zg5H7+abrOksS35QgiriqUdl3P1hhBNpsVv
y7TlY8njAyPTuPpDiAtTupwcoUs+Yfsv2HlNZUw+EaKDSrd/HecTIfbuF8X6
0/hqB+M5b0ifUsrHLiHOJV2f8ot4yBGiqkw06KAOHz8++Nb+pwH5Qoh/TR0O
zdElXwhxPDxWmK7Pxx7qG16oPj8pRO6Di4sHmFD9IUSPWdfs1b7U+IPF/d/J
Yi3IH0IYxk4w/2lE/hAifMTp0AAj8ocQl5/n9I6i8e51IWrGfjvTkfMHu74/
hUxdQfMjd4V4M6JbotCIjzfpzFvqr0/+YO2hUz2xzoj8IcQ252M1rXWo/hBC
eryk9hHnD9YehmdvHdQlfwhRGDd0vYMR+UMIzzrDaTrk9/dC2DV/b9KCePko
RMGoFl1XGZE/hMh0+GY/To/8wX6/4FngFD3yhxC2nzbPWGNE/hAiIOvnkI3U
XxUK8aTd5Rcu5uQTIeZO1AuScv4QYnC7lu0daLxbybavfsDfnPwhBC5dnedG
7V8nRE5Uyw6TzfnYBgPsA43JFyLszLG9lGBC9YYI3fYazL9iysdXpvd5es6Q
/CFC4UWdy7P1qP4Qofnw2U16UT6sRaitOt5t918brT9ESJR5eLTl6g+2PVnu
Crke+UOEIa5Zq5YZki9Emucz62y0vhBhblDA0CncfJUIN8uOrzHT5WP30PXb
qogPXxEW9N8xfoMB+UQE4yOmEaFsexqfiDDwweC5nXTIHyJ0d3U//Zx9rvGH
CD/085LV56fxB9v+4+94QjzEinCyXeb0/pwvRNi/9uucCdRfJYlwy7/1yyY6
VG+w9pjpGZnN2oNig8Sg7jtqbbT+EOGAd0L4R+JDKIL+z4RJuwzIJyK8WDK5
jw07Po0/RGD2dLfUIX+IuPk+jT9E+Pkhzu0izZ80E6HnQ6X3EuqvMlm8/oLp
TBPyhwhOLodPP9Ynf4jw97dHbIAB+UOECOs1xd4m5A8RLDp5DpQSH11EmNIr
aWQ2N38l4vovjT9EOLbg0fhGnD9EmnlZQ/KHCLFFVoXbDMkfIs3zeUbkCxFm
rK+oG6ZHvhDh1ZS71r4GfFz/vgLOHyLN+hZrb039IUKT0qogXxZrfCKCi+Gl
jy85n4hg1n+hINCA/CHSrD/pkz/Y+fdgPYwu+UOE8oBZn3rpkS9E2DvmpIeb
ER+XLGo50o/q8cUizOuwtqO3BR/f3RS356Eu+UOEkdlvFhoaUv0hwvGw/w1a
Yko+Ye0XX3m5F9WDa0QoUtWe3U35WCfi6m+NP0Qwz1/fZ6oR+UKEXp5V06dS
++8Q4V5xyslkbv5KxK2PaeoNEW4cjVuYb8jH6senFQbkDxHOLd6aeJj4OCiC
3VnvhWZUDx4WoZF6QdyQ/CFCVEObbxlm5A/2ec4Ffx2qz0+LMN0hZWYnqgfP
iTBWPSHD+UKkuX+ceMgVQZfpf541Hy+Yrrq+3pj8IdLMn1F/lSfC7WU6sccs
qP4QwWF0ZulFys9dEQLPDZ2Qb0r+EOHSzsRxS2m8+4i1V88VfbtYkT9EyPqn
35JpxuQLEdLyC5/2suRjs9K5KQoz8oVIcz+dCR+/K24XHWVC/hBBUtRo4Do9
8ocIR5f+3LHCmPwhQu7KI2OkNN79yfqHu+dmq/5q+6t8EQSh6xL9aP6kkPHN
yssorv5g/dkR/f0hnC9E6JScaWdH9Xi1CEOV43JmWFG9IUJqyfBnE4352KFr
ftAdXfKHSLP+bUr1h1jz/Kgh+UTMjYc1/hDjr6g6/yf1V6ZiNLuVHblCn/wh
xrFtWxvcMqJ6Q4zxNnrF/gZ8nCWu2DfQgHwhhmvC5u0hJnysUFiL9upT/SHW
3O9G+XEXo32Tp/adab7EU4wQ+0m7N9H4ylused7Qlvwhxhh1AWRD/hCj07Um
ljE0nxgkRu22Fzs/2pI/xOgrd7y614LqD7HmfQzEQxQ7vojHtzqY8XH/xHui
webkEzE+Dt7+tI8++USMp5cuvcnVIZ+w9lLfgK1PPhEjvNXfY2f1qP4Qo+jZ
3R7BeuQPMSY7jPriqUf+EMPcJGd2Y32qP8RYntnbZQy1f4YYxyNYj0H+bsb2
12lRWy8zPk4MmF+zmJvPYvv/ezxQbkH+EGOsOmGG5A8xJr1r1MzLgvwhRssD
HQ2u0XxiRzH+N+/9Dx0T8ocY+9nw46QB+UIMSUiF3hHioY8YVU+L/1dmRL4Q
o2yL+Y+O/4k7ih2Wx5PPB4rx/WGjapE+1R9izBVv6f2a+VPjEzFSLXKa3tEh
f7D8SdPdmtJ84igxdD7s7yIhXsaK0W3f0G7D9akeEWOQ6GrCZH3yhRg7vfcU
9jXh47XmTJDUf00Tw3v5gvUzme81/hDj1N62S+/rUv0hhvp1NQVc/SFG9YQV
ts46VH+IodZbPwPyhxg+C83WD6Lx7lIx2qkfsDMgf4gxRWwf1EOXfCGGWeTq
VoOJh3VizfyCPvlCrFm/ZMenqTfE0M2M6GlmZMvF066+v3WA8wk73s1vK4ay
/kfjEzEaD7rdpguNd3ex8x07YfxTysdedj4FlwaupvFujljzvJAB+UMM50cn
bn0nvx8Wo4P0R+pK4uGkGA+dhXdq6my4uL29+QQJjbdOizXPtxqSP8RQ356W
qUP1hxh+6/Z+SSQ+LouxefaLuAXER64Y6seHrP5ox1fXWX4NPoyqJb/niWFT
X8DaaP0hhr56wM7OX+MPxmvmY4NMbv5KjBYMr+mVNlpfsOv5VMyk98QHi98k
BN8az/anqT9Y/+nyxWCwHvlDDPX03mYdqj/EePn2uec5Gu++F+Nk3q6oBTU2
Wn+IkTF49/SzlI8vYqwp6xEUWG2j9QW7nuv/s+Viqh80vhBrnl+n9i8Wo3Tw
pRaddfj4luDe/T1c/SHWrM/WavNRya6HbfObhHDzV2Js6cM6xBrteLdWrHn+
tlo73q1j/cONjvsnsfPX+EOCBTaegxsQD8YSVF65O9manY/GFxL02famZSK1
v4UEMx7l/wqp4+PIY9utiqu1+bCWoCRt0Zcb1VR/SDTPx7Dfa+oPCYbdlLV4
QONdJwl84tolKDh/SHBzeqlDIs2XuEuwOOZkTtgfqkckeP3wscf8Wm37+0pw
xj+xW1uu/pDAvHvsqoPUPwVJsHYN+6/KhovXOweef6FL/mDnv6HQbn011R9s
e79z5Bk6VH9IcK/LxJRStj+NPySQTNvd54ke+UOC09sGnDGl8W6CBO3yrv/W
4+avJBA1DO0pIp+nSjTr/X+o/pDg9t6kvYZUj4sl6KW+odmAjxdKHj7P0yF/
sPY8Ne/q0GptfhQSPAsfnBBK+cmQwLprwLwl7PPP93xeVjWVYNnI25/U/Aw4
O3K5Syu2vYc2rStLbKDu9na2kaBh2dOQUMZLISsb4ttL4HQheF8rtj/1x9c6
SvCt9Ky7OdveqOUuBm26SHAjf3WzNn/4eN23kkwpi+PnCrp97sbaf51u+I1y
G1RPYnvsKYHv5su224ptoN69QR8J3FXt3HtW2GCy+oD6SfA99IjJVfZ9YTd2
xAPZ9x2vOU1j26t/T16WBJPVL6Rj17N68/eGS3B8anLznezzDPUOR0mgfnz2
HGv/+n58jATq14G0YN+/z05/UrYE08t/fNxSx8cXhV/+t5mdj/rwrSZK8CT5
lZUl+379e8sms99vurF8G4td2cdh0yQ4dyX/3kHWPurHws7OkEBvg2Kd+njq
66zZEqgfx0tm21Mf/su5Emx2zTUezY6v/jmyBRIUmx/wG8eObxdr3rlLJbAP
2br0bo02HytY/kJXL7xTpc3HKgkOiDdXG7Prk4vT597dwPJRn5817PvT3riL
KD/rJFiU09fkOuVjo0Qz//5Xm4/NEgiPXZr7jV1/9e2/QwKD3Q7Jbv+J65+f
Z9drffvvlSDzmeS+Pmsv9ekfzpEgvvofaxN2Pdbn46AEa8JzfyzW4eO9y26k
3WA81OfnsAT+3xqXquez6vNzTILEkyNvjWPXd31+TkhwtSUjulabj9MSOA7f
vtGQfb8+H+ckuH9r+UAztr/6fFxgvLrW9ktgx1ff/rkS9J3QtdMetr/69r8u
QdSyVOFtHT7WuXpjWSLbX33735Jo7pfW5ePSd7/3vWaf1/NxR4LxTazNlOzz
+vzcl+CD0YRJLiyuz88jCWRpB8b+oHw8kSA6C6q2lI/nrL1euE/ozo6nvv3f
SPBu49dm7ux469v/nQTbe7MOlI1v6nn4KEGZ1QnRFT1t+3+RaJ4fYPmo5+Gb
BGdXnO7VQJ+Pd1e0ajreTJufnxJkXzvf6yM7nvr85EvwY1y8k9on9fkoZNsP
G3E61Eibj2IJRti+ndu+TstHhQQVwzc1MDSx5eK1ohbm6vm7+vavleDSu7XJ
1XVaHuokyHnzfnQ/9v16HvSkKLQ3vldgzsctO/7wOmCszY+BFG3VC/KG2nwY
S5HscSN7AIvr+TCVYm42q/BMtfmwkGru/9LT5sNKig7TK1qf0tHmw1aKlzHH
n077q+XFQYqBUqNT86n9XaVoWKI79Y6Blgd3KfL2sQM20ebDU6rppw35uN7T
Rtr8eEnxutuuK2bG2vz4SvG4o35HfxNtfgKkSD1t6+Soq81HkBT65t3+d1FX
m48QKZZEjgnzJl7CpDjnmTFvcZ22/4qQatavqL+KlWJf/ICZ32u0+YiXQv16
lW/UPyWx37v8b+7oMj4ecO5tv+u12v4qlR2v5J9/O1Vr85MuxYT8Nf661dr+
SijVPJ/6V9tfiaVo0X2Q9w1dbT5krD2uTD49VU+bD4UUPw6F6d+h9m/K8jto
8ZusOm1/lSmF+vaTTX/IH1KcWJWXlVLHxy2FB/d0+Us+kaLu8Pjig5Sf9qw9
Uw+fUh+PxidSLOvy6HdbXW0+ukgxun7AR/6Qau631dHmo6cU23ZFVyzR0eaj
jxQLzjl3PWqsbf+BUhwctdu2ukrb/oOlUE8nzfhL/pBqnn+p4+PshKnfj/4l
n0jxYfhZvfv62v5qFLveBu3LTaH8jJFq3t9G/VW2FMNyyg86c/6QYlLikc5q
v2h8IcXg4ZXb7Kv4+PXxgszJteQLKda/W7fj7l/yhRQHsi+m9KomX0gxq32/
rzE1fLzpyydJgI42P4ukeLXR69DrWvKJFIsX7V3auYp8ItU8D1hBPpFq3k/H
+UOKuP2Tn/b9S76QovOluA95nC+kaBP0oHa9nrb9t0rR7EvDicuNyBfset1z
ctj8Khsubnu4p696frSej11SvPjcseGTGq3P90rxrHtG9XjKTw5r30r7lWrf
avwhxa8Zq989qtDm47AU7eeOa/OgWsvLManm+aJy8oWUm7/V+EKKnV7p7qf+
anm4wPhpMPpt5B9t+19mvDdv1nBqHR+bunR+04D4yGX5/NJ2xBTOH1LUfO1/
0atKm588KUzG9M0/Tvm4xc6nd2WzeMrHHSkmD1rWsKhGm4/7Ujh0FDy0I78/
YjzcY0Kr1o6vnkux4sJ42cIqLQ8v2fXfouuq0TS+eiOF+vWa7Wv5eF673INX
KrX5eSdF7cBxn7NrtOOrj1IEzjltjWptPr5IsaGkZQPjv9p8fGP5j7GNS6nV
5uOnFG/n/G7/tFKbj3zWP9xvV5NM46tiKdSPC/ap1LZ/mRRloSafJ/4hf7DP
s51mFP/l40j1hCfjuT4/1VIM8jO97KhDPmHHZ/u+q0Et+USKNZtnDe1eq82H
nkxzX3SVNh8GMuTM+L0soUbb/qYy5J/xqXxbzcep6hfGVWjzYSHDlDUF7wJp
fGUr464PjS9kOF1uWHr5P/G7PkU9uldq+XCSQWfhg+2Tq7T5cZVh6viN6YNL
tflxl2GNMv39r3JtPjxl0B0w4HmHOm0+vGTYOaZo0qu/2vYPkGEQS8/LP9r2
D5JBvntGYGm1tv1DZPAZNDZ7+x/yBTs/9ePy1F9FyFCQd0WYU8XHbHS05Wyd
Nj9RMrTu57XqNucTGdSPD7+tJZ/IoF6Ov1pN/pDB5Mu3ovE15A/WPvtD+syo
IH/I8Ofv7fn2deQLGTLcrVTq8Z/GFzJIA1U5FZQPBTv+K43e3PjDx+7r50xS
16P1+ciQwXeg5fZyzicyOKmWTvAnn2fK0GJNDyvO561k6DlpSL//cf6QYdP1
oLtn/1A9IsOSjNlN1eNljS9kmvmHCvKFDN9e5Wf3r6Z6g7X3O+v0ulqqN9j3
Mwal7f9PHHQ6/M87yk8/GWq+pw9U18Man8hwdnmzxYM5n8igCFuR0bSW/CHT
vP/zD/mDtWfOxSWPqf3HyLCtJtGwqoqP+/7zooVxFflChis2iRNTaXw1Wcb5
TuMLdj1bzrFp+9eGi/X6BrdvqqcdX82QoeET92OXDbT91WwZLt5psm4YV3/I
EBHeuv98zh9s/xuKJg6rIl/IoH6dtaiEj+vff8rVHzJ4fJw3f6se+UKG2HH/
G3Ca/L1Ohkdrv3jsrOTjs18vDp/B1R/s+lG/IJ3zCeNDv32znL/a/GyVod/+
h3JVGflDhku5DSUbqsgfMuT6dbrhW0n+kMEqskvJnr/kDxkmby95376YfMHa
Z/q2Znupvzomg7dhM++21dr2PyHD8oXGHdX8UrzRtImdivg4LUNd+5KPjTmf
yKC+vaayknzC2lNefXQe5eOyDO8t/k6KrCF/yOBWmWlZQ36/LsNY9QOHVP/d
kqFE79fWlhXaevyODAmbktoEk7/vyzTP91eTL2Q432+x8wOu/pDh69W5B0Yb
UP3Bro+JI3/8r4J8IkPzhauH2Olrx78vZUjyjG7uWkf+YP1f/+imIgOqR9jn
3iPv+f8hf8jARotWNn/IHzLMu1lkJq4jXzBeLGPNFOV83PGozuC9xEe+DEPD
lr8fS/1XoQz1w+Na8okMtc/80j9UkE9k0DcrK7WtJH/IcGDM5LNtaXxVLcPt
JY3mtSVeamX4eSV7axvKR50MkYH9ll+pIF/I0XjW8H87l2nb31gOtrWcjEry
hRwtR1cLOpfy8Ybib9J2peQPObqOW7LRh/JjJUebjXgWXE4+YZ9bNncbUEr+
kOPtO/Plu4vJH3L0sZ2Xs5nzhxwPZ7artS0nf8ihnq4xqyFfyLHHzDL3cJW2
/X3lUE/PV5eTP+SwHDLQXN3fUWx38faHq8XkEzl0d1g0uFdMPpHDgZVjNRXk
EzkmZaWN2ldM/pDD9M0SqeFv8occKVWlz1YVkS/kMHvxqVBRwcc1hme6vywm
f8ihfv3x2XzyhRx/5m+OXF7Jx2fTRjzZSeMtoRxrxw1vMvUP+UQO19QT91ZW
kk/kMLKste/E+UOOHPvVHx0ryR9yzfO1ZTR/JYdB23F63SuoHpFr3v9C/VUb
OUarH0AtIV/I8XWYy62uRVRvyFGcXnVmTCkfq19HL60in7Df53q7yzmfsOvl
7rTmbyrIJ3LN+yW5+Ss5zn108MgrI3/I0XdSrLFJOflCjoLkWdcnlZMv5Gh2
p/mronLyhRzeNwSm0bU0fyXHTr3f4/4aaOvxMXI82Rd9vjE3nyXHsBGNXHWo
v8qW4+e7bkN7VJJP5Mg9YuCqW0Y+kWuen+Dmr+QovPxk0Ocymr+SY+Oxl+Ex
FVSPyOHp5rR1fxn5g7XfzgSrszR/uEiOReM8ht0gHpbKYTvfZbRLCR9nqh/I
qKT6Q45W6hvGq8kncsxlw81+xMcaOQ6/+HPhB+cPFpfExSUXkz/kGDWi6ERq
EfmD5d+7/UWD3+QPOZZOuf/5dhH5Qo4bvieXHi4jX8jxJuWxd3wJ+UKObjrv
RXPL+XhFtMOYszS+OiiH14Sg+8u4+kOOpLQO6yNpfHVMrvFhMflDztVrGn/I
NX8fhMZX5+Q4VNtrgXUJ+UMOvRnW/h2KyReMB70pPe/+Jl8w/oqPLP1ZTvWG
HAFtD1U2KeJj9V+zmV5OPmH9ARt+dCognzC+1QPaIvIJu97GmjadWEg+YZ/H
PHs0rlSbjydyjPOZU5JVTP6QY0r3qpLBxMtLueb5rQKqN+R4ydJ1o4h8Icc1
l3bXi0r4uMeGRm+jiY8v7Hr8zQD4TfWHHN8njF3lVUL+kCO+7kDS8FLyhxzt
rrqvkf0mf8ixhl2+60rIH3JMCGAVWSH5Q4460/A2jwrJF3JuvkTjC8ZTB/Mj
936TL1j7y/Qs48r4+GDqET/kU/2hgPr2+dlF5BMF/lxZ5dmE84kCRuoCnPJj
qtA8r11I/lBonqcnHmwVmud5/hPneX/40orzhQKN5x7xGUDt76pAfu+X/Qdy
9YYCVRHjn6vrQYoN9ky2ySuk+kOBbduLR88oIZ8okKL0T9lC/ZWvAuNnZd06
XEH+UGBfstPLbZw/FGgy62OVBdV/YQr827Vjem0F+UKB+ytNWtUVki8UGDJo
9Lbq31RvKHCz36eSeRV8nPBi2JUCGl/Fs/a0SDy+sYj8oYC/DzNGEdUfCs39
0FXkDwVG5SVI1cer8Qc73roR/zQuIF8o4FRz83deCR9PmfT2wrgi8oUCXQv+
jj3ArXcouP5B4wvWHso7c1NL+bj+fmYab7VSYEKvEY9TaL6kjQK/MraUuNWQ
TxR473e74UPKR0cFFnZvei+ggvyh0Nz/R/V4TwUWHWAXWCH5QgHvJINFBtXk
C4Xm/rhSqjcUmDv255+XZeQPBR5csx1YVMXH6sdP/q0knyg07zstJZ8ocDh8
yFZdbj1EgW76PrkrS8gfCvRRTFnbgeZPshWa54o5fyigfr36F5o/maxAu5E/
Y1O59Q52/Ze0vdGpinyhwJVnwiXTi/m4fr2skPyhwK6PkforKT8LFMisL4jI
Jwqc6O5gsLiA/KHQvH+6mPyhgI36Bdjk8zUKTGrZbvfmYvIFy/9k5cqgn3xc
f38M5wsFlN3ffMyg/mmrAvpd+jwLquHjZJdDzXS4+kOBoKm3E8eWk08UUE9X
qOdnND5RQPfdsyNfi8kf7Pqf+b8Lq4iXgwqkt55p1KOK/KHQ/L2LKvKHAqHq
CSji4bQCm2PT/z4oJl8o0P7PjoMtisgXCjS7/dlIVMvHe79Z306h+cTLCm48
qfGJAuduGPxxo/xcV6D8+BqzIhr/5ikwU2jQQFhG/lBAZ9eHa2Hl5A8Feruf
1B9VTf5gPJ85ljGL1gefKKB+PbJTGflCoVkPKuVjvUYNBI3KyB8KOA5LymtD
fLxRIC65xcSvNL56p0Ci+NV6Ja0PflQgY+jkcDfOHwqczAlLaUzjq28KZG8P
FTWg+cSf7Ptz/bJdy8gXjF+rUNkN6q+KWX8Q1C3ZpYh8ocDu1wf0JlTwsW/Z
xv/1L6D6Q4FA+xNmPTifKMCqpVbvC8gnCjRsvO2KiKs/FPD65bDXqIj8ocTj
H3v36nG+UCK1/oWi5AslsusaBmbQ+NZCydWXmnpDiawu6ysH0PjWVgkj9QPb
3/n46rB3j9XzXZr6Q4nQoimHg6m/clKi+7tTFVlc/aHEu5DTZWupXndXQt18
P2l85anElG6LPC9wvlBi+IJei5uXkC+U6LTwl/JmJfmCbX/e8P5/uHpDidz8
ewddyvj47Y70mqXER5gS0+emz0sqIZ8o0SD/5Psx5PMoJeK+vltzr5T8oYS4
apqTXSH5Q4mppq9Or6sgfyjxo0tgWW+qB1OV2BfHBhDF5A8lYn9V5CbR+Fas
xCFns2dW5eQLdjzOEw37/yduH2sy4gzlR6GEotwkVkTz7xlKVIz19vAsJp8o
0XLsvV+nufpDibm+1mInmm9vxdo74r6XYQH5Q4m0XzP1jnP1CDs+y3lfdH+R
L5TInDNFtKuY6g0l5o14dH9YGflDiTbHrcfd/E8cFDJrrz7nEyUub13o+4R8
3k+J1g4HDh+n/mogy6/8wkQP8vtgJb4YPpPtpPFVlhLSox4tx5SRP5Q4uf8f
2zfk91FK3A0b6a9H60/ZSvg+bRJ84D9x/XpAOflDiSsFOzqOJj4mK5ExrPVz
9fY19YcS1qdniIbS+GqGUvN+b67+UELYeVtzJ249RIlhN4weXKXx7gIlTpc2
VvTm6hElurHhSl9u/UOJfl2szhTQfO4qJYoPNh+4luZH1ijx88uHoeOL+bhu
jHjmD6rP1ylRcrPbAnkp1R9KlEuEHe+UkU+UCFdPEBeQP5TwMq0ZbVdE/mA8
brC+a0c+36vEzX8Pzv+3go/r7w+l/uqgEq99Ip7EU391WInKPStNLxAPx1h/
kj6n140iPq5/fwz1VyeUMD9u22x0CflEic8WVz2Gcj5h15edXX/3AvIHO17z
+95ZpeQPJeSVb95uzid/sOtpkJ7FzQLyhRI2d+16GdD8yC2l5u85lZAvlFg5
6fLznDI+FrX1aV5L4937SkS1NXpsRP3VI6Xm73VQf/VEiffHjxee5fyhxLqc
s58mk99fsnwYhvl1o3y8UUL2ZWm6C7f+oUT96624eoS1r/qBr0ryh1Lz93So
/X8qoZ5uDy3h4wmi90dGFVL9odT8PZJC8okSq1usXtCTxlfFSmwUz5hsS/kp
U8K//eyte0vJH0qoRq5qP4PmS6rZ8Y1Ya/iC5kvq2PH4CU7q0fqsngqPnpbE
3qT+ykCF4kNnoCgif6gwLeXMhJ8lfDxA/YJgqgdNVZq/T8LVHypU9Rt2LYKb
v1LB6c1nn/Nc/aFC0wnHtiZw/lBhpvk4g3iu/lChnf6KWW5lfPynlaPbnDLy
hYobz2rqDRW2pnaRz67gY/18q2CjSvKJCqv87pZNpHwEqHBF3niAev1A4xMV
4pK+7kz4S/5QcfP5Gn+oMGXd1fkzi8gfKhz9OOttE6rPo1TYOKm5czDnDxWi
dFoN+0jj2yQVkpJdG/jXkS9U2NJr+IC+lXxc/3wh1YPpKtQ6siuW+iuhCuOr
Tf68p/lFsQrNjGR5e7n6Q6V5H04x+UOFyK5dpkwsJV+oEDJ42MK7XL2hQt+S
BIsvBeQL9vuczf3nlpEvVFigav3iA60Ptmft9/XS6/Y1fJz1ICZI3Z9p6g8V
1Js7QPVgF5XmeQdu/koF9XJvITd/pcKufTt+zqX1qT4qbvyo8YUKv03tXr4u
4eOLAQMfiUrJFyrN82Pc/JUKK7Y/qVn4n5j6f40/VGhV57XMm+YTx6ignh6w
o/Fvtoobf2v8oYLH0oIWP8jnk1VY09c/p7Kc/KFCnl5A1s+/5AsVPql2vSss
5mNpV8HaQzS+WqDC65WdI07S+HaRCurbL27l8/HoGKuyM4XkDxUOPwtwXFhG
9YcK/+wcIQkuIp+oUL7W02EF5w8VmjSOXPWd8rFOhTu1jz+e53yhQocN67ec
LOHjy9Xps6tofLtDhZvhLp1G0P1vu1Sa999z81cqJN7fL/xfAR+rb99pzM1f
qfA+X2Byg6s/VFDf/qS+30/jExUOGrTo8bSc/MH4f/TglRnN955gx9fva4x5
KfmC9Qf5gT0nVPKxUW+3JuHU/pdVaLQgzCCR6sFcFebIm5z5p5yPg1MfqhbQ
+Pe6SvM+WW7+ivUP6Xu6X6D12lsqqF/v84qrP1SQ/c9JcYabv1Jp3p9C46tH
KujcMLWX0njqOWuvb0qDPQV8bNDh9LTBnC9UyPzXf/FOysc7xu+y/WsmlPDx
2CmBYZ24+oM/X40/VMDliG7c/O43FVT7exSto/HvTxVuHQ6ceptb/1DhzKRL
Q57RfG8h638r5w05R3wUM56yX53oQDxUsPPZ6ytLIn9XqzTrgVy9oYLLj4OX
w/4TZ7zRiX5L9WEd4yNk+gD1/JLGJxlwGHM2jxtfGWRo/j4yjXeNMzCrXa3t
LM4fGSj5zAaE3Pp5Btr+zP08tox8kaF5PrGCj/PSbhzuxs1fZWj+/vZPPl6c
0Ev/O+eTDHzM+tJ2RCHVHxlw/PinSRDlxzMDx2d+3d6Dm7/KwGan6bP70/jK
NwNXznTKHUO8BGTgcsVfo3zKR1AGnvvvOWFEPIRlwG5Qp7r9BeSLDHTf2S7W
hKs3MjDi1KXms8v4uMsW61WHaHwVm4F7Xb/ZbuXWPzKwftauy5u4+asMzNm4
QmHJ3X+VoXkfEOePDITvL1rzq4B8kQH1X3fT+8PHSYeLb3b7Rf7IwOdfG+63
oXo8IwNVTW9lR3L+yMC0952uWOTzcUqFZ3jib/JJBp49Pf3IJJ98wrZ36ry1
8XfySQaczrXUrfhF/sjAMceam7+/kz8yoDs3oHku1YNdMrDy5KJhV4mXbhk4
2lrRq2Ep+SIDywzem6nzp6k3MqDT8Ozo/iV8XH+/XiH5IwMZVwptI7n5LJb/
ob08q6gezMpA/qmMJtPI58MzOJ9q/MGup6wOhf/SeHdMBgbvcvnKjW8nZmCv
32Hrw7/4uH55tpB8kYEWp+Z2WPuT6g12Pl+jYk1/8/H14v3ZFykfs1l+0lmF
za1/ZMD2ilXPBwXkkwzkilzSF/4kf2Tg/01ddVxUWxd9POzEDuxWjGdhPGPb
NTcBFRtFEbswUZ/dgfGpqCCIhQV2o9iBCqj0wMA0M5SIIoLfudyz5/rn+gHD
3L3O3uusc87dZ6G0QIV8+Knk+1hxf/CQCrIqnCvbxYz6oYIG/VRF+izUDxLP
VhXGQS76DTIeuzA10vJRL1QgXSf2O1fBtdpH6Rfj/Oq0yrb/LeuJCopWufhV
Qj7Oq+CoumRSD5sfUYH/5O9jW9n0QyXfL2JF/VDJ+024P3hNBdP253vXsaJe
qGDbz8nx/lb0GypY/cx4d0uWguecKjxx34r6oYJuvUdPOWnb/1DJ98Vno56Q
/K4RIlpseqKCxs2Onn6J670vVXL/YDPqhwrmSi9E2/wHqU9vinr7/4HDvc84
vEL9/qSCRlLDd9wf/KKCk0F3MpgsBb+Dmb+KMD8SVDBjSK8ie9v6lQqO/Te1
5SicX6lVkG430+UKzn/TVDDwQoFppQX1QyX3+zWhfqjg8pOi0ElG1A8VnH57
/OlNM+oHyZeRj415etQLlXx/TDbqBfl9Q9170nwJcfKXugFHzOg/yPc/Um9a
U+TnuwrON/FeNDET9UQl34+N+VFMPv/J3CPOFtQPkr9LIjdHW1AvGEgSTpze
m6Xg7Q905pd61AsGGi8NCO9iQr1gID4nf7S7XsGl92Xmov9gQDouu9iM+sFA
maX5Px5ivarNyPeZWlA/GFiYmxNgn4n6wcD80Cy/KB3qBwMOq50vDjCgXjCw
0Z4IvlXBzRs3ifyB8W/DQOLuWAc3jH87BpyStpEnUrB03G5OFvoPBiqNLGo6
zYp6wsDwmAX5XW16wkD0m4ePL9n2QxioJ22wW1A/GPg9ICNyg239isQjRzX7
gBH1g4HHa0bsqWjb/2Cgd/KIBYwZ/QYDD50dnbra9IOR98uNCs7vQTLShPrB
QKuTG/yOYL0axYBjwJT2b9EPqhj4tmX/1xLcH2QZKPg4YGxOJuoHAwN8Lomr
9agfDIQUVw8ba0W9YKDmZqdTfDbqBQN50em7PbJQLxhY33XitQ55Ci69f9qM
+sHAmsDQwfboz2cwIF2fnmVEPWEgc88Ej5+4PzibfJ/rrYCxon4wsKdqiqU6
7g/OZ6A48KnvKsyHJST+n1sEH8X4+zDQbcC7KbcwH1YwkEWmx0dwPXe1El/E
ZQ6ELWyLfKxlwC7oW85Mm/9g5PsncX13IyPv/+lRPxg4E7ho+VzkYxuJR71b
s5xw/WQHGW+PgnISzKgXDDRx9jtW2aJgaXrPmVEvSHyWJLdvjPnwPwaGzbBm
z8tWMHel/f4EE+oHA4tDb/5T2Yr+gwHz+DP5qmzUEwZGfV5eyzbfPcXI/ycf
9YOB+1/U50JzUC9IPpLy0Eiv4NL7O237HQxIp7UfZaJeMLDX0P2U2qJg6TqV
ezb9YKC/k/fzXrb1LEa+/8nmPxg4Z8nfdO8H6gcDri87nPEyo34w8PXdW4/v
uH4Swdj2s2X9IPkQopoz+yvqBwPZro/7f7CtXzHQs1VWeD7uP71jIH3Akrkx
VgWXkRosY716z8DaiWGu9dAPRjMQuGLGIA/b/jkDm09O/9wM+flC+N88ze2h
TT8YOL103c4MnO8mMZDjzU7xxPXdNAZ005zttuJ6bgZjW++W9YL8feNevxZg
fTIycKkP/DMiW8HtV6fNCLP5Dwb6VBW2DMTzDVYGEiafCnmM531yGLgTnuBn
zkT9YKBubeJwrKgfjNyPEfX8JwNlvV8Em2x6Qer3vRnhUn2S9YKBeS2617tj
Qb/Byu9Lf1Xw3adtui21+Q8WznAXjdXxPFx5Fp5Fu927n4V6wsJq6YIH8v1K
+w1XYWFuDUGlJvGQ+1mzEP1vnUUfyOeX9oOuwULZBnZ19pKfl/YjrsvK91OT
n8v9rVmo4xYRU0h+XtqP2JEFKTxPyefL/a5ZON08Q+iQq+Du83+/GU3+vrRf
cTMW4gOfGVjy93I/bBYmd9vrJ+V/aZ+M1iy8SPNI7EXmq3J/bBaGR9s33UT4
LO1n7MTCxcMVIz4RvuR+8ixE1vdrd4PES+6fzULXzOc8q3WQ+xv3ZGGZtMFC
vp/cP5uV3+8mv1/a77gvC9LbPDPNCk4l0zlP8nO5vzYLkryMJ3yX9kMeyIJ1
6KiRIYRPud82C7F15rUMIL9f2q96KAtpI089OUviX9qvehQLdj1vzrucTeOv
Is+/aVRuronGn2Xl9+ssNP4CC18XSzNwB7mftQsLUQfnVvLUK7i0/1km5Wcs
C21rqnpe11N+3FmQ2hFZDJSfiSyUfM549NlM+ZjCQsWeQ0LbZdH4z2AhvPCO
s6uFxn8mC4fb65sZjTT+s8nvR9bhzxto/OeS7+PT0PuChcZ/PguzmI450vxV
7vfNgrs0YP7Alvnd66TnUn6WsHBDN2nnRTPlx4eFvIoJqxyRnxXk+8YED3ht
pXysZsFvmP/K8kYa//Us3Pu+6PViA43/RhZqTe98ITGLxn8zK9+PTD6/dLhs
Y8Gw62G9qVrKxw4W9rmmFg4zUT52s2Bu/aJbcbqCZ3i+bvQ2k/Kzl4VV0gWJ
yI8fC/ePzroXZ6J8HGRhbFyQ/wELjf8xFnyutGtdJpPG/zgr35dhofEPIONd
uhDRSPPhFAsp4fFtpPjJ/clZef3USPk4w4J0u1dWloJbW5JGDUV+zrNQRTf0
fiUT5eciC5rrPovCDJSfyyx4/PZZkGihfISxwEsNb/Q0/jcJ39kNdnw0KnjL
0TGhtzJp/O+R7+e/bGILA82HByw0EYLu3UU+Ili4VHzSGp1J+Ygk+fv9+ZkO
VgWXz6k7ksf8eMZC5WH3Al1yKD8vWSgq16bXTgvl5zULRxfU3PTYTPl4x4L+
0H9HN2fS+EeT5x1XHpJ1Cl79S312IObDFxbO3gm13M+jfCSwYP/Ot/zAXMpH
Egvt3dnBJqxXahaysuzudfmuYO7qoZnbsV6lsXCo9vi/XPSUnwwWEia+KZye
TfnQsVB/aMjZyRbKh5EFx6DAC3FWykcmC25ELgP1lA8rC//2POJYRUfzIY+F
z817Pa2K8f9G4iNdQGCh+fCdhTneC7aEmRXcT629bdRSfn6ysJ/Ja7lOR/n5
xcLLEbu6bzVRfn6z8vvzyM/fnHxeHPOlDAfb5oy+Vs1A+SjPgTSc2qeiXnBQ
pDtY56kO9YID/YFQaxsj6gUHQ8/6VgjF+lSLA6md4gidgsMWHdDvM6GecHDS
yzLGOQv1hIPPhjlOBVivHDlI9nRt8MKK+sHBxiZzkiR/KusFB9Hus2rstCq4
zEWzboUZ9YODq8d8r0dZUT84yDpU7ctvE+oFB80yL3weZ6D58A8HS4Pyrup0
CpaGR2UN6gkHLz+/uiLpi6wnHLSSCphNTzjIWzlhXZpNPziQ2oFYtKgfHGg3
VzztjnwMJP+vWkBFJh31ggM7ybDqaPxHcPL5Lj3qBwduKS2PX/wDl54HM6Ce
kOedMmx4eS3qCQctFt79GW5CPeEgoeymuZIfkPWDgzbnNRPHG1A/OGgsHQBL
Rb0g/E648dd8zI8pHJRlxlzaraf5MI2DwWu+5X40oH5wEBgV+uGzHvWDg8KI
lh1cDQq+fyx639YM1BMOrIHn7DZpUU84SFxWZtF1I+oJeX620tcmyM8iDoq7
XmZmZKJ+kP9vXl5w2ID6wcHFZuXuFehQL5S/L42/LweepiH1PhlQPziImujT
ONSE+sFBz2tOnVrqFHx3furpEjPqCRl/RJ772fSEg51NftS/ZEQ94aBOvy2T
LiAfuznYPN1p9oR01AsOJh5pGBRoUnD/426BF600/v8j/BI5qmhG/SDj6+ic
WZ10qB8cVJcWlLQKrl/hb09Jn2U94eT3MU2oJxxI7Z2O6VBPOJBe345Bfs5w
sDD+VrvrGtQLJb8QV6qZlGKvRb3gYNJV06BBJhr/axwYGs6a3S8X9YKDZWub
VquZTvPhNgeXgwf2+KpVsONo67AbqOf3OLhB5Oy9GfWEgwXPDqa8s+kJB6ls
i8gII+oHB0vOp265bEK9IM8f9aageTbqBQftpAYtOL96x4HUre0u6vd7Dr68
HJKaYka9IPFJnf2yajbNh1jOtj6FeFtSkEdXM+oJB18P/H6dakU94eC4vvE5
Kf6ynnDy/RwG1A9Ovt88C/WDg2sP6+arjagfZHzWKE6U+JL1goPmAx3vLsD4
Z5L6NHhSnzWo31YO/uq1q17lDAVvyTrQ2ymd8pPDQfmVMZEzbXrCwfavi/6O
NaGecHC2YhL3woj6wUG1oNFRTYyoHxxM/Tj47+GYL784CGi/bMoMA+2PY8dD
cdCxtnFa7F/Cw+nxC7x7amk/EHsevjcrox1jpP1+yvDy+VONgkv7YaTQfi3l
eAj60iO7t472nynPw6e2xNGk034hFXhorn3we18G9kPh4aD27qPqBtrfpTIP
OzLrj5tkof1DqvLQRbogzYL9UHgI2X3nrx5m2v/IgQfpuMD0TOyPwgN7Ijmb
19L+IjV5cGJGD7ptUHBgk6RuaRbsn8LDRJjd35fEs/S99jq8bfzK/VR4qC8t
YJpoP5L6PLx267jOxUj73TTg4dXh1XU3p9N+fA15ODW/Z+buVNovpjEPkpvq
qMF+KzxERfUKXqOn/Uqa8rBGFdLjuEHBvbu2alsL+WnOQ3y7zF61Mig/LXgY
fbv1kicm7NfCw/ot7w4P0lE+WvFQ/eb8+mU1NP5teeja8kH/Cn/g4tGGp9e1
NP7teXhwZWqYo57G34kHkp0VGmbQ/icdeXCvo2lz2oz9XHjY+tr1yXmtgmcb
A9Om6yg/XXjYMOXOUg8t5ecfXr5P2ED56cqD6vmLB3uN2P+Fh6Tgd+WOaSkf
PXgo0/jynFEGGn9nHq5UCa0q+T25HwwPWRan6jEZNP59ePlzNTT+fXlY2MV7
9xeCS/vd/MtDXf78uX1pCpbScbQJ+1eS3z/1+N9CLeVnAA/37+wpl4P8DOSh
JfPAvp+J8jGIB1/pQJSZxn8ID57771dw0Sp4x6cbu7z1NB+GE/4Drrp3zsR+
lzyYqux+cMlE82EkD/7v2XIj/sBucz3qJpqwHw0P9r63V2VoKT9jyOe1/XIh
z4r9aXjoF1K/WTTywfCQ2Ld3/HEjjT/PQ2eXg2lVTTT+Ag9MwDX/K5gPIg/S
9qak33L/Mx7+arSmYJJewRF3XM90UlM+xvLyeUajgldJC8ZGys94Ho56F40b
a6b8uJN6oiND0kr5mcDD9ryynVohHxN5+f4EzJfJpD7A1r2NkY8pvNz/NZnG
34OH5fXatQ9Lo/kwnQfRGpt7VEPjP4OXz/en0Xzw5OX7fDQKXn7246o9WK9m
kfE01d1bTKT8ePHQZ3qnAWXTKB+zeah8x1AYq6d8ePMQN8alTO8UysdcXu5v
l0b5mMfL7xMaaD4s5KEsv7vjsQzs18ZD34PObt+NlI/FvNwvIUPBpf3cUyk/
S3h4Uvxf+XJplI9lhK89A4WENFqvfHiQ2kH30VE+lhM+pAVkrE+rCF/uwdff
YX1azcv9r/QKLl2fS6PxX8tD7LehcVtSafzX8SBdd3BMQ/NhPRm/n/86E6RX
cO8fkZ6haZSfDUp9k/vF8RB8MzhqsZrys4nU+7G+QzQZ2D+O1Oed49yTtDT+
28jnPX63IidDwbc6Tj2iSaXx30G+f1unrRczaPx3kfEiNUTS0vjvJno0qWTI
zxSaD3t4yC8qidqVoeDS95+TKD/7eAg9UXDoBPKzn4cwt43PNcmUDz8eOo54
BQEplI8DPPyYvz3X30Djf5jUp5zO9XJTFBz6ybJhbBrNh6M8EDfoM15D+TjG
g8evHllRqTT+/jyYfXY9Hv8HrrbtzIamOpofx0m8ztfz9c+g/Jwk/EfmP9ya
RvkJ4MG59AtTPgJ52Dh22iuzHvvfkXyQDvhgvgTz0PjtfbNdBuXjNA9Drny6
3kyL/e94GFrXO71xGo3/OR4G3R+y0w71+zypT/Vyuj3VK3jDyskR0+IoPxd4
+T6oNMrPRR4SspqcKkqn/Fwi46tu3A+VnvJxmehNw5RBlmTKx1Win4Un7k9O
pXyEEVxyXf8ylfIRTvgfWkO8jfXqBg894rxDzqTT+N/kgahPSD3Mh1tE7zrP
ixqrVrC0fTI+Gfvv8fDPiH2p0vgr5ecuD7q8pjELkY97PHSwL39jGfJxn4cF
9fwze6TT+D8i+Vy2MOGVjsY/gswnovpmSM9bGv8nPPR6eZe5Y6Dxj+Sh1vDr
19YaafyfEn6Lv/aYlqbg+073py1KofnxjIcazv0eiqgnL3goN8bHrgvmx0uC
q802VUI+XpH5mt3I+emo76/JeD0fMcVDg/3+eDjr7z7GzqTg6fnJg8elY/8/
Xp5vY/w/En1MaF7igfOraB6q1m+1doJOweywDrs74XwrhoyfiFvrfqZSfj7x
MOeMw6vWasrPZx68JMHMwH6C5OfBH0Y00FA+4nk4PKJXZDDWq0RePi+cSuOf
xIN0PeECLc2HFFK/13yaehXzQc1DasP4Dk/SKR+pPNRJ91u5yqxg9INy/0Fe
3r9UU37Sechb9dxlH+p5Bg/hPxgPaXyV/jstDyvY63A/A/sTkvnV+9TNg7U0
/kYepOsl+2P8TTyMOSh+tOqwfyEPbV50K66JfFh4WFshdPhVvYKdUiZ7DVFj
P1yip8ntrn3Jofxk82Cd7m+aYqD85PCQEv17SScz5SOXh3V799X1slA+8nh4
4b29wy+c334j42t9x6HbchRceh4C9fsHmR/Er+v2wkDzoZCHYQ4GTRnUi5/k
+bfVtm9lVvCngANLpyM/RTxs6qI6K41HuV8iD1L7zS9Gyk8JL78vgfPd30Qv
woQvC1Ev/hZggNRQGuuTvQA1u+33OpKKfkMAQ/H6E/9o0G8IoPNMHzsoGf2G
ANLxcU/ko4IAEdVOdA/+Aw95rf30Pg39hwAOYWOt/livKgvw4P3WX91x/luF
/P1t04d1OL+qKkBnx5NfXZLRfwjy/dVqBV8IYaGWBv2GAHuj9rqmmtBvCLCx
4aMtPhnoNwT5PvQ0Bf+e+HrvnjT0HwLMibhZqzXmR30B+oZvKwhPR/8hANs2
wbwkEf2HAN8e5d700lM+HAXonvqEa4T50UQAl0luBZM1CoYx48L2xKPfEKDe
yY431anoNwSIcS4ZOhP5aCnAk9fOi8onKjjWq/ykccnoPwSYcCql+fM0yk8b
ASK7OS+7nor+Q4DoqBK4m4L9IwVYIDXMSUI/IsBne31zFzX6EQHWxJ3q8hD1
vJMgn0fLQL8hQNcbffsM0aDfEOD5xUvzd9r8hgDvIwOW/0hScO8HzVr0RD3v
JsDlLe6zDTb/IUCH8+d/HsZ61VOAQq9yuRtS0I8I4L9GOvGPfkSA660vtkjW
ov8QYE/rS3vCM9BvkHjterSxB+p3f0G+TykD/YYAGyzfsvYZFDzecUbbB1r0
HwJsP0kMewb6DwGa+/xb9Ab94GAB2rVNdBuZgP5DgMwFAeb9SZSPoQL4XH7I
uWG+DBdg38sqri+QjxGEjwMvY/My0H8IsLjPlA1GE/oNAXZMGR6ejPqtEuDX
ov0OuiQFZ6cX35H2V2T/IYDXccfYWnrKDyfI5xFRT3gBLDwzSvJnsh8R5Pu8
Mf6uAiT4TnLsoKfxdyP5v+nxmyDU87GCfB4d4z9egN1bd4+4oFVwbpznntVG
9BuCfB/LH/jGuxa1J6I/nCiAX87DiEFJ6D8EaCotoMej/yD8qwo+xKZRPqaS
+tN3zw1X1IvpAkjX/Wz/Ax94U3upgxb9hgDlvts3qY/5MEsAuyeN+q/D+HuR
55EOIP2BpXZz1Wz+Q5Df10pA/yFALekFEsyPuQKkjdEMuo58zBPk82GplI/5
AkjHM4OS0H8I8v10OgVPnv+85FoS+g0BGj558S07Ef2GAF/3PRoVa/MbAlT6
p+P6RykK9jizcWdoKvoPUn//axO5NQ7vKxDk8x0J6EcE6MX5vIpKQ/8hgHQc
cbAG/QepP9U2e9phfqwT4MTZD9XuqNFvCMDMmW0fpkG/IYC0nZ+O61cbBfBs
6un+D/rBTYL8fka6gusP6RN9BfV8swDHLzjse5ZE+dkqwKOQrhNG4PrVNjI+
Pl8OOKimfGwXoGVQJ4OYjP5DAO8mj1tEqBVcZ3/BwMeJ6DcEyHd2/ldMQb9B
nreBOCw3Ef2GAGulAyfJCg6O2X5srRr9hwArb18b6pWA/kMAfteTpzdwfnWI
5J82dsbEL+g/BOi/bmFsINar/wnyebEU9CMCNKk7h/mqRj8iyOctteg3BLj/
qUKxKgX9hgA360sHLtFvCDB1cp3zz9MUrF9ZNrgtzn8DBYhjpRtP0H8Q/Ty+
IKE55kewAAvXPR26CedXpwVw1lXKXoL+PESAmUvmeB1NRD9CPo+U/+IE9CMC
PFt9euxRNfoNAd6tSzG9Rz94UYBdxTO/a3F+dYnU6xaPTZOTFVzaLwDr1WUB
0g0R5a8iP1dJPZn5s3V6CvoP8vnRGd+dU9B/kHrdv43on4L+g8wn7JKebMd8
uEn4aPSGr4Pz21sCrJcadunQbxB+bn88XMHmNwSQli82JCoY4yH7DzK+NNcq
Hcd6dV8AqZ1sU9STh+T7TG05ykGNfoSM1xmZDSLRD0aQ+cG6Xez/kI8nRB9L
rq3Js/kNEq+QFOMMNfoNATjpggFcH3lB9Mrs5rkM/eBLAapt+fDliUbBD3xK
rNdS0X+Q8TSg35j9GvQfZH51cFHzfTi/eitAq2nLVi2NR/8hwKuYbZ3PY72K
EsBUbbpXJYz/R6Knk4NXz01T8An186LFWK9iBLn/TAL6DfI8C9v53rL5DVLv
pBcOkhRclFmnbjLWqy8CXK08sHdgIvoPAaTXDc7GYT9zAaY83Lm7Wjz6EfL/
5y9QSfog+xFSXz4OOrIoHv2IAKNzcysmJKDfIH8/K75dZhz6DcIXeMWcTUS/
QfTqa+qmOLWCxw10fr0vHv2HAO6JF+4m43qWlvDXe32tSqjnepJf9w+37ptE
+TAIMCas94lCHfoRojdSQz0L+hEBFkkXQOB6iYXo7ZCi8U8w/lYB5n3oWJHH
+VU2mU+eyH+Ui3qRI8BA6QCHScGf/Vqe3IB6nkvqex/fmB3oB/PI51/znbwV
61W+ANL1EpcwX74JEJBZtGg/zncLBNmfol4UCuC693V6SYaCX7Vq6eVh8xsC
VNCtbRSF+lEswCq9LqwI86GE6LWQu36EVsE/fi+O3Iz58ZvwGTm6bB30g3Yi
bCyOu+uN86u/RRjeMnBcPx36ERGKWq2IH6pHPyLCiIO7uoap0Y+I8DZu5g8u
Dv2GCNL1xGVsfkMEqd2SSYN+Q4QjmoEp8AfeO34XZ4friVVE+P1m9EExDf2H
CLV8Y/MTNLgfIsKSZxN8K2F+OIgwueeHGoWoHzVEMKoSXVMy0I+I8PyvHW14
nG/VFiHvVsxcab9Q9hsidK/fsuYWPfoNEV487ru3Ka7nNhBhu6rQwdWq4N/h
Do3/NqD/IPFb6D/gX1zfdRQhOd4y8hvqSWPy/2Lv9Iqw+Q8RKksNRJNx/0OE
8LqBf09LRv8hwpXj4hQnjYLvfX229BbmQysRvLKaa9akot8g3+97o/F7sV61
FWEk/6v+UoOCJ8z4WDEI57vtRNhf28+jDq4vthfBSf2qX14c+g9Rvt8R51cd
RRi8emejFujPO4kw9tO0hltxfvuPCIPWB43YjfHvKsJ8+xWnWNTvbiKU5E65
2U2DfkOEG2HnGpckKnhYp6jLDjj/7SnaxrvsP0QQfX0HL1ej/xBB/7+xQ9JR
z/uIcNVq/Z8W51d9Rbh4dPRAaT1T9iMi1M90PJqM9aq/CK2kBmmp6DfIeJ94
eGgBzq8GiTDn0egBy3H9arAIIdrPfcppFTyv3J1mE/XoP0T5vj7cjxoqQpfz
C4/F6tB/iDDw37R70/XoP0Q4GrlpVhz6wZHk+ds3H++GfIwSoTDAr8IezAeV
CO1GzltRHfOBEW16K/sNkj/9HNxDEtBviLAvNSnfK1XBeZNSt0nzD3n6IMKC
Xd0cPdNxP0SEC3zKpF+o766ivP6C8183ETzm3so7YPMfJF80R36uwvrkLsr9
o9GPTxBhYdV5h6fZ/AYZj2eHnDNgPkwWocmOI+eW6hR8duSjmiNN6D9EyK1K
BBfr1VQRovZF3JD0Ut4PEWFiu2MnEhPQf4i2+Za8HyICvyDp+3nMj1mi/H7V
HzjeqeOdpja/QerDpXpD+qB+e4uwckoHZz2uX80VbfNtxBeSEsY1QT2ZJ8rn
jzA/5ovw+UpF7z1YrxaKMC5q6VDp/LPsPwgf1/0yzyIfi0Vo/u/CGddxfXeZ
CEy3JXULtArODRo6ponNb4gwa0uLlA8J6DdEsNvGn5mVin5DhEq1w7d7GBRc
+v4l+sHVpD4vr204j359jQhV97Td2Bv3o9aKkJPkkNHTth8iwsFf26eG4/r6
BpJfg44mPUxW8MuTMU+k9U/Zb4hwvcLzsR/RD24WoWXKh/avMP5bReg0VVIA
BcdufRrzGP3gNhFqH3hnbmzzHyJI7UW64/riDjK+G9aa3jkB/YcIj86c6FKg
xv0QEq8HrvPeJaEfESFmr+O6Xji/2i+C9kdQzPYE9BsiuF5IsL+chn6D/P6i
N8m+yMchER4frNv5YpqCS9/v06D/EOHNr9MLY7ToP0RIna/u3R7X24+KUH3t
Cqcxn9B/iOAsXSitxv0Polc/Zi9+gfpxnNTT/6o0/teIfkSU+3fi+kggeb6c
APu3GgXPfOr/Jti23yFCtbkddkWqFRyRX2AIRn94WoQ13UmFw/lviAjf7g2b
dgn5OSvK98Xh/tQ5ERo8XzLmogb3P0S5P5nNf4ig+28yE5Cu4HDnF+xKE/oN
ES6rfpxZp1Zw7eirlwPV6D9E+Xwy+sEwUT4v9gX9hwh9P8QfmZdM+bkmwtc9
xgAfmx8R4VfopPO/cL57kzx/XTbmF64f3iH537BbkzO4fnhXhNaTuxfOSkK/
QerTru5b+9j8hgjS8e0aieg3iL6/3tNiboqCXf/a7fUR/eAjku9Wi1N1XH+P
IPHIGdW2JubHE9Hmh+X9EMLft5ude6I/fyrCA73byc/p6D9EcJE22DR/YGkD
MxH9BolXkeONcagXr0l8C8LqVYpHvyHC6CMlrS8kK/hxq8Pt9agn70g9dyEz
RJv/IPW8ZO2LLagnH8j3TbncMRr15COpp40gIhv3o6KJnp+0Rjuq0X+IYClw
n3lWq2B+caOVN5PRb5D6Ns7s7mDzG0TfEl75uPyBQ4QNB+enof8g+WKdUTYi
Bf0HqXddktiJWK+SRHh6LzfrFeZHigiHul0IqmrbDxFhme+N3jNwfVdD4j3d
Y/sJtYJ1a4a3kPazZP9B9FcydLb9DhG4a591h3D9Si/K9+EkKnjL/3x+j49H
/0H077+st8dQz40iePq1UduhXzeR8Ry85kvPRNwPEeX3jVPRj4gQmte/pTTe
ZP8hQhvN4CZPsF7liPDa7/3jV7iemyvCpjP3/juC86s8ERwkw/4F/YYIcepz
oR/TFMzeuLg/Lxb9B/m+t1dlhNj8B6k/22pEnsb1kh8i+OUdnBOI86tCUb7f
FvX9J5kvej/vVVuN/oPM5/eFhGzTKLjulsm1++P64W+Ck6uvnIb75XYuUGfc
4bXjtApeFB5cLhbr198ucLXSp+k56NftXeDR3I9H1FivyriAq9j21A7kp5wL
fJxGBjT68/IutnjJ/sMFvg9w21IO61NlF9h6OeHNGNSLKi7Ahf3u2wvX26u6
gJd/WLEn7s9Wd4HyLQsqnopXcMMdHys42/Y/XGznCWT/4QIb3s6IeoV6UtMF
Rq+uP+FkMvoPFzh2cli2q23/wwUmevycMsS2/+ECm2+Xb94M9byBC7yzfK2v
S0C/4QLNpQvyMB8cXaDPsBFLCm3nr1ygkuqcj6NWwaXv2yeh/3ABpx2WTR0J
/j9ogIVf
         "]]}, {
        Hue[0.9060679774997897, 0.6, 0.6], 
        Directive[
         PointSize[0.002777777777777778], 
         RGBColor[0.880722, 0.611041, 0.142051], 
         AbsoluteThickness[1.6]], 
        PointBox[CompressedData["
1:eJxMnXVcFAsXhhEM7MQWEenujkODtIGFIDuzs5hgoGChqBjYhSh2d2N3N3Z3
dyfGPbN7zh3vP9/v+ZDd2fPOqXlnhxaqjNZqfT09vZ1V9fTk//14MVZVq4MK
Qp1zDM5MMAIE763If6oU2Y4cbwSX5B93VMHGk42/1JpoBKEFPZ+VIfeze7e6
Ev77rScG7FvQSQXTM0p2OuPPzSuOmBnSWQXFRol1h05SePbPnDZT8fVmheAL
IKdcc7xevcAI5B8XJKug4sfXH9dNNoJnZas+XOyigkb6w4XzkxSOivCeHTvF
CE7i2zVOVcH2WScz/fDfe8sHgHyu7K9X2jQjWP0BP1BXFdT5+sbMFI+vieMd
s4ppKnhTu3t+26lGIB/+KuQ6Iw+cWjRT4RRRf9jEGUbwa5X8AioYebiqaevp
RtBLPgBkz8xKL2cUGgG+2oiZggpqRh7aNw//PR6N4x1RBcm+iXXqFCl87NvR
ZTYYj4WIZpIKvk1qXFeFn0cO7wnkCx3KfG/h68sfv6dGBSq7S4618fNo9UhX
weZdV/pdLCA9kC08x691n6HwpfrXvsfMIn26qaBBWM0h1WaRPsifBoy6lFdI
+nTH9wtIen9rCunRQwVtKuX4zx5F8e+pgqwnW/xq4vENlD9ALxXUPvq4utNI
ij9ycJX5wevx/eXDH9BbBXFVPhlrxpMeGSqYabvndNgE0gM5t/ue/tPHKjyr
/MpVavw8zoZrm3bKxNd7HbPoE/6+Voc+KpC+x3sm4PHJGNZXBUbHR7Q/jfH7
/Pty9gvk+kvWb/s2zghE33vxE/shH+pul4Y/v5L9wsK5vwo+zDc4XRv1Dy/5
9Psy8srGexsvxOOVMTsL49+vysctqL+lfAADVDAsqchaPt+Yr92Ykivh+8/u
jUeEfN6uckIbPF75cMWBKrg+9Pj76/jvc/DtDLNVYPZ+zIK/GC8Z1yJH/v5S
pSry6UVhJZ9yVJD3yKV3d3w9+XALB6mgl+dBz1j8ffnlfAeroOrbSn5O+PNm
iPeQTeUDRp5YiAcwBPOxfreHzZD/4Me3GIrn6607Bv0nK/z9gUmLU2OMQH75
3sPw8522tM0vUHhP546Lt6AeBzGcJbkq2PTtYcHXsRT/4SrYeW+RVSn+/mI8
3N/IBu8eXxIKSI8RKiiqE/XZZTzpkaeCg6sH/ZiXT3rI/DDzafuRpMdIFYQb
TvaYNJb0GKWClwO+zqw0TuGO8ev27RpP+iA3kdL9ao+i+OerYNG1BUeeTaL4
Iz84/16qPoniP0YF95qE6GVOoPiPxfeb8bVi6liKP/K1cac/VMHXk8MZP04F
lotTOwdOJD2QN+9ZY+w0mfQYr4L019EexhMUzstqGth2POlRoIJaBl3K9MeT
HhNUsG/JsVGzCxT2v9LC8zC+foYcsIkqWHBi+tIe+RT/SVifXtf6u3G0ESTI
vzBZBUnXq2UG5ZMeyMFvtg9YPIr0mKKCoBEDP74YQXogL/Czuzwnn/SYqoKp
RVWTjQsUDhiY9/vaONJjGub3hnUL/oxUeNzWiYGJHP8ZKtBf0Bwlovgjdy5s
vGjBOMqPmVh/dxY4hY0jPWZhvV7qcrTpKNIDefncIyYb80iPQqz/4pPCg2NJ
j9kq0Fv340NhPumBfK3Ox6Dz//CcC5Pz2+STHkUqeH3zbu+oYQq/v7fH68No
yo+5KlgWZf38ax7pgdzpc1yF2yMp/sUqmOttti0hj/JhHtYr415NN+WTHsje
VmnL3+SSHvNVMLrCNwPjsaTHAhX8fHewR+EAhQf1jR1xpjfpg3yyU8iqvdmk
z0IVJCy/8Fg1hPRBnrDg2N4fQ0mPRSp4az7xgs8giv9iFUT0P78rfDDlxxLM
r9dL2rQfRnosxXpZTa/d7WzSA7nShU4XnmaTHstUsP/y+bnj+5Mey1UwOO/I
gG/DFW45/7UUnkv6IM/79rfPof6kzwrsF20zs4P6U/xXoj592m8w7Uf5sUoF
rYc+a2CeTfFHNglO9h48kPJhNfaX6Anqn1mkxxqs5/Wjpw7JIj2Qu0c3e/wl
k/RYq4J2Lnpt+/QjPdap4M7F7pG3/2H3KlHSl96kx3o8viPJrbf1UvjiygMn
PTIp/htUULn30p5T+1P8N6qgq96DkHEDKP7Iw2udnCIMpvhvwvNt3/CUHf2o
Xm1WgXw61M8gPZBPjzDufiuT9NiC9WW2Ol5/sMJjfrmO/J5J+mxVwbqxc55/
6kN6bFPB/KKuXtcyFe47rmXN0AEU/xIVrO276OOGLIr/dqx/fjZ/3mVTfuzA
epRwxDS/F+mBvOm3OKEm67FTBXDIqevJLNID+eel8CyfTNJjlwo+90waun6A
wnoFv362GEB67Mb66tEvsnsf0mOPCpo7D+q9qAfFf68Kbs/bdsuhP+UH8k0v
lX1AFsV/n0o31/SjfNiP9WOLaffFGaQHcvVlX01v9iY9DuB85hdT9rQ36YGc
VLu3y+qepMdBFRR6fQSxj8JG/QdHCf1Jj0P4+1P23v3dh+J/GPUoKjXb1J/i
f0QF/VU13whZlB/I2y/22LKpL8X/KMbffbOtfT/Kh2M0T/UjPZA/TZ3x2Ynz
4bgKhr46PGjJANLjhAocpg1YMrmbwg2z3/on9yV9kOvuyPKMzyJ9TmK/qqty
WDWI9EGucr1G+Ot+lB+nsT98X+yfkk16ID/Z/lxclUV6nFGBTTnnyg36kh5n
cV5sfrXJtr6kB/K1+L8dP/UjPc5hf797b+HeQaTHeYzf70VFlgMVHnrKueNt
1gdZqj1+3cIc0qMU632EfnWPLIr/BZwv5IKVo/CtJZ63I4ZRvlxU6oVWj0tY
T242Wl7CelymepNBeiCfWp78oEtv0uMKHb9AelxVgdeBMwPf/8O/Ds8yjlWT
Htdwft41KiQjjeJ/Hc+fGvab56VS/JENvd/9fSRS/G+oYMb+wRETu1H8keOq
pnw2EikfbqqgJG+5eZJEetzCfOj1JzVLJD2Qpxc4b5wkkB63Mf/u+MM3tcIX
C27+tulK+txRwaFuBwv2qUgf5B7VfFr070r63MX5TR7gulL876lg773049VT
KT/uq6BaUnF3+2TSA9noCJaorhT/BypY2mBbWbuuFP+HKlhcnN6+hZryA3ly
u1bnP6tIj0cq6H1bNax3usJ7TEzd36hIj8d4/qZEfUxOJT2eqCDHzz4wU03x
f4r6HDx490hXyg9kvZUPj9lLpMczjI9xfpKlhvR4roIOPs3nm6eTHsh218P9
bnQhPV6owGlU8be/aaQHcnT7jROzVaTHSxUETnp64lSqwnZyw+5K+rxSQftB
vTySVKTPK+o3aor/Gzy/8PTOFSn+yBsCx52fx/F/q4I+/We+XS9QPrzDeU3/
o3lb1gM5rK6VqrZAerxXwZC35cs2CKQHMlbnsVXUCp9cbejZSE36fMB5wnPF
tHKZpMdHnLcsWs85Kyj87Oi4DQNEyo/PKljVPW9lWVfSA/nbqT3trqWRHl8w
n++1GtBTJD2+qmDUsOUp29NJD+SCu6uGD04hPb6poEv+3/4GatLjO9arvy1+
f/2HG1Y4+OhWZ9IHeYepc5B8/mn1+KGCV5OdqnVgPX7i+10vCn6mpviXYb/L
SLuT3Z7ijxw9efkgl1TKh1/YL+vMU9dPIz1+4zxW27XMTyI9kEP3Ra+KlkiP
PypIrPe8bo6K9PiL+rdt7LwlVeEKP26cyGI99ASYMDL6eLFG4ZuT601N4/iX
w5/fSteT64M2P/QFaBKVl1lBpPgjdz3Zzm6YQPlgIMCA5aU5E7uQHuUFWLj0
gP5szg/k57fylu3qSnpUEGAPRI2o8A+vLv46o5jrVUUBigv2v6msIn2QYwp+
mg1MJ30qCfC287q6hQLF31CAq0mvHXdrKD8qC6CZ92FoH65XyJdt1Y0eppMe
VQSImHzv1mcN6VEV3//SiLUrJNID2WKSX62OIulRTQDXZV+2l++q8Pp5VpXH
iaRPdQGqLGzY0UVD+iBHHL9yYr1I+tQQIP95La866ZQfNQXYkBIWXkmk+NcS
wKCr38j8FMoH5O3bRj9bpiI9aguQHTr65VMV6VFHAPN13/MPaUgP5FM9zPsX
iqRHXQGGra5S/YhKYb/Pd9bZpZE+9QQY5DXixdYU0gf5yJmAyYkpFP/6AmzN
ytzomUbxR/bvauzyRKD4NxCgJCb/0Y9kyoeGAjRM7hfxl/MB+enTJhf8O5Me
jQToeKve5IJOpAdy8JZXd8eLCldbF3cuIZn0aSyA3tET07xZjyb4eY42duib
qnBogvsgd+4XzQR49HPg0KfJFH/kkfc/vOkiUPyNBRg/wKj1MM6P5gKcvjI5
9qNAeiDXFC7ei04jPUwE2DjVzLB9V9IDeUjNwqYDOyn8yaB9jn4a6dNCgDHj
KlpndyI9TAX49dgK6iUrvMC/cFVUV4q/mQBfrY+LfVIp/siTVybcSU6mfDAX
IO7yxdtV0kgPCwEyPryfb9CZ9EC+2ORty+3cPywFKPB0mfyL+7kV5vPxKsOa
qBT+khff76OK9LAWYG/rWS0mqSn+yDHuW2bpc72ywfM188xmyzTKD1sB0sYW
75vP8Ude4W/+7EgK5YOdAKpYdeJ17h/2AszZumpXBNcr5JKbh1OsuH84CCDm
tPfvmqLwr/HuyY9TSB9HAcrLC2QX0sNJgDqtUg29UxXeXs0r+iTnhzPGL7PT
+8WplB8umK8HKtzYzPFH/mHv07F7F8oHVwFM5AsmKaSHmwBLjBdfaCaSHsif
nmau+8r1yV2Ag401l2r/w1F13+nFdyJ9PASYufNHeP9U0sNTgHpdGgzLTFH4
dLf4k95plB9eAhy2bx4VlUp6eGM96FT0ProL6YG8cGKy5zLOBx8Bpsw3HTO2
M+nhi/HLWvNsKfcP5MwLJ1u/6kJ6+AngXe3phindFK6xf27vG2mkhz/Wu6rZ
RWmCwi/S0rP6ShT/QEG3j3VVODt3T/t1yRR/ECDJ6uLvYhXlA7L2ep9IegQJ
8C2g3eiKXK+CBehvVvh3SgrpgTy74enP0aLCa0wq7pL7q1afEDwfe60auYf1
CRUg2d9yb0Yy6YOsXyd24dh2FP9wAT63aVoppQvlB/LiLqNnLGhL8Y8QoNb5
OmJ5kfIhUgCfDn+fOfG8i+y3bOSX3BTSIwrjGZC1tjXXK+TnP3Ah/Icnvexv
8qoj6dMKz59+w8Y/4vkqWoDlqaZ3fThfkPM8vIdc7Ej5EStA0zmbL9XsRPFH
/n3z54vAzpQPcdhvdxhkneL5Kl6A6pOmtX/WgeoV8qf2J5IbtSU9EgR4v6Tx
18GtSQ/k0/PLezxLUHgAblMnYkmP1qjnJXvfI/EKlzgPOBSdQPFvI8DgRcPf
dG1L8W8rwLYewZ2EBIo/8tmB7+tWSqB8aIf1+dhogxZRpEcS1oeXxjeS25Ee
yFp/IZ70aI/n74D6e9skKtxqaMebq6JInw4CNOpTLn1GHOnRUYClZd4VfkQp
PPHistyoVhT/TgJ0GtFiTedYin9nAa4vOPIsLoHij3w5r8HQClGUD8n48xH9
wmeEkx5dML4H+zTyDCM9kAOwvBm3Ij1SsJ4+Gt0/O1LhWRtOv18QR/qk4jwz
7fHOffGkR1cBsspnbslOpPgj/3n/6d7ICMqPNDyeSxH3a3L8VQLYPG7lX7U1
5QNyzB/L3G9xpIeA+fm+1rH4NqSHKEBizF0913jSA/nZPYeyrAjSQ4310bzv
wUYxCnd+se1GhyjSQ8L8v/x6RFKCwstcjjYtH0vxTxcAq0H+wzjKD2Tp5p+Z
M8Mp/t2wH76/uax6BOUD8ouwN8OMEkiP7gI0r1Fn8ZBE0qOHoNvXWA/kVbV/
Fg2KVThXM/hzfjTp0xPfb7TpnfNRpEcvAXo9im/rEaOwSzMf/3fhFP8MQXc9
vA3lh8zHvrz7GcN+B/bfM4E/LWJJD+Sg69ZJ1Vuz/4H6ndmYeJX16CtA3ZC+
Ln2i2f8QoGh4asuoBIXf300UgmPYDxHgTumMecMS2A8RwPJmu0j5fNX5IVjf
Kp0JWR7DfocAdjiOdohgv0OAlxsPYUdgvwP7qVGGaMz5kC2Al8Oj5RVbsd+B
/aDO7pLt0aRHjgC9f25pbt2a/Q8Bcnxxg45WuE+W3pEuseyHCFCux5X1laPY
/8D66bmoVrkIhevHXfzlHMt+B36+rY1WtGhF8Uf2lRemaPY7cD7Zu7xShTDS
I1eAvndmfOwUxf4H9sOAzpUqRbP/gefbmEVXTkYpnBqSmXyM9UHG5XrOizj2
QwRocXLt3Qfh7IcI8L3saM+Trdj/EOCYk2X69BD2O7Ce1vlw9UcE+x0C3Dg7
YZgb58NoAUYY9nnyOpb9D8yfNsdtlrEeyEueQM1tsex/YPx8TiYVhig8q/BX
/J849kOwnr+OrXaS69M4Ac5Uz/dZm8D+B/bzZbbXw2PY7xBgh3+Qanc05UcB
xt+5ea3nMex/CPCunW3dYVyvJuB+8TX12XLWYyLm/5IpYlI8+x9Ynw993puf
wP6HAIbP9xXfiFN4rd69Xncj2Q8RoEdNrPCx7Ifg8eH6crw1+yEC2Bs+Gdo0
lv0O3BcSEsYnxVH8p2H8TCB/Uiz7HTiPNmqY07EN6TEd97HVXepebMX+B9bb
L1UHHA5n/wPngVkdR6miFZ69t6dvr1j2QzC+056YyfVf54fg+dMiy7esFfsf
2P86uLqc4Ho1G+f1dQv+bEliv0OAo+U+l/2JJT2KcH5c4HvwD+cD8jAfY9eE
KNJjjgBOHyISNXHsfwgwdF30xNJ49j/w3zeaUHtca4WnLD53O6Q1+yGY3y0j
fAzasP+Bnzd33lyPNux/CGC7TDNoXCL7HajPjNidh6IVbm25cNzGRPY7cJ8K
Plf2twP7HbiPTrzgs7oV+x0C/HybNEs+X7R6LMZ+LJe3Nux/YP85cTbTIE7h
k8dG2g+IZj8Ez+8Xr8XMUPZDlHqj80Nwnt0W+2FHJPsdgu76cgz7HQJ06De8
66Q49jtwf53tkgnRpMdKnLc2HTwUxfUKefNuXPjD2P8QAEa3jFwWqfBgeeHg
foJcddvynOOsz2qsF/VbWawIZz8E+6XPtNO5kex/CNDtSUrXpH943OWtBd3C
SY91uH+6HP+4nvv5etR3UM/Tw0Mo/huw/9StUjszkv0P3D8fj6q8hOvTRszP
w4YPLoQrfLxY8zo6nP0QASrcSbnYkOerzQKEXdnQPyCG/Q88nlcN2ydzv9gi
6Pz0KPY7cD81eP7tN+cD8tkXm2df53q1TYBb31buT0kkPUpwvg2NNo6PZv8D
+9nwas18I9n/wH6XdKH5nCiF77arOXtMDPshAhyoGDrWNoL9D+wXG4/2XhCm
cO/Fs57K8dT5HQKY++OGzvmxG8/vzwsX1uP+jXzr1/6XJxLZ/xCg7YmZg+q3
Zf9DAMcxdwZW43qF3OXIQNXVaIVvR4V+b5DIfgjO3+8af5brsc4PEcBz5e+r
caHsf2C9G/+n9EyIwsb1u8d+4n5xUIB29TZsLokiPQ4JEHGqftTuRPY/8Px5
2H/aOp6vDuO+86ClqhXPu0cEMPIOvV3civ0PnKdKZxq2jVdYe70vnv0Q1CM4
q98H7h/HBDCzxo0qjP0PAUaf1Wsgcn6cQJ4dvbokmv0OrMetNteIYD1O4vxx
zXm9nH86vwNfr8YN2MV6nBIgpOP3n50i2P/Aebj0/OVX4ex/4Pl0sknXp9EK
V0K5NfHshwjw8Z2rQ9NI9j9wvzIJ+iDEKKy9vtaG/Q7s92szT0e0VrhmMOwb
1YriX4r7d+O6Koco9j8EeJM7fFt3nncv4H578U6WRyj7HQJUHhu1Y0qEwkvW
3ouJiSB9kEOX+I6dx/lxWYBmFcbmNQpRuLRIvsDA/gfuL19x4QxnvwPnT7Gj
0/96IFf4PdrYmfvHNQHmPm224nkk+x9Yn3tW3GHCeiAbTfkaeKAV+x9Yrx/X
iTCOVLiBlfVGvXD2Q/D8ubUoTX59nf8hwHCr2c4VOP63FP10fgeeLxeaHTkX
yn4Hnl9vn66qwfMuclF1l5MnotjvEEATaXR0TQzF/54A/b4I039xvUKu/SC1
/ESuV/cFMCn5nL46QuHwnKdPNkazHyJAnLkBGHH8HwrQfZHYt/s/PMGuSMiJ
YL8D82nvr7jprMdjPB+OGTWICGP/A+vpizfnw0LY/8B9eaS653PW4ynt24Hs
f+D8sNm6fXaEwnkThleJSGA/BPe/R4dfq1mP51h/x17oVzVW4Y3elc6P4n3k
BfYbk5DjNXgffInne1XLbn8i2e/A+bWLJuQPz7vINzbVHnstjPR4LcAJw5WZ
5aPY/8B+uOiq2zvOD+SFibs+O0YpPLd5brfEePZD6PpSLPshmA/3w7HisP8h
wDT/4LNTWrHfIcCMmLg31ULY7xDgV4a5r0cwxf+jAOcPnDg9J5L9Dvx5uZrV
TLh/fMLPY1gw3iuW/Q8Btrb4e8Ykjv0PrI9GZaffRikcLC/gPF99wf1vV4RH
+1j2PwSoMb9ybJ1ohcvLNwy1Yr8D+4c/fHsSw36HAIXH50wN4v38B/58Y69E
KYT9DwEOX57lcyKa/Q/U80lR4WHuH2UY3099eq2MVPhATp+Ha7ifIJ8rqJv6
JpL9D9y3sFwZcvyR+y6vfCs+XOGns5JCHvI+/leAr+fS10zj/EDeblbpdfdg
9jtEOPY7YnlIBOmBbCIXFJ6vyokQVzLCN4HzQV+EYasWeBpFKZwkt9Mo9kNE
6Jxz8u/jePZDRGg+0mhFJ+7n5UWY0L12Ykwc+x0iXDD0WJ8bwX6HCL/v+HaP
iWS/QwR5/OjI/buSCC4D7Vs0DyU9DEWY8uXyyzWcH8j79vYoLWQ9KovQoOY7
740xCsuXk5bw/IvcWF6QuV5VFWFG9KMGKVEK14/5lXiZ8wX5Y9UNZjlx7HeI
kPCrYb9rwex3iNApynbfImC/Q4Sbxxas7Mn7Rk0Rosuvzq3F+yByXctvvvXC
FG4FMYdG875eS4TRZlsGjeF6hRw1b7jFId7/6oggj8deiQq3tnlQeS/387oi
HC5eGFsjnv0OEd5N/rZ6JucDcspno6WNokkPIxEGdnfwbNiK/Q8RNCMGjKnX
hv0PEeRxOiBe4W7lbiZt4fm3Af7+rk9H+oWzHyJC7g3/nA7cLxqJ0KZTbrRe
nMLHerkN387XSxrj+bdt3PQyvn7VBM+3w6Ej6/E+iOz4Y8GvO3x9pKkITovy
DsvXi3T+hwiroo85T4tl/0OEgqV3ngtxCltvXVt2PJj9EBHeH1nbICSK/RAR
amfMy90dw36ICILN71FbOP4myPIHimS/Q9T5h5wfpiLEuEUebMP1CvlzRuHv
XSGkR0sRQn++eXWA+4eZCEOf5/2c9Q+vCZp9a28M+yEi9Hy14u/aKPZDRN19
sVyvLEQomzaxUucYhc9/GeoVyf3cSoRaFVyXd41VOK3sZMPm3C+sxf/3EZ3/
IcKgB+dGT41j/wOPP1P/UjfWw1YE/6sTqvWNUHiiZZ5XTb5eglwn4YFha+4f
9iLsbFfLoEu0wqLpsht+vI87iHC07c/KGp5vHTFf2hsvXcH1Cll17euAaK5X
Tng+NFHteRpGeiD7mG1LcIli/0OEWaVd6mjC2P8QYe7zT4nhMQpvki8vcb1C
fnSw/u6h4ex/YL3a+yCgL9cr5Bp5k5K2hbLfIYIUnRS2g6/veuDnn9s4PYD7
N/Io6dpeI65XnqiHfX9z/TCKv5cI6xYHun0KZf9DhCfWa14MClb466Xcq784
X7yxHtXroNeG5yvk0W8shSE8//qIcD8mpoEqjP0QEXKeJeSv5vnKD+uXm/0m
l1YUf38R7DsNL7nC8y1y70aZs6aFkR4BInw69aWkyIf9DqzvV06/c+N6hdz1
qe/3cSEKzwvvZJPB8xWIIKf7yjD2P0SYGbm4MDFG4YPNVrYx5uslwfj5S01v
/YhT2G64tUEl3sdDRdgdfnqEMe8fyBVWBEzZw/NVmAiWyxbeiuZ6FS7C9evm
q7eHs/+B9XrWmuZzQxVOTTv4e3gE+yEiJI4OPDyX9YkUYUWXGNc7fD0xSoTJ
DS4+aBHDfocI5i2mlsjztM7vwNcb6vf5DudHtAhXe+8uTeZ8QK6cuG/h6FDS
I0aEvgU/di7i/IgVwQrTxzJB4YwbLf6k8T6I3O1wWrf7EeyHYD0t88k8x/kR
j/3r129VCe+DCSJ8/z23gWUc+x3i//ODNv6JeP73GLzbnPt3a4xXidWWoHCK
P3LCPZcVp4PZ/xChetPSi0Yx7H+gHsHN7YQQhdfPbZ1iG8R+CPb/asbLh7I+
7UQIafvg/Huef5NE6IPb00W+fthehMDm6iMVgP0OjE+Pi73G+VE+dFDyR+d3
4Pnca1K/uUB6IE976bvfKoj9DzzfRhh02hXM/gfqv/XXgXYBCr/F9Jntz34I
9kvbmHs9vNj/wP5dfdxgO3/2P0SISBrWaEIQ+x14/jXu+dKP8yMVz9/Q3VWs
A0kP5GNlfcqe8D7eVQSDtzl/tgax/yGC355nB/qGsv8hwoaN94cdCFG4dUnk
zYkB7IdgfIx/vk1ifZBTL79tXy6A/Q8RWnRo57g/hP0P1K+c0/wgjr8a69VP
84frQij+EvZvmN9lXxj7Hahntb8vKvqQHhoRxhzSvLrPeqSLkLXxz/m0APY/
sD6v/ZncK0zhVHC8vRPYD8F+NWDpz3OB7Idg/X8UO6yA498D58mhJjnPQOGd
9e3hlg/7HSLMeXny15JA0qMX1pOZs6YOCmS/Q4SV5UYujfclPXqLun8XxP4H
zlPVW7+vF8z+hwgbffoudQWFe8dPuf42gP0QPH9yHtesGMB+CJ4vA9+tdA5i
P0SE/tbrbcoC2O/AeWvQ+KamAex3iDD++bWr8YHsd4gQubTXr3E+7HeIsMxx
VPG3QP7+hwgDjk54/xXY/8D5t9Lp66X+Cvew/Vp4J4T9EBH02m8WWgL7IVjv
i2sv2xvE/ocI98aMHGUVqHDf1rO/efH+kSPC4tl7ykkB7HdgPWlc76yBF3//
Q4QtyR4+zzzZ78B+M2Z0p0t+/P0PEWqWDvXe4s/+hwjzQxqtVvko7GKamN7R
k/0QEXy9Q/oc92X/Q4T9VTtvmempsFhhf3Vnjv9wnKcGHapT04v9DhGOpzdr
FwvsdyBHpd195Md+B84nmQOv9vbl73+IYLR6bsF+f/Y/RMDp4USLYPY/sD7+
TvdSByh8onTTyFZ+7IeIEOAXPaU265Ev6u7HAvY/ROj3Ybt/UDD7HThvXk4b
3TmA/Q4Rkh/PX//Wi7//gfND5F3vGUHsf4iw4JR8wwP7H6LufrRA9j+w3xpr
5mz0V/jwjiahPbifF+B8Udm5sC3XK2S5/NgEsP8hgmeZwZMSf4U7V6o0uG4I
+yHYb59swixnvwPrzSxf14OcD5OpP/ux34Gf71OzX0e4XiG/8/tQbM96TMX6
snqoj3GIwlH2uMH7sx+C50O/EacFf/ZDUO8ut8Pl803nf+D8Pb3xTT2OP/Ki
b8dq/csJ2hue2O/A/mibv8aA9UBuanhS34LzoVCE5SWXg1IC2f/A91vr8XeD
D/sfItTLtlxg7KvwKZcjmxwC2A/B+jbl2sioIPZDRJDb02FgP0TU3Z/vy36H
CA07G/ZNCFb43rLL5o+4f8wTYUjVV8d2u7L/IYKcDnP92P8Q4ey5xQNtWI8F
Itx9vP256K2wTZ9mj8bj++0wHv0qcaEIg+OfbF3hpvDC+iPHdMPPO6cI/1uE
8/zELS8MQeHa8kKLPx9cb33Eg8UihFcyS7uHn/d1Ir7CEqwvYvtO4Rif5MmH
vlgtFeHQ7bdPAvD9z57B/5A7Bwc8v4HH61/l2pLMZVjPMnZMvo3/Hl9tUL3l
eLwTK4wO8lZ4S/DUt8+wn8kvl7wCP7/2BgIj0JP/W4n5k/tlR4a7EfSRXxD5
1IrjJdUwXvjb6yNWYX5/effzDL5ea/kDIpu8P6B3CH//ML7c5NWi7v54/Lmr
/N8anGd6209/gL+/NBNfEHlK3ooptvj68scdtBb3Ib/wnKfIGK0dxutwv81r
0zwSP/9XfLlDyFcf48Dto/BEw2MHl6Fe+Gn9q2wQwa1utWeNPYwgUj5A5KbB
M+f4A8V/owgVc/fPtsfjsZYDiGzf+VXBKA+K/ybUt/mlm27Icvj8N+P8d6+s
yVZP0gP57BqfNRU8SI8tmI9VA70W+Ch8ul6/Wv3dSJ+tos4P8iR9kOXTP9OX
4l+C++bK++/zMB7N5Q+MnPj5wPGu7qTHdhEuLa3Xf7A36bED53efdbcWepAe
yL3vLfkzyJ302CnCh+jfe1Z5kR7IRx96jp7pQ3rsEnX3I3oorPW3fEiP3SLE
Xl05Jt2N9NgjwsusggMdAkmPvTgvfsKFmOOPXGVft5+vMb6S/N8+ERpcivnm
40167Mf69Ono3YJA0gNZ+/07P9LjgAim8gV+D9IDeUHHOguXsx4Hcd6qf2vp
4iCFl4fW2TshmPQ4JMId8z5Jof4U/8MitOtW0GNIOMX/iAj6uxw1Jb4Uf+T3
MenTOgRTfhzF/ai4u/2ZYNLjmAjPkgzXbHIjPZDPHd+2SOVHehzH+rbCb1ft
cNLjBM4vVx7tu+Kj8N9zX59X9yQ9TuK+PX9W8x0+Cgupmz909aX4n8J+EOtw
7IAP5cdpnPd6PpdygfRA9ui/JTAhgPQ4g/HCdv2N9TiL807lGzlNfEkPZKn+
outVfEiPcxi/hT1PGQWQHuexn0ddWpj+D3ftn9NvB+cL8pIB+6u89yd9SnEe
6P39Tn9f0gf51ljL3UVBlB8XcT/3L61SzZv0QLba/mbw5UDS4xLW53ZY8TxJ
j8s4r1bFjRhID2T9OYZN5geQHldEGNFyRMW5XK+uirD9XWLu3mDSAznj07Eo
eZ7V6nEN98e9GUPecH5cF+FIQLl6LX0pP5C/hgV3Psf5cQPPD8f9l0QPyg/k
a4fstvbj/Lgp6u4X8Cc9bmE9br19ywY/0gO5aE75jEhX0uO2COOGFLYu9FO4
dJvjwgYBpM8dEUL3lwz7GUj6ILd1D7o8FCj+90TYXHOz3Wwvij9yUPGYurMD
KP73sR+ePWEyMIjij1zj+pXH1r6UDw+w35xa9qFqIOnxUIQrlaYNrOFOeiDX
PzBjhAHXp0cirPXsPvqFr8JbyzcqJ58fWj0ei7DPqcimYZjCjRvUGCUGkR5P
cb+6Mm1SXyA9kMe9d8w7xvnxTIRhv5aFDQ0mPZ6LUO3c/XcNQkgP5PP1fDZs
8iU9XmD9nKEeK88bWj2QS6vH3njB/eOlCPNGXWwQHKCww8lyu+ewHq+wns8f
XPP/+L8WYUdgg+qNOD/eYL8z6WR704/ij7wBPi+N4fx4K8Kqxdkzt/mTHu9w
v213Y2AYkB7IWr+K69V7fL0N+kO2c/9Azmn56URzP4W3PWxSZYE/6fMB963G
tSeM9CV9PtL1QT+K/yelPmvz4zPOX1Mv9jTmfoE8tfrSglhfyo8v2P9xvU4G
0uMr6n3OaduyANID+eDv4ZUqAunxTYQ25xoMdgwgPb6L8GjZ3CMmoLDTrj3e
yazHDxHeFEsjBniSHj+UeVsb/5+4P1V27fWX61WZCCc3NFeNdCc9kOVyvcmD
9PglwqjhQyob+ZEev+n6qhfpgew0/P2iUF/S4w/OzzWEi/d8SY+/2I9GLs7R
8yU9kMM7zwz9GqTwnBcpll/CSB89New1jhk/meercmrYatp98XlPir++GtLL
N7m235fyA3nIu4zSFO4fBmpIc7O9NcaP9CivhgWTXR7qc71C7rJi6qxTrEcF
NfxeXP736ACFt2RvcgplPSqqwcGz4cuNLqRHJTW8v29ZY2Egxd9QDTVaze5W
5kn5gSyvq+t5vqqsho9dC+4E+JIeyHWWPKsvXx/R6lFFDXcN+qee8yM9qqrh
1ZOBc87wfIXcd0X/jX8CSY9qaogbnvbjk7/Czevs++bJelRXw41KHevH+Clc
bfqqvETu5zXV0E++IZn7OfIoayxAPO/WUkPJvJLw8iGUD8hzV9WafITrVW01
7N8909yH86GOGmLj3lRrw3og7xeyX2ucSY+6aug+buaFE54KR09vXfrGnfSo
p4ZJJjNVEa4UfyM19Cq36Mt7d8qP+hifcvO3ZnqTHsjrvm5sUMWL9GigBn/x
1JiF3L8b4vt9BVsnN9IDOSa+w8Ny3D8aqSHcPEt/Ds9XyHvb9jzz6h++XzPw
r78X6dNYDdmV44aa8PzbBM+PSzVfmvK821QNYbWePSjvQfnRTA3SwSPNw/wp
/sglmlnlV3pTfhir4XT640/jPUmP5mo472wyeC/nB3KOfIOsF+lhooZGx+6Y
dOL+jezqNt/woZ/Cn8evMO4GpIcpHo+8cAQqLJfvLe4U/5ZqcFqwtuH6AMoP
MzUYx5+umcx6IHc+X2tSRw/Sw1wNK/8EmYUEkB4Wami5yP5Zaz/SAznh6MTO
ZwJJD0s12MabvK7nS3pY4fn1MWDSUy/SA7ntcZtlGp6nrPH8fD7atwH3c+TL
kdFP3nD8bdQw+/Bb33xPha/++h5dwPOuLZ4vfb8vretNetip4fowl2NjvEkP
ezVc+hJ6bTT3b+TDVobG8j6m1cNBDW874cLlrbBhxVoBM7ifO6ohtFvG+9He
pIeT8vra+CNXDE+5esSF8sMZj3ec6dLeXK9c1DAl/sS5W16UH8gptot2m/E+
6Ir/3i381UruH25qMJ9p/dTEi/RAfu4wboupD+nhroaqpSVzsjwUnuLgsa6e
C+njodZ9f9Sd9EGefmRa3288X3mpoaZKU2Ue1yvkSevlG2JID281jPz68tEi
R9ID+VK9cnHvXCj+PlhvQ2PGmXH/8MXzQfqaM8GF9ED+8rn298OOpIefGuRt
1N1JYe1+70T6+OPxXvrU286L4h+A5xuuU2PdKD8C1SA/3mKnN+mBfOHZkgk7
nEgPUMO0ztN7R7uRHsjy7Zy2XqRHkBoSbzYZkuZCegRjfZYvwPN8hTwrGTv4
P1w39E4lE3fSI1St+/6ti8KB8g0h7hT/MDX4NjsxqDvXq3A1QA+coDj+yK+d
LH7vdaP8iFDDz8HWfukepEekGjr4fYkcyfMucg0cF2y5XkWpdfe/cX1Crmi3
c/xRR4U3Pusx6zTvg63U8KPb7bn3nEiPaDXoY/nsyPUqRg1mqZWXHnGg+Meq
Yb2Q3KePG+UH8rxr181Xe5IecWqIPDIjcjHXq3g1/LF6ecbfjfRAzrbOOunl
QXokYP85r7Ke5kh6yPw68su8f9h9W891jpwvicrxavVprYahrx0SWjtRfrTB
+HuJBi84/m3VsP2C3l19vl6CbDqxSnFP7h/t1FBFijnY2JP0SFKD/O1hH94H
ke/XfdX2hwPp0R778c+iQXdcFN6SFqtO5HrVQa17npSLwoUr7za+7kPx74jz
Q8ze3rW5XnVSg+XX0oAkJ8qPzlivjzYt38yf9EDeusEvMt6Z9EhW/399SatH
FzXsWGfv5+hOeiBr71/n+pSC+bgw3fiAi8JVDdeNceTrJ6k477THE8qV9EE2
arf/4g8nin9X7Cd/Ax4dcqb4p+H5Ud0jy9id4q9SQ7fEBY9rcD9Hti485rjH
hfQQ1LCo1VnjdM4PUQ3O8sDF8y5ycNcnpaY8X6nV/1//Y/5TI2xEgDPpI6l1
z9PyJH2QX49v9OCNM+VHuhrmXPzZWd+J4o88/HPsnIqcH92w38YVHj3C/QN5
wK8GhvpupEd37CclafXKO5IePfDzrdrT7IEb6YEsGXkYJDsp/HFon1WtfEmf
nnh+p9h4/H89q5cavOQvEHB+9Mb+Prx00HcXin8G6j1maf1WvI8j1ztr0OGx
J+VHplrnD3uRHshnUnDi4uslfbB+Fn/e94H16Ivxeje2yhV/0gM5VW7wQQpX
q9CzUku+ntUPj+9b+8llHqRPf4yX7Y1N8vmpjX+WGizWmN4W3Sj+A9SwOizU
OceV4j9A6b/afBiohh7X343L4vkqWw21H7lveOlHeiDvmR4/uZc36ZGD80PV
LaXn+Hoico+iasc//cMRT6cGNuR8GYT5GRf8oqoz6TNYDdtuF1XOdyU9kBsG
CRaJ3E+GqHXPJ/Ck/BiqhjdDV1ep7kZ6DFPDr8kxY+IcSY9crK/NvC824n6O
HOJXxzGe9RiO8+3axJoXvBRuahb6I4/1GIH7RB+vT2u8SY88NWRWsTVq60bx
Rz67MfFqhofCFQ7vzG/E/XyUGpZMPW8734fyA/lNrb8bl3mSHqPV/9+PqNUj
Xw3H3C7tjfMhPZBxOuiex3qMUYPNqrqlof+wuve+2ndcSY+xat3z3NwU3lQ2
6cEm7hfj1JDXdIbTJe4X4zEeJx9fPsf1qgDr/cMnL5KdKf7IwaUXVs/i64kT
1DC6pDi6D+fDRDXI63tT1gO51ma72d9dSY9J2L+/6d0p/IcXrH/boSfXp8mo
z+NrNTc5U/ynYL0bu8N7ph3lB7K95aLPo50U5vlbq8c0NUxMiyu14Ou7yHub
VK0ykuvVdMzPb6ts3JxIjxnKPKDVA3mYfIHcUWHtesrz1Uy17jmCTqTHLMzf
57s7d3RRWBsXN8qP2WpYa2Dy9iVfb0eW0zGJ9/MinA/S/YcUcT9H/v6n4psr
PN/Owfm5V5+J591Ij7m4rxXfGjWY93Nk+fbpd34K+8s3hLM+xbj/yDe0cT+Z
h/m3a/7zXU4U//lqkG+Pe8/74AK17vmGrAdyktTqVQbPuwtxHz22u6XgTvFH
3vlzU9QwN/Y7sH86m097znosxnwu8721hPVAHhUWVhznonBD0xUbnvH1qyW4
v8Z+Ef84s/+hBhP5hm2ed5epoayjXdhHnq+W4/z98dSXEt4HkW+YdvP8yfmw
Qg3JssHvwv4Hzjtp9+JMuX8jG/+tkKfH9WoV1jPtDa8K98VxtZSvl6zG87VF
0y2v//c/8PXmjZha6K7wmB7bxuzl+XatGtb4vx6tz/vgOpx33p7NmM37ObL2
+Tzcz9erdc+L82D/A3+e7lf7CM+7yEb6O49M5Xq1Eef15jYTZ3srzP1C53/g
+5+/kvTaUeGuzY7XnMn1aTPWi19lE6ryPr5FDe/jAvxLuJ9vxfPxb59Do1gP
5LfbFn475kR6bMP+fKNf0RzuHyVqeDdFNTyU+0eJkr86/0MN+3M/PTziqfB9
G1wQuT7tUIOVfXJSmqvCC54+DrNwYv8D99vve2Nz//c7cP8/MOXKOgeK/26s
v/03TP/J+wdy2YvAHsP4euIenM9GRuY39WX/A/eRp0396v7vf6jhaIflqaYB
CveL+Ht6G+8j+3A+KWhQNYT3kf3q/6+X6vwPNYyofHvXXE/2P/B8alrYp40r
+x04P7qllZ30ovw4hP3ap0X/Ut43kJuabzjnzPPuYTyfehW4NGH/6Qjufzcb
lFbl+Qp57/gJNSJdFP69DwPsxn6IGm5mdmj83Zn9D8yPwHiDit7sf6Bemb5u
dh4K35ySK9VypPifwM8X4oErJfsduO9MqGXcy470QH70d9LKBHv2P3DemWjR
QOD+cZriZ8X+hxp2tRp47YaTwg001frl8fXFM2rd9395Hzyrhgl71o6r4MD+
hxqW1Zlf+spRYe5POr8D4/du0oQrvH+UYrxGlQYVcr9AThw7PGQl7xsX1DDj
hsn0CXbsf6ih/LMJVm/sFX7V6JDzaQf2Q9RQcLgo9awz+x84D1cet3Wio8Jp
vb/1XWDH/ocaqj++8aSzI/sfajhuN7jOdTv2P3DfTXN+2cmW/Q81vDS8L33g
enVdrbv/3J79Dzz/G+8O/cJ63MB5Qt/y1gF7hROvh10w4P6OrAn5UxRkx36I
Gv5uHvxxI8f/FubH9O+3K3sobKgvPr/uzH6HGm7FjM42c2C/A49n88Wl9Xi+
uquGhzN2/gjnfLinhmLXxVs9//c/sN9/77E53J79D/z3mxYcbe2msPz1vh+u
7Ifg5zlTsUieR3X+hxoqvfrb9KmtwvLXp6wd2O9QQ8yKrCaXHSj+j7Ef7Fm9
pZMT+x1q6P96YZ1rzqTHEzUc6TSkynDeN57i+V3lyll5f9b5H8hpY5xf/MPa
+4Uc2Q9RQ82U3VsfOLEfgvu7VUsHPdYHuWmOyWZ539L5H7iv3s1svtOd/Q41
LHV1+rjZg/LjFfbjWk8HOHqy/4H5ecHrsnx9Red/YD9uiBnP+fBGDc3at9x9
0YX9DzXIj9f47aHwu2f1Hmt4vnqL+92pcQOMeB95p4YU+YTg+eq9GgI6FTuf
+d//UMPFZkfO1fNhvwPrYcfa7hf4+tVHNRTtKSftc6V8QK7T44O1Hu8bn9TQ
YqYq4hHPV59xPjr59/E7B/Y/MH/ckx/P/4cfjS9Y0teV/Q/sT4FHKlbl/Q+5
j0FA4AQnhTcMzN3T3p79DjwfOl39LThT/JG1z9NwY/8D59+pVQR5n9D5Hxjf
QfmZZ/j61U+17v48V/Y/cN4oqjFvvqXCaYfSk0oc2Q/B/q1dyNn/wPkz7GLv
z84Kr3OzrnCH69Uf3F8mBibK9U7nf6jB9/4uVbgV+x1qOHT3yJRiO/Y7JJC/
nlGV8wH57tOJ0w/Zsf8hgcmss02n2bD/IcFJ09g9BnYKa5/nzP3DQIJbvfMy
5nB+lJdgzO1qnvdd2f+QQH5c3lJv9jskOGDR43II9/OKEqwfsa6OnQP7HxLc
3l1x6At79j8kiF47ITzAkf0PCZY2NLlQ3ob9Dwlunshqc8qW/Q8Jvm4vf3+B
i8JXpv+IuOfGfogEe6bUqJlmx/6HBBMHf2piYcP+hwT1/N87d+DrJdUkCC3r
cDDDleJfXQKbo5OOLeJ6hfy8u+3XQnvSo4YEydobStn/kGB5ynbDCebsf0gw
5UDzYX9sFVbNn7n1oS37IRLcuXSlWYE9+x8SLLb2/b3QQeFFi3LzCrif15Fg
y7Z9kem27HdI4LXv65lpnB/1JBiF40hn3jeQXwYFWXeyZv8DP3/xaP83Tux/
SNBnSq0nVW3Y/5BAY/U2e7qjwltaXhk4jK+XNJRAvj2/HdcnZK0/yHo0kmCb
y4PCn9bsd0hQXb7BivOjsQTxzUcE/mI9mkiwMqPokpr3QeSWRsfq59mx/yHB
vZ79hEEu7H9IID/etBnXJ+SBX2xcfJwUlh8X3NCZ/RAJ5l9IMp9qz36IBC8u
zzz/kfPDBM/PwGWtZtiz3yFBq2DTXo94vm0hgXz7ohX3C1PMF8MpiwRL0gNZ
+3w7S/Y/JNjR/0zOMc4PMwnODO1bz8RG4Z3uL0pCuV4hfx4jzU/m64vmEkzI
u/9Bnhd0fogEbQzOPrvN+WEpQfsuY7q34n5uJcGyO8+FAL5+hRzok/Vkix37
HxL49djeJd2B/Q/Mp4yLblY27HdIYBa57PoFK9LDVoI5b6oM3WinsN6jRm6f
+fqInQSN2jYpHuugcPSTN4Yr+HqivQRDN7TwcuB+4SDBukPS8KouCjeY88pN
7jc6/0OC+je9z+pzP3eSwPD09dKzDux/SND5TZpjPSf2PySwyBhe9I6v57pI
kOK04+kkB4W1z2/g+QrZUG+S/2DWw00CD/0Pu4bx/oFs63y+Vad/+F5r2RBn
v0OCNdktP53gfECuuNczX8+J9PCUoF1srazm3L+9JHDwn/PypB37HxLs+5K2
N9FW4a2rzZs9cWI/RILrVq8863J/R84xODOkkiP7IVhPQ+NPLbVg/0OC89KV
Z91t2e+QYENppdPX//c7MD7lune/YUN6IM+LuW0zlvMhQILV734tLs/5ECjB
2Q5u8+bZsf8hga/8wGZ3hTvij6s5sB+C539xfLM1//shku77WTz/BqH+60tU
udbsd2B+fB9j729D+REiQWtx3aL/56tQSXe/Ks9XyIHy47S4XoVJuvt1bNn/
kOCT3w7fHpbsfyj1j1n7PDln9kMk+HNxccBJ7u+Rku76mQ37HxK8+5O9oRPX
K+TE6H62o8zZ75Agdn/onizeB6MxvzskjuzG+wfyox7n7Srzfh4jQfebR90u
2bP/IcGlA5O7X3dUuFyvNR01duyHSJA074r+//0jXoLcBiWSraPCzz/vaSLX
Z53/gT+/VdesxJb9Dgny/fKaWNuy34H1zHT/sLG8b7TG83ml0fJ35qQH8rbE
eTVEe/Y/JN398Lx/tJXg+K4dEys6KWwnjdpeiefddhJkz/WMq+KqsMX4Kbvm
cb1KkuDne7ugcM6P9lh/L9mVvuX86IDxTJ/WobUD+x0SuEl1vuQ5kh4dJYi5
18Nwki37H9hPt/6Zpcf7RicJvOUv+Lqw/yHB45oV5w92VNhl46RHY2zY/8B+
7rZr5HVrhb+Gr3Ma6sj+hwQrQNJcsGW/Q4KHzUs+p9uw3yHp7i91YL8Dz8fN
RSGtuX93lWDh0dZmqdbsf0hw7ucMYbMV+x8SyH9eZL6twt7yAzi4fqkw//zN
hrxzZP9DglXOLZ5Os1HY/XztHw7m7H9IgNPFl+q8D6oliJAfOM75IUmwsUmJ
/SneB5F/j03dlM/7oAZ/nvRmzhQL9j8kMFp3u+oZnq+Q39etVPrOVuFTK10m
7HZmP0SC0zHdftvz/Its+vtr1n3Wp7sE9+cNGdTTlv0OPH9jw2wm2LPfge/3
cGp2jg37HdhPTmw5vZ3nK+QBCeNeNbRk/0OCaZtu/trPemRIsLnVi6IUU/Y/
cB6Y3KtRpoXCyasv1r9mxX4IzpfpehkjzNgPkXTfjzFn/wPrc/79HRNs2e+Q
dPfz2bHfgfVQfkAz16v+mF+nqzVR25MeyHNPV8/3YT2yJN31Uzv2PyQQ5C+A
Wylc+hELmC37IViPMiJx5Wb/Q4IQ/fBCz3/47uRbjgu4n+dI8LTTVr1enB/I
2ucTt2S/Q4LL274GtDNnvwPr/9cZxXVZD+RfSa+OPLFivwPnwxzP+vUsSI+h
OI81ah32wUbhwKcG+vOs2Q+RdPePc73KlaCG/AUBB4W1z3uxZr8D55moXMfR
lhR/5JlVZ+baN2f/Q4JddhYezS3Z/8D5PaDZ5EZW7HdIun3UgvQYiXrLF9zs
2P/A+dxrj4mpucKy3WjUnP0QnG+CW17f4cD+B+bDzxYeHazY/5DggfXjVv62
CuvJDwyzpviPxXn9dvXF20zZ75B0z1s0Iz3GSVASkbFjMl+/QrZ18TGpbMv+
hwSev3rvUlsqbJLWcONjG/ZDJN39a9zPJ+D5HYMNx1zhym3/mkxrwf4H1pej
976Wt1Z44cqeHdpYU/wnY377bzEDe/Y/JN3zbf/3PyQYF3x6V+7//gfm89cW
GTttSI+pEqTKDfEfLhpVNac86zMN86Ftm2lZrA9yb3mgM2U/RIKDvj8+X7dg
P0SCav3fVH1uzn6HBDeCp4ysY0F6zMJ5oeUuTZeW7HdgP5s81nqqGdWrQtw3
5C+I2bD/gfUR25m7GfsfOJ/0nD7+mI3CQ192WPaZ86UI4++BEw3Hf46k+/4I
x38uzq/eqa/3cj9HNpYF4/gXSzD+RfDaP1bsd+Drz3p28A7HH3lr0+eLSngf
nC+B/Oethliy/yHBIReP/lscFf52ZpqeO++HyPLXwaZzfiyUdN/v5/1vEerd
7lPTqY7sf0gg3/4bZ6twE3Ha1C28ny/B/UU28Ll/L5VAPd7b0MeG/Q+cZ891
H+Fvwf4H1t/jkV8Nzdn/kCDqyoC6Q1oqfDu68ZIsM/ZDMF5Taic8sGI/RNLd
D2PFfogEh3d9eHvCiv0OPH8PGSWstOTvf2D+ug9yB2v2P3D+qGRwfi9fH1mD
+5GXjWci1yvkBc/im1zh/r0W54+w9/vl6/86/wPn7Q6rq2ZbK+xv2+2opxn7
HxIM02s918ta4RYGOQN+cL/YgPXjSMsPH83Y78D6+e7Q1Z7m/P0PrA+p5ScW
mbHfgftpVK31w035+x/YT4osegbyvIuct8ZvxMaW7H9IID+OtoWDwiNvZrwJ
tWY/BPXq2q/GfGv2Q1CvcnV3ZFmy/yFBvdlxrzy4XiHLj1NsYMl+B84vg1z+
Prfl739I8Nc0/YwZ5wPy6mHLPj2w5u9/SIDb/b3FvG8gd3d51GsZ58cunN8u
3lpQYKHwV/MmNUt4P9wt6b4fxHrskeDD5ZbVe9uy/yHpvq9hwX6HBLC4cr1N
Vux3SNBz25i9CSbsd0hQ586W9Re4nyPbOolZayzZ/8D4p930/Mb5gZwZeH9E
OdbjIPaXmAMbpv7DRyznRTrxvHtI0t0/b8X+hwRZ5Rxde5qx/yHBj5iv5y+Z
sN+hxFfnd2D/jHS6Is9Huu9/SGBfsealfdbsf+D8MDrr0Z0W7HdI0PxGsvv5
Fvx9D4zvjxFr/P7h6ZP6Os01YT8E99MNXW5mcr6cxPr92Kb+fs6PUziPfSu4
MY37+WmcF6fOTK3Ykv0OCSat/eXSsCX7HRK4tn63qpj7+VkJgkJxIzHj739g
vg4e0XER63EO94k97dfFWPH3PSTd38/Dz3v+W5tHy5BLHNyDA1sq7CY/kBKP
b2Pf9KlvSnH+XHt0hR7+fgv5/7iA837oqNza+H5T3wwJdL+I+8TulsI2/Pf6
tmPq30BOr5Tc/gz++37460Mu4fn093jluni82vvOL2P+eA/6dRe5rfx/IN9b
NXzwfOznR03wDa5gvZcfYIj6uKfsiqp2FevD2dXnr1goDHfXJFlgfWhw49y3
Ntdwn2ibUV3OZ3z3c9+QveeJa07j8XzHjzP3ugRvrM4lRuDryYcTeAPre4Vu
xxbjz+Vff4Tc+e2Z8oeRW1XDT3BTgoFj6hnI+YXvpm97C/OjaEuAPE/JH+8c
cu9xyZkVsV4XH8EDvo39p+2ET3L/lX+9/h0JNPIfVMHjGxqIR4w8x/TAiy7I
bzFcKXfx/LmWP74P1gv54+jfw341y79yTweKP7L276vh+8m/HnVfguvXdl02
tCc9kD9utqj/3Yb0eID5EzJulp8D6fEQ821Pi4lV7EgPZO3zPR1Ij0c4n8s3
TFsqvKn+Av2udqTPY6z/j/Ncv9uSHk/wfOlW1j7JhuL/FOfd8OzBtXA/0/4d
L+QHr3p06W5GejyTwLxD03O/bEgP5CHDGrbwsyE9nku650W1JD1e4LyC4cx1
JD2Qbdp6Nsi1JT1eSnB1yo7jFy1Jj1cSLO1bd5ubJemB/GHkp1WCOenxWtI9
j86W9HgjwRiXtkfb2pAeyIHyBXUL0uMt9stSsJtrTXq8w/pherCtqy3pgfxz
0D5ppx3p8V4CjxNmLeX707V6IB+27vdpopXC2vvzWpA+HySQb7+rbE96fJT+
9we08f+E837FkGZJVhT/zxJsOOdsMrgZ5Qey1s+3Jj2+SDB19sL8jBakx1cJ
rIqKbzayID2QV+0dWyLYkB7f6PXsSQ9kda82fg6sx3ec9x5Oqb7UlvT4IcFg
/Lg93UgP5Cq7rQbJ1/+1evzE/eJ4cH9DO9KjTIIelq2CTe1JD+SFPVLB0Y70
+IX50utBzior0uO3BFNcHuqXWpEeyP2+eQd04vz4g/1ty9PjqTakx1/cTw/2
1K9mq3Dgb83ZyY6kD7JnRnG9p5wfehqIWeo29zjHv5wG5NPvphXlh74Gusk3
xNiSHsja59dwPhhodM9DtyY9ymugyZUXcLUl6YFc6X39yAQ70qOCBuTp28xS
4Zsr4yptNiZ9KmogtdK5Rok2pA/ypm7Lap3gelVJA8+7HTB50ZL0MNTovh9p
R3pU1kD1e4d2fXAgPZBX9nb4U2JJelTB17+w7tpnJ9Kjqgbkr5udtyE9kM3m
QO0CK9KjmgaGhw37XYvzo7oGFrp2a5PlqHCPUKcaDvakD7LhoxV9MhxInxoa
GPfmbbldHP+aGljbbrfFUnPKj1oakO30p46kB3L5aRszLJ1Jj9oaCKg0q6Xo
RHrU0UBhP+v1NqwH8rTn6nqn7UmPuhqIjbr64LkN6VEP9bjatv5oe4W1f3/A
keJvpIGLT84+6GRP8a+vgTabi0dd9KT4I2dXNbMaxv2jgQaCs7f2OcL1CtnE
2vSwjQPp0VAD8ZU2z5dfT6tHIw2422Rulq/PaPVAdk75tPqcDenRWANDBxzI
Osr50UQDjUwulB/P/QN5++Cd8ZNMSY+mGog+a5xewYLi30wDrdUNB47k/EAe
Mmd6gyInir+xBjruczicy/nRXANjxRObvtiRHshDLKW9DW1IDxMNvG80rtTQ
gvRAli8v7rYkPVpo4HyMU3EPzg9TDXxQpY0tdiA9kCs4l25zdCI9Wmqg2MXz
nuwPaONvpoFLcWefVHSl/EA+nTcucLwN6WGuAftXfzbVYj0sNPDxZVODzZak
B/KJwoSDD8xJD0sN1JK/0GdJeiA7ul3rJp9fWj2sNNDhSfCTVFuFtd/nsyE9
rDWwY+0haTj3DxsNeLqXDjlnT3rYauBZu3lX9G1JD+S2D32OGVmSHnaa/68n
aPWwx/NbfhyBKemBrH1+vzXp4aAB+XYFfzOFtc87tiJ9HDW65yFYkx5OGtDa
FS1JD+Qml4f1sOR+7oznl2G/3YW2pIeLBuTHmb22JD2Qv1w9kFTZgvRw1eie
B8z54Yb51Hff9cEtSA/k7O2bQzXcP9w18HqsfIOOwo1djJfVcSA9PDQwo0HR
8FRX0sNTAw2umC6ebUd6IMt/PirLieLvpYGNG7JW1bah/PDGn5dvYNvdifRA
Pqh3aEwde9LDRwPW5/c0HeBIevgq+aXVA5mvl2r18NNAeo7x7XnuCn+eMPTk
MVfSx18Dd85bnzjP/TxAA/Lj3jpzvwjU6J5/bk/5gXx+aewVfxfSAzTwY/5U
w4lOpAfy5/yyE+usSY8gjG/vbu5mPF8Fa2DeF+vjojPpgRzYbHKjlXakR4gG
xJNNT+9mPUIx/8sn1bB3IT2Q+Xq3Nv5heD4YBA2vxvkRjvmxaTdEOZMeyHkr
y/SWepAeERqw+2Jn+IT7OXJes78V8liPSA3crpndVc+Z9IjSwKwXhWO3c/9A
Nt+09PZQB9KjlQYKEnpWiLUlPaI1IBTvrzya6xVy5Z7nDro6U/xjNLq/d2BP
8Y/VwLK6lZfPsab8QO4eM3bnUhvSIw4/39RhZbJ/q9UjHvuNe+Af2R/U6oFc
V34gpTvpkaCBkHYxyxawHshLsmdui+X+kagBuTym2yvMn0erR2sNyPbLEJ6v
2mjg62DVPBtH0qOtBry+vt4ZY096IPdqfKtHEPePdhq44IcdkvVI0sBEqzfV
9zmRHshbcPwe70B6tNfAnvWpG5tYKKx9Ppsd6dFBo/v7r1akR0c8n+UHKliR
HsgV8/Qa+ViQHp00UK7s+eWZnB+dNdC85tCBtlyvkBf2XnjA15r0SNbAzK59
vD5xP++C9T0/sZa8D2j1QNb+vV9b0iMF61nzuY8j7EiPVA1MXjO1Szdr0gP5
Se7Hge94/+iqgbgh25Z4WZIeyJsa3c/ryfmRpgGfoLlNA6wpP1TYbwctL2zI
/Rx5/PGwbWN5HxTw/FcJKRG8b4gasB3fvuMtM9ID2Tw7pLGRFemh1kCnGp8T
bvH+J2E8Wm19/MGM9EDWPseG+4cG55vcVjNlP1+bH8ip4ZtuX+R5N10DOVmT
yt3gebcbHs/bUw4NuZ8jy1/f2sb7YHcNVPP7ZuxgTXr00Oj+/oo16YF8e0FB
/gTuHz0xXm8HWlUxIz16aaBkV3GdWq4Kf6w4+0cNnqd6a8BXNqx5H8zQQPuu
J14m8XyFvOf8hwsPef/IxHySDQKed5Fvni65dJX38z6a/+dxrR59Nf/fH6rV
A/nPvDcXmjgorH1eBNer/hr4pP96SRtL0gN5pnqs0IXrVZbm/3lbq8cADbTc
429Yzpr0QM6oca17TVvSYyDOUxYPgo2dSQ9k9rO0emRjvT5xPnw965GD55fH
sbhs3s+RLzyvodLwfDUIzy//otzP9goXFnyPO8Pz7mANtJAfWGxBegzRgJs8
sPD+MRTjLRsW5pQfyMfqre3jYU96DNPo/p6kKemRq4GfQV2WJliQHsi7366L
jDEhPYZrQF8YajDdlvRAHjC+3Ugnnq9GaHR/X9hWYflxNKU2FP88DcydpNe7
PterkZr/r8dr9RiF84+Tbb0XDqQHsvb5bFyvRmN/unfgcbgz6ZGP8/Or5TOu
8b6BrPd3hk0i16cxGt3fF+T5CrlcI58BCXy9ZKwGBi892KtXC9JjnAZq3Fwz
eYwx6YH8wabH3IctKP7jNbA5715+w+aUHwU4TzWtlGLP+znyq+MWP2o3Jz0m
aGDfz+znu7leTcT6MxFLaHPSY6Iyr2r1mKSBtwHHIwpakh6T8Xy0Ghzt7ajw
+p1L/j7heXeKBqrs2rvU2Yb0QI7P6d/SjuerqRpYNz5zeqI55cc07H+NHrwJ
siI9kNfIVwBbkh7TcZ4rXL31qDnpMQP7QfC0jnt5H0Qe9Le5pXx9jZnnSa0e
szTQd9n8CovsFOZ9VKtHoaKPVg/kru2nr1hrQXrM1sCvxlF5meakR5EGVrz+
PHIX9w9k7fOJeB+cg/uE/MAXc9JjLu5HQx9fXcr9A1l+PG8zG9KjGPfXOQG+
9//hVfm/53ewJD3m4ettOHusFe/n8zUQpj485xTnxwKc/4y/rbvK/QP5+9Fl
NvL5o9VjIc4fVWxWDzMnPZB/dm3UZBf3j0Ua3f0EJqTHYo3u7/EZkx7I2u8P
myrcVl9Vx8GM9FmC59MevbLn3D+W4v6cKASfMVd4Vs6a9SHmFP/lGK/GruMG
taD8QPaK+nR8K+fHCjyfr1sYTeT9HLmhfMHQlPRYqQFV7cM1BFPSYxXq02y8
/tB/WPv3OixIH2T58kYx58tqzD8vzHhj0mMNxj9nbaNGZhT/tRroM3Xwrl0t
KT/WaaBZ/8pj/mvqvANy3v44LqsQURpPz356GsjISq7xyR6JK2Ql1+g5B5kl
XHtmZbuy57VXioiMyA2ZkRG6RsaNisu1/T7f53s+z/f354vG03l/P+Oc9/me
84jmH8iHPTv3VnsJPQ7gfHdnz3/n+Qg9DmJ+MDVwT9UIPZCtx9n7CD0OWWBG
uXpD8w0KZwzKSfmoE/ogrxtXHMJMQo8kC9x+ebvUDqMYf+SQjOJqAd5i/I9g
PT1QlBFsEvGRbIGl989nfdeJ8UeWpg8njSJfpaB+3zu9yPASehzF8Tzte2e3
SeiBPPV58KQFGqHHMQs0kw5cMios2UvS/hyrHqkWKONdzu2MWYz/cezPTzW4
v8csxh+5mtp//Xaq5yewf8te/KqCWsRHGs6HMF12on4X2Xq+iFHocRLz4dmd
QRONQo9TWM+SdekhZqEHcvAt51rbjApLx1eO9RZ6nEa9wvZ5zq6hsHW9Qi/0
Qf7jqWv8RrMY/zM4H3sYXBhC61dnMX/uwYSkF3qcw3riW7t/L9IDOad9vlNL
vdAjA8dHeuGP9DiP4xPxtfQkmg8ityw97dNnvcKPEkb3LTYJfS5YYE2eX9Id
g9Aj0wItHOw+O3uK8b9ogSevViU5GkV8IJfc+Xzssk7o8ZcFeObWV4WkR5YF
ksscqBVFeiDrzi5eWdsk9LiE8WX/R0IQ1Y/L+Lxc6Vuxg1rogTxNeqFYJ/S4
YpHv3zUoXEr365YTNP/ItkBuvdZP5xtEfFy1wIBNQf+E6cT4X8P+V6V6VsdE
focFnEqc+k0yi3i4jvPJpNbfMmi9BLn84DZbr5vI/7DAldX7Foz2Iv8D9e4Z
sGqqSeEeO8v06aolPwTrzeeSP9yofuRgvzGqYi1XylfI75s4Fhw0kP+B86/C
2X/km8nvsIB0PHaQt9AD+Zp/hW5h1F/lWuB8cKuVdf3I/8D5172+kWYz+R84
n1ri0fyYgfwPC0xY8zH7uzf5H1gvO0Z9qEL1474F/k7ObxtpJP/DYvNTZP/D
AvV71qu524v8D+zXpQPzqN99iPXl0ajkpz7kfyj1QvY/LNBlW9YFD1ofeYz5
2f5VjbF+5H9YYO3RaUN30HpJPvZLhSFb3tdUuOK2PvdamMn/wP5fuhCWxv+J
BaTjyat4KXz2Z6+kwVTPn1rk82UpPp5hvy9dSEv1HDlEXaVzGfKjnmM8dhvV
LpvqeYEFFm2RDsgg/8MCHTs6td7rpbD1fVgD+R84/0zOiFxB61cvLTDn6vBC
5//jNuezdw8xkP9hAbeHk7o4Ub/7GvuvTTGms2byPyzws19WwmID+R/48+KO
xxdR/SjE+eyTZ1Pnmcj/wH618rDTKV7kf1jk86ZqKnxi1t3EVr7kh1igEpbr
HdRvFWE/FOFy09OL/A/8+6Tr7Wj+gaySFqB05Hfg/DzzQaeDWjH+77A/Uq/T
7qZ6jhwnHYhtIP8D+6maGalqM/kf+HnvPNq5x0D+B/aDf/YbH69XeNPLE8Wz
qH58xHyyO/39QqofyE3/CUvIMpH/odRv2f9A/T5UDhlJ8fEJ+4XA9I9XqH5/
xnxr935pDT35Hzi/CfW995ry1Rf8fEM0Xve8yP/A+XUVp9++mRXe+bJDnZ9G
8kMwv47fcjyU4uWbBdyr9nWKpPj4juPrEKjqSf3uD4t83oKB/A6LfH4F5Svk
g6ZtZZZT/S7F5PunqX4gv2v5OS2O4sOOwe0+tQ9dJL+2NAOnm2HPqhoVlrYf
7iB9kLl62tYkI/khDAZILwxSf1uWQX9pQZjioxyDCUfKF+01kd/BQMq+Vyke
kJnDRf/fSQ97Bm3rNJl1Wk/+B4PO4YcWT6D+yoHB/d7zJ/YiPSowGJrwPOKD
QWHr+Zm1yA9hEJIZsLy5ifwPBoWf1z5PovFHtp6PQPNBRwbW7bc1yO9gsE9X
zymR+ivkww0wQqnfrYK//0mvYEez0MOJgXlwyudp3uR/MCgz+djEp2aF4/KK
015R/ajKoO6Xijel90Vk/4PBnfwpPeuQHs5MPneW6jmydb85xYcLs+23kP0O
/H2vBt3qRPUceXYxexrvTf4HA+l4z9WUr9yYbX+i7H8w6K0e7HvSrHD9MqtK
irzID2Hy+VrU/yL3Twg3TCI9VAweN3rZeRTFB7L1fTVv8j+YfH6ED/kfzFZv
Zf+DwX97Sz2OpnquYTBsxMFy0v4g2f9g0Mel0uS2NP9A7uJydNMiI/kfDPrm
sqDrlJ/0DM4c+vb5qIH8Dyafn035ysBs+0tk/4NBcbR0wSj5HwzatfQMTaT1
dhODyxsSBzah9XbkBw2P5s4k/9yL2foP2f9gMOJG6eT9PgrHTF3w9Ewt8kMY
jH57UPeflvwQBm7p6Xd2kF/rw2DntSqpB2g+6MvArmvf1H2Ur5Ct2wlpPujH
QDr+XEfxUIPJ9y2ZyP9gIF3Xe9hA/gcDqbxI+zdk/4PJ+0y8FJaOR+Je5Ifg
+J1u/etmmq/7M1t/I/sfmB8aL8kYqCO/g9n2+8h+B4MT9Xc1bmIUeiC/dK5y
6gLpUY+BdPx0AwP5Hwy8S99uGU/5KgD/3p29GzlQ/a6P8dg9uO1tvcKDHfc9
/UT5qQGDP339S6ZTPW+IzwuGz3Tqr5Bd3gVfi6L4aITx2066kUDER2MGPUZP
CG7jSf4Hg/bSCxS0nyGQwaHSGOBe5H8o+UP2Pxgs9x7nX1RTYf92EcOLaH9D
ED7/pVM8mvmT/8GgXP6m7t6e5H8wiD3g512W+l3kAMkgpPhohs+jZaIuT0t+
B4PG5er/slAn9ED2n7HyboqW/A8G9Yrzfk+lfNUS6wOkz66oI/8Df97m+/lt
zApbz9Om+R8w+Ogz99kQk8KVRwcf9afxb4V61GsTGqkn/4NBNekCZ+qvWqPe
jzK8L2rJ/8DxXfQ+cAvVc+Qzq8MPHKN4aMtgeLvyxxcayP9g8vlvavI/GGwq
tWCZN+Wn9gyaT7u/K9RX4eCpjcc+NJMfwmBrcMWNrXTkf6B+mfdiylJ/hfyj
Ulm7+mbyP/DzRk3bnEf5qjODlJGz7o/Skv/B4IZxtPk6zTdCmK2ey/4HPs+1
Nj2faFC4MDRu4wSKj1AGqyPqpRbQ/KMr6hHXcb0rxQdy5z5zm9wh/7wbA9XB
iT0ttF6C7K1Pq7SS4uNXfD7WnG5VUFPo0R3z5/Yd78abyf9gsLGS16ld5J+H
Mfh99lpjT+qvejB5/SNA4QDJAKd4QZauzxlO88GeDFYsyLz/mNZ3e+H4F2XO
PGcgvwPrz2y/yOuUr5BXfklKDqP9DL0ZrAvCGQzVjz443neDvaX97LL/waBG
xJc/tlN/1Rf19Ct6ynTkf+DzPq7DsC1mhU81OtRzpjf5IdjPTOtyZxfVjwgG
OYP7lV9P67vID28O65BH6yUDGIzcPmJZMvmDkQz8HC81XEvrJcifRmg1hVry
P7B/KV8yQ6sn/wPHu+7WN2s8yf9g8AWndx9UCqc0XvwmxUD+B9a7w9ICqcJT
BpTkeFF8DGEwOVJ6o4H8D8xfAfbB7dXkfzAw2ntfSdaS/4H1qPGimfk0/0C2
3pdC/ZUF84l+eo6PjvwPrC8rczu9pPk5Y+AoXUjkpTDtR5X9EAbHnzzZlUfx
MYwBdpM5awzkfzA4kDZxT2tav0IuJx0IrSL/g8GTffFrX1J8RGM9vLG0xI/0
QGZHXo9L8Sb/A/Oz36BqGRQfo/B5G3X0eICW/A9m239OrOpV0q7ASP4Hjnd3
h2fOvgp3zQo6LK2Hyf4Hg18lwWh9F9l6/hXVj3EMLuZu7ONM9TwG//4/IcpC
/RXy93oYILR+FYvPyxTjs5N68j+wv2w72TdKq3CPsaGFW7TkhzDI/bp4fB7F
Sxz2q9L1dNTvTsB4CTWvGeZD/geDitIF1r7kfzDIXDjHONbmfzBwzutwz0R+
1O/I98fWuUDxgKwZUHXZWpv/wcBw637DoxQfUxgMkQ6oqKXwJGnDL/VXUxmM
GdNj5FZaT5yG+WLhgiYbqF4gZ4dnXXxrUrjriwXdW1E9n87g1e1SO7b4kN/B
5PfDaH13JvbH9QZtKmXzPxgkVnukm0397iwGG+p+HDDZSP4Hg05tPrkH0/wc
+cTs1qNKaL1kDoMZv29sGW1WuNTownvjKF/NxfFzf1PSivbDzVPqkex/MNh7
oHUjb5v/weCvpIFPllC+ms8gdH1eUTdav0K23gth8z8YLLhcUrGNXuGFXe3q
baT1k4VYD7o4ZmWZyQ9hsPnHkYKLevI/GNwaoZt3VkP+B4Mj3ntNebSfJIHB
2aYJ+ppa8jvw73te9OhX2q+LXMH9ncNIWr9ayuT9bWryP7A/3NN/1zc1+R84
ficGH+7iqfDoyW8SvWk+uJxB9cPxv82j+QjyNvsW5WvpyP/AfmDk8ErX1OR3
MFg6N6yggPLVKibf560hv4PJ9yFqhB6rlf5Q9j9wPAd1CLXlK+QXjcbPf60l
/wPzRdK0jeU1Clvvh7P5Idj/pe4pTKP+Fzl53Npy97Xkf2D++jS78CTVc+RF
D1ipUbS+u17pP616bMD+543ZJI2X7H8waBTRNSbCg/wPBt0H2oWoPMj/wPmq
Xa5rA5PCha5ueU4e5H9gPlO3vePpSf4Hk++fpPWSLfg8nPnl878e5H8wWNt/
0YxYDfkdWM/ehtulq8nvwHz30+7OHqof2xmUnxOc2I7iA/mES+Hpq9Rf7cB+
EMNtAe0X/ZPJ56EZFI6J+HT2M/W7O3G+lGO/PI70QF676k3rRzb/A/U4XD0r
3OZ34Hx297vmXkbyOxjcPbYivpjiYQ/Wg+b2q72ofu/Fei0FMM3PkZMvVnpV
TP3VPuwPy458mG3zP3C+/zJ9/T2dwh9T6jRqpSf/A58H6FR4X6dwkPSCh83/
YPL5uibyO7C/cEqJ9qD+CrnBaOgcbhB6HGYQcbbxkywd+R/48w9vWffd5n9g
P3Np6yFpvUn2PxgkmIZX3uGjcHnrAVTkfzAYKC0gGxQm/0j2PxhMnHBtxnOa
nyM3dWja9zbV82MM3uRueNuM1tuR41mM/WGq36lYD3Vf+/hTPBzH/uoTG5NJ
/S5y4ua5o37Tkv+B+TUtom4Xo8JVtqZszaZ8lYb19mF2mJbm68ir2gee20rr
iadw/iBdh2TzO3D+4bjsVi71V+n4vM1e/5+0/iX7HQwGzHjZMbE6+R0MPrhc
HVmb5oNnMF+s6xY/nfbDIaeGF+w/QfFxlsH8to6/LFIpnDjj0qf/VOR/MIia
uzhpqpfCgWNwBkv14zw+L2+X/LeH/EDk0FsW+/60X/cCfv2PNkMzaH97Jvbj
pq+Gy7SeiGxc2lkzker3RWbbryj7H8zmPxKr/91xrKUv+SEM2koNDvW7Wdhv
DFrXoyHt97mE+fe3hxPiKD4uM/CRDGGKD2Tr+wI2/4PB0SE9Z6/TCD2yMR/d
6P31F8pXyPbrmi5ZQPFxFZ+f4twhiz3J/8D5fo8F2sVeCrc+kHPEYPM/GNx2
+B5ySqfwsE9udxbTfoYbON61y23/TvPBm6iv9IIQrR8i67o7LmUUH7ewP5ps
33IM9Vc5DFqOXuVb1fb+B47vq1s1v3iR/4Hj1eHh1XSKjzvYr2Zlnd//f1wm
cUPbIspXuTh/zfebGEv5KleZ38n+B5PPs6b4uIf996WAPnm0fnVPqS+y/8Gg
35o540NpfeQBg/r7niy+QusjyC2Sl7h+o/4qD/PXK4f8KKPC0vFZkw3kf+D4
nV2YPpPq+SPMD6xfdlMa/8cMdqn9ikNpfo5ceM7p6k4a/3ysb62aOdel+Qfy
2zUnaqVRvvobP7/RbttlNfkdTD5vnfRAtt43QP7gU+z/Lr+LVekULisZtvS+
wTOsR929Lz2i+d9zBu2lF6ppP3sBg0qTRjnakT8osXTAowu9/8GgZ17qhW8a
8j8Y2H28sbuWnvwOBtG7Z53Uaej9D8zHmL4f0f4S5IPBkZO+upD/weTzDz0U
niZt6NGT/8Hk9wc0Ch9vIF0ARf4Hk+8J05LfweTzOcgffMvk+5cpXxVhf5Nf
e+lmD3r/g4F5UCfzDTX5HwzOD/xRMZH6K+SYW1HrpfkdsbNLTnFtDfkfGC/b
H4UFaRX+R9+m/jOaDyL/aHt9TUeb/4HxvzskwJ7mH8h360Q38ad6/oHB7uq/
eM7zJP8D5zMRrrsukB7I+vSQ6kZX8j/weQy6caCVJ/kfTD6P1aywtNx4zo38
EPz7E5aHv/AgP4TJ9/PoyP/A/LNl0PrTKvI7GPROWDqjGa1fId/FclWiIb+D
gXR8roeK3v9gMDXwYVJr6neRo6rq75ZQvvrBYMm3s2fGIVvvlUVeee7kxUSM
t15Vaidt+In9ZI2XH5cjX+wcOD+4FIfjQascS3krPGrj66XrcPx2ZeI/2HEo
mDg67g5+fus+3NIchkkbPvH/5wcPfH4decv0NwOl/SZfpg47GVOGQ8Uh492k
/T1IKzzKctg4edKIyzi+Dz7jFyBv2fo6vCl+vhD8dQPLcfl+Q/x7rF9enkP7
mGsn2uF44Kct2onc4MeUzDleCvtvcLrmjOMv/TlF9hxiBjm9kd5fmib9QgcO
9VtcGXAU9S7eiX9ABfz9LaN77MTvl47FfoBsOBbZog9+/hs4PFMrckj/L5Ad
xM9vPTe7EocxywuWcPx+6ddlIsfN3V07Fj+/l/QHOHK4e5w3kPIbftpeVSpz
KHaXZhyuIA1PEvLOgrGztuDPi7V+AYfLHXHGaxZ6IJ839//Ly0/o4cRt511Z
x78qh7RaaQNH13YFaXieI+ekBp7+zST0qMbl81lrCj2cObgP+tDew0fogUzv
/1n1cOGwNL7GMml+ZdWjOoduYzQTUjRCD+TGxv0BUv216uHKofmUsj+KvYQe
bhxOTnJVaQ1i/JFpv9ZGHJ7O7hxKSRfUq4QeyNK3v9cLPTw4YLZ++tUk9FBx
GGh61PSnj9ADeV78urAsg9DDk0O5rsbw1yqF3/6eEyn5+1Y91Bw6vy7bsJqP
0EPDIezlycw6RqGHlsO5zzmHO6kUvryxbOMXBqGHjsPUhaGr+1J8IFvvw9IJ
PfQcPn9oPeKQQehhwM9/qIe7tL/DqgfybXgfFFdL4WdzH3c5phF6mDjUKDt2
vpde6IEc0+rl5s4eQg8vLt8XpRN6mDn8ys9faaEXeiDvCtM9dFALPbw5dOky
M3C7Uejhw0F6/faYUeiBPIjFjp1rEnr4ctiQqjkIFB/IPb/GNIsyKPxkydar
0nqeVY8ayK9Lxad5Cj2QX3sVz9ukF+Nfk0N0wdKcVjVEfNTioGvkc76/SeiB
bL2vyiT08OfwvXP3xEE6Mf61OWzu1lU/Qy/iAzn2r+zRZSg+6nCQXnd10Cs8
pYKrZoBB6FEX88Ptvw4ka4Qe9bjtfXPr+COn+WxvVF4r4iOAw4sfr8c89hR6
1Ofg3dxxv9QfWPVADuvf82OEUejRgMvnefsJPRqifuU7NJxhEnog96p8Lu+t
t9CjEYej/7I9vhQfjfHrr/y+npuEHshfrpf7IPXnVj0CcXw02ctW6cX4IztJ
hoKniI8m3NZPWvUI4pB7+p8GFq3QA7npqylPh5MeTfHzDH3selYv9PgF89Ha
/Sef6YUeyPde2ccuIz2acfl9OI3CPvsWH3bRCT2acygjvQBnVriZpZLDfl8R
Hy04SNfDJXoLPVpyaLPAzrkLxQdwSKpd5mp3ig9k63k2pEcwB+cz2U8umIQe
rTg0+TDj2QYvoQeyIWJE3xpmhaXrUUcYhD6tOVz7XCOhDMVHGw6/9Ey3mE1C
j7YcMu6MeO6tF3q04zD83crbMVqhB3LB6l6tn+iEHu05ZI3ZGXNIJ/RATml4
rFVvrdCjA8bjo4s3NCqhR0eML/9bdaX9t1Y9kDEbLp2tFXp0wnx5q/OioZ5C
j84c5pgeXqvhpzC9z2od/xDl+bbGRxcOlQZtHh5pEOOPHJ6yfZtGI+IhlMv3
xWqEHshfX++B2lTPu2I8LozufsND6NGNw7fRS6s+Vws9kNeND8iO0SucMrxV
38EGoUd3Lp9fSPUcec25WVG5WjH+YRy8PlbYLPUf1vjoweG/mNiLg9RCD2SX
1NjArhQfPbl8H7ZB6NEL83XpnJwkb6EHsvQ60Fuj0COcg7Q9WlqfIZ7zR36O
vUnogzy0h3QDk9CnNwe79Acnx5iEHn04SK/bZ3kKPfpyWLRtrEuKWYx/Pw5V
Zn2uNUQn4gP5pWvX5jepnvfnEFDpzfooqh8ROB6RcSfeUzwgr2j02uipFXoM
4DB5Q84fO7RCD+S899/4Nk+hRySHkpM9RlxRCz0G4vM63+GnyU+MP/KAjVdd
d5hFfPzG5Xt5qX4M4rb5hlUP5DXpuVU17kKPwVy+H5Lq+RDUwzjq+Bej0AO5
/opd7pM9hR5DOYx+06ZjB7PCtB/HqkcUPl8DhkaHacT4W7C+LU8YW08txh+5
SnzV8Ks6Mf4MP3+VtCIPnYgPzuX7wHVCD+ToF193l5iEHsM4jJ//ev8MrdBj
OOZn/O+b1F8hP368+dQXD4VvNt2z1uAp9BnBoXZc1My/NUKPaHyetbvT36uF
HiM5OBx4V/acTuiBXDIzPidZLfQYhZ9/2OkUF1ehx2guv4+uEXogh5f92U9a
r7LqMYYDjHh1o4de6DGWQ9T9H6tWuQk9kK3vs+kUDir6+XQ2xUcMt60fW/VA
XuO6IKaluxj/WC7fL0jxMZ5DUZ9cFkT9FXLSu8sDF3kIPeI4tLi2qfEeF6EH
8opv8ZGH3YQeEzD+pATmIfSYyOX9/ZSvkLs6aGMquCssXYc6Ui30+B1//5g/
Kzyg+oEc16XDcEca/8lcPg/WU8THFMw/l2b9W10l9EAOkH4A6TEV9VRF93RW
CT2Q/93298rjKqHHNOzvug/K/egm9JjOoXqFP9f2USv81di4dxOV0GMGh77W
hkroMZPD026nK/VzEeOPvLBhSZXi6iI+ZmE9rPzAbaib0GM25uc7ixzHugs9
kK3nAXsIPeZgvGTOu3fZTegxl4P0OIVSf4V8xks6UUHoMY/L61//x9b3SUmP
eA63XEd4bdQIPeZj/bLAKZWrGH9klxrZBWM8RHws4PL9X25Cj4UcPlYan3HU
VeiBXFA2euyn6kKPRTh+jSZX+sdN6LGYw7FK2bGepAfyz0udVnSnfjcB80nj
Ueuruwk9kNtLDVV1occS/P8z0gumYvyXYr9dccohqX5b4wPZei6MWuixDPuF
f5pM3VVd6LEc+/9xtftOp/hATrDvV/hRJfRYweX3GT2FHiu5/P496YHcrUla
Soib0GMVxsunbbsauAs9VnO4ELuoVp0qQg/kzHq+bIWLGP8/sH9tmunq7i7i
A/m/CUatzlnosQbH03woyN5J6JGI85391Usfry70QF7l77vlX1ehx1ou74+j
+FjHIX9Wbp1oyk/IVn/LWeixnsODeSefv3YXemzgsDYy224m6YE8Z9IXh2/V
hB4bOVjWz911zknogVzqyYEBbd2EHpsw312blXaE4mMzfn/hycXZVYQeyGUL
jGEtqgs9tnD5fEu10GMr1sdf6w2uSHogN/fPWVtQWeixjQPOtkNcKD62Y/9R
NLbaY5XQA7nV6/EfV1G+2oH9X+DcUvkeQo8/OYSc9bTcqib0QLaeJ0j5aif2
T9IGLVehB/KLx3W+xroLPXZxuBT9VffBXeixG8e/SDX/uofQA9kw2e/GcneF
3Rqtmfu3i9BjL4fUg2VeLCI9kGn90qrHPg4dun3zGEd67Ed9+PA29ajfRTad
X3Ukzk3ocQD7wYI9ExM8hB7Iz87sfX7VUehxkIN0fNp9J6HHIcwfgdGZ3EPo
gSw9/lK8WvU4jPpX6q8b7ib0SOLy+chqoQdy8betZb+7Cj2OcGCXQlvuUgs9
kjEfjv/13zMUH8gDou76/UN6pCjjZdXjKAd1tUWzOrsLPZDLpHg0C6F+6hiH
E3W+5Uv9APGI5q2bRKmEHqn4vNSXTuwXehzn8v2ONB9ElpYn1NRfneBQWjqA
iNZL0rC/e5FxpKxK6IH8anALw3WV0OMkl89jUws9TnFIf7hcc0gt9ECO6b+4
sNP/cZFh/J/S91v1SefwrvDdfieq56fx84aommymen6Gw/sn58N/8RR6IKfG
Vf5yk/LVWS6/30N6nOMgve6cQP0VctX9rtEJLkKPDIzH0nf2RLgIPc7jfK3t
jBbLSA/ksNglIw54Knz7cKdXiTqhzwUOlTPan1/pIfTI5LD07IKw/a5i/C/i
7yv8VLdqdREfyNbzK6h+/MVhorTgqxZ6ZGE9PfOs3TKqH8gXmq9uEUPrV5fw
ea06ZlxNldDjMvZ7wUf9I92FHsh85JxDnmqFk+YY7L01Qo9sDtLxahW0YvyR
1dIE1F2M/1WML9dHz03UXyFb7yehfHWN2/aXWPW4zmFr6tMuU2n+gdwg8HH8
W6rnN/D52iNtiBd63OQww7i3X3N3oQdyeH/NqnUeClP9tOqRw+GhY2D+excx
/jnK820d/9scAtW1Aq55ivi4w2HTofNlLrkJPZCvlnIfctlZ4cFrXJKzqgl9
cjlIp7FKz/P/AI8X5E8=
         "]]}, {
        Hue[0.1421359549995791, 0.6, 0.6], 
        Directive[
         PointSize[0.002777777777777778], 
         RGBColor[0.560181, 0.691569, 0.194885], 
         AbsoluteThickness[1.6]], 
        PointBox[CompressedData["
1:eJxcnXVYFP33/u0OTOwO7BYD9Rhgd7di787MgorS3R2CSHeXgKgIojwqdqLY
ndjd+j2ze477+f2ef57rvlh3Z96vOfW+Z2c7G6vmbahWpUqVg/WrVJH/bxbU
qsaisQo4dPDbragcXXhyscut76irLLx94HiGLixq1C83cpwCvH76zXDL0oWy
6foe40EBfxoZOozdq9WTT0LUSvw7qjVPULeuZr/uAurWNfAdJiggamLrNOM0
XZD/fBG1Sb0+LRbk68IPW0XR9okKMDe+5hWLn4cqqNUkBewxCvIahMdz6zu+
APW29/vHjM/VhRnyBxgqoGJwa99nebogv7yGkQJ6n/gePueALuDRvk1G3W3f
nMEj9+lC1NvkE9MnK2DiwhmJ0fh+8um8Rd2+3auZDQ7qgp38gVMUEJ5Z9NgO
3/8dvlx/qgIaLjhRcgHfb428IKh33V7bbA++/hIuj+00Bbz16VxlRIEuTJBf
MF0BOaO2JgzB95c//gRqz84j9xzAz+8qn8AMBVxx32PTAY9XXu5GM/Hv28ov
me7T6uq7XNu44HrIy5WLOurVRqNxhcRjFh7fkvt9CvcRj9kKyE/3/xBUSOs/
RwFZkXp1PfJp/VELuUZjJuHnpeDpeMxVwNwhCZ4P9xGPeQqI3ZRXuW0f8UB9
+u6887qHiMd8BdR+fbVsYgnxWKAAizNX/WbmEg/U/eCW4tpB4rFQAYPWDu1z
az/xWKSAtkXZp10KiQfqw7Hvbow6QDwWK+Bn0LfbdQuIB+rC6/nz6uQTjyUK
iFu9fNzv/cRjqQJuyK/IJR6o31brXrPlEeKxTAHl19zXtCsiHssVcH5++61D
MogH6kcPxtQOydPqN8smjH1+kNZ/JfKe00bRvJTWH7XRxBPxC/Dz1PGxSnt9
qHmgLjIfJ5VwfKxWQKLTZ7tGecRjDfI1mFq4MZd4oO56/cCfldnEY60CpvVI
3uGaqtWTDW6c8+Z4MVbAmWs/usRmEo91CvgcE9M8k+NjvQLGPVyc8YB5oF5Y
cvn7uwzisUEBZ99FSzE5xGOjAmaIqU5FWcQD9Rg9PcM++4nHJgW8P9jsVUkW
8UC9/mm13WVpxGOzAl7FNK0YlEU8tiggtNRpY0WmVj97dHOO/Hc1DwWu573S
wvdZxEOpgLE95oWd4/VH3VT5vleVAooPQQHO66s2O8DxICJ/m4z7+/cSD9Qp
VVpdiNlLPCQ8fiOLp084X6EeEPc6tPAQ8VApoJnjws8f/kd3qTLiy6uDxMdE
AakDpo8etp/W31QB9ZqY1FlYSOu/VQFb5tUrLM6n+ECdvHyHu90B4rFNAc27
3NdJyyce2/H8fYJKi/YTD9RdhugeMCggHmYKmB2y7K1+IfHYoYDBGQ99zuYR
D9QWHW5H7juk1adG7nX7spd47MR4u/jG3ziHeJgroKN9eY9ZzMNCAWaZxbMX
7qX4QF2niu8YK+ZhifF4UJpmkUk8rBTQa8yV6d6JxAN16NcRV5wziYe1Aq5H
H3s2K4d42CjgTn7r5M5pxAN14Bm7KSWZxMNWAXsHTpq1Opt4oF57PPVaKceH
nQLGh+3dPCqd1t9eAU5fKh/FZlN8oN73sG296Ezi4aCAjz7Po8wyiYcj8vk2
LLDGXuKB+mi10MEmOcTDCa+Hxm/O38wkHs7a9VPzQO3/ubwyPV2r+4V+i0/h
+uGqAIV771+tOT5QL949v5pxLsWHmwJ6qOz3vOX6gbrVpR0z7uwjHu4KmNW7
jdKO85UHvt/m6jlVmQfqrq7tTyRkEw9PBZwzOJgEBVpt0G+cSXAy8fFSgMrQ
2LFNFvHwRn6HJn2+lqPVF3udvGCURTx8FFCauO78kALi4Yv14ZHrvZn7iQfq
msOf3d+TQzz8FHD1maLPl/3Ew18BF25dfzVlH/FA3dS16vSsXOIRoADjii87
pv+PDo0veysWEo9ABewcdG57dh7xCFKA/YH0xQF7iccujP8aC+MX59H6o267
PjAgL4fiI1gBBU5NftbgfBWiANOzuT0dMokHaq87Y9PP5hOP3QqIKKnrUucA
8UCt18c1vTrHRyjW40cloPM/esWTus6RXD/2YL37b0LmFo6PMOx3staXGeXQ
+ocrYNm7uOxOmRQfqLM7j+j/KInWPwKvr6x87/J0io9IzM+bxs2blEQ8UF/X
e6nfLJ54RGE+3/z4o2cy8UC9bVOPVucTiUe0Ap6+WDF3WopWBy1ICnXKIR4x
Cpj+7L+8GlwvYhXw7edx4VQaxUccXg/W5+9kJRMP1KnTTwwK5PoRr4CXHW6s
GJZNPBIwP7SrO/R6AvFAbZ5X6216HPFIVEBSb9HUJ5p4JClA2WTujLsxxAN1
nW2Hdv9MIB7JCohsklh8NJl4oD6L6cEmk9Y/Ba/n6Y8dh6RQfKRi/fb7mhac
SjxQe1geTR6ZSjzSMF/6X3/TIYZ4pCugfj2nwT5JxAP1vA+V7arHEY8MzJ87
vl9zSyQemQp4Prvt1Rc5Wq1oHni2MpP4oP4R9iT3UirxyFKA/olZ5nWzaP2z
kb+zcZ/NaRQfOZiPOmwKy8kkHqj3rI3PuJdBPPYqoLFe+FaXZOKRq4Cq8WfC
/0skHqjz8p5H1kshHnkKiDZ9AFOStLps4+S0t1zf83E9B3xZZR1LPPZhfrgV
r387mXgUYH1NPntOP454oO5aMbNXdiLx2I+8NpQO+BxPPFALOxtftEklHgew
Pu6vZxyTTjwOKmB458xBzxOIB+oanZceqRFFPAoV0LKF6ahTSVq9v+cUYWc0
8TmkgM7ZtYMexhOPIgU87OwdfSKT1r8Y60HS69VLU2n9UTv6HfWcz/XjML5/
qaLv2kzigVqRZBVZnkw8SrBfev++7o1U4nFEAcv19kTcTCUeqEdVPj/QhuPj
KOb3XTNmvc4gHqUK2HpsmXW9HK3ueLOsnm06rf9/OI+ca/97QDKt/zEFLD3c
/z+7NIoP1GPz/Vr8SiIexxUw4qbpf2+TiMcJPJ78KmJ6KvFAvex9Q5cLScSj
DPvdbZf836cQD9QHjwXU7pKu1cPkgGIep6i/TtXqBJMx9Sriaf1PK6CFb6dg
Y64XZ3C+affy4fA0ig/U52ebtjNPJB5nFeC6sCjAIoF4nFNAg+2v6z9PJB6o
HayixokJxOO8ArynNF92jXmgnjtwXb1rnJ8u4OvPno/byfFxUQErh496lpxC
PFDL7cmbZOJxCfvHLW4lPdJp/S9jfHcLVWzMpPhAfbdqVL5JKvG4ooBaHxef
XJFKPMoVsNpq41R75oF6YfGvWUGpxOMq9iNdIx0COD6uKSDXadqKshTigVoh
ZNcsTiYeFdg/yw1RKq0/6uAPy+reSaT4uI7r2X7RgSfxtP43MJ+9rzdpdhrF
B+qEtmvnNkkmHjdx/lnRvoop87iF9SG7o7ET91eoO/Wc0epcGvG4jfEX1i1k
V7pWL3prMnpoBvG4o4D/rk/wd4ojHncxvzeceeMF1w/U4+WBiXncU8B9p4r+
YgrxuI/5/rfRaIl53Kd5MJ54PMD+wBQDguvHQ239U/NAfQccdn5gHo8UsHGg
Ubd63F89VsCLXlvdD6QSD9SrItfBlzTi8QTzU1rDWZOyicdTBazrWVQjmfsr
1AOS9rwx4/7qGfaPiZPnj2EeqG1PuFTvzPnqOda/XcWJEdnE4wVeP0tnVjTL
JB6oj2O3+jeNeFRifp5aXn9splaP2DRpi4rr+0sFuF/tuLYV91OvsN84ZZq8
nevFawW42Iz2qJNNPFDXLzd+N5Dz1Rvsj+Ksx9fn+oE6+omFyc4k4vFWAU3+
5iROjice7yhfcr+LOia5qlPC/+jpZlUHDOF68l4BB6pGdzRKIT4ftPVKzeMj
9u/PvwSeSCEenzB+ak6r15f3S1DnlluWXMoiHp8V8O7OU5+gXOLxBefZMw1d
R2UQD9RjLZakDMskHl+xH5iQPc4jm3igrlbRYkhpulbvUtZbvyOJ+HzDfsWk
s9/9JOLxXQHpK1J+Kbme/8D+s3XVFr68/j8V8KT8/MB9HB+oD73JnDKDefxS
QKxT/wcXub/6rQDdKzO+juL6gVqweGJ5K4N4/MH+6fl7q/As4oG6zsi3fx8l
aPUTPWh+luOjihKeVe374WUyrT9qZ0PDiFlxtP5VlbB70cSHHThfVVPC4m49
Uh6kU3yg9nj9pmphNPGoroSksKXTq3K+qqGEi+GeC1rxvIH6XOdUl0DOVzWV
ILnktJmeotXPS2pnr0wjPrWUYHXEYP3pZOKDumuJrXvDJFr/2ko4utW5wWOO
jzpKUByeNnZHMsVHXSV4z+zjAlnEA/X2Cc9j5M9T86inhDDLO10GJhGP+kpo
NX5dj7nZxAP1xR5us0ftJR4NlNCzhc++Et6/aojv79J56w+eB1Hb65zyX5dO
PBopocvswKw9GbT+qHsK41o/yqP4aKwEo1oHvQbuIx46Slj39rju673EA7Xd
oOW5vXneaKKEwpkHFj/lebCpEvqPCas8lUE8UBu0vJUQt5d4NFPC5pAaKamJ
xKO5Eky39W5dhesH6rcPAh/NYh4t8HoYWj9/dIJW/315GydeWv+WStjZzPrK
p1SKD10lnBiy+Xl0DPFA/dPAyOIp149WStg3rEur2syjtRL6ho/sti+GeKAu
K/IdsT5eqx/96XolNp54tFVCaLP8Uw/+R5e82f7MI5l4tMPj/VNpei+NeLTH
63cqNkgcH6hnNu9sNpp5dFDChjmiSZc04tFBe/xqHh2Vmnk5lnh0UsJ8g/5p
hgnEA3UVs+o173J/1VkJ/Z4XD6oRQzy6KKHDUIzgFOKButC1dZvZCcSjqxIq
PM68r5dAPLopIT/bYMrsWOKBepvO9vy0RFr/7kpwa5VtsZDreQ88/uSO5YZp
xAP18jV+Hru4v+qpBKcZg7e25PhAPUlpGP4oQ6v/GF4MnZpAPHop4fDha4ly
flWvP+o1L6zNQ2IoPnorobL6qdFucbT+fZSgvNb6nm4yxQfqD12avVMmEI++
SsizXun6l/urfkqYVX75dr1Y4oFabr9HIs9fqe8vz+yvhEtmD2o/+x99t13W
1Q54/He61XIIHqCEyOsTfy7Bfz/LWGfJyIFKmF7lT6+FeDyHo9sMuINa17Cx
dQN8/QD5HwxSwuPvDVL08f1i8M/dBmuvX/zX+SdRb02qe2s2vt4heKKXMATP
7+yYbtaYvz5cnmmsM1QJIbkNTDPwepE/Ln+odj2v4J+XDFPCrrv6h7/gek7y
Ep79RH1P2LbOEo8n/+SOw9HDlYDF9HFvfH13PPyJ+nh9XD42+ggeTwh+3DPU
CXNaHj6Mf5f/7DUC8+nOvgVTkfdO+YRGKqF0aIOOTfD1z37igqAWT6XV0cfr
TT78HaOUkPb2V1wNjP9T+HFtRmN+GfbaOAz/Lv/5MOrwrJ6F/fH40nA5jQ2U
8MnDYGohfl5beYHGKGHe/rxsA+QtH34qap/Jqc49E2j9xyrhdp+Pi1bieony
AaAe8mD3D4t44jEOr+dZXfvJ+zNqHqCEgz/2TrVNIB6oA3MNL0sJxGM8nq9P
12sPmccEJXTOiigekkY8UE/bN7tsXZJWPxu2w6MyknhMUsKTcFGaEU08UA86
f895QgLxMFRCwcY+A75HEw/UZyc1mbc/nngY4fU9qEaVsijiMVkJEW02j30W
RTxQ377+asrnSOIxRQlLfLpn+MQSj6lK8H02JOZuBPFAPX59QI+7scRjmhK+
vJy1MyqFeEzH8x0y8ENuklarzyOFeMzA4+u+8NbMGOIxE/Pb0VYBegnEA7XB
zI1FmcxjlhLi8vW/lSYQD9QueqsvTogjHrOVUPOIea2GmcRjDsbLQTfnt5HE
A3WQqfd6vxjiMVcJhxr8fVErjXjMU8Kb7A5fM3n9Uff3/hS3I5riYz7m85XX
wzIjiMcCJdxs92z4gyjigXro9Grl5XHEY6FSc1zxxAN1fI3fLh1iicciJVw1
mPz4UALxWIz1ePexpU0SiQdqLE4HTMOJxxK83vfsa+6fRDyWKmFZo09zbiUR
D9T3G4/7OyaFeCzD9SpfNelWLK3/ciXsv6zM2xtH8YH64N3h8ztHEY8VWN/X
7dq0Kop4rFSCzvirz6/GEA/Ub/2N7SdxflqlhDrqBot4oLbu8fPZlhjisRrz
05kpxclxxGONElxrePdXRREP1GKnlcKyPcRjLdazyEnOdrHEw1gJx+o8uHQi
lnigdm9SGu8TTzzWKSG6TO9CEfNYrwTPMTiQRxAP1Fc+3ahakUg8Niih1tVa
PeM4PlCv6XJ31N8k4rFRCS2qdwuDWOKxSQmGX8aH1OR8hTp3ckrreYnEYzPm
wyHffh6PIB5blLByUNcief3VPFA3lA3TROKhwPwWlJyRFE48lFhfqwcYhqUQ
D9TNJ9ReWRpLPASsLxXO+Sc4PkTMbyltitswD9RzUptuUKUSDwnzb/wfS5dE
4oG67tDr5fJ8r+ahUsLIyPXpZ1KJh4kSPlZfbFEtlnig3vfd7mpAPPEwVcKW
1KL2DxKIx1b8vOM+y89GEw/U79edXSn3j6wXQ2zU2DjisR3rG6Zzw3jigdrZ
rsnQjRwfZkoY4D5l5qEU4oE6wMZ/w9EE4rFDCWPkgphMPHbi9YzjVd0U4oF6
Vv1Vn1okEA9zbT5V87BQwvcBOjVOxhAP1EeX3DvyOIl4WGI++K9n5JQY4mGF
6yU37LHEA7V3se7q/GTiYa2E/6702dA6jnjYYH5Y8GdfURzxQD0sL6Ta5Sji
YYufd/JM2JIY4oG69lrp69Zo4mGH+fHhX9+UGOJhrwQ9xxGNe/6Pzg86OvdD
GPFwwH4xyjLhaCTxcFRCzpi8bhBJ649axr0gguLDSQmrJ90aZJZMPJyxf5K+
1D4dSTxQiyN3P0xjHi54fXkNfd8ohnignlx29WQW83BVgnnDH5dvRRMPNyW8
/uRUOCWWeKB+u0QI8uR67q6EV02vLq8eTjw8lKC6XqCXF0s8UK9sU/JuWhzx
8FRq/O9E4uGFr+8X9MA8inigbug1t+JmOPHwVsJ5Dwz4ROLho4TYTy7+H6OI
B+rkLOuQZ7HEw1cJMSeKvzeMJx6ot/iM7+kcRTz8sH54LjmWE0/r768EcPv+
oVoExQdquXqO2U08ApTwtNbE9otCiUcg5pvDB0ssI4gHauz2d/vuIR5BSjDL
0uteI5x47MJ/3+VwszyuH6jHLh20on2MVvsU9PZ4xfUjGOv3nCM7BnJ/FaKE
B4arx4dxvtqNr9d73fBwDPFAXc/+fYM2YcQjFK+viuYnX3G+2qOEr0s3JOVH
EQ/Uq+2aRo/meh6GfA882HklkniEK8Hh+dQ95THEA3Uvs1MjjOK0OvJzr7L1
scQjUgmNmugnB8YSD9SnH8oDDfGIwv4u6Xz8w2jigdrc8F1JcATxiMbr4/6H
JUO4fsTgvHDz54IWYcQDtWvHiNntw4lHrBI2rev+dOke4hGn1PghYcQDda+V
P3YnxBGPeDyfkKw1bWOJRwLW/5DH9is5PlCr93ciKT4SlSCPyyMSiAdqn3Xd
rJzDiEcS1pPHG2b2jSEeyUpo28y4f2oY8UBt6q/zpD7zSMH899MseXQ08UjF
fPzUJPNLjFY3uu0w6gnzSMN5IGDvzV/RxCMd86lxn83LeP1RN22RFu4VTfGR
gfXqoCKqK+erTMwfm956F4QRD9RzB3wb2jOaeGTh+29bM3JCCPFAHQXXey2K
JB7ZSrh11N2mWijxyMF58ffkpIm7tdqm8+Oiv9HEY68Spk5/8rrObuKRi/Ha
eu7NthwfqGu2WFhymeMjTwlhK7wdzLie5+P1YJnYdyLXc9S2bb4+1Y8gHvuw
37Tw/nA2nHigxulpfhnzKMB+P+VbSdcw4rEfPy8ldYMyknigLtn/4oIt148D
Sig/GLdLh+PjoBL6uEB/0wSKD9Tvfje8mR5NPAqVMM6/aJtePPE4hP3PpBke
3cKIB+qUxxHXJ3K+KlJCs4gf8IH7q2IlyOn2Hfe7qIP1rKaPjNbqska9Tdtz
vjqshFHbLe/6JBKPEiUUL6yIDeP4OIL1qk9/39Pc76IOntpQrMLz4FHlv/1v
NY9SJaTqWocF8TyI2tJj74ySBOLxH87H670b53H9OKYE9e0pmcQDdY5J4FO/
VK1W+/sRxOM49hsR36+2iyEeJzAfV3a4sSKReJQpQU6P8vmqeaDu9VK/2RXu
r05ivnI4N9Kc+91TOE8FeSyvyfUDtb634/33kcTjNPYf2V3iZf9PzeOMtr9T
80A9PNhwrW4i8TiL+W/sQpdaHB/nlHAy2LKlM9dz1E93DPh6ivPVeew/jCNK
6nJ/hXrrTNnxIB4XtHzUPC5iPrKvn7thD/FA/fLpQ5VVHPG4hP33/FFL/iYT
j8tKaDyl9HBkAvFAPW7eJNeFXM+vKKGTsZNLUALxKFcCZu8/IVwvUNdrZpSX
y/nqKq5PlbY6cn+v5oHaGfEf4PpxDeeHD+bLbDlfVSjh3Fn8L4J4oK64tbH3
sXjicR2v38kd3PvGEY8bWG+bYcP6P/pvp8DOZdxf3cTzm+1bbRLPH7dwPh20
o3Q61w/URcvenK0RTzxuY76+s/1MI64fd5Rg//HhscXhxOOOdn9BzeMuno9T
sYfsB6h5oFbfz8Dzxz1c//C2V5olEY/7mB9jmwgrookH6oIKx7ttud99oIR1
4QuGXosiHg9xPpW3w2OIB+pDdn0nucUQj0dKyJzb+NLzKOLxGNejccje2HDi
gbquct0r593E44lSc/8N80Dt3P/BxeURxOMp5tvcsKyenK+eYTzNbZIcxDxQ
H+9oGHlwN/F4jtebfMMN148XSnD8M8GvVSTFB+rncZ0fzQ0jHpVKkG56X9EJ
Jh4vlXCh6foaC0KJB+r2Y2xVV7h+vML80uq0x45g4vEa11e6c25+JPFAfaPL
Fv0foVrdLf/JCk+eB9/gPGkzMm9lAPF4i9fjL6lwA9eLd0qYvexARmkI8UDd
snmtDW0iicd7nD9P+a97yfX8gxIePWqW+zGEeKDeE+OqWhtJPD5if7Vs//jX
u4nHJyVcFj1WmIQQD9SqotGDF4UTj894/p9tRkwJJR6o1f53OPH4gvN3mnHv
37uIx1fMT1m9f2aFEg/U95R1fM+EEo9veH3UPbzlB9eP71ivpM2nZ0UTD9Q5
o+9YPNxDPH7g+g41tL/C8+BPJVyTDl1csZt4oC5wGD0nOYJ4/FLCLt099qvj
icdvnA8/7Lq6nXmgnmDp2a4Lzx9/8HpuqHswmXmgNloePEnez1Xz+KuE+81e
LvgeRTyqCBBoUPH1QQzxQL3g6dO2l5hHVQGOWcYvCuX4qCbA1edXqyTGajVe
rYIZ1/PqAoQWC6NF3r+qIUD9lR7wmfevUE8IvVV8m+OjpgBf6tV/U5vrB2r1
/n4k8aglwMKh1/6cDyEetQWI36WTkbabeKDuoDSqdZD3S+oIMGRY3bv/9kvq
CvD9+sqYhBitXl5vys+OMcSjngC6fa/WlPcT1DzqCwDf5sR1jyYeqLvoRhy9
x/HRQIBqk6s1HM7zR0MButkeb9Of6wfqqq5PLuwPJh6NBGhu+XuqdRTxQK2+
nSWceDQWYHbm4cLeMVpdb9ql08XMQ0eAvvIN1cyjiQB35NuPY2j9mwqQPO5n
QJc4ig/Uf/Qqz47het5MANFsZPdOScSjuQA1Ezc/WcX1A7Xafw0kHi0EyN24
3v8Qxwdqtb/P/VVLAUbE6lR1i9Fq89Av534HEw9dAbbJG+LMo5UAi7vM+e0U
SuvfWoAE/duTJc5XqKPW/DWTOF+1weOZ2eT+pyji0VYAHVA068nxgbrj18xr
HtxftRPg6NN2Bs3CiEd74d98oeaBOr56YI5qN/HoIECv5d1eG0Vrterjialr
eR7sKMCPyfcStvA83kmA7oHPNzQPJx6ox097dfNuFPHoLIBRyNm9ReHEo4sA
boNevE3k+oFaff8t14+uuH5uyn1uHB/dBMic8S3RludB1B/b/zpWlfd3u+P5
DFxzaiHHB+rCTSvjn/D698DrO/ay+55Iio+eAsy/+Lq7D8/nqK2tKmIG8P6u
ngAnz5lUH8v1o5cAEYP177nzPIj6lwkOLOHEo7cAZmXG4QsSiEcfAaYc/9t+
bqxWF2d41DwcRzz6YjxNmfOrFeerfgLc/ny5eVWez1EXP0yd3CaC/Q4BHm7r
ed0ukuID9ZQ2t6+1ZB4DBLC5MMXZiHkMFMDv19Ej27ieo3ZKLLTfzfuJgwTN
/T4R7H/g+myq9d4hUqtr71n/uC/3V0MEWKXewGb/Q4DKvOpZfbh+oN7V4r+r
VWPY/xBg2pWYzR14vwR10+mn7zwLZf9DAOwOGhnvZv8D8+vLpF0VPA+i7mRU
x294FPsfAkycv+PH+Ej2PwS4N6tLaUmoVuv1W7FobTz7HwK0SDl+f20Y+x8C
1DDJM9/L/RXqmTMd9RN4P9FAgDYz+584wvExBuPt0qLuAVw/UKvvN2AeY/H6
sLp62pnnc9Tddv/1t+V8NU6A9p1C48uitbq33JCEsv+Bn7+pp1P8P/8D68PJ
7r4GnK8mCDAn6dJjY54HUXP/qeYxUQDbea+vvA9l/0OAoIz/Li0MY/9DgKUt
Z/yau4v9DwGevIq8tCiY/Q/MP9HtaroHsv+B1495SKeu/lrdse+6ifpe7H8I
0DnjRNNrIex/COBifTFvaTD7H/j5wyo7t/Fh/wOv3zYxQ8tD2f8Q4PGNJ8s7
hrDfIcD6J7uPtgogHqjl29d2B7P/IYDpo5YftwWx/4HX5zfnV0XMA3Wo1NRJ
5qXxPwQYe9q9PgSx/4HxeqxTztZQ9j8EOP644cCPPux/YH57sXaznM81/gee
78zP6/8EsP+B8WlkOfeQH/sfyKNsXa3eQex/CHB3kaU4PIT9DwH2r0ntfz+Y
/Q8BllVsHnkxiP0PAfKXeD7uE8D+hwDjfKw+tg1h/0OAdt0mfXcMYf8D1+fc
yU47A9j/EKBA53GM8x72PwQ4vNlP93IA+x8YP0uL/3vtz/4H8go2nvzIn/0P
AQZ+WWV9yZf9D7we6r3d2sSP/Q8BTv84d2w780B9suuBgFzmsUKAnMe9W5Z4
sP+B8dX+1JNxu9j/wPo7NerlT3/2PwTYc2XDoL0e7H9gvqg73SDGm/0PAd50
6/LLy5/9DwFS3a9MLfBk/wP7B+Om/R8zj7UCWCwes6ZDIPsfApxwnxS7wYf9
D7we64xw7h3M/ocANx+2iT7ly/4H5pP8Dodn7GL/Q5t/NP6HAFVMXt3Ytof9
D6yv937k3OV8tRHzy7tZY8dwf7VJAMWRTi+ueLL/IYCvmWnbhv7sf2C9tP1v
ktMurd4WtXfADXf2PwR4ENztwmcfra6/evXLeUHsfwgwY85/+3N82f8QoFbD
381WeLP/IWj2g7zZ/xCget6EgDdu7H8IIG+v3fRl/0OAqdf3B7n7s/+B12+V
IfeO+rH/IcDT3EsjxwVrdYzbzeHeHB8myOdnlYThzMNUgIy/20IHcHxsFWD4
0vgOcQHsd+C/X/Bzu4Er8diG/ZX8BTJv9j8E6CPdNrb1Zf8D46XPzXbPXNn/
EDT7k57sf+B6/3hl/9KT/Q883x4mLyVf9j/w/CJazG3mw/6HAL9dOgyy9GX/
A+u1bp1q693Z/8B+VTC3TPRm/wPPZ/4TK6NA9j8EzX6qJ/sf2M/odJpYxjxQ
txg56XaEJ/sfGE+2bnHgx/4H5qOshi0eeWu16ZnJ8y4Hsf8hgP7d9q3Tfdj/
EODiRLGtEc+DdlgvZIMzgP0OfH+jgH2uzAO1XdKq/XW82f/AeMo7PWOLD/sf
+Po8g8ZvfNn/EGDd5EdzSrzY/xAgrdHB1pI/+x8CjNn3ozLtf/TK/xr49OR+
1wXz4+aarhm+7H8I8Lxfh7vbuF64Yn+yRHf/pf/Rtt4HlXU92P/Aep1Y3v2R
O/sfOK+I+kf1fdj/EDT3g+5m/wPjd9uesBp+7H9g/z92TMEGf/Y/BM39Qf7s
f+Drjw+9UuzL/gf2l3N1DA77sP8hgI9dtOkDf/Y/BFixNC7vbCD7HwIscjz+
4Kwf+x94fXUdoDRmHn6C5v4S5uGP//6Urw94s/+B5xP3qt8T5hGA69PMInA7
8wgUIODtvMpAjg/UqW6bt9cOYP9DgL+df38x4/XfJQA2e+HDuX6gfvRrpt4k
f+IRjPnlS+3Tohf7H3j9rLIx+OTD/ocA2atz2hb4sP+B+fxVX8vkQPY/BMgq
MLa74cP+hwDzesZ45ARotfx1vtIg9j8ECK+hmhLP8RGG+XZCjXYTeL8kHPN7
9xODfwey34H8M+7v7xxCPCLw82uPCV/I8RGJ9evu7/ergtn/EGB0hsmZycwj
SoAloz23lQew/yHAzpJ67+6EsP8hgMHRPy9v79Lq39H/WVsEsP+B82utiMT1
3O/GClD3yLjEabvY/8D5Xd7Q3MX+B/77gRPM85lHvAANuhan3PFj/0MAkzoL
FV/82f8QIA/T5XGu54mC5v6MXex/4Dzz0n3icH+tju0/T6++H/sfOF/O7ry4
kuMD9f3NZQ3l+NT4H7j+aXqrNnB8pOK8ZXl440HOV6h9LifaTfVk/0OA7Vc2
Rri6s/8hgHR03sojXux/IN8G/purubD/gfU1xrPtfnf2P/Dv9nqhg1zY/8D5
3qXrlER39j9wXg7X7XnYU6uH3mrxY40H+x94/m4zvus4s9+B8+iuW1/GcD1H
rZ92xSHDjf0PAfYeq346yZv9DwEGn3C7ccaV/Q8BbgQdedrOm/0PAbp+n9ap
u6tW/7CHTZdd2Q8R4EPt6heK3dj/EGBT4/xqE13Z/xCgjjzQ27L/gddj/nCf
1y7sf2C/ng2fErzZ/9Cun8b/EGB3u53Tanux/yHA2kc/dtq4sv+B/VpXneyX
bux/4N/buPq5e7D/IcAEq8/vL7qx/4H9YsG7ogVcz4sEsDTZeU3yYv8D+3GL
ql8uebDfIUDD1DjzYBda/8M4n+0d4nLei/0P7Gdr3ll12Z39D5znxw39+NiT
/Q/sh71KXtfl+oFavb/ly/4H5tOCqYbrOF+V4vUnGyz/o4OOBW796sH+B14f
v359ve/C/gfWt2elUwZ4st+B63m2x5Ecb+JxHOcb+YYyb/Y/BGj+wnbWeF/2
PwS4JWQcM/Bi/0OAl1XcD1m6sP+B/bLf3CgLD/Y/BOiZGHNruqdWq7+f4sX+
hwCT5a/Dc797WlsfNf6HAP4b+4ad53qO2vnqktKb7ux/YLyPL+i72o39D6zH
8tcHvdj/ECCxX9b7Pd7sfwia+7td2f8Q4MDYDH2Fi1a3lAc+J/Y/BLh07g8c
9GH/A4+/+a64YC/2PwSwutNl4DU39j+wHqduGq/nx/4Hxq9hX+PrnK+uCBo/
nvurcuyHDjed4uHD/ocAhjIAO/Y/MB4MBtq/c2D/Q9Dc7+3O/ocADnVMn7zi
+lGB9ao0+sE57ndRi49mLxjuzf4H1if566hO7HdgP2i+Ori+C/FAXXz/SkSR
O/sf2I/vHvEBnNn/wNefvWjexZ39DwG2uj701fdg/0OAr2cDqwxz0eqEhf1e
6HG/e0cA7JalIi/2P7A+b88tt+R6jnr6irIDDwPZ/8Dr3b5X9dqcr+5jfY9s
4Bvoxv4HXl+fN2xJdmX/Q4ALzj08uruw/4HxLhcYZ/Y/BPj08885Lyf2P2i/
wker/z4buHqVPfsfuN6r1izSc2T/A9dnVJn9Kxf2P7D/bXnNZ6cb+x+YD2u9
gUhH9j/w+tV5Un+ZO/sfArTqkpz9jPPVc5zXzFKb/PBg/wPzdb+9g9t4sP+B
9TOhVadLzux/4HxcY5h1fS+t9vO++vSvC/sfWF/kL0ByfLzC+Oq0qmIA14/X
AkSfDEpQurLfIUBucctPd7l+vMF+pf+fgp7u7H9gPpknb8Cx/4HXu9OAGUmc
r95hvHaZMbc/xwdq8x5Dp/b10OrzvgvufXdhPwTn3eoWO75z/fiA/eLyro6m
9ux/CNBNDztSK/Y/MB6m5Vm0c2X/Q4DS2P3m5hwfnzE/2/64EGbH/ocArwb2
+F3szP4HxvfjA/NHubP/IYBuYVOHSj/2PzDffr/arhP3u98E+PwxqUsLV602
1Hn2oAbXj+8CmGUH/chlHj8EeNdyypxfXM9/CnDkxcqijlw/UI/d6fi7guPj
F9Zby+HpYzlf/cbjmfykh4LrB+rxjg/LQjk+/uD5/moxeDHnK9Qjmo9dXtuN
/Q8B1iwr73nQSavl7fc5Xux/iPC+Yr2PpTv7HyJYyzcUcr6qJkJX58ltJ3sT
D9SugadSIx3Y/xBhRsLQ8DIH9j9E6BWyfFlDD/Y/RFg07cKnpk7sf4gav9pV
q19HGfQt5/kQNZS8vVfEPGqLIClivkdYsf8hQv06mW4DnNj/ECHJ6PmmShf2
O0ToG9n4QlNn4oG6sdzQ2LP/IcIZ12HBhg7sf4gw9+iDmk082P8Qwbf28ldf
mEcDEaJeX2r7xkmrTeUNOI6PhiJM3fi50X4n9j9EiPz617TUmf0PEfKsPuTI
663xO0QIvV9eW85P6vjQEUHeHpB4/kDdx63ljfPcXzURYXj1Ff79vNj/EKFj
s17nnjqw/yFCv7E1j5hzP9VMBPl2qB9uWt3qlavo5cj+hwg1svpsdHbT6oQ/
li413dj/EGFiarF7gRP7HSLcmz/ydS8P4qErwvM7S+a0cmb/Q4Qlz1r5F/N8
3krU3J/L83lrEWrX77nlD++XoG5e+aLrOzetnm+ZtLsV56s2Iqw1HfExnXm0
FWFxyPO+eZyv2uH1UlD/nJkn+x8idH8+4JO7A/sfIvwIn+Nuzzw6iFBleKcJ
K3j/CvUQt4SW01zZ/0B+TZ37xNiz/yHC0BvjZld3Zf8DjydBd99PF62+H/Vs
dlvOV51F+KQvG0Tsf4hQtdjkWak7+x8ibG3hda8597fdRHh095erB+cr1I+L
FRtKOV91x+vxlutcHe6vUI9oujknlXn0wPXfcqTTCyf2P0QoLanTZgjPH6gz
5yT8HOmi1Rcc59yV41Pjf4ia+zW4fqD2V1x/6+HC/ocIG5t+dpztxH6HCHYx
twveOhAP1KYG0VU/u7L/IWruN3Ri/0OEkB2K/vru7H9o10/jf4ig3u52YP9D
hP5V5AlIq/l60fgfIhzZXeq0kes56oHFvw9u5nw1SASPCWcK7Xj+GCzCi3c6
J+Tj13z/Q4QxkX2m1eV8NQSPr5btgv9s2f8QwWBOskGhA/sfIhh1jV5s4ML+
B+Yb27bGRa5a3TP+9MA3PI+gtvt8QLXPlv0PEU7mrnno58j+hwgW8gNC7Nj/
EOGVOKTFQ+YxUoSH7e9Prc/xgFptgDGPUSIcCjPYMIz73dH4+fINoE7sf2D8
DqsVqcP7VwYiHD8tP3BBqzuPquFbw5P9D4ynXU0dFzKPsSKodDJbiL7sf4iQ
8ktp8cST/Q4Rst/IN7zy9z9EKPaLH5nryP6HCL9OVEQtdWT/Q4Tb/YdWbHFm
/0OE/yJiZjbifhf1mvZljYNdtXqBf7TPCjf2P0RoIy5seoPzE2qnpO6LjLh+
GOL1Uv38vFyOD1ljOzLFm/0OEZq0etk21Ju//yGCYlPozXlu7H+IMLlq3JoT
zux/iFBzy4m4F97sf4hwpXhW5RlH9j+w3nWq3f0s1/NpImzAamnkptVr9YXl
uzhfTUe+t6ZO+ubG/ocIwY3HX33uwv6HCKPbn7RU8HyOOj1v2Ro/D/Y/RBi/
dk7SJa4fqA3DH93uwfvts5FnztbNAf/8DxFkO+6bO/sfmA9uthr9wEWr4Yvl
1zKuH/NEzfeVPdn/wOMfFpIznOvHfDy+EdfDWzmy/yGCspHO2UtO7H+IMGHc
/Ozlzux/YLzVK2gym+MB9ZIRUz+WcX+1SISL144evevM/ocIs+QHeDlpdZLN
NrvP3F8tEaFF24+jHtqz/yHCxxqls/Z6sv8hgvw4E2OOj2W4vg2qLLzN/dVy
EUxWRXxTcH+Fum7rk3lnmMcKEbaH1bzZ3pH9DxHkcK6F8djU6cjpWNR665+J
Ap6PLA1XibBFHtDw/T/9Ljd/gXrelMHpO1GvH31vts9q/LyeTR6sxvO7av6i
x6A1IjywsnOS19eo4OPvctTq/W3MD7I0XyuC37EzVw7i5/ccVCejnTEez8pv
R7/jv1f7YKgPPnyYchs1/nXZ+nUitB815u0JfL0Fvn2d9Rhvvg/2RuP5yzID
deO69362xdcvkw9oA8ZbgeGehvj6M7GGBR9R836wfLi7N4qg033ZB3M8Pvnt
R28Socux4LydeL7t5TdALT8OogL/vc9uPKDNmF/+PlmWjzz+4On32CJq/Eb8
u0peMNSRh1YOmInrJ7+9pBDhehM3oRNen3PkN1BiPojqtPcO6qO4nAWoFzy4
8G4javn0lwki7De2uzEGr/84PNzfqJ9cWbe8ljfxEEU4dXLp9Su+xEMSNd+P
8yAeqMeX21SZ50U8VCJ0u/ZwfhVv4mFC15M/8UB9ZJdD9WWexMNUhL+BC5JC
g4jHVnx//aP6M/2IB+qWntvHJfsTj20i2JyJ6O/lQTy2izBycvv2i4OIB+q7
oxUz5P0iNQ8zrJed/e4beRIP1BO6Z61bEUA8duD1VdawJNyXeOzE60s2LFyI
B+rcww6nfAKJh7mo+b6XD/GwwOvDr3WKtx/xQN16W0XTDwHEw1KEuAlm2967
EQ8rEZwbFTpP9CMeqBvNzt61wZ14WOP16ZsesJJ5oN45ZRDEeRAPGxECa+3f
5+JGPGxFyGlb0O+0N/FA3f/EkVG+fsTDDvvtw30c//oQD3tcr7CufUq8iQdq
75u/ex9xIx4OInzI7dHymyfxcMR6P+VHvqcv8UDdofTblttexMNJhHLsJk67
Ew9nEX7utHmaYUc8UFvsXJ8x3I54uIjgOL/jlLsexAN184uTrr9zJh6uIjSc
9675Vhfi4Yb1/UtXQ9lvUvNAvaST5bweLsTDXYSx3Z8d6+BJPDywXz7+01Tu
d9Q8UI+q+f3GSRfi4SnCF+gzcL0L8fDCenI37eUcG+KB2mBad4NYN+LhLUIz
+QFtLsQDtcPrNcfGcr7yEeFsg7YbfnO+8hU1z+dhHqgzB9pkd+Z85Yf9cuY3
11I34uEvgq3noyPpLsQDtbvO4vPy+qh5BOD5t7h/6JwX8QjE63n00L5GPsQD
9YRXM2LlfkPNIwjXT1LWv+BFPHbhfGKZXO2NB/FAPX2R4YFT7sQjWPw3f6t5
oC6N6zKrpwfxCMF6VHWmc0M/4rEbz++zsV5PT+KBesLKhDktfYlHqKj5fo8/
8dgjwtsRhpO3ehAP1GayoeZLPMJw3pG/gOpJPMJFCAvtf6yS4wN1Up/rRgYe
xCMC3+/Mntf1fIgH6mb2dtOC3YlHpKh5/g3ziMJ560mBjZ8n8UCtt846tNib
eESLmueRMY8YvH7996/47U48UKvvp/UlHrEiBJ0cezLXn3jE4bxjdzWgK/NA
XZxUu6a836/mEY/5PGfuNZUr8UjA+J9eFrHJm3iglh8P8s6FeCSKmu/XuRAP
1D3kL1C4EY8k7Md0bWpucSUeyeK//UA1D9QRKYkHW3D9SEEeczcv/WpHPFJF
mDF0ytH57sQDtVn7tF6yP6zmkYb98+pl5TJ/NY90ESxP7mo83oV4oM42rwyo
xfGRIcK1zKigu27EA7X5JJfKp4HEIxPn+VzbIYN8iEcWft6L1YGnnYkH6q/L
R89t6kg8snH+k79w70I8cjAev3boP9KXeKBmf0DNY6+2X1fzyBU1z/tyJx6o
+11wOpTnSjzycP4ImvNjAuerfJwX5QcMuRIP1LszPE2CHIjHPsyf0//0tHMj
HqgP33h64hPnqwK6Xu2Ix348n6pTxIfOWs39h5rHAVz/R7qrpjoSj4Oi5v4J
N+KBetOVJkfOORKPQszvJ+UH+hCPQ8g7eevN+Y7EA7WLhd+QmVw/ikSoJg8s
nK9Qf75V4bDNlXgUi7Du0vYdg92Jx2H89zW/Vu/A/RVq9fPNmEcJ5ruc+Rlt
uL86IsLgReF/F9sQD9Tq+53sicdRnJcag6KZG/EoxXwy6EyUvD+n5oG66v3r
ec8cicd/IvS5/SFglzPxOIbXV8592yNOxAO1fLme5Pg4LkKvC0XtdtgRD9Qn
L7VbKu9fqnmcEDXPL3Gj9S/DeX3Q6SED3Cg+UJc3spt5zZ14nMT6NE4qsWYe
p/B6c4/std2WeKCuDGn/sKMr8Tgtwgr5Bi5X4nEG++s9+amFbsQDdfLSmDud
XYjHWVHzvE0n4oHaNmWo8UY/4nEO62v/hVu8vIjHeREWuprqu7sSD9Qbvxc2
+OtBPC6IsLrXGZ0yT+JxEY//XPqof/UDtfr5VxwflzDfj6k/wcKOeFwWISBi
xu3eHB+oS3+Mc/vOPK5gPy7vQDOPclHzvFt74oF6f487If94XMW/tzs9p4UT
8UD96Z5TRX8b4nEN+8MP52MbcD2vwPq7r/+wCXbEA3VV+QZ9zlfXRYg9OKtr
PxficQPn7W9JL/KciAfq8fIDXrnfvSnCm9zVOws5Pm6J4CZ6DZb7cTUP1NVt
uswOtCUetzF/bLtqMNmZeKC+cnNogdxvq3ncEeHEt4FWN7h+3MX69PR0zE17
4oF6m+PwkdYcH/dwXlbabbLi+LiP/fV/trMznIgH6leyfc3zxwMRwjs03xXH
+eohzm8NvIsyPIgH6pyAbnUW2xOPR1hf3h5V7ub68VjUPO+X4wN1vzfjBrf3
JB5PRCiJuJF1kfMV6gsfk30qOV89xfg3/mgquhOPZxj/lU8fqryIB2oTK8dj
O9yIx3MRluf2Lp3pSjxeoK57p7upK/FA3WCM8afbnK8qRVgpb2Bwf/VSBPnp
kx08iAfqPxGOvwRn4vEK++M1J5pnOBAP1JNmfvqu50Q8Xotw2mvGkWwH4vFG
hBGfHR5HOhEP1N6bLl4c50A83opQa2r0okt+xOMdziP1Q49kehEP1NU+byy3
diEe70XN85g4X30QodObyoXreR5EvRYPz5Trx0cR2sn2nBPx+ITzTA9l+URn
4oH6sGJD6QCOj884H++b+f4A91eoD9QqmJbjTjy+YL9tXas83IF4fMX558QW
997exAP1QLkh53z1TYT0Wmulr5yvvmN9v6+TVu5NPFB7vFlasdmDePzA6/uI
n+K6H/H4SX5BAPFA/e14Ym8xgHj8wvlhW2HfHq7EA3VL2fDyJB6/sX7WSEnd
wPnqD+aT1eOO1fIiHqiHB6kKDjKPvxgfKd520Q7Eo4oEvX2rZ4cwD9TXTAKs
CnkerCrBvCiLka98iUc1Ce7HBSVe8yIeqEtvZG4Y7E08qktQ4Gx9MY/nwRoS
1DfqblbNk3iglu1xW1fiUVMCHfmBrD7EA3W9wuKEQZ7Eo5YEQ+QbUrm/qi39
u59OzQP1qqKO+1dzPa8jwUk9LEgcH3UlKLmy/sQtT+KBulufkgYn3IlHPQnW
n2p35hD3u/UlGJ6z0PG4A/FAre5nzYlHA+lfPlDzQK0YMmviAp4/GuL6Pf27
cLIt8WgkQWrLJscf2xAP1AcC27d14PmjsQT9M9q+9fXWavnxncH2xENHghFf
F/v9dCUeTXC9zNdUeeBEPJpKmu/TuBEP1Pfu1w9K5frRTNI8n5XrR3MJPsfW
r1zO/RXqwB3xfrIfpObRQoIqD7NWGboSD9SyfZfvRDxaSrC9rtvdhxwfuhJc
aJHovIbnc9Tq5315E49WEny/OWR6NWfi0VqCHtv6vk3j/gq1jbzhyPHRRoLc
wqvbLnsRj7bIo0bZhttcP1AfHGr7IJjzVTsJAiYs/fbDk3igLpt2Ni+Q+6v2
EkS+tzFN9SQeHfB6OBTcfRTHB+p57+0mL2AeHSVok3C/12Ou550kmPJfr23y
/dVqHqj3YjtUPYh4dJZgn8+4uTd4/ugigcnq2udbOxAP1C0HL651lfNVVzyf
7MqMltzvdpPgYdCsbqGeWt3+2fAHq3i/pLsE8u1g+Tyfo37TFSu+K/HoIf3r
h9Q8euLrj3u2meFEPFCrv8/D+UpP0vyeAM/nvaR//YaaB2rrffEjJtsQj94S
JBsUNmnJ9aOPBA6ru07VsSUeqI163K+Y4kg8+kqa5x1zf4Va/Tw7S61eFZNw
pJo58egvwfGFG+61cCAeqG2CrV/1tyceAySwnb8kNcaReAyUoGbyWP8irueo
2/z6bVzgTDwGSVC9560j7d2Jx2AJVmQ22/3IhXigfhff5osVx8cQjMdxug1b
29H6D8X1mlEyqYj3E1Hbf9j5NoXnj2ES1Cr8UvMT7yeilnfTGnI9Hy5pvj/M
8aEvQVidtlGrLIgH6nX2k5rpcX81QoIZrc6d/uJAPEZi/Ax19HlpRzxQi6r9
3WpbE49REizueujyYEfiMVqCSfIXFnm/BPXDx7ZucfbEw0CCAa1WbJtsR+uP
2iJ72Z53VhQfYyTY5eay7Io18RgrwXj5hgcr4oHaotuqqPMuxGOcBM3rjD6e
xvUDJM3zvJkHanBff3Iv1/PxErjdbqB/n/PVBAn82trq33EkHqgnelcUpTkR
j4kSFNVs2nwc91eTcH0X4Du4EQ/UTYUVf7N4/8pQghrbPn0rtiEeqOXbp9pw
vjLC4885LkVzvztZgouXWwhdfYkHavX3s5nHFIyvnuusQ3k/caoE6c8bnzPg
/RLUH84N109yIx7TJBh1XiwtZh7TJc33bXk+Rz3305GyNTx/zJBg1tpER0/O
V6jVz59y1eqw+is6KLnfnSXBIfvdrYfzfgnq1fIPVDgTj9kSTP2w4p6bE/GY
I4FqwBbvaw7EA/UO+QZxjo+52nys5jFPAuX+lZuznIgHaiO9AsckF+IxH9f/
ZMcGBm7EYwHm33uxeheZB2qen9U8FkrgPtC2zVeuH6jP6oUsX+ZDPBZJcEv1
etJU7ncXS9DgTLSqPtdz1Ae6DBrf0I54LMHrJ6U0+oEN8VgqQYc5w5/U4/hA
LT9+qJod8VgmwaPjpTojbYjHcjzfxi/2ZzsRD9SVEzL+1HEiHisk+HWs6qef
trT+qO87T6jRjuePlRJ8Ta9yT+R6vkr6dz+Fxv/A+nKzdVIB81gtwZHA9CW/
XNn/wPpS+GnAVJ4HUd/zDssOtGP/A/NFtv9Bef5nrfldAvY/JMhI231vC+er
dXg+64+bmNmz/4H5sZqeUYg1+x+Yf8stFvzi+NiA12sdKUFwYP9DAsfFZyL3
2LP/IYGHXg+VvQf7HxLsHrmyZTOeP1BHuCIAB/Y/JJjdoaViphP7HxL8/lyv
/huu56g7tE4/99eL/Q8JDG43aujlwP6HBIXxf58s43qO+rHLdvN/PATUznXj
l/7zPzCeZnWvDi7sf0hw/uffEWsd2f+QQP76ttKO/Q/MZ043arRyZf9Dgp97
p9oes2P/A/u359eUltxfod60xxCvePY/JGgtP3CC58GteLzTdlbcsGf/Q4K/
ZzuNzeF8tU2CpUMGn1zJ/dV2rJ8Tdtw9wf0V6r5yAeP+ygzrifzAd54/UGt+
t0Kri8617enCPHZKmueZe7D/IYH8eKSxTux/IL/Ld+/XZx4Wkub5vF7sf0gw
PWdExHfeb7eUQO+j3+GpPJ9bSXAn5GTNTfbsf2D93F0WFuDA/ocE8u3ql3ge
RN2nabPydzbsf0jguXXLr1KeP2ylf/cXaPwP7FflxyPYsP8hQabL0s3PeD63
l6C7f9NDBW7sf2C9rr68+xJr9j8kcFld+Wwm83DE+utYpfUo3r9C/WwuNnDs
Dzrh+lQG3V67jf0PzF+PBvSr5PkctQ2Od3Od2P9Avep9eVeuH6jjX7xab/LP
/8B8eiX69xSu5254PQX61F5uzf6HBDPjVr3bwvOHO/ZvuwZe+cL7ux4SmMkP
NNvJ/gce77EON8ss2f+QwFR+nLs9+x+S5vcHuL9C3TWmtEkC91fekuZ+Zhv2
P7D/vHfTI9Ce/Q+8vr0b3nllx/6HBPLjvnI5PlCLvz9FD7Nj/0MC83oH513g
/spfgk9zjVZUsWT/A3m1ympkb87+B/ZrBn22HN/J/gfW0/o7+3tzvkL9aHib
I8t5vyQI+8t7AzZO53q+C/tnqWj0YI4P1DO8N/zozvUjGOfDN6PafuD9RNTp
5l0/nrRj/0MC+ee7TLjf3Y3zS8jpW01s2f/A/Hc5PjXKmv0PCXyDSovKLLTa
UB4gzNj/kOCur8myd7xfEiZpnh/M+SpcgsljJsWPNmf/A6/3syvuf+B5MALz
z+qxSwdZs/8hQcO/L2rVs2b/A/uVGcPyQjhfRSGvxEYfLHn/CrXRWvkJrlpd
c1aBw2h79j+w3o7orT/Xiv0PCU7c6bSsjyX7H9hf9/fI62LJ/ocEQSm61mFc
z1Gf2mbTsRHXj3gJbseuHVRpyf4H1regQWPP2rL/gbyO3j3mb83+h6R5Hok1
+x84Xxl1WlXBPJJwHjiz7txJe/Y/cP2vNLKbuUOrZTtX4vVPkUC+feO2Ffsf
eH4mnbrVN2f/Q4I8ODTRk/cT07A/GHvulJc1+x+4fj8q04D7XdRHVq09+pv7
3QzknT0mrxvP56hHPTVYt5rreSbWkx95HXsxjywJ4t5KGzxs2f/AfnnYhHHz
OT6ycf5/E2yRbsv+B/avYmsTmafG/5Dg9PFWS+T7yTT+B67/1q8jxzKPXJw3
8O3Pb2X/Q4KQ4B6JMVbsf+D5HDu9+THvX+Vj/ZAfoGGj1ernadiw/4Hxt+hi
/jFL9j8kGLHxRtCRHex/SLDHKSZ+oQ37HZhPVBHNn9pQfKCuZVcS2o95HMD5
+c2z5o93sv8hQbs1T0d/s2D/A/ujREObQCv2P7DeeVgsumyp1V9s49vrW7P/
gf1Jv1FLFTbsf0iwLDIi9gDPg6i32a/x7WDH/ocErd6saPXChf0PCer1X1S+
xpL9D6xvF+sMz2IeJdhP1jMsjOZ+94gE8s9zFHK/i7pRc/Oe0by/exTj9dGR
dPn7MRr/Q4KKo3iBcz0v1fLT+B8S/LF6dzOR1/+Y9nrQ+B+Yj51uG4Zyvjou
gXw7/3euH6izwuet6uPA/ocEm892q6zJflSZBA/e6uZ1t2L/A89n7df2/zlp
tWVZr1GBHB+nJBicvvNAe0v2PySQt08PWbD/IWnuC+J+9wzmHyF4jSnnK9RC
V5z4d7D/gbx6la035XkQ9aLJvttr7WD/A+d98xULvHg+Py/BsNXdOx7ieRB1
9bHjvHVstVr9+13cX12UwMskaO4Gc/Y/JLjcxmlWHRv2P3BeS7PTOWXP/gf2
C1c76/9nw/4H5qd+p6oesmT/Q4Lo0Uf/vLRm/0OC4LAxF+txv4u67tE0y+8c
H1fx/aYWbvzAPFCvyLIVAjlfXcP53i6qVgNH9j/w+vnesJl8f5DG/5A0v3dn
yf4H/n3Lj1f2zOOGBN7NVr/WYz8Kdd6qBk8mcXzcxHp/aoRR7k72P3D+Kx6W
s5D9QdTsV2j8D7z+uzZ1CXHR6opmK3VtuZ7fQT1HMSDOhv0P7E/Gnmo/nPsr
1AOSaxzrZs3+hwSvir/FjeF8dR/zw7fS9Wnc76Ke3/303Xn//A98vy6zet7g
fPUQjy9upcsuO/Y/sH/M8DYaa8f+B+avpc7Gfcy12i7x4wP5fkeN/yHBoMte
N39bavX7iH6d8m3Z/5DgxgXjXv94PJU032flfPUMj7+08flkrueoBz/N6v6Y
+93nOE/1flC32Jb9D0nzvGQr9j8kUMg/EMH5qVLSPM/Cjv0PCZbnBe+W5yON
/yFB7dpWzSYyj1eS5vvr3F+hFgPy29pwPX+N8Wpo3XMj83gjgUWn3CnNuL9C
ndR45Zx77Ee9lTTPp+P+6p30b/9d439gvyTpZLaw0eqRdRMHOFuz/yHBrDWj
Mm9xvkI96lnyiEbW7H/gPBYw8dg5C/Y/cJ4xGtdmlgX7HziPH7Js0Zrj47ME
LW+OPFeN4wN1f/kBAtbsf+D1dGvW8q4cH18laP6q5PxMzleos1+/Dnlsz/6H
BJ8P5QxbbsH+B15vURfsLdkfRG0nP7Ce548fkub3zng/8acEr9fVLGnI++2o
S+ojIb6f4RfOW3BQvMf1A7Vz+etXfbh+/MZ89LpRr1rsn/+RIKX9n7AMjg/U
c/Tn3I+01mqP8nyvLTyfV1GBUm+f7qUd7H+ooPOKqi6W3F9VVUE7w2ttptmw
/6GCqvIDka3Z/1BBTvVn3no27H+oYGpsX2sbrh81VDAtbFzSPuaBOlN34shL
tux/qGDpreZ+XlzPUb9sXTrojC37Hyr4ee7Y9s7//A8VyF+/7OXA/gd+3qY1
jzfYsP+hgujqZ5oM5vsT66pgTjsoecv7Jajlx/kMZf+8ngpmjPjUsjHHR30V
9O21M/oR75egXm19qcMA3m9voAJH30X7Epy0Wn7cQF/2BxuqIGut64lm7A82
UsHtzVVUDrxf0kj7/hq/QwXvr/o+bMf3l+ioYPKCFKm/LfsfKoh02jQhiPev
mqjg8r3pD8b/8z9Umudd8jyIen9vj1dOHB/NVPCwUv7CJfsfKo0fxPkJdZ58
ex3zaKGCPi1LemU4s/+hAvnrqqlW7H+o/u2PavwPFfwNKrGazP0V6v/nfrhW
Ks3vCTGP1ipoHH7ybE2uH6ijzXxCqtto9Y16YSFLLNj/wPVrGLcvjvtd1Fc7
nX29iv3zdioI6O25eKkV+x8qsDvcb0ka7++2VwFWi4A9Vux/qOC/g66t23C+
Qi1mDmh6k/NVRxV0PzNVz4b3dzupYMupR1u+c75CzfuHGv9DBdK8S0t+WrH/
gcd/8dwfsGD/QwWuo3WNLLm/6qr6109o/A4V7Bu6f8ISG+KB2rXK/et5bux/
qDS/J8f7I6gfLnu9dgDP5z1UMDhwzIRzPH/0VEHTgYVFI3k+R31hS8vNO83Z
/1CBXA7XbGf/QwUbTtyals3rj5rnIY3/oQLP067Dgs3Y/1DB1tb6wy5yv4v6
8tYYt5vcX/XF62HF0PUG//wOjNd4swXD2B/sp9J8f8iC/Q8V2JqMNcvYyv6H
CsJeDr08z4L9DxXIj4tpYs3+hwpmTr324DnP56jV3z/Yyv6HCqo1nRnjbsb+
hwoGDK3YkmDG/ocKRobOtF9rwf6HCpqfq75E7v81/odK830B7q9QH0xOH93S
iv0PFaRtvDYPOF+hPtOn4tZGS/Y/ML+E/2op51uN/6GCKd5Ry+Xj1fgfKujy
s9MZR54/RqhAftznaEv2P1TwprbBQHt79j9U8FZ1cZXNP/9DRb9jy/4HxuuW
4/rNeb8EdeutwpiJPJ8bqMDeeP2pdhwfqB1PzIhbZa/V4ak6fsc4PsaqID24
bkk5xwfqo4u3vxzG+1fjVDDpu2PLpjyfgwo6Ottb1+X9XdRy+HTm+Biv0vwe
M9fzCSrwedNpRxLXc9Tq30+y1Or/3lvXKuf5cKIKFJ+vLnTgfDVJBTczfqwQ
zdj/UMG8sHOPBpqz/6GC15M9T+YwDyOV5vcXub+arNI8D4rrB+r6VjcfZDOP
Kch/fhePVTvY/1DB2jvmO9dbs/+B639eDiitln8eUuL5YzrWg5fJfzMs2P9Q
Qd1jL3/UtGL/Q/Wvf9b4HSpwcxto22YnxcdMFayv/sL4iiX7HxiPNT+VRvL8
gXr4uD+X4yT2P1QQ2H1b37eW7H9gPKsbEPY/VODU6vlNXXut3p3eMfwx71/N
w3phOcvynjn7Hyq4e7pp5IYd7H9gfKabPdzK88cCFYxwXODZnvMVahfzbqui
uH4sVMHJvDP7x/J+CWr18y74/qtFKgjp7GtmyvVjsQqu+eycfMJSq3sv0Ne1
s2L/A/uTd4d763J8LFXB5hptK0q430Xta9He9OQO9j9UsFO283k/cbkK5PCu
4H4Xde6NgMrRdux/qKB0uklldQv2P7Afae1jverf9z/wehh26Vk8+4OrVHDi
1+2Lu/h+BtTq35exZf9DBbXlH0zker5GBSnDRzT5zTxQ6/su8ZrN+yVrVbDj
fkSTRO6vjFX/n/+B+Vpo3+4V91frVHBs15S43Q7sf+D6nczK9+b7fVC7uyy7
UsT7uxuQx7gh7o2ttVrVqELRmOv5Rszvi7ED4/l8k+qfv6DxP7T9oMb/wH5w
f2h0W+axRQWfbwoZxzg+UBeX7ekhsB+lwOulZG3ceM5XSszf8gMDd7L/odL8
nocF+x8q2Cj/wBfzQD0hpGYzu+3sf6igm9GFftvN2P9QgVFers1Jjg/U6ucL
cP1QqWD76vPCYnP2P1Sa52tZs/+B/c0y2/u92Y8yxX6kc7u8Vxbsf6g090dx
fKC+u2ROq10WWl38pLKsB88f21XwyFf/ez/OV6hj5hZ+GmDB/ocKnqkmdK7G
8yBqtd/EPHaoIGhhE2kwx8NOFfQKHVRTyfUcdfD+rhEteX/XXAUVP3123Ob+
ykIFzXSCTDpzv4vaNMPr1mYTrf56aq69njn7ISrw73emYgPvl1ipQP75k3wT
9j9UcGTMhejhXM9Rf1jjdWcs91c22M+3EH23cf2wxeNXFRwcxPGBumCLkF3z
n/+B9WrwqE51rdj/UIGh3eanp8y0uld+xs8y9qMccL1w3Cvi+dxRBYvHDT/l
xzxQz/Adnehkxv4H5tOWN85//ed/qDTPG+B8hXpji+HVV7Af5aL6N89r/A+s
h/qz6n3k+cNVBeURRSdrcD13w/p3787ppjZaLdsjTbh+uGM8yw/k5/1ED5Xm
93k4PlBXN6/fTY/7K0+st10nj6rOfpSXCqL2770RYMn+hwpe6Ixoupn3d72x
f8dwqof/vtcKv9LPqAO71VkMmA/C9uB/PtjPpr0JOIfrUa8i3mSMrwpk+3UD
vp9V86zJD1D3q/PEph0e/6u5Bzq4+GH+f9+zd1vMn/Lb6fmr4JXcfiEf9XMp
UV/yf68n348l2zQmASr4sidv7BNcL3w3y+aBeP0f/89Knsc7urycewB140kt
/6+p846LInn68BkxR0wYERQTmA4j6JiVYAYVA2bJ07C7sCxLVFTMnopgRj1F
TCiip2LOoJgFz4Tx5CeKYMTE+52hSl7/ez56HLvPVFdVd0+35zP8fOXHTVol
S9/iDY9a4r//Q/mzGvGR+HCgNf5eXfcBq+eVRZTyAOUAEfBo/Hpv1siS26ej
/y7Cvz+HH7c8VpaMakHUQOqq/FkrS/v7xlzfiH+v3gsMdqk78JEJWPm4hjiM
L39cuPwX/Ci/XrN45Av7EJsx+L4/48edBXuO0S33wfc5W/mzDv1Ye2UHYANJ
+fqqrJelCj/MhkXh5w3Fx90HfjE8d+pPxJfy643agPh7vDPpRgT5AMctPJJ5
KpR8bJRL7jsNJx+bZGnDgrpxw0PIBzjrRL2YygbysRnPs5/pBG89+dgiSzHT
FnTODScf4MbWJobEUPKRgPhTjp8NIR9bZWnGbQfzFSHkAxxR+8/ZdXTkY5tc
ct5rGPnYjnr1RFH1uuwD3E+5EBn/f+XjDvkb4/WsUdmD/MkH2FiYPNLbQD52
IJ7vH6i9MIh87JSlSS827XunJx/gqdfKRPU0kI9EueT9YwP52AX/6xefehtM
PsB77CKTxxjJRxL6o1Eba8wMJR+7ZclBufA1kHyALd8v2FwcRj72IB/VzfSz
1pAPsLGa6wYv9rEX8bn9W2ZHA/nYJ0tjzJvFrA0iH+CEOlmd9+nJx35Zsnm+
o+I6mXwky1JO9N776Rwf4FWNB90zM5CPA7JkoWywN5KPg6jve1R7tT+CfIDP
51pOnBxGPlIw3v21v/zoKPJxSJZG2M2pWol9gJXjzZX3NVQfqfi8NzPaxIaQ
D7A6f64hH4fBoQGmLQzk44gsVT9/MH5AAPkA7870irQPJB//YDz637XEIvZx
FP1v5qJEZT1I9QF27mzSb0gI+Tgml9xXzj6Oo36+tWTQ7WDyAW4886+VKRHk
I02WXD80WZkfQD7AZR52mNLBSD5OoB7z6NW7kZF8nMT3U+WI0VJHPsANB27f
MdlIPk6hfo9Kurk7knycRr2lvL7P8XG6dH5D9XFGlnpffnNmO49XZ+WS9+dD
yQd4zlEfbWY4+TiH8f20+dhdweTjvCy9qtTockoI+QDX6HLl8gSOjwuof1Mm
ZszUkw+wen9kCPm4KJfcfxtCPi6hX9dEZijr16oP8LRvUwYII/m4LEuo1vK+
hpOPK4jfez++OoaQD/C89UvandOTj3RZijTfPdE+iHxkyNLypNYLj4WTD3Dh
Gskhz0A+rqJejTHvGa8nH+B9BfF5m4PIx7XS8VD1kSlL8Vm1F/hEkA/w9zWZ
C+YEk4/rsjTRyuZS+wjycQP1UkbYo9ww8gFOcNp25cJC8nET/ZxyoGMo+biF
/lvqfHBmGPkAW2yNSysTSD5u43lMfzw6M4h83MHzdvuLWZSGfIBbKC+8GMjH
XVlafEGu0l5HPsBPigZV/sY+7snSa+/YjME8XmXJkvqF83gFrtSnYvvhOvKR
jef5/prYlRwf90vHV9UHWDkuS+n3VB//ov6q9p/ZbD35eID6NTlpSlgQ+QDb
9Jh7yt1IPh6iH1BecAwiH2DlupxMzueP5JLzATk+HsuSMn1UVUs+wH1e39/z
jePjiSz16nvBP0dHPnKQT5UDnrTkA9ylh8MU5X0F1cdTxMeFpH5xnD+ewW+z
T1ntOZ+D1fuZIsjHc1lKC/Q8N43j4wXGrxDHnsrnUX2A0yZO2JpiJB8vZSnU
3j1lUiD5ADdVDswNJh+vZKlWcMbd5ZzP/5MlnWvVvM6R5AOcvWHunP4a8vEa
/d/rzTnTdeQjF/V1cbO0QM4fYJcziduHR5CP/+HzP03RiQjy8Qb5VbnAIoR8
gD8PzIpuzj7y8Pza95uuzM+pPsDvR6BBCScfb/H7ag8ltQolH+8wPp+tU7MN
53Ow+v5yEPnIx+dVXlA2ko/36K/q13KryeMVeOK7q+XPBZOPAvhVDkwJIh+F
GP/i6i3ShpMP8PHBGZHNDOTjQ2k9ovr4KEs7ryw5siaMfICvXK1gs1xHPj6h
vmuQN9+X8wfY9NCVp6vCyMdnWarcbV94FsfHF+T3BwvSXhrIB3iA/6X1Pzh/
fJWlZg3uttyqJx9FsrRjYJ0TSwLIBzh9wRavjwby8Q3jk5xv9lFHPr7j+SpO
shhiIB/gnGPTB+tDyMcPueT88VDyAT60IuLmS87nP1E/ZFmXncE+fqFfeV34
SoSSD/Doe3LrHSHko1iWzuzsGbwymL7fP4SkXDdxmusN8GArx71fuH4Cfw6Z
vlHpD9Xft4yQpuUc/SKC6fsHn3gRXhjE4y3Y4nPlLQ05PsoKacrckx8/B9Hn
AR/tuabaHzryAx40bOh2XyN9PnB+r8aF1zl+yonf9ZD6ecHK9jNrI/kDF2d+
fl09iD5/eSElZG0+/x/7BHsoFz7q6fsAt3W/0b9sIPmtIKTjhRM2mfDzCu7o
26NDdSP5Bpu8KW7yKoSe34pCihyQODoliPyDnzRYm3RIR88z+Eryou5dOH+Z
COlTnRnxYfx8g//Za23XUUfPB7j5plaXK3F+rgQf4R2jTULJB3iDr5/TCD35
ABfcsajux/V5ZSFtSfQZP4Z9gJXrtKL15AOcWLynqIDzRxUh5XSc7eiqIx/g
16Yv5lgEkQ9wl73OM0L4eQOr988Gko+qQjK4zEk9HUY+wFfjomwzeXwDd8Pj
+siffFQTUoeCiINtg8gHuN9c541DuL4Bx227lO/L9Vp1ITU5GKk9wPkVzPWM
6gNcLXn58MnB5KOG+F0vqT7AsXrp/mquT8Ed68+/nOtNPmqKkvMHdOQDvK9a
UvXhWvIBtqxxXzrGPmrBv/7W2Vk68gHm/fiqD3CdkU8rKfP1qo/aQlqXO8Xq
E/cb4Ec3iwOsOb7BJ74/P+GlIx91hFT+ec6tzhwf4OPtj08VXP+CBYaLvzk/
ggcpBQ3HR11Rcr8Fjwfgi14YUTTkA1w9sfs25flVfZgKqWdE2JNTnH/Asz13
vgrQkA+wer5kOPmoJySbZ707v9GRD/AbufLpvjryAVauz63N8VFflNynrSUf
4MdLK0T3CyYfYPX9TC35aCAkH7e25QM4PsCjEo4d/cr1BXhGwfqzDjry0VBI
LsqETCD5ADs927NwHccHOLh899GHuf5oBH+HHZJ7GMkHuJcScBwf4EPP5z9x
5vgwE1IfpaAKJh9gq9PJP4oCyQc4rFvAo9VR5AN88cuFv5X3L1QfjYXknZ0f
ozOQD/CcMFuTShwf4CNVr+nMgslHE1Fy31A4+QBzv6/6AL8vmjbvvZ58NBWS
chzdDO6XwXOU6795vAJ7ujj2SvcnH82E1NhxfOMZPF6BLw9KXdgmkHyAK34Y
d3kSzw80F1JU8d6Zl+aTD/CxkzVNlP28qg9w/Kbk8+UM5KMF/DabF2Hk+g9c
/Ufi/J9cz4Lzly25+4rzh7mQfg3ZMWBnEPkA83y96gO8uPGRuM0h5KOlkNq5
Vj/7kPtbsGVBoVbpT1Uf4M1lp9rNDSQf4O2j8zyacD1sge9XeSGK8wfYxzBy
5CL2Ae7Yba9pWfZhieeheduW57i/B2cXuLeoxPU/ePx40Tcnkny0wvclr+uj
7NdUfYCnR5mdjOb4ALeUj347wONVa1Fynkcw+QC7DXGpOzCUfICfDoiJtQsj
H1ZCsg17usYynHyAR8/cm3CH+1OwcnxdEftog/zT0jmtHOdz8A2rQstcA/kA
XyxSDgQkH22FNH/Vn+FOIeQDvMRGrpHFPsDehwv/KuZ83k5IP7Mt+z7j8Qqc
+lg+9JzjA5y2MvhFTfYBVpaXrrCP9vh+7Q3nQrXkAzz6g0vhAa7HwM/K3mgz
mecnOggpUBlwOX+A1fuy2AfYyd/lfpCOfFjD18ctW0x5fg989UifPd05f4CL
Pu/r524gHzbI5ymrO1hFkg8w759UfYBfWbTNncb1XUc8b+W7/ZfD4xXYI+V/
mlTO5+DiYLNOQ9lHJ+Trzy3Kv+D5A7Btm3UmyTxegWParhzYUUM+OmN8Q/ie
4fEKXHfjrPoJPF6BLzpX/3Ozhnx0wc9TX2gjH2D7245LlPlO1Qd46KLLyYs4
f4A7v6t4082ffHTFz6+hzGCSD/CeMg4DlgaQD/D7nRcdu3N8/Cmkmu+3R2cY
SvlA0T/dxhrJB/jte+UAVfJhi3rmhvvr2hryAS7KKkz/FEg+wPsrtqluyz66
iZL7wfXkA3zAO+R4K84f4CPv08b6GMlHd/ir/PDY+iDyAbaVPBNH6ckHuMas
xEW7tOSjh5CU48wCteQDrJ6HoCMf4E4ojwZx/ugppArf92tucz8OHh6/Xh7I
/Sy4j3lveQb76IX6Kjvlvy5cX4Enlb/4rSLHBzhr/iL/Xxwf4N6ube1vh5CP
3vj7LR1P/AwmH+D5brfTnmvJB7joY3ZsGa537VCP7J4wx8j5A2zR6V73TsHk
A/xj8ZbOqzh/2AvpTLO6ba8Fkg/wvy5Di4bxeAV2Ssx5H8Xzr32E9KKj9f9W
8fwM+NXrgpD1PL8BnjO03oXd7KOvkHKrmv/3k8crsHJbeyPO5+BalvlN0iPI
hySkVQ3Lu9bgehf8rPnhjx48XoETIt5OPR9GPvqJkvt9eL4KrBzv1Y/7D7By
fGJ3rq/6i5LzJ7TkA+zY23ZtY+7XwQVzP+yaoSMf4IUzJj8crCEfA4S0+lTI
kKXsA9yiFUakIPIB/nw4vkqBnnwMRH+xOnr/fh35AK8L2rDVgn2AW54Z29U7
mHwMEpJxWheXTpzPwer5xRwfYOU49GncPw/G81t+bI8orq/APB+t+gCr5y8H
ko8hiKezpi9v6ckH+MH3sfXMOD7AqSO79EzVkI+hQro+LL+xO49X4IALF0Yd
DSYfYNuqh3pv5/gYhn6guLmVk558gEdMcM5S5tNVH+A1Ne4VK/txVB8O6FeW
FEz7HEU+wOMMvt1co8gHuFr5Ml203A+CO0Suzk7l+spR/N6fovoA8/mMqg+w
Mr0zI4J8OInf7xuoPsCvHeVwG14PAiuvU5Xj8coZ9XHInEMu3H+A5Yj4/Jwg
8gFWtpf04PWi4eL3/kLVB7iusqFJTz7AvJ9e9TEC/Z+blc2lEPIBztly4pue
fYDtfFp2bcD9x0hRcn8A+wArx71e5vwBDiy6t0AZT1Ufo1Cvu3gu9ub8Acbo
uLOXlnyAe+adnKFnH6PxvNQ5sWQ617vgw3NiyycGkw9wyo1Mz/o8Xwr2bOri
XIvnU8agP0ztVPUt+wC3frb3w+/4ANdOupMXGUg+xmJ8jXifMJB9gAvbrHk/
L4x8gJXZp4gw8uGCej39jE9Znt8DZ8zapgnjfA6edb7CllGcP1zF7/U61QdY
Pc5vLvkAX9pkv3YX+xiHenLKpsx63A+Cnze80iwhkHyAm+Q5V7vC8yXjUV82
SP3uwvNrYN6PrvoAO/1M2zWU53cmoH+p2q+GA8cHONrk2r4Qnn8Dq+9PaUt5
XnX8xpw/3NDPvvHtWi+AfICHH8mrVSzIhxuNfzL5mCikrsqFDBryAVbvu+F+
EBzYdVvz3/Mlk5A/K67vtZzrXbB6nzT3H2BeP1Z9TEa96bCmTQjPJ4FNlAve
Q8gHON27lXatlnxMQb5Ke7ZrCK9/gedU00R143wOtl67NLOIfbiL3/sTVR/g
zv9zC9lsIB/gKwF1HNw5Pqai/6y8qPkMXr8EL+1nNa8G5w/w/KUHw7pGko9p
QtJXer7Tn/MHuEtSted+vL4JVu8f5fXB6cg38WvPveP6CuzmELtqJNdXYOlv
h9UnOH+ARyovjHN/PgPxUWhvUZv7QbB63j3HB1i9z4Drq5lC6ms75dgwI/kA
1zzayO80r88pf//HLucNRvIxC7+v+kCRD/CTznafU3g+H3xw5rKXk3k+fLb4
/b6Q6gPs9efRhuV4vgQ8JPfWKUueX54jpGZm9bft4/gAoxoxbcrzzeBTtQIe
F/N8rQfytXONzdoA8gFeV3HQhz8CyQe4T8aHnHc+5MNTSN8GbrKcrCEfYPV+
dK6vwAnZVdbF6smHl5Dqn7tbphb3H+A2xsM1anB9Bb7yV8/YIPYBtvsaU+51
EPnwRvx28w84xfEBvjr4vx+m7APsrBwopyUfPvj5VT7G2PF8CXj0bZsd8X7k
AxybgR+gJR++Qqq3fLFXbX/yAb72Yr2vH/fn4KNJecdbcn3lh/rsz3fXZK53
wbuTG+VEGUvZbv6lMGX/pepDFlLT5taZDQPJB1iZnqrH4xW48uJFPTZyvSvw
fW3bl/qF+3Mw74dQfYCfi1fjNNwP+qO/i3qU7BtJPsAaj5VvjVxfgX1fHGv7
Mpp8BKBeqVOzzXrO52B9hJX1pPnkA+zrv/T6zHDyAR6faHutN6/nahAPwf7P
dvP8FVi9nzSUfIB1fewcV0SSDy3q+Xkzy9TVkw9w0q36WV+5/9CW5ivVhw7j
tzLBYSzlce6T6yVyvQt2s2m88YOGfASiv7PrcGcdxwc4TXm9gccrsMXDmWMb
cX0VhOflw7Ix2nnkA2y+asmG6FDyAb65r3/6iEXkQw8fI+xv5fD8FTitnJ3n
0yjyAeb1adVHMMbzGMOZnTy/C7ZTDhwLIx9gi+1+c9y5PzcIqeFVd3MN5w+w
ct1xc14vBMe6V5wxkNejwa0bZtpeFeQjBH6elZk1xo98gDvdvepWhdd3wWNd
PFrE+pIPo5DKDM9/9pN9gK2VDVqB5APcK6ND/wPcn4diPF871rc7xwf4vvmv
aY4y+QA393rQqUoA+QhDfbl73wBbnt8Fb31ztqayHqr6AKvvy3P+CBeSMp3V
SEs+wDHrXn8YxfEB9lQuqOH8EYH+8kndN2M5PsDKcl03jg/wcluLuQ85n0cK
qfuSqJwCX/IBbnnpXtd5GvIBvm+c1LhdIPmIQj7ocTzVKZB8gFv7uw501pIP
8Msjr2fu4vEKfKm2d0Fb9jFXSHkLsqc+5fkS8CzlQFSOD3DZaTvH23L/MQ/1
7sXPbje4vgLXfJf5ry/nD7Byvb3y+6o+olGPn9mRuS2AfICjLVMMCzifg51y
7j2y4/wxH/HosqX+XJ5PBC/PGZxeP7iUHc1XODZhHwswHi5rsWY69+fg74F1
av/i+RLw/MDhKRKvvy4UJfer83w7+HLFWxd2cH8OrqRb2X8C9x8xouS8X+7P
wV+fOAT6cD0FVsqj6+xjEcY3jx6z/PzIB7iyT+aZrv7kAzyv/ZaRI2TyATZt
UWW2E8+XLMbzG9+u4Rr2Ad7r07ww1pt8gD3e5EyVA8jHEiG9GVu0aaUH+QA7
38810fmTD3D6r2CzTh7kYyn6i7Pzbu7xIR9gdf+YIB/gWf7FK3MF+VgG37tf
9Wwp0/e/jOonmeIDPChq1+x7AeRjuSi5n5fzB7jZmaWrrXm9EnzzzYhnGs7n
K5BP3QbsOsH7LcC5G6v88x/3g2DlOpw9HB8rhZRdtYKPCedz8J2Ifrd26sgH
OGB03JcePF/yF/xOntc2nccr8LFP65qZcnyAf4zuK7fj8Qqsv1vulTn356sQ
z7aW7w6wD7B1nueCUzy/Cx49o//VVrwfcDX6B1NNLa2WfICvHvrZvr0v+QCr
+419yccaIe1v9WLuJl/yAdZpCo7Y+5MPsIe9Mb4Nj1exQtK23dfuux/5ACvH
afTzIx/gw50DzzoK8rFWlJzXKsgHOLnpkmwrQT7AzgkfzI5zPo9DPWFvacyX
yQf4yPqc9Ttk8gE2nAt9cU9LPuIRn7/Wet8MIB/gHg8exm0S5AO8YsvXzq/8
yMc6ITWIPHAy0pN8gNX7ImXyAXYcl7xUzz7AVp9v9HEVpdw/aNiGev7kY72Q
drpVTbnhRz7AzT+Uiczk+moD/l6b/Ou6P/kA9zdOvRTO8QFeEbVzRXvOHxuF
dG+09K/S/6g+wEblAFHuz8EHupgVpbGPTRjf6s9d4MnxAV6//6/lj3i9Fvxi
q9tAUw352Iz+aGF49i0N+QCXMx4Jfs7rg+CqBrlaGUE+tghpx7t0m4Y+5AM8
s+Xf9+38yAdYPS9QkI8EUfL+OPsA93TPO/E1gHyA1ftQ/MnHVtRnl+KOxwry
AW4S1v3RQc7nYN5Pon7/4O3Llu1e6UvxsU1Iw5QE7kU+wCuGTy7qIJMPcO9G
TVrt9yMf24Xkemeq2XyZfICV7eatAsgHeMPCMN+fXO/+jd+nPzpg9gFWz//X
kA9wnX8DbC5w/tghpEyztP3pnM8VVvbbB5APcNTLSo0us4+dQjperTi3Iu9n
A3+OG+rZTSYf4Mfln/wZGkg+EkXJeRfcf4BDD3x5tpj7D7D6PhnPt+8SJeej
8notePPKSkuncj7fVTrfq/pIwviUNSx0Au8nAyvL5da8HgUOuxhdzpx9gJXt
3t95/Xw36lMTt0hznm8HK8fPz+H1D7B6PpihlNX7Ezmf70E/8k6/6gn72FM6
Pqs+9gppTei48sXcD4L9tsa+cuV+EHzXUj/AjH3sQ34yszYxcP8BVl43acf7
c8DdlQNQef/XfjxvTcdZHA8gH+BcIwYwDfkAT2hw5OYffuQjWUhLnNtHS37k
A/zk/IoNTj7kA6wc/3PEm3wcEFJFhyodIrjeBXf0ueY6heMD3C88YcgSHq8O
Ir/9e3Fzog/5ADvXPbx5Cedz8BDzK3se+5MP8MZPygEI5CNFlJxfFkA+wJWV
C814vy948Dq9iZ7z+SEhKctZZjy/C777Nq99TfYBvpN/9p4Pj1epouR9Tz/y
AZ78dLLNM2/yAXbqHtNvKvs4LErOL2Qf4Iez25238Ccf4MTdves/4PXzI6Lk
vnOZfIDzossenutPPsBvmpQ7mOVNPv4R0oNH5bTu7ANc9GBTiwO+5ANcMyQh
4i2PV0eFpGwnkzifg+Pb7j3VivMH2G9hwbpxPN9+TEgX7GP7aP3JB9i5qNbY
pX7kA/xl772YDPYBHpkU2qsZ5/PjQpru5dj0hY58gNV7eTifg5Xr5C04f6Sh
H1zwd2Rz9gHOv9DgbQH7AD+auDJuC+/3OSGkhAeOZtt4PwO4IGrhnUNc74KV
133b837nkxjP2m9t/c2HfJwszfeqD7ChR2TuIT/ycQrxqizw+JEPcPZgu/vX
fMgHOEJ54ZF9nBZS27UXOyr5itnxaspfrhwf4E615Y3hHB9nhKRcb1eR+w+w
el4dxwf4gVO03pLj4yzqj8bVdOPZB9jwfHunfI4PcLbDa5sY3i8O/va+Q7/B
3H+cEyXnRXqTD/DzmBaZ5zzJB1h939ibfJwX0oirhs6reT82+GVVt6Gnef8V
mN+vVX1cEL/ff1J9gPNdY1934PwBtp264qMnx8dFUXJ+GscHeJRDJde7PH8F
Lgh7GFbE8XEJ9Xvfiw9TuR8Ev7yT2en3ei1YvX+L88dl5OsJNo03aig+wO6D
BptY+pMPsPp+KsfHFdSbyZcGOnB8gA/XbWW+kvfng3/aYABjH+l4nmpaddrI
/SDYaqv7xL6+pTzdtPxymfsPcPuzzoPX8HiVgfHnxfthVjxegQ/XDM64y/kc
fOemv+1B9nEV/33n6w5uXF+B/67d9bsd9+fgjEJdo1/cD15Dfbsia+4w7s/B
DUM6nvTg/hy8euS3/pc9yUemkJ623pbeietdcJOUvGFK/lR9gM2UF755/9V1
IS0Yfv34Aa53wfrb1r3Pcz4HV6zVZ7WHJ/m4gXpkg5f1Vc7n4Ppdzz6YK8gH
eEJ9px+juN69iefBY8KX5ZzPwWmZ83905XwO3j3R3uqETD5uIT959N7xzou+
f7CynDLYl+IDnOD10SuC612ww/qkkJk8Xt3GeFnF4Wa6L/kA//SqUesq5w9w
wwpnnj9gH3eEFNu/xdoeAeQD/MIxMef9/2Nl+XpoAPm4K0rue+P1c/Ca6t7t
FvP7DOCcuVk2vjyfeA/j8dkTXWSur8CmGdZ75/P+Z3DTPcWaOJl8ZAmpwtnh
B7zYB/jlwONV2rIPcKWM7BvXOJ9nIx+mLmzTWi7lqu8fvVqqIR/god3GXdOw
j/sYT2NajzzP9S54+qw/C4O5HwS/zfdZ/liQj3+F1GhCl0uF3J+D9akP4yvz
/C64/uOXLU/yeAW+39Kz+zd+H+GBkKbFmKx25vVa8OqupkFpweQDfLDOhz3b
uR98iPppvO8vd84f4C8V3eOceH8iWHn98xvXV49Eyf1uvH4Otqu7zjJWSz7A
vZWCiX08hr/tI3a/lul+NnDysucLlPFCzWvgX1lHPbv6lbJo+S31E/7+/wDO
VlT2
         "]]}, {
        Hue[0.37820393249936934`, 0.6, 0.6], 
        Directive[
         PointSize[0.002777777777777778], 
         RGBColor[0.922526, 0.385626, 0.209179], 
         AbsoluteThickness[1.6]], 
        PointBox[CompressedData["
1:eJxc3XVUVO3ax3ELuxsTu8UGsW4Lu+VRsZOO2UODIi3d3R1iiwgoYWIndmF3
Kxb6/vZ4Xce13r/O+h59YJjP3LWZPXZbZ7FwY60aNWoUNKpRQ/7fui7hk31b
K8QJi4YD2lxVF8WJHTTvoltkhppa31QXtvL/0UYhyvd8aVx5Q11o3u1Z1wVd
2HpJ+Obr6uLZz+wPl9HrL9+fVXlJXSThP+/ZViGc3kT3qnlLXSwdvb/cBt38
fGaAHrq5/H+gx/jey956W12cssE3aKcQ/SY6J0+7oy7kh2OKznFufiroirqQ
//NidM1WB621LqiLj5fnrGveXiF27fe76nhaXeR8wP+BbtTH6HfUCXWxTv4G
6Fk1jf7UPqQuOsoPWF0htF0X+3Q+rC6u4D9fim6Y7Da4slRd+JriJ0Df2bBY
/QT+fIr8f6Bf6C5dfKxAXfzCjzeng0J8SUpqvQNfT344iWiTAx9D/uDPzeQn
AD03VtEhpVBd9JKf0I4KcSNmx6HHJepCfrrC0SP7qd1ddURdRODHe4Z2Wr0i
5/IBdTFXfsCdFKJS93TbGUXqQuWBrh4yyW5/GXmgfdsmmY0sIo/OCpEZdn3m
82LyQHdZkFxYcJA80KmdtX6ZF5JHF4XwmeCjoywhD3TVzomrHYrIA93g2Ksf
akXk0VUhYkLbRW8tIQ90W0Pb6UNLyQN9Yrjh88RS8tBQiCST1ULzEHmg8dNe
bn+YPNCXzv0WBYfJo5tCWL21OTziOHmg1X9fadK6nDzQDU6Upa8vJg+0a+WK
o40Pk0d3hVgV9814Whl5oAss8uauKCYPtEaMvTSnjDx6KESn99/XupeSBzq/
Ind4cQl5oD8MuGYZXEQePRUi7kFsxoVi8kCPt2nXt18peaCnfp0YoXaUPHop
ROK4yOwZpeSBbrQOz0gpeaBbPPg8+F4JefRWiDnNGs68VEgeaK3KVdH5heSB
zrQ/2U/nCHn0gW9b4zmfiskD3XZBq83jC8kDPbR39eHWxeTRVyE6Jp76bV9I
HugVtd7Pyz5CHmh72w25o0rIox8ez2HzFu2LyAPtfLtVzwNF5IFeEtbSVS+P
PNBnPE6XROSTR3+FyPqT+/1DPnmgS5z2rjtYSB7o0pVfX83NJ48BGL+X71qP
2k8e6OAmab5zisgD7RT7+/W0QvIYqBB6Cw6dvnWAPNCr84ZVRhaSB/p1er9a
ccXkMQiv73Evdy05SB7oVw/WWKzj8YGOyWsd9JU9BiuEe6xf/6MHyQM9Tb+/
xbSD5IGeN+7ygwMHyENTIYZ1bf58diF5oONnxOY47icP9L2cV/PnFJDHEIWY
UpVrsp/HB3rJi7c6HdkD3f5iI9vBPF8NVYgexikXphWQB7q/ovMjH/ZATxLF
7g15fMh9YVPFs0LyGIb575TUcmYJeaCNupR2L+Hxga6ZnqzbrYA8huPnj19X
oXGIPNDLhq7oXKOMPNBT35eEvz5IHiMUYkhsjaMf88kDHVLbZqQ9e6Db1Jz7
7uFh8hipEEXv3T5lHyUP9PpV0zrtLSMPtPYXl8fxR8ljFP7+ZJ+aLQ+TB3ph
P5sRTY+TBzqjiVe6Swl5aClE42cdNhkeIg/0FnPD03NLyAN999IfaVAheWgr
xL6oG04risgDnTlm3liDIvJAZw/t9jSkkDxG478/8G6BM68f6HtjK7ppHSUP
dPm+M/njD5EHuizH4Xv8AfLQUYitM8P7OhaRBzpz1zOTiCLyQI/qYrrnNo+P
MQrxssd7r0ReP9AX49f8sS4mD7RVlKZmaTF5jMX6UzFub0EheaBDayb5dDxJ
HuiweYFm6qXkMU4hev/u+/LsYfJAB7WYX1n/CHmgP74tX2pWTB7jFSJ94ORO
r46QB9rB9MzWfcfIA33O9n2reqXkMQHrwZ8uh2wKyAMdsbexIreIPNBn3yea
J/H6IRTi+bCRDe6Vkgf6qb2l7bVi8kDXtrf5fi2fPCbi++sZ5Mk/v8oDfWNr
fcWTQ+SBTl1qbjTyGHmgNwY8WfmllDwmKcTnOTF1px4lD7TGvn3P43m+Qnvk
DbU5UkQekxXiqOvPms14fKD7/9fkyB32QA+y3eRaeYg8puDrVy5z9SslD/TC
Am/9mCLyQCuevI6/dIA8pipEuPOgXStKyAP9OT1/QrvD5IE+Vzd6w+ND5KGr
ENcWilt/SskDfXznmzcR7IEeq9mm46dC8pimEJ5n+pvWPUge6LoJjs0iD5EH
evSHioCHh8hjukLscH8bos3jA707JPCuWiF5oG1vezzV4fV8hkJ0jS/8uIw9
0OmuPjmrC8gDfTeiXM2glDzQc663WtmumDxmKsTACrVDZ0vJA530U9pUdIQ8
0HELPul95PV8lkLUsdxnt4fXc3RyysslOryeo6sNzgWWHCOP2fj+bxyMfNgD
rRx8XG9jCXmgtbQy+gwsI485CqFTd8MuW/ZAO8sbqmLyQHvmRM2cUEYecxXi
QEK3TvsOkQc678jnw56l5IFu4NN1/Vv2mKcQm8OdXg8uJQ/0lO+ubVvy/gr9
uf2T6Mij5DFfIdLSP9q4HyUPtOHTUyPVeP1AH5jz4WDWAfJYgNfHn9FnI/PJ
A31/wfpJZ/PIA93lyDejO0XkgbaaUjwru4g8FiqE/9QrN0+xB9r+Re+h9Q+R
B/rl+VYXbh4hj0UY37YVtZ+WkQf6q0PVScfj5IGev+DLgPgS8lisEN39G8aZ
HiUP9JniAa5/DpMHumLiqma9j5OHHvabaSWRR3j9QPdIeL1Jt4Q80E6O15M0
D5PHfwpR39bgjbx/UXmglZpDBrQuIA+0ZXif5jbssUQhHszJf92c97voPtsK
mwneX6FtXauvF/B6vlQh9mO6zz1JHmj1P+MfHSkjD3R6y4SLr3h/tUwhWh72
W1fA+120y5n158r5/IE+tRMHGvZArwlLKrl4lDz08fq4EzezLnugvRtWnDte
Qh7oxnt+9Gh8lDyWYz+qlnwo8Ch5oPetTG4Wwes5+s77ohcRh8ljBeafvo6z
RpeQBxqnMb8Enq9W/DufqDxWYj5e3mtpJz5/oGdXTtz3iscHetLkP3XaFZHH
KoUwrtpe4z6v52idWgeXHeL9FfrwyN16rnnksRr/fXjMuIs55IE+GL4q1j+d
PNDjXHYvys0hjzUKccHz13C3LPJAt50V7NRrN3mgPbWvHTdLI4+1ChF4z7Jr
QTp5oPtNyP76Ios80HFz91Y8SSMPdP3cTvobtpPHOux/dHs2HLSdPND5MdYn
qtLJA12nxsmEcZnksV4hYoOutbdKIQ+0ZfcfeV9SyQP966dfo3op5LFBIb6N
DKlTmUMeaMe27h/HJ5AH2sti7V27TPLYiPHX/ftMjXTyQOc79ew1Lpc80B+7
t3pvkkYemxRCV3j0mJ5OHmh5e/8lhTzQ0WtTc+/nkocB9tsTY/YYsge6u0XB
jz3Z5IH+3b/UNjaTPAzx/d8+zW6aTR5oHbveI2bkkge6Vb9zTxVZ5GGE9X7v
pdET2APt+70gud928kBrVp1asDWLPNCOHmpVtXeShzHWkxtbhp3IJA/0SrPj
v/duJw/0lU1xnlkp5GGiEPJ0OySHPNDPRuEAlkke6B6aJutcEsnDFOfZI3P3
GCeRB9rx64qM3snkgXbTnJ3RMIM8zBTiU8ifU/fjyQO9DNuRngnkgXZLm7f9
eSJ5mCtELzFn0PJY8kA/DW1ztCKZPND66zaO+BhNHhZ4/erNvPA5hTws6Dya
Sh7ouDY4ICaQhyXmU42zb1YlkAdatNEyH5pIHmiLqetcOySQh0Ihlipy8obE
kgd6Zdr8tsUJ5IE+cqv9mMp08kB793ryVhlHHhL2C8sGd4xPJQ90/dHv/jxK
Iw90wqSdV/clkYcS83PLmavrR5MH2qn3z2dGSeSBtoysLrwSTx5WOG92/h2T
m0we6G1f97jezyAPdN8rhtJQ9rDG+SZRe+uWRPJAZ6cXtDkSQx7onhs0Lgxm
Dxu8PganD1bPJA+0p/6VQ/LjV3mgw6oUI6ZlkIetQrgG/JeXlkoe6MTuXtti
2QOdotvtVC572OHxurn3XZ1EHmj3Q11m+7AHumlJrPnNZPKwV4gfDQzyI7LJ
Q+6JEMkgD7TqeU0hD/SjynH1IlLJwwH7gxbzbIazB3qM9o3Y9inkgd651vNE
q2TycMR5fYVv26R48kAbrkx9IhLJA616XMnk4YT9SUDA9uB48kD32pN2ZzPP
V+iK80Py0hPIY7Pi7/OaQB7oJ1ED305IIQ/05YCOW7TiyWOLQhgkrFikkUoe
aJPGOt2sksgDPaX9BH/HVPJwxv4lzmPcmyTyQG+r6rQ0IIk80NvHvfaolUEe
WzGfZi45PSyNPNCDXht5lWSQBzo/z+NZegp5uOD7b708PzWJPNBqWdkbTeLJ
A/1yUu7v+qnkge7vN6jO6CzycFWIKK/Z35unkQd6i06X4fOzyQNtUPHMeEAG
ebjhvBun+XVVHHmgxzzedLAme6Db5/3U28rzlTteTwV3z2xOIQ90apeUS53T
yAP9eCB+wETy8MD5MfL4saep5IGWfj4JbZNKHmj5+OWVTh6eCrFnTv8OJonk
gR6/t8A4IZU80N1Ot9sflEQeXgphujzspgaPD/TCtabdypPJA43d/Z6iJPLY
hp+3oW4v6xTyQDdN850zIJ080BOb3D9SyOPDG+Nr79o5G5PJA31xq8NwY56v
0A0WFCd58HqOnpk37+T6DPLwwfk9L3ld3C7yQE91d24xIoM80ONfdRhUL4c8
fDG/uJwbbZdBHujO5Q7GX9LJAz3y8kL7Mbye+2H+OLW4LCuNPNBmo/5bl5BO
Hui5mzXsnyWRhz/WowUfnKelkYc/Pb5E8kCrDc9Y459KHgE4vxXcT+6bRB5o
22YXN49mD7Tn4gWHTseQRyDmj9j527ayB1pvSP/sVjw+0D93KbFkkkcQHq9F
fs96ceSB3t11nZtHKnmg7eQNQyJ5BGN/eXNJl7RM8kCXX9DdGZtCHuj3d5/6
h/J8hd44cuU8q3jyCFGInEHWQdd5vkJfnZIYOIznK/TRxv59XLPIIxTjrVuH
uxNzyQN9sM6DxIXsga5u3nFgXBp5hOE80TpXMYrnK7RVxDL3dbHkgY5Qa+Xc
Op08wjF/vXb5b00WeaAHqaVVN0siD7Tm7bnLe6SQRwTWF+/xXTemkQd6fmX9
hf0yyAM97MW79Pc8PiLheXtbn6Js8kCvKtpfuTuNPNDyr1OMeb8bhf36FCz4
6eSBrhuXvmF0NnmgRzqMFEa8v4pWiKLLwxa+4/UD/bPrmh230skD/XDM0FfH
k8gDPb7Xs2NdcsgjBvuF9Jlhh9PJA535+rNbYRZ5oOXLB53SySMW50u/G322
8n4XXbN0j8EF9kBvXvXhag9ez+Mwvlvb9UlMIA/04hMlFw4mkQf6VPmyG1d4
/YhXCNWvK5LJAz345IDm46LJA927Y7MDN3j9SFAIh4By236830Uvu1/6WJf3
V+hvD32/2iWTR6JC/DfoRd96PD7QzZ/aaFZFkwf6RuHV+tU8PpIwfz+s8WNz
InmgX9Y+NcYrhTzQQZrJrkdjySMZ4yEmeOLbFPJAv33uXNCW1w90/CCN/V0S
/rWV037t9bx+pGD/VfW77hv2QKsNvZinmUQe6PjmOs9bJpBHqkJMT63V53YS
eaBjO41/MSWFPFL/zfcqjzSF+LPzQtyXbPJAt1b7MSWB1w/0wK39atdLI490
nHc3Ndtfi9cP9IyNPqPr55BH+r/5W+WRQV8/mjzQkZUT7gr2QDdtmeI0cTt5
ZCpEE6ndWh/e76K7n7w23J33V+joz1UL7Xj9yMJ5x6nu1dhk8kBvKV++c0sc
eaCnZ6kvnMrrRza6zfHtufHkgfadV3NIQjI9/+iAUw9/9+D1HB19vYWXaRJ5
5CjEpZ7Y8MSTB7oVjv/zeL5CLzpz7Ud33l9tx/ivHf7hXSp5oFd2KHk/kz3Q
j4srdBTZ5JGrENp3ppnP4fMg+ujWXkv2ZJEHus7jWVkPeP3YAc8HFZJBBnmg
22bqN9rH8xU6oN7y11+jyWMn9tuXvessiicP9IMv0fvGp5MHuu/GhZM78ny1
C+PrUftTXZLJAz1wcMDpOTxfobN8W58+wufB3Tivv12+o1UmeaCLpny5Vsr7
K/SnGm2/y+dhlccehfgS97n4A58H0VElk56eTiIP9JCWt6TBfP5Am1ydPKKQ
97t7MT+v+G/t8CTyQC/q1sU7MpM80Id9qx593U4e+/Dzxd3V780e6Kbbmi85
n0Ae6CtDn6n/5PV8P+bHbmMs1qeSB9qiwjorg8cHenJO31Ub48kjTyGa9as7
fQTPV+iQCwMSHNLIAx09te8B1wzyOID5TKv9y90p5IG+377W1vWJ5IE+rzBv
9TadPPLx/LTaf6qS5yu0j9WETI1E8kAXbejU42YqeRxUiL0eGvV65ZIHesWj
4Tcn8PkDXV9HvyKEz4MFWI821Nrin0Ye6NLxOtZPUskDXXtKmV+/KPJA47DR
tUkmeRQqRIsl5++p8/hAy78+ehZLHmiTJulfu8eQRxHOA057qh7Gkge6W+6J
ltciyKOIHk8YeRzC/n2hYwuzSPJAP59l4Tw4hjzQQUNtB3Xj/e5hnL/LRtp+
5vMgunre77ed08njMF3PTCaPYoWQf133kfe76PpnJ2c4ZZEHekFKr8BM9ijB
ehqYcv4Oe6DlX4fv4PkKXSfQ4l2HNPIoxX52hovaEF7P0ZYXV20em0YeaJeJ
lzP1+PpVmUIo9N+n7OLzB7pvUfSlQD4PoqeVi4SVCeSBrm8dPGkZrx9HFGKH
0T2FTwJ5oIenf8mvw+sH+m0d7ABTyeOoQrwb+yFuEK8faKcmZQr5fMy9v/bO
AZt4f3VMITqFx2alR5MH2lLMWrI7njzQP6Y2+NGIx8dxhYjZn104jecr9M1L
2lff8XkQXZj654k+X786oRCz2587/TWZPNCzlnZc3yeOPNCf77tdHxxPHifx
epro4NOJ1w900dsd02fzfhd9OeNll5u8npfjvGxY89Z/qeSBlo8rE6PJA63j
8OteBu93T2E/4W3/3+UY8kAXDrnse4vXc3TS/SoL+fym8kDfuXXk08Jk8jit
EI2mFiYu4vkKfU5tcODIVPJALyhptHxfOHmcwfjTzzOZFEPP/xm6vh1N4wN9
9sCVa9uSyOMsXj8Tfv2q4utX6IEHu74v5f0V2vFOvn4f3l+dw/Mxom9MvSTy
QKu+IXugjVuHnH0Z/6/nB5qpW0aQx3mFiLOYUpUbSx5ozQcbPf1TyOMCvl9S
m/Z7Y8gDfdTg1YM1PF+h5z3Zn/mYPS7i+e+0Qucpnz/QLdvkxPryfIXureWT
O5LHxyWsv86trZ8mkAf6YXnt4Kkx5IGefOrx1fO830UPLFpjeY7PH5cVwnBs
i2P2WeSBPjGkj2Eoe6BXyl+Q97tXcF5vOmNQGJ/P0fWiNzweGEce6P3KGLVb
vN+9ivP7qFofCnm/i77hNuPDh2jyQLewrK9nzNevKrBfFx/PJ8eRBzo9zSu5
gve76HkTsOLG0Pi4hv3i/pxencPJA33bc0HzsQnkgda7/31qAz4PXsd+pGaJ
bghfL0F/+JI3eGQKeaBNe1lFHosmjxsKUfIhzyCCr5egl+8peZ3A+yv0Lns9
g7wk8rj5b3+i8kAPNzdO+h5HHuhZL6JXrePxgU43LmpQHE0etxQiN+hjqHEi
eaAX53ZwL4gnD/ThB1fiDkWRx23M7yPWX7KKIA+0dtoCl9B48kA3ln/hGkce
d/DzPd/knBRHHuip8heMIw907Xr7rdRiyeOuQsgvD21ez9ErK1cOltcrlQf6
4bkOh3axxz2sbwPXmvnx/gp9/97I57N4PUcH1Olg+jKOPO7j/LYm6LNROnmg
F8oXSLaTB1r9tLdNmxTyeAD/oBtvu/D1RPSDuBbph5PJA33EJHJUpwzyqMR8
O37Mg0I+f6BfNpg1Nok90IUutd495v0u+susY8ufJZLHQ4UwT615SC2FPNDT
FAE6Ogn/2khvls5p3u8+UojOocerp/H1EnTE84H76vN5EK10S246gD0eK8Q2
93fVTWLIAy2ODFlzKpw80APKHlo+jSSPJwpxptB54JRI8kD7r2oyvwNf30Uv
a5d/qUYCeTxViEfqIz7P4+sl6GMvei5fyeMDXZwep/k1gTyeYf/Y6/S9hQnk
gT5fo92GMzw+0Pt3jZ0+L5k8nivE171v9o8MIQ+0z39v1TaFkwf6pUPKqyO8
frxQiOySVWvL+PyB/v7JrGwhrx/ooWtO6Q3k9Rz9s0fj2hF8vf0l/r7XoHEx
MfT8ozXLspv1TKTxge78orHfoTjyeIXH+/jD/l+8nqN3DH3ufjGZPNBJZiNf
+fH1xNd4fSpjLXfx+EA7lmWOtufff6CLYjN1HkeQxxuFcJVuF0/j33+g6weO
CljK4wM92ydwXjl7vMV4/VmzWWP2QBd+17W6EEMe6PZ9im8t4PHxDvPPlm1N
2rIHWvre7EU+rx/oehMUNar5evt7hTh4vmTl11jyQPvNcNb0iCQPdFvNtp7l
0eTx4d/8pPJA+3T51j43ijzQR4Ynz1gXTR7oRQ4Zke1jyeMj9geny0xrxZEH
uo716dSOyeSBnlT34+uP8eTxCV/v5o6Nw3j9QJcF/Kk1kX//gX7UIfHU72jy
+KwQ8q8r7dgD7XTl882akeSBXtXil0Uvnq++YLwfcN4o78dUHujqpMEL+7IH
OtTiQMFQPJ5H6bHHNL7i8YVpGnbD4407prFbQu+ZG/5OHf/9YvkvoFc8tVo2
G9+/ca0BXm2r6PwVqi6O468boq3lN2jgv988YeSqQnSbky5LzuDro2Y0/qYQ
z6qd44bgz9864S+gp5h7dnyPr5+Bb78b3WfmpO5mmH/kv17rO9Z7g6lXp8C3
3c3zVYvQ0TOuNhqPr3ehatGjdLRm5cXlY/F4vNriL6AP9Tzvk4WvJ3/7GT/w
86/wc7HGn3/DX49F/363rWEF/ns82uA36IYlVy/E4vWGcprwE+fXUdotqtHd
5L+A7lD1VGs21jv52z9CB0+z7LERz5/810f+wuvZ5MqNVeiZ8hOCflw1qvom
Hq/89NxEv/j41HIH5j/5xxlQjfPfit+Tf+D7K+VviH7d7rWnGf57+a+fRwdW
D4zoHk0evxXC9/fFs6Gx5IG+9qi4QieZPNDOt7Lmyr8/Vnn8UYgZn4f5PMkg
D/Tqq2+X1EwgD3Sm2GRwKZY8akjiSLvei+TfH6o80AN+TB4+L4E80D2+3Z9p
E0ceNSXRUJ5g0sgD7Xav4+QaSeSB9nk8wCUsijzQaguqak6PJ49akuhy7Hxr
nUTyQPN5QOWBXt+/2n1fLHnUloR+0t1u8vVJlQc672HHhonx5IGOMm/pVhpD
HnUkcXrRf1e+hJEH+tDyZSn74sgD/Wu02vebUeShJomMD4129YwmD7S1TtCX
qzHkgW5T/nqgQyR51JXEt0dfz/RhD7SN34DBATHkgf61KGfKzVjyqCeJWP/w
KINw8kAPmKfxunUseaDr1X/6/AN71JeEtGBQd59o8kDP+HRyv3y9WuWBfvis
pN6uePJoIIngZg6jtieQB3r9hlOdzsSSB1q53uFIy0DyQO/XCKtShJFHQ0kU
f2/SqkkIeaCnmO62DIkgD/QYnZ26NuHk0UgS8tsXriSSB3qOUfWgmlHkgW5w
pM38rEjyaCwJ/9gOhuMjyQM9eWxLzXmR5IH+XDZslFUoeTSRxET5DQpR5IGe
MaA4WZ4fVB5o+e2sW6LIo6kkWjXrGyuFkwe6sX0drYUR5IE+uGPQWM1w8mgm
CdMLAxvM5/kKvW9Py0+5YeSB/l6l3q5pGHk0x+v3WM8V5aHkgY4uHFC0Jog8
0DemXqrdNZQ8WkgiZx1ewKHkge4vbTs4Opw80Dpj1Dv1Yg+0NHLvgEGh5NFS
Eq13Tqt0CCMP9K0xqTtmhpAHuiJCp/xVMHm0ksQ6ecMQQh7oIPfNY7zZA92o
f86W9FDyaC2Ju3sn/zoaQR5osye9/oQGkge6f2WDw7/DyKMNvBZXXngfQR7o
+mOO50yMIg/0941DdHvGkEdbSQR0N2mSHkEeaIODNRO7sge673RT22ZB5NFO
Es5l5jcORJEHupn8C9Ig8kB3nOFqqcYe7aW/7y/k8YFOWb18QnUkeaAX1dE+
7BtJHuqSqGu4/JwOe6DTv6/Xj40gD7TD9p2TR4aTB3pwztQpQ3n96IA/z74R
dT2YPNDfzLZ9iIkkD/Th7Okee3h8dJTEu9G7O3ULJQ+0n9usk3GR5IGumIQD
aAB5dMLrMc/r8Pwg8kAbz121oVYAeaDf1Q66JZ+/VB6dJVFrWq0mo8LJA636
fU44eaBVf4/nqy6SWF3vvPqCGPJAH9dqPX55JHmgVe/fjiGPrvA7F7D4fjR5
oF/f8zlWJ5w80BvTZ/R7HkEeGpLYmfh7n7wfV3mgR9mtDm8UTh4a/+ZHlUc3
SZxblijNjiAPdBNzk0YXeL5Cx83ftnUyrx9onx1JRt7h5NFdEt3qFn5V4/GB
fjm2/+93UeSBnvY0eEL7KPLoIf1v/6DyQNv4li69n0Qe6LH3Huc/DyOPntLf
81EIeaA9Xj59aBFLHugm8i+oeP3oJf19/3gseaAtkkrHfA8jD3T7RpMffw4n
j96SeHZkuqZxJHmgn9auFT8jljzQi+wuvi6MJI8+kuj0tkd+73jyQAd5PG+u
nUIe6FWf26Sp8/rRF+v17e9bjOPIA616fxOPD3RWbsYr7wTy6If5aOmfZ0MC
yQNtvccovXkUeaC/z9ToZeNPHug/vbJnD40kj/6S6GM6Qf1RKHmgrU9p6+7l
8YGe3SHVejGPjwGS+DT24BiTSPJA4/RpejqcPNDJrkcbdQ8hj4GSCGw/Lv9i
OHmgraJj6lhEkQfa1zJ0wUb2GATPNpYXPkWSB1o37Gvd1TxfoYO8iovC2WMw
+q7azIZx5IEu7xUwtjnvd9Eb9GNPfOXxoYnXz70Tm6bFkAdaJ3hNTjSPD/S5
btkeIdHkMUQSy99p3VLw+oG2+dWufq0w8kA32nfxvFEEeQzF82e1wv91DHmg
l9ZYVLcpe6CPfL+6Z2Y0eaDzLJd5nAsij2GS0KyetTCa13N08azsWSeCyQN9
c/np7+sCyWO4JBxvNFIzZQ90aeQRt008X6EzCrdGqkeQxwhJ2AcldPeKIg+0
6v4dHh/onpv1pzqzx0hJiLvCxTaEPNBaw39csuT9FTpXy9jjRSx5jJJE7Yt9
V/7g8YHWLj1r+z6UPNDZBhP7vgslDy1JRNbAjiuMPNA/w897GUSTBzo5VW/Q
iyjy0JZEdcsP177zfKX9b7yqPNDyr0OPhpPHaIzP3T8DKoPJAy2/XfxDEHmg
k4YbLbLm9RztVno6eWoEeehI4onzR1t5flJ5oK3eVYY8CiAP9IKh5++7h5DH
GOwvBrgZu/H6gZ47rYaWL3ugVe+vDiePsdL/ri+qPNA7r+7TCOP9FdqohoWL
PH+rPMZhPbeq36lBGHmgnxu8tPYNIg/0vlWNn0xhj/FYX18PeuIUTB7o7HZO
MaG8fqDbbRxV3pM9JmA/hqc3P5Y80Jvr/H7/KZA80FO8I8Ym8PohJLG4euaz
ozw+0F/D673oF0Ie6EB/cWhnIHlMxH55y+KjW3i+Qru87DplWBh5oIceaP44
KYw80J/TZhsb8v5qEtYLxyZlimjyQN/SXjdofDh5oC3z5q4IiCSPyZKQ3/5t
xB7ofe+/5A3m+QptMujspDG8352C8bE3Vr2axwc6yyL6ysZg8pjyb7+h8piK
/cn6KSkXeXygcz5lfSsJJQ+0RnTT+ARez3UlETZ0/NlVvL9Ct9G+WfdtEHmg
u7pvdWrA+91pkhi2pG5F3UjyQEc3PvlJnfdX6A4jV/fq6kse07E/CBxqOyiY
PNALK+osqAomD3TG1V6P2keTxwysl2ftlr8IJw/0f/kOcx0CyQNdxz96yuEg
8kC3kO79Ocn7q5n4c73UJbV5PUfnxPqWvIkmD7Tq64aSxyzp7/0HvN9F73KK
eFbmTx5or9a1e8YEkcds/DyW1jWO+ZMHuvOpJxPSeL87+5+nymOOJB5fS7vd
ks+D6Jn5vaQyPn+gzyRaNIrwIY+5eDznsr739yYPtFZmSM0kH/JAe7/c4bIj
hDzmScKp8X9xxv7kgU4MvadVHEEe6DMt4ze2DSaP+ZK4+n5QbsdA8kCfmD93
/3Y+f6A9Ner1OhtGHgsksdbyXOdqHh9o1f2UPuSBLu1tcnUyjw90Z6sGXvdC
yGOh9Pf9PuHkgY6eOaHyNZ8H0VWheAEGkMciSRx7O8bzZAB5oDGa1Er5/IEu
nuP8tQfPV4slMW9vxZMw3u+ijbQ3mhfz+EBrF389GxJEHnqSCD8YoDjO+120
fhNvx4H+5IGu3f1Y+D4eH/9JYo+JY1GvaPJAr47Of6kTRh7okfIv6Hl8LMHr
v23qzjweH+gnBcXN6vH6gTb2Dr9UHkkeSyWRcGGrw/AY8kBrPTxlvonXD3T+
6+Z/dvP6sUwSFw57zQqIJQ+09Zifp914vkK3mnK3ngafP9ALDJdVBfJ+Vx+v
/4RIH3+er/T/nUdUHujZWt4T1/D+ajnWg1OVoXPDyAN9UxTe2B9CHuiltcM8
O7DHCozfiKXq/nHkgf4Z3H1Ybgh5oIc9mTx/ZAx5rMR4mPKt3cRQ8kC/rXtJ
/1IEeaAP7Uka0jeUPFbh+elQulyD1w/0yVYT47x4PUf/tF8U3JDXj9XS3/fb
8XkQrXr/Ls9XaNX9DuHksQbz4d2zz6fx+oEeY3l+2+UA8kDLy/vnKPJYi9dT
E5P+viHkgX5pr9W2NZ8H0deUl3+eiCQPtHx7uh3vd9fh9af7clw473fROX0+
BRbzfIXWHtjkV1YEeayXRFEzYdyK91foJ4663UewBzpt4WvDTnz9aoP09/39
fP5Aa/m2aySPV5UHWmP1JDWvSPLYKAnFdo26hXw+R39rn6tdwfsrdPiNvMN3
Q8hjE/bbgRkOwwLJAx03oonP02DyQK/JtVgjsYcBzrcZ9dTS2QO98r6Xm3sU
eaDfOG/NM+bxYYjXW9T1Fl58/kCv9ZGMfvF6jt5U9XhtMu93jXBeLX2yRx4/
Kg9005S8lHPB5IHu73tksE8AeaCtA2refOVPHsYYn3M+BSzi9QP96NiSMT6h
5IH+g9mvPIg8TPB4dbt+qhlMHuiWxp6LF/iRB7qWe7Ne+nz+MJXEx/rmaabB
5IHu/9AqZAefz9HJOJ1e2kYeZpIYMmvMyEhf8kD3Nst5G8zzFTrX8sy0hexh
jp/HZpj2zADyQF8KHZad7E8e6PzedyPKeb6ywP6+2DCwXQh5oCdbKz/k+5MH
+laQ86bmgeRhif39XIf733zIA339R/fkQV7kgf42qvpmIK8fCrwesxPOTvAh
D/S74HN6n/zIAy0/3FV8HkRH1F/8R4PXDwn7vb3rDuoEkQfa4KpTuJMfeaDH
v9y1ZCl7KCVxYNMAze+B5IH2WP3y2RzeX6GPL81Y3Z2vl1j9m59UHuibu8bc
tef5Cn3419xQ9UDysMb5tdmL/F08X6FdT8xOWcX7XfTEKy0HpAaThw3m28Y7
C1J5fKDvni/+qMEe6DszMAEGk4etJB4UrtO18yUPtGLMiIG67IFWuo4a7RRC
HnZ4fkfv/XgmiDzQvbr/8k3i/RV63o7iwv5B5GEvifo1AsY5BpAH+vAxPCEh
5IGuOldd8YjHB3qbrm3zMbzfdZBEmeTe+LE3eaC/307Q2ONPHugtAYFtDfzI
w1ESrc+bDwrl8YGeIF+g8CYPtG3SXHsrvp7oJIkvszWHRniTBzp1z1fbA17k
gbbunNPvlA95bJbEi9Uhp1uzBzqvcveI97zfRS+cdrKiPIA8tkji4sUJZcd9
yGPLv/2KygP9vrrJre2B5OEsCcnkspm3H3mgvV+1X7LCjzzQqt+3+ZHHVunv
/Ve+5IFW3W/tRx7olLVDX+r7kocL5qsqy1MKL/JAD7NeYlPG50F0oHqWnzOf
B9Gfjbdens8erni+/4vutyOQPNCPFPIFf/JAHywft/IuX991k4SZX/z7ln7k
gR7ZcMamLwHkgQ5qHby2TSB5uEtiRuJ/l7r6kAd64NWYp53ZQ/5z+fdDnuTh
gf1zownaiT7kgfYbGL3e3os80LNO3332bRt5eEoi82WXmys8yAN9aJlblZ43
eaBtPcYvPeFJHl6SePZHb1qAO3mgiwctzWm0jTzQe0admGvnTR7bcJ63CnO7
6U4eaNX9qYHkgV60svRMY/bwlsTwh7Uu9vUnD3Tdlq0nnOD5Cj27Y9NZtdkD
3WBR2KxHXuThI4kuP5cNnMrXS9Dvva1znALJAz266SH9tzw+fLHeF04btcSf
PNCvft3eWMIe6JK3Vs+8vcjDj66XbCMPdJ8Wlavr+JMHOlLZb2d/X/Lwl4Se
fMOXJ3mg9QvaRbXxIQ90N6uLvTrx+SMA63HbVrGBvuSBTmr3dkV79kC3Kpz1
MHcbeQRKorHN0QNTvckDrfr8F1/yQA8LCH7dwoc8giSxQrt5iJofeaD9Drdb
vZ/XD/SLwvdun7zJIxjjZd/Z7q19yQO9u0vVjmve5IFuOP1n1zW8fqCD3Fpu
uhVAHiFYj+TtHl9vR8f5LG6/fBt5oEOPhUhV3uQRKol7S+e3D/MmD3SrQfZj
BwWSBzo84UWvE7yeh0ligOf22hoB5IFOPNn3wiE/8gj7t99QeYRLfz8fwY88
0BvOrpxVzuMDPWznQe3+XuQRgf3kqj5fNvJ5EG218lvZd3fyQMvbjUM+5BGJ
9efq5hoLef1A90ny3l3pTR7oE143zxwIJY8onHciVhx/6EUe6FnyGw54f4Ve
8GNSuT1fL4mWxNgb6/Iv8HqOdi6tXbs+n8/RH7bu7bdkG3mg4+68m996G3nE
SKLnu06n53uQB7rkk2/Lz17kgV70MkTh504esThvYnvryuMD/XnUqDEL+XyO
fv1DrWitL3nEYX/29Lj3Lk/yQPdtmnS/ypk80Pl7pxhEe5BHPPYL02/5j+fx
gW4vvs1P8SAP9MACn+MWPD4SMN8dzpRuuZEHOnEsZkRP8kCvbjK/g7E7eSRK
YpXmnBYPeL5Cr278ZEqRD3mg0/x7XHvoRh5JkjDpm9fukid5oIc63rS55UMe
6CGbZv03dRt5JON8fetPDRMP8kCfmXP18h0+n6M9x715f92dPNCN1jea2NSH
PFIkcfnoxZfy+qTyQG8taDtI+JIHeoxi9CqXbeSRivVzUi3dSC/yQGfuaFGm
vY080GtqVE729iSPNMzntccaVbqSB/puj9jtT73JA+2woGi1Gu930/F81Fgw
ZD2vH+jBmN7l+VzlgZbfXqjhRx4ZklisZ6gR4U8e6K4plzofCyAPdMaAG7pj
vckjUxLxTb4b1HUhD/SZ2UbVg1zIA71bO+57Ba/nWdLfzwfg/S5a9Xkl/uSB
/mh/fFGgO3lkY7+0fuUdXTfyQPeu8Sesvwt5oPsc8cxc4kMeaCv5hnIeHznY
7zzd/ni9F3mgDxhE1MnyJg/0r8pnJfWcyWM7nZc9yQNt9y5raDdP8kB/7LHl
eAfe7+ZK4srXXbkjeH+F3tDlu5sLr+foIixH59zIYwdeLxXnjt/n8YFWLPM4
V4PnK3SM075z/t7ksVMSlX0w4LzIA23zM3fYIr5+hR7x6XFMLfbYhfP/hw8N
bvL6gdaTXyCe5IFu2W6r7gtX8tiNr5fd4kc0e6CjZrfxm8njAz19eNs5Bl7k
sQcezZecv+dNHmj5485ObyMP9A4fy9AFHuSBvl5VqdGNx8denI/uFAy57Ese
6Ejfb3PP8v4KvTfO/XI7V/LY928+U3mgv2w0ynzqSh7oX5ZBzZ/wfLVfEkvq
b9/j7kEe6LsrfpnN20oe6O8tStY18SKPPDwej3rndvJ5ED24zui+az3JA626
H4o9DuDnKd666mAoeaD/m/59Rl4geaCXX2gesIz3V/mSUDta4KnuQx7o3fLt
m+yB1sL0u9mLPA5K4ujVCJ1y3u+iFacUmVZbyQP9dvzJab5u5FEgibNr/Ka3
5vUDPTL25NohzuSBHhrdv304z1fo123a3mnG46NQEpYRIU96upMH+l752I/1
3MgD/aXglk+1B3kUYb6Y495kHp8H0UNXbqvo6kIe6F2OA1q2ciePQ1jfDBrV
3+FFHujovpNe2niSB/rolnm5i3j9OCyJ3wlLM097kQe60Zu4TS7sgZZvd/7i
SR7FOI++cGxS5kIe6M/HlAe2biUP9Fr5hlL2KMH6/qVCz4U90Jcz9T57sQc6
a8S6TYnsUYr1W62NXonrv1ZNV+7kgc7Y/zuihh95lOHrF88cb8PnD7R+89M/
tXn9QI+q6fnkghd5oM8HLL7/3YM8jkiidNXasmo+n6PPvto2eVQQeaBVny/H
13ePYn/zdGevx27kgZbmvk7ezNdL0N+O6egV8373mCRC9k69bO5OHuiAsc2X
pfH6gR5/5tMDeT+t8jgu/b1fdRt5oN1nYILh9QM90fXhyShf8jiB+VbNcPk5
Pg+izX1OTs3bRh7oPW0Ta63xI4+TOM9vOPPRmucr9ItPC3RX8PVEtEbPRlGl
/vT8l//bX6vGB9qs+nPiSD5/oJtVhG3oHEAep3D+OKq7rITnK3QnB1+vKj5/
oOXb6x/x+oHeMW90b19f8jiN+SL58rZof/JAn7PuYJTN10vQT8/aeIzn9fwM
vNafK9fg+QqtKy/IHuSBlh/uBF4/zkqiqvutgGxf8kBP+3Mmz5Cvt6NV98vx
9fZz0t/7a4LJA5058dLYrfz+ErT3lRkHCnk9Py+JN9eGqQfw+oHWkC8I8vqB
7ijfoONFHhekv5+f50YeF+j9b3z+QOcez6zR3pk8LuL5K1czeM/7XfRF3Z2x
C/n6Ljpu1KMRUzzI45Ik1m+uHdqR91fopteNmznyeo5+nVY88A3PV+hpob5D
d28hj8uY/yIeb13JHuiUJqV1p/D5Az1z7b1Hs93I4wr+fu9vGS94fKCVX88b
buf1A61e+5X2lm3kcRXz+RZ1vxa8nl+l3//wfIVuXG/S3q3e5FGB/cHkDm20
vckDbbZDs+UtV/JAB7Xq7bfJgzyuSWLqwVNZ8vUNlQd6XKxe4vbN5IGeOMX4
1nHe715H50eO0HUkD3T/xzPHNXIlD7Sd/B94kMcNSXTw+rHyBo8P9Gj5Dc2u
5IG20D235BSv5zcl8aOik0YU76/QVzyWVrfwJA/0vrVzNi7g8wd65dAeh8bx
+nEL+9lHPx8u5PMHOsQmNfD7VvJADyz8EtOFzx+3sd+//a1VOJ8/0PP9I81b
upEHWvX5S27kcUcSJ/vphJxxJg/0sGV3nDf4kMedf9dLVR53JbG5fo7uLt5f
od9ZXFwlz4cqD3RyUusdd3i+uofx3cbkYDnvd9HjHQcvCuXf1977N95VHvex
/hmGDa7m8yA6aIbu+SMB5IHG7NxUcxt5PMB88y7Ar4LPH+i6/R/dN+DrV+hH
AVrfB/mQRyU6o27MBZ6v0Lp9Zu2o8iUPtOrzXHn9QL9chgWGPR5ifV3X1DXA
kzzQcakBAdtdyAOdv+qKmyvvrx5Jwnp0L43eLuSB7np72IOBPF+h9ybob7b2
II/HWO8mZz67y9dL0An1H46N4/0VuvCTvACTxxM8P5sGxpzfQh5o1f0lfB5E
a2F6aLOFPJ5KoqH8AVu8nqP/uzbq+CNX8kAXdJxiMtWRPJ7h9arZwiLemTzQ
q6r+69nbjjzQ61oOftzCiTyeS0LeTsnzicoDXbkFB2478kCXY7Xqa0MeL7Af
/jXv99vN5IE2rNPxeokjeaDlt8d/dyEPdPVX6wdxLuTxEvu9xe3eD3MjD/SZ
r90sChzIA23xcbnVXh4fryTx0zpzzDwn8nhFv++2Jw/0I7+1cy/akMdr6e/7
/+3JA/12RfsXUzf/62mLs8wHbyGPN9gfjOpc844TeaDf6XT8eMGJPNDv23f5
ucyJPN5KQr6c3MOJPNAL7p281MmePNCq+/edyOMd9m/XC4yGbyEPtO67xaXj
nMkDvTCqSvuKO3m8x3i2HdStK19PRKen7Plq60keaNXnC7PHBzz/PSf1uGFH
HmivEf0t924mD3SvsOLm0hbyQMsfF6y9mTw+SqL2uWd33jiQB/qebePAaify
QI+Ldv48x4E8PknCpefr2zOsyAM9+fHnL06byQOdVdMtbZ4jeXzG+nxs+bP7
W+j5R6s+D8OFxgd6+MgG94L4+u4XSTi2Ue8c5E4e6IfLl2rd20we6Gftgw7L
/ff+D+z/3nafvWAL3/8Bj2Gj84Y78f0feH1k3ZkyaDPf/4HHl/Uj/Lwt3/8h
iRNVx9P7b+b7P7B+9LM+pe3J939gvutiqObpxPd/SGLx4+YKpQPf/4HXd9F4
5TVbvv9DEtkpduF5PD7QK0vWaJny+EB/2fD7kpY93/+B89CvDjNct/L9H9Lf
+6G38P0fkvAzbrFg9ha+/wPzz/RW72rw+fynJEIVfhsCt/L9H5J4ZaXxKtua
7/+QRPwshd5NW77/A+uJfMOsLd//IYmDtk1+XHbk+z+w/tQ4Xh5iz/d/YH+p
Nq/bEge+/wPn600tv7ha8P0fkrhWvnO/nxXf/4Gf5/vNcmsl3/+B/fzJvOR1
7IHGZmLSGQe+/4POp9Z8/wce34VPmf4OfP8HzjOrnFsmOvL9H0qxzujBtJHs
gZ78bKSNN3ug914vmnDPke//UAqTd4v0DLfy/R9KMfau/cPR7IFuarT4wQZH
vv9DKV6brDR25/1VLaXYYYYNuzXf/6EUht1N7Rys+f4PpSiK2lR43Z7v/1CK
ZbNNx+/czPd/KEXc0LMNblnx/R9KMf3e6LBkB77/QykiJuaVedvx/R9K0en1
nMan7P91g8pLJ1o48v0fSnF3QtuUyVv5/g+lqH/mxsVzW/j+D6WQb6cocuD7
P/B4fo65nWrL938oxajAo2t+O/D9H0pRL1Yn0MeZ7/9QCvuwmXaTeP1Ay7cb
+Vjx/R9KUTAvoNYUF77/Qyks3+7qUrWZ7/9QCvl2sR3OfP+HUqzpptw4fzPf
/6EUemZaZVo8PtD11dINn2zh+z+U4uDzDdlfeL5CX7pw9VVbXj8aKsXI9Zes
bFz5/g883m6duxyx4/s/lCL66sW6a5R8/4dSDFnf8Jq2I9//oRQpfTYunOzI
938ohXw5tbUr3/+hFD96PdzxifdX6OPWfgPk9eLv/R/4fstaNXKy5vs/lH/v
r2AP9NHr1wuv4vFYtHQrPY3uMrL3sRX4+n2G1s/t1FQpch99S76MP78/Dxs9
tLqOzXxvPB7VfUFo7bkNP3WBl2of2Ayvb73Z6Yn4+qrP9UTj1fT4PV4fZaeT
px5AW70aOa4vvp7qc2+bK0Xj5fvCIzE+5G+nj279uuT8HHx9+Y9z0Y7f43vL
61HK1AOfqtEZfSNPaOLv628Yc39eC6UoNrkYeQ9/Lj/8ZPRLa9/SpXg+zuDb
fUKrPn8C+xXV+0ZbKoWX750rFfAcI/9A6LrNrhQX4O9/rr5q9wL9aEH/ygb4
c/nhj2mlFLP0PzTxwPwhfzt/tPun7PXhkrroLD8AdA/Dsz1f4vmtsMMjbq0U
8va6vkJdqLbF6A21X6y7gtevLh7+VfSOdpNHX8Lj/Y1v17uN8u84wPMn/7Ed
+kWTquDlSvJAP8dqZ+RAHm2V4v2x3HaT7ckDbVnvZdg0W/JAL2hbXHzNmjza
4fVq1dssZwt5oE9bXDq10JE80F0edj3wmT3aK8Xu3xfWFrMHWvV5OHbkgV4q
A9qRB3r1QeXaNFvyUFcKzW3T5xTZkQe64Z3C2EwH8kB3sBhweJQjeXRQiuUT
qg3OOZMH2kq0/PrGijzQB5cucDOyI4+OSjEvQv+dlgN5oH8cHLXYT0ke6PrL
X39dxh6dlOLQy5qfguzJA31+tF3vEfbkgW69u7PfDVvy6AyPjMvz5PGn8kA/
yWtZOEsiD3S/cVdm+VmTRxelMFLG3XZ3JA+06v2a1uSBLnsQM+aHBXl0xXxS
lpU215I80PdqNfDpqiQPtHQ37KO+PXlo4OutxIbYhjzQ77SnTpPsyQP9fu74
cQesyQMdZtJwg40NeXRTCp/tp4sHSOSBvlL2Y4KXPXmg59cckjBRSR7d8fq7
0v/HZCV5oG84x8eOUpIHWh7+r9ijh1JMq23XqKcdeaDl2z9KrcgDbXV+nqKT
HXn0xPxUHjI6wpY80Ld0tG/E2pEHWvX5yI7k0UspjqklLSi0Ig/0z3rBjUfb
kAe60tHZ7SuPj95K8XBpu/xLluSBNpTf4MAe6MsnnUSSkjz6KIWx6S61w7bk
gVbdj2VDHujlkR2SE9mjr1JY6+dPfGNLHujjHQZL82zJA70vZmefQnPyQP9e
302njjl59FP+/bxTK/JAfyn+kGdgQx79/s0XKo/+SjFY/gA5a/JAz2206nMb
Hh9o+fZFf56vBijFHk9McNbkgX4XWJUTbk8eaNX1cRvyGKgUWY/jbsjri8oD
nV38ybelFXmgpzZ/VlnHhjwGKcUfm5u7xpiRB1r+uPNYC/JArz2efe2IKXkM
VgqDt90qHS3IA93+7OpuSvZAL3JsYXbSijw0laKl/HGqFuSBTpnYMGGSOXmg
9Te18NlhSR5DlKJGdbHzJ4k80Bvkd/CzB3rXvm5/zlqSBzr5s0fQJ/YYitf3
h9Ua9S3JA30xX22WtYI80AbyB5iZkscw7Ofc3xs+MiQP9JplRgsbGpOH3CGn
WystyWO4UuRfNtm3RyIPdMfm3XbGmZEH+plefEUtE/IYoRQLXULNHpiTBzp3
tBgyzYI80IHSkNgaSvIYqRQr7+jWtjMhD/TNesvazjYlD/TFpgd3RinIYxT2
F3EmUckK8kCrPm+FPdBpf57o77ckDy2l2NJZ22CKPXmg58tv+HEiD7Tq/k9r
8tDG67vzibQSHh/odE33uCoL8kAb9H1rF2pBHuiUV0eanef1YzQ8BptpDzQj
D/QcV620BeyB7rkq4Xwba/LQwfiVP9DLkjzQkdofxQYFeaCjPGzm7mOPMUoh
//NIUy3JA12B7VdtXs/RTlGHTeXXt8pjLH7+UyfcBtmQB/rr5dY157IHulXf
dS2OmpPHOLwe9e4cPG5KHuiU2GoXyYQ80Bc8glddNSeP8Upx29zVIsacPNBb
b1xOzTYnD/Rz1x8Ro83IYwLOA26evxuYkwc61093/C5D8kA3kt9wbEYeAuv7
ItuN7UzJA636/GdL8kCrbidkD/SE0Q2bqynJY6JS5MRovBzP4wP9NOK/yQ/N
yQOtbJrQYI5EHpOUwkb+AGX2QA8YpqPRwIQ80Kp9rRl5TFaKrq3DUsJNyAPt
mr3p2kJL8kDbJj5KPW5EHlOU4pfe1nejLMgDvcTBbNR/EnmgvwzZrzOax8dU
fL0x8zPHGpMH+vKTc5X6ZuSB1hw5acIiC/LQVQqLuNZPx7GHLu3HTcgDXb7q
3W87Xs+nYX/qesymitdz9Ljp84InW5EHesbN7kZaxuQxXSl2JoTe0zInD/Qy
r9TtVgbkgXavWHrkliF5oENzj17SMyaPGdh/dfi2oIkJeaAb3AvSVWMP9IA5
MyfmG5DHTJwXN7Vas9ScPNDLX+TdXGpEHuhlI+sriwzIYxZez2uPXhmwkTzQ
B5o2/dp7E3mgpxaM2FLJ+6vZ8NukeXuuCXmgg3vfq5nA6wda9f43Y/KYg/V+
9Llab8zJA92u2bvRu3m+Qqvef2NAHnOxv4zpXvrCjDzQx7fnmvkYkAc6yX+F
VropeczDfn1co0n2vH6gjU42KYnl9QPdS6N3pbyeqDzmY/7CdF/TgjzQ21dt
yTxlSh7oLy3XR28xIg+0QvvT9tGW5LEA+4+8WR2bsgf6ydrkayMsyANda+rA
dTcU5LFQ+ffzPHl/hf6c0b3NCRvyQKs+f9+cPBbh9TncNOyLI3mge7T0iLC2
IA+0/HbgGhJ5LFaKbyP6aA7j8wda9XY4I/JAy2+n0lKQh55S1NlRGlTB6zla
d0WNDuk8X6Ev3DJrF2NCHv8pRWb4JI1IQ/JAq+4H4PkKvWGJvu5Lnq+WYP8l
f8C+RB7oC6kP/wTYkQe6d01j45s8Ppbi8SqU/dUtyQMdcHrO1cvsgVa9P409
0KrPb7Qgj2XKv/dfbCSPZf/21yoP9M1JQW4tbchDH+vJweC9UyXyQKvuH+X9
lf6/84TKY7lSmLeLeTWC13P0m4EOmbXMyQMd2mn39lNK8liB/dIuHSlNSR5o
51k1fvezJg90ybom7Qr4/LFS+ffzVi3JA616v7Y1eaDly6P3eL5ahf2TWmqI
Dq/naNW/J2ZIHujibQfWvzQnj9UYjw2M/CcakAf6at+e0RUm5IFesXOLaYgF
eazB+XL/I8/7ZuSBXvmzlkOlOXmgDww6bRrEHmirvDY/z/D+aq1SmOm1vFnP
iDzQqvd/WZEHupP8D5JYksc6zNdWe4zSef1AF3tYP7rL6znauc2DonMm5LEe
5420u8/Xm5MHWjnwXU49U/JAl0c8eTXMlDw2YH5vvqONGe+v0N+nz3Rob0we
6JwpN5efNiKPjXj+5bfb8nyF7v9Hf1WBOXmg5ePgRmPy2KQULq981Ct5vkK/
+r2neWeJPNDj4gfMbKAgDwPs172+7nHl+QpdfevHiwnsgdYrufz9vSl5GGL+
Cu/3VMOQPNA47bU9rCQP9JSshfvqGZMH2u5qVHOlEXkY4bymU7uHJs9X6LLc
+Wk/jcgDrfr3ZszJwxj7XUxn73i/i1a932ITeaDHdFqZXsQeJthv/DpW8zOv
52jV53Py+RxtkfAyKFZBHqZKkbhk7JfpPD7Q06wuFOqakAd60b56+i48X5kp
Rd62vr0teHygVb8fU5AHWudsZLs1PD7MlcKrNFi4sQe6Xs+19+eyB7ru9BEu
3W3IwwL7n+OKBxU8X6G1Apb6zlOQB1r+uN6tvL+yxPo358uG3wryQO/d+L2w
Me930XbyP6DE+yt0kyyt1Kcm5KFQ/v18GD6fozUcFvYeyeMD/e7J+NENeXxI
OL8d19t4n8+D0r/1ROWB9jo2LmK8FXkosX/9lT51M89X6HvWox4nGpEHutfS
Tud/GZOHFfbvoSOcZ/N6js6uWjzXkccHWuvEXLsGvN+1Vor9ddRrtuHxgTa0
21f3Ha8faPntyDt4fNgo/94vJZGHzb/9pMoD3W/SS5uvfP3KVvn382rsyMOW
rmfxeo7WkcH4/GGnFPLHo6+zIg/0/YXn2zmyB7qu6g2s5IHuGLdti5kZedgr
xYhizcF6PF+hmzW4/7Mje6A13ukNaMXjwwHztW6o71Cer9B1D53dvYDXc3Tj
l8ufWhmRhyPG+8KJUyv4eiJ618vctjd4fKCzggZ8GcjXS5ywH8Jy5mFFHmj3
q29eD+DzB/p9u329tkvksRnnmX3yBxCRB7rhzEunD1uSB1pnx+2kr7yeb8H+
o/TkGnl/rfJAT1nYqFeokjzQeypfhO/l/ZUz5l8Dx8+eJuSBNns0b/EoU/JA
d50xo9lkE/LYqhT+Te6+bsYe6CWTH3aZxR7oce9OuB7h8zladb8dX79yweth
V/jFlTw+0Ecyzqc+5P0VOnW3b0o99nBVigcJz+Z15PGBlm8HKbEmD3RwYfzm
JwrycFMKb8eBm5/z+ED3bW7jo8ceaOtxl6wrbcnD/d/zo/JAq2snpQ/g61do
a/kXKjw+PLA+dZh99D17oE2aNj97ia/vetD+25Y8PJWicw3Fkl08PtCqz3uw
Iw+0793x28/y9RIvnC/wdG9Xkgc65fK26M08PtAr5X/QQSKPbVjPe2c02mNM
HujbxdOqvxiTB/rcjub/ref1HD21xcL8fby/8safLx0RH29KHuh1Bg3jrxuS
B/qIV8tB9ny9xOff9QiVB/q48sDWi3y9BL0ns/PvGFPy8MV6l9TWzcuIPNDC
9MWlxbzfRf/9d5TIw08p5I8728X7XbRWVvW1uXz+QB9/YqeWYkAe/jhPTNWt
15M90M7yDUt8fRfd9ojxwLVm5BGgFKds+1mf4v0uelaPTV/ln0/lgc65PqjW
et7vBmK+v+DypL4ReaCvt02I9DEjD7Tq87sMyCNIKR51bJgor48qD/Ra9Y6F
N3l8oAfVf7K5kxl5oMvP377x2o48grEfydmS/klBHuiqsyE1RlqTB7rvtJop
a3i/G4LvN7+k0XI+f6BV/96cOXmgc7Ur9KM2kkcoziPyB2YZkwdakt8AwOMD
/fHSQ7+15uQRhvU8Z1LtPabkgXY5ez7FltcPtJ9HN+mHA3mEK4Wx/AZQ9kDv
vTbfWJM9wv/f+hGhFPb6Wx705+uJ6PU4/vxv/UB7LB8fEsL73UilOFxdYFhu
SB5o1ftfLcgD7S2+NOtuRB5RdP3fhDzQPW4c/L2SPdD9g24u+8zXd9HN1gSv
nmBFHtFKsdjvk1YyXy9BPzce8DXSjDzQ8q+7flmQR4xSvB48f+EaBXmgNZz6
XgqxJQ+0TugovSq+3h7773qkygPtl1JvfF0T8kCrPj/cgDzisJ9/PrNODl8v
QV+4WWvSKwV5oIWPjrIZ73fjsR+00s+fyOdBdM+PK2euZA+087fv78p4/UhQ
irN9I5br8/4K3eWecs1o3l+hv9wyzT3G60ci1q/C6ckDTckDXZDVtsXxDeSB
lj+u/hafz5Mwf30feMGNPdBTZ3WZd4Y90FcvKUbuNSEP9Nyta79/4vU8GefV
U3754ebkgd4zcrn9KV4/0LNsr98MYo8U7Fcbaz34xOMDPVW+wMf7K/SxC87N
VvF+NxXrk8OD9bt5/Uj9dz1D5YFW3c/C58E0PN5G48+d4v0V2lqe8AzIA53k
92HtV17P03HevKfd7yxf30W/WHdlZjdez9EZb08Pbs/X2zNwPpQ/jsmUPNDN
bb/0H2ZMHugZmsZV2/n6bib+fGLF8wq+foVWfV66JXmgVffHskcWzuPhUQa9
+DyItru0JGgTn8/Rb1zLRtpakQf6RJbJm818/SpbKdZIqeX6SvJAv9BduvgY
/z4K/Wbmmeny72NUHjl4/ep9XSm//0vlgR4of8C6JXmg5Y/fzeX91Xal+HYU
QHweRKs+v4N/H4Vu4PelyWyer3KVolvQrE72luSBVn3+De+vcv9d71N57FCK
ySdSFx9Rkgda9fn5VuSBVg86fK+ar7fvxH7yxlX7xeyBrqNf6GpmRR5o+Z+L
C+HfR+3C/Hejdxt/a/JAj3Zu1bAFe6BVn4/P5/PdSvHY8/6cfL6+i/b7nGJT
wus5+rxl7fETTMkDrfq8r43ksQfrS9S31Cz2QM+Q/4FDnq/QkU//q7+dr1/t
VYpPAYusehqQB3px1+n3RvP1EnSnVw9HdeDr7fuwP63yvRnCv4/a9299VXmg
LZqYhq/h9Xw/9o/XOuYd4f0u+nT7rps0+TyIrgpeHmpuQh55ShET5mquaUQe
6MbyAYyvJ6LDP7wbPpjHxwGs/2/6nl9gQB7o/gG1d0Xw9V10Ss+el0fx+pGv
FD8i04Yd5/kKrbofwJg88mm/bkgeBzHej05uP4HHB3rTzdDSpzw+0KrPX+H9
LrqoUVjrpXw9sQDr0bqPdaP4/IHecdcmuYCv76L3hw3sk2xFHoVYX74ZKk7w
+QNdZf0grgXvd9Hj1nQZ9kRJHkVKMfPi6ufyfKbyQBddu5eZw9fbi/69/0Dl
cUj599+zNSMPdOedFV2+8vV2tGHdDy6deXwcxvMzcOrHcD6fo5savmh4gM/n
6Jcverz34vN5Mc7T2V+2pPL6gTbr+jFiuwV5oM/MDF14kfdXJUrxe/MJj9oK
8kBPr/7SsBHvd9HJxp+Nt/J+txT7n6tXpj3g67to1edl2pAHWnX/oQN5oCvq
V88+zNevyrB/OBnd29SCPNAlDd/ffcrjA626f8mEPI4oRfs1XeML+Xoi+u5l
4+l31pMHGrNrUCL//uOokv7dVvJAT7y2aPsuvp6Iju2m13oXX989hvXXU8vk
PV+/Qkdl1Ld0sCUP9OxtBWnGPD6OY3/Vpjo52oA80Kp/n41//4GOedNw824e
HyewnypIrwji/S76WuXz/nfNyAN9fIdr++fG5HES5wn5Ax2NyQP9c+WNmB18
HkTPKd0V3JPHR7lSDJdvOGIPdF03k7fPeT1HXy8ru3eMxwd6z22D8GiJPE4p
xQa1kiZDeT1Hq26/NiaPU/+uh6o8TmO9Guc4eBGv5+jZCwb7rzYkD/S8MPcp
tzaRxxm83mb97uNsQB7ozWfiBvvy9RK0ifwBAvz7wbNKYXR0rdEDA/JA263/
v6LOM66prInDduwdxRdFRVAUsde1XQvYQFEgIYQQCIRmQclBV1FU7L0hYsGO
CPbeG1awIXZsYEGx4LpYsOH7vzcz68fnx25M8mTOzJx7Su8A92DyAe5+tvjt
oyDycc0kyeXqLp4vAc9sOtf+Jc8ngl072Yzcy/XVddRTc1cmy8/LFR/gE95W
tskcH+Aht7MeVeT5xBsYL2ad7xHPzwfBjZrbnmvB8QG+IE8PjSUfmYj3j9Fr
ijl/gBtFn/zxfBT5ANsNSLp/k59Hgas1vXCpWRD5uIl8XL1H8+Xh5AM8p3Ut
5wEcHzdpPRr351kmSV5eNpz786w//YPiI+tP/Cg+bqG+7NMtWcPPa8H5Dhb7
K/B4BZ5TI23zQh6vbiOfyBs4uR8EB/xIt5LjXfEBXrv1RtUj3J/fMUkFb890
bcLPB8H9fp6Lt+H4AB/NqVwcw/n8Luqr09H9F/J8CTgiNmJ1T84fYHl5YzHX
V/dM5u9pFPkAt5EPEODntWDlviOOj/smqVWjAzan2Ae43jir5cU83w5ObjJ1
zQWud8GTJ5T8cpPndx+gXp1eu/tM7s/Bf09Matl3JPkAT7d6nV2X5xOzEb8V
zvRKCicfYHk32Xiur8Bf1szN78P9+UP01wvfH9zA8QGenrbBdTPHBzj9leXQ
Hgby8cgkfSx8Ov2eH/kAK/f7cnyAd6YFT63E9e5jk/R7f94lPfsAXyj56Ucx
+wA/ee5a6xDnjycm834FXu8DDjl2b+DkMPIBflGzv80c7j+eIh/c6dlgMffn
YJ1Ho/372QdY3n5Sjn3koP/bXHrZHh6vwMr5BewD7Hdy3oKqHB/gDg96DS0d
TD5y/6wXUXyA5e3kD3m8An8tbWMlhZKPZybzefOcP5796X8VH+BHx8tNzuf8
8Rz91cfM8Ye5/wA/HNH7w8Kx5AM8pOloS3k8VXy8MEnifaXXM7n/AK9YWys6
lOtd8KIdP9tZ8fPzl+gnVy+vu4rzOdh2wfqLJ8PIBzjqStWP1Xi8ykM/crhX
3SocH+DTd/4a25X7c7DbqQd5F4PIxyt8P5aIWPYBPtHwsL5nGPkA57QY2uhd
EPl4jXzcIPdAjpF8gPc7Z43+FEA+wKfqfHpiZSAf4KL2JzRyf6X4yDdJU51j
flXn5x9g+fH8d56/AneTD5AykI83qL8//H4+I4x8vKH11jxegd+vXnLXKoh8
vMV4/2W/97wg8gHumd8vNoWfn4OHXqnm+5LXM7wzSa88LrVI4vwB7jevZE23
MeQDXNk70nI+11fvUX/1iIm4FUE+wLedKxpzeb4d3Es+oCeMfBSYzPfl8nwi
eKL1mgb/rS8Bl1i8zf0xx8cH1ENvhzf5xPOJYJW84JHzOXjbqHMO5bkf/Mdk
Pg+A5xPBc/cdjis0kg+wVVxYh6McH+C25e6O/elPPj6aJOt1fs2v+JMPcO3M
fvf/CSIf4G659l0+B5CPf/H7cnkd8sZIPsDZxStWNDWSD/Di/9UytOJ+sBDv
99lFpzwer8BT5ALESD7A97J/eFry849PJmmpvtf5chwfYPk4UXt+fg6e4L2t
4zWurz6bpFUh9juLgskH2CZnYKWVRvIBrnjs5Ja2PH/1BfXV6ny/ZkbyAc5w
t/TI5/UMYFv3X9MHBJOPrybpxuyQCu0M5ANsmZF27x73H2Bd0vG3I3m8KkK+
mXrozo5A8gGOj56m2RhKPsAL1mlfDwoiH+Dyr0+tfcD17jfUT+VQsXM+B48Y
2L9rAudzsHzc2jUj+fiOenxN3WanOH+A97VIc3NhH+CO8gEsBvLxA/2r7/Ye
73h9Cdj66OhBE7gfBP+4UpB+juvdn+gXrvawm8TzV+C1w/0cN3I/CL7Xfkag
3J8oPn6ZpHklksd/5PoK3HJQhbOp4eQD/MgQMzqUfRSjfns+52BREPkAb8mN
O/otmHyA4z4jARrIx2+TVNZt8I4FweQDXGN7r7Q2/uQD3NKhckYHH/JRQkib
rz/qmxZCPsDnbWc1kMc/xQd45V+X355lH+By2Q2GV+b4KCmkRgfnLv+hIx/g
nSeHem0MIB/gj9MLUwLZRyn8exltCsoFkA9wqaDX93uzD7CmjuvPYTxelRbS
oCNL+o8JJB/goIzZG8KDyAf4sf+2cxV5PrGMMO9HNZAPsHL+upF8gCvFvynl
F0w+ygqpW3GlMiUN5AP8c/6GtstDyQf4yIsjHn+Fko9yQjrZcY9XLMcHWDnv
P5B8gLM1n4aU9SUfFsK8f0NPPsA7z/5I/a++Al/slBK6Q0c+ygtp749FuXv1
5ANcNGKfSw/2Aa6+r2VCUSD5APeM2jF8IufzCkLakGNwrhJMPsBB3hes5f5K
8QHudfHRwRn8/KMi/I71KH2N50vAXe616fuc11+B49y/97nM41UlITl/vntG
xc8/wDNa5WZqeT4RfMZ3fp0N3H9Uhj/8vCeGkQ9wSljdW648nwhu+nv56Wh+
/lEFry+/YZ4vAZ/IyN76N8+XgPu5zrWbyPmjqpBmrqjYIpXXw4Hzos43tub1
JeAtaff7LAnk/R/iv/HNvP9DSANr+9z9Fcj7P4TUKmPkkoHBvP9DSLvLOVTp
yPkDPCvFKWoJr4cDK/e1c3yAlfuwef6qhpBWJMa41+X5EnD8iqZJG0bw/g8h
/V6an5kfxvs/8HkmZe7XcP4AFztghAni/R9COp3gpLEM4P0f+P7Ue4vcAnj/
h5Dk4wt/c/4An/zfhg63Q3n/h5DOGW4f/ML1LjjL69jx61zvgluYChe+9uP9
H/g9yY+79Lz/Q0iNX4d6Dfbh/R9Cmj27Tcz/eD1cHSH5JK7deCSQ93+I/563
m/d/4Pv0c3ax4PqqLv5/96TgakG8/0NIDWepmoVwfIC/berhN4CfR1kJqXm8
1keu38z7P/78Ps37P4Sklw9cC+H9H0LSJS+Nz+D1DPWE5FZzcMbjEN7/IaTX
3265RHG9Cx4SkBQ7L5z3fwjJ37t4kpbnr8DK/XuRvP9DSPJyFh9+XmstpP4N
Gqib8PoScBO5oefng+AH7wZ8Tozg/R9CSujg8nZbOO//EJLNluTLjQ28/wPx
KB84HMj7P/D+5QXSAbz/A+OdvGDQwPs/hPTs6u68EgG8/0NIk69alPmLfYD7
Lz04azj7ALtMyHu5ZwTv/8DrV49qOJV9gFOn5ZkKgnn/h5ASB65JjeZ6txH+
vu5qr+/BvP9DSBGH7Sze8fwuuPfHwKs67gfB+YkVj7zifrAxxo81C1qc4/4D
/M0NAtgHeGFW0pSB7MNWSPZl65yJ4/wB3p4ptVzD4xXYLaTZ9M2cP5oIKWbe
8zPbOZ+D664v5d89kPd/COnFul0F3rz+yg7xlzA49RDXV+B2jfOWpY7i/R8Y
L2p9KDGU14vaC6n1rMhNOrz+95jwEwKs3PuGv+9L/JB8ESxfJ/UGr4e/Lrdq
KszrefB9Kfd0gH85lSxKxvuV8QS4sGFWhB6/z+VWZVRVmyH+Hje+UAKfTznn
GaycR4vPj7867QMfuGpbWwuWX76Mg5C+9vSaWQ6/hyj5BcBBUdtfbcHrOclv
CPzhyqr3FfF5XmbaPvwGHitvUMD3sQ5vd3BzfN+3qnvJ+UV++UTw/9rZJNXE
+CrjB/CmI8/dYvB5Lg3GG2oh/ltfNkX+gGCDvCEC/778dl+Ck0sVTCjG5/sH
L9/ZUUjGJ6lv3fHvbwPOBdfTtLv0L17fX35D4JfOTXPk5/X15A/YEr+X6l1q
hiL+buLtxoCV3xFeT375TPDjle0fyvVxH/kFnIT0Zq9T6euR5AOsnM86gnyA
w3aGmtayj1YYPyPP1vs5inyAlc8ZQj7AAfKFziPJR2shHR3TyK5SKPkAN5YX
HIwiH+DqPtX0TcPJRxsh7Xl9d8TEMeQDfD31xh3VSPIBvln2s5MpnHyAz0x8
dNgnhHy0Feb9cCPIB1g5ryuEfIDl5XMDjeSjHXzbJj3oPpp8gOt17pg5aTT5
AHdbPO93NwP5aI/x80xefTkeFB/gagdK9VWFkA/w2O7rS34OJh8dhORV9592
54LJB9hRvkCafYCV9dA68tERv/8b91eO9CUfYOU+Ri35AO95NSL+SjD56ITx
XX7Aricf4ENTMycWGcgHuJY84eVHPjrj++4ZF5oeSD7As7xOLJ0QRD7Ap+9V
r7+S46OLMO//9iMf4KbyAUWe5AP8TNW7stCRD7DyPEtPProK8/2KWvIBnnHC
xnWennyAvxwuk7PeQD7+EtKT+rvu2ASTD7B8/dduP/IBrl1h62qNlnx0E1Jb
i979t/uQD/DosI52BQHkA7zd4mrfrb7kozvis2hYFbn+VnyA673OrpupJR9g
34tuVTroyUcPISVZPnUvYh/gF661Dq33JR9gXeekEyoD+egpJFO2R+QQX/IB
TnusOf6efYBfP4xNOuZPPnphvOrYqzjLQD7Ab5N/7/jG4xVYua/Jm3xIwnyf
sYZ8gBuePpx/w498gBOGqiqr1eQDHHpt8ekD3uSjtzCvt9aQD/C/BZe9R/mR
D7Byn4SGfPRBfXa4R2+DlnyAz/RKGhSnIx9g+fq4Q97koy/GjyDrI6W9yAe4
9ab3Cce05ANsM3/U8Jve5KMfxrcXLd+FqckHeHzrr+nD/MkHuKS8QVlDPpyF
uT/2Jh/gS+t6rEzRkA/w5ZXuZ3O9yIeLkNLl7Yle5ANsmdLmUHVP8gHu6q9e
nuxLPvpjfOifU62XnnyAYy79c//GcPIBVs7r8CUfA4T0/Pv4yXm+5AO8uG5W
bmNf8gHu8vBRwjp/8gGuHOWdG8/xMRD5+8SzlP4+5AO85Xl4kNqHfICPzvlw
foeafAwSUpWtAUVzvMkHeH6XxKDtWvIBbuzjmF1fTT4Gw69W7LvN8QE+od7p
WuRFPsB5e4ODlmjJh6uQHs2INj7xIR/gH+Wadp7nSz7Ayv1HavLhJqQ7K5MS
V2vJB/jg5i79G+jIB3i1fcnwcA35GIJ+Nq76jlQ1+QCXj3M7mqYlH+C8Jbf7
pHuSj6H4PcgPcFXkA6zcX+VNPsDy8TS5PuTDXZjXu3F8gLtm1bOaoCEfYONT
y7O/VeQDPOf4RMt6OvIxTEghjq2/yfGt+Bj2J14VH2Ce71J8DEf9NKj34ZWe
5AN8u/ni0TO8yAc441lxk1sB5MNDSBYFUuK/3uQDLB9fm88+wD9/fs05yD48
hbQLH6eClnyAlfVnOvIBbpfRvvVszh9eiHf7nUWzDOQDLF8PWD2IfICV+5n9
yIcK+Wr3VW2UjnyAj52qZlEhgHzIf5cPWNKRDzV8bDw6pImOfICV+y315AP8
q9XIayo/8uGN/rTapMoqjg+wrXwgD8cHuMvJ+V+fsw9wYVknO39P8qERUrPg
k1YZPF6Bfw2cVFBGSz7AuXbXGt7yIR8+iA8P7ZtGevIB/rBrf+PfvuQDbFfR
6W0x+9AK83oajg9wnZMeJb/6kg+wPHxu05MPX+T7Vf823sbxAR7S7/ShGB/y
AW7W/olqIvvQ4b+P3jj1vT/5AA/J+tl2J8cHOEg+gEpNPvyE9Gl28DrfQPIB
Ts7fX3oXxwfYZk7LrPNa8qHH55EnALTkA/xk6d7sn+xD/+f9KT78MV6NyVOb
/MkHeHXFjwNOsA+wZckhH55xPgfbeqY8KM3xESCkdZNf9p7I4xW45bS4+wd1
5AM8Bz83Tx35MOD3Z3Xl0+Ag8gEetfSA9WT2Ab6t370nx498BAqp/Vb/hfs1
5APsUf5Fzf5+5AM8RT4g1I98BCFfZ3wzfPAiH+DnP90c+nH+AI8elTshxZt8
GFEP9E54eJLzOViZX+b8Aa69r7BTJy35CEZ937vZjKo+5AO8qGGLhQka8gEu
UwIZSE0+QhDfKxd1veFNPsDdIre0b2MgH+CIwosDAzg+QhFfphb1SviQD/AQ
+UIcd/IBHn160j6DN/kAK+d+qMlHGL5P+QIVb/IBzshxmBDF+RzsZDsv3ZrH
q3AhbTx2tOihH/kAK9eL6ckH+EDUmD2dOT5GCOnpI32PAi35ACvPr3m8Ate+
mhDbkX2MRL5It2oYrCcf4D2Lh+i+cf4A35qzarJNIPkYJSRP09Gz7iHkA6yc
18HxAd4dZ5wTqCMfo4VU0dHS05PHK3DLqc1LW3A/CO7y5d1RVx6vIjB+n7bY
rfMhH+DZT57lyr4UH+A014en9xnIxxi8n59Pa1iyD/CZHjfWd/IhH2DlPBTO
52DlPAXuB8ci/kz+XfsEkw/wVr3tk7+43gUr579zfRUppKUBlhFB7AOsnJfJ
9S747o72p1pzfJiENP2Rc8ImX/IBPtnJ2rGtnnyAW1bL8njhTz4E+oe9D5a+
4fwBPtM7+vNHjg+wfkrN9d0CyEeUkC5+R8L3IR/gfcelgdOM5AMsPdmuaupL
PsYJabJ2j2ddf/IBDh/c4MVnf/IBVu5/5vFqPH4fNp/vOfqSD7ByXb0H+QAn
hP1Qq3i8+hu/n91RKTXYB3joruZLHnA+B/v/bZ9u4vEKvCr42L2BPF5NEFJ8
mW0pRu4/wBsTb7XM5PgAb9518GsK54+JwnyeqQ/5AG/b3q3OQ0/yAX6yu9Sk
wxryEY3xOy7EryrHB3jV4NRDa/zJB/i3X8Vqq3XkYxLyTVTDqbdV5AMsX1dY
l/sPcLOz1lnb/MnHZCFVis7O3a0hH2Bl/xePV+ApD2vZHeLxKkZIFS6oMg94
kg/wgGEhBY05n4Plx13duB+c8md+SPEB5v3Big/57+Pv9wvm8WqqkIbVSF4+
0kg+wOqr5SOqGcgHuFe3nGOGYPIBtrxYJ7Z+EPmYhvgcnB5Zk/MHuNkjx0IV
5w/wz1FDl9z3Ix+x+HwbHh36EEA+Yv/Eg+IDXHsiKgKOj+kYb+XrltkH2L+k
a70u7AN8pUa7JSFq8jFDSEvaPSuV6U0+wH3s+i7aqSYf4K8vr46b6Uc+Zgop
K81oKce74mPmn/FX8QFWro/zJh+zUC8PDDywiPMHeJJ84HIw+QB/bFX3Y6I3
+ZgtpLM7j09I9SAf4MjwkIRs7j/ANeZbjbPyIB9zhBSr8r/8RkU+wMr9E5zP
wcrzbT/yAZ673zZ8E/cfc4X5vmP2Af5bPgDcl3yABy979b2nL/mYJ6RxWzMn
LNSRD/AK54C6zpw/wPkBoVGRweRjPthY+4qTjnyA399LLOjO/TnYOrHQo34I
+VggzOdmGckHuHBntbcLw8kHePmFX/23cv5YiN/7kMmNJnD+APeItW6u5XoX
3HjHxZp3eb5kEf5u7KgbGkQ+wPJywmp68gFWzpMOIh+LxX/7jxUf4N+v2uj9
/MkHeG949bxxevKxRJjvX+D4AP/ujR+UjnyAo14MCPEPIh/gWonGOhu5P1+K
77vhsQ2njOQDLF+f1UpNPsAB8oYh9rFMSK3UvTqlc70L7rwgNucj9+dgVWW1
heRLPpYjHuQHfpw/wMk3qh7Z5U0+wLE7klV6Hq/ihNTQ6bpVnif5APcZL68o
Jh9gufyfoiIfK4R8u4T9YjX5AC/ZGGixguMDPHtuueZ/+5CPeGFeX8b5HDzT
NyWktzf5AHfz9FgWxfGxUkhNu3ye9oL7D/D07Ij3/TTkA/zbNvSqHeePBNSr
DhXmHtCRD/CTkusOjOH8Af6w4FCLub7kA3w/wPV7tIZ8rBLSpeynD2x05AMs
H6/izP05WDkPWEs+Vgvp7f+cLCZyfw5OavNh7FYN+QDbFK/eMUxPPtbQ80Gu
d8GRyWJPMedzsOOwL/GRXF+tFebzI3m+BGwzDBWdN/kA73IZl2T0JB+J8Lnw
7dPPnD/ARRF+a4t8yAe4b8mHZ+dwfbUO39f7m9YFHuQDbFMn3K3Qj3yA/eUD
vri+Wi+kkfFXXF5xPgfveX5aqs7xAZ54wWNxB56/2iDM52tryQd4jFb7tx/X
V+DgT5tz4zTkY8Of+QPFx0b8/YxmULwH+QCnzZlcykFFPsDydLkb11ebhPk+
as7n4MKei/Iu+5APsEcZdKA8X7JZmNd/qMgH+OqHDqs+qsgH+FtIuY/TOD62
4Pupt/3ab66vwEUjG9R/x/05eN9gz4gqvuQjCfVXn7yMDVxfgftqir77qMkH
2LtU870jOJ9vFZJmVLE+ivM5+Mt7O9uf3A+C/xlhVyHNi3wkC2kWhi85/ys+
wE6VmhY7+JAPcPqV1d45WvKxDeNx1qxzWdwPgg8sU03qG0A+wK3rzLqcryUf
4FdPW/2I4v4jRUjHDx3WLmMfYI+JW1dacX8Odtm/b/Jljo9UIfnIB1KyD/Bo
9x875fyn+ABH17y/djr72C7M5y0ayAc41uvzv9105AN8OfpOxgzuz3cIqeys
HaM/+5IP8PkKrslRXF+Bvx/d2Lwb9+c7Ub82rFpzE/eD4BG37vtV4vgAy9dz
ZOnJxy7kvwWOrf7L5+CNwQMsL7APMIrf4ZN4PnG3kG52n+ocw+MVWD7uUv69
KD7Axst7P1fm+fY9qAcvhhf+5noXPEBe4MPxAc75Umbue87n4LmVpM2C42Ov
kK4tK9HxIM9fgXPc0FBy/wEu2PtpYyWud/chX02ys+/hSz7AIl4zw8DziWBl
vaE7+diPeN3Tua2dmnyAb74d+sykJh/g4mZTvsrfj+LjgJD6pX0tLsfz7eAZ
scMPROrJB/j8Ta9jx7m+OiikKrkJxqE8fwVGNVhg408+Dv6Zn1J8HBLm+5A5
n4M1m2023dSRD/ClVsNOduT59sPIj0knVH3U5AM8LtfilQf3g2CX6BNLqnI+
P4L81OJnvSc8fwXu3irVuR/HB7iJ04rDTTh/gJ/+736LswbycRTv50yZ0Y85
f4Abl3kxeBvPJ4Ll5RMuXO8ew/g98LB9JNe7YLn6s+D8ATbICYqffxzHeLak
ecNYnr8Cy9vZYzTkA9x7Tf2e+Z7k4wT+e/Vl33qcz8GObYKitnO9C/5Yc+13
aTj5OCmksWM9R29SkQ/whg63Hey4/wBfDmgzZSb3g6dQXzk4ODvy/C445Ux6
pzFq8gGeYRz5Wp4fUHycxu817u7Tmv7k4/Sf+QbFB3j7jTuqd+zjDPqTsJG7
y3I+B3vVmamrzfUVWDnnlccr8AqXq+8Kub46i/FlcFf9O/YBVs7H4H4QfGjW
8OgaPH+Vhv7LziFmgYZ8gNXygj4er8BxDxotX8D11Tn0M98nxdXg+AAr6/d5
/gq891FW+AB+HnVeSA6BkxJO8ngFPtQ/4shini8BT3GVRyTycUGY74/g+gq8
IGxrdCLXu+B7sz+77PQnHxeFef+cH/kAmwZJrmlG8gGet9Te1JJ9XBLm5/Tc
D4IDHeUTf8gHeMf57o5hRvJxWUgR/8xM9wwgH2DlPD5+HgVWzpvmfA5u8m1Q
I3sV+UgX0umbi6xj1OQDPK9r+b98jOQDfG7KsWml9OQjA5+vlq5ujD/5AO8K
uuTSiPtB8I/rrQdlcn11RUhbK+393oTrXXD5Xf+WSWMfYOX8FX4edVVIncpc
Mj7i+AAPtUsID+Z8Dnb48Dx0Eefza/A1aE+XtVxfgXOz2r6qx89rwfZa3ZAK
3A9eRz65H2ibpCEf4PO95A3x5ANcPtI9zZXnS24ISTm+jvMH+NnOwoiVOvIB
PjEhte9oFfnIFNIF61X9i93JB9jxwd4ac9TkA5wzaNzIMsPJB7iEel9gE3fy
cVNID+xTD5dTkQ9wUnby87Ye5AMcX7FFaowX+cjC5zU4V9k6jHyAIz61bVid
4wMcOLVfLYfh5OMW9XscH2B5eiPdh3zc+vM8TPFxG/n5WuSD175/OCsCHSu+
v/8DnM1xXA==
         "]]}, {
        Hue[0.6142719099991583, 0.6, 0.6], 
        Directive[
         PointSize[0.002777777777777778], 
         RGBColor[0.528488, 0.470624, 0.701351], 
         AbsoluteThickness[1.6]], 
        PointBox[CompressedData["
1:eJxcnXVUVO3ahw1sRMUWE1vsVozHAhURu0XFbkVnj4WKASoodtPd3R1SIiAg
LWJ3YWF/vz3e93nX+t5/zrrO4MS+5q5n72dPF5Ptc9bWqlGjRlijGjXk/22r
tkCjXwuFCDPQ0jD4pCXuapd9PwgeMLhmvF6Vljg5YeXTXLBa+4mXrr/VEhOB
2i0VYk9e0tqWX7XEj4ObYnaDDzQ8/FH9h5YIsn3vngoeLc06+bpaS+DRC21a
KYTVyTtpoQ+1RFc8/SbwlbTr5yZkawkZY8AZPhUPpWItcaEN3lBrhZho3KTH
rSItMWME3gE4/tCnRylg+e0GgR3+doyRSrSE/PRqbRTi6pYxxSZ4XCE/AbhJ
WPHb4FIt0U9+Q+AsE5NPO+9rCbz7su/gpT37p+nkagk7vF2DtgpRsHZQ4He8
vvz0tuCTKwItrMq1hIzvwWvO9aioWaEl0gzwhtopRMqbtWUby7TEIfkDghdE
RWdb4O/lt/sU3Pqo5cYH4A94+hFaCtE+zyMh45mW8ACeBJcsd3BJeKQl5MNZ
Bj71oqjQ6IGWUPlorxCGsduatSkjH+CyLT4pY8rIB3jtqAauA56Qjw4KccYv
776ikHyAiw/Z3hj+mHyAg3u0qj5VQT46KsQy0/LeHcrJB3jIqaeXFzwmH2D/
rholopR8dFKIkVNPVNW5Tz7A7buWdC0oJx/gI+euDAusJB+dFUL++pyvJB/g
2BEWNSqLyQc4sdbVwTsqyQf4woIDkx4+Jh9dFGLdJs2YLvfJB7jyq9rJtxXk
A5yhbRhTu5x8aCvEhGnmdQY+JR/g5gfyP5c8JB/gSbUDtzyrJB9dFeLaPd1y
jfvkA7z76oABCRXkA9zMrdeVVPbRTSH22QwxLK4gH+BK+zndMyvIB9jsYrPW
hwvJR3cc77ujxt96SD7AZ0SM34pK8gG+f62Bxa775KOHQhwtn3LViX2ANauT
cw49IB/g+c4La18sJB894adhgcmHSvIBlr/umewDrDFjW4vFZeSjF+LFVadY
r5x8gP8cujlwVQH5ANt+vXizeRn5AGdNcjtQv5R89FYIm1+JCbsekA/w17fd
tH+VkQ9w3siC90mF5KOPQmyQ7i89V0w+wEMS6pQEcXzIjy/+ZnO8mHzoIN9s
1yja9IB8gO9lHlvxqoh8gOt+vTp1YyH56KsQDS12NR5SQD7ANf70ni8fP5UP
8Oneix5vKSUf/RQiu1XTJU0ekA/weJvZdntLyAfY+YW5TWIp+eiP72dKpym2
JeQDrPtkXURN9gG+e27Zn0kcHwMUwmmyQUejMvIB7rvGT93rPvkAV7xYPa4z
x8dA+N0Q4PmpmHyA+9V/atb+PvkAD9kUN33cM/IB3hWZOMvyHvkYpBCmM984
mpWTD/BS7dY3Ex+QD3DvceO66D4gH4ORHxN8o/eWkg+w56Auz86Xkg+w5ZbO
y+XjpfIxRCGqGvl321tBPsB3sze22sA+wNE9mzQKZR9D8fpdj+zcUUI+wF9N
evUsvUc+hv7nT+VjmELcjplf5FhKPsC7G1YFnysjH+C9XTp0TComH8MVAjZH
1yomH+Cw6hY1HpeQD7CrpeO9jBLyMQL58UnfNxu5foC13f2fby4kH+AnG7+b
e5eTj5EKIbmudanIJx/g6A9HP3nmkw/w5kY5BrcKyQf4/PKNbT2LyMcohaj+
/j5xcxH5ANcObTNmBscH+M5SRQevEvIxGvnp5g9RVUE+wE2VX/oMZh/gZX/9
cm7eIx+6eL1nNhu3lpIP8JfChAUNCskH+NejOZfCisnHGIUoapH+pm8p+QDX
Le0wRz2XfICTZle9ao/Pd/z17IiOYxUiQRpoYo/HxzYsct4hc+D6nLX49197
LbNJAlvG99hcgL/303+4r8U4hZg139F8EV5/nfwfeHqoUdpqcCf5CcFqI2Ot
vuHv5WdrOB6ff0ykm8DjNklfei0De1+0e9kdPBVP5wfuOO/R6FR83hryf0Ih
lkS/nSjnx4iOeELwJ799CWMQ7zvlNwie+7Lnzft4f73x9r6An/lGadzD4/LT
6U9QiKCq2yutcTyuX8N/4P2Oh9+uxONz5CcET57TqPsFvD/Vx52oEPWXvvm6
GK+fjLdnA148ZHD6cvz9fjzdQ3DSSRToHC0xRP5vEo7Hz3TfafD9BofvOLi5
7dpWjng9F3zcIvDA6bkrXtzVEvLb6zVZIV5dORGejX8vP90+cHG+xiFDfP47
WfgPPDbfwFo+3iofU9BfdFuW3rWYfIDrdVv1YGYe+QA/y54x8GYZ+dBDPX6l
XLWZfYDbiOpZTvfIB9h1Wu8XX/PIh75CWDx3NVldQT7AQyxdWk1nH2DDfktf
WxWQj6no5xZvin1QTD7AZs98jEYVkg9w75erNijyyAe45ZnOl+R+TPV005Dv
vvd37V9CPsDD9g0TG4vJB3jgjRrJVUXkY7pCXL7Uw9WhjHyA9Tt9qmleQT7A
S0zWDq0qIR8GCnFz67YZRsXkA5zV6/LSJffJB3jR3+cDV1SQjxkK8XJq/79y
f6HyAT48/VKv/WXkAyynq+EPyIch+p+igZPkfKPyAR7b5F126X3yAZ675JBB
jQryMRP9z8v3rnJ9VvkAL83dv7p+JfkAP712JfldGfkwUoiVtbVTLj0mH+DN
h9bv/8w+wLqPzjZ2KSMfs5APUH5+cHyA+3i/3OdURj7AGo7T73QsJh9gxdi7
iofsYzY+/8rf9snl5AN89ERBiFUJ+QDbvf6542wl+ZiDeplaHnqsnHyA52uW
1FtcSD7A2onzhmxmH3MVImqG4ZERBeQDPM3pyuy+ReQDPNZM7c+HfPIxD/XW
s0m39+XkA5y5KcruRSn5AO/pad+xLI98zFcI9Wf+ZyPzyAc4sHXDYo1C8gHO
Kui2R67PKh8LFGKM0Zj1jYrJBxjRcD61mHyAO++b02NYAflYiOMxs36H3SXk
A1x7xV3fogLyAf49uE1XTc5XixCPSzsVat0jH+An8aJp53zyAXbWPWHbu4B8
gL8uc+uRWEY+FivE6kMlY/dyvgLrP//VIu0u+QDnhqRkbiggH0sU4mLL5Hs1
c8kHeMWVh+Pv55IPsLbpj31xheRjqULErYvcsjubfIA3bv9wPKOAfICX9Ney
/cQ+lqG/PVrUf2sx+QCvszgddDCffIDTMb69Yx/LFaLDgoinXTk+wN0ab0PJ
JB/g9OXHemfeIx/GCtHzqPOTeyXkA1yz9ZrbVZyvwGOvv8r4xfVjBfqPJXef
jSwiH+AWK972yr5LPsDfMB68u0s+ViqE20c0MCXkA6zjGN0tu5R8gNs3tPc9
mk8+wC8P7Lks+1L5WKUQIaYDBuoUkA+wRe0uixO4foA1Xea82VBOPkwU4nj2
5jeaXD/Ac2w11oy9Rz7AJcaN9m0vJx+rFUIrqqRTL64f4C/TF1uMLCQf4B/q
HiOcC8nHGoX4eftdRnIe+QCfuvCzw6k88gGuU3aiZ3QJ+ViL7+PtRgE2FeQD
vG1D5szxxeQD/DXobciwR+RjHfqH7d11hz8iH+CyysmfN5eRD3CXha8WNy0l
H+sVQm/vs6cBZeQDHDhs6d6MB+QDPORRrdxe98nHBoVoe65XiE8Z+QDnmo0K
Xv6QfIBv1Fbb9Znz1Yb/+mOVj42Y1z6G5W3OJx/g24eDL8r5ROUD/Nvoz7sO
98jHJrz+wys/9uaTD3CvyQld5pWQD7BCkWZyo4B8bEa+9osY2Yd9gAsinS42
zSIf4Ob3ltZeeo98bFGI8PezD8WyD3Da6rp9HueQD/Cqv4ptpVnkYyv60e29
n1vdIR/gdkZqOztmkw+wa7nZGZtC8rEN+W6i//iTOeQDPGtXlXbzXPIB7nTE
6673XfKxHf3T9qqlu/PIBzjgMRJQLvkA3w+a9Cu5kHzsUIgHnof32+WQD/CF
7WGRg+6QD3ChVmjS5zvkA7zuyMNlyVnkYyfym4FH5Yc88gEOK0027pVLPsCe
8carEu+QD1PMw2+mrdyVTT7Az55p3R17m3yA9ZZemvz1LvnYpRDvn44b1TCX
fIDjDA997XqPfIDNX59q+/AO+ditEJHbQ2cuyyYf4K0LzPzCOD7AS/pOqbqU
Sz4U+D70/Xg4KIN8KP5bj1L5APde2u2tXg75kBRi08ZtxwMyyQfYujz/Xofb
5ANcvmZe29Q75EOJ+n3Pr8HGO+QDPLDvobh+xeQDPPL4pYZ9MsnHHhy/sv5D
izLIB1j3lteEq7fJB3iuMTIY1w/wknvnz5jmko+9ClHL4ZRWeDr5AD/Ysmv1
vjzyAT5342HdA9nkYx++LzuWD+qaRT7Aapluy+TjqfIB3mCsEf0+nXzsV4jk
6XVazs8hH+AX5W/3bcwkH+Cs64sqdTLJxwGFmPR0xW2dNPIBlobtzdyUST7A
mvLAyfFhphAN/mpvyCogH2C1R4rfR+6QD7CrXR3HGPZxEPE7Zp3D4GzyAZ4/
a/YXnTvkA9xi7IdBizg+DinE9QYWuxrnkw/wuKDITXb55AO8Y5J1UQz7OIx6
8HH/jT9Z5ANc+nxQ5pAc8gF23nXw1ONc8gE+/a6z5MY+zBXCyGfu0/2p5AP8
a9bGlKxs8gHWnudZUpvj4wjqweHGJ5qmkQ/wxa2VGgUZ5APsMGz8n7w88nEU
8/nS3UEFmeQD3D81YfSZHPIB3hB0yK5uFvk4phB/qjJOPcwkH+Bdfd971csi
H2CbkWtqv0wiH8cVItS6YH+fNPIBDuqTZKh3i3yAi/skPtqRSj4sUN/fXjFa
kEU+wL1X5E6slUo+wBbzY87tTSEflujfXi19tjuDfIBfBST165RBPsB7z+++
8ySafJxQCKvhaZGG6eQDXMfQwMc6lXyAU3IONTG+TT7ADkMLenXLIB8n8fmn
Nmu7IJF8gJM2JlrFJZEP8Lp+dVx+x5OPU6h/KKfXEskHeFqsu2lpMvkAzznc
6+qgW+TDCv1F7HAtnUTyAS7QWdv2UTr5sKJ+JIN8WCP/RCyafTSDfICL9d39
DqSSD3DEOJ8Rm26Rj9OIn1Pzjw5kH+AHw14YbI8nH+C1NZtHKNLIxxmFeFh/
Tm8phXyAFyr7hk27RT7A3xSVN5vdIh82yL8hHeYqb5EP8FDD4oODU8kHeEuX
9AkNksnHWeSPEb+2Rd0iH2Bntd/HOyaSD3DrouoZX+PJB7hx60h379vk45xC
PJ9l4XU1k3yAb+j+WOF3i3yAH5xcPMAiiXycRzxsbrhGSiUf4CN+ZjVjE8gH
uInem+YikXxcUIjhY2LnXGYf4JJ9FjuyksgHeI9JoZVjDPm4iPx2dF1R7C3y
AXZamdrCJ5F8gP3MfTX7ZpOPSwrhZdLn97Fk8gHealrt0jyDfICPL/NcPyGd
fFxWiM+z9ZbV4PoBHmza6mtIMvkAJ/c/1bE6nXxcQf6QF9QSyAf4nPmY6APR
5AO8b3b0ijrp5OOqQmRXvm8dzD7Ary53eNSJ4wNs+r3Jy3D2AX6e0rE0LZN8
XFOIs583tvzN8QG2m9TWyySTfIALO1htnZNIPq6jnmdXx0WkkA9w+9y8lls4
PsDLK6sWDUkiHzdQD+Y9zPmQSj7Ae3oMndY3g3yAX1u/tzK4RT5uIv8MRgMX
ST7A01dVPJ6RTD7AGpviQ5tzfNji82aN7XYgnnyA989wGXojjXyAb38Ju9Yw
kXzY4XHLMsdVieQDrL74/qtRGeQDPPODYf76NPJhj+9XSK1JC9LIBzgkS7vF
0kTyAVat2yWQDwfEw52d25rHkQ9wmwmre8yOJx9g7+4dnq5MJR/gVTvudJDz
j8qHI47frAeD3aPJB9heqt4clEo+wN+dPYZ8SyAfTgpxye5l99Qk8gHeNthL
/XEc+QBbl22osZ3jwxmfP9F91F6OD3DCuNGKp8nkA9yxclqjK+zDRSHi1VNP
TE4kH+AVB+52HJBCPsAtvW5YxceSD1fMf5O/H2mVRD7ATuF79uQkkg9w42T9
lIscH27oZw2/rPnDPsDJH5oN6p5EPsA1t4hjEUnkwx35tckr7eNJ5AO8ds4k
rcOx5AN83ayj8xjOVx6Yl+r23tOQ+yvwDc+mNinR5APctcXSCflJ5AM8wqp1
o0kp5MNTIVLdLk3snEY+wEYdW20yTCYfYNXyO9cPL/QTjS6/qhVHPsB7csyf
1o8kH+CNZ4+4n40mH96I5+3qNRPYBzjUaqPb/ljyATZtO2JYLucrH/TDlgZn
dDlfgYuaL299MIF8gGctUF9YL4F8+CrEx+iXlzuwD/DgUaFDZsSSD/CYbx37
j4ojH34Kkff75pFfMeQDPErHqcePGPIBPrqxzTjtMPLhrxCVThdcC6PJB3jE
Q+Nr4VHkA9zFd9CLYxwfAXi88lNy/UTyATbWXD+lIIV8gDtf32tqmEg+wNEN
4jbKr6/yEQj/DfO/tUsiH+C6mi3Gp8aQD7Bf37uL13G+CkK+29kmawXXc7A8
Tn2IJh/gE03eVA9IIB/B6EdbWQ6JjyIf4OHygJRIPsB/rha6BcaSjxC8P53o
lTtiyQf4ls0gZT+uH+DjZron68eTj1D4SZpRFs8+wGbndbdoJ5MP8JiSO9YH
U8hHmEJUPAl/sSaSfIDbywMK91fgc6tft01KJB/hyCfDa1o8zSEfYHm5fngy
+QBHVqr/OZhIPiIwT+23G781hXyAU3/ru01KIx/gGe33dg5KJx9g1efk+IhU
iJMhp8fPjiQf4JuWza/OjCYf4Mi/6btfpJCPKPRPdntHveH4AE8+VVPTkOs5
+GLi7KpXMeQjWiH67R3Tb3wC+Yim86ccH+AJ8gvGkY8YhRBODVoERpAPcJda
Go7TY8kH2CZNfV4q+4iF/y96vgNjyQf4p8Jd1yiGfIBbiEFBazg+4hTiWlUX
j3ax5AMstx+DOF+B71wsfKCZQD7iad6OJx/gwxHeC89x/QC/SWqS7R5HPhIU
olHjlKBryeQDPExs9JgdQT4S6HxjNPkAe/64lG0ZTj4S8f2xSDvYiusHeOI7
7Rmz48gHWA7nA+wjCf3m2Akm0dHkA3xCT9lUl+s5eKZZ573POT6S4bvhvTu3
4skHuE7bmi3PJJAPcN8meXOfJJCPFMxHDQZdmcfxAS5NV8zNjCYfYOtjYTcN
EsnHLYWQy/FL9gGualCyVyuafICTiyeePZpEPlIxD5737e/O/S64X3abZ2qx
5AO8cN/W4Qu4fqSh/x3tOcCA8xX4V9rE3fVjyAfYp9ONJ/ox5CMd9d7vrqlD
GvkAdx2w2cSc6zl4bNG3h505X4E7pmS3GM31PAPf17xNU8uTyQf4S4tRk8s5
X4HXZC03SE8jH5kKEebwLbVpAvkAD3mQaNSe4wN8Qxp0Z3c8+biN+jjr1uml
MeQDbN18xdteceQD/LbZJot5ieQjC/m7pfuSRsnkAywvR4ZzfIB7oD0Zzj7u
4Hj8tn17N5p8gKvnzdw/PY58gK+675rSm/urbIW4cjr7e+848gF+aZI/vUsC
+QAHd72nPMj5Kgffd+PPLV0iyQe4xpNjDZwjyQfYuWvkL8sU8pGL43fEaFdV
EvkAz+kbHiLXA5UPsObmj71rcH8FdnVun9UjgXzcRb32PH4+g/MV+GzzHtbr
eP4A5zZwPNqf60ce/n3MgonKSPIBNg/5W7MwinyAR3jlm/ukkY98hfi9/o5N
fAr5AE+b1mSSdzD5AK89mT3YiuOjAP2U8WGz3Tyfg6+kLG42jOsHuFZkyrl6
PJ/fUwjfX4PbdOX6AT7+6tmj7bfJBzjoqzJMP558FKLeZw4ZYMn5CtzMe3zS
QPYBXut9u3dN9lGEfqmWmbYR91fggpsx6WocH+ArHhXtiqPIR/F/30eVD7Bu
TcNjjTk+wN8kA9OEOPJRTNdfsY8S5KeXjbo8jyUf4EWdmpgpuX6AJ3n1Ml4b
Sz5KkS9jq53Gcv0AN5r05POXGPIBPm2WkXo0lnyUIV+8d1sqRZAPcOF88yXq
HB/gWwprnf5cP8oRf7ZhemocH+CcZt/7u8aRD7Dc3ryKIh/38X5ce9e6GUc+
wCPtRy/ozf0VeE+fSrvn7KNCISxbbvs+NYp8gCctCN83M4p8gG/8XdhhFOer
B8gns4Y/bcj1Ayxajtg2KJ58gLNTdndZEE8+KvF51IYdaBRNPsDxU3oa+IaT
D3Cx+o4JYTHkA+z/yqdVcTL5eIj+SMOugSH3V2ApQXHLOoF8gI/XNSnJ4vh4
hH5h0PmxE2PJB3hfWu/R57m/Au83ehoi52eVj8fIR+v0xreLIx/gs0VHp33k
/gpsOTMnOpDj44lCZNTqseN1HPkAG8oNL/sA73hVO0M3nHw8RT1YKCVWRpEP
8IRe7x9v4HwFvmGzedKtCPLxDP3rl2vB40LJB3i13p79Tbmeg9FNNjsVSz6e
K0Tm8B31XqWQD/CBqdUVDxLIB7hnC+3KphwfL5D/1nh+Ocj1HFy0qcl+xwTy
AU6o327IySjyAfY1GtXDKpp8vFQIg4uxrjfjyQfYs3nu5GL2AT7i475gBcfH
K4Vou3hwWhXHB3jTFv86seHkA9z8erfLF3n+eI183NP8ziiOD/DjRx7lk7m/
AscdtR95mOPjDY5v+p0dtdkHOHREddKaKPIBjjfPOK0dTT7eot8wnD4hnNev
wFUH6hbc4HkQfO/img5nuL96h/5ryZV2jvHkAzy8U5HFqUTyAZ67z+1Km2jy
8R75C4fXmdfbwTcHj3hwIo58gJM/zQkcxPHxAX7zHhg85PkDLF/eZc/5Ctyw
eth5Na7nYF1TlyEDk8jHR3wfLtWf9zeBfIBPPU7wfsr9FXhQzw0XksPJRxX6
h6fLTnlHkQ/wgYgnEXO5foAD3Tv8uc797ieFSG/QXC84iXyAbQd8NT7A8QF+
Endv9M5I8vEZx8t/V/66GPIBPn7VwCuM+ytwdvvzS3pFko8vCpFYs9/yxDDy
Aa4bvarMiftdsME4qbX89yofXzFPzG7mfoHnQfDyivZ+9+LIB/jj185qT9jH
N+SXzw4OLWLJB3hy+c3pdTk+wJPGaA4wSiMf1ej3nS7tN48kH9V0vVgY+QC3
PX3A+GMI+QDHNzWt+Mv97neFuNDRYkHPcPIBfvDL4mTdSPIB/jExfe9fns9/
oJ5WdZ+3I4J8gIPN0pf68XoJeP1d3ZY7uL/6SeePeR4EG9i47RscTz7A8ulK
jwjy8Ush7Lu0D37D61fgcD21x5VB5AOcufVnxy+cr36jPrxZH9giknyAvaKD
GtUNJx9g+fKNeuHk44/i33Vw7APctvNdtVMR5AP82TV8fGvOV38V4vXoeXPP
h5IPcPavTRpNuZ6D/aY0yg3jfFVDEjufvrG9G0Y+wPunZ58cG0I+wHZvkMA5
X4Hl0/Gz2UdNSWxQ0yqK5/kD/OJ7vp4iinyAs8xMW3SOIh+1JDF6368Kt3jy
ATZ0ODFFnesHeKRBhqlmFPmoLQnj1ehA2Af4QcrZmzNiyAe425rOOf3jyYea
JMIn9x95NJ58gJObjjIbG08+wIVzROlfXi+pI4kvfQaP7sw+wHW23b8zl+s5
WKN/h1123O/WlcRFxz5ueZyvwF2LDHv783o7eNOG2gH/66/qScJqzsQArzjy
AV6erH66ZxL5AI+ujQkjiXzUl0TldGmLGve7YO1hb02uR5IPsMWTNY8WcL4C
R2mav+rE83kDSYR98+wzlPMVOGXln4bXuL8Cn5u4uPoH+2goiTkmRV8lngfB
B8I0NL6GkQ9w54brZiSyj0Y4/uUrxr6LJh/g9O5nxjSNJB/g5hqxt5KjyYe6
JHbkfHI/HUU+wMMzbKpbcr4CT7x0fWwu91eNJaEcaGJfg+s5uKTh9cuLIskH
2CS+Z6FnEPnQkMTVE+HZ8dzvglfIC8rcX4GNXnzp+TGSfDSRhL1u4p/XMeQD
jGx57SavX4Gzetcc1CCcfDSFr623/gRxfwV+cCpFbVgM+QD/W8chH+BpOnGO
HyLJRzO8v28j849xvwtW3/220QueP8Bn6i198zWSfGhKYlkXn1TNMPIBPjEt
4qw+z4Ng+fL3tTyfN5dES3lgCCcfYLeQP5drcHyAS/1y693mfNVCEjY/Xrds
xfUD/Krb0uUzI8kHOMxcd5Z7DPloKYnf8a/Sz3G/C162S//v7VDyAfYYPrLZ
7yjy0QrxZJe50YjXr8DqY00+l3N/BdY906nP6Qjy0VoS6N6u60aRD/C25F71
O3K/C57TdExcLJ8fbCOJyLQ8y/4R5ANs6py+ZBLHB3hqxaiLjpyvwI7Ntiz7
G0c+2iLeXs89k8H9Llh1fVgE+QCr1nMCyEc7SQx48COggusHuMEwTChcP8Cr
HszUTuL6oSWJY1Xjzjzj/grM+V3lA2wSF1PjJ/toL4mZuT0sjTg+wBdLOl+w
jiEf4C9RU1b68PpVB0lUeL2eZcj5CrxzUbvq2ZyvwLV6B27eH00+OuLvleo2
v7l+gOVxe3Ek+QB3Njl6/EII+egkibdmXg0bh5APsJvZrkNfIsiHzCarjf+3
XtJZEmMPTzn4O4F8gOXLa0bw+UFw6pYMr/rh5ANsdse05AWv73aRRH5JRmUv
ns/BQUenL0tjH2D/ScO6L+b+SlsScwNSS3aHkA/wHd2Zd8/xPAgeuD5M53Mg
+egqCZ02lwoasA9w5wkfV2dxvwuWLwefy/1VN/i4NzYokn2AfXy2nkoLJR9g
rveqw9dd+tfvhpMPsGp/RBj5AJclG/dayT56SGJ2qdaBVUHkA7xkgIWpE69f
gXvvaRg5J5589JTEBJ2BaxS8fgXWdpusGcv1HLwqOV9nbST56CWJuFkJ0sAg
8gFe9mz34hmcr8BfgxedesLrieBtJz5eXxhKPnpL4ntcxDxXzlfg7ZpHEzID
yQfYcUDs78gI8tEHfpZtv+EZQD7AOdV4glDyAT65vKysXyT50JHEiNkGu3RC
yAfYLi/xx3iOD/CYMucR5eHko68kTvlLLZ7z+i44cW76pX1h5ANs+jt63K4w
8tFPEs9/H7o5MJB8gOXlUYNA8gGe5pDolh1MPvrj+7MwI+0d+wC72V6/3TiM
fIDTHA+2DuPzHwNQP6dc31MvgnyAS88eWteU8xVYZ1DO9CWB5GOgJNrUSXxc
xvUD3GzXtHtSMPkAr/1zd8RGzlfgcbVf3fHg+jFIEqP0gvQ9OD7AfkVouEPI
B7i8yZ6VNQLJx2BJjJ8z2WK+D/kA5z0xUfcJJh9gWwdDDfsQ8jFEEmod24jq
APIBfvtx4ugxIeQDPO5OhtWMAPIxFPlwm3PNmFDyAbbw91d4BpIPsMm0yJ/t
/cnHMOnffOBLPsAuf58uCQkgH+Dyo03PDggkH8Ml0Vrj2JqaweQDbLO17Y7L
QeQDbF/7drPBAeRjhCQSliKig8kHOMze+uOqMPIB1q/ptDI1hHyMlMQ8608j
HAPIBziuvKd+zSDyAY5qmbSpbyD5AGv/snIYFEw+RiEf26646OBPPkb9lx9U
PuTHi3T6RviTj9HIN1ed0977kg9ws2SN1Xn+5AN876UonOtNPnQlMejtjZ/e
XM/BiRnDd9TzIh/gyKToZSkcH2MkkWvS+7x/CPkAT1l/bUovjg/wMTmdBvH+
D0m8KQ9p687xAd5qbftB04f3f0hCPj34LoT3f0hijcL7uUs47//A9+ej2U5P
7q/A8b195s0K5P0f6Pd6Nnu4gusH+Pnsj4f0Q3j/hySsq7Jur+L+Skii8ZZL
K3dyPQcbKe32ZPM8CFbtz4rk/R+S2Nwva6Iuzx8TEP9z0GEF8/4PSTxs2Ksg
P5z3f0ji77jHSeZczydKosfv2BYduX6A539d3uwX+wC/e3EospUv7/+QxLAe
KcvmhPL+D0n07X8m05DjA6z7p5Ga/P35t/8D9Wv6y2vGQbz/QxJPqzrlbffn
/R/4vClB1yaxjyl4v5e65Xzh+AB3a9jv9R/OV+DTofHBY714/4ckYi51H33b
h/d/IB5VG255/4f0b38M13N9SRxNcpjhzOvtYIMX/U8GB/H+Dxzv5d/75gTz
/g/MWzerN+kH8v4PSUQf6jvZMoD3fyC/PKtd638+wC+KJ3T34/iYJolqj3jj
VYG8/wP94egn6yK4foBLH/pntAvl/R+SyN5Re9x4zlfT/8vv//Z/IH7H+e95
xfXcAPWj/eW6B7l+gAsfza1hzfUDHHVka8oFPl87A/Uu7FrDj1w/wCGPLR4Y
hvP+D8ybX99EzuDrGQwlsafgatNd3F+BU+54rqkRwfs/EK9dRiQ35vXEmegf
DOWGgfd/SOKCzf060zk+wKrrEXj+MJJE5szxHlYcH+DmfTXWHwzl/R/Ib3Uc
Y2zYxyxJaK3uGaMWzvs/UK+QjhP8ef+HJMy7vSmblsL7P9BvVGybphHB+z8Q
HyciRl2K4f0f6KdXbemSzj7A0uZr6mnBvP8D+eXRI49yjg/wlWcL6nsH8v4P
zFf1R73/G8z7PxBPI075DGMf4EU15taVX//f/g/Mb/VTXv8I5f0fkqjpMnyn
qT/v/4B/o53t9+DxpotGhaSD17Yz7J+K71uGFGffbj7qwdRZv9rg9cwvTbLa
As5b0P2cGR7HX0tx4EcdKqc1wvGpyjM0abpAEp6OjRPq4v14fcT/Af5Wc+rW
R2AT+QXA2cOycvfg+6814H63ugtRPzDeZOP58vHPF4HT1pYXCLye1ZbnPz3B
omxTYVu838ny/wG+/dkgZSle75cnXmCRJP58GrryLJ5ffjv24NaFp5X6+P5u
xT//CFZdb4nX614Xn2Ax5l/tNvWu+GkJvLr5JXC3iHNBU/D4ZXy85+D8E9fM
OuL1Z8pveIn0b38T8oP8z63AUd/1ducgH+DoDLgPVu0vx79Xyv/HUkkUOaBB
89QS8sczB8uXF93G4/LbyQPHzXx1Ow+v74B/3m2ZJCYnWvdehNeTD78E9spr
VVTtQz7AH45nzEv0IB/LUZ/C90ca+ZEPcLN2ialf/MkHeLxuZZRJGPkwxvcz
d1/14EDyAY5LbN1jbij5AD+oGPbCwJ98rJDE4HFZxmG+5AOsLJ68rn8A+QDP
6elwMiCQfIBHNdqPlEI+VmLeHhaYsJB9gAsXvBkQ7U4+wNf6p7yyCSAfq9B/
qp85vzCcfIB7Z8/Wl/Opygc4IeDX97AA8mGCfKepEXsrmHyALVuVZH8LJh/g
97dav/3IPlZL4mD7O+cu+ZMP8LeA1g2L/cgH+PXpJat+sI81+P6n1HGY7UU+
wPN82h2L9CUfYOvPTlK8F/lYK4mzRzXXlbIP8Mwe21qmcHyAc47MqkgLJB/r
4KtG+/1ffcgH2GZBqIuzD/kAv+3j8svFi3ysl0QHv3sdvwaRD/A52/DAkkDy
AY4ri9k5x4N8gHevyN6y0IN8bEA/P+Pnsz9e5ANcYNvTLjiUfIDXPL2S2CaQ
fGxEPS4z/GAYTD7AU4e9+ZbiRT7Agxq9vbkukHxswvOtbGdh40E+wJZJ619X
BpAPsOp8oy/52EzrZSHkAzymVZmLUyD5ANe3GX5mkTf52CL9288XQD7AtVa5
LxoWQT7ATc/XmVEZRj62Yt6p/1d7gw/5AHedMbv/aY4P8Am7i9Ma+5KPbZI4
P+Gd9gyOD7Ceuq71NH/yAX53V+td13DysR39ZN72FfX8yAd4kPoi05be5AO8
+JdbwByOD7C83S0kkHzskMRHk1UnbvqRD3AnecEkkHyAgxvVLSpnHzuRn94F
fnb0Jh9gnSRDvUuB5AP8cHn/R7rswxT1VL4BQRj5AN/NjE3wYR9g+Wr0SWHk
Y5ckHg+d3PKPD/nY9d96tMoH2EU+nR9APnajn9w+sUstP/IBzgrLLzwRQD7A
J/rmpehy/VCgX/vQ8v4+X/IBbrg+/HIGxwf4hm/Mk0NB5ENCflhrVOtGMPkA
b7jY/7dBEPkAH25iHC0fT5UPpSR+6Mg3ACAf4B3ddYfX4vgA7y+RStuxD7D3
0rE9Yzlf7ZHEkb++a9LCyAdYdT2pH/kAD5Qb8BDysVcSt86kOh7kfAWu32F3
A0s/8gHefk/h4RZCPvbh/cgND9cPsHx5wgXOV2CTdfZpvfzJx37UjwHFjcvC
yAc40utNtHYE+QAfO9ZrRW4Q+TggiVWnTDf+CiIf4GtFzSy3sA+wppE0xNmf
fJihvxt9plMf9gFuLF8gGEE+wIM7umraBZCPg5KoCsvbHMzxAY4cEb9KjleV
D7CW5rdFPwLIxyF8v1dnLTeIIB/g1lOaHFAPIx/gPKvS330CyAfY7nKniMxg
8nFYEpfMay+JCiIf4O5LqvYsYR/ggoObe07nem6OeSSs6vxfT/Jh/l//rfIB
lpLDplzzJR9HJNGksdXsIi/ycYTWZ3zIh/z4FPNx8nquysdRSfTp2PqedhD5
AA+XF7w4X4HPKHZqNeb4OIb8abFzxIkw8gEO2Zmy5EAU+QCvHHPU4k8k+TiO
fvLC5oZrwsgH+HPi4OG7g8kH+Exgc+MjweTDAvmzaJrZ4ijyAQ7OWX1xvR/5
AO98njR1ANcPS8THCr8pjbi/AmuZ71kez/Uc7NW3YXQvL/IB/pPfuMUed/Jx
QhI3H9Y9cNCDfJz4r36qfIDH5lWGhXE9P4nHawVPPMf9FdhLI7LttgDyAV4S
2fpqSy/ycQrfx7SVtzzdyAc4YLSpyxDOV+DacoPkQT6sJBGbdORnTa7n4HtL
rh6XuJ6DG4w81mcY1w9r6d99LrzJBzg+qs8sq0DyATZfbmgXxPX8tCQOHGzT
ZYwX+QAXDlui8ZnzFXjj7341q7nfPSOJ3y6l7o85PsAL0a0f4/4KvF0esDlf
2cCP3PCHkw/wpBE/az/l+AD3q9skPy6SfIC3znOvvZjz1VlJbBoa2aa2N/kA
3w89diA3mHyc/a8fVPk4J4nKwvtj7gWSD3C98NDjz7m/AoffqLzh5k8+zuN4
NS43Hx1KPsAPp6yYcD2QfIDtOwfeHxtAPi5Iwi/M5FCJL/kAz/6iY9vEn3yA
659THxXG/dXF//o1lQ/wmm77j11nH+DvRVWZX9zIxyXp3/WP/uQD/Ddof1UA
+wAPe3dn+9UI8nEZ+bS8sVNoEPkAG+1pMFOeV1Q+wBp99dOFH/m4IokZw4Iv
1+L+CtyqVXmTPRwf4EhP82e7/MgHuKCq9sK9QeTjKvJnjfnlEaHkA9xpQx0L
H44PcKDl18Aj7OOaJE7fHe11PYB8gPV6VBZN5fkD/LidfcYfT/JxHflv6fKZ
Dbi/AvfY6vXunC/5AA/YOrJvYx/ycUMSWyYuWZ3L8wdYvjpviAf5AK/+MPDt
DY6Pm/i+bE0rWO5JPsAbnxqvXOBBPsCtP+2aNJd92CK//dw9Zl0A+QBbnP30
Z7wf+QCPSNlzx9uLfNhhfmuz591Y7nfBNTrOdozyJB/gzJYVT7XZhz2+L8r1
b8O8yQe410rdNoH+5ANsNcRi1ARv8gG+49t0wWpP8uEgCYdKkymN3cgHOPWk
v9SC5w9wqwGtLNI9yYcj4u9ZpkMp+wD7Oo0f+smFfIAHeGy/lu9KPpwwH8g3
5HIhH+Dh59UeNvQgH+BZKdoWHdzIhzP651PpAafcyQfYZlRO8RUf8gFu2cn+
rK07+XDB9y1xlmVL7q/ArR7Mqt7C8wd4Tn5/t2t+5MMV89fKhRfcud8FP7Jx
yi53Jh9g1f2Y/MmHmyQuy7f78CYfbrS+7kY+wC+vfrI28yQf7pLoOHPlaF/2
Adb4dm7pBT/yAS5Va3N5PM/n4AZadsa9vcmHh/RvP6Mr+QBrqW4YRz7A0/e1
WWLrQz488f3I2P3isw/5AO9+lbl+L/dXYNX9yHzIhxf6KdvDPZK4foDn6SYX
XOb5HFyW9GlOYCD58Eb/VvPzzz+cr8Da1vapsZ7kA2yvXD1hFddzH8wnGx8G
NeT6AT7+tufqAxwf4EWZg1MC2Ycv/n7wght/3ckHuF79Zy8+epMPcERtRaaz
N/nwk0R0uPagCb7kA2xsP+r1XK7n4AITBKw3+fBHvcrKdlJyvwtW7Xf0JB/g
72V2nQN9yQe4ql7tnFiu5wH4vo+66zeR50Hwgi9VuoZu5AP86Hl8PX9f8hEo
ieRDUea1/MkH2KqVw1a5vqp8gJMcw/fs4foR9F/+UfkAl4w3ql3Xk3yAG8/5
0MLUlXwE4/2ae4+R14dVPsBh0fVexHF8gL2mfbAY6kU+QiThH2JdsJ/nc3BJ
z8MmazzJB3hbucnBbbxeEop5+ss7m29cz8ENo2JdBnmRD7D9sydTenC/GyaJ
tvKCBtdz8Cqr++O8eT4HT+w26Ywvz4Ph+P5nVPbaG0o+wHpvD7as5HkQPDdr
Qu5d7q/AWl/3m9h6kY8I5EsjRfqdAPIR8V+8qnyAl43EhMvxESmJBz+1Qhay
D/BpddPWq3g+B+8yv736jgf5iJLEHv3UTZ/8yQd4gNu1d4og8gGWt5+38SMf
0fh+HWjQsr0f+QDHDVKrkcb9FXhvza93Pbl+xCCe5q990DKQfIDLhnXxHcTx
Afbd0qnqsjf5iJXEp5rm2S48f4APju44ZJYn+QC/2/snZDbP53GIt0nbP37w
Ix/gHRg/NXj+AA811241yId8xEv/9htxvgKbfNFvU9eHfIB3T44z8OT6AdaX
b0jmRz4S0I/OWZ4gr++rfIAPXI3doutLPsD75RvG+ZGPRNSrJ5r6HT3IB9jH
I3Gouj/5AM+9aPC4tR/5SJJEm25mS6awD/Ac/bR76X7kA7xE08HtMq+XJKO/
zR4Y6so+wA2n/uy00pd8gGv1W544nOfBFMwDV4sPLON8BW5z4PqF1hwf4PLo
umYvfcnHLUl8aDV11i8P8gGWl8tWuJEPsM7JN0f7cr5Kxfd1a+rGE17kA9xA
XjBgH+D3GckTfbl+pGE+OHCt10TOV+Cs90OvfXQjH+DbUYf6TnYnH2DV/eh4
/Spd+nc/E+53wYusoworuJ6D5duTLXEjHxnIBwFuQb24foBXyhfcuZEP8ILe
Y/MNuH5kSmKx2wrtCp4HwXdfPVG/xf0V2K7b8iHfuZ7flsSFHV1sKt3IB/jZ
8i+H93J/BfYz+XgjifNVFurz9a468T7kAzyw2XbbQ97kA/z2SOIwpQv5uCMJ
XY8UhbU3+QDLpwsmcHyAHR1a+Jazj2zMt6cv1x7rQj7AG869PTDelXyArdfY
zBriQj5yMF/tOP/MxpN8gOXLy9q5kw9wF/kGsW7kA1w9y6m7DdePXMxfT1+l
9fAkH2DV/Sm9yYf8uFu9Oq4e5OMu6p0CGY7jA1wj80GsM/sAm71O3iezykee
RPseyUceXd/oTT7ACyeo75brocpHPo7vx3tnHvH6Ffhr7rgFcvyrfIA33LGJ
D/EgHwWot1fXRRVxvwu2M3s6YZ8X+QAPlm/IyutX95AvDspXHJMP8MFavfQu
+5APcIya+7izPuSjEPVk6Yvpahwf4CFaa86fcyYf4EU7vUIHcj0vQr2YcnNm
kCv5AC9tFJybzfUc/Gtb1FpLXt8F+8yP7uHiSj6KJfG5XfTkL9zvgnt3V/N+
5Uo+wFoGi7RWu5OPEkm8qTiVouZKPsBb5AuOfMkHuG168O1wzlel6FefVHXK
43wFbrmgj4cH91fg7JGNZx/n9asySYxT+MzZx/EBHraie6do9gHWTW3ZWt+V
fJQj3+/beKqGO/kAn4UtIyfyAR5SsWDfVp4/7qOf2uexNZnzFdjn0emsrry+
C+7/J6znVPZRgfm1p4bDA3fyAc4Nr2OgcCQf4KMzBpu2ciMfD+C3xpwbIzk+
wKjGK3p4kQ9wfNjBHzlcz8HTw7ubJvL8UUnrg+7kAzzlU41W39kHuHb3Oq0S
XMjHQ9QH6ceE5S7kA6wrL2B7kA+wq/0OaTPPg4/Q790c8NXYh3yAZb09ef0K
vCZ7yNfuHB+PMT8V5OtX8noJ2PVLuFolz+fgGrUnHFb3JR9PkG+G6pRZcr4C
N6g4q1fHj3yAvxofuNuR1xOfSuLE8SX5Mc7kA6y6PzLXD3DpuVe68R7k45kk
wsOXnq/tRj7A70dO0TfleRDsvKxd/Adev3qOfC1v0GEf4DzrKfklHB/gr5dN
44q5noMvjEjIUgaQjxeSOLI7cKMr91fgtCaX9LJ8yAdYZ8aDzfW5nr+UhHtg
bKvPvH4Fttl569ZsT/IBLq018fVDb/LxCvlicfmhNVw/wC0m1lue5Eg+wLs2
/krS8SQfrzFPGd1ussyVfIBV+7vdyAd4lnzDRk/y8YbWgzhfgdt2/Lm4ryv5
AOvJJ0y4330riT7b9Uf24/gAX24QX5DD8we4iU551TkX8vFOovsQkA9wyusf
daI5PsD1pV+t6zuRj/eY5zWR8Z3IB3iwfMNiZ/IB/vC7cam3PfkAq+534Ug+
PkjipBkSKOcr8IUnkXFNuJ6DV+tsWGLiSj4+SmJCVbajOucr8BxZGMcHeECL
gA7W3O9W4fMM32ka70w+wP3kDUWcr8C6ngMMdHn++CSJbodv3LJiH+A5ecm5
r1zIB7hKvd2Pnlw/PtP1eq7kA6y6H6gb+QDv3d21bx8n8vEF9SAgpXamG/kA
j+3Va4qOO/kARyx85htlRz6+SsL2+Ni3HzhfgU2HBen04/oBLndcNegVx8e3
/+qFygdYdX8Ujg+w6v6NTuQD3GykfMc38lGNx2vpWLbieg6eXz0kZrEz+QCv
vOgQn+tMPr7/V19VPsBz6+0de5XXS77Tejev7/7A61kfNUjjfAX+7FEd35V9
gJOcT3ctdCIfP+n8gAP5AH9Thulv5/4KbJWw6IGcP1U+fiEf3n1ion6TfPyi
69W4foBnnOy2r60r+fiN4/s57mMoz+dg+fY5ObxeArZAOnvM8fEH8dUr7Iib
K/kAX36eeH+xN/kAx5vId9whH38loSlvqLhJPsAZ49KDVjqRD7D1+tzc8Y7k
4y+dT+X4qKEUvqd2XJjN6yVgvHr3BTyfg/2vNqvoyPWjplLsl284yfUDrGX7
aW57d/IBPqXwOpDD8VFLKeTl7VJeTwRvrLHdXO4HVD7AB0JGrr7qTD5qK0W8
zpG/vi7kA6x5ouhLI85X4M4FUxqudSQfakpR8bx6w0438gHuWe32MtiZfIBb
LrxktpD73TpKEXnifYoP+wCr7t/B/S64v6nRQiXX87pKcSnU8GOEB/kA200+
dqiZC/kAD9khDBY6kI96ShE96VRNTb6eAfy6wzZLC1fyAR4/WvE02Id8gLcu
juufzOvt9ZXizmJ70xmcr8Dbvk+dvs+DfIDdfZsljuR+t4Hy3/U6juQDbFrx
N62BM/kAd11r5XKffTRUipi9XpO28foV+Ltlv7HXOT7Ag+SA8CIfjZRiwxuD
4R253wXXullx6yefjwLHtV4RksbzubpStGuzd3FzngfB60r/XLrE+QrsoiXv
OCMfjZUiNu1ajy283g5OffBV7aQv+QB/nlmn/BP70FCKJKP2It6ffIB7mXV5
EsPnz8FP754O8PAgH02U4o3z3IXjeD4H99wo3+GDfICjNqTvucj9FVh1f21e
L2mqFPrnQi3m8DwIfjWmz5/37AP8KfNL2DUv8tFMKXY0SBjv6kU+wHZ11c+P
434XXNy4rNVanj80lf9+f4DnD7D/Fbf6O9gHuJP5+F+/3MlHc6UI7iYM+3mT
D/Bl/9sf7Hm9BLx4xpZxftxftVCK5b+2Gp31IB/gXXaBA0p4vQTceKj9rnBe
L2mpFJ5GppaGLuQDfPpwQ/2zvH4F7qWeOfQ6+2ilFIevva/syesl4Osr7tQ8
wv0VeM14K9epvN7eGt+v9zvdGrAPsOp+blw/wF0HFo4Y6Ek+wO+6PNx/iM/X
tlEK+XKzDVw/wE2XPW1wjNdLwL6Gq/f34/hoqxTHV86P/cX9FdghqZnLHB/y
AV7zclLrAnfy0U4pjMvK+mU4kg/wxUHjsozdyAeY5y+VDy2lOLt50q2R3O+C
N6ZkjbNxJB9gS2t9z2O83t5eKQreLawZx/EB/v5l0pYAPn8OrmPZerILzx8d
8Hl3vCnZ5Uk+wEeGjzqQx/kKPHj3GwdNd/LRUSk0Pj2tU8z1HBwVv6883It8
gKuNRsyq9CUfnZT/PHA9B883etbJjPsrcOsPg5P12Ad4m8uWcyG83t5ZKeoW
ld/960Q+wB5zO96vf4N8gAuOtDarw+c/uijFmTrHJ1xzIx9g2+b7N3Ti9V1w
B5+/u67akw9tPB7R3l/w+Q/wksLfq7twfIDXrzLS/cX9VVfkh6Rp18fzPAie
0MyqjcT1HFwzyVKzH/e73ZSinii/583xATZF+x3J61dg1d+xj+5K8Sf8fAct
R/LR/b/jpfIBnu1g9GSaE/nooRQ5G1ttUHL9ABuMcdiSyesl4Dwbi7nPeB7s
qfzf+TOVD3C+07iMDpyvwAcXqv1dyj7APebWcT7P+aqXUvSuc984j8+f9/ov
36p8gGdO6WPdj+t5b6UYdeNMjW3sA5yXoptwgddLwP5L1VJ/cL7qg3g48WHA
Ea4f4G1GZ4vf2ZEPsOr3AHj9Skf5v/VnlQ9w2eDKvt15PgeHTQ8YeZN99IUf
V0e9Ljx/gEff7jsxkOcPMK+PqHz0Uwrz7gsDq3l9Fzz7c0LaSlfyAV7nVN+z
zJN89Mfzzx64uiHPg2BtpJejfD4KvPbRggnqvH41QCkWvji6dgv7ADf49fB5
PK9fgVvuaro7hOsHODu5wQx3Xi8ZqBSbZpyIdOHzH+AbO9s5NeT1drB8ulPi
+jFIKUpHjyy+wetX4NRf5bkXuX6AVftDeT4fjPzg+/3jFfYBLptxfE83Xt8F
J2rleSTwPDgE7ze11ZH2fD0cWN5+0ZzjA+xwetkIVx/yMVQppC1qjxS+5AOs
+j0VXr8CK3R/Zh7l/mqYUtTudl004/Ur8JNPp9w7cr4Cp1+ZlfjQlXwMR/3b
oSzcxucHwfvlE8S+5ANcmmnwpydfLzpCKRKMVyX+5utLwPLlXoZ8vhZsmOB/
rhuvX4H5fLfKx0j4kwOY6zm4XuCQ49m8ngjGX2se8yYfo9A/bEkfP4R9gD/a
Xv1iwvMgeOESvVdj+XztaKXY0tXuzTr2Ae6o+sEG8gFW3X+B19t1lWJe5Rqt
CGfyAc7KaWxYwucHwU3fVA9oyvPHGKVoZbi+51Fn8gEeMqvt33Hc74LXBEX8
TWcfY5X/7u/kQD7AetlJdnI+VPkAuzyI07jpTD7GKcXRbQM2WnN8gDVbtdw5
mus5WM+4MKUW+xivFMPlG4xwfIBX9/l9LJjPR4HTpmcFn+f1XbC8nDDFiXwI
9At3Hg+U873KBzh/0PO2P53Ih8yxM1/ddiIfE5T/fh+D50HwhbbbdWI5X4FD
Xtg2jOB6PlEprjYPyXjI8zlYX3db9X0X8gGebf9E4wZf7zNJ+e/6UEfyAZ68
/eMHO2fyAT6K8UjPmXxMxueVb5jD9QM879a8Hw3cyQfYJuV2fiTP51OU4t6F
7/oPuL8CBz58eSnoJvkAq+5nw+tXeqh3G54PbcTr7WDz87UareR6Du7c6G6X
HZyv9FEf5A0mvL4L1pIbLBfyAW54JC1cyedrwbzeofIxFfE6df3KJzwPgtc+
fL15uRf5AId9+l2wh+v5NOSbFjZWm3j+AKt+P4Z9gK9f7Z/yiuv5dOW/3+vh
+AD/WHXswwZn8gHeLW8QYB8GiLeiNafl+UflAxx9MHFbMc+D4KTm+35P43w1
Qynajg3PvcQ+wPJ415b7XXDSj/GW39mHoVIMaI2IdiUfYNX9tx3IBzig9nPr
XrbkYybmrdQBMefZB7ivbZMcTZ4HwecaZVe+5/ncCMfTacnkFs7kA2zzMND+
Fs/n4CHut01MnMkH2LVMM7LSh3zMQj31Hu1dh+dBcD95QZrXS8DfFv3IrcPr
V7ORX0OGn37L61fguy80TNbz+Vqw6veNOD7moL86ltd6Is8fYOfxQz894f4K
7F3n69WpXD/mYn5pEpiYxNf7gH/cjF4+gM8Pgg9uz7f/zetX8/6rDyof4B+9
z9T253kQ/N22x5AK7q/mK4XO9+LlDhwf4OnGtqsFr++C3SK83kRzf7VAKabJ
P2jiwPs/lCLz/vPqDbyeCFb9/gz7WKj83/UJ//Z/4PM7Rjw25OtLwPdzeqfn
cL4C/5g0xMiP168WIX+P/LAp0pn3f6Cf8/2m9ZbnQbBz7fMB2/n8x2L0s7sb
WFY48f4P9I9rrJsE83oJuMmasaE/eP1qiVI8r9m36rU77/9AfzXrp68tX+8D
DvAyPujOPpbi+3hmVE4xX+8DrvH3Yp/ZHB9gS/eFmYO5fixT/vudKUfe/4H5
cfExEx2OD3DI2H3JZlw/liuFvbbliRu83g5uLl9Q4cT7P5RiZSfbqCrur4yV
In7tzCu3OD7Aqv0f3O+CeX/pv/0fqO/W+U3nc/0A93TOHPiO+11wkIb+wpd8
PRzYIL3e2Bucr1YqhfuFLYpRnK/AzaPDwpdy/QD/VU4+/orP165SChN5Q2YQ
7//4f/MgeLOJuf+LMN7/oRTHPuZHjODzUWC+Xubf/g+lCM8vPLGS58HVSnFC
s9/eMXy9D/hM18JHcwN4/4fy3+/B8Xy+BvX+nXwCm/d/KP/dH4P7K7DO0Ka3
1/H1PmuV/+53HMj7PzB/tji3qiWfjwIfO+hmHM7XJ65DfG3S33mGzw+CG4Xo
urTh6xPB2adfNjDg6xnWK0Wt/umXn/J8Dm7cQdcjhdevwHvlG3z/b/+HUuzs
YlOpx/PHBsy/p2q4KwN5/wfmkzNjmi524f0fqNfWN4+P5et9NqKeGtrq3+Lr
S8ABf3JWxbEPsOr+Ebx+tUkp1IPWfo/i9V3wS5T753y9D1hub6r5fNRmxONY
46mWHB9gn1FioD6fjwJfz55ZV5/njy1Kcar2i2+/eT4HNw8dGj4Rrz/vseuN
FLAia29qHD6Pah17K/LNjjH2NXF8bnUOMN0Athr6UeMDHjcbP8w4Cvzk6+2e
Ovj+gaapb0N9x9ftDZ7v3QH8AThkd52yE3h/bjdSOgeAIx8q8+X1HfnPa21X
/ru/CN5f65Lsb3PBIu5YQw28/5xvcx+7guWfrzqJ/Ke6zhVc+vj47j14fvnl
p+1QitOTN6hp4fmr8ec3wKrf08Pz4d2eewt2e5fZvw2Op+o8/k7lv9+jg88u
8h+AvbsFNQnC4/LLPwbz9Vfynw8zVQqnPm55Rni96fIBAX+20vzcGv9ePjwl
4AlT7vnvxvdX/jg6u5APF39fOxDHY5f8gmD58pRD+Pfyn2eDp7r7HbiM9ysf
7s67kf8nam99jNe7icNjCub9NCof4LKB6GjcyYcC8VK99cRHL/IBDuhkcvR4
MPkA+ysPxSz0JR+S8n/XH6p8gI3lH5jwIB9gPv+m8qFUCjW1XZ/leVPlAyz/
vJHCk3yA94Tpb5f3g6t8gPn8p8rHHsyziqfBY/zJB1i+neBYZ/IBlpdXtHzJ
x97/+gGVD7B3ruh7w5N8gH83s6hp4Ec+9inF68eO77e5kg9wT0uj0eccyAfY
/lz90yudycd+pXgbLjl1cyEf4Ly/pv2WOJAPsMXIwltbXcjHAeRHvbqRVg7k
A2yWVU9ttDP5AHcY0/y6vF6i8mGGfiD1eG15nlf5AHtqrt3e2518gHPsbhfI
85rKx0Hkk4X+2s7O5AP8Nub0nTMu5ANcx7r/dg138nEI/U3dlbW1XcgHWL3e
xKDD7AM82k9PcnUlH+C28g3+XcjHYdSHOkdqtPUiH+CLrfp7B3B8gK81q+h4
LIB8mCv//T4Kxwd4il69bqv8yQdYXu114vg4gvnS7OXbHPYBln+uYYoz+QC7
71k2z8qDfBxV/rvez518HP2vXqh8gFMmtRl/2pt8HMN8VbJbbYcz+QAH5zd5
pe1KPsC7Q7y6d3AlH8eV//bru5APcM1vYw7J52dUPsDX3ynmrOB8ZYHnXx90
yM6NfICdR3dIl69fUfkArxkzvfsYR/JhqRTDlhvtXu5BPsAvI9qVyOv/Kh/g
vaMXXtR0Ih/glMsdDb+wjxPor3Y8W7jLgXyAHfs9nyOfv1b5AJdcm/h8mBv5
OIl+Zv5ny3V25AM8qvHs4+OdyQdYdT8fD/JxCp/naD/p503yAY6dc7nLGVfy
ATYuvu4b40I+rPD9CGzaoRb7AFdatPHf60o+wNvlC0A8yIe18t/vO3uTD/De
bsZ22ewD/OFBzMiP7OO0Uix2Cs7SZh/gV35vjiS6kg+wQ4Lu988cH2eU4lb6
+VFyflT5AMuXu8n9jcoH+GmDY7by+WyVDxulWO7xa7P8flU+wD0H7zK/7Uw+
wAcf1fhhZk8+wK6DlujPdyYfZ9Hvr5rxY78n+QDXkG9gyPkKHPFq9Ly5TuTj
nFLoyTc0YB9g1f4EO/IBbv25ok2tAPJxXvnv9yPcyAf48oTQxJMe5ANsdcKk
qi7HxwXUmyuz+4ZzvgJ/1Ht2bjzXD/AhTXvdRD/ycRHx1t/6s5Mb+QB3fvdq
/hoX8gGe0eZO5ldH8nEJ87/TRMUuR/IBruj0fr6OM/kA57njC8fxcfm/9XqV
D/DjE6HVLRzIB1j1+wvO5OMK6qPRjkD5/ah8gMPipm64zfkKPNntQH0vN/IB
Tj8gHIZ4ko+r6K9X73mz3pF8gC+vqLt6shP5AL9t9OK4rjv5uKYU7zs6/DR1
Ix/g61l7lr50JR/glCsntV3syMd11GuT6P2H7cgHWHV/U85XYPV04/d/2McN
1LsJkzeVupIPsPu4szG72Af45Y2hjU+5kY+b6FcSEytSuH6AR3ey657O/RW4
cMTAyNncX9kqRX/5B0rtyQc4J0rvtrkd+QCv7Fz/rKMz+bBTirrTG/Y9zPUc
POjA5BknuX6AVffXsicf9jgek+Y06u5MPsCOR5IbaTuRD3BSnO3kYxwf4FN1
4pyW2pMPB6WYram5UcuefIB/hJz6k3uTfIBzb37pneZCPhyV4sgIl9nmzuQD
rF97T6NuV8kHeMrh/Og99uTDSSm0Uy4FKzk+wE0n3Htxj+s5+MLstW2UXM+d
0Q+5OAV+5XwFVt0/jus5+GUTeYWefLggH7UwdbVzJR/gbVaDtdY4kQ/wpHYt
R5ZwPXdVilV/Gl6T40HlAzy20cS9nbieu/43L6t8uCmF5v1gv7tO5AMsDX9i
35Z9gLeEtH/h6EY+3JVi+O7g8bPsyAdYI/7GthJH8gF+r2uRdpDjA2x/Jk19
nhv58FCKIS6nHs13Ix/gNsHdvbXZB/jWGJ2Ntzg+PJX/u9+Oyge44PCEPHeO
D/D699ZhfTzJhxeOZ9/eSntn8gGu92ZT1UWuH+BrOkc3HWUf3ogHtLPPHckH
WHV/P/YBHmO4LsaX+ysfzGfyD4ZwfIBV9wt3JB/gWnpXRljeIB++6Jfmlyin
OJAPsOr3oB3IB7ja9WDFPBfy4Yd8/8t1ihn7ADd2W1V9gvtdcMCIQd16cr7y
R349HNR7IddzcOCJVZaDOF+BbUv8cut5kw9wrQ9Gnpqu5CNAKcyNI3atciEf
YPnnVAa4kQ/w8DqDda3syEcg6rNeZ+Mie/IB3i8PlO7kI/C/9S6VjyDU/3kn
g+R6oPIB9s66WPjAiXyA37R+Y7HVm3wEK8W4K57TPvD8Ae6+B99wzldg+XTA
Zh/yEYL5/YWd4jTXD/AntaSZgV7kA/xl/fg5kzk+QpXCQF6A8iAfYONPXtny
+qjKB9hQ/oEo9hGmFEYZowItuX6ADw6rV/8Z+wA3ONVp9Tsv8hGO/u3t5GlT
ud8F+5Y5fF3qTT7A3SdE1GrI/S5Ydb9S9hGh/N/1QSof4GnN2i74yD7AS9a6
hfzh/ioS9ddrxUt5/5HKB1hur5K9yQfYH+3KMHfyEYX5xdMua7wX+QDHLHmX
pcb1A3wN41aGG/mIxjzt16u7mjf5APfqt2zBKmfyAa7aN7D3ODvyEQM/LuVm
Z+zJB/h44PHO9bi/As97ul9Pm+tHLPohvXOhFk7kAzyl6Hinm/bkAyxfzraR
63mc8t/+fPYB9l9eumMR97vge2/MF6z0IB/xyI8LtWf95voBru+l5y/3Kyof
4MQFDVpZOpMPcJ34xoOMub9KUP67H5Ar+QD7eF15sJHrOTi6Z5NGoewjEfm3
nYXNCU/yAX5RvWFnqgP5AD/YNk2jmOMjSSmeNKlrt9+efICrh/YcMNiRfICP
hw6Skjg+ktEvyjd4YB/gjF1mnTScyAc4ocfmgkmcr1KUopn8g2wcH+DjPT//
uMD1HNxXvmEiz+e38Hwj5RvckQ/wq8B+tbOdyAc4f9PU8tVcP1Ixfy48P6aI
+12wcsC3jNncX4Fbr1ffdYTrR5pS9PB4uHSRO/kAq42+MHy+O/kAG0eHPAxw
IR/gqP6/KuXrB1U+0nG8b7iPfsL1A+ykPn/QJTvyAZ4bOMi/K+erDMzfXxWV
Nx3JBzgms9Rtz03yAZ7/3e5cfVvykakU8u1l9zuRD3BlH6POb1zIB9ji0ZkR
323Jx23lv+t1L5MPsLzc0NaOfICdA6yc6nF8ZCn/3U/MkXyAFy4NjH9jRz7A
crn5fJ183EE9Kjw1PO0a+QCPu/D701CuH+AXQxwqrK+Tj2yl0Bnw3f6XLfkA
J7xtoFlmSz7AHgszB6fwPJiD+Mr/1u4Ixwf41P8VddZxVSZdHBc71sZARVAU
cE1ca0V0ULFYRUQwsAtZO5DRtVFp7oULl24QlDJQDBSxXbux1sTuQsV4f8/D
OS9/fj/3A1ye7zNz5szMmXl6/ZpDPPkAB50xW9OF56/A6vkqHM8veIoYqzM1
bnL8AH8ceWuT4l/1caF8fk31cRF+WrX0DU8jH2DjU8X9UuLJB3j+Ud2dM5wP
XsL4O3/xgXk8vgI77LhaHMrjK/DfI7vVnZJIPi7j/UwxXKrkQ6oP8OJmSTXX
bCYfYPU8oCTyccVTDClYZdwrjXyAL5621Lty/LhSvp9S9XEV31+ZMON8EHzn
QmjsavYBXrW95IE/91fX8Pce/Njzg+M5OKBR94hNieQDbB4wa2ZpAvm4jnyt
8r34UZwPgt01TS7d5/EV+HJBm7B2PL4CZ5gN7l2J+6siPO94o6PVuH2A7R+P
/c85nnyALT7NdE9jHzeQz9ypZrqL+yvwIo8KRydmkQ+wcvz8XO6vbnoK5bjE
uxnkA2y87K5Vn83kA5y3Y6BbZCr5uIX+cPQoi4RI8gHOP//u4oMY8gEuuzeQ
fNxG/+786b11LPkA9zNRTmAiH2D1/I848nEH8ezBr6B0Hl+Bg1e21TaIJh9g
N+X69Xjy8V95/6H6AOdvT+himUw+wN3fJjf7zPOJdz3F64leBz9yPgge6zTO
cBn7AHM9o+oDXLX9iF2NuX3cw/hpfJ2PIzPIB9g94Jrj1RTyAQ6yTvX6FE8+
7nuK2dVPdFD6H9UHWH9me34G5+fgKPO5/YySyccDvH8RcduO8ngXPGdglzqd
YskHWLnuNiuBfDz0FHu7P9s9MI58gF8cGzkiN5p8gHesrXF7H89fPcL4PFe7
9iLnH+CIwqbBlpyfg7ttmK632UI+ipEvKgcccDwHI3usns7tA3zRNnzh01jy
8Rjj+akbXfty+wB/MP5+1IDzj8fl4xHVxxP4H+ednMHjK/BL76Ip91PIBzhy
+vIxynkUqg+wuh2D56+eluffqg8w799XfYBDm0SunZxMPp4h3lcyfa3UT6k+
wFNOt79+azP5ABfHFA0o5f7qOcYXygXSPN8O7uRyZUozbh/gyhVOxNmkkY8X
5eNL1Qd4YOnYwgU8vgI3VC6M4/jx0rNsHSWFfID3XzyxUnD7ACvH1Viwj1ee
YkLl49+qbiYfYD/XKlYXeP4KzOflqD5ee4pGW7rsVvazqD7Aus22F/twPAdf
POfeeDbP777BeNNIM6pGPPkA/3Uixu0lj3fB+9wmJhdz/AC3dpw9roTz87ee
wmVaXFguj3fBWyN3GWp5vAsOvtZ0qbK+o/p4h/644YDFXTmegy8+7pVXg/MP
8KKsz9uU9Q3Vx3tP0f9pgn0vzj/el49nVB/ghD/cnTziyccH9GfaDausOX6A
6ynpOOeDYHG3cYerqeTjI56vMqGXRD7A7UxfrVnL413woPMdl7ZNIh+fkN+6
XMg9yusfYIfWhwuqbyUf4EWVtxhabyUfnzHetmtfUpHn28EGfxn1SkglH+Aj
sbXMDvB4twTfRzff/lES+Sgp3y+g+gDnm7bu/ornd8EPWpcs9UgjH188xcmo
YNvX7ANcLer83lvcPsAulpd+xPB84ld8v/abMiolkA+F9x4x78rzu+CDsxHA
EsnHN8+y+/OiyQfY3vjRpynsAzyxyeqFfTl+lHqKxolFNaO4fYDV+8UTyQdY
Pc+Y48d3T3HjxR2TN9xfgX8/1bvFRPYBLtptudOW88EfnmLD5fVNVvH6IFhp
rps4/wBHzLlYMZf7q5+eQtne2pvbB3ish0utlxzPwf6O12+WppCPX54it1J2
+1ncX/0qr9dQfYBPfNzQtiW3D3DdV9OrFMSSjwpSXBl8r24/nr8Cj0vx9Vyb
Rj7A09uF5FRmHwZSxNovcr4RTj7Avf8tnFuRx7vgwgqHvRvweLeiFOdG3n5n
zvkH2KtroHkTzgfBoZ1ntzLg+ZJKUnSon/7Tlud3wUZBT/5I4PEuuDR0+o49
8eSjskTXFLXjMueD4G/RI33W8noU+HHo2ogNPF9SRQrleMxpHD/AnI+pPsBe
fkh4Y8hHVSmGNO6yzpXzD/DbbpHvdieRD7B6v04M+agmxURf8akutw8w7ydX
fYDnBec2XxVDPsATbCwOLIghH9Wl0Gw199nHPsDq/sRo8gH+9tpF/zSGfNSQ
wmPJuzwb7q/AE0b7+yj/n+oD/KbPu5iOCeSjphTzHWd5/cX5B3iJsqGc2wfY
+q5DYHgc+aglRf7Ypq3T4skHeEtht99MuH2A+1tsqLOP88HfpKjT6OH34enk
A7wg7rk2muevwGf7fTMfnkw+aksxcF7zQbY8vgKPNV0xypzjB3hS/e8L2kaT
jzpSbJ+fb92Vx1fgE3sePEjPJB/g/2xESXEm+agrRcXL7neq8ngX/CLtV+ZX
9gG+EDH0Sq048gEOcUUHx/G8Hv7+1XEdt3E8B3ftbVqjlOMHOOvbhHnHsslH
ffn//b+qD3CEe+kYl63kAxxi0/+sluNHAykuf33bwZbzD3DW7VpnavJ8IjjG
8LHNOV6Paoj2+mF+B+W8AdUHuHCRUc/u28gHOHNx4vscjh+GeP7xzrOG8XoU
+GT/pdVbbCEf4D1hk6IDeT2qkRR27VqNdeb5dnDWxnGzn/B+BnCL827iAMfz
xrLsPjseX4Hnu3dv85r7K7CDWcewPJ5PbCJF2O49x924fYCn2Lx2zeL1KPCP
rk3NGvD8FVg9P4f7q6Z4HoeWjs/j9Q/wgZ9t+nryfAm4W1Juzy/cXxlJYTx+
hvVdnk8Ej/cqcd7L8yVgZP/Px3L+0UwKl+k15kzPJB9g9b54ni8BK9vDl3J+
3lyKa2PGVPmb53fByvFgszmegw/ab7E/nkg+WkiRvX/51gFx5AP8rHZJsCv3
V2DO71QfxvL/9aaqD/CmhWd2WPB8Ili9bzORfLSUZfE6gnyAD7sX+h/k/gq8
R+fztnMS+TBB+2lfz6Yd5+fgYourfY05Pwd3Sxw6bWgk+QA3tBty51wc+TDF
90U6tJ/zQfC+uKf73vL6ILgkc05uCx5ftUL/9tB7mBmvR4F5vU/1AX5yzDdn
WQr5aC1F4seN2g+8HgXuY1jlm5JfqD7AJomzhjTieG6G/nh9BaPeHM/B6d2m
zYpPIx/g5sqBjlvJRxspGoyoNekjx3PwrrRHMUXsA7yz3RgZnkE+2krx0bfP
0H083gXXV14Yjh/g+U2iXnRLIh/m+P2G/Y7fTiUfYHx6adQW8gGeb7RQH8Lr
tRZSvL/4IGAqr3+Af2xsabUijnyAWysHisaSD7BJ/jL3I4nkw1KK2cqFiOnk
A2xx65BxOvsAD8o1dvJMJR/t8P8uHLfxLI+vwKVPr4Sd5/gBTjO5YleT28fv
Uhy/N/VmzzTyAXbq02mrHc9fgQ/82Dv7JK8PtpfCvPSJ+6EE8gG2+2yrr8L5
BzjZNeeZLbePDlKk/FyxsQrPl4CvjW68cSLng+Ce3WammfB8SUe8PxO77Hmc
TT7AppF1YuN4PQr8cUH4j328PthJ/n+/muoDrJQvLc4iH+Boj+Mlx9hHZ3x/
pSCAx1fguAlOpju5vwJHO8dnZKWTD/Apz3Yep3j/VRcplOXlVrzfB9z25a2h
A9PJB9h6wfSdZuzDSpbdf5RBPsBrLSOsqvB8O3jPqfSuynktqo+uUhza7nZ+
Js+3g6sqB6pzPghW7xdLIh9/SJEb4rJyAPdX4HmP9rUr5v0M4Ow3R2z7czzv
hvg8f1NzZf+Z6gM8t8pw+8xM8gGO2j67t3Uk+eguhehq3NuG4wfY+mi/uc+4
vwK/Wucy5STPJ/ZAex81wfkzzyeCPzq1qDaJ5xPBk25U8ZoTRz56Ynz65dv4
8CjyAR5s8sFgHbcP8Ha/nl01PL4C77R8mfSU20cvKQYY3Cr0iSUf4Bav9tz3
5PYBPmm3y8eS56/+lMI3osHQjzxfAh5alKfz4fgBdovZlH6Y12t7S2Fb1M6l
No+vwFx/r/oA51y649GD47m1FO86NXmn7O9VfYAftLQ32cfxA8zzt6qPPlJY
Xf6ck8n5OdjV/Mi7lZvJB3iilVm+TTr5sEG8G+zccGAs+QDX6FZ0ZTnHc/C7
3+dEP+D40RfxK7d766Y83gWr5/9y/AA3r9cqOyaWfPST4ucV+cw8kXyA/01u
PtWRx1fgjjX3W67g/AN8Jdrxg3MS+RD4fw1mOmXzfh/w0cjJZw04noON1Qvb
yIetFMOVBXQe74IvDMAAMpF8gK2/dx+XzPsZ+iOerz92/wznH2B1/yzHc3DJ
84eJb3i8OwDtfXGhkTK/rfoAq/fLx5IPcLsn/geacP4xEO1dlzLHnPMP8MEk
dGg83gVX7z3+agjPJ9qhv9Tdq+3O87vgxYamNWfFkA9wl5g5EYnB5GOQFPEV
p/Tx0pMPcIz74c+6YPIBXq8p9HNiH4PRf2M4+jOEfICzSk/0XxpBPsAHHZwT
10WQD7Dhzkm/FYeSjyF4nlEma9x5fAW+n3vPbnIi+QAr2xEGRZOPoeh/I9za
ZkWQD/CMll+91oWTD/DGSWsaxEeTj2FSND548FqqnnyAnyHcvI8hH+DfM0eP
dAwjH/ZSrMxb/jBFSz7A6v0Y4eQDfOd1cd8/o8jHX+U/r/oA/4Hh5EY9+QCL
Oau/p4aRj+GybL5aTz7Az/a99foQST7AyvWgfhHkYwT+nmtwRAL7AKvnIenJ
B3hY7XkVevB8uwPyy+4ra73Qkw9wqz43e02LJR9gdX2dfYAx2lzUg8e7I/G8
zxn2zgkmH+Dbw3LOHo8iH+CoattO5vD8rqMUy5+ZW1WPIR/gfhrHuOWR5APs
stoooH4k+RiF/nBsYNvMWPIB3lAU2f9JGPkAV1AuUNeTDyf0l5ZvR/Tl9gG+
dyD5+IYI8gHOiVy58yzPl4yWomWzxsnZ7AM8dEjKvO+R5APcV7ngLJZ8OEuh
XIfcmX2AS7Or/8wLIR/g4Dp1p34PJR8u6D8W51e8qCMfYEfDpw2Xh5AP8Mjj
X7r8E0k+xmC8WknX3I59gCducbO11JAP8NHnmi6/sQ9w57lnXSaFkI+xiF/D
Tg85EE4+wDc1hsFTw8gHeG+zG2H6YPIxTgqf6RNvD9KRD7By3Gh+NPkA5wcv
f1RXTz7GS3HJGMajyAdYPS+Qx7vgtmNbnPseRT5c8Txym686E04+wNdL7pu2
iiIf4IpIn85Gk48J+H6lLUw6cv4BrrR82ddr4eQDrK5/68nHRCnWOGQ6FUeT
D3DHKik/6mrJB/jdgQLbf8LIxyT4VjbURpIPsFJe+zmKfIDdlYLHCPIxWQrn
btd+nmMf4F4dan9P15MPsHJ94tNQ8gEu7b3wnA/7mCJFwrFRbSZHkg/wtqfX
5qzg9UHw+pZ/3+oSRT6m4ueXNaj/M4x8gIfeaO3eM4p8gF+P79/3KbePaVJI
valZQgj5AC/cNWJCkDf5ABevUk4wJB/TEf/Xeb5/Fkw+wJPizjVKDSUfYLX+
XU8+Zsiyei4d+QC3aOfa5hX3V+C5OwbZDNSRj5lS/Hbu3psmOvIB9ujbx14b
TD7A99v2+rSO28cs/L6LNi+aBZIP8MSeqfku3D7Aw5QLMfXkww3j414fMv7U
kg/wcOUA2HDyAf7jbqFDCy35AKvzxWHkYzbel/wxWX9FkA+wet4Ltw/w6F+m
Ia3CyYe7LDvfluMHuNO/c7VD9eQDnPzs5YyFoeTjb3zerGvLVPYB9h+hH/8m
nHyAvzfPHWPC8+1zZNn9dqHkAxzRdaGw5/gBrv2j4YTMCPIxF+9zXKXT9Xm+
Haws7zwK4/oP5Eu/DK5t5f5qXnn8Kqv/wPuP8PeE9yeCjZXrLHg+cb4UsbPH
tCoO5/oP9N/9n3RfFsn1H+hvDeZczeb+agHyNeXCwiCu/5CirrJhN5DrPxAP
3pkX2IVz/YcsO7/eh+s/pDAbWi97bQjXf0hxt0n41lz2Ab5+JNy3dSjXf+D5
lQbUqhbC9R9SKNf5Pg/l+g8ppn3xiWjA7WMx2tPjn88Xabj+Q4pP9b8cOa/h
+g+8f21zzllpuf4D+Z9yXbOG6z+kyLua+cdBDdd/ID7V6bgjVsP1H+gPhscb
Lwzk+g/kR8qGxSCu/5Dic5ttf1bTcP2HLLvPg9sHeF1/m1WVg7j+g/Jt7q+W
SZHhgQgSwvUfaP+VS3OW6Lj+Q4oX908PrB/C9R9S9D7lEu7E4ytwH+WCzVCu
/5Bl9YjcPsA/p9prNkdx/Qee9w3tmllarv9APNimJCxc/yHFGxf90w46rv9A
fDCbvuurhus/pFC2UzwM4foP/L1Zn+rk6bj+A+97lPZa01Cu/5DCwdVs/SIt
13/g/6u5altAINd/lMersvoPjH+VA7MDuf4D47mzJ009g7n+Q4ovaaN9d4Rz
/Uc5l9V/SJG2bZStHY+vVknxobl5M2X8Vlb/IUVXg4JBIRw/wOp+SR3Xf0iR
nmHd+FYo138gPtx80Cye2we4vl9Wgju3jzVoT9eL2m4N5/oPWbYeyz7AY/A4
d3I8B6N3E13Cuf5DihEXgyf81HH9hxRLlQlQbh/gXgf8Sx7quf4D+eTU4TMd
ub8Cxw7pcvUMxw/wiTib8C3cPtYjXrT+tuuTjus/0P+UPrIUoVz/gf4sZFmy
JpLrPzCe7OpXrOf9PuCqnTTdzXRc/4F8rv3NFk84fmzA8+qZ/DgDv0+Ztp8P
Lh4wsvsKfP+I+Q28DoGbrjj6dC94JD5usBH5hXIAEbh6ZovxM8D9d774T3l/
C/9NtNsNPrJ3k1EzvG/qOHITxutp42vthC8r5QfALSw2Ltfg+ygfZ4K1N8Z9
HIHfl2S3+8MP8NgT7wak4n1Rpl0dvKWoZ7ZhcHM8b+Va2USwg5Kg4edP4899
AI/rXn3JfnyufGznI4VyHHBVfK6uQ4DnRHnGJIE//kCiCfaxD7JOBStf39pX
lu2vxN9T/lwgGDbG10T/p877giNGFt6vgs+vIk218kN+8KfF5wvoD5TH4QVe
vyCqrzX+v0FKYTtYvS8BrOa1/lKc8284+RV8q3Xv4H6jm1ntxPNR78n1L//7
FsoDCqD1lRDyATYymdX5VhD5AKv7f7XkIxDj3ULH988DyAfY9Wzvh6Uh5ANc
FH/0yQgt+QhCPG15qHVBEPkAP66W/b5yCPkAd8p+F/lSQz7AJnUaJK1kHxqM
h1uIgjca8gGO8S94VSOEfIBtlAFkMPnQov8zOmx1Ooh8gO3P7AxxCSAfYIew
N0a+WvIRLMW3yBV3WmvJB3hGVuKVSaHkA7woe+qm4zryEYLxwrfzUSYa8gG+
27Ti2uka8gF+MT/uudaffOjw86cHj7qkIx86mk+LIB/gfUmh9TL9yEco/DRw
s7vC7QM85uySgQf9yQd47e/zb08LIh9hsqzeKpB8gCcW9nhwKoh8gHt4fiyY
4E8+9FIU7C1YcdubfIDjLOJ2VgklH+DBHr21n0LJB1g57nWvhnyESxHuXPTb
wmDyATarl/OiSQD5AFtZXp69mH1EIN/x+LH+jpZ8gPv+08lJpyUf4EXGD/38
uX1EIr7+s9chKIR8gJXrSpJiyQf4SMJfyafCyEeUFL4TFlZdwz7A86znBVbX
kw9wtxLt2wMa8hEty/Z7hJEPcL9fNvJVCPkA//zn7c3UWPIRI0XPbxF1q7MP
8BuDfZ3d9OQDbPBfxRp+GvIRi/dh3n+92nH7AGfey2t13J98xNL6NfdXcfj9
/xkbZQSSD7B6n6OGfIA/5TevVVNHPsBtLkxxesLtI16W3VsZQD7A/t/aeBaF
kg/wHK+GF3MCyUeCFDMrpD84Hkg+wOp+O/YB9l0978dHDflIRLxE+O4aRD7A
VwbhBQkjH2DnLr9vaaglH0lSrHYau0XJP1Qf4MtzW3oXBpAPcPy4BgmbN5GP
ZCmm9z/T1tmffIANRh4LdA0gH+DinX3qvg4iHylS/NOgKMbLm3yAky75RK7i
/go8rdGCGS19yUcqfn9u0FZzH/IBVspL7mnJB1jd78XtYzPGI4NMPhgEkw/w
SmWAxfEDrJ5nHEk+wB0wHGjIPtKQzysXeoaQD3DHfgvDLLTkA4zeKa6ynnyk
S9GkU8Y2I24f4AMGsw56acgHWK1PDyYfW6TISl2b+4vjB7h22pmzPUPIB3ie
EsC5fWwF9ymalsftA1xk+aJnQx35AJ954TOgB8ePDCnap7qt8A0mH2C7DtOK
prIPcH+lADeUfGSi/827EPb/9gG2VyZENOQD7LM35e/9keQjC+25Tm1/R2/y
AY6MXjCwJIB8gD0T944wCyQf2Ygvz01zqunIR3b581J9gEuW1Hy/M5h8gL8O
3eVwQkc+cqQofLDw8Rgd+QCbj9n+ZXgw+QDXUA6ICyUf26TQpTdZGcXxfFv5
fJbqAzzE27vLaj/ysR3+lRee4wf45omaq5uzj+00n+BHPnagP/L6ciiIfYDd
Ji/XxoWQD3Bw7RT/4Rw/duL5FU253yaQfIDXjLBd3YP7K7B6noKGfORKoexO
Oe1PPsDKcuhejh/gqH6bd7kHkI9d8FF/RK1JG8gHWL0PPJB8gNXzIv3Ix27k
D3idzkeRD7DD2AcGM7l9gN9PNq2uZR9g9VyCIPKRh/bZ4XLn+hzPwUr5Vgj7
yKP1a44fe6RYsq+DeQ8N+dhD84l+5AP858pLvpU5fuxF/6XvE6fXkA9wR919
2VdHPsDK8YSR7GMf2peTh2Yuj6/AM8Yeax4ZTj7ADS2n1T8SRD72y7LzV4LI
Bzj64W3z2/7kA7zlTk7FleHkIx/x7EVqu4oB5AN87v74V1O5fYAdqu2IGx9I
Pg6UxwfVB7iR0zOLGPYBXmdjPiqK28dBKX7c0BgGc38FXmD/aP0fPuQDvP9N
05alvuQDnN1+1oY8b/JRIMXfXxpfC/QmH2D7Je03XPUhH2CfYWazPvuSj0NS
DFh0Ivr7JvIBHu0821QfSD7ASZc/zO/gQz4KES9/ypzxvuQDPGt2n/pHfcmH
8rkTfsEm8nEY7WnNwY5j/cgHOG/32/zRHD/ADdcYejxmH0fQXt4eKLDl+AFW
7zvh/gq82LFjaz9f8nEUzyffuqsLtw/wOlfPD6O9yQdYra/zIx/HpLCYdaDp
v77kAzxpcIsd6zaQD7ByXeJNjh/HkR84ZB3c50c+wOr9wRzPwWq9qQ/5AL90
9y4w9ycfJyi/8iUf4PM35zWJ8icfYPO7c5dM9yMfJ6UwXOb48ZA3+QCr9TH+
5OMkzdezj1NSVNpxfX8/jufgtpVEo55B5APs4tUl7x9f8vGvLDuvMJB8gG/2
qeP11Z98gB+m3x7YMZB8nJbiSaDucL43+QAr2z0rhpEPsMXX+gXTAsnHGSnC
pizq9YF9gKu6vS3x9yUfYCPr+217bSQfZ2VZfaeefICbrNt+cJ0v+QAf/qyz
6htAPs6hv1IuePQnH2D1/JAA8gFW6403kQ9w3wmLb7cLJB/npZhSOTByYCD5
APs9Nujwnn2At+5Z5P+V28cF5HNeVq0dfcgHuHrVen1DfcgH+G1SjulZ9nER
7c11wsM/uH2AA+0u3zilJR/gVR7OCY05/7gky84r9icf4Ouz/7wwIJB8gJ+6
Pffw53h+Gb5f9Fqdjvj2P0fLB8w=
         "]]}, {
        Hue[0.8503398874989481, 0.6, 0.6], 
        Directive[
         PointSize[0.002777777777777778], 
         RGBColor[0.772079, 0.431554, 0.102387], 
         AbsoluteThickness[1.6]], 
        PointBox[CompressedData["
1:eJxcnXVYVG3Xt7EQxUJsBfS2u8X2sgtFMbHFDsBCmRks7MIGOzFQLCwULFCk
u7u7G0V9f3u71uPxffc/z3E+gzN75pxrxRV7OpiYG62pqaam9kZTTU3639Jf
oZZZ3RTiUrXh7/w4HeHYbtHqEd0VwqSqxPRLso5YPSLB8BR4oc6w4NaZOkIH
DyeAoy6PyxicriPCLLO69O+Bx3fkDB6Fx0/ZmTU9AA503tK+U46OmPSm5Fco
uIOjR9Nw/P1vvFyXngqRF6nxNSdbR0gPW4I7NYoS7/HvzZse+OwNjnErMXpR
pCO69tdwbNdLIfbeX/ZWI1dH4GrszMBJ9buFhmToiEt4uc9gu29f01PwfLOk
C+iN6/nW9vLkfB2hIb0h8MgK3T7DwF+8b098A97bp80A3TIdocDla/RRiBv1
nTOqSnSE9HKLwLHT29y1KNUR0sOOYJeg71aiUEfcmYgrBg+Zb3LjIh6XPg7D
vgqhZWNc3gmPS5d/Gxwb9tgzE+yDlysBz2r9Z3RKsY6QHp7YTyEsi7Ne9Mbr
SR+vHbjoRi0fLTwu+wCnOExuE1tOPvorxMkD079fqyAf4O2r0+y+VJIP8Nhr
R7Qv/SYfA/D81+50fFdNPsB3li8e86uCfIB/NHiof7ecfAxUiNyDdomhFeQD
POKYxp//KskHeOyBGdcnl5GPQQpxfU2L25E/yAf4V9Oi8KoK8gGuMbMg+Vcl
+RisEC3MqqZM+0E+wLa2Z5WGZeQDPDnV5cL7UvIxRCFCC9zCN5eRD3Dv+i7d
lIXkAxznN0dnWwn5AJc8Hib6VZAPfYX4tmDE8e2l5AM8rcuDnYeryAe4z9AD
n5ZXk4+heP3vYZ5PS8kH+Pfea/1WlpIPcKvOmX1LK8nHMIUwbmFQPbuUfICv
nglvtaOYfIBXDpjXr0cV+RiuED43zTVtf5AP8MXSfq+GV5EPcG2b2m02/yAf
IxTiwsabNt+ryQc42tNijvdP8gF+rlvxJLyKfIxUCI/DZuV12Qe4ck7Kvaul
5ANsse1wsk0F+RiFz199z1x3Hh/gXn1svGeUkg/wSvuWr3/y+BitEEt/2NkP
YB/gvj8tHowoIB/gmiEb4tTLyAd4YdtVXV15fIxRCMWLfhNmFpAP8KjxQ9dG
lZAPcM2pkW/PV5IPoRB1l18yaF5NPsAm/fYe8i0jH+AurYdpqn6Qj7H4/Bzn
uXRhH+CK1JW3w0vJx9h/1yf7GKcQ9xsvnZVQTD7A48Z2X/SOxwd4y0vLF/1K
ycd4hdiTGm4fU0w+wJ/HqsqKCskH2LrNx0MWJeRjgkK4v5l4uWEx+QCvaZ28
sCWPD/CxcT7v91aTj4kKsbvOBo87VeQDXDT9l6tDJfkAL6j9Z7FXPvmYhO/b
OUf3IPYBfjbh1o+6ReQDfPw/e7N1BeQDvKFNM79aleRjMj7ffHG9uJJ8gP3S
1MfrlJMP8KrLe45Z/iQfUxAPjHZntCwjH+DPFt9OFpaTD7D8ufH4mKoQR2as
Tq/J8QpsuMRmQfsf5AO8tv+LKudy8jFNIezdIsedKSEf4Fnzbu9fWE4+wIPr
xZ+ZVEY+piuE6uPad5tLycf0f+NL9gEuTHAdWsTxykAhbtl/rnmJfYCLxwas
DWMf4O1lq85Xc7yagfGTMG2n9PyyD3D9qWvLGlWQD/DdEUevd+d4NROvPyM0
OPYH+QDb6Tl7a1eSD/Dni7mRGqXkA/xziem338Xkw1AhzrVfUuNQNvkA+9yo
PSSD8wd4sFPP3h3LyMcs5LNP3cbuLSIf4Peb6lXdqiAf4OE7Zx3LYR+zFeK0
UT3DzDLyAV7UxPvnUPYBnt7hzPR2HK+MFKJhmx9dnSvJB/j76q1/znK8AqeL
xq9NK8nHHIXY2NS1w6kf5AN86Uurs91KyQf47aWbba8Uk4+5CnF0qvOZyYXk
A3zv9qQOXrnkA5x4TevehyLyMU8h3j1ecDaoiHyA3bSVv6bmkg9wRkr0rP48
PuYj/3X22r67gHyAT+W333mf8wfYKzXUvx/HK7Beo6Z3rIrIxwKFaNu7rvJh
HvkAn2iLd5BDPsBnp8RUarOPhQrx4LnR2Ik8PsA6T8N0yzmfg5u63T3VkfO5
sUI81Pl9xbGIfICtHR/MX55HPsBngzfrHikiH4sUImfLjov5+eQDHHdlx+L/
OF6BO8t/QD4W4/Uq3QP2FpAPcJ3ZFTWm5JEPcItm6mva5JGPJRjf87uPCskh
H+BTncY618wmH+CC+baZvUrIx1KFMN93uSCxgnyAk2uN+K3J+QPc81MDj6M8
Ppbh+6X2u/u8YvIBXhzQBBUT+QDfnnzyxuJK8gFe1bDluwc/ycdyhRhgsWDn
F66vwKWVH2bs5XgFFjMv9bvCPlYoRNpVUzODAvIhce71oPmcP8Brm5ZZG5aQ
j5UKMVrpvju1nHyAGw4cdEOD8zm4/rq3tl6F5MME+fBummhcRj7AVdLllJAP
sPvb52auOeRjlUI4zp01u+wn+QBfm+kUlsbjA9zyeq/X8QXkYzXqFQyPLSXk
A6xX2cpxaBn5ALsUHihxYB9rMF4Ot3qmKCMfYCk87uB6Fzw8feSq5cXkYy3i
iV3bBhaV5AO8ct6H6pkl5APskv9kigHXu2D1st7b3+eSj3UK+eO+yOMDbNRk
5McPPD7A7wZqN8jIJh/rFSIsM0ztHscrsH3yH5uHheQDnK7Ysis8n3xsUIhD
l6Y/epNDPsB6U+KHXSgiH+DWaZftpPpF9rER46XH8QXGOeQDbFMjKieugHyA
M2Os770vJB+b8Hk1m9/jYSb5AJ9a1nBWm2zyAQ51sRxjxj42K4TD0ZCpb7LJ
B3hi0w8nTbLIh/R43LOaVhnkwxTvx9+g37Uc8gFORDoKYx/g457Pj+uzDzPU
G+NPRrhmkw/w2XHGlT+yyQf48atvg0dzvQvusKhndLsM8mEO31HpHqWp5AO8
OdAu/ncu+QAfCgj/8iWffGxBfbluWSMXHh9g48NDw7/lkY8t//K97GMr8vul
O0vaFJAP8FbvWKuO2eQDbO2wNtyIx8c2hQio6m5Tq4B8gDf77Ht5IZd8gK9V
bpy8lePVdoWYu21m7u088gFWP7ApP7OAfIBTXf+c1k4nHzvgf3tE0+Ii8gEu
ez9xhWMB+QB/8Kxd3SaLfFgohNoCp1UdC8kHOLNZ6rqOGeQDXGr6xWhpIfnY
ifzbL189iH2Au0buvX41nXyAL3y4d61vOvkAn13Z3Hx1PvnYpRD7rl8dksI+
wI2tGsy/lk0+JH7X2uxzBvmwVAhfsab6Zy75AOv+qWOtlkU+JL47smRbJvlQ
IB7qNck0yCYfYJeifM+FnD/ArW0yBt7i8aHE9+Nmm75xqeQDPOvnk+vdssgH
2KRvs+c6ueRDpRARt6+ccywhH+DjWeMcf3N/Dr7xaovxIc4fVgoR/yhn1ows
8gFeOdeo6y0eH+DR587pHk4nH7sVYuj6Z6N1s8kHOGZAYq/OOeQD7BH7+qAV
+9ijEMq51QlaXO+CvebbzalZTD7A/7WJG5ubSz7AzU+f2KiVRD72KsTrz7ra
3TlegS83un5jVwr5AP++Zl29OZV87MPn/SMfGY98gMM6WY5vk0Y+wIrn38xu
ppGP/ehH5m6xHJtKPsB3lJtWPE4lH+A5tYd+OJFBPqxRnxTtid2TRT7Aff50
+FWeRj7A0WqbxcFM8nEA/d4zCwctni8BT7sy5v7rLPIBPmRr8WdhJvk4iHx4
pKq4Js+XgLvdeFnnYDr5AD837tP2egr5OIT63Nv+8JBE8gHOWrneYls6+QAX
pI0eVj+RfBxWiJ1bnuv3TyUf4EfXyi9cSyEfh//lA9nHYZq/4Hh1RCGcU53n
DM8kH+Cg9KFv62WQD/CKBecfOKaTj6MKEf7NdNC+DPIBDtb56t8smnyAy8oz
7nRIIR/HFOLXrT5G3Th/gC83nVo6gOMV+L97USMbpZCP4wqRP2rJtlj2Ac44
vcG0Dc9fgR+twBea88cJxIdp540COV6B10lfMPYBLnnkv3E/j4+TCvFljudF
ZTr5ABs8TCy0ziQfYKPVT26H5pOPU8h31o+CHnO9Cw7Su6LYlkc+wBvvBExu
XUQ+bPB9yl33olkW+QD38L5XpMn9OXj2piu7rhWTD7DmqxH2rQrJx2mFyK34
OnxePvkAH/aa++VhKfkAd/DNW5ZfQj7OKESr1z/n7eP8AZ6pmuZ/jPMH2KrX
7kzrbPJxFv3Kxw+bAjPIB9ghdkJvP45X4D/ZWxM25pGPc8hHm88f98gmH+DR
Y0420c0jH2DNLr+7ZXO8Oo9+o3+dTdfYB7hFK6f3YSXkQ2K3jb1Wso8LCnHm
aPezEwrIB/h9lF63t3nkA9xLatg5n19Ev3c2oOcNjlfgFVKDwT4u/qvfZR+2
6OcWGuWPziAf4J4oT2JSyQd4T1sT1/Q08gE2NtswuBPnDzuFcLrVr1sIjw9w
TnXMmk/x5ANcOdDV+ADnj0sKUf3w8K8bHK/AGqlNJ+tmkg9wxXCHvtNzyMdl
1MPvPjaum0U+wJcba+zowj7Aew/5XhybRj6uKMQzVc+m2pw/wG+iFh5TpJMP
cD/ndJvfGeTjqkL09h034kEW+QDP27SyRTSPD/CXr3oTr4M3uu443+oa6rUz
+0e6wGfHmKo9G8F6TT9W6OP6JXQFf0H49sPrnW9Ve36j6xgvjdZqr8DjBvrH
xq4A13ZoNqINXh+P9nYCz7wWWzAL1ys9fe0bCjEj/OGR9WAL6QnArmNfzX+F
18cfFzwA743dU7Ua7zct8L+YKvC9GWGjnPD4jYIHHtNvKsRVC4+Kb3hcfnrw
TZvvDebieiQsAPv/eWzTDn//fTou6BbqvamadvNwfXulNwjuv0RHbSuuT7rc
NLBjGgpEvN9CPL3+bYzX3wVH6+P5HwKPgU2TFA6R+PcrpAsCT6/9aG8TPH9r
6Q3eUYhi1dXfuXi+IFzuHnDmgTWbM3E90tMHgodkd2gTh/w3TnqCu6hHO134
2CRZR/zAx7kDPHOymr6Uj6S37wEeY/bJyimZfNjj87pd0sYllXyAER27S/WB
7AN8qvvClM3Z5OOeQkxpeXV+/STyAU7SMOq+M5V8gLWlCaVM8nFfIfK6+c+e
nEE+wHNe9H/WMZ98gC/ErtS+nEU+wLvHDF72nn08wHgZrLHdJYN8gLW2xf/5
nkU+wFvsfr0PySMfD9EPG+4ceDeBfIDfaOH/SCEf4AYdPzyMSyAfDshvfxYe
bZREPsAzbupsWZpEPsDf1+vMm5FIPh6h/loZc8c3nXw8+jdeZR/gmP5oYNnH
Y/TLvs/S1ZLIB/j48O2N6yWQD/AItw1fTsSTD0fUE5rZi9PZB9jjh3oX/Wzy
Ae7g5RifxOPjCfrVw9sbDkwlH2D1ov06f9LIB/iA4fbi/1LIx1OMf5NG1jbp
5OPpv/lD+eMEWyx6OzYvg3yAbetmdZfqUdnHM4Vo33mnqTn7AH8ePdwiLYV8
gNtJE0DZ5OM54uu749/Ms8kHuGe/1RaPeXyA94WgAcsnHy9Q/5f7dO2ZTj7A
r87sC0rLIx/g7DGb9lSnkQ8n9Evt1d9L9ZTsA3y2of2JGTnkA1ySVidS+v7J
Pl4qxK7YQpesdPIBDtctH1cjh3yAJ4Y92zE6l3y8Qn9TtnvolEzyAX6sWr09
jMcH+HXixOVjeXy8Vohv+s1GL84gH+CzVp3PNM0hH2CN0eo9Z6aRjzcKsWlC
v0Z98sgHePvkPz6vM8kH2Dy0fkhFNvmQHu93Vc09mXy8VYgFiyZlj+J4Be79
YkCbqlzyAd51vWHVunTy4Yx6EOXljyzyATa2P7ZrH/sAp/XcfyEyjXy8Q/17
bodfag75AK+7XrR7axb5AFu9GrrqUgr5eK8QnRrUsl3CPsDeJ99eXMY+wM2W
Wc/RyyQfLojv1+7a2OSQD3DzlOoZ3VLJB9hq4ttlISnkw5X64xTyAX7+O2Dl
R/YBbtNvyo9X7OODQtQYNM3udxr5AE/yd7uxM5N8gA/e8HsUwD4+Il4uW11z
D/sAD4282upcCvkAR/b4krwlnXyA//PYtCyM49UnXG/XtR9aZZMPcNQoxcKH
aeQD3F0qYHLJx2fkf4NPE1zTyAf48Pyu67rlkw/w+kUmawYVk48viP8Db8Wf
zCYf4A7+7vUMMsgHWNfQp/ESHh9u+L7EfJz8i32AX1ftDTubQj7ArewevZLy
nezDHfXWy0D/DTw+wJET1vbZkkU+wI+sAqZI/YXs46tC3Nqyc9Nlzudf/9Uj
sg/wn1qO81w4Xn1DPabd5eRa9gHeOKPEZg7nD7DG916qppw/PBB//qua1j6N
fIDXpPbK3ZBBPsC7KtTi7ErIB/jn+crYeunk47tC7Jh0oVy9gHyAZ/Zos2lv
BvkA2+j1OHWJ87kn6sv7GluUGeQD3MzWUkSlkg/wtU/1Dmlkkg8v9F/9Jp9O
4PEB3nai6t1tHh/gEWrJT5exD2+FsN/6MOFQHPkAT39qUnQ1mXyAL/aYXW6b
TD580P+ff9jSKpt8gKNPhjSR6g357YONZ0RoL80gH74KUfWpY4+5GeQDnFSU
t/RAPvkA17pYVDAwn3z4oT6q07TZmHTyAR5ldbnbuGzyAS6KWH1KyT78FULt
kfPWE1nkAxzxofmxetnkA6wcFHa+ivMHOH/xE227FPIRoBD6w6yCj6WSD3C3
q9sO7eJ8Dt6WJKa0SCQfgfj3+TXe92Uf4F2NA3cP43wONhg05csc9hGEfF00
/p5WCvkAn9ic8dOB8zm4ZZNFjZenk49ghQhpOc7/ZwL5APe7be2uyT7A53z2
TvkURz5CFKLukgW+GgnkA1y0Wn/gjyTyAe4z9/drV66vQvH9uH1jdM0E8gHW
tgopjUoiH+Ag0evqsFTyEaYQ5Sbdukbz+AAXv6r+PC+efIALHON23o4iH+GI
z1JBl0w+wBt/5O7LYR/g8nq3Whknkw/wqu7nntXm/BGhEMuVP7cHJZIPsO2S
b8n6HK/AZ5q6vHkbQz4i8X186jy0B/sAjxlWv0kd9gEW9gkfG8WSjyiFGO79
ZXPNWPIBVs6adXx+PPkAu154v7od549oxKOAW7f3JpMP8IvEPZ9rcbwCHxq9
0ONwPPmIUYjSr9vf7EskH2Db5eqrJiSTD3C/ns2y9nB9FYv+adaGr77x5AOM
b2PtOXHkAyw2anetiCEfcfi+n93zc3gi+QDn1x3ZT3o92Qd43s8dI9cmko94
hRi2ulaWSQr5ANfseaRFVDz5AHv83PpTqpdkH+CpG4acdk8kHwmI/96fbBfE
kw/wLP1ZiddjyQe4zt1zw2vEkY9E8GArzZxw8gGeLG0YSSIf4CO/bix8EE0+
ktBfXwy5cY7HB7hV9nO33gnkA+y7e1uz9tHkIxn5qt6xV6d4fICvvFg/fEQU
+QAXjCy61juRfKQoxC/tJY4Pud4FL9qT2MMwkXyAB09o/rtBAvlIRf93KGe2
M/sAj+yf821WPPkA354+tLRFAvlIU4i+5o0iNiaQD7Dc50eTD3CNqqY9hsaS
j3SFuG+yatnkWPIBfn1f8b17NPkA775oldsnkXyAnyQYGLTk8ZGhEBlbW/ku
TyIf4Gf1Q00KE8kHOGrpLfvPyeQjUyHichtfiEknH+Db615mb08jH+D7zo9y
XZLJRxb6vxTDuUN4fIDvT/nYdArnD/CxZZNexCaTj2yFiJ9r7xbJ4wOclRcw
cTz3g+B5pvpf9Dle5SD/7dZr1JT7QbCzsE7+Hkk+wO2vpk6ujiYfuQpxoxuE
x5EP8L7Vw3co2QfYpmN48pxE8pGnEJ6BLw5MiyUfYMvA3Pdvk8kHuN3E8DbT
4shHPuppezTcHK/yaf9KKvkAnzY7OHFiLPkAW90YYzo3gnwUoL8b+HPkpCjy
AY5apqk05/EBblk2Nf95FPkoRH2WnD53QCL5ALcof+W+nOMV+OeImLv6HK+K
kH9a6w8OZB9gG0unq63jyAe4cnbDn6OSyEexQpy/PzZoZCL5ADv8VLMfkkQ+
wIPfRFjHx5CPEsTrjiWeerHkA7zg0seIJrHkA/w5Z+C63eyjFPFkr3Z9rUTy
AT4Z2XWfSSr5AEflvfQ2iCIfZQpxVX9m/ZJ48gH+qq7ZdQPnD/DJO3VHq8eQ
j3KF6LG95FRmPPkAb3lxRz0kkXyA5yYFFK6NIx9g05oNfG4mkI8KhZjfYEFd
EUs+wAkDHviYJJMPcJZJyLQOnM8rMR6aPYnVjCUf4OZtS4YnJ5IPsM3IJsb2
WeSjCvl2wtGe6xLIB3ihxXzNXM7n4NMPZ8UtySUfPxDP6pkOs+PxAT5yb79e
WCL5ADvcbvhZPZV8/MR4ido1sZDzOfi/b2rHunC8Ak9aFv61JserauTPeptW
5XJ/Du7uP3vy9zTyUf0v/sk+finEnvmXuz/heAU++C7OZzePD3BfKUHFk4/f
8NVlwPb9MeQDfHlqqOboOPIBdjJxHq7G+Ryc1bDi7GKur/7AF8qPbXHkAzy7
93/HvWLIB7jm2/x0h3jyoaYUhZXlT8fyfAn4yKAeW5ziyAe4xu2ywjUcr2oo
xS/ruOemPF8CNr5XatCXfYCrGme9fcb5vKZS9LV3H9+K8wd4V5MRczJjyQfY
w/6TnVsK+ailFHofkkZviyEf4EZSQ8jxCrzC+3ON3nHko7ZSvFnz2XhaOPkA
W3a38BoaTj7AE290WjqQx0cdpQg5mNd1FccrsGFmWdeiKPIBlufLIsiHulKY
tl+6eVEU+QCPrCqNtE0iH+ByjcHjH0WSD3DUYu8qEx4fdZViujQBkEw+wJtH
P23YnOdLwJvW9q5jz/lcQyluLnzgXcHjA9z6aaN9zjHkA6ytiY44nnzUU4pB
G+ZYnOZ4BeZ6TvYBXqyxbZZbLPmorxRrpAU87j/AZ+uv0hzL81fgjjO7RmVz
/6GpFP1cz6W+iycf4CfNar77yvUuuJWonHUnjXw0UP7dX8v9eYN/1yv7aPDv
72UfDZXig+OxOh+TyQe4trQhj+srMM9PyD4aKf/uN+L5XXDd7AuT9ZPJB/jD
VqNLFZnkQ+IH26LncD5vrBSjM8wipqeQD3D+uO3XJ0WTD3BYwNXjcyPJRxOl
0Bi+KOxcPPkA1xj8erM0nmUfYIudA4ZOYx9aStG8tc6Zg3HkA/zlkbLqejj5
AJ8xODIzIIZ8NFUK/2OjXp0OIx9gQ8WOjr2iyQf4/uV8C6ME8qGtFDEGhyw7
sQ9wvZ87m2rFkw+wvJ+H80czpej9avuVOtHkAyxd3u4Y8gHuNuFzh7k8Pprj
9c+3Nu8ZRz7AyCa667i+Am/eaf/DP4F8tFCKWyeLVpZzPgf/7Niglm0s+QAb
m/5ebpFKPsCWXW/qxrCPlkoxq534VJBAPsA/vVrprU0gH+Da556bd00iH60w
noYtz/0QST7A776erfsfjw+w6fCazsacz1srhffsfd0ucbwCz2txaGkzzufg
Zp3euNSNJB9tMB56ragpfV9lH+CcdrWcImLIB/ixXcKGASHko61SBHtmNDeM
Ix/g8/O0zAZEkw/wLE//mMhY8tFOKep/3PAjl/M5uGZUTpxeAvkA395YunFf
MvnQUYrMAYPrxXP/Ad7Vt8JrNo8P8KEx7lcHR5IPXaV42UnM6M35AxyTOKF0
Uwz5AC/cvm+FTTz5AFc8HbtcGUM+9DD+m3u0sOZ8Dpa283tEkg/p8cM6HvYJ
5KO9Uqxr/KrmeK53wZcMmp+cFk0+wB4t84rGcf/RQSlOvg+Pl/oR2Qc4IX5w
5nTuP8CJ5bWP5cWTj/+UonhJwpEDqeQDXHboTMnvBPIBjva4+XBzJPnoqBTm
0oZ/Hh/gwaHdOl1OIx/gTded2z1LJB+d8PrVh4+pR5EPcIO645z2RZEP8Mwr
6hNLuN7trBQbUkuOP+D6CixPt3H+ADsaKe/bsY8uSpEbp1cwj32AzcMTd8/j
fhCcoP+x3JfzObjb2zxVKOePrkrR/pXuRwOeLwGnNfimY871FXh17blDrVPJ
RzelaPuhza1BqeQDfOZQZpOhyeQD3DLsvzuXeHx0R765MLWhaSL5AI/xdFqR
zD7Auj+Ne03k/qOHUtyzP3I7LIp8gI81eGzZkftzcPHy9hpneP2jJ/LFplft
MrkfBO+w+2qsxT7AF992vNaCx0cvpRi32P+eM8crcNrK2+GDeHyA+x6q6/eU
+/PeSpFhtGReOccrMEaD5XJe/wDveJtzr3sy+eijFH0cos2sE8gHeNrSATZn
OV6B5fnoGPIBTh/lP2glj4++yKcvL9pVc7wCz+x5SPRJIh/g5U5FK05wPu+n
/Hs+g/M5WPtKJ9sLHK/AN89qnFqRQj76K8W30/139eZ4BZ75NrfJH87n4A4X
KrYOiiAfA5Ti+DBkKJ7fBZ9uo23Sh/tz8OMxbv1WRJGPgRg/d3Z+qs/zJWCN
7S52P3m+HdxIS//BuSTyMUj5d781+wDXkCZo2AfYvu3K2VoR5GOwUthtyeyt
y+MD3OBCs4VqKeQDLO8f5fXaIYg/T8KP+SSRD3BsxP7tk7gfBC/XGFbwh+dL
wAsu7l5Qm8eHPuLN8VMKHe7Pwc7zVZGaPH8FXvhI0/Iy54+hqAd0DY6f5noX
rBi+4EJTHh/gg1dP9nCPJB/DMD4Rnsy5/wCrr362a28s+QAPHOC59GAU+RiO
1/f/tLQ8hnyAn3z5+WhJJPkAd2i/fFydCPIxAu+v06u0JdHkA3z4lNOegVxf
gTULtmklRJGPkUqhb2jh6cf5A2w1pTI+IZF8gN0MkVB5vmQU8o/UoHH+AM/J
+TVpBPeD4AeLNF8Gcv8xWikivnyJ/5pIPsBmUsLneAX+b/Z644oE8gHW7tVo
3Z408jEG8SO19wJpPln2ATZcsKvXmyjyAV6mVW3emecThVI0dJ/89QLnc7DB
0NIWjbm+AreQLjCRfIxViiUjXTOk+RbZB7iT81knKT7JPsCfelr/eZJKPsah
Pmn9te7OXPIB1lSaN6jB/SA4yu/knkGx5GM84oH0heN+EPwgc0qfP+wDfNl5
XpNa3H9MUP49XxRLPsBzhy/8k8E+wC9XJJ++E08+JirF/IItIwZx/wGe8HPh
F3MeH2CndxtvdOR4NQn1unn3DCmeyD7AacV6wdL3UfYB5n5T9gF+Grl8p2E8
+ZisFKN6hV5J534QPOjwsLFXeb4E/ME9L/A517tTlOJ9xNTdxtHkAxw46elV
o3jyAV535fmv1Zw/pqJ+kgs68gG+leTXxpXzB/jg+ym3e3H/MQ31z+0DfZJ4
vgQ8M7DLEUOud8FpDfuV6LCP6UpxtK/2xClcX4FbSwceYsgHWN4fEEE+DJTi
+yr1Hik83w7e55IbcZ37D/Dnkau9j3A+n4H6WL1xyMco8gGu+zoh+hj35+A9
aWOVx3k+caZSJF3sFFDGPsA2o1R95vD6ILjU6EX/ZxyvwPeDUk0axJIPQ3yf
TW22X+X5dsN/9YzsA9wz5ohrWjT5mIXHrQ23FweTD/C6S9FGdaPIB9h+rpu2
Mo58zMa/v7dOeYzzB/jYHtNfpewDvGTr1rlmnM+NEB/Uvnme43wO3uLUMHY/
+wCv0Lv+vpjzxxyliGzSzm5rCPkAn+z/3CYlgnyADxx/tDyL8/lcpdi4wezQ
c84f4Cet0NBGkg+wx5d7q/xDyMc81Jfv1y29G0Y+wF670NBHkg/wkS/VzQdw
fz5fKX6vPtn4ZQT5AEd7JXZThJEPMO8flH2At9940TcqknwsQL1d/CztYgz5
AH8el+59i/tBcJHzwxZaYeRjoVKssnsY34bjFbhnyx5/FvH4ALd2HBq2iPOH
MfpL9aBFQeHkAyzv7wglH8b/4q/sY5FSrH/uUPIwknyA5f1BnD/A43bGe6zl
/LEY/fSYU6oSni8Bd3NeOPtAFPkAT3Udeb0n94NL0C/NQYCKIB/gpV93mYRz
Pwi2amzXblc0+ViK+qljrx7JoeQDfEcVPngR5w/w/SLNZ514PWoZ8vnZxefN
uN4FX3Wc3TgoknyAi9UvVTXi/gOccd9vaMMk8rEc+U06sBJNPsC3Zr8v7cv5
AxzSfHPHG7HkY4VS3F00odn5CPIB/po/4vB39gHuGBfQ3ZP3+6xUimcdhvZJ
4f0l4NtRFub/yx9gy3dHC75yvDJBf5088tpn7j/Al0wfPNHi+V3wnj/p345x
f74K41v76ulNKeQDfGGzxbDOPJ8IXvxKzfQx74dbjfH7vcD0B8+XgJfMXznw
M88ngqM6hjZw4H5wDeqnEf1zvnE+B3d+PqxuAK+fg40feFec5PpqrVL0l76A
XF+Bj8/PryOtv8s+wP/9KrdI5Pl2MK8XyD7W4f0Ne7n0Nte7YOl4Xp148gF2
21yzgQ/3g+uVwt+s9/kkHh/g2rW3l1byfCJ4+MUGavM4f2xQigEd0s894vkS
sLLVouvXeD4RrNfbv1U65/ONuJ4toy0ceX4XXBy4661TKvkA835i2ccmpbDV
mPunPa9/gNvM6OPxmftz8IwpmxoM53p3M/rtyvVbPbi+AtfKvTtnAeePzf/G
n+zDVCmaP7p64hP3H2Dz0v56TThegfVP5b2+xfHKDPXRySa6prweBdZ+W9/k
FvfnYPk8MPsAH50yw+US72cwRz82c8XwJxyvwDOlAMX9B3hiUY9NV3k9agvq
7w4Zv/Zy/wFudKCq52oeH+DFXdyLrMLJx1aMh9XbNq6LJB9grYRjxn15/gpc
c+WDhYN5vmQb+smVx7dtiCUf4BtvX0Sd5fwBPj3I+UlvzufblWL3S79TWVHk
A+wz/XfXvZw/wLZd7t2KiSEfO5Ri+un7ygGcz8Efqmeeb839B9jP8d6+V1zv
WsDnpwmuFtx/gOX18WDyAdZ4WlzbjevdnYjXv0MaNoskH2D5fgW8Pgieql2g
Zsj5A/xJEx0gr0ftUornpyydrvJ6FLhb1+h5UzhegZdPehEbzPncEvWZa+re
Yo5XYMNRwYlvwskH+Mf4gYZPo8iHAuN7V+SEtfHkA6z/K+p0Mx4fYK0H5zdb
cP+hxOs31nx9n/M5+K1Vp86jeL4d/HCY4mw9ni9RKf+e/+X8AXabviW7FucP
8Oz470HtuP+wQv6MaFo8ln2AUx45FRznehfc4eyboq6cP3YrxdlrBrE9IskH
OKzLzPxdPD7Al1en9srl/LEHvnZWhR8JIx/gnlEvtI5GkI89//Kb7AN8+lcv
2/+iyMde5LPf43/k8fgAJ59paC/Vz7IPMK+/yT72KYVvl8/Pq6PIB9in2fYm
O0LJB/hmh3Yvc9nHfqUYXyPmy1GOV2D5PHkE+QCnLffpGcHzu9ZKsflC2dVj
7AOcFfyp00Xuz8EuVjnuSp5PPKAUY7VOtNoZST7Apl6PNPTZB1hqZ1eGkI+D
SrH3QHl2ShD5AHfQ0XWr5PkrcKsl2yf/4fmSQ8gHi516uHG8Au/5rSqMDiMf
4JJTmTcseL32MPK3R/miQM7nYJ+SxHxHXo8C6zusd/zF64PgpM5Dy/anko8j
ShG05MFZW87nYGl72FHuP8BOJUOGjOB4dVQp1L7fGGXHPsB1Zkx3PMnjAzw7
cmJQLc7nx/7NZ8s+wLtcvcyDosgHWL5/AO9nOI7r6+SnFxJNPsCudTM/XmMf
4CknBh4exvNXJ+DvVbvM2+HkA4wnS3rGPsDNpQmJUPJxUikW9Wl7vYTzOfhK
/aIprrHkA5w/ZoDO8DjycQr1xhVfy8Xcf4Dl84k83w42PaXh8SWMfNgoxZB0
i68d2Af4sP6mwo8cr2z+9Q+yD3CDjDZr13P/cVop+poO7dWQ53fBxpU/Ftlx
vQu+WqOPpy3Xu2dQ3/WMnDSSfYBfG2mkNo0gH+DGhfaHfHh+9yz64VPLLTtH
kQ9wP4P79SeFkQ/w1OhTo9NDyMc5peiK4VcVTj7Ab26bXPvEPsCTU2Z90uT1
8/P4PBwOuOry+jnY+9R/mxqGkQ/wPk2nNVVc717A9/1FlfOQUPIBDtc5YWrE
+6/Azx8t2/OA1z8uKsUrz50fb0aTD/Dbq4lX7yeQD/DJypm+yiTyYYt+7NW8
qat5PhG8/X2vLkO4PweP0R+05gHPl4Br6x1oLs1/yz7slGJ0XduOq7kfBH+u
E+VkxfEKLC1Hz+L53Uv4vs37FFzF+xnAGj6RgX6cz8HO6m+mPef9cJf/9Rey
D/BXW90ZZankAzxy+hmtWbyf4QrGW//A1325Pwc/bZxzahHXu+B6A03/eEeT
j6v4fGy9tozk+RLwrv3nampyvQuem3Lv6leeb7+Gv3/5bOQUzh/gyj9b3Q6y
D/BuqQFM4fMf6Ocb9diqk8LnP5RCOu4wNpbPf2B8p7Ty0mUfN9AP1HCt0/R/
5z+Q394G9BjI9S64yjXZYTLvpwafW7qhtUMGn/9A/XDIstMy3n8Fbnpkc/ul
HK/A2zYFmx7j/HEL+bnjupWGMXz+A/HwftdeRbyfAZy3p3miC/fnt+EP6eUV
r3+AbXbGFrpwvALfqLtrXV44n/9Aftk19VrzID7/gfgnJfwwPv+BelrvRmdP
zud3laLdFaeQxjyfCN4fqKwcwPNX4LD2vnnLeD+cPa53cKCVP+/3AY+u89lS
nffDgaXpaheur+4pxZaOa07Yc/4Ab5UO5HC8AsdUf8r2ZB/3leLasaxxjry/
BHwhzjdzcgif/0B8UtTWNwrn8x9KMUnaQM39+QN8H3E5DXn+Clwjzm5gTBif
/0C+SBp/zJZ9PMT3baj13ONxfP7j/xsfYO8BX1/04fVaB6WwO+Vf1Z3HB9g6
aYl7A14fBHfYvmaW6f/Of8BPSK/AfB4f4LbSgRiud8E/6q17a8vzJY+VYuDR
xrmVPD7AFTruq8bw/BVY2h7yKYzPfyCeXi7u8JDnS8DTd26unRzG5z/+xbe/
5z+UIrBxx4OTY/j8h1LUv9XKWJof+Xv+A/G+OtEqm9ejnuLfr7k3tTvXu+D0
J+8bhYXy+Q+lWO0/sLwzr3+Ax0kT+jyf+EwpTKZ1CvKJ5PMf//jv+Y9/4+fv
+Q+lkG7v8JjHB3g3ytEG3A+CK2pMMZXmF/6e/8D1+Gg+P80+wC0SZlVuZh9g
45hmp09wPndC/pBueMX7GcDS8fpHIXz+A/mn++jRHTh/vES9cfvqr/3BfP4D
/cPz2eHm+P6Vd1ty2g3cOeuKlz7+/unkJGWzV8inZrEme/x1xFrpP/D+xbtK
pP1o8r5F8F7phhfwE3F3y6j6r5XCwGbEvQPg025l3ZaADR3npKnw/FPwdE/B
TWdqLivF42rSf2+U4kjLCfb3cf3OunhCcP9OXbXf4v1tHVU/4i44OVvtqAu4
Oy6vDNw7yHitFlh6uslv8XnfcLryFNdz5TL+A+tc6BdSju+bkfSE4MOnj3Y/
i8+3vnSBzkqxrOdtF2n/gDsu7zR4UOXPb5vxfVXh6ZLAPd1mTLqIeDNQ+u+d
Ujh+HdlzA643dzaeEFzc5dPErvh87PF2I8C4+qUGiM/S5XV7rxQW0g0NcH3S
0ynBH5KlG5zpCD9f/AdOaBPZ4ws+f+nj03VB/LUb/OIzrl96u1vAsTdPHD4Z
QT7Au/r77XgWQj5c8f4W2pzZH0s+wPeO3A7ziiIf4DqJN406R5OPDxj/CKdv
YsgHuFl2VsfCCPIBnl9WPGJGOPn4iHx9SlXSNpx8gEMMh7q8jiUfYPn+YxHk
Azx5QVb+8Bjy8UlJ+7LJBzg9Z0D1gxjyAV496vWP7Gjy8Rn92CCTtTcjyAe4
zkOHNZviyAdYO7Swt2MM+fiCerRTPbfmieQDfH5BRqszceQDPGC077I3ceTD
TSk2FcyZtz6RfIDHPw192T6VfLj9278i+3BHfdO0tKUylXyA554s0b+dSD7A
xxd+fS6tj8k+virFsJ53uvxgH1//rffIPsDzbrU4cCSKfHxDfraYO1g6Py/7
ANukLS2T1ttlH2D3RquCE2LIh4dSZB7RcrvL4wO8E/88NI58ePyLN7IPsOHi
jtZbE8nHd6VoklvZt0kq+QC7F2r175xMPsBVvYcbb4wjH55KYWQSUb4zhnyA
dz8/2TAulnyAux5931hEkw8vpfi0Qn/z4lDyAQ406X7uWSj5AJduynnwJ5Z8
eKN+dl9+fjCPD7DmpM4W0n4d2Qd4febNRJMw8uGjFHNy17fL5vEB7taraJ9T
FPkAS6fp7CPIh69SRHbL0dcOIR9g7cJNneoFkw/w9r1lzuYcr/wQD2JiensF
kQ+wXbtd0+rGkA+w4dKqXgEh5MNfKaykA/3R5AMs3y8kgHyAmw+bEHuN4xXY
3fpnjcax5CNAKaSvx9Qw8gHe1vxEQrNw8gFW9f24/nQE+QhU/v0cwsgHuNHt
aX66keQDXG9QZKgilHwE4fO6+MbZI4J8gF9vMT7kF0g+wH6Wi7NeR5GPYPQD
ibvn9QklH+A90g0Rg8kHOP/S+54ugeQjBJ8v2k+9EPIB3u+zys+Txwe44oV1
wmEeH6FKcTOrs8eAOPIBbhW00yAujHyAG0gL7OHkIwz9f8mwXS7+5AMc/aiT
U+Ng8gE+trtmt0kcr8Ixvo45vb0QQj7AuigvToSRj/B/8UP2Ab6l39yhXzj5
iED/OeFQdnow+QDfeWtpGRBEPsCeQe2Mq8LIRyT6h1fm+c/8yQf49oxGN3cE
kw9wmN+3hHL2EYX+ausvl9Eh5AM83Neu5YoA8gFeb/lSvSCGfESj/+u13C4p
gHyAmxoMfmnLPsA6Wz3Vg3l8xOD6LnfZPCaKfICjz83TMgsmH+DzySnaTpw/
YtFP9E7POBxOPsAjTk7d25d9gJdKAzqGfMShfp1dMq+Yxwc4KtDvt+B4BQ7s
MfBeWQT5iMfjXfeZrI4iHxJL5//YB/jbt9nvjvH4AMv3Z4wnHwmIR1GeFtL4
kn2ArS3ajZkbTT7Aqv4XtPM4fyTi87r+ZlLtEPIB/thy+avvMeQDXPlg7jGn
CPKRhPrGqbFTr0jyAZ5fGNMkJYx8gIfGTjabEU0+kpX/Oz8j+wCn77riK80X
yj7A09X39TCLJR8pyIeLephPjiQf4AmD3h+I5HgFDtGWDtSRj1SlmCVvOCcf
YMtXW78u8iUf4HsRa1d15vGRhnhRaa9dL5x8gMtDsx8/5vEBPhKfnDSKfaSj
/z2/2WJYGPkAu/q17XooinyAZ0kH2MPJB9iqx4NRnSPIR4ZSbIxTf53APsCO
Ot+GSfW07AO8tH9H11GR5CMT/ciQ9uOWRJEP8K7eHfRKOX+AJ9ey1OwUST6y
UD+vq389gn2AzVfrVh0IIh/gy9eiW98PJx/ZqJ/MpjaKDCMf4IwHQxu5cv4A
74sMvuvA+TwH9cDQacuuc7wC31vb+FXNEPIBNkzX230+nHzkol+e2PD+ykjy
kfsvvsg+cv9dv+wjD/Gug/m7Hzw+wA4ttL6l+pEPcNKbN4WuoeQjH+NxKAoG
zh8SezlcX8n1LrjPyL7N24aQD/AVO/f8ERyvCpBvxnvcncvxCmzwzcPVhn2A
PcWNpR85XhUivxkMjMsJJR+F/9anZB9gzZCKNtYh5KMI9aj629eHOH+A+zw5
/HVUOPkAu+yzaz2Ex0exUqyduu/KonDyUfxvf53sAzzk4sSVLTlelSjFOlXp
4Z88PsBqOy717cv5AzxgR+6tppzPSzFe0X5L8Vj2Ae4wpu07s2jyAdY7uM+q
Xhr5KEP9KN0wOYV8gEsTDkT0iSMf4COzm4z8GEc+yvH5TC1ekhBBPsAR/Z86
D2UfYIeYqAW6oeQD3H63dOKFfFTg8QOuugY8PsDy/XlCyAfY9tK6zk94fFQq
xcU9blFPOJ+D97hPONDMl3yAcwaP6tYtjHxUoR7rMvhVDR4f4HszhbY0/y37
AP+yj34gzX/LPn4gHkk37OL8AU50wYAPIx9gSytVxK0A8vET9ePnZ2c7sQ/w
LYeI3v8bH+AVWVaWtoHkoxrx+2lenm0o+QBvliaoY8kHuIt0gCWUfPxSigOt
5zz3iCIf4JdLbze2DSIf4LnJwz2ac7z6jXrA8vLKu7HkA3wmpu9Nx0jy8ZvO
S/D4AB9o/mCRZgj5+KMUj7OUd3J4fIAHSjdU5foKPP7UuHPGXO+qqYThiOrB
xpw/wPL9jwLJB9jg5JofnYPJRw2VfLzzGudzsHz/Fa53wQ3V5sU6h5GPmirx
0LNDcjrXV+DDyTb6VX7kAzzrxBf3V+yjlkpkK/RbSPWg7AP8XXvstSPsA9yn
lr+RUyz5qK0SjVwX5fuyD/BwacM+17vgHqnTRmkGk486KhGc5pe0yI98gOX7
tYaSD/A6k/dNHgeQD3WVUPiEnZ4RTD7Ad2t2jfnsRz7AbaQGO4h8gBtZ28x/
HUo+6qpE5O7vhZEB5APM/aXsA+x9wuDzsyDyoaES0u1zlcHkA9zkXB2DxHDy
AVZfNeFOIPuopxIvhcv440HkA3z+j1fCBx4fYMOOvS++DSEf9VWixYAF6mEc
r8DLl+3bvcObfIB3/s5zWh5BPjRVYs6F6Skt/ckH+PA817NSvS37AB/4YTts
KeePBirRfVTI9JNh5AP86IbvmB/h5AMc+NK47B335w1VwmryqXr9I8gHOLJh
TIs1PF8CVprd7qkVST4aqYSewfHThpHkA7zVo1/X9SHkA3xTb5LGac7nYGvv
yorWnM8bq0RP062nAkLJB3hvhU0b7WDyAS51WHUxOIR8NFH9b/+O7AO8LPLK
EymfyT7AK+pUmpWEkw8tlQif2+LQUu4HwT9rpb3ZzfUu+MTsiOifoeSjqUpI
yzHVkeQD7H7L4K4XxyuwfF+ncPKhrRJB7esYduB+EKzfet7hrTxfAja64pfS
j/uPZipxKK/rKivO52ATLanDJh9g3o8q+2iu+l+8lX2AR0g3WIskH+Du7fP2
7uP5qxaq/503kX2Ai1eciBsdQz7AyY5Hr2RyvAJLu3ml/bKyj5YqEVCe2bAi
iHyA9zzwOvk2jHyAr3+88cw4nny0Uv29vxbnc3DUKyONVO4/wPsvHdT8Xz/Y
WiV652448imcfIBfHCl/Yc0+wLrShrJg8tFGJSwsNVIeBJEPcMQxn6L6oeQD
3FvEbAyPIh9t8f7+q9hhwT7AmRW/rrZkH+CoSxFaRzhetVOJyqqCL5siyAf4
8ZKH1Zt4vgRcam+wUfo+yz50wBv3Bc8KIR/gxhP3jz7L81dg+f6c0eRDVyVK
vMveXGYf4FVWlz5sZh9g7u9lH+CA5vcOrggjH3qIB919mnznfA4OHv7oSnvu
PyR2W9N8CI+P9irx6bV25w5B5AN82KG3xZkI8gGeMmj/fy14PrGDSjh3vNbC
lfM5eHBRo0J77j/AHSNmdH/G+eM//H328LlzgskHeN+qgBs+7AM81WCW+1vu
zztifJwp6nYxkHyA3+l/WnkniHyA5z6aELU4mnx0UolR1m27L+b8AXY+f7Sw
L48P8MaWIQYVHK86q8QRI5WWKccrsHy/TB4fYDvz3QvNud7tohLS9mBfnk8E
Tx52aca+IPIBlm5/Fx1APsDlyorvKvbRVSWOWqOA4PlE8Hif93t7hZIP8MFJ
6LBjyEc3lfg4MPpRJ84f4IsuAUVBPD7A1UZjzHtw/uiO6zvYY7AqkHyAXX2f
zw7n8QHeG/1wZl0eHz1U4teMbhM+8/gAy/eb9ScfYHn/dSj56Il47PcoIIzz
OfhJ/8yDgewDbHw8tef+UPLRC9+X5LSsJVzvghe9tzb9yv0HuOUk5WyXAPLR
G/mlKHiGSSD5ANf+viY2NJB8gKXtpGmB5KMP/O6806kT53PwllcphxM4n4P/
jE5x2x9IPsB9pQ0UAeSjr0okhVxz9eT8Ae46/UlFWz/yAf6i83COrh/56KcS
OV/TLOuwD/DyoCcRpVxfgRNL3DWSeHz0x/s/WlynN+cPsOPC6vvPg8lH/3/x
XPYxQCVCGzjcseR+EOxmEPPJiedLwGYDmyefjSQfA1VC23peWXEM+QBL2/sa
8/oHuPbw80Pmcf8xCPHv475lztyfg5+UP29ZP5J8gLWnlg44zvOJg//ld9kH
eNzrL8cyOV6B7/Vp/X0Kz18Nwfd3r9agtewDjOSzT4PHB3i0ncPUQs7nYK9h
iODcf+irxLT6vfZ1DyEf4Kr9j0dK/mQfYONDfmotef1jqEoUNcQ3luMVuGRU
R602QeQD/LTAfew4zh/DVOJB3Tr31vP6B7hLWv52K653wTukG4izj+EqMbJs
yoEYb/IBNpQuOJx8gGvrPNk4leurESqxZs7Twj6cP8B5U1dsb+RPPsBXk7fO
7h1MPkbi8z/SV3si53Ow+NB68HKevwLXN3hg0Zb7j1H4/u1on+PA61Fg+fcC
OF6BV8gFJfkYjfi6sqrENIh8gF/PREUaSD7AQyvdVj/i8QHeZvqwVQaPjzEq
8fW5+6VSXo8CH3th8GlCLPkAX5jxzs0llnwIlWi2c3bpZ17/APP5TNkHeP7U
1XrSfJrsYyzyz++6Cx9zPgcvO/CxtDyCfICTvaNG3PUjH+NUYm3U+c/pseQD
/P/MJ4I1fMfft+LxMV4lolMO7bDkfhA8pfXWGuu53gX7t1T1/cj11QSMn4az
D43h8QFe2brt+6gA8gF22fPFLJLnryaqhPTzE0cDyAe4ufQDOjxfAp52OTRQ
nX1MUgmtlMHPsn3JB/jlhHWXJ3I/CFa1OFg82p98gGcuD4joxfXuZPRv8WoD
E7i+AkvTHSlc74IdPhx9s4rnE6eg/i5GAcHzV2C+/4zsA5y1ppmPdP5e9jEV
33/pdHEw+QDL96vn/gNcUOtM9Feeb5+G69tzYqYtr3+ArZYveRTM4wO85rFP
9xpB5GM6+s3HO3Zd9yMf4MhpmX2OcT8IPns1Sd3Kn3wYgPMzmqVyfQVu1WVO
nbucz8F9Rnwds5nXo2YgfsfZetbhfA5uebPmipEh5ANc89bxtm+5/5iJeLLx
Q8J6ni8B6yd7ma0NJR9gGx9nh/0cr8DSz69k8vyVoUrcn7j73IhY8gG+rq1a
r8frg+CqCAgIJx+z8PfL3mqc5PkSiVecepnF81fgxZ0XtvOPJR+zVcJW8fjp
eI5X4E1716lKef4KvGqSpaoJ53Mj1JPjH58fyP05+Ne0DPeXXF+BJ0oHAnm9
dg76+a3me9xDyQc4ROuzn7Q/QfYB7jugxqdJHK/mqv53XkL2AZ6jGOG2IYh8
gGtLN7jk/mMe+r2EyuiBvF4L5v2esg/whmGB4015fXA++vu26Lh4fhe85Exv
nwiebwd3SYyY0pTnr8BGDc6sr8n11QKVqLs7Ky+A16PAr5Pb1r8ZRz7ADX+O
ejGT5xMXol+QJmzYB3jVlaxl0vyS7ANcdsN7gyHHK2N8fmXhn+dHkQ/wlFnV
rbZzvALL95Ph+atF6E/aTF8ozX/KPsDNLs3MGRJJPsAtKo+bfeB+cDHy79ro
3xfDyAcY3b16V17/ALv0mHXiC69/LFGJGmYt+rbg9Q/wwYkTr83k8QFedrC7
970g8rEU+aSsVKuS+w/wip2Gui2iyQe4z86fjgN4fXCZSiycY9xsJ+cP8Cud
ObvWRJAPMM93yT7AB6LN8yZwP7hcJaZ7x2VURpIPsHT7LP8I8gGeFlDadFUU
+Vih+t/6tewDfHjhL63DSeQDPOTsZc0l8eRjpUq0aT40Sj2efEj8a/3QNfHk
Axw1xrCWOscrE5VoF/zwsxfPl4CHop0Yy/PtYPk8Jvcfq/D9Mfy+Sj2afIDn
O6d17M7rH+C+Q540q8nrH6tVote0el8eRZMPsP8950e5MeQDHLpbzegqz7ev
gY/SYyOncn0Fln4+6yT7AL8/EHl5HM8nrsX1v+ntvTmRfIDPoj0q5HgFdh7t
qL8xjHyAr2gu0d3E8WqdSuj1WjVe2g8j+wC7T70y5j735+AZzTpYjOD+Yz36
OelAMa+fg+Xfz+D9JeCyya3Ue/H42IC/D/kwMzuGfID32JxusS6WfIBnHJkZ
4MLjY6Pqf/Ohsg+wY632+dk8XwI2dx0xYH4M+dikEt6/Gk3cH08+wNLxEaNo
8gH+mf1I9Ob5q82Ix6F2966zD/DSzz4N2nJ9BW6sur0vL5B8mKpE784+U7vF
kQ9wq45ND0n7Z2Uf4HHShknuz81Uf8/nh5IPcNVnmz81k8gHWP6ceH0QrNfs
wp2LvL/EXCX+O+7VdgX3g+BrQ1IGTWAf4DshJWa9eL59i0oUO3VpIe3HkX2A
AwPHfPkWTT7Aj/anb8/n+autiLfSF4zjFVi90fqs+pw/wCHRg95EcP7YphKp
UWmL9Xh8gM3ujxvZNIB8gEdKB965H9yuErnlxmvuc/4A97P2MLjD9S6YzyfI
Pnag/3s7Nu8txyvwSKkB9CEfYHk/L8crC+TDcaMzo3zJB3iq9IOO3A+Ctd/c
PFkURD52Il5tGZO4n+MV+Pq7IwcLuB8Ef7Zd8PStH/kAO3wZ1ECP+49duN7B
fiNmcn0F/pOlXt+V1z/Abgl9107nfG6pEmrSDVB5PhE83CLt5cgA8gFG97z6
O/tQqITHoVodjLk/B4+aYnh2PPcfYLdNdkPa8fqgEv3nmbAnNzh/gA9nNhna
lPMHuLSNy4Qyzh8qlZCOI7ULIh9g+T73XF+BLxwt7GvN48MK9bLetFep3J+D
H61We5jM87tg/R+XGmtw/7FbJY6PiE99y/OJYGn76yMeH+Dzuofnd+V4tUcl
Jkg/uMbr5+Bznbf3KuD1KHCK6b2ItTyfCHYxQUETSD72qsTHjWvc+nI+Bx8e
7rjFh/MHOGuC9As25GOf6u/99yPJB5jvJyX7AG/Gx2vLPvarRHuTA4fOc38O
7nt3odkGnr8C73u9MeIgz+9aq4TU3nwPJB/gbdIPvIWQD3DrZ4p563h98ADy
8+cX6wI4n4MLP13Mlc5/yj7A0nS5Hc+XHEQ+7BTk043HB3iL5dgJG3l9ENxX
ukE39+eH8HnssNRI4XpXYrXEyJfcn4N5fVT2cRj9cuPFykFcX4H5vJjsA/yj
u02tZ1zvgndM+DjdgePVEfizGPp+GveD4Kp+qqidPJ8ILiuz8tvG+fwo8v+Y
pNxwni8Br0S5q8HzJeBmYzxiX3N/fkwlgtRX1PqPfYDPbzdpnMf9B1i6vfFg
f/JxHPVKOw2vmhyvwPE7b7+byT7A8w5v1T/K4+ME4tPa6fMncj8IdopwGSPd
z0/2AbYK0u1rz/XVSZXwLbxpdiuQfIDDBy9qJM33yD7AF4MHfvjK+fyUSkjT
zVu5HwQPkxe0yAdYuv31gWDyYfNvfkv2AbYs1K4byPuvwGf6NVi4jfM5uF+J
TvVXjlenVeLpgQMfjnG8AufOaODlxfOJYGm79S+e3z2Detuo/vsPPN8O9tmv
uzGGfYDrSDcs8SMfZzHebVKL9bgfBI+2zAs+zD7AdU72MW8UQT7O4fOpqTKw
5/4D/L68Tqkbrw+CG9mfmNGTx8d5+B49vzCG53fP/+vvZB9g3u8i+7igEtL2
k8vB5AO8tup9gz883w6ef6DfWxX3gxdVoummou5qvL8EHGrdcncd7j/AKR69
0zN4/spW9fd+QuzD9t/8k+wD7B457ozkT/YB/mk7bGkLXq+1Q/1p9jnjCPsA
r/ZdOt2T4xX45Eat2Qb+5OMS8n/CvdDOvF4LfjHEY6alF/kAt9cM6rCFx8dl
9K/dX2xS+ZAP8K4N7is38H448IvWidabvcjHFZVIbPIoNJfnd8HPvdqUNWEf
4CkPWxtN5P78KvLxtM4jb/P8FVjh93j4Y+4HwfLvNXC9ew3vJ+rcPC3eTw0O
r66cfsKbfIBPXXl27rQf+biuEkl7Pteq5Uk+wB9vHap90p98gO1tbB6f9SMf
N/D60g8yBJAP8LvfS28O8yEf4ONqD3YV8XwJ+LznaE8nzh83VX9/PzKQfIAH
3Yo/eSWAfIC3qO/9dInnd2+h33Ja1bFJAPkAS8cvsnm+Hbzu8sRub3i+/Tbq
jRofY1x5vRb8rk3URVve7wO2/v52V0Nv8nEH9flwteSn/uQD/HTafz/b+5AP
cLbTpUgrX/JxF/3JzeHzu/N8CbhOy54b+/mRD/C9ysqDub7kw14ljpyIDQnz
Ix/2tJ7HPsBqjjbtsnzJxz08v/Xc4zq8fg7uccKtz3H2AQ5uZ1y1huev7qvE
L1eHKYe4vgJLP+ey0J98gOX7s/P6B/hyg+8lrdnHA3z/HEoeVvL6OTgntcE3
HfYBjryeP7LIl3w8VIlj9cP8vrEP8FqXcXq9QsgHePeyotCOHK8cVGKjNGDZ
B/hQ/rmhPXm+Hbxh+IjW7Xg96hHqbffX0e7sAyzfz4zXz8G+l6wH+3uQj8cq
MfvovvEPg8nHY1oP9CUfYHXn9ottA8iHo0qc1kGHzPkcPGSxwutPKPkA26eG
DVPn+uqJ6u/9i3n9A7xG2lDN9S7YI3FltD7XV08RjxpWVvfj+XawtB31Ite7
YMOFyTXWcH0FfnL3UT2pPpd9PKP5XF/yAfY/lVVvui/5AB8ab15UyPHquUos
25859TLnD/Bwn17jXvB8CfjXp2zPs/7k4wXqn/ia9Y4HkA/wfOmGq77kA+x0
8HX/ndx/OCGfRr7+EMfrg+A9Zuu9Z3L/Ad6ZvM21Jserl8ivb+tVePuSD7DN
uQUZrQL5/IdKTJImLML4/Ifq735GTz7/oRImM9bMjuR+EPzc85meCa/Xvka/
t2hVYD3eDweeUNly7Kr/nf9QCaM1rXYd4PrqDerpndUtNdgHeNWqZZPbBfP5
D3weLVf7FHM+B8u//84+3qKeP/5AdwPHK/CpbnkNP/L6B/i/+xOafuDx4awS
XftdDzcN5PMfKtEwwe29FA//nv9Avn51unk117vvED9ijnZ18eLzH+hPXc80
aszxChxl+fybWQCf/0C/vv7cQiMeH+D/jpZsqcn1FbiO6bZKqV76e/4D3/+m
qOjYB7hFVdn4zezD5V//+ff8B15fy/R7KMcr13/x7e/5D/iqM/PNfh8+/4F4
mnp9fGtvPv+hEtLt5a19+PwHnv+GqrGdL5//oPk6Lz7/gXyyYNQKXfYBblms
YWbvy+c/VOLVd82sQo5Xn3B9n4Js2vrz+Q/V3/sbsw8wus0aBwP4/Af6UemA
rief/8D343qj1aN4fICfVLTNc+b1wS/oxw5OiPbg8QEOWP/4nKc/n/9QiU7h
yXPU+LyBG+qRyKW37Ln/cKP5Cs7n4D6Pn7dO5Pldd/QnG9ddiuZ4BR7x8KvF
SR8+/6ES7fyrNzbi/XBfVX9/f4Ln28GX1p+xfsD1Llh7j8NNfe4/vqnEHGlC
xYfPf6B+WL8zbjHvhwPL9+NmHx4qkRrbJbYn728Hy/fL5HoXHPBpaXkO53Ow
fD6WfXxXCV3pB7q4HwRLx/GzeP3j+7/1vL/nP1RC2l52jeMVuPaI35q1eX0Q
3K7zM//+gXz+Q/X39xW43gVPcpr8sDXnD3Do1Dfvr3G88laJ10c+zPrM/Qc4
d+C63d5BfP4D/VxB2+Uq7j98VCJfFbpcqi/3Xxx/YjP44PTv19bh8xkmHVT2
+bdeXBw8w6SJr+rv74fj/crr4mCtrdt7SPnUpMnCYa/Al9/3dFkBbts3rpO6
n0pIyx/rwCH45wvBXStGNKuD8SL/bgZY/j1ofP4TpP8DHBnSaK90XqraAS/g
j/y24avvaPiQz02DT73pcSwXf2+Kf14E7rZiRKsXeLyzOt5BgEr88Xm9vgae
H6++/yJ4cYF+tHQ/KVu8vQzwVePpNTbg72dKFxyoEtLPfbzE91X65yfA0vGQ
lvg85d85Ba80srIah+vZJf0fQaq/v8+L76P09vaD242Z26Y/nl+6nGCw9HXu
ie/LLfzzTsGIT+494j3xeS6UPlDwTunn7vF5SB+XJ/jCl9nF0vqbF95emxDV
39/bDiAf4Jz0ZHNVMPkAi0ElqVeCyUco/v1dtdn9QsgHWLo9gVcw+QBLt/ds
FkQ+wtBPTFJ/d4J9gHWlBYtg8gEeFlrgFu5LPsJovsyTfITj9aUbYLIP8LS9
0h0zyQfY/ltr92uB5CNCJba276R5KZB8gJ986qwm1RuyD3CTnFOLVnqTj0jU
P4lX7wf4kw9w7FRkuCDyAZbvRxNEPqJUomgiMoY/+QC3l36QNYJ8gOfqxmlI
9b/sIxr1S+vkhdL+KdkH2ObJOo3vvuQDHLBmY1OpfpZ9xKCejWn6LtGXfICl
dtrcn3yADwys/PnNl3zEwm9S3Yw5EeQDLP9+jw/5AMu37/QnH3EqcfP511re
HuQDnDndfG8fHh/gTyYNW777Tj7i/tVLso94Ff2OD/mI/1evyj7A+6Zd7Cb1
Z7KPBHx/1zv+ktY7ZR9gXF1M6XfyAZZux37Hk3wkIl4urllo6EU+wI2kH6Dw
IR/gNfdf/Zb2L8s+klDPngyfHfaVfID75/br8suPfIClnwttH0Q+klV/f28i
mHyALzfZPjXMg3yAnwyYs2ivD/lIwecb77F2sjf5AO9Ycip3mg/5AG/A6JX2
u8g+UlVi3nGdU+P9yAc4bNee2db+5ANcJ25ZcCs/8pGmEp5jBh5t7Es+wBPu
aQ386Us+wI+mFh4e5E0+wEZ7P7hJ+V72kY542LbXNXsv8gEeWaHbZ5g/+QBv
7G95qdyPfGQgX1oGLTjjQT4yaP2OfYDNe3Vr4P2VfGSqhOPJSaOfeZIP8PA6
VVGe38hHJs2HepKPLNR7V+cOCufxAb5mX7VqkQ/5ALs0Fhu1v5OPbPS/R9+s
yvYnH+CkvLEant/JB/hHwBW9vV7kI0clSnTXXXnuRz7AqdbSgCAfYPn+1X7k
Ixf5/GMf973e5AM8Pll3up43+QAfWjz63DkeH3kqUb3lTJM0H/IBln4ewtyH
fIB1B7nkP/EkH2An64TDrQLIR/6//SSyD/A2+4H9pPsdyj7Alyf/XpHoRT4K
UG/Wv2L7f0Wdd1zN+x/HyV7JRdlFFLJHhPiYKWV3kYyMMu61x8XHKiPjKmQk
IXsnI7Nx6pzOaQ9l5uLmWln1k0j4vb7f3u/68/mox0PH83ze4zPHx5MP8NU3
VZ95ppMPsHrfQjL5+IR6a37b0R5J5AOcODTi1KIE8gGOt5/0JIx95K0Sp14u
8glhH+Bz+536PU8iH2A1b2vJRz7qc6Vg5fyRX9ZfqD7AD+7fyqyaTD7+h/qk
d6PNRewDfNEEHQ6PD3B44Zm23dLIx+dVQrkuS/m56gO8p81Li9cG8gH2XlCp
3tt48lFA+y/15AN8Tz/w6ROOV2D1/HcK+QDbW0fMl8nk4wvql2pFNewzyMeX
sv0rqg9w3wmd3Zty/ijE/+fjOsNrpJAPsLJdR1mvUH2Ap3hofqy7Tz6+rhIj
xyTeK8ogH+CT682zLqWSD/BidGu7M8jHN+T/IENSJfYB7lvR9dg4zudgtxvn
YzzTyEcR+lPL2oNMH5IPMN8nqfoA5xVc69A9g3x8XyWOWd4s3pxJPsBWPyLq
KeddVB/gHNtG0RPZR/EqEVz4a2FMJvkAr1AuEOZ8Dq75emNvs3vk48cqsTay
/fizPD7AwU6V17VNIR9gt09HQy2SyQe41cqGukUcr36inziaG1M7hXyAJxT6
bXydRj7AzqaF5oEp5OMX6oHFg9s0N5APcOV7C4tHxpMPcG3lwDrn83JSbK+z
ZUBiAvkA+/1x8cArA/lQfh786beDCeSjvBTVtm3tGcz5A3zr25AlqQnkA9xq
52r/mZw/jKSIizGxW51MPsCzlAcYEskHmPt71UcFKf5ptmGdjCcf4IB/lAvS
yQe4m0mip3E8+agoxXBlwxrnD/CB3G4Zo+PJBzjgocXu7Unko5IUtvF+X+uz
D/CjCZ+HV+L8AVbX2zlegVubLNvqepd8VJYl79knkA+wzQiLd/USyQd4jLvr
l0np5KOKFEo7e4nrK/DVc/75uxPIBzhzRtxjJ653q0rRbFTIrZucP8DmtVcv
t+F8Dj5ZfUirpTw+qsmS+0EN5AO8d6JbrS2cP8AtlAtK4shHdSm6KhuI4skH
+P3636caEsgHOKQwzqQc+6ghRfOwJ/ZCTz7AYV03psxlH2DlefrZXF/VlGJV
QV7acj35APfTO2zrGkc+wLPPWv/Pj/NHLSnutEzZejqefIDV+kxPPsCVlQ2e
8eQDnDM3tV21NPJhLMWuCsu6r2AfYCflgFM8+QD7rr+4ujzn89qytN9WfYDn
Tn+3YR/HK/ChFXbvIu+SDxP8vQ3PFI7lehec19E7zpn7D7D6nttd8lFHinFT
DW9/TyUf4Nm9T35ISCEf4AMtot9MSiIfv0lxNL2pNiWTfIDrZk2sMJHjFdjv
rJXvrVTyURffh3WZVsNTyAd46PE/i7ckkA/wAmX7eQL5qCeFst1pcBL5AI8c
a3v+TBL5AGv0U3Vn4shHfSm8Bv4M7M/1FVi53rwN5w+FF56zqMz1Fdh15KgC
G84fplI07ftmkDfXV2A+76b6AKv3PSeQDzMpPo8a4l6O+0Gwi7JAz/kcHFop
osemNPLRAD6D2yyZfJd8gOuc/tm/5V3yAVauLz2aRD4aSlE4zu/774nkA6ws
n47lehds5G23spj7wUbwY32/Xmk/CF4R6hb4ieMVWFn+yEsgH42laPj6kVla
IvkAH2yECMf9B/hQ6rqVXdlHEyn0+RdXRrMPsNeg2fM/6cgHWLnubgiPj6ZS
1Mic9kmZ31J9gHn+SvUB/hwTXMOS8we47enTRXu4/2gmxTFx2KCsV6s+wM2T
x3cL5n4QrDxvv5r7c3NZ8jn05ANs1MGwV6nvVB/gXnuXZ1W4Rz4sZOn5WdUH
+Nfk6rUPJJMP8Meff4W6xZOP5rK031F9gJsnmF31TyMf4ILfpgeuiScfLaRI
mp5ssNCTD/DI8p0O9Y8lH+B720IOztKTD0spehtyNccN5AN802x//a1a8gEu
8MyUezhetZTiRKePC0/Gkw9w1BrfWqbcf4Bj6q784cj5o5UUk4du3twphXyA
HXYsqTyE8zk417AzJZrzB7hNq4rn3urIh5UU11f7FeXqyAf4gPv29Uu5HwTX
eH/Qc30c+bCWokJa60lF7AM8WLlQJJV8gKvnX9mZG0c+Wkvx03pt4Q7O5+CO
cwrPleP6CtzwXPKvcynkow2+L0smT9/H+QPsOqxXgobrXXDG9sF3H7KPtlIo
1zM34nwOVq4bCuV6F7x/brrRVa53bfB9SHDaPTqafICL8vaZFsSTD3Dk8LeJ
GSnkox18bdXNr871LnifTvsyh/sPsPJ6+vdE8tEePuvZDcrmeAW2/PrUaRnn
c3D1r913KfN3qg+w6fCM4s4crzpIEeQ3d6DOQD7A6vug3A+Czxz9a881zh8d
pXibuua4bxL5AKfl97nRm8cH2MjxwfXd3J93Qj7UnLJboSEf4NCwYWPn8/gA
q++ncv7oLIX7ouw2TZPIB/jV1tEDLnF9BQ752vnlRR356CLFpK7fPIMSyQe4
0PDy7IoU8gF+8ialbir3g12l8P45wK8B9x9gng9SfYA/jisf+ZjHRzdZ8j4O
jw/wsnmPtt/l+UTw3tDET4c5XnWX4pln3jQPA/kAX8qJEiZp5AOsvifJ/Qf4
dvU2/ZT8o/qwRb4vaL/4VhL5ACvXKb/m8QHuOvrjmYM8PnogHl14fORLIvkA
K8eR6xnIBzjQxmeOTyz56Am/WxI2ddeRD3BBR8eZW+PJB7i9cgFeHPmwkyX7
8zTkA/x67t7EIXryAd55r8GSAQby0Qvx4svuzn05f4D/surm2C6efIAnKBPc
HK96Y/ztHNTxGMcrcEHEpmc3uL4CVxy3wshDTz76oD4IvBn9Xzr5AF+a0KGx
cr+D6gN85FezO8u4H7SXYqpbpvXNu+QD3H5AWP1uyeQDHDCyaICB6yvwuqk7
mkXpyUdfKRbZNi2fzT7A6nvYWvIBDtp1PjZdRz76IT4NazYiMZV8gD+8dZ2x
hOsrcIel/vd94smHkGK0Y/A6K+4HwQXtqv63Ool8gFc2Dmp6huNVf4znTu3W
RiaTD3CdpkYORpzPwUub1f+1PJN8DEA8D5r3sDnPl4Drru6b4Mv5HNzy0+bD
v1LIx0ApoldmX3fjehfcY7v3s7xk8gH+28ps+lSeLxkkRcr8/bP8Y8gH+HGX
Z+1a8XwiuPa9X3ZJevIxWAp7ZYNZAvkAGz/IetGG8zn4f/9VeuDA84ngL+4n
rTTcDw7B9+HfpT+8k8kH+KvmW2ZYAvkAHx9pGhnJ48MB+VV9wIt8OJTVf6oP
8PIO2z8f5fwxFP2Ox8n3U3g+EVxw89HWHzx/BX5YyWfuB54vcZRC2xwNBudz
MM9Hqj7A6v2bHK+cpHjhZXnfhfsPsE5vPeNVMvkA+3W39MnWkY9h6PdCHKc5
cj8I7n/DqHoB53PwxenuCxdqyYezFH1cPO9c0JIP8IU5jg52PF8CbjZv8yYl
3qs+XKTw6OLaqS33H+Dj3+0qfYsnH+B1n0IGDeN4Bc7OFP+z4/ExXAqT0Fyz
d3HkA5wXvL9gmoF8gJPa/lH5RjT5GIH4v+9k1QVc74LV81wcr8AR3Qavu5tI
PkZKYfVrd9QqPfkAK8dFn3K8AnfsvPfNPvYxSooHHs5Fq+LJB9gL5Y7kfA5W
z+fxfPto5JvQN/37sw9wm5aBWb05n4OlzW91lf1mqo8xUvgfarHZl+tdcMOx
jQ/6cr0LDsrJtspOJB9j8flrbep1Po18gKsqDzSzD/CU/gfCZiWQD1cpHA/W
H1WX612wctz8Gvcf4L0TNkyz4foKrFxX2ZjnE3+XJfu9eb4EvFAfVGzK9S54
cn6/b7f15GMc6i1lwpv7c/CJgusVn3F9BVbPs7OP8bJ0PUb1AR75w2foJo5X
YJvo5UE9OF5NgC+/J5WcEsgHuP65yh7zOH+Aa0/dOaUfzye6wY9Dw4XlDeQD
HGZW/YExz7eD39Tcfuc85/OJyG8ex84/5fUP8LMO35ee4vlEcES5768zdeTD
XYptZ6e8kQbyAU5vGXY8O5l8gDvlOYzy4nw+CfXPyCfuxewDrOwu1WnJx6Sy
+l71Ae7+IXn+fl6Pmox6Y9HjSAeOV+Dw2isSs1LJB1hZ3g/n+ZIpUlQJ6uW3
lfMH+OZp0zo6Xo8C98uJWe+fRD6mIl4HrK/gxvUu+KLHpri6vB4F7n/zz6fH
2IcH6qHAapsWc/4A583K8b1mIB/gX/tQwHL+mCZL1pnTyAd45nf/6+4cr8C+
R+Z8nsPjY7oU8Ur5z+MDrBy3MuL1QfCIv6oNX83ziTPweVMajnrE9S5YXcfm
8QE2uGOEcf8xU5bOX6s+wD9G/PzQVEc+wEs+Pt+VE0k+wAHRL5v0iSUfnlJc
ntWrd0PO5+C37qOcqsaRD/DcrIvVZnO964X6bEYTy4ex5AOsnk+LIx9g5frl
EM4fs5D//pnnaMzzV7PK6jHVB3ibrf6mC8er2aifpp4NvMbzieDb+RMOVeHx
AW7b845FC84fc6TYULuVWz6PD3DlvPVNf+nIB/jngfOjamvIx1xZcv6Y8zlY
OV2fwPkD3Kq3rVEe9+d/IB4Netx5Kc9fgS9EjHAN0ZAP8G/HXpneiiEff6Lf
eRyRbc3z7WD1/jwN+QAr27NGxpAPcH+Hc24ZGvIxD/FC2aChJR9gdR+EnnyA
f0S7HhIG8jFflrx/rSEfYNP6C3vFsw9wwp/fmxXoyccCKTzrJba/EEc+wOp+
Vs4fYNjzHKojHwuliA0fHFgrhnyA+/2y/+t9DPkAv9yT+2dpPl8kS97T1pIP
sNn19HL/xJAPcD1lw5KBfCyW4mqlDfdi2Qe4+PmrqCpR5AOsHBe6yfFqCb7v
hyravoomH+Dx8zOr39WTjyVl3xfVx1L0qz8OehdzPwh+k1XuhPL9VH2AQ6vs
/jcnlnyABygPJrOPZVI0/nziej89+QCr93mwD/AVD5eZo9jHctSnOwzL2+jI
B3hEaMBM31jyAX7Ux9jn223y8Rfih/IAnJZ8gL92s+7YRUM+wOr9AlrysQL9
zcs+06ewD3CV69c2vtKRD3C7WwUHmnH+WIn8cU95wI98gO/lRGb10pAPsPqe
TST5WIX6INzmsyaGfIAdlvbyL62vwM8HNNP8zfWVRP/useHTrFjyAQ4rsqxZ
ged3wQ2qGs14zfXVaimsUS435fEBvt76Sn8rrq/AdT1i79royAdY2T4zmudL
1kixZUrYpm0cr8ADmhsZh3C9C27VMsP2p5Z8rC2bb1Z9gP3nPPi4RUc+wA4v
bgfc4vXadah/7z/0X8vjA3xr48VBR3h9EJztFJocx+sf66Vo0bNDzsk48gFO
/DxMO5HjFbjaqMgjG9mHtyy5P1NHPsBuR54010WTD3AWysnlvH7ug/h5/GjY
Fx4f4MWFdn3duB8EK8d9izlebUD/NLW8c0PO5+C/rmUHVmMfYPNH+upreL5k
I/LBn8+MM7neBRsFLf7kbCAfYPV+MR4f4JbTr31byz42If627b7qCM9fgdX7
yXXkA/xqjL7tCa6vNktxyH2MxRXOH+DWyoU0d8gHWH1PQUM+fFHfDbDY1zOG
fIDPTbS3jogiH2BUQ0PexZKPLVKU32I1UsvjA6xcD92H1z/AUfdNmuzTkI+t
GI8X06okcv4AbzDx7xjC8Qrc+nZgul8c+dgmxe+192925v4DvCWtqu1Fjlfg
d3PyA7J4fGzHeFIORHM/uL1sPU31AVbPH/F8+99S2Nq3bj2Y16PAynVOPdgH
2OVYvK4B17tge+UBJy352CGFXb6YsZP7D/DmOU6XjTlegTcuVx40Ix9+Ulia
dn7XiccH2L3JnqDTPD7AvH9C9eGP+kVstBzK8yVgh2a+7TK05AO8vuW7x44c
r3bCv1mr1x05n4PV+5O05AM8OjNw1VCeL9lVln9VH+AhuafneBvIB/h+t489
B/N8yW5Z8p6HlnyAW987k28fSz7AA5UHeHi+JEAK5XlDuzjyAW57pm7aIPYB
fpP/csEF9rEH461TULnYGPIBVu+LjyEf4LgG4/V5PD7AJ7JX7/Dj+au9qH+v
7DXKiCQf4JpKgx1DPsBrlQm5KPKxT4qQkLXe2zh/gLOHNTq2VEs+wOp7L9x/
7Ed8KaphP43zB/iy4xptKNdX4JWNOg0tYh+BGB8RC17F8PwuOPj+g1ZnOV6B
XdYnpRzl/SUH8P9/92H8Mx4f4D/sB/b05Pkr8Cnh6ZXO8SoI9Xv9nGIXnr8C
v/sta2IF7j/AFcJ96nzn8XFQlu6nUn2ALx/WjW4ZRT7AL0I+zpvJ81fBUqRG
5lvY68gHWL1fgfM5+HHs5NZTE8kHOPrdoT7teHwckqLbzFPmmRyvwMN2ylb+
7APcfmCT3H95vuQwxk+D0BWuPN8Otgj/POss7/cBq/dFcH11RIpc80FdXnC9
C56eVi3EJ4V8gHVGU9Iv6MlHCPrFxllvBOcPcI8FVd4GsA9wXeXB10TycRS+
fLwG7OZ8Dt62YPeomTw+wDX2vjWazPHqGOLDweglpfNX4HBj4y9WceQDXKtR
kfUNA/k4LoXVGefOVTTkA5xwrLHHKK53wdt9hukPcn11AvXo4VipzGerPsDK
dWG3OF6BleV5R16PAts8meQ1MJJ8nER8tPY59oJ9gDvobUzseb0WHNOtpnmd
WPJxCvFB2fDC67XgrfZX/epz/gBXeZ+lHxhFPk5LMcrTx7kL5w+wl7Fj+wDu
z8GBG2qsqMg+ziC/DKgQ9gf7AC8ffkXcjiUfYI2dpdOqWPJxFv1Mlx5PfSPJ
B7iFXeANV87n4OV1Trbexz7OoR9/cOVVFx35AHu11VrmxZAPsIl9m92NOJ+f
Rz24IH7hKZ6/Asc9Twp9GU0+wOr+W45XF6Roqhyw5v2J4LPhQc+CeHyAleeH
zLXkA/wyadnGvtyfX5Qi2WCxvA7nD/D7m84u3pw/wOr9UzHkIxSfp73/ka/c
f4CHRq1u2pPHB3is+dB/7Li+uoTv+7+LrR9EkQ+wcnzAg31cKqtfVB9hUszY
tfPKJT35CCurt1Uf4Fray4EDY8jHZSnm1ywfHcbrg2ATyw0OjXk/HPhR+fv1
u8aQjytSTPg2s9MQzh9g20uu3joN+QC/MiR09NGQj6tSKO3gOI5XYGV65AOP
D7B6320s+biG8aRMaHK9Cx4fr/9gxP05+MJTZ2cz7gfB4RFPdjWJJh/hsuS9
mCjyAXbpdHDufg35AP9a9jC0dwT5uI7vY7daW1+yD/CTtIDgNdHkA1xVOaAS
Qz5uSOGM9DKW8zlYLc+5vgIrH3eZhnzclOKaqWdIcCz5APvUTQ+9EEU+wFc+
mNdI5/rqFr6fa4ODbGPJB3jD/85M38P11a2yeK76uI1899vNZzUjyQe4d1x9
Mwfenwj+o//Hv5tHk487yJ+bj4rDXO+CjdanHHfh9XNwK/PbNQK05CNCCg/T
R3bJnM/Brpuza/aIJh9gVKdXXkeQD/CT3OOR7Xh9MFKKSj82NuvM+0vAli53
KvTheAXeH6s8OEs+olBf5Dz1cud4BVa283vy/iuwcYemiw9xvRuNfFSh31kP
Hh9gN+UBqAjyAe4zx9n3JudzDeLB5oeJ4ewDrJ4PjSQf4N7zp1+x5P48BvWn
7Y7x26LIR0zZ/hfVB9h20ZOAfN7PECtL7n/n/bvgSt9DF9/l/AG+/bFBs++8
/0orS94T5/0M4Mcun1xK+3Ow99+5Tws4n+swfj47TdjE64Pgjqcqalvyei14
adjsEyZc74KzXs2x+cLz7XFS1FMOqGvIB1h5PjM8mnyA1feseb+oXooVE+rW
kFxfgS8/3Pm2dxT5APuEGNtk8/gwyJL3QCLIB1gfnKEp4vEBrpEbd9uS+494
KYYrFxaxD/D3lI5OaTw+wLtjrYOHRpOPBOS7Ja2MstgHeJbyCzfIB7jKIF8b
ryjykShL7i/ieAVWno9zu83nP8D5e8+Z3+bzH1L8t2pIi27cf4Bbht+u8jqS
z3+gv3VCxxvN5z+k8Hw8e+6gaD7/AV+nv5c7zvkDHOmy9osl9+fgiPNbKkXG
8PkPfL+24Qt4h89/oD6YY2ySxPEKbG7y2vkR9x+pUlQeMvme0q+VnP9Af/55
dv0fGj7/IYXyPOtwHh9pUoROHjykCte7YJtZbtNmcv8B5vOWJec/pJDKA72c
z9PL6umS8x9SVLT48NaV+/MM9D/6G//+y/UuuIHy4DnHK/CasbFrRpSe/8Dn
/f3a8WM83w5eErQgNInrXfCXSXWK5/P8VaYU+S3qfprL+RxsUd3TWcP7GcCf
FxjdnR3B5z+k+NP292mHuN4FW529Xjmc1z/AXkpDzf0HeOSW3Abj7vD5D9qP
E8vnP1DPbl3404rXa++V5euS8x+y5P1r9gHeuKd627ORfP4D8WtXT5vS9cEH
yLf5E5dcZh/gwPUJXwt5PhG80f2MV3/O5w+lOF2uQeqRdD7/IUUj5QE+rncV
1lZZVsz9xyN8H2ZqtOY8XwL+uHT0lL28/gH+aVWvxbNoPv8hS+5HjePzH+g/
Zm+OsmIfCiv3G3D/kS3F2+TT39ryfgZwB7sPAcY8XwLOKO/44Drn8yeo77Z1
yzPm8QHe1Me7cel6LfjF5wKZzPkcPCzs2MLTUXz+Q4q0ax2PmHE/CH7tK/eN
5voK/LHZke+LuP94inzX3NC/Gs+XgHda/VP+EPeD4MrDlpbvyPsZnknxPOhk
aul8O3jGxZpna0Xy+Q8p6rw4siGQx8dz/P3n5xUcLD3/gXpHP8Utk32At41t
MLEq11f/SqEct/vIPsB9myPD8P4rsKPX1BczI/j8hxT74hf0OYzxq7O4tGgW
eOa8yDpP8Pur+3WffAv8vs6cTWPxc5BjzRdSbLn2tV45/PyDxC+AI536LjPD
5zkZpLW4BC5uYt4+Baz8utF/yD/Bq//rj/Fg9jClcAz4yJZLz9/g70stHJNz
AmyRXnHreHw+5dqwQvDDfX/0eYDPo/zzji+lSH+zoocpfv4Vvx4EVmZHzuPz
46/d+R6s3n+Nfw8k+71Cf1ht5JhE/P81V34BnG509YIn6gPln88Bx21t5ByL
78f/AaVLd/I=
         "]]}, {
        Hue[0.08640786499873876, 0.6, 0.6], 
        Directive[
         PointSize[0.002777777777777778], 
         RGBColor[0.363898, 0.618501, 0.782349], 
         AbsoluteThickness[1.6]], 
        PointBox[CompressedData["
1:eJxcnXVUFP3bhwk7aGwEVBCxu3VERcVCERQTWzCxwNhdRcTEViwMEAssMLGw
FaW70wSku97PjPf9e855n3+ecx3W3dm55q7vxBouWT9zuYqSktLj5kpK4v9H
D1wYOMlYJgxOL37XxNBAqLDK8rkA1miy2XhtJwPh/sZVx/PAE1RaDtpibCCA
do7uKhOGemTe9u9qIBiKLxD57NRdi7sZCAmh5VZZ4JPZz16p4+/iyweayIRy
vXdLR3c3ECxaqHTfB04d7jBlP14PapUAnnvhY9lcEwMhcBJe0E0mZE9caZdt
ZCBsEj8Q7Di3wOse/i6+PBS87WvM0ammBgK29r2BqUz44/xNWN7DQLj43uD+
RvD43aOOd8X7zxJfAF4+oGjbB3y++PGtusuEB16Novrg9R/w8lXgvo981Irw
fjJxh4CDPN7uWYHtF3dPix4yoUH9vC9HsD1/8XUWgpUO1VQZYn9cx8ffB9t0
Gxk1uYuBIL5cpadMaPWm3sa/s4HQWtwh4Ld9v15qgNeHYff4gPvO8zd9i/cT
v045+HjRSYfL+Lvko5dMWDj1kv95Y/IBHlGScqdHN/IBHrpj5UPrbuSjt0zo
eMDjxiYj8gEeEvTNqaAz+QD7TK4/McuYfPSRCQn3r/ubdCEf4NwBkTO3dSYf
4JCte0fNMSYffWVCT7MHugPYBzg0zdWsQRfyAZ7ZfUraahPy0Q9+f1ascjQm
H+B3F69MVetKPsD9Tow0CzEhH/1lQrs1f0aYGpMPcKFiwqybxuQDXKd+3yav
E/kYIBOOXbu27yr7AJv6zbKcYUQ+wD0bXqtVNyEfA2XCjCvTsyd1Ih/g50ZD
7WZ3Jh9gmbiDu5AP8OvIygJxf0s+BsmEbk6Xs7yNyAfY6+Kq2YZG5AOsn9Qv
vYcR+RgsE/Ji+7U9wvEBVpkU/+SkCfkAF6S9GFJoRD6GYP+/rPAaaUw+wCss
ctY3NSEfYJf3W8uVjMjHUJlgvjD2vUpX8gGe6am2bKQR+QC7q018+8qIfAzD
8XQpVNenC/kA/0psHd6cfYD/ju6nN8yIfAyXCe/9z42d2Zl8gLXHbuzn2Jl8
gHePrqkpNyAfI2SC29H93Y53IR9g114Z4fO6kA/w7Ca+D1yNyMdImdBZ92Mr
ly7kA/zw5JsZRZ3IB7jXpsAexsbkA9xmm6128y7kY5RM8J88a33LLuQD3KPH
U/2CNuQD3PNshfdNbfIxGvHsdGHwNC3yAR6QpFtlp0k+wDWW9u+/qZEPQSZ0
eXrcf7wW+QB3u2tafVeDfICHXNVQ3qdBPsbIhEZFuUV31MkH+Nf09jG/NcgH
WKuVruMwTfJhJhOSu+n51TcnH2DHoz7qCzTIBzjld6h2mCb5GCsTLAduHyho
kg/w7DO/egRokA9w86jydi7a5GOcTLD2yu35XYd8gC9/qdvWToN8gKffeRVo
qkE+xssE5XdFP5O0yAe4Mn7BlWsa5AM8qXxTsyJt8gEuubX0dKQ2+TCXCfmq
xxLfa5IPcOuCfu/MNckH+FvX7m6+7GOCTOiPaPmqST7AIb8mvOumTT7Ald43
+5drkI+JMqG99pJet9gH+Mbw6SNWapMPsEZw9ZDz2uRjkkzo8LfzE2Nd8gG2
CXwe6qZDPsBPtmVd69OafFggn2986xqhQz7AJwzmK+/VIh/gIb2n7XykTT4m
y4T7BiFzBuiSD/Cgo+/s6rTIB/hYq5UtNmmRjynYf6Wei05pkA+wsbKDQ4IW
+QBPGdRxzQNt8jEVnNV64ST2AdZKaGzbSod8gAd1atPYQ418iKwf53ZQk3xM
kwlTLcY88dAhH+CDp1YUD9EhH+Blw9Omu6uTj+kyYceUawMuqJMPsOV685DZ
HB/gmU877s3RJB+WMuHONd00Sw3yAe4pJDnEapIP8Gzh6qVRWuRjBl7v+vfE
EG3yAe7ZxW7zNm3yAda77/vFqhX5mCkTfqstWdlMl3yAo9Z03PdGh3yA3734
dM5Yh3xYyYQlDpP1stkHuOOA53/vcHyAu+p0StdgH7NwPEXLV3fVIh9g68TM
dpc1yQf4Y+qh3onsw1omrFkYY9tTg3yAO/eJHdxHk3yADzrt6tpTh3yAhx+e
pOitSz5sZMLGg0eyi9TJB9hxxGXlUjXyAca3q9HVIh+zZcIL2z3l1hwf4PPG
a0a35fgAN9++voUyx8cc5O9TarH1muQDnPZ6m2Mmxwd46fiW1xdzvrKVCWWh
q3xPaJAPsEH0+GbLNckHOKXzBd8fnK/mIt7O3CkV86HkAyymx8hW5AMsV365
4acW+ZiH+NnqfbRSg3yAXWYd1HPXJh/gpebOO/7nY75MMDxh+ClWm3yA9cvv
xB7QJh/guCCbpq1ak48F6Gf2lCrUtMkHOOCh1aZn7AM88oL1ZV9d8gH2Nx85
zpvz1UJ8/jn5AWdt8gEOGFvz7gz7AEd+1FxdqEk+FsHHdt22ehrkA3xAvra2
RJ18gH89n2frpU0+7BDfVg29T3C+AtsoXBcHaZEPcO2VXjNNOF8tlglJa/ze
j+D4AE+p2tFtBNcPcEiol5OYryUfS2TCkT+bDcR4lHyAbUr2rbjE8QG2FRM8
+1gKP7PRwXL9AC/UWjk+Wod8gD/8yEq01CQfy2TCpiv7Egdx/QC71MY9s2cf
4LlaV66f0SUfy2WCk3q4bCj7AL9QHWGfoUU+wCcW2Le9pU4+wEOjXPO6so8V
mD8+PZv6lOMDfN+2V3tPbfIBbujVdflMrh8r0b9duDEsW418gCtfZN6aoEU+
wPW2xVli/Ek+VmH7dp9Qac75Cryye+/KyzrkA/zly/s7Lhwf9jLBYcCzNqrs
A1zbx8z5IccHeKfszmR39uGA/sBwjnVvdfIBvrFgSv8UbfIBXn4gtN8hDfKx
GvNNSenOEC3yAb5542iQfivyAe5T5G/cSoN8rJEJj25kX4zn+ACXLj1Zs1+d
fIAtFvQ7clyHfKyVCeGm/X1K1ckH2OBC9oQa9gHO/+jy9grnK/DP29uOfG5N
PtbJhPlK7Xwmsw/wE5OAMcZcz8Fi+gni+FgvE5zDcwOfcH8FTlmsfe6ZBvkA
L41Mm5zB9WODTKg+3qmfH8cHuOse7+wYrh/gRYtyZnbWIR+OyKcbQvdHqpEP
8Jbh1cF7uJ6DJ3w3drDn+rFRJlSkbP6qxvEB7l9zo70J91fguVdSDD+wj02I
J0OlIWU65AOscS+ndS77ABekzlhqpkM+NuP91+4vPK9OPsBbbJrn9uX6Af58
/viYv1rkYwv2tw0aNo4P8NsBLfQ1tckH+HKw/fQvmuQD/Ch9/KIxWuRjK+bZ
ZXM+tOf+Ctxi67vH49kH2M3dX96ffTghnlWDr8/n+gHWu+MwaQLXc3BL964u
Q9TJhzPqi6yjt5h/JB9gvQb4F+wD7B7wu0m6GvnYhn585/mTrTXJB/jH7/kz
LDhfgT+ZGyyMUycf22VCdDM0qFw/wFFl9/wGaJIP8PDrf4N7sY8d2L8zWlaP
5HwF3hCiVyvGl+QDrGXfXuHF9WOnTJjc4LZCQ5N8gBe0e11gwf0VWL/3tXdj
ud+VoR/Z11t7PNdz8LNZPj3vcv0Ai+3VEfYho/hQJx9ymeC32cmzJfsAazRu
OuOVBvkA2zq8TFvF/ZUC++OqvPVjzlfgE3fP7QxoST7Am5svOCC0JB+7kI9O
XlttrE4+wItvn3ukw/MHOGFb+wt6muRjN/wZoaFkH+AMk21bjnC+Ap/qVTt5
JtdzF5kQ8WCPxXzOV+BF245d6tSYfIDL/VY/7KBEPvZgnm9o0ayHEvkAP7Bc
fd6pRv+fD3DPU1Om5YElH66YF12sS4uq9f/5AN+ybx01pVz/nw/wnavRC8fh
75KPvZh3L38yCcO/l3yAW4oLUhX6/3yAH+/RrG5QoP/PB3hh/Pk7L0r0//lw
Qz7y6TG2A95P8gG+cnPNHCtl8gF2Str7Y1it/j8f+2RCYseXGaNUyAf4XItP
xW2VyAdYPjRgwdV6/X8+9suEk75zaq4rkQ+wWef4p3V4P8kHWBGkqtoEr5d8
HMD+qal8bKdMPsAVt0wHaKiSD3BGdOMTTnX6/3wclAn2R/xq+imRD3DAn02P
dPF9JB/gRNuSaQ2xfyQfh2SCjn/xoEH4u+QD/Gfujsu3i8gHuOaT2eYm7OOw
TLj7fNvtsXXkA2yd/PRDTQ35ANuNft+oeTn5cJcJmgMjfnqzD/CDQR+nOVeS
D/CnSyM9bilTfIAH5hzOP1RNPo5gvo3PnVhaSz7A1vsnZH7Hv5d8gK9HBbZ0
qCcfR5E/vm3dO0qJfID/dJm3YJoy+QAPum/t8kGZ4uMY6u38o29L2Qf4yMm3
Lz5Vkg+wbH5704/KFB/HsT0rTN93Zh/gXPt9r42xvZIPcIzqD0Mr9nFCJvSz
TVYsUyEf4IDFU5fPUKL4AG8/2n9qfB35OAmf+a0DjFQpPsCh7zcb2tSTD/AU
n8sbtqpSvjqFftT1Ud+tKpSvwMd0awa9V6J8BR43s7nRSVXKV6dxfJU+Xf+o
jnyAO+RkDmqnRPkK/PqRtpEh+wBPXfHiTokK5aszMuHsOq09QSqUr8D2VluO
rqkjH+BOM1bZlrMPD5lgZLvP27cB+QC3btn26Ez2AZ4pn5kXxT7OyoS++Y7X
m6qSD3D15hErrqhQvhJ5GAq4Cvk4h/767XLdQarkA6zz86Z3lgrFB/hXadfC
Z6qUr86jn9g+Vb0Z+wD/Wdi1dLky+QB76w2uWadC+eqCTMhaHdajKecrsInd
8DYP2AfY9Lbcp1iZfFyUCe//HO3TQol8gHtYNH1zW4V8gCfPLWy5t57iwxP9
jnyGS50K1Q9waHX9kMUq5AO8SRywVMgHuLzBgby/yuTjEvq7FZNtxiuRD7Dn
lGTT/ZyvwOL4OrEB1Y/LMmFWtobjJs5X4OEHN0VHsA9wb4dyXyXOV1cw/70z
+uSpQj7ALdN7HruiRD7A66Mu107k+LiK+G2aesy8IfkAr80O7Pa9IfkA66/o
nTSNfXhh/jmHhqEB+QBftH9bdpJ9gL8vy7QZ04B8eMuE6U6XnEMbkQ/wtF2L
K4sbUj0XOdx433QV8nEN8+XsH3cCOV+BbWIHfchiH9doPlOm+PDBPD5lRi/3
eooPsM7DLxkn6yhfgXvOyznkWkb1A9xr4/TZYv2SfFyXCUsunX6YyfUD/GfB
C/0n9RQf4Pcht5YpKZGPG8gvjUc7KiG/ST7AG3UMmq3A+0k+wEvzP7TO4/i4
idef3pnbi/MV+JV2wMIWDckH2E7fM7CIfdxCv9FuxaoRnK/AmxeFrpmtRD7A
gdccnjflfHUb8+7znTnvqvT/+QAHjQy7PKiK6gd42ykLZ7N6yle++Pv8Q62u
1FL9AN9+6nioUpl8gNt0unHvZzXVDz/4TZlr/E6Z4gN8qlrvoEot1Q8/On/A
9fwO5p+fKXMslSg+wE9yfLqp1JAPcOGywf2rOF+BM84Pr1pURz7uot4FT67r
Wk8+wOsqJ1psV6L4AKf6vam+XUP56h7y85NTxR/qyAf4oNINp8I68gHuc3H1
2avs475M8DrXNU6HfYC3t+szsaoB+QAv29rqpRX7eID5rf1T1S0q5AOsOfjG
CWX2AY44Pr9urArFh79MmPj2lec4jg+wf4+zFd5cP8BR/Wbm3+L4CMB8srqb
QV49+QCr5ql1a6REPsD13wxG3ef68RD1fb3R8EFcP8DtHHROfOP4AK9aqPY8
X4ni4xH6l1suMyY1JB/gtbaver2rJx/gxdYva8T4lnyA10/0VumqSvnqMb7v
xtT6T8qUr8DWB/yfnFIlH2C7OXU753F8PJEJa8Z+GKJQpXwF/r10lEE45yvw
rh7j9gWxj6cyIdN5lOofHE+Sj6f/9WuSD3BQeGfzsFrqr56h3j2WV4WxD7Bw
/ZH9mnqq5+ChkW3bbFMmH4HoXw58m5/O9QMs9NMbNrKe4gM8ziHxwwBV8vEc
x49tb7eNKpSvwO+ez3/vpEI+wJHVH+Mucf14IRMe2pY+S2Qf4Dq79GflXM/B
fR8OGzqW89VLzGdfatXGK5MP8LHlb97rN6T6AT5+9orbeo4P8K99mm+9G5KP
V+i/CuLDlrAPsNWvFx97cf0Ad33TPvIm+3iN+Au4N2JiPcUH+NH0T0sbVVF8
gEeFDlhcXUn1IwjH+0aHlWeryAd4g3/L5N1V5APcUbfeaVwp+XiD7b/Uad9+
xL/kA2w9eVjwmxryAZ67ZPmAokrKV29lwrfIaSHfyyhfgbXFA4j7XXCLzXnN
f5VSvnonE0pLd4ZsrKT4APdyX+RsVEn1HKzdfOf4J3WUr97Teh/PH2BE65WD
1ZSvwOYP9aycSilffUA/c9H7yJFqqh/gBLSvnhwf4MsdGu53qaT6Ae7zsvbZ
qgrKVx/p/E4l5Stwq6vxzc6XUf0AH2r/5OzlaspXn2RCe89iqw7l5AM8pij0
aotS8gG+3XLauNdl5OMz4n/OfrXdxeQDnO2wbPbcMvIBNna0GTe1hHx8wfxj
deyyew35AMf4P3o1sYJ8gC0/VvTZwT6C/1/9APvvNWhsVEM+wKdbrjY9VEQ+
viLfhi09tbKOfIDbJa0ek19LPsDV32wvb+T545tM2P3g1e4vteQD/MUvNWMr
xwd4W+fiz/o15CME/dQsDAyl5AO80fLtlCT2AT4eoTwpvpx8gH32XY35Ukk+
QnG8Xez7rWkV+QCHq3d2nVBNPsBpA2Rbg0rJRxjmz8rAFvWV5AP8+u/mnwfK
yQfY/lPL1xfqyEc4zSsV5APcfmLrCzYcH+Cdij1lf4rJR4RMaPwoLfFAEfkA
v9TLeJheSj4i6Hwj149ImVD86eEg91ryAf49sVe9YS35ABuOSByypJZ8RGF7
mxWk/OB6DjZrvODt1XLyAT7ZfnxsuyryEY3820Jv+M0S8gEedWrVl6xKig+w
90mf2Opa8hGD+bs0ShHL8yBYWPM7Yhb7AC+vXbEkUInyFXj9ky6Nc6vIRyz6
qftve+pzvgI7R8w+JvZLkg/wti1HlBM4PuKQXw8l1pryPAg+3L3XkeBa8gF+
sHrHcyOuH/Gon5kq4SZcP8BPNy2+1rqUfIAHfW+Wv5HreQL89x1RFlBBPsCX
Oyb1S+d8Be50a++JLxwfiah/4gJGDfkA291v/7gn91fg1M1f1Qq5v0rC8fms
381BPH+AtVugo6sgH+A1p+0chxSTj2TMswFjjNtWkg9wSaVJ514cH+BhTYbN
jSkiHykywVF11OjD3F+BP6aVNThQSz7A2n9Pb/Oto/gQOa7v3aecr1IxL1x7
N7YN91fgDp0TOkezD3DIN/zH/VWaTHBdEfdSl+MDPHTpWe2HleQD7P5UaYBF
OcVHOl2vwD7S6XwB13Owot/HfaJvyUcG5hnlqa4t68kHeLB73qMr5eQD7DGk
SFhWSD4ycbzZ5G8YXkI+wCNjDAe/4/gA33P+c7xROfnIwvw3cY2TOvsAT+1R
oJtSRT7A1lda7dlXST6y0f/O3zShnusHeOVFt5tv6yk+wMPFC3643/2O7W3f
vW9YFcUH2PnvyPkbud8Fi+nlN88fYP89FvM/sY8fmA+czxh05nkQHKIflTiA
6we4vtOqb12qyMdP1K8IVf09peQDPBftihfHB/jP1rLTjbme/5IJmFbNjnK+
Ai9x+6g9poZ8gJscHXRkDvv4jXw5oa2jMscHuOnh0pZT6sgHeE+1sro4L0s+
/siEhRiXxP5d8gHuuj9QXeD4AD/H1xf7DclHDvafUubdhaWUr8BTvb98aMPx
AbYWL8Dh+pGLfLilbV0U1w/wDO9jy2zYB9jqbkGv1txf5WF/V7jmvqglH+CN
bplHBitTfwU+YGK8fhf3V+Dp9+uHDa4lH39xvL/oOOUgxwc4+Manxy0qyAd4
jXjCq5J85GP/x5w4spHzFdjPV+VRG54HwX/mz7BowvW8APEnHWDkA3wx9UO1
YzX5AC9VJIzcpkT5qhD58P3woJNl5AMcvmt7fwf2UUjX33G+KpIJbijf3zg+
wJ18543syvEBXlFllHmnmHwUY94c2inNp4R8gJP6T1aJLiEfYLPIG9Yl5eSj
BPNY0M99mkXkAzwxeenvsby+C27af219cBXFRynqy8na4gEF5AP8dvKGP6q8
ngguV0rx6F9N8QGe4PfhhhLHRxnyV7eQH44V5AP8d94dbY9i8gEODlLuuaCQ
fJSjf3ru37wR91fglTsXzRfXRyUf4Bv3Z44ZX0o+KmSCstv3sCel5APcN+eD
5bQS8gF+smDV3agKio9KvN7yg/s87q/A666tOf6Q1xPBi1OzpmiXkY8qmTDr
/e8u87ieg+vUxu8eVUg+wOLpr6F4vaW7xzqtasyTofatVmH7m/h1mLsMrD6u
lX0m/v2b4KvjH4PXDlN5aovP3/bbuG+TGsTTDC0te3x+X/EfgBcfaHxqKvav
+Gc/8K0rXn9mw4fX+MfFteCx7mYnbPF+c8ULQWrhz7KmzSZ8ntaeoOCr4A5n
k038sT1fr4r/APmpof1HL7yf+Ofxdfi++wvPz8b+Ei8j8QB/Krq7PQjbU1Ib
7fwbPD7wstUxHN/i5g+vlwm6Vr+7XsTnSdedgDVnuS9sieNbT9wAsEtWv3UO
4BhnbLGSXPD+2SpQC/Ep7o494NI9gROv4v3NsTXR4LU32/xcj36pDh9nrCwX
Lugr7Gfg88Q/O4N1hyQ0+ov3Wy9+IbCO4Zbh1fj+XcUdpCIXPDaJV3TpC+Lm
rwNL12/i/f+tk8oFbJ2l2C9JPlTlwvfo0D6PSskHeOv68UtcqsgHeF/S1cV9
q8hHA7nQISB3kl0x+QBb+/S8W8g+wH+N3COGsQ+wdP62hnw0lAutrrU9dL2Y
fIDNtqZ+XFFOPsDx41b02sA+GsmFmXlRhWcLyQc4+4rrucf55AP8RQkHbDX5
aCwXpp3tc/40+wDvu9bKwhjvL/kA+1/pYyIe75KPJnLBsNPAvCXYXskHuMwj
5eS+UvIBPjLqh6q4HiT5aCoXfl8Y0PJgGfkA75r4WqaH95N8gMXTy/VF5KOZ
XHjSYsjkL0XkA1y49NuCyRXkAzygZPqGB0Xko7lcEMt9ywryAeb5UfIBbl+q
4f63gHy0wPuVPuo1sIh8gGP++PqqlJIP8FvLfbrrKskHuPxr1+5u1eSjpVzI
2IGGvop8gPvafbHuUUc+wFMTZ6V0riYfavj+ns2e/qwkH2CpvheQD7Bf9lKn
3UXkQ13+L28WkQ8w93uSD/AcJatGauxDQy44G33ZJMsnH2DPwCLbS+XkAzx5
3vys/pXkQ1MubPI0n2uaTz7AG/c/HXo6l3yA+2g0+BxeSD605MLHQbdW+eWR
D/AIL7MtmwrJB1jqV3+TD225sL94g0pUJfkAR7U2C63OJx/gDePK/VaXkA8d
udD7QEAnB/YBFi+HWlFCPsDhak/visez5AMc1Gjc/u7l5ENXLqTezrEU85vk
A8zzneQD3Khlrfb8GvLRSi6oR7169rqKfIDfpr4/dpHzFVi63hb5QvLRWi4c
zdpn0bmMfIAvnS1dYsLxAb7/Yd1l6zLy0UYunMjVdHArIR/gBsfHn3dmH+CV
gXGTZOyjrVzoWqn5ekke+QC/7zL/c2fOV+Dihj272JWQj3ZyIbFeaXVMHfkA
/3Bu6NW1lHyAu0R8NTlTTT7ay4XK2H2l5rXkA+zU01C/pIZ8gI84+19oW0s+
OsiF3c4LXtuVkw+wity9yxhsj+QDPNr326nYevIBDk256yGeD5V86MkFwXJd
UnkF+QCHnFAa+KiGfICdHyWfa1pGPjoin1vYug0pIx8ivyp8tLKMfIAtduzp
PaWM4kNfLvi8fNPauJh8gBVe/ounlpIP8HTVRpMusw8D5Oc2J+sWcr4C/9ly
KGhOPvkArywe0uJHPvkwRHxtGJ2+u5B8gOc9Wm02t5jiA9yoXLVjmwLy0QnH
k+clp6WF5APc7NnMMJcC8gFeWJYzzekv+egsF04Xf0g9lE8+wLvH3pwZUE4+
wCvECziKyUcX7I8V0TvF+JR8gCcluo/6UUzxAbZ+tbKLWTH5ABfdt1x9nuPD
CK+/bBOhz/kKPCzH6oiYXyUfYLXLmzu9KSEfxsj3F10jWxeRD/DnPzZhk7h+
gDs0HRAfXUk+usqFk+0SldYUkA+wybmLiW3LyAe4+MvBjD8F5MNE/m89tYh8
gGd3fh7Zr4h8gCdsWvbdo5B8dJMLHQ/Hd91VRD7AGeMXjTlfSD7A14u2ukZx
/TCVC929j4d1/0s+wLJTmq13lZEP8KGB87MvsY/ucqFT1gzTjN/kAyxdb15G
PsCt8z/leeSTjx5yIa3G7UCjSvIBPvLZqdsWrufgnmKDzj7ALQ/s6CGrIB89
5YJesKWuFecr8NwnY/KecH8FnrNR91Aa++glF4Z47YgdyPkKnHqnR4Qtxwc4
aMcE96aF5KM3tm//X9u4CvIBPmS5puHUavIBlu6XKSIffeTCeY93f4eXkQ+w
3tG2Nw/Xkw9w4yUJ3ww5X/WV/68/lnyAs7K0/YvLyAc4JW+7/UGOj35yQTU/
O2ppDvkAT3nTbmUU1w/wbGePQxXso79ccPzcKPJDGfkAP2mCgTOXfIB9nues
+cw+BqBf8fbd7JRHPsBxrg8/XuH4AK82b/TsUAH5AD/VLwhSKiIfA+XCoDs6
Ks9KyAfYICDgl2cV+QAHjI9cV1JIPgbJhcNTu+8V6sgHeJJafEx2JfkAO0wt
PmJVQj4Gy4U7e21X/SwhH+BWiUNDxP5I8gF+nt+mo7jeLvkYgv0nO3K0VTn5
ADufW+ztx/kK/GHkmVGbOT6GygXx8tWcXPIBnt0oplHXIvIBXlCtsj3jL/kY
JhfanNU9uDmffIC7GTXw/cP1A9zAseM0O+53hyMe7zUyacn9LviUt9KMPsXk
A9xK/MKcr0bIhVjHGkv7EvIBbvDD0GoU13PwWl/blTvzyQfY+HrzB1XF5GMk
+u+ev00ac78LXvW72WPNfPIBNjDOMOvIPkYhv69d/6RLOfkA957+8+DMIvIB
ltYzcsjHaLlwO7JVXEUu+QBvFk9Icn8FnpiuPro+j3wIcuHnoZetF3E9F/7L
B5IP8KVxrgrNEvIxBt9H77vdIK4f4GOX3ecPLiUfYOl6eM5XZnLhWeogK0PO
V+C70QEGp8rJB/jH8dFtnDk+xuLvK5t86lFNPsDvu3pO7FNKPsAXPn9r2Ivj
Y5xcEJfXvpaRD3DfU9p5puwDLF5OmcrxAT7zR2XhCs5X4+VC2wY2aj2LyAe4
xGFXpGUx+QB/GPrn19Mq8mEuFzANtXvF8yC4cXh+9WCuH2Dpfqhy8jFBLpgH
+Ms+V5MPcNDWPksuF5AP8Ovm8wJOl5OPiXIhsOfx5qEF5AMc3iJTdfhf8gF+
7QkhHB+T5ELyhbQ+EQXkA9znxYnsZ3/JB1j3g6/f2j/kw0L+b/2c+12wbGvQ
lg+55AOsWZtY9TuffEzGv3d/9Dogj3yAv3w9Pyc9h3yAa+29h+n9Ih9T0I83
1LV+zf0u2FEv6+AhzlfgY6tUxvcoIh/goU19ervmko+pqCfWfU/L2QfYe969
32MKyQfYP+756NQc8jEN9fl2nnEF91fg3kGjhm0pJR/gYR37W7bNJx/T5f/W
WTg+wGOVNuQmFJMPsO6tPo81SsiHJfqNB8+FSYXkA/zeaUnsoULyAd45NiNg
SwH5mCEXbKuHJ3mXkw+wEDT30WrOV+Cmg9tau/H8MRP52vDjanF9UPIBTp11
7W18EfkA164MOfq6hHxYIX73FzXsWUI+wKafljnWF5IP8NBnaVdNeB6chXit
/mkfVEA+wGOejz2oXEQ+wAMfrbnTm32AVR/eWeFZSD6s5YLO3Nhasf+TfIBf
HjysNpH7K/D+vXOjXhSTDxvMC8M2XutfQD7ASTey+qqyD/CIoJOtevF8Phvb
293LuIp9gA3MkdH+kg/wLZ9num//kI856Odcjtg84nwFLjvfUecU91fgguvz
tu7nftcW/iIyDy/+Sz7AbcQFa/YBXnTB/fTZcvIxF/OcFjosrh/gRf6Fdofy
yAd4QbK5qnMO+ZiH+Sa5e7ENxwe4kUWzHrt+kw+w9d5GSxJyycd81MsB3Rqm
/CUfYFN9l9sROeQDnGeuX6zM8yA4K23l/CEF5GOBXFCq62btlUs+wKimK1tw
vgI/SL2pez2ffCyUC1u+qhWq55APsMtxj4EPeD4HS/dP5pGPRZg3Em9Oa8zz
Odjjh00T30LyAR58vWuPQu537ZBPYoY5Dv1LPsAq5h6D9+WQD/B2x0xfve/k
YzHqUReP+mPsA1zX7Fz3PX/IBzjU/XfTybnkY4lceLGlLs+ffYDbHQhvIh4f
kg+w1daqMQs4PpZiPjKc/ce2gHyA5zWbWK1fQD7A7yadH339O/lYJheqosy3
DEsnH8tof6eTD3DTgWNvm6SSD/CKxLrTp3+Qj+XI782WZ+QkkQ+wjUlk7cVM
8gGuF56tTcsiHytwPJQt0KxJIx/g+w1mLon7QT7ArdVclylnkY+VqDcrem3Y
lkw+wE6uUS6tU8gH+MKv4hnmyeRjFeZhe1SEdPIBbm4SHTUhnXyArUaeU5Sk
kA979DtaLtalmeQDPOyMU4xqLPkA99pa7dcvi3w4IH8UD3V6nko+wM8vammc
TCcf4G1+bdtmp5KP1YiHXabrkjPJB3jFml8rFOnkA7zjzY2h2zLIxxrky77+
y458Jx9rKN8nkQ/w++adZkaxD/A5rUkl/RLJx1rEa4H9tIXZ5AMs9E5+1od9
gMXbI2vYxzq5UGHpZXT0J/kAH34+5qFNNvkAj48vKLH4TT7Wo19De7Ijk3yA
/Y4VnXRIIx/gn7WKi30yyMcG9DPyNSf0M8gHeED5sYKXaeQDrPLs/fHGmeTD
EfvTozrbJJ18gLPcv3UW95fkA3zQcOi5p9/Jx0bM36aDfmzJJh/gVar3lTUz
yQfYckZpd8808rEJ/eLWmtZN2AdYXK67kkk+wEMj7poFp5GPzXLh5u1woUcS
+QBXvno6yyeFfIAThyzpOeo7+QBL58dSyccWHN9DG4e5/iAf4J7nlm6bnUI+
wG1y3dYeyiQfW+WCl8LlkO538gHuOCtz2Mfv5APcJry5U69k8uGEeB9eM9A2
i3yAR1jeGBGYQT7AXaQTCuTDGfXjqkVIx1/kA3y158+Z87+TD/BGn0sNr+aS
j21y4avroj8/U8gH+FfPjqmb2Ae4fVFYi0yOj+3ovyfufbA3nXyApeuhc8gH
WLrfgX3sQD84YlnwvnTyAZ4vHjBp5AO8dOfZl2uSyMdObO/lW3E9M8kHeNKq
r890fpIPcNcpbUKCf5AP8ARD8QoU8iFDfDRTP7/gJ/kAB2rnvg5lH+AfP92u
52aTDzmO52HuD2elkg/w3tPNTG+nkg/wrwS/qvkp5EMhF8o//7i9LZV8gFc1
Ktytx/EBlu5fTycfu7D9y/SX2XK+AifkBQRPSSAfYNduwT6FSeRjN/rdXgPi
7LPJB3jU6ahLJ7LIB7jfxlZlD9mHi1y4PMym28gs8gHO3nMp5HYa+QCn3dq1
4xL72IN4EW9QSyMfYOP26o/jU8gHOBLtxLR08uGKfmjDz7cT08gH+Erb9423
JpMP8K39UZMeJ5IP8Ff1+d+bZpOPvZin+zqfLUshH+Cpe7y2KSWRD/DXV91d
6lPIhxvyp0vG/HfJ5ANsu9rkUesM8gFWe/nh3Y5U8rFPLmhsfnjbKIV8gMXH
cUz9QT7A8YunVO1IIB/75YKFeEIvi3yAHwZPsa9NIR/gkhnm85USyccB+b/7
FxLIB9h369SJq5PJB/jCnPTugZyvDqK/U9jPuMz5Cnw3pmOZWQb5APdtnndx
RQb5OCQX3l6rqHBNJh/gxz0WeWRwfIDv6x2O78o+DqN/0U1/HsL5Cjwo9Hrn
XVw/wN22py+9n0k+wPPO3PtakEY+3JGfmhvXmSSSD7BNtF07tzTyAS4fdqv3
5CTycQTHj2XFGj32AVYNnel/kesH+FP0goSGXM+Pov9ZuNTjJscHWFyeec/5
CmzovHNHHMfHMbmw7GvRlrap5AM8239pZw2uH+C4V7sWPs0iH8dRHx/0Wued
QT7A4uNetnO+Ai9eY/h5TAL5OIH8s+XD4YJY8gGWykci+QD/HZu6sTSLfJyU
C4fSFd0TMsgHuNkls7vRWeQDLJ0/jicfp1APxIHhF/kAtzllP+BZPPkAW+z8
26A6jXyApeefcD0/je0J+Zmcxz7AAxVTVovvL/kAa858EnAvmXycQT1C++rP
+QqcHNvqkkci+QCvD1y+ryKOfHignn4a/2h/PPkAV04pC4tKJx/gP787F+xL
Ix9nkY8WB53wjScf4Phea4f04PgAvzYZo7gaRz7OyQVx+bpzPPkAa++MKhH3
n+QDPMRioefSdPJxHsf7VPPTi5PJB9h3zNmkl8nkA+zgo/HZiPurC5i3/Q6b
j+J8BTa9pR0+7hf5AA+ZellvQwr5uIj52yE+/wD3V+Dp3x/eyOZ8BfYK9/+r
n0Q+LtL51CTy4YnvM/nW5I8Z5AOctdYnbkUW+QB3GzXKcHga+biEejMuqe+W
OPIBDmq6t8mQaPIBHt2x6q9NLPm4DP8XWnd9lUg+wHMvNXZayf0ueNmv+DHi
95d8XMHxh/beLoV8gI9fyGi0M5V8gAe4DR1zIZl8XJULzxwPVT7j+ADrDVk5
zj6NfIATRk9XbcTx4YX5trzDnCNcz8Hyz/PuytkH2NtQXGAnH95yQaviXZiC
fYDNzzs3dub+yvu//lHycQ3z/1d5yu9U8gGe7BSXcCyNfID1ht98vyWZfIBT
P0V0sP1NPnzkQp9ivZr37AO8ZnTbLLE+SD58aD01g3xchz+fi73LOD7AOZ+P
hwbFkw+w2t6w2DcZ5OMG6qtB+LmHCeQD3P+due3rBPIBdpiy/9m1RPJxk9b7
Y8kHWLwbKJDzFfiHqornJK7nt5AP/wSvFPsFyQc4XS2629FU8iGyxdY1DTLJ
x225oPNbPm0Mzx/gSStK1Z5kkQ9wsrqznRL78IW/Kw4lDtxfgTeKD8BJJh/g
3gPNRltxv+uH+battZtjHPkAm3S7r3Sd4wNcHlIbk8XzBzhi65SU0ynk4w7q
pdJaX1vur8ArtEpdpnN8gKXrxTlf3ZULuuINZlnkAyw9X4jrB1g/tv2jt9nk
455cqJ5tc/4Uzx/ggndjzE5xfwUeZfTzfUf2cV/+7/5wnj/A181GaPVmH+DU
LYOyLyeQjwdywexU71WGHB/gxdVf2uj/IB/gV9P+fI1MJR/+cuGz8ykL8fiW
fIBXvNpzeQjPg+Cd4gUdP8hHAPqrTUWdtNkHePL3vCY3vpMP8K1qpWuDeB58
iHqX2/t5V+6vwP3mON5+xPM52HnR6eanuX6AVcQLzLjffYTPFx+Ak04+wLlr
++tmZpAPsPPYdrpDEsjHY8zLBSk/3NkH2PZtYpvh3F+B+1x1edc8k3w8kQuZ
J7Km/U4nH2Dx8UEBXM/BQU3a9T/APp7i+88a5HcrmXyAHdxmzXiRSD7A/YL7
997H8/kz9O93+sjusQ+w9LwlrufgdVe7a95kH4GIF/XR9SPjyQd45O77Vn5c
z8Gr5hwOjOX68RzHt9qVtHLOV+BVDd381sWQD/CuS41anEglHy8wr4sL7Ink
AyzdX8P5Cty/KmJDMOcrsPxDu14bub96iXpzt9uxhATyAW7TRTZ3PPdX4CpF
zPHO3O++Qn8ztdu90+nkA9xn9zynYo4P8NsKccGDfLxG/h/7PuRWNvkAh2lW
9vJJJR/gE6cXNVqaTT6C8P1N28fO+kE+wI3PVqrJM8kH+Msmmb4az+dvEO9h
0Tmt2Ac4ueD57zMp5AO8ZGUzz7h48vEWx6/4QD3OV2Br6YEz5AN8XH37IF/2
8U4utNU75ipLIh/gHb2sTqbz/AG2rL7jaZJAPt7LBdn9wy1TkskHWHr+Wyb5
EDnJbYYG+wCvPJs4s3EC+fgg/3f9dCr5AEvXAaaSD3CfK63/zo8nHx/Rz2dP
qDkYQz7AOhgfpyaRD/DKuJe6BxLIxyfUx9EDirO5noNHLh+4YHo2+QBrdlzb
4UEs+fiMfnnFhNv5HB9gtdLn9wcmkQ9wtwVVHtfYxxfEr3hDfDL5ANvEt9gw
htevwFH7et1cz/U8GP1QQqO/Qgr5AL/STAm4y/MH+PoEq5HneB78KhfEx1ld
4fgAd1qDT+T6AZ69I755w2Ty8U0uzBQb7AzyAZaeX5VKPsD6U0uX1WWQD/DN
IWov5vJ6SYhc+D5m+8EOmeQDfHRjnwtKXD/A2gqdLT9SyUco5qmm1Vu1MsgH
2G+o0GdCGvkAP/1ys9/hJPIRhu+re6CpA/e74C2fllyYxT7AiusLnzTh9cRw
udBuRmL7nVw/wN3tPwzW4f5K/Lt4gWwG+YiQC2cEi9xErufgz/PbzmrP8yC4
59xdj2OSyUekXLjaa6ZJ8zTyARYfvzUjnnyA3YJfn5nN8RGF+LJPnzCQ50Gw
eHliu1TyAQ6c1rnn6TjyEY18WL5+4cV48gE+om/qfjaBfICl5+1xfIC7l6sE
mHH9iJEL4uniYTyfg4+ojHtzOIF8gBe3Q8Xm+hGLecajzugWz4Ng12XK2k9j
yAe4rd+QmLnx5CMO+V/nxLc/PJ+Dm4kPvOB+N47Op/H6VTzq1+RBHdewD/Ds
kE3jXnF8gDd6f547lut5glwI+d5orF4s+QAvLLfpYhxPPsBTWpXrn+P6kYj5
s7HRt4ccH2AfjN+53O+CLxha69zLJB9JcmFBxZvK6AjyAf7aPS5pRSL5AGe/
dFj+lvurZPTDeXLddJ7PwX8bRcyNiCUfYPFyiWnsA3x+ATY4lnykyIV653tz
z3E9B+81WRRuxuu7YKs5t654JZKPVMwnt/3zD3L9AN81MWrgy/MgWHycZxNe
L0lDveoQclzsJyQfYHH3qLEPcEwXdAzfyUe6XDg1AAMpr5eAu/x9UHKVfYDP
9u4dNIrXSzLkgji+30siH+DlQy6F7UokH2Dp+UjsI5OuZ+N5EHz5xKYl6ink
I5Ouv0wgH1lyoXDCjJV/eT7P+m/+kXyA5yomK9Vx/ciWC6EzJnyK4fgAP+gz
btoirufge10De9Wkkw+w65PGhgZcz7+jvw/o5OCVRj7A13c2uW3O9RysHfsx
vinPgz9Qb7u7+aqyD3D3dclL5LyeCL4ekb2kBa/v/pQLDZP2d33O8wd4hmt0
Xm4S+QD7vPZ4u4frxy/Mb41tW03h+gHW25rWd0Qs+QA3rN3bsS/7+I3jrXkX
EznXD7CaOFBFkw/w1+L0v34p5OOPXLj0cIPtXo4P8MGsIN/vqeQDrDNvTJRW
EvnIQb36821kF85X4LDXC8pyOF+Bxctb9bm/ysXx4v0pfy33V2DTDmNMP3D9
APcXH2AQSz7AS7z90sTvK/nI+6/eSj7ALwzdm13keRBc/qtl+XFev/or//f8
uSTyAfawRgHlfhfcUWywuH7kI94P+gaL+UbyAb7Z0X7DPPYB1hYveIgnHwVy
oebolH3T0sgHeNXJd10948kH+MQ98QQY+SiUC1vfG7afGEc+wH5W33eYR5KP
Qrr+lut5kVzIr0NCSCAf4A1nVx1ziSMf4Bfbbo9dF0s+ijGfiae3U8gHWHby
+pgIjg+wSbOSAyM4PkpwfIoPVOX5HCw9vy2OfIB3aXw5tpTXS8DtxQeQ8vpV
qVx4txgFK4Z8gCfrB155FUM+wLVVhoPmcH9VhnnN/d7IgGjyAc7US5/UPI58
gEeNmHxMM5x8lCM/vbRSLufzg2DZ14u9DvF8DlY922+DkEQ+KnD8jm17e0ki
+QBLz3+MIh9gG5cPGd/CyEcljhenxxPW8/oV+K/zyTSvKPIBFq+uXcX9bhXi
xfOc3ZA48gF+4j9u5bkY8gE++ypOo0Mc3/8hFzIWnnvyJ5Hv/5D/u389ku//
kAtz3I383HkerJEL0S11nP83D4L9Pmohw/D9H//1x//u/5ALt8clzAvmfrdW
/u95OvF8/weOPye15TcT+f4P1Kc/I09HcX9VJ/93v1si3/8hF26EqT29y+sl
df/1N//u/5ALTa+9v5vH9Ry8Uhbc1zaZfIBztYW+/tHkQ0khzF1+/WEdr5eA
bdecPPiR50GwdP0Bz4PKCuFnRoPrUYl8/4dC6D6j7MxGXi8B83rRv/s/FMJi
8YI8ns/B0vP7+PwHGN/OYi6vl6gqhOyr+euWJ/D9H3i/T+qnzTk+wB/71WoV
xvL9HwphxH7PbptD+f4PhSBeXqLF5wfB235aut2O5/s/FEJM7m4bu3i+/0Mh
WIkP1Ivj+z8UQqO9Y86ZR/H9Hwqhn77GrylczxsphOMTNnRezvkKHOq4Tvsv
91fg4uDSx+cS+f4Pxf/OP/27/0Mh3M82bfW/9Stwx4yH6eN5fbeJQgg/r6+w
5/4KLN1vyOu74CntvLfMiuH7PxRC/qygkWFpfP+HQhgtLnAl8P0fCiHOq+Gq
eVw/muHzNyOCeT0RfNeiU7VBEt//ge9zvfOuCzF8/4dCmKrezCKC4wNcq+mm
PJnrB3jsJzVTR17fbaEQpnVN+LOR6wc4r7t6pFU23/8B3++eth/H+Qr8a43y
1dJ0vv9DIWSEFaxoyfMgWGyHFsXy/R/YP90+h5lzfKgphC++m1p85vVEcG+v
vLOBPA+Kf/+1q0su1w91hWAelfAlnecP8Jv1Yw/HcXyAU49smFvA/a4G9s+y
T+YGfP4DPHbLpsIn7APsN2L3fSte39VUCLKmuh0W8vlzsOJVzzm3k/j+D4Vg
KJ6g5/V2LfzdbfDqAp7PwXMvb5zSCsdjUqXc4QV4cT/rPqbwebJNAxs1bYXw
W5a1OgyfN2XwgTF24H6qpwvz0f+JlxH6g1eJy/34fi8241/oKIQ9yePPeuH1
W8Q3AN8bfSDME5/f098z/wbYVY6BC6//Ht4pqRIs3T+H73cp/8bHybqKf89j
gU/x7T3Bk++Ut8/D60XMB0v3S/3UFz5Nxga1UgjNXD49ccK/VzhgC8C6g9f1
HY3vI27ud3Dij48lrji+CvD2g1srhJfv8sLv4/1uAg+AL3VZ0L8Svu3EDQL3
v3Yw0xosXSfZRiFcdOj5zQz7MwKbKwdLp2Ow/8S3DweviVB5eAevNxPfoK3i
3/MCsP1V2J2bwS+Ob8tWx9/Fr/8RLJ0vQz4UN7dNO4XQ+umI2MPYX51FAeCD
X9rb/UgiH+Dl7tv3m8eRj/YKYWPV9lcrEsgHOPbD2gG74sgHWLw94RL76KAQ
DtWFfzuZRD7Af3OChnZOJB9gm8X9gxomkA+wrnhDUir50FMIK5s3uSOeD5J8
gMXLbw+lkQ9weNSuMZFx5KOjQgjrlVZ1P5V8gO8JJdfEfCb5AM/dbegr+pZ8
6Cv+XZ+bQj7APZbdbXE7hXyA9V137Wz6nXwYKIQWvws0PqaRD7DF+dHXHyWQ
D/CddxHWYjxKPgwVwrec/WMHpZMPcPLK0+ciE8kHWPq9igTy0Qn5vPkpnTnp
5ANsN2KPmzg/SD7AJdc76X6MJR+dFcLboE35GZHkAyyOhw8SyQcYR8/wGwnk
o4tC8Fze6mp8IvkA16ZgA+LJB3hJb5374vlVyQf4c+enx/1jyIeRQkjYOb+9
aSz5AEvPG04iH+A9VWeGLoglH8aK/60XSD7AY8ULXtgHePStst/OyeSjK+Lt
+E6jY5HkAyz72droVxr5AHsWyhxvJZIPE+RL8QagBPIBPrv2xh3NDPIBHvZg
X9mDTPLRTSFEX3zxuUEy+QB3qi3bkp5MPsD9pQVT8mGKevlzRqEijnyAF6D9
ENc3JB/g1c/6a7fg+OiO+jQHDUUs+QDL160KFvtxyUf3//aX5KOHQlg2r9FF
n2jyATb8PKZp/xTyAebrBSQf4DYN32QlJZGPnugf4re7bUgmH2Ab8QKPBPIB
vnLI7fCEBPLRC/X+lde8ewnkA7z2o/1+02TyAd4qPhAjkXz0VghqK7Tt5qSS
D3DF9d8BqqnkAyw9bzSFfPTB8RvdpHZKCvkA73ya/dQqkXyArcLzjMT+UvLR
VyH4/t7ulZNJPsA7+ju8skglH+DlekfuRqaQj34Kwe3kAMWUJPIBXjb6kM/E
VPIBfnHmmPp2jo/+CuGxVuDkTK4f4NMu63rbJ5MP8Bt9ed2OdPIxAP3C4ZYp
uWnkA/x5p3ClfwL5AC8y0n/ePJp8gL8ZB92vSSAfA9EPZZ9XOZdCPsC9xISb
TD7Ak2IzfpmmkI9ByFfTGk34kkQ+wMcX665flko+wO4tNrZezD4GI5/lurwZ
GEc+wJnD++Z8SCcfYLPRVvfmRZOPIQph7+h3FwbGkw+w9PsZyeQDHLffrsP8
RPIxFPloY+nSkxwfYOVrgxzF8wmSD/DJ9yc2lnN8DFMIVUvnXhDzkeQDLPfd
krkxmXyAp987tXx/FvkYrhCaN//beEQ6+QA/8RhgnhNPPsDWDmVCd/YxAvWz
w89BGankA7xcWfupeH5b8gH20boUnpNGPsBD5TcHLIklHyP/6yckH2Dpfpg4
8gHu1jBlYWQ8+RilEMTHhy9NJh/gedu+1GenkQ9w8MycWvMk8jEa3zfddLpB
MvkAO4oJKYF8gJd96fD1OecrAfmq2eU7e6LIB7jp+5yqhknkAyw9j4N9jFEI
NR30e4bGkw9w0Vgfzf5J5AOsMr7HkvgM8mGm+Pd7J4nkAyw9PyKdfIBPm3/L
LY4nH2MRf6Pf9rHjeg72Mr0eOZ19gC/Uz9YbGkk+ximEkM8GTpqx5ANsm949
sJTrOXjK7ccXxPVGyQdYK7Wj665k8jEe+bZu8eSjXD/AHfx3b37A+Qrc1WvR
vNEcH+bIH6LARPIB/uXQvcwjhXyAezw7+GE9x8cE1JtuPw+95PgAZ6Ucf5CY
TD7A22aPtOuYST4mKoSAFo5+h7i/AvP1S5IPcOIxxQrx+h/JxyR8vyPDffbE
kA+w09SJq1twPQf/KjvxcRXnKwvEc1Rc8UDOV+CeHu6hlVzPwZYbHng14viY
jH5kZuS78ETyAb7wZXBSMvsAz+9w+sLNGPIxBfl3y5BAizjyAR6585yJGfsA
e0XuPycLJR/g+m3t+kxMJB9TkV9MMaBEkw/wz8z1O1yiyQeYz5dKPqbBp2VG
k5lcP8DS/elJ5AMsXu5mzv3udBwfe0OUWkeTD/CXH7e3HYknH+DaPRPdOiSR
D0vkgzDT/j4x5AM8VWtycEoc+QCHrpn9S9z/ko8ZyFc4vHYmkA9w2XizeaEx
5AN8cebC7uL6sORjJr7vo9cBIzk+wFvunawS1wckH2A+fyD5sFIIu3rem78+
iXyA2zQfm10SQz7A4u2g5txfzVII382+L/rK/S64e6vX3fyyyQeYz69LPsC7
xmmbLMkgH9bI7zmtc924foBzLadOio0gH+DvuZ4RNjHkwwb9hxgOUeQD3P1a
zbVEnj/AJa3U84eGk4/Zin/Pb+X+CjzUZPH1vDDyAeb1esnHHMxX4gOj2Qc4
OOPktC7x5AM8RPyABPJhqxCe3uk5ojfHB/iPrUZwdTz5AO8eE3nDmuePuQoh
MHDpg6nsA9yx3/exljHkA+y5YvfWfdHkYx7qp8uGhjocH2D3LmOeqnC/C7Yf
NrxtB46P+Yp/z9Pn+AC/GOHZ3YLrObjY9lJjpzjyAX4dcaS9PI58LFD8O18Z
QT7A1XM92l0NIx/gm4d0gt/y/LFQIUTMjfghrsdJPsDVmyKOFcaTD/Dn3B7b
b0SSj0XYH3NbdLweQj7AKx8FddTm+gFO17gdnRtBPuxwfCxI3DAnkXyA24o/
uMX5Cqw0yzGrVRT5WIz8JF7wEkI+wKF14g0S5AP8PlRn2L0I8rEE/YJRR8tB
MeQDbDuwyabnPJ+D+XoxycdS9E9Dnm7+xvUD3FB8wCfPg2Dp+XCJ5GOZQih/
4JLmFk8+wBucx4xz4HwF7p6078X3RPIBFi+Pn875arnif9dbST7ArbX6BL7g
+gF2uvpsWmeuHytwfO29O+4K1w/w413h2ysyyQeYz19LPlYqBM3324bsTiAf
4OEdFvg8TyIf4LSUYC3PGPKxCvmgsceRoTwPikzXW0o+wA5tRnW6Hk0+7DHf
2LoNieX4AB/Tev74CddzcEa3bIuRnK8cFELv11HLPnL9AL8YneorXr8n+QBr
bmhi7cD97mqFMCA+etss7nfBgZqtdB05PsBjYq1876WSjzXId4ETr/bg9RLw
kwilVBWOD/D4q8tTRseSD7CTZ8vKldxfrVUIeeeMlB14vQT8wX3et7AU8gH+
6GO61pF9rMPnqz9a2yaGfIBjFo5L6htDPsALVudbWceTj/UKwUQ8Hcb9FfjN
e/3xnhwf4IRHL1NOJJOPDYr/3a8j+QD3uPx92wauH2DvxqMadU8lH47oR66P
03rJ/S54YsZ2nbtx5AN89KZlyvxk8rERx/Mw5amuKeRj43/9pORj43/9p+Rj
E+ZX8YEWPA+CQ1vv6P2K6znY1fy+Yy3Pg5sRD+INPTwPgntEn/+hx/0uuNh3
qNCH8xVYfDz0lAjysQX5S6Y3ZCXXc/Ch+uFeZjHkAyy2W/ZcP7YqhCNbkwue
cz0H/45R8rkaSz7APZ48bKcVRz6ccHyHXbmq4PoBPqwe4LE2jnyA8/WbRxim
kw9nxMuh3olZXD/Ae1rLGtrHkg+wpvtfg628frUN/Zu6mfAqmnyA16o6XRGv
d5d8gBt6nximzP3Vdsxj4gMZeT4HrwoPH/2G6wc4XWuXwoLr+Q6FsG+A6Qb/
FPIBvpYdM7RRNPkABw/a0PhPNPnYiXroadL0APsA55XsCZwYQT7AJkVdfp/n
+RzcuMvitGmR5EOG/G42UtYglHyAb9bGTjvF/RVYev43zx9y9HOj7niNjiYf
4DBdH1c7jg/wJLcO88K4niuQT/40GCD245IPsOuFw6bvuL8CL11S7Lg2nnzs
UghGYsKJIx/g6ZsXVLzh9SuwyWOX60bsYzfmvzWC69NI8gG+kYsdwPUcLF5d
3y6efLj8179IPsDaRWPCVrAPMF+vIfnYg/iy2tzFI418gJ8KLpmfOD7AfH5L
8uGKfsuyyuxzAvkADx66M/IA91dg6Xl7KeTD9b9+RvKxF99vrPUUH15PBF9r
YxDRIJF8gC0HW6Z7JpMPN4WweYzs60VevwInP+sTeYjXr8Brvu4KOMXrV/vQ
b6XtievF64ngZi/ruozi+ADz/UySj/2Y30enCLvZB3hYgyMN2vF8DlZyj/RR
cH91AP3fQ/EHm8gHWHycxi3ud8HS/fbs46BCuJJWvn4hr++C4ywdeovnVyQf
B/9b/5V8HML7Vew/q8X1HOwfb6zrzv0ueLP8YFYQ56vDYLNfVyZzPQc7m887
PS6WfICl+215HgQr1pzQL+T1K3f0E5Feo75wvwvu7T1nnT3nK3DuNKdLzqnk
44hCKLDU+aXN+QoceXh8lHh9o+QDPOPVlb0N2MdRxb/nTbEPsPQDUTwPgs3F
gsP1/Jjif/dDST7ADYadHGTN9QO85VfJi/a8vntcITy65t3hWyz5ALsc62Gn
wvUDfCMAA3km+Tih+Pc84ATyAT6/KETZhedBcGCCvol4vkXycVIhiD8/I66P
ST7Aie00D+9JIh9gaTu5vzqlEMSfH23L88ep//xLPsDrxB9UYR/gvvJ25T+4
3z2tEHTFBSiuH+Aan/GyE7y+C5buz+T1xDMKocnvbhvF+zkkH2C3z79zKjk+
wLbXF3VK5fncA8e3f9FXO67nYOn34qLJB3hDl3A7qzjycVYhiI9LfMjzOXh7
h0bFs7m/Aj9zb1TQKp58nEP9Fm+45foB1j1s8adBNPkAn+lUaWEQQz7OK4Qu
4g9gcX8FPoxytZfnQfCZZqa35Vw/LigEY/eIYbd5/gBLv/fG64ngTxbfAk7E
ko+L6IeUDhhbcv0Av2wTfGBrDPkAp7uaNegQST7AKj2KcvbFkw9P/PsR3e0/
xJEPcGnR8KkreD0R/GP+Qd9gjo9LyD/VdSGHssgHOGJ7Rb8Z2eQDHLB9X9LV
DPJxGT5fpkddZB9g37AYm1xebwf/upy+ZDyv715RCNl9zr42iyUfYO97BiFz
oskH+N91eeTjqkKo2iWsjOT4AEv30/N6O7hpVfORS3ge9EK+Xt6vQxjXc3Df
xmMmiPlb8gHus8pQ2TuJfHhj+ywa3FbweiJY2L/s8wPOV+DHZaOs97KPa6jH
Hm0HBfP5j2v/5XPJB3iQ+EAi7q/A/Xydnupx/fBBfcp+ajUsnnyAped9cP0A
Z0+VH5rG5z+uI38lpq6bxPUDXHXx+YLevH4FPrrm7vmf3O/ewLx4OnTfSp4/
wPdHBnQR+HwUWPw583BeL7n5X38j+QDHBLsu+sP5CnznQMNXXpyvbqEfHbko
YD77APfodSR4ajb5AJ/Mmvbbjvur2wqh29YBaqUcH+CUnGuvenD9AJcMsDtW
wudrfRX/fm+C6znYe7bqKTeeP8C9LWfaKSeTDz/Eg2/HPupcz8HNpQusyQf4
cdGJ+i+8XgLWFB9AyfPHHdSbC4OnNYsiH+DTJjsmD+Xzg+AmIXd3dI8kH3cV
gufL/om3ub8Cr1as3FHC/S54esPkYnE9X/JxTyF43LVrX8jrV2Az6QY88gF+
9aa18f/qx32FUD+iZZsuPH+Ab+8Mm+jK/S4Y727vzeu7D1BPxAYliXyADU+V
Ow7g+gGWHufN86C/4n/3y0g+wNLv3/L5WvDXHmYPdHm9JEAhON5d7PYxinyA
b4QMaTmD4yOAzneEkY+H+HzD4NYPw8kHePWS3fd+cT0Hu+8obm/M8zn4zMIL
7qc5Xz1SCBOcNIZbcXyAdzdupDGK+11w10TriZVcPx5jfpnvd/MN+wBLzyfm
9RLw6E2xNzpEkY8nqK9+N2wW8XoJ2Nw4PW5iJPkA71oadukrn/94qhBSt159
No3X28ELatZOP8b1A8zXw0o+nqFfW/nkzBc+XwuenO3Sv4Ln82f/xbvkIxD9
/KwD/k+iyQf4VKtevve5noP/XcdNPp4rBPH2jlEh5AMs/vzWtG/kA+xx++GH
gaHk4wXmufOqDTZx/QCPjx53+Wgk+RD/PnHV12d8Pgo839Fx1jqeP14qBL8v
VjZRMeTjJa1/RJIPsN23M34Hw8nHK8ynqW3XWkeSD/CsmjRNXa7n4Hx3Q6Uh
vF7yGvNLXvh9cZ6XfLz+7/yc5APcbnoDx46p5CMI/vRj7qexD7D03GPOV+Dv
3Xefiuf13Tc4fn0NGgVyvgJ76GXqP+Z6Du7ZSD3qFZ+PeqsQxvqe7K/D8QE2
ulPh9pbn87f/HR+Sj3c4Hq8cuJ/B/S743bg9OiM4PsDb9cQnyJGP96jvmqsL
u3F8gF1dZj7cGEY+wPHLK6YPDicfYK9mCrfBX8nHB8W/+/14PRGs7xWh9z6U
fIDn9mrvWRxFPj5i/99QtZ0eQj7A0vPloskH+FxJ+Uxnngc/Id5yDrbN4PgA
Pxv4+/G4UPIBdts6LUD4Sj4+Y55MqtA+HUI+wLvnZ35WjSAf4HvjrlQ1jiAf
X9A/zlixZwrPg+DAq92G14aTD3DSm/0yFZ4/ghVC0F3j6bYh5APsOeFDvV4E
+QCHqOSpdeP1kq+olw5Fp2KiyQf48uwRpROjyAfYar512YII8vFNIVys9v0k
+0o+vtH1BN/IB/hj23cXr4SQD7D0fNkv5CNEIWzqkX+78TfyAe58KXeFOa/v
gsV2ovQb+QiF/5avL6zj+QNcbdtjfBHP5+CX2YoipzDyEYb8cv/At/nh5ANs
Kv7gTQT5AD8d5TfYgetHOF0fGEE+wOt0bFebxJAPsPR7rOwjQiGcbVU66W84
+QCLj5scFEY+Iv67vkryEYl5xs/6uTHnK/DOZ9OPqHC/C96fOOiwC+erKMW/
529FkA+weHl3GfsAR9y7c7kuinxEK/793mkE+QBL95eGkg/whUzHGT253wWf
CLh/Qy+UfMSgXjZ3PreY6zl4wGSV6GjOV+A3x2LuXOL4iFX8+/3GCPIBlq6X
DyMfYGG1vMaHz0fFKYS8SyN6RAeTD3CbMUuNZ/D5D7D0+x7sIx7z2SOdY2Vh
5AMsXh7UMpR8gPVXnr9fy+u7Cdg/h4LmpLEPsPT8HY4P8PeAEep/Q8lHIuJv
wtCzU8PJBzhpwOM4l1DyAd7w+FnfkRHkIwnbFzJr/wS+3gcs/f5dLPkAz7Bo
YhPzlXwkKwT1hc8fZnC+As+e9+B1LvsAS7+fyD7AO1bb+TbgfJWC+hywsMV3
ngfBv9yu55ZEkQ9wo6cG886EkY9U5FPL953cOF+Bf6XMsWzD+Qp84mfVqA7R
5CNNIdgfbR2ZEUE+wJcCGrrGRpEPcMVqf/ORXM/T0Y9b9zG9xfUDLKbTN+wD
/HR065Ztw8hHBvpho6w2X0LJB3jB4d1bOnB8gMNKtJaeYx+ZCqGsa+Ez7W/k
A3wpwsboeAj5AF/VuZPc/Bv5yML+Fn8wKoZ8gL/GVnW6GkI+wNvEBzrz+ahs
hfA55821is/kA9zSp6xTIvsAiz83Ucj5Cmzc7lp6t2jy8V0hdEzdZCeej5d8
gFuuj02X8XoJuOJQwgnrCPLxA/3vvNwyW15vBy84IJSqR5IP8CKPjNEpXD9+
KoTMr+M0Z/L5c/CNnAN3m3N8gCf/mJNqHUY+fuH7vgzyE+dbycev/+JH8gH+
uXHPVTWeP34r/j2fMIp8gF9385tlGUE+fv+X/yUff5Df31r8X1d3HtdT+v9/
nKHshkSIRJZkCdkp5yNbdjJ2GlJZIoaxDr0VkT1LaBiZso2mJlN22nvv797t
tjBj7FuyTaK+z+vyek2/289/99uY0KNzrus657zPZdGY70fBnXqti2zMz1/B
h3rFJ0/h8fw5xq9VJU/jeX4F2+cNre2TTT3giGfaz1E8332B87VtndrBOdQD
jo1cEHqAr+/C4fuvZL3Jph7w5nU+d3/j4+NloHLh5bo8ryzqAQ9e5XGkMd+v
heX7vnk9+CpQKY+ImfAtn69gm+IeacO01AOW++loqMdrrHcL+nS7xMcHPNGn
6apgDfWAL/21KrcLj+fFgV/3izZTD7iO2DDBTD1gvfXyBiv4fPUG41P1srjl
3AMe0vNy8A0t9YA7pfy99BGPHyWBSvFH/IBxD/jU6pmTtnMP2HLUj1Wdc6nH
28qfV9kDdpr6wL9/DvWAq/TZblOHx493gcpTr70661zqAeu+1B+6kY8PuNrz
vhtO83wX/tzcI2gpP5/4PlDxyzn5zE5LPeDh4gET7gHj7HrXlsePD/h+nh9x
a6eJesDyfTBm6gHf6dgypoLXHx8xf/Rw8jRwD9h9T7CVr456wH0b7LUYbaYe
/wYqb5yDMsV8SfaAJ9edUkPh67twF1PTR9WN1KMU8/HHJ419+X4tfGxASvlz
A/WA9T5RyzfoqMenQOXL1TMjNmdTD7he+rnD7jnUA75VtbCxSw71KMP68f7b
tJo8nsPy8yA66gEXtNy+eCLPrz4HKoEpS26c5/MVPLb9ksbpZuoBy/fDZlEP
eIbpxMXfDNTjC8430eObXOf7H7DG/V6RjsdzOPzPVcNm8P2ocnr+lscPuO6A
HR6BPJ7Dm47Ozbc3UI+KQOXtCiygeX0Oy31RzNQDTtzq2D7ATPvRVFEpvw4Z
ZTdOT/u5wDY/T6690UD708D+bVxsLhpofxdYbD/WQE/71cDFS3xCTTm03wss
3x+RR/vXVFUpUbpuWFLS/i/wl7H7mgXoaT8b2LwhemtdPe0HAzd4vnO6eL5P
7tMAT37bIux1Du0PA7drHXb+TSHtd/ONShGnlwm5tF8M/OK69+oXhbT/DXxz
NQacLNo/BubnbeR+OPDefaEzLLJpPxnYTkxgc2h/HPhjXEzPjvm0v0w1lVLd
Ne/8nDzaLweOCZu1oNlN2m8Gbjhh9N0qubR/DtzsccDg1jm0/wyc88/cujG5
tJ8O/OL4+pj7hdSjuuq/67+yB9w+Zmd8IxP1gOsqUSueZlEPOKZ3RZw4f8ge
sPh4tJueesCLl+3MmpdFPSxUyrm8tUnZJuoBbzYc+F9iNvWADQlfOnUyUg/4
wfYPq1sbqQecdlV9uL2BesDyfpCJeljCLyKtCrOpBzy29ls7Px31gOdsL3I7
a6Ae8JnxRTM/G6kHLB5PDsqiHjCfr2UPuFvDgKOBeupRQ/X18zY66gF3SA05
NUVHPWBvpy+b/tRTD3jH6OS4sHTqAS/6xaFklo56wM36rxwfqqceNVVKjeIm
I8YbqAfs7+re11dLPWDx+rflOdQDLmprufFALvWAD4/67fzPZuoB95+hzHe9
Qz1qqRSLLTZDoguoByz3o8ijHvAF97S5efnUA973eauXeF+B7AH/Wss6fms2
9YCbxo+rknGDetTG8dww4596ZuoBd/rk7jLORD3g4Y8/W6uzqQcsP8+gpR4w
rydkD7iurmfETAP1gFeY27VYyz3qqJRG54/tEPMD2QO26Xr2j2Zm6gFrzosN
aKgHnB5uN+Z9HvWAxXa+m7KoByzfJ1hAPeri3xuxNyYtm3rAuxwK/hY/H7IH
LPf3zKce8NHjFx+MMVEPOAHLq3Id9YAvWmCA5uOjnkr5xq/jNHG/WvaA39zs
3/cGn6/gBs/abD5nph5wk5Ove1UvpB7w0BFFput8voLl++HM1KO+SvFc13Cx
Oo96CO8f9cCGe8Adxk0bU5hLPeBq2ft6nMmmHrD3kF/N50zUA7YSG3YUUA+Y
P28ge3yrUgox/e5SSD3gFXUw482nHrC51vHgrtnUAw5LDJm4Lpt6wO6PdJG3
zNQDdvY3Tp6dQz0aqBTL0fcLivj4gLsMWnqgA/eA9yetG75TSz1g+XncLOoB
/ztxtfkF94DlOKehHg1VX+8PGKkHnPLg9hVLI/WAf6xmcVerph6wvP+ppR7w
mBsbemSqqQcsnz/TUA8rlXI2LrZ2Xir1gOs9WNLg9wzqAcvroZnUA5aft0+j
HlZ0/tdSD7hfosvoxVrqAe9qs6jeiUzq0Uj1dT8gA/WA5cebMqkHPKu0c1Yw
n6/gKIdLn7fw+QpuFVn2g6+eesBtTje/1pzHc2uVMuPQ5pXi+q7sAYe71vI3
ZVMPeOcwt7jVOuoBWx1v6D+Te8ByPxkD9YDr5H5sHpRLPRqjf9mPpwbg97uI
X7CjmPDDu1PfO86E5ftN0OfFhIt2m+FF+bG1FsDyOSJYvt8DXz96qWvtQnjI
tqpWYr1fRfxqgvHvWL/nnvj5Fh+TdYQTo/oOb4n/X76XA/43tNqTj7B17PC/
1sKOw6v++j2+f8vw5aLg8f3aby/D30fuqwlHzMQCF3+e/NwtLF4PthI/v/hq
F+1sVEqtonbLJuN4FH+94XC/lx37dcDxI77cUnhRnnvPy/j3RxzGL1juR4Pv
5wdHfEE4Kv7DKvH8yETxF4TjT55zfIGvL/561k1Virg9Xgffb/HlXOECTWzC
Dvx5vuIXPMJ2eIy4n5mGb99u+LDv5UIP/Ptaib8gLJ+/x99/nfgHw4MTU0Kf
4PeLL1e7mUqZFNN80yUj9YCdTp/+dMBEPeASy0Ol9U3UA+5b2M39gZZ6wIPu
b6wqzreyBxyduenQKB31aK5Srofcv7hDTz3gQeKF4lrqAc8TLyTXUA+4iXOT
EI2WesDDZhekf5NEPeDTAYdzfVKoB9zA3l1dX0c9bDEfsPkpYp+aesBLXw7x
GJFOPWD5/JWaesBdq/dznJNJPYTFA2Na6gEf8Ki3uEom9WihUmI7+W66oKYe
8IAzzqMGZFAP+MiWRofG6qkHLL9uBvWAnybenBqqpR6wJv593b801KOlStmm
C+l1IJ96wLssMYEwUw/4S7fBqxNSqAcs9xfm4wMWH/ey0lMPWGvhV/xRTz3s
VIpf/uOFnTKpB3zuYoVmhYZ6wJvX7HYZwz3ge0lrlv2tpx6w7ciXQxOM1AOu
ucrv5Xk99YBTHrUY2Ih7tFJ9fZ97EvWA//j9WPmfmdSjVeXfX/aAxevl/HOo
Byz329JQD/i0p11RTT31sMf8oItye2Em9YC/7zfYssRAPeCPj/qM7qmhHvC7
sRZ33hqoB+wgLsBkUA+49aqGJx3V1KM1vt8hoZYdNdQDDlsvd4D/2gPuZf7J
VMTHB/y4/NmyezrqAT8d+nJDYzP1gE/MfzhbnG9kjzaYr3xu3GMK94Dl/rxq
6gH/tSG52n/HBzxQnMDU1AMuvjvBe7CBesBpDaMnvtBQD9hYPe1SiJZ6OKiU
7fesJztpqAf8Ktv2lYOaesClt1xGfZNOPeC/LRqeWaCmHrDyYe1HtZ56wPLz
8kbq0Rbzn2OthtXMoh6wvH+lpx7w0j/6dG+rph6w3J9MQz3gvdVW9lqjox7w
z7a5jcL5+Gin+vq8J/eAu7zMm7mEjw94dNmj8md8fMDvMu5ud+Ye8KVMv3OB
JuoBy/ezaKlHe5WyQdywMlAP2OmUa7vH6dQDXplyP2KAjnrA8+LHODXn4wO2
ES+81VIPeGfHqQ/8ddQDrvLPplpR3KODSrkcfOPwYD5fwTfeRUZaG6kHfLjj
70ntzNQD7l1t5h5xfUr2gPf4do4wmagH3HL5L/HOWurhiPlCd8uCZQbqAe8a
NOHmH5nUA64R77LZxOcreOGnF6rnOuoBi9e7t9FTD3haD3VJrI56dMTxccVt
eYGaesCRSyKTB2ipB/xTB99rTXXUA1430hTqmk494Flb81vN0VAP2Lln4YLo
DOrhhPG54EyJaxr1gC03FaQd5PEDTmn2+cvcTOoBJ+gvuMXw8QGL7Q7aZ1AP
uGdBuekDHx+wl9fziQ7p1KMT1iexl6IqMqgH/K7HtofhfL6CLW8MPxVroB5w
b4fgO0M11AOW+5sbqQfcaevG2PUp1KMz1jc/717knkE9YBvxgk7uAb8Z9eXq
GT5fwUeiS72n66kHXHt+G//VfHzA/rPzp3UxU48uqv+ep5U94Dsb+z/MNlIP
uM2JmwPr51IP+F6PU/q5OdQDjk+esuJ5PvWAp/a527IZjx9d8fN84cDsn43U
A+50z8XqeDb1gMXtkyZm6gF/3//325E8v4Ll+zdN1AMObffw1XKeX8EDG0W0
Dc+jHs4qRXxc8LWJesAutvP2hqVRD1h+fkNHPYTXV722lM9X8P3r9Y+4pFIP
+I/lub5HeDzvhp5iw/g06gGrLm/85nU69YAv6hrVFOO77CF+//Gru8XxK3vA
JcbefU6qqUe3yvOF7NEd56dXg3q01FEP2Ph7g8nefHzA8n0EeuoBO5/o2kyt
oR5whdmwb5GOesBFs/zcy/l81QM//9/9oojry7IHnG1vMa41jx/wvft19p3J
oR7w+QKbWot5fgV/96mW34VM6gF7Wtaf/5TPV/AY8cJwPfVwwX9/Mb/FMz5f
wa9WOdZ+p6UesHidz8As6gH7m1JcjmupByw/H8jjB3wncF7/FTrq0RO/Xzyg
k0s94KpiQzIez2H5vHEW9YB3dBt6qaeJesC2YoNMM/WAJ3nu/bEvn6964fwr
Xshhph6wbunAY1UzqAf88ojvxpVq6gHbznd7vERNPeDJ77b4/sLrD/iMlU9A
RzX16K1Snv++8XcrHj/gkoNN3nuYqAec5ljT7p6JesD2iaH7yozUA67f+MFn
Mf+SPWDv3JGt9/D8CpbPFxuoRx8cD6W+P9umUQ94TrRNYlkG9YBxNi59p6Ee
8IELDkeaGKgHHP1g4TxxvUv2gFUb7ZUQE/Xoq/q63wCP53B8QIeGf2VRD1g8
3rTHTD3gPTde2UXy+QqWn6fNph6w/Hyblnr0w/Fv6rFdXB+TPeDCSOdrX/j4
gG9O92qbkEE94D5Lazzbzz3g5t1GfErg40PY2lhtajr16K/6+v6CFOoBf31P
KPWAHfzmjBtgoB6wfD6Uxw9YXM6emUo94HdLOjvW5eMD3ugW1sFDTT0GqJR2
M2aNrcXzK1i+n0RDPWB9wx57/Hj9AWtdZxXF8/gBy/c78voDls/T8/ExUKVM
rNNun6eeesBi+9wYDfWAo/q31KzVUQ94a1AzTzHeyx7wjYvls47x+gMu+Nuz
yg6e77ri571LjbWneT0Ih76aVjife8BLQmyLS3l+BR/tuj3UyD3g1A/7urvx
8QHf8Fg/7Rafr9xUX/f31VEP2Oe+KjzWTD3giYW3yiZlUA/Y/cy1redzqQc8
ru2hhb68/oDl/utq6gFn7Dky+g6vPwbh699rnFKRST3gNStLC7bw8QH32RbT
az+PH3BEu6oLF/L5ClZfcfBO5B6w2969diE8figqpWP4jOn1tNQDDggKiHDj
+S7cb9i54ae11APW7tqpXOXzFVwWW7P8Qir1gMXrWP25x//w75/SZvyXNOoB
i48LBempB+x28IxHcSb1gMXlhmAeP+C+t5alvc6kHvCAMl3wOz4+BuN4f1O3
+Sc19YDjJxQEtM+kHnBuaXHn//H8Cq5aauXU10A94NXrH8WM4/kuvPTgl8u5
RuoB//2sytYr3MMdx0erK3X2p1MPeNjz0wuD+PiA5X05PfWAI+/uiIjj9SB8
1WjbYTP3gE/trRq5jdeDQ+BVbzbcMVEPOPPeh+qhRuoB5wXZrLfgHvBc6+q7
A7KoB9zDTrwBgXrAcv9QPl8NVSlBmjZjrnIPWO6PmUY94JwY/1Yl3AO2WvSm
o5jfyR5w2ZO8A1mp1EP4x1MDxhmoxzD8fK5w6OyUSj1gvbj9paMe8MeYRQkt
eD0IZ0WPyXdNpR7wwusj3cT4JXvA00p9ug1Lpx7wkW5zenbi8Xw4vj+hcSut
eTyH/cQDkVnUA4551K/NvQzqAYfVi94+htcfcL7ytt8qHs/h8WJA5PXHCIzv
b9onDeXrJbB8oROPH7B8vxmP53D9j2Ez9vHxAVerkbDCgtcfcNTjJpetUqiH
B+YDR0d0y+fxA5bv2+LrV3BI6x8+reX1OSz339ZTD1juP8HXr2D5PEcq9Rip
Uga18km3SKYe8NtJW+7U5fkVXG1Iyo6O3AOW+2XyehD2dHjn8l5HPWD7cGOL
vTx+wO4x5TXTkqnHKJWSuCNvnRP3gC9HL7xSy0Q94KSgnt7ZvD6HD19KfhjP
16/gWi6LK3Q8nsMtZ2Q12MU9RquUX9vtPvWQe8Di9fi+SdQDbnpY5eXAxwcs
bue78fgB96+Rtak9jx//z3+XPcbg59F5pNmL1+fwbEzPm2uoB3z37OT2n1Op
x5jK+8eyBxz8b/KuCj4+4MhJZSsG8vWSsVh/n/CJvsvrQfjgMs9qRu4B+97J
U95qqQfcuKX24aB06gHfyuiZe43XH/B3Jw8FR6ZRD7jz5fcRdrweHKdSug9e
nbCMz1ewfP+cnnrAuw4c8mvH16/g/Tb4BuZSD7hh/ydW9Xk9CP8WYf/MzUw9
xmP+ePvmFPHnyR6wmK305fEcbtuh0YXaOdQD3vXYJfIuX7+CxesEGvPxAae0
PO1pZ6QeE/D9vP/m5axc6gFHGFbPeMrzXfjb78O8xPdH9oDl+xn5egm8Pb16
r5/4eiIs97fmHhOxXkkLvLyRz1ew/YbydcV8voLl+wN4PIczTx4YbM/zK7j9
2TZ35qVTDzi48anpdbgH/GFI4eZWPN/1xPnPvvo/o3h+BZsP3i2fydd34Vlb
Fo4U97dkD9gqeuKL+TzfhZMOH+qazscH/DTwUpMu3GMSxvOEmDJ1DvWAl02J
axOVSz3g4qjmH9ZxD/gbH8/YYj5fwde3nvd+ZqIesM8Jj45P+Pj4DvNjj2Gm
VBP1gDtHjh/XKpt6wFPFCzl5PQjL/aMN1EP8/sLbvk7p1AOW7yfi8XyySjF4
GzX2PJ7D34kNzfh6CfzwyA33Mj5fwb+uj7l/IYV6wPJ9q3rqAU8fVXVBBfeY
XDm/lz2m4Oe1hsWJ+Xy9BG7qlaCuw+tBuF7a8PT9vP6AD/ZuEW5poh5w9bjw
AeL5W9kDVuW1H/tKTT2mqr5+/sNIPabS+dhMPWDx8bEIXn/Af2b3GyTuN8se
sPz8WCb1gJe+uLn8MK8Hp+F8UMVf2cTnq2mVX0/2gFt02LxmN18vgeX7N/n+
B/yiqNXr7/j4gB8p3yYu1lCP6Tje4uf3H8Drc1jcDnuQSj3gUxbOn2qnUg84
6Lfss1V11AMObbu2WQavP+CK6bMv3c2kHrAhZ6zxYSb1mIH5t9jug3vA1qs7
HLPj8xV8zD6+yJWvJ8JdZjzfvonHDzitvnfOPR7P4cImvxzcxtd3Z+J8POHy
O2ee786svL8ge8A+mbdHxhmpB9y9lk1JTT4+4JI6cW3X8PEBJ4jHd7nHLMz/
Rk0KqMfjOVzaYNLO2Xz9Cp7zabb7UgP1gA+Fton+b30Of9nqFR/CPeCglhUW
QcnUYzbmo8bmV+N4/QHjbPOnmdfnsHxfKt8fhHvrPhnTefyAz3U+9G8Ur8/h
D+vmHnVKoh7wRSyvr2qohxfWb2X9LEq11MOr8v6z7OFVef9C9oCveMePcdJR
Dxhni19W8v0P+EDJ9FpFGdTje4wnHsUhPfn+IGwZvOjVEx7PYfFx4r7p1APO
q42fwFTqAU+sffladAr1gAPEhJevX83B+f6PxRN8eb4Ln785NXRNJvWAd+/I
f1TB63N4ovdgQ7sM6gHfqHe7iQ+vP+CxCWf3lKRRj7k4Xzd9OvTldeoBz4+3
1k7h4wOeYV7nXTOZesA/FfSaXp97wDaXrTY+4/uD8B2fpFcreD0I13zsqXbK
oB7eGL+3TZl2m8dz+H2X5Zc78/VduNXobbvH8fkKlu9n5OMDdn2dGZSaTD3g
By43B41Lox7zVMrzXq6Ojnx9F05ebVlPrN9kD/iW3bW/3FKpB7yiePT8vXz/
Q/x38XlkHs/hsfmu5y7x8eGjUgbaDFs7QU894B8f2VldV1MP+OXQhJaefP0K
Pnppy6bXfH8QTlwSfCvASD18Kuezsocvfj4z37/+xNevYPm+DJ5fwWV27ws7
8fUSeMyvs4sXmKgH7CFeCMTzXXhT5zrty/l6O7x8ox4jFPXww/nAy77mnhTq
AYvb77sN1MOv8v6q7AHX7z777W/XqQds6zt/YMN06gHP022JXJhOPebj5wfT
32l8fxD+ZsTiv/8xUQ84qeDEsCd8PwoOXuK8YAfPd+GZhqx6Y3i+C/9cJa3k
sZ56LMD8oCLsqVlLPeBTT/+sFsvrc9hCPA7M60F4+HSngOG8Pl9QeX1R9oAn
n/92jZ7vfyxUfX3fMq8/4MGmsoq+KdQDniAWWDy/gr0TSwPzeTyH5ee3eX4F
/9Po3NvePH7ANqphT3OSqMcileIgPiDE8ytY7pfD10sWVV6vkD1gsZyawecr
WOx+PCuDesCzToWF63h97o/5X5H99E58voLDp7/ucyuFesCrbgzx7ZpMPeBT
uo87hvDxAXeVL2ikHv6V53/ZYzGOJ9O4ZS14PIcf7WucJr4fsgcs91/i+S4s
tuOOzaIe8KLgRtlxfHzAByct7pPCx8cS9Ko/qtogHj/gBPv9H5fx/UE47OiF
+Jsp1AN+6mOt78LXd5dU3i+QPeDY4OBrofw8AxznZvfpFY/nATgejs47q+fx
A/Y4qmqfyucrOP9c4vURfL6CQ+LifjzDz5fAqz4cqPGUr5fALmPdJ4nrt7LH
UpXSXBzw3AP+uHLUD8l8fMDy/c18PRG+unrQkiRef8By/8Es6gH/0fdIqViP
yx7LMF8ZNPZQN77/AYdXP33Gh48PuLvY0JWf94H9E1o8Oc7XS5b9f/MreF23
jm5uKdTjBxyfYYciQ7KoByxe922ZRj3gBqveO/Xg+7Ww7ea2f67l9QdsI17Q
hJ/n/wPn8fEE
         "]]}, {
        Hue[0.3224758424985268, 0.6, 0.6], 
        Directive[
         PointSize[0.002777777777777778], 
         RGBColor[1, 0.75, 0], 
         AbsoluteThickness[1.6]], 
        PointBox[CompressedData["
1:eJxc3Xdcjf//x/H2UlHZSsPelJWRyy5EtoyQvSoRQpyTkYyUFSVlJiOEiISs
yBYaRqK0956/53V9Xq+v2+33/ed7u39K4zzOe11nZOroPGWJkoKCQlQjBQXx
/7W+nnUZ6isTfs3rmTa4j6mwVPwf7Diu/Yf4gabCk7LOcw/C11/tevWwv6lg
vCtn8l149bBWv5/0NRW2NA0f+wvesbtesyc+Ln45LT+ZkBvb+G0obCH+D96y
2+V1xABT4WAsviBsXfnjZ0g/UyF38t22u+C29QFXJuPj1r82Nw2Haw5XftPE
vz+HL/cVFpoNcOqDjyuI/zskE1KaL+kfh+8/V/yCsOD9LmgBPo6vljMZXjPg
8QBbWPzxNsNpVq6rPuL7rcWXOwvfGTHrQAf8+zev8T/4a/mG8a74fbuIXxB2
HbDny96epoL467Y9LBP8ijofLexuKog/3lh40adxpr7dTAXxy7nAz5RfXZjb
xVQIOIH/wV+mXr4W3tVUKMfNFwv33nmyogEfnyL+gLDZAa2Tq/HvxR+v6RGZ
0KjIOnpID1NB6gGvfu//o7479YCbr7obN7QH9YDb3f9oPqUX9YCPjnmdW9KZ
esBpbnWe302ox1GZ8MppaelZU+oBx3pnfv1iTD3gQ0NHvPFtTT3g73P8joe0
pR7ixyNGf3QypB5wsfuzqQcNqccxmeD5dEOFghH1gO8qu70624Z6wF77x4bt
bEE94IGPXm8sbEM9YJes4yX7m1EP+Er/hmuD9KkH/MD1wZoL+tTDXyactq5Y
p6VPPeD2HrNHb29CPeARt2bcstSlHvA+pwcX1HWoB/ztXmDoIG3qAe/UmXTt
iA71OC4TktNaB7/UpR5wqudq+xhd6gE/frHgWZgu9YC7nas9l9yYesADLn2S
X2lMPeBtg9pa2OlRjxMyofVT9Q21jakHbBemv8RZj3rAK78F/uytRz3ga3Od
A8OaUA/Y7Meghg161AP2cVvbRqcJ9QjA+Oit5fmiMfWAL3RLHDNEj3rAw2Y9
3+2kSz3gRYtfGsY3oh5welRMY3U96gEfOuw9R1WPesDvkpRG5OhRj0CZ0LlT
8nRrPeoBm4XtOvRSj3rArdrcSzJuQj3gPpotijV0qQc8ov1In6uNqQf83d8i
pZk+9TgpE8Jig3+90acecHqXy1mb9akHfNdtwCS3JtQDTlmxalRvXeoBX5nR
sXYK94AH9mnfyaAx9QiSCev9n9rr6VAPeNCxjZ+VdakHnBc1wdazMfWADx1q
u3tGY+oBL7ia3M9Uh3rAm33iNnbRoR6n8P2NnllmN6EecGLxq7JI7gEblLbY
/LQJ9YALXAb37a5LPWClwklh+jrUA55zonB8nTb1gJs/OiJX1qIewTIhs/d8
B5kO9YDjRv78/kqLesDlQrfei3WoBzw/90HlGR4f8AaX6wP68PiARz9I/XRS
m3qE4Od71iKvSIt6wL2+RfX+2Ih6wH2tH0+N06Ee8LbLbmmu2tQD1qyb8MBJ
k3rAro9b1dbh67lndeyjcVom+D/vFX0In/95E/7Dabq/4/P7aFwxnA13Tvg0
NhW3/wF/J/0d8Bj19gt/4vYS//kV2Kv1rvY38fXGRJbUJcDNHzfMiMDPd2Y0
/gO8KK9g9UF8fn0CvsEZmTDrUqNNJ9Bj9uLBPyfBDr3vZvjg4+I/3wQfMjO/
kobfR3/Ho1en4RHzztk1x8edxf8A69U6dxgMx5/GN4BPrjp+ugg/fyfxBz4r
E2YXnrlmgn8v/vPR8O+atClH8fk/J+E3gF3yr7WtwMcHi/8Btmq/tcAZ94fj
+PUewf00f/iOwcdL8eNkwS26reytg9/HTrwBzskEU2G3jxG+H26dxYPhL+lH
ZMdh8eZaDH8fGVtRj+8n/noHYOvmveVzcPs9xo8TCXec5rJpOD7fSLwBYJvi
uT+9GlGP8zLhkjxjXb4u9YB7vNtx/6Yu9YCb92q+O06PesB3tAeOf6lFPeCQ
VMfROrrUA35sOHSbM/eAra5tyvbjHhfQZ+Gek+J8K/WAtQ9ZXT3TmHrAM+fc
eJirSz1g2aJ3p+K1qQfcYVjazCua1AOeFpakfFWDeoTKhK1BCf7nVakH3GuP
te19DeoBF5o/GWOvTj3gsrEt1bprUg+47aoxalHK1AO2PRUREK5OPS7KBGO9
qWbeatQD9n+VojexEfWApwQOjPqpST3gYOV4PXMN6gH76tn90tCiHnDnL2HF
Q7lHGKxV6j1Ek3rAWdr7o6/w+IAvWrr7aWpQD/hGbVXkAk3qAW+af7TRUXXq
AUcf+hMVo0494OPNy2zyNajHJfS1uxh6UIN6wAbdzvq9a0Q94JYjLT+Ea1EP
OOF2udV0HeoBXz84cV6VNvWAu+TpxPTWpB6XZcKtP0W3ajWoB6x28vxiS03q
ASfPbHsuVIN6wKHC0mUfGlEPePLEW5d9tagHfHvquqjHGtTjCuZfZZP8bFXq
AbczKFzVXpN6wPqr5zaI/aQesPz95kpzTeoBRw/7cXmGGvWAp/kGH5irTj2u
YnxguQ9Vox5w+7GDlNupU4+rtL/kHvD49DyNUFXqAR/t3ul0qSr1gHvf79S4
kSr1gLvZjht+R516hMsElSvT73dUoR7wN9y7HFSoB3xW3Uqtmxr1gJWs16T9
UaMe8Pe3McUmqtQDrtqZG31AlXpckwk/fk8wiFSnHnC0YCNX5fEBv6pyLHjG
4wPuub/0zAZ16gFfjV0qa8Q94Hz1Ib1l3OO6TDiyp7CXJ48P+O2AM1u+qFIP
eEjyQMceatQDbvL6w+8KNeoBi8ePXFXqAff2fD7hjBr1uIH760+7ytWq1ANu
8bVyQjn3gEM37A7roUo94Dh/u8e/uAd8dvCeoC4q1APumJ6/bqsK9YBV/EYH
bOIeEVifvB3G3OAe8KedeZ0WcQ94f/DzB1Wq1APet8exWE2DesBdldVvrece
sP7y62ElCtTjJva7jY/dOK1MPeDra+vuWylTD3jQ2zWxD7SoB2zQ5LCLKfeA
v5v1/jJAg3rAWwuTz+vwfHVLJjSd12KbC/eAU7vdKwtQox7wL/W/U18oUQ+4
W/OHXa6oUA+49vILj8vcA94Z3XbCXh4ft2WCh0NRQjvuAc9UaZjzUo16wAZF
X6ruKFMP2Gre9xuJatQDftXfRT2be8AJutttvyhQj9t0HlGhHpEyoahIM8ld
mXrA+cPMjQapUg840NAqa5QS9YCt4ktS81WoB2wjC5gdqUY94K8PmnlrKlGP
OxhPxR2mufB8BbvMmbPJQYl6wNlzJ4/TUKMe8F/DIQYBKtQDtj6r1ClFgXrA
pfs9Xj5Xph53ZYK9+YvicCXqAVv3Ec5oqlAPePqy24/aKlMP2AvH7xncA1a5
+sj3M/eA776ZtmesEvWIwnrx9cukBkXqEfXv9pN6wF2Gfhq/n8cH3OG6pfo7
FeoBB2aWTB7DPeCaIWPcM3i+gtc8X7GnK/e4h9szRt/aW5V6wKs+JTo0UqIe
8KCMIYvmcw/YKiJq5Sll6gHXtNNWPqZCPeBX3huaTVGjHvdx/1kwq34rjw/4
284tS35wD3jhqsjiQzxfwb9Gzx8eoEg94O/t1eRHeT2HH13za6/B4yMa858p
Duwq1AOOWruvKkqResC7rHCg4vkKbnnLV/ZBlXrAyb+uvWzNPeAhXubTnqlQ
jwdYr9p4vFZXoR6wypAVvyKUqAcc26LjVFUeH/CFhZV7jitRDzivW+OPU7kH
3MbAsWeYEvWAj9hVj4hTpB4x6Pu+U3F7ReoBb4x+6fxBkXrAhqNWjQ5Uph7w
i7KC6teK1AP+Y+60MkSResCy2yu/7lShHg9xvstX+zBbkXrAnypae/7mHrDe
9EqLaEXqAT/quCphJI8P2Hu09uD9itQDzt58JieWezzCedLnr0UIz1ew3u9+
17J5fMDJl9pHNNaiHnDvce/nZypSD/hvmG5UK17P4Z33b25IUaUej3GeM123
xI7nK3hZwPW6xTw+YOwu7Lx4fMBHVvSNaqlMPcSPG9zue0eJesA7moXObqRM
PeBt4gTIPWJlQu4Kr4cdeb6C96YfmzGSxwe8ZpDSXXsV6gGvPDvIKE6JesCR
Z96sdVKmHnDxjfuCjSL1eIL5vGeNWyiPDzihU9STjtwDXqU9yHS9AvWA2xQt
HmChRD3gA7rWsTGq1AMO8Gh7dgjPV08xnxRtCazn8QF3MPWLLGow+a8HrLp3
1tPrPF/B8x73T3vJ6zn8Y8PpqInK1ANODGx56LAi9XiG9U5p6x1xPpd6wL/a
vzH+xOMDvnli5JRG3APehh+vhMcH/OZP4BonHh9w8oCKmQe5h/jxdLWRRmrU
4znuf7crmypwD9iyg0nHX9zjOV0PUaQe8PW4a8aOPF/B4vFD/HypBzyg75JQ
Yx4fL/D1sf15rkI94Gbrt9iI+wWpB1zyN8XzvBL1gJ+MU202nddzeNDVlJBy
nq/grLFPuqzjHnH4fQ4p9LvNPWA7Vy/bxbyew+2aXMtpoUI94BDv67+yeL6C
tzVkPPNWpx6wY8qZ12qa1OPlv/2v1ANO7f3BRJX3V/BNzd7dt6tRD9jN7YVj
IK8fcJOrzdb4KFMP+GiC5nIz3l/B4nE/CfcfqccrmfBZKLHcyD1grIZNbyhQ
j1f/bz2Hr17I8Q7nHvAx+52O3RSoB7zQW/2ILY+PeMz/Hb91K6k3+a8HLB7f
HNSoB2xjUKAwiXvAX2NkDneVqQf859Hl9Lcq1AN+EKdS21qReryWCVPf53U4
oEg94Ol9jm6L5fUD3uvzp9iY91dwYsDV6D/q1AN2z7w/x16JesB5dzacac/r
xxuZ4NTUflVnnq9gU3EDrUo9YJdhqXJFFeoBtyuJM9bmHnDkrr/nHbkHbKkz
edcwHh9wi2ClBeJ4l3q8lQnlx1xjErkHnHbZ6Jkljw/4ZP/ffUfxfvctXQ/g
+QpW2zX8xBier2ALHLcfco93MsHz0ofLiko0PmDz6z6/vXi+glc8G9BU3P9K
PeBf/tXuU3k9h902mA8ch55SD/hHvIdrUwXq8V4mnLjX7f4CBeoBWzbakvyL
56v3/+ZjqQccPOODcQCvH7AwOen6Be4Bb+xhalzKPT7gPHi7d6M8Xs/hzZa5
MYsUqAc8ctaBDld4voKbte17P5/PH6LXNVl/i9cP+Lry3/2deX8FP4j1rFHk
88dHmbB7aF7hVz5/wDr12/rM4R7wCsv3I9fwei5+HDlcuQfsbranxIXnK3jk
yz8Jb/n88Ukm7On+8elgBeoB94v86vmDzx/wXMVdm6v5fA7Pq10zyVeDesBN
43tc3c3jA1bW3Gu8SI16JOA88X3espG8nsM9fV7ZJmjR+IDfrZQP7cjjAy79
NmKmGV8vgZXKliZs5f2V+PH+/QdP4fX8M26/dZ+WnuTzOezT9uGdLJ6v4Dbj
Z7VZpE494G6xtmOOKlIP2HDe+fs5vH58/nfekXrAH663dLuqSj2+YD8wsf3x
lWrUA3Z/2fCnQI16wC1s7n94wes5PDF/Y2ctPn/A8b2xgdKiHvA1jfo7h/h8
/hXz9c8KZwdeP2Afk6OOY7kHvNbSQZ7J+ys42le38ULeX8FTb6rPlvP+Ch4r
XoDj+SpRJvj/GvZd4PkKdmg6tLCPAvWAD9eV9BXHj9QD/hHuf0FDgXrAT0e2
HHaA13NYMTXx5l8+fyTh502fVybj8wecda9wR4ki9YB/nlth1xfjUeoBi5e7
bHg9h9sltUvQVqQe8Jo2Y4YX8nkQDr32d9Uxnq+S6foJvp7UA7aRq/ZewusH
fOt6qFE9rx/wmU5Lpozk9QOuDOvatwnPV7DT3hejb/P4SMF4x4fjef2AbaOV
h6xQpB7wZK9mTlW8v0qh6188X8Frw8bNmcvrOWz55dmavjxffYOR04Z7wGMC
NqlvUqIe8Pg5c39bKFIP2L5Ob7eiMvWA7x4yaiNXoB6wSRezJ13x80o9vsuE
c2kNPhcVqAecdTtpljf3gNdj+OxWoPEBT8Zxwh23p9QDvh1b+kD8uNQD3rH8
6vJ1tSb/9YAr1mMDwD1+4LzW2VHvST31gLWHVLTtyeePH/R4A4+PH//mH6kH
3HtHH7PJvJ7DV2b6fVDk9eMn1oOcVfNW8viAxctDDgrUA05us3WhuSr1gAOV
VdaVKlAPONN2dNf9dbR+wBsszhrr4PeVeqTi/tVhxph2sNQD1k88uWMZ94Bt
S3ymruf9FTxpk+ZEDx4f8Nzp5fP0VKgHbHT98supfP3ql0zo2KZxZCKv53Da
UPVj7fj8Af/YqH2wjtdzeNmdYy9deD2Hn5/vumYtX0+E34b6TB/H13dhRfEB
Np6v0mTCrNaVk3V4PYelx5H4egm81rdJeiMeH/DZayZvZvF8BWdt3XTMhMcH
PFd5TodZvN/9LROCEkfWzOLzINx48dDb1byew67fjxTP5vkKNm565MxR3l/B
H8O6BafzfAVHPGhe+oPHxx/MXy8vr9Pm9RwO0jv/4DGv53BxgUVPQ56v4Lnp
mjuDlKgHfOfzFYsYfL7UA17aQ/VcXQONj3SZ0OmH4qlbPD7g8ISbJkfwcakH
vDB2+YxInq9g53tLvCp5fMCRpx1PPuT5Cj7XkD77Fs9X8OEXn4qVeb+bIROe
XWkx0pLP53C0W31eBD4u9YBNh47W1YOlHvAIf5fMHhhPUg9YwW9bzSAeH/AP
BYuf4u0h9fiL/UqQTtUynq/gtE1Wytm4v0s9YMMFGYMrucfff7+f1AM+tXDl
eCNez+FRT9+ELeYemTKhu+6ybf14fMCG7iYR1so0PmDVSqeS5zxfZdLj5/h8
qQccFXt/7lPuAZ8oivy4SpnGRxb2F+Y+frm8fsCtp4wu6qpM4wOOf3hsZjj3
gJ2jB5vP4PM5/OLUUP8w7gGv/Rtr3Yuvl8Czv9QtMlWi8ZGN+S/hw9p+StQD
Nh67bnE694DTMqaZK/B8BVs0t13WidcPeOXpxa4r1akHjNkjeCaPjxyc9zLH
zJrG8xVccLDi0lFeP+AEx8LeebzfhXc28e11ms/ncJLqjlX5fD0RbqTzNOIE
nwdzcfslbp3bhq8nwiPeLf38l+cr2Cj8c9ty3l/BvVa/meHA4wPO8vi96h3P
V3DSvJBzj3g9z5MJLTtOVT2rRD1Ej3hb08D7XdhvjOrESEWar+DvHxpce/B6
nvfvep3UA7ZrsC/53UDrBzywySHVCQrUIx+/j6Oupw+vH/BUP61FjXj9gAee
bqLopUA94IiEzQ8/8PiAxYerRvB+F8443OzJZ14/CrDeihfw+XoJLF3u5/UD
FrfXEXwehCfmaU+dwz3gX8eXTFLi9RyevmdsWjrvrwpxflvsciSae8CPUwMG
V/N8BT8avqWsiOcrWCe1h28Irx+wce/GJ4oVqQe8CzffJR4fRTJhSiec6Hl8
wPor2mw/w9dL4KAlzU8nKlEPOMx8//3hvH7AVY98GpR4fMD+Q04dM+b5Ch40
HCduvn5VLBNqwrFB5fEBG/RwH9KDxwds+Mng2CbuAa+JG2axp4F6wF61Fjsq
eb6C3TPSr9fU03xVgvvH4mmtntfRfAXjt82x4/kKtohN2dGE91fw+eXpDgvq
ab6CfVN6BV/h8QFHBD+b0p7X81KZUN3RdscZ3l/BZq2/D8+tpR5w//glZ9fh
60k9Sv/NB1IPeJJZ7EMNPg/C8+de+tic148ymfDmVbmpM/eAHb/sO32SxweM
1abx9Xqar2Alm8Q7hxWoB2x85oPRU3xc6gEbXT5yKquOxkfZv/2v1KNcJnx6
dHBlIu934QoV77x8Hh/wkWUOuvd5/YBvT9H4o889YK+auKs2sNQD3hQ51vku
rx8V+P226wcP5vUcXrpSP9qUe8A+w3BAxs8r9YAvaf92alJHPeDEU/b6IXw+
h9tOSxsk9pV6VOL7LRq+0K6e1g+49Je9534+f8B3MxeHlXEPOPvwt4UGfD6H
r6TeMX3O549Kev4IX0+skgm6uwddceHriXBkY/f4z7yewwenaE7KrKMe8PwF
Mzp/rKP1HJ5t0y3mNO934Rkf9zp35utXsG/zZdrreP2oxnlmQEz5ax4fcDPX
86dUuQcceDX6z3beX8HBV3fseMDX22Hx8sQ1vt4Oj/TL/9uU148ameCdfVV+
la+XwOs7KH0exvMVbLPbcM47Hh9whQI2gLy/gp9+mH7vPveAtXp33y5e75V6
1GI+3LLs1nQeH/AEn8Hnd9TR+IBjY4JG7WygHvC2X0fbv6uj9byWnt/E5w/Y
c61L1nGer+rQ5+f5hA7cA/75M+RBNY8POGCLdeUPXs/hxrfXtFTl8zm8f5ep
azWvH/C8R/HabXh8wPpVPc/35PmqHrdPpOz9ZgXqUU+P99bSfAW3XjNdP4nH
B2zmHFV9g3vAhu+WCQ+4B/xJv9tZPx4fDbg/Zt5tncTzFbw0ZkfwQO4By+7n
fg3i8QGvnZ60cTSfP+BPvbeOmsD7XdixySzLW7y/UpALb32m/ayqo/EBj1rh
XLiLryfCrqHrr9dzDzj3XEz3vFrqAX+7r+Yhzh9SD1h8us0pnq8U5cKA5xM3
aeLnk3rAsm0/H7rzeRDe+qFtr3M11AMWLwcP4PEBGw1cNmpFA81X8ByzFicf
83oOK4/I+RVfS/tdJbnw5/6Re4trab6CV/zec7uSe8ATC20/LeMe8MNPi5+n
VNN8BcfWNjOfWU/zlejkloN/1VEPZfl/z+/jHnDATav047U0X8GbL4102l1D
PWDfJPvSiTxfwY08ru/X4fMgXL7FMagrrx8qcuF8in5Uai31gNs4RmdM5/EB
v2r2I92M5yt4ZMarkGRez+H00R1Tv/L4gIMeWCRfqqUeqnLhS0bD9LHcA85p
FdtHvN4g9YCjD086uIb3V3DpStlHuxrqAedWPB00ndcPWLrexOdzuHzU113G
3EMNt39YtNEv7gHPetbmhPj9pR5wavEsC3Nez2ET8QmQPD7g/m5tmzXw+gFv
KrjYx5TXc3W5cM4yojieryfCOz95tvDg9QNetqhDhj2fP2Cz6U2vRfB6Duul
N5ptzes5XLZs2JRR9dRDQy7cygzSusvnD3iGR3ikI++vYMeqkjWPq6kHPKfj
k6Kt9TQ+4G0zTnS5yucPuFgzyb0Nz1eacqGni/uVVryew7/ezxkSzesHLD3/
mq+XwIPmNTcI5PMgrBRsPEaDxwfskelZfUyR1g94S1VQR4t66qElF+7FNFbX
5PMg3O38ss3evH7A0vPDamh8wOvGXzZdy+s5rDN1TrYJ94CHi09Q5x6N5MKF
oIB4HT4PwhGNI7of5/kKlp4PxusH/CcpfY4x94D5+pTUA54YKR9sx+NDWy5k
dXHdc5fXD1i8nDCb13PY6r2Wtn0d9YCt7WpbruPzILxGSTs+mHvA0vMz+PqV
jlwomN7NYBv3gCd2bb1qO/eAR/c6O8uJxwcsPS+X91fwjODLVxO5B9w+QTvs
DO934Q2/v/vd4PVcVy68tE/8pMv7K7hmo0fGFd7vwk1yDsxeyOs5PM3I1eIb
X7+Ci3p5Pp/A5w+44sqqW4Z8PbEx7j+Hfk/M4vEBD/PJiHvVQOMDDrQfryjO
r1IPOPp6vznufD0R9hxwbrKczx/wVo+r4w/w+tFELoydsa3Vfu4Bmxx7Y3iI
z4PwcvE/8HkQHtrE/pw394DHedgnh/H5A+b9hNRDTy5ork3PDeIeMO/vpR7w
YcWQvW14PYeXeL8138c9YIvU7h3i+fwB/536out5Xj/g5cKDVv34eom+XFh7
2UTtHp8HYfvHziP3cw9YfPrtG56v4CE9hrkc5fEBD3rt32IBjw/4ZkB4p3s8
PgzkQtvap4qlNTQ+4HXL/fK2cg/45aw19fPrqAd8sk7umsLjAz4bN3tkGK8f
cLJP2P2IGhofTeXC6s12dnt5vwuv1/T6kVZF8xW88sfavT61ND7giMU+6fN4
fwXvNj45yaiGxgecMFprya8aGh/NcPtfjA0W10OpB/zVvJXP3xoaH/CIjq0s
G/F6Dn/AdPa3kuYreNDMI/qedTQ+4NJWds5jeH8FG6nu8WxVQz2ay4WpR8b/
bsE94Nm6pXYpvH7A8/q906uqp/kKvmt1ZcDKOuoBDzJd/75DLfWA4yK1B46v
oh4tsJ6tLD7yuZZ6wLOjWhxvVk094CG2S6Ov1lIPWHx6aHEN9YCLN2JBqqIe
sPbViW/taqlHS7lwse0Klzk11AMONcYtyus5vBXL/88a6gFXv1ct61FDPWCr
V3saCdwDFrdLT7hHK7kgv5b5ZVU19YAfG12c2raOesDFW9USAquoBxxy4djV
Mt5fwfdHL7jiXEk94E6J24MC66kH3GO2LPIzr+et5cLHAStaN62jHrD0fLVq
6gH/rW36Qs77K/jP2WetntRSD1h6fkwd9YA/u0+r/cnXS9pg/t9uoKXH8xX8
Y3rj4168v4KL9Pp0OMTrBzykt6zwdC31gEft6basoJZ6wF6P/IQdfB40xPyS
/nrDLh4fsPR4K5/P4f07xr84yftdOOlIt+h4Hh/w9BTbQlvuAW8WD2wKNF8Z
yYWY5Mknz/L+Ct5517X8Lc9X8Fe7lb3O8HkQ/l3f7tNp3l/BDyznXh5aSz3g
470DjubVUA/4hE1CI6s66tEW+6mL/d4M5vEBW2UmXanm/S7cO1DhSTH3gN9F
G274yfsrWIjtveAl94DD7L7PreX9rjHWuxKF5lW834UPHhCiw3m+gi+3GztI
ma8nwuLLyQp4/YBvPw8xGNFAPcSvV7oqJ5TXcxOsz0+PWJ/h/RXc6dH1WnE8
Sz1g721r6kq5B9zLWffrSl4/4BFvfLvu5fUcdv6S6jGd13NTfL3lh5904vkK
xux2+Qjvd+GDdhbn9vL1K7j5mZGp1rx+wHx9WOoBS4838/iAxZdfteDrJWZY
j54vN5rO4wP+1uOl4n0eH7D0+ow66gE7rd5wrpqvJ8KKFUO2J/P1K7iF/EaM
nMdHO6zPWceM0hqoB7xNYUrgQL6+C3+IyDduxPtd+NzUmVbxfD6H14V4Jffn
6+1w8wm1kxP4emJ7ueC/dqryG+4Bhw7t8Pcp94C3bh2x4QefP+C49u2WLeQe
8L3eH/cl83kQVu+s00+Lr5d0wHqoFajYkx//gF3FJ6zw/gru29NQ4yX3gN+V
eQz8Xw9Yev49rx9wpkXIj/3V1AMepFqVFMfjoyPuL0+zD/bm8wfcJ7LJnxAe
H/CVX2YV67kHHDp40pBlNdQDLnjuGRvC6wf8UqmjSw6v550wHzz8WFXI6wcc
1yirsEk9jQ+4fLtuSTqv5/Cy0QmjgvnxD9j2/vGl93h8wKZvZvUN4vmqM9YT
d5UBU3i+gqMsj2or8PoBn3L8bPKa97uw9PpOnq/gE4HOoypqqQfssFhp2wE+
D3bB+bz/4CkeDTQ+4FErk5/15fUc/v1rqPoxXs9hnZqhNyby+gHfmW9l34fn
K/Hf9+tg78XzFTy5h9nel7yed8W/Dzuz6SiPD9j9tbCktoZ6wFFO49zF9Vbq
Aau43Nx0o5J6wO12RRSW8XwFJ2c8L93J81U3uZDXfXOoEp8/4OEJHgpTaqgH
fHxiTv+L3AOuUb2/UDz/Sz3gt7GnNlTWUA84WLFsaQKv591x//9UmqTI4wMe
c/zM3NZ8HoSnOZ05lsHjA+bnN0g94IXNky3f4PvFBLfu9R2W32pQ/AK36fW9
vVoPjD/fxpv74/tvFD8B/hPdcNAAX++TrWOTWXDE8kGDW+HnET9dDr9qIz7A
ZiLsW/23Jgyev7lm3QcYKvoILz2jEZaC9X+U+Anw/qVLanwrTIQQfPv2PTEe
tGe5NsP3q8Wn28KuztuejIJnWd6K2yC6v5HiN3w/KCYYbn5+5wJxfhMvI8XB
U2yCZB3x868RvyEce37RW/G8+XKD+Avg9psV+kq8/3VQkx8dCVuKF4Dw80D7
VsOumG7+4uPS86bhT5W7Zh6CxW8fA0vXr/H7HMOn/4Xlmy1WxuD7FX/EDdIb
563ClCa/8fNMFC9swauPxY8Rv94l/DqO8I2UZUdP4PPFb79P9CSFZ3GwdB0M
Doj41Dibe8D7l71/P6yKevSRC/q2IXtG11IP+JmRc/GcWuoBz8q4ek+3jnrA
yjdWZ/jWUg+4p+ukmRtrqQc81/hLm9vV1AN+geVRvY56mOP+IT4hlXvAHhu7
jV9fTz3gFLs+b39yD3jT5vPdR9ZSD7jb7svKJvXUAw4Z0CysN/ewkAvmvsv8
neuoB9z+Q3xncXxLPWC5uloTK+4Bt7g75Mt+7gE3VVvS2raeesDLj/SsG889
+uL8PyZzWXYZ9YA/qx/aKN4+Ug84ZeKcdp5V1AM26Dow2oR7wDMWWjxSraIe
cML9TcOcKqhHP5xnFao9GsqpB2yysOX1P9XUA+5Vm7o1u5J6wGVRyXvryqgH
3E+cEKqpB9wxTuOiSy31gJfnpC5wrqYe/eWC7I7gmVZBPeCoyzP9PlRRD/jx
ANtgo0rqAbt0vNDoRjX1gNXulauW8viAx2H79qaKegzA7T03LU65inrA89+P
UBpTQT3g/hu8s69WUQ94bHjgFIca6jHg3/wp9YAfdrkyza6KegzEz5/48WxY
OfWAE4Of/p1YST3gHu/zfR0rqYf4+YsHrd9cTj1go43j1HMqqAcsvf6cx4cl
zsN7tD6/KaMesPhy4ugq6gF3HVwX0rOaeoi+eLH6aD31gFOaVS8Qz3tSDzhc
V3b3cgX1gO8syg7P5R6DMD5a7z64p4p6wP109mYo1lIPuJ34hKkq6gHv6DXh
glY59YBnrb10u3cN9YDnLDjofaScegyWC3v9OqzrXkE94E0eGVcm8XwFtxSf
oF9JPWCbnWOur62jHvD7gpoBvcqpB9x9zLxVBTXUYwjO/79upY6uoB6wELNT
S7eCesDOi262+1xBPeAM8RGKSuoBn9/dX6FNJfWAXwR9fFzN42Mo1gO7ZlOz
KqgHLD2fgOcrWHo+OfeAxe3c83LqAef80X5mVEE94FbiE9TLqAc8be3v5iU1
1MNKLhzYvGfMxkrqAW+v8GltUE09YLvYCSkPq6kH/HPNj4FdeL6CkzSe5lSX
UQ/4zvYl5214fAzD+ey+Q4BZJfWAw3qNH9yPxwd80LmgdWkZ9YDHz31xN62a
esBd98X23Ms94Mtm3xZP4/EhyAVP5wArcf2UesA3Jn9x7lhOPeDm3zfbNub1
A26m3D5AqKIecD9tY72pvH7AdcsHLnEqpx7D5f/9XtXUAy70Cm5oyz3guHdj
wgO5B+xy6/funzxfwTUvWxov5R5wmmu00oca6gF/fZhjsayMeozAejb/jaIn
jw9Yev5EJfWALxoeflZXQT1g6fHfMuoBO3f5u+9BBfWAW6Wf8H/C42OkXDg7
e1TTwzw+YOn1gJXUAx5geExtG68f8O8Dr9ttr6QesF3auk6JFdQDru/Y1Cy1
knqM+jdfSD3gXPPa0DY8X8GjxSf81VAP+MhqN8sOPD5grzNCcFwN9YDF5c6j
knqMxv5C79GbNJ6v4KDxa6cnVVAPuO9pG0fx/if1gEcO0e81qYJ6wM2eN/c0
LKUesEW9x/NdJdQDzto2cfi2cuoxBvuXbl7Nk8qpB9zULaOtfjn1gOVWfp1s
uMeYf99P6gFfy2mRu5vHh/jvb738dZh7jMV8MFEwWFhCPeCLrslTXcupB7wu
JnFLEY8PuKeKZeeF5dQDvq8Zs6K6lHrA2W8uVnXl8WGNPjrJlw/yfAW3UpIt
esfjAx57eF+f6+XUA3YferypcQX1gM0GPNGpLKUecIHJhgvvef2wkQt77m9u
1op7wH4LmzkvLqce8O7Zn6J/l1IPOOwcfuEq6gE3DG8/0qeMesCTg//oBlZS
D/hMF9yhuMc4uWAoPsGUe8CfD1eN/VlKPeD0sbV7+5VSD1h6fgf3gFX3PTkx
n3vA0usPq6nHeOzvZr7WcObxAbedFN94bhn1gA/NW9EqrIJ6wIpOzXs15x7w
1V76ya48X8Ff6t+WZ5ZRjwk4D/kmP33J+yv4qOPY33a8fsD3Uso+NuX9FTzv
h2H4Z17P4bfn717KLaEecGxLv863SqmHrVyIebDqvT/vr2CPdveWzSuhHvAI
UyXd08XUAz6yI0mlJa8fsMnwokWvuYctPV5ZTj3gFgv3uq4opR4T5YI1bu65
pdQD/rzBAEcs6gHvVQjdWFROPeCpbgdXh/P+Cj6s1GjBq0rqAZvi7uVeRj0m
YX/x9GWdbhn1gLc8/ODThscHHJ44f8OkcuoBm15TP5xWQj3gkP6XPsl5fMCX
7o3tP5N72GF/sD165tVS6gG3OR0c9rWMesCt+7+qflNKPeCiBw+HbymjHvDR
BWsHlnAPuMvRwp0OvJ5PlgtaPXLqxfOv1APW8NO2jOTxAXvt+/bpcxn1gG3K
guYf4fMgPOb9cZuEEuoBv79pXxZVTD3gNuIbLJVQjylyocPbvRe9eXzAxpUt
rwwsox6wYsrjPR7F1ANeVXzk83peP+BBKj4qrUupB9w9ccyQJO4xVS7Ye7vP
+FhMPeA+ub071vH4gA8de5Wixz1g8Xj4rYx6wK++bW13j9cP+GTr5VZ/y6nH
NLmg07K9x2weH/A2y5vzTvP4gJu5vCsJLaMe8Ff94uHveHzAC6zs+4jjVeoB
337snfmV1/PpcuGDWUrVtmLqAZ812bR1C68f8AEHHbvWPD7gzoUTrYby+IA1
w1KSZpZTD9i61VrF5aXUA56+1+jASF7PZ8iFvOBQxR08PuAVM03TO3EP2DKg
XbeHPF/B8g1eTZVLqQfc/MFUxQruIf772thuNrx+zJQLTVQtLizg8QEHmD3K
mldKPeC14Qt3Py+hHjBW92lPeL6CR9afGL6Vz+fw+VUdf64uoR6zsN/cd946
pph6wE8cE26X8/oBR+7Qq1Hh8wdsesj0xZcS6gGLb99gxT3gXo+sBrmVUQ97
rGdDA7JfllIPOHGR2fmkUuoBbyx9OHdfOfUQ3T3SZnQJ9YAHW45c+4LHByxe
rrTh+QrW6tZs2jTuMVsuiDfnED4PwidbYcfHPeDTZ7JnDuL1HA7c0OfNel4/
YOl24/0VPHBVYUzXCuoxB/u12UEnT/N+F16+4fscP95fwS+HFKsr8/oB24sP
GPH4gCOKFuz7zusHLD1/sIJ6zJUL67feGriI97tw/yth3bVqqAc8qsqzuT73
mEuPH/B6DnsIIRYreL6C8zcd/nmmhHrMkwulU270uVZCPeBiteNVujxfwWpj
HL485f0uvGib0/JXPD7gDtmqwRm8v4Iv+/9cYc77XVgpcF3hhErq4YD5uFPJ
wRje78Ljr1a0yeP9Lnxy77SWc/h8Di+YeTj0Cp8H4S7DwsqzCqkHPHRJv3mT
SqnHfOw39KpPbObxAXumvTh+n9cP+BG23+J8KPWApfdLKqUesPR+fGXUAzYf
Un5zVjH1WID9RqFNJ31eP+ALkQnDHXi+gvefPrl8ZhH1gF9dNN9/v4h6wH9W
Lp45u5x6wIUroywMeD1fiPk3ON3dpYB6wD+mnYtNLKYesJb4BEFeP+Bkl1mt
K4uoByy+vZ4Bnz/g7d6bcmp5vwvvUnNMel1EPRyxv5s6fbkJrx/wBPEFA0XU
AxbfjmIz94Bv5tosWMc94ApF6zVpPF/Brt7tGo/i+WqRXJiRsKD1bt5fwZbd
znSs5vkK3jHZJkjG64f48bFGRjN5PYefPZsc5V1MPeA49aGB03l8LMb+5ebN
zCCer+Bh/Rzu2ZRSD/iG9+u5qcXUY/G//YDUA17UtW7nTR4fsPu12ScKeXws
kf/3+kTeX8EpBu0j7xdQD3iaobpDjwLqAd9bpVkVUkA9YP/pidouRdQDfrNu
VMz4IuoBF0d+XHWTeyyVC+2L542bV0w94PuNjjSdVUg94C7zqv3P8XoO7/39
6HJ6PvWANZ/IOoj3P6kHnDzte7vAEuqxDOfbgz9cjIuoBxxh4OA5tYB6wPdC
YpZMLKAecJjtyW8FhdQD3n3tmltYEfWA/bZ28NXn9WM55mNHvSe6JdQD3myo
VjKzkHrA8x1kHuu5B9x3BXaIpdQD1l0xLXUx94BLGi61G1tMPVb8O89KPeBz
B9p9SeP9Ljw6pFrdj88f8NLmpxO1iqkHHI3ji1Eh9YD3WhkvecrXS+DK2MWX
FvB+d6VcCB78uD6H13P43US1sS9LqAe8Ol528wiv5/DBVhf3b+f1A35w8Kxl
RDH1gO93PNdPjfdXq+RCuxiDmw6l1APOWtI0vgfvr2BHgxNRj/g8uIqen8Dj
A1Zcc9l+Ge934Q2x412yucdqnJ8nvklX4x6w+PTZxyXUAz6YOuZVc56v4KDP
SlsmcA849PWbAWe4Bzxgqmlbb97vrsHPr7/rmBv3gI1LFOVveT2HZ9gsNl5c
RD3g64amyu68fsCvVvvajOH9FTzyUmeHJdwDzjRwP7Se13MnuWDgOb2suIR6
wOLT5yx5PYcdetnqpXIPeGzmsmy3EuoB7z64p4sfz1fwCHfjset4/XDG/il+
7JSPfD6HVzjtut66hHrA8Ut1bXqUUg/44L6VepN5/YBnjzt22I7nK7jH25YZ
Knz+cMHPc7W3x7Ui6gGLx5EJPD7gt1MiTu7k8QEHndq4aDivH3BR4Snl+CLq
AXs97LgqgeertZivxq8/Zs/7q7X0fDNeP+BVXUzythdSD3iU+IQL3l/Baw03
3f7G8xVcOyPnaXoh9YDtXG6cUePzh6tc6DRuhNka7gHPa3bxWSqvH7DWw4R3
gTxfwYMvPnXbzz3gp/MP98vm+QqOGth1wGSer9bJhYST0XEqPD5gxUmz714p
ph7wTwv903rcAxbfvjOjiHrApq/zHPJLqAes+evDcz0eH+sxvqwndnTi8wdc
ZpN/3ZvXD9hPs7LfIT4Pwr0mP+h3ndcPWNzepvP4gNs8aB3Sl9dzN5x395/c
NZSvl7jR8015fwXfbr70dFAJ9YAzVBPHhvL4gI92i44fzfsruKn4Bqy8nsMd
/+w49aaYemyQC8vuKgYb83oOD5dpGw3m/RUsPfzA4wN2XDne6A+fB+H+16d7
PuMesP8U//2LeHxsxP1rws9VGvnUAz554Z3u3XzqAUvvT1hEPWDp/TiLqQfs
6eff70Yh9YADPlbPUSqkHptwnjxS2vsWr+fwDPENbYqoBzxHfIEyz1dwY22T
rZ15fMDS+wMXUw94d5rPgKo86uFOz2fOpx7wr5tuLtd5PYe9/UPXjeb5Ct7w
bH9heSH1gC/cGdZCh8cHPHLg0qTDPD7gQqcl3m+5x2a54PPGZ5q4n5J6wPKt
ms0M86kHfMi4qNuXQuqxma6H8viApdfr8foBP3JY+LiukHpswX5iE24RXs/h
sTOz8gfxfAVPa/X8uwnvd2Hp9dO8nsPGi+17FxVQDzjm7POdx3l8bMV5/+a7
RUcKqAes13/Igyl8HoSHzr85tz/PV7BhYdXCnYXUAx42HTtOnq/g1lgeg4uo
h4f8v/eD4x5wz6mHU8XbV+oBd154IW8+94CHik/w4B7wmK2dlj7g9Rw+O9TB
2quAesDLNc2VuvJ6vg23R/qWMWa8nsNrTOatns3zFVx2/3q/OUXUA+67c9Gx
oUXUY9u/67FSD1iuFjjoYDH12I6fr7DPrLV8vQS2Mnl/4lYR9YBHdzGdNZ33
V7D0+hDuAats6Of+itcPODv+48Q3vH7I5MIkZTWbYH58EF464XHrZbyew0X6
J6sF7gFHWicfsOLrJbD0/nI8PuBZPr7yIbx+yOVCi20uVm68fsBbS9p0bM3r
Ody5KMogl/e7sPT+JtwDHrr4lVdIMfUQv949fXk294Aju8/3/8XPZ/DE/S+q
X1Yk94DXuj4cOZn3u3DEuKwTDrx+wP7pOea1BdQDbiIuyHnUAx7WJsppXBH1
2CEXyk/ctBLXL6kHfEHb8P1H3l/Bp8e9abuc91ewRdXSwDa8v4LHHHt9I5rX
D/izRt2EB3z9aifOe1+jL93k+QrOmn/oVVPuAU+alaa4pIR6wIdM5iruKqYe
sOHcQRlDeP2Arxy4YeDA+91dWK+ae1k85OtXsLLVsP1NeP2ABf3yvPZ8/Qoe
qeCSm8TrORzXafHfNbx+wKN1Liys5PkK9rsX5JHO54/d2A/YllZ15vUcXvl4
X4wnX9+F/zp9HT81l3rA2nEOBfWF1APu327Ht9F8PodvqhVcduUeXnJh4Lex
TrY8PuDw0Y3eR/J6Dh/5ttDgBK8fcMDGk2fa8XoOS+8XyOMDTuokcxT3l1KP
PRgvt5x2JPN8BXsc3Zrbk/dX8IGxYTs78XoOb6k0n7yT97tw9PBbM27xfAVP
Xq1qO57Xc2+sF40Oh3kWUQ94kfiGt2XUA3ZXfr1VnccHXDJjntdKPn/A4vZc
mdcPuFnd6ROdeHzAc8Q3wOUee+XCkEpv5cwC6gFXvwsw3s7zFZy5Z6v/lALq
AW+UH1JqxD3gkb479Jfy+gFLL9fn9WOfXLCd0MKxrIB6wP519z4F8XkQrnlt
H+yaSz320eNzPF/BFwpDktx4/YDFtyebk0M99suFy5mN3wzh/S5sGfXzdGfu
Aa/OCW24wus5/OVXZtfvedQDDjxw9PiyPOoBr9KbPOFHIfU4gPXQP3bHUr5e
AlfpPXTU4fUcDvT90nI9jw/YyfyS9u986gFLr/8soB6w2eNpFqv4fA6H3jz8
eDKv5z5yIXFJ5aQBhdQDtvPOaTkzl3rAqXLFnY3zqAfsJj7gwj3gYYpN243P
px4+/87DUo+DcuH7qB5vrvJ8BU/dUD38f9d34Z7xX5dU8voBmykMLM/l8SH+
+/x0K0seH3CL7SkG7Xm+8pULDWbLX7fn+Qq+laWRupT3V7B6ToNhBs9XcLc+
78bN5v0VvFytSG5UQD186fFwnq/8MF8OL6ws5/Ucll7fyedzWGbTdeprXs/h
wf3822jnUQ84ed2JABXuAZ8ZY/rySj718KPn1+VTj0NYb7onBGTkUQ9Yev9a
3l/BxcJiv4751ANWXfH8TFYu9YDvmvUZLt5fpB6w9P5CPF8dlgvis2O7cg/Y
LnTIPT3e78JaO8wPdOQe8KVRSXNecQ/YdKPehc48PuANq05ov+D91RG5UDHz
YM0MPp/D0uvteXzAE549j/YppB5wd/EFY/nUQ/z4aqtwHR4f8HTxD1jw/uoo
7m9K2yureHzAEfolV87lUQ+48kLWTeV86gHP0fzeYS2PD3hT19RTf7kHLL7d
zf/OH+LX/5X7xZznq2PYTxkXH7vM8xWc6x3eaBiv57D0fs3cA/Y1T1N6z+MD
Fp/+GcjrB7xAfMPDfOrhL//v/TR4voLFt0MwLaQe8NtL7z7P4PkKft/V4rw4
v0k94PBP1uPT86gHbN/SLPRaAfU4LhceTz8lJPJ8BW8U3+A6n3rAl61mzrlR
QD2O0+sXcqkHvO/c98xF+dQDrr9zyKgN9ziB9e3B+ZO9eHzA7umbUyZwD1g+
/GPo9FzqcYJe/8bXE2G3v95/V/P6AT/fpWxqz+s5rFNnMPdKIfUIwHlmoVef
LO4B/+rs7ubD60fAv/201AOOXHZM5SLvd+GU2JIpN/g8CG/cHdbDjdePQNz+
BqOtv/N5EP7s1y5IzvtduMYtdPAk7gH7vT+2rks+9YAbbXbWVuTzINzSwaZ4
Lvc4ifWgwfK1P6/nJ+n1QDxfwYmf/3S5zOsHLL5d4Dh+PAo26PImY20h9YAD
/4yt3cvnwSC5YP5aM/lPIfWALVq209+VTz3gLWVF7zfyeg4fXVoyUJvHB6y7
PEsrknvAy4d3LvjNPeDu4gUW7nEK36/tef1TvH7A43KcNR8VUA84LHhAszDu
AZ/QDTq1kc+DcLc98nAP7gG/exQXH8A9guXCwiefui3h8yD8e8rRyP+dz+Ha
Z6tfXiqkHnC3cv/vh3l8wA3xt5cr8vohukPYhD7cIwSfb7AtLJh7hPx7PpDU
A5b+fgGfP+AN/f8Et+L9FXzaYIT6PD5/wArKw2Xa/Pjgabmwyz81QZ33u3DU
JB+lUXwehIUJsbuG8HoOq7cr1wzh8wcsvt1Bk3zqAa/Oz9wexesH3Pa7xr69
3OOM/L/3i+LxAX/H9jOK5yt4XuzpO5u4B9zEZOQL3WLqAVuLb6jP8xX8WrvN
kjqer87KpT9fNYznK9hz3Zgj5dxD/PilwH0P86jH2X/7KakH/Kd77govXj9g
bfURETLe757D+jWshU4r7gH/+nQyOi6XesAtO8UkT86lHvCTL6vTOxRQD/h5
308PJmZTD3hhg5tTci71OC8X9ixfr34jh3rA23wONl+WSz1gxd6nho/k8QHP
NTwaeJHXc7iJm7EsgXvAlzUGtJrOPeCi0VuifXk9vwAv24QjA/WALbu83nKS
5yv46+mAQ1dKqAesje34ZJ6v4N5NVOLe8/iAlx1PnqLO63ko5pv3kQFuPF/B
PcUHqLgHPCBs+ZU67iF+vviAI6/n8I1mfXvc4PEBH19RM3MGPz54EfvL0Kt6
jwupB7zznvXp7twDXmAcdK+Y5yt4SmFT1/O8nsPt52uee8rrByz9/YIC6hGG
/dF06yrxvCv1gKNcy98uz6EecF/903qref2AT1f2yQjnHrBSV8PhXfOoRxi9
/imPesBPAvttmp9HPS7hPLtwuZtrPvWAwywqfAvzqAfcX9V88D5ez2H//Yva
b+H9FSy+vZsmn89hhbRwh9E8Pi6j19iDP1NyqQe843G/jaV8/oCzb/RQfptN
PeBEPa/VJnnUAw7v/sF+aRb1gN/4HZ2vxuePK3KhrJfNkr1Z1APu0y56qAav
H/ClLi8HGeZRD/iFLLcsn8cHLL3fDPeA2z4/99A/m3pclQt3TmgVWedSD3jD
Guc77fn8Ae9rHrKmXw71gKX3W+YecKcdZ/98zqIecMenc6fc5h7wgbsKfccV
UI9wuWDiP7BYyKUe8MNik6Gjeb8L+4fZFO7m8zmckVm0JZAfH4QDshw6lXEP
+EDAtUMH86jHNcyfpq7Vm3l8wOqOSa9Ns6gH3LHuQdO2vJ5fo+d/5FAPWPp7
fzxfwYX9VF4syaUe17Eejo0TTuVRD1h8+4ATPD7gmEdX7M7lUA+4sm+nXuZZ
1AM+H+yyYVUW9YDFl/flc48bcqGz9qu+AdzjBr1ekvdXcHrgGqcJPF/BCV0O
Ou3kHvCjuSjG4wOe5bu0ewDPV/ASRYO7btwjAuenv+b9NHl8wOH63XWXcQ/4
5PfZHZ/w9URY76n7QHkW9YA7tj6X2iWXekTQ9aMc6nFTLkz8WNvnah71gHsH
fVljl0M9btLrxbOoB+zf3/CYGu+vbtLjkdwDtl99eO/zbOpxSy4YqRhdXcnj
A24UqTdpQw71gDUfDTs/jtcPWLy5Z2dTDzhd+5mRM68f8IT+bVeL64XU4zbm
v5KwRUezqQe8xSvl9MIs6nGbrj9lUQ+4R0RQQSjvr+A+Wp4v7vD5A5551GOm
Cl8vgUfV9Vz9htePSLlwSHVC6hc+D8I7VmEDwOsH/CtCK1CR5ytY9cKnezrZ
1ANeYL9iilY29YC725zKqcmkHncw3w3t3Hl0DvWANUNVe1VnUw9Yen/qHOoB
t32yaNg+nq/gTH3dB89yqAecV/h18QFeP+5i/+wwKqUPjw94o/gHJvj8AV9M
Vw8v5h6wrblr83I+f9z9d315Qfp7sxTY3zUmcQtu3+j1h1uqRMkF55BHg6vw
+a1UZuj2gAMvZ1ia4fPd8OEZ8Lg7HVwf4/Ol581F0fMd8fNKXeANa9vopOLn
8x6O7wDv+thixFt8XPx2VbDq7itOZfj6I8Qf4J5caPrWqcdhfL1TBaHPx8Nq
4gEFH6/etjJ6/b1/92/8NBFB8ACfWfsm4fPFb/ccnn933cJzf00E8cMFsIb0
gk4TYaX4C93H+d7htvkvfPzF+AHew+GqilYtdPH12+HHXwn3e7/1rXg+2S7+
A3jdos2x+vh9xQ9Hw7KFVSVr8P0GiL8QnJw+x1icz8SbQzdaLliZDnZeBBfi
xx8Ab9o22bMevSeI/wD+MOzxs73wRXzYG75wT+bfCt9PvHkjYPHlQPI86gEr
57vX3+IeDzD/NLJ68zKHesClXktPzc2hHnBUWtrFb7nUAz40PN9sQhb1gMW3
52ycRT3gJtdn5AVkUg/4ntfOAnE/I/WIkQuhmdY9G7gH/Orng7PPuQectAU7
slzqAVeVhw+fn009YLv6fKN++dQDVt/0MXZJHvV4KBfEp1dv5h6w9Pd1uAcs
vX9cFvWA52ast5+QSz1g8e2/P+ZSD9huavwXcXxJPR5hfyM9wZp6wE7ec13E
/aLUA94oviFJDvWAXxQmvnPMoh6w9PeMsqkHfNN/TehV7vEYny+fGR+URT3g
T9+0Foq/r9QDvjJl8wX/TOoB12QmHH2XTT3gueIfbMymHo/p+d951AM2t/+2
fXE29YjFfKN0Jz+De8TS/jaHesDtbJqEy7KpB/zDx2V2IfeAR4oPQORQj1h6
vCmLejyh9wfKoR5wccBMtxk51OMJnTczqQe893CNkXh/lnrAKy4firPKpB7w
pqJt37ZlUY+n2D+v/SOPy6YecLeqxHkhudQDnik+4Yl7wOe/Ll3UgcfHU3q8
lHvAZqlNLiXkUo9n+P2b98ntnU89YPHhZx8eH7BeXAefIYXUA1br0X7B+iLq
AR/x2jX7Uy71gD/b97j+Ipd6wM/7WR2uy6Eez+WC66PwjpO4B3y8SndbWib1
gD+dDTv1+i/1gJ/v22Xqyj1gjSO2UbHcAzafEdgwk8fHC/w8+p7Ty7KpB3y2
XVStF48P+Ga7zxu38fiATzqPqhDvD1IP+LdLxsx13AMeHGof8p17xGH+XY0T
cRb1gMWbKz6TesCP0/AFuAcsbocVeXzAgVcmN/6QST3grCYD9ZdnUo+X8v/e
z5/XD/jbl+anxP2w1OMlXQ/h9QMu3jR7WyqPD1h8+LUvjw/4+5a7f+7y+gFL
79/IPV5hvni7emZmDvWAP/avH7WExwf8Kblv5FceH7Bxinlq9zzqAYtvl3Uj
l3rAtklZ6m48PuLlwvW0aasW5lMPOALHjSnZ1COenq+SQz3gonITlT/cQ3Tx
+vDOedQD9pjlnKDF68frf/sDqQdsKl7AzqEesPh2HWXcQ/y4+IQsHh9w0U6H
7fq8nsMnm2YMfcvj4w3G13Dt9Xm8fsDhhT1bFOVRD9jNb4R9ZTb1gHP27Yw8
yes5bNL5Tt4WHh9wbPP7HjOyqMcben4Jz1dvMb+IB4wM6gHf0TlrsonXD9jd
95SZVyb1gF/GB8xKzaEe8PSqU34aedQDlt5vOZt6vJMLy19NHHaR5ytYa5fG
wJ3cA/56XnzBMvWApzh+Ld/APWADm1LzvdwDlv7+FY+P9+hxYMHv6r/UAy6/
OWvvH+4B991tOTwwl3rADWp5n1/kUA/Yz8N3yeNc6iH+e/HvoeRQjw9yQXx7
LT1eP+BZlzfYWvN8BU9ebl8hnrekHrD4dCC1XOoBizfHIO4B64hvqFdAPWBz
q9cOkbyef5QL2r7LlUbnUg/YNG64pkUe9YClv9/N6zmsvDFkonsu9YD3J3aS
OfL4gNNeOi0t5f3VJ9ze1Wanxee3Sj1g/XNTcpfzfAVvmZR+KzSXesBh56Oa
xfL6AT/x+PNFPM9JPeCVLa3MLuRSjwTcX+/pfj6SSz3gty7KVsN4/YD3tWg0
8g/3gCMc7w5SyKYesPT3VLOoByw+PeNCHvX4LBe2i0+gzqQe8Lumg67d4B7w
NaH03AQeH7D4cvx8nq8+/7/5Ch7kW5aQzfMV/MV4YcvrvN/9gv3zlh29JuRT
DzjF+5CvNc9X8Mi0tuONeb6C0xSXTA3PpB6w+PYn2pnUA5ben/4v9fiK/QZy
/OX1A45ZUZ0r4/UcLgsJaXqVe8B6vr1Oe/L4+ErP7+Ee8JvMsU+68HyViPnT
tmxxPa8f8GrNqpBlPD7gpeXu+4u5B/zh0ItPxTw+YNuezx8Nyqce8PZv26oW
c48k9N3z8Ucqz1ewy3z1t62yqAdsEBm8v4jXD7iH+Aa/PF/BGfY23WJ4vwt3
mmRv+5V7wO30Wj9+zuMjWS44iH+gmdcPWPxzcHrcA269Z4mFF48P+I7j9qSh
fP6A+wzX+Snen6UeyfT8DJ6vUuTCaw/XpibcA45Y9m7JSp6v4DX7gwr1uQec
7T6gedN86gFbi2+gy/td+MiZo1vkPF99kwtbsTxO5fUDjrd+EOrK5w/YYGzb
Pd35/AGf9nzSyIzHByz9PQk+f8Din2Ocx/PVd7lQEZdxyZ33V/CtI907nc6l
HvDQUWcH7+H5Ct74xen+e56v4B4jbjTry+dBWH2BstlT3u/CB0Z/SnqZST1+
4PYZP81Zh+creH6X+CbiflzqAUt//zOfesCWmud77eT5Cq5qMu2AA68f8I7q
Y5bz8qnHT+z/cPz/nks9YM+Gq4tf5FMPOFVftn1cHvWAc221X77k8wd8O/TP
yUQeH/Duq0mvxMfrpR6pcmGY+AfdCqgH/HV1eocGHh/wNqXOY47x+IAzrvlG
mWdSD1j6eyu8v4ILJ29/IN6/pB6/cP+aVXvhejb1gI/vPeBuxOMDjn2o0dqC
xwe8dfQdh088PmDnT8F11jw+YO8ufqN68fiAfyhp7jXm/VUaPX8rk3rAc7JN
rqnz+IAbB8yrmMHjAz7jgR0ajw9YfLphGx4f8KWobwsu8vrxWy60+Gx25jj3
gO3tWh5ZwesHLP09bz6fw3N9Zpps5vUD/jZGeVMjHh+we9tvQbd5vvqDn0+3
vONuXj/+/LseIvWAH/9S1QvLoh7wmZuvzZryfPWHXj/M6zncdcDk8et4fKRj
/hBfYMPrB/z7Se6SFO4Bq/Z5f7sXnwfhAd8jRtZyD/i2Nw5UvH7A4tsrT+Tx
AWeohxer8P4qQy7YjLU8bss94NQzh89/4R6wdyPh7Pos6gGvE18gyD3ggV6r
bnvx+BA/f15KSg/e7/6l699Z1AO+GLZklUcW9YD3PVXpt5X3u3AzQ4cmftwD
Ht3dMXEh94DHjapsMZx7ZGL8fVlba8frB1xo0dNQ/H5Sj0x6f4FM6gE3RGwp
vs7jA363u9ZiB48P2GL//eG3MqhHFr5f4KUti3n9gL/WHNjwLZN6wIO9NRrM
uAfcWnyDhwzqkUWPl2ZSjyx6f8d06pFFjz9yj2ycF3Oay2/wfheeknBiizWf
B+FBh+K3W/N5EK5KinObyudB2ODU+5xJPD7gss/T5bNzqUcOvb6O1w9Y3P7u
4/GR828+k3rAr7eqD1ubST1y6Pk7fP0KXnBj975v3CMX60HxtfSjfP0KFp8O
FMnzFex8p716Lq8f8BDxAjWfB3P/3b5SD1h8ecQTPg/myYXDL8OCFvJ8Bav+
0uqcwPsreF2woeoe3l/Bl18f+fKT91dwwsJdc6x4fMA/+3pseMQ94FZt7iUZ
8/qRj/3iF+/4omzqAYtP7zXMoh6wvt0vjSk8PuCg6DiVWu4BV529aFHB+yu4
Gsd7BV7PC7CebdFPPMnnD1hjttz0Mu+v4JXin3vl8QFf+Dhp4P086gEv21K6
u4bP53DFjPYdL/J6Xojz8deVjbfw+Cik55vz+Cik17/xeRCuK3dLPck9YCPp
DWOoB7z1jvvvc9yjSC5MqO+0vSKDesDiyxWm8/kctk5tPKwhnXrA1585BU/n
8QEfcwg8cJTHB5x9zCjNOIN6wIqrPodrZlGPYvl/f6+Vr5fA7lbK2W94fMA9
FStDp3EPuGxCrz7HeL6C65Y63mvC10tEe36/vobnqxKcd/dsW1P3h3rA4tv5
t/pLPUr+7ZekHvBVp7KTpRnUo4Qen8ygHnCDSotuKzOpR6lc8K/vEDaBe8Bp
s1rc+cDXS+AnX7/eS+D5Ctb6MjDQh+cr+NwlzTP5OdQDnnn73FlDPp+XYf54
PVvLmucr2NRk/gjVv9QDVu6U8siI56syen9eXj/gHefvyfx5PYdDvkUWTP5L
PWDP/TKtsTw+ynEeS9qQ3Jp7wJleerFn+TwIJ5Q4de/M6zl8OO23QQSfz+F5
++VuhgXUo5ze35+vX1Xg9/0Zo/u/8QEPv+PfdwyPD1h8u72vvL+CZ5QY+hXw
+gGvHtYKSyj1gLUP1nU/xtd3K+VCgGqy0RRez2FxtZvP+114gdsf62XcAy4K
dgp5xOs5vPfNi9un+Xoi/GLJtwSB1/MqjPfO7Xoq5FEPeLPR2jg1Hh9V9Hqh
HOoBN2Sv/bkyj3rAdeOnnHDMpx6wSobpVCu+ngiPyDebMDmfelTj6x+0sE3k
82D1v+dHSz2q6fVB/PgHbHA/8s4cnq9gucPddQv5fA6/bTU5uQ2vHzVyIW6r
EGLB6zm875mzVrc86gH/OJjSK5jXD3iYtOGiHvDfgXc0K7KpRw29f/xf6lH7
77wh9YALfB1lo3j9gN8vjIlW4PkKnhTexTeJ5ytYx671yqbcA974UKvwO6/n
ddhPfGk9Lo971NHrv3k9h8U/F27PPeDoI/cWG/L4gE/cyR40LYd6wNMGP0kQ
709SD3jiTeH+SF7P6+XCziDHzyZ8/oDXGv3eu4/3V/X0+soc6gEvFt8QIZ96
wLLAZ/t2ZVEPWPr7xdyj4d/zIaQesLny0aICHh/wcPEPmPD4gMWn9znz+Ry+
0Hie3U/uAR+0fJfoz9dLFDyFTg+ct+bxfAUXzFSMSeH9LuyVend/IK/n8P8V
deZhOWZ/GI+xZBnCKCmyJCbLCCVL9TCRLcvI0ihbshVhLGPnSTRCaEbINsgg
hUjGbmiyZd/K3ruVqWyRZfj97nOce8x/n2tcrzefvtt5znPOSvH6KeMDnHpU
6/7f8yhw2OYVmZWZr0rp2tbgqF83c30X3MB+SrgX6zm4l3gATx/gbh+chiez
noPF8dfbuH4FPp/cPb0RfYBtvH8de57zR2ldE9c9dOd8Dpb3tzBfgZvonlUb
cz0RXE9cGEkf4AnLrf8+zX4XfCBreX4Fzh9f6Vrxv+O2tS9UPsC/HV4xOYPx
Ae61/OqVm6znYO73kz7ASXGtv5nBfAWW7+cwX5XRtWv5GOiZr8AOtwNsowqV
D/Ak35I9YZwHwVVykmKXcH0X7CheqGf9ACf9VuHkTYvyURafP3N58Fb2V+CS
GYf8Ihgf4N9fPw/dyvoBZn8mfYBbrKp0+bFF+QCP/+tNnBvrOfjKdv9bXoyP
cvrn+7zYX4Hbd7B3bGRRPsC1Dq5ccM2kfIDlfSkm5QNs7ZUwYDPrOXjVqIHP
/nteW17X1jhfeT03T/kAi+MfDnP+AK+vFFQ3zKx8gK8UVw9Zx3oOdhEHepuU
DzDnNenDWtd+tLnwwZP5CizvR2L9ALd+dLqPI+sHeMR2u7QPJuUDHGwf4LCB
/S74bcTQDW85n1fQtbwTG7JTOA+C+6z6/mwW50Hw+GjXf+3Nygd49pugHS58
Xgt+mBfiXY/9Fbjsx6i6bowP8JIHMyrHmpSPiro2v3eneR70AX5TYUutQK6X
gNeeSj46k+uJYHl/G/srsLwfm/kKzP5Y+qikaxmlh11L5vNa8GixITVP+QCX
nxdwZp5F+QDPcy9vbeb8AZb3W7DfBcd/5XXzEPvdyvj3+1Su8BbX28F//Fjp
wFWz8gE+gPGvL+sHuCTOzfuSWfkAP/Ps4jeF/S5YPO6oxH73a12rIxZwma/A
7VcN373OpHyAxe3U/3K9BLzpRrOrRYwPcNrDiIMGs/IBHnJ1dog1n5+D9xYW
rjGyv6qia2K7jpE+wJfdL139mT7A4nFET/oAy/3CZuUDXD//hut7xge4c+qC
Cvc5f1TVtZ07nP+ZxPUScLDYQMZ8BZbvS/H5B3hOwqcCP/ZX4EmNqz0ZxnwF
XjDaxukufdggHg+9aOzKeRDMeVH6ABfc6+771qJ8gM8GH1+6jD7AP40yxZ9m
fIBjwua4fGC+qqZ/3l/L+ADz+Z70AS4+lTk8gz7AzcSF31xPBDedeH/kPPoA
y/vcma/Apc68tNxjvqquaxFNj3s4sH6Axz32cy9gvgI/aVxlyyPO5+Atngvm
CZY+wHsrjFveiftLwHJ/vln5qKFrE/usvFtkVj7Acv8x13fBM/fY2xuZr8Au
7S8265yvfIDl+Qqcz8FNit/HvTUqH9/Ax7wP7SeZlQ9w56B2s8cYlQ/w8Ol9
6tqynoMDxx9/NNaifICX9DebHRgf4FkOCXV2sb+qqWv+m1LXp1iUD7C4fn45
8xU4/vykjpvpA1y8K+S36+yvwPJ8X84f4Nnjllr9wfkDfKNH/ZU9+fzDVtce
jwnytGF8gJ/Mnh/5hvEBlu8Dch4Ec7+Y9AEWx6cf4nwOlvex8fmHHfqLj1W6
LKQPsLi+y4H5CtxI/AJzPwM4ppXDqNX0Ad5mTjKGWJQPcMFYx6czGB+1kG8T
Xz0JZP0Anyq/NziH8yD4zyczbjRnvgJvtvRxuMV+Fyyuz2vO+ACvjU6/fNKk
fNgjn4oDZ+kDPPPirVh/zh9gm/MrQ/6hD7C8n8OifIDlfaisH+A24kBE+gDf
OV7zlwqMj9q65lzY1ekV50FwZUvt0WP5vBZ8s+KNktrMV+Cj6Q3cOvH5OXho
09+POnO/D1je7/tM+XBA/Xxo6FWD/S640Ld7t+3MV2B5/zf7KzCfT0kf4HKb
ZleNZ74CB0x1jv/fc+XDUdeW+TeN0oqUD3CNhU+dfFnPwSNPNr69i/EBnjnI
a3hdPv8A571u/OJP9lfgNWvHNEpm/aija10PpM49x/kczPU46QMc0ze8rD/7
XbA4fuso6wf4bjF+ID7/AI8Om7vqKvMVuKji3H3LWM/r4vfn48vzS+kD3Lbv
441zGB/gtzHZqwcwPsCtDBMS77B+gOX9qGblAxzvdPhCjTzlwwnxtL1NQibn
QXDVLgu9V3G9BPz80THPFyblAyz3yzM+wF2tYz1WsJ6D95Zr8rU7+916uiZe
/1nJeg7m+rr0AZ6Qa5y3hD7ApQ8HHhvM9RLwhYxagzOZr8CHxt9Z9N/6bn3k
c7FARh/g9lmlC6swX4GniwtzuZ4Izu244dRUzh/gpKtaswTmK/DUZ09WG+gD
LMbvtYyPBqhPDROS/tt/BY7PXL+qU5HyAd7X4cHMXPoAi+MGanE+B7fOcCxT
x6R8gN96fMyO5TzYEP2J+WKlfeyvwPL5qFn5ALcUC0TMV+Cz/7wve5Q+wE18
T9UPYP0Auwza/9af+coZ/ef5dvuXsH6Ai0+38pjKeg4eeW/rpXJ8/gEW2xHE
PCJ9gFusnr4tlj7Anu+atw9kv9sI8ffNhb/uMF+Bn5m821Xk/AEW1xO/Zb4C
i+OwZ3A9EdwvyudMgkn5AI+5/YOWw3wFFq//vuN6ogvmmSN/vr3H9Xbw5Lh+
obVYz8FLjU0X/sp5EHzjwTQPI+s5WL6vwX4X7Ht/Q49yjI/GuvZVYZVvy3H+
AJfUbdGuyKh8gIekuv7lz3oOdnE/WOou+11wvNW//XcblQ9wf1FAuF7SRP+8
P9+ofIDFcf+O9AF+1zPmvTP7K7BLRmbjUazn4Irfnd5V1ah8gMeLF8TZX32L
n29occ3t3F8CdhUXvhiVD3Avz2LbqhblAzzIOmn/IpPyAd4cWH3LDvZX4KtN
N83azv0+4JbZP+/LMCsfruh/3P9Z9sygfIDr2o73f2VWPsDy/lD2V+ALO4Ke
BDNfgTsmRr6ez3wFvj5ly5Ic9ldNdc0w0Sa5pkn5AJvS80btMikf4E3lZ4wp
pA9wu4o2ZVtzHgRzf4f0AX6xce3rkVzfbaZrORltbhxnfIC9Nq1xOpyrfID3
etd9L/o76QNcmPAhKZPzIFi0X+NNyge4bZ9p57JYP5rrn88zNikfYLm/0ax8
gDvdyrtlxfV2cH7FQ9X6MD7A9b+aOf0dfYDl+bd8/gG+/kuZ/llG5aOFrh32
6jTyKH2Ac/dEr88zKB/gmFrTa8WZlQ+wzaVrhhL6AB9rGJL2jv0uWFznFM95
8DvUe/HAgvEBfph5zTGQ8zl4bV9kfK63g8XxyVU5f4C/Em+8MV+BKx45vt2N
9aMl4sUnwvUHrl+BxXF9lVnPwRdPNNX/V6h8gBMs0XPiWc/B3O8tfYCPtNrp
4cn9u26Y91PTf31FH+CLxT3PDuF6OzjunPe5VK6XgB2qLYvsyf4KPH3SvrZu
RuXDTfUrRuUDXEe8UGFRPloh/xW3eBhLH+C96+YcyDIpH+AVqfNau3G9BLzV
2fm6B32AnULPlt3CfAUeKA6IY3y0Rj6+d3/tJvoAy/d5Wc/BMTsOxJ2mD3DL
HEPUVOYr8MSJvfoM5noi+FaZfiWlGB9tVP/OfAXuFv2ybHPOH+A5G2/GJ5qU
D3DDZq65U+kDnJ7qO2Yd4wMsz38wKB/uyIeF8xekcf0KHOpxzrkhfYAbRx+p
qrGeg+/fLej2mvkKnNRZ3NCifIBXr667eCDrB7gkpdOwWVxP9NC15fM3T37C
5+dguR+YzwfB5mln6zuwfoD3/1Hn03ruLwG7/N3qY3X6AFe3rTm5PeOj7Zd5
SvoAjzWfdy/LeRBc6heXvmc5n4ODTBUWbWR8gEU5dGe+Ag9KDWlow/rhifzw
ql/XIO5vB5/xjfymo0n5AA/usPSnm6zn4JXVjx5K5/ou2Lpe2i9x7HfB5yoH
/H2S9aMd+t+9F59v5vNB8Hc/NKk0jD7AXkVDkmuwfoCPLoi392B/BX44cNYE
D/oAZ3XofW0V4wMc+ve9HnvZ77bXP+9/NykfYCtxYQ/rOXjJMr9di1g/wJv3
nf3qAuMDfGRc697fG5UPcNYl/GdUPjro2vr4M0UdOA+C5f5wg/IBHhJkaJ3N
9Stw4oO8EG/GB3hJeL3gcMYHOO+4Wxkr+uiIfOz/3P8G+13wxLBKV3rSB9hn
mU3dCUblAyzfR+J6CThEHKhrVj7Alwpe1TIxX3lhPh6R07aE/RV41NOUAp39
Lji7/qcRPekDvPlc3PYw1g+wvK+Y67vglFGZXeux3wX/ctXaI4X5yhv1eve6
tG8YH2BxXHdhrvIB/iau7an/9reDD3cISw/m/kRwt9r3b9uynnur+Y0+fHRt
y+ORXb6mD58v8Sp9gN3nTj81jfMHeLY48MukfIDF4/4mnM/Bjtd3njpvVj40
9LORUXFt6ANsV/ywVmnO5+CdMWhY2V+BG3/XqtRJ+gCv9+7w+Eiu8gG+0goT
HufzTroWLm6AZHyAx3SrmZHE/gqsn1/eIIz1HFzr2vReD5ivwKabl1umsd8F
T02r+eEifYD3l+TGvOF6Ymf98/mo9AH2v+8avZD9FTgyPPBEC4PyAR7R39Lv
Bftd8OBpAysVMF+BexTkPJzIfPU9+s3fr0evY38Flvfv0ge45MKxAXdYP8Bl
OnyqVIbzB/h43V5LY+kDvOHdLcd6rB++unbyjo1jPOs5+GPO+3wfg/IB9t2+
I7iXQfkAp4a+O1IZn7cj4Wy9feDQM+sviOcX8t4N8LXA0dWW4vuKtqB0F11b
9HysIRossClYvO5hg7/PLvtySX9w2b967xfP8+W9vOB77vWT3cBXSvobEsHf
RZXPSsHfLz7+MvhIMxcPJ/z9AkvABdtPNCuEX0MivlBXXftZHGAIlucIg+X7
A+AN+LpTwF7zIm5sxvd5i49PAMvz2cAB4gPAdTKr/tYVf37fFHwh8EFz5rAf
wZXFD+iH35/Y00v748+Lr+sDDu7Xw3ogOAMfPxYs70ME1xcfAJb7a/H954ov
BA4VBwLg+4sf3wC+l/j1kkT8e8g+qhv64dMT74r1M/Hx7uB7btMGTX9STysC
DgVfONM5eRx+v3qILwQ+V1S6UVmz8gGOGvbU4m9SPsBi+6zIr9JHd8z7mcMz
xPqi9AFuJw7oNiof4L/Dht4KNCkf4KriQjSj8gHOuvCmfkS+8gFubBcyvA59
gFe+rRl2OE/56IF8XPIxwc6ifPT48vshfYDl32NRPsCR/hv9MizKB3hF8hjr
TPoAB2fkto0yKR899c9xY1E+wEcW29fuY1Q+xP8/0XKda57yAS7tV/prD5Py
Ad5wJi3njFn5ADcSF6jnKR+91PNEi/IBTtkU97CtWfkAXwrJOlfPonyAl2y3
7eHC+ADHLClxHGxWPsDGbmOGGxkf/vh98xzjK34fpA+wffK23RVylQ9wl+ZZ
yTZm5QMcENvmcLJJ+QC3qm9evdukfIDl/aq5yge4mpXj7DeMj97657zA+ADL
85DMygfYsPO+b3PGB7jtwzr2SYwPcE6ZWmt8LMoHWN43yPjog34/Nuz7jMfK
B/jWr6PqrDArH2Cx3TDErHyAX2zJnhZBH+AHc1fE2jI+wJ0SHL3zjcpHX11r
0eGsT3i+8gEeUnSpzJl85QM8qpyr4RF9gM0Nv80fkad8gGueK2gm3m+UPsDX
l3W5IfY7SB/9vsz/0gdY7q8xKB/gAVsLmpuMygdY7u9gfIAzJj++NcWifID7
igPUjMoHeMr4MWtzcpWPH1BPxiXaiHwhfYCXHdvzS1n6AP/q5n1pqFn5ALcy
3p21OE/5AK85mOtQkT7A8n5is/LRX9dm+kw8KdYnpQ/wlLbRt5fSB3jE6Y8L
ytMHeMHCetpis/LR/0v9kz7A1g1i2rwwKx8Buqb1HLRvOfMVeOcnDNSMD3CC
4b7LfYPyAX4X2rKrc67yEaCe/zNfgTtk7O601qB8DNC1Px18w7oYlA/w/BPN
B++mD/DRl4GbyluUD3BncYGIRfkAfysuYKYPcLmXBS+Tma/ATuIAqnzlYyB+
3vL7W0eZlQ+w67LmZdrlKR9geR404wP814fdQTuNyge49YeOXWealQ/w1a/9
s8W8J30MwvexxBy3Y74CLxu3Y/ZG5iuw3P/D+gGOemrOjWD9AOt7/hg4zKR8
gPdk/GEl1tekj8H4+XQre7E+KX2AszuvjKxOH+AXka92hZiUD/DhgbPvVjIp
H+CtjWL/MDE+wOL478A85SNQ1/Zl+vY4kK98gG1meSR5W5QPcGG18YvFeqf0
AZbn5+crH+CglHnhq+kDnJKeFRBNH2B5H6JZ+fgR9UFcGMP6AXY9394xmPUD
PKCG74PyecoH+ENgsy4vma/AGR2bjstgfIBFO9Oa9WOI/vn8RvoALy7VM0W8
byx9gDuGN2htx/ox5Ev/I32An9ujQ2d8gFdtTN+fzXoe9OV5lfQBjp5/9/o2
5itwc1EQnyofYOPWH33F/nbpA+zl+umZ2H8rfYDHOjV9O4E+gnXtZkK/V2J/
qPQBvpzx6E0Z9lfi/99MTTvB/gos7zdkfwU+OPBgu8usH2B5X49J+QAfKDzo
3oD1fKiudS2ooYn1IOkDHDDI++Irxge4ScKUKPE8TvoA26Vfs3r4VPkAnyk+
vvhxnvIBjuzVaoot89UwXbsferJoKn2AG1fv5X6A+Qo8pIHdhtMW5QN8prlT
9+70AS7Vy95zC+MDvNC54F531o/huua8wfaYWG+TPsDBEQm7xPwufYDD80bP
32JUPsDy/mvGh/jzD/bfdWG+AkeeHHZpjVH5GKFrexsfafFvnvIBvrf0Y2gJ
+yvwkCE/D3VlPR/x5Xmn9AG+uWn1TyMZH2B5Xq1Z+RCfP9zhhVhvlj5Goj87
suh70Y9JH2Czz/ZHJ1g/wOJ6ruXMV2D3+b3CbrB+jPyyX0P6ALcRF4TmKx8h
+Pd0TwtPpg+w0++ju9Vkvwv2+jaudg7jA5zkVRBVmvUDbKqScO4SfYBvl7KZ
8TpX+Rilfz6vkPkKLN9/MCkf4OLEdB875iuwZUL49O2sH+Am4oBfo/IBLhp+
1rsUfYTqWtrEyJwIzh9ge6vdhyezfoCz9iQuOMj6AfYTD8zYX4EbLvJz8DMq
H+Dftw1onv9Y+QDL+zxYz0ejvz7r1GXjE+UDPOx6reRtucoHuMm6DTn2rOfg
jS/mTt6Vq3yMVvnhifIBthPHD7G/GqNruUFnKi+nD/CaAzO6DqEP8MZQ29/v
5iof4C639k71NiofYEdxAY1B+QCPft8oN9mgfIzFfPJhZXqQSfkAP7c70Cgp
V/kAl/M7n/QT4wN85E73uYH0AQ4RC5IG5QM87MqdZvHsd8chv7Vce7Iz549x
X56vSh/ga+Uv3r3K+QNc/tufK/6Zq3yAHUYeMw9gvgKH1lmRcp35Cryoh7iQ
VPkYr2sRh2Pvr2e/C86+5nnzGX2AxXFND4zKB7iaWIA3KB/gUR17NOqYr3yA
U9Zbouewnod92d8ofYA32rTPq858Be7ww1yLHes52CGyt3Ud+gDfeVR9wfxc
5QMs7/NkvgpHPz7gtkcG8xU4veLILWHMV2B5fkWu8gGW96kYlA+wT6ZfTGvO
H+DaiT3/t5rxMQH9/M7e5VPpA/zu3qZ6++kDPKCVVYCIF+kD7Bu+b9Jqs/IB
zl7X2SLWu6UPcPDEljdH0AdYtLs/MF9NRPx7JqywYn8Frth99OsqFuUDnD/n
5zX1DMoH2L/lhrC1T5QPsNv63wq/Z74Cn3yRNmYN4yNC13qKAyAYH+Cn3la7
/NlfgeX5d0blA7xjaLr1Ms4f4MycR9l1ma/A/a2N1f3Y707C97sdNqtv3he2
/Wt8M/Hz/h+pxSg8
         "]]}, {
        Hue[0.5585438199983166, 0.6, 0.6], 
        Directive[
         PointSize[0.002777777777777778], 
         RGBColor[0.647624, 0.37816, 0.614037], 
         AbsoluteThickness[1.6]], 
        PointBox[CompressedData["
1:eJxE3XdcjX8fx/FIe++9F+2djFy2RJRNsjWEygwZnQYqUWZ29g6VkU1mZKRk
JdmbRBLd7+v8Pp/b75/78bxL69V3Xed0HauxU0MntJSRkTmhIiMj/m+JZX58
5L4koaeZ2RCbIGvBClwBT/x1UrU50FpI7OQTfhKOelG3dFewtVB16+eAWnht
ao3N2N7WAt4aqLo/SVjXusu7mT2shRUf53Xygd+9W1bi29la+ASGw5nzvTd4
drIWequ2dEqDNU4md52Kt+9cf8kyHx7c61dgId6Ot+pXwXP7vSzY1cFaED98
ywNJgv7Ozz6t8HaRTvCx3BmXf3a0FgzELwhWTWjlFxpgLUyLxFcAt93cbnAb
H2uhDF/uDhgf9dZPL2tB/PC3YI+1Z7u88rT+7/+HUxRuHpyLt9fuwBd0MEmI
ub3m6V9va0H89gPhIW8/tTPB+2/AlxsPJ2UsVO7pbi004MOvh9c0L5//G28f
KH4AWC90fuhHfDzxx/kRvvZqb8KyttaC+O3rH0oSSvZ2XvsIX5/45XaCzS+O
65QOS3vAXWViP1R5UQ94+IN76gt8qAecUrQhKM6HesAXu0l0O/hQj/wk4cMW
7UoPX+oBjx5e7nDCi3rAxosneKV5Uw94RO4Iq/2+1ANevbK47KsH9RDf/9Gk
zp99qMfhJOHxseEOrn7UA945d2P5Gh/qAXfyvZbV4EM9YP2tD5RzfakHrKIs
8cz0pR6w9uLKehVf6gEvePL2lo4f9TiSJJi4KMzZ7UM94EeTDXLfe1MPOLJL
zqVsT+oBbxu89kxlW+oB75phUj6fe8Dl8yc59PakHkeThCln5x0Z25Z6wEfD
fNu99qMecPeJrrEJ3tQDVpTbEfnSl3rAXQcfmxPsST3gb/Jrf6n7Uo+CJMFo
ReuC/V7UA34/rVDvN/eANd/0eTjQh3rApuGaK3K5B5x+/mLBVF/qAffyXmSt
7089CvHxWy4cV+ZLPeDecwyHb/SmHvC1t+9/5XIP2CElIcuLxwccNujHSC1v
6gGv+2a129iHesBtt4csyvGhHkX499uuu3/ypR6wz9HVLe/6Ug/4t+zLokQ/
6gF7O/cYOcmPesCeAaXhRT7UA77b5HGgrxf1OIafr2Xhkhwv6gFXFZ5+ku1N
PeCMZAwAD+oBx11Z36TP4wMeOm3h6GW+1APWerEleR33OJ4kHPY4ZKPuQT1g
17gXi656Ug94z8MpSVM9qQd86VP71CvcA97yp5eWEfeAzQ5EB/b0oB4n8Plb
tjk8yYt6wBMyNI7+f3zAsnf/Kgz1oh7wCzeXdzne1AMuVcnPCvahHvCqdXcb
R/B8Bdc+u+vx2oN6nMR8WObotYPHBzwl2E5W8KEesEGv/k2GXtQDvvpxTb/B
3tQD7hy4SM6de8Bpj1X9nnGP4iSh2mjyIG0P6gHP69XwtNqdesDTNJSqf/N8
BadOn61Y60Y94GVvNs3I5B6wcuo0NS9v6nEK84fGyP7VntQDPlIsBC7yoR6w
Y+baKvH7lfaAexw9knjVi3rA09fHHir1oh6wwlydrvGe1ON0ktDlrYrVax/q
ATffLs2Z5Ek94P21DVvvulMPeEliy9Y9XKkHfGpFwgsNV+oBDx/fvrqfC/WA
V9u1u+HsST3OJAmJw7sviHSlHvBEraUHtnhQD3iMb4vUl27UA3bNHDXbzoN6
iO8f2UHrkgf1gLc0KqxQ9aAeZ5OEG1H9rvlzD/hc57n1X7kHXGs6Y3qYC/WA
j8738hjpTj3gQPUH9194UA9Y82aHEzvdqcc5rO9LMxPMeHzA3U8/u7fBmXrA
Ed3Lu212ox7wg4nj7F55UA+4FYZ/lif1gK+17XFEXC+lPc5j/Qjs1mDgQT3g
S51i3t7h+QruoCvX2M2VesCTuq+vfcw9YL2Sffsne1IPOOR8jZyWB/WAH2y+
9DrYnXpcwP5iffMQ8fuR9oB15ScY93WlHvBRFfnKxx7UA27RNGBvN+4BdxqU
Ij+We4j/XrF9yV7ucRHvb1i2Zasb9YBH7m6alOBCPeCk+EdnenIP8e3VaZJk
7gGr3L9ZUu1KPeCn5skL53lQj0tJQj9Fs+lKbtQDnvpD4fpkXj9gpakaXQRX
6gG/N68K83GjHrDd9DWXhvF6Dte8nzQy2pt6lGD+cf4QleZGPeDpd39frnSl
HrDBsTsyTz2pB1xs5z96iBP1gEe/at+wxIl6wLbzPk+97Uo94LgWkStdXajH
ZVp/XKgHnJGnECDvRD3gqev3aGY5Uw/Y+FlSzDBX6gHnT7s3cYMr9YCDOtV8
qOD1/EqSsPjH4STx5yntAb+/OGfbYB4fcNSl0oAsXj/gNw8NbqvwfAVbjuoi
J/48pD3gaeqblPo6Uo+rScKZhyEbtrlSD3hYVKjySRfqAcfm+3nY8viAy3sF
vfzoTj3g/MzZR9ZzDzj59BIrf14/rmG9ipvmaOROPeDIcPXiz+7UAxbzbPKg
HvBb1YxT+z2oh/j+w8dO8ObxAZf4v3tznNcP2GabbHa+G/W4jvm+Ic2loyf1
gIesfuN81J16wFF+jWs1eL8Lj19erDjAmXrAvp3+3s3jHnC/hOk2ztzjRpLw
/I3jk5E8PuAHuQdOvXCjHrCNvscHd1fqAV+6pdvuUBvqAXfeNPJMfRvqAdsv
66A5zJl6lGI9sNk8pIML9YAvVB2Y4MnzFXz+cv3nRmfqAQcmxcrpOlKPUtpv
O1EP2L2+bqe1C/W4if1rdN+6ZU7UA45tPa9InccHbJBkutLdiXrAnZ3X+9u6
UA84zfBQwiA36gE7nO3uEMTrB3zw67oPm7nHLewnVnwOfedIPeAno3dfVHaj
HvCuznc6LHShHvCRbzdGZ7hTDzh71Sj5cc7UAy55HZzf7Eg9yrB+9In648Lr
Bzx/17WMYzxfwa0Xjh1/zZl6wAu2L1bd15p6wFsfBRlvc6Ee8M8ATJA8Pm4n
CWePvS2b70w94Nkf76ZedKQecPnnCxUx+PcfQo6bp8B9mkLK1+Hn16tmju5B
uLey88I28PbYjsqVsP7iTSsD8f4y4n93sF7K3go9go8flnWhvjX87FTbr/fR
Ax/tfQic9TTW4gTeX/dgz5o58AmTbpO64+PF4cNtg19nRU02hm+W4j94hVO9
syLev434AeG0EM0OZ2B8tOPmd5ME+bohV8Pw+yd+eT3h3Yavp3aBxQ8XC3dx
SFY/ia8ndx3+gzUPvTf4gK/nR2t8QBi7uZG/8PZQ8QuEuzuPfTAGFr883XtJ
wpeQBacv4OcjfriO8PGhIZIo/Lwniv/BHe8FZUzA2y/W4wPCu+Z4Nr/B128h
foGwetTAZ+PhueI3DL/ZlnFcBh9f/HDK5Vhvk+dOeIp/7yX+B3dX1/LbBYs/
vjB4zfO9Rz47Ug/4mkz/kkzuAV94Mqz4oyP1gLe6hrYW50tpj/s4P1xblilw
D/iL+8f1v52oB3x09mF3cT2X9oC/nhoYU8o94I1fE+P2OFIPeGFlxC1xvEp7
wIGSRw8vOFGPCvx8y7THt3KmHvCYGKurnbkHLLd7z4RJLtQDvmP96Nd8R+oB
Xz8f01LViXrAS6eV34lzoR6VSYJk0qc3C9pQDzjh5r52+1yoB7z/5a0+7s7U
A/5k37DzLfeAB77QxAxOPeAOkTOfjGhDPR5gPDX8+nzeiXrAVZ/Mt/zmHvCB
ne+XHHSiHvDZih093jhQD/ieZ+jnPbbUAz41M+rimDbUowr7C6OBJhtaUw84
pHiUXIM99YAVzauf+rSmHvDmNye/SGyoh+gOzuW59tQD9jI43qHClnrAK+4f
2JRjTz0e4jy+Pe/wDwfqAZ8277M0y4F6wI6mnR1L7KkHrHukztfXhnrAHRqW
yIrfn7QHvP+Vv3W1HfV4lCTUJ/Wb9s2aesBqlxd322pHPeCiXg8zA+ypB9za
+evCI1bUA55Wqf2tswP1gMPkPG4XOlCPx/h69/RKOWxHPeDITqHdUu2oB6we
fbZQx456wH8arXyHtqYecPijRy7X2lAPeLRMTdcl9tTjCea/BaeGHLClHvCw
Xdd/ZthSD9hzxd0YcwfqAT8PiJ901456wOkZ6r0ucA94Zapxiq0N9YDNZvVW
eO9APZ4mCX+/1FVLuAfsNlW9Mpp7wOH3h7nkO1AP8f3v+EUZ21IPOPJDkK+5
LfWA337RvNzPhnpU43yqajLhjz31gGOUfm2JsKEe8NC2gXVXbKkH/Cnhb0GI
HfWAV2oZLOxhRT3gz7s9rF5ZU49n2P9e23WlyJZ6wAbzYwNm2FIPeOxJzX2d
rKkHnBQX+3atDfWAO6Rema9vQz1gvaz0aC0r6lGD9dtBq2YU94D3fr3bd6wl
9YCH2NrvrrGhHuL7z+7cLdqaesDuW5MuqlhTD7jqrcKMFdbUA/aZp/L+sg31
eJ4k9N/3RuOmLfWA70UohA2xpR6wR5fZBXG21ANWG+Sxar419YA3/myOu8A9
YE05r52jeXzU4ucdt7fQ3YZ6wOKPa7819YAv2V3ZeNeKesAbMhwvHrehHrBz
a9Xr3tbUA36slleYZ0c9XiQJH/psrTO2oR5wRVxT/yjuAR8f7uB6xYZ6wAnZ
02++4B6wpI9nvL499YAfGmtliPONtMdLfD5sJ2ZwDzhi9IsJfXl8wOFOW4tt
7akHvLdud8NZnq9g77wCvwbuAQ975nSynnvABS/Dlu6zph6v8Ps4vEvAGyvq
AUsed1+bxz3g6KgpKfnW1APePO3Y+x1W1AOefMBN+6E19YANvnheFH+fpT1e
JwkzGzuP3G5JPWDh6b7B9rbUA37kMWPITO4Bj1A135nIPeBAt+if+yypB5xw
PfrkJkvq8SZJSLndeU2sJfWAdedGWjhZUg94hLXBhvMW1AN231gxuT/3gBNn
DNry//Hxhq6v2VKPtxhPLxWNrtpQD/jw4jFpHlbUAx5wVGH4IivqARc9cvWu
tKIecNXtm38FK+oBe6fcmvSBe8ApDt8bcyypxzu6HmtNPeCgVnsXaFpRD/jD
1sT9zyyoByx38USqEY8PePZ6v2BlG+oBp/ePkevL89V7fL0J7S9EWVEPWK95
VrcUHh9wQ4ja747c4z1dj7OlHnBKp4vrfbgHHDcs5aaMBfX4kCRYiAuwFfWA
7UuuOIy3oB7w5o5r9gRaUg+43asO40ZZUw/4pEfHMUssqAeMzWLZ/8fHxyTh
Yu71vHzuAde2/RJ9woZ6wIo3D851sqYecNByrf41ltQD/tluj1uQDfWA9wQr
HNnEPWDZdzd3/+Lx8Qnr5zfbt7k8Pj7RediCesDanssj1nAP+NXqwV2fm1MP
eP6QVs0jrKgHHO19wlCWe3xOEpoTjN178XoOe28NHBtoRT3gQWcibLvYUA84
OaJLziVr6gG3arkxcD3PV/ClsgUa4TbU40uSsPxM4L0tPD7g+kUvNna1oh6w
SeXZ9148PuA/WqktgsypBxySZ5e1y4x6wBkurfxb8/rxNUkYp2ZwYhf3gIco
Lwp7zusHLE4P8TxfwbGfjb/vsKAesP/6ZTJTzKkHfEQnPGmABfWAQ+19Clrw
+PiG82GS4ZuHFtQDHjPgdchX7gEXTMuVe2hGPeDWE0K7mlhSD7gydWncX3Pq
AffZsTl2Jveow369GgcoM+oBvzvsInuLxwf8/dmn/U/MqYf49qE7vvexoB7w
WJ11J86ZUQ94W86Oit9m1ON7krDjXMu1ntwDPlkZmDjMmnrACe+bHk3gHvC6
uozEa9wDNhg32uwKjw+4Zd3yNhbW1KMe+6Ub3bRCLagHHB74LazagnrAg4Ln
9r7F8xXsMXLxfQuer+B+t/o//so96um8Zko9YNM56Wk/TanHD/y+aJo4bzCl
HnBdwLJXV42pB9ycc3ZuT+4Bb+190zzSjHrAlZH+t7uaUQ94PYZ3ujH1+Jkk
tEh9WXaMe8BemfYG4yypB+xyVLFksCX1gIco6ad5cQ849/MzB3Wer+A2w4K7
vDWhHg3YrxWYvtlqTj3gX4v2dVjE6wdsuzZ6oosZ9YCPbQiKG2RFPeD0kMqH
v/n8AWtH5u+ps6Qev5KEyz4BOX94fMDtyh6sieH1HJ4vE7q+LfeADxs9S4rh
HnALneMz/CyoB/zk9sqN8y2pB9w+zj98EY+PxiRhuOTnoBOW1AOWndtnu7cN
9YDnPlCRi+H5Ci6QS664aEE94LUN23aLPz9pD7hfWfFhcf6Q9viN9S153u2j
vH7AMQo2P5S4B7xuIn6jzagH3Lp43Z0sc+oB7y/ZJWNoQT3gA0tjc0J4fDQl
CeLxUo57wM+tMjZfNqMesMbYCOWNPD5gZ6e+vTtbUA94aLxeerUp9Wii69/c
40+SMM/+9+soS+oBH/h9pct0nq/gCXtHDxTHj7QHHNP5c6YVrx+wtXdS5nvu
AY+6c6DyO/eA98dv/XbIjHr8TRLaRqe8nWtGPWC3JUetxf2ztAc8tWdbl9lW
1OMv7Q95/YCxO2+VyesHvLX+y4Q87tGM9at+/jYzC+oBt8Z2osGUejTT9XgL
6gF/bo8DAfeAnfpUT1I0px6wlt+u7Ba8v5KRCEvmOie+saYesP/G8ftu8PoB
r7E4fl2H13O4jdKSgkzuAa99Vq6QzfMVrNrOavptM+rRQiIkT4h5M5HnK/i6
b6zCO1PqAXuU9R4uzsfSHvDV1mWnTM2pB9xr18F5q7kHXOoYI3+ce8Bh+zp+
SOH1vKVEcCl8OrXAhnrAa3xNV8ubUw+440ktfT3uAedfPWQxls/n8O6rVs9f
mVIPePPKQLXJ3ENWInxTqkow4fMHPO3Hrch9vH7AOkWbM77y/gpWM2u/+5IZ
9YCzds7xbOb5Cl6zYk6/l7bUo5VE8JnjI0Tx+gFPvzdxQyrPV7DVzJ23E3i+
gt9EDgpqx/sr2O1p1iM37gELF9xHX+Mecvh5zaobmGZKPWCLheX2webUAw6v
23sr2oh6wJVLfa+cMKMe8II+k+494PUDDnRttvpjTj1gs0F9NWdYUA95fP0F
e+3MeHzA7VbPui/LPeBnuoMdd1tSDzjWurGw3oR6wC97Ni314R6w7Z0brVeb
UA8FibB30atpn8ypBzx7bEX6Vh4fcKKtXUdVnq/g3nd9cqby+IAz3Luf8Obx
Ab8pHjEsj9cPRYlwZ8jyic7G1AP+nN3WKc+cesDvrIyfdDalHnBnjcLJhmbU
AxZ+r7D25PkKnhPfd1GpOfVQkgjxj9uY7efxAbtej1keyD3gK85ztR+YUg/Y
0DZxeHfeX8G9jyaYyvN+F+5foxjahnvAIzMWzTDlHsoS4XBfR+NJvL+CI3p0
Mg7m8wfcFPf7ZQ6v53DI5hfq63l/BVenuz2s5fUcviNrIdGzoB4qEuH5gbqp
a3g9h0d8+DFsgjn1gNf+bHsvmXvAtuITikyoB9yzpZrvDO4BT8sbmbKSzx+q
+H3tXfDiqyn1gHU0c2Kt+PwBT7nYWtGc1w/4W9HdSUd5PYeLNhb1aGVCPeC/
iZdTZHm/qyYRFtf3OOBuRj3gOS805DeZUA/40G2FGw8sqQeM1b/Om9cP2HLt
tiufzagHLPck/K74+yDtAav5F22y4v2VOuY/+Yq4Jl7P4WDxCSJm1AOWP5Hu
3p3nK7h9+tM9C3m+ghVaq/ko8/oBjz+wtTzclnpoSIQLId/emfJ8BfP1RWkP
+IV2T/PFfP0Kzg4v/zSEryfCN+qL1inz9Su42Tqy1JavX2lifj/x5EYirx/w
Vo+c3QZ8vQS+0jPdK9WKesCrNg/8Pd2UesC3nTbN2W5FPWCXQ2FT13MPLYng
uEz20GreX8FCik2vHbyeww9vFN2r4B6wePl5BfeAEyyP9NLh9QPO2lN8RIXH
B9zn0ojX1ebUQxs97UNzb5pQD1gzW67PM56vYKW2yY4+JtQDPrBr8KiRvN+F
rZeE9zjM8xVsGV7p9sCMeuhgPYmrEXrxfAXHvl1bl2FGPeCqrr+Hnuf1HH4i
X1j9kHvAHyaNjE7m8QHv9h47cTOPD13Mf2qNdx9ZUA/4WHnncA2er+Ak/zlN
T82pB1yv69/tMfeATx3e4t6ar5fA/nMjCgZxDz2JkBs+1vkez1fwg4p+zcP4
fA4/Ch5hk8T7XVihU5zMH17PYenzD3m+gkO2//aXs6Ie8DCPMDMZK+qhj/3A
rUcPPvD4gK+onV0/hecr+JK8ikOUOfWAXzyYkxprSj3g5RLtiQ/5PAiPbnns
0yu+fmUgEe5OUxm5hK9fwbOVT4SW8fiAv0bWLi7k8we83F11aDyv5zBOpwt6
mlIPOM3bMfYI73cNJUL676w+abzfhQ2Fhv55vN+F106607KA13PYZpLajh+8
nsNvv72KPWBOPWC92LK6XbyeG0mEowUDpp2woh7w831mJf7W1APO7Txv9BXe
78K3pq6NXG5MPWCviz2GneXrV/Cs097dF5pQDzhnZ+c7Hfj8YYz1e6S+znpe
P2D/MRciB/P4gJOyzi8dwOsHLH38j3vAszfk2Zzg8QEPDHXYsoT3VyYSYdGR
NkNm834XHvYzK+UNnz/gOW0XvS3g8zl8s+VH9Ta8nsNyJVkes/h8Dk8PH7dm
tzn1MJUIO8f7K+3g8QHvvbdo/y4eH3Bl1fIFE3m/Cz89uGanoiX1gNuKE4Il
9YDdQk775HMPM4kw+O7Sqa15fwXHe/ccPJ+vJ8LyXxeZNfN+Fz4ZMXLbS56v
YOnzf3m+gr8EB3Qs4vUDDrhR9+wTrx/mkv8ep+cecOnxPYtemVAPuCp/5xHx
65H2gBM7jjoaxucP+E1jgKkt94AXa13Ylsn7KwuJUD5v1bwPPF/Bv5I/nMrk
+Qq+tPb7z1AeH/Dw5LFOkcbUA142orRMjXvA3TC9TeX9laVEiGqW3T/IhHrA
88pHHcrn/S6sMFrW+hKPDzhztWzHcr5eAs8ccH2SHe+v4H6YfuL4PGiFt1d7
dPhhQj3gOIsTPm95fwVrB6uEf+cesGqLc4cjeH8FT3P+vFfBlHrAHWKsvQz4
/AF7yk3a0Jf3V9YSIdUqvnGOOfWAV5zcmPiS5yv4XcEUyUM+n8O/3OdWzeTr
u/D1J68bInk9h4fMmew72Jp62EiEH2p9pujy+Ryu/DEzKJ7HB6y3YozeVFPq
AUsf/zGlHvCvn0YG6jxfwZEKYUNKDamHLfZjFc8HyPD+Cja+4HFjkyn1gMWn
zzYZUA/YLSqjIoT3u/CCrT0zNvH+Cr55/YfVVCPqYYf98YnJ1dvMqQcs7Oi9
8rQZ9YClz3fh/S7c7v2AZdd4voI/m2/5Hc/nD9hu5uSpx/j6FexoJLP3uBH1
sMd8/+513+7G1AM+1enpvv/PV7DLyj7BH3l8wMVOxaNjeT2HV6htT+9rQj3g
pPb9d3Xg61cOOD9MaLR7zvtdePZxM2N9E+oBvz12SPY194AXtpFVKOAe8PVd
V4pU+TwI+6zO973M81VribDl14bikTxfwaeNfEbZ8X4X3v23s21XXs/hC08v
Ld/A6zn8RDF9aVu+vgvnx2a/yuL1vA3Go37UczO+XgKvfXT6sQNfT4T7ePc6
P4D3V7Du0XDVl6bUo82/+U3aAy6QPeg0kXvAnfaVrqzg8eGI/flv8/pK3l/B
+wcV22/n/S48ZHiPdx15/YCjTN/NGsP7XXiA+IRmXs9hB/EBLF4/nCTCUlPr
KcHcA5b+nCyoB5yn7vT4G5/P4Zy9H+0beP2Ah20zz7vD8xX83de3fSiv584S
QTL5Us4THh/wwQmepmXcA5690MEljHvAmZ/Tgwbxeg5fdF1q3sDrBzw16EWS
F89XLlg/TvT/VWlNPWBbx4F+BtwDjvKx/XSYxwdctmXrgiR+fBA+l71vaBOP
D/iq/N2Snbx+wAPEB+x4/XDF79fO1Qfq+XwO36oZ/nEMX2+HtVNbBB00ph6w
2ZutRWp8Poebbe5tvcfjA25/Wc+gJ+933XDevOBiEWhEPWB9b5fDnsbUAx6b
11l5kzH1gG8fHVZ/gtcPeGh2h8qfRtQDHjnFvXwM93CXCPcebU5P5R6wePli
Ee+v4PnPHPtZ8vkc3m/yeVkGz1dw9ZRA9Qc8PuAfq+PPPDChHh5Yj8Ypyizj
8yAs/fsKPg/CQ0YcPiuuj9Ie8JTFX3OH8PUSuHVR0k477gGfHtDiZwd+/AO2
VFy+dRyPD0/Jf8/H4h7wja3di+p4fMApAUMvp/J+F97z5FDLeXx9Fz43t2em
Eq8fcLCa9+ZpfD73kgg/V4zImcLnQbhtw4Xxe3n9gFdVVGsv5PMHXLbpRrmt
JfWAu2YZdjzG8xWM1UNxKp8/vDF+Lnb/9JbPg/CCpwO3X+D1HD6k+PdYNq/n
sMXJLWcm8Hru/W99k/aAZXNMulfw4x8+EqHJQLHleJ6v4M3xffR/8viA9a5+
cJ7D+12ff/tDaQ/YQ8ngmyL3gD8+ULz03ph6wCs29HnsyPtdX4nwympAQCvu
AZ/cHl2sxOsHfERrcWU9nwfh+OAPWxN5vwv/Dptc8teYesAXv59OfcbzlR/m
J/+yB2tMqQcc4XjJ5iuPD/jh9FaxRw2pB/zya0HTOT5/wB971W8cxes5fPFY
/pRTvL9qi/OYV1DLch4f8JcdX7ZU8fiAvz81bCnu96U94CZ/uV9VvN+FF/xu
F3uL5ytYfPjlLPfwx37m0JChsXwe9P/3+yvtAQd/mtVamecruHi8qU2VCfWA
zcwvNETx/grul31w3Tw+f8Cd2s14eZTnq3b4fAc/JJ3nHnC9W+CEpUbUAz4X
gH/APeB9mA468n4X1hnfamBb7gEfviR7facp9WiP+bFV29PpfP6AZV4kK22z
oh6wgVO0uzj/SXvAEeIDfEbUA47KMrhbw/MVLFnSaWk77tEB5w2XGcsreb8L
R0dXDR/F+ytYcWXfExe4B/xHJ2z/biPqAbces/PjKCPqAWu+mun2k/dXHXE+
Eh9QNaIesPj0BwmPD7jdrOLwXGPqAZfeDb75kscHnNctyLyfCfWAp9s4Oz7n
9RyeVN7V+6QJ9QiQCKGjVs+M5v0u/Ek5MT+D5yt44N5uVSN4/YD1dw1XEX+f
pT3gu/ta9P7/44Nwj66Xtw3k/VUnyX/PTzKhHnB1zLRxc3h8wKtyO95W5v0V
7JA3akQnHh9w9wkXc68bUw9YoQ1O+MbUQ8D4SHnVLpPHB6yhajmvtRH1gH9P
7zBxizH1gFcUpobO5R7w9hKjixsMqQf89VjHzmN5/egsEQI36IXo8PoBR9xp
rxfLPWCM9m/Tef2ALzfgQMA9YOnjx8bUA772ovyWO6/ncMGrK6OG8/joIhGU
T/+1DeDzIOxqWWB+xpR6wL9HPsg9wPtdOCA72zxVn3rA0scfDakHfC/qiXyh
AfXoKhGyW9Uot+b5Cq4w/9GlBe93Yf9Crz6TjagHvNHtR/g8Hh+wwppl/mWG
1KMrXX/Tpx7dsH9tiHq83oB6wBlnPypp61AP+FROvyzx40t7wHYdVQ8E61MP
+LnN2N62PD7g80Omv/fRox7dJcL65RWG042pB7ytY3ivNAPqAceOjt92lccH
/DTbNH+fEfWA4wZVzepuSD3g1uvjU2YZUQ/YKfn+0AvG1KMHfh8elI1tw+cP
WPr8O0PqAX9YclClkyH1gKuwHDXqUQ842dFn7hY96gH/OX9u2mcj6tETn++h
6Wtf3l/BU7A9Fc9z0h6w7JoruSu4B5wyetDpJn3qAVv0rR//l+crOPDBsZzF
fB7sJRGs/44JytKnHnCvHQ/utOX5CjYO7f7Vkecr+NMdk082BtQDbts7fOM4
Hh/wT7nvFzby+AjEfITpvYMB9YDbh2hrR/H+Cn670PbDI348Ch5yu+DSdUPq
AdtU2ZSrGlEP+Fo705E7eP2AJU0xL07yebA3zq/iH/wZUg/4+Nuy+du5B3x/
zY6Nubx+wNLH33m+guvzZp5V5vEBf/wck/XUkHoESQSv4K4DawyoB1xfnO8z
woh6wA7nTe7u5vUcPvNLTUeN97vwqtZzg/wNqAd8Pb3PuUNG1KMPXJMTbGtI
PeDiTwd69TGkHvCk41c7jtSjHvCNhUdXOnMP2HnBGZehxtQDnva94XRfA+rR
F+N7aOinAO4Bn+sw/nqaIfXo+2/8SXvAVe+fWHzWox7wjMEqHzy4Byzf51nF
E13qAf9JMfeYo089gjH/D7Zbkcg94AeO55/H6lMPuH+T4bRKXj9g7a1aMWEG
1AMema6/ZTKPD1j6/A0eH/2wf8B2eYo+9YAND/eTKeHxAb+o2P5Im8cHPGz7
klkLDagHfEG/OHEwjw/4SVjT5H48PvpL/ns+Ms9XsLyL7ejpvH7AJ90iipz4
/AHfHfBCM86EesD2LySbbnIPOOpl+OjBhtQjRCIYDb3ytSuvH3DR6SfZptwD
/hCJAzL3gL0jEq978HwFy6d0XteD13P48I6eAzryfAWHmThe/sXreSjGy89B
J/obUQ94eFCLqGa+nggPmJEV8//zILxnq9o5ed7vwq57u3cTP7+0B3w68+ay
gbx+DJAIJe0GnYng9QPWWGSzSJ7XD/ja/qc1M3l8wEdORG+y4fEBJ+2ZWBHK
6wcsff4dj4+B+H2JT+s7nucr2O7VsEAnfeoBS5+fx/MVLHNw/JUehtQDdqtu
zH/K8xW86bBb1WzuMQjzne/1xpt8fReu3lFuV8s94BE329X+5vUDfo3ludyA
esAmm6/9TeD1HL59PNbSlucrOP5PccA0Hh+DJYL49GBnHh+w+PBmNY8PWGXO
VNUWvH7AVx4ouZ03oh7ww/bbDvTm/S788d7XtYt4fzVEIuD0qbDKkHrAb4Km
LnDl/RW8NWrJqjvcAx4if1/egXvABRZtrC/y/gqWj/jyM517DJUIlVvcTv8x
oh7wvNwcg3U8X8G1Me1aHuf1HDY5kzKjVo96wKeG4TeS13M4sMo6ys+YegzD
/Nk7YKaBIfWAZe/keO4xoh5wqVpqu/2G1APOLVowYQePD7hrcysDJ+4BZ1SE
3G/F4wO2mn7bzpTX8+E4H/kM22bO6zl8po+u1QweH/CLn75/qgyoB7zBW23p
K+4Bzz39u/Y094DF5fYLj48ROP/eityXzT3gvLKeRnG8fsDZsjN9Evh6CZxf
e1bQNKQe8Io7LQIf8PoB13Q++v4p73fDMF5PLy4ax89ngGt3yueW4eN7KO43
HQ6b3mqKVsfHy1wzRVsCH5hUYPoGb39rj/eAL26a2TAJ/75HUd2fcnjba/2T
4vyZ1x3/B5x4M77qDcbH3/LZb+1HSgTx6bXX8PVI/44cVg7qsCUG/17857Ph
5RFrporzv7bk3PWt8Ihuujni+jxV/D9gxb09DsnD0usgcFD8uYP2+HgO4hcc
LhEG37/x2RufX/zn3eHbSlslrnB1P3wH8FGb+7Pmw+3F/wM2HTV3YiA+3lp8
e+dgW3FDA3/Hl/MW7nPeOOIe3r+/+AMYhfON8snT22H8dMa3h29snqqyGl+/
+OMaD+86mnM+BBa/vUz4bmb+7sX4fTiPL6cI7rHyh/wofHwz8QcAdx5bPHch
9vcJ4g90NH5fu7yvuYGf1338uDxg6d/7m1APeHM+Dqjm1AMOEINbUg+4W8iW
fi+MqAdss9Xldagp9YDbL7NwzDSkHmMkwuLkz3/E/Ya0B3zvyQzfFwbUA/6S
d8jyJveAu4oPoBpTDzjy3Yz0c9wDjjYMsBbPz9IeY7G/cb3ipGlGPeDK03pL
lIypByze/qafBfWA26y57HbKmHrAY+viJu/mHvAY/Yf+4voo7TEOP6/3befv
NqUe8KyfMk/WmFAPOK3/jokaptQDnpyx8Yu2KfWAy5yV+g8woR7iv+/ba5Kq
MfUYj/1bzZrGBBPqAf9cuUFnriH1gDMe/nE8Z0A9YHPxD44NqQdcecG5YBqP
D9giUi51vz71gLekPfTNMKYeEyTCwW+tLgQbUY8J9PwGQ+oBz21UbBL3k9Ie
8Nk2+weK67O0Bzzkk9zEFGPqAYtP/12iRz0mYn+kt7vkGY8PuGxCtPYpHh9w
dJ/FJ7YbUw9Yf+n0Trt4fMANtT9uOJhQD7j4i6Rujwn1iJAIL9vseyuex6U9
4L/H/3y7xuMD9lvSefRLQ+oBd0gJ2xNhRD1g86UtE60NqAd8pGrFu/YG1CMS
67HvAd2WRtQjkp4/oU89YMVDIx/G8nwF55adeFRvTD3gzg/aDFbjHnBZWoSS
eP1Z2gPeWHXwtoIJ9YiSCK/ehoX0NqQe8OPjJU2PuQe8+KSGEG1CPaL+nf+l
PWDLo0ffbOQe8DhxQtKnHtESYS2OFzf0qAcsJz7BlnvAV070PT5En3rAkif5
k0P0qQf85WLnLisNqAd8Ysf95ccNqMckzHf49OL5RNoDnr+09tw+PeoBmz+3
KPrOPWBJFAawPvWA76UM/aOlTz1gj5U6Hx11qUeMRHjf/mzrzgbUAxa2TX87
Spt6wIEVNW8c9agHHCFOALx+wMUqK3WHGlIPWHz64A896gHfqJzQ0M+AekzG
enhXt0Uwrx/wslbGMe90qQdc0uL777961APuWfqhzlCPesA+4+5Mn6lNPeAx
2w0Kf/P4mELXb3WoByy9P5cB9YBj5vTvv5R7wKvmfXDtr0094JxL2fHi9Tdp
DzjdcKZhjj71mIr1ZbxlmasB9YBjCtNO9zekHvCZyCyDu1rUAxYvhz7WoR7w
n8e3V27kHnCL4M/P/xhSj1iJ4Fk7eUelPvWA02NzQibwfAV/XPh+qZER9YAH
f+3xaoUB9YD1xAFpQD3g2PANDdEG1ANWlV0dVsLzVRx+3xZ/vrSfe8BN6Vs8
cnh8xP27niHtASfixxXK4wP+2C2w13Y96gEvGmUTqMnjIx7r26ykP5U8X8GR
ORcdNhpSD9i1g5ueiQ71gGunaB7Q06Me8DYcz7/oUQ/Y8UXvjira1GOaRNjf
stCwgy71gFu4ecWs5PEBv50f3Hm+PvWALz9Nd3vIPeC250pnfdGhHrCX+AdY
etRjOvbP5+KTVXWpB5zbaWdhlC71gLec33lrmzb1gMMGpi8eq0094JFnR/vF
6FAPOKSfxaJOutQDrlxy46uyLvWYgc/3/ZSJ+P1Je8CdBhwa0UqfesD6PmtT
a3SoB7zp9vt+z3WoBzztp3/AcF3qAT/70WrJR+4xE+fRdu2NTHm+gscYmZys
4vEB7/bb9mqfLvWAjcU/MOMecPSp6TmGutQDLjgwceNXPeoxC7/vsSM9bLgH
vKpcKdJal3rAmT33JDvoUg94+RO53uL3L+0BL95wZtMhLeoBzxb/wFafeszG
+nB1Tf/zWtQDnhV8VCjWoR7w3ZKdq7poUg/YfIf2pts61AN+XC7U+fP4gDfs
LFM/zus5/LpJ98oinq8SsJ8vTxjYxOMDthf/oIb3V3Bem/Z/tuhTD9hL7/mK
2VrUA570PXrhXU3qAfurhaR00qEeczA/OlU+mqhNPWDh3PDCSdrUYw49H8SQ
esAZTq7LrnMPOM6sdmm6DvWAzTO7/nHVpR5zsZ7t+DYzWYd6wNWTn7Ztwz3g
5W5bky7qUA946qn2noN5fMCHJ4dMlOhSD1jp6fIectxjHtanu9t1p+tQj3n0
+BivH7D0fl261AOWntt0qQd80HVXq0u61AOWPdplxSeer+DgRMuE17zfTZQI
hb6ZHwt5PYdX9RAXCOoBd99kO9LLiHrA07R7j1Lk/RX88bvkZC8j6gFnl74z
m8Lnj/n4+WN4xxhQD3izzNIVdibUA46TDeiUwT3m0/OFDKgHLO8+4dlCfeoB
b+tQF/+Ax8cC/H4uaTXgJo8PeHl9+bt9OtQDdk58k9TI8xXcpdRu0CM96gHj
tyuhHe+v4KwlKyfW8fqxUCIsaCzLteD1HL7X22p5EM9XcOaH3jd68XoOi7er
WMnjA15XvHq5hjb1gKX3F+D1XPx45xs7pWlRj0X4+rc0eLzSpx7wDs8S01Z6
1AMeXOFbUqtNPRbR82t4PYc/pD0YXcPzFbyh2v2OJa/nSRJBPW3HIguer2B9
8QnVetQDDtdqmmrH6wd86ci6rqE61AMOkl/oOIXnK7j7/UPTA3h8SCRCfeRe
hzoN6gFfHV2yp0KbesCnn+/paczzFRxv5Odzm+cruNsTBctCI+oBa4p/IMHr
RzI930aTesDS+23y+IDzs7OeyPH6AS8bPqYxnHvAD1wnt3XWox5w0cLbcxq0
qQcsvT+ONvVIkQh78mavKtSjHnD2mwm6N7gH3DNuWbt2PF/B394edpHVpx6w
+Oclg7gHvOx9df06nq9Ssd91z131kfdX8Ke55aMOaVIPuOjkBm1N7gFnW4a1
SOH9FdyraalPGPeAQ++57lzH+6s0iaA8fqb+aZ6v4NYuYYPH8PiAO2uJOzLq
Ib7/45Prd2lTD1h6PwFez+Hg2/Zp/bSpx2Ls37ur7RxjSD3goPY+a0x4fMDF
9tt95Hl8wM9SDQ8l6FEPeMC77LgMnq/gMKv9l7V5/YB9xRtI8PqxRCK8S/DT
1+XxAZev1ZwWyD1g3YJrNTncA+54Z0aNggH1gPuLN9A0oB6w9P4RxtRjKT7/
sLyjpbx+wM7HLb6c4/0VLL3fiB71gHP2DW3ayedBWPf17m3i+JT2gBOHPdxz
gsdHOtb74PDxLfWpB4zfDuf53AP+JoxfYc/zFTyoUSniGJ8/4GcPjr721KMe
sPTv83WoR4ZEODkhrSFNj3rA69tlLW3m9Ry+s0pxYDOfB2GXnJrZASbUI+Pf
4yHSHnCnl2ud/79+wNK/t+X9bibmR2wHffl6CVy8cI2RL1+/yvx3npf2gEcG
Ky0O5P0uvET5/s0S7gF/3eBiWcD7q2US4diRbhHreL6Csy2+OlVwD7iL8qYu
B3l/Bet23pCmwz3g+JiOXdvy+gFHfM4ocuTrV1kSQVye1/P5Aw7UMhr8VZ96
wI1fnDv34PEBJ4oHHEPqAQ/MDFfrb0w9YEN55xNLeb5ajvVNPG7w+gHXxr4a
Mo3PH7DrvnyjZzxfwaPfzpu9mq+XwNL7H+pTD3hEmeayYTw+4J6Xo+uauccK
rI9DZFemcg94onjBzoR6wMp5n2SXcw/4lcLBb634+hW8T+7H2v+v5/AWg09h
hkbUIxv7FfHpSSbUA84q8d0TqUs9YONJCyLmcg+4JHaGzCXeX8G6h44UteEe
2XR9j8dHDn4fxqR5vOUecHVG7qFsA+oB57+etPoGjw+4/sfrPCveX8Hz1p6O
ac/jA/5VN/l8KPdYKREuzu+3fwCPD7jqZsZ8b56v4Cfd1+aFcQ/478aPd0z0
qQc8xOqlw33uAe8ruz/4A48PuKv5+UzxvCTtsUoiDOsTE3CQ1w/4YduxLgE8
X8Hin6st4PMg/Nfx3Kz1PF/BE3++GLNVn3rARvtuNu/j8bEav68bF9pf0Kce
8FYnrd1/tagHvGiOV/QZbeoB12/ZontAl3rA+fu928jxeRAeIK8e+ZbPg2sk
gpnc4iQjXj9g6f2ueL8LTxv/cs15Hh/w1rO3bXoYUA/46Oelzxbw+gGv3FHx
O5P3u2slgrX4ABHvd2GtZcN+2PL4gMXb/Y3h9QN2WrzoYCJfL4HvuWlN3cjz
FdzlUKclZby/gg8bzjhwmtePdTifP1P9O5+vJ8IHtZ3VI/g8CCscK0x5zddL
4NzVQ40ydakH/ODrKEtFvr4Lb9Qo0x6vSz1ycV7pd7DNci3qAScktBuyks8f
8OTnL+ancQ9YvB3L/8+D8I+EjG+lfP6ApT8HHh/rMX46XX5cyPtd+MrW+QZF
PF/B2uduPi/Rph5ws8LQfTN5vwtvLu3UaM/jA568osAkka9fbcDvR8ryur88
X8Ed+vx+9f/zB/xC1+zaSw3qAY8xTs1arEU94OTeYVeO834XVlHDDlKHesBF
xQpvzvD5fCPmK8vZ8+byeRDOVf7a6xRfv4Kl95PgHvAnu8w77bSpB9w3Mnto
KI8PuNYgPPAb99gkEYaLN1jg/RWcrH4yuSufz+Gqw1qLK3k9hy83ytv78f4K
vht7/fE87gEbzv7UMYzHx2bsP2v1Fm/iHnALHG+m8fiAX61cuDaZz4PwvoIS
nwCer2C/v90mXNSmHvDTVtXeiTw+tkgEjVH2S5drUw/4SNDAqWo8X8FO+mfb
7OfzINwpK2RTAveATZJqPadwD/ilI/4BXy+Bc7uGqojjT9pjK76f0DUZ43Sp
B+zxbvjczdrUYyv9vQCfP+B5hdva9uTzBzzZf83zvXw9ERaPK3na1COP/p5A
l3rA0vs161APOHVgyKnrPD5g6f3z+fyRR49vaVAP+E/UtnZmmtRjm0RwkGx7
cV+Lemz7d56X9oC/pG1uNufzBxwS8cmqhnvAE4MGdz/O10vgd6vNnltwj+3Y
b/ltD1nE8xV81eb4iiN61AOeL96An3vA9jVdzM/zfhfOle9eJ8PrB/xMS2/v
eh4fsHWm8oYY7rED5/FjNhv0uQd8zC7+vBGPD9hJ3NDqUg/41gCzeC+er+CA
Dykti3SoB+x4+df6/prUYyf2E/OUF37lHnBdrZvLO+4BO7bLvrFAk3rAi88U
r7Lj8QEvj5ps/IjHB+z/JfqElw712CX573FjVeoBi8t9Ny3qAa9tTBiwgucr
+MyP0mwZnq/gjY7VXtrcA87KFE4d1KAeuyXChLjmFW/5PAhbflywsJDnK/j3
qltpEVrUA3YQb9jL50G4ZoETpgDqAe9u92Ki2F/aA75dlDvjsgb12IP9fvxP
/wC+nrjn33wt7QG3nfTljKMG9YAbC+vvLVCnHnBZyorwcnXqAVvvScm+pkU9
9mJ+vzXFJYfXD7h+Yvm8Vby/gtP+bBq6i8cH/D6+t9CHe8DSy0G8v4Kz5/R7
WcCPf+yTCJl2+zMP83q+79/1KGkPuOLqwYIMHh9wTWGQiTqPDzi4u2OGC1+/
gu9FxnvI8/jYj/Oy5JR5H56v4OA7K8L+8vkD7hEmY7xDh3rsp79P4utXsPR+
l3x9F84ferH7J+4Ba28P/RDJ68cBnK/79lg1hscHLL0fD48PWPo8BU3qAcuG
T3zQmq/vwuM6j+m/U4t6wH36XzyWr049DkqE10tex7TgHvADl5bjEnl8wNL7
2fB+FxafLrRek3rA0vs9a1IP+Eeuue5KXj8O/ft5SXvAFyfo+cpyD7jMrfft
UZrUA86fiRMm94Dbizfc5/0VvHCD+xhvPg/mS4RrZr4r1vF8Bd8P7/bIg+cr
WLx91T7uAbfQ/1XflXvAS+xefprG53N47ua9XWS5B7y+hevV1bzfPYzzZ6qR
cT/uAaf/vV2aw+MDVrV6/WcBz1fwp5XqFc18fReuKSr6coqvl8DlmoMavHg9
P4L55nuU3h/uAV867DplG+934b4TTx34zuMDxm/HYzUeH/DhKTjxqVMPuK7V
heDD3OMo9g+1Okfq1KkHvHpmtKufJvWAZ43f79usQT3gRe8sunny9SvYoX5C
1C516gEXd13aQpvPHwUSIUV+bFUpX2+Hp6R7mozn+Qq+NC+hxQ+er+BsxczR
tfz4RwH9/R7PV7A4msP5+hVsNsSm+C5fvyqUCAW1qdV9NagHXDFg36GDvJ7D
J7e2af+Hxwdsmnvkngbvr+Agq+VBpjw+4Bu60zSnc48ifP+rD4424R6w8vcl
HQJ5vwsHtbt+PoZ7wEaxq7Nf8vkDrj+d+uw4X7+CxT9P2cU9jmG/8C7n8Rie
r+CaO5e1JvH6AUvvR8r7K/ieJCm0gK9fwRkpVvGNvL+CrUo/hn/i8XFcIrhN
GrvoEK8f8JBViUNaaVAPuNvZovmNvN+Fj4pFeX8FR6w3uaejTj2O/xvP0h6w
+OffRbx+nMD+wO/Jka48PmAf8QEANeoB14x0fd5ei3rAuu/e2nzRoB6wvf/o
ITka1AN+PO5tVwPucVIi/JyJHZI69YDn4vjXW516wDlNi0cdVqce8BNr9wo/
nq/glCNf6gt5fMBB+zN6BGhQj2K8/aaMwXjuAfs9q7uoyD3gaacn7+zC60fx
v8cTpT3gge0vlq/mHrDxJYWZTbyen5L8d794Xj/gVQ6aM5fyfAWfktPW7aRP
PeAvjaXDNvP4OEXPV+P9Lrzk7tNnKry/OvVv/Zb2OI31foD5E0Ud6gFH+d/u
OpnnK7jc+fan5bzfPU3P7+D1A25ZsXekDu93YZw2+w3i9fwMPv/HTy1OalAP
+Hvq76sHeL6Ca6sjwtry/urMv98vaQ+4Tav4JTa834Ub9jh6a/L+6uy/8SDt
AbulPZmlqkE94Id7TjwezesHHL9rev5fDeoBfy95mu7GPWDxz6PH83p+Dp/P
dOiy5Txfwb9bzqm5xT3g2pILmv58Pj/37/FFaQ/Y5eYBzcG8nsND5KI9ZmtS
j3N0vyN16nGe9sfq1AMeOO3E+f4a1ANeGTPD347nK7jgUIde/Xj9gLeEnPzu
xvMVfO/Hof3e3OMCPb+Ke1yg67d8vR22F2/Qo0E9LtDfy2lQD/j5crXt6WrU
A/6yzfjHXJ6vLmL/1WPmjgm834V1xCes8foBz4r4WKSiRj1g7Z9DG2+rUQ/4
qVxvZWdN6gGLt6suU6celzA/3jEd9kuNelyi68nq1AMWb89WrUY9YLc/QaHr
eHzA99/cl9nB6wfc0bk895Ua9YClr9+jQj1K0PvQtHsTVakHPOpj61sh3APW
Gbdu/hLuAUvv16xKPeCCVkYt9Hi/C0vvH65KPS7jvIXtTpgm9YAdh8xek849
4MtNj2+vVKMel//9fkh7XKbrHzxfwUfnjUxtVqUeVyRCqTCh6Tf3gEvan8vR
V6cecIRz7q1gdepxhR5fVaUe8KPzixNbcg+4yOn7eU/ucVXy389VlXrAqSZf
fo1RpR7w6Svr7GN4/YDzbh/5ZKFCPeAFO8OPKapSD/io3T7rx6rUA75WKuea
pUY9ruH8Petk3SUV6gEHf+l7L4J7wG7pS25eUaMecI+P8/WeqVAPWLxcMJAf
P79G90PiHtfx8y3Yc7Inrx/w/OnvrkfwfAUHDcnPnM3rOeyk+3Z+MM9XsPjn
aCN4vwtnr77+SEudetyQ/Pc8W358EHYdkPNMjdcPuPC5ifJmHh+w+HJdRTxf
wfst1r/oyecP+IFWWoylGvUoxXw1MHiuuN5Je8CmSt4PyrWoB/zQ/HRNAF/f
hXtaXdv/lNdzuMCqudSS13NY+nVoUA+49bGPc8t5Pb+J33/Htqcs+TwIL6xo
agji9QO2iH7krszrB3wleW3QXj4PwuHfOv0q5vUcHvIxd3kFn89vSYSvaill
Fby/gv2eX5sykc+D8ICR526o8uOD8EzxDw55vwv3GNU59zD3gAtkJu8bxut5
Gea/P3Xe4vog7QGLt2+ay/MVvDnL83lLXj/g1z4zl7zj+aqM7rfE+114xei9
6wpVqcdtiXAkxVLBjscHfP7PQgV5TeoB74nc/2cjz1dwt53zFMWfj7QHHJK6
d21vDeoBV2+P6u/NPeC8xP3PjvHj53fo+Y+8fsCXt59dc0GFesADn7e7rMfn
c3ifVVzWDt5fwRd+7w3bzecP2HXG8koJrx93JcKJC8Vhl3j9gDcf/DQ0hs+D
sMbatD6/eD2HG0cbmZzk8XGX/r6Pe8Diy78c4B738PnMn04bzes5fHVOdP19
NeoBS19Pk58PB/fVevbdVZ16wIbiDW81qAfsolzceo4m9SjH/OKw6KY/73fh
dh0/X07i8wccsGZP4Bd16gHPStOVteX1A7Y9Zv9ktSb1KP93HpX2KKe/r+Tx
cR/9+gZW1GhSD3jxcf9VqprUAz7gdcbNlecr2Llb2rkVmtQDfjlma4U3jw/4
vuwrqwF8Pq/A/DQl8now94D7unmsfqtBPeD0xWO/yXMPWGH+wIvzeT2Hh2/w
KFXix2th6euraVGPSonwftD46QKfz+Hu4z5+juH9Faxz11gSzONDfPvCe8Wz
eb6Cxdu3y3AP2NTu0C0P7vEA8087WRs3Pp/Dhz2Nf51Sph5w0t8uWYY8PuDX
8ZKt6rx+wKHjupTaqVEPuHHNds8SXj/gqeIFSVXqUYX5TyZGSOYesN6z4psm
vH7AM+R7hIvrs7QHfKYhr2M494ALa/K9v6hQD3jehqgLP1Sox0O8v8vQvSq8
nsN5DhNCu6pQD/jvovhHZ3h/BYt3M9TjHvD+2Bs9Q7kHbLomboCsGvV4hN/P
lZHXanl8wMLPl6UzeXzA4sPLx7kHXLu4sEFXk3rALfSWWa7i/S4sI96wnc+D
jyVCK3NDoYHHBzxXfIIvjw9YZUGq3yR+Ptxj+vtNTeoBFz7rPqoznz/gtchh
ytfb4WNzgudUa1KPJxhP4gMiPF/BDelV2eL5QdoDntxS9cZmnq/g5uHhJ57y
+gG37bvZLFaNejz59/wdaY+nWO/zuj7rxT3gOVfatMvm+eop/f2gMvWAS4xd
4/txD/imzQL3L6rUA179rmX4REXqUS0RrpcYDr2iRD3gkykHu21Rph5wc7iy
Ri6v5/D5rOgHn5WoB7zs5rKB1UrUA85bE+J8jNePZ9h/duiR8Ir3u7CN+AIN
PD7gqkPtnyQoUw9Y+vpuitQDlr4+Ge+v4I0n0pI/834X7uDxvqQ/nz9q/p1H
pT3g+B2b5LaqUg9YfDnN/68fcCvTLqvE70/aA1ZIfPuxjHvAzzFctilTj+f0
987K1OM57X8VqQccJTN1USve78LS1/lSpB6w9PWuuAfcQbzgxfvdWokwyGtS
G3E/JO1RS/ef4/1u7b/1RNoDlr5OGI8P+ENU2ll7FeoBJ3fvviFYmXq8wPki
asCMLF7P4ZiEl3Me8X4XLr7rGSr2lfaA5cQLGNwDfqxZ63NImXq8oPlAgXrA
PcQbevJ+9yV+X/d2nZLK+134b0HIRnXuAZceC9jvp0w94JGXZo2t4P0uXLj0
7+1Snq9g8eGsvdzjFc7PGK65StQD3rRudNtK7vGK7sehQj3gg1uilqxSoh7w
bhnDsi1K1AOOKvHTDVChHq8lgnh7sVbcA96/r2WhoSr1gAW3xyfclakHHJ6y
cvNAFeoBH1WN25/OPeCnL63P6KhQjzdY77ZdKzHE1zvrzGZjN1j6em74eu71
Has5FG4p3rABb3d7Yiu/6A3dPxj/Pj3m9e898PymHd0T8fmhr3dh8eVOjPH2
buI7wM+Hia9wbS1sMcZHeIvx1Wz66gbe3oR37ws/jVu67AXePtS/4OpM8e1/
erSfgs8HndkMZ3kfP+CC71dTfAe40BgnXrz/ZPETwgP/9H59ER/vGt7d+B1d
b8b728kvWtUVfvDle+9h+P2F0mNgja8aI+bg7eK3swqeHpb5oTf+vfjpz8Ay
7f0mX8b3vxrv/hqWvt413v7tLn4g77Hfeb2rrfj7E4wfjz88ddO75evx/tL7
DsCG6xaOsoHFT58O/4zfbCqH70d89wL4yPHmq9Nh8cf9BLYsc61uhE3EH/AH
nHdGRhntUaAecFcL53FdFagH/CbPqjZEmXrAfcUXDFKiHrDN9ikRo5SoB+zn
1XgnVpl6wGtkmgbsVaUeHzEfjdmRtFSZesBtK9271ipRD/jZGfUNXsrUA360
2KF4nRL1gD2OjF/2Uo56wGmPto7xUKYen/D1Buc3t1OgHvDrdpkFA+WpByxe
7n6lTD3g+EvD5ykrUg/4s4XKHStF6gGPz38+cJIS9fgsEZTiXn7YqEQ94P4X
+jw6q0w9PtP9K+SpB3ws/J4kSZl6wD9zPAJK5akHvLqjUswtJerxBevD8FG2
BWrU4wvdX1OVesCe+ctq07gH/PH+la7i9RNpD1j8c8tzqtQD9nY1VbzGPeDn
M/4kPVGkHl8lwr1tezaVKlAPuPpsQtxzWeoBhya+NrDj8QF3yd8bPl+BesCp
Fhv6malQD7h2T0/jx/LU4xvmmymuf4u4xzfaPylQD9gmOq+spxL1gKdVvdmw
WZl6wHt+y2z35fEBdzKqvfhBjXrUYf8e3aBfoUY96uj58orUA7YKa5EyR5l6
wFVH5o1MVaAecOacxT1m8fiAW4o31JWnHt8xXpR+z9RWoh7wZsvDTzoqUg94
rPgEUwXqAVuNWH3ohiL1gIdr+dx5LUs94L7RkbL5StQDFn+9xshTj3rJf69X
qkg94AErg2oN5KkH/Cv1QsR77gG76eabZShSD1g9SLbTXiXqAXuLLwAlRz1+
YH2sX6BeJ0c9YMc9Ore7KVIPWHz5x1Q56gFLX4+HxwfsKr7AuAL1gBXFG5or
Uo+fOH9pa/3trkg94L3fdW5NkaMecFWYT5kWz1c/6X6ictQDFi+/jlOiHvC8
nplKHgrUowEfX7xhmjz1gOdcenMiRZ56wFP69Bv6XIl6wJnHVoWvl6Me8Nke
2ZZhPF810P0yFKgHLCdOOErU45dE+KY4ZXuMEvWAp4h/4KFIPX7R/ZGVqAe8
3WRMiBaPD/iN65Kj1rx+wFpXTh7P5PHRSH/PokQ94Psjq+QkKtQDbiqJubZX
kXrAcR02t6iXpx5w860fb9S4BywxSJSLkqcevyWC+HIKLeWpB/xt5f3pHXn9
gB3FG6zIUQ842KHqXTzPV7DK53itau4BJyzfZJ3G60fTv/21tAc8JnTevC7c
Ax7cu+y7tgr1gKus/o4JUqAeTf9+v6Q94D2nzGoKFKkHLH29aZ6v/uC84XVq
mITnK9h+6sJ1n7kHbCm+4LoC9YDTtuv3tucecPyF5Dvi9U9pD3hHsKAzhtfz
v9ivKa9zkihTD1j6c1OlHnDpEYdFN3m++kt/78LzFdz0PHRVEa8fcA+7GS1z
eXw0Yz5wyb/STZl6wOeO3N2uq0o94FVqkxzTeb6Czy9rbtmZ13P4eEvl+u/c
A76+PdVXRoV6yCQLbuIFFh4fsPS8x/MVLN7Opoz3V3CSjFG7mTxfwWcenYoL
5R7w3g0/Vm7g/RUsfT0RHh8tkoUVjkuHDOP9Fbx9r1LeJxXqAWcPb71uA6/n
8JuJC7aI64O0B1wwIzbfj+cruNZ487W/StSjZbKQNqkw7bQi9YArd/R4E6FM
PeBhO0dZP+X1HJa+Hin3gOPEDb0K9YDHFf5acJ/Xc9lkoSl+YnEXBeoB9+jm
kSDLPeD3y9fXyKtSD3is+AKDPD7gjU69lc4rUw94jkx6UyOv562SBfHlY/J4
fwW/7G7/rJJ7tPr39Ut7wCMN33b/KE89YPHZmElq1AM+dNSquZTHB9xt1+sn
Q3l8yCULUfEe8hU8X8Hak762ER9/kPaA3/z8s95Ag3rAFx5JNJfz+IDPfrPs
2F2desBl567eEH9/pT3kkwU/3/ahibyew9K/11OiHvAOV6MrveSpB5x+wXWp
Oa8fsGvLcYmy3AOW3u+KeygkCzPEFwDk/RV8Q8tzeYQC9YCXZelHqKpQD7jn
8t6HtylRD7hk0IRqPR4fsPR+ITxfKSYL40tHBl3lHnBERajwkPe78JTHY+dP
4fEBN/hFHgrgHvBU8QUneX8Ff746dPJfXj/gHBmfwhg56qGULHSOuLvznTz1
gANKw4s28noOh+ifOVMhRz3gPal/Ng3lHvCM69tMxvD4gNedajHxDM9Xysn/
X4+kPeBvqsaNDryew9L7BSpQD7jrEOv+f2SpB+wq3jCE1w940YhZdQMVqIdK
sqB+dv2UKu4BS/+envdXsPR+iryewz3FF0jg+Qre4qe3x533u/C+o8NHZ/H4
UE0WZo9apbKKe8ANjcPXGPN5EB499O+8EdwDVn3ZrViZzx/wr00rFDN5voLL
183t1SBPPWCPUeELE1tRDzXMfwt+2HRXpR7wrGhXP0M+D8J9DMbW9+T9Ffyl
v+4bHT5/wG6GYdN6KlAPuPlg2YZ6nq/U8fv8KO3US14/4OkJ044P5vUcrmgX
5x/O6wdcavtObjOv57D0fjLK1ANem1pjM1aZemgk/3d/M95fwdcsZ2nt5B5w
zfqdZeqK1AOunqS47Ab3gP38djo48/iApfdn4/VDM1lQq1k7oZ8y9YDF2wPl
8fiAeyg1qnTk+Qpet+Gh0U4eH7DmzQ4ndnIPWPp8Zl4/4AHCw2ZxvZL20EoW
sqZ+Nv4uRz1g+eOWI1YrUA/YOOZdB0d56gHfzDpbsJvHB9z1xff6eXwehKWv
z8T7Xe1kYee9k2rRPF/B0vvVyVIPOL1ad7Aj769gf4cftwO4B2xZuCTntxz1
gKWPJ8lRD51kQby9ywjeX8Gz7b0DnXl/BZ9v4TLyPJ8HYV+LytSlPF/B4suf
6fL4gL88c1DfwvtdXYzHj6MvBfD5Q7SCvGZAK+oBS++XweMD7uV3Ic+ae8Ct
hr6o1OD9Liy+PMcvPn/AM16Za4vXs6Q99DD/eGYUd25FPWDp61PJUQ84F8Pr
Ke+vYOnzV5WpB3whTdslgfdXsL3x9mdtVKmHfvJ/93Pg8wdsPiUttYTnK1h8
uYp7stQDni0+4ZF7wOcHXF01R556wCcurVCwlqUeBslCF+FMsjL3gM2u99cb
wD3gwY67dzfyfhf2Pz69NEGeesDZM7dl/eLzIFxQaq07gucrw+T/Xn+D5yv4
ULctjQo8X8EXtbaHfuAecGBP/7V9eX8Fz078X1HnHVDz+sfxswoNI1tCJEJF
bqKU05UiSYS6ZpRVsgoRQl9kxbXTr7JHdtnbtSKRUkbWRRnXynY1fu/n6fO5
/nw5dTrO63zW8/2e5yna05t9gHl9RvoAbw9alv6K63l95F/xhVeu5+DaDYdW
/5PzFdh1nrnNIBPyAT5eNiSlkzH5AHc6WuXbNfYBluunXM8boP+xWKyZxfkK
LI4rvsH9FVjsVlmP+yvw1zfHfXpxfwWW64Zcz8HxB3bG5XI9N6fPK69fgfNe
6fP9jckH+NCKObcKTckHeF3RgMq7OT7E4+L6byXyAX756ELzKwbko6Gij+i5
23IS+wAvdOh3qZ8R+QCfn6yYPOd5EOzYwt5BzfMHODivyXXRb0kf4A9hVlX+
MiAf4IvX3Zb34fncQtHLr8fw+hU4PfvG2Do8f4Dv716+UNRn6QMcrz+1bxjP
52DRDjTieg4Wu2PG8PpVI9SvpBbJ6Rwf4EvXxjz/xD7ANaueviTWH6UPcKxv
ZYvIKuQD/E+HnaX5HB/gBz08vtdlH43hv2Globbc74LLck1rRXF/BRbb8xzX
kQ9wSmTT82J9V/oAr1198mYx1w+w3C/LiHw0QX5Z/LR/Ps8f4PsWfU1WcL8L
niwWzHi9BJwVcPXKOyPyAV7i5LC8hOMDvN6n9lJvXr8C9/VY0P8Uzx+WSsX3
MXkeBKfZam/05fgAy/MMeD4HWwcc/N6L6zk4rEYfn0eVyQfYMfe072vur5oq
FfercnyAxXbZG7ieg2seNRqxkX2A7xltWBvIPsATRg+bvqIq+QCfc72Z0oHr
eTP0L/PqmLXleRDc0d535mGOD/D4cy8W1uB5EOyle/Ykh+MD/M319f4Azldg
NGcD8rieWyl6cfvtJC35APuIDe95PgfL63ccH+BVz4+fqcbxAb4V1TTuE9dz
sGj/X3C/C9a09Fx7nX00h68tV96Hc3yAL8x6nr+V50HwcPPiECeOD/BvSvBa
V/YBXrHAv6hISz7AT0YVjxjO+cpa0W8KmRw6mvtdcC1xwDfPH2DPoD0Tgjhf
gb0TU6NDeL0dPL7XCds/OV+B41qV1H+kIx8tUM+KW+dP5H4XbHhm86D9XD/A
7gjnAzx/gOV+/byeCBbb6WcbkA9wWfca9Qdw/Wip6O/mbNmVrCMf4OraIT81
GvIBHv0xq4OTIfkAt0nsZHWY6wfYz2L36mQ1+QAPjky7PYN9gMXl7VXswwa+
ewc+VXN/BZbnhfB6O1ieT8fzB3jPio+rQrm/Aq+9lfGiNve74IxDHZa95f6q
FeItr3D1HPYB7v8toyiVfYDvrVWPtuF+FyzP9+B5EFzb/JPzU14vAb8zvDXw
Fq9ftUa/HJHz8zLnK3BYSMBAT15vBz84OrCFXSXyAf4U2N4hg9cTwZcad0s6
zvUDfNB3zfv67KONoj/s59DpMMcHuLzyhTnNud8Fy/u1DMgHeGTJz6XGHB9g
d5uBx+tyfID3tp2135LrOVgcV5TO9dxW0S9LbDDGjfMV2M7lYpdx7APsPNVv
0X/ru+D2HSLTu3D9ABsfnWnVnPtd8ImvaGjZh51S8X1LHfkA2+oLQvPV5APs
U76y33YV+QD/CBHfeCYf4J+DNB96q8kHePeaKmdvl1tW+LBX9AHrz9ypriMf
4CqPf5ofwuPSB/jF7ufB09TkA1x3tEnEvDLLCh/gdTsfNbirIR9geZ2z1LLC
R1uah/Dz0gd4ef2dS2Pw/NIHODVEtfMpHpc+wHK/By35AK+v86XHOxX5AMvz
efHz0gfYqvhj5D4V+WiHfsvD7PRSDfkAy+tNavIBlvu34/elD/DRQw3MvqnI
B9hGLEDi9UkfYOvUo4ZHNOTDQdGL41tT2Af4XvoLB0f2AW5Wa5B7roZ8gMV2
DxPw96QPsNmD7veasg9w4YwCn/kqio/2yJebbzzoqiEf4OUNao6wU1N8gJ/Y
/ZyyQ0s+wKplOdti1BQf4LbFXn1G4+9JH+1pftVQfPymVOz3paL4AHuJDZLU
FB/gnRMSckeqKT7Atl0mrmmhIh/g+2Vr1lgbkA9wk+yEQ7s0FB9gRFvAQfbh
qOiPfMmNyef5A3z2Vrz5bLy/0gd4kliA5XwFlvs7askHGP9bl946ig/wnGpD
Tx5Sk48OSsW+tFryAZbft1KRD7Dm9u20w3g/pA/w5sq7Cu6Vkw9wU6cLpt9L
LCt8gE9feJt9gH04KXqxHd8Y9gFG9NV/zPEBRnYaonB8gH0mvtZe1ZIPsLye
raX4AMcFD3ngqSUfHRV9+L4NL+K4foDFdou9uX6A7//x2ddARz7AJo1r+IvP
j/TRkfILxwf44IQWNf4up/gAFytDY8zA0kcnxLeff2Y+xwd4zZFjl0drKD7A
tVZvXhOtJh+daF7QkA9wiGGrZ485PsDXZ4oTJMmHM97PJ9VTb3N8gB3fZU1Y
zz7A4rjJM7x+Be5mvyVwvJryFXjCh/lX+3F8gMd1vdQxhudBF0UvdpeYz/kK
nDCytyZRS/EBNq9uue9/PA+CF1nNqH9JQz5cqH9hH+BKVsMf+3J8dFb0LZO6
t81jH+BBN7YdS+X5HCza7Wlcz8FbnC0yZmjIB1gc/xrN8wf4Tns0RDx/gO3P
5oZc1lJ8uGJ+vWsy0Z3XE8Fyf0ieP1x/rW9IH+Df5QZy5AMsbpdcwPEBbqZ4
mXvpyIeboq/h/NKsKs8f4Ej3WZn/QzxIH2B5PZXzFbhRmKfhcV5PBA++cuzp
UxX5ED8v9lvWkI8umIcVzwOTDMgHePqBS+NT+PoguOuVqq0msQ+wvI+G67l4
PCLJcyDXD7CTaDjYhx71ZvZEtynsA2wbbXb3f1ryAe4ZaB7cguNDPC6+r8X1
A1zVziLiv/4KHDnsxrgAFfkAp2Ss2hpWRvHhjv7lytyATNQv6QMc5p1W1Yvz
FTj31LNaFhwf4Fv796aUcb4CNwwqcvmuJh/gt/POO05jH7+j3zA/pp2iIR9g
E/EFsnLyAZ6YZvpgLvsAz65n2fk+13Pw9KibcwvZB/hJ/sPOeWry0VXRJ5a9
8VqsIh/gNcXv29vpyAf4+7L9ruk8D4LP1B126ArnK3CzO71s9nO/Cz69Ew2x
jnx4YF7y27ljOdcPcLUWbZPEerf0Afa+beyWxfUD/Mpk6ak9nK/AbuKGV/YB
juzqP/VfNfkAP7C9qj6pofjohn567cFNiewD7FS+33lyCfkAy/Ml2Ac4cMJt
o1y8n9IH2EsbZWylIh/dqD7y9VpPRX/15RyrN1w/wNMz85b30lC+Av89fdfd
9eVUP8Bx9zKP5HI9B+ePP5k9uJzqB7jhYOeizj+pv/JS9J/9Chb0YR/grKtL
fM5x/QB33951xwv8/6QPsLh85FxO/RXYaFOs3d8q8gF+eyfpXWc1+eiOeXhL
xsCuavIBdkwoPpLD8QF+jHSUXE79FTjBrMdnB85X4LWDBpou4vsZwK8Sho5o
oyUf4O6hmNDYRw/k+w2BT1pz/QCbh6z8M11F+Qpcbda01j115ANc+P5Rn2Cu
H+B/Z4eeiuR5EPztVdR1Pfe73op+1L/Nn+5lH2Cdxd7QHhwf4CmWA2JEvZU+
wHaBqcZRXD/AD6OPPT+mpfgAryq0Wn2G63lPzAcXhq1y5HoOPvhk9jkt1w/w
k00ts1toKD7A9nHde51UUXyA/Q22rHRWkw+wyqIo01hFPnyQr7ytd0zl9RLw
v8c32bhwfIA/99pg2E1L8QFuYjTK5zz7AOduHNPonIZ8gJ+fXH0iREc+wGFH
Pq4sV5OPXvh7XoXWoWryARa3l4t+SfoAb8i2OriVfYBrqBpGf+X6AZb78XD9
AAdevfJOwz58FX0r8/x+dbh+gDd93F+4htfbwXI/VF7fBZevC7sl8oX0AQ5y
3luwkdevwD3dptZtyetXvTFf2Zvdn8zru+Dc2uOaJXO+Arua1rOaxT7AV6f4
Xwvj+gGW+znxejtYLP8N5ft9/JDPNXJFucIHWJ73wuu7YLk/Aa9fgWN/tA7Z
pyMf4AFJeZpoHfkAl9Z2CDDkeg5ea71tYwHX8z7wO75NSxOOD3CkdXjqO54/
wK+C3Zpkc74CH+/Qb+knzlfg2/lxQQ3ZB/hOneR1i9lHX6Vifxrur8DvDm/8
dpn7K3DtxikrkjhfgZ/Pj4yqzPUcnOKKjoHrB1ieP8/9lT/yW831vv8gv0kf
4JbzOlYT/b/0AS4+XvPN2TLKV2D5fXyeP8ATxIGzHB/gPu1uPFa4nvdDfepk
ddhPQz7A5U1WWl4po3kQvOhNbBtj7q/A16vcf/6B6we4nbvp4784PsCm48OM
b3K+AkeJDds4Pvoreo+LWbtCVOQDHOj0yKI+3w8H/ua8y74n91fgx/XD+5up
KT7AKtFQsg+wPJ8Yr1f6GKDoO2/+fUqEmnyAPWe2GHWafYA71t7V9gjP5+Dr
739LKOb6AS55djp0pIZ8gBuVG8xTcT0PUPRJdksWZZWTD3Bxq7DEpzwPisfF
/iQ8f4DDTiS/PMH5Ciz3c9CRD7ATPm5OXD8CMQ+mZy17xfUDLM/n4XkQXO1w
eD0Drudgef8h5ytwm9jQ2Jpcz8Fzs2d8d+B6DnYZYOOay/Hxh6KvrL15eqGW
fID3JfYd2prjAxzn3WzUV44P8JGkI5467q/AFiuUWS7cX4GdLkZl7eb5fCDy
/eUxFv05X4Evj41rVcLzObi3S4njH5yvwDZWCXkunK/AZ2JTOs4po3oO1g08
MS+c1xMHKfoOB88FiPolfYDl+fKcr8ByvxTur8B7LC51es0+wEurNwpvyPEB
XrLrc80bZbReMhjxEBhXdS6vX4FrLI3teaWE4gP82LfpX2dV5GPwr3okfYD9
JnhmBbAPsDxvhOdB8PJt1Yb48Tw4BPko56zVGq4f4FPXD/TJ534XLO+H0pAP
sDg+wpXjA/xuetmhPrx+Be6RN7XmTC35GKpUfL+J+11wu4M/jnXQkQ+wON74
CddzsHnyUJtM7nfB+c/O5DnzPAheGJfof5Xr+TDks4ij/2xTk49htD7J8QG2
mn2pgR3XD3DGrN1TnvI8CPbPftt8GfsAz08flBnC9TxI0dcLapx0gvMVeNvI
rY/8OT7APsuyb97meg7uXKdg62b2ARbja03OV+C64kBPnj/A7nNMLFx4vWQ4
6s/CsY8flFO/C+5adG3jfe6vwD/uZUzxZx/gEd5WtzJ5PRFsIQ5UNyQf4J3x
/b1v8vwxQtHvKJocu8mQfIDl+Thcz8FXV3ZaO43vFwVH5HX2es71A1y0p3cn
a+6vwHJ/Tr6/JBiff6V5Iz+u5+CCB+uTD3B8BP+6niB9gPfWDo+P4PkDvMUl
LsmG8xU4Um/29S3PHyHoD+0LfAdxfIDjrz4ta8b9LliMu6d5fRcsjmf6wPeL
guV5Ohwf4FJb9fcd3F+B+znVjfmvno9E/ijw3p/F8zn4y/1xey5yfwWO3bGi
9Rfur8Chfr9VC+L4ANcJ7fUpnvvdkb/mUeljlKK/v8ytSMvxARYf18l8PzW4
mSh4PA+CO6y+v2QM+wDL86y4foA73k2st5Lr+WhFn4PwP8r5Ciy/L8n9Ljio
y0VDY15vB9veqFek4/4K7BrUyKGQ10vAHSY/XP2R6/kYRR/sGRVdneNjzK/7
c6QP8HjxhaVSmj/AiZqEpG74fEsfYPdWl+Ivsw/wFN3E9CiuH+Ddb042/c75
aix82Y3LGlBG8QGOrhF+5XYp5Stw8DFn1VNe3wWfsrqxeCf7AG8JHD/Wkes5
uKD+9iO32Uco6oGbm6UL/p70Af68K3hNDscHuPJzM69GXM/Bta8GaGx4/gCH
NPoRO5fnQfCMpR+vZ3I9D0P+LRMNMvkA//mprIsv91fgVCPTi2lcz8EOYsN7
rh/gxIzrBnbltL4LHu6PClRO9WMc6uGyt4c3ltN6O/jY4NK7VrzeDhZfZ8zi
eRCsrbK4cXAZ+QC/O/h5kzHnK3CC56ol7ThfgT/ONLydyP1VuKI/FJ9qHcf9
LriTZ5rXTq7n4DXdhtcVvqUPsEvqhiavy6jfBUeuu/hHDa4f4E3V1Qv9Sqm/
Gq/o1d86x4j8J32AP137ciSB53OwWF4cwz7A8v5lrh/g68VGHr05PsBblx5T
/cbrVxPQ34wYbZTE/RVYiT29yJLrB1gsP+3h+gGW3zfg+RwcKDY04/ox4Vc/
KH1MRL5cmfrWmtdLwCc+2/cYyeu74BmTe829ztc/wD4dP9epxvEBTl+rySkD
Sx/gU1PHXhjO8QGOjrX32c7z+ST4rHQo0oD7K3DvSmnJA/l+H3DAdM3wHSrK
V2BH08VFap4HwXL/Gg35AI/9O80okeNjMvrzoZ4HH3C+ApcqKJglNJ+D3/5v
1NypPH+A/z2aOfshxwe4Tcg+k9RSig9w6PklZ+ZxfxWh6LudNLLpwvUcvLZy
v/ImGvIBzqm3d0sqxwd4jmlc9QC+HgU2F//A8QEecd/pWwBYHHOhi1T0E3N+
a7kBXF83oKotuH9Nj4eV8H5MwcMDwMPHWWa44/lvNS34MRscdCVmbhM8bpuW
9H4H+Jx79JdisDg2KRt8vqhhZ1HfC7PxC+C86f1KHuP3f8fDTaegHmHcEf1w
8vsdl3uC5fnV+PtyHQQ81HuIQzwex6tJSwJfdP99tT2eX/y5y+Db1V43nY/n
Fw+/B4fZNHkbg8fluR1TMb/1bqg/i+e70tNpkfvUX/+fZnj5oeC6cw+emYvn
jxG/AJbnceLzIB4+BfatmhIprifIc6Cm0v1/eD/F21F12q/5+wNevhO4zphp
3UU+8BG/ANYa9kgZgN/fiYcXgS94G9Tuj9cj3t408JIGPhfE/CbejgKwR7i5
pzt+X/qIQr3p2vAfka+lj6hf84P0Ad4y0KPWKjyf9AHednbdX7H4eekDvHt1
8qvmYOkDfHjiH/OzVOQDLPdP0pCP6UrFeZpa8gF2rFS56CX+nvQBjms7u8E3
Q/IBlvunGZAP8NqshisHqsgHON+p7fE+OvIxQ9GP2ZfbvSd+XvoA68zvnP1H
Sz7A+7oZZ4vridIHWBz3mqolH+DCpK71UzXkA2wXcaKNNfuIVvQr6ow2iWAf
4PDSzymOeH+kD3BRk5dj+mvJBzhkeoBrEP4/0gc4Q+xobEA+wHfu/+xXW0M+
ZmKe3j78exz+f9IHeE632aXVteQDHC0u0JeRD3DI/mkxp8rJB/jP6BMngtUU
HzPp81mJfMz8tf4ufcxCPtJvSnbTkA9weKOF50tKKT7AZg4rRq/D80sf4Lfd
Dln4g6UP8NkkD0Vc/5Q+wC6Tt7ZvqyEfsxV9plffnAsq8gFu+D5+aR5ev/QB
LqhpdeQknk/6AEd8CV5VoiIf4L7J0zu9wc9LH+A74wqbl+P9kD5i8PkKarBA
rIdLH2D5/XI1xQdYGX5u5W4V+QAPv5DbWlxflT7APcyU1htV5AOcFpNsaMI+
5iBeRMPD8QFebGgTZcTxAZbnE2soX4HbemcPE59n6QNs+sR2xUbOV+D4wiFf
5qjJB9jkwHLfIZyv5uL1Fx4cJeYf6QP8V8+Jr7UcH+BmPn3slrEPcEycaR1x
/Uz6AHuLA5XYB3jD66slW/Dz0sc89Hsfvn/dpyYf4LTioCUP2Qc4fr9ruliv
lz7Ai6z9LjbF49IHuF36zeDV5eQD/PlC5b9vcXzEor6Hlyy6BpY+wAGv3jmb
/0vxAf7S9pBzp5+WFT7A7uKGnFLKV+CN4Y7/LMXzSx9guX/kT6ofiqJ/7aba
1auEfID7tvZ5HMb1A7ztzqjg5hwf4JriBkQN+QCb/bDbZsfxAf6akO5WyPkK
PLu/Xb8yvB7pYz7ytd9jhx34+9IH+Pv2V+naMooPwRduxlQrIx9gp0vPNg/U
kQ9wi62Ohkmcr8DxRRnX7LUUHwsU/TKbwGfjNOQDrN7aYdLkcvIBjjTJGPq+
jOID3HPanXsryskHeJffw8EiXqUPcIQ4kFdF8bEQn6fGs8uiOT7A21vf9ezM
8QFOSJzg8U1H8QHONjL546GG4gMsbncaqaX4AIvl6PkGFB9x6I+s9L1stZSv
wHVqGY5sYEA+wC/bYiAxoPgAP5pmsrxURz7ifq1fSR9geS4sxwf4c/svJ7px
vlqE+psTvmgwxwf44fCaCcdVFB/gTPvYdk25noPl9/g5PsAtfN9Na8n1HLzZ
9JyhB9fzxYre+JblRCvOV4vp+zFcP8D1+y+Y5MTxAf49Z0f/z+wDHHm49s9M
zlfgfqke9wZpyMcSuj7B8QHuLb9w1vQ/ni43GLXU/x9WEMgu
         "]]}, {
        Hue[0.7946117974981064, 0.6, 0.6], 
        Directive[
         PointSize[0.002777777777777778], 
         RGBColor[0.571589, 0.586483, 0.], 
         AbsoluteThickness[1.6]], 
        PointBox[CompressedData["
1:eJxM3Xdcjf//x/GirKxkJjNkRDaJutp7772HUISIEDpHERKJsmf23itEIZmV
TcsKIUlGfs/r+rxeX7/PP9/b/Vty9Oi9rnPOVa+gaKfQRgoKCmdUFBTE//28
+7r1mOpE4ceYiEP6fpqCzZhkwwDYYseU38lBmkI2PpwMN1Itu/k4WFNQcms9
+CgcHfZte2mIphBQebf3Uzi/8OmjDwGawvkZqzsrfU4UrtvNbm4Xqil0Ef8A
bK3cwfUSvt5MfNgNnvfeY+c3/Pl7vZ/Wz4cvlz891wSfP/joxurdsHm+sMk3
TFPAo6m8C5fG7Xm0LlxTEP+6erhdzu2ya5GagpH4AL4kCqqpOlsXTdIUNlXj
HwS3Od7I2A2f/3N+5PkZcLb7zeG5EzUF8eFvhK3WP7zbJEJTEP+66/CwuMYF
8fh88cPVcNCm9ONl+HqR4j/oa6Iww2zN9yb4eB6+HYZwkk19Wxc8Xk08/Eh4
SsXZAZXwAvEPwHsu1ixrh3+f+OHz8Io1g9Ni8f0Tv72V8BN11ZTFsPjtaF2T
KMSO2N6jFb6+1APWzSjbezScesD912940iWMesD3c/VyVodRD9h1abflxqHU
A/6u9eWMWgj1+JYo3Bp8QJ7LPeDZc3ZqG4dQD7hcffONhkDqAdvfrmxizD3g
lk1Knt3zpx5w9LdhPdpGUA94Rtz0027B1KM2UVjy6nRKVhD1gFd2yU5ZwD3g
ZUvqNDzCqAfcPMdgp1UI9YAHTHhgnRJKPeDo+VdNFodQj++JwsVJdzNehFEP
eNo0l6htYdQDtuiU5dZiIvWAV0efPDMslHrA2+6Yd5k2kXrAf99PexkZSj3q
EoWtVre7R4RSD3jl6BUey7gH3PhE5/E2wdQDvvi9IE0hlHrA2fv0Oj7l8QGv
/lMzMiCCevxIFM6/yYlJDKEeMGp9uBRGPeDRek7z3oRTD7jdhZSgM9wDvpwy
wKM8hHrA4Z96lc7l8QFvcEhKMI6gHvX4+cufNWDmROoBv5209pYZ94CbmiQN
Cg+nHnAHPfUlP0OpB3y50brhUyOoB6ya33fF+Ajq8TNR2J1u1DMjgnrA3V++
GPU2mHrAU8XAQdQDXvfqYdO0cOoBh6StOnbYn3rAS1dUfO0RRD1+YT7oUaO4
MIx6wNLXCaAecOcP8inLeL6CXSrnmvUOoR6wsUZV2egg6gFfG+d6MZzHx+9E
Qcum8+2bYdQDfmCHARBMPeCmBtMU/oRRD/hKpHbglBDqAfcMOPBk1ETqAV+u
PBIWwuMDDvHBT2gY9fiD/m8HWYwIox6w8fSNZl5B1APW8Gu7KpPHB+y1KCWh
RTj1gJ3WB7VeFEY94D4nzzV9G0Y9GhKF1juW2Q4KpR5w9OIn0R9DqAesr5wz
uwnPV7DS27o/WdwD3t8jq8I8hHrACyY6bq4Iox5/E4U6r7tzgyOoB9xw9sFG
rTDqAUe8n7ksJ4J6wEkltSqxvH7AJslrx28Kox7wmOdHjX/j435nLVs2UpAJ
vqW+Q8T5V+Qg+FV7t4HZ+HqdHhfWOcPJWufW38PjnR6x6mM8PMVt3sGTWA/u
1DmX74T1G7+/nY0eg5Z0fFwI//LKUN+KzxdZJ359R6tmbvj3l+/Myu2pKBNy
j0d/OoTHYzAKjwC2F9QCr+LxbMjteTgGPjHylJEHPv8HvnwW7J+ukr4AdhG/
AHzOYqt2PHw4Bg8IHvOrceVJGI9+ScdGMsE6drJSGSw+XAN4QkD34ZX4+tfw
5SPgZ23LRx1C/17iF4CvL1W3uYqf73niA4JLwgt/rsHni//8cvhiZOgVHXw9
8eG2bCwTvvZW+zwJvcQvPwp2q9FYVY2v9wn0g1es7BjeEn/eSnxAcMpi67wN
GG+78M8/DHfZP7bIC3+f+HAfw/pGt1MHBlEPJZkwsqYis1Eg9YDLSyc0XRtM
PeD4B98eK3IPuKu1R9fgcOoBf/s9cfu4UOoBf9LPM18WTD3gnnfXH98TRD2U
ZYJV3/FbS/ypBxz3rt+wZiHUA652V7wozq9SD9jk6bCZ7mHUAza4/uyEOL9K
PeB7nmGqS7lHE5mwYMk2YXME9YB3ym4NnBxGPeDIJZf6id9PqQd8fefAKdNC
qQe8cdOsYMOJ1ANObzVpoDj/SD2aygQ7k0sn5wdRD3j/mEjZu2DqAfuMxwoQ
RD1gzC4XFwRTD1g3/n6yUjD1gEfqLHk+K4R6NJMJ7z63vW4fTD3gC6X6MZOC
qAfsUjbuegfuAYf0Gqe0IoR6wJ8CcvUVQ6gHHD+/c6/xQdQD7pi0aY0lj4/m
MuGkefTplSHUA35UbP/Xk8cHHFLga50fTj1Ex7lPCOAesOLQTYbG4dQD7rO+
SO9ZGPVogX/f0K9H+4VRD/jE5AM67YKoB3zx8evr37gH/OiLf89mPD7gI51a
PGrtRz3grY9nRptyDxWZ0N6oqe+VQOoBn8i9GVHBPWCzFqGlVTw+4D4Zf1Pn
cw94WN+0t6Eh1AN+FXy4zIXnq5YywXTRnrDiIOoBq+94NaCCe4juUjHkSgj1
gDduLhv7OYh6wBfbWST7BlMPuMP+aaO7BVIPuFvsy2Hjw6hHK5kQm7Tg0f1g
6gHfXnnpeLY/9YAnfPI+oOZPPeClvXdEhftTD3jM7jTFLUHUA/5auLWlayD1
aI2PixsQf+oB73w2b8VKP+oBt+mfFSPzpx7wYHFB8aMe8HjrVFWHQOoBj/xm
P/UI92gjEzqZV/aL5B5w+pfqEUNCqAf8INLiWXAg9YBHzzhm4OBHPeASnUet
nvpRD7iucffOQgD1aCsT0vQm9x7hTz3gzn3meZn6Uw94wXdN05AA6gHHHUj8
lBZAPeDyMbL0FkHUA377pNNdFX/qAa+dVdT4dSD1UJUJYXYZ13L9qAesOiXv
oW8g9YCfXXimZR5IPeDeez+Hzw6mHnDGjanjNwdSD3iNaqcEM+7RTiYIU1x2
Nw6kHvDsU0dNwgOpB7y9V7njwEDqAc8K7dTyYCD1gNVzm8b+9qcecE1s4oNF
/tRDDT9fbqcrNbkHjNX/tzhfSj3gWutc7zf+1AO+bttq5GYeH/Cgq6e7mvB8
BUd1yqwayetHe5mQF9xkYDn3gH0jE+fv8qMe8I6RWXmB3AMe2zZN2YZ7wLe2
HV62zZ96wOKPdwavH7BCo+K94viRenSQCb3cFiSKX0/qAfsPuNU2L4h6wHk6
59MquIf4+atOftEKoh7wz9bzyxR4fMAPZB5/VP2oR0f8vJ678+VeEPWAGwJe
nakLoB7w2Q7iDpF6wBqn1m3uGkQ94FMDuncqCqIecN8ZGbmegdSjk0yY2cTM
r5jXc3j5cZcXKwKoBzwyfN7NYTw+4DD7RlnTA6gHbNVCO2EA94C7LiofHsU9
OuPxvJ8VOMmPesCDC4z0dgdSD1ihx/nYicHUAxan8+48X8H2q4xzbwdSD9j9
7vHcmwHUA36bFJ/h5E89umC+K2o018aHesARfYw0HwVQD7jsRlTYt2DqAY9p
MAm9yj3g2aafL6Xzeg5f3RT7Q1zvpB7qmB+6KT7T9qMe8Ex9zEA8PmDddbYJ
gdwDzmg84eFJHh/wXPvK47tDqAf8M7Py6D3u0VUmyLt+rg/kHvC7EiyAgdQD
nnR209uzAdQD9hF/gEOoBzz3wq/yC0HUA36L419LXs81sN/45e6WGUI9NP6N
H6kHPGxO1NZBgdQDzgt99lAIph7wvZ7K9r14fMC9uidn7ObxAY/88evaZJ6v
umF9SbF6r8TrOVymN6zqGveAy5NO/GgfQD3ggqZK41b7UQ/Y5ufcAeMDqAc8
+Pj0TGXu0V0m+D2Z6qEeQD3g7lFL5Nd4fMDz/76+lszrB5zwdVZ1NveA59Zv
7DeC13Px69mMeF7lQz16yATnVS2CVXi+gnuoOvdO9qMesOuvGePDuAfccbh7
kyJeP+A7ltVd/b2pB2w+bcW4cX7Uo6dMuD+yf2bTAOoBKxwMyTMLoB7whuR3
Rvv9qAecbj7myjYeH7Dlk+X6r72pB1yjPLhPgA/1gBXllXdO+VKPXjLB63uf
w7q834UXyArSDX2pB6yXX3V5B/eAj5nej/oWSD1gFbO+MxvxfAVra5/u8TmA
evT+N/6lHnBl1pQoG3/qAZuGeFzryuMDjhlp7jafe8BbcvTqvwVQD7h5/Zbw
Y7yea8qEolWaGxdyD3h//tuEPryew4uTDZaO4/0VXP/9oKF/EPWAVzrP6JPh
Tz3g45U+S/fxfNUHf3/Kl8DvvL+Cm6VuDW7qSz3gOs/QXce5Bzy+vfJPEz/q
Af9tPsTtYQD1gF9ettcQeD2HNdY963/Uj3r0xd9/02biH1/qAWstsR+3iscH
XBF2WnEz769gw4HXVlznHrD1mgs7xfOV1AOumTYlu7M/9eiH8a8WlzbDl3rA
80fHPF/D+13Y/WiwZlseH7BvR7WslcHUA7Yp25+UyT3gfr+dDKK5hxb2H7tX
T57JPeDKOU9tZLx+wPXtBo49z+MDvuGW4dyIe8D+LStNzvF8BV9vjw1pKPXo
LxMCYrbne/H5AzY4sM1gJJ8H4euOZ5LF6xlSD/iCy+SCKl7P4ep8jykNPF/B
w4Rtzdvzfhce576m3SI+fwzA+N2ZGOAaSj3ggrjrF0P4/AHvuZB0MjiIesDL
km/nneAecOCfzVfjeX8Fj3rYv896X+oxEPtpHM9ncg/4zpCXPw/zfhfecs2p
jz+PD/jy9drqnz7UA44QJ3xf6gFrb9hRH8w9BuE8ppASfjeAesBN2jy4eMaf
esA5a90PivOB1AM2VXU6dYzP57DweM2g87yewyeWTdw115d6aOP8fqP71jCe
r+BBQ0Nm7uP9LpyVtv/qPV/qAUcPdAoU1wOpBzzrUovPz/2oB6zv+/zIIz/q
Abt03ZA0n+erweg5Li/hA48P2DBLQ/+dD/WANwwraP7Eh3rAFqPdb0/3oR6w
bd24PTre1AOWGVzNGuVBPYbIhHN+mb1zPKkHHBH73HuVB/WAGxsmtOzmTT3g
x1oJQSE8X8G90nrlFXtTD3hK9Kk+TXn90MF82qCipOhFPeDiLi87ZXhRDzg5
/V7+G+4Bb3YfX2vhTT1g7K4ai19P6gFfVriypB33GIrz/5yXP554Uw9Y5djd
wom834XrVS8FtfKnHnDUJJU71r7UYyhdr+H1Ax6zrJOKMa8fcGIr+0NruMcw
fL9/RJpP4/MH/DxzhndvPg/CXwbv71rtRz3gjnb3fw/zpR6w+dvw9zO5B1zj
5rsk0ot6DJcJpw9Hndfzoh4wTjuvy72oB+xl9n5COveA98063U2dz4PD6fqI
F/WAf4knTu4xAn/eWnHiX2/qAa+YMHeIszf1gHOVtzie9aEesEfPOU79fKkH
fMjopv1eX+oBX8mZXl3qRT1G4jw1qUVILO934V6v0/Z+5B7wQq+W3Xfx+IBP
ZNvHLOEecFH6na/jef2AO681eNmRe8BzHM/5KwdQj1Eyoal4QYX3u7DO5T1t
+nAPOK9kk2c7Xs/hHbt8bUZwD7jvmottY/yoB7z99rQoNT5/jMZ+c+CyK0O4
BxyQdrP9dN5fwW+63ptQ5UU9YJV401N+3tQDfrgpbXoQnwfh5M86i65zjzEy
oX9/00F1PD7g2ceaVO/j8QGvLVwS3tyLesBv27W+cI3HB2w97ublyV7UA075
ti32EvcYKxMmfNkwuKcP9YADHXbdq/CiHmP/9ZV6wP0X1K1Q96Ye8GBDM0HG
4wO+dk1ccKjHWDpPeVIPXboe40U94PrzZXvMvagHvLfI3V3Zi3rApV8++i52
ox5whi5WYB4f8IaUgVdPe1OPcRhvpuu2+XAPePOth31me1MP+L2h4QAvT+oB
z+ttn3bQk3qMo/OUJ/WAp2qplvpzDz2ZsKr5j1FpPtQDXn9ubWob7gGr9Q9S
vepHPeDzE5op1ntRD3hy7I6fhe7UA74x4+23897UY7xMCM88/CeEe8Drg3Hi
86AecJR4APKkHvDc86mt23hSD3h37w7XO3pRD/jthWFKCu7UA7bIXWOxzZ16
TJAJ2Rqrr/1xpx5w+4zyDklu1AMWku9sDHCnHrD6s+KOm9ypB6xWrWDv5UE9
4CHXc8atcKce+jLBSWtL8mFeP+Dheste7OH1A5aeL+b5Co5TGuN00oN6wAWf
N0dt8aAecOv68CZfPKmHAfY7ui3aKvN8Be8ft0/5uwf1gG0vRKl29qYeBnT+
9KQe8LNFO88mcA94h0PHixfdqIcgE9qETDjx04t6wAWn9PeP4fEBr3/8ZthN
b+oBL3M+IPP0oB5wzdiWrw95UA/R+ite5/P4gOd0qs77yD0MZcIrtSqXejfq
Ae9wXLh6igf1gKvHY8B6UA/Yo5vu/S4e1AN+oLZ2tuBJPeAhij92u3hSDyPs
b4xe39zC4wPW/lq15BH3gA/rNr2T6EY94ElFB5tPdKUesOuPEec9eT2HZ/Q3
drVxpR7GMuHzDxwo3KkHfCPf89EDN+oBTxUPdO7UA3ZMSjDO5vEBG8cMn7bP
g3rAfw3s1g3l+coEPx8+LsuSuAfcOjR76R4f6gFXBrXcX+5BPeAZrUaM3MQ9
4CKvdbJYN+oBO2mfOq7OPeAVqz6oRrpRD1Os14/uBA3g+Qp+dLrBd7Mn9YAt
Xuiu2crzFVztkjPhDo8PuOT5+KJe7tQD1hZfUOFKPcyw35Ppe1x3ox6w+8fM
1GLuAXcqXj7LnHvAKtUxqi95voIjmuVpz+X1HLYQB6gb9TDHfHAj5VS6G/WA
W/28/3SzM/WAtU2/pgtO1AOeUTVqQn8P6gFfTO6lu557wO2P3yhdzePDAv++
HU/bnfGgHvCNabtnHHajHqJjL25Wd6ce8FzbNi2seL6Cxcun4v5f6gE/anPk
8hVP6gG3G1Kh+syDelhiP6Ders6De8AfbFveuOFCPeC/dwtWT+IecP0lzYEu
3AMeVT3WVFxvpB5wXM+jFmo8X1lh/Gx9UBPlQj3gTwVKV8+4UQ/4zPXwowu4
B/xkbNBgfR4f8JUdP34kulAPuHp5L4Wx3MMa61V9kUZPD+oB3/y9Pfq+C/WA
dzi7699yph7wvPT4D0O4B/y6e7uLdTxfwTp1NxwTPKiHDfZfyhfGyLkHfPTx
qvd67tQDTmhdU6nM4wP+Nd4s7rUr9YDFy9OdeL6Caxp92O7M6wc8dtvc4lFe
1MNWJrTVc357nucrOEp2WN2a5yu4i15p37Gu1APeMjV20noX6gFfKG/f7YYr
9YDPavcb3YN72GE+HeVTsYnHB2xQuU77kzv1gMMudL6ZzD3gylNvQ/ZwD/hJ
4wM5qa7UA867UN9Kjecre8zn/r2mh3IP+M4mbBh4/YBjJt2fkuxCPeC0A0N2
K7lQD3j85YaqZy7UA270ta/LVO7hgPX/WOxTmRv1gKW/l9cP+MNTS5MfPD7g
X4dfZHdwox6wh/oPx1bO1ANeuC5RJc6FesBbdq09UOtKPRz/rWdSD3j0zZ+3
c3l8wH/Ht+rch3vAH1s6e7/n9QPuU61x04F7wK90wqzdeL5ykv33fXSlHvCY
K9t623EPuNFZnfCTztQD7uaxInWhC/WApddVOFMPuN+K8W09XaiHs0zoWuzS
UeZKPZzp+XxX6gF/TKha2sWTesCz+96YPs+desCpJYstxf2B1ANOCQv9lepO
PVxkgkNub3k37gFfDXp44jvPV3CToaGvEtyoB1xv8/3OA14/4GGGrV5ecaIe
cMzLyI2nuQfcd9YjkzBeP1yxP4+NHDLGg3rAd55M6ZTpTD3g6JrrloFu1AOe
73J1vj2PD/hq8eTKvrx+wMrb08Ypcg83meCb/XtSHPeAv/f3WXnFlXrAk9rM
3ZrgSj3gqujmOQY8PuA1kZtX5PF8BXv+vKtcy+PDHeezJme/K7tQD/jwtD/n
9Hn9gE03rxxexuvH//t8qQc8Qfthpji/SD3gVWbKdicdqYeHTGhcXfEg2Jl6
wNfKt3mZuFAP+MvGdbVBDtQDnjKu0Wnx50XqAZ/6fN5lsgv1gAfunb+zxpF6
wHezlrp0dqYenpi/rG/EtHOiHnBDv/a9XzlQD0/abzhRD3jxL8U2LR2oB4zV
yOKxE/WAW43cPP2UM/XwkgkTUxftTnWmHnB2FyfTL07UA35wwe79LSfqAe+M
PNf8oiP1gNXEJ7gcqQc8ePY991Q76uGN73eEUtcSe+oBN11X33q+E/WAZxTa
T9NwoB7w8nk3ri+2pR5wgrlLdpQd9YBvH5w7qJ0z9fDB+t70bvUve+oB6zg4
BShyD/j5u0K1O47UAxZfDmXuQD3g4ooB+97x+ICXP2jr+sOZesB35+9Iask9
fLG+225JMnWhHnDl+oyrn3h8wHcDL55XcKYe8PAebd/aOFEP2CN71G09N+oB
u/yxenOVe/jhvHig1tSIe8A+boEjcnh8wCefXPXr70A9YJvsV58XOVAPuI25
+7tPTtQDVpp6bPYRB+rhLxOWpqVaPHWgHnDRm8hB3+2pBxywetT7Xjw+4L1t
V+aK67vUA/Zb+NZyPa8fsG+H7GuveHwE4OvP3Bt/x4F6BPz7+ZF6wK9Xd7ha
xD3gh5/cFS86Uw+4w96sZZdcqQdsuKgsbx33gEMKR3zvyz0CZYLiZCHxNI8P
uCAgxaK9E/WATySv/tWNxwds0unhqQJH6gE7Dit8mcjjA/49Onf2be4RhI+L
F8R5vgr6tz5IPWDsRq0+8PiAdz5/G6zP50F4+sJbwbcdqAfcsGDD0EBeP4Ix
/tUnLQh3ph5w4TI1/48O1ANevKuvmxnvr+DxmxVrw3i+gmfOzAvK4h7w2PrB
4zydqEcI9g8h0/6ucqQesEH5lYWpPD5gzC5W/jxfwd8DLzgO4vkK7rbi4P3n
ttQDPjxmWB8t7gFPm5H+6SD3CMV6d19+9b4D9YA/Kf06NJ3HB3z5tcZ4Ne4B
e51dNCXXmXrAh1b/PHrcmXqIn79bN058/FKPMJkQ+OpM3VRH6gHnPfR9rOxM
PeBXG1R3XnCkHnAP8QVOztQDXjbF6Z4Hr+ew+O18yD3C6XqOE/WA2+t7N23K
6wdc7nBJxZt7wK82xs+ZzOMDHitLbzHQiXrA16afTLjLPSIwH3iZu6q5UA/4
4IKS8EIeH3AUHt4vZ+oBi0/HTuf9LlyB5aY9769g3dbnvT7xeg4/OjNxhB33
mIjxbejXpp8r9YBl9/ZP7sHjA7b3WeHek3vAp+L79J3A6zksvX6Y91dwXrvi
64+4RyT+PQou08p5vwuXfige3oXPH/BlXU2ruby/gv8MNZp9nNcPuJ94gY3X
c1h8OVuNE/WYhD6vK0z78XwFP0wwvL+b91fwZY0J86O5xyS6/uhEPeBw873V
v7kHnNNc1mysC/WYjP3+9ec9vXg9h8+1/PuuCfeANzW3bWftRD1gk58fq3Ic
qQds7fWllcyeesBeIXov7W2pBxy+3rT/SSfqMQX7h/e3s+t5voL1DVLadnel
HvDrm1uevHKhHnDe+RVjQ3h8wA+LuuFHmHrAC+Obd9Bwox5RMsFY995BIyfq
AXdP0r6fy+MDPrcu7GwJjw/Y6nSq+VQeH/C2wGHvvXh8wAOn1yx/y+t5tEwY
kdTmww9ez+HVuWkxdY7UA/Ya0nVjDfeAt349VJnO4wMuWP+xxTwH6gGvu1jS
VsOeekyVCUP2PIlaxOs5HFf1+2moPfWAZw0N2qzAPeB9PbGB4/EB530x3qnK
4wMOjbqo+pznK/iTT+d3pnz+mIbv9+FfK0odqQfc8dKA/S68v4Iv5Hrs8ufx
Me3f+VjqAVd+Of47h8cHbCu+QMKFesTIhCVR35ve5PUD7uuTr3nakXrANqWG
x6rsqAcsvc7ZlnrAznc/9l3O+yvYrl9Uh1xez6djfzr37NlgR+oBa4d2KfPg
9Rw2i9cKu8D7K/jE5eS3JXbUA7Y880ujB+93YfHlUGo8X83A/vDamPb6PD7g
3FlBxcscqQdsG+r4yJTXc3jK9OA54nlD6gGXmvobZjpSD/HzdYatfWdPPeBv
nebkvnWkHjOxXxQnHO4BZ1zXOZ/G50FYeh05nwfhCM0S2wH21AMO8Rz6xdyR
esDaRcrnCxyoR6xMOL4v9etqHh/wqYyRZlUO1ANOqpna6AGPD1hBfaf1Xyfq
AadaHdk+jddz2Eqrnc0oZ+oxC99PW4wwXj/gsVZ+G4N5PYeDDQMddjlSD3j2
gvPuB3g9Fz8+IO2QEs9X8Kc1rYv/8v5qNj5ffEEtjw843rj02EwH6gH7a9WG
TrSnHrClahe3L3bUAxYuX1uqzucP2E98ApDPH/CCTifDBtlTjzh8/6yaX97L
8xW84MKVRb8cqQd8vT7LIcmBesDeaw/d+sw9YJfdjT3teXzAhdn1A+u5xxyZ
cH/c3sye3AO+7Na84xKer2BvrSF5g3i/C5vPuHPWjOcreNxBs9idfL0Ert6z
4fsaXs/nyoRdZzpcieTzILzWeNnkN7yewyZX6hqauFIPOO90WVk294Bn3Ev9
0p/HB7ynzsVuLo+PeJlw6+vMLg08PuANo8tHmrhSDzil2LFIiccHnFFq8Fzg
9QPubFT4668D9YDtx4erNHOlHvH0/I0L9ZiH/dH95zNH8/ljHj1/zuMDVn+x
//Ivnq/gOPEFALyew5P9BZ1nPD7ggyXftmzh+Wq+TDhSV7bsuwP1gD8MwYGK
5yt4eM+5F37xeg530eh7qJDXcxi7F72nvH7AjcIHeNp5UY8F9Hopvr4L6+xa
/2kmnwfhequefWO5BzxxVJ9PR7gH/DXw+9GPvN+FFztabkzg67sJ2F9Miquc
wz3gwXcWnzvG10vgBvNdxrv5+lUCvR+A97sJ/9ZPqQfsU3CnlS2PD7h0QIXV
BN5fLcR6tKR94z48PhbS6+94fwV3Vr5c/pTPg/CeLdveu/N5EPYYX2uxmPe7
8MZvF7+csKcei/D9j9B4P4v3u6KXdin9yD1gDzz88zxfwSrzDqe04uslcJeV
Ts3teb6CHSfmFujbU4/FGI84TnXl9RzOSi3uPIN7wNfy03TX2lMPWHr/Ea8f
8Gvf2oQ4Xs9h+xm+Py7zfJWI88msja3qeb6CH+B4kMPrOdz1nEltMZ8/4CW2
Ia8b2VMPWLeN1tCNdtQDHtd9hEMXXj/g8UkbB8ywox4ynN80egwu5PMH7Bud
taetPfWA+3p9ne1lRz3gPl++zjjI10vgQ/Fr31y2pR5w07lqxjFO1EOO9fSD
mjCM5yv4+q50o5721AOO+TnnYhj3gLthe/rAnnrAi5ZXvazl9Rz+vv6YfiWv
50uw/lhiQ8b7XXjKjb3NxvD+Co6aUhq3h9dz2Ftz0TTxPCT1gBf8vJPZw556
wDqTb7v58XyVhMe3Y8TQr07UA2555KemeH1D6gGLbx+L5fkKvmrmeWk9Xy+B
y26rnz/E4wNevmDztFIH6gGLb//zdaAeyTKh5MXuvXe5B3yyTdytIu4Bb769
904R94Cl97Py+pFMr0+xox6w+HTQMjvqsVQmyG8NnNyE5ytYfLllTzvqAZuG
Xs28aUU94PYF6xaNsqMe8P7ogJjtPD7gUccVHyVwj2XYfzWraGduRz3g0lYT
XV7ZUI9l/+ZHqQe8fWV9gmBPPeDncWW63vh6O6ZOaFECl6cE2t3F11MQ/0uR
CQ4awqVqfL7Pyiu1/WHxuLUTP3+nu8uqHGG/c8dLD+Pva3/QvHQOfMgg+c5G
fL1p+HLbYWUcrx/g690uwH/wIMfva2PgAeIXhEPdqqfq4c/jq53uvhzjfbL7
W/H6WukcfEV45cun38Lx94tfbirsVZS2IgZfP3M9/oP7D5LvawxL12nhX+Om
Fiahv5P4AOEF9SHXpuLriQ+v/Qrsd4av/H0Zny9+uQlwiazHBvE8FCb+B6cd
jtZSxffrai2+INx796E3k/B4e4gPcAW9PhUfnyv+g+EWT+2v/8DXE79ci5V4
fOITgPAI8T94RORFK338efHb5wNPc308yxQf/4B/rgxuOeOjylv8/RbiPxjO
aWKSJO5vpB5w8ZihZxxtqEcqzj+ZafuvOlIPeOuiqyq9nagHHPks6+VQR+oB
t31TqrTLmXrAE0uPtshypB7w8QocEByoB7zhWbVDewfqsQr7o/z0OR1dqAfs
teV5r2sO1AN+cuvkg2LuAb8uiJXpcw+4UeutVrftqAe8xeXXjPF21CMNP39r
vno1t6UesHxm+XPxeorUAz7xV7F4ry31gF9oHCzqzj3gG2862E9woh6wYbHz
vkN21GM15tdO86fq21IP2Fb7c4fnVtQDlr5v3AP2UHBu0tqBesBjXFJqxPlN
6gEXGd2oeMjjYw29v9CBesDHAnHicKAe8AMd1eiN9tQDfrknYe4me+oB73F4
7vPblnrA4ruZ4rgHnB589PRf7pEuEwz0Xp0NsqMe8PJT6X5ZttQD3vZx3dlB
1tQDLggKqplmSz1g6f2+3AM+rKhadtOReqzFfP7n2+ZR9tQDNjpW9WKpDfVY
S6+vsKcesN+WHTmNHKgH3D/UybirA/WAVQxbW61zpB4Z/9ZfqQfsMdXg1UJH
6gG3X7Mtfa4j9YDFyxXL7akHPOZFty77bKkHvPdUk5NWDtRjnUzY1HRW+Ec7
6gGnLrl4Lp3nK/hZ7f32inbUA+4hHsi4B1ylkHRuDveAx0RvaP/alnrAxX91
CzLsqcd6mSBTrmvc3YF6wB492sybZU094N97vty3daIecI/HPqPE6/1SD7gh
3vuwiz31gIPNyx0uWVOPTJmgKW447ahHJr3/wZp6wP3vpeU9sKIe8KFmDafS
bKkHPEzz/IRmltQD9p83/pt4vVTqkSUTaqYbO8daUQ84895KuTPPV3Ctlad8
rB31gMXbZ9y0ox6wi+7HAbo8X8Ff7846dZTnqw14vAeGvU20oB6wdL8MK+oB
S993C+oBd39lqZJhSz1g/X5OmbetqQc8dvM4twHcA063bDVFwY56bMTX1wz7
HmdDPWCfCVoXom2ox0ba39tRj430+l8eH7CZkXfhTgfqAbeI/NGxmNePTVg/
330ImWpDPWCfNy+H/OL1YxO9H5fnK1jaV9hQDzhcfELDjnrAoWVuhi1tqMdm
zHdLG+4WWFMP2MNV59IDG+oBD+j5cUGCLfWAn0YWd3nJ4wMOTNpwcRP3gKco
jO5pxD22yITdfaqmzrClHvBCownzlOyoB3xbz+7eKl7P4dbf+8krbKgHXGF5
f9Rqe+oBf2n9eYfMmnrAWuITwrbUYyvWi5II3bvW1ANWvtRqmB+PDzhzzvPe
Q7kHHPli2tIVNtQDTlK9sn25NfWAxZcnxHKPbdivXLvSVpfXD9jiT20LFTvq
Afcq+Oj3yZp6wBoZ05wb8/iAvU9MMvKyph7ix8U3PPD6sV0mTJq36u5a7gE3
aau/JoLnK7iT6rWKVrx+iB8fWP4y3IZ6wBHH3k8/wfMVPN427PwB7rEDffZ5
hsfz/go+rpxYfNWeesDK8v1RtdwDnuf5ZM8Z7gGrPfw8eD+PD7j5nqeP3Xl/
BRv/Veo0yIl67MT+V9xgO1EPWLwc14n3V7BD1NO6bHvqAedkXFkcZk894Psu
9q972FIP+EvtiSGjrKjHLnp+mnvApoNvH2jLPeBBu+7bj+UesIvbg1oTe+oB
H4iYvuGpDfWAZ9UpPM+wph67cV6b4bP8A89X8KWQ8ssdrakHvDFsYewSG+oB
LxmVbhrI4wPeMGLb8TG834UN8o8GlNlTj2ycd/DPMeIe8F5z9WfFPD7gPvdH
N5jYUg9Y2fn2/p2834U/9bZxHMLrB2z4oN2g7Y7UAz6zSwgLd6Qee/D4ogOf
z7anHrBVM7eiW9wDHhZvYpNsQz3g26vS/ZtYUw+48TGjVZ94/YBv7JveMp/3
V3ux33i55cJP3u/CgxKLPMTrn1IPOPf2nhAFB+oBJ/fvF53gSD3gLQ72PRba
U4+99Po/3u/ukwmKjkODW9hRDzjxzPNb85yoB1w/ERtSHh9w5BT1p5McqQes
88faab0T9YBtds/s+r/91X6Z8GZP6zNdeD2Hb4hvr+H1HF7fptmMftwD7mXQ
9UyUE/WAL6l4H0vn+QreNW/6glreX8HGN+33zuPxcQA9X46cF8vrOXzluee5
j07UA771WG/7AV7P4c03GuLUeb8L5x4ZEiX2lnrA24xfWWzh/dVBrM93m956
xD3g12sS1iU6Uw/48PLZR7P4/HHw3+srpB7wt5y8gGt8/oBTEk9usOb91SHs
H07ULyji/RV8bG2j+w321AN+Mm7soyzuAXd81mZ2AO934QvOinXjef2AFx5b
o63lSD0O47zpN2jrORvqAUv3YeH9LnyqRdCWSbzfhYsV286q5R6wcDVr1Gzu
AeutXPpXz4l6wI5q8/Rv8n73COZDBcyQPD7gQBcnLfH7KfWAixV2bjVzpB6w
+M9f5Uw9YJdrLj+b8/iAq/JXFeY4UI+j9Hon3u/CE/f/2fiRzx/wmMneax7z
+IBLhhqXJ/N+F+6Q/0F7Do8P8ePypdMaeP04JhPf/XUkiXvAg577hhvz/gp+
sCWie44T9YA3ONa4fuXxAX9IPqhiwPMVnPLDrmAO9ziO9fFsGyHSmXrArVyH
pc/n8yBsLr7AiPe78PSQyozLPF/BgclN19jyeRC+VDRumi6vH/CdC0usVzhT
jxMyQX3ZrmOrHakHPGISdiQ8X8E9zqmsac/nQfhCl1H+fXn9gIuvP2quw+MD
vldlXzbdnnqclAnus7RPWvL6AW+OselYZ0894KbHZyg/5R7wfkUr4+U8PuD3
71dcG83jAxafXjvGPU7J/rtOwvMVnNwPGxbuATs++9LvEu+v4JODvl0ezvtd
uF4tvdUknq/gMs9FKQlO1OM09oeFz4yv8PoBr/BYZq/I4wNenffga2MeH3Ck
nV9IIzvqATe70aif+Hyn1APO6vleX4HXD7jow0K3AB4fZ/DzNUDvzxY+D575
d76Repyh17vxeg4nH+sduY17wOMvOK3txedBeMq05XdCuMdZjIdGptpBPF/B
4ttTNB2oB9w0MKouhs+DcHA/R50fvN+F0zJGHcnh8QEvGfaueievH+ewf/s5
a95rG+oBj0g5Z3ice8D9tZ64WvB5EP7WsU21Ls9X8FKDpeOm83wF/97dtf9n
Xj/OY7+E7dt0S+oB/36p2mGvNfWAZYWTPrTj9QMuilWLf8D7K/hN9vbySBvq
Aedtzp7swftduJNVv92xfP64gMfTs/Bqcz5/wJ9fnh/7hc/ncN63xL7deXzA
sb87NWvE+114TFLx0tE8X8E7Stecqef1/KJMEJ/u9Ob5CpZpWux8xPMVHDOs
SfE0G+oBv8JfX8TXS+CDp267JHEPeEJbzx3J9tTjEs5jeiO1zfh6Cdw/QK/z
EV4/YIfkqs7uvL+Cx9a5r/zF40P0kkknlvB+F9beXBk3lfdXORgfPWfHz+Xx
AYu3R9vN6zl8x/ra9fM8X8HdPOtDh/L4gOV6nczm8HwFB8+50q4Nr+ew28Ds
7J98/riM8+Ocq/MqeHxcptef8/iApfu3WVEPOHuq0p72vL+CZ6/tqbnFinrA
24XN+attqMcVmVDqr7R8PZ8H4U7iCyytqAe868TEyYf4PAhL9y/k8QEPbauU
f5fP5/Aetbsmjyyox1WcL8Ub4vB+Fx6qk6M/zpZ6wCMfG9g35vM57Bdx8IGF
NfWAmzecSutmTT3gtLiKNk14fOTKBJPRqUNG83kQXvJ7xOIfPF/BDteWexfw
fAV/244fSEvqASd/WKytwtd34Weqdip+NtQDni6+AJ2vl1zD/LHx61sz3l/B
sxO0BvtwD1jZsU7RwpZ6wJ2ruq57xvsreOmNrgGv+TwImwZ/rJ7M89V1mfDV
oP7cLO4B+1RsOviJ5yv4SLSWainPV3Dy8eUGjrzfhTfsDNEVr0dKPeDq8ogV
+/l8nicTNgUV9Szg8QEbrVVWW8Dnc1hpZXS1Oo8P2ObP+T0WfH0XHno+rUL8
+ZN6wJkG+Anh82A+vZ/EmnrAbqfm2M3h8yDc8vZM9Yl8fReu/ab64ypfv4Jd
L4b3MeL1A/4yBD+RPD5gfcOgc3N5/bhB95dxph5wetv9ezN4PYerUqqXWXMP
+EEno8JfvH7Ab39ETLvO10vgmyMzfVJ4v3sT++VLa90P8nwFXy8tOPSae9yk
91/xeg6Lb49azj3gX0oOKdq8nsPvTD/O78Drxy2Z4LXAWqGB91fw0W9bVd47
Uw9YvP1pU3vqAXc+XDGwI58H4bWaIT3vcA+4RZjNZXWerwpkwl2tr33E199K
PeAd5ZEh7ry/gsM/1y0TX78s9YC7xHZe3eBGPeDoTe9T/3e9XfzzGgX9crgH
XHu+q0oL3l/dxvhqMLBbx+MDPmUyZOxi7gE3EX9Aeb8LW306nFzA6wdcPlo9
x5t7wE6b4nQ/8PpR+O/5N6kHfMn8T20Lvp4In2qFGZrXD/j2u6PrHvF8BY+e
bhG5lc/n8OH9Iwco8/XEOzKhd7b6BXV+/gPWWG/eIO5XpB6wWoBHQ7wz9YC9
Bh/OM3GiHvB917PnCrkHfHTRS3ln7nFXJvz8ktGxlp//gI8unHFkIq8f8IfE
jFcPeb6Cx4y6G1/I1xPFz7cQ32FJPeCy2fqN3/P1RPjBiAu5Hrye35MJGxPv
dzLi9QMuaY8NP58H4YKTD4qTeD2/9+/171IP2M7YpfQO94DF2/9e5OtX92WC
/6lmKbW834WnjH8UdIr3u/AE8YIBz1fw9CfOMXbcA67a/Xd/PY8PODjznZ8W
93ggE3aWhAX35f0urOcm3oGWesDpWdk7z/B+F65TSv74yZJ6PKD9tRX1gG1t
OgXVco+HMuFPWNDZtjxfPfx3fUfqAc/VuRixknvAs559PveO13P44haZUgqv
H/DinJtbTfn8AXfvunC2L68fRTh/iG/A4f0V7Jss1LbhHrD8uprhBt7vwssu
Xz0ebUc94O/NRhnv5R7w3/T0fjv5PFgsE1S7T9E4wtfbYc8pDf4zXagHvL5l
Xk0Xnq+K/+03pB6wvnjDR+4B+12sDbzA5/MS/Pz6HzRV4fFR8u/5f6lHyb/9
vdQDFp+uU+T9Vcm//YfUA54zsmh1Pfd49G9+k3rAt860d//f8x9w4bWX35V4
/XhE98dxpB6wjv2bpU5O1APerWc/Ppz3u3A/8QloXj8eY7+2+NyxWL6+C3dJ
vfDijyX1gPd3H9pmPe+v4B5yN61wHh+P/41nqQe83mz1smHc44lMaJtuVvDB
mnrAHdzT57nz81Hwx0Cd9od5fwWv0YnopWhNPeDt0+cvLbegHnDAu/jZa3l/
9fTf+iT1gLsWvROKeXzA6RbbMhx5PYel+9ry+gGvemh0o4J7PP33fJPU4xnd
D9GKesBHrq77VsfPf8APi5MCNPj6LjxoqbvnUz5/wAXNn1R8tqQecNqab0OP
W1EP+O2zj3MmWlGP59gf3c47sdWKesBjRvy8N9WKesCFKfNHbuAecKKVT95p
K+rxnN7vyftdOLTzrMURPF+9wHyJ5VvBknrAm73fWinxfhdWxfbhpSX1gIc3
Tv9SzT3gJtYzFXX4evsLuh8tX999KRMev4+xEvg8CHcf8zvqLO934cxj+pXr
uAfc9UvImBFW1AN+djZr9zjuAR8eu6G+iPdXr3AePzp/xDDe78LHC3q397ak
HnDqNhzgragHPPnI0/B03u/Cpwsv+X7n6+2wUuqT3Bu8fsArFaI66vD6UYp/
n0eZYiiPD7jwulXBMe4Bi2/Xv8rP18L3G5p67OP5Svzzva9casY94Gs3Iypq
+Hp7Gc735/PW9+P9LmxU0Nf1KT8fBc+JbqmYwz3gezcv5Oy3oB7wiDEvkz7x
+QN+2Kr9bC0+D5ZjvNYoLizkHvCUlI2f2/F+t5zeX2tNPeB3xp0enuLnP+DX
MzxtJvN6DkdddvLNsaYeFVgfg9p66PL1xIp/1w+kHrDCPk3zcdbUA1ZaoaQ+
2Yp6wBXP+j0bxD0q6H46FtQDNhVvIGFNPSoxP4obSH59CayIXB35/AF/sdRq
Z8P7XfhRdfLMvby/gieLN3jk6yXwzQ4vKnvz/ur1v9d7ST3g1PPT+xtzj9f/
5jepx2u6XySfz1/T6+X5+UHY1NJixxQ+f7yRCReW1ZV/5+ej4M7HUxPu8fiA
HeV711nxfhd+n3605TTu8ebf9VSpByze3v+EFfV4i/l9d6x8D48P+FgfwXYw
r+ewQq7vhaU8X8EqfVc761lTj7f0+kvuAbsbl3UX50upB7y214qZ07jHO5lw
QKfdkxjeX8HS7xPg5wfhn/01hyhwD/idSq83f/j8AX+w2VqjzudB+M62WQNf
cY/3WH+/ddjRhdcPuHp6/PGxvN+FrTH9lfHz5/Dk3iM6neb9Ffzg8k+DJTw+
4PRHJy6Irx+RelSht1pmn7U8PuCSiTt2fuXrV/Cbsui5i3i+gp8lzg19wfMV
3Fn44bCNr5fAn6pydDW5xwfM71ZKexfw8+ew54jh+b48PmAFN/MVM/h6CVy2
anbcOD4PwvJeMT/n8P4K/jvLRPae91ew+PRyCM9XH2XCzFVGnj94/fhI7z/l
589hhfzmamY8X8FKXUsuVfH1Elj89QQLbagH/CxCIXohXy/5JBN2Ff9aHsvz
1Se6vxmvH3Cw8ZhfjXk9/0T3v+PxAffqPepjkBX1gHU6yvPf8fpRLROGTI3b
38WSelTT/ax4voJH9+7cNMOMesDFy7ZuiDCnHvCsi5vVdbgHfOidoeEA7vEZ
58NvyeMteT2HfV999RjB6znccUeXZbt4voKX992//AiPD/HjkzU3feAecHiL
jSWPeP2AbTcdzTzI+90vMqFb/pzIWp6vYN0HiR+1eHzALy/FTSvjHrDt00tH
7/N8BQ/P+3pwDu934QSVo6H1vH58xZ+f8mLsAO7xle5Pyc/XwqkTp6g/5edr
4Sh8egGv53BB1tUTT3g9hzcsu/SxOY+PGpmA0Ra8jucrWF4RUuZmST1q/u23
pB6weHsgJb5eAieE7rQcYEE9YPF230rc4xvON9rGGlXcA469lvL5uwX1+Ebv
R+T5Cp4j3mCTe8AmnQ2Wz+X5ChYvd93hHt/+Pf8u9ajF+XxJ2CYfXs9h8dcz
DOce8Kb4OZNvWVAPeIBf6BRn7gG/cNlx5RGv57B22wkDVnOP7/j5Fd8Qzfur
7/T+Fp6vvtP9Hc2pB9y77LXLcF7PYfubO+Sjeb/7nV6/z/vdOuyXFySciDSn
HvAn4xcxtbzfhWsfK5Z04B7wn8lYIbgHXFU2Wj2HryfC2M2NmMz7qx8yoXzs
58gzfB6El3XcMmUUrx9wfVhW1wc8Pn7Q9QDuAS/o8Orc/17vA3/q92PXOz5/
wEs6mezYxdd362XCDQWHa8u5B9zvVYlFO56v4NeNG2205PEBp4ZnRM/j8wc8
xwknGj5/wFUajY+W8OuvfmI8PRuYtJDXc/iWZf95vfj88ZPuh8TjA56SamlW
aEU9YPH2t2t4voKXlbkWj+bz+S/8fA8+5BPN4wOOX3dhsh6v57/ofnh8PodP
PFd6OZJ7/KLn582pB6y868HZVjw+fmN+3u96rh/vr+AVae5vOvP4gDWOfbAM
4B6w8czpX07x9RLYe95M1y08X8EeqWHambx+wE96rk7ZwD3+YD682nK5Fq8f
sE/q4Fsl/PwH3Erj7v0O/HoG+M3euBX55tQDlhlih8TrOax/q+bVJ14/GmRC
xr4eWRV8/Qp2vXS//jP3gCO3hsRE8vUSeMpM3b49ef2A770ee6o5P//RQPe/
5/3VX+wf8ePhwedBWLxdQBivH7DCa6/jCtwDNtc/NPs9P1/7l34/Al8vgSur
XzgGcw8FuXAiavGTaN5fwaUnT34+z+s5/H3eWIskPn/AY8U3+PJ6DosvP7rB
4wPm75fUA+4z0GVMJ14/FOVC5MQo2WHuAdskndkRyfMVLD78Vfz6K/jA9r3N
t/H5Az7T4LtZl3vAWhGrr2rxebCR/H/7EakH/PVeWUogrx9wn09Hvm3l8QHP
PpNUncv7K7jVVMOT2twDjrbY3kiL1/PGciFI5q2fxs9/wG/UwyLG8/oBLx6+
vF8nnq/gwj9F5RdNqQe8NfS5QUfuAS+wM5w/mnso4fOdu8WM4PEBJ31VHtyH
xwe84nX+TR0eH3CNnm3YeR4fsHS/CCvqAV9xWNIhypJ6wL/isODwfldZLhRU
JRmL87PUAx6Yq/nlK89X8JfT2R1Veb8Lb5szKWAfrx/i54tvaLOgHrDTw/Vz
LSyoRxO5oJLh+qilBfWAL5ml9fSxpB6we1PhWRH3gKX7W/D6Ae81eex9k/e7
sHS/Ce7RVC6Il48X8P4Kji1t+sbZnHrA1yas1Z9hST3g5rlVP5X5+Sj4VGB7
pZV8/oC3d992rxuvH83kwuQ72s0deP2AEy8k99Ll8zls92lW/xa8nsMad8KF
C3w+h2OT3x9YyK+/Ev98m75eX/k8CH/P7N5+DV8vaS4XPj5qllvF4wMetDN8
TjJfv4Lnir/wgHvAV5501ivl14vCNw5YnurL6zks3V+U1/MWcmGC8diwx3z+
gIPXqR2/wT3gIz9sA3fy+QP+U/fqhDXvr+CJZd1eWfL+Ct53b5+iFfdQkQvO
Rzck3uf1HG7I6qR1kV/fDs90j738yop6wE22OJ79xvtduFr3sEYvXs/hrDdJ
8Rk8PlrKhdrB089q8+uv4Is5+x128HoO+xXnNvK3pB5w+dUPoU+5B1zwoaZz
JV+/ghM+bzWxNqMe8N81Ax2/m1GPVnLhXJDZ7Lk8PuC6/Nd748yoByzdX8uU
esDS+7N5/YCPHxpvYW9JPeBaHcvQpZbUo7VcuD3b+90J3l/BW7e7Dn5nQT3g
SpNzLQbw/goO2qywdJUp9YD39Us624b3V/CeTvGZq82pRxu5cH3KyIRTFtQD
lu5vbkE92vwbn1IPWLViS+J6M+oBV9Qs3d3dknrAocmFw5dZUI+2GI/Nh2W4
mFIPuOatmYeLCfWAp2nMPvGMe8APzV+1MTCnHnCPLb9iwnj9gHXFH0ier+Dx
P5IbvzWnHqpyQbz6+L/1HP7b68/3mRbUAy7f1STzjiX1gJcW+LwSx5vUA/YV
35DN6wesJN7gn+erdnKhK6ZzVV4/YPH2isl8HoSbiTfU4fEBD36/+lkgjw+Y
9y9SD1h6fa4l9VCTC5PECzi8fsDS/TRMqAf89Pel9/k8X8HWBqUfivl8Dkv3
R+D1A26388LlTvz8eXusv3N+NvvNry+BLw65uuAsz1ew9H5v7gGHr3vi1JTH
Bzxkuf/svjw+YAPxFypxD/jH9bYKGrx+dMDHpxfv1uD9Liy9v47nKzi7YsMj
Y97vwuLbn2ZyD3j7LRzYeL6Cdx9bfdmR56uOcuFDfWblUR4fsNv5VXEV5tQD
vrZy2KzBfD0R9qtNiMs3oR7wueAjtgN5vwsv+/2z12g+f3SSCztDd7xw5vVD
NJ3fpB7w0VbPFo7j/RWcN2Bc2i38/eKvydoPr+tYa/kJX8/sZM2fh7CSQt6m
Cfj4NlP8H/CKQxOOiet3w8PZ7/p1lgtrfjxr/h0fl+57Afdvo3JiF/5+8Y/P
hvdELsr+hc9vJz7xBO89d1SlCT4/Wvw/4MEZywvr8fm3tuIvgP/6tWiTifGn
hYej0QXze8sDdoX489LzVvDsz2pN7+LPv7RfnhEFi78uqBQfF9/GkgG/Hz+w
oRpeF4W/AE57d/ddHD7/Gx7OO3jNxJFnxPOEA/54O3W5oD7U4qd4vX+/Bv4F
8JNGRlWl+Hgz8f+A/dqFmz7E+JHeJwNL9xPE51/GwzkJz+82NtwEj7+b+A2A
BzTr/vIFHr/0e8e6YrznrO44BF+vCN+uYfCnZruVdfDnxX+eF7z0ndH+Bjxe
8eEshvveqcUOlXrAm29OtBfXM6kHnJES3GeuDfWAvywwd8m2ox4acqFNm8Df
I+2oBxzRfHijgTbUAx4uPuHhQD1gffECpC31gG9P6BNfbU494IaakQGpNtSj
G/Z3ai1Up3KPbv/me6lHt399pB6w/oSToeL1cakHHNH3wA+5FfUQP7+53bye
ltSju1y4tUlp9BsL6iFa2+iIeJ6ResA/Jh01m8A94JFtb4W1tqQe8Ntz3p7b
rKkHbPG88KI4X0o9esiFe144oZhTD7jVHzUf8Xq91ANuLL4A0pp6wNLv37Gi
HnC3g0Xdv1tRDzjuaFaXPxbUA7767YL8FY+PnnJBp7PPdHMeH/BsE9n711bU
A95ZH+yVZUY9YOn+TxbUA94xedXxrrbUA2566oTsjS316IWfv6smi9vbUA9Y
uj5qRj3giV0XbBPnG6kHPOP43r7dTKkHbD3b6JCBJfWA55TpegsW1KM31otR
JyYfMKce8Mxbrb+04fEB7xo4Zdpyc+oBj9ProtHXnHrAa6zLO/nx+BC/nviC
UCvqoYn9UaW+bgsL6gEfdvuYmWpGPWDx9ln5PD7g0JjI8HXcA36SP9P5pjX1
gM8sb/K5I/eAR2X6pCw0pR595MKY5R9PbOEe8OV9lYU2FtQDPrhlYrL4fJTU
A9btt+zXShvqAQ9stOHFNWvqAVe2vNYt2op69MX+KbadaoMt9YDPbZxXaWhF
PWDfMTvPu1lRD7iPxc5H93i+grPHbH8tnkekHnDF1uqoUB4f/XB+0r6fq8fj
A5bex2xJPeD3h9w9pnIPeMLGQVbNeXzA4u3hX5hTD7h2Yoc/Wy2phxbGS+cm
2mesqAfcUXzBOM9XcMr2GLUTJtQDDuswurEPz1fwlrEJ81+aUw94zsoRto/M
qIf45x+nuaqaUY/+8v9+H4Qp9YC7NTJv1MqMesDS+wHNqQe8dk7HRPHnW+oB
Bz0u6LXHlHrAwSbb7h41ox4D5MKGl0Pv9TSlHvC2eEOV5hbUA5Z+H4Yp9YDF
27ecNace8N4AFyctC+oBi28X6WNFPQbifL7Lv/cLXj9g6X5AptQDjhBfoc09
4InLJsX3s6Ye8GWPlzkVZtQD3qjz3S+eewySC8kqwnbxvCf1gM/Wm824wz3g
oiZa2/x5voIj6xfuE8/vUg84910fb1876gHz8wdSD3jUKSOP5bbUQ1supOb0
mN9gTT3g5yaDbx/g8QGLd9cVr5dKPeB9twYoDrOkHrCnbYmaL68fcMnkyr5/
ranHYLnw7efqH+L+WeoBR21b+9qNe8C/S99casrrB7y/InjWQivqAW+rutKm
kNdzmK8HSz2G4PvfamhNNxPqAXuLv0CDxwcs7YusqQdsdCes6A2v57D0/moL
6gHH9fHbVMjruY5cONDJWPeeGfWA2747daixOfWAF4zcMHyMOfWA94ZOmreK
xwf8ug9GIK8fsHT/Hp6vYPHpvxQeH0Plgo/ysLsneL6Cc+e21jbnHvDae/lv
OvD4gPtnNj2cz/srONMvSPsB94Cl+5dwj2GYH8Rfl21FPWDx5SA13AO+tGhk
8D0b6gHHXq+7tpN7wNLvr+PxAbd02xA52IZ6DJf/9/oeG+ox/N/1AqkHLP56
nThL6gFLv7/AhHrANTGP5uVxD/jdxhan3/D4GIH9kEeX5fHcA5Z+P4Il9YDP
1uROP8nrB2wo3hCAe8Avo4+Xy3m+gieJv9CO97uw0vWfTfqZU4+RciEg/72b
eB6TesDWR7ZPyzanHvDPlpjBeT2HL98YPbWpFfWAG9pghbOiHrD0+imer0ah
54dHzXKNqQecvXtlTg9ez2FlhxTt9cbUA+4qXrDi9QNu1U0vO9eUesDS/VHN
qcdo+X+/f9iUesBuYVZV0Tw+4KyDWmeH8P4KHiG+4N+CesB7B9wYp2FKPWDp
fkbcYwzWz1Ydyn+bUg9Yev8fjw84e7rpgF7cA35WtC//LfeA8+OFLSN4vwtL
v//ZmnrAmrWbbk7kHmOxXxMvgPP4gKX7tfP5A65qONK2mxX1gHUzyvYe5fEB
e9atlIl/v9QDri3OcWvOPXTlwmP/WPvuZtQD7tMvu9Sbx4f48fS1q+bwfAVr
Di0eM5T3u/BTxw3bV5hRD7hLo4TgO2bUY5z8v/vTm1EPuLHB3sBL5tQD7v8g
ImaYGfWAgxapX5SZUg9Yuh80rx+wdP3dnHroyYW6FepqQTw+4HaTvgxQ4P0V
rGtqHlPP8xUsvn39gAn1gEeJb0A2pR6w6j6DK0N5voJ9R4aMt+L91Xi58Hno
x6xfxtQDln5fMs9X4/+NV6kH/On4qN6duQfc5VCcaziv57B0fxjuMQH7i9Lb
6ufNqQe8c9uR77N4fMBliqHOB/k8CK/buTHzFu93Yen1P9xjwr/rX1IPfbkw
pauZ4WfeX8GKO0ZPi+EecGmQaatdPF/BvcQbnvH4gKXf78r7XfhzVGhyIe93
DeT/3U+E91ewxfB9s07bUg94+QCPcvH1N1IPOK53Us1U3u/C0q+T4/UD1qnf
/Ps5jw9Y+n1WltRDkP93vw4z6gFL99O2pR7wuFiH5Co+n8NbljwZncLzFbyq
6MAm8edT6gHf2Tx67wNL6mEo/9/rBaQesMu+QwdbmFAPeFlKa4srZtQDll4/
w/srWHo/Hp8/YH4+TephJP/f/USkHrD0+2t5voIPH5q5R9WKesDDx38/5sHr
OSzdv4PnK/jZwnGV93g9N5YL5Xnrzq3l8wd8cP7ktB68fsCrzmIDb0k9YPHt
bgd5fwWnWmvE9eQesPT7QHh8wA3rDeMDeL4y+TefSD3ghT5l+Y15voKnT/x9
ZRCfP2Dx5VNyPg/C4nJawfMVPGf0Pn13Xs9Ncb77qPJWvF+A1AM2ux/1bRhf
L4HFyx1LuQd8WO95XBnPV3Bgrr5ie2PqAfd21ldyNaYeZvjzqtEbFxhTDzjf
r7phNo8POPj0OIUynq/gVNuvmvN5voL7/V19aS6fP+COU1ZMz+LzublcWH8m
p/IIz1fw0ZrRo/V4vyt+PLzvgR9m1AP+huU9gdcP+FpsncJzXs/hv76bdauM
qQfcWFNnUhCPDwvsd7S1tn6zpR7wL72n28fw9RJ4rGVN3nGer+CDocM17vB8
BdftU3g5hccH/Pp2qddHHh+W+PvEDTOvH/CR9jfcG/H1ErjX/uvtirkHrPP7
Vfx7Xs/hQU803ozm8QF3bfVqcCrvd63kgv2Bi2cH8nwFS6/3MqMesGrU8L0t
eb8LC/IV3Vx4fMAjixsKv/P+Cv5xuf7hEZ6vrDE+ftv2N+HxAbupfBi2invA
quIvBOf1HE5L928SzOsHXNCya+gfM+oB30jTXTvLlHrASTpqpha8ftjIBbUB
t19Ps6AecMJ9h+2pJtQDFmwHe4s9pR5woPMbxy/cA3Y6dezQeB4f8MOTge2V
zKmHLdabE1vqrvP1K/id9rFm13j9gDVz3vme5/UcTkqs/tOK97twnKeaSjzv
r2Dp/S28ftjJhehEU9MNvJ7DGxec+1DC50H4xXJlmaEh9YCl9/vxfhd+oljS
YYQR9YD9j/mMHsfruT2+HyeL9o/g8QEffHis5xreX8FLNXpH2ZlSDzhr79yQ
6abUA+7bzF3Yyj3gzXqXG6pMqAcs3V/ShHo4yIXV5XbvAvh8DkvvN+T9Lixe
7jnE4wN+mtMt25nP53CohuZjTRPqAU/aYGuuwD0c5f/dr4rHB2w+q62eM++v
4FaXp3UZw+dzWLx8eIXXDzjtqOn9KBPqASvp9g/cZUo9nPD4xF+4ytev4PPp
fcfdMqEecHa3hsz9vJ7D+XOLbiby9StYUfyFpybUA/7Zt+xADfdwxvidYNpa
la8nwt/kv/IP8PoBPx020z2W1w94hd7OxbV8vR2uVPGyyOHr7XCJzcXHr/l6
Cfz19ugxu3j9cPk33qQesJO4geD9FdzRfsL9V9wD1m+Kn1BeP+DDK8qXWBlT
DzihpizX3Zh6uMqFU/NW/qzi6yVwo2+/Gm4bUw/Y2v3w8tl8/Qp+bJS6uJ0Z
9YCPNfVa2IvXD7jg042rRtzDDfNN6O4eD/n8Ac8Vv2E8PmCv+a8G2ltQD1j6
/aO8fsDPP86ZuJTnK9hglZZliQn1cJf/d/8QPn/A8eIPEI8PWLqfA/eA6ypx
4DejHnDj1V1Ni42oByy+HUKJz4PwohvLe0/i+coDP2+9PHOUeD2HOy3SWDPU
mHrAk0yGth5iSj3gvvqzFv3h+QpekNO4cTM+n8PS+6n4+Q9P+X/3U+LxAc9b
vcvwHu+v4FbqP7VO834XNqoqvWXC6zmsnDO7SSuer2A98Ya53MML39+8wKH/
Ow/CLtGtJqfz+dzr335Z6gG7ijck4B6w+OuPi7kHLL77KYX3V95Yj5KVL24z
ph7wMru1XtXcA/YaGG0+lucreFPf/GbZvJ7D4q8bk/N8BX/KsHdryT1gy4hb
Z9rz+PCRCwPFX3hgSD3gpIUH5ymaUg/Yq/hPcC8j6gErXv365qkR9RA/HvFm
pArPV7B4OaPAiHr4Yv9Tsk05gs/nsIl4gxeer2Dpfhl8vR1u3yRU3ZbHB7wt
68/CGB4fsHemd6/9vH744XwR/95jJ1+/gqXfb8frOfxIdclk8fsv9YCDv2Rd
seIesKHlQuWhvN+FI/TfRJUYUw9/uaD1aMHGLF4/4Nra+NsxhtQDPnthxzAv
Pg/CCzpar4rn9QO+64cTIp8HYduhGyats6QecNPqfTFbjahHANbzoCF7nvD4
gC23asfP4x7w1o0PtO/yfAX3dm1/6CivH/DNKyUlZ7kH3GnIvsNdLKhHINb/
qLqYzSbUAz52dF6+N6/n8IB1w5QnmVAP2EF8At+EesDir0e+xeMDbnxyser/
dXXmcTXl/x+3MzFhFhIpS3bZJmt1z11KxlgnpOz7CDOS7E22G5Wt0gySPVtE
i5IKmRCRbaxj7FvIEtIk/V7neL++PR6/P5+PW7fbfZ738vl8zvl8ik3iYwz6
w/XOFyzoA9xKPfCJ+QqsHgc40Cg+wNXskpaHG8UHOHhwfuUJ9AHW7penj7H4
exFm66Um8QHeMOP1T5MM4gPsfDW0hi99gGc2/L50Fvsr8Ox852G+JvEBHqJO
ULDfBf/VfKN7e+arcWbFP+bCnBWs5+BN0+8p7pxvB6vpbBrzFfhKr0OpUYwP
cJQ1rij2u2D1eDMd1z/GYzx+5PmU0xyfg7X9fwziAxxeUvDDKOYr8JWL0x3j
jeID3KxcaUQr9rvgkeqBVJy/moDx4zH/9mNYz8Ed1RtO6QO876ePOwKYr8B/
n2+ftMNNfIA/j23UvRLnS8ALmto712C+moj+0grfKH2Au9V4HLea9Ry8Y9Kj
EaM4/gD7HjUO2Mx6Dh7lN2dGCvMV2GQelLaG8QFWH9ew/VF8TILf5Atrq5nE
B/jVnqo5RvoA+yV9X3yW8QEOXdz7VBTrB1jbH4n9LljbX4nx8YtZ2W79Yd4Y
1nNw473ezs1dxQdY24+PPsDDiyvMvcd89UvZ+p3mA6wsSfH9wHw12fzleQj6
ABdtdR7hzvEgeLx6ADPH5+CCPecnL2S+Att+k1HYhfUDrO1Xxv7KB/lLvUGc
9Rw83yLwTQ3GB7ibW3zPXXrxAd7/7uaUWMYH+NiBT0WH2F+BHxTfH7iW/ZXP
/7ufYQqunxMXB6Vy/gq8LjmvuwfrOdhSPRCTPsAlvebnV+otPsDx0V4LZnL+
Ctxoxvj+U+ljKr7//iWL3VnPwYP61Jppy/oBfr01zu4cfYC17dHZ74JX/eb1
eivXP8B7onN0/9HHNIwPF/et9r/1D7BdQsLTjQbxAdbO9zKID7D3sAedbrDf
Bfe3nvxdGPtd8L3mlpvv0Mev+HsbR0/uTR/gU20fPzFzPhHc0+nGuVDGB3jJ
m8spXRgf4EiLVnsCWD/A6nZ97wziA3wg9OvbL1jPf8P3W3Ro1G7WD3D+s7yV
WYwPsLafKtc/wB/vJvWuz/oB3nSqRW4a6wdY25eaPqabFaejLfS/cz0KHLJi
js10+phedn+A5gN8NbZTRjvGB9jk47rhAccfYIO6QTP7K1/0oz27V2zC+AAf
uO/hM5r13Lfs82o+wC1nWxweSB9gw8tk/630Abb3bHD+k0F8zED+ehzbrxvr
OVjbv9xVfIA3xIWtus3+Cnyp65VXmex3wYu6zf30L/MVeFl0RK+vOT4Hz7/q
6GXJ8aAf8l/v0jAP+gCfGfi8xI3xAb7YxC23rUl8gLX98RTxAb48seqwIfQB
/jnOu9JJ9lczzUqp8+yXlxgfYLuofjZ72e+C1e1sy7Oegzvu6zN2Hud3wfEO
07aVpw/1dd86HxI5f+WP69XNbsQ1+gCry3vfs36A32+pnudNH+DeQ81drzJf
+cv9J/QBTu9cv3UHxscss7JeqR1iRR9gdfvCQJP4ADv4F8d2NIoPcKtYj/4D
2F+BTY72Q4OM4gN8KSav4Q2Oz8HJyd5hFbk+ONusODb7a9hA1nPwvPTiB+kG
8QFe2zbMfxvjA/w5peRtNuv5bMn/ivgAnwxZ2siXPuagnxpR45GJ/S5Y2++T
40Gw2s7t43oU+ND1lwln2F+B3aocDmnP/gq8wP/YzCz2V3PNysP2fx41cL4E
XC38/oNvma/ATu2+r1/AfAU2HQ9t6cn+Cny8JLBqFdYPsEE94IY+5qH+7Xjr
v4TjD7B2PgfjA+yYW7vIgfEBzvyhhm1to/gAO3h8TkrjeBDsfvzn02uZr8BW
zX6uvI397nyz0mRJz/o9Wc/Bw3euiTzD+AAPmDS0cBX7K3AbreCLD3De86L1
jwziY35ZP6P5WGBWOg85N8PE+AD3DRxdVMB6Dta+N/oAl9wafzSfPsDt2/ye
0VYRH+BWoW0rdVPERwDqm3rgFed3wSN6vR12Ryc+wJtLG6b5c/4KbO+05dom
zl+B1e1QMoziA3y7Rpe7Bex3f8frFilPiugDXE9dgDCKD3ADnYd1B8YHeOHI
Jr1qMV+Btfdhvwu++cjb9ir7XfDK2E8drYziI9CsvPX2i79iEB/g1kXXh2/m
fCK42owjfxQzX4F/8/aePYLxAe4yqPD0Y/oA306st7MR42Mh+rOvgv69rxcf
4IHqATmMD3CM29OJeZy/Av+gXkDMV2B1tj+a40Fw7nfd4w4yXy3CeK/F8y7f
0ge4/N3rCU8YH2A1PLozPsDTjj0Jqm0QH+CQ4K4bx9EHOM8urmo468difJ73
qa6j2O+C948dNn068xU44H65/xZw/AEur97gynwFjqpXMqkr6zl46NaEnMbM
V+B2OxzqnVLExxL4fnqz7oUe4gOcm+p2dqGL+ABXDnX41VInPsB/tl+/9iXj
Y4nkO2fxAS6ZbFkrRy8+lqK/8b35s6+L+ACr22+W04sP8HcHbEKv68QHWDuv
k+MPcPi03g8X0Qf4RsKTjo568WE2K9+oG3gYxAd4+BSvlpXoA9wp89biWor4
AO9qEJ5VohMf4FPRzn/s1osPcPmbgxPOK+IjyKzUrGE3v4VefICznwY2fcH4
CJL1LoP4AHuqB6Ar4iNInn/Qiw9wn6C+uUf04gPcurBCgkEvPpbh+u5/d+N8
xgc4vX51i8WsH2Btwk8RH2CLts8/H2Q9B89u9kOvNnrxAZ70ONuxMuNjOeIP
7d9RxgdYvR39L/oA734fsM2GPpbL/ct68QGOaX3dzUkvPsB3f+n4YCr7q2DE
x6Vtu6PZ74KDzFm7fFjPwXtcTR3mcHwOVh93CuN4EPz6WLnMIM63g2urCwic
TwxB/QooqVWf8QGua7lkXHn6CJHnBxTxAcaYyGMAxx/goKD2AdY68QEOyXQI
bqiID/DMh+4TR7G/CkX+KBj09iDHH+C/Xoy/9QvrB/jmyU27ptAHOCXnWfyf
9AH2Sta/THYRH+r7tUlOtKaPFRhfxt7230IfYGsMB1oxX4HDB4y3msX6AU6o
8mqvL32A387b8PmFTnyAtfO7OT5faVbU43RacD4RrBviffAo59vBXh+aHujG
++HA8w/3W1mB9QOsbefDfAV+fRcDEJ34WIX+akHDbU6sH2Dt9kfmK/DlPmNq
eXI8CA7pWH9cmF58gNXb+Z8p4gO8yuNOkSvjA2xReCZtEMcfq83KVrSDj1nP
wb/WtnpeXxEf4PPT2obfow9wbL16Dx1YP8B3Ou48O4b1A/wsatP9ror4WGNW
Cg8uuoNP9cUHeNp/CbYtOV8CPrfqaOIuxgd4foBVIyeD+AC7zIwdONdFfIAr
rVhnSmc9D0M/t/XZi3GK+ADHuGd8464XH+C3SRMjKzFfgWsumNW6N32AB9a8
+NSS8QH+kHs5UM/6EY76r0+pYMHxIFjdzvQ65xPB9crtSZnOeq5yaO3lBvZX
4ICHV7ffYn8F1s5XoQ/w/SZjfmzKfBWB/uX3pTlrOb8LrqgesMF8BV641hgy
hfUjoqxf0HyA7cbmexkYH2Bt/zjWj7VmZe6uqSda0AdY289QJz7A2vlbevEB
TlttWXM0+yvww7ZDdJ2Zr8DacyCsH5G4Pvuee1SF9Rys7a+piI9Ief6JPsDa
fuTsd8GV1QU0RXxElq2Paf/nH+Yv+1sq4gM8/XSVS1ku4gOsbr/rqhMf4PPF
pV1HG8QHuEep/404jj/A2nGE7HfBkecahHmxnv9pVrqNfJH+kfUDnFcxu0cQ
fYC/mnL+eCe9+ADH2T9cHO0qPsDRF573u8/1KHCmeeeQM8xX6zCeeDdpT3OO
P8DdI7a0imF8gC3r9L30iT7A+1O6turCfAX+eD/kw2z6AC/7scmED/Sx3qz8
7tP8RwPrOdhv7r8rKrN+gKc+6OehrodqPsC7do/3WaAXH+B9nTLaOXB+F/wu
pvH3J93Exwb8vwmNSnO4fg7+qU6h7TrOl4DV6eJijj/ADtYdG+6gD7Dpzu0z
37C/At+qM77zafZX4FHZg9oEsN+NKrs/W/MBbvls9KSZ9AHW9o/n+gd4zeVr
BY7sr8BvjjyLtGG+AteoGDksiz42mpWsNVUbh3C+HTz1SfHuN/QB7lLnuyrj
DeIDPKFX4HovzpeAT9ZZ1CCC94uCtfOFWc+jUU9/i0j733wiOGxo+omXXI8C
9z20sEd/1g/wweU5w+6y340um7/QfICjLw62X8P42ITv76/sEkvmK7C2PwHz
1aay9UnNx6ay+Q/NB/jeV+mfm3K+BBxYK3v1WI4/wCfezK9yhT42m7+c56aI
D3C4Tf2Fs7n+AW63tOq5/byfAXx5SsOg48xXm+X5V/oAv3FPc9rI9dotZuXl
OHxhBvEBnvXt/Mvv2F+BD9c3+biynoNL+n3O/9/zH+BFKwcnbWe/C1aX1ydy
/LHVrARXfFpYwnwFdov4UGUk8xU4L6Hi/tacLwEfal/9ZRT7K/CgyR+U1hyf
g402g1MecTy4zaxs259UuNsgPsAF++cec2I9Bz+7sjb3Lbjd7aZVFoKPGR6f
2YyfD5mCCw+892nNc2p/qF6Gl8CO8zZ/b4XXTeoPgDvV6TNRzR+brfEO2/F9
dm8wfAdYOzcIrG5PoN7v5Nkt8bQ/eB+Gj03w+6CMTeCf/pvX0gn/by31B8Da
/it4Xbvuwdp5Y3g9Gz9uvcOsHF81+forfB77KqhE4A3+Hc75Id9qdQl8Ibly
75l4Xf131oKTo3pPHwRW/3wGOKnLx8xxeH/tnNId8rwL+O0lNDYxZqXRmbqJ
q/H3tH29wHXHjrI5hfffg39nDLj5v+WjE/G6+udDwK9OLspUx7vqjyeCKza/
dcwGr6vb8NwGP2q9MOI6rof66he8E9ejesAVvg9tn56d8vwVfl/rq8Cv/J4s
f0IfO2X9hz7AX0/zqZ5rFB/gvilDHu+jD3Diyj3NlhnExy74GnvRz98gPsAN
FuRUVcdTmg9wi4DQwz568QFWjxe8bhAfYO38ZBfxAa6nLqC7iI/dqJfLFtX7
WREf4B8mfPN+EX2AZ6sbAuvEB3iOeuCqQXyA1+cevvWePsDjBy3ZEEofe+T5
HL34AJfm2LkcMIoP8I5vv4pZrxcf4I/B09JjdOID3Nn2mjlYLz7A5YPX2M8w
iY+96Kfc/ugSRB/ge2ub5r53FR/g+35h+xx04gN8ofosh1CT+ABXX9d68WT6
ANdwOZet5m/NB1g7v57xEYt+32JDeQdFfICXv8wvn6oTH+ALzYL6dacPsNa+
68UHWL092lMnPsBbftqWncX42IfrqzB7QCB9gH2/s7OYYBIf4Co1L2ccpg/w
qArJ+Y8ZH+A53s+SbijiA/wkeKDhAH3sR75BOL7WiQ+wtp+iXnyAt7x/PX4r
4wM8O8XGuo5RfIBvxcwepq73aD7A2nnx9BFn/nL+i5v4AOfHj5ylxovmA3zS
yvPUG6P4AGvngdMHWDuvoaf4iJPnL13FB7jg7KhQd5P4OIB8vunBtiy9+ADH
t8rs4+YqPsDT1QPAjeIDfOpIk7FJ9AEOKe2xVb3/RvNxoGw+S/Nx0Kxsr5tU
PMhdfByU54sM4gOsfc9G8QF2+Hyoufr5NB9g9fYVW8YH2EK9odUoPuIR/5c+
ddjnKj7A6vF0RSbxAdbOj6UP8LnVrYKH6MUHeHfmpnvnDOID7KE+MOQiPhIw
frJdZ7nRRXyAHdQN0V3EBxhXi+dyvfgAL817fP9Xo/gAD50SHqyuP2g+Ev5f
/QBr52XRRyL87XZfetBVfICDnXqlTmC+Apu7Xs2aahIf4G6BAXeO0gf4wlun
lB5G8QFWj9tYphMfSehnzd1jfzOKD3DJRIwAGR9g9XjUnSbxAW5zqJfrWFfx
kSTrW4wP8JUWTdf9TR+HkJ9sm/9kRR9gt+E+r352FR/gT58K7yYZxQfY/Cg3
uTLjAzzQIjV9O/MVeGvUpCGNWD+S8X2ZPQao/YjmA3z5x0are7N+gAPHdfeb
6yY+wJnt3hfEsH6AH81za/wDfYCDG360ilXEB7jDiII951k/UszKSvVxT+Yr
8BRjVtffWc9Tyq5nzQd4dL8enxzpAzy+a3RuIOs5+Fnq68UFevFxGPn748cl
L0ziA5zr8+Ib9fvUfIDbqBuSGMQHOGxuv0eJOvEB/tgpbehinfgAa/s50keq
WVHa/XO4vUF8gL0WNtrrTR/gqmrD5Co+wG7DylnvoA+wejxae+YrcLc3f6+8
z3x1xKz0VDe0MIkP8Nlap1JTWD/AW2pGHtzCfAXOH744452b+AD7TGhbWX3+
Q/MBRnd+KpD1A6yzWVVvF+Mjzay8nvpfgi3zFbhKYcWGVor4AN9+1f+7p8xX
YJtKNvsm0wd4cppfuJVJfIA/xRwYqHcVH+nmL/u5Mj7AEXXXBY6kD3DhDIu3
CeyvwFsmNTzWmD7U37+e33BzD/EBvhtVe0e6XnxkYDyofgD2V+DJN7xGNnUS
H+Dgp9eu9tOJD3B6cKilu0F8gG/94mNq7yI+wBXe2nv8poiPo7h+L9pV7qcX
H2D/Us9llnrxAY5P/XvGJfoALzjTYeg/OvEB3jts1ycf9rvqzy9J6uDPfAUe
l7f/xSK9+DhmVnptGnzRlv0VOKro7wZ29AHWHm/WiQ+wfYW/dcucxAfYtWUj
z0Gs5+Ahc6d2Hsz6cdysDLZsG79RJz5UVm84dxIfx+X5LkV8gD18+77Y4iw+
wDf3X6h6lvkKrO2fzHqeiX5VvSGF/VVm2efVfIBb9/lRn0wf4Jt7VwVlMD4y
5flU5itw9cQe263o44T5y3mp9AF2nOuo/KKID3BkJYz46QOccVQ/771efIAv
T3b/Zyx9gI2eK+xjWc/BFxvfKgpgvvoL7+8aePkI8xX4q6zBFxJN4gOc7ff0
XRrjA+z5eF+qOl7VfIDV7R6/ZXyAx9nlOtyhjyzk59R37Xq5ig/wm8D4lkPc
xQf4hHu7yYWs51nyvIhRfICrN/vcQu1XNB/g9F2349T5Wc3HSfRXVt7VfN3F
B3jT3n3XR7qJD3BkLgoc6wdYfXzqKH2AN9jszihgvgLXdM/M2Mh8daps/lXz
AU7dVvrIi/UDvCh25+CRruIDHHXbq9kJ+gCnrIl3Ve8f0HyA7fRvxubQB3hZ
+wDrQhfxcRrX44oRX/dnfJwum5/TfIAvehb3uEUf4PwIy6ulzFfgUYNbXCpx
Eh/goqNNWnmwnmeblV2/rrs8nuNBcHKz25GnncUHuIF93PkOjA9wpvr4Bftd
cLNBt/q8dhYf4J1OqbXrOIuPM2alZV6Os5qfNB/g6XE53jOdxQe4k3pAAuMD
vHRk3pM+zuIDfLc3BlA9xAfY4DX2wld68XFW9ntzFh/guhNrzFjE/gr8bOGq
48GMD/C14hX+/yjiA3zide0O9qznZ8v6Wc0H+M+7V6qG6cRHDv4/vwOfc1k/
wFPCbN+0dhEf4DydT8AnZ/EBnnaiRbWGOvEBDrHytwrneBC8LaJW7B76OIf3
q7bybAp9gI8EHJ923UV8gPftCEwsZf0AZ9vNqh2jiA9wQdcaj+OYr8BhngPz
XXTi4zz61Vs3hjQ0iQ/wjA/nJ+01iI/zZfP3mg/waMfIA51dxAc4+0y7xR3Y
74Irxl87omO/m2tWxmSklStWynj0Tk/HavD3f1CS6y4=
         "]]}, {
        Hue[0.030679774997896203`, 0.6, 0.6], 
        Directive[
         PointSize[0.002777777777777778], 
         RGBColor[0.915, 0.3325, 0.2125], 
         AbsoluteThickness[1.6]], 
        PointBox[CompressedData["
1:eJxc3Xc81f///3GVlua7NJW9957hZW8ykhUSFRElbUXrHKQ0kfbQ3qEl7am9
d1FJpV3a/e6v83k8vl0uv/c/n8v1Q8dxbue5jjPUEtJDklrKyckd6CAnJ/7v
UreC1IYWEqH0Q+W1UZmawsdrAQldW0qEPme8v7bL0hQCE7pG2MEb/P4uDBuv
KWz5gG+A+00ukDSP0xTa5C5xK4DrQ5ZU7sfXxW/fB3fuWnu1foKmcGRVX5OH
cPmKZRc64etKJg8127SSCNkLHVLV8fMmiN8A24w2c7bB5V3Hj4+AY4cVb3o0
VlMQvz0XPvD37LiXqZoCru3PzfDefaGZB8ZoCtCHa7DyiWHOBWmagrv4DXCn
DJdKw3RNYTV+vKa8RPjvV7qWw2hN4Re+PQD+/d+cFn4wru3Z8fBOl7jJP3F9
oCOr4Jzsca/O49+Lv85ZuHDZzoXzcflp4g+Eb9z+ZHUBPodv79taIvRv6dWy
Ey5PS7xBYNUOV9UycH3FmycVPpVZmXMlRVMQf50lcFp49o5KWPzxR+BUhcTx
PXF5sh6w/5bKsiejqEcbiTAzYIXXqXTqASuqP+m6JZV6wA+876onp1MPuEOp
wcyUTOoB9wn/4PliDPWAmz7PPOg9hnq0lQiV3bXUFoymHvCc8YF7hVHUA25h
8fhYUCr1gHt5D/zVexT1gA1S2+xXHUU94LO6lw/3G049YJePl9Z0TKIe7SSC
d0/T3OgR1AM+lTXXwHg49YBNp8+uXZJMPeAc/dEPEoZTD9hqX4s7OSOpB/x0
0uY7JSOoR3uJMKz9qGFvEqkHfOnnX9uhCdQDnpl2ctHDROoBX5hjtcRjKPWA
R5R66FYmUA/4RI7W4N0jqYcCft9ffR5tG0o94MMTbpR0HUY9YI2uO1/3SqQe
cFRS+b4/w6kHPB6/7rwE6gF7DDfOmJRIPTpIBPXHG25oDaMe8Ob7dwcrJ1IP
eJS7aWfjJOoB35QPbm4RTz06/Lt8WQ94/a/19zYOox7wtZBJDseHUo+OEsFv
fKp83RDqAWeu8IzSj6MeHWm8J1IPeF14yZHb8dQD3npFMCwbSj3guWa75tXH
UY9OuH8aW95O5h7wwNPfTKcMpR5wWsuOF1bFUQ94TsOGhGGx1AMeOqry48I4
6gFXDRm543o89egsEVbcvqO1JY56wLfvFk0fHk89xK8bF+RdjKMe8H9PPhs/
iqMe8PEUw6FpMdQDftMzd/eRodSji0TIbTfm+Zsh1AM2mC0Yj4mhHnDN8rs7
rsRRD7jg1w81a+4Bj2nl5Dw3nnrAXSdduDl/CPWADav29e0WRz26SoRBP8cN
EK+/rAc8edCIiqOx1ANu4d/HdvUQ6gG3cj82V497wHFDj/3OiaMe8LmdKgkz
h1CP/ySCrW/simHx1APWDll2sT6eesCdRzYqVEZSD1jJa9upjfHUA56ZMrP7
Ve4BN28bta8f9+gmEZYHeMnZRFMP+Nrzi0+jhlAP+HJyz5ET4qkH3P2dXFBU
PPWAdR4YfAofQj3gvLLQc3Lx1KO7RFh1dtH6UbHUA+5b895XvH/IesC2hp1+
bYqlHrBFaNR0P+4BDzfb/X1/LPWAy29o1fceSj3gyI3nm+fGUA9FiVDxoLT9
nGjqAT+Ynmg/Lop6wB4f9EeVRVEP2Hib0rt5MdQDbnxrr/SRe8CPR/t0vsM9
ekgEo6icypsx1AO2Dk9YuSSGesCfTz0qMImiHvACPZUZWyKpB3x9veK4KZHU
A06yPqupMZh69MT4sjlmEzCYesCP+vfZenEw9YDV7OXnyUdRD9j74aUjHyOo
B3yrRdcJX6KoB9xDXLAHU49emH9dlY8VxlAPeMWMX6nPoqgH/Dkl59rAaOoB
H106eEfVEOoB91W82CoihnrAU6sm1a+PoB6w2cVxOxdFUY/eWE+udzNYF0k9
4GH6v2ftjaYesEHem5mG0dQDzlAw6BHGPWBFVYXh/pHUAx54Un1O/3Dq0Uci
nHyTdD85mnrACn4DVqdGUQ/4RdQ+ubRo6gHrpCSPnh1BPeCPmo3Lzg2mHvC3
9d3bl0dRj74SYdy0/PqjPD7g+Ruft90RRT3gOeMmtqsfTD3gyU+G7aqLoR6w
3I7EM54R1EP8ep9TY/2iqYcSPO/sBD2er+CQW+na5dHUA840PjUoaTD1gI/K
j354MZp6wI9eDnNSjaAe8CK7pRNuRlMPOP9FC8OP0dSjn0Ro//in0r7B1APe
9PtW4OIY6gHXVE77cZnHB3xxiUvFsUjqAXf+9svUNYJ6wMJIx6mlEdSjP+1H
uAd8Uk3Ju1co9YBbrLceM3Yw9YD7bLO9GcU94Hvj5DP2RlAP+Erpvs0HeXwo
Yz4Z81TwDqcecEd7tXFXBlEP+NyYjeN2hVMPODem7myrSOoBjw02Us+PpB6w
vsPv1cZR1EPlXy9ZD3ieck1V42DqAb9Ob3/UeRD1gH+4np30dzD1gI++WTnA
MIx6wEs1ElUvh1MPeG7SD626QdRDVSK0nGE3+Vc49YDbGARW9AynHnD9lj3v
8iOoh/h1/ye3HoZRD7gk8LX1pkHUA34548dSu0HUQw3z21+1318HUQ81Wp/C
qQcc5fnKcUko9YDHBg2eYBhOPeB8+dCL2wZRD9g9dVfGwnDqoS4R3rq0O1sc
QT3gFxc67JofTj3gJ4cuKukMoh7w1snfV2iHUg+4Z48x9ufCqQe87G1WSFw4
9dDA/cN+/MC8UOoBazl23B4YTj3gEv8ec31DqAecXDRjY1Eo9YBVl17stzCE
esAWR1vf3RNGPeCWiS/vuHAPTYmgorh4rXh7yHrA6Z1vp3QJpR7wif1K7qMG
UQ/4ncOcM9PCqQd8KMFz4pSB1AP2dSt0XRhMPbQkQkNeQ2qLYOoB33qmt7Ux
hHrAV1bE/80Kpx7wx6Ff9zSFUQ84sXVNJ7Nw6gF3O76uUIN7aGN/2/blkeXB
1AO+6DQ/eGUw9YD/s7rasC6MesB6+7b9PBNCPeDp9zYFtg2hHvA7u1391EKp
h45EmBgv99QtmHrAHjd3jnMKox6wkuHy9d9DqQe89t3opLxA6gH/uNlPtSSU
esC4911fGUI9YNtDFf5zQqmHLsab7bRNliHUA15zNyvdI4R6wNGl7/1+h1EP
2ATb1/WDqAc89f29DZ0GUw+4zZrD89dxDz3cng1pqePDqAecXdtW3p7nK3j7
L/PeGiHUA+7z16n+eDD1gHN89ENrg6kH3Gto/tjkMOqhj/3i52Pm1mHUA+40
yGzJtBDqAW858CB+Uyj1gO8tHPTfaO4BV89fZ7eHe8BrvkY7BIdQDwOJsPGl
t/Ff7gF7/8q3iuEe8Aev4BFvg6kHvM4x1lsSRD1gt/CqyYE8PkRvrpZWhlIP
2HKNT4JPMPUwlAgJDzqtreAecLp+yNDUYOoBu9w+khM7kHrA3ade/3w3mHrA
m9fVpyQGUQ+4equyaRfuYYT1a/OMYJ8A6gHb+nw6sy+QesAPY36lBQ2kHrDP
2uJgwyDqAa9OPd/jUQD1EP/9zJq42kDqYYzzE7YH5wOoBzwlOV9uYxD1gJOf
eFm9CaIecGLtEL+zQdQDdvsr38uAe8A9nmqvOz+Qepjg/tV9umJWIPWAPxzo
/qYGzlrUWz4c9m37+m8/+Kr6/e/T4ElLKgI+4N8b7VnxbiMcfiO+7xz8vDyX
+OdX4IURIW+d4OdX8A9gtwHdTIJgV3xZ3RT7Vf2HQ0ag18p3G0/7wZ6lnczP
4fJ+TEs5PA6+v87mgRd+Xnhn/AQ4P+LkrhP4uvjjTsPJGdHRE/F18cvv4Emt
aqe2xeXjXy/qbYbzQU372e3w/Wf8bPJc4M/fqgOm4/s1cPVT4JHnA53F++90
8R/A8kq3a177aQrilw/DlbkOAzf6awo24i8EJ9dLK77B4s3R2Rzzy7kTrtvR
/z2uvg3scXu2ynL8fH/xH8D16VNmnMTP24Qv58GeQ0a9C0U/efEXgi86/9AO
wM8Tb477cO07y9IP+H7x6stbYL14EeljAPcR/wF8ydqmXMefesDnIu9c7xxE
PWCn2tjKFYHUA75x7YHC0ADqAc/q+Ozucz/qAXfKm2KYPZB6WGJ9N/U4YBlI
PeBPKtfS44KoB5zQpWlY6yDqYUn7De4BR35PMvX0px5wQeDSqHfcwwrz0+L/
euUEUg84PuuZ94iB1AOW9Lx7qdmPesBvVne7bRZIPeDKrs9WzwqmHvCopOMm
X/yohzXub3t3bewfSD3gCc1yD4v9qAecfenhjmLuAXun1T2b5kU94L/CgbTH
3AO+keNybWMA9bCRCHV20cLIAOphQ48vBVEPeGBahvqPAOoBX1h974m7P/WA
syKeLp3vTz1gpZuNwi3uAX/3qQg640c9bCXCkq7bthQHUQ9YHK6mgdQDfnyy
aLm/P/WAp3pUxV73ox6w/pj+9fl+1APO8V2iO8WPetjReuZHPeCnr0cNSfGn
HvBZjf0L9gRQD9hIM37cJB4f8LztI9qd4fEBX9wVfCs9kHrY4zwSWr+hzJ96
wBdbNnXWC6QecMK6bY/F6y/rAR87v8aj0o96wC+c7BS6BlAP+HX9mnejuYcD
7i+KrTSXeVMPeEmSdNgQHh+wcf/Mlbu9qAf8u/lJhZ8f9YCnVP+sr/alHrBN
T8U2Sb7UA+4n1Lx77E89BuD2rezc+SuPD7hf/AuHbz7UA156wbPhF/eARx+v
Nk8PoB6wSXnp2yxf6gFXKGHF9qcejhjvznWDt/lQD7h/Y8e5h7kHPMv46ZVo
f+oBly6TT/fmHvC79Cux2dwD3v3QUWgOoB5OuH91aaza6Uc9YGOlFZ9C/akH
XKt9dNcvH+oBpwy07BLvQz3g1r9nK5v5Ug/4dWZFj59+1MMZ57EWM9cH+VEP
WGlmYLv+3ANOqw8Ks/anHrCaMGdefx4fcKHbb+NUnq/g7eWv83bw+IDF6SKe
ewj4+cp3Y6x4fMBhJxs1owOoB6zc66b6Wm/qAatnaF6J5/EBr5K3bnjiQz3g
xfcKRjoEUg8XnEfWqtUH+1IPeMrqHr33+FIPeOQk5QcreHzAtl9yn63gHrBi
cX0PaSD1gJVuTBul40s9XDF/HbDo3jGIesAqRpd6v+Ae8PVZTTrDeHzAFwxd
d/fwpx7wd7MXO7T8qQecbKX5drc/9XCTCDPOFaqP4vkKHvR95YJ2AdQD3vHf
Mdv93ANu16+95R3uAU9S8cpM5B5wzfXE0/d5fMCXMlo5OXMPd4z3vjPqzXl8
wOXTscH0px5wRfmkM3q+1AO2j0ypfuxNPeDS1XPSxfVK1gPu8MZswTUeHx4S
IdAt7Ollb+oBTxurqKrgST3g5y6T8/v5Ug+47aU+wfe4Bzz0xHWDJB/q4UGP
P3lTD0/8+70Durz1pB5w1MgGyw7cA047t6WdDY8POGCGzfpgHh9w9xmDvnzk
9QNet6OiebMv9fDC/XeHrpY8jw/Y5vfd+Yo+1AMe+iPWLYN7wP1KHuju4fUc
ljzZP7eM5ysvOs8HUA+4bcLdWjUf6uGN+2+KwdfiAOoBPzhYttGee8DuvZ0L
xfVA1gMuCTas2udLPcTv1+u/7S+vH/DMDQdzin2ohw/G22/fhhO8fsD+ofK2
1X7UA1589EW/Abyew5s2/VhyKYh6wF+Se/xewz3gkrUxfWu4hy/OX52OtnH3
ph7w6LSnkzZ7Uw/4KLZ3tjw+4JeKz0Zo8HoOz0pKfTnci3rAbmcn/VXxoh5+
EmHc0shZCdzD79/tJ+sBNxk9n/p/6we8a26nh2+8qAdsvKDDpSde1AOOOR3Q
ydKLesAjVQy+pXlTD3/s/2Ov9d7uRz3gr++T1rbj9QM+2tS+230P6gHP2N7N
sLMX9YBXdPo+og3PV/CBvKhl0dwjQCKM/9O0J86LesCuF4v0872oB+w55XCR
eHmyHvDvLwod3npRD7ggrHd0O1/qARfbDenZnfdXgRKh+RUWYB4fsDhdyQdQ
D3iCuCD7Ug84/4xHhdSbesA/DBJ3dOT1A/5Yknv+G/cIkgi3pfH9YnypB2wX
P3jRRl4/4NLrSWa7fagHnD7duK85jw+4jbhB8aEecCcrBZ/hHtQDjvxVviuE
x8dAiXB+84qhKdwDljb3i5jnTT3gne3+VC0MoB7w0WhVlw+8fsCe0Uvcv3IP
OPNDlaOLL/UIlggDUtUtevF8BU+61LNrFPeAw0J0Vud5U4/gf/slWQ+4Ecdj
tQDqAQ8/Gum7lHuEYP4N2bN8li/1gLf3crO7yvsrePbbhbYG3AOOSnR4HMTn
D3hD9bFe2jxfwfYuZf2cfKhHqERo3+tju9H+1ANuHpd1Rhwvsh6h9HiJH/WA
LySty5zmSz3g78YbjPvweRDeWRud1Z/XD/hzRsvryR7UIwzzwwmFqqnu1AM+
pKDnvNmTesBRt34PU+P1A674s1TuF/eAtbZ/m3Pci3rAsQd9Orbk/e4g3L8L
J/Ufwz3gNodrdwXzeRDeMf32iEu8fsBPPc/39OH1Ay6dYXWp3I96wGo7lldb
8HoejvV368KzTjxfwcfC2/eU8PkDXtwNCwT3gAuszxwI4PEBb0rHPdyHesB5
V9pZ7+DxMRj7CZflku6834X1F7ibrPOmHrCW/NZXz3m+Er9fvMF8qAc8p3DP
NAseH/CMuTkKXt7UYzCdx3i+isB8l7X5vx8+1AO+P8rlXSHPV7DHjM3Db3EP
2ExTp3sVrx/wJrnel1fz+IBH5HTYk8TzVSTmp8vDbzbw/go+OSHhVoEP9YDb
b8qQ38z7XXjVtt47OntTDzhi8+q1r7yoB/zhS4WxFfeIkghl4Qq5MTw+YMcD
5YK4Hsh6RNHzJ9ypBywJvHxoN/eAW6eYTSzxpB7wzd2+jaWe1CNa8r/bzZN6
wJ7XRn8286Ie8IyT45vlPKgHnCLV/9XHk3rA2cUhxXPdqAecfjNrU7k79YA3
p8zY9JN7xPxbD2Q94LHW/Vs8cKcecKTlihUdPakH7N7rRlWtC/WAf21U0n3v
ST1gl86+Jclu1GMI9iNPY0urXKkHvH7ufjlLV+oB76hMmH7Xg3rA0RWjXKPc
qAfcLWC11MOdesAvXihddXSjHrHwyw9Tynj9gJ/4jk+Vd6Ue8MT9/fv2dKMe
sFzLW1uGuFEP2PpF1kk1N+oBB494q/bUjXrESYS5d3RyEtypB/xgVcGcudwD
HqGw4vYd7gE3Nl32cOMe8Lxdm6TXXagH7DJ0YPlV7gHf2zpfcsSNesRLBAOT
76t+eVAPeImhzprPHtQDfpb8PXerO/WAi0NbJnTzpB7wgDlnpom/r6wHvKz9
nMxO3GMo7n8FJ0rjPKgH/MFom9I73u8OpeereFIPWK993r5CXs9h86IRxeke
1AP222W7/LsH9UjA/NXm4NfW7tQD9k7fP/8B94DLl5t8jeXxAceMxY7QnXrA
Xa6FPuvqQj1guwoL/zQX6jFMIuh+mn/Ex416wPo2wX6ZbtQD3jeu9X2pM/WA
Fe509nzjRj3glit8yrbw+IC7NUf8uMLrOdz91uk77b2oRyL2a9lbFDrx+gG3
6Pn9ixuPD1i36/j8QW7UA67C3dmRxwds9XruuwLuAd/69c2vwJV6JEkE05z3
a9zdqAecNObvgkaBesAaX9uv7u1CPeAdH+WPB7pQD3jU9TuxHVypB6xYWzLD
yol6DMd6dPvB1b+u1APOn5CjY+ROPWDxzxt7nKgHLKccvOagC/WAq4a92vHG
lXrAssd9BeoxArfPzTNujx2pB7xT69nMlY7UA07v4iocGUA9YLXFzWMsnakH
3LXVkJ8tXakH3FC46PhhZ+oBVwZ82L/JiXqMlAi5wohr5a7UYyQ9/uZEPWDr
l37p052oB6zz39M4eUfqAefFZLSZ7kw94NDoV6o7nalHMs7Hx344S1yoB/zg
5tazL7kHfO+83x8dZ+oBL9inlF3rTD3glodbd1N0ph7w+J7VoS2cqUeKRPDd
09lrsAv1gDs2vu962pl6wJn3j3j9dqQesFxIme0BZ+qRQvsNgXrA3ROMN99z
oh6jML8M0w42EagH3K/S6HyqQD3gc/MKhcNO1AN+1Ubh8CLuAWdPXKqqIVAP
OBA3f08X6gFvqjtt9MKZeqRKhCEps6aVO1EP2Lr2ykR1gXrAPsnW808I1AN2
nKGkF+1OPVLp+X48PuCmd6nzHwnUI40eP+Ie8Iav6vfmuVAP2GOl5hALHh9w
u3MttTN4/YCDj6yeLc/rBzyxdOi6bdxjtER4e+leWi8eH3Dp5+aQiQL1gJ8X
H+u9QKAe8O/Dm71n8/iAb768KbeB5yu48vDY6jTukY77W/HGTA8X6gG/OxuR
9seZesCaTZ4qn1yoRzrtlwTqAR/bMvn7CifqAXcUH/Dl8QHv7oUZjsdHhkQY
s1W1zUHuAU+cOuX2amfqkUHPZ3ClHnBxUZfJ1m7UA1471aVDe4F6wCtj9S50
5fExBj3aytsvcqIe8PH80O2zuQfctHx47ngeH/Bd16KZ3ZyoB7xz4qsFbXh8
wE5TjEMXCdRjrESYbha9R597wEbOGUt0uAe8ba6n007uAWdWp5W78voBJ9v8
KOnC4wOO2FF1MYznq0yJ8GV20Sfx9pf1gLFb3j/YiXrAtR2Vkn7z+IDnP929
6pQr9YDF4/xmR+oB91qdZvV6APWAX0r+O77OkXqMw3npiktxhkA94KQznqqx
3AN+nxwYm8g9YOdBs9sk8PoB5zW9bXGQ5yv45frmwp2O1CML6+O7v/WzeHzA
6+v+ztvE8xVsvmO/rT73gC2/ail14R5wUKs2PqucqAc8TNyguFCP8VhfT2p8
+DiAesDzM6Ler+X5Ct4WMrm8mHvAeXvVU9byfAVrJBWsf8g94MfmGy8kuFKP
CVh/R3jccOcesHfItRNXXKkHbCz+AZB7wPuyMnbZuFAPuIPCTPNCHh+w7O+W
AvWArcUDGI+PiRLhTqXuXhceH/Dm1IjQyAHUA17WpJC9awD1gGMWlKye40w9
4H7iD3SkHhPp7+MO1GMS1gOvDI0kB+oBf7M4HDnTmXrAEonptL7cA1ZTjXNt
zesHnBHX9lIfF+oBX0vH/8E9JuP2+zUnrw2vH/C2wt3dY3l/BV/MdD/i50I9
4PChFkdb83wFrzl44Nt9J+oBzx6i6Pie91dTJMKe6SvbdHSlHnC32Uuz/vL6
AZ96UX9vIM9X8OsTk9eF83wFK44P/nzUmXrAFn3mNVhwD3jDHGs5JYF6TMX6
WvbY9CqPD/ihkDvhowv1gJft23zQi9dzuJO4YHMP+KlO59WPeXzA74/fSn3O
4yP73/1H1gMWjwPrnKgHbPhuS9taB+oBrz/V58RygXrAXz5cmVBlTz3gweoD
f8/k+WqaRJi0oP03K3vqAV+49UN9jSP1gHWGV/c+b0c9YHvNioHm3ANeZHO0
dgKPD7j+x4TsFwOox3T4WM9D2U7UA17XauGudF4/4Af60twdjtQDPrkz4oSH
E/WAwyu7TLrA8xUcID6B2Il6wJfSjleb83qeIxFaabXueXQA9YDXvm1VdI/H
B7y34oj3SAfqAZ8os5oYx/srePAbk0M63AOOSL+hcJ3Xj1yJMMdOfECIesD2
rb/fPetIPWC9iQoHQnh8wC3LMt/7c49cej6EI/WAj28YdsmC97szsL7OrdTP
4/kKVlPGCuxAPeCIeUW5AxyoB1wy56lGgj31gLs2PJUvd6Ae8OlRsTcjHanH
TJy3Az7NCx1APWAtl/0tFXi/C5ceWlrUxZ56wIs33PpZyD3gxye0zqywpx7w
NaW3GlXcAzbopf83iuerWRJhcuqFnL3cYxY9PupIPeALXc8c3O9IPWAhLWxj
K14/4GNPW/+32YV6wKsWPbI54kQ9ZuPnp2FHzD3g7abZO9V4/YCfT/844Z1A
PWDx6Y269tQDdnq1c3CEQD1g+4UXpnvz/mqORDh8Lv3qOR4fc+jv3Tw+4C/7
0ysCB1APuFbB4+AqB+oBB00ap2FoTz3gzbMXntvMPSQ4H68K+zmOe8BtpteU
GNlRD7jg0eacKbx+wGdWbUqNcKAe8PAfWnXbHagHHKoZ1349r+cwTnOTImyp
hxTzvbDaItmBesCy5+U4UA+44PuBNXo8PmCrG7qapTw+4LpXctJD9tQDfhxq
16RnRz3yJELvN3PSCuypB/xn+nLToQOoB1xalu7ePIB6wK/aZi1wtaMesPvD
tqoVdtQjj+ZfW+qRj/3eH63N/nbUA17i/tVlqRX1gNXTD/zYzfMVHKfzJSnZ
hnrAJ1//aH3IjnrAPokqiZG21KMAv2/7R0WefB6EHx8L6ifYUA948Sz3e6dt
qAcsPl1CYk894OzIe5sPWFIPOP7sq/DLdtQDnvrBY8ph7jFXIiysfdV/tA31
gDWONg45bEM94DD7iL8NttQD3tm62maOLfWAU8qnrLhhQz3gb3PdR8rzel4o
ET4uG5wVzus5HHet9/Z19tQDvnY8qYc1rx/wkB6bTj3hHnDQ0qh3Nrx+wCNW
fMgeY0c95kmEWdV5anbcAx5Tt7X/KTvqAe/tOGZbAc9XcCWm3wt21AMesG67
rzrPV3DMzkYXFzvqMR/rZzullbF21AP2eF+z5I0t9YA/thu9PtWOesCrWsYP
mMnzFfzarjG7nsfHfPp7hD31gMWbY4sd9SjC+db9Wy8XHh/w+VFa44p5/YB1
7r4a68s94IGFxaO7OVAP+KN2jYeOA/WAlftsvfiXeyzAfvbCSnlrG+oB5xi6
S47aUQ+4rfgEYxvqAY+R36zowPMVvKb6x8SXDtQDTlOWHPvlSD0Wor+0pJsP
rx8L6TzJ6wc8r9XOpQ7cY+G/+5+sx0J6fpIN9YCVrReUduD1fJFEeDQPG2h7
6gE3lsYmGDpQD7jGc6FqDPeA9+z/e3acLfWA7w5Zvf4orx+ww9bWX0tsqQc8
xehltdkA6rEY+x+Hk85iX1kPOK6scEkJjw/x64VxE7XsqAfs++beo9F21AOe
a1g6bBKPD1h8uGumLfVYgv3u0B7pidbUAw5tO8mxxJJ6wO+fYIPGPeAc75rs
/rbUA84SDxA21AMOXvWscxnPV0slwv0NnSQbeHzAX0v3Oj23pR6wxvrRI+J4
voIVNSsPtbWlHvDpvJ3jFbkHXO4V6lhqQz2Kcfk9k6zPWlIPWEv9V8FqXj9g
P/HAyfOV+P1pvZa9tqQecO/dQXKnbKkHfCryP6urNtQDLrlf/UDHhnqUSIQD
xwZKelhTD3jUcKPW662oB3yx/2+T2/bUAx5ve9B3gg31gHddeL9qtC31KKHn
O3CPUomwYyUWeO4Bb22PHZwt9YAbfimeyeUecJZKzg1ta+oBv7cs/VDJ8xV8
c1LYr8c8Xy3D/I/j4Dgn6gGf77WvKIfnK7h2WcQTA3vqAa/Qf2zRjecr+G+s
QpdljtQDvrMysttqfrykDOfLRxkqB3j9gGuzxyqq2lMPOE4POx7eX8ExKreU
Knj9gE9kP7u1nucrOMRnRY42z1dl9Hpaa+qxHPvpiUsqAnh8wLVLt+VnWFAP
OOK8+cnd1tQDPv894d0p7rGcXp/BPeC7Wluq2lhTjxXYr6zFD7CiHvDKa8d+
ONtQD/jz08gZc22pBxyRFd7hDa8f8GDxBVjcA+5vd61Pb+6xEueZbceH5zhQ
Dzh7d3NdgTX1gIs+J/f4zeMDbitusHm/C/v3vnj+K6/n8OWklG6Hef1YhetX
0O1zL56v4NchGp8teL8LH3W8vMqae8C926fZFXMPuN3OIfcyeHyI/z503rk6
a+oBP2rZPl/FgXqsxv1tX0FyOa8fsJ9jB9dJPF/BOj0KK2p4fwXjdN08iOcr
OMu+6MsN3l/BI/QiA115f7UG+48eJ262sKUecNwV15ae3GPNv/lO1gMeoft2
4iIb6gG7iC/g4/UDPnXud2cP7rGWns9sTT1gP7k/eoPsqQespoYRY0s94Ovr
Nq+s5fUD/pVR1PU5r+fwweEfL1rzfLUO85eCp1YW94DPdLt1+g7PV7C/pfex
UFvqAYsP5x/g9QOO9Tvb1pHHB9wlTju/iMcHvLR19+mK/PjVepz/FKbPseEe
cGPi5i/TeL8Ll2sfU7rG6znsbBV7UFw/ZT1g6fQ719bZUQ/47atBieN4vtqA
9fKxYrg+94DdsrDDsKIe8HGrCZ9rLKkHHPg+4PoI7gGfe+68/rE19YBV5oTr
jOD1oxz7z2/3LPz4/AGvLdW5rcjrB2w85lnuWZ6v4JiFrcZb8XwFj+t4Nvad
NfWAW4p/kLSiHhslQv7FMxVruAd8+FWLT0XcA777cvmqOu4B771Y2Niezx+w
i2GZnSafz+G/l76+7MTrB5yoOWXWMt5fbcL8UDTccBmvH/CwqSXVqdwDHn7I
VcWQxwecLf/n/Seer+Ak8QnFPD7g2xs8X46wpx6bMX7stFS17agHvP/FvD/F
DtQDnnXg4YVse+oB56xs03Ehrx9wH7sOU+7x+QP+OLXNjTIeH1v+7a9lPWD/
YOxAuAd8auHYZjtr6gFbKk44fI7HB6ydnlP6zpZ6wL7igcaSemyVCKPXGPy3
yZp6wLfXZTgq8PkDNj288NkBa+oBN9hgxNhRD7jl8CMzV/F8BTuf8Sqw4PkK
bnZQbP3Dknpskwg/l1ySjOD1A867gQnMmnrAhkPT5q7g8QG/ST3rbMHnD3i1
lfOfa9wDHtExc4Y1z1fbcZ5y26Iby+sHnCO+4I/Xc7hxWqDLNGvqAWu3SEm5
y/tduPr3gZFnbakHnBgzZkyYNfXYAduPm/zIinrA7Te2NvnB8xV8X3L4+Ssb
6gF3WW6xdh/3gMWn+/bj/RWsqtmh5CiPj50SYdGTTslhttQDHiw+AYLPH/DD
iRMSt3EPuL/4hFVr6gF3r7CscuUesFGjbtu9fB6EDbC9WMPjY5dE6HhhVXoH
Hh9w04qr4eL+VtYDrlp6LmOADfWACzZ/7n7JmnrAz9vPWpFgRT3gE+4zFQdY
UY/dEmFyfj/10by/gtfLBZsO4/Mg/LjuqWNb7rH73/ws6wE7liiqrOIe8NFJ
OPFZUY89EmFsSEmzrQX1gC+Va+SU8fkcVty5p1KPxwf8La/Vy2Yr6gFHjk62
0uT5Ch582eedEq8fe/HvY2eEqnAPeIPJrOXNPD7gwM6rxqnz+QMe//2W5Av3
gHfuVftbyz1g7WCTb5Y8X8FDejd6NPH+ah+9H4QF9YD7PrjVcyWv53DcpKKV
6twD3ih/UjOGxwd8+Py98omW1ANepbr7oSOvHxXYrwZt7pbE50G4YdO6+hQ+
f8DnduXbmPN6DgcMP7z9szn1gC3EJ8jw+gF/r9HQD7OhHpXYz7QtnmdnQz3g
8FVbt9+xoR7wz90+007y+IDbZS1wjeTzB9y357odFTw+4B59+hfN4vFRRePV
nHrA79N+7FXh9QP+0rXwrSqPD3jaIOOwP1bUA04+06mmzJp6wPrnN3zowD3E
y9+q/iCR56v9+P1nT9SM5fEBN6uUdl7B8xXcbrvEpLsV9YCz1Z4d/svrB5xR
/PvgdR4f8IuJrdfq8Pg4QO8vw/MVfPTlxxcZvJ4foNdvcw/4Q3WNyxQr6gEH
3K/Zc82SesAnKj1KO5lTj4M4zz3+Kp/H8xX83EP7yW1eP+DtQXbaBRbUA+61
/NhjE2vqAWcazLoZwY8nwrWeOBHx+DhEryfl9eMQPX8e16fX3UvNobBdYqvG
BFx+5sgFTVNhrVetV4lfv9wcWr/hEP39DdfHQHzhEfxIzuLxMVy+7HVIh+j9
L3D96zeUnVQ9LBG8WgdW5uLyZPsmeFCv9+Yn8POXn1TdNRb+2zZi63h8v+x5
nPDW2Gkbz+HnhYkXAOeOlyi2gneNxRWCL77qP1qCf9+xJa5BNdYbqZt1ESxe
XWf4i1fvNoa4f53CxY+ExZfnvcDX1cQLgIeMNr0xFD8vW7xCsFpMi9mTcfuL
v349fH/0jHRx/yFe3Y5HML+t7u7aFt8vXrwVrOqx4oAE1+ctGAtff/SkwyIz
TcFXvELwT/U1Rg24vHL8+rvgAWavTw3E5YlX9y6c1cLEIhX/XvY8yxqcb51P
jXmCyxdpAIsPV5yzoB419PdMa+oBq0Uv3XnBlnrAzhGn54jztawHHGHzqH8f
C+oBv5pYKyRZUo+jEuFl8++yXjbUAw4SH7DkHkfp9Q/cA64r6rS+wIp6wDs+
pRf/NqcesGZO2Snx67Iex+j50jbUAy7YlOekYkU94JqOp6XuZtQDnmK2uHuT
OfU4Rs+/MKEecBvxCVvm1OM4fp/dRq0umVMPeMnUN8YDzakHbP9iwLA4c+oB
/3gbvvSlJfWAG71O6GVaUA94+5obse4W1OME7t/H0tKemlEP2ORJ0pxCc+oB
71tsqLPGknrAsYdVquKsqQec8mhM/jxL6gFvyvTQU7OlHrD4dOJCG+pxEuvf
xnmDfLkH7D/PYcNMK+oBm8vLnVnJPeCyFsZnl3IPeP+CPR7XrKkHvNkYV5h7
nJII8bg7ZVpRD3hfqx0Gwy2pBzwsvv+ZLlbUA66c3bBBHP+yHnC6SfLcW2bU
Ay4/0OO4uP7IepyWCCdrneYHW1MP2Kjd8+x+VtQDPm7y5VM594BLjU++mm9K
PU7T+Zh7wGE2vabf5x5n0Nt12592FtQDbulzp2qRKfWA24kv6DejHrD48JaZ
BfWA+zwvLT5hTD1gYxUfny48PuCp2j8bkk2px1mJkHDksNxPU+oBtzmyNnqn
GfWAs7HdD7agHrDi5bstXS2ox1l6vqUF9YCLB++oumhJPc5hfM7/GS4+vibr
AWuIf/C0oR6wJK3AXMmSesDKoROSellSD1iuvo/lZxvqAR9uODp2Fvc4j/l2
wN2Lc7kHfHTfpqCxNtQDfv+7072tNtQDzjn05ra4Psp6wNN+d1UytKQecF/Z
AZl6XMB+eM2qzbd5voLP7K+r28TrB1x4veugb7x+wCv3tp51i3vAaw4EahhZ
UQ941kHvNeLPk/WAB2J5+8njo1YiiA9vNPL6AZ+7sCziiQX1gHUrel0db0k9
4JLR3WYeNace8OHLH67W8foB71ih2z6Pe1yUCMvT3Zu3WVAPeIOhW7/X5tQD
jhEnVJ6v4PemTWU/eXzA51OLfDytqcfFf/tbWY9LuH5XF565zvMVnIEfN4rX
D9hvoutOZ14/4BAD/8ejeHzArzelzNjE4wO+eGntBH1T6nEZ8/WYjMYSHh/w
r+AbpVN4fFym93ezoh7w1FtWUZ15PYdLk4JalllQD/jYtoHrf5pRD/j0plFN
2ebU44pE2KZs2qXUnHrAp9MVDHpYUg/YrcFqfJ459YCnBHRR8DWjHrDey68L
T5tSD/ht46t5p4ypx1WJ8PmB62B1U+oBh04uL+5tQT2u0vM1TKkHPBxXP9OU
esBvF3e+9ZfnK/hRvX/3ShPqcU0izJkv1VtgST3g5v4nhjlbUA9YXI5v8nwF
99s3WEWcH2U9YG1rldtzzKkHfGh/YZv3xtTjOq6vxmeLL+bU4zq9fyOv57Ch
3oRV9Tw+4IcXQ/uP5fEBJ75oWXzGnHrAw2vejmvgHrDS/lZZ5y2oxw3sB3a2
XVTH4wMW/xwTw+s57Fg6/XMA94BTWwf4beP9FVzZ7aDf/40PeIj4gJc59biJ
/cEOvaK7ZtTjJv29iHvcpOe/m1MP2Pnsnvg6E+oBZ67q11rK+yu4W8qcsGCe
r25JhN9fs54sN6MecFfZC0SoB/wuc+o+cTzJesDiy5eUuQe8Xtpx60QeH7B6
/jmleGvqcRtfLx/ib8HzFRxVfaLpCo8P2GPVfPM6c+oBL6oPbIy3oh5wt69N
muq8nsN9A4xPi/OLrAes30duy34z6nEH+8PJIdpWltQDHvLAs9VEnq9gyfER
r5+YUg94gmnCKjmer+CZ5Vrhnrx+wNLZUdcPW1CPuzgf2ofrOfJ8BTeMvu0X
yus5vP74HdciC+oBp2M768TzFWynVztlOY8P+HTviDMfeL66JxFubT37MofH
B3zdPOTdZp6vYIu8ycc28nwFK4p/IOT1A/bYf26TOa8fsG7Z2NkTzKjHfcyX
ktUpn3l8wNGvC2ZV8voBb2zbesNInq9g8dG/NO4Ba8zyUvLiHvCsVbY500yo
B9zri8/bXdzjAW4vx+LNPryew0/Lyi93NqUe8Ou//V5c4PUcXqe89mp/Hh/w
1zcH/AN4vwtb3nUOasXz1UN6/w2er+B2863nRfD4gOd2j2vS5fPHQ3r8knvA
m9d0OtrGknrAte7/hVRxj0cSYURTZYeLfP6Aw+90zHCxph5wp7G9hubzfAX7
3P/WfQmPD3jXM/2eNWbU49G/+6usx2OJkLev0DmY97vwdWlptjLPV7D8eKtJ
53l8wK3a7hvXmucr+L1U4eZFXs/hHkqf7OtMqQe8U6PzXYHXjyf4+eIGj+er
J/R8AN5fwQtcI7/94PkKfjpl+syvPD7gHhFyoW14vwtPnBY84w/PV0/p9VY8
X8HdDqsVKvD4gO94XG2lwuMDfrVkT8cxvL+CZ9SdKTnE6zmcr2ZXut+KetRh
PTMOXfSEe8D+T132vuYesK14h7GiHvD08tiqdnz+gH11s9We8fiAL982LC7k
+aoe55HZkSMbLKkHfGxMHxsrnq/gR619FQxNqQec75xvn2lDPeBz4cWhLXn9
gJXXbzyrxvNV/b/5V9bjGXobl5e+taIecO3eheFTeb6Ch3/pXOXG4wP2Ef8P
A+oBDzxVGF1rQj1gk9SL4bHc4znOL9vqCmt5voLFt2vawPsr2LP9jw6OvH7A
gsmDA6Z8HoTbz/3Syd+YesA3VWubYo2pxwusX4pFX51NqQesdflLtq0p9XhB
f6/g+Qrek7DfXo7P5y/o/eZMqAec+GrHmxk8PhrQa3+RVwbvr+D0ww7m4Tw+
4OqnTmNH8fiAHcJCF2aZUg/YfOuE/f25BxxwdOcCTR4fsEbK2stePF+9xP5e
/I/nK7j8/eq7WSbUA/45wHPSCyPqAY+46tAjw4R6wHVRTUNNDKkHrOmRGHHK
gHo04v5pPv/XMZ6v4K6qbmc6c49GevyW91dwyffO0+p4fwV3/j6izQdeP2CP
5YF7bhpRj1cSYa1++bUg7gFbzD3kss+YesBqLTuv8TWiHrC6+AYXxtQD7u7z
2TzfiHrAP0q6tBvH+6vX6CH4H59tSD3g2EP7nu4ypB7ww2KL+z24BxwXs+Va
TxPqAZ/v+6VrIZ8H4UHJBaOmGlMPuMOVymVZxtTjDc6vqS07XjChHm/oPG1E
Pd7Q63VNqAfcV3zBM+93YT31E/qPeL8L5zektlhjRD2aJIKO3/ZmJSPqAXfX
TfhPPK/KejTR82n5/AHnZbfU9TSmHvCg8pKZqw2oB5w0t8veYu7xFuvDqf7p
Hw2oB7z8RMW9E9wDHrG/xSoVY+oB505Z6ZxmSD3e0vvrGVAP+Ger55XZJtTj
HXo6enT+z4R6wG2+lngnG1MPuG2l7y5bQ+oBW3aJXxDHPd7R+0UYUg946KDq
X4EG1OMdvf7BkHq8p+fXGlMP2Ghq9nY/7gE/vTR7Qawh9YCrLutbbDCiHvCV
W8eOPeLxAaunTpy8wZB6fMD+/sSHqW0MqQccZTJn7Foj6gErVP/RdDKhHrB/
qtOOTkbUA245LLvVIu4Bp2zoelaL56uP2E+8nd+8xYh6wOLbjSeYUA9Y4ePe
Ba+5Bzxzzp/2xjw+4O097wxT5/HxkR6PNqIen7CfkZMemmxEPeBH8++brOLx
ATf6lN64Ykw9YJ21cdHORtQDXpLbKuqgPvWAlYzaTt5kRD1g8e0/VI2ox2eJ
MN/u8p1iQ+oB39F9bdPdgHrAe6cOmfOXe8DT7PYOWcPzlfj17LPRO4ypByy7
XXh/9QX7h0YXFz196gEvejrRqZU+9YDv/6p5dVaPesDy5xwk5obUAy6zn5//
l3t8odej6FOPrxjfczYOPq9PPWBpp56B1wypB9xi9uQf7Qypx1d6foYB9YC/
31+puluLesA1HhjROtSjWSKIb0f9TI96wA3PPLSf6FAPOGLMlgpTA+oBZ8ln
7J2oRz1gt6KZ3YZzj+Z/v5+McLuoXLWtBtTjG84becKXLvrUA64qe1JWrkM9
4E3Plt9xM6AesOGtjAVT9KkHXK3snz9fh3p8o/cH5vXjO27/P7EKXbgHLD79
1FSHesA32/32r9amHnCW+AYx2tQDNrFydQ7VoR7faT+lRT1+0Ptl6lEPWDpz
lm6cLvWAoz4Htn5gQD1+0PlJn3rAqh0HNCtrUw9Y/sJ/5kXc46dEMNO9PnIs
9/hJfy/Rpx7w09Irmrt5voIra/Y6TjagHrC/1d6lLbkH/KzrmEx9PeoBj5UE
JL7Qpx6/sD8S30CSe8DDOm6r/6ZHPX7R87v0qQe8psvS3Wt4fwUPWpMbYW1A
PeAwK5cb2brU4zduj1kJBiO5B/xzqd2QngbUA15uXW/pbkQ94F4GKaadDKgH
/M1qofxTfeoBa5i5dHrM4+OPROgpviCA1w/418+5HdrqUw84NfZmpJEu9YC9
5j++/1mHesAW4n+8fsDi8eG+LvX4KxFWB04ap6FJPeALxr1jMnl8wKF720bl
6lEPeOGivOjWPD5g+THKgfHcA/bKTHxezD1gq2Kljlm61ENOKny6ED/Xm+cr
WHw61Suer2Cj9gNDL2hTD/iF4yXLodwDlp1X9KgHbD7+uF+GPvVoIf3f87n1
qAe86nxy0Dk96gEfm59y5x3PV/DVNvGt1Hm+gvPnPfuowj1g8e0GX3KPltL/
Pd5rSD3gc2p1L8K4B3zqwvUDa3m+gj0ME+4M5fUc5vlA1gOWvV6Rx0crqRAj
voGdPvWAxafvVOhSD/hnQ/JRVe4BP346fmSEIfWAWy1S8rjFPWDHm2o2J3j9
gOdFftXcpUc95KXCl5uDcqO4B7x67oehX/WpB3z/8V3laj3qAT9ZXf1joi71
gAf1jm43Vpd6wFOTHm15zeOjtfR/rxfgHnDxtvyMRdwD1to7WXKfe8BvJ+gq
fNajHvD607NK/LgHjNPoq3o96tFGKvzQ2R8RzOMDDnSvqZzGPeDl678Pi+L5
Cu5zPm98D56vYPHhA3H9kvWA4181BHjoU4+2UkH5Z6ShB/eA70t1DpXqUQ+4
y4qVE4ZxD9jaUVfXg+crGLP3uiLeX8FnjIOrrXSpByx7vbAO9WgnFXqtMKx4
pEM94I8T3m0y4/kKPtfQI8iR5yv405l91oVa1AM+X/dH4zqPD9jR69mhxTw+
2ksF9UKF5akG1APm+VPWA14y3WhnjA71gH/Ztf5+V5d6wHNnPPnQpEU9YNn7
R+lQDwWMj8Hb/b9pUQ/Y5fN6/xReP2DpyHFtd2tQD7hydfPprrrUAz6qXjNN
yus5HPVxYtQ0nq86SIWmsp9bz2hRD1h8e8IQnq/g1k8VdG9oUA94nOvL1X66
1AOuU5u76rQW9YBlz6fVph6w7LyrTT06SoU/HdNvieujrAc8vPnZ0DXa1AMu
zD53eqYW9YBX7suInM09YM84l2W7eXzAvV0v/fzL46MTLj+nbZuu2tQD3rp4
ZaOWNvWAq/a4jyjVoh7i16ckZt7UpB7w95FjTpvyeg6Pz3u1PZfPH51x/7XA
[truncated: 1,523,048 more chars]
