# Supplementary material for: Stress relaxation in the presence of sudden strain bursts: Methodology and stress relaxation data of microcast aluminium microwires
Source: Data Brief. 2018 Nov 14;21:2134–41. doi: 10.1016/j.dib.2018.11.047 (PMC6265499; doi:10.1016/j.dib.2018.11.047)
Supplement: Supplementary file 2 — Supplementary material [file mmc2.zip › Data in brief/Annealed/AN_27_2/Stress relaxation txt files/An_27_2_Relaxcycle0001.txt]

Time[s]	Motordispl[�m]	Force[mN]	EngStrain	EngStress[MPa]	Shearstrain	Shearstress [MPa]
16.479000	4.942975	4.019295	0.000637	9.110943	0.001343	4.319451
16.499000	4.943055	4.019307	0.000637	9.110970	0.001343	4.319463
16.519000	4.943055	4.023266	0.000634	9.119943	0.001338	4.323717
16.539000	4.943055	4.023633	0.000634	9.120775	0.001337	4.324112
16.559000	4.943055	4.015992	0.000639	9.103456	0.001348	4.315901
16.579000	4.943055	4.023984	0.000634	9.121571	0.001337	4.324489
16.599000	4.943055	4.022363	0.000635	9.117897	0.001339	4.322747
16.619000	4.943055	4.024454	0.000634	9.122636	0.001336	4.324994
16.639000	4.943055	4.023554	0.000634	9.120596	0.001337	4.324027
16.679000	4.943055	4.013899	0.000640	9.098712	0.001351	4.313652
16.679000	4.943055	4.009533	0.000643	9.088815	0.001357	4.308960
16.719000	4.943055	4.004336	0.000647	9.077033	0.001364	4.303374
16.719000	4.943055	4.004855	0.000646	9.078209	0.001363	4.303932
16.739000	4.943055	4.008396	0.000644	9.086237	0.001358	4.307737
16.759000	4.943055	4.005792	0.000646	9.080334	0.001362	4.304939
16.779000	4.943055	4.009186	0.000644	9.088027	0.001357	4.308586
16.799000	4.943055	4.005686	0.000646	9.080094	0.001362	4.304825
16.819000	4.943055	4.012314	0.000641	9.095118	0.001353	4.311948
16.839000	4.943055	4.010800	0.000642	9.091686	0.001355	4.310321
16.859000	4.943055	4.010477	0.000643	9.090954	0.001355	4.309974
16.879000	4.943055	4.013870	0.000640	9.098646	0.001351	4.313621
16.899000	4.943055	4.009769	0.000643	9.089350	0.001356	4.309214
16.939000	4.943055	4.015569	0.000639	9.102497	0.001348	4.315447
16.939000	4.943055	4.008651	0.000644	9.086814	0.001358	4.308011
16.959000	4.943055	4.005101	0.000646	9.078768	0.001363	4.304197
16.979000	4.943055	4.006613	0.000645	9.082195	0.001361	4.305821
16.999000	4.943055	4.006004	0.000646	9.080814	0.001361	4.305166
17.019000	4.943055	4.007863	0.000644	9.085029	0.001359	4.307165
17.039000	4.943055	4.007788	0.000644	9.084859	0.001359	4.307084
17.059000	4.943055	4.008805	0.000644	9.087163	0.001358	4.308177
17.099000	4.943055	4.007676	0.000644	9.084605	0.001359	4.306964
17.119000	4.943055	4.008863	0.000644	9.087295	0.001358	4.308239
17.139000	4.943055	4.011992	0.000642	9.094387	0.001353	4.311602
17.139000	4.943055	4.007891	0.000644	9.085091	0.001359	4.307194
17.159000	4.943055	4.002418	0.000648	9.072685	0.001366	4.301313
17.179000	4.943055	4.004720	0.000646	9.077903	0.001363	4.303787
17.199000	4.943055	3.995439	0.000652	9.056867	0.001376	4.293813
17.219000	4.943055	3.992540	0.000654	9.050295	0.001380	4.290697
17.239000	4.943055	3.994889	0.000653	9.055619	0.001377	4.293222
17.259000	4.943055	3.992862	0.000654	9.051025	0.001380	4.291044
17.279000	4.943055	3.989236	0.000657	9.042805	0.001385	4.287146
17.319000	4.943055	3.992162	0.000655	9.049436	0.001381	4.290291
17.339000	4.943055	3.999667	0.000650	9.066451	0.001370	4.298357
17.359000	4.943055	3.996404	0.000652	9.059053	0.001375	4.294850
17.359000	4.943055	3.988772	0.000657	9.041753	0.001385	4.286648
17.379000	4.943055	3.993101	0.000654	9.051566	0.001379	4.291300
17.399000	4.943055	3.996521	0.000652	9.059319	0.001375	4.294976
17.419000	4.943055	3.994295	0.000653	9.054272	0.001378	4.292583
17.439000	4.943055	3.994479	0.000653	9.054690	0.001377	4.292781
17.459000	4.943055	3.999566	0.000650	9.066220	0.001370	4.298248
17.479000	4.943055	3.996722	0.000652	9.059775	0.001374	4.295192
17.499000	4.943055	3.997933	0.000651	9.062520	0.001373	4.296493
17.539000	4.943055	3.998521	0.000650	9.063852	0.001372	4.297125
17.539000	4.943055	3.992995	0.000654	9.051326	0.001379	4.291187
17.579000	4.943055	3.997218	0.000651	9.060899	0.001374	4.295725
17.579000	4.943055	3.990223	0.000656	9.045042	0.001383	4.288207
17.599000	4.943055	3.997427	0.000651	9.061373	0.001373	4.295950
17.619000	4.943055	3.997631	0.000651	9.061835	0.001373	4.296169
17.639000	4.943055	3.988265	0.000657	9.040603	0.001386	4.286103
17.659000	4.943055	3.992610	0.000654	9.050454	0.001380	4.290773
17.679000	4.943055	3.994237	0.000653	9.054142	0.001378	4.292521
17.699000	4.943055	3.991588	0.000655	9.048137	0.001381	4.289674
17.739000	4.943055	3.991060	0.000655	9.046940	0.001382	4.289107
17.739000	4.943055	3.999494	0.000650	9.066057	0.001370	4.298170
17.779000	4.943055	3.995699	0.000652	9.057456	0.001376	4.294093
17.779000	4.943055	3.990911	0.000655	9.046602	0.001382	4.288947
17.799000	4.943055	3.998552	0.000650	9.063923	0.001372	4.297159
17.819000	4.943055	3.994081	0.000653	9.053788	0.001378	4.292354
17.839000	4.943055	3.989613	0.000656	9.043659	0.001384	4.287551
17.859000	4.943055	3.996678	0.000652	9.059674	0.001374	4.295144
17.879000	4.943055	3.996919	0.000652	9.060220	0.001374	4.295403
17.899000	4.943055	3.995499	0.000652	9.057001	0.001376	4.293877
17.919000	4.943055	3.997740	0.000651	9.062082	0.001373	4.296286
17.939000	4.943055	3.997730	0.000651	9.062058	0.001373	4.296275
17.979000	4.943055	3.994233	0.000653	9.054133	0.001378	4.292517
17.999000	4.943055	3.995138	0.000653	9.056184	0.001376	4.293490
17.999000	4.943055	3.994337	0.000653	9.054367	0.001378	4.292628
18.019000	4.943055	3.992460	0.000654	9.050113	0.001380	4.290611
18.039000	4.943055	3.992640	0.000654	9.050522	0.001380	4.290805
18.059000	4.943055	3.987125	0.000658	9.038019	0.001387	4.284878
18.079000	4.943055	3.996764	0.000652	9.059869	0.001374	4.295236
18.099000	4.943055	3.989679	0.000656	9.043808	0.001384	4.287622
18.119000	4.943055	3.993943	0.000653	9.053475	0.001378	4.292205
18.139000	4.943055	3.994551	0.000653	9.054853	0.001377	4.292859
18.179000	4.943055	3.988030	0.000657	9.040072	0.001386	4.285851
18.179000	4.943055	3.995562	0.000652	9.057145	0.001376	4.293945
18.219000	4.943055	3.991500	0.000655	9.047937	0.001381	4.289580
18.219000	4.943055	3.989823	0.000656	9.044135	0.001384	4.287777
18.239000	4.943055	3.992357	0.000654	9.049880	0.001380	4.290501
18.259000	4.943055	3.991661	0.000655	9.048302	0.001381	4.289753
18.279000	4.943055	3.996477	0.000652	9.059220	0.001375	4.294929
18.299000	4.943055	3.993993	0.000653	9.053588	0.001378	4.292259
18.319000	4.943055	3.993491	0.000654	9.052449	0.001379	4.291719
18.339000	4.943055	3.999428	0.000650	9.065908	0.001371	4.298100
18.359000	4.943055	3.992610	0.000654	9.050454	0.001380	4.290773
18.399000	4.943055	3.995304	0.000653	9.056561	0.001376	4.293668
18.419000	4.943055	3.997944	0.000651	9.062544	0.001373	4.296505
18.419000	4.943055	3.992056	0.000655	9.049196	0.001381	4.290177
18.439000	4.943055	3.997939	0.000651	9.062533	0.001373	4.296500
18.459000	4.943055	3.989656	0.000656	9.043757	0.001384	4.287598
18.479000	4.943055	3.994345	0.000653	9.054385	0.001378	4.292637
18.499000	4.943055	3.995026	0.000653	9.055929	0.001377	4.293369
18.519000	4.943055	3.994801	0.000653	9.055418	0.001377	4.293127
18.539000	4.943055	3.995645	0.000652	9.057332	0.001376	4.294034
18.559000	4.943055	3.995499	0.000652	9.057001	0.001376	4.293877
18.579000	4.943055	3.993293	0.000654	9.052001	0.001379	4.291506
18.619000	4.943055	3.991032	0.000655	9.046877	0.001382	4.289077
18.639000	4.943055	3.990904	0.000655	9.046587	0.001382	4.288940
18.639000	4.943055	3.994050	0.000653	9.053717	0.001378	4.292320
18.659000	4.943055	3.990500	0.000656	9.045669	0.001383	4.288505
18.679000	4.943055	3.993753	0.000654	9.053044	0.001378	4.292001
18.699000	4.943055	3.997091	0.000651	9.060611	0.001374	4.295588
18.719000	4.943055	3.988535	0.000657	9.041217	0.001386	4.286394
18.739000	4.943055	3.992170	0.000655	9.049455	0.001381	4.290300
18.759000	4.943055	3.986355	0.000658	9.036273	0.001389	4.284050
18.779000	4.943055	3.990138	0.000656	9.044850	0.001383	4.288116
18.819000	4.943055	3.993291	0.000654	9.051996	0.001379	4.291504
18.819000	4.943055	3.989933	0.000656	9.044384	0.001384	4.287895
18.859000	4.943055	3.986972	0.000658	9.037672	0.001388	4.284713
18.859000	4.943055	3.996185	0.000652	9.058557	0.001375	4.294615
18.879000	4.943055	3.990807	0.000655	9.046367	0.001382	4.288835
18.899000	4.943055	3.988505	0.000657	9.041147	0.001386	4.286361
18.919000	4.943055	3.993072	0.000654	9.051499	0.001379	4.291269
18.939000	4.943055	3.994808	0.000653	9.055436	0.001377	4.293135
18.959000	4.943055	3.995150	0.000653	9.056212	0.001376	4.293503
18.979000	4.943055	3.992685	0.000654	9.050622	0.001380	4.290853
19.019000	4.943055	3.996766	0.000652	9.059874	0.001374	4.295239
19.019000	4.943055	3.991610	0.000655	9.048186	0.001381	4.289698
19.039000	4.943055	3.992208	0.000655	9.049542	0.001380	4.290341
19.059000	4.943055	3.994483	0.000653	9.054698	0.001377	4.292785
19.079000	4.943055	3.995461	0.000652	9.056916	0.001376	4.293837
19.099000	4.943055	3.988691	0.000657	9.041569	0.001385	4.286561
19.119000	4.943055	3.998190	0.000651	9.063101	0.001372	4.296769
19.139000	4.943055	3.996210	0.000652	9.058614	0.001375	4.294642
19.159000	4.943055	3.999361	0.000650	9.065756	0.001371	4.298028
19.179000	4.943055	3.996167	0.000652	9.058515	0.001375	4.294595
19.199000	4.943055	3.995645	0.000652	9.057332	0.001376	4.294034
19.219000	4.943055	3.990208	0.000656	9.045008	0.001383	4.288191
19.239000	4.943055	3.995608	0.000652	9.057249	0.001376	4.293995
19.279000	4.943055	3.984067	0.000660	9.031089	0.001392	4.281592
19.279000	4.943055	3.987126	0.000658	9.038021	0.001387	4.284879
19.299000	4.943055	3.993778	0.000654	9.053101	0.001378	4.292028
19.319000	4.943055	3.988140	0.000657	9.040320	0.001386	4.285969
19.339000	4.943055	3.995131	0.000653	9.056168	0.001376	4.293482
19.359000	4.943055	3.992959	0.000654	9.051243	0.001379	4.291147
19.379000	4.943055	3.995416	0.000652	9.056814	0.001376	4.293788
19.399000	4.943055	3.998811	0.000650	9.064510	0.001371	4.297437
19.419000	4.943055	3.996595	0.000652	9.059487	0.001374	4.295055
19.439000	4.943055	3.998242	0.000651	9.063220	0.001372	4.296826
19.459000	4.943055	3.998916	0.000650	9.064747	0.001371	4.297549
19.499000	4.943055	3.998454	0.000651	9.063701	0.001372	4.297053
19.499000	4.943055	3.999076	0.000650	9.065111	0.001371	4.297722
19.519000	4.943055	3.988061	0.000657	9.040142	0.001386	4.285884
19.539000	4.943055	3.993378	0.000654	9.052194	0.001379	4.291598
19.559000	4.943055	3.993571	0.000654	9.052632	0.001379	4.291806
19.579000	4.943055	4.000803	0.000649	9.069026	0.001369	4.299578
19.599000	4.943055	3.999663	0.000650	9.066442	0.001370	4.298353
19.619000	4.943055	3.998814	0.000650	9.064517	0.001371	4.297440
19.639000	4.943055	3.993099	0.000654	9.051562	0.001379	4.291299
19.679000	4.943055	3.992090	0.000655	9.049275	0.001381	4.290214
19.679000	4.943055	3.989370	0.000656	9.043109	0.001384	4.287291
19.699000	4.943055	3.998306	0.000651	9.063364	0.001372	4.296894
19.719000	4.943055	4.001634	0.000648	9.070910	0.001367	4.300471
19.739000	4.943055	3.991993	0.000655	9.049055	0.001381	4.290110
19.759000	4.943055	3.998086	0.000651	9.062866	0.001372	4.296657
19.779000	4.943055	3.993025	0.000654	9.051394	0.001379	4.291219
19.799000	4.943055	3.997805	0.000651	9.062230	0.001373	4.296356
19.819000	4.943055	3.986798	0.000658	9.037279	0.001388	4.284527
19.839000	4.943055	3.997015	0.000651	9.060438	0.001374	4.295506
19.879000	4.943055	3.992616	0.000654	9.050466	0.001380	4.290779
19.899000	4.943055	3.991316	0.000655	9.047519	0.001382	4.289382
19.919000	4.943055	3.994152	0.000653	9.053949	0.001378	4.292430
19.919000	4.943055	3.989345	0.000656	9.043052	0.001384	4.287264
19.939000	4.943055	3.992122	0.000655	9.049348	0.001381	4.290249
19.959000	4.943055	3.991916	0.000655	9.048879	0.001381	4.290026
19.979000	4.943055	3.994779	0.000653	9.055369	0.001377	4.293103
19.999000	4.943055	3.995037	0.000653	9.055956	0.001377	4.293381
20.019000	4.943055	3.998416	0.000651	9.063613	0.001372	4.297012
20.039000	4.943055	3.997330	0.000651	9.061153	0.001373	4.295846
20.059000	4.943055	3.995567	0.000652	9.057157	0.001376	4.293951
20.079000	4.943055	3.996918	0.000652	9.060217	0.001374	4.295402
20.099000	4.943055	3.997622	0.000651	9.061814	0.001373	4.296159
20.119000	4.943055	3.993054	0.000654	9.051459	0.001379	4.291249
20.139000	4.943055	3.990091	0.000656	9.044742	0.001383	4.288065
20.159000	4.943055	3.993994	0.000653	9.053590	0.001378	4.292260
20.179000	4.943055	3.992388	0.000654	9.049949	0.001380	4.290534
20.199000	4.943055	3.993692	0.000654	9.052905	0.001378	4.291935
20.219000	4.943055	4.002710	0.000648	9.073348	0.001366	4.301627
20.239000	4.943055	3.999141	0.000650	9.065257	0.001371	4.297791
20.259000	4.943055	3.998207	0.000651	9.063140	0.001372	4.296787
20.279000	4.943055	3.997543	0.000651	9.061635	0.001373	4.296074
20.299000	4.943055	3.991557	0.000655	9.048067	0.001381	4.289641
20.339000	4.943055	3.986666	0.000658	9.036980	0.001388	4.284385
20.339000	4.943055	3.986043	0.000659	9.035568	0.001389	4.283716
20.359000	4.943055	3.988841	0.000657	9.041910	0.001385	4.286722
20.379000	4.943055	3.988472	0.000657	9.041073	0.001386	4.286326
20.399000	4.943055	3.990622	0.000656	9.045947	0.001383	4.288636
20.419000	4.943055	3.993115	0.000654	9.051597	0.001379	4.291315
20.439000	4.943055	3.995442	0.000652	9.056872	0.001376	4.293816
20.459000	4.943055	3.991455	0.000655	9.047835	0.001381	4.289531
20.479000	4.943055	3.990595	0.000656	9.045886	0.001383	4.288608
20.519000	4.943055	3.988833	0.000657	9.041891	0.001385	4.286713
20.539000	4.943055	3.991378	0.000655	9.047660	0.001382	4.289449
20.559000	4.943055	3.990273	0.000656	9.045155	0.001383	4.288261
20.559000	4.943055	3.992340	0.000654	9.049841	0.001380	4.290482
20.579000	4.943055	3.992756	0.000654	9.050784	0.001380	4.290929
20.599000	4.943055	3.991555	0.000655	9.048062	0.001381	4.289639
20.619000	4.943055	3.992180	0.000655	9.049477	0.001380	4.290310
20.639000	4.943055	3.996795	0.000652	9.059940	0.001374	4.295270
20.659000	4.943055	3.991919	0.000655	9.048887	0.001381	4.290030
20.679000	4.943055	3.988032	0.000657	9.040076	0.001386	4.285853
20.699000	4.943055	3.987562	0.000658	9.039010	0.001387	4.285348
20.739000	4.943055	3.985827	0.000659	9.035078	0.001389	4.283484
20.759000	4.943055	3.990373	0.000656	9.045383	0.001383	4.288369
20.779000	4.943055	3.994008	0.000653	9.053622	0.001378	4.292275
20.779000	4.943055	3.995209	0.000653	9.056345	0.001376	4.293566
20.799000	4.943055	3.989306	0.000656	9.042964	0.001384	4.287222
20.819000	4.943055	3.986972	0.000658	9.037674	0.001388	4.284714
20.839000	4.943055	3.985233	0.000659	9.033730	0.001390	4.282844
20.859000	4.943055	3.987091	0.000658	9.037942	0.001387	4.284841
20.879000	4.943055	3.985036	0.000659	9.033283	0.001390	4.282633
20.899000	4.943055	3.979891	0.000663	9.021621	0.001397	4.277104
20.919000	4.943055	3.986638	0.000658	9.036916	0.001388	4.284355
20.939000	4.943055	3.987347	0.000658	9.038523	0.001387	4.285117
20.959000	4.943055	3.990256	0.000656	9.045117	0.001383	4.288243
20.979000	4.943055	3.991340	0.000655	9.047574	0.001382	4.289407
20.999000	4.943055	3.989792	0.000656	9.044065	0.001384	4.287744
21.019000	4.943055	3.983977	0.000660	9.030884	0.001392	4.281495
21.039000	4.943055	3.989686	0.000656	9.043825	0.001384	4.287630
21.059000	4.943055	3.984741	0.000659	9.032617	0.001391	4.282316
21.079000	4.943055	3.993594	0.000654	9.052684	0.001379	4.291830
21.099000	4.943055	3.989379	0.000656	9.043128	0.001384	4.287300
21.119000	4.943055	3.986871	0.000658	9.037444	0.001388	4.284605
21.139000	4.943055	3.985568	0.000659	9.034491	0.001390	4.283205
21.179000	4.943055	3.980447	0.000662	9.022882	0.001397	4.277701
21.199000	4.943055	3.981486	0.000662	9.025237	0.001395	4.278818
21.199000	4.943055	3.987764	0.000657	9.039468	0.001387	4.285565
21.219000	4.943055	3.982106	0.000661	9.026643	0.001394	4.279485
21.239000	4.943055	3.985338	0.000659	9.033968	0.001390	4.282957
21.259000	4.943055	3.987255	0.000658	9.038314	0.001387	4.285017
21.279000	4.943055	3.983915	0.000660	9.030744	0.001392	4.281429
21.299000	4.943055	3.983544	0.000660	9.029903	0.001392	4.281030
21.319000	4.943055	3.989530	0.000656	9.043472	0.001384	4.287463
21.339000	4.943055	3.987620	0.000658	9.039141	0.001387	4.285410
21.379000	4.943055	3.992517	0.000654	9.050242	0.001380	4.290672
21.379000	4.943055	3.988802	0.000657	9.041822	0.001385	4.286681
21.419000	4.943055	3.984630	0.000660	9.032363	0.001391	4.282196
21.419000	4.943055	3.986219	0.000658	9.035966	0.001389	4.283905
21.439000	4.943055	3.987372	0.000658	9.038580	0.001387	4.285143
21.459000	4.943055	3.980145	0.000662	9.022198	0.001397	4.277377
21.479000	4.943055	3.983389	0.000660	9.029551	0.001393	4.280863
21.499000	4.943055	3.983600	0.000660	9.030029	0.001392	4.281090
21.519000	4.943055	3.986297	0.000658	9.036142	0.001389	4.283988
21.539000	4.943055	3.985900	0.000659	9.035244	0.001389	4.283562
21.559000	4.943055	3.984902	0.000659	9.032980	0.001391	4.282489
21.579000	4.943055	3.984115	0.000660	9.031196	0.001392	4.281643
21.599000	4.943055	3.982696	0.000661	9.027979	0.001394	4.280118
21.619000	4.943055	3.982922	0.000661	9.028492	0.001393	4.280361
21.639000	4.943055	3.983615	0.000660	9.030064	0.001392	4.281106
21.659000	4.943055	3.986620	0.000658	9.036874	0.001388	4.284335
21.679000	4.943055	3.984580	0.000660	9.032250	0.001391	4.282143
21.699000	4.943055	3.989521	0.000656	9.043450	0.001384	4.287453
21.719000	4.943055	3.986482	0.000658	9.036561	0.001388	4.284187
21.739000	4.943055	3.991234	0.000655	9.047333	0.001382	4.289294
21.759000	4.943055	3.990766	0.000656	9.046274	0.001382	4.288791
21.799000	4.943055	3.986128	0.000659	9.035759	0.001389	4.283806
21.799000	4.943055	3.988740	0.000657	9.041680	0.001385	4.286613
21.839000	4.943055	3.987755	0.000657	9.039449	0.001387	4.285556
21.839000	4.943055	3.981968	0.000661	9.026331	0.001395	4.279336
21.859000	4.943055	3.978934	0.000663	9.019452	0.001399	4.276075
21.879000	4.943055	3.984093	0.000660	9.031147	0.001392	4.281620
21.899000	4.943055	3.984690	0.000659	9.032499	0.001391	4.282261
21.919000	4.943055	3.987130	0.000658	9.038030	0.001387	4.284883
21.939000	4.943055	3.991242	0.000655	9.047352	0.001382	4.289303
21.959000	4.943055	3.986563	0.000658	9.036745	0.001388	4.284274
21.979000	4.943055	3.983975	0.000660	9.030878	0.001392	4.281492
22.019000	4.943055	3.989731	0.000656	9.043926	0.001384	4.287678
22.039000	4.943055	3.989531	0.000656	9.043474	0.001384	4.287464
22.059000	4.943055	3.994155	0.000653	9.053955	0.001378	4.292433
22.059000	4.943055	3.984402	0.000660	9.031846	0.001391	4.281951
22.079000	4.943055	3.991258	0.000655	9.047388	0.001382	4.289320
22.099000	4.943055	3.986095	0.000659	9.035685	0.001389	4.283771
22.119000	4.943055	3.983883	0.000660	9.030671	0.001392	4.281394
22.139000	4.943055	3.983196	0.000660	9.029112	0.001393	4.280655
22.159000	4.943055	3.984045	0.000660	9.031037	0.001392	4.281567
22.179000	4.943055	3.986086	0.000659	9.035665	0.001389	4.283762
22.199000	4.943055	3.985008	0.000659	9.033221	0.001390	4.282603
22.239000	4.943055	3.991389	0.000655	9.047685	0.001382	4.289460
22.239000	4.943055	3.983375	0.000660	9.029520	0.001393	4.280848
22.259000	4.943055	3.979194	0.000663	9.020042	0.001398	4.276355
22.279000	4.943055	3.985864	0.000659	9.035161	0.001389	4.283523
22.299000	4.943055	3.987621	0.000658	9.039145	0.001387	4.285411
22.319000	4.943055	3.985525	0.000659	9.034392	0.001390	4.283158
22.339000	4.943055	3.986813	0.000658	9.037312	0.001388	4.284542
22.359000	4.943055	3.985498	0.000659	9.034332	0.001390	4.283130
22.379000	4.943055	3.981954	0.000661	9.026299	0.001395	4.279321
22.399000	4.943055	3.985514	0.000659	9.034368	0.001390	4.283147
22.439000	4.943055	3.985999	0.000659	9.035467	0.001389	4.283668
22.439000	4.943055	3.989784	0.000656	9.044047	0.001384	4.287736
22.479000	4.943055	3.984234	0.000660	9.031467	0.001391	4.281772
22.479000	4.943055	3.989935	0.000656	9.044390	0.001384	4.287898
22.499000	4.943055	3.987464	0.000658	9.038788	0.001387	4.285242
22.519000	4.943055	3.981844	0.000661	9.026049	0.001395	4.279203
22.539000	4.943055	3.988732	0.000657	9.041663	0.001385	4.286605
22.559000	4.943055	3.991367	0.000655	9.047635	0.001382	4.289437
22.579000	4.943055	3.983005	0.000661	9.028680	0.001393	4.280450
22.599000	4.943055	3.987694	0.000658	9.039309	0.001387	4.285489
22.619000	4.943055	3.988459	0.000657	9.041042	0.001386	4.286311
22.659000	4.943055	3.982059	0.000661	9.026537	0.001394	4.279434
22.679000	4.943055	3.987448	0.000658	9.038752	0.001387	4.285225
22.699000	4.943055	3.988414	0.000657	9.040941	0.001386	4.286263
22.699000	4.943055	3.982130	0.000661	9.026697	0.001394	4.279510
22.719000	4.943055	3.987945	0.000657	9.039877	0.001386	4.285759
22.739000	4.943055	3.985937	0.000659	9.035327	0.001389	4.283602
22.759000	4.943055	3.990555	0.000656	9.045796	0.001383	4.288565
22.779000	4.943055	3.990656	0.000656	9.046024	0.001383	4.288673
22.799000	4.943055	3.983313	0.000660	9.029378	0.001393	4.280781
22.819000	4.943055	3.986290	0.000658	9.036128	0.001389	4.283981
22.839000	4.943055	3.987673	0.000658	9.039262	0.001387	4.285467
22.879000	4.943055	3.994549	0.000653	9.054847	0.001377	4.292856
22.899000	4.943055	3.987753	0.000657	9.039443	0.001387	4.285553
22.899000	4.943055	3.982800	0.000661	9.028215	0.001393	4.280230
22.919000	4.943055	3.985443	0.000659	9.034206	0.001390	4.283070
22.939000	4.943055	3.993055	0.000654	9.051462	0.001379	4.291251
22.959000	4.943055	3.985934	0.000659	9.035320	0.001389	4.283598
22.979000	4.943055	3.987829	0.000657	9.039615	0.001386	4.285634
22.999000	4.943055	3.989299	0.000656	9.042948	0.001384	4.287215
23.019000	4.943055	3.988132	0.000657	9.040303	0.001386	4.285960
23.039000	4.943055	3.986071	0.000659	9.035630	0.001389	4.283745
23.059000	4.943055	3.988936	0.000657	9.042126	0.001385	4.286825
23.099000	4.943055	3.985212	0.000659	9.033684	0.001390	4.282822
23.119000	4.943055	3.985657	0.000659	9.034693	0.001389	4.283301
23.119000	4.943055	3.979211	0.000663	9.020080	0.001398	4.276373
23.139000	4.943055	3.989264	0.000656	9.042868	0.001385	4.287177
23.159000	4.943055	3.980610	0.000662	9.023252	0.001396	4.277877
23.179000	4.943055	3.979992	0.000663	9.021849	0.001397	4.277212
23.199000	4.943055	3.990800	0.000655	9.046350	0.001382	4.288827
23.219000	4.943055	3.985027	0.000659	9.033264	0.001390	4.282624
23.239000	4.943055	3.987345	0.000658	9.038519	0.001387	4.285115
23.259000	4.943055	3.982121	0.000661	9.026676	0.001394	4.279500
23.279000	4.943055	3.982445	0.000661	9.027410	0.001394	4.279848
23.319000	4.943055	3.976938	0.000665	9.014928	0.001401	4.273930
23.339000	4.943055	3.990362	0.000656	9.045358	0.001383	4.288357
23.339000	4.943055	3.993376	0.000654	9.052189	0.001379	4.291596
23.359000	4.943055	3.992969	0.000654	9.051266	0.001379	4.291158
23.379000	4.943055	3.986899	0.000658	9.037507	0.001388	4.284635
23.399000	4.943055	3.988071	0.000657	9.040164	0.001386	4.285895
23.419000	4.943055	3.988707	0.000657	9.041607	0.001385	4.286579
23.439000	4.943055	3.990822	0.000655	9.046400	0.001382	4.288851
23.459000	4.943055	3.994955	0.000653	9.055769	0.001377	4.293293
23.479000	4.943055	3.986261	0.000658	9.036061	0.001389	4.283949
23.519000	4.943055	3.988311	0.000657	9.040708	0.001386	4.286152
23.519000	4.943055	3.988598	0.000657	9.041358	0.001385	4.286461
23.539000	4.943055	3.995147	0.000653	9.056205	0.001376	4.293499
23.559000	4.943055	3.990506	0.000656	9.045683	0.001383	4.288511
23.579000	4.943055	3.993838	0.000654	9.053236	0.001378	4.292092
23.599000	4.943055	3.994136	0.000653	9.053912	0.001378	4.292413
23.619000	4.943055	3.986096	0.000659	9.035687	0.001389	4.283772
23.639000	4.943055	3.990532	0.000656	9.045742	0.001383	4.288539
23.659000	4.943055	3.991250	0.000655	9.047369	0.001382	4.289311
23.679000	4.943055	3.984812	0.000659	9.032777	0.001391	4.282392
23.699000	4.943055	3.988150	0.000657	9.040344	0.001386	4.285980
23.739000	4.943055	3.985820	0.000659	9.035062	0.001389	4.283476
23.759000	4.943055	3.986126	0.000659	9.035754	0.001389	4.283804
23.759000	4.943055	3.988232	0.000657	9.040528	0.001386	4.286067
23.779000	4.943055	3.982451	0.000661	9.027425	0.001394	4.279855
23.799000	4.943055	3.987189	0.000658	9.038165	0.001387	4.284947
23.819000	4.943055	3.991043	0.000655	9.046902	0.001382	4.289089
23.839000	4.943055	3.985496	0.000659	9.034328	0.001390	4.283128
23.859000	4.943055	3.990155	0.000656	9.044888	0.001383	4.288134
23.879000	4.943055	3.989457	0.000656	9.043307	0.001384	4.287385
23.899000	4.943055	3.985525	0.000659	9.034392	0.001390	4.283158
23.919000	4.943055	3.986880	0.000658	9.037463	0.001388	4.284614
23.939000	4.943055	3.981772	0.000661	9.025886	0.001395	4.279126
23.979000	4.943055	3.991531	0.000655	9.048007	0.001381	4.289613
23.979000	4.943055	3.986483	0.000658	9.036564	0.001388	4.284188
23.999000	4.943055	3.983278	0.000660	9.029300	0.001393	4.280744
24.019000	4.943055	3.982463	0.000661	9.027452	0.001394	4.279868
24.039000	4.943055	3.988024	0.000657	9.040057	0.001386	4.285844
24.059000	4.943055	3.987458	0.000658	9.038774	0.001387	4.285236
24.079000	4.943055	3.984628	0.000660	9.032360	0.001391	4.282195
24.099000	4.943055	3.988899	0.000657	9.042040	0.001385	4.286784
24.119000	4.943055	3.981314	0.000662	9.024847	0.001395	4.278633
24.159000	4.943055	3.984530	0.000660	9.032136	0.001391	4.282089
24.179000	4.943055	3.987119	0.000658	9.038006	0.001387	4.284871
24.179000	4.943055	3.993781	0.000654	9.053107	0.001378	4.292031
24.199000	4.943055	3.995288	0.000653	9.056524	0.001376	4.293651
24.219000	4.943055	3.987549	0.000658	9.038980	0.001387	4.285333
24.239000	4.943055	3.991081	0.000655	9.046987	0.001382	4.289129
24.259000	4.943055	3.988261	0.000657	9.040594	0.001386	4.286098
24.279000	4.943055	3.992358	0.000654	9.049882	0.001380	4.290502
24.299000	4.943055	3.986930	0.000658	9.037577	0.001388	4.284668
24.319000	4.943055	3.991523	0.000655	9.047989	0.001381	4.289605
24.339000	4.943055	3.991829	0.000655	9.048683	0.001381	4.289933
24.359000	4.943055	3.989045	0.000657	9.042372	0.001385	4.286941
24.399000	4.943055	3.986921	0.000658	9.037558	0.001388	4.284659
24.399000	4.943055	3.987338	0.000658	9.038503	0.001387	4.285107
24.419000	4.943055	3.994771	0.000653	9.055352	0.001377	4.293095
24.439000	4.943055	3.988661	0.000657	9.041501	0.001385	4.286528
24.459000	4.943055	3.985432	0.000659	9.034181	0.001390	4.283058
24.479000	4.943055	3.984278	0.000660	9.031567	0.001391	4.281819
24.499000	4.943055	3.993663	0.000654	9.052841	0.001378	4.291905
24.519000	4.943055	3.986231	0.000658	9.035993	0.001389	4.283917
24.539000	4.943055	3.991018	0.000655	9.046844	0.001382	4.289062
24.579000	4.943055	3.986265	0.000658	9.036071	0.001389	4.283954
24.579000	4.943055	3.983072	0.000661	9.028833	0.001393	4.280523
24.619000	4.943055	3.989880	0.000656	9.044266	0.001384	4.287839
24.619000	4.943055	3.988505	0.000657	9.041147	0.001386	4.286361
24.639000	4.943055	3.982571	0.000661	9.027697	0.001394	4.279984
24.659000	4.943055	3.987396	0.000658	9.038633	0.001387	4.285169
24.679000	4.943055	3.986177	0.000659	9.035871	0.001389	4.283859
24.699000	4.943055	3.988203	0.000657	9.040463	0.001386	4.286037
24.719000	4.943055	3.988291	0.000657	9.040664	0.001386	4.286132
24.739000	4.943055	3.986494	0.000658	9.036590	0.001388	4.284200
24.759000	4.943055	3.981242	0.000662	9.024684	0.001396	4.278556
24.779000	4.943055	3.982247	0.000661	9.026961	0.001394	4.279635
24.819000	4.943055	3.981468	0.000662	9.025197	0.001395	4.278799
24.819000	4.943055	3.982371	0.000661	9.027243	0.001394	4.279769
24.839000	4.943055	3.969441	0.000669	8.997933	0.001412	4.265873
24.859000	4.943055	3.974604	0.000666	9.009636	0.001405	4.271422
24.879000	4.943055	3.980077	0.000662	9.022043	0.001397	4.277303
24.899000	4.943055	3.974478	0.000666	9.009351	0.001405	4.271286
24.919000	4.943055	3.979590	0.000663	9.020939	0.001398	4.276780
24.939000	4.943055	3.979913	0.000663	9.021672	0.001397	4.277128
24.959000	4.943055	3.981776	0.000661	9.025895	0.001395	4.279130
24.979000	4.943055	3.976679	0.000665	9.014341	0.001402	4.273652
24.999000	4.943055	3.986406	0.000658	9.036390	0.001388	4.284105
25.019000	4.943055	3.978388	0.000664	9.018214	0.001399	4.275488
25.039000	4.943055	3.983269	0.000660	9.029278	0.001393	4.280733
25.059000	4.943055	3.986444	0.000658	9.036477	0.001388	4.284146
25.079000	4.943055	3.980318	0.000662	9.022590	0.001397	4.277563
25.099000	4.943055	3.987454	0.000658	9.038766	0.001387	4.285232
25.119000	4.943055	3.986440	0.000658	9.036467	0.001388	4.284142
25.138000	4.943055	3.983073	0.000661	9.028835	0.001393	4.280524
25.178000	4.943055	3.981739	0.000661	9.025811	0.001395	4.279090
25.178000	4.943055	3.978148	0.000664	9.017669	0.001400	4.275230
25.218000	4.943055	3.983804	0.000660	9.030492	0.001392	4.281309
25.238000	4.943055	3.979409	0.000663	9.020528	0.001398	4.276585
25.258000	4.943055	3.981899	0.000661	9.026173	0.001395	4.279262
25.258000	4.943055	3.976650	0.000665	9.014276	0.001402	4.273621
25.278000	4.943055	3.979993	0.000663	9.021853	0.001397	4.277214
25.298000	4.943055	3.978637	0.000663	9.018780	0.001399	4.275756
25.318000	4.943055	3.981162	0.000662	9.024502	0.001396	4.278469
25.338000	4.943055	3.979468	0.000663	9.020662	0.001398	4.276649
25.358000	4.943055	3.978067	0.000664	9.017486	0.001400	4.275143
25.398000	4.943055	3.982773	0.000661	9.028155	0.001393	4.280201
25.418000	4.943055	3.977031	0.000664	9.015139	0.001401	4.274030
25.438000	4.943055	3.981206	0.000662	9.024603	0.001396	4.278517
25.458000	4.943055	3.977046	0.000664	9.015173	0.001401	4.274046
25.458000	4.943055	3.983723	0.000660	9.030307	0.001392	4.281222
25.478000	4.943055	3.973688	0.000667	9.007560	0.001406	4.270437
25.498000	4.943055	3.971024	0.000668	9.001521	0.001410	4.267574
25.518000	4.943055	3.976702	0.000665	9.014392	0.001402	4.273676
25.538000	4.943055	3.975378	0.000666	9.011391	0.001404	4.272254
25.558000	4.943055	3.975232	0.000666	9.011061	0.001404	4.272097
25.598000	4.943055	3.979904	0.000663	9.021652	0.001397	4.277118
25.598000	4.943055	3.977785	0.000664	9.016848	0.001400	4.274841
25.618000	4.943055	3.981968	0.000661	9.026331	0.001395	4.279336
25.658000	4.943055	3.981246	0.000662	9.024694	0.001396	4.278560
25.678000	4.943055	3.983593	0.000660	9.030014	0.001392	4.281083
25.678000	4.943055	3.984376	0.000660	9.031788	0.001391	4.281924
25.698000	4.943055	3.980218	0.000662	9.022364	0.001397	4.277456
25.718000	4.943055	3.980492	0.000662	9.022985	0.001397	4.277750
25.738000	4.943055	3.984319	0.000660	9.031659	0.001391	4.281862
25.758000	4.943055	3.982311	0.000661	9.027108	0.001394	4.279705
25.778000	4.943055	3.981501	0.000662	9.025272	0.001395	4.278834
25.818000	4.943055	3.983978	0.000660	9.030886	0.001392	4.281496
25.818000	4.943055	3.982486	0.000661	9.027505	0.001394	4.279893
25.858000	4.943055	3.980984	0.000662	9.024099	0.001396	4.278278
25.878000	4.943055	3.983073	0.000661	9.028834	0.001393	4.280523
25.898000	4.943055	3.980513	0.000662	9.023032	0.001397	4.277772
25.898000	4.943055	3.982511	0.000661	9.027561	0.001394	4.279920
25.918000	4.943055	3.981807	0.000661	9.025966	0.001395	4.279163
25.938000	4.943055	3.982186	0.000661	9.026825	0.001394	4.279571
25.958000	4.943055	3.980677	0.000662	9.023404	0.001396	4.277949
25.978000	4.943055	3.981640	0.000661	9.025587	0.001395	4.278984
25.998000	4.943055	3.985296	0.000659	9.033873	0.001390	4.282912
26.038000	4.943055	3.983192	0.000660	9.029105	0.001393	4.280652
26.058000	4.943055	3.988112	0.000657	9.040257	0.001386	4.285939
26.078000	4.943055	3.982781	0.000661	9.028172	0.001393	4.280209
26.098000	4.943055	3.979155	0.000663	9.019954	0.001398	4.276313
26.098000	4.943055	3.979631	0.000663	9.021031	0.001398	4.276824
26.118000	4.943055	3.978521	0.000664	9.018517	0.001399	4.275632
26.138000	4.943055	3.979024	0.000663	9.019656	0.001399	4.276172
26.158000	4.943055	3.978596	0.000663	9.018687	0.001399	4.275713
26.178000	4.943055	3.976759	0.000665	9.014522	0.001402	4.273738
26.198000	4.943055	3.979184	0.000663	9.020019	0.001398	4.276344
26.218000	4.943055	3.977450	0.000664	9.016088	0.001401	4.274480
26.258000	4.943055	3.977535	0.000664	9.016280	0.001401	4.274571
26.258000	4.943055	3.975660	0.000665	9.012030	0.001403	4.272557
26.298000	4.943055	3.972148	0.000668	9.004069	0.001408	4.268782
26.318000	4.943055	3.974583	0.000666	9.009590	0.001405	4.271400
26.318000	4.943055	3.972502	0.000667	9.004872	0.001408	4.269163
26.338000	4.943055	3.969272	0.000670	8.997551	0.001412	4.265692
26.358000	4.943055	3.967926	0.000670	8.994499	0.001414	4.264245
26.378000	4.943055	3.971382	0.000668	9.002333	0.001409	4.267959
26.398000	4.943055	3.974983	0.000666	9.010495	0.001404	4.271829
26.418000	4.943055	3.971393	0.000668	9.002359	0.001409	4.267971
26.458000	4.943055	3.972887	0.000667	9.005745	0.001407	4.269577
26.458000	4.943055	3.975954	0.000665	9.012698	0.001403	4.272873
26.498000	4.943055	3.975734	0.000665	9.012198	0.001403	4.272636
26.518000	4.943055	3.975344	0.000666	9.011315	0.001404	4.272217
26.538000	4.943055	3.975218	0.000666	9.011030	0.001404	4.272082
26.538000	4.943055	3.977642	0.000664	9.016523	0.001400	4.274687
26.558000	4.943055	3.973982	0.000666	9.008228	0.001406	4.270754
26.578000	4.943055	3.971288	0.000668	9.002119	0.001409	4.267858
26.598000	4.943055	3.976710	0.000665	9.014411	0.001402	4.273685
26.618000	4.943055	3.972732	0.000667	9.005392	0.001407	4.269410
26.638000	4.943055	3.973859	0.000667	9.007948	0.001406	4.270621
26.658000	4.943055	3.975771	0.000665	9.012282	0.001403	4.272676
26.698000	4.943055	3.973818	0.000667	9.007854	0.001406	4.270577
26.718000	4.943055	3.974706	0.000666	9.009867	0.001405	4.271531
26.738000	4.943055	3.973357	0.000667	9.006810	0.001406	4.270082
26.738000	4.943055	3.973866	0.000667	9.007965	0.001406	4.270629
26.758000	4.943055	3.968517	0.000670	8.995838	0.001413	4.264880
26.778000	4.943055	3.980513	0.000662	9.023032	0.001397	4.277772
26.798000	4.943055	3.977626	0.000664	9.016488	0.001401	4.274670
26.818000	4.943055	3.979411	0.000663	9.020533	0.001398	4.276588
26.838000	4.943055	3.972666	0.000667	9.005245	0.001407	4.269340
26.858000	4.943055	3.974679	0.000666	9.009808	0.001405	4.271503
26.898000	4.943055	3.975875	0.000665	9.012518	0.001403	4.272788
26.898000	4.943055	3.971958	0.000668	9.003639	0.001408	4.268578
26.938000	4.943055	3.976642	0.000665	9.014257	0.001402	4.273612
26.958000	4.943055	3.974627	0.000666	9.009690	0.001405	4.271447
26.958000	4.943055	3.979153	0.000663	9.019948	0.001398	4.276310
26.978000	4.943055	3.975403	0.000666	9.011448	0.001404	4.272281
26.998000	4.943055	3.979275	0.000663	9.020226	0.001398	4.276442
27.018000	4.943055	3.973577	0.000667	9.007308	0.001406	4.270318
27.038000	4.943055	3.973470	0.000667	9.007067	0.001406	4.270203
27.058000	4.943055	3.973777	0.000667	9.007761	0.001406	4.270533
27.098000	4.943055	3.977712	0.000664	9.016683	0.001400	4.274762
27.098000	4.943055	3.983956	0.000660	9.030835	0.001392	4.281472
27.138000	4.943055	3.979989	0.000663	9.021843	0.001397	4.277209
27.158000	4.943055	3.982843	0.000661	9.028313	0.001393	4.280276
27.178000	4.943055	3.977325	0.000664	9.015806	0.001401	4.274346
27.178000	4.943055	3.978530	0.000664	9.018537	0.001399	4.275641
27.198000	4.943055	3.980044	0.000663	9.021968	0.001397	4.277268
27.218000	4.943055	3.976187	0.000665	9.013225	0.001402	4.273123
27.238000	4.943055	3.975453	0.000666	9.011562	0.001404	4.272334
27.258000	4.943055	3.977654	0.000664	9.016550	0.001400	4.274699
27.278000	4.943055	3.981504	0.000662	9.025279	0.001395	4.278838
27.298000	4.943055	3.974881	0.000666	9.010264	0.001404	4.271719
27.318000	4.943055	3.977364	0.000664	9.015894	0.001401	4.274389
27.358000	4.943055	3.977524	0.000664	9.016255	0.001401	4.274560
27.358000	4.943055	3.973132	0.000667	9.006301	0.001407	4.269841
27.378000	4.943055	3.980796	0.000662	9.023672	0.001396	4.278076
27.398000	4.943055	3.972815	0.000667	9.005582	0.001407	4.269499
27.418000	4.943055	3.973695	0.000667	9.007577	0.001406	4.270445
27.438000	4.943055	3.976419	0.000665	9.013750	0.001402	4.273372
27.458000	4.943055	3.978337	0.000664	9.018099	0.001400	4.275434
27.478000	4.943055	3.974704	0.000666	9.009863	0.001405	4.271529
27.498000	4.943055	3.976434	0.000665	9.013784	0.001402	4.273388
27.518000	4.943055	3.974954	0.000666	9.010431	0.001404	4.271798
27.538000	4.943055	3.973137	0.000667	9.006311	0.001407	4.269845
27.578000	4.943055	3.972890	0.000667	9.005751	0.001407	4.269580
27.598000	4.943055	3.973845	0.000667	9.007917	0.001406	4.270606
27.598000	4.943055	3.972194	0.000668	9.004174	0.001408	4.268832
27.618000	4.943055	3.980138	0.000662	9.022181	0.001397	4.277369
27.638000	4.943055	3.975071	0.000666	9.010696	0.001404	4.271924
27.658000	4.943055	3.969175	0.000670	8.997331	0.001412	4.265588
27.678000	4.943055	3.979952	0.000663	9.021761	0.001397	4.277170
27.698000	4.943055	3.973282	0.000667	9.006639	0.001406	4.270001
27.718000	4.943055	3.962442	0.000674	8.982069	0.001421	4.258352
27.758000	4.943055	3.975603	0.000665	9.011902	0.001403	4.272496
27.778000	4.943055	3.971033	0.000668	9.001543	0.001410	4.267585
27.798000	4.943055	3.968899	0.000670	8.996705	0.001413	4.265291
27.818000	4.943055	3.975385	0.000666	9.011407	0.001404	4.272261
27.818000	4.943055	3.977200	0.000664	9.015523	0.001401	4.274212
27.838000	4.943055	3.978967	0.000663	9.019527	0.001399	4.276111
27.858000	4.943055	3.974461	0.000666	9.009312	0.001405	4.271268
27.878000	4.943055	3.971355	0.000668	9.002272	0.001409	4.267930
27.898000	4.943055	3.974996	0.000666	9.010525	0.001404	4.271843
27.918000	4.943055	3.978140	0.000664	9.017652	0.001400	4.275222
27.958000	4.943055	3.971021	0.000668	9.001515	0.001410	4.267572
27.958000	4.943055	3.976244	0.000665	9.013355	0.001402	4.273185
27.998000	4.943055	3.975453	0.000666	9.011561	0.001404	4.272334
28.018000	4.943055	3.972203	0.000668	9.004193	0.001408	4.268841
28.018000	4.943055	3.971091	0.000668	9.001673	0.001410	4.267646
28.038000	4.943055	3.967300	0.000671	8.993080	0.001415	4.263573
28.058000	4.943055	3.971419	0.000668	9.002417	0.001409	4.267999
28.078000	4.943055	3.972463	0.000667	9.004783	0.001408	4.269121
28.098000	4.943055	3.975392	0.000666	9.011422	0.001404	4.272268
28.118000	4.943055	3.973129	0.000667	9.006292	0.001407	4.269836
28.138000	4.943055	3.972999	0.000667	9.005999	0.001407	4.269697
28.178000	4.943055	3.977279	0.000664	9.015700	0.001401	4.274296
28.178000	4.943055	3.977462	0.000664	9.016116	0.001401	4.274493
28.218000	4.943055	3.979073	0.000663	9.019767	0.001399	4.276225
28.238000	4.943055	3.973356	0.000667	9.006808	0.001406	4.270081
28.238000	4.943055	3.972488	0.000667	9.004840	0.001408	4.269148
28.258000	4.943055	3.976837	0.000665	9.014698	0.001402	4.273822
28.278000	4.943055	3.975151	0.000666	9.010876	0.001404	4.272009
28.298000	4.943055	3.970022	0.000669	8.999251	0.001411	4.266498
28.318000	4.943055	3.977281	0.000664	9.015706	0.001401	4.274299
28.338000	4.943055	3.976399	0.000665	9.013707	0.001402	4.273351
28.358000	4.943055	3.976254	0.000665	9.013377	0.001402	4.273195
28.398000	4.943055	3.972613	0.000667	9.005123	0.001407	4.269282
28.418000	4.943055	3.977078	0.000664	9.015246	0.001401	4.274081
28.438000	4.943055	3.973358	0.000667	9.006812	0.001406	4.270082
28.458000	4.943055	3.971088	0.000668	9.001667	0.001410	4.267643
28.458000	4.943055	3.970843	0.000669	9.001112	0.001410	4.267380
28.478000	4.943055	3.969904	0.000669	8.998983	0.001411	4.266371
28.498000	4.943055	3.968242	0.000670	8.995216	0.001413	4.264585
28.518000	4.943055	3.969013	0.000670	8.996964	0.001412	4.265414
28.538000	4.943055	3.968565	0.000670	8.995948	0.001413	4.264932
28.558000	4.943055	3.966439	0.000671	8.991129	0.001416	4.262647
28.598000	4.943055	3.969818	0.000669	8.998788	0.001411	4.266279
28.598000	4.943055	3.971857	0.000668	9.003409	0.001408	4.268469
28.638000	4.943055	3.974652	0.000666	9.009745	0.001405	4.271473
28.658000	4.943055	3.968189	0.000670	8.995095	0.001413	4.264528
28.658000	4.943055	3.975240	0.000666	9.011079	0.001404	4.272106
28.678000	4.943055	3.969966	0.000669	8.999123	0.001411	4.266437
28.698000	4.943055	3.963831	0.000673	8.985217	0.001419	4.259844
28.718000	4.943055	3.973410	0.000667	9.006930	0.001406	4.270139
28.738000	4.943055	3.977682	0.000664	9.016614	0.001400	4.274730
28.758000	4.943055	3.971578	0.000668	9.002777	0.001409	4.268170
28.778000	4.943055	3.969386	0.000669	8.997809	0.001412	4.265814
28.798000	4.943055	3.967450	0.000671	8.993420	0.001415	4.263734
28.818000	4.943055	3.977151	0.000664	9.015410	0.001401	4.274159
28.858000	4.943055	3.970524	0.000669	9.000389	0.001410	4.267038
28.878000	4.943055	3.974363	0.000666	9.009091	0.001405	4.271163
28.878000	4.943055	3.973264	0.000667	9.006599	0.001407	4.269982
28.898000	4.943055	3.965803	0.000672	8.989688	0.001417	4.261964
28.918000	4.943055	3.966042	0.000672	8.990228	0.001416	4.262220
28.938000	4.943055	3.970082	0.000669	8.999387	0.001411	4.266563
28.958000	4.943055	3.968139	0.000670	8.994981	0.001414	4.264474
28.978000	4.943055	3.972332	0.000668	9.004487	0.001408	4.268981
28.998000	4.943055	3.973599	0.000667	9.007358	0.001406	4.270341
29.018000	4.943055	3.970358	0.000669	9.000012	0.001411	4.266859
29.038000	4.943055	3.973291	0.000667	9.006661	0.001406	4.270011
29.078000	4.943055	3.973088	0.000667	9.006201	0.001407	4.269793
29.098000	4.943055	3.977658	0.000664	9.016560	0.001400	4.274704
29.098000	4.943055	3.973610	0.000667	9.007384	0.001406	4.270354
29.118000	4.943055	3.970121	0.000669	8.999475	0.001411	4.266604
29.138000	4.943055	3.974162	0.000666	9.008635	0.001405	4.270947
29.158000	4.943055	3.975779	0.000665	9.012300	0.001403	4.272685
29.178000	4.943055	3.973617	0.000667	9.007400	0.001406	4.270361
29.198000	4.943055	3.973326	0.000667	9.006740	0.001406	4.270048
29.218000	4.943055	3.970907	0.000668	9.001257	0.001410	4.267449
29.258000	4.943055	3.966984	0.000671	8.992364	0.001415	4.263233
29.278000	4.943055	3.973598	0.000667	9.007357	0.001406	4.270341
29.298000	4.943055	3.976239	0.000665	9.013343	0.001402	4.273179
29.298000	4.943055	3.975512	0.000665	9.011694	0.001403	4.272397
29.318000	4.943055	3.978468	0.000664	9.018396	0.001399	4.275575
29.338000	4.943055	3.977512	0.000664	9.016229	0.001401	4.274547
29.358000	4.943055	3.979401	0.000663	9.020510	0.001398	4.276577
29.378000	4.943055	3.978917	0.000663	9.019415	0.001399	4.276057
29.398000	4.943055	3.978564	0.000663	9.018613	0.001399	4.275678
29.418000	4.943055	3.981319	0.000662	9.024858	0.001395	4.278638
29.438000	4.943055	3.977112	0.000664	9.015322	0.001401	4.274117
29.458000	4.943055	3.980644	0.000662	9.023329	0.001396	4.277913
29.498000	4.943055	3.972617	0.000667	9.005132	0.001407	4.269286
29.518000	4.943055	3.977320	0.000664	9.015793	0.001401	4.274340
29.518000	4.943055	3.980461	0.000662	9.022914	0.001397	4.277716
29.538000	4.943055	3.975060	0.000666	9.010671	0.001404	4.271912
29.558000	4.943055	3.968612	0.000670	8.996055	0.001413	4.264983
29.578000	4.943055	3.977214	0.000664	9.015552	0.001401	4.274226
29.598000	4.943055	3.974151	0.000666	9.008610	0.001405	4.270935
29.618000	4.943055	3.976260	0.000665	9.013392	0.001402	4.273202
29.638000	4.943055	3.978014	0.000664	9.017367	0.001400	4.275087
29.658000	4.943055	3.973051	0.000667	9.006116	0.001407	4.269753
29.678000	4.943055	3.974347	0.000666	9.009055	0.001405	4.271146
29.718000	4.943055	3.971456	0.000668	9.002502	0.001409	4.268039
29.738000	4.943055	3.976614	0.000665	9.014193	0.001402	4.273582
29.738000	4.943055	3.972284	0.000668	9.004379	0.001408	4.268929
29.758000	4.943055	3.974019	0.000666	9.008312	0.001405	4.270794
29.778000	4.943055	3.970613	0.000669	9.000590	0.001410	4.267133
29.798000	4.943055	3.973117	0.000667	9.006266	0.001407	4.269824
29.818000	4.943055	3.975131	0.000666	9.010831	0.001404	4.271988
29.838000	4.943055	3.972053	0.000668	9.003855	0.001408	4.268681
29.858000	4.943055	3.971749	0.000668	9.003165	0.001409	4.268354
29.878000	4.943055	3.974261	0.000666	9.008859	0.001405	4.271053
29.898000	4.943055	3.977150	0.000664	9.015409	0.001401	4.274158
29.938000	4.943055	3.977226	0.000664	9.015581	0.001401	4.274240
29.938000	4.943055	3.977119	0.000664	9.015337	0.001401	4.274124
29.958000	4.943055	3.970774	0.000669	9.000954	0.001410	4.267305
29.978000	4.943055	3.975752	0.000665	9.012239	0.001403	4.272655
29.998000	4.943055	3.971360	0.000668	9.002284	0.001409	4.267936
30.018000	4.943055	3.975517	0.000665	9.011706	0.001403	4.272403
30.038000	4.943055	3.982359	0.000661	9.027216	0.001394	4.279756
30.058000	4.943055	3.977846	0.000664	9.016987	0.001400	4.274906
30.098000	4.943055	3.977754	0.000664	9.016776	0.001400	4.274807
30.098000	4.943055	3.970064	0.000669	8.999345	0.001411	4.266542
30.138000	4.943055	3.971121	0.000668	9.001743	0.001409	4.267679
30.158000	4.943055	3.971620	0.000668	9.002873	0.001409	4.268215
30.158000	4.943055	3.978236	0.000664	9.017871	0.001400	4.275326
30.178000	4.943055	3.967305	0.000671	8.993092	0.001415	4.263578
30.198000	4.943055	3.971813	0.000668	9.003311	0.001409	4.268423
30.218000	4.943055	3.971041	0.000668	9.001560	0.001410	4.267593
30.238000	4.943055	3.979271	0.000663	9.020217	0.001398	4.276438
30.258000	4.943055	3.967767	0.000671	8.994140	0.001414	4.264075
30.278000	4.943055	3.970886	0.000668	9.001209	0.001410	4.267426
30.318000	4.943055	3.971501	0.000668	9.002604	0.001409	4.268087
30.318000	4.943055	3.968290	0.000670	8.995324	0.001413	4.264636
30.358000	4.943055	3.969545	0.000669	8.998169	0.001412	4.265985
30.378000	4.943055	3.978860	0.000663	9.019284	0.001399	4.275996
30.378000	4.943055	3.969598	0.000669	8.998290	0.001412	4.266042
30.398000	4.943055	3.968334	0.000670	8.995424	0.001413	4.264683
30.418000	4.943055	3.974792	0.000666	9.010063	0.001404	4.271624
30.438000	4.943055	3.975254	0.000666	9.011109	0.001404	4.272120
30.458000	4.943055	3.969768	0.000669	8.998675	0.001411	4.266225
30.478000	4.943055	3.974294	0.000666	9.008935	0.001405	4.271089
30.498000	4.943055	3.968799	0.000670	8.996477	0.001413	4.265183
30.518000	4.943055	3.972191	0.000668	9.004167	0.001408	4.268829
30.558000	4.943055	3.962991	0.000674	8.983313	0.001421	4.258942
30.578000	4.943055	3.969914	0.000669	8.999007	0.001411	4.266382
30.578000	4.943055	3.974335	0.000666	9.009026	0.001405	4.271132
30.598000	4.943055	3.968025	0.000670	8.994723	0.001414	4.264351
30.618000	4.943055	3.968451	0.000670	8.995689	0.001413	4.264809
30.638000	4.943055	3.971188	0.000668	9.001894	0.001409	4.267751
30.658000	4.943055	3.970989	0.000668	9.001444	0.001410	4.267537
30.678000	4.943055	3.977259	0.000664	9.015655	0.001401	4.274275
30.698000	4.943055	3.973719	0.000667	9.007632	0.001406	4.270471
30.738000	4.943055	3.970964	0.000668	9.001386	0.001410	4.267510
30.758000	4.943055	3.970636	0.000669	9.000641	0.001410	4.267157
30.778000	4.943055	3.972940	0.000667	9.005865	0.001407	4.269634
30.798000	4.943055	3.975382	0.000666	9.011400	0.001404	4.272258
30.798000	4.943055	3.970890	0.000668	9.001217	0.001410	4.267430
30.818000	4.943055	3.973281	0.000667	9.006638	0.001406	4.270000
30.838000	4.943055	3.971541	0.000668	9.002693	0.001409	4.268130
30.858000	4.943055	3.969434	0.000669	8.997917	0.001412	4.265866
30.878000	4.943055	3.976672	0.000665	9.014324	0.001402	4.273644
30.898000	4.943055	3.970698	0.000669	9.000784	0.001410	4.267225
30.918000	4.943055	3.972115	0.000668	9.003995	0.001408	4.268747
30.938000	4.943055	3.969109	0.000670	8.997181	0.001412	4.265517
30.958000	4.943055	3.977532	0.000664	9.016273	0.001401	4.274568
30.998000	4.943055	3.971245	0.000668	9.002023	0.001409	4.267812
31.018000	4.943055	3.969896	0.000669	8.998965	0.001411	4.266362
31.018000	4.943055	3.967211	0.000671	8.992878	0.001415	4.263477
31.038000	4.943055	3.974031	0.000666	9.008338	0.001405	4.270806
31.058000	4.943055	3.973078	0.000667	9.006179	0.001407	4.269782
31.078000	4.943055	3.969354	0.000669	8.997737	0.001412	4.265780
31.098000	4.943055	3.971764	0.000668	9.003199	0.001409	4.268370
31.118000	4.943055	3.970133	0.000669	8.999502	0.001411	4.266617
31.138000	4.943055	3.970244	0.000669	8.999754	0.001411	4.266737
31.158000	4.943055	3.976654	0.000665	9.014284	0.001402	4.273625
31.198000	4.943055	3.968675	0.000670	8.996196	0.001413	4.265050
31.218000	4.943055	3.973355	0.000667	9.006806	0.001406	4.270080
31.218000	4.943055	3.974510	0.000666	9.009424	0.001405	4.271321
31.238000	4.943055	3.974240	0.000666	9.008812	0.001405	4.271031
31.258000	4.943055	3.966586	0.000671	8.991462	0.001416	4.262805
31.278000	4.943055	3.978374	0.000664	9.018183	0.001399	4.275473
31.298000	4.943055	3.972896	0.000667	9.005765	0.001407	4.269586
31.318000	4.943055	3.974511	0.000666	9.009426	0.001405	4.271322
31.338000	4.943055	3.972015	0.000668	9.003769	0.001408	4.268640
31.378000	4.943055	3.970715	0.000669	9.000822	0.001410	4.267243
31.378000	4.943055	3.967663	0.000671	8.993903	0.001414	4.263962
31.418000	4.943055	3.972463	0.000667	9.004783	0.001408	4.269121
31.438000	4.943055	3.973634	0.000667	9.007439	0.001406	4.270380
31.438000	4.943055	3.979821	0.000663	9.021464	0.001397	4.277029
31.458000	4.943055	3.973811	0.000667	9.007840	0.001406	4.270570
31.478000	4.943055	3.973144	0.000667	9.006328	0.001407	4.269853
31.498000	4.943055	3.971177	0.000668	9.001869	0.001409	4.267739
31.518000	4.943055	3.968256	0.000670	8.995246	0.001413	4.264599
31.538000	4.943055	3.970813	0.000669	9.001043	0.001410	4.267348
31.558000	4.943055	3.971926	0.000668	9.003565	0.001408	4.268543
31.578000	4.943055	3.967062	0.000671	8.992541	0.001415	4.263317
31.598000	4.943055	3.971706	0.000668	9.003068	0.001409	4.268308
31.638000	4.943055	3.971987	0.000668	9.003704	0.001408	4.268609
31.658000	4.943055	3.972451	0.000667	9.004757	0.001408	4.269108
31.658000	4.943055	3.967900	0.000670	8.994440	0.001414	4.264217
31.678000	4.943055	3.973065	0.000667	9.006148	0.001407	4.269768
31.698000	4.943055	3.970417	0.000669	9.000145	0.001410	4.266922
31.718000	4.943055	3.977608	0.000664	9.016446	0.001401	4.274650
31.738000	4.943055	3.978439	0.000664	9.018330	0.001399	4.275543
31.758000	4.943055	3.974646	0.000666	9.009733	0.001405	4.271467
31.798000	4.943055	3.966941	0.000671	8.992266	0.001415	4.263187
31.798000	4.943055	3.969932	0.000669	8.999047	0.001411	4.266401
31.838000	4.943055	3.971308	0.000668	9.002165	0.001409	4.267880
31.858000	4.943055	3.975880	0.000665	9.012530	0.001403	4.272793
31.858000	4.943055	3.971230	0.000668	9.001989	0.001409	4.267796
31.878000	4.943055	3.966822	0.000671	8.991997	0.001415	4.263059
31.898000	4.943055	3.971033	0.000668	9.001543	0.001410	4.267585
31.918000	4.943055	3.972068	0.000668	9.003888	0.001408	4.268697
31.938000	4.943055	3.971443	0.000668	9.002471	0.001409	4.268025
31.958000	4.943055	3.967367	0.000671	8.993232	0.001415	4.263644
31.978000	4.943055	3.970567	0.000669	9.000486	0.001410	4.267083
31.998000	4.943055	3.971387	0.000668	9.002344	0.001409	4.267964
32.038000	4.943055	3.966546	0.000671	8.991372	0.001416	4.262763
32.058000	4.943055	3.968352	0.000670	8.995465	0.001413	4.264703
32.078000	4.943055	3.963282	0.000673	8.983972	0.001420	4.259254
32.078000	4.943055	3.965363	0.000672	8.988690	0.001417	4.261491
32.098000	4.943055	3.962627	0.000674	8.982487	0.001421	4.258550
32.118000	4.943055	3.967059	0.000671	8.992534	0.001415	4.263314
32.138000	4.943055	3.966929	0.000671	8.992240	0.001415	4.263174
32.158000	4.943055	3.969535	0.000669	8.998146	0.001412	4.265974
32.178000	4.943055	3.966641	0.000671	8.991587	0.001416	4.262865
32.198000	4.943055	3.964648	0.000673	8.987070	0.001418	4.260723
32.218000	4.943055	3.973784	0.000667	9.007778	0.001406	4.270541
32.238000	4.943055	3.962992	0.000674	8.983314	0.001421	4.258942
32.258000	4.943055	3.966360	0.000671	8.990951	0.001416	4.262563
32.298000	4.943055	3.960018	0.000676	8.976574	0.001425	4.255747
32.298000	4.943055	3.964966	0.000672	8.987789	0.001418	4.261064
32.318000	4.943055	3.962423	0.000674	8.982024	0.001421	4.258331
32.338000	4.943055	3.970643	0.000669	9.000659	0.001410	4.267166
32.358000	4.943055	3.970597	0.000669	9.000554	0.001410	4.267116
32.378000	4.943055	3.971515	0.000668	9.002636	0.001409	4.268103
32.398000	4.943055	3.966980	0.000671	8.992355	0.001415	4.263229
32.418000	4.943055	3.963404	0.000673	8.984249	0.001420	4.259386
32.438000	4.943055	3.966873	0.000671	8.992113	0.001415	4.263114
32.478000	4.943055	3.968261	0.000670	8.995258	0.001413	4.264605
32.498000	4.943055	3.968245	0.000670	8.995221	0.001413	4.264588
32.498000	4.943055	3.968119	0.000670	8.994936	0.001414	4.264452
32.518000	4.943055	3.968925	0.000670	8.996764	0.001412	4.265319
32.538000	4.943055	3.968248	0.000670	8.995229	0.001413	4.264591
32.558000	4.943055	3.960793	0.000675	8.978330	0.001424	4.256579
32.578000	4.943055	3.966601	0.000671	8.991496	0.001416	4.262821
32.598000	4.943055	3.966383	0.000671	8.991001	0.001416	4.262587
32.618000	4.943055	3.968257	0.000670	8.995250	0.001413	4.264601
32.638000	4.943055	3.966278	0.000671	8.990764	0.001416	4.262474
32.678000	4.943055	3.964372	0.000673	8.986443	0.001419	4.260426
32.698000	4.943055	3.963586	0.000673	8.984662	0.001420	4.259581
32.718000	4.943055	3.969886	0.000669	8.998942	0.001411	4.266351
32.718000	4.943055	3.969614	0.000669	8.998326	0.001412	4.266059
32.738000	4.943055	3.968006	0.000670	8.994680	0.001414	4.264331
32.758000	4.943055	3.959862	0.000676	8.976220	0.001425	4.255579
32.778000	4.943055	3.965552	0.000672	8.989119	0.001417	4.261694
32.798000	4.943055	3.970679	0.000669	9.000739	0.001410	4.267203
32.818000	4.943055	3.966105	0.000672	8.990373	0.001416	4.262289
32.838000	4.943055	3.967458	0.000671	8.993438	0.001415	4.263742
32.858000	4.943055	3.964959	0.000672	8.987773	0.001418	4.261056
32.878000	4.943055	3.961184	0.000675	8.979217	0.001423	4.257000
32.918000	4.943055	3.967804	0.000671	8.994223	0.001414	4.264114
32.938000	4.943055	3.967361	0.000671	8.993219	0.001415	4.263638
32.938000	4.943055	3.968774	0.000670	8.996422	0.001413	4.265157
32.958000	4.943055	3.968389	0.000670	8.995548	0.001413	4.264743
32.978000	4.943055	3.972275	0.000668	9.004358	0.001408	4.268919
32.998000	4.943055	3.973467	0.000667	9.007059	0.001406	4.270200
33.018000	4.943055	3.973294	0.000667	9.006667	0.001406	4.270014
33.038000	4.943055	3.965540	0.000672	8.989091	0.001417	4.261681
33.058000	4.943055	3.970274	0.000669	8.999821	0.001411	4.266768
33.098000	4.943055	3.964745	0.000672	8.987289	0.001418	4.260827
33.118000	4.943055	3.969098	0.000670	8.997156	0.001412	4.265505
33.138000	4.943055	3.970439	0.000669	9.000197	0.001410	4.266946
33.138000	4.943055	3.971824	0.000668	9.003334	0.001408	4.268434
33.158000	4.943055	3.971802	0.000668	9.003286	0.001409	4.268411
33.178000	4.943055	3.968296	0.000670	8.995339	0.001413	4.264643
33.198000	4.943055	3.966189	0.000672	8.990562	0.001416	4.262379
33.218000	4.943055	3.968637	0.000670	8.996110	0.001413	4.265009
33.238000	4.943055	3.964674	0.000673	8.987128	0.001418	4.260751
33.258000	4.943055	3.968335	0.000670	8.995427	0.001413	4.264685
33.298000	4.943055	3.965435	0.000672	8.988854	0.001417	4.261569
33.318000	4.943055	3.967604	0.000671	8.993770	0.001414	4.263900
33.338000	4.943055	3.979955	0.000663	9.021766	0.001397	4.277172
33.338000	4.943055	3.974155	0.000666	9.008619	0.001405	4.270939
33.358000	4.943055	3.969078	0.000670	8.997111	0.001412	4.265483
33.378000	4.943055	3.973810	0.000667	9.007836	0.001406	4.270568
33.398000	4.943055	3.974175	0.000666	9.008664	0.001405	4.270961
33.418000	4.943055	3.974437	0.000666	9.009259	0.001405	4.271243
33.438000	4.943055	3.976067	0.000665	9.012953	0.001403	4.272994
33.458000	4.943055	3.971403	0.000668	9.002380	0.001409	4.267982
33.478000	4.943055	3.977964	0.000664	9.017254	0.001400	4.275033
33.498000	4.943055	3.969880	0.000669	8.998929	0.001411	4.266345
33.518000	4.943055	3.973260	0.000667	9.006589	0.001407	4.269977
33.558000	4.943055	3.972404	0.000668	9.004651	0.001408	4.269058
33.558000	4.943055	3.975248	0.000666	9.011096	0.001404	4.272114
33.578000	4.943055	3.968710	0.000670	8.996276	0.001413	4.265087
33.598000	4.943055	3.971037	0.000668	9.001552	0.001410	4.267589
33.618000	4.943055	3.975797	0.000665	9.012340	0.001403	4.272704
33.638000	4.943055	3.978414	0.000664	9.018273	0.001399	4.275516
33.658000	4.943055	3.979617	0.000663	9.021000	0.001398	4.276809
33.678000	4.943055	3.971148	0.000668	9.001802	0.001409	4.267708
33.698000	4.943055	3.975801	0.000665	9.012351	0.001403	4.272709
33.718000	4.943055	3.973703	0.000667	9.007594	0.001406	4.270453
33.758000	4.943055	3.964276	0.000673	8.986224	0.001419	4.260322
33.778000	4.943055	3.968356	0.000670	8.995473	0.001413	4.264707
33.778000	4.943055	3.976385	0.000665	9.013674	0.001402	4.273336
33.798000	4.943055	3.969153	0.000670	8.997281	0.001412	4.265564
33.818000	4.943055	3.967163	0.000671	8.992770	0.001415	4.263425
33.838000	4.943055	3.967256	0.000671	8.992981	0.001415	4.263525
33.858000	4.943055	3.970709	0.000669	9.000807	0.001410	4.267236
33.878000	4.943055	3.970089	0.000669	8.999401	0.001411	4.266569
33.898000	4.943055	3.966849	0.000671	8.992058	0.001415	4.263088
33.918000	4.943055	3.973672	0.000667	9.007523	0.001406	4.270420
33.958000	4.943055	3.972182	0.000668	9.004147	0.001408	4.268819
33.978000	4.943055	3.965405	0.000672	8.988784	0.001417	4.261536
33.998000	4.943055	3.965319	0.000672	8.988590	0.001417	4.261444
33.998000	4.943055	3.966998	0.000671	8.992397	0.001415	4.263248
34.018000	4.943055	3.971368	0.000668	9.002301	0.001409	4.267944
34.038000	4.943055	3.966313	0.000671	8.990843	0.001416	4.262512
34.058000	4.943055	3.969398	0.000669	8.997837	0.001412	4.265827
34.078000	4.943055	3.966651	0.000671	8.991609	0.001416	4.262875
34.098000	4.943055	3.961932	0.000674	8.980911	0.001422	4.257803
34.118000	4.943055	3.955014	0.000679	8.965230	0.001432	4.250369
34.158000	4.943055	3.957553	0.000677	8.970985	0.001428	4.253097
34.158000	4.943055	3.966669	0.000671	8.991649	0.001416	4.262894
34.198000	4.943055	3.972675	0.000667	9.005265	0.001407	4.269349
34.218000	4.943055	3.963811	0.000673	8.985172	0.001420	4.259823
34.218000	4.943055	3.970603	0.000669	9.000567	0.001410	4.267122
34.238000	4.943055	3.966509	0.000671	8.991287	0.001416	4.262723
34.258000	4.943055	3.959555	0.000676	8.975523	0.001425	4.255249
34.278000	4.943055	3.962889	0.000674	8.983082	0.001421	4.258832
34.298000	4.943055	3.965034	0.000672	8.987944	0.001418	4.261137
34.318000	4.943055	3.968340	0.000670	8.995439	0.001413	4.264691
34.338000	4.943055	3.959448	0.000676	8.975281	0.001426	4.255134
34.378000	4.943055	3.968389	0.000670	8.995549	0.001413	4.264743
34.378000	4.943055	3.963851	0.000673	8.985263	0.001419	4.259866
34.418000	4.943055	3.963367	0.000673	8.984164	0.001420	4.259345
34.418000	4.943055	3.960898	0.000675	8.978569	0.001424	4.256693
34.438000	4.943055	3.968509	0.000670	8.995821	0.001413	4.264872
34.458000	4.943055	3.977307	0.000664	9.015765	0.001401	4.274327
34.478000	4.943055	3.968331	0.000670	8.995417	0.001413	4.264680
34.498000	4.943055	3.973628	0.000667	9.007424	0.001406	4.270373
34.518000	4.943055	3.969378	0.000669	8.997790	0.001412	4.265805
34.538000	4.943055	3.966791	0.000671	8.991926	0.001415	4.263025
34.578000	4.943055	3.970017	0.000669	8.999239	0.001411	4.266492
34.578000	4.943055	3.967501	0.000671	8.993535	0.001414	4.263788
34.618000	4.943055	3.965599	0.000672	8.989225	0.001417	4.261745
34.638000	4.943055	3.967230	0.000671	8.992921	0.001415	4.263497
34.638000	4.943055	3.964557	0.000673	8.986863	0.001418	4.260625
34.658000	4.943055	3.966386	0.000671	8.991008	0.001416	4.262590
34.678000	4.943055	3.964177	0.000673	8.986000	0.001419	4.260216
34.698000	4.943055	3.971151	0.000668	9.001810	0.001409	4.267711
34.718000	4.943055	3.961258	0.000675	8.979385	0.001423	4.257080
34.738000	4.943055	3.969027	0.000670	8.996994	0.001412	4.265428
34.758000	4.943055	3.965742	0.000672	8.989548	0.001417	4.261898
34.778000	4.943055	3.964973	0.000672	8.987806	0.001418	4.261072
34.798000	4.943055	3.963720	0.000673	8.984965	0.001420	4.259725
34.818000	4.943055	3.968474	0.000670	8.995741	0.001413	4.264834
34.858000	4.943055	3.966601	0.000671	8.991496	0.001416	4.262821
34.858000	4.943055	3.963989	0.000673	8.985576	0.001419	4.260015
34.878000	4.943055	3.966072	0.000672	8.990297	0.001416	4.262253
34.898000	4.943055	3.961140	0.000675	8.979116	0.001423	4.256952
34.918000	4.943055	3.961833	0.000674	8.980687	0.001422	4.257697
34.938000	4.943055	3.963275	0.000673	8.983957	0.001420	4.259247
34.958000	4.943055	3.962888	0.000674	8.983079	0.001421	4.258831
34.978000	4.943055	3.968497	0.000670	8.995794	0.001413	4.264859
34.998000	4.943055	3.964952	0.000672	8.987758	0.001418	4.261049
35.018000	4.943055	3.963414	0.000673	8.984272	0.001420	4.259396
35.058000	4.943055	3.965133	0.000672	8.988169	0.001418	4.261244
35.058000	4.943055	3.963241	0.000673	8.983879	0.001420	4.259210
35.078000	4.943055	3.964774	0.000672	8.987355	0.001418	4.260858
35.098000	4.943055	3.966456	0.000671	8.991168	0.001416	4.262666
35.118000	4.943055	3.966543	0.000671	8.991364	0.001416	4.262759
35.138000	4.943055	3.970490	0.000669	9.000312	0.001410	4.267001
35.158000	4.943055	3.965808	0.000672	8.989699	0.001417	4.261969
35.178000	4.943055	3.967700	0.000671	8.993986	0.001414	4.264002
35.218000	4.943055	3.967596	0.000671	8.993751	0.001414	4.263891
35.238000	4.943055	3.963033	0.000674	8.983409	0.001421	4.258987
35.258000	4.943055	3.957807	0.000677	8.971562	0.001428	4.253371
35.278000	4.943055	3.964207	0.000673	8.986069	0.001419	4.260248
35.278000	4.943055	3.971448	0.000668	9.002483	0.001409	4.268030
35.298000	4.943055	3.966433	0.000671	8.991116	0.001416	4.262641
35.318000	4.943055	3.965760	0.000672	8.989590	0.001417	4.261918
35.338000	4.943055	3.962133	0.000674	8.981367	0.001422	4.258019
35.358000	4.943055	3.970079	0.000669	8.999380	0.001411	4.266559
35.378000	4.943055	3.967020	0.000671	8.992446	0.001415	4.263272
35.398000	4.943055	3.970370	0.000669	9.000040	0.001410	4.266872
35.418000	4.943055	3.974226	0.000666	9.008779	0.001405	4.271015
35.438000	4.943055	3.973382	0.000667	9.006867	0.001406	4.270109
35.478000	4.943055	3.965129	0.000672	8.988159	0.001418	4.261239
35.478000	4.943055	3.965504	0.000672	8.989010	0.001417	4.261643
35.498000	4.943055	3.966082	0.000672	8.990320	0.001416	4.262264
35.518000	4.943055	3.969621	0.000669	8.998341	0.001412	4.266067
35.538000	4.943055	3.967500	0.000671	8.993533	0.001414	4.263787
35.558000	4.943055	3.963493	0.000673	8.984450	0.001420	4.259481
35.578000	4.943055	3.961103	0.000675	8.979033	0.001423	4.256913
35.598000	4.943055	3.967153	0.000671	8.992748	0.001415	4.263415
35.618000	4.943055	3.961221	0.000675	8.979299	0.001423	4.257039
35.638000	4.943055	3.967402	0.000671	8.993312	0.001415	4.263682
35.658000	4.943055	3.966693	0.000671	8.991705	0.001416	4.262921
35.698000	4.943055	3.962448	0.000674	8.982082	0.001421	4.258358
35.698000	4.943055	3.970085	0.000669	8.999394	0.001411	4.266566
35.718000	4.943055	3.967706	0.000671	8.994000	0.001414	4.264009
35.738000	4.943055	3.966967	0.000671	8.992326	0.001415	4.263215
35.758000	4.943055	3.968626	0.000670	8.996085	0.001413	4.264997
35.778000	4.943055	3.977241	0.000664	9.015614	0.001401	4.274256
35.798000	4.943055	3.971532	0.000668	9.002672	0.001409	4.268120
35.818000	4.943055	3.965930	0.000672	8.989975	0.001417	4.262100
35.838000	4.943055	3.972610	0.000667	9.005117	0.001407	4.269279
35.858000	4.943055	3.973568	0.000667	9.007289	0.001406	4.270309
35.898000	4.943055	3.962735	0.000674	8.982733	0.001421	4.258667
35.918000	4.943055	3.960364	0.000675	8.977357	0.001424	4.256118
35.918000	4.943055	3.967050	0.000671	8.992514	0.001415	4.263304
35.938000	4.943055	3.960077	0.000676	8.976708	0.001425	4.255811
35.958000	4.943055	3.972123	0.000668	9.004014	0.001408	4.268756
35.978000	4.943055	3.962655	0.000674	8.982552	0.001421	4.258581
35.998000	4.943055	3.964486	0.000673	8.986702	0.001419	4.260548
36.018000	4.943055	3.965553	0.000672	8.989121	0.001417	4.261695
36.038000	4.943055	3.968249	0.000670	8.995231	0.001413	4.264592
36.078000	4.943055	3.963142	0.000674	8.983655	0.001420	4.259104
36.078000	4.943055	3.966854	0.000671	8.992069	0.001415	4.263093
36.118000	4.943055	3.963755	0.000673	8.985044	0.001420	4.259763
36.118000	4.943055	3.961828	0.000674	8.980676	0.001422	4.257692
36.138000	4.943055	3.963262	0.000673	8.983927	0.001420	4.259233
36.158000	4.943055	3.962525	0.000674	8.982256	0.001421	4.258441
36.178000	4.943055	3.965572	0.000672	8.989164	0.001417	4.261716
36.198000	4.943055	3.967031	0.000671	8.992471	0.001415	4.263283
36.218000	4.943055	3.965918	0.000672	8.989947	0.001417	4.262087
36.238000	4.943055	3.965069	0.000672	8.988022	0.001418	4.261175
36.258000	4.943055	3.962495	0.000674	8.982188	0.001421	4.258408
36.298000	4.943055	3.963348	0.000673	8.984122	0.001420	4.259326
36.318000	4.943055	3.964541	0.000673	8.986825	0.001419	4.260607
36.338000	4.943055	3.965405	0.000672	8.988785	0.001417	4.261536
36.338000	4.943055	3.959900	0.000676	8.976306	0.001425	4.255620
36.358000	4.943055	3.964361	0.000673	8.986419	0.001419	4.260414
36.378000	4.943055	3.963271	0.000673	8.983948	0.001420	4.259243
36.398000	4.943055	3.964236	0.000673	8.986134	0.001419	4.260279
36.418000	4.943055	3.962717	0.000674	8.982692	0.001421	4.258648
36.438000	4.943055	3.960065	0.000676	8.976680	0.001425	4.255797
36.458000	4.943055	3.960621	0.000675	8.977940	0.001424	4.256395
36.498000	4.943055	3.963017	0.000674	8.983372	0.001421	4.258970
36.498000	4.943055	3.962406	0.000674	8.981986	0.001421	4.258313
36.538000	4.943055	3.959754	0.000676	8.975975	0.001425	4.255463
36.558000	4.943055	3.964365	0.000673	8.986428	0.001419	4.260419
36.558000	4.943055	3.963891	0.000673	8.985352	0.001419	4.259909
36.578000	4.943055	3.961838	0.000674	8.980699	0.001422	4.257703
36.598000	4.943055	3.963461	0.000673	8.984379	0.001420	4.259447
36.618000	4.943055	3.961535	0.000675	8.980013	0.001423	4.257377
36.638000	4.943055	3.957631	0.000677	8.971162	0.001428	4.253181
36.658000	4.943055	3.962593	0.000674	8.982411	0.001421	4.258514
36.678000	4.943055	3.963532	0.000673	8.984539	0.001420	4.259523
36.698000	4.943055	3.958658	0.000676	8.973490	0.001427	4.254285
36.718000	4.943055	3.958835	0.000676	8.973893	0.001426	4.254476
36.758000	4.943055	3.962902	0.000674	8.983112	0.001421	4.258846
36.778000	4.943055	3.959813	0.000676	8.976108	0.001425	4.255526
36.778000	4.943055	3.961922	0.000674	8.980890	0.001422	4.257793
36.798000	4.943055	3.957736	0.000677	8.971400	0.001428	4.253294
36.818000	4.943055	3.959150	0.000676	8.974606	0.001426	4.254814
36.838000	4.943055	3.962455	0.000674	8.982097	0.001421	4.258365
36.858000	4.943055	3.956480	0.000678	8.968553	0.001430	4.251944
36.878000	4.943055	3.962555	0.000674	8.982325	0.001421	4.258474
36.898000	4.943055	3.961975	0.000674	8.981010	0.001422	4.257850
36.918000	4.943055	3.961917	0.000674	8.980877	0.001422	4.257787
36.958000	4.943055	3.965296	0.000672	8.988539	0.001417	4.261419
36.978000	4.943055	3.963790	0.000673	8.985124	0.001420	4.259800
36.978000	4.943055	3.969042	0.000670	8.997028	0.001412	4.265444
36.998000	4.943055	3.964594	0.000673	8.986947	0.001418	4.260665
37.018000	4.943055	3.963028	0.000674	8.983396	0.001421	4.258981
37.038000	4.943055	3.960180	0.000675	8.976940	0.001425	4.255921
37.058000	4.943055	3.961729	0.000674	8.980453	0.001422	4.257586
37.078000	4.943055	3.961342	0.000675	8.979576	0.001423	4.257170
37.098000	4.943055	3.963964	0.000673	8.985518	0.001419	4.259987
37.138000	4.943055	3.965310	0.000672	8.988569	0.001417	4.261434
37.138000	4.943055	3.970288	0.000669	8.999853	0.001411	4.266783
37.178000	4.943055	3.967915	0.000670	8.994475	0.001414	4.264234
37.198000	4.943055	3.970409	0.000669	9.000127	0.001410	4.266913
37.198000	4.943055	3.965796	0.000672	8.989672	0.001417	4.261957
37.218000	4.943055	3.955990	0.000678	8.967443	0.001430	4.251418
37.238000	4.943055	3.961300	0.000675	8.979480	0.001423	4.257125
37.258000	4.943055	3.958303	0.000677	8.972687	0.001427	4.253904
37.278000	4.943055	3.962981	0.000674	8.983290	0.001421	4.258931
37.298000	4.943055	3.958264	0.000677	8.972598	0.001427	4.253862
37.318000	4.943055	3.960053	0.000676	8.976653	0.001425	4.255785
37.358000	4.943055	3.955297	0.000679	8.965872	0.001431	4.250673
37.358000	4.943055	3.959140	0.000676	8.974583	0.001426	4.254803
37.398000	4.943055	3.956065	0.000678	8.967612	0.001430	4.251498
37.418000	4.943055	3.957621	0.000677	8.971140	0.001428	4.253171
37.418000	4.943055	3.962976	0.000674	8.983279	0.001421	4.258926
37.438000	4.943055	3.962319	0.000674	8.981789	0.001422	4.258219
37.458000	4.943055	3.965806	0.000672	8.989695	0.001417	4.261967
37.478000	4.943055	3.965764	0.000672	8.989598	0.001417	4.261922
37.498000	4.943055	3.960957	0.000675	8.978701	0.001423	4.256756
37.518000	4.943055	3.960258	0.000675	8.977118	0.001424	4.256005
37.538000	4.943055	3.965754	0.000672	8.989575	0.001417	4.261911
37.558000	4.943055	3.963175	0.000674	8.983730	0.001420	4.259139
37.578000	4.943055	3.962468	0.000674	8.982126	0.001421	4.258379
37.618000	4.943055	3.960358	0.000675	8.977345	0.001424	4.256112
37.618000	4.943055	3.957530	0.000677	8.970933	0.001428	4.253073
37.638000	4.943055	3.961030	0.000675	8.978868	0.001423	4.256834
37.658000	4.943055	3.954976	0.000679	8.965145	0.001432	4.250328
37.678000	4.943055	3.962696	0.000674	8.982644	0.001421	4.258625
37.698000	4.943055	3.956206	0.000678	8.967933	0.001430	4.251651
37.718000	4.943055	3.960196	0.000675	8.976976	0.001424	4.255938
37.738000	4.943055	3.962851	0.000674	8.982995	0.001421	4.258791
37.758000	4.943055	3.963140	0.000674	8.983651	0.001420	4.259102
37.778000	4.943055	3.960656	0.000675	8.978021	0.001424	4.256433
37.798000	4.943055	3.956918	0.000678	8.969546	0.001429	4.252415
37.818000	4.943055	3.956943	0.000678	8.969604	0.001429	4.252442
37.838000	4.943055	3.960667	0.000675	8.978046	0.001424	4.256445
37.858000	4.943055	3.964320	0.000673	8.986326	0.001419	4.260370
37.878000	4.943055	3.964755	0.000672	8.987311	0.001418	4.260837
37.898000	4.943055	3.960372	0.000675	8.977376	0.001424	4.256127
37.918000	4.943055	3.960195	0.000675	8.976974	0.001424	4.255937
37.938000	4.943055	3.965449	0.000672	8.988883	0.001417	4.261583
37.958000	4.943055	3.965669	0.000672	8.989383	0.001417	4.261820
37.998000	4.943055	3.965118	0.000672	8.988135	0.001418	4.261228
37.998000	4.943055	3.961170	0.000675	8.979185	0.001423	4.256985
38.038000	4.943055	3.962142	0.000674	8.981389	0.001422	4.258029
38.058000	4.943055	3.963543	0.000673	8.984565	0.001420	4.259535
38.058000	4.943055	3.959888	0.000676	8.976279	0.001425	4.255607
38.078000	4.943055	3.956970	0.000678	8.969664	0.001429	4.252471
38.098000	4.943055	3.960479	0.000675	8.977619	0.001424	4.256242
38.118000	4.943055	3.953454	0.000680	8.961694	0.001434	4.248693
38.138000	4.943055	3.957706	0.000677	8.971333	0.001428	4.253262
38.158000	4.943055	3.956746	0.000678	8.969155	0.001429	4.252230
38.178000	4.943055	3.959735	0.000676	8.975932	0.001425	4.255442
38.218000	4.943055	3.954468	0.000679	8.963993	0.001432	4.249782
38.238000	4.943055	3.963305	0.000673	8.984024	0.001420	4.259279
38.258000	4.943055	3.955617	0.000678	8.966597	0.001431	4.251017
38.258000	4.943055	3.958283	0.000677	8.972640	0.001427	4.253882
38.278000	4.943055	3.958865	0.000676	8.973959	0.001426	4.254507
38.298000	4.943055	3.953918	0.000680	8.962747	0.001433	4.249192
38.318000	4.943055	3.954999	0.000679	8.965197	0.001432	4.250353
38.338000	4.943055	3.954535	0.000679	8.964145	0.001432	4.249854
38.358000	4.943055	3.956968	0.000678	8.969661	0.001429	4.252469
38.378000	4.943055	3.958157	0.000677	8.972355	0.001427	4.253747
38.418000	4.943055	3.962315	0.000674	8.981779	0.001422	4.258215
38.438000	4.943055	3.961474	0.000675	8.979874	0.001423	4.257311
38.458000	4.943055	3.954947	0.000679	8.965078	0.001432	4.250297
38.478000	4.943055	3.953287	0.000680	8.961315	0.001434	4.248513
38.478000	4.943055	3.952536	0.000680	8.959612	0.001435	4.247705
38.498000	4.943055	3.960929	0.000675	8.978639	0.001423	4.256726
38.518000	4.943055	3.958903	0.000676	8.974047	0.001426	4.254549
38.538000	4.943055	3.953820	0.000680	8.962523	0.001433	4.249086
38.558000	4.943055	3.954717	0.000679	8.964557	0.001432	4.250050
38.578000	4.943055	3.964648	0.000673	8.987070	0.001418	4.260723
38.598000	4.943055	3.965348	0.000672	8.988655	0.001417	4.261475
38.618000	4.943055	3.965178	0.000672	8.988271	0.001418	4.261292
38.638000	4.943055	3.962412	0.000674	8.982000	0.001421	4.258320
38.658000	4.943055	3.958155	0.000677	8.972351	0.001427	4.253745
38.678000	4.943055	3.958441	0.000677	8.972999	0.001427	4.254052
38.698000	4.943055	3.962060	0.000674	8.981203	0.001422	4.257942
38.718000	4.943055	3.960373	0.000675	8.977378	0.001424	4.256128
38.738000	4.943055	3.967827	0.000670	8.994274	0.001414	4.264139
38.758000	4.943055	3.961301	0.000675	8.979481	0.001423	4.257125
38.778000	4.943055	3.961182	0.000675	8.979213	0.001423	4.256998
38.798000	4.943055	3.960021	0.000676	8.976580	0.001425	4.255750
38.818000	4.943055	3.959800	0.000676	8.976079	0.001425	4.255512
38.838000	4.943055	3.960607	0.000675	8.977909	0.001424	4.256380
38.878000	4.943055	3.956892	0.000678	8.969488	0.001429	4.252388
38.898000	4.943055	3.958430	0.000677	8.972973	0.001427	4.254040
38.898000	4.943055	3.962422	0.000674	8.982023	0.001421	4.258330
38.918000	4.943055	3.953750	0.000680	8.962365	0.001433	4.249011
38.938000	4.943055	3.952978	0.000680	8.960616	0.001434	4.248181
38.958000	4.943055	3.965447	0.000672	8.988881	0.001417	4.261581
38.978000	4.943055	3.958445	0.000677	8.973007	0.001427	4.254056
38.998000	4.943055	3.957652	0.000677	8.971209	0.001428	4.253204
39.018000	4.943055	3.956069	0.000678	8.967622	0.001430	4.251503
39.038000	4.943055	3.956847	0.000678	8.969385	0.001429	4.252338
39.078000	4.943055	3.960216	0.000675	8.977022	0.001424	4.255959
39.078000	4.943055	3.961161	0.000675	8.979165	0.001423	4.256975
39.118000	4.943055	3.965694	0.000672	8.989439	0.001417	4.261846
39.118000	4.943055	3.956330	0.000678	8.968214	0.001430	4.251784
39.138000	4.943055	3.959234	0.000676	8.974796	0.001426	4.254904
39.158000	4.943055	3.963362	0.000673	8.984153	0.001420	4.259340
39.178000	4.943055	3.964115	0.000673	8.985862	0.001419	4.260150
39.198000	4.943055	3.962543	0.000674	8.982297	0.001421	4.258460
39.218000	4.943055	3.959555	0.000676	8.975523	0.001425	4.255249
39.238000	4.943055	3.960583	0.000675	8.977853	0.001424	4.256353
39.278000	4.943055	3.961491	0.000675	8.979913	0.001423	4.257330
39.298000	4.943055	3.964879	0.000672	8.987592	0.001418	4.260970
39.318000	4.943055	3.968450	0.000670	8.995688	0.001413	4.264809
39.338000	4.943055	3.960057	0.000676	8.976662	0.001425	4.255789
39.338000	4.943055	3.958564	0.000677	8.973279	0.001427	4.254185
39.358000	4.943055	3.957121	0.000677	8.970006	0.001429	4.252633
39.378000	4.943055	3.965612	0.000672	8.989254	0.001417	4.261759
39.398000	4.943055	3.959419	0.000676	8.975215	0.001426	4.255103
39.418000	4.943055	3.964031	0.000673	8.985670	0.001419	4.260059
39.438000	4.943055	3.968302	0.000670	8.995352	0.001413	4.264649
39.458000	4.943055	3.963177	0.000674	8.983735	0.001420	4.259142
39.478000	4.943055	3.960409	0.000675	8.977459	0.001424	4.256166
39.518000	4.943055	3.959125	0.000676	8.974548	0.001426	4.254787
39.538000	4.943055	3.968792	0.000670	8.996461	0.001413	4.265175
39.538000	4.943055	3.961588	0.000675	8.980132	0.001423	4.257434
39.558000	4.943055	3.959636	0.000676	8.975706	0.001425	4.255336
39.578000	4.943055	3.966218	0.000672	8.990628	0.001416	4.262410
39.598000	4.943055	3.961717	0.000674	8.980424	0.001422	4.257572
39.618000	4.943055	3.963692	0.000673	8.984901	0.001420	4.259695
39.638000	4.943055	3.963365	0.000673	8.984160	0.001420	4.259344
39.658000	4.943055	3.967728	0.000671	8.994050	0.001414	4.264032
39.678000	4.943055	3.961495	0.000675	8.979922	0.001423	4.257334
39.718000	4.943055	3.966842	0.000671	8.992042	0.001415	4.263080
39.718000	4.943055	3.964017	0.000673	8.985639	0.001419	4.260045
39.758000	4.943055	3.962786	0.000674	8.982848	0.001421	4.258721
39.758000	4.943055	3.962118	0.000674	8.981335	0.001422	4.258004
39.778000	4.943055	3.957040	0.000678	8.969822	0.001429	4.252546
39.798000	4.943055	3.961560	0.000675	8.980068	0.001423	4.257403
39.818000	4.943055	3.964917	0.000672	8.987678	0.001418	4.261011
39.838000	4.943055	3.953121	0.000680	8.960940	0.001434	4.248335
39.858000	4.943055	3.959343	0.000676	8.975044	0.001426	4.255021
39.878000	4.943055	3.962119	0.000674	8.981337	0.001422	4.258005
39.918000	4.943055	3.960277	0.000675	8.977162	0.001424	4.256026
39.938000	4.943055	3.962913	0.000674	8.983137	0.001421	4.258858
39.958000	4.943055	3.967864	0.000670	8.994358	0.001414	4.264178
39.978000	4.943055	3.961479	0.000675	8.979885	0.001423	4.257316
39.978000	4.943055	3.956312	0.000678	8.968172	0.001430	4.251763
39.998000	4.943055	3.963215	0.000673	8.983819	0.001420	4.259182
40.018000	4.943055	3.959724	0.000676	8.975908	0.001425	4.255431
40.038000	4.943055	3.962406	0.000674	8.981988	0.001421	4.258313
40.058000	4.943055	3.955508	0.000679	8.966351	0.001431	4.250900
40.078000	4.943055	3.957923	0.000677	8.971824	0.001428	4.253495
40.098000	4.943055	3.960847	0.000675	8.978453	0.001424	4.256638
40.138000	4.943055	3.958440	0.000677	8.972997	0.001427	4.254051
40.138000	4.943055	3.958688	0.000676	8.973559	0.001427	4.254317
40.178000	4.943055	3.962096	0.000674	8.981283	0.001422	4.257979
40.178000	4.943055	3.958005	0.000677	8.972010	0.001428	4.253583
40.198000	4.943055	3.961065	0.000675	8.978946	0.001423	4.256871
40.218000	4.943055	3.961362	0.000675	8.979619	0.001423	4.257191
40.238000	4.943055	3.961598	0.000675	8.980156	0.001423	4.257445
40.258000	4.943055	3.970468	0.000669	9.000263	0.001410	4.266978
40.278000	4.943055	3.969584	0.000669	8.998258	0.001412	4.266027
40.298000	4.943055	3.968486	0.000670	8.995769	0.001413	4.264847
40.318000	4.943055	3.970927	0.000668	9.001302	0.001410	4.267470
40.338000	4.943055	3.966185	0.000672	8.990553	0.001416	4.262374
40.358000	4.943055	3.966338	0.000671	8.990899	0.001416	4.262538
40.398000	4.943055	3.964080	0.000673	8.985781	0.001419	4.260112
40.398000	4.943055	3.965054	0.000672	8.987989	0.001418	4.261159
40.418000	4.943055	3.957762	0.000677	8.971459	0.001428	4.253322
40.438000	4.943055	3.955370	0.000679	8.966037	0.001431	4.250751
40.458000	4.943055	3.957713	0.000677	8.971349	0.001428	4.253270
40.478000	4.943055	3.957158	0.000677	8.970089	0.001429	4.252673
40.498000	4.943055	3.956635	0.000678	8.968905	0.001429	4.252111
40.518000	4.943055	3.956597	0.000678	8.968819	0.001429	4.252071
40.538000	4.943055	3.957566	0.000677	8.971014	0.001428	4.253111
40.558000	4.943055	3.957819	0.000677	8.971589	0.001428	4.253384
40.598000	4.943055	3.960680	0.000675	8.978075	0.001424	4.256458
40.618000	4.943055	3.963873	0.000673	8.985311	0.001419	4.259889
40.618000	4.943055	3.966086	0.000672	8.990329	0.001416	4.262268
40.638000	4.943055	3.965831	0.000672	8.989751	0.001417	4.261994
40.658000	4.943055	3.960073	0.000676	8.976699	0.001425	4.255806
40.678000	4.943055	3.965690	0.000672	8.989430	0.001417	4.261842
40.698000	4.943055	3.964461	0.000673	8.986644	0.001419	4.260521
40.718000	4.943055	3.961944	0.000674	8.980939	0.001422	4.257816
40.738000	4.943055	3.958959	0.000676	8.974174	0.001426	4.254609
40.778000	4.943055	3.957124	0.000677	8.970012	0.001429	4.252636
40.798000	4.943055	3.960995	0.000675	8.978788	0.001423	4.256797
40.818000	4.943055	3.960449	0.000675	8.977551	0.001424	4.256210
40.818000	4.943055	3.954868	0.000679	8.964899	0.001432	4.250212
40.838000	4.943055	3.957639	0.000677	8.971180	0.001428	4.253189
40.858000	4.943055	3.954548	0.000679	8.964174	0.001432	4.249868
40.878000	4.943055	3.955403	0.000679	8.966112	0.001431	4.250787
40.898000	4.943055	3.963127	0.000674	8.983620	0.001420	4.259087
40.918000	4.943055	3.960369	0.000675	8.977369	0.001424	4.256124
40.938000	4.943055	3.957803	0.000677	8.971551	0.001428	4.253366
40.958000	4.943055	3.957848	0.000677	8.971655	0.001428	4.253415
40.998000	4.943055	3.962309	0.000674	8.981766	0.001422	4.258209
40.998000	4.943055	3.960503	0.000675	8.977674	0.001424	4.256268
41.018000	4.943055	3.952419	0.000681	8.959347	0.001435	4.247580
41.038000	4.943055	3.956323	0.000678	8.968199	0.001430	4.251776
41.058000	4.943055	3.961882	0.000674	8.980799	0.001422	4.257750
41.078000	4.943055	3.954753	0.000679	8.964638	0.001432	4.250088
41.098000	4.943055	3.958676	0.000676	8.973532	0.001427	4.254305
41.118000	4.943055	3.957783	0.000677	8.971506	0.001428	4.253344
41.138000	4.943055	3.959183	0.000676	8.974680	0.001426	4.254849
41.158000	4.943055	3.955928	0.000678	8.967302	0.001430	4.251351
41.198000	4.943055	3.961420	0.000675	8.979751	0.001423	4.257253
41.218000	4.943055	3.957584	0.000677	8.971057	0.001428	4.253131
41.238000	4.943055	3.952008	0.000681	8.958416	0.001436	4.247138
41.258000	4.943055	3.960160	0.000675	8.976896	0.001425	4.255899
41.258000	4.943055	3.960747	0.000675	8.978226	0.001424	4.256530
41.278000	4.943055	3.953251	0.000680	8.961234	0.001434	4.248474
41.298000	4.943055	3.956823	0.000678	8.969331	0.001429	4.252313
41.318000	4.943055	3.955436	0.000679	8.966186	0.001431	4.250822
41.338000	4.943055	3.960660	0.000675	8.978029	0.001424	4.256437
41.358000	4.943055	3.958317	0.000677	8.972717	0.001427	4.253919
41.378000	4.943055	3.957318	0.000677	8.970453	0.001428	4.252845
41.398000	4.943055	3.957926	0.000677	8.971831	0.001428	4.253499
41.438000	4.943055	3.954656	0.000679	8.964418	0.001432	4.249984
41.438000	4.943055	3.961278	0.000675	8.979430	0.001423	4.257101
41.458000	4.943055	3.959380	0.000676	8.975127	0.001426	4.255061
41.478000	4.943055	3.954958	0.000679	8.965103	0.001432	4.250309
41.498000	4.943055	3.956694	0.000678	8.969038	0.001429	4.252174
41.518000	4.943055	3.956986	0.000678	8.969701	0.001429	4.252488
41.538000	4.943055	3.951087	0.000681	8.956328	0.001437	4.246149
41.558000	4.943055	3.957387	0.000677	8.970610	0.001428	4.252920
41.578000	4.943055	3.952497	0.000680	8.959525	0.001435	4.247664
41.598000	4.943055	3.953247	0.000680	8.961224	0.001434	4.248470
41.618000	4.943055	3.961320	0.000675	8.979524	0.001423	4.257145
41.638000	4.943055	3.947868	0.000684	8.949032	0.001441	4.242689
41.678000	4.943055	3.960015	0.000676	8.976567	0.001425	4.255743
41.678000	4.943055	3.951475	0.000681	8.957209	0.001436	4.246566
41.698000	4.943055	3.956875	0.000678	8.969448	0.001429	4.252369
41.718000	4.943055	3.955242	0.000679	8.965747	0.001431	4.250614
41.738000	4.943055	3.956251	0.000678	8.968034	0.001430	4.251698
41.758000	4.943055	3.950625	0.000682	8.955282	0.001438	4.245652
41.778000	4.943055	3.953522	0.000680	8.961849	0.001434	4.248766
41.798000	4.943055	3.949357	0.000683	8.952407	0.001439	4.244290
41.838000	4.943055	3.954671	0.000679	8.964453	0.001432	4.250000
41.838000	4.943055	3.960195	0.000675	8.976974	0.001424	4.255937
41.878000	4.943055	3.957049	0.000678	8.969844	0.001429	4.252556
41.898000	4.943055	3.955002	0.000679	8.965204	0.001432	4.250356
41.898000	4.943055	3.960729	0.000675	8.978186	0.001424	4.256511
41.918000	4.943055	3.952334	0.000681	8.959155	0.001435	4.247489
41.938000	4.943055	3.959368	0.000676	8.975100	0.001426	4.255048
41.958000	4.943055	3.950827	0.000682	8.955739	0.001437	4.245869
41.978000	4.943055	3.949437	0.000682	8.952589	0.001439	4.244376
41.998000	4.943055	3.951486	0.000681	8.957232	0.001436	4.246577
42.018000	4.943055	3.955681	0.000678	8.966741	0.001431	4.251085
42.058000	4.943055	3.952908	0.000680	8.960457	0.001435	4.248106
42.078000	4.943055	3.952148	0.000681	8.958733	0.001436	4.247289
42.098000	4.943055	3.953917	0.000680	8.962745	0.001433	4.249191
42.098000	4.943055	3.950078	0.000682	8.954041	0.001438	4.245064
42.118000	4.943055	3.949932	0.000682	8.953710	0.001439	4.244907
42.138000	4.943055	3.952423	0.000681	8.959356	0.001435	4.247584
42.158000	4.943055	3.958144	0.000677	8.972325	0.001427	4.253732
42.178000	4.943055	3.957657	0.000677	8.971220	0.001428	4.253209
42.198000	4.943055	3.958508	0.000677	8.973151	0.001427	4.254124
42.218000	4.943055	3.951198	0.000681	8.956579	0.001437	4.246268
42.238000	4.943055	3.952439	0.000681	8.959393	0.001435	4.247601
42.278000	4.943055	3.957707	0.000677	8.971335	0.001428	4.253263
42.278000	4.943055	3.960750	0.000675	8.978233	0.001424	4.256533
42.318000	4.943055	3.948855	0.000683	8.951269	0.001440	4.243750
42.318000	4.943055	3.956356	0.000678	8.968271	0.001430	4.251811
42.338000	4.943055	3.949772	0.000682	8.953348	0.001439	4.244736
42.358000	4.943055	3.954941	0.000679	8.965065	0.001432	4.250291
42.378000	4.943055	3.952812	0.000680	8.960238	0.001435	4.248002
42.398000	4.943055	3.957249	0.000677	8.970298	0.001429	4.252771
42.418000	4.943055	3.952888	0.000680	8.960411	0.001435	4.248084
42.438000	4.943055	3.959224	0.000676	8.974775	0.001426	4.254894
42.458000	4.943055	3.961271	0.000675	8.979414	0.001423	4.257093
42.478000	4.943055	3.951822	0.000681	8.957994	0.001436	4.246938
42.498000	4.943055	3.960143	0.000676	8.976857	0.001425	4.255881
42.538000	4.943055	3.958935	0.000676	8.974119	0.001426	4.254583
42.538000	4.943055	3.955387	0.000679	8.966076	0.001431	4.250770
42.558000	4.943055	3.949615	0.000682	8.952992	0.001439	4.244567
42.578000	4.943055	3.952101	0.000681	8.958627	0.001436	4.247239
42.598000	4.943055	3.949731	0.000682	8.953255	0.001439	4.244692
42.617000	4.943055	3.952498	0.000680	8.959526	0.001435	4.247665
42.657000	4.943055	3.943739	0.000686	8.939672	0.001447	4.238252
42.677000	4.943055	3.947558	0.000684	8.948329	0.001442	4.242356
42.697000	4.943055	3.954971	0.000679	8.965134	0.001432	4.250323
42.717000	4.943055	3.949258	0.000683	8.952182	0.001440	4.244183
42.737000	4.943055	3.951342	0.000681	8.956907	0.001437	4.246423
42.737000	4.943055	3.951285	0.000681	8.956778	0.001437	4.246362
42.757000	4.943055	3.946294	0.000685	8.945464	0.001444	4.240998
42.777000	4.943055	3.942531	0.000687	8.936935	0.001449	4.236954
42.797000	4.943055	3.946844	0.000684	8.946711	0.001443	4.241589
42.817000	4.943055	3.946283	0.000685	8.945439	0.001444	4.240986
42.837000	4.943055	3.951498	0.000681	8.957260	0.001436	4.246590
42.877000	4.943055	3.950732	0.000682	8.955523	0.001438	4.245767
42.897000	4.943055	3.951629	0.000681	8.957558	0.001436	4.246732
42.917000	4.943055	3.953527	0.000680	8.961859	0.001434	4.248771
42.937000	4.943055	3.950418	0.000682	8.954812	0.001438	4.245430
42.957000	4.943055	3.954337	0.000679	8.963696	0.001433	4.249641
42.957000	4.943055	3.949789	0.000682	8.953386	0.001439	4.244754
42.977000	4.943055	3.950174	0.000682	8.954258	0.001438	4.245167
42.997000	4.943055	3.950711	0.000682	8.955477	0.001438	4.245745
43.017000	4.943055	3.948028	0.000683	8.949395	0.001441	4.242862
43.037000	4.943055	3.950732	0.000682	8.955525	0.001438	4.245768
43.057000	4.943055	3.949431	0.000682	8.952575	0.001439	4.244369
43.077000	4.943055	3.951455	0.000681	8.957162	0.001437	4.246544
43.097000	4.943055	3.953283	0.000680	8.961308	0.001434	4.248509
43.137000	4.943055	3.950864	0.000682	8.955823	0.001437	4.245909
43.157000	4.943055	3.949043	0.000683	8.951695	0.001440	4.243952
43.177000	4.943055	3.955608	0.000678	8.966576	0.001431	4.251007
43.177000	4.943055	3.955231	0.000679	8.965722	0.001431	4.250602
43.197000	4.943055	3.954909	0.000679	8.964992	0.001432	4.250256
43.217000	4.943055	3.951742	0.000681	8.957813	0.001436	4.246853
43.237000	4.943055	3.953167	0.000680	8.961044	0.001434	4.248384
43.257000	4.943055	3.961857	0.000674	8.980742	0.001422	4.257723
43.297000	4.943055	3.961124	0.000675	8.979081	0.001423	4.256936
43.297000	4.943055	3.959858	0.000676	8.976212	0.001425	4.255575
43.337000	4.943055	3.953776	0.000680	8.962424	0.001433	4.249038
43.357000	4.943055	3.958335	0.000677	8.972757	0.001427	4.253937
43.377000	4.943055	3.955181	0.000679	8.965609	0.001431	4.250549
43.377000	4.943055	3.957199	0.000677	8.970183	0.001429	4.252717
43.397000	4.943055	3.956066	0.000678	8.967614	0.001430	4.251499
43.417000	4.943055	3.960555	0.000675	8.977792	0.001424	4.256324
43.437000	4.943055	3.952598	0.000680	8.959755	0.001435	4.247773
43.457000	4.943055	3.955599	0.000678	8.966557	0.001431	4.250998
43.477000	4.943055	3.958342	0.000677	8.972775	0.001427	4.253946
43.497000	4.943055	3.959415	0.000676	8.975206	0.001426	4.255098
43.537000	4.943055	3.957092	0.000677	8.969942	0.001429	4.252603
43.557000	4.943055	3.955399	0.000679	8.966104	0.001431	4.250783
43.557000	4.943055	3.960327	0.000675	8.977274	0.001424	4.256079
43.597000	4.943055	3.955582	0.000678	8.966517	0.001431	4.250979
43.597000	4.943055	3.960910	0.000675	8.978596	0.001424	4.256705
43.617000	4.943055	3.955842	0.000678	8.967107	0.001430	4.251259
43.637000	4.943055	3.955667	0.000678	8.966710	0.001431	4.251070
43.657000	4.943055	3.956412	0.000678	8.968399	0.001430	4.251871
43.677000	4.943055	3.954981	0.000679	8.965155	0.001432	4.250333
43.697000	4.943055	3.956834	0.000678	8.969356	0.001429	4.252325
43.737000	4.943055	3.959311	0.000676	8.974971	0.001426	4.254987
43.757000	4.943055	3.963147	0.000674	8.983666	0.001420	4.259109
43.777000	4.943055	3.957181	0.000677	8.970143	0.001429	4.252698
43.797000	4.943055	3.961860	0.000674	8.980749	0.001422	4.257726
43.817000	4.943055	3.957497	0.000677	8.970860	0.001428	4.253038
43.817000	4.943055	3.964195	0.000673	8.986042	0.001419	4.260236
43.837000	4.943055	3.956387	0.000678	8.968342	0.001430	4.251844
43.857000	4.943055	3.960194	0.000675	8.976973	0.001424	4.255936
43.877000	4.943055	3.960282	0.000675	8.977172	0.001424	4.256030
43.897000	4.943055	3.954080	0.000679	8.963114	0.001433	4.249365
43.937000	4.943055	3.961958	0.000674	8.980971	0.001422	4.257832
43.937000	4.943055	3.957529	0.000677	8.970930	0.001428	4.253071
43.977000	4.943055	3.954650	0.000679	8.964406	0.001432	4.249978
43.997000	4.943055	3.962311	0.000674	8.981771	0.001422	4.258211
44.017000	4.943055	3.965518	0.000672	8.989041	0.001417	4.261657
44.017000	4.943055	3.961653	0.000675	8.980279	0.001422	4.257504
44.037000	4.943055	3.959476	0.000676	8.975344	0.001425	4.255164
44.057000	4.943055	3.959592	0.000676	8.975608	0.001425	4.255289
44.077000	4.943055	3.963054	0.000674	8.983456	0.001421	4.259009
44.097000	4.943055	3.956904	0.000678	8.969515	0.001429	4.252400
44.117000	4.943055	3.955328	0.000679	8.965943	0.001431	4.250707
44.137000	4.943055	3.953317	0.000680	8.961384	0.001434	4.248546
44.157000	4.943055	3.955167	0.000679	8.965576	0.001431	4.250533
44.197000	4.943055	3.959039	0.000676	8.974354	0.001426	4.254694
44.217000	4.943055	3.962362	0.000674	8.981887	0.001422	4.258266
44.237000	4.943055	3.959672	0.000676	8.975790	0.001425	4.255375
44.237000	4.943055	3.960253	0.000675	8.977107	0.001424	4.256000
44.257000	4.943055	3.961069	0.000675	8.978957	0.001423	4.256877
44.277000	4.943055	3.962073	0.000674	8.981231	0.001422	4.257955
44.297000	4.943055	3.955655	0.000678	8.966683	0.001431	4.251057
44.317000	4.943055	3.956264	0.000678	8.968064	0.001430	4.251712
44.337000	4.943055	3.953880	0.000680	8.962659	0.001433	4.249150
44.357000	4.943055	3.954272	0.000679	8.963548	0.001433	4.249571
44.377000	4.943055	3.951391	0.000681	8.957017	0.001437	4.246475
44.417000	4.943055	3.950956	0.000681	8.956031	0.001437	4.246008
44.437000	4.943055	3.954587	0.000679	8.964262	0.001432	4.249910
44.457000	4.943055	3.945096	0.000685	8.942748	0.001445	4.239710
44.457000	4.943055	3.952652	0.000680	8.959876	0.001435	4.247831
44.477000	4.943055	3.949547	0.000682	8.952838	0.001439	4.244494
44.497000	4.943055	3.949222	0.000683	8.952101	0.001440	4.244145
44.517000	4.943055	3.953233	0.000680	8.961194	0.001434	4.248455
44.537000	4.943055	3.956290	0.000678	8.968122	0.001430	4.251740
44.557000	4.943055	3.956948	0.000678	8.969615	0.001429	4.252448
44.577000	4.943055	3.957219	0.000677	8.970230	0.001429	4.252739
44.617000	4.943055	3.954162	0.000679	8.963300	0.001433	4.249454
44.637000	4.943055	3.951602	0.000681	8.957496	0.001436	4.246702
44.657000	4.943055	3.953977	0.000680	8.962879	0.001433	4.249254
44.657000	4.943055	3.953189	0.000680	8.961093	0.001434	4.248408
44.677000	4.943055	3.955299	0.000679	8.965875	0.001431	4.250675
44.697000	4.943055	3.953232	0.000680	8.961192	0.001434	4.248454
44.717000	4.943055	3.955891	0.000678	8.967219	0.001430	4.251312
44.737000	4.943055	3.952363	0.000681	8.959221	0.001435	4.247520
44.757000	4.943055	3.954895	0.000679	8.964960	0.001432	4.250241
44.777000	4.943055	3.955186	0.000679	8.965619	0.001431	4.250553
44.797000	4.943055	3.961672	0.000675	8.980322	0.001422	4.257524
44.837000	4.943055	3.949197	0.000683	8.952045	0.001440	4.244118
44.857000	4.943055	3.953323	0.000680	8.961396	0.001434	4.248551
44.877000	4.943055	3.954026	0.000679	8.962990	0.001433	4.249307
44.877000	4.943055	3.953496	0.000680	8.961789	0.001434	4.248737
44.897000	4.943055	3.958138	0.000677	8.972313	0.001427	4.253727
44.917000	4.943055	3.950342	0.000682	8.954641	0.001438	4.245349
44.937000	4.943055	3.951949	0.000681	8.958284	0.001436	4.247076
44.957000	4.943055	3.949302	0.000683	8.952283	0.001439	4.244231
44.977000	4.943055	3.954334	0.000679	8.963690	0.001433	4.249639
45.017000	4.943055	3.948379	0.000683	8.950191	0.001441	4.243239
45.017000	4.943055	3.952397	0.000681	8.959297	0.001435	4.247556
45.057000	4.943055	3.953590	0.000680	8.962003	0.001434	4.248839
45.077000	4.943055	3.949574	0.000682	8.952899	0.001439	4.244523
45.097000	4.943055	3.950315	0.000682	8.954578	0.001438	4.245319
45.097000	4.943055	3.954806	0.000679	8.964759	0.001432	4.250146
45.117000	4.943055	3.952731	0.000680	8.960056	0.001435	4.247916
45.137000	4.943055	3.948642	0.000683	8.950787	0.001440	4.243521
45.157000	4.943055	3.947109	0.000684	8.947310	0.001442	4.241873
45.177000	4.943055	3.954798	0.000679	8.964741	0.001432	4.250137
45.197000	4.943055	3.953221	0.000680	8.961167	0.001434	4.248443
45.237000	4.943055	3.953570	0.000680	8.961957	0.001434	4.248817
45.257000	4.943055	3.957045	0.000678	8.969835	0.001429	4.252552
45.277000	4.943055	3.960646	0.000675	8.977997	0.001424	4.256422
45.297000	4.943055	3.948805	0.000683	8.951155	0.001440	4.243696
45.297000	4.943055	3.953819	0.000680	8.962521	0.001433	4.249085
45.317000	4.943055	3.950887	0.000682	8.955876	0.001437	4.245934
45.337000	4.943055	3.948749	0.000683	8.951030	0.001440	4.243637
45.357000	4.943055	3.950175	0.000682	8.954262	0.001438	4.245169
45.377000	4.943055	3.947248	0.000684	8.947627	0.001442	4.242023
45.397000	4.943055	3.949965	0.000682	8.953785	0.001439	4.244943
45.417000	4.943055	3.946162	0.000685	8.945165	0.001444	4.240856
45.457000	4.943055	3.952536	0.000680	8.959612	0.001435	4.247705
45.477000	4.943055	3.953510	0.000680	8.961822	0.001434	4.248753
45.497000	4.943055	3.951213	0.000681	8.956613	0.001437	4.246284
45.517000	4.943055	3.954220	0.000679	8.963430	0.001433	4.249516
45.517000	4.943055	3.952955	0.000680	8.960564	0.001434	4.248157
45.537000	4.943055	3.955127	0.000679	8.965486	0.001431	4.250490
45.557000	4.943055	3.948426	0.000683	8.950297	0.001441	4.243289
45.577000	4.943055	3.950777	0.000682	8.955625	0.001437	4.245815
45.597000	4.943055	3.954867	0.000679	8.964898	0.001432	4.250211
45.617000	4.943055	3.950983	0.000681	8.956094	0.001437	4.246037
45.637000	4.943055	3.950194	0.000682	8.954304	0.001438	4.245189
45.657000	4.943055	3.949600	0.000682	8.952958	0.001439	4.244551
45.697000	4.943055	3.948811	0.000683	8.951170	0.001440	4.243703
45.717000	4.943055	3.949639	0.000682	8.953046	0.001439	4.244593
45.737000	4.943055	3.952261	0.000681	8.958990	0.001435	4.247411
45.737000	4.943055	3.948096	0.000683	8.949549	0.001441	4.242934
45.757000	4.943055	3.950563	0.000682	8.955141	0.001438	4.245586
45.777000	4.943055	3.949446	0.000682	8.952609	0.001439	4.244385
45.797000	4.943055	3.952878	0.000680	8.960389	0.001435	4.248074
45.817000	4.943055	3.952158	0.000681	8.958756	0.001436	4.247300
45.837000	4.943055	3.948166	0.000683	8.949706	0.001441	4.243009
45.857000	4.943055	3.950340	0.000682	8.954636	0.001438	4.245346
45.897000	4.943055	3.947764	0.000684	8.948796	0.001442	4.242578
45.917000	4.943055	3.951483	0.000681	8.957225	0.001436	4.246574
45.937000	4.943055	3.953714	0.000680	8.962284	0.001433	4.248972
45.937000	4.943055	3.955944	0.000678	8.967338	0.001430	4.251368
45.957000	4.943055	3.954748	0.000679	8.964627	0.001432	4.250083
45.977000	4.943055	3.951960	0.000681	8.958308	0.001436	4.247087
45.997000	4.943055	3.952290	0.000681	8.959056	0.001435	4.247442
46.017000	4.943055	3.948390	0.000683	8.950215	0.001441	4.243250
46.037000	4.943055	3.950328	0.000682	8.954608	0.001438	4.245333
46.077000	4.943055	3.950013	0.000682	8.953894	0.001439	4.244995
46.077000	4.943055	3.946898	0.000684	8.946832	0.001443	4.241646
46.097000	4.943055	3.952995	0.000680	8.960653	0.001434	4.248199
46.137000	4.943055	3.952536	0.000680	8.959612	0.001435	4.247705
46.157000	4.943055	3.952636	0.000680	8.959840	0.001435	4.247814
46.157000	4.943055	3.947747	0.000684	8.948756	0.001442	4.242559
46.177000	4.943055	3.948763	0.000683	8.951061	0.001440	4.243651
46.197000	4.943055	3.944154	0.000686	8.940614	0.001447	4.238698
46.217000	4.943055	3.946424	0.000684	8.945759	0.001443	4.241138
46.237000	4.943055	3.954084	0.000679	8.963122	0.001433	4.249370
46.257000	4.943055	3.953636	0.000680	8.962106	0.001434	4.248888
46.297000	4.943055	3.951815	0.000681	8.957980	0.001436	4.246931
46.317000	4.943055	3.950085	0.000682	8.954057	0.001438	4.245072
46.337000	4.943055	3.951624	0.000681	8.957545	0.001436	4.246725
46.357000	4.943055	3.952946	0.000680	8.960543	0.001434	4.248147
46.377000	4.943055	3.948925	0.000683	8.951428	0.001440	4.243825
46.377000	4.943055	3.954432	0.000679	8.963911	0.001432	4.249743
46.397000	4.943055	3.951765	0.000681	8.957866	0.001436	4.246878
46.417000	4.943055	3.952736	0.000680	8.960067	0.001435	4.247921
46.437000	4.943055	3.949920	0.000682	8.953684	0.001439	4.244895
46.457000	4.943055	3.950567	0.000682	8.955150	0.001438	4.245590
46.477000	4.943055	3.946962	0.000684	8.946978	0.001443	4.241716
46.497000	4.943055	3.953831	0.000680	8.962549	0.001433	4.249098
46.537000	4.943055	3.953774	0.000680	8.962419	0.001433	4.249036
46.557000	4.943055	3.951006	0.000681	8.956145	0.001437	4.246062
46.577000	4.943055	3.951749	0.000681	8.957828	0.001436	4.246860
46.577000	4.943055	3.952333	0.000681	8.959154	0.001435	4.247488
46.597000	4.943055	3.957363	0.000677	8.970556	0.001428	4.252894
46.617000	4.943055	3.954804	0.000679	8.964754	0.001432	4.250143
46.637000	4.943055	3.953315	0.000680	8.961378	0.001434	4.248543
46.657000	4.943055	3.953571	0.000680	8.961960	0.001434	4.248819
46.677000	4.943055	3.951706	0.000681	8.957731	0.001436	4.246814
46.697000	4.943055	3.950863	0.000682	8.955821	0.001437	4.245908
46.737000	4.943055	3.946739	0.000684	8.946472	0.001443	4.241476
46.757000	4.943055	3.949593	0.000682	8.952941	0.001439	4.244543
46.777000	4.943055	3.952851	0.000680	8.960327	0.001435	4.248044
46.797000	4.943055	3.952563	0.000680	8.959674	0.001435	4.247735
46.797000	4.943055	3.951834	0.000681	8.958022	0.001436	4.246952
46.817000	4.943055	3.951485	0.000681	8.957230	0.001436	4.246576
46.837000	4.943055	3.948699	0.000683	8.950915	0.001440	4.243582
46.857000	4.943055	3.952223	0.000681	8.958904	0.001435	4.247369
46.877000	4.943055	3.951420	0.000681	8.957083	0.001437	4.246506
46.897000	4.943055	3.952703	0.000680	8.959992	0.001435	4.247885
46.937000	4.943055	3.949194	0.000683	8.952037	0.001440	4.244114
46.937000	4.943055	3.948336	0.000683	8.950093	0.001441	4.243192
46.977000	4.943055	3.953980	0.000680	8.962886	0.001433	4.249258
46.997000	4.943055	3.954895	0.000679	8.964960	0.001432	4.250241
47.017000	4.943055	3.953163	0.000680	8.961033	0.001434	4.248379
47.017000	4.943055	3.956767	0.000678	8.969203	0.001429	4.252252
47.037000	4.943055	3.958996	0.000676	8.974257	0.001426	4.254649
47.057000	4.943055	3.949621	0.000682	8.953006	0.001439	4.244574
47.077000	4.943055	3.950622	0.000682	8.955274	0.001438	4.245649
47.097000	4.943055	3.948713	0.000683	8.950946	0.001440	4.243597
47.137000	4.943055	3.943098	0.000687	8.938219	0.001448	4.237563
47.137000	4.943055	3.948505	0.000683	8.950477	0.001441	4.243374
47.177000	4.943055	3.957069	0.000678	8.969888	0.001429	4.252577
47.197000	4.943055	3.953515	0.000680	8.961833	0.001434	4.248758
47.217000	4.943055	3.947995	0.000683	8.949319	0.001441	4.242825
47.217000	4.943055	3.951506	0.000681	8.957279	0.001436	4.246599
47.237000	4.943055	3.953564	0.000680	8.961944	0.001434	4.248811
47.257000	4.943055	3.953468	0.000680	8.961726	0.001434	4.248708
47.277000	4.943055	3.944942	0.000685	8.942400	0.001445	4.239545
47.297000	4.943055	3.948868	0.000683	8.951298	0.001440	4.243764
47.317000	4.943055	3.947528	0.000684	8.948262	0.001442	4.242324
47.337000	4.943055	3.953460	0.000680	8.961707	0.001434	4.248699
47.357000	4.943055	3.942268	0.000687	8.936338	0.001449	4.236671
47.397000	4.943055	3.948009	0.000683	8.949352	0.001441	4.242841
47.417000	4.943055	3.949528	0.000682	8.952795	0.001439	4.244473
47.437000	4.943055	3.946423	0.000684	8.945755	0.001443	4.241136
47.437000	4.943055	3.949485	0.000682	8.952697	0.001439	4.244427
47.457000	4.943055	3.952114	0.000681	8.958657	0.001436	4.247253
47.477000	4.943055	3.948284	0.000683	8.949974	0.001441	4.243136
47.497000	4.943055	3.953346	0.000680	8.961449	0.001434	4.248576
47.517000	4.943055	3.950302	0.000682	8.954550	0.001438	4.245306
47.537000	4.943055	3.952835	0.000680	8.960292	0.001435	4.248028
47.557000	4.943055	3.951567	0.000681	8.957418	0.001436	4.246665
47.597000	4.943055	3.946789	0.000684	8.946587	0.001443	4.241530
47.617000	4.943055	3.952091	0.000681	8.958606	0.001436	4.247228
47.637000	4.943055	3.949452	0.000682	8.952622	0.001439	4.244391
47.657000	4.943055	3.956325	0.000678	8.968203	0.001430	4.251778
47.657000	4.943055	3.958727	0.000676	8.973646	0.001427	4.254359
47.677000	4.943055	3.947213	0.000684	8.947546	0.001442	4.241985
47.697000	4.943055	3.957462	0.000677	8.970780	0.001428	4.253000
47.717000	4.943055	3.953852	0.000680	8.962595	0.001433	4.249120
47.737000	4.943055	3.958544	0.000677	8.973233	0.001427	4.254163
47.757000	4.943055	3.951170	0.000681	8.956517	0.001437	4.246238
47.777000	4.943055	3.951093	0.000681	8.956341	0.001437	4.246155
47.797000	4.943055	3.954003	0.000680	8.962939	0.001433	4.249283
47.837000	4.943055	3.945843	0.000685	8.944442	0.001444	4.240513
47.837000	4.943055	3.948918	0.000683	8.951412	0.001440	4.243818
47.857000	4.943055	3.953283	0.000680	8.961306	0.001434	4.248508
47.877000	4.943055	3.951951	0.000681	8.958288	0.001436	4.247077
47.897000	4.943055	3.947296	0.000684	8.947735	0.001442	4.242074
47.917000	4.943055	3.947465	0.000684	8.948118	0.001442	4.242256
47.937000	4.943055	3.952256	0.000681	8.958978	0.001435	4.247405
47.957000	4.943055	3.948620	0.000683	8.950737	0.001440	4.243498
47.977000	4.943055	3.947709	0.000684	8.948671	0.001442	4.242518
47.997000	4.943055	3.947187	0.000684	8.947488	0.001442	4.241957
48.037000	4.943055	3.945008	0.000685	8.942548	0.001445	4.239615
48.057000	4.943055	3.947674	0.000684	8.948591	0.001442	4.242480
48.077000	4.943055	3.944097	0.000686	8.940484	0.001447	4.238637
48.077000	4.943055	3.944080	0.000686	8.940444	0.001447	4.238618
48.097000	4.943055	3.946616	0.000684	8.946193	0.001443	4.241343
48.117000	4.943055	3.945732	0.000685	8.944190	0.001444	4.240394
48.137000	4.943055	3.944142	0.000686	8.940587	0.001447	4.238686
48.157000	4.943055	3.942551	0.000687	8.936979	0.001449	4.236975
48.177000	4.943055	3.948880	0.000683	8.951326	0.001440	4.243777
48.197000	4.943055	3.945647	0.000685	8.943998	0.001445	4.240303
48.217000	4.943055	3.950164	0.000682	8.954236	0.001438	4.245157
48.257000	4.943055	3.948945	0.000683	8.951472	0.001440	4.243846
48.277000	4.943055	3.946474	0.000684	8.945872	0.001443	4.241191
48.297000	4.943055	3.950862	0.000682	8.955818	0.001437	4.245907
48.297000	4.943055	3.942651	0.000687	8.937207	0.001449	4.237083
48.317000	4.943055	3.942688	0.000687	8.937289	0.001449	4.237122
48.337000	4.943055	3.947387	0.000684	8.947941	0.001442	4.242172
48.357000	4.943055	3.942561	0.000687	8.937002	0.001449	4.236986
48.377000	4.943055	3.938332	0.000690	8.927417	0.001455	4.232442
48.397000	4.943055	3.941576	0.000688	8.934768	0.001450	4.235927
48.437000	4.943055	3.946755	0.000684	8.946509	0.001443	4.241493
48.437000	4.943055	3.942728	0.000687	8.937379	0.001449	4.237165
48.457000	4.943055	3.938073	0.000690	8.926829	0.001455	4.232163
48.497000	4.943055	3.947923	0.000683	8.949157	0.001441	4.242749
48.497000	4.943055	3.951632	0.000681	8.957564	0.001436	4.246734
48.517000	4.943055	3.951495	0.000681	8.957254	0.001436	4.246587
48.537000	4.943055	3.947933	0.000683	8.949178	0.001441	4.242759
48.557000	4.943055	3.951363	0.000681	8.956954	0.001437	4.246445
48.577000	4.943055	3.947479	0.000684	8.948150	0.001442	4.242271
48.597000	4.943055	3.945073	0.000685	8.942696	0.001445	4.239685
48.617000	4.943055	3.946836	0.000684	8.946693	0.001443	4.241581
48.637000	4.943055	3.948456	0.000683	8.950365	0.001441	4.243321
48.677000	4.943055	3.943731	0.000686	8.939655	0.001447	4.238244
48.697000	4.943055	3.941380	0.000688	8.934326	0.001450	4.235717
48.717000	4.943055	3.944191	0.000686	8.940697	0.001447	4.238738
48.717000	4.943055	3.948560	0.000683	8.950600	0.001441	4.243433
48.737000	4.943055	3.946748	0.000684	8.946494	0.001443	4.241486
48.757000	4.943055	3.947282	0.000684	8.947703	0.001442	4.242059
48.777000	4.943055	3.942381	0.000687	8.936594	0.001449	4.236793
48.797000	4.943055	3.945389	0.000685	8.943412	0.001445	4.240025
48.817000	4.943055	3.945612	0.000685	8.943919	0.001445	4.240265
48.857000	4.943055	3.946034	0.000685	8.944874	0.001444	4.240718
48.877000	4.943055	3.946442	0.000684	8.945799	0.001443	4.241157
48.897000	4.943055	3.952125	0.000681	8.958682	0.001436	4.247265
48.917000	4.943055	3.959209	0.000676	8.974740	0.001426	4.254877
48.937000	4.943055	3.953022	0.000680	8.960716	0.001434	4.248229
48.937000	4.943055	3.949219	0.000683	8.952093	0.001440	4.244141
48.957000	4.943055	3.947750	0.000684	8.948764	0.001442	4.242563
48.977000	4.943055	3.944679	0.000686	8.941803	0.001446	4.239262
48.997000	4.943055	3.950135	0.000682	8.954170	0.001438	4.245126
49.017000	4.943055	3.945490	0.000685	8.943641	0.001445	4.240133
49.037000	4.943055	3.946677	0.000684	8.946333	0.001443	4.241410
49.057000	4.943055	3.945295	0.000685	8.943199	0.001445	4.239924
49.077000	4.943055	3.949886	0.000682	8.953606	0.001439	4.244858
49.117000	4.943055	3.946296	0.000685	8.945467	0.001444	4.240999
49.137000	4.943055	3.942945	0.000687	8.937872	0.001448	4.237398
49.137000	4.943055	3.948077	0.000683	8.949506	0.001441	4.242914
49.157000	4.943055	3.949503	0.000682	8.952738	0.001439	4.244446
49.177000	4.943055	3.948682	0.000683	8.950876	0.001440	4.243564
49.197000	4.943055	3.948234	0.000683	8.949862	0.001441	4.243083
49.217000	4.943055	3.942159	0.000687	8.936090	0.001449	4.236554
49.237000	4.943055	3.941259	0.000688	8.934051	0.001451	4.235587
49.257000	4.943055	3.938331	0.000690	8.927414	0.001455	4.232440
49.277000	4.943055	3.941771	0.000687	8.935211	0.001450	4.236137
49.317000	4.943055	3.945309	0.000685	8.943231	0.001445	4.239939
49.337000	4.943055	3.943053	0.000687	8.938118	0.001448	4.237515
49.357000	4.943055	3.946071	0.000685	8.944959	0.001444	4.240758
49.357000	4.943055	3.948979	0.000683	8.951550	0.001440	4.243883
49.377000	4.943055	3.947014	0.000684	8.947095	0.001443	4.241771
49.397000	4.943055	3.951212	0.000681	8.956611	0.001437	4.246283
49.417000	4.943055	3.942529	0.000687	8.936930	0.001449	4.236952
49.437000	4.943055	3.949574	0.000682	8.952900	0.001439	4.244523
49.457000	4.943055	3.950677	0.000682	8.955398	0.001438	4.245708
49.477000	4.943055	3.942913	0.000687	8.937799	0.001448	4.237364
49.497000	4.943055	3.942269	0.000687	8.936339	0.001449	4.236672
49.537000	4.943055	3.939050	0.000689	8.929043	0.001454	4.233213
49.557000	4.943055	3.946420	0.000684	8.945748	0.001443	4.241133
49.577000	4.943055	3.941317	0.000688	8.934182	0.001450	4.235649
49.577000	4.943055	3.946050	0.000685	8.944910	0.001444	4.240735
49.597000	4.943055	3.939551	0.000689	8.930178	0.001453	4.233751
49.617000	4.943055	3.941391	0.000688	8.934351	0.001450	4.235729
49.637000	4.943055	3.940576	0.000688	8.932503	0.001451	4.234853
49.657000	4.943055	3.944198	0.000686	8.940713	0.001447	4.238746
49.677000	4.943055	3.942350	0.000687	8.936523	0.001449	4.236759
49.697000	4.943055	3.941430	0.000688	8.934438	0.001450	4.235771
49.717000	4.943055	3.939846	0.000689	8.930848	0.001452	4.234069
49.757000	4.943055	3.941754	0.000687	8.935172	0.001450	4.236118
49.777000	4.943055	3.943716	0.000686	8.939620	0.001447	4.238227
49.777000	4.943055	3.942133	0.000687	8.936032	0.001449	4.236526
49.797000	4.943055	3.939022	0.000689	8.928980	0.001454	4.233183
49.817000	4.943055	3.942973	0.000687	8.937936	0.001448	4.237429
49.837000	4.943055	3.944172	0.000686	8.940653	0.001447	4.238717
49.857000	4.943055	3.938568	0.000690	8.927951	0.001454	4.232695
49.877000	4.943055	3.943407	0.000686	8.938920	0.001448	4.237896
49.897000	4.943055	3.940508	0.000688	8.932347	0.001452	4.234779
49.917000	4.943055	3.940885	0.000688	8.933203	0.001451	4.235185
49.957000	4.943055	3.945095	0.000685	8.942746	0.001445	4.239710
49.977000	4.943055	3.939055	0.000689	8.929054	0.001454	4.233218
49.997000	4.943055	3.944867	0.000685	8.942228	0.001446	4.239464
49.997000	4.943055	3.937633	0.000690	8.925831	0.001456	4.231690
50.017000	4.943055	3.941519	0.000688	8.934641	0.001450	4.235867
50.037000	4.943055	3.944948	0.000685	8.942414	0.001445	4.239552
50.057000	4.943055	3.945832	0.000685	8.944416	0.001444	4.240501
50.077000	4.943055	3.940467	0.000688	8.932255	0.001452	4.234735
50.097000	4.943055	3.942975	0.000687	8.937941	0.001448	4.237431
50.137000	4.943055	3.943326	0.000686	8.938735	0.001448	4.237808
50.137000	4.943055	3.942250	0.000687	8.936298	0.001449	4.236652
50.177000	4.943055	3.942325	0.000687	8.936467	0.001449	4.236733
50.197000	4.943055	3.944148	0.000686	8.940599	0.001447	4.238691
50.217000	4.943055	3.949640	0.000682	8.953049	0.001439	4.244594
50.217000	4.943055	3.940845	0.000688	8.933113	0.001451	4.235142
50.237000	4.943055	3.943327	0.000686	8.938739	0.001448	4.237810
50.257000	4.943055	3.947065	0.000684	8.947212	0.001443	4.241826
50.277000	4.943055	3.947127	0.000684	8.947353	0.001442	4.241893
50.297000	4.943055	3.942534	0.000687	8.936940	0.001449	4.236957
50.317000	4.943055	3.947447	0.000684	8.948077	0.001442	4.242237
50.357000	4.943055	3.947392	0.000684	8.947952	0.001442	4.242177
50.377000	4.943055	3.941038	0.000688	8.933549	0.001451	4.235349
50.397000	4.943055	3.939204	0.000689	8.929392	0.001453	4.233378
50.417000	4.943055	3.946986	0.000684	8.947032	0.001443	4.241741
50.417000	4.943055	3.946435	0.000684	8.945783	0.001443	4.241149
50.437000	4.943055	3.941604	0.000688	8.934832	0.001450	4.235957
50.457000	4.943055	3.941610	0.000688	8.934847	0.001450	4.235964
50.477000	4.943055	3.948603	0.000683	8.950697	0.001440	4.243479
50.497000	4.943055	3.947125	0.000684	8.947348	0.001442	4.241891
50.517000	4.943055	3.939391	0.000689	8.929817	0.001453	4.233580
50.557000	4.943055	3.943574	0.000686	8.939299	0.001447	4.238075
50.557000	4.943055	3.941472	0.000688	8.934534	0.001450	4.235816
50.597000	4.943055	3.949841	0.000682	8.953505	0.001439	4.244810
50.617000	4.943055	3.941771	0.000687	8.935212	0.001450	4.236137
50.637000	4.943055	3.943985	0.000686	8.940229	0.001447	4.238516
50.637000	4.943055	3.950002	0.000682	8.953868	0.001439	4.244982
50.657000	4.943055	3.946708	0.000684	8.946403	0.001443	4.241443
50.677000	4.943055	3.950222	0.000682	8.954369	0.001438	4.245220
50.697000	4.943055	3.949968	0.000682	8.953793	0.001439	4.244946
50.717000	4.943055	3.946630	0.000684	8.946226	0.001443	4.241359
50.737000	4.943055	3.950910	0.000682	8.955926	0.001437	4.245958
50.777000	4.943055	3.940261	0.000688	8.931789	0.001452	4.234515
50.797000	4.943055	3.949235	0.000683	8.952130	0.001440	4.244158
50.817000	4.943055	3.944325	0.000686	8.941000	0.001446	4.238882
50.837000	4.943055	3.945456	0.000685	8.943565	0.001445	4.240097
50.857000	4.943055	3.949166	0.000683	8.951975	0.001440	4.244085
50.857000	4.943055	3.947976	0.000683	8.949278	0.001441	4.242806
50.877000	4.943055	3.944532	0.000686	8.941471	0.001446	4.239105
50.897000	4.943055	3.951042	0.000681	8.956225	0.001437	4.246100
50.917000	4.943055	3.943389	0.000686	8.938878	0.001448	4.237876
50.937000	4.943055	3.945905	0.000685	8.944582	0.001444	4.240580
50.957000	4.943055	3.947808	0.000684	8.948896	0.001442	4.242625
50.977000	4.943055	3.953670	0.000680	8.962184	0.001433	4.248925
50.997000	4.943055	3.947618	0.000684	8.948465	0.001442	4.242421
51.037000	4.943055	3.948640	0.000683	8.950781	0.001440	4.243518
51.057000	4.943055	3.942416	0.000687	8.936673	0.001449	4.236830
51.057000	4.943055	3.940403	0.000688	8.932109	0.001452	4.234666
51.077000	4.943055	3.941569	0.000688	8.934753	0.001450	4.235920
51.097000	4.943055	3.948329	0.000683	8.950076	0.001441	4.243184
51.117000	4.943055	3.939730	0.000689	8.930585	0.001453	4.233944
51.137000	4.943055	3.942469	0.000687	8.936793	0.001449	4.236887
51.157000	4.943055	3.943363	0.000686	8.938820	0.001448	4.237848
51.197000	4.943055	3.942520	0.000687	8.936908	0.001449	4.236941
51.217000	4.943055	3.935732	0.000691	8.921522	0.001458	4.229647
51.217000	4.943055	3.941772	0.000687	8.935214	0.001450	4.236138
51.257000	4.943055	3.943131	0.000687	8.938293	0.001448	4.237598
51.277000	4.943055	3.950272	0.000682	8.954481	0.001438	4.245273
51.277000	4.943055	3.944676	0.000686	8.941796	0.001446	4.239259
51.297000	4.943055	3.946010	0.000685	8.944821	0.001444	4.240693
51.317000	4.943055	3.948810	0.000683	8.951167	0.001440	4.243702
51.337000	4.943055	3.942772	0.000687	8.937479	0.001448	4.237212
51.357000	4.943055	3.947027	0.000684	8.947126	0.001443	4.241786
51.377000	4.943055	3.948658	0.000683	8.950823	0.001440	4.243538
51.397000	4.943055	3.948376	0.000683	8.950184	0.001441	4.243235
51.417000	4.943055	3.941151	0.000688	8.933805	0.001451	4.235471
51.457000	4.943055	3.942698	0.000687	8.937313	0.001449	4.237133
51.477000	4.943055	3.941334	0.000688	8.934220	0.001450	4.235667
51.497000	4.943055	3.952183	0.000681	8.958813	0.001436	4.247326
51.497000	4.943055	3.948525	0.000683	8.950522	0.001441	4.243396
51.517000	4.943055	3.950164	0.000682	8.954236	0.001438	4.245157
51.537000	4.943055	3.948405	0.000683	8.950249	0.001441	4.243267
51.557000	4.943055	3.948257	0.000683	8.949914	0.001441	4.243107
51.577000	4.943055	3.944909	0.000685	8.942325	0.001446	4.239510
51.597000	4.943055	3.945746	0.000685	8.944222	0.001444	4.240409
51.617000	4.943055	3.949634	0.000682	8.953034	0.001439	4.244587
51.637000	4.943055	3.943334	0.000686	8.938755	0.001448	4.237817
51.677000	4.943055	3.944753	0.000686	8.941971	0.001446	4.239342
51.697000	4.943055	3.943795	0.000686	8.939798	0.001447	4.238312
51.697000	4.943055	3.944825	0.000685	8.942134	0.001446	4.239419
51.717000	4.943055	3.946801	0.000684	8.946613	0.001443	4.241542
51.737000	4.943055	3.947314	0.000684	8.947776	0.001442	4.242094
51.757000	4.943055	3.945848	0.000685	8.944454	0.001444	4.240519
51.777000	4.943055	3.942042	0.000687	8.935825	0.001449	4.236428
51.797000	4.943055	3.944843	0.000685	8.942174	0.001446	4.239438
51.817000	4.943055	3.950228	0.000682	8.954381	0.001438	4.245225
51.837000	4.943055	3.944765	0.000686	8.941999	0.001446	4.239355
51.877000	4.943055	3.940843	0.000688	8.933107	0.001451	4.235139
51.897000	4.943055	3.941126	0.000688	8.933749	0.001451	4.235444
51.917000	4.943055	3.946932	0.000684	8.946911	0.001443	4.241684
51.917000	4.943055	3.939598	0.000689	8.930285	0.001453	4.233802
51.937000	4.943055	3.940480	0.000688	8.932284	0.001452	4.234749
51.957000	4.943055	3.940023	0.000689	8.931248	0.001452	4.234258
51.977000	4.943055	3.947641	0.000684	8.948518	0.001442	4.242446
51.997000	4.943055	3.941063	0.000688	8.933607	0.001451	4.235377
52.017000	4.943055	3.944685	0.000686	8.941816	0.001446	4.239268
52.057000	4.943055	3.946646	0.000684	8.946262	0.001443	4.241376
52.077000	4.943055	3.947671	0.000684	8.948585	0.001442	4.242478
52.097000	4.943055	3.948283	0.000683	8.949973	0.001441	4.243136
52.117000	4.943055	3.946872	0.000684	8.946775	0.001443	4.241619
52.137000	4.943055	3.934309	0.000692	8.918297	0.001460	4.228118
52.137000	4.943055	3.946900	0.000684	8.946837	0.001443	4.241649
52.157000	4.943055	3.946641	0.000684	8.946250	0.001443	4.241370
52.177000	4.943055	3.948711	0.000683	8.950942	0.001440	4.243595
52.197000	4.943055	3.953403	0.000680	8.961580	0.001434	4.248638
52.217000	4.943055	3.942784	0.000687	8.937507	0.001448	4.237225
52.237000	4.943055	3.947171	0.000684	8.947451	0.001442	4.241940
52.277000	4.943055	3.943144	0.000687	8.938323	0.001448	4.237612
52.297000	4.943055	3.948122	0.000683	8.949609	0.001441	4.242963
52.317000	4.943055	3.942845	0.000687	8.937645	0.001448	4.237291
52.337000	4.943055	3.944763	0.000686	8.941993	0.001446	4.239352
52.337000	4.943055	3.942467	0.000687	8.936788	0.001449	4.236885
52.357000	4.943055	3.943065	0.000687	8.938145	0.001448	4.237528
52.377000	4.943055	3.943283	0.000687	8.938638	0.001448	4.237762
52.397000	4.943055	3.944507	0.000686	8.941412	0.001446	4.239077
52.417000	4.943055	3.940195	0.000689	8.931640	0.001452	4.234444
52.437000	4.943055	3.947045	0.000684	8.947167	0.001443	4.241805
52.457000	4.943055	3.948672	0.000683	8.950854	0.001440	4.243553
52.477000	4.943055	3.942157	0.000687	8.936087	0.001449	4.236552
52.497000	4.943055	3.944884	0.000685	8.942267	0.001446	4.239482
52.537000	4.943055	3.945636	0.000685	8.943973	0.001445	4.240291
52.557000	4.943055	3.945956	0.000685	8.944698	0.001444	4.240635
52.557000	4.943055	3.947157	0.000684	8.947421	0.001442	4.241926
52.577000	4.943055	3.949457	0.000682	8.952633	0.001439	4.244397
52.597000	4.943055	3.942056	0.000687	8.935856	0.001449	4.236443
52.617000	4.943055	3.947156	0.000684	8.947417	0.001442	4.241924
52.637000	4.943055	3.948389	0.000683	8.950213	0.001441	4.243249
52.657000	4.943055	3.939241	0.000689	8.929476	0.001453	4.233418
52.677000	4.943055	3.943504	0.000686	8.939140	0.001447	4.237999
52.697000	4.943055	3.936503	0.000691	8.923269	0.001457	4.230476
52.737000	4.943055	3.942546	0.000687	8.936969	0.001449	4.236970
52.757000	4.943055	3.945079	0.000685	8.942709	0.001445	4.239692
52.777000	4.943055	3.945397	0.000685	8.943431	0.001445	4.240034
52.777000	4.943055	3.940145	0.000689	8.931525	0.001452	4.234389
52.797000	4.943055	3.942709	0.000687	8.937338	0.001449	4.237145
52.817000	4.943055	3.948958	0.000683	8.951502	0.001440	4.243861
52.837000	4.943055	3.947506	0.000684	8.948210	0.001442	4.242300
52.857000	4.943055	3.938908	0.000689	8.928721	0.001454	4.233060
52.877000	4.943055	3.945099	0.000685	8.942754	0.001445	4.239713
52.897000	4.943055	3.939102	0.000689	8.929161	0.001454	4.233269
52.917000	4.943055	3.944682	0.000686	8.941811	0.001446	4.239266
52.957000	4.943055	3.945297	0.000685	8.943204	0.001445	4.239926
52.957000	4.943055	3.946107	0.000685	8.945041	0.001444	4.240797
52.977000	4.943055	3.947821	0.000684	8.948925	0.001442	4.242639
52.997000	4.943055	3.945100	0.000685	8.942757	0.001445	4.239715
53.017000	4.943055	3.941435	0.000688	8.934449	0.001450	4.235776
53.037000	4.943055	3.946914	0.000684	8.946869	0.001443	4.241664
53.057000	4.943055	3.952932	0.000680	8.960511	0.001434	4.248132
53.077000	4.943055	3.946286	0.000685	8.945445	0.001444	4.240989
53.097000	4.943055	3.949578	0.000682	8.952909	0.001439	4.244527
53.117000	4.943055	3.952314	0.000681	8.959110	0.001435	4.247467
53.137000	4.943055	3.948252	0.000683	8.949903	0.001441	4.243102
53.177000	4.943055	3.947041	0.000684	8.947157	0.001443	4.241800
53.197000	4.943055	3.942387	0.000687	8.936607	0.001449	4.236799
53.197000	4.943055	3.946416	0.000684	8.945740	0.001443	4.241129
53.217000	4.943055	3.944023	0.000686	8.940317	0.001447	4.238558
53.237000	4.943055	3.945407	0.000685	8.943454	0.001445	4.240045
53.257000	4.943055	3.939812	0.000689	8.930769	0.001453	4.234031
53.277000	4.943055	3.941106	0.000688	8.933703	0.001451	4.235422
53.297000	4.943055	3.943833	0.000686	8.939885	0.001447	4.238353
53.337000	4.943055	3.947069	0.000684	8.947222	0.001443	4.241831
53.337000	4.943055	3.944804	0.000686	8.942086	0.001446	4.239396
53.377000	4.943055	3.940330	0.000688	8.931944	0.001452	4.234588
53.397000	4.943055	3.944445	0.000686	8.941271	0.001446	4.239010
53.417000	4.943055	3.941751	0.000688	8.935166	0.001450	4.236116
53.417000	4.943055	3.940031	0.000689	8.931267	0.001452	4.234267
53.437000	4.943055	3.943278	0.000687	8.938626	0.001448	4.237756
53.457000	4.943055	3.942343	0.000687	8.936508	0.001449	4.236752
53.477000	4.943055	3.939320	0.000689	8.929654	0.001453	4.233503
53.497000	4.943055	3.944164	0.000686	8.940637	0.001447	4.238709
53.517000	4.943055	3.937976	0.000690	8.926609	0.001455	4.232059
53.537000	4.943055	3.939943	0.000689	8.931068	0.001452	4.234173
53.577000	4.943055	3.943782	0.000686	8.939769	0.001447	4.238298
53.597000	4.943055	3.943477	0.000686	8.939079	0.001447	4.237971
53.617000	4.943055	3.945292	0.000685	8.943193	0.001445	4.239921
53.617000	4.943055	3.943756	0.000686	8.939712	0.001447	4.238271
53.637000	4.943055	3.946516	0.000684	8.945968	0.001443	4.241237
53.657000	4.943055	3.947148	0.000684	8.947400	0.001442	4.241916
53.677000	4.943055	3.944437	0.000686	8.941253	0.001446	4.239002
53.697000	4.943055	3.942403	0.000687	8.936644	0.001449	4.236816
53.717000	4.943055	3.944108	0.000686	8.940508	0.001447	4.238648
53.737000	4.943055	3.947488	0.000684	8.948169	0.001442	4.242280
53.757000	4.943055	3.941112	0.000688	8.933718	0.001451	4.235429
53.777000	4.943055	3.947485	0.000684	8.948164	0.001442	4.242278
53.797000	4.943055	3.946756	0.000684	8.946511	0.001443	4.241494
53.837000	4.943055	3.943016	0.000687	8.938034	0.001448	4.237475
53.837000	4.943055	3.940549	0.000688	8.932442	0.001452	4.234824
53.857000	4.943055	3.940963	0.000688	8.933379	0.001451	4.235268
53.877000	4.943055	3.944120	0.000686	8.940536	0.001447	4.238661
53.897000	4.943055	3.943828	0.000686	8.939874	0.001447	4.238348
53.917000	4.943055	3.944375	0.000686	8.941115	0.001446	4.238936
53.937000	4.943055	3.942419	0.000687	8.936680	0.001449	4.236833
53.957000	4.943055	3.938179	0.000690	8.927069	0.001455	4.232277
53.997000	4.943055	3.949228	0.000683	8.952114	0.001440	4.244151
54.017000	4.943055	3.945396	0.000685	8.943429	0.001445	4.240033
54.037000	4.943055	3.941300	0.000688	8.934143	0.001450	4.235631
54.057000	4.943055	3.943693	0.000686	8.939568	0.001447	4.238203
54.057000	4.943055	3.941423	0.000688	8.934422	0.001450	4.235763
54.077000	4.943055	3.940476	0.000688	8.932275	0.001452	4.234745
54.097000	4.943055	3.946666	0.000684	8.946307	0.001443	4.241397
54.117000	4.943055	3.943532	0.000686	8.939203	0.001447	4.238030
54.137000	4.943055	3.946693	0.000684	8.946368	0.001443	4.241427
54.157000	4.943055	3.942144	0.000687	8.936057	0.001449	4.236538
54.197000	4.943055	3.944769	0.000686	8.942007	0.001446	4.239359
54.197000	4.943055	3.945158	0.000685	8.942889	0.001445	4.239777
54.237000	4.943055	3.940262	0.000688	8.931790	0.001452	4.234515
54.257000	4.943055	3.946972	0.000684	8.947001	0.001443	4.241727
54.257000	4.943055	3.947423	0.000684	8.948024	0.001442	4.242211
54.277000	4.943055	3.947849	0.000684	8.948988	0.001441	4.242668
54.297000	4.943055	3.951005	0.000681	8.956144	0.001437	4.246061
54.317000	4.943055	3.953054	0.000680	8.960787	0.001434	4.248263
54.337000	4.943055	3.946739	0.000684	8.946473	0.001443	4.241476
54.357000	4.943055	3.941514	0.000688	8.934630	0.001450	4.235861
54.377000	4.943055	3.946769	0.000684	8.946541	0.001443	4.241508
54.397000	4.943055	3.943912	0.000686	8.940064	0.001447	4.238438
54.417000	4.943055	3.946391	0.000684	8.945683	0.001443	4.241102
54.457000	4.943055	3.953894	0.000680	8.962691	0.001433	4.249165
54.477000	4.943055	3.947768	0.000684	8.948805	0.001442	4.242582
54.477000	4.943055	3.945526	0.000685	8.943722	0.001445	4.240172
54.497000	4.943055	3.944697	0.000686	8.941844	0.001446	4.239282
54.517000	4.943055	3.947295	0.000684	8.947732	0.001442	4.242073
54.537000	4.943055	3.943468	0.000686	8.939057	0.001448	4.237960
54.557000	4.943055	3.942230	0.000687	8.936251	0.001449	4.236630
54.577000	4.943055	3.944212	0.000686	8.940744	0.001446	4.238760
54.617000	4.943055	3.944503	0.000686	8.941405	0.001446	4.239073
54.637000	4.943055	3.940040	0.000689	8.931287	0.001452	4.234276
54.657000	4.943055	3.945163	0.000685	8.942900	0.001445	4.239782
54.677000	4.943055	3.950024	0.000682	8.953918	0.001438	4.245006
54.697000	4.943055	3.950446	0.000682	8.954876	0.001438	4.245460
54.697000	4.943055	3.947040	0.000684	8.947155	0.001443	4.241799
54.717000	4.943055	3.940756	0.000688	8.932909	0.001451	4.235046
54.737000	4.943055	3.946622	0.000684	8.946207	0.001443	4.241350
54.757000	4.943055	3.947345	0.000684	8.947846	0.001442	4.242127
54.777000	4.943055	3.953343	0.000680	8.961443	0.001434	4.248573
54.797000	4.943055	3.950164	0.000682	8.954237	0.001438	4.245157
54.837000	4.943055	3.943645	0.000686	8.939459	0.001447	4.238151
54.837000	4.943055	3.944007	0.000686	8.940280	0.001447	4.238540
54.877000	4.943055	3.946418	0.000684	8.945744	0.001443	4.241131
54.897000	4.943055	3.946087	0.000685	8.944995	0.001444	4.240776
54.897000	4.943055	3.947821	0.000684	8.948925	0.001442	4.242639
54.917000	4.943055	3.946611	0.000684	8.946183	0.001443	4.241339
54.937000	4.943055	3.941105	0.000688	8.933701	0.001451	4.235421
54.957000	4.943055	3.944676	0.000686	8.941797	0.001446	4.239259
54.977000	4.943055	3.942780	0.000687	8.937499	0.001448	4.237222
54.997000	4.943055	3.946467	0.000684	8.945855	0.001443	4.241183
55.017000	4.943055	3.953689	0.000680	8.962227	0.001433	4.248945
55.057000	4.943055	3.942804	0.000687	8.937553	0.001448	4.237247
55.057000	4.943055	3.948032	0.000683	8.949403	0.001441	4.242865
55.097000	4.943055	3.946238	0.000685	8.945336	0.001444	4.240937
55.117000	4.943055	3.938131	0.000690	8.926959	0.001455	4.232225
55.117000	4.943055	3.940799	0.000688	8.933007	0.001451	4.235092
55.137000	4.943055	3.945175	0.000685	8.942928	0.001445	4.239796
55.157000	4.943055	3.941186	0.000688	8.933886	0.001451	4.235509
55.177000	4.943055	3.942475	0.000687	8.936806	0.001449	4.236893
55.197000	4.943055	3.947321	0.000684	8.947793	0.001442	4.242102
55.217000	4.943055	3.945353	0.000685	8.943331	0.001445	4.239986
55.257000	4.943055	3.943513	0.000686	8.939160	0.001447	4.238009
55.257000	4.943055	3.942835	0.000687	8.937623	0.001448	4.237280
55.297000	4.943055	3.946901	0.000684	8.946841	0.001443	4.241651
55.317000	4.943055	3.945400	0.000685	8.943436	0.001445	4.240036
55.337000	4.943055	3.939940	0.000689	8.931061	0.001452	4.234170
55.337000	4.943055	3.945752	0.000685	8.944236	0.001444	4.240415
55.357000	4.943055	3.947202	0.000684	8.947523	0.001442	4.241974
55.377000	4.943055	3.949732	0.000682	8.953257	0.001439	4.244693
55.397000	4.943055	3.946348	0.000685	8.945586	0.001444	4.241056
55.417000	4.943055	3.941078	0.000688	8.933641	0.001451	4.235393
55.437000	4.943055	3.943806	0.000686	8.939824	0.001447	4.238324
55.477000	4.943055	3.947843	0.000684	8.948975	0.001441	4.242662
55.477000	4.943055	3.945748	0.000685	8.944227	0.001444	4.240411
55.517000	4.943055	3.947603	0.000684	8.948432	0.001442	4.242405
55.537000	4.943055	3.946125	0.000685	8.945082	0.001444	4.240817
55.537000	4.943055	3.945173	0.000685	8.942922	0.001445	4.239793
55.557000	4.943055	3.941943	0.000687	8.935601	0.001450	4.236322
55.577000	4.943055	3.947172	0.000684	8.947454	0.001442	4.241941
55.597000	4.943055	3.946368	0.000684	8.945632	0.001444	4.241077
55.617000	4.943055	3.941705	0.000688	8.935062	0.001450	4.236066
55.637000	4.943055	3.948886	0.000683	8.951339	0.001440	4.243783
55.657000	4.943055	3.943106	0.000687	8.938238	0.001448	4.237572
55.697000	4.943055	3.939827	0.000689	8.930803	0.001453	4.234047
55.697000	4.943055	3.944155	0.000686	8.940616	0.001447	4.238699
55.737000	4.943055	3.945270	0.000685	8.943142	0.001445	4.239897
55.757000	4.943055	3.943300	0.000686	8.938676	0.001448	4.237780
55.757000	4.943055	3.945910	0.000685	8.944594	0.001444	4.240586
55.777000	4.943055	3.945748	0.000685	8.944226	0.001444	4.240411
55.797000	4.943055	3.945390	0.000685	8.943414	0.001445	4.240026
55.817000	4.943055	3.942502	0.000687	8.936868	0.001449	4.236923
55.837000	4.943055	3.949039	0.000683	8.951686	0.001440	4.243948
55.857000	4.943055	3.946352	0.000684	8.945595	0.001444	4.241060
55.877000	4.943055	3.946256	0.000685	8.945378	0.001444	4.240957
55.897000	4.943055	3.946814	0.000684	8.946642	0.001443	4.241557
55.937000	4.943055	3.943065	0.000687	8.938144	0.001448	4.237527
55.957000	4.943055	3.939441	0.000689	8.929930	0.001453	4.233633
55.977000	4.943055	3.939386	0.000689	8.929804	0.001453	4.233573
55.977000	4.943055	3.941833	0.000687	8.935351	0.001450	4.236203
55.997000	4.943055	3.943324	0.000686	8.938731	0.001448	4.237806
56.017000	4.943055	3.941437	0.000688	8.934453	0.001450	4.235778
56.037000	4.943055	3.945618	0.000685	8.943932	0.001445	4.240271
56.057000	4.943055	3.941516	0.000688	8.934633	0.001450	4.235863
56.077000	4.943055	3.946747	0.000684	8.946491	0.001443	4.241485
56.097000	4.943055	3.945104	0.000685	8.942767	0.001445	4.239719
56.137000	4.943055	3.946631	0.000684	8.946229	0.001443	4.241360
56.137000	4.943055	3.942292	0.000687	8.936393	0.001449	4.236697
56.177000	4.943055	3.936318	0.000691	8.922850	0.001457	4.230277
56.177000	4.943055	3.942776	0.000687	8.937490	0.001448	4.237217
56.197000	4.943055	3.940541	0.000688	8.932423	0.001452	4.234815
56.217000	4.943055	3.943909	0.000686	8.940058	0.001447	4.238435
56.237000	4.943055	3.943207	0.000687	8.938467	0.001448	4.237681
56.257000	4.943055	3.939597	0.000689	8.930283	0.001453	4.233801
56.277000	4.943055	3.942374	0.000687	8.936578	0.001449	4.236785
56.297000	4.943055	3.945516	0.000685	8.943701	0.001445	4.240162
56.317000	4.943055	3.945607	0.000685	8.943908	0.001445	4.240260
56.357000	4.943055	3.939844	0.000689	8.930843	0.001452	4.234066
56.377000	4.943055	3.942886	0.000687	8.937739	0.001448	4.237336
56.397000	4.943055	3.945155	0.000685	8.942883	0.001445	4.239774
56.397000	4.943055	3.941670	0.000688	8.934982	0.001450	4.236029
56.417000	4.943055	3.947072	0.000684	8.947227	0.001443	4.241833
56.437000	4.943055	3.941608	0.000688	8.934841	0.001450	4.235961
[truncated: 1,002 more rows]
