# Supplementary material for: Stress relaxation in the presence of sudden strain bursts: Methodology and stress relaxation data of microcast aluminium microwires
Source: Data Brief. 2018 Nov 14;21:2134–41. doi: 10.1016/j.dib.2018.11.047 (PMC6265499; doi:10.1016/j.dib.2018.11.047)
Supplement: Supplementary file 2 — Supplementary material [file mmc2.zip › Data in brief/Annealed/AN_27_2/Stress relaxation txt files/An_27_2_Relaxcycle0003.txt]

Time[s]	Motordispl[�m]	Force[mN]	EngStrain	EngStress[MPa]	Shearstrain	Shearstress [MPa]
146.752000	8.006533	5.013124	0.002008	11.363755	0.004234	5.387497
146.772000	8.006533	5.011048	0.002010	11.359050	0.004237	5.385266
146.792000	8.006533	5.013368	0.002008	11.364309	0.004234	5.387760
146.812000	8.006533	5.012427	0.002009	11.362176	0.004235	5.386748
146.832000	8.006533	5.013485	0.002008	11.364574	0.004234	5.387885
146.852000	8.006533	5.014661	0.002007	11.367239	0.004232	5.389149
146.852000	8.006533	5.011098	0.002010	11.359163	0.004237	5.385320
146.872000	8.006533	5.011540	0.002010	11.360166	0.004236	5.385795
146.892000	8.006533	5.015743	0.002007	11.369693	0.004231	5.390312
146.932000	8.006533	5.014953	0.002007	11.367902	0.004232	5.389463
146.932000	8.006533	5.016310	0.002006	11.370977	0.004230	5.390921
146.972000	8.006533	5.015340	0.002007	11.368779	0.004231	5.389879
146.992000	8.006533	5.018197	0.002005	11.375254	0.004227	5.392949
147.012000	8.006533	5.012521	0.002009	11.362388	0.004235	5.386849
147.032000	8.006533	5.017244	0.002006	11.373094	0.004229	5.391924
147.052000	8.006533	5.021152	0.002003	11.381953	0.004223	5.396125
147.052000	8.006533	5.020172	0.002004	11.379731	0.004225	5.395071
147.072000	8.006614	5.019052	0.002005	11.377194	0.004226	5.393868
147.092000	8.006533	5.022924	0.002002	11.385971	0.004221	5.398029
147.112000	8.006614	5.020229	0.002004	11.379861	0.004225	5.395133
147.152000	8.006614	5.024277	0.002001	11.389036	0.004219	5.399483
147.152000	8.006614	5.013460	0.002008	11.364517	0.004234	5.387858
147.192000	8.006614	5.014565	0.002008	11.367022	0.004232	5.389046
147.212000	8.006614	5.019539	0.002004	11.378296	0.004226	5.394391
147.232000	8.006614	5.015186	0.002007	11.368430	0.004232	5.389714
147.252000	8.006614	5.012238	0.002009	11.361747	0.004236	5.386545
147.272000	8.006614	5.019860	0.002004	11.379025	0.004225	5.394736
147.272000	8.006614	5.021760	0.002003	11.383330	0.004222	5.396778
147.292000	8.006614	5.021531	0.002003	11.382813	0.004223	5.396532
147.312000	8.006614	5.022860	0.002002	11.385825	0.004221	5.397960
147.332000	8.006614	5.016815	0.002006	11.372122	0.004229	5.391464
147.352000	8.006614	5.005671	0.002013	11.346860	0.004245	5.379487
147.392000	8.006614	5.014271	0.002008	11.366356	0.004233	5.388730
147.412000	8.006614	5.004392	0.002014	11.343962	0.004246	5.378113
147.432000	8.006614	5.020288	0.002004	11.379994	0.004225	5.395196
147.452000	8.006614	5.010949	0.002010	11.358824	0.004237	5.385159
147.472000	8.006614	5.012647	0.002009	11.362674	0.004235	5.386985
147.492000	8.006614	5.009288	0.002011	11.355061	0.004240	5.383375
147.492000	8.006614	5.011852	0.002009	11.360871	0.004236	5.386130
147.511000	8.006614	5.011447	0.002010	11.359954	0.004237	5.385695
147.551000	8.006614	5.016319	0.002006	11.370999	0.004230	5.390931
147.571000	8.006614	5.014030	0.002008	11.365810	0.004233	5.388471
147.591000	8.006614	5.010553	0.002010	11.357927	0.004238	5.384734
147.611000	8.006614	5.013653	0.002008	11.364955	0.004234	5.388066
147.631000	8.006614	5.017915	0.002005	11.374617	0.004228	5.392646
147.651000	8.006614	5.020237	0.002004	11.379880	0.004225	5.395142
147.671000	8.006614	5.017582	0.002006	11.373860	0.004228	5.392288
147.691000	8.006614	5.015741	0.002007	11.369687	0.004231	5.390309
147.691000	8.006614	5.016398	0.002006	11.371177	0.004230	5.391016
147.711000	8.006614	5.011786	0.002009	11.360723	0.004236	5.386060
147.731000	8.006614	5.015896	0.002007	11.370038	0.004231	5.390476
147.751000	8.006614	5.015124	0.002007	11.368290	0.004232	5.389647
147.771000	8.006614	5.014256	0.002008	11.366321	0.004233	5.388714
147.811000	8.006614	5.016412	0.002006	11.371209	0.004230	5.391031
147.831000	8.006614	5.015400	0.002007	11.368915	0.004231	5.389943
147.851000	8.006614	5.016206	0.002007	11.370741	0.004230	5.390809
147.871000	8.006614	5.016129	0.002007	11.370567	0.004230	5.390727
147.891000	8.006614	5.016141	0.002007	11.370594	0.004230	5.390739
147.911000	8.006614	5.015537	0.002007	11.369226	0.004231	5.390091
147.911000	8.006614	5.008574	0.002012	11.353441	0.004241	5.382607
147.951000	8.006614	5.011967	0.002009	11.361134	0.004236	5.386254
147.951000	8.006614	5.013038	0.002009	11.363559	0.004234	5.387404
147.991000	8.006614	5.009640	0.002011	11.355857	0.004239	5.383753
148.011000	8.006614	5.008595	0.002012	11.353490	0.004241	5.382630
148.031000	8.006614	5.011845	0.002009	11.360856	0.004236	5.386123
148.051000	8.006614	5.010763	0.002010	11.358404	0.004238	5.384960
148.071000	8.006614	5.007509	0.002012	11.351026	0.004242	5.381462
148.091000	8.006614	5.004533	0.002014	11.344282	0.004246	5.378265
148.111000	8.006614	5.009270	0.002011	11.355019	0.004240	5.383355
148.131000	8.006614	5.009701	0.002011	11.355996	0.004239	5.383818
148.131000	8.006614	5.011245	0.002010	11.359496	0.004237	5.385478
148.151000	8.006614	5.005191	0.002014	11.345774	0.004245	5.378972
148.191000	8.006614	5.015039	0.002007	11.368097	0.004232	5.389556
148.211000	8.006614	5.014265	0.002008	11.366341	0.004233	5.388723
148.231000	8.006614	5.012797	0.002009	11.363014	0.004235	5.387146
148.251000	8.006614	5.009102	0.002011	11.354638	0.004240	5.383175
148.271000	8.006614	5.005169	0.002014	11.345723	0.004245	5.378948
148.291000	8.006614	5.013534	0.002008	11.364684	0.004234	5.387937
148.311000	8.006614	5.015297	0.002007	11.368680	0.004231	5.389832
148.331000	8.006614	5.012507	0.002009	11.362357	0.004235	5.386834
148.331000	8.006614	5.010881	0.002010	11.358672	0.004237	5.385087
148.371000	8.006614	5.010593	0.002010	11.358017	0.004238	5.384777
148.391000	8.006614	5.012032	0.002009	11.361281	0.004236	5.386324
148.391000	8.006614	5.014001	0.002008	11.365743	0.004233	5.388440
148.431000	8.006614	5.007329	0.002012	11.350620	0.004242	5.381270
148.451000	8.006614	5.006667	0.002013	11.349118	0.004243	5.380558
148.471000	8.006614	5.007180	0.002012	11.350282	0.004243	5.381109
148.491000	8.006614	5.005707	0.002013	11.346942	0.004245	5.379526
148.511000	8.006614	5.003234	0.002015	11.341337	0.004248	5.376869
148.531000	8.006614	5.007497	0.002012	11.351000	0.004242	5.381450
148.551000	8.006614	5.011599	0.002010	11.360297	0.004236	5.385858
148.551000	8.006614	5.010440	0.002010	11.357672	0.004238	5.384613
148.591000	8.006614	5.005126	0.002014	11.345624	0.004245	5.378901
148.591000	8.006614	5.009962	0.002011	11.356588	0.004239	5.384099
148.631000	8.006614	5.015156	0.002007	11.368360	0.004232	5.389680
148.651000	8.006614	5.010240	0.002010	11.357218	0.004238	5.384398
148.671000	8.006614	5.009919	0.002011	11.356490	0.004239	5.384053
148.691000	8.006614	5.005232	0.002014	11.345867	0.004245	5.379016
148.711000	8.006614	5.003938	0.002015	11.342932	0.004247	5.377625
148.731000	8.006614	5.009452	0.002011	11.355433	0.004239	5.383551
148.751000	8.006614	5.007487	0.002012	11.350976	0.004242	5.381439
148.771000	8.006614	5.007684	0.002012	11.351423	0.004242	5.381650
148.771000	8.006614	5.007244	0.002012	11.350427	0.004242	5.381178
148.811000	8.006614	4.999939	0.002017	11.333867	0.004252	5.373327
148.811000	8.006614	5.006895	0.002013	11.349635	0.004243	5.380803
148.851000	8.006614	5.004189	0.002014	11.343501	0.004247	5.377895
148.871000	8.006614	5.005002	0.002014	11.345344	0.004246	5.378769
148.891000	8.006614	5.003599	0.002015	11.342165	0.004247	5.377261
148.911000	8.006614	5.007576	0.002012	11.351179	0.004242	5.381535
148.931000	8.006614	5.001430	0.002016	11.337248	0.004250	5.374930
148.951000	8.006614	5.008872	0.002011	11.354116	0.004240	5.382927
148.971000	8.006614	4.992945	0.002022	11.318014	0.004262	5.365812
148.971000	8.006614	4.985864	0.002026	11.301963	0.004272	5.358202
148.991000	8.006614	4.994898	0.002020	11.322442	0.004259	5.367911
149.011000	8.006614	4.998211	0.002018	11.329952	0.004255	5.371471
149.031000	8.006614	4.999655	0.002017	11.333225	0.004253	5.373023
149.051000	8.006614	4.996252	0.002020	11.325510	0.004258	5.369365
149.091000	8.006614	4.997202	0.002019	11.327664	0.004256	5.370387
149.111000	8.006614	4.999987	0.002017	11.333977	0.004252	5.373380
149.131000	8.006614	4.995008	0.002020	11.322689	0.004259	5.368028
149.151000	8.006614	4.995045	0.002020	11.322775	0.004259	5.368068
149.171000	8.006614	4.991083	0.002023	11.313793	0.004265	5.363810
149.191000	8.006614	5.002374	0.002016	11.339386	0.004249	5.375944
149.191000	8.006614	5.000837	0.002017	11.335903	0.004251	5.374292
149.211000	8.006614	4.991281	0.002023	11.314241	0.004264	5.364023
149.231000	8.006614	4.990823	0.002023	11.313204	0.004265	5.363531
149.271000	8.006614	4.989805	0.002024	11.310896	0.004266	5.362437
149.291000	8.006614	4.994358	0.002021	11.321216	0.004260	5.367329
149.311000	8.006614	4.993754	0.002021	11.319848	0.004261	5.366681
149.331000	8.006614	4.992388	0.002022	11.316751	0.004263	5.365213
149.351000	8.006614	4.991942	0.002022	11.315739	0.004263	5.364733
149.371000	8.006614	4.987829	0.002025	11.306416	0.004269	5.360313
149.391000	8.006614	4.990084	0.002024	11.311528	0.004266	5.362737
149.411000	8.006614	4.990464	0.002023	11.312389	0.004266	5.363145
149.411000	8.006614	4.986009	0.002026	11.302292	0.004272	5.358358
149.451000	8.006614	4.984874	0.002027	11.299718	0.004273	5.357137
149.451000	8.006614	4.987151	0.002025	11.304879	0.004270	5.359584
149.491000	8.006614	4.991107	0.002023	11.313846	0.004265	5.363836
149.511000	8.006614	4.992895	0.002022	11.317901	0.004262	5.365758
149.531000	8.006614	4.997305	0.002019	11.327896	0.004256	5.370497
149.551000	8.006614	4.990336	0.002023	11.312100	0.004266	5.363008
149.571000	8.006614	4.986128	0.002026	11.302560	0.004271	5.358485
149.591000	8.006614	4.987735	0.002025	11.306203	0.004269	5.360212
149.611000	8.006614	4.996960	0.002019	11.327114	0.004257	5.370126
149.611000	8.006614	4.987838	0.002025	11.306438	0.004269	5.360323
149.631000	8.006614	4.988730	0.002024	11.308459	0.004268	5.361282
149.671000	8.006614	4.987720	0.002025	11.306170	0.004269	5.360196
149.671000	8.006614	4.992650	0.002022	11.317344	0.004263	5.365494
149.711000	8.006614	4.992124	0.002022	11.316153	0.004263	5.364929
149.731000	8.006614	4.995077	0.002020	11.322847	0.004259	5.368103
149.751000	8.006614	4.984706	0.002027	11.299337	0.004273	5.356957
149.771000	8.006614	4.989737	0.002024	11.310742	0.004267	5.362364
149.791000	8.006614	4.992215	0.002022	11.316358	0.004263	5.365026
149.811000	8.006614	4.987163	0.002025	11.304907	0.004270	5.359598
149.831000	8.006614	4.993028	0.002022	11.318201	0.004262	5.365900
149.831000	8.006614	4.992529	0.002022	11.317070	0.004263	5.365364
149.871000	8.006614	4.988242	0.002025	11.307352	0.004269	5.360757
149.891000	8.006614	4.982986	0.002028	11.295438	0.004276	5.355108
149.911000	8.006614	4.990758	0.002023	11.313055	0.004265	5.363460
149.931000	8.006614	4.991720	0.002023	11.315238	0.004264	5.364495
149.951000	8.006614	4.990213	0.002024	11.311820	0.004266	5.362875
149.971000	8.006614	4.986624	0.002026	11.303685	0.004271	5.359018
149.991000	8.006614	4.985913	0.002026	11.302074	0.004272	5.358254
150.011000	8.006614	4.985958	0.002026	11.302176	0.004272	5.358303
150.031000	8.006614	4.983925	0.002028	11.297568	0.004274	5.356118
150.051000	8.006614	4.988221	0.002025	11.307304	0.004269	5.360734
150.051000	8.006614	4.990944	0.002023	11.313477	0.004265	5.363660
150.091000	8.006614	4.988766	0.002024	11.308541	0.004268	5.361320
150.111000	8.006614	4.991219	0.002023	11.314102	0.004264	5.363957
150.131000	8.006614	4.991854	0.002022	11.315541	0.004264	5.364639
150.151000	8.006614	4.989404	0.002024	11.309987	0.004267	5.362006
150.171000	8.006614	4.989842	0.002024	11.310980	0.004266	5.362477
150.191000	8.006614	4.990460	0.002023	11.312381	0.004266	5.363141
150.211000	8.006614	4.990765	0.002023	11.313071	0.004265	5.363468
150.231000	8.006614	4.992989	0.002022	11.318112	0.004262	5.365858
150.251000	8.006614	4.981105	0.002029	11.291174	0.004278	5.353087
150.251000	8.006614	4.989101	0.002024	11.309300	0.004267	5.361680
150.271000	8.006614	4.991781	0.002022	11.315374	0.004264	5.364560
150.291000	8.006614	4.996643	0.002019	11.326396	0.004257	5.369786
150.311000	8.006614	4.990521	0.002023	11.312519	0.004265	5.363206
150.351000	8.006614	4.994560	0.002021	11.321675	0.004260	5.367547
150.371000	8.006614	4.992101	0.002022	11.316100	0.004263	5.364904
150.391000	8.006614	4.988855	0.002024	11.308742	0.004268	5.361416
150.411000	8.006614	4.989417	0.002024	11.310015	0.004267	5.362019
150.431000	8.006614	4.990546	0.002023	11.312576	0.004265	5.363233
150.451000	8.006614	4.996717	0.002019	11.326563	0.004257	5.369864
150.471000	8.006614	4.993457	0.002021	11.319175	0.004261	5.366362
150.471000	8.006614	4.986830	0.002026	11.304152	0.004271	5.359239
150.491000	8.006614	4.995704	0.002020	11.324269	0.004258	5.368777
150.531000	8.006614	4.991691	0.002023	11.315171	0.004264	5.364464
150.551000	8.006614	4.995808	0.002020	11.324504	0.004258	5.368888
150.551000	8.006614	4.999933	0.002017	11.333855	0.004252	5.373321
150.571000	8.006614	4.990823	0.002023	11.313204	0.004265	5.363531
150.611000	8.006614	4.991239	0.002023	11.314147	0.004264	5.363978
150.631000	8.006614	4.986297	0.002026	11.302944	0.004271	5.358667
150.651000	8.006614	4.985472	0.002027	11.301074	0.004272	5.357780
150.671000	8.006614	4.976007	0.002033	11.279618	0.004285	5.347608
150.691000	8.006614	4.975996	0.002033	11.279594	0.004285	5.347597
150.691000	8.006614	4.977234	0.002032	11.282399	0.004284	5.348927
150.731000	8.006614	4.973721	0.002034	11.274436	0.004289	5.345151
150.751000	8.006614	4.972068	0.002035	11.270689	0.004291	5.343375
150.771000	8.006614	4.976861	0.002032	11.281554	0.004284	5.348526
150.791000	8.006614	4.981096	0.002029	11.291155	0.004278	5.353078
150.811000	8.006614	4.976130	0.002033	11.279897	0.004285	5.347740
150.831000	8.006614	4.978175	0.002031	11.284533	0.004282	5.349938
150.851000	8.006614	4.976468	0.002032	11.280664	0.004285	5.348104
150.871000	8.006614	4.975650	0.002033	11.278808	0.004286	5.347224
150.891000	8.006614	4.977838	0.002032	11.283769	0.004283	5.349576
150.891000	8.006614	4.972570	0.002035	11.271827	0.004290	5.343914
150.911000	8.006614	4.974911	0.002033	11.277133	0.004287	5.346430
150.931000	8.006614	4.972829	0.002035	11.272414	0.004290	5.344193
150.951000	8.006614	4.972630	0.002035	11.271963	0.004290	5.343979
150.991000	8.006614	4.971557	0.002036	11.269531	0.004292	5.342826
151.011000	8.006614	4.968943	0.002037	11.263606	0.004295	5.340017
151.031000	8.006614	4.973095	0.002035	11.273017	0.004289	5.344478
151.051000	8.006614	4.972722	0.002035	11.272172	0.004290	5.344078
151.071000	8.006614	4.977079	0.002032	11.282049	0.004284	5.348760
151.091000	8.006614	4.975103	0.002033	11.277569	0.004287	5.346637
151.111000	8.006614	4.980079	0.002030	11.288848	0.004280	5.351984
151.111000	8.006614	4.975076	0.002033	11.277508	0.004287	5.346608
151.151000	8.006614	4.971838	0.002035	11.270168	0.004291	5.343128
151.171000	8.006614	4.977359	0.002032	11.282682	0.004284	5.349061
151.191000	8.006614	4.973115	0.002035	11.273064	0.004289	5.344501
151.211000	8.006614	4.978031	0.002031	11.284207	0.004283	5.349784
151.231000	8.006614	4.978918	0.002031	11.286217	0.004281	5.350736
151.251000	8.006614	4.979820	0.002030	11.288261	0.004280	5.351706
151.271000	8.006614	4.970461	0.002036	11.267048	0.004293	5.341649
151.291000	8.006614	4.974234	0.002034	11.275600	0.004288	5.345703
151.311000	8.006614	4.974663	0.002034	11.276571	0.004287	5.346163
151.331000	8.006614	4.972228	0.002035	11.271052	0.004291	5.343547
151.331000	8.006614	4.973059	0.002035	11.272937	0.004289	5.344441
151.351000	8.006614	4.974540	0.002034	11.276293	0.004287	5.346032
151.371000	8.006614	4.977849	0.002032	11.283794	0.004283	5.349588
151.411000	8.006614	4.976506	0.002032	11.280749	0.004285	5.348144
151.431000	8.006614	4.972977	0.002035	11.272751	0.004290	5.344352
151.451000	8.006614	4.975764	0.002033	11.279067	0.004286	5.347347
151.471000	8.006614	4.972716	0.002035	11.272158	0.004290	5.344071
151.491000	8.006614	4.975205	0.002033	11.277800	0.004286	5.346746
151.511000	8.006614	4.975767	0.002033	11.279075	0.004286	5.347351
151.531000	8.006614	4.976998	0.002032	11.281864	0.004284	5.348673
151.531000	8.006614	4.977050	0.002032	11.281983	0.004284	5.348729
151.551000	8.006614	4.986961	0.002026	11.304450	0.004270	5.359381
151.591000	8.006614	4.975873	0.002033	11.279315	0.004286	5.347464
151.591000	8.006614	4.976473	0.002032	11.280675	0.004285	5.348109
151.631000	8.006614	4.973310	0.002035	11.273505	0.004289	5.344710
151.651000	8.006614	4.974090	0.002034	11.275273	0.004288	5.345548
151.671000	8.006614	4.976436	0.002032	11.280591	0.004285	5.348070
151.691000	8.006614	4.980338	0.002030	11.289435	0.004279	5.352262
151.711000	8.006614	4.971038	0.002036	11.268354	0.004292	5.342268
151.731000	8.006614	4.976973	0.002032	11.281807	0.004284	5.348646
151.751000	8.006614	4.977837	0.002032	11.283766	0.004283	5.349575
151.751000	8.006614	4.968653	0.002038	11.262949	0.004295	5.339706
151.771000	8.006614	4.971555	0.002036	11.269527	0.004292	5.342824
151.811000	8.006695	4.974547	0.002034	11.276309	0.004288	5.346039
151.831000	8.006614	4.977782	0.002032	11.283641	0.004283	5.349515
151.851000	8.006614	4.964667	0.002040	11.253913	0.004301	5.335422
151.871000	8.006614	4.971687	0.002036	11.269826	0.004291	5.342966
151.891000	8.006614	4.973405	0.002034	11.273719	0.004289	5.344812
151.911000	8.006614	4.978085	0.002031	11.284330	0.004283	5.349842
151.931000	8.006614	4.978138	0.002031	11.284449	0.004282	5.349898
151.951000	8.006614	4.974664	0.002034	11.276575	0.004287	5.346165
151.971000	8.006614	4.972144	0.002035	11.270863	0.004291	5.343457
151.971000	8.006614	4.975561	0.002033	11.278607	0.004286	5.347129
152.011000	8.006614	4.979335	0.002031	11.287161	0.004281	5.351184
152.011000	8.006614	4.977307	0.002032	11.282565	0.004284	5.349005
152.051000	8.006614	4.973720	0.002034	11.274434	0.004289	5.345150
152.071000	8.006614	4.976071	0.002033	11.279764	0.004285	5.347677
152.091000	8.006614	4.975591	0.002033	11.278675	0.004286	5.347161
152.111000	8.006614	4.970193	0.002037	11.266439	0.004293	5.341360
152.131000	8.006614	4.974774	0.002034	11.276824	0.004287	5.346283
152.151000	8.006614	4.973080	0.002035	11.272983	0.004289	5.344462
152.171000	8.006614	4.972436	0.002035	11.271525	0.004290	5.343771
152.171000	8.006614	4.975699	0.002033	11.278920	0.004286	5.347277
152.191000	8.006614	4.974269	0.002034	11.275679	0.004288	5.345741
152.211000	8.006614	4.980109	0.002030	11.288917	0.004280	5.352017
152.231000	8.006614	4.975680	0.002033	11.278876	0.004286	5.347256
152.271000	8.006614	4.979442	0.002031	11.287406	0.004281	5.351300
152.291000	8.006614	4.980998	0.002030	11.290933	0.004279	5.352972
152.311000	8.006614	4.980489	0.002030	11.289778	0.004279	5.352425
152.331000	8.006614	4.979647	0.002030	11.287870	0.004280	5.351520
152.351000	8.006614	4.978464	0.002031	11.285189	0.004282	5.350249
152.371000	8.006614	4.976368	0.002033	11.280436	0.004285	5.347996
152.391000	8.006614	4.972434	0.002035	11.271519	0.004290	5.343768
152.391000	8.006614	4.976538	0.002032	11.280823	0.004285	5.348179
152.411000	8.006614	4.978956	0.002031	11.286304	0.004281	5.350778
152.431000	8.006614	4.976672	0.002032	11.281127	0.004284	5.348323
152.451000	8.006614	4.979751	0.002030	11.288105	0.004280	5.351632
152.491000	8.006614	4.976077	0.002033	11.279778	0.004285	5.347684
152.511000	8.006614	4.971077	0.002036	11.268443	0.004292	5.342310
152.531000	8.006614	4.974823	0.002034	11.276935	0.004287	5.346336
152.551000	8.006614	4.975054	0.002033	11.277458	0.004287	5.346584
152.571000	8.006614	4.979468	0.002031	11.287464	0.004281	5.351328
152.591000	8.006614	4.976590	0.002032	11.280939	0.004285	5.348234
152.611000	8.006614	4.974930	0.002033	11.277178	0.004287	5.346451
152.611000	8.006614	4.973484	0.002034	11.273900	0.004289	5.344897
152.631000	8.006614	4.971242	0.002036	11.268817	0.004292	5.342487
152.651000	8.006614	4.970889	0.002036	11.268017	0.004292	5.342108
152.691000	8.006614	4.973523	0.002034	11.273988	0.004289	5.344939
152.711000	8.006614	4.975956	0.002033	11.279503	0.004285	5.347554
152.731000	8.006614	4.969669	0.002037	11.265251	0.004294	5.340797
152.751000	8.006614	4.968779	0.002037	11.263234	0.004295	5.339841
152.771000	8.006614	4.968092	0.002038	11.261678	0.004296	5.339103
152.791000	8.006614	4.967460	0.002038	11.260244	0.004297	5.338423
152.811000	8.006614	4.976545	0.002032	11.280838	0.004285	5.348186
152.811000	8.006614	4.969069	0.002037	11.263891	0.004295	5.340152
152.831000	8.006614	4.978073	0.002031	11.284302	0.004283	5.349829
152.871000	8.006614	4.971914	0.002035	11.270340	0.004291	5.343209
152.871000	8.006614	4.972607	0.002035	11.271911	0.004290	5.343954
152.911000	8.006614	4.969600	0.002037	11.265095	0.004294	5.340723
152.931000	8.006695	4.975476	0.002033	11.278415	0.004286	5.347038
152.951000	8.006614	4.974682	0.002034	11.276616	0.004287	5.346185
152.971000	8.006614	4.976003	0.002033	11.279610	0.004285	5.347604
152.991000	8.006614	4.973595	0.002034	11.274150	0.004289	5.345016
153.011000	8.006614	4.972725	0.002035	11.272179	0.004290	5.344082
153.031000	8.006614	4.967388	0.002038	11.260080	0.004297	5.338345
153.031000	8.006614	4.973334	0.002035	11.273560	0.004289	5.344736
153.051000	8.006614	4.967391	0.002038	11.260088	0.004297	5.338349
153.091000	8.006614	4.968853	0.002037	11.263403	0.004295	5.339921
153.091000	8.006614	4.972679	0.002035	11.272074	0.004290	5.344031
153.131000	8.006614	4.971911	0.002035	11.270333	0.004291	5.343206
153.151000	8.006614	4.969112	0.002037	11.263989	0.004295	5.340198
153.171000	8.006614	4.973364	0.002034	11.273628	0.004289	5.344768
153.191000	8.006614	4.967886	0.002038	11.261210	0.004297	5.338881
153.211000	8.006614	4.978519	0.002031	11.285313	0.004282	5.350308
153.231000	8.006614	4.974222	0.002034	11.275573	0.004288	5.345690
153.251000	8.006614	4.974332	0.002034	11.275821	0.004288	5.345808
153.251000	8.006614	4.975095	0.002033	11.277552	0.004287	5.346628
153.291000	8.006614	4.977465	0.002032	11.282924	0.004283	5.349175
153.311000	8.006614	4.974244	0.002034	11.275621	0.004288	5.345713
153.331000	8.006614	4.973467	0.002034	11.273860	0.004289	5.344878
153.351000	8.006614	4.972072	0.002035	11.270698	0.004291	5.343379
153.371000	8.006614	4.971299	0.002036	11.268945	0.004292	5.342548
153.391000	8.006614	4.977728	0.002032	11.283521	0.004283	5.349458
153.411000	8.006614	4.978123	0.002031	11.284416	0.004282	5.349883
153.431000	8.006614	4.972560	0.002035	11.271806	0.004290	5.343904
153.451000	8.006614	4.970941	0.002036	11.268135	0.004292	5.342164
153.451000	8.006614	4.971410	0.002036	11.269198	0.004292	5.342668
153.471000	8.006614	4.970282	0.002037	11.266640	0.004293	5.341455
153.511000	8.006614	4.971710	0.002036	11.269879	0.004291	5.342991
153.511000	8.006614	4.974948	0.002033	11.277219	0.004287	5.346471
153.551000	8.006614	4.972086	0.002035	11.270731	0.004291	5.343395
153.571000	8.006614	4.969417	0.002037	11.264679	0.004294	5.340526
153.591000	8.006614	4.970068	0.002037	11.266156	0.004294	5.341226
153.611000	8.006614	4.970793	0.002036	11.267800	0.004293	5.342005
153.631000	8.006614	4.976157	0.002033	11.279959	0.004285	5.347770
153.651000	8.006614	4.973292	0.002035	11.273464	0.004289	5.344691
153.671000	8.006614	4.972480	0.002035	11.271623	0.004290	5.343818
153.671000	8.006614	4.967245	0.002038	11.259756	0.004297	5.338192
153.691000	8.006614	4.971921	0.002035	11.270356	0.004291	5.343217
153.731000	8.006614	4.970999	0.002036	11.268266	0.004292	5.342226
153.731000	8.006614	4.973530	0.002034	11.274004	0.004289	5.344947
153.771000	8.006614	4.971769	0.002036	11.270011	0.004291	5.343053
153.791000	8.006614	4.969960	0.002037	11.265911	0.004294	5.341110
153.811000	8.006614	4.969369	0.002037	11.264571	0.004295	5.340474
153.831000	8.006614	4.968358	0.002038	11.262279	0.004296	5.339388
153.851000	8.006614	4.964824	0.002040	11.254268	0.004301	5.335590
153.871000	8.006614	4.970526	0.002036	11.267193	0.004293	5.341718
153.891000	8.006614	4.981109	0.002029	11.291183	0.004278	5.353091
153.891000	8.006614	4.974098	0.002034	11.275290	0.004288	5.345556
153.931000	8.006614	4.975489	0.002033	11.278445	0.004286	5.347052
153.931000	8.006614	4.978275	0.002031	11.284760	0.004282	5.350046
153.971000	8.006614	4.973299	0.002035	11.273479	0.004289	5.344698
153.971000	8.006614	4.969397	0.002037	11.264636	0.004294	5.340505
154.011000	8.006614	4.974792	0.002034	11.276864	0.004287	5.346302
154.031000	8.006614	4.976620	0.002032	11.281007	0.004285	5.348267
154.051000	8.006614	4.974257	0.002034	11.275652	0.004288	5.345728
154.071000	8.006614	4.971114	0.002036	11.268528	0.004292	5.342350
154.091000	8.006614	4.976321	0.002033	11.280331	0.004285	5.347946
154.091000	8.006614	4.977836	0.002032	11.283764	0.004283	5.349574
154.111000	8.006614	4.971269	0.002036	11.268877	0.004292	5.342516
154.131000	8.006614	4.969178	0.002037	11.264139	0.004295	5.340270
154.151000	8.006614	4.962906	0.002041	11.249922	0.004303	5.333529
154.191000	8.006614	4.970025	0.002037	11.266058	0.004294	5.341179
154.211000	8.006614	4.962079	0.002042	11.248047	0.004305	5.332640
154.231000	8.006614	4.976067	0.002033	11.279755	0.004285	5.347673
154.251000	8.006614	4.971681	0.002036	11.269813	0.004291	5.342960
154.271000	8.006614	4.971053	0.002036	11.268389	0.004292	5.342285
154.291000	8.006614	4.967258	0.002038	11.259787	0.004297	5.338206
154.311000	8.006614	4.967381	0.002038	11.260064	0.004297	5.338338
154.311000	8.006614	4.966891	0.002039	11.258954	0.004298	5.337811
154.331000	8.006614	4.973224	0.002035	11.273311	0.004289	5.344618
154.351000	8.006614	4.971717	0.002036	11.269893	0.004291	5.342998
154.371000	8.006614	4.966803	0.002039	11.258755	0.004298	5.337717
154.411000	8.006614	4.967020	0.002039	11.259248	0.004298	5.337951
154.431000	8.006614	4.968100	0.002038	11.261694	0.004296	5.339111
154.451000	8.006614	4.975862	0.002033	11.279290	0.004286	5.347452
154.471000	8.006614	4.965969	0.002039	11.256864	0.004299	5.336820
154.491000	8.006614	4.961603	0.002042	11.246967	0.004305	5.332128
154.511000	8.006614	4.960135	0.002043	11.243639	0.004307	5.330551
154.531000	8.006614	4.958699	0.002044	11.240384	0.004309	5.329007
154.531000	8.006614	4.955863	0.002046	11.233957	0.004313	5.325960
154.571000	8.006614	4.957666	0.002045	11.238042	0.004311	5.327897
154.571000	8.006614	4.958146	0.002044	11.239132	0.004310	5.328414
154.611000	8.006614	4.961856	0.002042	11.247542	0.004305	5.332401
154.631000	8.006614	4.958230	0.002044	11.239322	0.004310	5.328504
154.651000	8.006614	4.957903	0.002045	11.238581	0.004310	5.328152
154.671000	8.006614	4.951634	0.002049	11.224370	0.004319	5.321415
154.691000	8.006614	4.962751	0.002041	11.249570	0.004304	5.333362
154.711000	8.006614	4.957587	0.002045	11.237863	0.004311	5.327812
154.731000	8.006614	4.959083	0.002044	11.241256	0.004309	5.329421
154.731000	8.006614	4.952120	0.002048	11.225470	0.004318	5.321937
154.751000	8.006614	4.956587	0.002045	11.235598	0.004312	5.326738
154.791000	8.006614	4.952401	0.002048	11.226108	0.004318	5.322239
154.791000	8.006614	4.952686	0.002048	11.226754	0.004317	5.322546
154.831000	8.006614	4.955477	0.002046	11.233080	0.004314	5.325545
154.851000	8.006614	4.958157	0.002044	11.239157	0.004310	5.328426
154.871000	8.006614	4.951537	0.002049	11.224149	0.004319	5.321310
154.891000	8.006614	4.949317	0.002050	11.219118	0.004322	5.318925
154.911000	8.006614	4.948078	0.002051	11.216308	0.004324	5.317593
154.931000	8.006614	4.952535	0.002048	11.226411	0.004318	5.322383
154.951000	8.006614	4.951035	0.002049	11.223013	0.004320	5.320772
154.951000	8.006614	4.956628	0.002045	11.235690	0.004312	5.326782
154.971000	8.006614	4.957645	0.002045	11.237997	0.004311	5.327876
155.011000	8.006614	4.959215	0.002044	11.241554	0.004308	5.329562
155.031000	8.006614	4.950167	0.002050	11.221045	0.004321	5.319839
155.051000	8.006614	4.957026	0.002045	11.236591	0.004311	5.327209
155.071000	8.006614	4.959735	0.002043	11.242733	0.004308	5.330121
155.091000	8.006614	4.956938	0.002045	11.236394	0.004312	5.327116
155.111000	8.006695	4.960887	0.002043	11.245344	0.004306	5.331359
155.131000	8.006614	4.957150	0.002045	11.236873	0.004311	5.327343
155.151000	8.006614	4.950118	0.002050	11.220933	0.004321	5.319786
155.171000	8.006614	4.954334	0.002047	11.230490	0.004315	5.324317
155.171000	8.006614	4.951832	0.002049	11.224819	0.004319	5.321628
155.211000	8.006614	4.958185	0.002044	11.239218	0.004310	5.328455
155.211000	8.006614	4.955166	0.002046	11.232375	0.004314	5.325211
155.251000	8.006614	4.956864	0.002045	11.236225	0.004312	5.327036
155.271000	8.006614	4.949321	0.002050	11.219128	0.004322	5.318930
155.291000	8.006614	4.949748	0.002050	11.220094	0.004321	5.319388
155.311000	8.006614	4.957954	0.002045	11.238696	0.004310	5.328207
155.331000	8.006614	4.959228	0.002044	11.241585	0.004308	5.329577
155.351000	8.006614	4.958091	0.002044	11.239006	0.004310	5.328354
155.371000	8.006614	4.955587	0.002046	11.233330	0.004313	5.325663
155.371000	8.006614	4.953813	0.002047	11.229310	0.004316	5.323757
155.391000	8.006614	4.952254	0.002048	11.225775	0.004318	5.322082
155.431000	8.006614	4.954436	0.002047	11.230721	0.004315	5.324426
155.431000	8.006614	4.949640	0.002050	11.219849	0.004322	5.319272
155.471000	8.006614	4.960915	0.002043	11.245409	0.004306	5.331390
155.491000	8.006614	4.955134	0.002046	11.232303	0.004314	5.325176
155.511000	8.006614	4.955290	0.002046	11.232657	0.004314	5.325344
155.531000	8.006614	4.959742	0.002043	11.242749	0.004308	5.330129
155.551000	8.006614	4.957730	0.002045	11.238188	0.004311	5.327966
155.571000	8.006614	4.953735	0.002047	11.229133	0.004316	5.323674
155.591000	8.006614	4.958137	0.002044	11.239111	0.004310	5.328404
155.591000	8.006614	4.954478	0.002047	11.230817	0.004315	5.324472
155.611000	8.006614	4.958327	0.002044	11.239542	0.004310	5.328608
155.631000	8.006614	4.952402	0.002048	11.226110	0.004318	5.322240
155.651000	8.006614	4.954833	0.002047	11.231621	0.004314	5.324853
155.691000	8.006614	4.950015	0.002050	11.220699	0.004321	5.319675
155.711000	8.006695	4.951628	0.002049	11.224355	0.004319	5.321408
155.731000	8.006695	4.951625	0.002049	11.224349	0.004319	5.321405
155.751000	8.006695	4.952449	0.002048	11.226218	0.004318	5.322291
155.771000	8.006695	4.953986	0.002047	11.229702	0.004316	5.323943
155.791000	8.006614	4.959841	0.002043	11.242974	0.004308	5.330235
155.811000	8.006695	4.954020	0.002047	11.229779	0.004316	5.323980
155.811000	8.006695	4.955484	0.002046	11.233098	0.004314	5.325553
155.831000	8.006614	4.951551	0.002049	11.224182	0.004319	5.321326
155.871000	8.006614	4.949703	0.002050	11.219993	0.004322	5.319340
155.871000	8.006614	4.955329	0.002046	11.232745	0.004314	5.325386
155.911000	8.006614	4.952545	0.002048	11.226435	0.004318	5.322394
155.931000	8.006614	4.953790	0.002047	11.229258	0.004316	5.323733
155.951000	8.006614	4.947899	0.002051	11.215904	0.004324	5.317402
155.971000	8.006614	4.951839	0.002049	11.224834	0.004319	5.321636
155.991000	8.006614	4.953359	0.002048	11.228280	0.004317	5.323269
156.011000	8.006614	4.952233	0.002048	11.225727	0.004318	5.322059
156.011000	8.006614	4.955856	0.002046	11.233939	0.004313	5.325952
156.031000	8.006614	4.956890	0.002045	11.236283	0.004312	5.327063
156.051000	8.006614	4.949593	0.002050	11.219742	0.004322	5.319221
156.071000	8.006614	4.953140	0.002048	11.227785	0.004317	5.323034
156.111000	8.006614	4.946587	0.002052	11.212930	0.004326	5.315992
156.131000	8.006614	4.950586	0.002049	11.221995	0.004320	5.320289
156.151000	8.006614	4.954429	0.002047	11.230706	0.004315	5.324419
156.171000	8.006614	4.955993	0.002046	11.234250	0.004313	5.326099
156.191000	8.006614	4.950286	0.002050	11.221313	0.004321	5.319966
156.211000	8.006614	4.955794	0.002046	11.233801	0.004313	5.325886
156.231000	8.006614	4.946602	0.002052	11.212962	0.004326	5.316007
156.231000	8.006614	4.956963	0.002045	11.236450	0.004312	5.327142
156.251000	8.006614	4.952230	0.002048	11.225721	0.004318	5.322056
156.291000	8.006614	4.958489	0.002044	11.239909	0.004309	5.328782
156.311000	8.006614	4.954494	0.002047	11.230853	0.004315	5.324489
156.331000	8.006614	4.954000	0.002047	11.229732	0.004316	5.323957
156.351000	8.006614	4.955067	0.002046	11.232151	0.004314	5.325104
156.371000	8.006614	4.951964	0.002048	11.225118	0.004318	5.321770
156.391000	8.006614	4.955744	0.002046	11.233687	0.004313	5.325832
156.411000	8.006614	4.957275	0.002045	11.237157	0.004311	5.327478
156.431000	8.006614	4.958356	0.002044	11.239607	0.004310	5.328639
156.451000	8.006614	4.956833	0.002045	11.236155	0.004312	5.327002
156.451000	8.006614	4.951397	0.002049	11.223833	0.004319	5.321161
156.471000	8.006614	4.955608	0.002046	11.233379	0.004313	5.325686
156.491000	8.006614	4.960402	0.002043	11.244246	0.004307	5.330838
156.511000	8.006614	4.955252	0.002046	11.232572	0.004314	5.325304
156.551000	8.006614	4.956367	0.002046	11.235098	0.004312	5.326502
156.571000	8.006614	4.955657	0.002046	11.233490	0.004313	5.325739
156.591000	8.006614	4.960922	0.002043	11.245423	0.004306	5.331396
156.611000	8.006614	4.953171	0.002048	11.227854	0.004317	5.323067
156.631000	8.006614	4.949485	0.002050	11.219497	0.004322	5.319105
156.651000	8.006614	4.953684	0.002047	11.229016	0.004316	5.323618
156.651000	8.006614	4.955539	0.002046	11.233222	0.004314	5.325612
156.671000	8.006614	4.956586	0.002045	11.235595	0.004312	5.326737
156.691000	8.006695	4.953317	0.002048	11.228184	0.004317	5.323224
156.731000	8.006614	4.955862	0.002046	11.233953	0.004313	5.325959
156.751000	8.006614	4.963969	0.002041	11.252331	0.004302	5.334671
156.771000	8.006614	4.956056	0.002046	11.234395	0.004313	5.326168
156.791000	8.006614	4.954238	0.002047	11.230272	0.004315	5.324214
156.811000	8.006614	4.951802	0.002049	11.224750	0.004319	5.321595
156.831000	8.006614	4.956427	0.002046	11.235234	0.004312	5.326566
156.851000	8.006614	4.957709	0.002045	11.238141	0.004311	5.327944
156.871000	8.006614	4.960182	0.002043	11.243745	0.004307	5.330601
156.871000	8.006614	4.959936	0.002043	11.243189	0.004307	5.330337
156.891000	8.006614	4.960616	0.002043	11.244729	0.004307	5.331067
156.931000	8.006614	4.960797	0.002043	11.245141	0.004306	5.331263
156.951000	8.006614	4.959274	0.002044	11.241688	0.004308	5.329626
156.971000	8.006614	4.954026	0.002047	11.229791	0.004316	5.323985
156.971000	8.006614	4.959413	0.002044	11.242003	0.004308	5.329775
157.011000	8.006614	4.966056	0.002039	11.257061	0.004299	5.336914
157.031000	8.006614	4.953029	0.002048	11.227532	0.004317	5.322915
157.051000	8.006614	4.955069	0.002046	11.232155	0.004314	5.325106
157.071000	8.006614	4.960877	0.002043	11.245322	0.004306	5.331349
157.091000	8.006614	4.956072	0.002046	11.234430	0.004313	5.326185
157.091000	8.006614	4.953754	0.002047	11.229175	0.004316	5.323693
157.111000	8.006614	4.947372	0.002051	11.214708	0.004325	5.316835
157.131000	8.006614	4.951624	0.002049	11.224348	0.004319	5.321405
157.151000	8.006614	4.951265	0.002049	11.223533	0.004319	5.321018
157.191000	8.006614	4.954847	0.002047	11.231654	0.004314	5.324868
157.211000	8.006614	4.956565	0.002045	11.235548	0.004312	5.326715
157.231000	8.006614	4.953563	0.002047	11.228741	0.004316	5.323488
157.251000	8.006614	4.952688	0.002048	11.226758	0.004317	5.322547
157.271000	8.006695	4.948341	0.002051	11.216905	0.004324	5.317876
157.291000	8.006695	4.951195	0.002049	11.223374	0.004320	5.320943
157.291000	8.006695	4.950334	0.002050	11.221423	0.004321	5.320018
157.311000	8.006695	4.952225	0.002048	11.225710	0.004318	5.322050
157.331000	8.006695	4.949383	0.002050	11.219268	0.004322	5.318997
157.351000	8.006695	4.951062	0.002049	11.223072	0.004320	5.320800
157.391000	8.006695	4.950914	0.002049	11.222738	0.004320	5.320642
157.391000	8.006695	4.949165	0.002050	11.218773	0.004322	5.318762
157.431000	8.006695	4.953046	0.002048	11.227571	0.004317	5.322933
157.451000	8.006695	4.946522	0.002052	11.212781	0.004326	5.315921
157.471000	8.006695	4.951005	0.002049	11.222945	0.004320	5.320740
157.491000	8.006695	4.952095	0.002048	11.225416	0.004318	5.321911
157.511000	8.006695	4.949536	0.002050	11.219614	0.004322	5.319160
157.511000	8.006695	4.949060	0.002050	11.218535	0.004323	5.318649
157.531000	8.006695	4.955239	0.002046	11.232542	0.004314	5.325290
157.571000	8.006695	4.954465	0.002047	11.230787	0.004315	5.324457
157.591000	8.006695	4.954570	0.002047	11.231026	0.004315	5.324571
157.611000	8.006695	4.952396	0.002048	11.226097	0.004318	5.322234
157.631000	8.006695	4.954235	0.002047	11.230266	0.004315	5.324211
157.651000	8.006695	4.955011	0.002047	11.232025	0.004314	5.325045
157.671000	8.006614	4.959122	0.002044	11.241344	0.004309	5.329463
157.691000	8.006695	4.953615	0.002047	11.228860	0.004316	5.323544
157.711000	8.006695	4.950818	0.002049	11.222519	0.004320	5.320538
157.731000	8.006695	4.952063	0.002048	11.225343	0.004318	5.321877
157.731000	8.006695	4.954724	0.002047	11.231375	0.004315	5.324736
157.751000	8.006695	4.949853	0.002050	11.220334	0.004321	5.319502
157.791000	8.006614	4.948447	0.002051	11.217146	0.004323	5.317991
157.791000	8.006614	4.950916	0.002049	11.222742	0.004320	5.320644
157.831000	8.006695	4.956339	0.002046	11.235035	0.004313	5.326472
157.851000	8.006695	4.955225	0.002046	11.232510	0.004314	5.325274
157.871000	8.006695	4.959499	0.002044	11.242199	0.004308	5.329868
157.891000	8.006695	4.961593	0.002042	11.246944	0.004305	5.332117
157.911000	8.006695	4.957013	0.002045	11.236563	0.004312	5.327196
157.931000	8.006695	4.954095	0.002047	11.229949	0.004316	5.324060
157.931000	8.006695	4.958871	0.002044	11.240775	0.004309	5.329193
157.951000	8.006695	4.950288	0.002050	11.221319	0.004321	5.319969
157.971000	8.006695	4.947253	0.002052	11.214439	0.004325	5.316707
158.011000	8.006695	4.946791	0.002052	11.213392	0.004326	5.316211
158.011000	8.006695	4.956924	0.002045	11.236360	0.004312	5.327100
158.051000	8.006695	4.952165	0.002048	11.225573	0.004318	5.321986
158.071000	8.006695	4.959451	0.002044	11.242090	0.004308	5.329816
158.091000	8.006695	4.956676	0.002045	11.235800	0.004312	5.326834
158.111000	8.006695	4.961776	0.002042	11.247360	0.004305	5.332315
158.131000	8.006695	4.952982	0.002048	11.227425	0.004317	5.322864
158.151000	8.006695	4.957267	0.002045	11.237139	0.004311	5.327469
158.151000	8.006695	4.957016	0.002045	11.236569	0.004312	5.327199
158.171000	8.006695	4.950556	0.002049	11.221926	0.004320	5.320257
158.211000	8.006695	4.948252	0.002051	11.216704	0.004324	5.317781
158.231000	8.006695	4.953689	0.002047	11.229028	0.004316	5.323624
158.251000	8.006695	4.953982	0.002047	11.229692	0.004316	5.323939
158.271000	8.006695	4.949952	0.002050	11.220557	0.004321	5.319607
158.291000	8.006695	4.951263	0.002049	11.223529	0.004320	5.321017
158.311000	8.006695	4.951269	0.002049	11.223543	0.004320	5.321023
158.331000	8.006695	4.950022	0.002050	11.220716	0.004321	5.319683
158.351000	8.006695	4.949627	0.002050	11.219821	0.004322	5.319259
158.371000	8.006695	4.954152	0.002047	11.230077	0.004316	5.324121
158.371000	8.006695	4.957335	0.002045	11.237292	0.004311	5.327542
158.391000	8.006695	4.950708	0.002049	11.222270	0.004320	5.320420
158.431000	8.006695	4.954598	0.002047	11.231088	0.004315	5.324600
158.431000	8.006695	4.961140	0.002043	11.245918	0.004306	5.331631
158.471000	8.006695	4.959949	0.002043	11.243219	0.004308	5.330352
158.471000	8.006695	4.952897	0.002048	11.227232	0.004317	5.322772
158.511000	8.006695	4.951682	0.002049	11.224478	0.004319	5.321466
158.531000	8.006695	4.950078	0.002050	11.220842	0.004321	5.319743
158.551000	8.006695	4.947166	0.002052	11.214242	0.004325	5.316614
158.571000	8.006695	4.950213	0.002050	11.221148	0.004321	5.319888
158.571000	8.006695	4.949970	0.002050	11.220598	0.004321	5.319627
158.591000	8.006695	4.952076	0.002048	11.225371	0.004318	5.321890
158.631000	8.006695	4.946155	0.002052	11.211949	0.004327	5.315527
158.631000	8.006695	4.950362	0.002050	11.221486	0.004321	5.320048
158.671000	8.006695	4.949263	0.002050	11.218996	0.004322	5.318868
158.691000	8.006695	4.950556	0.002049	11.221925	0.004320	5.320256
158.711000	8.006614	4.952600	0.002048	11.226559	0.004318	5.322453
158.731000	8.006695	4.951434	0.002049	11.223917	0.004319	5.321200
158.751000	8.006695	4.953450	0.002048	11.228487	0.004317	5.323367
158.771000	8.006695	4.953108	0.002048	11.227710	0.004317	5.322999
158.791000	8.006695	4.950715	0.002049	11.222287	0.004320	5.320428
158.791000	8.006695	4.948793	0.002051	11.217931	0.004323	5.318362
158.811000	8.006695	4.952601	0.002048	11.226561	0.004318	5.322454
158.851000	8.006695	4.953352	0.002048	11.228265	0.004317	5.323262
158.871000	8.006695	4.951269	0.002049	11.223542	0.004320	5.321023
158.891000	8.006695	4.947707	0.002051	11.215469	0.004324	5.317195
158.911000	8.006614	4.951569	0.002049	11.224222	0.004319	5.321345
158.931000	8.006695	4.952229	0.002048	11.225719	0.004318	5.322055
158.951000	8.006695	4.954853	0.002047	11.231666	0.004315	5.324874
158.971000	8.006695	4.951505	0.002049	11.224077	0.004319	5.321276
158.991000	8.006695	4.952018	0.002048	11.225239	0.004318	5.321827
159.011000	8.006695	4.950305	0.002050	11.221356	0.004321	5.319986
159.011000	8.006695	4.953962	0.002047	11.229646	0.004316	5.323917
159.031000	8.006695	4.949775	0.002050	11.220155	0.004322	5.319417
159.071000	8.006614	4.950077	0.002050	11.220841	0.004321	5.319742
159.071000	8.006614	4.950130	0.002050	11.220961	0.004321	5.319799
159.111000	8.006695	4.952039	0.002048	11.225288	0.004318	5.321851
159.131000	8.006695	4.948134	0.002051	11.216437	0.004324	5.317654
159.151000	8.006695	4.946312	0.002052	11.212305	0.004326	5.315696
159.171000	8.006695	4.949616	0.002050	11.219795	0.004322	5.319246
159.191000	8.006695	4.942603	0.002055	11.203898	0.004331	5.311710
159.211000	8.006695	4.950126	0.002050	11.220952	0.004321	5.319795
159.211000	8.006695	4.958130	0.002044	11.239094	0.004310	5.328396
159.231000	8.006695	4.953695	0.002047	11.229042	0.004316	5.323631
159.271000	8.006695	4.955192	0.002046	11.232436	0.004314	5.325239
159.271000	8.006695	4.949262	0.002050	11.218993	0.004322	5.318866
159.291000	8.006695	4.952478	0.002048	11.226283	0.004318	5.322322
159.331000	8.006695	4.951511	0.002049	11.224091	0.004319	5.321283
159.351000	8.006695	4.952419	0.002048	11.226149	0.004318	5.322259
159.371000	8.006695	4.948646	0.002051	11.217598	0.004323	5.318205
159.391000	8.006695	4.951533	0.002049	11.224140	0.004319	5.321306
159.411000	8.006695	4.951457	0.002049	11.223969	0.004319	5.321225
159.431000	8.006695	4.951687	0.002049	11.224490	0.004319	5.321472
159.431000	8.006695	4.957258	0.002045	11.237117	0.004311	5.327459
159.451000	8.006695	4.955529	0.002046	11.233200	0.004314	5.325601
159.471000	8.006695	4.951597	0.002049	11.224286	0.004319	5.321376
159.511000	8.006695	4.952939	0.002048	11.227328	0.004317	5.322818
159.531000	8.006695	4.946110	0.002052	11.211848	0.004327	5.315479
159.551000	8.006695	4.945348	0.002053	11.210122	0.004328	5.314660
159.571000	8.006695	4.951157	0.002049	11.223289	0.004320	5.320903
159.591000	8.006695	4.954356	0.002047	11.230540	0.004315	5.324341
159.611000	8.006695	4.955353	0.002046	11.232799	0.004314	5.325411
159.631000	8.006695	4.956177	0.002046	11.234667	0.004313	5.326297
159.651000	8.006695	4.952364	0.002048	11.226025	0.004318	5.322200
159.651000	8.006695	4.956013	0.002046	11.234297	0.004313	5.326122
159.671000	8.006695	4.955461	0.002046	11.233045	0.004314	5.325528
159.711000	8.006695	4.953399	0.002048	11.228371	0.004317	5.323312
159.711000	8.006695	4.953102	0.002048	11.227697	0.004317	5.322993
159.751000	8.006695	4.955059	0.002046	11.232133	0.004314	5.325096
159.771000	8.006695	4.956293	0.002046	11.234930	0.004313	5.326422
159.791000	8.006695	4.946428	0.002052	11.212568	0.004326	5.315820
159.811000	8.006695	4.954044	0.002047	11.229834	0.004316	5.324006
159.831000	8.006695	4.956754	0.002045	11.235976	0.004312	5.326918
159.851000	8.006695	4.951205	0.002049	11.223398	0.004320	5.320955
159.851000	8.006695	4.955761	0.002046	11.233726	0.004313	5.325851
159.871000	8.006695	4.951450	0.002049	11.223953	0.004319	5.321218
159.911000	8.006695	4.951546	0.002049	11.224170	0.004319	5.321320
159.931000	8.006695	4.949074	0.002050	11.218567	0.004323	5.318664
159.931000	8.006695	4.956863	0.002045	11.236222	0.004312	5.327035
159.971000	8.006695	4.951129	0.002049	11.223225	0.004320	5.320872
159.991000	8.006695	4.945535	0.002053	11.210544	0.004327	5.314861
160.011000	8.006695	4.949939	0.002050	11.220528	0.004321	5.319594
160.031000	8.006695	4.953028	0.002048	11.227529	0.004317	5.322913
160.051000	8.006695	4.949984	0.002050	11.220631	0.004321	5.319642
160.071000	8.006695	4.951591	0.002049	11.224273	0.004319	5.321370
160.071000	8.006695	4.951788	0.002049	11.224719	0.004319	5.321581
160.091000	8.006695	4.957782	0.002045	11.238306	0.004311	5.328022
160.111000	8.006695	4.953656	0.002047	11.228954	0.004316	5.323588
160.151000	8.006695	4.956331	0.002046	11.235017	0.004313	5.326463
160.171000	8.006695	4.950152	0.002050	11.221011	0.004321	5.319823
160.191000	8.006695	4.950880	0.002049	11.222660	0.004320	5.320604
160.211000	8.006695	4.951835	0.002049	11.224826	0.004319	5.321631
160.231000	8.006695	4.947083	0.002052	11.214054	0.004325	5.316525
160.251000	8.006695	4.953945	0.002047	11.229608	0.004316	5.323898
160.271000	8.006695	4.956599	0.002045	11.235624	0.004312	5.326751
160.291000	8.006695	4.954868	0.002047	11.231701	0.004315	5.324891
160.291000	8.006695	4.953915	0.002047	11.229541	0.004316	5.323867
160.311000	8.006695	4.953277	0.002048	11.228094	0.004317	5.323181
160.351000	8.006695	4.951850	0.002049	11.224860	0.004319	5.321648
160.351000	8.006695	4.952270	0.002048	11.225811	0.004318	5.322099
160.371000	8.006695	4.956490	0.002046	11.235377	0.004312	5.326634
160.411000	8.006695	4.945921	0.002052	11.211419	0.004327	5.315275
160.431000	8.006695	4.943912	0.002054	11.206866	0.004330	5.313117
160.451000	8.006695	4.950994	0.002049	11.222919	0.004320	5.320727
160.471000	8.006695	4.951575	0.002049	11.224235	0.004319	5.321352
160.491000	8.006695	4.947954	0.002051	11.216028	0.004324	5.317460
160.491000	8.006695	4.954717	0.002047	11.231359	0.004315	5.324729
160.511000	8.006695	4.953815	0.002047	11.229313	0.004316	5.323759
160.531000	8.006695	4.949480	0.002050	11.219486	0.004322	5.319100
160.571000	8.006695	4.958988	0.002044	11.241040	0.004309	5.329319
160.571000	8.006695	4.956731	0.002045	11.235924	0.004312	5.326893
160.611000	8.006695	4.957020	0.002045	11.236578	0.004312	5.327203
160.631000	8.006695	4.952048	0.002048	11.225308	0.004318	5.321860
160.651000	8.006695	4.953425	0.002048	11.228430	0.004317	5.323340
160.671000	8.006695	4.952512	0.002048	11.226359	0.004318	5.322358
160.691000	8.006695	4.960676	0.002043	11.244867	0.004307	5.331133
160.711000	8.006695	4.957189	0.002045	11.236961	0.004311	5.327385
160.711000	8.006695	4.956697	0.002045	11.235847	0.004312	5.326856
160.731000	8.006695	4.949201	0.002050	11.218855	0.004322	5.318801
160.751000	8.006695	4.950922	0.002049	11.222755	0.004320	5.320650
160.791000	8.006695	4.956061	0.002046	11.234405	0.004313	5.326173
160.791000	8.006695	4.958529	0.002044	11.239999	0.004310	5.328825
160.831000	8.006695	4.956045	0.002046	11.234368	0.004313	5.326155
160.851000	8.006695	4.954315	0.002047	11.230448	0.004315	5.324297
160.871000	8.006695	4.954122	0.002047	11.230010	0.004316	5.324089
160.891000	8.006695	4.959737	0.002043	11.242737	0.004308	5.330123
160.911000	8.006695	4.955670	0.002046	11.233519	0.004313	5.325753
160.931000	8.006695	4.956415	0.002046	11.235207	0.004312	5.326553
160.931000	8.006695	4.945866	0.002052	11.211295	0.004327	5.315216
160.951000	8.006695	4.951755	0.002049	11.224643	0.004319	5.321545
160.971000	8.006695	4.954908	0.002047	11.231792	0.004315	5.324934
160.991000	8.006695	4.953971	0.002047	11.229667	0.004316	5.323927
161.031000	8.006695	4.951038	0.002049	11.223019	0.004320	5.320775
161.051000	8.006695	4.950255	0.002050	11.221244	0.004321	5.319934
161.071000	8.006695	4.950905	0.002049	11.222718	0.004320	5.320632
161.091000	8.006695	4.946729	0.002052	11.213250	0.004326	5.316143
161.111000	8.006695	4.952201	0.002048	11.225656	0.004318	5.322025
161.131000	8.006695	4.952053	0.002048	11.225319	0.004318	5.321865
161.131000	8.006695	4.954917	0.002047	11.231811	0.004314	5.324943
161.151000	8.006695	4.952131	0.002048	11.225495	0.004318	5.321949
161.171000	8.006695	4.955319	0.002046	11.232722	0.004314	5.325375
161.211000	8.006695	4.954566	0.002047	11.231016	0.004315	5.324566
161.211000	8.006695	4.950864	0.002049	11.222625	0.004320	5.320588
161.251000	8.006695	4.955495	0.002046	11.233121	0.004314	5.325564
161.251000	8.006695	4.948901	0.002051	11.218175	0.004323	5.318478
161.291000	8.006695	4.948341	0.002051	11.216905	0.004324	5.317876
161.311000	8.006695	4.956577	0.002046	11.235574	0.004312	5.326727
161.331000	8.006695	4.955527	0.002046	11.233194	0.004314	5.325599
161.351000	8.006695	4.950104	0.002050	11.220903	0.004321	5.319771
161.351000	8.006695	4.949753	0.002050	11.220106	0.004322	5.319394
161.371000	8.006695	4.951808	0.002049	11.224765	0.004319	5.321602
161.411000	8.006695	4.953665	0.002047	11.228973	0.004316	5.323597
161.411000	8.006695	4.956276	0.002046	11.234892	0.004313	5.326404
161.451000	8.006695	4.950065	0.002050	11.220814	0.004321	5.319729
161.471000	8.006695	4.951203	0.002049	11.223393	0.004320	5.320952
161.491000	8.006695	4.945423	0.002053	11.210291	0.004328	5.314741
161.511000	8.006695	4.948701	0.002051	11.217721	0.004323	5.318263
161.531000	8.006695	4.951696	0.002049	11.224510	0.004319	5.321481
161.551000	8.006695	4.948248	0.002051	11.216695	0.004324	5.317776
161.571000	8.006695	4.954492	0.002047	11.230848	0.004315	5.324487
161.571000	8.006695	4.951777	0.002049	11.224693	0.004319	5.321568
161.591000	8.006695	4.949237	0.002050	11.218935	0.004322	5.318839
161.631000	8.006695	4.953740	0.002047	11.229143	0.004316	5.323678
161.651000	8.006695	4.947617	0.002051	11.215264	0.004325	5.317098
161.671000	8.006695	4.952171	0.002048	11.225586	0.004318	5.321992
161.691000	8.006695	4.949921	0.002050	11.220486	0.004321	5.319574
161.711000	8.006695	4.951594	0.002049	11.224278	0.004319	5.321372
161.731000	8.006695	4.947889	0.002051	11.215881	0.004324	5.317391
161.751000	8.006695	4.947837	0.002051	11.215762	0.004324	5.317334
161.771000	8.006695	4.945592	0.002053	11.210675	0.004327	5.314922
161.771000	8.006695	4.951506	0.002049	11.224079	0.004319	5.321277
161.791000	8.006695	4.949085	0.002050	11.218592	0.004323	5.318676
161.811000	8.006695	4.951050	0.002049	11.223045	0.004320	5.320787
161.831000	8.006695	4.948230	0.002051	11.216654	0.004324	5.317757
161.851000	8.006695	4.951213	0.002049	11.223416	0.004320	5.320963
161.891000	8.006695	4.952605	0.002048	11.226572	0.004318	5.322459
161.911000	8.006695	4.955001	0.002047	11.232003	0.004314	5.325034
161.931000	8.006695	4.948402	0.002051	11.217043	0.004323	5.317942
161.951000	8.006695	4.938431	0.002057	11.194442	0.004337	5.307227
161.971000	8.006695	4.951705	0.002049	11.224530	0.004319	5.321491
161.991000	8.006695	4.946554	0.002052	11.212854	0.004326	5.315956
161.991000	8.006695	4.950093	0.002050	11.220878	0.004321	5.319760
162.011000	8.006695	4.948479	0.002051	11.217218	0.004323	5.318025
162.051000	8.006695	4.954532	0.002047	11.230939	0.004315	5.324530
162.051000	8.006695	4.955259	0.002046	11.232588	0.004314	5.325311
162.091000	8.006695	4.956947	0.002045	11.236413	0.004312	5.327125
162.091000	8.006695	4.946998	0.002052	11.213860	0.004325	5.316433
162.131000	8.006695	4.952534	0.002048	11.226409	0.004318	5.322382
162.151000	8.006695	4.946734	0.002052	11.213262	0.004326	5.316149
162.171000	8.006695	4.952694	0.002048	11.226773	0.004318	5.322555
162.191000	8.006695	4.949443	0.002050	11.219403	0.004322	5.319060
162.211000	8.006695	4.947524	0.002051	11.215053	0.004325	5.316998
162.211000	8.006695	4.950157	0.002050	11.221022	0.004321	5.319828
162.231000	8.006695	4.948435	0.002051	11.217118	0.004323	5.317977
162.251000	8.006695	4.954120	0.002047	11.230004	0.004316	5.324086
162.291000	8.006695	4.954363	0.002047	11.230555	0.004315	5.324348
162.311000	8.006695	4.950557	0.002049	11.221929	0.004320	5.320258
162.331000	8.006695	4.955940	0.002046	11.234129	0.004313	5.326042
162.351000	8.006695	4.950029	0.002050	11.220731	0.004321	5.319690
162.371000	8.006695	4.947447	0.002051	11.214879	0.004325	5.316916
162.391000	8.006695	4.952091	0.002048	11.225406	0.004318	5.321906
162.411000	8.006695	4.958016	0.002045	11.238837	0.004310	5.328274
162.411000	8.006695	4.953682	0.002047	11.229013	0.004316	5.323616
162.431000	8.006695	4.950495	0.002049	11.221789	0.004321	5.320192
162.451000	8.006695	4.951341	0.002049	11.223705	0.004319	5.321100
162.491000	8.006695	4.947620	0.002051	11.215271	0.004325	5.317102
162.511000	8.006695	4.956199	0.002046	11.234718	0.004313	5.326321
162.531000	8.006695	4.951450	0.002049	11.223953	0.004319	5.321218
162.551000	8.006695	4.951651	0.002049	11.224408	0.004319	5.321433
162.571000	8.006695	4.949023	0.002050	11.218452	0.004323	5.318610
162.591000	8.006695	4.945878	0.002052	11.211323	0.004327	5.315230
162.611000	8.006695	4.954321	0.002047	11.230460	0.004315	5.324302
162.631000	8.006695	4.946416	0.002052	11.212543	0.004326	5.315808
162.631000	8.006695	4.944401	0.002053	11.207974	0.004329	5.313642
162.651000	8.006695	4.946511	0.002052	11.212756	0.004326	5.315909
162.671000	8.006695	4.949645	0.002050	11.219861	0.004322	5.319278
162.691000	8.006695	4.946811	0.002052	11.213438	0.004326	5.316232
162.731000	8.006695	4.943358	0.002054	11.205611	0.004330	5.312522
162.751000	8.006695	4.940191	0.002056	11.198431	0.004335	5.309118
162.771000	8.006695	4.947889	0.002051	11.215881	0.004324	5.317391
162.791000	8.006695	4.943890	0.002054	11.206817	0.004330	5.313093
162.811000	8.006695	4.944392	0.002053	11.207953	0.004329	5.313632
162.831000	8.006695	4.945817	0.002053	11.211184	0.004327	5.315164
162.851000	8.006695	4.941825	0.002055	11.202135	0.004332	5.310874
162.851000	8.006695	4.941154	0.002056	11.200613	0.004333	5.310152
162.871000	8.006695	4.936452	0.002059	11.189955	0.004340	5.305099
162.911000	8.006695	4.940770	0.002056	11.199744	0.004334	5.309740
162.931000	8.006695	4.944745	0.002053	11.208753	0.004328	5.314011
162.951000	8.006695	4.938102	0.002058	11.193696	0.004338	5.306873
162.971000	8.006695	4.942575	0.002055	11.203836	0.004331	5.311680
162.991000	8.006695	4.946881	0.002052	11.213595	0.004326	5.316307
163.011000	8.006695	4.944889	0.002053	11.209081	0.004328	5.314167
163.031000	8.006695	4.947381	0.002052	11.214728	0.004325	5.316844
163.051000	8.006695	4.946748	0.002052	11.213293	0.004326	5.316164
163.051000	8.006695	4.942024	0.002055	11.202587	0.004332	5.311088
163.071000	8.006695	4.949099	0.002050	11.218623	0.004322	5.318691
163.091000	8.006695	4.941526	0.002055	11.201457	0.004333	5.310552
163.131000	8.006695	4.946743	0.002052	11.213282	0.004326	5.316159
163.151000	8.006695	4.946298	0.002052	11.212273	0.004326	5.315680
163.171000	8.006695	4.946682	0.002052	11.213144	0.004326	5.316093
163.191000	8.006695	4.948558	0.002051	11.217396	0.004323	5.318109
163.211000	8.006695	4.937910	0.002058	11.193261	0.004338	5.306667
163.231000	8.006695	4.944137	0.002054	11.207375	0.004329	5.313358
163.251000	8.006695	4.941868	0.002055	11.202233	0.004332	5.310920
163.271000	8.006695	4.948270	0.002051	11.216744	0.004324	5.317800
163.271000	8.006695	4.943998	0.002054	11.207061	0.004330	5.313209
163.291000	8.006695	4.943165	0.002054	11.205171	0.004331	5.312313
163.311000	8.006695	4.942016	0.002055	11.202568	0.004332	5.311079
163.351000	8.006695	4.944160	0.002054	11.207428	0.004329	5.313383
163.351000	8.006695	4.938664	0.002057	11.194970	0.004337	5.307477
163.391000	8.006695	4.943012	0.002054	11.204824	0.004331	5.312149
163.411000	8.006695	4.942865	0.002054	11.204491	0.004331	5.311991
163.431000	8.006695	4.939078	0.002057	11.195907	0.004336	5.307921
163.451000	8.006695	4.944385	0.002053	11.207938	0.004329	5.313625
163.471000	8.006695	4.945230	0.002053	11.209852	0.004328	5.314533
163.491000	8.006695	4.943522	0.002054	11.205980	0.004330	5.312697
163.491000	8.006695	4.942369	0.002055	11.203368	0.004332	5.311458
163.511000	8.006695	4.941542	0.002055	11.201493	0.004333	5.310570
163.531000	8.006695	4.944423	0.002053	11.208025	0.004329	5.313666
163.551000	8.006695	4.942413	0.002055	11.203467	0.004332	5.311505
163.591000	8.006695	4.941642	0.002055	11.201721	0.004333	5.310677
163.611000	8.006695	4.942713	0.002055	11.204149	0.004331	5.311828
163.631000	8.006695	4.938376	0.002057	11.194316	0.004337	5.307167
163.651000	8.006695	4.943309	0.002054	11.205498	0.004330	5.312468
163.671000	8.006695	4.944215	0.002054	11.207552	0.004329	5.313442
163.691000	8.006695	4.941354	0.002055	11.201067	0.004333	5.310367
163.691000	8.006695	4.946851	0.002052	11.213528	0.004326	5.316275
163.711000	8.006695	4.943464	0.002054	11.205850	0.004330	5.312635
163.731000	8.006695	4.944920	0.002053	11.209150	0.004328	5.314200
163.771000	8.006695	4.942574	0.002055	11.203832	0.004331	5.311678
163.771000	8.006695	4.946267	0.002052	11.212204	0.004326	5.315647
163.811000	8.006695	4.941883	0.002055	11.202267	0.004332	5.310936
163.831000	8.006695	4.936083	0.002059	11.189118	0.004340	5.304702
163.851000	8.006695	4.935981	0.002059	11.188887	0.004341	5.304593
163.871000	8.006695	4.940454	0.002056	11.199027	0.004334	5.309400
163.891000	8.006695	4.941249	0.002056	11.200829	0.004333	5.310254
163.911000	8.006695	4.938237	0.002057	11.194000	0.004337	5.307017
163.911000	8.006695	4.935478	0.002059	11.187746	0.004341	5.304052
163.931000	8.006695	4.939502	0.002057	11.196870	0.004336	5.308378
163.971000	8.006695	4.935691	0.002059	11.188231	0.004341	5.304282
163.971000	8.006695	4.941695	0.002055	11.201839	0.004333	5.310734
164.011000	8.006695	4.936123	0.002059	11.189208	0.004340	5.304745
164.031000	8.006695	4.943613	0.002054	11.206188	0.004330	5.312795
164.051000	8.006695	4.940513	0.002056	11.199160	0.004334	5.309463
164.071000	8.006695	4.939188	0.002057	11.196158	0.004336	5.308040
164.091000	8.006695	4.941292	0.002055	11.200926	0.004333	5.310301
164.111000	8.006695	4.945275	0.002053	11.209956	0.004328	5.314582
164.131000	8.006695	4.941880	0.002055	11.202259	0.004332	5.310933
164.131000	8.006695	4.939968	0.002056	11.197924	0.004335	5.308878
164.151000	8.006695	4.943401	0.002054	11.205706	0.004330	5.312567
164.191000	8.006695	4.943358	0.002054	11.205609	0.004330	5.312521
164.211000	8.006695	4.945387	0.002053	11.210209	0.004328	5.314702
164.231000	8.006695	4.941846	0.002055	11.202182	0.004332	5.310896
164.251000	8.006695	4.936916	0.002058	11.191006	0.004339	5.305598
164.271000	8.006695	4.944773	0.002053	11.208818	0.004328	5.314042
164.291000	8.006695	4.937692	0.002058	11.192766	0.004338	5.306432
164.311000	8.006695	4.943066	0.002054	11.204947	0.004331	5.312207
164.331000	8.006695	4.941239	0.002056	11.200806	0.004333	5.310244
164.331000	8.006695	4.948263	0.002051	11.216728	0.004324	5.317792
164.351000	8.006695	4.940913	0.002056	11.200067	0.004334	5.309893
164.371000	8.006695	4.941670	0.002055	11.201784	0.004333	5.310708
164.411000	8.006695	4.941261	0.002055	11.200857	0.004333	5.310268
164.411000	8.006695	4.946134	0.002052	11.211902	0.004327	5.315504
164.431000	8.006695	4.943695	0.002054	11.206373	0.004330	5.312883
164.471000	8.006695	4.944025	0.002054	11.207121	0.004329	5.313237
164.491000	8.006695	4.939994	0.002056	11.197983	0.004335	5.308905
164.511000	8.006695	4.944946	0.002053	11.209210	0.004328	5.314228
164.531000	8.006695	4.943500	0.002054	11.205932	0.004330	5.312674
164.551000	8.006695	4.946172	0.002052	11.211988	0.004327	5.315545
164.551000	8.006695	4.940890	0.002056	11.200015	0.004334	5.309869
164.571000	8.006695	4.940966	0.002056	11.200188	0.004334	5.309951
164.591000	8.006695	4.936080	0.002059	11.189113	0.004340	5.304700
164.631000	8.006695	4.939707	0.002057	11.197333	0.004335	5.308597
164.651000	8.006695	4.939704	0.002057	11.197326	0.004335	5.308594
164.651000	8.006695	4.937498	0.002058	11.192327	0.004338	5.306224
164.691000	8.006695	4.943351	0.002054	11.205595	0.004330	5.312514
164.711000	8.006695	4.943474	0.002054	11.205872	0.004330	5.312645
164.731000	8.006695	4.942764	0.002055	11.204264	0.004331	5.311883
164.751000	8.006695	4.938511	0.002057	11.194622	0.004337	5.307312
164.771000	8.006695	4.938903	0.002057	11.195511	0.004337	5.307734
164.771000	8.006695	4.941686	0.002055	11.201820	0.004333	5.310725
164.791000	8.006695	4.944508	0.002053	11.208216	0.004329	5.313757
164.811000	8.006695	4.944034	0.002054	11.207142	0.004329	5.313247
164.831000	8.006695	4.938803	0.002057	11.195284	0.004337	5.307626
164.871000	8.006695	4.945441	0.002053	11.210332	0.004328	5.314760
164.871000	8.006695	4.936875	0.002058	11.190915	0.004339	5.305554
164.911000	8.006695	4.932192	0.002061	11.180298	0.004346	5.300521
164.931000	8.006695	4.940257	0.002056	11.198580	0.004335	5.309188
164.951000	8.006695	4.943489	0.002054	11.205908	0.004330	5.312662
164.971000	8.006695	4.937336	0.002058	11.191958	0.004339	5.306049
164.971000	8.006695	4.939288	0.002057	11.196383	0.004336	5.308147
165.010000	8.006695	4.933029	0.002061	11.182196	0.004345	5.301421
165.010000	8.006695	4.942804	0.002054	11.204355	0.004331	5.311926
165.050000	8.006695	4.943370	0.002054	11.205637	0.004330	5.312534
165.050000	8.006695	4.943302	0.002054	11.205483	0.004330	5.312461
165.090000	8.006695	4.942314	0.002055	11.203244	0.004332	5.311399
165.110000	8.006695	4.938136	0.002058	11.193772	0.004338	5.306909
165.130000	8.006695	4.937200	0.002058	11.191651	0.004339	5.305904
165.150000	8.006695	4.940477	0.002056	11.199078	0.004334	5.309425
165.170000	8.006695	4.938669	0.002057	11.194981	0.004337	5.307482
165.190000	8.006695	4.937210	0.002058	11.191673	0.004339	5.305914
165.190000	8.006695	4.947796	0.002051	11.215670	0.004324	5.317291
165.230000	8.006695	4.935250	0.002059	11.187231	0.004342	5.303808
165.250000	8.006695	4.933739	0.002060	11.183805	0.004344	5.302184
165.270000	8.006695	4.936114	0.002059	11.189189	0.004340	5.304736
165.290000	8.006695	4.937705	0.002058	11.192796	0.004338	5.306446
165.310000	8.006695	4.935848	0.002059	11.188586	0.004341	5.304451
165.330000	8.006695	4.937487	0.002058	11.192301	0.004338	5.306212
165.350000	8.006695	4.936870	0.002058	11.190902	0.004339	5.305548
165.370000	8.006695	4.933498	0.002061	11.183258	0.004344	5.301924
165.390000	8.006695	4.934161	0.002060	11.184762	0.004343	5.302637
165.410000	8.006695	4.941777	0.002055	11.202027	0.004333	5.310822
165.430000	8.006695	4.938715	0.002057	11.195086	0.004337	5.307532
165.430000	8.006695	4.932114	0.002061	11.180121	0.004346	5.300437
165.470000	8.006695	4.934347	0.002060	11.185184	0.004343	5.302837
165.490000	8.006695	4.943557	0.002054	11.206061	0.004330	5.312735
165.510000	8.006695	4.937139	0.002058	11.191513	0.004339	5.305838
165.530000	8.006695	4.934722	0.002060	11.186034	0.004342	5.303240
165.550000	8.006695	4.934439	0.002060	11.185391	0.004343	5.302936
165.570000	8.006695	4.935799	0.002059	11.188476	0.004341	5.304398
165.590000	8.006695	4.934272	0.002060	11.185012	0.004343	5.302756
165.610000	8.006695	4.938451	0.002057	11.194487	0.004337	5.307248
165.610000	8.006695	4.932846	0.002061	11.181781	0.004345	5.301224
165.630000	8.006695	4.935795	0.002059	11.188466	0.004341	5.304393
165.650000	8.006695	4.939193	0.002057	11.196169	0.004336	5.308045
165.690000	8.006695	4.936533	0.002059	11.190139	0.004340	5.305187
165.710000	8.006695	4.933686	0.002060	11.183686	0.004344	5.302127
165.730000	8.006695	4.937415	0.002058	11.192139	0.004339	5.306135
165.750000	8.006695	4.934822	0.002060	11.186260	0.004342	5.303348
165.770000	8.006695	4.933779	0.002060	11.183896	0.004344	5.302227
165.790000	8.006695	4.936671	0.002058	11.190452	0.004340	5.305335
165.810000	8.006695	4.938416	0.002057	11.194408	0.004337	5.307211
165.830000	8.006695	4.934455	0.002060	11.185429	0.004343	5.302954
165.830000	8.006695	4.938148	0.002058	11.193799	0.004338	5.306922
165.870000	8.006695	4.932805	0.002061	11.181688	0.004345	5.301180
165.890000	8.006695	4.942745	0.002055	11.204220	0.004331	5.311862
165.910000	8.006695	4.938786	0.002057	11.195246	0.004337	5.307608
165.930000	8.006695	4.944180	0.002054	11.207472	0.004329	5.313404
165.950000	8.006695	4.937187	0.002058	11.191621	0.004339	5.305889
165.970000	8.006695	4.942926	0.002054	11.204630	0.004331	5.312057
165.990000	8.006695	4.940101	0.002056	11.198227	0.004335	5.309021
166.010000	8.006695	4.934592	0.002060	11.185739	0.004342	5.303101
166.030000	8.006695	4.934843	0.002060	11.186308	0.004342	5.303370
166.050000	8.006695	4.944824	0.002053	11.208934	0.004328	5.314097
166.050000	8.006695	4.945655	0.002053	11.210817	0.004327	5.314990
166.090000	8.006695	4.940854	0.002056	11.199935	0.004334	5.309831
166.110000	8.006695	4.949232	0.002050	11.218925	0.004322	5.318834
166.130000	8.006695	4.939442	0.002057	11.196733	0.004336	5.308313
166.150000	8.006695	4.945470	0.002053	11.210397	0.004327	5.314791
166.170000	8.006695	4.945880	0.002052	11.211327	0.004327	5.315232
166.190000	8.006695	4.933064	0.002061	11.182276	0.004345	5.301459
166.210000	8.006695	4.940053	0.002056	11.198119	0.004335	5.308970
166.230000	8.006695	4.948853	0.002051	11.218066	0.004323	5.318427
166.250000	8.006695	4.938645	0.002057	11.194926	0.004337	5.307456
166.250000	8.006695	4.935209	0.002059	11.187138	0.004342	5.303764
166.290000	8.006695	4.938540	0.002057	11.194687	0.004337	5.307343
166.290000	8.006695	4.939139	0.002057	11.196046	0.004336	5.307987
166.330000	8.006695	4.938571	0.002057	11.194758	0.004337	5.307376
166.350000	8.006695	4.943790	0.002054	11.206589	0.004330	5.312986
166.370000	8.006695	4.941806	0.002055	11.202091	0.004333	5.310853
166.390000	8.006695	4.943307	0.002054	11.205495	0.004330	5.312467
166.410000	8.006695	4.938893	0.002057	11.195487	0.004337	5.307722
166.430000	8.006695	4.937924	0.002058	11.193293	0.004338	5.306682
166.450000	8.006695	4.941598	0.002055	11.201621	0.004333	5.310630
166.470000	8.006695	4.941892	0.002055	11.202287	0.004332	5.310946
166.470000	8.006695	4.934906	0.002060	11.186451	0.004342	5.303438
166.490000	8.006695	4.941464	0.002055	11.201316	0.004333	5.310486
166.510000	8.006695	4.939210	0.002057	11.196207	0.004336	5.308063
166.530000	8.006695	4.944793	0.002053	11.208863	0.004328	5.314063
166.570000	8.006695	4.937020	0.002058	11.191243	0.004339	5.305710
166.590000	8.006695	4.943184	0.002054	11.205215	0.004331	5.312334
166.610000	8.006695	4.935625	0.002059	11.188081	0.004341	5.304211
166.630000	8.006695	4.943651	0.002054	11.206274	0.004330	5.312836
166.650000	8.006695	4.942082	0.002055	11.202718	0.004332	5.311150
166.670000	8.006695	4.938436	0.002057	11.194453	0.004337	5.307232
166.690000	8.006695	4.945829	0.002053	11.211210	0.004327	5.315176
166.710000	8.006695	4.941866	0.002055	11.202228	0.004332	5.310918
166.730000	8.006695	4.937820	0.002058	11.193057	0.004338	5.306570
166.750000	8.006695	4.938919	0.002057	11.195548	0.004336	5.307751
166.770000	8.006695	4.934075	0.002060	11.184567	0.004343	5.302545
166.790000	8.006695	4.934610	0.002060	11.185779	0.004342	5.303119
166.810000	8.006695	4.938297	0.002057	11.194138	0.004337	5.307082
166.830000	8.006695	4.940713	0.002056	11.199615	0.004334	5.309679
166.850000	8.006695	4.940327	0.002056	11.198739	0.004335	5.309264
166.870000	8.006695	4.931782	0.002062	11.179370	0.004346	5.300081
166.890000	8.006695	4.940240	0.002056	11.198542	0.004335	5.309171
166.890000	8.006695	4.941605	0.002055	11.201635	0.004333	5.310637
166.910000	8.006695	4.943319	0.002054	11.205521	0.004330	5.312479
166.930000	8.006695	4.943785	0.002054	11.206577	0.004330	5.312980
166.970000	8.006695	4.936609	0.002059	11.190311	0.004340	5.305268
166.990000	8.006695	4.942061	0.002055	11.202669	0.004332	5.311127
167.010000	8.006695	4.944670	0.002053	11.208583	0.004329	5.313931
167.030000	8.006695	4.938943	0.002057	11.195602	0.004336	5.307777
167.050000	8.006695	4.942472	0.002055	11.203600	0.004332	5.311569
167.070000	8.006695	4.933394	0.002061	11.183024	0.004344	5.301813
167.090000	8.006695	4.937899	0.002058	11.193235	0.004338	5.306654
167.110000	8.006695	4.939623	0.002057	11.197144	0.004336	5.308508
167.110000	8.006695	4.941596	0.002055	11.201615	0.004333	5.310627
167.150000	8.006695	4.947967	0.002051	11.216058	0.004324	5.317475
167.150000	8.006695	4.944604	0.002053	11.208433	0.004329	5.313860
167.190000	8.006695	4.943745	0.002054	11.206487	0.004330	5.312937
167.210000	8.006695	4.940408	0.002056	11.198923	0.004334	5.309351
167.230000	8.006695	4.945600	0.002053	11.210693	0.004327	5.314931
167.250000	8.006695	4.946149	0.002052	11.211937	0.004327	5.315521
167.270000	8.006695	4.939426	0.002057	11.196696	0.004336	5.308295
167.290000	8.006695	4.940966	0.002056	11.200187	0.004334	5.309950
167.310000	8.006695	4.935990	0.002059	11.188908	0.004341	5.304603
167.330000	8.006695	4.941755	0.002055	11.201977	0.004333	5.310799
167.330000	8.006695	4.940253	0.002056	11.198570	0.004335	5.309184
167.370000	8.006695	4.940240	0.002056	11.198541	0.004335	5.309170
167.390000	8.006695	4.942518	0.002055	11.203706	0.004332	5.311619
167.410000	8.006695	4.940478	0.002056	11.199081	0.004334	5.309426
167.430000	8.006695	4.938158	0.002058	11.193822	0.004338	5.306933
167.450000	8.006695	4.941257	0.002055	11.200847	0.004333	5.310263
167.470000	8.006695	4.943585	0.002054	11.206125	0.004330	5.312765
167.490000	8.006695	4.940313	0.002056	11.198708	0.004335	5.309249
167.510000	8.006695	4.937629	0.002058	11.192623	0.004338	5.306364
167.530000	8.006695	4.939816	0.002056	11.197581	0.004335	5.308715
167.530000	8.006695	4.941177	0.002056	11.200665	0.004333	5.310177
167.550000	8.006695	4.939261	0.002057	11.196324	0.004336	5.308119
167.570000	8.006695	4.940378	0.002056	11.198854	0.004334	5.309318
167.610000	8.006695	4.938416	0.002057	11.194408	0.004337	5.307211
167.630000	8.006695	4.935268	0.002059	11.187272	0.004342	5.303827
167.650000	8.006695	4.939070	0.002057	11.195889	0.004336	5.307913
167.670000	8.006695	4.943667	0.002054	11.206309	0.004330	5.312853
167.690000	8.006695	4.942109	0.002055	11.202778	0.004332	5.311179
167.710000	8.006695	4.943360	0.002054	11.205614	0.004330	5.312523
167.730000	8.006695	4.941689	0.002055	11.201827	0.004333	5.310728
167.750000	8.006695	4.943454	0.002054	11.205828	0.004330	5.312625
167.750000	8.006695	4.939122	0.002057	11.196008	0.004336	5.307969
167.790000	8.006695	4.935580	0.002059	11.187979	0.004341	5.304163
167.810000	8.006695	4.939968	0.002056	11.197925	0.004335	5.308878
167.830000	8.006695	4.938793	0.002057	11.195262	0.004337	5.307615
167.850000	8.006695	4.933809	0.002060	11.183965	0.004344	5.302259
167.870000	8.006695	4.934882	0.002060	11.186397	0.004342	5.303412
167.890000	8.006695	4.939778	0.002056	11.197495	0.004335	5.308674
167.910000	8.006695	4.936366	0.002059	11.189761	0.004340	5.305007
167.930000	8.006695	4.939038	0.002057	11.195817	0.004336	5.307879
167.950000	8.006695	4.939589	0.002057	11.197067	0.004336	5.308471
167.970000	8.006695	4.938796	0.002057	11.195269	0.004337	5.307619
167.990000	8.006695	4.945121	0.002053	11.209606	0.004328	5.314416
167.990000	8.006695	4.948752	0.002051	11.217837	0.004323	5.318318
168.010000	8.006695	4.942939	0.002054	11.204661	0.004331	5.312071
168.050000	8.006695	4.935897	0.002059	11.188696	0.004341	5.304503
168.070000	8.006695	4.939476	0.002057	11.196810	0.004336	5.308349
168.090000	8.006695	4.940949	0.002056	11.200149	0.004334	5.309932
168.110000	8.006695	4.940186	0.002056	11.198420	0.004335	5.309112
168.130000	8.006695	4.943348	0.002054	11.205588	0.004330	5.312511
168.150000	8.006695	4.939514	0.002057	11.196896	0.004336	5.308390
168.170000	8.006695	4.941996	0.002055	11.202523	0.004332	5.311058
168.170000	8.006695	4.941763	0.002055	11.201994	0.004333	5.310807
168.210000	8.006695	4.931244	0.002062	11.178150	0.004347	5.299503
168.230000	8.006695	4.942998	0.002054	11.204793	0.004331	5.312134
168.250000	8.006695	4.936052	0.002059	11.189049	0.004340	5.304670
168.270000	8.006695	4.936690	0.002058	11.190494	0.004340	5.305355
168.290000	8.006695	4.939018	0.002057	11.195771	0.004336	5.307857
168.310000	8.006695	4.945816	0.002053	11.211182	0.004327	5.315163
168.330000	8.006695	4.940436	0.002056	11.198987	0.004334	5.309381
168.350000	8.006695	4.936795	0.002058	11.190733	0.004339	5.305468
168.370000	8.006695	4.943334	0.002054	11.205555	0.004330	5.312495
168.390000	8.006695	4.941478	0.002055	11.201348	0.004333	5.310501
168.390000	8.006695	4.936268	0.002059	11.189537	0.004340	5.304901
168.430000	8.006695	4.939974	0.002056	11.197938	0.004335	5.308884
168.430000	8.006695	4.937267	0.002058	11.191803	0.004339	5.305975
168.470000	8.006695	4.942957	0.002054	11.204700	0.004331	5.312090
168.490000	8.006695	4.939652	0.002057	11.197210	0.004335	5.308539
168.510000	8.006695	4.946079	0.002052	11.211778	0.004327	5.315446
168.530000	8.006695	4.939492	0.002057	11.196847	0.004336	5.308367
168.550000	8.006695	4.939002	0.002057	11.195735	0.004336	5.307839
168.570000	8.006695	4.939090	0.002057	11.195934	0.004336	5.307934
168.590000	8.006695	4.930077	0.002063	11.175504	0.004349	5.298248
168.610000	8.006695	4.935873	0.002059	11.188643	0.004341	5.304477
168.610000	8.006695	4.934187	0.002060	11.184821	0.004343	5.302665
168.650000	8.006695	4.931779	0.002062	11.179362	0.004346	5.300077
168.670000	8.006695	4.934198	0.002060	11.184846	0.004343	5.302677
168.690000	8.006695	4.937378	0.002058	11.192054	0.004339	5.306094
168.710000	8.006695	4.936105	0.002059	11.189168	0.004340	5.304726
168.730000	8.006695	4.938456	0.002057	11.194498	0.004337	5.307253
168.750000	8.006695	4.932605	0.002061	11.181235	0.004345	5.300965
168.770000	8.006695	4.933349	0.002061	11.182922	0.004344	5.301765
168.790000	8.006695	4.936615	0.002059	11.190326	0.004340	5.305275
168.810000	8.006695	4.936906	0.002058	11.190984	0.004339	5.305587
168.810000	8.006695	4.936288	0.002059	11.189584	0.004340	5.304924
168.830000	8.006695	4.937093	0.002058	11.191407	0.004339	5.305788
168.850000	8.006695	4.933467	0.002061	11.183188	0.004344	5.301891
168.890000	8.006695	4.934268	0.002060	11.185005	0.004343	5.302753
168.910000	8.006695	4.940858	0.002056	11.199943	0.004334	5.309834
168.930000	8.006695	4.937574	0.002058	11.192497	0.004338	5.306305
168.950000	8.006695	4.935653	0.002059	11.188144	0.004341	5.304241
168.970000	8.006695	4.939467	0.002057	11.196790	0.004336	5.308340
168.990000	8.006695	4.936841	0.002058	11.190838	0.004339	5.305518
169.010000	8.006695	4.939115	0.002057	11.195992	0.004336	5.307961
169.030000	8.006695	4.940506	0.002056	11.199145	0.004334	5.309456
169.030000	8.006695	4.943712	0.002054	11.206411	0.004330	5.312901
169.070000	8.006695	4.942774	0.002055	11.204286	0.004331	5.311894
169.070000	8.006695	4.933979	0.002060	11.184349	0.004343	5.302441
169.110000	8.006695	4.942139	0.002055	11.202847	0.004332	5.311211
169.130000	8.006695	4.933669	0.002060	11.183647	0.004344	5.302109
169.150000	8.006695	4.934569	0.002060	11.185687	0.004342	5.303076
169.170000	8.006695	4.941759	0.002055	11.201985	0.004333	5.310803
169.190000	8.006695	4.939998	0.002056	11.197993	0.004335	5.308910
169.210000	8.006695	4.943155	0.002054	11.205150	0.004331	5.312303
169.230000	8.006695	4.938869	0.002057	11.195435	0.004337	5.307697
169.250000	8.006695	4.936887	0.002058	11.190941	0.004339	5.305567
169.270000	8.006695	4.938254	0.002057	11.194039	0.004337	5.307036
169.290000	8.006695	4.934334	0.002060	11.185154	0.004343	5.302823
169.310000	8.006695	4.936913	0.002058	11.191000	0.004339	5.305595
169.330000	8.006695	4.935637	0.002059	11.188107	0.004341	5.304223
169.330000	8.006695	4.938381	0.002057	11.194327	0.004337	5.307172
169.370000	8.006695	4.937047	0.002058	11.191303	0.004339	5.305739
169.390000	8.006695	4.937459	0.002058	11.192238	0.004338	5.306182
169.410000	8.006695	4.942904	0.002054	11.204581	0.004331	5.312034
169.430000	8.006695	4.942313	0.002055	11.203241	0.004332	5.311398
169.450000	8.006695	4.937802	0.002058	11.193016	0.004338	5.306550
169.450000	8.006695	4.936595	0.002059	11.190279	0.004340	5.305253
169.490000	8.006695	4.937453	0.002058	11.192223	0.004339	5.306175
169.510000	8.006695	4.937460	0.002058	11.192239	0.004338	5.306182
169.530000	8.006695	4.931315	0.002062	11.178311	0.004347	5.299579
169.550000	8.006695	4.935552	0.002059	11.187916	0.004341	5.304133
169.570000	8.006695	4.936848	0.002058	11.190854	0.004339	5.305526
169.590000	8.006695	4.941651	0.002055	11.201741	0.004333	5.310687
169.610000	8.006695	4.938486	0.002057	11.194566	0.004337	5.307285
169.630000	8.006695	4.936186	0.002059	11.189352	0.004340	5.304813
169.650000	8.006695	4.938009	0.002058	11.193485	0.004338	5.306773
169.670000	8.006695	4.934669	0.002060	11.185912	0.004342	5.303183
169.670000	8.006695	4.930690	0.002062	11.176894	0.004348	5.298907
169.690000	8.006695	4.933461	0.002061	11.183176	0.004344	5.301885
169.710000	8.006695	4.937855	0.002058	11.193136	0.004338	5.306608
169.750000	8.006695	4.935717	0.002059	11.188289	0.004341	5.304310
169.770000	8.006695	4.934670	0.002060	11.185915	0.004342	5.303184
169.790000	8.006695	4.928465	0.002064	11.171849	0.004351	5.296516
169.810000	8.006695	4.931466	0.002062	11.178653	0.004347	5.299741
169.830000	8.006695	4.938015	0.002058	11.193499	0.004338	5.306780
169.850000	8.006695	4.931115	0.002062	11.177858	0.004347	5.299364
169.870000	8.006695	4.928586	0.002064	11.172124	0.004351	5.296646
169.890000	8.006695	4.928988	0.002064	11.173035	0.004350	5.297078
169.890000	8.006695	4.929494	0.002063	11.174184	0.004349	5.297622
169.910000	8.006695	4.936227	0.002059	11.189445	0.004340	5.304857
169.950000	8.006695	4.932919	0.002061	11.181946	0.004345	5.301302
169.970000	8.006695	4.937637	0.002058	11.192642	0.004338	5.306373
169.990000	8.006695	4.929454	0.002063	11.174093	0.004349	5.297579
170.010000	8.006695	4.932702	0.002061	11.181454	0.004345	5.301069
170.030000	8.006695	4.936222	0.002059	11.189435	0.004340	5.304853
170.050000	8.006695	4.930962	0.002062	11.177511	0.004347	5.299200
170.070000	8.006695	4.934008	0.002060	11.184415	0.004343	5.302473
170.090000	8.006695	4.933541	0.002061	11.183356	0.004344	5.301971
170.090000	8.006695	4.933456	0.002061	11.183165	0.004344	5.301880
170.130000	8.006695	4.931486	0.002062	11.178697	0.004347	5.299762
170.130000	8.006695	4.934183	0.002060	11.184812	0.004343	5.302661
170.170000	8.006695	4.933721	0.002060	11.183764	0.004344	5.302164
170.190000	8.006695	4.933932	0.002060	11.184243	0.004343	5.302391
170.210000	8.006695	4.933109	0.002061	11.182376	0.004344	5.301506
170.230000	8.006695	4.934621	0.002060	11.185805	0.004342	5.303132
170.250000	8.006695	4.939261	0.002057	11.196322	0.004336	5.308118
170.270000	8.006695	4.933496	0.002061	11.183254	0.004344	5.301923
170.290000	8.006695	4.936378	0.002059	11.189786	0.004340	5.305019
170.310000	8.006695	4.928591	0.002064	11.172136	0.004351	5.296652
170.310000	8.006695	4.934974	0.002060	11.186605	0.004342	5.303511
170.330000	8.006695	4.929592	0.002063	11.174406	0.004349	5.297728
170.370000	8.006695	4.933660	0.002060	11.183626	0.004344	5.302099
170.390000	8.006695	4.927680	0.002064	11.170070	0.004352	5.295672
170.410000	8.006695	4.932836	0.002061	11.181759	0.004345	5.301214
170.430000	8.006695	4.935764	0.002059	11.188396	0.004341	5.304360
170.450000	8.006695	4.935736	0.002059	11.188331	0.004341	5.304330
170.470000	8.006695	4.932653	0.002061	11.181345	0.004345	5.301017
170.490000	8.006695	4.934453	0.002060	11.185424	0.004343	5.302951
170.510000	8.006695	4.928409	0.002064	11.171723	0.004351	5.296456
170.530000	8.006695	4.928451	0.002064	11.171818	0.004351	5.296501
170.530000	8.006695	4.930786	0.002062	11.177112	0.004348	5.299010
170.550000	8.006695	4.929593	0.002063	11.174407	0.004349	5.297728
170.570000	8.006695	4.929092	0.002063	11.173271	0.004350	5.297189
170.610000	8.006695	4.931444	0.002062	11.178603	0.004347	5.299717
170.630000	8.006695	4.936988	0.002058	11.191170	0.004339	5.305675
170.650000	8.006695	4.931910	0.002062	11.179660	0.004346	5.300219
170.670000	8.006695	4.935255	0.002059	11.187241	0.004342	5.303813
170.690000	8.006695	4.932641	0.002061	11.181316	0.004345	5.301004
170.710000	8.006695	4.927867	0.002064	11.170495	0.004352	5.295873
170.730000	8.006695	4.931403	0.002062	11.178509	0.004347	5.299673
170.730000	8.006695	4.936358	0.002059	11.189742	0.004340	5.304998
170.770000	8.006695	4.930962	0.002062	11.177510	0.004347	5.299199
170.770000	8.006695	4.938653	0.002057	11.194944	0.004337	5.307465
170.810000	8.006695	4.936131	0.002059	11.189227	0.004340	5.304754
170.830000	8.006695	4.929105	0.002063	11.173300	0.004350	5.297204
170.850000	8.006695	4.940715	0.002056	11.199619	0.004334	5.309681
170.870000	8.006695	4.929989	0.002063	11.175305	0.004349	5.298154
170.890000	8.006695	4.933029	0.002061	11.182197	0.004345	5.301421
170.910000	8.006695	4.933510	0.002061	11.183287	0.004344	5.301938
170.930000	8.006695	4.937300	0.002058	11.191877	0.004339	5.306011
170.950000	8.006695	4.931299	0.002062	11.178274	0.004347	5.299561
170.950000	8.006695	4.931694	0.002062	11.179170	0.004346	5.299986
170.970000	8.006695	4.931784	0.002062	11.179373	0.004346	5.300083
170.990000	8.006695	4.929686	0.002063	11.174618	0.004349	5.297828
171.030000	8.006695	4.930400	0.002063	11.176236	0.004348	5.298595
171.050000	8.006695	4.933451	0.002061	11.183152	0.004344	5.301874
171.070000	8.006695	4.938848	0.002057	11.195386	0.004337	5.307674
171.090000	8.006695	4.931284	0.002062	11.178241	0.004347	5.299546
171.110000	8.006695	4.933712	0.002060	11.183744	0.004344	5.302155
171.130000	8.006695	4.935938	0.002059	11.188790	0.004341	5.304547
171.150000	8.006695	4.938918	0.002057	11.195545	0.004336	5.307750
171.170000	8.006695	4.938903	0.002057	11.195511	0.004337	5.307734
171.170000	8.006695	4.929929	0.002063	11.175169	0.004349	5.298090
171.190000	8.006695	4.935689	0.002059	11.188225	0.004341	5.304279
171.210000	8.006695	4.930552	0.002062	11.176582	0.004348	5.298759
171.250000	8.006695	4.928807	0.002064	11.172626	0.004350	5.296884
171.270000	8.006695	4.933366	0.002061	11.182959	0.004344	5.301783
171.290000	8.006695	4.934950	0.002060	11.186550	0.004342	5.303485
171.310000	8.006695	4.932441	0.002061	11.180862	0.004345	5.300789
171.330000	8.006695	4.927905	0.002064	11.170581	0.004352	5.295914
171.350000	8.006695	4.933233	0.002061	11.182659	0.004344	5.301640
171.370000	8.006695	4.929126	0.002063	11.173348	0.004350	5.297226
171.370000	8.006695	4.939060	0.002057	11.195867	0.004336	5.307902
171.390000	8.006695	4.934159	0.002060	11.184758	0.004343	5.302636
171.410000	8.006695	4.935186	0.002059	11.187085	0.004342	5.303739
171.450000	8.006695	4.931498	0.002062	11.178726	0.004347	5.299776
171.470000	8.006695	4.934515	0.002060	11.185564	0.004343	5.303017
171.490000	8.006695	4.935970	0.002059	11.188864	0.004341	5.304582
171.510000	8.006695	4.936674	0.002058	11.190459	0.004340	5.305338
171.530000	8.006695	4.934899	0.002060	11.186436	0.004342	5.303431
171.550000	8.006695	4.934200	0.002060	11.184851	0.004343	5.302680
171.570000	8.006695	4.941369	0.002055	11.201101	0.004333	5.310383
171.590000	8.006695	4.944375	0.002053	11.207914	0.004329	5.313614
171.590000	8.006695	4.934375	0.002060	11.185248	0.004343	5.302868
171.610000	8.006695	4.935144	0.002059	11.186990	0.004342	5.303694
171.630000	8.006695	4.936132	0.002059	11.189229	0.004340	5.304755
171.670000	8.006695	4.932792	0.002061	11.181658	0.004345	5.301166
171.690000	8.006695	4.931956	0.002062	11.179763	0.004346	5.300267
171.710000	8.006695	4.936913	0.002058	11.191000	0.004339	5.305595
171.730000	8.006695	4.938303	0.002057	11.194151	0.004337	5.307089
171.750000	8.006695	4.940537	0.002056	11.199215	0.004334	5.309489
171.770000	8.006695	4.937366	0.002058	11.192028	0.004339	5.306082
171.790000	8.006695	4.937712	0.002058	11.192810	0.004338	5.306453
171.810000	8.006695	4.937843	0.002058	11.193108	0.004338	5.306594
171.810000	8.006695	4.936155	0.002059	11.189282	0.004340	5.304780
171.830000	8.006695	4.929750	0.002063	11.174763	0.004349	5.297897
171.850000	8.006695	4.932001	0.002062	11.179865	0.004346	5.300316
171.870000	8.006695	4.928179	0.002064	11.171201	0.004351	5.296208
171.890000	8.006695	4.935300	0.002059	11.187344	0.004341	5.303861
171.930000	8.006695	4.932480	0.002061	11.180951	0.004345	5.300831
171.950000	8.006695	4.928169	0.002064	11.171180	0.004351	5.296198
171.970000	8.006695	4.936161	0.002059	11.189295	0.004340	5.304786
171.990000	8.006695	4.935441	0.002059	11.187663	0.004341	5.304013
172.010000	8.006695	4.936811	0.002058	11.190768	0.004339	5.305485
172.010000	8.006695	4.934716	0.002060	11.186021	0.004342	5.303234
172.050000	8.006695	4.937588	0.002058	11.192529	0.004338	5.306320
172.070000	8.006695	4.932733	0.002061	11.181524	0.004345	5.301102
172.090000	8.006695	4.934648	0.002060	11.185867	0.004342	5.303161
172.090000	8.006695	4.937976	0.002058	11.193410	0.004338	5.306738
172.130000	8.006695	4.938447	0.002057	11.194478	0.004337	5.307244
172.150000	8.006695	4.935748	0.002059	11.188360	0.004341	5.304343
172.170000	8.006695	4.942603	0.002055	11.203899	0.004331	5.311710
172.190000	8.006695	4.938165	0.002058	11.193839	0.004338	5.306941
172.210000	8.006695	4.936532	0.002059	11.190136	0.004340	5.305185
172.230000	8.006695	4.936313	0.002059	11.189640	0.004340	5.304950
172.230000	8.006695	4.932310	0.002061	11.180565	0.004346	5.300648
172.270000	8.006695	4.932974	0.002061	11.182072	0.004345	5.301362
172.270000	8.006695	4.928522	0.002064	11.171980	0.004351	5.296577
172.310000	8.006695	4.935001	0.002060	11.186666	0.004342	5.303540
172.330000	8.006695	4.929533	0.002063	11.174271	0.004349	5.297664
172.350000	8.006695	4.930038	0.002063	11.175415	0.004349	5.298206
172.370000	8.006695	4.932968	0.002061	11.182058	0.004345	5.301356
172.390000	8.006695	4.933744	0.002060	11.183817	0.004344	5.302190
172.410000	8.006695	4.935262	0.002059	11.187257	0.004342	5.303820
172.430000	8.006695	4.932407	0.002061	11.180786	0.004345	5.300753
172.450000	8.006695	4.932064	0.002061	11.180009	0.004346	5.300384
172.450000	8.006695	4.931910	0.002062	11.179659	0.004346	5.300218
172.490000	8.006695	4.930336	0.002063	11.176091	0.004348	5.298527
172.510000	8.006695	4.925694	0.002066	11.165568	0.004355	5.293538
172.530000	8.006695	4.929275	0.002063	11.173686	0.004350	5.297386
172.530000	8.006695	4.933466	0.002061	11.183187	0.004344	5.301891
172.570000	8.006695	4.935298	0.002059	11.187340	0.004341	5.303859
172.590000	8.006695	4.931081	0.002062	11.177781	0.004347	5.299328
172.610000	8.006695	4.928984	0.002064	11.173027	0.004350	5.297074
172.630000	8.006695	4.930962	0.002062	11.177511	0.004347	5.299200
172.650000	8.006695	4.928547	0.002064	11.172036	0.004351	5.296604
172.650000	8.006695	4.934485	0.002060	11.185497	0.004343	5.302986
172.670000	8.006695	4.929148	0.002063	11.173398	0.004350	5.297250
172.710000	8.006695	4.930933	0.002062	11.177446	0.004347	5.299169
172.710000	8.006695	4.932870	0.002061	11.181836	0.004345	5.301250
172.750000	8.006695	4.934177	0.002060	11.184797	0.004343	5.302654
172.770000	8.006695	4.939103	0.002057	11.195965	0.004336	5.307949
172.790000	8.006695	4.936614	0.002059	11.190322	0.004340	5.305273
172.810000	8.006695	4.935919	0.002059	11.188747	0.004341	5.304527
172.830000	8.006695	4.933171	0.002061	11.182517	0.004344	5.301573
172.850000	8.006695	4.933781	0.002060	11.183901	0.004344	5.302229
172.870000	8.006695	4.940553	0.002056	11.199252	0.004334	5.309507
172.870000	8.006695	4.932464	0.002061	11.180916	0.004345	5.300814
172.890000	8.006695	4.932647	0.002061	11.181330	0.004345	5.301010
172.910000	8.006695	4.929462	0.002063	11.174111	0.004349	5.297588
172.950000	8.006695	4.937832	0.002058	11.193082	0.004338	5.306582
172.970000	8.006695	4.931816	0.002062	11.179447	0.004346	5.300118
172.990000	8.006695	4.937374	0.002058	11.192046	0.004339	5.306091
173.010000	8.006695	4.933695	0.002060	11.183705	0.004344	5.302136
173.030000	8.006695	4.932882	0.002061	11.181863	0.004345	5.301263
173.050000	8.006695	4.934168	0.002060	11.184777	0.004343	5.302645
173.070000	8.006695	4.935742	0.002059	11.188345	0.004341	5.304336
173.090000	8.006695	4.930895	0.002062	11.177359	0.004348	5.299128
173.090000	8.006695	4.939617	0.002057	11.197130	0.004336	5.308501
173.110000	8.006695	4.930611	0.002062	11.176715	0.004348	5.298822
173.150000	8.006695	4.938530	0.002057	11.194666	0.004337	5.307333
173.170000	8.006695	4.934203	0.002060	11.184857	0.004343	5.302682
173.190000	8.006695	4.937627	0.002058	11.192618	0.004338	5.306362
173.210000	8.006695	4.936957	0.002058	11.191099	0.004339	5.305642
173.230000	8.006695	4.931301	0.002062	11.178280	0.004347	5.299564
173.250000	8.006695	4.930739	0.002062	11.177004	0.004348	5.298959
173.270000	8.006695	4.936979	0.002058	11.191150	0.004339	5.305666
173.290000	8.006695	4.934461	0.002060	11.185443	0.004343	5.302960
173.290000	8.006695	4.940442	0.002056	11.199001	0.004334	5.309388
173.330000	8.006695	4.937818	0.002058	11.193052	0.004338	5.306567
173.350000	8.006695	4.933880	0.002060	11.184125	0.004343	5.302336
173.350000	8.006695	4.929472	0.002063	11.174133	0.004349	5.297598
173.390000	8.006695	4.934260	0.002060	11.184986	0.004343	5.302744
173.410000	8.006695	4.936610	0.002059	11.190314	0.004340	5.305269
173.430000	8.006695	4.937548	0.002058	11.192440	0.004338	5.306277
173.450000	8.006695	4.934633	0.002060	11.185833	0.004342	5.303145
173.470000	8.006695	4.937673	0.002058	11.192724	0.004338	5.306412
173.490000	8.006695	4.935678	0.002059	11.188200	0.004341	5.304267
173.510000	8.006695	4.937519	0.002058	11.192373	0.004338	5.306246
173.510000	8.006695	4.934201	0.002060	11.184853	0.004343	5.302680
173.550000	8.006695	4.928729	0.002064	11.172449	0.004350	5.296800
173.550000	8.006695	4.934780	0.002060	11.186166	0.004342	5.303303
173.590000	8.006695	4.935201	0.002059	11.187120	0.004342	5.303755
173.610000	8.006695	4.933989	0.002060	11.184373	0.004343	5.302453
173.630000	8.006695	4.930179	0.002063	11.175735	0.004348	5.298358
173.650000	8.006695	4.929505	0.002063	11.174208	0.004349	5.297634
173.670000	8.006695	4.932982	0.002061	11.182090	0.004345	5.301371
173.690000	8.006695	4.931768	0.002062	11.179338	0.004346	5.300066
173.710000	8.006695	4.925694	0.002066	11.165568	0.004355	5.293538
173.730000	8.006695	4.935859	0.002059	11.188610	0.004341	5.304462
173.730000	8.006695	4.933272	0.002061	11.182747	0.004344	5.301682
173.770000	8.006695	4.931871	0.002062	11.179571	0.004346	5.300176
173.770000	8.006695	4.928935	0.002064	11.172916	0.004350	5.297021
173.810000	8.006695	4.934703	0.002060	11.185991	0.004342	5.303220
173.830000	8.006695	4.927598	0.002064	11.169886	0.004352	5.295585
173.850000	8.006695	4.931506	0.002062	11.178744	0.004347	5.299784
173.870000	8.006695	4.940152	0.002056	11.198342	0.004335	5.309076
173.890000	8.006695	4.938896	0.002057	11.195494	0.004337	5.307726
173.910000	8.006695	4.937955	0.002058	11.193362	0.004338	5.306714
173.930000	8.006695	4.941643	0.002055	11.201723	0.004333	5.310678
173.930000	8.006695	4.936714	0.002058	11.190550	0.004340	5.305381
173.950000	8.006695	4.932672	0.002061	11.181386	0.004345	5.301037
173.970000	8.006695	4.940409	0.002056	11.198924	0.004334	5.309351
174.010000	8.006695	4.935713	0.002059	11.188280	0.004341	5.304305
174.030000	8.006695	4.931821	0.002062	11.179458	0.004346	5.300123
174.050000	8.006695	4.936786	0.002058	11.190712	0.004339	5.305458
174.070000	8.006695	4.934082	0.002060	11.184584	0.004343	5.302553
174.090000	8.006695	4.928976	0.002064	11.173008	0.004350	5.297065
174.110000	8.006695	4.932530	0.002061	11.181066	0.004345	5.300885
174.130000	8.006695	4.935202	0.002059	11.187121	0.004342	5.303756
174.150000	8.006695	4.930872	0.002062	11.177307	0.004348	5.299103
174.150000	8.006695	4.933239	0.002061	11.182672	0.004344	5.301647
174.170000	8.006695	4.930589	0.002062	11.176664	0.004348	5.298798
174.210000	8.006695	4.936999	0.002058	11.191195	0.004339	5.305687
174.230000	8.006695	4.934408	0.002060	11.185321	0.004343	5.302903
174.230000	8.006695	4.927949	0.002064	11.170680	0.004352	5.295961
174.270000	8.006695	4.934416	0.002060	11.185340	0.004343	5.302912
174.290000	8.006695	4.925551	0.002066	11.165245	0.004355	5.293385
174.310000	8.006695	4.926359	0.002065	11.167077	0.004354	5.294253
174.330000	8.006695	4.929151	0.002063	11.173405	0.004350	5.297253
174.350000	8.006695	4.922175	0.002068	11.157591	0.004360	5.289756
174.370000	8.006695	4.929572	0.002063	11.174360	0.004349	5.297706
174.370000	8.006695	4.934715	0.002060	11.186017	0.004342	5.303232
174.390000	8.006695	4.929106	0.002063	11.173303	0.004350	5.297205
174.410000	8.006695	4.927001	0.002065	11.168532	0.004353	5.294943
174.450000	8.006695	4.928727	0.002064	11.172444	0.004350	5.296798
174.450000	8.006695	4.930038	0.002063	11.175415	0.004349	5.298206
174.490000	8.006695	4.935010	0.002060	11.186686	0.004342	5.303549
174.510000	8.006695	4.929336	0.002063	11.173825	0.004350	5.297452
174.530000	8.006695	4.931214	0.002062	11.178082	0.004347	5.299470
174.550000	8.006695	4.925663	0.002066	11.165499	0.004355	5.293505
174.570000	8.006695	4.926915	0.002065	11.168336	0.004353	5.294850
174.570000	8.006695	4.927703	0.002064	11.170122	0.004352	5.295697
174.590000	8.006695	4.930437	0.002063	11.176320	0.004348	5.298635
174.630000	8.006695	4.928393	0.002064	11.171687	0.004351	5.296439
174.630000	8.006695	4.925730	0.002066	11.165651	0.004355	5.293577
174.670000	8.006695	4.928217	0.002064	11.171287	0.004351	5.296249
174.690000	8.006695	4.925932	0.002065	11.166107	0.004354	5.293793
174.710000	8.006695	4.924579	0.002066	11.163041	0.004356	5.292339
174.730000	8.006695	4.931473	0.002062	11.178670	0.004347	5.299749
174.750000	8.006695	4.926683	0.002065	11.167812	0.004353	5.294601
174.770000	8.006695	4.935122	0.002060	11.186940	0.004342	5.303670
174.790000	8.006695	4.926757	0.002065	11.167979	0.004353	5.294681
174.790000	8.006695	4.927904	0.002064	11.170579	0.004352	5.295913
174.810000	8.006695	4.925397	0.002066	11.164897	0.004355	5.293219
174.830000	8.006695	4.929427	0.002063	11.174031	0.004350	5.297550
174.870000	8.006695	4.934286	0.002060	11.185045	0.004343	5.302772
174.870000	8.006695	4.930477	0.002063	11.176412	0.004348	5.298679
174.910000	8.006695	4.927111	0.002065	11.168782	0.004353	5.295061
174.930000	8.006695	4.932508	0.002061	11.181014	0.004345	5.300860
174.950000	8.006695	4.932686	0.002061	11.181418	0.004345	5.301052
174.970000	8.006695	4.936266	0.002059	11.189534	0.004340	5.304900
174.990000	8.006695	4.926324	0.002065	11.166998	0.004354	5.294215
175.010000	8.006695	4.932727	0.002061	11.181512	0.004345	5.301097
175.010000	8.006695	4.932409	0.002061	11.180791	0.004345	5.300755
175.030000	8.006695	4.932791	0.002061	11.181656	0.004345	5.301165
175.070000	8.006695	4.925072	0.002066	11.164159	0.004356	5.292870
175.070000	8.006695	4.927129	0.002065	11.168822	0.004353	5.295081
175.110000	8.006695	4.927734	0.002064	11.170194	0.004352	5.295731
175.130000	8.006695	4.929121	0.002063	11.173336	0.004350	5.297221
175.150000	8.006695	4.930471	0.002063	11.176398	0.004348	5.298672
175.170000	8.006695	4.930162	0.002063	11.175697	0.004349	5.298340
175.190000	8.006695	4.928592	0.002064	11.172138	0.004351	5.296653
175.210000	8.006695	4.928718	0.002064	11.172423	0.004351	5.296788
175.210000	8.006695	4.928770	0.002064	11.172541	0.004350	5.296843
175.230000	8.006695	4.929600	0.002063	11.174423	0.004349	5.297736
175.250000	8.006695	4.926074	0.002065	11.166430	0.004354	5.293946
175.270000	8.006695	4.931783	0.002062	11.179371	0.004346	5.300082
175.310000	8.006695	4.934000	0.002060	11.184396	0.004343	5.302464
175.330000	8.006695	4.934887	0.002060	11.186407	0.004342	5.303417
175.350000	8.006695	4.935329	0.002059	11.187409	0.004341	5.303892
175.370000	8.006695	4.931468	0.002062	11.178658	0.004347	5.299743
175.390000	8.006695	4.928884	0.002064	11.172799	0.004350	5.296966
175.410000	8.006695	4.931364	0.002062	11.178422	0.004347	5.299632
175.430000	8.006695	4.935153	0.002059	11.187010	0.004342	5.303703
175.430000	8.006695	4.931894	0.002062	11.179623	0.004346	5.300201
175.450000	8.006695	4.930693	0.002062	11.176900	0.004348	5.298910
175.470000	8.006695	4.930254	0.002063	11.175906	0.004348	5.298439
175.510000	8.006695	4.937702	0.002058	11.192789	0.004338	5.306443
175.530000	8.006695	4.937960	0.002058	11.193373	0.004338	5.306720
175.550000	8.006695	4.935902	0.002059	11.188709	0.004341	5.304509
175.570000	8.006695	4.932201	0.002061	11.180319	0.004346	5.300531
175.590000	8.006695	4.934252	0.002060	11.184968	0.004343	5.302735
175.610000	8.006695	4.929606	0.002063	11.174437	0.004349	5.297742
175.630000	8.006695	4.927833	0.002064	11.170418	0.004352	5.295837
175.650000	8.006695	4.927545	0.002064	11.169765	0.004352	5.295528
175.650000	8.006695	4.931932	0.002062	11.179710	0.004346	5.300242
175.690000	8.006695	4.935199	0.002059	11.187115	0.004342	5.303753
175.710000	8.006695	4.929297	0.002063	11.173735	0.004350	5.297410
175.710000	8.006695	4.926384	0.002065	11.167134	0.004354	5.294280
175.750000	8.006695	4.930062	0.002063	11.175471	0.004349	5.298233
175.770000	8.006695	4.932449	0.002061	11.180882	0.004345	5.300798
175.790000	8.006695	4.929748	0.002063	11.174760	0.004349	5.297895
175.810000	8.006695	4.931342	0.002062	11.178373	0.004347	5.299608
175.830000	8.006695	4.931758	0.002062	11.179314	0.004346	5.300055
175.850000	8.006695	4.921183	0.002069	11.155344	0.004361	5.288691
175.850000	8.006695	4.928537	0.002064	11.172014	0.004351	5.296594
175.870000	8.006695	4.928104	0.002064	11.171032	0.004351	5.296128
175.910000	8.006695	4.930576	0.002062	11.176634	0.004348	5.298784
175.910000	8.006695	4.927766	0.002064	11.170267	0.004352	5.295765
175.950000	8.006695	4.929571	0.002063	11.174357	0.004349	5.297704
175.970000	8.006695	4.921779	0.002068	11.156695	0.004360	5.289331
175.990000	8.006695	4.925720	0.002066	11.165627	0.004355	5.293566
176.010000	8.006695	4.931566	0.002062	11.178879	0.004347	5.299848
176.030000	8.006695	4.925855	0.002066	11.165934	0.004354	5.293711
176.050000	8.006695	4.923866	0.002067	11.161425	0.004357	5.291573
176.070000	8.006695	4.925178	0.002066	11.164399	0.004355	5.292983
176.070000	8.006695	4.929580	0.002063	11.174378	0.004349	5.297714
176.110000	8.006695	4.927530	0.002064	11.169730	0.004352	5.295511
176.130000	8.006695	4.932321	0.002061	11.180590	0.004346	5.300660
176.150000	8.006695	4.937560	0.002058	11.192467	0.004338	5.306290
176.170000	8.006695	4.932675	0.002061	11.181393	0.004345	5.301040
176.190000	8.006695	4.927138	0.002065	11.168842	0.004353	5.295090
176.210000	8.006695	4.926902	0.002065	11.168307	0.004353	5.294836
176.230000	8.006695	4.928111	0.002064	11.171048	0.004351	5.296136
176.250000	8.006695	4.923364	0.002067	11.160288	0.004358	5.291034
176.270000	8.006695	4.924974	0.002066	11.163937	0.004356	5.292764
176.290000	8.006695	4.931184	0.002062	11.178014	0.004347	5.299438
176.290000	8.006695	4.933227	0.002061	11.182644	0.004344	5.301633
176.310000	8.006695	4.925509	0.002066	11.165149	0.004355	5.293339
176.350000	8.006695	4.923482	0.002067	11.160555	0.004358	5.291161
176.370000	8.006695	4.930021	0.002063	11.175378	0.004349	5.298188
176.390000	8.006695	4.931922	0.002062	11.179687	0.004346	5.300231
176.410000	8.006695	4.927556	0.002064	11.169790	0.004352	5.295539
176.430000	8.006695	4.926613	0.002065	11.167651	0.004353	5.294525
176.450000	8.006695	4.925603	0.002066	11.165362	0.004355	5.293440
176.470000	8.006695	4.919300	0.002070	11.151076	0.004363	5.286667
176.490000	8.006695	4.925159	0.002066	11.164356	0.004355	5.292963
176.490000	8.006695	4.925061	0.002066	11.164133	0.004356	5.292857
176.510000	8.006695	4.926567	0.002065	11.167548	0.004353	5.294476
176.550000	8.006695	4.927554	0.002064	11.169784	0.004352	5.295536
176.550000	8.006695	4.933838	0.002060	11.184030	0.004343	5.302290
176.590000	8.006695	4.924625	0.002066	11.163146	0.004356	5.292390
176.610000	8.006695	4.929320	0.002063	11.173788	0.004350	5.297435
176.630000	8.006695	4.928214	0.002064	11.171280	0.004351	5.296246
176.650000	8.006695	4.922758	0.002068	11.158915	0.004359	5.290383
176.670000	8.006695	4.929641	0.002063	11.174516	0.004349	5.297780
176.690000	8.006695	4.923389	0.002067	11.160345	0.004358	5.291061
176.710000	8.006695	4.928414	0.002064	11.171734	0.004351	5.296461
176.710000	8.006695	4.930157	0.002063	11.175685	0.004349	5.298334
176.750000	8.006695	4.926378	0.002065	11.167120	0.004354	5.294273
176.770000	8.006695	4.924583	0.002066	11.163051	0.004356	5.292344
176.790000	8.006695	4.923327	0.002067	11.160204	0.004358	5.290995
176.810000	8.006695	4.930898	0.002062	11.177366	0.004348	5.299131
176.830000	8.006695	4.926060	0.002065	11.166399	0.004354	5.293931
176.850000	8.006695	4.930069	0.002063	11.175487	0.004349	5.298240
176.870000	8.006695	4.925626	0.002066	11.165414	0.004355	5.293465
176.890000	8.006695	4.931051	0.002062	11.177712	0.004347	5.299295
176.910000	8.006695	4.934356	0.002060	11.185204	0.004343	5.302847
176.930000	8.006695	4.929005	0.002063	11.173075	0.004350	5.297097
176.930000	8.006695	4.929796	0.002063	11.174867	0.004349	5.297946
176.950000	8.006695	4.926588	0.002065	11.167597	0.004353	5.294499
176.970000	8.006695	4.926027	0.002065	11.166323	0.004354	5.293895
177.010000	8.006695	4.926599	0.002065	11.167621	0.004353	5.294511
177.030000	8.006695	4.928698	0.002064	11.172379	0.004351	5.296766
177.050000	8.006695	4.924398	0.002066	11.162631	0.004356	5.292145
177.070000	8.006695	4.920974	0.002069	11.154870	0.004361	5.288466
177.090000	8.006695	4.921049	0.002069	11.155040	0.004361	5.288547
177.110000	8.006695	4.927686	0.002064	11.170084	0.004352	5.295679
177.130000	8.006695	4.923461	0.002067	11.160507	0.004358	5.291138
177.130000	8.006695	4.927225	0.002065	11.169040	0.004353	5.295184
177.150000	8.006695	4.931854	0.002062	11.179532	0.004346	5.300158
177.170000	8.006695	4.926917	0.002065	11.168342	0.004353	5.294853
177.190000	8.006695	4.926857	0.002065	11.168205	0.004353	5.294788
177.230000	8.006695	4.930881	0.002062	11.177326	0.004348	5.299112
177.250000	8.006695	4.929020	0.002063	11.173109	0.004350	5.297113
177.270000	8.006695	4.925803	0.002066	11.165815	0.004355	5.293655
177.290000	8.006695	4.927352	0.002065	11.169328	0.004352	5.295320
177.310000	8.006695	4.923490	0.002067	11.160573	0.004358	5.291169
177.330000	8.006695	4.922274	0.002068	11.157816	0.004359	5.289863
177.350000	8.006695	4.925791	0.002066	11.165789	0.004355	5.293642
177.350000	8.006695	4.928757	0.002064	11.172512	0.004350	5.296830
177.390000	8.006695	4.927467	0.002064	11.169587	0.004352	5.295443
177.390000	8.006695	4.933936	0.002060	11.184251	0.004343	5.302395
177.430000	8.006695	4.931689	0.002062	11.179158	0.004346	5.299981
177.450000	8.006695	4.930657	0.002062	11.176820	0.004348	5.298872
177.450000	8.006695	4.931363	0.002062	11.178419	0.004347	5.299630
177.490000	8.006695	4.926083	0.002065	11.166450	0.004354	5.293956
177.510000	8.006695	4.927712	0.002064	11.170143	0.004352	5.295707
177.530000	8.006695	4.928871	0.002064	11.172770	0.004350	5.296952
177.550000	8.006695	4.929650	0.002063	11.174535	0.004349	5.297789
177.570000	8.006695	4.927489	0.002064	11.169637	0.004352	5.295467
177.570000	8.006695	4.927288	0.002065	11.169183	0.004352	5.295252
177.590000	8.006695	4.927419	0.002065	11.169479	0.004352	5.295392
177.630000	8.006695	4.930157	0.002063	11.175687	0.004349	5.298335
177.650000	8.006695	4.930028	0.002063	11.175394	0.004349	5.298196
177.650000	8.006695	4.928327	0.002064	11.171537	0.004351	5.296368
177.690000	8.006695	4.928604	0.002064	11.172164	0.004351	5.296665
177.710000	8.006695	4.928801	0.002064	11.172613	0.004350	5.296877
177.730000	8.006695	4.928910	0.002064	11.172860	0.004350	5.296995
177.750000	8.006695	4.925881	0.002066	11.165992	0.004354	5.293739
177.770000	8.006695	4.924546	0.002066	11.162967	0.004356	5.292304
177.770000	8.006695	4.929612	0.002063	11.174451	0.004349	5.297749
177.790000	8.006695	4.931594	0.002062	11.178943	0.004347	5.299878
177.810000	8.006695	4.927917	0.002064	11.170607	0.004352	5.295927
177.830000	8.006695	4.920297	0.002069	11.153334	0.004362	5.287738
177.870000	8.006695	4.924635	0.002066	11.163169	0.004356	5.292400
177.890000	8.006695	4.929569	0.002063	11.174352	0.004349	5.297702
177.910000	8.006695	4.924118	0.002067	11.161997	0.004357	5.291845
177.930000	8.006695	4.930191	0.002063	11.175762	0.004348	5.298371
177.950000	8.006695	4.926089	0.002065	11.166464	0.004354	5.293963
177.970000	8.006695	4.925724	0.002066	11.165637	0.004355	5.293570
177.990000	8.006695	4.933427	0.002061	11.183099	0.004344	5.301849
177.990000	8.006695	4.927026	0.002065	11.168589	0.004353	5.294970
178.010000	8.006695	4.933041	0.002061	11.182224	0.004345	5.301434
178.030000	8.006695	4.930659	0.002062	11.176823	0.004348	5.298873
178.050000	8.006695	4.922890	0.002067	11.159214	0.004359	5.290525
178.090000	8.006695	4.923564	0.002067	11.160740	0.004358	5.291249
178.110000	8.006695	4.927736	0.002064	11.170198	0.004352	5.295733
178.130000	8.006695	4.929485	0.002063	11.174163	0.004349	5.297612
178.150000	8.006695	4.922787	0.002068	11.158978	0.004359	5.290413
178.170000	8.006695	4.924380	0.002067	11.162590	0.004356	5.292126
178.190000	8.006695	4.921001	0.002069	11.154932	0.004361	5.288495
178.210000	8.006695	4.929320	0.002063	11.173788	0.004350	5.297435
178.210000	8.006695	4.929746	0.002063	11.174755	0.004349	5.297893
178.230000	8.006695	4.926787	0.002065	11.168047	0.004353	5.294713
178.250000	8.006695	4.923438	0.002067	11.160454	0.004358	5.291113
178.290000	8.006695	4.922760	0.002068	11.158918	0.004359	5.290385
178.310000	8.006695	4.919272	0.002070	11.151012	0.004363	5.286637
178.330000	8.006695	4.927399	0.002065	11.169434	0.004352	5.295371
178.350000	8.006695	4.921904	0.002068	11.156978	0.004360	5.289465
178.370000	8.006695	4.928832	0.002064	11.172682	0.004350	5.296910
178.390000	8.006695	4.926823	0.002065	11.168128	0.004353	5.294751
178.410000	8.006695	4.928659	0.002064	11.172290	0.004351	5.296724
178.410000	8.006695	4.925531	0.002066	11.165201	0.004355	5.293363
178.430000	8.006695	4.925601	0.002066	11.165358	0.004355	5.293438
178.470000	8.006695	4.928044	0.002064	11.170897	0.004351	5.296064
178.470000	8.006695	4.923387	0.002067	11.160339	0.004358	5.291058
178.510000	8.006695	4.924902	0.002066	11.163774	0.004356	5.292687
178.530000	8.006695	4.924401	0.002066	11.162638	0.004356	5.292149
178.550000	8.006695	4.926557	0.002065	11.167526	0.004353	5.294466
178.570000	8.006695	4.919654	0.002070	11.151877	0.004363	5.287047
178.590000	8.006695	4.926428	0.002065	11.167234	0.004354	5.294327
178.610000	8.006695	4.929884	0.002063	11.175068	0.004349	5.298041
178.630000	8.006695	4.928823	0.002064	11.172661	0.004350	5.296900
178.630000	8.006695	4.929735	0.002063	11.174729	0.004349	5.297881
178.670000	8.006695	4.931562	0.002062	11.178870	0.004347	5.299844
178.670000	8.006695	4.926633	0.002065	11.167697	0.004353	5.294547
178.690000	8.006695	4.929049	0.002063	11.173173	0.004350	5.297143
178.730000	8.006695	4.929647	0.002063	11.174529	0.004349	5.297786
178.750000	8.006695	4.927274	0.002065	11.169149	0.004352	5.295236
178.770000	8.006695	4.928356	0.002064	11.171602	0.004351	5.296398
178.790000	8.006695	4.924760	0.002066	11.163451	0.004356	5.292534
178.810000	8.006695	4.925167	0.002066	11.164373	0.004355	5.292971
178.830000	8.006695	4.931458	0.002062	11.178635	0.004347	5.299732
178.850000	8.006695	4.928330	0.002064	11.171543	0.004351	5.296370
178.850000	8.006695	4.923829	0.002067	11.161341	0.004357	5.291534
178.890000	8.006695	4.923207	0.002067	11.159931	0.004358	5.290865
178.890000	8.006695	4.928334	0.002064	11.171554	0.004351	5.296376
178.930000	8.006695	4.924999	0.002066	11.163993	0.004356	5.292791
178.950000	8.006695	4.923720	0.002067	11.161093	0.004357	5.291416
178.970000	8.006695	4.927237	0.002065	11.169068	0.004353	5.295197
178.990000	8.006695	4.924548	0.002066	11.162971	0.004356	5.292306
179.010000	8.006695	4.922776	0.002068	11.158954	0.004359	5.290402
179.030000	8.006695	4.922163	0.002068	11.157565	0.004360	5.289743
179.050000	8.006695	4.924819	0.002066	11.163586	0.004356	5.292598
179.050000	8.006695	4.928859	0.002064	11.172744	0.004350	5.296940
179.070000	8.006695	4.928740	0.002064	11.172474	0.004350	5.296812
179.110000	8.006695	4.923869	0.002067	11.161431	0.004357	5.291576
179.110000	8.006695	4.918970	0.002070	11.150327	0.004364	5.286312
179.150000	8.006695	4.925214	0.002066	11.164480	0.004355	5.293022
179.170000	8.006695	4.924632	0.002066	11.163161	0.004356	5.292397
179.190000	8.006695	4.925881	0.002066	11.165994	0.004354	5.293740
179.210000	8.006695	4.924734	0.002066	11.163393	0.004356	5.292506
179.230000	8.006695	4.920225	0.002069	11.153172	0.004362	5.287661
179.250000	8.006695	4.924071	0.002067	11.161891	0.004357	5.291794
179.270000	8.006695	4.925107	0.002066	11.164239	0.004355	5.292907
179.270000	8.006695	4.930373	0.002063	11.176176	0.004348	5.298567
179.290000	8.006695	4.929871	0.002063	11.175037	0.004349	5.298027
179.310000	8.006695	4.925961	0.002065	11.166174	0.004354	5.293825
179.330000	8.006695	4.924641	0.002066	11.163181	0.004356	5.292406
179.370000	8.006695	4.926571	0.002065	11.167557	0.004353	5.294480
179.390000	8.006695	4.923778	0.002067	11.161226	0.004357	5.291479
179.410000	8.006695	4.927634	0.002064	11.169967	0.004352	5.295623
179.430000	8.006695	4.920709	0.002069	11.154270	0.004362	5.288181
179.450000	8.006695	4.924028	0.002067	11.161793	0.004357	5.291748
179.470000	8.006695	4.916413	0.002072	11.144531	0.004367	5.283564
179.490000	8.006695	4.920110	0.002069	11.152912	0.004362	5.287537
179.490000	8.006695	4.922293	0.002068	11.157859	0.004359	5.289883
179.510000	8.006695	4.918355	0.002070	11.148932	0.004365	5.285650
179.530000	8.006695	4.919479	0.002070	11.151480	0.004363	5.286859
179.570000	8.006695	4.924755	0.002066	11.163441	0.004356	5.292529
179.590000	8.006695	4.925788	0.002066	11.165782	0.004355	5.293639
179.610000	8.006695	4.927478	0.002064	11.169612	0.004352	5.295455
179.630000	8.006695	4.926432	0.002065	11.167241	0.004354	5.294331
179.650000	8.006695	4.925372	0.002066	11.164839	0.004355	5.293192
179.670000	8.006695	4.926014	0.002065	11.166295	0.004354	5.293882
179.690000	8.006695	4.921918	0.002068	11.157009	0.004360	5.289480
179.690000	8.006695	4.924468	0.002066	11.162790	0.004356	5.292220
179.710000	8.006695	4.920630	0.002069	11.154090	0.004362	5.288096
179.750000	8.006695	4.920818	0.002069	11.154516	0.004361	5.288298
179.750000	8.006695	4.925730	0.002066	11.165650	0.004355	5.293576
179.790000	8.006695	4.924642	0.002066	11.163185	0.004356	5.292408
179.810000	8.006695	4.917607	0.002071	11.147237	0.004366	5.284847
179.830000	8.006695	4.919106	0.002070	11.150635	0.004364	5.286458
179.850000	8.006695	4.924325	0.002067	11.162467	0.004357	5.292067
179.870000	8.006695	4.922345	0.002068	11.157978	0.004359	5.289939
179.890000	8.006695	4.919784	0.002070	11.152171	0.004363	5.287186
179.910000	8.006695	4.924203	0.002067	11.162190	0.004357	5.291936
179.910000	8.006695	4.922995	0.002067	11.159452	0.004358	5.290638
179.930000	8.006695	4.925937	0.002065	11.166120	0.004354	5.293800
179.970000	8.006695	4.927254	0.002065	11.169104	0.004353	5.295214
179.970000	8.006695	4.923318	0.002067	11.160182	0.004358	5.290984
180.010000	8.006695	4.921094	0.002069	11.155141	0.004361	5.288594
180.030000	8.006695	4.913512	0.002074	11.137955	0.004371	5.280447
180.050000	8.006695	4.920731	0.002069	11.154320	0.004361	5.288205
180.070000	8.006695	4.921621	0.002068	11.156335	0.004360	5.289160
180.090000	8.006695	4.920614	0.002069	11.154053	0.004362	5.288078
180.110000	8.006695	4.925641	0.002066	11.165448	0.004355	5.293481
180.130000	8.006695	4.918924	0.002070	11.150224	0.004364	5.286263
180.130000	8.006695	4.913426	0.002074	11.137760	0.004372	5.280354
180.150000	8.006695	4.927638	0.002064	11.169975	0.004352	5.295627
180.190000	8.006695	4.921843	0.002068	11.156839	0.004360	5.289399
180.210000	8.006695	4.924473	0.002066	11.162802	0.004356	5.292226
180.210000	8.006695	4.923059	0.002067	11.159595	0.004358	5.290706
180.250000	8.006695	4.916722	0.002072	11.145231	0.004367	5.283896
180.270000	8.006695	4.918461	0.002070	11.149174	0.004365	5.285765
180.290000	8.006695	4.925674	0.002066	11.165524	0.004355	5.293517
180.310000	8.006695	4.924288	0.002067	11.162381	0.004357	5.292027
180.330000	8.006695	4.920982	0.002069	11.154888	0.004361	5.288474
180.330000	8.006695	4.924158	0.002067	11.162088	0.004357	5.291888
180.350000	8.006695	4.924257	0.002067	11.162311	0.004357	5.291994
180.390000	8.006695	4.919472	0.002070	11.151464	0.004363	5.286851
180.390000	8.006695	4.915687	0.002072	11.142885	0.004368	5.282784
180.430000	8.006695	4.922456	0.002068	11.158229	0.004359	5.290058
180.430000	8.006695	4.922734	0.002068	11.158859	0.004359	5.290357
180.470000	8.006695	4.926301	0.002065	11.166944	0.004354	5.294190
180.490000	8.006695	4.929905	0.002063	11.175115	0.004349	5.298064
180.510000	8.006695	4.925617	0.002066	11.165395	0.004355	5.293456
180.530000	8.006695	4.924005	0.002067	11.161741	0.004357	5.291723
180.550000	8.006695	4.923969	0.002067	11.161659	0.004357	5.291685
180.550000	8.006695	4.920637	0.002069	11.154106	0.004362	5.288103
180.570000	8.006695	4.921947	0.002068	11.157076	0.004360	5.289511
180.590000	8.006695	4.916265	0.002072	11.144195	0.004368	5.283405
180.610000	8.006695	4.920482	0.002069	11.153755	0.004362	5.287937
180.630000	8.006695	4.919627	0.002070	11.151817	0.004363	5.287018
180.670000	8.006695	4.919778	0.002070	11.152158	0.004363	5.287180
180.690000	8.006695	4.917318	0.002071	11.146582	0.004366	5.284536
180.710000	8.006695	4.918410	0.002070	11.149057	0.004365	5.285710
180.730000	8.006695	4.923864	0.002067	11.161420	0.004357	5.291571
180.750000	8.006695	4.918086	0.002071	11.148323	0.004365	5.285362
180.770000	8.006695	4.924052	0.002067	11.161846	0.004357	5.291773
180.770000	8.006695	4.926033	0.002065	11.166337	0.004354	5.293902
180.790000	8.006695	4.921066	0.002069	11.155077	0.004361	5.288564
180.830000	8.006695	4.923972	0.002067	11.161665	0.004357	5.291687
180.850000	8.006695	4.922204	0.002068	11.157658	0.004359	5.289787
180.870000	8.006695	4.919465	0.002070	11.151448	0.004363	5.286844
180.890000	8.006695	4.922434	0.002068	11.158179	0.004359	5.290034
180.910000	8.006695	4.923225	0.002067	11.159972	0.004358	5.290885
180.930000	8.006695	4.926721	0.002065	11.167897	0.004353	5.294642
180.950000	8.006695	4.921064	0.002069	11.155073	0.004361	5.288562
180.970000	8.006695	4.928527	0.002064	11.171992	0.004351	5.296583
180.970000	8.006695	4.918991	0.002070	11.150375	0.004364	5.286335
180.990000	8.006695	4.921146	0.002069	11.155260	0.004361	5.288650
181.030000	8.006695	4.927653	0.002064	11.170009	0.004352	5.295643
181.050000	8.006695	4.928406	0.002064	11.171716	0.004351	5.296452
181.070000	8.006695	4.924534	0.002066	11.162940	0.004356	5.292292
181.070000	8.006695	4.929437	0.002063	11.174053	0.004350	5.297560
181.110000	8.006695	4.928907	0.002064	11.172853	0.004350	5.296991
181.130000	8.006695	4.923553	0.002067	11.160715	0.004358	5.291237
181.150000	8.006695	4.919931	0.002069	11.152505	0.004363	5.287344
181.170000	8.006695	4.918835	0.002070	11.150021	0.004364	5.286167
181.190000	8.006695	4.917426	0.002071	11.146828	0.004366	5.284653
181.190000	8.006695	4.918312	0.002070	11.148835	0.004365	5.285605
181.210000	8.006695	4.922329	0.002068	11.157942	0.004359	5.289922
181.230000	8.006695	4.921683	0.002068	11.156478	0.004360	5.289228
181.250000	8.006695	4.922243	0.002068	11.157745	0.004359	5.289829
181.290000	8.006695	4.921218	0.002069	11.155423	0.004361	5.288728
181.310000	8.006695	4.922667	0.002068	11.158706	0.004359	5.290284
181.330000	8.006695	4.921294	0.002069	11.155596	0.004361	5.288810
181.350000	8.006695	4.924544	0.002066	11.162961	0.004356	5.292302
181.370000	8.006695	4.923195	0.002067	11.159904	0.004358	5.290852
181.390000	8.006695	4.925696	0.002066	11.165573	0.004355	5.293540
181.410000	8.006695	4.922864	0.002067	11.159155	0.004359	5.290497
181.410000	8.006695	4.918093	0.002071	11.148338	0.004365	5.285369
181.450000	8.006695	4.922639	0.002068	11.158644	0.004359	5.290255
181.450000	8.006695	4.920597	0.002069	11.154016	0.004362	5.288061
181.490000	8.006695	4.918757	0.002070	11.149844	0.004364	5.286083
181.510000	8.006695	4.919190	0.002070	11.150825	0.004364	5.286548
181.530000	8.006695	4.918440	0.002070	11.149125	0.004365	5.285742
181.550000	8.006695	4.916534	0.002072	11.144806	0.004367	5.283694
181.570000	8.006695	4.922663	0.002068	11.158698	0.004359	5.290281
181.590000	8.006695	4.917612	0.002071	11.147249	0.004366	5.284853
181.610000	8.006695	4.927102	0.002065	11.168760	0.004353	5.295051
181.610000	8.006695	4.922683	0.002068	11.158744	0.004359	5.290302
181.630000	8.006695	4.922999	0.002067	11.159461	0.004358	5.290642
181.650000	8.006695	4.921038	0.002069	11.155016	0.004361	5.288535
181.690000	8.006695	4.921724	0.002068	11.156570	0.004360	5.289272
181.710000	8.006695	4.920703	0.002069	11.154256	0.004362	5.288175
181.730000	8.006695	4.925083	0.002066	11.164183	0.004356	5.292881
181.750000	8.006695	4.923478	0.002067	11.160545	0.004358	5.291156
181.770000	8.006695	4.923240	0.002067	11.160007	0.004358	5.290901
181.790000	8.006695	4.932103	0.002061	11.180098	0.004346	5.300426
181.810000	8.006695	4.921208	0.002069	11.155399	0.004361	5.288717
181.830000	8.006695	4.920208	0.002069	11.153133	0.004362	5.287642
181.830000	8.006695	4.922176	0.002068	11.157594	0.004360	5.289757
181.850000	8.006695	4.922670	0.002068	11.158715	0.004359	5.290289
181.890000	8.006695	4.924646	0.002066	11.163193	0.004356	5.292412
181.910000	8.006695	4.920053	0.002069	11.152783	0.004362	5.287476
181.930000	8.006695	4.922158	0.002068	11.157554	0.004360	5.289738
181.950000	8.006695	4.914546	0.002073	11.140300	0.004370	5.281558
181.970000	8.006695	4.916822	0.002071	11.145457	0.004367	5.284003
181.990000	8.006695	4.921230	0.002069	11.155449	0.004361	5.288740
182.010000	8.006695	4.921499	0.002068	11.156059	0.004360	5.289029
182.030000	8.006695	4.917900	0.002071	11.147901	0.004365	5.285162
182.050000	8.006695	4.918412	0.002070	11.149061	0.004365	5.285712
182.050000	8.006695	4.918975	0.002070	11.150337	0.004364	5.286317
182.090000	8.006695	4.922070	0.002068	11.157354	0.004360	5.289643
182.110000	8.006695	4.918279	0.002070	11.148760	0.004365	5.285569
182.130000	8.006695	4.915012	0.002073	11.141355	0.004369	5.282058
182.150000	8.006695	4.920703	0.002069	11.154256	0.004362	5.288175
182.170000	8.006695	4.924074	0.002067	11.161897	0.004357	5.291797
182.190000	8.006695	4.923116	0.002067	11.159725	0.004358	5.290767
182.210000	8.006695	4.915957	0.002072	11.143496	0.004368	5.283073
182.230000	8.006695	4.915904	0.002072	11.143376	0.004368	5.283017
182.250000	8.006695	4.915384	0.002072	11.142198	0.004369	5.282458
182.250000	8.006695	4.914811	0.002073	11.140899	0.004370	5.281842
182.270000	8.006695	4.921930	0.002068	11.157037	0.004360	5.289493
182.290000	8.006695	4.923117	0.002067	11.159727	0.004358	5.290768
182.330000	8.006695	4.919325	0.002070	11.151131	0.004363	5.286693
182.350000	8.006695	4.917009	0.002071	11.145881	0.004367	5.284204
182.370000	8.006695	4.917072	0.002071	11.146024	0.004367	5.284272
182.390000	8.006695	4.920268	0.002069	11.153269	0.004362	5.287707
182.410000	8.006695	4.918597	0.002070	11.149481	0.004364	5.285911
182.430000	8.006695	4.922102	0.002068	11.157427	0.004360	5.289678
182.450000	8.006695	4.921802	0.002068	11.156746	0.004360	5.289355
182.470000	8.006695	4.923863	0.002067	11.161418	0.004357	5.291570
182.489000	8.006695	4.917211	0.002071	11.146338	0.004366	5.284421
182.489000	8.006695	4.922824	0.002068	11.159063	0.004359	5.290454
182.529000	8.006695	4.921532	0.002068	11.156135	0.004360	5.289065
182.549000	8.006695	4.917957	0.002071	11.148030	0.004365	5.285223
182.569000	8.006695	4.923082	0.002067	11.159647	0.004358	5.290731
182.589000	8.006695	4.922255	0.002068	11.157772	0.004359	5.289842
182.609000	8.006695	4.919780	0.002070	11.152162	0.004363	5.287182
182.629000	8.006695	4.920504	0.002069	11.153804	0.004362	5.287960
182.649000	8.006695	4.913913	0.002073	11.138864	0.004371	5.280878
182.669000	8.006695	4.920909	0.002069	11.154722	0.004361	5.288396
182.689000	8.006695	4.920471	0.002069	11.153729	0.004362	5.287925
182.689000	8.006695	4.925301	0.002066	11.164677	0.004355	5.293115
182.729000	8.006695	4.919187	0.002070	11.150820	0.004364	5.286545
182.749000	8.006695	4.923161	0.002067	11.159826	0.004358	5.290816
182.769000	8.006695	4.920874	0.002069	11.154644	0.004361	5.288358
182.789000	8.006695	4.923016	0.002067	11.159499	0.004358	5.290660
182.809000	8.006695	4.923130	0.002067	11.159758	0.004358	5.290783
182.829000	8.006695	4.923475	0.002067	11.160538	0.004358	5.291153
182.849000	8.006695	4.922343	0.002068	11.157974	0.004359	5.289937
182.869000	8.006695	4.927913	0.002064	11.170600	0.004352	5.295923
182.889000	8.006695	4.929906	0.002063	11.175117	0.004349	5.298065
182.909000	8.006695	4.925481	0.002066	11.165086	0.004355	5.293309
182.929000	8.006695	4.925498	0.002066	11.165124	0.004355	5.293327
182.949000	8.006695	4.927384	0.002065	11.169401	0.004352	5.295355
182.969000	8.006695	4.927365	0.002065	11.169358	0.004352	5.295334
182.989000	8.006695	4.922405	0.002068	11.158113	0.004359	5.290003
183.009000	8.006695	4.926104	0.002065	11.166499	0.004354	5.293979
183.029000	8.006695	4.924228	0.002067	11.162245	0.004357	5.291962
183.049000	8.006695	4.927197	0.002065	11.168976	0.004353	5.295153
183.069000	8.006695	4.925202	0.002066	11.164453	0.004355	5.293009
183.089000	8.006695	4.927884	0.002064	11.170534	0.004352	5.295892
183.109000	8.006695	4.920971	0.002069	11.154863	0.004361	5.288462
183.109000	8.006695	4.925505	0.002066	11.165140	0.004355	5.293335
183.129000	8.006695	4.925136	0.002066	11.164305	0.004355	5.292939
183.169000	8.006695	4.923654	0.002067	11.160944	0.004357	5.291345
183.189000	8.006695	4.930675	0.002062	11.176861	0.004348	5.298891
183.209000	8.006695	4.918272	0.002070	11.148745	0.004365	5.285562
183.229000	8.006695	4.924245	0.002067	11.162283	0.004357	5.291980
183.249000	8.006695	4.923560	0.002067	11.160732	0.004358	5.291245
183.269000	8.006695	4.917032	0.002071	11.145933	0.004367	5.284229
183.289000	8.006695	4.928341	0.002064	11.171569	0.004351	5.296383
183.309000	8.006695	4.924707	0.002066	11.163332	0.004356	5.292477
183.329000	8.006695	4.921369	0.002068	11.155765	0.004361	5.288890
183.349000	8.006695	4.920808	0.002069	11.154492	0.004361	5.288287
183.369000	8.006695	4.919157	0.002070	11.150752	0.004364	5.286513
183.389000	8.006695	4.924904	0.002066	11.163778	0.004356	5.292689
183.409000	8.006695	4.923647	0.002067	11.160930	0.004357	5.291339
183.429000	8.006695	4.920062	0.002069	11.152803	0.004362	5.287486
183.449000	8.006695	4.922989	0.002067	11.159437	0.004358	5.290631
183.469000	8.006695	4.924438	0.002066	11.162721	0.004356	5.292188
183.489000	8.006695	4.925823	0.002066	11.165860	0.004354	5.293676
183.509000	8.006695	4.930074	0.002063	11.175498	0.004349	5.298245
183.529000	8.006695	4.922033	0.002068	11.157271	0.004360	5.289604
183.529000	8.006695	4.915450	0.002072	11.142347	0.004369	5.282529
183.549000	8.006695	4.926107	0.002065	11.166504	0.004354	5.293981
183.589000	8.006695	4.928538	0.002064	11.172016	0.004351	5.296594
183.609000	8.006695	4.921836	0.002068	11.156822	0.004360	5.289391
183.629000	8.006695	4.911970	0.002075	11.134460	0.004374	5.278790
183.649000	8.006695	4.923134	0.002067	11.159767	0.004358	5.290787
183.669000	8.006695	4.915565	0.002072	11.142608	0.004369	5.282652
183.689000	8.006695	4.919804	0.002069	11.152217	0.004363	5.287208
183.709000	8.006695	4.923701	0.002067	11.161050	0.004357	5.291396
183.729000	8.006695	4.926510	0.002065	11.167419	0.004354	5.294415
183.749000	8.006695	4.923511	0.002067	11.160621	0.004358	5.291192
183.769000	8.006695	4.924838	0.002066	11.163628	0.004356	5.292618
183.789000	8.006695	4.932820	0.002061	11.181721	0.004345	5.301196
183.809000	8.006695	4.932322	0.002061	11.180594	0.004346	5.300661
183.829000	8.006695	4.925195	0.002066	11.164437	0.004355	5.293001
183.849000	8.006695	4.926195	0.002065	11.166705	0.004354	5.294076
183.869000	8.006695	4.925332	0.002066	11.164748	0.004355	5.293149
183.889000	8.006695	4.922131	0.002068	11.157492	0.004360	5.289709
183.909000	8.006695	4.922268	0.002068	11.157802	0.004359	5.289856
183.929000	8.006695	4.925485	0.002066	11.165095	0.004355	5.293313
183.949000	8.006695	4.923687	0.002067	11.161018	0.004357	5.291381
183.969000	8.006695	4.924298	0.002067	11.162404	0.004357	5.292038
183.969000	8.006695	4.928400	0.002064	11.171704	0.004351	5.296447
183.989000	8.006695	4.926890	0.002065	11.168280	0.004353	5.294823
184.029000	8.006695	4.915877	0.002072	11.143316	0.004368	5.282988
184.049000	8.006695	4.922304	0.002068	11.157885	0.004359	5.289895
184.069000	8.006695	4.924727	0.002066	11.163377	0.004356	5.292499
184.089000	8.006695	4.920987	0.002069	11.154899	0.004361	5.288479
184.109000	8.006695	4.923273	0.002067	11.160081	0.004358	5.290936
184.129000	8.006695	4.917746	0.002071	11.147552	0.004366	5.284997
184.149000	8.006695	4.925449	0.002066	11.165014	0.004355	5.293275
184.169000	8.006695	4.920749	0.002069	11.154360	0.004361	5.288224
184.169000	8.006695	4.913074	0.002074	11.136962	0.004372	5.279976
184.189000	8.006695	4.923635	0.002067	11.160901	0.004357	5.291325
184.209000	8.006695	4.919514	0.002070	11.151559	0.004363	5.286896
184.249000	8.006695	4.917813	0.002071	11.147705	0.004365	5.285069
184.269000	8.006695	4.925562	0.002066	11.165269	0.004355	5.293396
184.289000	8.006695	4.927840	0.002064	11.170433	0.004352	5.295844
184.309000	8.006695	4.921271	0.002069	11.155542	0.004361	5.288784
184.329000	8.006695	4.929668	0.002063	11.174578	0.004349	5.297809
184.349000	8.006695	4.924085	0.002067	11.161922	0.004357	5.291809
184.369000	8.006695	4.922023	0.002068	11.157248	0.004360	5.289593
184.389000	8.006695	4.924316	0.002067	11.162446	0.004357	5.292057
184.409000	8.006695	4.928307	0.002064	11.171493	0.004351	5.296346
184.409000	8.006695	4.926236	0.002065	11.166798	0.004354	5.294121
184.429000	8.006695	4.927377	0.002065	11.169385	0.004352	5.295347
184.449000	8.006695	4.928551	0.002064	11.172045	0.004351	5.296608
184.489000	8.006695	4.919386	0.002070	11.151269	0.004363	5.286759
184.509000	8.006695	4.928710	0.002064	11.172405	0.004351	5.296779
184.529000	8.006695	4.929848	0.002063	11.174985	0.004349	5.298002
184.549000	8.006695	4.929154	0.002063	11.173413	0.004350	5.297257
184.569000	8.006695	4.924407	0.002066	11.162651	0.004356	5.292155
184.589000	8.006695	4.926794	0.002065	11.168063	0.004353	5.294720
184.609000	8.006695	4.924173	0.002067	11.162122	0.004357	5.291904
184.629000	8.006695	4.926546	0.002065	11.167500	0.004353	5.294453
184.629000	8.006695	4.928151	0.002064	11.171138	0.004351	5.296178
184.669000	8.006695	4.926395	0.002065	11.167159	0.004354	5.294292
184.689000	8.006695	4.935908	0.002059	11.188721	0.004341	5.304514
184.709000	8.006695	4.925612	0.002066	11.165383	0.004355	5.293450
184.729000	8.006695	4.924044	0.002067	11.161829	0.004357	5.291765
184.749000	8.006695	4.927134	0.002065	11.168832	0.004353	5.295085
184.769000	8.006695	4.926395	0.002065	11.167158	0.004354	5.294291
184.789000	8.006695	4.925213	0.002066	11.164479	0.004355	5.293021
184.809000	8.006695	4.924081	0.002067	11.161912	0.004357	5.291804
184.829000	8.006695	4.925865	0.002066	11.165957	0.004354	5.293722
184.849000	8.006695	4.922019	0.002068	11.157239	0.004360	5.289589
184.869000	8.006695	4.916583	0.002072	11.144915	0.004367	5.283746
184.889000	8.006695	4.919732	0.002070	11.152053	0.004363	5.287130
184.909000	8.006695	4.921996	0.002068	11.157187	0.004360	5.289564
184.929000	8.006695	4.929342	0.002063	11.173839	0.004350	5.297459
184.949000	8.006695	4.923800	0.002067	11.161277	0.004357	5.291503
184.969000	8.006695	4.926036	0.002065	11.166345	0.004354	5.293906
184.989000	8.006695	4.923435	0.002067	11.160448	0.004358	5.291110
185.009000	8.006695	4.919743	0.002070	11.152079	0.004363	5.287143
185.029000	8.006695	4.921287	0.002069	11.155579	0.004361	5.288802
185.049000	8.006695	4.921912	0.002068	11.156995	0.004360	5.289473
185.069000	8.006695	4.927537	0.002064	11.169746	0.004352	5.295519
185.089000	8.006695	4.928968	0.002064	11.172992	0.004350	5.297057
185.109000	8.006695	4.927467	0.002064	11.169589	0.004352	5.295444
185.129000	8.006695	4.931550	0.002062	11.178843	0.004347	5.299831
185.149000	8.006695	4.923837	0.002067	11.161360	0.004357	5.291543
185.169000	8.006695	4.926132	0.002065	11.166562	0.004354	5.294009
185.189000	8.006695	4.921253	0.002069	11.155502	0.004361	5.288765
185.209000	8.006695	4.919605	0.002070	11.151766	0.004363	5.286994
185.229000	8.006695	4.920676	0.002069	11.154194	0.004362	5.288145
185.249000	8.006695	4.919387	0.002070	11.151273	0.004363	5.286760
185.269000	8.006695	4.924596	0.002066	11.163080	0.004356	5.292358
185.269000	8.006695	4.923619	0.002067	11.160866	0.004358	5.291308
185.309000	8.006695	4.924711	0.002066	11.163342	0.004356	5.292482
185.329000	8.006695	4.926806	0.002065	11.168090	0.004353	5.294733
185.349000	8.006695	4.924266	0.002067	11.162331	0.004357	5.292003
185.369000	8.006695	4.920698	0.002069	11.154244	0.004362	5.288169
185.389000	8.006695	4.927638	0.002064	11.169976	0.004352	5.295627
185.409000	8.006695	4.916286	0.002072	11.144242	0.004368	5.283427
185.429000	8.006695	4.923322	0.002067	11.160191	0.004358	5.290989
185.449000	8.006695	4.918112	0.002071	11.148382	0.004365	5.285390
185.449000	8.006695	4.922438	0.002068	11.158188	0.004359	5.290039
185.469000	8.006695	4.922959	0.002067	11.159369	0.004358	5.290599
185.509000	8.006695	4.917151	0.002071	11.146204	0.004366	5.284357
185.529000	8.006695	4.923487	0.002067	11.160566	0.004358	5.291166
185.549000	8.006695	4.924794	0.002066	11.163529	0.004356	5.292571
185.569000	8.006695	4.921461	0.002068	11.155974	0.004360	5.288989
185.589000	8.006695	4.919745	0.002070	11.152083	0.004363	5.287145
185.609000	8.006695	4.923968	0.002067	11.161656	0.004357	5.291683
185.629000	8.006695	4.915608	0.002072	11.142706	0.004369	5.282699
185.649000	8.006695	4.922805	0.002068	11.159019	0.004359	5.290433
185.669000	8.006695	4.927493	0.002064	11.169648	0.004352	5.295472
185.669000	8.006695	4.927048	0.002065	11.168637	0.004353	5.294993
185.709000	8.006695	4.931864	0.002062	11.179556	0.004346	5.300169
185.729000	8.006695	4.925706	0.002066	11.165596	0.004355	5.293551
185.749000	8.006695	4.929218	0.002063	11.173558	0.004350	5.297325
185.769000	8.006695	4.923410	0.002067	11.160391	0.004358	5.291083
185.789000	8.006695	4.929176	0.002063	11.173462	0.004350	5.297280
185.809000	8.006695	4.926139	0.002065	11.166578	0.004354	5.294016
185.829000	8.006695	4.928309	0.002064	11.171498	0.004351	5.296349
185.849000	8.006695	4.926395	0.002065	11.167157	0.004354	5.294291
185.869000	8.006695	4.928741	0.002064	11.172475	0.004350	5.296812
185.889000	8.006695	4.933903	0.002060	11.184177	0.004343	5.302360
185.889000	8.006695	4.932231	0.002061	11.180387	0.004346	5.300563
185.909000	8.006695	4.920450	0.002069	11.153682	0.004362	5.287902
185.949000	8.006695	4.924581	0.002066	11.163046	0.004356	5.292342
185.969000	8.006695	4.926716	0.002065	11.167885	0.004353	5.294636
185.989000	8.006695	4.930836	0.002062	11.177224	0.004348	5.299064
186.009000	8.006695	4.929300	0.002063	11.173742	0.004350	5.297413
186.029000	8.006695	4.923055	0.002067	11.159586	0.004358	5.290702
186.049000	8.006695	4.927110	0.002065	11.168780	0.004353	5.295060
186.069000	8.006695	4.930066	0.002063	11.175479	0.004349	5.298236
186.089000	8.006695	4.925761	0.002066	11.165720	0.004355	5.293610
186.109000	8.006695	4.924013	0.002067	11.161759	0.004357	5.291732
186.129000	8.006695	4.930776	0.002062	11.177090	0.004348	5.299000
186.149000	8.006695	4.925166	0.002066	11.164372	0.004355	5.292971
186.169000	8.006695	4.926118	0.002065	11.166529	0.004354	5.293993
186.189000	8.006695	4.929967	0.002063	11.175256	0.004349	5.298131
186.209000	8.006695	4.934834	0.002060	11.186287	0.004342	5.303360
186.229000	8.006695	4.926886	0.002065	11.168270	0.004353	5.294819
186.249000	8.006695	4.929261	0.002063	11.173654	0.004350	5.297371
186.269000	8.006695	4.929709	0.002063	11.174671	0.004349	5.297853
186.289000	8.006695	4.927633	0.002064	11.169964	0.004352	5.295622
186.309000	8.006695	4.927428	0.002065	11.169500	0.004352	5.295402
186.329000	8.006695	4.924529	0.002066	11.162927	0.004356	5.292286
186.349000	8.006695	4.922002	0.002068	11.157200	0.004360	5.289570
186.369000	8.006695	4.929892	0.002063	11.175085	0.004349	5.298049
186.389000	8.006695	4.926508	0.002065	11.167415	0.004354	5.294413
186.409000	8.006695	4.922987	0.002067	11.159434	0.004358	5.290629
186.429000	8.006695	4.923931	0.002067	11.161574	0.004357	5.291644
186.449000	8.006695	4.929009	0.002063	11.173082	0.004350	5.297100
186.469000	8.006695	4.931365	0.002062	11.178424	0.004347	5.299633
186.489000	8.006695	4.933540	0.002061	11.183354	0.004344	5.301970
186.509000	8.006695	4.929366	0.002063	11.173892	0.004350	5.297484
186.529000	8.006695	4.929983	0.002063	11.175292	0.004349	5.298148
186.549000	8.006695	4.926444	0.002065	11.167269	0.004354	5.294344
186.549000	8.006695	4.927428	0.002065	11.169500	0.004352	5.295402
186.589000	8.006695	4.928332	0.002064	11.171549	0.004351	5.296373
186.609000	8.006695	4.928042	0.002064	11.170891	0.004351	5.296061
186.629000	8.006695	4.926345	0.002065	11.167044	0.004354	5.294238
186.649000	8.006695	4.928123	0.002064	11.171075	0.004351	5.296148
186.669000	8.006695	4.926522	0.002065	11.167445	0.004354	5.294427
186.689000	8.006695	4.929473	0.002063	11.174136	0.004349	5.297600
186.709000	8.006695	4.927475	0.002064	11.169607	0.004352	5.295452
[truncated: 1,002 more rows]
