# Supplementary material for: Stress relaxation in the presence of sudden strain bursts: Methodology and stress relaxation data of microcast aluminium microwires
Source: Data Brief. 2018 Nov 14;21:2134–41. doi: 10.1016/j.dib.2018.11.047 (PMC6265499; doi:10.1016/j.dib.2018.11.047)
Supplement: Supplementary file 2 — Supplementary material [file mmc2.zip › Data in brief/Annealed/AN_27_2/Stress relaxation txt files/An_27_2_Relaxcycle0004.txt]

Time[s]	Motordispl[�m]	Force[mN]	EngStrain	EngStress[MPa]	Shearstrain	Shearstress [MPa]
209.948000	8.961445	5.510933	0.002313	12.492188	0.004877	5.922481
209.968000	8.961445	5.507435	0.002316	12.484260	0.004881	5.918723
209.988000	8.961365	5.509031	0.002315	12.487879	0.004879	5.920438
210.008000	8.961445	5.511498	0.002313	12.493471	0.004876	5.923090
210.008000	8.961445	5.508883	0.002315	12.487542	0.004879	5.920279
210.028000	8.961445	5.509287	0.002314	12.488459	0.004879	5.920713
210.068000	8.961445	5.505266	0.002317	12.479344	0.004884	5.916392
210.088000	8.961445	5.514301	0.002311	12.499825	0.004872	5.926102
210.108000	8.961445	5.507307	0.002316	12.483970	0.004882	5.918585
210.128000	8.961445	5.510544	0.002314	12.491308	0.004877	5.922064
210.148000	8.961445	5.512417	0.002312	12.495554	0.004874	5.924077
210.168000	8.961445	5.513916	0.002311	12.498952	0.004872	5.925688
210.188000	8.961445	5.517924	0.002309	12.508037	0.004867	5.929995
210.208000	8.961445	5.515114	0.002311	12.501668	0.004871	5.926976
210.228000	8.961445	5.510935	0.002313	12.492194	0.004877	5.922484
210.248000	8.961445	5.518590	0.002308	12.509546	0.004866	5.930711
210.268000	8.961445	5.512640	0.002312	12.496058	0.004874	5.924316
210.288000	8.961445	5.518375	0.002308	12.509059	0.004866	5.930480
210.308000	8.961445	5.519090	0.002308	12.510680	0.004865	5.931248
210.328000	8.961445	5.516019	0.002310	12.503718	0.004870	5.927948
210.348000	8.961445	5.510551	0.002314	12.491324	0.004877	5.922072
210.368000	8.961445	5.515567	0.002310	12.502694	0.004870	5.927462
210.388000	8.961445	5.513203	0.002312	12.497335	0.004873	5.924921
210.408000	8.961445	5.515316	0.002310	12.502125	0.004871	5.927192
210.408000	8.961445	5.514476	0.002311	12.500220	0.004872	5.926289
210.428000	8.961445	5.519680	0.002308	12.512016	0.004865	5.931882
210.468000	8.961445	5.515573	0.002310	12.502706	0.004870	5.927468
210.488000	8.961445	5.519980	0.002307	12.512698	0.004864	5.932205
210.508000	8.961445	5.514490	0.002311	12.500251	0.004872	5.926304
210.528000	8.961445	5.513337	0.002312	12.497638	0.004873	5.925065
210.548000	8.961445	5.515716	0.002310	12.503031	0.004870	5.927622
210.568000	8.961445	5.515324	0.002310	12.502142	0.004870	5.927200
210.588000	8.961445	5.520448	0.002307	12.513758	0.004863	5.932708
210.608000	8.961445	5.524239	0.002305	12.522352	0.004858	5.936782
210.628000	8.961445	5.512461	0.002312	12.495653	0.004874	5.924124
210.648000	8.961445	5.519308	0.002308	12.511174	0.004865	5.931482
210.668000	8.961445	5.517508	0.002309	12.507093	0.004867	5.929547
210.688000	8.961445	5.519931	0.002307	12.512585	0.004864	5.932151
210.708000	8.961445	5.517847	0.002309	12.507862	0.004867	5.929912
210.728000	8.961445	5.515856	0.002310	12.503348	0.004870	5.927772
210.748000	8.961445	5.514033	0.002311	12.499216	0.004872	5.925813
210.768000	8.961445	5.517629	0.002309	12.507367	0.004867	5.929677
210.788000	8.961445	5.512828	0.002312	12.496485	0.004874	5.924518
210.808000	8.961445	5.524985	0.002304	12.524043	0.004857	5.937584
210.828000	8.961445	5.521374	0.002307	12.515856	0.004862	5.933702
210.848000	8.961445	5.506916	0.002316	12.483084	0.004882	5.918165
210.868000	8.961445	5.513627	0.002312	12.498295	0.004873	5.925377
210.868000	8.961445	5.519371	0.002308	12.511317	0.004865	5.931550
210.908000	8.961445	5.526798	0.002303	12.528151	0.004855	5.939531
210.928000	8.961445	5.512486	0.002312	12.495711	0.004874	5.924151
210.948000	8.961445	5.512640	0.002312	12.496058	0.004874	5.924316
210.968000	8.961445	5.507413	0.002316	12.484210	0.004881	5.918699
210.988000	8.961445	5.513146	0.002312	12.497206	0.004873	5.924860
211.008000	8.961445	5.512551	0.002312	12.495856	0.004874	5.924220
211.028000	8.961445	5.509793	0.002314	12.489605	0.004878	5.921257
211.048000	8.961445	5.504485	0.002318	12.477573	0.004885	5.915552
211.048000	8.961445	5.509051	0.002315	12.487923	0.004879	5.920459
211.068000	8.961445	5.508214	0.002315	12.486027	0.004880	5.919560
211.108000	8.961445	5.507348	0.002316	12.484064	0.004881	5.918629
211.128000	8.961445	5.512987	0.002312	12.496846	0.004874	5.924689
211.148000	8.961445	5.507589	0.002316	12.484609	0.004881	5.918888
211.168000	8.961445	5.510937	0.002313	12.492199	0.004877	5.922487
211.188000	8.961445	5.509220	0.002314	12.488307	0.004879	5.920641
211.208000	8.961445	5.516883	0.002309	12.505677	0.004868	5.928876
211.228000	8.961445	5.509232	0.002314	12.488333	0.004879	5.920654
211.248000	8.961445	5.505624	0.002317	12.480156	0.004884	5.916777
211.268000	8.961445	5.508728	0.002315	12.487191	0.004880	5.920112
211.288000	8.961445	5.508407	0.002315	12.486463	0.004880	5.919767
211.288000	8.961445	5.508726	0.002315	12.487186	0.004880	5.920110
211.328000	8.961445	5.509409	0.002314	12.488735	0.004879	5.920844
211.348000	8.961445	5.513824	0.002311	12.498744	0.004873	5.925589
211.368000	8.961445	5.515821	0.002310	12.503269	0.004870	5.927735
211.388000	8.961445	5.515566	0.002310	12.502690	0.004870	5.927460
211.408000	8.961445	5.511930	0.002313	12.494449	0.004875	5.923553
211.428000	8.961445	5.511848	0.002313	12.494262	0.004875	5.923465
211.448000	8.961445	5.511185	0.002313	12.492759	0.004876	5.922752
211.468000	8.961445	5.521026	0.002307	12.515068	0.004863	5.933329
211.488000	8.961445	5.521227	0.002307	12.515524	0.004862	5.933544
211.488000	8.961445	5.519388	0.002308	12.511354	0.004865	5.931568
211.508000	8.961445	5.516918	0.002309	12.505757	0.004868	5.928914
211.548000	8.961445	5.519757	0.002308	12.512192	0.004864	5.931965
211.568000	8.961445	5.514676	0.002311	12.500675	0.004871	5.926505
211.588000	8.961445	5.518091	0.002309	12.508414	0.004867	5.930174
211.608000	8.961445	5.514607	0.002311	12.500518	0.004871	5.926430
211.628000	8.961445	5.517399	0.002309	12.506847	0.004868	5.929431
211.648000	8.961445	5.516036	0.002310	12.503758	0.004870	5.927966
211.668000	8.961445	5.519654	0.002308	12.511958	0.004865	5.931854
211.688000	8.961445	5.513821	0.002311	12.498736	0.004873	5.925585
211.708000	8.961445	5.521008	0.002307	12.515028	0.004863	5.933310
211.708000	8.961445	5.512152	0.002313	12.494952	0.004875	5.923792
211.748000	8.961445	5.510718	0.002313	12.491702	0.004877	5.922251
211.768000	8.961445	5.508829	0.002315	12.487419	0.004879	5.920220
211.788000	8.961445	5.511580	0.002313	12.493656	0.004876	5.923177
211.808000	8.961445	5.508989	0.002315	12.487782	0.004879	5.920392
211.828000	8.961445	5.508072	0.002315	12.485705	0.004880	5.919408
211.848000	8.961445	5.500870	0.002320	12.469380	0.004890	5.911668
211.868000	8.961445	5.508114	0.002315	12.485799	0.004880	5.919452
211.888000	8.961445	5.510649	0.002314	12.491545	0.004877	5.922176
211.908000	8.961445	5.505036	0.002317	12.478821	0.004885	5.916144
211.928000	8.961445	5.508321	0.002315	12.486268	0.004880	5.919675
211.948000	8.961445	5.509798	0.002314	12.489617	0.004878	5.921262
211.968000	8.961445	5.507425	0.002316	12.484238	0.004881	5.918712
211.988000	8.961445	5.506032	0.002317	12.481080	0.004883	5.917215
212.008000	8.961445	5.510034	0.002314	12.490152	0.004878	5.921516
212.028000	8.961445	5.508207	0.002315	12.486010	0.004880	5.919552
212.048000	8.961445	5.508059	0.002315	12.485675	0.004880	5.919394
212.068000	8.961445	5.511294	0.002313	12.493007	0.004876	5.922869
212.088000	8.961445	5.510767	0.002313	12.491813	0.004877	5.922303
212.108000	8.961445	5.508418	0.002315	12.486489	0.004880	5.919780
212.128000	8.961445	5.512152	0.002313	12.494952	0.004875	5.923792
212.148000	8.961445	5.506435	0.002316	12.481992	0.004883	5.917648
212.148000	8.961445	5.513693	0.002312	12.498447	0.004873	5.925448
212.188000	8.961445	5.508643	0.002315	12.486998	0.004880	5.920021
212.208000	8.961445	5.512534	0.002312	12.495818	0.004874	5.924202
212.228000	8.961445	5.511218	0.002313	12.492836	0.004876	5.922789
212.248000	8.961445	5.515697	0.002310	12.502989	0.004870	5.927602
212.268000	8.961445	5.517182	0.002309	12.506354	0.004868	5.929197
212.288000	8.961445	5.511283	0.002313	12.492983	0.004876	5.922858
212.308000	8.961445	5.510045	0.002314	12.490176	0.004878	5.921527
212.328000	8.961526	5.516050	0.002310	12.503789	0.004870	5.927981
212.328000	8.961526	5.502720	0.002319	12.473573	0.004888	5.913656
212.348000	8.961526	5.508645	0.002315	12.487003	0.004880	5.920023
212.388000	8.961526	5.511131	0.002313	12.492638	0.004876	5.922695
212.388000	8.961526	5.508802	0.002315	12.487359	0.004880	5.920192
212.428000	8.961526	5.516005	0.002310	12.503686	0.004870	5.927932
212.448000	8.961526	5.517005	0.002309	12.505954	0.004868	5.929008
212.468000	8.961526	5.510915	0.002313	12.492148	0.004877	5.922462
212.488000	8.961526	5.517603	0.002309	12.507309	0.004867	5.929650
212.508000	8.961526	5.515171	0.002311	12.501795	0.004871	5.927036
212.528000	8.961526	5.512804	0.002312	12.496431	0.004874	5.924493
212.548000	8.961526	5.512453	0.002312	12.495636	0.004875	5.924116
212.548000	8.961526	5.519845	0.002308	12.512392	0.004864	5.932060
212.588000	8.961526	5.513717	0.002312	12.498500	0.004873	5.925474
212.608000	8.961526	5.511793	0.002313	12.494139	0.004875	5.923406
212.628000	8.961526	5.513405	0.002312	12.497794	0.004873	5.925139
212.648000	8.961526	5.511006	0.002313	12.492354	0.004877	5.922560
212.668000	8.961526	5.510386	0.002314	12.490950	0.004877	5.921894
212.688000	8.961526	5.508101	0.002315	12.485770	0.004881	5.919438
212.708000	8.961526	5.514730	0.002311	12.500796	0.004871	5.926562
212.728000	8.961526	5.517668	0.002309	12.507456	0.004867	5.929720
212.748000	8.961526	5.510381	0.002314	12.490939	0.004877	5.921889
212.768000	8.961526	5.510426	0.002314	12.491040	0.004877	5.921937
212.768000	8.961526	5.512745	0.002312	12.496296	0.004874	5.924429
212.808000	8.961526	5.508926	0.002315	12.487640	0.004879	5.920325
212.828000	8.961526	5.510620	0.002314	12.491480	0.004877	5.922145
212.848000	8.961526	5.507759	0.002315	12.484993	0.004881	5.919070
212.868000	8.961526	5.502088	0.002319	12.472139	0.004889	5.912976
212.888000	8.961526	5.506580	0.002316	12.482321	0.004883	5.917803
212.908000	8.961526	5.501524	0.002320	12.470861	0.004890	5.912370
212.928000	8.961526	5.498624	0.002321	12.464287	0.004894	5.909253
212.948000	8.961526	5.502683	0.002319	12.473488	0.004888	5.913616
212.968000	8.961526	5.501104	0.002320	12.469910	0.004890	5.911919
212.988000	8.961526	5.503362	0.002318	12.475028	0.004887	5.914346
212.988000	8.961526	5.510835	0.002313	12.491968	0.004877	5.922377
213.028000	8.961526	5.504024	0.002318	12.476528	0.004886	5.915057
213.048000	8.961526	5.505631	0.002317	12.480171	0.004884	5.916784
213.068000	8.961526	5.502811	0.002319	12.473778	0.004888	5.913753
213.088000	8.961526	5.508161	0.002315	12.485906	0.004880	5.919503
213.108000	8.961526	5.509649	0.002314	12.489279	0.004878	5.921102
213.128000	8.961526	5.500232	0.002320	12.467931	0.004891	5.910981
213.148000	8.961526	5.498257	0.002322	12.463455	0.004894	5.908859
213.168000	8.961526	5.495423	0.002324	12.457031	0.004898	5.905813
213.188000	8.961526	5.496618	0.002323	12.459740	0.004896	5.907098
213.208000	8.961526	5.500357	0.002320	12.468215	0.004891	5.911116
213.228000	8.961526	5.502878	0.002319	12.473930	0.004888	5.913825
213.248000	8.961526	5.508089	0.002315	12.485742	0.004881	5.919425
213.268000	8.961526	5.503282	0.002318	12.474845	0.004887	5.914259
213.288000	8.961526	5.504539	0.002318	12.477695	0.004885	5.915610
213.308000	8.961526	5.504212	0.002318	12.476955	0.004886	5.915259
213.328000	8.961526	5.495939	0.002323	12.458201	0.004897	5.906368
213.348000	8.961526	5.501783	0.002319	12.471448	0.004889	5.912648
213.368000	8.961526	5.497658	0.002322	12.462097	0.004895	5.908215
213.388000	8.961526	5.500855	0.002320	12.469344	0.004890	5.911651
213.408000	8.961526	5.511199	0.002313	12.492791	0.004876	5.922767
213.408000	8.961526	5.508476	0.002315	12.486620	0.004880	5.919841
213.428000	8.961526	5.504752	0.002317	12.478177	0.004885	5.915839
213.468000	8.961526	5.508584	0.002315	12.486865	0.004880	5.919958
213.488000	8.961526	5.505286	0.002317	12.479389	0.004884	5.916413
213.508000	8.961526	5.508269	0.002315	12.486151	0.004880	5.919619
213.528000	8.961526	5.507528	0.002316	12.484470	0.004881	5.918822
213.548000	8.961526	5.502664	0.002319	12.473445	0.004888	5.913595
213.568000	8.961526	5.501067	0.002320	12.469825	0.004890	5.911879
213.588000	8.961526	5.503136	0.002318	12.474515	0.004887	5.914103
213.608000	8.961526	5.501538	0.002320	12.470892	0.004890	5.912385
213.608000	8.961526	5.507584	0.002316	12.484599	0.004881	5.918883
213.628000	8.961526	5.497179	0.002322	12.461011	0.004896	5.907701
213.668000	8.961526	5.502972	0.002319	12.474143	0.004888	5.913926
213.688000	8.961526	5.497845	0.002322	12.462520	0.004895	5.908416
213.708000	8.961526	5.500994	0.002320	12.469661	0.004890	5.911801
213.728000	8.961526	5.499425	0.002321	12.466103	0.004892	5.910115
213.748000	8.961526	5.504454	0.002318	12.477503	0.004886	5.915519
213.768000	8.961526	5.506394	0.002316	12.481900	0.004883	5.917604
213.788000	8.961526	5.500288	0.002320	12.468059	0.004891	5.911042
213.808000	8.961526	5.494029	0.002324	12.453871	0.004900	5.904315
213.828000	8.961526	5.501996	0.002319	12.471931	0.004889	5.912877
213.828000	8.961526	5.495345	0.002324	12.456853	0.004898	5.905729
213.848000	8.961526	5.499360	0.002321	12.465955	0.004893	5.910044
213.888000	8.961526	5.508347	0.002315	12.486327	0.004880	5.919703
213.908000	8.961526	5.504325	0.002318	12.477209	0.004886	5.915380
213.928000	8.961526	5.507938	0.002315	12.485401	0.004881	5.919264
213.948000	8.961526	5.507987	0.002315	12.485512	0.004881	5.919316
213.968000	8.961526	5.502944	0.002319	12.474081	0.004888	5.913897
213.988000	8.961526	5.504778	0.002317	12.478237	0.004885	5.915867
214.008000	8.961526	5.504784	0.002317	12.478250	0.004885	5.915873
214.028000	8.961526	5.504103	0.002318	12.476706	0.004886	5.915141
214.048000	8.961526	5.507576	0.002316	12.484579	0.004881	5.918874
214.068000	8.961526	5.510406	0.002314	12.490994	0.004877	5.921915
214.068000	8.961526	5.506272	0.002316	12.481625	0.004883	5.917473
214.108000	8.961526	5.502361	0.002319	12.472757	0.004888	5.913269
214.128000	8.961526	5.505369	0.002317	12.479577	0.004884	5.916503
214.148000	8.961526	5.502176	0.002319	12.472339	0.004889	5.913071
214.168000	8.961526	5.502132	0.002319	12.472239	0.004889	5.913024
214.188000	8.961526	5.504616	0.002318	12.477870	0.004885	5.915693
214.208000	8.961526	5.502018	0.002319	12.471981	0.004889	5.912901
214.228000	8.961526	5.503957	0.002318	12.476375	0.004886	5.914984
214.248000	8.961526	5.505946	0.002317	12.480884	0.004883	5.917122
214.248000	8.961526	5.506363	0.002316	12.481831	0.004883	5.917571
214.288000	8.961526	5.504768	0.002317	12.478215	0.004885	5.915857
214.288000	8.961526	5.499319	0.002321	12.465862	0.004893	5.910000
214.328000	8.961526	5.502540	0.002319	12.473164	0.004888	5.913462
214.348000	8.961526	5.505111	0.002317	12.478991	0.004885	5.916225
214.368000	8.961526	5.500799	0.002320	12.469217	0.004891	5.911591
214.388000	8.961526	5.499895	0.002321	12.467169	0.004892	5.910620
214.408000	8.961526	5.501196	0.002320	12.470117	0.004890	5.912018
214.428000	8.961526	5.499852	0.002321	12.467070	0.004892	5.910573
214.448000	8.961526	5.508403	0.002315	12.486455	0.004880	5.919763
214.468000	8.961526	5.503858	0.002318	12.476152	0.004886	5.914879
214.488000	8.961526	5.505341	0.002317	12.479513	0.004884	5.916472
214.508000	8.961526	5.503695	0.002318	12.475781	0.004887	5.914703
214.528000	8.961526	5.503036	0.002319	12.474288	0.004888	5.913995
214.548000	8.961526	5.505962	0.002317	12.480921	0.004883	5.917140
214.568000	8.961526	5.508006	0.002315	12.485554	0.004881	5.919336
214.588000	8.961526	5.504408	0.002318	12.477398	0.004886	5.915469
214.608000	8.961526	5.504336	0.002318	12.477236	0.004886	5.915393
214.628000	8.961526	5.505371	0.002317	12.479581	0.004884	5.916505
214.648000	8.961526	5.504530	0.002318	12.477675	0.004885	5.915601
214.668000	8.961526	5.502707	0.002319	12.473542	0.004888	5.913641
214.688000	8.961526	5.503806	0.002318	12.476034	0.004886	5.914823
214.708000	8.961526	5.502861	0.002319	12.473892	0.004888	5.913807
214.728000	8.961526	5.504271	0.002318	12.477089	0.004886	5.915323
214.748000	8.961526	5.501157	0.002320	12.470029	0.004890	5.911976
214.768000	8.961526	5.499371	0.002321	12.465980	0.004893	5.910056
214.788000	8.961526	5.505198	0.002317	12.479189	0.004885	5.916318
214.808000	8.961526	5.502251	0.002319	12.472510	0.004889	5.913152
214.828000	8.961526	5.502591	0.002319	12.473280	0.004888	5.913517
214.848000	8.961526	5.500839	0.002320	12.469309	0.004891	5.911634
214.868000	8.961526	5.505644	0.002317	12.480199	0.004884	5.916798
214.888000	8.961526	5.506352	0.002316	12.481806	0.004883	5.917559
214.888000	8.961526	5.506919	0.002316	12.483090	0.004882	5.918168
214.928000	8.961526	5.498114	0.002322	12.463130	0.004894	5.908705
214.948000	8.961526	5.503020	0.002319	12.474252	0.004888	5.913978
214.968000	8.961526	5.503392	0.002318	12.475096	0.004887	5.914378
214.988000	8.961526	5.503487	0.002318	12.475310	0.004887	5.914479
215.008000	8.961526	5.503490	0.002318	12.475318	0.004887	5.914483
215.028000	8.961526	5.498798	0.002321	12.464681	0.004893	5.909440
215.048000	8.961526	5.505358	0.002317	12.479552	0.004884	5.916490
215.068000	8.961526	5.510620	0.002314	12.491479	0.004877	5.922145
215.088000	8.961526	5.504868	0.002317	12.478440	0.004885	5.915964
215.108000	8.961526	5.507678	0.002316	12.484811	0.004881	5.918984
215.128000	8.961526	5.504662	0.002317	12.477975	0.004885	5.915743
215.148000	8.961526	5.505790	0.002317	12.480531	0.004884	5.916955
215.168000	8.961526	5.509702	0.002314	12.489399	0.004878	5.921159
215.188000	8.961526	5.509144	0.002315	12.488134	0.004879	5.920559
215.208000	8.961526	5.512605	0.002312	12.495979	0.004874	5.924278
215.228000	8.961526	5.504225	0.002318	12.476983	0.004886	5.915273
215.248000	8.961526	5.504125	0.002318	12.476757	0.004886	5.915165
215.268000	8.961526	5.510016	0.002314	12.490110	0.004878	5.921496
215.288000	8.961526	5.507713	0.002316	12.484890	0.004881	5.919021
215.308000	8.961526	5.505823	0.002317	12.480607	0.004884	5.916991
215.328000	8.961526	5.507862	0.002315	12.485229	0.004881	5.919182
215.328000	8.961526	5.510764	0.002314	12.491806	0.004877	5.922300
215.348000	8.961526	5.510455	0.002314	12.491106	0.004877	5.921968
215.388000	8.961526	5.510783	0.002314	12.491849	0.004877	5.922320
215.408000	8.961526	5.509490	0.002314	12.488918	0.004879	5.920931
215.428000	8.961526	5.507816	0.002315	12.485123	0.004881	5.919132
215.448000	8.961526	5.504048	0.002318	12.476581	0.004886	5.915082
215.468000	8.961526	5.501705	0.002319	12.471271	0.004889	5.912565
215.488000	8.961526	5.498809	0.002321	12.464707	0.004893	5.909453
215.508000	8.961526	5.509883	0.002314	12.489809	0.004878	5.921354
215.528000	8.961526	5.510043	0.002314	12.490172	0.004878	5.921526
215.528000	8.961526	5.506915	0.002316	12.483082	0.004882	5.918164
215.548000	8.961526	5.503347	0.002318	12.474994	0.004887	5.914330
215.568000	8.961526	5.504752	0.002317	12.478178	0.004885	5.915839
215.608000	8.961526	5.503804	0.002318	12.476028	0.004886	5.914820
215.628000	8.961526	5.510525	0.002314	12.491264	0.004877	5.922043
215.648000	8.961526	5.509296	0.002314	12.488478	0.004879	5.920722
215.668000	8.961526	5.512710	0.002312	12.496217	0.004874	5.924391
215.688000	8.961526	5.506941	0.002316	12.483141	0.004882	5.918192
215.708000	8.961526	5.507832	0.002315	12.485161	0.004881	5.919150
215.728000	8.961526	5.509947	0.002314	12.489954	0.004878	5.921422
215.748000	8.961526	5.506514	0.002316	12.482172	0.004883	5.917733
215.748000	8.961526	5.501702	0.002319	12.471264	0.004889	5.912561
215.768000	8.961526	5.502078	0.002319	12.472117	0.004889	5.912966
215.808000	8.961526	5.504391	0.002318	12.477360	0.004886	5.915451
215.828000	8.961526	5.510872	0.002313	12.492052	0.004877	5.922417
215.848000	8.961526	5.501016	0.002320	12.469709	0.004890	5.911824
215.868000	8.961526	5.510639	0.002314	12.491523	0.004877	5.922166
215.888000	8.961526	5.506566	0.002316	12.482290	0.004883	5.917789
215.908000	8.961526	5.504216	0.002318	12.476964	0.004886	5.915264
215.928000	8.961526	5.507513	0.002316	12.484436	0.004881	5.918806
215.948000	8.961526	5.509103	0.002315	12.488041	0.004879	5.920515
215.968000	8.961526	5.500273	0.002320	12.468026	0.004891	5.911026
215.968000	8.961526	5.503823	0.002318	12.476072	0.004886	5.914841
216.008000	8.961526	5.503028	0.002319	12.474270	0.004888	5.913986
216.028000	8.961526	5.497926	0.002322	12.462705	0.004895	5.908503
216.048000	8.961526	5.505934	0.002317	12.480858	0.004884	5.917110
216.068000	8.961526	5.506626	0.002316	12.482426	0.004883	5.917853
216.088000	8.961526	5.495581	0.002323	12.457389	0.004898	5.905983
216.108000	8.961526	5.504012	0.002318	12.476502	0.004886	5.915044
216.128000	8.961526	5.505911	0.002317	12.480806	0.004884	5.917085
216.148000	8.961526	5.504527	0.002318	12.477669	0.004885	5.915598
216.168000	8.961526	5.503366	0.002318	12.475036	0.004887	5.914349
216.168000	8.961526	5.505249	0.002317	12.479304	0.004884	5.916373
216.188000	8.961526	5.502909	0.002319	12.474000	0.004888	5.913858
216.208000	8.961526	5.501329	0.002320	12.470419	0.004890	5.912161
216.248000	8.961526	5.504817	0.002317	12.478326	0.004885	5.915909
216.268000	8.961526	5.502610	0.002319	12.473322	0.004888	5.913537
216.288000	8.961526	5.508780	0.002315	12.487310	0.004880	5.920168
216.308000	8.961526	5.503367	0.002318	12.475040	0.004887	5.914351
216.328000	8.961526	5.501452	0.002320	12.470697	0.004890	5.912293
216.348000	8.961526	5.509748	0.002314	12.489502	0.004878	5.921208
216.368000	8.961526	5.511484	0.002313	12.493439	0.004876	5.923074
216.388000	8.961526	5.513775	0.002312	12.498631	0.004873	5.925536
216.408000	8.961526	5.505805	0.002317	12.480565	0.004884	5.916971
216.428000	8.961526	5.506178	0.002317	12.481411	0.004883	5.917372
216.448000	8.961526	5.507279	0.002316	12.483907	0.004882	5.918555
216.468000	8.961526	5.513901	0.002311	12.498917	0.004873	5.925671
216.488000	8.961526	5.515084	0.002311	12.501599	0.004871	5.926943
216.508000	8.961526	5.512118	0.002313	12.494876	0.004875	5.923756
216.528000	8.961526	5.512337	0.002312	12.495373	0.004875	5.923991
216.548000	8.961526	5.508460	0.002315	12.486584	0.004880	5.919824
216.568000	8.961526	5.507450	0.002316	12.484294	0.004881	5.918739
216.588000	8.961526	5.511855	0.002313	12.494278	0.004875	5.923472
216.608000	8.961526	5.500975	0.002320	12.469616	0.004890	5.911780
216.628000	8.961526	5.504917	0.002317	12.478552	0.004885	5.916016
216.648000	8.961526	5.504287	0.002318	12.477125	0.004886	5.915340
216.668000	8.961526	5.499676	0.002321	12.466672	0.004892	5.910384
216.668000	8.961526	5.502281	0.002319	12.472577	0.004889	5.913184
216.708000	8.961526	5.504876	0.002317	12.478460	0.004885	5.915973
216.728000	8.961526	5.496397	0.002323	12.459238	0.004897	5.906860
216.748000	8.961526	5.501191	0.002320	12.470105	0.004890	5.912012
216.768000	8.961526	5.502215	0.002319	12.472427	0.004889	5.913113
216.788000	8.961526	5.496472	0.002323	12.459409	0.004897	5.906941
216.808000	8.961526	5.498911	0.002321	12.464938	0.004893	5.909562
216.808000	8.961526	5.499129	0.002321	12.465433	0.004893	5.909797
216.848000	8.961526	5.499357	0.002321	12.465948	0.004893	5.910041
216.848000	8.961526	5.502679	0.002319	12.473480	0.004888	5.913612
216.888000	8.961526	5.505710	0.002317	12.480349	0.004884	5.916868
216.908000	8.961526	5.504042	0.002318	12.476570	0.004886	5.915077
216.928000	8.961526	5.506036	0.002317	12.481088	0.004883	5.917219
216.948000	8.961526	5.505038	0.002317	12.478827	0.004885	5.916147
216.968000	8.961526	5.496396	0.002323	12.459237	0.004897	5.906860
216.988000	8.961526	5.497613	0.002322	12.461995	0.004895	5.908167
217.008000	8.961526	5.499711	0.002321	12.466751	0.004892	5.910422
217.028000	8.961526	5.504795	0.002317	12.478276	0.004885	5.915886
217.048000	8.961526	5.495844	0.002323	12.457985	0.004897	5.906266
217.068000	8.961526	5.503716	0.002318	12.475829	0.004887	5.914726
217.088000	8.961526	5.499744	0.002321	12.466827	0.004892	5.910458
217.108000	8.961526	5.499503	0.002321	12.466279	0.004892	5.910198
217.128000	8.961526	5.497019	0.002322	12.460650	0.004896	5.907529
217.148000	8.961526	5.500978	0.002320	12.469624	0.004890	5.911784
217.168000	8.961526	5.502494	0.002319	12.473059	0.004888	5.913412
217.188000	8.961526	5.505164	0.002317	12.479113	0.004885	5.916282
217.208000	8.961526	5.501809	0.002319	12.471506	0.004889	5.912676
217.228000	8.961526	5.501361	0.002320	12.470491	0.004890	5.912195
217.248000	8.961526	5.507541	0.002316	12.484501	0.004881	5.918837
217.248000	8.961526	5.499725	0.002321	12.466783	0.004892	5.910437
217.288000	8.961526	5.503349	0.002318	12.474999	0.004887	5.914332
217.308000	8.961526	5.496363	0.002323	12.459163	0.004897	5.906824
217.328000	8.961526	5.498127	0.002322	12.463160	0.004894	5.908719
217.348000	8.961526	5.502274	0.002319	12.472562	0.004889	5.913177
217.368000	8.961526	5.499847	0.002321	12.467060	0.004892	5.910568
217.388000	8.961526	5.500371	0.002320	12.468247	0.004891	5.911131
217.408000	8.961526	5.496776	0.002323	12.460098	0.004896	5.907268
217.428000	8.961526	5.498760	0.002321	12.464594	0.004893	5.909399
217.447000	8.961526	5.499375	0.002321	12.465990	0.004893	5.910061
217.447000	8.961526	5.501391	0.002320	12.470559	0.004890	5.912227
217.487000	8.961526	5.497054	0.002322	12.460727	0.004896	5.907566
217.507000	8.961526	5.497949	0.002322	12.462757	0.004894	5.908528
217.527000	8.961526	5.501326	0.002320	12.470411	0.004890	5.912157
217.547000	8.961526	5.498753	0.002321	12.464580	0.004893	5.909392
217.567000	8.961526	5.502281	0.002319	12.472578	0.004889	5.913184
217.587000	8.961526	5.501565	0.002320	12.470953	0.004890	5.912414
217.607000	8.961526	5.495361	0.002324	12.456891	0.004898	5.905747
217.627000	8.961526	5.506437	0.002316	12.481997	0.004883	5.917650
217.647000	8.961526	5.501361	0.002320	12.470491	0.004890	5.912195
217.667000	8.961526	5.507609	0.002316	12.484655	0.004881	5.918910
217.687000	8.961526	5.498081	0.002322	12.463057	0.004894	5.908670
217.707000	8.961526	5.501434	0.002320	12.470656	0.004890	5.912273
217.727000	8.961526	5.499238	0.002321	12.465679	0.004893	5.909913
217.747000	8.961526	5.501959	0.002319	12.471846	0.004889	5.912837
217.767000	8.961526	5.500634	0.002320	12.468844	0.004891	5.911414
217.787000	8.961526	5.498616	0.002321	12.464270	0.004894	5.909245
217.807000	8.961526	5.504203	0.002318	12.476933	0.004886	5.915249
217.827000	8.961526	5.507659	0.002316	12.484767	0.004881	5.918963
217.847000	8.961526	5.504556	0.002318	12.477734	0.004885	5.915628
217.867000	8.961526	5.506899	0.002316	12.483045	0.004882	5.918147
217.887000	8.961526	5.501942	0.002319	12.471809	0.004889	5.912820
217.907000	8.961526	5.503314	0.002318	12.474919	0.004887	5.914294
217.927000	8.961526	5.499604	0.002321	12.466509	0.004892	5.910307
217.947000	8.961526	5.502521	0.002319	12.473122	0.004888	5.913442
217.967000	8.961526	5.498988	0.002321	12.465113	0.004893	5.909645
217.987000	8.961526	5.502720	0.002319	12.473572	0.004888	5.913655
218.007000	8.961526	5.499912	0.002321	12.467207	0.004892	5.910638
218.027000	8.961526	5.499857	0.002321	12.467082	0.004892	5.910579
218.047000	8.961526	5.499360	0.002321	12.465956	0.004893	5.910045
218.067000	8.961526	5.505100	0.002317	12.478968	0.004885	5.916213
218.087000	8.961526	5.501635	0.002319	12.471113	0.004889	5.912490
218.087000	8.961526	5.493935	0.002324	12.453659	0.004900	5.904215
218.127000	8.961526	5.495192	0.002324	12.456506	0.004898	5.905565
218.147000	8.961526	5.499700	0.002321	12.466725	0.004892	5.910410
218.167000	8.961526	5.495805	0.002323	12.457898	0.004897	5.906224
218.187000	8.961526	5.499206	0.002321	12.465606	0.004893	5.909879
218.207000	8.961526	5.494718	0.002324	12.455434	0.004899	5.905056
218.227000	8.961526	5.494833	0.002324	12.455693	0.004899	5.905179
218.247000	8.961526	5.493974	0.002324	12.453746	0.004900	5.904256
218.267000	8.961526	5.497240	0.002322	12.461151	0.004895	5.907767
218.287000	8.961526	5.492985	0.002325	12.451504	0.004901	5.903193
218.307000	8.961526	5.497527	0.002322	12.461800	0.004895	5.908074
218.327000	8.961526	5.503661	0.002318	12.475705	0.004887	5.914667
218.347000	8.961526	5.501917	0.002319	12.471752	0.004889	5.912792
218.347000	8.961526	5.503157	0.002318	12.474562	0.004887	5.914125
218.387000	8.961526	5.496105	0.002323	12.458578	0.004897	5.906547
218.407000	8.961526	5.499608	0.002321	12.466517	0.004892	5.910311
218.427000	8.961526	5.500080	0.002320	12.467588	0.004892	5.910819
218.447000	8.961526	5.500156	0.002320	12.467760	0.004891	5.910900
218.467000	8.961526	5.497884	0.002322	12.462609	0.004895	5.908458
218.487000	8.961526	5.507688	0.002316	12.484834	0.004881	5.918995
218.507000	8.961526	5.493953	0.002324	12.453700	0.004900	5.904234
218.527000	8.961526	5.496338	0.002323	12.459106	0.004897	5.906797
218.547000	8.961526	5.504941	0.002317	12.478606	0.004885	5.916042
218.567000	8.961526	5.501899	0.002319	12.471711	0.004889	5.912773
218.587000	8.961526	5.495341	0.002324	12.456846	0.004898	5.905726
218.607000	8.961526	5.492811	0.002325	12.451109	0.004902	5.903006
218.627000	8.961526	5.494811	0.002324	12.455643	0.004899	5.905156
218.647000	8.961526	5.498402	0.002322	12.463784	0.004894	5.909015
218.667000	8.961526	5.499086	0.002321	12.465334	0.004893	5.909750
218.687000	8.961526	5.496846	0.002323	12.460258	0.004896	5.907343
218.707000	8.961526	5.500131	0.002320	12.467703	0.004891	5.910873
218.727000	8.961526	5.500434	0.002320	12.468391	0.004891	5.911199
218.747000	8.961526	5.491689	0.002326	12.448567	0.004903	5.901801
218.767000	8.961526	5.501793	0.002319	12.471471	0.004889	5.912659
218.787000	8.961526	5.502060	0.002319	12.472077	0.004889	5.912946
218.807000	8.961526	5.503319	0.002318	12.474930	0.004887	5.914299
218.827000	8.961526	5.497516	0.002322	12.461775	0.004895	5.908063
218.847000	8.961526	5.498277	0.002322	12.463501	0.004894	5.908881
218.867000	8.961526	5.494130	0.002324	12.454100	0.004900	5.904424
218.887000	8.961526	5.494346	0.002324	12.454591	0.004899	5.904657
218.907000	8.961526	5.496588	0.002323	12.459672	0.004896	5.907066
218.927000	8.961526	5.498798	0.002321	12.464682	0.004893	5.909441
218.947000	8.961526	5.491726	0.002326	12.448651	0.004903	5.901840
218.967000	8.961526	5.496205	0.002323	12.458804	0.004897	5.906654
218.987000	8.961526	5.498242	0.002322	12.463421	0.004894	5.908843
219.007000	8.961526	5.494407	0.002324	12.454727	0.004899	5.904721
219.027000	8.961526	5.489790	0.002327	12.444261	0.004906	5.899759
219.047000	8.961526	5.497190	0.002322	12.461037	0.004896	5.907713
219.067000	8.961526	5.497443	0.002322	12.461610	0.004895	5.907985
219.087000	8.961526	5.499058	0.002321	12.465270	0.004893	5.909720
219.107000	8.961526	5.492864	0.002325	12.451231	0.004901	5.903064
219.127000	8.961526	5.492271	0.002326	12.449886	0.004902	5.902426
219.147000	8.961526	5.501136	0.002320	12.469981	0.004890	5.911953
219.167000	8.961526	5.495496	0.002323	12.457196	0.004898	5.905892
219.187000	8.961526	5.502187	0.002319	12.472365	0.004889	5.913083
219.207000	8.961526	5.496967	0.002323	12.460532	0.004896	5.907473
219.227000	8.961526	5.498575	0.002321	12.464176	0.004894	5.909201
219.247000	8.961526	5.500664	0.002320	12.468912	0.004891	5.911446
219.267000	8.961526	5.492897	0.002325	12.451305	0.004901	5.903099
219.287000	8.961526	5.503318	0.002318	12.474927	0.004887	5.914298
219.307000	8.961526	5.501029	0.002320	12.469739	0.004890	5.911838
219.327000	8.961526	5.491877	0.002326	12.448993	0.004903	5.902003
219.347000	8.961526	5.503647	0.002318	12.475673	0.004887	5.914651
219.367000	8.961526	5.497428	0.002322	12.461576	0.004895	5.907968
219.387000	8.961526	5.496535	0.002323	12.459551	0.004896	5.907008
219.407000	8.961526	5.495924	0.002323	12.458167	0.004897	5.906352
219.427000	8.961526	5.504402	0.002318	12.477386	0.004886	5.915464
219.447000	8.961526	5.500847	0.002320	12.469326	0.004891	5.911642
219.467000	8.961526	5.499897	0.002321	12.467172	0.004892	5.910621
219.487000	8.961526	5.504730	0.002317	12.478129	0.004885	5.915816
219.507000	8.961526	5.496746	0.002323	12.460031	0.004896	5.907236
219.527000	8.961526	5.499073	0.002321	12.465304	0.004893	5.909736
219.547000	8.961526	5.500263	0.002320	12.468002	0.004891	5.911015
219.567000	8.961526	5.495646	0.002323	12.457537	0.004898	5.906053
219.587000	8.961526	5.503367	0.002318	12.475038	0.004887	5.914350
219.587000	8.961526	5.497869	0.002322	12.462576	0.004895	5.908442
219.627000	8.961526	5.498801	0.002321	12.464689	0.004893	5.909444
219.647000	8.961526	5.498009	0.002322	12.462893	0.004894	5.908593
219.667000	8.961526	5.503763	0.002318	12.475937	0.004887	5.914777
219.687000	8.961526	5.500151	0.002320	12.467748	0.004891	5.910894
219.707000	8.961526	5.502218	0.002319	12.472433	0.004889	5.913116
219.727000	8.961526	5.503131	0.002318	12.474503	0.004887	5.914097
219.747000	8.961526	5.499542	0.002321	12.466369	0.004892	5.910240
219.767000	8.961526	5.505100	0.002317	12.478967	0.004885	5.916213
219.787000	8.961526	5.496539	0.002323	12.459560	0.004896	5.907013
219.807000	8.961526	5.502093	0.002319	12.472151	0.004889	5.912982
219.827000	8.961526	5.496087	0.002323	12.458537	0.004897	5.906527
219.847000	8.961526	5.497006	0.002322	12.460619	0.004896	5.907514
219.867000	8.961526	5.502831	0.002319	12.473823	0.004888	5.913774
219.887000	8.961526	5.497736	0.002322	12.462275	0.004895	5.908300
219.907000	8.961526	5.498317	0.002322	12.463591	0.004894	5.908923
219.927000	8.961526	5.494758	0.002324	12.455523	0.004899	5.905098
219.947000	8.961526	5.496144	0.002323	12.458665	0.004897	5.906588
219.967000	8.961526	5.495329	0.002324	12.456817	0.004898	5.905712
219.987000	8.961526	5.496427	0.002323	12.459307	0.004897	5.906893
220.007000	8.961526	5.495968	0.002323	12.458266	0.004897	5.906399
220.007000	8.961526	5.491237	0.002326	12.447542	0.004904	5.901315
220.047000	8.961526	5.493790	0.002325	12.453330	0.004900	5.904059
220.067000	8.961526	5.493330	0.002325	12.452288	0.004901	5.903565
220.087000	8.961526	5.492494	0.002325	12.450393	0.004902	5.902666
220.107000	8.961526	5.502606	0.002319	12.473313	0.004888	5.913533
220.127000	8.961526	5.493820	0.002325	12.453398	0.004900	5.904091
220.147000	8.961526	5.498253	0.002322	12.463446	0.004894	5.908855
220.167000	8.961526	5.495882	0.002323	12.458071	0.004897	5.906307
220.187000	8.961526	5.500084	0.002320	12.467597	0.004892	5.910823
220.207000	8.961526	5.495700	0.002323	12.457660	0.004898	5.906112
220.227000	8.961526	5.496996	0.002323	12.460596	0.004896	5.907504
220.247000	8.961526	5.501773	0.002319	12.471426	0.004889	5.912638
220.267000	8.961526	5.491297	0.002326	12.447679	0.004904	5.901380
220.287000	8.961526	5.497374	0.002322	12.461454	0.004895	5.907910
220.307000	8.961526	5.497912	0.002322	12.462674	0.004895	5.908489
220.327000	8.961526	5.500777	0.002320	12.469167	0.004891	5.911567
220.347000	8.961526	5.494441	0.002324	12.454805	0.004899	5.904758
220.367000	8.961526	5.492062	0.002326	12.449413	0.004903	5.902202
220.387000	8.961526	5.500882	0.002320	12.469406	0.004890	5.911681
220.407000	8.961526	5.494877	0.002324	12.455793	0.004899	5.905226
220.427000	8.961526	5.497560	0.002322	12.461876	0.004895	5.908110
220.447000	8.961526	5.498605	0.002321	12.464245	0.004894	5.909233
220.467000	8.961526	5.494481	0.002324	12.454896	0.004899	5.904801
220.487000	8.961526	5.499183	0.002321	12.465554	0.004893	5.909854
220.507000	8.961526	5.492205	0.002326	12.449737	0.004902	5.902355
220.527000	8.961526	5.487870	0.002328	12.439910	0.004908	5.897696
220.547000	8.961526	5.488865	0.002328	12.442166	0.004907	5.898766
220.567000	8.961526	5.492630	0.002325	12.450701	0.004902	5.902812
220.587000	8.961526	5.489975	0.002327	12.444681	0.004905	5.899958
220.607000	8.961526	5.491300	0.002326	12.447686	0.004904	5.901383
220.627000	8.961526	5.494648	0.002324	12.455274	0.004899	5.904980
220.647000	8.961526	5.495934	0.002323	12.458189	0.004897	5.906362
220.647000	8.961526	5.499394	0.002321	12.466034	0.004893	5.910082
220.687000	8.961526	5.497819	0.002322	12.462462	0.004895	5.908388
220.707000	8.961526	5.497286	0.002322	12.461254	0.004895	5.907815
220.727000	8.961526	5.496504	0.002323	12.459481	0.004896	5.906975
220.747000	8.961526	5.490470	0.002327	12.445803	0.004905	5.900490
220.767000	8.961526	5.493035	0.002325	12.451618	0.004901	5.903247
220.787000	8.961526	5.494652	0.002324	12.455285	0.004899	5.904986
220.807000	8.961526	5.496949	0.002323	12.460491	0.004896	5.907454
220.827000	8.961526	5.493854	0.002325	12.453475	0.004900	5.904127
220.847000	8.961526	5.496584	0.002323	12.459662	0.004896	5.907061
220.867000	8.961526	5.497896	0.002322	12.462637	0.004895	5.908471
220.867000	8.961526	5.497095	0.002322	12.460822	0.004896	5.907611
220.907000	8.961526	5.497258	0.002322	12.461191	0.004895	5.907786
220.927000	8.961526	5.497488	0.002322	12.461711	0.004895	5.908032
220.947000	8.961526	5.495725	0.002323	12.457715	0.004898	5.906138
220.967000	8.961526	5.492726	0.002325	12.450918	0.004902	5.902915
220.987000	8.961526	5.497828	0.002322	12.462484	0.004895	5.908399
221.007000	8.961526	5.490453	0.002327	12.445764	0.004905	5.900472
221.027000	8.961526	5.491390	0.002326	12.447889	0.004904	5.901479
221.047000	8.961526	5.489787	0.002327	12.444256	0.004906	5.899757
221.067000	8.961526	5.491092	0.002326	12.447214	0.004904	5.901159
221.087000	8.961526	5.498231	0.002322	12.463395	0.004894	5.908831
221.107000	8.961526	5.496835	0.002323	12.460232	0.004896	5.907331
221.127000	8.961526	5.493435	0.002325	12.452525	0.004901	5.903677
221.147000	8.961526	5.493277	0.002325	12.452166	0.004901	5.903507
221.167000	8.961526	5.499664	0.002321	12.466645	0.004892	5.910371
221.187000	8.961526	5.490847	0.002327	12.446659	0.004904	5.900896
221.207000	8.961526	5.495986	0.002323	12.458308	0.004897	5.906419
221.227000	8.961526	5.490977	0.002326	12.446953	0.004904	5.901036
221.247000	8.961526	5.490419	0.002327	12.445688	0.004905	5.900436
221.267000	8.961526	5.495132	0.002324	12.456371	0.004898	5.905501
221.287000	8.961526	5.496705	0.002323	12.459937	0.004896	5.907191
221.287000	8.961526	5.497551	0.002322	12.461856	0.004895	5.908101
221.327000	8.961526	5.495818	0.002323	12.457927	0.004897	5.906238
221.347000	8.961526	5.497967	0.002322	12.462798	0.004894	5.908548
221.367000	8.961526	5.495416	0.002324	12.457015	0.004898	5.905806
221.387000	8.961526	5.497773	0.002322	12.462358	0.004895	5.908339
221.407000	8.961526	5.491025	0.002326	12.447062	0.004904	5.901087
221.427000	8.961526	5.495060	0.002324	12.456207	0.004898	5.905423
221.447000	8.961526	5.486977	0.002329	12.437886	0.004910	5.896737
221.467000	8.961526	5.493409	0.002325	12.452465	0.004901	5.903649
221.487000	8.961526	5.488569	0.002328	12.441494	0.004907	5.898447
221.507000	8.961526	5.487891	0.002328	12.439957	0.004908	5.897719
221.507000	8.961526	5.495828	0.002323	12.457950	0.004897	5.906249
221.547000	8.961526	5.487683	0.002329	12.439485	0.004909	5.897495
221.567000	8.961526	5.492293	0.002326	12.449935	0.004902	5.902450
221.587000	8.961526	5.490216	0.002327	12.445228	0.004905	5.900218
221.607000	8.961526	5.492611	0.002325	12.450657	0.004902	5.902792
221.627000	8.961526	5.492432	0.002325	12.450252	0.004902	5.902600
221.647000	8.961526	5.492393	0.002326	12.450163	0.004902	5.902557
221.667000	8.961526	5.492013	0.002326	12.449303	0.004903	5.902149
221.687000	8.961526	5.491084	0.002326	12.447196	0.004904	5.901151
221.707000	8.961526	5.490504	0.002327	12.445880	0.004905	5.900527
221.727000	8.961526	5.493485	0.002325	12.452637	0.004901	5.903730
221.747000	8.961526	5.499914	0.002321	12.467212	0.004892	5.910640
221.767000	8.961526	5.492253	0.002326	12.449846	0.004902	5.902407
221.787000	8.961526	5.499866	0.002321	12.467102	0.004892	5.910588
221.807000	8.961526	5.495530	0.002323	12.457274	0.004898	5.905929
221.827000	8.961526	5.498699	0.002321	12.464457	0.004893	5.909334
221.847000	8.961526	5.490507	0.002327	12.445887	0.004905	5.900530
221.867000	8.961526	5.491526	0.002326	12.448198	0.004903	5.901626
221.887000	8.961526	5.494872	0.002324	12.455782	0.004899	5.905221
221.907000	8.961526	5.500316	0.002320	12.468122	0.004891	5.911072
221.927000	8.961526	5.495124	0.002324	12.456353	0.004898	5.905492
221.927000	8.961526	5.498660	0.002321	12.464368	0.004894	5.909292
221.967000	8.961526	5.500876	0.002320	12.469392	0.004890	5.911674
221.987000	8.961526	5.498195	0.002322	12.463316	0.004894	5.908793
222.007000	8.961526	5.493822	0.002325	12.453403	0.004900	5.904093
222.027000	8.961526	5.501282	0.002320	12.470313	0.004890	5.912111
222.047000	8.961526	5.503807	0.002318	12.476035	0.004886	5.914823
222.067000	8.961526	5.502714	0.002319	12.473559	0.004888	5.913649
222.087000	8.961526	5.500143	0.002320	12.467730	0.004891	5.910886
222.107000	8.961526	5.502825	0.002319	12.473811	0.004888	5.913769
222.127000	8.961526	5.508244	0.002315	12.486094	0.004880	5.919592
222.147000	8.961526	5.504518	0.002318	12.477649	0.004885	5.915588
222.147000	8.961526	5.492886	0.002325	12.451281	0.004901	5.903087
222.187000	8.961526	5.495931	0.002323	12.458183	0.004897	5.906360
222.207000	8.961526	5.500702	0.002320	12.468999	0.004891	5.911487
222.227000	8.961526	5.495124	0.002324	12.456354	0.004898	5.905493
222.247000	8.961526	5.501122	0.002320	12.469950	0.004890	5.911938
222.267000	8.961526	5.501708	0.002319	12.471279	0.004889	5.912568
222.287000	8.961526	5.496757	0.002323	12.460055	0.004896	5.907247
222.307000	8.961526	5.493961	0.002324	12.453718	0.004900	5.904243
222.327000	8.961526	5.497659	0.002322	12.462100	0.004895	5.908217
222.347000	8.961526	5.502187	0.002319	12.472364	0.004889	5.913083
222.367000	8.961526	5.500455	0.002320	12.468439	0.004891	5.911222
222.387000	8.961526	5.497670	0.002322	12.462125	0.004895	5.908228
222.407000	8.961526	5.498115	0.002322	12.463133	0.004894	5.908707
222.427000	8.961526	5.497455	0.002322	12.461637	0.004895	5.907997
222.447000	8.961526	5.500407	0.002320	12.468329	0.004891	5.911170
222.467000	8.961526	5.498380	0.002322	12.463734	0.004894	5.908992
222.487000	8.961526	5.500876	0.002320	12.469391	0.004890	5.911674
222.507000	8.961526	5.489829	0.002327	12.444351	0.004906	5.899802
222.527000	8.961526	5.498084	0.002322	12.463064	0.004894	5.908674
222.547000	8.961526	5.503096	0.002319	12.474425	0.004887	5.914060
222.567000	8.961526	5.500024	0.002321	12.467461	0.004892	5.910758
222.587000	8.961526	5.492498	0.002325	12.450401	0.004902	5.902670
222.607000	8.961526	5.499988	0.002321	12.467378	0.004892	5.910719
222.627000	8.961526	5.496365	0.002323	12.459167	0.004897	5.906826
222.647000	8.961526	5.493737	0.002325	12.453209	0.004900	5.904002
222.667000	8.961526	5.494129	0.002324	12.454098	0.004900	5.904423
222.687000	8.961526	5.498303	0.002322	12.463559	0.004894	5.908908
222.707000	8.961526	5.496278	0.002323	12.458969	0.004897	5.906732
222.727000	8.961526	5.492921	0.002325	12.451361	0.004901	5.903125
222.747000	8.961526	5.499252	0.002321	12.465710	0.004893	5.909928
222.767000	8.961526	5.497804	0.002322	12.462429	0.004895	5.908373
222.787000	8.961526	5.497976	0.002322	12.462819	0.004894	5.908558
222.787000	8.961526	5.501988	0.002319	12.471912	0.004889	5.912869
222.827000	8.961526	5.496979	0.002323	12.460559	0.004896	5.907486
222.847000	8.961526	5.496098	0.002323	12.458562	0.004897	5.906539
222.867000	8.961526	5.498572	0.002321	12.464170	0.004894	5.909198
222.887000	8.961526	5.496790	0.002323	12.460130	0.004896	5.907283
222.907000	8.961526	5.491597	0.002326	12.448359	0.004903	5.901702
222.927000	8.961526	5.498081	0.002322	12.463057	0.004894	5.908670
222.947000	8.961526	5.504127	0.002318	12.476761	0.004886	5.915167
222.967000	8.961526	5.496375	0.002323	12.459190	0.004897	5.906837
222.987000	8.961526	5.501351	0.002320	12.470470	0.004890	5.912185
223.007000	8.961526	5.495249	0.002324	12.456636	0.004898	5.905626
223.027000	8.961526	5.498654	0.002321	12.464355	0.004894	5.909286
223.047000	8.961526	5.494772	0.002324	12.455555	0.004899	5.905114
223.067000	8.961526	5.496441	0.002323	12.459338	0.004897	5.906907
223.087000	8.961526	5.496310	0.002323	12.459041	0.004897	5.906766
223.107000	8.961526	5.494838	0.002324	12.455706	0.004899	5.905185
223.127000	8.961526	5.491859	0.002326	12.448953	0.004903	5.901984
223.147000	8.961526	5.488122	0.002328	12.440482	0.004908	5.897968
223.167000	8.961526	5.494449	0.002324	12.454824	0.004899	5.904767
223.187000	8.961526	5.492520	0.002325	12.450452	0.004902	5.902694
223.207000	8.961526	5.490518	0.002327	12.445912	0.004905	5.900542
223.227000	8.961526	5.492718	0.002325	12.450900	0.004902	5.902907
223.247000	8.961526	5.488310	0.002328	12.440908	0.004908	5.898169
223.267000	8.961526	5.495178	0.002324	12.456476	0.004898	5.905550
223.287000	8.961526	5.493190	0.002325	12.451970	0.004901	5.903414
223.307000	8.961526	5.490668	0.002327	12.446252	0.004905	5.900703
223.327000	8.961526	5.485894	0.002330	12.435430	0.004911	5.895572
223.347000	8.961526	5.488857	0.002328	12.442148	0.004907	5.898758
223.367000	8.961526	5.495671	0.002323	12.457593	0.004898	5.906080
223.387000	8.961526	5.486255	0.002330	12.436248	0.004911	5.895960
223.407000	8.961526	5.493401	0.002325	12.452447	0.004901	5.903640
223.427000	8.961526	5.489447	0.002327	12.443486	0.004906	5.899392
223.427000	8.961526	5.491777	0.002326	12.448766	0.004903	5.901895
223.467000	8.961526	5.482531	0.002332	12.427807	0.004916	5.891959
223.487000	8.961526	5.488012	0.002328	12.440232	0.004908	5.897849
223.507000	8.961526	5.487433	0.002329	12.438919	0.004909	5.897227
223.527000	8.961526	5.493197	0.002325	12.451985	0.004901	5.903421
223.547000	8.961526	5.490304	0.002327	12.445427	0.004905	5.900312
223.567000	8.961526	5.487607	0.002329	12.439315	0.004909	5.897414
223.587000	8.961526	5.493449	0.002325	12.452557	0.004901	5.903692
223.607000	8.961526	5.488493	0.002328	12.441322	0.004907	5.898366
223.627000	8.961526	5.487140	0.002329	12.438256	0.004909	5.896913
223.647000	8.961526	5.491592	0.002326	12.448347	0.004903	5.901696
223.667000	8.961526	5.488816	0.002328	12.442055	0.004907	5.898713
223.687000	8.961526	5.491855	0.002326	12.448943	0.004903	5.901979
223.707000	8.961526	5.485823	0.002330	12.435270	0.004911	5.895497
223.727000	8.961526	5.489181	0.002328	12.442881	0.004907	5.899105
223.747000	8.961526	5.489282	0.002328	12.443110	0.004906	5.899214
223.767000	8.961526	5.493083	0.002325	12.451726	0.004901	5.903299
223.787000	8.961526	5.495200	0.002324	12.456526	0.004898	5.905574
223.807000	8.961526	5.490272	0.002327	12.445355	0.004905	5.900278
223.827000	8.961526	5.492036	0.002326	12.449354	0.004903	5.902174
223.847000	8.961526	5.487980	0.002328	12.440160	0.004908	5.897815
223.867000	8.961526	5.492788	0.002325	12.451058	0.004902	5.902982
223.887000	8.961526	5.498895	0.002321	12.464900	0.004893	5.909544
223.907000	8.961526	5.493518	0.002325	12.452712	0.004901	5.903766
223.927000	8.961526	5.494133	0.002324	12.454107	0.004900	5.904427
223.947000	8.961526	5.491881	0.002326	12.449002	0.004903	5.902007
223.967000	8.961526	5.497612	0.002322	12.461992	0.004895	5.908166
223.987000	8.961526	5.494897	0.002324	12.455839	0.004899	5.905248
224.007000	8.961526	5.496631	0.002323	12.459771	0.004896	5.907112
224.027000	8.961526	5.493845	0.002325	12.453455	0.004900	5.904118
224.047000	8.961526	5.494552	0.002324	12.455057	0.004899	5.904878
224.067000	8.961526	5.497324	0.002322	12.461339	0.004895	5.907856
224.067000	8.961526	5.489885	0.002327	12.444479	0.004906	5.899862
224.107000	8.961526	5.493490	0.002325	12.452650	0.004901	5.903737
224.127000	8.961526	5.495791	0.002323	12.457866	0.004897	5.906209
224.147000	8.961526	5.488434	0.002328	12.441189	0.004908	5.898303
224.167000	8.961526	5.492223	0.002326	12.449777	0.004902	5.902374
224.187000	8.961526	5.493921	0.002325	12.453626	0.004900	5.904199
224.207000	8.961526	5.487477	0.002329	12.439020	0.004909	5.897274
224.227000	8.961526	5.488256	0.002328	12.440786	0.004908	5.898112
224.247000	8.961526	5.491942	0.002326	12.449141	0.004903	5.902073
224.267000	8.961526	5.501796	0.002319	12.471477	0.004889	5.912662
224.287000	8.961526	5.496414	0.002323	12.459277	0.004897	5.906878
224.287000	8.961526	5.495943	0.002323	12.458210	0.004897	5.906372
224.327000	8.961526	5.492862	0.002325	12.451226	0.004901	5.903061
224.347000	8.961526	5.495054	0.002324	12.456196	0.004898	5.905417
224.367000	8.961526	5.495715	0.002323	12.457693	0.004898	5.906127
224.387000	8.961526	5.500565	0.002320	12.468687	0.004891	5.911339
224.407000	8.961526	5.497810	0.002322	12.462443	0.004895	5.908379
224.427000	8.961526	5.486486	0.002329	12.436772	0.004910	5.896209
224.447000	8.961526	5.494453	0.002324	12.454833	0.004899	5.904771
224.467000	8.961526	5.491854	0.002326	12.448942	0.004903	5.901978
224.487000	8.961526	5.495981	0.002323	12.458296	0.004897	5.906413
224.487000	8.961526	5.496503	0.002323	12.459480	0.004896	5.906974
224.527000	8.961526	5.493665	0.002325	12.453046	0.004900	5.903924
224.547000	8.961526	5.496488	0.002323	12.459446	0.004896	5.906958
224.567000	8.961526	5.497769	0.002322	12.462350	0.004895	5.908335
224.587000	8.961526	5.499683	0.002321	12.466689	0.004892	5.910392
224.607000	8.961526	5.501395	0.002320	12.470570	0.004890	5.912232
224.627000	8.961526	5.496166	0.002323	12.458716	0.004897	5.906612
224.647000	8.961526	5.483526	0.002331	12.430063	0.004914	5.893028
224.667000	8.961526	5.489225	0.002328	12.442982	0.004906	5.899153
224.687000	8.961526	5.490801	0.002327	12.446555	0.004904	5.900847
224.707000	8.961526	5.496308	0.002323	12.459037	0.004897	5.906765
224.707000	8.961526	5.486734	0.002329	12.437335	0.004910	5.896476
224.747000	8.961526	5.492138	0.002326	12.449585	0.004902	5.902283
224.767000	8.961526	5.489028	0.002328	12.442534	0.004907	5.898941
224.787000	8.961526	5.493495	0.002325	12.452660	0.004901	5.903741
224.807000	8.961526	5.490769	0.002327	12.446482	0.004904	5.900812
224.827000	8.961526	5.494881	0.002324	12.455802	0.004899	5.905231
224.847000	8.961526	5.487789	0.002329	12.439726	0.004908	5.897610
224.867000	8.961526	5.491775	0.002326	12.448762	0.004903	5.901893
224.887000	8.961526	5.490445	0.002327	12.445747	0.004905	5.900464
224.907000	8.961526	5.495725	0.002323	12.457716	0.004898	5.906138
224.927000	8.961526	5.488047	0.002328	12.440312	0.004908	5.897887
224.947000	8.961526	5.495172	0.002324	12.456463	0.004898	5.905544
224.947000	8.961526	5.494357	0.002324	12.454616	0.004899	5.904668
224.987000	8.961526	5.496204	0.002323	12.458802	0.004897	5.906653
225.007000	8.961526	5.491358	0.002326	12.447816	0.004904	5.901445
225.027000	8.961526	5.494802	0.002324	12.455624	0.004899	5.905147
225.047000	8.961526	5.491955	0.002326	12.449170	0.004903	5.902087
225.067000	8.961526	5.496418	0.002323	12.459286	0.004897	5.906883
225.087000	8.961526	5.496399	0.002323	12.459243	0.004897	5.906862
225.107000	8.961526	5.493585	0.002325	12.452865	0.004900	5.903838
225.127000	8.961526	5.494461	0.002324	12.454851	0.004899	5.904780
225.147000	8.961526	5.499470	0.002321	12.466206	0.004892	5.910163
225.167000	8.961526	5.492498	0.002325	12.450402	0.004902	5.902671
225.187000	8.961526	5.496644	0.002323	12.459799	0.004896	5.907126
225.207000	8.961526	5.493648	0.002325	12.453008	0.004900	5.903906
225.227000	8.961526	5.497239	0.002322	12.461148	0.004895	5.907765
225.247000	8.961526	5.493272	0.002325	12.452156	0.004901	5.903502
225.267000	8.961526	5.495140	0.002324	12.456391	0.004898	5.905510
225.287000	8.961526	5.494497	0.002324	12.454933	0.004899	5.904819
225.307000	8.961526	5.492098	0.002326	12.449495	0.004903	5.902241
225.327000	8.961526	5.499764	0.002321	12.466871	0.004892	5.910479
225.347000	8.961526	5.497026	0.002322	12.460665	0.004896	5.907536
225.347000	8.961526	5.498321	0.002322	12.463601	0.004894	5.908928
225.387000	8.961526	5.498644	0.002321	12.464333	0.004894	5.909275
225.407000	8.961526	5.494015	0.002324	12.453840	0.004900	5.904301
225.427000	8.961526	5.492287	0.002326	12.449923	0.004902	5.902444
225.447000	8.961526	5.493556	0.002325	12.452800	0.004901	5.903808
225.467000	8.961526	5.494093	0.002324	12.454017	0.004900	5.904384
225.487000	8.961526	5.496080	0.002323	12.458520	0.004897	5.906519
225.507000	8.961526	5.495331	0.002324	12.456823	0.004898	5.905715
225.527000	8.961526	5.490006	0.002327	12.444753	0.004905	5.899992
225.547000	8.961526	5.493036	0.002325	12.451621	0.004901	5.903249
225.567000	8.961526	5.493564	0.002325	12.452818	0.004901	5.903816
225.567000	8.961526	5.492353	0.002326	12.450073	0.004902	5.902515
225.607000	8.961526	5.494435	0.002324	12.454792	0.004899	5.904752
225.627000	8.961526	5.486897	0.002329	12.437704	0.004910	5.896651
225.647000	8.961526	5.495836	0.002323	12.457967	0.004897	5.906257
225.667000	8.961526	5.495937	0.002323	12.458196	0.004897	5.906366
225.687000	8.961526	5.489382	0.002327	12.443338	0.004906	5.899322
225.707000	8.961526	5.487999	0.002328	12.440202	0.004908	5.897835
225.727000	8.961526	5.491142	0.002326	12.447328	0.004904	5.901213
225.747000	8.961526	5.494206	0.002324	12.454272	0.004900	5.904505
225.767000	8.961526	5.493337	0.002325	12.452303	0.004901	5.903572
225.787000	8.961526	5.489240	0.002328	12.443016	0.004906	5.899169
225.787000	8.961526	5.498901	0.002321	12.464914	0.004893	5.909551
225.827000	8.961526	5.490724	0.002327	12.446380	0.004904	5.900764
225.847000	8.961526	5.496459	0.002323	12.459379	0.004897	5.906927
225.867000	8.961526	5.497320	0.002322	12.461332	0.004895	5.907853
225.887000	8.961526	5.491062	0.002326	12.447145	0.004904	5.901126
225.907000	8.961526	5.493618	0.002325	12.452940	0.004900	5.903874
225.927000	8.961526	5.492376	0.002326	12.450124	0.004902	5.902539
225.947000	8.961526	5.495392	0.002324	12.456961	0.004898	5.905780
225.967000	8.961526	5.491735	0.002326	12.448672	0.004903	5.901850
225.987000	8.961526	5.495629	0.002323	12.457498	0.004898	5.906035
225.987000	8.961526	5.489013	0.002328	12.442501	0.004907	5.898925
226.027000	8.961526	5.500044	0.002321	12.467507	0.004892	5.910780
226.047000	8.961526	5.496044	0.002323	12.458438	0.004897	5.906481
226.067000	8.961526	5.492545	0.002325	12.450509	0.004902	5.902721
226.087000	8.961526	5.492921	0.002325	12.451360	0.004901	5.903125
226.107000	8.961526	5.489418	0.002327	12.443419	0.004906	5.899360
226.127000	8.961526	5.490681	0.002327	12.446283	0.004904	5.900718
226.147000	8.961526	5.485216	0.002330	12.433893	0.004912	5.894844
226.167000	8.961526	5.486142	0.002330	12.435992	0.004911	5.895839
226.187000	8.961526	5.483590	0.002331	12.430208	0.004914	5.893097
226.207000	8.961526	5.481415	0.002333	12.425278	0.004917	5.890759
226.207000	8.961526	5.476943	0.002336	12.415141	0.004923	5.885953
226.247000	8.961526	5.487502	0.002329	12.439076	0.004909	5.897301
226.267000	8.961526	5.486152	0.002330	12.436016	0.004911	5.895850
226.287000	8.961526	5.478656	0.002334	12.419025	0.004921	5.887795
226.307000	8.961526	5.489313	0.002328	12.443181	0.004906	5.899247
226.327000	8.961526	5.486853	0.002329	12.437606	0.004910	5.896604
226.347000	8.961526	5.482287	0.002332	12.427254	0.004916	5.891696
226.367000	8.961526	5.486372	0.002329	12.436515	0.004910	5.896087
226.387000	8.961526	5.484428	0.002331	12.432107	0.004913	5.893997
226.407000	8.961526	5.493774	0.002325	12.453293	0.004900	5.904041
226.427000	8.961526	5.491060	0.002326	12.447142	0.004904	5.901125
226.447000	8.961526	5.484243	0.002331	12.431688	0.004913	5.893799
226.467000	8.961526	5.488966	0.002328	12.442396	0.004907	5.898875
226.487000	8.961526	5.479427	0.002334	12.420771	0.004920	5.888623
226.507000	8.961526	5.483524	0.002331	12.430058	0.004914	5.893026
226.527000	8.961526	5.483102	0.002332	12.429101	0.004915	5.892572
226.547000	8.961526	5.481046	0.002333	12.424442	0.004918	5.890363
226.567000	8.961526	5.484165	0.002331	12.431511	0.004913	5.893715
226.587000	8.961526	5.486935	0.002329	12.437791	0.004910	5.896692
226.607000	8.961526	5.486630	0.002329	12.437098	0.004910	5.896363
226.627000	8.961526	5.484755	0.002330	12.432848	0.004913	5.894349
226.647000	8.961526	5.482355	0.002332	12.427408	0.004916	5.891769
226.667000	8.961526	5.486841	0.002329	12.437578	0.004910	5.896591
226.687000	8.961526	5.487207	0.002329	12.438407	0.004909	5.896984
226.707000	8.961526	5.482621	0.002332	12.428012	0.004916	5.892056
226.727000	8.961526	5.489939	0.002327	12.444599	0.004906	5.899920
226.747000	8.961526	5.482945	0.002332	12.428745	0.004915	5.892403
226.767000	8.961526	5.482134	0.002332	12.426907	0.004916	5.891532
226.787000	8.961526	5.482096	0.002332	12.426823	0.004916	5.891492
226.807000	8.961526	5.480216	0.002333	12.422560	0.004919	5.889471
226.827000	8.961526	5.480443	0.002333	12.423075	0.004919	5.889715
226.847000	8.961526	5.482613	0.002332	12.427994	0.004916	5.892047
226.867000	8.961526	5.486467	0.002329	12.436730	0.004910	5.896189
226.887000	8.961526	5.475607	0.002336	12.412113	0.004925	5.884518
226.907000	8.961526	5.485152	0.002330	12.433748	0.004912	5.894775
226.927000	8.961526	5.482184	0.002332	12.427021	0.004916	5.891586
226.947000	8.961526	5.475558	0.002336	12.412002	0.004925	5.884465
226.967000	8.961526	5.478224	0.002335	12.418045	0.004922	5.887330
226.987000	8.961526	5.481786	0.002332	12.426120	0.004917	5.891159
227.007000	8.961526	5.476484	0.002336	12.414101	0.004924	5.885461
227.027000	8.961526	5.483008	0.002332	12.428890	0.004915	5.892472
227.047000	8.961526	5.483215	0.002331	12.429358	0.004915	5.892694
227.067000	8.961526	5.478924	0.002334	12.419632	0.004921	5.888083
227.087000	8.961526	5.485985	0.002330	12.435636	0.004911	5.895670
227.107000	8.961526	5.480188	0.002333	12.422497	0.004919	5.889441
227.127000	8.961526	5.485198	0.002330	12.433852	0.004912	5.894824
227.147000	8.961526	5.487999	0.002328	12.440203	0.004908	5.897835
227.167000	8.961526	5.489880	0.002327	12.444466	0.004906	5.899856
227.187000	8.961526	5.489350	0.002327	12.443265	0.004906	5.899287
227.207000	8.961526	5.486960	0.002329	12.437847	0.004910	5.896718
227.227000	8.961526	5.476590	0.002336	12.414340	0.004924	5.885574
227.247000	8.961526	5.481337	0.002333	12.425100	0.004917	5.890675
227.267000	8.961526	5.485391	0.002330	12.434291	0.004912	5.895032
227.267000	8.961526	5.474791	0.002337	12.410263	0.004926	5.883641
227.307000	8.961526	5.479436	0.002334	12.420792	0.004920	5.888633
227.307000	8.961526	5.484311	0.002331	12.431842	0.004913	5.893871
227.347000	8.961526	5.480100	0.002334	12.422297	0.004919	5.889346
227.367000	8.961526	5.477982	0.002335	12.417497	0.004922	5.887070
227.387000	8.961526	5.478072	0.002335	12.417700	0.004922	5.887167
227.407000	8.961526	5.473958	0.002338	12.408374	0.004927	5.882746
227.427000	8.961526	5.480248	0.002333	12.422634	0.004919	5.889506
227.447000	8.961526	5.481775	0.002332	12.426094	0.004917	5.891146
227.467000	8.961526	5.481069	0.002333	12.424494	0.004918	5.890388
227.487000	8.961526	5.486058	0.002330	12.435802	0.004911	5.895749
227.487000	8.961526	5.483605	0.002331	12.430242	0.004914	5.893113
227.527000	8.961526	5.482393	0.002332	12.427494	0.004916	5.891810
227.547000	8.961526	5.480550	0.002333	12.423316	0.004918	5.889830
227.567000	8.961526	5.482774	0.002332	12.428358	0.004915	5.892220
227.587000	8.961526	5.472418	0.002339	12.404883	0.004930	5.881090
227.607000	8.961526	5.477932	0.002335	12.417382	0.004922	5.887016
227.627000	8.961526	5.479921	0.002334	12.421891	0.004919	5.889154
227.647000	8.961526	5.473024	0.002338	12.406256	0.004929	5.881741
227.667000	8.961526	5.476553	0.002336	12.414257	0.004924	5.885534
227.687000	8.961526	5.476673	0.002336	12.414530	0.004924	5.885664
227.707000	8.961526	5.479866	0.002334	12.421767	0.004919	5.889095
227.727000	8.961526	5.478633	0.002334	12.418971	0.004921	5.887769
227.747000	8.961526	5.479906	0.002334	12.421857	0.004919	5.889138
227.767000	8.961526	5.474375	0.002337	12.409320	0.004927	5.883194
227.787000	8.961526	5.478243	0.002335	12.418087	0.004922	5.887350
227.807000	8.961526	5.483357	0.002331	12.429681	0.004915	5.892847
227.827000	8.961526	5.475914	0.002336	12.412807	0.004925	5.884847
227.847000	8.961526	5.480180	0.002333	12.422478	0.004919	5.889432
227.867000	8.961526	5.476394	0.002336	12.413897	0.004924	5.885364
227.887000	8.961526	5.480611	0.002333	12.423455	0.004918	5.889895
227.907000	8.961526	5.478461	0.002335	12.418582	0.004921	5.887585
227.907000	8.961526	5.484762	0.002330	12.432865	0.004913	5.894357
227.947000	8.961526	5.479171	0.002334	12.420192	0.004920	5.888348
227.967000	8.961526	5.482448	0.002332	12.427619	0.004916	5.891869
227.987000	8.961526	5.482854	0.002332	12.428541	0.004915	5.892306
228.007000	8.961526	5.483586	0.002331	12.430198	0.004914	5.893092
228.027000	8.961526	5.477686	0.002335	12.416825	0.004922	5.886752
228.047000	8.961526	5.478937	0.002334	12.419661	0.004921	5.888097
228.067000	8.961526	5.480318	0.002333	12.422791	0.004919	5.889580
228.087000	8.961526	5.477425	0.002335	12.416234	0.004923	5.886472
228.107000	8.961526	5.481681	0.002332	12.425881	0.004917	5.891045
228.127000	8.961526	5.481896	0.002332	12.426369	0.004917	5.891277
228.127000	8.961526	5.483248	0.002331	12.429432	0.004915	5.892729
228.167000	8.961526	5.480084	0.002334	12.422262	0.004919	5.889330
228.187000	8.961526	5.481701	0.002332	12.425926	0.004917	5.891067
228.207000	8.961526	5.482034	0.002332	12.426681	0.004916	5.891425
228.207000	8.961526	5.474962	0.002337	12.410651	0.004926	5.883825
228.247000	8.961526	5.474827	0.002337	12.410344	0.004926	5.883679
228.267000	8.961526	5.478762	0.002334	12.419264	0.004921	5.887908
228.287000	8.961526	5.488051	0.002328	12.440322	0.004908	5.897892
228.307000	8.961526	5.480397	0.002333	12.422971	0.004919	5.889666
228.327000	8.961526	5.481651	0.002333	12.425813	0.004917	5.891013
228.347000	8.961526	5.481933	0.002332	12.426452	0.004917	5.891316
228.367000	8.961526	5.480146	0.002333	12.422401	0.004919	5.889396
228.387000	8.961526	5.479239	0.002334	12.420346	0.004920	5.888421
228.407000	8.961526	5.482090	0.002332	12.426808	0.004916	5.891485
228.427000	8.961526	5.483834	0.002331	12.430760	0.004914	5.893359
228.447000	8.961526	5.481108	0.002333	12.424583	0.004918	5.890430
228.467000	8.961526	5.482548	0.002332	12.427846	0.004916	5.891977
228.487000	8.961526	5.482514	0.002332	12.427769	0.004916	5.891941
228.507000	8.961526	5.477884	0.002335	12.417273	0.004922	5.886965
228.527000	8.961526	5.478468	0.002335	12.418598	0.004921	5.887593
228.547000	8.961526	5.478978	0.002334	12.419753	0.004921	5.888140
228.567000	8.961526	5.482720	0.002332	12.428237	0.004915	5.892162
228.587000	8.961526	5.482225	0.002332	12.427114	0.004916	5.891630
228.607000	8.961526	5.481708	0.002332	12.425942	0.004917	5.891075
228.627000	8.961526	5.484210	0.002331	12.431613	0.004913	5.893763
228.647000	8.961526	5.481532	0.002333	12.425543	0.004917	5.890885
228.667000	8.961526	5.477136	0.002335	12.415578	0.004923	5.886161
228.687000	8.961526	5.479431	0.002334	12.420781	0.004920	5.888627
228.707000	8.961526	5.479210	0.002334	12.420279	0.004920	5.888390
228.727000	8.961526	5.483702	0.002331	12.430462	0.004914	5.893217
228.747000	8.961526	5.479336	0.002334	12.420565	0.004920	5.888525
228.767000	8.961526	5.482825	0.002332	12.428474	0.004915	5.892275
228.767000	8.961526	5.484706	0.002331	12.432737	0.004913	5.894296
228.807000	8.961526	5.483687	0.002331	12.430428	0.004914	5.893201
228.827000	8.961526	5.486068	0.002330	12.435826	0.004911	5.895760
228.847000	8.961526	5.484006	0.002331	12.431152	0.004914	5.893544
228.867000	8.961526	5.486862	0.002329	12.437626	0.004910	5.896613
228.887000	8.961526	5.480685	0.002333	12.423623	0.004918	5.889975
228.907000	8.961526	5.486171	0.002330	12.436058	0.004911	5.895870
228.927000	8.961526	5.483362	0.002331	12.429691	0.004915	5.892852
228.947000	8.961526	5.482952	0.002332	12.428763	0.004915	5.892412
228.967000	8.961526	5.487530	0.002329	12.439139	0.004909	5.897331
228.987000	8.961526	5.485708	0.002330	12.435010	0.004911	5.895374
228.987000	8.961526	5.482629	0.002332	12.428031	0.004916	5.892065
229.027000	8.961526	5.489826	0.002327	12.444343	0.004906	5.899798
229.047000	8.961526	5.485189	0.002330	12.433833	0.004912	5.894816
229.067000	8.961526	5.485004	0.002330	12.433415	0.004912	5.894617
229.087000	8.961526	5.482839	0.002332	12.428507	0.004915	5.892290
229.107000	8.961526	5.481168	0.002333	12.424719	0.004918	5.890494
229.127000	8.961526	5.482164	0.002332	12.426976	0.004916	5.891565
229.147000	8.961526	5.482899	0.002332	12.428641	0.004915	5.892354
229.167000	8.961526	5.485069	0.002330	12.433560	0.004912	5.894686
229.187000	8.961526	5.481483	0.002333	12.425431	0.004917	5.890832
229.187000	8.961526	5.480420	0.002333	12.423023	0.004919	5.889691
229.227000	8.961526	5.475761	0.002336	12.412461	0.004925	5.884683
229.247000	8.961526	5.477425	0.002335	12.416233	0.004923	5.886471
229.267000	8.961526	5.478923	0.002334	12.419630	0.004921	5.888082
229.287000	8.961526	5.478313	0.002335	12.418247	0.004921	5.887426
229.307000	8.961526	5.476099	0.002336	12.413227	0.004925	5.885046
229.327000	8.961526	5.474498	0.002337	12.409598	0.004927	5.883326
229.347000	8.961526	5.477429	0.002335	12.416243	0.004923	5.886476
229.367000	8.961526	5.471302	0.002339	12.402354	0.004931	5.879892
229.387000	8.961526	5.474670	0.002337	12.409989	0.004926	5.883511
229.407000	8.961526	5.471471	0.002339	12.402736	0.004931	5.880072
229.427000	8.961526	5.474607	0.002337	12.409845	0.004927	5.883443
229.447000	8.961526	5.476513	0.002336	12.414166	0.004924	5.885491
229.447000	8.961526	5.475273	0.002337	12.411355	0.004926	5.884159
229.487000	8.961526	5.470446	0.002340	12.400413	0.004932	5.878971
229.507000	8.961526	5.476058	0.002336	12.413134	0.004925	5.885002
229.527000	8.961526	5.473724	0.002338	12.407844	0.004928	5.882494
229.547000	8.961526	5.478247	0.002335	12.418097	0.004922	5.887355
229.567000	8.961526	5.472926	0.002338	12.406035	0.004929	5.881637
229.587000	8.961526	5.477757	0.002335	12.416986	0.004922	5.886829
229.607000	8.961526	5.472334	0.002339	12.404693	0.004930	5.881001
229.607000	8.961526	5.472949	0.002338	12.406088	0.004929	5.881662
229.627000	8.961526	5.473786	0.002338	12.407983	0.004928	5.882560
229.667000	8.961526	5.472441	0.002339	12.404935	0.004930	5.881115
229.687000	8.961526	5.465747	0.002343	12.389762	0.004939	5.873922
229.707000	8.961526	5.472137	0.002339	12.404247	0.004930	5.880789
229.727000	8.961526	5.478240	0.002335	12.418082	0.004922	5.887348
229.747000	8.961526	5.477429	0.002335	12.416242	0.004923	5.886476
229.767000	8.961526	5.476772	0.002336	12.414754	0.004924	5.885770
229.787000	8.961526	5.472649	0.002338	12.405406	0.004929	5.881338
229.807000	8.961526	5.473948	0.002338	12.408351	0.004927	5.882735
229.827000	8.961526	5.475414	0.002337	12.411675	0.004925	5.884310
229.847000	8.961526	5.473853	0.002338	12.408137	0.004928	5.882633
229.867000	8.961526	5.477956	0.002335	12.417437	0.004922	5.887042
229.887000	8.961526	5.477139	0.002335	12.415586	0.004923	5.886165
229.907000	8.961526	5.475674	0.002336	12.412265	0.004925	5.884590
229.927000	8.961526	5.471825	0.002339	12.403539	0.004930	5.880453
229.947000	8.961526	5.477480	0.002335	12.416357	0.004923	5.886530
229.967000	8.961526	5.474767	0.002337	12.410208	0.004926	5.883615
229.987000	8.961526	5.476651	0.002336	12.414478	0.004924	5.885639
230.007000	8.961526	5.483143	0.002332	12.429195	0.004915	5.892616
230.027000	8.961526	5.480357	0.002333	12.422880	0.004919	5.889623
230.047000	8.961526	5.478916	0.002334	12.419613	0.004921	5.888074
230.067000	8.961526	5.478965	0.002334	12.419724	0.004921	5.888127
230.067000	8.961526	5.475807	0.002336	12.412566	0.004925	5.884733
230.107000	8.961526	5.472093	0.002339	12.404146	0.004930	5.880741
230.127000	8.961526	5.476005	0.002336	12.413015	0.004925	5.884946
230.147000	8.961526	5.478283	0.002335	12.418177	0.004922	5.887393
230.167000	8.961526	5.478279	0.002335	12.418169	0.004922	5.887389
230.187000	8.961526	5.479705	0.002334	12.421401	0.004920	5.888921
230.207000	8.961526	5.476962	0.002336	12.415183	0.004923	5.885974
230.227000	8.961526	5.471730	0.002339	12.403323	0.004931	5.880351
230.247000	8.961526	5.475360	0.002337	12.411554	0.004926	5.884253
230.267000	8.961526	5.476107	0.002336	12.413246	0.004925	5.885055
230.267000	8.961526	5.477194	0.002335	12.415709	0.004923	5.886223
230.307000	8.961526	5.480098	0.002334	12.422292	0.004919	5.889344
230.327000	8.961526	5.478937	0.002334	12.419661	0.004921	5.888097
230.347000	8.961526	5.480205	0.002333	12.422536	0.004919	5.889460
230.367000	8.961526	5.474796	0.002337	12.410275	0.004926	5.883647
230.387000	8.961526	5.473450	0.002338	12.407222	0.004928	5.882199
230.407000	8.961526	5.477365	0.002335	12.416096	0.004923	5.886407
230.427000	8.961526	5.478201	0.002335	12.417993	0.004922	5.887306
230.447000	8.961526	5.472623	0.002338	12.405349	0.004929	5.881311
230.467000	8.961526	5.471672	0.002339	12.403191	0.004931	5.880288
230.467000	8.961526	5.469942	0.002340	12.399272	0.004933	5.878430
230.507000	8.961526	5.479221	0.002334	12.420304	0.004920	5.888402
230.527000	8.961526	5.477278	0.002335	12.415900	0.004923	5.886313
230.547000	8.961526	5.473872	0.002338	12.408180	0.004928	5.882653
230.567000	8.961526	5.480524	0.002333	12.423257	0.004918	5.889802
230.587000	8.961526	5.482967	0.002332	12.428796	0.004915	5.892427
230.607000	8.961526	5.477665	0.002335	12.416778	0.004922	5.886730
230.627000	8.961526	5.479051	0.002334	12.419919	0.004920	5.888219
230.647000	8.961526	5.466480	0.002342	12.391424	0.004938	5.874709
230.667000	8.961526	5.468513	0.002341	12.396032	0.004935	5.876894
230.687000	8.961526	5.474744	0.002337	12.410157	0.004926	5.883591
230.707000	8.961526	5.479405	0.002334	12.420721	0.004920	5.888599
230.727000	8.961526	5.476568	0.002336	12.414291	0.004924	5.885551
230.747000	8.961526	5.477848	0.002335	12.417193	0.004922	5.886926
230.767000	8.961526	5.470093	0.002340	12.399613	0.004933	5.878592
230.787000	8.961526	5.471335	0.002339	12.402429	0.004931	5.879927
230.807000	8.961526	5.474690	0.002337	12.410034	0.004926	5.883532
230.827000	8.961526	5.470616	0.002340	12.400799	0.004932	5.879154
230.847000	8.961526	5.474142	0.002337	12.408792	0.004927	5.882944
230.867000	8.961526	5.475126	0.002337	12.411022	0.004926	5.884001
230.887000	8.961526	5.471482	0.002339	12.402762	0.004931	5.880085
230.887000	8.961526	5.473257	0.002338	12.406785	0.004928	5.881992
230.927000	8.961526	5.477416	0.002335	12.416212	0.004923	5.886461
230.947000	8.961526	5.480817	0.002333	12.423922	0.004918	5.890117
230.967000	8.961526	5.483912	0.002331	12.430939	0.004914	5.893443
230.987000	8.961526	5.470411	0.002340	12.400333	0.004932	5.878933
231.007000	8.961526	5.473632	0.002338	12.407635	0.004928	5.882395
231.027000	8.961526	5.472797	0.002338	12.405743	0.004929	5.881498
231.047000	8.961526	5.471427	0.002339	12.402637	0.004931	5.880026
231.067000	8.961526	5.470973	0.002339	12.401609	0.004932	5.879538
231.087000	8.961526	5.469973	0.002340	12.399341	0.004933	5.878463
231.107000	8.961526	5.478798	0.002334	12.419347	0.004921	5.887947
231.107000	8.961526	5.467086	0.002342	12.392796	0.004937	5.875360
231.147000	8.961526	5.468712	0.002341	12.396482	0.004935	5.877107
231.167000	8.961526	5.472133	0.002339	12.404238	0.004930	5.880785
231.187000	8.961526	5.473536	0.002338	12.407417	0.004928	5.882292
231.207000	8.961526	5.469126	0.002341	12.397422	0.004934	5.877553
231.227000	8.961526	5.474340	0.002337	12.409240	0.004927	5.883156
231.247000	8.961526	5.477569	0.002335	12.416559	0.004923	5.886626
231.267000	8.961526	5.475817	0.002336	12.412588	0.004925	5.884743
231.287000	8.961526	5.475022	0.002337	12.410787	0.004926	5.883889
231.307000	8.961526	5.471128	0.002339	12.401960	0.004931	5.879704
231.327000	8.961526	5.476787	0.002336	12.414788	0.004924	5.885786
231.327000	8.961526	5.472202	0.002339	12.404394	0.004930	5.880859
231.367000	8.961526	5.474205	0.002337	12.408933	0.004927	5.883011
231.387000	8.961526	5.474190	0.002337	12.408899	0.004927	5.882995
231.407000	8.961526	5.472585	0.002338	12.405262	0.004929	5.881270
231.427000	8.961526	5.474811	0.002337	12.410309	0.004926	5.883663
231.447000	8.961526	5.474161	0.002337	12.408836	0.004927	5.882964
231.467000	8.961526	5.478699	0.002334	12.419120	0.004921	5.887840
231.487000	8.961526	5.476428	0.002336	12.413973	0.004924	5.885400
231.507000	8.961526	5.478728	0.002334	12.419187	0.004921	5.887872
231.527000	8.961526	5.475086	0.002337	12.410932	0.004926	5.883958
231.527000	8.961526	5.472181	0.002339	12.404347	0.004930	5.880836
231.547000	8.961526	5.473088	0.002338	12.406403	0.004929	5.881811
231.587000	8.961526	5.467154	0.002342	12.392951	0.004937	5.875433
231.607000	8.961526	5.462866	0.002345	12.383230	0.004943	5.870825
231.627000	8.961526	5.472304	0.002339	12.404626	0.004930	5.880968
231.647000	8.961526	5.466269	0.002343	12.390945	0.004938	5.874483
231.667000	8.961526	5.466391	0.002342	12.391222	0.004938	5.874614
231.687000	8.961526	5.471060	0.002339	12.401804	0.004931	5.879631
231.707000	8.961526	5.474227	0.002337	12.408984	0.004927	5.883035
231.727000	8.961526	5.481214	0.002333	12.424821	0.004917	5.890543
231.747000	8.961526	5.474134	0.002337	12.408774	0.004927	5.882935
231.767000	8.961526	5.472277	0.002339	12.404565	0.004930	5.880940
231.767000	8.961526	5.472220	0.002339	12.404434	0.004930	5.880878
231.807000	8.961526	5.471021	0.002339	12.401716	0.004932	5.879589
231.827000	8.961526	5.474916	0.002337	12.410545	0.004926	5.883775
231.847000	8.961526	5.473225	0.002338	12.406712	0.004928	5.881957
231.867000	8.961526	5.475696	0.002336	12.412313	0.004925	5.884613
231.887000	8.961526	5.473334	0.002338	12.406959	0.004928	5.882075
231.907000	8.961526	5.475306	0.002337	12.411429	0.004926	5.884194
231.927000	8.961526	5.477289	0.002335	12.415925	0.004923	5.886325
231.947000	8.961526	5.472512	0.002338	12.405097	0.004929	5.881192
231.967000	8.961526	5.473137	0.002338	12.406514	0.004929	5.881864
231.987000	8.961526	5.470134	0.002340	12.399705	0.004933	5.878636
231.987000	8.961526	5.477031	0.002336	12.415340	0.004923	5.886048
232.027000	8.961526	5.474455	0.002337	12.409501	0.004927	5.883280
232.047000	8.961526	5.473118	0.002338	12.406469	0.004929	5.881843
232.067000	8.961526	5.477907	0.002335	12.417326	0.004922	5.886990
232.087000	8.961526	5.468219	0.002341	12.395365	0.004935	5.876578
232.107000	8.961526	5.468368	0.002341	12.395703	0.004935	5.876738
232.127000	8.961526	5.474977	0.002337	12.410683	0.004926	5.883840
232.147000	8.961526	5.469544	0.002340	12.398370	0.004934	5.878002
232.167000	8.961526	5.473108	0.002338	12.406449	0.004929	5.881833
232.167000	8.961526	5.476591	0.002336	12.414343	0.004924	5.885575
232.187000	8.961526	5.474691	0.002337	12.410036	0.004926	5.883533
232.227000	8.961526	5.462764	0.002345	12.383001	0.004943	5.870716
232.247000	8.961526	5.469645	0.002340	12.398598	0.004933	5.878111
232.267000	8.961526	5.472126	0.002339	12.404222	0.004930	5.880777
232.287000	8.961526	5.470452	0.002340	12.400428	0.004932	5.878978
232.307000	8.961526	5.467635	0.002342	12.394042	0.004936	5.875951
232.327000	8.961526	5.467907	0.002341	12.394657	0.004936	5.876242
232.347000	8.961526	5.474989	0.002337	12.410712	0.004926	5.883854
232.367000	8.961526	5.475805	0.002336	12.412562	0.004925	5.884731
232.387000	8.961526	5.470322	0.002340	12.400132	0.004932	5.878838
232.387000	8.961526	5.472947	0.002338	12.406083	0.004929	5.881659
232.427000	8.961526	5.470127	0.002340	12.399690	0.004933	5.878628
232.447000	8.961526	5.471076	0.002339	12.401841	0.004931	5.879648
232.467000	8.961526	5.477033	0.002336	12.415345	0.004923	5.886050
232.487000	8.961526	5.473630	0.002338	12.407631	0.004928	5.882393
232.507000	8.961526	5.478048	0.002335	12.417646	0.004922	5.887141
232.527000	8.961526	5.473846	0.002338	12.408121	0.004928	5.882625
232.547000	8.961526	5.476908	0.002336	12.415062	0.004923	5.885916
232.567000	8.961526	5.468479	0.002341	12.395955	0.004935	5.876857
232.587000	8.961526	5.472631	0.002338	12.405367	0.004929	5.881320
232.607000	8.961526	5.473999	0.002338	12.408468	0.004927	5.882790
232.607000	8.961526	5.469063	0.002341	12.397278	0.004934	5.877485
232.647000	8.961526	5.473582	0.002338	12.407521	0.004928	5.882341
232.647000	8.961526	5.473131	0.002338	12.406500	0.004929	5.881857
232.687000	8.961526	5.470125	0.002340	12.399685	0.004933	5.878626
232.707000	8.961526	5.475078	0.002337	12.410914	0.004926	5.883949
232.727000	8.961526	5.470472	0.002340	12.400472	0.004932	5.878999
232.747000	8.961526	5.480146	0.002333	12.422400	0.004919	5.889395
232.767000	8.961526	5.474241	0.002337	12.409015	0.004927	5.883049
232.787000	8.961526	5.474923	0.002337	12.410562	0.004926	5.883783
232.807000	8.961526	5.473964	0.002338	12.408388	0.004927	5.882752
232.807000	8.961526	5.476834	0.002336	12.414893	0.004924	5.885836
232.827000	8.961526	5.475539	0.002337	12.411959	0.004925	5.884445
232.867000	8.961526	5.474657	0.002337	12.409958	0.004927	5.883496
232.887000	8.961526	5.476256	0.002336	12.413583	0.004924	5.885215
232.907000	8.961526	5.468146	0.002341	12.395199	0.004935	5.876499
232.927000	8.961526	5.469933	0.002340	12.399250	0.004933	5.878420
232.947000	8.961526	5.475256	0.002337	12.411317	0.004926	5.884141
232.967000	8.961526	5.472466	0.002339	12.404992	0.004930	5.881142
232.987000	8.961526	5.467319	0.002342	12.393324	0.004937	5.875611
233.007000	8.961526	5.472215	0.002339	12.404423	0.004930	5.880872
233.027000	8.961526	5.472188	0.002339	12.404362	0.004930	5.880843
233.027000	8.961526	5.471391	0.002339	12.402557	0.004931	5.879987
233.047000	8.961526	5.473115	0.002338	12.406465	0.004929	5.881840
233.087000	8.961526	5.474712	0.002337	12.410083	0.004926	5.883556
233.107000	8.961526	5.472277	0.002339	12.404563	0.004930	5.880939
233.127000	8.961526	5.472691	0.002338	12.405503	0.004929	5.881384
233.147000	8.961526	5.466532	0.002342	12.391541	0.004938	5.874765
233.167000	8.961526	5.477713	0.002335	12.416887	0.004922	5.886781
233.187000	8.961526	5.470079	0.002340	12.399582	0.004933	5.878577
233.207000	8.961526	5.470304	0.002340	12.400092	0.004932	5.878819
233.227000	8.961526	5.475110	0.002337	12.410986	0.004926	5.883984
233.247000	8.961526	5.471500	0.002339	12.402803	0.004931	5.880104
233.247000	8.961526	5.468369	0.002341	12.395704	0.004935	5.876739
233.287000	8.961526	5.475290	0.002337	12.411394	0.004926	5.884177
233.307000	8.961526	5.471784	0.002339	12.403446	0.004930	5.880409
233.327000	8.961526	5.469759	0.002340	12.398856	0.004933	5.878233
233.347000	8.961526	5.468511	0.002341	12.396026	0.004935	5.876891
233.367000	8.961526	5.473073	0.002338	12.406368	0.004929	5.881794
233.387000	8.961526	5.469526	0.002340	12.398328	0.004934	5.877983
233.407000	8.961526	5.474216	0.002337	12.408959	0.004927	5.883023
233.427000	8.961526	5.472187	0.002339	12.404361	0.004930	5.880843
233.447000	8.961526	5.468202	0.002341	12.395327	0.004935	5.876560
233.467000	8.961526	5.466430	0.002342	12.391310	0.004938	5.874656
233.467000	8.961526	5.474923	0.002337	12.410563	0.004926	5.883783
233.507000	8.961526	5.473475	0.002338	12.407280	0.004928	5.882227
233.527000	8.961526	5.474392	0.002337	12.409359	0.004927	5.883212
233.547000	8.961526	5.478109	0.002335	12.417783	0.004922	5.887206
233.567000	8.961526	5.469760	0.002340	12.398858	0.004933	5.878234
233.587000	8.961526	5.467692	0.002342	12.394171	0.004936	5.876012
233.607000	8.961526	5.465627	0.002343	12.389489	0.004939	5.873792
233.627000	8.961526	5.468320	0.002341	12.395595	0.004935	5.876687
233.647000	8.961526	5.471508	0.002339	12.402821	0.004931	5.880113
233.667000	8.961526	5.472872	0.002338	12.405912	0.004929	5.881578
233.667000	8.961526	5.473048	0.002338	12.406312	0.004929	5.881768
233.687000	8.961526	5.465577	0.002343	12.389377	0.004939	5.873739
233.727000	8.961526	5.469079	0.002341	12.397314	0.004934	5.877502
233.747000	8.961526	5.466120	0.002343	12.390606	0.004938	5.874322
233.767000	8.961526	5.468461	0.002341	12.395915	0.004935	5.876839
233.787000	8.961526	5.473152	0.002338	12.406546	0.004929	5.881879
233.807000	8.961526	5.472009	0.002339	12.403956	0.004930	5.880651
233.827000	8.961526	5.478753	0.002334	12.419244	0.004921	5.887899
233.847000	8.961526	5.469990	0.002340	12.399379	0.004933	5.878481
233.867000	8.961526	5.475897	0.002336	12.412769	0.004925	5.884829
233.887000	8.961526	5.476704	0.002336	12.414598	0.004924	5.885696
233.887000	8.961526	5.475853	0.002336	12.412671	0.004925	5.884783
233.927000	8.961526	5.471597	0.002339	12.403023	0.004931	5.880209
233.947000	8.961526	5.479860	0.002334	12.421752	0.004919	5.889088
233.967000	8.961526	5.476652	0.002336	12.414481	0.004924	5.885641
233.987000	8.961526	5.476361	0.002336	12.413821	0.004924	5.885328
234.007000	8.961526	5.469201	0.002341	12.397590	0.004934	5.877633
234.027000	8.961526	5.468886	0.002341	12.396877	0.004934	5.877295
234.047000	8.961526	5.470761	0.002340	12.401127	0.004932	5.879310
234.067000	8.961526	5.480432	0.002333	12.423050	0.004919	5.889703
234.087000	8.961526	5.472732	0.002338	12.405595	0.004929	5.881428
234.087000	8.961526	5.473440	0.002338	12.407200	0.004928	5.882189
234.127000	8.961526	5.473882	0.002338	12.408202	0.004928	5.882664
234.147000	8.961526	5.469726	0.002340	12.398782	0.004933	5.878198
234.167000	8.961526	5.478288	0.002335	12.418190	0.004922	5.887399
234.187000	8.961526	5.477911	0.002335	12.417335	0.004922	5.886994
234.207000	8.961526	5.478195	0.002335	12.417978	0.004922	5.887299
234.227000	8.961526	5.473406	0.002338	12.407122	0.004928	5.882152
234.247000	8.961526	5.471090	0.002339	12.401873	0.004931	5.879663
234.267000	8.961526	5.478484	0.002335	12.418635	0.004921	5.887610
234.287000	8.961526	5.469292	0.002341	12.397796	0.004934	5.877731
234.307000	8.961526	5.471111	0.002339	12.401920	0.004931	5.879685
234.327000	8.961526	5.473362	0.002338	12.407023	0.004928	5.882105
234.327000	8.961526	5.475456	0.002337	12.411770	0.004925	5.884355
234.367000	8.961526	5.473993	0.002338	12.408453	0.004927	5.882783
234.387000	8.961526	5.472121	0.002339	12.404210	0.004930	5.880771
234.407000	8.961526	5.471672	0.002339	12.403192	0.004931	5.880289
234.427000	8.961526	5.475438	0.002337	12.411729	0.004925	5.884336
234.447000	8.961526	5.471130	0.002339	12.401964	0.004931	5.879706
234.467000	8.961526	5.477793	0.002335	12.417067	0.004922	5.886867
234.487000	8.961526	5.479080	0.002334	12.419985	0.004920	5.888250
234.507000	8.961526	5.474904	0.002337	12.410519	0.004926	5.883762
234.527000	8.961526	5.472093	0.002339	12.404147	0.004930	5.880742
234.527000	8.961526	5.477456	0.002335	12.416305	0.004923	5.886505
234.567000	8.961526	5.476712	0.002336	12.414616	0.004924	5.885705
234.587000	8.961526	5.472397	0.002339	12.404835	0.004930	5.881068
234.607000	8.961526	5.468656	0.002341	12.396355	0.004935	5.877047
234.627000	8.961526	5.470221	0.002340	12.399904	0.004933	5.878730
234.647000	8.961526	5.470711	0.002340	12.401014	0.004932	5.879256
234.667000	8.961526	5.472483	0.002338	12.405031	0.004929	5.881161
234.687000	8.961526	5.471095	0.002339	12.401885	0.004931	5.879669
234.707000	8.961526	5.471176	0.002339	12.402069	0.004931	5.879756
234.727000	8.961526	5.470338	0.002340	12.400169	0.004932	5.878855
234.727000	8.961526	5.474892	0.002337	12.410491	0.004926	5.883749
234.767000	8.961526	5.467554	0.002342	12.393858	0.004936	5.875863
234.787000	8.961526	5.476467	0.002336	12.414061	0.004924	5.885442
234.807000	8.961526	5.471644	0.002339	12.403129	0.004931	5.880259
234.827000	8.961526	5.474802	0.002337	12.410288	0.004926	5.883653
234.847000	8.961526	5.473491	0.002338	12.407316	0.004928	5.882244
234.867000	8.961526	5.473835	0.002338	12.408095	0.004928	5.882613
234.887000	8.961526	5.468674	0.002341	12.396396	0.004935	5.877067
234.907000	8.961526	5.467684	0.002342	12.394152	0.004936	5.876003
234.926000	8.961526	5.472587	0.002338	12.405268	0.004929	5.881273
234.946000	8.961526	5.474369	0.002337	12.409305	0.004927	5.883187
234.966000	8.961526	5.474445	0.002337	12.409478	0.004927	5.883269
234.986000	8.961526	5.470725	0.002340	12.401047	0.004932	5.879272
235.006000	8.961526	5.476713	0.002336	12.414619	0.004924	5.885706
235.026000	8.961526	5.465327	0.002343	12.388809	0.004939	5.873470
235.046000	8.961526	5.469227	0.002341	12.397651	0.004934	5.877662
235.066000	8.961526	5.471272	0.002339	12.402285	0.004931	5.879859
235.086000	8.961526	5.471169	0.002339	12.402052	0.004931	5.879748
235.106000	8.961526	5.469274	0.002341	12.397757	0.004934	5.877712
235.126000	8.961526	5.471861	0.002339	12.403621	0.004930	5.880492
235.146000	8.961526	5.470484	0.002340	12.400500	0.004932	5.879013
235.166000	8.961526	5.468616	0.002341	12.396266	0.004935	5.877005
235.186000	8.961526	5.481897	0.002332	12.426370	0.004917	5.891277
235.206000	8.961526	5.476267	0.002336	12.413609	0.004924	5.885227
235.226000	8.961526	5.472627	0.002338	12.405358	0.004929	5.881316
235.246000	8.961526	5.469332	0.002341	12.397887	0.004934	5.877774
235.266000	8.961526	5.467391	0.002342	12.393488	0.004936	5.875688
235.286000	8.961526	5.469051	0.002341	12.397250	0.004934	5.877472
235.306000	8.961526	5.467933	0.002341	12.394717	0.004936	5.876271
235.326000	8.961526	5.478679	0.002334	12.419075	0.004921	5.887819
235.346000	8.961526	5.479351	0.002334	12.420599	0.004920	5.888541
235.366000	8.961526	5.478929	0.002334	12.419643	0.004921	5.888088
235.386000	8.961526	5.475148	0.002337	12.411072	0.004926	5.884025
235.406000	8.961526	5.477678	0.002335	12.416806	0.004922	5.886743
235.426000	8.961526	5.480224	0.002333	12.422579	0.004919	5.889480
235.446000	8.961526	5.475124	0.002337	12.411017	0.004926	5.883999
235.466000	8.961526	5.477037	0.002336	12.415355	0.004923	5.886055
235.486000	8.961526	5.477657	0.002335	12.416758	0.004922	5.886720
235.506000	8.961526	5.482093	0.002332	12.426815	0.004916	5.891488
235.526000	8.961526	5.476157	0.002336	12.413359	0.004924	5.885109
235.546000	8.961526	5.484558	0.002331	12.432403	0.004913	5.894137
235.566000	8.961526	5.480655	0.002333	12.423555	0.004918	5.889943
235.586000	8.961526	5.481884	0.002332	12.426340	0.004917	5.891263
235.606000	8.961526	5.475423	0.002337	12.411695	0.004925	5.884320
235.626000	8.961526	5.484325	0.002331	12.431875	0.004913	5.893887
235.646000	8.961526	5.475412	0.002337	12.411671	0.004925	5.884309
235.666000	8.961526	5.476089	0.002336	12.413205	0.004925	5.885036
235.686000	8.961526	5.482527	0.002332	12.427798	0.004916	5.891954
235.706000	8.961526	5.480026	0.002334	12.422128	0.004919	5.889266
235.726000	8.961526	5.471596	0.002339	12.403020	0.004931	5.880207
235.746000	8.961526	5.483611	0.002331	12.430255	0.004914	5.893119
235.766000	8.961526	5.479414	0.002334	12.420742	0.004920	5.888609
235.786000	8.961526	5.480881	0.002333	12.424067	0.004918	5.890185
235.806000	8.961526	5.483058	0.002332	12.429001	0.004915	5.892525
235.826000	8.961526	5.473969	0.002338	12.408399	0.004927	5.882757
235.846000	8.961526	5.480621	0.002333	12.423478	0.004918	5.889906
235.866000	8.961526	5.474381	0.002337	12.409333	0.004927	5.883200
235.886000	8.961526	5.475261	0.002337	12.411327	0.004926	5.884146
235.906000	8.961526	5.475505	0.002337	12.411881	0.004925	5.884408
235.926000	8.961526	5.473586	0.002338	12.407532	0.004928	5.882346
235.946000	8.961526	5.478372	0.002335	12.418381	0.004921	5.887490
235.966000	8.961526	5.480886	0.002333	12.424079	0.004918	5.890191
235.986000	8.961526	5.479471	0.002334	12.420871	0.004920	5.888670
236.006000	8.961526	5.478334	0.002335	12.418293	0.004921	5.887448
236.026000	8.961526	5.473793	0.002338	12.408001	0.004928	5.882569
236.046000	8.961526	5.476719	0.002336	12.414632	0.004924	5.885712
236.066000	8.961526	5.479964	0.002334	12.421990	0.004919	5.889201
236.086000	8.961526	5.477529	0.002335	12.416468	0.004923	5.886583
236.106000	8.961526	5.474739	0.002337	12.410145	0.004926	5.883585
236.126000	8.961526	5.466456	0.002342	12.391368	0.004938	5.874683
236.146000	8.961526	5.466036	0.002343	12.390417	0.004938	5.874232
236.166000	8.961526	5.475718	0.002336	12.412363	0.004925	5.884637
236.186000	8.961526	5.471241	0.002339	12.402215	0.004931	5.879825
236.206000	8.961526	5.471699	0.002339	12.403254	0.004931	5.880318
236.226000	8.961526	5.474376	0.002337	12.409323	0.004927	5.883195
236.246000	8.961526	5.471430	0.002339	12.402644	0.004931	5.880029
236.266000	8.961526	5.475947	0.002336	12.412882	0.004925	5.884883
236.286000	8.961526	5.472186	0.002339	12.404359	0.004930	5.880842
236.306000	8.961526	5.472007	0.002339	12.403952	0.004930	5.880649
236.326000	8.961526	5.471650	0.002339	12.403143	0.004931	5.880265
236.346000	8.961526	5.464312	0.002344	12.386508	0.004941	5.872379
236.366000	8.961526	5.473684	0.002338	12.407753	0.004928	5.882451
236.386000	8.961526	5.471324	0.002339	12.402404	0.004931	5.879915
236.406000	8.961526	5.467882	0.002341	12.394602	0.004936	5.876216
236.426000	8.961526	5.473103	0.002338	12.406436	0.004929	5.881826
236.446000	8.961526	5.478449	0.002335	12.418555	0.004921	5.887572
236.466000	8.961526	5.474139	0.002337	12.408786	0.004927	5.882941
236.486000	8.961526	5.473802	0.002338	12.408021	0.004928	5.882578
236.506000	8.961526	5.471904	0.002339	12.403718	0.004930	5.880538
236.526000	8.961526	5.475720	0.002336	12.412368	0.004925	5.884639
236.546000	8.961526	5.477477	0.002335	12.416351	0.004923	5.886527
236.566000	8.961526	5.478812	0.002334	12.419378	0.004921	5.887963
236.586000	8.961526	5.476702	0.002336	12.414595	0.004924	5.885695
236.606000	8.961526	5.477482	0.002335	12.416361	0.004923	5.886532
236.626000	8.961526	5.475773	0.002336	12.412489	0.004925	5.884697
236.646000	8.961526	5.474736	0.002337	12.410138	0.004926	5.883582
236.666000	8.961526	5.474227	0.002337	12.408984	0.004927	5.883035
236.686000	8.961526	5.475069	0.002337	12.410892	0.004926	5.883939
236.706000	8.961526	5.480429	0.002333	12.423042	0.004919	5.889700
236.726000	8.961526	5.475976	0.002336	12.412950	0.004925	5.884915
236.746000	8.961526	5.479552	0.002334	12.421055	0.004920	5.888757
236.766000	8.961526	5.481343	0.002333	12.425115	0.004917	5.890682
236.786000	8.961526	5.475335	0.002337	12.411496	0.004926	5.884225
236.806000	8.961526	5.479526	0.002334	12.420997	0.004920	5.888730
236.826000	8.961526	5.476326	0.002336	12.413741	0.004924	5.885290
236.846000	8.961526	5.481215	0.002333	12.424824	0.004917	5.890544
236.866000	8.961526	5.475143	0.002337	12.411061	0.004926	5.884019
236.886000	8.961526	5.478602	0.002335	12.418902	0.004921	5.887737
236.906000	8.961526	5.474550	0.002337	12.409716	0.004927	5.883382
236.926000	8.961526	5.472939	0.002338	12.406065	0.004929	5.881651
236.946000	8.961526	5.476347	0.002336	12.413789	0.004924	5.885313
236.966000	8.961526	5.478328	0.002335	12.418280	0.004921	5.887442
236.986000	8.961526	5.473986	0.002338	12.408437	0.004927	5.882775
237.006000	8.961526	5.474920	0.002337	12.410555	0.004926	5.883779
237.026000	8.961526	5.479909	0.002334	12.421865	0.004919	5.889142
237.046000	8.961526	5.481925	0.002332	12.426433	0.004917	5.891307
237.066000	8.961526	5.478690	0.002334	12.419100	0.004921	5.887831
237.086000	8.961526	5.474606	0.002337	12.409844	0.004927	5.883442
237.106000	8.961526	5.472600	0.002338	12.405296	0.004929	5.881286
237.126000	8.961526	5.478023	0.002335	12.417588	0.004922	5.887114
237.146000	8.961526	5.472147	0.002339	12.404270	0.004930	5.880800
237.166000	8.961526	5.471768	0.002339	12.403411	0.004930	5.880392
237.186000	8.961526	5.473299	0.002338	12.406881	0.004928	5.882038
237.206000	8.961526	5.472576	0.002338	12.405241	0.004929	5.881260
237.226000	8.961526	5.474690	0.002337	12.410033	0.004926	5.883532
237.246000	8.961526	5.468645	0.002341	12.396330	0.004935	5.877036
237.266000	8.961526	5.466720	0.002342	12.391968	0.004937	5.874967
237.286000	8.961526	5.474318	0.002337	12.409189	0.004927	5.883132
237.306000	8.961526	5.476552	0.002336	12.414255	0.004924	5.885533
237.326000	8.961526	5.475071	0.002337	12.410897	0.004926	5.883941
237.346000	8.961526	5.471525	0.002339	12.402859	0.004931	5.880131
237.366000	8.961526	5.473135	0.002338	12.406508	0.004929	5.881861
237.386000	8.961526	5.473901	0.002338	12.408246	0.004928	5.882685
237.406000	8.961526	5.483927	0.002331	12.430973	0.004914	5.893459
237.426000	8.961526	5.478738	0.002334	12.419210	0.004921	5.887883
237.446000	8.961526	5.471105	0.002339	12.401907	0.004931	5.879679
237.466000	8.961526	5.468633	0.002341	12.396304	0.004935	5.877023
237.486000	8.961526	5.472047	0.002339	12.404043	0.004930	5.880692
237.506000	8.961526	5.479676	0.002334	12.421335	0.004920	5.888890
237.526000	8.961526	5.473948	0.002338	12.408352	0.004927	5.882735
237.546000	8.961526	5.472009	0.002339	12.403957	0.004930	5.880651
237.566000	8.961526	5.474203	0.002337	12.408930	0.004927	5.883009
237.586000	8.961526	5.472841	0.002338	12.405843	0.004929	5.881545
237.606000	8.961526	5.474258	0.002337	12.409055	0.004927	5.883068
237.626000	8.961526	5.472240	0.002339	12.404480	0.004930	5.880899
237.646000	8.961526	5.468183	0.002341	12.395284	0.004935	5.876539
237.666000	8.961526	5.473563	0.002338	12.407479	0.004928	5.882321
237.686000	8.961526	5.471254	0.002339	12.402245	0.004931	5.879840
237.706000	8.961526	5.466675	0.002342	12.391865	0.004937	5.874919
237.726000	8.961526	5.471189	0.002339	12.402098	0.004931	5.879770
237.726000	8.961526	5.465327	0.002343	12.388809	0.004939	5.873470
237.766000	8.961526	5.468828	0.002341	12.396746	0.004935	5.877233
237.786000	8.961526	5.473460	0.002338	12.407245	0.004928	5.882210
237.806000	8.961526	5.469299	0.002341	12.397812	0.004934	5.877738
237.826000	8.961526	5.469825	0.002340	12.399006	0.004933	5.878304
237.846000	8.961526	5.468865	0.002341	12.396831	0.004934	5.877273
237.866000	8.961526	5.474294	0.002337	12.409137	0.004927	5.883107
237.886000	8.961526	5.471654	0.002339	12.403151	0.004931	5.880269
237.906000	8.961526	5.472613	0.002338	12.405325	0.004929	5.881300
237.926000	8.961526	5.474199	0.002337	12.408921	0.004927	5.883005
237.946000	8.961526	5.474127	0.002337	12.408757	0.004927	5.882927
237.966000	8.961526	5.468579	0.002341	12.396181	0.004935	5.876965
237.986000	8.961526	5.470480	0.002340	12.400490	0.004932	5.879008
238.006000	8.961526	5.464337	0.002344	12.386565	0.004941	5.872406
238.026000	8.961526	5.466875	0.002342	12.392320	0.004937	5.875134
238.046000	8.961526	5.473181	0.002338	12.406612	0.004929	5.881910
238.066000	8.961526	5.472219	0.002339	12.404433	0.004930	5.880877
238.086000	8.961526	5.469391	0.002341	12.398022	0.004934	5.877837
238.106000	8.961526	5.470913	0.002340	12.401472	0.004932	5.879473
238.126000	8.961526	5.470160	0.002340	12.399766	0.004933	5.878664
238.146000	8.961526	5.472005	0.002339	12.403947	0.004930	5.880647
238.166000	8.961526	5.466261	0.002343	12.390927	0.004938	5.874474
238.186000	8.961526	5.472179	0.002339	12.404342	0.004930	5.880834
238.206000	8.961526	5.473830	0.002338	12.408084	0.004928	5.882608
238.226000	8.961526	5.473279	0.002338	12.406836	0.004928	5.882016
238.246000	8.961526	5.474781	0.002337	12.410240	0.004926	5.883630
238.266000	8.961526	5.469011	0.002341	12.397160	0.004934	5.877429
238.286000	8.961526	5.465345	0.002343	12.388851	0.004939	5.873490
238.306000	8.961526	5.472316	0.002339	12.404653	0.004930	5.880981
238.326000	8.961526	5.472269	0.002339	12.404546	0.004930	5.880931
238.346000	8.961526	5.473774	0.002338	12.407957	0.004928	5.882548
238.366000	8.961526	5.471414	0.002339	12.402608	0.004931	5.880012
238.386000	8.961526	5.470203	0.002340	12.399862	0.004933	5.878710
238.406000	8.961526	5.480745	0.002333	12.423759	0.004918	5.890039
238.426000	8.961526	5.477241	0.002335	12.415816	0.004923	5.886274
238.446000	8.961526	5.472686	0.002338	12.405492	0.004929	5.881379
238.466000	8.961526	5.475834	0.002336	12.412627	0.004925	5.884762
238.486000	8.961526	5.476544	0.002336	12.414237	0.004924	5.885525
238.506000	8.961526	5.471902	0.002339	12.403714	0.004930	5.880536
238.526000	8.961526	5.473957	0.002338	12.408373	0.004927	5.882745
238.546000	8.961526	5.466272	0.002343	12.390952	0.004938	5.874486
238.566000	8.961526	5.474172	0.002337	12.408861	0.004927	5.882976
238.586000	8.961526	5.469454	0.002340	12.398164	0.004934	5.877905
238.606000	8.961526	5.470910	0.002340	12.401464	0.004932	5.879470
238.626000	8.961526	5.466829	0.002342	12.392214	0.004937	5.875084
238.646000	8.961526	5.472006	0.002339	12.403949	0.004930	5.880648
238.666000	8.961526	5.469553	0.002340	12.398388	0.004934	5.878011
238.686000	8.961526	5.464191	0.002344	12.386235	0.004941	5.872249
238.706000	8.961526	5.471339	0.002339	12.402438	0.004931	5.879931
238.726000	8.961526	5.466077	0.002343	12.390509	0.004938	5.874276
238.746000	8.961526	5.469181	0.002341	12.397545	0.004934	5.877612
238.766000	8.961526	5.471455	0.002339	12.402700	0.004931	5.880055
238.786000	8.961526	5.470116	0.002340	12.399664	0.004933	5.878616
238.806000	8.961526	5.468322	0.002341	12.395599	0.004935	5.876689
238.826000	8.961526	5.470139	0.002340	12.399717	0.004933	5.878641
238.846000	8.961526	5.470482	0.002340	12.400494	0.004932	5.879010
238.866000	8.961526	5.465453	0.002343	12.389094	0.004939	5.873605
238.886000	8.961526	5.470638	0.002340	12.400849	0.004932	5.879178
238.906000	8.961526	5.469333	0.002341	12.397891	0.004934	5.877776
238.926000	8.961526	5.472975	0.002338	12.406146	0.004929	5.881689
238.946000	8.961526	5.467526	0.002342	12.393795	0.004936	5.875834
238.966000	8.961526	5.469009	0.002341	12.397156	0.004934	5.877427
238.986000	8.961526	5.470824	0.002340	12.401270	0.004932	5.879377
239.006000	8.961526	5.470089	0.002340	12.399603	0.004933	5.878587
239.026000	8.961526	5.465445	0.002343	12.389078	0.004939	5.873597
239.046000	8.961526	5.471872	0.002339	12.403645	0.004930	5.880503
239.066000	8.961526	5.475542	0.002336	12.411965	0.004925	5.884448
239.086000	8.961526	5.467059	0.002342	12.392736	0.004937	5.875332
239.106000	8.961526	5.472740	0.002338	12.405613	0.004929	5.881437
239.126000	8.961526	5.469529	0.002340	12.398334	0.004934	5.877985
239.146000	8.961526	5.475941	0.002336	12.412869	0.004925	5.884877
239.166000	8.961526	5.473852	0.002338	12.408134	0.004928	5.882632
239.186000	8.961526	5.471218	0.002339	12.402164	0.004931	5.879801
239.206000	8.961526	5.474409	0.002337	12.409396	0.004927	5.883230
239.226000	8.961526	5.477143	0.002335	12.415595	0.004923	5.886169
239.246000	8.961526	5.473533	0.002338	12.407411	0.004928	5.882289
239.266000	8.961526	5.472479	0.002338	12.405022	0.004930	5.881156
239.286000	8.961526	5.472604	0.002338	12.405305	0.004929	5.881291
239.306000	8.961526	5.469353	0.002341	12.397935	0.004934	5.877796
239.326000	8.961526	5.471725	0.002339	12.403313	0.004931	5.880346
239.346000	8.961526	5.475038	0.002337	12.410823	0.004926	5.883906
239.366000	8.961526	5.470772	0.002340	12.401153	0.004932	5.879322
239.386000	8.961526	5.468270	0.002341	12.395480	0.004935	5.876633
239.406000	8.961526	5.469622	0.002340	12.398546	0.004933	5.878086
239.426000	8.961526	5.468283	0.002341	12.395511	0.004935	5.876647
239.446000	8.961526	5.470037	0.002340	12.399487	0.004933	5.878532
239.466000	8.961526	5.467886	0.002341	12.394610	0.004936	5.876220
239.486000	8.961526	5.481124	0.002333	12.424618	0.004918	5.890447
239.506000	8.961526	5.477363	0.002335	12.416093	0.004923	5.886405
239.526000	8.961526	5.471738	0.002339	12.403341	0.004931	5.880359
239.546000	8.961526	5.473949	0.002338	12.408353	0.004927	5.882736
239.566000	8.961526	5.470742	0.002340	12.401083	0.004932	5.879289
239.586000	8.961526	5.472606	0.002338	12.405309	0.004929	5.881293
239.606000	8.961526	5.469944	0.002340	12.399277	0.004933	5.878432
239.626000	8.961526	5.470626	0.002340	12.400821	0.004932	5.879165
239.646000	8.961526	5.471464	0.002339	12.402721	0.004931	5.880065
239.666000	8.961526	5.474677	0.002337	12.410004	0.004926	5.883518
239.686000	8.961526	5.474646	0.002337	12.409934	0.004927	5.883485
239.706000	8.961526	5.468213	0.002341	12.395351	0.004935	5.876571
239.726000	8.961526	5.477806	0.002335	12.417096	0.004922	5.886881
239.746000	8.961526	5.474099	0.002337	12.408693	0.004927	5.882897
239.766000	8.961526	5.469446	0.002340	12.398146	0.004934	5.877897
239.786000	8.961526	5.478410	0.002335	12.418465	0.004921	5.887530
239.806000	8.961526	5.475301	0.002337	12.411419	0.004926	5.884189
239.826000	8.961526	5.481150	0.002333	12.424677	0.004918	5.890474
239.846000	8.961526	5.482907	0.002332	12.428660	0.004915	5.892363
239.866000	8.961526	5.482586	0.002332	12.427933	0.004916	5.892018
239.886000	8.961526	5.472339	0.002339	12.404703	0.004930	5.881005
239.906000	8.961526	5.476018	0.002336	12.413044	0.004925	5.884959
239.926000	8.961526	5.477107	0.002335	12.415512	0.004923	5.886130
239.946000	8.961526	5.476770	0.002336	12.414749	0.004924	5.885768
239.966000	8.961526	5.468318	0.002341	12.395590	0.004935	5.876685
239.986000	8.961526	5.468225	0.002341	12.395380	0.004935	5.876585
240.006000	8.961526	5.477281	0.002335	12.415907	0.004923	5.886317
240.026000	8.961526	5.476499	0.002336	12.414135	0.004924	5.885477
240.046000	8.961526	5.480311	0.002333	12.422775	0.004919	5.889573
240.066000	8.961526	5.477508	0.002335	12.416421	0.004923	5.886561
240.086000	8.961526	5.477834	0.002335	12.417160	0.004922	5.886911
240.106000	8.961526	5.475567	0.002336	12.412022	0.004925	5.884475
240.126000	8.961526	5.475847	0.002336	12.412656	0.004925	5.884775
240.146000	8.961526	5.472651	0.002338	12.405412	0.004929	5.881341
240.166000	8.961526	5.479032	0.002334	12.419877	0.004920	5.888199
240.186000	8.961526	5.476014	0.002336	12.413035	0.004925	5.884955
240.206000	8.961526	5.472592	0.002338	12.405277	0.004929	5.881277
240.226000	8.961526	5.473024	0.002338	12.406256	0.004929	5.881741
240.246000	8.961526	5.465273	0.002343	12.388688	0.004939	5.873412
240.266000	8.961526	5.472305	0.002339	12.404627	0.004930	5.880969
240.286000	8.961526	5.476618	0.002336	12.414403	0.004924	5.885604
240.306000	8.961526	5.474723	0.002337	12.410109	0.004926	5.883568
240.326000	8.961526	5.476505	0.002336	12.414147	0.004924	5.885482
240.346000	8.961526	5.468360	0.002341	12.395685	0.004935	5.876730
240.366000	8.961526	5.460011	0.002347	12.376759	0.004947	5.867757
240.386000	8.961526	5.467060	0.002342	12.392737	0.004937	5.875332
240.406000	8.961526	5.467959	0.002341	12.394776	0.004936	5.876298
240.426000	8.961526	5.465186	0.002343	12.388491	0.004940	5.873319
240.446000	8.961526	5.464837	0.002343	12.387698	0.004940	5.872943
240.466000	8.961526	5.474479	0.002337	12.409555	0.004927	5.883305
240.486000	8.961526	5.478162	0.002335	12.417904	0.004922	5.887264
240.486000	8.961526	5.467282	0.002342	12.393242	0.004937	5.875571
240.526000	8.961526	5.473096	0.002338	12.406420	0.004929	5.881819
240.546000	8.961526	5.470276	0.002340	12.400027	0.004933	5.878788
240.566000	8.961526	5.473895	0.002338	12.408232	0.004928	5.882678
240.586000	8.961526	5.469170	0.002341	12.397521	0.004934	5.877600
240.606000	8.961526	5.471278	0.002339	12.402299	0.004931	5.879866
240.626000	8.961526	5.472529	0.002338	12.405136	0.004929	5.881210
240.646000	8.961526	5.467636	0.002342	12.394044	0.004936	5.875952
240.666000	8.961526	5.472449	0.002339	12.404955	0.004930	5.881124
240.686000	8.961526	5.470118	0.002340	12.399669	0.004933	5.878619
240.706000	8.961526	5.468465	0.002341	12.395923	0.004935	5.876842
240.726000	8.961526	5.471636	0.002339	12.403112	0.004931	5.880251
240.746000	8.961526	5.478200	0.002335	12.417991	0.004922	5.887305
240.766000	8.961526	5.470393	0.002340	12.400294	0.004932	5.878915
240.786000	8.961526	5.473719	0.002338	12.407832	0.004928	5.882488
240.806000	8.961526	5.475507	0.002337	12.411885	0.004925	5.884410
240.826000	8.961526	5.477493	0.002335	12.416388	0.004923	5.886545
240.846000	8.961526	5.471168	0.002339	12.402050	0.004931	5.879747
240.866000	8.961526	5.470917	0.002340	12.401481	0.004932	5.879478
240.886000	8.961526	5.476728	0.002336	12.414654	0.004924	5.885723
240.906000	8.961526	5.472723	0.002338	12.405575	0.004929	5.881419
240.926000	8.961526	5.476439	0.002336	12.413999	0.004924	5.885412
240.946000	8.961526	5.476953	0.002336	12.415163	0.004923	5.885964
240.966000	8.961526	5.474319	0.002337	12.409193	0.004927	5.883134
240.986000	8.961526	5.476648	0.002336	12.414472	0.004924	5.885636
241.006000	8.961526	5.479428	0.002334	12.420774	0.004920	5.888624
241.026000	8.961526	5.484030	0.002331	12.431205	0.004914	5.893569
241.046000	8.961526	5.482061	0.002332	12.426742	0.004916	5.891454
241.066000	8.961526	5.467751	0.002342	12.394304	0.004936	5.876075
241.086000	8.961526	5.472959	0.002338	12.406111	0.004929	5.881672
241.106000	8.961526	5.474101	0.002337	12.408698	0.004927	5.882899
241.126000	8.961526	5.476377	0.002336	12.413859	0.004924	5.885346
241.126000	8.961526	5.475266	0.002337	12.411338	0.004926	5.884151
241.166000	8.961526	5.475571	0.002336	12.412031	0.004925	5.884479
241.186000	8.961526	5.472988	0.002338	12.406174	0.004929	5.881703
241.206000	8.961526	5.472316	0.002339	12.404652	0.004930	5.880981
241.226000	8.961526	5.469747	0.002340	12.398829	0.004933	5.878220
241.246000	8.961526	5.474686	0.002337	12.410026	0.004926	5.883528
241.266000	8.961526	5.476063	0.002336	12.413145	0.004925	5.885007
241.286000	8.961526	5.469453	0.002340	12.398163	0.004934	5.877905
241.306000	8.961526	5.464277	0.002344	12.386429	0.004941	5.872342
241.326000	8.961526	5.471373	0.002339	12.402514	0.004931	5.879967
241.346000	8.961526	5.464991	0.002343	12.388047	0.004940	5.873109
241.366000	8.961526	5.468826	0.002341	12.396742	0.004935	5.877231
241.386000	8.961526	5.469545	0.002340	12.398371	0.004934	5.878003
241.406000	8.961526	5.461631	0.002346	12.380431	0.004944	5.869498
241.406000	8.961526	5.459491	0.002347	12.375581	0.004947	5.867198
241.446000	8.961526	5.467737	0.002342	12.394273	0.004936	5.876060
241.466000	8.961526	5.466917	0.002342	12.392413	0.004937	5.875179
241.486000	8.961526	5.469138	0.002341	12.397449	0.004934	5.877566
241.506000	8.961526	5.470146	0.002340	12.399734	0.004933	5.878649
241.526000	8.961526	5.471033	0.002339	12.401744	0.004931	5.879602
241.546000	8.961526	5.474125	0.002337	12.408754	0.004927	5.882926
241.566000	8.961526	5.472102	0.002339	12.404166	0.004930	5.880751
241.586000	8.961526	5.469008	0.002341	12.397155	0.004934	5.877426
241.606000	8.961526	5.465931	0.002343	12.390178	0.004939	5.874119
241.626000	8.961526	5.471962	0.002339	12.403850	0.004930	5.880601
241.646000	8.961526	5.468259	0.002341	12.395455	0.004935	5.876621
241.666000	8.961526	5.469434	0.002340	12.398119	0.004934	5.877884
241.686000	8.961526	5.470434	0.002340	12.400386	0.004932	5.878958
241.706000	8.961526	5.468377	0.002341	12.395722	0.004935	5.876747
241.726000	8.961526	5.460725	0.002346	12.378378	0.004946	5.868525
241.746000	8.961526	5.468710	0.002341	12.396479	0.004935	5.877106
241.766000	8.961526	5.468535	0.002341	12.396082	0.004935	5.876918
241.786000	8.961526	5.466678	0.002342	12.391871	0.004937	5.874922
241.806000	8.961526	5.463141	0.002345	12.383855	0.004942	5.871121
241.826000	8.961526	5.468749	0.002341	12.396566	0.004935	5.877147
241.846000	8.961526	5.464175	0.002344	12.386197	0.004941	5.872232
241.866000	8.961526	5.467327	0.002342	12.393344	0.004937	5.875620
241.886000	8.961526	5.466096	0.002343	12.390553	0.004938	5.874296
241.906000	8.961526	5.463061	0.002345	12.383673	0.004942	5.871035
241.926000	8.961526	5.463866	0.002344	12.385497	0.004941	5.871900
241.946000	8.961526	5.462792	0.002345	12.383063	0.004943	5.870745
241.966000	8.961526	5.472028	0.002339	12.403999	0.004930	5.880671
241.986000	8.961526	5.468265	0.002341	12.395470	0.004935	5.876628
242.006000	8.961526	5.469788	0.002340	12.398922	0.004933	5.878264
242.026000	8.961526	5.471925	0.002339	12.403767	0.004930	5.880561
242.046000	8.961526	5.470272	0.002340	12.400020	0.004933	5.878785
242.066000	8.961526	5.469353	0.002341	12.397936	0.004934	5.877797
242.086000	8.961526	5.470083	0.002340	12.399589	0.004933	5.878581
242.106000	8.961526	5.472427	0.002339	12.404904	0.004930	5.881100
242.126000	8.961526	5.473157	0.002338	12.406559	0.004929	5.881885
242.146000	8.961526	5.466464	0.002342	12.391386	0.004938	5.874691
242.166000	8.961526	5.464699	0.002344	12.387386	0.004940	5.872795
242.186000	8.961526	5.469570	0.002340	12.398428	0.004934	5.878030
242.206000	8.961526	5.471860	0.002339	12.403619	0.004930	5.880491
242.226000	8.961526	5.479599	0.002334	12.421160	0.004920	5.888807
242.246000	8.961526	5.469006	0.002341	12.397149	0.004934	5.877424
242.266000	8.961526	5.479105	0.002334	12.420041	0.004920	5.888277
242.286000	8.961526	5.475145	0.002337	12.411064	0.004926	5.884021
242.306000	8.961526	5.473701	0.002338	12.407792	0.004928	5.882470
242.326000	8.961526	5.469241	0.002341	12.397683	0.004934	5.877677
242.346000	8.961526	5.471354	0.002339	12.402471	0.004931	5.879947
242.366000	8.961526	5.471637	0.002339	12.403114	0.004931	5.880252
242.386000	8.961526	5.476330	0.002336	12.413750	0.004924	5.885294
242.406000	8.961526	5.472820	0.002338	12.405795	0.004929	5.881523
242.406000	8.961526	5.472583	0.002338	12.405258	0.004929	5.881268
242.446000	8.961526	5.476030	0.002336	12.413071	0.004925	5.884972
242.466000	8.961526	5.470762	0.002340	12.401129	0.004932	5.879311
242.486000	8.961526	5.469959	0.002340	12.399309	0.004933	5.878448
242.506000	8.961526	5.468421	0.002341	12.395823	0.004935	5.876795
242.526000	8.961526	5.470393	0.002340	12.400292	0.004932	5.878914
242.546000	8.961526	5.470393	0.002340	12.400294	0.004932	5.878915
242.566000	8.961526	5.470096	0.002340	12.399619	0.004933	5.878595
242.586000	8.961526	5.471885	0.002339	12.403675	0.004930	5.880518
242.606000	8.961526	5.473324	0.002338	12.406938	0.004928	5.882065
242.626000	8.961526	5.473850	0.002338	12.408130	0.004928	5.882630
242.646000	8.961526	5.468828	0.002341	12.396746	0.004935	5.877233
242.666000	8.961526	5.473080	0.002338	12.406385	0.004929	5.881802
242.686000	8.961526	5.478885	0.002334	12.419542	0.004921	5.888040
242.706000	8.961526	5.474280	0.002337	12.409105	0.004927	5.883092
242.726000	8.961526	5.472244	0.002339	12.404488	0.004930	5.880903
242.746000	8.961526	5.465889	0.002343	12.390084	0.004939	5.874074
242.766000	8.961526	5.464826	0.002343	12.387673	0.004940	5.872931
242.786000	8.961526	5.465880	0.002343	12.390064	0.004939	5.874065
242.806000	8.961526	5.465850	0.002343	12.389995	0.004939	5.874032
242.826000	8.961526	5.464227	0.002344	12.386316	0.004941	5.872288
242.846000	8.961526	5.470100	0.002340	12.399629	0.004933	5.878600
242.866000	8.961526	5.469508	0.002340	12.398288	0.004934	5.877964
242.886000	8.961526	5.465828	0.002343	12.389945	0.004939	5.874008
242.906000	8.961526	5.468667	0.002341	12.396381	0.004935	5.877060
242.926000	8.961526	5.465323	0.002343	12.388801	0.004939	5.873466
242.946000	8.961526	5.470452	0.002340	12.400427	0.004932	5.878978
242.966000	8.961526	5.471034	0.002339	12.401746	0.004931	5.879603
242.986000	8.961526	5.473098	0.002338	12.406426	0.004929	5.881822
243.006000	8.961526	5.471554	0.002339	12.402924	0.004931	5.880162
243.026000	8.961526	5.466362	0.002342	12.391157	0.004938	5.874583
243.046000	8.961526	5.474201	0.002337	12.408924	0.004927	5.883006
243.046000	8.961526	5.471054	0.002339	12.401791	0.004931	5.879625
243.086000	8.961526	5.468944	0.002341	12.397008	0.004934	5.877357
243.106000	8.961526	5.467168	0.002342	12.392983	0.004937	5.875448
243.126000	8.961526	5.463649	0.002344	12.385006	0.004942	5.871667
243.146000	8.961526	5.466737	0.002342	12.392007	0.004937	5.874986
243.166000	8.961526	5.468045	0.002341	12.394971	0.004936	5.876391
243.186000	8.961526	5.467296	0.002342	12.393273	0.004937	5.875586
243.206000	8.961526	5.475385	0.002337	12.411609	0.004926	5.884279
243.226000	8.961526	5.476814	0.002336	12.414849	0.004924	5.885815
243.246000	8.961526	5.468226	0.002341	12.395382	0.004935	5.876586
243.266000	8.961526	5.469751	0.002340	12.398839	0.004933	5.878225
243.286000	8.961526	5.473956	0.002338	12.408370	0.004927	5.882744
243.306000	8.961526	5.477654	0.002335	12.416752	0.004922	5.886718
243.326000	8.961526	5.468153	0.002341	12.395216	0.004935	5.876507
243.346000	8.961526	5.470708	0.002340	12.401007	0.004932	5.879253
243.366000	8.961526	5.469507	0.002340	12.398285	0.004934	5.877962
243.386000	8.961526	5.475247	0.002337	12.411297	0.004926	5.884131
243.406000	8.961526	5.471522	0.002339	12.402852	0.004931	5.880127
243.426000	8.961526	5.468913	0.002341	12.396939	0.004934	5.877324
243.446000	8.961526	5.466224	0.002343	12.390844	0.004938	5.874434
243.466000	8.961526	5.472288	0.002339	12.404589	0.004930	5.880951
243.486000	8.961526	5.466539	0.002342	12.391557	0.004938	5.874773
243.506000	8.961526	5.467185	0.002342	12.393021	0.004937	5.875467
243.526000	8.961526	5.469215	0.002341	12.397623	0.004934	5.877648
243.546000	8.961526	5.471619	0.002339	12.403072	0.004931	5.880232
243.566000	8.961526	5.467524	0.002342	12.393790	0.004936	5.875831
243.586000	8.961526	5.470102	0.002340	12.399633	0.004933	5.878602
243.606000	8.961526	5.470719	0.002340	12.401032	0.004932	5.879264
243.626000	8.961526	5.472909	0.002338	12.405996	0.004929	5.881618
243.646000	8.961526	5.467352	0.002342	12.393400	0.004937	5.875646
243.666000	8.961526	5.474251	0.002337	12.409038	0.004927	5.883060
243.686000	8.961526	5.469891	0.002340	12.399156	0.004933	5.878375
243.686000	8.961526	5.475402	0.002337	12.411647	0.004925	5.884297
243.726000	8.961526	5.475024	0.002337	12.410790	0.004926	5.883891
243.746000	8.961526	5.469698	0.002340	12.398718	0.004933	5.878168
243.766000	8.961526	5.469519	0.002340	12.398312	0.004934	5.877975
243.786000	8.961526	5.477436	0.002335	12.416258	0.004923	5.886483
243.806000	8.961526	5.472180	0.002339	12.404344	0.004930	5.880835
243.826000	8.961526	5.469738	0.002340	12.398809	0.004933	5.878211
243.846000	8.961526	5.467116	0.002342	12.392865	0.004937	5.875393
243.866000	8.961526	5.468177	0.002341	12.395269	0.004935	5.876532
243.886000	8.961526	5.468404	0.002341	12.395785	0.004935	5.876777
243.906000	8.961526	5.464880	0.002343	12.387796	0.004940	5.872989
243.926000	8.961526	5.477439	0.002335	12.416265	0.004923	5.886486
243.946000	8.961526	5.467692	0.002342	12.394171	0.004936	5.876012
243.966000	8.961526	5.464577	0.002344	12.387110	0.004940	5.872664
243.986000	8.961526	5.471206	0.002339	12.402137	0.004931	5.879789
244.006000	8.961526	5.473760	0.002338	12.407927	0.004928	5.882533
244.026000	8.961526	5.463428	0.002344	12.384506	0.004942	5.871430
244.046000	8.961526	5.471571	0.002339	12.402963	0.004931	5.880180
244.066000	8.961526	5.472409	0.002339	12.404864	0.004930	5.881081
244.086000	8.961526	5.470639	0.002340	12.400851	0.004932	5.879179
244.106000	8.961526	5.455285	0.002350	12.366045	0.004953	5.862678
244.126000	8.961526	5.470308	0.002340	12.400101	0.004932	5.878823
244.146000	8.961526	5.469767	0.002340	12.398874	0.004933	5.878241
244.166000	8.961526	5.464152	0.002344	12.386145	0.004941	5.872207
244.186000	8.961526	5.470785	0.002340	12.401181	0.004932	5.879335
244.206000	8.961526	5.467919	0.002341	12.394685	0.004936	5.876255
244.226000	8.961526	5.463439	0.002344	12.384530	0.004942	5.871441
244.246000	8.961526	5.465309	0.002343	12.388770	0.004939	5.873451
244.266000	8.961526	5.466718	0.002342	12.391963	0.004937	5.874965
244.286000	8.961526	5.459372	0.002347	12.375311	0.004948	5.867071
244.306000	8.961526	5.462008	0.002345	12.381286	0.004944	5.869903
244.326000	8.961526	5.467332	0.002342	12.393354	0.004937	5.875625
244.346000	8.961526	5.464966	0.002343	12.387992	0.004940	5.873083
244.366000	8.961526	5.469151	0.002341	12.397478	0.004934	5.877579
244.386000	8.961526	5.464377	0.002344	12.386657	0.004941	5.872449
244.406000	8.961526	5.467270	0.002342	12.393215	0.004937	5.875559
244.426000	8.961526	5.466682	0.002342	12.391882	0.004937	5.874927
244.446000	8.961526	5.466476	0.002342	12.391415	0.004938	5.874705
244.466000	8.961526	5.466033	0.002343	12.390409	0.004938	5.874228
244.486000	8.961526	5.469304	0.002341	12.397824	0.004934	5.877744
244.506000	8.961526	5.461299	0.002346	12.379680	0.004945	5.869142
244.526000	8.961526	5.459936	0.002347	12.376588	0.004947	5.867676
244.546000	8.961526	5.459273	0.002347	12.375087	0.004948	5.866964
244.566000	8.961526	5.470883	0.002340	12.401403	0.004932	5.879441
244.586000	8.961526	5.467076	0.002342	12.392775	0.004937	5.875350
244.606000	8.961526	5.472470	0.002339	12.405002	0.004930	5.881147
244.626000	8.961526	5.472381	0.002339	12.404800	0.004930	5.881051
244.646000	8.961526	5.468702	0.002341	12.396461	0.004935	5.877098
244.666000	8.961526	5.466701	0.002342	12.391924	0.004937	5.874947
244.686000	8.961526	5.466555	0.002342	12.391593	0.004938	5.874790
244.706000	8.961526	5.472602	0.002338	12.405301	0.004929	5.881289
244.726000	8.961526	5.464997	0.002343	12.388061	0.004940	5.873115
244.746000	8.961526	5.463679	0.002344	12.385074	0.004942	5.871699
244.766000	8.961526	5.461099	0.002346	12.379224	0.004945	5.868926
244.766000	8.961526	5.457556	0.002348	12.371193	0.004950	5.865118
244.806000	8.961526	5.469421	0.002340	12.398090	0.004934	5.877870
244.826000	8.961526	5.468237	0.002341	12.395405	0.004935	5.876597
244.846000	8.961526	5.459692	0.002347	12.376037	0.004947	5.867415
244.866000	8.961526	5.460344	0.002346	12.377513	0.004946	5.868114
244.886000	8.961526	5.463291	0.002344	12.384194	0.004942	5.871282
244.906000	8.961526	5.463151	0.002345	12.383878	0.004942	5.871132
244.926000	8.961526	5.469103	0.002341	12.397370	0.004934	5.877528
244.946000	8.961526	5.467187	0.002342	12.393025	0.004937	5.875469
244.966000	8.961526	5.463170	0.002345	12.383920	0.004942	5.871152
244.966000	8.961526	5.466962	0.002342	12.392516	0.004937	5.875227
245.006000	8.961526	5.462496	0.002345	12.382392	0.004943	5.870427
245.026000	8.961526	5.461452	0.002346	12.380027	0.004945	5.869306
245.046000	8.961526	5.461422	0.002346	12.379957	0.004945	5.869273
245.066000	8.961526	5.470025	0.002340	12.399459	0.004933	5.878519
245.086000	8.961526	5.468618	0.002341	12.396270	0.004935	5.877007
245.106000	8.961526	5.462130	0.002345	12.381562	0.004944	5.870034
245.126000	8.961526	5.465658	0.002343	12.389561	0.004939	5.873826
245.146000	8.961526	5.463629	0.002344	12.384961	0.004942	5.871646
245.166000	8.961526	5.463640	0.002344	12.384986	0.004942	5.871657
245.186000	8.961526	5.466606	0.002342	12.391710	0.004938	5.874845
245.206000	8.961526	5.467464	0.002342	12.393653	0.004936	5.875766
245.226000	8.961526	5.457939	0.002348	12.372062	0.004949	5.865530
245.226000	8.961526	5.460782	0.002346	12.378507	0.004946	5.868586
245.266000	8.961526	5.462989	0.002345	12.383509	0.004943	5.870957
245.286000	8.961526	5.459520	0.002347	12.375647	0.004947	5.867230
245.306000	8.961526	5.468150	0.002341	12.395208	0.004935	5.876504
245.326000	8.961526	5.463612	0.002344	12.384921	0.004942	5.871627
245.346000	8.961526	5.464254	0.002344	12.386378	0.004941	5.872317
245.366000	8.961526	5.467652	0.002342	12.394079	0.004936	5.875968
245.386000	8.961526	5.466881	0.002342	12.392332	0.004937	5.875140
245.406000	8.961526	5.468906	0.002341	12.396923	0.004934	5.877317
245.426000	8.961526	5.468714	0.002341	12.396488	0.004935	5.877110
245.446000	8.961526	5.465421	0.002343	12.389022	0.004939	5.873571
245.466000	8.961526	5.466137	0.002343	12.390646	0.004938	5.874341
245.486000	8.961526	5.465542	0.002343	12.389297	0.004939	5.873701
245.506000	8.961526	5.469102	0.002341	12.397367	0.004934	5.877527
245.526000	8.961526	5.468366	0.002341	12.395699	0.004935	5.876737
245.546000	8.961526	5.461519	0.002346	12.380177	0.004945	5.869378
245.566000	8.961526	5.454762	0.002350	12.364860	0.004954	5.862116
245.586000	8.961526	5.462778	0.002345	12.383031	0.004943	5.870730
245.606000	8.961526	5.470287	0.002340	12.400054	0.004933	5.878801
245.626000	8.961526	5.464235	0.002344	12.386335	0.004941	5.872297
245.626000	8.961526	5.464412	0.002344	12.386736	0.004941	5.872487
245.666000	8.961526	5.461997	0.002345	12.381261	0.004944	5.869891
245.686000	8.961526	5.458347	0.002348	12.372987	0.004949	5.865969
245.706000	8.961526	5.464329	0.002344	12.386547	0.004941	5.872397
245.726000	8.961526	5.464841	0.002343	12.387708	0.004940	5.872948
245.746000	8.961526	5.460552	0.002346	12.377985	0.004946	5.868338
245.766000	8.961526	5.459382	0.002347	12.375332	0.004948	5.867081
245.786000	8.961526	5.461271	0.002346	12.379615	0.004945	5.869111
245.806000	8.961526	5.462727	0.002345	12.382915	0.004943	5.870676
245.826000	8.961526	5.462045	0.002345	12.381369	0.004944	5.869943
245.826000	8.961526	5.463312	0.002344	12.384242	0.004942	5.871304
245.866000	8.961526	5.464402	0.002344	12.386712	0.004941	5.872476
245.886000	8.961526	5.470132	0.002340	12.399701	0.004933	5.878634
245.906000	8.961526	5.465950	0.002343	12.390222	0.004938	5.874140
245.926000	8.961526	5.472122	0.002339	12.404212	0.004930	5.880772
245.946000	8.961526	5.461642	0.002346	12.380456	0.004944	5.869510
245.966000	8.961526	5.466460	0.002342	12.391378	0.004938	5.874688
245.986000	8.961526	5.470044	0.002340	12.399502	0.004933	5.878539
246.006000	8.961526	5.468321	0.002341	12.395597	0.004935	5.876688
246.026000	8.961526	5.465498	0.002343	12.389197	0.004939	5.873654
246.046000	8.961526	5.465748	0.002343	12.389764	0.004939	5.873923
246.066000	8.961526	5.467450	0.002342	12.393621	0.004936	5.875751
246.086000	8.961526	5.468366	0.002341	12.395699	0.004935	5.876737
246.106000	8.961526	5.464613	0.002344	12.387192	0.004940	5.872703
246.126000	8.961526	5.466137	0.002343	12.390646	0.004938	5.874341
246.146000	8.961526	5.469109	0.002341	12.397382	0.004934	5.877534
246.166000	8.961526	5.464909	0.002343	12.387862	0.004940	5.873021
246.186000	8.961526	5.467813	0.002342	12.394446	0.004936	5.876142
246.206000	8.961526	5.465862	0.002343	12.390023	0.004939	5.874046
246.226000	8.961526	5.462341	0.002345	12.382041	0.004943	5.870261
246.246000	8.961526	5.470169	0.002340	12.399786	0.004933	5.878674
246.246000	8.961526	5.462726	0.002345	12.382913	0.004943	5.870675
246.286000	8.961526	5.461404	0.002346	12.379916	0.004945	5.869254
246.306000	8.961526	5.461056	0.002346	12.379128	0.004945	5.868880
246.326000	8.961526	5.464192	0.002344	12.386236	0.004941	5.872250
246.346000	8.961526	5.459884	0.002347	12.376471	0.004947	5.867620
246.366000	8.961526	5.458029	0.002348	12.372267	0.004949	5.865627
246.386000	8.961526	5.466244	0.002343	12.390889	0.004938	5.874456
246.406000	8.961526	5.457686	0.002348	12.371489	0.004950	5.865259
246.426000	8.961526	5.459976	0.002347	12.376680	0.004947	5.867719
246.446000	8.961526	5.462872	0.002345	12.383244	0.004943	5.870831
246.466000	8.961526	5.464992	0.002343	12.388050	0.004940	5.873110
246.466000	8.961526	5.466417	0.002342	12.391280	0.004938	5.874641
246.506000	8.961526	5.459841	0.002347	12.376373	0.004947	5.867574
246.526000	8.961526	5.464054	0.002344	12.385923	0.004941	5.872102
246.546000	8.961526	5.467465	0.002342	12.393655	0.004936	5.875767
246.566000	8.961526	5.464718	0.002344	12.387428	0.004940	5.872815
246.586000	8.961526	5.461962	0.002345	12.381182	0.004944	5.869854
246.606000	8.961526	5.463953	0.002344	12.385696	0.004941	5.871994
246.626000	8.961526	5.463154	0.002345	12.383885	0.004942	5.871135
246.646000	8.961526	5.464910	0.002343	12.387864	0.004940	5.873022
246.666000	8.961526	5.464885	0.002343	12.387808	0.004940	5.872995
246.686000	8.961526	5.466362	0.002342	12.391156	0.004938	5.874582
246.706000	8.961526	5.468611	0.002341	12.396254	0.004935	5.876999
246.726000	8.961526	5.468614	0.002341	12.396262	0.004935	5.877003
246.746000	8.961526	5.462007	0.002345	12.381284	0.004944	5.869902
246.766000	8.961526	5.462665	0.002345	12.382776	0.004943	5.870609
246.786000	8.961526	5.465078	0.002343	12.388245	0.004940	5.873203
246.806000	8.961526	5.462452	0.002345	12.382292	0.004943	5.870380
246.826000	8.961526	5.459205	0.002347	12.374932	0.004948	5.866891
246.846000	8.961526	5.468873	0.002341	12.396847	0.004934	5.877280
246.866000	8.961526	5.469009	0.002341	12.397157	0.004934	5.877427
246.886000	8.961526	5.471829	0.002339	12.403547	0.004930	5.880457
246.886000	8.961526	5.467198	0.002342	12.393051	0.004937	5.875481
246.926000	8.961526	5.464600	0.002344	12.387162	0.004940	5.872689
246.946000	8.961526	5.467851	0.002342	12.394531	0.004936	5.876183
246.966000	8.961526	5.463246	0.002345	12.384093	0.004942	5.871234
246.986000	8.961526	5.465152	0.002343	12.388414	0.004940	5.873282
247.006000	8.961526	5.467355	0.002342	12.393407	0.004937	5.875650
247.026000	8.961526	5.465227	0.002343	12.388583	0.004939	5.873363
247.046000	8.961526	5.462069	0.002345	12.381425	0.004944	5.869969
247.066000	8.961526	5.466369	0.002342	12.391173	0.004938	5.874590
247.086000	8.961526	5.466063	0.002343	12.390479	0.004938	5.874261
247.106000	8.961526	5.459635	0.002347	12.375908	0.004947	5.867353
247.106000	8.961526	5.468887	0.002341	12.396881	0.004934	5.877296
247.146000	8.961526	5.462199	0.002345	12.381719	0.004944	5.870109
247.146000	8.961526	5.465572	0.002343	12.389366	0.004939	5.873734
247.186000	8.961526	5.466361	0.002342	12.391154	0.004938	5.874581
247.206000	8.961526	5.464700	0.002344	12.387387	0.004940	5.872796
247.226000	8.961526	5.465529	0.002343	12.389268	0.004939	5.873687
247.246000	8.961526	5.470286	0.002340	12.400051	0.004933	5.878800
247.266000	8.961526	5.465604	0.002343	12.389437	0.004939	5.873768
247.286000	8.961526	5.462611	0.002345	12.382652	0.004943	5.870551
247.306000	8.961526	5.462176	0.002345	12.381667	0.004944	5.870084
247.326000	8.961526	5.466314	0.002343	12.391046	0.004938	5.874530
247.346000	8.961526	5.466739	0.002342	12.392010	0.004937	5.874987
247.366000	8.961526	5.468806	0.002341	12.396696	0.004935	5.877209
247.386000	8.961526	5.464897	0.002343	12.387835	0.004940	5.873008
247.406000	8.961526	5.463560	0.002344	12.384805	0.004942	5.871571
247.426000	8.961526	5.464387	0.002344	12.386679	0.004941	5.872460
247.446000	8.961526	5.465910	0.002343	12.390131	0.004939	5.874097
247.466000	8.961526	5.469361	0.002341	12.397953	0.004934	5.877805
247.486000	8.961526	5.468581	0.002341	12.396186	0.004935	5.876967
247.506000	8.961526	5.468226	0.002341	12.395381	0.004935	5.876585
247.526000	8.961526	5.464102	0.002344	12.386032	0.004941	5.872153
247.526000	8.961526	5.463585	0.002344	12.384861	0.004942	5.871598
247.566000	8.961526	5.467530	0.002342	12.393804	0.004936	5.875838
247.586000	8.961526	5.463166	0.002345	12.383912	0.004942	5.871148
247.606000	8.961526	5.461120	0.002346	12.379273	0.004945	5.868949
247.626000	8.961526	5.460667	0.002346	12.378246	0.004946	5.868462
247.646000	8.961526	5.464113	0.002344	12.386059	0.004941	5.872166
247.666000	8.961526	5.464035	0.002344	12.385880	0.004941	5.872081
247.686000	8.961526	5.463790	0.002344	12.385326	0.004941	5.871819
247.706000	8.961526	5.468693	0.002341	12.396440	0.004935	5.877088
247.726000	8.961526	5.462483	0.002345	12.382363	0.004943	5.870414
247.746000	8.961526	5.467562	0.002342	12.393877	0.004936	5.875872
247.766000	8.961526	5.460714	0.002346	12.378352	0.004946	5.868512
247.786000	8.961526	5.469912	0.002340	12.399202	0.004933	5.878397
247.806000	8.961526	5.471443	0.002339	12.402674	0.004931	5.880043
247.826000	8.961526	5.472025	0.002339	12.403994	0.004930	5.880669
247.846000	8.961526	5.467708	0.002342	12.394206	0.004936	5.876029
247.866000	8.961526	5.473643	0.002338	12.407660	0.004928	5.882407
247.886000	8.961526	5.470269	0.002340	12.400013	0.004933	5.878782
247.906000	8.961526	5.465998	0.002343	12.390330	0.004938	5.874191
247.926000	8.961526	5.474042	0.002337	12.408565	0.004927	5.882836
247.946000	8.961526	5.468272	0.002341	12.395486	0.004935	5.876635
247.966000	8.961526	5.463676	0.002344	12.385068	0.004942	5.871696
247.966000	8.961526	5.472577	0.002338	12.405245	0.004929	5.881262
248.006000	8.961526	5.458406	0.002348	12.373121	0.004949	5.866032
248.026000	8.961526	5.461733	0.002346	12.380663	0.004944	5.869608
248.046000	8.961526	5.464288	0.002344	12.386453	0.004941	5.872353
248.066000	8.961526	5.463441	0.002344	12.384534	0.004942	5.871443
248.086000	8.961526	5.464169	0.002344	12.386184	0.004941	5.872225
248.106000	8.961526	5.464470	0.002344	12.386866	0.004941	5.872549
248.126000	8.961526	5.461034	0.002346	12.379079	0.004945	5.868857
248.146000	8.961526	5.465676	0.002343	12.389600	0.004939	5.873845
248.166000	8.961526	5.461794	0.002345	12.380801	0.004944	5.869673
248.186000	8.961526	5.465654	0.002343	12.389551	0.004939	5.873822
248.206000	8.961526	5.472322	0.002339	12.404666	0.004930	5.880987
248.226000	8.961526	5.467807	0.002342	12.394432	0.004936	5.876135
248.246000	8.961526	5.464386	0.002344	12.386677	0.004941	5.872459
248.266000	8.961526	5.466928	0.002342	12.392439	0.004937	5.875191
248.286000	8.961526	5.466693	0.002342	12.391906	0.004937	5.874938
248.306000	8.961526	5.472388	0.002339	12.404816	0.004930	5.881059
248.326000	8.961526	5.465895	0.002343	12.390098	0.004939	5.874081
248.346000	8.961526	5.470285	0.002340	12.400048	0.004933	5.878798
248.366000	8.961526	5.470553	0.002340	12.400655	0.004932	5.879086
248.386000	8.961526	5.470061	0.002340	12.399542	0.004933	5.878558
248.386000	8.961526	5.469635	0.002340	12.398575	0.004933	5.878100
248.426000	8.961526	5.467730	0.002342	12.394256	0.004936	5.876052
248.446000	8.961526	5.470845	0.002340	12.401318	0.004932	5.879400
248.466000	8.961526	5.470285	0.002340	12.400048	0.004933	5.878798
248.486000	8.961526	5.471397	0.002339	12.402569	0.004931	5.879993
248.506000	8.961526	5.465098	0.002343	12.388291	0.004940	5.873224
248.526000	8.961526	5.470908	0.002340	12.401461	0.004932	5.879468
248.546000	8.961526	5.469711	0.002340	12.398747	0.004933	5.878181
248.566000	8.961526	5.472204	0.002339	12.404398	0.004930	5.880861
248.586000	8.961526	5.463584	0.002344	12.384860	0.004942	5.871597
248.606000	8.961526	5.461964	0.002345	12.381187	0.004944	5.869856
248.626000	8.961526	5.462079	0.002345	12.381446	0.004944	5.869979
248.646000	8.961526	5.465426	0.002343	12.389035	0.004939	5.873577
248.666000	8.961526	5.470996	0.002339	12.401661	0.004932	5.879563
248.686000	8.961526	5.462810	0.002345	12.383103	0.004943	5.870765
248.706000	8.961526	5.462791	0.002345	12.383061	0.004943	5.870745
248.726000	8.961526	5.464278	0.002344	12.386431	0.004941	5.872343
248.746000	8.961526	5.471430	0.002339	12.402644	0.004931	5.880029
248.766000	8.961526	5.467165	0.002342	12.392976	0.004937	5.875445
248.786000	8.961526	5.464954	0.002343	12.387963	0.004940	5.873069
248.806000	8.961526	5.464037	0.002344	12.385886	0.004941	5.872084
248.806000	8.961526	5.460705	0.002346	12.378331	0.004946	5.868502
248.846000	8.961526	5.464602	0.002344	12.387167	0.004940	5.872691
248.866000	8.961526	5.465270	0.002343	12.388681	0.004939	5.873409
248.886000	8.961526	5.462524	0.002345	12.382457	0.004943	5.870458
248.906000	8.961526	5.462812	0.002345	12.383108	0.004943	5.870767
248.926000	8.961526	5.462753	0.002345	12.382974	0.004943	5.870703
248.946000	8.961526	5.465934	0.002343	12.390186	0.004938	5.874123
248.966000	8.961526	5.469343	0.002341	12.397912	0.004934	5.877785
248.986000	8.961526	5.468104	0.002341	12.395104	0.004936	5.876454
249.006000	8.961526	5.468545	0.002341	12.396104	0.004935	5.876928
249.026000	8.961526	5.470393	0.002340	12.400294	0.004932	5.878915
249.046000	8.961526	5.463099	0.002345	12.383760	0.004942	5.871076
249.066000	8.961526	5.460620	0.002346	12.378140	0.004946	5.868412
249.086000	8.961526	5.468093	0.002341	12.395081	0.004936	5.876443
249.106000	8.961526	5.462871	0.002345	12.383242	0.004943	5.870831
249.126000	8.961526	5.464338	0.002344	12.386567	0.004941	5.872407
249.146000	8.961526	5.473750	0.002338	12.407903	0.004928	5.882522
249.166000	8.961526	5.470281	0.002340	12.400040	0.004933	5.878794
249.186000	8.961526	5.470554	0.002340	12.400658	0.004932	5.879087
249.206000	8.961526	5.467480	0.002342	12.393689	0.004936	5.875783
249.226000	8.961526	5.463321	0.002344	12.384263	0.004942	5.871314
249.246000	8.961526	5.459905	0.002347	12.376518	0.004947	5.867643
249.266000	8.961526	5.456189	0.002349	12.368097	0.004952	5.863650
249.286000	8.961526	5.464647	0.002344	12.387268	0.004940	5.872739
249.306000	8.961526	5.465658	0.002343	12.389560	0.004939	5.873826
249.326000	8.961526	5.457284	0.002348	12.370578	0.004950	5.864827
249.346000	8.961526	5.463854	0.002344	12.385472	0.004941	5.871888
249.366000	8.961526	5.458439	0.002348	12.373197	0.004949	5.866068
249.386000	8.961526	5.461513	0.002346	12.380163	0.004945	5.869371
249.406000	8.961526	5.467849	0.002342	12.394526	0.004936	5.876180
249.426000	8.961526	5.460538	0.002346	12.377955	0.004946	5.868324
249.446000	8.961526	5.454641	0.002350	12.364587	0.004954	5.861986
249.466000	8.961526	5.460684	0.002346	12.378285	0.004946	5.868480
249.486000	8.961526	5.463179	0.002345	12.383941	0.004942	5.871162
249.506000	8.961526	5.462125	0.002345	12.381551	0.004944	5.870029
249.526000	8.961526	5.454662	0.002350	12.364633	0.004954	5.862008
249.546000	8.961526	5.457239	0.002348	12.370477	0.004950	5.864779
249.566000	8.961526	5.457338	0.002348	12.370701	0.004950	5.864885
249.586000	8.961526	5.460736	0.002346	12.378403	0.004946	5.868536
249.606000	8.961526	5.459383	0.002347	12.375335	0.004948	5.867082
249.626000	8.961526	5.463656	0.002344	12.385022	0.004942	5.871674
249.646000	8.961526	5.462286	0.002345	12.381915	0.004944	5.870202
249.666000	8.961526	5.461527	0.002346	12.380195	0.004945	5.869386
249.686000	8.961526	5.461664	0.002346	12.380506	0.004944	5.869533
249.706000	8.961526	5.463673	0.002344	12.385061	0.004942	5.871693
249.726000	8.961526	5.462123	0.002345	12.381547	0.004944	5.870027
249.746000	8.961526	5.460854	0.002346	12.378669	0.004945	5.868663
249.766000	8.961526	5.461509	0.002346	12.380154	0.004945	5.869367
249.786000	8.961526	5.467206	0.002342	12.393068	0.004937	5.875489
249.806000	8.961526	5.463561	0.002344	12.384807	0.004942	5.871572
249.826000	8.961526	5.461749	0.002345	12.380700	0.004944	5.869625
249.846000	8.961526	5.465005	0.002343	12.388080	0.004940	5.873124
249.866000	8.961526	5.459720	0.002347	12.376100	0.004947	5.867444
249.886000	8.961526	5.462309	0.002345	12.381968	0.004943	5.870227
249.906000	8.961526	5.467087	0.002342	12.392799	0.004937	5.875361
[truncated: 1,002 more rows]
