# Supplementary material for: Stress relaxation in the presence of sudden strain bursts: Methodology and stress relaxation data of microcast aluminium microwires
Source: Data Brief. 2018 Nov 14;21:2134–41. doi: 10.1016/j.dib.2018.11.047 (PMC6265499; doi:10.1016/j.dib.2018.11.047)
Supplement: Supplementary file 2 — Supplementary material [file mmc2.zip › Data in brief/Annealed/AN_27_2/Stress relaxation txt files/An_27_2_Relaxcycle0005.txt]

Time[s]	Motordispl[�m]	Force[mN]	EngStrain	EngStress[MPa]	Shearstrain	Shearstress [MPa]
273.284000	9.955557	6.008412	0.002644	13.619874	0.005574	6.457112
273.304000	9.955557	6.013297	0.002641	13.630949	0.005567	6.462362
273.324000	9.955557	6.012770	0.002641	13.629754	0.005568	6.461796
273.344000	9.955557	6.011509	0.002642	13.626896	0.005569	6.460440
273.364000	9.955557	6.006411	0.002646	13.615339	0.005576	6.454961
273.384000	9.955557	6.013793	0.002641	13.632074	0.005566	6.462895
273.404000	9.955557	6.014093	0.002641	13.632752	0.005566	6.463217
273.424000	9.955557	6.015154	0.002640	13.635158	0.005564	6.464358
273.444000	9.955557	6.015861	0.002639	13.636761	0.005563	6.465117
273.464000	9.955557	6.007942	0.002645	13.618810	0.005574	6.456607
273.484000	9.955557	6.003990	0.002647	13.609852	0.005580	6.452360
273.504000	9.955557	5.999690	0.002650	13.600103	0.005586	6.447738
273.524000	9.955557	5.996159	0.002652	13.592099	0.005590	6.443943
273.544000	9.955557	5.986542	0.002659	13.570301	0.005604	6.433609
273.564000	9.955557	5.987542	0.002658	13.572566	0.005602	6.434683
273.584000	9.955557	5.990962	0.002656	13.580319	0.005598	6.438359
273.604000	9.955557	5.988140	0.002657	13.573922	0.005601	6.435326
273.624000	9.955557	5.984499	0.002660	13.565668	0.005606	6.431413
273.644000	9.955557	5.987142	0.002658	13.571661	0.005603	6.434254
273.664000	9.955557	5.984709	0.002660	13.566145	0.005606	6.431639
273.684000	9.955557	5.985286	0.002659	13.567453	0.005605	6.432259
273.704000	9.955557	5.990066	0.002656	13.578288	0.005599	6.437396
273.724000	9.955557	5.992317	0.002655	13.583392	0.005596	6.439815
273.744000	9.955557	5.981824	0.002662	13.559606	0.005610	6.428538
273.764000	9.955557	5.985879	0.002659	13.568798	0.005605	6.432896
273.784000	9.955557	5.991712	0.002655	13.582020	0.005597	6.439165
273.804000	9.955557	5.985809	0.002659	13.568639	0.005605	6.432821
273.824000	9.955557	5.989170	0.002657	13.576257	0.005600	6.436433
273.844000	9.955557	5.983553	0.002660	13.563525	0.005608	6.430396
273.864000	9.955557	5.985105	0.002659	13.567043	0.005606	6.432064
273.884000	9.955557	5.989663	0.002657	13.577375	0.005599	6.436963
273.904000	9.955557	5.986054	0.002659	13.569194	0.005604	6.433084
273.924000	9.955557	5.985641	0.002659	13.568258	0.005605	6.432640
273.944000	9.955557	5.989711	0.002656	13.577484	0.005599	6.437014
273.964000	9.955557	5.990338	0.002656	13.578905	0.005598	6.437688
273.984000	9.955557	5.990730	0.002656	13.579794	0.005598	6.438110
274.004000	9.955557	5.986696	0.002658	13.570649	0.005603	6.433774
274.024000	9.955557	5.987525	0.002658	13.572528	0.005602	6.434665
274.044000	9.955557	5.988094	0.002658	13.573819	0.005602	6.435277
274.064000	9.955638	5.994894	0.002653	13.589232	0.005592	6.442584
274.084000	9.955638	5.997504	0.002651	13.595149	0.005589	6.445389
274.104000	9.955638	5.988699	0.002657	13.575191	0.005601	6.435927
274.124000	9.955638	5.987482	0.002658	13.572432	0.005602	6.434619
274.144000	9.955638	5.991325	0.002655	13.581142	0.005597	6.438749
274.164000	9.955638	5.988673	0.002657	13.575131	0.005601	6.435899
274.184000	9.955638	5.991347	0.002655	13.581192	0.005597	6.438772
274.204000	9.955638	5.990633	0.002656	13.579573	0.005598	6.438005
274.224000	9.955638	5.989929	0.002656	13.577978	0.005599	6.437249
274.244000	9.955638	5.986136	0.002659	13.569379	0.005604	6.433172
274.264000	9.955638	5.989082	0.002657	13.576059	0.005600	6.436339
274.284000	9.955638	5.990309	0.002656	13.578838	0.005599	6.437657
274.304000	9.955638	5.992908	0.002654	13.584732	0.005595	6.440451
274.324000	9.955638	5.990424	0.002656	13.579101	0.005598	6.437781
274.344000	9.955638	5.990501	0.002656	13.579275	0.005598	6.437864
274.364000	9.955638	5.990043	0.002656	13.578236	0.005599	6.437371
274.384000	9.955638	5.985454	0.002659	13.567833	0.005605	6.432439
274.404000	9.955638	5.985363	0.002659	13.567627	0.005605	6.432341
274.424000	9.955638	5.992186	0.002655	13.583095	0.005596	6.439675
274.444000	9.955638	5.989209	0.002657	13.576346	0.005600	6.436475
274.464000	9.955638	5.984933	0.002660	13.566652	0.005606	6.431879
274.484000	9.955638	5.988419	0.002657	13.574556	0.005601	6.435626
274.504000	9.955638	5.985144	0.002660	13.567131	0.005606	6.432106
274.524000	9.955638	5.992581	0.002655	13.583990	0.005595	6.440099
274.544000	9.955638	5.989448	0.002657	13.576888	0.005600	6.436732
274.564000	9.955638	5.985705	0.002659	13.568402	0.005605	6.432709
274.584000	9.955638	5.986266	0.002659	13.569674	0.005604	6.433312
274.604000	9.955638	5.980471	0.002663	13.556539	0.005612	6.427084
274.624000	9.955638	5.982520	0.002661	13.561182	0.005609	6.429286
274.644000	9.955638	5.982844	0.002661	13.561917	0.005609	6.429634
274.664000	9.955638	5.985365	0.002659	13.567632	0.005605	6.432344
274.684000	9.955719	5.982265	0.002661	13.560605	0.005610	6.429012
274.704000	9.955638	5.979451	0.002663	13.554228	0.005614	6.425989
274.724000	9.955638	5.985895	0.002659	13.568833	0.005605	6.432913
274.744000	9.955719	5.984966	0.002660	13.566727	0.005606	6.431915
274.764000	9.955719	5.981853	0.002662	13.559670	0.005610	6.428569
274.784000	9.955719	5.985250	0.002659	13.567371	0.005606	6.432220
274.804000	9.955719	5.988899	0.002657	13.575644	0.005601	6.436142
274.824000	9.955719	5.983204	0.002661	13.562734	0.005608	6.430022
274.844000	9.955719	5.983242	0.002661	13.562821	0.005608	6.430063
274.864000	9.955719	5.990129	0.002656	13.578432	0.005599	6.437464
274.884000	9.955719	5.983586	0.002661	13.563599	0.005608	6.430432
274.904000	9.955719	5.983147	0.002661	13.562605	0.005609	6.429960
274.924000	9.955719	5.981725	0.002662	13.559381	0.005611	6.428432
274.944000	9.955719	5.984984	0.002660	13.566769	0.005606	6.431934
274.964000	9.955719	5.979697	0.002663	13.554785	0.005613	6.426253
274.984000	9.955719	5.984076	0.002660	13.564711	0.005607	6.430959
275.004000	9.955719	5.987168	0.002658	13.571720	0.005603	6.434282
275.024000	9.955719	5.992077	0.002655	13.582848	0.005596	6.439557
275.044000	9.955719	5.986693	0.002659	13.570642	0.005604	6.433771
275.064000	9.955719	5.984057	0.002660	13.564667	0.005607	6.430938
275.084000	9.955719	5.986113	0.002659	13.569327	0.005604	6.433147
275.104000	9.955719	5.988383	0.002657	13.574474	0.005601	6.435587
275.124000	9.955719	5.985534	0.002659	13.568015	0.005605	6.432525
275.144000	9.955719	5.989518	0.002657	13.577045	0.005600	6.436806
275.164000	9.955719	5.989024	0.002657	13.575927	0.005600	6.436276
275.184000	9.955719	5.983920	0.002660	13.564358	0.005608	6.430791
275.204000	9.955719	5.986645	0.002659	13.570533	0.005604	6.433719
275.224000	9.955719	5.991072	0.002656	13.580570	0.005598	6.438477
275.244000	9.955719	5.983733	0.002660	13.563933	0.005608	6.430590
275.264000	9.955719	5.982846	0.002661	13.561923	0.005609	6.429637
275.284000	9.955719	5.985141	0.002660	13.567125	0.005606	6.432103
275.304000	9.955719	5.988242	0.002658	13.574154	0.005602	6.435436
275.324000	9.955719	5.993492	0.002654	13.586054	0.005594	6.441078
275.344000	9.955719	5.991704	0.002655	13.582001	0.005597	6.439156
275.364000	9.955719	5.993449	0.002654	13.585958	0.005594	6.441032
275.384000	9.955719	5.987500	0.002658	13.572473	0.005603	6.434639
275.404000	9.955719	5.994757	0.002653	13.588922	0.005593	6.442437
275.424000	9.955719	5.989714	0.002657	13.577491	0.005600	6.437018
275.444000	9.955719	5.986898	0.002658	13.571108	0.005603	6.433992
275.464000	9.955719	5.989534	0.002657	13.577083	0.005600	6.436824
275.484000	9.955719	5.984872	0.002660	13.566515	0.005606	6.431814
275.504000	9.955719	5.985947	0.002659	13.568952	0.005605	6.432970
275.524000	9.955719	5.985986	0.002659	13.569039	0.005605	6.433011
275.544000	9.955719	5.985232	0.002660	13.567332	0.005606	6.432201
275.564000	9.955719	5.987889	0.002658	13.573353	0.005602	6.435056
275.584000	9.955719	5.993085	0.002654	13.585132	0.005595	6.440640
275.604000	9.955719	5.986751	0.002659	13.570773	0.005604	6.433833
275.624000	9.955719	5.981637	0.002662	13.559181	0.005611	6.428337
275.644000	9.955719	5.986056	0.002659	13.569200	0.005605	6.433087
275.664000	9.955719	5.986153	0.002659	13.569419	0.005604	6.433191
275.684000	9.955719	5.982764	0.002661	13.561737	0.005609	6.429549
275.704000	9.955719	5.989820	0.002657	13.577731	0.005599	6.437132
275.724000	9.955719	5.988764	0.002657	13.575338	0.005601	6.435997
275.744000	9.955799	5.989028	0.002657	13.575935	0.005601	6.436280
275.764000	9.955719	5.985370	0.002659	13.567643	0.005606	6.432349
275.784000	9.955799	5.996622	0.002652	13.593149	0.005590	6.444441
275.804000	9.955799	5.990254	0.002656	13.578714	0.005599	6.437597
275.824000	9.955799	5.988164	0.002658	13.573977	0.005602	6.435352
275.844000	9.955799	5.992012	0.002655	13.582700	0.005596	6.439487
275.864000	9.955799	5.988734	0.002657	13.575269	0.005601	6.435964
275.884000	9.955799	5.992815	0.002655	13.584519	0.005595	6.440350
275.904000	9.955799	5.994435	0.002654	13.588191	0.005593	6.442091
275.924000	9.955799	5.990188	0.002656	13.578565	0.005599	6.437527
275.944000	9.955799	5.984223	0.002660	13.565044	0.005607	6.431117
275.964000	9.955799	5.986232	0.002659	13.569597	0.005604	6.433275
275.984000	9.955799	5.990732	0.002656	13.579799	0.005598	6.438112
276.004000	9.955799	5.990951	0.002656	13.580296	0.005598	6.438347
276.024000	9.955799	5.989106	0.002657	13.576114	0.005600	6.436365
276.044000	9.955799	5.982747	0.002661	13.561699	0.005609	6.429531
276.064000	9.955799	5.989030	0.002657	13.575939	0.005601	6.436282
276.084000	9.955799	5.987342	0.002658	13.572115	0.005603	6.434469
276.104000	9.955799	5.993987	0.002654	13.587177	0.005594	6.441610
276.124000	9.955799	5.991034	0.002656	13.580483	0.005598	6.438436
276.144000	9.955799	5.993134	0.002654	13.585243	0.005595	6.440693
276.164000	9.955799	5.985271	0.002660	13.567420	0.005606	6.432243
276.184000	9.955799	5.986310	0.002659	13.569774	0.005604	6.433359
276.204000	9.955799	5.986581	0.002659	13.570389	0.005604	6.433651
276.224000	9.955799	5.989129	0.002657	13.576164	0.005600	6.436389
276.244000	9.955799	5.987328	0.002658	13.572083	0.005603	6.434454
276.264000	9.955799	5.990661	0.002656	13.579638	0.005598	6.438036
276.284000	9.955799	5.986168	0.002659	13.569452	0.005605	6.433206
276.304000	9.955799	5.981820	0.002662	13.559596	0.005611	6.428534
276.324000	9.955799	5.989584	0.002657	13.577195	0.005600	6.436877
276.344000	9.955799	5.987519	0.002658	13.572516	0.005603	6.434659
276.364000	9.955799	5.987339	0.002658	13.572106	0.005603	6.434465
276.384000	9.955799	5.991071	0.002656	13.580568	0.005598	6.438476
276.404000	9.955799	5.994333	0.002654	13.587962	0.005593	6.441982
276.424000	9.955799	5.985574	0.002659	13.568105	0.005605	6.432568
276.444000	9.955799	5.982916	0.002661	13.562080	0.005609	6.429712
276.464000	9.955799	5.987064	0.002658	13.571484	0.005603	6.434170
276.484000	9.955799	5.987332	0.002658	13.572092	0.005603	6.434458
276.504000	9.955799	5.985820	0.002659	13.568664	0.005605	6.432833
276.524000	9.955799	5.984731	0.002660	13.566196	0.005607	6.431663
276.544000	9.955799	5.987645	0.002658	13.572802	0.005602	6.434795
276.564000	9.955799	5.988665	0.002657	13.575112	0.005601	6.435890
276.584000	9.955799	5.984141	0.002660	13.564858	0.005607	6.431029
276.604000	9.955799	5.990529	0.002656	13.579338	0.005599	6.437893
276.624000	9.955799	5.988428	0.002657	13.574577	0.005601	6.435636
276.644000	9.955799	5.990889	0.002656	13.580155	0.005598	6.438281
276.664000	9.955799	5.992646	0.002655	13.584137	0.005596	6.440168
276.684000	9.955799	5.991931	0.002655	13.582517	0.005597	6.439401
276.704000	9.955799	5.990793	0.002656	13.579937	0.005598	6.438177
276.724000	9.955799	5.989462	0.002657	13.576919	0.005600	6.436746
276.744000	9.955799	5.994478	0.002654	13.588290	0.005593	6.442137
276.764000	9.955799	5.990655	0.002656	13.579623	0.005598	6.438028
276.784000	9.955799	5.989614	0.002657	13.577264	0.005600	6.436910
276.804000	9.955799	5.991228	0.002656	13.580923	0.005598	6.438645
276.824000	9.955799	5.989679	0.002657	13.577411	0.005600	6.436980
276.844000	9.955799	5.989241	0.002657	13.576419	0.005600	6.436509
276.864000	9.955799	5.991297	0.002656	13.581078	0.005597	6.438718
276.884000	9.955799	5.987164	0.002658	13.571710	0.005603	6.434277
276.904000	9.955799	5.990641	0.002656	13.579593	0.005598	6.438014
276.924000	9.955799	5.985557	0.002659	13.568067	0.005605	6.432550
276.944000	9.955799	5.990329	0.002656	13.578885	0.005599	6.437679
276.964000	9.955799	5.990227	0.002656	13.578653	0.005599	6.437569
276.984000	9.955799	5.993427	0.002654	13.585907	0.005595	6.441008
277.004000	9.955799	5.993360	0.002654	13.585754	0.005595	6.440935
277.024000	9.955799	5.991999	0.002655	13.582671	0.005597	6.439473
277.044000	9.955799	5.981675	0.002662	13.559268	0.005611	6.428378
277.064000	9.955799	5.982523	0.002661	13.561190	0.005610	6.429290
277.084000	9.955799	5.980892	0.002662	13.557493	0.005612	6.427537
277.104000	9.955799	5.986402	0.002659	13.569982	0.005604	6.433458
277.124000	9.955799	5.986220	0.002659	13.569570	0.005604	6.433263
277.144000	9.955799	5.990880	0.002656	13.580133	0.005598	6.438270
277.164000	9.955799	5.986558	0.002659	13.570336	0.005604	6.433625
277.184000	9.955799	5.992753	0.002655	13.584380	0.005595	6.440284
277.204000	9.955799	5.991888	0.002655	13.582418	0.005597	6.439354
277.224000	9.955799	5.995146	0.002653	13.589804	0.005592	6.442855
277.244000	9.955799	5.989812	0.002657	13.577713	0.005600	6.437123
277.264000	9.955799	5.993274	0.002654	13.585561	0.005595	6.440844
277.284000	9.955799	5.988344	0.002658	13.574384	0.005602	6.435545
277.304000	9.955799	5.994841	0.002653	13.589113	0.005593	6.442528
277.324000	9.955799	5.993579	0.002654	13.586253	0.005594	6.441172
277.344000	9.955799	5.989504	0.002657	13.577015	0.005600	6.436792
277.364000	9.955799	5.987606	0.002658	13.572713	0.005603	6.434752
277.384000	9.955799	5.986269	0.002659	13.569681	0.005604	6.433315
277.404000	9.955799	5.983873	0.002660	13.564251	0.005608	6.430741
277.424000	9.955799	5.985130	0.002660	13.567099	0.005606	6.432091
277.444000	9.955799	5.989314	0.002657	13.576585	0.005600	6.436588
277.464000	9.955799	5.984938	0.002660	13.566664	0.005606	6.431885
277.484000	9.955799	5.984462	0.002660	13.565585	0.005607	6.431373
277.504000	9.955799	5.997135	0.002652	13.594313	0.005589	6.444993
277.524000	9.955799	5.991763	0.002655	13.582135	0.005597	6.439220
277.544000	9.955799	5.990091	0.002656	13.578346	0.005599	6.437423
277.564000	9.955799	5.995364	0.002653	13.590298	0.005592	6.443090
277.584000	9.955799	5.990876	0.002656	13.580124	0.005598	6.438266
277.604000	9.955799	5.986373	0.002659	13.569918	0.005604	6.433428
277.624000	9.955799	5.993630	0.002654	13.586368	0.005594	6.441226
277.644000	9.955799	5.990185	0.002656	13.578559	0.005599	6.437524
277.664000	9.955799	5.989956	0.002656	13.578039	0.005599	6.437278
277.684000	9.955799	5.992932	0.002655	13.584786	0.005595	6.440476
277.704000	9.955799	5.993400	0.002654	13.585845	0.005595	6.440978
277.724000	9.955799	5.991604	0.002655	13.581776	0.005597	6.439049
277.744000	9.955799	5.987972	0.002658	13.573542	0.005602	6.435146
277.764000	9.955799	5.989457	0.002657	13.576909	0.005600	6.436742
277.784000	9.955799	5.986182	0.002659	13.569485	0.005605	6.433222
277.804000	9.955799	5.985879	0.002659	13.568797	0.005605	6.432896
277.824000	9.955799	5.988446	0.002657	13.574617	0.005601	6.435655
277.844000	9.955799	5.989183	0.002657	13.576286	0.005600	6.436446
277.864000	9.955799	5.985701	0.002659	13.568394	0.005605	6.432705
277.884000	9.955799	5.988228	0.002658	13.574122	0.005602	6.435421
277.904000	9.955799	5.983562	0.002661	13.563544	0.005608	6.430406
277.924000	9.955799	5.980629	0.002663	13.556898	0.005612	6.427255
277.944000	9.955880	5.970911	0.002669	13.534868	0.005626	6.416810
277.964000	9.955880	5.966130	0.002672	13.524031	0.005632	6.411673
277.984000	9.955880	5.970783	0.002669	13.534577	0.005626	6.416673
278.004000	9.955880	5.968820	0.002670	13.530128	0.005628	6.414563
278.024000	9.955880	5.975757	0.002666	13.545853	0.005619	6.422018
278.044000	9.955880	5.965109	0.002673	13.521715	0.005634	6.410575
278.064000	9.955880	5.966285	0.002672	13.524381	0.005632	6.411839
278.084000	9.955880	5.969184	0.002670	13.530954	0.005628	6.414955
278.104000	9.955880	5.965535	0.002672	13.522682	0.005633	6.411033
278.124000	9.955880	5.971437	0.002669	13.536059	0.005625	6.417375
278.144000	9.955880	5.971240	0.002669	13.535615	0.005625	6.417164
278.164000	9.955880	5.966507	0.002672	13.524886	0.005632	6.412078
278.184000	9.955880	5.967664	0.002671	13.527508	0.005630	6.413321
278.204000	9.955880	5.963314	0.002674	13.517648	0.005636	6.408646
278.224000	9.955880	5.964683	0.002673	13.520750	0.005634	6.410117
278.244000	9.955880	5.962926	0.002674	13.516769	0.005637	6.408230
278.264000	9.955880	5.970970	0.002669	13.535002	0.005626	6.416874
278.284000	9.955880	5.959491	0.002676	13.508981	0.005641	6.404537
278.304000	9.955880	5.967875	0.002671	13.527985	0.005630	6.413547
278.324000	9.955880	5.965743	0.002672	13.523152	0.005633	6.411256
278.344000	9.955880	5.972206	0.002668	13.537802	0.005624	6.418202
278.364000	9.955880	5.965102	0.002673	13.521701	0.005634	6.410568
278.384000	9.955880	5.965884	0.002672	13.523472	0.005633	6.411408
278.404000	9.955880	5.963772	0.002674	13.518686	0.005635	6.409139
278.424000	9.955880	5.972783	0.002668	13.539111	0.005623	6.418822
278.444000	9.955880	5.970543	0.002669	13.534034	0.005626	6.416415
278.464000	9.955880	5.969895	0.002670	13.532565	0.005627	6.415718
278.484000	9.955880	5.967997	0.002671	13.528263	0.005630	6.413679
278.504000	9.955880	5.969315	0.002670	13.531250	0.005628	6.415095
278.524000	9.955880	5.972249	0.002668	13.537901	0.005624	6.418248
278.544000	9.955880	5.968758	0.002670	13.529988	0.005629	6.414497
278.564000	9.955880	5.965853	0.002672	13.523401	0.005633	6.411374
278.584000	9.955880	5.971228	0.002669	13.535586	0.005625	6.417151
278.604000	9.955880	5.968810	0.002670	13.530105	0.005628	6.414552
278.624000	9.955880	5.973820	0.002667	13.541463	0.005622	6.419937
278.644000	9.955880	5.968149	0.002671	13.528607	0.005629	6.413842
278.664000	9.955880	5.971716	0.002668	13.536692	0.005625	6.417675
278.684000	9.955880	5.963500	0.002674	13.518068	0.005636	6.408846
278.704000	9.955880	5.970342	0.002669	13.533578	0.005626	6.416199
278.724000	9.955880	5.967990	0.002671	13.528246	0.005630	6.413671
278.744000	9.955880	5.960635	0.002676	13.511575	0.005640	6.405767
278.764000	9.955880	5.961463	0.002675	13.513451	0.005639	6.406657
278.784000	9.955880	5.962131	0.002675	13.514965	0.005638	6.407374
278.804000	9.955880	5.966575	0.002672	13.525038	0.005632	6.412150
278.824000	9.955880	5.959153	0.002677	13.508214	0.005642	6.404174
278.844000	9.955880	5.959395	0.002676	13.508764	0.005641	6.404435
278.864000	9.955880	5.961002	0.002675	13.512406	0.005639	6.406161
278.884000	9.955880	5.956865	0.002678	13.503028	0.005645	6.401715
278.904000	9.955880	5.962752	0.002674	13.516374	0.005637	6.408042
278.924000	9.955880	5.955583	0.002679	13.500122	0.005647	6.400338
278.944000	9.955880	5.963771	0.002674	13.518683	0.005635	6.409137
278.964000	9.955880	5.963830	0.002674	13.518817	0.005635	6.409201
278.984000	9.955880	5.959711	0.002676	13.509480	0.005641	6.404774
279.004000	9.955880	5.959604	0.002676	13.509237	0.005641	6.404659
279.024000	9.955880	5.960351	0.002676	13.510930	0.005640	6.405462
279.044000	9.955880	5.959361	0.002676	13.508687	0.005641	6.404398
279.064000	9.955880	5.956714	0.002678	13.502687	0.005645	6.401553
279.084000	9.955880	5.959941	0.002676	13.510002	0.005641	6.405022
279.104000	9.955880	5.966428	0.002672	13.524705	0.005632	6.411992
279.124000	9.955880	5.957861	0.002677	13.505286	0.005644	6.402786
279.144000	9.955880	5.964368	0.002673	13.520037	0.005635	6.409779
279.164000	9.955880	5.965528	0.002672	13.522667	0.005633	6.411026
279.184000	9.955880	5.961723	0.002675	13.514041	0.005638	6.406936
279.204000	9.955880	5.954754	0.002679	13.498242	0.005648	6.399446
279.224000	9.955880	5.961460	0.002675	13.513445	0.005639	6.406654
279.244000	9.955880	5.959110	0.002677	13.508117	0.005642	6.404128
279.264000	9.955880	5.962605	0.002674	13.516041	0.005637	6.407885
279.284000	9.955880	5.967330	0.002671	13.526751	0.005631	6.412962
279.304000	9.955880	5.966712	0.002672	13.525350	0.005631	6.412298
279.324000	9.955880	5.960625	0.002676	13.511551	0.005640	6.405756
279.344000	9.955880	5.956321	0.002678	13.501796	0.005646	6.401131
279.364000	9.955880	5.960342	0.002676	13.510910	0.005640	6.405452
279.384000	9.955880	5.967535	0.002671	13.527216	0.005630	6.413182
279.404000	9.955880	5.965528	0.002672	13.522665	0.005633	6.411025
279.424000	9.955880	5.966789	0.002672	13.525524	0.005631	6.412381
279.444000	9.955880	5.964395	0.002673	13.520098	0.005635	6.409808
279.464000	9.955880	5.964363	0.002673	13.520025	0.005635	6.409773
279.484000	9.955880	5.959880	0.002676	13.509864	0.005641	6.404956
279.504000	9.955880	5.961422	0.002675	13.513358	0.005639	6.406613
279.524000	9.955880	5.960666	0.002676	13.511646	0.005640	6.405801
279.544000	9.955880	5.962765	0.002674	13.516402	0.005637	6.408056
279.564000	9.955880	5.969797	0.002670	13.532344	0.005627	6.415614
279.584000	9.955880	5.966823	0.002672	13.525602	0.005631	6.412417
279.604000	9.955880	5.963759	0.002674	13.518656	0.005635	6.409125
279.624000	9.955880	5.964344	0.002673	13.519981	0.005635	6.409752
279.644000	9.955880	5.963993	0.002673	13.519187	0.005635	6.409376
279.664000	9.955880	5.962989	0.002674	13.516910	0.005636	6.408297
279.684000	9.955880	5.962063	0.002675	13.514812	0.005638	6.407302
279.704000	9.955880	5.958926	0.002677	13.507701	0.005642	6.403931
279.724000	9.955880	5.960406	0.002676	13.511056	0.005640	6.405521
279.744000	9.955880	5.962015	0.002675	13.514703	0.005638	6.407250
279.764000	9.955880	5.958876	0.002677	13.507586	0.005642	6.403876
279.784000	9.955880	5.959714	0.002676	13.509486	0.005641	6.404777
279.804000	9.955880	5.959856	0.002676	13.509808	0.005641	6.404929
279.824000	9.955880	5.959689	0.002676	13.509430	0.005641	6.404750
279.844000	9.955880	5.963129	0.002674	13.517227	0.005636	6.408447
279.864000	9.955880	5.958555	0.002677	13.506860	0.005643	6.403532
279.884000	9.955880	5.963925	0.002674	13.519032	0.005635	6.409303
279.904000	9.955880	5.961497	0.002675	13.513528	0.005639	6.406693
279.924000	9.955880	5.964249	0.002673	13.519767	0.005635	6.409651
279.944000	9.955880	5.961926	0.002675	13.514501	0.005638	6.407155
279.964000	9.955880	5.961590	0.002675	13.513739	0.005638	6.406793
279.984000	9.955880	5.966545	0.002672	13.524972	0.005632	6.412119
280.004000	9.955880	5.964900	0.002673	13.521242	0.005634	6.410350
280.024000	9.955880	5.967217	0.002671	13.526494	0.005631	6.412840
280.044000	9.955880	5.963491	0.002674	13.518048	0.005636	6.408836
280.064000	9.955880	5.961665	0.002675	13.513908	0.005638	6.406873
280.084000	9.955880	5.958740	0.002677	13.507278	0.005642	6.403730
280.104000	9.955880	5.963842	0.002674	13.518845	0.005635	6.409214
280.124000	9.955880	5.968557	0.002670	13.529531	0.005629	6.414280
280.144000	9.955880	5.964779	0.002673	13.520969	0.005634	6.410221
280.164000	9.955880	5.969548	0.002670	13.531778	0.005627	6.415345
280.184000	9.955880	5.966691	0.002672	13.525301	0.005631	6.412275
280.204000	9.955880	5.957787	0.002678	13.505118	0.005644	6.402706
280.224000	9.955880	5.960182	0.002676	13.510546	0.005640	6.405280
280.244000	9.955880	5.960631	0.002676	13.511565	0.005640	6.405763
280.264000	9.955880	5.963348	0.002674	13.517724	0.005636	6.408683
280.284000	9.955880	5.964825	0.002673	13.521072	0.005634	6.410270
280.304000	9.955880	5.960657	0.002676	13.511624	0.005640	6.405790
280.324000	9.955880	5.964630	0.002673	13.520630	0.005634	6.410060
280.344000	9.955880	5.963887	0.002674	13.518946	0.005635	6.409262
280.364000	9.955880	5.966110	0.002672	13.523986	0.005632	6.411651
280.384000	9.955880	5.960556	0.002676	13.511396	0.005640	6.405682
280.404000	9.955880	5.964373	0.002673	13.520048	0.005635	6.409784
280.424000	9.955880	5.961598	0.002675	13.513758	0.005638	6.406802
280.444000	9.955880	5.963927	0.002674	13.519036	0.005635	6.409305
280.464000	9.955880	5.962704	0.002674	13.516264	0.005637	6.407990
280.484000	9.955880	5.961750	0.002675	13.514103	0.005638	6.406966
280.504000	9.955880	5.963317	0.002674	13.517655	0.005636	6.408650
280.524000	9.955880	5.965782	0.002672	13.523241	0.005633	6.411298
280.544000	9.955880	5.962656	0.002674	13.516157	0.005637	6.407939
280.564000	9.955880	5.962353	0.002675	13.515469	0.005637	6.407613
280.584000	9.955880	5.959644	0.002676	13.509327	0.005641	6.404702
280.604000	9.955880	5.965194	0.002673	13.521908	0.005633	6.410666
280.624000	9.955880	5.966891	0.002672	13.525755	0.005631	6.412490
280.644000	9.955880	5.975270	0.002666	13.544748	0.005620	6.421495
280.664000	9.955880	5.966721	0.002672	13.525371	0.005631	6.412308
280.684000	9.955880	5.970197	0.002669	13.533250	0.005627	6.416043
280.704000	9.955880	5.966963	0.002672	13.525919	0.005631	6.412568
280.724000	9.955880	5.966499	0.002672	13.524868	0.005632	6.412069
280.744000	9.955880	5.963113	0.002674	13.517191	0.005636	6.408430
280.764000	9.955880	5.965318	0.002673	13.522191	0.005633	6.410800
280.784000	9.955880	5.966190	0.002672	13.524167	0.005632	6.411737
280.804000	9.955880	5.961906	0.002675	13.514455	0.005638	6.407133
280.824000	9.955880	5.964973	0.002673	13.521407	0.005634	6.410429
280.844000	9.955880	5.960731	0.002676	13.511792	0.005640	6.405870
280.864000	9.955880	5.964312	0.002673	13.519910	0.005635	6.409719
280.884000	9.955880	5.961228	0.002675	13.512919	0.005639	6.406405
280.904000	9.955880	5.964014	0.002673	13.519234	0.005635	6.409399
280.924000	9.955880	5.956352	0.002678	13.501866	0.005646	6.401164
280.944000	9.955880	5.964267	0.002673	13.519807	0.005635	6.409670
280.964000	9.955880	5.961155	0.002675	13.512752	0.005639	6.406325
280.984000	9.955880	5.957815	0.002677	13.505181	0.005644	6.402736
281.004000	9.955880	5.957475	0.002678	13.504411	0.005644	6.402371
281.024000	9.955880	5.964285	0.002673	13.519847	0.005635	6.409689
281.044000	9.955880	5.960788	0.002676	13.511922	0.005640	6.405932
281.064000	9.955880	5.968028	0.002671	13.528332	0.005630	6.413712
281.084000	9.955880	5.963454	0.002674	13.517965	0.005636	6.408797
281.104000	9.955880	5.963425	0.002674	13.517900	0.005636	6.408766
281.124000	9.955880	5.958771	0.002677	13.507349	0.005642	6.403764
281.144000	9.955880	5.964576	0.002673	13.520507	0.005634	6.410002
281.164000	9.955880	5.963082	0.002674	13.517120	0.005636	6.408396
281.184000	9.955880	5.968816	0.002670	13.530120	0.005628	6.414559
281.204000	9.955880	5.972222	0.002668	13.537840	0.005624	6.418220
281.224000	9.955880	5.965922	0.002672	13.523558	0.005632	6.411448
281.244000	9.955880	5.965273	0.002673	13.522089	0.005633	6.410752
281.264000	9.955880	5.958552	0.002677	13.506853	0.005643	6.403528
281.284000	9.955880	5.956890	0.002678	13.503086	0.005645	6.401743
281.304000	9.955880	5.965701	0.002672	13.523058	0.005633	6.411211
281.324000	9.955880	5.968696	0.002670	13.529847	0.005629	6.414430
281.344000	9.955880	5.961141	0.002675	13.512722	0.005639	6.406311
281.364000	9.955880	5.963027	0.002674	13.516997	0.005636	6.408338
281.384000	9.955880	5.965078	0.002673	13.521646	0.005634	6.410542
281.404000	9.955880	5.966684	0.002672	13.525285	0.005631	6.412267
281.424000	9.955880	5.961939	0.002675	13.514530	0.005638	6.407168
281.444000	9.955880	5.969927	0.002670	13.532637	0.005627	6.415753
281.464000	9.955880	5.965347	0.002673	13.522256	0.005633	6.410831
281.484000	9.955880	5.970548	0.002669	13.534045	0.005626	6.416420
281.504000	9.955880	5.966161	0.002672	13.524101	0.005632	6.411706
281.524000	9.955880	5.969466	0.002670	13.531593	0.005628	6.415258
281.544000	9.955880	5.968728	0.002670	13.529920	0.005629	6.414464
281.564000	9.955880	5.970113	0.002669	13.533058	0.005627	6.415952
281.584000	9.955880	5.966404	0.002672	13.524651	0.005632	6.411967
281.604000	9.955880	5.961787	0.002675	13.514185	0.005638	6.407005
281.624000	9.955880	5.970281	0.002669	13.533440	0.005626	6.416133
281.644000	9.955880	5.966301	0.002672	13.524418	0.005632	6.411856
281.664000	9.955880	5.969016	0.002670	13.530574	0.005628	6.414774
281.684000	9.955880	5.965730	0.002672	13.523124	0.005633	6.411243
281.704000	9.955880	5.963357	0.002674	13.517744	0.005636	6.408692
281.724000	9.955880	5.966364	0.002672	13.524562	0.005632	6.411924
281.744000	9.955880	5.958486	0.002677	13.506702	0.005643	6.403457
281.764000	9.955880	5.959832	0.002676	13.509755	0.005641	6.404904
281.784000	9.955880	5.961741	0.002675	13.514081	0.005638	6.406955
281.804000	9.955880	5.960019	0.002676	13.510179	0.005641	6.405105
281.824000	9.955880	5.962657	0.002674	13.516159	0.005637	6.407940
281.844000	9.955880	5.954940	0.002679	13.498666	0.005648	6.399647
281.864000	9.955880	5.959127	0.002677	13.508156	0.005642	6.404147
281.884000	9.955880	5.965776	0.002672	13.523227	0.005633	6.411291
281.904000	9.955880	5.962245	0.002675	13.515224	0.005638	6.407497
281.924000	9.955880	5.962423	0.002674	13.515626	0.005637	6.407688
281.944000	9.955880	5.963836	0.002674	13.518831	0.005635	6.409207
281.964000	9.955880	5.955601	0.002679	13.500164	0.005647	6.400357
281.984000	9.955880	5.958348	0.002677	13.506390	0.005643	6.403309
282.004000	9.955880	5.960623	0.002676	13.511546	0.005640	6.405754
282.024000	9.955880	5.963382	0.002674	13.517801	0.005636	6.408719
282.044000	9.955880	5.957235	0.002678	13.503868	0.005644	6.402113
282.064000	9.955880	5.963748	0.002674	13.518630	0.005635	6.409112
282.084000	9.955880	5.958439	0.002677	13.506596	0.005643	6.403407
282.104000	9.955880	5.959376	0.002676	13.508721	0.005641	6.404414
282.104000	9.955880	5.968707	0.002670	13.529871	0.005629	6.414441
282.144000	9.955880	5.966469	0.002672	13.524800	0.005632	6.412037
282.164000	9.955880	5.961253	0.002675	13.512976	0.005639	6.406432
282.184000	9.955880	5.959334	0.002677	13.508625	0.005642	6.404369
282.204000	9.955880	5.961862	0.002675	13.514357	0.005638	6.407086
282.224000	9.955880	5.963146	0.002674	13.517267	0.005636	6.408466
282.244000	9.955880	5.963887	0.002674	13.518946	0.005635	6.409262
282.264000	9.955880	5.970135	0.002669	13.533109	0.005627	6.415976
282.284000	9.955880	5.965281	0.002673	13.522106	0.005633	6.410760
282.304000	9.955880	5.964744	0.002673	13.520889	0.005634	6.410183
282.324000	9.955880	5.963820	0.002674	13.518795	0.005635	6.409190
282.344000	9.955880	5.970201	0.002669	13.533258	0.005627	6.416047
282.364000	9.955880	5.965781	0.002672	13.523240	0.005633	6.411298
282.384000	9.955880	5.955596	0.002679	13.500151	0.005647	6.400351
282.404000	9.955880	5.962224	0.002675	13.515176	0.005638	6.407474
282.424000	9.955880	5.971313	0.002669	13.535778	0.005625	6.417242
282.444000	9.955880	5.963393	0.002674	13.517826	0.005636	6.408731
282.464000	9.955880	5.964280	0.002673	13.519836	0.005635	6.409684
282.484000	9.955880	5.961512	0.002675	13.513562	0.005639	6.406709
282.504000	9.955880	5.962546	0.002674	13.515906	0.005637	6.407821
282.524000	9.955880	5.957900	0.002677	13.505374	0.005643	6.402827
282.544000	9.955880	5.962239	0.002675	13.515211	0.005638	6.407491
282.564000	9.955880	5.958971	0.002677	13.507803	0.005642	6.403979
282.584000	9.955880	5.962554	0.002674	13.515925	0.005637	6.407830
282.604000	9.955880	5.963939	0.002674	13.519063	0.005635	6.409317
282.624000	9.955880	5.961470	0.002675	13.513467	0.005639	6.406664
282.644000	9.955880	5.959142	0.002677	13.508189	0.005642	6.404162
282.664000	9.955880	5.963186	0.002674	13.517357	0.005636	6.408508
282.684000	9.955880	5.962117	0.002675	13.514935	0.005638	6.407360
282.704000	9.955880	5.964662	0.002673	13.520702	0.005634	6.410095
282.724000	9.955880	5.963168	0.002674	13.517317	0.005636	6.408489
282.744000	9.955880	5.969665	0.002670	13.532043	0.005627	6.415471
282.764000	9.955880	5.970446	0.002669	13.533815	0.005626	6.416311
282.784000	9.955880	5.968984	0.002670	13.530500	0.005628	6.414739
282.804000	9.955880	5.961882	0.002675	13.514401	0.005638	6.407107
282.824000	9.955880	5.966904	0.002672	13.525786	0.005631	6.412504
282.844000	9.955880	5.961720	0.002675	13.514034	0.005638	6.406933
282.864000	9.955880	5.955600	0.002679	13.500160	0.005647	6.400356
282.884000	9.955880	5.958653	0.002677	13.507082	0.005642	6.403637
282.904000	9.955880	5.965851	0.002672	13.523397	0.005633	6.411372
282.924000	9.955880	5.961181	0.002675	13.512813	0.005639	6.406354
282.944000	9.955880	5.962102	0.002675	13.514901	0.005638	6.407344
282.964000	9.955880	5.964995	0.002673	13.521458	0.005634	6.410453
282.984000	9.955880	5.968137	0.002671	13.528580	0.005629	6.413829
283.004000	9.955880	5.967515	0.002671	13.527170	0.005630	6.413161
283.024000	9.955880	5.967221	0.002671	13.526504	0.005631	6.412845
283.044000	9.955880	5.964683	0.002673	13.520751	0.005634	6.410118
283.064000	9.955880	5.966486	0.002672	13.524837	0.005632	6.412055
283.084000	9.955880	5.961804	0.002675	13.514225	0.005638	6.407024
283.104000	9.955880	5.965793	0.002672	13.523266	0.005633	6.411310
283.124000	9.955880	5.964471	0.002673	13.520270	0.005634	6.409890
283.144000	9.955880	5.961267	0.002675	13.513006	0.005639	6.406446
283.164000	9.955880	5.967983	0.002671	13.528230	0.005630	6.413664
283.184000	9.955880	5.971957	0.002668	13.537238	0.005624	6.417934
283.204000	9.955880	5.963947	0.002673	13.519082	0.005635	6.409326
283.224000	9.955880	5.959999	0.002676	13.510133	0.005641	6.405084
283.244000	9.955880	5.963793	0.002674	13.518733	0.005635	6.409161
283.264000	9.955880	5.964163	0.002673	13.519572	0.005635	6.409559
283.284000	9.955880	5.965310	0.002673	13.522173	0.005633	6.410792
283.304000	9.955880	5.958718	0.002677	13.507229	0.005642	6.403707
283.324000	9.955880	5.962179	0.002675	13.515073	0.005638	6.407426
283.344000	9.955880	5.965155	0.002673	13.521820	0.005634	6.410624
283.364000	9.955880	5.967001	0.002672	13.526004	0.005631	6.412608
283.384000	9.955880	5.963530	0.002674	13.518136	0.005636	6.408878
283.404000	9.955880	5.960529	0.002676	13.511335	0.005640	6.405653
283.424000	9.955880	5.966473	0.002672	13.524808	0.005632	6.412041
283.444000	9.955880	5.964612	0.002673	13.520590	0.005634	6.410041
283.464000	9.955880	5.960291	0.002676	13.510796	0.005640	6.405398
283.484000	9.955880	5.964581	0.002673	13.520520	0.005634	6.410008
283.504000	9.955880	5.972121	0.002668	13.537610	0.005624	6.418110
283.524000	9.955880	5.960403	0.002676	13.511048	0.005640	6.405517
283.544000	9.955880	5.959788	0.002676	13.509654	0.005641	6.404857
283.564000	9.955880	5.965221	0.002673	13.521970	0.005633	6.410696
283.584000	9.955880	5.964625	0.002673	13.520620	0.005634	6.410055
283.604000	9.955880	5.953963	0.002680	13.496449	0.005649	6.398596
283.624000	9.955880	5.967492	0.002671	13.527117	0.005630	6.413136
283.644000	9.955880	5.958450	0.002677	13.506621	0.005643	6.403419
283.664000	9.955880	5.957364	0.002678	13.504161	0.005644	6.402252
283.684000	9.955880	5.955756	0.002679	13.500515	0.005646	6.400524
283.704000	9.955880	5.957347	0.002678	13.504121	0.005644	6.402233
283.724000	9.955880	5.952757	0.002681	13.493718	0.005651	6.397301
283.744000	9.955880	5.950682	0.002682	13.489013	0.005653	6.395071
283.764000	9.955880	5.953293	0.002680	13.494932	0.005650	6.397877
283.784000	9.955880	5.955797	0.002679	13.500608	0.005646	6.400568
283.804000	9.955880	5.960294	0.002676	13.510801	0.005640	6.405400
283.824000	9.955880	5.961043	0.002675	13.512500	0.005639	6.406206
283.844000	9.955880	5.965734	0.002672	13.523132	0.005633	6.411247
283.864000	9.955880	5.962810	0.002674	13.516504	0.005637	6.408104
283.884000	9.955880	5.961035	0.002675	13.512481	0.005639	6.406197
283.904000	9.955880	5.968796	0.002670	13.530074	0.005629	6.414538
283.924000	9.955880	5.966223	0.002672	13.524241	0.005632	6.411772
283.944000	9.955880	5.964595	0.002673	13.520550	0.005634	6.410022
283.964000	9.955880	5.964425	0.002673	13.520166	0.005635	6.409840
283.984000	9.955880	5.964815	0.002673	13.521050	0.005634	6.410259
284.004000	9.955880	5.965798	0.002672	13.523278	0.005633	6.411316
284.024000	9.955880	5.964934	0.002673	13.521318	0.005634	6.410387
284.044000	9.955880	5.965023	0.002673	13.521522	0.005634	6.410483
284.064000	9.955880	5.961708	0.002675	13.514007	0.005638	6.406920
284.084000	9.955880	5.967047	0.002671	13.526108	0.005631	6.412658
284.104000	9.955880	5.959599	0.002676	13.509226	0.005641	6.404654
284.124000	9.955880	5.968671	0.002670	13.529791	0.005629	6.414403
284.144000	9.955880	5.959758	0.002676	13.509587	0.005641	6.404825
284.164000	9.955880	5.961101	0.002675	13.512631	0.005639	6.406268
284.184000	9.955880	5.964221	0.002673	13.519704	0.005635	6.409621
284.204000	9.955880	5.961246	0.002675	13.512960	0.005639	6.406424
284.224000	9.955880	5.967536	0.002671	13.527217	0.005630	6.413183
284.224000	9.955880	5.965082	0.002673	13.521654	0.005634	6.410546
284.264000	9.955880	5.955311	0.002679	13.499506	0.005647	6.400046
284.284000	9.955880	5.958985	0.002677	13.507833	0.005642	6.403993
284.304000	9.955880	5.958401	0.002677	13.506510	0.005643	6.403366
284.324000	9.955880	5.966791	0.002672	13.525529	0.005631	6.412383
284.344000	9.955880	5.963753	0.002674	13.518643	0.005635	6.409118
284.364000	9.955880	5.965042	0.002673	13.521565	0.005634	6.410503
284.384000	9.955880	5.962869	0.002674	13.516638	0.005637	6.408168
284.404000	9.955880	5.957590	0.002678	13.504671	0.005644	6.402494
284.424000	9.955880	5.958524	0.002677	13.506790	0.005643	6.403499
284.444000	9.955880	5.963003	0.002674	13.516943	0.005636	6.408312
284.464000	9.955880	5.961355	0.002675	13.513207	0.005639	6.406541
284.484000	9.955880	5.958221	0.002677	13.506101	0.005643	6.403172
284.504000	9.955880	5.964119	0.002673	13.519472	0.005635	6.409511
284.524000	9.955880	5.954957	0.002679	13.498704	0.005648	6.399665
284.544000	9.955880	5.960768	0.002676	13.511877	0.005640	6.405910
284.564000	9.955880	5.956379	0.002678	13.501926	0.005646	6.401193
284.584000	9.955880	5.959134	0.002677	13.508171	0.005642	6.404154
284.604000	9.955880	5.957785	0.002678	13.505114	0.005644	6.402704
284.624000	9.955880	5.962287	0.002675	13.515319	0.005637	6.407543
284.644000	9.955880	5.961381	0.002675	13.513265	0.005639	6.406569
284.664000	9.955880	5.964001	0.002673	13.519203	0.005635	6.409384
284.684000	9.955880	5.951726	0.002681	13.491378	0.005652	6.396192
284.704000	9.955880	5.955868	0.002679	13.500768	0.005646	6.400644
284.724000	9.955880	5.954795	0.002679	13.498336	0.005648	6.399491
284.744000	9.955880	5.961570	0.002675	13.513694	0.005638	6.406772
284.764000	9.955880	5.961965	0.002675	13.514589	0.005638	6.407196
284.784000	9.955880	5.961769	0.002675	13.514145	0.005638	6.406986
284.804000	9.955880	5.959406	0.002676	13.508789	0.005641	6.404447
284.824000	9.955880	5.961111	0.002675	13.512653	0.005639	6.406279
284.844000	9.955880	5.963284	0.002674	13.517580	0.005636	6.408614
284.864000	9.955880	5.959192	0.002677	13.508303	0.005642	6.404216
284.864000	9.955880	5.952396	0.002681	13.492897	0.005651	6.396912
284.904000	9.955880	5.957155	0.002678	13.503685	0.005645	6.402027
284.924000	9.955880	5.963404	0.002674	13.517852	0.005636	6.408743
284.944000	9.955880	5.956264	0.002679	13.501667	0.005646	6.401070
284.964000	9.955880	5.960520	0.002676	13.511313	0.005640	6.405643
284.984000	9.955880	5.958261	0.002677	13.506193	0.005643	6.403216
285.004000	9.955880	5.958267	0.002677	13.506207	0.005643	6.403222
285.024000	9.955880	5.960672	0.002676	13.511658	0.005640	6.405806
285.044000	9.955880	5.964910	0.002673	13.521265	0.005634	6.410361
285.064000	9.955880	5.960085	0.002676	13.510327	0.005640	6.405176
285.084000	9.955880	5.955879	0.002679	13.500793	0.005646	6.400656
285.104000	9.955880	5.961819	0.002675	13.514258	0.005638	6.407039
285.124000	9.955880	5.959088	0.002677	13.508067	0.005642	6.404104
285.144000	9.955880	5.968787	0.002670	13.530052	0.005629	6.414527
285.164000	9.955880	5.964334	0.002673	13.519959	0.005635	6.409742
285.184000	9.955880	5.966143	0.002672	13.524059	0.005632	6.411686
285.204000	9.955880	5.957976	0.002677	13.505547	0.005643	6.402909
285.224000	9.955880	5.957609	0.002678	13.504716	0.005644	6.402515
285.244000	9.955880	5.959132	0.002677	13.508168	0.005642	6.404152
285.264000	9.955880	5.959931	0.002676	13.509978	0.005641	6.405010
285.284000	9.955880	5.955582	0.002679	13.500120	0.005647	6.400337
285.304000	9.955880	5.966914	0.002672	13.525807	0.005631	6.412515
285.324000	9.955880	5.958024	0.002677	13.505657	0.005643	6.402961
285.344000	9.955880	5.955482	0.002679	13.499893	0.005647	6.400229
285.364000	9.955880	5.955706	0.002679	13.500400	0.005647	6.400469
285.384000	9.955880	5.951193	0.002682	13.490170	0.005653	6.395619
285.404000	9.955880	5.959480	0.002676	13.508957	0.005641	6.404526
285.424000	9.955880	5.955666	0.002679	13.500310	0.005647	6.400426
285.444000	9.955880	5.961603	0.002675	13.513770	0.005638	6.406808
285.464000	9.955880	5.963090	0.002674	13.517140	0.005636	6.408406
285.484000	9.955880	5.955421	0.002679	13.499755	0.005647	6.400164
285.504000	9.955880	5.965253	0.002673	13.522042	0.005633	6.410730
285.524000	9.955880	5.958014	0.002677	13.505633	0.005643	6.402950
285.544000	9.955880	5.961729	0.002675	13.514054	0.005638	6.406942
285.564000	9.955880	5.961882	0.002675	13.514402	0.005638	6.407107
285.584000	9.955880	5.958336	0.002677	13.506362	0.005643	6.403296
285.604000	9.955880	5.957799	0.002678	13.505145	0.005644	6.402719
285.624000	9.955880	5.955398	0.002679	13.499704	0.005647	6.400139
285.644000	9.955880	5.960554	0.002676	13.511391	0.005640	6.405680
285.664000	9.955880	5.959017	0.002677	13.507906	0.005642	6.404028
285.684000	9.955880	5.954484	0.002680	13.497631	0.005648	6.399157
285.704000	9.955880	5.952412	0.002681	13.492935	0.005651	6.396930
285.724000	9.955880	5.958882	0.002677	13.507601	0.005642	6.403883
285.744000	9.955880	5.958072	0.002677	13.505764	0.005643	6.403012
285.764000	9.955880	5.958019	0.002677	13.505645	0.005643	6.402956
285.784000	9.955880	5.958006	0.002677	13.505616	0.005643	6.402942
285.804000	9.955880	5.956560	0.002678	13.502338	0.005645	6.401388
285.824000	9.955880	5.962194	0.002675	13.515107	0.005638	6.407442
285.844000	9.955880	5.957344	0.002678	13.504114	0.005644	6.402230
285.864000	9.955880	5.956256	0.002679	13.501649	0.005646	6.401061
285.884000	9.955880	5.958857	0.002677	13.507544	0.005642	6.403856
285.904000	9.955880	5.960445	0.002676	13.511144	0.005640	6.405563
285.924000	9.955880	5.958282	0.002677	13.506240	0.005643	6.403238
285.944000	9.955880	5.966004	0.002672	13.523744	0.005632	6.411537
285.964000	9.955880	5.971712	0.002668	13.536683	0.005625	6.417671
285.984000	9.955880	5.962978	0.002674	13.516885	0.005637	6.408285
286.004000	9.955880	5.961195	0.002675	13.512843	0.005639	6.406368
286.024000	9.955880	5.962667	0.002674	13.516180	0.005637	6.407950
286.044000	9.955880	5.966637	0.002672	13.525180	0.005631	6.412217
286.064000	9.955880	5.963565	0.002674	13.518216	0.005636	6.408916
286.084000	9.955880	5.958019	0.002677	13.505644	0.005643	6.402955
286.104000	9.955880	5.964623	0.002673	13.520615	0.005634	6.410053
286.124000	9.955880	5.960997	0.002675	13.512395	0.005639	6.406156
286.144000	9.955880	5.962922	0.002674	13.516759	0.005637	6.408225
286.164000	9.955880	5.959474	0.002676	13.508943	0.005641	6.404519
286.164000	9.955880	5.962711	0.002674	13.516280	0.005637	6.407998
286.204000	9.955880	5.966793	0.002672	13.525532	0.005631	6.412384
286.224000	9.955880	5.965659	0.002672	13.522962	0.005633	6.411166
286.244000	9.955880	5.957603	0.002678	13.504701	0.005644	6.402508
286.264000	9.955880	5.955682	0.002679	13.500346	0.005647	6.400444
286.284000	9.955880	5.951803	0.002681	13.491555	0.005652	6.396276
286.304000	9.955880	5.953724	0.002680	13.495908	0.005649	6.398340
286.324000	9.955880	5.953148	0.002681	13.494604	0.005650	6.397721
286.344000	9.955880	5.955725	0.002679	13.500445	0.005646	6.400491
286.364000	9.955880	5.959270	0.002677	13.508480	0.005642	6.404300
286.384000	9.955880	5.961369	0.002675	13.513237	0.005639	6.406555
286.404000	9.955880	5.959598	0.002676	13.509224	0.005641	6.404653
286.424000	9.955880	5.960141	0.002676	13.510454	0.005640	6.405236
286.444000	9.955880	5.959561	0.002676	13.509140	0.005641	6.404613
286.464000	9.955880	5.963624	0.002674	13.518350	0.005636	6.408979
286.484000	9.955880	5.962275	0.002675	13.515292	0.005637	6.407529
286.504000	9.955880	5.948554	0.002684	13.484188	0.005656	6.392783
286.524000	9.955880	5.951451	0.002682	13.490756	0.005652	6.395897
286.544000	9.955880	5.960868	0.002676	13.512102	0.005639	6.406017
286.564000	9.955880	5.959045	0.002677	13.507970	0.005642	6.404058
286.584000	9.955880	5.958652	0.002677	13.507079	0.005642	6.403636
286.604000	9.955880	5.959424	0.002676	13.508830	0.005641	6.404466
286.624000	9.955880	5.957982	0.002677	13.505561	0.005643	6.402916
286.644000	9.955880	5.956180	0.002679	13.501476	0.005646	6.400979
286.664000	9.955880	5.960303	0.002676	13.510822	0.005640	6.405411
286.684000	9.955880	5.958119	0.002677	13.505871	0.005643	6.403063
286.704000	9.955880	5.961982	0.002675	13.514627	0.005638	6.407214
286.724000	9.955880	5.962733	0.002674	13.516331	0.005637	6.408022
286.744000	9.955880	5.960676	0.002676	13.511668	0.005640	6.405811
286.764000	9.955880	5.958073	0.002677	13.505766	0.005643	6.403013
286.784000	9.955880	5.962424	0.002674	13.515629	0.005637	6.407689
286.804000	9.955880	5.952807	0.002681	13.493830	0.005650	6.397355
286.824000	9.955880	5.958613	0.002677	13.506991	0.005643	6.403594
286.844000	9.955880	5.956855	0.002678	13.503007	0.005645	6.401705
286.864000	9.955880	5.959978	0.002676	13.510086	0.005641	6.405061
286.884000	9.955880	5.961127	0.002675	13.512689	0.005639	6.406296
286.904000	9.955880	5.956369	0.002678	13.501903	0.005646	6.401182
286.924000	9.955880	5.957740	0.002678	13.505013	0.005644	6.402656
286.944000	9.955880	5.959346	0.002677	13.508652	0.005642	6.404381
286.964000	9.955880	5.960829	0.002676	13.512013	0.005639	6.405975
286.984000	9.955880	5.960165	0.002676	13.510510	0.005640	6.405262
287.004000	9.955880	5.957416	0.002678	13.504277	0.005644	6.402307
287.024000	9.955880	5.953379	0.002680	13.495127	0.005650	6.397969
287.044000	9.955880	5.955436	0.002679	13.499788	0.005647	6.400179
287.064000	9.955880	5.958336	0.002677	13.506362	0.005643	6.403296
287.084000	9.955880	5.954426	0.002680	13.497499	0.005648	6.399094
287.104000	9.955880	5.955072	0.002679	13.498964	0.005647	6.399789
287.124000	9.955880	5.956628	0.002678	13.502492	0.005645	6.401461
287.144000	9.955880	5.957459	0.002678	13.504374	0.005644	6.402353
287.164000	9.955880	5.962091	0.002675	13.514875	0.005638	6.407332
287.184000	9.955880	5.959220	0.002677	13.508368	0.005642	6.404247
287.204000	9.955880	5.957628	0.002678	13.504759	0.005644	6.402536
287.224000	9.955880	5.961315	0.002675	13.513116	0.005639	6.406498
287.244000	9.955880	5.955628	0.002679	13.500224	0.005647	6.400386
287.264000	9.955880	5.957879	0.002677	13.505327	0.005644	6.402805
287.284000	9.955880	5.952913	0.002681	13.494069	0.005650	6.397468
287.304000	9.955880	5.956674	0.002678	13.502595	0.005645	6.401510
287.324000	9.955880	5.955310	0.002679	13.499504	0.005647	6.400045
287.344000	9.955880	5.956684	0.002678	13.502618	0.005645	6.401521
287.364000	9.955880	5.958534	0.002677	13.506813	0.005643	6.403510
287.383000	9.955880	5.962112	0.002675	13.514923	0.005638	6.407354
287.403000	9.955880	5.954815	0.002679	13.498382	0.005648	6.399513
287.423000	9.955880	5.957721	0.002678	13.504969	0.005644	6.402635
287.443000	9.955880	5.949933	0.002683	13.487314	0.005654	6.394265
287.463000	9.955880	5.962421	0.002674	13.515623	0.005637	6.407687
287.483000	9.955880	5.959080	0.002677	13.508049	0.005642	6.404096
287.503000	9.955880	5.962165	0.002675	13.515043	0.005638	6.407412
287.523000	9.955880	5.955575	0.002679	13.500105	0.005647	6.400330
287.543000	9.955880	5.964198	0.002673	13.519650	0.005635	6.409596
287.563000	9.955880	5.960420	0.002676	13.511088	0.005640	6.405536
287.583000	9.955880	5.958578	0.002677	13.506913	0.005643	6.403557
287.603000	9.955880	5.957663	0.002678	13.504838	0.005644	6.402574
287.623000	9.955880	5.955322	0.002679	13.499530	0.005647	6.400057
287.643000	9.955880	5.957867	0.002677	13.505299	0.005644	6.402792
287.663000	9.955880	5.959114	0.002677	13.508127	0.005642	6.404133
287.683000	9.955880	5.956185	0.002679	13.501488	0.005646	6.400985
287.703000	9.955880	5.956531	0.002678	13.502271	0.005645	6.401356
287.723000	9.955880	5.964989	0.002673	13.521445	0.005634	6.410447
287.743000	9.955880	5.956900	0.002678	13.503108	0.005645	6.401753
287.763000	9.955880	5.956877	0.002678	13.503056	0.005645	6.401729
287.783000	9.955880	5.960949	0.002675	13.512287	0.005639	6.406105
287.803000	9.955880	5.967153	0.002671	13.526349	0.005631	6.412771
287.823000	9.955880	5.959246	0.002677	13.508426	0.005642	6.404275
287.843000	9.955880	5.956930	0.002678	13.503175	0.005645	6.401785
287.863000	9.955880	5.954846	0.002679	13.498452	0.005648	6.399546
287.883000	9.955880	5.957066	0.002678	13.503484	0.005645	6.401931
287.903000	9.955880	5.962202	0.002675	13.515126	0.005638	6.407451
287.923000	9.955880	5.962927	0.002674	13.516771	0.005637	6.408231
287.943000	9.955880	5.967351	0.002671	13.526799	0.005630	6.412985
287.963000	9.955880	5.959272	0.002677	13.508484	0.005642	6.404302
287.983000	9.955880	5.957284	0.002678	13.503979	0.005644	6.402166
288.003000	9.955880	5.963829	0.002674	13.518815	0.005635	6.409200
288.023000	9.955880	5.959548	0.002676	13.509111	0.005641	6.404599
288.043000	9.955880	5.957870	0.002677	13.505306	0.005644	6.402795
288.063000	9.955880	5.964775	0.002673	13.520960	0.005634	6.410216
288.083000	9.955880	5.961085	0.002675	13.512595	0.005639	6.406251
288.103000	9.955880	5.954342	0.002680	13.497309	0.005648	6.399004
288.123000	9.955880	5.958614	0.002677	13.506992	0.005643	6.403595
288.143000	9.955880	5.960382	0.002676	13.511001	0.005640	6.405495
288.163000	9.955880	5.958401	0.002677	13.506511	0.005643	6.403366
288.183000	9.955880	5.957178	0.002678	13.503739	0.005644	6.402052
288.203000	9.955880	5.961784	0.002675	13.514179	0.005638	6.407002
288.223000	9.955880	5.958923	0.002677	13.507694	0.005642	6.403927
288.243000	9.955880	5.956316	0.002678	13.501784	0.005646	6.401125
288.263000	9.955880	5.951052	0.002682	13.489852	0.005653	6.395469
288.283000	9.955880	5.958087	0.002677	13.505798	0.005643	6.403029
288.303000	9.955880	5.954588	0.002680	13.497868	0.005648	6.399269
288.323000	9.955880	5.954854	0.002679	13.498470	0.005648	6.399554
288.343000	9.955880	5.956388	0.002678	13.501948	0.005646	6.401203
288.363000	9.955880	5.953340	0.002680	13.495037	0.005650	6.397927
288.383000	9.955880	5.956683	0.002678	13.502615	0.005645	6.401519
288.403000	9.955880	5.956137	0.002679	13.501378	0.005646	6.400933
288.423000	9.955880	5.957312	0.002678	13.504041	0.005644	6.402196
288.443000	9.955880	5.951456	0.002682	13.490768	0.005652	6.395903
288.463000	9.955880	5.956615	0.002678	13.502461	0.005645	6.401447
288.483000	9.955880	5.957400	0.002678	13.504240	0.005644	6.402290
288.503000	9.955880	5.955214	0.002679	13.499285	0.005647	6.399941
288.523000	9.955880	5.958553	0.002677	13.506855	0.005643	6.403529
288.543000	9.955880	5.958980	0.002677	13.507822	0.005642	6.403988
288.563000	9.955880	5.959875	0.002676	13.509851	0.005641	6.404950
288.583000	9.955880	5.957262	0.002678	13.503928	0.005644	6.402142
288.603000	9.955880	5.945703	0.002685	13.477727	0.005660	6.389720
288.623000	9.955880	5.950585	0.002682	13.488793	0.005654	6.394966
288.643000	9.955880	5.948409	0.002684	13.483859	0.005657	6.392628
288.663000	9.955880	5.952517	0.002681	13.493172	0.005651	6.397043
288.683000	9.955880	5.951508	0.002682	13.490886	0.005652	6.395959
288.703000	9.955880	5.960929	0.002675	13.512240	0.005639	6.406082
288.723000	9.955880	5.953819	0.002680	13.496125	0.005649	6.398442
288.743000	9.955880	5.953503	0.002680	13.495408	0.005650	6.398103
288.763000	9.955880	5.953128	0.002681	13.494557	0.005650	6.397699
288.783000	9.955880	5.953187	0.002681	13.494692	0.005650	6.397763
288.803000	9.955880	5.949684	0.002683	13.486750	0.005655	6.393998
288.823000	9.955880	5.953941	0.002680	13.496400	0.005649	6.398573
288.843000	9.955880	5.955578	0.002679	13.500111	0.005647	6.400332
288.863000	9.955880	5.954265	0.002680	13.497135	0.005648	6.398921
288.883000	9.955880	5.951496	0.002682	13.490857	0.005652	6.395945
288.903000	9.955880	5.952289	0.002681	13.492656	0.005651	6.396798
288.923000	9.955880	5.951256	0.002682	13.490315	0.005653	6.395688
288.943000	9.955880	5.949556	0.002683	13.486460	0.005655	6.393860
288.963000	9.955880	5.950794	0.002682	13.489266	0.005653	6.395191
288.983000	9.955880	5.950230	0.002682	13.487988	0.005654	6.394585
289.003000	9.955880	5.949982	0.002683	13.487427	0.005654	6.394319
289.023000	9.955880	5.946889	0.002685	13.480415	0.005659	6.390994
289.043000	9.955880	5.949381	0.002683	13.486064	0.005655	6.393673
289.063000	9.955880	5.949743	0.002683	13.486885	0.005655	6.394062
289.083000	9.955880	5.951294	0.002682	13.490400	0.005653	6.395728
289.103000	9.955880	5.945768	0.002685	13.477873	0.005660	6.389790
289.123000	9.955880	5.949432	0.002683	13.486179	0.005655	6.393727
289.143000	9.955880	5.950616	0.002682	13.488863	0.005653	6.395000
289.163000	9.955880	5.948628	0.002683	13.484356	0.005656	6.392863
289.183000	9.955880	5.948291	0.002684	13.483593	0.005657	6.392501
289.203000	9.955880	5.949049	0.002683	13.485312	0.005656	6.393316
289.223000	9.955880	5.954302	0.002680	13.497219	0.005648	6.398961
289.243000	9.955880	5.949859	0.002683	13.487147	0.005655	6.394186
289.263000	9.955880	5.952693	0.002681	13.493571	0.005651	6.397232
289.283000	9.955880	5.946162	0.002685	13.478767	0.005660	6.390213
289.303000	9.955880	5.951084	0.002682	13.489924	0.005653	6.395503
289.323000	9.955880	5.952852	0.002681	13.493933	0.005650	6.397403
289.343000	9.955880	5.954048	0.002680	13.496644	0.005649	6.398688
289.363000	9.955880	5.955761	0.002679	13.500527	0.005646	6.400529
289.383000	9.955880	5.952583	0.002681	13.493323	0.005651	6.397114
289.403000	9.955880	5.952109	0.002681	13.492248	0.005651	6.396605
289.423000	9.955880	5.946600	0.002685	13.479759	0.005659	6.390684
289.443000	9.955880	5.954464	0.002680	13.497587	0.005648	6.399135
289.463000	9.955880	5.947430	0.002684	13.481641	0.005658	6.391576
289.483000	9.955880	5.950199	0.002682	13.487918	0.005654	6.394552
289.503000	9.955880	5.955063	0.002679	13.498943	0.005647	6.399779
289.523000	9.955880	5.953805	0.002680	13.496093	0.005649	6.398427
289.543000	9.955880	5.953402	0.002680	13.495179	0.005650	6.397994
289.563000	9.955880	5.949480	0.002683	13.486288	0.005655	6.393779
289.583000	9.955880	5.952549	0.002681	13.493244	0.005651	6.397077
289.603000	9.955880	5.951278	0.002682	13.490364	0.005653	6.395711
289.623000	9.955880	5.954898	0.002679	13.498570	0.005648	6.399602
289.643000	9.955880	5.948220	0.002684	13.483431	0.005657	6.392424
289.663000	9.955880	5.953457	0.002680	13.495302	0.005650	6.398052
289.683000	9.955880	5.951719	0.002681	13.491363	0.005652	6.396185
289.703000	9.955880	5.949389	0.002683	13.486081	0.005655	6.393681
289.723000	9.955880	5.953463	0.002680	13.495316	0.005650	6.398059
289.743000	9.955880	5.945484	0.002686	13.477230	0.005661	6.389484
289.763000	9.955880	5.946832	0.002685	13.480285	0.005659	6.390933
289.783000	9.955880	5.944736	0.002686	13.475535	0.005662	6.388681
289.803000	9.955880	5.955422	0.002679	13.499758	0.005647	6.400165
289.823000	9.955880	5.951281	0.002682	13.490370	0.005653	6.395714
289.843000	9.955880	5.951865	0.002681	13.491694	0.005652	6.396342
289.863000	9.955880	5.953059	0.002681	13.494401	0.005650	6.397625
289.883000	9.955880	5.955920	0.002679	13.500886	0.005646	6.400700
289.903000	9.955880	5.953230	0.002680	13.494788	0.005650	6.397809
289.923000	9.955880	5.956063	0.002679	13.501210	0.005646	6.400853
289.943000	9.955880	5.955516	0.002679	13.499972	0.005647	6.400266
289.963000	9.955880	5.951106	0.002682	13.489973	0.005653	6.395526
289.983000	9.955880	5.952821	0.002681	13.493862	0.005650	6.397370
290.003000	9.955880	5.953725	0.002680	13.495911	0.005649	6.398341
290.023000	9.955880	5.951130	0.002682	13.490028	0.005653	6.395552
290.043000	9.955880	5.956137	0.002679	13.501378	0.005646	6.400933
290.063000	9.955880	5.952269	0.002681	13.492609	0.005651	6.396776
290.083000	9.955880	5.957276	0.002678	13.503960	0.005644	6.402157
290.103000	9.955880	5.954055	0.002680	13.496658	0.005649	6.398695
290.123000	9.955880	5.951576	0.002682	13.491039	0.005652	6.396032
290.143000	9.955880	5.950202	0.002682	13.487924	0.005654	6.394554
290.163000	9.955880	5.954667	0.002680	13.498046	0.005648	6.399353
290.183000	9.955880	5.953901	0.002680	13.496309	0.005649	6.398530
290.203000	9.955880	5.960420	0.002676	13.511087	0.005640	6.405536
290.223000	9.955880	5.961877	0.002675	13.514391	0.005638	6.407102
290.243000	9.955880	5.951006	0.002682	13.489747	0.005653	6.395419
290.263000	9.955880	5.949026	0.002683	13.485259	0.005656	6.393291
290.283000	9.955880	5.956938	0.002678	13.503195	0.005645	6.401794
290.303000	9.955880	5.954552	0.002680	13.497786	0.005648	6.399230
290.323000	9.955880	5.956907	0.002678	13.503124	0.005645	6.401761
290.343000	9.955880	5.951064	0.002682	13.489879	0.005653	6.395482
290.363000	9.955880	5.951958	0.002681	13.491906	0.005652	6.396442
290.383000	9.955880	5.953283	0.002680	13.494909	0.005650	6.397866
290.403000	9.955880	5.956802	0.002678	13.502886	0.005645	6.401648
290.423000	9.955880	5.953570	0.002680	13.495559	0.005649	6.398174
290.443000	9.955880	5.958496	0.002677	13.506726	0.005643	6.403468
290.463000	9.955880	5.963101	0.002674	13.517164	0.005636	6.408417
290.483000	9.955880	5.956632	0.002678	13.502499	0.005645	6.401465
290.503000	9.955880	5.957828	0.002677	13.505211	0.005644	6.402750
290.523000	9.955880	5.953451	0.002680	13.495289	0.005650	6.398046
290.543000	9.955880	5.959757	0.002676	13.509584	0.005641	6.404823
290.563000	9.955880	5.945810	0.002685	13.477970	0.005660	6.389835
290.583000	9.955880	5.953874	0.002680	13.496248	0.005649	6.398501
290.603000	9.955880	5.944239	0.002686	13.474407	0.005662	6.388146
290.623000	9.955880	5.953081	0.002681	13.494451	0.005650	6.397649
290.643000	9.955880	5.950077	0.002683	13.487642	0.005654	6.394421
290.663000	9.955880	5.953539	0.002680	13.495489	0.005649	6.398141
290.683000	9.955880	5.951388	0.002682	13.490614	0.005652	6.395830
290.703000	9.955880	5.953286	0.002680	13.494917	0.005650	6.397870
290.723000	9.955880	5.951807	0.002681	13.491564	0.005652	6.396280
290.743000	9.955880	5.948483	0.002684	13.484029	0.005656	6.392708
290.763000	9.955880	5.951830	0.002681	13.491615	0.005652	6.396304
290.783000	9.955880	5.954209	0.002680	13.497008	0.005649	6.398861
290.803000	9.955880	5.954175	0.002680	13.496930	0.005649	6.398824
290.823000	9.955880	5.953772	0.002680	13.496017	0.005649	6.398391
290.843000	9.955880	5.954152	0.002680	13.496879	0.005649	6.398800
290.863000	9.955880	5.951620	0.002682	13.491139	0.005652	6.396079
290.883000	9.955880	5.957486	0.002678	13.504437	0.005644	6.402383
290.903000	9.955880	5.954781	0.002679	13.498304	0.005648	6.399476
290.923000	9.955880	5.956508	0.002678	13.502219	0.005645	6.401332
290.943000	9.955880	5.955886	0.002679	13.500809	0.005646	6.400663
290.963000	9.955880	5.951635	0.002682	13.491172	0.005652	6.396094
290.983000	9.955880	5.955244	0.002679	13.499354	0.005647	6.399973
291.003000	9.955880	5.949675	0.002683	13.486731	0.005655	6.393989
291.023000	9.955880	5.950188	0.002682	13.487892	0.005654	6.394539
291.043000	9.955880	5.952373	0.002681	13.492845	0.005651	6.396888
291.063000	9.955880	5.956472	0.002678	13.502138	0.005645	6.401293
291.083000	9.955880	5.953865	0.002680	13.496227	0.005649	6.398491
291.103000	9.955880	5.954989	0.002679	13.498776	0.005647	6.399699
291.123000	9.955880	5.947275	0.002684	13.481289	0.005658	6.391409
291.143000	9.955880	5.948907	0.002683	13.484990	0.005656	6.393163
291.163000	9.955880	5.948158	0.002684	13.483290	0.005657	6.392358
291.183000	9.955880	5.945988	0.002685	13.478372	0.005660	6.390026
291.203000	9.955880	5.953290	0.002680	13.494925	0.005650	6.397873
291.223000	9.955880	5.953270	0.002680	13.494880	0.005650	6.397852
291.243000	9.955880	5.952088	0.002681	13.492200	0.005651	6.396582
291.263000	9.955880	5.954294	0.002680	13.497201	0.005648	6.398953
291.283000	9.955880	5.956816	0.002678	13.502917	0.005645	6.401663
291.303000	9.955880	5.954267	0.002680	13.497139	0.005648	6.398923
291.323000	9.955880	5.948787	0.002683	13.484718	0.005656	6.393034
291.343000	9.955880	5.956033	0.002679	13.501143	0.005646	6.400821
291.363000	9.955880	5.957370	0.002678	13.504173	0.005644	6.402258
291.383000	9.955880	5.953795	0.002680	13.496070	0.005649	6.398416
291.403000	9.955880	5.950125	0.002683	13.487749	0.005654	6.394472
291.423000	9.955880	5.950121	0.002683	13.487740	0.005654	6.394467
291.443000	9.955880	5.950785	0.002682	13.489246	0.005653	6.395181
291.463000	9.955880	5.955091	0.002679	13.499008	0.005647	6.399809
291.483000	9.955880	5.954642	0.002680	13.497990	0.005648	6.399327
291.503000	9.955880	5.953793	0.002680	13.496066	0.005649	6.398414
291.523000	9.955880	5.951065	0.002682	13.489881	0.005653	6.395482
291.543000	9.955880	5.951781	0.002681	13.491505	0.005652	6.396252
291.563000	9.955880	5.948254	0.002684	13.483510	0.005657	6.392462
291.583000	9.955880	5.947401	0.002684	13.481576	0.005658	6.391545
291.603000	9.955880	5.946053	0.002685	13.478519	0.005660	6.390096
291.623000	9.955880	5.952244	0.002681	13.492554	0.005651	6.396750
291.643000	9.955880	5.954665	0.002680	13.498042	0.005648	6.399351
291.663000	9.955880	5.945535	0.002686	13.477346	0.005660	6.389540
291.683000	9.955880	5.948834	0.002683	13.484824	0.005656	6.393085
291.703000	9.955880	5.949738	0.002683	13.486872	0.005655	6.394056
291.723000	9.955880	5.953400	0.002680	13.495174	0.005650	6.397992
291.743000	9.955880	5.951528	0.002682	13.490930	0.005652	6.395980
291.763000	9.955880	5.959132	0.002677	13.508167	0.005642	6.404152
291.783000	9.955880	5.953432	0.002680	13.495246	0.005650	6.398026
291.803000	9.955880	5.951104	0.002682	13.489970	0.005653	6.395525
291.823000	9.955880	5.950212	0.002682	13.487948	0.005654	6.394566
291.843000	9.955880	5.947040	0.002685	13.480758	0.005658	6.391157
291.863000	9.955880	5.956786	0.002678	13.502849	0.005645	6.401630
291.883000	9.955880	5.947898	0.002684	13.482701	0.005657	6.392078
291.903000	9.955880	5.953430	0.002680	13.495242	0.005650	6.398024
291.923000	9.955880	5.949402	0.002683	13.486112	0.005655	6.393695
291.943000	9.955880	5.957194	0.002678	13.503775	0.005644	6.402069
291.963000	9.955880	5.946502	0.002685	13.479538	0.005659	6.390579
291.983000	9.955880	5.952559	0.002681	13.493268	0.005651	6.397088
292.003000	9.955880	5.949967	0.002683	13.487392	0.005654	6.394302
292.023000	9.955880	5.948511	0.002684	13.484093	0.005656	6.392738
292.043000	9.955880	5.946257	0.002685	13.478982	0.005659	6.390315
292.063000	9.955880	5.946086	0.002685	13.478595	0.005660	6.390132
292.083000	9.955880	5.950359	0.002682	13.488280	0.005654	6.394723
292.103000	9.955880	5.950751	0.002682	13.489170	0.005653	6.395145
292.123000	9.955880	5.949642	0.002683	13.486656	0.005655	6.393953
292.143000	9.955880	5.955127	0.002679	13.499089	0.005647	6.399848
292.163000	9.955880	5.951309	0.002682	13.490435	0.005653	6.395745
292.183000	9.955880	5.953411	0.002680	13.495200	0.005650	6.398004
292.203000	9.955880	5.949647	0.002683	13.486666	0.005655	6.393958
292.223000	9.955880	5.951255	0.002682	13.490311	0.005653	6.395686
292.243000	9.955880	5.953116	0.002681	13.494531	0.005650	6.397687
292.263000	9.955880	5.954713	0.002680	13.498151	0.005648	6.399403
292.283000	9.955880	5.947815	0.002684	13.482514	0.005657	6.391990
292.303000	9.955880	5.951277	0.002682	13.490363	0.005653	6.395711
292.323000	9.955880	5.949103	0.002683	13.485434	0.005656	6.393374
292.343000	9.955880	5.949952	0.002683	13.487359	0.005654	6.394287
292.363000	9.955880	5.953469	0.002680	13.495330	0.005650	6.398066
292.383000	9.955880	5.952334	0.002681	13.492758	0.005651	6.396846
292.403000	9.955880	5.947390	0.002684	13.481550	0.005658	6.391533
292.423000	9.955880	5.951123	0.002682	13.490012	0.005653	6.395544
292.443000	9.955880	5.952930	0.002681	13.494109	0.005650	6.397487
292.463000	9.955880	5.946638	0.002685	13.479845	0.005659	6.390724
292.483000	9.955880	5.942112	0.002688	13.469587	0.005665	6.385861
292.503000	9.955880	5.947615	0.002684	13.482060	0.005658	6.391775
292.523000	9.955880	5.948332	0.002684	13.483685	0.005657	6.392545
292.543000	9.955880	5.954812	0.002679	13.498374	0.005648	6.399509
292.563000	9.955880	5.951917	0.002681	13.491812	0.005652	6.396398
292.583000	9.955880	5.946071	0.002685	13.478560	0.005660	6.390115
292.603000	9.955880	5.947217	0.002684	13.481157	0.005658	6.391347
292.623000	9.955880	5.955434	0.002679	13.499784	0.005647	6.400177
292.643000	9.955880	5.950191	0.002682	13.487901	0.005654	6.394544
292.663000	9.955880	5.955567	0.002679	13.500087	0.005647	6.400321
292.683000	9.955880	5.949569	0.002683	13.486491	0.005655	6.393875
292.703000	9.955880	5.949136	0.002683	13.485508	0.005656	6.393409
292.723000	9.955880	5.944508	0.002686	13.475017	0.005662	6.388435
292.743000	9.955880	5.947092	0.002684	13.480875	0.005658	6.391213
292.763000	9.955880	5.944515	0.002686	13.475034	0.005662	6.388443
292.783000	9.955880	5.946220	0.002685	13.478898	0.005660	6.390275
292.803000	9.955880	5.951254	0.002682	13.490310	0.005653	6.395686
292.823000	9.955880	5.954791	0.002679	13.498326	0.005648	6.399486
292.843000	9.955880	5.955411	0.002679	13.499731	0.005647	6.400152
292.863000	9.955880	5.941626	0.002688	13.468485	0.005666	6.385338
292.883000	9.955880	5.940336	0.002689	13.465562	0.005668	6.383953
292.903000	9.955880	5.941661	0.002688	13.468565	0.005666	6.385376
292.923000	9.955880	5.948979	0.002683	13.485152	0.005656	6.393240
292.943000	9.955880	5.944198	0.002686	13.474314	0.005662	6.388102
292.963000	9.955880	5.952673	0.002681	13.493526	0.005651	6.397210
292.983000	9.955880	5.947534	0.002684	13.481876	0.005658	6.391687
293.003000	9.955880	5.945735	0.002685	13.477799	0.005660	6.389754
293.023000	9.955880	5.947155	0.002684	13.481018	0.005658	6.391280
293.043000	9.955880	5.950905	0.002682	13.489518	0.005653	6.395310
293.063000	9.955880	5.946535	0.002685	13.479613	0.005659	6.390614
293.083000	9.955880	5.941348	0.002688	13.467855	0.005666	6.385040
293.103000	9.955880	5.950421	0.002682	13.488421	0.005654	6.394790
293.123000	9.955880	5.949153	0.002683	13.485547	0.005656	6.393427
293.143000	9.955880	5.951762	0.002681	13.491461	0.005652	6.396231
293.163000	9.955880	5.952838	0.002681	13.493900	0.005650	6.397388
293.183000	9.955880	5.945453	0.002686	13.477159	0.005661	6.389451
293.203000	9.955880	5.945436	0.002686	13.477122	0.005661	6.389433
293.223000	9.955880	5.954496	0.002680	13.497659	0.005648	6.399170
293.243000	9.955880	5.951216	0.002682	13.490223	0.005653	6.395645
293.263000	9.955880	5.947074	0.002685	13.480835	0.005658	6.391193
293.283000	9.955880	5.948130	0.002684	13.483229	0.005657	6.392328
293.303000	9.955880	5.947066	0.002685	13.480817	0.005658	6.391185
293.323000	9.955880	5.951789	0.002681	13.491523	0.005652	6.396261
293.343000	9.955880	5.943977	0.002687	13.473814	0.005663	6.387865
293.363000	9.955880	5.953544	0.002680	13.495500	0.005649	6.398146
293.383000	9.955880	5.954857	0.002679	13.498478	0.005648	6.399558
293.403000	9.955880	5.950389	0.002682	13.488348	0.005654	6.394756
293.423000	9.955880	5.951423	0.002682	13.490693	0.005652	6.395867
293.443000	9.955880	5.953551	0.002680	13.495517	0.005649	6.398154
293.463000	9.955880	5.954748	0.002680	13.498230	0.005648	6.399441
293.483000	9.955880	5.953619	0.002680	13.495671	0.005649	6.398227
293.503000	9.955880	5.955815	0.002679	13.500648	0.005646	6.400587
293.523000	9.955880	5.950543	0.002682	13.488698	0.005654	6.394922
293.543000	9.955880	5.951717	0.002681	13.491359	0.005652	6.396183
293.563000	9.955880	5.957046	0.002678	13.503439	0.005645	6.401910
293.583000	9.955880	5.950648	0.002682	13.488936	0.005653	6.395034
293.603000	9.955880	5.951202	0.002682	13.490192	0.005653	6.395630
293.623000	9.955880	5.951599	0.002682	13.491092	0.005652	6.396057
293.643000	9.955880	5.955226	0.002679	13.499313	0.005647	6.399954
293.663000	9.955880	5.948220	0.002684	13.483431	0.005657	6.392424
293.683000	9.955880	5.951431	0.002682	13.490710	0.005652	6.395875
293.703000	9.955880	5.950459	0.002682	13.488507	0.005654	6.394831
293.723000	9.955880	5.949004	0.002683	13.485210	0.005656	6.393268
293.743000	9.955880	5.951183	0.002682	13.490148	0.005653	6.395609
293.763000	9.955880	5.957951	0.002677	13.505489	0.005643	6.402882
293.783000	9.955880	5.948974	0.002683	13.485140	0.005656	6.393235
293.803000	9.955880	5.955821	0.002679	13.500662	0.005646	6.400594
293.823000	9.955880	5.949502	0.002683	13.486338	0.005655	6.393803
293.843000	9.955880	5.952740	0.002681	13.493679	0.005651	6.397283
293.863000	9.955880	5.949414	0.002683	13.486138	0.005655	6.393708
293.883000	9.955880	5.947569	0.002684	13.481956	0.005658	6.391725
293.903000	9.955880	5.949753	0.002683	13.486906	0.005655	6.394072
293.923000	9.955880	5.949309	0.002683	13.485901	0.005655	6.393595
293.943000	9.955880	5.954157	0.002680	13.496889	0.005649	6.398805
293.963000	9.955880	5.947051	0.002685	13.480782	0.005658	6.391168
293.983000	9.955880	5.951204	0.002682	13.490195	0.005653	6.395631
294.003000	9.955880	5.949526	0.002683	13.486393	0.005655	6.393829
294.023000	9.955880	5.945475	0.002686	13.477211	0.005661	6.389475
294.043000	9.955880	5.954685	0.002680	13.498086	0.005648	6.399372
294.063000	9.955880	5.948857	0.002683	13.484875	0.005656	6.393109
294.083000	9.955880	5.952068	0.002681	13.492156	0.005652	6.396561
294.103000	9.955880	5.953612	0.002680	13.495655	0.005649	6.398220
294.123000	9.955880	5.953332	0.002680	13.495020	0.005650	6.397919
294.143000	9.955880	5.949801	0.002683	13.487016	0.005655	6.394124
294.163000	9.955880	5.955400	0.002679	13.499709	0.005647	6.400141
294.183000	9.955880	5.952597	0.002681	13.493355	0.005651	6.397129
294.203000	9.955880	5.952975	0.002681	13.494211	0.005650	6.397535
294.223000	9.955880	5.948548	0.002684	13.484175	0.005656	6.392777
294.243000	9.955880	5.955733	0.002679	13.500462	0.005646	6.400499
294.263000	9.955880	5.949232	0.002683	13.485725	0.005655	6.393512
294.283000	9.955880	5.950418	0.002682	13.488415	0.005654	6.394787
294.303000	9.955880	5.953386	0.002680	13.495142	0.005650	6.397976
294.323000	9.955880	5.952658	0.002681	13.493492	0.005651	6.397194
294.343000	9.955880	5.956389	0.002678	13.501949	0.005646	6.401204
294.363000	9.955880	5.949150	0.002683	13.485540	0.005656	6.393424
294.383000	9.955880	5.945815	0.002685	13.477981	0.005660	6.389841
294.403000	9.955880	5.948272	0.002684	13.483549	0.005657	6.392481
294.423000	9.955880	5.949677	0.002683	13.486736	0.005655	6.393991
294.443000	9.955880	5.954401	0.002680	13.497443	0.005648	6.399067
294.463000	9.955880	5.954285	0.002680	13.497180	0.005648	6.398943
294.483000	9.955880	5.953285	0.002680	13.494913	0.005650	6.397868
294.503000	9.955880	5.957929	0.002677	13.505441	0.005643	6.402859
294.523000	9.955880	5.949259	0.002683	13.485787	0.005655	6.393541
294.543000	9.955880	5.952571	0.002681	13.493294	0.005651	6.397100
294.563000	9.955880	5.950545	0.002682	13.488702	0.005654	6.394923
294.583000	9.955880	5.948183	0.002684	13.483349	0.005657	6.392386
294.603000	9.955880	5.945218	0.002686	13.476628	0.005661	6.389199
294.623000	9.955880	5.944656	0.002686	13.475354	0.005662	6.388595
294.643000	9.955880	5.950477	0.002682	13.488548	0.005654	6.394850
294.663000	9.955880	5.949762	0.002683	13.486928	0.005655	6.394082
294.683000	9.955880	5.947257	0.002684	13.481248	0.005658	6.391390
294.703000	9.955880	5.947461	0.002684	13.481711	0.005658	6.391609
294.723000	9.955880	5.943199	0.002687	13.472051	0.005664	6.387029
294.743000	9.955880	5.948683	0.002683	13.484481	0.005656	6.392922
294.763000	9.955880	5.947839	0.002684	13.482569	0.005657	6.392016
294.783000	9.955880	5.945344	0.002686	13.476913	0.005661	6.389334
294.803000	9.955880	5.940020	0.002689	13.464844	0.005668	6.383612
294.823000	9.955880	5.942539	0.002687	13.470554	0.005665	6.386319
294.843000	9.955880	5.944337	0.002686	13.474629	0.005662	6.388252
294.863000	9.955880	5.948655	0.002683	13.484418	0.005656	6.392892
294.883000	9.955880	5.944991	0.002686	13.476113	0.005661	6.388955
294.903000	9.955880	5.944393	0.002686	13.474757	0.005662	6.388312
294.923000	9.955880	5.951800	0.002681	13.491548	0.005652	6.396273
294.943000	9.955880	5.948446	0.002684	13.483944	0.005656	6.392668
294.963000	9.955880	5.944472	0.002686	13.474936	0.005662	6.388397
294.983000	9.955880	5.945694	0.002685	13.477707	0.005660	6.389711
295.003000	9.955880	5.941976	0.002688	13.469279	0.005665	6.385715
295.023000	9.955880	5.938529	0.002690	13.461464	0.005670	6.382010
295.043000	9.955880	5.950691	0.002682	13.489033	0.005653	6.395080
295.063000	9.955880	5.941320	0.002688	13.467790	0.005666	6.385009
295.083000	9.955880	5.943774	0.002687	13.473354	0.005663	6.387647
295.103000	9.955880	5.944154	0.002686	13.474216	0.005662	6.388055
295.123000	9.955880	5.948479	0.002684	13.484020	0.005656	6.392704
295.143000	9.955880	5.946754	0.002685	13.480108	0.005659	6.390849
295.163000	9.955880	5.943352	0.002687	13.472398	0.005663	6.387194
295.183000	9.955880	5.946859	0.002685	13.480347	0.005659	6.390962
295.203000	9.955880	5.946521	0.002685	13.479582	0.005659	6.390599
295.223000	9.955880	5.951365	0.002682	13.490561	0.005652	6.395805
295.243000	9.955880	5.944850	0.002686	13.475792	0.005661	6.388803
295.263000	9.955880	5.948974	0.002683	13.485140	0.005656	6.393235
295.283000	9.955880	5.948795	0.002683	13.484736	0.005656	6.393043
295.303000	9.955880	5.945727	0.002685	13.477781	0.005660	6.389746
295.323000	9.955880	5.949895	0.002683	13.487228	0.005654	6.394225
295.343000	9.955880	5.946882	0.002685	13.480398	0.005659	6.390986
295.363000	9.955880	5.948034	0.002684	13.483009	0.005657	6.392224
295.383000	9.955880	5.946218	0.002685	13.478894	0.005660	6.390273
295.403000	9.955880	5.943936	0.002687	13.473720	0.005663	6.387821
295.423000	9.955880	5.947539	0.002684	13.481888	0.005658	6.391693
295.443000	9.955880	5.942429	0.002688	13.470305	0.005665	6.386201
295.463000	9.955880	5.944068	0.002686	13.474020	0.005662	6.387963
295.483000	9.955880	5.948803	0.002683	13.484754	0.005656	6.393052
295.503000	9.955880	5.947269	0.002684	13.481277	0.005658	6.391403
295.523000	9.955880	5.948023	0.002684	13.482986	0.005657	6.392214
295.543000	9.955880	5.946697	0.002685	13.479979	0.005659	6.390788
295.563000	9.955880	5.945165	0.002686	13.476507	0.005661	6.389142
295.583000	9.955880	5.948702	0.002683	13.484525	0.005656	6.392943
295.603000	9.955880	5.945537	0.002686	13.477350	0.005660	6.389541
295.623000	9.955880	5.949481	0.002683	13.486290	0.005655	6.393780
295.643000	9.955880	5.940994	0.002688	13.467053	0.005667	6.384659
295.663000	9.955880	5.944447	0.002686	13.474880	0.005662	6.388371
295.683000	9.955880	5.943276	0.002687	13.472225	0.005664	6.387112
295.703000	9.955880	5.947976	0.002684	13.482879	0.005657	6.392163
295.723000	9.955880	5.940741	0.002689	13.466479	0.005667	6.384388
295.743000	9.955880	5.949685	0.002683	13.486753	0.005655	6.393999
295.763000	9.955880	5.940717	0.002689	13.466425	0.005667	6.384362
295.783000	9.955880	5.939015	0.002690	13.462566	0.005669	6.382532
295.803000	9.955880	5.941807	0.002688	13.468895	0.005666	6.385533
295.823000	9.955880	5.949345	0.002683	13.485982	0.005655	6.393634
295.843000	9.955880	5.950124	0.002683	13.487747	0.005654	6.394471
295.863000	9.955880	5.945441	0.002686	13.477133	0.005661	6.389438
295.883000	9.955880	5.941795	0.002688	13.468867	0.005666	6.385520
295.903000	9.955880	5.949153	0.002683	13.485547	0.005656	6.393427
295.923000	9.955880	5.946247	0.002685	13.478959	0.005660	6.390304
295.943000	9.955880	5.943398	0.002687	13.472502	0.005663	6.387243
295.963000	9.955880	5.943238	0.002687	13.472140	0.005664	6.387071
295.983000	9.955880	5.943089	0.002687	13.471802	0.005664	6.386911
296.003000	9.955880	5.942326	0.002688	13.470070	0.005665	6.386090
296.023000	9.955880	5.943721	0.002687	13.473234	0.005663	6.387590
296.043000	9.955880	5.942325	0.002688	13.470068	0.005665	6.386089
296.063000	9.955880	5.938771	0.002690	13.462013	0.005670	6.382270
296.083000	9.955880	5.947232	0.002684	13.481192	0.005658	6.391363
296.103000	9.955880	5.946089	0.002685	13.478602	0.005660	6.390135
296.123000	9.955880	5.949558	0.002683	13.486465	0.005655	6.393863
296.143000	9.955880	5.946251	0.002685	13.478970	0.005659	6.390309
296.163000	9.955880	5.941214	0.002688	13.467552	0.005666	6.384896
296.183000	9.955880	5.948239	0.002684	13.483476	0.005657	6.392446
296.203000	9.955880	5.942978	0.002687	13.471549	0.005664	6.386791
296.223000	9.955880	5.945599	0.002685	13.477490	0.005660	6.389608
296.243000	9.955880	5.945712	0.002685	13.477748	0.005660	6.389730
296.263000	9.955880	5.941206	0.002688	13.467533	0.005666	6.384887
296.283000	9.955880	5.938473	0.002690	13.461337	0.005670	6.381950
296.303000	9.955880	5.938273	0.002690	13.460885	0.005670	6.381735
296.323000	9.955880	5.941658	0.002688	13.468558	0.005666	6.385373
296.343000	9.955880	5.938798	0.002690	13.462074	0.005670	6.382299
296.363000	9.955880	5.940159	0.002689	13.465160	0.005668	6.383762
296.383000	9.955880	5.936879	0.002691	13.457725	0.005672	6.380237
296.403000	9.955880	5.940490	0.002689	13.465909	0.005667	6.384117
296.423000	9.955880	5.938163	0.002690	13.460634	0.005671	6.381616
296.443000	9.955880	5.936146	0.002692	13.456063	0.005673	6.379449
296.463000	9.955880	5.939317	0.002690	13.463250	0.005669	6.382857
296.483000	9.955880	5.940611	0.002689	13.466184	0.005667	6.384248
296.503000	9.955880	5.936413	0.002691	13.456668	0.005673	6.379736
296.523000	9.955880	5.945840	0.002685	13.478037	0.005660	6.389867
296.543000	9.955880	5.942047	0.002688	13.469440	0.005665	6.385791
296.563000	9.955880	5.943964	0.002687	13.473785	0.005663	6.387851
296.583000	9.955880	5.943614	0.002687	13.472992	0.005663	6.387475
296.603000	9.955880	5.945648	0.002685	13.477602	0.005660	6.389661
296.623000	9.955880	5.939174	0.002690	13.462926	0.005669	6.382703
296.643000	9.955880	5.948608	0.002684	13.484311	0.005656	6.392842
296.663000	9.955880	5.946079	0.002685	13.478579	0.005660	6.390124
296.683000	9.955880	5.943757	0.002687	13.473315	0.005663	6.387628
296.703000	9.955880	5.944128	0.002686	13.474157	0.005662	6.388028
296.723000	9.955880	5.945407	0.002686	13.477056	0.005661	6.389402
296.743000	9.955880	5.938856	0.002690	13.462206	0.005670	6.382362
296.763000	9.955880	5.939755	0.002689	13.464244	0.005668	6.383328
296.783000	9.955880	5.943835	0.002687	13.473491	0.005663	6.387712
296.803000	9.955880	5.942154	0.002688	13.469681	0.005665	6.385905
296.823000	9.955880	5.938109	0.002690	13.460512	0.005671	6.381559
296.843000	9.955880	5.941170	0.002688	13.467451	0.005666	6.384848
296.863000	9.955880	5.941193	0.002688	13.467503	0.005666	6.384873
296.883000	9.955880	5.942511	0.002687	13.470491	0.005665	6.386290
296.903000	9.955880	5.940270	0.002689	13.465412	0.005668	6.383882
296.923000	9.955880	5.939889	0.002689	13.464548	0.005668	6.383472
296.943000	9.955880	5.940431	0.002689	13.465777	0.005667	6.384055
296.963000	9.955880	5.942087	0.002688	13.469530	0.005665	6.385834
296.983000	9.955880	5.941156	0.002688	13.467420	0.005666	6.384834
297.003000	9.955880	5.942931	0.002687	13.471442	0.005664	6.386740
297.023000	9.955880	5.939007	0.002690	13.462548	0.005669	6.382524
297.043000	9.955880	5.941049	0.002688	13.467176	0.005667	6.384718
297.063000	9.955880	5.942073	0.002688	13.469497	0.005665	6.385819
297.083000	9.955880	5.940946	0.002689	13.466944	0.005667	6.384608
297.103000	9.955880	5.944160	0.002686	13.474229	0.005662	6.388062
297.123000	9.955880	5.945503	0.002686	13.477273	0.005661	6.389505
297.143000	9.955880	5.947967	0.002684	13.482859	0.005657	6.392153
297.163000	9.955880	5.939599	0.002689	13.463890	0.005669	6.383160
297.183000	9.955880	5.941063	0.002688	13.467208	0.005667	6.384733
297.203000	9.955880	5.940710	0.002689	13.466409	0.005667	6.384354
297.223000	9.955880	5.945797	0.002685	13.477939	0.005660	6.389821
297.243000	9.955880	5.949066	0.002683	13.485349	0.005656	6.393334
297.263000	9.955880	5.944841	0.002686	13.475773	0.005661	6.388794
297.283000	9.955880	5.943580	0.002687	13.472915	0.005663	6.387439
297.303000	9.955880	5.945219	0.002686	13.476629	0.005661	6.389199
297.323000	9.955880	5.943715	0.002687	13.473220	0.005663	6.387583
297.343000	9.955880	5.939078	0.002690	13.462708	0.005669	6.382600
297.363000	9.955880	5.938517	0.002690	13.461436	0.005670	6.381997
297.383000	9.955880	5.940546	0.002689	13.466037	0.005667	6.384178
297.403000	9.955880	5.936527	0.002691	13.456927	0.005673	6.379859
297.423000	9.955880	5.941761	0.002688	13.468792	0.005666	6.385484
297.443000	9.955880	5.942293	0.002688	13.469996	0.005665	6.386055
297.463000	9.955880	5.940986	0.002688	13.467034	0.005667	6.384650
297.483000	9.955880	5.949920	0.002683	13.487286	0.005654	6.394252
297.503000	9.955880	5.939172	0.002690	13.462921	0.005669	6.382701
297.523000	9.955880	5.948749	0.002683	13.484631	0.005656	6.392993
297.543000	9.955880	5.946069	0.002685	13.478555	0.005660	6.390113
297.563000	9.955880	5.941830	0.002688	13.468947	0.005666	6.385558
297.583000	9.955880	5.945665	0.002685	13.477639	0.005660	6.389679
297.603000	9.955880	5.939585	0.002689	13.463859	0.005669	6.383145
297.623000	9.955880	5.939348	0.002690	13.463320	0.005669	6.382890
297.643000	9.955880	5.936836	0.002691	13.457627	0.005672	6.380191
297.663000	9.955880	5.939233	0.002690	13.463061	0.005669	6.382767
297.683000	9.955880	5.936140	0.002692	13.456048	0.005673	6.379442
297.703000	9.955880	5.944281	0.002686	13.474503	0.005662	6.388192
297.723000	9.955880	5.944111	0.002686	13.474118	0.005662	6.388009
297.743000	9.955880	5.942349	0.002688	13.470123	0.005665	6.386115
297.763000	9.955880	5.938082	0.002690	13.460451	0.005671	6.381529
297.783000	9.955880	5.931977	0.002694	13.446613	0.005679	6.374969
297.803000	9.955880	5.937094	0.002691	13.458211	0.005672	6.380468
297.823000	9.955880	5.937680	0.002691	13.459540	0.005671	6.381098
297.843000	9.955880	5.937126	0.002691	13.458284	0.005672	6.380502
297.863000	9.955880	5.941490	0.002688	13.468177	0.005666	6.385192
297.883000	9.955880	5.935507	0.002692	13.454615	0.005674	6.378763
297.903000	9.955880	5.938008	0.002690	13.460283	0.005671	6.381450
297.923000	9.955880	5.936017	0.002692	13.455771	0.005674	6.379311
297.943000	9.955880	5.936436	0.002691	13.456721	0.005673	6.379761
297.963000	9.955880	5.941758	0.002688	13.468784	0.005666	6.385480
297.983000	9.955880	5.935537	0.002692	13.454683	0.005674	6.378795
298.003000	9.955880	5.938200	0.002690	13.460719	0.005671	6.381657
298.023000	9.955880	5.941868	0.002688	13.469034	0.005666	6.385599
298.043000	9.955880	5.939522	0.002689	13.463716	0.005669	6.383077
298.063000	9.955880	5.936930	0.002691	13.457839	0.005672	6.380291
298.083000	9.955880	5.941877	0.002688	13.469053	0.005666	6.385608
298.103000	9.955880	5.936407	0.002691	13.456655	0.005673	6.379730
298.123000	9.955880	5.941143	0.002688	13.467390	0.005667	6.384820
298.143000	9.955880	5.943723	0.002687	13.473239	0.005663	6.387592
298.163000	9.955880	5.942229	0.002688	13.469852	0.005665	6.385987
298.183000	9.955880	5.939735	0.002689	13.464197	0.005668	6.383306
298.203000	9.955880	5.938904	0.002690	13.462314	0.005670	6.382413
298.223000	9.955880	5.939477	0.002689	13.463614	0.005669	6.383029
298.243000	9.955880	5.937946	0.002690	13.460143	0.005671	6.381383
298.263000	9.955880	5.934624	0.002693	13.452612	0.005675	6.377813
298.283000	9.955880	5.941003	0.002688	13.467073	0.005667	6.384669
298.303000	9.955880	5.939295	0.002690	13.463200	0.005669	6.382833
298.323000	9.955880	5.941445	0.002688	13.468075	0.005666	6.385144
298.343000	9.955880	5.940610	0.002689	13.466182	0.005667	6.384247
298.363000	9.955880	5.943026	0.002687	13.471658	0.005664	6.386843
298.383000	9.955880	5.944352	0.002686	13.474663	0.005662	6.388268
298.403000	9.955880	5.945424	0.002686	13.477093	0.005661	6.389420
298.423000	9.955880	5.940398	0.002689	13.465701	0.005668	6.384019
298.443000	9.955880	5.932937	0.002694	13.448789	0.005678	6.376001
298.463000	9.955880	5.933078	0.002694	13.449108	0.005678	6.376152
298.483000	9.955880	5.943670	0.002687	13.473118	0.005663	6.387535
298.503000	9.955880	5.941705	0.002688	13.468663	0.005666	6.385423
298.523000	9.955880	5.944028	0.002686	13.473930	0.005663	6.387920
298.543000	9.955880	5.936149	0.002692	13.456070	0.005673	6.379453
298.563000	9.955880	5.934983	0.002692	13.453427	0.005675	6.378200
298.583000	9.955880	5.933065	0.002694	13.449080	0.005678	6.376139
298.603000	9.955880	5.941404	0.002688	13.467981	0.005666	6.385100
298.623000	9.955880	5.939754	0.002689	13.464241	0.005668	6.383326
298.643000	9.955880	5.938721	0.002690	13.461901	0.005670	6.382217
298.663000	9.955880	5.940781	0.002689	13.466568	0.005667	6.384430
298.683000	9.955880	5.931125	0.002695	13.444681	0.005680	6.374053
298.703000	9.955880	5.938202	0.002690	13.460723	0.005671	6.381658
298.723000	9.955880	5.937576	0.002691	13.459304	0.005671	6.380986
298.743000	9.955880	5.944823	0.002686	13.475731	0.005661	6.388774
298.763000	9.955880	5.940371	0.002689	13.465640	0.005668	6.383990
298.783000	9.955880	5.938827	0.002690	13.462139	0.005670	6.382330
298.803000	9.955880	5.935461	0.002692	13.454510	0.005674	6.378713
298.823000	9.955880	5.938253	0.002690	13.460838	0.005670	6.381713
298.843000	9.955880	5.938370	0.002690	13.461103	0.005670	6.381839
298.863000	9.955880	5.940687	0.002689	13.466357	0.005667	6.384330
298.883000	9.955880	5.939160	0.002690	13.462895	0.005669	6.382689
298.903000	9.955880	5.941389	0.002688	13.467947	0.005666	6.385083
298.923000	9.955880	5.940194	0.002689	13.465239	0.005668	6.383799
298.943000	9.955880	5.940955	0.002688	13.466964	0.005667	6.384617
298.963000	9.955880	5.938068	0.002690	13.460419	0.005671	6.381514
298.983000	9.955880	5.934651	0.002693	13.452675	0.005675	6.377843
299.003000	9.955880	5.941640	0.002688	13.468516	0.005666	6.385353
299.023000	9.955880	5.941358	0.002688	13.467877	0.005666	6.385050
299.043000	9.955880	5.938734	0.002690	13.461929	0.005670	6.382230
299.063000	9.955880	5.940975	0.002688	13.467010	0.005667	6.384639
299.083000	9.955880	5.939994	0.002689	13.464785	0.005668	6.383584
299.103000	9.955880	5.936839	0.002691	13.457633	0.005672	6.380194
299.123000	9.955880	5.941211	0.002688	13.467544	0.005666	6.384892
299.143000	9.955880	5.942748	0.002687	13.471028	0.005664	6.386544
299.163000	9.955880	5.941819	0.002688	13.468921	0.005666	6.385545
299.183000	9.955880	5.933908	0.002693	13.450989	0.005676	6.377044
299.203000	9.955880	5.939233	0.002690	13.463060	0.005669	6.382767
299.223000	9.955880	5.934643	0.002693	13.452655	0.005675	6.377833
299.243000	9.955880	5.942814	0.002687	13.471179	0.005664	6.386616
299.263000	9.955880	5.937020	0.002691	13.458045	0.005672	6.380389
299.283000	9.955880	5.932288	0.002694	13.447316	0.005679	6.375303
299.303000	9.955880	5.938415	0.002690	13.461205	0.005670	6.381887
299.323000	9.955880	5.942622	0.002687	13.470743	0.005664	6.386409
299.343000	9.955880	5.937803	0.002691	13.459820	0.005671	6.381230
299.363000	9.955880	5.941056	0.002688	13.467192	0.005667	6.384726
299.383000	9.955880	5.949926	0.002683	13.487299	0.005654	6.394258
299.403000	9.955880	5.946280	0.002685	13.479035	0.005659	6.390340
299.423000	9.955880	5.937776	0.002691	13.459758	0.005671	6.381201
299.443000	9.955880	5.941184	0.002688	13.467482	0.005666	6.384863
299.463000	9.955880	5.938014	0.002690	13.460296	0.005671	6.381456
299.483000	9.955880	5.938812	0.002690	13.462106	0.005670	6.382314
299.503000	9.955880	5.942712	0.002687	13.470948	0.005664	6.386506
299.523000	9.955880	5.932420	0.002694	13.447616	0.005679	6.375445
299.543000	9.955880	5.935226	0.002692	13.453978	0.005675	6.378461
299.563000	9.955880	5.941165	0.002688	13.467440	0.005666	6.384843
299.583000	9.955880	5.931269	0.002695	13.445007	0.005680	6.374208
299.603000	9.955880	5.936170	0.002692	13.456118	0.005673	6.379475
299.623000	9.955880	5.939332	0.002690	13.463284	0.005669	6.382873
299.643000	9.955880	5.935772	0.002692	13.455214	0.005674	6.379047
299.663000	9.955880	5.934760	0.002693	13.452922	0.005675	6.377960
299.683000	9.955880	5.937449	0.002691	13.459017	0.005672	6.380850
299.703000	9.955880	5.945917	0.002685	13.478211	0.005660	6.389950
299.723000	9.955880	5.933028	0.002694	13.448994	0.005678	6.376098
299.743000	9.955880	5.935709	0.002692	13.455072	0.005674	6.378979
299.763000	9.955880	5.938981	0.002690	13.462490	0.005669	6.382496
299.783000	9.955880	5.937880	0.002691	13.459993	0.005671	6.381313
299.803000	9.955880	5.936847	0.002691	13.457651	0.005672	6.380202
299.823000	9.955880	5.939086	0.002690	13.462727	0.005669	6.382609
299.843000	9.955880	5.937918	0.002690	13.460079	0.005671	6.381353
299.863000	9.955880	5.938330	0.002690	13.461014	0.005670	6.381796
299.883000	9.955880	5.933600	0.002693	13.450290	0.005677	6.376713
299.903000	9.955880	5.932463	0.002694	13.447714	0.005678	6.375491
299.923000	9.955880	5.937861	0.002691	13.459951	0.005671	6.381293
299.943000	9.955880	5.941552	0.002688	13.468317	0.005666	6.385259
299.963000	9.955880	5.937941	0.002690	13.460132	0.005671	6.381378
299.983000	9.955880	5.938933	0.002690	13.462379	0.005670	6.382444
300.003000	9.955880	5.934503	0.002693	13.452338	0.005676	6.377683
300.003000	9.955880	5.936142	0.002692	13.456053	0.005673	6.379445
300.043000	9.955880	5.942913	0.002687	13.471401	0.005664	6.386721
300.063000	9.955880	5.938787	0.002690	13.462048	0.005670	6.382287
300.083000	9.955880	5.941295	0.002688	13.467734	0.005666	6.384983
300.103000	9.955880	5.939105	0.002690	13.462770	0.005669	6.382629
300.123000	9.955880	5.937437	0.002691	13.458988	0.005672	6.380836
300.143000	9.955880	5.947446	0.002684	13.481678	0.005658	6.391593
300.163000	9.955880	5.946738	0.002685	13.480072	0.005659	6.390832
300.183000	9.955880	5.944765	0.002686	13.475600	0.005662	6.388712
300.203000	9.955961	5.935542	0.002692	13.454694	0.005674	6.378800
300.223000	9.955961	5.943356	0.002687	13.472407	0.005664	6.387198
300.243000	9.955961	5.939042	0.002690	13.462628	0.005670	6.382562
300.263000	9.955961	5.936035	0.002692	13.455810	0.005674	6.379329
300.283000	9.955961	5.940767	0.002689	13.466538	0.005667	6.384416
300.303000	9.955961	5.943758	0.002687	13.473319	0.005663	6.387630
300.323000	9.955961	5.939650	0.002689	13.464005	0.005669	6.383214
300.343000	9.955961	5.940220	0.002689	13.465297	0.005668	6.383827
300.363000	9.955961	5.942544	0.002688	13.470566	0.005665	6.386325
300.383000	9.955961	5.941822	0.002688	13.468928	0.005666	6.385549
300.403000	9.955961	5.939919	0.002689	13.464616	0.005668	6.383504
300.423000	9.955961	5.943252	0.002687	13.472169	0.005664	6.387085
300.443000	9.955961	5.940603	0.002689	13.466166	0.005667	6.384239
300.463000	9.955961	5.946873	0.002685	13.480378	0.005659	6.390977
300.483000	9.955961	5.944503	0.002686	13.475006	0.005662	6.388430
300.503000	9.955961	5.941193	0.002688	13.467503	0.005667	6.384873
300.523000	9.955961	5.945827	0.002685	13.478008	0.005660	6.389853
300.543000	9.955961	5.944832	0.002686	13.475753	0.005662	6.388784
300.563000	9.955961	5.940863	0.002689	13.466756	0.005667	6.384519
300.583000	9.955961	5.943789	0.002687	13.473388	0.005663	6.387663
300.603000	9.955961	5.941902	0.002688	13.469110	0.005666	6.385635
300.623000	9.955961	5.942496	0.002688	13.470456	0.005665	6.386273
300.643000	9.955961	5.944364	0.002686	13.474691	0.005662	6.388281
300.663000	9.955961	5.943511	0.002687	13.472759	0.005663	6.387365
300.683000	9.955961	5.939498	0.002690	13.463660	0.005669	6.383051
300.703000	9.955961	5.938484	0.002690	13.461362	0.005670	6.381961
300.723000	9.955961	5.936889	0.002691	13.457747	0.005672	6.380248
300.743000	9.955961	5.944952	0.002686	13.476024	0.005661	6.388913
300.763000	9.955961	5.942603	0.002687	13.470700	0.005665	6.386389
300.783000	9.955961	5.947826	0.002684	13.482539	0.005657	6.392001
300.803000	9.955961	5.946728	0.002685	13.480049	0.005659	6.390821
300.823000	9.955961	5.948330	0.002684	13.483682	0.005657	6.392543
300.843000	9.955961	5.951544	0.002682	13.490968	0.005652	6.395997
300.863000	9.955961	5.943573	0.002687	13.472899	0.005663	6.387431
300.883000	9.955961	5.938871	0.002690	13.462241	0.005670	6.382378
300.903000	9.955961	5.941737	0.002688	13.468736	0.005666	6.385458
300.923000	9.955961	5.938719	0.002690	13.461895	0.005670	6.382214
300.943000	9.955961	5.934927	0.002692	13.453300	0.005675	6.378140
300.963000	9.955961	5.942860	0.002687	13.471282	0.005664	6.386665
300.983000	9.955961	5.931183	0.002695	13.444812	0.005680	6.374115
301.003000	9.955961	5.939220	0.002690	13.463031	0.005669	6.382753
301.023000	9.955961	5.945021	0.002686	13.476180	0.005661	6.388987
301.043000	9.955961	5.936791	0.002691	13.457525	0.005673	6.380143
301.063000	9.955961	5.936647	0.002691	13.457198	0.005673	6.379988
301.083000	9.955961	5.933352	0.002694	13.449728	0.005677	6.376446
301.103000	9.955961	5.936483	0.002691	13.456826	0.005673	6.379811
301.123000	9.955961	5.930814	0.002695	13.443977	0.005681	6.373719
301.143000	9.955961	5.944151	0.002686	13.474209	0.005662	6.388052
301.163000	9.955961	5.939517	0.002689	13.463704	0.005669	6.383072
301.183000	9.955961	5.935005	0.002692	13.453476	0.005675	6.378223
301.203000	9.955961	5.935562	0.002692	13.454739	0.005674	6.378821
301.223000	9.955961	5.934431	0.002693	13.452176	0.005676	6.377607
301.243000	9.955961	5.939724	0.002689	13.464172	0.005669	6.383294
301.263000	9.955961	5.940246	0.002689	13.465357	0.005668	6.383856
301.283000	9.955961	5.938133	0.002690	13.460567	0.005671	6.381585
301.303000	9.955961	5.940641	0.002689	13.466252	0.005667	6.384280
301.323000	9.955961	5.940383	0.002689	13.465668	0.005668	6.384003
301.343000	9.955961	5.934598	0.002693	13.452553	0.005676	6.377785
301.363000	9.955961	5.936913	0.002691	13.457801	0.005672	6.380274
301.383000	9.955961	5.943091	0.002687	13.471805	0.005664	6.386912
301.403000	9.955961	5.929889	0.002696	13.441879	0.005682	6.372725
301.423000	9.955961	5.936343	0.002692	13.456509	0.005673	6.379661
301.443000	9.955961	5.927712	0.002697	13.436944	0.005685	6.370385
301.463000	9.955961	5.933863	0.002693	13.450888	0.005677	6.376996
301.483000	9.955961	5.937325	0.002691	13.458734	0.005672	6.380716
301.503000	9.955961	5.941861	0.002688	13.469017	0.005666	6.385591
301.523000	9.955961	5.934664	0.002693	13.452703	0.005676	6.377857
301.543000	9.955961	5.939082	0.002690	13.462718	0.005669	6.382604
301.563000	9.955961	5.935272	0.002692	13.454081	0.005675	6.378510
301.583000	9.955961	5.937522	0.002691	13.459183	0.005672	6.380928
301.603000	9.955961	5.939565	0.002689	13.463812	0.005669	6.383123
301.623000	9.955961	5.939494	0.002690	13.463653	0.005669	6.383048
301.643000	9.955961	5.936844	0.002691	13.457644	0.005673	6.380199
301.663000	9.955961	5.932892	0.002694	13.448686	0.005678	6.375952
301.683000	9.955961	5.935750	0.002692	13.455164	0.005674	6.379023
301.703000	9.955961	5.944349	0.002686	13.474656	0.005662	6.388264
301.723000	9.955961	5.934797	0.002693	13.453005	0.005675	6.378000
301.743000	9.955961	5.935605	0.002692	13.454835	0.005674	6.378867
301.763000	9.955961	5.931820	0.002695	13.446257	0.005679	6.374800
301.783000	9.955961	5.941450	0.002688	13.468086	0.005666	6.385149
301.803000	9.955961	5.938528	0.002690	13.461463	0.005670	6.382010
301.823000	9.955961	5.938080	0.002690	13.460448	0.005671	6.381528
301.843000	9.955961	5.943356	0.002687	13.472406	0.005664	6.387197
301.863000	9.955961	5.942785	0.002687	13.471111	0.005664	6.386584
301.883000	9.955961	5.944532	0.002686	13.475072	0.005662	6.388461
301.903000	9.955961	5.947068	0.002685	13.480822	0.005658	6.391187
301.923000	9.955961	5.943511	0.002687	13.472759	0.005663	6.387365
301.943000	9.955961	5.942901	0.002687	13.471374	0.005664	6.386708
301.963000	9.955961	5.945420	0.002686	13.477084	0.005661	6.389415
301.983000	9.955961	5.939443	0.002690	13.463535	0.005669	6.382992
302.003000	9.955961	5.938216	0.002690	13.460756	0.005671	6.381674
302.023000	9.955961	5.943279	0.002687	13.472232	0.005664	6.387115
302.043000	9.955961	5.941256	0.002688	13.467646	0.005666	6.384941
302.063000	9.955961	5.940921	0.002689	13.466886	0.005667	6.384581
302.083000	9.955961	5.942880	0.002687	13.471328	0.005664	6.386687
302.103000	9.955961	5.939226	0.002690	13.463045	0.005669	6.382759
302.123000	9.955961	5.940169	0.002689	13.465182	0.005668	6.383773
302.143000	9.955961	5.937964	0.002691	13.460184	0.005671	6.381403
302.163000	9.955961	5.933524	0.002693	13.450119	0.005677	6.376631
302.183000	9.955961	5.934287	0.002693	13.451848	0.005676	6.377451
302.203000	9.955961	5.933050	0.002694	13.449046	0.005678	6.376122
302.223000	9.955961	5.936709	0.002691	13.457338	0.005673	6.380054
302.243000	9.955961	5.936967	0.002691	13.457923	0.005672	6.380331
302.263000	9.955961	5.940063	0.002689	13.464942	0.005668	6.383659
302.283000	9.955961	5.932561	0.002694	13.447935	0.005678	6.375596
302.303000	9.955961	5.932654	0.002694	13.448147	0.005678	6.375696
302.323000	9.955961	5.930922	0.002695	13.444222	0.005681	6.373835
302.343000	9.955961	5.936580	0.002691	13.457047	0.005673	6.379916
302.363000	9.955961	5.930264	0.002696	13.442729	0.005682	6.373128
302.383000	9.955961	5.932931	0.002694	13.448775	0.005678	6.375994
302.403000	9.955961	5.934632	0.002693	13.452630	0.005676	6.377822
302.423000	9.955961	5.927709	0.002697	13.436937	0.005685	6.370382
302.443000	9.955961	5.931656	0.002695	13.445884	0.005680	6.374624
302.463000	9.955961	5.924871	0.002699	13.430506	0.005689	6.367333
302.483000	9.955961	5.928435	0.002697	13.438583	0.005684	6.371162
302.503000	9.955961	5.930815	0.002695	13.443979	0.005681	6.373720
302.523000	9.955961	5.924747	0.002699	13.430224	0.005689	6.367199
302.543000	9.955961	5.923063	0.002700	13.426406	0.005691	6.365389
302.563000	9.955961	5.930128	0.002696	13.442421	0.005682	6.372982
302.583000	9.955961	5.928144	0.002697	13.437923	0.005684	6.370849
302.603000	9.955961	5.933802	0.002693	13.450749	0.005677	6.376930
302.623000	9.955961	5.933472	0.002693	13.450000	0.005677	6.376575
302.643000	9.955961	5.934913	0.002692	13.453268	0.005675	6.378124
302.663000	9.955961	5.927212	0.002698	13.435811	0.005686	6.369848
302.683000	9.955961	5.936275	0.002692	13.456354	0.005673	6.379587
302.703000	9.955961	5.928652	0.002697	13.439076	0.005684	6.371396
302.723000	9.955961	5.925712	0.002698	13.432410	0.005688	6.368236
302.743000	9.955961	5.923658	0.002700	13.427755	0.005691	6.366029
302.763000	9.955961	5.925737	0.002698	13.432467	0.005688	6.368263
302.783000	9.955961	5.929528	0.002696	13.441061	0.005683	6.372337
302.783000	9.955961	5.930353	0.002695	13.442932	0.005681	6.373224
302.823000	9.955961	5.929152	0.002696	13.440209	0.005683	6.371933
302.843000	9.955961	5.929110	0.002696	13.440112	0.005683	6.371887
302.863000	9.955961	5.928690	0.002697	13.439162	0.005684	6.371437
302.883000	9.955961	5.928497	0.002697	13.438724	0.005684	6.371229
302.903000	9.955961	5.925748	0.002698	13.432492	0.005688	6.368274
302.923000	9.955961	5.928821	0.002696	13.439459	0.005684	6.371577
302.943000	9.955961	5.930371	0.002695	13.442973	0.005681	6.373243
302.963000	9.955961	5.931316	0.002695	13.445115	0.005680	6.374259
302.983000	9.955961	5.936390	0.002692	13.456616	0.005673	6.379712
303.003000	9.955961	5.935751	0.002692	13.455167	0.005674	6.379025
303.023000	9.955961	5.937884	0.002691	13.460003	0.005671	6.381317
303.043000	9.955961	5.923696	0.002700	13.427840	0.005691	6.366069
303.063000	9.955961	5.925503	0.002699	13.431938	0.005688	6.368012
303.083000	9.955961	5.929913	0.002696	13.441934	0.005682	6.372751
303.103000	9.955961	5.930593	0.002695	13.443475	0.005681	6.373482
303.123000	9.955961	5.929479	0.002696	13.440951	0.005683	6.372285
303.143000	9.955961	5.927398	0.002697	13.436232	0.005686	6.370048
303.163000	9.955961	5.929271	0.002696	13.440478	0.005683	6.372061
303.183000	9.955961	5.926830	0.002698	13.434946	0.005686	6.369438
303.203000	9.955961	5.921364	0.002701	13.422555	0.005694	6.363563
303.223000	9.955961	5.929724	0.002696	13.441505	0.005682	6.372547
303.243000	9.955961	5.927745	0.002697	13.437019	0.005685	6.370421
303.263000	9.955961	5.930983	0.002695	13.444359	0.005681	6.373901
303.283000	9.955961	5.933579	0.002693	13.450244	0.005677	6.376690
303.303000	9.955961	5.937972	0.002690	13.460202	0.005671	6.381412
303.323000	9.955961	5.936152	0.002692	13.456076	0.005673	6.379456
303.343000	9.955961	5.930069	0.002696	13.442287	0.005682	6.372918
303.363000	9.955961	5.930071	0.002696	13.442291	0.005682	6.372920
303.383000	9.955961	5.930477	0.002695	13.443212	0.005681	6.373357
303.403000	9.955961	5.928555	0.002697	13.438856	0.005684	6.371291
303.423000	9.955961	5.929441	0.002696	13.440863	0.005683	6.372243
303.443000	9.955961	5.924561	0.002699	13.429801	0.005689	6.366999
303.463000	9.955961	5.929431	0.002696	13.440842	0.005683	6.372233
303.483000	9.955961	5.937660	0.002691	13.459494	0.005671	6.381076
303.503000	9.955961	5.928847	0.002696	13.439517	0.005684	6.371605
303.523000	9.955961	5.926964	0.002698	13.435249	0.005686	6.369581
303.543000	9.955961	5.924589	0.002699	13.429866	0.005689	6.367029
303.563000	9.955961	5.929925	0.002696	13.441960	0.005682	6.372763
303.583000	9.955961	5.927846	0.002697	13.437249	0.005685	6.370530
303.603000	9.955961	5.925843	0.002698	13.432708	0.005688	6.368377
303.623000	9.955961	5.932468	0.002694	13.447726	0.005679	6.375497
303.643000	9.955961	5.930521	0.002695	13.443312	0.005681	6.373404
303.663000	9.955961	5.930460	0.002695	13.443173	0.005681	6.373338
303.683000	9.955961	5.931100	0.002695	13.444625	0.005680	6.374027
303.703000	9.955961	5.932515	0.002694	13.447833	0.005678	6.375547
303.723000	9.955961	5.922614	0.002701	13.425388	0.005692	6.364906
303.743000	9.955961	5.924599	0.002699	13.429888	0.005689	6.367040
303.763000	9.955961	5.924375	0.002699	13.429380	0.005690	6.366799
303.783000	9.955961	5.928212	0.002697	13.438077	0.005684	6.370922
303.803000	9.955961	5.926166	0.002698	13.433440	0.005687	6.368724
303.823000	9.955961	5.926863	0.002698	13.435019	0.005686	6.369473
303.843000	9.955961	5.917023	0.002704	13.412715	0.005700	6.358898
303.863000	9.955961	5.921601	0.002701	13.423092	0.005693	6.363818
303.883000	9.955961	5.920611	0.002702	13.420848	0.005695	6.362754
303.903000	9.955961	5.928721	0.002697	13.439232	0.005684	6.371470
303.923000	9.955961	5.927276	0.002697	13.435955	0.005686	6.369916
303.943000	9.955961	5.922481	0.002701	13.425087	0.005692	6.364764
303.963000	9.955961	5.927056	0.002698	13.435458	0.005686	6.369681
303.983000	9.955961	5.928027	0.002697	13.437659	0.005685	6.370724
304.003000	9.955961	5.928560	0.002697	13.438868	0.005684	6.371297
304.023000	9.955961	5.927042	0.002698	13.435425	0.005686	6.369665
304.043000	9.955961	5.928251	0.002697	13.438167	0.005684	6.370965
304.063000	9.955961	5.932376	0.002694	13.447517	0.005679	6.375398
304.083000	9.955961	5.927668	0.002697	13.436845	0.005685	6.370338
304.103000	9.955961	5.927821	0.002697	13.437191	0.005685	6.370502
304.123000	9.955961	5.930659	0.002695	13.443624	0.005681	6.373552
304.143000	9.955961	5.922258	0.002701	13.424580	0.005693	6.364524
304.163000	9.955961	5.922445	0.002701	13.425005	0.005692	6.364725
304.183000	9.955961	5.926411	0.002698	13.433995	0.005687	6.368987
304.203000	9.955961	5.929898	0.002696	13.441900	0.005682	6.372735
304.223000	9.955961	5.921876	0.002701	13.423715	0.005693	6.364113
304.243000	9.955961	5.927127	0.002698	13.435618	0.005686	6.369757
304.263000	9.955961	5.925225	0.002699	13.431308	0.005689	6.367713
304.283000	9.955961	5.926358	0.002698	13.433876	0.005687	6.368931
304.283000	9.955961	5.927525	0.002697	13.436521	0.005685	6.370185
304.323000	9.955961	5.932246	0.002694	13.447223	0.005679	6.375258
304.343000	9.955961	5.930919	0.002695	13.444215	0.005681	6.373832
304.363000	9.955961	5.927220	0.002698	13.435830	0.005686	6.369857
304.383000	9.955961	5.924409	0.002699	13.429458	0.005690	6.366836
304.403000	9.955961	5.927457	0.002697	13.436366	0.005685	6.370111
304.423000	9.955961	5.931589	0.002695	13.445733	0.005680	6.374552
304.443000	9.955961	5.931333	0.002695	13.445153	0.005680	6.374277
304.463000	9.955961	5.921593	0.002701	13.423074	0.005693	6.363810
304.483000	9.955961	5.933156	0.002694	13.449286	0.005678	6.376236
304.503000	9.955961	5.930157	0.002696	13.442488	0.005682	6.373013
304.523000	9.955961	5.931715	0.002695	13.446018	0.005680	6.374687
304.543000	9.955961	5.929565	0.002696	13.441145	0.005683	6.372377
304.563000	9.955961	5.929478	0.002696	13.440948	0.005683	6.372283
304.583000	9.955961	5.931003	0.002695	13.444404	0.005681	6.373922
304.603000	9.955961	5.931061	0.002695	13.444536	0.005680	6.373984
304.623000	9.955961	5.932996	0.002694	13.448922	0.005678	6.376064
304.643000	9.955961	5.934244	0.002693	13.451752	0.005676	6.377405
304.663000	9.955961	5.925425	0.002699	13.431760	0.005688	6.367928
304.683000	9.955961	5.920534	0.002702	13.420672	0.005695	6.362671
304.703000	9.955961	5.927664	0.002697	13.436835	0.005685	6.370334
304.723000	9.955961	5.927702	0.002697	13.436921	0.005685	6.370374
304.743000	9.955961	5.933896	0.002693	13.450962	0.005677	6.377031
304.763000	9.955961	5.931962	0.002694	13.446579	0.005679	6.374953
304.783000	9.955961	5.930353	0.002695	13.442930	0.005681	6.373223
304.803000	9.955961	5.922451	0.002701	13.425018	0.005692	6.364731
304.823000	9.955961	5.932349	0.002694	13.447456	0.005679	6.375369
304.843000	9.955961	5.925491	0.002699	13.431911	0.005688	6.367999
304.862000	9.955961	5.934153	0.002693	13.451544	0.005676	6.377307
304.882000	9.955961	5.925484	0.002699	13.431894	0.005688	6.367991
304.902000	9.955961	5.927950	0.002697	13.437484	0.005685	6.370641
304.922000	9.955961	5.923938	0.002700	13.428389	0.005690	6.366329
304.942000	9.955961	5.932573	0.002694	13.447962	0.005678	6.375609
304.962000	9.955961	5.926500	0.002698	13.434197	0.005687	6.369083
304.982000	9.955961	5.924879	0.002699	13.430523	0.005689	6.367341
305.002000	9.955961	5.928910	0.002696	13.439659	0.005683	6.371672
305.022000	9.955961	5.927739	0.002697	13.437006	0.005685	6.370414
305.042000	9.955961	5.930370	0.002695	13.442970	0.005681	6.373242
305.062000	9.955961	5.928541	0.002697	13.438824	0.005684	6.371276
305.082000	9.955961	5.930979	0.002695	13.444349	0.005681	6.373896
305.102000	9.955961	5.931413	0.002695	13.445333	0.005680	6.374362
305.122000	9.955961	5.936656	0.002691	13.457218	0.005673	6.379997
305.142000	9.955961	5.930039	0.002696	13.442218	0.005682	6.372886
305.162000	9.955961	5.931756	0.002695	13.446112	0.005680	6.374732
305.182000	9.955961	5.929315	0.002696	13.440578	0.005683	6.372108
305.202000	9.955961	5.917030	0.002704	13.412731	0.005700	6.358906
305.222000	9.955961	5.919814	0.002702	13.419042	0.005696	6.361898
305.242000	9.955961	5.922841	0.002700	13.425904	0.005692	6.365151
305.262000	9.955961	5.918405	0.002703	13.415847	0.005698	6.360383
305.282000	9.955961	5.927304	0.002697	13.436019	0.005686	6.369947
305.302000	9.955961	5.930932	0.002695	13.444243	0.005681	6.373845
305.322000	9.955961	5.924562	0.002699	13.429804	0.005689	6.367000
305.342000	9.955961	5.920518	0.002702	13.420637	0.005695	6.362654
305.362000	9.955961	5.926928	0.002698	13.435167	0.005686	6.369543
305.382000	9.955961	5.925883	0.002698	13.432799	0.005688	6.368420
305.402000	9.955961	5.924082	0.002700	13.428716	0.005690	6.366484
305.422000	9.955961	5.922773	0.002700	13.425748	0.005692	6.365077
305.442000	9.955961	5.930794	0.002695	13.443931	0.005681	6.373697
305.462000	9.955961	5.927757	0.002697	13.437046	0.005685	6.370433
305.482000	9.955961	5.925605	0.002699	13.432169	0.005688	6.368121
305.502000	9.955961	5.929047	0.002696	13.439971	0.005683	6.371820
305.522000	9.955961	5.925366	0.002699	13.431627	0.005688	6.367864
305.542000	9.955961	5.924953	0.002699	13.430691	0.005689	6.367421
305.562000	9.955961	5.924411	0.002699	13.429462	0.005690	6.366838
305.582000	9.955961	5.925401	0.002699	13.431707	0.005688	6.367902
305.602000	9.955961	5.927149	0.002698	13.435667	0.005686	6.369780
305.622000	9.955961	5.927657	0.002697	13.436819	0.005685	6.370326
305.642000	9.955961	5.931827	0.002695	13.446272	0.005679	6.374807
305.662000	9.955961	5.921947	0.002701	13.423876	0.005693	6.364189
305.682000	9.955961	5.925111	0.002699	13.431048	0.005689	6.367590
305.702000	9.955961	5.926752	0.002698	13.434768	0.005686	6.369354
305.722000	9.955961	5.920691	0.002702	13.421029	0.005695	6.362840
305.742000	9.955961	5.922330	0.002701	13.424744	0.005692	6.364601
305.762000	9.955961	5.926159	0.002698	13.433425	0.005687	6.368717
305.782000	9.955961	5.925830	0.002698	13.432679	0.005688	6.368363
305.802000	9.955961	5.924596	0.002699	13.429882	0.005689	6.367037
305.822000	9.955961	5.927662	0.002697	13.436831	0.005685	6.370332
305.842000	9.955961	5.919553	0.002703	13.418449	0.005696	6.361617
305.862000	9.955961	5.922508	0.002701	13.425148	0.005692	6.364793
305.882000	9.955961	5.927934	0.002697	13.437447	0.005685	6.370624
305.902000	9.955961	5.922838	0.002700	13.425897	0.005692	6.365148
305.922000	9.955961	5.917446	0.002704	13.413674	0.005699	6.359353
305.942000	9.955961	5.917746	0.002704	13.414353	0.005699	6.359675
305.962000	9.955961	5.920305	0.002702	13.420154	0.005695	6.362425
305.982000	9.955961	5.925968	0.002698	13.432990	0.005687	6.368511
306.002000	9.955961	5.923048	0.002700	13.426372	0.005691	6.365373
306.022000	9.955961	5.926051	0.002698	13.433179	0.005687	6.368600
306.042000	9.955961	5.922657	0.002700	13.425485	0.005692	6.364953
306.062000	9.955961	5.923340	0.002700	13.427033	0.005691	6.365686
306.082000	9.955961	5.919439	0.002703	13.418192	0.005696	6.361495
306.102000	9.955961	5.926125	0.002698	13.433347	0.005687	6.368680
306.122000	9.955961	5.920426	0.002702	13.420428	0.005695	6.362555
306.142000	9.955961	5.920434	0.002702	13.420447	0.005695	6.362564
306.162000	9.955961	5.920387	0.002702	13.420340	0.005695	6.362513
306.182000	9.955961	5.925572	0.002699	13.432094	0.005688	6.368086
306.202000	9.955961	5.924864	0.002699	13.430490	0.005689	6.367325
306.222000	9.955961	5.921786	0.002701	13.423511	0.005693	6.364017
306.242000	9.955961	5.924837	0.002699	13.430428	0.005689	6.367296
306.262000	9.955961	5.924361	0.002699	13.429347	0.005690	6.366784
306.282000	9.955961	5.925289	0.002699	13.431452	0.005688	6.367782
306.302000	9.955961	5.928025	0.002697	13.437654	0.005685	6.370722
306.322000	9.955961	5.921763	0.002701	13.423459	0.005693	6.363992
306.342000	9.955961	5.923121	0.002700	13.426538	0.005691	6.365452
306.362000	9.955961	5.927429	0.002697	13.436303	0.005685	6.370081
306.382000	9.955961	5.918211	0.002703	13.415407	0.005698	6.360175
306.402000	9.955961	5.922696	0.002700	13.425575	0.005692	6.364995
306.422000	9.955961	5.920761	0.002702	13.421189	0.005695	6.362916
306.442000	9.955961	5.924499	0.002699	13.429661	0.005690	6.366932
306.462000	9.955961	5.923774	0.002700	13.428018	0.005691	6.366153
306.482000	9.955961	5.926212	0.002698	13.433544	0.005687	6.368773
306.502000	9.955961	5.924670	0.002699	13.430048	0.005689	6.367116
306.522000	9.955961	5.924110	0.002700	13.428778	0.005690	6.366514
306.542000	9.955961	5.916310	0.002705	13.411098	0.005701	6.358132
306.562000	9.955961	5.915665	0.002705	13.409635	0.005702	6.357438
306.582000	9.955961	5.921910	0.002701	13.423792	0.005693	6.364150
306.602000	9.955961	5.923287	0.002700	13.426915	0.005691	6.365630
306.622000	9.955961	5.927304	0.002697	13.436019	0.005686	6.369947
306.642000	9.955961	5.922845	0.002700	13.425913	0.005692	6.365155
306.662000	9.955961	5.921179	0.002701	13.422136	0.005694	6.363365
306.682000	9.955961	5.929781	0.002696	13.441635	0.005682	6.372609
306.702000	9.955961	5.922763	0.002700	13.425725	0.005692	6.365066
306.722000	9.955961	5.926176	0.002698	13.433464	0.005687	6.368735
306.742000	9.955961	5.923264	0.002700	13.426861	0.005691	6.365605
306.762000	9.955961	5.927703	0.002697	13.436924	0.005685	6.370376
306.782000	9.955961	5.921168	0.002701	13.422110	0.005694	6.363352
306.802000	9.955961	5.922936	0.002700	13.426119	0.005692	6.365253
306.822000	9.955961	5.914952	0.002706	13.408021	0.005703	6.356673
306.842000	9.955961	5.917111	0.002704	13.412914	0.005700	6.358993
306.862000	9.955961	5.914523	0.002706	13.407048	0.005703	6.356212
306.882000	9.955961	5.916998	0.002704	13.412657	0.005700	6.358871
306.902000	9.955961	5.922418	0.002701	13.424945	0.005692	6.364697
306.922000	9.955961	5.921809	0.002701	13.423564	0.005693	6.364042
306.942000	9.955961	5.917137	0.002704	13.412974	0.005700	6.359021
306.962000	9.955961	5.915886	0.002705	13.410138	0.005701	6.357676
306.982000	9.955961	5.918082	0.002703	13.415116	0.005698	6.360037
307.002000	9.955961	5.920149	0.002702	13.419800	0.005695	6.362257
307.022000	9.955961	5.924706	0.002699	13.430131	0.005689	6.367155
307.042000	9.955961	5.918194	0.002703	13.415370	0.005698	6.360157
307.062000	9.955961	5.916514	0.002704	13.411560	0.005700	6.358351
307.082000	9.955961	5.917495	0.002704	13.413785	0.005699	6.359406
307.102000	9.955961	5.918792	0.002703	13.416725	0.005697	6.360799
307.122000	9.955961	5.914441	0.002706	13.406862	0.005703	6.356124
307.142000	9.955961	5.911005	0.002708	13.399072	0.005708	6.352430
307.162000	9.955961	5.912051	0.002707	13.401444	0.005707	6.353555
307.182000	9.955961	5.917876	0.002704	13.414647	0.005699	6.359814
307.202000	9.955961	5.919914	0.002702	13.419269	0.005696	6.362006
307.222000	9.955961	5.915296	0.002705	13.408801	0.005702	6.357043
307.242000	9.955961	5.912933	0.002707	13.403444	0.005705	6.354503
307.262000	9.955961	5.916446	0.002705	13.411406	0.005701	6.358278
307.282000	9.955961	5.916811	0.002704	13.412234	0.005700	6.358670
307.302000	9.955961	5.920195	0.002702	13.419904	0.005695	6.362307
307.322000	9.955961	5.913349	0.002707	13.404387	0.005705	6.354950
307.342000	9.955961	5.914102	0.002706	13.406094	0.005704	6.355759
307.362000	9.955961	5.918918	0.002703	13.417010	0.005697	6.360934
307.382000	9.955961	5.918949	0.002703	13.417081	0.005697	6.360968
307.402000	9.955961	5.922525	0.002701	13.425187	0.005692	6.364811
307.422000	9.955961	5.918107	0.002703	13.415172	0.005698	6.360063
307.442000	9.955961	5.925888	0.002698	13.432809	0.005688	6.368425
307.462000	9.955961	5.928680	0.002697	13.439140	0.005684	6.371426
307.482000	9.955961	5.922178	0.002701	13.424399	0.005693	6.364438
307.502000	9.955961	5.924508	0.002699	13.429682	0.005689	6.366942
307.522000	9.955961	5.917437	0.002704	13.413653	0.005699	6.359343
307.542000	9.955961	5.917081	0.002704	13.412846	0.005700	6.358961
307.562000	9.955961	5.924559	0.002699	13.429797	0.005689	6.366997
307.582000	9.955961	5.914898	0.002706	13.407897	0.005703	6.356614
307.602000	9.955961	5.918665	0.002703	13.416436	0.005698	6.360663
307.622000	9.955961	5.922087	0.002701	13.424195	0.005693	6.364341
307.642000	9.955961	5.918297	0.002703	13.415603	0.005698	6.360268
307.662000	9.955961	5.918731	0.002703	13.416587	0.005697	6.360734
307.682000	9.955961	5.918103	0.002703	13.415164	0.005698	6.360059
307.702000	9.955961	5.917713	0.002704	13.414278	0.005699	6.359639
307.722000	9.955961	5.919296	0.002703	13.417867	0.005697	6.361341
307.742000	9.955961	5.914951	0.002706	13.408019	0.005703	6.356672
307.762000	9.955961	5.923081	0.002700	13.426446	0.005691	6.365408
307.782000	9.955961	5.916835	0.002704	13.412289	0.005700	6.358696
307.802000	9.955961	5.916342	0.002705	13.411170	0.005701	6.358166
307.822000	9.955961	5.914534	0.002706	13.407073	0.005703	6.356223
307.842000	9.955961	5.913330	0.002707	13.404343	0.005705	6.354929
307.862000	9.955961	5.916403	0.002705	13.411310	0.005701	6.358232
307.882000	9.955961	5.916197	0.002705	13.410843	0.005701	6.358011
307.902000	9.955961	5.916252	0.002705	13.410967	0.005701	6.358069
307.922000	9.955961	5.914945	0.002706	13.408005	0.005703	6.356665
307.942000	9.955961	5.915685	0.002705	13.409682	0.005702	6.357460
307.962000	9.955961	5.910820	0.002708	13.398653	0.005708	6.352231
307.982000	9.955961	5.914831	0.002706	13.407746	0.005703	6.356542
308.002000	9.955961	5.913915	0.002706	13.405669	0.005704	6.355558
308.022000	9.955961	5.917842	0.002704	13.414572	0.005699	6.359779
308.042000	9.955961	5.917087	0.002704	13.412859	0.005700	6.358967
308.062000	9.955961	5.920211	0.002702	13.419941	0.005695	6.362324
308.082000	9.955961	5.917690	0.002704	13.414227	0.005699	6.359615
308.102000	9.955961	5.916453	0.002705	13.411422	0.005701	6.358285
308.122000	9.955961	5.919557	0.002703	13.418460	0.005696	6.361622
308.142000	9.955961	5.918050	0.002703	13.415042	0.005698	6.360002
308.162000	9.955961	5.912956	0.002707	13.403496	0.005705	6.354527
308.182000	9.955961	5.915256	0.002705	13.408710	0.005702	6.357000
308.202000	9.955961	5.913455	0.002706	13.404626	0.005705	6.355063
308.222000	9.955961	5.917761	0.002704	13.414387	0.005699	6.359691
308.242000	9.955961	5.911808	0.002708	13.400892	0.005707	6.353293
308.262000	9.955961	5.916753	0.002704	13.412103	0.005700	6.358608
308.282000	9.955961	5.919590	0.002702	13.418534	0.005696	6.361657
308.302000	9.955961	5.920396	0.002702	13.420361	0.005695	6.362523
308.322000	9.955961	5.912230	0.002707	13.401850	0.005706	6.353747
308.342000	9.955961	5.915063	0.002705	13.408272	0.005702	6.356792
308.362000	9.955961	5.916854	0.002704	13.412331	0.005700	6.358716
308.382000	9.955961	5.915869	0.002705	13.410100	0.005701	6.357658
308.402000	9.955961	5.913125	0.002707	13.403878	0.005705	6.354709
308.422000	9.955961	5.916988	0.002704	13.412635	0.005700	6.358860
308.442000	9.955961	5.918345	0.002703	13.415711	0.005698	6.360319
308.462000	9.955961	5.921341	0.002701	13.422503	0.005694	6.363539
308.482000	9.955961	5.912212	0.002707	13.401808	0.005706	6.353727
308.502000	9.955961	5.915848	0.002705	13.410051	0.005701	6.357635
308.522000	9.955961	5.909702	0.002709	13.396120	0.005710	6.351031
308.542000	9.955961	5.910974	0.002708	13.399002	0.005708	6.352397
308.562000	9.955961	5.912319	0.002707	13.402052	0.005706	6.353843
308.582000	9.955961	5.912970	0.002707	13.403528	0.005705	6.354543
308.602000	9.955961	5.915668	0.002705	13.409644	0.005702	6.357442
308.622000	9.955961	5.909939	0.002709	13.396657	0.005710	6.351285
308.642000	9.955961	5.915963	0.002705	13.410313	0.005701	6.357759
308.662000	9.955961	5.911421	0.002708	13.400016	0.005707	6.352878
308.682000	9.955961	5.909954	0.002709	13.396690	0.005709	6.351301
308.702000	9.955961	5.907626	0.002710	13.391414	0.005713	6.348800
308.722000	9.955961	5.908518	0.002710	13.393435	0.005711	6.349758
308.742000	9.955961	5.922811	0.002700	13.425834	0.005692	6.365118
308.762000	9.955961	5.913203	0.002707	13.404056	0.005705	6.354793
308.782000	9.955961	5.921663	0.002701	13.423232	0.005693	6.363884
308.802000	9.955961	5.912580	0.002707	13.402643	0.005706	6.354123
308.822000	9.955961	5.916490	0.002705	13.411507	0.005701	6.358326
308.842000	9.955961	5.914457	0.002706	13.406898	0.005703	6.356141
308.862000	9.955961	5.910093	0.002709	13.397006	0.005709	6.351451
308.882000	9.955961	5.915570	0.002705	13.409421	0.005702	6.357337
308.902000	9.955961	5.909780	0.002709	13.396297	0.005710	6.351114
308.922000	9.955961	5.914418	0.002706	13.406811	0.005703	6.356099
308.942000	9.955961	5.916989	0.002704	13.412637	0.005700	6.358861
308.962000	9.955961	5.916202	0.002705	13.410854	0.005701	6.358016
308.982000	9.955961	5.915887	0.002705	13.410139	0.005701	6.357677
309.002000	9.955961	5.916563	0.002704	13.411672	0.005700	6.358404
309.022000	9.955961	5.914548	0.002706	13.407105	0.005703	6.356238
309.042000	9.955961	5.911556	0.002708	13.400321	0.005707	6.353022
309.062000	9.955961	5.917671	0.002704	13.414184	0.005699	6.359595
309.082000	9.955961	5.912974	0.002707	13.403536	0.005705	6.354546
309.102000	9.955961	5.916746	0.002704	13.412086	0.005700	6.358600
309.122000	9.955961	5.919144	0.002703	13.417522	0.005697	6.361177
309.142000	9.955961	5.920202	0.002702	13.419922	0.005695	6.362315
309.162000	9.955961	5.923622	0.002700	13.427673	0.005691	6.365990
309.182000	9.955961	5.915664	0.002705	13.409633	0.005702	6.357437
309.202000	9.955961	5.928334	0.002697	13.438354	0.005684	6.371054
309.222000	9.955961	5.916975	0.002704	13.412606	0.005700	6.358847
309.242000	9.955961	5.919285	0.002703	13.417842	0.005697	6.361329
309.262000	9.955961	5.918554	0.002703	13.416184	0.005698	6.360543
309.282000	9.955961	5.911607	0.002708	13.400437	0.005707	6.353077
309.302000	9.955961	5.918571	0.002703	13.416224	0.005698	6.360562
309.322000	9.955961	5.915499	0.002705	13.409260	0.005702	6.357260
309.342000	9.955961	5.913510	0.002706	13.404750	0.005705	6.355122
309.362000	9.955961	5.913470	0.002706	13.404661	0.005705	6.355080
309.382000	9.955961	5.910734	0.002708	13.398458	0.005708	6.352139
309.402000	9.955961	5.916397	0.002705	13.411296	0.005701	6.358225
309.422000	9.955961	5.915572	0.002705	13.409426	0.005702	6.357339
309.442000	9.955961	5.919470	0.002703	13.418261	0.005696	6.361528
309.462000	9.955961	5.925244	0.002699	13.431350	0.005688	6.367733
309.482000	9.955961	5.912786	0.002707	13.403110	0.005706	6.354345
309.502000	9.955961	5.917556	0.002704	13.413923	0.005699	6.359471
309.522000	9.955961	5.914581	0.002706	13.407178	0.005703	6.356273
309.542000	9.955961	5.911984	0.002707	13.401292	0.005707	6.353483
309.562000	9.955961	5.916911	0.002704	13.412462	0.005700	6.358778
309.582000	9.955961	5.907566	0.002710	13.391276	0.005713	6.348734
309.602000	9.955961	5.920304	0.002702	13.420153	0.005695	6.362425
309.622000	9.955961	5.922984	0.002700	13.426228	0.005692	6.365305
309.642000	9.955961	5.919532	0.002703	13.418401	0.005696	6.361594
309.662000	9.955961	5.921109	0.002702	13.421976	0.005694	6.363289
309.682000	9.955961	5.922330	0.002701	13.424744	0.005692	6.364601
309.702000	9.955961	5.919472	0.002703	13.418265	0.005696	6.361530
309.722000	9.955961	5.915658	0.002705	13.409621	0.005702	6.357432
309.742000	9.955961	5.920909	0.002702	13.421523	0.005694	6.363074
309.762000	9.955961	5.920777	0.002702	13.421224	0.005695	6.362932
309.782000	9.955961	5.922160	0.002701	13.424358	0.005693	6.364418
309.802000	9.955961	5.924485	0.002699	13.429629	0.005690	6.366917
309.822000	9.955961	5.917894	0.002704	13.414689	0.005699	6.359834
309.842000	9.955961	5.922287	0.002701	13.424647	0.005693	6.364555
309.862000	9.955961	5.917348	0.002704	13.413451	0.005699	6.359247
309.882000	9.955961	5.918584	0.002703	13.416252	0.005698	6.360575
309.902000	9.955961	5.911037	0.002708	13.399145	0.005708	6.352465
309.922000	9.955961	5.916481	0.002705	13.411487	0.005701	6.358316
309.942000	9.955961	5.909521	0.002709	13.395709	0.005710	6.350836
309.962000	9.955961	5.913681	0.002706	13.405139	0.005704	6.355307
309.982000	9.955961	5.917078	0.002704	13.412839	0.005700	6.358957
310.002000	9.955961	5.915534	0.002705	13.409339	0.005702	6.357298
310.022000	9.955961	5.916450	0.002705	13.411415	0.005701	6.358282
310.042000	9.955961	5.911619	0.002708	13.400464	0.005707	6.353090
310.062000	9.955961	5.916373	0.002705	13.411242	0.005701	6.358200
310.082000	9.955961	5.911134	0.002708	13.399364	0.005708	6.352569
310.102000	9.955961	5.921897	0.002701	13.423762	0.005693	6.364136
310.122000	9.955961	5.917685	0.002704	13.414216	0.005699	6.359610
310.142000	9.955961	5.918054	0.002703	13.415052	0.005698	6.360006
310.162000	9.955961	5.919163	0.002703	13.417566	0.005697	6.361198
310.182000	9.955961	5.913654	0.002706	13.405077	0.005704	6.355277
310.202000	9.955961	5.916004	0.002705	13.410406	0.005701	6.357803
310.222000	9.955961	5.913860	0.002706	13.405544	0.005704	6.355498
310.242000	9.955961	5.914013	0.002706	13.405892	0.005704	6.355663
310.262000	9.955961	5.916037	0.002705	13.410479	0.005701	6.357838
310.282000	9.955961	5.912102	0.002707	13.401559	0.005707	6.353609
310.302000	9.955961	5.911824	0.002708	13.400930	0.005707	6.353311
310.322000	9.955961	5.916128	0.002705	13.410686	0.005701	6.357936
310.342000	9.955961	5.916307	0.002705	13.411092	0.005701	6.358129
310.362000	9.955961	5.912375	0.002707	13.402179	0.005706	6.353903
310.382000	9.955961	5.915540	0.002705	13.409352	0.005702	6.357304
310.402000	9.955961	5.919387	0.002703	13.418073	0.005697	6.361439
310.422000	9.955961	5.918408	0.002703	13.415854	0.005698	6.360387
310.442000	9.955961	5.917022	0.002704	13.412712	0.005700	6.358897
310.462000	9.955961	5.913150	0.002707	13.403935	0.005705	6.354736
310.482000	9.955961	5.914688	0.002706	13.407421	0.005703	6.356388
310.502000	9.955961	5.910314	0.002709	13.397506	0.005709	6.351688
310.522000	9.955961	5.920864	0.002702	13.421422	0.005694	6.363026
310.542000	9.955961	5.912042	0.002707	13.401424	0.005707	6.353545
310.562000	9.955961	5.911514	0.002708	13.400227	0.005707	6.352978
310.582000	9.955961	5.913090	0.002707	13.403800	0.005705	6.354672
310.602000	9.955961	5.911999	0.002707	13.401326	0.005707	6.353499
310.622000	9.955961	5.916486	0.002705	13.411497	0.005701	6.358321
310.642000	9.955961	5.911046	0.002708	13.399166	0.005708	6.352475
310.662000	9.955961	5.908863	0.002709	13.394217	0.005711	6.350128
310.682000	9.955961	5.913590	0.002706	13.404932	0.005704	6.355208
310.702000	9.955961	5.913789	0.002706	13.405384	0.005704	6.355423
310.722000	9.955961	5.920807	0.002702	13.421292	0.005695	6.362965
310.742000	9.955961	5.918928	0.002703	13.417033	0.005697	6.360945
310.762000	9.955961	5.920452	0.002702	13.420488	0.005695	6.362583
310.782000	9.955961	5.913175	0.002707	13.403991	0.005705	6.354762
310.802000	9.955961	5.918835	0.002703	13.416822	0.005697	6.360845
310.822000	9.955961	5.917862	0.002704	13.414616	0.005699	6.359799
310.842000	9.955961	5.918984	0.002703	13.417160	0.005697	6.361006
310.862000	9.955961	5.916899	0.002704	13.412434	0.005700	6.358765
310.882000	9.955961	5.915207	0.002705	13.408598	0.005702	6.356946
310.902000	9.955961	5.919564	0.002703	13.418475	0.005696	6.361629
310.922000	9.955961	5.923042	0.002700	13.426357	0.005692	6.365366
310.942000	9.955961	5.920044	0.002702	13.419562	0.005696	6.362144
310.962000	9.955961	5.918658	0.002703	13.416421	0.005698	6.360655
310.982000	9.955961	5.915195	0.002705	13.408572	0.005702	6.356934
311.002000	9.955961	5.919279	0.002703	13.417828	0.005697	6.361322
311.022000	9.955961	5.916604	0.002704	13.411764	0.005700	6.358447
311.042000	9.955961	5.917129	0.002704	13.412955	0.005700	6.359012
311.062000	9.955961	5.913742	0.002706	13.405277	0.005704	6.355372
311.082000	9.955961	5.919331	0.002703	13.417945	0.005697	6.361378
311.102000	9.955961	5.921290	0.002701	13.422388	0.005694	6.363484
311.122000	9.955961	5.917503	0.002704	13.413803	0.005699	6.359414
311.142000	9.955961	5.922804	0.002700	13.425818	0.005692	6.365110
311.162000	9.955961	5.920202	0.002702	13.419922	0.005695	6.362315
311.182000	9.955961	5.921324	0.002701	13.422463	0.005694	6.363520
311.202000	9.955961	5.919729	0.002702	13.418847	0.005696	6.361806
311.222000	9.955961	5.911674	0.002708	13.400588	0.005707	6.353149
311.242000	9.955961	5.912912	0.002707	13.403396	0.005705	6.354480
311.262000	9.955961	5.913194	0.002707	13.404036	0.005705	6.354784
311.282000	9.955961	5.912452	0.002707	13.402353	0.005706	6.353986
311.302000	9.955961	5.915683	0.002705	13.409677	0.005702	6.357458
311.322000	9.955961	5.915724	0.002705	13.409771	0.005702	6.357502
311.342000	9.955961	5.913771	0.002706	13.405344	0.005704	6.355404
311.362000	9.955961	5.912630	0.002707	13.402757	0.005706	6.354177
311.382000	9.955961	5.920071	0.002702	13.419625	0.005696	6.362174
311.402000	9.955961	5.916453	0.002705	13.411422	0.005701	6.358285
311.422000	9.955961	5.922885	0.002700	13.426004	0.005692	6.365198
311.442000	9.955961	5.924863	0.002699	13.430486	0.005689	6.367323
311.462000	9.955961	5.916254	0.002705	13.410972	0.005701	6.358072
311.482000	9.955961	5.922807	0.002700	13.425826	0.005692	6.365114
311.502000	9.955961	5.921451	0.002701	13.422752	0.005694	6.363657
311.522000	9.955961	5.916995	0.002704	13.412652	0.005700	6.358868
311.542000	9.955961	5.917259	0.002704	13.413249	0.005699	6.359152
311.562000	9.955961	5.915129	0.002705	13.408422	0.005702	6.356863
311.582000	9.955961	5.911408	0.002708	13.399986	0.005707	6.352864
311.602000	9.955961	5.921201	0.002701	13.422184	0.005694	6.363388
311.622000	9.955961	5.915718	0.002705	13.409756	0.005702	6.357495
311.642000	9.955961	5.917643	0.002704	13.414120	0.005699	6.359564
311.662000	9.955961	5.923209	0.002700	13.426737	0.005691	6.365546
311.682000	9.955961	5.911521	0.002708	13.400242	0.005707	6.352985
311.702000	9.955961	5.917315	0.002704	13.413376	0.005699	6.359212
311.722000	9.955961	5.920960	0.002702	13.421639	0.005694	6.363129
311.742000	9.955961	5.924896	0.002699	13.430560	0.005689	6.367359
311.762000	9.955961	5.921574	0.002701	13.423031	0.005694	6.363789
311.782000	9.955961	5.916714	0.002704	13.412013	0.005700	6.358566
311.802000	9.955961	5.919892	0.002702	13.419218	0.005696	6.361981
311.822000	9.955961	5.919254	0.002703	13.417772	0.005697	6.361296
311.842000	9.955961	5.918140	0.002703	13.415247	0.005698	6.360099
311.862000	9.955961	5.913799	0.002706	13.405405	0.005704	6.355433
311.882000	9.955961	5.911807	0.002708	13.400890	0.005707	6.353292
311.902000	9.955961	5.920715	0.002702	13.421083	0.005695	6.362866
311.922000	9.955961	5.914466	0.002706	13.406918	0.005703	6.356150
311.942000	9.955961	5.913402	0.002707	13.404507	0.005705	6.355007
311.962000	9.955961	5.914025	0.002706	13.405919	0.005704	6.355676
311.982000	9.955961	5.913161	0.002707	13.403961	0.005705	6.354748
312.002000	9.955961	5.921158	0.002701	13.422088	0.005694	6.363342
312.022000	9.955961	5.916824	0.002704	13.412264	0.005700	6.358685
312.042000	9.955961	5.918157	0.002703	13.415285	0.005698	6.360117
312.062000	9.955961	5.923579	0.002700	13.427576	0.005691	6.365944
312.082000	9.955961	5.919617	0.002702	13.418595	0.005696	6.361686
312.102000	9.955961	5.917362	0.002704	13.413483	0.005699	6.359263
312.122000	9.955961	5.915676	0.002705	13.409662	0.005702	6.357451
312.142000	9.955961	5.922107	0.002701	13.424239	0.005693	6.364362
312.162000	9.955961	5.922690	0.002700	13.425561	0.005692	6.364989
312.182000	9.955961	5.919190	0.002703	13.417627	0.005697	6.361227
312.202000	9.955961	5.920110	0.002702	13.419712	0.005696	6.362215
312.222000	9.955961	5.920497	0.002702	13.420589	0.005695	6.362631
312.242000	9.955961	5.924628	0.002699	13.429954	0.005689	6.367071
312.262000	9.955961	5.920715	0.002702	13.421084	0.005695	6.362866
312.282000	9.955961	5.924891	0.002699	13.430550	0.005689	6.367354
312.302000	9.955961	5.915871	0.002705	13.410104	0.005701	6.357660
312.322000	9.955961	5.919230	0.002703	13.417718	0.005697	6.361270
312.342000	9.955961	5.920938	0.002702	13.421588	0.005694	6.363105
312.362000	9.955961	5.924493	0.002699	13.429648	0.005690	6.366926
312.382000	9.955961	5.919906	0.002702	13.419250	0.005696	6.361997
312.402000	9.955961	5.925188	0.002699	13.431223	0.005689	6.367673
312.422000	9.955961	5.921828	0.002701	13.423607	0.005693	6.364062
312.442000	9.955961	5.920800	0.002702	13.421277	0.005695	6.362958
312.462000	9.955961	5.916095	0.002705	13.410612	0.005701	6.357901
312.482000	9.955961	5.919425	0.002703	13.418159	0.005696	6.361479
312.502000	9.955961	5.912643	0.002707	13.402786	0.005706	6.354191
312.522000	9.955961	5.912887	0.002707	13.403340	0.005705	6.354454
312.542000	9.955961	5.911458	0.002708	13.400100	0.005707	6.352918
312.562000	9.955961	5.917196	0.002704	13.413108	0.005700	6.359084
312.582000	9.955961	5.914391	0.002706	13.406749	0.005703	6.356070
312.602000	9.955961	5.910963	0.002708	13.398977	0.005708	6.352385
312.622000	9.955961	5.914262	0.002706	13.406457	0.005704	6.355931
312.642000	9.955961	5.914102	0.002706	13.406093	0.005704	6.355759
312.662000	9.955961	5.912755	0.002707	13.403039	0.005706	6.354311
312.682000	9.955961	5.914382	0.002706	13.406729	0.005703	6.356060
312.702000	9.955961	5.911586	0.002708	13.400391	0.005707	6.353056
312.722000	9.955961	5.916859	0.002704	13.412342	0.005700	6.358722
312.742000	9.955961	5.918398	0.002703	13.415831	0.005698	6.360375
312.762000	9.955961	5.918998	0.002703	13.417191	0.005697	6.361020
312.782000	9.955961	5.921382	0.002701	13.422595	0.005694	6.363582
312.802000	9.955961	5.909864	0.002709	13.396486	0.005710	6.351204
312.822000	9.955961	5.918503	0.002703	13.416070	0.005698	6.360489
312.842000	9.955961	5.919645	0.002702	13.418659	0.005696	6.361716
312.862000	9.955961	5.915086	0.002705	13.408324	0.005702	6.356816
312.882000	9.955961	5.910912	0.002708	13.398863	0.005708	6.352331
312.902000	9.955961	5.914265	0.002706	13.406463	0.005704	6.355934
312.922000	9.955961	5.915092	0.002705	13.408338	0.005702	6.356823
312.942000	9.955961	5.911138	0.002708	13.399373	0.005708	6.352573
312.962000	9.955961	5.915232	0.002705	13.408655	0.005702	6.356974
312.982000	9.955961	5.909886	0.002709	13.396537	0.005710	6.351228
313.002000	9.955961	5.920809	0.002702	13.421297	0.005695	6.362967
313.022000	9.955961	5.917331	0.002704	13.413414	0.005699	6.359229
313.042000	9.955961	5.914841	0.002706	13.407769	0.005703	6.356554
313.062000	9.955961	5.925577	0.002699	13.432104	0.005688	6.368091
313.082000	9.955961	5.919240	0.002703	13.417740	0.005697	6.361281
313.102000	9.955961	5.922199	0.002701	13.424447	0.005693	6.364460
313.122000	9.955961	5.923262	0.002700	13.426858	0.005691	6.365603
313.142000	9.955961	5.920516	0.002702	13.420632	0.005695	6.362652
313.162000	9.955961	5.915750	0.002705	13.409829	0.005702	6.357530
313.182000	9.955961	5.908012	0.002710	13.392289	0.005712	6.349214
313.202000	9.955961	5.912814	0.002707	13.403175	0.005706	6.354375
313.222000	9.955961	5.920395	0.002702	13.420359	0.005695	6.362522
313.242000	9.955961	5.915996	0.002705	13.410387	0.005701	6.357794
[truncated: 1,002 more rows]
