# Supplementary material for: Stress relaxation in the presence of sudden strain bursts: Methodology and stress relaxation data of microcast aluminium microwires
Source: Data Brief. 2018 Nov 14;21:2134–41. doi: 10.1016/j.dib.2018.11.047 (PMC6265499; doi:10.1016/j.dib.2018.11.047)
Supplement: Supplementary file 2 — Supplementary material [file mmc2.zip › Data in brief/Annealed/AN_27_2/Stress relaxation txt files/An_27_2_Relaxcycle0006.txt]

Time[s]	Motordispl[�m]	Force[mN]	EngStrain	EngStress[MPa]	Shearstrain	Shearstress [MPa]
337.261	11.147604	6.502028	0.003108	14.738805	0.006551	6.987591
337.281	11.147604	6.501105	0.003109	14.736712	0.006552	6.986598
337.301	11.147604	6.496859	0.003112	14.727087	0.006558	6.982035
337.321	11.147604	6.504565	0.003107	14.744555	0.006547	6.990316
337.341	11.147604	6.508169	0.003104	14.752724	0.006542	6.99419
337.361	11.147604	6.507142	0.003105	14.750396	0.006544	6.993086
337.381	11.147604	6.486051	0.003119	14.702588	0.006573	6.97042
337.401	11.147604	6.468373	0.00313	14.662514	0.006597	6.951422
337.421	11.147604	6.477649	0.003124	14.683543	0.006584	6.961391
337.441	11.147604	6.477018	0.003125	14.682113	0.006585	6.960713
337.461	11.147604	6.477018	0.003125	14.682111	0.006585	6.960712
337.481	11.147604	6.478557	0.003124	14.685601	0.006583	6.962367
337.501	11.147604	6.476669	0.003125	14.681322	0.006586	6.960338
337.521	11.147604	6.479683	0.003123	14.688154	0.006581	6.963577
337.541	11.147604	6.482176	0.003121	14.693803	0.006578	6.966255
337.561	11.147604	6.470113	0.003129	14.66646	0.006595	6.953292
337.581	11.147604	6.478114	0.003124	14.684596	0.006584	6.96189
337.601	11.147604	6.481357	0.003122	14.691948	0.006579	6.965376
337.621	11.147604	6.482686	0.003121	14.694961	0.006577	6.966804
337.641	11.147604	6.480329	0.003122	14.689617	0.006581	6.964271
337.661	11.147604	6.48134	0.003122	14.691909	0.006579	6.965358
337.681	11.147604	6.481655	0.003122	14.692623	0.006579	6.965696
337.701	11.147604	6.490665	0.003116	14.713048	0.006566	6.975379
337.721	11.147604	6.486998	0.003118	14.704735	0.006571	6.971438
337.741	11.147604	6.483872	0.00312	14.697648	0.006576	6.968078
337.761	11.147604	6.480039	0.003123	14.68896	0.006581	6.963959
337.781	11.147604	6.480169	0.003122	14.689255	0.006581	6.964099
337.801	11.147604	6.488301	0.003117	14.707688	0.00657	6.972838
337.821	11.147604	6.475828	0.003125	14.679415	0.006587	6.959434
337.841	11.147604	6.487417	0.003118	14.705683	0.006571	6.971888
337.861	11.147604	6.483173	0.003121	14.696063	0.006577	6.967327
337.881	11.147604	6.480966	0.003122	14.69106	0.00658	6.964955
337.901	11.147604	6.48753	0.003118	14.705941	0.006571	6.97201
337.921	11.147604	6.479274	0.003123	14.687227	0.006582	6.963138
337.941	11.147604	6.481792	0.003121	14.692933	0.006579	6.965843
337.961	11.147604	6.481615	0.003122	14.692533	0.006579	6.965653
337.981	11.147604	6.485126	0.003119	14.700492	0.006574	6.969426
338.001	11.147604	6.485016	0.003119	14.700241	0.006574	6.969308
338.021	11.147604	6.478022	0.003124	14.684388	0.006584	6.961792
338.041	11.147604	6.484895	0.003119	14.699967	0.006574	6.969178
338.061	11.147604	6.488022	0.003117	14.707057	0.00657	6.972539
338.081	11.147604	6.48189	0.003121	14.693156	0.006578	6.965949
338.101	11.147604	6.483523	0.00312	14.696857	0.006576	6.967703
338.121	11.147685	6.480875	0.003122	14.690855	0.00658	6.964858
338.141	11.147685	6.489211	0.003117	14.709751	0.006568	6.973816
338.161	11.147685	6.486179	0.003119	14.702878	0.006573	6.970558
338.181	11.147685	6.485314	0.003119	14.700918	0.006574	6.969629
338.201	11.147685	6.481824	0.003121	14.693006	0.006579	6.965877
338.221	11.147685	6.483361	0.00312	14.696491	0.006577	6.96753
338.241	11.147685	6.484293	0.00312	14.698602	0.006575	6.968531
338.261	11.147685	6.483448	0.00312	14.696686	0.006576	6.967622
338.281	11.147685	6.483397	0.00312	14.696571	0.006576	6.967568
338.301	11.147685	6.475864	0.003125	14.679497	0.006587	6.959473
338.321	11.147685	6.486105	0.003119	14.702711	0.006573	6.970479
338.341	11.147685	6.484836	0.003119	14.699835	0.006574	6.969115
338.361	11.147685	6.482181	0.003121	14.693815	0.006578	6.966261
338.381	11.147685	6.481439	0.003122	14.692135	0.006579	6.965464
338.401	11.147685	6.484042	0.00312	14.698034	0.006576	6.968261
338.421	11.147685	6.475935	0.003125	14.679656	0.006587	6.959549
338.441	11.147685	6.48535	0.003119	14.700999	0.006574	6.969667
338.461	11.147685	6.481581	0.003122	14.692455	0.006579	6.965617
338.481	11.147685	6.480269	0.003122	14.689482	0.006581	6.964207
338.501	11.147685	6.481114	0.003122	14.691396	0.00658	6.965114
338.521	11.147685	6.473937	0.003127	14.675128	0.006589	6.957402
338.541	11.147685	6.480023	0.003123	14.688924	0.006581	6.963942
338.561	11.147685	6.479074	0.003123	14.686773	0.006582	6.962923
338.581	11.147685	6.483999	0.00312	14.697937	0.006576	6.968215
338.601	11.147685	6.480849	0.003122	14.690795	0.00658	6.964829
338.621	11.147685	6.476102	0.003125	14.680035	0.006586	6.959728
338.641	11.147685	6.477743	0.003124	14.683755	0.006584	6.961492
338.661	11.147685	6.481497	0.003122	14.692265	0.006579	6.965526
338.681	11.147685	6.477701	0.003124	14.68366	0.006584	6.961447
338.701	11.147685	6.483967	0.00312	14.697864	0.006576	6.968181
338.721	11.147685	6.47715	0.003125	14.682411	0.006585	6.960855
338.741	11.147685	6.475783	0.003125	14.679313	0.006587	6.959386
338.761	11.147685	6.473773	0.003127	14.674757	0.00659	6.957226
338.781	11.147685	6.481438	0.003122	14.692131	0.006579	6.965463
338.801	11.147685	6.479431	0.003123	14.687582	0.006582	6.963306
338.821	11.147685	6.483643	0.00312	14.697129	0.006576	6.967832
338.841	11.147685	6.478567	0.003124	14.685624	0.006583	6.962378
338.861	11.147685	6.479731	0.003123	14.688262	0.006581	6.963629
338.881	11.147685	6.478694	0.003124	14.685911	0.006583	6.962514
338.901	11.147685	6.483594	0.00312	14.697019	0.006576	6.96778
338.921	11.147685	6.479285	0.003123	14.687252	0.006582	6.96315
338.941	11.147685	6.480234	0.003123	14.689403	0.006581	6.964169
338.961	11.147685	6.482375	0.003121	14.694254	0.006578	6.966469
338.981	11.147685	6.484611	0.00312	14.699325	0.006575	6.968873
339.001	11.147685	6.478092	0.003124	14.684546	0.006584	6.961867
339.021	11.147685	6.481872	0.003121	14.693114	0.006579	6.965929
339.041	11.147685	6.49017	0.003116	14.711925	0.006567	6.974847
339.061	11.147685	6.474981	0.003126	14.677494	0.006588	6.958524
339.081	11.147685	6.481308	0.003122	14.691837	0.006579	6.965323
339.101	11.147685	6.484275	0.00312	14.698562	0.006575	6.968512
339.121	11.147685	6.483798	0.00312	14.697482	0.006576	6.967999
339.141	11.147685	6.479477	0.003123	14.687685	0.006582	6.963355
339.161	11.147685	6.479566	0.003123	14.687887	0.006582	6.963451
339.181	11.147685	6.479429	0.003123	14.687577	0.006582	6.963304
339.201	11.147685	6.483109	0.003121	14.695919	0.006577	6.967259
339.221	11.147685	6.476688	0.003125	14.681364	0.006586	6.960358
339.241	11.147685	6.476052	0.003125	14.679922	0.006587	6.959675
339.261	11.147685	6.478535	0.003124	14.685551	0.006583	6.962343
339.281	11.147685	6.475276	0.003126	14.678162	0.006588	6.95884
339.301	11.147685	6.475783	0.003125	14.679313	0.006587	6.959386
339.321	11.147685	6.479619	0.003123	14.688007	0.006582	6.963508
339.341	11.147685	6.48047	0.003122	14.689938	0.00658	6.964423
339.361	11.147685	6.477916	0.003124	14.684148	0.006584	6.961678
339.381	11.147685	6.477235	0.003124	14.682603	0.006585	6.960946
339.401	11.147685	6.478942	0.003123	14.686472	0.006583	6.96278
339.421	11.147685	6.478852	0.003123	14.686269	0.006583	6.962684
339.441	11.147685	6.476694	0.003125	14.681377	0.006586	6.960365
339.461	11.147685	6.475793	0.003125	14.679335	0.006587	6.959396
339.481	11.147685	6.481471	0.003122	14.692205	0.006579	6.965498
339.501	11.147685	6.473474	0.003127	14.674078	0.00659	6.956904
339.521	11.147685	6.473287	0.003127	14.673654	0.00659	6.956703
339.541	11.147685	6.47611	0.003125	14.680053	0.006586	6.959737
339.561	11.147685	6.476919	0.003125	14.681888	0.006585	6.960606
339.581	11.147685	6.476701	0.003125	14.681392	0.006586	6.960372
339.601	11.147685	6.480224	0.003123	14.68938	0.006581	6.964158
339.621	11.147685	6.47874	0.003123	14.686015	0.006583	6.962563
339.641	11.147685	6.483539	0.00312	14.696895	0.006576	6.967721
339.661	11.147685	6.479222	0.003123	14.687108	0.006582	6.963082
339.681	11.147685	6.475057	0.003126	14.677668	0.006588	6.958606
339.701	11.147685	6.479433	0.003123	14.687587	0.006582	6.963308
339.721	11.147685	6.475443	0.003126	14.678542	0.006587	6.95902
339.741	11.147685	6.477875	0.003124	14.684056	0.006584	6.961634
339.761	11.147685	6.479204	0.003123	14.687067	0.006582	6.963062
339.781	11.147685	6.470001	0.003129	14.666206	0.006595	6.953172
339.801	11.147685	6.472787	0.003127	14.67252	0.006591	6.956165
339.82	11.147685	6.470523	0.003129	14.66739	0.006594	6.953733
339.84	11.147685	6.479406	0.003123	14.687524	0.006582	6.963279
339.86	11.147685	6.473438	0.003127	14.673996	0.00659	6.956865
339.88	11.147685	6.475724	0.003125	14.679178	0.006587	6.959322
339.9	11.147685	6.475764	0.003125	14.679268	0.006587	6.959365
339.92	11.147685	6.473562	0.003127	14.674278	0.00659	6.956999
339.94	11.147685	6.475639	0.003126	14.678985	0.006587	6.959231
339.96	11.147685	6.475544	0.003126	14.678771	0.006587	6.959129
339.98	11.147685	6.475205	0.003126	14.678002	0.006588	6.958764
340	11.147685	6.48218	0.003121	14.693813	0.006578	6.96626
340.02	11.147685	6.473808	0.003127	14.674836	0.00659	6.957263
340.04	11.147685	6.479832	0.003123	14.68849	0.006581	6.963736
340.06	11.147685	6.474349	0.003126	14.676061	0.006589	6.957844
340.08	11.147685	6.477725	0.003124	14.683716	0.006584	6.961473
340.1	11.147685	6.473936	0.003127	14.675126	0.006589	6.957401
340.12	11.147685	6.473206	0.003127	14.673471	0.00659	6.956616
340.14	11.147685	6.47482	0.003126	14.677131	0.006588	6.958351
340.16	11.147685	6.473925	0.003127	14.675101	0.006589	6.957389
340.18	11.147685	6.469811	0.003129	14.665776	0.006595	6.952968
340.2	11.147685	6.47658	0.003125	14.681119	0.006586	6.960242
340.22	11.147685	6.477799	0.003124	14.683883	0.006584	6.961552
340.24	11.147685	6.471691	0.003128	14.670037	0.006593	6.954988
340.26	11.147685	6.469783	0.003129	14.665711	0.006595	6.952937
340.28	11.147685	6.475684	0.003125	14.679089	0.006587	6.95928
340.3	11.147685	6.479405	0.003123	14.687523	0.006582	6.963278
340.32	11.147685	6.477354	0.003124	14.682874	0.006585	6.961074
340.34	11.147685	6.472055	0.003128	14.670863	0.006592	6.955379
340.36	11.147685	6.480508	0.003122	14.690023	0.00658	6.964463
340.38	11.147685	6.475791	0.003125	14.679331	0.006587	6.959394
340.4	11.147685	6.475077	0.003126	14.677713	0.006588	6.958627
340.42	11.147685	6.472651	0.003127	14.672213	0.006591	6.95602
340.44	11.147685	6.483032	0.003121	14.695745	0.006577	6.967176
340.46	11.147685	6.475673	0.003125	14.679062	0.006587	6.959267
340.48	11.147685	6.474089	0.003127	14.675472	0.006589	6.957565
340.5	11.147685	6.478021	0.003124	14.684385	0.006584	6.961791
340.52	11.147685	6.475613	0.003126	14.678928	0.006587	6.959203
340.54	11.147685	6.472192	0.003128	14.671172	0.006592	6.955526
340.56	11.147685	6.476668	0.003125	14.68132	0.006586	6.960337
340.58	11.147685	6.478301	0.003124	14.68502	0.006583	6.962092
340.6	11.147685	6.477601	0.003124	14.683433	0.006584	6.961339
340.62	11.147685	6.47718	0.003124	14.682479	0.006585	6.960887
340.64	11.147685	6.480524	0.003122	14.690058	0.00658	6.96448
340.66	11.147685	6.483138	0.003121	14.695984	0.006577	6.967289
340.68	11.147685	6.478996	0.003123	14.686595	0.006583	6.962838
340.7	11.147685	6.477509	0.003124	14.683224	0.006585	6.96124
340.72	11.147685	6.482091	0.003121	14.693612	0.006578	6.966165
340.74	11.147685	6.483018	0.003121	14.695712	0.006577	6.96716
340.76	11.147685	6.481891	0.003121	14.693158	0.006579	6.96595
340.78	11.147685	6.48039	0.003122	14.689756	0.006581	6.964337
340.8	11.147685	6.483781	0.00312	14.697442	0.006576	6.967981
340.82	11.147685	6.478943	0.003123	14.686474	0.006583	6.962781
340.84	11.147685	6.482547	0.003121	14.694646	0.006578	6.966655
340.86	11.147685	6.48268	0.003121	14.694947	0.006577	6.966798
340.88	11.147685	6.485351	0.003119	14.701002	0.006574	6.969668
340.9	11.147685	6.484526	0.00312	14.699132	0.006575	6.968782
340.92	11.147685	6.480801	0.003122	14.690686	0.00658	6.964778
340.94	11.147685	6.487755	0.003118	14.70645	0.00657	6.972251
340.96	11.147685	6.476277	0.003125	14.680433	0.006586	6.959917
340.98	11.147685	6.480536	0.003122	14.690086	0.00658	6.964493
341	11.147685	6.482659	0.003121	14.694899	0.006577	6.966775
341.02	11.147685	6.48053	0.003122	14.690072	0.00658	6.964487
341.04	11.147685	6.477336	0.003124	14.682834	0.006585	6.961055
341.06	11.147685	6.477118	0.003125	14.682339	0.006585	6.960821
341.08	11.147685	6.481556	0.003122	14.692399	0.006579	6.96559
341.1	11.147685	6.478632	0.003124	14.685771	0.006583	6.962447
341.12	11.147685	6.485009	0.003119	14.700227	0.006574	6.969301
341.14	11.147685	6.481333	0.003122	14.691893	0.006579	6.96535
341.16	11.147685	6.475725	0.003125	14.679182	0.006587	6.959324
341.18	11.147685	6.478516	0.003124	14.685509	0.006583	6.962323
341.2	11.147685	6.473789	0.003127	14.674792	0.00659	6.957243
341.22	11.147685	6.476476	0.003125	14.680883	0.006586	6.96013
341.24	11.147685	6.473539	0.003127	14.674225	0.00659	6.956974
341.26	11.147685	6.481711	0.003122	14.692749	0.006579	6.965756
341.28	11.147685	6.47987	0.003123	14.688577	0.006581	6.963778
341.3	11.147685	6.472553	0.003128	14.671991	0.006591	6.955914
341.32	11.147685	6.472433	0.003128	14.67172	0.006592	6.955786
341.34	11.147685	6.475462	0.003126	14.678586	0.006587	6.959041
341.36	11.147685	6.479284	0.003123	14.687248	0.006582	6.963148
341.38	11.147685	6.477267	0.003124	14.682677	0.006585	6.960981
341.4	11.147685	6.477932	0.003124	14.684184	0.006584	6.961695
341.42	11.147685	6.473781	0.003127	14.674774	0.00659	6.957234
341.44	11.147685	6.478548	0.003124	14.68558	0.006583	6.962357
341.46	11.147685	6.474358	0.003126	14.676081	0.006589	6.957854
341.48	11.147685	6.474565	0.003126	14.676552	0.006589	6.958077
341.5	11.147685	6.4746	0.003126	14.67663	0.006589	6.958114
341.52	11.147685	6.472797	0.003127	14.672544	0.006591	6.956177
341.54	11.147685	6.47374	0.003127	14.674682	0.00659	6.95719
341.56	11.147685	6.480639	0.003122	14.69032	0.00658	6.964604
341.58	11.147685	6.477658	0.003124	14.683562	0.006584	6.9614
341.6	11.147685	6.471573	0.003128	14.669768	0.006593	6.954861
341.62	11.147685	6.473964	0.003127	14.67519	0.006589	6.957431
341.64	11.147685	6.469964	0.003129	14.666121	0.006595	6.953132
341.66	11.147685	6.470743	0.003129	14.667888	0.006594	6.953969
341.68	11.147685	6.476085	0.003125	14.679998	0.006587	6.959711
341.7	11.147685	6.468553	0.00313	14.662924	0.006597	6.951616
341.72	11.147685	6.474307	0.003126	14.675968	0.006589	6.9578
341.74	11.147685	6.473548	0.003127	14.674247	0.00659	6.956984
341.76	11.147685	6.477615	0.003124	14.683464	0.006584	6.961354
341.78	11.147685	6.473133	0.003127	14.673305	0.006591	6.956538
341.8	11.147685	6.472621	0.003127	14.672144	0.006591	6.955987
341.82	11.147685	6.478263	0.003124	14.684935	0.006584	6.962051
341.84	11.147685	6.46909	0.00313	14.66414	0.006596	6.952192
341.86	11.147685	6.475218	0.003126	14.678033	0.006588	6.958779
341.88	11.147685	6.478895	0.003123	14.686367	0.006583	6.96273
341.9	11.147685	6.475363	0.003126	14.67836	0.006588	6.958934
341.92	11.147685	6.473581	0.003127	14.67432	0.00659	6.957019
341.94	11.147685	6.476521	0.003125	14.680985	0.006586	6.960178
341.96	11.147685	6.471598	0.003128	14.669826	0.006593	6.954888
341.98	11.147685	6.471715	0.003128	14.67009	0.006593	6.955013
342	11.147685	6.478266	0.003124	14.684941	0.006584	6.962054
342.02	11.147685	6.479776	0.003123	14.688364	0.006581	6.963677
342.04	11.147685	6.473151	0.003127	14.673346	0.006591	6.956557
342.06	11.147685	6.472799	0.003127	14.672548	0.006591	6.956179
342.08	11.147685	6.473745	0.003127	14.674694	0.00659	6.957196
342.1	11.147685	6.474275	0.003126	14.675894	0.006589	6.957765
342.12	11.147685	6.481234	0.003122	14.691669	0.006579	6.965244
342.14	11.147685	6.474569	0.003126	14.67656	0.006589	6.95808
342.16	11.147685	6.474719	0.003126	14.676901	0.006588	6.958242
342.18	11.147685	6.481258	0.003122	14.691723	0.006579	6.965269
342.2	11.147685	6.476461	0.003125	14.680849	0.006586	6.960114
342.22	11.147685	6.475611	0.003126	14.678922	0.006587	6.9592
342.24	11.147685	6.475989	0.003125	14.67978	0.006587	6.959607
342.26	11.147685	6.47247	0.003128	14.671802	0.006591	6.955825
342.28	11.147685	6.472265	0.003128	14.671338	0.006592	6.955605
342.3	11.147685	6.4788	0.003123	14.686152	0.006583	6.962628
342.32	11.147685	6.483189	0.003121	14.6961	0.006577	6.967345
342.34	11.147685	6.477452	0.003124	14.683096	0.006585	6.961179
342.36	11.147685	6.486505	0.003118	14.703616	0.006572	6.970908
342.38	11.147685	6.486506	0.003118	14.70362	0.006572	6.97091
342.4	11.147685	6.480336	0.003122	14.689634	0.006581	6.964279
342.42	11.147685	6.479103	0.003123	14.686838	0.006582	6.962953
342.44	11.147685	6.480581	0.003122	14.690189	0.00658	6.964542
342.46	11.147685	6.484303	0.00312	14.698626	0.006575	6.968542
342.48	11.147685	6.481915	0.003121	14.693213	0.006578	6.965976
342.5	11.147685	6.480567	0.003122	14.690156	0.00658	6.964526
342.52	11.147685	6.485738	0.003119	14.701879	0.006573	6.970084
342.54	11.147685	6.478094	0.003124	14.684552	0.006584	6.96187
342.56	11.147685	6.478092	0.003124	14.684546	0.006584	6.961867
342.58	11.147685	6.473067	0.003127	14.673155	0.006591	6.956466
342.6	11.147685	6.476476	0.003125	14.680884	0.006586	6.960131
342.62	11.147685	6.474607	0.003126	14.676647	0.006589	6.958122
342.64	11.147685	6.473116	0.003127	14.673268	0.006591	6.95652
342.66	11.147685	6.478434	0.003124	14.685322	0.006583	6.962235
342.68	11.147685	6.474144	0.003126	14.675597	0.006589	6.957624
342.7	11.147685	6.476468	0.003125	14.680865	0.006586	6.960122
342.72	11.147685	6.466382	0.003132	14.658001	0.0066	6.949282
342.74	11.147685	6.474824	0.003126	14.677139	0.006588	6.958355
342.76	11.147685	6.472448	0.003128	14.671752	0.006592	6.955801
342.78	11.147685	6.469856	0.003129	14.665876	0.006595	6.953015
342.8	11.147685	6.467098	0.003131	14.659626	0.006599	6.950052
342.82	11.147685	6.467728	0.003131	14.661053	0.006598	6.950729
342.84	11.147685	6.468248	0.00313	14.662232	0.006597	6.951288
342.86	11.147685	6.475919	0.003125	14.679621	0.006587	6.959532
342.88	11.147685	6.469536	0.003129	14.665152	0.006596	6.952672
342.9	11.147685	6.470026	0.003129	14.666262	0.006595	6.953198
342.92	11.147685	6.471476	0.003128	14.66955	0.006593	6.954757
342.94	11.147685	6.472188	0.003128	14.671163	0.006592	6.955522
342.96	11.147685	6.470015	0.003129	14.666238	0.006595	6.953187
342.98	11.147685	6.476105	0.003125	14.680043	0.006586	6.959732
343	11.147685	6.469612	0.003129	14.665323	0.006595	6.952753
343.02	11.147685	6.467408	0.003131	14.660328	0.006598	6.950385
343.04	11.147685	6.4681	0.00313	14.661897	0.006597	6.951129
343.06	11.147685	6.467017	0.003131	14.659441	0.006599	6.949964
343.08	11.147685	6.47263	0.003127	14.672165	0.006591	6.955997
343.1	11.147685	6.470101	0.003129	14.666432	0.006595	6.953279
343.12	11.147685	6.467917	0.003131	14.661483	0.006598	6.950933
343.14	11.147685	6.468549	0.00313	14.662915	0.006597	6.951612
343.16	11.147685	6.465634	0.003132	14.656306	0.006601	6.948478
343.18	11.147685	6.47174	0.003128	14.670148	0.006592	6.955041
343.2	11.147685	6.469994	0.003129	14.666189	0.006595	6.953164
343.22	11.147685	6.474628	0.003126	14.676695	0.006589	6.958145
343.24	11.147685	6.46803	0.00313	14.661739	0.006598	6.951054
343.26	11.147685	6.468468	0.00313	14.66273	0.006597	6.951524
343.28	11.147685	6.472423	0.003128	14.671696	0.006592	6.955775
343.3	11.147685	6.47049	0.003129	14.667313	0.006594	6.953697
343.32	11.147685	6.46423	0.003133	14.653124	0.006603	6.94697
343.34	11.147685	6.468373	0.00313	14.662514	0.006597	6.951422
343.36	11.147685	6.469301	0.00313	14.664618	0.006596	6.952419
343.38	11.147685	6.465132	0.003132	14.655168	0.006602	6.947939
343.4	11.147685	6.46552	0.003132	14.656049	0.006601	6.948356
343.42	11.147685	6.467935	0.003131	14.661522	0.006598	6.950951
343.44	11.147685	6.467604	0.003131	14.660772	0.006598	6.950596
343.46	11.147685	6.477389	0.003124	14.682953	0.006585	6.961112
343.48	11.147685	6.464654	0.003133	14.654086	0.006602	6.947426
343.5	11.147685	6.464361	0.003133	14.653421	0.006603	6.94711
343.52	11.147685	6.465954	0.003132	14.657033	0.0066	6.948823
343.54	11.147685	6.474258	0.003126	14.675856	0.006589	6.957747
343.56	11.147685	6.470364	0.003129	14.667028	0.006594	6.953562
343.58	11.147685	6.463338	0.003134	14.651103	0.006604	6.946011
343.6	11.147685	6.472209	0.003128	14.671211	0.006592	6.955545
343.62	11.147685	6.46858	0.00313	14.662985	0.006597	6.951645
343.64	11.147685	6.466448	0.003131	14.658151	0.0066	6.949353
343.66	11.147685	6.468032	0.00313	14.661742	0.006598	6.951055
343.68	11.147685	6.463539	0.003133	14.651557	0.006604	6.946227
343.7	11.147685	6.469351	0.00313	14.664732	0.006596	6.952473
343.72	11.147685	6.464879	0.003133	14.654596	0.006602	6.947668
343.74	11.147685	6.464661	0.003133	14.6541	0.006602	6.947433
343.76	11.147685	6.461934	0.003134	14.64792	0.006606	6.944503
343.78	11.147685	6.464884	0.003133	14.654607	0.006602	6.947673
343.8	11.147685	6.466653	0.003131	14.658617	0.006599	6.949574
343.82	11.147685	6.474318	0.003126	14.67599	0.006589	6.957811
343.84	11.147685	6.467697	0.003131	14.660983	0.006598	6.950695
343.86	11.147685	6.469718	0.003129	14.665565	0.006595	6.952868
343.88	11.147685	6.468319	0.00313	14.662394	0.006597	6.951365
343.9	11.147685	6.467387	0.003131	14.660281	0.006598	6.950363
343.92	11.147685	6.471179	0.003128	14.668876	0.006593	6.954438
343.94	11.147685	6.472732	0.003127	14.672395	0.006591	6.956106
343.96	11.147685	6.473246	0.003127	14.673562	0.00659	6.956659
343.98	11.147685	6.465175	0.003132	14.655267	0.006601	6.947986
344	11.147685	6.467226	0.003131	14.659916	0.006599	6.95019
344.02	11.147685	6.469233	0.00313	14.664464	0.006596	6.952346
344.04	11.147685	6.470765	0.003129	14.667937	0.006594	6.953993
344.06	11.147685	6.470549	0.003129	14.667447	0.006594	6.95376
344.08	11.147685	6.46131	0.003135	14.646505	0.006607	6.943832
344.1	11.147685	6.468867	0.00313	14.663636	0.006596	6.951953
344.12	11.147685	6.467245	0.003131	14.659959	0.006599	6.95021
344.14	11.147685	6.461838	0.003135	14.647701	0.006606	6.944399
344.16	11.147685	6.464349	0.003133	14.653395	0.006603	6.947098
344.18	11.147685	6.472524	0.003128	14.671925	0.006591	6.955883
344.2	11.147685	6.46526	0.003132	14.655459	0.006601	6.948077
344.22	11.147685	6.469554	0.003129	14.665191	0.006595	6.952691
344.24	11.147685	6.466346	0.003132	14.657921	0.0066	6.949244
344.26	11.147685	6.465306	0.003132	14.655564	0.006601	6.948126
344.28	11.147685	6.46635	0.003132	14.65793	0.0066	6.949248
344.3	11.147685	6.458063	0.003137	14.639144	0.006611	6.940342
344.32	11.147685	6.46193	0.003134	14.647911	0.006606	6.944498
344.34	11.147685	6.460212	0.003136	14.644015	0.006608	6.942651
344.36	11.147685	6.461271	0.003135	14.646417	0.006607	6.94379
344.38	11.147685	6.466629	0.003131	14.658562	0.0066	6.949548
344.4	11.147685	6.460879	0.003135	14.645527	0.006607	6.943368
344.42	11.147685	6.459484	0.003136	14.642367	0.006609	6.94187
344.44	11.147685	6.464011	0.003133	14.652628	0.006603	6.946735
344.46	11.147685	6.463707	0.003133	14.651939	0.006604	6.946408
344.48	11.147685	6.451687	0.003141	14.624691	0.00662	6.93349
344.5	11.147685	6.462964	0.003134	14.650254	0.006605	6.945609
344.52	11.147685	6.46137	0.003135	14.64664	0.006607	6.943896
344.54	11.147685	6.465748	0.003132	14.656564	0.006601	6.948601
344.56	11.147685	6.463725	0.003133	14.65198	0.006603	6.946427
344.58	11.147685	6.456633	0.003138	14.635902	0.006613	6.938805
344.6	11.147685	6.457912	0.003137	14.638802	0.006611	6.94018
344.62	11.147685	6.45541	0.003139	14.633131	0.006615	6.937491
344.64	11.147685	6.456873	0.003138	14.636447	0.006613	6.939063
344.66	11.147685	6.45892	0.003136	14.641088	0.00661	6.941263
344.68	11.147685	6.460138	0.003136	14.643848	0.006608	6.942572
344.7	11.147685	6.45648	0.003138	14.635557	0.006613	6.938641
344.72	11.147685	6.463491	0.003133	14.651448	0.006604	6.946175
344.74	11.147685	6.463727	0.003133	14.651984	0.006603	6.946429
344.76	11.147685	6.464063	0.003133	14.652745	0.006603	6.94679
344.78	11.147685	6.461313	0.003135	14.646512	0.006607	6.943835
344.8	11.147685	6.460339	0.003135	14.644304	0.006608	6.942788
344.82	11.147685	6.461951	0.003134	14.647958	0.006606	6.944521
344.84	11.147685	6.454904	0.003139	14.631984	0.006616	6.936948
344.86	11.147685	6.462197	0.003134	14.648515	0.006606	6.944785
344.88	11.147685	6.459473	0.003136	14.642341	0.006609	6.941857
344.9	11.147685	6.460223	0.003136	14.644042	0.006608	6.942664
344.92	11.147685	6.460024	0.003136	14.64359	0.006609	6.94245
344.94	11.147685	6.460386	0.003135	14.64441	0.006608	6.942838
344.96	11.147685	6.46105	0.003135	14.645915	0.006607	6.943552
344.98	11.147685	6.458178	0.003137	14.639405	0.006611	6.940465
345	11.147685	6.460623	0.003135	14.644948	0.006608	6.943094
345.02	11.147685	6.456436	0.003138	14.635456	0.006614	6.938593
345.04	11.147685	6.455383	0.003139	14.633071	0.006615	6.937463
345.06	11.147685	6.466023	0.003132	14.657188	0.0066	6.948897
345.08	11.147685	6.465047	0.003132	14.654976	0.006602	6.947848
345.1	11.147685	6.460581	0.003135	14.644852	0.006608	6.943048
345.12	11.147685	6.457712	0.003137	14.638349	0.006612	6.939965
345.14	11.147685	6.461291	0.003135	14.646462	0.006607	6.943811
345.16	11.147685	6.45609	0.003138	14.634671	0.006614	6.938221
345.18	11.147685	6.456555	0.003138	14.635726	0.006613	6.938721
345.2	11.147685	6.456861	0.003138	14.63642	0.006613	6.93905
345.22	11.147685	6.457961	0.003137	14.638914	0.006611	6.940233
345.24	11.147685	6.452357	0.003141	14.626211	0.006619	6.93421
345.26	11.147685	6.460636	0.003135	14.644977	0.006608	6.943107
345.28	11.147685	6.456938	0.003138	14.636594	0.006613	6.939133
345.3	11.147685	6.468297	0.00313	14.662343	0.006597	6.95134
345.32	11.147685	6.458616	0.003137	14.640398	0.006611	6.940937
345.34	11.147685	6.463666	0.003133	14.651846	0.006604	6.946364
345.36	11.147685	6.46292	0.003134	14.650156	0.006605	6.945562
345.38	11.147685	6.464506	0.003133	14.653751	0.006602	6.947267
345.4	11.147685	6.458787	0.003136	14.640785	0.00661	6.94112
345.42	11.147685	6.463569	0.003133	14.651626	0.006604	6.946259
345.44	11.147685	6.455821	0.003138	14.634063	0.006614	6.937933
345.46	11.147685	6.451318	0.003141	14.623854	0.006621	6.933093
345.48	11.147685	6.462707	0.003134	14.649672	0.006605	6.945333
345.5	11.147685	6.460598	0.003135	14.64489	0.006608	6.943066
345.52	11.147685	6.460984	0.003135	14.645766	0.006607	6.943481
345.54	11.147685	6.455163	0.003139	14.63257	0.006615	6.937225
345.56	11.147685	6.465214	0.003132	14.655355	0.006601	6.948028
345.58	11.147685	6.457226	0.003138	14.637247	0.006612	6.939442
345.6	11.147685	6.464856	0.003133	14.654543	0.006602	6.947642
345.62	11.147685	6.456619	0.003138	14.635872	0.006613	6.938791
345.64	11.147685	6.459709	0.003136	14.642875	0.006609	6.942111
345.66	11.147685	6.458528	0.003137	14.640199	0.006611	6.940842
345.68	11.147685	6.457418	0.003137	14.637682	0.006612	6.939649
345.7	11.147685	6.461725	0.003135	14.647447	0.006606	6.944278
345.72	11.147685	6.463754	0.003133	14.652045	0.006603	6.946458
345.74	11.147685	6.46023	0.003136	14.644057	0.006608	6.942671
345.76	11.147685	6.449947	0.003142	14.620748	0.006622	6.93162
345.78	11.147685	6.458418	0.003137	14.639949	0.006611	6.940723
345.8	11.147685	6.460032	0.003136	14.643608	0.006609	6.942458
345.82	11.147685	6.45495	0.003139	14.632088	0.006616	6.936997
345.84	11.147685	6.46233	0.003134	14.648817	0.006605	6.944928
345.86	11.147685	6.456365	0.003138	14.635295	0.006614	6.938517
345.88	11.147685	6.456673	0.003138	14.635995	0.006613	6.938849
345.9	11.147685	6.463802	0.003133	14.652155	0.006603	6.94651
345.92	11.147685	6.462148	0.003134	14.648404	0.006606	6.944732
345.94	11.147685	6.462086	0.003134	14.648263	0.006606	6.944665
345.96	11.147685	6.456651	0.003138	14.635943	0.006613	6.938824
345.98	11.147685	6.456232	0.003138	14.634994	0.006614	6.938375
346	11.147685	6.45367	0.00314	14.629186	0.006617	6.935621
346.02	11.147685	6.454797	0.003139	14.631742	0.006616	6.936833
346.04	11.147685	6.461215	0.003135	14.646289	0.006607	6.943729
346.06	11.147685	6.455408	0.003139	14.633126	0.006615	6.937489
346.08	11.147685	6.451469	0.003141	14.624196	0.00662	6.933255
346.1	11.147685	6.461504	0.003135	14.646945	0.006607	6.94404
346.12	11.147685	6.456296	0.003138	14.635139	0.006614	6.938443
346.14	11.147685	6.457939	0.003137	14.638863	0.006611	6.940209
346.16	11.147685	6.454406	0.003139	14.630856	0.006616	6.936413
346.18	11.147685	6.456721	0.003138	14.636103	0.006613	6.9389
346.2	11.147685	6.456757	0.003138	14.636184	0.006613	6.938939
346.22	11.147685	6.458959	0.003136	14.641175	0.00661	6.941305
346.24	11.147685	6.460498	0.003135	14.644665	0.006608	6.942959
346.26	11.147685	6.456571	0.003138	14.635762	0.006613	6.938738
346.28	11.147685	6.459221	0.003136	14.641769	0.00661	6.941586
346.3	11.147685	6.453372	0.00314	14.628511	0.006618	6.935301
346.32	11.147685	6.457316	0.003137	14.637451	0.006612	6.939539
346.34	11.147685	6.457063	0.003138	14.636878	0.006613	6.939268
346.36	11.147685	6.463216	0.003134	14.650826	0.006604	6.94588
346.38	11.147685	6.45723	0.003138	14.637256	0.006612	6.939447
346.4	11.147685	6.457368	0.003137	14.637569	0.006612	6.939595
346.42	11.147685	6.457891	0.003137	14.638755	0.006612	6.940157
346.44	11.147685	6.457708	0.003137	14.638341	0.006612	6.939961
346.46	11.147685	6.453147	0.00314	14.628002	0.006618	6.935059
346.48	11.147685	6.45836	0.003137	14.639817	0.006611	6.940661
346.5	11.147685	6.463634	0.003133	14.651773	0.006604	6.946329
346.52	11.147685	6.451572	0.003141	14.624432	0.00662	6.933367
346.54	11.147685	6.457986	0.003137	14.63897	0.006611	6.940259
346.56	11.147685	6.459291	0.003136	14.641928	0.00661	6.941662
346.58	11.147685	6.461894	0.003134	14.647828	0.006606	6.944459
346.6	11.147685	6.458419	0.003137	14.639952	0.006611	6.940725
346.62	11.147685	6.455304	0.003139	14.63289	0.006615	6.937377
346.64	11.147685	6.453611	0.00314	14.629053	0.006617	6.935558
346.66	11.147685	6.449089	0.003143	14.618802	0.006624	6.930698
346.68	11.147685	6.451388	0.003141	14.624015	0.00662	6.933169
346.7	11.147685	6.457009	0.003138	14.636754	0.006613	6.939209
346.72	11.147685	6.453131	0.00314	14.627965	0.006618	6.935042
346.74	11.147685	6.452523	0.003141	14.626586	0.006619	6.934388
346.76	11.147685	6.460173	0.003136	14.643927	0.006608	6.94261
346.78	11.147685	6.455866	0.003138	14.634164	0.006614	6.937981
346.8	11.147685	6.455444	0.003139	14.633208	0.006615	6.937528
346.82	11.147685	6.457341	0.003137	14.637508	0.006612	6.939566
346.84	11.147685	6.452963	0.00314	14.627584	0.006618	6.934861
346.86	11.147685	6.453804	0.00314	14.629491	0.006617	6.935765
346.88	11.147685	6.45268	0.00314	14.626942	0.006619	6.934557
346.9	11.147685	6.452671	0.00314	14.626923	0.006619	6.934548
346.92	11.147685	6.446453	0.003145	14.612826	0.006627	6.927865
346.94	11.147685	6.451637	0.003141	14.624578	0.00662	6.933436
346.96	11.147685	6.450618	0.003142	14.622268	0.006622	6.932341
346.98	11.147685	6.45589	0.003138	14.63422	0.006614	6.938007
347	11.147685	6.456358	0.003138	14.635279	0.006614	6.93851
347.02	11.147685	6.459807	0.003136	14.643097	0.006609	6.942216
347.04	11.147685	6.456602	0.003138	14.635833	0.006613	6.938772
347.06	11.147685	6.452672	0.00314	14.626924	0.006619	6.934549
347.08	11.147685	6.457331	0.003137	14.637486	0.006612	6.939556
347.1	11.147685	6.452487	0.003141	14.626505	0.006619	6.93435
347.12	11.147685	6.45669	0.003138	14.636033	0.006613	6.938867
347.14	11.147685	6.456667	0.003138	14.63598	0.006613	6.938842
347.16	11.147685	6.451727	0.003141	14.624781	0.00662	6.933533
347.18	11.147685	6.455589	0.003139	14.633536	0.006615	6.937683
347.2	11.147685	6.450645	0.003142	14.622329	0.006621	6.93237
347.22	11.147685	6.456987	0.003138	14.636705	0.006613	6.939185
347.24	11.147685	6.453323	0.00314	14.628399	0.006618	6.935248
347.26	11.147685	6.453091	0.00314	14.627874	0.006618	6.934999
347.28	11.147685	6.456488	0.003138	14.635574	0.006613	6.93865
347.3	11.147685	6.45454	0.003139	14.631158	0.006616	6.936556
347.32	11.147685	6.457916	0.003137	14.638813	0.006611	6.940185
347.34	11.147685	6.458267	0.003137	14.639607	0.006611	6.940561
347.36	11.147685	6.459502	0.003136	14.642407	0.006609	6.941889
347.38	11.147685	6.449415	0.003143	14.619542	0.006623	6.931049
347.4	11.147685	6.461712	0.003135	14.647417	0.006606	6.944264
347.42	11.147685	6.457016	0.003138	14.636771	0.006613	6.939217
347.44	11.147685	6.469864	0.003129	14.665894	0.006595	6.953024
347.46	11.147685	6.458337	0.003137	14.639766	0.006611	6.940637
347.48	11.147685	6.456778	0.003138	14.636232	0.006613	6.938961
347.5	11.147685	6.459441	0.003136	14.642268	0.006609	6.941823
347.52	11.147685	6.462019	0.003134	14.648112	0.006606	6.944594
347.54	11.147685	6.46332	0.003134	14.651062	0.006604	6.945992
347.56	11.147685	6.459489	0.003136	14.642378	0.006609	6.941875
347.58	11.147685	6.449346	0.003143	14.619384	0.006623	6.930974
347.6	11.147685	6.451154	0.003141	14.623483	0.006621	6.932917
347.62	11.147685	6.459878	0.003136	14.64326	0.006609	6.942293
347.64	11.147685	6.454439	0.003139	14.630931	0.006616	6.936448
347.66	11.147685	6.455692	0.003139	14.63377	0.006615	6.937794
347.68	11.147685	6.452617	0.003141	14.626801	0.006619	6.93449
347.7	11.147685	6.455643	0.003139	14.633659	0.006615	6.937741
347.72	11.147685	6.453102	0.00314	14.627899	0.006618	6.935011
347.74	11.147685	6.454141	0.00314	14.630254	0.006617	6.936127
347.76	11.147685	6.448778	0.003143	14.618097	0.006624	6.930363
347.78	11.147685	6.452957	0.00314	14.62757	0.006618	6.934855
347.8	11.147685	6.455214	0.003139	14.632686	0.006615	6.93728
347.82	11.147685	6.452865	0.00314	14.627362	0.006618	6.934756
347.84	11.147685	6.452065	0.003141	14.625548	0.00662	6.933896
347.86	11.147685	6.453958	0.00314	14.62984	0.006617	6.935931
347.88	11.147685	6.452787	0.00314	14.627184	0.006619	6.934672
347.9	11.147685	6.45741	0.003137	14.637665	0.006612	6.939641
347.92	11.147685	6.455485	0.003139	14.633301	0.006615	6.937572
347.94	11.147685	6.455072	0.003139	14.632364	0.006615	6.937128
347.96	11.147685	6.456843	0.003138	14.636379	0.006613	6.939031
347.98	11.147685	6.454196	0.003139	14.63038	0.006617	6.936187
348	11.147685	6.45869	0.003137	14.640566	0.00661	6.941016
348.02	11.147685	6.448439	0.003143	14.617328	0.006624	6.929999
348.04	11.147685	6.451156	0.003141	14.623488	0.006621	6.932919
348.06	11.147685	6.447722	0.003144	14.615704	0.006625	6.929229
348.08	11.147685	6.450955	0.003142	14.623031	0.006621	6.932703
348.1	11.147685	6.45389	0.00314	14.629685	0.006617	6.935857
348.12	11.147685	6.459497	0.003136	14.642395	0.006609	6.941883
348.14	11.147685	6.45154	0.003141	14.624358	0.00662	6.933332
348.16	11.147685	6.458354	0.003137	14.639804	0.006611	6.940655
348.18	11.147685	6.45624	0.003138	14.635011	0.006614	6.938383
348.2	11.147685	6.455212	0.003139	14.632681	0.006615	6.937278
348.22	11.147685	6.455922	0.003138	14.634293	0.006614	6.938042
348.24	11.147685	6.456229	0.003138	14.634986	0.006614	6.938371
348.26	11.147685	6.452993	0.00314	14.627652	0.006618	6.934893
348.28	11.147685	6.451593	0.003141	14.624478	0.00662	6.933389
348.3	11.147685	6.456596	0.003138	14.635819	0.006613	6.938765
348.32	11.147685	6.45352	0.00314	14.628846	0.006618	6.93546
348.34	11.147685	6.450973	0.003142	14.623072	0.006621	6.932722
348.36	11.147685	6.457703	0.003137	14.638328	0.006612	6.939955
348.38	11.147685	6.459647	0.003136	14.642734	0.006609	6.942044
348.4	11.147685	6.452709	0.00314	14.627009	0.006619	6.934589
348.42	11.147685	6.457542	0.003137	14.637963	0.006612	6.939782
348.44	11.147685	6.451142	0.003141	14.623456	0.006621	6.932904
348.46	11.147685	6.451813	0.003141	14.624978	0.00662	6.933626
348.48	11.147685	6.452038	0.003141	14.625488	0.00662	6.933868
348.5	11.147685	6.462349	0.003134	14.64886	0.006605	6.944948
348.52	11.147685	6.454969	0.003139	14.632132	0.006616	6.937017
348.54	11.147685	6.456444	0.003138	14.635475	0.006613	6.938602
348.56	11.147685	6.454716	0.003139	14.631558	0.006616	6.936745
348.58	11.147685	6.458926	0.003136	14.641101	0.00661	6.94127
348.6	11.147685	6.452566	0.003141	14.626683	0.006619	6.934434
348.62	11.147685	6.46249	0.003134	14.649181	0.006605	6.9451
348.64	11.147685	6.455478	0.003139	14.633284	0.006615	6.937564
348.66	11.147685	6.455518	0.003139	14.633377	0.006615	6.937608
348.68	11.147685	6.454924	0.003139	14.632029	0.006616	6.936969
348.7	11.147685	6.452109	0.003141	14.625647	0.006619	6.933943
348.72	11.147685	6.453746	0.00314	14.629359	0.006617	6.935703
348.74	11.147685	6.456627	0.003138	14.63589	0.006613	6.938799
348.76	11.147685	6.458185	0.003137	14.639421	0.006611	6.940473
348.78	11.147685	6.453342	0.00314	14.628443	0.006618	6.935269
348.8	11.147685	6.45652	0.003138	14.635647	0.006613	6.938684
348.82	11.147685	6.45162	0.003141	14.624539	0.00662	6.933418
348.84	11.147685	6.453865	0.00314	14.629629	0.006617	6.935831
348.86	11.147685	6.456474	0.003138	14.635542	0.006613	6.938634
348.88	11.147685	6.45375	0.00314	14.629368	0.006617	6.935707
348.9	11.147685	6.455537	0.003139	14.633419	0.006615	6.937627
348.92	11.147685	6.456775	0.003138	14.636226	0.006613	6.938959
348.94	11.147685	6.449639	0.003142	14.62005	0.006623	6.93129
348.96	11.147685	6.449636	0.003142	14.620043	0.006623	6.931286
348.98	11.147685	6.459536	0.003136	14.642483	0.006609	6.941925
349	11.147685	6.458096	0.003137	14.639219	0.006611	6.940378
349.02	11.147685	6.457331	0.003137	14.637485	0.006612	6.939555
349.04	11.147685	6.460871	0.003135	14.645509	0.006607	6.94336
349.06	11.147685	6.455556	0.003139	14.633461	0.006615	6.937648
349.08	11.147685	6.449773	0.003142	14.620352	0.006623	6.931433
349.1	11.147685	6.460326	0.003135	14.644274	0.006608	6.942774
349.12	11.147685	6.456492	0.003138	14.635583	0.006613	6.938654
349.14	11.147685	6.449481	0.003143	14.619691	0.006623	6.931119
349.16	11.147685	6.450726	0.003142	14.622513	0.006621	6.932457
349.18	11.147685	6.462392	0.003134	14.648957	0.006605	6.944994
349.2	11.147685	6.459733	0.003136	14.64293	0.006609	6.942137
349.22	11.147685	6.444213	0.003146	14.607749	0.00663	6.925458
349.24	11.147685	6.455913	0.003138	14.634271	0.006614	6.938031
349.26	11.147685	6.464918	0.003132	14.654685	0.006602	6.94771
349.28	11.147685	6.456515	0.003138	14.635636	0.006613	6.938679
349.3	11.147685	6.457263	0.003137	14.63733	0.006612	6.939482
349.32	11.147685	6.45736	0.003137	14.637551	0.006612	6.939587
349.34	11.147685	6.465811	0.003132	14.656709	0.006601	6.948669
349.36	11.147685	6.454764	0.003139	14.631666	0.006616	6.936797
349.38	11.147685	6.453172	0.00314	14.628057	0.006618	6.935086
349.4	11.147685	6.455591	0.003139	14.633541	0.006615	6.937686
349.42	11.147685	6.456331	0.003138	14.635219	0.006614	6.938481
349.44	11.147685	6.457517	0.003137	14.637907	0.006612	6.939755
349.46	11.147685	6.4518	0.003141	14.624949	0.00662	6.933612
349.48	11.147685	6.450733	0.003142	14.62253	0.006621	6.932465
349.5	11.147685	6.454924	0.003139	14.63203	0.006616	6.936969
349.52	11.147685	6.454557	0.003139	14.631198	0.006616	6.936575
349.54	11.147685	6.454284	0.003139	14.630578	0.006616	6.936281
349.56	11.147685	6.455573	0.003139	14.633501	0.006615	6.937667
349.58	11.147685	6.453512	0.00314	14.628829	0.006618	6.935452
349.6	11.147685	6.451299	0.003141	14.623812	0.006621	6.933073
349.62	11.147685	6.453052	0.00314	14.627786	0.006618	6.934957
349.64	11.147685	6.45382	0.00314	14.629527	0.006617	6.935782
349.66	11.147685	6.452657	0.00314	14.626889	0.006619	6.934532
349.68	11.147685	6.45316	0.00314	14.62803	0.006618	6.935073
349.7	11.147685	6.448569	0.003143	14.617623	0.006624	6.930139
349.72	11.147685	6.453645	0.00314	14.62913	0.006617	6.935594
349.74	11.147685	6.453765	0.00314	14.629402	0.006617	6.935723
349.76	11.147685	6.458159	0.003137	14.639363	0.006611	6.940446
349.78	11.147685	6.454187	0.003139	14.630359	0.006617	6.936177
349.8	11.147685	6.450799	0.003142	14.622679	0.006621	6.932536
349.82	11.147685	6.454155	0.00314	14.630286	0.006617	6.936142
349.84	11.147685	6.452839	0.00314	14.627303	0.006618	6.934728
349.86	11.147685	6.455332	0.003139	14.632954	0.006615	6.937407
349.88	11.147685	6.450225	0.003142	14.621378	0.006622	6.931919
349.9	11.147685	6.450244	0.003142	14.621422	0.006622	6.93194
349.92	11.147685	6.457438	0.003137	14.637728	0.006612	6.939671
349.94	11.147685	6.454548	0.003139	14.631177	0.006616	6.936565
349.96	11.147685	6.454685	0.003139	14.631488	0.006616	6.936712
349.98	11.147685	6.454815	0.003139	14.631782	0.006616	6.936852
350	11.147685	6.450916	0.003142	14.622943	0.006621	6.932661
350.02	11.147685	6.447855	0.003144	14.616006	0.006625	6.929372
350.04	11.147685	6.45243	0.003141	14.626376	0.006619	6.934289
350.06	11.147685	6.458911	0.003136	14.641068	0.00661	6.941254
350.08	11.147685	6.457509	0.003137	14.637889	0.006612	6.939747
350.1	11.147685	6.455918	0.003138	14.634282	0.006614	6.938037
350.12	11.147685	6.457054	0.003138	14.636858	0.006613	6.939258
350.14	11.147685	6.452927	0.00314	14.627502	0.006618	6.934823
350.16	11.147685	6.451394	0.003141	14.624027	0.00662	6.933175
350.18	11.147685	6.459648	0.003136	14.642738	0.006609	6.942046
350.2	11.147685	6.453694	0.00314	14.629241	0.006617	6.935647
350.22	11.147685	6.457183	0.003138	14.63715	0.006612	6.939397
350.24	11.147685	6.456049	0.003138	14.63458	0.006614	6.938178
350.26	11.147685	6.454437	0.003139	14.630925	0.006616	6.936445
350.28	11.147685	6.453684	0.00314	14.629218	0.006617	6.935636
350.3	11.147685	6.447452	0.003144	14.615092	0.006626	6.928939
350.32	11.147685	6.450764	0.003142	14.622599	0.006621	6.932498
350.34	11.147685	6.453973	0.00314	14.629874	0.006617	6.935947
350.36	11.147685	6.448848	0.003143	14.618257	0.006624	6.93044
350.38	11.147685	6.445645	0.003145	14.610995	0.006628	6.926997
350.4	11.147685	6.457294	0.003137	14.637402	0.006612	6.939516
350.42	11.147685	6.453182	0.00314	14.628081	0.006618	6.935097
350.44	11.147685	6.459884	0.003136	14.643272	0.006609	6.942299
350.46	11.147685	6.456213	0.003138	14.63495	0.006614	6.938354
350.48	11.147685	6.450026	0.003142	14.620927	0.006622	6.931705
350.5	11.147685	6.458595	0.003137	14.640351	0.006611	6.940914
350.52	11.147685	6.455991	0.003138	14.634448	0.006614	6.938116
350.54	11.147685	6.450453	0.003142	14.621895	0.006622	6.932164
350.56	11.147685	6.451369	0.003141	14.62397	0.00662	6.933148
350.58	11.147685	6.455066	0.003139	14.632351	0.006615	6.937121
350.6	11.147685	6.456186	0.003138	14.63489	0.006614	6.938325
350.62	11.147685	6.45303	0.00314	14.627736	0.006618	6.934934
350.64	11.147685	6.454462	0.003139	14.630983	0.006616	6.936473
350.66	11.147685	6.447911	0.003144	14.616131	0.006625	6.929432
350.68	11.147685	6.451403	0.003141	14.624047	0.00662	6.933184
350.7	11.147685	6.448354	0.003143	14.617137	0.006625	6.929908
350.72	11.147685	6.452937	0.00314	14.627524	0.006618	6.934833
350.74	11.147685	6.454056	0.00314	14.630061	0.006617	6.936036
350.76	11.147685	6.453613	0.00314	14.629058	0.006617	6.93556
350.78	11.147685	6.450324	0.003142	14.621602	0.006622	6.932025
350.8	11.147685	6.450997	0.003142	14.623128	0.006621	6.932749
350.82	11.147685	6.46243	0.003134	14.649043	0.006605	6.945035
350.84	11.147685	6.45688	0.003138	14.636463	0.006613	6.939071
350.86	11.147685	6.454106	0.00314	14.630174	0.006617	6.936089
350.88	11.147685	6.455082	0.003139	14.632387	0.006615	6.937138
350.9	11.147685	6.456819	0.003138	14.636325	0.006613	6.939005
350.92	11.147685	6.450962	0.003142	14.623049	0.006621	6.932711
350.94	11.147685	6.467812	0.003131	14.661243	0.006598	6.950819
350.96	11.147685	6.454087	0.00314	14.630132	0.006617	6.936069
350.98	11.147685	6.454686	0.003139	14.63149	0.006616	6.936713
351	11.147685	6.457126	0.003138	14.637022	0.006613	6.939336
351.02	11.147685	6.455074	0.003139	14.63237	0.006615	6.93713
351.04	11.147685	6.456343	0.003138	14.635245	0.006614	6.938494
351.06	11.147685	6.457406	0.003137	14.637656	0.006612	6.939637
351.08	11.147685	6.456325	0.003138	14.635205	0.006614	6.938474
351.1	11.147685	6.454416	0.003139	14.630878	0.006616	6.936423
351.12	11.147685	6.447934	0.003144	14.616184	0.006625	6.929457
351.14	11.147685	6.450575	0.003142	14.62217	0.006622	6.932295
351.16	11.147685	6.450263	0.003142	14.621464	0.006622	6.93196
351.18	11.147685	6.452333	0.003141	14.626157	0.006619	6.934185
351.2	11.147685	6.457872	0.003137	14.638713	0.006612	6.940137
351.22	11.147685	6.456768	0.003138	14.63621	0.006613	6.938951
351.24	11.147685	6.449459	0.003143	14.619642	0.006623	6.931096
351.26	11.147685	6.452149	0.003141	14.625738	0.006619	6.933986
351.28	11.147685	6.451523	0.003141	14.62432	0.00662	6.933314
351.3	11.147685	6.449201	0.003143	14.619055	0.006623	6.930818
351.32	11.147685	6.447018	0.003144	14.614108	0.006626	6.928472
351.34	11.147685	6.452362	0.003141	14.626221	0.006619	6.934215
351.36	11.147685	6.449199	0.003143	14.619052	0.006623	6.930817
351.38	11.147685	6.452308	0.003141	14.626099	0.006619	6.934157
351.4	11.147685	6.454359	0.003139	14.630749	0.006616	6.936362
351.42	11.147685	6.451684	0.003141	14.624686	0.00662	6.933487
351.44	11.147685	6.452766	0.00314	14.627136	0.006619	6.934649
351.46	11.147685	6.45544	0.003139	14.633199	0.006615	6.937524
351.48	11.147685	6.46206	0.003134	14.648205	0.006606	6.944638
351.5	11.147685	6.449517	0.003143	14.619772	0.006623	6.931158
351.52	11.147685	6.446705	0.003144	14.613398	0.006627	6.928136
351.54	11.147685	6.445371	0.003145	14.610374	0.006629	6.926702
351.56	11.147685	6.448148	0.003143	14.616669	0.006625	6.929687
351.58	11.147685	6.447379	0.003144	14.614927	0.006626	6.928861
351.6	11.147685	6.44908	0.003143	14.618782	0.006624	6.930689
351.62	11.147685	6.455416	0.003139	14.633145	0.006615	6.937498
351.64	11.147685	6.448548	0.003143	14.617575	0.006624	6.930116
351.66	11.147685	6.45422	0.003139	14.630432	0.006617	6.936212
351.68	11.147685	6.454907	0.003139	14.631991	0.006616	6.936951
351.7	11.147685	6.450698	0.003142	14.622449	0.006621	6.932427
351.72	11.147685	6.454689	0.003139	14.631496	0.006616	6.936716
351.74	11.147685	6.448748	0.003143	14.61803	0.006624	6.930332
351.76	11.147685	6.449898	0.003142	14.620635	0.006622	6.931567
351.78	11.147685	6.443495	0.003146	14.606122	0.006631	6.924686
351.8	11.147685	6.44811	0.003143	14.616583	0.006625	6.929646
351.82	11.147685	6.449131	0.003143	14.618897	0.006624	6.930743
351.84	11.147685	6.447262	0.003144	14.61466	0.006626	6.928734
351.86	11.147685	6.447268	0.003144	14.614675	0.006626	6.928741
351.88	11.147685	6.452161	0.003141	14.625767	0.006619	6.934
351.9	11.147685	6.448638	0.003143	14.617781	0.006624	6.930214
351.92	11.147685	6.452775	0.00314	14.627157	0.006619	6.934659
351.94	11.147685	6.445942	0.003145	14.611669	0.006628	6.927316
351.96	11.147685	6.451841	0.003141	14.62504	0.00662	6.933655
351.98	11.147685	6.450615	0.003142	14.622262	0.006622	6.932338
352	11.147685	6.447076	0.003144	14.614239	0.006626	6.928534
352.02	11.147685	6.444732	0.003146	14.608926	0.00663	6.926016
352.04	11.147685	6.450191	0.003142	14.6213	0.006622	6.931882
352.06	11.147685	6.44753	0.003144	14.615269	0.006626	6.929023
352.08	11.147685	6.451556	0.003141	14.624394	0.00662	6.933349
352.1	11.147685	6.450382	0.003142	14.621734	0.006622	6.932088
352.12	11.147685	6.45008	0.003142	14.621049	0.006622	6.931763
352.14	11.147685	6.455102	0.003139	14.632432	0.006615	6.93716
352.16	11.147685	6.450918	0.003142	14.622949	0.006621	6.932664
352.18	11.147685	6.450031	0.003142	14.620938	0.006622	6.931711
352.2	11.147685	6.450756	0.003142	14.622582	0.006621	6.93249
352.22	11.147685	6.452055	0.003141	14.625527	0.00662	6.933886
352.24	11.147685	6.454676	0.003139	14.631467	0.006616	6.936702
352.26	11.147685	6.454975	0.003139	14.632146	0.006616	6.937024
352.28	11.147685	6.454728	0.003139	14.631585	0.006616	6.936758
352.3	11.147685	6.456326	0.003138	14.635208	0.006614	6.938476
352.32	11.147685	6.449172	0.003143	14.61899	0.006623	6.930787
352.34	11.147685	6.45299	0.00314	14.627645	0.006618	6.93489
352.36	11.147685	6.456889	0.003138	14.636484	0.006613	6.939081
352.38	11.147685	6.455257	0.003139	14.632785	0.006615	6.937327
352.4	11.147685	6.460583	0.003135	14.644857	0.006608	6.943051
352.42	11.147685	6.456333	0.003138	14.635223	0.006614	6.938483
352.44	11.147685	6.454206	0.003139	14.630403	0.006617	6.936198
352.46	11.147685	6.457376	0.003137	14.637588	0.006612	6.939604
352.48	11.147685	6.457617	0.003137	14.638133	0.006612	6.939862
352.5	11.147685	6.457251	0.003137	14.637305	0.006612	6.93947
352.52	11.147685	6.449606	0.003142	14.619973	0.006623	6.931253
352.54	11.147685	6.456636	0.003138	14.635909	0.006613	6.938808
352.56	11.147685	6.459166	0.003136	14.641645	0.00661	6.941528
352.58	11.147685	6.455603	0.003139	14.633569	0.006615	6.937699
352.6	11.147685	6.451418	0.003141	14.624083	0.00662	6.933201
352.62	11.147685	6.450857	0.003142	14.622811	0.006621	6.932598
352.64	11.147685	6.451297	0.003141	14.623809	0.006621	6.933071
352.66	11.147685	6.447205	0.003144	14.614532	0.006626	6.928673
352.68	11.147685	6.450652	0.003142	14.622345	0.006621	6.932378
352.7	11.147685	6.45172	0.003141	14.624767	0.00662	6.933526
352.72	11.147685	6.449115	0.003143	14.618862	0.006624	6.930726
352.74	11.147685	6.45157	0.003141	14.624426	0.00662	6.933364
352.76	11.147685	6.450469	0.003142	14.62193	0.006622	6.932181
352.78	11.147685	6.450953	0.003142	14.623028	0.006621	6.932701
352.8	11.147685	6.450705	0.003142	14.622465	0.006621	6.932435
352.82	11.147685	6.449968	0.003142	14.620795	0.006622	6.931643
352.84	11.147685	6.449372	0.003143	14.619443	0.006623	6.931002
352.86	11.147685	6.4433	0.003147	14.605679	0.006632	6.924476
352.88	11.147685	6.453373	0.00314	14.628513	0.006618	6.935302
352.9	11.147685	6.450506	0.003142	14.622014	0.006622	6.93222
352.92	11.147685	6.449914	0.003142	14.620672	0.006622	6.931584
352.94	11.147685	6.452621	0.003141	14.626809	0.006619	6.934494
352.96	11.147685	6.450522	0.003142	14.622051	0.006622	6.932238
352.98	11.147685	6.447273	0.003144	14.614685	0.006626	6.928746
353	11.147685	6.45151	0.003141	14.62429	0.00662	6.9333
353.02	11.147685	6.451972	0.003141	14.625338	0.00662	6.933796
353.04	11.147685	6.446113	0.003145	14.612056	0.006628	6.9275
353.06	11.147685	6.449912	0.003142	14.620667	0.006622	6.931582
353.08	11.147685	6.453164	0.00314	14.628039	0.006618	6.935077
353.1	11.147685	6.460785	0.003135	14.645316	0.006608	6.943268
353.12	11.147685	6.449934	0.003142	14.620717	0.006622	6.931606
353.14	11.147685	6.446398	0.003145	14.612703	0.006627	6.927806
353.16	11.147685	6.455672	0.003139	14.633725	0.006615	6.937773
353.18	11.147685	6.455778	0.003138	14.633965	0.006614	6.937886
353.2	11.147685	6.447758	0.003144	14.615784	0.006625	6.929267
353.22	11.147685	6.451786	0.003141	14.624916	0.00662	6.933596
353.24	11.147685	6.448869	0.003143	14.618304	0.006624	6.930462
353.26	11.147685	6.451862	0.003141	14.625087	0.00662	6.933678
353.28	11.147685	6.449335	0.003143	14.61936	0.006623	6.930963
353.3	11.147685	6.452377	0.003141	14.626256	0.006619	6.934232
353.32	11.147685	6.454118	0.00314	14.630203	0.006617	6.936103
353.34	11.147685	6.446147	0.003145	14.612134	0.006628	6.927536
353.36	11.147685	6.450864	0.003142	14.622826	0.006621	6.932606
353.38	11.147685	6.44934	0.003143	14.61937	0.006623	6.930967
353.4	11.147685	6.45802	0.003137	14.639047	0.006611	6.940296
353.42	11.147685	6.44865	0.003143	14.617808	0.006624	6.930226
353.44	11.147685	6.450178	0.003142	14.621271	0.006622	6.931868
353.46	11.147685	6.454616	0.003139	14.631331	0.006616	6.936638
353.48	11.147685	6.451549	0.003141	14.624378	0.00662	6.933341
353.5	11.147685	6.448314	0.003143	14.617045	0.006625	6.929865
353.52	11.147685	6.449297	0.003143	14.619274	0.006623	6.930921
353.54	11.147685	6.45054	0.003142	14.622091	0.006622	6.932257
353.56	11.147685	6.454508	0.003139	14.631085	0.006616	6.936521
353.58	11.147685	6.457951	0.003137	14.638891	0.006611	6.940222
353.6	11.147685	6.448854	0.003143	14.618269	0.006624	6.930445
353.62	11.147685	6.440946	0.003148	14.600345	0.006635	6.921947
353.64	11.147685	6.448939	0.003143	14.618463	0.006624	6.930537
353.66	11.147685	6.453745	0.00314	14.629357	0.006617	6.935702
353.68	11.147685	6.455198	0.003139	14.632651	0.006615	6.937264
353.7	11.147685	6.448967	0.003143	14.618525	0.006624	6.930567
353.72	11.147685	6.447262	0.003144	14.61466	0.006626	6.928734
353.74	11.147685	6.449039	0.003143	14.61869	0.006624	6.930645
353.76	11.147685	6.450248	0.003142	14.62143	0.006622	6.931944
353.78	11.147685	6.452282	0.003141	14.626041	0.006619	6.93413
353.8	11.147685	6.455121	0.003139	14.632477	0.006615	6.937181
353.82	11.147685	6.449332	0.003143	14.619352	0.006623	6.930959
353.84	11.147685	6.452983	0.00314	14.627629	0.006618	6.934883
353.86	11.147685	6.451313	0.003141	14.623844	0.006621	6.933088
353.88	11.147685	6.452684	0.00314	14.626951	0.006619	6.934561
353.9	11.147685	6.449376	0.003143	14.619452	0.006623	6.931006
353.92	11.147685	6.445038	0.003145	14.609619	0.006629	6.926344
353.94	11.147685	6.44456	0.003146	14.608537	0.00663	6.925831
353.96	11.147685	6.44902	0.003143	14.618646	0.006624	6.930624
353.98	11.147685	6.452037	0.003141	14.625484	0.00662	6.933866
354	11.147685	6.456318	0.003138	14.635189	0.006614	6.938467
354.02	11.147685	6.456523	0.003138	14.635653	0.006613	6.938687
354.04	11.147685	6.44727	0.003144	14.61468	0.006626	6.928744
354.06	11.147685	6.45261	0.003141	14.626785	0.006619	6.934482
354.08	11.147685	6.449203	0.003143	14.61906	0.006623	6.93082
354.1	11.147685	6.448856	0.003143	14.618275	0.006624	6.930448
354.12	11.147685	6.447556	0.003144	14.615328	0.006626	6.929051
354.14	11.147685	6.444928	0.003146	14.609371	0.006629	6.926227
354.16	11.147685	6.452301	0.003141	14.626083	0.006619	6.93415
354.18	11.147685	6.442654	0.003147	14.604216	0.006632	6.923783
354.2	11.147685	6.448183	0.003143	14.616749	0.006625	6.929725
354.22	11.147685	6.453418	0.00314	14.628616	0.006618	6.93535
354.24	11.147685	6.449355	0.003143	14.619406	0.006623	6.930984
354.26	11.147685	6.450626	0.003142	14.622286	0.006621	6.932349
354.28	11.147685	6.446131	0.003145	14.612098	0.006628	6.927519
354.3	11.147685	6.449898	0.003142	14.620636	0.006622	6.931567
354.32	11.147685	6.447891	0.003144	14.616086	0.006625	6.92941
354.34	11.147685	6.447023	0.003144	14.614119	0.006626	6.928478
354.36	11.147685	6.451216	0.003141	14.623623	0.006621	6.932984
354.38	11.147685	6.443043	0.003147	14.605097	0.006632	6.9242
354.4	11.147685	6.453269	0.00314	14.628277	0.006618	6.93519
354.42	11.147685	6.454803	0.003139	14.631755	0.006616	6.936839
354.44	11.147685	6.451291	0.003141	14.623795	0.006621	6.933065
354.46	11.147685	6.452454	0.003141	14.626431	0.006619	6.934315
354.48	11.147685	6.449416	0.003143	14.619544	0.006623	6.93105
354.5	11.147685	6.442868	0.003147	14.604701	0.006632	6.924013
354.52	11.147685	6.452055	0.003141	14.625525	0.00662	6.933885
354.54	11.147685	6.451686	0.003141	14.62469	0.00662	6.933489
354.56	11.147685	6.445734	0.003145	14.611197	0.006628	6.927092
354.58	11.147685	6.453279	0.00314	14.628301	0.006618	6.935201
354.6	11.147685	6.442507	0.003147	14.603883	0.006633	6.923625
354.62	11.147685	6.448809	0.003143	14.618168	0.006624	6.930397
354.64	11.147685	6.441481	0.003148	14.601556	0.006634	6.922522
354.66	11.147685	6.445723	0.003145	14.611173	0.006628	6.927081
354.68	11.147685	6.44922	0.003143	14.6191	0.006623	6.930839
354.7	11.147685	6.444668	0.003146	14.608781	0.00663	6.925947
354.72	11.147685	6.447467	0.003144	14.615127	0.006626	6.928955
354.74	11.147685	6.448021	0.003144	14.616382	0.006625	6.929551
354.76	11.147685	6.448969	0.003143	14.61853	0.006624	6.930569
354.78	11.147685	6.446767	0.003144	14.613538	0.006627	6.928202
354.8	11.147685	6.446741	0.003144	14.613479	0.006627	6.928174
354.82	11.147685	6.44196	0.003147	14.602642	0.006633	6.923037
354.84	11.147685	6.442054	0.003147	14.602856	0.006633	6.923138
354.86	11.147685	6.444339	0.003146	14.608035	0.00663	6.925593
354.88	11.147685	6.443544	0.003146	14.606233	0.006631	6.924739
354.9	11.147685	6.44638	0.003145	14.612663	0.006627	6.927787
354.92	11.147685	6.446978	0.003144	14.614016	0.006627	6.928429
354.94	11.147685	6.448175	0.003143	14.616731	0.006625	6.929716
354.96	11.147685	6.454568	0.003139	14.631222	0.006616	6.936586
354.98	11.147685	6.442109	0.003147	14.602979	0.006633	6.923196
355	11.147685	6.451655	0.003141	14.624619	0.00662	6.933456
355.02	11.147685	6.444027	0.003146	14.607328	0.006631	6.925258
355.04	11.147685	6.450339	0.003142	14.621637	0.006622	6.932042
355.06	11.147685	6.449657	0.003142	14.62009	0.006623	6.931308
355.08	11.147685	6.449654	0.003142	14.620084	0.006623	6.931306
355.1	11.147685	6.445084	0.003145	14.609724	0.006629	6.926394
355.12	11.147685	6.441789	0.003148	14.602255	0.006634	6.922853
355.14	11.147685	6.437548	0.00315	14.592641	0.006639	6.918295
355.16	11.147685	6.444216	0.003146	14.607756	0.00663	6.925461
355.18	11.147685	6.445078	0.003145	14.609711	0.006629	6.926388
355.2	11.147685	6.44176	0.003148	14.602189	0.006634	6.922822
355.22	11.147685	6.444727	0.003146	14.608915	0.00663	6.926011
355.24	11.147685	6.44115	0.003148	14.600807	0.006635	6.922167
355.26	11.147685	6.44609	0.003145	14.612005	0.006628	6.927475
355.28	11.147685	6.442389	0.003147	14.603615	0.006633	6.923498
355.3	11.147685	6.440073	0.003149	14.598365	0.006636	6.921009
355.32	11.147685	6.438226	0.00315	14.594179	0.006639	6.919024
355.34	11.147685	6.441519	0.003148	14.601644	0.006634	6.922563
355.36	11.147685	6.441957	0.003147	14.602635	0.006633	6.923033
355.38	11.147685	6.44361	0.003146	14.606383	0.006631	6.92481
355.4	11.147685	6.44323	0.003147	14.605522	0.006632	6.924402
355.42	11.147685	6.441057	0.003148	14.600595	0.006635	6.922066
355.44	11.147685	6.444462	0.003146	14.608313	0.00663	6.925725
355.46	11.147685	6.446679	0.003144	14.613339	0.006627	6.928108
355.48	11.147685	6.445218	0.003145	14.610028	0.006629	6.926538
355.5	11.147685	6.441452	0.003148	14.60149	0.006634	6.92249
355.52	11.147685	6.442701	0.003147	14.604322	0.006632	6.923833
355.54	11.147685	6.441945	0.003147	14.602609	0.006633	6.923021
355.56	11.147685	6.443782	0.003146	14.606771	0.006631	6.924994
355.58	11.147685	6.440541	0.003148	14.599425	0.006635	6.921511
355.6	11.147685	6.446131	0.003145	14.612098	0.006628	6.927519
355.62	11.147685	6.440624	0.003148	14.599613	0.006635	6.921601
355.64	11.147685	6.439004	0.003149	14.595943	0.006637	6.91986
355.66	11.147685	6.440717	0.003148	14.599826	0.006635	6.921701
355.68	11.147685	6.436633	0.003151	14.590568	0.006641	6.917312
355.7	11.147685	6.447851	0.003144	14.615996	0.006625	6.929367
355.72	11.147685	6.435454	0.003152	14.587893	0.006642	6.916044
355.74	11.147685	6.447937	0.003144	14.61619	0.006625	6.92946
355.76	11.147685	6.445137	0.003145	14.609844	0.006629	6.926451
355.78	11.147685	6.446474	0.003145	14.612875	0.006627	6.927888
355.8	11.147685	6.443352	0.003147	14.605798	0.006631	6.924533
355.82	11.147685	6.442381	0.003147	14.603596	0.006633	6.923489
355.84	11.147685	6.437311	0.003151	14.592104	0.00664	6.918041
355.86	11.147685	6.44536	0.003145	14.610349	0.006629	6.92669
355.88	11.147685	6.447825	0.003144	14.615937	0.006625	6.92934
355.9	11.147685	6.450568	0.003142	14.622154	0.006622	6.932287
355.92	11.147685	6.442072	0.003147	14.602897	0.006633	6.923158
355.94	11.147685	6.444854	0.003146	14.609202	0.006629	6.926147
355.96	11.147685	6.444768	0.003146	14.609007	0.00663	6.926054
355.98	11.147685	6.447587	0.003144	14.615398	0.006626	6.929084
356	11.147685	6.448551	0.003143	14.617583	0.006624	6.93012
356.02	11.147685	6.447064	0.003144	14.614212	0.006626	6.928522
356.04	11.147685	6.449616	0.003142	14.619996	0.006623	6.931264
356.06	11.147685	6.44745	0.003144	14.615088	0.006626	6.928937
356.08	11.147685	6.443807	0.003146	14.60683	0.006631	6.925022
356.1	11.147685	6.447991	0.003144	14.616315	0.006625	6.929519
356.12	11.147685	6.44134	0.003148	14.601237	0.006634	6.92237
356.14	11.147685	6.44462	0.003146	14.608673	0.00663	6.925896
356.16	11.147685	6.440865	0.003148	14.600161	0.006635	6.92186
356.18	11.147685	6.438234	0.00315	14.594195	0.006639	6.919032
356.2	11.147685	6.445715	0.003145	14.611155	0.006628	6.927072
356.22	11.147685	6.44479	0.003146	14.609058	0.00663	6.926078
356.24	11.147685	6.4427	0.003147	14.60432	0.006632	6.923832
356.26	11.147685	6.443032	0.003147	14.605072	0.006632	6.924189
356.28	11.147685	6.440367	0.003149	14.599032	0.006636	6.921325
356.3	11.147685	6.442936	0.003147	14.604856	0.006632	6.924086
356.32	11.147685	6.439025	0.003149	14.59599	0.006637	6.919883
356.34	11.147685	6.442692	0.003147	14.604303	0.006632	6.923824
356.36	11.147685	6.435646	0.003152	14.588329	0.006642	6.916251
356.38	11.147685	6.437965	0.00315	14.593587	0.006639	6.918744
356.4	11.147685	6.446132	0.003145	14.6121	0.006628	6.92752
356.42	11.147685	6.44527	0.003145	14.610145	0.006629	6.926594
356.44	11.147685	6.449637	0.003142	14.620045	0.006623	6.931287
356.46	11.147685	6.443333	0.003147	14.605756	0.006632	6.924513
356.48	11.147685	6.444341	0.003146	14.608039	0.00663	6.925595
356.5	11.147685	6.442041	0.003147	14.602826	0.006633	6.923124
356.52	11.147685	6.441359	0.003148	14.601281	0.006634	6.922391
356.54	11.147685	6.449614	0.003142	14.619993	0.006623	6.931263
356.56	11.147685	6.444223	0.003146	14.607773	0.00663	6.925469
356.58	11.147685	6.442133	0.003147	14.603035	0.006633	6.923223
356.6	11.147685	6.442442	0.003147	14.603736	0.006633	6.923555
356.62	11.147685	6.445518	0.003145	14.610707	0.006629	6.92686
356.64	11.147685	6.437469	0.00315	14.592461	0.00664	6.91821
356.66	11.147685	6.446766	0.003144	14.613537	0.006627	6.928202
356.68	11.147685	6.44262	0.003147	14.604139	0.006632	6.923746
356.7	11.147685	6.444961	0.003146	14.609446	0.006629	6.926262
356.72	11.147685	6.447737	0.003144	14.615738	0.006625	6.929245
356.74	11.147685	6.453216	0.00314	14.628158	0.006618	6.935134
356.76	11.147685	6.449004	0.003143	14.61861	0.006624	6.930607
356.78	11.147685	6.447517	0.003144	14.615238	0.006626	6.929008
356.8	11.147685	6.452964	0.00314	14.627587	0.006618	6.934863
356.82	11.147685	6.449466	0.003143	14.619657	0.006623	6.931103
356.84	11.147685	6.44815	0.003143	14.616673	0.006625	6.929689
356.86	11.147685	6.448197	0.003143	14.616781	0.006625	6.92974
356.88	11.147685	6.44969	0.003142	14.620166	0.006623	6.931344
356.9	11.147685	6.450229	0.003142	14.621386	0.006622	6.931923
356.92	11.147685	6.449094	0.003143	14.618814	0.006624	6.930704
356.94	11.147685	6.44501	0.003145	14.609556	0.006629	6.926314
356.96	11.147685	6.445871	0.003145	14.611509	0.006628	6.92724
356.98	11.147685	6.444116	0.003146	14.607529	0.00663	6.925353
357	11.147685	6.447257	0.003144	14.61465	0.006626	6.928729
357.02	11.147685	6.440653	0.003148	14.599679	0.006635	6.921632
357.04	11.147685	6.459315	0.003136	14.641983	0.00661	6.941688
357.06	11.147685	6.448199	0.003143	14.616785	0.006625	6.929742
357.08	11.147685	6.452313	0.003141	14.626111	0.006619	6.934163
357.1	11.147685	6.442499	0.003147	14.603863	0.006633	6.923615
357.12	11.147685	6.444311	0.003146	14.607972	0.00663	6.925564
357.14	11.147685	6.445297	0.003145	14.610207	0.006629	6.926623
357.16	11.147685	6.442395	0.003147	14.603629	0.006633	6.923504
357.18	11.147685	6.444514	0.003146	14.608432	0.00663	6.925781
357.2	11.147685	6.444704	0.003146	14.608863	0.00663	6.925986
357.22	11.147685	6.448198	0.003143	14.616783	0.006625	6.929741
357.24	11.147685	6.446313	0.003145	14.61251	0.006627	6.927715
357.26	11.147685	6.440377	0.003149	14.599053	0.006636	6.921335
357.28	11.147685	6.445848	0.003145	14.611457	0.006628	6.927216
357.299	11.147685	6.441583	0.003148	14.601787	0.006634	6.922631
357.319	11.147685	6.443694	0.003146	14.606573	0.006631	6.9249
357.339	11.147685	6.441325	0.003148	14.601202	0.006634	6.922354
357.359	11.147685	6.44728	0.003144	14.614701	0.006626	6.928754
357.379	11.147685	6.444538	0.003146	14.608487	0.00663	6.925807
357.399	11.147685	6.445318	0.003145	14.610254	0.006629	6.926645
357.419	11.147685	6.443125	0.003147	14.605283	0.006632	6.924289
357.439	11.147685	6.441612	0.003148	14.601854	0.006634	6.922663
357.459	11.147685	6.443835	0.003146	14.606893	0.006631	6.925052
357.479	11.147685	6.440062	0.003149	14.59834	0.006636	6.920997
357.499	11.147685	6.447565	0.003144	14.615349	0.006626	6.929061
357.519	11.147685	6.445027	0.003145	14.609594	0.006629	6.926332
357.539	11.147685	6.446585	0.003144	14.613125	0.006627	6.928007
357.559	11.147685	6.443524	0.003146	14.606187	0.006631	6.924717
357.579	11.147685	6.439598	0.003149	14.597287	0.006637	6.920498
357.599	11.147685	6.442944	0.003147	14.604873	0.006632	6.924094
357.619	11.147685	6.443713	0.003146	14.606616	0.006631	6.924921
357.639	11.147685	6.438473	0.00315	14.594739	0.006638	6.91929
357.659	11.147685	6.436164	0.003151	14.589503	0.006641	6.916807
357.679	11.147685	6.443381	0.003147	14.605863	0.006631	6.924563
357.699	11.147685	6.435419	0.003152	14.587816	0.006642	6.916007
357.719	11.147685	6.44342	0.003147	14.605951	0.006631	6.924605
357.739	11.147685	6.439809	0.003149	14.597768	0.006636	6.920726
357.759	11.147685	6.443918	0.003146	14.607081	0.006631	6.925141
357.779	11.147685	6.438128	0.00315	14.593955	0.006639	6.918918
357.799	11.147685	6.434296	0.003152	14.585269	0.006644	6.9148
357.819	11.147685	6.439344	0.003149	14.596713	0.006637	6.920226
357.839	11.147685	6.440843	0.003148	14.600111	0.006635	6.921836
357.859	11.147685	6.446682	0.003144	14.613346	0.006627	6.928111
357.879	11.147685	6.441968	0.003147	14.602661	0.006633	6.923046
357.899	11.147685	6.445717	0.003145	14.61116	0.006628	6.927075
357.919	11.147685	6.440239	0.003149	14.598742	0.006636	6.921188
357.939	11.147685	6.4388	0.00315	14.59548	0.006638	6.919641
357.959	11.147685	6.441044	0.003148	14.600565	0.006635	6.922052
357.979	11.147685	6.442414	0.003147	14.603672	0.006633	6.923525
357.999	11.147685	6.440772	0.003148	14.599949	0.006635	6.92176
358.019	11.147685	6.444825	0.003146	14.609137	0.006629	6.926116
358.039	11.147685	6.433365	0.003153	14.583159	0.006645	6.9138
358.059	11.147685	6.44139	0.003148	14.60135	0.006634	6.922424
358.079	11.147685	6.44755	0.003144	14.615315	0.006626	6.929045
358.099	11.147685	6.44613	0.003145	14.612096	0.006628	6.927518
358.119	11.147685	6.441529	0.003148	14.601665	0.006634	6.922573
358.139	11.147685	6.444307	0.003146	14.607962	0.00663	6.925559
358.159	11.147685	6.444485	0.003146	14.608366	0.00663	6.92575
358.179	11.147685	6.443555	0.003146	14.606258	0.006631	6.924751
358.199	11.147685	6.440501	0.003148	14.599335	0.006635	6.921469
358.219	11.147685	6.439828	0.003149	14.59781	0.006636	6.920746
358.239	11.147685	6.439951	0.003149	14.598087	0.006636	6.920877
358.259	11.147685	6.435716	0.003152	14.588489	0.006642	6.916327
358.279	11.147685	6.438811	0.00315	14.595505	0.006638	6.919653
358.299	11.147685	6.436107	0.003151	14.589375	0.006641	6.916746
358.319	11.147685	6.439837	0.003149	14.59783	0.006636	6.920755
358.339	11.147685	6.441575	0.003148	14.601769	0.006634	6.922623
358.359	11.147685	6.442497	0.003147	14.60386	0.006633	6.923614
358.379	11.147685	6.438119	0.00315	14.593936	0.006639	6.918909
358.399	11.147685	6.437825	0.00315	14.59327	0.006639	6.918593
358.419	11.147685	6.436012	0.003151	14.58916	0.006642	6.916645
358.439	11.147685	6.44357	0.003146	14.606292	0.006631	6.924767
358.459	11.147685	6.442561	0.003147	14.604004	0.006633	6.923682
358.479	11.147685	6.433902	0.003153	14.584377	0.006644	6.914377
358.499	11.147685	6.43392	0.003153	14.584417	0.006644	6.914396
358.519	11.147685	6.436332	0.003151	14.589885	0.006641	6.916988
358.539	11.147685	6.44606	0.003145	14.611937	0.006628	6.927443
358.559	11.147685	6.441876	0.003148	14.602451	0.006634	6.922946
358.579	11.147685	6.443882	0.003146	14.607	0.006631	6.925102
358.599	11.147685	6.436126	0.003151	14.589418	0.006641	6.916767
358.619	11.147685	6.442152	0.003147	14.603077	0.006633	6.923243
358.639	11.147685	6.434119	0.003153	14.584868	0.006644	6.91461
358.659	11.147685	6.441677	0.003148	14.602001	0.006634	6.922733
358.679	11.147685	6.438974	0.003149	14.595873	0.006638	6.919827
358.699	11.147685	6.444627	0.003146	14.608688	0.00663	6.925903
358.719	11.147685	6.442365	0.003147	14.603561	0.006633	6.923472
358.739	11.147685	6.43665	0.003151	14.590606	0.006641	6.91733
358.759	11.147685	6.440909	0.003148	14.60026	0.006635	6.921907
358.779	11.147685	6.448338	0.003143	14.617101	0.006625	6.929891
358.799	11.147685	6.447128	0.003144	14.614356	0.006626	6.92859
358.819	11.147685	6.437614	0.00315	14.592791	0.006639	6.918366
358.839	11.147685	6.440471	0.003148	14.599268	0.006635	6.921437
358.859	11.147685	6.4382	0.00315	14.59412	0.006639	6.918996
358.879	11.147685	6.442058	0.003147	14.602865	0.006633	6.923142
358.899	11.147685	6.440232	0.003149	14.598724	0.006636	6.921179
358.919	11.147685	6.447368	0.003144	14.6149	0.006626	6.928848
358.939	11.147685	6.439088	0.003149	14.596132	0.006637	6.91995
358.959	11.147685	6.436412	0.003151	14.590065	0.006641	6.917074
358.979	11.147685	6.442082	0.003147	14.602918	0.006633	6.923167
358.999	11.147685	6.442428	0.003147	14.603703	0.006633	6.923539
359.019	11.147685	6.439617	0.003149	14.597331	0.006637	6.920519
359.039	11.147685	6.442314	0.003147	14.603446	0.006633	6.923417
359.059	11.147685	6.442572	0.003147	14.604029	0.006633	6.923694
359.079	11.147685	6.43691	0.003151	14.591195	0.00664	6.91761
359.099	11.147685	6.442318	0.003147	14.603454	0.006633	6.923421
359.119	11.147685	6.442	0.003147	14.602734	0.006633	6.92308
359.139	11.147685	6.447099	0.003144	14.61429	0.006626	6.928559
359.159	11.147685	6.441493	0.003148	14.601583	0.006634	6.922534
359.179	11.147685	6.446572	0.003144	14.613097	0.006627	6.927993
359.199	11.147685	6.438146	0.00315	14.593996	0.006639	6.918938
359.219	11.147685	6.447075	0.003144	14.614238	0.006626	6.928534
359.239	11.147685	6.441561	0.003148	14.601737	0.006634	6.922608
359.259	11.147685	6.439069	0.003149	14.59609	0.006637	6.91993
359.279	11.147685	6.441365	0.003148	14.601293	0.006634	6.922397
359.299	11.147685	6.441092	0.003148	14.600674	0.006635	6.922103
359.319	11.147685	6.438589	0.00315	14.595001	0.006638	6.919414
359.339	11.147685	6.441595	0.003148	14.601815	0.006634	6.922644
359.359	11.147685	6.443151	0.003147	14.605341	0.006632	6.924316
359.379	11.147685	6.444156	0.003146	14.60762	0.00663	6.925396
359.399	11.147685	6.442966	0.003147	14.604923	0.006632	6.924118
359.419	11.147685	6.442429	0.003147	14.603706	0.006633	6.923541
359.439	11.147685	6.435472	0.003152	14.587934	0.006642	6.916064
359.459	11.147685	6.441796	0.003148	14.60227	0.006634	6.92286
359.479	11.147685	6.441883	0.003148	14.602468	0.006634	6.922954
359.499	11.147685	6.440642	0.003148	14.599654	0.006635	6.92162
359.519	11.147685	6.447039	0.003144	14.614155	0.006626	6.928495
359.539	11.147685	6.439131	0.003149	14.596229	0.006637	6.919996
359.559	11.147685	6.445336	0.003145	14.610296	0.006629	6.926665
359.579	11.147685	6.447689	0.003144	14.615629	0.006626	6.929194
359.599	11.147685	6.439541	0.003149	14.597159	0.006637	6.920437
359.619	11.147685	6.445106	0.003145	14.609773	0.006629	6.926417
359.639	11.147685	6.438947	0.003149	14.595812	0.006638	6.919798
359.659	11.147685	6.444129	0.003146	14.60756	0.00663	6.925368
359.679	11.147685	6.440115	0.003149	14.59846	0.006636	6.921054
359.699	11.147685	6.447109	0.003144	14.614313	0.006626	6.92857
359.719	11.147685	6.448272	0.003143	14.61695	0.006625	6.92982
359.739	11.147685	6.443436	0.003147	14.605988	0.006631	6.924623
359.759	11.147685	6.443592	0.003146	14.606343	0.006631	6.924791
359.779	11.147685	6.441264	0.003148	14.601066	0.006634	6.922289
359.799	11.147685	6.44055	0.003148	14.599446	0.006635	6.921521
359.819	11.147685	6.438303	0.00315	14.594352	0.006638	6.919106
359.839	11.147685	6.448844	0.003143	14.618248	0.006624	6.930435
359.859	11.147685	6.44144	0.003148	14.601463	0.006634	6.922478
359.879	11.147685	6.442424	0.003147	14.603695	0.006633	6.923536
359.899	11.147685	6.442364	0.003147	14.603559	0.006633	6.923471
359.919	11.147685	6.441768	0.003148	14.602207	0.006634	6.92283
359.939	11.147685	6.448416	0.003143	14.617276	0.006625	6.929975
359.959	11.147685	6.446375	0.003145	14.612651	0.006627	6.927782
359.979	11.147685	6.441031	0.003148	14.600537	0.006635	6.922039
359.999	11.147685	6.444325	0.003146	14.608002	0.00663	6.925578
360.019	11.147685	6.443358	0.003147	14.605811	0.006631	6.924539
360.039	11.147685	6.439383	0.003149	14.5968	0.006637	6.920267
360.059	11.147685	6.442959	0.003147	14.604908	0.006632	6.924111
360.079	11.147685	6.435425	0.003152	14.587829	0.006642	6.916014
360.099	11.147685	6.44527	0.003145	14.610145	0.006629	6.926594
360.119	11.147685	6.438697	0.00315	14.595246	0.006638	6.91953
360.139	11.147685	6.436191	0.003151	14.589565	0.006641	6.916837
360.159	11.147685	6.437516	0.00315	14.592568	0.00664	6.91826
360.179	11.147685	6.447756	0.003144	14.61578	0.006625	6.929265
360.199	11.147685	6.44282	0.003147	14.604592	0.006632	6.923961
360.219	11.147685	6.442531	0.003147	14.603936	0.006633	6.92365
360.239	11.147685	6.440925	0.003148	14.600297	0.006635	6.921925
360.259	11.147685	6.446814	0.003144	14.613647	0.006627	6.928254
360.279	11.147685	6.450407	0.003142	14.62179	0.006622	6.932115
360.299	11.147685	6.449961	0.003142	14.620779	0.006622	6.931635
360.319	11.147685	6.446686	0.003144	14.613355	0.006627	6.928116
360.339	11.147685	6.444018	0.003146	14.607308	0.006631	6.925248
360.359	11.147685	6.444068	0.003146	14.60742	0.006631	6.925302
360.379	11.147685	6.450284	0.003142	14.621511	0.006622	6.931982
360.399	11.147685	6.43943	0.003149	14.596906	0.006637	6.920317
360.419	11.147685	6.435595	0.003152	14.588213	0.006642	6.916196
360.439	11.147685	6.440919	0.003148	14.600283	0.006635	6.921918
360.459	11.147685	6.441558	0.003148	14.601731	0.006634	6.922605
360.479	11.147685	6.435572	0.003152	14.588162	0.006642	6.916171
360.499	11.147685	6.433127	0.003153	14.58262	0.006646	6.913544
360.519	11.147685	6.434058	0.003153	14.58473	0.006644	6.914545
360.539	11.147685	6.439829	0.003149	14.597811	0.006636	6.920746
360.559	11.147685	6.441528	0.003148	14.601663	0.006634	6.922572
360.579	11.147685	6.439577	0.003149	14.597241	0.006637	6.920476
360.599	11.147685	6.44127	0.003148	14.601077	0.006634	6.922295
360.619	11.147685	6.435504	0.003152	14.588007	0.006642	6.916098
360.639	11.147685	6.432394	0.003154	14.580959	0.006647	6.912757
360.659	11.147685	6.441062	0.003148	14.600607	0.006635	6.922072
360.679	11.147685	6.433757	0.003153	14.584048	0.006645	6.914221
360.699	11.147685	6.439977	0.003149	14.598148	0.006636	6.920906
360.719	11.147685	6.439483	0.003149	14.597027	0.006637	6.920374
360.739	11.147685	6.436524	0.003151	14.59032	0.006641	6.917195
360.759	11.147685	6.43704	0.003151	14.59149	0.00664	6.91775
360.779	11.147685	6.442282	0.003147	14.603373	0.006633	6.923383
360.799	11.147685	6.436061	0.003151	14.589271	0.006642	6.916697
360.819	11.147685	6.43564	0.003152	14.588317	0.006642	6.916245
360.839	11.147685	6.441745	0.003148	14.602155	0.006634	6.922806
360.859	11.147685	6.44812	0.003143	14.616606	0.006625	6.929657
360.879	11.147685	6.442596	0.003147	14.604084	0.006633	6.92372
360.899	11.147685	6.445894	0.003145	14.611559	0.006628	6.927264
360.919	11.147685	6.442131	0.003147	14.60303	0.006633	6.92322
360.939	11.147685	6.447284	0.003144	14.614712	0.006626	6.928759
360.959	11.147685	6.447144	0.003144	14.614394	0.006626	6.928608
360.979	11.147685	6.449734	0.003142	14.620265	0.006623	6.931392
360.999	11.147685	6.440286	0.003149	14.598849	0.006636	6.921238
361.019	11.147685	6.436347	0.003151	14.589919	0.006641	6.917004
361.039	11.147685	6.444346	0.003146	14.60805	0.00663	6.9256
361.059	11.147685	6.440843	0.003148	14.60011	0.006635	6.921836
361.079	11.147685	6.442545	0.003147	14.603968	0.006633	6.923665
361.099	11.147685	6.446245	0.003145	14.612355	0.006628	6.927641
361.119	11.147685	6.440562	0.003148	14.599473	0.006635	6.921534
361.139	11.147685	6.44563	0.003145	14.610961	0.006628	6.926981
361.159	11.147685	6.442335	0.003147	14.603492	0.006633	6.92344
361.179	11.147685	6.441099	0.003148	14.60069	0.006635	6.922111
361.199	11.147685	6.438925	0.003149	14.595763	0.006638	6.919775
361.219	11.147685	6.440026	0.003149	14.598258	0.006636	6.920958
361.239	11.147685	6.439709	0.003149	14.597539	0.006636	6.920617
361.259	11.147685	6.444485	0.003146	14.608365	0.00663	6.92575
361.279	11.147685	6.442336	0.003147	14.603495	0.006633	6.923441
361.299	11.147685	6.432664	0.003154	14.581571	0.006646	6.913047
361.319	11.147685	6.440673	0.003148	14.599724	0.006635	6.921653
361.339	11.147685	6.441507	0.003148	14.601616	0.006634	6.92255
361.359	11.147685	6.44869	0.003143	14.617897	0.006624	6.930269
361.379	11.147685	6.443341	0.003147	14.605773	0.006631	6.924521
361.399	11.147685	6.441324	0.003148	14.601201	0.006634	6.922353
361.419	11.147685	6.439292	0.003149	14.596594	0.006637	6.920169
361.439	11.147685	6.442705	0.003147	14.604332	0.006632	6.923838
361.459	11.147685	6.441305	0.003148	14.601157	0.006634	6.922333
361.479	11.147685	6.439473	0.003149	14.597005	0.006637	6.920364
361.499	11.147685	6.443127	0.003147	14.605288	0.006632	6.924291
361.519	11.147685	6.446079	0.003145	14.611979	0.006628	6.927463
361.539	11.147685	6.439674	0.003149	14.59746	0.006637	6.92058
361.559	11.147685	6.440434	0.003148	14.599184	0.006635	6.921397
361.579	11.147685	6.441428	0.003148	14.601437	0.006634	6.922465
361.599	11.147685	6.442955	0.003147	14.604898	0.006632	6.924106
361.619	11.147685	6.435422	0.003152	14.587823	0.006642	6.916011
361.639	11.147685	6.433642	0.003153	14.583787	0.006645	6.914098
361.659	11.147685	6.438671	0.00315	14.595187	0.006638	6.919502
361.679	11.147685	6.437291	0.003151	14.592059	0.00664	6.918019
361.699	11.147685	6.435257	0.003152	14.587449	0.006643	6.915834
361.719	11.147685	6.433793	0.003153	14.58413	0.006645	6.91426
361.739	11.147685	6.436889	0.003151	14.591148	0.00664	6.917587
361.759	11.147685	6.434852	0.003152	14.586529	0.006643	6.915397
361.779	11.147685	6.433916	0.003153	14.584408	0.006644	6.914392
361.799	11.147685	6.432088	0.003154	14.580264	0.006647	6.912427
361.819	11.147685	6.441242	0.003148	14.601015	0.006634	6.922265
361.839	11.147685	6.439288	0.003149	14.596586	0.006637	6.920166
361.859	11.147685	6.436037	0.003151	14.589215	0.006642	6.916671
361.879	11.147685	6.437464	0.00315	14.592451	0.00664	6.918205
361.899	11.147685	6.43518	0.003152	14.587275	0.006643	6.915751
361.919	11.147685	6.439186	0.003149	14.596354	0.006637	6.920055
361.939	11.147685	6.436984	0.003151	14.591364	0.00664	6.91769
361.959	11.147685	6.440599	0.003148	14.599557	0.006635	6.921574
361.979	11.147685	6.436567	0.003151	14.590418	0.006641	6.917241
361.999	11.147685	6.43487	0.003152	14.586572	0.006643	6.915418
362.019	11.147685	6.431839	0.003154	14.579701	0.006647	6.91216
362.039	11.147685	6.432773	0.003153	14.581818	0.006646	6.913164
362.059	11.147685	6.43523	0.003152	14.587386	0.006643	6.915804
362.079	11.147685	6.441655	0.003148	14.601951	0.006634	6.922709
362.099	11.147685	6.430838	0.003155	14.577431	0.006649	6.911084
362.119	11.147685	6.431634	0.003154	14.579235	0.006648	6.91194
362.139	11.147685	6.430102	0.003155	14.575762	0.00665	6.910293
362.159	11.147685	6.433648	0.003153	14.583801	0.006645	6.914104
362.179	11.147685	6.431897	0.003154	14.579831	0.006647	6.912222
362.199	11.147685	6.433193	0.003153	14.58277	0.006645	6.913615
362.219	11.147685	6.437783	0.00315	14.593174	0.006639	6.918548
362.239	11.147685	6.43326	0.003153	14.582921	0.006645	6.913687
362.259	11.147685	6.439138	0.003149	14.596245	0.006637	6.920004
362.279	11.147685	6.43854	0.00315	14.59489	0.006638	6.919361
362.299	11.147685	6.439607	0.003149	14.597309	0.006637	6.920508
362.319	11.147685	6.437839	0.00315	14.5933	0.006639	6.918608
362.339	11.147685	6.42985	0.003155	14.575191	0.00665	6.910022
362.359	11.147685	6.440025	0.003149	14.598256	0.006636	6.920957
362.379	11.147685	6.437116	0.003151	14.591661	0.00664	6.91783
362.399	11.147685	6.432438	0.003154	14.581058	0.006646	6.912804
362.419	11.147685	6.434964	0.003152	14.586783	0.006643	6.915518
362.439	11.147685	6.43695	0.003151	14.591286	0.00664	6.917653
362.459	11.147685	6.439585	0.003149	14.597258	0.006637	6.920484
362.479	11.147685	6.440196	0.003149	14.598645	0.006636	6.921141
362.499	11.147685	6.436482	0.003151	14.590226	0.006641	6.91715
362.519	11.147685	6.431133	0.003155	14.5781	0.006648	6.911401
362.539	11.147685	6.444449	0.003146	14.608284	0.00663	6.925712
362.559	11.147685	6.437803	0.00315	14.59322	0.006639	6.918569
362.579	11.147685	6.438114	0.00315	14.593924	0.006639	6.918903
362.599	11.147685	6.439492	0.003149	14.597049	0.006637	6.920385
362.619	11.147685	6.437258	0.003151	14.591984	0.00664	6.917983
362.639	11.147685	6.432481	0.003154	14.581156	0.006646	6.91285
362.659	11.147685	6.435962	0.003151	14.589046	0.006642	6.916591
362.679	11.147685	6.442417	0.003147	14.603678	0.006633	6.923528
362.699	11.147685	6.439058	0.003149	14.596063	0.006637	6.919918
362.719	11.147685	6.435191	0.003152	14.587299	0.006643	6.915763
362.739	11.147685	6.441224	0.003148	14.600974	0.006634	6.922246
362.759	11.147685	6.436374	0.003151	14.58998	0.006641	6.917033
362.779	11.147685	6.434051	0.003153	14.584715	0.006644	6.914537
362.799	11.147685	6.439693	0.003149	14.597503	0.006637	6.9206
362.819	11.147685	6.433608	0.003153	14.583709	0.006645	6.914061
362.839	11.147685	6.437195	0.003151	14.59184	0.00664	6.917915
362.859	11.147685	6.436917	0.003151	14.591211	0.00664	6.917617
362.879	11.147685	6.438384	0.00315	14.594537	0.006638	6.919194
362.899	11.147685	6.439359	0.003149	14.596747	0.006637	6.920242
362.919	11.147685	6.437177	0.003151	14.591801	0.00664	6.917897
362.939	11.147685	6.435852	0.003151	14.588796	0.006642	6.916472
362.959	11.147685	6.434648	0.003152	14.586069	0.006643	6.915179
362.979	11.147685	6.438782	0.00315	14.595438	0.006638	6.919621
362.999	11.147685	6.433375	0.003153	14.583181	0.006645	6.91381
363.019	11.147685	6.435663	0.003152	14.588369	0.006642	6.91627
363.039	11.147685	6.432066	0.003154	14.580214	0.006647	6.912404
363.059	11.147685	6.438774	0.00315	14.59542	0.006638	6.919613
363.079	11.147685	6.43998	0.003149	14.598153	0.006636	6.920908
363.099	11.147685	6.436525	0.003151	14.590322	0.006641	6.917196
363.119	11.147685	6.440398	0.003148	14.599101	0.006636	6.921358
363.139	11.147685	6.435258	0.003152	14.587451	0.006643	6.915834
363.159	11.147685	6.43454	0.003152	14.585822	0.006644	6.915062
363.179	11.147685	6.431288	0.003154	14.578451	0.006648	6.911568
363.199	11.147685	6.441338	0.003148	14.601233	0.006634	6.922368
363.219	11.147685	6.437922	0.00315	14.593489	0.006639	6.918697
363.239	11.147685	6.435613	0.003152	14.588255	0.006642	6.916216
363.259	11.147685	6.435866	0.003151	14.588828	0.006642	6.916488
363.279	11.147685	6.434874	0.003152	14.58658	0.006643	6.915422
363.299	11.147685	6.434001	0.003153	14.584601	0.006644	6.914484
363.319	11.147685	6.436306	0.003151	14.589825	0.006641	6.91696
363.339	11.147685	6.435603	0.003152	14.588233	0.006642	6.916205
363.359	11.147685	6.441015	0.003148	14.6005	0.006635	6.922021
363.379	11.147685	6.442563	0.003147	14.60401	0.006633	6.923685
363.399	11.147685	6.437852	0.00315	14.59333	0.006639	6.918622
363.419	11.147685	6.447856	0.003144	14.616008	0.006625	6.929373
363.439	11.147685	6.445853	0.003145	14.611467	0.006628	6.92722
363.459	11.147685	6.437131	0.003151	14.591697	0.00664	6.917847
363.479	11.147685	6.436172	0.003151	14.589521	0.006641	6.916816
363.499	11.147685	6.435985	0.003151	14.589098	0.006642	6.916616
363.519	11.147685	6.441609	0.003148	14.601847	0.006634	6.92266
363.539	11.147685	6.440025	0.003149	14.598256	0.006636	6.920957
363.559	11.147685	6.437264	0.003151	14.591997	0.00664	6.91799
363.579	11.147685	6.440282	0.003149	14.598838	0.006636	6.921233
363.599	11.147685	6.435772	0.003152	14.588615	0.006642	6.916386
363.619	11.147685	6.434338	0.003152	14.585365	0.006644	6.914846
363.639	11.147685	6.440835	0.003148	14.600092	0.006635	6.921827
363.659	11.147685	6.443115	0.003147	14.605262	0.006632	6.924278
363.679	11.147685	6.43915	0.003149	14.596274	0.006637	6.920017
363.699	11.147685	6.439162	0.003149	14.596299	0.006637	6.920029
363.719	11.147685	6.439768	0.003149	14.597674	0.006636	6.920681
363.739	11.147685	6.436939	0.003151	14.59126	0.00664	6.91764
363.759	11.147685	6.441866	0.003148	14.602429	0.006634	6.922935
363.779	11.147685	6.433786	0.003153	14.584114	0.006645	6.914252
363.799	11.147685	6.436871	0.003151	14.591107	0.00664	6.917568
363.819	11.147685	6.438737	0.00315	14.595338	0.006638	6.919574
363.839	11.147685	6.434803	0.003152	14.586418	0.006643	6.915345
363.859	11.147685	6.438443	0.00315	14.59467	0.006638	6.919257
363.879	11.147685	6.439917	0.003149	14.598011	0.006636	6.920841
363.899	11.147685	6.441837	0.003148	14.602364	0.006634	6.922905
363.919	11.147685	6.437418	0.00315	14.592348	0.00664	6.918156
363.939	11.147685	6.437188	0.003151	14.591824	0.00664	6.917908
363.959	11.147685	6.437265	0.003151	14.592001	0.00664	6.917992
363.979	11.147685	6.436937	0.003151	14.591255	0.00664	6.917638
363.999	11.147685	6.439645	0.003149	14.597395	0.006637	6.920549
364.019	11.147685	6.437968	0.00315	14.593592	0.006639	6.918746
364.039	11.147685	6.438364	0.00315	14.594491	0.006638	6.919172
364.059	11.147685	6.439327	0.003149	14.596673	0.006637	6.920207
364.079	11.147685	6.433717	0.003153	14.583958	0.006645	6.914178
364.099	11.147685	6.440013	0.003149	14.59823	0.006636	6.920945
364.119	11.147685	6.439146	0.003149	14.596265	0.006637	6.920013
364.139	11.147685	6.440216	0.003149	14.598689	0.006636	6.921163
364.159	11.147685	6.439774	0.003149	14.597688	0.006636	6.920688
364.179	11.147685	6.438687	0.00315	14.595224	0.006638	6.91952
364.199	11.147685	6.439649	0.003149	14.597405	0.006637	6.920554
364.219	11.147685	6.438494	0.00315	14.594785	0.006638	6.919312
364.239	11.147685	6.442891	0.003147	14.604753	0.006632	6.924037
364.259	11.147685	6.436664	0.003151	14.590637	0.006641	6.917345
364.279	11.147685	6.434602	0.003152	14.585964	0.006644	6.915129
364.299	11.147685	6.438982	0.003149	14.595892	0.006637	6.919836
364.319	11.147685	6.434505	0.003152	14.585744	0.006644	6.915025
364.339	11.147685	6.432131	0.003154	14.580363	0.006647	6.912474
364.359	11.147685	6.436494	0.003151	14.590252	0.006641	6.917162
364.379	11.147685	6.435911	0.003151	14.58893	0.006642	6.916536
364.399	11.147685	6.442349	0.003147	14.603523	0.006633	6.923454
364.419	11.147685	6.435133	0.003152	14.587168	0.006643	6.9157
364.439	11.147685	6.435661	0.003152	14.588365	0.006642	6.916268
364.459	11.147685	6.432649	0.003154	14.581537	0.006646	6.913031
364.479	11.147685	6.432942	0.003153	14.582201	0.006646	6.913346
364.499	11.147685	6.434299	0.003152	14.585276	0.006644	6.914803
364.519	11.147685	6.436948	0.003151	14.591282	0.00664	6.917651
364.539	11.147685	6.433492	0.003153	14.583447	0.006645	6.913936
364.559	11.147685	6.432115	0.003154	14.580325	0.006647	6.912456
364.579	11.147685	6.437389	0.00315	14.59228	0.00664	6.918124
364.599	11.147685	6.432531	0.003154	14.581269	0.006646	6.912903
364.619	11.147685	6.437513	0.00315	14.592563	0.00664	6.918258
364.639	11.147685	6.436215	0.003151	14.589621	0.006641	6.916863
364.659	11.147685	6.438853	0.00315	14.595599	0.006638	6.919697
364.679	11.147685	6.432676	0.003154	14.581598	0.006646	6.91306
364.699	11.147685	6.432589	0.003154	14.5814	0.006646	6.912966
364.719	11.147685	6.43404	0.003153	14.58469	0.006644	6.914526
364.739	11.147685	6.436117	0.003151	14.589398	0.006641	6.916758
364.759	11.147685	6.437923	0.00315	14.593492	0.006639	6.918698
364.779	11.147685	6.436788	0.003151	14.590919	0.006641	6.917479
364.799	11.147685	6.430398	0.003155	14.576433	0.006649	6.910611
364.819	11.147685	6.436834	0.003151	14.591023	0.00664	6.917528
364.839	11.147685	6.434752	0.003152	14.586303	0.006643	6.91529
364.859	11.147685	6.437119	0.003151	14.591668	0.00664	6.917834
364.879	11.147685	6.430191	0.003155	14.575964	0.00665	6.910389
364.899	11.147685	6.431109	0.003155	14.578045	0.006648	6.911375
364.919	11.147685	6.430157	0.003155	14.575888	0.00665	6.910352
364.939	11.147685	6.435029	0.003152	14.586931	0.006643	6.915588
364.959	11.147685	6.432796	0.003153	14.581869	0.006646	6.913188
364.979	11.147685	6.432594	0.003154	14.581411	0.006646	6.912971
364.999	11.147685	6.433208	0.003153	14.582804	0.006645	6.913632
365.019	11.147685	6.434656	0.003152	14.586086	0.006643	6.915187
365.039	11.147685	6.43723	0.003151	14.591921	0.00664	6.917954
365.059	11.147685	6.434195	0.003153	14.585041	0.006644	6.914692
365.079	11.147685	6.434026	0.003153	14.584658	0.006644	6.91451
365.099	11.147685	6.432373	0.003154	14.580911	0.006647	6.912734
365.119	11.147685	6.432373	0.003154	14.58091	0.006647	6.912733
365.139	11.147685	6.439716	0.003149	14.597555	0.006636	6.920625
365.159	11.147685	6.437016	0.003151	14.591436	0.00664	6.917724
365.179	11.147685	6.437178	0.003151	14.591803	0.00664	6.917898
365.199	11.147685	6.438048	0.00315	14.593775	0.006639	6.918833
365.219	11.147685	6.437188	0.003151	14.591826	0.00664	6.917909
365.239	11.147685	6.434251	0.003153	14.585168	0.006644	6.914752
365.259	11.147685	6.435284	0.003152	14.587509	0.006643	6.915862
365.279	11.147685	6.435861	0.003151	14.588816	0.006642	6.916482
365.299	11.147685	6.441649	0.003148	14.601938	0.006634	6.922703
365.319	11.147685	6.437021	0.003151	14.591446	0.00664	6.917728
365.339	11.147685	6.437777	0.00315	14.593161	0.006639	6.918542
365.359	11.147685	6.437756	0.00315	14.593113	0.006639	6.918519
365.379	11.147685	6.435442	0.003152	14.587867	0.006642	6.916032
365.399	11.147685	6.429582	0.003156	14.574585	0.00665	6.909735
365.419	11.147685	6.436509	0.003151	14.590285	0.006641	6.917178
365.439	11.147685	6.431516	0.003154	14.578968	0.006648	6.911813
365.459	11.147685	6.435252	0.003152	14.587437	0.006643	6.915828
365.479	11.147685	6.43409	0.003153	14.584802	0.006644	6.914579
365.499	11.147685	6.431466	0.003154	14.578856	0.006648	6.911759
365.519	11.147685	6.432662	0.003154	14.581567	0.006646	6.913045
365.539	11.147685	6.431717	0.003154	14.579423	0.006647	6.912028
365.559	11.147685	6.433052	0.003153	14.582451	0.006646	6.913464
365.579	11.147685	6.430901	0.003155	14.577573	0.006649	6.911151
365.599	11.147685	6.438191	0.00315	14.594099	0.006639	6.918986
365.619	11.147685	6.439714	0.003149	14.597551	0.006636	6.920623
365.639	11.147685	6.440717	0.003148	14.599824	0.006635	6.9217
365.659	11.147685	6.436025	0.003151	14.589189	0.006642	6.916659
365.679	11.147685	6.440444	0.003148	14.599206	0.006635	6.921407
365.699	11.147685	6.432226	0.003154	14.580577	0.006647	6.912576
365.719	11.147685	6.437	0.003151	14.591399	0.00664	6.917706
365.739	11.147685	6.431135	0.003155	14.578105	0.006648	6.911404
365.759	11.147685	6.432703	0.003154	14.581658	0.006646	6.913088
365.779	11.147685	6.42844	0.003156	14.571995	0.006652	6.908507
365.799	11.147685	6.432181	0.003154	14.580474	0.006647	6.912527
365.819	11.147685	6.434303	0.003152	14.585286	0.006644	6.914808
365.839	11.147685	6.440098	0.003149	14.598421	0.006636	6.921035
365.859	11.147685	6.437501	0.00315	14.592534	0.00664	6.918244
365.879	11.147685	6.433494	0.003153	14.583452	0.006645	6.913939
365.899	11.147685	6.427665	0.003157	14.570238	0.006653	6.907674
365.919	11.147685	6.431871	0.003154	14.579774	0.006647	6.912195
365.939	11.147685	6.434719	0.003152	14.586228	0.006643	6.915255
365.959	11.147685	6.435563	0.003152	14.588143	0.006642	6.916162
365.979	11.147685	6.436165	0.003151	14.589507	0.006641	6.916809
365.999	11.147685	6.435205	0.003152	14.587329	0.006643	6.915777
366.019	11.147685	6.43315	0.003153	14.582673	0.006646	6.913569
366.039	11.147685	6.431768	0.003154	14.579538	0.006647	6.912083
366.059	11.147685	6.430656	0.003155	14.577019	0.006649	6.910889
366.079	11.147685	6.430305	0.003155	14.576223	0.006649	6.910512
366.099	11.147685	6.433733	0.003153	14.583994	0.006645	6.914196
366.119	11.147685	6.4349	0.003152	14.586639	0.006643	6.915449
366.139	11.147685	6.437582	0.00315	14.592717	0.006639	6.918331
366.159	11.147685	6.437384	0.00315	14.59227	0.00664	6.918119
366.179	11.147685	6.43647	0.003151	14.590198	0.006641	6.917137
366.199	11.147685	6.440766	0.003148	14.599936	0.006635	6.921754
366.219	11.147685	6.440765	0.003148	14.599934	0.006635	6.921753
366.239	11.147685	6.438198	0.00315	14.594114	0.006639	6.918993
366.259	11.147685	6.437726	0.00315	14.593045	0.006639	6.918487
366.279	11.147685	6.43908	0.003149	14.596114	0.006637	6.919942
366.299	11.147685	6.44008	0.003149	14.59838	0.006636	6.921016
366.319	11.147685	6.429736	0.003155	14.574934	0.00665	6.9099
366.339	11.147685	6.43221	0.003154	14.580542	0.006647	6.912559
366.359	11.147685	6.434288	0.003152	14.585251	0.006644	6.914792
366.379	11.147685	6.431805	0.003154	14.579622	0.006647	6.912123
366.399	11.147685	6.434924	0.003152	14.586692	0.006643	6.915475
366.419	11.147685	6.436281	0.003151	14.589769	0.006641	6.916934
366.439	11.147685	6.434623	0.003152	14.58601	0.006643	6.915151
366.459	11.147685	6.435292	0.003152	14.587527	0.006643	6.91587
366.479	11.147685	6.437105	0.003151	14.591636	0.00664	6.917819
366.499	11.147685	6.441304	0.003148	14.601156	0.006634	6.922332
366.519	11.147685	6.441467	0.003148	14.601524	0.006634	6.922506
366.539	11.147685	6.437969	0.00315	14.593596	0.006639	6.918748
366.559	11.147685	6.439092	0.003149	14.596141	0.006637	6.919954
366.579	11.147685	6.439928	0.003149	14.598036	0.006636	6.920853
366.599	11.147685	6.434808	0.003152	14.586431	0.006643	6.915351
366.619	11.147685	6.437137	0.003151	14.59171	0.00664	6.917854
366.639	11.147685	6.435783	0.003152	14.588641	0.006642	6.916399
366.659	11.147685	6.427938	0.003157	14.570858	0.006653	6.907968
366.679	11.147685	6.434673	0.003152	14.586124	0.006643	6.915206
366.699	11.147685	6.431211	0.003154	14.578276	0.006648	6.911484
366.719	11.147685	6.431914	0.003154	14.579869	0.006647	6.91224
366.739	11.147685	6.434746	0.003152	14.58629	0.006643	6.915284
366.759	11.147685	6.435195	0.003152	14.587308	0.006643	6.915767
366.779	11.147685	6.431041	0.003155	14.577891	0.006648	6.911302
366.799	11.147685	6.434114	0.003153	14.584857	0.006644	6.914605
366.819	11.147685	6.43377	0.003153	14.584078	0.006645	6.914235
366.839	11.147685	6.437073	0.003151	14.591564	0.00664	6.917785
366.859	11.147685	6.430493	0.003155	14.576649	0.006649	6.910713
366.879	11.147685	6.42983	0.003155	14.575145	0.00665	6.91
366.899	11.147685	6.427912	0.003157	14.570799	0.006653	6.90794
366.919	11.147685	6.428186	0.003156	14.571418	0.006652	6.908234
366.939	11.147685	6.428288	0.003156	14.571651	0.006652	6.908344
366.959	11.147685	6.42975	0.003155	14.574966	0.00665	6.909915
366.979	11.147685	6.426041	0.003158	14.566557	0.006655	6.905929
366.999	11.147685	6.428146	0.003156	14.57133	0.006652	6.908192
367.019	11.147685	6.432041	0.003154	14.580158	0.006647	6.912377
367.039	11.147685	6.432756	0.003153	14.58178	0.006646	6.913146
367.059	11.147685	6.431233	0.003154	14.578325	0.006648	6.911508
367.079	11.147685	6.430928	0.003155	14.577636	0.006649	6.911181
367.099	11.147685	6.433992	0.003153	14.584581	0.006644	6.914474
367.119	11.147685	6.434107	0.003153	14.584842	0.006644	6.914597
367.139	11.147685	6.429746	0.003155	14.574955	0.00665	6.90991
367.159	11.147685	6.435489	0.003152	14.587973	0.006642	6.916082
367.179	11.147685	6.431094	0.003155	14.578011	0.006648	6.911359
367.199	11.147685	6.43138	0.003154	14.578659	0.006648	6.911666
367.219	11.147685	6.430808	0.003155	14.577363	0.006649	6.911052
367.239	11.147685	6.433751	0.003153	14.584034	0.006645	6.914215
367.259	11.147685	6.431194	0.003155	14.578239	0.006648	6.911467
367.279	11.147685	6.432173	0.003154	14.580457	0.006647	6.912519
367.299	11.147685	6.428306	0.003156	14.571693	0.006652	6.908364
367.319	11.147685	6.432509	0.003154	14.581219	0.006646	6.91288
367.339	11.147685	6.432855	0.003153	14.582002	0.006646	6.913251
367.359	11.147685	6.425185	0.003158	14.564616	0.006656	6.905009
367.379	11.147685	6.433556	0.003153	14.583592	0.006645	6.914005
367.399	11.147685	6.429226	0.003156	14.573778	0.006651	6.909352
367.419	11.147685	6.436258	0.003151	14.589717	0.006641	6.916909
367.439	11.147685	6.435252	0.003152	14.587437	0.006643	6.915828
367.459	11.147685	6.434588	0.003152	14.585932	0.006644	6.915114
367.479	11.147685	6.428816	0.003156	14.572847	0.006651	6.908911
367.499	11.147685	6.435144	0.003152	14.587193	0.006643	6.915712
367.519	11.147685	6.434598	0.003152	14.585954	0.006644	6.915125
367.539	11.147685	6.429385	0.003156	14.574136	0.006651	6.909522
367.559	11.147685	6.429807	0.003155	14.575093	0.00665	6.909976
367.579	11.147685	6.437189	0.003151	14.591827	0.00664	6.917909
367.599	11.147685	6.430515	0.003155	14.576699	0.006649	6.910737
367.619	11.147685	6.435869	0.003151	14.588834	0.006642	6.91649
367.639	11.147685	6.437952	0.00315	14.593557	0.006639	6.918729
367.659	11.147685	6.435554	0.003152	14.588121	0.006642	6.916152
367.679	11.147685	6.428917	0.003156	14.573077	0.006651	6.90902
367.699	11.147685	6.426492	0.003158	14.56758	0.006655	6.906414
367.719	11.147685	6.434005	0.003153	14.584609	0.006644	6.914487
367.739	11.147685	6.43066	0.003155	14.577027	0.006649	6.910892
367.759	11.147685	6.422749	0.00316	14.559096	0.00666	6.902391
367.779	11.147685	6.428691	0.003156	14.572565	0.006652	6.908777
367.799	11.147685	6.430974	0.003155	14.577739	0.006648	6.91123
367.819	11.147685	6.433347	0.003153	14.583118	0.006645	6.91378
367.839	11.147685	6.429804	0.003155	14.575088	0.00665	6.909973
367.859	11.147685	6.430783	0.003155	14.577306	0.006649	6.911025
367.879	11.147685	6.431474	0.003154	14.578874	0.006648	6.911768
367.899	11.147685	6.436654	0.003151	14.590615	0.006641	6.917335
367.919	11.147685	6.433358	0.003153	14.583142	0.006645	6.913792
367.939	11.147685	6.422952	0.00316	14.559555	0.00666	6.902609
367.959	11.147685	6.4285	0.003156	14.572132	0.006652	6.908572
367.979	11.147685	6.427475	0.003157	14.569808	0.006653	6.90747
367.999	11.147685	6.427613	0.003157	14.570121	0.006653	6.907618
368.019	11.147685	6.431173	0.003155	14.57819	0.006648	6.911444
368.039	11.147685	6.432097	0.003154	14.580286	0.006647	6.912438
368.059	11.147685	6.430084	0.003155	14.575722	0.00665	6.910274
368.079	11.147685	6.430361	0.003155	14.576349	0.006649	6.910571
368.099	11.147685	6.432801	0.003153	14.581882	0.006646	6.913194
368.119	11.147685	6.434346	0.003152	14.585383	0.006644	6.914854
368.139	11.147685	6.434384	0.003152	14.58547	0.006644	6.914895
368.159	11.147685	6.4309	0.003155	14.577571	0.006649	6.91115
368.179	11.147685	6.429607	0.003156	14.57464	0.00665	6.909761
368.199	11.147685	6.430592	0.003155	14.576873	0.006649	6.91082
368.219	11.147685	6.431834	0.003154	14.57969	0.006647	6.912155
368.239	11.147685	6.427607	0.003157	14.570107	0.006653	6.907612
368.259	11.147685	6.432195	0.003154	14.580507	0.006647	6.912542
368.279	11.147685	6.429704	0.003155	14.574861	0.00665	6.909866
368.299	11.147685	6.430285	0.003155	14.576178	0.006649	6.91049
368.319	11.147685	6.433314	0.003153	14.583043	0.006645	6.913745
368.339	11.147685	6.43455	0.003152	14.585845	0.006644	6.915073
368.359	11.147685	6.437668	0.00315	14.592913	0.006639	6.918424
368.379	11.147685	6.434266	0.003152	14.585201	0.006644	6.914768
368.399	11.147685	6.430037	0.003155	14.575615	0.00665	6.910223
368.419	11.147685	6.426649	0.003157	14.567936	0.006654	6.906583
368.439	11.147685	6.438216	0.00315	14.594157	0.006639	6.919014
368.459	11.147685	6.43136	0.003154	14.578615	0.006648	6.911646
368.479	11.147685	6.437883	0.00315	14.593401	0.006639	6.918655
368.499	11.147685	6.440663	0.003148	14.599702	0.006635	6.921643
368.519	11.147685	6.432064	0.003154	14.580209	0.006647	6.912401
368.539	11.147685	6.434043	0.003153	14.584697	0.006644	6.914529
368.559	11.147685	6.433811	0.003153	14.58417	0.006645	6.914279
368.579	11.147685	6.427855	0.003157	14.57067	0.006653	6.907879
368.599	11.147685	6.429101	0.003156	14.573494	0.006651	6.909217
368.619	11.147685	6.434396	0.003152	14.585496	0.006644	6.914908
368.639	11.147685	6.432183	0.003154	14.58048	0.006647	6.91253
368.659	11.147685	6.435974	0.003151	14.589074	0.006642	6.916604
368.679	11.147685	6.436328	0.003151	14.589875	0.006641	6.916984
368.699	11.147685	6.437351	0.00315	14.592195	0.00664	6.918084
368.719	11.147685	6.442682	0.003147	14.604279	0.006632	6.923812
368.739	11.147685	6.437044	0.003151	14.591499	0.00664	6.917754
368.759	11.147685	6.436405	0.003151	14.590049	0.006641	6.917066
368.779	11.147685	6.432323	0.003154	14.580798	0.006647	6.91268
368.799	11.147685	6.432762	0.003153	14.581793	0.006646	6.913152
368.819	11.147685	6.440354	0.003149	14.599002	0.006636	6.921311
368.839	11.147685	6.438639	0.00315	14.595115	0.006638	6.919468
368.859	11.147685	6.43811	0.00315	14.593915	0.006639	6.918899
368.879	11.147685	6.440649	0.003148	14.59967	0.006635	6.921628
368.899	11.147685	6.440641	0.003148	14.599652	0.006635	6.921619
368.919	11.147685	6.434208	0.003153	14.585071	0.006644	6.914706
368.939	11.147685	6.436557	0.003151	14.590394	0.006641	6.91723
368.959	11.147685	6.432554	0.003154	14.58132	0.006646	6.912928
368.979	11.147685	6.435953	0.003151	14.589027	0.006642	6.916582
368.999	11.147685	6.435586	0.003152	14.588193	0.006642	6.916187
369.019	11.147685	6.436628	0.003151	14.590557	0.006641	6.917307
369.039	11.147685	6.434462	0.003152	14.585645	0.006644	6.914978
369.059	11.147685	6.435972	0.003151	14.58907	0.006642	6.916602
369.079	11.147685	6.436014	0.003151	14.589163	0.006642	6.916646
369.099	11.147685	6.438375	0.00315	14.594515	0.006638	6.919184
369.119	11.147685	6.432151	0.003154	14.580407	0.006647	6.912495
369.139	11.147685	6.43983	0.003149	14.597813	0.006636	6.920747
369.159	11.147685	6.435825	0.003151	14.588735	0.006642	6.916443
369.179	11.147685	6.433598	0.003153	14.583689	0.006645	6.914051
369.199	11.147685	6.436496	0.003151	14.590257	0.006641	6.917165
369.219	11.147685	6.43963	0.003149	14.59736	0.006637	6.920532
369.239	11.147685	6.438772	0.00315	14.595415	0.006638	6.91961
369.259	11.147685	6.434121	0.003153	14.584874	0.006644	6.914613
369.279	11.147685	6.434381	0.003152	14.585462	0.006644	6.914891
369.299	11.147685	6.436987	0.003151	14.59137	0.00664	6.917692
369.319	11.147685	6.430249	0.003155	14.576097	0.006649	6.910452
369.339	11.147685	6.435939	0.003151	14.588994	0.006642	6.916566
369.359	11.147685	6.437792	0.00315	14.593194	0.006639	6.918557
369.379	11.147685	6.439204	0.003149	14.596394	0.006637	6.920074
369.399	11.147685	6.43498	0.003152	14.586819	0.006643	6.915535
369.419	11.147685	6.43932	0.003149	14.596657	0.006637	6.920199
369.439	11.147685	6.43637	0.003151	14.589972	0.006641	6.917029
369.459	11.147685	6.434646	0.003152	14.586064	0.006643	6.915177
369.479	11.147685	6.434689	0.003152	14.586161	0.006643	6.915223
369.499	11.147685	6.444058	0.003146	14.607397	0.006631	6.925291
369.519	11.147685	6.434888	0.003152	14.586611	0.006643	6.915436
369.539	11.147685	6.438621	0.00315	14.595075	0.006638	6.919449
369.559	11.147685	6.433771	0.003153	14.584079	0.006645	6.914236
369.579	11.147685	6.439958	0.003149	14.598105	0.006636	6.920886
369.599	11.147685	6.437538	0.00315	14.592619	0.006639	6.918284
369.619	11.147685	6.433453	0.003153	14.58336	0.006645	6.913895
369.639	11.147685	6.427963	0.003157	14.570914	0.006653	6.907994
369.659	11.147685	6.432128	0.003154	14.580356	0.006647	6.912471
369.679	11.147685	6.437756	0.00315	14.593113	0.006639	6.918519
369.699	11.147685	6.440172	0.003149	14.59859	0.006636	6.921115
369.719	11.147685	6.427757	0.003157	14.570447	0.006653	6.907773
369.739	11.147685	6.433172	0.003153	14.582721	0.006645	6.913592
369.759	11.147685	6.43701	0.003151	14.591422	0.00664	6.917717
369.779	11.147685	6.441505	0.003148	14.601611	0.006634	6.922548
369.799	11.147685	6.432375	0.003154	14.580915	0.006647	6.912736
369.819	11.147685	6.434929	0.003152	14.586705	0.006643	6.915481
369.839	11.147685	6.435265	0.003152	14.587467	0.006643	6.915842
369.859	11.147685	6.432767	0.003153	14.581804	0.006646	6.913157
369.879	11.147685	6.433467	0.003153	14.583392	0.006645	6.91391
369.899	11.147685	6.43608	0.003151	14.589313	0.006641	6.916717
369.919	11.147685	6.438949	0.003149	14.595818	0.006638	6.919801
369.939	11.147685	6.434831	0.003152	14.586482	0.006643	6.915375
369.959	11.147685	6.42951	0.003156	14.574421	0.006651	6.909657
369.979	11.147685	6.434769	0.003152	14.586343	0.006643	6.915309
369.999	11.147685	6.436977	0.003151	14.591346	0.00664	6.917681
370.019	11.147685	6.429065	0.003156	14.573413	0.006651	6.909179
370.039	11.147685	6.421828	0.003161	14.557008	0.006661	6.901401
370.059	11.147685	6.434538	0.003152	14.585818	0.006644	6.91506
370.079	11.147685	6.432336	0.003154	14.580826	0.006647	6.912694
370.099	11.147685	6.436447	0.003151	14.590146	0.006641	6.917112
370.119	11.147685	6.425973	0.003158	14.566402	0.006655	6.905855
370.139	11.147685	6.430205	0.003155	14.575995	0.00665	6.910403
370.159	11.147685	6.435545	0.003152	14.588102	0.006642	6.916143
370.179	11.147685	6.431778	0.003154	14.579562	0.006647	6.912095
370.199	11.147685	6.432018	0.003154	14.580105	0.006647	6.912352
370.219	11.147685	6.434029	0.003153	14.584664	0.006644	6.914513
370.239	11.147685	6.434678	0.003152	14.586135	0.006643	6.915211
370.259	11.147685	6.434219	0.003153	14.585096	0.006644	6.914718
370.279	11.147685	6.435176	0.003152	14.587264	0.006643	6.915746
370.299	11.147685	6.431923	0.003154	14.57989	0.006647	6.91225
370.319	11.147685	6.427345	0.003157	14.569513	0.006653	6.90733
370.339	11.147685	6.42951	0.003156	14.574421	0.006651	6.909657
370.359	11.147685	6.42842	0.003156	14.57195	0.006652	6.908485
370.379	11.147685	6.434033	0.003153	14.584673	0.006644	6.914518
370.399	11.147685	6.431602	0.003154	14.579163	0.006648	6.911905
370.419	11.147685	6.432609	0.003154	14.581446	0.006646	6.912988
370.439	11.147685	6.433793	0.003153	14.58413	0.006645	6.91426
370.459	11.147685	6.431897	0.003154	14.579832	0.006647	6.912223
370.479	11.147685	6.434845	0.003152	14.586514	0.006643	6.91539
370.499	11.147685	6.435947	0.003151	14.589013	0.006642	6.916575
370.519	11.147685	6.434356	0.003152	14.585406	0.006644	6.914865
370.539	11.147685	6.432762	0.003153	14.581792	0.006646	6.913152
370.559	11.147685	6.430136	0.003155	14.575841	0.00665	6.91033
370.579	11.147685	6.432183	0.003154	14.580479	0.006647	6.912529
370.599	11.147685	6.432316	0.003154	14.580782	0.006647	6.912673
370.619	11.147685	6.432682	0.003154	14.58161	0.006646	6.913066
370.639	11.147685	6.432254	0.003154	14.580641	0.006647	6.912606
370.659	11.147685	6.42537	0.003158	14.565036	0.006656	6.905208
370.679	11.147685	6.432021	0.003154	14.580113	0.006647	6.912356
370.699	11.147685	6.435986	0.003151	14.5891	0.006642	6.916616
370.719	11.147685	6.436467	0.003151	14.590192	0.006641	6.917134
370.739	11.147685	6.435072	0.003152	14.587029	0.006643	6.915635
370.759	11.147685	6.434637	0.003152	14.586042	0.006643	6.915166
370.779	11.147685	6.431513	0.003154	14.57896	0.006648	6.911809
370.799	11.147685	6.43702	0.003151	14.591445	0.00664	6.917728
370.819	11.147685	6.439036	0.003149	14.596014	0.006637	6.919894
370.839	11.147685	6.431227	0.003154	14.578312	0.006648	6.911502
370.859	11.147685	6.435298	0.003152	14.587541	0.006643	6.915877
370.879	11.147685	6.431829	0.003154	14.579677	0.006647	6.912149
370.899	11.147685	6.432259	0.003154	14.580652	0.006647	6.912611
370.919	11.147685	6.430018	0.003155	14.575572	0.00665	6.910203
370.939	11.147685	6.433994	0.003153	14.584585	0.006644	6.914476
370.959	11.147685	6.433382	0.003153	14.583197	0.006645	6.913818
370.979	11.147685	6.436067	0.003151	14.589285	0.006641	6.916704
370.999	11.147685	6.431477	0.003154	14.57888	0.006648	6.911771
371.019	11.147685	6.436012	0.003151	14.589159	0.006642	6.916644
371.039	11.147685	6.440008	0.003149	14.598217	0.006636	6.920939
371.059	11.147685	6.435847	0.003151	14.588785	0.006642	6.916467
371.079	11.147685	6.434163	0.003153	14.584967	0.006644	6.914657
371.099	11.147685	6.438681	0.00315	14.59521	0.006638	6.919513
371.119	11.147685	6.435066	0.003152	14.587015	0.006643	6.915628
371.139	11.147685	6.432332	0.003154	14.580817	0.006647	6.912689
371.159	11.147685	6.439191	0.003149	14.596365	0.006637	6.920061
371.179	11.147685	6.435202	0.003152	14.587323	0.006643	6.915774
371.199	11.147685	6.444615	0.003146	14.608661	0.00663	6.92589
371.219	11.147685	6.433677	0.003153	14.583866	0.006645	6.914135
371.239	11.147685	6.43783	0.00315	14.593281	0.006639	6.918599
371.259	11.147685	6.438571	0.00315	14.594961	0.006638	6.919395
371.279	11.147685	6.436114	0.003151	14.589391	0.006641	6.916754
371.299	11.147685	6.430442	0.003155	14.576534	0.006649	6.910659
371.319	11.147685	6.436397	0.003151	14.590031	0.006641	6.917058
371.339	11.147685	6.434627	0.003152	14.58602	0.006643	6.915156
371.359	11.147685	6.431685	0.003154	14.579351	0.006648	6.911994
371.379	11.147685	6.436729	0.003151	14.590785	0.006641	6.917415
371.399	11.147685	6.438908	0.003149	14.595724	0.006638	6.919757
371.419	11.147685	6.440112	0.003149	14.598454	0.006636	6.921051
371.439	11.147685	6.44178	0.003148	14.602235	0.006634	6.922843
371.459	11.147685	6.440245	0.003149	14.598755	0.006636	6.921194
371.479	11.147685	6.43374	0.003153	14.584008	0.006645	6.914202
371.499	11.147685	6.442955	0.003147	14.604899	0.006632	6.924106
371.519	11.147685	6.436441	0.003151	14.590131	0.006641	6.917105
371.539	11.147685	6.437069	0.003151	14.591555	0.00664	6.91778
371.559	11.147685	6.436804	0.003151	14.590955	0.00664	6.917496
371.579	11.147685	6.433791	0.003153	14.584125	0.006645	6.914258
371.599	11.147685	6.43396	0.003153	14.584509	0.006644	6.91444
371.619	11.147685	6.431103	0.003155	14.578031	0.006648	6.911369
371.639	11.147685	6.432158	0.003154	14.580422	0.006647	6.912502
371.659	11.147685	6.428445	0.003156	14.572007	0.006652	6.908512
371.679	11.147685	6.438398	0.00315	14.594567	0.006638	6.919208
371.699	11.147685	6.42972	0.003155	14.574896	0.00665	6.909882
371.719	11.147685	6.435289	0.003152	14.587521	0.006643	6.915868
371.739	11.147685	6.430032	0.003155	14.575604	0.00665	6.910218
371.759	11.147685	6.429532	0.003156	14.57447	0.00665	6.90968
371.779	11.147685	6.429289	0.003156	14.57392	0.006651	6.90942
371.799	11.147685	6.430688	0.003155	14.577091	0.006649	6.910923
371.819	11.147685	6.427161	0.003157	14.569096	0.006654	6.907133
371.839	11.147685	6.434031	0.003153	14.584668	0.006644	6.914515
371.859	11.147685	6.42962	0.003156	14.57467	0.00665	6.909775
371.879	11.147685	6.432291	0.003154	14.580724	0.006647	6.912645
371.899	11.147685	6.434726	0.003152	14.586244	0.006643	6.915262
371.919	11.147685	6.43998	0.003149	14.598155	0.006636	6.920909
371.939	11.147685	6.433689	0.003153	14.583895	0.006645	6.914149
371.959	11.147685	6.436973	0.003151	14.591337	0.00664	6.917677
371.979	11.147685	6.432313	0.003154	14.580774	0.006647	6.912669
371.999	11.147685	6.428403	0.003156	14.571911	0.006652	6.908467
372.019	11.147685	6.425971	0.003158	14.566399	0.006655	6.905854
372.039	11.147685	6.429048	0.003156	14.573374	0.006651	6.909161
372.059	11.147685	6.428881	0.003156	14.572994	0.006651	6.908981
372.079	11.147685	6.43689	0.003151	14.59115	0.00664	6.917588
372.099	11.147685	6.432463	0.003154	14.581115	0.006646	6.912831
372.119	11.147685	6.433354	0.003153	14.583133	0.006645	6.913788
372.139	11.147685	6.429867	0.003155	14.575231	0.00665	6.910041
372.159	11.147685	6.430763	0.003155	14.577261	0.006649	6.911003
372.179	11.147685	6.43416	0.003153	14.584961	0.006644	6.914654
372.199	11.147685	6.427826	0.003157	14.570603	0.006653	6.907847
372.219	11.147685	6.42963	0.003156	14.574694	0.00665	6.909786
372.239	11.147685	6.429316	0.003156	14.57398	0.006651	6.909448
372.259	11.147685	6.433704	0.003153	14.583929	0.006645	6.914165
372.279	11.147685	6.432736	0.003153	14.581734	0.006646	6.913124
372.299	11.147685	6.428816	0.003156	14.572849	0.006651	6.908912
372.319	11.147685	6.430767	0.003155	14.57727	0.006649	6.911008
372.339	11.147685	6.423339	0.00316	14.560432	0.006659	6.903025
372.359	11.147685	6.43403	0.003153	14.584666	0.006644	6.914514
372.379	11.147685	6.430015	0.003155	14.575565	0.00665	6.910199
372.399	11.147685	6.435768	0.003152	14.588606	0.006642	6.916382
372.419	11.147685	6.430373	0.003155	14.576376	0.006649	6.910584
372.439	11.147685	6.431619	0.003154	14.5792	0.006648	6.911923
372.459	11.147685	6.43012	0.003155	14.575803	0.00665	6.910312
372.479	11.147685	6.438578	0.00315	14.594977	0.006638	6.919402
372.499	11.147685	6.430928	0.003155	14.577635	0.006649	6.911181
372.519	11.147685	6.431694	0.003154	14.579372	0.006648	6.912004
372.539	11.147685	6.435758	0.003152	14.588584	0.006642	6.916372
372.559	11.147685	6.434947	0.003152	14.586745	0.006643	6.9155
372.579	11.147685	6.427627	0.003157	14.570152	0.006653	6.907633
372.599	11.147685	6.432106	0.003154	14.580306	0.006647	6.912447
372.619	11.147685	6.426265	0.003158	14.567064	0.006655	6.906169
372.639	11.147685	6.432175	0.003154	14.580462	0.006647	6.912521
372.659	11.147685	6.429438	0.003156	14.574258	0.006651	6.90958
372.679	11.147685	6.43371	0.003153	14.583942	0.006645	6.914171
372.699	11.147685	6.434044	0.003153	14.584699	0.006644	6.91453
372.719	11.147685	6.43256	0.003154	14.581334	0.006646	6.912935
372.739	11.147685	6.437507	0.00315	14.592549	0.00664	6.918251
372.759	11.147685	6.434141	0.003153	14.584919	0.006644	6.914634
372.779	11.147685	6.433698	0.003153	14.583914	0.006645	6.914158
372.799	11.147685	6.429042	0.003156	14.573361	0.006651	6.909155
372.819	11.147685	6.431425	0.003154	14.578761	0.006648	6.911715
372.839	11.147685	6.426746	0.003157	14.568155	0.006654	6.906687
372.859	11.147685	6.423758	0.003159	14.561382	0.006658	6.903475
372.879	11.147685	6.430496	0.003155	14.576655	0.006649	6.910716
372.899	11.147685	6.430041	0.003155	14.575625	0.00665	6.910228
372.919	11.147685	6.433552	0.003153	14.583583	0.006645	6.914001
372.939	11.147685	6.429138	0.003156	14.573577	0.006651	6.909257
372.959	11.147685	6.428859	0.003156	14.572944	0.006651	6.908957
372.979	11.147685	6.429415	0.003156	14.574205	0.006651	6.909555
372.999	11.147685	6.438041	0.00315	14.59376	0.006639	6.918826
373.019	11.147685	6.431812	0.003154	14.579639	0.006647	6.912131
373.039	11.147685	6.429455	0.003156	14.574296	0.006651	6.909598
373.059	11.147685	6.430904	0.003155	14.577581	0.006649	6.911155
373.079	11.147685	6.431727	0.003154	14.579446	0.006647	6.912039
373.099	11.147685	6.435794	0.003151	14.588666	0.006642	6.91641
373.119	11.147685	6.433301	0.003153	14.583014	0.006645	6.913731
373.139	11.147685	6.439296	0.003149	14.596604	0.006637	6.920174
373.159	11.147685	6.43624	0.003151	14.589676	0.006641	6.916889
373.179	11.147685	6.434776	0.003152	14.586358	0.006643	6.915316
373.199	11.147685	6.435209	0.003152	14.58734	0.006643	6.915782
373.219	11.147685	6.438321	0.00315	14.594394	0.006638	6.919126
373.239	11.147685	6.43451	0.003152	14.585754	0.006644	6.91503
373.259	11.147685	6.430443	0.003155	14.576535	0.006649	6.910659
373.279	11.147685	6.432414	0.003154	14.581002	0.006647	6.912777
373.299	11.147685	6.432581	0.003154	14.581381	0.006646	6.912957
373.319	11.147685	6.430544	0.003155	14.576764	0.006649	6.910768
373.339	11.147685	6.43202	0.003154	14.580111	0.006647	6.912355
373.359	11.147685	6.428824	0.003156	14.572867	0.006651	6.90892
373.379	11.147685	6.426741	0.003157	14.568143	0.006654	6.906681
373.399	11.147685	6.427621	0.003157	14.570139	0.006653	6.907627
373.419	11.147685	6.433562	0.003153	14.583607	0.006645	6.914012
373.439	11.147685	6.433374	0.003153	14.58318	0.006645	6.91381
373.459	11.147685	6.439338	0.003149	14.596698	0.006637	6.920219
373.479	11.147685	6.43253	0.003154	14.581266	0.006646	6.912902
373.499	11.147685	6.435137	0.003152	14.587176	0.006643	6.915704
373.519	11.147685	6.429724	0.003155	14.574906	0.00665	6.909887
373.539	11.147685	6.434451	0.003152	14.585622	0.006644	6.914967
373.559	11.147685	6.433097	0.003153	14.582552	0.006646	6.913512
373.579	11.147685	6.428948	0.003156	14.573146	0.006651	6.909052
373.599	11.147685	6.433336	0.003153	14.583094	0.006645	6.913769
373.619	11.147685	6.436317	0.003151	14.58985	0.006641	6.916972
373.639	11.147685	6.433538	0.003153	14.583551	0.006645	6.913986
373.659	11.147685	6.434169	0.003153	14.584982	0.006644	6.914664
373.679	11.147685	6.435113	0.003152	14.587121	0.006643	6.915678
373.699	11.147685	6.43347	0.003153	14.583397	0.006645	6.913913
373.719	11.147685	6.43208	0.003154	14.580247	0.006647	6.912419
373.739	11.147685	6.430155	0.003155	14.575884	0.00665	6.91035
373.759	11.147685	6.427735	0.003157	14.570398	0.006653	6.90775
373.779	11.147685	6.433764	0.003153	14.584063	0.006645	6.914228
373.799	11.147685	6.430421	0.003155	14.576486	0.006649	6.910636
373.819	11.147685	6.429618	0.003156	14.574665	0.00665	6.909773
373.839	11.147685	6.428231	0.003156	14.571522	0.006652	6.908283
373.859	11.147685	6.43538	0.003152	14.587727	0.006642	6.915965
373.879	11.147685	6.430676	0.003155	14.577064	0.006649	6.91091
373.899	11.147685	6.431179	0.003155	14.578204	0.006648	6.91145
373.919	11.147685	6.44115	0.003148	14.600807	0.006635	6.922167
373.939	11.147685	6.433912	0.003153	14.584398	0.006644	6.914387
373.959	11.147685	6.432637	0.003154	14.58151	0.006646	6.913018
373.979	11.147685	6.439889	0.003149	14.597949	0.006636	6.920812
373.999	11.147685	6.431434	0.003154	14.578783	0.006648	6.911725
374.019	11.147685	6.431087	0.003155	14.577997	0.006648	6.911352
374.039	11.147685	6.428482	0.003156	14.572091	0.006652	6.908553
374.059	11.147685	6.432625	0.003154	14.581481	0.006646	6.913004
374.079	11.147685	6.443048	0.003147	14.605109	0.006632	6.924206
374.099	11.147685	6.437538	0.00315	14.592619	0.006639	6.918284
374.119	11.147685	6.447157	0.003144	14.614424	0.006626	6.928622
374.139	11.147685	6.440168	0.003149	14.598581	0.006636	6.921111
374.159	11.147685	6.43936	0.003149	14.596748	0.006637	6.920242
374.179	11.147685	6.437587	0.00315	14.592729	0.006639	6.918337
374.199	11.147685	6.438367	0.00315	14.594498	0.006638	6.919176
374.219	11.147685	6.441176	0.003148	14.600866	0.006634	6.922195
374.239	11.147685	6.438254	0.00315	14.594242	0.006638	6.919054
374.259	11.147685	6.43839	0.00315	14.594549	0.006638	6.9192
374.279	11.147685	6.436166	0.003151	14.589509	0.006641	6.91681
374.299	11.147685	6.439426	0.003149	14.596899	0.006637	6.920314
374.319	11.147685	6.441825	0.003148	14.602336	0.006634	6.922892
374.339	11.147685	6.440046	0.003149	14.598305	0.006636	6.92098
374.359	11.147685	6.4488	0.003143	14.618147	0.006624	6.930387
374.379	11.147685	6.435933	0.003151	14.58898	0.006642	6.916559
374.399	11.147685	6.440966	0.003148	14.60039	0.006635	6.921969
374.419	11.147685	6.43751	0.00315	14.592556	0.00664	6.918255
374.439	11.147685	6.43715	0.003151	14.59174	0.00664	6.917868
374.459	11.147685	6.431581	0.003154	14.579116	0.006648	6.911883
374.479	11.147685	6.434215	0.003153	14.585086	0.006644	6.914713
374.499	11.147685	6.435678	0.003152	14.588403	0.006642	6.916286
374.519	11.147685	6.442213	0.003147	14.603215	0.006633	6.923308
374.539	11.147685	6.430291	0.003155	14.576191	0.006649	6.910496
374.559	11.147685	6.438371	0.00315	14.594507	0.006638	6.91918
374.579	11.147685	6.440671	0.003148	14.59972	0.006635	6.921651
374.599	11.147685	6.43792	0.00315	14.593485	0.006639	6.918695
374.619	11.147685	6.43411	0.003153	14.584849	0.006644	6.914601
374.639	11.147685	6.437908	0.00315	14.593457	0.006639	6.918682
374.659	11.147685	6.435341	0.003152	14.587638	0.006642	6.915923
374.679	11.147685	6.437218	0.003151	14.591893	0.00664	6.91794
374.699	11.147685	6.433181	0.003153	14.582742	0.006645	6.913602
374.719	11.147685	6.440223	0.003149	14.598704	0.006636	6.92117
374.739	11.147685	6.43477	0.003152	14.586344	0.006643	6.91531
374.759	11.147685	6.437237	0.003151	14.591937	0.00664	6.917961
374.779	11.147685	6.433846	0.003153	14.584251	0.006645	6.914317
374.798	11.147685	6.430652	0.003155	14.57701	0.006649	6.910884
374.818	11.147685	6.430889	0.003155	14.577546	0.006649	6.911139
374.838	11.147685	6.430826	0.003155	14.577404	0.006649	6.911072
374.858	11.147685	6.431945	0.003154	14.57994	0.006647	6.912274
374.878	11.147685	6.434448	0.003152	14.585615	0.006644	6.914964
374.898	11.147685	6.433187	0.003153	14.582756	0.006645	6.913608
374.918	11.147685	6.436498	0.003151	14.590262	0.006641	6.917167
374.938	11.147685	6.435372	0.003152	14.587709	0.006642	6.915957
374.958	11.147685	6.44002	0.003149	14.598246	0.006636	6.920952
374.978	11.147685	6.42683	0.003157	14.568345	0.006654	6.906776
374.998	11.147685	6.434037	0.003153	14.584683	0.006644	6.914522
375.018	11.147685	6.432797	0.003153	14.581872	0.006646	6.913189
375.038	11.147685	6.435235	0.003152	14.587398	0.006643	6.915809
375.058	11.147685	6.43733	0.00315	14.592147	0.00664	6.918061
375.078	11.147685	6.435815	0.003151	14.588713	0.006642	6.916433
375.098	11.147685	6.437876	0.00315	14.593385	0.006639	6.918648
375.118	11.147685	6.440398	0.003148	14.599102	0.006636	6.921358
375.138	11.147685	6.433893	0.003153	14.584356	0.006644	6.914367
375.158	11.147685	6.435512	0.003152	14.588025	0.006642	6.916107
375.178	11.147685	6.439476	0.003149	14.597011	0.006637	6.920367
375.198	11.147685	6.431964	0.003154	14.579983	0.006647	6.912294
375.218	11.147685	6.434061	0.003153	14.584738	0.006644	6.914548
375.238	11.147685	6.433235	0.003153	14.582865	0.006645	6.91366
375.258	11.147685	6.440777	0.003148	14.599961	0.006635	6.921766
375.278	11.147685	6.4382	0.00315	14.594119	0.006639	6.918996
375.298	11.147685	6.433409	0.003153	14.583259	0.006645	6.913847
375.318	11.147685	6.436284	0.003151	14.589776	0.006641	6.916937
375.338	11.147685	6.444079	0.003146	14.607446	0.00663	6.925314
375.358	11.147685	6.438464	0.00315	14.594719	0.006638	6.91928
375.378	11.147685	6.434964	0.003152	14.586783	0.006643	6.915518
375.398	11.147685	6.433787	0.003153	14.584116	0.006645	6.914253
375.418	11.147685	6.437137	0.003151	14.591711	0.00664	6.917854
375.438	11.147685	6.439037	0.003149	14.596016	0.006637	6.919895
375.458	11.147685	6.434936	0.003152	14.586721	0.006643	6.915489
375.478	11.147685	6.440625	0.003148	14.599615	0.006635	6.921602
375.498	11.147685	6.440765	0.003148	14.599934	0.006635	6.921753
375.518	11.147685	6.440186	0.003149	14.598621	0.006636	6.92113
375.538	11.147685	6.429283	0.003156	14.573907	0.006651	6.909413
375.558	11.147685	6.438251	0.00315	14.594235	0.006638	6.919051
375.578	11.147766	6.438042	0.00315	14.593762	0.006639	6.918826
375.598	11.147685	6.435069	0.003152	14.587022	0.006643	6.915631
375.618	11.147685	6.439328	0.003149	14.596675	0.006637	6.920208
375.638	11.147685	6.431277	0.003154	14.578426	0.006648	6.911556
375.658	11.147685	6.426856	0.003157	14.568404	0.006654	6.906804
375.678	11.147685	6.429408	0.003156	14.57419	0.006651	6.909548
375.698	11.147685	6.430104	0.003155	14.575768	0.00665	6.910296
375.718	11.147685	6.42666	0.003157	14.56796	0.006654	6.906594
375.738	11.147685	6.430364	0.003155	14.576357	0.006649	6.910575
375.758	11.147685	6.426836	0.003157	14.568359	0.006654	6.906783
375.778	11.147685	6.429272	0.003156	14.573881	0.006651	6.909401
375.798	11.147685	6.431922	0.003154	14.579888	0.006647	6.912249
375.818	11.147685	6.434635	0.003152	14.586039	0.006643	6.915165
375.838	11.147685	6.432848	0.003153	14.581986	0.006646	6.913244
375.858	11.147685	6.43374	0.003153	14.584009	0.006645	6.914203
375.878	11.147685	6.429645	0.003156	14.574727	0.00665	6.909802
375.898	11.147685	6.430482	0.003155	14.576623	0.006649	6.910701
375.918	11.147685	6.432752	0.003153	14.581769	0.006646	6.913141
375.938	11.147685	6.430095	0.003155	14.575747	0.00665	6.910286
375.958	11.147685	6.434975	0.003152	14.586809	0.006643	6.91553
375.978	11.147685	6.43147	0.003154	14.578865	0.006648	6.911764
375.998	11.147685	6.430873	0.003155	14.57751	0.006649	6.911122
376.018	11.147685	6.435515	0.003152	14.588034	0.006642	6.916111
376.038	11.147685	6.435145	0.003152	14.587195	0.006643	6.915713
376.058	11.147685	6.441348	0.003148	14.601255	0.006634	6.922379
376.078	11.147685	6.435801	0.003151	14.588681	0.006642	6.916418
376.098	11.147685	6.440316	0.003149	14.598915	0.006636	6.921269
376.118	11.147685	6.440548	0.003148	14.599442	0.006635	6.921519
376.138	11.147685	6.431622	0.003154	14.579207	0.006648	6.911926
376.158	11.147685	6.429312	0.003156	14.573971	0.006651	6.909444
376.178	11.147685	6.434104	0.003153	14.584834	0.006644	6.914594
376.198	11.147685	6.433317	0.003153	14.583051	0.006645	6.913748
376.218	11.147685	6.438254	0.00315	14.594242	0.006638	6.919054
376.238	11.147685	6.436837	0.003151	14.591029	0.00664	6.917531
376.258	11.147685	6.429464	0.003156	14.574316	0.006651	6.909607
376.278	11.147685	6.431007	0.003155	14.577815	0.006648	6.911266
376.298	11.147685	6.430987	0.003155	14.577768	0.006648	6.911244
376.318	11.147685	6.430315	0.003155	14.576246	0.006649	6.910522
376.338	11.147685	6.434385	0.003152	14.585472	0.006644	6.914896
376.358	11.147685	6.432131	0.003154	14.580362	0.006647	6.912473
376.378	11.147685	6.432355	0.003154	14.58087	0.006647	6.912714
376.398	11.147685	6.435863	0.003151	14.588821	0.006642	6.916484
376.418	11.147685	6.427462	0.003157	14.569779	0.006653	6.907456
376.438	11.147685	6.433941	0.003153	14.584466	0.006644	6.914419
376.458	11.147685	6.432324	0.003154	14.580799	0.006647	6.912681
376.478	11.147685	6.428223	0.003156	14.571504	0.006652	6.908274
376.498	11.147685	6.430846	0.003155	14.577448	0.006649	6.911092
376.518	11.147685	6.42675	0.003157	14.568163	0.006654	6.90669
376.538	11.147685	6.431211	0.003154	14.578277	0.006648	6.911485
376.558	11.147685	6.431984	0.003154	14.580028	0.006647	6.912315
376.578	11.147685	6.424887	0.003159	14.56394	0.006657	6.904688
376.598	11.147685	6.429291	0.003156	14.573925	0.006651	6.909422
376.618	11.147685	6.4344	0.003152	14.585504	0.006644	6.914912
376.638	11.147685	6.423598	0.003159	14.561019	0.006659	6.903303
376.658	11.147685	6.431388	0.003154	14.578678	0.006648	6.911675
376.678	11.147685	6.430644	0.003155	14.576992	0.006649	6.910876
376.698	11.147685	6.432708	0.003154	14.58167	0.006646	6.913094
376.718	11.147685	6.431316	0.003154	14.578514	0.006648	6.911597
376.738	11.147685	6.433751	0.003153	14.584033	0.006645	6.914214
376.758	11.147685	6.436421	0.003151	14.590086	0.006641	6.917084
376.778	11.147685	6.431617	0.003154	14.579197	0.006648	6.911921
376.798	11.147685	6.43174	0.003154	14.579475	0.006647	6.912053
376.818	11.147685	6.430098	0.003155	14.575753	0.00665	6.910289
376.838	11.147685	6.431571	0.003154	14.579092	0.006648	6.911871
376.858	11.147685	6.434479	0.003152	14.585684	0.006644	6.914997
376.878	11.147685	6.433234	0.003153	14.582863	0.006645	6.913659
376.898	11.147685	6.432624	0.003154	14.581479	0.006646	6.913003
376.918	11.147685	6.431233	0.003154	14.578327	0.006648	6.911509
376.938	11.147685	6.431315	0.003154	14.578512	0.006648	6.911596
376.958	11.147685	6.429788	0.003155	14.575051	0.00665	6.909956
376.978	11.147685	6.425879	0.003158	14.566189	0.006655	6.905754
376.998	11.147685	6.429368	0.003156	14.5741	0.006651	6.909505
377.018	11.147685	6.434958	0.003152	14.58677	0.006643	6.915512
377.038	11.147685	6.429315	0.003156	14.573979	0.006651	6.909447
377.058	11.147685	6.428453	0.003156	14.572024	0.006652	6.908521
377.078	11.147685	6.425357	0.003158	14.565007	0.006656	6.905194
377.098	11.147685	6.425135	0.003158	14.564504	0.006657	6.904955
377.118	11.147685	6.440886	0.003148	14.600208	0.006635	6.921883
377.138	11.147685	6.432647	0.003154	14.581531	0.006646	6.913028
377.158	11.147685	6.434098	0.003153	14.584821	0.006644	6.914588
377.178	11.147685	6.433634	0.003153	14.583768	0.006645	6.914089
377.198	11.147685	6.430624	0.003155	14.576947	0.006649	6.910855
377.218	11.147685	6.433835	0.003153	14.584226	0.006645	6.914305
[truncated: 999 more rows]
