# Supplementary material for: Stress relaxation in the presence of sudden strain bursts: Methodology and stress relaxation data of microcast aluminium microwires
Source: Data Brief. 2018 Nov 14;21:2134–41. doi: 10.1016/j.dib.2018.11.047 (PMC6265499; doi:10.1016/j.dib.2018.11.047)
Supplement: Supplementary file 2 — Supplementary material [file mmc2.zip › Data in brief/Annealed/AN_27_2/Stress relaxation txt files/An_27_2_Relaxcycle0007.txt]

Time[s]	Motordispl[�m]	Force[mN]	EngStrain	EngStress[MPa]	Shearstrain	Shearstress [MPa]
402.557	12.724149	6.947874	0.003857	15.74945	0.008127	7.466732
402.577	12.724149	6.952256	0.003854	15.759382	0.008121	7.471441
402.597	12.724149	6.957114	0.003851	15.770394	0.008114	7.476661
402.617	12.724149	6.955396	0.003852	15.7665	0.008117	7.474815
402.637	12.724149	6.957239	0.003851	15.770678	0.008114	7.476796
402.657	12.724149	6.959876	0.003849	15.776655	0.008111	7.47963
402.677	12.724149	6.955964	0.003852	15.767788	0.008116	7.475426
402.697	12.724149	6.959676	0.003849	15.776202	0.008111	7.479415
402.717	12.724149	6.957683	0.00385	15.771683	0.008114	7.477273
402.737	12.724149	6.965829	0.003845	15.79015	0.008102	7.486028
402.757	12.724149	6.960688	0.003849	15.778495	0.008109	7.480502
402.777	12.724149	6.956864	0.003851	15.769828	0.008115	7.476394
402.797	12.724149	6.959648	0.003849	15.776138	0.008111	7.479385
402.817	12.724149	6.962728	0.003847	15.78312	0.008107	7.482695
402.837	12.724149	6.962677	0.003847	15.783005	0.008107	7.48264
402.857	12.724149	6.968942	0.003843	15.797206	0.008098	7.489373
402.877	12.724149	6.967904	0.003844	15.794854	0.008099	7.488258
402.897	12.724149	6.968343	0.003844	15.795849	0.008099	7.48873
402.917	12.724149	6.96452	0.003846	15.787183	0.008104	7.484621
402.937	12.724149	6.968457	0.003843	15.796107	0.008099	7.488852
402.957	12.724149	6.964422	0.003846	15.78696	0.008104	7.484516
402.977	12.724149	6.965118	0.003846	15.788537	0.008103	7.485263
402.997	12.724149	6.966915	0.003844	15.792611	0.008101	7.487195
403.017	12.724149	6.967179	0.003844	15.79321	0.0081	7.487479
403.037	12.724149	6.966172	0.003845	15.790927	0.008102	7.486396
403.057	12.724149	6.970525	0.003842	15.800794	0.008096	7.491074
403.077	12.724149	6.971209	0.003842	15.802344	0.008095	7.491809
403.097	12.724149	6.972248	0.003841	15.8047	0.008094	7.492926
403.117	12.724149	6.977553	0.003838	15.816725	0.008086	7.498627
403.137	12.724149	6.975853	0.003839	15.812871	0.008089	7.4968
403.157	12.724149	6.971551	0.003841	15.803119	0.008094	7.492177
403.177	12.724149	6.970323	0.003842	15.800336	0.008096	7.490857
403.197	12.724149	6.971408	0.003842	15.802795	0.008095	7.492023
403.217	12.724149	6.971685	0.003841	15.803424	0.008094	7.492321
403.237	12.724149	6.969089	0.003843	15.797539	0.008098	7.489531
403.257	12.724149	6.974148	0.00384	15.809006	0.008091	7.494967
403.277	12.724149	6.971539	0.003841	15.803093	0.008094	7.492164
403.297	12.724149	6.972462	0.003841	15.805185	0.008093	7.493156
403.317	12.724149	6.973642	0.00384	15.807861	0.008092	7.494424
403.337	12.724149	6.969117	0.003843	15.797602	0.008098	7.489561
403.357	12.724149	6.968588	0.003843	15.796404	0.008099	7.488993
403.377	12.724149	6.969221	0.003843	15.797839	0.008098	7.489673
403.397	12.72423	6.964725	0.003846	15.787647	0.008104	7.484841
403.417	12.724149	6.967422	0.003844	15.793761	0.0081	7.48774
403.437	12.724149	6.970824	0.003842	15.801472	0.008095	7.491395
403.457	12.72423	6.968337	0.003844	15.795834	0.008099	7.488722
403.477	12.72423	6.972947	0.003841	15.806284	0.008093	7.493677
403.497	12.724149	6.975536	0.003839	15.812153	0.008089	7.496459
403.517	12.72423	6.968547	0.003843	15.79631	0.008099	7.488948
403.537	12.72423	6.968271	0.003844	15.795684	0.008099	7.488652
403.557	12.72423	6.972427	0.003841	15.805107	0.008093	7.493119
403.577	12.72423	6.968217	0.003844	15.795563	0.008099	7.488594
403.597	12.72423	6.966521	0.003845	15.791717	0.008101	7.486771
403.617	12.72423	6.972619	0.003841	15.805541	0.008093	7.493325
403.637	12.72423	6.973911	0.00384	15.80847	0.008091	7.494713
403.657	12.72423	6.972678	0.003841	15.805675	0.008093	7.493388
403.677	12.72423	6.973762	0.00384	15.808132	0.008092	7.494553
403.697	12.72423	6.975905	0.003839	15.812988	0.008089	7.496855
403.717	12.72423	6.975005	0.003839	15.810949	0.00809	7.495889
403.737	12.72423	6.973232	0.00384	15.80693	0.008092	7.493983
403.757	12.72423	6.973406	0.00384	15.807325	0.008092	7.494171
403.777	12.72423	6.968479	0.003844	15.796156	0.008099	7.488875
403.797	12.72423	6.971159	0.003842	15.802231	0.008095	7.491756
403.817	12.72423	6.963167	0.003847	15.784115	0.008106	7.483167
403.837	12.72423	6.968203	0.003844	15.79553	0.008099	7.488578
403.857	12.72423	6.969728	0.003843	15.798988	0.008097	7.490218
403.877	12.72423	6.969015	0.003843	15.797371	0.008098	7.489451
403.897	12.72423	6.963594	0.003847	15.785084	0.008106	7.483626
403.917	12.72423	6.968859	0.003843	15.797019	0.008098	7.489284
403.937	12.72423	6.968594	0.003843	15.796418	0.008099	7.488999
403.957	12.72423	6.96366	0.003847	15.785233	0.008105	7.483697
403.977	12.72423	6.967789	0.003844	15.794593	0.0081	7.488134
403.997	12.72423	6.972085	0.003841	15.804331	0.008094	7.492751
404.017	12.72423	6.975272	0.003839	15.811554	0.008089	7.496175
404.037	12.72423	6.969561	0.003843	15.798609	0.008097	7.490038
404.057	12.72423	6.973816	0.00384	15.808253	0.008091	7.49461
404.077	12.72423	6.968064	0.003844	15.795215	0.008099	7.488429
404.097	12.72423	6.968688	0.003843	15.796629	0.008099	7.4891
404.117	12.72423	6.968859	0.003843	15.797018	0.008098	7.489284
404.137	12.72423	6.966901	0.003845	15.79258	0.008101	7.48718
404.157	12.72423	6.97131	0.003842	15.802573	0.008095	7.491918
404.177	12.72423	6.968099	0.003844	15.795295	0.008099	7.488467
404.197	12.72423	6.966889	0.003845	15.792552	0.008101	7.487166
404.217	12.72423	6.96515	0.003846	15.78861	0.008103	7.485298
404.237	12.72423	6.967435	0.003844	15.79379	0.0081	7.487753
404.257	12.72423	6.966157	0.003845	15.790892	0.008102	7.48638
404.277	12.72423	6.970736	0.003842	15.801272	0.008096	7.4913
404.297	12.72423	6.975649	0.003839	15.81241	0.008089	7.496581
404.317	12.72423	6.973047	0.003841	15.806511	0.008093	7.493785
404.337	12.72423	6.972163	0.003841	15.804508	0.008094	7.492835
404.357	12.72423	6.963189	0.003847	15.784165	0.008106	7.48319
404.377	12.72423	6.969579	0.003843	15.79865	0.008097	7.490058
404.397	12.72423	6.965228	0.003846	15.788787	0.008103	7.485382
404.417	12.72423	6.96375	0.003847	15.785436	0.008105	7.483793
404.437	12.72423	6.971574	0.003841	15.803172	0.008095	7.492202
404.457	12.72423	6.972422	0.003841	15.805094	0.008093	7.493113
404.477	12.72423	6.969847	0.003843	15.799257	0.008097	7.490346
404.497	12.72423	6.974715	0.003839	15.810291	0.00809	7.495577
404.517	12.72423	6.968919	0.003843	15.797154	0.008098	7.489349
404.537	12.72423	6.970597	0.003842	15.800958	0.008096	7.491152
404.557	12.72423	6.972317	0.003841	15.804857	0.008094	7.493
404.577	12.72423	6.970663	0.003842	15.801106	0.008096	7.491222
404.597	12.72423	6.973493	0.00384	15.807523	0.008092	7.494264
404.617	12.72423	6.9704	0.003842	15.800511	0.008096	7.49094
404.637	12.72423	6.96753	0.003844	15.794005	0.0081	7.487855
404.657	12.72423	6.970058	0.003842	15.799735	0.008097	7.490572
404.677	12.72423	6.969085	0.003843	15.797531	0.008098	7.489527
404.697	12.72423	6.968312	0.003844	15.795777	0.008099	7.488696
404.717	12.72423	6.973911	0.00384	15.80847	0.008091	7.494713
404.737	12.72423	6.969691	0.003843	15.798903	0.008097	7.490178
404.757	12.72423	6.966648	0.003845	15.792006	0.008101	7.486908
404.777	12.72423	6.97141	0.003842	15.802799	0.008095	7.492025
404.797	12.72423	6.972457	0.003841	15.805175	0.008093	7.493151
404.817	12.72423	6.968311	0.003844	15.795776	0.008099	7.488695
404.837	12.72423	6.970705	0.003842	15.801203	0.008096	7.491268
404.857	12.72423	6.968074	0.003844	15.795238	0.008099	7.48844
404.877	12.72423	6.974162	0.00384	15.80904	0.008091	7.494983
404.897	12.72423	6.971631	0.003841	15.803302	0.008094	7.492263
404.917	12.72423	6.967958	0.003844	15.794975	0.0081	7.488315
404.937	12.72423	6.967013	0.003844	15.792834	0.008101	7.4873
404.957	12.72423	6.959311	0.003849	15.775374	0.008111	7.479023
404.977	12.72423	6.965112	0.003846	15.788524	0.008103	7.485257
404.997	12.72423	6.96896	0.003843	15.797246	0.008098	7.489392
405.017	12.72423	6.965652	0.003845	15.789748	0.008103	7.485837
405.037	12.72423	6.971224	0.003842	15.802379	0.008095	7.491825
405.057	12.72423	6.972397	0.003841	15.805038	0.008093	7.493086
405.077	12.72423	6.96966	0.003843	15.798833	0.008097	7.490144
405.097	12.72423	6.97358	0.00384	15.80772	0.008092	7.494358
405.117	12.72423	6.97257	0.003841	15.805431	0.008093	7.493272
405.137	12.72423	6.972215	0.003841	15.804624	0.008094	7.49289
405.157	12.72423	6.972988	0.003841	15.806377	0.008093	7.493721
405.177	12.72423	6.97195	0.003841	15.804024	0.008094	7.492606
405.197	12.72423	6.973879	0.00384	15.808397	0.008091	7.494679
405.217	12.72423	6.96807	0.003844	15.795229	0.008099	7.488436
405.237	12.72423	6.966656	0.003845	15.792023	0.008101	7.486916
405.257	12.72423	6.964546	0.003846	15.78724	0.008104	7.484648
405.277	12.72423	6.961371	0.003848	15.780043	0.008109	7.481236
405.297	12.72423	6.965873	0.003845	15.790249	0.008102	7.486075
405.317	12.72423	6.965944	0.003845	15.790411	0.008102	7.486151
405.337	12.72423	6.960919	0.003848	15.77902	0.008109	7.480751
405.357	12.72423	6.962649	0.003847	15.782942	0.008107	7.48261
405.377	12.72423	6.963828	0.003847	15.785613	0.008105	7.483877
405.397	12.72423	6.964883	0.003846	15.788004	0.008104	7.48501
405.417	12.72423	6.969008	0.003843	15.797356	0.008098	7.489444
405.437	12.72423	6.965643	0.003845	15.789727	0.008103	7.485827
405.457	12.72423	6.962164	0.003848	15.78184	0.008107	7.482088
405.477	12.72423	6.960315	0.003849	15.777649	0.00811	7.480101
405.497	12.72423	6.968906	0.003843	15.797123	0.008098	7.489334
405.517	12.72423	6.969081	0.003843	15.797521	0.008098	7.489522
405.537	12.72423	6.966982	0.003844	15.792763	0.008101	7.487267
405.557	12.72423	6.96987	0.003843	15.799309	0.008097	7.49037
405.577	12.72423	6.965813	0.003845	15.790113	0.008102	7.48601
405.597	12.72423	6.961903	0.003848	15.78125	0.008108	7.481809
405.617	12.72423	6.96568	0.003845	15.789812	0.008103	7.485867
405.637	12.72423	6.963321	0.003847	15.784465	0.008106	7.483332
405.657	12.72423	6.970774	0.003842	15.801359	0.008096	7.491342
405.677	12.72423	6.963004	0.003847	15.783746	0.008106	7.482992
405.697	12.72423	6.963837	0.003847	15.785633	0.008105	7.483886
405.717	12.72423	6.961821	0.003848	15.781063	0.008108	7.48172
405.737	12.72423	6.961659	0.003848	15.780697	0.008108	7.481546
405.757	12.72423	6.960498	0.003849	15.778065	0.00811	7.480298
405.777	12.72423	6.958848	0.00385	15.774325	0.008112	7.478526
405.797	12.72423	6.967177	0.003844	15.793204	0.008101	7.487476
405.817	12.72423	6.971451	0.003842	15.802893	0.008095	7.492069
405.837	12.72423	6.967969	0.003844	15.795	0.0081	7.488327
405.857	12.72423	6.968411	0.003844	15.796003	0.008099	7.488803
405.877	12.72423	6.966411	0.003845	15.791469	0.008102	7.486653
405.897	12.72423	6.970062	0.003842	15.799744	0.008097	7.490576
405.917	12.72423	6.971886	0.003841	15.803879	0.008094	7.492537
405.937	12.72423	6.974882	0.003839	15.810671	0.00809	7.495757
405.957	12.72423	6.964978	0.003846	15.78822	0.008104	7.485113
405.977	12.72423	6.970196	0.003842	15.800048	0.008096	7.49072
405.997	12.72423	6.969382	0.003843	15.798204	0.008098	7.489846
406.017	12.72423	6.963654	0.003847	15.785219	0.008105	7.48369
406.037	12.72423	6.969143	0.003843	15.797661	0.008098	7.489589
406.057	12.72423	6.9673	0.003844	15.793484	0.0081	7.487608
406.077	12.72423	6.970555	0.003842	15.800862	0.008096	7.491106
406.097	12.72423	6.96614	0.003845	15.790853	0.008102	7.486361
406.117	12.72423	6.965007	0.003846	15.788285	0.008104	7.485144
406.137	12.72423	6.968889	0.003843	15.797087	0.008098	7.489316
406.157	12.72423	6.967892	0.003844	15.794826	0.0081	7.488245
406.177	12.72423	6.960417	0.003849	15.777881	0.00811	7.480211
406.197	12.72423	6.975157	0.003839	15.811295	0.00809	7.496053
406.217	12.72423	6.968742	0.003843	15.796752	0.008098	7.489158
406.237	12.72423	6.964173	0.003846	15.786395	0.008105	7.484248
406.257	12.72423	6.967416	0.003844	15.793748	0.0081	7.487733
406.277	12.72423	6.969036	0.003843	15.797418	0.008098	7.489474
406.297	12.72423	6.96762	0.003844	15.79421	0.0081	7.487953
406.317	12.72423	6.969267	0.003843	15.797943	0.008098	7.489722
406.337	12.72423	6.962887	0.003847	15.783481	0.008106	7.482866
406.357	12.72423	6.966447	0.003845	15.79155	0.008102	7.486692
406.377	12.72423	6.971977	0.003841	15.804085	0.008094	7.492634
406.397	12.72423	6.967298	0.003844	15.79348	0.0081	7.487606
406.417	12.72423	6.964562	0.003846	15.787278	0.008104	7.484666
406.437	12.72423	6.961318	0.003848	15.779924	0.008109	7.48118
406.457	12.72423	6.962096	0.003848	15.781688	0.008108	7.482016
406.477	12.72423	6.960421	0.003849	15.777891	0.00811	7.480216
406.497	12.72423	6.959659	0.003849	15.776163	0.008111	7.479397
406.517	12.72423	6.965786	0.003845	15.790052	0.008103	7.485981
406.537	12.72423	6.96489	0.003846	15.78802	0.008104	7.485018
406.557	12.72423	6.963235	0.003847	15.78427	0.008106	7.48324
406.577	12.72423	6.960396	0.003849	15.777834	0.00811	7.480189
406.597	12.72423	6.965726	0.003845	15.789915	0.008103	7.485917
406.617	12.72423	6.963168	0.003847	15.784118	0.008106	7.483168
406.637	12.72423	6.960065	0.003849	15.777083	0.00811	7.479833
406.657	12.72423	6.96417	0.003846	15.786389	0.008105	7.484245
406.677	12.72423	6.964954	0.003846	15.788166	0.008104	7.485087
406.697	12.72423	6.957619	0.003851	15.771539	0.008114	7.477204
406.717	12.72423	6.958933	0.00385	15.774517	0.008112	7.478616
406.737	12.72423	6.963774	0.003847	15.785491	0.008105	7.483819
406.757	12.72423	6.959486	0.003849	15.775772	0.008111	7.479211
406.777	12.72423	6.95828	0.00385	15.773037	0.008113	7.477915
406.797	12.72423	6.956554	0.003851	15.769124	0.008115	7.476059
406.817	12.72423	6.960302	0.003849	15.77762	0.00811	7.480088
406.837	12.72423	6.963233	0.003847	15.784265	0.008106	7.483238
406.857	12.72423	6.966306	0.003845	15.79123	0.008102	7.48654
406.877	12.72423	6.959509	0.003849	15.775823	0.008111	7.479236
406.897	12.72423	6.95973	0.003849	15.776324	0.008111	7.479473
406.917	12.72423	6.967238	0.003844	15.793343	0.008101	7.487542
406.937	12.72423	6.956216	0.003852	15.768357	0.008116	7.475696
406.957	12.72423	6.954256	0.003853	15.763915	0.008118	7.47359
406.977	12.72423	6.961562	0.003848	15.780476	0.008108	7.481441
406.997	12.72423	6.963162	0.003847	15.784104	0.008106	7.483161
407.017	12.72423	6.964047	0.003846	15.786109	0.008105	7.484112
407.037	12.72423	6.962267	0.003848	15.782076	0.008107	7.4822
407.057	12.72423	6.968919	0.003843	15.797154	0.008098	7.489349
407.077	12.72423	6.963476	0.003847	15.784816	0.008106	7.483499
407.097	12.72423	6.958965	0.00385	15.774591	0.008112	7.478651
407.117	12.72423	6.964585	0.003846	15.78733	0.008104	7.484691
407.137	12.72423	6.963396	0.003847	15.784633	0.008106	7.483412
407.157	12.72423	6.961184	0.003848	15.779621	0.008109	7.481036
407.177	12.72423	6.962876	0.003847	15.783455	0.008107	7.482854
407.197	12.72423	6.96214	0.003848	15.781787	0.008108	7.482063
407.217	12.72423	6.964209	0.003846	15.786478	0.008105	7.484287
407.237	12.72423	6.955274	0.003852	15.766223	0.008117	7.474684
407.257	12.72423	6.96606	0.003845	15.790672	0.008102	7.486275
407.277	12.72423	6.963994	0.003846	15.785991	0.008105	7.484056
407.297	12.72423	6.958027	0.00385	15.772463	0.008113	7.477642
407.317	12.72423	6.964417	0.003846	15.786948	0.008104	7.48451
407.337	12.72423	6.956238	0.003851	15.768409	0.008116	7.475721
407.357	12.72423	6.964623	0.003846	15.787415	0.008104	7.484731
407.377	12.72423	6.959581	0.003849	15.775986	0.008111	7.479313
407.397	12.72423	6.955756	0.003852	15.767317	0.008116	7.475203
407.417	12.72423	6.955374	0.003852	15.766449	0.008117	7.474791
407.437	12.72423	6.962831	0.003847	15.783352	0.008107	7.482805
407.457	12.72423	6.954194	0.003853	15.763775	0.008118	7.473523
407.477	12.72423	6.959394	0.003849	15.775562	0.008111	7.479112
407.497	12.72423	6.956796	0.003851	15.769674	0.008115	7.47632
407.517	12.72423	6.961551	0.003848	15.780452	0.008108	7.48143
407.537	12.72423	6.957932	0.00385	15.772249	0.008113	7.477541
407.557	12.72423	6.957429	0.003851	15.771109	0.008114	7.477001
407.577	12.72423	6.959112	0.00385	15.774922	0.008112	7.478809
407.597	12.72423	6.961881	0.003848	15.7812	0.008108	7.481784
407.617	12.72423	6.963043	0.003847	15.783834	0.008106	7.483033
407.637	12.72423	6.954172	0.003853	15.763725	0.008118	7.4735
407.657	12.72423	6.958074	0.00385	15.772571	0.008113	7.477694
407.677	12.72423	6.960762	0.003849	15.778664	0.008109	7.480582
407.697	12.72423	6.96763	0.003844	15.794231	0.0081	7.487963
407.717	12.72423	6.957925	0.00385	15.772233	0.008113	7.477534
407.737	12.72423	6.962038	0.003848	15.781556	0.008108	7.481954
407.757	12.72423	6.958205	0.00385	15.772867	0.008113	7.477834
407.777	12.72423	6.958499	0.00385	15.773534	0.008113	7.47815
407.797	12.72423	6.95568	0.003852	15.767144	0.008116	7.475121
407.817	12.72423	6.958947	0.00385	15.774549	0.008112	7.478631
407.837	12.72423	6.959879	0.003849	15.776663	0.008111	7.479634
407.857	12.72423	6.964733	0.003846	15.787666	0.008104	7.48485
407.877	12.72423	6.968898	0.003843	15.797106	0.008098	7.489326
407.897	12.72423	6.966117	0.003845	15.790801	0.008102	7.486337
407.917	12.72423	6.961495	0.003848	15.780324	0.008108	7.48137
407.937	12.72423	6.950723	0.003855	15.755907	0.008123	7.469793
407.957	12.72423	6.961711	0.003848	15.780815	0.008108	7.481602
407.977	12.72423	6.952903	0.003854	15.760847	0.00812	7.472136
407.997	12.72423	6.953774	0.003853	15.762822	0.008119	7.473072
408.017	12.72423	6.957555	0.003851	15.771394	0.008114	7.477136
408.037	12.72423	6.954389	0.003853	15.764216	0.008118	7.473733
408.057	12.72423	6.954862	0.003852	15.765289	0.008118	7.474241
408.077	12.72423	6.953619	0.003853	15.762472	0.008119	7.472906
408.097	12.72423	6.953995	0.003853	15.763324	0.008119	7.47331
408.117	12.72423	6.956609	0.003851	15.769249	0.008115	7.476119
408.137	12.72423	6.958381	0.00385	15.773265	0.008113	7.478023
408.157	12.72423	6.955172	0.003852	15.765992	0.008117	7.474575
408.177	12.72423	6.957491	0.003851	15.77125	0.008114	7.477067
408.197	12.72423	6.958902	0.00385	15.774447	0.008112	7.478583
408.217	12.72423	6.958575	0.00385	15.773707	0.008112	7.478232
408.237	12.72423	6.957338	0.003851	15.770901	0.008114	7.476902
408.257	12.72431	6.960667	0.003849	15.778449	0.00811	7.48048
408.277	12.72423	6.955673	0.003852	15.767127	0.008116	7.475113
408.297	12.72423	6.953036	0.003854	15.76115	0.00812	7.472279
408.317	12.72423	6.949946	0.003856	15.754145	0.008124	7.468958
408.337	12.72423	6.955611	0.003852	15.766986	0.008116	7.475046
408.357	12.72423	6.949789	0.003856	15.753789	0.008124	7.468789
408.377	12.72423	6.953562	0.003853	15.762342	0.008119	7.472844
408.397	12.72423	6.953034	0.003854	15.761145	0.00812	7.472277
408.417	12.72423	6.960421	0.003849	15.777891	0.00811	7.480216
408.437	12.72423	6.95667	0.003851	15.769387	0.008115	7.476184
408.457	12.72423	6.957229	0.003851	15.770655	0.008114	7.476785
408.477	12.72423	6.956148	0.003852	15.768204	0.008116	7.475623
408.497	12.72423	6.955817	0.003852	15.767453	0.008116	7.475268
408.517	12.72423	6.956568	0.003851	15.769157	0.008115	7.476075
408.537	12.72423	6.944374	0.003859	15.741514	0.008132	7.46297
408.557	12.72423	6.952597	0.003854	15.760156	0.008121	7.471808
408.577	12.72423	6.959891	0.003849	15.776689	0.008111	7.479646
408.597	12.72423	6.95902	0.00385	15.774715	0.008112	7.47871
408.617	12.72423	6.952528	0.003854	15.759999	0.008121	7.471734
408.637	12.72423	6.958713	0.00385	15.774019	0.008112	7.47838
408.657	12.72423	6.959842	0.003849	15.776578	0.008111	7.479593
408.677	12.72423	6.964431	0.003846	15.786979	0.008104	7.484525
408.697	12.72423	6.962305	0.003848	15.782161	0.008107	7.48224
408.717	12.72423	6.957998	0.00385	15.772398	0.008113	7.477612
408.737	12.72423	6.962025	0.003848	15.781525	0.008108	7.481939
408.757	12.72423	6.95564	0.003852	15.767052	0.008116	7.475077
408.777	12.72423	6.957487	0.003851	15.771239	0.008114	7.477062
408.797	12.72423	6.963228	0.003847	15.784254	0.008106	7.483233
408.817	12.72423	6.96581	0.003845	15.790107	0.008102	7.486007
408.837	12.72423	6.961972	0.003848	15.781406	0.008108	7.481882
408.857	12.72423	6.96529	0.003846	15.788928	0.008103	7.485448
408.877	12.72423	6.958004	0.00385	15.772411	0.008113	7.477618
408.897	12.72423	6.963425	0.003847	15.7847	0.008106	7.483444
408.917	12.72423	6.966664	0.003845	15.792042	0.008101	7.486925
408.937	12.72423	6.964379	0.003846	15.786863	0.008104	7.484469
408.957	12.72423	6.962776	0.003847	15.783229	0.008107	7.482747
408.977	12.72423	6.968525	0.003843	15.79626	0.008099	7.488925
408.997	12.72423	6.967864	0.003844	15.794761	0.0081	7.488214
409.017	12.72423	6.963838	0.003847	15.785636	0.008105	7.483888
409.037	12.72423	6.962054	0.003848	15.781592	0.008108	7.481971
409.057	12.72423	6.959304	0.003849	15.775358	0.008111	7.479015
409.077	12.72423	6.956853	0.003851	15.769803	0.008115	7.476381
409.097	12.72423	6.962293	0.003848	15.782134	0.008107	7.482228
409.117	12.72423	6.961944	0.003848	15.781343	0.008108	7.481853
409.137	12.72423	6.959544	0.003849	15.775902	0.008111	7.479273
409.157	12.72423	6.961672	0.003848	15.780727	0.008108	7.48156
409.177	12.72423	6.961487	0.003848	15.780308	0.008108	7.481362
409.197	12.72423	6.96212	0.003848	15.781742	0.008108	7.482042
409.217	12.72423	6.967776	0.003844	15.794563	0.0081	7.48812
409.237	12.72423	6.96191	0.003848	15.781266	0.008108	7.481816
409.257	12.72423	6.963626	0.003847	15.785156	0.008105	7.48366
409.277	12.72423	6.962215	0.003848	15.781958	0.008107	7.482144
409.297	12.72423	6.956429	0.003851	15.768841	0.008115	7.475925
409.317	12.72423	6.959401	0.003849	15.775577	0.008111	7.479119
409.337	12.72423	6.961977	0.003848	15.781417	0.008108	7.481887
409.357	12.72423	6.961903	0.003848	15.78125	0.008108	7.481809
409.377	12.72423	6.956336	0.003851	15.76863	0.008115	7.475826
409.397	12.72423	6.954166	0.003853	15.763711	0.008118	7.473493
409.417	12.72423	6.955115	0.003852	15.765863	0.008117	7.474513
409.437	12.72423	6.962602	0.003847	15.782835	0.008107	7.48256
409.457	12.72423	6.957771	0.00385	15.771884	0.008114	7.477368
409.477	12.72423	6.948614	0.003856	15.751126	0.008126	7.467527
409.497	12.72423	6.95658	0.003851	15.769183	0.008115	7.476087
409.517	12.72423	6.957586	0.003851	15.771464	0.008114	7.477169
409.537	12.72423	6.95713	0.003851	15.770429	0.008114	7.476678
409.557	12.72423	6.960015	0.003849	15.77697	0.00811	7.479779
409.577	12.72423	6.957955	0.00385	15.772301	0.008113	7.477566
409.597	12.72423	6.961701	0.003848	15.780793	0.008108	7.481592
409.617	12.72423	6.954528	0.003853	15.764532	0.008118	7.473883
409.637	12.72423	6.953455	0.003853	15.762099	0.008119	7.472729
409.657	12.72423	6.955636	0.003852	15.767043	0.008116	7.475073
409.677	12.72423	6.957017	0.003851	15.770173	0.008115	7.476557
409.697	12.72423	6.958524	0.00385	15.77359	0.008112	7.478177
409.717	12.72423	6.958704	0.00385	15.773999	0.008112	7.478371
409.737	12.72423	6.958489	0.00385	15.773511	0.008113	7.478139
409.756	12.72423	6.961321	0.003848	15.779931	0.008109	7.481183
409.776	12.72423	6.957221	0.003851	15.770636	0.008114	7.476776
409.796	12.72423	6.955932	0.003852	15.767716	0.008116	7.475392
409.816	12.72423	6.957363	0.003851	15.770958	0.008114	7.476929
409.836	12.72423	6.956206	0.003852	15.768335	0.008116	7.475686
409.856	12.72423	6.953675	0.003853	15.762598	0.008119	7.472965
409.876	12.72423	6.953758	0.003853	15.762787	0.008119	7.473055
409.896	12.72423	6.958571	0.00385	15.773697	0.008112	7.478227
409.916	12.72423	6.954654	0.003853	15.764817	0.008118	7.474018
409.936	12.72423	6.958563	0.00385	15.773679	0.008112	7.478219
409.956	12.72423	6.954998	0.003852	15.765598	0.008117	7.474388
409.976	12.72423	6.955503	0.003852	15.766742	0.008117	7.47493
409.996	12.72423	6.958031	0.00385	15.772474	0.008113	7.477648
410.016	12.72423	6.957325	0.003851	15.770873	0.008114	7.476889
410.036	12.72423	6.956514	0.003851	15.769034	0.008115	7.476017
410.056	12.72423	6.960828	0.003848	15.778814	0.008109	7.480653
410.076	12.72423	6.954333	0.003853	15.76409	0.008118	7.473673
410.096	12.72423	6.95779	0.00385	15.771927	0.008113	7.477389
410.116	12.72423	6.957989	0.00385	15.772378	0.008113	7.477602
410.136	12.72431	6.956954	0.003851	15.770032	0.008115	7.47649
410.156	12.72423	6.956029	0.003852	15.767935	0.008116	7.475496
410.176	12.72423	6.951446	0.003855	15.757545	0.008122	7.47057
410.196	12.72423	6.951629	0.003854	15.75796	0.008122	7.470767
410.216	12.72423	6.956607	0.003851	15.769245	0.008115	7.476117
410.236	12.72423	6.952203	0.003854	15.759263	0.008121	7.471384
410.256	12.72423	6.954051	0.003853	15.763451	0.008119	7.47337
410.276	12.72423	6.960761	0.003849	15.77866	0.008109	7.48058
410.296	12.72423	6.959226	0.00385	15.775182	0.008112	7.478931
410.316	12.72423	6.950698	0.003855	15.75585	0.008123	7.469766
410.336	12.72423	6.953806	0.003853	15.762896	0.008119	7.473107
410.356	12.72423	6.95751	0.003851	15.771292	0.008114	7.477087
410.376	12.72423	6.956366	0.003851	15.768698	0.008115	7.475858
410.396	12.72423	6.962601	0.003847	15.782832	0.008107	7.482558
410.416	12.72423	6.958474	0.00385	15.773476	0.008113	7.478123
410.436	12.72423	6.958592	0.00385	15.773744	0.008112	7.47825
410.456	12.72423	6.956778	0.003851	15.769633	0.008115	7.476301
410.476	12.72423	6.95864	0.00385	15.773853	0.008112	7.478302
410.496	12.72423	6.962317	0.003848	15.782187	0.008107	7.482253
410.516	12.72423	6.949423	0.003856	15.75296	0.008125	7.468396
410.536	12.72423	6.952661	0.003854	15.760299	0.008121	7.471876
410.556	12.72423	6.94963	0.003856	15.75343	0.008125	7.468619
410.576	12.72423	6.950712	0.003855	15.755882	0.008123	7.469782
410.596	12.72423	6.950992	0.003855	15.756517	0.008123	7.470083
410.616	12.72423	6.950027	0.003856	15.754328	0.008124	7.469045
410.636	12.72423	6.955931	0.003852	15.767712	0.008116	7.47539
410.656	12.72423	6.948614	0.003856	15.751127	0.008126	7.467527
410.676	12.72423	6.951081	0.003855	15.756719	0.008123	7.470178
410.696	12.72423	6.950664	0.003855	15.755772	0.008123	7.46973
410.716	12.72423	6.948875	0.003856	15.751719	0.008126	7.467808
410.736	12.72423	6.94843	0.003857	15.75071	0.008126	7.46733
410.756	12.72423	6.954204	0.003853	15.763799	0.008118	7.473535
410.776	12.72423	6.959035	0.00385	15.774749	0.008112	7.478726
410.796	12.72423	6.956006	0.003852	15.767882	0.008116	7.475471
410.816	12.72423	6.953568	0.003853	15.762356	0.008119	7.472851
410.836	12.72423	6.955201	0.003852	15.766058	0.008117	7.474606
410.856	12.72423	6.952603	0.003854	15.760168	0.008121	7.471813
410.876	12.72423	6.95571	0.003852	15.767212	0.008116	7.475153
410.896	12.72423	6.963749	0.003847	15.785435	0.008105	7.483793
410.916	12.72423	6.956955	0.003851	15.770035	0.008115	7.476491
410.936	12.72423	6.957427	0.003851	15.771103	0.008114	7.476998
410.956	12.72423	6.956508	0.003851	15.769021	0.008115	7.476011
410.976	12.72423	6.953293	0.003853	15.761733	0.00812	7.472555
410.996	12.72423	6.958938	0.00385	15.774528	0.008112	7.478621
411.016	12.72423	6.959236	0.00385	15.775204	0.008112	7.478942
411.036	12.72423	6.956722	0.003851	15.769506	0.008115	7.47624
411.056	12.72423	6.9627	0.003847	15.783055	0.008107	7.482664
411.076	12.72423	6.955357	0.003852	15.766412	0.008117	7.474774
411.096	12.72423	6.962381	0.003847	15.782334	0.008107	7.482322
411.116	12.72423	6.955192	0.003852	15.766037	0.008117	7.474596
411.136	12.72423	6.955172	0.003852	15.765991	0.008117	7.474574
411.156	12.72423	6.960023	0.003849	15.776989	0.00811	7.479788
411.176	12.72423	6.956368	0.003851	15.768703	0.008115	7.47586
411.196	12.72423	6.956034	0.003852	15.767947	0.008116	7.475501
411.216	12.72423	6.959752	0.003849	15.776375	0.008111	7.479497
411.236	12.72423	6.960878	0.003848	15.778926	0.008109	7.480707
411.256	12.72423	6.957278	0.003851	15.770766	0.008114	7.476838
411.276	12.72423	6.961414	0.003848	15.780141	0.008109	7.481283
411.296	12.72423	6.959071	0.00385	15.77483	0.008112	7.478765
411.316	12.72423	6.956437	0.003851	15.76886	0.008115	7.475934
411.336	12.72423	6.959813	0.003849	15.776513	0.008111	7.479563
411.356	12.72423	6.954573	0.003853	15.764634	0.008118	7.473931
411.376	12.72423	6.961729	0.003848	15.780855	0.008108	7.481621
411.396	12.72423	6.957667	0.003851	15.771648	0.008114	7.477256
411.416	12.72423	6.959718	0.003849	15.776298	0.008111	7.479461
411.436	12.72423	6.952261	0.003854	15.759394	0.008121	7.471447
411.456	12.72423	6.954516	0.003853	15.764504	0.008118	7.473869
411.476	12.72423	6.961541	0.003848	15.780428	0.008108	7.481419
411.496	12.72423	6.955574	0.003852	15.766902	0.008117	7.475006
411.516	12.72423	6.958818	0.00385	15.774258	0.008112	7.478493
411.536	12.72423	6.956569	0.003851	15.76916	0.008115	7.476076
411.556	12.72423	6.955064	0.003852	15.765748	0.008117	7.474459
411.576	12.72423	6.96056	0.003849	15.778207	0.00811	7.480365
411.596	12.72423	6.958333	0.00385	15.773157	0.008113	7.477972
411.616	12.72423	6.953019	0.003854	15.761113	0.00812	7.472261
411.636	12.72423	6.954624	0.003853	15.76475	0.008118	7.473986
411.656	12.72423	6.960083	0.003849	15.777125	0.00811	7.479853
411.676	12.72423	6.957133	0.003851	15.770437	0.008114	7.476682
411.696	12.72423	6.960254	0.003849	15.777511	0.00811	7.480036
411.716	12.72423	6.95353	0.003853	15.762271	0.008119	7.47281
411.736	12.72423	6.953229	0.003853	15.761587	0.00812	7.472486
411.756	12.72423	6.952699	0.003854	15.760386	0.00812	7.471917
411.776	12.72423	6.961332	0.003848	15.779956	0.008109	7.481195
411.796	12.72423	6.959481	0.003849	15.775761	0.008111	7.479206
411.816	12.72423	6.955199	0.003852	15.766053	0.008117	7.474604
411.836	12.72423	6.957443	0.003851	15.77114	0.008114	7.477015
411.856	12.72423	6.955033	0.003852	15.765677	0.008117	7.474425
411.876	12.72423	6.962013	0.003848	15.781499	0.008108	7.481926
411.896	12.72423	6.952997	0.003854	15.761062	0.00812	7.472237
411.916	12.72423	6.955605	0.003852	15.766974	0.008116	7.47504
411.936	12.72423	6.958688	0.00385	15.773962	0.008112	7.478353
411.956	12.72423	6.958927	0.00385	15.774504	0.008112	7.47861
411.976	12.72423	6.954893	0.003852	15.765359	0.008117	7.474275
411.996	12.72423	6.961037	0.003848	15.779286	0.008109	7.480877
412.016	12.72423	6.954964	0.003852	15.765521	0.008117	7.474351
412.036	12.72423	6.962617	0.003847	15.782869	0.008107	7.482576
412.056	12.72423	6.966294	0.003845	15.791204	0.008102	7.486528
412.076	12.72423	6.959339	0.003849	15.775439	0.008111	7.479053
412.096	12.72423	6.956383	0.003851	15.768737	0.008115	7.475876
412.116	12.72423	6.954622	0.003853	15.764745	0.008118	7.473984
412.136	12.72423	6.955195	0.003852	15.766044	0.008117	7.474599
412.156	12.72423	6.952996	0.003854	15.76106	0.00812	7.472236
412.176	12.72423	6.954997	0.003852	15.765596	0.008117	7.474387
412.196	12.72423	6.95558	0.003852	15.766917	0.008117	7.475013
412.216	12.72423	6.958328	0.00385	15.773146	0.008113	7.477967
412.236	12.72423	6.955674	0.003852	15.767131	0.008116	7.475114
412.256	12.72423	6.961201	0.003848	15.779659	0.008109	7.481054
412.276	12.72423	6.95713	0.003851	15.770429	0.008114	7.476678
412.296	12.72423	6.955869	0.003852	15.767572	0.008116	7.475324
412.316	12.72423	6.95466	0.003853	15.764831	0.008118	7.474024
412.336	12.72423	6.953683	0.003853	15.762618	0.008119	7.472975
412.356	12.72423	6.957087	0.003851	15.770333	0.008114	7.476633
412.376	12.72423	6.95441	0.003853	15.764265	0.008118	7.473756
412.396	12.72423	6.956489	0.003851	15.768978	0.008115	7.47599
412.416	12.72423	6.967556	0.003844	15.794065	0.0081	7.487884
412.436	12.72423	6.955239	0.003852	15.766145	0.008117	7.474647
412.456	12.72423	6.963407	0.003847	15.784659	0.008106	7.483425
412.476	12.72423	6.956565	0.003851	15.769151	0.008115	7.476072
412.496	12.72423	6.958472	0.00385	15.773472	0.008113	7.478121
412.516	12.72423	6.956548	0.003851	15.769111	0.008115	7.476053
412.536	12.72423	6.954158	0.003853	15.763694	0.008118	7.473485
412.556	12.72423	6.957052	0.003851	15.770253	0.008115	7.476595
412.576	12.72423	6.960542	0.003849	15.778164	0.00811	7.480345
412.596	12.72423	6.958505	0.00385	15.773547	0.008113	7.478156
412.616	12.72423	6.954631	0.003853	15.764766	0.008118	7.473994
412.636	12.72423	6.947501	0.003857	15.748604	0.008128	7.466331
412.656	12.72423	6.952123	0.003854	15.75908	0.008121	7.471298
412.676	12.72423	6.952106	0.003854	15.759041	0.008121	7.471279
412.696	12.72423	6.959279	0.00385	15.775302	0.008111	7.478989
412.716	12.72423	6.957324	0.003851	15.77087	0.008114	7.476887
412.736	12.72423	6.956443	0.003851	15.768874	0.008115	7.475941
412.756	12.72431	6.956412	0.003851	15.768803	0.008115	7.475907
412.776	12.72423	6.96294	0.003847	15.783602	0.008106	7.482923
412.796	12.72423	6.962658	0.003847	15.782962	0.008107	7.48262
412.816	12.72423	6.955428	0.003852	15.766573	0.008117	7.47485
412.836	12.72423	6.959074	0.00385	15.774838	0.008112	7.478768
412.856	12.72423	6.957456	0.003851	15.77117	0.008114	7.47703
412.876	12.72423	6.958426	0.00385	15.773368	0.008113	7.478071
412.896	12.72423	6.958873	0.00385	15.774382	0.008112	7.478552
412.916	12.72431	6.956999	0.003851	15.770133	0.008115	7.476538
412.936	12.72431	6.953014	0.003854	15.761101	0.00812	7.472256
412.956	12.72423	6.953876	0.003853	15.763054	0.008119	7.473182
412.976	12.72423	6.958355	0.00385	15.773206	0.008113	7.477995
412.996	12.72423	6.949831	0.003856	15.753886	0.008124	7.468835
413.016	12.72423	6.956282	0.003851	15.768509	0.008116	7.475768
413.036	12.72423	6.952683	0.003854	15.760349	0.008121	7.471899
413.056	12.72423	6.957319	0.003851	15.770858	0.008114	7.476882
413.076	12.72423	6.952541	0.003854	15.760027	0.008121	7.471747
413.096	12.72423	6.951264	0.003855	15.757133	0.008122	7.470375
413.116	12.72423	6.955541	0.003852	15.76683	0.008117	7.474972
413.136	12.72423	6.949737	0.003856	15.753671	0.008125	7.468734
413.156	12.72423	6.951612	0.003855	15.757921	0.008122	7.470748
413.176	12.72423	6.947705	0.003857	15.749066	0.008127	7.46655
413.196	12.72423	6.948875	0.003856	15.751718	0.008126	7.467807
413.216	12.72423	6.951549	0.003855	15.757779	0.008122	7.470681
413.236	12.72423	6.952239	0.003854	15.759343	0.008121	7.471423
413.256	12.72423	6.948851	0.003856	15.751664	0.008126	7.467782
413.276	12.72423	6.951434	0.003855	15.75752	0.008122	7.470558
413.296	12.72423	6.953591	0.003853	15.762409	0.008119	7.472876
413.316	12.72423	6.95507	0.003852	15.765761	0.008117	7.474465
413.336	12.72423	6.948239	0.003857	15.750277	0.008127	7.467124
413.356	12.72423	6.943965	0.003859	15.740587	0.008132	7.46253
413.376	12.72423	6.952012	0.003854	15.758829	0.008121	7.471179
413.396	12.72423	6.959675	0.003849	15.7762	0.008111	7.479414
413.416	12.72423	6.951886	0.003854	15.758542	0.008122	7.471043
413.436	12.72423	6.951587	0.003855	15.757864	0.008122	7.470721
413.456	12.72423	6.950495	0.003855	15.755391	0.008124	7.469549
413.476	12.72423	6.954494	0.003853	15.764455	0.008118	7.473846
413.496	12.72423	6.945861	0.003858	15.744886	0.00813	7.464568
413.516	12.72423	6.956263	0.003851	15.768464	0.008116	7.475747
413.536	12.72423	6.952496	0.003854	15.759926	0.008121	7.471699
413.556	12.72423	6.94617	0.003858	15.745586	0.008129	7.4649
413.576	12.72423	6.946126	0.003858	15.745486	0.00813	7.464853
413.596	12.72423	6.948242	0.003857	15.750283	0.008127	7.467127
413.616	12.72423	6.952579	0.003854	15.760114	0.008121	7.471788
413.636	12.72423	6.952023	0.003854	15.758853	0.008121	7.47119
413.656	12.72423	6.952491	0.003854	15.759916	0.008121	7.471694
413.676	12.72423	6.948413	0.003857	15.75067	0.008126	7.467311
413.696	12.72423	6.950209	0.003855	15.754742	0.008124	7.469241
413.716	12.72423	6.951812	0.003854	15.758376	0.008122	7.470964
413.736	12.72423	6.948386	0.003857	15.750609	0.008126	7.467281
413.756	12.72423	6.948662	0.003856	15.751235	0.008126	7.467578
413.776	12.72423	6.947321	0.003857	15.748195	0.008128	7.466137
413.796	12.72423	6.946086	0.003858	15.745396	0.00813	7.46481
413.816	12.72423	6.949961	0.003856	15.754181	0.008124	7.468975
413.836	12.72431	6.950207	0.003855	15.754738	0.008124	7.469239
413.856	12.72423	6.950115	0.003855	15.75453	0.008124	7.46914
413.876	12.72423	6.952829	0.003854	15.760681	0.00812	7.472057
413.896	12.72423	6.948705	0.003856	15.751332	0.008126	7.467625
413.916	12.72423	6.953294	0.003853	15.761736	0.00812	7.472557
413.936	12.72423	6.950446	0.003855	15.75528	0.008124	7.469496
413.956	12.72423	6.948245	0.003857	15.750291	0.008127	7.467131
413.976	12.72423	6.946678	0.003858	15.746738	0.008129	7.465446
413.996	12.72423	6.947031	0.003857	15.747537	0.008128	7.465825
414.016	12.72423	6.941499	0.003861	15.734999	0.008136	7.459881
414.036	12.72423	6.9512	0.003855	15.756988	0.008123	7.470306
414.056	12.72423	6.944894	0.003859	15.742693	0.008131	7.463529
414.076	12.72423	6.952999	0.003854	15.761066	0.00812	7.472239
414.096	12.72423	6.949006	0.003856	15.752015	0.008126	7.467948
414.116	12.72431	6.944414	0.003859	15.741606	0.008132	7.463013
414.136	12.72423	6.949347	0.003856	15.752787	0.008125	7.468314
414.156	12.72423	6.943601	0.00386	15.739763	0.008133	7.46214
414.176	12.72423	6.949914	0.003856	15.754074	0.008124	7.468924
414.196	12.72423	6.951259	0.003855	15.757123	0.008122	7.47037
414.216	12.72423	6.950033	0.003856	15.754342	0.008124	7.469052
414.236	12.72423	6.94889	0.003856	15.751751	0.008126	7.467823
414.256	12.72423	6.948589	0.003856	15.75107	0.008126	7.4675
414.276	12.72423	6.948222	0.003857	15.750237	0.008127	7.467105
414.296	12.72423	6.948925	0.003856	15.751831	0.008126	7.467861
414.316	12.72423	6.949223	0.003856	15.752506	0.008125	7.468181
414.336	12.72423	6.944402	0.003859	15.741579	0.008132	7.463
414.356	12.72423	6.946316	0.003858	15.745918	0.008129	7.465058
414.376	12.72423	6.946371	0.003858	15.746042	0.008129	7.465116
414.396	12.72423	6.944448	0.003859	15.741682	0.008132	7.46305
414.416	12.72423	6.949919	0.003856	15.754084	0.008124	7.468929
414.436	12.72423	6.951652	0.003854	15.758013	0.008122	7.470792
414.456	12.72423	6.951001	0.003855	15.756538	0.008123	7.470092
414.476	12.72423	6.950606	0.003855	15.755641	0.008123	7.469667
414.496	12.72423	6.952254	0.003854	15.759376	0.008121	7.471438
414.516	12.72423	6.955983	0.003852	15.767831	0.008116	7.475447
414.536	12.72423	6.954707	0.003852	15.764938	0.008118	7.474075
414.556	12.72423	6.952237	0.003854	15.759339	0.008121	7.47142
414.576	12.72423	6.94631	0.003858	15.745903	0.008129	7.465051
414.596	12.72423	6.958187	0.00385	15.772825	0.008113	7.477814
414.616	12.72423	6.952353	0.003854	15.759603	0.008121	7.471545
414.636	12.72423	6.952339	0.003854	15.75957	0.008121	7.47153
414.656	12.72423	6.955443	0.003852	15.766606	0.008117	7.474866
414.676	12.72423	6.947224	0.003857	15.747975	0.008128	7.466033
414.696	12.72423	6.951634	0.003854	15.757971	0.008122	7.470772
414.716	12.72423	6.943192	0.00386	15.738835	0.008134	7.4617
414.736	12.72423	6.945196	0.003859	15.743378	0.008131	7.463853
414.756	12.72423	6.947667	0.003857	15.74898	0.008127	7.466509
414.776	12.72423	6.948369	0.003857	15.750572	0.008126	7.467264
414.796	12.72423	6.95005	0.003856	15.754382	0.008124	7.46907
414.816	12.72423	6.946382	0.003858	15.746067	0.008129	7.465128
414.836	12.72423	6.952221	0.003854	15.759304	0.008121	7.471404
414.856	12.72423	6.94729	0.003857	15.748124	0.008128	7.466103
414.876	12.72423	6.951789	0.003854	15.758324	0.008122	7.470939
414.896	12.72423	6.95394	0.003853	15.763199	0.008119	7.47325
414.916	12.72423	6.946363	0.003858	15.746024	0.008129	7.465108
414.936	12.72431	6.941873	0.003861	15.735846	0.008135	7.460283
414.956	12.72431	6.943641	0.00386	15.739853	0.008133	7.462182
414.976	12.72431	6.946513	0.003858	15.746364	0.008129	7.465269
414.996	12.72431	6.944019	0.00386	15.740711	0.008133	7.462589
415.016	12.72431	6.949931	0.003856	15.754112	0.008124	7.468942
415.036	12.72431	6.952818	0.003854	15.760656	0.00812	7.472045
415.056	12.72431	6.946315	0.003858	15.745915	0.008129	7.465056
415.076	12.72431	6.946856	0.003858	15.747142	0.008129	7.465638
415.096	12.72431	6.947117	0.003857	15.747732	0.008128	7.465918
415.116	12.72431	6.950881	0.003855	15.756266	0.008123	7.469963
415.136	12.72431	6.949968	0.003856	15.754195	0.008124	7.468982
415.156	12.72431	6.950855	0.003855	15.756206	0.008123	7.469935
415.176	12.72431	6.945998	0.003858	15.745197	0.00813	7.464716
415.196	12.72431	6.94623	0.003858	15.745722	0.008129	7.464965
415.216	12.72431	6.946177	0.003858	15.745602	0.00813	7.464908
415.236	12.72431	6.944745	0.003859	15.742355	0.008132	7.463369
415.256	12.72431	6.949812	0.003856	15.753843	0.008125	7.468815
415.276	12.72431	6.953736	0.003853	15.762737	0.008119	7.473032
415.296	12.72431	6.943663	0.00386	15.739904	0.008133	7.462207
415.316	12.72431	6.948798	0.003856	15.751543	0.008126	7.467724
415.336	12.72431	6.948308	0.003857	15.750432	0.008127	7.467198
415.356	12.72431	6.945231	0.003859	15.743458	0.008131	7.463891
415.376	12.72431	6.94876	0.003856	15.751457	0.008126	7.467684
415.396	12.72431	6.950501	0.003855	15.755404	0.008124	7.469555
415.416	12.72431	6.947391	0.003857	15.748354	0.008128	7.466213
415.436	12.72431	6.949411	0.003856	15.752932	0.008125	7.468383
415.456	12.72431	6.946345	0.003858	15.745982	0.008129	7.465088
415.476	12.72431	6.95192	0.003854	15.758621	0.008122	7.47108
415.496	12.72431	6.94987	0.003856	15.753973	0.008124	7.468877
415.516	12.72431	6.94616	0.003858	15.745562	0.00813	7.464889
415.536	12.72431	6.950555	0.003855	15.755526	0.008124	7.469613
415.556	12.72431	6.958514	0.00385	15.773567	0.008113	7.478166
415.576	12.72431	6.94921	0.003856	15.752476	0.008125	7.468167
415.596	12.72431	6.951499	0.003855	15.757665	0.008122	7.470627
415.616	12.72431	6.960986	0.003848	15.779171	0.008109	7.480823
415.636	12.72431	6.952106	0.003854	15.759042	0.008121	7.47128
415.656	12.72431	6.950508	0.003855	15.755421	0.008124	7.469563
415.676	12.72431	6.953411	0.003853	15.762001	0.00812	7.472682
415.696	12.72431	6.949696	0.003856	15.75358	0.008125	7.46869
415.716	12.72431	6.949889	0.003856	15.754016	0.008124	7.468897
415.736	12.72431	6.948853	0.003856	15.751668	0.008126	7.467784
415.756	12.72431	6.954226	0.003853	15.763847	0.008118	7.473558
415.776	12.72431	6.955003	0.003852	15.765609	0.008117	7.474393
415.796	12.72431	6.95126	0.003855	15.757124	0.008123	7.47037
415.816	12.72431	6.949458	0.003856	15.753041	0.008125	7.468434
415.836	12.72431	6.952016	0.003854	15.758838	0.008122	7.471183
415.856	12.72431	6.948762	0.003856	15.751463	0.008126	7.467686
415.876	12.72431	6.945668	0.003858	15.744449	0.00813	7.464361
415.896	12.72431	6.947246	0.003857	15.748026	0.008128	7.466057
415.916	12.72431	6.95157	0.003855	15.757828	0.008122	7.470704
415.936	12.72431	6.952803	0.003854	15.760622	0.00812	7.472029
415.956	12.72431	6.947434	0.003857	15.748451	0.008128	7.466258
415.976	12.72431	6.945924	0.003858	15.745028	0.00813	7.464636
415.996	12.72431	6.948538	0.003857	15.750954	0.008126	7.467445
416.016	12.72431	6.949077	0.003856	15.752175	0.008126	7.468024
416.036	12.72431	6.947659	0.003857	15.748962	0.008128	7.466501
416.056	12.72431	6.951932	0.003854	15.758647	0.008122	7.471092
416.076	12.72431	6.95105	0.003855	15.756648	0.008123	7.470145
416.096	12.72431	6.950829	0.003855	15.756147	0.008123	7.469907
416.116	12.72431	6.953102	0.003854	15.7613	0.00812	7.47235
416.136	12.72431	6.94893	0.003856	15.751842	0.008126	7.467866
416.156	12.72431	6.946942	0.003858	15.747337	0.008129	7.46573
416.176	12.72431	6.953169	0.003854	15.761452	0.00812	7.472422
416.196	12.72431	6.945614	0.003858	15.744327	0.00813	7.464303
416.216	12.72431	6.942759	0.00386	15.737855	0.008134	7.461235
416.236	12.72431	6.947185	0.003857	15.747888	0.008128	7.465992
416.256	12.72431	6.940929	0.003862	15.733705	0.008137	7.459268
416.276	12.72431	6.940867	0.003862	15.733565	0.008137	7.459201
416.296	12.72431	6.943574	0.00386	15.739701	0.008133	7.46211
416.316	12.72431	6.94647	0.003858	15.746265	0.008129	7.465222
416.336	12.72431	6.944247	0.003859	15.741227	0.008132	7.462834
416.356	12.72431	6.942068	0.003861	15.736288	0.008135	7.460492
416.376	12.72431	6.943712	0.00386	15.740014	0.008133	7.462259
416.396	12.72431	6.951197	0.003855	15.75698	0.008123	7.470302
416.416	12.72431	6.943087	0.00386	15.738598	0.008134	7.461587
416.436	12.72431	6.949195	0.003856	15.752443	0.008125	7.468151
416.456	12.72431	6.952081	0.003854	15.758985	0.008121	7.471253
416.476	12.72431	6.952553	0.003854	15.760056	0.008121	7.47176
416.496	12.72431	6.947608	0.003857	15.748847	0.008128	7.466446
416.516	12.72431	6.946997	0.003858	15.74746	0.008128	7.465789
416.536	12.72431	6.945863	0.003858	15.744891	0.00813	7.464571
416.556	12.72431	6.948585	0.003857	15.75106	0.008126	7.467496
416.576	12.72431	6.946626	0.003858	15.746621	0.008129	7.465391
416.596	12.72431	6.950496	0.003855	15.755392	0.008124	7.469549
416.616	12.72431	6.946807	0.003858	15.747031	0.008129	7.465585
416.636	12.72431	6.947313	0.003857	15.748177	0.008128	7.466129
416.656	12.72431	6.948166	0.003857	15.75011	0.008127	7.467045
416.676	12.72431	6.952403	0.003854	15.759715	0.008121	7.471599
416.696	12.72431	6.948594	0.003857	15.751082	0.008126	7.467506
416.716	12.72431	6.951359	0.003855	15.757348	0.008122	7.470477
416.736	12.72431	6.954871	0.003852	15.765311	0.008118	7.474252
416.756	12.72431	6.953365	0.003853	15.761896	0.00812	7.472633
416.776	12.72431	6.948586	0.003857	15.751062	0.008126	7.467496
416.796	12.72431	6.954872	0.003852	15.765312	0.008118	7.474252
416.816	12.72431	6.952244	0.003854	15.759354	0.008121	7.471428
416.836	12.72431	6.950382	0.003855	15.755135	0.008124	7.469427
416.856	12.72431	6.956569	0.003851	15.769158	0.008115	7.476076
416.876	12.72431	6.953531	0.003853	15.762272	0.008119	7.472811
416.896	12.72431	6.951766	0.003854	15.758271	0.008122	7.470914
416.916	12.72431	6.9579	0.00385	15.772177	0.008113	7.477507
416.936	12.72431	6.951867	0.003854	15.758501	0.008122	7.471023
416.956	12.72431	6.952747	0.003854	15.760496	0.008121	7.471969
416.976	12.72431	6.94455	0.003859	15.741915	0.008132	7.46316
416.996	12.72431	6.942782	0.00386	15.737907	0.008134	7.46126
417.016	12.72431	6.948456	0.003857	15.750767	0.008126	7.467357
417.036	12.72431	6.949459	0.003856	15.753042	0.008125	7.468435
417.056	12.72431	6.948198	0.003857	15.750183	0.008127	7.46708
417.076	12.72431	6.947496	0.003857	15.748592	0.008128	7.466326
417.096	12.72431	6.941226	0.003861	15.73438	0.008136	7.459587
417.116	12.72431	6.945945	0.003858	15.745075	0.00813	7.464658
417.136	12.72431	6.940267	0.003862	15.732205	0.008138	7.458556
417.156	12.72431	6.944457	0.003859	15.741702	0.008132	7.463059
417.176	12.72431	6.949136	0.003856	15.752309	0.008125	7.468088
417.196	12.72431	6.948064	0.003857	15.749879	0.008127	7.466936
417.216	12.72431	6.947996	0.003857	15.749725	0.008127	7.466862
417.236	12.72431	6.94431	0.003859	15.741369	0.008132	7.462901
417.256	12.72431	6.944319	0.003859	15.741391	0.008132	7.462912
417.276	12.72431	6.945654	0.003858	15.744416	0.00813	7.464346
417.296	12.72431	6.94369	0.00386	15.739965	0.008133	7.462235
417.316	12.72431	6.94718	0.003857	15.747877	0.008128	7.465986
417.336	12.72431	6.944666	0.003859	15.742178	0.008132	7.463284
417.356	12.72431	6.949578	0.003856	15.753312	0.008125	7.468563
417.376	12.72431	6.952444	0.003854	15.759809	0.008121	7.471643
417.396	12.72431	6.946649	0.003858	15.746673	0.008129	7.465416
417.416	12.72431	6.953803	0.003853	15.76289	0.008119	7.473104
417.436	12.72431	6.952348	0.003854	15.75959	0.008121	7.471539
417.456	12.72431	6.949694	0.003856	15.753575	0.008125	7.468688
417.476	12.72431	6.949206	0.003856	15.752467	0.008125	7.468163
417.496	12.72431	6.950801	0.003855	15.756083	0.008123	7.469877
417.516	12.72431	6.943156	0.00386	15.738755	0.008134	7.461662
417.536	12.72431	6.945329	0.003859	15.74368	0.008131	7.463997
417.556	12.72431	6.946436	0.003858	15.746188	0.008129	7.465186
417.576	12.72431	6.9512	0.003855	15.756989	0.008123	7.470307
417.596	12.72431	6.947098	0.003858	15.74769	0.008128	7.465898
417.616	12.72431	6.94251	0.00386	15.737289	0.008135	7.460967
417.636	12.72431	6.948584	0.003857	15.751058	0.008126	7.467495
417.656	12.72431	6.945974	0.003858	15.745143	0.00813	7.46469
417.676	12.72431	6.938118	0.003863	15.727333	0.008141	7.456247
417.696	12.72431	6.947307	0.003857	15.748163	0.008128	7.466122
417.716	12.72431	6.944479	0.003859	15.741753	0.008132	7.463083
417.736	12.72431	6.946887	0.003858	15.747212	0.008129	7.465671
417.756	12.72431	6.950594	0.003855	15.755614	0.008123	7.469654
417.776	12.72431	6.948956	0.003856	15.751902	0.008126	7.467895
417.796	12.72431	6.952026	0.003854	15.75886	0.008122	7.471193
417.816	12.72431	6.95054	0.003855	15.755492	0.008124	7.469597
417.836	12.72431	6.950043	0.003856	15.754365	0.008124	7.469062
417.856	12.72431	6.942673	0.00386	15.737659	0.008134	7.461142
417.876	12.72431	6.945369	0.003859	15.743771	0.008131	7.46404
417.896	12.72431	6.945591	0.003858	15.744275	0.00813	7.464279
417.916	12.72431	6.94844	0.003857	15.750731	0.008126	7.46734
417.936	12.72431	6.945643	0.003858	15.744392	0.00813	7.464334
417.956	12.72431	6.946579	0.003858	15.746513	0.008129	7.46534
417.976	12.72431	6.943188	0.00386	15.738827	0.008134	7.461696
417.996	12.72431	6.949428	0.003856	15.752972	0.008125	7.468402
418.016	12.72431	6.955442	0.003852	15.766604	0.008117	7.474865
418.036	12.72431	6.944564	0.003859	15.741947	0.008132	7.463175
418.056	12.72431	6.944538	0.003859	15.741887	0.008132	7.463146
418.076	12.72431	6.944895	0.003859	15.742697	0.008131	7.463531
418.096	12.72431	6.949112	0.003856	15.752256	0.008126	7.468063
418.116	12.72431	6.948778	0.003856	15.751498	0.008126	7.467703
418.136	12.72431	6.953854	0.003853	15.763003	0.008119	7.473158
418.156	12.72431	6.949749	0.003856	15.753698	0.008125	7.468746
418.176	12.72431	6.942868	0.00386	15.738101	0.008134	7.461352
418.196	12.72431	6.948113	0.003857	15.74999	0.008127	7.466988
418.216	12.72431	6.954839	0.003852	15.765237	0.008118	7.474217
418.236	12.72431	6.950374	0.003855	15.755116	0.008124	7.469418
418.256	12.72431	6.943414	0.00386	15.739339	0.008133	7.461939
418.276	12.72431	6.943848	0.00386	15.740323	0.008133	7.462405
418.296	12.72431	6.950616	0.003855	15.755664	0.008123	7.469678
418.316	12.72431	6.94853	0.003857	15.750936	0.008126	7.467436
418.336	12.72431	6.944205	0.003859	15.741132	0.008132	7.462789
418.356	12.72431	6.943021	0.00386	15.738448	0.008134	7.461516
418.376	12.72431	6.945514	0.003859	15.744099	0.00813	7.464195
418.396	12.72431	6.948238	0.003857	15.750275	0.008127	7.467123
418.416	12.72431	6.952297	0.003854	15.759475	0.008121	7.471485
418.436	12.72431	6.949598	0.003856	15.753356	0.008125	7.468584
418.456	12.72431	6.953659	0.003853	15.762563	0.008119	7.472949
418.476	12.72431	6.951964	0.003854	15.75872	0.008122	7.471127
418.496	12.72431	6.953849	0.003853	15.762992	0.008119	7.473153
418.516	12.72431	6.953574	0.003853	15.762369	0.008119	7.472857
418.536	12.72431	6.951769	0.003854	15.758277	0.008122	7.470917
418.556	12.72431	6.946659	0.003858	15.746695	0.008129	7.465426
418.576	12.72431	6.95014	0.003856	15.754584	0.008124	7.469166
418.596	12.72431	6.949647	0.003856	15.753467	0.008125	7.468637
418.616	12.72431	6.951815	0.003854	15.758382	0.008122	7.470967
418.636	12.72431	6.944149	0.003859	15.741006	0.008132	7.462729
418.656	12.72431	6.952604	0.003854	15.760172	0.008121	7.471815
418.676	12.72431	6.951172	0.003855	15.756926	0.008123	7.470276
418.696	12.72431	6.951485	0.003855	15.757634	0.008122	7.470612
418.716	12.72431	6.954357	0.003853	15.764145	0.008118	7.473699
418.736	12.72431	6.946197	0.003858	15.745648	0.00813	7.46493
418.756	12.72431	6.944955	0.003859	15.742833	0.008131	7.463595
418.776	12.72431	6.949031	0.003856	15.752071	0.008126	7.467975
418.796	12.72431	6.945829	0.003858	15.744814	0.00813	7.464534
418.816	12.72431	6.9479	0.003857	15.749508	0.008127	7.46676
418.836	12.72431	6.954635	0.003853	15.764774	0.008118	7.473997
418.856	12.72431	6.951717	0.003854	15.75816	0.008122	7.470862
418.876	12.72431	6.949307	0.003856	15.752697	0.008125	7.468271
418.896	12.72431	6.946634	0.003858	15.746639	0.008129	7.465399
418.916	12.72431	6.945715	0.003858	15.744555	0.00813	7.464411
418.936	12.72431	6.945554	0.003859	15.74419	0.00813	7.464238
418.956	12.72431	6.94974	0.003856	15.753679	0.008125	7.468737
418.976	12.72431	6.950825	0.003855	15.756139	0.008123	7.469903
418.996	12.72431	6.94752	0.003857	15.748647	0.008128	7.466352
419.016	12.72431	6.946775	0.003858	15.746957	0.008129	7.46555
419.036	12.72431	6.945736	0.003858	15.744602	0.00813	7.464434
419.056	12.72431	6.952821	0.003854	15.760662	0.00812	7.472048
419.076	12.72431	6.950822	0.003855	15.756132	0.008123	7.4699
419.096	12.72431	6.950657	0.003855	15.755758	0.008123	7.469723
419.116	12.72431	6.94176	0.003861	15.735589	0.008136	7.460161
419.136	12.72431	6.954616	0.003853	15.764731	0.008118	7.473977
419.156	12.72431	6.943556	0.00386	15.73966	0.008133	7.462091
419.176	12.72431	6.943733	0.00386	15.740062	0.008133	7.462281
419.196	12.72431	6.94979	0.003856	15.753792	0.008125	7.468791
419.216	12.72431	6.95428	0.003853	15.763969	0.008118	7.473616
419.236	12.72431	6.951182	0.003855	15.756946	0.008123	7.470286
419.256	12.72431	6.944832	0.003859	15.742554	0.008131	7.463463
419.276	12.72431	6.949418	0.003856	15.752948	0.008125	7.46839
419.296	12.72431	6.941635	0.003861	15.735307	0.008136	7.460027
419.316	12.72431	6.948041	0.003857	15.749828	0.008127	7.466912
419.336	12.72431	6.95248	0.003854	15.759889	0.008121	7.471681
419.356	12.72431	6.95343	0.003853	15.762042	0.00812	7.472702
419.376	12.72431	6.951383	0.003855	15.757403	0.008122	7.470503
419.396	12.72431	6.953637	0.003853	15.762512	0.008119	7.472925
419.416	12.72431	6.953387	0.003853	15.761945	0.00812	7.472656
419.436	12.72431	6.948859	0.003856	15.751681	0.008126	7.46779
419.456	12.72431	6.950765	0.003855	15.756003	0.008123	7.469839
419.476	12.72431	6.954338	0.003853	15.764101	0.008118	7.473678
419.496	12.72431	6.951206	0.003855	15.757001	0.008123	7.470312
419.516	12.72431	6.949353	0.003856	15.752801	0.008125	7.468321
419.536	12.72431	6.951636	0.003855	15.757976	0.008122	7.470774
419.556	12.72431	6.943175	0.00386	15.738798	0.008134	7.461682
419.576	12.72431	6.949238	0.003856	15.752541	0.008125	7.468198
419.596	12.72431	6.946569	0.003858	15.746491	0.008129	7.46533
419.616	12.72431	6.943861	0.00386	15.740352	0.008133	7.462419
419.636	12.72431	6.946083	0.003858	15.74539	0.00813	7.464807
419.656	12.72431	6.942811	0.00386	15.737973	0.008134	7.461291
419.676	12.72431	6.941592	0.003861	15.735209	0.008136	7.459981
419.696	12.72431	6.944629	0.003859	15.742094	0.008132	7.463245
419.716	12.72431	6.950843	0.003855	15.75618	0.008123	7.469923
419.736	12.72431	6.944183	0.003859	15.741082	0.008132	7.462765
419.756	12.72431	6.950483	0.003855	15.755363	0.008124	7.469535
419.776	12.72431	6.950547	0.003855	15.755508	0.008124	7.469604
419.796	12.72431	6.949522	0.003856	15.753185	0.008125	7.468503
419.816	12.72431	6.949779	0.003856	15.753766	0.008125	7.468778
419.836	12.72431	6.948145	0.003857	15.750062	0.008127	7.467023
419.856	12.72431	6.948675	0.003856	15.751265	0.008126	7.467593
419.876	12.72431	6.950451	0.003855	15.755291	0.008124	7.469501
419.896	12.72431	6.948824	0.003856	15.751603	0.008126	7.467753
419.916	12.72431	6.949721	0.003856	15.753637	0.008125	7.468717
419.936	12.72431	6.954744	0.003853	15.765023	0.008118	7.474115
419.956	12.72431	6.955429	0.003852	15.766575	0.008117	7.474851
419.976	12.72431	6.944038	0.00386	15.740754	0.008132	7.462609
419.996	12.72431	6.945341	0.003859	15.743708	0.008131	7.46401
420.016	12.72431	6.943011	0.00386	15.738424	0.008134	7.461505
420.036	12.72431	6.948897	0.003856	15.751768	0.008126	7.467831
420.056	12.72431	6.950388	0.003855	15.755147	0.008124	7.469433
420.076	12.72431	6.952254	0.003854	15.759377	0.008121	7.471439
420.096	12.72431	6.951817	0.003854	15.758387	0.008122	7.470969
420.116	12.72431	6.954005	0.003853	15.763346	0.008119	7.47332
420.136	12.72431	6.961075	0.003848	15.779374	0.008109	7.480919
420.156	12.72431	6.949756	0.003856	15.753715	0.008125	7.468754
420.176	12.72431	6.946303	0.003858	15.745888	0.008129	7.465044
420.196	12.72431	6.949692	0.003856	15.753571	0.008125	7.468686
420.216	12.72431	6.951567	0.003855	15.75782	0.008122	7.4707
420.236	12.72431	6.947037	0.003858	15.747552	0.008128	7.465832
420.256	12.72431	6.946457	0.003858	15.746236	0.008129	7.465209
420.276	12.72431	6.950575	0.003855	15.755572	0.008124	7.469635
420.296	12.72431	6.948511	0.003857	15.750894	0.008126	7.467417
420.316	12.72431	6.946303	0.003858	15.745887	0.008129	7.465043
420.336	12.72431	6.952875	0.003854	15.760786	0.00812	7.472106
420.356	12.72431	6.951696	0.003855	15.758113	0.008122	7.470839
420.376	12.72431	6.947523	0.003857	15.748652	0.008128	7.466354
420.396	12.72431	6.94924	0.003856	15.752545	0.008125	7.4682
420.416	12.72431	6.951259	0.003855	15.757123	0.008123	7.47037
420.436	12.72431	6.948216	0.003857	15.750225	0.008127	7.4671
420.456	12.72431	6.947845	0.003857	15.749383	0.008127	7.4667
420.476	12.72431	6.946669	0.003858	15.746717	0.008129	7.465436
420.496	12.72431	6.94311	0.00386	15.73865	0.008134	7.461612
420.516	12.72431	6.944618	0.003859	15.742068	0.008132	7.463232
420.536	12.72431	6.948228	0.003857	15.750251	0.008127	7.467112
420.556	12.72431	6.946476	0.003858	15.74628	0.008129	7.465229
420.576	12.72431	6.945317	0.003859	15.743653	0.008131	7.463984
420.596	12.72431	6.949511	0.003856	15.753159	0.008125	7.468491
420.616	12.72431	6.946276	0.003858	15.745827	0.008129	7.465014
420.636	12.72431	6.950552	0.003855	15.755518	0.008124	7.469609
420.656	12.72431	6.944582	0.003859	15.741987	0.008132	7.463194
420.676	12.72431	6.946224	0.003858	15.745708	0.008129	7.464958
420.696	12.72431	6.947283	0.003857	15.748109	0.008128	7.466096
420.716	12.72431	6.945696	0.003858	15.744511	0.00813	7.464391
420.736	12.72431	6.942239	0.003861	15.736675	0.008135	7.460676
420.756	12.72431	6.94965	0.003856	15.753474	0.008125	7.46864
420.776	12.72431	6.948495	0.003857	15.750857	0.008126	7.467399
420.796	12.72431	6.950235	0.003855	15.7548	0.008124	7.469268
420.816	12.72431	6.944068	0.003859	15.740822	0.008132	7.462642
420.836	12.72431	6.952059	0.003854	15.758935	0.008121	7.471229
420.856	12.72431	6.946609	0.003858	15.746581	0.008129	7.465372
420.876	12.72431	6.947899	0.003857	15.749505	0.008127	7.466758
420.896	12.72431	6.952773	0.003854	15.760554	0.00812	7.471997
420.916	12.72431	6.9531	0.003854	15.761295	0.00812	7.472348
420.936	12.72431	6.946161	0.003858	15.745566	0.00813	7.464891
420.956	12.72431	6.950304	0.003855	15.754956	0.008124	7.469343
420.976	12.72431	6.949749	0.003856	15.753698	0.008125	7.468746
420.996	12.72431	6.945116	0.003859	15.743196	0.008131	7.463767
421.016	12.72431	6.937891	0.003864	15.726819	0.008141	7.456003
421.036	12.72431	6.943417	0.00386	15.739346	0.008133	7.461942
421.056	12.72431	6.947459	0.003857	15.748509	0.008128	7.466286
421.076	12.72431	6.951149	0.003855	15.756872	0.008123	7.470251
421.096	12.72431	6.949713	0.003856	15.753617	0.008125	7.468708
421.116	12.72431	6.951961	0.003854	15.758713	0.008122	7.471124
421.136	12.72431	6.943912	0.00386	15.740468	0.008133	7.462474
421.156	12.72431	6.94476	0.003859	15.742391	0.008131	7.463386
421.176	12.72431	6.944253	0.003859	15.741241	0.008132	7.46284
421.196	12.72431	6.938342	0.003863	15.727843	0.00814	7.456488
421.216	12.72431	6.942381	0.003861	15.736998	0.008135	7.460829
421.236	12.72431	6.946946	0.003858	15.747345	0.008128	7.465734
421.256	12.72431	6.944927	0.003859	15.742768	0.008131	7.463564
421.276	12.72431	6.942937	0.00386	15.738257	0.008134	7.461426
421.296	12.72431	6.938671	0.003863	15.728588	0.00814	7.456842
421.316	12.72431	6.940336	0.003862	15.732363	0.008138	7.458631
421.336	12.72431	6.943198	0.00386	15.738849	0.008134	7.461706
421.356	12.72431	6.941752	0.003861	15.735571	0.008136	7.460152
421.376	12.72431	6.942209	0.003861	15.736608	0.008135	7.460644
421.396	12.72431	6.940187	0.003862	15.732024	0.008138	7.45847
421.416	12.72431	6.944374	0.003859	15.741515	0.008132	7.46297
421.436	12.72431	6.943253	0.00386	15.738974	0.008134	7.461766
421.456	12.72431	6.945741	0.003858	15.744613	0.00813	7.464439
421.476	12.72431	6.94487	0.003859	15.74264	0.008131	7.463504
421.496	12.72431	6.939817	0.003862	15.731185	0.008138	7.458073
421.516	12.72431	6.942577	0.00386	15.737443	0.008134	7.46104
421.536	12.72431	6.948258	0.003857	15.750319	0.008127	7.467144
421.556	12.72431	6.942805	0.00386	15.737958	0.008134	7.461284
421.576	12.72431	6.941408	0.003861	15.734791	0.008136	7.459783
421.596	12.72431	6.939665	0.003862	15.730842	0.008138	7.45791
421.616	12.72431	6.948676	0.003856	15.751266	0.008126	7.467593
421.636	12.72431	6.943083	0.00386	15.738588	0.008134	7.461582
421.656	12.72431	6.943251	0.00386	15.73897	0.008134	7.461764
421.676	12.72431	6.941939	0.003861	15.735994	0.008135	7.460353
421.696	12.72431	6.946072	0.003858	15.745365	0.00813	7.464796
421.716	12.72431	6.943857	0.00386	15.740344	0.008133	7.462415
421.736	12.72431	6.944454	0.003859	15.741697	0.008132	7.463057
421.756	12.72431	6.94248	0.003861	15.737222	0.008135	7.460935
421.776	12.72431	6.94597	0.003858	15.745132	0.00813	7.464685
421.796	12.72431	6.944723	0.003859	15.742305	0.008132	7.463345
421.816	12.72431	6.93965	0.003862	15.730808	0.008139	7.457894
421.836	12.72431	6.948255	0.003857	15.750312	0.008127	7.467141
421.856	12.72431	6.943521	0.00386	15.739581	0.008133	7.462054
421.876	12.72431	6.945601	0.003858	15.744297	0.00813	7.464289
421.896	12.72431	6.943224	0.00386	15.738909	0.008134	7.461735
421.916	12.72431	6.947988	0.003857	15.749707	0.008127	7.466854
421.936	12.72431	6.950708	0.003855	15.755872	0.008123	7.469777
421.956	12.72431	6.944659	0.003859	15.742161	0.008132	7.463276
421.976	12.72431	6.943561	0.00386	15.739673	0.008133	7.462097
421.996	12.72431	6.946679	0.003858	15.74674	0.008129	7.465447
422.016	12.72431	6.942096	0.003861	15.73635	0.008135	7.460522
422.036	12.72431	6.948643	0.003856	15.751193	0.008126	7.467558
422.056	12.72431	6.949554	0.003856	15.753258	0.008125	7.468537
422.076	12.72431	6.956011	0.003852	15.767894	0.008116	7.475476
422.096	12.72431	6.951816	0.003854	15.758385	0.008122	7.470968
422.116	12.72431	6.946816	0.003858	15.747051	0.008129	7.465595
422.136	12.72431	6.95407	0.003853	15.763495	0.008119	7.473391
422.156	12.72431	6.950724	0.003855	15.755909	0.008123	7.469794
422.176	12.72431	6.949333	0.003856	15.752755	0.008125	7.468299
422.196	12.72431	6.95286	0.003854	15.760751	0.00812	7.47209
422.216	12.72431	6.949885	0.003856	15.754006	0.008124	7.468892
422.236	12.72431	6.958539	0.00385	15.773624	0.008113	7.478193
422.256	12.72431	6.953367	0.003853	15.761901	0.00812	7.472635
422.276	12.72431	6.954978	0.003852	15.765552	0.008117	7.474366
422.296	12.72431	6.95217	0.003854	15.759186	0.008121	7.471348
422.316	12.72431	6.950454	0.003855	15.755298	0.008124	7.469505
422.336	12.72431	6.954122	0.003853	15.763612	0.008119	7.473446
422.356	12.72431	6.953887	0.003853	15.76308	0.008119	7.473194
422.376	12.72431	6.950983	0.003855	15.756497	0.008123	7.470073
422.396	12.72431	6.954658	0.003853	15.764826	0.008118	7.474022
422.416	12.72431	6.946914	0.003858	15.747273	0.008129	7.4657
422.436	12.72431	6.951634	0.003855	15.757971	0.008122	7.470772
422.456	12.72431	6.949416	0.003856	15.752945	0.008125	7.468389
422.476	12.72431	6.947953	0.003857	15.749629	0.008127	7.466817
422.496	12.72431	6.949564	0.003856	15.75328	0.008125	7.468548
422.516	12.72431	6.943283	0.00386	15.739042	0.008134	7.461798
422.536	12.72431	6.947909	0.003857	15.749529	0.008127	7.46677
422.556	12.72431	6.946419	0.003858	15.746151	0.008129	7.465168
422.576	12.72431	6.947632	0.003857	15.748899	0.008128	7.466471
422.596	12.72431	6.951217	0.003855	15.757026	0.008123	7.470324
422.616	12.72431	6.954204	0.003853	15.763798	0.008119	7.473534
422.636	12.72431	6.952182	0.003854	15.759214	0.008121	7.471361
422.656	12.72431	6.954021	0.003853	15.763384	0.008119	7.473338
422.676	12.72431	6.955817	0.003852	15.767453	0.008116	7.475268
422.696	12.72431	6.951686	0.003855	15.758091	0.008122	7.470829
422.716	12.72431	6.944984	0.003859	15.742898	0.008131	7.463626
422.736	12.72431	6.950867	0.003855	15.756234	0.008123	7.469948
422.756	12.72431	6.950457	0.003855	15.755303	0.008124	7.469507
422.776	12.72431	6.948245	0.003857	15.75029	0.008127	7.46713
422.796	12.72431	6.941939	0.003861	15.735994	0.008135	7.460353
422.816	12.72431	6.947706	0.003857	15.749069	0.008127	7.466551
422.836	12.72431	6.94254	0.00386	15.737358	0.008135	7.460999
422.856	12.72431	6.942144	0.003861	15.736461	0.008135	7.460574
422.876	12.72431	6.946504	0.003858	15.746344	0.008129	7.46526
422.896	12.72431	6.945778	0.003858	15.744697	0.00813	7.464479
422.916	12.72431	6.946826	0.003858	15.747072	0.008129	7.465605
422.936	12.72431	6.955747	0.003852	15.767295	0.008116	7.475192
422.956	12.72431	6.945824	0.003858	15.744801	0.00813	7.464528
422.976	12.72431	6.950741	0.003855	15.755948	0.008123	7.469813
422.996	12.72431	6.952122	0.003854	15.759077	0.008121	7.471296
423.016	12.72431	6.946572	0.003858	15.746496	0.008129	7.465332
423.036	12.72431	6.94829	0.003857	15.750392	0.008127	7.467179
423.056	12.72431	6.941108	0.003861	15.734113	0.008137	7.459461
423.076	12.72431	6.942849	0.00386	15.738059	0.008134	7.461332
423.096	12.72431	6.940833	0.003862	15.733489	0.008137	7.459165
423.116	12.72431	6.942672	0.00386	15.737657	0.008134	7.461141
423.136	12.72431	6.946492	0.003858	15.746316	0.008129	7.465246
423.156	12.72431	6.944817	0.003859	15.74252	0.008131	7.463447
423.176	12.72431	6.946279	0.003858	15.745834	0.008129	7.465018
423.196	12.72431	6.944221	0.003859	15.741167	0.008132	7.462805
423.216	12.72431	6.942025	0.003861	15.736191	0.008135	7.460446
423.236	12.72431	6.945988	0.003858	15.745174	0.00813	7.464705
423.256	12.72431	6.949022	0.003856	15.752052	0.008126	7.467966
423.276	12.72431	6.948934	0.003856	15.751852	0.008126	7.467871
423.296	12.72431	6.949484	0.003856	15.753099	0.008125	7.468462
423.316	12.72431	6.948352	0.003857	15.750533	0.008127	7.467246
423.336	12.72431	6.937473	0.003864	15.725871	0.008142	7.455554
423.356	12.72431	6.948624	0.003857	15.751148	0.008126	7.467537
423.376	12.72431	6.942554	0.00386	15.73739	0.008135	7.461014
423.396	12.72431	6.945137	0.003859	15.743244	0.008131	7.46379
423.416	12.72431	6.944581	0.003859	15.741983	0.008132	7.463192
423.436	12.72431	6.942105	0.003861	15.736372	0.008135	7.460532
423.456	12.72431	6.943944	0.00386	15.740539	0.008133	7.462508
423.476	12.72431	6.943648	0.00386	15.739869	0.008133	7.46219
423.496	12.72431	6.945048	0.003859	15.743043	0.008131	7.463695
423.516	12.72431	6.942435	0.003861	15.73712	0.008135	7.460886
423.536	12.72431	6.941315	0.003861	15.73458	0.008136	7.459682
423.556	12.72431	6.94401	0.00386	15.74069	0.008133	7.462579
423.576	12.72431	6.948297	0.003857	15.750408	0.008127	7.467187
423.596	12.72431	6.950734	0.003855	15.755932	0.008123	7.469805
423.616	12.72431	6.943808	0.00386	15.740232	0.008133	7.462362
423.636	12.72431	6.943983	0.00386	15.740628	0.008133	7.46255
423.656	12.72431	6.946334	0.003858	15.745958	0.008129	7.465077
423.676	12.72431	6.942516	0.00386	15.737304	0.008135	7.460974
423.696	12.72431	6.945637	0.003858	15.744377	0.00813	7.464327
423.716	12.72431	6.943405	0.00386	15.739319	0.008133	7.461929
423.736	12.72431	6.943493	0.00386	15.739519	0.008133	7.462024
423.756	12.72431	6.949078	0.003856	15.752177	0.008126	7.468025
423.776	12.72431	6.950245	0.003855	15.754825	0.008124	7.46928
423.796	12.72431	6.944442	0.003859	15.741668	0.008132	7.463043
423.816	12.72431	6.942635	0.00386	15.737572	0.008134	7.461101
423.836	12.72431	6.942908	0.00386	15.738192	0.008134	7.461395
423.856	12.72431	6.94423	0.003859	15.741188	0.008132	7.462815
423.876	12.72431	6.940239	0.003862	15.732141	0.008138	7.458526
423.896	12.72431	6.942056	0.003861	15.736262	0.008135	7.46048
423.916	12.72431	6.943858	0.00386	15.740345	0.008133	7.462415
423.936	12.72431	6.943514	0.00386	15.739567	0.008133	7.462046
423.956	12.72431	6.946053	0.003858	15.745321	0.00813	7.464775
423.976	12.72431	6.947522	0.003857	15.748651	0.008128	7.466353
423.996	12.72431	6.94623	0.003858	15.745723	0.008129	7.464965
424.016	12.72431	6.944288	0.003859	15.741321	0.008132	7.462878
424.036	12.72431	6.93926	0.003863	15.729922	0.008139	7.457474
424.056	12.72431	6.944231	0.003859	15.741191	0.008132	7.462817
424.076	12.72431	6.947511	0.003857	15.748626	0.008128	7.466342
424.096	12.72431	6.942231	0.003861	15.736658	0.008135	7.460668
424.116	12.72431	6.945973	0.003858	15.745139	0.00813	7.464688
424.136	12.72431	6.943879	0.00386	15.740394	0.008133	7.462439
424.156	12.72431	6.94392	0.00386	15.740486	0.008133	7.462483
424.176	12.72431	6.938375	0.003863	15.727915	0.00814	7.456523
424.196	12.72431	6.942902	0.00386	15.738178	0.008134	7.461388
424.216	12.72431	6.943587	0.00386	15.73973	0.008133	7.462124
424.236	12.72431	6.938285	0.003863	15.727713	0.00814	7.456427
424.256	12.72431	6.936931	0.003864	15.724643	0.008142	7.454971
424.276	12.72431	6.944274	0.003859	15.741289	0.008132	7.462863
424.296	12.72431	6.946115	0.003858	15.745462	0.00813	7.464841
424.316	12.72431	6.947716	0.003857	15.74909	0.008127	7.466561
424.336	12.72431	6.940534	0.003862	15.73281	0.008137	7.458843
424.356	12.72431	6.947444	0.003857	15.748474	0.008128	7.466269
424.376	12.72431	6.945948	0.003858	15.745083	0.00813	7.464662
424.396	12.72431	6.94764	0.003857	15.748917	0.008128	7.46648
424.416	12.72431	6.947926	0.003857	15.749567	0.008127	7.466788
424.436	12.72431	6.953848	0.003853	15.76299	0.008119	7.473152
424.456	12.72431	6.944835	0.003859	15.74256	0.008131	7.463465
424.476	12.72431	6.9466	0.003858	15.746561	0.008129	7.465363
424.496	12.72431	6.95178	0.003854	15.758302	0.008122	7.470929
424.516	12.72431	6.943928	0.00386	15.740504	0.008133	7.462491
424.536	12.72431	6.941164	0.003861	15.734239	0.008136	7.459521
424.556	12.72431	6.948857	0.003856	15.751677	0.008126	7.467788
424.576	12.72431	6.945654	0.003858	15.744417	0.00813	7.464346
424.596	12.72431	6.944134	0.003859	15.740972	0.008132	7.462713
424.616	12.72431	6.944736	0.003859	15.742336	0.008132	7.46336
424.636	12.72431	6.945049	0.003859	15.743045	0.008131	7.463696
424.656	12.72431	6.943948	0.00386	15.740549	0.008133	7.462512
424.676	12.72431	6.950865	0.003855	15.756229	0.008123	7.469946
424.696	12.72431	6.94124	0.003861	15.734411	0.008136	7.459602
424.716	12.72431	6.944016	0.00386	15.740703	0.008133	7.462585
424.736	12.72431	6.939158	0.003863	15.729691	0.008139	7.457365
424.756	12.72431	6.953343	0.003853	15.761845	0.00812	7.472609
424.776	12.72431	6.946785	0.003858	15.746981	0.008129	7.465562
424.796	12.72431	6.947232	0.003857	15.747994	0.008128	7.466042
424.816	12.72431	6.943716	0.00386	15.740024	0.008133	7.462263
424.836	12.72431	6.944394	0.003859	15.74156	0.008132	7.462991
424.856	12.72431	6.940444	0.003862	15.732607	0.008137	7.458747
424.876	12.72431	6.945328	0.003859	15.743678	0.008131	7.463996
424.896	12.72431	6.944977	0.003859	15.742882	0.008131	7.463619
424.916	12.72431	6.945115	0.003859	15.743195	0.008131	7.463767
424.936	12.72431	6.946488	0.003858	15.746306	0.008129	7.465242
424.956	12.72431	6.946164	0.003858	15.745573	0.00813	7.464894
424.976	12.72431	6.944837	0.003859	15.742565	0.008131	7.463468
424.996	12.72431	6.940292	0.003862	15.732262	0.008138	7.458583
425.016	12.72431	6.943605	0.00386	15.739773	0.008133	7.462144
425.036	12.72431	6.94164	0.003861	15.735319	0.008136	7.460033
425.056	12.72431	6.945023	0.003859	15.742985	0.008131	7.463667
425.076	12.72431	6.943525	0.00386	15.739589	0.008133	7.462057
425.096	12.72431	6.940005	0.003862	15.731611	0.008138	7.458275
425.116	12.72431	6.938757	0.003863	15.728781	0.00814	7.456933
425.136	12.72431	6.941552	0.003861	15.735118	0.008136	7.459938
425.156	12.72431	6.944071	0.003859	15.740829	0.008132	7.462645
425.176	12.72431	6.94525	0.003859	15.743501	0.008131	7.463912
425.196	12.72431	6.946226	0.003858	15.745714	0.008129	7.464961
425.216	12.72431	6.939804	0.003862	15.731156	0.008138	7.458059
425.236	12.72431	6.945185	0.003859	15.743354	0.008131	7.463842
425.256	12.72431	6.939042	0.003863	15.729429	0.008139	7.45724
425.276	12.72431	6.950953	0.003855	15.756428	0.008123	7.470041
425.296	12.72431	6.943986	0.00386	15.740635	0.008133	7.462553
425.316	12.72431	6.944867	0.003859	15.742632	0.008131	7.4635
425.336	12.72431	6.949435	0.003856	15.752988	0.008125	7.468409
425.356	12.72431	6.951097	0.003855	15.756754	0.008123	7.470195
425.376	12.72431	6.949199	0.003856	15.752452	0.008125	7.468156
425.396	12.72431	6.949035	0.003856	15.752082	0.008126	7.46798
425.416	12.72431	6.949438	0.003856	15.752994	0.008125	7.468412
425.436	12.72431	6.944893	0.003859	15.742691	0.008131	7.463528
425.456	12.72431	6.950107	0.003856	15.754512	0.008124	7.469132
425.476	12.72431	6.947469	0.003857	15.748531	0.008128	7.466296
425.496	12.72431	6.953672	0.003853	15.762591	0.008119	7.472962
425.516	12.72431	6.950639	0.003855	15.755717	0.008123	7.469703
425.536	12.72431	6.948665	0.003856	15.751243	0.008126	7.467582
425.556	12.72431	6.957647	0.003851	15.771603	0.008114	7.477235
425.576	12.72431	6.948676	0.003856	15.751266	0.008126	7.467593
425.596	12.72431	6.954258	0.003853	15.763919	0.008118	7.473592
425.616	12.72431	6.950945	0.003855	15.756409	0.008123	7.470032
425.636	12.72431	6.949921	0.003856	15.75409	0.008124	7.468932
425.656	12.72431	6.950982	0.003855	15.756494	0.008123	7.470072
425.676	12.72431	6.945021	0.003859	15.742981	0.008131	7.463665
425.696	12.72431	6.949058	0.003856	15.752134	0.008126	7.468004
425.716	12.72431	6.949791	0.003856	15.753794	0.008125	7.468792
425.736	12.72431	6.95045	0.003855	15.755288	0.008124	7.4695
425.756	12.72431	6.9491	0.003856	15.752228	0.008126	7.468049
425.776	12.72431	6.951132	0.003855	15.756835	0.008123	7.470233
425.796	12.72431	6.95281	0.003854	15.760637	0.00812	7.472036
425.816	12.72431	6.952582	0.003854	15.760122	0.008121	7.471792
425.836	12.72431	6.946351	0.003858	15.745996	0.008129	7.465095
425.856	12.72431	6.95077	0.003855	15.756014	0.008123	7.469844
425.876	12.72431	6.953451	0.003853	15.762091	0.00812	7.472725
425.896	12.72431	6.954477	0.003853	15.764417	0.008118	7.473828
425.916	12.72431	6.959093	0.00385	15.774881	0.008112	7.478789
425.936	12.72431	6.956713	0.003851	15.769486	0.008115	7.476231
425.956	12.72431	6.948269	0.003857	15.750344	0.008127	7.467156
425.976	12.72431	6.946448	0.003858	15.746216	0.008129	7.465199
425.996	12.72431	6.946605	0.003858	15.746572	0.008129	7.465368
426.016	12.72431	6.945491	0.003859	15.744047	0.00813	7.46417
426.036	12.72431	6.950608	0.003855	15.755646	0.008123	7.46967
426.056	12.72431	6.947693	0.003857	15.749039	0.008127	7.466537
426.076	12.72431	6.944941	0.003859	15.7428	0.008131	7.463579
426.096	12.72431	6.944059	0.003859	15.7408	0.008132	7.462631
426.116	12.72431	6.941508	0.003861	15.735018	0.008136	7.45989
426.136	12.72431	6.936198	0.003865	15.722982	0.008143	7.454184
426.156	12.72431	6.940142	0.003862	15.731921	0.008138	7.458422
426.176	12.72431	6.943193	0.00386	15.738837	0.008134	7.461701
426.196	12.72431	6.944356	0.003859	15.741475	0.008132	7.462951
426.216	12.72431	6.950842	0.003855	15.756176	0.008123	7.469921
426.236	12.72431	6.948271	0.003857	15.75035	0.008127	7.467159
426.256	12.72431	6.947759	0.003857	15.749188	0.008127	7.466608
426.276	12.72431	6.947049	0.003858	15.747578	0.008128	7.465845
426.296	12.72431	6.949509	0.003856	15.753155	0.008125	7.468489
426.316	12.72431	6.94761	0.003857	15.748851	0.008128	7.466448
426.336	12.72431	6.94451	0.003859	15.741823	0.008132	7.463116
426.356	12.72431	6.951374	0.003855	15.757382	0.008122	7.470493
426.376	12.72431	6.948547	0.003857	15.750973	0.008126	7.467454
426.396	12.72431	6.938194	0.003863	15.727506	0.008141	7.456329
426.416	12.72431	6.940957	0.003862	15.73377	0.008137	7.459298
426.436	12.72431	6.943155	0.00386	15.738752	0.008134	7.46166
426.456	12.72431	6.947072	0.003858	15.747632	0.008128	7.46587
426.476	12.72431	6.940535	0.003862	15.732812	0.008137	7.458844
426.496	12.72431	6.946652	0.003858	15.746678	0.008129	7.465418
426.516	12.72431	6.947517	0.003857	15.74864	0.008128	7.466348
426.536	12.72431	6.948665	0.003856	15.751242	0.008126	7.467582
426.556	12.72431	6.9481	0.003857	15.749962	0.008127	7.466975
426.576	12.72431	6.948084	0.003857	15.749924	0.008127	7.466957
426.596	12.72431	6.947071	0.003858	15.74763	0.008128	7.465869
426.616	12.72431	6.95014	0.003856	15.754585	0.008124	7.469167
426.636	12.72431	6.950599	0.003855	15.755627	0.008123	7.469661
426.656	12.72431	6.944607	0.003859	15.742044	0.008132	7.463221
426.676	12.72431	6.943926	0.00386	15.7405	0.008133	7.462489
426.696	12.72431	6.949727	0.003856	15.753649	0.008125	7.468723
426.716	12.72431	6.945434	0.003859	15.743917	0.008131	7.464109
426.736	12.72431	6.940437	0.003862	15.732591	0.008137	7.458739
426.756	12.72431	6.944896	0.003859	15.742699	0.008131	7.463532
426.776	12.72431	6.940559	0.003862	15.732867	0.008137	7.45887
426.796	12.72431	6.945185	0.003859	15.743353	0.008131	7.463842
426.816	12.72431	6.945463	0.003859	15.743983	0.008131	7.46414
426.836	12.72431	6.941753	0.003861	15.735573	0.008136	7.460153
426.856	12.72431	6.943315	0.00386	15.739114	0.008133	7.461832
426.876	12.72431	6.942629	0.00386	15.737559	0.008134	7.461095
426.896	12.72431	6.939604	0.003862	15.730703	0.008139	7.457844
426.916	12.72431	6.945343	0.003859	15.743712	0.008131	7.464012
426.936	12.72431	6.948098	0.003857	15.749956	0.008127	7.466972
426.956	12.72431	6.943206	0.00386	15.738868	0.008134	7.461715
426.976	12.72431	6.943206	0.00386	15.738868	0.008134	7.461715
426.996	12.72431	6.948269	0.003857	15.750345	0.008127	7.467156
427.016	12.72431	6.945818	0.003858	15.744789	0.00813	7.464522
427.036	12.72431	6.94707	0.003858	15.747626	0.008128	7.465867
427.056	12.72431	6.939651	0.003862	15.73081	0.008139	7.457895
427.076	12.72431	6.948445	0.003857	15.750742	0.008126	7.467345
427.096	12.72431	6.947413	0.003857	15.748404	0.008128	7.466236
427.116	12.72431	6.944796	0.003859	15.742471	0.008131	7.463423
427.136	12.72431	6.947251	0.003857	15.748036	0.008128	7.466062
427.156	12.72431	6.938545	0.003863	15.728301	0.00814	7.456706
427.176	12.72431	6.945327	0.003859	15.743675	0.008131	7.463994
427.196	12.72431	6.937492	0.003864	15.725915	0.008141	7.455574
427.216	12.72431	6.941062	0.003861	15.734008	0.008137	7.459411
427.235	12.72431	6.945406	0.003859	15.743855	0.008131	7.46408
427.255	12.72431	6.933844	0.003866	15.717647	0.008146	7.451654
427.275	12.72431	6.941875	0.003861	15.735851	0.008135	7.460285
427.295	12.72431	6.939905	0.003862	15.731385	0.008138	7.458168
427.315	12.72431	6.940223	0.003862	15.732106	0.008138	7.45851
427.335	12.72431	6.941105	0.003861	15.734105	0.008137	7.459457
427.355	12.72431	6.940624	0.003862	15.733014	0.008137	7.45894
427.375	12.72431	6.947617	0.003857	15.748866	0.008128	7.466456
427.395	12.72431	6.94495	0.003859	15.74282	0.008131	7.463589
427.415	12.72431	6.944965	0.003859	15.742856	0.008131	7.463606
427.435	12.72431	6.944362	0.003859	15.741487	0.008132	7.462957
427.455	12.72431	6.942194	0.003861	15.736572	0.008135	7.460627
427.475	12.72431	6.949719	0.003856	15.753632	0.008125	7.468715
427.495	12.72431	6.939363	0.003863	15.730156	0.008139	7.457585
427.515	12.72431	6.948065	0.003857	15.749881	0.008127	7.466937
427.535	12.72431	6.943777	0.00386	15.740162	0.008133	7.462329
427.555	12.72431	6.936651	0.003864	15.724009	0.008143	7.454671
427.575	12.72431	6.94013	0.003862	15.731894	0.008138	7.458409
427.595	12.72431	6.945348	0.003859	15.743723	0.008131	7.464017
427.615	12.72431	6.952749	0.003854	15.760501	0.008121	7.471971
427.635	12.72431	6.945182	0.003859	15.743346	0.008131	7.463838
427.655	12.72431	6.946211	0.003858	15.745678	0.00813	7.464944
427.675	12.72431	6.937716	0.003864	15.726422	0.008141	7.455815
427.695	12.72431	6.942258	0.003861	15.736718	0.008135	7.460696
427.715	12.72431	6.942072	0.003861	15.736297	0.008135	7.460497
427.735	12.72431	6.938562	0.003863	15.72834	0.00814	7.456724
427.755	12.72431	6.946578	0.003858	15.74651	0.008129	7.465338
427.775	12.72431	6.944108	0.003859	15.740912	0.008132	7.462684
427.795	12.72431	6.944432	0.003859	15.741648	0.008132	7.463033
427.815	12.72431	6.945857	0.003858	15.744878	0.00813	7.464565
427.835	12.72431	6.942426	0.003861	15.7371	0.008135	7.460877
427.855	12.72431	6.94094	0.003862	15.73373	0.008137	7.459279
427.875	12.72431	6.940765	0.003862	15.733333	0.008137	7.459091
427.895	12.72431	6.946762	0.003858	15.746929	0.008129	7.465537
427.915	12.72431	6.941745	0.003861	15.735556	0.008136	7.460145
427.935	12.72431	6.945418	0.003859	15.743882	0.008131	7.464092
427.955	12.72431	6.940679	0.003862	15.73314	0.008137	7.459
427.975	12.72431	6.945805	0.003858	15.744759	0.00813	7.464508
427.995	12.72431	6.945134	0.003859	15.743237	0.008131	7.463787
428.015	12.72431	6.94214	0.003861	15.736451	0.008135	7.460569
428.035	12.72431	6.947407	0.003857	15.74839	0.008128	7.46623
428.055	12.72431	6.94582	0.003858	15.744793	0.00813	7.464524
428.075	12.72431	6.949829	0.003856	15.753881	0.008125	7.468833
428.095	12.72431	6.947537	0.003857	15.748686	0.008128	7.46637
428.115	12.72431	6.947673	0.003857	15.748994	0.008127	7.466516
428.135	12.72431	6.950122	0.003856	15.754546	0.008124	7.469148
428.155	12.72431	6.953503	0.003853	15.762209	0.008119	7.472781
428.175	12.72431	6.948198	0.003857	15.750183	0.008127	7.46708
428.195	12.72431	6.95382	0.003853	15.762928	0.008119	7.473122
428.215	12.72431	6.950324	0.003855	15.755003	0.008124	7.469365
428.235	12.72431	6.943177	0.00386	15.738801	0.008134	7.461684
428.255	12.72431	6.947005	0.003858	15.747479	0.008128	7.465798
428.275	12.72431	6.944038	0.00386	15.740753	0.008132	7.462609
428.295	12.72431	6.943872	0.00386	15.740377	0.008133	7.462431
428.315	12.72431	6.953619	0.003853	15.762471	0.008119	7.472905
428.335	12.72431	6.943849	0.00386	15.740325	0.008133	7.462406
428.355	12.72431	6.946003	0.003858	15.745208	0.00813	7.464721
428.375	12.72431	6.947607	0.003857	15.748844	0.008128	7.466445
428.395	12.72431	6.94778	0.003857	15.749235	0.008127	7.46663
428.415	12.72431	6.948269	0.003857	15.750344	0.008127	7.467156
428.435	12.72431	6.950155	0.003856	15.75462	0.008124	7.469183
428.455	12.72431	6.953445	0.003853	15.762076	0.00812	7.472718
428.475	12.72431	6.951702	0.003855	15.758126	0.008122	7.470845
428.495	12.72431	6.947403	0.003857	15.748382	0.008128	7.466226
428.515	12.72431	6.945631	0.003858	15.744363	0.00813	7.464321
428.535	12.72431	6.946902	0.003858	15.747246	0.008129	7.465687
428.555	12.72431	6.944527	0.003859	15.741862	0.008132	7.463135
428.575	12.72431	6.939172	0.003863	15.729723	0.008139	7.45738
428.595	12.72431	6.939471	0.003862	15.7304	0.008139	7.457701
428.615	12.72431	6.947024	0.003858	15.747523	0.008128	7.465819
428.635	12.72431	6.94449	0.003859	15.741779	0.008132	7.463095
428.655	12.72431	6.944309	0.003859	15.741367	0.008132	7.4629
428.675	12.72431	6.940107	0.003862	15.731843	0.008138	7.458385
428.695	12.72431	6.942405	0.003861	15.737051	0.008135	7.460854
428.715	12.72431	6.944024	0.00386	15.740723	0.008133	7.462595
428.735	12.72431	6.942159	0.003861	15.736495	0.008135	7.46059
428.755	12.72431	6.938007	0.003863	15.727083	0.008141	7.456128
428.775	12.72431	6.937063	0.003864	15.724942	0.008142	7.455113
428.795	12.72431	6.940153	0.003862	15.731946	0.008138	7.458434
428.815	12.72431	6.936836	0.003864	15.724427	0.008142	7.454869
428.835	12.72431	6.945235	0.003859	15.743466	0.008131	7.463895
428.855	12.72431	6.938674	0.003863	15.728595	0.00814	7.456845
428.875	12.72431	6.944597	0.003859	15.74202	0.008132	7.46321
428.895	12.72431	6.934398	0.003866	15.7189	0.008146	7.452249
428.915	12.72431	6.944856	0.003859	15.742608	0.008131	7.463489
428.935	12.72431	6.946171	0.003858	15.745587	0.00813	7.464901
428.955	12.72431	6.940018	0.003862	15.731642	0.008138	7.458289
428.975	12.72431	6.940739	0.003862	15.733275	0.008137	7.459064
428.995	12.72431	6.942083	0.003861	15.736321	0.008135	7.460508
429.015	12.72431	6.939865	0.003862	15.731294	0.008138	7.458125
429.035	12.72431	6.942592	0.00386	15.737475	0.008134	7.461055
429.055	12.72431	6.93928	0.003863	15.729968	0.008139	7.457496
429.075	12.72431	6.942279	0.003861	15.736767	0.008135	7.460719
429.095	12.72431	6.935943	0.003865	15.722403	0.008144	7.453909
429.115	12.72431	6.944037	0.00386	15.740751	0.008132	7.462608
429.135	12.72431	6.939012	0.003863	15.729361	0.008139	7.457208
429.155	12.72431	6.937936	0.003863	15.726921	0.008141	7.456051
429.175	12.72431	6.935878	0.003865	15.722255	0.008144	7.453839
429.195	12.72431	6.938049	0.003863	15.727177	0.008141	7.456173
429.215	12.72431	6.950464	0.003855	15.755321	0.008124	7.469516
429.235	12.72431	6.942961	0.00386	15.738313	0.008134	7.461452
429.255	12.72431	6.947206	0.003857	15.747936	0.008128	7.466014
429.275	12.72431	6.940542	0.003862	15.732829	0.008137	7.458852
429.295	12.72431	6.940706	0.003862	15.7332	0.008137	7.459028
429.315	12.72431	6.934061	0.003866	15.718137	0.008146	7.451887
429.335	12.72431	6.937086	0.003864	15.724995	0.008142	7.455138
429.355	12.72431	6.940914	0.003862	15.733672	0.008137	7.459252
429.375	12.72431	6.938467	0.003863	15.728125	0.00814	7.456622
429.395	12.72431	6.940251	0.003862	15.732169	0.008138	7.458539
429.415	12.72431	6.94582	0.003858	15.744793	0.00813	7.464524
429.435	12.72431	6.940838	0.003862	15.733499	0.008137	7.45917
429.455	12.72431	6.93785	0.003864	15.726727	0.008141	7.455959
429.475	12.72431	6.936858	0.003864	15.724477	0.008142	7.454893
429.495	12.72431	6.940642	0.003862	15.733054	0.008137	7.458959
429.515	12.72431	6.93402	0.003866	15.718045	0.008146	7.451843
429.535	12.72431	6.937444	0.003864	15.725806	0.008142	7.455523
429.555	12.72431	6.939724	0.003862	15.730974	0.008138	7.457973
429.575	12.72431	6.938162	0.003863	15.727433	0.008141	7.456294
429.595	12.72431	6.934645	0.003866	15.719462	0.008145	7.452515
429.615	12.72431	6.946057	0.003858	15.745329	0.00813	7.464779
429.635	12.72431	6.935105	0.003865	15.720504	0.008145	7.453009
429.655	12.72431	6.937565	0.003864	15.726082	0.008141	7.455653
429.675	12.72431	6.940502	0.003862	15.732737	0.008137	7.458809
429.695	12.72431	6.943616	0.00386	15.739797	0.008133	7.462156
429.715	12.72431	6.937421	0.003864	15.725754	0.008142	7.455498
429.735	12.72431	6.938571	0.003863	15.728361	0.00814	7.456734
429.755	12.72431	6.941144	0.003861	15.734193	0.008136	7.459499
429.775	12.72431	6.939925	0.003862	15.731431	0.008138	7.458189
429.795	12.72431	6.945592	0.003858	15.744277	0.00813	7.46428
429.815	12.72431	6.936982	0.003864	15.724759	0.008142	7.455026
429.835	12.72431	6.943622	0.00386	15.73981	0.008133	7.462162
429.855	12.72431	6.942446	0.003861	15.737144	0.008135	7.460898
429.875	12.72431	6.943747	0.00386	15.740095	0.008133	7.462297
429.895	12.72431	6.940354	0.003862	15.732401	0.008138	7.45865
429.915	12.72431	6.944789	0.003859	15.742456	0.008131	7.463416
429.935	12.72431	6.948628	0.003857	15.751159	0.008126	7.467542
429.955	12.72431	6.944596	0.003859	15.742019	0.008132	7.463209
429.975	12.72431	6.944599	0.003859	15.742024	0.008132	7.463212
429.995	12.72431	6.945141	0.003859	15.743254	0.008131	7.463795
430.015	12.72431	6.937955	0.003863	15.726964	0.008141	7.456071
430.035	12.72431	6.945918	0.003858	15.745014	0.00813	7.464629
430.055	12.72431	6.942207	0.003861	15.736603	0.008135	7.460642
430.075	12.72431	6.942641	0.00386	15.737587	0.008134	7.461108
430.095	12.72431	6.940562	0.003862	15.732874	0.008137	7.458874
430.115	12.72431	6.944575	0.003859	15.74197	0.008132	7.463186
430.135	12.72431	6.948385	0.003857	15.750607	0.008127	7.467281
430.155	12.72431	6.945637	0.003858	15.744378	0.00813	7.464328
430.175	12.72431	6.946509	0.003858	15.746354	0.008129	7.465264
430.195	12.72431	6.942736	0.00386	15.737802	0.008134	7.46121
430.215	12.72431	6.944159	0.003859	15.741029	0.008132	7.46274
430.235	12.72431	6.94362	0.00386	15.739807	0.008133	7.46216
430.255	12.72431	6.937963	0.003863	15.726982	0.008141	7.45608
430.275	12.72431	6.931901	0.003867	15.71324	0.008149	7.449565
430.295	12.72431	6.940798	0.003862	15.733409	0.008137	7.459127
430.315	12.72431	6.940697	0.003862	15.73318	0.008137	7.459019
430.335	12.72431	6.937639	0.003864	15.726249	0.008141	7.455733
430.355	12.72431	6.941793	0.003861	15.735665	0.008136	7.460197
430.375	12.72431	6.93996	0.003862	15.73151	0.008138	7.458227
430.395	12.72431	6.943864	0.00386	15.740359	0.008133	7.462422
430.415	12.72431	6.940812	0.003862	15.73344	0.008137	7.459142
430.435	12.72431	6.941706	0.003861	15.735468	0.008136	7.460103
430.455	12.72431	6.945094	0.003859	15.743148	0.008131	7.463744
430.475	12.72431	6.943314	0.00386	15.739112	0.008133	7.461831
430.495	12.72431	6.942701	0.00386	15.737724	0.008134	7.461173
430.515	12.72431	6.943719	0.00386	15.74003	0.008133	7.462266
430.535	12.72431	6.946983	0.003858	15.74743	0.008128	7.465775
430.555	12.72431	6.942611	0.00386	15.737518	0.008134	7.461075
430.575	12.72431	6.943248	0.00386	15.738963	0.008134	7.46176
430.595	12.72431	6.93659	0.003864	15.72387	0.008143	7.454605
430.615	12.72431	6.941255	0.003861	15.734445	0.008136	7.459618
430.635	12.72431	6.940524	0.003862	15.732787	0.008137	7.458832
430.655	12.72431	6.944968	0.003859	15.742861	0.008131	7.463608
430.675	12.72431	6.948536	0.003857	15.750951	0.008126	7.467444
430.695	12.72431	6.938497	0.003863	15.728193	0.00814	7.456655
430.715	12.72431	6.937949	0.003863	15.726951	0.008141	7.456065
430.735	12.72431	6.941188	0.003861	15.734294	0.008136	7.459547
430.755	12.72431	6.942829	0.00386	15.738013	0.008134	7.46131
430.775	12.72431	6.938467	0.003863	15.728125	0.00814	7.456622
430.795	12.72431	6.94261	0.00386	15.737517	0.008134	7.461075
430.815	12.72431	6.937012	0.003864	15.724827	0.008142	7.455058
430.835	12.72431	6.933299	0.003867	15.716411	0.008147	7.451068
430.855	12.72431	6.939518	0.003862	15.730508	0.008139	7.457752
430.875	12.72431	6.944437	0.003859	15.741659	0.008132	7.463038
430.895	12.72431	6.944647	0.003859	15.742133	0.008132	7.463263
430.915	12.72431	6.938035	0.003863	15.727146	0.008141	7.456158
430.935	12.72431	6.940878	0.003862	15.733589	0.008137	7.459213
430.955	12.72431	6.937331	0.003864	15.725549	0.008142	7.455401
430.975	12.72431	6.942989	0.00386	15.738375	0.008134	7.461482
430.995	12.72431	6.940432	0.003862	15.73258	0.008137	7.458734
431.015	12.72431	6.939685	0.003862	15.730886	0.008138	7.457931
431.035	12.72431	6.943283	0.00386	15.739042	0.008134	7.461798
431.055	12.72431	6.938401	0.003863	15.727975	0.00814	7.456551
431.075	12.72431	6.942048	0.003861	15.736244	0.008135	7.460471
431.095	12.72431	6.940885	0.003862	15.733605	0.008137	7.45922
431.115	12.72431	6.944492	0.003859	15.741782	0.008132	7.463097
431.135	12.72431	6.940987	0.003861	15.733838	0.008137	7.45933
431.155	12.72431	6.946659	0.003858	15.746695	0.008129	7.465426
431.175	12.72431	6.93984	0.003862	15.731236	0.008138	7.458097
431.195	12.72431	6.943375	0.00386	15.739252	0.008133	7.461897
431.215	12.72431	6.94992	0.003856	15.754086	0.008124	7.46893
431.235	12.72431	6.94164	0.003861	15.735318	0.008136	7.460032
431.255	12.72431	6.936859	0.003864	15.724481	0.008142	7.454894
431.275	12.72431	6.944693	0.003859	15.742238	0.008132	7.463313
431.295	12.72431	6.95433	0.003853	15.764083	0.008118	7.473669
431.315	12.72431	6.953231	0.003854	15.761592	0.00812	7.472489
431.335	12.72431	6.947192	0.003857	15.747903	0.008128	7.465999
431.355	12.72431	6.947701	0.003857	15.749058	0.008127	7.466546
431.375	12.72431	6.942367	0.003861	15.736965	0.008135	7.460813
431.395	12.72431	6.944501	0.003859	15.741803	0.008132	7.463107
431.415	12.72431	6.938956	0.003863	15.729233	0.008139	7.457147
431.435	12.72431	6.936355	0.003865	15.723338	0.008143	7.454352
431.455	12.72431	6.944571	0.003859	15.741961	0.008132	7.463181
431.475	12.72431	6.938058	0.003863	15.727198	0.008141	7.456183
431.495	12.72431	6.943097	0.00386	15.738621	0.008134	7.461598
431.515	12.72431	6.940373	0.003862	15.732446	0.008138	7.458671
431.535	12.72431	6.93165	0.003868	15.712673	0.00815	7.449297
431.555	12.72431	6.939899	0.003862	15.731371	0.008138	7.458161
431.575	12.72431	6.942489	0.003861	15.737241	0.008135	7.460944
431.595	12.72431	6.938283	0.003863	15.727709	0.00814	7.456425
431.615	12.72431	6.936929	0.003864	15.724639	0.008142	7.45497
431.635	12.72431	6.93486	0.003865	15.719949	0.008145	7.452746
431.655	12.72431	6.939895	0.003862	15.731363	0.008138	7.458157
431.675	12.72431	6.934875	0.003865	15.719983	0.008145	7.452762
431.695	12.72431	6.942612	0.00386	15.737521	0.008134	7.461077
431.715	12.72431	6.937947	0.003863	15.726947	0.008141	7.456063
431.735	12.72431	6.935747	0.003865	15.72196	0.008144	7.453699
431.755	12.72431	6.939384	0.003863	15.730203	0.008139	7.457607
431.775	12.72431	6.946729	0.003858	15.746853	0.008129	7.465501
431.795	12.72431	6.939164	0.003863	15.729705	0.008139	7.457371
431.815	12.72431	6.944096	0.003859	15.740885	0.008132	7.462672
431.835	12.72431	6.936654	0.003864	15.724016	0.008143	7.454674
431.855	12.72431	6.941651	0.003861	15.735343	0.008136	7.460044
431.875	12.72431	6.946698	0.003858	15.746782	0.008129	7.465467
431.895	12.72431	6.943095	0.00386	15.738617	0.008134	7.461596
431.915	12.72431	6.93863	0.003863	15.728494	0.00814	7.456797
431.935	12.72431	6.937979	0.003863	15.727019	0.008141	7.456098
431.955	12.72431	6.937867	0.003864	15.726765	0.008141	7.455977
431.975	12.72431	6.94118	0.003861	15.734274	0.008136	7.459537
431.995	12.72431	6.947344	0.003857	15.748248	0.008128	7.466162
432.015	12.72431	6.938256	0.003863	15.727646	0.00814	7.456395
432.035	12.72431	6.935353	0.003865	15.721065	0.008144	7.453275
432.055	12.72431	6.937165	0.003864	15.725175	0.008142	7.455223
432.075	12.72431	6.938493	0.003863	15.728183	0.00814	7.45665
432.095	12.72431	6.939135	0.003863	15.72964	0.008139	7.45734
432.115	12.72431	6.940413	0.003862	15.732536	0.008137	7.458713
432.135	12.72431	6.939667	0.003862	15.730846	0.008138	7.457912
432.155	12.72431	6.933371	0.003866	15.716574	0.008147	7.451146
432.175	12.72431	6.934945	0.003865	15.720142	0.008145	7.452838
432.195	12.72431	6.940736	0.003862	15.73327	0.008137	7.459061
432.215	12.72431	6.938421	0.003863	15.72802	0.00814	7.456572
432.235	12.72431	6.94675	0.003858	15.746902	0.008129	7.465524
432.255	12.72431	6.939575	0.003862	15.730637	0.008139	7.457813
432.275	12.72431	6.937788	0.003864	15.726585	0.008141	7.455892
432.295	12.72431	6.93707	0.003864	15.724959	0.008142	7.455121
432.315	12.72431	6.932809	0.003867	15.715299	0.008148	7.450542
432.335	12.72431	6.938879	0.003863	15.729059	0.00814	7.457065
432.355	12.72431	6.934912	0.003865	15.720066	0.008145	7.452801
432.375	12.72431	6.937305	0.003864	15.725491	0.008142	7.455374
432.395	12.72431	6.933172	0.003867	15.716122	0.008147	7.450931
432.415	12.72431	6.936269	0.003865	15.723143	0.008143	7.45426
432.435	12.72431	6.939491	0.003862	15.730447	0.008139	7.457723
432.455	12.72431	6.935074	0.003865	15.720434	0.008145	7.452976
432.475	12.72431	6.940764	0.003862	15.733332	0.008137	7.459091
432.495	12.72431	6.936745	0.003864	15.724223	0.008143	7.454772
432.515	12.72431	6.937463	0.003864	15.72585	0.008142	7.455544
432.535	12.72431	6.941461	0.003861	15.734912	0.008136	7.45984
432.555	12.72431	6.937771	0.003864	15.726547	0.008141	7.455874
432.575	12.72431	6.936612	0.003864	15.723921	0.008143	7.454629
432.595	12.72431	6.938613	0.003863	15.728457	0.00814	7.456779
432.615	12.72431	6.938591	0.003863	15.728406	0.00814	7.456755
432.635	12.72431	6.941422	0.003861	15.734822	0.008136	7.459797
432.655	12.72431	6.930174	0.003869	15.709326	0.008152	7.44771
432.675	12.72431	6.941914	0.003861	15.735939	0.008135	7.460326
432.695	12.72431	6.93348	0.003866	15.716821	0.008147	7.451263
432.715	12.72431	6.939279	0.003863	15.729966	0.008139	7.457495
432.735	12.72431	6.940996	0.003861	15.733859	0.008137	7.45934
432.755	12.72431	6.940255	0.003862	15.732177	0.008138	7.458543
432.775	12.72431	6.941553	0.003861	15.73512	0.008136	7.459939
432.795	12.72431	6.94496	0.003859	15.742844	0.008131	7.4636
432.815	12.72431	6.941748	0.003861	15.735562	0.008136	7.460148
432.835	12.72431	6.941024	0.003861	15.733921	0.008137	7.45937
432.855	12.72431	6.942544	0.00386	15.737366	0.008135	7.461003
432.875	12.72431	6.942765	0.00386	15.737868	0.008134	7.461241
432.895	12.72431	6.938309	0.003863	15.727766	0.00814	7.456452
432.915	12.72431	6.941173	0.003861	15.734258	0.008136	7.45953
432.935	12.72431	6.941666	0.003861	15.735376	0.008136	7.46006
432.955	12.72431	6.939585	0.003862	15.730658	0.008139	7.457823
432.975	12.72431	6.937098	0.003864	15.725022	0.008142	7.455151
432.995	12.72431	6.938687	0.003863	15.728623	0.00814	7.456858
433.015	12.72431	6.941408	0.003861	15.734791	0.008136	7.459783
433.035	12.72431	6.939517	0.003862	15.730506	0.008139	7.457751
433.055	12.72431	6.941529	0.003861	15.735067	0.008136	7.459913
433.075	12.72431	6.93918	0.003863	15.729741	0.008139	7.457388
433.095	12.72431	6.934751	0.003866	15.719701	0.008145	7.452628
433.115	12.72431	6.939742	0.003862	15.731015	0.008138	7.457992
433.135	12.72431	6.943377	0.00386	15.739255	0.008133	7.461899
433.155	12.72431	6.940472	0.003862	15.732671	0.008137	7.458777
433.175	12.72431	6.941494	0.003861	15.734987	0.008136	7.459875
433.195	12.72431	6.941692	0.003861	15.735435	0.008136	7.460088
433.215	12.72431	6.941976	0.003861	15.73608	0.008135	7.460394
433.235	12.72431	6.942656	0.00386	15.737621	0.008134	7.461124
433.255	12.72431	6.942924	0.00386	15.738229	0.008134	7.461412
433.275	12.72431	6.937382	0.003864	15.725666	0.008142	7.455456
433.295	12.72431	6.941593	0.003861	15.73521	0.008136	7.459981
433.315	12.72431	6.942488	0.003861	15.73724	0.008135	7.460944
433.335	12.72431	6.942774	0.00386	15.737889	0.008134	7.461251
433.355	12.72431	6.940213	0.003862	15.732082	0.008138	7.458498
433.375	12.72431	6.94431	0.003859	15.741369	0.008132	7.462901
433.395	12.72431	6.945432	0.003859	15.743913	0.008131	7.464107
433.415	12.72431	6.938765	0.003863	15.7288	0.00814	7.456942
433.435	12.72431	6.943863	0.00386	15.740356	0.008133	7.462421
433.455	12.72431	6.936998	0.003864	15.724796	0.008142	7.455044
433.475	12.72431	6.940408	0.003862	15.732524	0.008137	7.458708
433.495	12.72431	6.948253	0.003857	15.750308	0.008127	7.467139
433.515	12.72431	6.939627	0.003862	15.730754	0.008139	7.457868
433.535	12.72431	6.937839	0.003864	15.726702	0.008141	7.455948
433.555	12.72431	6.939278	0.003863	15.729963	0.008139	7.457493
433.575	12.72431	6.941345	0.003861	15.734649	0.008136	7.459715
433.595	12.72431	6.934768	0.003866	15.71974	0.008145	7.452647
433.615	12.72431	6.937109	0.003864	15.725046	0.008142	7.455162
433.635	12.72431	6.936717	0.003864	15.724159	0.008143	7.454742
433.655	12.72431	6.938886	0.003863	15.729076	0.00814	7.457073
433.675	12.72431	6.944152	0.003859	15.741012	0.008132	7.462732
433.695	12.72431	6.941991	0.003861	15.736113	0.008135	7.460409
433.715	12.72431	6.941657	0.003861	15.735357	0.008136	7.460051
433.735	12.72431	6.946597	0.003858	15.746554	0.008129	7.465359
433.755	12.72431	6.941956	0.003861	15.736034	0.008135	7.460372
433.775	12.72431	6.943774	0.00386	15.740156	0.008133	7.462326
433.795	12.72431	6.93831	0.003863	15.727769	0.00814	7.456453
433.815	12.72431	6.938225	0.003863	15.727578	0.00814	7.456363
433.835	12.72431	6.942089	0.003861	15.736335	0.008135	7.460515
433.855	12.72431	6.944425	0.003859	15.741632	0.008132	7.463026
433.875	12.72431	6.944845	0.003859	15.742583	0.008131	7.463477
433.895	12.72431	6.945595	0.003858	15.744283	0.00813	7.464282
433.915	12.72431	6.945234	0.003859	15.743465	0.008131	7.463895
433.935	12.72431	6.940099	0.003862	15.731824	0.008138	7.458376
433.955	12.72431	6.945006	0.003859	15.742948	0.008131	7.46365
433.975	12.72431	6.944416	0.003859	15.74161	0.008132	7.463015
433.995	12.72431	6.938131	0.003863	15.727364	0.008141	7.456261
434.015	12.72431	6.936239	0.003865	15.723076	0.008143	7.454228
434.035	12.72431	6.942087	0.003861	15.73633	0.008135	7.460512
434.055	12.72431	6.9362	0.003865	15.722986	0.008143	7.454186
434.075	12.72431	6.94315	0.00386	15.738741	0.008134	7.461655
434.095	12.72431	6.940342	0.003862	15.732375	0.008138	7.458637
434.115	12.72431	6.940379	0.003862	15.732458	0.008138	7.458676
434.135	12.72431	6.937326	0.003864	15.725539	0.008142	7.455396
434.155	12.72431	6.93957	0.003862	15.730625	0.008139	7.457808
434.175	12.72431	6.935865	0.003865	15.722226	0.008144	7.453826
434.195	12.72431	6.935743	0.003865	15.721949	0.008144	7.453694
434.215	12.72431	6.936698	0.003864	15.724115	0.008143	7.454721
434.235	12.72431	6.944625	0.003859	15.742085	0.008132	7.463241
434.255	12.72431	6.939172	0.003863	15.729722	0.008139	7.457379
434.275	12.72431	6.9372	0.003864	15.725253	0.008142	7.455261
434.295	12.72431	6.945178	0.003859	15.743337	0.008131	7.463834
434.315	12.72431	6.941961	0.003861	15.736045	0.008135	7.460377
434.335	12.72431	6.943386	0.00386	15.739276	0.008133	7.461909
434.355	12.72431	6.939243	0.003863	15.729885	0.008139	7.457456
434.375	12.72431	6.941391	0.003861	15.734753	0.008136	7.459764
434.395	12.72431	6.936577	0.003864	15.72384	0.008143	7.454591
434.415	12.72431	6.935081	0.003865	15.720449	0.008145	7.452983
434.435	12.72431	6.940196	0.003862	15.732044	0.008138	7.45848
434.455	12.72431	6.941291	0.003861	15.734526	0.008136	7.459657
434.475	12.72431	6.939006	0.003863	15.729347	0.008139	7.457201
434.495	12.72431	6.946108	0.003858	15.745446	0.00813	7.464834
434.515	12.72431	6.93716	0.003864	15.725163	0.008142	7.455218
434.535	12.72431	6.937776	0.003864	15.726558	0.008141	7.455879
434.555	12.72431	6.937181	0.003864	15.725209	0.008142	7.45524
434.575	12.72431	6.93565	0.003865	15.721739	0.008144	7.453595
434.595	12.72431	6.935065	0.003865	15.720412	0.008145	7.452966
434.615	12.72431	6.937056	0.003864	15.724926	0.008142	7.455106
434.635	12.72431	6.936804	0.003864	15.724356	0.008142	7.454835
434.655	12.72431	6.934083	0.003866	15.718188	0.008146	7.451911
434.675	12.72431	6.939465	0.003862	15.730387	0.008139	7.457695
434.695	12.72431	6.941424	0.003861	15.734828	0.008136	7.4598
434.715	12.72431	6.936862	0.003864	15.724487	0.008142	7.454897
434.735	12.72431	6.939306	0.003863	15.730027	0.008139	7.457524
434.755	12.72431	6.936451	0.003864	15.723556	0.008143	7.454456
434.775	12.72431	6.938637	0.003863	15.728509	0.00814	7.456804
434.795	12.72431	6.934969	0.003865	15.720195	0.008145	7.452863
434.815	12.72431	6.935562	0.003865	15.72154	0.008144	7.4535
434.835	12.72431	6.935968	0.003865	15.722461	0.008144	7.453937
434.855	12.72431	6.936028	0.003865	15.722597	0.008143	7.454001
434.875	12.72431	6.937158	0.003864	15.725159	0.008142	7.455216
434.895	12.72431	6.93328	0.003867	15.716367	0.008147	7.451048
434.915	12.72431	6.935673	0.003865	15.721792	0.008144	7.45362
434.935	12.72431	6.934558	0.003866	15.719264	0.008146	7.452421
434.955	12.72431	6.93956	0.003862	15.730602	0.008139	7.457797
434.975	12.72431	6.932586	0.003867	15.714794	0.008148	7.450302
434.995	12.72431	6.932594	0.003867	15.714812	0.008148	7.450311
435.015	12.72431	6.93705	0.003864	15.724912	0.008142	7.455099
435.035	12.72431	6.936082	0.003865	15.722719	0.008143	7.454059
435.055	12.72431	6.93692	0.003864	15.724619	0.008142	7.45496
435.075	12.72431	6.939008	0.003863	15.729351	0.008139	7.457203
435.095	12.72431	6.937657	0.003864	15.726289	0.008141	7.455752
435.115	12.72431	6.942924	0.00386	15.738229	0.008134	7.461412
435.135	12.72431	6.940185	0.003862	15.732019	0.008138	7.458468
435.155	12.72431	6.937665	0.003864	15.726307	0.008141	7.45576
435.175	12.72431	6.943	0.00386	15.7384	0.008134	7.461494
435.195	12.72431	6.946071	0.003858	15.745361	0.00813	7.464794
435.215	12.72431	6.940721	0.003862	15.733234	0.008137	7.459044
435.235	12.72431	6.941877	0.003861	15.735854	0.008135	7.460286
435.255	12.72431	6.938593	0.003863	15.728411	0.00814	7.456758
435.275	12.72431	6.942519	0.00386	15.737309	0.008135	7.460976
435.295	12.72431	6.940247	0.003862	15.73216	0.008138	7.458535
435.315	12.72431	6.94496	0.003859	15.742843	0.008131	7.4636
435.335	12.72431	6.942399	0.003861	15.737038	0.008135	7.460848
435.355	12.72431	6.940923	0.003862	15.733693	0.008137	7.459262
435.375	12.72431	6.937393	0.003864	15.72569	0.008142	7.455468
435.395	12.72431	6.936151	0.003865	15.722876	0.008143	7.454134
435.415	12.72431	6.941518	0.003861	15.735042	0.008136	7.459901
435.435	12.72431	6.936997	0.003864	15.724792	0.008142	7.455042
435.455	12.72431	6.938087	0.003863	15.727263	0.008141	7.456213
435.475	12.72431	6.935672	0.003865	15.721789	0.008144	7.453618
435.495	12.72431	6.938929	0.003863	15.729172	0.00814	7.457119
435.515	12.72431	6.936884	0.003864	15.724538	0.008142	7.454921
435.535	12.72431	6.936214	0.003865	15.723018	0.008143	7.454201
435.555	12.72431	6.939083	0.003863	15.729522	0.008139	7.457284
435.575	12.72431	6.940128	0.003862	15.731889	0.008138	7.458407
435.595	12.72431	6.939289	0.003863	15.729989	0.008139	7.457506
435.615	12.72431	6.943044	0.00386	15.738501	0.008134	7.461541
435.635	12.72431	6.93054	0.003868	15.710157	0.008151	7.448103
435.655	12.72431	6.941147	0.003861	15.734199	0.008136	7.459502
435.675	12.72431	6.941834	0.003861	15.735758	0.008136	7.460241
435.695	12.72431	6.941741	0.003861	15.735546	0.008136	7.46014
435.715	12.72431	6.933447	0.003866	15.716745	0.008147	7.451227
435.735	12.72431	6.937191	0.003864	15.725233	0.008142	7.455251
435.755	12.72431	6.942728	0.00386	15.737783	0.008134	7.461201
435.775	12.72431	6.940095	0.003862	15.731814	0.008138	7.458371
435.795	12.72431	6.938945	0.003863	15.729208	0.008139	7.457136
435.815	12.72431	6.940359	0.003862	15.732414	0.008138	7.458656
435.835	12.72431	6.943318	0.00386	15.739122	0.008133	7.461836
435.855	12.72431	6.935789	0.003865	15.722055	0.008144	7.453744
435.875	12.72431	6.936512	0.003864	15.723693	0.008143	7.454521
435.895	12.72431	6.935524	0.003865	15.721454	0.008144	7.453459
435.915	12.72431	6.935817	0.003865	15.722119	0.008144	7.453775
435.935	12.72431	6.935124	0.003865	15.720548	0.008145	7.45303
435.955	12.72431	6.942442	0.003861	15.737137	0.008135	7.460894
435.975	12.72431	6.946362	0.003858	15.746021	0.008129	7.465106
435.995	12.72431	6.946784	0.003858	15.746978	0.008129	7.46556
436.015	12.72431	6.942259	0.003861	15.73672	0.008135	7.460697
436.035	12.72431	6.947098	0.003858	15.74769	0.008128	7.465898
436.055	12.72431	6.943747	0.00386	15.740094	0.008133	7.462296
436.075	12.72431	6.941273	0.003861	15.734485	0.008136	7.459638
436.095	12.72431	6.942451	0.003861	15.737156	0.008135	7.460903
436.115	12.72431	6.933067	0.003867	15.715884	0.008148	7.450818
436.135	12.72431	6.946936	0.003858	15.747323	0.008129	7.465724
436.155	12.72431	6.937565	0.003864	15.726082	0.008141	7.455653
436.175	12.72431	6.942925	0.00386	15.738231	0.008134	7.461413
436.195	12.72431	6.94291	0.00386	15.738196	0.008134	7.461397
436.215	12.72431	6.939216	0.003863	15.729824	0.008139	7.457428
436.235	12.72431	6.943157	0.00386	15.738757	0.008134	7.461663
436.255	12.72431	6.938164	0.003863	15.727439	0.008141	7.456297
436.275	12.72431	6.935077	0.003865	15.720441	0.008145	7.452979
436.295	12.72431	6.941433	0.003861	15.734848	0.008136	7.45981
436.315	12.72431	6.934791	0.003866	15.719792	0.008145	7.452671
436.335	12.72431	6.933293	0.003867	15.716396	0.008147	7.451061
436.355	12.72431	6.935237	0.003865	15.720803	0.008145	7.453151
436.375	12.72431	6.932411	0.003867	15.714398	0.008148	7.450114
436.395	12.72431	6.94273	0.00386	15.737787	0.008134	7.461203
436.415	12.72431	6.933619	0.003866	15.717136	0.008147	7.451412
436.435	12.72431	6.941733	0.003861	15.735528	0.008136	7.460132
436.455	12.72431	6.936913	0.003864	15.724603	0.008142	7.454953
436.475	12.72431	6.937838	0.003864	15.726698	0.008141	7.455946
436.495	12.72431	6.944654	0.003859	15.742149	0.008132	7.463271
436.515	12.72431	6.944041	0.00386	15.74076	0.008132	7.462612
436.535	12.72431	6.946677	0.003858	15.746737	0.008129	7.465446
436.555	12.72431	6.947188	0.003857	15.747895	0.008128	7.465995
436.575	12.72431	6.937136	0.003864	15.725108	0.008142	7.455192
436.595	12.72431	6.938542	0.003863	15.728296	0.00814	7.456703
436.615	12.72431	6.94409	0.003859	15.740871	0.008132	7.462665
436.635	12.72431	6.944833	0.003859	15.742557	0.008131	7.463464
436.655	12.72431	6.941413	0.003861	15.734803	0.008136	7.459788
436.675	12.72431	6.936126	0.003865	15.722818	0.008143	7.454106
436.695	12.72431	6.933046	0.003867	15.715836	0.008148	7.450796
436.715	12.72431	6.938426	0.003863	15.728032	0.00814	7.456578
436.735	12.72431	6.933836	0.003866	15.717627	0.008147	7.451645
436.755	12.72431	6.942384	0.003861	15.737003	0.008135	7.460831
436.775	12.72431	6.937609	0.003864	15.72618	0.008141	7.4557
436.795	12.72431	6.943776	0.00386	15.740159	0.008133	7.462327
436.815	12.72431	6.941594	0.003861	15.735214	0.008136	7.459983
436.835	12.72431	6.938153	0.003863	15.727414	0.008141	7.456285
436.855	12.72431	6.943132	0.00386	15.7387	0.008134	7.461636
436.875	12.72431	6.941946	0.003861	15.73601	0.008135	7.460361
436.895	12.72431	6.939211	0.003863	15.729812	0.008139	7.457422
436.915	12.72431	6.941126	0.003861	15.734152	0.008136	7.459479
436.935	12.72431	6.941492	0.003861	15.734982	0.008136	7.459873
436.955	12.72431	6.946329	0.003858	15.745946	0.008129	7.465071
436.975	12.72431	6.94532	0.003859	15.74366	0.008131	7.463987
436.995	12.72431	6.941538	0.003861	15.735085	0.008136	7.459922
437.015	12.72431	6.940253	0.003862	15.732174	0.008138	7.458542
437.035	12.72431	6.943312	0.00386	15.739107	0.008133	7.461829
437.055	12.72431	6.946849	0.003858	15.747124	0.008129	7.46563
437.075	12.72431	6.939996	0.003862	15.731592	0.008138	7.458266
437.095	12.72431	6.941533	0.003861	15.735075	0.008136	7.459917
437.115	12.72431	6.937088	0.003864	15.725	0.008142	7.455141
437.135	12.72431	6.939031	0.003863	15.729403	0.008139	7.457228
437.155	12.72431	6.939486	0.003862	15.730435	0.008139	7.457717
437.175	12.72431	6.937624	0.003864	15.726213	0.008141	7.455716
437.195	12.72431	6.939541	0.003862	15.730561	0.008139	7.457777
437.215	12.72431	6.940561	0.003862	15.732872	0.008137	7.458873
437.235	12.72431	6.937281	0.003864	15.725437	0.008142	7.455348
437.255	12.72431	6.942577	0.00386	15.737443	0.008134	7.46104
437.275	12.72431	6.936497	0.003864	15.72366	0.008143	7.454505
437.295	12.72431	6.941709	0.003861	15.735474	0.008136	7.460106
437.315	12.72431	6.945392	0.003859	15.743823	0.008131	7.464065
437.335	12.72431	6.943858	0.00386	15.740345	0.008133	7.462415
437.355	12.72431	6.945597	0.003858	15.744287	0.00813	7.464284
437.375	12.72431	6.939836	0.003862	15.731227	0.008138	7.458093
437.395	12.72431	6.940523	0.003862	15.732785	0.008137	7.458831
437.415	12.72431	6.938913	0.003863	15.729135	0.00814	7.457101
437.435	12.72431	6.939765	0.003862	15.731067	0.008138	7.458017
437.455	12.72431	6.940495	0.003862	15.732721	0.008137	7.458801
437.475	12.72431	6.94759	0.003857	15.748806	0.008128	7.466427
437.495	12.72431	6.940036	0.003862	15.731681	0.008138	7.458308
437.515	12.72431	6.94046	0.003862	15.732643	0.008137	7.458764
437.535	12.72431	6.939896	0.003862	15.731365	0.008138	7.458158
437.555	12.72431	6.943673	0.00386	15.739926	0.008133	7.462217
437.575	12.72431	6.943699	0.00386	15.739985	0.008133	7.462245
437.595	12.72431	6.941983	0.003861	15.736094	0.008135	7.4604
437.615	12.72431	6.936341	0.003865	15.723307	0.008143	7.454338
437.635	12.72431	6.938036	0.003863	15.727148	0.008141	7.456159
437.655	12.72431	6.942678	0.00386	15.73767	0.008134	7.461147
437.675	12.72431	6.941337	0.003861	15.734631	0.008136	7.459707
437.695	12.72431	6.940289	0.003862	15.732255	0.008138	7.45858
437.715	12.72431	6.937168	0.003864	15.725182	0.008142	7.455227
437.735	12.72431	6.938626	0.003863	15.728485	0.00814	7.456793
437.755	12.72431	6.940744	0.003862	15.733285	0.008137	7.459069
437.775	12.72431	6.937309	0.003864	15.7255	0.008142	7.455378
437.795	12.72431	6.93671	0.003864	15.724143	0.008143	7.454734
437.815	12.72431	6.938819	0.003863	15.728924	0.00814	7.457001
437.835	12.72431	6.944378	0.003859	15.741525	0.008132	7.462975
437.855	12.72431	6.938119	0.003863	15.727336	0.008141	7.456248
437.875	12.72431	6.936541	0.003864	15.723759	0.008143	7.454552
437.895	12.72431	6.941934	0.003861	15.735984	0.008135	7.460348
437.915	12.72431	6.941651	0.003861	15.735343	0.008136	7.460044
437.935	12.72431	6.943636	0.00386	15.739842	0.008133	7.462177
437.955	12.72431	6.943366	0.00386	15.73923	0.008133	7.461887
437.975	12.72431	6.942308	0.003861	15.736832	0.008135	7.46075
437.995	12.72431	6.943743	0.00386	15.740085	0.008133	7.462292
438.015	12.72431	6.948198	0.003857	15.750184	0.008127	7.46708
438.035	12.72431	6.951136	0.003855	15.756844	0.008123	7.470238
438.055	12.72431	6.948262	0.003857	15.750328	0.008127	7.467148
438.075	12.72431	6.947959	0.003857	15.749641	0.008127	7.466823
438.095	12.72431	6.948294	0.003857	15.750401	0.008127	7.467183
438.115	12.72431	6.943412	0.00386	15.739335	0.008133	7.461937
438.135	12.72431	6.941381	0.003861	15.734732	0.008136	7.459754
438.155	12.72431	6.944533	0.003859	15.741876	0.008132	7.463141
438.175	12.72431	6.935943	0.003865	15.722404	0.008144	7.45391
438.195	12.72431	6.944323	0.003859	15.741398	0.008132	7.462915
438.215	12.72431	6.943537	0.00386	15.739618	0.008133	7.462071
438.235	12.72431	6.943399	0.00386	15.739304	0.008133	7.461922
438.255	12.72431	6.944906	0.003859	15.742722	0.008131	7.463542
438.275	12.72431	6.946048	0.003858	15.74531	0.00813	7.46477
438.295	12.72431	6.943034	0.00386	15.738477	0.008134	7.46153
438.315	12.72431	6.94456	0.003859	15.741936	0.008132	7.46317
438.335	12.72431	6.944797	0.003859	15.742474	0.008131	7.463425
438.355	12.72431	6.94181	0.003861	15.735702	0.008136	7.460215
438.375	12.72431	6.950139	0.003856	15.754582	0.008124	7.469165
438.395	12.72431	6.939702	0.003862	15.730924	0.008138	7.457949
438.415	12.72431	6.940134	0.003862	15.731903	0.008138	7.458413
438.435	12.72431	6.941045	0.003861	15.733969	0.008137	7.459393
438.455	12.72431	6.945405	0.003859	15.743851	0.008131	7.464078
438.475	12.72431	6.940346	0.003862	15.732385	0.008138	7.458642
438.495	12.72431	6.94542	0.003859	15.743885	0.008131	7.464094
438.515	12.72431	6.945748	0.003858	15.744629	0.00813	7.464446
438.535	12.72431	6.943741	0.00386	15.740081	0.008133	7.46229
438.555	12.72431	6.943548	0.00386	15.739642	0.008133	7.462082
438.575	12.72431	6.94604	0.003858	15.745292	0.00813	7.464761
438.595	12.72431	6.946484	0.003858	15.746297	0.008129	7.465237
438.615	12.72431	6.936789	0.003864	15.72432	0.008142	7.454818
438.635	12.72431	6.943095	0.00386	15.738616	0.008134	7.461596
438.655	12.72431	6.94059	0.003862	15.732938	0.008137	7.458904
438.675	12.72431	6.945515	0.003859	15.744101	0.00813	7.464196
438.695	12.72431	6.948394	0.003857	15.750627	0.008127	7.46729
438.715	12.72431	6.944593	0.003859	15.742012	0.008132	7.463206
438.735	12.72431	6.940826	0.003862	15.733473	0.008137	7.459157
438.755	12.72431	6.944859	0.003859	15.742615	0.008131	7.463492
438.775	12.72431	6.939853	0.003862	15.731266	0.008138	7.458111
438.795	12.72431	6.936056	0.003865	15.722659	0.008143	7.454031
438.815	12.72431	6.947169	0.003857	15.747851	0.008128	7.465974
438.835	12.72431	6.940291	0.003862	15.73226	0.008138	7.458582
438.855	12.72431	6.945207	0.003859	15.743403	0.008131	7.463865
438.875	12.72431	6.939035	0.003863	15.729412	0.008139	7.457232
438.895	12.72431	6.950671	0.003855	15.755789	0.008123	7.469738
438.915	12.72431	6.9451	0.003859	15.743161	0.008131	7.46375
438.935	12.72431	6.94574	0.003858	15.744611	0.00813	7.464438
438.955	12.72431	6.941006	0.003861	15.73388	0.008137	7.459351
438.975	12.72431	6.939999	0.003862	15.731597	0.008138	7.458268
438.995	12.72431	6.94264	0.00386	15.737584	0.008134	7.461107
439.015	12.72431	6.94518	0.003859	15.743343	0.008131	7.463837
439.035	12.72431	6.945002	0.003859	15.742939	0.008131	7.463645
439.055	12.72431	6.941511	0.003861	15.735026	0.008136	7.459894
439.075	12.72431	6.943606	0.00386	15.739774	0.008133	7.462145
439.095	12.72431	6.940704	0.003862	15.733196	0.008137	7.459026
439.115	12.72431	6.937796	0.003864	15.726605	0.008141	7.455901
439.135	12.72431	6.940776	0.003862	15.733359	0.008137	7.459104
439.155	12.72431	6.934369	0.003866	15.718836	0.008146	7.452218
439.175	12.72431	6.93938	0.003863	15.730196	0.008139	7.457604
439.195	12.72431	6.939439	0.003863	15.730327	0.008139	7.457666
439.215	12.72431	6.933972	0.003866	15.717936	0.008146	7.451791
439.235	12.72431	6.942517	0.00386	15.737305	0.008135	7.460974
439.255	12.72431	6.941318	0.003861	15.734588	0.008136	7.459686
439.275	12.72431	6.930958	0.003868	15.711104	0.00815	7.448553
439.295	12.72431	6.936414	0.003864	15.723472	0.008143	7.454416
439.315	12.72431	6.932352	0.003867	15.714263	0.008149	7.45005
439.335	12.72431	6.935656	0.003865	15.721752	0.008144	7.453601
439.355	12.72431	6.936979	0.003864	15.724752	0.008142	7.455023
439.375	12.72431	6.936582	0.003864	15.723853	0.008143	7.454597
439.395	12.72431	6.933337	0.003866	15.716497	0.008147	7.451109
439.415	12.72431	6.933138	0.003867	15.716046	0.008147	7.450896
439.435	12.72431	6.936231	0.003865	15.723058	0.008143	7.45422
439.455	12.72431	6.936399	0.003864	15.723437	0.008143	7.4544
439.475	12.72431	6.938607	0.003863	15.728442	0.00814	7.456772
439.495	12.72431	6.940933	0.003862	15.733714	0.008137	7.459272
439.515	12.72431	6.941163	0.003861	15.734236	0.008136	7.459519
439.535	12.72431	6.93452	0.003866	15.719178	0.008146	7.45238
439.555	12.72431	6.941373	0.003861	15.734713	0.008136	7.459745
439.575	12.72431	6.935529	0.003865	15.721465	0.008144	7.453465
439.595	12.72431	6.939087	0.003863	15.729531	0.008139	7.457289
439.615	12.72431	6.940765	0.003862	15.733335	0.008137	7.459092
439.635	12.72431	6.938502	0.003863	15.728205	0.00814	7.45666
439.655	12.72431	6.942548	0.00386	15.737375	0.008135	7.461007
439.675	12.72431	6.941536	0.003861	15.735081	0.008136	7.45992
439.695	12.72431	6.936222	0.003865	15.723037	0.008143	7.45421
439.715	12.72431	6.938586	0.003863	15.728394	0.00814	7.45675
439.735	12.72431	6.941127	0.003861	15.734155	0.008136	7.459481
439.755	12.72431	6.936933	0.003864	15.724648	0.008142	7.454974
439.775	12.72431	6.941469	0.003861	15.734931	0.008136	7.459849
439.795	12.72431	6.938876	0.003863	15.729053	0.00814	7.457062
439.815	12.72431	6.943135	0.00386	15.738707	0.008134	7.461639
439.835	12.72431	6.940362	0.003862	15.73242	0.008138	7.458659
439.855	12.72431	6.941713	0.003861	15.735484	0.008136	7.460111
439.875	12.72431	6.94395	0.00386	15.740554	0.008133	7.462515
439.895	12.72431	6.945149	0.003859	15.743271	0.008131	7.463803
439.915	12.72431	6.938304	0.003863	15.727756	0.00814	7.456447
439.935	12.72431	6.935652	0.003865	15.721743	0.008144	7.453596
439.955	12.72431	6.939926	0.003862	15.731432	0.008138	7.45819
439.975	12.72431	6.942296	0.003861	15.736805	0.008135	7.460737
439.995	12.72431	6.941029	0.003861	15.733933	0.008137	7.459376
440.015	12.72431	6.943232	0.00386	15.738927	0.008134	7.461743
440.035	12.72431	6.940929	0.003862	15.733705	0.008137	7.459268
440.055	12.72431	6.941198	0.003861	15.734316	0.008136	7.459557
440.075	12.72431	6.939371	0.003863	15.730175	0.008139	7.457594
440.095	12.72431	6.940131	0.003862	15.731896	0.008138	7.45841
440.115	12.72431	6.939319	0.003863	15.730057	0.008139	7.457538
440.135	12.72431	6.935922	0.003865	15.722356	0.008144	7.453887
440.155	12.72431	6.9381	0.003863	15.727292	0.008141	7.456227
440.175	12.72431	6.940124	0.003862	15.73188	0.008138	7.458402
440.195	12.72431	6.940492	0.003862	15.732716	0.008137	7.458799
440.215	12.72431	6.943253	0.00386	15.738973	0.008134	7.461765
440.235	12.72431	6.939384	0.003863	15.730204	0.008139	7.457608
440.255	12.72431	6.94081	0.003862	15.733437	0.008137	7.45914
440.275	12.72431	6.944677	0.003859	15.742202	0.008132	7.463296
440.295	12.72431	6.940172	0.003862	15.731991	0.008138	7.458455
440.315	12.72431	6.94238	0.003861	15.736995	0.008135	7.460827
440.335	12.72431	6.942212	0.003861	15.736615	0.008135	7.460647
440.355	12.72431	6.943283	0.00386	15.739042	0.008134	7.461798
440.375	12.72431	6.939942	0.003862	15.73147	0.008138	7.458208
440.395	12.72431	6.941109	0.003861	15.734114	0.008137	7.459461
440.415	12.72431	6.941287	0.003861	15.734516	0.008136	7.459652
440.435	12.72431	6.945809	0.003858	15.744768	0.00813	7.464513
440.455	12.72431	6.941839	0.003861	15.735769	0.008136	7.460246
440.475	12.72431	6.944721	0.003859	15.742302	0.008132	7.463344
440.495	12.72431	6.943799	0.00386	15.740211	0.008133	7.462352
440.515	12.72431	6.937793	0.003864	15.726598	0.008141	7.455898
440.535	12.72431	6.935245	0.003865	15.720821	0.008145	7.453159
440.555	12.72431	6.939493	0.003862	15.730451	0.008139	7.457725
440.575	12.72431	6.938968	0.003863	15.729261	0.008139	7.457161
440.595	12.72431	6.93878	0.003863	15.728835	0.00814	7.456959
440.615	12.72431	6.933586	0.003866	15.717061	0.008147	7.451377
440.635	12.72431	6.940675	0.003862	15.733131	0.008137	7.458995
440.655	12.72431	6.938219	0.003863	15.727563	0.00814	7.456355
440.675	12.72431	6.941149	0.003861	15.734204	0.008136	7.459504
440.695	12.72431	6.942729	0.00386	15.737785	0.008134	7.461202
440.715	12.72431	6.945998	0.003858	15.745196	0.00813	7.464715
440.735	12.72431	6.938521	0.003863	15.728248	0.00814	7.456681
440.755	12.72431	6.935782	0.003865	15.722039	0.008144	7.453737
440.775	12.72431	6.936079	0.003865	15.722712	0.008143	7.454056
440.795	12.72431	6.943181	0.00386	15.738811	0.008134	7.461688
440.815	12.72431	6.934708	0.003866	15.719604	0.008145	7.452582
440.835	12.72431	6.932424	0.003867	15.714426	0.008148	7.450128
440.855	12.72431	6.937498	0.003864	15.725929	0.008141	7.455581
440.875	12.72431	6.935968	0.003865	15.722461	0.008144	7.453937
440.895	12.72431	6.935042	0.003865	15.720362	0.008145	7.452942
440.915	12.72431	6.940163	0.003862	15.731969	0.008138	7.458444
440.935	12.72431	6.936821	0.003864	15.724394	0.008142	7.454853
440.955	12.72431	6.93661	0.003864	15.723917	0.008143	7.454627
440.975	12.72431	6.939564	0.003862	15.730611	0.008139	7.457801
440.995	12.72431	6.938837	0.003863	15.728964	0.00814	7.45702
441.015	12.72431	6.939521	0.003862	15.730515	0.008139	7.457755
441.035	12.72431	6.935991	0.003865	15.722513	0.008144	7.453962
441.055	12.72431	6.93291	0.003867	15.715529	0.008148	7.45065
441.075	12.72431	6.937144	0.003864	15.725126	0.008142	7.4552
441.095	12.72431	6.938418	0.003863	15.728013	0.00814	7.456569
441.115	12.72431	6.941625	0.003861	15.735283	0.008136	7.460016
441.135	12.72431	6.939431	0.003863	15.73031	0.008139	7.457658
441.155	12.72431	6.933178	0.003867	15.716137	0.008147	7.450939
441.175	12.72431	6.93991	0.003862	15.731396	0.008138	7.458173
441.195	12.72431	6.935994	0.003865	15.722518	0.008144	7.453964
441.215	12.72431	6.937609	0.003864	15.726179	0.008141	7.4557
441.235	12.72431	6.942208	0.003861	15.736604	0.008135	7.460642
441.255	12.72431	6.937576	0.003864	15.726105	0.008141	7.455665
441.275	12.72431	6.944296	0.003859	15.741339	0.008132	7.462887
441.295	12.72431	6.94383	0.00386	15.740282	0.008133	7.462386
441.315	12.72431	6.940666	0.003862	15.73311	0.008137	7.458985
441.335	12.72431	6.943411	0.00386	15.739332	0.008133	7.461935
441.355	12.72431	6.941488	0.003861	15.734974	0.008136	7.459869
441.375	12.72431	6.935834	0.003865	15.722158	0.008144	7.453793
441.395	12.72431	6.935671	0.003865	15.721788	0.008144	7.453618
441.415	12.72431	6.937497	0.003864	15.725927	0.008141	7.45558
441.435	12.72431	6.938018	0.003863	15.727108	0.008141	7.45614
441.455	12.72431	6.936604	0.003864	15.723902	0.008143	7.45462
441.475	12.72431	6.942285	0.003861	15.73678	0.008135	7.460725
441.495	12.72431	6.933667	0.003866	15.717244	0.008147	7.451463
441.515	12.72431	6.938073	0.003863	15.727233	0.008141	7.456199
441.535	12.72431	6.929279	0.003869	15.707297	0.008153	7.446748
441.555	12.72431	6.939246	0.003863	15.729891	0.008139	7.457459
441.575	12.72431	6.931108	0.003868	15.711443	0.00815	7.448713
441.595	12.72431	6.935587	0.003865	15.721597	0.008144	7.453527
441.615	12.72431	6.929237	0.003869	15.707204	0.008153	7.446703
441.635	12.72431	6.936962	0.003864	15.724714	0.008142	7.455005
441.655	12.72431	6.932547	0.003867	15.714706	0.008148	7.45026
441.675	12.72431	6.936368	0.003865	15.723367	0.008143	7.454366
441.695	12.72431	6.942146	0.003861	15.736465	0.008135	7.460576
441.715	12.72431	6.940364	0.003862	15.732425	0.008138	7.458661
441.735	12.72431	6.944101	0.003859	15.740896	0.008132	7.462677
441.755	12.72431	6.933457	0.003866	15.716768	0.008147	7.451238
441.775	12.72431	6.930255	0.003868	15.709511	0.008151	7.447797
441.795	12.72431	6.932997	0.003867	15.715725	0.008148	7.450743
441.815	12.72431	6.927954	0.00387	15.704293	0.008155	7.445324
441.835	12.72431	6.933892	0.003866	15.717755	0.008146	7.451706
441.855	12.72431	6.933004	0.003867	15.715742	0.008148	7.450751
441.875	12.72431	6.934666	0.003866	15.719508	0.008145	7.452537
441.895	12.72431	6.930874	0.003868	15.710912	0.008151	7.448462
441.915	12.72431	6.934252	0.003866	15.718572	0.008146	7.452093
441.935	12.72431	6.935848	0.003865	15.722188	0.008144	7.453807
441.955	12.72431	6.935804	0.003865	15.722089	0.008144	7.45376
441.975	12.72431	6.934853	0.003865	15.719933	0.008145	7.452738
441.995	12.72431	6.933029	0.003867	15.715798	0.008148	7.450778
442.015	12.72431	6.934361	0.003866	15.718818	0.008146	7.45221
442.035	12.72431	6.937861	0.003864	15.726751	0.008141	7.455971
442.055	12.72431	6.937677	0.003864	15.726334	0.008141	7.455773
442.075	12.72431	6.936792	0.003864	15.724328	0.008142	7.454822
442.095	12.72431	6.936656	0.003864	15.724019	0.008143	7.454676
442.115	12.72431	6.929809	0.003869	15.708498	0.008152	7.447317
442.135	12.72431	6.934016	0.003866	15.718035	0.008146	7.451839
442.155	12.72431	6.930786	0.003868	15.710714	0.008151	7.448368
442.175	12.72431	6.932021	0.003867	15.713513	0.008149	7.449695
442.195	12.72431	6.932633	0.003867	15.714901	0.008148	7.450353
442.215	12.72431	6.932659	0.003867	15.71496	0.008148	7.45038
442.235	12.72431	6.932417	0.003867	15.714411	0.008148	7.450121
442.255	12.72431	6.933246	0.003867	15.716289	0.008147	7.451011
442.275	12.72431	6.92977	0.003869	15.708411	0.008152	7.447276
442.295	12.72431	6.932405	0.003867	15.714385	0.008148	7.450108
442.315	12.72431	6.932591	0.003867	15.714806	0.008148	7.450308
442.335	12.72431	6.933886	0.003866	15.717741	0.008146	7.451699
442.355	12.72431	6.935575	0.003865	15.72157	0.008144	7.453514
442.375	12.72431	6.936595	0.003864	15.723881	0.008143	7.45461
442.395	12.72431	6.933709	0.003866	15.717341	0.008147	7.451509
442.415	12.72431	6.934329	0.003866	15.718744	0.008146	7.452175
442.435	12.72431	6.935305	0.003865	15.720957	0.008144	7.453224
442.455	12.72431	6.935186	0.003865	15.720689	0.008145	7.453097
442.475	12.72431	6.93441	0.003866	15.718928	0.008146	7.452262
442.495	12.72431	6.932435	0.003867	15.714451	0.008148	7.450139
442.515	12.72431	6.935007	0.003865	15.720281	0.008145	7.452903
[truncated: 999 more rows]
