# Supplementary material for: Stress relaxation in the presence of sudden strain bursts: Methodology and stress relaxation data of microcast aluminium microwires
Source: Data Brief. 2018 Nov 14;21:2134–41. doi: 10.1016/j.dib.2018.11.047 (PMC6265499; doi:10.1016/j.dib.2018.11.047)
Supplement: Supplementary file 2 — Supplementary material [file mmc2.zip › Data in brief/Annealed/AN_27_2/Stress relaxation txt files/An_27_2_Relaxcycle0008.txt]

Time[s]	Motordispl[�m]	Force[mN]	EngStrain	EngStress[MPa]	Shearstrain	Shearstress [MPa]
466.393	13.875867	7.504123	0.004253	17.010354	0.008962	8.06452
466.413	13.875948	7.506652	0.004252	17.016088	0.008958	8.067239
466.433	13.875948	7.513979	0.004247	17.032696	0.008948	8.075113
466.453	13.875948	7.516233	0.004246	17.037805	0.008945	8.077535
466.473	13.875948	7.519292	0.004244	17.04474	0.008941	8.080822
466.493	13.875948	7.515076	0.004246	17.035184	0.008947	8.076292
466.513	13.875867	7.522685	0.004241	17.052431	0.008936	8.084468
466.533	13.875948	7.519567	0.004243	17.045364	0.00894	8.081118
466.553	13.875948	7.517428	0.004245	17.040514	0.008943	8.078819
466.573	13.875948	7.512951	0.004248	17.030367	0.00895	8.074008
466.593	13.875948	7.518029	0.004244	17.041878	0.008943	8.079465
466.613	13.875948	7.520968	0.004242	17.048538	0.008939	8.082623
466.633	13.875948	7.524771	0.00424	17.057159	0.008933	8.08671
466.653	13.875948	7.51888	0.004244	17.043806	0.008941	8.08038
466.673	13.875948	7.523637	0.004241	17.054588	0.008935	8.085491
466.693	13.875948	7.524399	0.00424	17.056316	0.008934	8.08631
466.713	13.875948	7.522136	0.004242	17.051186	0.008937	8.083878
466.733	13.875948	7.515693	0.004246	17.036581	0.008946	8.076954
466.753	13.875948	7.512343	0.004248	17.028989	0.00895	8.073355
466.773	13.875948	7.513389	0.004247	17.031358	0.008949	8.074478
466.793	13.875948	7.51005	0.00425	17.023791	0.008954	8.070891
466.813	13.875948	7.508961	0.00425	17.021321	0.008955	8.06972
466.833	13.875948	7.51318	0.004248	17.030885	0.008949	8.074254
466.853	13.875948	7.512708	0.004248	17.029816	0.00895	8.073747
466.873	13.875948	7.514279	0.004247	17.033377	0.008948	8.075435
466.893	13.875948	7.514245	0.004247	17.0333	0.008948	8.075399
466.913	13.875948	7.518917	0.004244	17.04389	0.008941	8.080419
466.933	13.875948	7.519208	0.004244	17.044549	0.008941	8.080732
466.953	13.875948	7.512151	0.004248	17.028553	0.008951	8.073148
466.973	13.875948	7.509402	0.00425	17.022321	0.008954	8.070194
466.993	13.875948	7.513747	0.004247	17.032171	0.008948	8.074864
467.013	13.875948	7.509802	0.00425	17.023227	0.008954	8.070623
467.033	13.875948	7.508556	0.004251	17.020403	0.008956	8.069285
467.053	13.875948	7.513774	0.004247	17.032232	0.008948	8.074892
467.073	13.875948	7.5117	0.004248	17.02753	0.008951	8.072663
467.093	13.875948	7.509543	0.00425	17.022641	0.008954	8.070345
467.113	13.875948	7.517548	0.004245	17.040787	0.008943	8.078948
467.133	13.875948	7.513953	0.004247	17.032637	0.008948	8.075084
467.153	13.875948	7.515066	0.004246	17.03516	0.008947	8.076281
467.173	13.875948	7.518239	0.004244	17.042353	0.008942	8.079691
467.193	13.875948	7.513447	0.004247	17.03149	0.008949	8.074541
467.213	13.875948	7.514342	0.004247	17.03352	0.008948	8.075503
467.233	13.875948	7.507562	0.004251	17.018151	0.008957	8.068217
467.253	13.875948	7.512477	0.004248	17.029291	0.00895	8.073498
467.273	13.875948	7.511907	0.004248	17.027999	0.008951	8.072886
467.293	13.875948	7.516895	0.004245	17.039307	0.008944	8.078247
467.313	13.875948	7.506402	0.004252	17.015522	0.008959	8.06697
467.333	13.875948	7.508315	0.004251	17.019858	0.008956	8.069026
467.353	13.875948	7.510747	0.004249	17.02537	0.008953	8.071639
467.373	13.875948	7.518918	0.004244	17.043893	0.008941	8.080421
467.393	13.875948	7.512494	0.004248	17.02933	0.00895	8.073516
467.413	13.875948	7.511567	0.004249	17.027229	0.008951	8.07252
467.433	13.875948	7.511648	0.004249	17.027413	0.008951	8.072608
467.453	13.875948	7.515973	0.004246	17.037217	0.008945	8.077256
467.473	13.875948	7.517831	0.004244	17.041427	0.008943	8.079252
467.493	13.875948	7.513042	0.004248	17.030573	0.008949	8.074106
467.513	13.875948	7.513585	0.004247	17.031803	0.008949	8.074689
467.533	13.875948	7.516849	0.004245	17.039203	0.008944	8.078197
467.553	13.875948	7.511337	0.004249	17.026706	0.008952	8.072273
467.573	13.875948	7.514985	0.004246	17.034976	0.008947	8.076193
467.593	13.875948	7.511766	0.004248	17.027679	0.008951	8.072734
467.613	13.875948	7.512684	0.004248	17.02976	0.00895	8.073721
467.633	13.875948	7.510685	0.004249	17.025229	0.008953	8.071572
467.653	13.875948	7.515048	0.004246	17.03512	0.008947	8.076262
467.673	13.875948	7.511742	0.004248	17.027626	0.008951	8.072709
467.693	13.875948	7.508279	0.004251	17.019776	0.008956	8.068987
467.713	13.875948	7.508499	0.004251	17.020274	0.008956	8.069223
467.733	13.875948	7.504003	0.004254	17.010084	0.008962	8.064392
467.753	13.875948	7.510543	0.004249	17.024907	0.008953	8.07142
467.773	13.875948	7.510164	0.00425	17.024048	0.008953	8.071013
467.793	13.875948	7.512272	0.004248	17.028827	0.00895	8.073278
467.813	13.875948	7.510436	0.004249	17.024664	0.008953	8.071305
467.833	13.875948	7.507598	0.004251	17.018233	0.008957	8.068255
467.853	13.875948	7.513418	0.004247	17.031425	0.008949	8.07451
467.873	13.875948	7.509591	0.00425	17.02275	0.008954	8.070397
467.893	13.875948	7.509608	0.00425	17.022787	0.008954	8.070415
467.913	13.875948	7.489408	0.004263	16.976999	0.008982	8.048707
467.933	13.875948	7.479814	0.004269	16.955251	0.008995	8.038396
467.953	13.875948	7.477354	0.004271	16.949675	0.008998	8.035753
467.973	13.875948	7.47567	0.004272	16.945857	0.009001	8.033943
467.993	13.875948	7.470983	0.004275	16.935234	0.009007	8.028906
468.013	13.875948	7.477294	0.004271	16.949538	0.008998	8.035688
468.033	13.875948	7.474407	0.004273	16.942994	0.009002	8.032585
468.053	13.875948	7.474123	0.004273	16.94235	0.009003	8.03228
468.073	13.875948	7.472582	0.004274	16.938857	0.009005	8.030624
468.093	13.875948	7.474825	0.004273	16.943942	0.009002	8.033034
468.113	13.875948	7.475396	0.004272	16.945237	0.009001	8.033649
468.133	13.875948	7.465893	0.004278	16.923694	0.009014	8.023435
468.153	13.875948	7.473825	0.004273	16.941675	0.009003	8.03196
468.173	13.875948	7.476452	0.004271	16.947629	0.009	8.034783
468.193	13.875948	7.475437	0.004272	16.94533	0.009001	8.033693
468.213	13.875948	7.474437	0.004273	16.943062	0.009002	8.032617
468.233	13.875948	7.47954	0.004269	16.954631	0.008995	8.038102
468.253	13.875948	7.482061	0.004268	16.960345	0.008992	8.040811
468.273	13.875948	7.473353	0.004274	16.940605	0.009004	8.031452
468.293	13.875948	7.473468	0.004273	16.940866	0.009004	8.031576
468.313	13.875948	7.47836	0.00427	16.951956	0.008997	8.036834
468.333	13.875948	7.474333	0.004273	16.942827	0.009003	8.032506
468.353	13.875948	7.480334	0.004269	16.956431	0.008994	8.038956
468.373	13.875948	7.480111	0.004269	16.955925	0.008995	8.038716
468.393	13.875948	7.47638	0.004272	16.947466	0.009	8.034705
468.413	13.875948	7.475484	0.004272	16.945436	0.009001	8.033743
468.433	13.875948	7.479834	0.004269	16.955297	0.008995	8.038418
468.453	13.875948	7.476424	0.004272	16.947567	0.009	8.034753
468.473	13.875948	7.478913	0.00427	16.95321	0.008996	8.037428
468.493	13.875948	7.474919	0.004272	16.944155	0.009002	8.033136
468.513	13.875948	7.478	0.00427	16.95114	0.008998	8.036447
468.533	13.875948	7.47935	0.00427	16.954198	0.008996	8.037897
468.553	13.875948	7.479711	0.004269	16.955018	0.008995	8.038286
468.573	13.875948	7.482526	0.004268	16.961398	0.008991	8.041311
468.593	13.875948	7.481391	0.004268	16.958825	0.008993	8.040091
468.613	13.875948	7.486232	0.004265	16.969799	0.008986	8.045293
468.633	13.875948	7.481921	0.004268	16.960028	0.008992	8.040661
468.653	13.875948	7.477743	0.004271	16.950558	0.008998	8.036171
468.673	13.875948	7.479905	0.004269	16.955458	0.008995	8.038494
468.693	13.875948	7.482623	0.004267	16.96162	0.008991	8.041415
468.713	13.875948	7.478605	0.00427	16.952511	0.008997	8.037097
468.733	13.875948	7.477616	0.004271	16.950268	0.008998	8.036034
468.753	13.875948	7.474218	0.004273	16.942565	0.009003	8.032382
468.773	13.875948	7.478342	0.00427	16.951915	0.008997	8.036815
468.793	13.875948	7.479876	0.004269	16.955391	0.008995	8.038463
468.813	13.875948	7.47732	0.004271	16.949599	0.008998	8.035716
468.833	13.875948	7.480593	0.004269	16.957017	0.008994	8.039233
468.853	13.875948	7.470602	0.004275	16.93437	0.009008	8.028496
468.873	13.875948	7.475965	0.004272	16.946527	0.009	8.03426
468.893	13.875948	7.481512	0.004268	16.959099	0.008993	8.04022
468.913	13.875948	7.480838	0.004269	16.957573	0.008994	8.039497
468.933	13.876028	7.47235	0.004274	16.938331	0.009005	8.030375
468.953	13.875948	7.472449	0.004274	16.938556	0.009005	8.030481
468.973	13.876028	7.475605	0.004272	16.94571	0.009001	8.033873
468.993	13.875948	7.476653	0.004271	16.948087	0.008999	8.035
469.013	13.875948	7.473738	0.004273	16.941479	0.009003	8.031867
469.033	13.876028	7.476504	0.004272	16.947749	0.009	8.034839
469.053	13.875948	7.477244	0.004271	16.949424	0.008999	8.035634
469.073	13.875948	7.479019	0.00427	16.953448	0.008996	8.037541
469.093	13.876028	7.479478	0.00427	16.95449	0.008996	8.038036
469.113	13.875948	7.484664	0.004266	16.966245	0.008988	8.043608
469.133	13.875948	7.482325	0.004268	16.960943	0.008992	8.041095
469.153	13.875948	7.481808	0.004268	16.959771	0.008992	8.040539
469.173	13.875948	7.480708	0.004269	16.957278	0.008994	8.039357
469.193	13.875948	7.483871	0.004267	16.964448	0.008989	8.042756
469.213	13.875948	7.474399	0.004273	16.942976	0.009002	8.032577
469.233	13.875948	7.476919	0.004271	16.948688	0.008999	8.035285
469.253	13.875948	7.477079	0.004271	16.949052	0.008999	8.035457
469.273	13.875948	7.476112	0.004272	16.946859	0.009	8.034417
469.293	13.875948	7.480166	0.004269	16.956048	0.008995	8.038774
469.313	13.876028	7.473486	0.004273	16.940908	0.009004	8.031596
469.333	13.876028	7.475324	0.004272	16.945073	0.009001	8.033571
469.353	13.876028	7.480755	0.004269	16.957384	0.008994	8.039407
469.373	13.875948	7.482588	0.004267	16.96154	0.008991	8.041378
469.393	13.875948	7.473071	0.004274	16.939966	0.009004	8.03115
469.413	13.876028	7.471269	0.004275	16.935882	0.009007	8.029213
469.433	13.876028	7.476955	0.004271	16.94877	0.008999	8.035324
469.453	13.876028	7.475593	0.004272	16.945682	0.009001	8.033859
469.473	13.876028	7.478796	0.00427	16.952943	0.008997	8.037302
469.493	13.876028	7.473172	0.004274	16.940195	0.009004	8.031258
469.513	13.876028	7.476798	0.004271	16.948414	0.008999	8.035155
469.533	13.876028	7.480224	0.004269	16.956181	0.008995	8.038837
469.553	13.875948	7.473858	0.004273	16.94175	0.009003	8.031995
469.573	13.876028	7.474206	0.004273	16.942538	0.009003	8.032369
469.593	13.875948	7.475699	0.004272	16.945924	0.009001	8.033974
469.613	13.876028	7.476619	0.004271	16.948009	0.009	8.034963
469.633	13.876028	7.477296	0.004271	16.949544	0.008999	8.03569
469.653	13.876028	7.485562	0.004266	16.96828	0.008987	8.044573
469.673	13.876028	7.478443	0.00427	16.952142	0.008997	8.036922
469.693	13.875948	7.474936	0.004272	16.944194	0.009002	8.033154
469.713	13.875948	7.479619	0.004269	16.954808	0.008995	8.038186
469.733	13.875948	7.476916	0.004271	16.948683	0.008999	8.035282
469.753	13.876028	7.480141	0.004269	16.955993	0.008995	8.038748
469.773	13.876028	7.479595	0.004269	16.954755	0.008995	8.038161
469.793	13.875948	7.486042	0.004265	16.96937	0.008986	8.04509
469.813	13.876028	7.47872	0.00427	16.952771	0.008997	8.03722
469.833	13.875948	7.476299	0.004272	16.947282	0.009	8.034618
469.853	13.875948	7.48347	0.004267	16.963538	0.00899	8.042325
469.873	13.876028	7.479776	0.004269	16.955165	0.008995	8.038355
469.893	13.876028	7.479473	0.00427	16.954477	0.008996	8.038029
469.913	13.876028	7.4706	0.004275	16.934366	0.009008	8.028494
469.933	13.875948	7.476696	0.004271	16.948182	0.008999	8.035045
469.953	13.876028	7.473371	0.004274	16.940647	0.009004	8.031472
469.973	13.876028	7.473086	0.004274	16.94	0.009004	8.031166
469.993	13.875948	7.479769	0.004269	16.955149	0.008995	8.038348
470.013	13.876028	7.47784	0.004271	16.950777	0.008998	8.036275
470.033	13.876028	7.478165	0.00427	16.951513	0.008997	8.036624
470.053	13.876028	7.478903	0.00427	16.953186	0.008996	8.037417
470.073	13.876028	7.479048	0.00427	16.953516	0.008996	8.037573
470.093	13.876028	7.473592	0.004273	16.941146	0.009004	8.031709
470.113	13.876028	7.473466	0.004273	16.940861	0.009004	8.031574
470.133	13.876028	7.476651	0.004271	16.948082	0.008999	8.034997
470.153	13.876028	7.481559	0.004268	16.959206	0.008993	8.040271
470.173	13.876028	7.478125	0.00427	16.951422	0.008997	8.036581
470.193	13.876028	7.475635	0.004272	16.945778	0.009001	8.033905
470.213	13.876028	7.481941	0.004268	16.960073	0.008992	8.040682
470.233	13.876028	7.475556	0.004272	16.945598	0.009001	8.03382
470.253	13.876028	7.480824	0.004269	16.95754	0.008994	8.039481
470.273	13.876028	7.479368	0.00427	16.954239	0.008996	8.037916
470.293	13.876028	7.483321	0.004267	16.9632	0.00899	8.042165
470.313	13.876028	7.479025	0.00427	16.953462	0.008996	8.037548
470.333	13.876028	7.478399	0.00427	16.952044	0.008997	8.036876
470.353	13.876028	7.472548	0.004274	16.93878	0.009005	8.030587
470.373	13.876028	7.4789	0.00427	16.95318	0.008996	8.037414
470.393	13.876028	7.472656	0.004274	16.939025	0.009005	8.030703
470.413	13.876028	7.479732	0.004269	16.955064	0.008995	8.038308
470.433	13.876028	7.479201	0.00427	16.953863	0.008996	8.037738
470.453	13.876028	7.47115	0.004275	16.935611	0.009007	8.029085
470.473	13.876028	7.477308	0.004271	16.94957	0.008999	8.035703
470.493	13.876028	7.482592	0.004268	16.961548	0.008991	8.041381
470.513	13.876028	7.473242	0.004274	16.940355	0.009004	8.031334
470.533	13.876028	7.48157	0.004268	16.959232	0.008993	8.040283
470.553	13.876028	7.474092	0.004273	16.94228	0.009003	8.032247
470.573	13.876028	7.478639	0.00427	16.952587	0.008997	8.037133
470.593	13.876028	7.476263	0.004272	16.947201	0.009	8.03458
470.613	13.876028	7.474168	0.004273	16.942453	0.009003	8.032328
470.633	13.876028	7.471683	0.004275	16.936819	0.009006	8.029658
470.653	13.876028	7.480187	0.004269	16.956097	0.008995	8.038797
470.673	13.876028	7.474153	0.004273	16.942418	0.009003	8.032312
470.693	13.876028	7.478258	0.00427	16.951725	0.008997	8.036724
470.713	13.876028	7.484294	0.004266	16.965407	0.008989	8.043211
470.733	13.876028	7.473322	0.004274	16.940535	0.009004	8.031419
470.753	13.876028	7.480154	0.004269	16.956022	0.008995	8.038762
470.773	13.876028	7.47232	0.004274	16.938263	0.009005	8.030342
470.793	13.876028	7.481467	0.004268	16.958998	0.008993	8.040173
470.813	13.876028	7.473091	0.004274	16.940012	0.009004	8.031171
470.833	13.876028	7.47859	0.00427	16.952477	0.008997	8.037081
470.853	13.876028	7.481575	0.004268	16.959244	0.008993	8.040289
470.873	13.876028	7.48731	0.004264	16.972242	0.008985	8.046452
470.893	13.876028	7.471884	0.004275	16.937276	0.009006	8.029874
470.913	13.876028	7.475253	0.004272	16.944912	0.009001	8.033495
470.933	13.876028	7.476345	0.004272	16.947388	0.009	8.034668
470.953	13.876028	7.478104	0.00427	16.951375	0.008997	8.036558
470.973	13.876028	7.474482	0.004273	16.943165	0.009002	8.032666
470.993	13.876028	7.476581	0.004271	16.947922	0.009	8.034922
471.013	13.876028	7.478022	0.004271	16.951188	0.008998	8.03647
471.033	13.876028	7.4765	0.004272	16.94774	0.009	8.034835
471.053	13.876028	7.480684	0.004269	16.957224	0.008994	8.039332
471.073	13.876028	7.471025	0.004275	16.935327	0.009007	8.02895
471.093	13.876028	7.48137	0.004268	16.958777	0.008993	8.040068
471.113	13.876028	7.484818	0.004266	16.966593	0.008988	8.043773
471.133	13.876028	7.475086	0.004272	16.944535	0.009002	8.033316
471.153	13.876028	7.473449	0.004274	16.940823	0.009004	8.031556
471.173	13.876028	7.474564	0.004273	16.94335	0.009002	8.032754
471.193	13.876028	7.482182	0.004268	16.960619	0.008992	8.040941
471.213	13.876028	7.485745	0.004265	16.968695	0.008987	8.04477
471.233	13.876028	7.480905	0.004269	16.957725	0.008994	8.039569
471.253	13.876028	7.472447	0.004274	16.938552	0.009005	8.030479
471.273	13.876028	7.475337	0.004272	16.945102	0.009001	8.033584
471.293	13.876028	7.47849	0.00427	16.952251	0.008997	8.036974
471.313	13.876028	7.478936	0.00427	16.953261	0.008996	8.037452
471.333	13.876028	7.478738	0.00427	16.952812	0.008997	8.03724
471.353	13.876028	7.476411	0.004272	16.947537	0.009	8.034739
471.373	13.876028	7.477264	0.004271	16.94947	0.008999	8.035655
471.393	13.876028	7.475179	0.004272	16.944744	0.009002	8.033415
471.413	13.876028	7.475476	0.004272	16.945419	0.009001	8.033735
471.433	13.876028	7.475348	0.004272	16.945127	0.009001	8.033596
471.453	13.876028	7.47564	0.004272	16.945788	0.009001	8.03391
471.473	13.876028	7.475488	0.004272	16.945445	0.009001	8.033747
471.493	13.876028	7.471748	0.004275	16.936968	0.009006	8.029728
471.513	13.876028	7.479047	0.00427	16.953513	0.008996	8.037572
471.533	13.876028	7.475739	0.004272	16.946014	0.009001	8.034017
471.553	13.876028	7.47112	0.004275	16.935543	0.009007	8.029053
471.573	13.876028	7.475149	0.004272	16.944677	0.009002	8.033383
471.593	13.876028	7.473692	0.004273	16.941373	0.009004	8.031817
471.613	13.876028	7.472876	0.004274	16.939524	0.009005	8.03094
471.633	13.876028	7.476991	0.004271	16.948851	0.008999	8.035362
471.653	13.876028	7.475356	0.004272	16.945145	0.009001	8.033605
471.673	13.876028	7.473497	0.004273	16.940932	0.009004	8.031607
471.693	13.876028	7.475422	0.004272	16.945295	0.009001	8.033676
471.713	13.876028	7.471687	0.004275	16.936829	0.009006	8.029663
471.733	13.876028	7.477953	0.004271	16.951033	0.008998	8.036396
471.753	13.876028	7.475099	0.004272	16.944563	0.009002	8.033329
471.773	13.876028	7.477331	0.004271	16.949624	0.008999	8.035728
471.793	13.876028	7.473645	0.004273	16.941268	0.009004	8.031767
471.813	13.876028	7.473655	0.004273	16.941289	0.009004	8.031777
471.833	13.876028	7.476218	0.004272	16.9471	0.009	8.034532
471.853	13.876028	7.475994	0.004272	16.946593	0.009	8.034291
471.873	13.876028	7.472771	0.004274	16.939286	0.009005	8.030827
471.893	13.876028	7.475078	0.004272	16.944516	0.009002	8.033307
471.913	13.876028	7.474515	0.004273	16.94324	0.009002	8.032702
471.933	13.876028	7.472091	0.004274	16.937745	0.009006	8.030097
471.953	13.876028	7.470822	0.004275	16.934869	0.009007	8.028733
471.973	13.876028	7.468986	0.004276	16.930707	0.00901	8.02676
471.993	13.876028	7.46817	0.004277	16.928857	0.009011	8.025883
472.013	13.876028	7.47162	0.004275	16.936676	0.009006	8.02959
472.033	13.876028	7.473311	0.004274	16.940511	0.009004	8.031408
472.053	13.876028	7.475192	0.004272	16.944773	0.009001	8.033429
472.073	13.876028	7.475737	0.004272	16.94601	0.009001	8.034015
472.093	13.876028	7.475994	0.004272	16.946591	0.009	8.03429
472.113	13.876028	7.475566	0.004272	16.945621	0.009001	8.033831
472.133	13.876028	7.472003	0.004274	16.937544	0.009006	8.030001
472.153	13.876028	7.457054	0.004284	16.903658	0.009026	8.013936
472.173	13.876028	7.44429	0.004293	16.874726	0.009044	8.000219
472.193	13.876028	7.444399	0.004292	16.874972	0.009044	8.000336
472.213	13.876028	7.440876	0.004295	16.866986	0.009049	7.99655
472.233	13.876028	7.441294	0.004294	16.867933	0.009048	7.996999
472.253	13.876028	7.440405	0.004295	16.865919	0.009049	7.996044
472.273	13.876028	7.436181	0.004298	16.856343	0.009055	7.991504
472.293	13.876028	7.439785	0.004295	16.864514	0.00905	7.995378
472.313	13.876028	7.441186	0.004295	16.867689	0.009048	7.996884
472.333	13.876028	7.437512	0.004297	16.859361	0.009053	7.992935
472.353	13.876028	7.429564	0.004302	16.841345	0.009064	7.984394
472.373	13.876028	7.433851	0.004299	16.851063	0.009058	7.989001
472.393	13.876028	7.439642	0.004296	16.86419	0.00905	7.995225
472.413	13.876028	7.446495	0.004291	16.879724	0.009041	8.002589
472.433	13.876028	7.441569	0.004294	16.868556	0.009048	7.997295
472.453	13.876028	7.448167	0.00429	16.883514	0.009039	8.004386
472.473	13.876028	7.44427	0.004293	16.87468	0.009044	8.000198
472.493	13.876028	7.44375	0.004293	16.873502	0.009045	7.999639
472.513	13.876028	7.445272	0.004292	16.87695	0.009043	8.001274
472.533	13.876028	7.442264	0.004294	16.870133	0.009047	7.998042
472.553	13.876028	7.443205	0.004293	16.872267	0.009045	7.999054
472.573	13.876028	7.44659	0.004291	16.879939	0.009041	8.002691
472.593	13.876028	7.449653	0.004289	16.886882	0.009037	8.005983
472.613	13.876028	7.442693	0.004294	16.871106	0.009046	7.998503
472.633	13.876028	7.444448	0.004292	16.875083	0.009044	8.000389
472.653	13.876028	7.43962	0.004296	16.864139	0.00905	7.9952
472.673	13.876028	7.44047	0.004295	16.866067	0.009049	7.996114
472.693	13.876028	7.439735	0.004296	16.8644	0.00905	7.995324
472.713	13.876028	7.43197	0.004301	16.846798	0.009061	7.986979
472.733	13.876028	7.440481	0.004295	16.86609	0.009049	7.996126
472.753	13.876028	7.442509	0.004294	16.870687	0.009046	7.998305
472.773	13.876028	7.441349	0.004294	16.868058	0.009048	7.997058
472.793	13.876028	7.435947	0.004298	16.855813	0.009055	7.991253
472.813	13.876028	7.441033	0.004295	16.867341	0.009048	7.996719
472.833	13.876028	7.438152	0.004297	16.860812	0.009052	7.993623
472.853	13.876028	7.447108	0.004291	16.881112	0.00904	8.003247
472.873	13.876028	7.440039	0.004295	16.86509	0.00905	7.995651
472.893	13.876028	7.442231	0.004294	16.870057	0.009047	7.998006
472.913	13.876028	7.438541	0.004296	16.861694	0.009052	7.994041
472.933	13.876028	7.443553	0.004293	16.873055	0.009045	7.999428
472.953	13.876028	7.444529	0.004292	16.875268	0.009044	8.000477
472.973	13.876028	7.44646	0.004291	16.879643	0.009041	8.002551
472.993	13.876028	7.447306	0.004291	16.881561	0.00904	8.00346
473.013	13.876028	7.445831	0.004292	16.878218	0.009042	8.001875
473.033	13.876028	7.438434	0.004296	16.86145	0.009052	7.993926
473.053	13.876028	7.44731	0.004291	16.881572	0.00904	8.003465
473.073	13.876028	7.446157	0.004291	16.878958	0.009041	8.002226
473.093	13.876028	7.43968	0.004296	16.864275	0.00905	7.995265
473.113	13.876028	7.442564	0.004294	16.870813	0.009046	7.998364
473.133	13.876028	7.448434	0.00429	16.884119	0.009038	8.004673
473.153	13.876028	7.444663	0.004292	16.875572	0.009043	8.000621
473.173	13.876028	7.443036	0.004293	16.871883	0.009046	7.998872
473.193	13.876028	7.449806	0.004289	16.887228	0.009036	8.006147
473.213	13.876028	7.443483	0.004293	16.872896	0.009045	7.999352
473.233	13.876028	7.450379	0.004289	16.888528	0.009036	8.006763
473.253	13.876028	7.44856	0.00429	16.884404	0.009038	8.004808
473.273	13.876028	7.445479	0.004292	16.877421	0.009042	8.001497
473.293	13.876028	7.450582	0.004288	16.888989	0.009035	8.006982
473.313	13.876028	7.442912	0.004293	16.871602	0.009046	7.998739
473.333	13.876028	7.444272	0.004293	16.874685	0.009044	8.0002
473.353	13.876028	7.446139	0.004291	16.878917	0.009041	8.002206
473.373	13.876028	7.449458	0.004289	16.886441	0.009037	8.005773
473.393	13.876028	7.449088	0.004289	16.8856	0.009037	8.005375
473.413	13.876028	7.442654	0.004294	16.871017	0.009046	7.998461
473.433	13.876028	7.444055	0.004293	16.874193	0.009044	7.999967
473.453	13.876028	7.452574	0.004287	16.893503	0.009033	8.009122
473.473	13.876028	7.44649	0.004291	16.879712	0.009041	8.002583
473.493	13.876028	7.447408	0.004291	16.881792	0.00904	8.00357
473.513	13.876028	7.449607	0.004289	16.886777	0.009037	8.005933
473.533	13.876028	7.448859	0.00429	16.885083	0.009038	8.00513
473.553	13.876028	7.448692	0.00429	16.884703	0.009038	8.00495
473.573	13.876028	7.449923	0.004289	16.887493	0.009036	8.006272
473.593	13.876028	7.449337	0.004289	16.886165	0.009037	8.005643
473.613	13.876028	7.450859	0.004288	16.889615	0.009035	8.007278
473.633	13.876028	7.447792	0.00429	16.882664	0.009039	8.003983
473.653	13.876028	7.446627	0.004291	16.880023	0.009041	8.002731
473.673	13.876028	7.448509	0.00429	16.884288	0.009038	8.004753
473.693	13.876028	7.444151	0.004293	16.87441	0.009044	8.00007
473.713	13.876028	7.443806	0.004293	16.873627	0.009045	7.999699
473.733	13.876028	7.447633	0.00429	16.882303	0.009039	8.003812
473.753	13.876028	7.444172	0.004293	16.874459	0.009044	8.000093
473.773	13.876028	7.448933	0.00429	16.885251	0.009038	8.005209
473.793	13.876028	7.44365	0.004293	16.873273	0.009045	7.999531
473.813	13.876028	7.449527	0.004289	16.886597	0.009037	8.005848
473.833	13.876028	7.448411	0.00429	16.884066	0.009038	8.004648
473.853	13.876028	7.448938	0.00429	16.88526	0.009038	8.005214
473.873	13.876028	7.447599	0.00429	16.882227	0.009039	8.003776
473.893	13.876028	7.444579	0.004292	16.875379	0.009044	8.000529
473.913	13.876028	7.44687	0.004291	16.880574	0.00904	8.002992
473.933	13.876028	7.451872	0.004288	16.891911	0.009034	8.008367
473.953	13.876028	7.44854	0.00429	16.884359	0.009038	8.004787
473.973	13.876028	7.447393	0.004291	16.881759	0.00904	8.003554
473.993	13.876028	7.44318	0.004293	16.872209	0.009045	7.999026
474.013	13.876028	7.44884	0.00429	16.88504	0.009038	8.00511
474.033	13.876028	7.445226	0.004292	16.876847	0.009043	8.001225
474.053	13.876028	7.446422	0.004291	16.879558	0.009041	8.00251
474.073	13.876028	7.453674	0.004286	16.895998	0.009031	8.010304
474.093	13.876028	7.454799	0.004286	16.898548	0.009029	8.011514
474.113	13.876028	7.450098	0.004289	16.887892	0.009036	8.006461
474.133	13.876028	7.452513	0.004287	16.893365	0.009033	8.009057
474.153	13.876028	7.446954	0.004291	16.880764	0.00904	8.003082
474.173	13.876028	7.451819	0.004288	16.891793	0.009034	8.008311
474.193	13.876028	7.456456	0.004285	16.902304	0.009027	8.013294
474.213	13.876028	7.454905	0.004286	16.898788	0.009029	8.011627
474.233	13.876028	7.448286	0.00429	16.883782	0.009038	8.004513
474.253	13.876028	7.442932	0.004293	16.871646	0.009046	7.998759
474.273	13.876028	7.449337	0.004289	16.886166	0.009037	8.005644
474.293	13.876028	7.447617	0.00429	16.882267	0.009039	8.003795
474.313	13.876028	7.443679	0.004293	16.873339	0.009045	7.999562
474.333	13.876028	7.442793	0.004294	16.871332	0.009046	7.998611
474.353	13.876028	7.435469	0.004298	16.85473	0.009056	7.99074
474.373	13.876028	7.440875	0.004295	16.866983	0.009049	7.996549
474.393	13.876028	7.440347	0.004295	16.865787	0.009049	7.995982
474.413	13.876028	7.443828	0.004293	16.873677	0.009045	7.999722
474.433	13.876028	7.444089	0.004293	16.874269	0.009044	8.000003
474.453	13.876028	7.441361	0.004294	16.868086	0.009048	7.997072
474.473	13.876028	7.440814	0.004295	16.866845	0.009049	7.996483
474.493	13.876028	7.447586	0.00429	16.882198	0.009039	8.003762
474.513	13.876028	7.444419	0.004292	16.875019	0.009044	8.000358
474.533	13.876028	7.453261	0.004287	16.89506	0.009032	8.00986
474.553	13.876028	7.447626	0.00429	16.882288	0.009039	8.003805
474.573	13.876028	7.446332	0.004291	16.879354	0.009041	8.002414
474.593	13.876028	7.444707	0.004292	16.87567	0.009043	8.000667
474.613	13.876028	7.442303	0.004294	16.870221	0.009047	7.998084
474.633	13.876028	7.439329	0.004296	16.86348	0.009051	7.994888
474.653	13.876028	7.438828	0.004296	16.862344	0.009051	7.994349
474.673	13.876028	7.443413	0.004293	16.872738	0.009045	7.999277
474.693	13.876028	7.441928	0.004294	16.869372	0.009047	7.997681
474.713	13.876028	7.447675	0.00429	16.882399	0.009039	8.003857
474.733	13.876028	7.440365	0.004295	16.865827	0.009049	7.996001
474.753	13.876028	7.447289	0.004291	16.881523	0.00904	8.003442
474.773	13.876028	7.441369	0.004294	16.868104	0.009048	7.99708
474.793	13.876028	7.439973	0.004295	16.86494	0.00905	7.99558
474.813	13.876028	7.444656	0.004292	16.875556	0.009043	8.000613
474.833	13.876028	7.440459	0.004295	16.866042	0.009049	7.996102
474.853	13.876028	7.44768	0.00429	16.882409	0.009039	8.003862
474.873	13.876028	7.442609	0.004294	16.870915	0.009046	7.998413
474.893	13.876028	7.443319	0.004293	16.872524	0.009045	7.999176
474.913	13.876028	7.444954	0.004292	16.876231	0.009043	8.000933
474.933	13.876028	7.441058	0.004295	16.867399	0.009048	7.996746
474.953	13.876028	7.442972	0.004293	16.871737	0.009046	7.998802
474.973	13.876028	7.443125	0.004293	16.872085	0.009046	7.998968
474.993	13.876028	7.447051	0.004291	16.880984	0.00904	8.003186
475.013	13.876028	7.444234	0.004293	16.874598	0.009044	8.000159
475.033	13.876028	7.453133	0.004287	16.89477	0.009032	8.009722
475.053	13.876028	7.446497	0.004291	16.879729	0.009041	8.002592
475.073	13.876028	7.448551	0.00429	16.884384	0.009038	8.004799
475.093	13.876028	7.444097	0.004293	16.874287	0.009044	8.000012
475.113	13.876028	7.448203	0.00429	16.883596	0.009039	8.004425
475.133	13.876028	7.451843	0.004288	16.891845	0.009034	8.008336
475.153	13.876028	7.44525	0.004292	16.8769	0.009043	8.001251
475.173	13.876028	7.452562	0.004287	16.893476	0.009033	8.009109
475.193	13.876028	7.444019	0.004293	16.874111	0.009044	7.999928
475.213	13.876028	7.444129	0.004293	16.874361	0.009044	8.000047
475.233	13.876028	7.45079	0.004288	16.889458	0.009035	8.007204
475.253	13.876028	7.448105	0.00429	16.883374	0.009039	8.00432
475.273	13.876028	7.449173	0.004289	16.885795	0.009037	8.005467
475.293	13.876028	7.445788	0.004292	16.878121	0.009042	8.001829
475.313	13.876028	7.453694	0.004286	16.896041	0.009031	8.010325
475.333	13.876028	7.44387	0.004293	16.873774	0.009045	7.999768
475.353	13.876028	7.450099	0.004289	16.887893	0.009036	8.006462
475.373	13.876028	7.449815	0.004289	16.887249	0.009036	8.006157
475.393	13.876028	7.447323	0.004291	16.881601	0.00904	8.003479
475.413	13.876028	7.450594	0.004288	16.889015	0.009035	8.006994
475.433	13.876028	7.444736	0.004292	16.875735	0.009043	8.000698
475.453	13.876028	7.450441	0.004289	16.888668	0.009035	8.00683
475.473	13.876028	7.447381	0.004291	16.881731	0.00904	8.003541
475.493	13.876028	7.44727	0.004291	16.881481	0.00904	8.003422
475.513	13.876028	7.44219	0.004294	16.869966	0.009047	7.997963
475.533	13.876028	7.441569	0.004294	16.868556	0.009048	7.997295
475.553	13.876028	7.442095	0.004294	16.86975	0.009047	7.997861
475.573	13.876028	7.449197	0.004289	16.885849	0.009037	8.005493
475.593	13.876028	7.443563	0.004293	16.873076	0.009045	7.999437
475.613	13.876028	7.446763	0.004291	16.880331	0.009041	8.002877
475.633	13.876028	7.449314	0.004289	16.886114	0.009037	8.005618
475.653	13.876028	7.443395	0.004293	16.872695	0.009045	7.999257
475.673	13.876028	7.449912	0.004289	16.88747	0.009036	8.006262
475.693	13.876028	7.448534	0.00429	16.884345	0.009038	8.00478
475.713	13.876028	7.448571	0.00429	16.884429	0.009038	8.00482
475.733	13.876028	7.447031	0.004291	16.880939	0.00904	8.003165
475.753	13.876028	7.449274	0.004289	16.886023	0.009037	8.005575
475.773	13.876028	7.445844	0.004292	16.878249	0.009042	8.00189
475.793	13.876028	7.446381	0.004291	16.879465	0.009041	8.002466
475.813	13.876028	7.446393	0.004291	16.879493	0.009041	8.00248
475.833	13.876028	7.453398	0.004287	16.895372	0.009031	8.010008
475.853	13.876028	7.446695	0.004291	16.880177	0.009041	8.002804
475.873	13.876028	7.454335	0.004286	16.897496	0.00903	8.011015
475.893	13.876028	7.446605	0.004291	16.879973	0.009041	8.002707
475.913	13.876028	7.446235	0.004291	16.879135	0.009041	8.00231
475.933	13.876028	7.445285	0.004292	16.87698	0.009043	8.001288
475.953	13.876028	7.443434	0.004293	16.872784	0.009045	7.999299
475.973	13.876028	7.438657	0.004296	16.861955	0.009052	7.994165
475.993	13.876028	7.438617	0.004296	16.861866	0.009052	7.994123
476.013	13.876028	7.439174	0.004296	16.863129	0.009051	7.994722
476.033	13.876028	7.439095	0.004296	16.862949	0.009051	7.994636
476.053	13.876028	7.434333	0.004299	16.852155	0.009058	7.989519
476.073	13.876028	7.440027	0.004295	16.865063	0.00905	7.995638
476.093	13.876028	7.441139	0.004295	16.867582	0.009048	7.996833
476.113	13.876028	7.438585	0.004296	16.861793	0.009052	7.994088
476.133	13.876028	7.435815	0.004298	16.855514	0.009056	7.991111
476.153	13.876028	7.439986	0.004295	16.864969	0.00905	7.995594
476.173	13.876028	7.434914	0.004299	16.853472	0.009057	7.990143
476.193	13.876028	7.438133	0.004297	16.860768	0.009052	7.993602
476.213	13.876028	7.437858	0.004297	16.860144	0.009053	7.993307
476.233	13.876028	7.442919	0.004293	16.871618	0.009046	7.998746
476.253	13.876028	7.440122	0.004295	16.865278	0.00905	7.99574
476.273	13.876028	7.440034	0.004295	16.865079	0.00905	7.995646
476.293	13.876028	7.434513	0.004299	16.852564	0.009057	7.989713
476.313	13.876028	7.440049	0.004295	16.865111	0.00905	7.995661
476.333	13.876028	7.443738	0.004293	16.873475	0.009045	7.999626
476.353	13.876028	7.438189	0.004297	16.860895	0.009052	7.993662
476.373	13.876028	7.437188	0.004297	16.858626	0.009054	7.992587
476.393	13.876028	7.437933	0.004297	16.860315	0.009053	7.993387
476.413	13.876028	7.435545	0.004298	16.854903	0.009056	7.990822
476.433	13.876028	7.440109	0.004295	16.865247	0.00905	7.995726
476.453	13.876028	7.436008	0.004298	16.855951	0.009055	7.991319
476.473	13.876028	7.434135	0.004299	16.851706	0.009058	7.989306
476.493	13.876028	7.435678	0.004298	16.855204	0.009056	7.990964
476.513	13.876028	7.432731	0.0043	16.848523	0.00906	7.987797
476.533	13.876028	7.43532	0.004298	16.854392	0.009056	7.990579
476.553	13.876028	7.433456	0.0043	16.850167	0.009059	7.988576
476.573	13.876028	7.440953	0.004295	16.867162	0.009049	7.996634
476.593	13.876028	7.437074	0.004297	16.858368	0.009054	7.992465
476.613	13.876028	7.438162	0.004297	16.860834	0.009052	7.993634
476.633	13.876028	7.439329	0.004296	16.863479	0.009051	7.994888
476.653	13.876028	7.440582	0.004295	16.866321	0.009049	7.996235
476.673	13.876028	7.431858	0.004301	16.846545	0.009061	7.986859
476.693	13.876028	7.442636	0.004294	16.870976	0.009046	7.998442
476.713	13.876028	7.442209	0.004294	16.870008	0.009047	7.997983
476.733	13.876028	7.440858	0.004295	16.866947	0.009049	7.996531
476.753	13.876028	7.442075	0.004294	16.869704	0.009047	7.997839
476.773	13.876028	7.444929	0.004292	16.876175	0.009043	8.000907
476.793	13.876028	7.440564	0.004295	16.86628	0.009049	7.996215
476.813	13.876028	7.434894	0.004299	16.853426	0.009057	7.990121
476.833	13.876028	7.443956	0.004293	16.873967	0.009044	7.99986
476.853	13.876028	7.436675	0.004298	16.857464	0.009054	7.992036
476.873	13.876028	7.438442	0.004296	16.861468	0.009052	7.993934
476.893	13.876028	7.438669	0.004296	16.861983	0.009052	7.994178
476.913	13.876028	7.439796	0.004295	16.864539	0.00905	7.99539
476.933	13.876028	7.434774	0.004299	16.853154	0.009057	7.989992
476.953	13.876028	7.43863	0.004296	16.861895	0.009052	7.994137
476.973	13.876028	7.436397	0.004298	16.856834	0.009055	7.991737
476.993	13.876028	7.442821	0.004293	16.871396	0.009046	7.998641
477.013	13.876028	7.437038	0.004297	16.858287	0.009054	7.992426
477.033	13.876028	7.438941	0.004296	16.862601	0.009051	7.994471
477.053	13.876028	7.433106	0.0043	16.849374	0.009059	7.988201
477.073	13.876028	7.431854	0.004301	16.846535	0.009061	7.986854
477.093	13.876028	7.434888	0.004299	16.853413	0.009057	7.990115
477.113	13.876028	7.448215	0.00429	16.883623	0.009039	8.004438
477.133	13.876028	7.441861	0.004294	16.86922	0.009047	7.997609
477.153	13.876028	7.44148	0.004294	16.868356	0.009048	7.9972
477.173	13.876028	7.441708	0.004294	16.868873	0.009047	7.997445
477.193	13.876028	7.442179	0.004294	16.869941	0.009047	7.997951
477.213	13.876028	7.436481	0.004298	16.857025	0.009055	7.991828
477.233	13.876028	7.438729	0.004296	16.862119	0.009052	7.994243
477.253	13.876028	7.433779	0.004299	16.850899	0.009058	7.988923
477.273	13.876028	7.438533	0.004296	16.861676	0.009052	7.994033
477.293	13.876028	7.442254	0.004294	16.87011	0.009047	7.998031
477.313	13.876028	7.441213	0.004295	16.86775	0.009048	7.996912
477.333	13.876028	7.443478	0.004293	16.872885	0.009045	7.999347
477.353	13.876028	7.445409	0.004292	16.877261	0.009042	8.001422
477.373	13.876028	7.439472	0.004296	16.863803	0.009051	7.995041
477.393	13.876028	7.446125	0.004291	16.878885	0.009041	8.002191
477.413	13.876028	7.440815	0.004295	16.866849	0.009049	7.996485
477.433	13.876028	7.440313	0.004295	16.86571	0.009049	7.995945
477.453	13.876028	7.444391	0.004292	16.874954	0.009044	8.000328
477.473	13.876028	7.442079	0.004294	16.869712	0.009047	7.997843
477.493	13.876028	7.446171	0.004291	16.878989	0.009041	8.002241
477.513	13.876028	7.441504	0.004294	16.868411	0.009048	7.997226
477.533	13.876028	7.434174	0.004299	16.851795	0.009058	7.989348
477.553	13.876028	7.446719	0.004291	16.880232	0.009041	8.00283
477.573	13.876028	7.437455	0.004297	16.859232	0.009053	7.992874
477.593	13.876028	7.441247	0.004295	16.867827	0.009048	7.996949
477.613	13.876028	7.43844	0.004296	16.861465	0.009052	7.993933
477.633	13.876028	7.4412	0.004295	16.867721	0.009048	7.996899
477.653	13.876028	7.438796	0.004296	16.862271	0.009051	7.994315
477.673	13.876028	7.444033	0.004293	16.874142	0.009044	7.999943
477.693	13.876028	7.444474	0.004292	16.875142	0.009044	8.000417
477.713	13.876028	7.437179	0.004297	16.858605	0.009054	7.992577
477.733	13.876028	7.432473	0.0043	16.847938	0.00906	7.98752
477.753	13.876028	7.437815	0.004297	16.860047	0.009053	7.99326
477.773	13.876028	7.444414	0.004292	16.875006	0.009044	8.000352
477.793	13.876028	7.432122	0.0043	16.847142	0.009061	7.987142
477.813	13.876028	7.445082	0.004292	16.87652	0.009043	8.00107
477.833	13.876028	7.441846	0.004294	16.869185	0.009047	7.997593
477.853	13.876028	7.442877	0.004293	16.871522	0.009046	7.998701
477.873	13.876028	7.437472	0.004297	16.85927	0.009053	7.992892
477.893	13.876028	7.443264	0.004293	16.872398	0.009045	7.999116
477.913	13.876028	7.441204	0.004295	16.86773	0.009048	7.996903
477.933	13.876028	7.441179	0.004295	16.867672	0.009048	7.996875
477.953	13.876028	7.437802	0.004297	16.860019	0.009053	7.993247
477.973	13.876028	7.438365	0.004296	16.861293	0.009052	7.993851
477.993	13.876028	7.436171	0.004298	16.856321	0.009055	7.991494
478.013	13.876028	7.441363	0.004294	16.868091	0.009048	7.997074
478.033	13.876028	7.441894	0.004294	16.869295	0.009047	7.997645
478.053	13.876028	7.440315	0.004295	16.865714	0.009049	7.995947
478.073	13.876028	7.443225	0.004293	16.872312	0.009045	7.999075
478.093	13.876028	7.436478	0.004298	16.857018	0.009055	7.991824
478.113	13.876028	7.430812	0.004301	16.844173	0.009062	7.985734
478.133	13.876028	7.433393	0.0043	16.850023	0.009059	7.988508
478.153	13.876028	7.442053	0.004294	16.869655	0.009047	7.997815
478.173	13.876028	7.435931	0.004298	16.855778	0.009055	7.991236
478.193	13.876028	7.444196	0.004293	16.874512	0.009044	8.000118
478.213	13.876028	7.439419	0.004296	16.863683	0.009051	7.994984
478.233	13.876028	7.438206	0.004297	16.860935	0.009052	7.993681
478.253	13.876028	7.440449	0.004295	16.866018	0.009049	7.996091
478.273	13.876028	7.443868	0.004293	16.873769	0.009045	7.999766
478.293	13.876028	7.440292	0.004295	16.865663	0.009049	7.995923
478.313	13.876028	7.439369	0.004296	16.863571	0.009051	7.994931
478.333	13.876028	7.440857	0.004295	16.866943	0.009049	7.99653
478.353	13.876028	7.43583	0.004298	16.855548	0.009056	7.991127
478.373	13.876028	7.437524	0.004297	16.859389	0.009053	7.992948
478.393	13.876028	7.444335	0.004293	16.874827	0.009044	8.000268
478.413	13.876028	7.435186	0.004298	16.854089	0.009056	7.990436
478.433	13.876028	7.438765	0.004296	16.8622	0.009052	7.994281
478.453	13.876028	7.434556	0.004299	16.852659	0.009057	7.989758
478.473	13.876028	7.441936	0.004294	16.869389	0.009047	7.99769
478.493	13.876028	7.437752	0.004297	16.859904	0.009053	7.993193
478.513	13.876028	7.437325	0.004297	16.858936	0.009053	7.992734
478.533	13.876028	7.440683	0.004295	16.866548	0.009049	7.996342
478.553	13.876028	7.439857	0.004295	16.864676	0.00905	7.995455
478.573	13.876028	7.436821	0.004297	16.857795	0.009054	7.992193
478.593	13.876028	7.442539	0.004294	16.870756	0.009046	7.998337
478.613	13.876028	7.444171	0.004293	16.874457	0.009044	8.000092
478.633	13.876028	7.442608	0.004294	16.870913	0.009046	7.998412
478.653	13.876028	7.438861	0.004296	16.86242	0.009051	7.994385
478.673	13.876028	7.438658	0.004296	16.861959	0.009052	7.994167
478.693	13.876028	7.434426	0.004299	16.852366	0.009057	7.989619
478.713	13.876028	7.436904	0.004297	16.857983	0.009054	7.992282
478.733	13.876028	7.441307	0.004294	16.867963	0.009048	7.997013
478.753	13.876028	7.442112	0.004294	16.869789	0.009047	7.997879
478.773	13.876028	7.443484	0.004293	16.872899	0.009045	7.999353
478.793	13.876028	7.446068	0.004291	16.878755	0.009041	8.00213
478.813	13.876028	7.44203	0.004294	16.869603	0.009047	7.997791
478.833	13.876028	7.446298	0.004291	16.879277	0.009041	8.002377
478.853	13.876028	7.446815	0.004291	16.88045	0.00904	8.002933
478.873	13.876028	7.441556	0.004294	16.868527	0.009048	7.997281
478.893	13.876028	7.443668	0.004293	16.873316	0.009045	7.999551
478.913	13.876028	7.436862	0.004297	16.857887	0.009054	7.992236
478.933	13.876028	7.438172	0.004297	16.860857	0.009052	7.993644
478.953	13.876028	7.444899	0.004292	16.876106	0.009043	8.000874
478.973	13.876028	7.440539	0.004295	16.866223	0.009049	7.996188
478.993	13.876028	7.435029	0.004299	16.853732	0.009057	7.990266
479.013	13.876028	7.443431	0.004293	16.872778	0.009045	7.999296
479.033	13.876028	7.439947	0.004295	16.864881	0.00905	7.995552
479.053	13.876028	7.444947	0.004292	16.876215	0.009043	8.000925
479.073	13.876028	7.435523	0.004298	16.854853	0.009056	7.990798
479.093	13.876028	7.442645	0.004294	16.870997	0.009046	7.998452
479.113	13.876028	7.438071	0.004297	16.860628	0.009052	7.993536
479.133	13.876028	7.433906	0.004299	16.851187	0.009058	7.98906
479.153	13.876028	7.441499	0.004294	16.868399	0.009048	7.99722
479.173	13.876028	7.43289	0.0043	16.848883	0.00906	7.987968
479.193	13.876028	7.43377	0.004299	16.850878	0.009058	7.988914
479.213	13.876028	7.433934	0.004299	16.851251	0.009058	7.98909
479.233	13.876028	7.436775	0.004297	16.857691	0.009054	7.992143
479.253	13.876028	7.431426	0.004301	16.845565	0.009062	7.986395
479.273	13.876028	7.436149	0.004298	16.85627	0.009055	7.99147
479.293	13.876028	7.439355	0.004296	16.863538	0.009051	7.994915
479.313	13.876028	7.429735	0.004302	16.841732	0.009064	7.984577
479.333	13.876028	7.437739	0.004297	16.859876	0.009053	7.993179
479.353	13.876028	7.439726	0.004296	16.864379	0.00905	7.995314
479.373	13.876028	7.436819	0.004297	16.85779	0.009054	7.99219
479.393	13.876028	7.437221	0.004297	16.858701	0.009054	7.992622
479.413	13.876028	7.432809	0.0043	16.848701	0.00906	7.987881
479.433	13.876028	7.430786	0.004301	16.844114	0.009062	7.985707
479.453	13.876028	7.435929	0.004298	16.855773	0.009055	7.991234
479.473	13.876028	7.431969	0.004301	16.846795	0.009061	7.986978
479.493	13.876028	7.434336	0.004299	16.852162	0.009058	7.989522
479.513	13.876028	7.434743	0.004299	16.853084	0.009057	7.989959
479.533	13.876028	7.433459	0.0043	16.850175	0.009059	7.98858
479.553	13.876028	7.437567	0.004297	16.859487	0.009053	7.992995
479.573	13.876028	7.440776	0.004295	16.86676	0.009049	7.996443
479.593	13.876028	7.440184	0.004295	16.865417	0.00905	7.995806
479.613	13.876028	7.435068	0.004299	16.85382	0.009057	7.990308
479.633	13.876028	7.441683	0.004294	16.868816	0.009048	7.997418
479.653	13.876028	7.430678	0.004301	16.843869	0.009063	7.98559
479.673	13.876028	7.435205	0.004298	16.85413	0.009056	7.990455
479.692	13.876028	7.436277	0.004298	16.856561	0.009055	7.991608
479.712	13.876028	7.442164	0.004294	16.869906	0.009047	7.997934
479.732	13.876028	7.440769	0.004295	16.866744	0.009049	7.996436
479.752	13.876028	7.439915	0.004295	16.864809	0.00905	7.995518
479.772	13.876028	7.438001	0.004297	16.860468	0.009053	7.99346
479.792	13.876028	7.438945	0.004296	16.86261	0.009051	7.994476
479.812	13.876028	7.441678	0.004294	16.868804	0.009048	7.997412
479.832	13.876028	7.436317	0.004298	16.856651	0.009055	7.99165
479.852	13.876028	7.435631	0.004298	16.855097	0.009056	7.990914
479.872	13.876028	7.438303	0.004296	16.861154	0.009052	7.993785
479.892	13.876028	7.434401	0.004299	16.852308	0.009058	7.989592
479.912	13.876028	7.441134	0.004295	16.867572	0.009048	7.996828
479.932	13.876028	7.443689	0.004293	16.873363	0.009045	7.999574
479.952	13.876028	7.441914	0.004294	16.86934	0.009047	7.997666
479.972	13.876028	7.444181	0.004293	16.874478	0.009044	8.000102
479.992	13.876028	7.444841	0.004292	16.875974	0.009043	8.000812
480.012	13.876028	7.446037	0.004291	16.878684	0.009042	8.002096
480.032	13.876028	7.441023	0.004295	16.86732	0.009048	7.996709
480.052	13.876028	7.448516	0.00429	16.884304	0.009038	8.00476
480.072	13.876028	7.443466	0.004293	16.872858	0.009045	7.999334
480.092	13.876028	7.445776	0.004292	16.878093	0.009042	8.001816
480.112	13.876028	7.439525	0.004296	16.863925	0.00905	7.995099
480.132	13.876028	7.439694	0.004296	16.864306	0.00905	7.99528
480.152	13.876028	7.44072	0.004295	16.866634	0.009049	7.996383
480.172	13.876028	7.438727	0.004296	16.862115	0.009052	7.994241
480.192	13.876028	7.434734	0.004299	16.853063	0.009057	7.989949
480.212	13.876028	7.439096	0.004296	16.862952	0.009051	7.994638
480.232	13.876028	7.438809	0.004296	16.862301	0.009051	7.994329
480.252	13.876028	7.432615	0.0043	16.84826	0.00906	7.987672
480.272	13.876028	7.438583	0.004296	16.861789	0.009052	7.994086
480.292	13.876028	7.438843	0.004296	16.862378	0.009051	7.994365
480.312	13.876028	7.440968	0.004295	16.867195	0.009048	7.996649
480.332	13.876028	7.432864	0.0043	16.848824	0.00906	7.98794
480.352	13.876028	7.436272	0.004298	16.85655	0.009055	7.991603
480.372	13.876028	7.438124	0.004297	16.860747	0.009052	7.993592
480.392	13.876028	7.430998	0.004301	16.844595	0.009062	7.985935
480.412	13.876028	7.429286	0.004302	16.840714	0.009065	7.984095
480.432	13.876028	7.440045	0.004295	16.865104	0.00905	7.995658
480.452	13.876028	7.441891	0.004294	16.869288	0.009047	7.997641
480.472	13.876028	7.436044	0.004298	16.856033	0.009055	7.991357
480.492	13.876028	7.437566	0.004297	16.859483	0.009053	7.992993
480.512	13.876028	7.438985	0.004296	16.862699	0.009051	7.994518
480.532	13.876028	7.434572	0.004299	16.852696	0.009057	7.989775
480.552	13.876028	7.441367	0.004294	16.8681	0.009048	7.997078
480.572	13.876028	7.435489	0.004298	16.854774	0.009056	7.990761
480.592	13.876028	7.436921	0.004297	16.858021	0.009054	7.9923
480.612	13.876028	7.432271	0.0043	16.84748	0.00906	7.987302
480.632	13.876028	7.432079	0.004301	16.847045	0.009061	7.987096
480.652	13.876028	7.437084	0.004297	16.858391	0.009054	7.992475
480.672	13.876028	7.431994	0.004301	16.846853	0.009061	7.987005
480.692	13.876028	7.436865	0.004297	16.857894	0.009054	7.99224
480.712	13.876028	7.439986	0.004295	16.864968	0.00905	7.995594
480.732	13.876028	7.430393	0.004302	16.843224	0.009063	7.985285
480.752	13.876028	7.431553	0.004301	16.845852	0.009061	7.986531
480.772	13.876028	7.4341	0.004299	16.851627	0.009058	7.989268
480.792	13.876028	7.438116	0.004297	16.86073	0.009052	7.993584
480.812	13.876028	7.440019	0.004295	16.865044	0.00905	7.995629
480.832	13.876028	7.439509	0.004296	16.863887	0.00905	7.995081
480.852	13.876028	7.442426	0.004294	16.870501	0.009046	7.998216
480.872	13.876028	7.43967	0.004296	16.864253	0.00905	7.995254
480.892	13.876028	7.438548	0.004296	16.861709	0.009052	7.994048
480.912	13.876028	7.429672	0.004302	16.841588	0.009064	7.984509
480.932	13.876028	7.431824	0.004301	16.846467	0.009061	7.986822
480.952	13.876028	7.431989	0.004301	16.846842	0.009061	7.987
480.972	13.876028	7.432122	0.0043	16.847142	0.009061	7.987142
480.992	13.876028	7.436866	0.004297	16.857897	0.009054	7.992241
481.012	13.876028	7.429083	0.004302	16.840255	0.009065	7.983877
481.032	13.876028	7.43647	0.004298	16.856998	0.009055	7.991815
481.052	13.876028	7.437909	0.004297	16.860261	0.009053	7.993362
481.072	13.876028	7.428789	0.004303	16.839587	0.009065	7.98356
481.092	13.876028	7.426442	0.004304	16.834267	0.009068	7.981038
481.112	13.876028	7.431196	0.004301	16.845045	0.009062	7.986148
481.132	13.876028	7.427432	0.004304	16.836512	0.009067	7.982103
481.152	13.876028	7.430865	0.004301	16.844294	0.009062	7.985792
481.172	13.876028	7.423275	0.004306	16.827089	0.009073	7.977635
481.192	13.876028	7.438474	0.004296	16.861541	0.009052	7.993969
481.212	13.876028	7.429532	0.004302	16.841272	0.009064	7.984359
481.232	13.876028	7.433564	0.0043	16.850412	0.009059	7.988692
481.252	13.876028	7.431741	0.004301	16.84628	0.009061	7.986733
481.272	13.876028	7.433547	0.0043	16.850372	0.009059	7.988674
481.292	13.876028	7.430998	0.004301	16.844594	0.009062	7.985934
481.312	13.876028	7.436062	0.004298	16.856074	0.009055	7.991377
481.332	13.876028	7.438	0.004297	16.860466	0.009053	7.993459
481.352	13.876028	7.439797	0.004295	16.86454	0.00905	7.99539
481.372	13.876028	7.440778	0.004295	16.866764	0.009049	7.996445
481.392	13.876028	7.439315	0.004296	16.863447	0.009051	7.994872
481.412	13.876028	7.441007	0.004295	16.867283	0.009048	7.996691
481.432	13.876028	7.444153	0.004293	16.874415	0.009044	8.000072
481.452	13.876028	7.435125	0.004299	16.853949	0.009057	7.990369
481.472	13.876028	7.436051	0.004298	16.85605	0.009055	7.991365
481.492	13.876028	7.435303	0.004298	16.854354	0.009056	7.990561
481.512	13.876028	7.433658	0.004299	16.850625	0.009059	7.988794
481.532	13.876028	7.436336	0.004298	16.856695	0.009055	7.991671
481.552	13.876028	7.438169	0.004297	16.860851	0.009052	7.993642
481.572	13.876028	7.427171	0.004304	16.83592	0.009067	7.981822
481.592	13.876028	7.44434	0.004293	16.874839	0.009044	8.000273
481.612	13.876028	7.433523	0.0043	16.850318	0.009059	7.988648
481.632	13.876028	7.443027	0.004293	16.871861	0.009046	7.998861
481.652	13.876028	7.434231	0.004299	16.851923	0.009058	7.989409
481.672	13.876028	7.440076	0.004295	16.865173	0.00905	7.99569
481.692	13.876028	7.441612	0.004294	16.868654	0.009048	7.997341
481.712	13.876028	7.441318	0.004294	16.867988	0.009048	7.997025
481.732	13.876028	7.441451	0.004294	16.86829	0.009048	7.997168
481.752	13.876028	7.436251	0.004298	16.856503	0.009055	7.99158
481.772	13.876028	7.444548	0.004292	16.875311	0.009044	8.000497
481.792	13.876028	7.443939	0.004293	16.87393	0.009044	7.999842
481.812	13.876028	7.445268	0.004292	16.876943	0.009043	8.001271
481.832	13.876028	7.437696	0.004297	16.859778	0.009053	7.993133
481.852	13.876028	7.441094	0.004295	16.867481	0.009048	7.996785
481.872	13.876028	7.435033	0.004299	16.853742	0.009057	7.990271
481.892	13.876028	7.4352	0.004298	16.854119	0.009056	7.99045
481.912	13.876028	7.435367	0.004298	16.854498	0.009056	7.99063
481.932	13.876028	7.43527	0.004298	16.854278	0.009056	7.990525
481.952	13.876028	7.432408	0.0043	16.847792	0.00906	7.98745
481.972	13.876028	7.434365	0.004299	16.852228	0.009058	7.989553
481.992	13.876028	7.435565	0.004298	16.854947	0.009056	7.990842
482.012	13.876028	7.438971	0.004296	16.862668	0.009051	7.994503
482.032	13.876028	7.428953	0.004303	16.83996	0.009065	7.983737
482.052	13.876028	7.429454	0.004302	16.841096	0.009064	7.984276
482.072	13.876028	7.430916	0.004301	16.84441	0.009062	7.985847
482.092	13.876028	7.432593	0.0043	16.848211	0.00906	7.987649
482.112	13.876028	7.429632	0.004302	16.8415	0.009064	7.984467
482.132	13.876028	7.430808	0.004301	16.844165	0.009062	7.985731
482.152	13.876028	7.430011	0.004302	16.842359	0.009064	7.984874
482.172	13.876028	7.428153	0.004303	16.838146	0.009066	7.982877
482.192	13.876028	7.429135	0.004302	16.840371	0.009065	7.983932
482.212	13.876028	7.436544	0.004298	16.857166	0.009055	7.991895
482.232	13.876028	7.432722	0.0043	16.848503	0.00906	7.987788
482.252	13.876028	7.426443	0.004304	16.834269	0.009068	7.981039
482.272	13.876028	7.43309	0.0043	16.849336	0.009059	7.988183
482.292	13.876028	7.432508	0.0043	16.848017	0.00906	7.987557
482.312	13.876028	7.436456	0.004298	16.856967	0.009055	7.9918
482.332	13.876028	7.438746	0.004296	16.862159	0.009052	7.994262
482.352	13.876028	7.432079	0.004301	16.847046	0.009061	7.987097
482.372	13.876028	7.433867	0.004299	16.851098	0.009058	7.989018
482.392	13.876028	7.431448	0.004301	16.845616	0.009062	7.986419
482.412	13.876028	7.4289	0.004303	16.839839	0.009065	7.98368
482.432	13.876028	7.438481	0.004296	16.861557	0.009052	7.993976
482.452	13.876028	7.42993	0.004302	16.842174	0.009064	7.984787
482.472	13.876028	7.435091	0.004299	16.853872	0.009057	7.990333
482.492	13.876028	7.43038	0.004302	16.843195	0.009063	7.985271
482.512	13.876028	7.431771	0.004301	16.846347	0.009061	7.986765
482.532	13.876028	7.431544	0.004301	16.845833	0.009061	7.986522
482.552	13.876028	7.430995	0.004301	16.844587	0.009062	7.985931
482.572	13.876028	7.431819	0.004301	16.846457	0.009061	7.986817
482.592	13.876028	7.431003	0.004301	16.844605	0.009062	7.98594
482.612	13.876028	7.432115	0.0043	16.847127	0.009061	7.987135
482.632	13.876028	7.427885	0.004303	16.837539	0.009066	7.982589
482.652	13.876028	7.435454	0.004298	16.854695	0.009056	7.990723
482.672	13.876028	7.428294	0.004303	16.838465	0.009066	7.983028
482.692	13.876028	7.423985	0.004306	16.828697	0.009072	7.978398
482.712	13.876028	7.435135	0.004299	16.853972	0.009056	7.99038
482.732	13.876028	7.429177	0.004302	16.840467	0.009065	7.983978
482.752	13.876028	7.437749	0.004297	16.859897	0.009053	7.993189
482.772	13.876028	7.438141	0.004297	16.860787	0.009052	7.993611
482.792	13.876028	7.432955	0.0043	16.84903	0.009059	7.988038
482.812	13.876028	7.437261	0.004297	16.858791	0.009054	7.992665
482.832	13.876028	7.43802	0.004297	16.860512	0.009053	7.993481
482.852	13.876028	7.435652	0.004298	16.855144	0.009056	7.990936
482.872	13.876028	7.433975	0.004299	16.851344	0.009058	7.989134
482.892	13.876028	7.438825	0.004296	16.862337	0.009051	7.994346
482.912	13.876028	7.435318	0.004298	16.854387	0.009056	7.990577
482.932	13.876028	7.430489	0.004302	16.843442	0.009063	7.985388
482.952	13.876028	7.437581	0.004297	16.859516	0.009053	7.993009
482.972	13.876028	7.439816	0.004295	16.864583	0.00905	7.995411
482.992	13.876028	7.43164	0.004301	16.846049	0.009061	7.986624
483.012	13.876028	7.435212	0.004298	16.854147	0.009056	7.990463
483.032	13.876028	7.443677	0.004293	16.873335	0.009045	7.99956
483.052	13.876028	7.437845	0.004297	16.860115	0.009053	7.993293
483.072	13.876028	7.434743	0.004299	16.853084	0.009057	7.989959
483.092	13.876028	7.435864	0.004298	16.855624	0.009055	7.991164
483.112	13.876028	7.430038	0.004302	16.842418	0.009063	7.984903
483.132	13.876028	7.425357	0.004305	16.831809	0.00907	7.979873
483.152	13.876028	7.431206	0.004301	16.845066	0.009062	7.986158
483.172	13.876028	7.428612	0.004303	16.839185	0.009065	7.98337
483.192	13.876028	7.435701	0.004298	16.855257	0.009056	7.990989
483.212	13.876028	7.425962	0.004304	16.833178	0.009069	7.980522
483.232	13.876028	7.429349	0.004302	16.840858	0.009064	7.984163
483.252	13.876028	7.427245	0.004304	16.836087	0.009067	7.981901
483.272	13.876028	7.432844	0.0043	16.848779	0.00906	7.987918
483.292	13.876028	7.430042	0.004302	16.842428	0.009063	7.984908
483.312	13.876028	7.431367	0.004301	16.84543	0.009062	7.986331
483.332	13.876028	7.433838	0.004299	16.851034	0.009058	7.988987
483.352	13.876028	7.439195	0.004296	16.863175	0.009051	7.994743
483.372	13.876028	7.431323	0.004301	16.845332	0.009062	7.986284
483.392	13.876028	7.442498	0.004294	16.870662	0.009046	7.998293
483.412	13.876028	7.438537	0.004296	16.861684	0.009052	7.994037
483.432	13.876028	7.433478	0.0043	16.850217	0.009059	7.9886
483.452	13.876028	7.434002	0.004299	16.851405	0.009058	7.989164
483.472	13.876028	7.441369	0.004294	16.868105	0.009048	7.997081
483.492	13.876028	7.438616	0.004296	16.861864	0.009052	7.994122
483.512	13.876028	7.435988	0.004298	16.855905	0.009055	7.991297
483.532	13.876028	7.429251	0.004302	16.840635	0.009065	7.984057
483.552	13.876028	7.430868	0.004301	16.8443	0.009062	7.985795
483.572	13.876028	7.426748	0.004304	16.834961	0.009068	7.981367
483.592	13.876028	7.431503	0.004301	16.845739	0.009061	7.986477
483.612	13.876028	7.428529	0.004303	16.838999	0.009066	7.983282
483.632	13.876028	7.429052	0.004302	16.840184	0.009065	7.983843
483.652	13.876028	7.434924	0.004299	16.853494	0.009057	7.990153
483.672	13.876028	7.438975	0.004296	16.862678	0.009051	7.994508
483.692	13.876028	7.434137	0.004299	16.851709	0.009058	7.989308
483.712	13.876028	7.432445	0.0043	16.847874	0.00906	7.987489
483.732	13.876028	7.432781	0.0043	16.848636	0.00906	7.98785
483.752	13.876028	7.433555	0.0043	16.850391	0.009059	7.988683
483.772	13.876028	7.433403	0.0043	16.850046	0.009059	7.988519
483.792	13.876028	7.42908	0.004302	16.840247	0.009065	7.983873
483.812	13.876028	7.433163	0.0043	16.849503	0.009059	7.988261
483.832	13.876028	7.432298	0.0043	16.847541	0.00906	7.987332
483.852	13.876028	7.428701	0.004303	16.839389	0.009065	7.983466
483.872	13.876028	7.430563	0.004301	16.843609	0.009063	7.985467
483.892	13.876028	7.436038	0.004298	16.85602	0.009055	7.991351
483.912	13.876028	7.431657	0.004301	16.846088	0.009061	7.986643
483.932	13.876028	7.425318	0.004305	16.831719	0.00907	7.97983
483.952	13.876028	7.426795	0.004304	16.835067	0.009068	7.981418
483.972	13.876028	7.431512	0.004301	16.84576	0.009061	7.986487
483.992	13.876028	7.427727	0.004303	16.83718	0.009067	7.982419
484.012	13.876028	7.433519	0.0043	16.850309	0.009059	7.988644
484.032	13.876028	7.429177	0.004302	16.840467	0.009065	7.983978
484.052	13.876028	7.433244	0.0043	16.849686	0.009059	7.988348
484.072	13.876028	7.430648	0.004301	16.843802	0.009063	7.985559
484.092	13.876028	7.434287	0.004299	16.852049	0.009058	7.989469
484.112	13.876028	7.431586	0.004301	16.845929	0.009061	7.986567
484.132	13.876028	7.427847	0.004303	16.837453	0.009067	7.982549
484.152	13.876028	7.436433	0.004298	16.856916	0.009055	7.991776
484.172	13.876028	7.428156	0.004303	16.838153	0.009066	7.98288
484.192	13.876028	7.439702	0.004296	16.864324	0.00905	7.995288
484.212	13.876028	7.434261	0.004299	16.851993	0.009058	7.989442
484.232	13.876028	7.428801	0.004303	16.839615	0.009065	7.983574
484.252	13.876028	7.435723	0.004298	16.855305	0.009056	7.991012
484.272	13.876028	7.433334	0.0043	16.849891	0.009059	7.988445
484.292	13.876028	7.430338	0.004302	16.843098	0.009063	7.985225
484.312	13.876028	7.43718	0.004297	16.858607	0.009054	7.992578
484.332	13.876028	7.431524	0.004301	16.845787	0.009061	7.9865
484.352	13.876028	7.432559	0.0043	16.848134	0.00906	7.987613
484.372	13.876028	7.43929	0.004296	16.86339	0.009051	7.994846
484.392	13.876028	7.434765	0.004299	16.853134	0.009057	7.989983
484.412	13.876028	7.428837	0.004303	16.839696	0.009065	7.983612
484.432	13.876028	7.436412	0.004298	16.856868	0.009055	7.991753
484.452	13.876028	7.440254	0.004295	16.865577	0.009049	7.995882
484.472	13.876028	7.430112	0.004302	16.842587	0.009063	7.984983
484.492	13.876028	7.436439	0.004298	16.856929	0.009055	7.991782
484.512	13.876028	7.430278	0.004302	16.842964	0.009063	7.985161
484.532	13.876028	7.427939	0.004303	16.83766	0.009066	7.982647
484.552	13.876028	7.430908	0.004301	16.844391	0.009062	7.985838
484.572	13.876028	7.430289	0.004302	16.842989	0.009063	7.985173
484.592	13.876028	7.428389	0.004303	16.838682	0.009066	7.983131
484.612	13.876028	7.424483	0.004305	16.829828	0.009071	7.978934
484.632	13.876028	7.42764	0.004303	16.836984	0.009067	7.982326
484.652	13.876028	7.426613	0.004304	16.834654	0.009068	7.981222
484.672	13.876028	7.429469	0.004302	16.841129	0.009064	7.984291
484.692	13.876028	7.427459	0.004304	16.836572	0.009067	7.982131
484.712	13.876028	7.4258	0.004305	16.832812	0.009069	7.980348
484.732	13.876028	7.422381	0.004307	16.825062	0.009074	7.976674
484.752	13.876028	7.432043	0.004301	16.846963	0.009061	7.987058
484.772	13.876028	7.432768	0.0043	16.848607	0.00906	7.987837
484.792	13.876028	7.431521	0.004301	16.84578	0.009061	7.986497
484.812	13.876028	7.426381	0.004304	16.83413	0.009069	7.980973
484.832	13.876028	7.431814	0.004301	16.846444	0.009061	7.986811
484.852	13.876028	7.430689	0.004301	16.843896	0.009063	7.985603
484.872	13.876028	7.425792	0.004305	16.832794	0.009069	7.98034
484.892	13.876028	7.43588	0.004298	16.855661	0.009055	7.991181
484.912	13.876028	7.434506	0.004299	16.852547	0.009057	7.989705
484.932	13.876028	7.428728	0.004303	16.839448	0.009065	7.983495
484.952	13.876028	7.426174	0.004304	16.83366	0.009069	7.98075
484.972	13.876028	7.433046	0.0043	16.849238	0.009059	7.988136
484.992	13.876028	7.433241	0.0043	16.849678	0.009059	7.988345
485.012	13.876028	7.430716	0.004301	16.843955	0.009063	7.985631
485.032	13.876028	7.430952	0.004301	16.84449	0.009062	7.985885
485.052	13.876028	7.429965	0.004302	16.842253	0.009064	7.984824
485.072	13.876028	7.436489	0.004298	16.857042	0.009055	7.991836
485.092	13.876028	7.431746	0.004301	16.846292	0.009061	7.986739
485.112	13.876028	7.430933	0.004301	16.844447	0.009062	7.985864
485.132	13.876028	7.434425	0.004299	16.852363	0.009057	7.989618
485.152	13.876028	7.432134	0.0043	16.84717	0.009061	7.987155
485.172	13.876028	7.433861	0.004299	16.851086	0.009058	7.989012
485.192	13.876028	7.433341	0.0043	16.849906	0.009059	7.988453
485.212	13.876028	7.431362	0.004301	16.84542	0.009062	7.986326
485.232	13.876028	7.429691	0.004302	16.841633	0.009064	7.98453
485.252	13.876028	7.43023	0.004302	16.842853	0.009063	7.985109
485.272	13.876028	7.431369	0.004301	16.845436	0.009062	7.986334
485.292	13.876028	7.431534	0.004301	16.845809	0.009061	7.98651
485.312	13.876028	7.431014	0.004301	16.844632	0.009062	7.985952
485.332	13.876028	7.43081	0.004301	16.84417	0.009062	7.985733
485.352	13.876028	7.43162	0.004301	16.846005	0.009061	7.986603
485.372	13.876028	7.432943	0.0043	16.849003	0.00906	7.988025
485.392	13.876028	7.42973	0.004302	16.84172	0.009064	7.984572
485.412	13.876028	7.434102	0.004299	16.851631	0.009058	7.98927
485.432	13.876028	7.439706	0.004296	16.864335	0.00905	7.995293
485.452	13.876028	7.4268	0.004304	16.835078	0.009068	7.981423
485.472	13.876028	7.427923	0.004303	16.837623	0.009066	7.98263
485.492	13.876028	7.424783	0.004305	16.830507	0.009071	7.979256
485.512	13.876028	7.433825	0.004299	16.851003	0.009058	7.988973
485.532	13.876028	7.43189	0.004301	16.846616	0.009061	7.986893
485.552	13.876028	7.429122	0.004302	16.840343	0.009065	7.983919
485.572	13.876028	7.428076	0.004303	16.837971	0.009066	7.982794
485.592	13.876028	7.431692	0.004301	16.846168	0.009061	7.98668
485.612	13.876028	7.436449	0.004298	16.856951	0.009055	7.991793
485.632	13.876028	7.429155	0.004302	16.840418	0.009065	7.983954
485.652	13.876028	7.427315	0.004304	16.836247	0.009067	7.981977
485.672	13.876028	7.425429	0.004305	16.831971	0.00907	7.97995
485.692	13.876028	7.427129	0.004304	16.835825	0.009067	7.981777
485.712	13.876028	7.423641	0.004306	16.827918	0.009072	7.978028
485.732	13.876028	7.426684	0.004304	16.834816	0.009068	7.981298
485.752	13.876028	7.428513	0.004303	16.838963	0.009066	7.983265
485.772	13.876028	7.425747	0.004305	16.832693	0.009069	7.980292
485.792	13.876028	7.430463	0.004302	16.843381	0.009063	7.985359
485.812	13.876028	7.429747	0.004302	16.84176	0.009064	7.98459
485.832	13.876028	7.426488	0.004304	16.834371	0.009068	7.981088
485.852	13.876028	7.432317	0.0043	16.847584	0.00906	7.987352
485.872	13.876028	7.429228	0.004302	16.840583	0.009065	7.984032
485.892	13.876028	7.42506	0.004305	16.831135	0.00907	7.979553
485.912	13.876028	7.430175	0.004302	16.84273	0.009063	7.985051
485.932	13.876028	7.427498	0.004303	16.836661	0.009067	7.982173
485.952	13.876028	7.43139	0.004301	16.845484	0.009062	7.986356
485.972	13.876028	7.431063	0.004301	16.844742	0.009062	7.986004
485.992	13.876028	7.430403	0.004302	16.843246	0.009063	7.985295
486.012	13.876028	7.427934	0.004303	16.837648	0.009066	7.982641
486.032	13.876028	7.425484	0.004305	16.832095	0.00907	7.980008
486.052	13.876028	7.419656	0.004309	16.818885	0.009078	7.973746
486.072	13.876028	7.428244	0.004303	16.838352	0.009066	7.982975
486.092	13.876028	7.42456	0.004305	16.830001	0.009071	7.979016
486.112	13.876028	7.426178	0.004304	16.833669	0.009069	7.980755
486.132	13.876028	7.429273	0.004302	16.840685	0.009065	7.984081
486.152	13.876028	7.427921	0.004303	16.837619	0.009066	7.982628
486.172	13.876028	7.433513	0.0043	16.850295	0.009059	7.988637
486.192	13.876028	7.429866	0.004302	16.842029	0.009064	7.984718
486.212	13.876028	7.42966	0.004302	16.841562	0.009064	7.984497
486.232	13.876028	7.420141	0.004308	16.819985	0.009077	7.974267
486.252	13.876028	7.415215	0.004312	16.808818	0.009084	7.968973
486.272	13.876028	7.415207	0.004312	16.808801	0.009084	7.968965
486.292	13.876028	7.413335	0.004313	16.804556	0.009086	7.966952
486.312	13.876028	7.420991	0.004308	16.82191	0.009076	7.97518
486.332	13.876028	7.411301	0.004314	16.799946	0.009089	7.964767
486.352	13.876028	7.417382	0.00431	16.813731	0.009081	7.971302
486.372	13.876028	7.418527	0.004309	16.816326	0.009079	7.972532
486.392	13.876028	7.414994	0.004312	16.808316	0.009084	7.968735
486.412	13.876028	7.421224	0.004308	16.822439	0.009076	7.975431
486.432	13.876028	7.417739	0.00431	16.814539	0.00908	7.971685
486.452	13.876028	7.411803	0.004314	16.801084	0.009089	7.965307
486.472	13.876028	7.412365	0.004313	16.802358	0.009088	7.96591
486.492	13.876028	7.411623	0.004314	16.800675	0.009089	7.965112
486.512	13.876028	7.415801	0.004311	16.810147	0.009083	7.969603
486.532	13.876028	7.415262	0.004311	16.808925	0.009084	7.969024
486.552	13.876028	7.413149	0.004313	16.804135	0.009087	7.966753
486.572	13.876028	7.417696	0.00431	16.814441	0.00908	7.971639
486.592	13.876028	7.405934	0.004318	16.78778	0.009097	7.958999
486.612	13.876028	7.417913	0.00431	16.814934	0.00908	7.971873
486.632	13.876028	7.413855	0.004312	16.805736	0.009086	7.967512
486.652	13.876028	7.415529	0.004311	16.80953	0.009083	7.969311
486.672	13.876028	7.414	0.004312	16.806064	0.009086	7.967667
486.692	13.876028	7.417608	0.00431	16.814242	0.009081	7.971544
486.712	13.876028	7.41546	0.004311	16.809373	0.009084	7.969236
486.732	13.876028	7.416347	0.004311	16.811383	0.009082	7.970189
486.752	13.876028	7.420057	0.004308	16.819793	0.009077	7.974176
486.772	13.876028	7.411253	0.004314	16.799837	0.009089	7.964715
486.792	13.876028	7.413941	0.004312	16.805929	0.009086	7.967603
486.812	13.876028	7.409736	0.004315	16.796398	0.009091	7.963085
486.832	13.876028	7.418977	0.004309	16.817345	0.009079	7.973016
486.852	13.876028	7.416998	0.00431	16.812859	0.009081	7.970889
486.872	13.876028	7.41863	0.004309	16.81656	0.009079	7.972643
486.892	13.876028	7.421876	0.004307	16.823918	0.009075	7.976132
486.912	13.876028	7.41895	0.004309	16.817284	0.009079	7.972987
486.932	13.876028	7.423451	0.004306	16.827488	0.009073	7.977825
486.952	13.876028	7.417262	0.00431	16.813459	0.009081	7.971173
486.972	13.876028	7.414477	0.004312	16.807145	0.009085	7.96818
486.992	13.876028	7.416088	0.004311	16.810798	0.009083	7.969912
487.012	13.876028	7.416028	0.004311	16.81066	0.009083	7.969847
487.032	13.876028	7.414773	0.004312	16.807816	0.009084	7.968498
487.052	13.876028	7.416852	0.00431	16.812528	0.009082	7.970732
487.072	13.876028	7.415153	0.004312	16.808677	0.009084	7.968906
487.092	13.876028	7.415459	0.004311	16.809371	0.009084	7.969235
487.112	13.876028	7.420206	0.004308	16.820132	0.009077	7.974337
487.132	13.876028	7.419061	0.004309	16.817536	0.009079	7.973106
487.152	13.876028	7.416886	0.00431	16.812605	0.009082	7.970768
487.172	13.876028	7.414657	0.004312	16.807553	0.009085	7.968373
487.192	13.876028	7.416854	0.00431	16.812533	0.009082	7.970734
487.212	13.876028	7.417393	0.00431	16.813755	0.009081	7.971314
487.232	13.876028	7.414817	0.004312	16.807916	0.009084	7.968545
487.252	13.876028	7.410621	0.004315	16.798404	0.00909	7.964036
487.272	13.876028	7.412868	0.004313	16.803497	0.009087	7.966451
487.292	13.876028	7.419771	0.004309	16.819146	0.009078	7.97387
487.312	13.876028	7.41353	0.004313	16.804997	0.009086	7.967162
487.332	13.876028	7.420931	0.004308	16.821774	0.009076	7.975116
487.352	13.876028	7.412592	0.004313	16.802871	0.009087	7.966154
487.372	13.876028	7.41732	0.00431	16.81359	0.009081	7.971235
487.392	13.876028	7.419627	0.004309	16.818819	0.009078	7.973715
487.412	13.876028	7.420255	0.004308	16.820242	0.009077	7.974389
487.432	13.876028	7.411537	0.004314	16.800481	0.009089	7.965021
487.452	13.876028	7.41805	0.00431	16.815244	0.00908	7.97202
487.472	13.876028	7.416577	0.004311	16.811906	0.009082	7.970437
487.492	13.876028	7.417198	0.00431	16.813314	0.009081	7.971104
487.512	13.876028	7.422387	0.004307	16.825074	0.009074	7.97668
487.532	13.876028	7.419879	0.004308	16.819389	0.009077	7.973985
487.552	13.876028	7.426484	0.004304	16.834362	0.009068	7.981083
487.572	13.876028	7.413105	0.004313	16.804035	0.009087	7.966705
487.592	13.876028	7.415419	0.004311	16.80928	0.009084	7.969192
487.612	13.876028	7.418536	0.004309	16.816346	0.009079	7.972542
487.632	13.876028	7.415482	0.004311	16.809424	0.009083	7.96926
487.652	13.876028	7.425423	0.004305	16.831958	0.00907	7.979944
487.672	13.876028	7.414235	0.004312	16.806597	0.009085	7.96792
487.692	13.876028	7.415489	0.004311	16.80944	0.009083	7.969268
487.712	13.876028	7.414618	0.004312	16.807465	0.009085	7.968332
487.732	13.876028	7.41085	0.004314	16.798923	0.00909	7.964282
487.752	13.876028	7.416988	0.00431	16.812836	0.009081	7.970878
487.772	13.876028	7.421442	0.004307	16.822933	0.009075	7.975665
487.792	13.876028	7.421179	0.004308	16.822337	0.009076	7.975383
487.812	13.876028	7.416706	0.004311	16.812198	0.009082	7.970576
487.832	13.876028	7.421701	0.004307	16.82352	0.009075	7.975943
487.852	13.876028	7.413015	0.004313	16.803831	0.009087	7.966609
487.872	13.876028	7.419482	0.004309	16.818491	0.009078	7.973559
487.892	13.876028	7.41349	0.004313	16.804909	0.009086	7.96712
487.912	13.876028	7.413794	0.004312	16.805597	0.009086	7.967446
487.932	13.876028	7.412611	0.004313	16.802916	0.009087	7.966175
487.952	13.876028	7.413622	0.004313	16.805207	0.009086	7.967261
487.972	13.876028	7.414204	0.004312	16.806525	0.009085	7.967886
487.992	13.876028	7.41586	0.004311	16.810281	0.009083	7.969666
488.012	13.876028	7.415325	0.004311	16.809068	0.009084	7.969091
488.032	13.876028	7.408919	0.004316	16.794547	0.009092	7.962207
488.052	13.876028	7.411322	0.004314	16.799993	0.009089	7.964789
488.072	13.876028	7.419018	0.004309	16.817439	0.009079	7.97306
488.092	13.876028	7.418254	0.00431	16.815707	0.00908	7.972239
488.112	13.876028	7.418376	0.004309	16.815984	0.00908	7.97237
488.132	13.876028	7.417951	0.00431	16.815019	0.00908	7.971913
488.152	13.876028	7.414705	0.004312	16.807662	0.009085	7.968425
488.172	13.876028	7.414662	0.004312	16.807564	0.009085	7.968378
488.192	13.876028	7.414782	0.004312	16.807837	0.009084	7.968508
488.212	13.876028	7.413051	0.004313	16.803912	0.009087	7.966647
488.232	13.876028	7.415286	0.004311	16.808979	0.009084	7.969049
488.252	13.876028	7.414357	0.004312	16.806874	0.009085	7.968051
488.272	13.876028	7.411791	0.004314	16.801058	0.009089	7.965294
488.292	13.876028	7.410202	0.004315	16.797456	0.009091	7.963586
488.312	13.876028	7.418678	0.004309	16.816667	0.009079	7.972694
488.332	13.876028	7.413156	0.004313	16.804151	0.009087	7.966761
488.352	13.876028	7.410466	0.004315	16.798053	0.00909	7.963869
488.372	13.876028	7.413188	0.004313	16.804224	0.009087	7.966795
488.392	13.876028	7.412066	0.004314	16.801679	0.009088	7.965589
488.412	13.876028	7.416	0.004311	16.810598	0.009083	7.969817
488.432	13.876028	7.41363	0.004313	16.805225	0.009086	7.967269
488.452	13.876028	7.412415	0.004313	16.802471	0.009088	7.965964
488.472	13.876028	7.420736	0.004308	16.821332	0.009076	7.974906
488.492	13.876028	7.409087	0.004316	16.794926	0.009092	7.962387
488.512	13.876028	7.418007	0.00431	16.815147	0.00908	7.971973
488.532	13.876028	7.413181	0.004313	16.804207	0.009087	7.966787
488.552	13.876028	7.409557	0.004315	16.795991	0.009092	7.962892
488.572	13.876028	7.408925	0.004316	16.79456	0.009092	7.962213
488.592	13.876028	7.411753	0.004314	16.800971	0.009089	7.965253
488.612	13.876028	7.420211	0.004308	16.820144	0.009077	7.974343
488.632	13.876028	7.419208	0.004309	16.817869	0.009078	7.973264
488.652	13.876028	7.416154	0.004311	16.810946	0.009083	7.969982
488.672	13.876028	7.416281	0.004311	16.811234	0.009082	7.970118
488.692	13.876028	7.411845	0.004314	16.801179	0.009088	7.965351
488.712	13.876028	7.4149	0.004312	16.808103	0.009084	7.968634
488.732	13.876028	7.415149	0.004312	16.808669	0.009084	7.968902
488.752	13.876028	7.411194	0.004314	16.799704	0.009089	7.964652
488.772	13.876028	7.410919	0.004314	16.799079	0.00909	7.964356
488.792	13.876028	7.417451	0.00431	16.813886	0.009081	7.971376
488.812	13.876028	7.414954	0.004312	16.808226	0.009084	7.968692
488.832	13.876028	7.409701	0.004315	16.796318	0.009091	7.963047
488.852	13.876028	7.414575	0.004312	16.807367	0.009085	7.968285
488.872	13.876028	7.410731	0.004314	16.798653	0.00909	7.964154
488.892	13.876028	7.411477	0.004314	16.800345	0.009089	7.964956
488.912	13.876028	7.419198	0.004309	16.817847	0.009078	7.973254
488.932	13.876028	7.417754	0.00431	16.814574	0.00908	7.971702
488.952	13.876028	7.413789	0.004312	16.805585	0.009086	7.96744
488.972	13.876028	7.416614	0.004311	16.81199	0.009082	7.970477
488.992	13.876028	7.415773	0.004311	16.810082	0.009083	7.969572
489.012	13.876028	7.41328	0.004313	16.804432	0.009087	7.966894
489.032	13.876028	7.414156	0.004312	16.806418	0.009085	7.967835
489.052	13.876028	7.418388	0.004309	16.81601	0.009079	7.972383
489.072	13.876028	7.416496	0.004311	16.811722	0.009082	7.97035
489.092	13.876028	7.415444	0.004311	16.809337	0.009084	7.969219
489.112	13.876028	7.40888	0.004316	16.794458	0.009093	7.962165
489.132	13.876028	7.406775	0.004317	16.789685	0.009095	7.959902
489.152	13.876028	7.410358	0.004315	16.797807	0.009091	7.963753
489.172	13.876028	7.418605	0.004309	16.816502	0.009079	7.972616
489.192	13.876028	7.416687	0.004311	16.812154	0.009082	7.970555
489.212	13.876028	7.418488	0.004309	16.816238	0.009079	7.972491
489.232	13.876028	7.408489	0.004316	16.793573	0.009093	7.961745
489.252	13.876028	7.422328	0.004307	16.824943	0.009074	7.976618
489.272	13.876028	7.408395	0.004316	16.793359	0.009093	7.961644
489.292	13.876028	7.41499	0.004312	16.808307	0.009084	7.968731
489.312	13.876028	7.410398	0.004315	16.797899	0.00909	7.963796
489.332	13.876028	7.4104	0.004315	16.797903	0.00909	7.963798
489.352	13.876028	7.408489	0.004316	16.793571	0.009093	7.961744
489.372	13.876028	7.411997	0.004314	16.801523	0.009088	7.965514
489.392	13.876028	7.413822	0.004312	16.80566	0.009086	7.967476
489.412	13.876028	7.410094	0.004315	16.797209	0.009091	7.963469
489.432	13.876028	7.407712	0.004316	16.791809	0.009094	7.960909
489.452	13.876028	7.408223	0.004316	16.792969	0.009093	7.961459
489.472	13.876028	7.41576	0.004311	16.810053	0.009083	7.969558
489.492	13.876028	7.414582	0.004312	16.807382	0.009085	7.968292
489.512	13.876028	7.408347	0.004316	16.793249	0.009093	7.961592
489.532	13.876028	7.412439	0.004313	16.802525	0.009088	7.965989
489.552	13.876028	7.407402	0.004317	16.791108	0.009095	7.960577
489.572	13.876028	7.407863	0.004316	16.792152	0.009094	7.961072
489.592	13.876028	7.41669	0.004311	16.812161	0.009082	7.970558
489.612	13.876028	7.415361	0.004311	16.80915	0.009084	7.96913
489.632	13.876028	7.411719	0.004314	16.800893	0.009089	7.965216
489.652	13.876028	7.412046	0.004314	16.801636	0.009088	7.965568
489.672	13.876028	7.413324	0.004313	16.804531	0.009086	7.966941
489.692	13.876028	7.41432	0.004312	16.806789	0.009085	7.968011
489.712	13.876028	7.422521	0.004307	16.82538	0.009074	7.976825
489.732	13.876028	7.412679	0.004313	16.80307	0.009087	7.966248
489.752	13.876028	7.42004	0.004308	16.819756	0.009077	7.974159
489.772	13.876028	7.412184	0.004313	16.801948	0.009088	7.965716
489.792	13.876028	7.410577	0.004315	16.798305	0.00909	7.963989
489.812	13.876028	7.410967	0.004314	16.799189	0.00909	7.964408
489.832	13.876028	7.416621	0.004311	16.812004	0.009082	7.970483
489.852	13.876028	7.418098	0.00431	16.815354	0.00908	7.972072
489.872	13.876028	7.414309	0.004312	16.806764	0.009085	7.967999
489.892	13.876028	7.407245	0.004317	16.790752	0.009095	7.960408
489.912	13.876028	7.404302	0.004319	16.784081	0.009099	7.957245
489.932	13.876028	7.406229	0.004317	16.78845	0.009096	7.959316
489.952	13.876028	7.41023	0.004315	16.797518	0.009091	7.963616
489.972	13.876028	7.412649	0.004313	16.803001	0.009087	7.966215
489.992	13.876028	7.413322	0.004313	16.804527	0.009086	7.966939
490.012	13.876028	7.412622	0.004313	16.802941	0.009087	7.966187
490.032	13.876028	7.413631	0.004313	16.805227	0.009086	7.96727
490.052	13.876028	7.411923	0.004314	16.801357	0.009088	7.965436
490.072	13.876028	7.416576	0.004311	16.811903	0.009082	7.970436
490.092	13.876028	7.414472	0.004312	16.807134	0.009085	7.968175
490.112	13.876028	7.408668	0.004316	16.793976	0.009093	7.961937
490.132	13.876028	7.415513	0.004311	16.809493	0.009083	7.969293
490.152	13.876028	7.411822	0.004314	16.801127	0.009089	7.965327
490.172	13.876028	7.416066	0.004311	16.810747	0.009083	7.969888
490.192	13.876028	7.414553	0.004312	16.807317	0.009085	7.968261
490.212	13.876028	7.417251	0.00431	16.813433	0.009081	7.971161
490.232	13.876028	7.417262	0.00431	16.813459	0.009081	7.971173
490.252	13.876028	7.41402	0.004312	16.80611	0.009085	7.967689
490.272	13.876028	7.414613	0.004312	16.807453	0.009085	7.968326
490.292	13.876028	7.411791	0.004314	16.801056	0.009089	7.965293
490.312	13.876028	7.423502	0.004306	16.827603	0.009072	7.977879
490.332	13.876028	7.416615	0.004311	16.811992	0.009082	7.970478
490.352	13.876028	7.412068	0.004314	16.801683	0.009088	7.965591
490.372	13.876028	7.416329	0.004311	16.811343	0.009082	7.97017
490.392	13.876028	7.414064	0.004312	16.806209	0.009085	7.967736
490.412	13.876028	7.408422	0.004316	16.79342	0.009093	7.961673
490.432	13.876028	7.416605	0.004311	16.811968	0.009082	7.970466
490.452	13.876028	7.409287	0.004315	16.795381	0.009092	7.962603
490.472	13.876028	7.409326	0.004315	16.795468	0.009092	7.962644
490.492	13.876028	7.41014	0.004315	16.797313	0.009091	7.963519
490.512	13.876028	7.406573	0.004317	16.789228	0.009096	7.959686
490.532	13.876028	7.414759	0.004312	16.807785	0.009084	7.968483
490.552	13.876028	7.410726	0.004314	16.798642	0.00909	7.964148
490.572	13.876028	7.413621	0.004313	16.805206	0.009086	7.96726
490.592	13.876028	7.413698	0.004312	16.805379	0.009086	7.967343
490.612	13.876028	7.416841	0.00431	16.812503	0.009082	7.97072
490.632	13.876028	7.413422	0.004313	16.804754	0.009086	7.967046
490.652	13.876028	7.418383	0.004309	16.816	0.009079	7.972378
490.672	13.876028	7.415917	0.004311	16.81041	0.009083	7.969728
490.692	13.876028	7.415387	0.004311	16.809208	0.009084	7.969158
490.712	13.876028	7.41207	0.004314	16.801688	0.009088	7.965593
490.732	13.876028	7.414394	0.004312	16.806958	0.009085	7.968091
490.752	13.876028	7.407232	0.004317	16.790722	0.009095	7.960394
490.772	13.876028	7.411962	0.004314	16.801444	0.009088	7.965477
490.792	13.876028	7.413999	0.004312	16.806061	0.009086	7.967666
490.812	13.876028	7.412814	0.004313	16.803375	0.009087	7.966392
490.832	13.876028	7.421687	0.004307	16.823489	0.009075	7.975928
490.852	13.876028	7.418016	0.00431	16.815166	0.00908	7.971983
490.872	13.876028	7.412061	0.004314	16.801668	0.009088	7.965583
490.892	13.876028	7.418576	0.004309	16.816437	0.009079	7.972585
490.912	13.876028	7.419157	0.004309	16.817755	0.009078	7.97321
490.932	13.876028	7.419333	0.004309	16.818153	0.009078	7.973399
490.952	13.876028	7.417352	0.00431	16.813662	0.009081	7.97127
490.972	13.876028	7.414625	0.004312	16.807481	0.009085	7.968339
490.992	13.876028	7.409664	0.004315	16.796236	0.009091	7.963008
491.012	13.876028	7.415968	0.004311	16.810526	0.009083	7.969783
491.032	13.876028	7.414266	0.004312	16.806666	0.009085	7.967953
491.052	13.876028	7.409214	0.004315	16.795215	0.009092	7.962524
491.072	13.876028	7.416034	0.004311	16.810675	0.009083	7.969854
491.092	13.876028	7.42057	0.004308	16.820956	0.009076	7.974728
491.112	13.876028	7.413938	0.004312	16.805924	0.009086	7.967601
491.132	13.876028	7.417251	0.00431	16.813434	0.009081	7.971162
491.152	13.876028	7.415208	0.004312	16.808803	0.009084	7.968966
491.172	13.876028	7.421166	0.004308	16.822308	0.009076	7.975368
491.192	13.876028	7.415075	0.004312	16.808501	0.009084	7.968823
491.212	13.876028	7.420144	0.004308	16.819991	0.009077	7.97427
491.232	13.876028	7.41611	0.004311	16.810848	0.009083	7.969935
491.252	13.876028	7.41424	0.004312	16.806607	0.009085	7.967925
491.272	13.876028	7.415652	0.004311	16.809808	0.009083	7.969443
491.292	13.876028	7.414628	0.004312	16.807487	0.009085	7.968342
491.312	13.876028	7.41681	0.00431	16.812433	0.009082	7.970687
491.332	13.876028	7.415593	0.004311	16.809675	0.009083	7.969379
491.352	13.876028	7.416719	0.004311	16.812227	0.009082	7.970589
491.372	13.876028	7.408846	0.004316	16.79438	0.009093	7.962128
491.392	13.876028	7.418237	0.00431	16.815669	0.00908	7.972221
491.412	13.876028	7.416126	0.004311	16.810883	0.009083	7.969952
491.432	13.876028	7.416866	0.00431	16.812561	0.009082	7.970748
491.452	13.876028	7.415835	0.004311	16.810224	0.009083	7.96964
491.472	13.876028	7.416555	0.004311	16.811854	0.009082	7.970413
491.492	13.876028	7.410042	0.004315	16.797092	0.009091	7.963414
491.512	13.876028	7.411975	0.004314	16.801474	0.009088	7.965491
491.532	13.876028	7.410224	0.004315	16.797504	0.009091	7.963609
491.552	13.876028	7.412761	0.004313	16.803256	0.009087	7.966336
491.572	13.876028	7.416539	0.004311	16.81182	0.009082	7.970396
491.592	13.876028	7.415838	0.004311	16.81023	0.009083	7.969642
491.612	13.876028	7.413787	0.004312	16.80558	0.009086	7.967438
491.632	13.876028	7.407958	0.004316	16.792368	0.009094	7.961174
491.652	13.876028	7.410167	0.004315	16.797375	0.009091	7.963548
491.672	13.876028	7.413953	0.004312	16.805956	0.009086	7.967616
491.692	13.876028	7.414978	0.004312	16.808281	0.009084	7.968719
491.712	13.876028	7.405404	0.004318	16.786579	0.009097	7.95843
491.732	13.876028	7.413709	0.004312	16.805404	0.009086	7.967354
491.752	13.876028	7.410397	0.004315	16.797896	0.00909	7.963795
491.772	13.876028	7.414792	0.004312	16.807859	0.009084	7.968518
491.792	13.876028	7.412091	0.004314	16.801736	0.009088	7.965616
491.812	13.876028	7.414504	0.004312	16.807207	0.009085	7.968209
491.832	13.876028	7.409419	0.004315	16.795679	0.009092	7.962744
491.852	13.876028	7.414345	0.004312	16.806845	0.009085	7.968038
491.872	13.876028	7.412407	0.004313	16.802454	0.009088	7.965956
491.892	13.876028	7.415538	0.004311	16.809551	0.009083	7.969321
491.912	13.876028	7.419506	0.004309	16.818545	0.009078	7.973585
491.932	13.876028	7.414652	0.004312	16.807542	0.009085	7.968368
491.952	13.876028	7.419245	0.004309	16.817954	0.009078	7.973304
491.972	13.876028	7.413777	0.004312	16.805558	0.009086	7.967427
491.992	13.876028	7.418993	0.004309	16.817383	0.009079	7.973034
492.012	13.876028	7.420761	0.004308	16.82139	0.009076	7.974933
492.032	13.876028	7.417272	0.00431	16.813481	0.009081	7.971184
492.052	13.876028	7.416875	0.00431	16.81258	0.009082	7.970757
492.072	13.876028	7.415998	0.004311	16.810593	0.009083	7.969814
492.092	13.876028	7.412817	0.004313	16.803382	0.009087	7.966396
492.112	13.876028	7.408504	0.004316	16.793604	0.009093	7.96176
492.132	13.876028	7.413905	0.004312	16.805848	0.009086	7.967565
492.152	13.876028	7.421069	0.004308	16.822087	0.009076	7.975264
492.172	13.876028	7.413798	0.004312	16.805605	0.009086	7.96745
492.192	13.876028	7.41091	0.004314	16.799059	0.00909	7.964346
492.212	13.876028	7.413078	0.004313	16.803975	0.009087	7.966677
492.232	13.876028	7.408791	0.004316	16.794256	0.009093	7.962069
492.252	13.876028	7.412157	0.004314	16.801887	0.009088	7.965687
492.272	13.876028	7.417087	0.00431	16.813061	0.009081	7.970985
492.292	13.876028	7.411431	0.004314	16.80024	0.009089	7.964906
492.312	13.876028	7.408673	0.004316	16.793988	0.009093	7.961942
492.332	13.876028	7.413799	0.004312	16.805607	0.009086	7.967451
492.352	13.876028	7.413961	0.004312	16.805975	0.009086	7.967625
492.372	13.876028	7.408068	0.004316	16.792617	0.009094	7.961292
492.392	13.876028	7.405505	0.004318	16.786808	0.009097	7.958538
492.412	13.876028	7.41074	0.004314	16.798673	0.00909	7.964164
492.432	13.876028	7.409133	0.004315	16.795032	0.009092	7.962437
492.452	13.876028	7.410368	0.004315	16.79783	0.009091	7.963764
492.472	13.876028	7.418924	0.004309	16.817226	0.009079	7.972959
492.492	13.876028	7.40655	0.004317	16.789175	0.009096	7.95966
492.512	13.876028	7.412223	0.004313	16.802036	0.009088	7.965758
492.532	13.876028	7.410655	0.004314	16.798481	0.00909	7.964072
492.552	13.876028	7.417409	0.00431	16.813791	0.009081	7.971331
492.572	13.876028	7.411611	0.004314	16.800649	0.009089	7.9651
492.592	13.876028	7.406153	0.004317	16.788275	0.009096	7.959234
492.612	13.876028	7.409043	0.004316	16.794827	0.009092	7.96234
492.632	13.876028	7.412512	0.004313	16.80269	0.009088	7.966068
492.652	13.876028	7.416536	0.004311	16.811813	0.009082	7.970393
492.672	13.876028	7.414642	0.004312	16.80752	0.009085	7.968358
492.692	13.876028	7.414669	0.004312	16.807581	0.009085	7.968386
492.712	13.876028	7.41196	0.004314	16.80144	0.009088	7.965475
492.732	13.876028	7.411391	0.004314	16.80015	0.009089	7.964863
492.752	13.876028	7.416627	0.004311	16.812018	0.009082	7.97049
492.772	13.876028	7.413727	0.004312	16.805444	0.009086	7.967373
492.792	13.876028	7.416819	0.00431	16.812453	0.009082	7.970697
492.812	13.876028	7.413512	0.004313	16.804959	0.009086	7.967143
492.832	13.876028	7.416926	0.00431	16.812697	0.009081	7.970812
492.852	13.876028	7.417736	0.00431	16.814533	0.00908	7.971682
492.872	13.876028	7.414008	0.004312	16.806083	0.009086	7.967676
492.892	13.876028	7.415982	0.004311	16.810556	0.009083	7.969797
492.912	13.876028	7.414351	0.004312	16.80686	0.009085	7.968045
492.932	13.876028	7.410962	0.004314	16.799177	0.00909	7.964402
492.952	13.876028	7.408114	0.004316	16.792722	0.009094	7.961342
492.972	13.876028	7.418942	0.004309	16.817267	0.009079	7.972979
492.992	13.876028	7.411403	0.004314	16.800177	0.009089	7.964877
493.012	13.876028	7.416357	0.004311	16.811406	0.009082	7.9702
493.032	13.876028	7.413262	0.004313	16.80439	0.009087	7.966874
493.052	13.876028	7.416399	0.004311	16.811502	0.009082	7.970245
493.072	13.876028	7.413967	0.004312	16.80599	0.009086	7.967632
493.092	13.876028	7.41147	0.004314	16.800329	0.009089	7.964948
493.112	13.876028	7.412131	0.004314	16.801827	0.009088	7.965659
493.132	13.876028	7.414138	0.004312	16.806377	0.009085	7.967816
493.152	13.876028	7.408029	0.004316	16.792529	0.009094	7.96125
493.172	13.876028	7.413501	0.004313	16.804934	0.009086	7.967131
493.192	13.876028	7.411562	0.004314	16.800537	0.009089	7.965047
493.212	13.876028	7.413285	0.004313	16.804442	0.009086	7.966898
493.232	13.876028	7.407359	0.004317	16.791009	0.009095	7.96053
493.252	13.876028	7.408293	0.004316	16.793127	0.009093	7.961534
493.272	13.876028	7.409188	0.004315	16.795155	0.009092	7.962496
493.292	13.876028	7.411412	0.004314	16.800197	0.009089	7.964886
493.312	13.876028	7.416153	0.004311	16.810944	0.009083	7.969981
493.332	13.876028	7.412488	0.004313	16.802637	0.009088	7.966043
493.352	13.876028	7.409146	0.004315	16.795061	0.009092	7.962451
493.372	13.876028	7.409131	0.004315	16.795027	0.009092	7.962435
493.392	13.876028	7.411974	0.004314	16.80147	0.009088	7.965489
493.412	13.876028	7.405665	0.004318	16.78717	0.009097	7.95871
493.432	13.876028	7.40806	0.004316	16.7926	0.009094	7.961284
493.452	13.876028	7.413114	0.004313	16.804057	0.009087	7.966716
493.472	13.876028	7.412832	0.004313	16.803416	0.009087	7.966412
493.492	13.876028	7.417504	0.00431	16.814007	0.009081	7.971433
493.512	13.876028	7.4163	0.004311	16.811278	0.009082	7.970139
493.532	13.876028	7.411139	0.004314	16.799579	0.009089	7.964593
493.552	13.876028	7.408886	0.004316	16.794472	0.009093	7.962171
493.572	13.876028	7.406025	0.004318	16.787985	0.009096	7.959096
493.592	13.876028	7.407873	0.004316	16.792175	0.009094	7.961083
493.612	13.876028	7.413734	0.004312	16.805461	0.009086	7.967381
493.632	13.876028	7.412923	0.004313	16.803623	0.009087	7.96651
493.652	13.876028	7.412212	0.004313	16.802011	0.009088	7.965746
493.672	13.876028	7.417447	0.00431	16.813877	0.009081	7.971371
493.692	13.876028	7.402133	0.00432	16.779164	0.009102	7.954914
493.712	13.876028	7.40992	0.004315	16.796816	0.009091	7.963283
493.732	13.876028	7.414788	0.004312	16.807851	0.009084	7.968515
493.752	13.876028	7.411259	0.004314	16.799851	0.009089	7.964722
493.772	13.876028	7.406663	0.004317	16.789433	0.009096	7.959783
493.792	13.876028	7.411653	0.004314	16.800743	0.009089	7.965145
493.812	13.876028	7.40605	0.004317	16.788042	0.009096	7.959123
493.832	13.876028	7.415552	0.004311	16.809581	0.009083	7.969335
493.852	13.876028	7.417062	0.00431	16.813006	0.009081	7.970958
493.872	13.876028	7.410133	0.004315	16.797297	0.009091	7.963511
493.892	13.876028	7.415501	0.004311	16.809466	0.009083	7.96928
493.912	13.876028	7.410162	0.004315	16.797364	0.009091	7.963543
493.932	13.876028	7.41322	0.004313	16.804296	0.009087	7.966829
493.952	13.876028	7.41463	0.004312	16.807491	0.009085	7.968344
493.972	13.876028	7.412333	0.004313	16.802285	0.009088	7.965876
493.992	13.876028	7.419644	0.004309	16.818857	0.009078	7.973733
494.012	13.876028	7.418114	0.00431	16.81539	0.00908	7.972089
494.032	13.876028	7.411039	0.004314	16.799352	0.00909	7.964485
494.052	13.876028	7.409778	0.004315	16.796493	0.009091	7.96313
494.072	13.876028	7.411086	0.004314	16.799458	0.00909	7.964535
494.092	13.876028	7.410013	0.004315	16.797026	0.009091	7.963382
494.112	13.876028	7.413303	0.004313	16.804483	0.009086	7.966918
494.132	13.876028	7.41224	0.004313	16.802073	0.009088	7.965775
494.152	13.876028	7.412336	0.004313	16.802292	0.009088	7.965879
494.172	13.876028	7.409469	0.004315	16.795792	0.009092	7.962798
494.192	13.876028	7.416762	0.00431	16.812325	0.009082	7.970636
494.212	13.876028	7.411924	0.004314	16.801358	0.009088	7.965436
494.232	13.876028	7.409548	0.004315	16.795972	0.009092	7.962883
494.252	13.876028	7.408497	0.004316	16.793589	0.009093	7.961753
494.272	13.876028	7.414437	0.004312	16.807055	0.009085	7.968137
494.292	13.876028	7.415903	0.004311	16.810376	0.009083	7.969712
494.312	13.876028	7.414213	0.004312	16.806547	0.009085	7.967896
494.332	13.876028	7.414675	0.004312	16.807594	0.009085	7.968393
494.352	13.876028	7.41435	0.004312	16.806856	0.009085	7.968043
494.372	13.876028	7.414134	0.004312	16.806368	0.009085	7.967811
494.392	13.876028	7.415021	0.004312	16.808378	0.009084	7.968764
494.412	13.876028	7.413639	0.004313	16.805246	0.009086	7.967279
494.432	13.876028	7.411417	0.004314	16.800208	0.009089	7.964891
494.452	13.876028	7.409311	0.004315	16.795434	0.009092	7.962628
494.472	13.876028	7.411305	0.004314	16.799954	0.009089	7.964771
494.492	13.876028	7.406388	0.004317	16.788809	0.009096	7.959487
494.512	13.876028	7.411643	0.004314	16.800721	0.009089	7.965134
494.532	13.876028	7.406134	0.004317	16.788233	0.009096	7.959214
494.552	13.876028	7.40973	0.004315	16.796384	0.009091	7.963078
494.572	13.876028	7.41182	0.004314	16.801122	0.009089	7.965325
494.592	13.876028	7.404998	0.004318	16.785658	0.009098	7.957993
494.612	13.876028	7.412895	0.004313	16.803559	0.009087	7.96648
494.632	13.876028	7.412755	0.004313	16.803241	0.009087	7.966329
494.652	13.876028	7.414005	0.004312	16.806076	0.009086	7.967673
494.672	13.876028	7.41053	0.004315	16.798199	0.00909	7.963939
494.692	13.876028	7.411501	0.004314	16.8004	0.009089	7.964982
494.712	13.876028	7.414027	0.004312	16.806126	0.009085	7.967697
494.732	13.876028	7.413302	0.004313	16.804481	0.009086	7.966917
494.752	13.876028	7.409945	0.004315	16.796872	0.009091	7.96331
494.772	13.876028	7.41389	0.004312	16.805815	0.009086	7.967549
494.792	13.876028	7.406434	0.004317	16.788914	0.009096	7.959537
494.812	13.876028	7.411645	0.004314	16.800727	0.009089	7.965137
494.832	13.876028	7.410368	0.004315	16.79783	0.009091	7.963764
494.852	13.876028	7.411926	0.004314	16.801364	0.009088	7.965439
494.872	13.876028	7.410982	0.004314	16.799224	0.00909	7.964424
494.892	13.876028	7.410953	0.004314	16.799158	0.00909	7.964393
494.912	13.876028	7.416314	0.004311	16.811309	0.009082	7.970154
494.932	13.876028	7.411247	0.004314	16.799823	0.009089	7.964708
494.952	13.876028	7.411141	0.004314	16.799583	0.009089	7.964595
494.972	13.876028	7.410789	0.004314	16.798784	0.00909	7.964216
494.992	13.876028	7.408184	0.004316	16.792881	0.009094	7.961417
495.012	13.876028	7.414378	0.004312	16.80692	0.009085	7.968073
495.032	13.876028	7.408296	0.004316	16.793134	0.009093	7.961537
495.052	13.876028	7.407178	0.004317	16.7906	0.009095	7.960336
495.072	13.876028	7.407086	0.004317	16.79039	0.009095	7.960236
495.092	13.876028	7.402536	0.00432	16.780077	0.009101	7.955347
495.112	13.876028	7.409395	0.004315	16.795626	0.009092	7.962719
495.132	13.876028	7.408968	0.004316	16.794658	0.009092	7.96226
495.152	13.876028	7.407292	0.004317	16.790859	0.009095	7.960459
495.172	13.876028	7.406312	0.004317	16.788637	0.009096	7.959405
495.192	13.876028	7.413139	0.004313	16.804112	0.009087	7.966742
495.212	13.876028	7.412116	0.004314	16.801792	0.009088	7.965642
495.232	13.876028	7.408862	0.004316	16.794417	0.009093	7.962145
495.252	13.876028	7.413387	0.004313	16.804674	0.009086	7.967009
495.272	13.876028	7.407483	0.004317	16.791292	0.009094	7.960664
495.292	13.876028	7.410817	0.004314	16.798849	0.00909	7.964247
495.312	13.876028	7.409988	0.004315	16.79697	0.009091	7.963356
495.332	13.876028	7.405267	0.004318	16.786267	0.009098	7.958282
495.352	13.876028	7.405689	0.004318	16.787224	0.009097	7.958735
495.372	13.876028	7.408051	0.004316	16.792578	0.009094	7.961274
495.392	13.876028	7.404739	0.004318	16.785072	0.009098	7.957715
495.412	13.876028	7.406869	0.004317	16.789899	0.009095	7.960004
495.432	13.876028	7.400531	0.004321	16.775532	0.009104	7.953192
495.452	13.876028	7.412249	0.004313	16.802095	0.009088	7.965786
495.472	13.876028	7.40914	0.004315	16.795048	0.009092	7.962445
495.492	13.876028	7.410693	0.004314	16.798567	0.00909	7.964113
495.512	13.876028	7.409906	0.004315	16.796783	0.009091	7.963267
495.532	13.876028	7.403969	0.004319	16.783325	0.009099	7.956887
495.552	13.876028	7.400287	0.004321	16.774979	0.009104	7.95293
495.572	13.876028	7.408132	0.004316	16.792763	0.009094	7.961362
495.592	13.876028	7.403773	0.004319	16.78288	0.0091	7.956676
495.612	13.876028	7.408111	0.004316	16.792714	0.009094	7.961338
495.632	13.876028	7.40703	0.004317	16.790264	0.009095	7.960176
495.652	13.876028	7.405556	0.004318	16.786923	0.009097	7.958593
495.672	13.876028	7.406929	0.004317	16.790035	0.009095	7.960068
495.692	13.876028	7.410388	0.004315	16.797877	0.00909	7.963786
495.712	13.876028	7.403082	0.004319	16.781315	0.009101	7.955934
495.732	13.876028	7.416419	0.004311	16.811547	0.009082	7.970267
495.752	13.876028	7.414239	0.004312	16.806606	0.009085	7.967924
495.772	13.876028	7.408444	0.004316	16.793469	0.009093	7.961696
495.792	13.876028	7.408791	0.004316	16.794256	0.009093	7.962069
495.812	13.876028	7.409364	0.004315	16.795556	0.009092	7.962686
495.832	13.876028	7.40861	0.004316	16.793847	0.009093	7.961875
495.852	13.876028	7.410153	0.004315	16.797343	0.009091	7.963533
495.872	13.876028	7.413942	0.004312	16.805931	0.009086	7.967604
495.892	13.876028	7.41029	0.004315	16.797655	0.009091	7.963681
495.912	13.876028	7.408358	0.004316	16.793275	0.009093	7.961604
495.932	13.876028	7.41147	0.004314	16.800328	0.009089	7.964948
495.952	13.876028	7.413125	0.004313	16.80408	0.009087	7.966727
495.972	13.876028	7.411689	0.004314	16.800825	0.009089	7.965184
495.992	13.876028	7.404736	0.004318	16.785064	0.009098	7.957711
496.012	13.876028	7.406824	0.004317	16.789798	0.009095	7.959956
496.032	13.876028	7.41026	0.004315	16.797585	0.009091	7.963648
496.052	13.876028	7.412776	0.004313	16.803289	0.009087	7.966352
496.072	13.876028	7.410306	0.004315	16.797691	0.009091	7.963698
496.092	13.876028	7.413597	0.004313	16.805151	0.009086	7.967234
496.112	13.876028	7.411791	0.004314	16.801056	0.009089	7.965293
496.132	13.876028	7.417553	0.00431	16.814118	0.009081	7.971486
496.152	13.876028	7.414266	0.004312	16.806668	0.009085	7.967954
496.172	13.876028	7.416236	0.004311	16.811133	0.009082	7.970071
496.192	13.876028	7.409007	0.004316	16.794745	0.009092	7.962301
496.212	13.876028	7.411624	0.004314	16.800677	0.009089	7.965113
496.232	13.876028	7.406776	0.004317	16.789689	0.009095	7.959904
496.252	13.876028	7.399064	0.004322	16.772206	0.009106	7.951615
496.272	13.876028	7.412345	0.004313	16.802312	0.009088	7.965889
496.292	13.876028	7.408343	0.004316	16.793242	0.009093	7.961588
496.312	13.876028	7.40808	0.004316	16.792644	0.009094	7.961305
496.332	13.876028	7.407493	0.004317	16.791313	0.009094	7.960674
496.352	13.876028	7.403445	0.004319	16.782137	0.0091	7.956324
496.372	13.876028	7.409828	0.004315	16.796606	0.009091	7.963184
496.392	13.876028	7.410823	0.004314	16.798862	0.00909	7.964253
496.412	13.876028	7.405857	0.004318	16.787604	0.009097	7.958916
496.432	13.876028	7.4101	0.004315	16.797224	0.009091	7.963477
496.452	13.876028	7.414204	0.004312	16.806525	0.009085	7.967886
496.472	13.876028	7.409325	0.004315	16.795467	0.009092	7.962643
496.492	13.876028	7.414347	0.004312	16.80685	0.009085	7.96804
496.512	13.876028	7.416291	0.004311	16.811256	0.009082	7.970129
496.532	13.876028	7.412858	0.004313	16.803475	0.009087	7.96644
496.552	13.876028	7.405312	0.004318	16.78637	0.009097	7.95833
496.572	13.876028	7.414835	0.004312	16.807956	0.009084	7.968564
496.592	13.876028	7.409204	0.004315	16.795191	0.009092	7.962513
496.612	13.876028	7.412606	0.004313	16.802904	0.009087	7.966169
496.632	13.876028	7.415274	0.004311	16.808952	0.009084	7.969037
496.652	13.876028	7.410581	0.004315	16.798313	0.00909	7.963993
496.672	13.876028	7.405564	0.004318	16.786941	0.009097	7.958601
496.692	13.876028	7.410298	0.004315	16.797673	0.009091	7.963689
496.712	13.876028	7.413456	0.004313	16.804831	0.009086	7.967083
496.732	13.876028	7.412683	0.004313	16.803078	0.009087	7.966252
496.752	13.876028	7.409963	0.004315	16.796912	0.009091	7.963329
496.772	13.876028	7.418939	0.004309	16.81726	0.009079	7.972976
496.792	13.876028	7.410705	0.004314	16.798596	0.00909	7.964127
496.812	13.876028	7.41588	0.004311	16.810325	0.009083	7.969687
496.832	13.876028	7.413238	0.004313	16.804337	0.009087	7.966848
496.852	13.876028	7.406259	0.004317	16.788517	0.009096	7.959349
496.872	13.876028	7.413442	0.004313	16.804798	0.009086	7.967067
496.892	13.876028	7.413901	0.004312	16.805839	0.009086	7.96756
496.912	13.876028	7.411127	0.004314	16.799551	0.009089	7.964579
496.932	13.876028	7.411303	0.004314	16.799949	0.009089	7.964768
496.952	13.876028	7.408536	0.004316	16.793678	0.009093	7.961795
496.972	13.876028	7.412138	0.004314	16.801843	0.009088	7.965666
496.992	13.876028	7.417678	0.00431	16.814401	0.00908	7.97162
497.012	13.876028	7.413304	0.004313	16.804487	0.009086	7.96692
497.032	13.876028	7.412934	0.004313	16.803648	0.009087	7.966522
497.052	13.876028	7.41167	0.004314	16.800781	0.009089	7.965163
497.072	13.876028	7.415341	0.004311	16.809105	0.009084	7.969109
497.092	13.876028	7.411068	0.004314	16.799418	0.00909	7.964517
497.112	13.876028	7.415563	0.004311	16.809606	0.009083	7.969347
497.132	13.876028	7.414043	0.004312	16.806161	0.009085	7.967714
497.152	13.876028	7.406908	0.004317	16.789988	0.009095	7.960046
497.171	13.876028	7.408796	0.004316	16.794267	0.009093	7.962075
497.191	13.876028	7.412108	0.004314	16.801776	0.009088	7.965635
497.211	13.876028	7.418585	0.004309	16.816457	0.009079	7.972595
497.231	13.876028	7.408505	0.004316	16.793608	0.009093	7.961762
497.251	13.876028	7.41195	0.004314	16.801417	0.009088	7.965464
497.271	13.876028	7.415568	0.004311	16.809618	0.009083	7.969352
497.291	13.876028	7.408389	0.004316	16.793344	0.009093	7.961637
497.311	13.876028	7.412605	0.004313	16.802901	0.009087	7.966168
497.331	13.876028	7.40997	0.004315	16.796929	0.009091	7.963337
497.351	13.876028	7.408579	0.004316	16.793776	0.009093	7.961842
497.371	13.876028	7.421734	0.004307	16.823594	0.009075	7.975978
497.391	13.876028	7.412706	0.004313	16.803131	0.009087	7.966277
497.411	13.876028	7.407053	0.004317	16.790317	0.009095	7.960202
497.431	13.876028	7.405483	0.004318	16.786758	0.009097	7.958515
497.451	13.876028	7.408366	0.004316	16.793292	0.009093	7.961612
497.471	13.876028	7.406805	0.004317	16.789755	0.009095	7.959935
497.491	13.876028	7.406225	0.004317	16.78844	0.009096	7.959312
497.511	13.876028	7.410702	0.004314	16.798587	0.00909	7.964122
497.531	13.876028	7.41396	0.004312	16.805972	0.009086	7.967624
497.551	13.876028	7.406537	0.004317	16.789146	0.009096	7.959647
497.571	13.876028	7.409863	0.004315	16.796686	0.009091	7.963221
497.591	13.876028	7.405977	0.004318	16.787877	0.009097	7.959045
497.611	13.876028	7.404659	0.004318	16.78489	0.009098	7.957629
497.631	13.876028	7.411873	0.004314	16.801242	0.009088	7.965381
497.651	13.876028	7.411281	0.004314	16.799901	0.009089	7.964746
497.671	13.876028	7.407079	0.004317	16.790376	0.009095	7.96023
497.691	13.876028	7.409011	0.004316	16.794756	0.009092	7.962306
497.711	13.876028	7.407284	0.004317	16.79084	0.009095	7.96045
497.731	13.876028	7.4083	0.004316	16.793144	0.009093	7.961542
497.751	13.876028	7.410989	0.004314	16.799239	0.00909	7.964431
497.771	13.876028	7.40968	0.004315	16.796272	0.009091	7.963025
497.791	13.876028	7.408667	0.004316	16.793975	0.009093	7.961936
497.811	13.876028	7.413212	0.004313	16.804278	0.009087	7.966821
497.831	13.876028	7.41458	0.004312	16.807378	0.009085	7.968291
497.851	13.876028	7.414594	0.004312	16.807409	0.009085	7.968305
497.871	13.876028	7.407575	0.004316	16.7915	0.009094	7.960763
497.891	13.876028	7.413818	0.004312	16.805651	0.009086	7.967472
497.911	13.876028	7.409827	0.004315	16.796605	0.009091	7.963183
497.931	13.876028	7.412607	0.004313	16.802906	0.009087	7.96617
497.951	13.876028	7.413187	0.004313	16.804222	0.009087	7.966794
497.971	13.876028	7.412885	0.004313	16.803536	0.009087	7.966469
497.991	13.876028	7.419585	0.004309	16.818724	0.009078	7.973669
498.011	13.876028	7.414802	0.004312	16.807881	0.009084	7.968529
498.031	13.876028	7.409291	0.004315	16.795389	0.009092	7.962607
498.051	13.876028	7.411126	0.004314	16.799549	0.009089	7.964578
498.071	13.876028	7.4152	0.004312	16.808785	0.009084	7.968957
498.091	13.876028	7.410303	0.004315	16.797683	0.009091	7.963694
498.111	13.876028	7.40913	0.004315	16.795025	0.009092	7.962434
498.131	13.876028	7.41532	0.004311	16.809057	0.009084	7.969086
498.151	13.876028	7.40955	0.004315	16.795977	0.009092	7.962885
498.171	13.876028	7.406623	0.004317	16.789343	0.009096	7.95974
498.191	13.876028	7.403088	0.004319	16.781328	0.009101	7.95594
498.211	13.876028	7.410187	0.004315	16.79742	0.009091	7.963569
498.231	13.876028	7.40924	0.004315	16.795275	0.009092	7.962552
498.251	13.876028	7.410324	0.004315	16.797732	0.009091	7.963717
498.271	13.876028	7.408009	0.004316	16.792484	0.009094	7.961229
498.291	13.876028	7.411478	0.004314	16.800347	0.009089	7.964957
498.311	13.876028	7.405646	0.004318	16.787127	0.009097	7.958689
498.331	13.876028	7.40607	0.004317	16.788088	0.009096	7.959145
498.351	13.876028	7.410607	0.004315	16.798373	0.00909	7.964021
498.371	13.876028	7.406251	0.004317	16.788499	0.009096	7.95934
498.391	13.876028	7.413284	0.004313	16.804441	0.009087	7.966898
498.411	13.876028	7.409792	0.004315	16.796525	0.009091	7.963145
498.431	13.876028	7.411802	0.004314	16.801081	0.009089	7.965305
498.451	13.876028	7.402797	0.00432	16.780669	0.009101	7.955628
498.471	13.876028	7.414922	0.004312	16.808155	0.009084	7.968659
498.491	13.876028	7.410157	0.004315	16.797353	0.009091	7.963537
498.511	13.876028	7.409193	0.004315	16.795167	0.009092	7.962501
498.531	13.876028	7.415979	0.004311	16.81055	0.009083	7.969794
498.551	13.876028	7.417456	0.00431	16.813899	0.009081	7.971382
498.571	13.876028	7.41139	0.004314	16.800148	0.009089	7.964862
498.591	13.876028	7.412169	0.004313	16.801914	0.009088	7.9657
498.611	13.876028	7.409158	0.004315	16.795088	0.009092	7.962464
498.631	13.876028	7.407283	0.004317	16.790838	0.009095	7.960449
498.651	13.876028	7.408292	0.004316	16.793125	0.009093	7.961533
498.671	13.876028	7.406872	0.004317	16.789906	0.009095	7.960007
498.691	13.876028	7.406412	0.004317	16.788864	0.009096	7.959513
498.711	13.876028	7.414378	0.004312	16.806921	0.009085	7.968074
498.731	13.876028	7.410607	0.004315	16.798372	0.00909	7.964021
498.751	13.876028	7.404691	0.004318	16.784962	0.009098	7.957663
498.771	13.876028	7.412462	0.004313	16.802578	0.009088	7.966015
498.791	13.876028	7.409087	0.004316	16.794926	0.009092	7.962387
498.811	13.876028	7.411245	0.004314	16.799818	0.009089	7.964706
498.831	13.876028	7.411772	0.004314	16.801013	0.009089	7.965273
498.851	13.876028	7.409002	0.004316	16.794734	0.009092	7.962296
498.871	13.876028	7.4089	0.004316	16.794503	0.009093	7.962187
498.891	13.876028	7.409269	0.004315	16.795341	0.009092	7.962583
498.911	13.876028	7.411523	0.004314	16.80045	0.009089	7.965006
498.931	13.876028	7.41006	0.004315	16.797132	0.009091	7.963433
498.951	13.876028	7.413504	0.004313	16.804939	0.009086	7.967134
498.971	13.876028	7.413203	0.004313	16.804258	0.009087	7.966811
498.991	13.876028	7.412919	0.004313	16.803613	0.009087	7.966505
499.011	13.876028	7.412554	0.004313	16.802787	0.009088	7.966114
499.031	13.876028	7.409852	0.004315	16.796662	0.009091	7.96321
499.051	13.876028	7.416417	0.004311	16.811543	0.009082	7.970265
499.071	13.876028	7.417662	0.00431	16.814364	0.00908	7.971602
499.091	13.876028	7.413456	0.004313	16.80483	0.009086	7.967082
499.111	13.876028	7.413029	0.004313	16.803863	0.009087	7.966624
499.131	13.876028	7.410735	0.004314	16.798664	0.00909	7.964159
499.151	13.876028	7.413448	0.004313	16.804812	0.009086	7.967074
499.171	13.876028	7.406353	0.004317	16.788731	0.009096	7.95945
499.191	13.876028	7.412176	0.004313	16.80193	0.009088	7.965707
499.211	13.876028	7.411746	0.004314	16.800955	0.009089	7.965245
499.231	13.876028	7.415447	0.004311	16.809345	0.009084	7.969223
499.251	13.876028	7.41494	0.004312	16.808194	0.009084	7.968677
499.271	13.876028	7.40883	0.004316	16.794344	0.009093	7.962111
499.291	13.876028	7.404145	0.004319	16.783723	0.009099	7.957076
499.311	13.876028	7.409543	0.004315	16.795962	0.009092	7.962878
499.331	13.876028	7.412824	0.004313	16.803399	0.009087	7.966404
499.351	13.876028	7.412006	0.004314	16.801543	0.009088	7.965524
499.371	13.876028	7.412433	0.004313	16.802513	0.009088	7.965984
499.391	13.876028	7.411179	0.004314	16.799668	0.009089	7.964635
499.411	13.876028	7.413546	0.004313	16.805035	0.009086	7.96718
499.431	13.876028	7.4099	0.004315	16.796769	0.009091	7.963261
499.451	13.876028	7.40702	0.004317	16.790242	0.009095	7.960166
499.471	13.876028	7.41571	0.004311	16.809941	0.009083	7.969505
499.491	13.876028	7.404428	0.004319	16.784366	0.009099	7.957381
499.511	13.876028	7.407928	0.004316	16.7923	0.009094	7.961142
499.531	13.876028	7.411699	0.004314	16.800847	0.009089	7.965194
499.551	13.876028	7.409882	0.004315	16.79673	0.009091	7.963242
499.571	13.876028	7.411896	0.004314	16.801295	0.009088	7.965406
499.591	13.876028	7.414505	0.004312	16.807209	0.009085	7.96821
499.611	13.876028	7.409525	0.004315	16.795921	0.009092	7.962858
499.631	13.876028	7.406625	0.004317	16.789347	0.009096	7.959742
499.651	13.876028	7.41178	0.004314	16.801033	0.009089	7.965282
499.671	13.876028	7.418217	0.00431	16.815624	0.00908	7.9722
499.691	13.876028	7.415221	0.004312	16.808831	0.009084	7.968979
499.711	13.876028	7.408573	0.004316	16.793761	0.009093	7.961835
499.731	13.876028	7.415161	0.004312	16.808696	0.009084	7.968915
499.751	13.876028	7.41399	0.004312	16.806041	0.009086	7.967656
499.771	13.876028	7.407247	0.004317	16.790756	0.009095	7.96041
499.791	13.876028	7.414936	0.004312	16.808186	0.009084	7.968673
499.811	13.876028	7.406269	0.004317	16.788539	0.009096	7.959359
499.831	13.876028	7.408796	0.004316	16.794268	0.009093	7.962075
499.851	13.876028	7.406909	0.004317	16.78999	0.009095	7.960047
499.871	13.876028	7.408485	0.004316	16.793562	0.009093	7.96174
499.891	13.876028	7.411725	0.004314	16.800907	0.009089	7.965222
499.911	13.876028	7.414912	0.004312	16.808131	0.009084	7.968647
499.931	13.876028	7.410716	0.004314	16.798619	0.00909	7.964138
499.951	13.876028	7.411488	0.004314	16.800369	0.009089	7.964967
499.971	13.876028	7.40943	0.004315	16.795704	0.009092	7.962756
499.991	13.876028	7.410222	0.004315	16.7975	0.009091	7.963607
500.011	13.876028	7.403662	0.004319	16.782629	0.0091	7.956557
500.031	13.876028	7.410485	0.004315	16.798096	0.00909	7.96389
500.051	13.876028	7.409686	0.004315	16.796284	0.009091	7.963031
500.071	13.876028	7.40847	0.004316	16.793529	0.009093	7.961724
500.091	13.876028	7.410646	0.004314	16.79846	0.00909	7.964062
500.111	13.876028	7.416684	0.004311	16.812149	0.009082	7.970552
500.131	13.876028	7.410416	0.004315	16.797939	0.00909	7.963815
500.151	13.876028	7.415414	0.004311	16.809269	0.009084	7.969187
500.171	13.876028	7.408604	0.004316	16.793832	0.009093	7.961868
500.191	13.876028	7.408988	0.004316	16.794702	0.009092	7.962281
500.211	13.876028	7.408021	0.004316	16.79251	0.009094	7.961242
500.231	13.876028	7.402489	0.00432	16.77997	0.009101	7.955296
500.251	13.876028	7.405983	0.004318	16.78789	0.009097	7.959051
500.271	13.876028	7.410428	0.004315	16.797966	0.00909	7.963828
500.291	13.876028	7.411261	0.004314	16.799856	0.009089	7.964724
500.311	13.876028	7.411829	0.004314	16.801142	0.009088	7.965334
500.331	13.876028	7.40643	0.004317	16.788903	0.009096	7.959531
500.351	13.876028	7.409276	0.004315	16.795357	0.009092	7.962591
500.371	13.876028	7.412506	0.004313	16.802677	0.009088	7.966062
500.391	13.876028	7.409727	0.004315	16.796377	0.009091	7.963075
500.411	13.876028	7.412821	0.004313	16.803392	0.009087	7.9664
500.431	13.876028	7.409952	0.004315	16.796887	0.009091	7.963317
500.451	13.876028	7.407502	0.004317	16.791334	0.009094	7.960684
500.471	13.876028	7.412149	0.004314	16.801869	0.009088	7.965678
500.491	13.876028	7.416933	0.00431	16.812713	0.009081	7.970819
500.511	13.876028	7.41096	0.004314	16.799173	0.00909	7.9644
500.531	13.876028	7.410919	0.004314	16.799079	0.00909	7.964356
500.551	13.876028	7.414157	0.004312	16.80642	0.009085	7.967836
500.571	13.876028	7.405479	0.004318	16.786749	0.009097	7.95851
500.591	13.876028	7.4096	0.004315	16.796089	0.009092	7.962938
500.611	13.876028	7.412653	0.004313	16.803011	0.009087	7.96622
500.631	13.876028	7.410655	0.004314	16.798482	0.00909	7.964073
500.651	13.876028	7.409533	0.004315	16.795939	0.009092	7.962867
500.671	13.876028	7.417757	0.00431	16.81458	0.00908	7.971705
500.691	13.876028	7.410296	0.004315	16.797668	0.009091	7.963687
500.711	13.876028	7.408522	0.004316	16.793645	0.009093	7.96178
500.731	13.876028	7.40561	0.004318	16.787045	0.009097	7.958651
500.751	13.876028	7.407094	0.004317	16.79041	0.009095	7.960246
500.771	13.876028	7.40979	0.004315	16.796521	0.009091	7.963143
500.791	13.876028	7.399097	0.004322	16.772282	0.009106	7.951651
500.811	13.876028	7.409811	0.004315	16.796569	0.009091	7.963166
500.831	13.876028	7.404202	0.004319	16.783853	0.009099	7.957137
500.851	13.876028	7.404567	0.004318	16.78468	0.009098	7.957529
500.871	13.876028	7.410224	0.004315	16.797504	0.009091	7.963609
500.891	13.876028	7.408938	0.004316	16.794589	0.009092	7.962227
500.911	13.876028	7.410591	0.004315	16.798337	0.00909	7.964004
500.931	13.876028	7.405262	0.004318	16.786256	0.009098	7.958276
500.951	13.876028	7.404185	0.004319	16.783814	0.009099	7.957119
500.971	13.876028	7.408244	0.004316	16.793015	0.009093	7.961481
500.991	13.876028	7.410565	0.004315	16.798278	0.00909	7.963976
501.011	13.876028	7.405598	0.004318	16.787018	0.009097	7.958638
501.031	13.876028	7.407616	0.004316	16.791593	0.009094	7.960807
501.051	13.876028	7.40548	0.004318	16.786751	0.009097	7.958511
501.071	13.876028	7.409089	0.004316	16.794931	0.009092	7.962389
501.091	13.876028	7.405744	0.004318	16.787349	0.009097	7.958795
501.111	13.876028	7.411036	0.004314	16.799345	0.00909	7.964482
501.131	13.876028	7.409774	0.004315	16.796485	0.009091	7.963126
501.151	13.876028	7.404739	0.004318	16.78507	0.009098	7.957714
501.171	13.876028	7.405665	0.004318	16.78717	0.009097	7.95871
501.191	13.876028	7.410859	0.004314	16.798944	0.00909	7.964292
501.211	13.876028	7.405881	0.004318	16.78766	0.009097	7.958942
501.231	13.876028	7.408897	0.004316	16.794496	0.009093	7.962183
501.251	13.876028	7.411186	0.004314	16.799685	0.009089	7.964643
501.271	13.876028	7.419253	0.004309	16.817972	0.009078	7.973313
501.291	13.876028	7.41424	0.004312	16.806607	0.009085	7.967925
501.311	13.876028	7.416265	0.004311	16.811198	0.009082	7.970101
501.331	13.876028	7.41276	0.004313	16.803253	0.009087	7.966335
501.351	13.876028	7.402138	0.00432	16.779175	0.009102	7.954919
501.371	13.876028	7.40532	0.004318	16.786388	0.009097	7.958339
501.391	13.876028	7.403981	0.004319	16.783353	0.009099	7.9569
501.411	13.876028	7.407606	0.004316	16.791569	0.009094	7.960795
501.431	13.876028	7.400674	0.004321	16.775857	0.009104	7.953346
501.451	13.876028	7.402846	0.00432	16.780779	0.009101	7.95568
501.471	13.876028	7.400403	0.004321	16.775242	0.009104	7.953055
501.491	13.876028	7.410162	0.004315	16.797364	0.009091	7.963543
501.511	13.876028	7.405656	0.004318	16.787149	0.009097	7.9587
501.531	13.876028	7.407867	0.004316	16.792161	0.009094	7.961076
501.551	13.876028	7.409495	0.004315	16.795852	0.009092	7.962826
501.571	13.876028	7.405179	0.004318	16.786069	0.009098	7.958188
501.591	13.876028	7.408632	0.004316	16.793895	0.009093	7.961898
501.611	13.876028	7.404407	0.004319	16.784319	0.009099	7.957358
501.631	13.876028	7.409831	0.004315	16.796613	0.009091	7.963187
501.651	13.876028	7.405296	0.004318	16.786335	0.009097	7.958314
501.671	13.876028	7.404584	0.004318	16.784719	0.009098	7.957548
501.691	13.876028	7.409626	0.004315	16.796149	0.009092	7.962967
501.711	13.876028	7.409565	0.004315	16.79601	0.009092	7.962901
501.731	13.876028	7.405111	0.004318	16.785915	0.009098	7.958115
501.751	13.876028	7.407379	0.004317	16.791056	0.009095	7.960552
501.771	13.876028	7.40891	0.004316	16.794526	0.009093	7.962197
501.791	13.876028	7.407252	0.004317	16.790767	0.009095	7.960415
501.811	13.876028	7.407277	0.004317	16.790825	0.009095	7.960442
501.831	13.876028	7.401997	0.00432	16.778856	0.009102	7.954768
501.851	13.876028	7.400131	0.004321	16.774626	0.009105	7.952763
501.871	13.876028	7.407521	0.004317	16.791377	0.009094	7.960704
501.891	13.876028	7.407031	0.004317	16.790267	0.009095	7.960178
501.911	13.876028	7.408595	0.004316	16.793813	0.009093	7.961859
501.931	13.876028	7.40288	0.00432	16.780857	0.009101	7.955717
501.951	13.876028	7.398332	0.004323	16.770547	0.009107	7.950829
501.971	13.876028	7.408714	0.004316	16.794082	0.009093	7.961987
501.991	13.876028	7.402218	0.00432	16.779356	0.009102	7.955005
502.011	13.876028	7.409869	0.004315	16.796699	0.009091	7.963228
502.031	13.876028	7.411202	0.004314	16.799722	0.009089	7.964661
502.051	13.876028	7.403275	0.004319	16.781753	0.0091	7.956142
502.071	13.876028	7.398035	0.004323	16.769875	0.009107	7.95051
502.091	13.876028	7.414488	0.004312	16.80717	0.009085	7.968192
502.111	13.876028	7.401999	0.00432	16.77886	0.009102	7.95477
502.131	13.876028	7.405204	0.004318	16.786125	0.009098	7.958215
502.151	13.876028	7.407495	0.004317	16.791318	0.009094	7.960676
502.171	13.876028	7.410231	0.004315	16.797519	0.009091	7.963616
502.191	13.876028	7.409372	0.004315	16.795574	0.009092	7.962694
502.211	13.876028	7.406838	0.004317	16.78983	0.009095	7.959971
502.231	13.876028	7.40965	0.004315	16.796204	0.009091	7.962993
502.251	13.876028	7.408217	0.004316	16.792955	0.009093	7.961452
502.271	13.876028	7.409932	0.004315	16.796843	0.009091	7.963296
502.291	13.876028	7.41037	0.004315	16.797836	0.009091	7.963767
502.311	13.876028	7.409838	0.004315	16.79663	0.009091	7.963195
502.331	13.876028	7.412068	0.004314	16.801683	0.009088	7.965591
502.351	13.876028	7.409316	0.004315	16.795446	0.009092	7.962634
502.371	13.876028	7.412407	0.004313	16.802452	0.009088	7.965955
502.391	13.876028	7.410124	0.004315	16.797277	0.009091	7.963502
502.411	13.876028	7.417707	0.00431	16.814466	0.00908	7.971651
502.431	13.876028	7.406153	0.004317	16.788276	0.009096	7.959234
502.451	13.876028	7.409105	0.004315	16.794968	0.009092	7.962407
502.471	13.876028	7.41113	0.004314	16.799558	0.009089	7.964583
502.491	13.876028	7.40557	0.004318	16.786954	0.009097	7.958607
502.511	13.876028	7.414303	0.004312	16.806751	0.009085	7.967993
502.531	13.876028	7.408395	0.004316	16.793359	0.009093	7.961644
502.551	13.876028	7.404693	0.004318	16.784967	0.009098	7.957665
502.571	13.876028	7.405772	0.004318	16.787412	0.009097	7.958825
502.591	13.876028	7.411116	0.004314	16.799526	0.009089	7.964568
502.611	13.876028	7.410682	0.004314	16.798542	0.00909	7.964101
502.631	13.876028	7.411168	0.004314	16.799645	0.009089	7.964624
502.651	13.876028	7.406228	0.004317	16.788446	0.009096	7.959315
502.671	13.876028	7.406298	0.004317	16.788605	0.009096	7.95939
502.691	13.876028	7.411672	0.004314	16.800787	0.009089	7.965166
502.711	13.876028	7.409957	0.004315	16.796899	0.009091	7.963322
502.731	13.876028	7.413814	0.004312	16.805641	0.009086	7.967467
502.751	13.876028	7.411531	0.004314	16.800467	0.009089	7.965014
502.771	13.876028	7.408657	0.004316	16.793951	0.009093	7.961925
502.791	13.876028	7.406147	0.004317	16.788262	0.009096	7.959228
502.811	13.876028	7.406289	0.004317	16.788585	0.009096	7.959381
502.831	13.876028	7.409932	0.004315	16.796842	0.009091	7.963295
502.851	13.876028	7.413019	0.004313	16.80384	0.009087	7.966613
502.871	13.876028	7.412684	0.004313	16.803081	0.009087	7.966253
502.891	13.876028	7.405098	0.004318	16.785885	0.009098	7.958101
502.911	13.876028	7.405188	0.004318	16.786089	0.009098	7.958198
502.931	13.876028	7.408041	0.004316	16.792555	0.009094	7.961263
502.951	13.876028	7.412171	0.004313	16.801919	0.009088	7.965702
502.971	13.876028	7.409205	0.004315	16.795195	0.009092	7.962514
502.991	13.876028	7.411894	0.004314	16.801291	0.009088	7.965404
503.011	13.876028	7.412365	0.004313	16.802357	0.009088	7.96591
503.031	13.876028	7.407228	0.004317	16.790714	0.009095	7.96039
503.051	13.876028	7.413343	0.004313	16.804574	0.009086	7.966961
503.071	13.876028	7.412043	0.004314	16.801629	0.009088	7.965565
503.091	13.876028	7.407447	0.004317	16.791209	0.009095	7.960625
503.111	13.876028	7.411702	0.004314	16.800855	0.009089	7.965198
503.131	13.876028	7.412751	0.004313	16.803233	0.009087	7.966325
503.151	13.876028	7.40691	0.004317	16.789991	0.009095	7.960047
503.171	13.876028	7.406269	0.004317	16.78854	0.009096	7.959359
503.191	13.876028	7.406459	0.004317	16.788969	0.009096	7.959563
503.211	13.876028	7.408413	0.004316	16.793398	0.009093	7.961663
503.231	13.876028	7.411364	0.004314	16.800088	0.009089	7.964834
503.251	13.876028	7.404192	0.004319	16.783831	0.009099	7.957127
503.271	13.876028	7.406936	0.004317	16.79005	0.009095	7.960075
503.291	13.876028	7.407	0.004317	16.790197	0.009095	7.960145
503.311	13.876028	7.401648	0.00432	16.778064	0.009102	7.954393
503.331	13.876028	7.404469	0.004319	16.784459	0.009099	7.957425
503.351	13.876028	7.405248	0.004318	16.786225	0.009098	7.958262
503.371	13.876028	7.405387	0.004318	16.786539	0.009097	7.958411
503.391	13.876028	7.409313	0.004315	16.79544	0.009092	7.962631
503.411	13.876028	7.406494	0.004317	16.78905	0.009096	7.959601
503.431	13.876028	7.406893	0.004317	16.789955	0.009095	7.96003
503.451	13.876028	7.402739	0.00432	16.780537	0.009101	7.955565
503.471	13.876028	7.407218	0.004317	16.790691	0.009095	7.960379
503.491	13.876028	7.415128	0.004312	16.80862	0.009084	7.968879
503.511	13.876028	7.40582	0.004318	16.787522	0.009097	7.958877
503.531	13.876028	7.406294	0.004317	16.788595	0.009096	7.959385
503.551	13.876028	7.406339	0.004317	16.788699	0.009096	7.959435
503.571	13.876028	7.404778	0.004318	16.78516	0.009098	7.957757
503.591	13.876028	7.408926	0.004316	16.794562	0.009092	7.962214
503.611	13.876028	7.412286	0.004313	16.802178	0.009088	7.965825
503.631	13.876028	7.407413	0.004317	16.791133	0.009095	7.960588
503.651	13.876028	7.405697	0.004318	16.787244	0.009097	7.958745
503.671	13.876028	7.405276	0.004318	16.786288	0.009097	7.958292
503.691	13.876028	7.412915	0.004313	16.803604	0.009087	7.966501
503.711	13.876028	7.404125	0.004319	16.783679	0.009099	7.957055
503.731	13.876028	7.404934	0.004318	16.785512	0.009098	7.957924
503.751	13.876028	7.404589	0.004318	16.784732	0.009098	7.957554
503.771	13.876028	7.401635	0.00432	16.778035	0.009102	7.954379
503.791	13.876028	7.409197	0.004315	16.795176	0.009092	7.962505
503.811	13.876028	7.402565	0.00432	16.780143	0.009101	7.955379
503.831	13.876028	7.398667	0.004322	16.771307	0.009107	7.951189
503.851	13.876028	7.404629	0.004318	16.784823	0.009098	7.957597
503.871	13.876028	7.407739	0.004316	16.791872	0.009094	7.960939
503.891	13.876028	7.404329	0.004319	16.784141	0.009099	7.957274
503.911	13.876028	7.405355	0.004318	16.786466	0.009097	7.958376
503.931	13.876028	7.401204	0.004321	16.777058	0.009103	7.953916
503.951	13.876028	7.405982	0.004318	16.787888	0.009097	7.95905
503.971	13.876028	7.408431	0.004316	16.79344	0.009093	7.961682
503.991	13.876028	7.408127	0.004316	16.79275	0.009094	7.961355
504.011	13.876028	7.407478	0.004317	16.79128	0.009094	7.960658
504.031	13.876028	7.409335	0.004315	16.795489	0.009092	7.962654
504.051	13.876028	7.406054	0.004317	16.788052	0.009096	7.959128
504.071	13.876028	7.40294	0.00432	16.780993	0.009101	7.955782
504.091	13.876028	7.4084	0.004316	16.79337	0.009093	7.961649
504.111	13.876028	7.407833	0.004316	16.792085	0.009094	7.96104
504.131	13.876028	7.412761	0.004313	16.803254	0.009087	7.966335
504.151	13.876028	7.405377	0.004318	16.786516	0.009097	7.9584
504.171	13.876028	7.411973	0.004314	16.801469	0.009088	7.965489
504.191	13.876028	7.414635	0.004312	16.807503	0.009085	7.96835
504.211	13.876028	7.408447	0.004316	16.793477	0.009093	7.9617
504.231	13.876028	7.407029	0.004317	16.790262	0.009095	7.960176
504.251	13.876028	7.409358	0.004315	16.795541	0.009092	7.962678
504.271	13.876028	7.419131	0.004309	16.817695	0.009078	7.973182
504.291	13.876028	7.412477	0.004313	16.802612	0.009088	7.966031
504.311	13.876028	7.410162	0.004315	16.797365	0.009091	7.963543
504.331	13.876028	7.414686	0.004312	16.807619	0.009085	7.968404
504.351	13.876028	7.409572	0.004315	16.796027	0.009092	7.962909
504.371	13.876028	7.411933	0.004314	16.801377	0.009088	7.965446
504.391	13.876028	7.413747	0.004312	16.80549	0.009086	7.967395
504.411	13.876028	7.410051	0.004315	16.797113	0.009091	7.963424
504.431	13.876028	7.4119	0.004314	16.801304	0.009088	7.965411
504.451	13.876028	7.412448	0.004313	16.802546	0.009088	7.965999
504.471	13.876028	7.40705	0.004317	16.790309	0.009095	7.960198
504.491	13.876028	7.415418	0.004311	16.809279	0.009084	7.969192
504.511	13.876028	7.407288	0.004317	16.79085	0.009095	7.960454
504.531	13.876028	7.411465	0.004314	16.800317	0.009089	7.964943
504.551	13.876028	7.4091	0.004315	16.794956	0.009092	7.962401
504.571	13.876028	7.408295	0.004316	16.793132	0.009093	7.961536
504.591	13.876028	7.405612	0.004318	16.787049	0.009097	7.958653
504.611	13.876028	7.408101	0.004316	16.792691	0.009094	7.961328
504.631	13.876028	7.411707	0.004314	16.800867	0.009089	7.965204
504.651	13.876028	7.412857	0.004313	16.803472	0.009087	7.966439
504.671	13.876028	7.411873	0.004314	16.801242	0.009088	7.965381
504.691	13.876028	7.408712	0.004316	16.794078	0.009093	7.961985
504.711	13.876028	7.405513	0.004318	16.786825	0.009097	7.958546
504.731	13.876028	7.411148	0.004314	16.799599	0.009089	7.964603
504.751	13.876028	7.408006	0.004316	16.792477	0.009094	7.961226
504.771	13.876028	7.406164	0.004317	16.788301	0.009096	7.959246
504.791	13.876028	7.411208	0.004314	16.799735	0.009089	7.964667
504.811	13.876028	7.41132	0.004314	16.799989	0.009089	7.964787
504.831	13.876028	7.412996	0.004313	16.803787	0.009087	7.966588
504.851	13.876028	7.405386	0.004318	16.786537	0.009097	7.95841
504.871	13.876028	7.413618	0.004313	16.805199	0.009086	7.967257
504.891	13.876028	7.408717	0.004316	16.794088	0.009093	7.96199
504.911	13.876028	7.409419	0.004315	16.79568	0.009092	7.962745
504.931	13.876028	7.411389	0.004314	16.800145	0.009089	7.964861
504.951	13.876028	7.412894	0.004313	16.803556	0.009087	7.966478
504.971	13.876028	7.411551	0.004314	16.800512	0.009089	7.965035
504.991	13.876028	7.40531	0.004318	16.786365	0.009097	7.958328
505.011	13.876028	7.408919	0.004316	16.794546	0.009092	7.962207
505.031	13.876028	7.407132	0.004317	16.790495	0.009095	7.960286
505.051	13.876028	7.410562	0.004315	16.798271	0.00909	7.963973
505.071	13.876028	7.406645	0.004317	16.789391	0.009096	7.959763
505.091	13.876028	7.406838	0.004317	16.789829	0.009095	7.95997
505.111	13.876028	7.417115	0.00431	16.813124	0.009081	7.971015
505.131	13.876028	7.409552	0.004315	16.79598	0.009092	7.962887
505.151	13.876028	7.409108	0.004315	16.794974	0.009092	7.96241
505.171	13.876028	7.412932	0.004313	16.803642	0.009087	7.966519
505.191	13.876028	7.417659	0.00431	16.814358	0.00908	7.9716
505.211	13.876028	7.410931	0.004314	16.799107	0.00909	7.964369
505.231	13.876028	7.410006	0.004315	16.79701	0.009091	7.963375
505.251	13.876028	7.410554	0.004315	16.798252	0.00909	7.963964
505.271	13.876028	7.411707	0.004314	16.800867	0.009089	7.965204
505.291	13.876028	7.411314	0.004314	16.799976	0.009089	7.964781
505.311	13.876028	7.407649	0.004316	16.791667	0.009094	7.960842
505.331	13.876028	7.404498	0.004319	16.784524	0.009099	7.957455
505.351	13.876028	7.410984	0.004314	16.799227	0.00909	7.964426
505.371	13.876028	7.408913	0.004316	16.794532	0.009093	7.9622
505.391	13.876028	7.408223	0.004316	16.792968	0.009093	7.961458
505.411	13.876028	7.410443	0.004315	16.798	0.00909	7.963844
505.431	13.876028	7.410344	0.004315	16.797776	0.009091	7.963738
505.451	13.876028	7.411716	0.004314	16.800887	0.009089	7.965213
505.471	13.876028	7.404857	0.004318	16.785338	0.009098	7.957841
505.491	13.876028	7.407126	0.004317	16.790481	0.009095	7.960279
505.511	13.876028	7.411104	0.004314	16.7995	0.009089	7.964555
505.531	13.876028	7.40805	0.004316	16.792577	0.009094	7.961273
505.551	13.876028	7.407819	0.004316	16.792054	0.009094	7.961025
505.571	13.876028	7.404556	0.004318	16.784656	0.009098	7.957518
505.591	13.876028	7.404121	0.004319	16.78367	0.009099	7.95705
505.611	13.876028	7.405127	0.004318	16.78595	0.009098	7.958131
505.631	13.876028	7.411164	0.004314	16.799635	0.009089	7.96462
505.651	13.876028	7.404578	0.004318	16.784706	0.009098	7.957542
505.671	13.876028	7.405462	0.004318	16.786709	0.009097	7.958491
505.691	13.876028	7.41016	0.004315	16.797359	0.009091	7.96354
505.711	13.876028	7.41194	0.004314	16.801394	0.009088	7.965454
505.731	13.876028	7.406441	0.004317	16.788929	0.009096	7.959544
505.751	13.876028	7.404387	0.004319	16.784274	0.009099	7.957337
505.771	13.876028	7.405433	0.004318	16.786644	0.009097	7.95846
505.791	13.876028	7.402385	0.00432	16.779736	0.009101	7.955185
505.811	13.876028	7.40822	0.004316	16.792963	0.009093	7.961456
505.831	13.876028	7.40753	0.004317	16.791397	0.009094	7.960714
505.851	13.876028	7.411736	0.004314	16.800932	0.009089	7.965234
505.871	13.876028	7.413909	0.004312	16.805859	0.009086	7.96757
505.891	13.876028	7.41823	0.00431	16.815652	0.00908	7.972213
505.911	13.876028	7.41893	0.004309	16.81724	0.009079	7.972966
505.931	13.876028	7.416491	0.004311	16.81171	0.009082	7.970344
505.951	13.876028	7.411929	0.004314	16.801369	0.009088	7.965442
505.971	13.876028	7.414938	0.004312	16.80819	0.009084	7.968675
505.991	13.876028	7.412528	0.004313	16.802726	0.009088	7.966085
506.011	13.876028	7.406158	0.004317	16.788287	0.009096	7.959239
506.031	13.876028	7.404418	0.004319	16.784344	0.009099	7.95737
506.051	13.876028	7.406168	0.004317	16.78831	0.009096	7.95925
506.071	13.876028	7.406667	0.004317	16.789441	0.009096	7.959787
506.091	13.876028	7.411949	0.004314	16.801414	0.009088	7.965463
506.111	13.876028	7.404451	0.004319	16.784419	0.009099	7.957406
506.131	13.876028	7.407564	0.004316	16.791475	0.009094	7.960751
506.151	13.876028	7.410163	0.004315	16.797367	0.009091	7.963544
506.171	13.876028	7.411042	0.004314	16.799359	0.00909	7.964489
506.191	13.876028	7.41546	0.004311	16.809374	0.009084	7.969237
506.211	13.876028	7.405643	0.004318	16.787119	0.009097	7.958686
506.231	13.876028	7.406394	0.004317	16.788822	0.009096	7.959493
506.251	13.876028	7.410273	0.004315	16.797615	0.009091	7.963662
506.271	13.876028	7.410052	0.004315	16.797114	0.009091	7.963424
506.291	13.876028	7.407567	0.004316	16.791481	0.009094	7.960754
506.311	13.876028	7.40966	0.004315	16.796227	0.009091	7.963004
506.331	13.876028	7.407945	0.004316	16.792338	0.009094	7.96116
506.351	13.876028	7.409944	0.004315	16.796871	0.009091	7.963309
[truncated: 999 more rows]
