# Supplementary material for: Stress relaxation in the presence of sudden strain bursts: Methodology and stress relaxation data of microcast aluminium microwires
Source: Data Brief. 2018 Nov 14;21:2134–41. doi: 10.1016/j.dib.2018.11.047 (PMC6265499; doi:10.1016/j.dib.2018.11.047)
Supplement: Supplementary file 2 — Supplementary material [file mmc2.zip › Data in brief/Annealed/AN_27_2/Stress relaxation txt files/An_27_2_Relaxcycle0009.txt]

Time[s]	Motordispl[�m]	Force[mN]	EngStrain	EngStress[MPa]	Shearstrain	Shearstress [MPa]
530.030000	14.954589	7.998819	0.004642	18.131732	0.009779	8.596160
530.050000	14.954589	8.012563	0.004633	18.162886	0.009760	8.610930
530.070000	14.954589	8.008843	0.004635	18.154454	0.009765	8.606932
530.090000	14.954589	8.005237	0.004638	18.146280	0.009770	8.603057
530.110000	14.954589	8.007808	0.004636	18.152108	0.009767	8.605820
530.130000	14.954589	8.008672	0.004635	18.154068	0.009766	8.606749
530.150000	14.954589	8.010568	0.004634	18.158365	0.009763	8.608786
530.170000	14.954589	8.006806	0.004637	18.149837	0.009768	8.604743
530.190000	14.954670	8.009879	0.004635	18.156802	0.009764	8.608045
530.210000	14.954589	8.007551	0.004636	18.151527	0.009767	8.605544
530.230000	14.954670	8.009649	0.004635	18.156282	0.009764	8.607799
530.250000	14.954670	8.005268	0.004638	18.146350	0.009770	8.603090
530.270000	14.954670	8.009984	0.004635	18.157042	0.009764	8.608159
530.290000	14.954670	8.009847	0.004635	18.156731	0.009764	8.608011
530.310000	14.954670	8.007158	0.004637	18.150634	0.009768	8.605121
530.330000	14.954670	8.004113	0.004639	18.143732	0.009772	8.601849
530.350000	14.954670	8.011928	0.004633	18.161447	0.009761	8.610247
530.370000	14.954670	7.993927	0.004645	18.120644	0.009786	8.590903
530.390000	14.954670	7.991015	0.004647	18.114042	0.009790	8.587773
530.410000	14.954670	7.988513	0.004649	18.108371	0.009793	8.585084
530.430000	14.954670	7.984513	0.004651	18.099303	0.009799	8.580785
530.450000	14.954670	7.986913	0.004650	18.104743	0.009796	8.583364
530.470000	14.954670	7.985672	0.004651	18.101931	0.009797	8.582031
530.490000	14.954670	7.988261	0.004649	18.107799	0.009794	8.584813
530.510000	14.954670	7.991556	0.004647	18.115268	0.009789	8.588354
530.530000	14.954670	7.991117	0.004647	18.114272	0.009790	8.587882
530.550000	14.954670	7.991563	0.004647	18.115285	0.009789	8.588362
530.570000	14.954670	7.995343	0.004644	18.123852	0.009784	8.592424
530.590000	14.954670	7.983769	0.004652	18.097617	0.009800	8.579986
530.610000	14.954670	7.969071	0.004661	18.064299	0.009820	8.564190
530.630000	14.954670	7.970480	0.004660	18.067493	0.009818	8.565704
530.650000	14.954670	7.967206	0.004663	18.060072	0.009823	8.562186
530.670000	14.954670	7.957622	0.004669	18.038346	0.009836	8.551886
530.690000	14.954670	7.965003	0.004664	18.055079	0.009826	8.559819
530.710000	14.954670	7.961015	0.004667	18.046039	0.009831	8.555533
530.730000	14.954670	7.961246	0.004666	18.046562	0.009831	8.555781
530.750000	14.954670	7.962053	0.004666	18.048391	0.009830	8.556648
530.770000	14.954670	7.959574	0.004668	18.042772	0.009833	8.553984
530.790000	14.954670	7.952084	0.004672	18.025793	0.009843	8.545934
530.810000	14.954670	7.960118	0.004667	18.044005	0.009832	8.554569
530.830000	14.954670	7.948508	0.004675	18.017687	0.009848	8.542091
530.850000	14.954670	7.942471	0.004679	18.004002	0.009857	8.535604
530.870000	14.954670	7.943236	0.004678	18.005737	0.009856	8.536426
530.890000	14.954670	7.942129	0.004679	18.003227	0.009857	8.535236
530.910000	14.954670	7.939323	0.004681	17.996867	0.009861	8.532221
530.930000	14.954670	7.935195	0.004683	17.987508	0.009867	8.527784
530.950000	14.954670	7.933022	0.004685	17.982584	0.009870	8.525449
530.970000	14.954670	7.931566	0.004686	17.979284	0.009872	8.523885
530.990000	14.954670	7.934023	0.004684	17.984852	0.009868	8.526525
531.010000	14.954670	7.936216	0.004683	17.989824	0.009865	8.528882
531.030000	14.954670	7.936136	0.004683	17.989643	0.009865	8.528796
531.050000	14.954670	7.935990	0.004683	17.989312	0.009866	8.528639
531.070000	14.954670	7.938155	0.004682	17.994219	0.009863	8.530965
531.090000	14.954751	7.937827	0.004682	17.993475	0.009863	8.530613
531.110000	14.954670	7.940807	0.004680	18.000230	0.009859	8.533815
531.130000	14.954751	7.938395	0.004681	17.994763	0.009862	8.531223
531.150000	14.954751	7.941028	0.004680	18.000731	0.009859	8.534053
531.170000	14.954751	7.940584	0.004680	17.999725	0.009859	8.533576
531.190000	14.954751	7.939624	0.004681	17.997548	0.009861	8.532544
531.210000	14.954751	7.941082	0.004680	18.000853	0.009859	8.534111
531.230000	14.954751	7.938513	0.004681	17.995030	0.009862	8.531350
531.250000	14.954751	7.938018	0.004682	17.993909	0.009863	8.530819
531.270000	14.954751	7.940665	0.004680	17.999909	0.009859	8.533663
531.290000	14.954751	7.935570	0.004683	17.988359	0.009866	8.528187
531.310000	14.954751	7.930775	0.004686	17.977489	0.009873	8.523034
531.330000	14.954831	7.940287	0.004680	17.999052	0.009860	8.533257
531.350000	14.954831	7.940276	0.004680	17.999026	0.009860	8.533244
531.370000	14.954831	7.941908	0.004679	18.002726	0.009858	8.534998
531.390000	14.954831	7.940751	0.004680	18.000103	0.009859	8.533755
531.410000	14.954831	7.941668	0.004679	18.002182	0.009858	8.534741
531.430000	14.954831	7.938646	0.004681	17.995332	0.009862	8.531493
531.450000	14.954831	7.934849	0.004684	17.986724	0.009867	8.527412
531.470000	14.954831	7.937835	0.004682	17.993493	0.009863	8.530621
531.490000	14.954831	7.942209	0.004679	18.003409	0.009857	8.535323
531.510000	14.954831	7.943517	0.004678	18.006373	0.009855	8.536727
531.530000	14.954831	7.942927	0.004679	18.005037	0.009856	8.536094
531.550000	14.954831	7.939252	0.004681	17.996707	0.009861	8.532145
531.570000	14.954831	7.935128	0.004684	17.987357	0.009867	8.527712
531.590000	14.954831	7.937191	0.004682	17.992034	0.009864	8.529930
531.610000	14.954831	7.936738	0.004683	17.991008	0.009865	8.529443
531.630000	14.954831	7.933091	0.004685	17.982739	0.009870	8.525523
531.650000	14.954831	7.934812	0.004684	17.986641	0.009867	8.527373
531.670000	14.954831	7.937527	0.004682	17.992796	0.009864	8.530291
531.690000	14.954831	7.937217	0.004682	17.992092	0.009864	8.529957
531.710000	14.954831	7.933203	0.004685	17.982994	0.009870	8.525644
531.730000	14.954831	7.933262	0.004685	17.983127	0.009869	8.525707
531.750000	14.954831	7.940083	0.004680	17.998588	0.009860	8.533037
531.770000	14.954831	7.941536	0.004679	18.001882	0.009858	8.534599
531.790000	14.954831	7.939815	0.004681	17.997982	0.009860	8.532749
531.810000	14.954831	7.935099	0.004684	17.987291	0.009867	8.527681
531.830000	14.954831	7.933100	0.004685	17.982760	0.009870	8.525533
531.850000	14.954831	7.932949	0.004685	17.982417	0.009870	8.525370
531.870000	14.954831	7.927540	0.004689	17.970157	0.009877	8.519558
531.890000	14.954831	7.933879	0.004684	17.984525	0.009869	8.526370
531.910000	14.954831	7.928956	0.004688	17.973367	0.009875	8.521079
531.930000	14.954831	7.933679	0.004685	17.984072	0.009869	8.526155
531.950000	14.954831	7.934125	0.004684	17.985084	0.009868	8.526634
531.970000	14.954831	7.931500	0.004686	17.979133	0.009872	8.523813
531.990000	14.954831	7.932264	0.004686	17.980865	0.009871	8.524634
532.010000	14.954831	7.929233	0.004687	17.973994	0.009875	8.521377
532.030000	14.954831	7.930825	0.004686	17.977603	0.009873	8.523088
532.050000	14.954831	7.934390	0.004684	17.985684	0.009868	8.526919
532.070000	14.954831	7.931966	0.004686	17.980189	0.009871	8.524314
532.090000	14.954831	7.926484	0.004689	17.967763	0.009879	8.518423
532.110000	14.954831	7.929319	0.004687	17.974189	0.009875	8.521469
532.129000	14.954831	7.932192	0.004686	17.980702	0.009871	8.524557
532.149000	14.954831	7.926543	0.004689	17.967896	0.009879	8.518486
532.169000	14.954831	7.938195	0.004682	17.994309	0.009863	8.531008
532.189000	14.954831	7.936370	0.004683	17.990174	0.009865	8.529048
532.209000	14.954831	7.928787	0.004688	17.972984	0.009876	8.520898
532.229000	14.954831	7.930599	0.004687	17.977090	0.009873	8.522845
532.249000	14.954831	7.935803	0.004683	17.988887	0.009866	8.528438
532.269000	14.954831	7.941326	0.004680	18.001408	0.009858	8.534374
532.289000	14.954831	7.935799	0.004683	17.988879	0.009866	8.528434
532.309000	14.954831	7.934577	0.004684	17.986108	0.009868	8.527120
532.329000	14.954831	7.934944	0.004684	17.986939	0.009867	8.527514
532.349000	14.954831	7.935205	0.004684	17.987531	0.009867	8.527795
532.369000	14.954831	7.932865	0.004685	17.982228	0.009870	8.525281
532.389000	14.954831	7.933200	0.004685	17.982987	0.009870	8.525640
532.409000	14.954831	7.935845	0.004683	17.988984	0.009866	8.528483
532.429000	14.954831	7.934722	0.004684	17.986437	0.009867	8.527276
532.449000	14.954831	7.939215	0.004681	17.996621	0.009861	8.532104
532.469000	14.954831	7.933468	0.004685	17.983596	0.009869	8.525929
532.489000	14.954831	7.929426	0.004687	17.974432	0.009875	8.521585
532.509000	14.954831	7.931360	0.004686	17.978816	0.009872	8.523663
532.529000	14.954831	7.932233	0.004686	17.980794	0.009871	8.524601
532.549000	14.954831	7.936595	0.004683	17.990684	0.009865	8.529289
532.569000	14.954831	7.937252	0.004682	17.992172	0.009864	8.529995
532.589000	14.954831	7.931615	0.004686	17.979394	0.009872	8.523937
532.609000	14.954831	7.930297	0.004687	17.976408	0.009874	8.522521
532.629000	14.954831	7.936478	0.004683	17.990417	0.009865	8.529163
532.649000	14.954831	7.936061	0.004683	17.989472	0.009866	8.528715
532.669000	14.954831	7.941661	0.004679	18.002166	0.009858	8.534733
532.689000	14.954831	7.928945	0.004688	17.973341	0.009875	8.521067
532.709000	14.954831	7.934879	0.004684	17.986794	0.009867	8.527445
532.729000	14.954831	7.930125	0.004687	17.976016	0.009874	8.522335
532.749000	14.954831	7.935821	0.004683	17.988929	0.009866	8.528457
532.769000	14.954831	7.936138	0.004683	17.989647	0.009866	8.528798
532.789000	14.954831	7.937757	0.004682	17.993317	0.009863	8.530538
532.809000	14.954831	7.936466	0.004683	17.990390	0.009865	8.529150
532.829000	14.954831	7.932596	0.004685	17.981618	0.009870	8.524991
532.849000	14.954831	7.926921	0.004689	17.968754	0.009878	8.518893
532.869000	14.954831	7.925109	0.004690	17.964647	0.009881	8.516945
532.889000	14.954831	7.919604	0.004694	17.952167	0.009888	8.511029
532.909000	14.954831	7.925210	0.004690	17.964876	0.009881	8.517054
532.929000	14.954831	7.922697	0.004692	17.959178	0.009884	8.514353
532.949000	14.954831	7.926010	0.004690	17.966689	0.009879	8.517914
532.969000	14.954831	7.916107	0.004696	17.944240	0.009893	8.507271
532.989000	14.954831	7.923303	0.004691	17.960551	0.009883	8.515004
533.009000	14.954831	7.921219	0.004693	17.955828	0.009886	8.512765
533.029000	14.954831	7.929887	0.004687	17.975478	0.009874	8.522080
533.049000	14.954831	7.927287	0.004689	17.969582	0.009878	8.519285
533.069000	14.954831	7.924236	0.004691	17.962667	0.009882	8.516007
533.089000	14.954831	7.927578	0.004689	17.970243	0.009877	8.519599
533.109000	14.954831	7.929772	0.004687	17.975217	0.009874	8.521957
533.129000	14.954831	7.926128	0.004690	17.966955	0.009879	8.518040
533.149000	14.954831	7.926925	0.004689	17.968762	0.009878	8.518896
533.169000	14.954831	7.923949	0.004691	17.962017	0.009882	8.515698
533.189000	14.954831	7.926384	0.004689	17.967537	0.009879	8.518316
533.209000	14.954831	7.923121	0.004691	17.960140	0.009883	8.514809
533.229000	14.954831	7.923417	0.004691	17.960811	0.009883	8.515127
533.249000	14.954831	7.925572	0.004690	17.965695	0.009880	8.517443
533.269000	14.954831	7.924900	0.004690	17.964172	0.009881	8.516721
533.289000	14.954831	7.930806	0.004686	17.977561	0.009873	8.523068
533.309000	14.954831	7.928757	0.004688	17.972915	0.009876	8.520865
533.329000	14.954831	7.933573	0.004685	17.983833	0.009869	8.526041
533.349000	14.954831	7.932921	0.004685	17.982354	0.009870	8.525340
533.369000	14.954831	7.926044	0.004690	17.966766	0.009879	8.517950
533.389000	14.954831	7.925674	0.004690	17.965927	0.009880	8.517553
533.409000	14.954831	7.926106	0.004690	17.966905	0.009879	8.518016
533.429000	14.954831	7.925071	0.004690	17.964559	0.009881	8.516904
533.449000	14.954831	7.930819	0.004686	17.977591	0.009873	8.523082
533.469000	14.954831	7.928543	0.004688	17.972430	0.009876	8.520635
533.489000	14.954831	7.925256	0.004690	17.964980	0.009880	8.517103
533.509000	14.954831	7.920096	0.004693	17.953284	0.009888	8.511558
533.529000	14.954831	7.925957	0.004690	17.966568	0.009880	8.517856
533.549000	14.954831	7.923305	0.004691	17.960557	0.009883	8.515007
533.569000	14.954831	7.926060	0.004690	17.966803	0.009879	8.517967
533.589000	14.954831	7.920861	0.004693	17.955018	0.009886	8.512380
533.609000	14.954831	7.922720	0.004692	17.959232	0.009884	8.514378
533.629000	14.954831	7.921436	0.004693	17.956321	0.009886	8.512998
533.649000	14.954831	7.922312	0.004692	17.958305	0.009885	8.513939
533.669000	14.954831	7.924692	0.004690	17.963702	0.009881	8.516497
533.689000	14.954831	7.919614	0.004694	17.952190	0.009888	8.511040
533.709000	14.954831	7.920165	0.004693	17.953439	0.009887	8.511632
533.729000	14.954831	7.918506	0.004694	17.949680	0.009890	8.509850
533.749000	14.954831	7.923365	0.004691	17.960692	0.009883	8.515070
533.769000	14.954831	7.916886	0.004696	17.946007	0.009892	8.508108
533.789000	14.954831	7.917278	0.004695	17.946896	0.009891	8.508530
533.809000	14.954831	7.920551	0.004693	17.954315	0.009887	8.512047
533.829000	14.954831	7.921871	0.004692	17.957306	0.009885	8.513465
533.849000	14.954831	7.918663	0.004694	17.950034	0.009890	8.510017
533.869000	14.954831	7.919435	0.004694	17.951784	0.009888	8.510847
533.889000	14.954831	7.923356	0.004691	17.960672	0.009883	8.515061
533.909000	14.954831	7.923919	0.004691	17.961950	0.009882	8.515667
533.929000	14.954831	7.923469	0.004691	17.960928	0.009883	8.515182
533.949000	14.954831	7.922906	0.004692	17.959651	0.009884	8.514577
533.969000	14.954831	7.927597	0.004689	17.970287	0.009877	8.519619
533.989000	14.954831	7.924790	0.004690	17.963924	0.009881	8.516603
534.009000	14.954831	7.921170	0.004693	17.955717	0.009886	8.512712
534.029000	14.954831	7.919951	0.004694	17.952955	0.009888	8.511402
534.049000	14.954831	7.920568	0.004693	17.954352	0.009887	8.512065
534.069000	14.954831	7.922006	0.004692	17.957612	0.009885	8.513610
534.089000	14.954831	7.920110	0.004693	17.953314	0.009888	8.511572
534.109000	14.954831	7.921398	0.004693	17.956235	0.009886	8.512957
534.129000	14.954831	7.919202	0.004694	17.951256	0.009889	8.510597
534.149000	14.954831	7.923812	0.004691	17.961707	0.009882	8.515551
534.169000	14.954831	7.918753	0.004694	17.950238	0.009889	8.510114
534.189000	14.954831	7.920031	0.004693	17.953135	0.009888	8.511488
534.209000	14.954831	7.916906	0.004696	17.946053	0.009892	8.508130
534.229000	14.954831	7.917494	0.004695	17.947385	0.009891	8.508762
534.249000	14.954831	7.922920	0.004692	17.959683	0.009884	8.514592
534.269000	14.954831	7.917870	0.004695	17.948237	0.009891	8.509165
534.289000	14.954831	7.917315	0.004695	17.946979	0.009891	8.508569
534.309000	14.954831	7.920201	0.004693	17.953521	0.009887	8.511671
534.329000	14.954831	7.923930	0.004691	17.961974	0.009882	8.515678
534.349000	14.954831	7.919257	0.004694	17.951380	0.009889	8.510656
534.369000	14.954831	7.911071	0.004699	17.932826	0.009900	8.501859
534.389000	14.954831	7.915942	0.004696	17.943866	0.009893	8.507093
534.409000	14.954831	7.915239	0.004697	17.942273	0.009894	8.506338
534.429000	14.954831	7.928863	0.004688	17.973155	0.009876	8.520979
534.449000	14.954831	7.922300	0.004692	17.958279	0.009885	8.513927
534.469000	14.954831	7.924277	0.004691	17.962760	0.009882	8.516051
534.489000	14.954831	7.922160	0.004692	17.957961	0.009885	8.513776
534.509000	14.954831	7.921044	0.004693	17.955433	0.009886	8.512577
534.529000	14.954831	7.921346	0.004693	17.956116	0.009886	8.512901
534.549000	14.954831	7.914392	0.004697	17.940352	0.009895	8.505427
534.569000	14.954831	7.917833	0.004695	17.948154	0.009891	8.509126
534.589000	14.954831	7.919646	0.004694	17.952262	0.009888	8.511074
534.609000	14.954831	7.923045	0.004692	17.959968	0.009883	8.514727
534.629000	14.954831	7.918683	0.004694	17.950079	0.009889	8.510039
534.649000	14.954831	7.921675	0.004692	17.956863	0.009885	8.513255
534.669000	14.954831	7.916099	0.004696	17.944223	0.009893	8.507263
534.689000	14.954831	7.921784	0.004692	17.957109	0.009885	8.513372
534.709000	14.954831	7.918273	0.004695	17.949150	0.009890	8.509598
534.729000	14.954831	7.910863	0.004699	17.932354	0.009900	8.501635
534.749000	14.954831	7.917628	0.004695	17.947689	0.009891	8.508906
534.769000	14.954831	7.915658	0.004696	17.943223	0.009894	8.506789
534.789000	14.954831	7.918841	0.004694	17.950437	0.009889	8.510209
534.809000	14.954831	7.913466	0.004698	17.938253	0.009897	8.504432
534.829000	14.954831	7.918306	0.004695	17.949226	0.009890	8.509635
534.849000	14.954831	7.921540	0.004692	17.956557	0.009886	8.513110
534.869000	14.954831	7.913044	0.004698	17.937297	0.009897	8.503979
534.889000	14.954831	7.924678	0.004690	17.963670	0.009881	8.516482
534.909000	14.954831	7.913647	0.004698	17.938664	0.009896	8.504627
534.929000	14.954831	7.920304	0.004693	17.953755	0.009887	8.511782
534.949000	14.954831	7.917705	0.004695	17.947862	0.009891	8.508988
534.969000	14.954831	7.910897	0.004699	17.932431	0.009900	8.501672
534.989000	14.954831	7.916205	0.004696	17.944463	0.009893	8.507376
535.009000	14.954831	7.914218	0.004697	17.939959	0.009896	8.505241
535.029000	14.954831	7.916679	0.004696	17.945538	0.009892	8.507886
535.049000	14.954831	7.915012	0.004697	17.941758	0.009895	8.506094
535.069000	14.954831	7.917223	0.004695	17.946770	0.009891	8.508470
535.089000	14.954831	7.919944	0.004694	17.952939	0.009888	8.511395
535.109000	14.954831	7.913484	0.004698	17.938294	0.009897	8.504452
535.129000	14.954831	7.912971	0.004698	17.937133	0.009897	8.503901
535.149000	14.954831	7.917628	0.004695	17.947689	0.009891	8.508906
535.169000	14.954831	7.919424	0.004694	17.951760	0.009888	8.510836
535.189000	14.954831	7.918080	0.004695	17.948714	0.009890	8.509392
535.209000	14.954831	7.917111	0.004695	17.946515	0.009892	8.508349
535.229000	14.954831	7.920064	0.004693	17.953211	0.009888	8.511524
535.249000	14.954831	7.916913	0.004696	17.946067	0.009892	8.508137
535.269000	14.954831	7.919403	0.004694	17.951712	0.009888	8.510813
535.289000	14.954831	7.913057	0.004698	17.937326	0.009897	8.503993
535.309000	14.954831	7.913654	0.004698	17.938679	0.009896	8.504634
535.329000	14.954831	7.915918	0.004696	17.943812	0.009893	8.507068
535.349000	14.954831	7.917675	0.004695	17.947796	0.009891	8.508957
535.369000	14.954831	7.920829	0.004693	17.954944	0.009887	8.512345
535.389000	14.954831	7.915681	0.004696	17.943275	0.009894	8.506813
535.409000	14.954831	7.914555	0.004697	17.940723	0.009895	8.505603
535.429000	14.954831	7.923106	0.004691	17.960107	0.009883	8.514793
535.449000	14.954831	7.912254	0.004699	17.935507	0.009898	8.503130
535.469000	14.954831	7.915855	0.004696	17.943669	0.009893	8.507000
535.489000	14.954831	7.922121	0.004692	17.957873	0.009885	8.513734
535.509000	14.954831	7.917719	0.004695	17.947895	0.009891	8.509003
535.529000	14.954831	7.912479	0.004698	17.936017	0.009898	8.503372
535.549000	14.954831	7.921203	0.004693	17.955791	0.009886	8.512747
535.569000	14.954831	7.919916	0.004694	17.952874	0.009888	8.511364
535.589000	14.954831	7.918618	0.004694	17.949933	0.009890	8.509970
535.609000	14.954831	7.918012	0.004695	17.948558	0.009890	8.509318
535.629000	14.954831	7.916666	0.004696	17.945509	0.009892	8.507872
535.649000	14.954831	7.914246	0.004697	17.940023	0.009896	8.505271
535.669000	14.954831	7.914831	0.004697	17.941349	0.009895	8.505900
535.689000	14.954831	7.914059	0.004697	17.939598	0.009896	8.505070
535.709000	14.954831	7.917206	0.004695	17.946733	0.009892	8.508452
535.729000	14.954831	7.914177	0.004697	17.939866	0.009896	8.505197
535.749000	14.954831	7.912580	0.004698	17.936246	0.009898	8.503481
535.769000	14.954831	7.911421	0.004699	17.933617	0.009899	8.502235
535.789000	14.954831	7.912646	0.004698	17.936395	0.009898	8.503551
535.809000	14.954831	7.915896	0.004696	17.943762	0.009893	8.507044
535.829000	14.954831	7.912614	0.004698	17.936322	0.009898	8.503517
535.849000	14.954831	7.912297	0.004699	17.935605	0.009898	8.503177
535.869000	14.954831	7.917554	0.004695	17.947521	0.009891	8.508826
535.889000	14.954831	7.911803	0.004699	17.934484	0.009899	8.502646
535.909000	14.954831	7.914592	0.004697	17.940805	0.009895	8.505642
535.929000	14.954831	7.912495	0.004698	17.936052	0.009898	8.503389
535.949000	14.954831	7.917092	0.004695	17.946474	0.009892	8.508330
535.969000	14.954831	7.912154	0.004699	17.935280	0.009898	8.503023
535.989000	14.954831	7.923447	0.004691	17.960878	0.009883	8.515159
536.009000	14.954831	7.921383	0.004693	17.956200	0.009886	8.512941
536.029000	14.954831	7.918277	0.004695	17.949160	0.009890	8.509603
536.049000	14.954831	7.927627	0.004689	17.970354	0.009877	8.519651
536.069000	14.954831	7.912808	0.004698	17.936763	0.009898	8.503726
536.089000	14.954831	7.920428	0.004693	17.954035	0.009887	8.511915
536.109000	14.954831	7.919986	0.004694	17.953035	0.009888	8.511440
536.129000	14.954831	7.918999	0.004694	17.950797	0.009889	8.510379
536.149000	14.954831	7.917328	0.004695	17.947008	0.009891	8.508583
536.169000	14.954831	7.919389	0.004694	17.951681	0.009889	8.510798
536.189000	14.954831	7.914969	0.004697	17.941660	0.009895	8.506048
536.209000	14.954831	7.914277	0.004697	17.940092	0.009896	8.505304
536.229000	14.954831	7.914874	0.004697	17.941446	0.009895	8.505946
536.249000	14.954831	7.911812	0.004699	17.934504	0.009899	8.502655
536.269000	14.954831	7.915069	0.004697	17.941888	0.009894	8.506155
536.289000	14.954831	7.913454	0.004698	17.938227	0.009897	8.504420
536.309000	14.954831	7.917248	0.004695	17.946826	0.009891	8.508497
536.329000	14.954831	7.914397	0.004697	17.940365	0.009895	8.505433
536.349000	14.954831	7.915577	0.004696	17.943040	0.009894	8.506702
536.369000	14.954831	7.911679	0.004699	17.934202	0.009899	8.502512
536.389000	14.954831	7.915983	0.004696	17.943959	0.009893	8.507137
536.409000	14.954831	7.913251	0.004698	17.937767	0.009897	8.504202
536.429000	14.954831	7.910166	0.004700	17.930773	0.009901	8.500886
536.449000	14.954831	7.913339	0.004698	17.937967	0.009897	8.504297
536.469000	14.954831	7.919782	0.004694	17.952572	0.009888	8.511221
536.489000	14.954831	7.915224	0.004697	17.942239	0.009894	8.506322
536.509000	14.954831	7.918418	0.004695	17.949479	0.009890	8.509755
536.529000	14.954831	7.909240	0.004701	17.928674	0.009902	8.499891
536.549000	14.954831	7.916048	0.004696	17.944107	0.009893	8.507208
536.569000	14.954831	7.921679	0.004692	17.956872	0.009885	8.513259
536.589000	14.954831	7.915352	0.004697	17.942530	0.009894	8.506460
536.609000	14.954831	7.912206	0.004699	17.935398	0.009898	8.503079
536.629000	14.954831	7.915657	0.004696	17.943221	0.009894	8.506788
536.649000	14.954831	7.914475	0.004697	17.940540	0.009895	8.505517
536.669000	14.954831	7.918509	0.004694	17.949686	0.009890	8.509852
536.689000	14.954831	7.914703	0.004697	17.941058	0.009895	8.505762
536.709000	14.954831	7.917395	0.004695	17.947159	0.009891	8.508655
536.729000	14.954831	7.915811	0.004696	17.943569	0.009893	8.506953
536.749000	14.954831	7.920453	0.004693	17.954093	0.009887	8.511942
536.769000	14.954831	7.914794	0.004697	17.941264	0.009895	8.505860
536.789000	14.954831	7.914575	0.004697	17.940767	0.009895	8.505624
536.809000	14.954831	7.911197	0.004699	17.933111	0.009900	8.501994
536.829000	14.954831	7.915490	0.004696	17.942842	0.009894	8.506608
536.849000	14.954831	7.914578	0.004697	17.940774	0.009895	8.505628
536.869000	14.954831	7.916835	0.004696	17.945891	0.009892	8.508054
536.889000	14.954831	7.918021	0.004695	17.948578	0.009890	8.509327
536.909000	14.954831	7.917315	0.004695	17.946980	0.009891	8.508570
536.929000	14.954831	7.914151	0.004697	17.939808	0.009896	8.505169
536.949000	14.954831	7.922667	0.004692	17.959110	0.009884	8.514321
536.969000	14.954831	7.916544	0.004696	17.945232	0.009892	8.507741
536.989000	14.954831	7.915611	0.004696	17.943116	0.009894	8.506738
537.009000	14.954831	7.917897	0.004695	17.948298	0.009891	8.509195
537.029000	14.954831	7.920958	0.004693	17.955237	0.009886	8.512484
537.049000	14.954831	7.916780	0.004696	17.945767	0.009892	8.507995
537.069000	14.954831	7.920088	0.004693	17.953266	0.009888	8.511550
537.089000	14.954831	7.923041	0.004692	17.959958	0.009884	8.514723
537.109000	14.954831	7.925746	0.004690	17.966090	0.009880	8.517630
537.129000	14.954831	7.922720	0.004692	17.959232	0.009884	8.514378
537.149000	14.954831	7.922099	0.004692	17.957824	0.009885	8.513711
537.169000	14.954831	7.921149	0.004693	17.955669	0.009886	8.512689
537.189000	14.954831	7.917714	0.004695	17.947884	0.009891	8.508998
537.209000	14.954831	7.915805	0.004696	17.943555	0.009893	8.506946
537.229000	14.954831	7.916855	0.004696	17.945936	0.009892	8.508075
537.249000	14.954831	7.909067	0.004701	17.928283	0.009903	8.499706
537.269000	14.954831	7.915640	0.004696	17.943181	0.009894	8.506769
537.289000	14.954831	7.910599	0.004700	17.931755	0.009901	8.501351
537.309000	14.954831	7.913465	0.004698	17.938252	0.009897	8.504432
537.329000	14.954831	7.916032	0.004696	17.944071	0.009893	8.507191
537.349000	14.954831	7.909650	0.004700	17.929603	0.009902	8.500331
537.369000	14.954831	7.911709	0.004699	17.934271	0.009899	8.502545
537.389000	14.954831	7.907433	0.004702	17.924578	0.009905	8.497949
537.409000	14.954831	7.920917	0.004693	17.955144	0.009886	8.512440
537.429000	14.954831	7.913537	0.004698	17.938414	0.009897	8.504509
537.449000	14.954831	7.916103	0.004696	17.944231	0.009893	8.507266
537.469000	14.954831	7.918080	0.004695	17.948712	0.009890	8.509391
537.489000	14.954831	7.911351	0.004699	17.933459	0.009900	8.502159
537.509000	14.954831	7.912161	0.004699	17.935295	0.009898	8.503030
537.529000	14.954831	7.912540	0.004698	17.936154	0.009898	8.503437
537.549000	14.954831	7.913203	0.004698	17.937657	0.009897	8.504150
537.569000	14.954831	7.923687	0.004691	17.961423	0.009883	8.515417
537.589000	14.954831	7.913611	0.004698	17.938582	0.009896	8.504588
537.609000	14.954831	7.916871	0.004696	17.945972	0.009892	8.508092
537.629000	14.954831	7.918715	0.004694	17.950153	0.009889	8.510074
537.649000	14.954831	7.919126	0.004694	17.951084	0.009889	8.510515
537.669000	14.954831	7.916622	0.004696	17.945408	0.009892	8.507824
537.689000	14.954831	7.916697	0.004696	17.945577	0.009892	8.507905
537.709000	14.954831	7.915494	0.004696	17.942852	0.009894	8.506612
537.729000	14.954831	7.915244	0.004697	17.942284	0.009894	8.506344
537.749000	14.954831	7.915223	0.004697	17.942236	0.009894	8.506320
537.769000	14.954831	7.916333	0.004696	17.944752	0.009893	8.507513
537.789000	14.954831	7.913386	0.004698	17.938072	0.009897	8.504347
537.809000	14.954831	7.918913	0.004694	17.950601	0.009889	8.510286
537.829000	14.954831	7.914405	0.004697	17.940382	0.009895	8.505442
537.849000	14.954831	7.915295	0.004697	17.942399	0.009894	8.506398
537.869000	14.954831	7.912517	0.004698	17.936103	0.009898	8.503413
537.889000	14.954831	7.912988	0.004698	17.937169	0.009897	8.503919
537.909000	14.954831	7.913941	0.004697	17.939330	0.009896	8.504943
537.929000	14.954831	7.915234	0.004697	17.942261	0.009894	8.506333
537.949000	14.954831	7.911751	0.004699	17.934367	0.009899	8.502590
537.969000	14.954831	7.906234	0.004702	17.921860	0.009907	8.496660
537.989000	14.954831	7.909486	0.004700	17.929233	0.009902	8.500156
538.009000	14.954831	7.910028	0.004700	17.930460	0.009901	8.500738
538.029000	14.954831	7.909127	0.004701	17.928419	0.009903	8.499770
538.049000	14.954831	7.915069	0.004697	17.941887	0.009894	8.506155
538.069000	14.954831	7.912253	0.004699	17.935504	0.009898	8.503129
538.089000	14.954831	7.914159	0.004697	17.939826	0.009896	8.505178
538.109000	14.954831	7.918344	0.004695	17.949311	0.009890	8.509675
538.129000	14.954831	7.918294	0.004695	17.949197	0.009890	8.509621
538.149000	14.954831	7.910050	0.004700	17.930510	0.009901	8.500761
538.169000	14.954831	7.919651	0.004694	17.952273	0.009888	8.511079
538.189000	14.954831	7.920123	0.004693	17.953344	0.009888	8.511587
538.209000	14.954831	7.914257	0.004697	17.940047	0.009896	8.505283
538.229000	14.954831	7.918716	0.004694	17.950155	0.009889	8.510075
538.249000	14.954831	7.922077	0.004692	17.957774	0.009885	8.513687
538.269000	14.954831	7.918144	0.004695	17.948857	0.009890	8.509460
538.289000	14.954831	7.913624	0.004698	17.938612	0.009896	8.504602
538.309000	14.954831	7.915569	0.004696	17.943021	0.009894	8.506693
538.329000	14.954831	7.913791	0.004698	17.938991	0.009896	8.504782
538.349000	14.954831	7.913778	0.004698	17.938961	0.009896	8.504768
538.369000	14.954831	7.910810	0.004699	17.932233	0.009900	8.501578
538.389000	14.954831	7.909766	0.004700	17.929867	0.009902	8.500456
538.409000	14.954831	7.916374	0.004696	17.944845	0.009893	8.507557
538.429000	14.954831	7.925658	0.004690	17.965892	0.009880	8.517536
538.449000	14.954831	7.924905	0.004690	17.964184	0.009881	8.516726
538.469000	14.954831	7.917567	0.004695	17.947551	0.009891	8.508840
538.489000	14.954831	7.920950	0.004693	17.955218	0.009886	8.512475
538.509000	14.954831	7.920724	0.004693	17.954707	0.009887	8.512233
538.529000	14.954831	7.929022	0.004688	17.973517	0.009875	8.521151
538.549000	14.954831	7.913247	0.004698	17.937759	0.009897	8.504198
538.569000	14.954831	7.924125	0.004691	17.962415	0.009882	8.515887
538.589000	14.954831	7.919315	0.004694	17.951512	0.009889	8.510718
538.609000	14.954831	7.919012	0.004694	17.950825	0.009889	8.510393
538.629000	14.954831	7.921356	0.004693	17.956139	0.009886	8.512912
538.649000	14.954831	7.923722	0.004691	17.961502	0.009883	8.515455
538.669000	14.954831	7.922767	0.004692	17.959337	0.009884	8.514428
538.689000	14.954831	7.912219	0.004699	17.935426	0.009898	8.503092
538.709000	14.954831	7.918284	0.004695	17.949176	0.009890	8.509611
538.729000	14.954831	7.919646	0.004694	17.952263	0.009888	8.511074
538.749000	14.954831	7.919659	0.004694	17.952293	0.009888	8.511089
538.769000	14.954831	7.921003	0.004693	17.955338	0.009886	8.512532
538.789000	14.954831	7.921949	0.004692	17.957483	0.009885	8.513549
538.809000	14.954831	7.918029	0.004695	17.948598	0.009890	8.509337
538.829000	14.954831	7.916683	0.004696	17.945546	0.009892	8.507890
538.849000	14.954831	7.929000	0.004688	17.973465	0.009875	8.521126
538.869000	14.954831	7.919470	0.004694	17.951863	0.009888	8.510885
538.889000	14.954831	7.917281	0.004695	17.946902	0.009891	8.508533
538.909000	14.954831	7.915301	0.004697	17.942413	0.009894	8.506404
538.929000	14.954831	7.912810	0.004698	17.936766	0.009898	8.503727
538.949000	14.954831	7.917300	0.004695	17.946945	0.009891	8.508553
538.969000	14.954831	7.912077	0.004699	17.935106	0.009899	8.502940
538.989000	14.954831	7.912824	0.004698	17.936798	0.009898	8.503742
539.009000	14.954831	7.911619	0.004699	17.934068	0.009899	8.502448
539.029000	14.954831	7.909696	0.004700	17.929708	0.009902	8.500381
539.049000	14.954831	7.910024	0.004700	17.930452	0.009901	8.500734
539.069000	14.954831	7.909402	0.004700	17.929043	0.009902	8.500066
539.089000	14.954831	7.915796	0.004696	17.943536	0.009893	8.506937
539.109000	14.954831	7.914621	0.004697	17.940872	0.009895	8.505674
539.129000	14.954831	7.912074	0.004699	17.935098	0.009899	8.502937
539.149000	14.954831	7.912887	0.004698	17.936942	0.009897	8.503811
539.169000	14.954831	7.907895	0.004701	17.925626	0.009904	8.498446
539.189000	14.954831	7.913496	0.004698	17.938322	0.009897	8.504465
539.209000	14.954831	7.911250	0.004699	17.933231	0.009900	8.502051
539.229000	14.954831	7.911047	0.004699	17.932771	0.009900	8.501833
539.249000	14.954831	7.915862	0.004696	17.943685	0.009893	8.507007
539.269000	14.954831	7.908825	0.004701	17.927734	0.009903	8.499445
539.289000	14.954831	7.910060	0.004700	17.930533	0.009901	8.500772
539.309000	14.954831	7.914780	0.004697	17.941232	0.009895	8.505845
539.329000	14.954831	7.915272	0.004697	17.942347	0.009894	8.506373
539.349000	14.954831	7.914909	0.004697	17.941524	0.009895	8.505983
539.369000	14.954831	7.910628	0.004700	17.931821	0.009901	8.501383
539.389000	14.954831	7.907148	0.004702	17.923932	0.009905	8.497643
539.409000	14.954831	7.911906	0.004699	17.934718	0.009899	8.502756
539.429000	14.954831	7.911112	0.004699	17.932918	0.009900	8.501903
539.449000	14.954831	7.911505	0.004699	17.933808	0.009899	8.502325
539.469000	14.954831	7.915449	0.004696	17.942749	0.009894	8.506564
539.489000	14.954831	7.909714	0.004700	17.929748	0.009902	8.500400
539.509000	14.954831	7.911683	0.004699	17.934213	0.009899	8.502517
539.529000	14.954831	7.913828	0.004698	17.939074	0.009896	8.504822
539.549000	14.954831	7.911527	0.004699	17.933860	0.009899	8.502349
539.569000	14.954831	7.914804	0.004697	17.941288	0.009895	8.505871
539.589000	14.954831	7.910258	0.004700	17.930982	0.009901	8.500985
539.609000	14.954831	7.906010	0.004703	17.921352	0.009907	8.496420
539.629000	14.954831	7.910538	0.004700	17.931617	0.009901	8.501286
539.649000	14.954831	7.912134	0.004699	17.935235	0.009898	8.503001
539.669000	14.954831	7.910297	0.004700	17.931070	0.009901	8.501027
539.689000	14.954831	7.908389	0.004701	17.926744	0.009904	8.498976
539.709000	14.954831	7.910298	0.004700	17.931073	0.009901	8.501028
539.729000	14.954831	7.902891	0.004705	17.914282	0.009911	8.493068
539.749000	14.954831	7.915495	0.004696	17.942853	0.009894	8.506613
539.769000	14.954831	7.907091	0.004702	17.923804	0.009905	8.497582
539.789000	14.954831	7.911486	0.004699	17.933766	0.009899	8.502305
539.809000	14.954831	7.917724	0.004695	17.947906	0.009891	8.509009
539.829000	14.954831	7.909766	0.004700	17.929866	0.009902	8.500456
539.849000	14.954831	7.909917	0.004700	17.930210	0.009902	8.500619
539.869000	14.954831	7.911172	0.004699	17.933053	0.009900	8.501967
539.889000	14.954831	7.917366	0.004695	17.947095	0.009891	8.508624
539.909000	14.954831	7.910014	0.004700	17.930428	0.009901	8.500722
539.929000	14.954831	7.918786	0.004694	17.950314	0.009889	8.510150
539.949000	14.954831	7.911077	0.004699	17.932838	0.009900	8.501865
539.969000	14.954831	7.904884	0.004703	17.918801	0.009908	8.495210
539.989000	14.954831	7.907617	0.004702	17.924995	0.009905	8.498147
540.009000	14.954831	7.907774	0.004701	17.925352	0.009904	8.498316
540.029000	14.954831	7.913711	0.004698	17.938809	0.009896	8.504696
540.049000	14.954831	7.917437	0.004695	17.947256	0.009891	8.508700
540.069000	14.954831	7.910231	0.004700	17.930921	0.009901	8.500956
540.089000	14.954831	7.916735	0.004696	17.945663	0.009892	8.507945
540.109000	14.954831	7.920840	0.004693	17.954970	0.009887	8.512358
540.129000	14.954831	7.919967	0.004694	17.952991	0.009888	8.511419
540.149000	14.954831	7.916864	0.004696	17.945956	0.009892	8.508084
540.169000	14.954831	7.918411	0.004695	17.949463	0.009890	8.509747
540.189000	14.954831	7.917412	0.004695	17.947198	0.009891	8.508673
540.209000	14.954831	7.919234	0.004694	17.951328	0.009889	8.510631
540.229000	14.954831	7.922591	0.004692	17.958939	0.009884	8.514239
540.249000	14.954831	7.919984	0.004694	17.953030	0.009888	8.511438
540.269000	14.954831	7.914888	0.004697	17.941478	0.009895	8.505961
540.289000	14.954831	7.918646	0.004694	17.949997	0.009890	8.510000
540.309000	14.954831	7.913060	0.004698	17.937334	0.009897	8.503997
540.329000	14.954831	7.917242	0.004695	17.946812	0.009891	8.508490
540.349000	14.954831	7.915025	0.004697	17.941787	0.009895	8.506108
540.369000	14.954831	7.917237	0.004695	17.946802	0.009891	8.508485
540.389000	14.954831	7.911790	0.004699	17.934456	0.009899	8.502632
540.409000	14.954831	7.914756	0.004697	17.941178	0.009895	8.505819
540.429000	14.954831	7.911804	0.004699	17.934486	0.009899	8.502647
540.449000	14.954912	7.915856	0.004696	17.943672	0.009893	8.507001
540.469000	14.954912	7.912789	0.004698	17.936719	0.009898	8.503705
540.489000	14.954912	7.910924	0.004699	17.932491	0.009900	8.501701
540.509000	14.954912	7.909430	0.004700	17.929105	0.009902	8.500095
540.529000	14.954912	7.908899	0.004701	17.927901	0.009903	8.499525
540.549000	14.954912	7.909541	0.004700	17.929358	0.009902	8.500215
540.569000	14.954912	7.914095	0.004697	17.939679	0.009896	8.505108
540.589000	14.954912	7.908874	0.004701	17.927846	0.009903	8.499498
540.609000	14.954912	7.909325	0.004701	17.928866	0.009902	8.499982
540.629000	14.954912	7.910624	0.004700	17.931811	0.009901	8.501378
540.649000	14.954912	7.908575	0.004701	17.927168	0.009903	8.499177
540.669000	14.954912	7.908819	0.004701	17.927719	0.009903	8.499438
540.689000	14.954912	7.909289	0.004701	17.928784	0.009902	8.499943
540.709000	14.954912	7.912519	0.004698	17.936107	0.009898	8.503415
540.729000	14.954912	7.910622	0.004700	17.931806	0.009901	8.501376
540.749000	14.954912	7.907552	0.004702	17.924848	0.009905	8.498077
540.769000	14.954912	7.911565	0.004699	17.933945	0.009899	8.502390
540.789000	14.954912	7.908794	0.004701	17.927663	0.009903	8.499412
540.809000	14.954912	7.907645	0.004702	17.925060	0.009905	8.498177
540.829000	14.954912	7.906032	0.004703	17.921403	0.009907	8.496444
540.849000	14.954912	7.909760	0.004700	17.929853	0.009902	8.500450
540.869000	14.954912	7.908900	0.004701	17.927903	0.009903	8.499526
540.889000	14.954912	7.906445	0.004702	17.922338	0.009906	8.496887
540.909000	14.954912	7.905550	0.004703	17.920311	0.009908	8.495926
540.929000	14.954912	7.912921	0.004698	17.937019	0.009898	8.503847
540.949000	14.954912	7.908818	0.004701	17.927718	0.009903	8.499438
540.969000	14.954912	7.916819	0.004696	17.945854	0.009892	8.508036
540.989000	14.954912	7.910056	0.004700	17.930525	0.009901	8.500768
541.009000	14.954912	7.907904	0.004701	17.925646	0.009904	8.498455
541.029000	14.954912	7.915310	0.004697	17.942433	0.009894	8.506414
541.049000	14.954912	7.912571	0.004698	17.936225	0.009898	8.503471
541.069000	14.954912	7.909076	0.004701	17.928302	0.009903	8.499715
541.089000	14.954912	7.908918	0.004701	17.927944	0.009903	8.499545
541.109000	14.954912	7.915559	0.004696	17.942999	0.009894	8.506682
541.129000	14.954912	7.912838	0.004698	17.936831	0.009898	8.503758
541.149000	14.954912	7.915099	0.004697	17.941955	0.009895	8.506187
541.169000	14.954912	7.908762	0.004701	17.927590	0.009903	8.499377
541.189000	14.954912	7.915405	0.004697	17.942650	0.009894	8.506517
541.209000	14.954912	7.912363	0.004699	17.935753	0.009898	8.503247
541.229000	14.954912	7.913312	0.004698	17.937905	0.009897	8.504267
541.249000	14.954912	7.913213	0.004698	17.937680	0.009897	8.504161
541.269000	14.954912	7.913355	0.004698	17.938003	0.009897	8.504314
541.289000	14.954912	7.909153	0.004701	17.928477	0.009903	8.499797
541.309000	14.954912	7.916612	0.004696	17.945386	0.009892	8.507814
541.329000	14.954912	7.915073	0.004697	17.941898	0.009895	8.506160
541.349000	14.954912	7.922819	0.004692	17.959455	0.009884	8.514484
541.369000	14.954912	7.917233	0.004695	17.946792	0.009892	8.508481
541.389000	14.954912	7.917209	0.004695	17.946740	0.009892	8.508456
541.409000	14.954912	7.912221	0.004699	17.935431	0.009898	8.503095
541.429000	14.954912	7.916477	0.004696	17.945080	0.009893	8.507669
541.449000	14.954912	7.914121	0.004697	17.939738	0.009896	8.505136
541.469000	14.954912	7.911034	0.004699	17.932741	0.009900	8.501819
541.489000	14.954912	7.915885	0.004696	17.943738	0.009893	8.507032
541.509000	14.954912	7.913170	0.004698	17.937583	0.009897	8.504115
541.529000	14.954912	7.914622	0.004697	17.940874	0.009895	8.505675
541.549000	14.954912	7.914723	0.004697	17.941104	0.009895	8.505784
541.569000	14.954912	7.913646	0.004698	17.938663	0.009897	8.504626
541.589000	14.954912	7.918084	0.004695	17.948721	0.009890	8.509395
541.609000	14.954912	7.914344	0.004697	17.940244	0.009896	8.505376
541.629000	14.954912	7.914134	0.004697	17.939768	0.009896	8.505150
541.649000	14.954912	7.911159	0.004699	17.933023	0.009900	8.501953
541.669000	14.954912	7.912453	0.004698	17.935957	0.009898	8.503344
541.689000	14.954912	7.913298	0.004698	17.937874	0.009897	8.504253
541.709000	14.954912	7.914555	0.004697	17.940722	0.009895	8.505603
541.729000	14.954912	7.909142	0.004701	17.928453	0.009903	8.499786
541.749000	14.954912	7.909881	0.004700	17.930127	0.009902	8.500580
541.769000	14.954912	7.906719	0.004702	17.922959	0.009906	8.497181
541.789000	14.954912	7.911240	0.004699	17.933208	0.009900	8.502040
541.809000	14.954912	7.910299	0.004700	17.931076	0.009901	8.501030
541.829000	14.954912	7.907195	0.004702	17.924039	0.009905	8.497694
541.849000	14.954912	7.913450	0.004698	17.938217	0.009897	8.504415
541.869000	14.954912	7.912676	0.004698	17.936463	0.009898	8.503584
541.889000	14.954912	7.915077	0.004697	17.941905	0.009895	8.506164
541.909000	14.954912	7.909395	0.004700	17.929025	0.009902	8.500057
541.929000	14.954912	7.914242	0.004697	17.940013	0.009896	8.505267
541.949000	14.954912	7.913625	0.004698	17.938614	0.009897	8.504603
541.969000	14.954912	7.914810	0.004697	17.941300	0.009895	8.505877
541.989000	14.954912	7.912791	0.004698	17.936724	0.009898	8.503707
542.009000	14.954912	7.914315	0.004697	17.940177	0.009896	8.505345
542.029000	14.954912	7.909300	0.004701	17.928811	0.009902	8.499956
542.049000	14.954912	7.911059	0.004699	17.932797	0.009900	8.501846
542.069000	14.954912	7.910481	0.004700	17.931488	0.009901	8.501225
542.089000	14.954912	7.912881	0.004698	17.936927	0.009898	8.503804
542.109000	14.954912	7.916007	0.004696	17.944014	0.009893	8.507163
542.129000	14.954912	7.912412	0.004699	17.935865	0.009898	8.503300
542.149000	14.954912	7.914130	0.004697	17.939759	0.009896	8.505146
542.169000	14.954912	7.914514	0.004697	17.940630	0.009895	8.505559
542.189000	14.954912	7.917078	0.004695	17.946442	0.009892	8.508314
542.209000	14.954912	7.911180	0.004699	17.933072	0.009900	8.501976
542.229000	14.954912	7.909565	0.004700	17.929411	0.009902	8.500241
542.249000	14.954912	7.911600	0.004699	17.934024	0.009899	8.502427
542.269000	14.954912	7.914282	0.004697	17.940104	0.009896	8.505310
542.289000	14.954912	7.907845	0.004701	17.925511	0.009904	8.498392
542.309000	14.954912	7.910197	0.004700	17.930844	0.009901	8.500920
542.329000	14.954912	7.908491	0.004701	17.926977	0.009904	8.499086
542.349000	14.954912	7.911106	0.004699	17.932904	0.009900	8.501896
542.369000	14.954912	7.907493	0.004702	17.924714	0.009905	8.498014
542.389000	14.954912	7.905296	0.004703	17.919734	0.009908	8.495652
542.409000	14.954912	7.904464	0.004704	17.917848	0.009909	8.494758
542.429000	14.954912	7.909458	0.004700	17.929169	0.009902	8.500126
542.449000	14.954912	7.906391	0.004702	17.922215	0.009906	8.496829
542.469000	14.954912	7.910567	0.004700	17.931682	0.009901	8.501317
542.489000	14.954912	7.907782	0.004702	17.925369	0.009905	8.498324
542.509000	14.954912	7.912313	0.004699	17.935640	0.009898	8.503193
542.529000	14.954912	7.903749	0.004704	17.916227	0.009910	8.493990
542.549000	14.954912	7.906528	0.004702	17.922526	0.009906	8.496976
542.569000	14.954912	7.913356	0.004698	17.938004	0.009897	8.504314
542.589000	14.954912	7.913038	0.004698	17.937284	0.009897	8.503973
542.609000	14.954912	7.907686	0.004702	17.925153	0.009905	8.498221
542.629000	14.954912	7.911947	0.004699	17.934811	0.009899	8.502801
542.649000	14.954912	7.910454	0.004700	17.931426	0.009901	8.501195
542.669000	14.954912	7.906956	0.004702	17.923497	0.009906	8.497437
542.689000	14.954912	7.910390	0.004700	17.931281	0.009901	8.501127
542.709000	14.954912	7.907099	0.004702	17.923821	0.009906	8.497590
542.729000	14.954912	7.905548	0.004703	17.920305	0.009908	8.495923
542.749000	14.954912	7.911047	0.004699	17.932770	0.009900	8.501833
542.769000	14.954912	7.909060	0.004701	17.928266	0.009903	8.499698
542.789000	14.954912	7.912855	0.004698	17.936868	0.009898	8.503776
542.809000	14.954912	7.908852	0.004701	17.927795	0.009903	8.499474
542.829000	14.954912	7.907658	0.004702	17.925089	0.009905	8.498191
542.849000	14.954912	7.908047	0.004701	17.925970	0.009904	8.498609
542.869000	14.954912	7.908833	0.004701	17.927753	0.009903	8.499454
542.889000	14.954912	7.911582	0.004699	17.933984	0.009899	8.502408
542.909000	14.954912	7.904129	0.004704	17.917089	0.009910	8.494398
542.929000	14.954912	7.906962	0.004702	17.923511	0.009906	8.497443
542.949000	14.954912	7.904005	0.004704	17.916808	0.009910	8.494266
542.969000	14.954912	7.906843	0.004702	17.923241	0.009906	8.497315
542.989000	14.954912	7.905297	0.004703	17.919736	0.009908	8.495653
543.009000	14.954912	7.906277	0.004703	17.921958	0.009907	8.496707
543.029000	14.954912	7.910339	0.004700	17.931165	0.009901	8.501072
543.049000	14.954912	7.907451	0.004702	17.924618	0.009905	8.497968
543.069000	14.954912	7.911297	0.004699	17.933336	0.009900	8.502101
543.089000	14.954912	7.916200	0.004696	17.944451	0.009893	8.507371
543.109000	14.954912	7.912004	0.004699	17.934939	0.009899	8.502861
543.129000	14.954912	7.915593	0.004696	17.943076	0.009894	8.506719
543.149000	14.954912	7.909042	0.004701	17.928225	0.009903	8.499678
543.169000	14.954912	7.905538	0.004703	17.920284	0.009908	8.495913
543.189000	14.954912	7.905381	0.004703	17.919926	0.009908	8.495744
543.209000	14.954912	7.910489	0.004700	17.931506	0.009901	8.501234
543.229000	14.954912	7.916898	0.004696	17.946033	0.009892	8.508121
543.249000	14.954912	7.913793	0.004698	17.938995	0.009896	8.504784
543.269000	14.954912	7.914432	0.004697	17.940443	0.009895	8.505470
543.289000	14.954912	7.911199	0.004699	17.933115	0.009900	8.501996
543.309000	14.954912	7.913884	0.004698	17.939201	0.009896	8.504882
543.329000	14.954912	7.912504	0.004698	17.936073	0.009898	8.503399
543.349000	14.954912	7.912408	0.004699	17.935855	0.009898	8.503295
543.369000	14.954912	7.916759	0.004696	17.945719	0.009892	8.507972
543.389000	14.954912	7.914208	0.004697	17.939935	0.009896	8.505230
543.409000	14.954912	7.909795	0.004700	17.929932	0.009902	8.500487
543.429000	14.954912	7.910814	0.004700	17.932242	0.009900	8.501582
543.449000	14.954912	7.915160	0.004697	17.942093	0.009894	8.506253
543.469000	14.954912	7.907040	0.004702	17.923686	0.009906	8.497526
543.489000	14.954912	7.919781	0.004694	17.952569	0.009888	8.511219
543.509000	14.954912	7.911767	0.004699	17.934404	0.009899	8.502607
543.529000	14.954912	7.904824	0.004703	17.918663	0.009909	8.495145
543.549000	14.954912	7.908463	0.004701	17.926914	0.009904	8.499056
543.569000	14.954912	7.905360	0.004703	17.919878	0.009908	8.495721
543.589000	14.954912	7.910736	0.004700	17.932067	0.009901	8.501499
543.609000	14.954912	7.915879	0.004696	17.943725	0.009893	8.507026
543.629000	14.954912	7.915062	0.004697	17.941872	0.009895	8.506148
543.649000	14.954912	7.911121	0.004699	17.932939	0.009900	8.501913
543.669000	14.954912	7.909107	0.004701	17.928372	0.009903	8.499748
543.689000	14.954912	7.911195	0.004699	17.933105	0.009900	8.501992
543.709000	14.954912	7.914754	0.004697	17.941174	0.009895	8.505817
543.729000	14.954912	7.904081	0.004704	17.916981	0.009910	8.494347
543.749000	14.954912	7.911490	0.004699	17.933775	0.009899	8.502309
543.769000	14.954912	7.910213	0.004700	17.930880	0.009901	8.500937
543.789000	14.954912	7.902367	0.004705	17.913095	0.009912	8.492505
543.809000	14.954912	7.909065	0.004701	17.928277	0.009903	8.499703
543.829000	14.954912	7.912422	0.004699	17.935888	0.009898	8.503311
543.849000	14.954912	7.912502	0.004698	17.936069	0.009898	8.503397
543.869000	14.954912	7.908558	0.004701	17.927128	0.009904	8.499158
543.889000	14.954912	7.905431	0.004703	17.920040	0.009908	8.495797
543.909000	14.954912	7.909743	0.004700	17.929815	0.009902	8.500432
543.929000	14.954912	7.906827	0.004702	17.923205	0.009906	8.497298
543.949000	14.954912	7.909834	0.004700	17.930021	0.009902	8.500530
543.969000	14.954912	7.911700	0.004699	17.934250	0.009899	8.502535
543.989000	14.954912	7.910621	0.004700	17.931805	0.009901	8.501375
544.009000	14.954912	7.905663	0.004703	17.920566	0.009907	8.496047
544.029000	14.954912	7.912110	0.004699	17.935180	0.009899	8.502975
544.049000	14.954912	7.909332	0.004701	17.928882	0.009902	8.499990
544.069000	14.954912	7.903756	0.004704	17.916242	0.009910	8.493997
544.089000	14.954912	7.905546	0.004703	17.920302	0.009908	8.495922
544.109000	14.954912	7.908651	0.004701	17.927338	0.009903	8.499258
544.129000	14.954912	7.905774	0.004703	17.920817	0.009907	8.496166
544.149000	14.954912	7.912023	0.004699	17.934983	0.009899	8.502882
544.169000	14.954912	7.901420	0.004706	17.910948	0.009913	8.491487
544.189000	14.954912	7.904282	0.004704	17.917436	0.009909	8.494563
544.209000	14.954912	7.908271	0.004701	17.926478	0.009904	8.498850
544.229000	14.954912	7.908898	0.004701	17.927899	0.009903	8.499524
544.249000	14.954912	7.903519	0.004704	17.915707	0.009910	8.493743
544.269000	14.954912	7.902787	0.004705	17.914046	0.009911	8.492956
544.289000	14.954912	7.903837	0.004704	17.916428	0.009910	8.494085
544.309000	14.954912	7.908261	0.004701	17.926454	0.009904	8.498839
544.329000	14.954912	7.899997	0.004707	17.907722	0.009915	8.489958
544.349000	14.954912	7.906325	0.004702	17.922067	0.009907	8.496759
544.369000	14.954912	7.905488	0.004703	17.920169	0.009908	8.495859
544.389000	14.954912	7.904012	0.004704	17.916824	0.009910	8.494273
544.409000	14.954912	7.903157	0.004705	17.914885	0.009911	8.493354
544.429000	14.954912	7.901208	0.004706	17.910469	0.009914	8.491260
544.449000	14.954912	7.904449	0.004704	17.917815	0.009909	8.494743
544.469000	14.954912	7.903985	0.004704	17.916763	0.009910	8.494244
544.489000	14.954912	7.907826	0.004701	17.925470	0.009905	8.498372
544.509000	14.954912	7.903667	0.004704	17.916041	0.009910	8.493902
544.529000	14.954912	7.904499	0.004704	17.917928	0.009909	8.494796
544.549000	14.954912	7.905954	0.004703	17.921227	0.009907	8.496360
544.569000	14.954912	7.910894	0.004699	17.932423	0.009900	8.501668
544.589000	14.954912	7.910874	0.004700	17.932377	0.009900	8.501647
544.609000	14.954912	7.903284	0.004704	17.915174	0.009911	8.493491
544.629000	14.954912	7.906213	0.004703	17.921812	0.009907	8.496638
544.649000	14.954912	7.907149	0.004702	17.923935	0.009905	8.497644
544.669000	14.954912	7.911937	0.004699	17.934787	0.009899	8.502789
544.689000	14.954912	7.900828	0.004706	17.909605	0.009914	8.490851
544.709000	14.954912	7.906311	0.004702	17.922036	0.009907	8.496744
544.729000	14.954912	7.902144	0.004705	17.912590	0.009912	8.492265
544.749000	14.954912	7.902295	0.004705	17.912932	0.009912	8.492428
544.769000	14.954912	7.903670	0.004704	17.916048	0.009910	8.493905
544.789000	14.954912	7.906215	0.004703	17.921818	0.009907	8.496640
544.809000	14.954912	7.909697	0.004700	17.929711	0.009902	8.500383
544.829000	14.954912	7.911541	0.004699	17.933889	0.009899	8.502364
544.849000	14.954912	7.909335	0.004701	17.928889	0.009902	8.499993
544.869000	14.954912	7.905943	0.004703	17.921200	0.009907	8.496347
544.889000	14.954912	7.910790	0.004700	17.932187	0.009900	8.501556
544.909000	14.954912	7.904777	0.004703	17.918558	0.009909	8.495095
544.929000	14.954912	7.911796	0.004699	17.934469	0.009899	8.502639
544.949000	14.954912	7.906975	0.004702	17.923541	0.009906	8.497457
544.969000	14.954912	7.909855	0.004700	17.930069	0.009902	8.500552
544.989000	14.954912	7.906192	0.004703	17.921765	0.009907	8.496615
545.009000	14.954912	7.908830	0.004701	17.927746	0.009903	8.499451
545.029000	14.954912	7.908225	0.004701	17.926373	0.009904	8.498800
545.049000	14.954912	7.899810	0.004707	17.907299	0.009916	8.489757
545.069000	14.954912	7.906593	0.004702	17.922675	0.009906	8.497047
545.089000	14.954912	7.908753	0.004701	17.927572	0.009903	8.499368
545.109000	14.954912	7.914989	0.004697	17.941705	0.009895	8.506069
545.129000	14.954912	7.911341	0.004699	17.933436	0.009900	8.502149
545.149000	14.954912	7.908860	0.004701	17.927813	0.009903	8.499483
545.169000	14.954912	7.910914	0.004699	17.932468	0.009900	8.501690
545.189000	14.954912	7.908625	0.004701	17.927280	0.009903	8.499230
545.209000	14.954912	7.907583	0.004702	17.924918	0.009905	8.498110
545.229000	14.954912	7.912231	0.004699	17.935454	0.009898	8.503105
545.249000	14.954912	7.906070	0.004703	17.921489	0.009907	8.496484
545.269000	14.954912	7.911223	0.004699	17.933170	0.009900	8.502022
545.289000	14.954912	7.912135	0.004699	17.935237	0.009899	8.503002
545.309000	14.954912	7.900695	0.004706	17.909303	0.009914	8.490707
545.329000	14.954912	7.908327	0.004701	17.926605	0.009904	8.498910
545.349000	14.954912	7.907757	0.004702	17.925313	0.009905	8.498298
545.369000	14.954912	7.906954	0.004702	17.923492	0.009906	8.497434
545.389000	14.954912	7.905805	0.004703	17.920887	0.009907	8.496199
545.409000	14.954912	7.910422	0.004700	17.931354	0.009901	8.501161
545.429000	14.954912	7.911033	0.004699	17.932738	0.009900	8.501818
545.449000	14.954912	7.905929	0.004703	17.921169	0.009907	8.496333
545.469000	14.954912	7.911683	0.004699	17.934213	0.009899	8.502517
545.489000	14.954912	7.908093	0.004701	17.926076	0.009904	8.498659
545.509000	14.954912	7.912469	0.004698	17.935994	0.009898	8.503361
545.529000	14.954912	7.909981	0.004700	17.930353	0.009902	8.500687
545.549000	14.954912	7.904521	0.004704	17.917978	0.009909	8.494820
545.569000	14.954912	7.908341	0.004701	17.926636	0.009904	8.498925
545.589000	14.954912	7.908658	0.004701	17.927355	0.009903	8.499266
545.609000	14.954912	7.907001	0.004702	17.923600	0.009906	8.497485
545.629000	14.954912	7.912054	0.004699	17.935053	0.009899	8.502915
545.649000	14.954912	7.908429	0.004701	17.926835	0.009904	8.499019
545.669000	14.954912	7.911942	0.004699	17.934799	0.009899	8.502795
545.689000	14.954912	7.909341	0.004701	17.928904	0.009902	8.500000
545.709000	14.954912	7.909062	0.004701	17.928271	0.009903	8.499700
545.729000	14.954912	7.910496	0.004700	17.931521	0.009901	8.501241
545.749000	14.954912	7.914237	0.004697	17.940001	0.009896	8.505261
545.769000	14.954912	7.907629	0.004702	17.925023	0.009905	8.498160
545.789000	14.954912	7.908751	0.004701	17.927567	0.009903	8.499366
545.809000	14.954912	7.913667	0.004698	17.938709	0.009896	8.504649
545.829000	14.954912	7.910905	0.004699	17.932448	0.009900	8.501680
545.849000	14.954912	7.913521	0.004698	17.938379	0.009897	8.504492
545.869000	14.954912	7.909545	0.004700	17.929366	0.009902	8.500219
545.889000	14.954912	7.910998	0.004699	17.932659	0.009900	8.501780
545.909000	14.954912	7.908963	0.004701	17.928047	0.009903	8.499594
545.929000	14.954912	7.908269	0.004701	17.926473	0.009904	8.498848
545.949000	14.954912	7.912020	0.004699	17.934977	0.009899	8.502879
545.969000	14.954912	7.915711	0.004696	17.943344	0.009894	8.506846
545.989000	14.954912	7.910345	0.004700	17.931178	0.009901	8.501078
546.009000	14.954912	7.912154	0.004699	17.935279	0.009899	8.503022
546.029000	14.954912	7.914013	0.004697	17.939495	0.009896	8.505021
546.049000	14.954912	7.913181	0.004698	17.937607	0.009897	8.504126
546.069000	14.954912	7.908502	0.004701	17.927000	0.009904	8.499097
546.089000	14.954912	7.912365	0.004699	17.935757	0.009898	8.503249
546.109000	14.954912	7.915160	0.004697	17.942094	0.009894	8.506253
546.129000	14.954912	7.912280	0.004699	17.935566	0.009898	8.503158
546.149000	14.954912	7.911106	0.004699	17.932904	0.009900	8.501896
546.169000	14.954912	7.907720	0.004702	17.925228	0.009905	8.498257
546.189000	14.954912	7.910330	0.004700	17.931145	0.009901	8.501062
546.209000	14.954912	7.912601	0.004698	17.936292	0.009898	8.503503
546.229000	14.954912	7.908697	0.004701	17.927443	0.009903	8.499307
546.249000	14.954912	7.907901	0.004701	17.925640	0.009904	8.498452
546.269000	14.954912	7.907027	0.004702	17.923659	0.009906	8.497513
546.289000	14.954912	7.908520	0.004701	17.927041	0.009904	8.499117
546.309000	14.954912	7.910798	0.004700	17.932206	0.009900	8.501565
546.329000	14.954912	7.908585	0.004701	17.927190	0.009903	8.499187
546.349000	14.954912	7.908206	0.004701	17.926332	0.009904	8.498780
546.369000	14.954912	7.907028	0.004702	17.923660	0.009906	8.497514
546.389000	14.954912	7.901986	0.004705	17.912232	0.009913	8.492096
546.409000	14.954912	7.908411	0.004701	17.926794	0.009904	8.499000
546.429000	14.954912	7.904571	0.004704	17.918090	0.009909	8.494873
546.449000	14.954912	7.907265	0.004702	17.924197	0.009905	8.497768
546.469000	14.954912	7.905090	0.004703	17.919268	0.009908	8.495432
546.489000	14.954912	7.901523	0.004706	17.911182	0.009913	8.491598
546.509000	14.954912	7.906689	0.004702	17.922891	0.009906	8.497149
546.529000	14.954912	7.898230	0.004708	17.903717	0.009918	8.488059
546.549000	14.954912	7.903084	0.004705	17.914719	0.009911	8.493275
546.569000	14.954912	7.904556	0.004704	17.918056	0.009909	8.494857
546.589000	14.954912	7.900462	0.004706	17.908777	0.009915	8.490458
546.609000	14.954912	7.901854	0.004705	17.911933	0.009913	8.491954
546.629000	14.954912	7.905491	0.004703	17.920176	0.009908	8.495862
546.649000	14.954912	7.901898	0.004705	17.912032	0.009913	8.492001
546.669000	14.954912	7.900334	0.004706	17.908485	0.009915	8.490320
546.689000	14.954912	7.896448	0.004709	17.899677	0.009920	8.486143
546.709000	14.954912	7.904813	0.004703	17.918638	0.009909	8.495133
546.729000	14.954912	7.904390	0.004704	17.917680	0.009909	8.494678
546.749000	14.954912	7.900436	0.004706	17.908716	0.009915	8.490429
546.769000	14.954912	7.905876	0.004703	17.921048	0.009907	8.496276
546.789000	14.954912	7.907263	0.004702	17.924194	0.009905	8.497767
546.809000	14.954912	7.907474	0.004702	17.924672	0.009905	8.497994
546.829000	14.954912	7.904643	0.004704	17.918255	0.009909	8.494951
546.849000	14.954912	7.902340	0.004705	17.913033	0.009912	8.492476
546.869000	14.954912	7.897153	0.004708	17.901276	0.009919	8.486902
546.889000	14.954912	7.903588	0.004704	17.915862	0.009910	8.493817
546.909000	14.954912	7.898590	0.004708	17.904533	0.009917	8.488446
546.929000	14.954912	7.903305	0.004704	17.915221	0.009911	8.493513
546.949000	14.954912	7.901977	0.004705	17.912210	0.009913	8.492085
546.969000	14.954912	7.896972	0.004709	17.900866	0.009919	8.486707
546.989000	14.954912	7.902645	0.004705	17.913726	0.009912	8.492804
547.009000	14.954912	7.900904	0.004706	17.909778	0.009914	8.490932
547.029000	14.954912	7.903962	0.004704	17.916711	0.009910	8.494219
547.049000	14.954912	7.901839	0.004705	17.911898	0.009913	8.491937
547.069000	14.954912	7.900581	0.004706	17.909045	0.009914	8.490585
547.089000	14.954912	7.900709	0.004706	17.909336	0.009914	8.490723
547.109000	14.954912	7.901643	0.004706	17.911453	0.009913	8.491727
547.129000	14.954912	7.899203	0.004707	17.905922	0.009916	8.489104
547.149000	14.954912	7.904105	0.004704	17.917034	0.009910	8.494372
547.169000	14.954912	7.897726	0.004708	17.902575	0.009918	8.487517
547.189000	14.954912	7.905633	0.004703	17.920499	0.009908	8.496015
547.209000	14.954912	7.895595	0.004709	17.897744	0.009921	8.485227
547.229000	14.954912	7.906811	0.004702	17.923169	0.009906	8.497281
547.249000	14.954912	7.903589	0.004704	17.915864	0.009910	8.493818
547.269000	14.954912	7.904032	0.004704	17.916869	0.009910	8.494294
547.289000	14.954912	7.899107	0.004707	17.905706	0.009916	8.489002
547.309000	14.954912	7.908445	0.004701	17.926872	0.009904	8.499037
547.329000	14.954912	7.903457	0.004704	17.915566	0.009911	8.493676
547.349000	14.954912	7.905447	0.004703	17.920077	0.009908	8.495815
547.369000	14.954912	7.912749	0.004698	17.936629	0.009898	8.503662
547.389000	14.954912	7.909462	0.004700	17.929178	0.009902	8.500130
547.409000	14.954912	7.903035	0.004705	17.914608	0.009911	8.493222
547.429000	14.954912	7.910379	0.004700	17.931255	0.009901	8.501115
547.449000	14.954912	7.903222	0.004705	17.915032	0.009911	8.493423
547.469000	14.954912	7.903771	0.004704	17.916277	0.009910	8.494014
547.489000	14.954912	7.904820	0.004703	17.918656	0.009909	8.495142
547.509000	14.954912	7.906654	0.004702	17.922813	0.009906	8.497112
547.529000	14.954912	7.903805	0.004704	17.916354	0.009910	8.494050
547.549000	14.954912	7.908637	0.004701	17.927308	0.009903	8.499243
547.569000	14.954912	7.905336	0.004703	17.919824	0.009908	8.495695
547.589000	14.954912	7.900808	0.004706	17.909561	0.009914	8.490829
547.609000	14.954912	7.910134	0.004700	17.930700	0.009901	8.500851
547.629000	14.954912	7.906868	0.004702	17.923297	0.009906	8.497342
547.649000	14.954912	7.910810	0.004700	17.932234	0.009900	8.501579
547.669000	14.954912	7.905040	0.004703	17.919155	0.009908	8.495378
547.689000	14.954912	7.901403	0.004706	17.910909	0.009913	8.491469
547.709000	14.954912	7.902510	0.004705	17.913418	0.009912	8.492658
547.729000	14.954912	7.901941	0.004705	17.912128	0.009913	8.492047
547.749000	14.954912	7.904330	0.004704	17.917544	0.009909	8.494614
547.769000	14.954912	7.906131	0.004703	17.921627	0.009907	8.496550
547.789000	14.954912	7.903851	0.004704	17.916459	0.009910	8.494100
547.809000	14.954912	7.909247	0.004701	17.928691	0.009903	8.499899
547.829000	14.954912	7.912745	0.004698	17.936619	0.009898	8.503658
547.849000	14.954912	7.905319	0.004703	17.919787	0.009908	8.495677
547.869000	14.954912	7.905681	0.004703	17.920606	0.009907	8.496066
547.889000	14.954912	7.905658	0.004703	17.920554	0.009907	8.496041
547.909000	14.954912	7.908764	0.004701	17.927595	0.009903	8.499380
547.929000	14.954912	7.914817	0.004697	17.941316	0.009895	8.505884
547.949000	14.954912	7.912858	0.004698	17.936875	0.009898	8.503779
547.969000	14.954912	7.907993	0.004701	17.925848	0.009904	8.498551
547.989000	14.954912	7.908716	0.004701	17.927487	0.009903	8.499328
548.009000	14.954912	7.908676	0.004701	17.927395	0.009903	8.499285
548.029000	14.954912	7.907481	0.004702	17.924687	0.009905	8.498001
548.049000	14.954912	7.909263	0.004701	17.928727	0.009903	8.499916
548.069000	14.954912	7.908283	0.004701	17.926504	0.009904	8.498862
548.089000	14.954912	7.908505	0.004701	17.927008	0.009904	8.499101
548.109000	14.954912	7.906314	0.004702	17.922041	0.009907	8.496746
548.129000	14.954912	7.904172	0.004704	17.917185	0.009910	8.494444
548.149000	14.954912	7.906762	0.004702	17.923058	0.009906	8.497228
548.169000	14.954912	7.913961	0.004697	17.939375	0.009896	8.504964
548.189000	14.954912	7.909858	0.004700	17.930076	0.009902	8.500556
548.209000	14.954912	7.912839	0.004698	17.936832	0.009898	8.503758
548.229000	14.954912	7.906410	0.004702	17.922259	0.009906	8.496850
548.249000	14.954912	7.909511	0.004700	17.929290	0.009902	8.500183
548.269000	14.954912	7.904493	0.004704	17.917915	0.009909	8.494790
548.289000	14.954912	7.899764	0.004707	17.907195	0.009916	8.489708
548.309000	14.954912	7.905643	0.004703	17.920521	0.009908	8.496026
548.329000	14.954912	7.907486	0.004702	17.924698	0.009905	8.498006
548.349000	14.954912	7.910893	0.004699	17.932420	0.009900	8.501667
548.369000	14.954912	7.912080	0.004699	17.935111	0.009899	8.502943
548.389000	14.954912	7.909129	0.004701	17.928424	0.009903	8.499772
548.409000	14.954912	7.911560	0.004699	17.933934	0.009899	8.502385
548.429000	14.954912	7.911238	0.004699	17.933204	0.009900	8.502038
548.449000	14.954912	7.916237	0.004696	17.944535	0.009893	8.507410
548.469000	14.954912	7.917001	0.004696	17.946266	0.009892	8.508231
548.489000	14.954912	7.912666	0.004698	17.936440	0.009898	8.503573
548.509000	14.954912	7.908979	0.004701	17.928084	0.009903	8.499611
548.529000	14.954912	7.907105	0.004702	17.923834	0.009905	8.497596
548.549000	14.954912	7.907286	0.004702	17.924246	0.009905	8.497791
548.569000	14.954912	7.908215	0.004701	17.926352	0.009904	8.498790
548.589000	14.954912	7.905441	0.004703	17.920063	0.009908	8.495808
548.609000	14.954912	7.911231	0.004699	17.933188	0.009900	8.502031
548.629000	14.954912	7.909668	0.004700	17.929645	0.009902	8.500351
548.649000	14.954912	7.909249	0.004701	17.928694	0.009903	8.499900
548.669000	14.954912	7.914403	0.004697	17.940378	0.009895	8.505440
548.689000	14.954912	7.909854	0.004700	17.930067	0.009902	8.500551
548.709000	14.954912	7.905557	0.004703	17.920326	0.009908	8.495933
548.729000	14.954912	7.899437	0.004707	17.906452	0.009916	8.489356
548.749000	14.954912	7.905315	0.004703	17.919778	0.009908	8.495673
548.769000	14.954912	7.902417	0.004705	17.913207	0.009912	8.492558
548.789000	14.954912	7.903214	0.004705	17.915014	0.009911	8.493415
548.809000	14.954912	7.904719	0.004704	17.918427	0.009909	8.495033
548.829000	14.954912	7.900987	0.004706	17.909966	0.009914	8.491022
548.849000	14.954912	7.903213	0.004705	17.915011	0.009911	8.493414
548.869000	14.954912	7.907378	0.004702	17.924454	0.009905	8.497890
548.889000	14.954912	7.903782	0.004704	17.916303	0.009910	8.494026
548.909000	14.954912	7.905826	0.004703	17.920937	0.009907	8.496223
548.929000	14.954912	7.905522	0.004703	17.920246	0.009908	8.495895
548.949000	14.954912	7.908655	0.004701	17.927347	0.009903	8.499262
548.969000	14.954912	7.908847	0.004701	17.927784	0.009903	8.499469
548.989000	14.954912	7.905005	0.004703	17.919074	0.009908	8.495340
549.009000	14.954912	7.906290	0.004703	17.921988	0.009907	8.496721
549.029000	14.954912	7.903890	0.004704	17.916546	0.009910	8.494141
549.049000	14.954912	7.905338	0.004703	17.919830	0.009908	8.495698
549.069000	14.954912	7.904328	0.004704	17.917539	0.009909	8.494612
549.089000	14.954912	7.903827	0.004704	17.916405	0.009910	8.494074
549.109000	14.954912	7.903076	0.004705	17.914701	0.009911	8.493267
549.129000	14.954912	7.908414	0.004701	17.926801	0.009904	8.499003
549.149000	14.954912	7.900629	0.004706	17.909154	0.009914	8.490637
549.169000	14.954912	7.901320	0.004706	17.910721	0.009913	8.491379
549.189000	14.954912	7.904448	0.004704	17.917812	0.009909	8.494741
549.209000	14.954912	7.902422	0.004705	17.913219	0.009912	8.492564
549.229000	14.954912	7.901216	0.004706	17.910485	0.009914	8.491267
549.249000	14.954912	7.901685	0.004706	17.911548	0.009913	8.491772
549.269000	14.954912	7.904951	0.004703	17.918951	0.009908	8.495281
549.289000	14.954912	7.902046	0.004705	17.912366	0.009912	8.492160
549.309000	14.954912	7.903303	0.004704	17.915217	0.009911	8.493511
549.329000	14.954912	7.896062	0.004709	17.898802	0.009921	8.485729
549.349000	14.954912	7.905635	0.004703	17.920502	0.009908	8.496017
549.369000	14.954912	7.904833	0.004703	17.918685	0.009909	8.495155
549.389000	14.954912	7.905726	0.004703	17.920708	0.009907	8.496114
549.409000	14.954912	7.900836	0.004706	17.909624	0.009914	8.490860
549.429000	14.954912	7.905083	0.004703	17.919252	0.009908	8.495424
549.449000	14.954912	7.899995	0.004707	17.907717	0.009915	8.489955
549.469000	14.954912	7.902018	0.004705	17.912304	0.009912	8.492130
549.489000	14.954912	7.903580	0.004704	17.915844	0.009910	8.493808
549.509000	14.954912	7.907537	0.004702	17.924815	0.009905	8.498061
549.529000	14.954912	7.907711	0.004702	17.925209	0.009905	8.498248
549.549000	14.954912	7.907344	0.004702	17.924376	0.009905	8.497853
549.569000	14.954912	7.910024	0.004700	17.930452	0.009901	8.500734
549.589000	14.954912	7.899894	0.004707	17.907489	0.009915	8.489847
549.608000	14.954912	7.899956	0.004707	17.907629	0.009915	8.489914
549.628000	14.954912	7.900641	0.004706	17.909182	0.009914	8.490650
549.648000	14.954912	7.905845	0.004703	17.920979	0.009907	8.496243
549.668000	14.954912	7.902251	0.004705	17.912832	0.009912	8.492380
549.688000	14.954912	7.895227	0.004710	17.896911	0.009922	8.484832
549.708000	14.954912	7.896289	0.004709	17.899317	0.009920	8.485973
549.728000	14.954912	7.898179	0.004708	17.903602	0.009918	8.488004
549.748000	14.954912	7.894014	0.004711	17.894159	0.009923	8.483528
549.768000	14.954912	7.900407	0.004706	17.908652	0.009915	8.490398
549.788000	14.954912	7.900743	0.004706	17.909413	0.009914	8.490759
549.808000	14.954912	7.903633	0.004704	17.915965	0.009910	8.493866
549.828000	14.954912	7.904495	0.004704	17.917919	0.009909	8.494792
549.848000	14.954912	7.898710	0.004707	17.904805	0.009917	8.488575
549.868000	14.954912	7.906074	0.004703	17.921499	0.009907	8.496489
549.888000	14.954912	7.903831	0.004704	17.916414	0.009910	8.494078
549.908000	14.954912	7.897982	0.004708	17.903155	0.009918	8.487792
549.928000	14.954912	7.903717	0.004704	17.916156	0.009910	8.493956
549.948000	14.954912	7.903111	0.004705	17.914780	0.009911	8.493304
549.968000	14.954912	7.895851	0.004709	17.898323	0.009921	8.485502
549.988000	14.954912	7.899788	0.004707	17.907249	0.009916	8.489734
550.008000	14.954912	7.905502	0.004703	17.920200	0.009908	8.495873
550.028000	14.954912	7.903713	0.004704	17.916147	0.009910	8.493952
550.048000	14.954912	7.899527	0.004707	17.906657	0.009916	8.489453
550.068000	14.954912	7.899862	0.004707	17.907417	0.009915	8.489813
550.088000	14.954912	7.900099	0.004707	17.907953	0.009915	8.490067
550.108000	14.954912	7.897073	0.004709	17.901094	0.009919	8.486815
550.128000	14.954912	7.902565	0.004705	17.913544	0.009912	8.492718
550.148000	14.954912	7.902725	0.004705	17.913905	0.009912	8.492889
550.168000	14.954912	7.903994	0.004704	17.916783	0.009910	8.494253
550.188000	14.954912	7.903100	0.004705	17.914757	0.009911	8.493293
550.208000	14.954912	7.902919	0.004705	17.914347	0.009911	8.493098
550.228000	14.954912	7.899722	0.004707	17.907100	0.009916	8.489663
550.248000	14.954912	7.903940	0.004704	17.916661	0.009910	8.494196
550.268000	14.954912	7.900480	0.004706	17.908817	0.009915	8.490477
550.288000	14.954912	7.906532	0.004702	17.922536	0.009906	8.496981
550.308000	14.954912	7.903660	0.004704	17.916026	0.009910	8.493895
550.328000	14.954912	7.902549	0.004705	17.913506	0.009912	8.492700
550.348000	14.954912	7.905934	0.004703	17.921180	0.009907	8.496338
550.368000	14.954912	7.906052	0.004703	17.921448	0.009907	8.496465
550.388000	14.954912	7.904682	0.004704	17.918341	0.009909	8.494992
550.408000	14.954912	7.901321	0.004706	17.910723	0.009913	8.491380
550.428000	14.954912	7.902512	0.004705	17.913424	0.009912	8.492661
550.448000	14.954912	7.903071	0.004705	17.914692	0.009911	8.493262
550.468000	14.954912	7.906254	0.004703	17.921906	0.009907	8.496682
550.488000	14.954912	7.898977	0.004707	17.905409	0.009917	8.488861
550.508000	14.954912	7.891014	0.004712	17.887360	0.009928	8.480304
550.528000	14.954912	7.903992	0.004704	17.916779	0.009910	8.494251
550.548000	14.954912	7.897543	0.004708	17.902160	0.009919	8.487321
550.568000	14.954912	7.898669	0.004707	17.904712	0.009917	8.488531
550.588000	14.954912	7.896660	0.004709	17.900159	0.009920	8.486372
550.608000	14.954912	7.893767	0.004711	17.893601	0.009924	8.483263
550.628000	14.954912	7.892981	0.004711	17.891819	0.009925	8.482418
550.648000	14.954912	7.900060	0.004707	17.907865	0.009915	8.490026
550.668000	14.954912	7.896467	0.004709	17.899720	0.009920	8.486164
550.688000	14.954912	7.891150	0.004712	17.887668	0.009927	8.480450
550.708000	14.954912	7.898441	0.004708	17.904195	0.009917	8.488285
550.728000	14.954912	7.902871	0.004705	17.914238	0.009911	8.493047
550.748000	14.954912	7.899228	0.004707	17.905979	0.009916	8.489131
550.768000	14.954912	7.894593	0.004710	17.895472	0.009923	8.484150
550.788000	14.954912	7.898107	0.004708	17.903439	0.009918	8.487927
550.808000	14.954912	7.895012	0.004710	17.896422	0.009922	8.484601
550.828000	14.954912	7.899694	0.004707	17.907035	0.009916	8.489632
550.848000	14.954912	7.900169	0.004706	17.908112	0.009915	8.490143
550.868000	14.954912	7.898076	0.004708	17.903368	0.009918	8.487894
550.888000	14.954912	7.896646	0.004709	17.900127	0.009920	8.486357
550.908000	14.954912	7.893482	0.004711	17.892954	0.009924	8.482956
550.928000	14.954912	7.897854	0.004708	17.902865	0.009918	8.487655
550.948000	14.954912	7.900924	0.004706	17.909824	0.009914	8.490954
550.968000	14.954912	7.902046	0.004705	17.912366	0.009912	8.492160
550.988000	14.954912	7.897190	0.004708	17.901360	0.009919	8.486941
551.008000	14.954912	7.892372	0.004712	17.890437	0.009926	8.481763
551.028000	14.954912	7.895362	0.004710	17.897217	0.009922	8.484977
551.048000	14.954912	7.895501	0.004710	17.897532	0.009921	8.485127
551.068000	14.954912	7.892037	0.004712	17.889678	0.009926	8.481403
551.088000	14.954912	7.894653	0.004710	17.895609	0.009923	8.484215
551.108000	14.954912	7.897189	0.004708	17.901357	0.009919	8.486940
551.128000	14.954912	7.890811	0.004713	17.886900	0.009928	8.480086
551.148000	14.954912	7.897961	0.004708	17.903107	0.009918	8.487770
551.168000	14.954912	7.898768	0.004707	17.904937	0.009917	8.488637
551.188000	14.954912	7.906771	0.004702	17.923079	0.009906	8.497238
551.208000	14.954912	7.900434	0.004706	17.908713	0.009915	8.490428
551.228000	14.954912	7.894203	0.004710	17.894590	0.009923	8.483732
551.248000	14.954912	7.900117	0.004707	17.907994	0.009915	8.490087
551.268000	14.954912	7.897589	0.004708	17.902264	0.009919	8.487370
551.288000	14.954912	7.902085	0.004705	17.912456	0.009912	8.492202
551.308000	14.954912	7.897045	0.004709	17.901031	0.009919	8.486786
551.328000	14.954912	7.891243	0.004712	17.887879	0.009927	8.480550
551.348000	14.954912	7.900600	0.004706	17.909090	0.009914	8.490606
551.368000	14.954912	7.892221	0.004712	17.890097	0.009926	8.481602
551.388000	14.954912	7.893300	0.004711	17.892541	0.009924	8.482761
551.408000	14.954912	7.897185	0.004708	17.901349	0.009919	8.486936
551.428000	14.954912	7.896117	0.004709	17.898926	0.009921	8.485788
551.448000	14.954912	7.904696	0.004704	17.918374	0.009909	8.495008
551.468000	14.954912	7.891503	0.004712	17.888468	0.009927	8.480829
551.488000	14.954912	7.901954	0.004705	17.912159	0.009913	8.492061
551.508000	14.954912	7.893481	0.004711	17.892951	0.009924	8.482955
551.528000	14.954912	7.893084	0.004711	17.892052	0.009925	8.482529
551.548000	14.954912	7.894498	0.004710	17.895256	0.009923	8.484048
551.568000	14.954912	7.895581	0.004709	17.897712	0.009921	8.485212
551.588000	14.954912	7.894994	0.004710	17.896382	0.009922	8.484581
551.608000	14.954912	7.894765	0.004710	17.895862	0.009922	8.484335
551.628000	14.954912	7.894641	0.004710	17.895582	0.009923	8.484202
551.648000	14.954912	7.902073	0.004705	17.912428	0.009912	8.492189
551.668000	14.954912	7.900039	0.004707	17.907817	0.009915	8.490003
551.688000	14.954912	7.892579	0.004711	17.890908	0.009925	8.481986
551.708000	14.954912	7.893196	0.004711	17.892306	0.009925	8.482649
551.728000	14.954912	7.890000	0.004713	17.885061	0.009929	8.479214
551.748000	14.954912	7.901980	0.004705	17.912217	0.009913	8.492089
551.768000	14.954912	7.895649	0.004709	17.897867	0.009921	8.485285
551.788000	14.954912	7.898572	0.004708	17.904493	0.009917	8.488427
551.808000	14.954912	7.899799	0.004707	17.907274	0.009916	8.489745
551.828000	14.954912	7.902364	0.004705	17.913088	0.009912	8.492502
551.848000	14.954912	7.891131	0.004712	17.887625	0.009927	8.480430
551.868000	14.954912	7.897142	0.004708	17.901250	0.009919	8.486890
551.888000	14.954912	7.895048	0.004710	17.896504	0.009922	8.484639
551.908000	14.954912	7.893363	0.004711	17.892684	0.009924	8.482828
551.928000	14.954912	7.891083	0.004712	17.887516	0.009927	8.480378
551.948000	14.954912	7.900046	0.004707	17.907834	0.009915	8.490011
551.968000	14.954912	7.892148	0.004712	17.889931	0.009926	8.481523
551.988000	14.954912	7.897218	0.004708	17.901424	0.009919	8.486972
552.008000	14.954912	7.895223	0.004710	17.896901	0.009922	8.484827
552.028000	14.954912	7.891441	0.004712	17.888327	0.009927	8.480762
552.048000	14.954912	7.898546	0.004708	17.904433	0.009917	8.488398
552.068000	14.954912	7.897078	0.004709	17.901105	0.009919	8.486821
552.088000	14.954912	7.899026	0.004707	17.905522	0.009917	8.488915
552.108000	14.954912	7.891951	0.004712	17.889484	0.009926	8.481311
552.128000	14.954912	7.900152	0.004707	17.908075	0.009915	8.490125
552.148000	14.954912	7.902292	0.004705	17.912924	0.009912	8.492424
552.168000	14.954912	7.899542	0.004707	17.906691	0.009916	8.489469
552.188000	14.954912	7.890937	0.004713	17.887185	0.009928	8.480221
552.208000	14.954912	7.893710	0.004711	17.893470	0.009924	8.483201
552.228000	14.954912	7.901738	0.004705	17.911670	0.009913	8.491829
552.248000	14.954912	7.890082	0.004713	17.885248	0.009929	8.479303
552.268000	14.954912	7.897542	0.004708	17.902158	0.009919	8.487320
552.288000	14.954912	7.896620	0.004709	17.900066	0.009920	8.486328
552.308000	14.954912	7.894786	0.004710	17.895910	0.009922	8.484358
552.328000	14.954912	7.891008	0.004712	17.887347	0.009928	8.480298
552.348000	14.954912	7.894331	0.004710	17.894878	0.009923	8.483868
552.368000	14.954912	7.892556	0.004711	17.890854	0.009925	8.481961
552.388000	14.954912	7.894029	0.004711	17.894194	0.009923	8.483544
552.408000	14.954912	7.895199	0.004710	17.896846	0.009922	8.484801
552.428000	14.954912	7.902966	0.004705	17.914453	0.009911	8.493149
552.448000	14.954912	7.895705	0.004709	17.897993	0.009921	8.485345
552.468000	14.954912	7.894520	0.004710	17.895306	0.009923	8.484071
552.488000	14.954912	7.896393	0.004709	17.899553	0.009920	8.486085
552.508000	14.954912	7.898768	0.004707	17.904937	0.009917	8.488637
552.528000	14.954912	7.894998	0.004710	17.896392	0.009922	8.484586
552.548000	14.954912	7.900378	0.004706	17.908586	0.009915	8.490367
552.568000	14.954912	7.895067	0.004710	17.896546	0.009922	8.484659
552.588000	14.954912	7.901679	0.004706	17.911535	0.009913	8.491765
552.608000	14.954912	7.895692	0.004709	17.897964	0.009921	8.485332
552.628000	14.954912	7.890960	0.004713	17.887238	0.009928	8.480246
552.648000	14.954912	7.894528	0.004710	17.895324	0.009923	8.484080
552.668000	14.954912	7.897141	0.004708	17.901247	0.009919	8.486888
552.688000	14.954912	7.893547	0.004711	17.893101	0.009924	8.483026
552.708000	14.954912	7.887735	0.004715	17.879928	0.009932	8.476780
552.728000	14.954912	7.886665	0.004715	17.877501	0.009934	8.475630
552.748000	14.954912	7.892064	0.004712	17.889740	0.009926	8.481432
552.768000	14.954912	7.892709	0.004711	17.891201	0.009925	8.482125
552.788000	14.954912	7.891296	0.004712	17.887999	0.009927	8.480607
552.808000	14.954912	7.893504	0.004711	17.893005	0.009924	8.482980
552.828000	14.954912	7.893547	0.004711	17.893101	0.009924	8.483026
552.848000	14.954912	7.890307	0.004713	17.885758	0.009929	8.479545
552.868000	14.954912	7.892217	0.004712	17.890088	0.009926	8.481597
552.888000	14.954912	7.886404	0.004715	17.876911	0.009934	8.475350
552.908000	14.954912	7.891979	0.004712	17.889546	0.009926	8.481341
552.928000	14.954912	7.891064	0.004712	17.887473	0.009928	8.480358
552.948000	14.954912	7.891857	0.004712	17.889270	0.009926	8.481210
552.968000	14.954912	7.889310	0.004714	17.883497	0.009930	8.478473
552.988000	14.954912	7.896924	0.004709	17.900757	0.009919	8.486656
553.008000	14.954912	7.894004	0.004711	17.894138	0.009923	8.483518
553.028000	14.954912	7.892640	0.004711	17.891044	0.009925	8.482051
553.048000	14.954912	7.892418	0.004712	17.890543	0.009926	8.481813
553.068000	14.954912	7.893205	0.004711	17.892326	0.009925	8.482659
553.088000	14.954912	7.889294	0.004714	17.883460	0.009930	8.478455
553.108000	14.954912	7.898100	0.004708	17.903423	0.009918	8.487920
553.128000	14.954912	7.889528	0.004713	17.883991	0.009930	8.478707
553.148000	14.954912	7.891880	0.004712	17.889323	0.009926	8.481235
553.168000	14.954912	7.889149	0.004714	17.883133	0.009930	8.478300
553.188000	14.954912	7.896756	0.004709	17.900376	0.009920	8.486475
553.208000	14.954912	7.890360	0.004713	17.885878	0.009928	8.479601
553.228000	14.954912	7.895903	0.004709	17.898443	0.009921	8.485558
553.248000	14.954912	7.892310	0.004712	17.890297	0.009926	8.481697
553.268000	14.954912	7.892516	0.004711	17.890764	0.009926	8.481918
553.288000	14.954912	7.889118	0.004714	17.883061	0.009930	8.478266
553.308000	14.954912	7.887912	0.004714	17.880329	0.009932	8.476971
553.328000	14.954912	7.893243	0.004711	17.892412	0.009925	8.482699
553.348000	14.954912	7.890029	0.004713	17.885126	0.009929	8.479245
553.368000	14.954912	7.898517	0.004708	17.904368	0.009917	8.488368
553.388000	14.954912	7.893773	0.004711	17.893614	0.009924	8.483269
553.408000	14.954912	7.890004	0.004713	17.885069	0.009929	8.479218
553.428000	14.954912	7.894185	0.004710	17.894548	0.009923	8.483712
553.448000	14.954912	7.891325	0.004712	17.888064	0.009927	8.480638
553.468000	14.954912	7.891983	0.004712	17.889556	0.009926	8.481345
553.488000	14.954912	7.891004	0.004712	17.887337	0.009928	8.480293
553.508000	14.954912	7.890783	0.004713	17.886835	0.009928	8.480055
553.528000	14.954912	7.893559	0.004711	17.893128	0.009924	8.483039
553.548000	14.954912	7.896768	0.004709	17.900402	0.009920	8.486487
553.568000	14.954912	7.892684	0.004711	17.891145	0.009925	8.482099
553.588000	14.954912	7.887395	0.004715	17.879157	0.009933	8.476415
553.608000	14.954912	7.888811	0.004714	17.882366	0.009931	8.477937
553.628000	14.954912	7.892245	0.004712	17.890149	0.009926	8.481627
553.648000	14.954912	7.886378	0.004715	17.876851	0.009934	8.475322
553.668000	14.954912	7.885041	0.004716	17.873820	0.009936	8.473885
553.688000	14.954912	7.891338	0.004712	17.888093	0.009927	8.480652
553.708000	14.954912	7.890801	0.004713	17.886876	0.009928	8.480075
553.728000	14.954912	7.891415	0.004712	17.888269	0.009927	8.480735
553.748000	14.954912	7.888281	0.004714	17.881165	0.009931	8.477367
553.768000	14.954912	7.888187	0.004714	17.880951	0.009931	8.477266
553.788000	14.954912	7.889034	0.004714	17.882871	0.009930	8.478176
553.808000	14.954912	7.892882	0.004711	17.891594	0.009925	8.482311
553.828000	14.954912	7.899675	0.004707	17.906993	0.009916	8.489612
553.848000	14.954912	7.896239	0.004709	17.899204	0.009920	8.485919
553.868000	14.954912	7.890215	0.004713	17.885548	0.009929	8.479445
553.888000	14.954912	7.889456	0.004713	17.883829	0.009930	8.478630
553.908000	14.954912	7.891363	0.004712	17.888151	0.009927	8.480679
553.928000	14.954912	7.891732	0.004712	17.888986	0.009927	8.481075
553.948000	14.954912	7.887324	0.004715	17.878995	0.009933	8.476338
553.968000	14.954912	7.888454	0.004714	17.881556	0.009931	8.477553
553.988000	14.954912	7.889969	0.004713	17.884992	0.009929	8.479181
554.008000	14.954912	7.888763	0.004714	17.882258	0.009931	8.477885
554.028000	14.954912	7.890881	0.004713	17.887059	0.009928	8.480161
554.048000	14.954912	7.888995	0.004714	17.882782	0.009930	8.478134
554.068000	14.954912	7.890225	0.004713	17.885572	0.009929	8.479456
554.088000	14.954912	7.887442	0.004715	17.879262	0.009932	8.476465
554.108000	14.954912	7.893656	0.004711	17.893348	0.009924	8.483143
554.128000	14.954912	7.896066	0.004709	17.898811	0.009921	8.485733
554.148000	14.954912	7.892461	0.004712	17.890639	0.009926	8.481859
554.168000	14.954912	7.890868	0.004713	17.887028	0.009928	8.480147
554.188000	14.954912	7.895856	0.004709	17.898335	0.009921	8.485507
554.208000	14.954912	7.887222	0.004715	17.878764	0.009933	8.476229
554.228000	14.954912	7.885218	0.004716	17.874221	0.009936	8.474075
554.248000	14.954912	7.887152	0.004715	17.878606	0.009933	8.476154
554.268000	14.954912	7.892145	0.004712	17.889923	0.009926	8.481519
554.288000	14.954912	7.889753	0.004713	17.884500	0.009929	8.478948
554.308000	14.954912	7.884789	0.004717	17.873248	0.009936	8.473614
554.328000	14.954912	7.890179	0.004713	17.885467	0.009929	8.479407
554.348000	14.954912	7.887717	0.004715	17.879887	0.009932	8.476761
554.368000	14.954912	7.890892	0.004713	17.887084	0.009928	8.480173
554.388000	14.954912	7.885391	0.004716	17.874613	0.009935	8.474261
554.408000	14.954912	7.891147	0.004712	17.887661	0.009927	8.480447
554.428000	14.954912	7.891294	0.004712	17.887994	0.009927	8.480605
554.448000	14.954912	7.890918	0.004713	17.887141	0.009928	8.480201
554.468000	14.954912	7.894306	0.004710	17.894822	0.009923	8.483842
554.488000	14.954912	7.892809	0.004711	17.891428	0.009925	8.482233
554.508000	14.954912	7.889993	0.004713	17.885044	0.009929	8.479206
554.528000	14.954912	7.894130	0.004710	17.894423	0.009923	8.483653
554.548000	14.954912	7.890542	0.004713	17.886290	0.009928	8.479797
554.568000	14.954912	7.892639	0.004711	17.891042	0.009925	8.482050
554.588000	14.954912	7.890005	0.004713	17.885071	0.009929	8.479219
554.608000	14.954912	7.892700	0.004711	17.891181	0.009925	8.482116
554.628000	14.954912	7.884799	0.004717	17.873272	0.009936	8.473625
554.648000	14.954912	7.893861	0.004711	17.893813	0.009924	8.483364
554.668000	14.954912	7.884084	0.004717	17.871651	0.009937	8.472857
554.688000	14.954912	7.891602	0.004712	17.888692	0.009927	8.480936
554.708000	14.954912	7.891791	0.004712	17.889121	0.009927	8.481139
554.728000	14.954912	7.888271	0.004714	17.881141	0.009931	8.477356
554.748000	14.954912	7.889829	0.004713	17.884674	0.009929	8.479031
554.768000	14.954912	7.888463	0.004714	17.881576	0.009931	8.477562
554.788000	14.954912	7.889633	0.004713	17.884229	0.009929	8.478820
554.808000	14.954912	7.888890	0.004714	17.882545	0.009931	8.478021
554.828000	14.954912	7.887554	0.004715	17.879517	0.009932	8.476586
554.848000	14.954912	7.889286	0.004714	17.883442	0.009930	8.478447
554.868000	14.954912	7.891687	0.004712	17.888885	0.009927	8.481027
554.888000	14.954912	7.890036	0.004713	17.885142	0.009929	8.479253
554.908000	14.954912	7.888200	0.004714	17.880980	0.009931	8.477279
554.928000	14.954912	7.887124	0.004715	17.878542	0.009933	8.476124
554.948000	14.954912	7.892554	0.004711	17.890850	0.009925	8.481959
554.968000	14.954912	7.895684	0.004709	17.897946	0.009921	8.485323
554.988000	14.954912	7.886488	0.004715	17.877100	0.009934	8.475440
555.008000	14.954912	7.885248	0.004716	17.874290	0.009936	8.474108
555.028000	14.954912	7.892918	0.004711	17.891676	0.009925	8.482351
555.048000	14.954912	7.894837	0.004710	17.896026	0.009922	8.484413
555.068000	14.954912	7.887240	0.004715	17.878804	0.009933	8.476248
555.088000	14.954912	7.889791	0.004713	17.884588	0.009929	8.478990
555.108000	14.954912	7.890182	0.004713	17.885474	0.009929	8.479410
555.128000	14.954912	7.888966	0.004714	17.882717	0.009930	8.478103
555.148000	14.954912	7.889077	0.004714	17.882969	0.009930	8.478223
555.168000	14.954912	7.892156	0.004712	17.889949	0.009926	8.481532
555.188000	14.954912	7.886207	0.004716	17.876464	0.009934	8.475138
555.208000	14.954912	7.887131	0.004715	17.878558	0.009933	8.476131
555.228000	14.954912	7.891686	0.004712	17.888883	0.009927	8.481026
555.248000	14.954912	7.889949	0.004713	17.884945	0.009929	8.479159
555.268000	14.954912	7.893418	0.004711	17.892809	0.009924	8.482887
555.288000	14.954912	7.889750	0.004713	17.884494	0.009929	8.478946
555.308000	14.954912	7.893398	0.004711	17.892765	0.009924	8.482867
555.328000	14.954912	7.893813	0.004711	17.893706	0.009924	8.483313
555.348000	14.954912	7.894337	0.004710	17.894893	0.009923	8.483875
555.368000	14.954912	7.893288	0.004711	17.892516	0.009924	8.482748
555.388000	14.954912	7.895949	0.004709	17.898547	0.009921	8.485608
555.408000	14.954912	7.895834	0.004709	17.898285	0.009921	8.485484
555.428000	14.954912	7.893006	0.004711	17.891875	0.009925	8.482445
555.448000	14.954912	7.891090	0.004712	17.887531	0.009927	8.480385
555.468000	14.954912	7.892740	0.004711	17.891273	0.009925	8.482159
555.488000	14.954912	7.893146	0.004711	17.892194	0.009925	8.482596
555.508000	14.954912	7.895506	0.004710	17.897543	0.009921	8.485132
555.528000	14.954912	7.900326	0.004706	17.908469	0.009915	8.490312
555.548000	14.954912	7.894930	0.004710	17.896237	0.009922	8.484513
555.568000	14.954912	7.894708	0.004710	17.895734	0.009923	8.484274
555.588000	14.954912	7.886462	0.004715	17.877041	0.009934	8.475412
555.608000	14.954912	7.886871	0.004715	17.877968	0.009933	8.475852
555.628000	14.954912	7.886959	0.004715	17.878168	0.009933	8.475946
555.648000	14.954912	7.891273	0.004712	17.887948	0.009927	8.480583
555.668000	14.954912	7.899834	0.004707	17.907353	0.009915	8.489783
555.688000	14.954912	7.892604	0.004711	17.890965	0.009925	8.482013
555.708000	14.954912	7.889170	0.004714	17.883179	0.009930	8.478322
555.728000	14.954912	7.900612	0.004706	17.909116	0.009914	8.490619
555.748000	14.954912	7.895348	0.004710	17.897184	0.009922	8.484962
555.768000	14.954912	7.897972	0.004708	17.903133	0.009918	8.487782
555.788000	14.954912	7.896485	0.004709	17.899761	0.009920	8.486184
555.808000	14.954912	7.895449	0.004710	17.897413	0.009921	8.485070
555.828000	14.954912	7.892393	0.004712	17.890485	0.009926	8.481786
555.848000	14.954912	7.881924	0.004718	17.866755	0.009940	8.470535
555.868000	14.954912	7.888096	0.004714	17.880745	0.009932	8.477168
555.888000	14.954912	7.890220	0.004713	17.885560	0.009929	8.479451
555.908000	14.954912	7.892499	0.004712	17.890726	0.009926	8.481900
555.928000	14.954912	7.884788	0.004717	17.873246	0.009936	8.473613
555.948000	14.954912	7.888615	0.004714	17.881922	0.009931	8.477726
555.968000	14.954912	7.889781	0.004713	17.884565	0.009929	8.478979
555.988000	14.954912	7.884527	0.004717	17.872655	0.009936	8.473333
556.008000	14.954912	7.887661	0.004715	17.879760	0.009932	8.476701
556.028000	14.954912	7.893653	0.004711	17.893343	0.009924	8.483141
556.048000	14.954912	7.882701	0.004718	17.868516	0.009939	8.471370
556.068000	14.954912	7.883411	0.004717	17.870126	0.009938	8.472134
556.088000	14.954912	7.891809	0.004712	17.889161	0.009926	8.481158
556.108000	14.954912	7.887668	0.004715	17.879776	0.009932	8.476709
556.128000	14.954912	7.879244	0.004720	17.860680	0.009944	8.467655
556.148000	14.954912	7.885437	0.004716	17.874717	0.009935	8.474310
556.168000	14.954912	7.890284	0.004713	17.885704	0.009929	8.479519
556.188000	14.954912	7.883842	0.004717	17.871102	0.009937	8.472596
556.208000	14.954912	7.893127	0.004711	17.892149	0.009925	8.482574
556.228000	14.954912	7.887511	0.004715	17.879419	0.009932	8.476539
556.248000	14.954912	7.883535	0.004717	17.870405	0.009938	8.472266
556.268000	14.954912	7.891397	0.004712	17.888229	0.009927	8.480716
556.288000	14.954912	7.883665	0.004717	17.870700	0.009938	8.472406
556.308000	14.954912	7.895673	0.004709	17.897921	0.009921	8.485311
556.328000	14.954912	7.891986	0.004712	17.889563	0.009926	8.481349
556.348000	14.954912	7.889140	0.004714	17.883112	0.009930	8.478290
556.368000	14.954912	7.891650	0.004712	17.888802	0.009927	8.480988
556.388000	14.954912	7.893937	0.004711	17.893986	0.009924	8.483445
556.408000	14.954912	7.889308	0.004714	17.883493	0.009930	8.478471
556.428000	14.954912	7.892080	0.004712	17.889777	0.009926	8.481450
556.448000	14.954912	7.886333	0.004716	17.876749	0.009934	8.475274
556.468000	14.954912	7.884875	0.004716	17.873444	0.009936	8.473707
556.488000	14.954912	7.893592	0.004711	17.893204	0.009924	8.483075
556.508000	14.954912	7.885019	0.004716	17.873769	0.009936	8.473861
556.528000	14.954912	7.888056	0.004714	17.880654	0.009932	8.477125
556.548000	14.954912	7.885491	0.004716	17.874840	0.009935	8.474368
556.568000	14.954912	7.889969	0.004713	17.884992	0.009929	8.479181
556.588000	14.954912	7.886989	0.004715	17.878236	0.009933	8.475979
556.608000	14.954912	7.887424	0.004715	17.879221	0.009933	8.476445
556.628000	14.954912	7.891646	0.004712	17.888792	0.009927	8.480983
556.648000	14.954912	7.879778	0.004720	17.861890	0.009943	8.468229
556.668000	14.954912	7.878768	0.004720	17.859599	0.009944	8.467143
556.688000	14.954912	7.879588	0.004720	17.861460	0.009943	8.468025
556.708000	14.954912	7.882875	0.004718	17.868911	0.009939	8.471558
556.728000	14.954912	7.882618	0.004718	17.868328	0.009939	8.471281
556.748000	14.954912	7.883354	0.004717	17.869996	0.009938	8.472072
556.768000	14.954912	7.884560	0.004717	17.872731	0.009936	8.473368
556.788000	14.954912	7.880888	0.004719	17.864406	0.009941	8.469422
556.808000	14.954912	7.885066	0.004716	17.873878	0.009936	8.473912
556.828000	14.954912	7.878259	0.004721	17.858446	0.009945	8.466596
556.848000	14.954912	7.882699	0.004718	17.868512	0.009939	8.471368
556.868000	14.954912	7.886817	0.004715	17.877845	0.009933	8.475793
556.888000	14.954912	7.882304	0.004718	17.867616	0.009940	8.470943
556.908000	14.954912	7.879038	0.004720	17.860213	0.009944	8.467434
556.928000	14.954912	7.879002	0.004720	17.860132	0.009944	8.467395
556.948000	14.954912	7.881966	0.004718	17.866849	0.009940	8.470580
556.968000	14.954912	7.883284	0.004718	17.869836	0.009938	8.471996
556.988000	14.954912	7.885846	0.004716	17.875646	0.009935	8.474751
557.008000	14.954912	7.885820	0.004716	17.875585	0.009935	8.474722
557.028000	14.954912	7.880887	0.004719	17.864403	0.009941	8.469421
557.048000	14.954912	7.884724	0.004717	17.873102	0.009936	8.473545
557.068000	14.954912	7.888551	0.004714	17.881777	0.009931	8.477657
557.088000	14.954912	7.886431	0.004715	17.876970	0.009934	8.475379
557.108000	14.954912	7.884403	0.004717	17.872373	0.009937	8.473199
557.128000	14.954912	7.894028	0.004711	17.894193	0.009923	8.483544
557.148000	14.954912	7.887326	0.004715	17.878999	0.009933	8.476340
557.168000	14.954912	7.888562	0.004714	17.881802	0.009931	8.477669
557.188000	14.954912	7.883975	0.004717	17.871403	0.009937	8.472739
557.208000	14.954912	7.880470	0.004719	17.863458	0.009942	8.468972
557.228000	14.954912	7.890744	0.004713	17.886749	0.009928	8.480014
557.248000	14.954912	7.888219	0.004714	17.881023	0.009931	8.477300
557.268000	14.954912	7.889208	0.004714	17.883266	0.009930	8.478363
557.288000	14.954912	7.887144	0.004715	17.878587	0.009933	8.476145
557.308000	14.954912	7.888588	0.004714	17.881860	0.009931	8.477697
557.328000	14.954912	7.893890	0.004711	17.893879	0.009924	8.483395
557.348000	14.954912	7.885163	0.004716	17.874097	0.009936	8.474016
557.368000	14.954912	7.889394	0.004714	17.883688	0.009930	8.478563
557.388000	14.954912	7.888204	0.004714	17.880991	0.009931	8.477285
557.408000	14.954912	7.889675	0.004713	17.884324	0.009929	8.478865
557.428000	14.954912	7.890718	0.004713	17.886688	0.009928	8.479986
557.448000	14.954912	7.886364	0.004716	17.876820	0.009934	8.475307
557.468000	14.954912	7.888266	0.004714	17.881132	0.009931	8.477351
557.488000	14.954912	7.887380	0.004715	17.879121	0.009933	8.476398
557.508000	14.954912	7.885764	0.004716	17.875458	0.009935	8.474662
557.528000	14.954912	7.887085	0.004715	17.878454	0.009933	8.476082
557.548000	14.954912	7.882242	0.004718	17.867475	0.009940	8.470877
557.568000	14.954912	7.888076	0.004714	17.880699	0.009932	8.477146
557.588000	14.954912	7.886866	0.004715	17.877958	0.009933	8.475847
557.608000	14.954912	7.893958	0.004711	17.894033	0.009924	8.483468
557.628000	14.954912	7.893819	0.004711	17.893719	0.009924	8.483319
557.648000	14.954912	7.888999	0.004714	17.882791	0.009930	8.478138
557.668000	14.954912	7.882791	0.004718	17.868720	0.009939	8.471467
557.688000	14.954912	7.892027	0.004712	17.889655	0.009926	8.481392
557.708000	14.954912	7.891666	0.004712	17.888838	0.009927	8.481005
557.728000	14.954912	7.890069	0.004713	17.885218	0.009929	8.479289
557.748000	14.954912	7.890177	0.004713	17.885463	0.009929	8.479405
557.768000	14.954912	7.887440	0.004715	17.879259	0.009932	8.476463
557.788000	14.954912	7.889759	0.004713	17.884515	0.009929	8.478955
557.808000	14.954912	7.889123	0.004714	17.883073	0.009930	8.478272
557.828000	14.954912	7.886552	0.004715	17.877245	0.009934	8.475509
557.848000	14.954912	7.888563	0.004714	17.881804	0.009931	8.477670
557.868000	14.954912	7.888350	0.004714	17.881322	0.009931	8.477442
557.888000	14.954912	7.887209	0.004715	17.878734	0.009933	8.476214
557.908000	14.954912	7.885904	0.004716	17.875777	0.009935	8.474813
557.928000	14.954912	7.887854	0.004715	17.880197	0.009932	8.476908
557.948000	14.954912	7.888108	0.004714	17.880773	0.009932	8.477181
557.968000	14.954912	7.884469	0.004717	17.872524	0.009937	8.473271
557.988000	14.954912	7.889385	0.004714	17.883667	0.009930	8.478553
558.008000	14.954912	7.883326	0.004717	17.869932	0.009938	8.472042
558.028000	14.954912	7.880808	0.004719	17.864224	0.009942	8.469335
558.048000	14.954912	7.884839	0.004716	17.873361	0.009936	8.473668
558.068000	14.954912	7.882544	0.004718	17.868161	0.009939	8.471202
558.088000	14.954912	7.883521	0.004717	17.870375	0.009938	8.472252
558.108000	14.954912	7.887224	0.004715	17.878767	0.009933	8.476230
558.128000	14.954912	7.888168	0.004714	17.880909	0.009931	8.477246
558.148000	14.954912	7.884443	0.004717	17.872463	0.009937	8.473242
558.168000	14.954912	7.881171	0.004719	17.865048	0.009941	8.469726
558.188000	14.954912	7.886174	0.004716	17.876387	0.009934	8.475102
558.208000	14.954912	7.883648	0.004717	17.870661	0.009938	8.472387
558.228000	14.954912	7.881894	0.004718	17.866687	0.009940	8.470503
558.248000	14.954912	7.885762	0.004716	17.875455	0.009935	8.474660
558.268000	14.954912	7.886490	0.004715	17.877105	0.009934	8.475442
558.288000	14.954912	7.883676	0.004717	17.870725	0.009938	8.472418
558.308000	14.954912	7.885004	0.004716	17.873735	0.009936	8.473845
558.328000	14.954912	7.886712	0.004715	17.877608	0.009933	8.475681
558.348000	14.954912	7.883743	0.004717	17.870879	0.009938	8.472490
558.368000	14.954912	7.886292	0.004716	17.876655	0.009934	8.475229
558.388000	14.954912	7.887566	0.004715	17.879544	0.009932	8.476599
558.408000	14.954912	7.885124	0.004716	17.874008	0.009936	8.473974
558.428000	14.954912	7.887657	0.004715	17.879751	0.009932	8.476697
558.448000	14.954912	7.883713	0.004717	17.870810	0.009938	8.472458
558.468000	14.954912	7.887408	0.004715	17.879185	0.009933	8.476428
558.488000	14.954912	7.885841	0.004716	17.875634	0.009935	8.474745
558.508000	14.954912	7.890132	0.004713	17.885360	0.009929	8.479356
558.528000	14.954912	7.888510	0.004714	17.881684	0.009931	8.477613
558.548000	14.954912	7.888570	0.004714	17.881820	0.009931	8.477678
558.568000	14.954912	7.890601	0.004713	17.886423	0.009928	8.479860
558.588000	14.954912	7.887344	0.004715	17.879042	0.009933	8.476360
558.608000	14.954912	7.887906	0.004714	17.880314	0.009932	8.476964
558.628000	14.954912	7.889787	0.004713	17.884578	0.009929	8.478985
558.648000	14.954912	7.892055	0.004712	17.889719	0.009926	8.481422
558.668000	14.954912	7.886834	0.004715	17.877884	0.009933	8.475812
558.688000	14.954912	7.892355	0.004712	17.890400	0.009926	8.481745
558.708000	14.954912	7.888028	0.004714	17.880590	0.009932	8.477095
558.728000	14.954912	7.886184	0.004716	17.876410	0.009934	8.475113
558.748000	14.954912	7.885357	0.004716	17.874537	0.009935	8.474225
558.768000	14.954912	7.891392	0.004712	17.888216	0.009927	8.480710
558.788000	14.954912	7.895222	0.004710	17.896898	0.009922	8.484826
558.808000	14.954912	7.889322	0.004714	17.883524	0.009930	8.478485
558.828000	14.954912	7.890969	0.004712	17.887258	0.009928	8.480256
558.848000	14.954912	7.883483	0.004717	17.870288	0.009938	8.472210
558.868000	14.954912	7.888239	0.004714	17.881070	0.009931	8.477322
558.888000	14.954912	7.876688	0.004722	17.854885	0.009947	8.464908
558.908000	14.954912	7.877934	0.004721	17.857711	0.009946	8.466248
558.928000	14.954912	7.882510	0.004718	17.868082	0.009939	8.471165
558.948000	14.954912	7.885170	0.004716	17.874112	0.009936	8.474023
558.968000	14.954912	7.881521	0.004719	17.865841	0.009941	8.470102
558.988000	14.954912	7.880279	0.004719	17.863026	0.009942	8.468768
559.008000	14.954912	7.885177	0.004716	17.874129	0.009936	8.474031
559.028000	14.954912	7.882540	0.004718	17.868151	0.009939	8.471197
559.048000	14.954912	7.882711	0.004718	17.868539	0.009939	8.471381
559.068000	14.954912	7.882367	0.004718	17.867759	0.009939	8.471012
559.088000	14.954912	7.883972	0.004717	17.871396	0.009937	8.472736
559.108000	14.954912	7.876580	0.004722	17.854641	0.009947	8.464792
559.128000	14.954912	7.877137	0.004722	17.855903	0.009947	8.465390
559.148000	14.954912	7.879698	0.004720	17.861708	0.009943	8.468143
559.168000	14.954912	7.882573	0.004718	17.868226	0.009939	8.471233
559.188000	14.954912	7.882016	0.004718	17.866963	0.009940	8.470634
559.208000	14.954912	7.882173	0.004718	17.867320	0.009940	8.470803
559.228000	14.954912	7.881313	0.004719	17.865369	0.009941	8.469878
559.248000	14.954912	7.885364	0.004716	17.874552	0.009935	8.474232
559.268000	14.954912	7.883666	0.004717	17.870703	0.009938	8.472407
559.288000	14.954912	7.876828	0.004722	17.855202	0.009947	8.465058
559.308000	14.954912	7.881783	0.004718	17.866435	0.009940	8.470384
559.328000	14.954912	7.887140	0.004715	17.878577	0.009933	8.476140
559.348000	14.954912	7.885543	0.004716	17.874959	0.009935	8.474425
559.368000	14.954912	7.882064	0.004718	17.867072	0.009940	8.470686
559.388000	14.954912	7.883372	0.004717	17.870037	0.009938	8.472091
559.408000	14.954912	7.886133	0.004716	17.876296	0.009934	8.475059
559.428000	14.954912	7.884131	0.004717	17.871758	0.009937	8.472907
559.448000	14.954912	7.880838	0.004719	17.864294	0.009942	8.469369
559.468000	14.954912	7.880157	0.004720	17.862750	0.009942	8.468637
559.488000	14.954912	7.886798	0.004715	17.877803	0.009933	8.475773
559.508000	14.954912	7.879499	0.004720	17.861258	0.009943	8.467929
559.528000	14.954912	7.891754	0.004712	17.889038	0.009927	8.481100
559.548000	14.954912	7.884284	0.004717	17.872104	0.009937	8.473071
559.568000	14.954912	7.881202	0.004719	17.865119	0.009941	8.469760
559.588000	14.954912	7.882776	0.004718	17.868686	0.009939	8.471451
559.608000	14.954912	7.883213	0.004718	17.869676	0.009938	8.471920
559.628000	14.954912	7.878058	0.004721	17.857991	0.009945	8.466380
559.648000	14.954912	7.882179	0.004718	17.867333	0.009940	8.470809
559.668000	14.954912	7.882761	0.004718	17.868652	0.009939	8.471435
559.688000	14.954912	7.881643	0.004719	17.866119	0.009940	8.470234
559.708000	14.954912	7.881608	0.004719	17.866038	0.009940	8.470195
559.728000	14.954912	7.879406	0.004720	17.861047	0.009944	8.467829
559.748000	14.954912	7.887831	0.004715	17.880144	0.009932	8.476883
559.768000	14.954912	7.887776	0.004715	17.880019	0.009932	8.476824
559.788000	14.954912	7.882722	0.004718	17.868564	0.009939	8.471393
559.808000	14.954912	7.882728	0.004718	17.868577	0.009939	8.471399
559.828000	14.954912	7.882518	0.004718	17.868100	0.009939	8.471173
559.848000	14.954912	7.891857	0.004712	17.889270	0.009926	8.481210
559.868000	14.954912	7.884915	0.004716	17.873534	0.009936	8.473749
559.888000	14.954912	7.884702	0.004717	17.873051	0.009936	8.473521
559.908000	14.954912	7.883363	0.004717	17.870016	0.009938	8.472081
559.928000	14.954912	7.879052	0.004720	17.860243	0.009944	8.467448
559.948000	14.954912	7.880665	0.004719	17.863901	0.009942	8.469182
559.968000	14.954912	7.885336	0.004716	17.874488	0.009935	8.474201
559.988000	14.954912	7.890808	0.004713	17.886892	0.009928	8.480082
560.008000	14.954912	7.892298	0.004712	17.890270	0.009926	8.481684
560.028000	14.954912	7.886447	0.004715	17.877007	0.009934	8.475396
560.048000	14.954912	7.884359	0.004717	17.872273	0.009937	8.473152
560.068000	14.954912	7.891612	0.004712	17.888714	0.009927	8.480946
560.088000	14.954912	7.885140	0.004716	17.874044	0.009936	8.473991
560.108000	14.954912	7.886145	0.004716	17.876322	0.009934	8.475071
560.128000	14.954912	7.888364	0.004714	17.881354	0.009931	8.477457
560.148000	14.954912	7.887718	0.004715	17.879889	0.009932	8.476762
560.168000	14.954912	7.880121	0.004720	17.862668	0.009943	8.468598
560.188000	14.954912	7.880971	0.004719	17.864595	0.009941	8.469511
560.208000	14.954912	7.885037	0.004716	17.873811	0.009936	8.473881
560.228000	14.954912	7.880110	0.004720	17.862642	0.009943	8.468586
560.248000	14.954912	7.894586	0.004710	17.895457	0.009923	8.484143
560.268000	14.954912	7.888831	0.004714	17.882412	0.009931	8.477958
560.288000	14.954912	7.880840	0.004719	17.864297	0.009942	8.469370
560.308000	14.954912	7.884570	0.004717	17.872751	0.009936	8.473378
560.328000	14.954912	7.880236	0.004720	17.862928	0.009942	8.468721
560.348000	14.954912	7.875330	0.004723	17.851806	0.009949	8.463448
560.368000	14.954912	7.882609	0.004718	17.868306	0.009939	8.471271
560.388000	14.954912	7.881891	0.004718	17.866679	0.009940	8.470499
560.408000	14.954912	7.890846	0.004713	17.886979	0.009928	8.480124
560.428000	14.954912	7.890089	0.004713	17.885264	0.009929	8.479310
560.448000	14.954912	7.885911	0.004716	17.875793	0.009935	8.474820
560.468000	14.954912	7.887054	0.004715	17.878384	0.009933	8.476049
560.488000	14.954912	7.892512	0.004711	17.890754	0.009926	8.481913
560.508000	14.954912	7.885173	0.004716	17.874119	0.009936	8.474027
560.528000	14.954912	7.885862	0.004716	17.875682	0.009935	8.474768
560.548000	14.954912	7.886433	0.004715	17.876974	0.009934	8.475380
560.568000	14.954912	7.884842	0.004716	17.873369	0.009936	8.473671
560.588000	14.954912	7.886147	0.004716	17.876328	0.009934	8.475074
560.608000	14.954912	7.884565	0.004717	17.872742	0.009936	8.473374
560.628000	14.954912	7.885255	0.004716	17.874304	0.009935	8.474115
560.648000	14.954912	7.891285	0.004712	17.887974	0.009927	8.480595
560.668000	14.954912	7.884160	0.004717	17.871824	0.009937	8.472938
560.688000	14.954912	7.887262	0.004715	17.878855	0.009933	8.476272
560.708000	14.954912	7.888313	0.004714	17.881236	0.009931	8.477401
560.728000	14.954912	7.882026	0.004718	17.866986	0.009940	8.470645
560.748000	14.954912	7.883710	0.004717	17.870802	0.009938	8.472454
560.768000	14.954912	7.886006	0.004716	17.876007	0.009934	8.474922
560.788000	14.954912	7.888461	0.004714	17.881572	0.009931	8.477560
560.808000	14.954912	7.873585	0.004724	17.847851	0.009952	8.461573
560.828000	14.954912	7.882073	0.004718	17.867091	0.009940	8.470695
560.848000	14.954912	7.880759	0.004719	17.864113	0.009942	8.469283
560.868000	14.954912	7.882894	0.004718	17.868954	0.009939	8.471578
560.888000	14.954912	7.884448	0.004717	17.872475	0.009937	8.473247
560.908000	14.954912	7.885196	0.004716	17.874171	0.009936	8.474051
560.928000	14.954912	7.883167	0.004718	17.869573	0.009938	8.471871
560.948000	14.954912	7.882333	0.004718	17.867681	0.009940	8.470975
560.968000	14.954912	7.884575	0.004717	17.872764	0.009936	8.473384
560.988000	14.954912	7.882793	0.004718	17.868725	0.009939	8.471469
561.008000	14.954912	7.879997	0.004720	17.862386	0.009943	8.468464
561.028000	14.954912	7.880596	0.004719	17.863745	0.009942	8.469108
561.048000	14.954912	7.887813	0.004715	17.880103	0.009932	8.476864
561.068000	14.954912	7.888472	0.004714	17.881598	0.009931	8.477572
561.088000	14.954912	7.883361	0.004717	17.870012	0.009938	8.472079
561.108000	14.954912	7.888067	0.004714	17.880679	0.009932	8.477137
561.128000	14.954912	7.883008	0.004718	17.869212	0.009939	8.471700
561.148000	14.954912	7.889797	0.004713	17.884600	0.009929	8.478996
561.168000	14.954912	7.878498	0.004721	17.858989	0.009945	8.466854
561.188000	14.954912	7.884654	0.004717	17.872943	0.009936	8.473469
561.208000	14.954912	7.882108	0.004718	17.867171	0.009940	8.470733
561.228000	14.954912	7.878727	0.004720	17.859507	0.009944	8.467099
561.248000	14.954912	7.882795	0.004718	17.868729	0.009939	8.471471
561.268000	14.954912	7.880092	0.004720	17.862602	0.009943	8.468567
561.288000	14.954912	7.882983	0.004718	17.869155	0.009939	8.471673
561.308000	14.954912	7.879031	0.004720	17.860197	0.009944	8.467427
561.328000	14.954912	7.880341	0.004719	17.863166	0.009942	8.468834
561.348000	14.954912	7.884622	0.004717	17.872871	0.009936	8.473435
561.368000	14.954912	7.880266	0.004719	17.862995	0.009942	8.468753
561.388000	14.954912	7.880187	0.004720	17.862818	0.009942	8.468669
561.408000	14.954912	7.879566	0.004720	17.861408	0.009943	8.468001
561.428000	14.954912	7.873807	0.004724	17.848354	0.009951	8.461812
561.448000	14.954912	7.881153	0.004719	17.865007	0.009941	8.469707
561.468000	14.954912	7.879282	0.004720	17.860766	0.009944	8.467696
561.488000	14.954912	7.871828	0.004725	17.843870	0.009954	8.459686
561.508000	14.954912	7.882512	0.004718	17.868088	0.009939	8.471167
561.528000	14.954912	7.880551	0.004719	17.863642	0.009942	8.469060
561.548000	14.954912	7.883308	0.004717	17.869892	0.009938	8.472023
561.568000	14.954912	7.876381	0.004722	17.854189	0.009948	8.464578
561.588000	14.954912	7.875546	0.004723	17.852298	0.009949	8.463681
561.608000	14.954912	7.881841	0.004718	17.866567	0.009940	8.470446
561.628000	14.954912	7.879173	0.004720	17.860519	0.009944	8.467579
561.648000	14.954912	7.878540	0.004721	17.859084	0.009945	8.466899
561.668000	14.954912	7.884722	0.004717	17.873097	0.009936	8.473542
561.688000	14.954912	7.878240	0.004721	17.858403	0.009945	8.466576
561.708000	14.954912	7.879963	0.004720	17.862310	0.009943	8.468428
561.728000	14.954912	7.882842	0.004718	17.868835	0.009939	8.471521
561.748000	14.954912	7.884478	0.004717	17.872543	0.009937	8.473280
561.768000	14.954912	7.880656	0.004719	17.863880	0.009942	8.469172
561.788000	14.954912	7.873611	0.004724	17.847911	0.009951	8.461602
561.808000	14.954912	7.874921	0.004723	17.850879	0.009950	8.463009
561.828000	14.954912	7.880297	0.004719	17.863067	0.009942	8.468787
561.848000	14.954912	7.877161	0.004722	17.855959	0.009947	8.465417
561.868000	14.954912	7.884724	0.004717	17.873102	0.009936	8.473545
561.888000	14.954912	7.881497	0.004719	17.865787	0.009941	8.470076
561.908000	14.954912	7.888194	0.004714	17.880968	0.009931	8.477274
561.928000	14.954912	7.880209	0.004720	17.862867	0.009942	8.468692
561.948000	14.954912	7.883762	0.004717	17.870922	0.009938	8.472511
561.968000	14.954912	7.884304	0.004717	17.872150	0.009937	8.473093
561.988000	14.954912	7.891423	0.004712	17.888288	0.009927	8.480744
562.008000	14.954912	7.884159	0.004717	17.871822	0.009937	8.472937
562.028000	14.954912	7.882810	0.004718	17.868764	0.009939	8.471488
562.048000	14.954912	7.887348	0.004715	17.879050	0.009933	8.476365
562.068000	14.954912	7.882722	0.004718	17.868562	0.009939	8.471392
562.088000	14.954912	7.878655	0.004721	17.859343	0.009945	8.467022
562.108000	14.954912	7.885003	0.004716	17.873733	0.009936	8.473844
562.128000	14.954912	7.878381	0.004721	17.858724	0.009945	8.466728
562.148000	14.954912	7.885984	0.004716	17.875957	0.009934	8.474898
562.168000	14.954912	7.883531	0.004717	17.870397	0.009938	8.472262
562.188000	14.954912	7.874897	0.004723	17.850825	0.009950	8.462983
562.208000	14.954912	7.878478	0.004721	17.858943	0.009945	8.466832
562.228000	14.954912	7.877854	0.004721	17.857529	0.009946	8.466162
562.248000	14.954912	7.876767	0.004722	17.855065	0.009947	8.464993
562.268000	14.954912	7.876447	0.004722	17.854340	0.009948	8.464650
562.288000	14.954912	7.877728	0.004721	17.857242	0.009946	8.466026
562.308000	14.954912	7.876902	0.004722	17.855370	0.009947	8.465138
562.328000	14.954912	7.874652	0.004723	17.850270	0.009950	8.462720
562.348000	14.954912	7.878540	0.004721	17.859083	0.009945	8.466898
562.368000	14.954912	7.882172	0.004718	17.867316	0.009940	8.470801
562.388000	14.954912	7.880568	0.004719	17.863682	0.009942	8.469078
562.408000	14.954912	7.876754	0.004722	17.855035	0.009947	8.464979
562.428000	14.954912	7.878719	0.004720	17.859490	0.009944	8.467091
562.448000	14.954912	7.883517	0.004717	17.870364	0.009938	8.472247
562.468000	14.954912	7.878734	0.004720	17.859523	0.009944	8.467107
562.488000	14.954912	7.887129	0.004715	17.878552	0.009933	8.476128
562.508000	14.954912	7.886332	0.004716	17.876747	0.009934	8.475273
562.528000	14.954912	7.880487	0.004719	17.863496	0.009942	8.468991
562.548000	14.954912	7.881276	0.004719	17.865286	0.009941	8.469839
562.568000	14.954912	7.878407	0.004721	17.858781	0.009945	8.466755
562.588000	14.954912	7.874908	0.004723	17.850851	0.009950	8.462995
562.608000	14.954912	7.883210	0.004718	17.869670	0.009938	8.471917
562.628000	14.954912	7.880220	0.004720	17.862891	0.009942	8.468704
562.648000	14.954912	7.875980	0.004722	17.853279	0.009948	8.464147
562.668000	14.954912	7.876654	0.004722	17.854809	0.009947	8.464872
562.688000	14.954912	7.877431	0.004721	17.856570	0.009946	8.465707
562.708000	14.954912	7.880090	0.004720	17.862597	0.009943	8.468564
562.728000	14.954912	7.886187	0.004716	17.876417	0.009934	8.475116
562.748000	14.954912	7.882441	0.004718	17.867927	0.009939	8.471091
562.768000	14.954912	7.879664	0.004720	17.861632	0.009943	8.468106
562.788000	14.954912	7.880710	0.004719	17.864003	0.009942	8.469231
562.808000	14.954912	7.877780	0.004721	17.857362	0.009946	8.466082
562.828000	14.954912	7.881739	0.004719	17.866336	0.009940	8.470337
562.848000	14.954912	7.881365	0.004719	17.865488	0.009941	8.469935
562.868000	14.954912	7.877770	0.004721	17.857338	0.009946	8.466071
562.888000	14.954912	7.879201	0.004720	17.860582	0.009944	8.467609
562.908000	14.954912	7.880504	0.004719	17.863535	0.009942	8.469009
562.928000	14.954912	7.873610	0.004724	17.847907	0.009951	8.461600
562.948000	14.954912	7.880189	0.004720	17.862822	0.009942	8.468671
562.968000	14.954912	7.876438	0.004722	17.854319	0.009948	8.464640
562.988000	14.954912	7.879693	0.004720	17.861696	0.009943	8.468137
563.008000	14.954912	7.883615	0.004717	17.870588	0.009938	8.472353
563.028000	14.954912	7.877785	0.004721	17.857372	0.009946	8.466087
563.048000	14.954912	7.879704	0.004720	17.861723	0.009943	8.468150
563.068000	14.954912	7.874693	0.004723	17.850363	0.009950	8.462764
563.088000	14.954912	7.877337	0.004721	17.856357	0.009946	8.465606
563.108000	14.954912	7.882273	0.004718	17.867545	0.009940	8.470910
563.128000	14.954912	7.876966	0.004722	17.855516	0.009947	8.465207
563.148000	14.954912	7.875356	0.004723	17.851867	0.009949	8.463477
563.168000	14.954912	7.873601	0.004724	17.847888	0.009951	8.461591
563.188000	14.954912	7.879580	0.004720	17.861440	0.009943	8.468016
563.208000	14.954912	7.882853	0.004718	17.868860	0.009939	8.471534
563.228000	14.954912	7.880896	0.004719	17.864424	0.009941	8.469430
563.248000	14.954912	7.881487	0.004719	17.865763	0.009941	8.470065
563.268000	14.954912	7.880101	0.004720	17.862622	0.009943	8.468576
563.288000	14.954912	7.883092	0.004718	17.869402	0.009938	8.471790
563.308000	14.954912	7.881643	0.004719	17.866119	0.009940	8.470234
563.328000	14.954912	7.883273	0.004718	17.869812	0.009938	8.471985
563.348000	14.954912	7.883339	0.004717	17.869963	0.009938	8.472056
563.368000	14.954912	7.881094	0.004719	17.864874	0.009941	8.469644
563.388000	14.954912	7.878199	0.004721	17.858310	0.009945	8.466532
563.408000	14.954912	7.883001	0.004718	17.869195	0.009939	8.471692
563.428000	14.954912	7.873556	0.004724	17.847786	0.009952	8.461542
563.448000	14.954912	7.876922	0.004722	17.855416	0.009947	8.465160
563.468000	14.954912	7.880270	0.004719	17.863005	0.009942	8.468758
563.488000	14.954912	7.879105	0.004720	17.860365	0.009944	8.467506
563.508000	14.954912	7.879523	0.004720	17.861313	0.009943	8.467955
563.528000	14.954912	7.882614	0.004718	17.868318	0.009939	8.471277
563.548000	14.954912	7.883296	0.004718	17.869864	0.009938	8.472009
563.568000	14.954912	7.886244	0.004716	17.876548	0.009934	8.475178
563.588000	14.954912	7.881071	0.004719	17.864821	0.009941	8.469619
563.608000	14.954912	7.875797	0.004722	17.852866	0.009948	8.463951
563.628000	14.954912	7.881888	0.004718	17.866672	0.009940	8.470496
563.648000	14.954912	7.877573	0.004721	17.856891	0.009946	8.465859
563.668000	14.954912	7.879296	0.004720	17.860798	0.009944	8.467711
563.688000	14.954912	7.876715	0.004722	17.854947	0.009947	8.464937
563.708000	14.954912	7.883372	0.004717	17.870038	0.009938	8.472092
563.728000	14.954912	7.881881	0.004718	17.866658	0.009940	8.470489
563.748000	14.954912	7.881297	0.004719	17.865334	0.009941	8.469862
563.768000	14.954912	7.881385	0.004719	17.865534	0.009941	8.469956
563.788000	14.954912	7.879809	0.004720	17.861961	0.009943	8.468262
563.808000	14.954912	7.881463	0.004719	17.865709	0.009941	8.470040
563.828000	14.954912	7.886564	0.004715	17.877272	0.009934	8.475522
563.848000	14.954912	7.882972	0.004718	17.869131	0.009939	8.471662
563.868000	14.954912	7.881362	0.004719	17.865480	0.009941	8.469931
563.888000	14.954912	7.882799	0.004718	17.868737	0.009939	8.471475
563.908000	14.954912	7.877939	0.004721	17.857722	0.009946	8.466253
563.928000	14.954912	7.881475	0.004719	17.865737	0.009941	8.470053
563.948000	14.954912	7.879496	0.004720	17.861250	0.009943	8.467925
563.968000	14.954912	7.883908	0.004717	17.871252	0.009937	8.472667
563.988000	14.954912	7.878795	0.004720	17.859662	0.009944	8.467173
564.008000	14.954912	7.879579	0.004720	17.861438	0.009943	8.468015
564.028000	14.954912	7.896394	0.004709	17.899554	0.009920	8.486085
564.048000	14.954912	7.883961	0.004717	17.871371	0.009937	8.472724
564.068000	14.954912	7.887715	0.004715	17.879881	0.009932	8.476758
564.088000	14.954912	7.884558	0.004717	17.872725	0.009936	8.473366
564.108000	14.954912	7.889438	0.004713	17.883788	0.009930	8.478611
564.128000	14.954912	7.883954	0.004717	17.871355	0.009937	8.472716
564.148000	14.954912	7.882563	0.004718	17.868204	0.009939	8.471222
564.168000	14.954912	7.884327	0.004717	17.872202	0.009937	8.473118
564.188000	14.954912	7.881399	0.004719	17.865565	0.009941	8.469971
564.208000	14.954912	7.876747	0.004722	17.855020	0.009947	8.464972
564.228000	14.954912	7.877945	0.004721	17.857735	0.009946	8.466259
564.248000	14.954912	7.881246	0.004719	17.865218	0.009941	8.469807
564.268000	14.954912	7.879821	0.004720	17.861986	0.009943	8.468275
564.288000	14.954912	7.881580	0.004719	17.865975	0.009941	8.470166
564.308000	14.954912	7.881120	0.004719	17.864933	0.009941	8.469671
564.328000	14.954912	7.884002	0.004717	17.871466	0.009937	8.472769
564.348000	14.954912	7.881986	0.004718	17.866895	0.009940	8.470602
564.368000	14.954912	7.878427	0.004721	17.858828	0.009945	8.466777
564.388000	14.954912	7.878894	0.004720	17.859886	0.009944	8.467279
564.408000	14.954912	7.878378	0.004721	17.858717	0.009945	8.466725
564.428000	14.954912	7.876170	0.004722	17.853712	0.009948	8.464352
564.448000	14.954912	7.879282	0.004720	17.860766	0.009944	8.467696
564.468000	14.954912	7.879406	0.004720	17.861048	0.009944	8.467830
564.488000	14.954912	7.882994	0.004718	17.869179	0.009939	8.471685
564.508000	14.954912	7.878624	0.004721	17.859273	0.009945	8.466988
564.528000	14.954912	7.874418	0.004723	17.849740	0.009950	8.462469
564.548000	14.954912	7.873574	0.004724	17.847828	0.009952	8.461562
564.568000	14.954912	7.878715	0.004720	17.859480	0.009944	8.467086
564.588000	14.954912	7.869918	0.004726	17.839538	0.009957	8.457632
564.608000	14.954912	7.874544	0.004723	17.850025	0.009950	8.462604
564.628000	14.954912	7.872433	0.004725	17.845239	0.009953	8.460335
564.648000	14.954912	7.873725	0.004724	17.848169	0.009951	8.461724
564.668000	14.954912	7.878923	0.004720	17.859952	0.009944	8.467310
564.688000	14.954912	7.876008	0.004722	17.853343	0.009948	8.464177
564.708000	14.954912	7.878137	0.004721	17.858169	0.009945	8.466465
564.728000	14.954912	7.877232	0.004721	17.856119	0.009947	8.465493
564.748000	14.954912	7.877655	0.004721	17.857078	0.009946	8.465948
564.768000	14.954912	7.878493	0.004721	17.858976	0.009945	8.466848
564.788000	14.954912	7.883191	0.004718	17.869626	0.009938	8.471897
564.808000	14.954912	7.886940	0.004715	17.878125	0.009933	8.475926
564.828000	14.954912	7.882659	0.004718	17.868421	0.009939	8.471325
564.848000	14.954912	7.883562	0.004717	17.870468	0.009938	8.472296
564.868000	14.954912	7.882132	0.004718	17.867226	0.009940	8.470759
564.888000	14.954912	7.877463	0.004721	17.856642	0.009946	8.465741
564.908000	14.954912	7.876816	0.004722	17.855175	0.009947	8.465045
564.928000	14.954912	7.876612	0.004722	17.854713	0.009947	8.464826
564.948000	14.954912	7.883831	0.004717	17.871077	0.009937	8.472585
564.968000	14.954912	7.885156	0.004716	17.874080	0.009936	8.474008
564.988000	14.954912	7.884511	0.004717	17.872618	0.009937	8.473315
565.008000	14.954912	7.881633	0.004719	17.866096	0.009940	8.470223
565.028000	14.954912	7.873310	0.004724	17.847228	0.009952	8.461278
565.048000	14.954912	7.883803	0.004717	17.871014	0.009937	8.472555
565.068000	14.954912	7.877803	0.004721	17.857413	0.009946	8.466106
565.088000	14.954912	7.878024	0.004721	17.857915	0.009945	8.466344
565.108000	14.954912	7.880194	0.004720	17.862834	0.009942	8.468676
565.128000	14.954912	7.875336	0.004723	17.851820	0.009949	8.463455
565.148000	14.954912	7.871920	0.004725	17.844077	0.009954	8.459784
565.168000	14.954912	7.873760	0.004724	17.848249	0.009951	8.461762
565.188000	14.954912	7.876052	0.004722	17.853445	0.009948	8.464225
565.208000	14.954912	7.875111	0.004723	17.851310	0.009949	8.463213
565.228000	14.954912	7.875415	0.004723	17.851999	0.009949	8.463540
565.248000	14.954912	7.875489	0.004723	17.852167	0.009949	8.463619
565.268000	14.954912	7.877441	0.004721	17.856592	0.009946	8.465717
565.288000	14.954912	7.876519	0.004722	17.854501	0.009947	8.464726
565.308000	14.954912	7.877616	0.004721	17.856990	0.009946	8.465906
565.328000	14.954912	7.873867	0.004724	17.848491	0.009951	8.461877
565.348000	14.954912	7.874877	0.004723	17.850781	0.009950	8.462962
565.368000	14.954912	7.877121	0.004722	17.855867	0.009947	8.465373
565.388000	14.954912	7.874554	0.004723	17.850049	0.009950	8.462615
565.408000	14.954912	7.880181	0.004720	17.862804	0.009942	8.468662
565.428000	14.954912	7.870821	0.004726	17.841587	0.009955	8.458603
565.448000	14.954912	7.875041	0.004723	17.851152	0.009950	8.463138
565.468000	14.954912	7.868267	0.004727	17.835798	0.009959	8.455859
565.488000	14.954912	7.871221	0.004725	17.842492	0.009955	8.459033
565.508000	14.954912	7.868524	0.004727	17.836379	0.009958	8.456134
565.528000	14.954912	7.882139	0.004718	17.867241	0.009940	8.470766
565.548000	14.954912	7.875011	0.004723	17.851084	0.009950	8.463106
565.568000	14.954912	7.880142	0.004720	17.862715	0.009943	8.468620
565.588000	14.954912	7.878372	0.004721	17.858703	0.009945	8.466718
565.608000	14.954912	7.870436	0.004726	17.840712	0.009956	8.458189
565.628000	14.954912	7.873511	0.004724	17.847684	0.009952	8.461494
565.648000	14.954912	7.878706	0.004720	17.859461	0.009944	8.467077
565.668000	14.954912	7.871555	0.004725	17.843250	0.009954	8.459392
565.688000	14.954912	7.876471	0.004722	17.854393	0.009948	8.464675
565.708000	14.954912	7.869060	0.004727	17.837594	0.009958	8.456710
565.728000	14.954912	7.876098	0.004722	17.853548	0.009948	8.464274
565.748000	14.954912	7.878972	0.004720	17.860063	0.009944	8.467363
565.768000	14.954912	7.873454	0.004724	17.847556	0.009952	8.461433
565.788000	14.954912	7.877120	0.004722	17.855865	0.009947	8.465372
565.808000	14.954912	7.873951	0.004724	17.848682	0.009951	8.461967
565.828000	14.954912	7.877732	0.004721	17.857251	0.009946	8.466030
565.848000	14.954912	7.876551	0.004722	17.854575	0.009947	8.464761
565.868000	14.954912	7.875830	0.004722	17.852940	0.009948	8.463986
565.888000	14.954912	7.877501	0.004721	17.856728	0.009946	8.465782
565.908000	14.954912	7.867781	0.004728	17.834695	0.009959	8.455336
565.928000	14.954912	7.873206	0.004724	17.846993	0.009952	8.461167
565.948000	14.954912	7.872700	0.004724	17.845846	0.009953	8.460623
565.968000	14.954912	7.879715	0.004720	17.861747	0.009943	8.468161
565.988000	14.954912	7.873716	0.004724	17.848148	0.009951	8.461714
566.008000	14.954912	7.875934	0.004722	17.853176	0.009948	8.464098
566.028000	14.954912	7.874081	0.004724	17.848977	0.009951	8.462107
566.048000	14.954912	7.872342	0.004725	17.845034	0.009953	8.460238
566.068000	14.954912	7.867897	0.004728	17.834959	0.009959	8.455461
566.088000	14.954912	7.868304	0.004727	17.835881	0.009959	8.455898
566.108000	14.954912	7.871051	0.004725	17.842107	0.009955	8.458850
566.128000	14.954912	7.874088	0.004724	17.848992	0.009951	8.462114
566.148000	14.954912	7.876241	0.004722	17.853872	0.009948	8.464427
566.168000	14.954912	7.878988	0.004720	17.860099	0.009944	8.467380
566.188000	14.954912	7.875751	0.004722	17.852761	0.009949	8.463901
566.208000	14.954912	7.875947	0.004722	17.853207	0.009948	8.464112
566.228000	14.954912	7.877722	0.004721	17.857230	0.009946	8.466020
566.248000	14.954912	7.879281	0.004720	17.860764	0.009944	8.467695
566.268000	14.954912	7.876693	0.004722	17.854897	0.009947	8.464914
566.288000	14.954912	7.877359	0.004721	17.856407	0.009946	8.465630
566.308000	14.954912	7.883466	0.004717	17.870249	0.009938	8.472192
566.328000	14.954912	7.868459	0.004727	17.836231	0.009959	8.456064
566.348000	14.954912	7.873291	0.004724	17.847185	0.009952	8.461257
566.368000	14.954912	7.871324	0.004725	17.842726	0.009955	8.459143
566.388000	14.954912	7.876040	0.004722	17.853417	0.009948	8.464212
566.408000	14.954912	7.871747	0.004725	17.843686	0.009954	8.459598
566.428000	14.954912	7.869151	0.004727	17.837801	0.009958	8.456809
566.448000	14.954912	7.876675	0.004722	17.854856	0.009947	8.464894
566.468000	14.954912	7.879351	0.004720	17.860922	0.009944	8.467770
566.488000	14.954912	7.870768	0.004726	17.841465	0.009955	8.458546
566.508000	14.954912	7.868299	0.004727	17.835869	0.009959	8.455892
566.528000	14.954912	7.872016	0.004725	17.844294	0.009954	8.459887
566.548000	14.954912	7.873523	0.004724	17.847712	0.009952	8.461507
566.568000	14.954912	7.870004	0.004726	17.839735	0.009956	8.457725
566.588000	14.954912	7.870147	0.004726	17.840059	0.009956	8.457879
566.608000	14.954912	7.872435	0.004725	17.845245	0.009953	8.460338
566.628000	14.954912	7.870419	0.004726	17.840675	0.009956	8.458171
566.648000	14.954912	7.868234	0.004727	17.835723	0.009959	8.455823
566.668000	14.954912	7.869171	0.004727	17.837845	0.009958	8.456829
566.688000	14.954912	7.877820	0.004721	17.857452	0.009946	8.466125
566.708000	14.954912	7.879750	0.004720	17.861827	0.009943	8.468199
566.728000	14.954912	7.878476	0.004721	17.858939	0.009945	8.466830
566.748000	14.954912	7.878086	0.004721	17.858056	0.009945	8.466411
566.768000	14.954912	7.876337	0.004722	17.854089	0.009948	8.464530
566.788000	14.954912	7.882988	0.004718	17.869167	0.009939	8.471679
566.808000	14.954912	7.876640	0.004722	17.854776	0.009947	8.464856
566.828000	14.954912	7.869455	0.004727	17.838491	0.009957	8.457136
566.848000	14.954912	7.869431	0.004727	17.838436	0.009957	8.457110
566.868000	14.954912	7.867512	0.004728	17.834086	0.009960	8.455047
566.888000	14.954912	7.871667	0.004725	17.843503	0.009954	8.459512
566.908000	14.954912	7.871135	0.004725	17.842297	0.009955	8.458940
566.928000	14.954912	7.871616	0.004725	17.843389	0.009954	8.459458
566.948000	14.954912	7.875799	0.004722	17.852871	0.009948	8.463953
566.968000	14.954912	7.872580	0.004724	17.845573	0.009953	8.460493
566.988000	14.954912	7.884902	0.004716	17.873504	0.009936	8.473735
567.008000	14.954912	7.875164	0.004723	17.851432	0.009949	8.463271
567.028000	14.954912	7.878036	0.004721	17.857941	0.009945	8.466357
567.048000	14.954912	7.874716	0.004723	17.850416	0.009950	8.462789
567.068000	14.954912	7.874740	0.004723	17.850470	0.009950	8.462815
567.088000	14.954912	7.879051	0.004720	17.860242	0.009944	8.467448
567.107000	14.954912	7.868420	0.004727	17.836145	0.009959	8.456023
567.127000	14.954912	7.874762	0.004723	17.850521	0.009950	8.462839
567.147000	14.954912	7.878689	0.004721	17.859421	0.009945	8.467058
567.167000	14.954912	7.868915	0.004727	17.837265	0.009958	8.456554
567.187000	14.954912	7.872903	0.004724	17.846305	0.009952	8.460840
567.207000	14.954912	7.876401	0.004722	17.854235	0.009948	8.464600
567.227000	14.954912	7.872640	0.004724	17.845710	0.009953	8.460558
567.247000	14.954912	7.874735	0.004723	17.850459	0.009950	8.462810
567.267000	14.954912	7.868586	0.004727	17.836519	0.009958	8.456201
567.287000	14.954912	7.873647	0.004724	17.847991	0.009951	8.461640
567.307000	14.954912	7.876040	0.004722	17.853416	0.009948	8.464212
567.327000	14.954912	7.868106	0.004727	17.835431	0.009959	8.455685
567.347000	14.954912	7.865074	0.004729	17.828558	0.009963	8.452426
567.367000	14.954912	7.871972	0.004725	17.844195	0.009954	8.459840
567.387000	14.954912	7.865505	0.004729	17.829537	0.009963	8.452890
567.407000	14.954912	7.873093	0.004724	17.846737	0.009952	8.461045
567.427000	14.954912	7.878203	0.004721	17.858320	0.009945	8.466536
567.447000	14.954912	7.878578	0.004721	17.859171	0.009945	8.466940
567.467000	14.954912	7.868322	0.004727	17.835920	0.009959	8.455917
567.487000	14.954912	7.872696	0.004724	17.845837	0.009953	8.460618
567.507000	14.954912	7.871882	0.004725	17.843990	0.009954	8.459743
567.527000	14.954912	7.871165	0.004725	17.842366	0.009955	8.458973
567.547000	14.954912	7.870343	0.004726	17.840503	0.009956	8.458090
567.567000	14.954912	7.876810	0.004722	17.855162	0.009947	8.465039
567.587000	14.954912	7.875732	0.004722	17.852717	0.009949	8.463880
567.607000	14.954912	7.868826	0.004727	17.837064	0.009958	8.456459
567.627000	14.954912	7.872608	0.004724	17.845637	0.009953	8.460524
567.647000	14.954912	7.871834	0.004725	17.843882	0.009954	8.459691
567.667000	14.954912	7.874560	0.004723	17.850061	0.009950	8.462621
567.687000	14.954912	7.868082	0.004727	17.835377	0.009959	8.455659
567.707000	14.954912	7.867652	0.004728	17.834403	0.009960	8.455198
567.727000	14.954912	7.866823	0.004728	17.832524	0.009961	8.454307
567.747000	14.954912	7.876613	0.004722	17.854716	0.009947	8.464828
567.767000	14.954912	7.869353	0.004727	17.838259	0.009957	8.457025
567.787000	14.954912	7.874403	0.004723	17.849706	0.009950	8.462453
567.807000	14.954912	7.873868	0.004724	17.848493	0.009951	8.461878
567.827000	14.954912	7.870035	0.004726	17.839804	0.009956	8.457758
567.847000	14.954912	7.877005	0.004722	17.855604	0.009947	8.465249
567.867000	14.954912	7.875533	0.004723	17.852268	0.009949	8.463667
567.887000	14.954912	7.864773	0.004730	17.827876	0.009964	8.452103
567.907000	14.954912	7.874689	0.004723	17.850354	0.009950	8.462760
567.927000	14.954912	7.867965	0.004728	17.835111	0.009959	8.455533
567.947000	14.954912	7.873535	0.004724	17.847738	0.009952	8.461520
567.967000	14.954912	7.874490	0.004723	17.849903	0.009950	8.462546
567.987000	14.954912	7.871139	0.004725	17.842307	0.009955	8.458945
568.007000	14.954912	7.867476	0.004728	17.834003	0.009960	8.455008
568.027000	14.954912	7.878491	0.004721	17.858973	0.009945	8.466846
568.047000	14.954912	7.872254	0.004725	17.844834	0.009953	8.460143
568.067000	14.954912	7.868242	0.004727	17.835741	0.009959	8.455832
568.087000	14.954912	7.870774	0.004726	17.841479	0.009955	8.458552
568.107000	14.954912	7.868774	0.004727	17.836945	0.009958	8.456403
568.127000	14.954912	7.868661	0.004727	17.836691	0.009958	8.456282
568.147000	14.954912	7.877007	0.004722	17.855608	0.009947	8.465251
568.167000	14.954912	7.866800	0.004728	17.832472	0.009961	8.454282
568.187000	14.954912	7.870832	0.004726	17.841610	0.009955	8.458615
568.207000	14.954912	7.870561	0.004726	17.840996	0.009956	8.458323
568.227000	14.954912	7.876243	0.004722	17.853877	0.009948	8.464430
568.247000	14.954912	7.870071	0.004726	17.839887	0.009956	8.457798
568.267000	14.954912	7.869180	0.004727	17.837867	0.009958	8.456840
568.287000	14.954912	7.872401	0.004725	17.845168	0.009953	8.460301
568.307000	14.954912	7.870272	0.004726	17.840342	0.009956	8.458013
568.327000	14.954912	7.871065	0.004725	17.842140	0.009955	8.458865
568.347000	14.954912	7.872388	0.004725	17.845138	0.009953	8.460287
568.367000	14.954912	7.868823	0.004727	17.837057	0.009958	8.456456
568.387000	14.954912	7.871615	0.004725	17.843387	0.009954	8.459457
568.407000	14.954912	7.871789	0.004725	17.843781	0.009954	8.459644
568.427000	14.954912	7.866924	0.004728	17.832753	0.009961	8.454415
568.447000	14.954912	7.870339	0.004726	17.840493	0.009956	8.458085
568.467000	14.954912	7.866169	0.004729	17.831042	0.009962	8.453604
568.487000	14.954912	7.868442	0.004727	17.836193	0.009959	8.456046
568.507000	14.954912	7.870782	0.004726	17.841498	0.009955	8.458561
568.527000	14.954912	7.874132	0.004723	17.849090	0.009951	8.462161
568.547000	14.954912	7.872527	0.004725	17.845453	0.009953	8.460436
568.567000	14.954912	7.876894	0.004722	17.855352	0.009947	8.465129
568.587000	14.954912	7.870824	0.004726	17.841593	0.009955	8.458607
568.607000	14.954912	7.874503	0.004723	17.849933	0.009950	8.462560
568.627000	14.954912	7.876975	0.004722	17.855537	0.009947	8.465217
568.647000	14.954912	7.872184	0.004725	17.844675	0.009953	8.460068
568.667000	14.954912	7.880692	0.004719	17.863963	0.009942	8.469212
568.687000	14.954912	7.882906	0.004718	17.868981	0.009939	8.471591
568.707000	14.954912	7.874493	0.004723	17.849911	0.009950	8.462550
568.727000	14.954912	7.874411	0.004723	17.849724	0.009950	8.462461
568.747000	14.954912	7.872976	0.004724	17.846472	0.009952	8.460919
568.767000	14.954912	7.868103	0.004727	17.835424	0.009959	8.455682
568.787000	14.954912	7.867332	0.004728	17.833677	0.009960	8.454853
568.807000	14.954912	7.865359	0.004729	17.829204	0.009963	8.452733
568.827000	14.954912	7.870169	0.004726	17.840107	0.009956	8.457902
568.847000	14.954912	7.872558	0.004725	17.845523	0.009953	8.460470
568.867000	14.954912	7.875435	0.004723	17.852046	0.009949	8.463562
568.887000	14.954912	7.871100	0.004725	17.842218	0.009955	8.458903
568.907000	14.954912	7.873958	0.004724	17.848698	0.009951	8.461975
568.927000	14.954912	7.868439	0.004727	17.836187	0.009959	8.456043
568.947000	14.954912	7.872404	0.004725	17.845175	0.009953	8.460304
568.967000	14.954912	7.866542	0.004728	17.831887	0.009961	8.454005
568.987000	14.954912	7.869115	0.004727	17.837718	0.009958	8.456769
569.007000	14.954912	7.869288	0.004727	17.838112	0.009957	8.456956
569.027000	14.954912	7.867168	0.004728	17.833306	0.009960	8.454678
569.047000	14.954912	7.871800	0.004725	17.843805	0.009954	8.459655
569.067000	14.954912	7.867549	0.004728	17.834168	0.009960	8.455086
569.087000	14.954912	7.867207	0.004728	17.833395	0.009960	8.454720
569.107000	14.954912	7.866462	0.004728	17.831705	0.009961	8.453919
569.127000	14.954912	7.873949	0.004724	17.848677	0.009951	8.461965
569.147000	14.954912	7.870435	0.004726	17.840710	0.009956	8.458188
569.167000	14.954912	7.868834	0.004727	17.837082	0.009958	8.456467
569.187000	14.954912	7.870952	0.004726	17.841884	0.009955	8.458744
569.207000	14.954912	7.869729	0.004726	17.839110	0.009957	8.457429
569.227000	14.954912	7.872488	0.004725	17.845366	0.009953	8.460395
569.247000	14.954912	7.872582	0.004724	17.845578	0.009953	8.460496
569.267000	14.954912	7.872826	0.004724	17.846130	0.009953	8.460757
569.287000	14.954912	7.871895	0.004725	17.844020	0.009954	8.459757
569.307000	14.954912	7.870890	0.004726	17.841742	0.009955	8.458677
569.327000	14.954912	7.875129	0.004723	17.851352	0.009949	8.463233
569.347000	14.954912	7.874254	0.004723	17.849368	0.009951	8.462292
569.367000	14.954912	7.868372	0.004727	17.836035	0.009959	8.455971
569.387000	14.954912	7.877320	0.004721	17.856318	0.009946	8.465587
569.407000	14.954912	7.869946	0.004726	17.839603	0.009957	8.457663
569.427000	14.954912	7.872173	0.004725	17.844651	0.009953	8.460056
569.447000	14.954912	7.872795	0.004724	17.846061	0.009953	8.460724
569.467000	14.954912	7.875099	0.004723	17.851284	0.009949	8.463201
569.487000	14.954912	7.871253	0.004725	17.842565	0.009955	8.459067
569.507000	14.954912	7.871134	0.004725	17.842296	0.009955	8.458940
569.527000	14.954912	7.872198	0.004725	17.844708	0.009953	8.460083
569.547000	14.954912	7.872922	0.004724	17.846349	0.009952	8.460861
569.567000	14.954912	7.878064	0.004721	17.858006	0.009945	8.466387
569.587000	14.954912	7.878577	0.004721	17.859167	0.009945	8.466938
569.607000	14.954912	7.874457	0.004723	17.849829	0.009950	8.462511
569.627000	14.954912	7.872861	0.004724	17.846211	0.009953	8.460796
569.647000	14.954912	7.876523	0.004722	17.854510	0.009947	8.464730
569.667000	14.954912	7.871121	0.004725	17.842267	0.009955	8.458926
569.687000	14.954912	7.872288	0.004725	17.844911	0.009953	8.460180
569.707000	14.954912	7.873873	0.004724	17.848505	0.009951	8.461883
569.727000	14.954912	7.868155	0.004727	17.835543	0.009959	8.455738
569.747000	14.954912	7.870819	0.004726	17.841581	0.009955	8.458600
569.767000	14.954912	7.863795	0.004730	17.825660	0.009965	8.451052
569.787000	14.954912	7.873846	0.004724	17.848444	0.009951	8.461854
569.807000	14.954912	7.866683	0.004728	17.832206	0.009961	8.454156
569.827000	14.954912	7.872768	0.004724	17.846000	0.009953	8.460696
569.847000	14.954912	7.874872	0.004723	17.850769	0.009950	8.462956
569.867000	14.954912	7.869595	0.004726	17.838808	0.009957	8.457286
569.887000	14.954912	7.872371	0.004725	17.845099	0.009953	8.460268
569.907000	14.954912	7.870297	0.004726	17.840399	0.009956	8.458040
569.927000	14.954912	7.870096	0.004726	17.839942	0.009956	8.457824
569.947000	14.954912	7.872021	0.004725	17.844305	0.009954	8.459892
569.967000	14.954912	7.875792	0.004722	17.852854	0.009948	8.463945
569.987000	14.954912	7.868963	0.004727	17.837375	0.009958	8.456606
[truncated: 1,002 more rows]
