# Supplementary material for: Stress relaxation in the presence of sudden strain bursts: Methodology and stress relaxation data of microcast aluminium microwires
Source: Data Brief. 2018 Nov 14;21:2134–41. doi: 10.1016/j.dib.2018.11.047 (PMC6265499; doi:10.1016/j.dib.2018.11.047)
Supplement: Supplementary file 2 — Supplementary material [file mmc2.zip › Data in brief/Annealed/AN_27_2/Stress relaxation txt files/An_27_2_Relaxcycle0010.txt]

Time[s]	Motordispl[�m]	Force[mN]	EngStrain	EngStress[MPa]	Shearstrain	Shearstress [MPa]
597.426000	17.171883	8.511153	0.005770	19.293092	0.012151	9.146754
597.446000	17.171883	8.509078	0.005771	19.288388	0.012154	9.144524
597.466000	17.171883	8.517544	0.005766	19.307578	0.012143	9.153622
597.486000	17.171883	8.509781	0.005771	19.289981	0.012153	9.145280
597.506000	17.171883	8.502659	0.005775	19.273837	0.012163	9.137626
597.526000	17.171963	8.493117	0.005782	19.252207	0.012176	9.127371
597.546000	17.171963	8.489453	0.005784	19.243901	0.012181	9.123433
597.566000	17.171963	8.493517	0.005781	19.253115	0.012176	9.127802
597.586000	17.171963	8.490380	0.005783	19.246004	0.012180	9.124430
597.606000	17.171963	8.484831	0.005787	19.233425	0.012188	9.118467
597.626000	17.171963	8.489123	0.005784	19.243153	0.012182	9.123079
597.646000	17.171963	8.487218	0.005785	19.238835	0.012184	9.121031
597.666000	17.171963	8.487860	0.005785	19.240290	0.012184	9.121721
597.686000	17.171963	8.471212	0.005796	19.202554	0.012206	9.103831
597.706000	17.171963	8.469044	0.005797	19.197638	0.012209	9.101500
597.726000	17.171963	8.467102	0.005799	19.193236	0.012212	9.099413
597.746000	17.171963	8.468162	0.005798	19.195640	0.012211	9.100553
597.766000	17.171963	8.470911	0.005796	19.201870	0.012207	9.103507
597.786000	17.171963	8.465660	0.005799	19.189968	0.012214	9.097864
597.806000	17.171963	8.462336	0.005802	19.182434	0.012219	9.094292
597.826000	17.171963	8.467253	0.005798	19.193578	0.012212	9.099575
597.846000	17.171963	8.468969	0.005797	19.197469	0.012209	9.101420
597.866000	17.171963	8.477383	0.005792	19.216541	0.012198	9.110462
597.886000	17.171963	8.472478	0.005795	19.205423	0.012205	9.105191
597.906000	17.171963	8.471907	0.005795	19.204130	0.012205	9.104578
597.926000	17.171963	8.468831	0.005797	19.197157	0.012210	9.101272
597.946000	17.171963	8.471821	0.005795	19.203934	0.012206	9.104485
597.966000	17.171963	8.471723	0.005795	19.203712	0.012206	9.104380
597.986000	17.171963	8.471346	0.005796	19.202856	0.012206	9.103974
598.006000	17.171963	8.473091	0.005795	19.206812	0.012204	9.105849
598.026000	17.171963	8.468598	0.005798	19.196629	0.012210	9.101022
598.046000	17.171963	8.470061	0.005797	19.199945	0.012208	9.102594
598.066000	17.171963	8.473958	0.005794	19.208778	0.012203	9.106782
598.086000	17.171963	8.465366	0.005800	19.189302	0.012214	9.097548
598.106000	17.171963	8.472618	0.005795	19.205739	0.012204	9.105341
598.126000	17.171963	8.474882	0.005793	19.210872	0.012201	9.107774
598.146000	17.171963	8.471997	0.005795	19.204332	0.012205	9.104674
598.166000	17.171963	8.472684	0.005795	19.205890	0.012204	9.105412
598.186000	17.171963	8.473830	0.005794	19.208488	0.012203	9.106644
598.206000	17.171963	8.473739	0.005794	19.208282	0.012203	9.106546
598.226000	17.171963	8.472822	0.005795	19.206202	0.012204	9.105560
598.246000	17.171963	8.474695	0.005794	19.210448	0.012202	9.107573
598.266000	17.171963	8.472115	0.005795	19.204601	0.012205	9.104801
598.286000	17.171963	8.470774	0.005796	19.201561	0.012207	9.103360
598.306000	17.171963	8.466509	0.005799	19.191893	0.012213	9.098776
598.326000	17.171963	8.477903	0.005791	19.217719	0.012197	9.111021
598.346000	17.171963	8.468185	0.005798	19.195692	0.012211	9.100577
598.366000	17.171963	8.465994	0.005799	19.190724	0.012214	9.098222
598.386000	17.171963	8.477072	0.005792	19.215838	0.012198	9.110128
598.406000	17.171963	8.476195	0.005793	19.213849	0.012200	9.109186
598.426000	17.171963	8.469964	0.005797	19.199723	0.012208	9.102489
598.446000	17.171963	8.474365	0.005794	19.209700	0.012202	9.107219
598.466000	17.171963	8.466024	0.005799	19.190793	0.012214	9.098255
598.486000	17.171963	8.472843	0.005795	19.206250	0.012204	9.105583
598.506000	17.171963	8.468510	0.005798	19.196429	0.012210	9.100927
598.526000	17.171963	8.469067	0.005797	19.197691	0.012209	9.101525
598.546000	17.171963	8.471522	0.005796	19.203256	0.012206	9.104163
598.566000	17.171963	8.473834	0.005794	19.208497	0.012203	9.106648
598.586000	17.171963	8.473529	0.005794	19.207806	0.012203	9.106321
598.606000	17.171963	8.478346	0.005791	19.218724	0.012197	9.111497
598.626000	17.171963	8.474208	0.005794	19.209345	0.012202	9.107051
598.646000	17.171963	8.470219	0.005796	19.200301	0.012208	9.102763
598.666000	17.171963	8.472020	0.005795	19.204384	0.012205	9.104698
598.686000	17.171963	8.471285	0.005796	19.202719	0.012206	9.103909
598.706000	17.171963	8.469225	0.005797	19.198050	0.012209	9.101695
598.726000	17.171963	8.471109	0.005796	19.202319	0.012207	9.103719
598.746000	17.171963	8.471966	0.005795	19.204262	0.012205	9.104641
598.766000	17.171963	8.474428	0.005794	19.209843	0.012202	9.107286
598.786000	17.171963	8.474228	0.005794	19.209389	0.012202	9.107071
598.806000	17.171963	8.475446	0.005793	19.212152	0.012201	9.108381
598.826000	17.171963	8.475316	0.005793	19.211857	0.012201	9.108241
598.846000	17.171963	8.472213	0.005795	19.204823	0.012205	9.104907
598.866000	17.171963	8.467836	0.005798	19.194900	0.012211	9.100202
598.886000	17.171963	8.468332	0.005798	19.196024	0.012210	9.100735
598.906000	17.171963	8.470145	0.005797	19.200134	0.012208	9.102683
598.926000	17.171963	8.464187	0.005800	19.186628	0.012216	9.096280
598.946000	17.171963	8.471082	0.005796	19.202259	0.012207	9.103691
598.966000	17.171963	8.473747	0.005794	19.208300	0.012203	9.106555
598.986000	17.171963	8.473826	0.005794	19.208479	0.012203	9.106640
599.006000	17.171963	8.463750	0.005801	19.185638	0.012217	9.095811
599.026000	17.171963	8.466891	0.005799	19.192758	0.012212	9.099186
599.046000	17.171963	8.466258	0.005799	19.191324	0.012213	9.098507
599.066000	17.171963	8.474153	0.005794	19.209221	0.012202	9.106991
599.086000	17.171963	8.472914	0.005795	19.206412	0.012204	9.105660
599.106000	17.171963	8.464156	0.005800	19.186558	0.012216	9.096247
599.126000	17.171963	8.468049	0.005798	19.195383	0.012211	9.100431
599.146000	17.171963	8.471996	0.005795	19.204331	0.012205	9.104673
599.166000	17.171963	8.467909	0.005798	19.195066	0.012211	9.100281
599.186000	17.171963	8.470152	0.005797	19.200150	0.012208	9.102691
599.206000	17.171963	8.471477	0.005796	19.203153	0.012206	9.104115
599.226000	17.171963	8.466120	0.005799	19.191010	0.012213	9.098358
599.246000	17.171963	8.465291	0.005800	19.189132	0.012215	9.097467
599.266000	17.171963	8.472092	0.005795	19.204547	0.012205	9.104776
599.286000	17.171963	8.471374	0.005796	19.202920	0.012206	9.104004
599.306000	17.171963	8.467461	0.005798	19.194051	0.012212	9.099800
599.326000	17.171963	8.469714	0.005797	19.199158	0.012208	9.102221
599.346000	17.171963	8.471260	0.005796	19.202662	0.012206	9.103882
599.366000	17.171963	8.468876	0.005797	19.197259	0.012210	9.101320
599.386000	17.171963	8.463780	0.005801	19.185706	0.012217	9.095843
599.406000	17.171963	8.463422	0.005801	19.184894	0.012217	9.095458
599.426000	17.171963	8.469072	0.005797	19.197702	0.012209	9.101531
599.446000	17.171963	8.461626	0.005802	19.180824	0.012220	9.093529
599.466000	17.171963	8.473741	0.005794	19.208286	0.012203	9.106548
599.486000	17.171963	8.469464	0.005797	19.198590	0.012209	9.101952
599.506000	17.171963	8.467052	0.005799	19.193123	0.012212	9.099360
599.526000	17.171963	8.471837	0.005795	19.203970	0.012206	9.104502
599.546000	17.171963	8.465295	0.005800	19.189141	0.012215	9.097472
599.566000	17.171963	8.468707	0.005797	19.196876	0.012210	9.101139
599.586000	17.171963	8.468737	0.005797	19.196944	0.012210	9.101171
599.606000	17.171963	8.466278	0.005799	19.191368	0.012213	9.098528
599.626000	17.171963	8.472560	0.005795	19.205609	0.012205	9.105279
599.646000	17.171963	8.466231	0.005799	19.191262	0.012213	9.098477
599.666000	17.171963	8.463328	0.005801	19.184681	0.012217	9.095357
599.686000	17.171963	8.458695	0.005804	19.174180	0.012224	9.090379
599.706000	17.171963	8.458310	0.005804	19.173307	0.012224	9.089965
599.726000	17.171963	8.456947	0.005805	19.170217	0.012226	9.088500
599.746000	17.171963	8.465785	0.005799	19.190252	0.012214	9.097998
599.766000	17.171963	8.458939	0.005804	19.174734	0.012223	9.090641
599.786000	17.171963	8.464790	0.005800	19.187996	0.012215	9.096929
599.806000	17.171963	8.461644	0.005802	19.180864	0.012220	9.093548
599.826000	17.171963	8.463915	0.005801	19.186013	0.012216	9.095989
599.846000	17.171963	8.465041	0.005800	19.188565	0.012215	9.097199
599.866000	17.171963	8.463739	0.005801	19.185613	0.012217	9.095799
599.886000	17.171963	8.464060	0.005800	19.186340	0.012216	9.096144
599.906000	17.171963	8.463550	0.005801	19.185185	0.012217	9.095596
599.926000	17.171963	8.457037	0.005805	19.170420	0.012226	9.088596
599.946000	17.171963	8.462494	0.005802	19.182791	0.012218	9.094461
599.966000	17.171963	8.465274	0.005800	19.189094	0.012215	9.097449
599.986000	17.171963	8.463015	0.005801	19.183973	0.012218	9.095022
600.006000	17.171963	8.463859	0.005801	19.185885	0.012216	9.095928
600.026000	17.171963	8.455676	0.005806	19.167337	0.012228	9.087134
600.046000	17.171963	8.461145	0.005802	19.179733	0.012220	9.093012
600.066000	17.171963	8.465284	0.005800	19.189115	0.012215	9.097459
600.086000	17.171963	8.466485	0.005799	19.191839	0.012213	9.098751
600.106000	17.171963	8.462341	0.005802	19.182445	0.012219	9.094297
600.126000	17.171963	8.463820	0.005801	19.185797	0.012217	9.095886
600.146000	17.171963	8.470592	0.005796	19.201147	0.012207	9.103164
600.166000	17.171963	8.458687	0.005804	19.174162	0.012224	9.090370
600.186000	17.171963	8.459765	0.005803	19.176606	0.012222	9.091529
600.206000	17.171963	8.466246	0.005799	19.191296	0.012213	9.098493
600.226000	17.171963	8.463771	0.005801	19.185685	0.012217	9.095833
600.246000	17.171963	8.462392	0.005802	19.182560	0.012218	9.094352
600.266000	17.171963	8.463858	0.005801	19.185884	0.012216	9.095927
600.286000	17.171963	8.458745	0.005804	19.174292	0.012223	9.090432
600.306000	17.171963	8.465217	0.005800	19.188963	0.012215	9.097388
600.326000	17.171963	8.464137	0.005800	19.186516	0.012216	9.096227
600.346000	17.171963	8.464345	0.005800	19.186987	0.012216	9.096451
600.366000	17.171963	8.464862	0.005800	19.188159	0.012215	9.097006
600.386000	17.171963	8.461162	0.005802	19.179772	0.012220	9.093030
600.406000	17.171963	8.457241	0.005805	19.170885	0.012226	9.088817
600.426000	17.171963	8.456889	0.005805	19.170086	0.012226	9.088438
600.446000	17.171963	8.462773	0.005801	19.183423	0.012218	9.094761
600.466000	17.171963	8.459786	0.005803	19.176652	0.012222	9.091551
600.486000	17.171963	8.464534	0.005800	19.187414	0.012216	9.096653
600.506000	17.171963	8.460082	0.005803	19.177323	0.012222	9.091869
600.526000	17.171963	8.468064	0.005798	19.195417	0.012211	9.100447
600.546000	17.171963	8.458654	0.005804	19.174086	0.012224	9.090334
600.566000	17.171963	8.460393	0.005803	19.178029	0.012221	9.092204
600.586000	17.171963	8.464286	0.005800	19.186854	0.012216	9.096388
600.606000	17.171963	8.469856	0.005797	19.199480	0.012208	9.102374
600.626000	17.171963	8.460976	0.005802	19.179349	0.012220	9.092830
600.646000	17.171963	8.459729	0.005803	19.176524	0.012222	9.091490
600.666000	17.172044	8.467043	0.005799	19.193103	0.012212	9.099350
600.686000	17.171963	8.453365	0.005807	19.162098	0.012231	9.084651
600.706000	17.171963	8.453724	0.005807	19.162912	0.012230	9.085037
600.726000	17.171963	8.459677	0.005803	19.176406	0.012222	9.091434
600.746000	17.171963	8.456710	0.005805	19.169681	0.012226	9.088246
600.766000	17.171963	8.456746	0.005805	19.169762	0.012226	9.088284
600.786000	17.171963	8.452789	0.005808	19.160792	0.012232	9.084032
600.806000	17.171963	8.455579	0.005806	19.167115	0.012228	9.087029
600.826000	17.171963	8.458832	0.005804	19.174491	0.012223	9.090526
600.846000	17.171963	8.459307	0.005804	19.175568	0.012223	9.091037
600.866000	17.171963	8.466993	0.005799	19.192989	0.012212	9.099296
600.886000	17.171963	8.459784	0.005803	19.176647	0.012222	9.091549
600.906000	17.171963	8.462447	0.005802	19.182685	0.012218	9.094411
600.926000	17.171963	8.464666	0.005800	19.187715	0.012215	9.096796
600.946000	17.171963	8.460098	0.005803	19.177361	0.012222	9.091887
600.966000	17.171963	8.460973	0.005803	19.179343	0.012220	9.092827
600.986000	17.171963	8.451475	0.005809	19.157813	0.012233	9.082619
601.006000	17.171963	8.459359	0.005804	19.175685	0.012223	9.091092
601.026000	17.171963	8.457701	0.005805	19.171926	0.012225	9.089310
601.046000	17.171963	8.460272	0.005803	19.177754	0.012221	9.092073
601.066000	17.171963	8.463521	0.005801	19.185118	0.012217	9.095565
601.086000	17.171963	8.464755	0.005800	19.187917	0.012215	9.096891
601.106000	17.171963	8.464055	0.005800	19.186330	0.012216	9.096139
601.126000	17.171963	8.462011	0.005802	19.181697	0.012219	9.093942
601.146000	17.171963	8.463534	0.005801	19.185148	0.012217	9.095579
601.166000	17.171963	8.464777	0.005800	19.187967	0.012215	9.096915
601.186000	17.171963	8.464876	0.005800	19.188190	0.012215	9.097021
601.206000	17.171963	8.465839	0.005799	19.190374	0.012214	9.098056
601.226000	17.171963	8.466779	0.005799	19.192506	0.012212	9.099067
601.246000	17.171963	8.461268	0.005802	19.180013	0.012220	9.093144
601.266000	17.171963	8.465901	0.005799	19.190515	0.012214	9.098123
601.286000	17.171963	8.463104	0.005801	19.184174	0.012218	9.095117
601.306000	17.171963	8.461943	0.005802	19.181541	0.012219	9.093869
601.326000	17.171963	8.455152	0.005806	19.166147	0.012228	9.086571
601.346000	17.171963	8.459354	0.005804	19.175673	0.012223	9.091086
601.366000	17.171963	8.465780	0.005799	19.190240	0.012214	9.097993
601.386000	17.171963	8.460681	0.005803	19.178681	0.012221	9.092513
601.406000	17.171963	8.461638	0.005802	19.180851	0.012220	9.093542
601.426000	17.171963	8.458544	0.005804	19.173838	0.012224	9.090217
601.446000	17.171963	8.450354	0.005809	19.155273	0.012235	9.081415
601.466000	17.171963	8.450855	0.005809	19.156407	0.012234	9.081953
601.486000	17.171963	8.455195	0.005806	19.166246	0.012228	9.086617
601.506000	17.172044	8.456808	0.005805	19.169903	0.012226	9.088351
601.526000	17.172044	8.454920	0.005807	19.165622	0.012229	9.086322
601.546000	17.172044	8.456344	0.005806	19.168849	0.012227	9.087852
601.566000	17.172044	8.451070	0.005809	19.156895	0.012234	9.082184
601.586000	17.172044	8.454292	0.005807	19.164200	0.012230	9.085647
601.606000	17.172044	8.456625	0.005805	19.169488	0.012227	9.088155
601.626000	17.172044	8.453760	0.005807	19.162993	0.012230	9.085075
601.646000	17.172044	8.458301	0.005804	19.173288	0.012224	9.089956
601.666000	17.172044	8.453090	0.005808	19.161474	0.012231	9.084355
601.686000	17.172044	8.456637	0.005805	19.169514	0.012226	9.088167
601.706000	17.172044	8.460622	0.005803	19.178547	0.012221	9.092449
601.726000	17.172044	8.456914	0.005805	19.170142	0.012226	9.088464
601.746000	17.172044	8.461150	0.005802	19.179744	0.012220	9.093017
601.766000	17.172044	8.452591	0.005808	19.160343	0.012232	9.083819
601.786000	17.172044	8.460091	0.005803	19.177344	0.012222	9.091879
601.806000	17.172044	8.457291	0.005805	19.170996	0.012226	9.088869
601.826000	17.172044	8.462828	0.005801	19.183549	0.012218	9.094821
601.846000	17.172044	8.455265	0.005806	19.166406	0.012228	9.086693
601.866000	17.172044	8.452743	0.005808	19.160687	0.012232	9.083982
601.886000	17.172044	8.463976	0.005801	19.186150	0.012216	9.096054
601.906000	17.172044	8.457683	0.005805	19.171886	0.012225	9.089291
601.926000	17.172044	8.455992	0.005806	19.168053	0.012227	9.087474
601.946000	17.172044	8.448508	0.005811	19.151087	0.012238	9.079430
601.966000	17.172044	8.457538	0.005805	19.171557	0.012225	9.089135
601.986000	17.172044	8.450974	0.005809	19.156677	0.012234	9.082081
602.006000	17.172044	8.455462	0.005806	19.166852	0.012228	9.086905
602.026000	17.172044	8.452316	0.005808	19.159720	0.012232	9.083523
602.046000	17.172044	8.457153	0.005805	19.170683	0.012226	9.088721
602.065000	17.172044	8.453837	0.005807	19.163168	0.012230	9.085158
602.085000	17.172044	8.453039	0.005808	19.161359	0.012231	9.084301
602.105000	17.172044	8.456902	0.005805	19.170115	0.012226	9.088452
602.125000	17.172044	8.455828	0.005806	19.167681	0.012228	9.087298
602.145000	17.172044	8.459716	0.005803	19.176494	0.012222	9.091476
602.165000	17.172044	8.457694	0.005805	19.171911	0.012225	9.089303
602.185000	17.172044	8.453238	0.005808	19.161809	0.012231	9.084514
602.205000	17.172044	8.452933	0.005808	19.161117	0.012232	9.084186
602.225000	17.172044	8.456438	0.005806	19.169063	0.012227	9.087953
602.245000	17.172044	8.457730	0.005805	19.171993	0.012225	9.089342
602.265000	17.172044	8.449769	0.005810	19.153946	0.012236	9.080786
602.285000	17.172044	8.449582	0.005810	19.153522	0.012236	9.080585
602.305000	17.172044	8.455884	0.005806	19.167807	0.012228	9.087357
602.325000	17.172044	8.459873	0.005803	19.176851	0.012222	9.091645
602.345000	17.172044	8.456333	0.005806	19.168826	0.012227	9.087840
602.365000	17.172044	8.455257	0.005806	19.166386	0.012228	9.086684
602.385000	17.172044	8.452310	0.005808	19.159706	0.012232	9.083517
602.405000	17.172044	8.448041	0.005811	19.150030	0.012238	9.078930
602.425000	17.172044	8.451649	0.005809	19.158207	0.012233	9.082806
602.445000	17.172044	8.454399	0.005807	19.164442	0.012230	9.085762
602.465000	17.172044	8.453461	0.005807	19.162315	0.012231	9.084754
602.485000	17.172044	8.454567	0.005807	19.164823	0.012229	9.085943
602.505000	17.172044	8.452507	0.005808	19.160152	0.012232	9.083728
602.525000	17.172044	8.452115	0.005808	19.159263	0.012233	9.083307
602.545000	17.172044	8.452630	0.005808	19.160431	0.012232	9.083860
602.565000	17.172044	8.453751	0.005807	19.162973	0.012230	9.085066
602.585000	17.172044	8.452615	0.005808	19.160398	0.012232	9.083845
602.605000	17.172044	8.460094	0.005803	19.177350	0.012222	9.091882
602.625000	17.172044	8.455021	0.005806	19.165850	0.012229	9.086430
602.645000	17.172044	8.454532	0.005807	19.164742	0.012229	9.085904
602.665000	17.172044	8.458682	0.005804	19.174150	0.012224	9.090364
602.685000	17.172044	8.454197	0.005807	19.163983	0.012230	9.085544
602.705000	17.172044	8.452131	0.005808	19.159299	0.012233	9.083324
602.725000	17.172044	8.456343	0.005806	19.168847	0.012227	9.087851
602.745000	17.172044	8.454128	0.005807	19.163828	0.012230	9.085471
602.765000	17.172044	8.454594	0.005807	19.164884	0.012229	9.085971
602.785000	17.172044	8.449577	0.005810	19.153512	0.012236	9.080580
602.805000	17.172044	8.457142	0.005805	19.170659	0.012226	9.088710
602.825000	17.172044	8.451829	0.005809	19.158617	0.012233	9.083000
602.845000	17.172044	8.452830	0.005808	19.160885	0.012232	9.084076
602.865000	17.172044	8.457188	0.005805	19.170764	0.012226	9.088759
602.885000	17.172044	8.450018	0.005810	19.154510	0.012236	9.081054
602.905000	17.172044	8.457595	0.005805	19.171687	0.012225	9.089197
602.925000	17.172044	8.454905	0.005807	19.165589	0.012229	9.086306
602.945000	17.172044	8.454404	0.005807	19.164453	0.012230	9.085767
602.965000	17.172044	8.451748	0.005809	19.158431	0.012233	9.082912
602.985000	17.172044	8.449762	0.005810	19.153931	0.012236	9.080779
603.005000	17.172044	8.454121	0.005807	19.163812	0.012230	9.085464
603.025000	17.172044	8.452714	0.005808	19.160621	0.012232	9.083951
603.045000	17.172044	8.453984	0.005807	19.163501	0.012230	9.085316
603.065000	17.172044	8.447124	0.005812	19.147951	0.012240	9.077944
603.085000	17.172044	8.441230	0.005815	19.134590	0.012248	9.071609
603.105000	17.172044	8.449804	0.005810	19.154026	0.012236	9.080824
603.125000	17.172044	8.448401	0.005811	19.150846	0.012238	9.079316
603.145000	17.172044	8.445418	0.005813	19.144084	0.012242	9.076111
603.165000	17.172044	8.447675	0.005811	19.149200	0.012239	9.078536
603.185000	17.172044	8.439143	0.005817	19.129859	0.012250	9.069366
603.205000	17.172044	8.444758	0.005813	19.142586	0.012243	9.075400
603.225000	17.172044	8.441544	0.005815	19.135302	0.012247	9.071947
603.245000	17.172044	8.444706	0.005813	19.142469	0.012243	9.075345
603.265000	17.172044	8.447226	0.005812	19.148182	0.012239	9.078054
603.285000	17.172044	8.446495	0.005812	19.146524	0.012240	9.077267
603.305000	17.172044	8.445058	0.005813	19.143267	0.012242	9.075723
603.325000	17.172044	8.438591	0.005817	19.128608	0.012251	9.068773
603.345000	17.172044	8.447123	0.005812	19.147948	0.012240	9.077942
603.365000	17.172044	8.443424	0.005814	19.139564	0.012245	9.073968
603.385000	17.172044	8.438110	0.005817	19.127517	0.012252	9.068256
603.405000	17.172044	8.442986	0.005814	19.138570	0.012245	9.073496
603.425000	17.172044	8.444102	0.005814	19.141101	0.012244	9.074696
603.445000	17.172044	8.435838	0.005819	19.122368	0.012255	9.065815
603.465000	17.172044	8.445943	0.005812	19.145274	0.012241	9.076675
603.485000	17.172044	8.446766	0.005812	19.147140	0.012240	9.077559
603.505000	17.172044	8.443101	0.005814	19.138831	0.012245	9.073620
603.525000	17.172044	8.442794	0.005814	19.138135	0.012245	9.073290
603.545000	17.172044	8.441981	0.005815	19.136292	0.012247	9.072416
603.565000	17.172044	8.447919	0.005811	19.149753	0.012238	9.078798
603.585000	17.172044	8.450539	0.005809	19.155691	0.012235	9.081613
603.605000	17.172044	8.444633	0.005813	19.142303	0.012243	9.075266
603.625000	17.172044	8.441254	0.005815	19.134645	0.012248	9.071635
603.645000	17.172044	8.441024	0.005816	19.134123	0.012248	9.071388
603.665000	17.172044	8.445691	0.005813	19.144703	0.012242	9.076404
603.685000	17.172044	8.443335	0.005814	19.139361	0.012245	9.073871
603.705000	17.172044	8.445038	0.005813	19.143221	0.012242	9.075701
603.725000	17.172044	8.438465	0.005817	19.128323	0.012251	9.068638
603.745000	17.172044	8.447144	0.005812	19.147996	0.012240	9.077965
603.765000	17.172044	8.446412	0.005812	19.146337	0.012241	9.077178
603.785000	17.172044	8.446234	0.005812	19.145932	0.012241	9.076987
603.805000	17.172044	8.446726	0.005812	19.147048	0.012240	9.077516
603.825000	17.172044	8.440210	0.005816	19.132279	0.012249	9.070514
603.845000	17.172044	8.440238	0.005816	19.132340	0.012249	9.070543
603.865000	17.172044	8.438772	0.005817	19.129018	0.012251	9.068968
603.885000	17.172044	8.445457	0.005813	19.144172	0.012242	9.076152
603.905000	17.172044	8.438942	0.005817	19.129403	0.012251	9.069150
603.925000	17.172044	8.441443	0.005815	19.135072	0.012247	9.071838
603.945000	17.172044	8.442421	0.005815	19.137289	0.012246	9.072889
603.965000	17.172044	8.435071	0.005819	19.120629	0.012256	9.064991
603.985000	17.172044	8.438022	0.005818	19.127319	0.012252	9.068162
604.005000	17.172044	8.441321	0.005815	19.134796	0.012248	9.071707
604.025000	17.172044	8.440856	0.005816	19.133742	0.012248	9.071207
604.045000	17.172044	8.436840	0.005818	19.124639	0.012254	9.066892
604.065000	17.172044	8.439291	0.005817	19.130195	0.012250	9.069526
604.085000	17.172044	8.438365	0.005817	19.128096	0.012252	9.068531
604.105000	17.172044	8.434695	0.005820	19.119776	0.012257	9.064586
604.125000	17.172044	8.440704	0.005816	19.133397	0.012248	9.071044
604.145000	17.172044	8.433452	0.005821	19.116959	0.012258	9.063250
604.165000	17.172044	8.439808	0.005816	19.131367	0.012250	9.070081
604.185000	17.172044	8.437143	0.005818	19.125326	0.012253	9.067217
604.205000	17.172044	8.436472	0.005819	19.123804	0.012254	9.066496
604.225000	17.172044	8.437421	0.005818	19.125957	0.012253	9.067516
604.245000	17.172044	8.439618	0.005816	19.130936	0.012250	9.069877
604.265000	17.172044	8.441479	0.005815	19.135155	0.012247	9.071877
604.285000	17.172044	8.440643	0.005816	19.133259	0.012248	9.070979
604.305000	17.172044	8.440831	0.005816	19.133685	0.012248	9.071180
604.325000	17.172044	8.437287	0.005818	19.125652	0.012253	9.067372
604.345000	17.172044	8.441404	0.005815	19.134984	0.012247	9.071796
604.365000	17.172044	8.442527	0.005815	19.137529	0.012246	9.073003
604.385000	17.172044	8.438552	0.005817	19.128519	0.012251	9.068731
604.405000	17.172044	8.437613	0.005818	19.126391	0.012253	9.067722
604.425000	17.172044	8.436066	0.005819	19.122884	0.012255	9.066060
604.445000	17.172044	8.439517	0.005817	19.130708	0.012250	9.069769
604.465000	17.172044	8.436763	0.005818	19.124465	0.012254	9.066809
604.485000	17.172044	8.442996	0.005814	19.138593	0.012245	9.073507
604.505000	17.172044	8.438397	0.005817	19.128168	0.012252	9.068565
604.525000	17.172044	8.440771	0.005816	19.133550	0.012248	9.071116
604.545000	17.172044	8.439620	0.005816	19.130940	0.012250	9.069879
604.565000	17.172044	8.439830	0.005816	19.131416	0.012250	9.070105
604.585000	17.172044	8.443817	0.005814	19.140455	0.012244	9.074390
604.605000	17.172044	8.439140	0.005817	19.129852	0.012251	9.069363
604.625000	17.172044	8.440858	0.005816	19.133748	0.012248	9.071210
604.645000	17.172044	8.440573	0.005816	19.133101	0.012249	9.070903
604.665000	17.172044	8.443919	0.005814	19.140685	0.012244	9.074499
604.685000	17.172044	8.439568	0.005817	19.130823	0.012250	9.069824
604.705000	17.172044	8.438150	0.005817	19.127609	0.012252	9.068300
604.725000	17.172044	8.438133	0.005817	19.127570	0.012252	9.068281
604.745000	17.172044	8.437606	0.005818	19.126375	0.012253	9.067715
604.765000	17.172044	8.436219	0.005819	19.123232	0.012255	9.066225
604.785000	17.172044	8.441178	0.005815	19.134471	0.012248	9.071553
604.805000	17.172044	8.437642	0.005818	19.126456	0.012253	9.067753
604.825000	17.172044	8.435749	0.005819	19.122166	0.012255	9.065719
604.845000	17.172044	8.437937	0.005818	19.127125	0.012252	9.068070
604.865000	17.172044	8.435073	0.005819	19.120633	0.012256	9.064993
604.885000	17.172044	8.433920	0.005820	19.118020	0.012258	9.063754
604.905000	17.172044	8.440295	0.005816	19.132471	0.012249	9.070605
604.925000	17.172044	8.435412	0.005819	19.121401	0.012256	9.065356
604.945000	17.172044	8.439097	0.005817	19.129756	0.012251	9.069318
604.965000	17.172044	8.433975	0.005820	19.118144	0.012258	9.063812
604.985000	17.172044	8.433881	0.005820	19.117930	0.012258	9.063711
605.005000	17.172044	8.433553	0.005820	19.117187	0.012258	9.063359
605.025000	17.172044	8.433060	0.005821	19.116070	0.012259	9.062829
605.045000	17.172044	8.432311	0.005821	19.114372	0.012260	9.062024
605.065000	17.172044	8.438776	0.005817	19.129028	0.012251	9.068973
605.085000	17.172044	8.438367	0.005817	19.128099	0.012252	9.068532
605.105000	17.172044	8.441066	0.005816	19.134218	0.012248	9.071433
605.125000	17.172044	8.439626	0.005816	19.130955	0.012250	9.069886
605.145000	17.172044	8.434922	0.005820	19.120292	0.012256	9.064831
605.165000	17.172044	8.435489	0.005819	19.121577	0.012256	9.065440
605.185000	17.172044	8.436099	0.005819	19.122959	0.012255	9.066095
605.205000	17.172044	8.435033	0.005819	19.120542	0.012256	9.064949
605.225000	17.172044	8.438067	0.005817	19.127421	0.012252	9.068210
605.245000	17.172044	8.433804	0.005820	19.117757	0.012258	9.063629
605.265000	17.172044	8.436915	0.005818	19.124808	0.012254	9.066972
605.285000	17.172044	8.434688	0.005820	19.119761	0.012257	9.064579
605.305000	17.172044	8.432531	0.005821	19.114871	0.012260	9.062261
605.325000	17.172044	8.436569	0.005818	19.124025	0.012254	9.066601
605.345000	17.172044	8.438279	0.005817	19.127901	0.012252	9.068438
605.365000	17.172044	8.438753	0.005817	19.128975	0.012251	9.068947
605.385000	17.172044	8.435322	0.005819	19.121198	0.012256	9.065260
605.405000	17.172044	8.437335	0.005818	19.125760	0.012253	9.067423
605.425000	17.172044	8.435011	0.005819	19.120492	0.012256	9.064926
605.445000	17.172044	8.441073	0.005816	19.134235	0.012248	9.071441
605.465000	17.172044	8.433134	0.005821	19.116238	0.012259	9.062909
605.485000	17.172044	8.430942	0.005822	19.111269	0.012262	9.060553
605.505000	17.172044	8.435959	0.005819	19.122641	0.012255	9.065944
605.525000	17.172044	8.431647	0.005822	19.112867	0.012261	9.061311
605.545000	17.172044	8.433277	0.005821	19.116561	0.012259	9.063062
605.565000	17.172044	8.437066	0.005818	19.125150	0.012253	9.067134
605.585000	17.172044	8.431911	0.005822	19.113466	0.012260	9.061595
605.605000	17.172044	8.439142	0.005817	19.129857	0.012250	9.069365
605.625000	17.172044	8.439460	0.005817	19.130577	0.012250	9.069707
605.645000	17.172044	8.439522	0.005817	19.130719	0.012250	9.069774
605.665000	17.172044	8.436697	0.005818	19.124315	0.012254	9.066738
605.685000	17.172044	8.434353	0.005820	19.119001	0.012257	9.064219
605.705000	17.172044	8.438740	0.005817	19.128945	0.012251	9.068933
605.725000	17.172044	8.437515	0.005818	19.126169	0.012253	9.067617
605.745000	17.172044	8.438161	0.005817	19.127632	0.012252	9.068311
605.765000	17.172044	8.435671	0.005819	19.121988	0.012255	9.065635
605.785000	17.172044	8.431895	0.005822	19.113428	0.012260	9.061577
605.805000	17.172044	8.432011	0.005821	19.113693	0.012260	9.061702
605.825000	17.172044	8.430725	0.005822	19.110777	0.012262	9.060320
605.845000	17.172044	8.435224	0.005819	19.120976	0.012256	9.065155
605.865000	17.172044	8.438228	0.005817	19.127786	0.012252	9.068383
605.885000	17.172044	8.436901	0.005818	19.124777	0.012254	9.066957
605.905000	17.172044	8.435092	0.005819	19.120677	0.012256	9.065013
605.925000	17.172044	8.438676	0.005817	19.128800	0.012251	9.068864
605.945000	17.172044	8.437784	0.005818	19.126779	0.012252	9.067906
605.965000	17.172044	8.437490	0.005818	19.126113	0.012253	9.067591
605.985000	17.172044	8.438874	0.005817	19.129249	0.012251	9.069077
606.005000	17.172044	8.433895	0.005820	19.117963	0.012258	9.063727
606.025000	17.172044	8.435051	0.005819	19.120583	0.012256	9.064969
606.045000	17.172044	8.431305	0.005822	19.112092	0.012261	9.060943
606.065000	17.172044	8.429651	0.005823	19.108343	0.012264	9.059166
606.085000	17.172044	8.428491	0.005824	19.105712	0.012265	9.057919
606.105000	17.172044	8.434857	0.005820	19.120143	0.012256	9.064760
606.125000	17.172044	8.439397	0.005817	19.130435	0.012250	9.069639
606.145000	17.172044	8.434360	0.005820	19.119018	0.012257	9.064227
606.165000	17.172044	8.444473	0.005813	19.141942	0.012243	9.075095
606.185000	17.172044	8.432114	0.005821	19.113927	0.012260	9.061813
606.205000	17.172044	8.429900	0.005823	19.108907	0.012263	9.059433
606.225000	17.172044	8.431529	0.005822	19.112599	0.012261	9.061184
606.245000	17.172044	8.432766	0.005821	19.115403	0.012259	9.062513
606.265000	17.172044	8.432490	0.005821	19.114778	0.012260	9.062217
606.285000	17.172044	8.432650	0.005821	19.115140	0.012259	9.062388
606.305000	17.172044	8.428849	0.005824	19.106525	0.012265	9.058304
606.325000	17.172044	8.432947	0.005821	19.115813	0.012259	9.062708
606.345000	17.172044	8.430926	0.005822	19.111232	0.012262	9.060535
606.365000	17.172044	8.439046	0.005817	19.129640	0.012251	9.069263
606.385000	17.172044	8.429014	0.005823	19.106898	0.012264	9.058481
606.405000	17.172044	8.437851	0.005818	19.126929	0.012252	9.067978
606.425000	17.172044	8.430693	0.005822	19.110705	0.012262	9.060285
606.445000	17.172044	8.431482	0.005822	19.112494	0.012261	9.061134
606.465000	17.172044	8.428670	0.005824	19.106119	0.012265	9.058111
606.485000	17.172044	8.429089	0.005823	19.107069	0.012264	9.058562
606.505000	17.172044	8.433113	0.005821	19.116189	0.012259	9.062886
606.525000	17.172044	8.437023	0.005818	19.125055	0.012253	9.067089
606.545000	17.172044	8.431660	0.005822	19.112896	0.012261	9.061324
606.565000	17.172044	8.430550	0.005822	19.110380	0.012262	9.060131
606.585000	17.172044	8.432350	0.005821	19.114461	0.012260	9.062066
606.605000	17.172044	8.436610	0.005818	19.124117	0.012254	9.066644
606.625000	17.172044	8.431519	0.005822	19.112577	0.012261	9.061173
606.645000	17.172044	8.432522	0.005821	19.114851	0.012260	9.062251
606.665000	17.172044	8.436035	0.005819	19.122814	0.012255	9.066027
606.685000	17.172044	8.434797	0.005820	19.120008	0.012256	9.064696
606.705000	17.172044	8.430835	0.005822	19.111027	0.012262	9.060439
606.725000	17.172044	8.427255	0.005825	19.102911	0.012267	9.056590
606.745000	17.172044	8.427241	0.005825	19.102881	0.012267	9.056576
606.765000	17.172044	8.426593	0.005825	19.101411	0.012268	9.055879
606.785000	17.172044	8.423275	0.005827	19.093891	0.012272	9.052314
606.805000	17.172044	8.427809	0.005824	19.104166	0.012266	9.057186
606.825000	17.172044	8.428041	0.005824	19.104693	0.012266	9.057435
606.845000	17.172044	8.427783	0.005824	19.104109	0.012266	9.057158
606.865000	17.172044	8.422841	0.005827	19.092905	0.012273	9.051847
606.885000	17.172044	8.428606	0.005824	19.105974	0.012265	9.058043
606.905000	17.172044	8.433457	0.005821	19.116971	0.012258	9.063256
606.925000	17.172044	8.433370	0.005821	19.116772	0.012258	9.063162
606.945000	17.172044	8.431302	0.005822	19.112085	0.012261	9.060940
606.965000	17.172044	8.432854	0.005821	19.115603	0.012259	9.062608
606.985000	17.172044	8.425322	0.005826	19.098530	0.012269	9.054514
607.005000	17.172044	8.430268	0.005823	19.109742	0.012263	9.059829
607.025000	17.172044	8.433671	0.005820	19.117455	0.012258	9.063486
607.045000	17.172044	8.427624	0.005824	19.103748	0.012266	9.056987
607.065000	17.172044	8.435178	0.005819	19.120871	0.012256	9.065105
607.085000	17.172044	8.441811	0.005815	19.135906	0.012247	9.072234
607.105000	17.172044	8.434484	0.005820	19.119298	0.012257	9.064359
607.125000	17.172044	8.440006	0.005816	19.131815	0.012249	9.070294
607.145000	17.172044	8.440794	0.005816	19.133601	0.012248	9.071141
607.165000	17.172044	8.434973	0.005820	19.120407	0.012256	9.064885
607.185000	17.172044	8.435342	0.005819	19.121242	0.012256	9.065281
607.205000	17.172044	8.431330	0.005822	19.112149	0.012261	9.060970
607.225000	17.172044	8.433652	0.005820	19.117413	0.012258	9.063466
607.245000	17.172044	8.433672	0.005820	19.117458	0.012258	9.063487
607.265000	17.172044	8.434070	0.005820	19.118359	0.012257	9.063914
607.285000	17.172044	8.438579	0.005817	19.128581	0.012251	9.068761
607.305000	17.172044	8.431703	0.005822	19.112995	0.012261	9.061371
607.325000	17.172044	8.432327	0.005821	19.114408	0.012260	9.062041
607.345000	17.172044	8.431303	0.005822	19.112088	0.012261	9.060941
607.365000	17.172044	8.433894	0.005820	19.117961	0.012258	9.063726
607.385000	17.172044	8.435847	0.005819	19.122389	0.012255	9.065825
607.405000	17.172044	8.432825	0.005821	19.115536	0.012259	9.062576
607.425000	17.172044	8.427825	0.005824	19.104204	0.012266	9.057204
607.445000	17.172044	8.430139	0.005823	19.109450	0.012263	9.059691
607.465000	17.172044	8.431106	0.005822	19.111641	0.012262	9.060730
607.485000	17.172044	8.427880	0.005824	19.104329	0.012266	9.057263
607.505000	17.172044	8.429159	0.005823	19.107227	0.012264	9.058637
607.525000	17.172044	8.428712	0.005824	19.106214	0.012265	9.058156
607.545000	17.172044	8.432051	0.005821	19.113782	0.012260	9.061745
607.565000	17.172044	8.431400	0.005822	19.112306	0.012261	9.061045
607.585000	17.172044	8.427071	0.005825	19.102495	0.012267	9.056393
607.605000	17.172044	8.433314	0.005821	19.116646	0.012258	9.063102
607.625000	17.172044	8.433506	0.005820	19.117080	0.012258	9.063308
607.645000	17.172044	8.433579	0.005820	19.117246	0.012258	9.063387
607.665000	17.172044	8.431520	0.005822	19.112580	0.012261	9.061175
607.685000	17.172044	8.432992	0.005821	19.115915	0.012259	9.062756
607.705000	17.172044	8.432608	0.005821	19.115046	0.012259	9.062344
607.725000	17.172044	8.434492	0.005820	19.119316	0.012257	9.064368
607.745000	17.172044	8.428551	0.005824	19.105849	0.012265	9.057983
607.765000	17.172044	8.428181	0.005824	19.105011	0.012266	9.057586
607.785000	17.172044	8.437142	0.005818	19.125324	0.012253	9.067216
607.805000	17.172044	8.435424	0.005819	19.121430	0.012256	9.065370
607.825000	17.172044	8.429278	0.005823	19.107498	0.012264	9.058765
607.845000	17.172044	8.435573	0.005819	19.121766	0.012255	9.065529
607.865000	17.172044	8.433907	0.005820	19.117989	0.012258	9.063739
607.885000	17.172044	8.431146	0.005822	19.111732	0.012261	9.060773
607.905000	17.172044	8.427248	0.005825	19.102897	0.012267	9.056584
607.925000	17.172044	8.432084	0.005821	19.113857	0.012260	9.061780
607.945000	17.172044	8.430018	0.005823	19.109176	0.012263	9.059561
607.965000	17.172044	8.429178	0.005823	19.107271	0.012264	9.058658
607.985000	17.172044	8.432765	0.005821	19.115402	0.012259	9.062512
608.005000	17.172044	8.438039	0.005818	19.127357	0.012252	9.068180
608.025000	17.172044	8.436017	0.005819	19.122772	0.012255	9.066007
608.045000	17.172044	8.432894	0.005821	19.115694	0.012259	9.062651
608.065000	17.172044	8.431943	0.005821	19.113537	0.012260	9.061628
608.085000	17.172044	8.431973	0.005821	19.113607	0.012260	9.061661
608.105000	17.172044	8.428781	0.005824	19.106371	0.012265	9.058231
608.125000	17.172044	8.431666	0.005822	19.112911	0.012261	9.061332
608.145000	17.172044	8.427145	0.005825	19.102662	0.012267	9.056473
608.165000	17.172044	8.429015	0.005823	19.106901	0.012264	9.058482
608.185000	17.172044	8.429322	0.005823	19.107598	0.012264	9.058813
608.205000	17.172044	8.432005	0.005821	19.113678	0.012260	9.061695
608.225000	17.172044	8.434060	0.005820	19.118337	0.012257	9.063904
608.245000	17.172044	8.437339	0.005818	19.125770	0.012253	9.067428
608.265000	17.172044	8.439487	0.005817	19.130638	0.012250	9.069736
608.285000	17.172044	8.429165	0.005823	19.107242	0.012264	9.058644
608.305000	17.172044	8.434721	0.005820	19.119835	0.012257	9.064614
608.325000	17.172044	8.438902	0.005817	19.129313	0.012251	9.069108
608.345000	17.172044	8.427123	0.005825	19.102613	0.012267	9.056449
608.365000	17.172044	8.433528	0.005820	19.117130	0.012258	9.063332
608.385000	17.172044	8.438401	0.005817	19.128177	0.012252	9.068569
608.405000	17.172044	8.437605	0.005818	19.126373	0.012253	9.067714
608.425000	17.172044	8.436286	0.005819	19.123383	0.012254	9.066296
608.445000	17.172044	8.428697	0.005824	19.106181	0.012265	9.058141
608.465000	17.172044	8.434565	0.005820	19.119482	0.012257	9.064447
608.485000	17.172044	8.441652	0.005815	19.135546	0.012247	9.072062
608.505000	17.172044	8.433501	0.005820	19.117069	0.012258	9.063303
608.525000	17.172044	8.433709	0.005820	19.117542	0.012258	9.063527
608.545000	17.172044	8.428167	0.005824	19.104978	0.012266	9.057570
608.565000	17.172044	8.436802	0.005818	19.124553	0.012254	9.066851
608.585000	17.172044	8.431276	0.005822	19.112027	0.012261	9.060912
608.605000	17.172044	8.428731	0.005824	19.106256	0.012265	9.058177
608.625000	17.172044	8.426445	0.005825	19.101075	0.012268	9.055720
608.645000	17.172044	8.429674	0.005823	19.108394	0.012263	9.059190
608.665000	17.172044	8.420790	0.005829	19.088257	0.012276	9.049643
608.685000	17.172044	8.428620	0.005824	19.106006	0.012265	9.058058
608.705000	17.172044	8.430658	0.005822	19.110626	0.012262	9.060248
608.725000	17.172044	8.430915	0.005822	19.111209	0.012262	9.060525
608.745000	17.172044	8.431767	0.005822	19.113139	0.012261	9.061440
608.765000	17.172044	8.427509	0.005824	19.103487	0.012266	9.056863
608.785000	17.172044	8.429146	0.005823	19.107197	0.012264	9.058623
608.805000	17.172044	8.433948	0.005820	19.118083	0.012258	9.063783
608.825000	17.172044	8.425411	0.005826	19.098731	0.012269	9.054609
608.845000	17.172044	8.425864	0.005825	19.099759	0.012269	9.055096
608.865000	17.172044	8.424732	0.005826	19.097193	0.012270	9.053880
608.885000	17.172044	8.430812	0.005822	19.110975	0.012262	9.060413
608.905000	17.172044	8.426631	0.005825	19.101496	0.012268	9.055920
608.925000	17.172044	8.427388	0.005824	19.103213	0.012267	9.056734
608.945000	17.172044	8.429911	0.005823	19.108932	0.012263	9.059445
608.965000	17.172044	8.429493	0.005823	19.107985	0.012264	9.058996
608.985000	17.172044	8.424819	0.005826	19.097390	0.012270	9.053973
609.005000	17.172044	8.422165	0.005828	19.091373	0.012274	9.051120
609.025000	17.172044	8.430270	0.005823	19.109746	0.012263	9.059831
609.045000	17.172044	8.425952	0.005825	19.099957	0.012269	9.055190
609.065000	17.172044	8.427475	0.005824	19.103410	0.012267	9.056827
609.085000	17.172044	8.425840	0.005825	19.099703	0.012269	9.055070
609.105000	17.172044	8.430570	0.005822	19.110426	0.012262	9.060154
609.125000	17.172044	8.432158	0.005821	19.114025	0.012260	9.061860
609.145000	17.172044	8.429641	0.005823	19.108319	0.012264	9.059155
609.165000	17.172044	8.427018	0.005825	19.102373	0.012267	9.056336
609.185000	17.172044	8.431429	0.005822	19.112373	0.012261	9.061076
609.205000	17.172044	8.438249	0.005817	19.127833	0.012252	9.068406
609.225000	17.172044	8.429412	0.005823	19.107801	0.012264	9.058909
609.245000	17.172044	8.431138	0.005822	19.111714	0.012261	9.060764
609.265000	17.172044	8.431696	0.005822	19.112979	0.012261	9.061364
609.285000	17.172044	8.435126	0.005819	19.120753	0.012256	9.065049
609.305000	17.172044	8.428351	0.005824	19.105396	0.012265	9.057769
609.325000	17.172044	8.433854	0.005820	19.117871	0.012258	9.063683
609.345000	17.172044	8.428919	0.005823	19.106683	0.012265	9.058379
609.365000	17.172044	8.431089	0.005822	19.111602	0.012262	9.060711
609.385000	17.172044	8.428377	0.005824	19.105454	0.012265	9.057796
609.405000	17.172044	8.429839	0.005823	19.108768	0.012263	9.059367
609.425000	17.172044	8.428244	0.005824	19.105153	0.012265	9.057654
609.445000	17.172044	8.424566	0.005826	19.096815	0.012270	9.053700
609.465000	17.172044	8.429951	0.005823	19.109023	0.012263	9.059488
609.485000	17.172044	8.431990	0.005821	19.113646	0.012260	9.061680
609.505000	17.172044	8.427201	0.005825	19.102789	0.012267	9.056533
609.525000	17.172044	8.431174	0.005822	19.111795	0.012261	9.060802
609.545000	17.172044	8.431150	0.005822	19.111740	0.012261	9.060776
609.565000	17.172044	8.435845	0.005819	19.122384	0.012255	9.065822
609.585000	17.172044	8.423697	0.005827	19.094846	0.012272	9.052767
609.605000	17.172044	8.434596	0.005820	19.119552	0.012257	9.064480
609.625000	17.172044	8.427647	0.005824	19.103801	0.012266	9.057012
609.645000	17.172044	8.424789	0.005826	19.097321	0.012270	9.053940
609.665000	17.172044	8.434293	0.005820	19.118864	0.012257	9.064154
609.685000	17.172044	8.433129	0.005821	19.116227	0.012259	9.062904
609.705000	17.172044	8.429004	0.005823	19.106875	0.012264	9.058470
609.725000	17.172044	8.427478	0.005824	19.103416	0.012267	9.056830
609.745000	17.172044	8.425723	0.005826	19.099438	0.012269	9.054944
609.765000	17.172044	8.434546	0.005820	19.119438	0.012257	9.064426
609.785000	17.172044	8.428531	0.005824	19.105803	0.012265	9.057962
609.805000	17.172044	8.435062	0.005819	19.120608	0.012256	9.064981
609.825000	17.172044	8.439119	0.005817	19.129805	0.012251	9.069341
609.845000	17.172044	8.434643	0.005820	19.119660	0.012257	9.064531
609.865000	17.172044	8.440696	0.005816	19.133380	0.012248	9.071036
609.885000	17.172044	8.438411	0.005817	19.128200	0.012252	9.068580
609.905000	17.172044	8.438110	0.005817	19.127516	0.012252	9.068256
609.925000	17.172044	8.440989	0.005816	19.134045	0.012248	9.071351
609.945000	17.172044	8.435195	0.005819	19.120909	0.012256	9.065124
609.965000	17.172044	8.434646	0.005820	19.119666	0.012257	9.064534
609.985000	17.172044	8.436650	0.005818	19.124207	0.012254	9.066687
610.005000	17.172044	8.437282	0.005818	19.125640	0.012253	9.067366
610.025000	17.172044	8.440191	0.005816	19.132235	0.012249	9.070493
610.045000	17.172044	8.435524	0.005819	19.121655	0.012255	9.065477
610.065000	17.172044	8.426314	0.005825	19.100779	0.012268	9.055580
610.085000	17.172044	8.435739	0.005819	19.122142	0.012255	9.065708
610.105000	17.172044	8.435675	0.005819	19.121997	0.012255	9.065639
610.125000	17.172044	8.439276	0.005817	19.130161	0.012250	9.069509
610.145000	17.172044	8.433927	0.005820	19.118036	0.012258	9.063761
610.165000	17.172044	8.434279	0.005820	19.118832	0.012257	9.064139
610.185000	17.172044	8.433786	0.005820	19.117715	0.012258	9.063609
610.205000	17.172044	8.431073	0.005822	19.111567	0.012262	9.060694
610.225000	17.172044	8.429202	0.005823	19.107325	0.012264	9.058683
610.245000	17.172044	8.430709	0.005822	19.110740	0.012262	9.060302
610.265000	17.172044	8.425127	0.005826	19.098087	0.012270	9.054303
610.285000	17.172044	8.430711	0.005822	19.110745	0.012262	9.060305
610.305000	17.172044	8.424044	0.005827	19.095632	0.012271	9.053140
610.325000	17.172044	8.427964	0.005824	19.104519	0.012266	9.057353
610.345000	17.172044	8.426742	0.005825	19.101749	0.012268	9.056040
610.365000	17.172044	8.428837	0.005824	19.106497	0.012265	9.058290
610.385000	17.172044	8.429632	0.005823	19.108300	0.012264	9.059145
610.405000	17.172044	8.428302	0.005824	19.105286	0.012265	9.057716
610.425000	17.172044	8.432309	0.005821	19.114368	0.012260	9.062022
610.445000	17.172044	8.436125	0.005819	19.123017	0.012255	9.066123
610.465000	17.172044	8.430058	0.005823	19.109266	0.012263	9.059604
610.485000	17.172044	8.432068	0.005821	19.113822	0.012260	9.061763
610.505000	17.172044	8.432497	0.005821	19.114794	0.012260	9.062224
610.525000	17.172044	8.429228	0.005823	19.107385	0.012264	9.058711
610.545000	17.172044	8.430702	0.005822	19.110725	0.012262	9.060295
610.565000	17.172044	8.427048	0.005825	19.102441	0.012267	9.056368
610.585000	17.172044	8.438491	0.005817	19.128382	0.012251	9.068666
610.605000	17.172044	8.435180	0.005819	19.120876	0.012256	9.065107
610.625000	17.172044	8.432435	0.005821	19.114654	0.012260	9.062158
610.645000	17.172044	8.438845	0.005817	19.129183	0.012251	9.069046
610.665000	17.172044	8.435495	0.005819	19.121589	0.012256	9.065446
610.685000	17.172044	8.430915	0.005822	19.111207	0.012262	9.060524
610.705000	17.172044	8.439084	0.005817	19.129725	0.012251	9.069303
610.725000	17.172044	8.434608	0.005820	19.119579	0.012257	9.064493
610.745000	17.172044	8.434572	0.005820	19.119498	0.012257	9.064454
610.765000	17.172044	8.434435	0.005820	19.119186	0.012257	9.064307
610.785000	17.172044	8.435356	0.005819	19.121275	0.012256	9.065297
610.805000	17.172044	8.429865	0.005823	19.108828	0.012263	9.059396
610.825000	17.172044	8.426283	0.005825	19.100708	0.012268	9.055546
610.845000	17.172044	8.430669	0.005822	19.110651	0.012262	9.060260
610.865000	17.172044	8.436211	0.005819	19.123212	0.012255	9.066215
610.885000	17.172044	8.433729	0.005820	19.117586	0.012258	9.063548
610.905000	17.172044	8.437860	0.005818	19.126951	0.012252	9.067988
610.925000	17.172044	8.434042	0.005820	19.118296	0.012257	9.063885
610.945000	17.172044	8.428113	0.005824	19.104857	0.012266	9.057513
610.965000	17.172044	8.425991	0.005825	19.100047	0.012269	9.055233
610.985000	17.172044	8.428568	0.005824	19.105889	0.012265	9.058002
611.005000	17.172044	8.430080	0.005823	19.109314	0.012263	9.059626
611.025000	17.172044	8.428454	0.005824	19.105629	0.012265	9.057879
611.045000	17.172044	8.428579	0.005824	19.105913	0.012265	9.058014
611.065000	17.172044	8.438139	0.005817	19.127584	0.012252	9.068288
611.085000	17.172044	8.430350	0.005823	19.109927	0.012263	9.059917
611.105000	17.172044	8.428494	0.005824	19.105720	0.012265	9.057922
611.125000	17.172044	8.435888	0.005819	19.122480	0.012255	9.065868
611.145000	17.172044	8.436798	0.005818	19.124544	0.012254	9.066847
611.165000	17.172044	8.432352	0.005821	19.114465	0.012260	9.062068
611.185000	17.172044	8.422874	0.005827	19.092981	0.012273	9.051883
611.205000	17.172044	8.435930	0.005819	19.122575	0.012255	9.065913
611.225000	17.172044	8.424577	0.005826	19.096842	0.012270	9.053713
611.245000	17.172044	8.433185	0.005821	19.116354	0.012259	9.062964
611.265000	17.172044	8.432037	0.005821	19.113752	0.012260	9.061730
611.285000	17.172044	8.429732	0.005823	19.108526	0.012263	9.059253
611.305000	17.172044	8.427895	0.005824	19.104362	0.012266	9.057278
611.325000	17.172044	8.426178	0.005825	19.100471	0.012268	9.055434
611.345000	17.172044	8.426799	0.005825	19.101877	0.012267	9.056100
611.365000	17.172044	8.433730	0.005820	19.117590	0.012258	9.063550
611.385000	17.172044	8.431790	0.005822	19.113192	0.012261	9.061465
611.405000	17.172044	8.434404	0.005820	19.119117	0.012257	9.064274
611.425000	17.172044	8.430403	0.005823	19.110048	0.012262	9.059974
611.445000	17.172044	8.429410	0.005823	19.107796	0.012264	9.058907
611.465000	17.172044	8.428148	0.005824	19.104935	0.012266	9.057550
611.485000	17.172044	8.430315	0.005823	19.109848	0.012263	9.059880
611.505000	17.172044	8.432108	0.005821	19.113912	0.012260	9.061806
611.525000	17.172044	8.430309	0.005823	19.109834	0.012263	9.059873
611.545000	17.172044	8.433481	0.005820	19.117025	0.012258	9.063282
611.565000	17.172044	8.432815	0.005821	19.115515	0.012259	9.062566
611.585000	17.172044	8.433294	0.005821	19.116600	0.012259	9.063080
611.605000	17.172044	8.428553	0.005824	19.105853	0.012265	9.057985
611.625000	17.172044	8.425771	0.005826	19.099547	0.012269	9.054996
611.645000	17.172044	8.435467	0.005819	19.121527	0.012256	9.065417
611.665000	17.172044	8.429112	0.005823	19.107121	0.012264	9.058587
611.685000	17.172044	8.434384	0.005820	19.119071	0.012257	9.064252
611.705000	17.172044	8.430966	0.005822	19.111323	0.012262	9.060579
611.725000	17.172044	8.428595	0.005824	19.105948	0.012265	9.058031
611.745000	17.172044	8.427179	0.005825	19.102740	0.012267	9.056510
611.765000	17.172044	8.431242	0.005822	19.111948	0.012261	9.060875
611.785000	17.172044	8.425303	0.005826	19.098486	0.012269	9.054493
611.805000	17.172044	8.425773	0.005826	19.099553	0.012269	9.054998
611.825000	17.172044	8.429777	0.005823	19.108628	0.012263	9.059301
611.845000	17.172044	8.425740	0.005826	19.099477	0.012269	9.054963
611.865000	17.172044	8.424672	0.005826	19.097056	0.012270	9.053815
611.885000	17.172044	8.430798	0.005822	19.110942	0.012262	9.060398
611.905000	17.172044	8.428308	0.005824	19.105299	0.012265	9.057722
611.925000	17.172044	8.433342	0.005821	19.116710	0.012258	9.063133
611.945000	17.172044	8.422589	0.005828	19.092334	0.012273	9.051576
611.965000	17.172044	8.427399	0.005824	19.103238	0.012267	9.056746
611.985000	17.172044	8.424460	0.005826	19.096577	0.012271	9.053587
612.005000	17.172044	8.424274	0.005827	19.096155	0.012271	9.053388
612.025000	17.172044	8.434008	0.005820	19.118219	0.012258	9.063848
612.045000	17.172044	8.428694	0.005824	19.106174	0.012265	9.058137
612.065000	17.172044	8.430625	0.005822	19.110551	0.012262	9.060213
612.085000	17.172044	8.425750	0.005826	19.099500	0.012269	9.054973
612.105000	17.172044	8.433560	0.005820	19.117203	0.012258	9.063366
612.125000	17.172044	8.425415	0.005826	19.098739	0.012269	9.054613
612.145000	17.172044	8.430774	0.005822	19.110889	0.012262	9.060373
612.165000	17.172044	8.429036	0.005823	19.106949	0.012264	9.058505
612.185000	17.172044	8.431672	0.005822	19.112924	0.012261	9.061338
612.205000	17.172044	8.425538	0.005826	19.099020	0.012269	9.054746
612.225000	17.172044	8.432919	0.005821	19.115750	0.012259	9.062677
612.245000	17.172044	8.431487	0.005822	19.112506	0.012261	9.061139
612.265000	17.172044	8.429992	0.005823	19.109115	0.012263	9.059532
612.285000	17.172044	8.436200	0.005819	19.123188	0.012255	9.066204
612.305000	17.172044	8.432488	0.005821	19.114773	0.012260	9.062214
612.325000	17.172044	8.437232	0.005818	19.125527	0.012253	9.067313
612.345000	17.172044	8.435316	0.005819	19.121185	0.012256	9.065254
612.365000	17.172044	8.437001	0.005818	19.125003	0.012253	9.067064
612.385000	17.172044	8.434716	0.005820	19.119825	0.012257	9.064609
612.405000	17.172044	8.433565	0.005820	19.117215	0.012258	9.063372
612.425000	17.172044	8.426272	0.005825	19.100684	0.012268	9.055535
612.445000	17.172044	8.426165	0.005825	19.100441	0.012268	9.055419
612.465000	17.172044	8.425584	0.005826	19.099123	0.012269	9.054795
612.485000	17.172044	8.419665	0.005830	19.085706	0.012277	9.048434
612.505000	17.172044	8.425487	0.005826	19.098903	0.012269	9.054690
612.525000	17.172044	8.426611	0.005825	19.101451	0.012268	9.055899
612.545000	17.172044	8.418186	0.005830	19.082354	0.012279	9.046845
612.565000	17.172044	8.427882	0.005824	19.104333	0.012266	9.057265
612.585000	17.172044	8.424792	0.005826	19.097329	0.012270	9.053944
612.605000	17.172044	8.420821	0.005829	19.088327	0.012276	9.049676
612.625000	17.172044	8.430282	0.005823	19.109774	0.012263	9.059844
612.645000	17.172044	8.428648	0.005824	19.106068	0.012265	9.058087
612.665000	17.172044	8.426117	0.005825	19.100331	0.012268	9.055367
612.685000	17.172044	8.423280	0.005827	19.093901	0.012272	9.052319
612.705000	17.172044	8.429935	0.005823	19.108987	0.012263	9.059471
612.725000	17.172044	8.426786	0.005825	19.101849	0.012267	9.056087
612.745000	17.172044	8.421343	0.005828	19.089509	0.012275	9.050237
612.765000	17.172044	8.422342	0.005828	19.091774	0.012274	9.051310
612.785000	17.172044	8.429734	0.005823	19.108532	0.012263	9.059255
612.805000	17.172044	8.427168	0.005825	19.102715	0.012267	9.056498
612.825000	17.172044	8.428099	0.005824	19.104825	0.012266	9.057498
612.845000	17.172044	8.424217	0.005827	19.096025	0.012271	9.053326
612.865000	17.172044	8.422280	0.005828	19.091633	0.012274	9.051244
612.885000	17.172044	8.428907	0.005823	19.106656	0.012265	9.058366
612.905000	17.172044	8.423824	0.005827	19.095134	0.012272	9.052903
612.925000	17.172044	8.427124	0.005825	19.102614	0.012267	9.056450
612.945000	17.172044	8.426762	0.005825	19.101794	0.012267	9.056061
612.965000	17.172044	8.432843	0.005821	19.115579	0.012259	9.062597
612.985000	17.172044	8.430526	0.005822	19.110326	0.012262	9.060106
613.005000	17.172044	8.431601	0.005822	19.112764	0.012261	9.061262
613.025000	17.172044	8.431202	0.005822	19.111858	0.012261	9.060832
613.045000	17.172044	8.429595	0.005823	19.108217	0.012264	9.059106
613.065000	17.172044	8.426595	0.005825	19.101416	0.012268	9.055882
613.085000	17.172044	8.427703	0.005824	19.103926	0.012266	9.057072
613.105000	17.172044	8.435593	0.005819	19.121811	0.012255	9.065551
613.125000	17.172044	8.432966	0.005821	19.115856	0.012259	9.062728
613.145000	17.172044	8.431219	0.005822	19.111897	0.012261	9.060851
613.165000	17.172044	8.433349	0.005821	19.116724	0.012258	9.063139
613.185000	17.172044	8.427110	0.005825	19.102584	0.012267	9.056435
613.205000	17.172044	8.435467	0.005819	19.121527	0.012256	9.065417
613.225000	17.172044	8.426209	0.005825	19.100541	0.012268	9.055467
613.245000	17.172044	8.432460	0.005821	19.114709	0.012260	9.062184
613.265000	17.172044	8.425200	0.005826	19.098253	0.012270	9.054382
613.285000	17.172044	8.428466	0.005824	19.105657	0.012265	9.057893
613.305000	17.172044	8.427741	0.005824	19.104013	0.012266	9.057113
613.325000	17.172044	8.438897	0.005817	19.129302	0.012251	9.069103
613.345000	17.172044	8.429372	0.005823	19.107710	0.012264	9.058866
613.365000	17.172044	8.433701	0.005820	19.117523	0.012258	9.063518
613.385000	17.172044	8.427858	0.005824	19.104278	0.012266	9.057239
613.405000	17.172044	8.431590	0.005822	19.112739	0.012261	9.061250
613.425000	17.172044	8.436295	0.005819	19.123404	0.012254	9.066306
613.445000	17.172044	8.430881	0.005822	19.111130	0.012262	9.060487
613.465000	17.172044	8.428790	0.005824	19.106390	0.012265	9.058240
613.485000	17.172044	8.427885	0.005824	19.104340	0.012266	9.057268
613.505000	17.172044	8.427057	0.005825	19.102463	0.012267	9.056378
613.525000	17.172044	8.432406	0.005821	19.114589	0.012260	9.062127
613.545000	17.172044	8.429773	0.005823	19.108619	0.012263	9.059297
613.565000	17.172044	8.436994	0.005818	19.124987	0.012253	9.067057
613.585000	17.172044	8.434515	0.005820	19.119369	0.012257	9.064393
613.605000	17.172044	8.433119	0.005821	19.116204	0.012259	9.062893
613.625000	17.172044	8.437921	0.005818	19.127090	0.012252	9.068054
613.645000	17.172044	8.431101	0.005822	19.111629	0.012262	9.060724
613.665000	17.172044	8.426747	0.005825	19.101759	0.012268	9.056045
613.685000	17.172044	8.439132	0.005817	19.129835	0.012251	9.069355
613.705000	17.172044	8.430911	0.005822	19.111198	0.012262	9.060519
613.725000	17.172044	8.428486	0.005824	19.105701	0.012265	9.057913
613.745000	17.172044	8.426146	0.005825	19.100398	0.012268	9.055399
613.765000	17.172044	8.429045	0.005823	19.106970	0.012264	9.058515
613.785000	17.172044	8.431631	0.005822	19.112831	0.012261	9.061294
613.805000	17.172044	8.423087	0.005827	19.093463	0.012273	9.052111
613.825000	17.172044	8.423764	0.005827	19.094998	0.012272	9.052839
613.845000	17.172044	8.425169	0.005826	19.098183	0.012270	9.054349
613.865000	17.172044	8.427806	0.005824	19.104161	0.012266	9.057183
613.885000	17.172044	8.420551	0.005829	19.087714	0.012276	9.049386
613.905000	17.172044	8.422209	0.005828	19.091473	0.012274	9.051168
613.925000	17.172044	8.422971	0.005827	19.093201	0.012273	9.051987
613.945000	17.172044	8.423169	0.005827	19.093649	0.012272	9.052200
613.965000	17.172044	8.421792	0.005828	19.090527	0.012274	9.050719
613.985000	17.172044	8.427996	0.005824	19.104592	0.012266	9.057387
614.005000	17.172044	8.426439	0.005825	19.101062	0.012268	9.055714
614.025000	17.172044	8.428220	0.005824	19.105099	0.012265	9.057628
614.045000	17.172044	8.425713	0.005826	19.099416	0.012269	9.054934
614.065000	17.172044	8.428299	0.005824	19.105278	0.012265	9.057713
614.085000	17.172044	8.428835	0.005824	19.106493	0.012265	9.058289
614.105000	17.172044	8.425205	0.005826	19.098265	0.012270	9.054388
614.125000	17.172044	8.428309	0.005824	19.105302	0.012265	9.057724
614.145000	17.172044	8.424567	0.005826	19.096818	0.012270	9.053702
614.165000	17.172044	8.430799	0.005822	19.110946	0.012262	9.060400
614.185000	17.172044	8.427923	0.005824	19.104425	0.012266	9.057309
614.205000	17.172044	8.429386	0.005823	19.107742	0.012264	9.058881
614.225000	17.172044	8.431369	0.005822	19.112236	0.012261	9.061012
614.245000	17.172044	8.431644	0.005822	19.112860	0.012261	9.061307
614.265000	17.172044	8.428651	0.005824	19.106077	0.012265	9.058092
614.285000	17.172044	8.429031	0.005823	19.106938	0.012264	9.058500
614.305000	17.172044	8.430076	0.005823	19.109306	0.012263	9.059622
614.325000	17.172044	8.431816	0.005822	19.113251	0.012261	9.061493
614.345000	17.172044	8.434639	0.005820	19.119649	0.012257	9.064526
614.365000	17.172044	8.431757	0.005822	19.113117	0.012261	9.061429
614.385000	17.172044	8.438991	0.005817	19.129514	0.012251	9.069203
614.405000	17.172044	8.433964	0.005820	19.118119	0.012258	9.063800
614.425000	17.172044	8.431846	0.005822	19.113318	0.012261	9.061524
614.445000	17.172044	8.433015	0.005821	19.115968	0.012259	9.062781
614.465000	17.172044	8.434054	0.005820	19.118324	0.012257	9.063898
614.485000	17.172044	8.431724	0.005822	19.113043	0.012261	9.061394
614.505000	17.172044	8.438049	0.005818	19.127380	0.012252	9.068191
614.525000	17.172044	8.434135	0.005820	19.118507	0.012257	9.063985
614.545000	17.172044	8.428343	0.005824	19.105377	0.012265	9.057760
614.565000	17.172044	8.429841	0.005823	19.108773	0.012263	9.059370
614.585000	17.172044	8.434716	0.005820	19.119824	0.012257	9.064609
614.605000	17.172044	8.437910	0.005818	19.127064	0.012252	9.068041
614.625000	17.172044	8.433464	0.005821	19.116986	0.012258	9.063263
614.645000	17.172044	8.432690	0.005821	19.115232	0.012259	9.062432
614.665000	17.172044	8.431804	0.005822	19.113222	0.012261	9.061479
614.685000	17.172044	8.429410	0.005823	19.107796	0.012264	9.058907
614.705000	17.172044	8.429183	0.005823	19.107281	0.012264	9.058662
614.725000	17.172044	8.423523	0.005827	19.094451	0.012272	9.052580
614.745000	17.172044	8.433058	0.005821	19.116065	0.012259	9.062827
614.765000	17.172044	8.427332	0.005825	19.103085	0.012267	9.056673
614.785000	17.172044	8.429187	0.005823	19.107292	0.012264	9.058668
614.805000	17.172044	8.425412	0.005826	19.098733	0.012269	9.054610
614.825000	17.172044	8.426376	0.005825	19.100919	0.012268	9.055646
614.845000	17.172044	8.423658	0.005827	19.094758	0.012272	9.052725
614.865000	17.172044	8.434347	0.005820	19.118988	0.012257	9.064213
614.885000	17.172044	8.426562	0.005825	19.101340	0.012268	9.055846
614.905000	17.172044	8.423561	0.005827	19.094537	0.012272	9.052621
614.925000	17.172044	8.419488	0.005830	19.085306	0.012277	9.048244
614.945000	17.172044	8.428671	0.005824	19.106122	0.012265	9.058113
614.965000	17.172044	8.426163	0.005825	19.100436	0.012268	9.055417
614.985000	17.172044	8.425005	0.005826	19.097811	0.012270	9.054172
615.005000	17.172044	8.426989	0.005825	19.102309	0.012267	9.056305
615.025000	17.172044	8.428847	0.005824	19.106520	0.012265	9.058301
615.045000	17.172044	8.424576	0.005826	19.096838	0.012270	9.053711
615.065000	17.172044	8.434301	0.005820	19.118884	0.012257	9.064163
615.085000	17.172044	8.434219	0.005820	19.118697	0.012257	9.064075
615.105000	17.172044	8.437746	0.005818	19.126692	0.012252	9.067865
615.125000	17.172044	8.431734	0.005822	19.113065	0.012261	9.061404
615.145000	17.172044	8.428652	0.005824	19.106078	0.012265	9.058092
615.165000	17.172044	8.425557	0.005826	19.099061	0.012269	9.054765
615.185000	17.172044	8.425208	0.005826	19.098272	0.012270	9.054391
615.205000	17.172044	8.426236	0.005825	19.100602	0.012268	9.055496
615.225000	17.172044	8.424551	0.005826	19.096782	0.012271	9.053685
615.245000	17.172044	8.426761	0.005825	19.101792	0.012267	9.056060
615.265000	17.172044	8.428675	0.005824	19.106130	0.012265	9.058117
615.285000	17.172044	8.421014	0.005829	19.088765	0.012275	9.049884
615.305000	17.172044	8.425295	0.005826	19.098469	0.012269	9.054485
615.325000	17.172044	8.429555	0.005823	19.108126	0.012264	9.059063
615.345000	17.172044	8.422249	0.005828	19.091563	0.012274	9.051211
615.365000	17.172044	8.426668	0.005825	19.101581	0.012268	9.055960
615.385000	17.172044	8.431928	0.005822	19.113505	0.012260	9.061613
615.405000	17.172044	8.435729	0.005819	19.122119	0.012255	9.065697
615.425000	17.172044	8.423760	0.005827	19.094989	0.012272	9.052835
615.445000	17.172044	8.420921	0.005829	19.088553	0.012275	9.049784
615.465000	17.172044	8.421635	0.005828	19.090172	0.012275	9.050551
615.485000	17.172044	8.424082	0.005827	19.095719	0.012271	9.053181
615.505000	17.172044	8.425197	0.005826	19.098246	0.012270	9.054379
615.525000	17.172044	8.426161	0.005825	19.100432	0.012268	9.055415
615.545000	17.172044	8.425049	0.005826	19.097910	0.012270	9.054220
615.565000	17.172044	8.421230	0.005828	19.089253	0.012275	9.050115
615.585000	17.172044	8.420713	0.005829	19.088082	0.012276	9.049560
615.605000	17.172044	8.421787	0.005828	19.090516	0.012274	9.050714
615.625000	17.172044	8.421311	0.005828	19.089438	0.012275	9.050203
615.645000	17.172044	8.431866	0.005822	19.113365	0.012260	9.061547
615.665000	17.172044	8.422945	0.005827	19.093142	0.012273	9.051959
615.685000	17.172044	8.430751	0.005822	19.110835	0.012262	9.060347
615.705000	17.172044	8.424228	0.005827	19.096049	0.012271	9.053338
615.725000	17.172044	8.427090	0.005825	19.102537	0.012267	9.056413
615.745000	17.172044	8.424989	0.005826	19.097775	0.012270	9.054155
615.765000	17.172044	8.429875	0.005823	19.108850	0.012263	9.059406
615.785000	17.172044	8.428300	0.005824	19.105280	0.012265	9.057714
615.805000	17.172044	8.422501	0.005828	19.092136	0.012273	9.051482
615.825000	17.172044	8.419485	0.005830	19.085299	0.012277	9.048241
615.845000	17.172044	8.427779	0.005824	19.104099	0.012266	9.057154
615.865000	17.172044	8.422450	0.005828	19.092019	0.012273	9.051427
615.885000	17.172044	8.425269	0.005826	19.098409	0.012270	9.054456
615.905000	17.172044	8.422718	0.005828	19.092627	0.012273	9.051715
615.925000	17.172044	8.425561	0.005826	19.099070	0.012269	9.054770
615.945000	17.172044	8.427751	0.005824	19.104037	0.012266	9.057124
615.965000	17.172044	8.423287	0.005827	19.093918	0.012272	9.052327
615.985000	17.172044	8.423162	0.005827	19.093635	0.012272	9.052193
616.005000	17.172044	8.426486	0.005825	19.101169	0.012268	9.055765
616.025000	17.172044	8.420319	0.005829	19.087189	0.012276	9.049137
616.045000	17.172044	8.422987	0.005827	19.093238	0.012273	9.052005
616.065000	17.172044	8.420907	0.005829	19.088523	0.012276	9.049769
616.085000	17.172044	8.419328	0.005830	19.084942	0.012278	9.048071
616.105000	17.172044	8.424364	0.005826	19.096357	0.012271	9.053484
616.125000	17.172044	8.427438	0.005824	19.103327	0.012267	9.056788
616.145000	17.172044	8.431732	0.005822	19.113061	0.012261	9.061402
616.165000	17.172044	8.429949	0.005823	19.109018	0.012263	9.059486
616.185000	17.172044	8.430663	0.005822	19.110637	0.012262	9.060253
616.205000	17.172044	8.422485	0.005828	19.092099	0.012273	9.051464
616.225000	17.172044	8.427648	0.005824	19.103802	0.012266	9.057013
616.245000	17.172044	8.426126	0.005825	19.100351	0.012268	9.055377
616.265000	17.172044	8.431378	0.005822	19.112256	0.012261	9.061021
616.285000	17.172044	8.426833	0.005825	19.101956	0.012267	9.056138
616.305000	17.172044	8.426717	0.005825	19.101692	0.012268	9.056012
616.325000	17.172044	8.415532	0.005832	19.076337	0.012283	9.043992
616.345000	17.172044	8.419113	0.005830	19.084455	0.012278	9.047841
616.365000	17.172044	8.417682	0.005831	19.081211	0.012280	9.046303
616.385000	17.172044	8.425768	0.005826	19.099542	0.012269	9.054993
616.405000	17.172044	8.423675	0.005827	19.094797	0.012272	9.052744
616.425000	17.172044	8.420808	0.005829	19.088296	0.012276	9.049662
616.445000	17.172044	8.420914	0.005829	19.088539	0.012276	9.049777
616.465000	17.172044	8.419685	0.005829	19.085753	0.012277	9.048456
616.485000	17.172044	8.416169	0.005832	19.077781	0.012282	9.044677
616.505000	17.172044	8.417504	0.005831	19.080807	0.012280	9.046111
616.525000	17.172044	8.409255	0.005836	19.062110	0.012292	9.037247
616.545000	17.172044	8.420809	0.005829	19.088300	0.012276	9.049664
616.565000	17.172044	8.415138	0.005832	19.075445	0.012283	9.043569
616.585000	17.172044	8.420290	0.005829	19.087122	0.012276	9.049105
616.605000	17.172044	8.413145	0.005834	19.070926	0.012286	9.041427
616.625000	17.172044	8.422674	0.005828	19.092526	0.012273	9.051667
616.645000	17.172044	8.417357	0.005831	19.080475	0.012280	9.045954
616.665000	17.172044	8.423274	0.005827	19.093887	0.012272	9.052312
616.685000	17.172044	8.421250	0.005828	19.089300	0.012275	9.050138
616.705000	17.172044	8.418708	0.005830	19.083536	0.012279	9.047405
616.725000	17.172044	8.420881	0.005829	19.088462	0.012276	9.049740
616.745000	17.172044	8.423228	0.005827	19.093784	0.012272	9.052264
616.765000	17.172044	8.422143	0.005828	19.091324	0.012274	9.051097
616.785000	17.172044	8.418912	0.005830	19.084000	0.012278	9.047625
616.805000	17.172044	8.418662	0.005830	19.083434	0.012279	9.047356
616.825000	17.172044	8.414543	0.005833	19.074097	0.012284	9.042930
616.845000	17.172044	8.413901	0.005833	19.072641	0.012285	9.042240
616.865000	17.172044	8.421731	0.005828	19.090390	0.012274	9.050655
616.885000	17.172044	8.420422	0.005829	19.087421	0.012276	9.049247
616.905000	17.172044	8.419669	0.005830	19.085715	0.012277	9.048438
616.925000	17.172044	8.421065	0.005829	19.088880	0.012275	9.049939
616.945000	17.172044	8.416374	0.005832	19.078246	0.012282	9.044897
616.965000	17.172044	8.421838	0.005828	19.090632	0.012274	9.050769
616.985000	17.172044	8.419184	0.005830	19.084616	0.012278	9.047917
617.005000	17.172044	8.415597	0.005832	19.076486	0.012283	9.044062
617.025000	17.172044	8.425887	0.005825	19.099811	0.012269	9.055121
617.045000	17.172044	8.423972	0.005827	19.095468	0.012271	9.053062
617.065000	17.172044	8.416652	0.005831	19.078876	0.012281	9.045196
617.085000	17.172044	8.418922	0.005830	19.084022	0.012278	9.047635
617.105000	17.172044	8.424786	0.005826	19.097315	0.012270	9.053938
617.125000	17.172044	8.416828	0.005831	19.079274	0.012281	9.045385
617.145000	17.172044	8.424412	0.005826	19.096467	0.012271	9.053536
617.165000	17.172044	8.421593	0.005828	19.090076	0.012275	9.050506
617.185000	17.172044	8.419654	0.005830	19.085681	0.012277	9.048422
617.205000	17.172044	8.420123	0.005829	19.086745	0.012277	9.048926
617.225000	17.172044	8.424841	0.005826	19.097439	0.012270	9.053996
617.245000	17.172044	8.421359	0.005828	19.089546	0.012275	9.050254
617.265000	17.172044	8.418605	0.005830	19.083303	0.012279	9.047295
617.285000	17.172044	8.419382	0.005830	19.085065	0.012278	9.048130
617.305000	17.172044	8.424764	0.005826	19.097264	0.012270	9.053914
617.325000	17.172044	8.419132	0.005830	19.084499	0.012278	9.047862
617.345000	17.172044	8.418291	0.005830	19.082591	0.012279	9.046957
617.365000	17.172044	8.419794	0.005829	19.085999	0.012277	9.048573
617.385000	17.172044	8.417997	0.005831	19.081926	0.012280	9.046641
617.405000	17.172044	8.420679	0.005829	19.088005	0.012276	9.049524
617.425000	17.172044	8.419413	0.005830	19.085135	0.012278	9.048163
617.445000	17.172044	8.421942	0.005828	19.090868	0.012274	9.050881
617.465000	17.172044	8.416804	0.005831	19.079221	0.012281	9.045359
617.485000	17.172044	8.421279	0.005828	19.089366	0.012275	9.050169
617.505000	17.172044	8.418472	0.005830	19.083002	0.012279	9.047152
617.525000	17.172044	8.418756	0.005830	19.083646	0.012278	9.047457
617.545000	17.172044	8.413424	0.005834	19.071560	0.012286	9.041727
617.565000	17.172044	8.416713	0.005831	19.079015	0.012281	9.045262
617.585000	17.172044	8.422475	0.005828	19.092076	0.012273	9.051454
617.605000	17.172044	8.416949	0.005831	19.079551	0.012281	9.045515
617.625000	17.172044	8.416843	0.005831	19.079310	0.012281	9.045402
617.645000	17.172044	8.419178	0.005830	19.084603	0.012278	9.047911
617.665000	17.172044	8.420810	0.005829	19.088301	0.012276	9.049664
617.685000	17.172044	8.414460	0.005833	19.073907	0.012284	9.042840
617.705000	17.172044	8.420386	0.005829	19.087342	0.012276	9.049209
617.725000	17.172044	8.412520	0.005834	19.069509	0.012287	9.040755
617.745000	17.172044	8.415447	0.005832	19.076146	0.012283	9.043901
617.765000	17.172044	8.419106	0.005830	19.084438	0.012278	9.047833
617.785000	17.172044	8.415381	0.005832	19.075995	0.012283	9.043830
617.805000	17.172044	8.423379	0.005827	19.094125	0.012272	9.052425
617.825000	17.172044	8.417054	0.005831	19.079787	0.012281	9.045627
617.845000	17.172044	8.413540	0.005834	19.071822	0.012286	9.041852
617.865000	17.172044	8.420639	0.005829	19.087914	0.012276	9.049480
617.885000	17.172044	8.415364	0.005832	19.075958	0.012283	9.043812
617.905000	17.172044	8.419613	0.005830	19.085588	0.012277	9.048378
617.925000	17.172044	8.420166	0.005829	19.086842	0.012277	9.048972
617.945000	17.172044	8.417309	0.005831	19.080367	0.012280	9.045902
617.965000	17.172044	8.420646	0.005829	19.087930	0.012276	9.049488
617.985000	17.172044	8.418778	0.005830	19.083696	0.012278	9.047481
618.005000	17.172044	8.418065	0.005831	19.082080	0.012279	9.046715
618.025000	17.172044	8.420858	0.005829	19.088411	0.012276	9.049716
618.045000	17.172044	8.425794	0.005826	19.099600	0.012269	9.055021
618.065000	17.172044	8.424469	0.005826	19.096597	0.012271	9.053597
618.085000	17.172044	8.423309	0.005827	19.093966	0.012272	9.052350
618.105000	17.172044	8.418827	0.005830	19.083807	0.012278	9.047534
618.125000	17.172044	8.427784	0.005824	19.104110	0.012266	9.057159
618.145000	17.172044	8.418417	0.005830	19.082877	0.012279	9.047093
618.165000	17.172044	8.420883	0.005829	19.088468	0.012276	9.049743
618.185000	17.172044	8.420385	0.005829	19.087340	0.012276	9.049208
618.205000	17.172044	8.424168	0.005827	19.095913	0.012271	9.053273
618.225000	17.172044	8.420467	0.005829	19.087525	0.012276	9.049296
618.245000	17.172044	8.425440	0.005826	19.098796	0.012269	9.054640
618.265000	17.172044	8.420604	0.005829	19.087836	0.012276	9.049444
618.285000	17.172044	8.425480	0.005826	19.098887	0.012269	9.054683
618.305000	17.172044	8.423087	0.005827	19.093464	0.012273	9.052112
618.325000	17.172044	8.425531	0.005826	19.099005	0.012269	9.054739
618.345000	17.172044	8.420382	0.005829	19.087332	0.012276	9.049204
618.365000	17.172044	8.416997	0.005831	19.079659	0.012281	9.045567
618.385000	17.172044	8.426220	0.005825	19.100565	0.012268	9.055479
618.405000	17.172044	8.423713	0.005827	19.094881	0.012272	9.052784
618.425000	17.172044	8.419058	0.005830	19.084331	0.012278	9.047782
618.445000	17.172044	8.422102	0.005828	19.091231	0.012274	9.051053
618.465000	17.172044	8.418802	0.005830	19.083751	0.012278	9.047507
618.485000	17.172044	8.420685	0.005829	19.088019	0.012276	9.049530
618.505000	17.172044	8.415292	0.005832	19.075793	0.012283	9.043734
618.525000	17.172044	8.414887	0.005833	19.074876	0.012284	9.043299
618.545000	17.172044	8.423689	0.005827	19.094828	0.012272	9.052758
618.565000	17.172044	8.418717	0.005830	19.083557	0.012279	9.047415
618.585000	17.172044	8.419795	0.005829	19.086002	0.012277	9.048574
618.605000	17.172044	8.419072	0.005830	19.084362	0.012278	9.047797
618.625000	17.172044	8.426946	0.005825	19.102211	0.012267	9.056259
618.645000	17.172044	8.419827	0.005829	19.086074	0.012277	9.048608
618.665000	17.172044	8.423637	0.005827	19.094711	0.012272	9.052703
618.685000	17.172044	8.417904	0.005831	19.081715	0.012280	9.046542
618.705000	17.172044	8.422715	0.005828	19.092620	0.012273	9.051712
618.725000	17.172044	8.423923	0.005827	19.095358	0.012271	9.053010
618.745000	17.172044	8.415398	0.005832	19.076034	0.012283	9.043848
618.765000	17.172044	8.418529	0.005830	19.083132	0.012279	9.047213
618.785000	17.172044	8.416164	0.005832	19.077769	0.012282	9.044671
618.805000	17.172044	8.418222	0.005830	19.082436	0.012279	9.046883
618.825000	17.172044	8.421403	0.005828	19.089647	0.012275	9.050302
618.845000	17.172044	8.422379	0.005828	19.091858	0.012273	9.051351
618.865000	17.172044	8.422769	0.005827	19.092742	0.012273	9.051770
618.885000	17.172044	8.419273	0.005830	19.084817	0.012278	9.048012
618.905000	17.172044	8.422179	0.005828	19.091406	0.012274	9.051136
618.925000	17.172044	8.419702	0.005829	19.085791	0.012277	9.048474
618.945000	17.172044	8.422126	0.005828	19.091285	0.012274	9.051079
618.965000	17.172044	8.423234	0.005827	19.093797	0.012272	9.052270
618.985000	17.172044	8.421025	0.005829	19.088790	0.012275	9.049896
619.005000	17.172044	8.421833	0.005828	19.090622	0.012274	9.050764
619.025000	17.172044	8.419301	0.005830	19.084882	0.012278	9.048043
619.045000	17.172044	8.421338	0.005828	19.089498	0.012275	9.050232
619.065000	17.172044	8.414377	0.005833	19.073720	0.012284	9.042751
619.085000	17.172044	8.420642	0.005829	19.087922	0.012276	9.049484
619.105000	17.172044	8.422242	0.005828	19.091548	0.012274	9.051204
619.125000	17.172044	8.418381	0.005830	19.082797	0.012279	9.047054
619.145000	17.172044	8.421233	0.005828	19.089261	0.012275	9.050119
619.165000	17.172044	8.419437	0.005830	19.085189	0.012278	9.048189
619.185000	17.172044	8.421206	0.005829	19.089200	0.012275	9.050090
619.205000	17.172044	8.422155	0.005828	19.091350	0.012274	9.051110
619.225000	17.172044	8.420066	0.005829	19.086616	0.012277	9.048865
619.245000	17.172044	8.422049	0.005828	19.091111	0.012274	9.050996
619.265000	17.172044	8.422066	0.005828	19.091150	0.012274	9.051015
619.285000	17.172044	8.424498	0.005826	19.096661	0.012271	9.053628
619.305000	17.172044	8.417945	0.005831	19.081807	0.012280	9.046585
619.325000	17.172044	8.421668	0.005828	19.090248	0.012274	9.050587
619.345000	17.172044	8.423197	0.005827	19.093713	0.012272	9.052230
619.365000	17.172044	8.418105	0.005831	19.082170	0.012279	9.046757
619.385000	17.172044	8.419255	0.005830	19.084778	0.012278	9.047994
619.405000	17.172044	8.420834	0.005829	19.088357	0.012276	9.049691
619.425000	17.172044	8.422710	0.005828	19.092609	0.012273	9.051706
619.445000	17.172044	8.418329	0.005830	19.082679	0.012279	9.046999
619.465000	17.172044	8.417933	0.005831	19.081780	0.012280	9.046572
619.485000	17.172044	8.423432	0.005827	19.094245	0.012272	9.052482
619.505000	17.172044	8.422557	0.005828	19.092262	0.012273	9.051542
619.525000	17.172044	8.421505	0.005828	19.089878	0.012275	9.050412
619.544000	17.172044	8.418317	0.005830	19.082650	0.012279	9.046985
619.564000	17.172044	8.421680	0.005828	19.090274	0.012274	9.050599
619.584000	17.172044	8.422616	0.005828	19.092395	0.012273	9.051605
619.604000	17.172044	8.420165	0.005829	19.086840	0.012277	9.048971
619.624000	17.172044	8.427137	0.005825	19.102644	0.012267	9.056464
619.644000	17.172044	8.417828	0.005831	19.081542	0.012280	9.046460
619.664000	17.172044	8.422620	0.005828	19.092405	0.012273	9.051610
619.684000	17.172044	8.419105	0.005830	19.084437	0.012278	9.047832
619.704000	17.172044	8.418609	0.005830	19.083313	0.012279	9.047299
619.724000	17.172044	8.418262	0.005830	19.082526	0.012279	9.046926
619.744000	17.172044	8.416671	0.005831	19.078921	0.012281	9.045217
619.764000	17.172044	8.420408	0.005829	19.087390	0.012276	9.049232
619.784000	17.172044	8.420362	0.005829	19.087287	0.012276	9.049183
619.804000	17.172044	8.420929	0.005829	19.088572	0.012275	9.049793
619.824000	17.172044	8.418735	0.005830	19.083599	0.012278	9.047435
619.844000	17.172044	8.419704	0.005829	19.085795	0.012277	9.048476
619.864000	17.172044	8.421533	0.005828	19.089941	0.012275	9.050441
619.884000	17.172044	8.421202	0.005829	19.089189	0.012275	9.050085
619.904000	17.172044	8.422915	0.005827	19.093072	0.012273	9.051926
619.924000	17.172044	8.422430	0.005828	19.091974	0.012273	9.051405
619.944000	17.172044	8.424637	0.005826	19.096977	0.012270	9.053777
619.964000	17.172044	8.418889	0.005830	19.083947	0.012278	9.047600
619.984000	17.172044	8.430031	0.005823	19.109204	0.012263	9.059574
620.004000	17.172044	8.426931	0.005825	19.102178	0.012267	9.056243
620.024000	17.172044	8.425090	0.005826	19.098004	0.012270	9.054264
620.044000	17.172044	8.430553	0.005822	19.110388	0.012262	9.060135
620.064000	17.172044	8.433213	0.005821	19.116417	0.012259	9.062994
620.084000	17.172044	8.421652	0.005828	19.090211	0.012274	9.050570
620.104000	17.172044	8.426072	0.005825	19.100230	0.012268	9.055320
620.124000	17.172044	8.419217	0.005830	19.084690	0.012278	9.047952
620.144000	17.172044	8.421949	0.005828	19.090884	0.012274	9.050888
620.164000	17.172044	8.418017	0.005831	19.081971	0.012279	9.046663
620.184000	17.172044	8.419671	0.005830	19.085720	0.012277	9.048440
620.204000	17.172044	8.422574	0.005828	19.092300	0.012273	9.051560
620.224000	17.172044	8.419581	0.005830	19.085517	0.012277	9.048344
620.244000	17.172044	8.426664	0.005825	19.101571	0.012268	9.055955
620.264000	17.172044	8.427416	0.005824	19.103277	0.012267	9.056764
620.284000	17.172044	8.421916	0.005828	19.090810	0.012274	9.050854
620.304000	17.172044	8.431502	0.005822	19.112539	0.012261	9.061155
620.324000	17.172044	8.423185	0.005827	19.093686	0.012272	9.052217
620.344000	17.172044	8.419410	0.005830	19.085129	0.012278	9.048160
620.364000	17.172044	8.423306	0.005827	19.093959	0.012272	9.052347
620.384000	17.172044	8.426680	0.005825	19.101609	0.012268	9.055973
620.404000	17.172044	8.424745	0.005826	19.097222	0.012270	9.053893
620.424000	17.172044	8.425593	0.005826	19.099144	0.012269	9.054805
620.444000	17.172044	8.425619	0.005826	19.099202	0.012269	9.054832
620.464000	17.172044	8.424258	0.005827	19.096118	0.012271	9.053370
620.484000	17.172044	8.421937	0.005828	19.090857	0.012274	9.050876
620.504000	17.172044	8.424532	0.005826	19.096739	0.012271	9.053665
620.524000	17.172044	8.419088	0.005830	19.084398	0.012278	9.047814
620.544000	17.172044	8.417761	0.005831	19.081390	0.012280	9.046388
620.564000	17.172044	8.419868	0.005829	19.086166	0.012277	9.048652
620.584000	17.172044	8.422671	0.005828	19.092520	0.012273	9.051664
620.604000	17.172044	8.415804	0.005832	19.076955	0.012283	9.044285
620.624000	17.172044	8.422845	0.005827	19.092914	0.012273	9.051851
620.644000	17.172044	8.420591	0.005829	19.087806	0.012276	9.049429
620.664000	17.172044	8.419387	0.005830	19.085077	0.012278	9.048136
620.684000	17.172044	8.418001	0.005831	19.081935	0.012280	9.046646
620.704000	17.172044	8.420602	0.005829	19.087830	0.012276	9.049441
620.724000	17.172044	8.422796	0.005827	19.092803	0.012273	9.051799
620.744000	17.172044	8.413740	0.005833	19.072276	0.012285	9.042067
620.764000	17.172044	8.421627	0.005828	19.090154	0.012275	9.050543
620.784000	17.172044	8.421367	0.005828	19.089564	0.012275	9.050263
620.804000	17.172044	8.423018	0.005827	19.093308	0.012273	9.052038
620.824000	17.172044	8.419402	0.005830	19.085110	0.012278	9.048151
620.844000	17.172044	8.423950	0.005827	19.095419	0.012271	9.053038
620.864000	17.172044	8.424873	0.005826	19.097513	0.012270	9.054031
620.884000	17.172044	8.422721	0.005828	19.092635	0.012273	9.051719
620.904000	17.172044	8.423283	0.005827	19.093907	0.012272	9.052322
620.924000	17.172044	8.419842	0.005829	19.086109	0.012277	9.048625
620.944000	17.172044	8.420768	0.005829	19.088206	0.012276	9.049619
620.964000	17.172044	8.416642	0.005831	19.078853	0.012281	9.045185
620.984000	17.172044	8.416823	0.005831	19.079263	0.012281	9.045379
621.004000	17.172044	8.420047	0.005829	19.086572	0.012277	9.048844
621.024000	17.172044	8.415093	0.005832	19.075342	0.012283	9.043520
621.044000	17.172044	8.419015	0.005830	19.084234	0.012278	9.047736
621.064000	17.172044	8.423595	0.005827	19.094614	0.012272	9.052657
621.084000	17.172044	8.421944	0.005828	19.090873	0.012274	9.050883
621.104000	17.172044	8.422205	0.005828	19.091464	0.012274	9.051163
621.124000	17.172044	8.423722	0.005827	19.094902	0.012272	9.052794
621.144000	17.172044	8.418742	0.005830	19.083614	0.012278	9.047442
621.164000	17.172044	8.419783	0.005829	19.085974	0.012277	9.048561
621.184000	17.172044	8.424421	0.005826	19.096487	0.012271	9.053545
621.204000	17.172044	8.419328	0.005830	19.084942	0.012278	9.048071
621.224000	17.172044	8.422970	0.005827	19.093198	0.012273	9.051986
621.244000	17.172044	8.415514	0.005832	19.076296	0.012283	9.043973
621.264000	17.172044	8.414208	0.005833	19.073336	0.012285	9.042569
621.284000	17.172044	8.421779	0.005828	19.090498	0.012274	9.050706
621.304000	17.172044	8.415202	0.005832	19.075591	0.012283	9.043638
621.324000	17.172044	8.415158	0.005832	19.075490	0.012283	9.043590
621.344000	17.172044	8.417450	0.005831	19.080685	0.012280	9.046053
621.364000	17.172044	8.417707	0.005831	19.081268	0.012280	9.046330
621.384000	17.172044	8.418289	0.005830	19.082588	0.012279	9.046956
621.404000	17.172044	8.413981	0.005833	19.072823	0.012285	9.042326
621.424000	17.172044	8.419952	0.005829	19.086357	0.012277	9.048742
621.444000	17.172044	8.414823	0.005833	19.074731	0.012284	9.043230
621.464000	17.172044	8.414707	0.005833	19.074468	0.012284	9.043106
621.484000	17.172044	8.411250	0.005835	19.066631	0.012289	9.039390
621.504000	17.172044	8.416859	0.005831	19.079346	0.012281	9.045419
621.524000	17.172044	8.407991	0.005837	19.059244	0.012293	9.035888
621.544000	17.172044	8.413067	0.005834	19.070750	0.012286	9.041343
621.564000	17.172044	8.421005	0.005829	19.088744	0.012275	9.049874
621.584000	17.172044	8.418840	0.005830	19.083835	0.012278	9.047547
621.604000	17.172044	8.414515	0.005833	19.074033	0.012284	9.042900
621.624000	17.172044	8.416965	0.005831	19.079586	0.012281	9.045532
621.644000	17.172044	8.416951	0.005831	19.079555	0.012281	9.045517
621.664000	17.172044	8.412609	0.005834	19.069711	0.012287	9.040851
621.684000	17.172044	8.414572	0.005833	19.074163	0.012284	9.042961
621.704000	17.172044	8.412939	0.005834	19.070461	0.012286	9.041206
621.724000	17.172044	8.408151	0.005837	19.059606	0.012293	9.036060
621.744000	17.172044	8.414549	0.005833	19.074110	0.012284	9.042936
621.764000	17.172044	8.410873	0.005835	19.065776	0.012289	9.038985
621.784000	17.172044	8.417684	0.005831	19.081215	0.012280	9.046305
621.804000	17.172044	8.415561	0.005832	19.076404	0.012283	9.044024
621.824000	17.172044	8.407880	0.005837	19.058991	0.012293	9.035768
621.844000	17.172044	8.421788	0.005828	19.090520	0.012274	9.050716
621.864000	17.172044	8.415624	0.005832	19.076546	0.012283	9.044091
621.884000	17.172044	8.416729	0.005831	19.079051	0.012281	9.045279
621.904000	17.172044	8.418788	0.005830	19.083718	0.012278	9.047491
621.924000	17.172044	8.406984	0.005838	19.056962	0.012295	9.034806
621.944000	17.172044	8.410692	0.005835	19.065366	0.012290	9.038791
621.964000	17.172044	8.415698	0.005832	19.076715	0.012283	9.044171
621.984000	17.172044	8.420017	0.005829	19.086504	0.012277	9.048812
622.004000	17.172044	8.416110	0.005832	19.077649	0.012282	9.044614
622.024000	17.172044	8.418934	0.005830	19.084049	0.012278	9.047648
622.044000	17.172044	8.420213	0.005829	19.086948	0.012276	9.049023
622.064000	17.172044	8.417433	0.005831	19.080646	0.012280	9.046035
622.084000	17.172044	8.417600	0.005831	19.081025	0.012280	9.046214
622.104000	17.172044	8.417156	0.005831	19.080020	0.012281	9.045738
622.124000	17.172044	8.423250	0.005827	19.093833	0.012272	9.052287
622.144000	17.172044	8.417623	0.005831	19.081078	0.012280	9.046240
622.164000	17.172044	8.419259	0.005830	19.084786	0.012278	9.047998
622.184000	17.172044	8.418662	0.005830	19.083434	0.012279	9.047356
622.204000	17.172044	8.418799	0.005830	19.083744	0.012278	9.047503
622.224000	17.172044	8.413929	0.005833	19.072703	0.012285	9.042269
622.244000	17.172044	8.414695	0.005833	19.074441	0.012284	9.043093
622.264000	17.172044	8.421566	0.005828	19.090015	0.012275	9.050476
622.284000	17.172044	8.419330	0.005830	19.084948	0.012278	9.048074
622.304000	17.172044	8.409320	0.005836	19.062255	0.012291	9.037316
622.324000	17.172044	8.412916	0.005834	19.070407	0.012286	9.041181
622.344000	17.172044	8.414466	0.005833	19.073922	0.012284	9.042847
622.364000	17.172044	8.407390	0.005838	19.057882	0.012294	9.035242
622.384000	17.172044	8.411371	0.005835	19.066906	0.012289	9.039521
622.404000	17.172044	8.413816	0.005833	19.072448	0.012285	9.042148
622.424000	17.172044	8.415476	0.005832	19.076210	0.012283	9.043932
622.444000	17.172044	8.410676	0.005835	19.065331	0.012290	9.038774
622.464000	17.172044	8.410835	0.005835	19.065690	0.012289	9.038944
622.484000	17.172044	8.412801	0.005834	19.070147	0.012287	9.041057
622.504000	17.172044	8.411033	0.005835	19.066140	0.012289	9.039158
622.524000	17.172044	8.411696	0.005835	19.067641	0.012288	9.039869
622.544000	17.172044	8.408473	0.005837	19.060336	0.012293	9.036406
622.564000	17.172044	8.408010	0.005837	19.059286	0.012293	9.035908
622.584000	17.172044	8.409896	0.005836	19.063562	0.012291	9.037935
622.604000	17.172044	8.411396	0.005835	19.066962	0.012289	9.039547
622.624000	17.172044	8.411023	0.005835	19.066116	0.012289	9.039146
622.644000	17.172044	8.407388	0.005838	19.057878	0.012294	9.035241
622.664000	17.172044	8.414610	0.005833	19.074248	0.012284	9.043002
622.684000	17.172044	8.410729	0.005835	19.065450	0.012289	9.038830
622.704000	17.172044	8.410734	0.005835	19.065462	0.012289	9.038836
622.724000	17.172044	8.411586	0.005835	19.067392	0.012288	9.039751
622.744000	17.172044	8.416266	0.005832	19.078002	0.012282	9.044781
622.764000	17.172044	8.412961	0.005834	19.070511	0.012286	9.041230
622.784000	17.172044	8.417943	0.005831	19.081802	0.012280	9.046583
622.804000	17.172044	8.412165	0.005834	19.068705	0.012288	9.040374
622.824000	17.172044	8.414544	0.005833	19.074099	0.012284	9.042931
622.844000	17.172044	8.411120	0.005835	19.066336	0.012289	9.039250
622.864000	17.172044	8.414477	0.005833	19.073946	0.012284	9.042859
622.884000	17.172044	8.411195	0.005835	19.066506	0.012289	9.039331
622.904000	17.172044	8.411189	0.005835	19.066493	0.012289	9.039325
622.924000	17.172044	8.411226	0.005835	19.066576	0.012289	9.039364
622.944000	17.172044	8.411018	0.005835	19.066104	0.012289	9.039141
622.964000	17.172044	8.406739	0.005838	19.056406	0.012295	9.034543
622.984000	17.172044	8.414816	0.005833	19.074714	0.012284	9.043222
623.004000	17.172044	8.406865	0.005838	19.056692	0.012295	9.034678
623.024000	17.172044	8.410457	0.005836	19.064834	0.012290	9.038538
623.044000	17.172044	8.404148	0.005840	19.050531	0.012299	9.031758
623.064000	17.172044	8.410608	0.005835	19.065176	0.012290	9.038701
623.084000	17.172044	8.416808	0.005831	19.079231	0.012281	9.045364
623.104000	17.172044	8.415887	0.005832	19.077142	0.012282	9.044373
623.124000	17.172044	8.417318	0.005831	19.080387	0.012280	9.045912
623.144000	17.172044	8.418188	0.005830	19.082359	0.012279	9.046847
623.164000	17.172044	8.417359	0.005831	19.080479	0.012280	9.045956
623.184000	17.172044	8.415723	0.005832	19.076770	0.012283	9.044197
623.204000	17.172044	8.406348	0.005838	19.055520	0.012295	9.034123
623.224000	17.172044	8.405170	0.005839	19.052849	0.012297	9.032856
623.244000	17.172044	8.409578	0.005836	19.062841	0.012291	9.037594
623.264000	17.172044	8.408040	0.005837	19.059355	0.012293	9.035941
623.284000	17.172044	8.408075	0.005837	19.059434	0.012293	9.035978
623.304000	17.172044	8.419026	0.005830	19.084258	0.012278	9.047747
623.324000	17.172044	8.414200	0.005833	19.073319	0.012285	9.042561
623.344000	17.172044	8.410118	0.005836	19.064065	0.012290	9.038174
623.364000	17.172044	8.411279	0.005835	19.066696	0.012289	9.039421
623.384000	17.172044	8.410068	0.005836	19.063952	0.012290	9.038120
623.404000	17.172044	8.411237	0.005835	19.066603	0.012289	9.039377
623.424000	17.172044	8.410515	0.005835	19.064965	0.012290	9.038601
623.444000	17.172044	8.409739	0.005836	19.063207	0.012291	9.037767
623.464000	17.172044	8.411878	0.005835	19.068054	0.012288	9.040065
623.484000	17.172044	8.414617	0.005833	19.074263	0.012284	9.043009
623.504000	17.172044	8.409952	0.005836	19.063688	0.012291	9.037995
623.524000	17.172044	8.409119	0.005836	19.061800	0.012292	9.037100
623.544000	17.172044	8.411558	0.005835	19.067329	0.012288	9.039721
623.564000	17.172044	8.411817	0.005835	19.067916	0.012288	9.040000
623.584000	17.172044	8.412337	0.005834	19.069094	0.012287	9.040558
623.604000	17.172044	8.418090	0.005831	19.082137	0.012279	9.046742
623.624000	17.172044	8.419858	0.005829	19.086144	0.012277	9.048641
623.644000	17.172044	8.419506	0.005830	19.085346	0.012277	9.048263
623.664000	17.172044	8.419946	0.005829	19.086344	0.012277	9.048736
623.684000	17.172044	8.420396	0.005829	19.087363	0.012276	9.049220
623.704000	17.172044	8.420091	0.005829	19.086673	0.012277	9.048892
623.724000	17.172044	8.420548	0.005829	19.087708	0.012276	9.049383
623.744000	17.172044	8.417178	0.005831	19.080070	0.012281	9.045762
623.764000	17.172044	8.417167	0.005831	19.080044	0.012281	9.045749
623.784000	17.172044	8.423933	0.005827	19.095382	0.012271	9.053021
623.804000	17.172044	8.419210	0.005830	19.084674	0.012278	9.047945
623.824000	17.172044	8.416948	0.005831	19.079547	0.012281	9.045514
623.844000	17.172044	8.415495	0.005832	19.076254	0.012283	9.043952
623.864000	17.172044	8.414299	0.005833	19.073543	0.012285	9.042667
623.884000	17.172044	8.412402	0.005834	19.069243	0.012287	9.040629
623.904000	17.172044	8.410348	0.005836	19.064586	0.012290	9.038421
623.924000	17.172044	8.416358	0.005832	19.078210	0.012282	9.044880
623.944000	17.172044	8.414320	0.005833	19.073589	0.012285	9.042689
623.964000	17.172044	8.416812	0.005831	19.079239	0.012281	9.045368
623.984000	17.172044	8.419942	0.005829	19.086335	0.012277	9.048732
624.004000	17.172044	8.416621	0.005831	19.078807	0.012281	9.045163
624.024000	17.172044	8.411481	0.005835	19.067156	0.012288	9.039639
624.044000	17.172044	8.413279	0.005834	19.071231	0.012286	9.041571
624.064000	17.172044	8.410185	0.005836	19.064218	0.012290	9.038246
624.084000	17.172044	8.407420	0.005837	19.057950	0.012294	9.035275
624.104000	17.172044	8.414022	0.005833	19.072916	0.012285	9.042370
624.124000	17.172044	8.406452	0.005838	19.055756	0.012295	9.034235
624.144000	17.172044	8.416214	0.005832	19.077884	0.012282	9.044725
624.164000	17.172044	8.412792	0.005834	19.070126	0.012287	9.041047
624.184000	17.172044	8.408927	0.005837	19.061366	0.012292	9.036894
624.204000	17.172044	8.414368	0.005833	19.073699	0.012284	9.042741
624.224000	17.172044	8.412545	0.005834	19.069566	0.012287	9.040782
624.244000	17.172044	8.412995	0.005834	19.070587	0.012286	9.041266
624.264000	17.172044	8.412986	0.005834	19.070566	0.012286	9.041256
624.284000	17.172044	8.413117	0.005834	19.070863	0.012286	9.041397
624.304000	17.172044	8.409393	0.005836	19.062423	0.012291	9.037395
624.324000	17.172044	8.409711	0.005836	19.063143	0.012291	9.037737
624.344000	17.172044	8.411727	0.005835	19.067712	0.012288	9.039903
624.364000	17.172044	8.411388	0.005835	19.066945	0.012289	9.039539
624.384000	17.172044	8.403584	0.005840	19.049255	0.012299	9.031152
624.404000	17.172044	8.408834	0.005837	19.061154	0.012292	9.036794
624.424000	17.172044	8.411131	0.005835	19.066362	0.012289	9.039263
624.444000	17.172044	8.412423	0.005834	19.069291	0.012287	9.040651
624.464000	17.172044	8.421318	0.005828	19.089453	0.012275	9.050210
624.484000	17.172044	8.413029	0.005834	19.070664	0.012286	9.041303
624.504000	17.172044	8.404270	0.005840	19.050809	0.012298	9.031889
624.524000	17.172044	8.409095	0.005836	19.061747	0.012292	9.037075
624.544000	17.172044	8.407352	0.005838	19.057795	0.012294	9.035201
624.564000	17.172044	8.409801	0.005836	19.063348	0.012291	9.037834
624.584000	17.172044	8.413076	0.005834	19.070770	0.012286	9.041353
624.604000	17.172044	8.409074	0.005836	19.061698	0.012292	9.037052
624.624000	17.172044	8.409126	0.005836	19.061816	0.012292	9.037107
624.644000	17.172044	8.414051	0.005833	19.072981	0.012285	9.042401
624.664000	17.172044	8.414204	0.005833	19.073326	0.012285	9.042565
624.684000	17.172044	8.414993	0.005833	19.075115	0.012284	9.043413
624.704000	17.172044	8.414602	0.005833	19.074229	0.012284	9.042993
624.724000	17.172044	8.411554	0.005835	19.067319	0.012288	9.039717
624.744000	17.172044	8.410220	0.005836	19.064297	0.012290	9.038284
624.764000	17.172044	8.410814	0.005835	19.065644	0.012289	9.038922
624.784000	17.172044	8.404920	0.005839	19.052283	0.012297	9.032588
624.804000	17.172044	8.409241	0.005836	19.062078	0.012292	9.037232
624.824000	17.172044	8.408254	0.005837	19.059840	0.012293	9.036171
624.844000	17.172044	8.411599	0.005835	19.067423	0.012288	9.039766
624.864000	17.172044	8.415671	0.005832	19.076652	0.012283	9.044141
624.884000	17.172044	8.410470	0.005836	19.064863	0.012290	9.038552
624.904000	17.172044	8.409818	0.005836	19.063385	0.012291	9.037852
624.924000	17.172044	8.419052	0.005830	19.084318	0.012278	9.047776
624.944000	17.172044	8.408500	0.005837	19.060396	0.012293	9.036435
624.964000	17.172044	8.409473	0.005836	19.062604	0.012291	9.037481
624.984000	17.172044	8.407874	0.005837	19.058979	0.012293	9.035763
625.004000	17.172044	8.418907	0.005830	19.083989	0.012278	9.047620
625.024000	17.172044	8.411141	0.005835	19.066383	0.012289	9.039273
625.044000	17.172044	8.412807	0.005834	19.070160	0.012287	9.041063
625.064000	17.172044	8.413626	0.005833	19.072018	0.012286	9.041944
625.084000	17.172044	8.411942	0.005835	19.068199	0.012288	9.040134
625.104000	17.172044	8.414713	0.005833	19.074480	0.012284	9.043112
625.124000	17.172044	8.418124	0.005831	19.082214	0.012279	9.046778
625.144000	17.172044	8.414722	0.005833	19.074501	0.012284	9.043122
625.164000	17.172044	8.413283	0.005834	19.071240	0.012286	9.041576
625.184000	17.172044	8.415629	0.005832	19.076559	0.012283	9.044097
625.204000	17.172044	8.416453	0.005832	19.078425	0.012282	9.044982
625.224000	17.172044	8.417680	0.005831	19.081207	0.012280	9.046301
625.244000	17.172044	8.422302	0.005828	19.091683	0.012274	9.051267
625.264000	17.172044	8.408763	0.005837	19.060994	0.012292	9.036718
625.284000	17.172044	8.419584	0.005830	19.085523	0.012277	9.048347
625.304000	17.172044	8.413907	0.005833	19.072654	0.012285	9.042246
625.324000	17.172044	8.419400	0.005830	19.085105	0.012278	9.048149
625.344000	17.172044	8.408926	0.005837	19.061363	0.012292	9.036893
625.364000	17.172044	8.412263	0.005834	19.068927	0.012287	9.040479
625.384000	17.172044	8.414597	0.005833	19.074217	0.012284	9.042987
625.404000	17.172044	8.410023	0.005836	19.063850	0.012290	9.038072
625.424000	17.172044	8.414854	0.005833	19.074800	0.012284	9.043263
625.444000	17.172044	8.415881	0.005832	19.077130	0.012282	9.044368
625.464000	17.172044	8.413123	0.005834	19.070877	0.012286	9.041404
625.484000	17.172044	8.410548	0.005835	19.065040	0.012290	9.038636
625.504000	17.172044	8.413728	0.005833	19.072248	0.012285	9.042053
625.524000	17.172044	8.410942	0.005835	19.065933	0.012289	9.039059
625.544000	17.172044	8.420027	0.005829	19.086527	0.012277	9.048823
625.564000	17.172044	8.424110	0.005827	19.095782	0.012271	9.053211
625.584000	17.172044	8.416714	0.005831	19.079016	0.012281	9.045262
625.604000	17.172044	8.418088	0.005831	19.082132	0.012279	9.046739
625.624000	17.172044	8.422071	0.005828	19.091160	0.012274	9.051019
625.644000	17.172044	8.422236	0.005828	19.091535	0.012274	9.051197
625.664000	17.172044	8.422233	0.005828	19.091528	0.012274	9.051194
625.684000	17.172044	8.422845	0.005827	19.092914	0.012273	9.051851
625.704000	17.172044	8.418736	0.005830	19.083601	0.012278	9.047436
625.724000	17.172044	8.417801	0.005831	19.081481	0.012280	9.046431
625.744000	17.172044	8.415858	0.005832	19.077078	0.012282	9.044343
625.764000	17.172044	8.413851	0.005833	19.072528	0.012285	9.042186
625.784000	17.172044	8.419735	0.005829	19.085865	0.012277	9.048509
625.804000	17.172044	8.412182	0.005834	19.068745	0.012287	9.040392
625.824000	17.172044	8.418353	0.005830	19.082732	0.012279	9.047024
625.844000	17.172044	8.414979	0.005833	19.075084	0.012284	9.043398
625.864000	17.172044	8.420335	0.005829	19.087225	0.012276	9.049154
625.884000	17.172044	8.417500	0.005831	19.080798	0.012280	9.046107
625.904000	17.172044	8.416293	0.005832	19.078062	0.012282	9.044810
625.924000	17.172044	8.418713	0.005830	19.083549	0.012279	9.047411
625.944000	17.172044	8.418548	0.005830	19.083173	0.012279	9.047233
625.964000	17.172044	8.422418	0.005828	19.091946	0.012273	9.051392
625.984000	17.172044	8.413747	0.005833	19.072291	0.012285	9.042074
626.004000	17.172044	8.416570	0.005832	19.078690	0.012281	9.045108
626.024000	17.172044	8.419033	0.005830	19.084275	0.012278	9.047755
626.044000	17.172044	8.408900	0.005837	19.061305	0.012292	9.036866
626.064000	17.172044	8.419282	0.005830	19.084839	0.012278	9.048023
626.084000	17.172044	8.415069	0.005833	19.075289	0.012284	9.043495
626.104000	17.172044	8.415216	0.005832	19.075621	0.012283	9.043652
626.124000	17.172044	8.423666	0.005827	19.094776	0.012272	9.052734
626.144000	17.172044	8.422805	0.005827	19.092823	0.012273	9.051808
626.164000	17.172044	8.424399	0.005826	19.096437	0.012271	9.053521
626.184000	17.172044	8.422872	0.005827	19.092976	0.012273	9.051880
626.204000	17.172044	8.421884	0.005828	19.090736	0.012274	9.050819
626.224000	17.172044	8.420547	0.005829	19.087705	0.012276	9.049382
626.244000	17.172044	8.420205	0.005829	19.086931	0.012276	9.049014
626.264000	17.172044	8.423877	0.005827	19.095253	0.012271	9.052960
626.284000	17.172044	8.411688	0.005835	19.067624	0.012288	9.039861
626.304000	17.172044	8.411821	0.005835	19.067925	0.012288	9.040004
626.324000	17.172044	8.414154	0.005833	19.073214	0.012285	9.042511
626.344000	17.172044	8.414876	0.005833	19.074850	0.012284	9.043287
626.364000	17.172044	8.412392	0.005834	19.069220	0.012287	9.040618
626.384000	17.172044	8.418052	0.005831	19.082050	0.012279	9.046701
626.404000	17.172044	8.417439	0.005831	19.080660	0.012280	9.046041
626.424000	17.172044	8.416025	0.005832	19.077455	0.012282	9.044522
626.444000	17.172044	8.409366	0.005836	19.062361	0.012291	9.037366
626.464000	17.172044	8.413184	0.005834	19.071016	0.012286	9.041469
626.484000	17.172044	8.413349	0.005834	19.071390	0.012286	9.041647
626.504000	17.172044	8.413356	0.005834	19.071406	0.012286	9.041654
626.524000	17.172044	8.411317	0.005835	19.066783	0.012289	9.039463
626.544000	17.172044	8.407967	0.005837	19.059190	0.012293	9.035863
626.564000	17.172044	8.414777	0.005833	19.074627	0.012284	9.043181
626.584000	17.172044	8.416093	0.005832	19.077610	0.012282	9.044595
626.604000	17.172044	8.418074	0.005831	19.082101	0.012279	9.046725
626.624000	17.172044	8.413817	0.005833	19.072450	0.012285	9.042149
626.644000	17.172044	8.413999	0.005833	19.072864	0.012285	9.042345
626.664000	17.172044	8.413203	0.005834	19.071059	0.012286	9.041490
626.684000	17.172044	8.419118	0.005830	19.084467	0.012278	9.047846
626.704000	17.172044	8.417500	0.005831	19.080799	0.012280	9.046108
626.724000	17.172044	8.415725	0.005832	19.076776	0.012283	9.044200
626.744000	17.172044	8.415800	0.005832	19.076946	0.012283	9.044281
626.764000	17.172044	8.415958	0.005832	19.077303	0.012282	9.044450
626.784000	17.172044	8.407300	0.005838	19.057678	0.012294	9.035146
626.804000	17.172044	8.408662	0.005837	19.060765	0.012292	9.036609
626.824000	17.172044	8.412174	0.005834	19.068726	0.012287	9.040383
626.844000	17.172044	8.412799	0.005834	19.070142	0.012287	9.041055
626.864000	17.172044	8.408967	0.005836	19.061457	0.012292	9.036937
626.884000	17.172044	8.409309	0.005836	19.062230	0.012291	9.037304
626.904000	17.172044	8.411288	0.005835	19.066717	0.012289	9.039431
626.924000	17.172044	8.419589	0.005830	19.085535	0.012277	9.048352
626.944000	17.172044	8.416895	0.005831	19.079427	0.012281	9.045457
626.964000	17.172044	8.410035	0.005836	19.063877	0.012290	9.038085
626.984000	17.172044	8.415587	0.005832	19.076463	0.012283	9.044052
627.004000	17.172044	8.409396	0.005836	19.062429	0.012291	9.037398
627.024000	17.172044	8.418477	0.005830	19.083014	0.012279	9.047157
627.044000	17.172044	8.413458	0.005834	19.071636	0.012286	9.041763
627.064000	17.172044	8.420924	0.005829	19.088560	0.012275	9.049787
627.084000	17.172044	8.417514	0.005831	19.080831	0.012280	9.046123
627.104000	17.172044	8.414235	0.005833	19.073398	0.012285	9.042599
627.124000	17.172044	8.417744	0.005831	19.081352	0.012280	9.046369
627.144000	17.172044	8.420934	0.005829	19.088582	0.012275	9.049797
627.164000	17.172044	8.415311	0.005832	19.075837	0.012283	9.043755
627.184000	17.172044	8.414406	0.005833	19.073786	0.012284	9.042782
627.204000	17.172044	8.411946	0.005835	19.068209	0.012288	9.040139
627.224000	17.172044	8.418272	0.005830	19.082549	0.012279	9.046937
627.244000	17.172044	8.411655	0.005835	19.067550	0.012288	9.039826
627.264000	17.172044	8.406516	0.005838	19.055900	0.012295	9.034303
627.284000	17.172044	8.408363	0.005837	19.060086	0.012293	9.036288
627.304000	17.172044	8.408272	0.005837	19.059880	0.012293	9.036190
627.324000	17.172044	8.414546	0.005833	19.074103	0.012284	9.042933
627.344000	17.172044	8.410582	0.005835	19.065118	0.012290	9.038673
627.364000	17.172044	8.411585	0.005835	19.067390	0.012288	9.039750
627.384000	17.172044	8.412236	0.005834	19.068866	0.012287	9.040450
627.404000	17.172044	8.415873	0.005832	19.077110	0.012282	9.044358
627.424000	17.172044	8.408715	0.005837	19.060885	0.012292	9.036666
627.444000	17.172044	8.413605	0.005833	19.071969	0.012286	9.041921
627.464000	17.172044	8.413039	0.005834	19.070687	0.012286	9.041313
627.484000	17.172044	8.411833	0.005835	19.067952	0.012288	9.040017
627.504000	17.172044	8.418207	0.005830	19.082401	0.012279	9.046867
627.524000	17.172044	8.409120	0.005836	19.061803	0.012292	9.037101
627.544000	17.172044	8.403489	0.005840	19.049039	0.012299	9.031050
627.564000	17.172044	8.406462	0.005838	19.055778	0.012295	9.034245
627.584000	17.172044	8.408622	0.005837	19.060675	0.012292	9.036566
627.604000	17.172044	8.410219	0.005836	19.064293	0.012290	9.038282
627.624000	17.172044	8.412300	0.005834	19.069012	0.012287	9.040519
627.644000	17.172044	8.417274	0.005831	19.080286	0.012281	9.045864
627.664000	17.172044	8.412281	0.005834	19.068969	0.012287	9.040499
627.684000	17.172044	8.414130	0.005833	19.073160	0.012285	9.042486
627.704000	17.172044	8.407727	0.005837	19.058646	0.012294	9.035605
627.724000	17.172044	8.415164	0.005832	19.075504	0.012283	9.043597
627.744000	17.172044	8.412665	0.005834	19.069838	0.012287	9.040911
627.764000	17.172044	8.410606	0.005835	19.065171	0.012290	9.038698
627.784000	17.172044	8.416876	0.005831	19.079384	0.012281	9.045437
627.804000	17.172044	8.414292	0.005833	19.073528	0.012285	9.042660
627.824000	17.172044	8.407702	0.005837	19.058588	0.012294	9.035577
627.844000	17.172044	8.410013	0.005836	19.063828	0.012290	9.038062
627.864000	17.172044	8.407965	0.005837	19.059184	0.012293	9.035860
627.884000	17.172044	8.412071	0.005834	19.068491	0.012288	9.040272
627.904000	17.172044	8.411762	0.005835	19.067792	0.012288	9.039941
627.924000	17.172044	8.410068	0.005836	19.063953	0.012290	9.038121
627.944000	17.172044	8.409569	0.005836	19.062820	0.012291	9.037584
627.964000	17.172044	8.408697	0.005837	19.060844	0.012292	9.036647
627.984000	17.172044	8.415468	0.005832	19.076193	0.012283	9.043924
628.004000	17.172044	8.408336	0.005837	19.060026	0.012293	9.036259
628.024000	17.172044	8.411040	0.005835	19.066155	0.012289	9.039165
628.044000	17.172044	8.412167	0.005834	19.068711	0.012288	9.040376
628.064000	17.172044	8.406356	0.005838	19.055538	0.012295	9.034131
628.084000	17.172044	8.408092	0.005837	19.059474	0.012293	9.035997
628.104000	17.172044	8.411241	0.005835	19.066612	0.012289	9.039381
628.124000	17.172044	8.409390	0.005836	19.062416	0.012291	9.037392
628.144000	17.172044	8.411652	0.005835	19.067542	0.012288	9.039822
628.164000	17.172044	8.408442	0.005837	19.060266	0.012293	9.036373
628.184000	17.172044	8.407802	0.005837	19.058816	0.012293	9.035685
628.204000	17.172044	8.413267	0.005834	19.071204	0.012286	9.041559
628.224000	17.172044	8.408523	0.005837	19.060450	0.012293	9.036460
628.244000	17.172044	8.408466	0.005837	19.060321	0.012293	9.036399
628.264000	17.172044	8.412630	0.005834	19.069759	0.012287	9.040873
628.284000	17.172044	8.410580	0.005835	19.065113	0.012290	9.038671
628.304000	17.172044	8.408750	0.005837	19.060964	0.012292	9.036703
628.324000	17.172044	8.410812	0.005835	19.065638	0.012289	9.038920
628.344000	17.172044	8.402132	0.005841	19.045964	0.012301	9.029592
628.364000	17.172044	8.403883	0.005840	19.049931	0.012299	9.031473
628.384000	17.172044	8.407011	0.005838	19.057022	0.012295	9.034835
628.404000	17.172044	8.410118	0.005836	19.064066	0.012290	9.038174
628.424000	17.172044	8.411165	0.005835	19.066438	0.012289	9.039299
628.444000	17.172044	8.410725	0.005835	19.065442	0.012289	9.038827
628.464000	17.172044	8.406801	0.005838	19.056545	0.012295	9.034609
628.484000	17.172044	8.414806	0.005833	19.074692	0.012284	9.043212
628.504000	17.172044	8.410045	0.005836	19.063900	0.012290	9.038096
628.524000	17.172044	8.414030	0.005833	19.072934	0.012285	9.042378
628.544000	17.172044	8.411090	0.005835	19.066269	0.012289	9.039219
628.564000	17.172044	8.414133	0.005833	19.073167	0.012285	9.042489
628.584000	17.172044	8.414586	0.005833	19.074194	0.012284	9.042976
628.604000	17.172044	8.410232	0.005836	19.064324	0.012290	9.038297
628.624000	17.172044	8.409899	0.005836	19.063568	0.012291	9.037938
628.644000	17.172044	8.411106	0.005835	19.066304	0.012289	9.039235
628.664000	17.172044	8.411128	0.005835	19.066355	0.012289	9.039259
628.684000	17.172044	8.412334	0.005834	19.069089	0.012287	9.040556
628.704000	17.172044	8.411310	0.005835	19.066768	0.012289	9.039455
628.724000	17.172044	8.410420	0.005836	19.064749	0.012290	9.038498
628.744000	17.172044	8.404248	0.005840	19.050759	0.012298	9.031865
628.764000	17.172044	8.412659	0.005834	19.069826	0.012287	9.040905
628.784000	17.172044	8.410789	0.005835	19.065587	0.012289	9.038896
628.804000	17.172044	8.404582	0.005839	19.051517	0.012298	9.032225
628.824000	17.172044	8.407577	0.005837	19.058305	0.012294	9.035443
628.844000	17.172044	8.410683	0.005835	19.065345	0.012290	9.038781
628.864000	17.172044	8.409495	0.005836	19.062653	0.012291	9.037504
628.884000	17.172044	8.397860	0.005844	19.036278	0.012307	9.025000
628.904000	17.172044	8.405981	0.005838	19.054687	0.012296	9.033728
628.924000	17.172044	8.408341	0.005837	19.060038	0.012293	9.036265
628.944000	17.172044	8.412766	0.005834	19.070068	0.012287	9.041020
628.964000	17.172044	8.405622	0.005839	19.053874	0.012296	9.033342
628.984000	17.172044	8.403098	0.005840	19.048152	0.012300	9.030630
629.004000	17.172044	8.405333	0.005839	19.053219	0.012297	9.033032
629.024000	17.172044	8.408599	0.005837	19.060622	0.012292	9.036541
629.044000	17.172044	8.406228	0.005838	19.055247	0.012296	9.033993
629.064000	17.172044	8.410238	0.005836	19.064336	0.012290	9.038302
629.084000	17.172044	8.406755	0.005838	19.056442	0.012295	9.034560
629.104000	17.172044	8.406802	0.005838	19.056548	0.012295	9.034610
629.124000	17.172044	8.403266	0.005840	19.048534	0.012300	9.030811
629.144000	17.172044	8.407752	0.005837	19.058702	0.012294	9.035631
629.164000	17.172044	8.410583	0.005835	19.065119	0.012290	9.038673
629.184000	17.172044	8.402161	0.005841	19.046028	0.012301	9.029623
629.204000	17.172044	8.400948	0.005842	19.043279	0.012303	9.028319
629.224000	17.172044	8.401548	0.005841	19.044638	0.012302	9.028964
629.244000	17.172044	8.406924	0.005838	19.056824	0.012295	9.034741
629.264000	17.172044	8.406538	0.005838	19.055949	0.012295	9.034326
629.284000	17.172044	8.412006	0.005835	19.068345	0.012288	9.040203
629.304000	17.172044	8.408498	0.005837	19.060393	0.012293	9.036433
629.324000	17.172044	8.407851	0.005837	19.058927	0.012293	9.035738
629.344000	17.172044	8.414725	0.005833	19.074508	0.012284	9.043125
629.364000	17.172044	8.417681	0.005831	19.081210	0.012280	9.046302
629.384000	17.172044	8.410388	0.005836	19.064676	0.012290	9.038464
629.404000	17.172044	8.411878	0.005835	19.068054	0.012288	9.040065
629.424000	17.172044	8.411944	0.005835	19.068203	0.012288	9.040136
629.444000	17.172044	8.409228	0.005836	19.062047	0.012292	9.037217
629.464000	17.172044	8.411268	0.005835	19.066673	0.012289	9.039410
629.484000	17.172044	8.414623	0.005833	19.074278	0.012284	9.043016
629.504000	17.172044	8.407851	0.005837	19.058925	0.012293	9.035737
629.524000	17.172044	8.410933	0.005835	19.065913	0.012289	9.039050
629.544000	17.172044	8.410299	0.005836	19.064476	0.012290	9.038369
629.564000	17.172044	8.412247	0.005834	19.068892	0.012287	9.040462
629.584000	17.172044	8.410366	0.005836	19.064628	0.012290	9.038441
629.604000	17.172044	8.407184	0.005838	19.057415	0.012294	9.035021
629.624000	17.172044	8.411690	0.005835	19.067628	0.012288	9.039863
629.644000	17.172044	8.411637	0.005835	19.067509	0.012288	9.039807
629.664000	17.172044	8.412053	0.005834	19.068452	0.012288	9.040254
629.684000	17.172044	8.405420	0.005839	19.053416	0.012297	9.033125
629.704000	17.172044	8.409418	0.005836	19.062478	0.012291	9.037421
629.724000	17.172044	8.406674	0.005838	19.056257	0.012295	9.034472
629.744000	17.172044	8.401295	0.005841	19.044066	0.012302	9.028692
629.764000	17.172044	8.405503	0.005839	19.053603	0.012297	9.033214
629.784000	17.172044	8.410018	0.005836	19.063838	0.012290	9.038066
629.804000	17.172044	8.411716	0.005835	19.067687	0.012288	9.039891
629.824000	17.172044	8.404783	0.005839	19.051972	0.012298	9.032440
629.844000	17.172044	8.405364	0.005839	19.053288	0.012297	9.033065
629.864000	17.172044	8.408361	0.005837	19.060083	0.012293	9.036286
629.884000	17.172044	8.407851	0.005837	19.058925	0.012293	9.035737
629.904000	17.172044	8.410967	0.005835	19.065991	0.012289	9.039087
629.924000	17.172044	8.404355	0.005839	19.051003	0.012298	9.031981
629.944000	17.172044	8.410326	0.005836	19.064538	0.012290	9.038398
629.964000	17.172044	8.410711	0.005835	19.065409	0.012290	9.038811
629.984000	17.172044	8.409499	0.005836	19.062663	0.012291	9.037509
630.004000	17.172044	8.410218	0.005836	19.064291	0.012290	9.038281
630.024000	17.172044	8.413116	0.005834	19.070861	0.012286	9.041396
630.044000	17.172044	8.410346	0.005836	19.064581	0.012290	9.038419
630.064000	17.172044	8.411427	0.005835	19.067033	0.012289	9.039581
630.084000	17.172044	8.411768	0.005835	19.067805	0.012288	9.039947
630.104000	17.172044	8.405515	0.005839	19.053632	0.012297	9.033228
630.124000	17.172044	8.413832	0.005833	19.072485	0.012285	9.042166
630.144000	17.172044	8.411506	0.005835	19.067213	0.012288	9.039666
630.164000	17.172044	8.410177	0.005836	19.064199	0.012290	9.038237
630.184000	17.172044	8.411853	0.005835	19.067999	0.012288	9.040039
630.204000	17.172044	8.407309	0.005838	19.057697	0.012294	9.035155
630.224000	17.172044	8.412286	0.005834	19.068980	0.012287	9.040504
630.244000	17.172044	8.411313	0.005835	19.066775	0.012289	9.039459
630.264000	17.172044	8.407289	0.005838	19.057653	0.012294	9.035134
630.284000	17.172044	8.406653	0.005838	19.056210	0.012295	9.034450
630.304000	17.172044	8.409047	0.005836	19.061638	0.012292	9.037023
630.324000	17.172044	8.407409	0.005838	19.057924	0.012294	9.035262
630.344000	17.172044	8.400397	0.005842	19.042029	0.012304	9.027727
630.364000	17.172044	8.408569	0.005837	19.060553	0.012292	9.036509
630.384000	17.172044	8.401770	0.005841	19.045142	0.012302	9.029203
630.404000	17.172044	8.404067	0.005840	19.050348	0.012299	9.031671
630.424000	17.172044	8.403670	0.005840	19.049448	0.012299	9.031244
630.444000	17.172044	8.411302	0.005835	19.066748	0.012289	9.039446
630.464000	17.172044	8.401229	0.005842	19.043915	0.012303	9.028621
630.484000	17.172044	8.412890	0.005834	19.070348	0.012287	9.041153
630.504000	17.172044	8.406947	0.005838	19.056876	0.012295	9.034766
630.524000	17.172044	8.408021	0.005837	19.059311	0.012293	9.035920
630.544000	17.172044	8.407239	0.005838	19.057539	0.012294	9.035080
630.564000	17.172044	8.408924	0.005837	19.061359	0.012292	9.036891
630.584000	17.172044	8.406803	0.005838	19.056551	0.012295	9.034612
630.604000	17.172044	8.407978	0.005837	19.059213	0.012293	9.035874
630.624000	17.172044	8.408806	0.005837	19.061092	0.012292	9.036764
630.644000	17.172044	8.402410	0.005841	19.046594	0.012301	9.029891
630.664000	17.172044	8.408550	0.005837	19.060511	0.012292	9.036489
630.684000	17.172044	8.405473	0.005839	19.053535	0.012297	9.033182
630.704000	17.172044	8.407422	0.005837	19.057955	0.012294	9.035277
630.724000	17.172044	8.405694	0.005839	19.054037	0.012296	9.033419
630.744000	17.172044	8.411769	0.005835	19.067807	0.012288	9.039948
630.764000	17.172044	8.405687	0.005839	19.054021	0.012296	9.033412
630.784000	17.172044	8.407830	0.005837	19.058879	0.012293	9.035715
630.804000	17.172044	8.408082	0.005837	19.059450	0.012293	9.035986
630.824000	17.172044	8.412574	0.005834	19.069634	0.012287	9.040814
630.844000	17.172044	8.412257	0.005834	19.068914	0.012287	9.040473
630.864000	17.172044	8.408499	0.005837	19.060394	0.012293	9.036434
630.884000	17.172044	8.409822	0.005836	19.063394	0.012291	9.037856
630.904000	17.172044	8.406252	0.005838	19.055302	0.012296	9.034020
630.924000	17.172044	8.409694	0.005836	19.063103	0.012291	9.037718
630.944000	17.172044	8.408591	0.005837	19.060603	0.012292	9.036532
630.964000	17.172044	8.409088	0.005836	19.061731	0.012292	9.037067
630.984000	17.172044	8.410820	0.005835	19.065656	0.012289	9.038928
631.004000	17.172044	8.404921	0.005839	19.052285	0.012297	9.032589
631.024000	17.172044	8.401888	0.005841	19.045410	0.012302	9.029330
631.044000	17.172044	8.403636	0.005840	19.049371	0.012299	9.031208
631.064000	17.172044	8.406474	0.005838	19.055806	0.012295	9.034258
631.084000	17.172044	8.400181	0.005842	19.041540	0.012304	9.027495
631.104000	17.172044	8.407851	0.005837	19.058925	0.012293	9.035737
631.124000	17.172044	8.403152	0.005840	19.048275	0.012300	9.030688
631.144000	17.172044	8.411425	0.005835	19.067028	0.012289	9.039579
631.164000	17.172044	8.398724	0.005843	19.038236	0.012306	9.025929
631.184000	17.172044	8.405918	0.005838	19.054545	0.012296	9.033660
631.204000	17.172044	8.403562	0.005840	19.049205	0.012299	9.031129
631.224000	17.172044	8.402904	0.005840	19.047713	0.012300	9.030421
631.244000	17.172044	8.411110	0.005835	19.066315	0.012289	9.039240
631.264000	17.172044	8.401407	0.005841	19.044318	0.012302	9.028812
631.284000	17.172044	8.400571	0.005842	19.042424	0.012303	9.027914
631.304000	17.172044	8.401299	0.005841	19.044075	0.012302	9.028697
631.324000	17.172044	8.404071	0.005840	19.050359	0.012299	9.031676
631.344000	17.172044	8.401332	0.005841	19.044150	0.012302	9.028732
631.364000	17.172044	8.402300	0.005841	19.046343	0.012301	9.029772
631.384000	17.172044	8.409838	0.005836	19.063430	0.012291	9.037873
631.404000	17.172044	8.405555	0.005839	19.053722	0.012297	9.033270
631.424000	17.172044	8.411418	0.005835	19.067012	0.012289	9.039571
631.444000	17.172044	8.411372	0.005835	19.066907	0.012289	9.039521
631.464000	17.172044	8.408380	0.005837	19.060126	0.012293	9.036307
631.484000	17.172044	8.403650	0.005840	19.049403	0.012299	9.031223
631.504000	17.172044	8.407623	0.005837	19.058410	0.012294	9.035493
631.524000	17.172044	8.413745	0.005833	19.072287	0.012285	9.042072
631.544000	17.172044	8.415027	0.005833	19.075194	0.012284	9.043450
631.564000	17.172044	8.408441	0.005837	19.060264	0.012293	9.036372
631.584000	17.172044	8.407616	0.005837	19.058393	0.012294	9.035485
631.604000	17.172044	8.409211	0.005836	19.062010	0.012292	9.037200
631.624000	17.172044	8.407752	0.005837	19.058702	0.012294	9.035631
631.644000	17.172044	8.409190	0.005836	19.061962	0.012292	9.037177
631.664000	17.172044	8.409903	0.005836	19.063578	0.012291	9.037943
631.684000	17.172044	8.408339	0.005837	19.060032	0.012293	9.036262
631.704000	17.172044	8.410333	0.005836	19.064554	0.012290	9.038406
631.724000	17.172044	8.407448	0.005837	19.058012	0.012294	9.035304
631.744000	17.172044	8.406098	0.005838	19.054954	0.012296	9.033854
631.764000	17.172044	8.403178	0.005840	19.048334	0.012300	9.030716
631.784000	17.172044	8.406726	0.005838	19.056377	0.012295	9.034529
631.804000	17.172044	8.404075	0.005840	19.050368	0.012299	9.031680
631.824000	17.172044	8.406474	0.005838	19.055805	0.012295	9.034258
631.844000	17.172044	8.402110	0.005841	19.045914	0.012301	9.029568
631.864000	17.172044	8.409242	0.005836	19.062080	0.012292	9.037233
631.884000	17.172044	8.406253	0.005838	19.055303	0.012296	9.034020
631.904000	17.172044	8.401946	0.005841	19.045541	0.012302	9.029392
631.924000	17.172044	8.404363	0.005839	19.051020	0.012298	9.031989
631.944000	17.172044	8.403666	0.005840	19.049440	0.012299	9.031240
631.964000	17.172044	8.407647	0.005837	19.058465	0.012294	9.035519
631.984000	17.172044	8.415292	0.005832	19.075794	0.012283	9.043735
632.004000	17.172044	8.406519	0.005838	19.055907	0.012295	9.034306
632.024000	17.172044	8.414231	0.005833	19.073388	0.012285	9.042594
632.044000	17.172044	8.413168	0.005834	19.070978	0.012286	9.041451
632.064000	17.172044	8.414816	0.005833	19.074714	0.012284	9.043222
632.084000	17.172044	8.409738	0.005836	19.063204	0.012291	9.037766
632.104000	17.172044	8.404528	0.005839	19.051394	0.012298	9.032167
632.124000	17.172044	8.400067	0.005842	19.041282	0.012304	9.027373
632.144000	17.172044	8.400047	0.005842	19.041237	0.012304	9.027351
632.164000	17.172044	8.402431	0.005841	19.046640	0.012301	9.029913
632.184000	17.172044	8.403939	0.005840	19.050059	0.012299	9.031534
632.204000	17.172044	8.406056	0.005838	19.054857	0.012296	9.033808
632.224000	17.172044	8.405833	0.005839	19.054353	0.012296	9.033569
632.244000	17.172044	8.405867	0.005839	19.054428	0.012296	9.033605
632.264000	17.172044	8.402424	0.005841	19.046624	0.012301	9.029905
632.284000	17.172044	8.404860	0.005839	19.052147	0.012298	9.032524
632.304000	17.172044	8.402653	0.005841	19.047143	0.012301	9.030151
632.324000	17.172044	8.402725	0.005841	19.047306	0.012300	9.030229
632.344000	17.172044	8.399214	0.005843	19.039349	0.012305	9.026456
632.364000	17.172044	8.408190	0.005837	19.059696	0.012293	9.036102
632.384000	17.172044	8.397127	0.005844	19.034617	0.012308	9.024213
632.404000	17.172044	8.404567	0.005839	19.051483	0.012298	9.032209
632.424000	17.172044	8.398306	0.005843	19.037290	0.012307	9.025480
632.444000	17.172044	8.399707	0.005843	19.040465	0.012305	9.026985
632.464000	17.172044	8.403987	0.005840	19.050169	0.012299	9.031586
632.484000	17.172044	8.401512	0.005841	19.044557	0.012302	9.028925
632.504000	17.172044	8.399993	0.005842	19.041114	0.012304	9.027293
632.524000	17.172044	8.400057	0.005842	19.041259	0.012304	9.027362
632.544000	17.172044	8.399812	0.005842	19.040704	0.012304	9.027099
632.564000	17.172044	8.408399	0.005837	19.060168	0.012293	9.036326
632.584000	17.172044	8.406664	0.005838	19.056236	0.012295	9.034462
632.604000	17.172044	8.399860	0.005842	19.040812	0.012304	9.027150
632.624000	17.172044	8.396376	0.005845	19.032915	0.012309	9.023406
632.644000	17.172044	8.397135	0.005844	19.034636	0.012308	9.024222
632.664000	17.172044	8.402439	0.005841	19.046658	0.012301	9.029921
632.684000	17.172044	8.404651	0.005839	19.051673	0.012298	9.032299
632.704000	17.172044	8.397704	0.005844	19.035924	0.012307	9.024832
632.724000	17.172044	8.400189	0.005842	19.041558	0.012304	9.027504
632.744000	17.172044	8.397926	0.005844	19.036428	0.012307	9.025072
632.764000	17.172044	8.404328	0.005840	19.050941	0.012298	9.031952
632.784000	17.172044	8.404666	0.005839	19.051707	0.012298	9.032315
632.804000	17.172044	8.399279	0.005843	19.039496	0.012305	9.026526
632.824000	17.172044	8.400047	0.005842	19.041236	0.012304	9.027351
632.844000	17.172044	8.401333	0.005841	19.044151	0.012302	9.028733
632.864000	17.172044	8.398219	0.005843	19.037093	0.012307	9.025387
632.884000	17.172044	8.398195	0.005844	19.037037	0.012307	9.025360
632.904000	17.172044	8.400200	0.005842	19.041584	0.012304	9.027516
632.924000	17.172044	8.400600	0.005842	19.042489	0.012303	9.027945
632.944000	17.172044	8.397018	0.005844	19.034370	0.012308	9.024096
632.964000	17.172044	8.403693	0.005840	19.049501	0.012299	9.031269
632.984000	17.172044	8.400401	0.005842	19.042039	0.012304	9.027731
633.004000	17.172044	8.397627	0.005844	19.035750	0.012307	9.024750
633.024000	17.172044	8.397101	0.005844	19.034559	0.012308	9.024185
633.044000	17.172044	8.402626	0.005841	19.047082	0.012301	9.030122
633.064000	17.172044	8.394815	0.005846	19.029377	0.012311	9.021728
633.084000	17.172044	8.396467	0.005845	19.033121	0.012309	9.023504
633.104000	17.172044	8.397969	0.005844	19.036525	0.012307	9.025117
633.124000	17.172044	8.399240	0.005843	19.039407	0.012305	9.026483
633.144000	17.172044	8.395986	0.005845	19.032031	0.012310	9.022987
633.164000	17.172044	8.402595	0.005841	19.047012	0.012301	9.030089
633.184000	17.172044	8.399641	0.005843	19.040316	0.012305	9.026915
633.204000	17.172044	8.396179	0.005845	19.032469	0.012309	9.023194
633.224000	17.172044	8.404276	0.005840	19.050822	0.012298	9.031896
633.244000	17.172044	8.397079	0.005844	19.034508	0.012308	9.024161
633.264000	17.172044	8.400549	0.005842	19.042375	0.012303	9.027891
633.284000	17.172044	8.406230	0.005838	19.055252	0.012296	9.033995
633.304000	17.172044	8.408166	0.005837	19.059640	0.012293	9.036076
633.324000	17.172044	8.406050	0.005838	19.054843	0.012296	9.033802
633.344000	17.172044	8.404327	0.005840	19.050939	0.012298	9.031951
633.364000	17.172044	8.400168	0.005842	19.041509	0.012304	9.027480
633.384000	17.172044	8.401931	0.005841	19.045506	0.012302	9.029375
633.404000	17.172044	8.405591	0.005839	19.053804	0.012297	9.033309
633.424000	17.172044	8.399352	0.005843	19.039661	0.012305	9.026604
633.444000	17.172044	8.403154	0.005840	19.048280	0.012300	9.030690
633.464000	17.172044	8.411455	0.005835	19.067097	0.012288	9.039611
633.484000	17.172044	8.398453	0.005843	19.037623	0.012306	9.025638
633.504000	17.172044	8.400569	0.005842	19.042420	0.012303	9.027912
633.524000	17.172044	8.407004	0.005838	19.057006	0.012295	9.034827
633.544000	17.172044	8.407756	0.005837	19.058712	0.012294	9.035636
633.564000	17.172044	8.407073	0.005838	19.057163	0.012294	9.034902
633.584000	17.172044	8.400273	0.005842	19.041749	0.012304	9.027594
633.604000	17.172044	8.402861	0.005840	19.047615	0.012300	9.030375
633.624000	17.172044	8.403366	0.005840	19.048760	0.012300	9.030918
633.644000	17.172044	8.407543	0.005837	19.058228	0.012294	9.035406
633.664000	17.172044	8.409667	0.005836	19.063043	0.012291	9.037689
633.684000	17.172044	8.407383	0.005838	19.057865	0.012294	9.035234
633.704000	17.172044	8.401249	0.005842	19.043961	0.012302	9.028643
633.724000	17.172044	8.403192	0.005840	19.048366	0.012300	9.030731
633.744000	17.172044	8.405199	0.005839	19.052914	0.012297	9.032887
633.764000	17.172044	8.407017	0.005838	19.057037	0.012295	9.034842
633.784000	17.172044	8.411672	0.005835	19.067588	0.012288	9.039844
633.804000	17.172044	8.409218	0.005836	19.062025	0.012292	9.037207
633.824000	17.172044	8.408152	0.005837	19.059608	0.012293	9.036061
633.844000	17.172044	8.404936	0.005839	19.052318	0.012297	9.032605
633.864000	17.172044	8.402494	0.005841	19.046783	0.012301	9.029981
633.884000	17.172044	8.404359	0.005839	19.051010	0.012298	9.031984
633.904000	17.172044	8.404549	0.005839	19.051442	0.012298	9.032190
633.924000	17.172044	8.403696	0.005840	19.049508	0.012299	9.031272
633.944000	17.172044	8.399888	0.005842	19.040877	0.012304	9.027180
633.964000	17.172044	8.400980	0.005842	19.043351	0.012303	9.028354
633.984000	17.172044	8.397694	0.005844	19.035903	0.012307	9.024823
634.004000	17.172044	8.396668	0.005845	19.033577	0.012309	9.023720
634.024000	17.172044	8.403718	0.005840	19.049558	0.012299	9.031296
634.044000	17.172044	8.399345	0.005843	19.039645	0.012305	9.026596
634.064000	17.172044	8.401248	0.005842	19.043958	0.012302	9.028641
634.084000	17.172044	8.402387	0.005841	19.046541	0.012301	9.029866
634.104000	17.172044	8.402229	0.005841	19.046183	0.012301	9.029696
634.124000	17.172044	8.406798	0.005838	19.056539	0.012295	9.034606
634.144000	17.172044	8.400554	0.005842	19.042385	0.012303	9.027895
634.164000	17.172044	8.395970	0.005845	19.031994	0.012310	9.022969
634.184000	17.172044	8.402012	0.005841	19.045691	0.012301	9.029463
634.204000	17.172044	8.403033	0.005840	19.048005	0.012300	9.030560
634.224000	17.172044	8.412140	0.005834	19.068648	0.012288	9.040347
634.244000	17.172044	8.406429	0.005838	19.055702	0.012295	9.034209
634.264000	17.172044	8.403252	0.005840	19.048501	0.012300	9.030795
634.284000	17.172044	8.409896	0.005836	19.063563	0.012291	9.037936
634.304000	17.172044	8.405445	0.005839	19.053473	0.012297	9.033152
634.324000	17.172044	8.406813	0.005838	19.056574	0.012295	9.034623
634.344000	17.172044	8.405146	0.005839	19.052795	0.012297	9.032831
634.364000	17.172044	8.403088	0.005840	19.048129	0.012300	9.030619
634.384000	17.172044	8.406178	0.005838	19.055133	0.012296	9.033939
634.404000	17.172044	8.399741	0.005843	19.040544	0.012305	9.027023
634.424000	17.172044	8.405882	0.005839	19.054462	0.012296	9.033621
634.444000	17.172044	8.400374	0.005842	19.041977	0.012304	9.027702
634.464000	17.172044	8.402518	0.005841	19.046837	0.012301	9.030006
634.484000	17.172044	8.404543	0.005839	19.051427	0.012298	9.032182
634.504000	17.172044	8.404085	0.005840	19.050390	0.012299	9.031691
634.524000	17.172044	8.408238	0.005837	19.059804	0.012293	9.036154
634.544000	17.172044	8.401746	0.005841	19.045088	0.012302	9.029177
634.564000	17.172044	8.407565	0.005837	19.058279	0.012294	9.035431
634.584000	17.172044	8.404746	0.005839	19.051888	0.012298	9.032401
634.604000	17.172044	8.410327	0.005836	19.064539	0.012290	9.038398
634.624000	17.172044	8.402299	0.005841	19.046341	0.012301	9.029771
634.644000	17.172044	8.405278	0.005839	19.053095	0.012297	9.032973
634.664000	17.172044	8.403764	0.005840	19.049662	0.012299	9.031346
634.684000	17.172044	8.398550	0.005843	19.037844	0.012306	9.025743
634.704000	17.172044	8.404709	0.005839	19.051805	0.012298	9.032362
634.724000	17.172044	8.402233	0.005841	19.046192	0.012301	9.029700
634.744000	17.172044	8.400630	0.005842	19.042558	0.012303	9.027978
634.764000	17.172044	8.402417	0.005841	19.046608	0.012301	9.029898
634.784000	17.172044	8.403516	0.005840	19.049099	0.012299	9.031079
634.804000	17.172044	8.403724	0.005840	19.049572	0.012299	9.031303
634.824000	17.172044	8.402758	0.005841	19.047382	0.012300	9.030264
634.844000	17.172044	8.407380	0.005838	19.057858	0.012294	9.035231
634.864000	17.172044	8.405581	0.005839	19.053782	0.012297	9.033299
634.884000	17.172044	8.407768	0.005837	19.058738	0.012294	9.035648
634.904000	17.172044	8.402631	0.005841	19.047094	0.012301	9.030128
634.924000	17.172044	8.404232	0.005840	19.050724	0.012298	9.031849
634.944000	17.172044	8.402715	0.005841	19.047283	0.012300	9.030218
634.964000	17.172044	8.401862	0.005841	19.045351	0.012302	9.029302
634.984000	17.172044	8.404028	0.005840	19.050261	0.012299	9.031630
635.004000	17.172044	8.409462	0.005836	19.062579	0.012291	9.037469
635.024000	17.172044	8.394113	0.005846	19.027784	0.012312	9.020973
635.044000	17.172044	8.398397	0.005843	19.037497	0.012306	9.025578
635.064000	17.172044	8.394692	0.005846	19.029098	0.012311	9.021596
635.084000	17.172044	8.398491	0.005843	19.037710	0.012306	9.025679
635.104000	17.172044	8.397806	0.005844	19.036155	0.012307	9.024942
635.124000	17.172044	8.397337	0.005844	19.035094	0.012308	9.024439
635.144000	17.172044	8.404614	0.005839	19.051590	0.012298	9.032259
635.164000	17.172044	8.402055	0.005841	19.045788	0.012301	9.029509
635.184000	17.172044	8.397927	0.005844	19.036431	0.012307	9.025073
635.204000	17.172044	8.404345	0.005840	19.050978	0.012298	9.031969
635.224000	17.172044	8.396293	0.005845	19.032728	0.012309	9.023317
635.244000	17.172044	8.396340	0.005845	19.032832	0.012309	9.023367
635.264000	17.172044	8.403758	0.005840	19.049647	0.012299	9.031339
635.284000	17.172044	8.395066	0.005846	19.029945	0.012311	9.021998
635.304000	17.172044	8.403212	0.005840	19.048411	0.012300	9.030753
635.324000	17.172044	8.402008	0.005841	19.045682	0.012301	9.029458
635.344000	17.172044	8.407894	0.005837	19.059023	0.012293	9.035784
635.364000	17.172044	8.398247	0.005843	19.037156	0.012307	9.025416
635.384000	17.172044	8.407110	0.005838	19.057246	0.012294	9.034941
635.404000	17.172044	8.399067	0.005843	19.039014	0.012305	9.026297
635.424000	17.172044	8.404984	0.005839	19.052427	0.012297	9.032656
635.444000	17.172044	8.403824	0.005840	19.049798	0.012299	9.031410
635.464000	17.172044	8.408369	0.005837	19.060100	0.012293	9.036294
635.484000	17.172044	8.409876	0.005836	19.063516	0.012291	9.037914
635.504000	17.172044	8.405438	0.005839	19.053456	0.012297	9.033144
635.524000	17.172044	8.408993	0.005836	19.061516	0.012292	9.036965
635.544000	17.172044	8.404436	0.005839	19.051185	0.012298	9.032068
635.564000	17.172044	8.404382	0.005839	19.051063	0.012298	9.032010
635.584000	17.172044	8.407774	0.005837	19.058753	0.012294	9.035655
635.604000	17.172044	8.411149	0.005835	19.066403	0.012289	9.039282
635.624000	17.172044	8.405262	0.005839	19.053058	0.012297	9.032955
635.644000	17.172044	8.401688	0.005841	19.044956	0.012302	9.029114
635.664000	17.172044	8.406100	0.005838	19.054957	0.012296	9.033856
635.684000	17.172044	8.402992	0.005840	19.047912	0.012300	9.030516
635.704000	17.172044	8.401622	0.005841	19.044805	0.012302	9.029043
635.724000	17.172044	8.399019	0.005843	19.038905	0.012306	9.026246
635.744000	17.172044	8.409393	0.005836	19.062422	0.012291	9.037395
635.764000	17.172044	8.404193	0.005840	19.050634	0.012298	9.031806
635.784000	17.172044	8.410166	0.005836	19.064174	0.012290	9.038225
635.804000	17.172044	8.394300	0.005846	19.028210	0.012312	9.021175
635.824000	17.172044	8.402422	0.005841	19.046619	0.012301	9.029903
635.844000	17.172044	8.398111	0.005844	19.036847	0.012307	9.025270
635.864000	17.172044	8.389862	0.005849	19.018149	0.012318	9.016406
635.884000	17.172044	8.392368	0.005847	19.023830	0.012315	9.019099
635.904000	17.172044	8.393909	0.005846	19.027322	0.012313	9.020754
635.924000	17.172044	8.399317	0.005843	19.039581	0.012305	9.026566
635.944000	17.172044	8.392656	0.005847	19.024483	0.012314	9.019408
635.964000	17.172044	8.392539	0.005847	19.024217	0.012314	9.019282
635.984000	17.172044	8.397706	0.005844	19.035930	0.012307	9.024835
636.004000	17.172044	8.399859	0.005842	19.040810	0.012304	9.027149
636.024000	17.172044	8.393852	0.005846	19.027193	0.012313	9.020693
636.044000	17.172044	8.393636	0.005846	19.026704	0.012313	9.020461
636.064000	17.172044	8.389751	0.005849	19.017896	0.012318	9.016286
636.084000	17.172044	8.396995	0.005844	19.034317	0.012308	9.024071
636.104000	17.172044	8.399923	0.005842	19.040956	0.012304	9.027218
636.124000	17.172044	8.400614	0.005842	19.042521	0.012303	9.027960
636.144000	17.172044	8.403650	0.005840	19.049404	0.012299	9.031223
636.164000	17.172044	8.397548	0.005844	19.035572	0.012308	9.024666
636.184000	17.172044	8.402008	0.005841	19.045683	0.012301	9.029459
636.204000	17.172044	8.399321	0.005843	19.039590	0.012305	9.026570
636.224000	17.172044	8.399699	0.005843	19.040447	0.012305	9.026977
636.244000	17.172044	8.393935	0.005846	19.027382	0.012313	9.020782
636.264000	17.172044	8.393064	0.005847	19.025408	0.012314	9.019847
636.284000	17.172044	8.389789	0.005849	19.017984	0.012318	9.016327
636.304000	17.172044	8.398255	0.005843	19.037175	0.012307	9.025425
636.324000	17.172044	8.389950	0.005849	19.018348	0.012318	9.016500
636.344000	17.172044	8.397671	0.005844	19.035851	0.012307	9.024798
636.364000	17.172044	8.397638	0.005844	19.035777	0.012307	9.024763
636.384000	17.172044	8.398451	0.005843	19.037618	0.012306	9.025636
636.404000	17.172044	8.400654	0.005842	19.042612	0.012303	9.028003
636.424000	17.172044	8.399741	0.005843	19.040544	0.012305	9.027023
636.444000	17.172044	8.405071	0.005839	19.052625	0.012297	9.032750
636.464000	17.172044	8.394863	0.005846	19.029486	0.012311	9.021780
636.484000	17.172044	8.393329	0.005847	19.026007	0.012313	9.020131
636.504000	17.172044	8.397424	0.005844	19.035291	0.012308	9.024532
636.524000	17.172044	8.397964	0.005844	19.036514	0.012307	9.025112
636.544000	17.172044	8.392652	0.005847	19.024474	0.012314	9.019404
636.564000	17.172044	8.389391	0.005849	19.017081	0.012319	9.015899
636.584000	17.172044	8.394015	0.005846	19.027563	0.012312	9.020868
636.604000	17.172044	8.388674	0.005850	19.015455	0.012320	9.015128
636.624000	17.172044	8.398568	0.005843	19.037884	0.012306	9.025761
636.644000	17.172044	8.395542	0.005845	19.031024	0.012310	9.022510
636.664000	17.172044	8.396509	0.005845	19.033217	0.012309	9.023549
636.684000	17.172044	8.393166	0.005847	19.025638	0.012314	9.019956
636.704000	17.172044	8.396110	0.005845	19.032312	0.012310	9.023120
636.724000	17.172044	8.396042	0.005845	19.032158	0.012310	9.023047
636.744000	17.172044	8.393982	0.005846	19.027487	0.012312	9.020833
636.764000	17.172044	8.392048	0.005848	19.023105	0.012315	9.018755
636.784000	17.172044	8.390664	0.005848	19.019966	0.012317	9.017267
636.804000	17.172044	8.396130	0.005845	19.032357	0.012310	9.023141
636.824000	17.172044	8.392015	0.005848	19.023030	0.012315	9.018719
636.844000	17.172044	8.392095	0.005847	19.023210	0.012315	9.018805
636.864000	17.172044	8.395029	0.005846	19.029860	0.012311	9.021958
636.884000	17.172044	8.398254	0.005843	19.037171	0.012307	9.025424
636.904000	17.172044	8.396581	0.005845	19.033380	0.012309	9.023626
636.924000	17.172044	8.393116	0.005847	19.025526	0.012314	9.019903
636.944000	17.172044	8.395189	0.005845	19.030224	0.012311	9.022130
636.964000	17.172044	8.395579	0.005845	19.031109	0.012310	9.022550
636.984000	17.172044	8.394728	0.005846	19.029180	0.012311	9.021635
637.004000	17.172044	8.389312	0.005849	19.016903	0.012319	9.015814
637.023000	17.172044	8.391280	0.005848	19.021363	0.012316	9.017929
637.043000	17.172044	8.390017	0.005849	19.018501	0.012318	9.016572
637.063000	17.172044	8.396333	0.005845	19.032817	0.012309	9.023359
637.083000	17.172044	8.393660	0.005846	19.026758	0.012313	9.020487
637.103000	17.172044	8.394778	0.005846	19.029292	0.012311	9.021688
637.123000	17.172044	8.393683	0.005846	19.026811	0.012313	9.020512
637.143000	17.172044	8.396035	0.005845	19.032143	0.012310	9.023040
637.163000	17.172044	8.394394	0.005846	19.028421	0.012312	9.021275
637.183000	17.172044	8.389919	0.005849	19.018277	0.012318	9.016466
637.203000	17.172044	8.396730	0.005844	19.033717	0.012309	9.023786
637.223000	17.172044	8.393402	0.005847	19.026174	0.012313	9.020210
637.243000	17.172044	8.395979	0.005845	19.032014	0.012310	9.022979
637.263000	17.172044	8.397228	0.005844	19.034847	0.012308	9.024322
637.283000	17.172044	8.400674	0.005842	19.042658	0.012303	9.028025
637.303000	17.172044	8.397274	0.005844	19.034950	0.012308	9.024371
637.323000	17.172044	8.395120	0.005846	19.030068	0.012311	9.022056
637.343000	17.172044	8.392362	0.005847	19.023816	0.012315	9.019092
637.363000	17.172044	8.395903	0.005845	19.031843	0.012310	9.022897
637.383000	17.172044	8.396507	0.005845	19.033211	0.012309	9.023546
[truncated: 1,002 more rows]
