# Supplementary material for: Stress relaxation in the presence of sudden strain bursts: Methodology and stress relaxation data of microcast aluminium microwires
Source: Data Brief. 2018 Nov 14;21:2134–41. doi: 10.1016/j.dib.2018.11.047 (PMC6265499; doi:10.1016/j.dib.2018.11.047)
Supplement: Supplementary file 2 — Supplementary material [file mmc2.zip › Data in brief/Annealed/AN_27_2/Stress relaxation txt files/An_27_2_Relaxcycle0011.txt]

Time[s]	Motordispl[�m]	Force[mN]	EngStrain	EngStress[MPa]	Shearstrain	Shearstress [MPa]
669.902000	20.909985	9.011133	0.007908	20.426446	0.016646	9.684072
669.922000	20.910066	9.018937	0.007903	20.444138	0.016636	9.692459
669.942000	20.910066	9.021321	0.007902	20.449541	0.016633	9.695021
669.962000	20.910066	9.023194	0.007901	20.453787	0.016630	9.697034
669.982000	20.910066	9.016004	0.007905	20.437488	0.016640	9.689307
670.002000	20.910066	9.023964	0.007900	20.455532	0.016629	9.697861
670.022000	20.910066	9.019316	0.007903	20.444996	0.016635	9.692866
670.042000	20.910066	9.023329	0.007900	20.454094	0.016630	9.697179
670.062000	20.910066	9.023458	0.007900	20.454385	0.016630	9.697317
670.082000	20.910066	9.025892	0.007899	20.459902	0.016626	9.699933
670.102000	20.910066	9.028130	0.007897	20.464975	0.016623	9.702338
670.122000	20.910066	9.033902	0.007894	20.478060	0.016615	9.708541
670.142000	20.910066	9.035242	0.007893	20.481097	0.016613	9.709981
670.162000	20.910066	9.027657	0.007898	20.463903	0.016624	9.701830
670.182000	20.910066	9.032073	0.007895	20.473913	0.016618	9.706575
670.202000	20.910066	9.028911	0.007897	20.466745	0.016622	9.703177
670.222000	20.910066	9.027931	0.007897	20.464524	0.016624	9.702124
670.242000	20.910066	9.035924	0.007892	20.482643	0.016613	9.710714
670.262000	20.910066	9.027094	0.007898	20.462627	0.016625	9.701225
670.282000	20.910066	9.024007	0.007900	20.455629	0.016629	9.697907
670.302000	20.910066	9.025037	0.007899	20.457964	0.016627	9.699014
670.322000	20.910066	9.021724	0.007902	20.450454	0.016632	9.695454
670.342000	20.910066	9.020617	0.007902	20.447945	0.016634	9.694264
670.362000	20.910066	9.020708	0.007902	20.448152	0.016633	9.694363
670.382000	20.910066	9.027138	0.007898	20.462726	0.016625	9.701272
670.402000	20.910066	9.028313	0.007897	20.465390	0.016623	9.702535
670.422000	20.910066	9.025410	0.007899	20.458811	0.016627	9.699416
670.442000	20.910066	9.026276	0.007899	20.460773	0.016626	9.700346
670.462000	20.910066	9.023889	0.007900	20.455362	0.016629	9.697781
670.482000	20.910066	9.021732	0.007902	20.450473	0.016632	9.695463
670.502000	20.910066	9.024805	0.007900	20.457438	0.016628	9.698765
670.522000	20.910066	9.022069	0.007901	20.451236	0.016632	9.695825
670.542000	20.910066	9.017949	0.007904	20.441896	0.016637	9.691397
670.562000	20.910066	9.023886	0.007900	20.455354	0.016629	9.697777
670.582000	20.910066	9.013995	0.007907	20.432934	0.016643	9.687148
670.602000	20.910066	9.028977	0.007897	20.466895	0.016622	9.703248
670.622000	20.910066	9.020391	0.007902	20.447433	0.016634	9.694021
670.642000	20.910066	9.019062	0.007903	20.444421	0.016636	9.692593
670.662000	20.910066	9.027950	0.007897	20.464568	0.016623	9.702145
670.682000	20.910066	9.025852	0.007899	20.459813	0.016626	9.699891
670.702000	20.910066	9.022122	0.007901	20.451357	0.016631	9.695882
670.722000	20.910066	9.024406	0.007900	20.456534	0.016628	9.698336
670.742000	20.910066	9.022524	0.007901	20.452268	0.016631	9.696314
670.762000	20.910066	9.026807	0.007898	20.461977	0.016625	9.700917
670.782000	20.910066	9.026380	0.007898	20.461010	0.016626	9.700458
670.802000	20.910066	9.030753	0.007896	20.470921	0.016620	9.705157
670.822000	20.910066	9.023763	0.007900	20.455076	0.016629	9.697645
670.842000	20.910066	9.031482	0.007895	20.472574	0.016619	9.705941
670.862000	20.910066	9.024168	0.007900	20.455995	0.016629	9.698081
670.882000	20.910147	9.024149	0.007900	20.455952	0.016629	9.698060
670.902000	20.910147	9.028034	0.007897	20.464757	0.016623	9.702235
670.922000	20.910066	9.020316	0.007902	20.447262	0.016634	9.693941
670.942000	20.910147	9.023414	0.007900	20.454286	0.016630	9.697270
670.962000	20.910147	9.023148	0.007901	20.453682	0.016630	9.696984
670.982000	20.910147	9.029545	0.007896	20.468184	0.016621	9.703859
671.002000	20.910147	9.022533	0.007901	20.452288	0.016631	9.696323
671.022000	20.910147	9.026590	0.007898	20.461484	0.016625	9.700683
671.042000	20.910147	9.028688	0.007897	20.466241	0.016623	9.702938
671.062000	20.910147	9.024726	0.007900	20.457260	0.016628	9.698680
671.082000	20.910147	9.023207	0.007901	20.453816	0.016630	9.697047
671.102000	20.910147	9.027924	0.007898	20.464509	0.016624	9.702117
671.122000	20.910147	9.029342	0.007897	20.467722	0.016622	9.703640
671.142000	20.910147	9.031511	0.007895	20.472640	0.016619	9.705972
671.162000	20.910147	9.027547	0.007898	20.463655	0.016624	9.701712
671.182000	20.910147	9.027777	0.007898	20.464175	0.016624	9.701959
671.202000	20.910147	9.025188	0.007899	20.458308	0.016627	9.699177
671.222000	20.910147	9.029658	0.007896	20.468440	0.016621	9.703981
671.242000	20.910147	9.029292	0.007897	20.467609	0.016622	9.703587
671.262000	20.910147	9.029935	0.007896	20.469068	0.016621	9.704278
671.282000	20.910147	9.021424	0.007902	20.449774	0.016633	9.695131
671.302000	20.910147	9.019130	0.007903	20.444575	0.016636	9.692667
671.322000	20.910147	9.028082	0.007897	20.464866	0.016623	9.702286
671.342000	20.910147	9.013760	0.007907	20.432401	0.016643	9.686895
671.362000	20.910147	9.018184	0.007904	20.442431	0.016637	9.691650
671.382000	20.910147	9.026143	0.007899	20.460471	0.016626	9.700203
671.402000	20.910147	9.015369	0.007906	20.436050	0.016641	9.688625
671.422000	20.910147	9.018947	0.007903	20.444160	0.016636	9.692470
671.442000	20.910147	9.021835	0.007902	20.450707	0.016632	9.695574
671.462000	20.910147	9.018347	0.007904	20.442800	0.016637	9.691825
671.482000	20.910147	9.022329	0.007901	20.451825	0.016631	9.696104
671.502000	20.910147	9.026667	0.007898	20.461658	0.016625	9.700766
671.522000	20.910147	9.019824	0.007903	20.446148	0.016635	9.693412
671.542000	20.910147	9.027023	0.007898	20.462467	0.016625	9.701149
671.562000	20.910147	9.022369	0.007901	20.451917	0.016631	9.696147
671.582000	20.910147	9.031062	0.007895	20.471622	0.016619	9.705489
671.602000	20.910147	9.029575	0.007896	20.468250	0.016621	9.703891
671.622000	20.910147	9.025827	0.007899	20.459755	0.016626	9.699863
671.642000	20.910147	9.025591	0.007899	20.459221	0.016627	9.699610
671.662000	20.910147	9.018598	0.007904	20.443369	0.016636	9.692095
671.682000	20.910147	9.026325	0.007899	20.460883	0.016626	9.700398
671.702000	20.910147	9.027119	0.007898	20.462684	0.016625	9.701252
671.722000	20.910147	9.026151	0.007899	20.460489	0.016626	9.700211
671.742000	20.910147	9.026875	0.007898	20.462130	0.016625	9.700989
671.762000	20.910147	9.023718	0.007900	20.454974	0.016629	9.697596
671.782000	20.910147	9.023278	0.007901	20.453977	0.016630	9.697124
671.802000	20.910147	9.023456	0.007900	20.454381	0.016630	9.697315
671.822000	20.910147	9.028152	0.007897	20.465025	0.016623	9.702362
671.842000	20.910147	9.022103	0.007901	20.451313	0.016632	9.695861
671.862000	20.910147	9.026850	0.007898	20.462074	0.016625	9.700963
671.882000	20.910147	9.029568	0.007896	20.468235	0.016621	9.703884
671.902000	20.910147	9.025509	0.007899	20.459034	0.016627	9.699521
671.922000	20.910147	9.030229	0.007896	20.469734	0.016620	9.704594
671.942000	20.910147	9.020614	0.007902	20.447937	0.016634	9.694260
671.962000	20.910147	9.026350	0.007899	20.460942	0.016626	9.700426
671.982000	20.910147	9.021566	0.007902	20.450096	0.016632	9.695284
672.001000	20.910147	9.035920	0.007892	20.482634	0.016613	9.710710
672.021000	20.910147	9.030056	0.007896	20.469342	0.016621	9.704408
672.041000	20.910147	9.028533	0.007897	20.465888	0.016623	9.702771
672.061000	20.910147	9.033793	0.007894	20.477813	0.016616	9.708425
672.081000	20.910147	9.031878	0.007895	20.473472	0.016618	9.706366
672.101000	20.910147	9.028189	0.007897	20.465109	0.016623	9.702401
672.121000	20.910147	9.024020	0.007900	20.455659	0.016629	9.697922
672.141000	20.910147	9.026477	0.007898	20.461228	0.016626	9.700561
672.161000	20.910147	9.021162	0.007902	20.449180	0.016633	9.694850
672.181000	20.910147	9.024036	0.007900	20.455696	0.016629	9.697939
672.201000	20.910147	9.024316	0.007900	20.456329	0.016629	9.698239
672.221000	20.910147	9.024291	0.007900	20.456273	0.016629	9.698213
672.241000	20.910147	9.024708	0.007900	20.457219	0.016628	9.698661
672.261000	20.910147	9.025014	0.007899	20.457913	0.016628	9.698990
672.281000	20.910147	9.021402	0.007902	20.449725	0.016633	9.695108
672.301000	20.910147	9.019202	0.007903	20.444737	0.016636	9.692743
672.321000	20.910147	9.015710	0.007905	20.436821	0.016640	9.688990
672.341000	20.910147	9.020832	0.007902	20.448434	0.016633	9.694496
672.361000	20.910147	9.023749	0.007900	20.455044	0.016629	9.697630
672.381000	20.910147	9.022359	0.007901	20.451894	0.016631	9.696136
672.401000	20.910147	9.019658	0.007903	20.445771	0.016635	9.693234
672.421000	20.910147	9.019863	0.007903	20.446237	0.016635	9.693454
672.441000	20.910147	9.013619	0.007907	20.432081	0.016643	9.686743
672.461000	20.910147	9.014968	0.007906	20.435140	0.016641	9.688193
672.481000	20.910147	9.018259	0.007904	20.442601	0.016637	9.691731
672.501000	20.910147	9.016159	0.007905	20.437839	0.016640	9.689473
672.521000	20.910147	9.020840	0.007902	20.448450	0.016633	9.694504
672.541000	20.910147	9.027058	0.007898	20.462545	0.016625	9.701186
672.561000	20.910147	9.027749	0.007898	20.464111	0.016624	9.701928
672.581000	20.910147	9.023826	0.007900	20.455220	0.016629	9.697713
672.601000	20.910147	9.020764	0.007902	20.448278	0.016633	9.694422
672.621000	20.910147	9.019163	0.007903	20.444648	0.016636	9.692701
672.641000	20.910147	9.014036	0.007907	20.433028	0.016643	9.687192
672.661000	20.910147	9.021650	0.007902	20.450287	0.016632	9.695375
672.681000	20.910147	9.023152	0.007901	20.453692	0.016630	9.696989
672.701000	20.910147	9.025848	0.007899	20.459804	0.016626	9.699886
672.721000	20.910147	9.022534	0.007901	20.452292	0.016631	9.696325
672.741000	20.910147	9.024390	0.007900	20.456498	0.016628	9.698319
672.761000	20.910147	9.029992	0.007896	20.469197	0.016621	9.704340
672.781000	20.910147	9.025995	0.007899	20.460135	0.016626	9.700044
672.801000	20.910147	9.022353	0.007901	20.451881	0.016631	9.696130
672.821000	20.910147	9.024215	0.007900	20.456102	0.016629	9.698131
672.841000	20.910147	9.031144	0.007895	20.471808	0.016619	9.705577
672.861000	20.910147	9.018946	0.007903	20.444157	0.016636	9.692468
672.881000	20.910147	9.018857	0.007903	20.443955	0.016636	9.692373
672.901000	20.910147	9.021433	0.007902	20.449794	0.016633	9.695141
672.921000	20.910147	9.019327	0.007903	20.445022	0.016635	9.692878
672.941000	20.910147	9.020682	0.007902	20.448093	0.016634	9.694334
672.961000	20.910147	9.019807	0.007903	20.446109	0.016635	9.693394
672.981000	20.910147	9.022443	0.007901	20.452084	0.016631	9.696227
673.001000	20.910147	9.020342	0.007902	20.447321	0.016634	9.693968
673.021000	20.910147	9.018721	0.007904	20.443647	0.016636	9.692226
673.041000	20.910147	9.027199	0.007898	20.462865	0.016625	9.701338
673.061000	20.910147	9.022601	0.007901	20.452442	0.016631	9.696396
673.081000	20.910147	9.021601	0.007902	20.450177	0.016632	9.695322
673.101000	20.910147	9.018385	0.007904	20.442885	0.016637	9.691865
673.121000	20.910147	9.023932	0.007900	20.455459	0.016629	9.697827
673.141000	20.910147	9.022613	0.007901	20.452469	0.016631	9.696409
673.161000	20.910147	9.020414	0.007902	20.447486	0.016634	9.694046
673.181000	20.910147	9.028466	0.007897	20.465738	0.016623	9.702700
673.201000	20.910147	9.025911	0.007899	20.459945	0.016626	9.699953
673.221000	20.910147	9.027522	0.007898	20.463598	0.016624	9.701685
673.241000	20.910147	9.026791	0.007898	20.461939	0.016625	9.700899
673.261000	20.910147	9.025502	0.007899	20.459019	0.016627	9.699514
673.281000	20.910147	9.018087	0.007904	20.442210	0.016637	9.691545
673.301000	20.910147	9.023330	0.007901	20.454095	0.016630	9.697180
673.321000	20.910147	9.014381	0.007906	20.433808	0.016642	9.687562
673.341000	20.910147	9.010794	0.007909	20.425678	0.016647	9.683707
673.361000	20.910147	9.018450	0.007904	20.443034	0.016637	9.691936
673.381000	20.910147	9.017520	0.007904	20.440926	0.016638	9.690936
673.401000	20.910147	9.021396	0.007902	20.449711	0.016633	9.695102
673.421000	20.910147	9.021450	0.007902	20.449833	0.016632	9.695159
673.441000	20.910147	9.020674	0.007902	20.448074	0.016634	9.694325
673.461000	20.910147	9.022316	0.007901	20.451795	0.016631	9.696090
673.481000	20.910147	9.020378	0.007902	20.447403	0.016634	9.694007
673.501000	20.910147	9.019480	0.007903	20.445368	0.016635	9.693042
673.521000	20.910147	9.019578	0.007903	20.445589	0.016635	9.693147
673.541000	20.910147	9.022971	0.007901	20.453280	0.016630	9.696794
673.561000	20.910147	9.019663	0.007903	20.445782	0.016635	9.693239
673.581000	20.910147	9.020439	0.007902	20.447542	0.016634	9.694073
673.601000	20.910147	9.016348	0.007905	20.438267	0.016639	9.689676
673.621000	20.910147	9.025655	0.007899	20.459365	0.016627	9.699678
673.641000	20.910147	9.021272	0.007902	20.449429	0.016633	9.694968
673.661000	20.910147	9.013703	0.007907	20.432272	0.016643	9.686834
673.681000	20.910147	9.012645	0.007907	20.429874	0.016645	9.685697
673.701000	20.910147	9.013240	0.007907	20.431223	0.016644	9.686336
673.721000	20.910147	9.019094	0.007903	20.444492	0.016636	9.692627
673.741000	20.910147	9.016744	0.007905	20.439166	0.016639	9.690102
673.761000	20.910147	9.013395	0.007907	20.431575	0.016644	9.686503
673.781000	20.910147	9.011707	0.007908	20.427748	0.016646	9.684689
673.801000	20.910147	9.013452	0.007907	20.431704	0.016643	9.686565
673.821000	20.910147	9.011546	0.007908	20.427382	0.016646	9.684515
673.841000	20.910147	9.016708	0.007905	20.439085	0.016639	9.690064
673.861000	20.910147	9.019218	0.007903	20.444773	0.016636	9.692760
673.881000	20.910147	9.016894	0.007905	20.439506	0.016639	9.690263
673.901000	20.910147	9.021920	0.007901	20.450899	0.016632	9.695665
673.921000	20.910147	9.016849	0.007905	20.439404	0.016639	9.690215
673.941000	20.910147	9.011258	0.007908	20.426729	0.016646	9.684206
673.961000	20.910147	9.012243	0.007908	20.428963	0.016645	9.685265
673.981000	20.910147	9.014778	0.007906	20.434709	0.016642	9.687989
674.001000	20.910147	9.012869	0.007907	20.430381	0.016644	9.685937
674.021000	20.910147	9.012998	0.007907	20.430675	0.016644	9.686076
674.041000	20.910147	9.015034	0.007906	20.435290	0.016641	9.688265
674.061000	20.910147	9.015366	0.007906	20.436043	0.016641	9.688621
674.081000	20.910147	9.018033	0.007904	20.442087	0.016637	9.691487
674.101000	20.910147	9.012589	0.007908	20.429747	0.016645	9.685637
674.121000	20.910147	9.017773	0.007904	20.441498	0.016638	9.691208
674.141000	20.910147	9.012085	0.007908	20.428604	0.016645	9.685095
674.161000	20.910147	9.016807	0.007905	20.439308	0.016639	9.690169
674.181000	20.910147	9.016645	0.007905	20.438941	0.016639	9.689996
674.201000	20.910147	9.020630	0.007902	20.447974	0.016634	9.694278
674.221000	20.910147	9.017271	0.007904	20.440360	0.016638	9.690668
674.241000	20.910147	9.016641	0.007905	20.438932	0.016639	9.689991
674.261000	20.910147	9.016167	0.007905	20.437857	0.016640	9.689481
674.281000	20.910147	9.016874	0.007905	20.439460	0.016639	9.690241
674.301000	20.910147	9.016441	0.007905	20.438479	0.016639	9.689776
674.321000	20.910147	9.017376	0.007904	20.440599	0.016638	9.690781
674.341000	20.910147	9.014298	0.007906	20.433621	0.016642	9.687473
674.361000	20.910227	9.013434	0.007907	20.431664	0.016644	9.686545
674.381000	20.910147	9.016395	0.007905	20.438375	0.016639	9.689727
674.401000	20.910147	9.024396	0.007900	20.456512	0.016628	9.698326
674.421000	20.910147	9.014148	0.007907	20.433281	0.016643	9.687312
674.441000	20.910147	9.020905	0.007902	20.448598	0.016633	9.694574
674.461000	20.910147	9.020258	0.007903	20.447132	0.016634	9.693879
674.481000	20.910147	9.018333	0.007904	20.442767	0.016637	9.691810
674.501000	20.910147	9.014118	0.007907	20.433213	0.016643	9.687280
674.521000	20.910147	9.011870	0.007908	20.428118	0.016646	9.684864
674.541000	20.910147	9.015017	0.007906	20.435252	0.016641	9.688246
674.561000	20.910147	9.014862	0.007906	20.434901	0.016642	9.688080
674.581000	20.910147	9.013659	0.007907	20.432173	0.016643	9.686787
674.601000	20.910147	9.020847	0.007902	20.448467	0.016633	9.694512
674.621000	20.910147	9.020440	0.007902	20.447544	0.016634	9.694074
674.641000	20.910147	9.015015	0.007906	20.435247	0.016641	9.688244
674.661000	20.910147	9.019371	0.007903	20.445120	0.016635	9.692925
674.681000	20.910147	9.017763	0.007904	20.441476	0.016638	9.691197
674.701000	20.910227	9.018241	0.007904	20.442559	0.016637	9.691711
674.721000	20.910147	9.017964	0.007904	20.441930	0.016637	9.691413
674.741000	20.910147	9.010816	0.007909	20.425727	0.016647	9.683731
674.761000	20.910227	9.019448	0.007903	20.445295	0.016635	9.693008
674.781000	20.910147	9.016082	0.007905	20.437664	0.016640	9.689390
674.801000	20.910147	9.016455	0.007905	20.438512	0.016639	9.689792
674.821000	20.910147	9.018154	0.007904	20.442362	0.016637	9.691617
674.841000	20.910227	9.019471	0.007903	20.445347	0.016635	9.693032
674.861000	20.910227	9.016777	0.007905	20.439241	0.016639	9.690138
674.881000	20.910147	9.023114	0.007901	20.453605	0.016630	9.696948
674.901000	20.910147	9.015337	0.007906	20.435977	0.016641	9.688590
674.921000	20.910147	9.016494	0.007905	20.438599	0.016639	9.689833
674.941000	20.910147	9.015144	0.007906	20.435539	0.016641	9.688382
674.961000	20.910147	9.020070	0.007903	20.446705	0.016634	9.693676
674.981000	20.910227	9.018740	0.007904	20.443690	0.016636	9.692247
675.001000	20.910147	9.011450	0.007908	20.427166	0.016646	9.684413
675.021000	20.910147	9.017327	0.007904	20.440488	0.016638	9.690729
675.041000	20.910147	9.020523	0.007902	20.447733	0.016634	9.694164
675.061000	20.910147	9.018174	0.007904	20.442407	0.016637	9.691638
675.081000	20.910147	9.017601	0.007904	20.441109	0.016638	9.691023
675.101000	20.910147	9.015762	0.007905	20.436941	0.016640	9.689047
675.121000	20.910147	9.013092	0.007907	20.430887	0.016644	9.686177
675.141000	20.910147	9.007596	0.007911	20.418430	0.016651	9.680271
675.161000	20.910147	9.015857	0.007905	20.437155	0.016640	9.689149
675.181000	20.910147	9.021510	0.007902	20.449970	0.016632	9.695224
675.201000	20.910147	9.019345	0.007903	20.445062	0.016635	9.692897
675.221000	20.910147	9.022656	0.007901	20.452567	0.016631	9.696455
675.241000	20.910147	9.018724	0.007904	20.443654	0.016636	9.692230
675.261000	20.910147	9.011006	0.007909	20.426160	0.016647	9.683936
675.281000	20.910147	9.017165	0.007905	20.440119	0.016638	9.690554
675.301000	20.910147	9.016833	0.007905	20.439367	0.016639	9.690197
675.321000	20.910147	9.017439	0.007904	20.440740	0.016638	9.690848
675.341000	20.910147	9.022783	0.007901	20.452855	0.016631	9.696592
675.361000	20.910227	9.017629	0.007904	20.441172	0.016638	9.691053
675.381000	20.910147	9.022288	0.007901	20.451733	0.016631	9.696060
675.401000	20.910147	9.017953	0.007904	20.441905	0.016637	9.691401
675.421000	20.910147	9.015650	0.007906	20.436685	0.016640	9.688926
675.441000	20.910227	9.021632	0.007902	20.450247	0.016632	9.695355
675.461000	20.910147	9.019305	0.007903	20.444972	0.016635	9.692855
675.481000	20.910147	9.021682	0.007902	20.450358	0.016632	9.695408
675.501000	20.910147	9.022688	0.007901	20.452640	0.016631	9.696490
675.521000	20.910147	9.018333	0.007904	20.442767	0.016637	9.691810
675.541000	20.910147	9.016450	0.007905	20.438499	0.016639	9.689786
675.561000	20.910147	9.020235	0.007903	20.447080	0.016634	9.693854
675.581000	20.910147	9.012741	0.007907	20.430093	0.016644	9.685801
675.601000	20.910147	9.020965	0.007902	20.448735	0.016633	9.694638
675.621000	20.910147	9.016913	0.007905	20.439548	0.016639	9.690283
675.641000	20.910147	9.021627	0.007902	20.450235	0.016632	9.695350
675.661000	20.910227	9.015728	0.007906	20.436862	0.016640	9.689010
675.681000	20.910147	9.014472	0.007906	20.434016	0.016642	9.687660
675.701000	20.910147	9.011733	0.007908	20.427806	0.016646	9.684717
675.721000	20.910227	9.014750	0.007906	20.434646	0.016642	9.687959
675.741000	20.910147	9.017998	0.007904	20.442008	0.016637	9.691449
675.761000	20.910227	9.014510	0.007906	20.434102	0.016642	9.687701
675.781000	20.910147	9.015726	0.007905	20.436857	0.016640	9.689007
675.801000	20.910147	9.013483	0.007907	20.431774	0.016643	9.686598
675.821000	20.910147	9.017339	0.007904	20.440515	0.016638	9.690742
675.841000	20.910147	9.011051	0.007909	20.426261	0.016647	9.683984
675.861000	20.910147	9.008728	0.007910	20.420995	0.016650	9.681487
675.881000	20.910147	9.016221	0.007905	20.437979	0.016640	9.689540
675.901000	20.910147	9.011661	0.007908	20.427644	0.016646	9.684640
675.921000	20.910147	9.015048	0.007906	20.435322	0.016641	9.688280
675.941000	20.910227	9.012201	0.007908	20.428867	0.016645	9.685219
675.961000	20.910227	9.005911	0.007912	20.414609	0.016654	9.678460
675.981000	20.910147	9.011101	0.007909	20.426375	0.016647	9.684038
676.001000	20.910227	9.014377	0.007906	20.433800	0.016642	9.687558
676.021000	20.910147	9.014825	0.007906	20.434816	0.016642	9.688040
676.041000	20.910227	9.011911	0.007908	20.428210	0.016646	9.684908
676.061000	20.910227	9.019113	0.007903	20.444536	0.016636	9.692648
676.081000	20.910147	9.006871	0.007911	20.416785	0.016652	9.679491
676.101000	20.910147	9.007736	0.007911	20.418747	0.016651	9.680421
676.121000	20.910147	9.010176	0.007909	20.424277	0.016648	9.683043
676.141000	20.910147	9.012915	0.007907	20.430486	0.016644	9.685987
676.161000	20.910227	9.009337	0.007910	20.422375	0.016649	9.682141
676.181000	20.910147	9.015493	0.007906	20.436329	0.016641	9.688757
676.201000	20.910147	9.017875	0.007904	20.441730	0.016637	9.691318
676.221000	20.910147	9.017975	0.007904	20.441956	0.016637	9.691425
676.241000	20.910147	9.016027	0.007905	20.437541	0.016640	9.689332
676.261000	20.910147	9.018740	0.007904	20.443689	0.016636	9.692247
676.281000	20.910147	9.013048	0.007907	20.430787	0.016644	9.686130
676.301000	20.910147	9.016337	0.007905	20.438244	0.016640	9.689665
676.321000	20.910147	9.017037	0.007905	20.439829	0.016639	9.690417
676.341000	20.910147	9.016062	0.007905	20.437620	0.016640	9.689369
676.361000	20.910227	9.019231	0.007903	20.444804	0.016636	9.692775
676.381000	20.910227	9.017060	0.007905	20.439883	0.016639	9.690442
676.401000	20.910147	9.021851	0.007901	20.450743	0.016632	9.695591
676.421000	20.910227	9.020191	0.007903	20.446979	0.016634	9.693806
676.441000	20.910227	9.018634	0.007904	20.443449	0.016636	9.692133
676.461000	20.910147	9.013578	0.007907	20.431989	0.016643	9.686700
676.481000	20.910227	9.019176	0.007903	20.444678	0.016636	9.692715
676.501000	20.910227	9.019706	0.007903	20.445881	0.016635	9.693286
676.521000	20.910227	9.008923	0.007910	20.421437	0.016650	9.681697
676.541000	20.910147	9.011971	0.007908	20.428346	0.016645	9.684972
676.561000	20.910147	9.011178	0.007908	20.426549	0.016647	9.684120
676.581000	20.910147	9.015830	0.007905	20.437094	0.016640	9.689120
676.601000	20.910227	9.012960	0.007907	20.430589	0.016644	9.686036
676.621000	20.910147	9.011953	0.007908	20.428306	0.016646	9.684953
676.641000	20.910147	9.010670	0.007909	20.425397	0.016647	9.683574
676.661000	20.910147	9.015354	0.007906	20.436015	0.016641	9.688608
676.681000	20.910147	9.013634	0.007907	20.432116	0.016643	9.686760
676.701000	20.910147	9.017550	0.007904	20.440993	0.016638	9.690968
676.721000	20.910147	9.013617	0.007907	20.432078	0.016643	9.686742
676.741000	20.910147	9.012681	0.007907	20.429955	0.016645	9.685735
676.761000	20.910147	9.009698	0.007909	20.423195	0.016649	9.682530
676.781000	20.910147	9.019014	0.007903	20.444312	0.016636	9.692542
676.801000	20.910227	9.012620	0.007908	20.429818	0.016645	9.685670
676.821000	20.910147	9.020794	0.007902	20.448347	0.016633	9.694455
676.841000	20.910227	9.015420	0.007906	20.436164	0.016641	9.688679
676.861000	20.910147	9.018747	0.007904	20.443706	0.016636	9.692255
676.881000	20.910147	9.016974	0.007905	20.439687	0.016639	9.690349
676.901000	20.910147	9.015270	0.007906	20.435824	0.016641	9.688517
676.921000	20.910147	9.015659	0.007906	20.436707	0.016640	9.688936
676.941000	20.910147	9.017974	0.007904	20.441954	0.016637	9.691424
676.961000	20.910147	9.019287	0.007903	20.444930	0.016635	9.692835
676.981000	20.910227	9.023796	0.007900	20.455152	0.016629	9.697681
677.001000	20.910147	9.020419	0.007902	20.447497	0.016634	9.694052
677.021000	20.910147	9.020146	0.007903	20.446878	0.016634	9.693758
677.041000	20.910147	9.018600	0.007904	20.443373	0.016636	9.692097
677.061000	20.910147	9.015996	0.007905	20.437471	0.016640	9.689299
677.081000	20.910147	9.014312	0.007906	20.433653	0.016642	9.687488
677.101000	20.910227	9.016282	0.007905	20.438119	0.016640	9.689606
677.121000	20.910227	9.024333	0.007900	20.456369	0.016629	9.698258
677.141000	20.910147	9.024016	0.007900	20.455649	0.016629	9.697917
677.161000	20.910147	9.020490	0.007902	20.447658	0.016634	9.694128
677.181000	20.910147	9.018665	0.007904	20.443521	0.016636	9.692167
677.201000	20.910147	9.017431	0.007904	20.440722	0.016638	9.690840
677.221000	20.910147	9.017026	0.007905	20.439805	0.016639	9.690405
677.241000	20.910147	9.009957	0.007909	20.423782	0.016648	9.682809
677.261000	20.910147	9.009707	0.007909	20.423215	0.016649	9.682540
677.281000	20.910147	9.011945	0.007908	20.428287	0.016646	9.684944
677.301000	20.910147	9.016816	0.007905	20.439328	0.016639	9.690179
677.321000	20.910147	9.008835	0.007910	20.421237	0.016650	9.681602
677.341000	20.910147	9.009907	0.007909	20.423668	0.016648	9.682755
677.361000	20.910227	9.018667	0.007904	20.443526	0.016636	9.692169
677.381000	20.910227	9.015803	0.007905	20.437032	0.016640	9.689090
677.401000	20.910147	9.013824	0.007907	20.432548	0.016643	9.686964
677.421000	20.910147	9.010175	0.007909	20.424274	0.016648	9.683042
677.441000	20.910227	9.013781	0.007907	20.432449	0.016643	9.686918
677.461000	20.910147	9.021111	0.007902	20.449065	0.016633	9.694795
677.481000	20.910147	9.009748	0.007909	20.423307	0.016649	9.682584
677.501000	20.910147	9.015052	0.007906	20.435329	0.016641	9.688283
677.521000	20.910147	9.013722	0.007907	20.432316	0.016643	9.686855
677.541000	20.910147	9.010360	0.007909	20.424695	0.016648	9.683241
677.561000	20.910147	9.016910	0.007905	20.439542	0.016639	9.690280
677.581000	20.910147	9.012264	0.007908	20.429009	0.016645	9.685287
677.601000	20.910147	9.012226	0.007908	20.428925	0.016645	9.685247
677.621000	20.910147	9.009769	0.007909	20.423354	0.016649	9.682606
677.641000	20.910147	9.010549	0.007909	20.425123	0.016647	9.683445
677.661000	20.910227	9.008709	0.007910	20.420951	0.016650	9.681467
677.681000	20.910227	9.008601	0.007910	20.420707	0.016650	9.681351
677.701000	20.910147	9.007875	0.007911	20.419062	0.016651	9.680571
677.721000	20.910147	9.005574	0.007912	20.413845	0.016654	9.678098
677.741000	20.910147	9.000164	0.007916	20.401582	0.016662	9.672284
677.761000	20.910147	9.002965	0.007914	20.407932	0.016658	9.675294
677.781000	20.910147	9.000815	0.007915	20.403059	0.016661	9.672984
677.801000	20.910147	9.005442	0.007912	20.413547	0.016654	9.677956
677.821000	20.910227	9.016852	0.007905	20.439412	0.016639	9.690219
677.841000	20.910227	9.006760	0.007911	20.416535	0.016653	9.679373
677.861000	20.910147	9.007104	0.007911	20.417313	0.016652	9.679742
677.881000	20.910147	9.003426	0.007914	20.408976	0.016657	9.675789
677.901000	20.910227	9.004491	0.007913	20.411390	0.016656	9.676934
677.921000	20.910147	9.010516	0.007909	20.425049	0.016647	9.683409
677.941000	20.910147	9.005754	0.007912	20.414254	0.016654	9.678291
677.961000	20.910147	9.007103	0.007911	20.417312	0.016652	9.679741
677.981000	20.910147	9.009002	0.007910	20.421617	0.016650	9.681782
678.001000	20.910147	9.006790	0.007911	20.416603	0.016653	9.679405
678.021000	20.910147	9.011440	0.007908	20.427142	0.016646	9.684401
678.041000	20.910147	9.012600	0.007908	20.429773	0.016645	9.685649
678.061000	20.910227	9.009409	0.007910	20.422539	0.016649	9.682219
678.081000	20.910227	9.005324	0.007912	20.413279	0.016655	9.677829
678.101000	20.910147	9.007529	0.007911	20.418278	0.016652	9.680199
678.121000	20.910227	9.009926	0.007909	20.423711	0.016648	9.682775
678.141000	20.910227	9.011492	0.007908	20.427261	0.016646	9.684458
678.161000	20.910147	9.012749	0.007907	20.430111	0.016644	9.685809
678.181000	20.910227	9.012386	0.007908	20.429286	0.016645	9.685418
678.201000	20.910147	9.009225	0.007910	20.422122	0.016649	9.682022
678.221000	20.910147	9.006073	0.007912	20.414976	0.016654	9.678634
678.241000	20.910147	9.004175	0.007913	20.410674	0.016656	9.676594
678.261000	20.910227	9.003842	0.007913	20.409920	0.016657	9.676237
678.281000	20.910227	9.005036	0.007913	20.412627	0.016655	9.677520
678.301000	20.910227	9.006296	0.007912	20.415482	0.016653	9.678873
678.321000	20.910147	9.010873	0.007909	20.425858	0.016647	9.683793
678.341000	20.910147	9.004407	0.007913	20.411200	0.016656	9.676843
678.361000	20.910147	9.008202	0.007910	20.419803	0.016651	9.680922
678.381000	20.910147	9.007049	0.007911	20.417190	0.016652	9.679683
678.401000	20.910147	9.005826	0.007912	20.414417	0.016654	9.678369
678.421000	20.910147	9.008376	0.007910	20.420198	0.016650	9.681109
678.441000	20.910147	9.009143	0.007910	20.421936	0.016649	9.681933
678.461000	20.910147	9.010080	0.007909	20.424059	0.016648	9.682940
678.481000	20.910147	9.005022	0.007912	20.412595	0.016655	9.677505
678.501000	20.910147	9.011529	0.007908	20.427344	0.016646	9.684497
678.521000	20.910147	9.012376	0.007908	20.429264	0.016645	9.685407
678.541000	20.910147	9.010050	0.007909	20.423991	0.016648	9.682908
678.561000	20.910147	9.009832	0.007909	20.423498	0.016648	9.682674
678.581000	20.910147	9.014756	0.007906	20.434659	0.016642	9.687965
678.601000	20.910147	9.007216	0.007911	20.417567	0.016652	9.679862
678.621000	20.910147	9.014361	0.007906	20.433764	0.016642	9.687541
678.641000	20.910147	9.007288	0.007911	20.417731	0.016652	9.679940
678.661000	20.910147	9.012761	0.007907	20.430138	0.016644	9.685822
678.681000	20.910147	9.014453	0.007906	20.433973	0.016642	9.687640
678.701000	20.910147	9.009235	0.007910	20.422144	0.016649	9.682032
678.721000	20.910227	9.011498	0.007908	20.427273	0.016646	9.684464
678.741000	20.910227	9.010826	0.007909	20.425751	0.016647	9.683742
678.761000	20.910147	9.003750	0.007913	20.409711	0.016657	9.676138
678.781000	20.910147	9.015139	0.007906	20.435529	0.016641	9.688378
678.801000	20.910147	9.005088	0.007912	20.412745	0.016655	9.677576
678.821000	20.910227	9.005908	0.007912	20.414603	0.016654	9.678457
678.841000	20.910227	9.013204	0.007907	20.431142	0.016644	9.686298
678.861000	20.910227	9.008462	0.007910	20.420392	0.016650	9.681202
678.881000	20.910227	9.005173	0.007912	20.412937	0.016655	9.677667
678.901000	20.910147	9.004639	0.007913	20.411726	0.016656	9.677093
678.921000	20.910147	9.003485	0.007913	20.409111	0.016657	9.675853
678.941000	20.910147	9.006640	0.007911	20.416261	0.016653	9.679243
678.961000	20.910147	9.004191	0.007913	20.410710	0.016656	9.676611
678.981000	20.910147	9.004777	0.007913	20.412040	0.016655	9.677242
679.001000	20.910147	9.007281	0.007911	20.417716	0.016652	9.679933
679.021000	20.910147	9.005043	0.007912	20.412641	0.016655	9.677527
679.041000	20.910147	9.009143	0.007910	20.421935	0.016649	9.681933
679.061000	20.910227	9.005424	0.007912	20.413506	0.016655	9.677937
679.081000	20.910227	9.006181	0.007912	20.415222	0.016654	9.678751
679.101000	20.910147	9.004396	0.007913	20.411175	0.016656	9.676832
679.121000	20.910147	9.002238	0.007914	20.406284	0.016659	9.674513
679.141000	20.910227	9.005039	0.007913	20.412632	0.016655	9.677522
679.161000	20.910147	9.003927	0.007913	20.410112	0.016657	9.676328
679.181000	20.910227	9.003457	0.007914	20.409046	0.016657	9.675822
679.201000	20.910227	8.997082	0.007918	20.394595	0.016666	9.668971
679.221000	20.910227	9.005371	0.007912	20.413386	0.016655	9.677880
679.241000	20.910147	9.006548	0.007911	20.416053	0.016653	9.679144
679.261000	20.910227	9.004076	0.007913	20.410449	0.016656	9.676488
679.281000	20.910227	9.006089	0.007912	20.415013	0.016654	9.678651
679.301000	20.910147	9.002241	0.007914	20.406291	0.016659	9.674516
679.321000	20.910147	9.002841	0.007914	20.407650	0.016658	9.675160
679.341000	20.910147	9.003062	0.007914	20.408151	0.016658	9.675398
679.361000	20.910147	9.007734	0.007911	20.418743	0.016651	9.680419
679.381000	20.910147	9.008091	0.007910	20.419551	0.016651	9.680803
679.401000	20.910147	9.003529	0.007913	20.409209	0.016657	9.675900
679.421000	20.910147	9.012073	0.007908	20.428578	0.016645	9.685082
679.441000	20.910147	9.005186	0.007912	20.412967	0.016655	9.677681
679.461000	20.910227	8.999436	0.007916	20.399931	0.016663	9.671501
679.481000	20.910147	9.006578	0.007911	20.416120	0.016653	9.679176
679.501000	20.910147	9.007770	0.007911	20.418824	0.016651	9.680458
679.521000	20.910147	9.000219	0.007916	20.401707	0.016662	9.672343
679.541000	20.910227	9.003376	0.007914	20.408863	0.016657	9.675735
679.561000	20.910147	9.001708	0.007915	20.405081	0.016660	9.673943
679.581000	20.910147	9.003580	0.007913	20.409326	0.016657	9.675955
679.601000	20.910147	8.997966	0.007917	20.396600	0.016665	9.669922
679.621000	20.910147	8.999118	0.007916	20.399211	0.016663	9.671160
679.641000	20.910147	8.999768	0.007916	20.400684	0.016662	9.671858
679.661000	20.910147	8.997115	0.007918	20.394671	0.016666	9.669007
679.681000	20.910147	8.998652	0.007917	20.398154	0.016664	9.670659
679.701000	20.910227	8.999088	0.007916	20.399144	0.016663	9.671128
679.721000	20.910147	9.000425	0.007915	20.402174	0.016661	9.672564
679.741000	20.910147	8.998976	0.007916	20.398890	0.016663	9.671007
679.761000	20.910147	9.002855	0.007914	20.407682	0.016658	9.675175
679.781000	20.910147	9.000990	0.007915	20.403454	0.016661	9.673171
679.801000	20.910147	9.006163	0.007912	20.415181	0.016653	9.678731
679.821000	20.910147	9.001078	0.007915	20.403653	0.016660	9.673266
679.841000	20.910227	9.000923	0.007915	20.403302	0.016661	9.673099
679.861000	20.910147	9.003312	0.007914	20.408719	0.016657	9.675667
679.881000	20.910227	9.005272	0.007912	20.413160	0.016655	9.677773
679.901000	20.910147	9.001530	0.007915	20.404679	0.016660	9.673752
679.921000	20.910227	9.005407	0.007912	20.413467	0.016655	9.677918
679.941000	20.910147	9.002293	0.007914	20.406409	0.016659	9.674572
679.961000	20.910227	8.998880	0.007917	20.398673	0.016664	9.670904
679.981000	20.910147	8.997503	0.007917	20.395550	0.016665	9.669424
680.001000	20.910227	9.005198	0.007912	20.412994	0.016655	9.677694
680.021000	20.910227	9.003813	0.007913	20.409854	0.016657	9.676206
680.041000	20.910147	9.006671	0.007911	20.416333	0.016653	9.679277
680.061000	20.910147	9.000419	0.007915	20.402160	0.016661	9.672558
680.081000	20.910147	9.001033	0.007915	20.403551	0.016660	9.673217
680.101000	20.910147	9.004845	0.007913	20.412193	0.016655	9.677314
680.121000	20.910227	8.999654	0.007916	20.400426	0.016662	9.671736
680.141000	20.910147	8.997919	0.007917	20.396493	0.016665	9.669871
680.161000	20.910227	9.000561	0.007915	20.402483	0.016661	9.672711
680.181000	20.910227	9.000108	0.007916	20.401454	0.016662	9.672223
680.201000	20.910227	8.999967	0.007916	20.401136	0.016662	9.672072
680.221000	20.910227	9.002058	0.007914	20.405877	0.016659	9.674320
680.241000	20.910147	9.002202	0.007914	20.406203	0.016659	9.674474
680.261000	20.910227	9.004560	0.007913	20.411547	0.016656	9.677008
680.281000	20.910147	9.001321	0.007915	20.404204	0.016660	9.673527
680.301000	20.910147	8.997092	0.007918	20.394618	0.016666	9.668982
680.321000	20.910147	8.995077	0.007919	20.390051	0.016669	9.666817
680.341000	20.910147	9.005873	0.007912	20.414523	0.016654	9.678419
680.361000	20.910147	8.994874	0.007919	20.389590	0.016669	9.666598
680.381000	20.910147	8.998433	0.007917	20.397658	0.016664	9.670423
680.401000	20.910227	8.997652	0.007917	20.395889	0.016665	9.669585
680.421000	20.910147	8.999061	0.007916	20.399081	0.016663	9.671098
680.441000	20.910147	9.004613	0.007913	20.411667	0.016656	9.677065
680.461000	20.910227	9.001001	0.007915	20.403480	0.016661	9.673183
680.481000	20.910147	9.003763	0.007913	20.409741	0.016657	9.676152
680.501000	20.910147	9.004388	0.007913	20.411157	0.016656	9.676823
680.521000	20.910227	9.008257	0.007910	20.419928	0.016651	9.680981
680.541000	20.910227	9.001400	0.007915	20.404384	0.016660	9.673612
680.561000	20.910147	9.000906	0.007915	20.403265	0.016661	9.673082
680.581000	20.910227	8.996990	0.007918	20.394388	0.016666	9.668873
680.601000	20.910227	9.003608	0.007913	20.409389	0.016657	9.675985
680.621000	20.910227	8.996901	0.007918	20.394187	0.016666	9.668778
680.641000	20.910227	9.003712	0.007913	20.409625	0.016657	9.676097
680.661000	20.910227	9.002733	0.007914	20.407404	0.016658	9.675044
680.681000	20.910227	9.004565	0.007913	20.411559	0.016656	9.677014
680.701000	20.910227	8.999438	0.007916	20.399935	0.016663	9.671503
680.721000	20.910227	8.998206	0.007917	20.397145	0.016664	9.670180
680.741000	20.910227	8.995455	0.007919	20.390909	0.016668	9.667223
680.761000	20.910147	8.997557	0.007917	20.395672	0.016665	9.669482
680.781000	20.910227	9.001307	0.007915	20.404172	0.016660	9.673512
680.801000	20.910227	8.996657	0.007918	20.393631	0.016667	9.668514
680.821000	20.910227	9.003185	0.007914	20.408430	0.016658	9.675530
680.841000	20.910227	9.004293	0.007913	20.410942	0.016656	9.676721
680.861000	20.910227	8.996310	0.007918	20.392847	0.016667	9.668143
680.881000	20.910227	8.997212	0.007918	20.394890	0.016666	9.669111
680.901000	20.910227	8.991831	0.007921	20.382693	0.016673	9.663329
680.921000	20.910227	8.989338	0.007923	20.377042	0.016677	9.660649
680.941000	20.910227	9.000069	0.007916	20.401368	0.016662	9.672182
680.961000	20.910227	9.000871	0.007915	20.403186	0.016661	9.673044
680.981000	20.910227	8.997199	0.007918	20.394861	0.016666	9.669097
681.001000	20.910227	9.001097	0.007915	20.403698	0.016661	9.673287
681.021000	20.910227	8.997401	0.007917	20.395320	0.016666	9.669315
681.041000	20.910227	8.998155	0.007917	20.397029	0.016665	9.670125
681.061000	20.910227	9.002127	0.007914	20.406031	0.016659	9.674393
681.081000	20.910227	9.009960	0.007909	20.423787	0.016648	9.682811
681.101000	20.910227	9.002984	0.007914	20.407974	0.016658	9.675314
681.121000	20.910227	9.001346	0.007915	20.404262	0.016660	9.673554
681.141000	20.910227	9.004050	0.007913	20.410392	0.016656	9.676460
681.161000	20.910227	8.993946	0.007920	20.387488	0.016670	9.665602
681.181000	20.910227	9.004182	0.007913	20.410690	0.016656	9.676602
681.201000	20.910227	8.998564	0.007917	20.397955	0.016664	9.670564
681.221000	20.910227	9.003924	0.007913	20.410105	0.016657	9.676325
681.241000	20.910227	8.998103	0.007917	20.396911	0.016665	9.670069
681.261000	20.910227	8.993301	0.007920	20.386026	0.016671	9.664909
681.281000	20.910227	8.997467	0.007917	20.395469	0.016665	9.669386
681.301000	20.910227	8.997055	0.007918	20.394535	0.016666	9.668943
681.321000	20.910227	8.994772	0.007919	20.389361	0.016669	9.666490
681.341000	20.910227	8.993458	0.007920	20.386382	0.016671	9.665077
681.361000	20.910227	8.996547	0.007918	20.393382	0.016667	9.668396
681.381000	20.910227	9.000011	0.007916	20.401236	0.016662	9.672120
681.401000	20.910227	8.994008	0.007920	20.387628	0.016670	9.665668
681.421000	20.910227	8.992140	0.007921	20.383393	0.016673	9.663660
681.441000	20.910227	9.000116	0.007916	20.401474	0.016662	9.672233
681.461000	20.910227	8.999725	0.007916	20.400586	0.016662	9.671812
681.481000	20.910227	9.000695	0.007915	20.402785	0.016661	9.672854
681.501000	20.910227	9.000737	0.007915	20.402881	0.016661	9.672899
681.521000	20.910227	8.998392	0.007917	20.397565	0.016664	9.670379
681.541000	20.910227	8.999825	0.007916	20.400814	0.016662	9.671920
681.561000	20.910227	8.995968	0.007918	20.392071	0.016668	9.667774
681.581000	20.910227	8.999954	0.007916	20.401107	0.016662	9.672058
681.601000	20.910227	8.998560	0.007917	20.397947	0.016664	9.670560
681.621000	20.910227	9.003801	0.007913	20.409826	0.016657	9.676192
681.641000	20.910227	8.997490	0.007917	20.395520	0.016665	9.669410
681.661000	20.910227	9.000317	0.007916	20.401929	0.016662	9.672448
681.681000	20.910227	8.994730	0.007919	20.389264	0.016669	9.666444
681.701000	20.910227	8.993603	0.007920	20.386710	0.016671	9.665233
681.721000	20.910227	8.995759	0.007919	20.391597	0.016668	9.667550
681.741000	20.910227	8.998188	0.007917	20.397103	0.016664	9.670160
681.761000	20.910227	8.997277	0.007918	20.395038	0.016666	9.669181
681.781000	20.910227	8.999657	0.007916	20.400433	0.016662	9.671739
681.801000	20.910227	8.997127	0.007918	20.394698	0.016666	9.669020
681.821000	20.910227	8.995534	0.007919	20.391087	0.016668	9.667308
681.841000	20.910227	8.995359	0.007919	20.390690	0.016668	9.667120
681.861000	20.910227	8.994466	0.007919	20.388667	0.016670	9.666161
681.881000	20.910227	9.000504	0.007915	20.402352	0.016661	9.672649
681.901000	20.910227	9.000045	0.007916	20.401312	0.016662	9.672156
681.921000	20.910227	8.993490	0.007920	20.386453	0.016671	9.665111
681.941000	20.910227	8.992547	0.007921	20.384316	0.016672	9.664098
681.961000	20.910227	8.994083	0.007920	20.387797	0.016670	9.665748
681.981000	20.910227	9.000581	0.007915	20.402527	0.016661	9.672732
682.001000	20.910227	8.997099	0.007918	20.394635	0.016666	9.668990
682.021000	20.910227	9.003506	0.007914	20.409158	0.016657	9.675875
682.041000	20.910227	8.999729	0.007916	20.400595	0.016662	9.671816
682.061000	20.910227	8.996303	0.007918	20.392829	0.016667	9.668134
682.081000	20.910227	8.990791	0.007922	20.380336	0.016675	9.662211
682.101000	20.910227	8.993373	0.007920	20.386189	0.016671	9.664986
682.121000	20.910227	8.996076	0.007918	20.392315	0.016667	9.667890
682.141000	20.910227	8.998880	0.007917	20.398673	0.016664	9.670904
682.161000	20.910227	8.993912	0.007920	20.387409	0.016670	9.665564
682.181000	20.910227	8.994587	0.007919	20.388941	0.016669	9.666291
682.201000	20.910227	9.001448	0.007915	20.404492	0.016660	9.673663
682.221000	20.910227	8.994905	0.007919	20.389661	0.016669	9.666632
682.241000	20.910227	8.994944	0.007919	20.389749	0.016669	9.666674
682.261000	20.910227	8.995946	0.007918	20.392020	0.016668	9.667750
682.281000	20.910227	8.998521	0.007917	20.397858	0.016664	9.670518
682.301000	20.910227	8.991992	0.007921	20.383058	0.016673	9.663501
682.321000	20.910227	8.993434	0.007920	20.386327	0.016671	9.665051
682.341000	20.910227	8.991525	0.007921	20.381999	0.016674	9.663000
682.361000	20.910227	8.993147	0.007920	20.385675	0.016671	9.664742
682.381000	20.910227	8.995276	0.007919	20.390502	0.016668	9.667031
682.401000	20.910227	8.995213	0.007919	20.390358	0.016669	9.666963
682.421000	20.910227	9.001783	0.007915	20.405252	0.016660	9.674023
682.441000	20.910227	8.998857	0.007917	20.398620	0.016664	9.670879
682.461000	20.910227	9.003314	0.007914	20.408722	0.016657	9.675669
682.481000	20.910227	8.998995	0.007916	20.398933	0.016663	9.671028
682.501000	20.910227	8.996358	0.007918	20.392955	0.016667	9.668194
682.521000	20.910227	8.997900	0.007917	20.396451	0.016665	9.669851
682.541000	20.910227	8.997064	0.007918	20.394555	0.016666	9.668952
682.561000	20.910227	9.001288	0.007915	20.404129	0.016660	9.673491
682.581000	20.910227	8.990263	0.007922	20.379138	0.016675	9.661643
682.601000	20.910227	8.993825	0.007920	20.387213	0.016670	9.665471
682.621000	20.910227	8.996875	0.007918	20.394127	0.016666	9.668749
682.641000	20.910227	9.000175	0.007916	20.401608	0.016662	9.672296
682.661000	20.910227	8.991790	0.007921	20.382600	0.016673	9.663285
682.681000	20.910227	8.996839	0.007918	20.394046	0.016666	9.668711
682.701000	20.910227	8.993078	0.007920	20.385520	0.016671	9.664669
682.721000	20.910227	8.998235	0.007917	20.397210	0.016664	9.670211
682.741000	20.910227	8.994340	0.007919	20.388381	0.016670	9.666025
682.761000	20.910227	8.995194	0.007919	20.390316	0.016669	9.666942
682.781000	20.910227	8.995713	0.007919	20.391493	0.016668	9.667500
682.801000	20.910227	8.995245	0.007919	20.390431	0.016669	9.666997
682.821000	20.910227	8.994784	0.007919	20.389388	0.016669	9.666502
682.841000	20.910227	8.993931	0.007920	20.387453	0.016670	9.665585
682.861000	20.910227	8.996071	0.007918	20.392304	0.016667	9.667885
682.881000	20.910227	8.992556	0.007921	20.384337	0.016672	9.664108
682.901000	20.910227	8.991142	0.007922	20.381130	0.016674	9.662588
682.921000	20.910227	8.990485	0.007922	20.379641	0.016675	9.661882
682.941000	20.910227	8.992556	0.007921	20.384336	0.016672	9.664108
682.961000	20.910227	8.995968	0.007918	20.392072	0.016668	9.667775
682.981000	20.910227	8.988356	0.007923	20.374815	0.016678	9.659594
683.001000	20.910227	8.991405	0.007921	20.381727	0.016674	9.662871
683.021000	20.910227	8.992999	0.007920	20.385341	0.016672	9.664584
683.041000	20.910227	8.985947	0.007925	20.369354	0.016681	9.657005
683.061000	20.910227	8.993151	0.007920	20.385686	0.016671	9.664747
683.081000	20.910227	8.993283	0.007920	20.385984	0.016671	9.664889
683.101000	20.910227	8.988791	0.007923	20.375803	0.016677	9.660062
683.121000	20.910227	8.990869	0.007922	20.380513	0.016675	9.662295
683.141000	20.910227	8.989010	0.007923	20.376299	0.016677	9.660297
683.161000	20.910227	8.986835	0.007924	20.371369	0.016680	9.657960
683.181000	20.910227	8.989225	0.007923	20.376785	0.016677	9.660527
683.201000	20.910227	8.985330	0.007925	20.367956	0.016682	9.656342
683.221000	20.910227	8.990421	0.007922	20.379498	0.016675	9.661814
683.241000	20.910227	8.991999	0.007921	20.383075	0.016673	9.663509
683.261000	20.910227	8.991724	0.007921	20.382450	0.016673	9.663213
683.281000	20.910227	8.990592	0.007922	20.379884	0.016675	9.661997
683.301000	20.910227	8.990326	0.007922	20.379282	0.016675	9.661712
683.321000	20.910227	8.988411	0.007923	20.374940	0.016678	9.659653
683.341000	20.910227	8.988860	0.007923	20.375958	0.016677	9.660136
683.361000	20.910227	8.982635	0.007927	20.361847	0.016686	9.653445
683.381000	20.910227	8.984954	0.007926	20.367105	0.016683	9.655938
683.401000	20.910227	8.989774	0.007922	20.378030	0.016676	9.661118
683.421000	20.910227	8.985446	0.007925	20.368219	0.016682	9.656467
683.441000	20.910227	8.980727	0.007928	20.357523	0.016688	9.651396
683.461000	20.910227	8.982395	0.007927	20.361303	0.016686	9.653188
683.481000	20.910227	8.990825	0.007922	20.380414	0.016675	9.662248
683.501000	20.910227	8.985216	0.007925	20.367697	0.016682	9.656219
683.521000	20.910227	8.992524	0.007921	20.384263	0.016672	9.664073
683.541000	20.910227	8.988532	0.007923	20.375215	0.016678	9.659783
683.561000	20.910227	8.985748	0.007925	20.368905	0.016682	9.656792
683.581000	20.910227	8.990538	0.007922	20.379762	0.016675	9.661939
683.601000	20.910227	8.992460	0.007921	20.384118	0.016672	9.664004
683.621000	20.910227	8.990786	0.007922	20.380324	0.016675	9.662205
683.641000	20.910227	8.993007	0.007920	20.385359	0.016672	9.664593
683.661000	20.910227	8.992392	0.007921	20.383965	0.016672	9.663931
683.681000	20.910227	8.990701	0.007922	20.380133	0.016675	9.662115
683.701000	20.910227	8.989426	0.007923	20.377240	0.016677	9.660743
683.721000	20.910227	8.996573	0.007918	20.393442	0.016667	9.668425
683.741000	20.910227	8.992087	0.007921	20.383273	0.016673	9.663604
683.761000	20.910227	8.991167	0.007922	20.381187	0.016674	9.662615
683.781000	20.910227	8.995696	0.007919	20.391455	0.016668	9.667482
683.801000	20.910227	8.985531	0.007925	20.368412	0.016682	9.656558
683.821000	20.910227	8.986174	0.007925	20.369870	0.016681	9.657249
683.841000	20.910227	8.990575	0.007922	20.379846	0.016675	9.661979
683.861000	20.910227	8.986504	0.007925	20.370618	0.016681	9.657604
683.881000	20.910227	8.986801	0.007924	20.371291	0.016680	9.657923
683.901000	20.910227	8.985174	0.007925	20.367603	0.016682	9.656175
683.921000	20.910227	8.989120	0.007923	20.376547	0.016677	9.660415
683.941000	20.910227	8.992143	0.007921	20.383401	0.016673	9.663664
683.961000	20.910227	8.993602	0.007920	20.386709	0.016671	9.665232
683.981000	20.910227	8.988657	0.007923	20.375499	0.016678	9.659918
684.001000	20.910227	8.986717	0.007924	20.371101	0.016680	9.657833
684.021000	20.910227	8.990326	0.007922	20.379282	0.016675	9.661712
684.041000	20.910227	8.988579	0.007923	20.375322	0.016678	9.659834
684.061000	20.910227	8.992045	0.007921	20.383178	0.016673	9.663559
684.081000	20.910227	8.995691	0.007919	20.391443	0.016668	9.667477
684.101000	20.910227	8.991781	0.007921	20.382580	0.016673	9.663275
684.121000	20.910227	8.990966	0.007922	20.380733	0.016674	9.662399
684.141000	20.910227	8.990189	0.007922	20.378970	0.016675	9.661564
684.161000	20.910227	8.989023	0.007923	20.376327	0.016677	9.660311
684.181000	20.910227	8.989092	0.007923	20.376484	0.016677	9.660385
684.201000	20.910227	8.988515	0.007923	20.375177	0.016678	9.659765
684.221000	20.910227	8.989823	0.007922	20.378140	0.016676	9.661170
684.241000	20.910227	8.992155	0.007921	20.383429	0.016673	9.663677
684.261000	20.910227	8.995102	0.007919	20.390107	0.016669	9.666844
684.281000	20.910227	8.993434	0.007920	20.386327	0.016671	9.665051
684.301000	20.910227	8.990556	0.007922	20.379804	0.016675	9.661959
684.321000	20.910227	9.000226	0.007916	20.401723	0.016662	9.672351
684.341000	20.910227	8.986702	0.007924	20.371067	0.016680	9.657817
684.361000	20.910227	8.993204	0.007920	20.385806	0.016671	9.664804
684.381000	20.910227	8.991431	0.007921	20.381787	0.016674	9.662899
684.401000	20.910227	8.986930	0.007924	20.371583	0.016680	9.658061
684.421000	20.910227	8.991196	0.007922	20.381254	0.016674	9.662646
684.441000	20.910227	8.993245	0.007920	20.385897	0.016671	9.664848
684.461000	20.910227	8.993617	0.007920	20.386741	0.016671	9.665248
684.481000	20.910227	8.989513	0.007923	20.377438	0.016676	9.660837
684.501000	20.910227	8.988099	0.007924	20.374232	0.016678	9.659317
684.521000	20.910227	8.993540	0.007920	20.386567	0.016671	9.665165
684.541000	20.910227	8.985921	0.007925	20.369296	0.016681	9.656977
684.561000	20.910227	8.992822	0.007920	20.384938	0.016672	9.664393
684.581000	20.910227	8.981367	0.007928	20.358972	0.016688	9.652083
684.601000	20.910227	8.990974	0.007922	20.380750	0.016674	9.662408
684.621000	20.910227	8.991939	0.007921	20.382937	0.016673	9.663444
684.641000	20.910227	8.986740	0.007924	20.371153	0.016680	9.657858
684.661000	20.910227	8.991518	0.007921	20.381982	0.016674	9.662992
684.681000	20.910227	8.989016	0.007923	20.376312	0.016677	9.660303
684.701000	20.910227	8.992091	0.007921	20.383283	0.016673	9.663608
684.721000	20.910227	8.991980	0.007921	20.383030	0.016673	9.663488
684.741000	20.910227	8.988094	0.007924	20.374222	0.016678	9.659313
684.761000	20.910227	8.987863	0.007924	20.373699	0.016679	9.659065
684.781000	20.910227	8.990738	0.007922	20.380216	0.016675	9.662154
684.801000	20.910227	8.988408	0.007923	20.374933	0.016678	9.659650
684.821000	20.910227	8.991508	0.007921	20.381960	0.016674	9.662981
684.841000	20.910227	8.991327	0.007921	20.381550	0.016674	9.662787
684.861000	20.910227	8.994022	0.007920	20.387658	0.016670	9.665683
684.881000	20.910227	8.988917	0.007923	20.376088	0.016677	9.660197
684.901000	20.910227	8.990747	0.007922	20.380235	0.016675	9.662163
684.921000	20.910227	8.991343	0.007921	20.381586	0.016674	9.662804
684.941000	20.910227	8.991467	0.007921	20.381867	0.016674	9.662937
684.961000	20.910227	8.989178	0.007923	20.376679	0.016677	9.660477
684.981000	20.910227	8.990359	0.007922	20.379357	0.016675	9.661747
685.001000	20.910227	8.992651	0.007921	20.384552	0.016672	9.664210
685.021000	20.910227	8.990345	0.007922	20.379324	0.016675	9.661731
685.041000	20.910227	8.992481	0.007921	20.384167	0.016672	9.664027
685.061000	20.910227	8.995153	0.007919	20.390223	0.016669	9.666898
685.081000	20.910227	8.990840	0.007922	20.380447	0.016675	9.662264
685.101000	20.910227	8.994206	0.007920	20.388077	0.016670	9.665881
685.121000	20.910227	8.991252	0.007922	20.381380	0.016674	9.662706
685.141000	20.910227	8.994602	0.007919	20.388974	0.016669	9.666306
685.161000	20.910227	8.989102	0.007923	20.376508	0.016677	9.660396
685.181000	20.910227	8.989108	0.007923	20.376522	0.016677	9.660403
685.201000	20.910227	8.992948	0.007920	20.385225	0.016672	9.664529
685.221000	20.910227	8.995648	0.007919	20.391345	0.016668	9.667430
685.241000	20.910227	8.988601	0.007923	20.375370	0.016678	9.659857
685.261000	20.910227	8.997763	0.007917	20.396140	0.016665	9.669704
685.281000	20.910227	8.996328	0.007918	20.392887	0.016667	9.668161
685.301000	20.910227	8.991572	0.007921	20.382106	0.016674	9.663050
685.321000	20.910227	8.988343	0.007923	20.374785	0.016678	9.659580
685.341000	20.910227	8.992812	0.007920	20.384916	0.016672	9.664382
685.361000	20.910227	8.990608	0.007922	20.379921	0.016675	9.662014
685.381000	20.910227	8.985516	0.007925	20.368379	0.016682	9.656542
685.401000	20.910227	8.995523	0.007919	20.391062	0.016668	9.667296
685.421000	20.910227	8.991488	0.007921	20.381917	0.016674	9.662960
685.441000	20.910227	8.990634	0.007922	20.379979	0.016675	9.662042
685.461000	20.910227	8.990675	0.007922	20.380072	0.016675	9.662086
685.481000	20.910227	8.992911	0.007920	20.385142	0.016672	9.664490
685.501000	20.910227	8.991336	0.007921	20.381572	0.016674	9.662797
685.521000	20.910227	8.988928	0.007923	20.376113	0.016677	9.660209
685.541000	20.910227	8.989412	0.007923	20.377209	0.016677	9.660729
685.561000	20.910227	8.988431	0.007923	20.374987	0.016678	9.659675
685.581000	20.910227	8.984372	0.007926	20.365784	0.016683	9.655312
685.601000	20.910227	8.980359	0.007929	20.356689	0.016689	9.651000
685.621000	20.910227	8.990172	0.007922	20.378933	0.016675	9.661546
685.641000	20.910227	8.990652	0.007922	20.380020	0.016675	9.662061
685.661000	20.910227	8.994545	0.007919	20.388844	0.016669	9.666245
685.681000	20.910227	8.994110	0.007920	20.387860	0.016670	9.665778
685.701000	20.910227	8.991408	0.007921	20.381734	0.016674	9.662874
685.721000	20.910227	8.989657	0.007923	20.377765	0.016676	9.660992
685.741000	20.910227	8.996348	0.007918	20.392932	0.016667	9.668183
685.761000	20.910227	8.989353	0.007923	20.377075	0.016677	9.660665
685.781000	20.910227	8.992094	0.007921	20.383289	0.016673	9.663611
685.801000	20.910227	8.988593	0.007923	20.375353	0.016678	9.659849
685.821000	20.910227	8.991494	0.007921	20.381929	0.016674	9.662966
685.841000	20.910227	8.991342	0.007921	20.381584	0.016674	9.662803
685.861000	20.910227	8.983260	0.007927	20.363265	0.016685	9.654118
685.881000	20.910227	8.985194	0.007925	20.367649	0.016682	9.656196
685.901000	20.910227	8.988819	0.007923	20.375865	0.016677	9.660091
685.921000	20.910227	8.992426	0.007921	20.384041	0.016672	9.663968
685.941000	20.910227	8.991761	0.007921	20.382534	0.016673	9.663253
685.961000	20.910227	8.986132	0.007925	20.369775	0.016681	9.657204
685.981000	20.910227	8.983627	0.007926	20.364095	0.016684	9.654511
686.001000	20.910227	8.984353	0.007926	20.365742	0.016683	9.655292
686.021000	20.910227	8.984150	0.007926	20.365281	0.016684	9.655074
686.041000	20.910227	8.988884	0.007923	20.376012	0.016677	9.660161
686.061000	20.910227	8.996083	0.007918	20.392331	0.016667	9.667898
686.081000	20.910227	8.990821	0.007922	20.380405	0.016675	9.662244
686.101000	20.910227	8.992266	0.007921	20.383679	0.016673	9.663796
686.121000	20.910227	8.994827	0.007919	20.389485	0.016669	9.666549
686.141000	20.910227	8.988663	0.007923	20.375512	0.016678	9.659924
686.161000	20.910227	8.985845	0.007925	20.369124	0.016681	9.656896
686.181000	20.910227	8.989558	0.007923	20.377540	0.016676	9.660886
686.201000	20.910227	8.996547	0.007918	20.393382	0.016667	9.668396
686.221000	20.910227	8.995702	0.007919	20.391467	0.016668	9.667488
686.241000	20.910227	8.994177	0.007920	20.388011	0.016670	9.665850
686.261000	20.910227	8.995765	0.007919	20.391611	0.016668	9.667557
686.281000	20.910227	8.988369	0.007923	20.374846	0.016678	9.659608
686.301000	20.910227	8.983283	0.007927	20.363317	0.016685	9.654142
686.321000	20.910227	8.981057	0.007928	20.358271	0.016688	9.651750
686.341000	20.910227	8.988064	0.007924	20.374153	0.016678	9.659280
686.361000	20.910227	8.986637	0.007925	20.370918	0.016680	9.657746
686.381000	20.910227	8.987770	0.007924	20.373488	0.016679	9.658964
686.401000	20.910227	8.984058	0.007926	20.365074	0.016684	9.654975
686.421000	20.910227	8.986589	0.007925	20.370811	0.016680	9.657695
686.441000	20.910227	8.983142	0.007927	20.362998	0.016685	9.653991
686.461000	20.910227	8.994552	0.007919	20.388861	0.016669	9.666253
686.481000	20.910227	8.989017	0.007923	20.376313	0.016677	9.660304
686.501000	20.910227	8.991138	0.007922	20.381121	0.016674	9.662583
686.521000	20.910227	8.988054	0.007924	20.374132	0.016678	9.659270
686.541000	20.910227	8.987557	0.007924	20.373005	0.016679	9.658736
686.561000	20.910227	8.990260	0.007922	20.379131	0.016675	9.661640
686.581000	20.910227	8.988157	0.007924	20.374364	0.016678	9.659380
686.601000	20.910227	8.985085	0.007926	20.367401	0.016682	9.656079
686.621000	20.910227	8.988715	0.007923	20.375629	0.016677	9.659979
686.641000	20.910227	8.987761	0.007924	20.373468	0.016679	9.658955
686.661000	20.910227	8.993556	0.007920	20.386603	0.016671	9.665182
686.681000	20.910227	8.994433	0.007919	20.388592	0.016670	9.666125
686.701000	20.910227	8.983720	0.007926	20.364306	0.016684	9.654612
686.721000	20.910227	8.987572	0.007924	20.373039	0.016679	9.658752
686.741000	20.910227	8.986698	0.007924	20.371058	0.016680	9.657812
686.761000	20.910227	8.989930	0.007922	20.378383	0.016676	9.661285
686.781000	20.910227	8.986914	0.007924	20.371548	0.016680	9.658045
686.801000	20.910227	8.988559	0.007923	20.375277	0.016678	9.659813
686.821000	20.910227	8.990691	0.007922	20.380110	0.016675	9.662104
686.841000	20.910227	8.986051	0.007925	20.369592	0.016681	9.657117
686.861000	20.910227	8.991075	0.007922	20.380979	0.016674	9.662516
686.881000	20.910227	8.989608	0.007923	20.377654	0.016676	9.660939
686.901000	20.910227	8.985952	0.007925	20.369365	0.016681	9.657010
686.921000	20.910227	8.988243	0.007923	20.374559	0.016678	9.659472
686.941000	20.910227	8.993745	0.007920	20.387031	0.016671	9.665385
686.961000	20.910227	8.988912	0.007923	20.376077	0.016677	9.660192
686.981000	20.910227	8.988878	0.007923	20.375999	0.016677	9.660155
687.001000	20.910227	8.984736	0.007926	20.366611	0.016683	9.655704
687.021000	20.910227	8.986080	0.007925	20.369657	0.016681	9.657148
687.041000	20.910227	8.984175	0.007926	20.365339	0.016684	9.655101
687.061000	20.910227	8.983323	0.007927	20.363407	0.016685	9.654185
687.081000	20.910227	8.992702	0.007921	20.384668	0.016672	9.664265
687.101000	20.910227	8.987569	0.007924	20.373031	0.016679	9.658748
687.121000	20.910227	8.983735	0.007926	20.364340	0.016684	9.654628
687.141000	20.910227	8.990092	0.007922	20.378750	0.016676	9.661459
687.161000	20.910227	8.988848	0.007923	20.375931	0.016677	9.660122
687.181000	20.910227	8.986212	0.007925	20.369956	0.016681	9.657290
687.201000	20.910227	8.985137	0.007926	20.367519	0.016682	9.656134
687.221000	20.910227	8.994894	0.007919	20.389637	0.016669	9.666621
687.241000	20.910227	8.987013	0.007924	20.371771	0.016680	9.658151
687.261000	20.910227	8.989110	0.007923	20.376526	0.016677	9.660405
687.281000	20.910227	8.991656	0.007921	20.382295	0.016673	9.663140
687.301000	20.910227	8.985555	0.007925	20.368466	0.016682	9.656584
687.321000	20.910227	8.991198	0.007922	20.381259	0.016674	9.662649
687.341000	20.910227	8.995506	0.007919	20.391023	0.016668	9.667278
687.361000	20.910227	8.993572	0.007920	20.386639	0.016671	9.665199
687.381000	20.910227	8.993272	0.007920	20.385960	0.016671	9.664877
687.401000	20.910227	8.992339	0.007921	20.383845	0.016673	9.663875
687.421000	20.910227	8.994381	0.007919	20.388473	0.016670	9.666069
687.441000	20.910227	8.993713	0.007920	20.386960	0.016671	9.665351
687.461000	20.910227	8.994622	0.007919	20.389020	0.016669	9.666328
687.481000	20.910227	8.989754	0.007922	20.377986	0.016676	9.661097
687.501000	20.910227	8.992501	0.007921	20.384211	0.016672	9.664048
687.521000	20.910227	8.994815	0.007919	20.389457	0.016669	9.666536
687.541000	20.910227	8.987096	0.007924	20.371960	0.016680	9.658240
687.561000	20.910227	8.987523	0.007924	20.372927	0.016679	9.658698
687.581000	20.910227	8.987062	0.007924	20.371882	0.016680	9.658203
687.601000	20.910227	8.994388	0.007919	20.388490	0.016670	9.666077
687.621000	20.910227	8.993552	0.007920	20.386595	0.016671	9.665178
687.641000	20.910227	8.992900	0.007920	20.385117	0.016672	9.664478
687.661000	20.910227	8.994170	0.007920	20.387995	0.016670	9.665842
687.681000	20.910227	8.990666	0.007922	20.380053	0.016675	9.662077
687.701000	20.910227	8.992823	0.007920	20.384941	0.016672	9.664395
687.721000	20.910227	8.988625	0.007923	20.375425	0.016678	9.659883
687.741000	20.910227	8.993654	0.007920	20.386825	0.016671	9.665288
687.761000	20.910227	8.986994	0.007924	20.371730	0.016680	9.658131
687.781000	20.910227	8.987746	0.007924	20.373433	0.016679	9.658938
687.801000	20.910227	8.992483	0.007921	20.384172	0.016672	9.664030
687.821000	20.910227	8.988529	0.007923	20.375209	0.016678	9.659780
687.841000	20.910227	8.992253	0.007921	20.383650	0.016673	9.663782
687.861000	20.910227	9.003975	0.007913	20.410220	0.016657	9.676379
687.881000	20.910227	8.996562	0.007918	20.393418	0.016667	9.668413
687.901000	20.910227	8.989717	0.007923	20.377900	0.016676	9.661056
687.921000	20.910227	8.995170	0.007919	20.390263	0.016669	9.666917
687.941000	20.910227	8.993777	0.007920	20.387104	0.016671	9.665420
687.961000	20.910227	8.994201	0.007920	20.388066	0.016670	9.665876
687.981000	20.910227	8.997061	0.007918	20.394549	0.016666	9.668950
688.001000	20.910227	8.991569	0.007921	20.382099	0.016674	9.663047
688.021000	20.910227	8.997425	0.007917	20.395374	0.016666	9.669340
688.041000	20.910227	8.999154	0.007916	20.399293	0.016663	9.671198
688.061000	20.910227	8.994074	0.007920	20.387778	0.016670	9.665739
688.081000	20.910227	8.989353	0.007923	20.377075	0.016677	9.660665
688.101000	20.910227	8.987609	0.007924	20.373122	0.016679	9.658791
688.121000	20.910227	8.991132	0.007922	20.381108	0.016674	9.662577
688.141000	20.910227	8.989134	0.007923	20.376580	0.016677	9.660431
688.161000	20.910227	8.989254	0.007923	20.376852	0.016677	9.660560
688.181000	20.910227	8.992258	0.007921	20.383661	0.016673	9.663787
688.201000	20.910227	8.989504	0.007923	20.377418	0.016676	9.660827
688.221000	20.910227	8.991628	0.007921	20.382234	0.016673	9.663111
688.241000	20.910227	8.984719	0.007926	20.366571	0.016683	9.655685
688.261000	20.910227	8.987913	0.007924	20.373813	0.016679	9.659118
688.281000	20.910227	8.988751	0.007923	20.375710	0.016677	9.660018
688.301000	20.910227	8.988402	0.007923	20.374921	0.016678	9.659644
688.321000	20.910227	8.994427	0.007919	20.388578	0.016670	9.666119
688.341000	20.910227	8.985805	0.007925	20.369034	0.016681	9.656853
688.361000	20.910227	8.983873	0.007926	20.364653	0.016684	9.654776
688.381000	20.910227	8.983620	0.007926	20.364080	0.016684	9.654504
688.401000	20.910227	8.989703	0.007923	20.377870	0.016676	9.661042
688.421000	20.910227	8.984494	0.007926	20.366060	0.016683	9.655443
688.441000	20.910227	8.981973	0.007928	20.360348	0.016687	9.652735
688.461000	20.910227	8.986107	0.007925	20.369718	0.016681	9.657177
688.481000	20.910227	8.988439	0.007923	20.375004	0.016678	9.659683
688.501000	20.910227	8.985195	0.007925	20.367651	0.016682	9.656197
688.521000	20.910227	8.984796	0.007926	20.366745	0.016683	9.655768
688.541000	20.910227	8.986771	0.007924	20.371222	0.016680	9.657890
688.561000	20.910227	8.983447	0.007927	20.363688	0.016685	9.654319
688.581000	20.910227	8.982726	0.007927	20.362053	0.016686	9.653543
688.601000	20.910227	8.983607	0.007926	20.364050	0.016684	9.654490
688.621000	20.910227	8.982434	0.007927	20.361392	0.016686	9.653230
688.641000	20.910227	8.986708	0.007924	20.371080	0.016680	9.657823
688.661000	20.910227	8.983545	0.007927	20.363911	0.016685	9.654424
688.681000	20.910227	8.982252	0.007927	20.360978	0.016686	9.653034
688.701000	20.910227	8.986483	0.007925	20.370570	0.016681	9.657581
688.721000	20.910227	8.981169	0.007928	20.358525	0.016688	9.651870
688.741000	20.910227	8.989690	0.007923	20.377840	0.016676	9.661028
688.761000	20.910227	8.989229	0.007923	20.376795	0.016677	9.660532
688.781000	20.910227	8.983656	0.007926	20.364161	0.016684	9.654543
688.801000	20.910227	8.987791	0.007924	20.373535	0.016679	9.658987
688.821000	20.910227	8.984928	0.007926	20.367045	0.016683	9.655910
688.841000	20.910227	8.988807	0.007923	20.375838	0.016677	9.660079
688.861000	20.910227	8.986871	0.007924	20.371451	0.016680	9.657999
688.881000	20.910227	8.985753	0.007925	20.368915	0.016682	9.656796
688.901000	20.910227	8.987452	0.007924	20.372767	0.016679	9.658623
688.921000	20.910227	8.986448	0.007925	20.370490	0.016681	9.657543
688.941000	20.910227	8.987860	0.007924	20.373692	0.016679	9.659061
688.961000	20.910227	8.983652	0.007926	20.364152	0.016684	9.654538
688.981000	20.910227	8.989549	0.007923	20.377519	0.016676	9.660876
689.001000	20.910227	8.990598	0.007922	20.379898	0.016675	9.662004
689.021000	20.910227	8.990782	0.007922	20.380316	0.016675	9.662202
689.041000	20.910227	8.987904	0.007924	20.373791	0.016679	9.659108
689.061000	20.910227	8.986335	0.007925	20.370236	0.016681	9.657423
689.081000	20.910227	8.990126	0.007922	20.378829	0.016676	9.661497
689.101000	20.910227	8.986845	0.007924	20.371391	0.016680	9.657970
689.121000	20.910227	8.985912	0.007925	20.369275	0.016681	9.656967
689.141000	20.910227	8.986726	0.007924	20.371121	0.016680	9.657842
689.161000	20.910227	8.984945	0.007926	20.367084	0.016683	9.655928
689.181000	20.910227	8.983127	0.007927	20.362964	0.016685	9.653975
689.201000	20.910227	8.983521	0.007927	20.363855	0.016685	9.654397
689.221000	20.910227	8.982413	0.007927	20.361345	0.016686	9.653208
689.241000	20.910227	8.982601	0.007927	20.361770	0.016686	9.653409
689.261000	20.910227	8.985290	0.007925	20.367865	0.016682	9.656299
689.281000	20.910227	8.981838	0.007928	20.360042	0.016687	9.652590
689.301000	20.910227	8.975778	0.007932	20.346304	0.016695	9.646077
689.321000	20.910227	8.981989	0.007928	20.360383	0.016687	9.652752
689.341000	20.910227	8.986404	0.007925	20.370392	0.016681	9.657497
689.361000	20.910227	8.986159	0.007925	20.369836	0.016681	9.657233
689.381000	20.910227	8.982114	0.007927	20.360666	0.016687	9.652886
689.401000	20.910227	8.979567	0.007929	20.354894	0.016690	9.650149
689.421000	20.910227	8.987746	0.007924	20.373433	0.016679	9.658938
689.441000	20.910227	8.983885	0.007926	20.364680	0.016684	9.654789
689.461000	20.910227	8.985892	0.007925	20.369231	0.016681	9.656946
689.480000	20.910227	8.983088	0.007927	20.362875	0.016685	9.653933
689.500000	20.910227	8.985129	0.007926	20.367502	0.016682	9.656126
689.520000	20.910227	8.980969	0.007928	20.358070	0.016688	9.651655
689.540000	20.910227	8.979230	0.007929	20.354129	0.016690	9.649787
689.560000	20.910227	8.986364	0.007925	20.370301	0.016681	9.657454
689.580000	20.910227	8.983110	0.007927	20.362925	0.016685	9.653957
689.600000	20.910227	8.982423	0.007927	20.361367	0.016686	9.653218
689.620000	20.910227	8.978397	0.007930	20.352240	0.016692	9.648891
689.640000	20.910227	8.980728	0.007928	20.357525	0.016688	9.651397
689.660000	20.910227	8.984165	0.007926	20.365315	0.016684	9.655090
689.680000	20.910227	8.986058	0.007925	20.369607	0.016681	9.657124
689.700000	20.910227	8.985270	0.007925	20.367821	0.016682	9.656278
689.720000	20.910227	8.989850	0.007922	20.378203	0.016676	9.661200
689.740000	20.910227	8.980593	0.007928	20.357218	0.016689	9.651251
689.760000	20.910227	8.986621	0.007925	20.370883	0.016680	9.657730
689.780000	20.910227	8.980357	0.007929	20.356684	0.016689	9.650998
689.800000	20.910227	8.987184	0.007924	20.372159	0.016680	9.658334
689.820000	20.910227	8.982376	0.007927	20.361260	0.016686	9.653167
689.840000	20.910227	8.988797	0.007923	20.375815	0.016677	9.660068
689.860000	20.910227	8.987011	0.007924	20.371766	0.016680	9.658148
689.880000	20.910227	8.986309	0.007925	20.370175	0.016681	9.657394
689.900000	20.910227	8.982052	0.007928	20.360525	0.016687	9.652819
689.920000	20.910227	8.985737	0.007925	20.368880	0.016682	9.656780
689.940000	20.910227	8.981439	0.007928	20.359137	0.016687	9.652161
689.960000	20.910227	8.983736	0.007926	20.364342	0.016684	9.654629
689.980000	20.910227	8.978555	0.007930	20.352599	0.016691	9.649061
690.000000	20.910227	8.988451	0.007923	20.375032	0.016678	9.659696
690.020000	20.910227	8.989121	0.007923	20.376549	0.016677	9.660416
690.040000	20.910227	8.987409	0.007924	20.372669	0.016679	9.658576
690.060000	20.910227	8.991875	0.007921	20.382794	0.016673	9.663376
690.080000	20.910227	8.988163	0.007924	20.374378	0.016678	9.659386
690.100000	20.910227	8.987038	0.007924	20.371828	0.016680	9.658178
690.120000	20.910227	8.985388	0.007925	20.368089	0.016682	9.656405
690.140000	20.910227	8.992674	0.007921	20.384604	0.016672	9.664234
690.160000	20.910227	8.986644	0.007925	20.370934	0.016680	9.657754
690.180000	20.910227	8.986769	0.007924	20.371219	0.016680	9.657889
690.200000	20.910227	8.985688	0.007925	20.368768	0.016682	9.656727
690.220000	20.910227	8.983067	0.007927	20.362827	0.016685	9.653910
690.240000	20.910227	8.982039	0.007928	20.360496	0.016687	9.652805
690.260000	20.910227	8.979859	0.007929	20.355555	0.016690	9.650462
690.280000	20.910227	8.988098	0.007924	20.374230	0.016678	9.659316
690.300000	20.910227	8.981005	0.007928	20.358152	0.016688	9.651694
690.320000	20.910227	8.981829	0.007928	20.360020	0.016687	9.652579
690.340000	20.910227	8.989315	0.007923	20.376989	0.016677	9.660624
690.360000	20.910227	8.982857	0.007927	20.362351	0.016686	9.653684
690.380000	20.910227	8.980235	0.007929	20.356408	0.016689	9.650867
690.400000	20.910227	8.975909	0.007932	20.346601	0.016695	9.646218
690.420000	20.910227	8.985826	0.007925	20.369081	0.016681	9.656875
690.440000	20.910227	8.985344	0.007925	20.367989	0.016682	9.656357
690.460000	20.910227	8.987459	0.007924	20.372782	0.016679	9.658630
690.480000	20.910227	8.983121	0.007927	20.362950	0.016685	9.653968
690.500000	20.910227	8.985890	0.007925	20.369225	0.016681	9.656943
690.520000	20.910227	8.985822	0.007925	20.369072	0.016681	9.656871
690.540000	20.910227	8.984545	0.007926	20.366177	0.016683	9.655498
690.560000	20.910227	8.984552	0.007926	20.366194	0.016683	9.655506
690.580000	20.910227	8.981583	0.007928	20.359464	0.016687	9.652316
690.600000	20.910227	8.986106	0.007925	20.369716	0.016681	9.657176
690.620000	20.910227	8.987060	0.007924	20.371878	0.016680	9.658201
690.640000	20.910227	8.982310	0.007927	20.361111	0.016686	9.653097
690.660000	20.910227	8.980895	0.007928	20.357903	0.016688	9.651576
690.680000	20.910227	8.976468	0.007931	20.347867	0.016694	9.646818
690.700000	20.910227	8.980602	0.007928	20.357238	0.016689	9.651260
690.720000	20.910227	8.983406	0.007927	20.363595	0.016685	9.654274
690.740000	20.910227	8.988502	0.007923	20.375147	0.016678	9.659751
690.760000	20.910227	8.983808	0.007926	20.364506	0.016684	9.654706
690.780000	20.910227	8.978960	0.007930	20.353517	0.016691	9.649497
690.800000	20.910227	8.985115	0.007926	20.367470	0.016682	9.656111
690.820000	20.910227	8.985264	0.007925	20.367808	0.016682	9.656271
690.840000	20.910227	8.985438	0.007925	20.368201	0.016682	9.656458
690.860000	20.910227	8.988143	0.007924	20.374332	0.016678	9.659365
690.880000	20.910227	8.988438	0.007923	20.375003	0.016678	9.659683
690.900000	20.910227	8.987983	0.007924	20.373971	0.016678	9.659194
690.920000	20.910227	8.987939	0.007924	20.373871	0.016679	9.659146
690.940000	20.910227	8.984430	0.007926	20.365916	0.016683	9.655375
690.960000	20.910227	8.981007	0.007928	20.358157	0.016688	9.651696
690.980000	20.910227	8.985774	0.007925	20.368964	0.016682	9.656820
691.000000	20.910227	8.983295	0.007927	20.363344	0.016685	9.654155
691.020000	20.910227	8.980855	0.007928	20.357813	0.016688	9.651533
691.040000	20.910227	8.981618	0.007928	20.359541	0.016687	9.652352
691.060000	20.910227	8.985139	0.007926	20.367525	0.016682	9.656137
691.080000	20.910227	8.980663	0.007928	20.357377	0.016689	9.651327
691.100000	20.910227	8.981425	0.007928	20.359106	0.016687	9.652146
691.120000	20.910227	8.984505	0.007926	20.366085	0.016683	9.655455
691.140000	20.910227	8.985458	0.007925	20.368246	0.016682	9.656479
691.160000	20.910227	8.977005	0.007931	20.349086	0.016694	9.647396
691.180000	20.910227	8.989432	0.007923	20.377254	0.016676	9.660750
691.200000	20.910227	8.988533	0.007923	20.375217	0.016678	9.659784
691.220000	20.910227	8.984028	0.007926	20.365006	0.016684	9.654943
691.240000	20.910227	8.977516	0.007930	20.350243	0.016693	9.647944
691.260000	20.910227	8.981874	0.007928	20.360121	0.016687	9.652627
691.280000	20.910227	8.977347	0.007931	20.349861	0.016693	9.647763
691.300000	20.910227	8.975844	0.007932	20.346453	0.016695	9.646147
691.320000	20.910227	8.980834	0.007928	20.357765	0.016688	9.651510
691.340000	20.910227	8.972581	0.007934	20.339057	0.016700	9.642641
691.360000	20.910227	8.981368	0.007928	20.358975	0.016688	9.652084
691.380000	20.910227	8.975180	0.007932	20.344948	0.016696	9.645434
691.400000	20.910227	8.982203	0.007927	20.360868	0.016686	9.652981
691.420000	20.910227	8.982011	0.007928	20.360433	0.016687	9.652775
691.440000	20.910227	8.983047	0.007927	20.362781	0.016685	9.653889
691.460000	20.910227	8.983833	0.007926	20.364562	0.016684	9.654733
691.480000	20.910227	8.979243	0.007929	20.354159	0.016690	9.649801
691.500000	20.910227	8.971648	0.007934	20.336943	0.016701	9.641639
691.520000	20.910227	8.975699	0.007932	20.346124	0.016695	9.645991
691.540000	20.910227	8.971868	0.007934	20.337441	0.016701	9.641875
691.560000	20.910227	8.980864	0.007928	20.357833	0.016688	9.651543
691.580000	20.910227	8.977617	0.007930	20.350473	0.016693	9.648053
691.600000	20.910227	8.980086	0.007929	20.356069	0.016689	9.650706
691.620000	20.910227	8.981613	0.007928	20.359530	0.016687	9.652347
691.640000	20.910227	8.978841	0.007930	20.353246	0.016691	9.649368
691.660000	20.910227	8.978768	0.007930	20.353083	0.016691	9.649290
691.680000	20.910227	8.982023	0.007928	20.360459	0.016687	9.652788
691.700000	20.910227	8.980691	0.007928	20.357440	0.016688	9.651356
691.720000	20.910227	8.986422	0.007925	20.370431	0.016681	9.657515
691.740000	20.910227	8.981312	0.007928	20.358850	0.016688	9.652024
691.760000	20.910227	8.978772	0.007930	20.353092	0.016691	9.649295
691.780000	20.910227	8.981575	0.007928	20.359445	0.016687	9.652307
691.800000	20.910227	8.980773	0.007928	20.357626	0.016688	9.651444
691.820000	20.910227	8.978499	0.007930	20.352471	0.016691	9.649000
691.840000	20.910227	8.981918	0.007928	20.360222	0.016687	9.652675
691.860000	20.910227	8.978061	0.007930	20.351480	0.016692	9.648531
691.880000	20.910227	8.977612	0.007930	20.350461	0.016693	9.648047
691.900000	20.910227	8.979478	0.007929	20.354690	0.016690	9.650053
691.920000	20.910227	8.980705	0.007928	20.357472	0.016688	9.651371
691.940000	20.910227	8.985011	0.007926	20.367234	0.016683	9.655999
691.960000	20.910227	8.984554	0.007926	20.366197	0.016683	9.655508
691.980000	20.910227	8.978444	0.007930	20.352348	0.016692	9.648942
692.000000	20.910227	8.980619	0.007928	20.357277	0.016689	9.651279
692.020000	20.910227	8.981642	0.007928	20.359596	0.016687	9.652378
692.040000	20.910227	8.979010	0.007929	20.353630	0.016691	9.649550
692.060000	20.910227	8.979597	0.007929	20.354962	0.016690	9.650181
692.080000	20.910227	8.984472	0.007926	20.366013	0.016683	9.655420
692.100000	20.910227	8.977106	0.007931	20.349314	0.016693	9.647504
692.120000	20.910227	8.980744	0.007928	20.357562	0.016688	9.651414
692.140000	20.910227	8.977635	0.007930	20.350514	0.016693	9.648073
692.160000	20.910227	8.976826	0.007931	20.348680	0.016694	9.647203
692.180000	20.910227	8.981951	0.007928	20.360298	0.016687	9.652711
692.200000	20.910227	8.978987	0.007930	20.353578	0.016691	9.649525
692.220000	20.910227	8.977163	0.007931	20.349443	0.016693	9.647565
692.240000	20.910227	8.980634	0.007928	20.357312	0.016689	9.651295
692.260000	20.910227	8.980197	0.007929	20.356322	0.016689	9.650826
692.280000	20.910227	8.981688	0.007928	20.359702	0.016687	9.652428
692.300000	20.910227	8.977850	0.007930	20.351001	0.016692	9.648303
692.320000	20.910227	8.979816	0.007929	20.355457	0.016690	9.650416
692.340000	20.910227	8.976798	0.007931	20.348616	0.016694	9.647173
692.360000	20.910227	8.982623	0.007927	20.361821	0.016686	9.653433
692.380000	20.910227	8.977228	0.007931	20.349590	0.016693	9.647635
692.400000	20.910227	8.987804	0.007924	20.373564	0.016679	9.659001
692.420000	20.910227	8.985343	0.007925	20.367986	0.016682	9.656356
692.440000	20.910227	8.978713	0.007930	20.352956	0.016691	9.649230
692.460000	20.910227	8.981081	0.007928	20.358324	0.016688	9.651775
692.480000	20.910227	8.979208	0.007929	20.354079	0.016691	9.649763
692.500000	20.910227	8.984310	0.007926	20.365644	0.016684	9.655246
692.520000	20.910227	8.984817	0.007926	20.366794	0.016683	9.655791
692.540000	20.910227	8.979717	0.007929	20.355233	0.016690	9.650310
692.560000	20.910227	8.979293	0.007929	20.354272	0.016690	9.649854
692.580000	20.910227	8.977380	0.007931	20.349934	0.016693	9.647798
692.600000	20.910227	8.982234	0.007927	20.360938	0.016686	9.653014
692.620000	20.910227	8.989185	0.007923	20.376696	0.016677	9.660485
692.640000	20.910227	8.989221	0.007923	20.376778	0.016677	9.660524
692.660000	20.910227	8.983593	0.007927	20.364018	0.016684	9.654475
692.680000	20.910227	8.984626	0.007926	20.366361	0.016683	9.655586
692.700000	20.910227	8.984155	0.007926	20.365292	0.016684	9.655079
692.720000	20.910227	8.980019	0.007929	20.355917	0.016689	9.650634
692.740000	20.910227	8.974718	0.007932	20.343900	0.016697	9.644937
692.760000	20.910227	8.981429	0.007928	20.359114	0.016687	9.652150
692.780000	20.910227	8.981728	0.007928	20.359791	0.016687	9.652471
692.800000	20.910227	8.976557	0.007931	20.348071	0.016694	9.646914
692.820000	20.910227	8.983917	0.007926	20.364753	0.016684	9.654823
692.840000	20.910227	8.979534	0.007929	20.354818	0.016690	9.650113
692.860000	20.910227	8.977235	0.007931	20.349607	0.016693	9.647643
692.880000	20.910227	8.976019	0.007931	20.346851	0.016695	9.646336
692.900000	20.910227	8.976319	0.007931	20.347530	0.016694	9.646658
692.920000	20.910227	8.978937	0.007930	20.353465	0.016691	9.649471
692.940000	20.910227	8.984118	0.007926	20.365208	0.016684	9.655039
692.960000	20.910227	8.985640	0.007925	20.368659	0.016682	9.656675
692.980000	20.910227	8.985034	0.007926	20.367285	0.016683	9.656024
693.000000	20.910227	8.983897	0.007926	20.364708	0.016684	9.654802
693.020000	20.910227	8.983135	0.007927	20.362981	0.016685	9.653983
693.040000	20.910227	8.980282	0.007929	20.356514	0.016689	9.650917
693.060000	20.910227	8.986420	0.007925	20.370428	0.016681	9.657514
693.080000	20.910227	8.980121	0.007929	20.356149	0.016689	9.650744
693.100000	20.910227	8.988220	0.007923	20.374507	0.016678	9.659448
693.120000	20.910227	8.987796	0.007924	20.373546	0.016679	9.658992
693.140000	20.910227	8.984285	0.007926	20.365588	0.016684	9.655219
693.160000	20.910227	8.984874	0.007926	20.366924	0.016683	9.655852
693.180000	20.910227	8.978949	0.007930	20.353492	0.016691	9.649485
693.200000	20.910227	8.976203	0.007931	20.347267	0.016695	9.646533
693.220000	20.910227	8.985121	0.007926	20.367483	0.016682	9.656117
693.240000	20.910227	8.983029	0.007927	20.362742	0.016685	9.653870
693.260000	20.910227	8.987024	0.007924	20.371797	0.016680	9.658163
693.280000	20.910227	8.990259	0.007922	20.379130	0.016675	9.661639
693.300000	20.910227	8.985247	0.007925	20.367769	0.016682	9.656253
693.320000	20.910227	8.987973	0.007924	20.373948	0.016678	9.659183
693.340000	20.910227	8.984343	0.007926	20.365720	0.016683	9.655282
693.360000	20.910227	8.986368	0.007925	20.370308	0.016681	9.657457
693.380000	20.910227	8.981683	0.007928	20.359690	0.016687	9.652423
693.400000	20.910227	8.989772	0.007922	20.378027	0.016676	9.661116
693.420000	20.910227	8.986832	0.007924	20.371361	0.016680	9.657956
693.440000	20.910227	8.987828	0.007924	20.373618	0.016679	9.659026
693.460000	20.910227	8.989967	0.007922	20.378468	0.016676	9.661326
693.480000	20.910227	8.983115	0.007927	20.362936	0.016685	9.653962
693.500000	20.910227	8.981792	0.007928	20.359936	0.016687	9.652540
693.520000	20.910227	8.980474	0.007929	20.356948	0.016689	9.651123
693.540000	20.910227	8.980066	0.007929	20.356023	0.016689	9.650684
693.560000	20.910227	8.989666	0.007923	20.377784	0.016676	9.661001
693.580000	20.910227	8.984490	0.007926	20.366052	0.016683	9.655439
693.600000	20.910227	8.986987	0.007924	20.371713	0.016680	9.658123
693.620000	20.910227	8.989772	0.007922	20.378025	0.016676	9.661115
693.640000	20.910227	8.986086	0.007925	20.369669	0.016681	9.657154
693.660000	20.910227	8.990566	0.007922	20.379827	0.016675	9.661970
693.680000	20.910227	8.990112	0.007922	20.378796	0.016676	9.661481
693.700000	20.910227	8.985432	0.007925	20.368187	0.016682	9.656452
693.720000	20.910227	8.988222	0.007923	20.374512	0.016678	9.659450
693.740000	20.910227	8.988200	0.007924	20.374461	0.016678	9.659426
693.760000	20.910227	8.986784	0.007924	20.371252	0.016680	9.657904
693.780000	20.910227	8.991638	0.007921	20.382255	0.016673	9.663121
693.800000	20.910227	8.988167	0.007924	20.374387	0.016678	9.659391
693.820000	20.910227	8.989010	0.007923	20.376298	0.016677	9.660297
693.840000	20.910227	8.988463	0.007923	20.375058	0.016678	9.659709
693.860000	20.910227	8.987599	0.007924	20.373099	0.016679	9.658780
693.880000	20.910227	8.988577	0.007923	20.375318	0.016678	9.659832
693.900000	20.910227	8.985236	0.007925	20.367744	0.016682	9.656241
693.920000	20.910227	8.986350	0.007925	20.370269	0.016681	9.657439
693.940000	20.910227	8.985930	0.007925	20.369316	0.016681	9.656986
693.960000	20.910227	8.983860	0.007926	20.364624	0.016684	9.654762
693.980000	20.910227	8.987340	0.007924	20.372513	0.016679	9.658502
694.000000	20.910227	8.979307	0.007929	20.354304	0.016690	9.649869
694.020000	20.910227	8.985710	0.007925	20.368817	0.016682	9.656750
694.040000	20.910227	8.984191	0.007926	20.365374	0.016684	9.655118
694.060000	20.910227	8.990622	0.007922	20.379952	0.016675	9.662029
694.080000	20.910227	8.984280	0.007926	20.365576	0.016684	9.655214
694.100000	20.910227	8.989305	0.007923	20.376968	0.016677	9.660614
694.120000	20.910227	8.986680	0.007924	20.371017	0.016680	9.657793
694.140000	20.910227	8.984064	0.007926	20.365087	0.016684	9.654981
694.160000	20.910227	8.988199	0.007924	20.374459	0.016678	9.659425
694.180000	20.910227	8.987563	0.007924	20.373018	0.016679	9.658742
694.200000	20.910227	8.991732	0.007921	20.382469	0.016673	9.663222
694.220000	20.910227	8.983498	0.007927	20.363804	0.016685	9.654373
694.240000	20.910227	8.986613	0.007925	20.370865	0.016680	9.657721
694.260000	20.910227	8.984317	0.007926	20.365661	0.016684	9.655254
694.280000	20.910227	8.988748	0.007923	20.375705	0.016677	9.660016
694.300000	20.910227	8.986789	0.007924	20.371264	0.016680	9.657910
694.320000	20.910227	8.986223	0.007925	20.369981	0.016681	9.657302
694.340000	20.910227	8.984294	0.007926	20.365609	0.016684	9.655229
694.360000	20.910227	8.983415	0.007927	20.363617	0.016685	9.654285
694.380000	20.910227	8.988033	0.007924	20.374083	0.016678	9.659246
694.400000	20.910227	8.982088	0.007927	20.360607	0.016687	9.652858
694.420000	20.910227	8.990243	0.007922	20.379094	0.016675	9.661622
694.440000	20.910227	8.988782	0.007923	20.375781	0.016677	9.660052
694.460000	20.910227	8.985692	0.007925	20.368777	0.016682	9.656731
694.480000	20.910227	8.987933	0.007924	20.373857	0.016679	9.659140
694.500000	20.910227	8.991451	0.007921	20.381832	0.016674	9.662920
694.520000	20.910227	8.989778	0.007922	20.378039	0.016676	9.661122
694.540000	20.910227	8.982944	0.007927	20.362547	0.016685	9.653778
694.560000	20.910227	8.986619	0.007925	20.370877	0.016680	9.657727
694.580000	20.910227	8.987613	0.007924	20.373131	0.016679	9.658795
694.600000	20.910227	8.982018	0.007928	20.360448	0.016687	9.652782
694.620000	20.910227	8.991707	0.007921	20.382412	0.016673	9.663195
694.640000	20.910227	8.988110	0.007924	20.374258	0.016678	9.659330
694.660000	20.910227	8.985110	0.007926	20.367459	0.016682	9.656106
694.680000	20.910227	8.985391	0.007925	20.368094	0.016682	9.656407
694.700000	20.910227	8.983692	0.007926	20.364244	0.016684	9.654582
694.720000	20.910227	8.987395	0.007924	20.372639	0.016679	9.658562
694.740000	20.910227	8.984250	0.007926	20.365508	0.016684	9.655181
694.760000	20.910227	8.980315	0.007929	20.356589	0.016689	9.650953
694.780000	20.910227	8.985181	0.007925	20.367619	0.016682	9.656182
694.800000	20.910227	8.986799	0.007924	20.371286	0.016680	9.657921
694.820000	20.910227	8.989882	0.007922	20.378276	0.016676	9.661234
694.840000	20.910227	8.987451	0.007924	20.372764	0.016679	9.658621
694.860000	20.910227	8.982887	0.007927	20.362418	0.016685	9.653716
694.880000	20.910227	8.981987	0.007928	20.360379	0.016687	9.652750
694.900000	20.910227	8.981856	0.007928	20.360081	0.016687	9.652609
694.920000	20.910227	8.981149	0.007928	20.358479	0.016688	9.651849
694.940000	20.910227	8.981970	0.007928	20.360341	0.016687	9.652731
694.960000	20.910227	8.989639	0.007923	20.377724	0.016676	9.660973
694.980000	20.910227	8.989791	0.007922	20.378069	0.016676	9.661137
695.000000	20.910227	8.984806	0.007926	20.366769	0.016683	9.655779
695.020000	20.910227	8.985253	0.007925	20.367783	0.016682	9.656260
695.040000	20.910227	8.983455	0.007927	20.363706	0.016685	9.654327
695.060000	20.910227	8.981626	0.007928	20.359561	0.016687	9.652362
695.080000	20.910227	8.991493	0.007921	20.381927	0.016674	9.662965
695.100000	20.910227	8.987063	0.007924	20.371885	0.016680	9.658205
695.120000	20.910227	8.985928	0.007925	20.369313	0.016681	9.656985
695.140000	20.910227	8.982753	0.007927	20.362115	0.016686	9.653572
695.160000	20.910227	8.981617	0.007928	20.359540	0.016687	9.652352
695.180000	20.910227	8.983696	0.007926	20.364254	0.016684	9.654586
695.200000	20.910227	8.984580	0.007926	20.366256	0.016683	9.655536
695.220000	20.910227	8.981848	0.007928	20.360064	0.016687	9.652600
695.240000	20.910227	8.984142	0.007926	20.365264	0.016684	9.655066
695.260000	20.910227	8.985941	0.007925	20.369342	0.016681	9.656999
695.280000	20.910227	8.985497	0.007925	20.368335	0.016682	9.656521
695.300000	20.910227	8.984243	0.007926	20.365492	0.016684	9.655174
695.320000	20.910227	8.979737	0.007929	20.355277	0.016690	9.650331
695.340000	20.910227	8.984795	0.007926	20.366743	0.016683	9.655767
695.360000	20.910227	8.986422	0.007925	20.370433	0.016681	9.657516
695.380000	20.910227	8.979611	0.007929	20.354992	0.016690	9.650196
695.400000	20.910227	8.982889	0.007927	20.362424	0.016685	9.653719
695.420000	20.910227	8.987575	0.007924	20.373046	0.016679	9.658755
695.440000	20.910227	8.985656	0.007925	20.368695	0.016682	9.656692
695.460000	20.910227	8.984245	0.007926	20.365496	0.016684	9.655176
695.480000	20.910227	8.983314	0.007927	20.363387	0.016685	9.654176
695.500000	20.910227	8.973343	0.007933	20.340784	0.016699	9.643460
695.520000	20.910227	8.977365	0.007931	20.349900	0.016693	9.647782
695.540000	20.910227	8.979926	0.007929	20.355707	0.016690	9.650535
695.560000	20.910227	8.979476	0.007929	20.354686	0.016690	9.650051
695.580000	20.910227	8.978733	0.007930	20.353003	0.016691	9.649253
695.600000	20.910227	8.976785	0.007931	20.348587	0.016694	9.647159
695.620000	20.910227	8.982452	0.007927	20.361432	0.016686	9.653249
695.640000	20.910227	8.978044	0.007930	20.351441	0.016692	9.648512
695.660000	20.910227	8.981504	0.007928	20.359284	0.016687	9.652231
695.680000	20.910227	8.985459	0.007925	20.368248	0.016682	9.656480
695.700000	20.910227	8.977989	0.007930	20.351316	0.016692	9.648453
695.720000	20.910227	8.983814	0.007926	20.364521	0.016684	9.654713
695.740000	20.910227	8.983383	0.007927	20.363542	0.016685	9.654249
695.760000	20.910227	8.984075	0.007926	20.365111	0.016684	9.654993
695.780000	20.910227	8.988600	0.007923	20.375369	0.016678	9.659856
695.800000	20.910227	8.978783	0.007930	20.353116	0.016691	9.649306
695.820000	20.910227	8.983128	0.007927	20.362965	0.016685	9.653976
695.840000	20.910227	8.984395	0.007926	20.365837	0.016683	9.655337
695.860000	20.910227	8.984404	0.007926	20.365858	0.016683	9.655347
695.880000	20.910227	8.980291	0.007929	20.356533	0.016689	9.650926
695.900000	20.910227	8.984684	0.007926	20.366492	0.016683	9.655648
695.920000	20.910227	8.978593	0.007930	20.352686	0.016691	9.649102
695.940000	20.910227	8.983395	0.007927	20.363571	0.016685	9.654263
695.960000	20.910227	8.980756	0.007928	20.357588	0.016688	9.651426
695.980000	20.910227	8.984226	0.007926	20.365454	0.016684	9.655155
696.000000	20.910227	8.984304	0.007926	20.365631	0.016684	9.655239
696.020000	20.910227	8.980982	0.007928	20.358101	0.016688	9.651670
696.040000	20.910227	8.982949	0.007927	20.362560	0.016685	9.653784
696.060000	20.910227	8.981953	0.007928	20.360302	0.016687	9.652713
696.080000	20.910227	8.987930	0.007924	20.373850	0.016679	9.659136
696.100000	20.910227	8.985351	0.007925	20.368004	0.016682	9.656365
696.120000	20.910227	8.981571	0.007928	20.359437	0.016687	9.652303
696.140000	20.910227	8.983232	0.007927	20.363200	0.016685	9.654087
696.160000	20.910227	8.982928	0.007927	20.362512	0.016685	9.653761
696.180000	20.910227	8.975514	0.007932	20.345704	0.016696	9.645792
696.200000	20.910227	8.976304	0.007931	20.347495	0.016694	9.646642
696.220000	20.910227	8.975477	0.007932	20.345621	0.016696	9.645753
696.240000	20.910227	8.979023	0.007929	20.353661	0.016691	9.649565
696.260000	20.910227	8.979065	0.007929	20.353756	0.016691	9.649609
696.280000	20.910227	8.976083	0.007931	20.346996	0.016695	9.646405
696.300000	20.910227	8.981038	0.007928	20.358227	0.016688	9.651729
696.320000	20.910227	8.978115	0.007930	20.351602	0.016692	9.648588
696.340000	20.910227	8.974005	0.007933	20.342285	0.016698	9.644171
696.360000	20.910227	8.972240	0.007934	20.338284	0.016700	9.642275
696.380000	20.910227	8.975877	0.007932	20.346528	0.016695	9.646183
696.400000	20.910227	8.980206	0.007929	20.356341	0.016689	9.650835
696.420000	20.910227	8.981633	0.007928	20.359576	0.016687	9.652369
696.440000	20.910227	8.976675	0.007931	20.348337	0.016694	9.647040
696.460000	20.910227	8.976367	0.007931	20.347640	0.016694	9.646710
696.480000	20.910227	8.981653	0.007928	20.359621	0.016687	9.652390
696.500000	20.910227	8.980177	0.007929	20.356276	0.016689	9.650804
696.520000	20.910227	8.987009	0.007924	20.371761	0.016680	9.658146
696.540000	20.910227	8.984878	0.007926	20.366932	0.016683	9.655856
696.560000	20.910227	8.973840	0.007933	20.341911	0.016698	9.643994
696.580000	20.910227	8.981689	0.007928	20.359704	0.016687	9.652429
696.600000	20.910227	8.978642	0.007930	20.352797	0.016691	9.649155
696.620000	20.910227	8.983812	0.007926	20.364515	0.016684	9.654710
696.640000	20.910227	8.985748	0.007925	20.368904	0.016682	9.656791
696.660000	20.910227	8.982264	0.007927	20.361006	0.016686	9.653047
696.680000	20.910227	8.980303	0.007929	20.356562	0.016689	9.650940
696.700000	20.910227	8.986810	0.007924	20.371312	0.016680	9.657933
696.720000	20.910227	8.977792	0.007930	20.350870	0.016692	9.648242
696.740000	20.910227	8.984201	0.007926	20.365397	0.016684	9.655128
696.760000	20.910227	8.978824	0.007930	20.353209	0.016691	9.649351
696.780000	20.910227	8.986939	0.007924	20.371603	0.016680	9.658071
696.800000	20.910227	8.985025	0.007926	20.367264	0.016683	9.656014
696.820000	20.910227	8.987639	0.007924	20.373190	0.016679	9.658823
696.840000	20.910227	8.979858	0.007929	20.355553	0.016690	9.650461
696.860000	20.910227	8.979200	0.007929	20.354061	0.016691	9.649754
696.880000	20.910227	8.981241	0.007928	20.358688	0.016688	9.651948
696.900000	20.910227	8.978877	0.007930	20.353329	0.016691	9.649407
696.920000	20.910227	8.978166	0.007930	20.351716	0.016692	9.648643
696.940000	20.910227	8.980308	0.007929	20.356572	0.016689	9.650945
696.960000	20.910227	8.982930	0.007927	20.362515	0.016685	9.653762
696.980000	20.910227	8.978725	0.007930	20.352984	0.016691	9.649244
697.000000	20.910227	8.977292	0.007931	20.349736	0.016693	9.647704
697.020000	20.910227	8.984295	0.007926	20.365610	0.016684	9.655230
697.040000	20.910227	8.987808	0.007924	20.373574	0.016679	9.659005
697.060000	20.910227	8.984818	0.007926	20.366796	0.016683	9.655792
697.080000	20.910227	8.991166	0.007922	20.381186	0.016674	9.662614
697.100000	20.910227	8.986366	0.007925	20.370304	0.016681	9.657455
697.120000	20.910227	8.986123	0.007925	20.369754	0.016681	9.657194
697.140000	20.910227	8.991361	0.007921	20.381629	0.016674	9.662824
697.160000	20.910227	8.984504	0.007926	20.366084	0.016683	9.655454
697.180000	20.910227	8.980328	0.007929	20.356619	0.016689	9.650967
697.200000	20.910227	8.985215	0.007925	20.367695	0.016682	9.656218
697.220000	20.910227	8.986653	0.007925	20.370956	0.016680	9.657764
697.240000	20.910227	8.988058	0.007924	20.374141	0.016678	9.659274
697.260000	20.910227	8.984665	0.007926	20.366449	0.016683	9.655627
697.280000	20.910227	8.986882	0.007924	20.371475	0.016680	9.658010
697.300000	20.910227	8.985568	0.007925	20.368496	0.016682	9.656598
697.320000	20.910227	8.988066	0.007924	20.374158	0.016678	9.659282
697.340000	20.910227	8.987378	0.007924	20.372599	0.016679	9.658543
697.360000	20.910227	8.985397	0.007925	20.368109	0.016682	9.656414
697.380000	20.910227	8.988865	0.007923	20.375970	0.016677	9.660141
697.400000	20.910227	8.992358	0.007921	20.383888	0.016672	9.663895
697.420000	20.910227	8.983480	0.007927	20.363763	0.016685	9.654354
697.440000	20.910227	8.983585	0.007927	20.364000	0.016685	9.654466
697.460000	20.910227	8.983080	0.007927	20.362856	0.016685	9.653924
697.480000	20.910227	8.983617	0.007926	20.364073	0.016684	9.654501
697.500000	20.910227	8.990534	0.007922	20.379753	0.016675	9.661935
697.520000	20.910227	8.989499	0.007923	20.377408	0.016676	9.660823
697.540000	20.910227	8.990424	0.007922	20.379504	0.016675	9.661816
697.560000	20.910227	8.997956	0.007917	20.396577	0.016665	9.669911
697.580000	20.910227	8.988166	0.007924	20.374385	0.016678	9.659390
697.600000	20.910227	8.986609	0.007925	20.370855	0.016680	9.657716
697.620000	20.910227	8.990768	0.007922	20.380283	0.016675	9.662186
697.640000	20.910227	8.986325	0.007925	20.370213	0.016681	9.657412
697.660000	20.910227	8.984358	0.007926	20.365754	0.016683	9.655298
697.680000	20.910227	8.987469	0.007924	20.372805	0.016679	9.658641
697.700000	20.910227	8.979427	0.007929	20.354575	0.016690	9.649998
697.720000	20.910227	8.985896	0.007925	20.369240	0.016681	9.656950
697.740000	20.910227	8.983286	0.007927	20.363324	0.016685	9.654146
697.760000	20.910227	8.983651	0.007926	20.364151	0.016684	9.654538
697.780000	20.910227	8.976235	0.007931	20.347341	0.016695	9.646568
697.800000	20.910227	8.978827	0.007930	20.353216	0.016691	9.649354
697.820000	20.910227	8.979513	0.007929	20.354770	0.016690	9.650090
697.840000	20.910227	8.979121	0.007929	20.353882	0.016691	9.649669
697.860000	20.910227	8.979829	0.007929	20.355486	0.016690	9.650430
697.880000	20.910227	8.985435	0.007925	20.368193	0.016682	9.656454
697.900000	20.910227	8.985933	0.007925	20.369323	0.016681	9.656990
697.920000	20.910227	8.991584	0.007921	20.382134	0.016674	9.663063
697.940000	20.910227	8.989368	0.007923	20.377110	0.016677	9.660681
697.960000	20.910227	8.983077	0.007927	20.362849	0.016685	9.653921
697.980000	20.910227	8.983601	0.007927	20.364038	0.016684	9.654484
698.000000	20.910227	8.988802	0.007923	20.375827	0.016677	9.660073
698.020000	20.910227	8.980543	0.007928	20.357104	0.016689	9.651197
698.040000	20.910227	8.984938	0.007926	20.367068	0.016683	9.655921
698.060000	20.910227	8.981258	0.007928	20.358726	0.016688	9.651966
698.080000	20.910227	8.983434	0.007927	20.363658	0.016685	9.654304
698.100000	20.910227	8.981453	0.007928	20.359168	0.016687	9.652176
698.120000	20.910227	8.982240	0.007927	20.360952	0.016686	9.653021
698.140000	20.910227	8.982079	0.007927	20.360587	0.016687	9.652848
698.160000	20.910227	8.989198	0.007923	20.376724	0.016677	9.660499
698.180000	20.910227	8.986215	0.007925	20.369963	0.016681	9.657294
698.200000	20.910227	8.986836	0.007924	20.371370	0.016680	9.657960
698.220000	20.910227	8.986721	0.007924	20.371109	0.016680	9.657836
698.240000	20.910227	8.981144	0.007928	20.358467	0.016688	9.651843
698.260000	20.910227	8.981535	0.007928	20.359355	0.016687	9.652264
698.280000	20.910227	8.984729	0.007926	20.366594	0.016683	9.655696
698.300000	20.910227	8.984153	0.007926	20.365288	0.016684	9.655077
698.320000	20.910227	8.978532	0.007930	20.352547	0.016691	9.649036
698.340000	20.910227	8.988834	0.007923	20.375900	0.016677	9.660108
698.360000	20.910227	8.980072	0.007929	20.356037	0.016689	9.650691
698.380000	20.910227	8.981875	0.007928	20.360124	0.016687	9.652629
698.400000	20.910227	8.977657	0.007930	20.350564	0.016693	9.648096
698.420000	20.910227	8.981110	0.007928	20.358390	0.016688	9.651807
698.440000	20.910227	8.974219	0.007933	20.342769	0.016697	9.644401
698.460000	20.910227	8.975343	0.007932	20.345318	0.016696	9.645609
698.480000	20.910227	8.985169	0.007925	20.367591	0.016682	9.656169
698.500000	20.910227	8.976276	0.007931	20.347434	0.016695	9.646612
698.520000	20.910227	8.976557	0.007931	20.348071	0.016694	9.646914
698.540000	20.910227	8.984445	0.007926	20.365950	0.016683	9.655391
698.560000	20.910227	8.983269	0.007927	20.363285	0.016685	9.654127
698.580000	20.910227	8.982603	0.007927	20.361776	0.016686	9.653412
698.600000	20.910227	8.982104	0.007927	20.360644	0.016687	9.652875
698.620000	20.910227	8.984091	0.007926	20.365148	0.016684	9.655010
698.640000	20.910227	8.979437	0.007929	20.354599	0.016690	9.650009
698.660000	20.910227	8.988992	0.007923	20.376258	0.016677	9.660278
698.680000	20.910227	8.984536	0.007926	20.366157	0.016683	9.655489
698.700000	20.910227	8.982403	0.007927	20.361321	0.016686	9.653196
698.720000	20.910227	8.986453	0.007925	20.370503	0.016681	9.657549
698.740000	20.910227	8.986417	0.007925	20.370421	0.016681	9.657510
698.760000	20.910227	8.982867	0.007927	20.362374	0.016685	9.653695
698.780000	20.910227	8.993347	0.007920	20.386130	0.016671	9.664958
698.800000	20.910227	8.985428	0.007925	20.368179	0.016682	9.656448
698.820000	20.910227	8.981571	0.007928	20.359437	0.016687	9.652303
698.840000	20.910227	8.988344	0.007923	20.374789	0.016678	9.659581
698.860000	20.910227	8.988406	0.007923	20.374929	0.016678	9.659648
698.880000	20.910227	8.985325	0.007925	20.367944	0.016682	9.656336
698.900000	20.910227	8.983545	0.007927	20.363911	0.016685	9.654424
698.920000	20.910227	8.985929	0.007925	20.369314	0.016681	9.656985
698.940000	20.910227	8.981621	0.007928	20.359549	0.016687	9.652356
698.960000	20.910227	8.979024	0.007929	20.353662	0.016691	9.649565
698.980000	20.910227	8.985199	0.007925	20.367659	0.016682	9.656201
699.000000	20.910227	8.983585	0.007927	20.364000	0.016685	9.654466
699.020000	20.910227	8.980853	0.007928	20.357807	0.016688	9.651530
699.040000	20.910227	8.987097	0.007924	20.371962	0.016680	9.658241
699.060000	20.910227	8.987259	0.007924	20.372329	0.016679	9.658415
699.080000	20.910227	8.989466	0.007923	20.377331	0.016676	9.660786
699.100000	20.910227	8.976891	0.007931	20.348826	0.016694	9.647272
699.120000	20.910227	8.986778	0.007924	20.371239	0.016680	9.657898
699.140000	20.910227	8.977000	0.007931	20.349074	0.016694	9.647390
699.160000	20.910227	8.974325	0.007933	20.343009	0.016697	9.644515
699.180000	20.910227	8.975426	0.007932	20.345507	0.016696	9.645699
699.200000	20.910227	8.985977	0.007925	20.369423	0.016681	9.657037
699.220000	20.910227	8.988802	0.007923	20.375826	0.016677	9.660073
699.240000	20.910227	8.985596	0.007925	20.368559	0.016682	9.656628
699.260000	20.910227	8.977839	0.007930	20.350975	0.016692	9.648291
699.280000	20.910227	8.978596	0.007930	20.352692	0.016691	9.649105
699.300000	20.910227	8.981042	0.007928	20.358237	0.016688	9.651734
699.320000	20.910227	8.976166	0.007931	20.347183	0.016695	9.646493
699.340000	20.910227	8.972320	0.007934	20.338466	0.016700	9.642361
699.360000	20.910227	8.971774	0.007934	20.337227	0.016701	9.641773
699.380000	20.910227	8.984665	0.007926	20.366448	0.016683	9.655627
699.400000	20.910227	8.977678	0.007930	20.350612	0.016693	9.648119
699.420000	20.910227	8.978554	0.007930	20.352596	0.016691	9.649060
699.440000	20.910227	8.983965	0.007926	20.364861	0.016684	9.654875
699.460000	20.910227	8.979599	0.007929	20.354965	0.016690	9.650183
699.480000	20.910227	8.980855	0.007928	20.357813	0.016688	9.651533
699.500000	20.910227	8.976046	0.007931	20.346910	0.016695	9.646364
699.520000	20.910227	8.976100	0.007931	20.347035	0.016695	9.646423
699.540000	20.910227	8.978177	0.007930	20.351741	0.016692	9.648654
699.560000	20.910227	8.979532	0.007929	20.354813	0.016690	9.650111
699.580000	20.910227	8.974233	0.007933	20.342801	0.016697	9.644416
699.600000	20.910227	8.975619	0.007932	20.345944	0.016695	9.645906
699.620000	20.910227	8.975089	0.007932	20.344742	0.016696	9.645336
699.640000	20.910227	8.975488	0.007932	20.345647	0.016696	9.645765
699.660000	20.910227	8.975141	0.007932	20.344859	0.016696	9.645392
699.680000	20.910227	8.975449	0.007932	20.345558	0.016696	9.645723
699.700000	20.910227	8.975652	0.007932	20.346017	0.016695	9.645941
699.720000	20.910227	8.975104	0.007932	20.344776	0.016696	9.645352
699.740000	20.910227	8.980534	0.007929	20.357085	0.016689	9.651188
699.760000	20.910227	8.972528	0.007934	20.338938	0.016700	9.642585
699.780000	20.910227	8.974370	0.007933	20.343113	0.016697	9.644564
699.800000	20.910227	8.974110	0.007933	20.342523	0.016697	9.644284
699.820000	20.910227	8.977861	0.007930	20.351026	0.016692	9.648315
699.840000	20.910227	8.976491	0.007931	20.347921	0.016694	9.646843
699.860000	20.910227	8.977544	0.007930	20.350307	0.016693	9.647975
699.880000	20.910227	8.978431	0.007930	20.352318	0.016692	9.648928
699.900000	20.910227	8.981115	0.007928	20.358403	0.016688	9.651813
699.920000	20.910227	8.979060	0.007929	20.353745	0.016691	9.649604
699.940000	20.910227	8.974703	0.007932	20.343868	0.016697	9.644922
699.960000	20.910227	8.978391	0.007930	20.352227	0.016692	9.648885
699.980000	20.910227	8.979494	0.007929	20.354726	0.016690	9.650070
700.000000	20.910227	8.980142	0.007929	20.356195	0.016689	9.650766
700.020000	20.910227	8.973169	0.007933	20.340389	0.016699	9.643273
700.040000	20.910227	8.974821	0.007932	20.344136	0.016697	9.645049
700.060000	20.910227	8.973583	0.007933	20.341328	0.016698	9.643718
700.080000	20.910227	8.977906	0.007930	20.351128	0.016692	9.648364
700.100000	20.910227	8.981225	0.007928	20.358651	0.016688	9.651930
700.120000	20.910227	8.981944	0.007928	20.360282	0.016687	9.652703
700.140000	20.910227	8.976875	0.007931	20.348790	0.016694	9.647255
700.160000	20.910227	8.975616	0.007932	20.345937	0.016695	9.645903
700.180000	20.910227	8.977545	0.007930	20.350310	0.016693	9.647976
700.200000	20.910227	8.982826	0.007927	20.362280	0.016686	9.653651
700.220000	20.910227	8.974402	0.007933	20.343186	0.016697	9.644598
700.240000	20.910227	8.976071	0.007931	20.346968	0.016695	9.646392
700.260000	20.910227	8.978248	0.007930	20.351904	0.016692	9.648732
700.280000	20.910227	8.981349	0.007928	20.358933	0.016688	9.652064
700.300000	20.910227	8.973885	0.007933	20.342014	0.016698	9.644043
700.320000	20.910227	8.971931	0.007934	20.337585	0.016700	9.641943
700.340000	20.910227	8.974216	0.007933	20.342763	0.016697	9.644398
700.360000	20.910227	8.983707	0.007926	20.364278	0.016684	9.654598
700.380000	20.910227	8.979440	0.007929	20.354606	0.016690	9.650013
700.400000	20.910227	8.978109	0.007930	20.351588	0.016692	9.648582
700.420000	20.910227	8.977600	0.007930	20.350434	0.016693	9.648035
700.440000	20.910227	8.979279	0.007929	20.354241	0.016690	9.649840
700.460000	20.910227	8.982379	0.007927	20.361266	0.016686	9.653170
700.480000	20.910227	8.977523	0.007930	20.350260	0.016693	9.647952
700.500000	20.910227	8.978382	0.007930	20.352207	0.016692	9.648875
700.520000	20.910227	8.979737	0.007929	20.355278	0.016690	9.650331
700.540000	20.910227	8.976571	0.007931	20.348102	0.016694	9.646929
700.560000	20.910227	8.975107	0.007932	20.344784	0.016696	9.645356
700.580000	20.910227	8.976468	0.007931	20.347869	0.016694	9.646819
700.600000	20.910227	8.971737	0.007934	20.337143	0.016701	9.641734
700.620000	20.910227	8.976281	0.007931	20.347445	0.016695	9.646617
700.640000	20.910227	8.980693	0.007928	20.357445	0.016688	9.651359
700.660000	20.910227	8.981767	0.007928	20.359880	0.016687	9.652513
700.680000	20.910227	8.980332	0.007929	20.356628	0.016689	9.650971
700.700000	20.910227	8.979184	0.007929	20.354026	0.016691	9.649738
700.720000	20.910227	8.982508	0.007927	20.361559	0.016686	9.653309
700.740000	20.910227	8.981858	0.007928	20.360085	0.016687	9.652610
700.760000	20.910227	8.982434	0.007927	20.361392	0.016686	9.653230
700.780000	20.910227	8.980269	0.007929	20.356483	0.016689	9.650903
700.800000	20.910227	8.985596	0.007925	20.368560	0.016682	9.656628
700.820000	20.910227	8.982792	0.007927	20.362202	0.016686	9.653614
700.840000	20.910227	8.981809	0.007928	20.359976	0.016687	9.652558
700.860000	20.910227	8.978753	0.007930	20.353048	0.016691	9.649274
700.880000	20.910227	8.977910	0.007930	20.351137	0.016692	9.648368
700.900000	20.910227	8.981280	0.007928	20.358775	0.016688	9.651989
700.920000	20.910227	8.983956	0.007926	20.364843	0.016684	9.654866
700.940000	20.910227	8.978778	0.007930	20.353104	0.016691	9.649300
700.960000	20.910227	8.984064	0.007926	20.365086	0.016684	9.654981
700.980000	20.910227	8.975631	0.007932	20.345972	0.016695	9.645919
701.000000	20.910227	8.980995	0.007928	20.358131	0.016688	9.651684
701.020000	20.910227	8.976479	0.007931	20.347892	0.016694	9.646830
701.040000	20.910227	8.978959	0.007930	20.353515	0.016691	9.649496
701.060000	20.910227	8.976579	0.007931	20.348119	0.016694	9.646937
701.080000	20.910227	8.977945	0.007930	20.351216	0.016692	9.648405
701.100000	20.910227	8.983960	0.007926	20.364852	0.016684	9.654870
701.120000	20.910227	8.976963	0.007931	20.348989	0.016694	9.647350
701.140000	20.910227	8.982425	0.007927	20.361371	0.016686	9.653220
701.160000	20.910227	8.976999	0.007931	20.349072	0.016694	9.647389
701.180000	20.910227	8.979793	0.007929	20.355406	0.016690	9.650392
701.200000	20.910227	8.985230	0.007925	20.367729	0.016682	9.656234
701.220000	20.910227	8.976348	0.007931	20.347597	0.016694	9.646690
701.240000	20.910227	8.983201	0.007927	20.363131	0.016685	9.654054
701.260000	20.910227	8.976339	0.007931	20.347576	0.016694	9.646680
701.280000	20.910227	8.976560	0.007931	20.348077	0.016694	9.646917
701.300000	20.910227	8.975950	0.007931	20.346693	0.016695	9.646261
701.320000	20.910227	8.979282	0.007929	20.354246	0.016690	9.649842
701.340000	20.910227	8.973483	0.007933	20.341101	0.016698	9.643610
701.360000	20.910227	8.975914	0.007932	20.346612	0.016695	9.646223
701.380000	20.910227	8.979041	0.007929	20.353701	0.016691	9.649583
701.400000	20.910227	8.983332	0.007927	20.363427	0.016685	9.654195
701.420000	20.910227	8.978901	0.007930	20.353383	0.016691	9.649433
701.440000	20.910227	8.975918	0.007932	20.346622	0.016695	9.646228
701.460000	20.910227	8.980944	0.007928	20.358015	0.016688	9.651629
701.480000	20.910227	8.974590	0.007932	20.343610	0.016697	9.644800
701.500000	20.910227	8.971612	0.007934	20.336860	0.016701	9.641599
701.520000	20.910227	8.978641	0.007930	20.352793	0.016691	9.649153
701.540000	20.910227	8.982437	0.007927	20.361399	0.016686	9.653233
701.560000	20.910227	8.983842	0.007926	20.364583	0.016684	9.654743
701.580000	20.910227	8.982483	0.007927	20.361503	0.016686	9.653282
701.600000	20.910227	8.983275	0.007927	20.363298	0.016685	9.654133
701.620000	20.910227	8.982325	0.007927	20.361145	0.016686	9.653113
701.640000	20.910227	8.976103	0.007931	20.347040	0.016695	9.646426
701.660000	20.910227	8.978017	0.007930	20.351380	0.016692	9.648483
701.680000	20.910227	8.976655	0.007931	20.348292	0.016694	9.647019
701.700000	20.910227	8.977831	0.007930	20.350958	0.016692	9.648283
701.720000	20.910227	8.978891	0.007930	20.353361	0.016691	9.649422
701.740000	20.910227	8.978893	0.007930	20.353366	0.016691	9.649425
701.760000	20.910227	8.978817	0.007930	20.353192	0.016691	9.649342
701.780000	20.910227	8.975047	0.007932	20.344648	0.016696	9.645292
701.800000	20.910227	8.979821	0.007929	20.355468	0.016690	9.650421
701.820000	20.910227	8.982892	0.007927	20.362431	0.016685	9.653722
701.840000	20.910227	8.975042	0.007932	20.344636	0.016696	9.645286
701.860000	20.910227	8.977817	0.007930	20.350926	0.016692	9.648268
701.880000	20.910227	8.972705	0.007934	20.339339	0.016699	9.642774
701.900000	20.910227	8.978025	0.007930	20.351396	0.016692	9.648491
701.920000	20.910227	8.968142	0.007937	20.328995	0.016706	9.637871
701.940000	20.910227	8.969630	0.007936	20.332368	0.016704	9.639470
701.960000	20.910227	8.980126	0.007929	20.356161	0.016689	9.650750
701.980000	20.910227	8.974632	0.007932	20.343707	0.016697	9.644846
702.000000	20.910227	8.974860	0.007932	20.344222	0.016696	9.645090
702.020000	20.910227	8.974704	0.007932	20.343871	0.016697	9.644923
702.040000	20.910227	8.977340	0.007931	20.349845	0.016693	9.647755
702.060000	20.910227	8.977418	0.007931	20.350022	0.016693	9.647839
702.080000	20.910227	8.983289	0.007927	20.363331	0.016685	9.654149
702.100000	20.910227	8.981332	0.007928	20.358893	0.016688	9.652045
702.120000	20.910227	8.984666	0.007926	20.366452	0.016683	9.655629
702.140000	20.910227	8.981535	0.007928	20.359353	0.016687	9.652263
702.160000	20.910227	8.976441	0.007931	20.347807	0.016694	9.646789
702.180000	20.910227	8.977765	0.007930	20.350807	0.016692	9.648212
702.200000	20.910227	8.979471	0.007929	20.354674	0.016690	9.650045
702.220000	20.910227	8.986115	0.007925	20.369736	0.016681	9.657186
702.240000	20.910227	8.976111	0.007931	20.347058	0.016695	9.646434
702.260000	20.910227	8.978268	0.007930	20.351948	0.016692	9.648752
702.280000	20.910227	8.981973	0.007928	20.360347	0.016687	9.652734
702.300000	20.910227	8.977713	0.007930	20.350691	0.016693	9.648156
702.320000	20.910227	8.977607	0.007930	20.350450	0.016693	9.648042
702.340000	20.910227	8.977710	0.007930	20.350684	0.016693	9.648153
702.360000	20.910227	8.974411	0.007933	20.343205	0.016697	9.644607
702.380000	20.910227	8.977239	0.007931	20.349615	0.016693	9.647647
702.400000	20.910227	8.973139	0.007933	20.340322	0.016699	9.643241
702.420000	20.910227	8.977678	0.007930	20.350612	0.016693	9.648119
702.440000	20.910227	8.979823	0.007929	20.355473	0.016690	9.650424
702.460000	20.910227	8.970998	0.007935	20.335469	0.016702	9.640940
702.480000	20.910227	8.974373	0.007933	20.343118	0.016697	9.644566
702.500000	20.910227	8.976009	0.007931	20.346827	0.016695	9.646325
702.520000	20.910227	8.972458	0.007934	20.338779	0.016700	9.642509
702.540000	20.910227	8.978706	0.007930	20.352941	0.016691	9.649223
702.560000	20.910227	8.976860	0.007931	20.348757	0.016694	9.647240
702.580000	20.910227	8.977035	0.007931	20.349153	0.016693	9.647427
702.600000	20.910227	8.981267	0.007928	20.358747	0.016688	9.651976
702.620000	20.910227	8.979717	0.007929	20.355233	0.016690	9.650310
702.640000	20.910227	8.976815	0.007931	20.348654	0.016694	9.647191
702.660000	20.910227	8.976516	0.007931	20.347977	0.016694	9.646870
702.680000	20.910227	8.972149	0.007934	20.338078	0.016700	9.642177
702.700000	20.910227	8.978567	0.007930	20.352625	0.016691	9.649074
702.720000	20.910227	8.975878	0.007932	20.346532	0.016695	9.646185
702.740000	20.910227	8.975384	0.007932	20.345411	0.016696	9.645654
702.760000	20.910227	8.973039	0.007933	20.340096	0.016699	9.643134
702.780000	20.910227	8.976598	0.007931	20.348163	0.016694	9.646958
702.800000	20.910227	8.969343	0.007936	20.331716	0.016704	9.639161
702.820000	20.910227	8.971062	0.007935	20.335614	0.016702	9.641009
702.840000	20.910227	8.971092	0.007935	20.335683	0.016702	9.641041
702.860000	20.910227	8.972523	0.007934	20.338925	0.016700	9.642578
702.880000	20.910227	8.969645	0.007936	20.332403	0.016704	9.639486
702.900000	20.910227	8.977900	0.007930	20.351114	0.016692	9.648357
702.920000	20.910227	8.976313	0.007931	20.347516	0.016694	9.646651
702.940000	20.910227	8.980088	0.007929	20.356074	0.016689	9.650709
702.960000	20.910227	8.977522	0.007930	20.350256	0.016693	9.647950
702.980000	20.910227	8.978743	0.007930	20.353025	0.016691	9.649263
703.000000	20.910227	8.977474	0.007931	20.350149	0.016693	9.647899
703.020000	20.910227	8.976537	0.007931	20.348024	0.016694	9.646892
703.040000	20.910227	8.977656	0.007930	20.350560	0.016693	9.648095
703.060000	20.910227	8.977044	0.007931	20.349175	0.016693	9.647438
703.080000	20.910227	8.977618	0.007930	20.350475	0.016693	9.648054
703.100000	20.910227	8.977817	0.007930	20.350925	0.016692	9.648267
703.120000	20.910227	8.980975	0.007928	20.358085	0.016688	9.651662
703.140000	20.910227	8.977164	0.007931	20.349446	0.016693	9.647566
703.160000	20.910227	8.978105	0.007930	20.351578	0.016692	9.648577
703.180000	20.910227	8.976680	0.007931	20.348348	0.016694	9.647046
703.200000	20.910227	8.986135	0.007925	20.369781	0.016681	9.657207
703.220000	20.910227	8.988341	0.007923	20.374781	0.016678	9.659578
703.240000	20.910227	8.977689	0.007930	20.350635	0.016693	9.648130
703.260000	20.910227	8.982530	0.007927	20.361608	0.016686	9.653332
703.280000	20.910308	8.978213	0.007930	20.351823	0.016692	9.648693
703.300000	20.910227	8.976328	0.007931	20.347551	0.016694	9.646668
703.320000	20.910227	8.975805	0.007932	20.346364	0.016695	9.646105
703.340000	20.910227	8.975395	0.007932	20.345436	0.016696	9.645665
703.360000	20.910227	8.980182	0.007929	20.356286	0.016689	9.650809
703.380000	20.910227	8.976948	0.007931	20.348956	0.016694	9.647334
703.400000	20.910227	8.980214	0.007929	20.356359	0.016689	9.650844
703.420000	20.910227	8.980848	0.007928	20.357796	0.016688	9.651525
703.440000	20.910227	8.980167	0.007929	20.356253	0.016689	9.650794
703.460000	20.910227	8.969804	0.007936	20.332763	0.016703	9.639657
703.480000	20.910227	8.974438	0.007932	20.343266	0.016697	9.644636
703.500000	20.910227	8.978250	0.007930	20.351907	0.016692	9.648733
703.520000	20.910227	8.970882	0.007935	20.335205	0.016702	9.640815
703.540000	20.910227	8.976841	0.007931	20.348713	0.016694	9.647219
703.560000	20.910227	8.981098	0.007928	20.358363	0.016688	9.651794
703.580000	20.910227	8.982748	0.007927	20.362103	0.016686	9.653567
703.600000	20.910227	8.982705	0.007927	20.362005	0.016686	9.653520
703.620000	20.910227	8.980904	0.007928	20.357923	0.016688	9.651585
703.640000	20.910227	8.974621	0.007932	20.343680	0.016697	9.644833
703.660000	20.910227	8.981324	0.007928	20.358875	0.016688	9.652037
703.680000	20.910227	8.978130	0.007930	20.351635	0.016692	9.648604
703.700000	20.910227	8.970312	0.007935	20.333913	0.016703	9.640202
703.720000	20.910227	8.977203	0.007931	20.349535	0.016693	9.647608
703.740000	20.910227	8.979671	0.007929	20.355128	0.016690	9.650260
703.760000	20.910227	8.985050	0.007926	20.367321	0.016682	9.656041
703.780000	20.910227	8.979685	0.007929	20.355161	0.016690	9.650276
703.800000	20.910227	8.984183	0.007926	20.365356	0.016684	9.655109
703.820000	20.910227	8.981837	0.007928	20.360040	0.016687	9.652589
703.840000	20.910227	8.983496	0.007927	20.363800	0.016685	9.654371
703.860000	20.910227	8.978699	0.007930	20.352924	0.016691	9.649215
703.880000	20.910227	8.984055	0.007926	20.365067	0.016684	9.654972
703.900000	20.910227	8.978703	0.007930	20.352933	0.016691	9.649220
703.920000	20.910227	8.979797	0.007929	20.355414	0.016690	9.650396
703.940000	20.910227	8.988726	0.007923	20.375654	0.016677	9.659992
703.960000	20.910227	8.975240	0.007932	20.345084	0.016696	9.645498
703.980000	20.910227	8.975045	0.007932	20.344642	0.016696	9.645289
704.000000	20.910227	8.980586	0.007928	20.357203	0.016689	9.651244
704.020000	20.910227	8.979316	0.007929	20.354324	0.016690	9.649879
704.040000	20.910227	8.975308	0.007932	20.345238	0.016696	9.645571
704.060000	20.910227	8.983479	0.007927	20.363760	0.016685	9.654353
704.080000	20.910227	8.977587	0.007930	20.350405	0.016693	9.648021
704.100000	20.910227	8.977203	0.007931	20.349534	0.016693	9.647608
704.120000	20.910227	8.983592	0.007927	20.364017	0.016684	9.654474
704.140000	20.910227	8.975593	0.007932	20.345885	0.016695	9.645878
704.160000	20.910227	8.976914	0.007931	20.348880	0.016694	9.647298
704.180000	20.910227	8.982646	0.007927	20.361871	0.016686	9.653457
704.200000	20.910227	8.982760	0.007927	20.362131	0.016686	9.653580
704.220000	20.910227	8.976567	0.007931	20.348091	0.016694	9.646924
704.240000	20.910227	8.980074	0.007929	20.356043	0.016689	9.650694
704.260000	20.910227	8.978640	0.007930	20.352792	0.016691	9.649153
704.280000	20.910227	8.982302	0.007927	20.361093	0.016686	9.653088
704.300000	20.910227	8.977307	0.007931	20.349770	0.016693	9.647720
704.320000	20.910227	8.979373	0.007929	20.354452	0.016690	9.649940
704.340000	20.910227	8.983745	0.007926	20.364363	0.016684	9.654638
704.360000	20.910227	8.976434	0.007931	20.347791	0.016694	9.646782
704.380000	20.910227	8.975378	0.007932	20.345397	0.016696	9.645647
704.400000	20.910227	8.972951	0.007933	20.339897	0.016699	9.643039
704.420000	20.910227	8.976322	0.007931	20.347537	0.016694	9.646661
704.440000	20.910227	8.966608	0.007938	20.325518	0.016708	9.636222
704.460000	20.910227	8.974498	0.007932	20.343402	0.016697	9.644701
704.480000	20.910227	8.974727	0.007932	20.343921	0.016697	9.644947
704.500000	20.910227	8.978340	0.007930	20.352111	0.016692	9.648830
704.520000	20.910227	8.970962	0.007935	20.335387	0.016702	9.640901
704.540000	20.910227	8.976496	0.007931	20.347932	0.016694	9.646849
704.560000	20.910227	8.981130	0.007928	20.358436	0.016688	9.651828
704.580000	20.910227	8.975235	0.007932	20.345073	0.016696	9.645493
704.600000	20.910227	8.973304	0.007933	20.340696	0.016699	9.643418
704.620000	20.910227	8.976233	0.007931	20.347335	0.016695	9.646565
704.640000	20.910227	8.971091	0.007935	20.335679	0.016702	9.641039
704.660000	20.910227	8.979699	0.007929	20.355193	0.016690	9.650291
704.680000	20.910227	8.979914	0.007929	20.355679	0.016690	9.650521
704.700000	20.910227	8.979191	0.007929	20.354041	0.016691	9.649745
704.720000	20.910227	8.971278	0.007935	20.336102	0.016701	9.641240
704.740000	20.910227	8.971220	0.007935	20.335972	0.016701	9.641178
704.760000	20.910227	8.970797	0.007935	20.335012	0.016702	9.640723
704.780000	20.910227	8.973177	0.007933	20.340408	0.016699	9.643281
704.800000	20.910227	8.977676	0.007930	20.350606	0.016693	9.648116
704.820000	20.910227	8.970907	0.007935	20.335262	0.016702	9.640842
704.840000	20.910227	8.973959	0.007933	20.342180	0.016698	9.644122
704.860000	20.910227	8.977920	0.007930	20.351160	0.016692	9.648379
704.880000	20.910227	8.973425	0.007933	20.340971	0.016698	9.643548
704.900000	20.910227	8.969483	0.007936	20.332035	0.016704	9.639312
704.920000	20.910227	8.973348	0.007933	20.340795	0.016699	9.643465
704.940000	20.910227	8.976200	0.007931	20.347260	0.016695	9.646530
704.960000	20.910227	8.984442	0.007926	20.365944	0.016683	9.655388
704.980000	20.910227	8.978187	0.007930	20.351764	0.016692	9.648665
705.000000	20.910227	8.976726	0.007931	20.348452	0.016694	9.647095
705.020000	20.910227	8.972928	0.007933	20.339843	0.016699	9.643014
705.040000	20.910227	8.978047	0.007930	20.351447	0.016692	9.648515
705.060000	20.910227	8.973866	0.007933	20.341970	0.016698	9.644022
705.080000	20.910227	8.980713	0.007928	20.357490	0.016688	9.651380
705.100000	20.910227	8.972426	0.007934	20.338706	0.016700	9.642474
705.120000	20.910227	8.975391	0.007932	20.345426	0.016696	9.645661
705.140000	20.910227	8.976013	0.007931	20.346838	0.016695	9.646330
705.160000	20.910227	8.973498	0.007933	20.341137	0.016698	9.643627
705.180000	20.910227	8.981302	0.007928	20.358827	0.016688	9.652014
705.200000	20.910227	8.981391	0.007928	20.359028	0.016688	9.652109
705.220000	20.910227	8.974607	0.007932	20.343650	0.016697	9.644819
705.240000	20.910227	8.975096	0.007932	20.344758	0.016696	9.645344
705.260000	20.910227	8.977701	0.007930	20.350663	0.016693	9.648143
705.280000	20.910227	8.973954	0.007933	20.342170	0.016698	9.644117
705.300000	20.910227	8.975514	0.007932	20.345705	0.016696	9.645793
705.320000	20.910227	8.976694	0.007931	20.348381	0.016694	9.647062
705.340000	20.910227	8.976682	0.007931	20.348353	0.016694	9.647048
705.360000	20.910227	8.976683	0.007931	20.348355	0.016694	9.647049
705.380000	20.910227	8.970382	0.007935	20.334073	0.016703	9.640278
705.400000	20.910227	8.975690	0.007932	20.346104	0.016695	9.645982
705.420000	20.910227	8.975936	0.007932	20.346661	0.016695	9.646246
705.440000	20.910227	8.970625	0.007935	20.334622	0.016702	9.640539
705.460000	20.910227	8.976392	0.007931	20.347697	0.016694	9.646737
705.480000	20.910227	8.975415	0.007932	20.345482	0.016696	9.645687
705.500000	20.910227	8.981927	0.007928	20.360242	0.016687	9.652685
705.520000	20.910227	8.977324	0.007931	20.349808	0.016693	9.647738
705.540000	20.910227	8.973197	0.007933	20.340454	0.016699	9.643303
705.560000	20.910227	8.974080	0.007933	20.342455	0.016698	9.644252
705.580000	20.910227	8.974149	0.007933	20.342612	0.016697	9.644326
705.600000	20.910227	8.967605	0.007937	20.327777	0.016706	9.637293
705.620000	20.910227	8.968819	0.007936	20.330530	0.016705	9.638598
705.640000	20.910227	8.971581	0.007934	20.336791	0.016701	9.641567
705.660000	20.910227	8.967934	0.007937	20.328523	0.016706	9.637647
705.680000	20.910227	8.966889	0.007937	20.326154	0.016707	9.636524
705.700000	20.910227	8.969087	0.007936	20.331136	0.016704	9.638886
705.720000	20.910227	8.973086	0.007933	20.340201	0.016699	9.643183
705.740000	20.910227	8.973505	0.007933	20.341152	0.016698	9.643634
705.760000	20.910227	8.973814	0.007933	20.341852	0.016698	9.643966
705.780000	20.910227	8.972360	0.007934	20.338556	0.016700	9.642404
705.800000	20.910308	8.969179	0.007936	20.331346	0.016704	9.638985
705.820000	20.910227	8.966286	0.007938	20.324787	0.016708	9.635876
705.840000	20.910227	8.970816	0.007935	20.335057	0.016702	9.640745
705.860000	20.910227	8.969935	0.007935	20.333060	0.016703	9.639798
705.880000	20.910227	8.972007	0.007934	20.337757	0.016700	9.642025
705.900000	20.910227	8.971875	0.007934	20.337456	0.016701	9.641882
705.920000	20.910227	8.970797	0.007935	20.335012	0.016702	9.640723
705.940000	20.910227	8.968160	0.007937	20.329035	0.016706	9.637890
705.960000	20.910227	8.972740	0.007934	20.339417	0.016699	9.642812
705.980000	20.910227	8.971693	0.007934	20.337044	0.016701	9.641687
706.000000	20.910227	8.965853	0.007938	20.323807	0.016709	9.635411
706.020000	20.910227	8.964035	0.007939	20.319684	0.016711	9.633456
706.040000	20.910227	8.974089	0.007933	20.342476	0.016698	9.644262
706.060000	20.910227	8.969336	0.007936	20.331700	0.016704	9.639153
706.080000	20.910227	8.976885	0.007931	20.348813	0.016694	9.647266
706.100000	20.910227	8.973801	0.007933	20.341822	0.016698	9.643952
706.120000	20.910227	8.970535	0.007935	20.334418	0.016702	9.640442
706.140000	20.910227	8.974619	0.007932	20.343676	0.016697	9.644831
706.160000	20.910227	8.971542	0.007934	20.336702	0.016701	9.641525
706.180000	20.910227	8.973996	0.007933	20.342265	0.016698	9.644162
706.200000	20.910227	8.972430	0.007934	20.338714	0.016700	9.642478
706.220000	20.910227	8.977679	0.007930	20.350614	0.016693	9.648120
706.240000	20.910227	8.972216	0.007934	20.338229	0.016700	9.642249
706.260000	20.910227	8.978097	0.007930	20.351561	0.016692	9.648569
706.280000	20.910227	8.975315	0.007932	20.345255	0.016696	9.645579
706.300000	20.910227	8.974649	0.007932	20.343744	0.016697	9.644863
706.320000	20.910227	8.976852	0.007931	20.348739	0.016694	9.647231
706.340000	20.910227	8.976841	0.007931	20.348713	0.016694	9.647219
706.360000	20.910227	8.973265	0.007933	20.340606	0.016699	9.643376
706.380000	20.910227	8.975175	0.007932	20.344936	0.016696	9.645428
706.400000	20.910227	8.964943	0.007939	20.321743	0.016710	9.634433
706.420000	20.910227	8.973949	0.007933	20.342158	0.016698	9.644111
706.440000	20.910308	8.975866	0.007932	20.346504	0.016695	9.646171
706.460000	20.910227	8.975633	0.007932	20.345975	0.016695	9.645921
706.480000	20.910227	8.981779	0.007928	20.359906	0.016687	9.652525
706.500000	20.910227	8.974311	0.007933	20.342980	0.016697	9.644501
706.520000	20.910227	8.973847	0.007933	20.341926	0.016698	9.644001
706.540000	20.910227	8.973033	0.007933	20.340082	0.016699	9.643127
706.560000	20.910227	8.972574	0.007934	20.339042	0.016700	9.642634
706.580000	20.910227	8.972788	0.007934	20.339527	0.016699	9.642864
706.600000	20.910308	8.973469	0.007933	20.341071	0.016698	9.643596
706.620000	20.910227	8.976356	0.007931	20.347615	0.016694	9.646698
706.640000	20.910227	8.976361	0.007931	20.347625	0.016694	9.646703
706.660000	20.910227	8.973321	0.007933	20.340734	0.016699	9.643436
706.680000	20.910227	8.976639	0.007931	20.348255	0.016694	9.647002
706.700000	20.910308	8.971539	0.007934	20.336695	0.016701	9.641521
706.720000	20.910227	8.975630	0.007932	20.345969	0.016695	9.645918
706.740000	20.910227	8.974920	0.007932	20.344359	0.016696	9.645155
706.760000	20.910227	8.973792	0.007933	20.341802	0.016698	9.643943
706.780000	20.910227	8.970509	0.007935	20.334361	0.016702	9.640415
706.800000	20.910227	8.972845	0.007934	20.339656	0.016699	9.642925
706.820000	20.910227	8.964859	0.007939	20.321553	0.016710	9.634342
706.840000	20.910227	8.974640	0.007932	20.343724	0.016697	9.644854
706.860000	20.910227	8.971089	0.007935	20.335676	0.016702	9.641038
706.880000	20.910227	8.973118	0.007933	20.340275	0.016699	9.643218
706.900000	20.910308	8.976009	0.007932	20.346829	0.016695	9.646325
706.920000	20.910227	8.980208	0.007929	20.356345	0.016689	9.650837
706.940000	20.910227	8.970333	0.007935	20.333962	0.016703	9.640225
706.959000	20.910227	8.972397	0.007934	20.338640	0.016700	9.642443
706.979000	20.910227	8.969325	0.007936	20.331676	0.016704	9.639142
706.999000	20.910227	8.970965	0.007935	20.335395	0.016702	9.640905
707.019000	20.910227	8.970635	0.007935	20.334645	0.016702	9.640549
707.039000	20.910227	8.973706	0.007933	20.341608	0.016698	9.643850
707.059000	20.910227	8.972492	0.007934	20.338855	0.016700	9.642545
707.079000	20.910227	8.968931	0.007936	20.330783	0.016705	9.638718
707.099000	20.910227	8.974296	0.007933	20.342945	0.016697	9.644484
707.119000	20.910227	8.966347	0.007938	20.324925	0.016708	9.635941
707.139000	20.910227	8.972170	0.007934	20.338126	0.016700	9.642199
707.159000	20.910227	8.970365	0.007935	20.334033	0.016703	9.640259
707.179000	20.910227	8.972305	0.007934	20.338431	0.016700	9.642344
707.199000	20.910227	8.972408	0.007934	20.338666	0.016700	9.642456
707.219000	20.910227	8.969753	0.007936	20.332646	0.016703	9.639602
707.239000	20.910308	8.976333	0.007931	20.347562	0.016695	9.646673
707.259000	20.910227	8.975625	0.007932	20.345958	0.016695	9.645912
707.279000	20.910227	8.977761	0.007930	20.350799	0.016692	9.648208
707.299000	20.910227	8.979482	0.007929	20.354699	0.016690	9.650057
707.319000	20.910227	8.974723	0.007932	20.343911	0.016697	9.644942
707.339000	20.910227	8.973008	0.007933	20.340025	0.016699	9.643100
707.359000	20.910227	8.966835	0.007937	20.326032	0.016707	9.636466
707.379000	20.910227	8.976485	0.007931	20.347906	0.016694	9.646836
707.399000	20.910227	8.974674	0.007932	20.343801	0.016697	9.644890
707.419000	20.910227	8.972513	0.007934	20.338903	0.016700	9.642568
707.439000	20.910227	8.971106	0.007935	20.335714	0.016702	9.641056
707.459000	20.910308	8.973951	0.007933	20.342163	0.016698	9.644114
707.479000	20.910227	8.978849	0.007930	20.353266	0.016691	9.649377
707.499000	20.910227	8.982805	0.007927	20.362232	0.016686	9.653628
707.519000	20.910227	8.981986	0.007928	20.360376	0.016687	9.652748
707.539000	20.910308	8.978273	0.007930	20.351961	0.016692	9.648758
707.559000	20.910227	8.986869	0.007924	20.371446	0.016680	9.657996
707.579000	20.910227	8.980340	0.007929	20.356646	0.016689	9.650980
707.599000	20.910227	8.970588	0.007935	20.334540	0.016702	9.640499
707.619000	20.910308	8.979000	0.007930	20.353607	0.016691	9.649539
707.639000	20.910227	8.971501	0.007934	20.336608	0.016701	9.641480
707.659000	20.910227	8.973814	0.007933	20.341852	0.016698	9.643966
707.679000	20.910227	8.970364	0.007935	20.334032	0.016703	9.640259
707.699000	20.910227	8.973889	0.007933	20.342022	0.016698	9.644046
707.719000	20.910227	8.975298	0.007932	20.345216	0.016696	9.645561
707.739000	20.910227	8.972754	0.007934	20.339448	0.016699	9.642826
707.759000	20.910227	8.972346	0.007934	20.338525	0.016700	9.642389
707.779000	20.910227	8.978128	0.007930	20.351632	0.016692	9.648603
707.799000	20.910227	8.978410	0.007930	20.352271	0.016692	9.648905
707.819000	20.910227	8.972624	0.007934	20.339155	0.016700	9.642688
707.839000	20.910227	8.977310	0.007931	20.349776	0.016693	9.647723
707.859000	20.910227	8.972428	0.007934	20.338711	0.016700	9.642477
707.879000	20.910227	8.969292	0.007936	20.331602	0.016704	9.639106
707.899000	20.910227	8.971929	0.007934	20.337579	0.016700	9.641940
707.919000	20.910227	8.976196	0.007931	20.347252	0.016695	9.646526
707.939000	20.910227	8.974536	0.007932	20.343488	0.016697	9.644742
707.959000	20.910227	8.976087	0.007931	20.347004	0.016695	9.646409
707.979000	20.910227	8.972502	0.007934	20.338878	0.016700	9.642556
707.999000	20.910227	8.972299	0.007934	20.338418	0.016700	9.642338
708.019000	20.910227	8.969395	0.007936	20.331836	0.016704	9.639217
708.039000	20.910227	8.975980	0.007931	20.346761	0.016695	9.646293
708.059000	20.910227	8.968173	0.007937	20.329065	0.016706	9.637904
708.079000	20.910227	8.972390	0.007934	20.338624	0.016700	9.642436
708.099000	20.910227	8.979989	0.007929	20.355850	0.016689	9.650602
708.119000	20.910227	8.981436	0.007928	20.359129	0.016687	9.652157
708.139000	20.910227	8.978120	0.007930	20.351613	0.016692	9.648594
708.159000	20.910227	8.968793	0.007936	20.330469	0.016705	9.638570
708.179000	20.910227	8.973790	0.007933	20.341798	0.016698	9.643941
708.199000	20.910227	8.965460	0.007938	20.322915	0.016709	9.634988
708.219000	20.910227	8.972975	0.007933	20.339950	0.016699	9.643064
708.239000	20.910227	8.971162	0.007935	20.335840	0.016702	9.641116
708.259000	20.910227	8.970119	0.007935	20.333476	0.016703	9.639995
708.279000	20.910227	8.976271	0.007931	20.347421	0.016695	9.646606
708.299000	20.910227	8.969892	0.007935	20.332961	0.016703	9.639751
708.319000	20.910227	8.969151	0.007936	20.331283	0.016704	9.638955
708.339000	20.910227	8.973191	0.007933	20.340439	0.016699	9.643296
708.359000	20.910227	8.975734	0.007932	20.346204	0.016695	9.646029
708.379000	20.910227	8.970778	0.007935	20.334970	0.016702	9.640703
708.399000	20.910308	8.968096	0.007937	20.328892	0.016706	9.637822
708.419000	20.910227	8.972131	0.007934	20.338036	0.016700	9.642157
708.439000	20.910227	8.975422	0.007932	20.345496	0.016696	9.645694
708.459000	20.910227	8.977594	0.007930	20.350421	0.016693	9.648028
708.479000	20.910227	8.970868	0.007935	20.335174	0.016702	9.640800
708.499000	20.910227	8.966172	0.007938	20.324530	0.016708	9.635754
708.519000	20.910227	8.970029	0.007935	20.333272	0.016703	9.639898
708.539000	20.910308	8.971251	0.007935	20.336042	0.016702	9.641211
708.559000	20.910227	8.973584	0.007933	20.341331	0.016698	9.643719
708.579000	20.910227	8.978997	0.007930	20.353601	0.016691	9.649536
708.599000	20.910227	8.977562	0.007930	20.350348	0.016693	9.647994
708.619000	20.910227	8.975129	0.007932	20.344832	0.016696	9.645379
708.639000	20.910227	8.981596	0.007928	20.359491	0.016687	9.652329
708.659000	20.910227	8.974808	0.007932	20.344105	0.016697	9.645034
708.679000	20.910227	8.974956	0.007932	20.344441	0.016696	9.645193
708.699000	20.910308	8.972195	0.007934	20.338182	0.016700	9.642226
708.719000	20.910227	8.979195	0.007929	20.354051	0.016691	9.649749
708.739000	20.910227	8.973243	0.007933	20.340558	0.016699	9.643352
708.759000	20.910227	8.971129	0.007935	20.335767	0.016702	9.641081
708.779000	20.910227	8.973846	0.007933	20.341924	0.016698	9.644000
708.799000	20.910227	8.969686	0.007936	20.332494	0.016704	9.639529
708.819000	20.910227	8.972589	0.007934	20.339075	0.016700	9.642649
708.839000	20.910227	8.970467	0.007935	20.334265	0.016702	9.640369
708.859000	20.910227	8.973673	0.007933	20.341531	0.016698	9.643814
708.879000	20.910227	8.975654	0.007932	20.346023	0.016695	9.645944
708.899000	20.910227	8.974784	0.007932	20.344050	0.016697	9.645008
708.919000	20.910227	8.964721	0.007939	20.321239	0.016710	9.634194
708.939000	20.910227	8.971358	0.007934	20.336285	0.016701	9.641327
708.959000	20.910227	8.970475	0.007935	20.334283	0.016702	9.640377
708.979000	20.910227	8.968606	0.007936	20.330046	0.016705	9.638369
708.999000	20.910227	8.967193	0.007937	20.326843	0.016707	9.636851
709.019000	20.910227	8.966932	0.007937	20.326252	0.016707	9.636570
709.039000	20.910227	8.967163	0.007937	20.326775	0.016707	9.636818
709.059000	20.910227	8.969966	0.007935	20.333128	0.016703	9.639830
709.079000	20.910227	8.968792	0.007936	20.330468	0.016705	9.638569
709.099000	20.910227	8.966453	0.007938	20.325167	0.016708	9.636056
709.119000	20.910308	8.968340	0.007937	20.329443	0.016706	9.638083
709.139000	20.910227	8.965486	0.007938	20.322973	0.016709	9.635016
709.159000	20.910227	8.970769	0.007935	20.334950	0.016702	9.640694
709.179000	20.910227	8.966131	0.007938	20.324436	0.016708	9.635709
709.199000	20.910227	8.970211	0.007935	20.333686	0.016703	9.640094
709.219000	20.910227	8.970984	0.007935	20.335437	0.016702	9.640925
709.239000	20.910227	8.974599	0.007932	20.343631	0.016697	9.644810
709.259000	20.910308	8.975917	0.007932	20.346618	0.016695	9.646226
709.279000	20.910227	8.966623	0.007938	20.325551	0.016708	9.636238
709.299000	20.910227	8.969264	0.007936	20.331539	0.016704	9.639077
709.319000	20.910227	8.976430	0.007931	20.347782	0.016694	9.646778
709.339000	20.910227	8.968694	0.007936	20.330246	0.016705	9.638464
709.359000	20.910227	8.973405	0.007933	20.340925	0.016698	9.643527
709.379000	20.910227	8.973350	0.007933	20.340801	0.016699	9.643468
709.399000	20.910227	8.975812	0.007932	20.346382	0.016695	9.646114
709.419000	20.910308	8.976837	0.007931	20.348703	0.016694	9.647214
709.439000	20.910227	8.972954	0.007933	20.339902	0.016699	9.643041
709.459000	20.910227	8.982273	0.007927	20.361026	0.016686	9.653056
709.479000	20.910227	8.978891	0.007930	20.353361	0.016691	9.649422
709.499000	20.910227	8.980795	0.007928	20.357677	0.016688	9.651469
709.519000	20.910227	8.977964	0.007930	20.351260	0.016692	9.648426
709.539000	20.910227	8.971939	0.007934	20.337602	0.016700	9.641951
709.559000	20.910227	8.976600	0.007931	20.348166	0.016694	9.646960
709.579000	20.910227	8.972870	0.007934	20.339712	0.016699	9.642952
709.599000	20.910227	8.969549	0.007936	20.332184	0.016704	9.639382
709.619000	20.910227	8.977968	0.007930	20.351269	0.016692	9.648431
709.639000	20.910227	8.974092	0.007933	20.342481	0.016698	9.644264
709.659000	20.910227	8.971322	0.007935	20.336204	0.016701	9.641288
709.679000	20.910227	8.968943	0.007936	20.330810	0.016705	9.638731
709.699000	20.910227	8.975259	0.007932	20.345128	0.016696	9.645519
709.719000	20.910227	8.970350	0.007935	20.334000	0.016703	9.640244
709.739000	20.910227	8.972149	0.007934	20.338079	0.016700	9.642177
709.759000	20.910227	8.963648	0.007940	20.318808	0.016712	9.633041
709.779000	20.910227	8.973990	0.007933	20.342252	0.016698	9.644156
709.799000	20.910227	8.976521	0.007931	20.347989	0.016694	9.646875
709.819000	20.910227	8.975986	0.007931	20.346775	0.016695	9.646300
709.839000	20.910227	8.971149	0.007935	20.335810	0.016702	9.641102
709.859000	20.910227	8.966719	0.007938	20.325770	0.016708	9.636342
[truncated: 1,002 more rows]
