# Supplementary material for: Stress relaxation in the presence of sudden strain bursts: Methodology and stress relaxation data of microcast aluminium microwires
Source: Data Brief. 2018 Nov 14;21:2134–41. doi: 10.1016/j.dib.2018.11.047 (PMC6265499; doi:10.1016/j.dib.2018.11.047)
Supplement: Supplementary file 2 — Supplementary material [file mmc2.zip › Data in brief/Annealed/AN_27_2/Stress relaxation txt files/An_27_2_Relaxcycle0012.txt]

Time[s]	Motordispl[�m]	Force[mN]	EngStrain	EngStress[MPa]	Shearstrain	Shearstress [MPa]
736.238000	22.806178	9.514874	0.008830	21.568328	0.018582	10.225432
736.258000	22.806259	9.517808	0.008828	21.574977	0.018578	10.228584
736.278000	22.806259	9.520161	0.008827	21.580313	0.018575	10.231114
736.298000	22.806259	9.517683	0.008828	21.574695	0.018578	10.228451
736.318000	22.806259	9.520873	0.008826	21.581925	0.018574	10.231878
736.338000	22.806259	9.522996	0.008825	21.586738	0.018571	10.234160
736.358000	22.806259	9.519659	0.008827	21.579173	0.018576	10.230574
736.378000	22.806259	9.514354	0.008830	21.567148	0.018583	10.224872
736.398000	22.806259	9.516318	0.008829	21.571602	0.018580	10.226984
736.418000	22.806259	9.513872	0.008831	21.566056	0.018583	10.224355
736.438000	22.806259	9.503037	0.008838	21.541496	0.018598	10.212711
736.458000	22.806259	9.511791	0.008832	21.561339	0.018586	10.222118
736.478000	22.806259	9.504193	0.008837	21.544116	0.018597	10.213953
736.498000	22.806259	9.507157	0.008835	21.550834	0.018593	10.217138
736.518000	22.806259	9.505442	0.008836	21.546946	0.018595	10.215295
736.538000	22.806259	9.505555	0.008836	21.547202	0.018595	10.215416
736.558000	22.806259	9.515894	0.008829	21.570640	0.018581	10.226528
736.578000	22.806340	9.508280	0.008834	21.553380	0.018591	10.218345
736.598000	22.806340	9.504224	0.008837	21.544185	0.018597	10.213986
736.618000	22.806340	9.504648	0.008837	21.545146	0.018596	10.214441
736.638000	22.806340	9.505114	0.008837	21.546203	0.018596	10.214943
736.658000	22.806340	9.502183	0.008838	21.539560	0.018600	10.211793
736.678000	22.806340	9.499232	0.008840	21.532871	0.018604	10.208622
736.698000	22.806340	9.499049	0.008840	21.532455	0.018604	10.208425
736.718000	22.806340	9.503364	0.008838	21.542236	0.018598	10.213062
736.738000	22.806340	9.501164	0.008839	21.537250	0.018601	10.210698
736.758000	22.806340	9.508240	0.008834	21.553289	0.018591	10.218302
736.778000	22.806340	9.502594	0.008838	21.540492	0.018599	10.212235
736.798000	22.806340	9.507585	0.008835	21.551806	0.018592	10.217599
736.818000	22.806340	9.514865	0.008830	21.568307	0.018582	10.225422
736.838000	22.806340	9.512108	0.008832	21.562059	0.018586	10.222460
736.858000	22.806340	9.510990	0.008833	21.559523	0.018588	10.221258
736.878000	22.806340	9.506052	0.008836	21.548330	0.018594	10.215951
736.898000	22.806340	9.500029	0.008840	21.534677	0.018603	10.209478
736.918000	22.806340	9.501953	0.008839	21.539038	0.018600	10.211546
736.938000	22.806340	9.499747	0.008840	21.534038	0.018603	10.209175
736.958000	22.806340	9.499802	0.008840	21.534163	0.018603	10.209234
736.978000	22.806340	9.490686	0.008846	21.513499	0.018615	10.199438
736.998000	22.806340	9.488755	0.008847	21.509120	0.018618	10.197362
737.018000	22.806340	9.492950	0.008844	21.518630	0.018612	10.201870
737.038000	22.806340	9.490811	0.008846	21.513781	0.018615	10.199571
737.058000	22.806340	9.496998	0.008842	21.527807	0.018607	10.206221
737.078000	22.806340	9.491184	0.008846	21.514628	0.018615	10.199973
737.098000	22.806340	9.495033	0.008843	21.523351	0.018609	10.204108
737.118000	22.806340	9.493385	0.008844	21.519616	0.018612	10.202338
737.138000	22.806340	9.488526	0.008847	21.508602	0.018618	10.197116
737.158000	22.806340	9.483903	0.008850	21.498123	0.018625	10.192148
737.178000	22.806340	9.488421	0.008847	21.508363	0.018618	10.197003
737.198000	22.806340	9.481890	0.008852	21.493558	0.018627	10.189984
737.218000	22.806340	9.484506	0.008850	21.499489	0.018624	10.192796
737.238000	22.806340	9.495377	0.008843	21.524131	0.018609	10.204478
737.258000	22.806340	9.482622	0.008851	21.495220	0.018626	10.190772
737.278000	22.806340	9.485148	0.008850	21.500945	0.018623	10.193486
737.298000	22.806340	9.487018	0.008848	21.505182	0.018620	10.195495
737.318000	22.806340	9.492291	0.008845	21.517137	0.018613	10.201162
737.338000	22.806340	9.484222	0.008850	21.498847	0.018624	10.192491
737.358000	22.806340	9.487710	0.008848	21.506752	0.018619	10.196239
737.378000	22.806340	9.485299	0.008849	21.501286	0.018623	10.193648
737.398000	22.806340	9.487063	0.008848	21.505285	0.018620	10.195544
737.418000	22.806340	9.488993	0.008847	21.509659	0.018618	10.197617
737.438000	22.806340	9.479592	0.008853	21.488350	0.018631	10.187515
737.458000	22.806340	9.484222	0.008850	21.498847	0.018624	10.192491
737.478000	22.806340	9.486222	0.008849	21.503379	0.018621	10.194640
737.498000	22.806340	9.482775	0.008851	21.495565	0.018626	10.190935
737.518000	22.806340	9.475731	0.008856	21.479598	0.018636	10.183365
737.538000	22.806340	9.478062	0.008854	21.484881	0.018633	10.185870
737.558000	22.806340	9.488605	0.008847	21.508781	0.018618	10.197201
737.578000	22.806340	9.481110	0.008852	21.491790	0.018628	10.189146
737.598000	22.806340	9.482497	0.008851	21.494936	0.018627	10.190637
737.618000	22.806340	9.479376	0.008853	21.487861	0.018631	10.187283
737.638000	22.806340	9.487599	0.008848	21.506501	0.018620	10.196120
737.658000	22.806340	9.482270	0.008851	21.494421	0.018627	10.190393
737.678000	22.806340	9.478895	0.008854	21.486771	0.018632	10.186766
737.698000	22.806340	9.476649	0.008855	21.481679	0.018635	10.184352
737.718000	22.806340	9.478804	0.008854	21.486564	0.018632	10.186668
737.738000	22.806340	9.481081	0.008852	21.491724	0.018629	10.189115
737.758000	22.806340	9.478969	0.008854	21.486938	0.018631	10.186845
737.778000	22.806340	9.480306	0.008853	21.489968	0.018630	10.188282
737.798000	22.806340	9.479220	0.008853	21.487506	0.018631	10.187115
737.818000	22.806340	9.479338	0.008853	21.487776	0.018631	10.187242
737.838000	22.806340	9.473085	0.008857	21.473600	0.018639	10.180522
737.858000	22.806340	9.482749	0.008851	21.495507	0.018626	10.190908
737.878000	22.806340	9.475808	0.008856	21.479772	0.018636	10.183448
737.898000	22.806340	9.473112	0.008857	21.473661	0.018639	10.180551
737.918000	22.806340	9.479242	0.008853	21.487557	0.018631	10.187139
737.938000	22.806340	9.479963	0.008853	21.489191	0.018630	10.187913
737.958000	22.806340	9.480574	0.008853	21.490576	0.018629	10.188570
737.978000	22.806340	9.475147	0.008856	21.478274	0.018637	10.182738
737.998000	22.806340	9.477889	0.008854	21.484489	0.018633	10.185685
738.018000	22.806340	9.480304	0.008853	21.489964	0.018630	10.188280
738.038000	22.806340	9.477312	0.008855	21.483181	0.018634	10.185064
738.058000	22.806340	9.475263	0.008856	21.478537	0.018636	10.182863
738.078000	22.806340	9.479873	0.008853	21.488986	0.018630	10.187817
738.098000	22.806340	9.478677	0.008854	21.486276	0.018632	10.186531
738.118000	22.806340	9.475059	0.008856	21.478074	0.018637	10.182643
738.138000	22.806340	9.480285	0.008853	21.489921	0.018630	10.188260
738.158000	22.806340	9.481196	0.008852	21.491985	0.018628	10.189238
738.178000	22.806340	9.468149	0.008861	21.462411	0.018646	10.175217
738.198000	22.806340	9.480769	0.008852	21.491019	0.018629	10.188780
738.218000	22.806340	9.479245	0.008853	21.487564	0.018631	10.187142
738.238000	22.806340	9.479782	0.008853	21.488780	0.018630	10.187719
738.258000	22.806340	9.470881	0.008859	21.468604	0.018642	10.178154
738.278000	22.806340	9.474772	0.008856	21.477423	0.018637	10.182334
738.298000	22.806340	9.480426	0.008853	21.490240	0.018629	10.188411
738.318000	22.806340	9.480220	0.008853	21.489773	0.018630	10.188189
738.338000	22.806340	9.474743	0.008856	21.477358	0.018637	10.182304
738.358000	22.806340	9.479583	0.008853	21.488331	0.018631	10.187506
738.378000	22.806340	9.476707	0.008855	21.481811	0.018634	10.184415
738.398000	22.806340	9.478799	0.008854	21.486554	0.018632	10.186663
738.418000	22.806340	9.477143	0.008855	21.482798	0.018634	10.184883
738.438000	22.806340	9.480114	0.008853	21.489534	0.018630	10.188076
738.458000	22.806340	9.477256	0.008855	21.483055	0.018634	10.185005
738.478000	22.806340	9.481573	0.008852	21.492840	0.018628	10.189643
738.498000	22.806340	9.473310	0.008857	21.474109	0.018639	10.180763
738.518000	22.806340	9.471443	0.008858	21.469878	0.018642	10.178757
738.538000	22.806340	9.469499	0.008860	21.465471	0.018644	10.176668
738.558000	22.806340	9.469777	0.008860	21.466102	0.018644	10.176967
738.578000	22.806340	9.473323	0.008857	21.474140	0.018639	10.180778
738.598000	22.806340	9.479480	0.008853	21.488095	0.018631	10.187394
738.618000	22.806340	9.475660	0.008856	21.479436	0.018636	10.183289
738.638000	22.806340	9.473826	0.008857	21.475280	0.018638	10.181318
738.658000	22.806340	9.473371	0.008857	21.474248	0.018639	10.180829
738.678000	22.806340	9.469012	0.008860	21.464367	0.018645	10.176144
738.698000	22.806340	9.468067	0.008861	21.462225	0.018646	10.175129
738.718000	22.806340	9.467733	0.008861	21.461467	0.018647	10.174770
738.738000	22.806340	9.463471	0.008864	21.451807	0.018653	10.170190
738.758000	22.806340	9.463770	0.008863	21.452484	0.018652	10.170511
738.778000	22.806340	9.464682	0.008863	21.454552	0.018651	10.171491
738.798000	22.806340	9.468706	0.008860	21.463674	0.018645	10.175816
738.818000	22.806340	9.466763	0.008862	21.459269	0.018648	10.173727
738.838000	22.806340	9.470416	0.008859	21.467550	0.018643	10.177654
738.858000	22.806340	9.463670	0.008864	21.452258	0.018652	10.170404
738.878000	22.806340	9.473315	0.008857	21.474122	0.018639	10.180769
738.898000	22.806340	9.470296	0.008859	21.467277	0.018643	10.177524
738.918000	22.806340	9.471065	0.008859	21.469021	0.018642	10.178351
738.938000	22.806340	9.475430	0.008856	21.478915	0.018636	10.183042
738.958000	22.806340	9.472934	0.008858	21.473257	0.018640	10.180359
738.978000	22.806340	9.466210	0.008862	21.458015	0.018649	10.173133
738.998000	22.806340	9.469723	0.008860	21.465978	0.018644	10.176908
739.018000	22.806340	9.468014	0.008861	21.462106	0.018646	10.175073
739.038000	22.806340	9.471766	0.008858	21.470610	0.018641	10.179104
739.058000	22.806340	9.470807	0.008859	21.468436	0.018643	10.178074
739.078000	22.806340	9.472905	0.008858	21.473192	0.018640	10.180329
739.098000	22.806340	9.467399	0.008861	21.460711	0.018647	10.174411
739.118000	22.806340	9.461614	0.008865	21.447597	0.018655	10.168194
739.138000	22.806340	9.471243	0.008859	21.469425	0.018642	10.178542
739.158000	22.806340	9.469445	0.008860	21.465349	0.018644	10.176610
739.178000	22.806340	9.471265	0.008859	21.469476	0.018642	10.178566
739.198000	22.806340	9.465986	0.008862	21.457509	0.018649	10.172893
739.218000	22.806340	9.464653	0.008863	21.454487	0.018651	10.171460
739.238000	22.806340	9.469852	0.008860	21.466272	0.018644	10.177048
739.258000	22.806340	9.471861	0.008858	21.470825	0.018641	10.179206
739.278000	22.806340	9.469909	0.008859	21.466401	0.018644	10.177109
739.298000	22.806340	9.464833	0.008863	21.454894	0.018651	10.171654
739.318000	22.806340	9.473918	0.008857	21.475489	0.018638	10.181417
739.338000	22.806340	9.465541	0.008862	21.456500	0.018650	10.172415
739.358000	22.806340	9.471027	0.008859	21.468935	0.018642	10.178310
739.378000	22.806340	9.474421	0.008857	21.476628	0.018638	10.181957
739.398000	22.806340	9.471670	0.008858	21.470394	0.018641	10.179002
739.418000	22.806340	9.463941	0.008863	21.452872	0.018652	10.170695
739.438000	22.806340	9.471952	0.008858	21.471032	0.018641	10.179305
739.458000	22.806340	9.465268	0.008863	21.455880	0.018650	10.172121
739.478000	22.806340	9.472006	0.008858	21.471155	0.018641	10.179363
739.498000	22.806340	9.472211	0.008858	21.471618	0.018641	10.179582
739.518000	22.806340	9.464501	0.008863	21.454141	0.018651	10.171296
739.538000	22.806340	9.473361	0.008857	21.474226	0.018639	10.180819
739.558000	22.806340	9.470150	0.008859	21.466948	0.018643	10.177368
739.578000	22.806340	9.468232	0.008861	21.462599	0.018646	10.175306
739.598000	22.806340	9.465509	0.008862	21.456427	0.018650	10.172380
739.618000	22.806340	9.466128	0.008862	21.457830	0.018649	10.173046
739.638000	22.806340	9.470951	0.008859	21.468762	0.018642	10.178228
739.658000	22.806340	9.456118	0.008868	21.435138	0.018663	10.162287
739.678000	22.806340	9.464034	0.008863	21.453083	0.018652	10.170795
739.698000	22.806340	9.465684	0.008862	21.456824	0.018650	10.172568
739.718000	22.806340	9.466312	0.008862	21.458248	0.018649	10.173244
739.738000	22.806340	9.464547	0.008863	21.454246	0.018651	10.171346
739.758000	22.806340	9.461917	0.008865	21.448285	0.018655	10.168520
739.778000	22.806340	9.461067	0.008865	21.446358	0.018656	10.167606
739.798000	22.806340	9.462657	0.008864	21.449962	0.018654	10.169315
739.818000	22.806340	9.466884	0.008861	21.459543	0.018648	10.173857
739.838000	22.806340	9.467837	0.008861	21.461705	0.018647	10.174882
739.858000	22.806340	9.469005	0.008860	21.464351	0.018645	10.176137
739.878000	22.806340	9.465542	0.008862	21.456501	0.018650	10.172415
739.898000	22.806340	9.464880	0.008863	21.455002	0.018651	10.171705
739.918000	22.806340	9.460039	0.008866	21.444029	0.018657	10.166502
739.938000	22.806340	9.465035	0.008863	21.455353	0.018650	10.171871
739.958000	22.806340	9.458083	0.008867	21.439594	0.018660	10.164400
739.978000	22.806340	9.462875	0.008864	21.450456	0.018653	10.169549
739.998000	22.806340	9.461192	0.008865	21.446641	0.018656	10.167741
740.018000	22.806340	9.463196	0.008864	21.451185	0.018653	10.169895
740.038000	22.806340	9.461565	0.008865	21.447487	0.018655	10.168142
740.058000	22.806340	9.466025	0.008862	21.457597	0.018649	10.172935
740.078000	22.806340	9.459344	0.008866	21.442452	0.018658	10.165755
740.098000	22.806340	9.460781	0.008865	21.445710	0.018656	10.167299
740.118000	22.806340	9.459996	0.008866	21.443930	0.018657	10.166455
740.138000	22.806340	9.461340	0.008865	21.446977	0.018656	10.167900
740.158000	22.806340	9.462772	0.008864	21.450223	0.018654	10.169439
740.178000	22.806340	9.457011	0.008868	21.437164	0.018661	10.163248
740.198000	22.806340	9.461720	0.008865	21.447837	0.018655	10.168308
740.218000	22.806340	9.460814	0.008865	21.445784	0.018656	10.167334
740.238000	22.806340	9.462444	0.008864	21.449478	0.018654	10.169086
740.258000	22.806340	9.466116	0.008862	21.457804	0.018649	10.173033
740.278000	22.806340	9.462424	0.008864	21.449433	0.018654	10.169065
740.298000	22.806340	9.459865	0.008866	21.443632	0.018658	10.166314
740.318000	22.806340	9.456226	0.008868	21.435383	0.018663	10.162404
740.338000	22.806340	9.462833	0.008864	21.450360	0.018654	10.169504
740.358000	22.806340	9.462081	0.008865	21.448655	0.018655	10.168696
740.378000	22.806340	9.456927	0.008868	21.436973	0.018662	10.163157
740.398000	22.806340	9.461963	0.008865	21.448388	0.018655	10.168569
740.418000	22.806340	9.454664	0.008869	21.431843	0.018665	10.160725
740.438000	22.806340	9.456978	0.008868	21.437090	0.018662	10.163213
740.458000	22.806340	9.455172	0.008869	21.432995	0.018664	10.161271
740.478000	22.806340	9.459039	0.008867	21.441761	0.018659	10.165427
740.498000	22.806340	9.460054	0.008866	21.444061	0.018657	10.166518
740.518000	22.806340	9.457014	0.008868	21.437171	0.018661	10.163251
740.538000	22.806340	9.456062	0.008869	21.435012	0.018663	10.162227
740.558000	22.806340	9.460349	0.008866	21.444729	0.018657	10.166834
740.578000	22.806340	9.462304	0.008864	21.449161	0.018654	10.168936
740.598000	22.806340	9.451376	0.008872	21.424390	0.018669	10.157192
740.618000	22.806340	9.453355	0.008870	21.428877	0.018666	10.159319
740.638000	22.806340	9.452327	0.008871	21.426546	0.018668	10.158214
740.658000	22.806340	9.455793	0.008869	21.434404	0.018663	10.161939
740.678000	22.806340	9.462241	0.008864	21.449020	0.018654	10.168869
740.698000	22.806340	9.459456	0.008866	21.442707	0.018658	10.165876
740.718000	22.806340	9.461752	0.008865	21.447911	0.018655	10.168343
740.738000	22.806340	9.461656	0.008865	21.447693	0.018655	10.168240
740.758000	22.806340	9.453430	0.008870	21.429046	0.018666	10.159399
740.778000	22.806340	9.453441	0.008870	21.429070	0.018666	10.159411
740.798000	22.806340	9.458933	0.008867	21.441521	0.018659	10.165313
740.818000	22.806340	9.455554	0.008869	21.433861	0.018663	10.161682
740.838000	22.806340	9.454187	0.008870	21.430762	0.018665	10.160212
740.858000	22.806340	9.456187	0.008868	21.435297	0.018663	10.162362
740.878000	22.806340	9.452799	0.008871	21.427615	0.018667	10.158721
740.898000	22.806340	9.458213	0.008867	21.439887	0.018660	10.164539
740.918000	22.806340	9.457724	0.008867	21.438780	0.018661	10.164014
740.938000	22.806340	9.447840	0.008874	21.416375	0.018674	10.153392
740.958000	22.806340	9.457032	0.008868	21.437210	0.018661	10.163270
740.978000	22.806340	9.455262	0.008869	21.433199	0.018664	10.161368
740.998000	22.806340	9.456905	0.008868	21.436924	0.018662	10.163134
741.018000	22.806340	9.454509	0.008870	21.431491	0.018665	10.160558
741.038000	22.806340	9.454628	0.008869	21.431761	0.018665	10.160686
741.058000	22.806340	9.459568	0.008866	21.442959	0.018658	10.165995
741.078000	22.806340	9.460754	0.008865	21.445649	0.018656	10.167270
741.098000	22.806340	9.463318	0.008864	21.451461	0.018653	10.170026
741.118000	22.806340	9.453479	0.008870	21.429156	0.018666	10.159451
741.138000	22.806340	9.458610	0.008867	21.440788	0.018659	10.164966
741.158000	22.806340	9.456364	0.008868	21.435696	0.018662	10.162552
741.178000	22.806340	9.454384	0.008870	21.431208	0.018665	10.160424
741.198000	22.806340	9.453701	0.008870	21.429659	0.018666	10.159690
741.218000	22.806340	9.453768	0.008870	21.429812	0.018666	10.159762
741.238000	22.806340	9.458518	0.008867	21.440580	0.018659	10.164867
741.258000	22.806340	9.458154	0.008867	21.439755	0.018660	10.164476
741.278000	22.806340	9.455033	0.008869	21.432680	0.018664	10.161122
741.298000	22.806340	9.457147	0.008868	21.437472	0.018661	10.163394
741.318000	22.806340	9.454916	0.008869	21.432415	0.018664	10.160996
741.338000	22.806340	9.455400	0.008869	21.433512	0.018664	10.161516
741.358000	22.806340	9.454711	0.008869	21.431950	0.018665	10.160776
741.378000	22.806340	9.454129	0.008870	21.430630	0.018665	10.160150
741.398000	22.806340	9.458424	0.008867	21.440366	0.018660	10.164766
741.418000	22.806340	9.454009	0.008870	21.430359	0.018666	10.160022
741.438000	22.806340	9.449642	0.008873	21.420460	0.018672	10.155329
741.458000	22.806340	9.454692	0.008869	21.431907	0.018665	10.160755
741.478000	22.806340	9.457248	0.008868	21.437701	0.018661	10.163502
741.498000	22.806340	9.452838	0.008871	21.427704	0.018667	10.158763
741.518000	22.806340	9.455424	0.008869	21.433566	0.018664	10.161542
741.538000	22.806340	9.453086	0.008870	21.428267	0.018667	10.159030
741.558000	22.806340	9.451171	0.008872	21.423926	0.018669	10.156971
741.578000	22.806340	9.453865	0.008870	21.430031	0.018666	10.159866
741.598000	22.806340	9.449395	0.008873	21.419900	0.018672	10.155063
741.618000	22.806340	9.452425	0.008871	21.426768	0.018668	10.158319
741.638000	22.806340	9.445568	0.008875	21.411224	0.018677	10.150950
741.658000	22.806340	9.448148	0.008874	21.417073	0.018674	10.153723
741.678000	22.806340	9.451063	0.008872	21.423681	0.018670	10.156856
741.698000	22.806340	9.448997	0.008873	21.418998	0.018672	10.154635
741.718000	22.806340	9.446624	0.008875	21.413618	0.018676	10.152085
741.738000	22.806340	9.448316	0.008874	21.417454	0.018673	10.153903
741.758000	22.806340	9.446485	0.008875	21.413302	0.018676	10.151935
741.778000	22.806340	9.449868	0.008873	21.420971	0.018671	10.155571
741.798000	22.806340	9.450359	0.008872	21.422086	0.018671	10.156099
741.818000	22.806340	9.450104	0.008872	21.421507	0.018671	10.155825
741.838000	22.806340	9.454440	0.008870	21.431336	0.018665	10.160485
741.858000	22.806340	9.451938	0.008871	21.425665	0.018668	10.157796
741.878000	22.806340	9.447696	0.008874	21.416048	0.018674	10.153237
741.898000	22.806340	9.448227	0.008874	21.417253	0.018674	10.153808
741.917000	22.806340	9.447071	0.008874	21.414631	0.018675	10.152565
741.937000	22.806340	9.452213	0.008871	21.426288	0.018668	10.158091
741.957000	22.806340	9.449634	0.008873	21.420441	0.018672	10.155320
741.977000	22.806340	9.449129	0.008873	21.419296	0.018672	10.154777
741.997000	22.806340	9.449245	0.008873	21.419559	0.018672	10.154901
742.017000	22.806340	9.456686	0.008868	21.436427	0.018662	10.162898
742.037000	22.806340	9.451928	0.008871	21.425642	0.018668	10.157785
742.057000	22.806340	9.447375	0.008874	21.415320	0.018675	10.152892
742.077000	22.806340	9.451889	0.008871	21.425553	0.018668	10.157743
742.097000	22.806340	9.447720	0.008874	21.416102	0.018674	10.153262
742.117000	22.806340	9.448736	0.008873	21.418405	0.018673	10.154354
742.137000	22.806340	9.450560	0.008872	21.422540	0.018670	10.156315
742.157000	22.806340	9.447769	0.008874	21.416213	0.018674	10.153315
742.177000	22.806340	9.457147	0.008868	21.437471	0.018661	10.163393
742.197000	22.806340	9.443086	0.008877	21.405599	0.018681	10.148283
742.217000	22.806340	9.444418	0.008876	21.408617	0.018679	10.149714
742.237000	22.806340	9.444996	0.008876	21.409927	0.018678	10.150335
742.257000	22.806340	9.453548	0.008870	21.429313	0.018666	10.159525
742.277000	22.806340	9.449790	0.008873	21.420796	0.018671	10.155488
742.297000	22.806340	9.448260	0.008874	21.417327	0.018673	10.153843
742.317000	22.806340	9.445643	0.008875	21.411395	0.018677	10.151031
742.337000	22.806340	9.441961	0.008878	21.403047	0.018682	10.147073
742.357000	22.806340	9.448580	0.008873	21.418052	0.018673	10.154187
742.377000	22.806340	9.447173	0.008874	21.414862	0.018675	10.152674
742.397000	22.806340	9.443512	0.008877	21.406564	0.018680	10.148740
742.417000	22.806340	9.448788	0.008873	21.418523	0.018673	10.154410
742.437000	22.806340	9.447985	0.008874	21.416703	0.018674	10.153547
742.457000	22.806340	9.445737	0.008875	21.411607	0.018677	10.151131
742.477000	22.806340	9.443045	0.008877	21.405505	0.018681	10.148238
742.497000	22.806340	9.451389	0.008872	21.424419	0.018669	10.157205
742.517000	22.806340	9.447239	0.008874	21.415012	0.018675	10.152746
742.537000	22.806340	9.449360	0.008873	21.419819	0.018672	10.155025
742.557000	22.806340	9.448721	0.008873	21.418371	0.018673	10.154338
742.577000	22.806340	9.451002	0.008872	21.423542	0.018670	10.156790
742.597000	22.806340	9.443729	0.008877	21.407055	0.018680	10.148973
742.617000	22.806340	9.450381	0.008872	21.422136	0.018671	10.156123
742.637000	22.806340	9.447774	0.008874	21.416225	0.018674	10.153321
742.657000	22.806340	9.451233	0.008872	21.424066	0.018669	10.157038
742.677000	22.806340	9.443172	0.008877	21.405794	0.018680	10.148375
742.697000	22.806340	9.447218	0.008874	21.414966	0.018675	10.152724
742.717000	22.806340	9.453258	0.008870	21.428657	0.018667	10.159215
742.737000	22.806340	9.443153	0.008877	21.405751	0.018680	10.148355
742.757000	22.806340	9.447076	0.008874	21.414643	0.018675	10.152570
742.777000	22.806340	9.442490	0.008877	21.404248	0.018681	10.147643
742.797000	22.806340	9.447942	0.008874	21.416605	0.018674	10.153501
742.817000	22.806340	9.435044	0.008882	21.387368	0.018692	10.139640
742.837000	22.806340	9.442999	0.008877	21.405401	0.018681	10.148189
742.857000	22.806340	9.446239	0.008875	21.412746	0.018676	10.151671
742.877000	22.806340	9.445787	0.008875	21.411721	0.018677	10.151186
742.897000	22.806340	9.449332	0.008873	21.419757	0.018672	10.154995
742.917000	22.806340	9.446824	0.008875	21.414071	0.018675	10.152299
742.937000	22.806340	9.443719	0.008877	21.407033	0.018680	10.148963
742.957000	22.806340	9.444250	0.008876	21.408236	0.018679	10.149533
742.977000	22.806340	9.442934	0.008877	21.405254	0.018681	10.148119
742.997000	22.806340	9.442828	0.008877	21.405014	0.018681	10.148005
743.017000	22.806340	9.449759	0.008873	21.420725	0.018671	10.155454
743.037000	22.806340	9.447211	0.008874	21.414949	0.018675	10.152716
743.057000	22.806340	9.443774	0.008877	21.407159	0.018680	10.149022
743.077000	22.806340	9.442913	0.008877	21.405206	0.018681	10.148097
743.097000	22.806340	9.442399	0.008877	21.404040	0.018682	10.147544
743.117000	22.806340	9.442287	0.008878	21.403787	0.018682	10.147424
743.137000	22.806340	9.442493	0.008877	21.404254	0.018681	10.147645
743.157000	22.806340	9.443985	0.008876	21.407636	0.018679	10.149249
743.177000	22.806340	9.446316	0.008875	21.412919	0.018676	10.151753
743.197000	22.806340	9.442275	0.008878	21.403759	0.018682	10.147411
743.217000	22.806340	9.444643	0.008876	21.409128	0.018678	10.149956
743.237000	22.806340	9.447659	0.008874	21.415964	0.018674	10.153197
743.257000	22.806340	9.444335	0.008876	21.408429	0.018679	10.149625
743.277000	22.806340	9.447157	0.008874	21.414826	0.018675	10.152657
743.297000	22.806340	9.443776	0.008877	21.407162	0.018680	10.149024
743.317000	22.806340	9.442707	0.008877	21.404739	0.018681	10.147875
743.337000	22.806340	9.445162	0.008876	21.410303	0.018678	10.150513
743.357000	22.806340	9.445835	0.008875	21.411830	0.018677	10.151237
743.377000	22.806340	9.437055	0.008881	21.391927	0.018689	10.141801
743.397000	22.806340	9.443893	0.008876	21.407429	0.018679	10.149150
743.417000	22.806340	9.435404	0.008882	21.388185	0.018691	10.140027
743.437000	22.806340	9.441951	0.008878	21.403024	0.018682	10.147062
743.457000	22.806340	9.440944	0.008878	21.400742	0.018683	10.145980
743.477000	22.806340	9.440313	0.008879	21.399312	0.018684	10.145302
743.497000	22.806340	9.444820	0.008876	21.409530	0.018678	10.150146
743.517000	22.806340	9.448612	0.008873	21.418124	0.018673	10.154221
743.537000	22.806340	9.439540	0.008879	21.397560	0.018685	10.144472
743.557000	22.806340	9.445026	0.008876	21.409995	0.018678	10.150367
743.577000	22.806340	9.445837	0.008875	21.411835	0.018677	10.151239
743.597000	22.806340	9.440432	0.008879	21.399583	0.018684	10.145431
743.617000	22.806340	9.443286	0.008877	21.406051	0.018680	10.148497
743.637000	22.806340	9.439002	0.008880	21.396340	0.018686	10.143893
743.657000	22.806340	9.444568	0.008876	21.408959	0.018679	10.149876
743.677000	22.806340	9.443882	0.008876	21.407403	0.018679	10.149138
743.697000	22.806340	9.441927	0.008878	21.402972	0.018682	10.147037
743.717000	22.806340	9.444120	0.008876	21.407943	0.018679	10.149394
743.737000	22.806340	9.446803	0.008875	21.414024	0.018675	10.152277
743.757000	22.806340	9.442660	0.008877	21.404633	0.018681	10.147825
743.777000	22.806340	9.443826	0.008877	21.407276	0.018680	10.149078
743.797000	22.806340	9.439572	0.008879	21.397633	0.018685	10.144506
743.817000	22.806340	9.438460	0.008880	21.395113	0.018687	10.143311
743.837000	22.806340	9.439944	0.008879	21.398477	0.018685	10.144906
743.857000	22.806340	9.443195	0.008877	21.405845	0.018680	10.148400
743.877000	22.806340	9.441978	0.008878	21.403087	0.018682	10.147092
743.897000	22.806340	9.443437	0.008877	21.406393	0.018680	10.148659
743.917000	22.806340	9.443616	0.008877	21.406800	0.018680	10.148852
743.937000	22.806340	9.443440	0.008877	21.406401	0.018680	10.148663
743.957000	22.806340	9.445815	0.008875	21.411785	0.018677	10.151216
743.977000	22.806340	9.442651	0.008877	21.404613	0.018681	10.147816
743.997000	22.806340	9.443915	0.008876	21.407477	0.018679	10.149173
744.017000	22.806340	9.449061	0.008873	21.419143	0.018672	10.154704
744.037000	22.806340	9.445695	0.008875	21.411512	0.018677	10.151086
744.057000	22.806340	9.437112	0.008881	21.392056	0.018689	10.141862
744.077000	22.806340	9.442100	0.008878	21.403362	0.018682	10.147223
744.097000	22.806340	9.439375	0.008879	21.397186	0.018686	10.144294
744.117000	22.806340	9.447286	0.008874	21.415120	0.018675	10.152797
744.137000	22.806340	9.440176	0.008879	21.399003	0.018685	10.145156
744.157000	22.806340	9.440859	0.008878	21.400551	0.018684	10.145890
744.177000	22.806340	9.446168	0.008875	21.412585	0.018676	10.151595
744.197000	22.806340	9.442534	0.008877	21.404346	0.018681	10.147689
744.217000	22.806340	9.447831	0.008874	21.416355	0.018674	10.153382
744.237000	22.806340	9.439875	0.008879	21.398319	0.018685	10.144832
744.257000	22.806340	9.448768	0.008873	21.418478	0.018673	10.154389
744.277000	22.806340	9.444863	0.008876	21.409627	0.018678	10.150193
744.297000	22.806340	9.443934	0.008876	21.407521	0.018679	10.149194
744.317000	22.806340	9.443384	0.008877	21.406275	0.018680	10.148603
744.337000	22.806340	9.443497	0.008877	21.406531	0.018680	10.148725
744.357000	22.806340	9.444493	0.008876	21.408788	0.018679	10.149795
744.377000	22.806340	9.445808	0.008875	21.411769	0.018677	10.151208
744.397000	22.806340	9.445109	0.008876	21.410183	0.018678	10.150456
744.417000	22.806340	9.444538	0.008876	21.408889	0.018679	10.149843
744.437000	22.806340	9.444765	0.008876	21.409404	0.018678	10.150087
744.457000	22.806340	9.445761	0.008875	21.411662	0.018677	10.151157
744.477000	22.806340	9.441155	0.008878	21.401221	0.018683	10.146208
744.497000	22.806340	9.443679	0.008877	21.406943	0.018680	10.148920
744.517000	22.806340	9.447226	0.008874	21.414983	0.018675	10.152732
744.537000	22.806340	9.443821	0.008877	21.407264	0.018680	10.149072
744.557000	22.806340	9.439892	0.008879	21.398358	0.018685	10.144850
744.577000	22.806340	9.437549	0.008881	21.393047	0.018688	10.142332
744.597000	22.806340	9.445739	0.008875	21.411612	0.018677	10.151134
744.617000	22.806340	9.444725	0.008876	21.409313	0.018678	10.150044
744.637000	22.806340	9.437436	0.008881	21.392792	0.018688	10.142211
744.657000	22.806340	9.432398	0.008884	21.381371	0.018695	10.136796
744.677000	22.806340	9.439798	0.008879	21.398146	0.018685	10.144749
744.697000	22.806340	9.442963	0.008877	21.405319	0.018681	10.148150
744.717000	22.806340	9.438496	0.008880	21.395194	0.018687	10.143350
744.737000	22.806340	9.437684	0.008881	21.393353	0.018688	10.142477
744.757000	22.806340	9.434016	0.008883	21.385038	0.018693	10.138535
744.777000	22.806340	9.443310	0.008877	21.406105	0.018680	10.148523
744.797000	22.806340	9.438168	0.008880	21.394451	0.018687	10.142998
744.817000	22.806340	9.438357	0.008880	21.394880	0.018687	10.143201
744.837000	22.806340	9.443137	0.008877	21.405714	0.018680	10.148338
744.857000	22.806340	9.440802	0.008878	21.400421	0.018684	10.145828
744.877000	22.806340	9.441442	0.008878	21.401871	0.018683	10.146516
744.897000	22.806340	9.437923	0.008880	21.393896	0.018688	10.142735
744.917000	22.806340	9.444027	0.008876	21.407731	0.018679	10.149294
744.937000	22.806340	9.448130	0.008874	21.417032	0.018674	10.153703
744.957000	22.806340	9.440700	0.008879	21.400190	0.018684	10.145718
744.977000	22.806340	9.445500	0.008875	21.411071	0.018677	10.150877
744.997000	22.806340	9.438018	0.008880	21.394110	0.018688	10.142836
745.017000	22.806340	9.446126	0.008875	21.412490	0.018676	10.151550
745.037000	22.806340	9.443647	0.008877	21.406870	0.018680	10.148885
745.057000	22.806340	9.442290	0.008878	21.403793	0.018682	10.147427
745.077000	22.806340	9.440878	0.008878	21.400593	0.018684	10.145910
745.097000	22.806340	9.443227	0.008877	21.405919	0.018680	10.148435
745.117000	22.806340	9.438853	0.008880	21.396004	0.018686	10.143734
745.137000	22.806340	9.442804	0.008877	21.404959	0.018681	10.147979
745.157000	22.806340	9.442756	0.008877	21.404851	0.018681	10.147928
745.177000	22.806340	9.441839	0.008878	21.402772	0.018682	10.146943
745.197000	22.806340	9.450149	0.008872	21.421608	0.018671	10.155873
745.217000	22.806340	9.438928	0.008880	21.396173	0.018686	10.143814
745.237000	22.806340	9.437317	0.008881	21.392521	0.018688	10.142083
745.257000	22.806340	9.436443	0.008881	21.390540	0.018690	10.141144
745.277000	22.806340	9.437164	0.008881	21.392175	0.018689	10.141918
745.297000	22.806340	9.443628	0.008877	21.406827	0.018680	10.148865
745.317000	22.806340	9.434395	0.008883	21.385897	0.018692	10.138942
745.337000	22.806340	9.434874	0.008882	21.386983	0.018692	10.139457
745.357000	22.806340	9.434370	0.008883	21.385842	0.018692	10.138916
745.377000	22.806340	9.442112	0.008878	21.403390	0.018682	10.147236
745.397000	22.806340	9.438018	0.008880	21.394109	0.018688	10.142836
745.417000	22.806340	9.435403	0.008882	21.388183	0.018691	10.140026
745.437000	22.806340	9.435825	0.008882	21.389139	0.018691	10.140479
745.457000	22.806340	9.435739	0.008882	21.388943	0.018691	10.140387
745.477000	22.806340	9.434512	0.008883	21.386164	0.018692	10.139069
745.497000	22.806340	9.436741	0.008881	21.391216	0.018689	10.141464
745.517000	22.806340	9.442641	0.008877	21.404590	0.018681	10.147805
745.537000	22.806340	9.437839	0.008880	21.393704	0.018688	10.142644
745.557000	22.806340	9.432064	0.008884	21.380613	0.018696	10.136437
745.577000	22.806340	9.434244	0.008883	21.385555	0.018693	10.138780
745.597000	22.806340	9.437824	0.008880	21.393670	0.018688	10.142627
745.617000	22.806340	9.438428	0.008880	21.395039	0.018687	10.143277
745.637000	22.806340	9.434822	0.008882	21.386866	0.018692	10.139402
745.657000	22.806340	9.435124	0.008882	21.387551	0.018691	10.139726
745.677000	22.806340	9.434246	0.008883	21.385561	0.018693	10.138783
745.697000	22.806340	9.435833	0.008882	21.389158	0.018690	10.140488
745.717000	22.806340	9.439654	0.008879	21.397820	0.018685	10.144595
745.737000	22.806340	9.441548	0.008878	21.402112	0.018683	10.146630
745.757000	22.806340	9.434027	0.008883	21.385062	0.018693	10.138547
745.777000	22.806340	9.445082	0.008876	21.410124	0.018678	10.150428
745.797000	22.806340	9.439851	0.008879	21.398264	0.018685	10.144806
745.817000	22.806340	9.436931	0.008881	21.391646	0.018689	10.141668
745.837000	22.806340	9.439686	0.008879	21.397891	0.018685	10.144628
745.857000	22.806340	9.435910	0.008882	21.389331	0.018690	10.140570
745.877000	22.806340	9.440249	0.008879	21.399167	0.018684	10.145234
745.897000	22.806340	9.444419	0.008876	21.408621	0.018679	10.149716
745.917000	22.806340	9.439036	0.008880	21.396417	0.018686	10.143930
745.937000	22.806340	9.447221	0.008874	21.414971	0.018675	10.152726
745.957000	22.806340	9.438605	0.008880	21.395440	0.018687	10.143466
745.977000	22.806340	9.431235	0.008885	21.378733	0.018697	10.135546
745.997000	22.806340	9.438365	0.008880	21.394897	0.018687	10.143209
746.017000	22.806340	9.442168	0.008878	21.403517	0.018682	10.147296
746.037000	22.806340	9.436971	0.008881	21.391736	0.018689	10.141711
746.057000	22.806340	9.446089	0.008875	21.412406	0.018676	10.151510
746.077000	22.806340	9.443125	0.008877	21.405687	0.018681	10.148325
746.097000	22.806340	9.439527	0.008879	21.397530	0.018685	10.144457
746.117000	22.806340	9.440058	0.008879	21.398735	0.018685	10.145029
746.137000	22.806340	9.436125	0.008882	21.389819	0.018690	10.140802
746.157000	22.806340	9.434782	0.008882	21.386776	0.018692	10.139359
746.177000	22.806340	9.436938	0.008881	21.391661	0.018689	10.141675
746.197000	22.806340	9.444335	0.008876	21.408429	0.018679	10.149625
746.217000	22.806340	9.445289	0.008876	21.410591	0.018678	10.150650
746.237000	22.806340	9.442480	0.008877	21.404224	0.018681	10.147631
746.257000	22.806340	9.440536	0.008879	21.399819	0.018684	10.145543
746.277000	22.806340	9.448351	0.008874	21.417532	0.018673	10.153940
746.297000	22.806340	9.439902	0.008879	21.398381	0.018685	10.144861
746.317000	22.806340	9.445615	0.008875	21.411331	0.018677	10.151000
746.337000	22.806340	9.441683	0.008878	21.402418	0.018682	10.146775
746.357000	22.806340	9.438219	0.008880	21.394566	0.018687	10.143052
746.377000	22.806340	9.444011	0.008876	21.407696	0.018679	10.149277
746.397000	22.806340	9.442114	0.008878	21.403394	0.018682	10.147238
746.417000	22.806340	9.443185	0.008877	21.405823	0.018680	10.148389
746.437000	22.806340	9.440493	0.008879	21.399720	0.018684	10.145496
746.457000	22.806340	9.448861	0.008873	21.418689	0.018673	10.154489
746.477000	22.806340	9.439805	0.008879	21.398161	0.018685	10.144756
746.497000	22.806340	9.431260	0.008885	21.378790	0.018697	10.135573
746.517000	22.806340	9.429576	0.008886	21.374974	0.018699	10.133764
746.537000	22.806340	9.433527	0.008883	21.383930	0.018694	10.138010
746.557000	22.806340	9.439832	0.008879	21.398222	0.018685	10.144786
746.577000	22.806340	9.443201	0.008877	21.405860	0.018680	10.148407
746.597000	22.806340	9.435524	0.008882	21.388457	0.018691	10.140156
746.617000	22.806340	9.441427	0.008878	21.401838	0.018683	10.146500
746.637000	22.806340	9.436763	0.008881	21.391266	0.018689	10.141488
746.657000	22.806340	9.447445	0.008874	21.415480	0.018675	10.152967
746.677000	22.806340	9.441061	0.008878	21.401008	0.018683	10.146106
746.697000	22.806340	9.441931	0.008878	21.402981	0.018682	10.147042
746.717000	22.806340	9.442597	0.008877	21.404490	0.018681	10.147757
746.737000	22.806340	9.439962	0.008879	21.398517	0.018685	10.144926
746.757000	22.806340	9.436406	0.008881	21.390456	0.018690	10.141104
746.777000	22.806340	9.442372	0.008877	21.403979	0.018682	10.147515
746.797000	22.806340	9.441337	0.008878	21.401634	0.018683	10.146403
746.817000	22.806340	9.436513	0.008881	21.390698	0.018690	10.141218
746.837000	22.806340	9.438501	0.008880	21.395205	0.018687	10.143355
746.857000	22.806340	9.435380	0.008882	21.388131	0.018691	10.140001
746.877000	22.806340	9.436099	0.008882	21.389760	0.018690	10.140774
746.897000	22.806340	9.437119	0.008881	21.392072	0.018689	10.141870
746.917000	22.806340	9.435776	0.008882	21.389027	0.018691	10.140426
746.937000	22.806340	9.438488	0.008880	21.395175	0.018687	10.143341
746.957000	22.806340	9.438144	0.008880	21.394395	0.018687	10.142971
746.977000	22.806340	9.436465	0.008881	21.390590	0.018690	10.141167
746.997000	22.806340	9.436694	0.008881	21.391109	0.018689	10.141413
747.017000	22.806340	9.439553	0.008879	21.397590	0.018685	10.144486
747.037000	22.806340	9.438786	0.008880	21.395850	0.018686	10.143661
747.057000	22.806340	9.441118	0.008878	21.401137	0.018683	10.146167
747.077000	22.806340	9.440895	0.008878	21.400632	0.018684	10.145928
747.097000	22.806340	9.438920	0.008880	21.396154	0.018686	10.143805
747.117000	22.806340	9.438499	0.008880	21.395201	0.018687	10.143354
747.137000	22.806340	9.441241	0.008878	21.401416	0.018683	10.146300
747.157000	22.806340	9.438770	0.008880	21.395815	0.018686	10.143645
747.177000	22.806340	9.444430	0.008876	21.408645	0.018679	10.149727
747.197000	22.806340	9.436064	0.008882	21.389682	0.018690	10.140737
747.217000	22.806340	9.435809	0.008882	21.389102	0.018691	10.140462
747.237000	22.806340	9.439973	0.008879	21.398541	0.018685	10.144937
747.257000	22.806340	9.440252	0.008879	21.399173	0.018684	10.145237
747.277000	22.806340	9.434869	0.008882	21.386973	0.018692	10.139452
747.297000	22.806340	9.429487	0.008886	21.374772	0.018699	10.133668
747.317000	22.806340	9.437223	0.008881	21.392307	0.018689	10.141981
747.337000	22.806340	9.433408	0.008883	21.383660	0.018694	10.137882
747.357000	22.806340	9.433418	0.008883	21.383684	0.018694	10.137893
747.377000	22.806340	9.434100	0.008883	21.385228	0.018693	10.138625
747.397000	22.806340	9.434498	0.008883	21.386131	0.018692	10.139053
747.417000	22.806340	9.430515	0.008885	21.377102	0.018698	10.134773
747.437000	22.806340	9.432511	0.008884	21.381626	0.018695	10.136917
747.457000	22.806340	9.427872	0.008887	21.371111	0.018701	10.131932
747.477000	22.806340	9.429874	0.008886	21.375650	0.018699	10.134084
747.497000	22.806340	9.437747	0.008880	21.393495	0.018688	10.142545
747.517000	22.806340	9.434243	0.008883	21.385554	0.018693	10.138780
747.537000	22.806340	9.430252	0.008885	21.376507	0.018698	10.134491
747.557000	22.806340	9.432416	0.008884	21.381411	0.018695	10.136815
747.577000	22.806340	9.424692	0.008889	21.363903	0.018706	10.128515
747.597000	22.806340	9.434031	0.008883	21.385072	0.018693	10.138551
747.617000	22.806340	9.427623	0.008887	21.370547	0.018702	10.131665
747.637000	22.806340	9.426360	0.008888	21.367683	0.018703	10.130307
747.657000	22.806340	9.425425	0.008889	21.365564	0.018705	10.129303
747.677000	22.806340	9.432052	0.008884	21.380587	0.018696	10.136425
747.697000	22.806340	9.427514	0.008887	21.370301	0.018702	10.131548
747.717000	22.806340	9.429185	0.008886	21.374087	0.018700	10.133343
747.737000	22.806340	9.427312	0.008887	21.369842	0.018702	10.131331
747.757000	22.806340	9.433430	0.008883	21.383710	0.018694	10.137905
747.777000	22.806340	9.425087	0.008889	21.364799	0.018705	10.128940
747.797000	22.806340	9.427030	0.008887	21.369203	0.018703	10.131028
747.817000	22.806340	9.427539	0.008887	21.370355	0.018702	10.131574
747.837000	22.806340	9.427113	0.008887	21.369392	0.018702	10.131117
747.857000	22.806340	9.428472	0.008887	21.372471	0.018701	10.132577
747.877000	22.806340	9.429391	0.008886	21.374553	0.018699	10.133564
747.897000	22.806340	9.435140	0.008882	21.387587	0.018691	10.139744
747.917000	22.806340	9.432048	0.008884	21.380577	0.018696	10.136420
747.937000	22.806340	9.432803	0.008884	21.382290	0.018695	10.137232
747.957000	22.806340	9.424740	0.008889	21.364013	0.018706	10.128567
747.977000	22.806340	9.430179	0.008885	21.376341	0.018698	10.134412
747.997000	22.806340	9.428226	0.008887	21.371913	0.018701	10.132313
748.017000	22.806340	9.432302	0.008884	21.381153	0.018695	10.136693
748.037000	22.806340	9.432245	0.008884	21.381024	0.018695	10.136632
748.057000	22.806340	9.429908	0.008886	21.375726	0.018699	10.134121
748.077000	22.806340	9.432456	0.008884	21.381502	0.018695	10.136859
748.097000	22.806340	9.427033	0.008887	21.369209	0.018703	10.131031
748.117000	22.806340	9.426969	0.008888	21.369064	0.018703	10.130962
748.137000	22.806340	9.431187	0.008885	21.378625	0.018697	10.135495
748.157000	22.806340	9.434023	0.008883	21.385054	0.018693	10.138543
748.177000	22.806340	9.433027	0.008884	21.382797	0.018694	10.137473
748.197000	22.806340	9.435149	0.008882	21.387607	0.018691	10.139753
748.217000	22.806340	9.431301	0.008885	21.378883	0.018697	10.135617
748.237000	22.806340	9.432280	0.008884	21.381104	0.018695	10.136670
748.257000	22.806340	9.428734	0.008886	21.373064	0.018700	10.132858
748.277000	22.806340	9.426622	0.008888	21.368278	0.018703	10.130589
748.297000	22.806340	9.429365	0.008886	21.374496	0.018699	10.133537
748.317000	22.806340	9.428898	0.008886	21.373437	0.018700	10.133035
748.337000	22.806340	9.423359	0.008890	21.360881	0.018708	10.127082
748.357000	22.806340	9.424015	0.008889	21.362367	0.018707	10.127787
748.377000	22.806340	9.427397	0.008887	21.370033	0.018702	10.131422
748.397000	22.806340	9.427692	0.008887	21.370703	0.018702	10.131739
748.417000	22.806340	9.420576	0.008892	21.354572	0.018711	10.124091
748.437000	22.806340	9.428551	0.008886	21.372651	0.018700	10.132662
748.457000	22.806340	9.428085	0.008887	21.371594	0.018701	10.132161
748.477000	22.806340	9.431992	0.008884	21.380450	0.018696	10.136360
748.497000	22.806340	9.434213	0.008883	21.385485	0.018693	10.138747
748.517000	22.806340	9.428783	0.008886	21.373177	0.018700	10.132912
748.537000	22.806340	9.429174	0.008886	21.374062	0.018700	10.133331
748.557000	22.806340	9.427481	0.008887	21.370224	0.018702	10.131512
748.577000	22.806340	9.423678	0.008890	21.361605	0.018707	10.127425
748.597000	22.806340	9.427867	0.008887	21.371099	0.018701	10.131927
748.617000	22.806340	9.426045	0.008888	21.366969	0.018704	10.129969
748.637000	22.806340	9.427361	0.008887	21.369952	0.018702	10.131383
748.657000	22.806340	9.423080	0.008890	21.360248	0.018708	10.126782
748.677000	22.806340	9.423414	0.008890	21.361006	0.018708	10.127141
748.697000	22.806340	9.423798	0.008890	21.361877	0.018707	10.127554
748.717000	22.806340	9.425137	0.008889	21.364912	0.018705	10.128993
748.737000	22.806340	9.418167	0.008893	21.349111	0.018715	10.121502
748.757000	22.806340	9.426872	0.008888	21.368844	0.018703	10.130858
748.777000	22.806340	9.429012	0.008886	21.373694	0.018700	10.133157
748.797000	22.806340	9.419051	0.008893	21.351115	0.018713	10.122452
748.817000	22.806340	9.424564	0.008889	21.363612	0.018706	10.128377
748.837000	22.806340	9.426736	0.008888	21.368536	0.018703	10.130712
748.857000	22.806340	9.422700	0.008890	21.359388	0.018708	10.126375
748.877000	22.806340	9.417554	0.008894	21.347723	0.018716	10.120844
748.897000	22.806340	9.417095	0.008894	21.346681	0.018716	10.120350
748.917000	22.806340	9.415503	0.008895	21.343072	0.018718	10.118639
748.937000	22.806340	9.419976	0.008892	21.353214	0.018712	10.123447
748.957000	22.806340	9.425078	0.008889	21.364777	0.018705	10.128929
748.977000	22.806340	9.420944	0.008891	21.355407	0.018711	10.124487
748.997000	22.806340	9.418985	0.008893	21.350965	0.018714	10.122381
749.017000	22.806340	9.426240	0.008888	21.367412	0.018704	10.130179
749.037000	22.806340	9.418864	0.008893	21.350691	0.018714	10.122251
749.057000	22.806340	9.418691	0.008893	21.350299	0.018714	10.122066
749.077000	22.806340	9.416000	0.008895	21.344201	0.018718	10.119174
749.097000	22.806340	9.420506	0.008892	21.354414	0.018711	10.124016
749.117000	22.806340	9.420847	0.008892	21.355187	0.018711	10.124383
749.137000	22.806340	9.424199	0.008889	21.362786	0.018706	10.127985
749.157000	22.806340	9.423074	0.008890	21.360234	0.018708	10.126776
749.177000	22.806340	9.419888	0.008892	21.353013	0.018712	10.123352
749.197000	22.806340	9.421055	0.008891	21.355659	0.018711	10.124607
749.217000	22.806340	9.419746	0.008892	21.352691	0.018713	10.123200
749.237000	22.806340	9.419613	0.008892	21.352390	0.018713	10.123057
749.257000	22.806340	9.423858	0.008890	21.362012	0.018707	10.127619
749.277000	22.806340	9.421010	0.008891	21.355557	0.018711	10.124558
749.297000	22.806340	9.417768	0.008894	21.348206	0.018715	10.121073
749.317000	22.806340	9.420919	0.008891	21.355351	0.018711	10.124460
749.337000	22.806340	9.422225	0.008891	21.358310	0.018709	10.125863
749.357000	22.806340	9.419339	0.008892	21.351768	0.018713	10.122762
749.377000	22.806340	9.421758	0.008891	21.357251	0.018710	10.125361
749.397000	22.806340	9.422193	0.008891	21.358239	0.018709	10.125830
749.417000	22.806340	9.419123	0.008893	21.351278	0.018713	10.122530
749.437000	22.806340	9.420653	0.008892	21.354747	0.018711	10.124174
749.457000	22.806340	9.421671	0.008891	21.357055	0.018710	10.125268
749.477000	22.806340	9.423399	0.008890	21.360973	0.018708	10.127126
749.497000	22.806340	9.421238	0.008891	21.356074	0.018710	10.124803
749.517000	22.806340	9.418969	0.008893	21.350929	0.018714	10.122364
749.537000	22.806340	9.421666	0.008891	21.357043	0.018710	10.125263
749.557000	22.806340	9.422809	0.008890	21.359635	0.018708	10.126492
749.577000	22.806340	9.429338	0.008886	21.374435	0.018699	10.133508
749.597000	22.806340	9.427630	0.008887	21.370562	0.018702	10.131672
749.617000	22.806340	9.423001	0.008890	21.360071	0.018708	10.126698
749.637000	22.806340	9.425032	0.008889	21.364674	0.018705	10.128881
749.657000	22.806340	9.424252	0.008889	21.362906	0.018706	10.128043
749.677000	22.806340	9.423603	0.008890	21.361434	0.018707	10.127345
749.697000	22.806340	9.427670	0.008887	21.370653	0.018702	10.131715
749.717000	22.806340	9.428723	0.008886	21.373040	0.018700	10.132847
749.737000	22.806340	9.420829	0.008892	21.355146	0.018711	10.124364
749.757000	22.806340	9.425223	0.008889	21.365106	0.018705	10.129085
749.777000	22.806340	9.422276	0.008891	21.358425	0.018709	10.125918
749.797000	22.806340	9.422451	0.008890	21.358824	0.018709	10.126107
749.817000	22.806340	9.424185	0.008889	21.362754	0.018706	10.127970
749.837000	22.806340	9.424410	0.008889	21.363263	0.018706	10.128212
749.857000	22.806340	9.418566	0.008893	21.350015	0.018714	10.121931
749.877000	22.806340	9.423732	0.008890	21.361726	0.018707	10.127483
749.897000	22.806340	9.421410	0.008891	21.356464	0.018710	10.124988
749.917000	22.806340	9.424965	0.008889	21.364522	0.018705	10.128808
749.937000	22.806340	9.422154	0.008891	21.358150	0.018709	10.125788
749.957000	22.806340	9.418908	0.008893	21.350791	0.018714	10.122299
749.977000	22.806340	9.420675	0.008892	21.354797	0.018711	10.124198
749.997000	22.806340	9.417892	0.008893	21.348488	0.018715	10.121207
750.017000	22.806340	9.419107	0.008893	21.351243	0.018713	10.122513
750.037000	22.806340	9.420746	0.008892	21.354958	0.018711	10.124274
750.057000	22.806340	9.426533	0.008888	21.368076	0.018703	10.130493
750.077000	22.806340	9.427260	0.008887	21.369724	0.018702	10.131275
750.097000	22.806340	9.421486	0.008891	21.356635	0.018710	10.125069
750.117000	22.806340	9.419723	0.008892	21.352639	0.018713	10.123175
750.137000	22.806340	9.418832	0.008893	21.350618	0.018714	10.122217
750.157000	22.806340	9.424187	0.008889	21.362759	0.018706	10.127973
750.177000	22.806340	9.420445	0.008892	21.354275	0.018712	10.123951
750.197000	22.806340	9.417917	0.008893	21.348546	0.018715	10.121235
750.217000	22.806340	9.419650	0.008892	21.352474	0.018713	10.123097
750.237000	22.806340	9.422467	0.008890	21.358859	0.018709	10.126124
750.257000	22.806340	9.425359	0.008889	21.365415	0.018705	10.129232
750.277000	22.806340	9.421702	0.008891	21.357126	0.018710	10.125302
750.297000	22.806340	9.422665	0.008890	21.359308	0.018709	10.126337
750.317000	22.806340	9.429164	0.008886	21.374039	0.018700	10.133321
750.337000	22.806340	9.421532	0.008891	21.356739	0.018710	10.125119
750.357000	22.806340	9.422024	0.008891	21.357854	0.018709	10.125647
750.377000	22.806340	9.421413	0.008891	21.356471	0.018710	10.124992
750.397000	22.806340	9.418409	0.008893	21.349660	0.018714	10.121763
750.417000	22.806340	9.419585	0.008892	21.352327	0.018713	10.123027
750.437000	22.806340	9.426459	0.008888	21.367909	0.018703	10.130414
750.457000	22.806340	9.417170	0.008894	21.346851	0.018716	10.120431
750.477000	22.806340	9.415822	0.008895	21.343796	0.018718	10.118982
750.497000	22.806340	9.417131	0.008894	21.346764	0.018716	10.120390
750.517000	22.806340	9.422221	0.008891	21.358301	0.018709	10.125859
750.537000	22.806340	9.420272	0.008892	21.353884	0.018712	10.123765
750.557000	22.806340	9.425769	0.008888	21.366344	0.018704	10.129672
750.577000	22.806340	9.423935	0.008889	21.362186	0.018707	10.127701
750.597000	22.806340	9.420924	0.008891	21.355361	0.018711	10.124466
750.617000	22.806340	9.417215	0.008894	21.346955	0.018716	10.120480
750.637000	22.806340	9.424182	0.008889	21.362747	0.018706	10.127967
750.657000	22.806340	9.422618	0.008890	21.359201	0.018709	10.126286
750.677000	22.806340	9.419903	0.008892	21.353048	0.018712	10.123369
750.697000	22.806340	9.417894	0.008893	21.348493	0.018715	10.121209
750.717000	22.806340	9.418918	0.008893	21.350814	0.018714	10.122309
750.737000	22.806340	9.424419	0.008889	21.363285	0.018706	10.128222
750.757000	22.806340	9.415876	0.008895	21.343919	0.018718	10.119041
750.777000	22.806340	9.420760	0.008892	21.354991	0.018711	10.124290
750.797000	22.806340	9.422498	0.008890	21.358929	0.018709	10.126157
750.817000	22.806340	9.420756	0.008892	21.354982	0.018711	10.124286
750.837000	22.806340	9.422995	0.008890	21.360056	0.018708	10.126691
750.857000	22.806340	9.425757	0.008888	21.366318	0.018704	10.129660
750.877000	22.806340	9.420093	0.008892	21.353477	0.018712	10.123572
750.897000	22.806340	9.426538	0.008888	21.368088	0.018703	10.130499
750.917000	22.806340	9.417974	0.008893	21.348674	0.018715	10.121295
750.937000	22.806340	9.423634	0.008890	21.361505	0.018707	10.127378
750.957000	22.806340	9.418788	0.008893	21.350521	0.018714	10.122171
750.977000	22.806340	9.422119	0.008891	21.358070	0.018709	10.125750
750.997000	22.806340	9.418523	0.008893	21.349920	0.018714	10.121886
751.017000	22.806340	9.418253	0.008893	21.349307	0.018715	10.121595
751.037000	22.806340	9.414786	0.008895	21.341448	0.018719	10.117869
751.057000	22.806340	9.415404	0.008895	21.342849	0.018718	10.118534
751.077000	22.806340	9.420560	0.008892	21.354535	0.018711	10.124074
751.097000	22.806340	9.416328	0.008894	21.344943	0.018717	10.119526
751.117000	22.806340	9.412746	0.008897	21.336823	0.018722	10.115677
751.137000	22.806340	9.413052	0.008897	21.337518	0.018722	10.116006
751.157000	22.806340	9.420536	0.008892	21.354482	0.018711	10.124049
751.177000	22.806340	9.419792	0.008892	21.352795	0.018712	10.123249
751.197000	22.806340	9.419641	0.008892	21.352453	0.018713	10.123087
751.217000	22.806340	9.423422	0.008890	21.361024	0.018707	10.127150
751.237000	22.806340	9.424701	0.008889	21.363923	0.018706	10.128525
751.257000	22.806340	9.423286	0.008890	21.360715	0.018708	10.127003
751.277000	22.806340	9.425724	0.008888	21.366241	0.018704	10.129624
751.297000	22.806340	9.423777	0.008890	21.361828	0.018707	10.127531
751.317000	22.806340	9.423279	0.008890	21.360701	0.018708	10.126997
751.337000	22.806340	9.419348	0.008892	21.351788	0.018713	10.122772
751.357000	22.806340	9.424944	0.008889	21.364474	0.018705	10.128786
751.377000	22.806340	9.425141	0.008889	21.364922	0.018705	10.128998
751.397000	22.806340	9.423235	0.008890	21.360600	0.018708	10.126949
751.417000	22.806340	9.423812	0.008890	21.361909	0.018707	10.127570
751.437000	22.806340	9.422036	0.008891	21.357882	0.018709	10.125661
751.457000	22.806340	9.420974	0.008891	21.355475	0.018711	10.124519
751.477000	22.806340	9.421789	0.008891	21.357323	0.018710	10.125396
751.497000	22.806340	9.421613	0.008891	21.356922	0.018710	10.125206
751.517000	22.806340	9.422907	0.008890	21.359855	0.018708	10.126596
751.537000	22.806340	9.424960	0.008889	21.364510	0.018705	10.128803
751.557000	22.806340	9.418296	0.008893	21.349403	0.018715	10.121641
751.577000	22.806340	9.419837	0.008892	21.352898	0.018712	10.123298
751.597000	22.806340	9.421192	0.008891	21.355968	0.018711	10.124753
751.617000	22.806340	9.417598	0.008894	21.347822	0.018715	10.120891
751.637000	22.806340	9.417973	0.008893	21.348673	0.018715	10.121295
751.657000	22.806340	9.418945	0.008893	21.350874	0.018714	10.122338
751.677000	22.806340	9.413783	0.008896	21.339174	0.018721	10.116791
751.697000	22.806340	9.422535	0.008890	21.359012	0.018709	10.126196
751.717000	22.806340	9.411819	0.008897	21.334723	0.018723	10.114681
751.737000	22.806340	9.422359	0.008891	21.358614	0.018709	10.126007
751.757000	22.806340	9.410900	0.008898	21.332639	0.018725	10.113693
751.777000	22.806340	9.417113	0.008894	21.346723	0.018716	10.120370
751.797000	22.806340	9.410134	0.008898	21.330903	0.018726	10.112870
751.817000	22.806340	9.423596	0.008890	21.361417	0.018707	10.127337
751.837000	22.806340	9.422272	0.008891	21.358417	0.018709	10.125914
751.857000	22.806340	9.415788	0.008895	21.343719	0.018718	10.118946
751.877000	22.806340	9.418679	0.008893	21.350272	0.018714	10.122053
751.897000	22.806340	9.420396	0.008892	21.354165	0.018712	10.123899
751.917000	22.806340	9.417208	0.008894	21.346939	0.018716	10.120472
751.937000	22.806340	9.418282	0.008893	21.349372	0.018715	10.121626
751.957000	22.806340	9.417414	0.008894	21.347405	0.018716	10.120693
751.977000	22.806340	9.418120	0.008893	21.349006	0.018715	10.121452
751.997000	22.806340	9.419964	0.008892	21.353186	0.018712	10.123434
752.017000	22.806340	9.415515	0.008895	21.343100	0.018718	10.118653
752.037000	22.806340	9.415703	0.008895	21.343527	0.018718	10.118855
752.057000	22.806340	9.413074	0.008897	21.337568	0.018722	10.116030
752.077000	22.806340	9.416647	0.008894	21.345666	0.018717	10.119869
752.097000	22.806340	9.419886	0.008892	21.353008	0.018712	10.123350
752.117000	22.806340	9.421102	0.008891	21.355765	0.018711	10.124657
752.137000	22.806340	9.417990	0.008893	21.348710	0.018715	10.121312
752.157000	22.806340	9.417395	0.008894	21.347362	0.018716	10.120673
752.177000	22.806340	9.420191	0.008892	21.353700	0.018712	10.123678
752.197000	22.806340	9.421967	0.008891	21.357727	0.018709	10.125587
752.217000	22.806340	9.416489	0.008894	21.345309	0.018717	10.119700
752.237000	22.806340	9.418154	0.008893	21.349083	0.018715	10.121489
752.257000	22.806340	9.415125	0.008895	21.342216	0.018719	10.118234
752.277000	22.806340	9.413524	0.008896	21.338587	0.018721	10.116513
752.297000	22.806340	9.412763	0.008897	21.336863	0.018722	10.115696
752.317000	22.806340	9.411214	0.008898	21.333350	0.018724	10.114030
752.337000	22.806340	9.413513	0.008896	21.338563	0.018721	10.116501
752.357000	22.806340	9.416607	0.008894	21.345575	0.018717	10.119826
752.377000	22.806340	9.414745	0.008895	21.341355	0.018719	10.117825
752.397000	22.806340	9.416040	0.008895	21.344290	0.018718	10.119217
752.417000	22.806340	9.410628	0.008898	21.332021	0.018725	10.113400
752.437000	22.806340	9.418794	0.008893	21.350534	0.018714	10.122177
752.457000	22.806340	9.411637	0.008898	21.334309	0.018724	10.114485
752.477000	22.806340	9.419087	0.008893	21.351196	0.018713	10.122491
752.497000	22.806340	9.418433	0.008893	21.349714	0.018714	10.121788
752.517000	22.806340	9.415426	0.008895	21.342898	0.018718	10.118557
752.537000	22.806340	9.416004	0.008895	21.344209	0.018718	10.119178
752.557000	22.806340	9.417281	0.008894	21.347103	0.018716	10.120550
752.577000	22.806340	9.423264	0.008890	21.360667	0.018708	10.126981
752.597000	22.806340	9.424439	0.008889	21.363329	0.018706	10.128243
752.617000	22.806340	9.419137	0.008893	21.351311	0.018713	10.122545
752.637000	22.806340	9.418584	0.008893	21.350058	0.018714	10.121951
752.657000	22.806340	9.421660	0.008891	21.357031	0.018710	10.125257
752.677000	22.806340	9.423121	0.008890	21.360342	0.018708	10.126827
752.697000	22.806340	9.410805	0.008898	21.332424	0.018725	10.113591
752.717000	22.806340	9.422049	0.008891	21.357911	0.018709	10.125674
752.737000	22.806340	9.420118	0.008892	21.353536	0.018712	10.123600
752.757000	22.806340	9.411949	0.008897	21.335017	0.018723	10.114821
752.777000	22.806340	9.416709	0.008894	21.345807	0.018717	10.119936
752.797000	22.806340	9.414711	0.008896	21.341277	0.018719	10.117788
752.817000	22.806340	9.413468	0.008896	21.338461	0.018721	10.116453
752.837000	22.806340	9.410831	0.008898	21.332482	0.018725	10.113618
752.857000	22.806340	9.417175	0.008894	21.346863	0.018716	10.120436
752.877000	22.806340	9.414982	0.008895	21.341892	0.018719	10.118080
752.897000	22.806340	9.409023	0.008899	21.328385	0.018727	10.111676
752.917000	22.806340	9.418663	0.008893	21.350237	0.018714	10.122036
752.937000	22.806340	9.412962	0.008897	21.337313	0.018722	10.115909
752.957000	22.806340	9.413569	0.008896	21.338688	0.018721	10.116561
752.977000	22.806340	9.415316	0.008895	21.342650	0.018719	10.118439
752.997000	22.806340	9.407511	0.008900	21.324956	0.018729	10.110050
753.017000	22.806340	9.413081	0.008897	21.337583	0.018722	10.116037
753.037000	22.806340	9.412814	0.008897	21.336979	0.018722	10.115750
753.057000	22.806340	9.412630	0.008897	21.336560	0.018722	10.115552
753.077000	22.806340	9.417056	0.008894	21.346594	0.018716	10.120309
753.097000	22.806340	9.411848	0.008897	21.334788	0.018723	10.114712
753.117000	22.806340	9.408997	0.008899	21.328326	0.018727	10.111648
753.137000	22.806340	9.411506	0.008898	21.334014	0.018724	10.114345
753.157000	22.806340	9.414841	0.008895	21.341573	0.018719	10.117929
753.177000	22.806340	9.415907	0.008895	21.343989	0.018718	10.119074
753.197000	22.806340	9.409172	0.008899	21.328721	0.018727	10.111836
753.217000	22.806340	9.409986	0.008899	21.330566	0.018726	10.112710
753.237000	22.806340	9.407250	0.008900	21.324366	0.018730	10.109771
753.257000	22.806340	9.409244	0.008899	21.328885	0.018727	10.111913
753.277000	22.806340	9.402496	0.008903	21.313590	0.018736	10.104662
753.297000	22.806340	9.409963	0.008899	21.330514	0.018726	10.112686
753.317000	22.806340	9.405813	0.008901	21.321108	0.018732	10.108226
753.337000	22.806340	9.410027	0.008899	21.330660	0.018726	10.112755
753.357000	22.806340	9.407517	0.008900	21.324970	0.018729	10.110057
753.377000	22.806340	9.416470	0.008894	21.345265	0.018717	10.119679
753.397000	22.806340	9.405520	0.008902	21.320444	0.018732	10.107911
753.417000	22.806340	9.406476	0.008901	21.322611	0.018731	10.108939
753.437000	22.806340	9.411479	0.008898	21.333951	0.018724	10.114315
753.457000	22.806340	9.400931	0.008904	21.310041	0.018738	10.102979
753.477000	22.806340	9.410172	0.008898	21.330988	0.018726	10.112910
753.497000	22.806340	9.408220	0.008900	21.326565	0.018728	10.110813
753.517000	22.806340	9.405846	0.008901	21.321183	0.018732	10.108262
753.537000	22.806340	9.406402	0.008901	21.322443	0.018731	10.108859
753.557000	22.806340	9.408529	0.008900	21.327264	0.018728	10.111145
753.577000	22.806340	9.407835	0.008900	21.325691	0.018729	10.110399
753.597000	22.806340	9.406574	0.008901	21.322833	0.018731	10.109044
753.617000	22.806340	9.412365	0.008897	21.335960	0.018723	10.115268
753.637000	22.806340	9.412948	0.008897	21.337282	0.018722	10.115894
753.657000	22.806340	9.411679	0.008897	21.334405	0.018724	10.114530
753.677000	22.806340	9.412718	0.008897	21.336760	0.018722	10.115647
753.697000	22.806340	9.410295	0.008898	21.331268	0.018725	10.113043
753.717000	22.806340	9.410914	0.008898	21.332670	0.018725	10.113708
753.737000	22.806340	9.409505	0.008899	21.329478	0.018727	10.112194
753.757000	22.806340	9.409105	0.008899	21.328570	0.018727	10.111764
753.777000	22.806340	9.410099	0.008899	21.330822	0.018726	10.112832
753.797000	22.806340	9.413326	0.008896	21.338139	0.018721	10.116300
753.817000	22.806340	9.410143	0.008898	21.330924	0.018726	10.112880
753.837000	22.806340	9.412578	0.008897	21.336442	0.018722	10.115496
753.857000	22.806340	9.409163	0.008899	21.328701	0.018727	10.111826
753.877000	22.806340	9.409371	0.008899	21.329174	0.018727	10.112050
753.897000	22.806340	9.408562	0.008900	21.327339	0.018728	10.111180
753.917000	22.806340	9.409471	0.008899	21.329399	0.018727	10.112157
753.937000	22.806340	9.418718	0.008893	21.350361	0.018714	10.122095
753.957000	22.806340	9.413949	0.008896	21.339551	0.018720	10.116970
753.977000	22.806340	9.410980	0.008898	21.332820	0.018725	10.113779
753.997000	22.806340	9.409911	0.008899	21.330397	0.018726	10.112630
754.017000	22.806340	9.412796	0.008897	21.336937	0.018722	10.115731
754.037000	22.806340	9.415227	0.008895	21.342447	0.018719	10.118343
754.057000	22.806340	9.407411	0.008900	21.324730	0.018729	10.109943
754.077000	22.806340	9.412465	0.008897	21.336187	0.018723	10.115375
754.097000	22.806340	9.412613	0.008897	21.336522	0.018722	10.115534
754.117000	22.806340	9.414150	0.008896	21.340006	0.018720	10.117186
754.137000	22.806340	9.405448	0.008902	21.320282	0.018732	10.107834
754.157000	22.806340	9.410066	0.008899	21.330750	0.018726	10.112797
754.177000	22.806340	9.405295	0.008902	21.319933	0.018732	10.107669
754.197000	22.806340	9.410936	0.008898	21.332721	0.018725	10.113732
754.217000	22.806340	9.413984	0.008896	21.339631	0.018720	10.117008
754.237000	22.806340	9.417764	0.008894	21.348197	0.018715	10.121069
754.257000	22.806340	9.414671	0.008896	21.341187	0.018719	10.117745
754.277000	22.806340	9.413130	0.008897	21.337694	0.018722	10.116090
754.297000	22.806340	9.412757	0.008897	21.336849	0.018722	10.115689
754.317000	22.806340	9.405846	0.008901	21.321183	0.018732	10.108262
754.337000	22.806340	9.406764	0.008901	21.323264	0.018730	10.109248
754.357000	22.806340	9.414234	0.008896	21.340196	0.018720	10.117276
754.377000	22.806340	9.412223	0.008897	21.335638	0.018723	10.115115
754.397000	22.806340	9.412649	0.008897	21.336604	0.018722	10.115573
754.417000	22.806340	9.409354	0.008899	21.329134	0.018727	10.112031
754.437000	22.806340	9.407711	0.008900	21.325410	0.018729	10.110266
754.457000	22.806340	9.411884	0.008897	21.334870	0.018723	10.114751
754.477000	22.806340	9.407968	0.008900	21.325993	0.018729	10.110542
754.497000	22.806340	9.414505	0.008896	21.340810	0.018720	10.117567
754.517000	22.806340	9.409468	0.008899	21.329392	0.018727	10.112154
754.537000	22.806340	9.406148	0.008901	21.321866	0.018731	10.108586
754.557000	22.806340	9.408966	0.008899	21.328254	0.018727	10.111614
754.577000	22.806340	9.409486	0.008899	21.329434	0.018727	10.112174
754.597000	22.806340	9.405926	0.008901	21.321365	0.018731	10.108348
754.617000	22.806340	9.407814	0.008900	21.325645	0.018729	10.110377
754.637000	22.806340	9.403960	0.008903	21.316908	0.018734	10.106235
754.657000	22.806340	9.400693	0.008905	21.309502	0.018739	10.102724
754.677000	22.806340	9.406201	0.008901	21.321988	0.018731	10.108643
754.697000	22.806340	9.407092	0.008900	21.324006	0.018730	10.109600
754.717000	22.806340	9.406247	0.008901	21.322091	0.018731	10.108692
754.737000	22.806340	9.407982	0.008900	21.326025	0.018729	10.110558
754.757000	22.806340	9.409875	0.008899	21.330315	0.018726	10.112591
754.777000	22.806340	9.408510	0.008900	21.327220	0.018728	10.111124
754.797000	22.806340	9.409377	0.008899	21.329187	0.018727	10.112056
754.817000	22.806340	9.406937	0.008901	21.323656	0.018730	10.109434
754.837000	22.806340	9.405210	0.008902	21.319741	0.018732	10.107578
754.857000	22.806340	9.406152	0.008901	21.321877	0.018731	10.108591
754.877000	22.806340	9.401034	0.008904	21.310275	0.018738	10.103090
754.897000	22.806340	9.409840	0.008899	21.330235	0.018726	10.112553
754.917000	22.806340	9.405507	0.008902	21.320414	0.018732	10.107897
754.937000	22.806340	9.401285	0.008904	21.310844	0.018738	10.103360
754.957000	22.806340	9.408281	0.008900	21.326702	0.018728	10.110878
754.977000	22.806340	9.406549	0.008901	21.322777	0.018731	10.109018
754.997000	22.806340	9.405347	0.008902	21.320052	0.018732	10.107726
755.017000	22.806340	9.403400	0.008903	21.315638	0.018735	10.105633
755.037000	22.806340	9.402595	0.008903	21.313812	0.018736	10.104767
755.057000	22.806340	9.412045	0.008897	21.335234	0.018723	10.114923
755.077000	22.806340	9.405912	0.008901	21.321332	0.018731	10.108332
755.097000	22.806340	9.407667	0.008900	21.325311	0.018729	10.110219
755.117000	22.806340	9.408470	0.008900	21.327131	0.018728	10.111082
755.137000	22.806340	9.403644	0.008903	21.316190	0.018735	10.105895
755.157000	22.806340	9.406910	0.008901	21.323594	0.018730	10.109405
755.177000	22.806340	9.405986	0.008901	21.321500	0.018731	10.108412
755.197000	22.806340	9.403523	0.008903	21.315916	0.018735	10.105765
755.217000	22.806340	9.411816	0.008897	21.334714	0.018723	10.114677
755.237000	22.806340	9.410290	0.008898	21.331256	0.018725	10.113037
755.257000	22.806340	9.418617	0.008893	21.350132	0.018714	10.121986
755.277000	22.806340	9.409612	0.008899	21.329720	0.018726	10.112309
755.297000	22.806340	9.410828	0.008898	21.332477	0.018725	10.113616
755.317000	22.806340	9.408828	0.008899	21.327943	0.018727	10.111467
755.337000	22.806340	9.417063	0.008894	21.346609	0.018716	10.120316
755.357000	22.806340	9.418923	0.008893	21.350825	0.018714	10.122315
755.377000	22.806340	9.417283	0.008894	21.347109	0.018716	10.120553
755.397000	22.806340	9.410745	0.008898	21.332287	0.018725	10.113526
755.417000	22.806340	9.411930	0.008897	21.334975	0.018723	10.114800
755.437000	22.806340	9.411802	0.008897	21.334684	0.018723	10.114663
755.457000	22.806340	9.413504	0.008896	21.338543	0.018721	10.116492
755.477000	22.806340	9.410791	0.008898	21.332391	0.018725	10.113575
755.497000	22.806340	9.403667	0.008903	21.316244	0.018735	10.105920
755.517000	22.806340	9.409251	0.008899	21.328902	0.018727	10.111921
755.537000	22.806340	9.398594	0.008906	21.304744	0.018742	10.100468
755.557000	22.806340	9.404509	0.008902	21.318153	0.018733	10.106825
755.577000	22.806340	9.406469	0.008901	21.322596	0.018731	10.108932
755.597000	22.806340	9.408156	0.008900	21.326418	0.018728	10.110744
755.617000	22.806340	9.403295	0.008903	21.315400	0.018735	10.105520
755.637000	22.806340	9.402719	0.008903	21.314094	0.018736	10.104901
755.657000	22.806340	9.405519	0.008902	21.320442	0.018732	10.107910
755.677000	22.806340	9.407880	0.008900	21.325793	0.018729	10.110447
755.697000	22.806340	9.410376	0.008898	21.331450	0.018725	10.113129
755.717000	22.806340	9.410711	0.008898	21.332210	0.018725	10.113489
755.737000	22.806340	9.408870	0.008899	21.328038	0.018727	10.111512
755.757000	22.806340	9.413245	0.008896	21.337956	0.018721	10.116214
755.777000	22.806340	9.404240	0.008902	21.317543	0.018734	10.106536
755.797000	22.806340	9.410496	0.008898	21.331724	0.018725	10.113259
755.817000	22.806340	9.411830	0.008897	21.334747	0.018723	10.114693
755.837000	22.806340	9.410452	0.008898	21.331623	0.018725	10.113211
755.857000	22.806340	9.410034	0.008899	21.330677	0.018726	10.112763
755.877000	22.806340	9.410687	0.008898	21.332157	0.018725	10.113464
755.897000	22.806340	9.416338	0.008894	21.344966	0.018717	10.119537
755.917000	22.806340	9.410905	0.008898	21.332649	0.018725	10.113698
755.937000	22.806340	9.411590	0.008898	21.334203	0.018724	10.114435
755.957000	22.806340	9.407683	0.008900	21.325348	0.018729	10.110236
755.977000	22.806340	9.404857	0.008902	21.318941	0.018733	10.107199
755.997000	22.806340	9.412559	0.008897	21.336399	0.018722	10.115475
756.017000	22.806340	9.413515	0.008896	21.338568	0.018721	10.116504
756.037000	22.806340	9.405926	0.008901	21.321363	0.018731	10.108347
756.057000	22.806340	9.413695	0.008896	21.338975	0.018721	10.116697
756.077000	22.806340	9.409310	0.008899	21.329034	0.018727	10.111984
756.097000	22.806340	9.412029	0.008897	21.335198	0.018723	10.114906
756.117000	22.806340	9.409170	0.008899	21.328718	0.018727	10.111834
756.137000	22.806340	9.406895	0.008901	21.323562	0.018730	10.109389
756.157000	22.806340	9.405562	0.008901	21.320539	0.018732	10.107956
756.177000	22.806340	9.405927	0.008901	21.321366	0.018731	10.108348
756.197000	22.806340	9.406112	0.008901	21.321785	0.018731	10.108547
756.217000	22.806340	9.413503	0.008896	21.338539	0.018721	10.116490
756.237000	22.806340	9.409190	0.008899	21.328762	0.018727	10.111855
756.257000	22.806340	9.403453	0.008903	21.315759	0.018735	10.105690
756.277000	22.806340	9.411121	0.008898	21.333141	0.018724	10.113931
756.297000	22.806340	9.408161	0.008900	21.326430	0.018728	10.110749
756.317000	22.806340	9.406517	0.008901	21.322704	0.018731	10.108983
756.337000	22.806340	9.413960	0.008896	21.339576	0.018720	10.116982
756.357000	22.806340	9.405453	0.008902	21.320293	0.018732	10.107840
756.377000	22.806340	9.411348	0.008898	21.333655	0.018724	10.114175
756.397000	22.806340	9.410239	0.008898	21.331140	0.018726	10.112982
756.417000	22.806340	9.407476	0.008900	21.324878	0.018729	10.110014
756.437000	22.806340	9.408201	0.008900	21.326521	0.018728	10.110792
756.457000	22.806340	9.412768	0.008897	21.336873	0.018722	10.115700
756.477000	22.806340	9.411543	0.008898	21.334097	0.018724	10.114384
756.497000	22.806340	9.416114	0.008895	21.344459	0.018718	10.119297
756.517000	22.806340	9.412729	0.008897	21.336784	0.018722	10.115658
756.537000	22.806340	9.413236	0.008896	21.337934	0.018721	10.116203
756.557000	22.806340	9.408374	0.008900	21.326912	0.018728	10.110978
756.577000	22.806340	9.414675	0.008896	21.341196	0.018719	10.117750
756.597000	22.806340	9.409862	0.008899	21.330286	0.018726	10.112578
756.617000	22.806340	9.407708	0.008900	21.325403	0.018729	10.110263
756.637000	22.806340	9.407182	0.008900	21.324211	0.018730	10.109698
756.657000	22.806340	9.402736	0.008903	21.314133	0.018736	10.104919
756.677000	22.806340	9.400975	0.008904	21.310141	0.018738	10.103027
756.697000	22.806340	9.405802	0.008901	21.321082	0.018732	10.108214
756.717000	22.806340	9.404835	0.008902	21.318890	0.018733	10.107175
756.737000	22.806340	9.407614	0.008900	21.325191	0.018729	10.110162
756.757000	22.806340	9.411050	0.008898	21.332980	0.018724	10.113855
756.777000	22.806340	9.407030	0.008901	21.323866	0.018730	10.109534
756.797000	22.806340	9.411940	0.008897	21.334996	0.018723	10.114811
756.817000	22.806340	9.409079	0.008899	21.328511	0.018727	10.111736
756.837000	22.806340	9.404946	0.008902	21.319143	0.018733	10.107295
756.857000	22.806340	9.402400	0.008904	21.313371	0.018736	10.104558
756.877000	22.806340	9.411665	0.008897	21.334373	0.018724	10.114515
756.897000	22.806340	9.409729	0.008899	21.329984	0.018726	10.112434
756.917000	22.806340	9.408491	0.008900	21.327179	0.018728	10.111104
756.937000	22.806340	9.412404	0.008897	21.336049	0.018723	10.115310
756.957000	22.806340	9.416226	0.008895	21.344713	0.018717	10.119417
756.977000	22.806340	9.405164	0.008902	21.319636	0.018733	10.107528
756.997000	22.806340	9.409796	0.008899	21.330137	0.018726	10.112507
757.017000	22.806340	9.404342	0.008902	21.317773	0.018734	10.106645
757.037000	22.806340	9.413106	0.008897	21.337640	0.018722	10.116064
757.057000	22.806340	9.412648	0.008897	21.336601	0.018722	10.115571
757.077000	22.806340	9.406796	0.008901	21.323336	0.018730	10.109283
757.097000	22.806340	9.410761	0.008898	21.332324	0.018725	10.113544
757.117000	22.806340	9.411254	0.008898	21.333442	0.018724	10.114074
757.137000	22.806340	9.408970	0.008899	21.328265	0.018727	10.111619
757.157000	22.806340	9.413413	0.008896	21.338336	0.018721	10.116394
757.177000	22.806340	9.411410	0.008898	21.333795	0.018724	10.114241
757.197000	22.806340	9.404284	0.008902	21.317641	0.018734	10.106583
757.217000	22.806340	9.410250	0.008898	21.331166	0.018726	10.112995
757.237000	22.806340	9.409805	0.008899	21.330158	0.018726	10.112517
757.257000	22.806340	9.412365	0.008897	21.335960	0.018723	10.115268
757.277000	22.806340	9.407561	0.008900	21.325070	0.018729	10.110104
757.297000	22.806340	9.403659	0.008903	21.316225	0.018735	10.105911
757.317000	22.806340	9.406497	0.008901	21.322659	0.018731	10.108961
757.337000	22.806340	9.408583	0.008900	21.327388	0.018728	10.111203
757.357000	22.806340	9.400813	0.008905	21.309774	0.018738	10.102853
757.377000	22.806340	9.404440	0.008902	21.317996	0.018733	10.106751
757.397000	22.806340	9.405137	0.008902	21.319576	0.018733	10.107500
757.417000	22.806340	9.404567	0.008902	21.318283	0.018733	10.106887
757.437000	22.806340	9.409212	0.008899	21.328812	0.018727	10.111879
757.457000	22.806340	9.408015	0.008900	21.326099	0.018729	10.110592
757.477000	22.806340	9.403613	0.008903	21.316120	0.018735	10.105862
757.497000	22.806340	9.401388	0.008904	21.311076	0.018738	10.103470
757.517000	22.806340	9.409434	0.008899	21.329316	0.018727	10.112118
757.537000	22.806340	9.403996	0.008902	21.316990	0.018734	10.106274
757.557000	22.806340	9.408000	0.008900	21.326066	0.018729	10.110577
757.577000	22.806340	9.407246	0.008900	21.324356	0.018730	10.109766
757.597000	22.806340	9.412015	0.008897	21.335167	0.018723	10.114891
757.617000	22.806340	9.409086	0.008899	21.328527	0.018727	10.111744
757.637000	22.806340	9.402099	0.008904	21.312688	0.018737	10.104234
757.657000	22.806340	9.407343	0.008900	21.324576	0.018730	10.109870
757.677000	22.806340	9.404144	0.008902	21.317323	0.018734	10.106432
757.697000	22.806340	9.412060	0.008897	21.335269	0.018723	10.114940
757.717000	22.806340	9.408305	0.008900	21.326757	0.018728	10.110904
757.737000	22.806340	9.403847	0.008903	21.316652	0.018734	10.106113
757.757000	22.806340	9.403009	0.008903	21.314752	0.018735	10.105213
757.777000	22.806340	9.412293	0.008897	21.335797	0.018723	10.115190
757.797000	22.806340	9.406732	0.008901	21.323192	0.018730	10.109214
757.817000	22.806340	9.406347	0.008901	21.322319	0.018731	10.108800
757.837000	22.806340	9.405266	0.008902	21.319867	0.018732	10.107638
757.857000	22.806340	9.402797	0.008903	21.314272	0.018736	10.104985
757.877000	22.806340	9.407482	0.008900	21.324890	0.018729	10.110019
757.897000	22.806340	9.407736	0.008900	21.325466	0.018729	10.110292
757.917000	22.806340	9.404471	0.008902	21.318066	0.018733	10.106784
757.937000	22.806340	9.403423	0.008903	21.315691	0.018735	10.105658
757.957000	22.806340	9.407356	0.008900	21.324605	0.018730	10.109884
757.977000	22.806340	9.409971	0.008899	21.330532	0.018726	10.112694
757.997000	22.806340	9.409843	0.008899	21.330242	0.018726	10.112557
758.017000	22.806340	9.403328	0.008903	21.315476	0.018735	10.105556
758.037000	22.806340	9.408964	0.008899	21.328251	0.018727	10.111613
758.057000	22.806340	9.405493	0.008902	21.320383	0.018732	10.107883
758.077000	22.806340	9.404711	0.008902	21.318609	0.018733	10.107041
758.097000	22.806340	9.402130	0.008904	21.312759	0.018737	10.104268
758.117000	22.806340	9.401857	0.008904	21.312140	0.018737	10.103974
758.137000	22.806340	9.404029	0.008902	21.317064	0.018734	10.106309
758.157000	22.806340	9.411221	0.008898	21.333366	0.018724	10.114038
758.177000	22.806340	9.403298	0.008903	21.315408	0.018735	10.105524
758.197000	22.806340	9.410238	0.008898	21.331139	0.018726	10.112982
758.217000	22.806340	9.408011	0.008900	21.326091	0.018729	10.110589
758.237000	22.806340	9.402650	0.008903	21.313939	0.018736	10.104827
758.257000	22.806340	9.398199	0.008906	21.303848	0.018742	10.100044
758.277000	22.806340	9.402534	0.008903	21.313675	0.018736	10.104702
758.297000	22.806340	9.403544	0.008903	21.315964	0.018735	10.105787
758.317000	22.806340	9.403189	0.008903	21.315161	0.018735	10.105407
758.337000	22.806340	9.403505	0.008903	21.315875	0.018735	10.105745
758.357000	22.806340	9.405263	0.008902	21.319862	0.018732	10.107635
758.377000	22.806340	9.407105	0.008900	21.324036	0.018730	10.109614
758.397000	22.806340	9.406822	0.008901	21.323396	0.018730	10.109311
758.417000	22.806340	9.408944	0.008899	21.328205	0.018727	10.111591
758.437000	22.806340	9.404990	0.008902	21.319243	0.018733	10.107342
758.457000	22.806340	9.408338	0.008900	21.326831	0.018728	10.110939
758.477000	22.806340	9.405441	0.008902	21.320265	0.018732	10.107826
758.497000	22.806340	9.404932	0.008902	21.319110	0.018733	10.107279
758.517000	22.806340	9.398064	0.008906	21.303542	0.018742	10.099898
758.537000	22.806340	9.406187	0.008901	21.321955	0.018731	10.108628
758.557000	22.806340	9.405310	0.008902	21.319969	0.018732	10.107686
758.577000	22.806340	9.407537	0.008900	21.325015	0.018729	10.110078
758.597000	22.806340	9.400469	0.008905	21.308993	0.018739	10.102483
758.617000	22.806340	9.407322	0.008900	21.324527	0.018730	10.109847
758.637000	22.806340	9.405783	0.008901	21.321039	0.018732	10.108193
758.657000	22.806340	9.400371	0.008905	21.308773	0.018739	10.102378
758.677000	22.806340	9.405421	0.008902	21.320220	0.018732	10.107805
758.697000	22.806340	9.397714	0.008907	21.302750	0.018743	10.099523
758.717000	22.806340	9.404443	0.008902	21.318003	0.018733	10.106754
758.737000	22.806340	9.405662	0.008901	21.320765	0.018732	10.108064
758.757000	22.806340	9.405473	0.008902	21.320337	0.018732	10.107861
758.777000	22.806340	9.406603	0.008901	21.322898	0.018731	10.109075
758.797000	22.806340	9.406459	0.008901	21.322573	0.018731	10.108921
758.817000	22.806340	9.407515	0.008900	21.324967	0.018729	10.110056
758.837000	22.806340	9.406354	0.008901	21.322335	0.018731	10.108808
758.857000	22.806340	9.402371	0.008904	21.313306	0.018736	10.104527
758.877000	22.806340	9.397521	0.008907	21.302313	0.018743	10.099315
758.897000	22.806340	9.408925	0.008899	21.328161	0.018727	10.111570
758.917000	22.806340	9.403481	0.008903	21.315821	0.018735	10.105720
758.937000	22.806340	9.403236	0.008903	21.315265	0.018735	10.105456
758.957000	22.806340	9.404353	0.008902	21.317799	0.018734	10.106657
758.977000	22.806340	9.405149	0.008902	21.319603	0.018733	10.107513
758.997000	22.806340	9.400328	0.008905	21.308675	0.018739	10.102332
759.017000	22.806340	9.403916	0.008903	21.316807	0.018734	10.106187
759.037000	22.806340	9.404362	0.008902	21.317820	0.018734	10.106667
759.057000	22.806340	9.401566	0.008904	21.311480	0.018737	10.103662
759.077000	22.806340	9.406880	0.008901	21.323527	0.018730	10.109373
759.097000	22.806340	9.402933	0.008903	21.314579	0.018736	10.105131
759.117000	22.806340	9.401711	0.008904	21.311809	0.018737	10.103818
759.137000	22.806340	9.402872	0.008903	21.314442	0.018736	10.105066
759.157000	22.806340	9.402231	0.008904	21.312989	0.018737	10.104377
759.177000	22.806340	9.405784	0.008901	21.321042	0.018732	10.108195
759.197000	22.806340	9.402305	0.008904	21.313155	0.018736	10.104456
759.217000	22.806340	9.401108	0.008904	21.310443	0.018738	10.103170
759.237000	22.806340	9.396074	0.008908	21.299032	0.018745	10.097760
759.257000	22.806340	9.402403	0.008904	21.313378	0.018736	10.104561
759.277000	22.806340	9.408414	0.008900	21.327004	0.018728	10.111022
759.297000	22.806340	9.398782	0.008906	21.305171	0.018741	10.100671
759.317000	22.806340	9.403587	0.008903	21.316063	0.018735	10.105834
759.337000	22.806340	9.411147	0.008898	21.333199	0.018724	10.113959
759.357000	22.806340	9.405213	0.008902	21.319748	0.018732	10.107582
759.377000	22.806340	9.403596	0.008903	21.316082	0.018735	10.105843
759.397000	22.806340	9.401246	0.008904	21.310754	0.018738	10.103318
759.416000	22.806340	9.398498	0.008906	21.304525	0.018742	10.100364
759.436000	22.806340	9.401250	0.008904	21.310763	0.018738	10.103322
759.456000	22.806340	9.408079	0.008900	21.326244	0.018729	10.110661
759.476000	22.806340	9.406441	0.008901	21.322532	0.018731	10.108901
759.496000	22.806340	9.402567	0.008903	21.313749	0.018736	10.104738
759.516000	22.806340	9.398716	0.008906	21.305020	0.018741	10.100599
759.536000	22.806340	9.404633	0.008902	21.318434	0.018733	10.106958
759.556000	22.806340	9.402272	0.008904	21.313082	0.018736	10.104421
759.576000	22.806340	9.401044	0.008904	21.310298	0.018738	10.103101
759.596000	22.806340	9.399635	0.008905	21.307103	0.018740	10.101586
759.616000	22.806340	9.404209	0.008902	21.317471	0.018734	10.106502
759.636000	22.806340	9.404271	0.008902	21.317613	0.018734	10.106569
759.656000	22.806340	9.409012	0.008899	21.328360	0.018727	10.111664
759.676000	22.806340	9.404883	0.008902	21.319000	0.018733	10.107227
759.696000	22.806340	9.402124	0.008904	21.312746	0.018737	10.104262
759.716000	22.806340	9.396847	0.008907	21.300785	0.018744	10.098591
759.736000	22.806340	9.404344	0.008902	21.317778	0.018734	10.106647
759.756000	22.806340	9.401482	0.008904	21.311290	0.018738	10.103571
759.776000	22.806340	9.400576	0.008905	21.309237	0.018739	10.102598
759.796000	22.806340	9.395204	0.008908	21.297059	0.018746	10.096825
759.816000	22.806340	9.397619	0.008907	21.302534	0.018743	10.099420
759.836000	22.806340	9.403821	0.008903	21.316592	0.018734	10.106085
759.856000	22.806340	9.400380	0.008905	21.308793	0.018739	10.102388
759.876000	22.806340	9.403023	0.008903	21.314784	0.018735	10.105228
759.896000	22.806340	9.399223	0.008906	21.306169	0.018741	10.101144
759.916000	22.806340	9.403354	0.008903	21.315534	0.018735	10.105584
759.936000	22.806340	9.408328	0.008900	21.326809	0.018728	10.110929
759.956000	22.806340	9.404032	0.008902	21.317070	0.018734	10.106312
759.976000	22.806340	9.397973	0.008906	21.303337	0.018742	10.099801
759.996000	22.806340	9.400331	0.008905	21.308681	0.018739	10.102335
760.016000	22.806340	9.405233	0.008902	21.319792	0.018732	10.107602
760.036000	22.806340	9.404797	0.008902	21.318804	0.018733	10.107134
760.056000	22.806340	9.402190	0.008904	21.312896	0.018737	10.104333
760.076000	22.806340	9.402421	0.008904	21.313419	0.018736	10.104581
760.096000	22.806340	9.397778	0.008907	21.302895	0.018743	10.099591
760.116000	22.806340	9.402422	0.008904	21.313420	0.018736	10.104582
760.136000	22.806340	9.405168	0.008902	21.319646	0.018733	10.107533
760.156000	22.806340	9.401652	0.008904	21.311675	0.018737	10.103754
760.176000	22.806340	9.394646	0.008909	21.295795	0.018747	10.096226
760.196000	22.806340	9.397660	0.008907	21.302627	0.018743	10.099465
760.216000	22.806340	9.392159	0.008910	21.290157	0.018750	10.093553
760.236000	22.806340	9.397542	0.008907	21.302359	0.018743	10.099338
760.256000	22.806340	9.397440	0.008907	21.302128	0.018743	10.099228
760.276000	22.806340	9.396547	0.008907	21.300104	0.018744	10.098268
760.296000	22.806340	9.396654	0.008907	21.300347	0.018744	10.098384
760.316000	22.806340	9.401264	0.008904	21.310795	0.018738	10.103337
760.336000	22.806340	9.398613	0.008906	21.304786	0.018741	10.100488
760.356000	22.806340	9.398281	0.008906	21.304034	0.018742	10.100131
760.376000	22.806340	9.395761	0.008908	21.298322	0.018745	10.097423
760.396000	22.806340	9.396982	0.008907	21.301090	0.018744	10.098736
760.416000	22.806340	9.400756	0.008905	21.309645	0.018739	10.102792
760.436000	22.806340	9.403926	0.008903	21.316831	0.018734	10.106199
760.456000	22.806340	9.400625	0.008905	21.309347	0.018739	10.102650
760.476000	22.806340	9.407118	0.008900	21.324065	0.018730	10.109628
760.496000	22.806340	9.406068	0.008901	21.321685	0.018731	10.108500
760.516000	22.806340	9.405593	0.008901	21.320608	0.018732	10.107989
760.536000	22.806340	9.402365	0.008904	21.313291	0.018736	10.104520
760.556000	22.806340	9.402557	0.008903	21.313726	0.018736	10.104727
760.576000	22.806340	9.402500	0.008903	21.313598	0.018736	10.104666
760.596000	22.806340	9.404740	0.008902	21.318675	0.018733	10.107073
760.616000	22.806340	9.402384	0.008904	21.313336	0.018736	10.104541
760.636000	22.806340	9.402252	0.008904	21.313036	0.018736	10.104399
760.656000	22.806340	9.400338	0.008905	21.308696	0.018739	10.102342
760.676000	22.806340	9.401542	0.008904	21.311426	0.018737	10.103636
760.696000	22.806340	9.398496	0.008906	21.304521	0.018742	10.100362
760.716000	22.806340	9.395683	0.008908	21.298145	0.018745	10.097340
760.736000	22.806340	9.400370	0.008905	21.308770	0.018739	10.102377
760.756000	22.806340	9.403826	0.008903	21.316604	0.018734	10.106091
760.776000	22.806340	9.401632	0.008904	21.311630	0.018737	10.103733
760.796000	22.806340	9.397163	0.008907	21.301499	0.018743	10.098930
760.816000	22.806340	9.393364	0.008909	21.292889	0.018749	10.094848
760.836000	22.806340	9.398019	0.008906	21.303440	0.018742	10.099850
760.856000	22.806340	9.399354	0.008906	21.306466	0.018740	10.101284
760.876000	22.806340	9.397859	0.008907	21.303077	0.018743	10.099678
760.896000	22.806340	9.393391	0.008909	21.292950	0.018749	10.094877
760.916000	22.806340	9.395700	0.008908	21.298184	0.018745	10.097358
760.936000	22.806340	9.398148	0.008906	21.303732	0.018742	10.099988
760.956000	22.806340	9.390097	0.008912	21.285483	0.018753	10.091336
760.976000	22.806340	9.397903	0.008906	21.303178	0.018742	10.099726
760.996000	22.806340	9.393095	0.008910	21.292278	0.018749	10.094558
761.016000	22.806340	9.394124	0.008909	21.294612	0.018748	10.095665
761.036000	22.806340	9.395405	0.008908	21.297515	0.018746	10.097041
761.056000	22.806340	9.398374	0.008906	21.304246	0.018742	10.100232
761.076000	22.806340	9.398264	0.008906	21.303995	0.018742	10.100113
761.096000	22.806340	9.398035	0.008906	21.303476	0.018742	10.099867
761.116000	22.806340	9.401073	0.008904	21.310364	0.018738	10.103132
761.136000	22.806340	9.401283	0.008904	21.310840	0.018738	10.103358
761.156000	22.806340	9.406319	0.008901	21.322254	0.018731	10.108769
761.176000	22.806340	9.399806	0.008905	21.307490	0.018740	10.101770
761.196000	22.806340	9.399778	0.008905	21.307428	0.018740	10.101741
761.216000	22.806340	9.406799	0.008901	21.323342	0.018730	10.109285
761.236000	22.806340	9.400553	0.008905	21.309185	0.018739	10.102573
761.256000	22.806340	9.404247	0.008902	21.317558	0.018734	10.106543
761.276000	22.806340	9.405876	0.008901	21.321250	0.018732	10.108294
761.296000	22.806340	9.406284	0.008901	21.322176	0.018731	10.108733
761.316000	22.806340	9.404368	0.008902	21.317832	0.018734	10.106673
761.336000	22.806340	9.399925	0.008905	21.307761	0.018740	10.101899
761.356000	22.806340	9.406020	0.008901	21.321576	0.018731	10.108448
761.376000	22.806340	9.402961	0.008903	21.314643	0.018736	10.105161
761.396000	22.806340	9.400811	0.008905	21.309770	0.018738	10.102851
761.416000	22.806340	9.399558	0.008905	21.306928	0.018740	10.101504
761.436000	22.806340	9.399318	0.008906	21.306384	0.018741	10.101246
761.456000	22.806340	9.401750	0.008904	21.311898	0.018737	10.103860
761.476000	22.806340	9.399930	0.008905	21.307771	0.018740	10.101903
761.496000	22.806340	9.406851	0.008901	21.323460	0.018730	10.109341
761.516000	22.806340	9.399451	0.008905	21.306687	0.018740	10.101389
761.536000	22.806340	9.399387	0.008906	21.306542	0.018740	10.101321
761.556000	22.806340	9.400456	0.008905	21.308965	0.018739	10.102469
761.576000	22.806340	9.397344	0.008907	21.301911	0.018743	10.099125
761.596000	22.806340	9.401223	0.008904	21.310704	0.018738	10.103293
761.616000	22.806340	9.400585	0.008905	21.309257	0.018739	10.102608
761.636000	22.806340	9.399023	0.008906	21.305716	0.018741	10.100929
761.656000	22.806340	9.397646	0.008907	21.302596	0.018743	10.099450
761.676000	22.806340	9.394372	0.008909	21.295174	0.018747	10.095931
761.696000	22.806340	9.399581	0.008905	21.306981	0.018740	10.101529
761.716000	22.806340	9.403746	0.008903	21.316423	0.018734	10.106005
761.736000	22.806340	9.398199	0.008906	21.303849	0.018742	10.100044
761.756000	22.806340	9.397481	0.008907	21.302222	0.018743	10.099272
761.776000	22.806340	9.400377	0.008905	21.308785	0.018739	10.102384
761.796000	22.806340	9.394612	0.008909	21.295718	0.018747	10.096189
761.816000	22.806340	9.393108	0.008910	21.292309	0.018749	10.094573
761.836000	22.806340	9.398991	0.008906	21.305643	0.018741	10.100895
761.856000	22.806340	9.392644	0.008910	21.291256	0.018750	10.094074
761.876000	22.806340	9.398881	0.008906	21.305393	0.018741	10.100776
761.896000	22.806340	9.393220	0.008910	21.292562	0.018749	10.094693
761.916000	22.806340	9.401520	0.008904	21.311376	0.018738	10.103612
761.936000	22.806340	9.399715	0.008905	21.307284	0.018740	10.101672
761.956000	22.806340	9.398895	0.008906	21.305427	0.018741	10.100792
761.976000	22.806340	9.395947	0.008908	21.298742	0.018745	10.097623
761.996000	22.806340	9.396872	0.008907	21.300840	0.018744	10.098617
762.016000	22.806340	9.397064	0.008907	21.301276	0.018744	10.098824
762.036000	22.806340	9.399763	0.008905	21.307394	0.018740	10.101724
762.056000	22.806340	9.396954	0.008907	21.301026	0.018744	10.098705
762.076000	22.806340	9.394685	0.008909	21.295884	0.018747	10.096268
762.096000	22.806340	9.393753	0.008909	21.293770	0.018748	10.095265
762.116000	22.806340	9.390111	0.008912	21.285514	0.018753	10.091351
762.136000	22.806340	9.392586	0.008910	21.291126	0.018750	10.094012
762.156000	22.806340	9.397969	0.008906	21.303328	0.018742	10.099797
762.176000	22.806340	9.394157	0.008909	21.294685	0.018748	10.095699
762.196000	22.806340	9.393164	0.008910	21.292435	0.018749	10.094632
762.216000	22.806340	9.395977	0.008908	21.298811	0.018745	10.097655
762.236000	22.806340	9.391818	0.008910	21.289385	0.018751	10.093186
762.256000	22.806340	9.400643	0.008905	21.309389	0.018739	10.102670
762.276000	22.806340	9.398245	0.008906	21.303952	0.018742	10.100093
762.296000	22.806340	9.397496	0.008907	21.302256	0.018743	10.099288
762.316000	22.806340	9.401538	0.008904	21.311416	0.018737	10.103631
762.336000	22.806340	9.396934	0.008907	21.300982	0.018744	10.098685
762.356000	22.806340	9.390412	0.008911	21.286196	0.018753	10.091675
762.376000	22.806340	9.397718	0.008907	21.302759	0.018743	10.099527
762.396000	22.806340	9.398561	0.008906	21.304669	0.018742	10.100432
762.416000	22.806340	9.399411	0.008905	21.306596	0.018740	10.101346
762.436000	22.806340	9.398605	0.008906	21.304769	0.018741	10.100480
762.456000	22.806340	9.397395	0.008907	21.302025	0.018743	10.099179
762.476000	22.806340	9.395803	0.008908	21.298418	0.018745	10.097469
762.496000	22.806340	9.399233	0.008906	21.306192	0.018741	10.101154
762.516000	22.806340	9.399403	0.008905	21.306578	0.018740	10.101338
762.536000	22.806340	9.403900	0.008903	21.316772	0.018734	10.106171
762.556000	22.806340	9.396531	0.008907	21.300068	0.018744	10.098251
762.576000	22.806340	9.400836	0.008905	21.309825	0.018738	10.102877
762.596000	22.806340	9.401219	0.008904	21.310695	0.018738	10.103289
762.616000	22.806340	9.396175	0.008908	21.299260	0.018745	10.097868
762.636000	22.806340	9.395705	0.008908	21.298195	0.018745	10.097363
762.656000	22.806340	9.398591	0.008906	21.304736	0.018742	10.100465
762.676000	22.806340	9.397281	0.008907	21.301767	0.018743	10.099057
762.696000	22.806340	9.392133	0.008910	21.290097	0.018750	10.093524
762.716000	22.806340	9.396943	0.008907	21.301001	0.018744	10.098694
762.736000	22.806340	9.400189	0.008905	21.308360	0.018739	10.102183
762.756000	22.806340	9.395274	0.008908	21.297218	0.018746	10.096900
762.776000	22.806340	9.399141	0.008906	21.305983	0.018741	10.101056
762.796000	22.806340	9.398197	0.008906	21.303844	0.018742	10.100042
762.816000	22.806340	9.401644	0.008904	21.311658	0.018737	10.103746
762.836000	22.806340	9.398651	0.008906	21.304874	0.018741	10.100530
762.856000	22.806340	9.403930	0.008903	21.316839	0.018734	10.106202
762.876000	22.806340	9.401794	0.008904	21.311997	0.018737	10.103907
762.896000	22.806340	9.393826	0.008909	21.293936	0.018748	10.095344
762.916000	22.806340	9.397583	0.008907	21.302452	0.018743	10.099382
762.936000	22.806340	9.402117	0.008904	21.312731	0.018737	10.104255
762.956000	22.806340	9.399854	0.008905	21.307601	0.018740	10.101823
762.976000	22.806340	9.397346	0.008907	21.301916	0.018743	10.099127
762.996000	22.806340	9.395472	0.008908	21.297666	0.018746	10.097112
763.016000	22.806340	9.399990	0.008905	21.307908	0.018740	10.101968
763.036000	22.806340	9.398647	0.008906	21.304863	0.018741	10.100525
763.056000	22.806340	9.393940	0.008909	21.294194	0.018748	10.095466
763.076000	22.806340	9.395982	0.008908	21.298822	0.018745	10.097661
763.096000	22.806340	9.398294	0.008906	21.304065	0.018742	10.100146
763.116000	22.806340	9.399136	0.008906	21.305971	0.018741	10.101050
763.136000	22.806340	9.398229	0.008906	21.303916	0.018742	10.100076
763.156000	22.806340	9.400204	0.008905	21.308393	0.018739	10.102198
763.176000	22.806340	9.398819	0.008906	21.305255	0.018741	10.100710
763.196000	22.806340	9.398240	0.008906	21.303941	0.018742	10.100087
763.216000	22.806340	9.395271	0.008908	21.297212	0.018746	10.096897
763.236000	22.806340	9.399512	0.008905	21.306824	0.018740	10.101454
763.256000	22.806340	9.400528	0.008905	21.309127	0.018739	10.102546
763.276000	22.806340	9.400819	0.008905	21.309787	0.018738	10.102859
763.296000	22.806340	9.395352	0.008908	21.297394	0.018746	10.096983
763.316000	22.806340	9.403459	0.008903	21.315773	0.018735	10.105697
763.336000	22.806340	9.399972	0.008905	21.307867	0.018740	10.101949
763.356000	22.806340	9.395009	0.008908	21.296618	0.018746	10.096615
763.376000	22.806340	9.397713	0.008907	21.302746	0.018743	10.099521
763.396000	22.806340	9.400908	0.008905	21.309990	0.018738	10.102955
763.416000	22.806340	9.402173	0.008904	21.312856	0.018737	10.104314
763.436000	22.806340	9.402205	0.008904	21.312929	0.018737	10.104349
763.456000	22.806340	9.400117	0.008905	21.308196	0.018739	10.102105
763.476000	22.806340	9.391423	0.008911	21.288489	0.018751	10.092762
763.496000	22.806340	9.395416	0.008908	21.297540	0.018746	10.097053
763.516000	22.806340	9.392866	0.008910	21.291760	0.018749	10.094312
763.536000	22.806340	9.392448	0.008910	21.290813	0.018750	10.093863
763.556000	22.806340	9.399243	0.008906	21.306215	0.018741	10.101165
763.576000	22.806340	9.399824	0.008905	21.307532	0.018740	10.101790
763.596000	22.806340	9.396526	0.008907	21.300057	0.018744	10.098246
763.616000	22.806340	9.388731	0.008912	21.282387	0.018755	10.089869
763.636000	22.806340	9.393771	0.008909	21.293812	0.018748	10.095285
763.656000	22.806340	9.398424	0.008906	21.304358	0.018742	10.100285
763.676000	22.806340	9.403538	0.008903	21.315950	0.018735	10.105781
763.696000	22.806340	9.398108	0.008906	21.303642	0.018742	10.099946
763.716000	22.806340	9.399660	0.008905	21.307160	0.018740	10.101614
763.736000	22.806340	9.399097	0.008906	21.305884	0.018741	10.101008
763.756000	22.806340	9.402886	0.008903	21.314472	0.018736	10.105080
763.776000	22.806340	9.403712	0.008903	21.316345	0.018734	10.105968
763.796000	22.806340	9.396960	0.008907	21.301040	0.018744	10.098712
763.816000	22.806340	9.402489	0.008903	21.313572	0.018736	10.104653
763.836000	22.806340	9.395517	0.008908	21.297769	0.018746	10.097161
763.856000	22.806340	9.395472	0.008908	21.297666	0.018746	10.097112
763.876000	22.806340	9.394737	0.008909	21.296002	0.018747	10.096323
763.896000	22.806340	9.398011	0.008906	21.303423	0.018742	10.099842
763.916000	22.806340	9.397415	0.008907	21.302070	0.018743	10.099201
763.936000	22.806340	9.397834	0.008907	21.303020	0.018743	10.099651
763.956000	22.806340	9.402891	0.008903	21.314484	0.018736	10.105086
763.976000	22.806340	9.393949	0.008909	21.294214	0.018748	10.095476
763.996000	22.806340	9.396438	0.008907	21.299856	0.018744	10.098151
764.016000	22.806340	9.398697	0.008906	21.304978	0.018741	10.100579
764.036000	22.806340	9.395560	0.008908	21.297865	0.018746	10.097207
764.056000	22.806340	9.397760	0.008907	21.302853	0.018743	10.099571
764.076000	22.806340	9.397728	0.008907	21.302781	0.018743	10.099537
764.096000	22.806340	9.403292	0.008903	21.315394	0.018735	10.105517
764.116000	22.806340	9.397785	0.008907	21.302910	0.018743	10.099598
764.136000	22.806340	9.395168	0.008908	21.296977	0.018746	10.096786
764.156000	22.806340	9.399687	0.008905	21.307222	0.018740	10.101643
764.176000	22.806340	9.398016	0.008906	21.303433	0.018742	10.099846
764.196000	22.806340	9.400415	0.008905	21.308871	0.018739	10.102425
764.216000	22.806340	9.404579	0.008902	21.318310	0.018733	10.106900
764.236000	22.806340	9.402740	0.008903	21.314142	0.018736	10.104924
764.256000	22.806340	9.403024	0.008903	21.314786	0.018735	10.105229
764.276000	22.806340	9.404920	0.008902	21.319085	0.018733	10.107267
764.296000	22.806340	9.401975	0.008904	21.312407	0.018737	10.104101
764.316000	22.806340	9.399674	0.008905	21.307192	0.018740	10.101629
764.336000	22.806340	9.401232	0.008904	21.310724	0.018738	10.103303
764.356000	22.806340	9.404252	0.008902	21.317570	0.018734	10.106549
764.376000	22.806340	9.401255	0.008904	21.310775	0.018738	10.103328
764.396000	22.806340	9.392721	0.008910	21.291431	0.018750	10.094156
764.416000	22.806340	9.392655	0.008910	21.291282	0.018750	10.094086
764.436000	22.806340	9.405883	0.008901	21.321266	0.018732	10.108301
764.456000	22.806340	9.395994	0.008908	21.298851	0.018745	10.097674
764.476000	22.806340	9.396217	0.008908	21.299356	0.018745	10.097914
764.496000	22.806340	9.400189	0.008905	21.308360	0.018739	10.102183
764.516000	22.806340	9.403123	0.008903	21.315011	0.018735	10.105336
764.536000	22.806340	9.398678	0.008906	21.304934	0.018741	10.100558
764.556000	22.806340	9.398276	0.008906	21.304022	0.018742	10.100126
764.576000	22.806340	9.384555	0.008915	21.272921	0.018761	10.085381
764.596000	22.806340	9.391976	0.008910	21.289742	0.018751	10.093356
764.616000	22.806340	9.396648	0.008907	21.300332	0.018744	10.098376
764.636000	22.806340	9.399248	0.008906	21.306225	0.018741	10.101170
764.656000	22.806340	9.397154	0.008907	21.301479	0.018743	10.098920
764.676000	22.806340	9.396411	0.008907	21.299796	0.018744	10.098122
764.696000	22.806340	9.396323	0.008908	21.299597	0.018745	10.098028
764.716000	22.806340	9.389248	0.008912	21.283558	0.018754	10.090424
764.736000	22.806340	9.389382	0.008912	21.283861	0.018754	10.090568
764.756000	22.806340	9.392797	0.008910	21.291603	0.018749	10.094238
764.776000	22.806340	9.392743	0.008910	21.291482	0.018750	10.094181
764.796000	22.806340	9.395189	0.008908	21.297025	0.018746	10.096809
764.816000	22.806340	9.395979	0.008908	21.298816	0.018745	10.097658
764.836000	22.806340	9.391851	0.008910	21.289458	0.018751	10.093221
764.856000	22.806340	9.395090	0.008908	21.296801	0.018746	10.096702
764.876000	22.806340	9.398593	0.008906	21.304740	0.018742	10.100466
764.896000	22.806340	9.398407	0.008906	21.304319	0.018742	10.100267
764.916000	22.806340	9.396741	0.008907	21.300542	0.018744	10.098476
764.936000	22.806340	9.393178	0.008910	21.292466	0.018749	10.094647
764.956000	22.806340	9.396189	0.008908	21.299292	0.018745	10.097883
764.976000	22.806340	9.392603	0.008910	21.291163	0.018750	10.094029
764.996000	22.806340	9.394670	0.008909	21.295849	0.018747	10.096251
765.016000	22.806340	9.392343	0.008910	21.290574	0.018750	10.093750
765.036000	22.806340	9.391362	0.008911	21.288351	0.018751	10.092696
765.056000	22.806340	9.388527	0.008913	21.281924	0.018755	10.089649
765.076000	22.806340	9.391321	0.008911	21.288257	0.018751	10.092652
765.096000	22.806340	9.385410	0.008915	21.274858	0.018760	10.086299
765.116000	22.806340	9.384657	0.008915	21.273151	0.018761	10.085490
765.136000	22.806340	9.393720	0.008909	21.293694	0.018748	10.095230
765.156000	22.806340	9.396083	0.008908	21.299051	0.018745	10.097769
765.176000	22.806340	9.393473	0.008909	21.293135	0.018749	10.094964
765.196000	22.806340	9.393950	0.008909	21.294218	0.018748	10.095478
765.216000	22.806340	9.395872	0.008908	21.298573	0.018745	10.097542
765.236000	22.806340	9.388407	0.008913	21.281652	0.018755	10.089521
765.256000	22.806340	9.392909	0.008910	21.291857	0.018749	10.094359
765.276000	22.806340	9.389988	0.008912	21.285236	0.018753	10.091219
765.296000	22.806340	9.387420	0.008913	21.279415	0.018757	10.088460
765.316000	22.806340	9.389306	0.008912	21.283691	0.018754	10.090487
765.336000	22.806340	9.387872	0.008913	21.280440	0.018756	10.088945
765.356000	22.806340	9.389532	0.008912	21.284202	0.018754	10.090729
765.376000	22.806340	9.386022	0.008914	21.276247	0.018759	10.086958
765.396000	22.806340	9.386329	0.008914	21.276941	0.018758	10.087287
765.416000	22.806340	9.396132	0.008908	21.299164	0.018745	10.097823
765.436000	22.806340	9.390688	0.008911	21.286822	0.018752	10.091971
765.456000	22.806340	9.389709	0.008912	21.284604	0.018754	10.090920
765.476000	22.806340	9.389591	0.008912	21.284336	0.018754	10.090793
765.496000	22.806340	9.389543	0.008912	21.284226	0.018754	10.090741
765.516000	22.806340	9.391967	0.008910	21.289722	0.018751	10.093346
765.536000	22.806340	9.387713	0.008913	21.280079	0.018756	10.088774
765.556000	22.806340	9.390704	0.008911	21.286858	0.018752	10.091989
765.576000	22.806340	9.394622	0.008909	21.295740	0.018747	10.096200
765.596000	22.806340	9.393920	0.008909	21.294149	0.018748	10.095445
765.616000	22.806340	9.388034	0.008913	21.280806	0.018756	10.089119
765.636000	22.806340	9.387090	0.008914	21.278665	0.018757	10.088104
765.656000	22.806340	9.390093	0.008912	21.285474	0.018753	10.091332
765.676000	22.806340	9.394517	0.008909	21.295502	0.018747	10.096087
765.696000	22.806340	9.389206	0.008912	21.283462	0.018754	10.090379
765.716000	22.806340	9.384395	0.008915	21.272558	0.018761	10.085209
765.736000	22.806340	9.387967	0.008913	21.280655	0.018756	10.089048
765.756000	22.806340	9.384977	0.008915	21.273876	0.018760	10.085834
765.776000	22.806340	9.390098	0.008912	21.285486	0.018753	10.091338
765.796000	22.806340	9.388932	0.008912	21.282843	0.018755	10.090085
765.816000	22.806340	9.385849	0.008914	21.275854	0.018759	10.086771
765.836000	22.806340	9.384283	0.008915	21.272303	0.018761	10.085088
765.856000	22.806340	9.391418	0.008911	21.288477	0.018751	10.092756
765.876000	22.806340	9.390647	0.008911	21.286729	0.018752	10.091927
765.896000	22.806340	9.389455	0.008912	21.284029	0.018754	10.090647
765.916000	22.806340	9.385476	0.008915	21.275008	0.018759	10.086370
765.936000	22.806340	9.391204	0.008911	21.287992	0.018752	10.092526
765.956000	22.806340	9.385153	0.008915	21.274276	0.018760	10.086023
765.976000	22.806340	9.383817	0.008916	21.271246	0.018762	10.084587
765.996000	22.806340	9.385547	0.008915	21.275168	0.018759	10.086446
766.016000	22.806340	9.388911	0.008912	21.282795	0.018755	10.090062
766.036000	22.806340	9.387428	0.008913	21.279433	0.018757	10.088468
766.056000	22.806340	9.385745	0.008914	21.275617	0.018759	10.086659
766.076000	22.806340	9.388063	0.008913	21.280873	0.018756	10.089151
766.096000	22.806340	9.386655	0.008914	21.277680	0.018758	10.087637
766.116000	22.806340	9.386248	0.008914	21.276759	0.018758	10.087200
766.136000	22.806340	9.385119	0.008915	21.274199	0.018760	10.085987
766.156000	22.806340	9.388044	0.008913	21.280829	0.018756	10.089130
766.176000	22.806340	9.390966	0.008911	21.287453	0.018752	10.092271
766.196000	22.806340	9.386988	0.008914	21.278435	0.018757	10.087995
766.216000	22.806340	9.384300	0.008915	21.272342	0.018761	10.085106
766.236000	22.806340	9.388976	0.008912	21.282941	0.018755	10.090132
766.256000	22.806340	9.388105	0.008913	21.280967	0.018756	10.089195
766.276000	22.806340	9.391226	0.008911	21.288042	0.018752	10.092550
766.296000	22.806340	9.390380	0.008911	21.286125	0.018753	10.091641
766.316000	22.806340	9.389035	0.008912	21.283075	0.018755	10.090195
766.336000	22.806340	9.387135	0.008913	21.278768	0.018757	10.088153
766.356000	22.806340	9.388333	0.008913	21.281484	0.018756	10.089441
766.376000	22.806340	9.387762	0.008913	21.280190	0.018756	10.088827
766.396000	22.806340	9.386204	0.008914	21.276657	0.018758	10.087152
766.416000	22.806340	9.390190	0.008912	21.285694	0.018753	10.091437
766.436000	22.806340	9.387340	0.008913	21.279234	0.018757	10.088374
766.456000	22.806340	9.382762	0.008916	21.268855	0.018763	10.083453
766.476000	22.806340	9.388087	0.008913	21.280926	0.018756	10.089176
766.496000	22.806340	9.387124	0.008914	21.278744	0.018757	10.088142
766.516000	22.806340	9.386151	0.008914	21.276538	0.018759	10.087096
766.536000	22.806340	9.383392	0.008916	21.270283	0.018762	10.084131
766.556000	22.806340	9.386887	0.008914	21.278206	0.018758	10.087887
766.576000	22.806340	9.391671	0.008911	21.289050	0.018751	10.093028
766.596000	22.806340	9.389946	0.008912	21.285140	0.018753	10.091174
766.616000	22.806340	9.389086	0.008912	21.283190	0.018755	10.090250
766.636000	22.806340	9.381732	0.008917	21.266520	0.018765	10.082346
766.656000	22.806340	9.381462	0.008917	21.265908	0.018765	10.082056
766.676000	22.806340	9.381047	0.008917	21.264968	0.018766	10.081611
766.696000	22.806340	9.385432	0.008915	21.274909	0.018760	10.086323
766.716000	22.806340	9.385070	0.008915	21.274087	0.018760	10.085934
766.736000	22.806340	9.382151	0.008917	21.267470	0.018764	10.082797
766.756000	22.806340	9.382875	0.008916	21.269111	0.018763	10.083575
766.776000	22.806340	9.386566	0.008914	21.277479	0.018758	10.087542
766.796000	22.806340	9.385137	0.008915	21.274239	0.018760	10.086006
766.816000	22.806340	9.384617	0.008915	21.273060	0.018761	10.085447
766.836000	22.806340	9.373609	0.008922	21.248107	0.018776	10.073617
766.856000	22.806340	9.377216	0.008920	21.256284	0.018771	10.077494
766.876000	22.806340	9.381243	0.008917	21.265412	0.018765	10.081821
766.896000	22.806340	9.377578	0.008920	21.257104	0.018770	10.077882
766.916000	22.806340	9.383602	0.008916	21.270760	0.018762	10.084356
766.936000	22.806340	9.380478	0.008918	21.263677	0.018766	10.080999
766.956000	22.806340	9.382163	0.008917	21.267499	0.018764	10.082810
766.976000	22.806340	9.385432	0.008915	21.274908	0.018760	10.086323
766.996000	22.806340	9.384471	0.008915	21.272729	0.018761	10.085290
767.016000	22.806340	9.381552	0.008917	21.266112	0.018765	10.082153
767.036000	22.806340	9.377169	0.008920	21.256178	0.018771	10.077443
767.056000	22.806340	9.383738	0.008916	21.271068	0.018762	10.084502
767.076000	22.806340	9.382316	0.008917	21.267845	0.018764	10.082974
767.096000	22.806340	9.377005	0.008920	21.255806	0.018771	10.077267
767.116000	22.806340	9.383829	0.008916	21.271275	0.018762	10.084601
767.136000	22.806340	9.381546	0.008917	21.266098	0.018765	10.082146
767.156000	22.806340	9.376333	0.008921	21.254283	0.018772	10.076545
767.176000	22.806340	9.375513	0.008921	21.252424	0.018773	10.075663
767.196000	22.806340	9.374277	0.008922	21.249622	0.018775	10.074335
767.216000	22.806340	9.376578	0.008920	21.254837	0.018772	10.076807
767.236000	22.806340	9.373946	0.008922	21.248872	0.018775	10.073979
767.256000	22.806340	9.379631	0.008918	21.261758	0.018767	10.080089
767.276000	22.806340	9.378479	0.008919	21.259147	0.018769	10.078851
767.296000	22.806340	9.384818	0.008915	21.273516	0.018760	10.085663
767.316000	22.806340	9.381443	0.008917	21.265865	0.018765	10.082036
767.336000	22.806340	9.374388	0.008922	21.249875	0.018775	10.074455
767.356000	22.806340	9.377010	0.008920	21.255817	0.018771	10.077272
767.376000	22.806340	9.380433	0.008918	21.263577	0.018766	10.080951
767.396000	22.806340	9.382069	0.008917	21.267284	0.018764	10.082709
767.416000	22.806340	9.386331	0.008914	21.276946	0.018758	10.087289
767.436000	22.806340	9.384124	0.008915	21.271943	0.018761	10.084917
767.456000	22.806340	9.381456	0.008917	21.265896	0.018765	10.082051
767.476000	22.806340	9.379922	0.008918	21.262419	0.018767	10.080402
767.496000	22.806340	9.383074	0.008916	21.269563	0.018763	10.083789
767.516000	22.806340	9.383052	0.008916	21.269513	0.018763	10.083765
767.536000	22.806340	9.381388	0.008917	21.265741	0.018765	10.081977
767.556000	22.806340	9.382724	0.008916	21.268769	0.018763	10.083413
767.576000	22.806340	9.384404	0.008915	21.272577	0.018761	10.085218
767.596000	22.806340	9.383642	0.008916	21.270851	0.018762	10.084399
767.616000	22.806340	9.378697	0.008919	21.259641	0.018769	10.079085
767.636000	22.806340	9.382178	0.008917	21.267532	0.018764	10.082826
767.656000	22.806340	9.383415	0.008916	21.270335	0.018762	10.084155
767.676000	22.806340	9.387375	0.008913	21.279312	0.018757	10.088411
767.696000	22.806340	9.383349	0.008916	21.270187	0.018762	10.084085
767.716000	22.806340	9.383036	0.008916	21.269476	0.018763	10.083748
767.736000	22.806340	9.383022	0.008916	21.269444	0.018763	10.083733
767.756000	22.806340	9.384270	0.008915	21.272275	0.018761	10.085075
767.776000	22.806340	9.381488	0.008917	21.265969	0.018765	10.082085
767.796000	22.806340	9.378126	0.008919	21.258346	0.018770	10.078471
767.816000	22.806340	9.377724	0.008920	21.257436	0.018770	10.078040
767.836000	22.806340	9.383619	0.008916	21.270799	0.018762	10.084375
767.856000	22.806340	9.379358	0.008919	21.261140	0.018768	10.079796
767.876000	22.806340	9.370785	0.008924	21.241707	0.018780	10.070583
767.896000	22.806340	9.376805	0.008920	21.255353	0.018771	10.077052
767.916000	22.806340	9.380540	0.008918	21.263818	0.018766	10.081065
767.936000	22.806340	9.379659	0.008918	21.261823	0.018767	10.080119
767.956000	22.806340	9.382122	0.008917	21.267406	0.018764	10.082766
767.976000	22.806340	9.380699	0.008918	21.264180	0.018766	10.081237
767.996000	22.806340	9.378634	0.008919	21.259499	0.018769	10.079018
768.016000	22.806340	9.385588	0.008915	21.275263	0.018759	10.086491
768.036000	22.806340	9.384923	0.008915	21.273755	0.018760	10.085776
768.056000	22.806340	9.375612	0.008921	21.252648	0.018773	10.075770
768.076000	22.806340	9.383946	0.008916	21.271540	0.018762	10.084726
768.096000	22.806340	9.381020	0.008917	21.264907	0.018766	10.081582
768.116000	22.806340	9.382235	0.008917	21.267662	0.018764	10.082888
768.136000	22.806340	9.381093	0.008917	21.265072	0.018765	10.081660
768.156000	22.806340	9.381050	0.008917	21.264975	0.018766	10.081614
768.176000	22.806340	9.381324	0.008917	21.265596	0.018765	10.081908
768.196000	22.806340	9.385315	0.008915	21.274643	0.018760	10.086197
768.216000	22.806340	9.381665	0.008917	21.266369	0.018765	10.082275
768.236000	22.806340	9.383089	0.008916	21.269598	0.018763	10.083805
768.256000	22.806340	9.386014	0.008914	21.276227	0.018759	10.086948
768.276000	22.806340	9.382041	0.008917	21.267222	0.018764	10.082679
768.296000	22.806340	9.386229	0.008914	21.276714	0.018758	10.087179
768.316000	22.806340	9.385768	0.008914	21.275670	0.018759	10.086684
768.336000	22.806340	9.377169	0.008920	21.256177	0.018771	10.077443
768.356000	22.806340	9.376032	0.008921	21.253601	0.018772	10.076222
768.376000	22.806340	9.382473	0.008917	21.268200	0.018764	10.083143
768.396000	22.806340	9.379090	0.008919	21.260532	0.018768	10.079507
768.416000	22.806340	9.379854	0.008918	21.262263	0.018767	10.080328
768.436000	22.806340	9.385701	0.008914	21.275518	0.018759	10.086612
768.456000	22.806340	9.382960	0.008916	21.269304	0.018763	10.083666
768.476000	22.806340	9.388277	0.008913	21.281356	0.018756	10.089380
768.496000	22.806340	9.380871	0.008918	21.264570	0.018766	10.081422
768.516000	22.806340	9.385716	0.008914	21.275552	0.018759	10.086628
768.536000	22.806340	9.383187	0.008916	21.269820	0.018763	10.083911
768.556000	22.806340	9.380963	0.008918	21.264779	0.018766	10.081521
768.576000	22.806340	9.378662	0.008919	21.259562	0.018769	10.079048
768.596000	22.806340	9.378613	0.008919	21.259452	0.018769	10.078995
768.616000	22.806340	9.379476	0.008918	21.261408	0.018768	10.079923
768.636000	22.806340	9.380907	0.008918	21.264651	0.018766	10.081460
768.656000	22.806340	9.380668	0.008918	21.264108	0.018766	10.081203
768.676000	22.806340	9.381179	0.008917	21.265268	0.018765	10.081753
768.696000	22.806340	9.381353	0.008917	21.265663	0.018765	10.081940
768.716000	22.806340	9.381975	0.008917	21.267072	0.018764	10.082608
768.736000	22.806340	9.381239	0.008917	21.265404	0.018765	10.081817
768.756000	22.806340	9.383834	0.008916	21.271285	0.018762	10.084605
768.776000	22.806340	9.382338	0.008917	21.267895	0.018764	10.082998
768.796000	22.806340	9.383897	0.008916	21.271430	0.018762	10.084674
768.816000	22.806340	9.381591	0.008917	21.266201	0.018765	10.082195
768.836000	22.806340	9.381047	0.008917	21.264967	0.018766	10.081610
768.856000	22.806340	9.381930	0.008917	21.266970	0.018764	10.082560
768.876000	22.806340	9.381929	0.008917	21.266969	0.018764	10.082559
768.896000	22.806340	9.380712	0.008918	21.264210	0.018766	10.081251
768.916000	22.806340	9.380327	0.008918	21.263336	0.018767	10.080837
768.936000	22.806340	9.383747	0.008916	21.271088	0.018762	10.084512
768.956000	22.806340	9.386100	0.008914	21.276423	0.018759	10.087041
768.976000	22.806340	9.378185	0.008919	21.258480	0.018769	10.078535
768.996000	22.806340	9.377212	0.008920	21.256275	0.018771	10.077489
769.016000	22.806340	9.377567	0.008920	21.257081	0.018770	10.077871
769.036000	22.806340	9.379974	0.008918	21.262535	0.018767	10.080457
769.056000	22.806340	9.381874	0.008917	21.266842	0.018764	10.082499
769.076000	22.806340	9.373354	0.008922	21.247529	0.018776	10.073343
769.096000	22.806340	9.381120	0.008917	21.265134	0.018765	10.081689
769.116000	22.806340	9.382494	0.008917	21.268248	0.018764	10.083166
769.136000	22.806340	9.384027	0.008916	21.271723	0.018761	10.084813
769.156000	22.806340	9.379923	0.008918	21.262420	0.018767	10.080402
769.176000	22.806340	9.376644	0.008920	21.254987	0.018772	10.076879
769.196000	22.806340	9.379351	0.008919	21.261124	0.018768	10.079788
769.216000	22.806340	9.374040	0.008922	21.249085	0.018775	10.074081
769.236000	22.806340	9.376356	0.008921	21.254334	0.018772	10.076569
769.256000	22.806340	9.374114	0.008922	21.249254	0.018775	10.074160
769.276000	22.806340	9.378558	0.008919	21.259327	0.018769	10.078936
769.296000	22.806340	9.369973	0.008925	21.239866	0.018781	10.069710
769.316000	22.806340	9.377923	0.008920	21.257886	0.018770	10.078253
769.336000	22.806340	9.373320	0.008923	21.247454	0.018776	10.073307
769.356000	22.806340	9.378701	0.008919	21.259650	0.018769	10.079089
769.376000	22.806340	9.373768	0.008922	21.248469	0.018776	10.073789
769.396000	22.806340	9.376572	0.008920	21.254824	0.018772	10.076801
769.416000	22.806340	9.370222	0.008925	21.240431	0.018780	10.069978
769.436000	22.806340	9.378340	0.008919	21.258833	0.018769	10.078702
769.456000	22.806340	9.373761	0.008922	21.248453	0.018776	10.073781
769.476000	22.806340	9.374216	0.008922	21.249485	0.018775	10.074270
769.496000	22.806340	9.374709	0.008922	21.250601	0.018774	10.074799
769.516000	22.806340	9.373947	0.008922	21.248875	0.018775	10.073981
769.536000	22.806340	9.375315	0.008921	21.251975	0.018773	10.075450
769.556000	22.806340	9.373287	0.008923	21.247377	0.018776	10.073271
769.576000	22.806340	9.373298	0.008923	21.247404	0.018776	10.073283
769.596000	22.806340	9.379064	0.008919	21.260473	0.018768	10.079480
769.616000	22.806340	9.379621	0.008918	21.261735	0.018767	10.080078
769.636000	22.806340	9.374283	0.008922	21.249635	0.018775	10.074341
769.656000	22.806340	9.374438	0.008922	21.249987	0.018775	10.074508
769.676000	22.806340	9.373440	0.008922	21.247725	0.018776	10.073436
769.696000	22.806340	9.372049	0.008923	21.244571	0.018778	10.071941
769.716000	22.806340	9.376332	0.008921	21.254281	0.018772	10.076544
769.736000	22.806340	9.387811	0.008913	21.280301	0.018756	10.088880
769.756000	22.806340	9.375980	0.008921	21.253482	0.018772	10.076165
769.776000	22.806340	9.378233	0.008919	21.258588	0.018769	10.078586
769.796000	22.806340	9.371362	0.008924	21.243014	0.018779	10.071202
769.816000	22.806340	9.377991	0.008919	21.258040	0.018770	10.078326
769.836000	22.806340	9.376404	0.008920	21.254444	0.018772	10.076621
769.856000	22.806340	9.375596	0.008921	21.252611	0.018773	10.075752
769.876000	22.806340	9.387232	0.008913	21.278987	0.018757	10.088257
769.896000	22.806340	9.380400	0.008918	21.263501	0.018766	10.080915
769.916000	22.806340	9.381608	0.008917	21.266240	0.018765	10.082214
769.936000	22.806340	9.374278	0.008922	21.249623	0.018775	10.074336
769.956000	22.806340	9.380414	0.008918	21.263534	0.018766	10.080931
769.976000	22.806340	9.380688	0.008918	21.264155	0.018766	10.081225
769.996000	22.806340	9.380441	0.008918	21.263594	0.018766	10.080959
770.016000	22.806340	9.381101	0.008917	21.265092	0.018765	10.081669
770.036000	22.806340	9.372933	0.008923	21.246576	0.018777	10.072891
770.056000	22.806340	9.375258	0.008921	21.251846	0.018773	10.075389
770.076000	22.806340	9.378274	0.008919	21.258683	0.018769	10.078631
770.096000	22.806340	9.378292	0.008919	21.258723	0.018769	10.078650
770.116000	22.806340	9.375784	0.008921	21.253037	0.018773	10.075954
770.136000	22.806340	9.374649	0.008922	21.250465	0.018774	10.074735
770.156000	22.806340	9.381753	0.008917	21.266569	0.018765	10.082369
770.176000	22.806340	9.379093	0.008919	21.260540	0.018768	10.079511
770.196000	22.806340	9.376221	0.008921	21.254028	0.018772	10.076424
770.216000	22.806340	9.376611	0.008920	21.254914	0.018772	10.076844
770.236000	22.806340	9.382141	0.008917	21.267448	0.018764	10.082786
770.256000	22.806340	9.376587	0.008920	21.254858	0.018772	10.076817
770.276000	22.806340	9.381099	0.008917	21.265087	0.018765	10.081667
770.296000	22.806340	9.381894	0.008917	21.266888	0.018764	10.082521
770.316000	22.806340	9.376664	0.008920	21.255032	0.018772	10.076900
770.336000	22.806340	9.376484	0.008920	21.254624	0.018772	10.076706
770.356000	22.806340	9.382843	0.008916	21.269040	0.018763	10.083541
770.376000	22.806340	9.378003	0.008919	21.258068	0.018770	10.078339
770.396000	22.806340	9.376187	0.008921	21.253951	0.018772	10.076387
770.416000	22.806340	9.382538	0.008916	21.268349	0.018764	10.083213
770.436000	22.806340	9.376181	0.008921	21.253937	0.018772	10.076381
770.456000	22.806340	9.378904	0.008919	21.260109	0.018768	10.079307
770.476000	22.806340	9.372337	0.008923	21.245225	0.018777	10.072250
770.496000	22.806340	9.373286	0.008923	21.247375	0.018776	10.073270
770.516000	22.806340	9.374630	0.008922	21.250423	0.018774	10.074715
770.536000	22.806340	9.380630	0.008918	21.264023	0.018766	10.081163
770.556000	22.806340	9.376803	0.008920	21.255347	0.018771	10.077049
770.576000	22.806340	9.376671	0.008920	21.255048	0.018772	10.076908
770.596000	22.806340	9.378079	0.008919	21.258241	0.018770	10.078421
770.616000	22.806340	9.379902	0.008918	21.262373	0.018767	10.080380
770.636000	22.806340	9.374953	0.008921	21.251154	0.018774	10.075062
770.656000	22.806340	9.376993	0.008920	21.255778	0.018771	10.077254
770.676000	22.806340	9.382981	0.008916	21.269353	0.018763	10.083689
770.696000	22.806340	9.387712	0.008913	21.280077	0.018756	10.088773
770.716000	22.806340	9.381184	0.008917	21.265279	0.018765	10.081758
770.736000	22.806340	9.377412	0.008920	21.256728	0.018771	10.077704
770.756000	22.806340	9.377508	0.008920	21.256947	0.018770	10.077808
770.776000	22.806340	9.382215	0.008917	21.267616	0.018764	10.082866
770.796000	22.806340	9.386112	0.008914	21.276450	0.018759	10.087054
770.816000	22.806340	9.382083	0.008917	21.267317	0.018764	10.082724
770.836000	22.806340	9.384876	0.008915	21.273647	0.018760	10.085725
770.856000	22.806340	9.383966	0.008916	21.271585	0.018762	10.084748
770.876000	22.806340	9.385151	0.008915	21.274270	0.018760	10.086021
770.896000	22.806340	9.378958	0.008919	21.260232	0.018768	10.079365
770.916000	22.806340	9.384043	0.008916	21.271760	0.018761	10.084830
770.936000	22.806340	9.382327	0.008917	21.267870	0.018764	10.082987
770.956000	22.806340	9.380254	0.008918	21.263170	0.018767	10.080758
770.976000	22.806340	9.381534	0.008917	21.266071	0.018765	10.082134
770.996000	22.806340	9.381602	0.008917	21.266226	0.018765	10.082207
771.016000	22.806340	9.383182	0.008916	21.269808	0.018763	10.083905
771.036000	22.806340	9.382608	0.008916	21.268507	0.018763	10.083289
771.056000	22.806340	9.373819	0.008922	21.248585	0.018775	10.073843
771.076000	22.806340	9.377592	0.008920	21.257135	0.018770	10.077897
771.096000	22.806340	9.370197	0.008925	21.240373	0.018780	10.069950
771.116000	22.806340	9.370223	0.008925	21.240433	0.018780	10.069979
771.136000	22.806340	9.373232	0.008923	21.247253	0.018776	10.073212
771.156000	22.806340	9.376652	0.008920	21.255006	0.018772	10.076888
771.176000	22.806340	9.376756	0.008920	21.255242	0.018771	10.076999
771.196000	22.806340	9.379767	0.008918	21.262066	0.018767	10.080235
771.216000	22.806340	9.376946	0.008920	21.255671	0.018771	10.077203
771.236000	22.806340	9.371371	0.008924	21.243035	0.018779	10.071212
771.256000	22.806340	9.372354	0.008923	21.245262	0.018777	10.072268
771.276000	22.806340	9.373643	0.008922	21.248184	0.018776	10.073653
771.296000	22.806340	9.377440	0.008920	21.256791	0.018770	10.077734
771.316000	22.806340	9.381195	0.008917	21.265303	0.018765	10.081769
771.336000	22.806340	9.378469	0.008919	21.259125	0.018769	10.078840
771.356000	22.806340	9.373932	0.008922	21.248841	0.018775	10.073965
771.376000	22.806340	9.377453	0.008920	21.256822	0.018770	10.077749
771.396000	22.806340	9.384141	0.008915	21.271983	0.018761	10.084936
771.416000	22.806340	9.380590	0.008918	21.263932	0.018766	10.081119
771.436000	22.806340	9.379968	0.008918	21.262521	0.018767	10.080451
771.456000	22.806340	9.380553	0.008918	21.263848	0.018766	10.081079
771.476000	22.806340	9.387650	0.008913	21.279935	0.018757	10.088706
771.496000	22.806340	9.379011	0.008919	21.260354	0.018768	10.079423
771.516000	22.806340	9.380031	0.008918	21.262666	0.018767	10.080519
771.536000	22.806340	9.381768	0.008917	21.266604	0.018765	10.082386
771.556000	22.806340	9.382221	0.008917	21.267629	0.018764	10.082872
771.576000	22.806340	9.377440	0.008920	21.256791	0.018770	10.077734
771.596000	22.806340	9.376162	0.008921	21.253895	0.018772	10.076361
771.616000	22.806340	9.377493	0.008920	21.256912	0.018770	10.077791
771.636000	22.806340	9.381885	0.008917	21.266869	0.018764	10.082512
771.656000	22.806340	9.376863	0.008920	21.255483	0.018771	10.077114
771.676000	22.806340	9.376030	0.008921	21.253595	0.018772	10.076219
771.696000	22.806340	9.379213	0.008919	21.260810	0.018768	10.079639
771.716000	22.806340	9.383356	0.008916	21.270202	0.018762	10.084092
771.736000	22.806340	9.377784	0.008920	21.257572	0.018770	10.078104
771.756000	22.806340	9.377922	0.008920	21.257885	0.018770	10.078252
771.776000	22.806340	9.374638	0.008922	21.250441	0.018774	10.074723
771.796000	22.806340	9.380886	0.008918	21.264604	0.018766	10.081438
771.816000	22.806340	9.375293	0.008921	21.251925	0.018773	10.075427
771.836000	22.806340	9.378632	0.008919	21.259493	0.018769	10.079015
771.856000	22.806340	9.373893	0.008922	21.248752	0.018775	10.073923
771.876000	22.806340	9.378867	0.008919	21.260027	0.018769	10.079268
771.896000	22.806340	9.373349	0.008922	21.247519	0.018776	10.073338
771.916000	22.806340	9.373303	0.008923	21.247415	0.018776	10.073289
771.936000	22.806340	9.378268	0.008919	21.258669	0.018769	10.078624
771.956000	22.806340	9.374891	0.008921	21.251014	0.018774	10.074995
771.976000	22.806340	9.373967	0.008922	21.248920	0.018775	10.074002
771.996000	22.806340	9.374434	0.008922	21.249978	0.018775	10.074504
772.016000	22.806340	9.378811	0.008919	21.259900	0.018769	10.079208
772.036000	22.806340	9.374909	0.008921	21.251054	0.018774	10.075014
772.056000	22.806340	9.377764	0.008920	21.257526	0.018770	10.078082
772.076000	22.806340	9.371862	0.008923	21.244148	0.018778	10.071740
772.096000	22.806340	9.371136	0.008924	21.242501	0.018779	10.070959
772.116000	22.806340	9.371000	0.008924	21.242194	0.018779	10.070814
772.136000	22.806340	9.374870	0.008922	21.250966	0.018774	10.074972
772.156000	22.806340	9.365652	0.008928	21.230072	0.018787	10.065066
772.176000	22.806340	9.375091	0.008921	21.251466	0.018774	10.075209
772.196000	22.806340	9.375406	0.008921	21.252181	0.018773	10.075548
772.216000	22.806340	9.374606	0.008922	21.250368	0.018774	10.074689
772.236000	22.806340	9.370769	0.008924	21.241670	0.018780	10.070565
772.256000	22.806340	9.366743	0.008927	21.232544	0.018785	10.066239
772.276000	22.806340	9.370884	0.008924	21.241930	0.018779	10.070688
772.296000	22.806340	9.373500	0.008922	21.247861	0.018776	10.073500
772.316000	22.806340	9.370298	0.008924	21.240602	0.018780	10.070058
772.336000	22.806340	9.366908	0.008927	21.232918	0.018785	10.066416
772.356000	22.806340	9.372618	0.008923	21.245862	0.018777	10.072552
772.376000	22.806340	9.376762	0.008920	21.255256	0.018771	10.077006
772.396000	22.806340	9.375856	0.008921	21.253201	0.018773	10.076032
772.416000	22.806340	9.378896	0.008919	21.260093	0.018768	10.079300
772.436000	22.806340	9.381483	0.008917	21.265956	0.018765	10.082079
772.456000	22.806340	9.376333	0.008921	21.254282	0.018772	10.076544
772.476000	22.806340	9.377816	0.008920	21.257645	0.018770	10.078139
772.496000	22.806340	9.376545	0.008920	21.254764	0.018772	10.076773
772.516000	22.806340	9.380197	0.008918	21.263041	0.018767	10.080697
772.536000	22.806340	9.375956	0.008921	21.253429	0.018773	10.076140
772.556000	22.806340	9.376280	0.008921	21.254163	0.018772	10.076488
772.576000	22.806340	9.378451	0.008919	21.259083	0.018769	10.078820
772.596000	22.806340	9.376893	0.008920	21.255552	0.018771	10.077146
772.616000	22.806340	9.377595	0.008920	21.257144	0.018770	10.077901
772.636000	22.806340	9.379947	0.008918	21.262475	0.018767	10.080429
772.656000	22.806340	9.381488	0.008917	21.265967	0.018765	10.082084
772.676000	22.806340	9.381437	0.008917	21.265853	0.018765	10.082030
772.696000	22.806340	9.382490	0.008917	21.268239	0.018764	10.083161
772.716000	22.806340	9.389477	0.008912	21.284076	0.018754	10.090670
772.736000	22.806340	9.387435	0.008913	21.279449	0.018757	10.088476
772.756000	22.806340	9.382020	0.008917	21.267175	0.018764	10.082657
772.776000	22.806340	9.379541	0.008918	21.261554	0.018768	10.079992
772.796000	22.806340	9.373997	0.008922	21.248988	0.018775	10.074034
772.816000	22.806340	9.377226	0.008920	21.256306	0.018771	10.077504
772.836000	22.806340	9.374904	0.008921	21.251044	0.018774	10.075009
772.856000	22.806340	9.375876	0.008921	21.253247	0.018773	10.076054
772.876000	22.806340	9.375695	0.008921	21.252837	0.018773	10.075859
772.896000	22.806340	9.373888	0.008922	21.248739	0.018775	10.073917
772.916000	22.806340	9.374237	0.008922	21.249531	0.018775	10.074292
772.936000	22.806340	9.372086	0.008923	21.244656	0.018778	10.071981
772.956000	22.806340	9.374824	0.008922	21.250862	0.018774	10.074923
772.976000	22.806340	9.375541	0.008921	21.252487	0.018773	10.075693
772.996000	22.806340	9.372328	0.008923	21.245204	0.018777	10.072241
773.016000	22.806340	9.377071	0.008920	21.255955	0.018771	10.077338
773.036000	22.806340	9.370758	0.008924	21.241645	0.018780	10.070553
773.056000	22.806340	9.373189	0.008923	21.247156	0.018776	10.073166
773.076000	22.806340	9.377157	0.008920	21.256150	0.018771	10.077430
773.096000	22.806340	9.376659	0.008920	21.255022	0.018772	10.076895
773.116000	22.806340	9.371827	0.008923	21.244068	0.018778	10.071702
773.136000	22.806340	9.369354	0.008925	21.238464	0.018782	10.069045
773.156000	22.806340	9.376050	0.008921	21.253640	0.018772	10.076240
773.176000	22.806340	9.378017	0.008919	21.258099	0.018770	10.078354
773.196000	22.806340	9.369984	0.008925	21.239890	0.018781	10.069721
773.216000	22.806340	9.376634	0.008920	21.254966	0.018772	10.076868
773.236000	22.806340	9.372425	0.008923	21.245423	0.018777	10.072345
773.256000	22.806340	9.378120	0.008919	21.258333	0.018770	10.078465
773.276000	22.806340	9.375715	0.008921	21.252883	0.018773	10.075881
773.296000	22.806340	9.374625	0.008922	21.250412	0.018774	10.074709
773.316000	22.806340	9.377737	0.008920	21.257465	0.018770	10.078053
773.336000	22.806340	9.380161	0.008918	21.262959	0.018767	10.080658
773.356000	22.806340	9.378029	0.008919	21.258127	0.018770	10.078367
773.376000	22.806340	9.379807	0.008918	21.262158	0.018767	10.080278
773.396000	22.806340	9.384657	0.008915	21.273151	0.018761	10.085490
773.416000	22.806340	9.375123	0.008921	21.251540	0.018774	10.075244
773.436000	22.806340	9.380405	0.008918	21.263513	0.018766	10.080921
773.456000	22.806340	9.376390	0.008921	21.254411	0.018772	10.076606
773.476000	22.806340	9.375364	0.008921	21.252086	0.018773	10.075503
773.496000	22.806340	9.369380	0.008925	21.238520	0.018782	10.069072
773.516000	22.806340	9.376458	0.008920	21.254567	0.018772	10.076679
773.536000	22.806340	9.373548	0.008922	21.247969	0.018776	10.073551
773.556000	22.806340	9.382763	0.008916	21.268858	0.018763	10.083455
773.576000	22.806340	9.373519	0.008922	21.247904	0.018776	10.073521
773.596000	22.806340	9.378935	0.008919	21.260181	0.018768	10.079341
773.616000	22.806340	9.379872	0.008918	21.262304	0.018767	10.080348
773.636000	22.806340	9.377742	0.008920	21.257477	0.018770	10.078059
773.656000	22.806340	9.378255	0.008919	21.258638	0.018769	10.078610
773.676000	22.806340	9.370987	0.008924	21.242164	0.018779	10.070799
773.696000	22.806340	9.380849	0.008918	21.264520	0.018766	10.081398
773.716000	22.806340	9.384306	0.008915	21.272357	0.018761	10.085113
773.736000	22.806340	9.373509	0.008922	21.247882	0.018776	10.073510
773.756000	22.806340	9.373361	0.008922	21.247546	0.018776	10.073351
773.776000	22.806340	9.374123	0.008922	21.249273	0.018775	10.074169
773.796000	22.806340	9.379516	0.008918	21.261499	0.018768	10.079966
773.816000	22.806340	9.379624	0.008918	21.261742	0.018767	10.080081
773.836000	22.806340	9.377553	0.008920	21.257049	0.018770	10.077856
773.856000	22.806340	9.379735	0.008918	21.261995	0.018767	10.080201
773.876000	22.806340	9.383423	0.008916	21.270354	0.018762	10.084164
773.896000	22.806340	9.379449	0.008919	21.261345	0.018768	10.079893
773.916000	22.806340	9.382206	0.008917	21.267594	0.018764	10.082856
773.936000	22.806340	9.381688	0.008917	21.266421	0.018765	10.082300
773.956000	22.806340	9.383402	0.008916	21.270307	0.018762	10.084142
773.976000	22.806340	9.380345	0.008918	21.263377	0.018767	10.080856
773.996000	22.806340	9.387709	0.008913	21.280069	0.018756	10.088770
774.016000	22.806340	9.382158	0.008917	21.267488	0.018764	10.082805
774.036000	22.806340	9.382601	0.008916	21.268490	0.018763	10.083280
774.056000	22.806340	9.390001	0.008912	21.285265	0.018753	10.091233
774.076000	22.806340	9.382850	0.008916	21.269056	0.018763	10.083548
774.096000	22.806340	9.383307	0.008916	21.270092	0.018762	10.084040
774.116000	22.806340	9.383351	0.008916	21.270192	0.018762	10.084087
774.136000	22.806340	9.375045	0.008921	21.251364	0.018774	10.075161
774.156000	22.806340	9.376987	0.008920	21.255766	0.018771	10.077248
774.176000	22.806340	9.377255	0.008920	21.256372	0.018771	10.077535
774.196000	22.806340	9.374565	0.008922	21.250274	0.018774	10.074644
774.216000	22.806340	9.373315	0.008923	21.247442	0.018776	10.073301
774.236000	22.806340	9.371015	0.008924	21.242227	0.018779	10.070829
774.256000	22.806340	9.373201	0.008923	21.247184	0.018776	10.073179
774.276000	22.806340	9.378909	0.008919	21.260122	0.018768	10.079313
774.296000	22.806340	9.373161	0.008923	21.247093	0.018776	10.073136
774.316000	22.806340	9.373935	0.008922	21.248847	0.018775	10.073968
774.336000	22.806340	9.377721	0.008920	21.257429	0.018770	10.078036
774.356000	22.806340	9.371923	0.008923	21.244286	0.018778	10.071805
774.376000	22.806340	9.376903	0.008920	21.255574	0.018771	10.077157
774.396000	22.806340	9.373044	0.008923	21.246828	0.018777	10.073010
774.416000	22.806340	9.375602	0.008921	21.252624	0.018773	10.075758
774.436000	22.806340	9.377548	0.008920	21.257038	0.018770	10.077851
774.456000	22.806340	9.369201	0.008925	21.238115	0.018782	10.068880
774.476000	22.806340	9.371075	0.008924	21.242364	0.018779	10.070894
774.496000	22.806340	9.371768	0.008924	21.243934	0.018778	10.071639
774.516000	22.806340	9.378483	0.008919	21.259156	0.018769	10.078855
774.536000	22.806340	9.376891	0.008920	21.255547	0.018771	10.077144
774.556000	22.806340	9.374153	0.008922	21.249341	0.018775	10.074202
774.576000	22.806340	9.376692	0.008920	21.255096	0.018772	10.076930
774.596000	22.806340	9.380624	0.008918	21.264010	0.018766	10.081157
774.616000	22.806340	9.377606	0.008920	21.257167	0.018770	10.077912
774.636000	22.806340	9.380612	0.008918	21.263982	0.018766	10.081143
774.656000	22.806340	9.380541	0.008918	21.263821	0.018766	10.081067
774.676000	22.806340	9.372520	0.008923	21.245639	0.018777	10.072447
774.696000	22.806340	9.372825	0.008923	21.246330	0.018777	10.072775
774.716000	22.806340	9.375971	0.008921	21.253462	0.018773	10.076155
774.736000	22.806340	9.374941	0.008921	21.251126	0.018774	10.075048
774.756000	22.806340	9.379345	0.008919	21.261111	0.018768	10.079782
774.776000	22.806340	9.367639	0.008926	21.234575	0.018784	10.067201
774.796000	22.806340	9.372639	0.008923	21.245910	0.018777	10.072575
774.816000	22.806340	9.373462	0.008922	21.247775	0.018776	10.073459
774.836000	22.806340	9.376411	0.008920	21.254459	0.018772	10.076628
774.856000	22.806340	9.377157	0.008920	21.256151	0.018771	10.077430
774.876000	22.806340	9.376517	0.008920	21.254699	0.018772	10.076742
774.896000	22.806340	9.374840	0.008922	21.250899	0.018774	10.074941
774.916000	22.806340	9.371195	0.008924	21.242635	0.018779	10.071022
774.936000	22.806340	9.369628	0.008925	21.239084	0.018781	10.069339
774.956000	22.806340	9.373341	0.008922	21.247500	0.018776	10.073329
774.976000	22.806340	9.373972	0.008922	21.248930	0.018775	10.074007
774.996000	22.806340	9.375477	0.008921	21.252341	0.018773	10.075624
775.016000	22.806340	9.377231	0.008920	21.256318	0.018771	10.077510
775.036000	22.806340	9.373423	0.008922	21.247687	0.018776	10.073418
775.056000	22.806340	9.375959	0.008921	21.253434	0.018773	10.076142
775.076000	22.806340	9.371991	0.008923	21.244440	0.018778	10.071878
775.096000	22.806340	9.371567	0.008924	21.243478	0.018779	10.071422
775.116000	22.806340	9.375552	0.008921	21.252512	0.018773	10.075705
775.136000	22.806340	9.376992	0.008920	21.255776	0.018771	10.077253
775.156000	22.806340	9.375010	0.008921	21.251283	0.018774	10.075122
775.176000	22.806340	9.366495	0.008927	21.231981	0.018785	10.065972
775.196000	22.806340	9.367400	0.008926	21.234032	0.018784	10.066944
775.216000	22.806340	9.370153	0.008925	21.240275	0.018780	10.069904
775.236000	22.806340	9.376210	0.008921	21.254005	0.018772	10.076413
775.256000	22.806340	9.372563	0.008923	21.245736	0.018777	10.072493
775.276000	22.806340	9.370316	0.008924	21.240643	0.018780	10.070078
775.296000	22.806340	9.370017	0.008925	21.239966	0.018781	10.069757
775.316000	22.806340	9.370021	0.008925	21.239974	0.018781	10.069761
775.336000	22.806340	9.376635	0.008920	21.254967	0.018772	10.076869
775.356000	22.806340	9.368616	0.008926	21.236790	0.018783	10.068252
775.376000	22.806340	9.368673	0.008926	21.236918	0.018782	10.068312
775.396000	22.806340	9.369430	0.008925	21.238634	0.018781	10.069126
775.416000	22.806340	9.367725	0.008926	21.234771	0.018784	10.067294
775.436000	22.806340	9.367680	0.008926	21.234668	0.018784	10.067246
775.456000	22.806340	9.376495	0.008920	21.254650	0.018772	10.076719
775.476000	22.806340	9.370925	0.008924	21.242023	0.018779	10.070732
775.496000	22.806340	9.367056	0.008927	21.233254	0.018785	10.066575
775.516000	22.806340	9.368690	0.008926	21.236958	0.018782	10.068331
775.536000	22.806340	9.367792	0.008926	21.234921	0.018784	10.067366
775.556000	22.806340	9.370264	0.008925	21.240526	0.018780	10.070023
775.576000	22.806340	9.370157	0.008925	21.240284	0.018780	10.069908
775.596000	22.806340	9.369686	0.008925	21.239215	0.018781	10.069401
775.616000	22.806340	9.370225	0.008925	21.240436	0.018780	10.069980
775.636000	22.806340	9.370377	0.008924	21.240781	0.018780	10.070144
775.656000	22.806340	9.374507	0.008922	21.250143	0.018775	10.074582
775.676000	22.806340	9.371609	0.008924	21.243575	0.018778	10.071468
775.696000	22.806340	9.374555	0.008922	21.250253	0.018774	10.074634
775.716000	22.806340	9.373525	0.008922	21.247917	0.018776	10.073527
775.736000	22.806340	9.377567	0.008920	21.257080	0.018770	10.077871
775.756000	22.806340	9.377614	0.008920	21.257187	0.018770	10.077922
775.776000	22.806340	9.378591	0.008919	21.259401	0.018769	10.078971
775.796000	22.806340	9.373744	0.008922	21.248414	0.018776	10.073763
775.816000	22.806340	9.370578	0.008924	21.241237	0.018780	10.070360
775.836000	22.806340	9.369011	0.008925	21.237685	0.018782	10.068676
775.856000	22.806340	9.366993	0.008927	21.233111	0.018785	10.066507
775.876000	22.806340	9.367717	0.008926	21.234752	0.018784	10.067285
775.896000	22.806340	9.372077	0.008923	21.244636	0.018778	10.071971
775.916000	22.806340	9.371610	0.008924	21.243578	0.018778	10.071469
775.936000	22.806340	9.370222	0.008925	21.240429	0.018780	10.069977
775.956000	22.806340	9.371001	0.008924	21.242196	0.018779	10.070815
775.976000	22.806340	9.367400	0.008926	21.234033	0.018784	10.066945
775.996000	22.806340	9.370683	0.008924	21.241476	0.018780	10.070473
776.016000	22.806340	9.372296	0.008923	21.245132	0.018778	10.072207
776.036000	22.806340	9.369009	0.008925	21.237681	0.018782	10.068674
776.056000	22.806340	9.369709	0.008925	21.239267	0.018781	10.069426
776.076000	22.806340	9.365877	0.008927	21.230581	0.018786	10.065308
776.096000	22.806340	9.364098	0.008929	21.226547	0.018789	10.063396
776.116000	22.806340	9.365910	0.008927	21.230656	0.018786	10.065343
776.136000	22.806340	9.373501	0.008922	21.247863	0.018776	10.073501
776.156000	22.806340	9.369716	0.008925	21.239284	0.018781	10.069434
776.176000	22.806340	9.373804	0.008922	21.248549	0.018775	10.073826
776.196000	22.806340	9.369752	0.008925	21.239365	0.018781	10.069472
[truncated: 1,002 more rows]
