# Supplementary material for: Stress relaxation in the presence of sudden strain bursts: Methodology and stress relaxation data of microcast aluminium microwires
Source: Data Brief. 2018 Nov 14;21:2134–41. doi: 10.1016/j.dib.2018.11.047 (PMC6265499; doi:10.1016/j.dib.2018.11.047)
Supplement: Supplementary file 2 — Supplementary material [file mmc2.zip › Data in brief/Annealed/AN_27_2/Stress relaxation txt files/An_27_2_Relaxcycle0013.txt]

Time[s]	Motordispl[�m]	Force[mN]	EngStrain	EngStress[MPa]	Shearstrain	Shearstress [MPa]
802.314000	24.624536	10.007112	0.009708	22.684132	0.020425	10.754429
802.334000	24.624617	10.013247	0.009704	22.698040	0.020416	10.761022
802.354000	24.624617	10.006658	0.009708	22.683105	0.020425	10.753942
802.374000	24.624617	10.008954	0.009707	22.688308	0.020422	10.756409
802.394000	24.624617	10.000556	0.009712	22.669272	0.020434	10.747384
802.414000	24.624617	9.999365	0.009713	22.666573	0.020435	10.746104
802.434000	24.624617	9.997197	0.009714	22.661657	0.020438	10.743774
802.454000	24.624698	10.003065	0.009711	22.674960	0.020430	10.750080
802.474000	24.624617	9.996955	0.009715	22.661108	0.020439	10.743513
802.494000	24.624617	9.998774	0.009713	22.665232	0.020436	10.745469
802.514000	24.624617	10.000183	0.009712	22.668427	0.020434	10.746983
802.534000	24.624617	10.002415	0.009711	22.673486	0.020431	10.749382
802.554000	24.624617	9.995337	0.009716	22.657440	0.020441	10.741774
802.574000	24.624617	9.965760	0.009735	22.590397	0.020481	10.709990
802.594000	24.624617	9.952502	0.009744	22.560343	0.020500	10.695741
802.614000	24.624617	9.954134	0.009743	22.564043	0.020497	10.697495
802.634000	24.624617	9.953909	0.009743	22.563532	0.020498	10.697253
802.654000	24.624617	9.957510	0.009740	22.571695	0.020493	10.701123
802.674000	24.624617	9.953521	0.009743	22.562653	0.020498	10.696836
802.694000	24.624617	9.956520	0.009741	22.569452	0.020494	10.700060
802.714000	24.624698	9.951853	0.009744	22.558872	0.020501	10.695044
802.734000	24.624617	9.954755	0.009742	22.565450	0.020496	10.698162
802.754000	24.624617	9.955976	0.009741	22.568218	0.020495	10.699475
802.774000	24.624617	9.956048	0.009741	22.568381	0.020495	10.699552
802.794000	24.624698	9.956731	0.009741	22.569929	0.020494	10.700286
802.814000	24.624698	9.955016	0.009742	22.566042	0.020496	10.698443
802.834000	24.624698	9.952308	0.009744	22.559903	0.020500	10.695532
802.854000	24.624698	9.950689	0.009745	22.556232	0.020502	10.693792
802.874000	24.624698	9.947478	0.009747	22.548955	0.020507	10.690342
802.894000	24.624698	9.943110	0.009750	22.539053	0.020513	10.685647
802.914000	24.624698	9.940386	0.009752	22.532879	0.020516	10.682721
802.934000	24.624698	9.934952	0.009755	22.520560	0.020524	10.676880
802.954000	24.624698	9.941825	0.009751	22.536141	0.020514	10.684267
802.974000	24.624698	9.937525	0.009753	22.526394	0.020520	10.679646
802.994000	24.624698	9.933361	0.009756	22.516954	0.020526	10.675171
803.014000	24.624698	9.930301	0.009758	22.510018	0.020530	10.671882
803.034000	24.624698	9.939299	0.009752	22.530415	0.020518	10.681553
803.054000	24.624698	9.934043	0.009756	22.518501	0.020525	10.675904
803.074000	24.624698	9.935675	0.009755	22.522200	0.020523	10.677658
803.094000	24.624698	9.933677	0.009756	22.517671	0.020525	10.675510
803.114000	24.624698	9.939223	0.009752	22.530242	0.020518	10.681470
803.134000	24.624698	9.938143	0.009753	22.527793	0.020519	10.680309
803.154000	24.624698	9.939950	0.009752	22.531891	0.020517	10.682252
803.174000	24.624698	9.936063	0.009754	22.523079	0.020522	10.678074
803.194000	24.624698	9.931740	0.009757	22.513281	0.020528	10.673429
803.214000	24.624698	9.933086	0.009756	22.516331	0.020526	10.674875
803.234000	24.624698	9.935576	0.009755	22.521975	0.020523	10.677551
803.254000	24.624698	9.930212	0.009758	22.509817	0.020530	10.671787
803.274000	24.624698	9.934237	0.009756	22.518941	0.020525	10.676112
803.294000	24.624698	9.934105	0.009756	22.518640	0.020525	10.675970
803.314000	24.624698	9.929462	0.009759	22.508117	0.020531	10.670981
803.334000	24.624698	9.930010	0.009758	22.509359	0.020530	10.671570
803.354000	24.624698	9.931842	0.009757	22.513512	0.020528	10.673539
803.374000	24.624698	9.933837	0.009756	22.518034	0.020525	10.675682
803.394000	24.624698	9.934149	0.009756	22.518740	0.020525	10.676017
803.414000	24.624698	9.924590	0.009762	22.497073	0.020538	10.665745
803.434000	24.624698	9.928352	0.009759	22.505600	0.020533	10.669788
803.454000	24.624698	9.928819	0.009759	22.506658	0.020532	10.670289
803.474000	24.624698	9.932218	0.009757	22.514363	0.020527	10.673942
803.494000	24.624698	9.929942	0.009758	22.509203	0.020531	10.671496
803.514000	24.624698	9.929199	0.009759	22.507521	0.020532	10.670698
803.534000	24.624698	9.934609	0.009755	22.519784	0.020524	10.676512
803.554000	24.624698	9.923784	0.009762	22.495245	0.020539	10.664878
803.574000	24.624698	9.923859	0.009762	22.495414	0.020539	10.664959
803.594000	24.624698	9.930559	0.009758	22.510602	0.020530	10.672159
803.614000	24.624698	9.925832	0.009761	22.499888	0.020536	10.667080
803.634000	24.624698	9.924882	0.009762	22.497735	0.020538	10.666059
803.654000	24.624698	9.920437	0.009765	22.487657	0.020544	10.661281
803.674000	24.624698	9.926457	0.009761	22.501304	0.020535	10.667751
803.694000	24.624698	9.925376	0.009761	22.498854	0.020537	10.666589
803.714000	24.624698	9.925495	0.009761	22.499123	0.020537	10.666717
803.734000	24.624698	9.924082	0.009762	22.495921	0.020539	10.665199
803.754000	24.624698	9.925047	0.009762	22.498107	0.020537	10.666235
803.774000	24.624698	9.928036	0.009760	22.504884	0.020533	10.669448
803.794000	24.624698	9.920138	0.009765	22.486981	0.020544	10.660961
803.814000	24.624698	9.921507	0.009764	22.490083	0.020542	10.662431
803.834000	24.624698	9.931648	0.009757	22.513072	0.020528	10.673330
803.854000	24.624698	9.929208	0.009759	22.507540	0.020532	10.670707
803.874000	24.624698	9.929297	0.009759	22.507741	0.020531	10.670803
803.894000	24.624698	9.923278	0.009763	22.494099	0.020540	10.664335
803.914000	24.624698	9.930693	0.009758	22.510906	0.020530	10.672303
803.934000	24.624698	9.921914	0.009764	22.491007	0.020542	10.662869
803.954000	24.624698	9.927549	0.009760	22.503780	0.020534	10.668925
803.974000	24.624698	9.922237	0.009763	22.491739	0.020541	10.663216
803.994000	24.624698	9.920406	0.009765	22.487588	0.020544	10.661248
804.014000	24.624698	9.927457	0.009760	22.503570	0.020534	10.668825
804.034000	24.624698	9.925897	0.009761	22.500034	0.020536	10.667149
804.054000	24.624698	9.930148	0.009758	22.509672	0.020530	10.671718
804.074000	24.624698	9.925829	0.009761	22.499880	0.020536	10.667076
804.094000	24.624698	9.926849	0.009760	22.502193	0.020535	10.668172
804.114000	24.624698	9.923903	0.009762	22.495515	0.020539	10.665006
804.134000	24.624698	9.925550	0.009761	22.499248	0.020537	10.666776
804.154000	24.624698	9.922050	0.009763	22.491314	0.020541	10.663015
804.174000	24.624698	9.923294	0.009763	22.494134	0.020540	10.664351
804.194000	24.624698	9.923439	0.009763	22.494463	0.020539	10.664508
804.214000	24.624698	9.924772	0.009762	22.497485	0.020538	10.665941
804.234000	24.624698	9.932893	0.009756	22.515893	0.020527	10.674668
804.254000	24.624698	9.925833	0.009761	22.499890	0.020536	10.667081
804.274000	24.624698	9.920364	0.009765	22.487492	0.020544	10.661203
804.294000	24.624698	9.929790	0.009758	22.508858	0.020531	10.671332
804.314000	24.624698	9.928828	0.009759	22.506680	0.020532	10.670300
804.334000	24.624698	9.922339	0.009763	22.491969	0.020541	10.663325
804.354000	24.624698	9.925896	0.009761	22.500032	0.020536	10.667148
804.374000	24.624698	9.925613	0.009761	22.499390	0.020537	10.666844
804.394000	24.624698	9.927885	0.009760	22.504541	0.020533	10.669286
804.414000	24.624698	9.922106	0.009763	22.491441	0.020541	10.663075
804.434000	24.624698	9.922752	0.009763	22.492905	0.020540	10.663769
804.454000	24.624698	9.923175	0.009763	22.493865	0.020540	10.664224
804.474000	24.624698	9.922509	0.009763	22.492355	0.020541	10.663509
804.494000	24.624698	9.924555	0.009762	22.496992	0.020538	10.665707
804.514000	24.624698	9.927186	0.009760	22.502956	0.020534	10.668534
804.534000	24.624698	9.920718	0.009764	22.488294	0.020543	10.661583
804.554000	24.624698	9.922464	0.009763	22.492254	0.020541	10.663460
804.574000	24.624698	9.924676	0.009762	22.497266	0.020538	10.665837
804.594000	24.624698	9.917267	0.009767	22.480472	0.020548	10.657875
804.614000	24.624698	9.921312	0.009764	22.489641	0.020542	10.662221
804.634000	24.624698	9.924457	0.009762	22.496772	0.020538	10.665602
804.654000	24.624698	9.923189	0.009763	22.493896	0.020540	10.664239
804.674000	24.624698	9.922297	0.009763	22.491874	0.020541	10.663280
804.694000	24.624698	9.923408	0.009763	22.494393	0.020540	10.664474
804.714000	24.624698	9.920033	0.009765	22.486743	0.020544	10.660848
804.734000	24.624698	9.922359	0.009763	22.492015	0.020541	10.663347
804.754000	24.624698	9.925117	0.009761	22.498268	0.020537	10.666312
804.774000	24.624698	9.926540	0.009761	22.501493	0.020535	10.667841
804.794000	24.624698	9.928064	0.009760	22.504946	0.020533	10.669478
804.814000	24.624698	9.921509	0.009764	22.490088	0.020542	10.662434
804.834000	24.624698	9.926174	0.009761	22.500663	0.020536	10.667447
804.854000	24.624698	9.934528	0.009755	22.519601	0.020524	10.676425
804.874000	24.624698	9.927288	0.009760	22.503187	0.020534	10.668644
804.894000	24.624698	9.916118	0.009767	22.477867	0.020550	10.656640
804.914000	24.624698	9.930351	0.009758	22.510131	0.020530	10.671936
804.934000	24.624698	9.925749	0.009761	22.499699	0.020536	10.666990
804.954000	24.624698	9.923138	0.009763	22.493781	0.020540	10.664184
804.974000	24.624698	9.927395	0.009760	22.503432	0.020534	10.668760
804.994000	24.624698	9.928736	0.009759	22.506471	0.020532	10.670201
805.014000	24.624698	9.922942	0.009763	22.493336	0.020540	10.663973
805.034000	24.624698	9.925518	0.009761	22.499175	0.020537	10.666741
805.054000	24.624698	9.921152	0.009764	22.489278	0.020543	10.662049
805.074000	24.624698	9.919371	0.009765	22.485241	0.020545	10.660136
805.094000	24.624698	9.919387	0.009765	22.485278	0.020545	10.660153
805.114000	24.624698	9.914050	0.009769	22.473179	0.020552	10.654417
805.134000	24.624698	9.922767	0.009763	22.492941	0.020540	10.663786
805.154000	24.624698	9.917588	0.009766	22.481200	0.020548	10.658220
805.174000	24.624698	9.926424	0.009761	22.501229	0.020535	10.667715
805.194000	24.624698	9.918035	0.009766	22.482212	0.020547	10.658700
805.214000	24.624698	9.920506	0.009765	22.487815	0.020544	10.661356
805.234000	24.624698	9.925289	0.009761	22.498656	0.020537	10.666496
805.254000	24.624698	9.925070	0.009762	22.498159	0.020537	10.666260
805.274000	24.624698	9.922986	0.009763	22.493437	0.020540	10.664021
805.294000	24.624698	9.918648	0.009766	22.483603	0.020546	10.659359
805.314000	24.624698	9.918396	0.009766	22.483033	0.020546	10.659089
805.334000	24.624698	9.920912	0.009764	22.488736	0.020543	10.661792
805.354000	24.624698	9.919458	0.009765	22.485439	0.020545	10.660229
805.374000	24.624698	9.913447	0.009769	22.471814	0.020553	10.653770
805.394000	24.624698	9.916162	0.009767	22.477968	0.020549	10.656687
805.414000	24.624698	9.919299	0.009765	22.485079	0.020545	10.660059
805.434000	24.624698	9.915952	0.009767	22.477492	0.020550	10.656462
805.454000	24.624698	9.912942	0.009769	22.470668	0.020554	10.653227
805.474000	24.624698	9.920699	0.009764	22.488251	0.020543	10.661563
805.494000	24.624698	9.917423	0.009767	22.480826	0.020548	10.658042
805.514000	24.624698	9.914574	0.009768	22.474368	0.020552	10.654981
805.534000	24.624698	9.914165	0.009769	22.473440	0.020552	10.654541
805.554000	24.624698	9.918153	0.009766	22.482480	0.020547	10.658827
805.574000	24.624698	9.915279	0.009768	22.475966	0.020551	10.655738
805.594000	24.624698	9.916942	0.009767	22.479735	0.020548	10.657525
805.614000	24.624698	9.915537	0.009768	22.476550	0.020550	10.656015
805.634000	24.624698	9.916918	0.009767	22.479682	0.020548	10.657500
805.654000	24.624698	9.905119	0.009775	22.452936	0.020565	10.644820
805.674000	24.624698	9.911565	0.009770	22.467547	0.020556	10.651747
805.694000	24.624698	9.910481	0.009771	22.465090	0.020557	10.650582
805.714000	24.624698	9.913023	0.009769	22.470852	0.020554	10.653314
805.734000	24.624698	9.920073	0.009765	22.486832	0.020544	10.660890
805.754000	24.624698	9.914948	0.009768	22.475216	0.020551	10.655383
805.774000	24.624698	9.910854	0.009771	22.465936	0.020557	10.650983
805.794000	24.624698	9.914602	0.009768	22.474432	0.020552	10.655011
805.814000	24.624698	9.918333	0.009766	22.482889	0.020546	10.659021
805.834000	24.624698	9.914334	0.009769	22.473824	0.020552	10.654723
805.854000	24.624698	9.919054	0.009765	22.484524	0.020545	10.659795
805.874000	24.624698	9.915100	0.009768	22.475560	0.020551	10.655546
805.894000	24.624698	9.918192	0.009766	22.482570	0.020547	10.658869
805.914000	24.624698	9.912798	0.009770	22.470343	0.020554	10.653073
805.934000	24.624698	9.914733	0.009768	22.474728	0.020551	10.655152
805.954000	24.624698	9.912812	0.009770	22.470375	0.020554	10.653088
805.974000	24.624698	9.919367	0.009765	22.485232	0.020545	10.660131
805.994000	24.624698	9.913913	0.009769	22.472870	0.020553	10.654270
806.014000	24.624698	9.915308	0.009768	22.476031	0.020551	10.655769
806.034000	24.624698	9.914786	0.009768	22.474848	0.020551	10.655208
806.054000	24.624698	9.910418	0.009771	22.464948	0.020557	10.650515
806.074000	24.624698	9.915965	0.009767	22.477522	0.020550	10.656476
806.094000	24.624698	9.914688	0.009768	22.474626	0.020551	10.655103
806.114000	24.624698	9.912634	0.009770	22.469969	0.020554	10.652895
806.134000	24.624698	9.913339	0.009769	22.471569	0.020553	10.653654
806.154000	24.624698	9.914973	0.009768	22.475272	0.020551	10.655409
806.174000	24.624698	9.917285	0.009767	22.480514	0.020548	10.657895
806.194000	24.624698	9.909279	0.009772	22.462365	0.020559	10.649290
806.214000	24.624698	9.907208	0.009773	22.457671	0.020562	10.647065
806.234000	24.624698	9.910660	0.009771	22.465495	0.020557	10.650774
806.254000	24.624698	9.910231	0.009771	22.464522	0.020558	10.650313
806.274000	24.624698	9.912501	0.009770	22.469669	0.020554	10.652753
806.294000	24.624698	9.914568	0.009768	22.474354	0.020552	10.654974
806.314000	24.624778	9.906660	0.009774	22.456429	0.020563	10.646476
806.334000	24.624698	9.910981	0.009771	22.466223	0.020557	10.651119
806.354000	24.624698	9.912110	0.009770	22.468783	0.020555	10.652333
806.374000	24.624698	9.911521	0.009770	22.467448	0.020556	10.651700
806.394000	24.624778	9.911731	0.009770	22.467923	0.020556	10.651925
806.414000	24.624698	9.911374	0.009770	22.467115	0.020556	10.651542
806.434000	24.624698	9.911908	0.009770	22.468326	0.020555	10.652116
806.454000	24.624698	9.909514	0.009772	22.462897	0.020559	10.649542
806.474000	24.624698	9.920332	0.009765	22.487420	0.020544	10.661169
806.494000	24.624698	9.914677	0.009768	22.474601	0.020551	10.655091
806.514000	24.624698	9.912122	0.009770	22.468809	0.020555	10.652345
806.534000	24.624698	9.913132	0.009769	22.471099	0.020554	10.653431
806.554000	24.624698	9.915543	0.009768	22.476564	0.020550	10.656022
806.574000	24.624698	9.906053	0.009774	22.455053	0.020563	10.645824
806.594000	24.624698	9.908577	0.009772	22.460774	0.020560	10.648536
806.614000	24.624698	9.909330	0.009772	22.462481	0.020559	10.649345
806.634000	24.624698	9.913305	0.009769	22.471492	0.020553	10.653617
806.654000	24.624698	9.907788	0.009773	22.458985	0.020561	10.647688
806.674000	24.624698	9.906230	0.009774	22.455453	0.020563	10.646013
806.694000	24.624698	9.903191	0.009776	22.448565	0.020567	10.642748
806.714000	24.624698	9.911350	0.009770	22.467060	0.020556	10.651516
806.734000	24.624698	9.912796	0.009770	22.470337	0.020554	10.653070
806.754000	24.624698	9.910329	0.009771	22.464745	0.020557	10.650418
806.774000	24.624698	9.909719	0.009772	22.463363	0.020558	10.649763
806.794000	24.624698	9.911138	0.009771	22.466579	0.020556	10.651288
806.814000	24.624698	9.912952	0.009769	22.470692	0.020554	10.653238
806.834000	24.624698	9.900931	0.009777	22.443443	0.020570	10.640319
806.854000	24.624698	9.904092	0.009775	22.450608	0.020566	10.643716
806.874000	24.624698	9.913386	0.009769	22.471676	0.020553	10.653704
806.894000	24.624698	9.906933	0.009773	22.457047	0.020562	10.646769
806.914000	24.624698	9.906973	0.009773	22.457137	0.020562	10.646812
806.934000	24.624698	9.908195	0.009773	22.459909	0.020560	10.648126
806.954000	24.624698	9.905126	0.009775	22.452952	0.020565	10.644828
806.974000	24.624698	9.908683	0.009772	22.461013	0.020560	10.648649
806.994000	24.624778	9.906431	0.009774	22.455909	0.020563	10.646230
807.014000	24.624698	9.910268	0.009771	22.464607	0.020558	10.650353
807.034000	24.624698	9.907947	0.009773	22.459345	0.020561	10.647858
807.054000	24.624698	9.903734	0.009775	22.449796	0.020566	10.643331
807.074000	24.624698	9.903715	0.009775	22.449752	0.020567	10.643310
807.094000	24.624698	9.902689	0.009776	22.447426	0.020568	10.642208
807.114000	24.624698	9.908631	0.009772	22.460895	0.020560	10.648594
807.134000	24.624698	9.905666	0.009774	22.454175	0.020564	10.645407
807.154000	24.624698	9.901903	0.009777	22.445645	0.020569	10.641364
807.174000	24.624698	9.906377	0.009774	22.455787	0.020563	10.646171
807.194000	24.624698	9.907544	0.009773	22.458433	0.020561	10.647426
807.214000	24.624698	9.908515	0.009772	22.460633	0.020560	10.648469
807.234000	24.624698	9.908424	0.009772	22.460427	0.020560	10.648371
807.254000	24.624698	9.916318	0.009767	22.478320	0.020549	10.656855
807.274000	24.624778	9.904313	0.009775	22.451107	0.020566	10.643953
807.294000	24.624698	9.910076	0.009771	22.464172	0.020558	10.650147
807.314000	24.624698	9.909109	0.009772	22.461980	0.020559	10.649108
807.334000	24.624698	9.913202	0.009769	22.471258	0.020554	10.653506
807.354000	24.624698	9.906005	0.009774	22.454943	0.020563	10.645772
807.374000	24.624698	9.907757	0.009773	22.458916	0.020561	10.647655
807.394000	24.624698	9.909739	0.009772	22.463408	0.020558	10.649785
807.414000	24.624698	9.912064	0.009770	22.468678	0.020555	10.652283
807.434000	24.624698	9.898543	0.009779	22.438030	0.020574	10.637753
807.454000	24.624698	9.907958	0.009773	22.459372	0.020561	10.647871
807.474000	24.624698	9.901295	0.009777	22.444267	0.020570	10.640710
807.494000	24.624698	9.905705	0.009774	22.454264	0.020564	10.645449
807.514000	24.624698	9.903628	0.009776	22.449556	0.020567	10.643218
807.534000	24.624698	9.909591	0.009772	22.463072	0.020558	10.649625
807.554000	24.624698	9.907063	0.009773	22.457342	0.020562	10.646909
807.574000	24.624698	9.909485	0.009772	22.462833	0.020559	10.649512
807.594000	24.624698	9.903723	0.009775	22.449772	0.020566	10.643320
807.614000	24.624698	9.904186	0.009775	22.450820	0.020566	10.643817
807.634000	24.624698	9.906692	0.009774	22.456501	0.020562	10.646510
807.654000	24.624698	9.909914	0.009771	22.463804	0.020558	10.649972
807.674000	24.624698	9.912380	0.009770	22.469395	0.020555	10.652623
807.694000	24.624698	9.910628	0.009771	22.465422	0.020557	10.650740
807.714000	24.624698	9.910159	0.009771	22.464361	0.020558	10.650236
807.734000	24.624698	9.911324	0.009770	22.467000	0.020556	10.651488
807.754000	24.624698	9.909166	0.009772	22.462109	0.020559	10.649169
807.774000	24.624698	9.904859	0.009775	22.452346	0.020565	10.644540
807.794000	24.624698	9.908063	0.009773	22.459608	0.020561	10.647983
807.814000	24.624698	9.909474	0.009772	22.462808	0.020559	10.649500
807.834000	24.624698	9.904367	0.009775	22.451231	0.020566	10.644012
807.854000	24.624698	9.908931	0.009772	22.461576	0.020559	10.648916
807.874000	24.624698	9.904172	0.009775	22.450788	0.020566	10.643802
807.894000	24.624698	9.908727	0.009772	22.461114	0.020560	10.648697
807.914000	24.624698	9.909202	0.009772	22.462191	0.020559	10.649208
807.934000	24.624698	9.904091	0.009775	22.450606	0.020566	10.643715
807.954000	24.624698	9.911641	0.009770	22.467719	0.020556	10.651828
807.974000	24.624698	9.898548	0.009779	22.438040	0.020574	10.637758
807.994000	24.624698	9.901324	0.009777	22.444333	0.020570	10.640741
808.014000	24.624778	9.898543	0.009779	22.438029	0.020574	10.637753
808.034000	24.624698	9.898992	0.009779	22.439047	0.020573	10.638235
808.054000	24.624698	9.900478	0.009778	22.442414	0.020571	10.639832
808.074000	24.624698	9.902419	0.009776	22.446815	0.020568	10.641918
808.094000	24.624698	9.904068	0.009775	22.450552	0.020566	10.643690
808.114000	24.624698	9.895284	0.009781	22.430641	0.020578	10.634250
808.134000	24.624698	9.903210	0.009776	22.448608	0.020567	10.642768
808.154000	24.624698	9.905711	0.009774	22.454277	0.020564	10.645456
808.174000	24.624698	9.901110	0.009777	22.443848	0.020570	10.640512
808.194000	24.624698	9.900141	0.009778	22.441652	0.020571	10.639470
808.214000	24.624698	9.899987	0.009778	22.441303	0.020572	10.639305
808.234000	24.624698	9.901140	0.009777	22.443915	0.020570	10.640543
808.254000	24.624698	9.899323	0.009778	22.439797	0.020573	10.638591
808.274000	24.624698	9.896753	0.009780	22.433970	0.020576	10.635828
808.294000	24.624698	9.899451	0.009778	22.440088	0.020572	10.638729
808.314000	24.624698	9.898923	0.009779	22.438890	0.020573	10.638161
808.334000	24.624698	9.898758	0.009779	22.438515	0.020573	10.637983
808.354000	24.624698	9.898412	0.009779	22.437733	0.020574	10.637612
808.374000	24.624698	9.901441	0.009777	22.444597	0.020570	10.640866
808.394000	24.624698	9.897318	0.009780	22.435252	0.020575	10.636436
808.414000	24.624698	9.896609	0.009780	22.433644	0.020576	10.635674
808.434000	24.624698	9.898820	0.009779	22.438656	0.020573	10.638050
808.454000	24.624698	9.899101	0.009778	22.439295	0.020573	10.638353
808.474000	24.624698	9.904172	0.009775	22.450789	0.020566	10.643802
808.494000	24.624698	9.897806	0.009779	22.436357	0.020575	10.636960
808.514000	24.624698	9.899309	0.009778	22.439765	0.020573	10.638576
808.534000	24.624698	9.900395	0.009778	22.442226	0.020571	10.639742
808.554000	24.624698	9.896493	0.009780	22.433381	0.020576	10.635549
808.574000	24.624698	9.897164	0.009780	22.434903	0.020575	10.636271
808.594000	24.624698	9.904058	0.009775	22.450530	0.020566	10.643679
808.614000	24.624778	9.899805	0.009778	22.440889	0.020572	10.639109
808.634000	24.624698	9.901376	0.009777	22.444450	0.020570	10.640797
808.654000	24.624698	9.906372	0.009774	22.455775	0.020563	10.646166
808.674000	24.624698	9.903383	0.009776	22.448999	0.020567	10.642954
808.694000	24.624698	9.903485	0.009776	22.449231	0.020567	10.643064
808.714000	24.624698	9.906111	0.009774	22.455184	0.020563	10.645886
808.734000	24.624698	9.901261	0.009777	22.444189	0.020570	10.640673
808.754000	24.624698	9.909711	0.009772	22.463343	0.020558	10.649754
808.774000	24.624698	9.906030	0.009774	22.455000	0.020563	10.645799
808.794000	24.624698	9.905121	0.009775	22.452940	0.020565	10.644822
808.814000	24.624698	9.897862	0.009779	22.436484	0.020575	10.637020
808.834000	24.624778	9.900982	0.009777	22.443558	0.020570	10.640374
808.854000	24.624698	9.900741	0.009777	22.443011	0.020571	10.640115
808.874000	24.624698	9.901027	0.009777	22.443659	0.020570	10.640422
808.894000	24.624698	9.897967	0.009779	22.436724	0.020574	10.637134
808.914000	24.624698	9.899068	0.009778	22.439218	0.020573	10.638316
808.934000	24.624698	9.904505	0.009775	22.451544	0.020565	10.644160
808.954000	24.624698	9.899674	0.009778	22.440592	0.020572	10.638968
808.974000	24.624698	9.889414	0.009785	22.417336	0.020586	10.627942
808.994000	24.624698	9.894308	0.009782	22.428429	0.020579	10.633201
809.014000	24.624698	9.893269	0.009782	22.426075	0.020581	10.632085
809.034000	24.624698	9.897606	0.009779	22.435905	0.020575	10.636746
809.054000	24.624698	9.894342	0.009782	22.428507	0.020579	10.633238
809.074000	24.624698	9.900429	0.009778	22.442304	0.020571	10.639779
809.094000	24.624698	9.889204	0.009785	22.416858	0.020586	10.627716
809.114000	24.624698	9.887995	0.009786	22.414120	0.020588	10.626417
809.134000	24.624698	9.895286	0.009781	22.430645	0.020578	10.634252
809.154000	24.624698	9.897447	0.009780	22.435545	0.020575	10.636575
809.174000	24.624698	9.888397	0.009785	22.415030	0.020587	10.626849
809.194000	24.624698	9.888124	0.009786	22.414412	0.020588	10.626556
809.214000	24.624698	9.889179	0.009785	22.416803	0.020586	10.627689
809.234000	24.624698	9.892912	0.009783	22.425265	0.020581	10.631701
809.254000	24.624698	9.891434	0.009783	22.421915	0.020583	10.630113
809.274000	24.624698	9.888575	0.009785	22.415434	0.020587	10.627041
809.294000	24.624698	9.888343	0.009785	22.414907	0.020588	10.626791
809.314000	24.624698	9.884984	0.009788	22.407292	0.020592	10.623181
809.334000	24.624698	9.893229	0.009782	22.425983	0.020581	10.632042
809.354000	24.624698	9.893807	0.009782	22.427294	0.020580	10.632663
809.374000	24.624698	9.893415	0.009782	22.426406	0.020581	10.632242
809.394000	24.624698	9.895087	0.009781	22.430195	0.020578	10.634039
809.414000	24.624698	9.896956	0.009780	22.434432	0.020576	10.636047
809.434000	24.624698	9.895961	0.009781	22.432176	0.020577	10.634978
809.454000	24.624698	9.896469	0.009780	22.433327	0.020576	10.635523
809.474000	24.624698	9.899389	0.009778	22.439947	0.020572	10.638662
809.494000	24.624698	9.897490	0.009780	22.435643	0.020575	10.636621
809.514000	24.624698	9.900156	0.009778	22.441686	0.020571	10.639486
809.534000	24.624778	9.895339	0.009781	22.430767	0.020578	10.634310
809.554000	24.624698	9.894286	0.009782	22.428380	0.020579	10.633178
809.574000	24.624698	9.894068	0.009782	22.427886	0.020580	10.632944
809.594000	24.624698	9.897060	0.009780	22.434667	0.020576	10.636159
809.614000	24.624698	9.893535	0.009782	22.426676	0.020580	10.632370
809.634000	24.624698	9.892316	0.009783	22.423913	0.020582	10.631060
809.654000	24.624698	9.893947	0.009782	22.427612	0.020580	10.632814
809.674000	24.624698	9.890322	0.009784	22.419394	0.020585	10.628918
809.694000	24.624698	9.892213	0.009783	22.423681	0.020582	10.630950
809.714000	24.624698	9.894989	0.009781	22.429973	0.020578	10.633933
809.734000	24.624698	9.890127	0.009784	22.418951	0.020585	10.628708
809.754000	24.624698	9.884579	0.009788	22.406374	0.020593	10.622745
809.774000	24.624778	9.890283	0.009784	22.419305	0.020585	10.628876
809.794000	24.624778	9.887223	0.009786	22.412369	0.020589	10.625588
809.814000	24.624778	9.889914	0.009785	22.418469	0.020586	10.628479
809.834000	24.624778	9.896770	0.009780	22.434010	0.020576	10.635847
809.854000	24.624698	9.892744	0.009783	22.424883	0.020582	10.631520
809.874000	24.624778	9.890487	0.009784	22.419768	0.020585	10.629095
809.894000	24.624698	9.889138	0.009785	22.416710	0.020586	10.627645
809.914000	24.624778	9.893222	0.009782	22.425966	0.020581	10.632034
809.934000	24.624698	9.891658	0.009783	22.422422	0.020583	10.630353
809.954000	24.624778	9.886404	0.009787	22.410512	0.020590	10.624707
809.974000	24.624698	9.887947	0.009786	22.414010	0.020588	10.626365
809.994000	24.624778	9.882543	0.009789	22.401761	0.020596	10.620558
810.014000	24.624778	9.888130	0.009786	22.414425	0.020588	10.626562
810.034000	24.624778	9.889953	0.009784	22.418557	0.020585	10.628521
810.054000	24.624778	9.896489	0.009780	22.433373	0.020577	10.635545
810.074000	24.624778	9.890692	0.009784	22.420233	0.020584	10.629316
810.094000	24.624698	9.888425	0.009785	22.415093	0.020587	10.626879
810.114000	24.624778	9.889135	0.009785	22.416702	0.020587	10.627642
810.134000	24.624778	9.884124	0.009788	22.405344	0.020593	10.622257
810.154000	24.624778	9.889488	0.009785	22.417502	0.020586	10.628021
810.174000	24.624778	9.889834	0.009785	22.418287	0.020586	10.628393
810.194000	24.624778	9.887250	0.009786	22.412430	0.020589	10.625616
810.214000	24.624778	9.887857	0.009786	22.413807	0.020588	10.626269
810.234000	24.624778	9.901747	0.009777	22.445292	0.020569	10.641196
810.254000	24.624778	9.892675	0.009783	22.424728	0.020582	10.631447
810.274000	24.624778	9.893209	0.009782	22.425937	0.020581	10.632020
810.294000	24.624778	9.892276	0.009783	22.423822	0.020582	10.631017
810.314000	24.624778	9.887598	0.009786	22.413219	0.020589	10.625990
810.334000	24.624778	9.886883	0.009786	22.411598	0.020590	10.625222
810.354000	24.624778	9.886925	0.009786	22.411693	0.020590	10.625267
810.374000	24.624778	9.891000	0.009784	22.420931	0.020584	10.629646
810.394000	24.624778	9.884149	0.009788	22.405401	0.020593	10.622284
810.414000	24.624778	9.882746	0.009789	22.402220	0.020595	10.620776
810.434000	24.624778	9.887617	0.009786	22.413262	0.020589	10.626011
810.454000	24.624778	9.888281	0.009786	22.414766	0.020588	10.626724
810.474000	24.624778	9.892923	0.009783	22.425290	0.020581	10.631713
810.494000	24.624778	9.889355	0.009785	22.417202	0.020586	10.627879
810.514000	24.624778	9.894130	0.009782	22.428026	0.020580	10.633010
810.534000	24.624778	9.884604	0.009788	22.406431	0.020593	10.622772
810.554000	24.624778	9.886558	0.009787	22.410861	0.020590	10.624873
810.574000	24.624778	9.887263	0.009786	22.412458	0.020589	10.625630
810.594000	24.624778	9.887840	0.009786	22.413768	0.020588	10.626251
810.614000	24.624778	9.886247	0.009787	22.410156	0.020591	10.624538
810.634000	24.624778	9.890304	0.009784	22.419352	0.020585	10.628898
810.654000	24.624778	9.885839	0.009787	22.409231	0.020591	10.624100
810.674000	24.624778	9.889944	0.009784	22.418537	0.020585	10.628512
810.694000	24.624778	9.891940	0.009783	22.423061	0.020583	10.630656
810.714000	24.624778	9.887547	0.009786	22.413102	0.020589	10.625935
810.734000	24.624778	9.888892	0.009785	22.416151	0.020587	10.627380
810.754000	24.624778	9.884316	0.009788	22.405778	0.020593	10.622463
810.774000	24.624778	9.885527	0.009787	22.408523	0.020592	10.623764
810.794000	24.624778	9.890516	0.009784	22.419833	0.020585	10.629126
810.814000	24.624778	9.887343	0.009786	22.412640	0.020589	10.625716
810.834000	24.624778	9.885039	0.009788	22.407417	0.020592	10.623240
810.854000	24.624778	9.887202	0.009786	22.412321	0.020589	10.625564
810.874000	24.624778	9.888485	0.009785	22.415229	0.020587	10.626943
810.894000	24.624778	9.881493	0.009790	22.399380	0.020597	10.619429
810.914000	24.624778	9.892228	0.009783	22.423714	0.020582	10.630966
810.934000	24.624778	9.890599	0.009784	22.420022	0.020585	10.629216
810.954000	24.624778	9.889852	0.009785	22.418328	0.020586	10.628412
810.974000	24.624778	9.888392	0.009786	22.415018	0.020588	10.626843
810.994000	24.624778	9.883980	0.009788	22.405017	0.020594	10.622102
811.014000	24.624778	9.892089	0.009783	22.423399	0.020583	10.630816
811.034000	24.624778	9.888333	0.009786	22.414885	0.020588	10.626780
811.054000	24.624778	9.890214	0.009784	22.419148	0.020585	10.628801
811.074000	24.624778	9.885239	0.009788	22.407871	0.020592	10.623455
811.094000	24.624778	9.889913	0.009785	22.418466	0.020586	10.628478
811.114000	24.624778	9.889911	0.009785	22.418461	0.020586	10.628476
811.134000	24.624778	9.885476	0.009787	22.408408	0.020592	10.623709
811.154000	24.624778	9.890849	0.009784	22.420589	0.020584	10.629484
811.174000	24.624778	9.884965	0.009788	22.407251	0.020592	10.623161
811.194000	24.624778	9.886137	0.009787	22.409907	0.020591	10.624420
811.214000	24.624778	9.884115	0.009788	22.405323	0.020593	10.622247
811.234000	24.624778	9.886262	0.009787	22.410191	0.020591	10.624555
811.254000	24.624778	9.880326	0.009791	22.396735	0.020599	10.618175
811.274000	24.624778	9.884717	0.009788	22.406688	0.020593	10.622894
811.294000	24.624778	9.885045	0.009788	22.407432	0.020592	10.623247
811.314000	24.624778	9.891015	0.009784	22.420965	0.020584	10.629663
811.334000	24.624778	9.885970	0.009787	22.409528	0.020591	10.624240
811.354000	24.624778	9.884799	0.009788	22.406874	0.020593	10.622982
811.374000	24.624778	9.883572	0.009789	22.404093	0.020594	10.621664
811.394000	24.624778	9.887975	0.009786	22.414074	0.020588	10.626396
811.414000	24.624778	9.891896	0.009783	22.422961	0.020583	10.630609
811.434000	24.624778	9.884952	0.009788	22.407221	0.020592	10.623147
811.454000	24.624778	9.891172	0.009784	22.421320	0.020584	10.629831
811.474000	24.624778	9.887479	0.009786	22.412949	0.020589	10.625862
811.494000	24.624778	9.892805	0.009783	22.425022	0.020582	10.631586
811.514000	24.624778	9.892530	0.009783	22.424399	0.020582	10.631291
811.534000	24.624778	9.889952	0.009784	22.418555	0.020585	10.628520
811.554000	24.624778	9.887899	0.009786	22.413900	0.020588	10.626313
811.574000	24.624778	9.889117	0.009785	22.416662	0.020587	10.627623
811.594000	24.624778	9.888017	0.009786	22.414169	0.020588	10.626441
811.614000	24.624778	9.890160	0.009784	22.419025	0.020585	10.628743
811.634000	24.624778	9.895014	0.009781	22.430030	0.020579	10.633960
811.654000	24.624778	9.892378	0.009783	22.424054	0.020582	10.631127
811.674000	24.624778	9.892293	0.009783	22.423862	0.020582	10.631036
811.694000	24.624778	9.893433	0.009782	22.426445	0.020581	10.632261
811.714000	24.624778	9.883093	0.009789	22.403008	0.020595	10.621149
811.734000	24.624778	9.878865	0.009792	22.393423	0.020601	10.616605
811.754000	24.624778	9.884785	0.009788	22.406842	0.020593	10.622967
811.774000	24.624778	9.881908	0.009790	22.400322	0.020596	10.619876
811.794000	24.624778	9.881974	0.009790	22.400470	0.020596	10.619946
811.814000	24.624778	9.886857	0.009787	22.411538	0.020590	10.625193
811.834000	24.624778	9.880089	0.009791	22.396197	0.020599	10.617920
811.853000	24.624778	9.887671	0.009786	22.413385	0.020589	10.626069
811.873000	24.624778	9.894964	0.009781	22.429917	0.020579	10.633907
811.893000	24.624778	9.888412	0.009785	22.415064	0.020588	10.626865
811.913000	24.624778	9.885590	0.009787	22.408668	0.020591	10.623833
811.933000	24.624778	9.888133	0.009786	22.414432	0.020588	10.626565
811.953000	24.624778	9.884095	0.009788	22.405278	0.020593	10.622226
811.973000	24.624778	9.888312	0.009786	22.414837	0.020588	10.626758
811.993000	24.624778	9.893169	0.009782	22.425847	0.020581	10.631977
812.013000	24.624778	9.886184	0.009787	22.410013	0.020591	10.624471
812.033000	24.624778	9.889871	0.009785	22.418371	0.020586	10.628433
812.053000	24.624778	9.887726	0.009786	22.413509	0.020589	10.626128
812.073000	24.624778	9.888717	0.009785	22.415754	0.020587	10.627192
812.093000	24.624778	9.880239	0.009791	22.396536	0.020599	10.618081
812.113000	24.624778	9.882136	0.009790	22.400838	0.020596	10.620121
812.133000	24.624778	9.884281	0.009788	22.405700	0.020593	10.622425
812.153000	24.624778	9.886112	0.009787	22.409850	0.020591	10.624393
812.173000	24.624778	9.889099	0.009785	22.416620	0.020587	10.627603
812.193000	24.624778	9.894290	0.009782	22.428389	0.020580	10.633182
812.213000	24.624778	9.889521	0.009785	22.417577	0.020586	10.628056
812.233000	24.624778	9.889619	0.009785	22.417799	0.020586	10.628162
812.253000	24.624778	9.887758	0.009786	22.413580	0.020588	10.626162
812.273000	24.624778	9.888425	0.009785	22.415093	0.020588	10.626879
812.293000	24.624778	9.884500	0.009788	22.406195	0.020593	10.622660
812.313000	24.624778	9.883262	0.009789	22.403389	0.020595	10.621330
812.333000	24.624778	9.888323	0.009786	22.414863	0.020588	10.626770
812.353000	24.624778	9.878522	0.009792	22.392645	0.020601	10.616236
812.373000	24.624778	9.884761	0.009788	22.406788	0.020593	10.622941
812.393000	24.624778	9.887410	0.009786	22.412793	0.020589	10.625788
812.413000	24.624778	9.876699	0.009793	22.388513	0.020604	10.614277
812.433000	24.624778	9.887607	0.009786	22.413240	0.020589	10.626000
812.453000	24.624778	9.882420	0.009789	22.401481	0.020596	10.620425
812.473000	24.624778	9.887055	0.009786	22.411989	0.020589	10.625407
812.493000	24.624778	9.889766	0.009785	22.418133	0.020586	10.628320
812.513000	24.624778	9.891228	0.009784	22.421448	0.020584	10.629892
812.533000	24.624778	9.888342	0.009786	22.414905	0.020588	10.626790
812.553000	24.624778	9.888558	0.009785	22.415394	0.020587	10.627022
812.573000	24.624778	9.882967	0.009789	22.402721	0.020595	10.621013
812.593000	24.624778	9.883213	0.009789	22.403280	0.020595	10.621278
812.613000	24.624778	9.880655	0.009791	22.397481	0.020598	10.618529
812.633000	24.624778	9.884516	0.009788	22.406232	0.020593	10.622678
812.653000	24.624778	9.886377	0.009787	22.410452	0.020590	10.624678
812.673000	24.624778	9.886954	0.009786	22.411758	0.020590	10.625298
812.693000	24.624778	9.888834	0.009785	22.416020	0.020587	10.627318
812.713000	24.624778	9.889584	0.009785	22.417720	0.020586	10.628124
812.733000	24.624778	9.889231	0.009785	22.416921	0.020586	10.627746
812.753000	24.624778	9.890141	0.009784	22.418983	0.020585	10.628723
812.773000	24.624778	9.886023	0.009787	22.409648	0.020591	10.624297
812.793000	24.624778	9.886277	0.009787	22.410225	0.020590	10.624571
812.813000	24.624778	9.883902	0.009788	22.404842	0.020594	10.622019
812.833000	24.624778	9.886410	0.009787	22.410525	0.020590	10.624713
812.853000	24.624778	9.890827	0.009784	22.420537	0.020584	10.629460
812.873000	24.624778	9.881584	0.009790	22.399585	0.020597	10.619527
812.893000	24.624778	9.886609	0.009787	22.410977	0.020590	10.624927
812.913000	24.624778	9.885997	0.009787	22.409589	0.020591	10.624269
812.933000	24.624778	9.885033	0.009788	22.407405	0.020592	10.623234
812.953000	24.624778	9.882811	0.009789	22.402367	0.020595	10.620845
812.973000	24.624778	9.882918	0.009789	22.402610	0.020595	10.620961
812.993000	24.624778	9.879459	0.009791	22.394770	0.020600	10.617244
813.013000	24.624778	9.887298	0.009786	22.412539	0.020589	10.625668
813.033000	24.624778	9.884475	0.009788	22.406139	0.020593	10.622634
813.053000	24.624778	9.886443	0.009787	22.410600	0.020590	10.624749
813.073000	24.624778	9.881300	0.009790	22.398942	0.020597	10.619222
813.093000	24.624778	9.881785	0.009790	22.400042	0.020597	10.619743
813.113000	24.624778	9.884830	0.009788	22.406945	0.020592	10.623016
813.133000	24.624778	9.881223	0.009790	22.398768	0.020597	10.619139
813.153000	24.624778	9.884410	0.009788	22.405993	0.020593	10.622564
813.173000	24.624778	9.877575	0.009793	22.390499	0.020602	10.615219
813.193000	24.624778	9.881727	0.009790	22.399910	0.020597	10.619681
813.213000	24.624778	9.877265	0.009793	22.389796	0.020603	10.614886
813.233000	24.624778	9.886266	0.009787	22.410200	0.020591	10.624559
813.253000	24.624778	9.882440	0.009789	22.401527	0.020596	10.620447
813.273000	24.624778	9.880599	0.009791	22.397353	0.020598	10.618468
813.293000	24.624778	9.880408	0.009791	22.396921	0.020599	10.618264
813.313000	24.624778	9.882568	0.009789	22.401818	0.020596	10.620585
813.333000	24.624778	9.881449	0.009790	22.399280	0.020597	10.619382
813.353000	24.624778	9.883552	0.009789	22.404048	0.020594	10.621643
813.373000	24.624778	9.877194	0.009793	22.389635	0.020603	10.614809
813.393000	24.624778	9.879113	0.009792	22.393985	0.020600	10.616872
813.413000	24.624778	9.879924	0.009791	22.395823	0.020599	10.617743
813.433000	24.624778	9.880757	0.009790	22.397712	0.020598	10.618639
813.453000	24.624778	9.877762	0.009792	22.390923	0.020602	10.615420
813.473000	24.624778	9.884493	0.009788	22.406179	0.020593	10.622653
813.493000	24.624778	9.891503	0.009783	22.422071	0.020583	10.630187
813.513000	24.624778	9.888162	0.009786	22.414497	0.020588	10.626596
813.533000	24.624778	9.889451	0.009785	22.417419	0.020586	10.627981
813.553000	24.624778	9.884192	0.009788	22.405497	0.020593	10.622330
813.573000	24.624778	9.885449	0.009787	22.408348	0.020592	10.623681
813.593000	24.624778	9.884347	0.009788	22.405850	0.020593	10.622497
813.613000	24.624778	9.880793	0.009790	22.397792	0.020598	10.618677
813.633000	24.624778	9.882321	0.009789	22.401258	0.020596	10.620319
813.653000	24.624778	9.888192	0.009786	22.414564	0.020588	10.626628
813.673000	24.624778	9.885162	0.009788	22.407696	0.020592	10.623372
813.693000	24.624778	9.885219	0.009788	22.407826	0.020592	10.623433
813.713000	24.624778	9.884034	0.009788	22.405141	0.020594	10.622160
813.733000	24.624778	9.886510	0.009787	22.410752	0.020590	10.624821
813.753000	24.624778	9.888150	0.009786	22.414470	0.020588	10.626584
813.773000	24.624778	9.886791	0.009787	22.411390	0.020590	10.625123
813.793000	24.624778	9.888282	0.009786	22.414768	0.020588	10.626725
813.813000	24.624778	9.887052	0.009786	22.411981	0.020589	10.625403
813.833000	24.624778	9.882006	0.009790	22.400543	0.020596	10.619981
813.853000	24.624778	9.885995	0.009787	22.409586	0.020591	10.624268
813.873000	24.624778	9.887660	0.009786	22.413359	0.020589	10.626057
813.893000	24.624778	9.882390	0.009789	22.401412	0.020596	10.620393
813.913000	24.624778	9.881262	0.009790	22.398856	0.020597	10.619181
813.933000	24.624778	9.885378	0.009787	22.408185	0.020592	10.623604
813.953000	24.624778	9.882653	0.009789	22.402010	0.020595	10.620676
813.973000	24.624778	9.888190	0.009786	22.414561	0.020588	10.626627
813.993000	24.624778	9.885644	0.009787	22.408788	0.020591	10.623890
814.013000	24.624778	9.888146	0.009786	22.414460	0.020588	10.626579
814.033000	24.624778	9.879535	0.009791	22.394942	0.020600	10.617325
814.053000	24.624778	9.888391	0.009786	22.415017	0.020588	10.626843
814.073000	24.624778	9.888748	0.009785	22.415826	0.020587	10.627226
814.093000	24.624778	9.887059	0.009786	22.411998	0.020589	10.625411
814.113000	24.624778	9.888193	0.009786	22.414567	0.020588	10.626629
814.133000	24.624778	9.883037	0.009789	22.402879	0.020595	10.621088
814.153000	24.624778	9.882258	0.009790	22.401113	0.020596	10.620251
814.173000	24.624778	9.877542	0.009793	22.390425	0.020602	10.615184
814.193000	24.624778	9.878861	0.009792	22.393414	0.020601	10.616601
814.213000	24.624778	9.886164	0.009787	22.409968	0.020591	10.624449
814.233000	24.624778	9.878028	0.009792	22.391525	0.020602	10.615705
814.253000	24.624778	9.887082	0.009786	22.412050	0.020589	10.625436
814.273000	24.624778	9.876820	0.009793	22.388787	0.020603	10.614407
814.293000	24.624778	9.879373	0.009791	22.394575	0.020600	10.617151
814.313000	24.624778	9.880086	0.009791	22.396190	0.020599	10.617917
814.333000	24.624778	9.879040	0.009792	22.393820	0.020600	10.616794
814.353000	24.624778	9.883326	0.009789	22.403534	0.020595	10.621399
814.373000	24.624778	9.881492	0.009790	22.399377	0.020597	10.619428
814.393000	24.624778	9.879119	0.009792	22.393999	0.020600	10.616878
814.413000	24.624778	9.880758	0.009790	22.397713	0.020598	10.618639
814.433000	24.624778	9.883282	0.009789	22.403435	0.020595	10.621352
814.453000	24.624778	9.882175	0.009790	22.400926	0.020596	10.620162
814.473000	24.624778	9.884229	0.009788	22.405581	0.020593	10.622369
814.493000	24.624778	9.880887	0.009790	22.398006	0.020598	10.618778
814.513000	24.624778	9.885897	0.009787	22.409363	0.020591	10.624162
814.533000	24.624778	9.881562	0.009790	22.399535	0.020597	10.619503
814.553000	24.624778	9.888366	0.009786	22.414959	0.020588	10.626815
814.573000	24.624778	9.883571	0.009789	22.404091	0.020594	10.621663
814.593000	24.624778	9.884417	0.009788	22.406009	0.020593	10.622572
814.613000	24.624778	9.885334	0.009788	22.408086	0.020592	10.623557
814.633000	24.624778	9.886599	0.009787	22.410954	0.020590	10.624917
814.653000	24.624778	9.884724	0.009788	22.406704	0.020593	10.622902
814.673000	24.624778	9.883197	0.009789	22.403242	0.020595	10.621260
814.693000	24.624778	9.878673	0.009792	22.392988	0.020601	10.616399
814.713000	24.624778	9.882956	0.009789	22.402696	0.020595	10.621001
814.733000	24.624778	9.881257	0.009790	22.398846	0.020597	10.619176
814.753000	24.624778	9.879507	0.009791	22.394877	0.020600	10.617294
814.773000	24.624778	9.886345	0.009787	22.410379	0.020590	10.624644
814.793000	24.624778	9.878143	0.009792	22.391787	0.020602	10.615830
814.813000	24.624778	9.876972	0.009793	22.389131	0.020603	10.614570
814.833000	24.624778	9.878621	0.009792	22.392869	0.020601	10.616342
814.853000	24.624778	9.877456	0.009793	22.390228	0.020603	10.615091
814.873000	24.624778	9.870765	0.009797	22.375061	0.020612	10.607900
814.893000	24.624778	9.882826	0.009789	22.402402	0.020595	10.620862
814.913000	24.624778	9.883962	0.009788	22.404977	0.020594	10.622083
814.933000	24.624778	9.873930	0.009795	22.382237	0.020607	10.611302
814.953000	24.624778	9.871539	0.009797	22.376815	0.020611	10.608731
814.973000	24.624778	9.880399	0.009791	22.396900	0.020599	10.618254
814.993000	24.624778	9.879231	0.009791	22.394253	0.020600	10.616999
815.013000	24.624778	9.881809	0.009790	22.400095	0.020597	10.619769
815.033000	24.624778	9.878778	0.009792	22.393224	0.020601	10.616511
815.053000	24.624778	9.880196	0.009791	22.396441	0.020599	10.618036
815.073000	24.624778	9.878302	0.009792	22.392147	0.020601	10.616000
815.093000	24.624778	9.877410	0.009793	22.390124	0.020603	10.615041
815.113000	24.624778	9.878990	0.009792	22.393707	0.020600	10.616740
815.133000	24.624778	9.878486	0.009792	22.392565	0.020601	10.616198
815.153000	24.624778	9.875759	0.009794	22.386381	0.020605	10.613267
815.173000	24.624778	9.883401	0.009789	22.403705	0.020594	10.621480
815.193000	24.624778	9.882524	0.009789	22.401716	0.020596	10.620537
815.213000	24.624778	9.879057	0.009792	22.393858	0.020600	10.616811
815.233000	24.624778	9.882005	0.009790	22.400540	0.020596	10.619979
815.253000	24.624778	9.875408	0.009794	22.385586	0.020605	10.612890
815.273000	24.624778	9.873163	0.009795	22.380498	0.020608	10.610477
815.293000	24.624778	9.879125	0.009792	22.394012	0.020600	10.616884
815.313000	24.624778	9.879187	0.009792	22.394152	0.020600	10.616951
815.333000	24.624778	9.875454	0.009794	22.385690	0.020605	10.612939
815.353000	24.624778	9.880565	0.009791	22.397277	0.020598	10.618432
815.373000	24.624778	9.883703	0.009789	22.404389	0.020594	10.621804
815.393000	24.624778	9.882501	0.009789	22.401664	0.020596	10.620512
815.413000	24.624778	9.879872	0.009791	22.395705	0.020599	10.617687
815.433000	24.624778	9.882469	0.009789	22.401591	0.020596	10.620478
815.453000	24.624778	9.887463	0.009786	22.412914	0.020589	10.625846
815.473000	24.624778	9.875686	0.009794	22.386216	0.020605	10.613188
815.493000	24.624778	9.878077	0.009792	22.391637	0.020602	10.615758
815.513000	24.624778	9.874970	0.009794	22.384593	0.020606	10.612419
815.533000	24.624778	9.879290	0.009791	22.394385	0.020600	10.617061
815.553000	24.624778	9.878145	0.009792	22.391791	0.020602	10.615831
815.573000	24.624778	9.876471	0.009793	22.387995	0.020604	10.614032
815.593000	24.624778	9.874611	0.009795	22.383780	0.020606	10.612033
815.613000	24.624778	9.883121	0.009789	22.403069	0.020595	10.621179
815.633000	24.624778	9.874439	0.009795	22.383390	0.020607	10.611849
815.653000	24.624778	9.877083	0.009793	22.389383	0.020603	10.614690
815.673000	24.624778	9.877272	0.009793	22.389811	0.020603	10.614893
815.693000	24.624778	9.881874	0.009790	22.400244	0.020597	10.619839
815.713000	24.624778	9.885259	0.009788	22.407916	0.020592	10.623476
815.733000	24.624778	9.878373	0.009792	22.392307	0.020601	10.616076
815.753000	24.624778	9.880967	0.009790	22.398187	0.020598	10.618864
815.773000	24.624778	9.883841	0.009788	22.404702	0.020594	10.621952
815.793000	24.624778	9.876292	0.009793	22.387589	0.020604	10.613839
815.813000	24.624778	9.882279	0.009790	22.401161	0.020596	10.620274
815.833000	24.624778	9.886485	0.009787	22.410696	0.020590	10.624794
815.853000	24.624778	9.875469	0.009794	22.385724	0.020605	10.612955
815.873000	24.624778	9.880592	0.009791	22.397337	0.020598	10.618461
815.893000	24.624778	9.880035	0.009791	22.396075	0.020599	10.617862
815.913000	24.624778	9.873816	0.009795	22.381978	0.020608	10.611179
815.933000	24.624778	9.875542	0.009794	22.385891	0.020605	10.613034
815.953000	24.624778	9.878754	0.009792	22.393171	0.020601	10.616485
815.973000	24.624778	9.880741	0.009791	22.397675	0.020598	10.618621
815.993000	24.624778	9.882560	0.009789	22.401798	0.020596	10.620576
816.013000	24.624778	9.872146	0.009796	22.378193	0.020610	10.609384
816.033000	24.624778	9.877508	0.009793	22.390347	0.020602	10.615147
816.053000	24.624778	9.878292	0.009792	22.392124	0.020601	10.615989
816.073000	24.624778	9.878131	0.009792	22.391758	0.020602	10.615816
816.093000	24.624778	9.870853	0.009797	22.375260	0.020612	10.607994
816.113000	24.624778	9.873479	0.009795	22.381213	0.020608	10.610817
816.133000	24.624778	9.877385	0.009793	22.390069	0.020603	10.615015
816.153000	24.624778	9.873398	0.009795	22.381030	0.020608	10.610730
816.173000	24.624778	9.880793	0.009790	22.397793	0.020598	10.618677
816.193000	24.624778	9.873484	0.009795	22.381224	0.020608	10.610822
816.213000	24.624778	9.878827	0.009792	22.393337	0.020601	10.616564
816.233000	24.624778	9.880324	0.009791	22.396731	0.020599	10.618173
816.253000	24.624778	9.880024	0.009791	22.396051	0.020599	10.617851
816.273000	24.624778	9.875281	0.009794	22.385298	0.020606	10.612753
816.293000	24.624778	9.877068	0.009793	22.389350	0.020603	10.614674
816.313000	24.624778	9.876254	0.009793	22.387503	0.020604	10.613799
816.333000	24.624778	9.878487	0.009792	22.392566	0.020601	10.616199
816.353000	24.624778	9.876880	0.009793	22.388923	0.020603	10.614472
816.373000	24.624778	9.880767	0.009790	22.397734	0.020598	10.618649
816.393000	24.624778	9.870008	0.009798	22.373347	0.020613	10.607087
816.413000	24.624778	9.880985	0.009790	22.398228	0.020598	10.618883
816.433000	24.624778	9.885899	0.009787	22.409366	0.020591	10.624164
816.453000	24.624778	9.874730	0.009794	22.384049	0.020606	10.612161
816.473000	24.624778	9.877862	0.009792	22.391149	0.020602	10.615527
816.493000	24.624778	9.881416	0.009790	22.399204	0.020597	10.619346
816.513000	24.624778	9.873436	0.009795	22.381116	0.020608	10.610770
816.533000	24.624778	9.877906	0.009792	22.391248	0.020602	10.615574
816.553000	24.624778	9.864532	0.009801	22.360932	0.020620	10.601201
816.573000	24.624778	9.870833	0.009797	22.375216	0.020612	10.607974
816.593000	24.624778	9.871043	0.009797	22.375692	0.020611	10.608199
816.613000	24.624778	9.869844	0.009798	22.372973	0.020613	10.606910
816.633000	24.624778	9.869228	0.009798	22.371577	0.020614	10.606248
816.653000	24.624778	9.871340	0.009797	22.376366	0.020611	10.608518
816.673000	24.624778	9.868967	0.009798	22.370987	0.020614	10.605968
816.693000	24.624778	9.874213	0.009795	22.382878	0.020607	10.611606
816.713000	24.624778	9.873985	0.009795	22.382360	0.020607	10.611360
816.733000	24.624778	9.875491	0.009794	22.385775	0.020605	10.612979
816.753000	24.624778	9.867573	0.009799	22.367825	0.020616	10.604469
816.773000	24.624778	9.871196	0.009797	22.376039	0.020611	10.608363
816.793000	24.624778	9.870493	0.009797	22.374444	0.020612	10.607607
816.813000	24.624778	9.870449	0.009797	22.374346	0.020612	10.607561
816.833000	24.624778	9.872985	0.009796	22.380093	0.020609	10.610286
816.853000	24.624778	9.872054	0.009796	22.377984	0.020610	10.609286
816.873000	24.624778	9.869509	0.009798	22.372215	0.020613	10.606551
816.893000	24.624778	9.867936	0.009799	22.368649	0.020616	10.604860
816.913000	24.624778	9.873040	0.009796	22.380219	0.020609	10.610345
816.933000	24.624778	9.876213	0.009793	22.387412	0.020604	10.613755
816.953000	24.624778	9.871586	0.009796	22.376923	0.020611	10.608782
816.973000	24.624778	9.871353	0.009797	22.376394	0.020611	10.608532
816.993000	24.624778	9.868069	0.009799	22.368949	0.020615	10.605002
817.013000	24.624778	9.869608	0.009798	22.372440	0.020613	10.606657
817.033000	24.624778	9.868380	0.009799	22.369656	0.020615	10.605337
817.053000	24.624778	9.869975	0.009798	22.373271	0.020613	10.607051
817.073000	24.624778	9.864710	0.009801	22.361337	0.020620	10.601393
817.093000	24.624778	9.867323	0.009799	22.367259	0.020616	10.604201
817.113000	24.624778	9.864848	0.009801	22.361649	0.020620	10.601541
817.133000	24.624778	9.876132	0.009794	22.387226	0.020604	10.613667
817.153000	24.624778	9.873525	0.009795	22.381317	0.020608	10.610866
817.173000	24.624778	9.871840	0.009796	22.377498	0.020610	10.609055
817.193000	24.624778	9.872307	0.009796	22.378556	0.020610	10.609557
817.213000	24.624778	9.872816	0.009796	22.379711	0.020609	10.610105
817.233000	24.624778	9.870190	0.009797	22.373757	0.020613	10.607282
817.253000	24.624778	9.867770	0.009799	22.368273	0.020616	10.604681
817.273000	24.624778	9.868485	0.009799	22.369894	0.020615	10.605450
817.293000	24.624778	9.872906	0.009796	22.379915	0.020609	10.610201
817.313000	24.624778	9.873334	0.009795	22.380885	0.020608	10.610661
817.333000	24.624778	9.875018	0.009794	22.384703	0.020606	10.612471
817.353000	24.624778	9.873883	0.009795	22.382129	0.020607	10.611251
817.373000	24.624778	9.869152	0.009798	22.371405	0.020614	10.606167
817.393000	24.624778	9.863913	0.009801	22.359530	0.020621	10.600537
817.413000	24.624778	9.866144	0.009800	22.364586	0.020618	10.602934
817.433000	24.624778	9.870299	0.009797	22.374005	0.020612	10.607399
817.453000	24.624778	9.872889	0.009796	22.379876	0.020609	10.610183
817.473000	24.624778	9.866800	0.009800	22.366073	0.020617	10.603639
817.493000	24.624778	9.865092	0.009801	22.362201	0.020619	10.601803
817.513000	24.624778	9.864826	0.009801	22.361599	0.020620	10.601518
817.533000	24.624778	9.862266	0.009803	22.355796	0.020623	10.598767
817.553000	24.624778	9.870412	0.009797	22.374261	0.020612	10.607520
817.573000	24.624778	9.866795	0.009800	22.366062	0.020617	10.603633
817.593000	24.624778	9.863983	0.009801	22.359687	0.020621	10.600611
817.613000	24.624778	9.865567	0.009800	22.363279	0.020619	10.602314
817.633000	24.624778	9.862248	0.009803	22.355755	0.020623	10.598747
817.653000	24.624778	9.868305	0.009799	22.369485	0.020615	10.605256
817.673000	24.624778	9.860135	0.009804	22.350965	0.020626	10.596476
817.693000	24.624778	9.864168	0.009801	22.360107	0.020621	10.600810
817.713000	24.624778	9.864540	0.009801	22.360950	0.020620	10.601210
817.733000	24.624778	9.860986	0.009803	22.352894	0.020625	10.597391
817.753000	24.624778	9.864304	0.009801	22.360417	0.020621	10.600957
817.773000	24.624778	9.860413	0.009804	22.351595	0.020626	10.596775
817.793000	24.624778	9.865682	0.009800	22.363539	0.020619	10.602438
817.813000	24.624778	9.870274	0.009797	22.373948	0.020612	10.607372
817.833000	24.624778	9.860751	0.009804	22.352362	0.020625	10.597138
817.853000	24.624778	9.860033	0.009804	22.350733	0.020626	10.596366
817.873000	24.624778	9.864761	0.009801	22.361451	0.020620	10.601448
817.893000	24.624778	9.866389	0.009800	22.365143	0.020618	10.603198
817.913000	24.624778	9.864136	0.009801	22.360035	0.020621	10.600776
817.933000	24.624778	9.863184	0.009802	22.357876	0.020622	10.599753
817.953000	24.624778	9.858770	0.009805	22.347871	0.020628	10.595009
817.973000	24.624778	9.864897	0.009801	22.361760	0.020620	10.601594
817.993000	24.624778	9.869108	0.009798	22.371305	0.020614	10.606119
818.013000	24.624778	9.867142	0.009799	22.366849	0.020617	10.604007
818.033000	24.624778	9.869109	0.009798	22.371309	0.020614	10.606121
818.053000	24.624778	9.867677	0.009799	22.368061	0.020616	10.604581
818.073000	24.624778	9.866089	0.009800	22.364461	0.020618	10.602875
818.093000	24.624778	9.863271	0.009802	22.358075	0.020622	10.599847
818.113000	24.624778	9.865663	0.009800	22.363497	0.020619	10.602417
818.133000	24.624778	9.865455	0.009800	22.363025	0.020619	10.602194
818.153000	24.624778	9.870312	0.009797	22.374035	0.020612	10.607414
818.173000	24.624778	9.871911	0.009796	22.377658	0.020610	10.609131
818.193000	24.624778	9.867102	0.009799	22.366759	0.020617	10.603964
818.213000	24.624778	9.862944	0.009802	22.357333	0.020622	10.599495
818.233000	24.624778	9.859211	0.009805	22.348870	0.020628	10.595483
818.253000	24.624778	9.861935	0.009803	22.355046	0.020624	10.598411
818.273000	24.624778	9.861355	0.009803	22.353731	0.020625	10.597787
818.293000	24.624778	9.859190	0.009805	22.348823	0.020628	10.595460
818.313000	24.624778	9.861398	0.009803	22.353828	0.020625	10.597833
818.333000	24.624778	9.862994	0.009802	22.357447	0.020622	10.599549
818.353000	24.624778	9.868026	0.009799	22.368852	0.020615	10.604956
818.373000	24.624778	9.866546	0.009800	22.365499	0.020618	10.603366
818.393000	24.624778	9.864646	0.009801	22.361191	0.020620	10.601324
818.413000	24.624778	9.863544	0.009802	22.358693	0.020622	10.600140
818.433000	24.624778	9.866684	0.009800	22.365812	0.020617	10.603515
818.453000	24.624778	9.865436	0.009800	22.362982	0.020619	10.602173
818.473000	24.624778	9.861085	0.009803	22.353119	0.020625	10.597497
818.493000	24.624778	9.867771	0.009799	22.368275	0.020616	10.604682
818.513000	24.624778	9.862949	0.009802	22.357345	0.020622	10.599501
818.533000	24.624778	9.858877	0.009805	22.348115	0.020628	10.595125
818.553000	24.624778	9.865571	0.009800	22.363288	0.020619	10.602318
818.573000	24.624778	9.861774	0.009803	22.354680	0.020624	10.598237
818.593000	24.624778	9.866078	0.009800	22.364436	0.020618	10.602863
818.613000	24.624778	9.863415	0.009802	22.358402	0.020622	10.600002
818.633000	24.624778	9.866721	0.009800	22.365896	0.020617	10.603555
818.653000	24.624778	9.863461	0.009802	22.358504	0.020622	10.600050
818.673000	24.624778	9.863522	0.009802	22.358644	0.020622	10.600117
818.693000	24.624778	9.859385	0.009804	22.349266	0.020627	10.595671
818.713000	24.624778	9.861709	0.009803	22.354533	0.020624	10.598167
818.733000	24.624778	9.861881	0.009803	22.354924	0.020624	10.598353
818.753000	24.624778	9.860985	0.009803	22.352892	0.020625	10.597390
818.773000	24.624778	9.869052	0.009798	22.371178	0.020614	10.606059
818.793000	24.624778	9.865812	0.009800	22.363834	0.020619	10.602577
818.813000	24.624778	9.861672	0.009803	22.354449	0.020624	10.598128
818.833000	24.624778	9.865485	0.009800	22.363094	0.020619	10.602226
818.853000	24.624778	9.869635	0.009798	22.372501	0.020613	10.606686
818.873000	24.624778	9.872313	0.009796	22.378570	0.020610	10.609564
818.893000	24.624778	9.862621	0.009802	22.356601	0.020623	10.599148
818.913000	24.624778	9.862705	0.009802	22.356791	0.020623	10.599238
818.933000	24.624778	9.858673	0.009805	22.347652	0.020628	10.594906
818.953000	24.624778	9.866658	0.009800	22.365751	0.020617	10.603486
818.973000	24.624778	9.865639	0.009800	22.363442	0.020619	10.602391
818.993000	24.624778	9.866231	0.009800	22.364784	0.020618	10.603028
819.013000	24.624778	9.864985	0.009801	22.361960	0.020620	10.601689
819.033000	24.624778	9.863403	0.009802	22.358373	0.020622	10.599988
819.053000	24.624778	9.864246	0.009801	22.360283	0.020621	10.600894
819.073000	24.624778	9.861685	0.009803	22.354479	0.020624	10.598142
819.093000	24.624778	9.862179	0.009803	22.355598	0.020623	10.598672
819.113000	24.624778	9.861468	0.009803	22.353986	0.020624	10.597908
819.133000	24.624778	9.858874	0.009805	22.348107	0.020628	10.595121
819.153000	24.624778	9.859539	0.009804	22.349614	0.020627	10.595835
819.173000	24.624778	9.863482	0.009802	22.358553	0.020622	10.600074
819.193000	24.624778	9.861862	0.009803	22.354880	0.020624	10.598332
819.213000	24.624778	9.866293	0.009800	22.364925	0.020618	10.603094
819.233000	24.624778	9.864559	0.009801	22.360995	0.020620	10.601231
819.253000	24.624778	9.865087	0.009801	22.362190	0.020620	10.601798
819.273000	24.624778	9.864732	0.009801	22.361387	0.020620	10.601417
819.293000	24.624778	9.863013	0.009802	22.357490	0.020622	10.599569
819.313000	24.624778	9.864833	0.009801	22.361615	0.020620	10.601525
819.333000	24.624778	9.859385	0.009804	22.349265	0.020627	10.595670
819.353000	24.624778	9.865918	0.009800	22.364075	0.020618	10.602691
819.373000	24.624778	9.865866	0.009800	22.363957	0.020618	10.602635
819.393000	24.624778	9.860926	0.009803	22.352758	0.020625	10.597326
819.413000	24.624778	9.862747	0.009802	22.356887	0.020623	10.599283
819.433000	24.624778	9.861590	0.009803	22.354264	0.020624	10.598040
819.453000	24.624778	9.866331	0.009800	22.365011	0.020618	10.603135
819.473000	24.624778	9.865756	0.009800	22.363708	0.020619	10.602517
819.493000	24.624778	9.860618	0.009804	22.352061	0.020626	10.596996
819.513000	24.624778	9.862025	0.009803	22.355249	0.020624	10.598507
819.533000	24.624778	9.859337	0.009804	22.349155	0.020627	10.595618
819.553000	24.624778	9.865278	0.009801	22.362624	0.020619	10.602004
819.573000	24.624778	9.860252	0.009804	22.351231	0.020626	10.596602
819.593000	24.624778	9.864027	0.009801	22.359787	0.020621	10.600658
819.613000	24.624778	9.863468	0.009802	22.358521	0.020622	10.600058
819.633000	24.624778	9.857005	0.009806	22.343870	0.020631	10.593112
819.653000	24.624778	9.857642	0.009806	22.345315	0.020630	10.593798
819.673000	24.624778	9.860146	0.009804	22.350990	0.020626	10.596488
819.693000	24.624778	9.862030	0.009803	22.355260	0.020624	10.598512
819.713000	24.624778	9.866859	0.009800	22.366207	0.020617	10.603702
819.733000	24.624778	9.857989	0.009805	22.346102	0.020629	10.594170
819.753000	24.624778	9.858975	0.009805	22.348336	0.020628	10.595230
819.773000	24.624778	9.864099	0.009801	22.359951	0.020621	10.600736
819.793000	24.624778	9.862671	0.009802	22.356713	0.020623	10.599201
819.813000	24.624778	9.861976	0.009803	22.355138	0.020624	10.598455
819.833000	24.624778	9.865197	0.009801	22.362439	0.020619	10.601916
819.853000	24.624778	9.866546	0.009800	22.365498	0.020618	10.603366
819.873000	24.624778	9.860066	0.009804	22.350809	0.020626	10.596402
819.893000	24.624778	9.864432	0.009801	22.360707	0.020620	10.601095
819.913000	24.624778	9.866841	0.009800	22.366168	0.020617	10.603684
819.933000	24.624778	9.858984	0.009805	22.348356	0.020628	10.595239
819.953000	24.624778	9.857835	0.009805	22.345751	0.020629	10.594004
819.973000	24.624778	9.861543	0.009803	22.354158	0.020624	10.597990
819.993000	24.624778	9.864407	0.009801	22.360649	0.020620	10.601067
820.013000	24.624778	9.865693	0.009800	22.363564	0.020619	10.602449
820.033000	24.624778	9.862615	0.009802	22.356587	0.020623	10.599141
820.053000	24.624778	9.865628	0.009800	22.363418	0.020619	10.602380
820.073000	24.624778	9.862627	0.009802	22.356614	0.020623	10.599154
820.093000	24.624778	9.864310	0.009801	22.360429	0.020621	10.600963
820.113000	24.624778	9.867220	0.009799	22.367025	0.020617	10.604090
820.133000	24.624778	9.862420	0.009802	22.356144	0.020623	10.598931
820.153000	24.624778	9.864129	0.009801	22.360020	0.020621	10.600769
820.173000	24.624778	9.863387	0.009802	22.358338	0.020622	10.599971
820.193000	24.624778	9.860171	0.009804	22.351046	0.020626	10.596514
820.213000	24.624778	9.861695	0.009803	22.354501	0.020624	10.598152
820.233000	24.624778	9.863580	0.009802	22.358774	0.020622	10.600178
820.253000	24.624778	9.866157	0.009800	22.364617	0.020618	10.602948
820.273000	24.624778	9.868327	0.009799	22.369535	0.020615	10.605280
820.293000	24.624778	9.865314	0.009801	22.362705	0.020619	10.602042
820.313000	24.624778	9.869140	0.009798	22.371377	0.020614	10.606153
820.333000	24.624778	9.870449	0.009797	22.374345	0.020612	10.607561
820.353000	24.624778	9.866382	0.009800	22.365126	0.020618	10.603190
820.373000	24.624778	9.864713	0.009801	22.361343	0.020620	10.601396
820.393000	24.624778	9.864275	0.009801	22.360350	0.020621	10.600925
820.413000	24.624778	9.859957	0.009804	22.350562	0.020627	10.596285
820.433000	24.624778	9.862868	0.009802	22.357162	0.020623	10.599414
820.453000	24.624778	9.861732	0.009803	22.354585	0.020624	10.598192
820.473000	24.624778	9.867951	0.009799	22.368682	0.020616	10.604876
820.493000	24.624778	9.863105	0.009802	22.357698	0.020622	10.599668
820.513000	24.624778	9.861730	0.009803	22.354581	0.020624	10.598191
820.533000	24.624778	9.856824	0.009806	22.343460	0.020631	10.592918
820.553000	24.624778	9.867290	0.009799	22.367185	0.020616	10.604166
820.573000	24.624778	9.861295	0.009803	22.353595	0.020625	10.597723
820.593000	24.624778	9.865087	0.009801	22.362190	0.020620	10.601798
820.613000	24.624778	9.864341	0.009801	22.360499	0.020621	10.600996
820.633000	24.624778	9.863475	0.009802	22.358536	0.020622	10.600065
820.653000	24.624778	9.860903	0.009803	22.352707	0.020625	10.597302
820.673000	24.624778	9.864579	0.009801	22.361039	0.020620	10.601252
820.693000	24.624778	9.867101	0.009799	22.366757	0.020617	10.603963
820.713000	24.624778	9.860040	0.009804	22.350750	0.020626	10.596374
820.733000	24.624778	9.857264	0.009806	22.344458	0.020630	10.593391
820.753000	24.624778	9.863030	0.009802	22.357528	0.020622	10.599587
820.773000	24.624778	9.864815	0.009801	22.361573	0.020620	10.601505
820.793000	24.624778	9.863608	0.009802	22.358838	0.020622	10.600209
820.813000	24.624778	9.868678	0.009798	22.370331	0.020615	10.605657
820.833000	24.624778	9.865532	0.009800	22.363200	0.020619	10.602276
820.853000	24.624778	9.866867	0.009800	22.366225	0.020617	10.603711
820.873000	24.624778	9.862334	0.009803	22.355951	0.020623	10.598840
820.893000	24.624778	9.861967	0.009803	22.355118	0.020624	10.598445
820.913000	24.624778	9.861719	0.009803	22.354556	0.020624	10.598179
820.933000	24.624778	9.862527	0.009802	22.356387	0.020623	10.599047
820.953000	24.624778	9.867881	0.009799	22.368524	0.020616	10.604801
820.973000	24.624778	9.858621	0.009805	22.347534	0.020628	10.594849
820.993000	24.624778	9.864023	0.009801	22.359779	0.020621	10.600655
821.013000	24.624778	9.862213	0.009803	22.355677	0.020623	10.598710
821.033000	24.624778	9.861564	0.009803	22.354205	0.020624	10.598012
821.053000	24.624778	9.858711	0.009805	22.347737	0.020628	10.594946
821.073000	24.624778	9.860672	0.009804	22.352183	0.020626	10.597054
821.093000	24.624778	9.865459	0.009800	22.363033	0.020619	10.602197
821.113000	24.624778	9.871590	0.009796	22.376933	0.020611	10.608787
821.133000	24.624778	9.865207	0.009801	22.362463	0.020619	10.601927
821.153000	24.624778	9.863409	0.009802	22.358388	0.020622	10.599995
821.173000	24.624778	9.864250	0.009801	22.360293	0.020621	10.600899
821.193000	24.624778	9.862210	0.009803	22.355670	0.020623	10.598707
821.213000	24.624778	9.867977	0.009799	22.368741	0.020616	10.604904
821.233000	24.624778	9.861812	0.009803	22.354767	0.020624	10.598278
821.253000	24.624778	9.860598	0.009804	22.352016	0.020626	10.596974
821.273000	24.624778	9.864777	0.009801	22.361488	0.020620	10.601465
821.293000	24.624778	9.856721	0.009806	22.343227	0.020631	10.592808
821.313000	24.624778	9.859303	0.009804	22.349080	0.020627	10.595582
821.333000	24.624778	9.859580	0.009804	22.349708	0.020627	10.595880
821.353000	24.624778	9.862537	0.009802	22.356409	0.020623	10.599057
821.373000	24.624778	9.867649	0.009799	22.367998	0.020616	10.604551
821.393000	24.624778	9.861090	0.009803	22.353130	0.020625	10.597503
821.413000	24.624778	9.860439	0.009804	22.351655	0.020626	10.596803
821.433000	24.624778	9.865782	0.009800	22.363766	0.020619	10.602545
821.453000	24.624778	9.861950	0.009803	22.355079	0.020624	10.598426
821.473000	24.624778	9.865275	0.009801	22.362618	0.020619	10.602000
821.493000	24.624778	9.861953	0.009803	22.355088	0.020624	10.598431
821.513000	24.624778	9.863158	0.009802	22.357819	0.020622	10.599725
821.533000	24.624778	9.869511	0.009798	22.372218	0.020613	10.606552
821.553000	24.624778	9.864840	0.009801	22.361630	0.020620	10.601532
821.573000	24.624778	9.859927	0.009804	22.350495	0.020627	10.596253
821.593000	24.624778	9.858097	0.009805	22.346345	0.020629	10.594286
821.613000	24.624778	9.864903	0.009801	22.361773	0.020620	10.601600
821.633000	24.624778	9.865294	0.009801	22.362659	0.020619	10.602020
821.653000	24.624778	9.861018	0.009803	22.352967	0.020625	10.597425
821.673000	24.624778	9.870169	0.009797	22.373709	0.020613	10.607259
821.693000	24.624778	9.865718	0.009800	22.363622	0.020619	10.602477
821.713000	24.624778	9.866145	0.009800	22.364588	0.020618	10.602935
821.733000	24.624778	9.864636	0.009801	22.361167	0.020620	10.601313
821.753000	24.624778	9.870971	0.009797	22.375527	0.020611	10.608121
821.773000	24.624778	9.868637	0.009798	22.370237	0.020615	10.605613
821.793000	24.624778	9.871941	0.009796	22.377727	0.020610	10.609164
821.813000	24.624778	9.861725	0.009803	22.354570	0.020624	10.598185
821.833000	24.624778	9.861055	0.009803	22.353051	0.020625	10.597465
821.853000	24.624778	9.865614	0.009800	22.363385	0.020619	10.602364
821.873000	24.624778	9.859694	0.009804	22.349966	0.020627	10.596002
821.893000	24.624778	9.855449	0.009807	22.340344	0.020633	10.591441
821.913000	24.624778	9.856931	0.009806	22.343704	0.020631	10.593033
821.933000	24.624778	9.864386	0.009801	22.360602	0.020620	10.601045
821.953000	24.624778	9.866786	0.009800	22.366041	0.020617	10.603624
821.973000	24.624778	9.862116	0.009803	22.355455	0.020624	10.598605
821.993000	24.624778	9.854963	0.009807	22.339242	0.020633	10.590918
822.013000	24.624778	9.858641	0.009805	22.347579	0.020628	10.594871
822.033000	24.624778	9.857965	0.009805	22.346046	0.020629	10.594144
822.053000	24.624778	9.867019	0.009799	22.366570	0.020617	10.603874
822.073000	24.624778	9.861878	0.009803	22.354917	0.020624	10.598350
822.093000	24.624778	9.858151	0.009805	22.346468	0.020629	10.594344
822.113000	24.624778	9.866075	0.009800	22.364430	0.020618	10.602860
822.133000	24.624778	9.858045	0.009805	22.346227	0.020629	10.594230
822.153000	24.624778	9.863225	0.009802	22.357971	0.020622	10.599798
822.173000	24.624778	9.857306	0.009806	22.344554	0.020630	10.593437
822.193000	24.624778	9.858303	0.009805	22.346812	0.020629	10.594507
822.213000	24.624778	9.859009	0.009805	22.348414	0.020628	10.595267
822.233000	24.624778	9.858809	0.009805	22.347960	0.020628	10.595052
822.253000	24.624778	9.861858	0.009803	22.354871	0.020624	10.598328
822.273000	24.624778	9.857223	0.009806	22.344363	0.020630	10.593346
822.293000	24.624778	9.857068	0.009806	22.344013	0.020630	10.593180
822.313000	24.624778	9.858776	0.009805	22.347885	0.020628	10.595016
822.333000	24.624778	9.854908	0.009807	22.339116	0.020633	10.590858
822.353000	24.624778	9.853720	0.009808	22.336424	0.020635	10.589582
822.373000	24.624778	9.853538	0.009808	22.336011	0.020635	10.589387
822.393000	24.624778	9.856873	0.009806	22.343571	0.020631	10.592971
822.413000	24.624778	9.857190	0.009806	22.344291	0.020630	10.593312
822.433000	24.624778	9.859939	0.009804	22.350522	0.020627	10.596266
822.453000	24.624778	9.856302	0.009806	22.342276	0.020632	10.592357
822.473000	24.624778	9.856628	0.009806	22.343016	0.020631	10.592707
822.493000	24.624778	9.857787	0.009805	22.345643	0.020629	10.593953
822.513000	24.624778	9.860442	0.009804	22.351662	0.020626	10.596807
822.533000	24.624778	9.860532	0.009804	22.351866	0.020626	10.596903
822.553000	24.624778	9.855337	0.009807	22.340090	0.020633	10.591320
822.573000	24.624778	9.862234	0.009803	22.355725	0.020623	10.598732
822.593000	24.624778	9.853682	0.009808	22.336338	0.020635	10.589542
822.613000	24.624778	9.858898	0.009805	22.348162	0.020628	10.595147
822.633000	24.624778	9.862113	0.009803	22.355449	0.020624	10.598602
822.653000	24.624778	9.855680	0.009807	22.340866	0.020632	10.591688
822.673000	24.624778	9.862543	0.009802	22.356423	0.020623	10.599064
822.693000	24.624778	9.852084	0.009809	22.332715	0.020637	10.587824
822.713000	24.624778	9.855929	0.009807	22.341430	0.020632	10.591956
822.733000	24.624778	9.855306	0.009807	22.340020	0.020633	10.591287
822.753000	24.624778	9.857400	0.009806	22.344765	0.020630	10.593537
822.773000	24.624778	9.857926	0.009805	22.345959	0.020629	10.594103
822.793000	24.624778	9.858699	0.009805	22.347709	0.020628	10.594933
822.813000	24.624778	9.853253	0.009808	22.335365	0.020636	10.589080
822.833000	24.624778	9.856746	0.009806	22.343284	0.020631	10.592835
822.853000	24.624778	9.857009	0.009806	22.343879	0.020631	10.593117
822.873000	24.624778	9.854378	0.009808	22.337915	0.020634	10.590289
822.893000	24.624778	9.857439	0.009806	22.344854	0.020630	10.593579
822.913000	24.624778	9.850969	0.009810	22.330189	0.020639	10.586626
822.933000	24.624778	9.854459	0.009808	22.338099	0.020634	10.590376
822.953000	24.624778	9.855934	0.009807	22.341443	0.020632	10.591962
822.973000	24.624778	9.853439	0.009808	22.335786	0.020635	10.589280
822.993000	24.624778	9.857613	0.009806	22.345247	0.020630	10.593765
823.013000	24.624778	9.852399	0.009809	22.333429	0.020637	10.588162
823.033000	24.624778	9.857208	0.009806	22.344332	0.020630	10.593331
823.053000	24.624778	9.851914	0.009809	22.332331	0.020638	10.587642
823.073000	24.624778	9.857378	0.009806	22.344715	0.020630	10.593513
823.093000	24.624778	9.850017	0.009811	22.328031	0.020640	10.585603
823.113000	24.624778	9.853543	0.009808	22.336022	0.020635	10.589392
823.133000	24.624778	9.856616	0.009806	22.342989	0.020631	10.592695
823.153000	24.624778	9.852233	0.009809	22.333053	0.020637	10.587984
823.173000	24.624778	9.862015	0.009803	22.355228	0.020624	10.598497
823.193000	24.624778	9.853242	0.009808	22.335340	0.020636	10.589068
823.213000	24.624778	9.853674	0.009808	22.336319	0.020635	10.589533
823.233000	24.624778	9.855795	0.009807	22.341127	0.020632	10.591812
823.253000	24.624778	9.856751	0.009806	22.343295	0.020631	10.592840
823.273000	24.624778	9.856690	0.009806	22.343155	0.020631	10.592774
823.293000	24.624778	9.857693	0.009806	22.345430	0.020630	10.593852
823.313000	24.624778	9.855804	0.009807	22.341148	0.020632	10.591822
823.333000	24.624778	9.854009	0.009808	22.337079	0.020635	10.589893
823.353000	24.624778	9.856544	0.009806	22.342826	0.020631	10.592617
823.373000	24.624778	9.852447	0.009809	22.333538	0.020637	10.588214
823.393000	24.624778	9.852076	0.009809	22.332697	0.020637	10.587815
823.413000	24.624778	9.844495	0.009814	22.315514	0.020648	10.579669
823.433000	24.624778	9.853902	0.009808	22.336837	0.020635	10.589778
823.453000	24.624778	9.850455	0.009810	22.329024	0.020640	10.586074
823.473000	24.624778	9.858895	0.009805	22.348154	0.020628	10.595143
823.493000	24.624778	9.854116	0.009808	22.337321	0.020635	10.590007
823.513000	24.624778	9.852359	0.009809	22.333339	0.020637	10.588120
823.533000	24.624778	9.857401	0.009806	22.344769	0.020630	10.593539
823.553000	24.624778	9.856657	0.009806	22.343082	0.020631	10.592739
823.573000	24.624778	9.859228	0.009805	22.348909	0.020628	10.595501
823.593000	24.624778	9.858476	0.009805	22.347206	0.020629	10.594694
823.613000	24.624778	9.857357	0.009806	22.344667	0.020630	10.593490
823.633000	24.624778	9.852288	0.009809	22.333177	0.020637	10.588043
823.653000	24.624778	9.850854	0.009810	22.329928	0.020639	10.586502
823.673000	24.624778	9.852477	0.009809	22.333607	0.020637	10.588247
823.693000	24.624778	9.852316	0.009809	22.333241	0.020637	10.588073
823.713000	24.624778	9.848391	0.009812	22.324343	0.020642	10.583855
823.733000	24.624778	9.849555	0.009811	22.326982	0.020641	10.585106
823.753000	24.624778	9.850957	0.009810	22.330162	0.020639	10.586613
823.773000	24.624778	9.850200	0.009810	22.328446	0.020640	10.585800
823.793000	24.624778	9.852616	0.009809	22.333922	0.020637	10.588396
823.813000	24.624778	9.853394	0.009808	22.335684	0.020636	10.589232
823.833000	24.624778	9.849905	0.009811	22.327777	0.020640	10.585483
823.853000	24.624778	9.855033	0.009807	22.339400	0.020633	10.590993
823.873000	24.624778	9.850524	0.009810	22.329178	0.020639	10.586147
823.893000	24.624778	9.853988	0.009808	22.337031	0.020635	10.589870
823.913000	24.624778	9.854761	0.009807	22.338784	0.020634	10.590701
823.933000	24.624778	9.848829	0.009811	22.325336	0.020642	10.584325
823.953000	24.624778	9.851259	0.009810	22.330846	0.020638	10.586938
823.973000	24.624778	9.851081	0.009810	22.330443	0.020639	10.586747
823.993000	24.624778	9.853784	0.009808	22.336568	0.020635	10.589651
824.013000	24.624778	9.851039	0.009810	22.330347	0.020639	10.586701
824.033000	24.624778	9.855805	0.009807	22.341150	0.020632	10.591823
824.053000	24.624778	9.850700	0.009810	22.329579	0.020639	10.586337
824.073000	24.624778	9.857801	0.009805	22.345675	0.020629	10.593968
824.093000	24.624778	9.854402	0.009808	22.337970	0.020634	10.590315
824.113000	24.624778	9.852554	0.009809	22.333782	0.020637	10.588330
824.133000	24.624778	9.854321	0.009808	22.337787	0.020634	10.590229
824.153000	24.624778	9.848023	0.009812	22.323509	0.020643	10.583459
824.173000	24.624778	9.852599	0.009809	22.333882	0.020637	10.588377
824.193000	24.624778	9.852517	0.009809	22.333697	0.020637	10.588289
824.213000	24.624778	9.856357	0.009806	22.342402	0.020631	10.592416
824.233000	24.624778	9.861549	0.009803	22.354171	0.020624	10.597996
824.253000	24.624778	9.853492	0.009808	22.335907	0.020635	10.589337
824.273000	24.624778	9.852788	0.009809	22.334311	0.020636	10.588580
824.293000	24.624778	9.854939	0.009807	22.339188	0.020633	10.590892
824.313000	24.624778	9.857555	0.009806	22.345117	0.020630	10.593703
824.333000	24.624778	9.855541	0.009807	22.340551	0.020633	10.591539
824.353000	24.624778	9.855271	0.009807	22.339940	0.020633	10.591249
824.373000	24.624778	9.850768	0.009810	22.329731	0.020639	10.586409
824.393000	24.624778	9.853891	0.009808	22.336811	0.020635	10.589766
824.413000	24.624778	9.848235	0.009812	22.323989	0.020643	10.583687
824.433000	24.624778	9.858615	0.009805	22.347521	0.020628	10.594843
824.453000	24.624778	9.856191	0.009807	22.342025	0.020632	10.592238
824.473000	24.624778	9.850458	0.009810	22.329030	0.020640	10.586077
824.493000	24.624778	9.852819	0.009809	22.334382	0.020636	10.588614
824.513000	24.624778	9.853367	0.009808	22.335624	0.020636	10.589203
824.533000	24.624778	9.855453	0.009807	22.340353	0.020633	10.591445
824.553000	24.624778	9.859491	0.009804	22.349505	0.020627	10.595784
824.573000	24.624778	9.856971	0.009806	22.343794	0.020631	10.593076
824.593000	24.624778	9.856383	0.009806	22.342460	0.020631	10.592444
824.613000	24.624778	9.853222	0.009808	22.335296	0.020636	10.589047
824.633000	24.624778	9.855245	0.009807	22.339880	0.020633	10.591221
824.653000	24.624778	9.855922	0.009807	22.341416	0.020632	10.591949
824.673000	24.624778	9.854488	0.009808	22.338165	0.020634	10.590408
824.693000	24.624778	9.853396	0.009808	22.335688	0.020636	10.589233
824.713000	24.624778	9.853502	0.009808	22.335930	0.020635	10.589348
824.733000	24.624778	9.856089	0.009807	22.341795	0.020632	10.592129
824.753000	24.624778	9.858629	0.009805	22.347552	0.020628	10.594858
824.773000	24.624778	9.853704	0.009808	22.336387	0.020635	10.589565
824.793000	24.624778	9.849184	0.009811	22.326141	0.020641	10.584707
824.813000	24.624778	9.850463	0.009810	22.329042	0.020640	10.586082
824.833000	24.624778	9.849880	0.009811	22.327719	0.020640	10.585455
824.853000	24.624778	9.851279	0.009810	22.330890	0.020638	10.586959
824.873000	24.624778	9.855018	0.009807	22.339367	0.020633	10.590978
824.893000	24.624778	9.849324	0.009811	22.326458	0.020641	10.584857
824.913000	24.624778	9.854340	0.009808	22.337830	0.020634	10.590249
824.933000	24.624778	9.852698	0.009809	22.334108	0.020636	10.588484
824.953000	24.624778	9.852831	0.009809	22.334410	0.020636	10.588627
824.973000	24.624778	9.855623	0.009807	22.340739	0.020632	10.591628
824.993000	24.624778	9.851596	0.009810	22.331609	0.020638	10.587299
825.013000	24.624778	9.850056	0.009811	22.328118	0.020640	10.585644
825.033000	24.624778	9.856861	0.009806	22.343543	0.020631	10.592957
825.053000	24.624778	9.859060	0.009805	22.348528	0.020628	10.595320
825.073000	24.624778	9.855537	0.009807	22.340542	0.020633	10.591535
825.093000	24.624778	9.854707	0.009807	22.338660	0.020634	10.590643
825.113000	24.624778	9.854469	0.009808	22.338122	0.020634	10.590387
825.133000	24.624778	9.856654	0.009806	22.343074	0.020631	10.592735
825.153000	24.624778	9.854022	0.009808	22.337108	0.020635	10.589906
825.173000	24.624778	9.848078	0.009812	22.323634	0.020643	10.583518
825.193000	24.624778	9.852594	0.009809	22.333871	0.020637	10.588372
825.213000	24.624778	9.852956	0.009809	22.334693	0.020636	10.588761
825.233000	24.624778	9.849226	0.009811	22.326236	0.020641	10.584752
825.253000	24.624778	9.846556	0.009813	22.320184	0.020645	10.581883
825.273000	24.624778	9.853758	0.009808	22.336511	0.020635	10.589623
825.293000	24.624778	9.851325	0.009810	22.330996	0.020638	10.587009
825.313000	24.624778	9.848151	0.009812	22.323799	0.020643	10.583597
825.333000	24.624778	9.846093	0.009813	22.319135	0.020646	10.581385
825.353000	24.624778	9.847752	0.009812	22.322895	0.020643	10.583168
825.373000	24.624778	9.846030	0.009813	22.318993	0.020646	10.581318
825.393000	24.624778	9.851733	0.009809	22.331919	0.020638	10.587446
825.413000	24.624778	9.854970	0.009807	22.339256	0.020633	10.590925
825.433000	24.624778	9.854224	0.009808	22.337566	0.020634	10.590124
825.453000	24.624778	9.857142	0.009806	22.344182	0.020630	10.593260
825.473000	24.624778	9.853435	0.009808	22.335778	0.020635	10.589276
825.493000	24.624778	9.847962	0.009812	22.323373	0.020643	10.583395
825.513000	24.624778	9.850645	0.009810	22.329453	0.020639	10.586277
825.533000	24.624778	9.844457	0.009814	22.315426	0.020648	10.579627
825.553000	24.624778	9.850498	0.009810	22.329121	0.020639	10.586120
825.573000	24.624778	9.857701	0.009806	22.345448	0.020630	10.593860
825.593000	24.624778	9.850723	0.009810	22.329630	0.020639	10.586361
825.613000	24.624778	9.844718	0.009814	22.316019	0.020647	10.579908
825.633000	24.624778	9.847981	0.009812	22.323415	0.020643	10.583415
825.653000	24.624778	9.850075	0.009811	22.328161	0.020640	10.585665
825.673000	24.624778	9.851181	0.009810	22.330669	0.020639	10.586854
825.693000	24.624778	9.844250	0.009814	22.314958	0.020648	10.579405
825.713000	24.624778	9.846910	0.009813	22.320986	0.020644	10.582263
825.733000	24.624778	9.847187	0.009812	22.321614	0.020644	10.582561
825.753000	24.624778	9.845817	0.009813	22.318510	0.020646	10.581089
825.773000	24.624778	9.859430	0.009804	22.349368	0.020627	10.595719
825.793000	24.624778	9.849486	0.009811	22.326827	0.020641	10.585032
825.813000	24.624778	9.856321	0.009806	22.342319	0.020632	10.592377
825.833000	24.624778	9.851898	0.009809	22.332295	0.020638	10.587625
825.853000	24.624778	9.851203	0.009810	22.330718	0.020639	10.586877
825.873000	24.624778	9.852196	0.009809	22.332970	0.020637	10.587945
825.893000	24.624778	9.853026	0.009809	22.334851	0.020636	10.588837
825.913000	24.624778	9.855484	0.009807	22.340424	0.020633	10.591478
825.933000	24.624778	9.857369	0.009806	22.344695	0.020630	10.593504
825.953000	24.624778	9.847360	0.009812	22.322007	0.020644	10.582747
825.973000	24.624778	9.852493	0.009809	22.333643	0.020637	10.588264
825.993000	24.624778	9.852167	0.009809	22.332905	0.020637	10.587914
826.013000	24.624778	9.855134	0.009807	22.339630	0.020633	10.591102
826.033000	24.624778	9.850501	0.009810	22.329127	0.020639	10.586123
826.053000	24.624778	9.852498	0.009809	22.333654	0.020637	10.588269
826.073000	24.624778	9.854691	0.009808	22.338625	0.020634	10.590626
826.093000	24.624778	9.857236	0.009806	22.344394	0.020630	10.593361
826.113000	24.624778	9.851260	0.009810	22.330848	0.020638	10.586938
826.133000	24.624778	9.854131	0.009808	22.337356	0.020635	10.590024
826.153000	24.624778	9.849904	0.009811	22.327774	0.020640	10.585481
826.173000	24.624778	9.849911	0.009811	22.327791	0.020640	10.585489
826.193000	24.624778	9.849215	0.009811	22.326211	0.020641	10.584740
826.213000	24.624778	9.851614	0.009810	22.331651	0.020638	10.587319
826.233000	24.624778	9.847290	0.009812	22.321849	0.020644	10.582672
826.253000	24.624778	9.850015	0.009811	22.328025	0.020640	10.585600
826.273000	24.624778	9.849634	0.009811	22.327162	0.020641	10.585191
826.293000	24.624778	9.849331	0.009811	22.326475	0.020641	10.584866
826.313000	24.624778	9.849558	0.009811	22.326990	0.020641	10.585110
826.333000	24.624778	9.846505	0.009813	22.320069	0.020645	10.581828
826.353000	24.624778	9.850331	0.009810	22.328742	0.020640	10.585940
826.373000	24.624778	9.846354	0.009813	22.319727	0.020645	10.581666
826.393000	24.624778	9.847285	0.009812	22.321837	0.020644	10.582666
826.413000	24.624778	9.852386	0.009809	22.333401	0.020637	10.588149
826.433000	24.624778	9.848560	0.009812	22.324727	0.020642	10.584037
826.453000	24.624778	9.851129	0.009810	22.330552	0.020639	10.586798
826.473000	24.624778	9.848351	0.009812	22.324253	0.020642	10.583812
826.493000	24.624778	9.852256	0.009809	22.333106	0.020637	10.588009
826.513000	24.624778	9.848203	0.009812	22.323918	0.020643	10.583653
826.533000	24.624778	9.845338	0.009814	22.317423	0.020647	10.580574
826.553000	24.624778	9.843842	0.009815	22.314032	0.020649	10.578966
826.573000	24.624778	9.850256	0.009810	22.328571	0.020640	10.585859
826.593000	24.624778	9.849402	0.009811	22.326637	0.020641	10.584942
826.613000	24.624778	9.841924	0.009816	22.309684	0.020651	10.576905
826.633000	24.624778	9.847717	0.009812	22.322816	0.020643	10.583131
826.653000	24.624778	9.854622	0.009808	22.338469	0.020634	10.590552
826.673000	24.624778	9.849438	0.009811	22.326718	0.020641	10.584981
826.693000	24.624778	9.853385	0.009808	22.335663	0.020636	10.589222
826.713000	24.624778	9.852177	0.009809	22.332926	0.020637	10.587924
826.733000	24.624778	9.845797	0.009813	22.318464	0.020646	10.581067
826.753000	24.624778	9.855954	0.009807	22.341489	0.020632	10.591984
826.773000	24.624778	9.847545	0.009812	22.322427	0.020644	10.582946
826.793000	24.624778	9.856176	0.009807	22.341990	0.020632	10.592221
826.813000	24.624778	9.852751	0.009809	22.334228	0.020636	10.588541
826.833000	24.624778	9.855149	0.009807	22.339664	0.020633	10.591118
826.853000	24.624778	9.850866	0.009810	22.329956	0.020639	10.586516
826.873000	24.624778	9.853138	0.009809	22.335105	0.020636	10.588957
826.893000	24.624778	9.852852	0.009809	22.334456	0.020636	10.588649
826.913000	24.624778	9.852351	0.009809	22.333320	0.020637	10.588111
826.933000	24.624778	9.850946	0.009810	22.330136	0.020639	10.586601
826.953000	24.624778	9.850538	0.009810	22.329210	0.020639	10.586162
826.973000	24.624778	9.846945	0.009813	22.321066	0.020644	10.582301
826.993000	24.624778	9.846533	0.009813	22.320132	0.020645	10.581858
827.013000	24.624778	9.854688	0.009808	22.338619	0.020634	10.590623
827.033000	24.624778	9.850129	0.009810	22.328284	0.020640	10.585723
827.053000	24.624778	9.850213	0.009810	22.328474	0.020640	10.585813
827.073000	24.624778	9.849424	0.009811	22.326685	0.020641	10.584965
827.093000	24.624778	9.846587	0.009813	22.320256	0.020645	10.581917
827.113000	24.624778	9.847852	0.009812	22.323121	0.020643	10.583276
827.133000	24.624778	9.854905	0.009807	22.339109	0.020633	10.590855
827.153000	24.624778	9.861057	0.009803	22.353054	0.020625	10.597467
827.173000	24.624778	9.848007	0.009812	22.323473	0.020643	10.583442
827.193000	24.624778	9.850062	0.009811	22.328132	0.020640	10.585651
827.213000	24.624778	9.846902	0.009813	22.320969	0.020644	10.582255
827.233000	24.624778	9.850739	0.009810	22.329666	0.020639	10.586379
827.253000	24.624778	9.850519	0.009810	22.329168	0.020639	10.586142
827.273000	24.624778	9.850205	0.009810	22.328456	0.020640	10.585804
827.293000	24.624778	9.848883	0.009811	22.325460	0.020642	10.584384
827.313000	24.624778	9.842603	0.009815	22.311225	0.020650	10.577636
827.333000	24.624778	9.846022	0.009813	22.318975	0.020646	10.581310
827.353000	24.624778	9.855962	0.009807	22.341506	0.020632	10.591992
827.373000	24.624778	9.857500	0.009806	22.344993	0.020630	10.593645
827.393000	24.624778	9.850309	0.009810	22.328693	0.020640	10.585917
827.413000	24.624778	9.848248	0.009812	22.324020	0.020643	10.583702
827.433000	24.624778	9.856646	0.009806	22.343057	0.020631	10.592727
827.453000	24.624778	9.853729	0.009808	22.336445	0.020635	10.589592
827.473000	24.624778	9.855364	0.009807	22.340152	0.020633	10.591349
827.493000	24.624778	9.850881	0.009810	22.329989	0.020639	10.586532
827.513000	24.624778	9.851105	0.009810	22.330497	0.020639	10.586772
827.533000	24.624778	9.851175	0.009810	22.330654	0.020639	10.586847
827.553000	24.624778	9.851432	0.009810	22.331237	0.020638	10.587123
827.573000	24.624778	9.851515	0.009810	22.331425	0.020638	10.587212
827.593000	24.624778	9.853682	0.009808	22.336337	0.020635	10.589541
827.613000	24.624778	9.849327	0.009811	22.326466	0.020641	10.584861
827.633000	24.624778	9.848801	0.009811	22.325274	0.020642	10.584296
827.653000	24.624778	9.848116	0.009812	22.323721	0.020643	10.583560
827.673000	24.624778	9.853581	0.009808	22.336110	0.020635	10.589433
827.693000	24.624778	9.851519	0.009810	22.331435	0.020638	10.587217
827.713000	24.624778	9.850460	0.009810	22.329035	0.020640	10.586079
827.733000	24.624778	9.852816	0.009809	22.334374	0.020636	10.588610
827.753000	24.624778	9.842585	0.009815	22.311183	0.020650	10.577616
827.773000	24.624778	9.850960	0.009810	22.330167	0.020639	10.586616
827.793000	24.624778	9.845268	0.009814	22.317266	0.020647	10.580499
827.813000	24.624778	9.848560	0.009812	22.324728	0.020642	10.584037
827.833000	24.624778	9.843755	0.009815	22.313836	0.020649	10.578874
827.853000	24.624778	9.844965	0.009814	22.316577	0.020647	10.580173
827.873000	24.624778	9.841744	0.009816	22.309278	0.020651	10.576712
827.893000	24.624778	9.847601	0.009812	22.322554	0.020643	10.583007
827.913000	24.624778	9.846202	0.009813	22.319382	0.020645	10.581503
827.933000	24.624778	9.841570	0.009816	22.308883	0.020652	10.576525
827.953000	24.624778	9.845206	0.009814	22.317124	0.020647	10.580432
827.973000	24.624778	9.846421	0.009813	22.319878	0.020645	10.581738
827.993000	24.624778	9.853715	0.009808	22.336412	0.020635	10.589577
828.013000	24.624778	9.847406	0.009812	22.322112	0.020644	10.582797
828.033000	24.624778	9.846467	0.009813	22.319982	0.020645	10.581787
828.053000	24.624778	9.849211	0.009811	22.326202	0.020641	10.584736
828.073000	24.624778	9.847325	0.009812	22.321928	0.020644	10.582710
828.093000	24.624778	9.849759	0.009811	22.327445	0.020640	10.585325
828.113000	24.624778	9.850046	0.009811	22.328096	0.020640	10.585634
828.133000	24.624778	9.842681	0.009815	22.311400	0.020650	10.577719
828.153000	24.624778	9.845260	0.009814	22.317247	0.020647	10.580490
828.173000	24.624778	9.842859	0.009815	22.311804	0.020650	10.577910
828.193000	24.624778	9.845442	0.009814	22.317659	0.020646	10.580686
828.213000	24.624778	9.845913	0.009813	22.318728	0.020646	10.581193
828.233000	24.624778	9.845388	0.009814	22.317536	0.020646	10.580628
828.253000	24.624778	9.843008	0.009815	22.312142	0.020650	10.578070
828.273000	24.624778	9.849798	0.009811	22.327535	0.020640	10.585368
828.293000	24.624778	9.845567	0.009813	22.317944	0.020646	10.580821
828.313000	24.624778	9.852623	0.009809	22.333937	0.020637	10.588403
828.333000	24.624778	9.852876	0.009809	22.334511	0.020636	10.588675
828.353000	24.624778	9.849267	0.009811	22.326330	0.020641	10.584797
828.373000	24.624778	9.851126	0.009810	22.330545	0.020639	10.586795
828.393000	24.624778	9.852717	0.009809	22.334150	0.020636	10.588504
828.413000	24.624778	9.853528	0.009808	22.335988	0.020635	10.589376
828.433000	24.624778	9.850225	0.009810	22.328500	0.020640	10.585826
828.453000	24.624778	9.851661	0.009809	22.331757	0.020638	10.587369
828.473000	24.624778	9.848609	0.009811	22.324838	0.020642	10.584089
828.493000	24.624778	9.846769	0.009813	22.320668	0.020645	10.582112
828.513000	24.624778	9.846072	0.009813	22.319088	0.020646	10.581363
828.533000	24.624778	9.852584	0.009809	22.333850	0.020637	10.588362
828.553000	24.624778	9.851910	0.009809	22.332322	0.020638	10.587637
828.573000	24.624778	9.844942	0.009814	22.316526	0.020647	10.580149
828.593000	24.624778	9.844076	0.009814	22.314563	0.020648	10.579218
828.613000	24.624778	9.850738	0.009810	22.329664	0.020639	10.586377
828.633000	24.624778	9.848336	0.009812	22.324219	0.020642	10.583796
828.653000	24.624778	9.847590	0.009812	22.322528	0.020643	10.582994
828.673000	24.624778	9.848329	0.009812	22.324203	0.020642	10.583788
828.693000	24.624778	9.841546	0.009816	22.308828	0.020652	10.576499
828.713000	24.624778	9.853058	0.009809	22.334923	0.020636	10.588871
828.733000	24.624778	9.843817	0.009815	22.313976	0.020649	10.578940
828.753000	24.624778	9.845455	0.009814	22.317689	0.020646	10.580700
828.773000	24.624778	9.847887	0.009812	22.323201	0.020643	10.583313
828.793000	24.624778	9.848418	0.009812	22.324406	0.020642	10.583885
828.813000	24.624778	9.845992	0.009813	22.318906	0.020646	10.581277
828.833000	24.624778	9.842863	0.009815	22.311814	0.020650	10.577915
828.853000	24.624778	9.851422	0.009810	22.331214	0.020638	10.587112
828.873000	24.624778	9.847257	0.009812	22.321774	0.020644	10.582637
828.893000	24.624778	9.847851	0.009812	22.323119	0.020643	10.583275
828.913000	24.624778	9.848463	0.009812	22.324508	0.020642	10.583933
828.933000	24.624778	9.842548	0.009815	22.311098	0.020650	10.577576
828.953000	24.624778	9.851534	0.009810	22.331469	0.020638	10.587233
828.973000	24.624778	9.847772	0.009812	22.322940	0.020643	10.583190
828.993000	24.624778	9.845176	0.009814	22.317057	0.020647	10.580400
829.013000	24.624778	9.850271	0.009810	22.328605	0.020640	10.585875
829.033000	24.624778	9.847526	0.009812	22.322384	0.020644	10.582926
829.053000	24.624778	9.856706	0.009806	22.343193	0.020631	10.592792
829.073000	24.624778	9.851569	0.009810	22.331548	0.020638	10.587271
829.093000	24.624778	9.850651	0.009810	22.329468	0.020639	10.586284
829.113000	24.624778	9.847327	0.009812	22.321931	0.020644	10.582711
829.133000	24.624778	9.849747	0.009811	22.327419	0.020641	10.585313
829.153000	24.624778	9.840674	0.009817	22.306852	0.020653	10.575562
829.173000	24.624778	9.846246	0.009813	22.319481	0.020645	10.581550
829.193000	24.624778	9.855156	0.009807	22.339679	0.020633	10.591125
829.213000	24.624778	9.849354	0.009811	22.326527	0.020641	10.584890
829.233000	24.624778	9.848278	0.009812	22.324088	0.020643	10.583734
829.253000	24.624778	9.850866	0.009810	22.329955	0.020639	10.586515
829.273000	24.624778	9.849245	0.009811	22.326281	0.020641	10.584773
829.293000	24.624778	9.842967	0.009815	22.312048	0.020650	10.578026
829.313000	24.624778	9.847305	0.009812	22.321881	0.020644	10.582688
829.332000	24.624778	9.852157	0.009809	22.332882	0.020637	10.587903
829.352000	24.624778	9.856455	0.009806	22.342623	0.020631	10.592521
829.372000	24.624778	9.851133	0.009810	22.330561	0.020639	10.586802
829.392000	24.624778	9.846135	0.009813	22.319230	0.020645	10.581431
829.412000	24.624778	9.847664	0.009812	22.322697	0.020643	10.583074
829.432000	24.624778	9.841247	0.009816	22.308150	0.020652	10.576178
829.452000	24.624778	9.843734	0.009815	22.313787	0.020649	10.578850
829.472000	24.624778	9.844804	0.009814	22.316213	0.020647	10.580000
829.492000	24.624778	9.849550	0.009811	22.326972	0.020641	10.585101
829.512000	24.624778	9.847911	0.009812	22.323256	0.020643	10.583339
829.532000	24.624778	9.844759	0.009814	22.316111	0.020647	10.579952
829.552000	24.624778	9.850239	0.009810	22.328533	0.020640	10.585841
829.572000	24.624778	9.850304	0.009810	22.328680	0.020640	10.585911
829.592000	24.624778	9.841218	0.009816	22.308084	0.020652	10.576146
829.612000	24.624778	9.845303	0.009814	22.317345	0.020647	10.580537
829.632000	24.624778	9.844572	0.009814	22.315686	0.020648	10.579751
829.652000	24.624778	9.842676	0.009815	22.311389	0.020650	10.577713
829.672000	24.624778	9.845410	0.009814	22.317588	0.020646	10.580652
829.692000	24.624778	9.849622	0.009811	22.327134	0.020641	10.585178
829.712000	24.624778	9.851323	0.009810	22.330990	0.020638	10.587006
829.732000	24.624778	9.846828	0.009813	22.320801	0.020645	10.582175
829.752000	24.624778	9.846962	0.009813	22.321104	0.020644	10.582319
829.772000	24.624778	9.843131	0.009815	22.312420	0.020650	10.578202
829.792000	24.624778	9.843950	0.009815	22.314277	0.020648	10.579082
829.812000	24.624778	9.847895	0.009812	22.323219	0.020643	10.583322
829.832000	24.624778	9.847300	0.009812	22.321871	0.020644	10.582682
829.852000	24.624778	9.840908	0.009816	22.307382	0.020653	10.575814
829.872000	24.624778	9.843881	0.009815	22.314120	0.020649	10.579008
829.892000	24.624778	9.839110	0.009818	22.303305	0.020655	10.573881
829.912000	24.624778	9.838695	0.009818	22.302366	0.020656	10.573435
829.932000	24.624778	9.841366	0.009816	22.308419	0.020652	10.576305
829.952000	24.624778	9.840339	0.009817	22.306092	0.020653	10.575202
829.972000	24.624778	9.844019	0.009814	22.314434	0.020648	10.579157
829.992000	24.624778	9.840629	0.009817	22.306749	0.020653	10.575513
830.012000	24.624778	9.845816	0.009813	22.318507	0.020646	10.581088
830.032000	24.624778	9.839012	0.009818	22.303084	0.020655	10.573776
830.052000	24.624778	9.844690	0.009814	22.315955	0.020647	10.579878
830.072000	24.624778	9.849192	0.009811	22.326160	0.020641	10.584716
830.092000	24.624778	9.843398	0.009815	22.313025	0.020649	10.578489
830.112000	24.624778	9.848702	0.009811	22.325050	0.020642	10.584190
830.132000	24.624778	9.847429	0.009812	22.322165	0.020644	10.582822
830.152000	24.624778	9.845282	0.009814	22.317296	0.020647	10.580514
830.172000	24.624778	9.846125	0.009813	22.319208	0.020645	10.581420
830.192000	24.624778	9.846022	0.009813	22.318973	0.020646	10.581309
830.212000	24.624778	9.844396	0.009814	22.315288	0.020648	10.579562
830.232000	24.624778	9.843630	0.009815	22.313552	0.020649	10.578739
830.252000	24.624778	9.848440	0.009812	22.324456	0.020642	10.583908
830.272000	24.624778	9.848251	0.009812	22.324027	0.020643	10.583705
830.292000	24.624778	9.850117	0.009810	22.328257	0.020640	10.585710
830.312000	24.624778	9.847266	0.009812	22.321795	0.020644	10.582647
830.332000	24.624778	9.841414	0.009816	22.308528	0.020652	10.576357
830.352000	24.624778	9.846321	0.009813	22.319651	0.020645	10.581630
830.372000	24.624778	9.846978	0.009813	22.321142	0.020644	10.582337
830.392000	24.624778	9.844431	0.009814	22.315368	0.020648	10.579600
830.412000	24.624778	9.848598	0.009811	22.324814	0.020642	10.584078
830.432000	24.624778	9.848534	0.009812	22.324668	0.020642	10.584009
830.452000	24.624778	9.850129	0.009810	22.328284	0.020640	10.585723
830.472000	24.624778	9.847655	0.009812	22.322676	0.020643	10.583064
830.492000	24.624778	9.844673	0.009814	22.315915	0.020647	10.579859
830.512000	24.624778	9.845462	0.009814	22.317705	0.020646	10.580708
830.532000	24.624778	9.845830	0.009813	22.318539	0.020646	10.581103
830.552000	24.624778	9.846837	0.009813	22.320821	0.020644	10.582185
830.572000	24.624778	9.844419	0.009814	22.315340	0.020648	10.579587
830.592000	24.624778	9.846717	0.009813	22.320550	0.020645	10.582056
830.612000	24.624778	9.848324	0.009812	22.324192	0.020642	10.583783
830.632000	24.624778	9.849122	0.009811	22.326001	0.020641	10.584641
830.652000	24.624778	9.844700	0.009814	22.315977	0.020647	10.579888
830.672000	24.624778	9.848225	0.009812	22.323968	0.020643	10.583677
830.692000	24.624778	9.848807	0.009811	22.325287	0.020642	10.584302
830.712000	24.624778	9.844253	0.009814	22.314964	0.020648	10.579408
830.732000	24.624778	9.837862	0.009818	22.300477	0.020657	10.572540
830.752000	24.624778	9.848189	0.009812	22.323886	0.020643	10.583638
830.772000	24.624778	9.846508	0.009813	22.320077	0.020645	10.581832
830.792000	24.624778	9.841098	0.009816	22.307812	0.020652	10.576018
830.812000	24.624778	9.844614	0.009814	22.315783	0.020648	10.579796
830.832000	24.624778	9.841122	0.009816	22.307867	0.020652	10.576044
830.852000	24.624778	9.843062	0.009815	22.312264	0.020650	10.578128
830.872000	24.624778	9.843325	0.009815	22.312860	0.020649	10.578410
830.892000	24.624778	9.839971	0.009817	22.305258	0.020654	10.574807
830.912000	24.624778	9.849050	0.009811	22.325837	0.020641	10.584563
830.932000	24.624778	9.843486	0.009815	22.313226	0.020649	10.578584
830.952000	24.624778	9.845588	0.009813	22.317990	0.020646	10.580843
830.972000	24.624778	9.845749	0.009813	22.318355	0.020646	10.581016
830.992000	24.624778	9.841468	0.009816	22.308651	0.020652	10.576415
831.012000	24.624778	9.844213	0.009814	22.314873	0.020648	10.579365
831.032000	24.624778	9.846248	0.009813	22.319485	0.020645	10.581552
831.052000	24.624778	9.850082	0.009811	22.328176	0.020640	10.585672
831.072000	24.624778	9.845403	0.009814	22.317572	0.020646	10.580645
831.092000	24.624778	9.841764	0.009816	22.309321	0.020651	10.576733
831.112000	24.624778	9.841800	0.009816	22.309403	0.020651	10.576772
831.132000	24.624778	9.843015	0.009815	22.312159	0.020650	10.578078
831.152000	24.624778	9.845934	0.009813	22.318774	0.020646	10.581214
831.172000	24.624778	9.841143	0.009816	22.307915	0.020652	10.576066
831.192000	24.624778	9.840711	0.009817	22.306934	0.020653	10.575601
831.212000	24.624778	9.839452	0.009817	22.304082	0.020655	10.574249
831.232000	24.624778	9.843250	0.009815	22.312690	0.020649	10.578330
831.252000	24.624778	9.845030	0.009814	22.316726	0.020647	10.580243
831.272000	24.624778	9.841625	0.009816	22.309007	0.020652	10.576584
831.292000	24.624778	9.845115	0.009814	22.316919	0.020647	10.580335
831.312000	24.624778	9.843147	0.009815	22.312457	0.020650	10.578220
831.332000	24.624778	9.842318	0.009816	22.310578	0.020651	10.577329
831.352000	24.624778	9.839269	0.009818	22.303666	0.020655	10.574052
831.372000	24.624778	9.840424	0.009817	22.306285	0.020653	10.575293
831.392000	24.624778	9.845075	0.009814	22.316827	0.020647	10.580292
831.412000	24.624778	9.839855	0.009817	22.304995	0.020654	10.574682
831.432000	24.624778	9.843392	0.009815	22.313012	0.020649	10.578483
831.452000	24.624778	9.844001	0.009814	22.314392	0.020648	10.579137
831.472000	24.624778	9.841340	0.009816	22.308361	0.020652	10.576278
831.492000	24.624778	9.839200	0.009818	22.303510	0.020655	10.573978
831.512000	24.624778	9.845436	0.009814	22.317647	0.020646	10.580680
831.532000	24.624778	9.843872	0.009815	22.314100	0.020649	10.578999
831.552000	24.624778	9.845991	0.009813	22.318903	0.020646	10.581276
831.572000	24.624778	9.849693	0.009811	22.327294	0.020641	10.585254
831.592000	24.624778	9.849761	0.009811	22.327450	0.020640	10.585328
831.612000	24.624778	9.850604	0.009810	22.329360	0.020639	10.586233
831.632000	24.624778	9.850066	0.009811	22.328141	0.020640	10.585655
831.652000	24.624778	9.848212	0.009812	22.323939	0.020643	10.583663
831.672000	24.624778	9.850849	0.009810	22.329917	0.020639	10.586497
831.692000	24.624778	9.848067	0.009812	22.323609	0.020643	10.583507
831.712000	24.624778	9.847781	0.009812	22.322962	0.020643	10.583200
831.732000	24.624778	9.845851	0.009813	22.318585	0.020646	10.581125
831.752000	24.624778	9.845165	0.009814	22.317031	0.020647	10.580388
831.772000	24.624778	9.841590	0.009816	22.308929	0.020652	10.576547
831.792000	24.624778	9.844893	0.009814	22.316415	0.020647	10.580096
831.812000	24.624778	9.845658	0.009813	22.318150	0.020646	10.580919
831.832000	24.624778	9.847960	0.009812	22.323367	0.020643	10.583392
831.852000	24.624778	9.845506	0.009813	22.317804	0.020646	10.580755
831.872000	24.624778	9.841535	0.009816	22.308802	0.020652	10.576487
831.892000	24.624778	9.840863	0.009817	22.307280	0.020653	10.575765
831.912000	24.624778	9.841179	0.009816	22.307997	0.020652	10.576105
831.932000	24.624778	9.843394	0.009815	22.313017	0.020649	10.578485
831.952000	24.624778	9.841452	0.009816	22.308615	0.020652	10.576398
831.972000	24.624778	9.845124	0.009814	22.316938	0.020647	10.580344
831.992000	24.624778	9.842221	0.009816	22.310358	0.020651	10.577224
832.012000	24.624778	9.842417	0.009816	22.310801	0.020651	10.577435
832.032000	24.624778	9.845146	0.009814	22.316989	0.020647	10.580368
832.052000	24.624778	9.840992	0.009816	22.307571	0.020652	10.575903
832.072000	24.624778	9.839026	0.009818	22.303115	0.020655	10.573791
832.092000	24.624778	9.840399	0.009817	22.306228	0.020653	10.575266
832.112000	24.624778	9.843429	0.009815	22.313096	0.020649	10.578522
832.132000	24.624778	9.849074	0.009811	22.325893	0.020641	10.584590
832.152000	24.624778	9.843140	0.009815	22.312441	0.020650	10.578212
832.172000	24.624778	9.840490	0.009817	22.306434	0.020653	10.575364
832.192000	24.624778	9.843147	0.009815	22.312456	0.020650	10.578219
832.212000	24.624778	9.844667	0.009814	22.315902	0.020647	10.579853
832.232000	24.624778	9.849118	0.009811	22.325993	0.020641	10.584637
832.252000	24.624778	9.844548	0.009814	22.315633	0.020648	10.579725
832.272000	24.624778	9.841873	0.009816	22.309569	0.020651	10.576850
832.292000	24.624778	9.838813	0.009818	22.302634	0.020655	10.573562
832.312000	24.624778	9.844386	0.009814	22.315265	0.020648	10.579551
832.332000	24.624778	9.839513	0.009817	22.304218	0.020655	10.574314
832.352000	24.624778	9.842519	0.009815	22.311034	0.020650	10.577545
832.372000	24.624778	9.840078	0.009817	22.305501	0.020654	10.574922
832.392000	24.624778	9.843911	0.009815	22.314188	0.020649	10.579040
832.412000	24.624778	9.838217	0.009818	22.301282	0.020656	10.572922
832.432000	24.624778	9.845552	0.009813	22.317910	0.020646	10.580805
832.452000	24.624778	9.843652	0.009815	22.313602	0.020649	10.578762
832.472000	24.624778	9.842907	0.009815	22.311914	0.020650	10.577962
832.492000	24.624778	9.838704	0.009818	22.302386	0.020656	10.573445
832.512000	24.624778	9.838426	0.009818	22.301755	0.020656	10.573146
832.532000	24.624778	9.840578	0.009817	22.306633	0.020653	10.575459
832.552000	24.624778	9.837341	0.009819	22.299296	0.020657	10.571980
832.572000	24.624778	9.836957	0.009819	22.298426	0.020658	10.571567
832.592000	24.624778	9.840251	0.009817	22.305892	0.020654	10.575107
832.612000	24.624778	9.843398	0.009815	22.313027	0.020649	10.578490
832.632000	24.624778	9.846277	0.009813	22.319553	0.020645	10.581584
832.652000	24.624778	9.846153	0.009813	22.319271	0.020645	10.581450
832.672000	24.624778	9.839587	0.009817	22.304388	0.020654	10.574394
832.692000	24.624778	9.846386	0.009813	22.319798	0.020645	10.581700
832.712000	24.624778	9.839392	0.009817	22.303944	0.020655	10.574184
832.732000	24.624778	9.845268	0.009814	22.317264	0.020647	10.580499
832.752000	24.624778	9.834631	0.009821	22.293153	0.020661	10.569068
832.772000	24.624778	9.838395	0.009818	22.301685	0.020656	10.573113
832.792000	24.624778	9.838678	0.009818	22.302326	0.020656	10.573416
832.812000	24.624778	9.842555	0.009815	22.311114	0.020650	10.577583
832.832000	24.624778	9.842267	0.009816	22.310462	0.020651	10.577274
832.852000	24.624778	9.837776	0.009819	22.300283	0.020657	10.572448
832.872000	24.624778	9.839375	0.009817	22.303906	0.020655	10.574166
832.892000	24.624778	9.845413	0.009814	22.317593	0.020646	10.580654
832.912000	24.624778	9.840632	0.009817	22.306755	0.020653	10.575516
832.932000	24.624778	9.842445	0.009815	22.310866	0.020651	10.577465
832.952000	24.624778	9.836044	0.009820	22.296356	0.020659	10.570586
832.972000	24.624778	9.842621	0.009815	22.311265	0.020650	10.577654
832.992000	24.624778	9.840777	0.009817	22.307086	0.020653	10.575673
833.012000	24.624778	9.838588	0.009818	22.302123	0.020656	10.573320
833.032000	24.624778	9.840807	0.009817	22.307152	0.020653	10.575704
833.052000	24.624778	9.842276	0.009816	22.310484	0.020651	10.577284
833.072000	24.624778	9.841739	0.009816	22.309266	0.020651	10.576707
833.092000	24.624778	9.839793	0.009817	22.304855	0.020654	10.574616
833.112000	24.624778	9.836278	0.009820	22.296886	0.020659	10.570837
833.132000	24.624778	9.835630	0.009820	22.295417	0.020660	10.570141
833.152000	24.624778	9.835019	0.009820	22.294031	0.020661	10.569484
833.172000	24.624778	9.829978	0.009824	22.282607	0.020668	10.564068
833.192000	24.624778	9.834214	0.009821	22.292209	0.020662	10.568620
833.212000	24.624778	9.833553	0.009821	22.290709	0.020663	10.567909
833.232000	24.624778	9.834654	0.009821	22.293204	0.020661	10.569092
833.252000	24.624778	9.838709	0.009818	22.302397	0.020656	10.573450
833.272000	24.624778	9.840255	0.009817	22.305901	0.020654	10.575111
833.292000	24.624778	9.848660	0.009811	22.324953	0.020642	10.584144
833.312000	24.624778	9.841602	0.009816	22.308956	0.020652	10.576560
833.332000	24.624778	9.839976	0.009817	22.305270	0.020654	10.574812
833.352000	24.624778	9.840465	0.009817	22.306378	0.020653	10.575338
833.372000	24.624778	9.837421	0.009819	22.299477	0.020657	10.572066
833.392000	24.624778	9.843543	0.009815	22.313355	0.020649	10.578645
833.412000	24.624778	9.838544	0.009818	22.302023	0.020656	10.573273
833.432000	24.624778	9.833730	0.009821	22.291110	0.020662	10.568099
833.452000	24.624778	9.839282	0.009818	22.303695	0.020655	10.574066
833.472000	24.624778	9.833653	0.009821	22.290936	0.020663	10.568016
833.492000	24.624778	9.835205	0.009820	22.294454	0.020660	10.569684
833.512000	24.624778	9.840241	0.009817	22.305870	0.020654	10.575097
833.532000	24.624778	9.836383	0.009819	22.297124	0.020659	10.570950
833.552000	24.624778	9.838716	0.009818	22.302412	0.020656	10.573458
833.572000	24.624778	9.840715	0.009817	22.306944	0.020653	10.575606
833.592000	24.624778	9.838895	0.009818	22.302819	0.020655	10.573650
833.612000	24.624778	9.838383	0.009818	22.301657	0.020656	10.573099
833.632000	24.624778	9.832664	0.009822	22.288695	0.020664	10.566954
833.652000	24.624778	9.839702	0.009817	22.304649	0.020654	10.574518
833.672000	24.624778	9.837020	0.009819	22.298568	0.020658	10.571635
833.692000	24.624778	9.839306	0.009818	22.303750	0.020655	10.574092
833.712000	24.624778	9.840502	0.009817	22.306462	0.020653	10.575377
833.732000	24.624778	9.835760	0.009820	22.295712	0.020660	10.570281
833.752000	24.624778	9.836371	0.009819	22.297097	0.020659	10.570938
833.772000	24.624778	9.838878	0.009818	22.302779	0.020655	10.573631
833.792000	24.624778	9.842232	0.009816	22.310384	0.020651	10.577237
833.812000	24.624778	9.841364	0.009816	22.308415	0.020652	10.576304
833.832000	24.624778	9.847317	0.009812	22.321909	0.020644	10.582701
833.852000	24.624859	9.841729	0.009816	22.309243	0.020652	10.576696
833.872000	24.624778	9.837880	0.009818	22.300518	0.020657	10.572559
833.892000	24.624778	9.837618	0.009819	22.299925	0.020657	10.572278
833.912000	24.624778	9.843450	0.009815	22.313145	0.020649	10.578546
833.932000	24.624778	9.845891	0.009813	22.318678	0.020646	10.581169
833.952000	24.624778	9.840856	0.009817	22.307264	0.020653	10.575758
833.972000	24.624778	9.840598	0.009817	22.306678	0.020653	10.575480
833.992000	24.624778	9.840599	0.009817	22.306680	0.020653	10.575481
834.012000	24.624778	9.846751	0.009813	22.320628	0.020645	10.582093
834.032000	24.624778	9.845632	0.009813	22.318089	0.020646	10.580890
834.052000	24.624778	9.844346	0.009814	22.315176	0.020648	10.579509
834.072000	24.624778	9.838983	0.009818	22.303017	0.020655	10.573744
834.092000	24.624778	9.843683	0.009815	22.313672	0.020649	10.578796
834.112000	24.624778	9.848717	0.009811	22.325084	0.020642	10.584206
834.132000	24.624778	9.845267	0.009814	22.317263	0.020647	10.580498
834.152000	24.624778	9.842976	0.009815	22.312069	0.020650	10.578036
834.172000	24.624778	9.841236	0.009816	22.308125	0.020652	10.576166
834.192000	24.624778	9.843464	0.009815	22.313176	0.020649	10.578560
834.212000	24.624778	9.843748	0.009815	22.313819	0.020649	10.578865
834.232000	24.624778	9.848062	0.009812	22.323598	0.020643	10.583501
834.252000	24.624778	9.841241	0.009816	22.308136	0.020652	10.576171
834.272000	24.624778	9.839792	0.009817	22.304852	0.020654	10.574614
834.292000	24.624778	9.847334	0.009812	22.321948	0.020644	10.582719
834.312000	24.624778	9.844521	0.009814	22.315572	0.020648	10.579696
834.332000	24.624778	9.842457	0.009815	22.310893	0.020650	10.577478
834.352000	24.624778	9.848478	0.009812	22.324541	0.020642	10.583948
834.372000	24.624778	9.840177	0.009817	22.305725	0.020654	10.575028
834.392000	24.624778	9.842936	0.009815	22.311980	0.020650	10.577993
834.412000	24.624778	9.847639	0.009812	22.322640	0.020643	10.583047
834.432000	24.624778	9.836468	0.009819	22.297316	0.020659	10.571042
834.452000	24.624778	9.849328	0.009811	22.326467	0.020641	10.584862
834.472000	24.624778	9.846729	0.009813	22.320578	0.020645	10.582070
834.492000	24.624778	9.842238	0.009816	22.310397	0.020651	10.577243
834.512000	24.624778	9.842089	0.009816	22.310058	0.020651	10.577082
834.532000	24.624778	9.843987	0.009814	22.314362	0.020648	10.579123
834.552000	24.624778	9.842259	0.009816	22.310445	0.020651	10.577266
834.572000	24.624778	9.834903	0.009820	22.293769	0.020661	10.569360
834.592000	24.624778	9.838291	0.009818	22.301449	0.020656	10.573001
834.612000	24.624778	9.838038	0.009818	22.300877	0.020657	10.572729
834.632000	24.624778	9.841458	0.009816	22.308629	0.020652	10.576405
834.652000	24.624778	9.838326	0.009818	22.301529	0.020656	10.573039
834.672000	24.624778	9.838090	0.009818	22.300993	0.020656	10.572785
834.692000	24.624778	9.839086	0.009818	22.303251	0.020655	10.573855
834.712000	24.624778	9.841165	0.009816	22.307964	0.020652	10.576089
834.732000	24.624778	9.839373	0.009817	22.303901	0.020655	10.574163
834.752000	24.624778	9.839303	0.009818	22.303744	0.020655	10.574089
834.772000	24.624778	9.839335	0.009818	22.303816	0.020655	10.574123
834.792000	24.624778	9.838270	0.009818	22.301401	0.020656	10.572978
834.812000	24.624778	9.837586	0.009819	22.299851	0.020657	10.572243
834.832000	24.624778	9.835709	0.009820	22.295597	0.020660	10.570226
834.852000	24.624778	9.840826	0.009817	22.307195	0.020653	10.575725
834.872000	24.624778	9.836867	0.009819	22.298222	0.020658	10.571471
834.892000	24.624778	9.837710	0.009819	22.300132	0.020657	10.572376
834.912000	24.624778	9.838690	0.009818	22.302354	0.020656	10.573430
834.932000	24.624778	9.839350	0.009818	22.303851	0.020655	10.574139
834.952000	24.624778	9.848689	0.009811	22.325019	0.020642	10.584175
834.972000	24.624778	9.841941	0.009816	22.309724	0.020651	10.576924
834.992000	24.624778	9.842900	0.009815	22.311897	0.020650	10.577954
835.012000	24.624778	9.839923	0.009817	22.305149	0.020654	10.574755
835.032000	24.624778	9.839644	0.009817	22.304516	0.020654	10.574455
835.052000	24.624778	9.840545	0.009817	22.306560	0.020653	10.575424
835.072000	24.624778	9.842189	0.009816	22.310286	0.020651	10.577190
835.092000	24.624778	9.842245	0.009816	22.310412	0.020651	10.577250
835.112000	24.624778	9.838102	0.009818	22.301022	0.020656	10.572798
835.132000	24.624778	9.838367	0.009818	22.301622	0.020656	10.573083
835.152000	24.624778	9.833224	0.009822	22.289963	0.020663	10.567555
835.172000	24.624778	9.839786	0.009817	22.304839	0.020654	10.574608
835.192000	24.624778	9.841454	0.009816	22.308620	0.020652	10.576400
835.212000	24.624778	9.838739	0.009818	22.302465	0.020656	10.573483
835.232000	24.624778	9.833177	0.009822	22.289857	0.020663	10.567505
835.252000	24.624778	9.840302	0.009817	22.306008	0.020653	10.575162
835.272000	24.624778	9.842567	0.009815	22.311141	0.020650	10.577596
835.292000	24.624778	9.839185	0.009818	22.303475	0.020655	10.573961
835.312000	24.624778	9.837686	0.009819	22.300077	0.020657	10.572350
835.332000	24.624778	9.840943	0.009816	22.307462	0.020653	10.575851
835.352000	24.624778	9.838377	0.009818	22.301645	0.020656	10.573094
835.372000	24.624778	9.837718	0.009819	22.300151	0.020657	10.572385
835.392000	24.624778	9.841278	0.009816	22.308221	0.020652	10.576211
835.412000	24.624778	9.840936	0.009816	22.307446	0.020653	10.575844
835.432000	24.624778	9.842194	0.009816	22.310296	0.020651	10.577195
835.452000	24.624778	9.837455	0.009819	22.299554	0.020657	10.572102
835.472000	24.624778	9.840216	0.009817	22.305814	0.020654	10.575070
835.492000	24.624778	9.839497	0.009817	22.304184	0.020655	10.574297
835.512000	24.624778	9.838714	0.009818	22.302407	0.020656	10.573455
835.532000	24.624778	9.841941	0.009816	22.309724	0.020651	10.576924
835.552000	24.624778	9.839810	0.009817	22.304893	0.020654	10.574634
835.572000	24.624778	9.837952	0.009818	22.300681	0.020657	10.572637
835.592000	24.624778	9.840633	0.009817	22.306759	0.020653	10.575518
835.612000	24.624778	9.838103	0.009818	22.301023	0.020656	10.572799
835.632000	24.624778	9.837960	0.009818	22.300700	0.020657	10.572646
835.652000	24.624778	9.835110	0.009820	22.294239	0.020661	10.569582
835.672000	24.624778	9.836496	0.009819	22.297381	0.020659	10.571072
835.692000	24.624778	9.839299	0.009818	22.303734	0.020655	10.574084
835.712000	24.624778	9.834517	0.009821	22.292894	0.020661	10.568945
835.732000	24.624778	9.839133	0.009818	22.303357	0.020655	10.573905
835.752000	24.624778	9.841061	0.009816	22.307729	0.020652	10.575978
835.772000	24.624778	9.834170	0.009821	22.292109	0.020662	10.568573
835.792000	24.624778	9.835440	0.009820	22.294986	0.020660	10.569937
835.812000	24.624778	9.836002	0.009820	22.296261	0.020659	10.570541
835.832000	24.624778	9.840520	0.009817	22.306503	0.020653	10.575397
835.852000	24.624778	9.840824	0.009817	22.307191	0.020653	10.575723
835.872000	24.624778	9.832978	0.009822	22.289405	0.020663	10.567291
835.892000	24.624778	9.834278	0.009821	22.292352	0.020662	10.568688
835.912000	24.624778	9.838194	0.009818	22.301229	0.020656	10.572897
835.932000	24.624778	9.833182	0.009822	22.289868	0.020663	10.567510
835.952000	24.624778	9.831271	0.009823	22.285537	0.020666	10.565457
835.972000	24.624778	9.827892	0.009825	22.277877	0.020670	10.561826
835.992000	24.624778	9.838835	0.009818	22.302684	0.020655	10.573586
836.012000	24.624778	9.841766	0.009816	22.309326	0.020651	10.576735
836.032000	24.624778	9.832565	0.009822	22.288469	0.020664	10.566847
836.052000	24.624778	9.834448	0.009821	22.292739	0.020661	10.568871
836.072000	24.624778	9.835869	0.009820	22.295960	0.020660	10.570398
836.092000	24.624778	9.841972	0.009816	22.309794	0.020651	10.576957
836.112000	24.624778	9.835151	0.009820	22.294332	0.020660	10.569627
836.132000	24.624778	9.832759	0.009822	22.288909	0.020664	10.567055
836.152000	24.624778	9.835707	0.009820	22.295591	0.020660	10.570224
836.172000	24.624778	9.837898	0.009818	22.300558	0.020657	10.572578
836.192000	24.624778	9.834445	0.009821	22.292732	0.020661	10.568868
836.212000	24.624778	9.836608	0.009819	22.297635	0.020658	10.571193
836.232000	24.624778	9.836593	0.009819	22.297600	0.020659	10.571176
836.252000	24.624778	9.834079	0.009821	22.291902	0.020662	10.568474
836.272000	24.624778	9.834838	0.009820	22.293623	0.020661	10.569290
836.292000	24.624778	9.837321	0.009819	22.299251	0.020658	10.571959
836.312000	24.624778	9.835139	0.009820	22.294304	0.020661	10.569613
836.332000	24.624778	9.836265	0.009820	22.296856	0.020659	10.570823
836.352000	24.624778	9.836037	0.009820	22.296341	0.020659	10.570579
836.372000	24.624778	9.835628	0.009820	22.295414	0.020660	10.570140
836.392000	24.624778	9.834771	0.009820	22.293470	0.020661	10.569218
836.412000	24.624778	9.833998	0.009821	22.291718	0.020662	10.568387
836.432000	24.624778	9.830114	0.009824	22.282914	0.020667	10.564213
836.452000	24.624778	9.836099	0.009820	22.296480	0.020659	10.570645
836.472000	24.624778	9.836790	0.009819	22.298046	0.020658	10.571387
836.492000	24.624778	9.842659	0.009815	22.311352	0.020650	10.577696
836.512000	24.624778	9.833950	0.009821	22.291609	0.020662	10.568335
836.532000	24.624778	9.835967	0.009820	22.296181	0.020659	10.570503
836.552000	24.624778	9.837726	0.009819	22.300169	0.020657	10.572394
836.572000	24.624778	9.834289	0.009821	22.292378	0.020662	10.568700
836.592000	24.624778	9.835784	0.009820	22.295767	0.020660	10.570307
836.612000	24.624778	9.840973	0.009816	22.307529	0.020653	10.575883
836.632000	24.624778	9.834150	0.009821	22.292062	0.020662	10.568550
836.652000	24.624778	9.839367	0.009818	22.303888	0.020655	10.574157
836.672000	24.624778	9.843265	0.009815	22.312725	0.020649	10.578347
836.692000	24.624778	9.831982	0.009822	22.287148	0.020665	10.566221
836.712000	24.624778	9.838911	0.009818	22.302854	0.020655	10.573667
836.732000	24.624778	9.832290	0.009822	22.287847	0.020664	10.566552
836.752000	24.624778	9.835037	0.009820	22.294074	0.020661	10.569504
836.772000	24.624778	9.832764	0.009822	22.288920	0.020664	10.567061
836.792000	24.624778	9.836253	0.009820	22.296830	0.020659	10.570811
836.812000	24.624778	9.830586	0.009823	22.283984	0.020667	10.564721
836.832000	24.624778	9.843062	0.009815	22.312265	0.020650	10.578128
836.852000	24.624778	9.839728	0.009817	22.304708	0.020654	10.574546
836.872000	24.624778	9.840078	0.009817	22.305499	0.020654	10.574921
836.892000	24.624778	9.843491	0.009815	22.313236	0.020649	10.578589
836.912000	24.624778	9.841178	0.009816	22.307995	0.020652	10.576104
836.932000	24.624778	9.838671	0.009818	22.302310	0.020656	10.573409
836.952000	24.624778	9.840213	0.009817	22.305805	0.020654	10.575066
836.972000	24.624778	9.830356	0.009823	22.283462	0.020667	10.564473
836.992000	24.624778	9.836378	0.009819	22.297112	0.020659	10.570945
837.012000	24.624778	9.833824	0.009821	22.291323	0.020662	10.568200
837.032000	24.624778	9.833816	0.009821	22.291306	0.020662	10.568192
837.052000	24.624778	9.836505	0.009819	22.297400	0.020659	10.571081
837.072000	24.624778	9.829942	0.009824	22.282525	0.020668	10.564029
837.092000	24.624778	9.830685	0.009823	22.284209	0.020667	10.564827
837.112000	24.624778	9.830972	0.009823	22.284859	0.020666	10.565136
837.132000	24.624778	9.831354	0.009823	22.285724	0.020666	10.565546
837.152000	24.624778	9.830954	0.009823	22.284818	0.020666	10.565116
837.172000	24.624778	9.835296	0.009820	22.294661	0.020660	10.569783
837.192000	24.624778	9.834665	0.009821	22.293230	0.020661	10.569104
837.212000	24.624778	9.834665	0.009821	22.293229	0.020661	10.569104
837.232000	24.624778	9.837649	0.009819	22.299994	0.020657	10.572311
837.252000	24.624778	9.842888	0.009815	22.311870	0.020650	10.577941
837.272000	24.624778	9.832952	0.009822	22.289346	0.020664	10.567263
837.292000	24.624778	9.837353	0.009819	22.299324	0.020657	10.571993
837.312000	24.624778	9.836609	0.009819	22.297637	0.020658	10.571194
837.332000	24.624778	9.839028	0.009818	22.303119	0.020655	10.573793
837.352000	24.624778	9.836089	0.009820	22.296458	0.020659	10.570635
837.372000	24.624778	9.835800	0.009820	22.295803	0.020660	10.570324
837.392000	24.624778	9.835030	0.009820	22.294058	0.020661	10.569497
837.412000	24.624778	9.829510	0.009824	22.281544	0.020668	10.563564
837.432000	24.624778	9.828495	0.009825	22.279245	0.020670	10.562474
837.452000	24.624778	9.836001	0.009820	22.296258	0.020659	10.570540
837.472000	24.624778	9.840053	0.009817	22.305443	0.020654	10.574894
837.492000	24.624778	9.834681	0.009821	22.293266	0.020661	10.569121
837.512000	24.624778	9.834018	0.009821	22.291764	0.020662	10.568409
837.532000	24.624778	9.830871	0.009823	22.284629	0.020666	10.565026
837.552000	24.624778	9.833886	0.009821	22.291464	0.020662	10.568267
837.572000	24.624778	9.837325	0.009819	22.299260	0.020658	10.571963
837.592000	24.624778	9.836851	0.009819	22.298186	0.020658	10.571454
837.612000	24.624778	9.832675	0.009822	22.288718	0.020664	10.566965
837.632000	24.624778	9.830435	0.009823	22.283642	0.020667	10.564559
837.652000	24.624778	9.835601	0.009820	22.295352	0.020660	10.570110
837.672000	24.624778	9.827563	0.009825	22.277131	0.020671	10.561472
837.692000	24.624778	9.833911	0.009821	22.291521	0.020662	10.568294
837.712000	24.624778	9.831510	0.009823	22.286079	0.020665	10.565714
837.732000	24.624778	9.830050	0.009824	22.282769	0.020667	10.564145
837.752000	24.624778	9.832869	0.009822	22.289160	0.020664	10.567174
837.772000	24.624778	9.833075	0.009822	22.289626	0.020663	10.567396
837.792000	24.624778	9.826586	0.009826	22.274916	0.020672	10.560422
837.812000	24.624778	9.834205	0.009821	22.292187	0.020662	10.568609
837.832000	24.624778	9.836145	0.009820	22.296586	0.020659	10.570695
837.852000	24.624778	9.831222	0.009823	22.285426	0.020666	10.565404
837.872000	24.624778	9.829666	0.009824	22.281899	0.020668	10.563732
837.892000	24.624778	9.835396	0.009820	22.294887	0.020660	10.569890
837.912000	24.624778	9.829071	0.009824	22.280550	0.020669	10.563093
837.932000	24.624778	9.832862	0.009822	22.289144	0.020664	10.567167
837.952000	24.624778	9.837007	0.009819	22.298538	0.020658	10.571621
837.972000	24.624778	9.839201	0.009818	22.303513	0.020655	10.573979
837.992000	24.624778	9.831466	0.009823	22.285978	0.020666	10.565666
838.012000	24.624778	9.837858	0.009818	22.300467	0.020657	10.572535
838.032000	24.624778	9.833253	0.009821	22.290030	0.020663	10.567587
838.052000	24.624778	9.831553	0.009823	22.286176	0.020665	10.565760
838.072000	24.624778	9.829828	0.009824	22.282266	0.020668	10.563906
838.092000	24.624778	9.832250	0.009822	22.287755	0.020664	10.566509
838.112000	24.624778	9.834804	0.009820	22.293546	0.020661	10.569254
838.132000	24.624778	9.831722	0.009822	22.286559	0.020665	10.565942
838.152000	24.624778	9.833742	0.009821	22.291137	0.020662	10.568112
838.172000	24.624778	9.832774	0.009822	22.288944	0.020664	10.567072
838.192000	24.624778	9.835866	0.009820	22.295953	0.020660	10.570395
838.212000	24.624778	9.835652	0.009820	22.295467	0.020660	10.570165
838.232000	24.624778	9.836214	0.009820	22.296742	0.020659	10.570769
838.252000	24.624778	9.837343	0.009819	22.299301	0.020657	10.571982
838.272000	24.624778	9.839949	0.009817	22.305208	0.020654	10.574783
838.292000	24.624778	9.835445	0.009820	22.294998	0.020660	10.569942
838.312000	24.624778	9.837485	0.009819	22.299623	0.020657	10.572135
838.332000	24.624778	9.837231	0.009819	22.299047	0.020658	10.571862
838.352000	24.624778	9.836976	0.009819	22.298468	0.020658	10.571587
838.372000	24.624778	9.833754	0.009821	22.291166	0.020662	10.568126
838.392000	24.624778	9.830684	0.009823	22.284206	0.020667	10.564826
838.412000	24.624778	9.833478	0.009821	22.290540	0.020663	10.567829
838.432000	24.624778	9.831647	0.009823	22.286390	0.020665	10.565861
838.452000	24.624778	9.829894	0.009824	22.282414	0.020668	10.563976
838.472000	24.624778	9.831957	0.009822	22.287091	0.020665	10.566194
838.492000	24.624778	9.833101	0.009822	22.289684	0.020663	10.567423
838.512000	24.624778	9.833576	0.009821	22.290761	0.020663	10.567934
838.532000	24.624778	9.832510	0.009822	22.288344	0.020664	10.566788
838.552000	24.624778	9.833643	0.009821	22.290914	0.020663	10.568006
838.572000	24.624778	9.834420	0.009821	22.292675	0.020661	10.568841
838.592000	24.624778	9.836027	0.009820	22.296317	0.020659	10.570568
838.612000	24.624778	9.836808	0.009819	22.298089	0.020658	10.571408
838.632000	24.624778	9.830353	0.009823	22.283455	0.020667	10.564470
838.652000	24.624778	9.831884	0.009822	22.286926	0.020665	10.566116
838.672000	24.624778	9.827568	0.009825	22.277142	0.020671	10.561477
838.692000	24.624778	9.829298	0.009824	22.281065	0.020669	10.563337
838.712000	24.624778	9.835004	0.009820	22.293999	0.020661	10.569469
838.732000	24.624778	9.835842	0.009820	22.295899	0.020660	10.570370
838.752000	24.624778	9.829484	0.009824	22.281485	0.020668	10.563536
838.772000	24.624778	9.830980	0.009823	22.284876	0.020666	10.565144
838.792000	24.624778	9.829015	0.009824	22.280423	0.020669	10.563032
838.812000	24.624778	9.838208	0.009818	22.301261	0.020656	10.572912
838.832000	24.624778	9.839978	0.009817	22.305274	0.020654	10.574814
838.852000	24.624778	9.834057	0.009821	22.291853	0.020662	10.568451
838.872000	24.624778	9.838237	0.009818	22.301327	0.020656	10.572943
838.892000	24.624778	9.835431	0.009820	22.294967	0.020660	10.569928
838.912000	24.624778	9.838631	0.009818	22.302220	0.020656	10.573366
838.932000	24.624778	9.831449	0.009823	22.285940	0.020666	10.565648
838.952000	24.624778	9.835610	0.009820	22.295373	0.020660	10.570120
838.972000	24.624778	9.830636	0.009823	22.284097	0.020667	10.564774
838.992000	24.624778	9.833521	0.009821	22.290638	0.020663	10.567875
839.012000	24.624778	9.836358	0.009819	22.297068	0.020659	10.570924
839.032000	24.624778	9.832715	0.009822	22.288810	0.020664	10.567009
839.052000	24.624778	9.833945	0.009821	22.291599	0.020662	10.568331
839.072000	24.624778	9.830440	0.009823	22.283652	0.020667	10.564563
839.092000	24.624778	9.829948	0.009824	22.282537	0.020668	10.564035
839.112000	24.624778	9.836322	0.009819	22.296986	0.020659	10.570885
839.132000	24.624778	9.833080	0.009822	22.289638	0.020663	10.567401
839.152000	24.624778	9.830517	0.009823	22.283827	0.020667	10.564646
839.172000	24.624778	9.830647	0.009823	22.284122	0.020667	10.564786
839.192000	24.624778	9.834035	0.009821	22.291802	0.020662	10.568427
839.212000	24.624778	9.837459	0.009819	22.299563	0.020657	10.572107
839.232000	24.624778	9.837287	0.009819	22.299174	0.020658	10.571922
839.252000	24.624778	9.834261	0.009821	22.292313	0.020662	10.568670
839.272000	24.624778	9.836693	0.009819	22.297828	0.020658	10.571284
839.292000	24.624778	9.829715	0.009824	22.282010	0.020668	10.563785
839.312000	24.624778	9.832467	0.009822	22.288247	0.020664	10.566742
839.332000	24.624778	9.835214	0.009820	22.294475	0.020660	10.569694
839.352000	24.624778	9.830453	0.009823	22.283682	0.020667	10.564578
839.372000	24.624778	9.837746	0.009819	22.300214	0.020657	10.572415
839.392000	24.624778	9.838402	0.009818	22.301702	0.020656	10.573121
839.412000	24.624778	9.839297	0.009818	22.303730	0.020655	10.574082
839.432000	24.624778	9.834498	0.009821	22.292850	0.020661	10.568924
839.452000	24.624778	9.842012	0.009816	22.309885	0.020651	10.577000
839.472000	24.624778	9.834606	0.009821	22.293096	0.020661	10.569040
839.492000	24.624778	9.837833	0.009819	22.300412	0.020657	10.572509
839.512000	24.624778	9.841502	0.009816	22.308727	0.020652	10.576451
839.532000	24.624778	9.838237	0.009818	22.301328	0.020656	10.572943
839.552000	24.624778	9.840465	0.009817	22.306378	0.020653	10.575338
839.572000	24.624778	9.835292	0.009820	22.294651	0.020660	10.569778
839.592000	24.624778	9.831651	0.009823	22.286398	0.020665	10.565865
839.612000	24.624778	9.841370	0.009816	22.308428	0.020652	10.576310
839.632000	24.624778	9.839679	0.009817	22.304596	0.020654	10.574493
839.652000	24.624778	9.831000	0.009823	22.284923	0.020666	10.565166
839.672000	24.624778	9.838054	0.009818	22.300912	0.020657	10.572746
839.692000	24.624778	9.836349	0.009819	22.297047	0.020659	10.570914
839.712000	24.624778	9.836545	0.009819	22.297491	0.020659	10.571124
839.732000	24.624778	9.834741	0.009821	22.293402	0.020661	10.569185
839.752000	24.624778	9.838263	0.009818	22.301387	0.020656	10.572971
839.772000	24.624778	9.842804	0.009815	22.311679	0.020650	10.577851
839.792000	24.624778	9.836875	0.009819	22.298239	0.020658	10.571479
839.812000	24.624778	9.835767	0.009820	22.295728	0.020660	10.570288
839.832000	24.624778	9.830510	0.009823	22.283813	0.020667	10.564639
839.852000	24.624778	9.830852	0.009823	22.284587	0.020666	10.565007
839.872000	24.624778	9.828910	0.009824	22.280185	0.020669	10.562919
839.892000	24.624778	9.836754	0.009819	22.297965	0.020658	10.571349
839.912000	24.624778	9.831875	0.009822	22.286906	0.020665	10.566106
839.932000	24.624778	9.838619	0.009818	22.302193	0.020656	10.573354
839.952000	24.624778	9.833129	0.009822	22.289748	0.020663	10.567453
839.972000	24.624778	9.838865	0.009818	22.302750	0.020655	10.573618
839.992000	24.624778	9.840411	0.009817	22.306256	0.020653	10.575280
840.012000	24.624778	9.835423	0.009820	22.294949	0.020660	10.569919
840.032000	24.624778	9.831489	0.009823	22.286031	0.020666	10.565691
840.052000	24.624778	9.833947	0.009821	22.291602	0.020662	10.568332
840.072000	24.624778	9.839478	0.009817	22.304141	0.020655	10.574277
840.092000	24.624778	9.841451	0.009816	22.308613	0.020652	10.576397
840.112000	24.624778	9.835157	0.009820	22.294344	0.020660	10.569632
840.132000	24.624778	9.838185	0.009818	22.301209	0.020656	10.572887
840.152000	24.624778	9.837189	0.009819	22.298951	0.020658	10.571816
840.172000	24.624778	9.830200	0.009823	22.283110	0.020667	10.564306
840.192000	24.624778	9.838930	0.009818	22.302899	0.020655	10.573688
840.212000	24.624778	9.833541	0.009821	22.290683	0.020663	10.567896
840.232000	24.624778	9.840063	0.009817	22.305465	0.020654	10.574905
840.252000	24.624778	9.832097	0.009822	22.287410	0.020665	10.566345
840.272000	24.624778	9.829487	0.009824	22.281492	0.020668	10.563539
840.292000	24.624778	9.827383	0.009825	22.276724	0.020671	10.561279
840.312000	24.624778	9.836535	0.009819	22.297470	0.020659	10.571114
840.332000	24.624778	9.828204	0.009825	22.278585	0.020670	10.562161
840.352000	24.624778	9.834596	0.009821	22.293075	0.020661	10.569031
840.372000	24.624778	9.835810	0.009820	22.295826	0.020660	10.570335
840.392000	24.624778	9.835803	0.009820	22.295810	0.020660	10.570327
840.412000	24.624778	9.829769	0.009824	22.282132	0.020668	10.563843
840.432000	24.624778	9.831708	0.009822	22.286527	0.020665	10.565927
840.452000	24.624778	9.829383	0.009824	22.281257	0.020668	10.563428
840.472000	24.624778	9.830002	0.009824	22.282660	0.020668	10.564093
840.492000	24.624778	9.834213	0.009821	22.292207	0.020662	10.568619
840.512000	24.624778	9.832449	0.009822	22.288208	0.020664	10.566723
840.532000	24.624778	9.833083	0.009822	22.289644	0.020663	10.567404
840.552000	24.624778	9.830028	0.009824	22.282719	0.020668	10.564121
840.572000	24.624778	9.839583	0.009817	22.304379	0.020654	10.574390
840.592000	24.624778	9.840188	0.009817	22.305750	0.020654	10.575040
840.612000	24.624778	9.835216	0.009820	22.294480	0.020660	10.569697
840.632000	24.624778	9.835973	0.009820	22.296195	0.020659	10.570510
840.652000	24.624778	9.830946	0.009823	22.284799	0.020666	10.565107
840.672000	24.624778	9.835635	0.009820	22.295430	0.020660	10.570147
840.692000	24.624778	9.832037	0.009822	22.287274	0.020665	10.566280
840.712000	24.624778	9.823608	0.009828	22.268167	0.020676	10.557222
840.732000	24.624778	9.831460	0.009823	22.285965	0.020666	10.565660
840.752000	24.624778	9.835085	0.009820	22.294183	0.020661	10.569556
840.772000	24.624778	9.831167	0.009823	22.285301	0.020666	10.565345
840.792000	24.624778	9.831101	0.009823	22.285150	0.020666	10.565274
840.812000	24.624778	9.827798	0.009825	22.277664	0.020671	10.561724
840.832000	24.624778	9.830080	0.009824	22.282837	0.020667	10.564177
840.852000	24.624778	9.833515	0.009821	22.290623	0.020663	10.567868
840.872000	24.624778	9.828650	0.009824	22.279596	0.020669	10.562640
840.892000	24.624778	9.832147	0.009822	22.287522	0.020665	10.566398
840.912000	24.624778	9.833544	0.009821	22.290689	0.020663	10.567899
840.932000	24.624778	9.834231	0.009821	22.292245	0.020662	10.568637
840.952000	24.624778	9.831951	0.009822	22.287079	0.020665	10.566188
840.972000	24.624778	9.832099	0.009822	22.287414	0.020665	10.566347
840.992000	24.624778	9.831531	0.009823	22.286126	0.020665	10.565736
841.012000	24.624778	9.829048	0.009824	22.280497	0.020669	10.563067
841.032000	24.624778	9.829378	0.009824	22.281246	0.020668	10.563423
841.052000	24.624778	9.827645	0.009825	22.277317	0.020671	10.561560
841.072000	24.624778	9.830980	0.009823	22.284877	0.020666	10.565144
841.092000	24.624778	9.830482	0.009823	22.283749	0.020667	10.564609
841.112000	24.624778	9.830734	0.009823	22.284319	0.020667	10.564879
841.132000	24.624778	9.838935	0.009818	22.302910	0.020655	10.573693
841.152000	24.624778	9.835743	0.009820	22.295674	0.020660	10.570263
841.172000	24.624778	9.837391	0.009819	22.299409	0.020657	10.572034
841.192000	24.624778	9.841449	0.009816	22.308608	0.020652	10.576395
841.212000	24.624778	9.836302	0.009820	22.296941	0.020659	10.570863
841.232000	24.624778	9.835948	0.009820	22.296137	0.020659	10.570483
841.252000	24.624778	9.837968	0.009818	22.300718	0.020657	10.572654
841.272000	24.624778	9.833415	0.009821	22.290397	0.020663	10.567761
841.292000	24.624778	9.838437	0.009818	22.301780	0.020656	10.573157
841.312000	24.624778	9.829065	0.009824	22.280535	0.020669	10.563086
841.332000	24.624778	9.833718	0.009821	22.291083	0.020662	10.568086
841.352000	24.624778	9.831364	0.009823	22.285748	0.020666	10.565557
841.372000	24.624778	9.834709	0.009821	22.293329	0.020661	10.569151
841.392000	24.624778	9.833533	0.009821	22.290665	0.020663	10.567888
841.412000	24.624778	9.829217	0.009824	22.280880	0.020669	10.563249
841.432000	24.624778	9.838857	0.009818	22.302733	0.020655	10.573610
841.452000	24.624778	9.836835	0.009819	22.298149	0.020658	10.571436
841.472000	24.624778	9.834573	0.009821	22.293022	0.020661	10.569005
841.492000	24.624778	9.829825	0.009824	22.282258	0.020668	10.563902
841.512000	24.624778	9.838289	0.009818	22.301446	0.020656	10.572999
841.532000	24.624778	9.836785	0.009819	22.298036	0.020658	10.571383
841.552000	24.624778	9.837534	0.009819	22.299734	0.020657	10.572188
841.572000	24.624778	9.827530	0.009825	22.277057	0.020671	10.561437
841.592000	24.624778	9.828478	0.009825	22.279206	0.020670	10.562455
841.612000	24.624778	9.826968	0.009826	22.275781	0.020672	10.560832
841.632000	24.624778	9.827504	0.009825	22.276998	0.020671	10.561409
841.652000	24.624778	9.828898	0.009824	22.280157	0.020669	10.562906
841.672000	24.624778	9.836629	0.009819	22.297682	0.020658	10.571215
841.692000	24.624778	9.826085	0.009826	22.273782	0.020673	10.559884
841.712000	24.624778	9.826235	0.009826	22.274120	0.020673	10.560044
841.732000	24.624778	9.836936	0.009819	22.298379	0.020658	10.571545
841.752000	24.624778	9.833100	0.009822	22.289682	0.020663	10.567422
841.772000	24.624778	9.834664	0.009821	22.293227	0.020661	10.569103
841.792000	24.624778	9.840292	0.009817	22.305986	0.020653	10.575152
841.812000	24.624778	9.834451	0.009821	22.292745	0.020661	10.568874
841.832000	24.624778	9.833558	0.009821	22.290720	0.020663	10.567914
841.852000	24.624778	9.831917	0.009822	22.287002	0.020665	10.566151
841.872000	24.624778	9.836515	0.009819	22.297423	0.020659	10.571092
841.892000	24.624778	9.829620	0.009824	22.281794	0.020668	10.563683
841.912000	24.624778	9.834648	0.009821	22.293192	0.020661	10.569086
841.932000	24.624778	9.841244	0.009816	22.308143	0.020652	10.576175
841.952000	24.624778	9.832953	0.009822	22.289349	0.020664	10.567264
841.972000	24.624778	9.830426	0.009823	22.283622	0.020667	10.564549
841.992000	24.624778	9.833292	0.009821	22.290118	0.020663	10.567629
842.012000	24.624778	9.830057	0.009824	22.282784	0.020667	10.564152
842.032000	24.624778	9.829862	0.009824	22.282343	0.020668	10.563943
842.052000	24.624778	9.836013	0.009820	22.296286	0.020659	10.570553
842.072000	24.624778	9.836991	0.009819	22.298503	0.020658	10.571604
842.092000	24.624778	9.831216	0.009823	22.285411	0.020666	10.565397
842.112000	24.624778	9.834872	0.009820	22.293700	0.020661	10.569327
842.132000	24.624778	9.838111	0.009818	22.301041	0.020656	10.572807
842.152000	24.624778	9.835302	0.009820	22.294674	0.020660	10.569789
842.172000	24.624778	9.834086	0.009821	22.291916	0.020662	10.568481
842.192000	24.624778	9.837279	0.009819	22.299156	0.020658	10.571914
842.212000	24.624778	9.834360	0.009821	22.292539	0.020662	10.568777
842.232000	24.624778	9.836410	0.009819	22.297186	0.020659	10.570980
842.252000	24.624778	9.831774	0.009822	22.286676	0.020665	10.565997
842.272000	24.624778	9.842308	0.009816	22.310554	0.020651	10.577318
[truncated: 1,002 more rows]
