# Supplementary material for: Stress relaxation in the presence of sudden strain bursts: Methodology and stress relaxation data of microcast aluminium microwires
Source: Data Brief. 2018 Nov 14;21:2134–41. doi: 10.1016/j.dib.2018.11.047 (PMC6265499; doi:10.1016/j.dib.2018.11.047)
Supplement: Supplementary file 2 — Supplementary material [file mmc2.zip › Data in brief/Annealed/AN_27_2/Stress relaxation txt files/An_27_2_Relaxcycle0014.txt]

Time[s]	Motordispl[�m]	Force[mN]	EngStrain	EngStress[MPa]	Shearstrain	Shearstress [MPa]
888.189000	32.382320	10.513528	0.014493	23.832077	0.030455	11.298663
888.209000	32.382320	10.514414	0.014492	23.834086	0.030453	11.299616
888.229000	32.382320	10.511926	0.014494	23.828445	0.030457	11.296942
888.249000	32.382320	10.514362	0.014492	23.833968	0.030454	11.299560
888.269000	32.382320	10.521224	0.014488	23.849524	0.030444	11.306935
888.289000	32.382320	10.519284	0.014489	23.845126	0.030447	11.304850
888.309000	32.382320	10.520916	0.014488	23.848824	0.030445	11.306603
888.329000	32.382320	10.520578	0.014488	23.848059	0.030445	11.306240
888.349000	32.382320	10.515088	0.014492	23.835613	0.030453	11.300340
888.369000	32.382320	10.510054	0.014495	23.824203	0.030459	11.294931
888.389000	32.382320	10.505319	0.014498	23.813470	0.030466	11.289842
888.409000	32.382320	10.500206	0.014502	23.801879	0.030473	11.284347
888.429000	32.382320	10.501756	0.014501	23.805392	0.030471	11.286012
888.449000	32.382320	10.497103	0.014504	23.794845	0.030477	11.281012
888.469000	32.382320	10.496960	0.014504	23.794521	0.030477	11.280859
888.489000	32.382320	10.505633	0.014498	23.814182	0.030465	11.290179
888.509000	32.382320	10.497387	0.014503	23.795489	0.030477	11.281317
888.529000	32.382320	10.490149	0.014508	23.779082	0.030487	11.273539
888.549000	32.382320	10.487534	0.014510	23.773154	0.030490	11.270728
888.569000	32.382320	10.458604	0.014529	23.707576	0.030530	11.239638
888.589000	32.382320	10.462041	0.014527	23.715366	0.030525	11.243332
888.609000	32.382320	10.460539	0.014528	23.711962	0.030527	11.241718
888.629000	32.382320	10.458261	0.014529	23.706798	0.030530	11.239269
888.649000	32.382320	10.462515	0.014526	23.716441	0.030524	11.243841
888.669000	32.382320	10.459126	0.014528	23.708759	0.030529	11.240199
888.689000	32.382320	10.461010	0.014527	23.713029	0.030526	11.242224
888.709000	32.382320	10.458873	0.014529	23.708185	0.030529	11.239927
888.729000	32.382320	10.454983	0.014531	23.699368	0.030535	11.235747
888.749000	32.382320	10.455173	0.014531	23.699798	0.030534	11.235951
888.769000	32.382320	10.459788	0.014528	23.710260	0.030528	11.240911
888.789000	32.382320	10.454529	0.014531	23.698338	0.030535	11.235259
888.809000	32.382320	10.457174	0.014530	23.704333	0.030532	11.238101
888.829000	32.382320	10.458327	0.014529	23.706948	0.030530	11.239341
888.849000	32.382320	10.456039	0.014530	23.701761	0.030533	11.236881
888.869000	32.382320	10.457729	0.014529	23.705593	0.030531	11.238698
888.889000	32.382320	10.456084	0.014530	23.701864	0.030533	11.236930
888.909000	32.382320	10.455257	0.014531	23.699988	0.030534	11.236041
888.929000	32.382320	10.455031	0.014531	23.699476	0.030535	11.235798
888.949000	32.382320	10.460151	0.014528	23.711082	0.030528	11.241300
888.969000	32.382320	10.452574	0.014533	23.693908	0.030538	11.233158
888.989000	32.382320	10.455136	0.014531	23.699714	0.030534	11.235911
889.009000	32.382320	10.425717	0.014550	23.633027	0.030575	11.204295
889.029000	32.382320	10.272563	0.014650	23.285857	0.030784	11.039703
889.049000	32.382320	10.269401	0.014652	23.278690	0.030788	11.036306
889.069000	32.382320	10.267610	0.014653	23.274630	0.030791	11.034381
889.089000	32.382320	10.266968	0.014654	23.273175	0.030791	11.033691
889.109000	32.382320	10.268980	0.014653	23.277736	0.030789	11.035853
889.129000	32.382320	10.262889	0.014656	23.263928	0.030797	11.029307
889.149000	32.382320	10.262346	0.014657	23.262698	0.030798	11.028724
889.169000	32.382320	10.264588	0.014655	23.267779	0.030795	11.031133
889.189000	32.382320	10.266716	0.014654	23.272604	0.030792	11.033420
889.209000	32.382320	10.266534	0.014654	23.272191	0.030792	11.033224
889.229000	32.382320	10.271383	0.014651	23.283183	0.030785	11.038436
889.249000	32.382320	10.264956	0.014655	23.268615	0.030794	11.031529
889.269000	32.382320	10.260826	0.014658	23.259252	0.030800	11.027090
889.289000	32.382320	10.267581	0.014653	23.274564	0.030791	11.034349
889.309000	32.382320	10.261240	0.014658	23.260192	0.030799	11.027536
889.329000	32.382320	10.259446	0.014659	23.256125	0.030802	11.025608
889.349000	32.382320	10.259976	0.014658	23.257325	0.030801	11.026177
889.369000	32.382320	10.264345	0.014656	23.267228	0.030795	11.030872
889.389000	32.382320	10.261771	0.014657	23.261395	0.030799	11.028106
889.409000	32.382320	10.268449	0.014653	23.276532	0.030789	11.035283
889.429000	32.382320	10.255472	0.014661	23.247115	0.030807	11.021336
889.449000	32.382320	10.261388	0.014657	23.260526	0.030799	11.027694
889.469000	32.382320	10.265477	0.014655	23.269796	0.030793	11.032089
889.489000	32.382320	10.260976	0.014658	23.259593	0.030800	11.027252
889.509000	32.382320	10.260720	0.014658	23.259012	0.030800	11.026976
889.529000	32.382320	10.262428	0.014657	23.262885	0.030798	11.028812
889.549000	32.382320	10.260849	0.014658	23.259304	0.030800	11.027115
889.569000	32.382320	10.266535	0.014654	23.272194	0.030792	11.033226
889.589000	32.382320	10.262800	0.014657	23.263727	0.030797	11.029212
889.609000	32.382320	10.261375	0.014657	23.260498	0.030799	11.027681
889.629000	32.382320	10.263105	0.014656	23.264419	0.030797	11.029540
889.649000	32.382320	10.259475	0.014659	23.256190	0.030802	11.025638
889.669000	32.382320	10.262019	0.014657	23.261957	0.030798	11.028372
889.689000	32.382320	10.261479	0.014657	23.260733	0.030799	11.027792
889.709000	32.382320	10.264318	0.014656	23.267168	0.030795	11.030843
889.729000	32.382320	10.256371	0.014661	23.249154	0.030806	11.022303
889.749000	32.382320	10.258283	0.014659	23.253488	0.030803	11.024357
889.769000	32.382320	10.255854	0.014661	23.247981	0.030807	11.021747
889.789000	32.382320	10.259569	0.014659	23.256403	0.030802	11.025740
889.809000	32.382320	10.263028	0.014656	23.264244	0.030797	11.029457
889.829000	32.382320	10.262511	0.014657	23.263072	0.030798	11.028901
889.849000	32.382320	10.265616	0.014655	23.270111	0.030793	11.032238
889.869000	32.382320	10.262052	0.014657	23.262033	0.030798	11.028408
889.889000	32.382320	10.264640	0.014655	23.267898	0.030795	11.031189
889.909000	32.382320	10.264126	0.014656	23.266733	0.030795	11.030637
889.929000	32.382320	10.262738	0.014657	23.263586	0.030797	11.029145
889.949000	32.382320	10.262453	0.014657	23.262939	0.030798	11.028838
889.969000	32.382320	10.260147	0.014658	23.257713	0.030801	11.026360
889.989000	32.382320	10.254233	0.014662	23.244308	0.030809	11.020005
890.009000	32.382320	10.248823	0.014666	23.232045	0.030816	11.014191
890.029000	32.382320	10.256991	0.014660	23.250560	0.030805	11.022969
890.049000	32.382320	10.256980	0.014660	23.250535	0.030805	11.022957
890.069000	32.382320	10.253979	0.014662	23.243732	0.030809	11.019732
890.089000	32.382320	10.259293	0.014659	23.255777	0.030802	11.025443
890.109000	32.382320	10.253638	0.014663	23.242959	0.030810	11.019366
890.129000	32.382320	10.259768	0.014659	23.256854	0.030801	11.025953
890.149000	32.382320	10.267318	0.014654	23.273969	0.030791	11.034067
890.169000	32.382320	10.260535	0.014658	23.258592	0.030800	11.026777
890.189000	32.382320	10.265123	0.014655	23.268993	0.030794	11.031708
890.209000	32.382320	10.264108	0.014656	23.266693	0.030795	11.030618
890.229000	32.382320	10.264194	0.014656	23.266887	0.030795	11.030710
890.249000	32.382320	10.261821	0.014657	23.261507	0.030798	11.028159
890.269000	32.382320	10.253168	0.014663	23.241894	0.030810	11.018861
890.289000	32.382320	10.256761	0.014660	23.250039	0.030805	11.022722
890.309000	32.382320	10.261278	0.014658	23.260277	0.030799	11.027576
890.329000	32.382320	10.258018	0.014660	23.252886	0.030804	11.024072
890.349000	32.382320	10.257381	0.014660	23.251443	0.030805	11.023388
890.369000	32.382400	10.258786	0.014659	23.254627	0.030803	11.024898
890.389000	32.382400	10.263466	0.014656	23.265237	0.030796	11.029928
890.409000	32.382400	10.257389	0.014660	23.251461	0.030805	11.023396
890.429000	32.382400	10.255733	0.014661	23.247707	0.030807	11.021617
890.449000	32.382400	10.255512	0.014661	23.247206	0.030807	11.021379
890.469000	32.382400	10.253755	0.014662	23.243223	0.030810	11.019491
890.489000	32.382400	10.255037	0.014662	23.246131	0.030808	11.020869
890.509000	32.382400	10.258565	0.014659	23.254128	0.030803	11.024661
890.529000	32.382400	10.258059	0.014660	23.252981	0.030804	11.024117
890.549000	32.382400	10.257790	0.014660	23.252370	0.030804	11.023827
890.569000	32.382400	10.254807	0.014662	23.245608	0.030808	11.020622
890.589000	32.382400	10.262372	0.014657	23.262756	0.030798	11.028751
890.609000	32.382400	10.265324	0.014655	23.269449	0.030794	11.031924
890.629000	32.382400	10.261028	0.014658	23.259711	0.030800	11.027308
890.649000	32.382400	10.260362	0.014658	23.258200	0.030801	11.026592
890.669000	32.382400	10.258626	0.014659	23.254264	0.030803	11.024726
890.689000	32.382400	10.258949	0.014659	23.254998	0.030803	11.025073
890.709000	32.382400	10.261046	0.014658	23.259751	0.030800	11.027327
890.729000	32.382400	10.155063	0.014727	23.019509	0.030944	10.913429
890.749000	32.382400	10.009062	0.014822	22.688554	0.031144	10.756525
890.769000	32.382400	9.999389	0.014828	22.666626	0.031157	10.746129
890.789000	32.382400	10.001213	0.014827	22.670762	0.031155	10.748090
890.809000	32.382400	10.002703	0.014826	22.674139	0.031153	10.749691
890.829000	32.382400	10.004705	0.014825	22.678677	0.031150	10.751842
890.849000	32.382400	10.003164	0.014826	22.675183	0.031152	10.750186
890.869000	32.382400	10.001078	0.014827	22.670456	0.031155	10.747945
890.889000	32.382400	10.010594	0.014821	22.692027	0.031142	10.758172
890.909000	32.382400	9.998775	0.014829	22.665235	0.031158	10.745470
890.929000	32.382400	9.997870	0.014829	22.663182	0.031159	10.744497
890.949000	32.382400	10.001785	0.014827	22.672058	0.031154	10.748704
890.969000	32.382400	10.004759	0.014825	22.678799	0.031150	10.751901
890.989000	32.382400	9.998233	0.014829	22.664007	0.031159	10.744887
891.009000	32.382400	9.998256	0.014829	22.664058	0.031159	10.744912
891.029000	32.382400	10.003603	0.014826	22.676179	0.031151	10.750658
891.049000	32.382400	10.002090	0.014827	22.672749	0.031153	10.749032
891.069000	32.382400	9.999237	0.014829	22.666283	0.031157	10.745967
891.089000	32.382400	10.003315	0.014826	22.675527	0.031152	10.750349
891.109000	32.382400	9.999059	0.014829	22.665878	0.031157	10.745775
891.129000	32.382400	9.997917	0.014829	22.663290	0.031159	10.744548
891.149000	32.382400	10.002115	0.014827	22.672806	0.031153	10.749059
891.169000	32.382400	10.002176	0.014827	22.672945	0.031153	10.749125
891.189000	32.382400	10.005724	0.014824	22.680987	0.031148	10.752938
891.209000	32.382400	10.013399	0.014819	22.698385	0.031138	10.761186
891.229000	32.382400	10.013829	0.014819	22.699360	0.031137	10.761648
891.249000	32.382400	10.003866	0.014826	22.676774	0.031151	10.750940
891.269000	32.382400	10.009188	0.014822	22.688839	0.031144	10.756660
891.289000	32.382400	10.005105	0.014825	22.679584	0.031149	10.752272
891.309000	32.382400	10.007804	0.014823	22.685702	0.031146	10.755173
891.329000	32.382400	10.004769	0.014825	22.678823	0.031150	10.751912
891.349000	32.382400	10.005198	0.014825	22.679795	0.031149	10.752373
891.369000	32.382400	10.006082	0.014824	22.681799	0.031148	10.753323
891.389000	32.382400	10.007815	0.014823	22.685727	0.031146	10.755185
891.409000	32.382400	10.009020	0.014822	22.688458	0.031144	10.756480
891.429000	32.382400	10.009056	0.014822	22.688540	0.031144	10.756518
891.449000	32.382400	10.003341	0.014826	22.675585	0.031152	10.750377
891.469000	32.382400	10.001773	0.014827	22.672030	0.031154	10.748691
891.489000	32.382400	10.005379	0.014825	22.680205	0.031149	10.752567
891.509000	32.382400	9.999171	0.014829	22.666133	0.031157	10.745896
891.529000	32.382400	9.995734	0.014831	22.658342	0.031162	10.742202
891.549000	32.382400	10.000939	0.014827	22.670141	0.031155	10.747796
891.569000	32.382400	9.996246	0.014831	22.659502	0.031161	10.742752
891.589000	32.382400	9.997632	0.014830	22.662644	0.031159	10.744241
891.609000	32.382400	9.998128	0.014829	22.663768	0.031159	10.744774
891.629000	32.382400	9.997366	0.014830	22.662041	0.031160	10.743956
891.649000	32.382400	9.992677	0.014833	22.651412	0.031166	10.738916
891.669000	32.382400	9.994329	0.014832	22.655156	0.031164	10.740691
891.689000	32.382400	9.996407	0.014830	22.659866	0.031161	10.742925
891.709000	32.382400	10.001311	0.014827	22.670983	0.031154	10.748195
891.729000	32.382400	9.994335	0.014832	22.655170	0.031164	10.740698
891.749000	32.382400	10.000366	0.014828	22.668840	0.031156	10.747179
891.769000	32.382400	9.995446	0.014831	22.657689	0.031162	10.741892
891.789000	32.382400	9.998165	0.014829	22.663853	0.031159	10.744815
891.809000	32.382400	10.006824	0.014824	22.683480	0.031147	10.754119
891.829000	32.382400	10.001113	0.014827	22.670534	0.031155	10.747982
891.849000	32.382400	10.000412	0.014828	22.668946	0.031156	10.747229
891.869000	32.382400	9.999554	0.014828	22.667001	0.031157	10.746307
891.889000	32.382400	10.001010	0.014827	22.670301	0.031155	10.747871
891.909000	32.382400	10.006617	0.014824	22.683010	0.031147	10.753897
891.929000	32.382400	9.998666	0.014829	22.664987	0.031158	10.745352
891.949000	32.382400	10.004333	0.014825	22.677833	0.031150	10.751443
891.969000	32.382400	10.001329	0.014827	22.671025	0.031154	10.748215
891.989000	32.382400	10.004788	0.014825	22.678866	0.031150	10.751932
892.009000	32.382400	10.012463	0.014820	22.696263	0.031139	10.760180
892.029000	32.382400	10.006295	0.014824	22.682281	0.031148	10.753551
892.049000	32.382400	10.006622	0.014824	22.683022	0.031147	10.753903
892.069000	32.382400	10.005265	0.014825	22.679946	0.031149	10.752444
892.089000	32.382400	9.998008	0.014829	22.663496	0.031159	10.744645
892.109000	32.382400	9.998505	0.014829	22.664623	0.031158	10.745180
892.129000	32.382400	10.010712	0.014821	22.692293	0.031142	10.758298
892.149000	32.382400	10.002295	0.014827	22.673213	0.031153	10.749252
892.169000	32.382400	9.991024	0.014834	22.647665	0.031168	10.737140
892.189000	32.382400	9.992628	0.014833	22.651301	0.031166	10.738864
892.209000	32.382400	9.995464	0.014831	22.657730	0.031162	10.741911
892.229000	32.382400	10.000638	0.014828	22.669458	0.031155	10.747472
892.249000	32.382400	10.004072	0.014825	22.677241	0.031151	10.751162
892.269000	32.382400	9.998632	0.014829	22.664911	0.031158	10.745316
892.289000	32.382400	9.996933	0.014830	22.661060	0.031160	10.743491
892.309000	32.382400	10.002957	0.014826	22.674714	0.031152	10.749964
892.329000	32.382400	10.000118	0.014828	22.668278	0.031156	10.746913
892.349000	32.382400	9.994280	0.014832	22.655045	0.031164	10.740639
892.369000	32.382400	9.998798	0.014829	22.665286	0.031158	10.745494
892.389000	32.382400	9.994033	0.014832	22.654486	0.031164	10.740374
892.409000	32.382400	9.990429	0.014834	22.646317	0.031169	10.736501
892.429000	32.382400	9.988226	0.014836	22.641322	0.031172	10.734133
892.449000	32.382400	9.995233	0.014831	22.657206	0.031163	10.741663
892.469000	32.382400	9.990861	0.014834	22.647294	0.031169	10.736964
892.489000	32.382400	9.997061	0.014830	22.661350	0.031160	10.743628
892.509000	32.382400	9.993168	0.014833	22.652524	0.031166	10.739444
892.529000	32.382400	9.992587	0.014833	22.651207	0.031166	10.738819
892.549000	32.382400	9.991473	0.014834	22.648684	0.031168	10.737623
892.569000	32.382400	9.990062	0.014835	22.645484	0.031170	10.736106
892.589000	32.382400	9.995251	0.014831	22.657247	0.031163	10.741683
892.609000	32.382400	9.988420	0.014836	22.641763	0.031172	10.734342
892.629000	32.382400	9.988198	0.014836	22.641259	0.031172	10.734103
892.649000	32.382400	9.991291	0.014834	22.648270	0.031168	10.737427
892.669000	32.382400	9.988822	0.014835	22.642674	0.031171	10.734774
892.689000	32.382400	9.994722	0.014832	22.656047	0.031163	10.741114
892.709000	32.382400	9.991374	0.014834	22.648457	0.031168	10.737516
892.729000	32.382400	9.992263	0.014833	22.650473	0.031167	10.738471
892.749000	32.382400	9.994225	0.014832	22.654920	0.031164	10.740579
892.769000	32.382400	9.992701	0.014833	22.651466	0.031166	10.738942
892.789000	32.382400	9.996756	0.014830	22.660658	0.031161	10.743300
892.809000	32.382400	9.992918	0.014833	22.651958	0.031166	10.739175
892.829000	32.382400	9.995569	0.014831	22.657967	0.031162	10.742024
892.849000	32.382400	9.992960	0.014833	22.652054	0.031166	10.739221
892.869000	32.382400	10.000482	0.014828	22.669104	0.031156	10.747304
892.889000	32.382400	9.993014	0.014833	22.652176	0.031166	10.739279
892.909000	32.382400	9.995367	0.014831	22.657509	0.031163	10.741807
892.929000	32.382400	9.993519	0.014832	22.653320	0.031165	10.739821
892.949000	32.382400	9.996028	0.014831	22.659007	0.031162	10.742517
892.969000	32.382400	9.998562	0.014829	22.664752	0.031158	10.745241
892.989000	32.382400	9.994827	0.014831	22.656285	0.031163	10.741227
893.009000	32.382400	9.997678	0.014830	22.662748	0.031159	10.744291
893.029000	32.382400	9.994844	0.014831	22.656323	0.031163	10.741245
893.049000	32.382400	9.998144	0.014829	22.663805	0.031159	10.744792
893.069000	32.382400	9.992777	0.014833	22.651639	0.031166	10.739024
893.089000	32.382400	10.001813	0.014827	22.672121	0.031154	10.748735
893.109000	32.382400	9.994777	0.014831	22.656173	0.031163	10.741173
893.129000	32.382400	9.995733	0.014831	22.658338	0.031162	10.742200
893.149000	32.382400	9.996375	0.014830	22.659794	0.031161	10.742890
893.169000	32.382400	9.995955	0.014831	22.658843	0.031162	10.742439
893.189000	32.382400	9.994173	0.014832	22.654803	0.031164	10.740524
893.209000	32.382400	9.996554	0.014830	22.660200	0.031161	10.743083
893.229000	32.382400	9.985936	0.014837	22.636131	0.031175	10.731672
893.249000	32.382400	9.991335	0.014834	22.648370	0.031168	10.737474
893.269000	32.382400	9.989243	0.014835	22.643629	0.031171	10.735226
893.289000	32.382400	9.995456	0.014831	22.657711	0.031162	10.741903
893.309000	32.382400	9.993225	0.014832	22.652654	0.031165	10.739505
893.329000	32.382400	9.997592	0.014830	22.662552	0.031160	10.744198
893.349000	32.382400	9.995158	0.014831	22.657035	0.031163	10.741582
893.369000	32.382400	9.999733	0.014828	22.667406	0.031157	10.746499
893.389000	32.382400	9.991692	0.014833	22.649178	0.031168	10.737857
893.409000	32.382400	9.987665	0.014836	22.640050	0.031173	10.733529
893.429000	32.382400	9.991495	0.014834	22.648732	0.031168	10.737646
893.449000	32.382400	9.989591	0.014835	22.644416	0.031170	10.735600
893.469000	32.382400	9.992688	0.014833	22.651437	0.031166	10.738928
893.489000	32.382400	9.992363	0.014833	22.650699	0.031167	10.738578
893.509000	32.382400	9.991659	0.014834	22.649105	0.031168	10.737823
893.529000	32.382400	9.996097	0.014831	22.659165	0.031162	10.742592
893.549000	32.382400	10.000307	0.014828	22.668708	0.031156	10.747116
893.569000	32.382400	9.993079	0.014833	22.652324	0.031166	10.739349
893.589000	32.382400	9.994626	0.014832	22.655831	0.031164	10.741011
893.609000	32.382400	9.995272	0.014831	22.657294	0.031163	10.741705
893.629000	32.382400	9.993828	0.014832	22.654020	0.031165	10.740153
893.649000	32.382400	9.985248	0.014838	22.634572	0.031176	10.730933
893.669000	32.382400	9.980478	0.014841	22.623759	0.031183	10.725806
893.689000	32.382400	9.966911	0.014850	22.593007	0.031201	10.711227
893.709000	32.382400	9.927661	0.014875	22.504033	0.031255	10.669045
893.729000	32.382400	9.921460	0.014879	22.489976	0.031263	10.662381
893.749000	32.382400	9.921455	0.014879	22.489965	0.031263	10.662375
893.769000	32.382400	9.920461	0.014880	22.487713	0.031265	10.661308
893.789000	32.382400	9.923346	0.014878	22.494252	0.031261	10.664408
893.809000	32.382400	9.919951	0.014880	22.486556	0.031266	10.660759
893.829000	32.382400	9.913931	0.014884	22.472909	0.031274	10.654289
893.849000	32.382400	9.909431	0.014887	22.462709	0.031280	10.649453
893.869000	32.382400	9.905650	0.014890	22.454139	0.031285	10.645390
893.889000	32.382400	9.903923	0.014891	22.450223	0.031287	10.643534
893.909000	32.382400	9.906574	0.014889	22.456234	0.031284	10.646384
893.929000	32.382400	9.906195	0.014889	22.455374	0.031284	10.645976
893.949000	32.382400	9.896210	0.014896	22.432740	0.031298	10.635245
893.969000	32.382400	9.903214	0.014891	22.448616	0.031288	10.642772
893.989000	32.382400	9.902359	0.014892	22.446679	0.031290	10.641854
894.009000	32.382400	9.906718	0.014889	22.456560	0.031284	10.646538
894.029000	32.382400	9.903972	0.014891	22.450335	0.031287	10.643587
894.049000	32.382400	9.905030	0.014890	22.452733	0.031286	10.644724
894.069000	32.382400	9.897782	0.014895	22.436305	0.031296	10.636935
894.089000	32.382400	9.902191	0.014892	22.446298	0.031290	10.641673
894.109000	32.382400	9.903520	0.014891	22.449311	0.031288	10.643101
894.129000	32.382400	9.899367	0.014894	22.439898	0.031294	10.638639
894.149000	32.382400	9.899284	0.014894	22.439709	0.031294	10.638549
894.169000	32.382400	9.900945	0.014893	22.443475	0.031291	10.640334
894.189000	32.382400	9.903161	0.014891	22.448497	0.031288	10.642715
894.209000	32.382400	9.902210	0.014892	22.446342	0.031290	10.641694
894.229000	32.382400	9.907486	0.014888	22.458301	0.031283	10.647364
894.249000	32.382400	9.904821	0.014890	22.452259	0.031286	10.644499
894.269000	32.382400	9.906851	0.014889	22.456861	0.031283	10.646681
894.289000	32.382400	9.903543	0.014891	22.449362	0.031288	10.643126
894.309000	32.382400	9.905687	0.014890	22.454222	0.031285	10.645430
894.329000	32.382400	9.903909	0.014891	22.450192	0.031287	10.643519
894.349000	32.382400	9.896201	0.014896	22.432720	0.031298	10.635235
894.369000	32.382400	9.902885	0.014891	22.447871	0.031289	10.642419
894.389000	32.382400	9.900018	0.014893	22.441373	0.031293	10.639338
894.409000	32.382400	9.902949	0.014891	22.448015	0.031289	10.642487
894.429000	32.382400	9.902560	0.014892	22.447134	0.031289	10.642069
894.449000	32.382400	9.901944	0.014892	22.445737	0.031290	10.641407
894.469000	32.382400	9.901099	0.014893	22.443823	0.031291	10.640500
894.489000	32.382400	9.907644	0.014888	22.458658	0.031282	10.647533
894.509000	32.382400	9.900593	0.014893	22.442676	0.031292	10.639956
894.529000	32.382400	9.899491	0.014894	22.440177	0.031293	10.638771
894.549000	32.382400	9.900980	0.014893	22.443553	0.031291	10.640372
894.569000	32.382400	9.902064	0.014892	22.446011	0.031290	10.641537
894.589000	32.382400	9.899531	0.014894	22.440268	0.031293	10.638814
894.609000	32.382400	9.899273	0.014894	22.439684	0.031294	10.638537
894.629000	32.382400	9.892007	0.014899	22.423213	0.031304	10.630729
894.649000	32.382400	9.898653	0.014894	22.438278	0.031295	10.637871
894.669000	32.382400	9.900368	0.014893	22.442165	0.031292	10.639713
894.689000	32.382400	9.902850	0.014891	22.447791	0.031289	10.642381
894.709000	32.382400	9.902579	0.014892	22.447177	0.031289	10.642090
894.729000	32.382400	9.894815	0.014897	22.429578	0.031300	10.633746
894.749000	32.382400	9.893790	0.014897	22.427255	0.031301	10.632645
894.769000	32.382400	9.903163	0.014891	22.448502	0.031288	10.642718
894.789000	32.382400	9.890012	0.014900	22.418690	0.031306	10.628584
894.809000	32.382400	9.893684	0.014897	22.427015	0.031301	10.632531
894.829000	32.382400	9.897148	0.014895	22.434867	0.031297	10.636254
894.849000	32.382400	9.900770	0.014893	22.443078	0.031292	10.640146
894.869000	32.382400	9.900861	0.014893	22.443282	0.031292	10.640243
894.889000	32.382400	9.899181	0.014894	22.439476	0.031294	10.638439
894.909000	32.382400	9.895785	0.014896	22.431777	0.031299	10.634788
894.929000	32.382400	9.900502	0.014893	22.442469	0.031292	10.639858
894.949000	32.382400	9.894875	0.014897	22.429715	0.031300	10.633811
894.969000	32.382400	9.895836	0.014896	22.431893	0.031298	10.634844
894.989000	32.382400	9.901087	0.014893	22.443795	0.031291	10.640486
895.009000	32.382400	9.900127	0.014893	22.441619	0.031293	10.639455
895.029000	32.382400	9.894133	0.014897	22.428031	0.031301	10.633013
895.049000	32.382400	9.893012	0.014898	22.425491	0.031302	10.631808
895.069000	32.382400	9.897264	0.014895	22.435130	0.031297	10.636378
895.089000	32.382400	9.895185	0.014896	22.430416	0.031299	10.634143
895.109000	32.382400	9.893907	0.014897	22.427519	0.031301	10.632770
895.129000	32.382400	9.899838	0.014893	22.440964	0.031293	10.639144
895.149000	32.382400	9.901164	0.014893	22.443970	0.031291	10.640569
895.169000	32.382400	9.895264	0.014896	22.430597	0.031299	10.634229
895.189000	32.382400	9.891848	0.014899	22.422852	0.031304	10.630558
895.209000	32.382400	9.893758	0.014897	22.427183	0.031301	10.632611
895.229000	32.382400	9.899613	0.014894	22.440454	0.031293	10.638902
895.249000	32.382400	9.893971	0.014897	22.427665	0.031301	10.632839
895.269000	32.382400	9.894709	0.014897	22.429339	0.031300	10.633633
895.289000	32.382400	9.894576	0.014897	22.429036	0.031300	10.633489
895.309000	32.382400	9.896040	0.014896	22.432356	0.031298	10.635063
895.329000	32.382400	9.898880	0.014894	22.438792	0.031294	10.638114
895.349000	32.382400	9.890719	0.014899	22.420294	0.031305	10.629345
895.369000	32.382400	9.892263	0.014898	22.423793	0.031303	10.631004
895.389000	32.382400	9.891630	0.014899	22.422359	0.031304	10.630324
895.409000	32.382400	9.898096	0.014895	22.437015	0.031295	10.637272
895.429000	32.382400	9.896913	0.014895	22.434334	0.031297	10.636001
895.449000	32.382400	9.892816	0.014898	22.425047	0.031303	10.631598
895.469000	32.382400	9.893738	0.014897	22.427136	0.031301	10.632588
895.489000	32.382400	9.893760	0.014897	22.427187	0.031301	10.632612
895.509000	32.382400	9.891942	0.014899	22.423067	0.031304	10.630659
895.529000	32.382400	9.894389	0.014897	22.428613	0.031300	10.633289
895.549000	32.382400	9.897574	0.014895	22.435831	0.031296	10.636711
895.569000	32.382400	9.894045	0.014897	22.427832	0.031301	10.632918
895.589000	32.382400	9.898275	0.014894	22.437422	0.031295	10.637465
895.609000	32.382400	9.894128	0.014897	22.428021	0.031301	10.633008
895.629000	32.382400	9.893583	0.014898	22.426784	0.031302	10.632422
895.649000	32.382400	9.893311	0.014898	22.426169	0.031302	10.632130
895.669000	32.382400	9.884135	0.014904	22.405368	0.031314	10.622268
895.689000	32.382400	9.889053	0.014900	22.416517	0.031308	10.627554
895.709000	32.382400	9.893249	0.014898	22.426029	0.031302	10.632063
895.729000	32.382400	9.895609	0.014896	22.431377	0.031299	10.634599
895.749000	32.382400	9.890775	0.014899	22.420420	0.031305	10.629404
895.769000	32.382400	9.890185	0.014900	22.419082	0.031306	10.628770
895.789000	32.382400	9.890013	0.014900	22.418693	0.031306	10.628586
895.809000	32.382400	9.885077	0.014903	22.407504	0.031313	10.623281
895.829000	32.382400	9.888525	0.014901	22.415320	0.031308	10.626986
895.849000	32.382400	9.889183	0.014900	22.416812	0.031308	10.627694
895.869000	32.382400	9.893942	0.014897	22.427599	0.031301	10.632808
895.889000	32.382400	9.897413	0.014895	22.435466	0.031296	10.636538
895.909000	32.382400	9.891475	0.014899	22.422006	0.031304	10.630156
895.929000	32.382400	9.893669	0.014897	22.426981	0.031301	10.632515
895.949000	32.382400	9.892740	0.014898	22.424875	0.031303	10.631516
895.969000	32.382400	9.899402	0.014894	22.439976	0.031294	10.638676
895.989000	32.382400	9.892329	0.014898	22.423943	0.031303	10.631074
896.009000	32.382400	9.896828	0.014895	22.434141	0.031297	10.635909
896.029000	32.382400	9.891370	0.014899	22.421769	0.031305	10.630044
896.049000	32.382400	9.893664	0.014897	22.426970	0.031301	10.632509
896.069000	32.382400	9.896593	0.014896	22.433610	0.031297	10.635657
896.089000	32.382400	9.892839	0.014898	22.425100	0.031303	10.631623
896.109000	32.382400	9.891665	0.014899	22.422439	0.031304	10.630361
896.129000	32.382400	9.885368	0.014903	22.408164	0.031313	10.623594
896.149000	32.382400	9.887270	0.014902	22.412476	0.031310	10.625638
896.169000	32.382400	9.894385	0.014897	22.428604	0.031300	10.633284
896.189000	32.382400	9.895618	0.014896	22.431399	0.031299	10.634609
896.209000	32.382400	9.892358	0.014898	22.424010	0.031303	10.631106
896.229000	32.382400	9.898710	0.014894	22.438408	0.031295	10.637932
896.249000	32.382400	9.894668	0.014897	22.429245	0.031300	10.633588
896.269000	32.382400	9.899350	0.014894	22.439859	0.031294	10.638620
896.289000	32.382400	9.892747	0.014898	22.424891	0.031303	10.631524
896.309000	32.382400	9.894002	0.014897	22.427736	0.031301	10.632873
896.329000	32.382400	9.894722	0.014897	22.429368	0.031300	10.633646
896.349000	32.382400	9.893830	0.014897	22.427346	0.031301	10.632688
896.369000	32.382400	9.895620	0.014896	22.431403	0.031299	10.634611
896.389000	32.382400	9.897350	0.014895	22.435325	0.031296	10.636471
896.409000	32.382400	9.893195	0.014898	22.425905	0.031302	10.632005
896.429000	32.382400	9.892433	0.014898	22.424178	0.031303	10.631186
896.449000	32.382400	9.893798	0.014897	22.427273	0.031301	10.632653
896.469000	32.382400	9.898580	0.014894	22.438113	0.031295	10.637792
896.489000	32.382400	9.891999	0.014899	22.423194	0.031304	10.630720
896.509000	32.382400	9.897512	0.014895	22.435691	0.031296	10.636644
896.529000	32.382400	9.893288	0.014898	22.426118	0.031302	10.632105
896.549000	32.382400	9.893374	0.014898	22.426312	0.031302	10.632198
896.569000	32.382400	9.893650	0.014897	22.426938	0.031301	10.632494
896.589000	32.382400	9.891983	0.014899	22.423158	0.031304	10.630703
896.609000	32.382400	9.890898	0.014899	22.420699	0.031305	10.629536
896.629000	32.382400	9.889382	0.014900	22.417262	0.031307	10.627907
896.649000	32.382400	9.890204	0.014900	22.419127	0.031306	10.628791
896.669000	32.382400	9.893531	0.014898	22.426667	0.031302	10.632366
896.689000	32.382400	9.897311	0.014895	22.435235	0.031296	10.636428
896.709000	32.382400	9.889826	0.014900	22.418269	0.031307	10.628384
896.729000	32.382400	9.898773	0.014894	22.438551	0.031294	10.638000
896.749000	32.382400	9.897231	0.014895	22.435056	0.031297	10.636343
896.769000	32.382400	9.896598	0.014896	22.433620	0.031297	10.635662
896.789000	32.382400	9.897358	0.014895	22.435342	0.031296	10.636479
896.809000	32.382400	9.899073	0.014894	22.439230	0.031294	10.638322
896.829000	32.382400	9.899481	0.014894	22.440156	0.031294	10.638761
896.849000	32.382400	9.896847	0.014895	22.434185	0.031297	10.635930
896.869000	32.382400	9.897647	0.014895	22.435999	0.031296	10.636790
896.889000	32.382400	9.901903	0.014892	22.445645	0.031290	10.641364
896.909000	32.382400	9.903713	0.014891	22.449749	0.031288	10.643309
896.929000	32.382400	9.898742	0.014894	22.438480	0.031295	10.637967
896.949000	32.382400	9.893162	0.014898	22.425831	0.031302	10.631969
896.969000	32.382400	9.893585	0.014898	22.426790	0.031302	10.632424
896.989000	32.382400	9.889849	0.014900	22.418321	0.031307	10.628409
897.009000	32.382400	9.898760	0.014894	22.438520	0.031294	10.637985
897.029000	32.382400	9.893367	0.014898	22.426295	0.031302	10.632190
897.049000	32.382400	9.893958	0.014897	22.427636	0.031301	10.632826
897.069000	32.382400	9.889263	0.014900	22.416992	0.031307	10.627779
897.089000	32.382400	9.887756	0.014901	22.413576	0.031310	10.626160
897.109000	32.382400	9.886835	0.014902	22.411488	0.031311	10.625170
897.129000	32.382400	9.888587	0.014901	22.415460	0.031308	10.627053
897.149000	32.382400	9.893393	0.014898	22.426354	0.031302	10.632217
897.169000	32.382400	9.889613	0.014900	22.417787	0.031307	10.628156
897.189000	32.382400	9.881989	0.014905	22.400503	0.031317	10.619962
897.209000	32.382400	9.887886	0.014901	22.413871	0.031309	10.626300
897.229000	32.382400	9.884435	0.014903	22.406050	0.031314	10.622591
897.249000	32.382400	9.890097	0.014900	22.418883	0.031306	10.628675
897.269000	32.382400	9.889785	0.014900	22.418176	0.031307	10.628340
897.289000	32.382400	9.890029	0.014900	22.418728	0.031306	10.628602
897.309000	32.382400	9.894976	0.014897	22.429943	0.031300	10.633919
897.329000	32.382400	9.892230	0.014898	22.423720	0.031303	10.630969
897.349000	32.382400	9.893256	0.014898	22.426045	0.031302	10.632071
897.369000	32.382400	9.894771	0.014897	22.429478	0.031300	10.633699
897.389000	32.382400	9.897095	0.014895	22.434746	0.031297	10.636196
897.409000	32.382400	9.891744	0.014899	22.422616	0.031304	10.630446
897.429000	32.382400	9.889778	0.014900	22.418159	0.031307	10.628332
897.449000	32.382400	9.890087	0.014900	22.418862	0.031306	10.628666
897.469000	32.382400	9.892049	0.014899	22.423308	0.031304	10.630773
897.489000	32.382400	9.886010	0.014902	22.409620	0.031312	10.624284
897.509000	32.382400	9.889689	0.014900	22.417959	0.031307	10.628237
897.529000	32.382400	9.894696	0.014897	22.429308	0.031300	10.633618
897.549000	32.382400	9.888846	0.014901	22.416047	0.031308	10.627331
897.569000	32.382400	9.889227	0.014900	22.416910	0.031308	10.627740
897.589000	32.382400	9.895317	0.014896	22.430715	0.031299	10.634285
897.609000	32.382400	9.901974	0.014892	22.445807	0.031290	10.641440
897.629000	32.382400	9.897191	0.014895	22.434963	0.031297	10.636299
897.649000	32.382400	9.894935	0.014897	22.429850	0.031300	10.633875
897.669000	32.382400	9.891258	0.014899	22.421515	0.031305	10.629923
897.689000	32.382400	9.893267	0.014898	22.426070	0.031302	10.632083
897.709000	32.382400	9.890945	0.014899	22.420806	0.031305	10.629587
897.729000	32.382400	9.893984	0.014897	22.427693	0.031301	10.632853
897.749000	32.382400	9.895441	0.014896	22.430998	0.031299	10.634419
897.769000	32.382400	9.892097	0.014898	22.423417	0.031304	10.630825
897.789000	32.382400	9.894407	0.014897	22.428654	0.031300	10.633308
897.809000	32.382400	9.891971	0.014899	22.423132	0.031304	10.630690
897.829000	32.382400	9.887473	0.014901	22.412935	0.031310	10.625855
897.849000	32.382400	9.890084	0.014900	22.418854	0.031306	10.628662
897.869000	32.382400	9.894110	0.014897	22.427980	0.031301	10.632989
897.889000	32.382400	9.891049	0.014899	22.421041	0.031305	10.629698
897.909000	32.382400	9.893939	0.014897	22.427592	0.031301	10.632804
897.929000	32.382400	9.890795	0.014899	22.420465	0.031305	10.629426
897.949000	32.382400	9.890694	0.014899	22.420236	0.031306	10.629317
897.969000	32.382400	9.891111	0.014899	22.421181	0.031305	10.629765
897.989000	32.382400	9.894635	0.014897	22.429169	0.031300	10.633552
898.009000	32.382400	9.893871	0.014897	22.427437	0.031301	10.632731
898.029000	32.382400	9.894948	0.014897	22.429880	0.031300	10.633889
898.049000	32.382400	9.898776	0.014894	22.438556	0.031294	10.638002
898.069000	32.382400	9.896545	0.014896	22.433500	0.031298	10.635605
898.089000	32.382400	9.896606	0.014896	22.433638	0.031297	10.635671
898.109000	32.382400	9.897966	0.014895	22.436720	0.031296	10.637132
898.129000	32.382400	9.892865	0.014898	22.425157	0.031303	10.631650
898.149000	32.382400	9.893587	0.014897	22.426794	0.031302	10.632426
898.169000	32.382400	9.896946	0.014895	22.434409	0.031297	10.636036
898.189000	32.382400	9.893809	0.014897	22.427299	0.031301	10.632665
898.209000	32.382400	9.893577	0.014898	22.426771	0.031302	10.632415
898.229000	32.382400	9.896141	0.014896	22.432584	0.031298	10.635171
898.249000	32.382400	9.902505	0.014892	22.447010	0.031289	10.642010
898.269000	32.382400	9.896707	0.014895	22.433868	0.031297	10.635780
898.289000	32.382400	9.894984	0.014897	22.429961	0.031300	10.633928
898.309000	32.382400	9.893033	0.014898	22.425539	0.031302	10.631831
898.329000	32.382400	9.896203	0.014896	22.432726	0.031298	10.635238
898.349000	32.382400	9.894044	0.014897	22.427831	0.031301	10.632918
898.369000	32.382400	9.893708	0.014897	22.427068	0.031301	10.632556
898.389000	32.382400	9.886252	0.014902	22.410168	0.031312	10.624544
898.409000	32.382400	9.889488	0.014900	22.417503	0.031307	10.628022
898.429000	32.382400	9.883453	0.014904	22.403823	0.031315	10.621536
898.449000	32.382400	9.894954	0.014897	22.429894	0.031300	10.633896
898.469000	32.382400	9.893517	0.014898	22.426637	0.031302	10.632352
898.489000	32.382400	9.894952	0.014897	22.429888	0.031300	10.633893
898.509000	32.382400	9.889686	0.014900	22.417953	0.031307	10.628235
898.529000	32.382400	9.892346	0.014898	22.423981	0.031303	10.631092
898.549000	32.382400	9.891999	0.014899	22.423194	0.031304	10.630720
898.569000	32.382400	9.891957	0.014899	22.423101	0.031304	10.630675
898.589000	32.382400	9.885791	0.014903	22.409123	0.031312	10.624049
898.609000	32.382400	9.887401	0.014902	22.412772	0.031310	10.625778
898.629000	32.382400	9.882373	0.014905	22.401374	0.031317	10.620375
898.649000	32.382400	9.888965	0.014901	22.416317	0.031308	10.627459
898.669000	32.382400	9.897214	0.014895	22.435017	0.031297	10.636325
898.689000	32.382400	9.897728	0.014895	22.436181	0.031296	10.636876
898.709000	32.382400	9.898131	0.014895	22.437095	0.031295	10.637310
898.729000	32.382400	9.892536	0.014898	22.424412	0.031303	10.631297
898.749000	32.382400	9.894049	0.014897	22.427843	0.031301	10.632923
898.769000	32.382400	9.895904	0.014896	22.432047	0.031298	10.634916
898.789000	32.382400	9.896780	0.014895	22.434032	0.031297	10.635858
898.809000	32.382400	9.893780	0.014897	22.427233	0.031301	10.632634
898.829000	32.382400	9.890086	0.014900	22.418859	0.031306	10.628664
898.849000	32.382400	9.890254	0.014900	22.419240	0.031306	10.628845
898.869000	32.382400	9.890781	0.014899	22.420435	0.031305	10.629411
898.889000	32.382400	9.896051	0.014896	22.432380	0.031298	10.635074
898.909000	32.382400	9.886420	0.014902	22.410549	0.031311	10.624724
898.929000	32.382400	9.892449	0.014898	22.424214	0.031303	10.631203
898.949000	32.382400	9.890790	0.014899	22.420453	0.031305	10.629420
898.969000	32.382400	9.893577	0.014898	22.426771	0.031302	10.632415
898.989000	32.382400	9.888021	0.014901	22.414176	0.031309	10.626444
899.009000	32.382400	9.890577	0.014899	22.419971	0.031306	10.629191
899.029000	32.382400	9.890099	0.014900	22.418889	0.031306	10.628678
899.049000	32.382400	9.891014	0.014899	22.420963	0.031305	10.629662
899.069000	32.382400	9.891909	0.014899	22.422990	0.031304	10.630623
899.089000	32.382400	9.888994	0.014900	22.416382	0.031308	10.627490
899.109000	32.382400	9.889512	0.014900	22.417558	0.031307	10.628047
899.129000	32.382400	9.893538	0.014898	22.426684	0.031302	10.632374
899.149000	32.382400	9.886564	0.014902	22.410875	0.031311	10.624879
899.169000	32.382400	9.887912	0.014901	22.413931	0.031309	10.626328
899.189000	32.382400	9.888091	0.014901	22.414337	0.031309	10.626520
899.209000	32.382400	9.890098	0.014900	22.418886	0.031306	10.628677
899.229000	32.382400	9.886866	0.014902	22.411559	0.031311	10.625203
899.249000	32.382400	9.886669	0.014902	22.411112	0.031311	10.624991
899.268000	32.382400	9.883916	0.014904	22.404872	0.031315	10.622033
899.288000	32.382400	9.883481	0.014904	22.403887	0.031315	10.621566
899.308000	32.382400	9.886468	0.014902	22.410656	0.031311	10.624775
899.328000	32.382400	9.892121	0.014898	22.423471	0.031304	10.630851
899.348000	32.382400	9.886872	0.014902	22.411573	0.031311	10.625210
899.368000	32.382400	9.893917	0.014897	22.427542	0.031301	10.632781
899.388000	32.382400	9.891703	0.014899	22.422524	0.031304	10.630402
899.408000	32.382400	9.888713	0.014901	22.415747	0.031308	10.627189
899.428000	32.382400	9.886342	0.014902	22.410371	0.031311	10.624640
899.448000	32.382400	9.883671	0.014904	22.404316	0.031315	10.621770
899.468000	32.382400	9.889901	0.014900	22.418439	0.031307	10.628465
899.488000	32.382400	9.884544	0.014903	22.406296	0.031314	10.622708
899.508000	32.382400	9.885829	0.014903	22.409208	0.031312	10.624089
899.528000	32.382400	9.891633	0.014899	22.422366	0.031304	10.630327
899.548000	32.382400	9.883596	0.014904	22.404147	0.031315	10.621689
899.568000	32.382400	9.893191	0.014898	22.425897	0.031302	10.632001
899.588000	32.382400	9.888836	0.014901	22.416024	0.031308	10.627320
899.608000	32.382400	9.884095	0.014904	22.405277	0.031315	10.622225
899.628000	32.382400	9.888297	0.014901	22.414802	0.031309	10.626741
899.648000	32.382400	9.893081	0.014898	22.425647	0.031302	10.631882
899.668000	32.382400	9.891518	0.014899	22.422105	0.031304	10.630203
899.688000	32.382400	9.888445	0.014901	22.415139	0.031309	10.626901
899.708000	32.382400	9.892521	0.014898	22.424378	0.031303	10.631281
899.728000	32.382400	9.897916	0.014895	22.436607	0.031296	10.637078
899.748000	32.382400	9.896441	0.014896	22.433265	0.031298	10.635494
899.768000	32.382400	9.892477	0.014898	22.424278	0.031303	10.631233
899.788000	32.382400	9.892893	0.014898	22.425221	0.031302	10.631680
899.808000	32.382400	9.889384	0.014900	22.417267	0.031307	10.627910
899.828000	32.382400	9.889411	0.014900	22.417328	0.031307	10.627938
899.848000	32.382400	9.891789	0.014899	22.422720	0.031304	10.630495
899.868000	32.382400	9.888840	0.014901	22.416034	0.031308	10.627325
899.888000	32.382400	9.888660	0.014901	22.415626	0.031308	10.627131
899.908000	32.382400	9.890363	0.014900	22.419487	0.031306	10.628962
899.928000	32.382400	9.891133	0.014899	22.421232	0.031305	10.629789
899.948000	32.382400	9.886282	0.014902	22.410235	0.031312	10.624575
899.968000	32.382400	9.891314	0.014899	22.421643	0.031305	10.629984
899.988000	32.382400	9.897078	0.014895	22.434708	0.031297	10.636178
900.008000	32.382400	9.885805	0.014903	22.409154	0.031312	10.624063
900.028000	32.382400	9.888395	0.014901	22.415026	0.031309	10.626847
900.048000	32.382400	9.891128	0.014899	22.421221	0.031305	10.629784
900.068000	32.382400	9.890432	0.014900	22.419642	0.031306	10.629036
900.088000	32.382400	9.890676	0.014899	22.420196	0.031306	10.629298
900.108000	32.382400	9.896870	0.014895	22.434235	0.031297	10.635954
900.128000	32.382400	9.893042	0.014898	22.425559	0.031302	10.631841
900.148000	32.382400	9.889922	0.014900	22.418486	0.031307	10.628487
900.168000	32.382400	9.883246	0.014904	22.403355	0.031316	10.621314
900.188000	32.382400	9.890492	0.014900	22.419778	0.031306	10.629100
900.208000	32.382400	9.887867	0.014901	22.413828	0.031309	10.626279
900.228000	32.382400	9.888034	0.014901	22.414207	0.031309	10.626459
900.248000	32.382400	9.884716	0.014903	22.406685	0.031314	10.622893
900.268000	32.382400	9.894319	0.014897	22.428455	0.031301	10.633214
900.288000	32.382400	9.893590	0.014897	22.426802	0.031302	10.632430
900.308000	32.382400	9.888900	0.014901	22.416171	0.031308	10.627390
900.328000	32.382400	9.883171	0.014904	22.403183	0.031316	10.621232
900.348000	32.382400	9.891084	0.014899	22.421120	0.031305	10.629736
900.368000	32.382400	9.895287	0.014896	22.430647	0.031299	10.634253
900.388000	32.382400	9.887627	0.014901	22.413283	0.031310	10.626021
900.408000	32.382400	9.889689	0.014900	22.417959	0.031307	10.628237
900.428000	32.382400	9.889974	0.014900	22.418605	0.031306	10.628544
900.448000	32.382400	9.883640	0.014904	22.404247	0.031315	10.621737
900.468000	32.382400	9.888691	0.014901	22.415696	0.031308	10.627165
900.488000	32.382400	9.889112	0.014900	22.416650	0.031308	10.627617
900.508000	32.382400	9.881508	0.014905	22.399415	0.031318	10.619446
900.528000	32.382400	9.892657	0.014898	22.424687	0.031303	10.631427
900.548000	32.382400	9.890680	0.014899	22.420204	0.031306	10.629302
900.568000	32.382400	9.892636	0.014898	22.424640	0.031303	10.631405
900.588000	32.382400	9.886609	0.014902	22.410976	0.031311	10.624927
900.608000	32.382400	9.884554	0.014903	22.406319	0.031314	10.622719
900.628000	32.382400	9.893440	0.014898	22.426461	0.031302	10.632268
900.648000	32.382400	9.889788	0.014900	22.418182	0.031307	10.628343
900.668000	32.382400	9.887416	0.014902	22.412807	0.031310	10.625795
900.688000	32.382400	9.890843	0.014899	22.420574	0.031305	10.629477
900.708000	32.382400	9.893914	0.014897	22.427535	0.031301	10.632777
900.728000	32.382400	9.893503	0.014898	22.426605	0.031302	10.632337
900.748000	32.382400	9.889051	0.014900	22.416512	0.031308	10.627551
900.768000	32.382400	9.890324	0.014900	22.419398	0.031306	10.628920
900.788000	32.382400	9.891940	0.014899	22.423062	0.031304	10.630657
900.808000	32.382400	9.893479	0.014898	22.426550	0.031302	10.632311
900.828000	32.382400	9.894186	0.014897	22.428153	0.031301	10.633070
900.848000	32.382400	9.891186	0.014899	22.421351	0.031305	10.629846
900.868000	32.382400	9.892778	0.014898	22.424961	0.031303	10.631557
900.888000	32.382400	9.884362	0.014904	22.405884	0.031314	10.622513
900.908000	32.382400	9.889092	0.014900	22.416604	0.031308	10.627595
900.928000	32.382400	9.885011	0.014903	22.407355	0.031313	10.623210
900.948000	32.382400	9.888042	0.014901	22.414225	0.031309	10.626467
900.968000	32.382400	9.885397	0.014903	22.408229	0.031313	10.623625
900.988000	32.382400	9.886822	0.014902	22.411458	0.031311	10.625156
901.008000	32.382400	9.888253	0.014901	22.414704	0.031309	10.626694
901.028000	32.382400	9.888184	0.014901	22.414547	0.031309	10.626620
901.048000	32.382400	9.888758	0.014901	22.415849	0.031308	10.627237
901.068000	32.382400	9.887744	0.014901	22.413551	0.031310	10.626148
901.088000	32.382400	9.887079	0.014902	22.412043	0.031310	10.625433
901.108000	32.382400	9.888667	0.014901	22.415642	0.031308	10.627139
901.128000	32.382400	9.893027	0.014898	22.425525	0.031302	10.631824
901.148000	32.382400	9.888731	0.014901	22.415786	0.031308	10.627207
901.168000	32.382400	9.889320	0.014900	22.417123	0.031307	10.627841
901.188000	32.382400	9.889447	0.014900	22.417411	0.031307	10.627978
901.208000	32.382400	9.897324	0.014895	22.435265	0.031296	10.636442
901.228000	32.382400	9.899967	0.014893	22.441256	0.031293	10.639283
901.248000	32.382400	9.892649	0.014898	22.424667	0.031303	10.631418
901.268000	32.382400	9.895551	0.014896	22.431245	0.031299	10.634537
901.288000	32.382400	9.891331	0.014899	22.421681	0.031305	10.630002
901.308000	32.382400	9.889897	0.014900	22.418430	0.031307	10.628461
901.328000	32.382400	9.888898	0.014901	22.416165	0.031308	10.627387
901.348000	32.382400	9.895580	0.014896	22.431311	0.031299	10.634568
901.368000	32.382400	9.887801	0.014901	22.413679	0.031309	10.626208
901.388000	32.382400	9.893328	0.014898	22.426207	0.031302	10.632148
901.408000	32.382400	9.887020	0.014902	22.411908	0.031311	10.625369
901.428000	32.382400	9.890515	0.014900	22.419832	0.031306	10.629125
901.448000	32.382400	9.890623	0.014899	22.420076	0.031306	10.629241
901.468000	32.382400	9.893665	0.014897	22.426972	0.031301	10.632510
901.488000	32.382400	9.891711	0.014899	22.422542	0.031304	10.630411
901.508000	32.382400	9.888428	0.014901	22.415100	0.031309	10.626882
901.528000	32.382400	9.888593	0.014901	22.415474	0.031308	10.627059
901.548000	32.382400	9.890853	0.014899	22.420596	0.031305	10.629488
901.568000	32.382400	9.889795	0.014900	22.418199	0.031307	10.628351
901.588000	32.382400	9.890402	0.014900	22.419575	0.031306	10.629004
901.608000	32.382400	9.888771	0.014901	22.415877	0.031308	10.627250
901.628000	32.382400	9.877950	0.014908	22.391349	0.031323	10.615622
901.648000	32.382400	9.888834	0.014901	22.416021	0.031308	10.627319
901.668000	32.382400	9.893435	0.014898	22.426449	0.031302	10.632263
901.688000	32.382400	9.886233	0.014902	22.410124	0.031312	10.624523
901.708000	32.382400	9.884653	0.014903	22.406543	0.031314	10.622825
901.728000	32.382400	9.897665	0.014895	22.436037	0.031296	10.636808
901.748000	32.382400	9.893354	0.014898	22.426267	0.031302	10.632176
901.768000	32.382400	9.889046	0.014900	22.416502	0.031308	10.627547
901.788000	32.382400	9.889876	0.014900	22.418382	0.031307	10.628438
901.808000	32.382400	9.882356	0.014905	22.401335	0.031317	10.620356
901.828000	32.382400	9.888495	0.014901	22.415251	0.031309	10.626954
901.848000	32.382400	9.883883	0.014904	22.404798	0.031315	10.621998
901.868000	32.382400	9.888814	0.014901	22.415975	0.031308	10.627297
901.888000	32.382400	9.880849	0.014906	22.397920	0.031319	10.618737
901.908000	32.382400	9.883248	0.014904	22.403358	0.031316	10.621315
901.928000	32.382400	9.886392	0.014902	22.410486	0.031311	10.624695
901.948000	32.382400	9.887267	0.014902	22.412468	0.031310	10.625634
901.968000	32.382400	9.891892	0.014899	22.422953	0.031304	10.630605
901.988000	32.382400	9.885911	0.014903	22.409394	0.031312	10.624177
902.008000	32.382400	9.885573	0.014903	22.408629	0.031312	10.623814
902.028000	32.382400	9.886049	0.014902	22.409706	0.031312	10.624325
902.048000	32.382400	9.888800	0.014901	22.415943	0.031308	10.627282
902.068000	32.382400	9.884649	0.014903	22.406533	0.031314	10.622821
902.088000	32.382400	9.892605	0.014898	22.424569	0.031303	10.631371
902.108000	32.382400	9.878362	0.014907	22.392283	0.031322	10.616065
902.128000	32.382400	9.885564	0.014903	22.408607	0.031313	10.623804
902.148000	32.382400	9.887706	0.014901	22.413464	0.031310	10.626106
902.168000	32.382400	9.895077	0.014897	22.430171	0.031300	10.634027
902.188000	32.382400	9.885109	0.014903	22.407576	0.031313	10.623315
902.208000	32.382400	9.884885	0.014903	22.407068	0.031313	10.623074
902.228000	32.382400	9.884543	0.014903	22.406293	0.031314	10.622707
902.248000	32.382400	9.887437	0.014902	22.412854	0.031310	10.625817
902.268000	32.382400	9.892276	0.014898	22.423823	0.031303	10.631018
902.288000	32.382400	9.883560	0.014904	22.404064	0.031315	10.621650
902.308000	32.382400	9.884767	0.014903	22.406801	0.031314	10.622948
902.328000	32.382400	9.887834	0.014901	22.413754	0.031309	10.626244
902.348000	32.382400	9.887079	0.014902	22.412043	0.031310	10.625433
902.368000	32.382400	9.886700	0.014902	22.411182	0.031311	10.625025
902.388000	32.382400	9.885622	0.014903	22.408739	0.031312	10.623866
902.408000	32.382400	9.884778	0.014903	22.406827	0.031314	10.622960
902.428000	32.382400	9.884799	0.014903	22.406874	0.031314	10.622982
902.448000	32.382400	9.889537	0.014900	22.417615	0.031307	10.628074
902.468000	32.382400	9.884997	0.014903	22.407323	0.031313	10.623195
902.488000	32.382400	9.886297	0.014902	22.410270	0.031312	10.624592
902.508000	32.382400	9.883349	0.014904	22.403587	0.031316	10.621424
902.528000	32.382400	9.881581	0.014905	22.399579	0.031318	10.619524
902.548000	32.382400	9.884726	0.014903	22.406709	0.031314	10.622904
902.568000	32.382400	9.883767	0.014904	22.404535	0.031315	10.621873
902.588000	32.382400	9.887288	0.014902	22.412516	0.031310	10.625657
902.608000	32.382400	9.883716	0.014904	22.404419	0.031315	10.621818
902.628000	32.382400	9.878943	0.014907	22.393599	0.031322	10.616689
902.648000	32.382400	9.880935	0.014906	22.398116	0.031319	10.618830
902.668000	32.382400	9.884824	0.014903	22.406932	0.031314	10.623010
902.688000	32.382400	9.877152	0.014908	22.389539	0.031324	10.614764
902.708000	32.382400	9.882790	0.014905	22.402320	0.031316	10.620823
902.728000	32.382400	9.877077	0.014908	22.389369	0.031324	10.614683
902.748000	32.382400	9.878866	0.014907	22.393426	0.031322	10.616606
902.768000	32.382400	9.882236	0.014905	22.401063	0.031317	10.620227
902.788000	32.382400	9.879407	0.014907	22.394652	0.031321	10.617188
902.808000	32.382400	9.878810	0.014907	22.393299	0.031322	10.616546
902.828000	32.382400	9.878938	0.014907	22.393587	0.031322	10.616683
902.848000	32.382400	9.879928	0.014906	22.395832	0.031320	10.617747
902.868000	32.382400	9.877578	0.014908	22.390505	0.031323	10.615222
902.888000	32.382400	9.877375	0.014908	22.390046	0.031324	10.615004
902.908000	32.382400	9.881635	0.014905	22.399702	0.031318	10.619582
902.928000	32.382400	9.887145	0.014902	22.412192	0.031310	10.625503
902.948000	32.382400	9.886973	0.014902	22.411801	0.031311	10.625318
902.968000	32.382400	9.884972	0.014903	22.407265	0.031313	10.623168
902.988000	32.382400	9.880262	0.014906	22.396590	0.031320	10.618107
903.008000	32.382400	9.878107	0.014908	22.391703	0.031323	10.615790
903.028000	32.382400	9.883683	0.014904	22.404343	0.031315	10.621782
903.048000	32.382400	9.886739	0.014902	22.411272	0.031311	10.625067
903.068000	32.382400	9.884074	0.014904	22.405231	0.031315	10.622203
903.088000	32.382400	9.881532	0.014905	22.399469	0.031318	10.619471
903.108000	32.382400	9.884452	0.014903	22.406086	0.031314	10.622609
903.128000	32.382400	9.884206	0.014904	22.405529	0.031314	10.622345
903.148000	32.382400	9.882744	0.014905	22.402215	0.031316	10.620774
903.168000	32.382400	9.881932	0.014905	22.400375	0.031317	10.619901
903.188000	32.382400	9.882091	0.014905	22.400735	0.031317	10.620072
903.208000	32.382400	9.880641	0.014906	22.397448	0.031319	10.618514
903.228000	32.382400	9.880871	0.014906	22.397971	0.031319	10.618761
903.248000	32.382400	9.883839	0.014904	22.404698	0.031315	10.621951
903.268000	32.382400	9.882820	0.014905	22.402387	0.031316	10.620855
903.288000	32.382400	9.883217	0.014904	22.403288	0.031316	10.621282
903.308000	32.382400	9.894928	0.014897	22.429835	0.031300	10.633868
903.328000	32.382400	9.885658	0.014903	22.408821	0.031312	10.623905
903.348000	32.382400	9.887365	0.014902	22.412691	0.031310	10.625740
903.368000	32.382400	9.881864	0.014905	22.400221	0.031318	10.619828
903.388000	32.382400	9.882079	0.014905	22.400707	0.031317	10.620059
903.408000	32.382400	9.876775	0.014908	22.388686	0.031325	10.614359
903.428000	32.382400	9.870382	0.014913	22.374194	0.031333	10.607489
903.448000	32.382400	9.881825	0.014905	22.400133	0.031318	10.619786
903.468000	32.382400	9.881999	0.014905	22.400526	0.031317	10.619973
903.488000	32.382400	9.878418	0.014907	22.392409	0.031322	10.616124
903.508000	32.382400	9.884910	0.014903	22.407126	0.031313	10.623102
903.528000	32.382400	9.891262	0.014899	22.421524	0.031305	10.629928
903.548000	32.382400	9.889777	0.014900	22.418158	0.031307	10.628332
903.568000	32.382400	9.888334	0.014901	22.414887	0.031309	10.626781
903.588000	32.382400	9.888812	0.014901	22.415970	0.031308	10.627295
903.608000	32.382400	9.892809	0.014898	22.425031	0.031303	10.631590
903.628000	32.382400	9.889818	0.014900	22.418250	0.031307	10.628375
903.648000	32.382400	9.882109	0.014905	22.400776	0.031317	10.620091
903.668000	32.382400	9.884562	0.014903	22.406337	0.031314	10.622727
903.688000	32.382400	9.887855	0.014901	22.413801	0.031309	10.626266
903.708000	32.382400	9.883707	0.014904	22.404398	0.031315	10.621808
903.728000	32.382400	9.885443	0.014903	22.408333	0.031313	10.623674
903.748000	32.382400	9.889710	0.014900	22.418007	0.031307	10.628260
903.768000	32.382400	9.889605	0.014900	22.417767	0.031307	10.628147
903.788000	32.382400	9.888510	0.014901	22.415287	0.031308	10.626971
903.808000	32.382400	9.889442	0.014900	22.417400	0.031307	10.627972
903.828000	32.382400	9.884004	0.014904	22.405073	0.031315	10.622128
903.848000	32.382400	9.883799	0.014904	22.404607	0.031315	10.621908
903.868000	32.382400	9.886961	0.014902	22.411775	0.031311	10.625306
903.888000	32.382400	9.883028	0.014904	22.402860	0.031316	10.621079
903.908000	32.382400	9.887127	0.014902	22.412151	0.031310	10.625484
903.928000	32.382400	9.884083	0.014904	22.405251	0.031315	10.622213
903.948000	32.382400	9.881127	0.014906	22.398551	0.031319	10.619036
903.968000	32.382400	9.883898	0.014904	22.404831	0.031315	10.622013
903.988000	32.382400	9.888133	0.014901	22.414432	0.031309	10.626565
904.008000	32.382400	9.885997	0.014902	22.409590	0.031312	10.624270
904.028000	32.382400	9.880180	0.014906	22.396404	0.031320	10.618018
904.048000	32.382400	9.885947	0.014902	22.409476	0.031312	10.624216
904.068000	32.382400	9.891418	0.014899	22.421877	0.031305	10.630095
904.088000	32.382400	9.885300	0.014903	22.408010	0.031313	10.623521
904.108000	32.382400	9.885786	0.014903	22.409111	0.031312	10.624043
904.128000	32.382400	9.887688	0.014901	22.413423	0.031310	10.626087
904.148000	32.382400	9.878734	0.014907	22.393127	0.031322	10.616465
904.168000	32.382400	9.881204	0.014906	22.398724	0.031318	10.619118
904.188000	32.382400	9.885882	0.014903	22.409329	0.031312	10.624146
904.208000	32.382400	9.886960	0.014902	22.411773	0.031311	10.625305
904.228000	32.382400	9.883120	0.014904	22.403068	0.031316	10.621178
904.248000	32.382400	9.881783	0.014905	22.400037	0.031318	10.619741
904.268000	32.382400	9.880780	0.014906	22.397764	0.031319	10.618663
904.288000	32.382400	9.879141	0.014907	22.394049	0.031321	10.616902
904.308000	32.382400	9.884379	0.014904	22.405921	0.031314	10.622530
904.328000	32.382400	9.871663	0.014912	22.377096	0.031331	10.608865
904.348000	32.382400	9.878691	0.014907	22.393028	0.031322	10.616418
904.368000	32.382400	9.879144	0.014907	22.394056	0.031321	10.616905
904.388000	32.382400	9.870685	0.014912	22.374880	0.031333	10.607814
904.408000	32.382400	9.868628	0.014914	22.370218	0.031336	10.605604
904.428000	32.382400	9.860382	0.014919	22.351525	0.031347	10.596741
904.448000	32.382400	9.872283	0.014911	22.378502	0.031331	10.609531
904.468000	32.382400	9.867158	0.014915	22.366886	0.031338	10.604024
904.488000	32.382400	9.864724	0.014916	22.361369	0.031341	10.601408
904.508000	32.382400	9.865854	0.014916	22.363930	0.031339	10.602623
904.528000	32.382400	9.858707	0.014920	22.347729	0.031349	10.594942
904.548000	32.382400	9.848649	0.014927	22.324928	0.031363	10.584132
904.568000	32.382400	9.838882	0.014933	22.302788	0.031376	10.573636
904.588000	32.382400	9.829227	0.014939	22.280903	0.031389	10.563260
904.608000	32.382400	9.826587	0.014941	22.274919	0.031393	10.560423
904.628000	32.382400	9.821179	0.014945	22.262660	0.031400	10.554611
904.648000	32.382400	9.823906	0.014943	22.268843	0.031397	10.557542
904.668000	32.382400	9.819517	0.014946	22.258892	0.031403	10.552825
904.688000	32.382400	9.819677	0.014946	22.259256	0.031402	10.552997
904.708000	32.382400	9.820888	0.014945	22.262000	0.031401	10.554298
904.728000	32.382400	9.825982	0.014942	22.273548	0.031394	10.559773
904.748000	32.382400	9.817258	0.014947	22.253771	0.031406	10.550397
904.768000	32.382400	9.816226	0.014948	22.251434	0.031407	10.549289
904.788000	32.382400	9.811487	0.014951	22.240689	0.031414	10.544195
904.808000	32.382400	9.784080	0.014969	22.178565	0.031451	10.514742
904.828000	32.382400	9.772875	0.014976	22.153164	0.031466	10.502699
904.848000	32.382400	9.776512	0.014974	22.161409	0.031461	10.506609
904.868000	32.382400	9.774030	0.014976	22.155783	0.031465	10.503941
904.888000	32.382400	9.777974	0.014973	22.164722	0.031459	10.508179
904.908000	32.382400	9.774154	0.014975	22.156063	0.031465	10.504074
904.928000	32.382400	9.782421	0.014970	22.174802	0.031453	10.512958
904.948000	32.382400	9.772689	0.014976	22.152742	0.031467	10.502500
904.968000	32.382400	9.772605	0.014976	22.152553	0.031467	10.502410
904.988000	32.382400	9.777580	0.014973	22.163830	0.031460	10.507756
905.008000	32.382400	9.774151	0.014975	22.156057	0.031465	10.504071
905.028000	32.382400	9.771155	0.014977	22.149266	0.031469	10.500851
905.048000	32.382400	9.780215	0.014971	22.169803	0.031456	10.510588
905.068000	32.382400	9.777862	0.014973	22.164470	0.031460	10.508060
905.088000	32.382400	9.783741	0.014969	22.177795	0.031452	10.514377
905.108000	32.382400	9.783991	0.014969	22.178363	0.031451	10.514646
905.128000	32.382400	9.786122	0.014968	22.183193	0.031448	10.516936
905.148000	32.382400	9.784802	0.014968	22.180201	0.031450	10.515518
905.168000	32.382400	9.783815	0.014969	22.177963	0.031451	10.514457
905.188000	32.382400	9.777199	0.014973	22.162966	0.031461	10.507347
905.208000	32.382400	9.782210	0.014970	22.174325	0.031454	10.512732
905.228000	32.382400	9.776258	0.014974	22.160832	0.031462	10.506335
905.248000	32.382400	9.779688	0.014972	22.168608	0.031457	10.510022
905.268000	32.382400	9.779013	0.014972	22.167077	0.031458	10.509296
905.288000	32.382400	9.772859	0.014976	22.153129	0.031466	10.502683
905.308000	32.382400	9.777926	0.014973	22.164614	0.031460	10.508128
905.328000	32.382400	9.777340	0.014973	22.163286	0.031460	10.507498
905.348000	32.382400	9.774360	0.014975	22.156530	0.031464	10.504296
905.368000	32.382400	9.771765	0.014977	22.150649	0.031468	10.501507
905.388000	32.382400	9.769534	0.014978	22.145592	0.031471	10.499110
905.408000	32.382400	9.770811	0.014978	22.148486	0.031469	10.500482
905.428000	32.382400	9.769708	0.014978	22.145986	0.031471	10.499296
905.448000	32.382400	9.763506	0.014982	22.131927	0.031479	10.492631
905.468000	32.382400	9.761771	0.014984	22.127995	0.031482	10.490767
905.488000	32.382400	9.758282	0.014986	22.120084	0.031486	10.487017
905.508000	32.382400	9.765088	0.014981	22.135513	0.031477	10.494331
905.528000	32.382400	9.759761	0.014985	22.123438	0.031484	10.488607
905.548000	32.382400	9.759519	0.014985	22.122889	0.031485	10.488346
905.568000	32.382400	9.758384	0.014986	22.120316	0.031486	10.487127
905.588000	32.382400	9.760836	0.014984	22.125875	0.031483	10.489762
905.608000	32.382400	9.757908	0.014986	22.119237	0.031487	10.486615
905.628000	32.382400	9.757305	0.014986	22.117870	0.031488	10.485967
905.648000	32.382400	9.756177	0.014987	22.115313	0.031489	10.484755
905.668000	32.382400	9.761198	0.014984	22.126695	0.031482	10.490151
905.688000	32.382400	9.759038	0.014985	22.121799	0.031485	10.487830
905.708000	32.382400	9.759558	0.014985	22.122978	0.031485	10.488389
905.728000	32.382400	9.759182	0.014985	22.122126	0.031485	10.487985
905.748000	32.382400	9.762478	0.014983	22.129596	0.031481	10.491526
905.768000	32.382400	9.762407	0.014983	22.129435	0.031481	10.491450
905.788000	32.382400	9.760785	0.014984	22.125758	0.031483	10.489707
905.808000	32.382400	9.762901	0.014983	22.130556	0.031480	10.491981
905.828000	32.382400	9.762991	0.014983	22.130760	0.031480	10.492078
905.848000	32.382400	9.762580	0.014983	22.129829	0.031480	10.491636
905.868000	32.382400	9.765471	0.014981	22.136382	0.031477	10.494743
905.888000	32.382400	9.759216	0.014985	22.122203	0.031485	10.488021
905.908000	32.382400	9.761180	0.014984	22.126655	0.031482	10.490132
905.928000	32.382400	9.760295	0.014984	22.124649	0.031484	10.489181
905.948000	32.382400	9.758610	0.014986	22.120830	0.031486	10.487370
905.968000	32.382400	9.762954	0.014983	22.130675	0.031480	10.492038
905.988000	32.382400	9.755651	0.014988	22.114120	0.031490	10.484189
906.008000	32.382400	9.763734	0.014982	22.132444	0.031479	10.492876
906.028000	32.382400	9.765857	0.014981	22.137257	0.031476	10.495158
906.048000	32.382400	9.766361	0.014981	22.138398	0.031475	10.495699
906.068000	32.382400	9.765257	0.014981	22.135896	0.031477	10.494513
906.088000	32.382400	9.752594	0.014989	22.107191	0.031494	10.480904
906.108000	32.382400	9.758409	0.014986	22.120373	0.031486	10.487154
906.128000	32.382400	9.761158	0.014984	22.126605	0.031482	10.490108
906.148000	32.382400	9.759831	0.014985	22.123597	0.031484	10.488682
906.168000	32.382400	9.758750	0.014985	22.121146	0.031486	10.487520
906.188000	32.382400	9.758122	0.014986	22.119723	0.031487	10.486846
906.208000	32.382400	9.763635	0.014982	22.132220	0.031479	10.492770
906.228000	32.382400	9.764739	0.014982	22.134722	0.031478	10.493956
906.248000	32.382400	9.762335	0.014983	22.129273	0.031481	10.491373
906.268000	32.382400	9.761892	0.014983	22.128268	0.031481	10.490896
906.288000	32.382400	9.755073	0.014988	22.112810	0.031491	10.483568
906.308000	32.382400	9.757339	0.014986	22.117947	0.031488	10.486003
906.328000	32.382400	9.760069	0.014985	22.124137	0.031484	10.488938
906.348000	32.382400	9.762419	0.014983	22.129462	0.031481	10.491462
906.368000	32.382400	9.762143	0.014983	22.128838	0.031481	10.491167
906.388000	32.382400	9.752440	0.014990	22.106843	0.031494	10.480739
906.408000	32.382400	9.760258	0.014984	22.124564	0.031484	10.489141
906.428000	32.382400	9.756253	0.014987	22.115485	0.031489	10.484836
906.448000	32.382400	9.756336	0.014987	22.115675	0.031489	10.484926
906.468000	32.382400	9.757571	0.014986	22.118472	0.031487	10.486253
906.488000	32.382400	9.753734	0.014989	22.109775	0.031493	10.482129
906.508000	32.382400	9.743037	0.014996	22.085527	0.031507	10.470633
906.528000	32.382400	9.750255	0.014991	22.101889	0.031497	10.478390
906.548000	32.382400	9.742004	0.014996	22.083186	0.031509	10.469523
906.568000	32.382400	9.744874	0.014995	22.089691	0.031505	10.472608
906.588000	32.382400	9.740135	0.014998	22.078949	0.031511	10.467515
906.608000	32.382400	9.746986	0.014993	22.094478	0.031502	10.474877
906.628000	32.382400	9.747982	0.014993	22.096738	0.031500	10.475948
906.648000	32.382400	9.747865	0.014993	22.096472	0.031501	10.475822
906.668000	32.382400	9.743742	0.014995	22.087126	0.031506	10.471391
906.688000	32.382400	9.744034	0.014995	22.087788	0.031506	10.471705
906.708000	32.382400	9.744785	0.014995	22.089489	0.031505	10.472512
906.728000	32.382400	9.746250	0.014994	22.092811	0.031503	10.474087
906.748000	32.382400	9.752871	0.014989	22.107820	0.031494	10.481202
906.768000	32.382400	9.754017	0.014989	22.110416	0.031492	10.482433
906.788000	32.382400	9.745971	0.014994	22.092178	0.031503	10.473787
906.808000	32.382400	9.742168	0.014996	22.083557	0.031508	10.469699
906.828000	32.382400	9.749478	0.014992	22.100128	0.031498	10.477555
906.848000	32.382400	9.750487	0.014991	22.102415	0.031497	10.478640
906.868000	32.382400	9.744926	0.014994	22.089810	0.031505	10.472664
906.888000	32.382400	9.740704	0.014997	22.080238	0.031510	10.468126
906.908000	32.382400	9.747153	0.014993	22.094857	0.031502	10.475057
906.928000	32.382400	9.753117	0.014989	22.108376	0.031493	10.481466
906.948000	32.382400	9.747791	0.014993	22.096303	0.031501	10.475742
906.968000	32.382400	9.749651	0.014991	22.100519	0.031498	10.477741
906.988000	32.382400	9.743259	0.014996	22.086031	0.031507	10.470872
907.008000	32.382400	9.744393	0.014995	22.088602	0.031505	10.472091
907.028000	32.382400	9.739075	0.014998	22.076546	0.031513	10.466376
907.048000	32.382400	9.739245	0.014998	22.076931	0.031512	10.466558
907.068000	32.382400	9.746502	0.014993	22.093383	0.031502	10.474358
907.088000	32.382400	9.740525	0.014997	22.079834	0.031511	10.467934
907.108000	32.382400	9.746258	0.014994	22.092830	0.031503	10.474096
907.128000	32.382400	9.753803	0.014989	22.109931	0.031492	10.482203
907.148000	32.382400	9.751189	0.014990	22.104006	0.031496	10.479394
907.168000	32.382400	9.745230	0.014994	22.090498	0.031504	10.472990
907.188000	32.382400	9.742903	0.014996	22.085224	0.031507	10.470490
907.208000	32.382400	9.746689	0.014993	22.093806	0.031502	10.474558
907.228000	32.382400	9.747307	0.014993	22.095206	0.031501	10.475222
907.248000	32.382400	9.742278	0.014996	22.083806	0.031508	10.469817
907.268000	32.382400	9.749638	0.014991	22.100490	0.031498	10.477727
907.288000	32.382400	9.743193	0.014996	22.085882	0.031507	10.470802
907.308000	32.382400	9.744495	0.014995	22.088832	0.031505	10.472200
907.328000	32.382400	9.746932	0.014993	22.094358	0.031502	10.474820
907.348000	32.382400	9.744699	0.014995	22.089296	0.031505	10.472420
907.368000	32.382400	9.748613	0.014992	22.098168	0.031500	10.476626
907.388000	32.382400	9.739344	0.014998	22.077157	0.031512	10.466665
907.408000	32.382400	9.740503	0.014997	22.079784	0.031511	10.467910
907.428000	32.382400	9.742924	0.014996	22.085272	0.031507	10.470512
907.448000	32.382400	9.743746	0.014995	22.087134	0.031506	10.471395
907.468000	32.382400	9.739950	0.014998	22.078530	0.031511	10.467316
907.488000	32.382400	9.719476	0.015011	22.032120	0.031539	10.445313
907.508000	32.382400	9.714818	0.015014	22.021561	0.031546	10.440307
907.528000	32.382400	9.703997	0.015021	21.997033	0.031560	10.428679
907.548000	32.382400	9.697968	0.015025	21.983365	0.031569	10.422199
907.568000	32.382400	9.700530	0.015023	21.989172	0.031565	10.424952
907.588000	32.382400	9.702882	0.015022	21.994504	0.031562	10.427480
907.608000	32.382400	9.701059	0.015023	21.990372	0.031564	10.425521
907.628000	32.382400	9.701055	0.015023	21.990362	0.031564	10.425516
907.648000	32.382400	9.702909	0.015022	21.994566	0.031562	10.427509
907.668000	32.382400	9.706955	0.015019	22.003737	0.031556	10.431857
907.688000	32.382400	9.708850	0.015018	22.008033	0.031554	10.433894
907.708000	32.382400	9.698680	0.015025	21.984980	0.031568	10.422964
907.728000	32.382400	9.703620	0.015021	21.996178	0.031561	10.428273
907.748000	32.382400	9.702015	0.015022	21.992539	0.031563	10.426548
907.768000	32.382400	9.699850	0.015024	21.987630	0.031566	10.424221
907.788000	32.382400	9.699318	0.015024	21.986426	0.031567	10.423650
907.808000	32.382400	9.705382	0.015020	22.000171	0.031559	10.430167
907.828000	32.382400	9.708917	0.015018	22.008184	0.031554	10.433965
907.848000	32.382400	9.701576	0.015023	21.991543	0.031564	10.426076
907.868000	32.382400	9.698076	0.015025	21.983611	0.031569	10.422315
907.888000	32.382400	9.698407	0.015025	21.984361	0.031568	10.422671
907.908000	32.382400	9.701255	0.015023	21.990816	0.031564	10.425732
907.928000	32.382400	9.702976	0.015022	21.994716	0.031562	10.427580
907.948000	32.382400	9.697707	0.015025	21.982774	0.031569	10.421919
907.968000	32.382400	9.694837	0.015027	21.976267	0.031573	10.418834
907.988000	32.382400	9.691374	0.015029	21.968418	0.031578	10.415113
908.008000	32.382400	9.698790	0.015025	21.985228	0.031568	10.423082
908.028000	32.382400	9.695377	0.015027	21.977492	0.031572	10.419414
908.048000	32.382400	9.698597	0.015025	21.984792	0.031568	10.422875
908.068000	32.382400	9.698822	0.015025	21.985300	0.031568	10.423116
908.088000	32.382400	9.710597	0.015017	22.011993	0.031551	10.435771
908.108000	32.382400	9.709305	0.015018	22.009065	0.031553	10.434383
908.128000	32.382400	9.699716	0.015024	21.987327	0.031566	10.424077
908.148000	32.382400	9.704575	0.015021	21.998342	0.031560	10.429299
908.168000	32.382400	9.705224	0.015020	21.999812	0.031559	10.429996
908.188000	32.382400	9.696819	0.015026	21.980760	0.031570	10.420964
908.208000	32.382400	9.699279	0.015024	21.986336	0.031567	10.423608
908.228000	32.382400	9.693990	0.015028	21.974347	0.031574	10.417924
908.248000	32.382400	9.700511	0.015023	21.989129	0.031565	10.424932
908.268000	32.382400	9.701446	0.015023	21.991249	0.031564	10.425937
908.288000	32.382400	9.704182	0.015021	21.997450	0.031560	10.428877
908.308000	32.382400	9.701270	0.015023	21.990849	0.031564	10.425747
908.328000	32.382400	9.695163	0.015027	21.977007	0.031573	10.419184
908.348000	32.382400	9.691478	0.015029	21.968652	0.031578	10.415224
908.368000	32.382400	9.691817	0.015029	21.969422	0.031577	10.415588
908.388000	32.382400	9.692807	0.015029	21.971666	0.031576	10.416653
908.408000	32.382400	9.690871	0.015030	21.967278	0.031578	10.414572
908.428000	32.382400	9.699380	0.015024	21.986566	0.031567	10.423716
908.448000	32.382400	9.699454	0.015024	21.986734	0.031567	10.423796
908.468000	32.382400	9.698979	0.015024	21.985658	0.031567	10.423286
908.488000	32.382400	9.697453	0.015025	21.982198	0.031569	10.421646
908.508000	32.382400	9.696670	0.015026	21.980423	0.031570	10.420804
908.528000	32.382400	9.702582	0.015022	21.993824	0.031562	10.427158
908.548000	32.382400	9.698435	0.015025	21.984425	0.031568	10.422701
908.568000	32.382400	9.700517	0.015023	21.989143	0.031565	10.424938
908.588000	32.382400	9.699784	0.015024	21.987482	0.031566	10.424150
908.608000	32.382400	9.704533	0.015021	21.998247	0.031560	10.429254
908.628000	32.382400	9.703173	0.015022	21.995164	0.031562	10.427793
908.648000	32.382400	9.702804	0.015022	21.994327	0.031562	10.427396
908.668000	32.382400	9.701633	0.015023	21.991674	0.031564	10.426138
908.688000	32.382400	9.704818	0.015021	21.998893	0.031559	10.429560
908.708000	32.382400	9.706292	0.015020	22.002234	0.031557	10.431145
908.728000	32.382400	9.703487	0.015022	21.995877	0.031561	10.428130
908.748000	32.382400	9.698300	0.015025	21.984118	0.031568	10.422556
908.768000	32.382400	9.698275	0.015025	21.984061	0.031568	10.422529
908.788000	32.382400	9.700023	0.015024	21.988024	0.031566	10.424408
908.808000	32.382400	9.702893	0.015022	21.994528	0.031562	10.427491
908.828000	32.382400	9.703622	0.015021	21.996183	0.031561	10.428276
908.848000	32.382400	9.695739	0.015027	21.978313	0.031572	10.419804
908.868000	32.382400	9.702237	0.015022	21.993041	0.031563	10.426786
908.888000	32.382400	9.698271	0.015025	21.984052	0.031568	10.422525
908.908000	32.382400	9.688934	0.015031	21.962887	0.031581	10.412490
908.928000	32.382400	9.691787	0.015029	21.969353	0.031577	10.415556
908.948000	32.382400	9.693713	0.015028	21.973720	0.031575	10.417626
908.968000	32.382400	9.691718	0.015029	21.969197	0.031577	10.415482
908.988000	32.382400	9.689031	0.015031	21.963106	0.031581	10.412594
909.008000	32.382400	9.690832	0.015030	21.967189	0.031578	10.414530
909.028000	32.382400	9.694487	0.015027	21.975474	0.031573	10.418458
909.048000	32.382400	9.686222	0.015033	21.956739	0.031585	10.409576
909.068000	32.382400	9.688451	0.015031	21.961791	0.031582	10.411971
909.088000	32.382400	9.690991	0.015030	21.967549	0.031578	10.414701
909.108000	32.382400	9.686102	0.015033	21.956466	0.031585	10.409446
909.128000	32.382400	9.688000	0.015032	21.960769	0.031582	10.411486
909.148000	32.382400	9.688320	0.015031	21.961494	0.031582	10.411830
909.168000	32.382400	9.691805	0.015029	21.969394	0.031577	10.415575
909.188000	32.382400	9.684585	0.015034	21.953029	0.031587	10.407816
909.208000	32.382400	9.683138	0.015035	21.949748	0.031589	10.406261
909.228000	32.382400	9.690121	0.015030	21.965578	0.031579	10.413766
909.248000	32.382400	9.679729	0.015037	21.942020	0.031594	10.402598
909.268000	32.382400	9.679073	0.015037	21.940534	0.031595	10.401893
909.288000	32.382400	9.682903	0.015035	21.949216	0.031589	10.406009
909.308000	32.382400	9.687344	0.015032	21.959282	0.031583	10.410781
909.328000	32.382400	9.688882	0.015031	21.962770	0.031581	10.412435
909.348000	32.382400	9.687941	0.015032	21.960635	0.031582	10.411423
909.368000	32.382400	9.681284	0.015036	21.945546	0.031591	10.404269
909.388000	32.382400	9.681641	0.015036	21.946356	0.031591	10.404653
909.408000	32.382400	9.678528	0.015038	21.939299	0.031595	10.401308
909.428000	32.382400	9.683064	0.015035	21.949580	0.031589	10.406182
909.448000	32.382400	9.683203	0.015035	21.949896	0.031589	10.406331
909.468000	32.382400	9.676651	0.015039	21.935044	0.031598	10.399290
909.488000	32.382400	9.684995	0.015034	21.953958	0.031586	10.408257
909.508000	32.382400	9.686659	0.015033	21.957731	0.031584	10.410046
909.528000	32.382400	9.686957	0.015032	21.958406	0.031584	10.410366
909.548000	32.382400	9.681946	0.015036	21.947047	0.031591	10.404980
909.568000	32.382400	9.679314	0.015037	21.941080	0.031594	10.402152
909.588000	32.382400	9.681619	0.015036	21.946306	0.031591	10.404629
909.608000	32.382400	9.682296	0.015035	21.947840	0.031590	10.405357
909.628000	32.382400	9.681631	0.015036	21.946333	0.031591	10.404642
909.648000	32.382400	9.679410	0.015037	21.941297	0.031594	10.402254
909.668000	32.382400	9.678322	0.015038	21.938831	0.031596	10.401085
909.688000	32.382400	9.676402	0.015039	21.934480	0.031598	10.399022
909.708000	32.382400	9.677245	0.015039	21.936389	0.031597	10.399928
909.728000	32.382400	9.676182	0.015039	21.933981	0.031598	10.398786
909.748000	32.382400	9.673508	0.015041	21.927918	0.031602	10.395912
909.768000	32.382400	9.675619	0.015040	21.932703	0.031599	10.398180
909.788000	32.382400	9.676516	0.015039	21.934737	0.031598	10.399144
909.808000	32.382400	9.680215	0.015037	21.943123	0.031593	10.403120
909.828000	32.382400	9.674620	0.015040	21.930440	0.031601	10.397107
909.848000	32.382400	9.678105	0.015038	21.938339	0.031596	10.400852
909.868000	32.382400	9.675615	0.015040	21.932695	0.031599	10.398177
909.888000	32.382400	9.673091	0.015041	21.926975	0.031603	10.395464
909.908000	32.382400	9.675413	0.015040	21.932237	0.031600	10.397959
909.928000	32.382400	9.672546	0.015042	21.925738	0.031603	10.394878
909.948000	32.382400	9.681955	0.015036	21.947067	0.031591	10.404990
909.968000	32.382400	9.680181	0.015037	21.943045	0.031593	10.403083
909.988000	32.382400	9.669815	0.015044	21.919547	0.031607	10.391943
910.008000	32.382400	9.673563	0.015041	21.928044	0.031602	10.395971
910.028000	32.382400	9.677339	0.015039	21.936603	0.031597	10.400029
910.048000	32.382400	9.675907	0.015040	21.933358	0.031599	10.398491
910.068000	32.382400	9.678231	0.015038	21.938625	0.031596	10.400988
910.088000	32.382400	9.676064	0.015039	21.933714	0.031599	10.398660
910.108000	32.382400	9.673739	0.015041	21.928444	0.031602	10.396161
910.128000	32.382400	9.670925	0.015043	21.922063	0.031606	10.393136
910.148000	32.382400	9.671910	0.015042	21.924298	0.031604	10.394195
910.168000	32.382400	9.675514	0.015040	21.932467	0.031599	10.398068
910.188000	32.382400	9.672430	0.015042	21.925477	0.031604	10.394754
910.208000	32.382400	9.669922	0.015043	21.919792	0.031607	10.392059
910.228000	32.382400	9.674437	0.015040	21.930024	0.031601	10.396910
910.248000	32.382400	9.676386	0.015039	21.934443	0.031598	10.399005
910.268000	32.382400	9.670941	0.015043	21.922100	0.031606	10.393153
910.288000	32.382400	9.667484	0.015045	21.914264	0.031610	10.389438
910.308000	32.382400	9.667453	0.015045	21.914194	0.031610	10.389405
910.328000	32.382400	9.661486	0.015049	21.900668	0.031619	10.382993
910.348000	32.382400	9.662942	0.015048	21.903968	0.031617	10.384557
910.368000	32.382400	9.664842	0.015047	21.908275	0.031614	10.386599
910.388000	32.382400	9.672993	0.015041	21.926751	0.031603	10.395359
910.408000	32.382400	9.664889	0.015047	21.908381	0.031614	10.386649
910.428000	32.382400	9.666051	0.015046	21.911015	0.031612	10.387898
910.448000	32.382400	9.668444	0.015044	21.916440	0.031609	10.390470
910.468000	32.382400	9.658766	0.015051	21.894501	0.031622	10.380069
910.488000	32.382400	9.657108	0.015052	21.890743	0.031625	10.378287
910.508000	32.382400	9.662792	0.015048	21.903628	0.031617	10.384396
910.528000	32.382400	9.663874	0.015047	21.906081	0.031615	10.385559
910.548000	32.382400	9.667242	0.015045	21.913716	0.031611	10.389178
910.568000	32.382400	9.664699	0.015047	21.907951	0.031614	10.386445
910.588000	32.382400	9.661372	0.015049	21.900408	0.031619	10.382869
910.608000	32.382400	9.658067	0.015051	21.892917	0.031623	10.379318
910.628000	32.382400	9.663106	0.015048	21.904340	0.031616	10.384734
910.648000	32.382400	9.662617	0.015048	21.903231	0.031617	10.384208
910.668000	32.382400	9.665536	0.015046	21.909849	0.031613	10.387345
910.688000	32.382400	9.669573	0.015044	21.918998	0.031607	10.391683
910.708000	32.382400	9.670553	0.015043	21.921220	0.031606	10.392736
910.728000	32.382400	9.670897	0.015043	21.922001	0.031606	10.393107
910.748000	32.382400	9.668307	0.015044	21.916129	0.031609	10.390322
910.768000	32.382400	9.663029	0.015048	21.904165	0.031616	10.384650
910.788000	32.382400	9.670500	0.015043	21.921100	0.031606	10.392679
910.808000	32.382400	9.657093	0.015052	21.890710	0.031625	10.378271
910.828000	32.382400	9.657280	0.015052	21.891134	0.031624	10.378473
910.848000	32.382400	9.659684	0.015050	21.896582	0.031621	10.381055
910.868000	32.382400	9.664998	0.015047	21.908630	0.031614	10.386767
910.888000	32.382400	9.661059	0.015049	21.899700	0.031619	10.382533
910.908000	32.382400	9.661960	0.015049	21.901742	0.031618	10.383502
910.928000	32.382400	9.663738	0.015047	21.905772	0.031615	10.385413
910.948000	32.382400	9.673818	0.015041	21.928622	0.031602	10.396245
910.968000	32.382400	9.664334	0.015047	21.907123	0.031615	10.386053
910.988000	32.382400	9.669481	0.015044	21.918791	0.031608	10.391585
911.008000	32.382400	9.668952	0.015044	21.917592	0.031608	10.391016
911.028000	32.382400	9.663008	0.015048	21.904117	0.031616	10.384628
911.048000	32.382400	9.664674	0.015047	21.907893	0.031614	10.386418
911.068000	32.382400	9.663153	0.015048	21.904447	0.031616	10.384784
911.088000	32.382400	9.665705	0.015046	21.910230	0.031613	10.387526
911.108000	32.382400	9.661940	0.015049	21.901698	0.031618	10.383481
911.128000	32.382400	9.664998	0.015047	21.908630	0.031614	10.386767
911.148000	32.382400	9.662967	0.015048	21.904024	0.031617	10.384584
911.168000	32.382400	9.666530	0.015046	21.912102	0.031612	10.388413
911.188000	32.382400	9.669660	0.015044	21.919196	0.031607	10.391776
911.208000	32.382400	9.661598	0.015049	21.900922	0.031618	10.383113
911.228000	32.382400	9.668654	0.015044	21.916916	0.031609	10.390696
911.248000	32.382400	9.660145	0.015050	21.897629	0.031620	10.381552
911.268000	32.382400	9.665828	0.015046	21.910511	0.031613	10.387659
911.288000	32.382400	9.662350	0.015048	21.902626	0.031617	10.383921
911.308000	32.382400	9.662063	0.015049	21.901976	0.031618	10.383613
911.328000	32.382400	9.660121	0.015050	21.897574	0.031620	10.381526
911.348000	32.382400	9.659389	0.015050	21.895915	0.031621	10.380739
911.368000	32.382400	9.666241	0.015046	21.911445	0.031612	10.388102
911.388000	32.382400	9.659155	0.015050	21.895384	0.031622	10.380487
911.408000	32.382400	9.659712	0.015050	21.896647	0.031621	10.381086
911.428000	32.382400	9.659780	0.015050	21.896801	0.031621	10.381159
911.448000	32.382400	9.659387	0.015050	21.895909	0.031621	10.380736
911.468000	32.382400	9.662347	0.015048	21.902620	0.031617	10.383918
911.488000	32.382400	9.663909	0.015047	21.906161	0.031615	10.385597
911.508000	32.382400	9.657984	0.015051	21.892730	0.031623	10.379229
911.528000	32.382400	9.660102	0.015050	21.897530	0.031620	10.381505
911.548000	32.382400	9.659530	0.015050	21.896233	0.031621	10.380890
911.568000	32.382400	9.658123	0.015051	21.893044	0.031623	10.379378
911.588000	32.382400	9.658266	0.015051	21.893368	0.031623	10.379532
911.608000	32.382400	9.663137	0.015048	21.904410	0.031616	10.384767
911.628000	32.382400	9.659617	0.015050	21.896432	0.031621	10.380984
911.648000	32.382400	9.658501	0.015051	21.893902	0.031623	10.379785
911.668000	32.382400	9.663285	0.015048	21.904746	0.031616	10.384926
911.688000	32.382400	9.666972	0.015045	21.913103	0.031611	10.388888
911.708000	32.382400	9.668168	0.015045	21.915814	0.031609	10.390173
911.728000	32.382400	9.667746	0.015045	21.914858	0.031610	10.389720
911.748000	32.382400	9.670627	0.015043	21.921389	0.031606	10.392816
911.768000	32.382400	9.670061	0.015043	21.920105	0.031607	10.392207
911.788000	32.382400	9.672871	0.015042	21.926476	0.031603	10.395228
911.808000	32.382400	9.671847	0.015042	21.924154	0.031604	10.394127
911.828000	32.382400	9.672672	0.015042	21.926024	0.031603	10.395014
911.848000	32.382400	9.668425	0.015044	21.916397	0.031609	10.390450
911.868000	32.382400	9.665910	0.015046	21.910697	0.031612	10.387747
911.888000	32.382400	9.667412	0.015045	21.914102	0.031610	10.389361
911.908000	32.382400	9.660948	0.015049	21.899448	0.031619	10.382414
911.928000	32.382400	9.659949	0.015050	21.897184	0.031621	10.381341
911.948000	32.382400	9.661609	0.015049	21.900945	0.031618	10.383124
911.968000	32.382400	9.659289	0.015050	21.895688	0.031622	10.380632
911.988000	32.382400	9.655489	0.015053	21.887074	0.031627	10.376548
912.008000	32.382400	9.659642	0.015050	21.896487	0.031621	10.381011
912.028000	32.382400	9.660430	0.015050	21.898273	0.031620	10.381857
912.048000	32.382400	9.654418	0.015054	21.884646	0.031628	10.375397
912.068000	32.382400	9.656971	0.015052	21.890433	0.031625	10.378140
912.088000	32.382400	9.665510	0.015046	21.909790	0.031613	10.387317
912.108000	32.382400	9.657720	0.015051	21.892132	0.031624	10.378946
912.128000	32.382400	9.661978	0.015049	21.901784	0.031618	10.383521
912.148000	32.382400	9.661074	0.015049	21.899733	0.031619	10.382550
912.168000	32.382400	9.653518	0.015054	21.882606	0.031629	10.374429
912.188000	32.382400	9.666745	0.015046	21.912589	0.031611	10.388644
912.208000	32.382400	9.660166	0.015050	21.897676	0.031620	10.381574
912.228000	32.382400	9.660641	0.015049	21.898752	0.031620	10.382084
912.248000	32.382400	9.656697	0.015052	21.889813	0.031625	10.377846
912.268000	32.382400	9.658136	0.015051	21.893075	0.031623	10.379393
912.288000	32.382400	9.658605	0.015051	21.894137	0.031622	10.379896
912.308000	32.382400	9.648956	0.015057	21.872265	0.031636	10.369527
912.328000	32.382400	9.655657	0.015053	21.887455	0.031626	10.376729
912.348000	32.382400	9.657414	0.015052	21.891436	0.031624	10.378616
912.368000	32.382400	9.654290	0.015054	21.884355	0.031628	10.375259
912.388000	32.382400	9.660549	0.015050	21.898543	0.031620	10.381985
912.408000	32.382400	9.654467	0.015054	21.884756	0.031628	10.375449
912.428000	32.382400	9.657691	0.015051	21.892066	0.031624	10.378914
912.448000	32.382400	9.658777	0.015051	21.894528	0.031622	10.380082
912.468000	32.382400	9.653569	0.015054	21.882722	0.031629	10.374485
912.488000	32.382400	9.655953	0.015053	21.888125	0.031626	10.377046
912.508000	32.382400	9.658520	0.015051	21.893945	0.031623	10.379805
912.528000	32.382400	9.661050	0.015049	21.899679	0.031619	10.382524
912.548000	32.382400	9.656746	0.015052	21.889922	0.031625	10.377898
912.568000	32.382400	9.660765	0.015049	21.899034	0.031620	10.382218
912.588000	32.382400	9.657285	0.015052	21.891144	0.031624	10.378477
912.608000	32.382400	9.659065	0.015051	21.895181	0.031622	10.380391
912.628000	32.382400	9.655007	0.015053	21.885980	0.031627	10.376029
912.648000	32.382400	9.659669	0.015050	21.896549	0.031621	10.381040
912.668000	32.382400	9.658392	0.015051	21.893655	0.031623	10.379668
912.688000	32.382400	9.659490	0.015050	21.896142	0.031621	10.380847
912.708000	32.382400	9.660522	0.015050	21.898483	0.031620	10.381957
912.728000	32.382400	9.655107	0.015053	21.886208	0.031627	10.376137
912.748000	32.382400	9.661542	0.015049	21.900794	0.031618	10.383052
912.768000	32.382400	9.659172	0.015050	21.895422	0.031622	10.380505
912.788000	32.382400	9.661175	0.015049	21.899964	0.031619	10.382659
912.808000	32.382400	9.659484	0.015050	21.896129	0.031621	10.380840
912.828000	32.382400	9.656607	0.015052	21.889608	0.031625	10.377749
912.848000	32.382400	9.656827	0.015052	21.890108	0.031625	10.377986
912.868000	32.382400	9.660450	0.015050	21.898320	0.031620	10.381880
912.888000	32.382400	9.663374	0.015048	21.904948	0.031616	10.385022
912.908000	32.382400	9.656258	0.015052	21.888816	0.031626	10.377374
912.928000	32.382400	9.660816	0.015049	21.899148	0.031619	10.382272
912.948000	32.382400	9.661467	0.015049	21.900625	0.031619	10.382972
912.968000	32.382400	9.652464	0.015055	21.880217	0.031631	10.373297
912.988000	32.382400	9.659273	0.015050	21.895651	0.031622	10.380614
913.008000	32.382400	9.662023	0.015049	21.901884	0.031618	10.383569
913.028000	32.382400	9.657437	0.015052	21.891489	0.031624	10.378641
913.048000	32.382400	9.653974	0.015054	21.883639	0.031629	10.374919
913.068000	32.382400	9.660683	0.015049	21.898846	0.031620	10.382129
913.088000	32.382400	9.656994	0.015052	21.890484	0.031625	10.378165
913.108000	32.382400	9.661815	0.015049	21.901413	0.031618	10.383346
913.128000	32.382400	9.661301	0.015049	21.900248	0.031619	10.382793
913.148000	32.382400	9.662896	0.015048	21.903864	0.031617	10.384508
913.168000	32.382400	9.658385	0.015051	21.893639	0.031623	10.379660
913.188000	32.382400	9.668294	0.015045	21.916101	0.031609	10.390309
913.208000	32.382400	9.662878	0.015048	21.903824	0.031617	10.384489
913.228000	32.382400	9.659111	0.015050	21.895284	0.031622	10.380440
913.248000	32.382400	9.658909	0.015051	21.894827	0.031622	10.380223
913.268000	32.382400	9.661214	0.015049	21.900051	0.031619	10.382700
913.288000	32.382400	9.656164	0.015052	21.888604	0.031626	10.377273
913.308000	32.382400	9.654159	0.015054	21.884058	0.031629	10.375118
913.328000	32.382400	9.652734	0.015055	21.880829	0.031630	10.373587
913.348000	32.382400	9.660359	0.015050	21.898114	0.031620	10.381782
913.368000	32.382400	9.656980	0.015052	21.890453	0.031625	10.378150
913.388000	32.382400	9.659323	0.015050	21.895764	0.031621	10.380667
913.408000	32.382400	9.651057	0.015056	21.877027	0.031633	10.371785
913.428000	32.382400	9.656428	0.015052	21.889203	0.031625	10.377557
913.448000	32.382400	9.650591	0.015056	21.875972	0.031633	10.371284
913.468000	32.382400	9.652712	0.015055	21.880779	0.031631	10.373563
913.488000	32.382400	9.657757	0.015051	21.892215	0.031624	10.378985
913.508000	32.382400	9.664661	0.015047	21.907865	0.031614	10.386405
913.528000	32.382400	9.661022	0.015049	21.899615	0.031619	10.382493
913.548000	32.382400	9.666085	0.015046	21.911094	0.031612	10.387935
913.568000	32.382400	9.667986	0.015045	21.915401	0.031610	10.389978
913.588000	32.382400	9.657311	0.015052	21.891203	0.031624	10.378505
913.608000	32.382400	9.654923	0.015053	21.885791	0.031627	10.375939
913.628000	32.382400	9.665234	0.015046	21.909163	0.031613	10.387020
913.648000	32.382400	9.658403	0.015051	21.893679	0.031623	10.379679
913.668000	32.382400	9.663062	0.015048	21.904240	0.031616	10.384686
913.688000	32.382400	9.663552	0.015048	21.905351	0.031616	10.385213
913.708000	32.382400	9.656182	0.015052	21.888644	0.031626	10.377292
913.728000	32.382400	9.658767	0.015051	21.894505	0.031622	10.380071
913.748000	32.382400	9.659964	0.015050	21.897217	0.031621	10.381356
913.768000	32.382400	9.662124	0.015049	21.902114	0.031618	10.383678
913.788000	32.382400	9.667954	0.015045	21.915329	0.031610	10.389943
913.808000	32.382400	9.659305	0.015050	21.895724	0.031622	10.380649
913.828000	32.382400	9.660434	0.015050	21.898283	0.031620	10.381862
913.848000	32.382400	9.657571	0.015051	21.891793	0.031624	10.378785
913.868000	32.382400	9.657978	0.015051	21.892716	0.031623	10.379223
913.888000	32.382400	9.655857	0.015053	21.887908	0.031626	10.376943
913.908000	32.382400	9.661274	0.015049	21.900188	0.031619	10.382765
913.928000	32.382400	9.649671	0.015057	21.873885	0.031635	10.370295
913.948000	32.382400	9.657221	0.015052	21.891001	0.031624	10.378409
913.968000	32.382400	9.662691	0.015048	21.903400	0.031617	10.384288
913.988000	32.382400	9.657048	0.015052	21.890607	0.031625	10.378223
914.008000	32.382400	9.653973	0.015054	21.883637	0.031629	10.374918
914.028000	32.382400	9.658778	0.015051	21.894530	0.031622	10.380083
914.048000	32.382400	9.659805	0.015050	21.896857	0.031621	10.381186
914.068000	32.382400	9.653586	0.015054	21.882759	0.031629	10.374502
914.088000	32.382400	9.661389	0.015049	21.900448	0.031619	10.382888
914.108000	32.382400	9.653897	0.015054	21.883465	0.031629	10.374837
914.128000	32.382400	9.659910	0.015050	21.897096	0.031621	10.381299
914.148000	32.382400	9.651881	0.015055	21.878896	0.031632	10.372671
914.168000	32.382400	9.662648	0.015048	21.903302	0.031617	10.384241
914.188000	32.382400	9.663470	0.015048	21.905165	0.031616	10.385125
914.208000	32.382400	9.661726	0.015049	21.901213	0.031618	10.383251
914.228000	32.382400	9.654457	0.015054	21.884735	0.031628	10.375439
914.248000	32.382400	9.659129	0.015050	21.895324	0.031622	10.380459
914.268000	32.382400	9.662748	0.015048	21.903529	0.031617	10.384349
914.288000	32.382400	9.669164	0.015044	21.918073	0.031608	10.391244
914.308000	32.382400	9.664728	0.015047	21.908016	0.031614	10.386476
914.328000	32.382400	9.661148	0.015049	21.899901	0.031619	10.382629
914.348000	32.382400	9.659641	0.015050	21.896485	0.031621	10.381010
914.368000	32.382400	9.662406	0.015048	21.902752	0.031617	10.383981
914.388000	32.382400	9.661681	0.015049	21.901110	0.031618	10.383202
914.408000	32.382400	9.656236	0.015052	21.888768	0.031626	10.377351
914.428000	32.382400	9.659568	0.015050	21.896320	0.031621	10.380931
914.448000	32.382400	9.659280	0.015050	21.895668	0.031622	10.380622
914.468000	32.382400	9.653468	0.015054	21.882492	0.031629	10.374375
914.488000	32.382400	9.649198	0.015057	21.872812	0.031635	10.369786
914.508000	32.382400	9.660303	0.015050	21.897986	0.031620	10.381721
914.528000	32.382400	9.660061	0.015050	21.897438	0.031620	10.381461
914.548000	32.382400	9.654212	0.015054	21.884178	0.031628	10.375175
914.568000	32.382400	9.655017	0.015053	21.886003	0.031627	10.376040
914.588000	32.382400	9.652059	0.015055	21.879298	0.031631	10.372861
914.608000	32.382400	9.654793	0.015053	21.885495	0.031628	10.375799
914.628000	32.382400	9.656491	0.015052	21.889344	0.031625	10.377624
914.648000	32.382400	9.659386	0.015050	21.895908	0.031621	10.380736
914.668000	32.382400	9.656279	0.015052	21.888864	0.031626	10.377396
914.688000	32.382400	9.657896	0.015051	21.892531	0.031623	10.379135
914.708000	32.382400	9.657318	0.015052	21.891219	0.031624	10.378513
914.728000	32.382400	9.657209	0.015052	21.890972	0.031624	10.378396
914.748000	32.382400	9.654666	0.015053	21.885208	0.031628	10.375663
914.768000	32.382400	9.657115	0.015052	21.890758	0.031625	10.378295
914.788000	32.382400	9.651168	0.015056	21.877278	0.031633	10.371904
914.808000	32.382400	9.654434	0.015054	21.884683	0.031628	10.375414
914.828000	32.382400	9.651857	0.015055	21.878841	0.031632	10.372645
914.848000	32.382400	9.654872	0.015053	21.885675	0.031628	10.375885
914.868000	32.382400	9.658945	0.015051	21.894908	0.031622	10.380262
914.888000	32.382400	9.653881	0.015054	21.883429	0.031629	10.374820
914.908000	32.382400	9.654805	0.015053	21.885524	0.031628	10.375813
914.928000	32.382400	9.653776	0.015054	21.883190	0.031629	10.374706
914.948000	32.382400	9.649892	0.015057	21.874387	0.031634	10.370533
914.968000	32.382400	9.656825	0.015052	21.890102	0.031625	10.377983
914.988000	32.382400	9.663925	0.015047	21.906196	0.031615	10.385613
915.008000	32.382400	9.657121	0.015052	21.890772	0.031624	10.378301
915.028000	32.382400	9.662331	0.015048	21.902583	0.031617	10.383900
915.048000	32.382400	9.654969	0.015053	21.885895	0.031627	10.375989
915.068000	32.382400	9.657048	0.015052	21.890608	0.031625	10.378223
915.088000	32.382400	9.660448	0.015050	21.898314	0.031620	10.381877
915.108000	32.382400	9.654845	0.015053	21.885615	0.031628	10.375856
915.128000	32.382400	9.660301	0.015050	21.897982	0.031620	10.381719
915.148000	32.382400	9.653747	0.015054	21.883124	0.031629	10.374675
915.168000	32.382400	9.655716	0.015053	21.887589	0.031626	10.376792
915.188000	32.382400	9.651718	0.015055	21.878526	0.031632	10.372495
915.208000	32.382400	9.655245	0.015053	21.886520	0.031627	10.376285
915.228000	32.382400	9.649975	0.015056	21.874574	0.031634	10.370622
915.248000	32.382400	9.648664	0.015057	21.871602	0.031636	10.369213
915.268000	32.382400	9.653522	0.015054	21.882616	0.031629	10.374434
915.288000	32.382400	9.657243	0.015052	21.891049	0.031624	10.378432
915.308000	32.382400	9.651750	0.015055	21.878599	0.031632	10.372530
915.328000	32.382400	9.651670	0.015055	21.878416	0.031632	10.372443
915.348000	32.382400	9.655715	0.015053	21.887586	0.031626	10.376790
915.368000	32.382400	9.647316	0.015058	21.868548	0.031638	10.367764
915.388000	32.382400	9.654615	0.015053	21.885092	0.031628	10.375608
915.408000	32.382400	9.650005	0.015056	21.874642	0.031634	10.370654
915.428000	32.382400	9.650790	0.015056	21.876422	0.031633	10.371498
915.448000	32.382400	9.651607	0.015055	21.878274	0.031632	10.372376
915.468000	32.382400	9.661262	0.015049	21.900159	0.031619	10.382751
915.488000	32.382400	9.652475	0.015055	21.880242	0.031631	10.373309
915.508000	32.382400	9.652278	0.015055	21.879794	0.031631	10.373096
915.528000	32.382400	9.653883	0.015054	21.883433	0.031629	10.374822
915.548000	32.382400	9.654034	0.015054	21.883776	0.031629	10.374984
915.568000	32.382400	9.660920	0.015049	21.899386	0.031619	10.382385
915.588000	32.382400	9.643305	0.015061	21.859455	0.031643	10.363454
915.608000	32.382400	9.656057	0.015052	21.888360	0.031626	10.377158
915.628000	32.382400	9.653294	0.015054	21.882097	0.031630	10.374188
915.648000	32.382400	9.648327	0.015058	21.870840	0.031637	10.368851
915.668000	32.382400	9.653598	0.015054	21.882788	0.031629	10.374516
915.688000	32.382400	9.656153	0.015052	21.888579	0.031626	10.377261
915.708000	32.382400	9.653641	0.015054	21.882886	0.031629	10.374562
915.728000	32.382400	9.654760	0.015053	21.885420	0.031628	10.375764
915.748000	32.382400	9.657020	0.015052	21.890543	0.031625	10.378192
915.768000	32.382400	9.656687	0.015052	21.889790	0.031625	10.377835
915.788000	32.382400	9.652628	0.015055	21.880589	0.031631	10.373473
915.808000	32.382400	9.655267	0.015053	21.886571	0.031627	10.376309
915.828000	32.382400	9.651902	0.015055	21.878943	0.031632	10.372693
915.848000	32.382400	9.652297	0.015055	21.879839	0.031631	10.373118
915.868000	32.382400	9.647251	0.015058	21.868399	0.031638	10.367694
915.888000	32.382400	9.648101	0.015058	21.870326	0.031637	10.368607
915.908000	32.382400	9.650011	0.015056	21.874656	0.031634	10.370661
915.928000	32.382400	9.647441	0.015058	21.868830	0.031638	10.367898
915.948000	32.382400	9.652222	0.015055	21.879668	0.031631	10.373037
915.968000	32.382400	9.654007	0.015054	21.883715	0.031629	10.374955
915.988000	32.382400	9.653397	0.015054	21.882331	0.031630	10.374299
916.008000	32.382400	9.656954	0.015052	21.890394	0.031625	10.378122
916.028000	32.382400	9.656400	0.015052	21.889140	0.031625	10.377527
916.048000	32.382400	9.655905	0.015053	21.888016	0.031626	10.376994
916.068000	32.382400	9.655839	0.015053	21.887868	0.031626	10.376924
916.088000	32.382400	9.656373	0.015052	21.889077	0.031626	10.377497
916.108000	32.382400	9.650647	0.015056	21.876097	0.031633	10.371344
916.128000	32.382400	9.653341	0.015054	21.882205	0.031630	10.374239
916.148000	32.382400	9.654250	0.015054	21.884266	0.031628	10.375217
916.168000	32.382400	9.657783	0.015051	21.892274	0.031624	10.379013
916.188000	32.382400	9.657102	0.015052	21.890730	0.031625	10.378281
916.208000	32.382400	9.656639	0.015052	21.889681	0.031625	10.377784
916.228000	32.382400	9.657698	0.015051	21.892082	0.031624	10.378922
916.248000	32.382400	9.654935	0.015053	21.885819	0.031627	10.375953
916.268000	32.382400	9.656484	0.015052	21.889329	0.031625	10.377617
916.288000	32.382400	9.652310	0.015055	21.879867	0.031631	10.373131
916.308000	32.382400	9.652366	0.015055	21.879994	0.031631	10.373191
916.328000	32.382400	9.654028	0.015054	21.883763	0.031629	10.374978
916.348000	32.382400	9.654899	0.015053	21.885736	0.031628	10.375913
916.368000	32.382400	9.653124	0.015054	21.881714	0.031630	10.374006
916.388000	32.382400	9.652621	0.015055	21.880573	0.031631	10.373466
916.408000	32.382400	9.656143	0.015052	21.888556	0.031626	10.377250
916.428000	32.382400	9.655400	0.015053	21.886872	0.031627	10.376452
916.448000	32.382400	9.656844	0.015052	21.890145	0.031625	10.378003
916.468000	32.382400	9.654589	0.015053	21.885034	0.031628	10.375580
916.488000	32.382400	9.652822	0.015055	21.881028	0.031630	10.373681
916.508000	32.382400	9.652042	0.015055	21.879261	0.031631	10.372844
916.528000	32.382400	9.651834	0.015055	21.878787	0.031632	10.372619
916.548000	32.382400	9.653510	0.015054	21.882587	0.031629	10.374420
916.568000	32.382400	9.649403	0.015057	21.873277	0.031635	10.370007
916.588000	32.382400	9.658202	0.015051	21.893223	0.031623	10.379463
916.608000	32.382400	9.661182	0.015049	21.899979	0.031619	10.382666
916.628000	32.382400	9.654748	0.015053	21.885393	0.031628	10.375751
916.648000	32.382400	9.655689	0.015053	21.887526	0.031626	10.376762
916.668000	32.382400	9.656638	0.015052	21.889678	0.031625	10.377782
916.688000	32.382400	9.660147	0.015050	21.897632	0.031620	10.381553
916.708000	32.382400	9.655577	0.015053	21.887273	0.031627	10.376642
916.728000	32.382400	9.654713	0.015053	21.885315	0.031628	10.375714
916.747000	32.382400	9.653781	0.015054	21.883202	0.031629	10.374712
916.767000	32.382400	9.655317	0.015053	21.886683	0.031627	10.376362
916.787000	32.382400	9.656003	0.015053	21.888238	0.031626	10.377100
916.807000	32.382400	9.656330	0.015052	21.888980	0.031626	10.377452
916.827000	32.382400	9.652546	0.015055	21.880403	0.031631	10.373385
916.847000	32.382400	9.656346	0.015052	21.889017	0.031626	10.377469
916.867000	32.382400	9.654896	0.015053	21.885729	0.031628	10.375910
916.887000	32.382400	9.652829	0.015055	21.881045	0.031630	10.373689
916.907000	32.382400	9.653473	0.015054	21.882503	0.031629	10.374381
916.927000	32.382400	9.655238	0.015053	21.886505	0.031627	10.376278
916.947000	32.382400	9.657863	0.015051	21.892455	0.031623	10.379099
916.967000	32.382400	9.658426	0.015051	21.893731	0.031623	10.379704
916.987000	32.382400	9.658878	0.015051	21.894755	0.031622	10.380189
917.007000	32.382400	9.656267	0.015052	21.888838	0.031626	10.377384
917.027000	32.382400	9.657999	0.015051	21.892764	0.031623	10.379245
917.047000	32.382400	9.653200	0.015054	21.881886	0.031630	10.374088
917.067000	32.382400	9.656771	0.015052	21.889980	0.031625	10.377925
917.087000	32.382400	9.649251	0.015057	21.872934	0.031635	10.369844
917.107000	32.382400	9.651705	0.015055	21.878496	0.031632	10.372481
917.127000	32.382400	9.656164	0.015052	21.888605	0.031626	10.377273
917.147000	32.382400	9.653822	0.015054	21.883295	0.031629	10.374756
917.167000	32.382400	9.653318	0.015054	21.882152	0.031630	10.374214
917.187000	32.382400	9.652665	0.015055	21.880672	0.031631	10.373513
917.207000	32.382400	9.654625	0.015053	21.885116	0.031628	10.375620
917.227000	32.382400	9.648008	0.015058	21.870116	0.031637	10.368508
917.247000	32.382400	9.652891	0.015055	21.881185	0.031630	10.373756
917.267000	32.382400	9.656275	0.015052	21.888855	0.031626	10.377392
917.287000	32.382400	9.660866	0.015049	21.899262	0.031619	10.382326
917.307000	32.382400	9.648811	0.015057	21.871936	0.031636	10.369371
917.327000	32.382400	9.652185	0.015055	21.879585	0.031631	10.372997
917.347000	32.382400	9.656293	0.015052	21.888896	0.031626	10.377411
917.367000	32.382400	9.645257	0.015060	21.863880	0.031641	10.365552
917.387000	32.382400	9.653444	0.015054	21.882437	0.031630	10.374349
917.407000	32.382400	9.657099	0.015052	21.890723	0.031625	10.378277
917.427000	32.382400	9.655161	0.015053	21.886329	0.031627	10.376195
917.447000	32.382400	9.651986	0.015055	21.879133	0.031632	10.372783
917.467000	32.382400	9.655875	0.015053	21.887948	0.031626	10.376962
917.487000	32.382400	9.647513	0.015058	21.868994	0.031638	10.367976
917.507000	32.382400	9.649832	0.015057	21.874250	0.031634	10.370468
917.527000	32.382400	9.652463	0.015055	21.880215	0.031631	10.373296
917.547000	32.382400	9.648084	0.015058	21.870288	0.031637	10.368589
917.567000	32.382400	9.650407	0.015056	21.875553	0.031634	10.371086
917.587000	32.382400	9.645974	0.015059	21.865505	0.031640	10.366322
917.607000	32.382400	9.651381	0.015056	21.877762	0.031632	10.372133
917.627000	32.382400	9.649314	0.015057	21.873075	0.031635	10.369911
917.647000	32.382400	9.648662	0.015057	21.871597	0.031636	10.369210
917.667000	32.382400	9.647837	0.015058	21.869728	0.031637	10.368324
917.687000	32.382400	9.656895	0.015052	21.890261	0.031625	10.378059
917.707000	32.382400	9.646708	0.015059	21.867169	0.031639	10.367111
917.727000	32.382400	9.653168	0.015054	21.881812	0.031630	10.374053
917.747000	32.382400	9.655821	0.015053	21.887825	0.031626	10.376904
917.767000	32.382400	9.651017	0.015056	21.876936	0.031633	10.371741
917.787000	32.382400	9.656636	0.015052	21.889673	0.031625	10.377780
917.807000	32.382400	9.654338	0.015054	21.884463	0.031628	10.375310
917.827000	32.382400	9.650849	0.015056	21.876555	0.031633	10.371561
917.847000	32.382400	9.655786	0.015053	21.887747	0.031626	10.376867
917.867000	32.382400	9.655257	0.015053	21.886548	0.031627	10.376298
917.887000	32.382400	9.656741	0.015052	21.889911	0.031625	10.377893
917.907000	32.382400	9.653397	0.015054	21.882333	0.031630	10.374300
917.927000	32.382400	9.654560	0.015053	21.884967	0.031628	10.375549
917.947000	32.382400	9.652660	0.015055	21.880660	0.031631	10.373507
917.967000	32.382400	9.650580	0.015056	21.875945	0.031633	10.371271
917.987000	32.382400	9.651761	0.015055	21.878623	0.031632	10.372541
918.007000	32.382400	9.651356	0.015056	21.877706	0.031632	10.372106
918.027000	32.382400	9.649377	0.015057	21.873220	0.031635	10.369980
918.047000	32.382400	9.652595	0.015055	21.880515	0.031631	10.373438
918.067000	32.382400	9.656258	0.015052	21.888818	0.031626	10.377375
918.087000	32.382400	9.655723	0.015053	21.887603	0.031626	10.376799
918.107000	32.382400	9.651150	0.015056	21.877239	0.031633	10.371885
918.127000	32.382400	9.648304	0.015058	21.870787	0.031637	10.368826
918.147000	32.382400	9.651030	0.015056	21.876966	0.031633	10.371756
918.167000	32.382400	9.656123	0.015052	21.888511	0.031626	10.377229
918.187000	32.382400	9.650741	0.015056	21.876312	0.031633	10.371445
918.207000	32.382400	9.652991	0.015054	21.881411	0.031630	10.373863
918.227000	32.382400	9.655731	0.015053	21.887622	0.031626	10.376807
918.247000	32.382400	9.653908	0.015054	21.883491	0.031629	10.374849
918.267000	32.382400	9.656298	0.015052	21.888908	0.031626	10.377417
918.287000	32.382400	9.650612	0.015056	21.876018	0.031633	10.371306
918.307000	32.382400	9.651873	0.015055	21.878877	0.031632	10.372662
918.327000	32.382400	9.653402	0.015054	21.882343	0.031630	10.374305
918.347000	32.382400	9.661156	0.015049	21.899920	0.031619	10.382638
918.367000	32.382400	9.654163	0.015054	21.884067	0.031629	10.375122
918.387000	32.382400	9.652103	0.015055	21.879397	0.031631	10.372908
918.407000	32.382400	9.658697	0.015051	21.894346	0.031622	10.379996
918.427000	32.382400	9.654014	0.015054	21.883730	0.031629	10.374962
918.447000	32.382400	9.650536	0.015056	21.875847	0.031633	10.371225
918.467000	32.382400	9.653265	0.015054	21.882032	0.031630	10.374157
918.487000	32.382400	9.649552	0.015057	21.873617	0.031635	10.370168
918.507000	32.382400	9.652897	0.015055	21.881198	0.031630	10.373762
918.527000	32.382400	9.650579	0.015056	21.875943	0.031633	10.371271
918.547000	32.382400	9.651553	0.015055	21.878152	0.031632	10.372318
918.567000	32.382400	9.654478	0.015054	21.884781	0.031628	10.375461
918.587000	32.382400	9.649360	0.015057	21.873180	0.031635	10.369961
918.607000	32.382400	9.651120	0.015056	21.877170	0.031633	10.371852
918.627000	32.382400	9.649676	0.015057	21.873898	0.031635	10.370301
918.647000	32.382400	9.648002	0.015058	21.870101	0.031637	10.368501
918.667000	32.382400	9.648210	0.015058	21.870573	0.031637	10.368725
918.687000	32.382400	9.646220	0.015059	21.866062	0.031639	10.366586
918.707000	32.382400	9.650590	0.015056	21.875969	0.031633	10.371283
918.727000	32.382400	9.651692	0.015055	21.878466	0.031632	10.372467
918.747000	32.382400	9.655894	0.015053	21.887991	0.031626	10.376982
918.767000	32.382400	9.657384	0.015052	21.891368	0.031624	10.378584
918.787000	32.382400	9.652620	0.015055	21.880569	0.031631	10.373464
918.807000	32.382400	9.646654	0.015059	21.867047	0.031639	10.367053
918.827000	32.382400	9.651891	0.015055	21.878918	0.031632	10.372681
918.847000	32.382400	9.646632	0.015059	21.866996	0.031639	10.367029
918.867000	32.382400	9.653149	0.015054	21.881770	0.031630	10.374033
918.887000	32.382400	9.649824	0.015057	21.874232	0.031634	10.370459
918.907000	32.382400	9.657244	0.015052	21.891052	0.031624	10.378434
918.927000	32.382400	9.658824	0.015051	21.894633	0.031622	10.380131
918.947000	32.382400	9.654711	0.015053	21.885311	0.031628	10.375712
918.967000	32.382400	9.654916	0.015053	21.885774	0.031628	10.375931
918.987000	32.382400	9.652085	0.015055	21.879359	0.031631	10.372890
919.007000	32.382400	9.653876	0.015054	21.883418	0.031629	10.374814
919.027000	32.382400	9.658559	0.015051	21.894034	0.031623	10.379847
919.047000	32.382400	9.662077	0.015049	21.902007	0.031618	10.383627
919.067000	32.382400	9.661292	0.015049	21.900227	0.031619	10.382783
919.087000	32.382400	9.651077	0.015056	21.877072	0.031633	10.371806
919.107000	32.382400	9.660249	0.015050	21.897864	0.031620	10.381663
919.127000	32.382400	9.660701	0.015049	21.898888	0.031620	10.382149
919.147000	32.382400	9.652660	0.015055	21.880660	0.031631	10.373507
919.167000	32.382400	9.658707	0.015051	21.894368	0.031622	10.380006
919.187000	32.382400	9.656241	0.015052	21.888778	0.031626	10.377356
919.207000	32.382400	9.658121	0.015051	21.893041	0.031623	10.379377
919.227000	32.382400	9.650056	0.015056	21.874758	0.031634	10.370709
919.247000	32.382400	9.653074	0.015054	21.881600	0.031630	10.373953
919.267000	32.382400	9.650893	0.015056	21.876657	0.031633	10.371609
919.287000	32.382400	9.652462	0.015055	21.880213	0.031631	10.373295
919.307000	32.382400	9.652414	0.015055	21.880104	0.031631	10.373243
919.327000	32.382400	9.648916	0.015057	21.872174	0.031636	10.369484
919.347000	32.382400	9.648543	0.015057	21.871328	0.031636	10.369083
919.367000	32.382400	9.651339	0.015056	21.877666	0.031632	10.372088
919.387000	32.382400	9.646479	0.015059	21.866651	0.031639	10.366865
919.407000	32.382400	9.646115	0.015059	21.865826	0.031640	10.366474
919.427000	32.382400	9.650129	0.015056	21.874923	0.031634	10.370787
919.447000	32.382400	9.652457	0.015055	21.880200	0.031631	10.373289
919.467000	32.382400	9.652441	0.015055	21.880164	0.031631	10.373272
919.487000	32.382400	9.655556	0.015053	21.887226	0.031627	10.376620
919.507000	32.382400	9.655118	0.015053	21.886234	0.031627	10.376149
919.527000	32.382400	9.654914	0.015053	21.885771	0.031628	10.375930
919.547000	32.382400	9.652049	0.015055	21.879277	0.031631	10.372851
919.567000	32.382400	9.651880	0.015055	21.878893	0.031632	10.372669
919.587000	32.382400	9.652468	0.015055	21.880225	0.031631	10.373300
919.607000	32.382400	9.646971	0.015058	21.867766	0.031638	10.367394
919.627000	32.382400	9.655930	0.015053	21.888073	0.031626	10.377022
919.647000	32.382400	9.658551	0.015051	21.894014	0.031623	10.379838
919.667000	32.382400	9.652111	0.015055	21.879415	0.031631	10.372917
919.687000	32.382400	9.652658	0.015055	21.880656	0.031631	10.373505
919.707000	32.382400	9.648412	0.015057	21.871031	0.031636	10.368942
919.727000	32.382400	9.648145	0.015058	21.870427	0.031637	10.368656
919.747000	32.382400	9.655565	0.015053	21.887245	0.031627	10.376629
919.767000	32.382400	9.656432	0.015052	21.889211	0.031625	10.377561
919.787000	32.382400	9.662606	0.015048	21.903207	0.031617	10.384196
919.807000	32.382400	9.653206	0.015054	21.881898	0.031630	10.374094
919.827000	32.382400	9.652326	0.015055	21.879903	0.031631	10.373148
919.847000	32.382400	9.649570	0.015057	21.873658	0.031635	10.370187
919.867000	32.382400	9.660585	0.015050	21.898625	0.031620	10.382024
919.887000	32.382400	9.650482	0.015056	21.875725	0.031634	10.371167
919.907000	32.382400	9.648757	0.015057	21.871815	0.031636	10.369313
919.927000	32.382400	9.651915	0.015055	21.878972	0.031632	10.372707
919.947000	32.382400	9.650235	0.015056	21.875165	0.031634	10.370901
919.967000	32.382400	9.649795	0.015057	21.874166	0.031634	10.370428
919.987000	32.382400	9.655841	0.015053	21.887872	0.031626	10.376926
920.007000	32.382400	9.652737	0.015055	21.880835	0.031630	10.373590
920.027000	32.382400	9.658772	0.015051	21.894516	0.031622	10.380076
920.047000	32.382400	9.649776	0.015057	21.874123	0.031635	10.370408
920.067000	32.382400	9.648966	0.015057	21.872287	0.031636	10.369537
920.087000	32.382400	9.651447	0.015055	21.877910	0.031632	10.372203
920.107000	32.382400	9.646881	0.015058	21.867562	0.031638	10.367297
920.127000	32.382400	9.649324	0.015057	21.873098	0.031635	10.369922
920.147000	32.382400	9.645377	0.015059	21.864151	0.031641	10.365680
920.167000	32.382400	9.641281	0.015062	21.854867	0.031646	10.361279
920.187000	32.382400	9.644937	0.015060	21.863154	0.031641	10.365207
920.207000	32.382400	9.639227	0.015063	21.850212	0.031649	10.359072
920.227000	32.382400	9.651527	0.015055	21.878092	0.031632	10.372289
920.247000	32.382400	9.656846	0.015052	21.890149	0.031625	10.378006
920.267000	32.382400	9.650274	0.015056	21.875253	0.031634	10.370944
920.287000	32.382400	9.656110	0.015052	21.888482	0.031626	10.377215
920.307000	32.382400	9.650301	0.015056	21.875313	0.031634	10.370972
920.327000	32.382400	9.647425	0.015058	21.868795	0.031638	10.367882
920.347000	32.382400	9.648309	0.015058	21.870798	0.031637	10.368831
920.367000	32.382400	9.643694	0.015061	21.860336	0.031643	10.363871
920.387000	32.382400	9.647886	0.015058	21.869840	0.031637	10.368377
920.407000	32.382400	9.648268	0.015058	21.870705	0.031637	10.368787
920.427000	32.382400	9.649442	0.015057	21.873367	0.031635	10.370049
920.447000	32.382400	9.655999	0.015053	21.888229	0.031626	10.377095
920.467000	32.382400	9.648074	0.015058	21.870265	0.031637	10.368579
920.487000	32.382400	9.651947	0.015055	21.879046	0.031632	10.372741
920.507000	32.382400	9.647166	0.015058	21.868208	0.031638	10.367603
920.527000	32.382400	9.652378	0.015055	21.880022	0.031631	10.373205
920.547000	32.382400	9.649727	0.015057	21.874012	0.031635	10.370355
920.567000	32.382400	9.649395	0.015057	21.873261	0.031635	10.369999
920.587000	32.382400	9.651928	0.015055	21.879003	0.031632	10.372721
920.607000	32.382400	9.651544	0.015055	21.878132	0.031632	10.372308
920.627000	32.382400	9.647500	0.015058	21.868965	0.031638	10.367962
920.647000	32.382400	9.650791	0.015056	21.876424	0.031633	10.371499
920.667000	32.382400	9.643462	0.015061	21.859811	0.031643	10.363622
920.687000	32.382400	9.646421	0.015059	21.866519	0.031639	10.366803
920.707000	32.382400	9.651589	0.015055	21.878232	0.031632	10.372356
920.727000	32.382400	9.647073	0.015058	21.867996	0.031638	10.367503
920.747000	32.382400	9.643969	0.015060	21.860961	0.031642	10.364168
920.767000	32.382400	9.647165	0.015058	21.868206	0.031638	10.367602
920.787000	32.382400	9.645597	0.015059	21.864651	0.031640	10.365917
920.807000	32.382400	9.645742	0.015059	21.864979	0.031640	10.366073
920.827000	32.382400	9.647335	0.015058	21.868589	0.031638	10.367784
920.847000	32.382400	9.639967	0.015063	21.851889	0.031648	10.359867
920.867000	32.382400	9.649603	0.015057	21.873731	0.031635	10.370222
920.887000	32.382400	9.650571	0.015056	21.875926	0.031633	10.371263
920.907000	32.382400	9.648107	0.015058	21.870340	0.031637	10.368614
920.927000	32.382400	9.639832	0.015063	21.851583	0.031648	10.359722
920.947000	32.382400	9.644109	0.015060	21.861278	0.031642	10.364318
920.967000	32.382400	9.649709	0.015057	21.873970	0.031635	10.370335
920.987000	32.382400	9.645581	0.015059	21.864615	0.031640	10.365900
921.007000	32.382400	9.646015	0.015059	21.865597	0.031640	10.366366
921.027000	32.382400	9.649560	0.015057	21.873635	0.031635	10.370176
921.047000	32.382400	9.646034	0.015059	21.865641	0.031640	10.366387
921.067000	32.382400	9.647554	0.015058	21.869086	0.031638	10.368020
921.087000	32.382400	9.649974	0.015056	21.874572	0.031634	10.370621
921.107000	32.382400	9.646143	0.015059	21.865888	0.031639	10.366504
921.127000	32.382400	9.649844	0.015057	21.874276	0.031634	10.370480
921.147000	32.382400	9.647064	0.015058	21.867975	0.031638	10.367493
921.167000	32.382400	9.647687	0.015058	21.869388	0.031637	10.368163
921.187000	32.382400	9.648619	0.015057	21.871501	0.031636	10.369165
921.207000	32.382400	9.646948	0.015058	21.867713	0.031638	10.367369
921.227000	32.382400	9.645211	0.015060	21.863776	0.031641	10.365502
921.247000	32.382400	9.656794	0.015052	21.890033	0.031625	10.377951
921.267000	32.382400	9.659136	0.015050	21.895341	0.031622	10.380467
921.287000	32.382400	9.650488	0.015056	21.875737	0.031634	10.371173
921.307000	32.382400	9.650728	0.015056	21.876281	0.031633	10.371431
921.327000	32.382400	9.648743	0.015057	21.871781	0.031636	10.369297
921.347000	32.382400	9.648823	0.015057	21.871962	0.031636	10.369383
921.367000	32.382400	9.648991	0.015057	21.872343	0.031636	10.369564
921.387000	32.382400	9.651414	0.015056	21.877836	0.031632	10.372168
921.407000	32.382400	9.649442	0.015057	21.873366	0.031635	10.370049
921.427000	32.382400	9.641998	0.015062	21.856493	0.031645	10.362049
921.447000	32.382400	9.657369	0.015052	21.891335	0.031624	10.378568
921.467000	32.382400	9.648808	0.015057	21.871930	0.031636	10.369368
921.487000	32.382400	9.649720	0.015057	21.873995	0.031635	10.370347
921.507000	32.382400	9.648282	0.015058	21.870736	0.031637	10.368802
921.527000	32.382400	9.645311	0.015059	21.864003	0.031641	10.365610
921.547000	32.382400	9.650138	0.015056	21.874943	0.031634	10.370797
921.567000	32.382400	9.640969	0.015062	21.854160	0.031647	10.360943
921.587000	32.382400	9.649138	0.015057	21.872678	0.031635	10.369723
921.607000	32.382400	9.642828	0.015061	21.858375	0.031644	10.362941
921.627000	32.382400	9.647303	0.015058	21.868519	0.031638	10.367751
921.647000	32.382400	9.645700	0.015059	21.864885	0.031640	10.366028
921.667000	32.382400	9.641806	0.015062	21.856057	0.031645	10.361843
921.687000	32.382400	9.650058	0.015056	21.874763	0.031634	10.370711
921.707000	32.382400	9.645189	0.015060	21.863725	0.031641	10.365478
921.727000	32.382400	9.646473	0.015059	21.866636	0.031639	10.366858
921.747000	32.382400	9.647266	0.015058	21.868434	0.031638	10.367711
921.767000	32.382400	9.643854	0.015060	21.860699	0.031643	10.364043
921.787000	32.382400	9.654033	0.015054	21.883774	0.031629	10.374983
921.807000	32.382400	9.647666	0.015058	21.869341	0.031637	10.368141
921.827000	32.382400	9.645242	0.015060	21.863846	0.031641	10.365536
921.847000	32.382400	9.647782	0.015058	21.869604	0.031637	10.368265
921.867000	32.382400	9.645638	0.015059	21.864743	0.031640	10.365961
921.887000	32.382400	9.645594	0.015059	21.864645	0.031640	10.365914
921.907000	32.382400	9.646063	0.015059	21.865707	0.031640	10.366418
921.927000	32.382400	9.653568	0.015054	21.882720	0.031629	10.374484
921.947000	32.382400	9.641141	0.015062	21.854550	0.031646	10.361128
921.967000	32.382400	9.649042	0.015057	21.872460	0.031636	10.369619
921.987000	32.382400	9.652196	0.015055	21.879609	0.031631	10.373008
922.007000	32.382400	9.643533	0.015061	21.859971	0.031643	10.363698
922.027000	32.382400	9.649569	0.015057	21.873655	0.031635	10.370186
922.047000	32.382400	9.639823	0.015063	21.851562	0.031648	10.359712
922.067000	32.382400	9.644600	0.015060	21.862391	0.031642	10.364846
922.087000	32.382400	9.646312	0.015059	21.866271	0.031639	10.366685
922.107000	32.382400	9.648925	0.015057	21.872195	0.031636	10.369494
922.127000	32.382400	9.650691	0.015056	21.876197	0.031633	10.371391
922.147000	32.382400	9.648586	0.015057	21.871427	0.031636	10.369130
922.167000	32.382400	9.646748	0.015059	21.867259	0.031639	10.367153
922.187000	32.382400	9.652425	0.015055	21.880128	0.031631	10.373255
922.207000	32.382400	9.645046	0.015060	21.863401	0.031641	10.365324
922.227000	32.382400	9.646986	0.015058	21.867799	0.031638	10.367410
922.247000	32.382400	9.651768	0.015055	21.878640	0.031632	10.372549
922.267000	32.382400	9.642325	0.015061	21.857234	0.031645	10.362401
922.287000	32.382400	9.644933	0.015060	21.863146	0.031641	10.365203
922.307000	32.382400	9.637802	0.015064	21.846981	0.031651	10.357540
922.327000	32.382400	9.641603	0.015062	21.855596	0.031646	10.361624
922.347000	32.382400	9.642720	0.015061	21.858129	0.031644	10.362825
922.367000	32.382400	9.645204	0.015060	21.863760	0.031641	10.365494
922.387000	32.382400	9.646587	0.015059	21.866895	0.031639	10.366981
922.407000	32.382400	9.647165	0.015058	21.868205	0.031638	10.367602
922.427000	32.382400	9.647330	0.015058	21.868579	0.031638	10.367780
922.447000	32.382400	9.646684	0.015059	21.867113	0.031639	10.367085
922.467000	32.382400	9.644925	0.015060	21.863127	0.031641	10.365194
922.487000	32.382400	9.640589	0.015063	21.853298	0.031647	10.360535
922.507000	32.382400	9.643227	0.015061	21.859279	0.031643	10.363370
922.527000	32.382400	9.647515	0.015058	21.868997	0.031638	10.367978
922.547000	32.382400	9.642549	0.015061	21.857741	0.031644	10.362641
922.567000	32.382400	9.648248	0.015058	21.870661	0.031637	10.368766
922.587000	32.382400	9.646716	0.015059	21.867188	0.031639	10.367120
922.607000	32.382400	9.646527	0.015059	21.866760	0.031639	10.366917
922.627000	32.382400	9.640133	0.015063	21.852265	0.031648	10.360045
922.647000	32.382400	9.644811	0.015060	21.862869	0.031641	10.365072
922.667000	32.382400	9.640663	0.015063	21.853466	0.031647	10.360614
922.687000	32.382400	9.642601	0.015061	21.857860	0.031644	10.362698
922.707000	32.382400	9.647310	0.015058	21.868533	0.031638	10.367757
922.727000	32.382400	9.641904	0.015062	21.856280	0.031645	10.361948
922.747000	32.382400	9.648274	0.015058	21.870718	0.031637	10.368794
922.767000	32.382400	9.641260	0.015062	21.854820	0.031646	10.361256
922.787000	32.382400	9.648921	0.015057	21.872186	0.031636	10.369490
922.807000	32.382400	9.635825	0.015066	21.842500	0.031654	10.355415
922.827000	32.382400	9.645052	0.015060	21.863415	0.031641	10.365331
922.847000	32.382400	9.646435	0.015059	21.866549	0.031639	10.366817
922.867000	32.382400	9.644681	0.015060	21.862574	0.031641	10.364932
922.887000	32.382400	9.641708	0.015062	21.855834	0.031646	10.361737
922.907000	32.382400	9.643815	0.015060	21.860612	0.031643	10.364002
922.927000	32.382400	9.643694	0.015061	21.860336	0.031643	10.363871
922.947000	32.382400	9.643507	0.015061	21.859912	0.031643	10.363671
922.967000	32.382400	9.642998	0.015061	21.858759	0.031644	10.363124
922.987000	32.382400	9.646475	0.015059	21.866641	0.031639	10.366861
923.007000	32.382400	9.651771	0.015055	21.878645	0.031632	10.372552
923.027000	32.382400	9.646311	0.015059	21.866268	0.031639	10.366684
923.047000	32.382400	9.643353	0.015061	21.859565	0.031643	10.363506
923.067000	32.382400	9.648053	0.015058	21.870217	0.031637	10.368556
923.087000	32.382400	9.643476	0.015061	21.859842	0.031643	10.363637
923.107000	32.382400	9.641889	0.015062	21.856246	0.031645	10.361932
923.127000	32.382400	9.641304	0.015062	21.854920	0.031646	10.361304
923.147000	32.382400	9.644834	0.015060	21.862921	0.031641	10.365097
923.167000	32.382400	9.644328	0.015060	21.861774	0.031642	10.364553
923.187000	32.382400	9.639616	0.015063	21.851093	0.031648	10.359489
923.207000	32.382400	9.643533	0.015061	21.859972	0.031643	10.363699
923.227000	32.382400	9.643740	0.015061	21.860442	0.031643	10.363921
923.247000	32.382400	9.645372	0.015059	21.864140	0.031641	10.365675
923.267000	32.382400	9.652723	0.015055	21.880803	0.031630	10.373575
923.287000	32.382400	9.642394	0.015061	21.857391	0.031645	10.362475
923.307000	32.382400	9.639486	0.015063	21.850799	0.031649	10.359350
923.327000	32.382400	9.640656	0.015063	21.853450	0.031647	10.360607
923.347000	32.382400	9.638931	0.015064	21.849541	0.031649	10.358754
923.367000	32.382400	9.638177	0.015064	21.847831	0.031650	10.357943
923.387000	32.382400	9.643433	0.015061	21.859746	0.031643	10.363592
923.407000	32.382400	9.641491	0.015062	21.855343	0.031646	10.361504
923.427000	32.382400	9.650336	0.015056	21.875392	0.031634	10.371009
923.447000	32.382400	9.645797	0.015059	21.865104	0.031640	10.366132
923.467000	32.382400	9.647169	0.015058	21.868214	0.031638	10.367606
923.487000	32.382400	9.653504	0.015054	21.882575	0.031629	10.374415
923.507000	32.382400	9.652610	0.015055	21.880548	0.031631	10.373454
923.527000	32.382400	9.649431	0.015057	21.873341	0.031635	10.370037
923.547000	32.382400	9.647273	0.015058	21.868450	0.031638	10.367718
923.567000	32.382400	9.651793	0.015055	21.878695	0.031632	10.372575
923.587000	32.382400	9.653297	0.015054	21.882104	0.031630	10.374192
923.607000	32.382400	9.650139	0.015056	21.874946	0.031634	10.370798
923.627000	32.382400	9.645777	0.015059	21.865059	0.031640	10.366111
923.647000	32.382400	9.640243	0.015063	21.852514	0.031648	10.360163
923.667000	32.382400	9.644935	0.015060	21.863150	0.031641	10.365205
923.687000	32.382400	9.645545	0.015059	21.864533	0.031640	10.365861
923.707000	32.382400	9.645634	0.015059	21.864733	0.031640	10.365956
923.727000	32.382400	9.638486	0.015064	21.848530	0.031650	10.358274
923.747000	32.382400	9.646725	0.015059	21.867207	0.031639	10.367129
923.767000	32.382400	9.643579	0.015061	21.860076	0.031643	10.363748
923.787000	32.382400	9.644703	0.015060	21.862624	0.031641	10.364956
923.807000	32.382400	9.647941	0.015058	21.869965	0.031637	10.368436
923.827000	32.382400	9.645413	0.015059	21.864233	0.031640	10.365719
923.847000	32.382400	9.650976	0.015056	21.876844	0.031633	10.371698
923.867000	32.382400	9.645555	0.015059	21.864556	0.031640	10.365872
923.887000	32.382400	9.641803	0.015062	21.856049	0.031645	10.361839
923.907000	32.382400	9.643480	0.015061	21.859852	0.031643	10.363642
923.927000	32.382400	9.647002	0.015058	21.867835	0.031638	10.367427
923.947000	32.382400	9.642496	0.015061	21.857620	0.031644	10.362584
923.967000	32.382400	9.645141	0.015060	21.863616	0.031641	10.365426
923.987000	32.382400	9.647129	0.015058	21.868124	0.031638	10.367564
924.007000	32.382400	9.649711	0.015057	21.873975	0.031635	10.370338
924.027000	32.382400	9.648680	0.015057	21.871638	0.031636	10.369230
924.047000	32.382400	9.647380	0.015058	21.868691	0.031638	10.367832
924.067000	32.382400	9.649187	0.015057	21.872789	0.031635	10.369775
924.087000	32.382400	9.644767	0.015060	21.862769	0.031641	10.365025
924.107000	32.382400	9.650303	0.015056	21.875318	0.031634	10.370974
924.127000	32.382400	9.643454	0.015061	21.859793	0.031643	10.363614
924.147000	32.382400	9.640999	0.015062	21.854227	0.031647	10.360975
924.167000	32.382400	9.649552	0.015057	21.873616	0.031635	10.370167
924.187000	32.382400	9.648234	0.015058	21.870629	0.031637	10.368751
924.207000	32.382400	9.644832	0.015060	21.862917	0.031641	10.365095
924.227000	32.382400	9.646374	0.015059	21.866413	0.031639	10.366752
924.247000	32.382400	9.651978	0.015055	21.879115	0.031632	10.372775
924.267000	32.382400	9.649234	0.015057	21.872895	0.031635	10.369826
924.287000	32.382400	9.643712	0.015061	21.860378	0.031643	10.363891
924.307000	32.382400	9.644315	0.015060	21.861745	0.031642	10.364540
924.327000	32.382400	9.644025	0.015060	21.861086	0.031642	10.364227
924.347000	32.382400	9.642924	0.015061	21.858592	0.031644	10.363044
924.367000	32.382400	9.638086	0.015064	21.847623	0.031650	10.357844
924.387000	32.382400	9.641251	0.015062	21.854798	0.031646	10.361246
924.407000	32.382400	9.640517	0.015063	21.853135	0.031647	10.360457
924.427000	32.382400	9.643923	0.015060	21.860855	0.031643	10.364118
924.447000	32.382400	9.642061	0.015062	21.856635	0.031645	10.362117
924.467000	32.382400	9.641621	0.015062	21.855637	0.031646	10.361643
924.487000	32.382400	9.642866	0.015061	21.858460	0.031644	10.362982
924.507000	32.382400	9.645616	0.015059	21.864693	0.031640	10.365937
924.527000	32.382400	9.640020	0.015063	21.852008	0.031648	10.359923
924.547000	32.382400	9.639845	0.015063	21.851611	0.031648	10.359735
924.567000	32.382400	9.646831	0.015059	21.867448	0.031639	10.367243
924.587000	32.382400	9.649192	0.015057	21.872799	0.031635	10.369780
924.607000	32.382400	9.645914	0.015059	21.865368	0.031640	10.366257
924.627000	32.382400	9.636116	0.015065	21.843158	0.031653	10.355728
924.647000	32.382400	9.636473	0.015065	21.843969	0.031653	10.356112
924.667000	32.382400	9.635859	0.015066	21.842576	0.031654	10.355452
924.687000	32.382400	9.645121	0.015060	21.863571	0.031641	10.365405
924.707000	32.382400	9.640237	0.015063	21.852501	0.031648	10.360157
924.727000	32.382400	9.636856	0.015065	21.844837	0.031652	10.356523
924.747000	32.382400	9.642831	0.015061	21.858382	0.031644	10.362945
924.767000	32.382400	9.642863	0.015061	21.858452	0.031644	10.362978
924.787000	32.382400	9.644600	0.015060	21.862390	0.031642	10.364845
924.807000	32.382400	9.640482	0.015063	21.853055	0.031647	10.360420
924.827000	32.382400	9.645325	0.015059	21.864034	0.031641	10.365624
924.847000	32.382400	9.646826	0.015059	21.867436	0.031639	10.367238
924.867000	32.382400	9.644975	0.015060	21.863240	0.031641	10.365248
924.887000	32.382400	9.642823	0.015061	21.858363	0.031644	10.362936
924.907000	32.382400	9.648010	0.015058	21.870120	0.031637	10.368510
924.927000	32.382400	9.643715	0.015061	21.860384	0.031643	10.363894
924.947000	32.382400	9.644165	0.015060	21.861404	0.031642	10.364378
924.967000	32.382400	9.641539	0.015062	21.855452	0.031646	10.361556
924.987000	32.382400	9.648138	0.015058	21.870410	0.031637	10.368648
925.007000	32.382400	9.645526	0.015059	21.864489	0.031640	10.365840
925.027000	32.382400	9.649681	0.015057	21.873909	0.031635	10.370306
925.047000	32.382400	9.650849	0.015056	21.876556	0.031633	10.371561
925.067000	32.382400	9.644713	0.015060	21.862647	0.031641	10.364967
925.087000	32.382400	9.651235	0.015056	21.877431	0.031633	10.371976
925.107000	32.382400	9.643270	0.015061	21.859376	0.031643	10.363416
925.127000	32.382400	9.645164	0.015060	21.863669	0.031641	10.365451
925.147000	32.382400	9.641931	0.015062	21.856341	0.031645	10.361978
925.167000	32.382400	9.643721	0.015061	21.860398	0.031643	10.363901
925.187000	32.382400	9.646695	0.015059	21.867139	0.031639	10.367097
925.207000	32.382400	9.645940	0.015059	21.865428	0.031640	10.366285
925.227000	32.382400	9.639692	0.015063	21.851264	0.031648	10.359571
925.247000	32.382400	9.641557	0.015062	21.855493	0.031646	10.361575
925.267000	32.382400	9.641789	0.015062	21.856019	0.031645	10.361825
925.287000	32.382400	9.641965	0.015062	21.856417	0.031645	10.362013
925.307000	32.382400	9.639389	0.015063	21.850579	0.031649	10.359245
925.327000	32.382400	9.637863	0.015064	21.847119	0.031651	10.357605
925.347000	32.382400	9.641623	0.015062	21.855642	0.031646	10.361646
925.367000	32.382400	9.637135	0.015065	21.845470	0.031652	10.356823
925.387000	32.382400	9.637254	0.015065	21.845738	0.031652	10.356950
925.407000	32.382400	9.638841	0.015064	21.849336	0.031649	10.358656
925.427000	32.382400	9.639830	0.015063	21.851577	0.031648	10.359719
925.447000	32.382400	9.641748	0.015062	21.855925	0.031645	10.361780
925.467000	32.382400	9.642188	0.015062	21.856922	0.031645	10.362253
925.487000	32.382400	9.643222	0.015061	21.859267	0.031643	10.363364
925.507000	32.382400	9.643924	0.015060	21.860858	0.031643	10.364119
925.527000	32.382400	9.648774	0.015057	21.871852	0.031636	10.369331
925.547000	32.382400	9.642562	0.015061	21.857771	0.031644	10.362655
925.567000	32.382400	9.638241	0.015064	21.847975	0.031650	10.358011
925.587000	32.382400	9.641901	0.015062	21.856273	0.031645	10.361945
925.607000	32.382400	9.641641	0.015062	21.855683	0.031646	10.361665
925.627000	32.382400	9.644893	0.015060	21.863055	0.031641	10.365160
925.647000	32.382400	9.644343	0.015060	21.861808	0.031642	10.364569
925.667000	32.382400	9.642211	0.015062	21.856975	0.031645	10.362278
925.687000	32.382400	9.644930	0.015060	21.863139	0.031641	10.365200
925.707000	32.382400	9.641982	0.015062	21.856455	0.031645	10.362031
925.727000	32.382400	9.641516	0.015062	21.855399	0.031646	10.361531
925.747000	32.382400	9.646301	0.015059	21.866246	0.031639	10.366673
925.767000	32.382400	9.643072	0.015061	21.858927	0.031644	10.363203
925.787000	32.382400	9.640601	0.015063	21.853326	0.031647	10.360548
925.807000	32.382400	9.644940	0.015060	21.863162	0.031641	10.365211
925.827000	32.382400	9.641226	0.015062	21.854742	0.031646	10.361219
925.847000	32.382400	9.641231	0.015062	21.854753	0.031646	10.361224
925.867000	32.382400	9.641705	0.015062	21.855828	0.031646	10.361734
925.887000	32.382400	9.638142	0.015064	21.847752	0.031650	10.357905
925.907000	32.382400	9.635695	0.015066	21.842206	0.031654	10.355276
925.927000	32.382400	9.644988	0.015060	21.863270	0.031641	10.365262
925.947000	32.382400	9.637719	0.015064	21.846793	0.031651	10.357451
925.967000	32.382400	9.635091	0.015066	21.840835	0.031655	10.354626
925.987000	32.382400	9.641800	0.015062	21.856044	0.031645	10.361837
926.007000	32.382400	9.638717	0.015064	21.849055	0.031650	10.358523
926.027000	32.382400	9.645340	0.015059	21.864069	0.031641	10.365641
926.047000	32.382400	9.647396	0.015058	21.868729	0.031638	10.367850
926.067000	32.382400	9.646355	0.015059	21.866369	0.031639	10.366732
926.087000	32.382400	9.641483	0.015062	21.855325	0.031646	10.361496
926.107000	32.382400	9.643646	0.015061	21.860228	0.031643	10.363820
926.127000	32.382400	9.644521	0.015060	21.862211	0.031642	10.364760
926.147000	32.382400	9.644416	0.015060	21.861974	0.031642	10.364648
926.167000	32.382400	9.636626	0.015065	21.844315	0.031652	10.356276
926.187000	32.382400	9.641710	0.015062	21.855840	0.031646	10.361740
926.207000	32.382400	9.640749	0.015062	21.853660	0.031647	10.360706
926.227000	32.382400	9.643694	0.015061	21.860336	0.031643	10.363871
926.247000	32.382400	9.641240	0.015062	21.854774	0.031646	10.361234
926.267000	32.382400	9.647587	0.015058	21.869162	0.031638	10.368056
926.287000	32.382400	9.645518	0.015059	21.864471	0.031640	10.365832
926.307000	32.382400	9.636552	0.015065	21.844147	0.031653	10.356196
926.327000	32.382400	9.639787	0.015063	21.851480	0.031648	10.359673
926.347000	32.382400	9.641173	0.015062	21.854623	0.031646	10.361163
926.367000	32.382400	9.637414	0.015065	21.846102	0.031651	10.357123
926.387000	32.382400	9.643449	0.015061	21.859782	0.031643	10.363609
926.407000	32.382400	9.643781	0.015060	21.860533	0.031643	10.363965
926.427000	32.382400	9.639767	0.015063	21.851436	0.031648	10.359652
926.447000	32.382400	9.643536	0.015061	21.859978	0.031643	10.363702
926.467000	32.382400	9.647367	0.015058	21.868662	0.031638	10.367819
926.487000	32.382400	9.638075	0.015064	21.847599	0.031651	10.357833
926.507000	32.382400	9.639619	0.015063	21.851099	0.031648	10.359492
926.527000	32.382400	9.644658	0.015060	21.862522	0.031642	10.364908
926.547000	32.382400	9.643063	0.015061	21.858907	0.031644	10.363194
926.567000	32.382400	9.645589	0.015059	21.864632	0.031640	10.365908
926.587000	32.382400	9.642636	0.015061	21.857939	0.031644	10.362735
926.607000	32.382400	9.648981	0.015057	21.872321	0.031636	10.369553
926.627000	32.382400	9.646706	0.015059	21.867165	0.031639	10.367109
926.647000	32.382400	9.643080	0.015061	21.858945	0.031644	10.363212
926.667000	32.382400	9.648559	0.015057	21.871365	0.031636	10.369100
926.687000	32.382400	9.648411	0.015057	21.871029	0.031636	10.368941
926.707000	32.382400	9.642832	0.015061	21.858383	0.031644	10.362945
926.727000	32.382400	9.651561	0.015055	21.878170	0.031632	10.372327
926.747000	32.382400	9.638770	0.015064	21.849174	0.031650	10.358580
926.767000	32.382400	9.643191	0.015061	21.859196	0.031644	10.363331
926.787000	32.382400	9.647061	0.015058	21.867970	0.031638	10.367490
926.807000	32.382400	9.642881	0.015061	21.858494	0.031644	10.362998
926.827000	32.382400	9.644489	0.015060	21.862139	0.031642	10.364726
926.847000	32.382400	9.636584	0.015065	21.844220	0.031653	10.356231
926.867000	32.382400	9.642939	0.015061	21.858626	0.031644	10.363061
926.887000	32.382400	9.641655	0.015062	21.855714	0.031646	10.361680
926.907000	32.382400	9.641938	0.015062	21.856357	0.031645	10.361985
926.927000	32.382400	9.646722	0.015059	21.867201	0.031639	10.367126
926.947000	32.382400	9.638977	0.015064	21.849645	0.031649	10.358803
926.967000	32.382400	9.645568	0.015059	21.864585	0.031640	10.365886
926.987000	32.382400	9.644922	0.015060	21.863120	0.031641	10.365191
927.007000	32.382400	9.641428	0.015062	21.855199	0.031646	10.361436
927.027000	32.382400	9.643580	0.015061	21.860078	0.031643	10.363749
927.047000	32.382400	9.635689	0.015066	21.842192	0.031654	10.355269
927.067000	32.382400	9.644313	0.015060	21.861740	0.031642	10.364537
927.087000	32.382400	9.638468	0.015064	21.848491	0.031650	10.358256
927.107000	32.382400	9.640850	0.015062	21.853891	0.031647	10.360816
927.127000	32.382400	9.646148	0.015059	21.865898	0.031639	10.366509
927.147000	32.382400	9.648490	0.015057	21.871209	0.031636	10.369026
927.167000	32.382400	9.648922	0.015057	21.872188	0.031636	10.369491
927.187000	32.382400	9.640014	0.015063	21.851995	0.031648	10.359917
927.207000	32.382400	9.640086	0.015063	21.852158	0.031648	10.359994
927.227000	32.382400	9.637231	0.015065	21.845687	0.031652	10.356926
927.247000	32.382400	9.641423	0.015062	21.855188	0.031646	10.361431
927.267000	32.382400	9.644895	0.015060	21.863060	0.031641	10.365163
927.287000	32.382400	9.642712	0.015061	21.858110	0.031644	10.362816
927.307000	32.382400	9.638634	0.015064	21.848867	0.031650	10.358434
927.327000	32.382400	9.640743	0.015062	21.853648	0.031647	10.360701
927.347000	32.382400	9.643396	0.015061	21.859660	0.031643	10.363551
927.367000	32.382400	9.649723	0.015057	21.874003	0.031635	10.370351
927.387000	32.382400	9.649328	0.015057	21.873108	0.031635	10.369927
927.407000	32.382400	9.644358	0.015060	21.861841	0.031642	10.364585
927.427000	32.382400	9.642256	0.015061	21.857077	0.031645	10.362326
927.447000	32.382400	9.652038	0.015055	21.879252	0.031631	10.372839
927.467000	32.382400	9.644071	0.015060	21.861191	0.031642	10.364277
927.487000	32.382400	9.643296	0.015061	21.859435	0.031643	10.363444
927.507000	32.382400	9.643248	0.015061	21.859326	0.031643	10.363393
927.527000	32.382400	9.640255	0.015063	21.852542	0.031648	10.360176
927.547000	32.382400	9.637729	0.015064	21.846815	0.031651	10.357461
927.567000	32.382400	9.643064	0.015061	21.858910	0.031644	10.363195
927.587000	32.382400	9.647536	0.015058	21.869047	0.031638	10.368001
927.607000	32.382400	9.640668	0.015063	21.853478	0.031647	10.360620
927.627000	32.382400	9.638179	0.015064	21.847835	0.031650	10.357945
927.647000	32.382400	9.646233	0.015059	21.866093	0.031639	10.366601
927.667000	32.382400	9.645412	0.015059	21.864230	0.031640	10.365718
927.687000	32.382400	9.640112	0.015063	21.852216	0.031648	10.360022
927.707000	32.382400	9.638854	0.015064	21.849366	0.031649	10.358670
927.727000	32.382400	9.639369	0.015063	21.850533	0.031649	10.359224
927.747000	32.382400	9.646720	0.015059	21.867197	0.031639	10.367124
927.767000	32.382400	9.648210	0.015058	21.870574	0.031637	10.368725
927.787000	32.382400	9.648846	0.015057	21.872016	0.031636	10.369409
927.807000	32.382400	9.650817	0.015056	21.876484	0.031633	10.371527
927.827000	32.382400	9.647154	0.015058	21.868179	0.031638	10.367590
927.847000	32.382400	9.651356	0.015056	21.877706	0.031632	10.372106
927.867000	32.382400	9.648297	0.015058	21.870770	0.031637	10.368818
927.887000	32.382400	9.650227	0.015056	21.875146	0.031634	10.370893
927.907000	32.382400	9.649078	0.015057	21.872542	0.031635	10.369658
927.927000	32.382400	9.654950	0.015053	21.885852	0.031627	10.375968
927.947000	32.382400	9.652300	0.015055	21.879846	0.031631	10.373121
927.967000	32.382400	9.655118	0.015053	21.886234	0.031627	10.376149
927.987000	32.382400	9.648955	0.015057	21.872263	0.031636	10.369526
928.007000	32.382400	9.644150	0.015060	21.861371	0.031642	10.364362
928.027000	32.382400	9.645065	0.015060	21.863445	0.031641	10.365345
928.047000	32.382400	9.645729	0.015059	21.864950	0.031640	10.366059
928.067000	32.382400	9.641760	0.015062	21.855954	0.031645	10.361794
928.087000	32.382400	9.642556	0.015061	21.857757	0.031644	10.362649
928.107000	32.382400	9.646167	0.015059	21.865942	0.031639	10.366529
928.127000	32.382400	9.646294	0.015059	21.866230	0.031639	10.366666
928.147000	32.382400	9.641502	0.015062	21.855369	0.031646	10.361516
[truncated: 1,002 more rows]
