# Supplementary material for: Stress relaxation in the presence of sudden strain bursts: Methodology and stress relaxation data of microcast aluminium microwires
Source: Data Brief. 2018 Nov 14;21:2134–41. doi: 10.1016/j.dib.2018.11.047 (PMC6265499; doi:10.1016/j.dib.2018.11.047)
Supplement: Supplementary file 2 — Supplementary material [file mmc2.zip › Data in brief/Annealed/AN_27_2/Stress relaxation txt files/An_27_2_Relaxcycle0015.txt]

Time[s]	Motordispl[�m]	Force[mN]	EngStrain	EngStress[MPa]	Shearstrain	Shearstress [MPa]
1063.059000	66.830860	10.999537	0.036891	24.933764	0.077093	11.820967
1063.079000	66.830940	10.992422	0.036896	24.917636	0.077102	11.813321
1063.079000	66.830940	10.971622	0.036909	24.870485	0.077130	11.790967
1063.099000	66.830860	10.956550	0.036919	24.836321	0.077151	11.774770
1063.119000	66.830860	10.952108	0.036922	24.826251	0.077157	11.769996
1063.139000	66.830860	10.953983	0.036921	24.830501	0.077154	11.772011
1063.159000	66.830860	10.947922	0.036925	24.816761	0.077162	11.765497
1063.179000	66.830860	10.947654	0.036925	24.816154	0.077163	11.765209
1063.199000	66.830860	10.946590	0.036926	24.813742	0.077164	11.764066
1063.219000	66.830940	10.943326	0.036928	24.806343	0.077169	11.760558
1063.239000	66.830860	10.941561	0.036929	24.802342	0.077171	11.758661
1063.279000	66.830860	10.934398	0.036934	24.786107	0.077181	11.750964
1063.279000	66.830860	10.936723	0.036932	24.791377	0.077177	11.753463
1063.299000	66.830940	10.938820	0.036931	24.796130	0.077175	11.755716
1063.319000	66.830940	10.932635	0.036935	24.782109	0.077183	11.749069
1063.339000	66.830860	10.924565	0.036940	24.763816	0.077194	11.740396
1063.359000	66.830860	10.929676	0.036937	24.775403	0.077187	11.745890
1063.379000	66.830860	10.930250	0.036936	24.776704	0.077186	11.746506
1063.399000	66.830860	10.916778	0.036945	24.746166	0.077204	11.732028
1063.439000	66.830860	10.918815	0.036944	24.750782	0.077202	11.734217
1063.439000	66.830860	10.917182	0.036945	24.747081	0.077204	11.732462
1063.479000	66.830860	10.916317	0.036945	24.745119	0.077205	11.731532
1063.499000	66.830860	10.915172	0.036946	24.742524	0.077207	11.730302
1063.499000	66.830860	10.913315	0.036947	24.738314	0.077209	11.728306
1063.519000	66.830860	10.917295	0.036945	24.747337	0.077204	11.732583
1063.539000	66.830940	10.910424	0.036949	24.731763	0.077213	11.725200
1063.559000	66.830940	10.905941	0.036952	24.721601	0.077219	11.720382
1063.579000	66.830860	10.907096	0.036952	24.724218	0.077217	11.721623
1063.599000	66.830860	10.897635	0.036958	24.702772	0.077230	11.711455
1063.619000	66.830940	10.907026	0.036952	24.724060	0.077218	11.721548
1063.659000	66.830860	10.905657	0.036952	24.720955	0.077219	11.720076
1063.679000	66.830860	10.897355	0.036958	24.702137	0.077231	11.711154
1063.699000	66.830860	10.897021	0.036958	24.701380	0.077231	11.710796
1063.719000	66.830860	10.893258	0.036961	24.692849	0.077236	11.706751
1063.719000	66.830860	10.895616	0.036959	24.698194	0.077233	11.709285
1063.739000	66.830860	10.895097	0.036959	24.697018	0.077234	11.708727
1063.759000	66.830940	10.891306	0.036962	24.688426	0.077239	11.704654
1063.779000	66.830940	10.893873	0.036960	24.694243	0.077235	11.707412
1063.799000	66.830860	10.900618	0.036956	24.709533	0.077226	11.714661
1063.819000	66.830860	10.899071	0.036957	24.706028	0.077228	11.712999
1063.839000	66.830860	10.889293	0.036963	24.683862	0.077242	11.702490
1063.859000	66.830860	10.885174	0.036966	24.674524	0.077247	11.698063
1063.879000	66.830860	10.893184	0.036961	24.692682	0.077236	11.706672
1063.919000	66.830860	10.896338	0.036959	24.699831	0.077232	11.710061
1063.939000	66.830940	10.891107	0.036962	24.687974	0.077239	11.704440
1063.939000	66.830940	10.894456	0.036960	24.695566	0.077235	11.708039
1063.959000	66.830860	10.896019	0.036959	24.699108	0.077232	11.709718
1063.979000	66.830860	10.883378	0.036967	24.670455	0.077250	11.696134
1063.999000	66.830860	10.892271	0.036961	24.690613	0.077238	11.705691
1064.019000	66.830860	10.892377	0.036961	24.690852	0.077237	11.705804
1064.039000	66.830860	10.881721	0.036968	24.666698	0.077252	11.694353
1064.059000	66.830860	10.883530	0.036967	24.670799	0.077249	11.696297
1064.079000	66.830860	10.888427	0.036964	24.681898	0.077243	11.701559
1064.099000	66.830860	10.886904	0.036965	24.678447	0.077245	11.699923
1064.139000	66.830860	10.886737	0.036965	24.678069	0.077245	11.699744
1064.139000	66.830860	10.878962	0.036970	24.660444	0.077256	11.691388
1064.159000	66.830860	10.880574	0.036969	24.664097	0.077253	11.693120
1064.179000	66.830860	10.874921	0.036973	24.651283	0.077261	11.687045
1064.199000	66.830860	10.877236	0.036971	24.656531	0.077258	11.689533
1064.219000	66.830940	10.882766	0.036967	24.669067	0.077250	11.695476
1064.239000	66.830860	10.878384	0.036970	24.659134	0.077256	11.690767
1064.259000	66.830860	10.874797	0.036973	24.651001	0.077261	11.686911
1064.299000	66.830860	10.871444	0.036975	24.643401	0.077266	11.683308
1064.299000	66.830940	10.873955	0.036973	24.649094	0.077262	11.686007
1064.339000	66.830860	10.875364	0.036972	24.652288	0.077260	11.687521
1064.359000	66.830860	10.876404	0.036972	24.654645	0.077259	11.688639
1064.359000	66.830860	10.874631	0.036973	24.650627	0.077261	11.686734
1064.379000	66.830940	10.875232	0.036972	24.651989	0.077261	11.687380
1064.399000	66.830860	10.868571	0.036977	24.636889	0.077270	11.680221
1064.419000	66.830860	10.864761	0.036979	24.628253	0.077275	11.676127
1064.439000	66.830860	10.865071	0.036979	24.628956	0.077274	11.676460
1064.459000	66.830940	10.866015	0.036978	24.631096	0.077273	11.677474
1064.479000	66.830940	10.863743	0.036980	24.625944	0.077276	11.675032
1064.499000	66.830860	10.864103	0.036980	24.626761	0.077276	11.675419
1064.519000	66.830860	10.865740	0.036978	24.630472	0.077273	11.677178
1064.559000	66.830860	10.861899	0.036981	24.621766	0.077279	11.673051
1064.579000	66.830860	10.858392	0.036983	24.613815	0.077283	11.669281
1064.579000	66.830860	10.866368	0.036978	24.631896	0.077273	11.677854
1064.599000	66.830860	10.863568	0.036980	24.625547	0.077276	11.674844
1064.619000	66.830860	10.865292	0.036979	24.629455	0.077274	11.676696
1064.639000	66.830860	10.862507	0.036981	24.623142	0.077278	11.673704
1064.659000	66.830860	10.859139	0.036983	24.615508	0.077282	11.670084
1064.679000	66.830940	10.857676	0.036984	24.612192	0.077284	11.668512
1064.699000	66.830940	10.854744	0.036986	24.605547	0.077288	11.665362
1064.719000	66.830860	10.855546	0.036985	24.607365	0.077287	11.666224
1064.739000	66.830860	10.856418	0.036985	24.609342	0.077286	11.667161
1064.779000	66.830860	10.855530	0.036985	24.607328	0.077287	11.666206
1064.779000	66.830860	10.859102	0.036983	24.615424	0.077282	11.670044
1064.799000	66.830860	10.856660	0.036984	24.609889	0.077286	11.667420
1064.819000	66.830860	10.853683	0.036986	24.603142	0.077290	11.664222
1064.839000	66.830860	10.858461	0.036983	24.613971	0.077283	11.669355
1064.859000	66.830860	10.857863	0.036984	24.612617	0.077284	11.668713
1064.879000	66.830860	10.856170	0.036985	24.608778	0.077286	11.666894
1064.899000	66.830940	10.856063	0.036985	24.608537	0.077287	11.666779
1064.939000	66.830860	10.854401	0.036986	24.604769	0.077289	11.664993
1064.939000	66.830860	10.855931	0.036985	24.608237	0.077287	11.666637
1064.979000	66.830940	10.856332	0.036985	24.609146	0.077286	11.667068
1064.999000	66.830860	10.855669	0.036985	24.607644	0.077287	11.666356
1064.999000	66.830860	10.851901	0.036988	24.599102	0.077292	11.662306
1065.019000	66.830860	10.862272	0.036981	24.622610	0.077278	11.673451
1065.039000	66.830860	10.858042	0.036984	24.613022	0.077284	11.668906
1065.059000	66.830860	10.856327	0.036985	24.609135	0.077286	11.667063
1065.079000	66.830860	10.856845	0.036984	24.610309	0.077285	11.667619
1065.099000	66.830860	10.848816	0.036990	24.592108	0.077296	11.658990
1065.119000	66.830860	10.853103	0.036987	24.601827	0.077290	11.663598
1065.159000	66.830940	10.853403	0.036987	24.602507	0.077290	11.663921
1065.179000	66.830860	10.851277	0.036988	24.597686	0.077293	11.661635
1065.199000	66.830860	10.849239	0.036989	24.593067	0.077296	11.659445
1065.219000	66.830860	10.848165	0.036990	24.590632	0.077297	11.658290
1065.219000	66.830860	10.849769	0.036989	24.594268	0.077295	11.660014
1065.239000	66.830860	10.850266	0.036989	24.595396	0.077294	11.660549
1065.259000	66.830940	10.846779	0.036991	24.587491	0.077299	11.656802
1065.279000	66.830940	10.847775	0.036990	24.589748	0.077298	11.657871
1065.299000	66.830940	10.844364	0.036992	24.582018	0.077302	11.654207
1065.319000	66.830860	10.844118	0.036993	24.581459	0.077303	11.653941
1065.339000	66.830860	10.845378	0.036992	24.584316	0.077301	11.655296
1065.379000	66.830860	10.841353	0.036994	24.575193	0.077306	11.650971
1065.379000	66.830860	10.842303	0.036994	24.577344	0.077305	11.651991
1065.419000	66.830860	10.843743	0.036993	24.580608	0.077303	11.653538
1065.419000	66.830860	10.840547	0.036995	24.573365	0.077307	11.650104
1065.439000	66.830860	10.836412	0.036998	24.563992	0.077313	11.645661
1065.459000	66.830940	10.838776	0.036996	24.569350	0.077310	11.648201
1065.479000	66.830940	10.830287	0.037002	24.550106	0.077321	11.639077
1065.499000	66.830860	10.829512	0.037002	24.548350	0.077322	11.638245
1065.519000	66.830860	10.831680	0.037001	24.553264	0.077319	11.640574
1065.539000	66.830860	10.830415	0.037002	24.550398	0.077321	11.639216
1065.559000	66.830860	10.834163	0.036999	24.558894	0.077316	11.643244
1065.599000	66.830940	10.828688	0.037003	24.546483	0.077324	11.637360
1065.619000	66.830940	10.834060	0.036999	24.558661	0.077316	11.643133
1065.639000	66.830860	10.835305	0.036998	24.561482	0.077315	11.644471
1065.639000	66.830860	10.834564	0.036999	24.559803	0.077316	11.643675
1065.659000	66.830940	10.828485	0.037003	24.546022	0.077324	11.637141
1065.679000	66.830860	10.828684	0.037003	24.546474	0.077323	11.637356
1065.699000	66.830860	10.829353	0.037002	24.547989	0.077323	11.638074
1065.719000	66.830860	10.834900	0.036999	24.560564	0.077315	11.644036
1065.739000	66.830860	10.828881	0.037003	24.546921	0.077323	11.637567
1065.759000	66.830860	10.825354	0.037005	24.538925	0.077328	11.633776
1065.779000	66.830940	10.826515	0.037004	24.541557	0.077326	11.635024
1065.799000	66.830860	10.831587	0.037001	24.553054	0.077320	11.640475
1065.839000	66.830940	10.828119	0.037003	24.545194	0.077324	11.636748
1065.859000	66.830860	10.829759	0.037002	24.548910	0.077322	11.638510
1065.859000	66.830860	10.834993	0.036999	24.560774	0.077315	11.644135
1065.879000	66.830860	10.832006	0.037001	24.554003	0.077319	11.640925
1065.899000	66.830860	10.830258	0.037002	24.550040	0.077321	11.639046
1065.919000	66.830860	10.824455	0.037005	24.536887	0.077329	11.632810
1065.939000	66.830860	10.829304	0.037002	24.547880	0.077323	11.638022
1065.959000	66.830860	10.827253	0.037004	24.543229	0.077325	11.635817
1065.979000	66.830860	10.818159	0.037010	24.522616	0.077338	11.626044
1066.019000	66.830860	10.826332	0.037004	24.541141	0.077327	11.634827
1066.019000	66.830860	10.824548	0.037005	24.537098	0.077329	11.632910
1066.059000	66.830940	10.827525	0.037003	24.543847	0.077325	11.636110
1066.059000	66.830940	10.820166	0.037008	24.527166	0.077335	11.628202
1066.079000	66.830860	10.825766	0.037005	24.539858	0.077327	11.634219
1066.099000	66.830860	10.823114	0.037006	24.533848	0.077331	11.631369
1066.119000	66.830860	10.817500	0.037010	24.521121	0.077339	11.625336
1066.139000	66.830860	10.825411	0.037005	24.539054	0.077328	11.633838
1066.159000	66.830860	10.823372	0.037006	24.534433	0.077331	11.631647
1066.179000	66.830940	10.820371	0.037008	24.527629	0.077335	11.628421
1066.199000	66.830860	10.826569	0.037004	24.541679	0.077326	11.635082
1066.219000	66.830860	10.835280	0.036998	24.561424	0.077315	11.644443
1066.259000	66.830860	10.822842	0.037006	24.533232	0.077331	11.631077
1066.279000	66.830940	10.826861	0.037004	24.542340	0.077326	11.635396
1066.279000	66.830940	10.821996	0.037007	24.531312	0.077333	11.630167
1066.299000	66.830940	10.821925	0.037007	24.531152	0.077333	11.630091
1066.319000	66.830860	10.817242	0.037010	24.520537	0.077339	11.625059
1066.339000	66.830940	10.813424	0.037013	24.511883	0.077344	11.620956
1066.359000	66.830860	10.820840	0.037008	24.528694	0.077334	11.628926
1066.379000	66.830860	10.822405	0.037007	24.532241	0.077332	11.630608
1066.399000	66.830860	10.827353	0.037004	24.543455	0.077325	11.635924
1066.419000	66.830860	10.826274	0.037004	24.541010	0.077327	11.634765
1066.439000	66.830860	10.826628	0.037004	24.541814	0.077326	11.635146
1066.479000	66.830860	10.819419	0.037009	24.525470	0.077336	11.627398
1066.499000	66.830860	10.817461	0.037010	24.521034	0.077339	11.625295
1066.499000	66.830860	10.818706	0.037009	24.523855	0.077337	11.626632
1066.519000	66.830860	10.818334	0.037009	24.523013	0.077337	11.626233
1066.539000	66.830860	10.819155	0.037009	24.524873	0.077336	11.627115
1066.559000	66.830860	10.817937	0.037010	24.522113	0.077338	11.625806
1066.579000	66.830860	10.816101	0.037011	24.517950	0.077340	11.623832
1066.599000	66.830860	10.821455	0.037007	24.530087	0.077333	11.629586
1066.619000	66.830940	10.817545	0.037010	24.521225	0.077339	11.625385
1066.659000	66.830940	10.812345	0.037013	24.509436	0.077346	11.619796
1066.679000	66.830860	10.820837	0.037008	24.528687	0.077334	11.628923
1066.699000	66.830860	10.810289	0.037015	24.504776	0.077348	11.617586
1066.699000	66.830860	10.816979	0.037010	24.519940	0.077339	11.624776
1066.719000	66.830860	10.818119	0.037010	24.522524	0.077338	11.626001
1066.739000	66.830860	10.812373	0.037013	24.509499	0.077345	11.619826
1066.759000	66.830860	10.821059	0.037008	24.529190	0.077334	11.629161
1066.779000	66.830860	10.816416	0.037011	24.518665	0.077340	11.624171
1066.799000	66.830940	10.816328	0.037011	24.518466	0.077340	11.624077
1066.819000	66.830860	10.815537	0.037011	24.516673	0.077341	11.623227
1066.859000	66.830940	10.815718	0.037011	24.517082	0.077341	11.623421
1066.879000	66.830860	10.815898	0.037011	24.517489	0.077341	11.623614
1066.899000	66.830860	10.814961	0.037012	24.515367	0.077342	11.622608
1066.919000	66.830860	10.812548	0.037013	24.509897	0.077345	11.620015
1066.919000	66.830860	10.814659	0.037012	24.514680	0.077342	11.622282
1066.939000	66.830860	10.809386	0.037015	24.502728	0.077350	11.616616
1066.959000	66.830940	10.809754	0.037015	24.503564	0.077349	11.617012
1066.979000	66.830860	10.806915	0.037017	24.497128	0.077353	11.613961
1066.999000	66.830860	10.807822	0.037016	24.499184	0.077352	11.614936
1067.019000	66.830860	10.811262	0.037014	24.506981	0.077347	11.618632
1067.039000	66.830940	10.803907	0.037019	24.490309	0.077357	11.610728
1067.079000	66.830860	10.802422	0.037020	24.486942	0.077359	11.609132
1067.099000	66.830860	10.807169	0.037017	24.497703	0.077353	11.614233
1067.119000	66.830940	10.810492	0.037015	24.505236	0.077348	11.617805
1067.119000	66.830940	10.803725	0.037019	24.489896	0.077357	11.610532
1067.139000	66.830860	10.810712	0.037014	24.505735	0.077348	11.618041
1067.159000	66.830860	10.802214	0.037020	24.486471	0.077359	11.608908
1067.179000	66.830860	10.806192	0.037017	24.495489	0.077354	11.613183
1067.199000	66.830860	10.808870	0.037016	24.501559	0.077350	11.616062
1067.219000	66.830860	10.802168	0.037020	24.486367	0.077359	11.608859
1067.239000	66.830860	10.808534	0.037016	24.500797	0.077351	11.615700
1067.259000	66.830940	10.808112	0.037016	24.499841	0.077351	11.615247
1067.279000	66.830860	10.808491	0.037016	24.500700	0.077351	11.615654
1067.319000	66.830940	10.804126	0.037019	24.490805	0.077357	11.610963
1067.339000	66.830940	10.801785	0.037020	24.485498	0.077360	11.608447
1067.339000	66.830940	10.803447	0.037019	24.489265	0.077358	11.610233
1067.359000	66.830940	10.803975	0.037019	24.490462	0.077357	11.610801
1067.379000	66.830940	10.802042	0.037020	24.486082	0.077360	11.608724
1067.399000	66.830940	10.804036	0.037019	24.490601	0.077357	11.610866
1067.419000	66.830860	10.799259	0.037022	24.479772	0.077363	11.605732
1067.439000	66.830940	10.800422	0.037021	24.482409	0.077362	11.606983
1067.459000	66.830860	10.800749	0.037021	24.483150	0.077361	11.607334
1067.479000	66.830860	10.805460	0.037018	24.493830	0.077355	11.612397
1067.499000	66.830940	10.806733	0.037017	24.496715	0.077353	11.613765
1067.539000	66.830860	10.804445	0.037018	24.491528	0.077356	11.611306
1067.559000	66.830860	10.799245	0.037022	24.479741	0.077363	11.605718
1067.559000	66.830860	10.801488	0.037020	24.484826	0.077360	11.608128
1067.579000	66.830860	10.803880	0.037019	24.490248	0.077357	11.610699
1067.599000	66.830860	10.805354	0.037018	24.493588	0.077355	11.612282
1067.619000	66.830940	10.800488	0.037021	24.482559	0.077362	11.607054
1067.639000	66.830940	10.805478	0.037018	24.493871	0.077355	11.612417
1067.659000	66.830860	10.800734	0.037021	24.483116	0.077361	11.607318
1067.679000	66.830860	10.799854	0.037021	24.481122	0.077362	11.606372
1067.699000	66.830860	10.803189	0.037019	24.488680	0.077358	11.609956
1067.719000	66.830860	10.801860	0.037020	24.485669	0.077360	11.608528
1067.759000	66.830860	10.798262	0.037023	24.477513	0.077365	11.604661
1067.779000	66.830940	10.795068	0.037025	24.470273	0.077369	11.601229
1067.779000	66.830940	10.801798	0.037020	24.485529	0.077360	11.608462
1067.799000	66.830860	10.799890	0.037021	24.481204	0.077362	11.606411
1067.819000	66.830860	10.797254	0.037023	24.475227	0.077366	11.603578
1067.839000	66.830940	10.798484	0.037022	24.478017	0.077364	11.604900
1067.859000	66.830860	10.797584	0.037023	24.475976	0.077365	11.603933
1067.879000	66.830860	10.796024	0.037024	24.472439	0.077368	11.602256
1067.899000	66.830940	10.793428	0.037026	24.466556	0.077371	11.599467
1067.919000	66.830860	10.799269	0.037022	24.479796	0.077363	11.605744
1067.939000	66.830940	10.791607	0.037027	24.462428	0.077374	11.597510
1067.959000	66.830940	10.794852	0.037025	24.469782	0.077369	11.600996
1067.979000	66.830860	10.797825	0.037023	24.476523	0.077365	11.604192
1067.999000	66.830940	10.800365	0.037021	24.482281	0.077362	11.606922
1068.019000	66.830940	10.797019	0.037023	24.474696	0.077366	11.603326
1068.039000	66.830940	10.793187	0.037026	24.466010	0.077372	11.599208
1068.059000	66.830860	10.788034	0.037029	24.454328	0.077378	11.593669
1068.079000	66.830860	10.789623	0.037028	24.457929	0.077376	11.595377
1068.099000	66.830860	10.797938	0.037023	24.476778	0.077365	11.604313
1068.119000	66.830860	10.795629	0.037024	24.471544	0.077368	11.601832
1068.159000	66.830860	10.791931	0.037027	24.463161	0.077373	11.597857
1068.179000	66.830860	10.788933	0.037029	24.456366	0.077377	11.594636
1068.179000	66.830860	10.789284	0.037028	24.457162	0.077377	11.595013
1068.199000	66.830860	10.794594	0.037025	24.469197	0.077370	11.600719
1068.219000	66.830860	10.789199	0.037028	24.456968	0.077377	11.594921
1068.239000	66.830860	10.789798	0.037028	24.458328	0.077376	11.595566
1068.259000	66.830860	10.791148	0.037027	24.461387	0.077374	11.597016
1068.279000	66.830940	10.786731	0.037030	24.451375	0.077380	11.592269
1068.299000	66.830940	10.788545	0.037029	24.455487	0.077378	11.594219
1068.319000	66.830940	10.792142	0.037027	24.463640	0.077373	11.598084
1068.339000	66.830860	10.794267	0.037025	24.468458	0.077370	11.600368
1068.359000	66.830860	10.793800	0.037025	24.467399	0.077371	11.599867
1068.399000	66.830940	10.795564	0.037024	24.471397	0.077368	11.601762
1068.419000	66.830940	10.787728	0.037029	24.453633	0.077379	11.593340
1068.419000	66.830860	10.789540	0.037028	24.457742	0.077376	11.595288
1068.439000	66.830860	10.785419	0.037031	24.448400	0.077382	11.590859
1068.459000	66.830860	10.784615	0.037031	24.446579	0.077383	11.589996
1068.479000	66.830940	10.790527	0.037028	24.459979	0.077375	11.596349
1068.499000	66.830940	10.786538	0.037030	24.450936	0.077381	11.592061
1068.519000	66.830940	10.787224	0.037030	24.452491	0.077380	11.592799
1068.539000	66.830940	10.785803	0.037031	24.449271	0.077382	11.591272
1068.559000	66.830860	10.784033	0.037032	24.445258	0.077384	11.589370
1068.599000	66.830940	10.787620	0.037030	24.453390	0.077379	11.593225
1068.619000	66.830860	10.784279	0.037032	24.445815	0.077383	11.589634
1068.619000	66.830860	10.783564	0.037032	24.444196	0.077384	11.588866
1068.639000	66.830860	10.786692	0.037030	24.451287	0.077380	11.592228
1068.659000	66.830860	10.786544	0.037030	24.450950	0.077380	11.592068
1068.679000	66.830940	10.782394	0.037033	24.441544	0.077386	11.587608
1068.699000	66.830860	10.780550	0.037034	24.437364	0.077388	11.585627
1068.719000	66.830860	10.781643	0.037033	24.439841	0.077387	11.586801
1068.739000	66.830860	10.779577	0.037035	24.435157	0.077390	11.584581
1068.759000	66.830860	10.782603	0.037033	24.442016	0.077386	11.587832
1068.799000	66.830940	10.782174	0.037033	24.441044	0.077386	11.587372
1068.819000	66.830860	10.781205	0.037034	24.438849	0.077388	11.586331
1068.819000	66.830860	10.778437	0.037035	24.432574	0.077391	11.583356
1068.839000	66.830940	10.781590	0.037033	24.439722	0.077387	11.586745
1068.859000	66.830940	10.788050	0.037029	24.454364	0.077378	11.593686
1068.879000	66.830860	10.780704	0.037034	24.437712	0.077388	11.585792
1068.899000	66.830860	10.785675	0.037031	24.448980	0.077382	11.591134
1068.919000	66.830860	10.780106	0.037034	24.436358	0.077389	11.585150
1068.939000	66.830860	10.780623	0.037034	24.437529	0.077388	11.585705
1068.959000	66.830860	10.783298	0.037032	24.443593	0.077385	11.588580
1068.979000	66.830860	10.781107	0.037034	24.438625	0.077388	11.586225
1068.999000	66.830860	10.775211	0.037038	24.425261	0.077396	11.579889
1069.039000	66.830860	10.783422	0.037032	24.443873	0.077385	11.588713
1069.059000	66.830940	10.785897	0.037031	24.449483	0.077381	11.591373
1069.059000	66.830940	10.783458	0.037032	24.443955	0.077385	11.588751
1069.079000	66.830940	10.775783	0.037037	24.426557	0.077395	11.580503
1069.099000	66.830860	10.782159	0.037033	24.441010	0.077386	11.587356
1069.119000	66.830860	10.777437	0.037036	24.430307	0.077393	11.582281
1069.139000	66.830940	10.779298	0.037035	24.434526	0.077390	11.584281
1069.159000	66.830860	10.781824	0.037033	24.440251	0.077387	11.586996
1069.179000	66.830940	10.785573	0.037031	24.448750	0.077382	11.591025
1069.219000	66.830860	10.780793	0.037034	24.437915	0.077388	11.585888
1069.219000	66.830860	10.783388	0.037032	24.443796	0.077385	11.588676
1069.259000	66.830860	10.785913	0.037031	24.449521	0.077381	11.591390
1069.259000	66.830860	10.786050	0.037030	24.449831	0.077381	11.591537
1069.279000	66.830860	10.780111	0.037034	24.436368	0.077389	11.585155
1069.299000	66.830860	10.781254	0.037034	24.438959	0.077388	11.586383
1069.319000	66.830860	10.777008	0.037036	24.429334	0.077393	11.581820
1069.339000	66.830940	10.777344	0.037036	24.430095	0.077393	11.582181
1069.359000	66.830860	10.775808	0.037037	24.426613	0.077395	11.580530
1069.379000	66.830860	10.780227	0.037034	24.436632	0.077389	11.585280
1069.399000	66.830860	10.780591	0.037034	24.437455	0.077388	11.585670
1069.439000	66.830860	10.778204	0.037036	24.432046	0.077392	11.583106
1069.439000	66.830860	10.778676	0.037035	24.433115	0.077391	11.583612
1069.479000	66.830940	10.777895	0.037036	24.431346	0.077392	11.582774
1069.479000	66.830940	10.780579	0.037034	24.437428	0.077389	11.585657
1069.499000	66.830860	10.778266	0.037036	24.432186	0.077392	11.583172
1069.519000	66.830940	10.779431	0.037035	24.434826	0.077390	11.584424
1069.539000	66.830860	10.780973	0.037034	24.438321	0.077388	11.586081
1069.559000	66.830860	10.773642	0.037039	24.421704	0.077398	11.578203
1069.579000	66.830860	10.776464	0.037037	24.428101	0.077394	11.581236
1069.599000	66.830940	10.777762	0.037036	24.431044	0.077392	11.582630
1069.639000	66.830860	10.773906	0.037038	24.422302	0.077397	11.578486
1069.659000	66.830860	10.777482	0.037036	24.430409	0.077393	11.582329
1069.679000	66.830860	10.775841	0.037037	24.426689	0.077395	11.580566
1069.679000	66.830860	10.774058	0.037038	24.422647	0.077397	11.578650
1069.699000	66.830860	10.777347	0.037036	24.430102	0.077393	11.582184
1069.719000	66.830860	10.775708	0.037037	24.426388	0.077395	11.580423
1069.739000	66.830860	10.772495	0.037039	24.419105	0.077399	11.576970
1069.759000	66.830940	10.774888	0.037038	24.424528	0.077396	11.579542
1069.779000	66.830860	10.777520	0.037036	24.430494	0.077393	11.582370
1069.799000	66.830940	10.779870	0.037035	24.435822	0.077390	11.584896
1069.819000	66.830860	10.784241	0.037032	24.445730	0.077384	11.589593
1069.859000	66.830860	10.784085	0.037032	24.445376	0.077384	11.589425
1069.879000	66.830860	10.781306	0.037034	24.439078	0.077387	11.586439
1069.899000	66.830940	10.778901	0.037035	24.433626	0.077391	11.583855
1069.899000	66.830940	10.778265	0.037036	24.432184	0.077392	11.583171
1069.919000	66.830860	10.776861	0.037036	24.429000	0.077393	11.581662
1069.939000	66.830940	10.780498	0.037034	24.437245	0.077389	11.585570
1069.959000	66.830860	10.778042	0.037036	24.431679	0.077392	11.582931
1069.979000	66.830860	10.775460	0.037037	24.425825	0.077395	11.580156
1069.999000	66.830860	10.775957	0.037037	24.426952	0.077395	11.580691
1070.019000	66.830860	10.778882	0.037035	24.433583	0.077391	11.583834
1070.039000	66.830860	10.772956	0.037039	24.420149	0.077399	11.577465
1070.059000	66.830940	10.773860	0.037039	24.422199	0.077398	11.578437
1070.079000	66.830860	10.766605	0.037043	24.405753	0.077407	11.570640
1070.119000	66.830940	10.773178	0.037039	24.420652	0.077399	11.577704
1070.119000	66.830940	10.769872	0.037041	24.413158	0.077403	11.574151
1070.139000	66.830860	10.770582	0.037041	24.414767	0.077402	11.574914
1070.159000	66.830860	10.767277	0.037043	24.407276	0.077406	11.571362
1070.179000	66.830940	10.760003	0.037048	24.390787	0.077416	11.563545
1070.199000	66.830860	10.693442	0.037091	24.239906	0.077506	11.492013
1070.219000	66.830940	10.645389	0.037122	24.130979	0.077571	11.440371
1070.239000	66.830860	10.643193	0.037124	24.126002	0.077574	11.438012
1070.279000	66.830860	10.631347	0.037131	24.099150	0.077590	11.425282
1070.279000	66.830860	10.631455	0.037131	24.099394	0.077590	11.425397
1070.299000	66.830860	10.636535	0.037128	24.110910	0.077583	11.430857
1070.339000	66.830940	10.634327	0.037130	24.105904	0.077586	11.428483
1070.339000	66.830940	10.639037	0.037126	24.116582	0.077580	11.433546
1070.359000	66.830940	10.636390	0.037128	24.110582	0.077583	11.430701
1070.379000	66.830940	10.632279	0.037131	24.101261	0.077589	11.426282
1070.399000	66.830860	10.635853	0.037128	24.109363	0.077584	11.430124
1070.419000	66.830940	10.634670	0.037129	24.106682	0.077586	11.428852
1070.439000	66.830860	10.633001	0.037130	24.102900	0.077588	11.427059
1070.459000	66.830860	10.637768	0.037127	24.113706	0.077581	11.432182
1070.479000	66.830860	10.633930	0.037130	24.105004	0.077587	11.428057
1070.499000	66.830860	10.627983	0.037134	24.091525	0.077595	11.421666
1070.539000	66.830940	10.638777	0.037127	24.115992	0.077580	11.433266
1070.539000	66.830940	10.635333	0.037129	24.108185	0.077585	11.429565
1070.559000	66.830860	10.636412	0.037128	24.110631	0.077583	11.430725
1070.579000	66.830860	10.635085	0.037129	24.107624	0.077585	11.429299
1070.599000	66.830860	10.638115	0.037127	24.114492	0.077581	11.432555
1070.619000	66.830940	10.634987	0.037129	24.107402	0.077585	11.429194
1070.639000	66.830860	10.635120	0.037129	24.107703	0.077585	11.429336
1070.659000	66.830940	10.627281	0.037134	24.089933	0.077596	11.420912
1070.679000	66.830860	10.631954	0.037131	24.100525	0.077589	11.425933
1070.699000	66.830860	10.629252	0.037133	24.094400	0.077593	11.423030
1070.719000	66.830940	10.633066	0.037130	24.103045	0.077588	11.427128
1070.759000	66.830860	10.631839	0.037131	24.100265	0.077589	11.425810
1070.759000	66.830860	10.632471	0.037131	24.101698	0.077589	11.426489
1070.779000	66.830860	10.633267	0.037130	24.103502	0.077588	11.427345
1070.799000	66.830860	10.633046	0.037130	24.103002	0.077588	11.427107
1070.819000	66.830860	10.627725	0.037134	24.090939	0.077595	11.421389
1070.839000	66.830860	10.626248	0.037135	24.087592	0.077597	11.419802
1070.859000	66.830940	10.634295	0.037130	24.105832	0.077586	11.428449
1070.879000	66.830860	10.637497	0.037127	24.113090	0.077582	11.431890
1070.899000	66.830860	10.631282	0.037131	24.099003	0.077590	11.425212
1070.939000	66.830860	10.631875	0.037131	24.100347	0.077589	11.425849
1070.959000	66.830860	10.634211	0.037130	24.105641	0.077586	11.428359
1070.979000	66.830860	10.633035	0.037130	24.102976	0.077588	11.427095
1070.979000	66.830860	10.632956	0.037130	24.102796	0.077588	11.427010
1070.999000	66.830860	10.632065	0.037131	24.100777	0.077589	11.426053
1071.019000	66.830860	10.630273	0.037132	24.096716	0.077592	11.424127
1071.039000	66.830940	10.635940	0.037128	24.109561	0.077584	11.430217
1071.059000	66.830940	10.638875	0.037127	24.116214	0.077580	11.433372
1071.079000	66.830940	10.638232	0.037127	24.114757	0.077581	11.432681
1071.099000	66.830860	10.639223	0.037126	24.117003	0.077579	11.433745
1071.139000	66.830860	10.640178	0.037126	24.119168	0.077578	11.434772
1071.139000	66.830860	10.644674	0.037123	24.129360	0.077572	11.439604
1071.179000	66.830860	10.642659	0.037124	24.124792	0.077575	11.437438
1071.179000	66.830860	10.641040	0.037125	24.121121	0.077577	11.435698
1071.199000	66.830860	10.635400	0.037129	24.108337	0.077585	11.429637
1071.219000	66.830860	10.636490	0.037128	24.110808	0.077583	11.430808
1071.239000	66.830940	10.635622	0.037129	24.108840	0.077584	11.429875
1071.259000	66.830860	10.635746	0.037129	24.109122	0.077584	11.430009
1071.279000	66.830860	10.633005	0.037130	24.102909	0.077588	11.427063
1071.299000	66.830940	10.633893	0.037130	24.104921	0.077587	11.428018
1071.319000	66.830860	10.634958	0.037129	24.107335	0.077585	11.429162
1071.339000	66.830860	10.636985	0.037128	24.111930	0.077582	11.431340
1071.359000	66.830860	10.636221	0.037128	24.110199	0.077584	11.430519
1071.399000	66.830940	10.633043	0.037130	24.102994	0.077588	11.427104
1071.399000	66.830940	10.629339	0.037133	24.094599	0.077593	11.423124
1071.419000	66.830860	10.630396	0.037132	24.096994	0.077591	11.424259
1071.439000	66.830860	10.630768	0.037132	24.097837	0.077591	11.424659
1071.459000	66.830860	10.641193	0.037125	24.121469	0.077577	11.435863
1071.479000	66.830860	10.635667	0.037129	24.108943	0.077584	11.429924
1071.499000	66.830940	10.637516	0.037127	24.113134	0.077582	11.431911
1071.519000	66.830860	10.637186	0.037128	24.112386	0.077582	11.431557
1071.559000	66.830940	10.631703	0.037131	24.099957	0.077590	11.425664
1071.559000	66.830940	10.636277	0.037128	24.110325	0.077584	11.430580
1071.599000	66.830860	10.630023	0.037132	24.096147	0.077592	11.423858
1071.619000	66.830860	10.637378	0.037128	24.112822	0.077582	11.431763
1071.619000	66.830860	10.639622	0.037126	24.117908	0.077579	11.434174
1071.639000	66.830860	10.633983	0.037130	24.105124	0.077587	11.428114
1071.659000	66.830860	10.637817	0.037127	24.113816	0.077581	11.432235
1071.679000	66.830940	10.637724	0.037127	24.113606	0.077582	11.432135
1071.699000	66.830860	10.636620	0.037128	24.111104	0.077583	11.430949
1071.719000	66.830860	10.633492	0.037130	24.104012	0.077587	11.427587
1071.739000	66.830940	10.633647	0.037130	24.104363	0.077587	11.427753
1071.779000	66.830860	10.632476	0.037131	24.101708	0.077589	11.426494
1071.799000	66.830860	10.641979	0.037124	24.123251	0.077576	11.436708
1071.819000	66.830860	10.636537	0.037128	24.110915	0.077583	11.430859
1071.819000	66.830860	10.639216	0.037126	24.116988	0.077579	11.433738
1071.839000	66.830860	10.640023	0.037126	24.118816	0.077578	11.434605
1071.859000	66.830860	10.637297	0.037128	24.112637	0.077582	11.431676
1071.879000	66.830940	10.640997	0.037125	24.121024	0.077577	11.435652
1071.899000	66.830860	10.637596	0.037127	24.113315	0.077582	11.431997
1071.919000	66.830940	10.637997	0.037127	24.114224	0.077581	11.432428
1071.939000	66.830860	10.632643	0.037131	24.102088	0.077588	11.426674
1071.959000	66.830860	10.631949	0.037131	24.100515	0.077589	11.425929
1071.979000	66.830860	10.636653	0.037128	24.111178	0.077583	11.430984
1071.999000	66.830860	10.637400	0.037127	24.112871	0.077582	11.431786
1072.039000	66.830940	10.631780	0.037131	24.100131	0.077590	11.425747
1072.039000	66.830940	10.636736	0.037128	24.111366	0.077583	11.431073
1072.059000	66.830860	10.630911	0.037132	24.098161	0.077591	11.424812
1072.079000	66.830940	10.633198	0.037130	24.103345	0.077588	11.427270
1072.099000	66.830860	10.629243	0.037133	24.094380	0.077593	11.423020
1072.119000	66.830860	10.632316	0.037131	24.101346	0.077589	11.426323
1072.139000	66.830940	10.633310	0.037130	24.103599	0.077588	11.427390
1072.159000	66.830860	10.631747	0.037131	24.100057	0.077590	11.425712
1072.199000	66.830860	10.634460	0.037129	24.106206	0.077586	11.428627
1072.219000	66.830860	10.633640	0.037130	24.104347	0.077587	11.427745
1072.239000	66.830940	10.630814	0.037132	24.097940	0.077591	11.424708
1072.259000	66.830860	10.630231	0.037132	24.096621	0.077592	11.424082
1072.259000	66.830860	10.626192	0.037135	24.087464	0.077597	11.419741
1072.279000	66.830860	10.627806	0.037134	24.091123	0.077595	11.421476
1072.299000	66.830860	10.630499	0.037132	24.097228	0.077591	11.424370
1072.319000	66.830860	10.636817	0.037128	24.111550	0.077583	11.431160
1072.339000	66.830860	10.631035	0.037132	24.098443	0.077591	11.424946
1072.359000	66.830940	10.632913	0.037130	24.102700	0.077588	11.426964
1072.379000	66.830860	10.632403	0.037131	24.101543	0.077589	11.426416
1072.419000	66.830860	10.643320	0.037124	24.126290	0.077574	11.438148
1072.419000	66.830860	10.635384	0.037129	24.108301	0.077585	11.429620
1072.459000	66.830940	10.641384	0.037125	24.121900	0.077577	11.436067
1072.459000	66.830940	10.633966	0.037130	24.105087	0.077587	11.428096
1072.479000	66.830940	10.632719	0.037131	24.102259	0.077588	11.426755
1072.499000	66.830860	10.632411	0.037131	24.101561	0.077589	11.426425
1072.519000	66.830860	10.632705	0.037131	24.102227	0.077588	11.426740
1072.539000	66.830860	10.630953	0.037132	24.098257	0.077591	11.424858
1072.559000	66.830940	10.633320	0.037130	24.103622	0.077588	11.427401
1072.579000	66.830860	10.632177	0.037131	24.101032	0.077589	11.426174
1072.599000	66.830860	10.629733	0.037132	24.095492	0.077592	11.423547
1072.619000	66.830940	10.631299	0.037132	24.099042	0.077590	11.425230
1072.639000	66.830940	10.627020	0.037134	24.089342	0.077596	11.420632
1072.679000	66.830940	10.629185	0.037133	24.094249	0.077593	11.422958
1072.679000	66.830940	10.633077	0.037130	24.103072	0.077588	11.427141
1072.699000	66.830860	10.631601	0.037131	24.099726	0.077590	11.425554
1072.719000	66.830860	10.629357	0.037133	24.094638	0.077593	11.423143
1072.739000	66.830860	10.631849	0.037131	24.100289	0.077589	11.425821
1072.759000	66.830940	10.629637	0.037133	24.095274	0.077593	11.423444
1072.779000	66.830860	10.630233	0.037132	24.096624	0.077592	11.424084
1072.799000	66.830940	10.631845	0.037131	24.100279	0.077590	11.425817
1072.819000	66.830860	10.626912	0.037134	24.089097	0.077596	11.420515
1072.839000	66.830860	10.628617	0.037133	24.092961	0.077594	11.422347
1072.879000	66.830940	10.629852	0.037132	24.095761	0.077592	11.423675
1072.899000	66.830860	10.628504	0.037133	24.092706	0.077594	11.422226
1072.899000	66.830860	10.627377	0.037134	24.090151	0.077595	11.421015
1072.919000	66.830940	10.622071	0.037138	24.078123	0.077603	11.415312
1072.939000	66.830860	10.632519	0.037131	24.101806	0.077589	11.426540
1072.959000	66.830860	10.630765	0.037132	24.097831	0.077591	11.424656
1072.979000	66.830860	10.631652	0.037131	24.099842	0.077590	11.425610
1072.999000	66.830860	10.629739	0.037132	24.095506	0.077592	11.423554
1073.019000	66.830860	10.632290	0.037131	24.101288	0.077589	11.426295
1073.039000	66.830940	10.629065	0.037133	24.093978	0.077593	11.422829
1073.079000	66.830940	10.627690	0.037134	24.090861	0.077595	11.421352
1073.099000	66.830860	10.639178	0.037126	24.116900	0.077580	11.433697
1073.099000	66.830860	10.628452	0.037133	24.092587	0.077594	11.422170
1073.119000	66.830860	10.629691	0.037133	24.095395	0.077592	11.423501
1073.139000	66.830860	10.627735	0.037134	24.090963	0.077595	11.421400
1073.159000	66.830860	10.631141	0.037132	24.098682	0.077590	11.425060
1073.179000	66.830860	10.620180	0.037139	24.073836	0.077605	11.413280
1073.199000	66.830860	10.631015	0.037132	24.098397	0.077591	11.424924
1073.219000	66.830940	10.623294	0.037137	24.080895	0.077601	11.416627
1073.239000	66.830860	10.626368	0.037135	24.087864	0.077597	11.419931
1073.259000	66.830860	10.634531	0.037129	24.106367	0.077586	11.428703
1073.299000	66.830860	10.630057	0.037132	24.096226	0.077592	11.423895
1073.319000	66.830860	10.627446	0.037134	24.090307	0.077595	11.421089
1073.319000	66.830860	10.628535	0.037133	24.092775	0.077594	11.422259
1073.339000	66.830860	10.631315	0.037131	24.099077	0.077590	11.425247
1073.359000	66.830860	10.634159	0.037130	24.105524	0.077586	11.428303
1073.379000	66.830860	10.625149	0.037135	24.085100	0.077598	11.418621
1073.399000	66.830860	10.634407	0.037129	24.106087	0.077586	11.428570
1073.419000	66.830940	10.636776	0.037128	24.111455	0.077583	11.431115
1073.439000	66.830860	10.631652	0.037131	24.099840	0.077590	11.425609
1073.459000	66.830860	10.632060	0.037131	24.100765	0.077589	11.426047
1073.479000	66.830860	10.638156	0.037127	24.114585	0.077581	11.432599
1073.499000	66.830940	10.630285	0.037132	24.096743	0.077592	11.424141
1073.539000	66.830940	10.629686	0.037133	24.095384	0.077592	11.423496
1073.539000	66.830940	10.627367	0.037134	24.090129	0.077596	11.421004
1073.559000	66.830860	10.621686	0.037138	24.077251	0.077603	11.414899
1073.579000	66.830860	10.635112	0.037129	24.107684	0.077585	11.429327
1073.599000	66.830860	10.636278	0.037128	24.110328	0.077583	11.430581
1073.619000	66.830940	10.629604	0.037133	24.095198	0.077593	11.423408
1073.639000	66.830860	10.633578	0.037130	24.104208	0.077587	11.427679
1073.659000	66.830860	10.636201	0.037128	24.110154	0.077584	11.430498
1073.699000	66.830860	10.636863	0.037128	24.111654	0.077583	11.431209
1073.719000	66.830860	10.629561	0.037133	24.095101	0.077593	11.423362
1073.739000	66.830860	10.630290	0.037132	24.096754	0.077592	11.424146
1073.739000	66.830860	10.629762	0.037132	24.095556	0.077592	11.423578
1073.759000	66.830860	10.625716	0.037135	24.086385	0.077598	11.419230
1073.779000	66.830940	10.624165	0.037136	24.082869	0.077600	11.417563
1073.799000	66.830940	10.624017	0.037136	24.082535	0.077600	11.417404
1073.819000	66.830940	10.630860	0.037132	24.098045	0.077591	11.424758
1073.839000	66.830860	10.622210	0.037137	24.078439	0.077602	11.415462
1073.859000	66.830860	10.621345	0.037138	24.076476	0.077604	11.414532
1073.879000	66.830860	10.628098	0.037134	24.091784	0.077595	11.421789
1073.919000	66.830940	10.623897	0.037136	24.082262	0.077600	11.417275
1073.939000	66.830940	10.628962	0.037133	24.093742	0.077593	11.422718
1073.959000	66.830940	10.633451	0.037130	24.103920	0.077587	11.427543
1073.959000	66.830940	10.626255	0.037135	24.087607	0.077597	11.419809
1073.979000	66.830860	10.629884	0.037132	24.095834	0.077592	11.423710
1073.999000	66.830860	10.627798	0.037134	24.091104	0.077595	11.421467
1074.019000	66.830940	10.621735	0.037138	24.077361	0.077603	11.414951
1074.039000	66.830860	10.626425	0.037135	24.087992	0.077597	11.419991
1074.059000	66.830860	10.626118	0.037135	24.087296	0.077597	11.419662
1074.079000	66.830940	10.631330	0.037131	24.099112	0.077590	11.425263
1074.118000	66.830860	10.630280	0.037132	24.096731	0.077592	11.424134
1074.118000	66.830860	10.623820	0.037136	24.082088	0.077600	11.417193
1074.158000	66.830860	10.617274	0.037141	24.067249	0.077609	11.410157
1074.178000	66.830940	10.625607	0.037135	24.086139	0.077598	11.419113
1074.178000	66.830940	10.626168	0.037135	24.087410	0.077597	11.419715
1074.198000	66.830860	10.627278	0.037134	24.089925	0.077596	11.420908
1074.218000	66.830860	10.626049	0.037135	24.087141	0.077597	11.419588
1074.238000	66.830860	10.622637	0.037137	24.079406	0.077602	11.415921
1074.258000	66.830860	10.631302	0.037131	24.099047	0.077590	11.425232
1074.278000	66.830860	10.629006	0.037133	24.093843	0.077593	11.422765
1074.298000	66.830940	10.633665	0.037130	24.104405	0.077587	11.427773
1074.338000	66.830860	10.628448	0.037133	24.092579	0.077594	11.422166
1074.358000	66.830860	10.627467	0.037134	24.090355	0.077595	11.421112
1074.378000	66.830860	10.628390	0.037133	24.092447	0.077594	11.422103
1074.378000	66.830860	10.626872	0.037134	24.089006	0.077596	11.420472
1074.398000	66.830940	10.627343	0.037134	24.090074	0.077596	11.420978
1074.418000	66.830860	10.625791	0.037135	24.086556	0.077598	11.419311
1074.438000	66.830860	10.619460	0.037139	24.072205	0.077606	11.412507
1074.458000	66.830860	10.624181	0.037136	24.082906	0.077600	11.417580
1074.478000	66.830860	10.631768	0.037131	24.100104	0.077590	11.425734
1074.518000	66.830940	10.630339	0.037132	24.096865	0.077592	11.424198
1074.538000	66.830860	10.626623	0.037135	24.088441	0.077596	11.420204
1074.538000	66.830860	10.624235	0.037136	24.083029	0.077600	11.417639
1074.578000	66.830940	10.627948	0.037134	24.091445	0.077595	11.421629
1074.598000	66.830860	10.624615	0.037136	24.083890	0.077599	11.418047
1074.598000	66.830860	10.626751	0.037134	24.088732	0.077596	11.420342
1074.618000	66.830860	10.623171	0.037137	24.080617	0.077601	11.416495
1074.638000	66.830860	10.625339	0.037135	24.085532	0.077598	11.418825
1074.658000	66.830860	10.624320	0.037136	24.083221	0.077600	11.417729
1074.678000	66.830940	10.618682	0.037140	24.070440	0.077607	11.411670
1074.718000	66.830860	10.626864	0.037134	24.088987	0.077596	11.420463
1074.738000	66.830860	10.622590	0.037137	24.079299	0.077602	11.415870
1074.738000	66.830860	10.621288	0.037138	24.076348	0.077604	11.414471
1074.778000	66.830860	10.623822	0.037136	24.082092	0.077600	11.417194
1074.798000	66.830860	10.625858	0.037135	24.086708	0.077598	11.419383
1074.818000	66.830940	10.623952	0.037136	24.082387	0.077600	11.417334
1074.818000	66.830940	10.622675	0.037137	24.079493	0.077602	11.415962
1074.838000	66.830860	10.625681	0.037135	24.086306	0.077598	11.419192
1074.858000	66.830860	10.622430	0.037137	24.078937	0.077602	11.415699
1074.878000	66.830860	10.620099	0.037139	24.073653	0.077605	11.413193
1074.898000	66.830860	10.623781	0.037136	24.082000	0.077600	11.417151
1074.918000	66.830860	10.626806	0.037134	24.088856	0.077596	11.420401
1074.958000	66.830940	10.622770	0.037137	24.079707	0.077602	11.416064
1074.978000	66.830860	10.618239	0.037140	24.069436	0.077608	11.411194
1074.998000	66.830940	10.618586	0.037140	24.070223	0.077607	11.411567
1075.018000	66.830860	10.624843	0.037136	24.084407	0.077599	11.418292
1075.018000	66.830860	10.617644	0.037140	24.068087	0.077609	11.410555
1075.038000	66.830860	10.623455	0.037137	24.081259	0.077601	11.416799
1075.058000	66.830860	10.625398	0.037135	24.085665	0.077598	11.418888
1075.078000	66.830940	10.620466	0.037139	24.074486	0.077605	11.413588
1075.098000	66.830940	10.623611	0.037137	24.081614	0.077601	11.416968
1075.118000	66.830860	10.619434	0.037139	24.072146	0.077606	11.412479
1075.158000	66.830940	10.618337	0.037140	24.069658	0.077608	11.411299
1075.158000	66.830940	10.620519	0.037139	24.074605	0.077605	11.413645
1075.198000	66.830860	10.621475	0.037138	24.076772	0.077603	11.414672
1075.218000	66.830860	10.619464	0.037139	24.072213	0.077606	11.412511
1075.238000	66.830940	10.621365	0.037138	24.076522	0.077604	11.414554
1075.238000	66.830940	10.620182	0.037139	24.073840	0.077605	11.413282
1075.258000	66.830860	10.621286	0.037138	24.076344	0.077604	11.414469
1075.278000	66.830860	10.619694	0.037139	24.072734	0.077606	11.412758
1075.298000	66.830940	10.623152	0.037137	24.080572	0.077601	11.416474
1075.318000	66.830860	10.619847	0.037139	24.073081	0.077606	11.412922
1075.338000	66.830860	10.621551	0.037138	24.076944	0.077603	11.414753
1075.358000	66.830860	10.619634	0.037139	24.072599	0.077606	11.412694
1075.398000	66.830940	10.620427	0.037139	24.074396	0.077605	11.413546
1075.398000	66.830940	10.620175	0.037139	24.073825	0.077605	11.413275
1075.438000	66.830940	10.615189	0.037142	24.062524	0.077612	11.407917
1075.458000	66.830860	10.623991	0.037136	24.082475	0.077600	11.417376
1075.458000	66.830860	10.618607	0.037140	24.070271	0.077607	11.411590
1075.478000	66.830860	10.622755	0.037137	24.079674	0.077602	11.416048
1075.498000	66.830940	10.620747	0.037138	24.075122	0.077605	11.413890
1075.518000	66.830940	10.618887	0.037140	24.070906	0.077607	11.411891
1075.538000	66.830860	10.620717	0.037138	24.075053	0.077604	11.413857
1075.558000	66.830860	10.624259	0.037136	24.083083	0.077600	11.417664
1075.578000	66.830860	10.622496	0.037137	24.079087	0.077602	11.415770
1075.618000	66.830860	10.614252	0.037143	24.060398	0.077613	11.406909
1075.638000	66.830860	10.626969	0.037134	24.089227	0.077596	11.420577
1075.658000	66.830860	10.623657	0.037136	24.081718	0.077601	11.417017
1075.658000	66.830860	10.620532	0.037138	24.074635	0.077605	11.413659
1075.678000	66.830860	10.623615	0.037136	24.081623	0.077601	11.416972
1075.698000	66.830860	10.625771	0.037135	24.086510	0.077598	11.419289
1075.718000	66.830940	10.623352	0.037137	24.081026	0.077601	11.416689
1075.738000	66.830860	10.619592	0.037139	24.072502	0.077606	11.412648
1075.758000	66.830940	10.624144	0.037136	24.082823	0.077600	11.417541
1075.798000	66.830860	10.626679	0.037134	24.088569	0.077596	11.420265
1075.818000	66.830940	10.624510	0.037136	24.083652	0.077599	11.417934
1075.818000	66.830940	10.626931	0.037134	24.089139	0.077596	11.420535
1075.858000	66.830940	10.623178	0.037137	24.080633	0.077601	11.416503
1075.878000	66.830860	10.623038	0.037137	24.080314	0.077601	11.416352
1075.878000	66.830860	10.622196	0.037137	24.078407	0.077602	11.415447
1075.898000	66.830860	10.621673	0.037138	24.077222	0.077603	11.414885
1075.918000	66.830860	10.626741	0.037134	24.088709	0.077596	11.420332
1075.938000	66.830940	10.623376	0.037137	24.081081	0.077601	11.416715
1075.958000	66.830940	10.626721	0.037135	24.088663	0.077596	11.420310
1075.978000	66.830860	10.622560	0.037137	24.079231	0.077602	11.415838
1075.998000	66.830860	10.623139	0.037137	24.080544	0.077601	11.416460
1076.018000	66.830860	10.626693	0.037134	24.088600	0.077596	11.420280
1076.058000	66.830940	10.619961	0.037139	24.073341	0.077606	11.413045
1076.078000	66.830860	10.620012	0.037139	24.073455	0.077605	11.413100
1076.098000	66.830860	10.623148	0.037137	24.080563	0.077601	11.416470
1076.098000	66.830860	10.625723	0.037135	24.086401	0.077598	11.419237
1076.118000	66.830860	10.621498	0.037138	24.076825	0.077603	11.414697
1076.138000	66.830860	10.622804	0.037137	24.079785	0.077602	11.416101
1076.158000	66.830860	10.621674	0.037138	24.077224	0.077603	11.414886
1076.178000	66.830860	10.616603	0.037141	24.065729	0.077610	11.409437
1076.198000	66.830940	10.618289	0.037140	24.069549	0.077608	11.411248
1076.238000	66.830860	10.619902	0.037139	24.073207	0.077606	11.412982
1076.258000	66.830940	10.617132	0.037141	24.066928	0.077609	11.410005
1076.278000	66.830940	10.618491	0.037140	24.070007	0.077608	11.411465
1076.298000	66.830860	10.622133	0.037137	24.078263	0.077603	11.415379
1076.298000	66.830860	10.622752	0.037137	24.079665	0.077602	11.416044
1076.318000	66.830860	10.622276	0.037137	24.078588	0.077602	11.415533
1076.338000	66.830860	10.624771	0.037136	24.084243	0.077599	11.418214
1076.358000	66.830860	10.622773	0.037137	24.079713	0.077602	11.416067
1076.378000	66.830860	10.626093	0.037135	24.087239	0.077597	11.419635
1076.398000	66.830860	10.627770	0.037134	24.091042	0.077595	11.421438
1076.438000	66.830860	10.624712	0.037136	24.084110	0.077599	11.418151
1076.458000	66.830940	10.626359	0.037135	24.087842	0.077597	11.419920
1076.478000	66.830860	10.626122	0.037135	24.087306	0.077597	11.419666
1076.498000	66.830860	10.621448	0.037138	24.076711	0.077603	11.414643
1076.518000	66.830860	10.615575	0.037142	24.063397	0.077611	11.408331
1076.518000	66.830860	10.621028	0.037138	24.075760	0.077604	11.414192
1076.538000	66.830860	10.623824	0.037136	24.082096	0.077600	11.417196
1076.558000	66.830860	10.616767	0.037141	24.066101	0.077610	11.409613
1076.578000	66.830860	10.621921	0.037138	24.077782	0.077603	11.415151
1076.598000	66.830860	10.620815	0.037138	24.075276	0.077604	11.413963
1076.618000	66.830940	10.622509	0.037137	24.079115	0.077602	11.415783
1076.658000	66.830860	10.623470	0.037137	24.081295	0.077601	11.416816
1076.658000	66.830860	10.620163	0.037139	24.073797	0.077605	11.413262
1076.698000	66.830860	10.625722	0.037135	24.086399	0.077598	11.419236
1076.718000	66.830860	10.628597	0.037133	24.092916	0.077594	11.422326
1076.738000	66.830940	10.619391	0.037139	24.072049	0.077606	11.412433
1076.738000	66.830940	10.623834	0.037136	24.082118	0.077600	11.417207
1076.758000	66.830860	10.625052	0.037136	24.084880	0.077599	11.418516
1076.778000	66.830940	10.623231	0.037137	24.080752	0.077601	11.416559
1076.798000	66.830860	10.631059	0.037132	24.098498	0.077591	11.424972
1076.818000	66.830860	10.628955	0.037133	24.093728	0.077593	11.422711
1076.858000	66.830940	10.621622	0.037138	24.077106	0.077603	11.414830
1076.878000	66.830940	10.625360	0.037135	24.085578	0.077598	11.418847
1076.898000	66.830860	10.629520	0.037133	24.095007	0.077593	11.423317
1076.918000	66.830940	10.622600	0.037137	24.079323	0.077602	11.415881
1076.938000	66.830940	10.621810	0.037138	24.077532	0.077603	11.415032
1076.938000	66.830940	10.625474	0.037135	24.085838	0.077598	11.418970
1076.958000	66.830860	10.625405	0.037135	24.085680	0.077598	11.418896
1076.978000	66.830860	10.621950	0.037138	24.077849	0.077603	11.415183
1076.998000	66.830860	10.630159	0.037132	24.096457	0.077592	11.424005
1077.018000	66.830940	10.625983	0.037135	24.086990	0.077597	11.419516
1077.038000	66.830860	10.622955	0.037137	24.080127	0.077601	11.416263
1077.078000	66.830940	10.627303	0.037134	24.089982	0.077596	11.420935
1077.098000	66.830860	10.625133	0.037135	24.085064	0.077599	11.418604
1077.118000	66.830860	10.620656	0.037138	24.074915	0.077605	11.413792
1077.138000	66.830940	10.618957	0.037140	24.071065	0.077607	11.411967
1077.158000	66.830860	10.622665	0.037137	24.079470	0.077602	11.415951
1077.158000	66.830860	10.623584	0.037137	24.081553	0.077601	11.416939
1077.178000	66.830860	10.622252	0.037137	24.078533	0.077602	11.415507
1077.198000	66.830860	10.622097	0.037137	24.078182	0.077603	11.415341
1077.218000	66.830860	10.619779	0.037139	24.072928	0.077606	11.412850
1077.238000	66.830860	10.619071	0.037139	24.071323	0.077607	11.412089
1077.258000	66.830860	10.623721	0.037136	24.081863	0.077600	11.417086
1077.278000	66.830940	10.617454	0.037141	24.067658	0.077609	11.410351
1077.298000	66.830860	10.621670	0.037138	24.077215	0.077603	11.414882
1077.338000	66.830860	10.616561	0.037141	24.065632	0.077610	11.409391
1077.358000	66.830940	10.617180	0.037141	24.067037	0.077609	11.410057
1077.378000	66.830860	10.617711	0.037140	24.068241	0.077609	11.410627
1077.378000	66.830860	10.619967	0.037139	24.073354	0.077605	11.413051
1077.398000	66.830940	10.618422	0.037140	24.069852	0.077608	11.411392
1077.418000	66.830860	10.619884	0.037139	24.073165	0.077606	11.412962
1077.438000	66.830860	10.620881	0.037138	24.075426	0.077604	11.414034
1077.458000	66.830860	10.622585	0.037137	24.079288	0.077602	11.415865
1077.478000	66.830860	10.616066	0.037141	24.064510	0.077611	11.408859
1077.498000	66.830860	10.623270	0.037137	24.080841	0.077601	11.416601
1077.538000	66.830860	10.623099	0.037137	24.080453	0.077601	11.416417
1077.558000	66.830860	10.618254	0.037140	24.069469	0.077608	11.411210
1077.578000	66.830940	10.615870	0.037142	24.064067	0.077611	11.408649
1077.578000	66.830940	10.617215	0.037141	24.067115	0.077609	11.410094
1077.598000	66.830860	10.620002	0.037139	24.073433	0.077605	11.413089
1077.618000	66.830860	10.614481	0.037142	24.060918	0.077613	11.407156
1077.638000	66.830940	10.615475	0.037142	24.063172	0.077612	11.408224
1077.658000	66.830940	10.621461	0.037138	24.076739	0.077604	11.414657
1077.678000	66.830860	10.615875	0.037142	24.064077	0.077611	11.408654
1077.698000	66.830860	10.617955	0.037140	24.068794	0.077608	11.410890
1077.718000	66.830860	10.615944	0.037141	24.064234	0.077611	11.408728
1077.758000	66.830940	10.619288	0.037139	24.071814	0.077607	11.412321
1077.778000	66.830860	10.613247	0.037143	24.058120	0.077615	11.405830
1077.798000	66.830860	10.625270	0.037135	24.085375	0.077598	11.418751
1077.798000	66.830860	10.620717	0.037138	24.075053	0.077604	11.413857
1077.818000	66.830860	10.622872	0.037137	24.079940	0.077602	11.416174
1077.838000	66.830940	10.622730	0.037137	24.079617	0.077602	11.416021
1077.858000	66.830940	10.622880	0.037137	24.079957	0.077602	11.416182
1077.878000	66.830940	10.622451	0.037137	24.078984	0.077602	11.415721
1077.898000	66.830860	10.617136	0.037141	24.066937	0.077609	11.410009
1077.918000	66.830860	10.617642	0.037140	24.068083	0.077609	11.410553
1077.958000	66.830940	10.623216	0.037137	24.080718	0.077601	11.416543
1077.978000	66.830860	10.619646	0.037139	24.072625	0.077606	11.412706
1077.998000	66.830940	10.617014	0.037141	24.066660	0.077610	11.409878
1078.018000	66.830940	10.611566	0.037144	24.054309	0.077617	11.404023
1078.018000	66.830940	10.611188	0.037145	24.053453	0.077617	11.403617
1078.038000	66.830860	10.621167	0.037138	24.076073	0.077604	11.414341
1078.058000	66.830860	10.619031	0.037139	24.071233	0.077607	11.412046
1078.078000	66.830860	10.620969	0.037138	24.075624	0.077604	11.414128
1078.098000	66.830860	10.623312	0.037137	24.080936	0.077601	11.416646
1078.138000	66.830940	10.618862	0.037140	24.070848	0.077607	11.411864
1078.158000	66.830940	10.620157	0.037139	24.073783	0.077605	11.413255
1078.158000	66.830940	10.621664	0.037138	24.077201	0.077603	11.414875
1078.198000	66.830940	10.616774	0.037141	24.066117	0.077610	11.409621
1078.218000	66.830940	10.617500	0.037141	24.067761	0.077609	11.410400
1078.218000	66.830940	10.616079	0.037141	24.064541	0.077611	11.408873
1078.238000	66.830860	10.625429	0.037135	24.085734	0.077598	11.418921
1078.258000	66.830860	10.621592	0.037138	24.077036	0.077603	11.414797
1078.278000	66.830940	10.624966	0.037136	24.084685	0.077599	11.418424
1078.298000	66.830860	10.624522	0.037136	24.083678	0.077599	11.417946
1078.318000	66.830860	10.619371	0.037139	24.072003	0.077606	11.412411
1078.338000	66.830860	10.621095	0.037138	24.075911	0.077604	11.414264
1078.378000	66.830940	10.620134	0.037139	24.073731	0.077605	11.413231
1078.398000	66.830860	10.618702	0.037140	24.070485	0.077607	11.411692
1078.418000	66.830860	10.616964	0.037141	24.066545	0.077610	11.409824
1078.438000	66.830940	10.621323	0.037138	24.076426	0.077604	11.414508
1078.438000	66.830940	10.623943	0.037136	24.082367	0.077600	11.417325
1078.458000	66.830940	10.623921	0.037136	24.082317	0.077600	11.417301
1078.478000	66.830940	10.621938	0.037138	24.077822	0.077603	11.415170
1078.498000	66.830860	10.615220	0.037142	24.062592	0.077612	11.407950
1078.518000	66.830940	10.613786	0.037143	24.059343	0.077614	11.406409
1078.538000	66.830860	10.615216	0.037142	24.062583	0.077612	11.407945
1078.558000	66.830860	10.614302	0.037143	24.060511	0.077613	11.406963
1078.578000	66.830940	10.620883	0.037138	24.075430	0.077604	11.414036
1078.618000	66.830860	10.615220	0.037142	24.062592	0.077612	11.407950
1078.638000	66.830860	10.615998	0.037141	24.064358	0.077611	11.408787
1078.658000	66.830860	10.616776	0.037141	24.066121	0.077610	11.409622
1078.658000	66.830860	10.619517	0.037139	24.072334	0.077606	11.412568
1078.678000	66.830940	10.621296	0.037138	24.076365	0.077604	11.414479
1078.698000	66.830860	10.620007	0.037139	24.073445	0.077605	11.413095
1078.718000	66.830860	10.617441	0.037141	24.067628	0.077609	11.410337
1078.738000	66.830860	10.620174	0.037139	24.073823	0.077605	11.413274
1078.758000	66.830860	10.613854	0.037143	24.059496	0.077614	11.406482
1078.798000	66.830860	10.613404	0.037143	24.058476	0.077614	11.405998
1078.798000	66.830860	10.615189	0.037142	24.062524	0.077612	11.407917
1078.838000	66.830940	10.617198	0.037141	24.067076	0.077609	11.410076
1078.838000	66.830940	10.619585	0.037139	24.072488	0.077606	11.412641
1078.858000	66.830860	10.609792	0.037145	24.050289	0.077619	11.402116
1078.878000	66.830860	10.620206	0.037139	24.073896	0.077605	11.413309
1078.898000	66.830860	10.616121	0.037141	24.064635	0.077611	11.408918
1078.918000	66.830860	10.614744	0.037142	24.061514	0.077613	11.407438
1078.938000	66.830860	10.620883	0.037138	24.075431	0.077604	11.414036
1078.958000	66.830860	10.618630	0.037140	24.070324	0.077607	11.411615
1078.978000	66.830860	10.618501	0.037140	24.070030	0.077607	11.411476
1079.018000	66.830860	10.619518	0.037139	24.072335	0.077606	11.412569
1079.038000	66.830940	10.611453	0.037144	24.054054	0.077617	11.403902
1079.058000	66.830860	10.618651	0.037140	24.070371	0.077607	11.411638
1079.078000	66.830940	10.616117	0.037141	24.064626	0.077611	11.408914
1079.078000	66.830940	10.618183	0.037140	24.069310	0.077608	11.411134
1079.098000	66.830860	10.619040	0.037139	24.071252	0.077607	11.412055
1079.118000	66.830860	10.615264	0.037142	24.062692	0.077612	11.407997
1079.138000	66.830860	10.611853	0.037144	24.054961	0.077616	11.404332
1079.158000	66.830860	10.618593	0.037140	24.070238	0.077607	11.411574
1079.178000	66.830860	10.619712	0.037139	24.072776	0.077606	11.412778
1079.218000	66.830940	10.622617	0.037137	24.079359	0.077602	11.415899
1079.238000	66.830940	10.622904	0.037137	24.080011	0.077602	11.416208
1079.258000	66.830940	10.622560	0.037137	24.079232	0.077602	11.415838
1079.278000	66.830940	10.623539	0.037137	24.081452	0.077601	11.416891
1079.298000	66.830860	10.617942	0.037140	24.068763	0.077608	11.410875
1079.298000	66.830860	10.617635	0.037140	24.068068	0.077609	11.410546
1079.318000	66.830860	10.616679	0.037141	24.065901	0.077610	11.409518
1079.338000	66.830860	10.620776	0.037138	24.075188	0.077604	11.413921
1079.358000	66.830860	10.612810	0.037144	24.057130	0.077615	11.405360
1079.378000	66.830940	10.617304	0.037141	24.067318	0.077609	11.410190
1079.398000	66.830860	10.620109	0.037139	24.073675	0.077605	11.413204
1079.418000	66.830940	10.619792	0.037139	24.072956	0.077606	11.412863
1079.438000	66.830860	10.618555	0.037140	24.070152	0.077607	11.411534
1079.478000	66.830940	10.615290	0.037142	24.062752	0.077612	11.408025
1079.498000	66.830860	10.622893	0.037137	24.079986	0.077602	11.416196
1079.498000	66.830860	10.619787	0.037139	24.072945	0.077606	11.412858
1079.518000	66.830860	10.618984	0.037140	24.071125	0.077607	11.411995
1079.538000	66.830860	10.615666	0.037142	24.063605	0.077611	11.408430
1079.558000	66.830940	10.623674	0.037136	24.081757	0.077601	11.417036
1079.578000	66.830860	10.615265	0.037142	24.062695	0.077612	11.407998
1079.598000	66.830860	10.620444	0.037139	24.074435	0.077605	11.413564
1079.618000	66.830860	10.619589	0.037139	24.072497	0.077606	11.412646
1079.658000	66.830940	10.618539	0.037140	24.070116	0.077608	11.411517
1079.678000	66.830860	10.616221	0.037141	24.064862	0.077611	11.409026
1079.698000	66.830860	10.620715	0.037138	24.075049	0.077604	11.413855
1079.718000	66.830860	10.619411	0.037139	24.072094	0.077606	11.412454
1079.718000	66.830860	10.616012	0.037141	24.064388	0.077611	11.408801
1079.738000	66.830860	10.623851	0.037136	24.082158	0.077600	11.417226
1079.758000	66.830860	10.619927	0.037139	24.073263	0.077606	11.413008
1079.778000	66.830860	10.619028	0.037139	24.071226	0.077607	11.412043
1079.798000	66.830940	10.618439	0.037140	24.069889	0.077608	11.411409
1079.818000	66.830860	10.617424	0.037141	24.067589	0.077609	11.410318
1079.838000	66.830860	10.617292	0.037141	24.067289	0.077609	11.410176
1079.858000	66.830860	10.620014	0.037139	24.073461	0.077605	11.413102
1079.898000	66.830940	10.617999	0.037140	24.068893	0.077608	11.410937
1079.918000	66.830940	10.615034	0.037142	24.062172	0.077612	11.407750
1079.938000	66.830860	10.617161	0.037141	24.066993	0.077609	11.410036
1079.938000	66.830860	10.619786	0.037139	24.072944	0.077606	11.412857
1079.958000	66.830940	10.612352	0.037144	24.056091	0.077616	11.404867
1079.978000	66.830860	10.619080	0.037139	24.071343	0.077607	11.412098
1079.998000	66.830940	10.616982	0.037141	24.066586	0.077610	11.409843
1080.018000	66.830940	10.613213	0.037143	24.058045	0.077615	11.405794
1080.038000	66.830860	10.620657	0.037138	24.074918	0.077605	11.413793
1080.058000	66.830860	10.617895	0.037140	24.068656	0.077608	11.410824
1080.078000	66.830860	10.617854	0.037140	24.068564	0.077608	11.410781
1080.118000	66.830940	10.611674	0.037144	24.054555	0.077617	11.404139
1080.118000	66.830940	10.617131	0.037141	24.066926	0.077609	11.410004
1080.138000	66.830860	10.612562	0.037144	24.056568	0.077616	11.405093
1080.158000	66.830940	10.618417	0.037140	24.069839	0.077608	11.411385
1080.178000	66.830860	10.617944	0.037140	24.068768	0.077608	11.410877
1080.198000	66.830860	10.614365	0.037143	24.060656	0.077613	11.407032
1080.218000	66.830860	10.611630	0.037144	24.054455	0.077617	11.404092
1080.238000	66.830860	10.613429	0.037143	24.058534	0.077614	11.406026
1080.258000	66.830860	10.615913	0.037142	24.064164	0.077611	11.408695
1080.278000	66.830860	10.612930	0.037143	24.057403	0.077615	11.405489
1080.318000	66.830860	10.619005	0.037139	24.071172	0.077607	11.412017
1080.338000	66.830860	10.617669	0.037140	24.068145	0.077609	11.410582
1080.358000	66.830860	10.621318	0.037138	24.076416	0.077604	11.414504
1080.358000	66.830860	10.619212	0.037139	24.071642	0.077607	11.412240
1080.378000	66.830860	10.617330	0.037141	24.067376	0.077609	11.410218
1080.398000	66.830860	10.610578	0.037145	24.052072	0.077618	11.402962
1080.418000	66.830860	10.612783	0.037144	24.057068	0.077615	11.405331
1080.438000	66.830860	10.609483	0.037146	24.049589	0.077620	11.401785
1080.458000	66.830860	10.620908	0.037138	24.075487	0.077604	11.414063
1080.478000	66.830940	10.615673	0.037142	24.063620	0.077611	11.408437
1080.498000	66.830860	10.609897	0.037145	24.050527	0.077619	11.402229
1080.538000	66.830860	10.617499	0.037140	24.067759	0.077609	11.410399
1080.558000	66.830860	10.622762	0.037137	24.079689	0.077602	11.416055
1080.578000	66.830860	10.615513	0.037142	24.063258	0.077612	11.408265
1080.578000	66.830860	10.617849	0.037140	24.068554	0.077608	11.410776
1080.598000	66.830860	10.621297	0.037138	24.076369	0.077604	11.414481
1080.618000	66.830860	10.612164	0.037144	24.055665	0.077616	11.404665
1080.638000	66.830860	10.609473	0.037146	24.049565	0.077620	11.401773
1080.658000	66.830940	10.615947	0.037142	24.064240	0.077611	11.408731
1080.678000	66.830860	10.617524	0.037140	24.067815	0.077609	11.410426
1080.718000	66.830860	10.614109	0.037143	24.060075	0.077613	11.406756
1080.718000	66.830860	10.620460	0.037139	24.074472	0.077605	11.413582
1080.758000	66.830860	10.618603	0.037140	24.070261	0.077607	11.411585
1080.778000	66.830940	10.615128	0.037142	24.062384	0.077612	11.407851
1080.778000	66.830940	10.620194	0.037139	24.073868	0.077605	11.413295
1080.798000	66.830860	10.615171	0.037142	24.062483	0.077612	11.407898
1080.818000	66.830860	10.618938	0.037140	24.071021	0.077607	11.411946
1080.838000	66.830860	10.615987	0.037141	24.064333	0.077611	11.408775
1080.858000	66.830940	10.618669	0.037140	24.070410	0.077607	11.411656
1080.878000	66.830860	10.619460	0.037139	24.072205	0.077606	11.412507
1080.918000	66.830860	10.608657	0.037146	24.047715	0.077621	11.400896
1080.938000	66.830940	10.618899	0.037140	24.070932	0.077607	11.411903
1080.958000	66.830860	10.614843	0.037142	24.061738	0.077612	11.407545
1080.958000	66.830860	10.620579	0.037138	24.074741	0.077605	11.413709
1080.998000	66.830860	10.613344	0.037143	24.058342	0.077614	11.405934
1080.998000	66.830860	10.617792	0.037140	24.068424	0.077608	11.410714
1081.018000	66.830860	10.614637	0.037142	24.061271	0.077613	11.407323
1081.038000	66.830860	10.617439	0.037141	24.067623	0.077609	11.410334
1081.058000	66.830860	10.616536	0.037141	24.065575	0.077610	11.409364
1081.078000	66.830860	10.617317	0.037141	24.067346	0.077609	11.410203
1081.098000	66.830860	10.611848	0.037144	24.054950	0.077616	11.404326
1081.118000	66.830860	10.619995	0.037139	24.073417	0.077605	11.413082
1081.158000	66.830860	10.612177	0.037144	24.055694	0.077616	11.404679
1081.178000	66.830860	10.617270	0.037141	24.067240	0.077609	11.410153
1081.198000	66.830860	10.611865	0.037144	24.054987	0.077616	11.404344
1081.218000	66.830860	10.621065	0.037138	24.075843	0.077604	11.414232
1081.218000	66.830860	10.617601	0.037140	24.067989	0.077609	11.410508
1081.238000	66.830860	10.611951	0.037144	24.055182	0.077616	11.404437
1081.258000	66.830940	10.613789	0.037143	24.059348	0.077614	11.406412
1081.278000	66.830860	10.610001	0.037145	24.050763	0.077619	11.402341
1081.298000	66.830860	10.618471	0.037140	24.069962	0.077608	11.411443
1081.318000	66.830940	10.617514	0.037141	24.067793	0.077609	11.410415
1081.338000	66.830860	10.612976	0.037143	24.057505	0.077615	11.405538
1081.358000	66.830860	10.615910	0.037142	24.064157	0.077611	11.408692
1081.398000	66.830860	10.607841	0.037147	24.045866	0.077622	11.400020
1081.418000	66.830940	10.614587	0.037142	24.061158	0.077613	11.407270
1081.418000	66.830940	10.616890	0.037141	24.066378	0.077610	11.409744
1081.438000	66.830860	10.613107	0.037143	24.057802	0.077615	11.405679
1081.458000	66.830940	10.608400	0.037146	24.047133	0.077621	11.400620
1081.478000	66.830860	10.612382	0.037144	24.056160	0.077616	11.404900
1081.498000	66.830860	10.609749	0.037146	24.050192	0.077619	11.402071
1081.518000	66.830860	10.614438	0.037142	24.060820	0.077613	11.407110
1081.538000	66.830860	10.611936	0.037144	24.055149	0.077616	11.404421
1081.558000	66.830860	10.618448	0.037140	24.069911	0.077608	11.411419
1081.598000	66.830860	10.613760	0.037143	24.059284	0.077614	11.406381
1081.618000	66.830860	10.616901	0.037141	24.066404	0.077610	11.409757
1081.638000	66.830940	10.613547	0.037143	24.058801	0.077614	11.406152
1081.638000	66.830940	10.610814	0.037145	24.052606	0.077618	11.403215
1081.658000	66.830940	10.606070	0.037148	24.041851	0.077624	11.398116
1081.678000	66.830860	10.619641	0.037139	24.072615	0.077606	11.412701
1081.698000	66.830940	10.613075	0.037143	24.057730	0.077615	11.405644
1081.718000	66.830940	10.614453	0.037143	24.060854	0.077613	11.407126
1081.738000	66.830940	10.614870	0.037142	24.061799	0.077612	11.407574
1081.778000	66.830940	10.617778	0.037140	24.068392	0.077609	11.410699
1081.778000	66.830940	10.619514	0.037139	24.072327	0.077606	11.412565
1081.818000	66.830940	10.617424	0.037141	24.067589	0.077609	11.410318
1081.838000	66.830860	10.612110	0.037144	24.055544	0.077616	11.404608
1081.858000	66.830860	10.615115	0.037142	24.062355	0.077612	11.407837
1081.858000	66.830860	10.606387	0.037148	24.042571	0.077624	11.398458
1081.878000	66.830860	10.617453	0.037141	24.067656	0.077609	11.410350
1081.898000	66.830860	10.611574	0.037144	24.054328	0.077617	11.404032
1081.918000	66.830860	10.618418	0.037140	24.069843	0.077608	11.411387
1081.938000	66.830940	10.617253	0.037141	24.067202	0.077609	11.410135
1081.958000	66.830940	10.620269	0.037139	24.074037	0.077605	11.413376
1081.978000	66.830860	10.612971	0.037143	24.057495	0.077615	11.405533
1081.998000	66.830860	10.612757	0.037144	24.057009	0.077615	11.405303
1082.038000	66.830940	10.620022	0.037139	24.073479	0.077606	11.413111
1082.058000	66.830860	10.614780	0.037142	24.061595	0.077613	11.407477
1082.058000	66.830860	10.610537	0.037145	24.051978	0.077618	11.402917
1082.078000	66.830860	10.618311	0.037140	24.069600	0.077608	11.411272
1082.098000	66.830940	10.615359	0.037142	24.062908	0.077612	11.408099
1082.118000	66.830860	10.617401	0.037141	24.067537	0.077609	11.410294
1082.138000	66.830940	10.611659	0.037144	24.054520	0.077617	11.404123
1082.158000	66.830860	10.620499	0.037139	24.074561	0.077605	11.413624
1082.198000	66.830860	10.614105	0.037143	24.060066	0.077613	11.406752
1082.198000	66.830860	10.617386	0.037141	24.067502	0.077609	11.410277
1082.218000	66.830860	10.622492	0.037137	24.079077	0.077602	11.415765
1082.258000	66.830940	10.618672	0.037140	24.070417	0.077607	11.411659
1082.278000	66.830860	10.626908	0.037134	24.089087	0.077596	11.420511
1082.278000	66.830860	10.618030	0.037140	24.068963	0.077608	11.410970
1082.298000	66.830860	10.616979	0.037141	24.066580	0.077610	11.409840
1082.318000	66.830860	10.621699	0.037138	24.077280	0.077603	11.414913
1082.338000	66.830860	10.618265	0.037140	24.069495	0.077608	11.411222
1082.358000	66.830860	10.621716	0.037138	24.077318	0.077603	11.414931
1082.378000	66.830860	10.622051	0.037138	24.078077	0.077603	11.415291
1082.398000	66.830860	10.611911	0.037144	24.055092	0.077616	11.404394
1082.438000	66.830860	10.621476	0.037138	24.076773	0.077603	11.414673
1082.458000	66.830860	10.612006	0.037144	24.055307	0.077616	11.404496
1082.478000	66.830940	10.618399	0.037140	24.069798	0.077608	11.411366
1082.498000	66.830860	10.620858	0.037138	24.075373	0.077604	11.414009
1082.498000	66.830860	10.612591	0.037144	24.056633	0.077615	11.405125
1082.518000	66.830860	10.613242	0.037143	24.058109	0.077615	11.405824
1082.538000	66.830860	10.618895	0.037140	24.070923	0.077607	11.411899
1082.558000	66.830940	10.611758	0.037144	24.054746	0.077617	11.404230
1082.578000	66.830860	10.609645	0.037146	24.049955	0.077619	11.401958
1082.598000	66.830860	10.616875	0.037141	24.066344	0.077610	11.409728
1082.618000	66.830860	10.611734	0.037144	24.054691	0.077617	11.404204
1082.658000	66.830860	10.608060	0.037147	24.046364	0.077622	11.400256
1082.678000	66.830860	10.615270	0.037142	24.062707	0.077612	11.408004
1082.698000	66.830940	10.612757	0.037144	24.057009	0.077615	11.405303
1082.698000	66.830940	10.610011	0.037145	24.050786	0.077619	11.402352
1082.718000	66.830860	10.610326	0.037145	24.051499	0.077619	11.402691
1082.738000	66.830940	10.616960	0.037141	24.066536	0.077610	11.409819
1082.758000	66.830860	10.621120	0.037138	24.075968	0.077604	11.414291
1082.778000	66.830860	10.613567	0.037143	24.058847	0.077614	11.406174
1082.798000	66.830860	10.610302	0.037145	24.051446	0.077619	11.402665
1082.818000	66.830860	10.613364	0.037143	24.058385	0.077614	11.405955
1082.838000	66.830940	10.616044	0.037141	24.064461	0.077611	11.408836
1082.858000	66.830860	10.616782	0.037141	24.066134	0.077610	11.409629
1082.898000	66.830860	10.614270	0.037143	24.060441	0.077613	11.406930
1082.898000	66.830860	10.614624	0.037142	24.061242	0.077613	11.407309
1082.918000	66.830860	10.612648	0.037144	24.056762	0.077615	11.405185
1082.938000	66.830860	10.611440	0.037144	24.054025	0.077617	11.403888
1082.958000	66.830940	10.605654	0.037148	24.040908	0.077625	11.397669
1082.978000	66.830860	10.606845	0.037147	24.043608	0.077623	11.398949
1082.998000	66.830860	10.616029	0.037141	24.064427	0.077611	11.408820
1083.018000	66.830860	10.614932	0.037142	24.061941	0.077612	11.407641
1083.038000	66.830940	10.612836	0.037144	24.057188	0.077615	11.405388
1083.058000	66.830860	10.608482	0.037146	24.047320	0.077621	11.400709
1083.098000	66.830860	10.608567	0.037146	24.047512	0.077621	11.400800
1083.118000	66.830940	10.610359	0.037145	24.051575	0.077619	11.402726
1083.138000	66.830860	10.613701	0.037143	24.059150	0.077614	11.406318
1083.138000	66.830860	10.612007	0.037144	24.055310	0.077616	11.404497
1083.158000	66.830860	10.612613	0.037144	24.056683	0.077615	11.405148
1083.178000	66.830860	10.606083	0.037148	24.041881	0.077624	11.398130
1083.198000	66.830940	10.615626	0.037142	24.063514	0.077611	11.408387
1083.218000	66.830860	10.610155	0.037145	24.051111	0.077619	11.402506
1083.238000	66.830940	10.615155	0.037142	24.062446	0.077612	11.407880
1083.278000	66.830860	10.607389	0.037147	24.044841	0.077622	11.399534
1083.278000	66.830860	10.608733	0.037146	24.047889	0.077621	11.400979
1083.318000	66.830860	10.616756	0.037141	24.066076	0.077610	11.409601
1083.338000	66.830860	10.612558	0.037144	24.056560	0.077616	11.405090
1083.338000	66.830860	10.611547	0.037144	24.054267	0.077617	11.404003
1083.358000	66.830860	10.614929	0.037142	24.061934	0.077612	11.407637
1083.378000	66.830940	10.613537	0.037143	24.058778	0.077614	11.406141
1083.398000	66.830860	10.611188	0.037145	24.053454	0.077617	11.403617
1083.418000	66.830860	10.605490	0.037148	24.040536	0.077625	11.397493
1083.438000	66.830860	10.614343	0.037143	24.060606	0.077613	11.407008
1083.458000	66.830860	10.612725	0.037144	24.056936	0.077615	11.405268
1083.498000	66.830940	10.618916	0.037140	24.070970	0.077607	11.411922
1083.498000	66.830940	10.611281	0.037145	24.053663	0.077617	11.403716
1083.538000	66.830860	10.614097	0.037143	24.060047	0.077613	11.406743
1083.558000	66.830860	10.612327	0.037144	24.056034	0.077616	11.404841
1083.558000	66.830860	10.616417	0.037141	24.065307	0.077610	11.409237
1083.578000	66.830860	10.611230	0.037145	24.053549	0.077617	11.403662
1083.598000	66.830860	10.609680	0.037146	24.050035	0.077619	11.401996
1083.618000	66.830860	10.613508	0.037143	24.058713	0.077614	11.406111
1083.638000	66.830860	10.616568	0.037141	24.065648	0.077610	11.409398
1083.658000	66.830860	10.605994	0.037148	24.041680	0.077624	11.398035
1083.698000	66.830860	10.608493	0.037146	24.047343	0.077621	11.400720
1083.718000	66.830940	10.611830	0.037144	24.054909	0.077617	11.404307
1083.738000	66.830860	10.604874	0.037149	24.039140	0.077626	11.396831
1083.758000	66.830860	10.606798	0.037147	24.043503	0.077623	11.398900
1083.778000	66.830940	10.608043	0.037147	24.046325	0.077622	11.400237
1083.778000	66.830940	10.612354	0.037144	24.056097	0.077616	11.404870
1083.798000	66.830940	10.607484	0.037147	24.045058	0.077622	11.399637
1083.818000	66.830860	10.608113	0.037147	24.046482	0.077622	11.400312
1083.838000	66.830940	10.612034	0.037144	24.055372	0.077616	11.404526
1083.858000	66.830860	10.610242	0.037145	24.051309	0.077619	11.402600
1083.878000	66.830940	10.615375	0.037142	24.062943	0.077612	11.408116
1083.918000	66.830860	10.611439	0.037144	24.054023	0.077617	11.403887
1083.938000	66.830940	10.613777	0.037143	24.059321	0.077614	11.406399
1083.958000	66.830860	10.610714	0.037145	24.052379	0.077618	11.403107
1083.978000	66.830940	10.611227	0.037145	24.053542	0.077617	11.403659
1083.978000	66.830940	10.607183	0.037147	24.044374	0.077623	11.399313
1083.998000	66.830940	10.612482	0.037144	24.056387	0.077616	11.405008
1084.018000	66.830860	10.611009	0.037145	24.053047	0.077618	11.403424
1084.038000	66.830940	10.607225	0.037147	24.044469	0.077623	11.399357
1084.058000	66.830860	10.615108	0.037142	24.062338	0.077612	11.407829
1084.078000	66.830860	10.607972	0.037147	24.046162	0.077622	11.400160
1084.098000	66.830860	10.609041	0.037146	24.048586	0.077620	11.401309
1084.138000	66.830860	10.609432	0.037146	24.049472	0.077620	11.401729
1084.138000	66.830860	10.606072	0.037148	24.041857	0.077624	11.398119
1084.178000	66.830940	10.609445	0.037146	24.049502	0.077620	11.401744
1084.198000	66.830860	10.616549	0.037141	24.065605	0.077610	11.409378
1084.198000	66.830860	10.613702	0.037143	24.059153	0.077614	11.406319
1084.218000	66.830860	10.614166	0.037143	24.060203	0.077613	11.406817
1084.238000	66.830860	10.612538	0.037144	24.056513	0.077616	11.405067
1084.258000	66.830940	10.612528	0.037144	24.056492	0.077616	11.405057
1084.278000	66.830860	10.613213	0.037143	24.058043	0.077615	11.405793
1084.298000	66.830860	10.616333	0.037141	24.065116	0.077610	11.409146
1084.338000	66.830860	10.611862	0.037144	24.054981	0.077616	11.404341
1084.338000	66.830860	10.614834	0.037142	24.061718	0.077612	11.407535
1084.378000	66.830940	10.615575	0.037142	24.063399	0.077612	11.408332
1084.398000	66.830860	10.616803	0.037141	24.066182	0.077610	11.409652
1084.418000	66.830940	10.616204	0.037141	24.064824	0.077611	11.409008
1084.418000	66.830940	10.609897	0.037145	24.050527	0.077619	11.402229
1084.438000	66.830860	10.612226	0.037144	24.055806	0.077616	11.404732
1084.458000	66.830860	10.606968	0.037147	24.043887	0.077623	11.399081
1084.478000	66.830860	10.609724	0.037146	24.050134	0.077619	11.402043
1084.498000	66.830860	10.611386	0.037144	24.053902	0.077617	11.403830
1084.518000	66.830860	10.610603	0.037145	24.052126	0.077618	11.402988
1084.558000	66.830860	10.610508	0.037145	24.051912	0.077618	11.402886
1084.558000	66.830860	10.615454	0.037142	24.063123	0.077612	11.408201
1084.598000	66.830860	10.609926	0.037145	24.050593	0.077619	11.402261
1084.618000	66.830860	10.610522	0.037145	24.051944	0.077618	11.402901
1084.618000	66.830860	10.610214	0.037145	24.051245	0.077619	11.402570
1084.638000	66.830860	10.612744	0.037144	24.056981	0.077615	11.405289
1084.658000	66.830860	10.607165	0.037147	24.044333	0.077623	11.399293
1084.678000	66.830860	10.611521	0.037144	24.054207	0.077617	11.403974
1084.698000	66.830860	10.613202	0.037143	24.058018	0.077615	11.405781
1084.718000	66.830860	10.608208	0.037147	24.046698	0.077621	11.400414
1084.738000	66.830860	10.613379	0.037143	24.058420	0.077614	11.405972
1084.778000	66.830860	10.611200	0.037145	24.053481	0.077617	11.403630
1084.798000	66.830860	10.610338	0.037145	24.051525	0.077619	11.402703
1084.818000	66.830940	10.612245	0.037144	24.055849	0.077616	11.404753
1084.838000	66.830940	10.616131	0.037141	24.064658	0.077611	11.408929
1084.838000	66.830860	10.614922	0.037142	24.061918	0.077612	11.407630
1084.858000	66.830860	10.615552	0.037142	24.063346	0.077611	11.408307
1084.878000	66.830940	10.610012	0.037145	24.050787	0.077619	11.402353
1084.898000	66.830860	10.602962	0.037150	24.034807	0.077628	11.394777
1084.918000	66.830860	10.609013	0.037146	24.048523	0.077620	11.401280
1084.938000	66.830860	10.605706	0.037148	24.041027	0.077625	11.397726
1084.978000	66.830940	10.605005	0.037149	24.039437	0.077626	11.396972
1084.978000	66.830940	10.614403	0.037143	24.060741	0.077613	11.407072
1085.018000	66.830940	10.611317	0.037145	24.053746	0.077617	11.403756
1085.038000	66.830940	10.609341	0.037146	24.049267	0.077620	11.401632
1085.058000	66.830940	10.610899	0.037145	24.052798	0.077618	11.403306
1085.058000	66.830940	10.606319	0.037148	24.042416	0.077624	11.398384
1085.078000	66.830860	10.606651	0.037148	24.043168	0.077623	11.398741
1085.098000	66.830940	10.608696	0.037146	24.047804	0.077621	11.400938
1085.118000	66.830940	10.614765	0.037142	24.061561	0.077613	11.407461
1085.138000	66.830860	10.605165	0.037149	24.039801	0.077625	11.397144
1085.158000	66.830860	10.612060	0.037144	24.055429	0.077616	11.404554
1085.178000	66.830860	10.604931	0.037149	24.039270	0.077626	11.396893
1085.198000	66.830860	10.602438	0.037150	24.033618	0.077629	11.394213
1085.238000	66.830860	10.603470	0.037150	24.035957	0.077628	11.395322
1085.258000	66.830860	10.610222	0.037145	24.051264	0.077619	11.402579
1085.258000	66.830860	10.606586	0.037148	24.043021	0.077624	11.398671
1085.278000	66.830860	10.602890	0.037150	24.034643	0.077629	11.394699
1085.298000	66.830860	10.603663	0.037149	24.036396	0.077628	11.395530
1085.318000	66.830860	10.599147	0.037152	24.026159	0.077634	11.390677
1085.338000	66.830860	10.603269	0.037150	24.035502	0.077628	11.395106
1085.358000	66.830860	10.601546	0.037151	24.031596	0.077630	11.393254
1085.378000	66.830860	10.600273	0.037152	24.028711	0.077632	11.391886
1085.398000	66.830940	10.607142	0.037147	24.044283	0.077623	11.399269
1085.418000	66.830860	10.600034	0.037152	24.028168	0.077632	11.391629
1085.458000	66.830860	10.609289	0.037146	24.049149	0.077620	11.401576
1085.478000	66.830860	10.604880	0.037149	24.039154	0.077626	11.396837
1085.478000	66.830860	10.609809	0.037145	24.050328	0.077619	11.402135
1085.498000	66.830860	10.606990	0.037147	24.043938	0.077623	11.399106
1085.518000	66.830940	10.604003	0.037149	24.037167	0.077627	11.395896
1085.538000	66.830940	10.607208	0.037147	24.044432	0.077623	11.399340
1085.558000	66.830860	10.611460	0.037144	24.054071	0.077617	11.403910
1085.578000	66.830860	10.606072	0.037148	24.041856	0.077624	11.398118
1085.598000	66.830860	10.611495	0.037144	24.054149	0.077617	11.403947
1085.618000	66.830940	10.599017	0.037153	24.025864	0.077634	11.390537
1085.658000	66.830860	10.599673	0.037152	24.027351	0.077633	11.391242
1085.658000	66.830860	10.600638	0.037151	24.029539	0.077632	11.392279
1085.698000	66.830860	10.606215	0.037148	24.042180	0.077624	11.398272
1085.698000	66.830860	10.597695	0.037153	24.022867	0.077636	11.389116
1085.718000	66.830860	10.608001	0.037147	24.046229	0.077622	11.400192
1085.738000	66.830940	10.601280	0.037151	24.030993	0.077631	11.392969
1085.758000	66.830860	10.600832	0.037151	24.029978	0.077631	11.392487
1085.778000	66.830940	10.597177	0.037154	24.021694	0.077636	11.388560
1085.798000	66.830860	10.606178	0.037148	24.042097	0.077624	11.398233
1085.818000	66.830860	10.599813	0.037152	24.027669	0.077633	11.391393
1085.838000	66.830860	10.604830	0.037149	24.039040	0.077626	11.396784
1085.878000	66.830940	10.604604	0.037149	24.038528	0.077626	11.396541
1085.898000	66.830860	10.604116	0.037149	24.037421	0.077627	11.396016
1085.898000	66.830860	10.598717	0.037153	24.025184	0.077634	11.390215
1085.918000	66.830860	10.600664	0.037151	24.029599	0.077632	11.392307
1085.938000	66.830860	10.604789	0.037149	24.038948	0.077626	11.396740
1085.958000	66.830940	10.603699	0.037150	24.036478	0.077628	11.395569
1085.978000	66.830860	10.604136	0.037149	24.037468	0.077627	11.396038
1085.998000	66.830860	10.604863	0.037149	24.039116	0.077626	11.396820
1086.018000	66.830860	10.608410	0.037146	24.047157	0.077621	11.400632
1086.058000	66.830860	10.599791	0.037152	24.027618	0.077633	11.391369
1086.058000	66.830860	10.607802	0.037147	24.045779	0.077622	11.399978
1086.098000	66.830940	10.604726	0.037149	24.038805	0.077626	11.396672
1086.118000	66.830860	10.598243	0.037153	24.024110	0.077635	11.389705
1086.118000	66.830860	10.599972	0.037152	24.028028	0.077633	11.391563
1086.138000	66.830940	10.602010	0.037151	24.032648	0.077630	11.393753
1086.158000	66.830860	10.605976	0.037148	24.041638	0.077624	11.398015
1086.178000	66.830860	10.597927	0.037153	24.023394	0.077635	11.389366
1086.198000	66.830940	10.604158	0.037149	24.037517	0.077627	11.396062
1086.218000	66.830860	10.603657	0.037150	24.036382	0.077628	11.395523
1086.258000	66.830860	10.596962	0.037154	24.021206	0.077637	11.388328
1086.278000	66.830940	10.605239	0.037149	24.039968	0.077626	11.397224
1086.298000	66.830940	10.606222	0.037148	24.042197	0.077624	11.398280
1086.318000	66.830860	10.598235	0.037153	24.024091	0.077635	11.389696
1086.338000	66.830860	10.601991	0.037151	24.032605	0.077630	11.393733
1086.338000	66.830860	10.601007	0.037151	24.030376	0.077631	11.392676
1086.358000	66.830860	10.592575	0.037157	24.011262	0.077643	11.383614
1086.378000	66.830860	10.610011	0.037145	24.050786	0.077619	11.402352
1086.398000	66.830860	10.600575	0.037152	24.029396	0.077632	11.392212
1086.418000	66.830860	10.604293	0.037149	24.037824	0.077627	11.396207
1086.438000	66.830860	10.602521	0.037150	24.033808	0.077629	11.394303
1086.458000	66.830860	10.603854	0.037149	24.036828	0.077627	11.395735
1086.478000	66.830860	10.603079	0.037150	24.035072	0.077628	11.394903
1086.518000	66.830940	10.601189	0.037151	24.030787	0.077631	11.392871
1086.518000	66.830940	10.607219	0.037147	24.044456	0.077623	11.399351
1086.538000	66.830860	10.604031	0.037149	24.037229	0.077627	11.395925
1086.558000	66.830940	10.600921	0.037151	24.030180	0.077631	11.392583
1086.578000	66.830860	10.596917	0.037154	24.021103	0.077637	11.388280
1086.598000	66.830860	10.604539	0.037149	24.038381	0.077626	11.396471
1086.618000	66.830940	10.602639	0.037150	24.034075	0.077629	11.394430
1086.638000	66.830860	10.604770	0.037149	24.038905	0.077626	11.396719
1086.658000	66.830860	10.607878	0.037147	24.045950	0.077622	11.400060
1086.698000	66.830940	10.599946	0.037152	24.027971	0.077633	11.391536
1086.698000	66.830940	10.606768	0.037148	24.043434	0.077623	11.398867
1086.738000	66.830860	10.611395	0.037144	24.053922	0.077617	11.403839
1086.758000	66.830860	10.605684	0.037148	24.040978	0.077625	11.397702
1086.758000	66.830860	10.603168	0.037150	24.035275	0.077628	11.394998
1086.778000	66.830860	10.605920	0.037148	24.041511	0.077624	11.397955
1086.798000	66.830860	10.604154	0.037149	24.037509	0.077627	11.396058
1086.818000	66.830860	10.603795	0.037149	24.036696	0.077627	11.395672
1086.838000	66.830860	10.600442	0.037152	24.029095	0.077632	11.392069
1086.858000	66.830940	10.602829	0.037150	24.034506	0.077629	11.394634
1086.878000	66.830860	10.606842	0.037147	24.043603	0.077623	11.398947
1086.898000	66.830860	10.612050	0.037144	24.055406	0.077616	11.404543
1086.918000	66.830860	10.613590	0.037143	24.058898	0.077614	11.406198
1086.958000	66.830860	10.605850	0.037148	24.041353	0.077625	11.397880
1086.978000	66.830860	10.600095	0.037152	24.028308	0.077632	11.391696
1086.978000	66.830860	10.605468	0.037148	24.040487	0.077625	11.397470
1086.998000	66.830940	10.605616	0.037148	24.040822	0.077625	11.397628
1087.018000	66.830860	10.602776	0.037150	24.034385	0.077629	11.394576
1087.038000	66.830860	10.603788	0.037149	24.036678	0.077627	11.395664
1087.058000	66.830860	10.604664	0.037149	24.038664	0.077626	11.396605
1087.078000	66.830860	10.606301	0.037148	24.042376	0.077624	11.398365
1087.098000	66.830860	10.606490	0.037148	24.042803	0.077624	11.398568
1087.118000	66.830940	10.609371	0.037146	24.049335	0.077620	11.401664
1087.158000	66.830860	10.601530	0.037151	24.031561	0.077630	11.393238
1087.178000	66.830860	10.604849	0.037149	24.039083	0.077626	11.396804
1087.178000	66.830860	10.605477	0.037148	24.040507	0.077625	11.397479
1087.198000	66.830860	10.606764	0.037147	24.043425	0.077623	11.398863
1087.218000	66.830860	10.603888	0.037149	24.036905	0.077627	11.395771
1087.238000	66.830860	10.602176	0.037150	24.033025	0.077630	11.393932
1087.258000	66.830860	10.599443	0.037152	24.026831	0.077633	11.390995
1087.278000	66.830860	10.599660	0.037152	24.027322	0.077633	11.391228
1087.298000	66.830940	10.604191	0.037149	24.037593	0.077627	11.396098
1087.318000	66.830860	10.606308	0.037148	24.042391	0.077624	11.398372
1087.338000	66.830940	10.599767	0.037152	24.027564	0.077633	11.391343
1087.378000	66.830940	10.599935	0.037152	24.027945	0.077633	11.391524
1087.398000	66.830860	10.602936	0.037150	24.034748	0.077629	11.394749
1087.398000	66.830860	10.597313	0.037154	24.022001	0.077636	11.388705
1087.418000	66.830940	10.601809	0.037151	24.032192	0.077630	11.393537
1087.438000	66.830860	10.603839	0.037149	24.036794	0.077627	11.395719
1087.458000	66.830860	10.602855	0.037150	24.034565	0.077629	11.394662
1087.478000	66.830860	10.601278	0.037151	24.030989	0.077631	11.392967
1087.498000	66.830860	10.601013	0.037151	24.030389	0.077631	11.392682
1087.518000	66.830860	10.596859	0.037154	24.020973	0.077637	11.388218
1087.558000	66.830860	10.599899	0.037152	24.027862	0.077633	11.391484
1087.558000	66.830860	10.600956	0.037151	24.030258	0.077631	11.392620
1087.578000	66.830940	10.602473	0.037150	24.033699	0.077629	11.394251
1087.618000	66.830860	10.598580	0.037153	24.024873	0.077634	11.390067
1087.618000	66.830860	10.599904	0.037152	24.027875	0.077633	11.391490
1087.638000	66.830940	10.599146	0.037152	24.026156	0.077634	11.390675
1087.658000	66.830860	10.597923	0.037153	24.023383	0.077635	11.389361
1087.678000	66.830940	10.596487	0.037154	24.020129	0.077637	11.387818
1087.698000	66.830940	10.599832	0.037152	24.027712	0.077633	11.391413
1087.718000	66.830860	10.594975	0.037155	24.016702	0.077639	11.386193
1087.758000	66.830860	10.592902	0.037157	24.012002	0.077642	11.383965
1087.758000	66.830860	10.599947	0.037152	24.027972	0.077633	11.391536
1087.778000	66.830940	10.599726	0.037152	24.027472	0.077633	11.391299
1087.818000	66.830860	10.595251	0.037155	24.017328	0.077639	11.386490
1087.818000	66.830860	10.593555	0.037156	24.013483	0.077641	11.384667
1087.838000	66.830860	10.592704	0.037157	24.011553	0.077642	11.383752
1087.858000	66.830860	10.598486	0.037153	24.024660	0.077635	11.389966
1087.878000	66.830860	10.596495	0.037154	24.020147	0.077637	11.387827
1087.898000	66.830940	10.601399	0.037151	24.031264	0.077631	11.393097
1087.918000	66.830940	10.600297	0.037152	24.028765	0.077632	11.391912
1087.938000	66.830940	10.599790	0.037152	24.027617	0.077633	11.391368
1087.958000	66.830860	10.600270	0.037152	24.028704	0.077632	11.391883
1087.978000	66.830860	10.604076	0.037149	24.037332	0.077627	11.395974
1088.018000	66.830860	10.597288	0.037154	24.021945	0.077636	11.388679
1088.038000	66.830940	10.600508	0.037152	24.029243	0.077632	11.392139
1088.038000	66.830940	10.596098	0.037154	24.019248	0.077638	11.387400
1088.058000	66.830860	10.591968	0.037157	24.009885	0.077643	11.382962
1088.078000	66.830940	10.593624	0.037156	24.013639	0.077641	11.384741
1088.098000	66.830860	10.592700	0.037157	24.011544	0.077642	11.383748
1088.118000	66.830940	10.596726	0.037154	24.020671	0.077637	11.388075
1088.138000	66.830860	10.590943	0.037158	24.007561	0.077645	11.381860
1088.158000	66.830860	10.597570	0.037153	24.022585	0.077636	11.388982
1088.178000	66.830860	10.590793	0.037158	24.007221	0.077645	11.381698
1088.198000	66.830940	10.598578	0.037153	24.024869	0.077635	11.390065
1088.238000	66.830860	10.598408	0.037153	24.024485	0.077635	11.389883
1088.258000	66.830940	10.596106	0.037154	24.019266	0.077638	11.387409
1088.258000	66.830940	10.594707	0.037155	24.016094	0.077640	11.385905
1088.278000	66.830860	10.593381	0.037156	24.013089	0.077641	11.384480
1088.298000	66.830860	10.599747	0.037152	24.027520	0.077633	11.391322
1088.318000	66.830940	10.596070	0.037155	24.019184	0.077638	11.387370
1088.338000	66.830860	10.596604	0.037154	24.020393	0.077637	11.387943
1088.358000	66.830940	10.596555	0.037154	24.020284	0.077637	11.387891
1088.378000	66.830860	10.593442	0.037156	24.013226	0.077641	11.384545
1088.418000	66.830860	10.591999	0.037157	24.009956	0.077643	11.382995
1088.438000	66.830860	10.592126	0.037157	24.010243	0.077643	11.383131
1088.458000	66.830940	10.594294	0.037156	24.015159	0.077640	11.385462
1088.458000	66.830940	10.590973	0.037158	24.007631	0.077645	11.381893
1088.478000	66.830860	10.591279	0.037158	24.008323	0.077644	11.382221
1088.498000	66.830860	10.597243	0.037154	24.021843	0.077636	11.388631
1088.518000	66.830860	10.601109	0.037151	24.030605	0.077631	11.392785
1088.538000	66.830860	10.602652	0.037150	24.034105	0.077629	11.394444
1088.558000	66.830860	10.594410	0.037156	24.015420	0.077640	11.385585
1088.578000	66.830860	10.594527	0.037155	24.015685	0.077640	11.385711
1088.598000	66.830860	10.598206	0.037153	24.024025	0.077635	11.389665
1088.638000	66.830860	10.601718	0.037151	24.031988	0.077630	11.393440
1088.658000	66.830860	10.592662	0.037157	24.011458	0.077642	11.383707
1088.678000	66.830860	10.590996	0.037158	24.007682	0.077645	11.381917
1088.678000	66.830860	10.589562	0.037159	24.004432	0.077647	11.380376
1088.698000	66.830940	10.592267	0.037157	24.010564	0.077643	11.383283
1088.718000	66.830860	10.594083	0.037156	24.014680	0.077640	11.385235
1088.738000	66.830940	10.599090	0.037153	24.026028	0.077634	11.390615
1088.758000	66.830860	10.593499	0.037156	24.013356	0.077641	11.384607
1088.778000	66.830860	10.590553	0.037158	24.006677	0.077645	11.381441
1088.798000	66.830860	10.592679	0.037157	24.011497	0.077642	11.383726
1088.838000	66.830860	10.592547	0.037157	24.011198	0.077643	11.383584
1088.838000	66.830860	10.589282	0.037159	24.003796	0.077647	11.380074
1088.878000	66.830860	10.588742	0.037159	24.002572	0.077648	11.379494
1088.898000	66.830860	10.589949	0.037158	24.005310	0.077646	11.380792
1088.898000	66.830860	10.591964	0.037157	24.009877	0.077643	11.382958
1088.918000	66.830860	10.593322	0.037156	24.012955	0.077641	11.384417
1088.938000	66.830940	10.587085	0.037160	23.998816	0.077650	11.377714
1088.958000	66.830860	10.587332	0.037160	23.999377	0.077650	11.377980
1088.978000	66.830860	10.589784	0.037159	24.004934	0.077646	11.380614
1088.998000	66.830860	10.591103	0.037158	24.007924	0.077644	11.382032
1089.038000	66.830860	10.590818	0.037158	24.007279	0.077645	11.381726
1089.038000	66.830860	10.590505	0.037158	24.006569	0.077645	11.381389
1089.078000	66.830860	10.588353	0.037159	24.001691	0.077648	11.379076
1089.098000	66.830860	10.587532	0.037160	23.999830	0.077649	11.378194
1089.098000	66.830860	10.591611	0.037157	24.009076	0.077644	11.382578
1089.118000	66.830860	10.590226	0.037158	24.005937	0.077646	11.381089
1089.138000	66.830860	10.593083	0.037156	24.012412	0.077642	11.384159
1089.158000	66.830860	10.593122	0.037156	24.012502	0.077642	11.384202
1089.178000	66.830940	10.591910	0.037157	24.009755	0.077644	11.382900
1089.198000	66.830860	10.591538	0.037157	24.008911	0.077644	11.382499
1089.218000	66.830940	10.590148	0.037158	24.005759	0.077646	11.381005
1089.258000	66.830860	10.592314	0.037157	24.010669	0.077643	11.383333
1089.258000	66.830860	10.596722	0.037154	24.020661	0.077637	11.388070
1089.298000	66.830940	10.588653	0.037159	24.002371	0.077648	11.379399
1089.318000	66.830860	10.593538	0.037156	24.013443	0.077641	11.384648
1089.318000	66.830860	10.594347	0.037156	24.015278	0.077640	11.385518
1089.338000	66.830860	10.588367	0.037159	24.001722	0.077648	11.379091
1089.358000	66.830860	10.589965	0.037158	24.005345	0.077646	11.380809
1089.378000	66.830860	10.591911	0.037157	24.009757	0.077643	11.382901
1089.398000	66.830860	10.596541	0.037154	24.020252	0.077637	11.387876
1089.418000	66.830860	10.591436	0.037157	24.008680	0.077644	11.382390
1089.438000	66.830860	10.589481	0.037159	24.004247	0.077647	11.380289
1089.478000	66.830860	10.588527	0.037159	24.002086	0.077648	11.379264
1089.498000	66.830860	10.583159	0.037163	23.989917	0.077655	11.373495
1089.518000	66.830940	10.593044	0.037156	24.012324	0.077642	11.384118
1089.538000	66.830860	10.593623	0.037156	24.013638	0.077641	11.384741
1089.538000	66.830860	10.589021	0.037159	24.003206	0.077647	11.379795
1089.558000	66.830860	10.590766	0.037158	24.007160	0.077645	11.381670
1089.578000	66.830860	10.594184	0.037156	24.014909	0.077640	11.385343
1089.598000	66.830940	10.593763	0.037156	24.013955	0.077641	11.384891
1089.618000	66.830940	10.593176	0.037156	24.012624	0.077642	11.384260
1089.638000	66.830860	10.586070	0.037161	23.996516	0.077651	11.376623
1089.658000	66.830860	10.587552	0.037160	23.999876	0.077649	11.378216
1089.678000	66.830860	10.592747	0.037157	24.011650	0.077642	11.383798
1089.718000	66.830940	10.588235	0.037160	24.001424	0.077648	11.378950
1089.738000	66.830860	10.591819	0.037157	24.009547	0.077644	11.382801
1089.738000	66.830860	10.592102	0.037157	24.010189	0.077643	11.383106
1089.758000	66.830940	10.595154	0.037155	24.017108	0.077639	11.386386
1089.778000	66.830940	10.594487	0.037156	24.015594	0.077640	11.385668
1089.798000	66.830860	10.592474	0.037157	24.011032	0.077643	11.383505
1089.818000	66.830860	10.593845	0.037156	24.014141	0.077641	11.384979
1089.838000	66.830860	10.589750	0.037159	24.004857	0.077646	11.380578
1089.858000	66.830940	10.583826	0.037162	23.991429	0.077654	11.374211
1089.878000	66.830860	10.585451	0.037161	23.995112	0.077652	11.375957
1089.918000	66.830860	10.587806	0.037160	24.000451	0.077649	11.378489
1089.938000	66.830860	10.590878	0.037158	24.007416	0.077645	11.381791
1089.958000	66.830940	10.591088	0.037158	24.007891	0.077645	11.382016
1089.958000	66.830940	10.587736	0.037160	24.000293	0.077649	11.378414
1089.978000	66.830940	10.586115	0.037161	23.996619	0.077651	11.376672
1089.998000	66.830940	10.586846	0.037161	23.998274	0.077650	11.377457
1090.018000	66.830860	10.588209	0.037160	24.001365	0.077648	11.378922
1090.038000	66.830940	10.591696	0.037157	24.009268	0.077644	11.382669
1090.058000	66.830940	10.593852	0.037156	24.014155	0.077641	11.384986
1090.078000	66.830860	10.583964	0.037162	23.991742	0.077654	11.374360
1090.118000	66.830860	10.585971	0.037161	23.996291	0.077651	11.376516
1090.138000	66.830860	10.587972	0.037160	24.000828	0.077649	11.378667
1090.158000	66.830860	10.581846	0.037164	23.986940	0.077657	11.372083
1090.178000	66.830940	10.586512	0.037161	23.997517	0.077651	11.377098
1090.178000	66.830940	10.585487	0.037161	23.995193	0.077652	11.375996
1090.198000	66.830860	10.581529	0.037164	23.986221	0.077657	11.371743
1090.218000	66.830860	10.587595	0.037160	23.999973	0.077649	11.378262
1090.238000	66.830860	10.584813	0.037162	23.993668	0.077653	11.375273
1090.258000	66.830860	10.588572	0.037159	24.002187	0.077648	11.379312
1090.278000	66.830860	10.589810	0.037159	24.004995	0.077646	11.380643
1090.318000	66.830860	10.589569	0.037159	24.004447	0.077647	11.380383
1090.338000	66.830860	10.586575	0.037161	23.997660	0.077651	11.377166
1090.358000	66.830860	10.589528	0.037159	24.004354	0.077647	11.380339
1090.378000	66.830940	10.587384	0.037160	23.999495	0.077650	11.378036
1090.378000	66.830940	10.584923	0.037162	23.993917	0.077653	11.375391
1090.398000	66.830860	10.589117	0.037159	24.003423	0.077647	11.379898
1090.418000	66.830860	10.583317	0.037163	23.990276	0.077655	11.373665
1090.438000	66.830940	10.589907	0.037159	24.005214	0.077646	11.380747
1090.458000	66.830860	10.590551	0.037158	24.006674	0.077645	11.381439
1090.478000	66.830940	10.587381	0.037160	23.999487	0.077650	11.378032
1090.498000	66.830940	10.582550	0.037163	23.988537	0.077656	11.372840
1090.518000	66.830860	10.584260	0.037162	23.992413	0.077654	11.374678
1090.538000	66.830860	10.586872	0.037160	23.998334	0.077650	11.377485
1090.578000	66.830860	10.583181	0.037163	23.989968	0.077655	11.373519
1090.598000	66.830940	10.591381	0.037158	24.008555	0.077644	11.382331
1090.598000	66.830940	10.584469	0.037162	23.992886	0.077654	11.374902
1090.618000	66.830860	10.580374	0.037165	23.983604	0.077659	11.370502
1090.638000	66.830860	10.582399	0.037163	23.988194	0.077656	11.372678
1090.658000	66.830940	10.590498	0.037158	24.006553	0.077645	11.381382
1090.678000	66.830860	10.592753	0.037157	24.011665	0.077642	11.383805
1090.698000	66.830860	10.585097	0.037162	23.994309	0.077653	11.375577
1090.718000	66.830860	10.575323	0.037168	23.972155	0.077666	11.365074
1090.758000	66.830860	10.584980	0.037162	23.994045	0.077653	11.375452
1090.758000	66.830860	10.588465	0.037159	24.001946	0.077648	11.379197
1090.798000	66.830860	10.581687	0.037164	23.986580	0.077657	11.371913
1090.818000	66.830860	10.586535	0.037161	23.997569	0.077651	11.377123
1090.818000	66.830860	10.582036	0.037164	23.987373	0.077657	11.372288
1090.838000	66.830940	10.574653	0.037168	23.970636	0.077667	11.364354
1090.858000	66.830860	10.584328	0.037162	23.992566	0.077654	11.374751
1090.878000	66.830940	10.580302	0.037165	23.983441	0.077659	11.370424
1090.898000	66.830860	10.581735	0.037164	23.986690	0.077657	11.371965
1090.918000	66.830940	10.572596	0.037170	23.965973	0.077670	11.362143
1090.938000	66.830940	10.577213	0.037167	23.976438	0.077663	11.367104
1090.978000	66.830860	10.578476	0.037166	23.979301	0.077662	11.368462
1090.998000	66.830860	10.573066	0.037169	23.967037	0.077669	11.362648
1091.018000	66.830860	10.573261	0.037169	23.967480	0.077669	11.362857
1091.018000	66.830860	10.577079	0.037167	23.976135	0.077663	11.366961
1091.038000	66.830860	10.578761	0.037166	23.979948	0.077661	11.368769
1091.058000	66.830940	10.579777	0.037165	23.982251	0.077660	11.369860
1091.078000	66.830940	10.576374	0.037167	23.974536	0.077665	11.366203
1091.098000	66.830940	10.577038	0.037167	23.976041	0.077664	11.366916
1091.118000	66.830940	10.575099	0.037168	23.971647	0.077666	11.364833
1091.138000	66.830860	10.577392	0.037167	23.976845	0.077663	11.367297
1091.178000	66.830860	10.572683	0.037170	23.966170	0.077669	11.362236
1091.198000	66.830860	10.577871	0.037166	23.977930	0.077662	11.367812
1091.218000	66.830860	10.576544	0.037167	23.974923	0.077664	11.366386
1091.218000	66.830860	10.575314	0.037168	23.972134	0.077666	11.365064
1091.238000	66.830940	10.575098	0.037168	23.971644	0.077666	11.364832
1091.258000	66.830860	10.579767	0.037165	23.982229	0.077660	11.369850
1091.278000	66.830860	10.574564	0.037168	23.970433	0.077667	11.364257
1091.298000	66.830860	10.579401	0.037165	23.981398	0.077660	11.369456
1091.318000	66.830860	10.579117	0.037166	23.980755	0.077661	11.369151
1091.338000	66.830940	10.572221	0.037170	23.965123	0.077670	11.361740
1091.358000	66.830860	10.574902	0.037168	23.971199	0.077666	11.364621
1091.378000	66.830860	10.581838	0.037164	23.986923	0.077657	11.372075
1091.398000	66.830940	10.579489	0.037165	23.981598	0.077660	11.369551
1091.438000	66.830860	10.578227	0.037166	23.978737	0.077662	11.368194
1091.458000	66.830860	10.574852	0.037168	23.971086	0.077666	11.364567
1091.458000	66.830860	10.578293	0.037166	23.978888	0.077662	11.368266
1091.478000	66.830860	10.573606	0.037169	23.968262	0.077668	11.363228
1091.498000	66.830860	10.576030	0.037168	23.973756	0.077665	11.365833
1091.518000	66.830940	10.577512	0.037167	23.977116	0.077663	11.367426
1091.538000	66.830940	10.573908	0.037169	23.968947	0.077668	11.363553
1091.577000	66.830860	10.572392	0.037170	23.965511	0.077670	11.361924
1091.597000	66.830860	10.571603	0.037170	23.963722	0.077671	11.361076
1091.617000	66.830860	10.567724	0.037173	23.954929	0.077676	11.356907
1091.617000	66.830860	10.574535	0.037169	23.970368	0.077667	11.364227
1091.657000	66.830860	10.576295	0.037167	23.974357	0.077665	11.366118
1091.657000	66.830860	10.570328	0.037171	23.960832	0.077673	11.359706
1091.677000	66.830940	10.574521	0.037169	23.970335	0.077667	11.364211
1091.697000	66.830860	10.571048	0.037171	23.962465	0.077672	11.360480
1091.717000	66.830860	10.570725	0.037171	23.961731	0.077672	11.360132
1091.737000	66.830860	10.575433	0.037168	23.972404	0.077666	11.365192
1091.777000	66.830860	10.576476	0.037167	23.974768	0.077664	11.366312
1091.797000	66.830940	10.573489	0.037169	23.967996	0.077668	11.363102
1091.817000	66.830940	10.573631	0.037169	23.968318	0.077668	11.363255
1091.817000	66.830940	10.573927	0.037169	23.968990	0.077668	11.363573
1091.837000	66.830940	10.573688	0.037169	23.968448	0.077668	11.363316
1091.877000	66.830940	10.571508	0.037171	23.963506	0.077671	11.360973
1091.877000	66.830940	10.571778	0.037170	23.964118	0.077671	11.361264
1091.897000	66.830860	10.572482	0.037170	23.965715	0.077670	11.362020
1091.917000	66.830860	10.576690	0.037167	23.975253	0.077664	11.366542
1091.937000	66.830940	10.568325	0.037173	23.956292	0.077675	11.357553
1091.957000	66.830860	10.571927	0.037170	23.964456	0.077670	11.361424
1091.977000	66.830860	10.572910	0.037170	23.966685	0.077669	11.362480
1091.997000	66.830860	10.566843	0.037174	23.952932	0.077677	11.355960
1092.037000	66.830860	10.566236	0.037174	23.951555	0.077678	11.355307
1092.057000	66.830860	10.577882	0.037166	23.977955	0.077662	11.367823
1092.077000	66.830940	10.576487	0.037167	23.974793	0.077664	11.366325
1092.097000	66.830860	10.573181	0.037169	23.967299	0.077669	11.362771
1092.097000	66.830860	10.575831	0.037168	23.973306	0.077665	11.365620
1092.117000	66.830940	10.580873	0.037164	23.984734	0.077658	11.371038
1092.137000	66.830860	10.574138	0.037169	23.969469	0.077667	11.363800
1092.157000	66.830860	10.576673	0.037167	23.975215	0.077664	11.366525
1092.177000	66.830940	10.573000	0.037170	23.966888	0.077669	11.362577
1092.197000	66.830940	10.579624	0.037165	23.981905	0.077660	11.369696
1092.237000	66.830940	10.579347	0.037165	23.981276	0.077660	11.369398
1092.257000	66.830860	10.576153	0.037167	23.974037	0.077665	11.365966
1092.277000	66.830860	10.577089	0.037167	23.976158	0.077663	11.366972
1092.297000	66.830940	10.573737	0.037169	23.968559	0.077668	11.363369
1092.297000	66.830940	10.571763	0.037170	23.964084	0.077671	11.361247
1092.317000	66.830860	10.571029	0.037171	23.962422	0.077672	11.360459
1092.337000	66.830860	10.568443	0.037172	23.956558	0.077675	11.357679
1092.357000	66.830940	10.573385	0.037169	23.967761	0.077669	11.362991
1092.377000	66.830860	10.573530	0.037169	23.968090	0.077668	11.363147
1092.417000	66.830860	10.575089	0.037168	23.971625	0.077666	11.364823
1092.417000	66.830860	10.575841	0.037168	23.973329	0.077665	11.365631
1092.457000	66.830860	10.570598	0.037171	23.961444	0.077672	11.359996
1092.477000	66.830860	10.578442	0.037166	23.979224	0.077662	11.368425
1092.497000	66.830860	10.570867	0.037171	23.962053	0.077672	11.360284
1092.517000	66.830940	10.577561	0.037167	23.977227	0.077663	11.367479
1092.517000	66.830940	10.569399	0.037172	23.958725	0.077674	11.358707
1092.537000	66.830860	10.572590	0.037170	23.965960	0.077670	11.362137
1092.557000	66.830860	10.569062	0.037172	23.957963	0.077674	11.358345
1092.577000	66.830860	10.572047	0.037170	23.964728	0.077670	11.361553
1092.597000	66.830860	10.571448	0.037171	23.963370	0.077671	11.360909
1092.617000	66.830940	10.577119	0.037167	23.976226	0.077664	11.367004
1092.657000	66.830860	10.578507	0.037166	23.979371	0.077662	11.368495
1092.677000	66.830860	10.578614	0.037166	23.979614	0.077661	11.368610
1092.697000	66.830860	10.576453	0.037167	23.974717	0.077664	11.366288
1092.717000	66.830860	10.576169	0.037167	23.974072	0.077665	11.365983
1092.737000	66.830860	10.584419	0.037162	23.992772	0.077654	11.374848
1092.737000	66.830860	10.582306	0.037163	23.987983	0.077656	11.372578
1092.757000	66.830940	10.576484	0.037167	23.974787	0.077664	11.366321
1092.777000	66.830940	10.585960	0.037161	23.996267	0.077652	11.376505
1092.797000	66.830940	10.581041	0.037164	23.985115	0.077658	11.371218
1092.817000	66.830860	10.581329	0.037164	23.985770	0.077658	11.371529
1092.857000	66.830860	10.572701	0.037170	23.966210	0.077669	11.362255
1092.857000	66.830860	10.580688	0.037164	23.984316	0.077659	11.370839
1092.897000	66.830860	10.575086	0.037168	23.971617	0.077666	11.364819
1092.917000	66.830860	10.573290	0.037169	23.967546	0.077669	11.362889
1092.937000	66.830940	10.573931	0.037169	23.969000	0.077668	11.363578
1092.937000	66.830940	10.575124	0.037168	23.971703	0.077666	11.364859
1092.957000	66.830860	10.579136	0.037166	23.980798	0.077661	11.369172
1092.977000	66.830860	10.576637	0.037167	23.975133	0.077664	11.366486
1092.997000	66.830860	10.580491	0.037165	23.983869	0.077659	11.370627
1093.017000	66.830860	10.575888	0.037168	23.973436	0.077665	11.365681
1093.037000	66.830860	10.579544	0.037165	23.981723	0.077660	11.369610
1093.077000	66.830860	10.573065	0.037169	23.967035	0.077669	11.362647
1093.097000	66.830940	10.577054	0.037167	23.976079	0.077664	11.366934
1093.117000	66.830860	10.576650	0.037167	23.975163	0.077664	11.366500
1093.137000	66.830860	10.571072	0.037171	23.962517	0.077672	11.360505
1093.157000	66.830860	10.574553	0.037168	23.970408	0.077667	11.364246
1093.157000	66.830860	10.581592	0.037164	23.986365	0.077657	11.371811
1093.177000	66.830860	10.579077	0.037166	23.980664	0.077661	11.369108
1093.197000	66.830940	10.573607	0.037169	23.968264	0.077668	11.363229
1093.217000	66.830860	10.572479	0.037170	23.965707	0.077670	11.362017
1093.237000	66.830940	10.577376	0.037167	23.976808	0.077663	11.367280
1093.257000	66.830860	10.581127	0.037164	23.985310	0.077658	11.371311
1093.277000	66.830860	10.576946	0.037167	23.975834	0.077664	11.366818
1093.297000	66.830860	10.574843	0.037168	23.971066	0.077666	11.364557
1093.337000	66.830860	10.579141	0.037165	23.980809	0.077661	11.369177
1093.357000	66.830860	10.570767	0.037171	23.961828	0.077672	11.360178
1093.377000	66.830860	10.575453	0.037168	23.972449	0.077666	11.365213
1093.377000	66.830860	10.571974	0.037170	23.964564	0.077670	11.361475
1093.397000	66.830940	10.576339	0.037167	23.974458	0.077665	11.366165
1093.417000	66.830940	10.574739	0.037168	23.970830	0.077667	11.364445
1093.437000	66.830860	10.571276	0.037171	23.962980	0.077671	11.360724
1093.457000	66.830860	10.577146	0.037167	23.976288	0.077663	11.367033
1093.477000	66.830940	10.581324	0.037164	23.985758	0.077658	11.371523
1093.497000	66.830860	10.580399	0.037165	23.983661	0.077659	11.370529
1093.537000	66.830860	10.578924	0.037166	23.980318	0.077661	11.368944
1093.557000	66.830940	10.580422	0.037165	23.983713	0.077659	11.370553
1093.577000	66.830860	10.577251	0.037167	23.976526	0.077663	11.367146
1093.577000	66.830860	10.577782	0.037166	23.977728	0.077662	11.367716
1093.597000	66.830860	10.577072	0.037167	23.976119	0.077663	11.366953
1093.617000	66.830860	10.580607	0.037165	23.984132	0.077659	11.370752
1093.637000	66.830860	10.581633	0.037164	23.986458	0.077657	11.371855
1093.657000	66.830860	10.577201	0.037167	23.976411	0.077663	11.367092
1093.677000	66.830860	10.579670	0.037165	23.982007	0.077660	11.369745
1093.697000	66.830860	10.574136	0.037169	23.969463	0.077667	11.363798
1093.737000	66.830860	10.577995	0.037166	23.978211	0.077662	11.367945
1093.757000	66.830860	10.572642	0.037170	23.966078	0.077669	11.362192
1093.777000	66.830940	10.578964	0.037166	23.980408	0.077661	11.368986
1093.797000	66.830860	10.576111	0.037167	23.973940	0.077665	11.365920
1093.797000	66.830860	10.575512	0.037168	23.972584	0.077666	11.365277
1093.817000	66.830860	10.574786	0.037168	23.970937	0.077667	11.364496
1093.837000	66.830860	10.577919	0.037166	23.978039	0.077662	11.367863
1093.857000	66.830860	10.576153	0.037167	23.974035	0.077665	11.365965
1093.877000	66.830940	10.579437	0.037165	23.981480	0.077660	11.369495
1093.897000	66.830860	10.580225	0.037165	23.983267	0.077659	11.370342
1093.937000	66.830860	10.569456	0.037172	23.958856	0.077674	11.358769
1093.957000	66.830860	10.576408	0.037167	23.974613	0.077664	11.366239
1093.977000	66.830860	10.582159	0.037164	23.987651	0.077657	11.372420
1093.997000	66.830860	10.572906	0.037170	23.966675	0.077669	11.362476
1094.017000	66.830940	10.574408	0.037169	23.970079	0.077667	11.364090
1094.017000	66.830940	10.574702	0.037168	23.970747	0.077667	11.364406
1094.037000	66.830860	10.574918	0.037168	23.971236	0.077666	11.364638
1094.057000	66.830860	10.574284	0.037169	23.969800	0.077667	11.363957
1094.077000	66.830860	10.577591	0.037167	23.977295	0.077663	11.367511
1094.097000	66.830860	10.572026	0.037170	23.964680	0.077670	11.361530
1094.137000	66.830860	10.570145	0.037171	23.960417	0.077673	11.359509
1094.157000	66.830940	10.572676	0.037170	23.966153	0.077670	11.362228
1094.177000	66.830860	10.565225	0.037175	23.949264	0.077679	11.354221
1094.197000	66.830940	10.568611	0.037172	23.956940	0.077675	11.357860
1094.217000	66.830860	10.573951	0.037169	23.969044	0.077668	11.363599
1094.217000	66.830860	10.568955	0.037172	23.957720	0.077674	11.358230
1094.237000	66.830860	10.569062	0.037172	23.957962	0.077674	11.358345
1094.257000	66.830860	10.570376	0.037171	23.960941	0.077673	11.359757
1094.277000	66.830860	10.571092	0.037171	23.962564	0.077672	11.360527
1094.297000	66.830860	10.568984	0.037172	23.957785	0.077674	11.358261
1094.317000	66.830860	10.567035	0.037173	23.953367	0.077677	11.356166
1094.357000	66.830940	10.570573	0.037171	23.961386	0.077672	11.359968
1094.377000	66.830860	10.570214	0.037171	23.960574	0.077673	11.359583
1094.377000	66.830860	10.572287	0.037170	23.965273	0.077670	11.361811
1094.417000	66.830860	10.568716	0.037172	23.957177	0.077675	11.357973
1094.437000	66.830940	10.566095	0.037174	23.951237	0.077678	11.355157
1094.437000	66.830940	10.570734	0.037171	23.961751	0.077672	11.360141
1094.457000	66.830860	10.569041	0.037172	23.957914	0.077674	11.358322
1094.477000	66.830940	10.566784	0.037174	23.952798	0.077677	11.355897
1094.497000	66.830940	10.569529	0.037172	23.959021	0.077674	11.358847
1094.517000	66.830940	10.570081	0.037171	23.960273	0.077673	11.359441
1094.557000	66.830860	10.571826	0.037170	23.964228	0.077671	11.361316
1094.557000	66.830860	10.571808	0.037170	23.964187	0.077671	11.361296
1094.597000	66.830940	10.569295	0.037172	23.958490	0.077674	11.358595
1094.617000	66.830860	10.575330	0.037168	23.972169	0.077666	11.365081
1094.637000	66.830860	10.570054	0.037171	23.960211	0.077673	11.359411
1094.657000	66.830860	10.564649	0.037175	23.947959	0.077680	11.353603
1094.657000	66.830860	10.577151	0.037167	23.976297	0.077663	11.367038
1094.677000	66.830940	10.564261	0.037175	23.947079	0.077681	11.353185
1094.697000	66.830860	10.567991	0.037173	23.955534	0.077676	11.357194
1094.717000	66.830860	10.573194	0.037169	23.967328	0.077669	11.362786
1094.737000	66.830860	10.567485	0.037173	23.954387	0.077676	11.356650
1094.777000	66.830940	10.572045	0.037170	23.964723	0.077670	11.361550
1094.797000	66.830860	10.570221	0.037171	23.960590	0.077673	11.359591
1094.817000	66.830860	10.568452	0.037172	23.956580	0.077675	11.357690
1094.837000	66.830860	10.573748	0.037169	23.968583	0.077668	11.363380
1094.857000	66.830860	10.565733	0.037174	23.950416	0.077679	11.354767
1094.857000	66.830860	10.567059	0.037173	23.953422	0.077677	11.356192
1094.877000	66.830940	10.560761	0.037178	23.939145	0.077686	11.349424
1094.897000	66.830860	10.564157	0.037175	23.946843	0.077681	11.353073
1094.917000	66.830860	10.564880	0.037175	23.948481	0.077680	11.353850
1094.937000	66.830860	10.558133	0.037179	23.933188	0.077689	11.346600
1094.977000	66.830860	10.562837	0.037176	23.943851	0.077683	11.351655
1094.977000	66.830860	10.561367	0.037177	23.940518	0.077685	11.350075
1095.017000	66.830860	10.561696	0.037177	23.941265	0.077684	11.350429
1095.037000	66.830860	10.577021	0.037167	23.976003	0.077664	11.366898
1095.057000	66.830860	10.569505	0.037172	23.958965	0.077674	11.358821
1095.077000	66.830860	10.563072	0.037176	23.944385	0.077682	11.351908
1095.077000	66.830860	10.565972	0.037174	23.950958	0.077678	11.355024
1095.097000	66.830860	10.558692	0.037179	23.934456	0.077688	11.347201
1095.117000	66.830860	10.561074	0.037177	23.939855	0.077685	11.349761
1095.137000	66.830940	10.569114	0.037172	23.958079	0.077674	11.358401
1095.157000	66.830860	10.559459	0.037178	23.936193	0.077687	11.348025
1095.197000	66.830860	10.558820	0.037179	23.934746	0.077688	11.347338
1095.217000	66.830940	10.562155	0.037177	23.942305	0.077684	11.350922
1095.237000	66.830940	10.555672	0.037181	23.927610	0.077692	11.343955
1095.257000	66.830860	10.559354	0.037178	23.935956	0.077687	11.347912
1095.277000	66.830860	10.561436	0.037177	23.940674	0.077685	11.350149
1095.297000	66.830860	10.566268	0.037174	23.951629	0.077678	11.355342
1095.297000	66.830860	10.560410	0.037178	23.938350	0.077686	11.349047
1095.317000	66.830860	10.561059	0.037177	23.939821	0.077685	11.349744
1095.337000	66.830860	10.563146	0.037176	23.944552	0.077682	11.351988
1095.357000	66.830860	10.559378	0.037178	23.936010	0.077687	11.347938
1095.377000	66.830860	10.556067	0.037181	23.928505	0.077692	11.344380
1095.397000	66.830860	10.558775	0.037179	23.934645	0.077688	11.347290
1095.417000	66.830860	10.558617	0.037179	23.934285	0.077688	11.347120
1095.457000	66.830860	10.561460	0.037177	23.940730	0.077685	11.350175
1095.477000	66.830860	10.558750	0.037179	23.934587	0.077688	11.347263
1095.497000	66.830940	10.564890	0.037175	23.948505	0.077680	11.353862
1095.497000	66.830940	10.561185	0.037177	23.940107	0.077685	11.349880
1095.517000	66.830940	10.561181	0.037177	23.940097	0.077685	11.349875
1095.537000	66.830860	10.564323	0.037175	23.947220	0.077681	11.353252
1095.557000	66.830860	10.559698	0.037178	23.936737	0.077687	11.348282
1095.577000	66.830860	10.561130	0.037177	23.939983	0.077685	11.349821
1095.617000	66.830860	10.557961	0.037179	23.932798	0.077689	11.346415
1095.617000	66.830860	10.565336	0.037175	23.949517	0.077679	11.354341
1095.657000	66.830860	10.559887	0.037178	23.937165	0.077687	11.348485
1095.677000	66.830860	10.556869	0.037180	23.930324	0.077691	11.345242
1095.697000	66.830860	10.561987	0.037177	23.941925	0.077684	11.350742
1095.717000	66.830860	10.562632	0.037176	23.943387	0.077683	11.351435
1095.717000	66.830860	10.555421	0.037181	23.927041	0.077693	11.343685
1095.737000	66.830860	10.559520	0.037178	23.936332	0.077687	11.348090
1095.757000	66.830860	10.554769	0.037181	23.925563	0.077694	11.342985
1095.777000	66.830940	10.557041	0.037180	23.930714	0.077691	11.345427
1095.797000	66.830940	10.560414	0.037178	23.938358	0.077686	11.349051
1095.837000	66.830940	10.562954	0.037176	23.944117	0.077683	11.351781
1095.857000	66.830940	10.559216	0.037179	23.935642	0.077688	11.347763
1095.877000	66.830860	10.560773	0.037177	23.939173	0.077685	11.349437
1095.877000	66.830860	10.561206	0.037177	23.940154	0.077685	11.349902
1095.917000	66.830940	10.564072	0.037175	23.946651	0.077681	11.352983
1095.937000	66.830860	10.561177	0.037177	23.940089	0.077685	11.349872
1095.937000	66.830860	10.561041	0.037177	23.939780	0.077685	11.349725
1095.957000	66.830860	10.564877	0.037175	23.948475	0.077680	11.353847
1095.977000	66.830860	10.561248	0.037177	23.940250	0.077685	11.349948
1095.997000	66.830860	10.558926	0.037179	23.934986	0.077688	11.347452
1096.017000	66.830940	10.562848	0.037176	23.943877	0.077683	11.351667
1096.037000	66.830940	10.562079	0.037177	23.942133	0.077684	11.350840
1096.057000	66.830860	10.560692	0.037178	23.938989	0.077686	11.349350
1096.077000	66.830860	10.561763	0.037177	23.941416	0.077684	11.350501
1096.117000	66.830860	10.563416	0.037176	23.945163	0.077682	11.352277
1096.137000	66.830860	10.561099	0.037177	23.939912	0.077685	11.349787
1096.137000	66.830860	10.557677	0.037180	23.932155	0.077690	11.346110
1096.157000	66.830860	10.560164	0.037178	23.937793	0.077686	11.348783
1096.177000	66.830860	10.556135	0.037181	23.928658	0.077692	11.344452
1096.197000	66.830860	10.559873	0.037178	23.937133	0.077687	11.348470
1096.217000	66.830860	10.556910	0.037180	23.930417	0.077691	11.345286
1096.257000	66.830860	10.560906	0.037177	23.939473	0.077685	11.349580
1096.277000	66.830940	10.560776	0.037178	23.939180	0.077686	11.349441
1096.277000	66.830940	10.556898	0.037180	23.930390	0.077691	11.345273
1096.317000	66.830940	10.557463	0.037180	23.931668	0.077690	11.345879
1096.337000	66.830940	10.563043	0.037176	23.944318	0.077683	11.351876
1096.357000	66.830940	10.564127	0.037175	23.946776	0.077681	11.353042
1096.357000	66.830940	10.567315	0.037173	23.954002	0.077677	11.356467
1096.377000	66.830860	10.565837	0.037174	23.950651	0.077679	11.354879
1096.397000	66.830860	10.564690	0.037175	23.948052	0.077680	11.353647
1096.417000	66.830940	10.565159	0.037175	23.949115	0.077680	11.354151
1096.437000	66.830860	10.568621	0.037172	23.956962	0.077675	11.357871
1096.457000	66.830860	10.560602	0.037178	23.938785	0.077686	11.349253
1096.477000	66.830860	10.560844	0.037177	23.939334	0.077685	11.349513
1096.517000	66.830940	10.563156	0.037176	23.944574	0.077682	11.351998
1096.537000	66.830860	10.562553	0.037176	23.943207	0.077683	11.351350
1096.557000	66.830860	10.561034	0.037177	23.939764	0.077685	11.349718
1096.577000	66.830860	10.563586	0.037176	23.945549	0.077682	11.352460
1096.577000	66.830860	10.563561	0.037176	23.945491	0.077682	11.352433
1096.597000	66.830940	10.565138	0.037175	23.949066	0.077680	11.354128
1096.617000	66.830860	10.569746	0.037172	23.959513	0.077673	11.359080
1096.637000	66.830860	10.562991	0.037176	23.944201	0.077682	11.351821
1096.657000	66.830940	10.570906	0.037171	23.962142	0.077672	11.360327
1096.677000	66.830860	10.562555	0.037176	23.943211	0.077683	11.351352
1096.697000	66.830860	10.568008	0.037173	23.955573	0.077676	11.357212
1096.737000	66.830860	10.565064	0.037175	23.948900	0.077680	11.354049
1096.757000	66.830860	10.561586	0.037177	23.941016	0.077684	11.350311
1096.777000	66.830860	10.564223	0.037175	23.946993	0.077681	11.353145
1096.777000	66.830860	10.560401	0.037178	23.938328	0.077686	11.349037
1096.797000	66.830940	10.561464	0.037177	23.940738	0.077685	11.350179
1096.817000	66.830860	10.567561	0.037173	23.954560	0.077676	11.356732
1096.837000	66.830940	10.557257	0.037180	23.931203	0.077690	11.345659
1096.857000	66.830940	10.557863	0.037179	23.932576	0.077690	11.346310
1096.877000	66.830860	10.551631	0.037183	23.918449	0.077698	11.339612
1096.917000	66.830860	10.557820	0.037179	23.932479	0.077689	11.346263
1096.917000	66.830860	10.563801	0.037176	23.946036	0.077681	11.352691
1096.957000	66.830860	10.558392	0.037179	23.933775	0.077689	11.346878
1096.977000	66.830860	10.563539	0.037176	23.945443	0.077682	11.352410
1096.997000	66.830860	10.552914	0.037183	23.921357	0.077696	11.340991
1096.997000	66.830860	10.557778	0.037179	23.932384	0.077690	11.346219
1097.017000	66.830860	10.561867	0.037177	23.941653	0.077684	11.350613
1097.037000	66.830860	10.564397	0.037175	23.947388	0.077681	11.353332
1097.057000	66.830860	10.568160	0.037173	23.955918	0.077675	11.357376
1097.077000	66.830860	10.558742	0.037179	23.934568	0.077688	11.347254
1097.097000	66.830940	10.559523	0.037178	23.936340	0.077687	11.348094
1097.117000	66.830860	10.559123	0.037179	23.935432	0.077688	11.347664
1097.157000	66.830860	10.560915	0.037177	23.939493	0.077685	11.349589
1097.177000	66.830860	10.559657	0.037178	23.936643	0.077687	11.348238
1097.197000	66.830860	10.562587	0.037176	23.943285	0.077683	11.351386
1097.217000	66.830860	10.551807	0.037183	23.918848	0.077698	11.339801
1097.217000	66.830860	10.551213	0.037184	23.917503	0.077698	11.339163
1097.237000	66.830860	10.554380	0.037182	23.924681	0.077694	11.342566
1097.257000	66.830940	10.557101	0.037180	23.930848	0.077691	11.345490
1097.277000	66.830860	10.557872	0.037179	23.932597	0.077689	11.346320
1097.297000	66.830860	10.555008	0.037181	23.926105	0.077693	11.343242
1097.317000	66.830860	10.554610	0.037182	23.925203	0.077694	11.342814
1097.337000	66.830860	10.560865	0.037177	23.939382	0.077685	11.349536
1097.377000	66.830860	10.553257	0.037182	23.922135	0.077696	11.341360
1097.397000	66.830860	10.555425	0.037181	23.927050	0.077693	11.343690
1097.417000	66.830940	10.556968	0.037180	23.930548	0.077691	11.345348
1097.417000	66.830940	10.549689	0.037185	23.914046	0.077701	11.337525
1097.437000	66.830860	10.554397	0.037182	23.924719	0.077694	11.342584
1097.457000	66.830860	10.560571	0.037178	23.938715	0.077686	11.349220
1097.477000	66.830940	10.560999	0.037177	23.939684	0.077685	11.349679
1097.497000	66.830860	10.556388	0.037180	23.929234	0.077691	11.344725
1097.517000	66.830860	10.558611	0.037179	23.934271	0.077688	11.347113
1097.537000	66.830860	10.557609	0.037180	23.931999	0.077690	11.346036
1097.557000	66.830940	10.555484	0.037181	23.927184	0.077693	11.343753
1097.597000	66.830940	10.557960	0.037179	23.932796	0.077689	11.346414
1097.597000	66.830940	10.551945	0.037183	23.919161	0.077698	11.339950
1097.637000	66.830860	10.551970	0.037183	23.919219	0.077697	11.339977
1097.637000	66.830860	10.561407	0.037177	23.940611	0.077685	11.350119
1097.657000	66.830860	10.555238	0.037181	23.926625	0.077693	11.343488
1097.677000	66.830860	10.555296	0.037181	23.926757	0.077693	11.343551
1097.697000	66.830860	10.556032	0.037181	23.928426	0.077692	11.344342
1097.717000	66.830860	10.554194	0.037182	23.924260	0.077694	11.342367
1097.737000	66.830860	10.554305	0.037182	23.924510	0.077694	11.342486
1097.757000	66.830860	10.558976	0.037179	23.935099	0.077688	11.347506
1097.797000	66.830860	10.557440	0.037180	23.931618	0.077690	11.345855
1097.817000	66.830860	10.554951	0.037181	23.925975	0.077693	11.343180
1097.837000	66.830860	10.551210	0.037184	23.917495	0.077698	11.339160
1097.857000	66.830860	10.556077	0.037181	23.928528	0.077692	11.344390
1097.857000	66.830860	10.552751	0.037183	23.920988	0.077696	11.340816
1097.877000	66.830860	10.553955	0.037182	23.923717	0.077695	11.342110
1097.897000	66.830860	10.557014	0.037180	23.930651	0.077691	11.345397
1097.917000	66.830860	10.557052	0.037180	23.930738	0.077691	11.345438
1097.937000	66.830940	10.560989	0.037177	23.939662	0.077685	11.349669
1097.957000	66.830860	10.557241	0.037180	23.931165	0.077690	11.345641
1097.977000	66.830860	10.556472	0.037180	23.929423	0.077691	11.344815
1098.017000	66.830860	10.551665	0.037183	23.918527	0.077698	11.339649
1098.037000	66.830860	10.552758	0.037183	23.921005	0.077696	11.340824
1098.057000	66.830940	10.557514	0.037180	23.931784	0.077690	11.345934
1098.057000	66.830940	10.555302	0.037181	23.926770	0.077693	11.343557
1098.077000	66.830860	10.554844	0.037181	23.925732	0.077693	11.343065
1098.097000	66.830860	10.546984	0.037186	23.907917	0.077704	11.334619
1098.117000	66.830940	10.559227	0.037179	23.935668	0.077688	11.347776
1098.137000	66.830940	10.554906	0.037181	23.925874	0.077694	11.343132
1098.157000	66.830940	10.555737	0.037181	23.927756	0.077692	11.344025
1098.177000	66.830860	10.556661	0.037180	23.929851	0.077691	11.345017
1098.217000	66.830860	10.558756	0.037179	23.934600	0.077688	11.347269
1098.237000	66.830940	10.553177	0.037182	23.921953	0.077696	11.341273
1098.257000	66.830940	10.550370	0.037184	23.915590	0.077700	11.338257
1098.277000	66.830860	10.559836	0.037178	23.937048	0.077687	11.348430
1098.277000	66.830860	10.549296	0.037185	23.913156	0.077701	11.337103
1098.297000	66.830860	10.553716	0.037182	23.923177	0.077695	11.341853
1098.317000	66.830860	10.551357	0.037184	23.917828	0.077698	11.339317
1098.337000	66.830940	10.555425	0.037181	23.927049	0.077693	11.343689
1098.357000	66.830940	10.557050	0.037180	23.930733	0.077691	11.345436
1098.377000	66.830860	10.560729	0.037178	23.939073	0.077686	11.349390
1098.417000	66.830940	10.552402	0.037183	23.920198	0.077697	11.340441
1098.437000	66.830860	10.561140	0.037177	23.940005	0.077685	11.349831
1098.457000	66.830940	10.555699	0.037181	23.927671	0.077692	11.343984
1098.477000	66.830860	10.556308	0.037180	23.929051	0.077692	11.344638
1098.497000	66.830860	10.555127	0.037181	23.926374	0.077693	11.343369
1098.497000	66.830860	10.554199	0.037182	23.924270	0.077694	11.342372
1098.517000	66.830860	10.562751	0.037176	23.943655	0.077683	11.351562
1098.537000	66.830860	10.550792	0.037184	23.916547	0.077699	11.338710
1098.557000	66.830860	10.556453	0.037180	23.929380	0.077691	11.344794
1098.577000	66.830940	10.560061	0.037178	23.937559	0.077687	11.348672
1098.617000	66.830860	10.555803	0.037181	23.927907	0.077692	11.344096
1098.637000	66.830860	10.557344	0.037180	23.931400	0.077690	11.345752
1098.657000	66.830940	10.558603	0.037179	23.934253	0.077689	11.347105
1098.677000	66.830860	10.553198	0.037182	23.922001	0.077696	11.341296
1098.697000	66.830860	10.558548	0.037179	23.934129	0.077688	11.347046
1098.697000	66.830860	10.556958	0.037180	23.930524	0.077691	11.345337
1098.717000	66.830860	10.555623	0.037181	23.927497	0.077692	11.343902
1098.737000	66.830940	10.559832	0.037178	23.937041	0.077687	11.348426
1098.757000	66.830860	10.552752	0.037183	23.920990	0.077696	11.340817
1098.777000	66.830940	10.557575	0.037180	23.931924	0.077690	11.346000
1098.797000	66.830860	10.558598	0.037179	23.934243	0.077688	11.347100
1098.837000	66.830860	10.559133	0.037179	23.935456	0.077688	11.347675
1098.837000	66.830860	10.555687	0.037181	23.927643	0.077692	11.343971
1098.857000	66.830940	10.555245	0.037181	23.926642	0.077693	11.343496
1098.897000	66.830860	10.553542	0.037182	23.922782	0.077695	11.341666
1098.917000	66.830940	10.556557	0.037180	23.929616	0.077691	11.344906
1098.917000	66.830940	10.555060	0.037181	23.926223	0.077693	11.343297
1098.937000	66.830860	10.554482	0.037182	23.924911	0.077694	11.342676
1098.957000	66.830860	10.552379	0.037183	23.920146	0.077697	11.340417
1098.977000	66.830860	10.549902	0.037185	23.914530	0.077700	11.337754
1098.997000	66.830940	10.558646	0.037179	23.934350	0.077688	11.347151
1099.017000	66.830860	10.554157	0.037182	23.924174	0.077694	11.342326
1099.037000	66.830860	10.553887	0.037182	23.923563	0.077695	11.342037
1099.057000	66.830940	10.552776	0.037183	23.921045	0.077696	11.340843
1099.097000	66.830940	10.553221	0.037182	23.922054	0.077696	11.341321
1099.117000	66.830860	10.559770	0.037178	23.936898	0.077687	11.348359
1099.137000	66.830860	10.559122	0.037179	23.935430	0.077688	11.347663
1099.137000	66.830860	10.559885	0.037178	23.937159	0.077687	11.348482
1099.157000	66.830860	10.563722	0.037176	23.945857	0.077681	11.352606
1099.177000	66.830940	10.559035	0.037179	23.935234	0.077688	11.347569
1099.197000	66.830940	10.561829	0.037177	23.941565	0.077684	11.350571
1099.217000	66.830860	10.559939	0.037178	23.937283	0.077687	11.348541
1099.237000	66.830860	10.556930	0.037180	23.930460	0.077691	11.345307
1099.277000	66.830940	10.557857	0.037179	23.932562	0.077690	11.346303
1099.297000	66.830860	10.562371	0.037176	23.942794	0.077683	11.351154
1099.317000	66.830860	10.556207	0.037180	23.928822	0.077692	11.344530
1099.337000	66.830860	10.555814	0.037181	23.927932	0.077692	11.344108
1099.337000	66.830860	10.554163	0.037182	23.924189	0.077694	11.342334
1099.357000	66.830860	10.554520	0.037182	23.924998	0.077694	11.342717
1099.377000	66.830860	10.554495	0.037182	23.924941	0.077694	11.342690
1099.397000	66.830860	10.553253	0.037182	23.922127	0.077696	11.341356
1099.417000	66.830860	10.552714	0.037183	23.920903	0.077696	11.340776
1099.437000	66.830860	10.554500	0.037182	23.924953	0.077694	11.342695
1099.457000	66.830940	10.547874	0.037186	23.909934	0.077703	11.335575
1099.497000	66.830860	10.557812	0.037179	23.932460	0.077689	11.346254
1099.517000	66.830860	10.551374	0.037184	23.917867	0.077698	11.339336
1099.537000	66.830860	10.553993	0.037182	23.923804	0.077695	11.342151
1099.557000	66.830940	10.553682	0.037182	23.923099	0.077695	11.341817
1099.557000	66.830940	10.553869	0.037182	23.923524	0.077695	11.342018
1099.577000	66.830860	10.550517	0.037184	23.915924	0.077699	11.338415
1099.597000	66.830860	10.551602	0.037183	23.918383	0.077698	11.339581
1099.617000	66.830940	10.545566	0.037187	23.904700	0.077706	11.333094
1099.637000	66.830860	10.552663	0.037183	23.920790	0.077696	11.340722
1099.657000	66.830860	10.549590	0.037185	23.913822	0.077701	11.337418
1099.697000	66.830860	10.556526	0.037180	23.929546	0.077691	11.344873
1099.717000	66.830860	10.550729	0.037184	23.916404	0.077699	11.338643
1099.737000	66.830940	10.545284	0.037188	23.904063	0.077707	11.332792
1099.757000	66.830860	10.553798	0.037182	23.923361	0.077695	11.341941
1099.777000	66.830860	10.556923	0.037180	23.930446	0.077691	11.345300
1099.777000	66.830860	10.552758	0.037183	23.921005	0.077696	11.340824
1099.797000	66.830860	10.556870	0.037180	23.930326	0.077691	11.345243
1099.817000	66.830940	10.561325	0.037177	23.940423	0.077685	11.350030
1099.837000	66.830860	10.551542	0.037184	23.918248	0.077698	11.339517
1099.857000	66.830860	10.550782	0.037184	23.916525	0.077699	11.338700
1099.877000	66.830860	10.548484	0.037186	23.911316	0.077702	11.336230
1099.897000	66.830860	10.551890	0.037183	23.919036	0.077697	11.339890
1099.937000	66.830940	10.550242	0.037184	23.915300	0.077700	11.338119
1099.957000	66.830860	10.552914	0.037183	23.921357	0.077696	11.340991
1099.977000	66.830860	10.554366	0.037182	23.924649	0.077694	11.342551
1099.977000	66.830860	10.544850	0.037188	23.903078	0.077707	11.332325
1099.997000	66.830860	10.546456	0.037187	23.906720	0.077705	11.334051
1100.017000	66.830860	10.546133	0.037187	23.905986	0.077705	11.333703
1100.037000	66.830860	10.548891	0.037185	23.912239	0.077702	11.336668
1100.057000	66.830940	10.550717	0.037184	23.916376	0.077699	11.338629
1100.077000	66.830860	10.553703	0.037182	23.923147	0.077695	11.341839
1100.117000	66.830860	10.551786	0.037183	23.918801	0.077698	11.339779
1100.117000	66.830860	10.557039	0.037180	23.930709	0.077691	11.345424
1100.157000	66.830940	10.542059	0.037190	23.896751	0.077711	11.329325
1100.177000	66.830860	10.548315	0.037186	23.910933	0.077702	11.336049
1100.197000	66.830860	10.552716	0.037183	23.920908	0.077696	11.340778
1100.197000	66.830860	10.547160	0.037186	23.908314	0.077704	11.334807
1100.217000	66.830940	10.554719	0.037181	23.925450	0.077694	11.342931
1100.237000	66.830860	10.550970	0.037184	23.916952	0.077699	11.338902
1100.257000	66.830860	10.546352	0.037187	23.906483	0.077705	11.333939
1100.277000	66.830860	10.556568	0.037180	23.929640	0.077691	11.344918
1100.297000	66.830860	10.543517	0.037189	23.900056	0.077709	11.330892
1100.317000	66.830940	10.547954	0.037186	23.910115	0.077703	11.335661
1100.337000	66.830940	10.551601	0.037184	23.918382	0.077698	11.339580
1100.377000	66.830860	10.552309	0.037183	23.919987	0.077697	11.340341
1100.397000	66.830940	10.550143	0.037184	23.915077	0.077700	11.338013
1100.417000	66.830940	10.547636	0.037186	23.909394	0.077703	11.335319
1100.417000	66.830940	10.545654	0.037187	23.904901	0.077706	11.333189
1100.437000	66.830860	10.548185	0.037186	23.910639	0.077702	11.335909
1100.457000	66.830860	10.552909	0.037183	23.921347	0.077696	11.340986
1100.477000	66.830940	10.551080	0.037184	23.917201	0.077699	11.339020
1100.497000	66.830940	10.549952	0.037185	23.914643	0.077700	11.337808
1100.517000	66.830860	10.553312	0.037182	23.922261	0.077696	11.341419
1100.557000	66.830860	10.553439	0.037182	23.922548	0.077695	11.341555
1100.557000	66.830860	10.555364	0.037181	23.926910	0.077693	11.343623
1100.597000	66.830860	10.550321	0.037184	23.915479	0.077700	11.338204
1100.617000	66.830940	10.549077	0.037185	23.912660	0.077701	11.336867
1100.617000	66.830940	10.549692	0.037185	23.914053	0.077701	11.337528
1100.637000	66.830940	10.546450	0.037187	23.906706	0.077705	11.334045
1100.657000	66.830940	10.549500	0.037185	23.913619	0.077701	11.337322
1100.677000	66.830860	10.548783	0.037185	23.911994	0.077702	11.336552
1100.697000	66.830940	10.553827	0.037182	23.923428	0.077695	11.341973
1100.717000	66.830860	10.557738	0.037179	23.932292	0.077690	11.346175
1100.757000	66.830940	10.552562	0.037183	23.920560	0.077697	11.340613
1100.777000	66.830860	10.560853	0.037177	23.939353	0.077685	11.349522
1100.797000	66.830860	10.553509	0.037182	23.922706	0.077695	11.341630
1100.817000	66.830860	10.552613	0.037183	23.920676	0.077697	11.340668
1100.837000	66.830860	10.550926	0.037184	23.916852	0.077699	11.338855
1100.837000	66.830860	10.549854	0.037185	23.914422	0.077700	11.337703
1100.857000	66.830860	10.547231	0.037186	23.908475	0.077704	11.334883
1100.877000	66.830860	10.550057	0.037184	23.914880	0.077700	11.337920
1100.897000	66.830940	10.550861	0.037184	23.916703	0.077699	11.338784
1100.917000	66.830860	10.556562	0.037180	23.929626	0.077691	11.344911
1100.937000	66.830860	10.547265	0.037186	23.908553	0.077704	11.334920
1100.957000	66.830860	10.548784	0.037185	23.911996	0.077702	11.336553
1100.977000	66.830860	10.553596	0.037182	23.922903	0.077695	11.341724
1101.017000	66.830860	10.557326	0.037180	23.931359	0.077690	11.345733
1101.037000	66.830860	10.553822	0.037182	23.923417	0.077695	11.341967
1101.057000	66.830860	10.554687	0.037181	23.925377	0.077694	11.342897
1101.057000	66.830860	10.552921	0.037183	23.921374	0.077696	11.340999
1101.077000	66.830860	10.554187	0.037182	23.924244	0.077694	11.342360
1101.097000	66.830860	10.555766	0.037181	23.927823	0.077692	11.344056
1101.117000	66.830860	10.549376	0.037185	23.913338	0.077701	11.337189
1101.137000	66.830940	10.548985	0.037185	23.912453	0.077702	11.336769
1101.157000	66.830860	10.547839	0.037186	23.909854	0.077703	11.335537
1101.177000	66.830860	10.552925	0.037183	23.921383	0.077696	11.341003
1101.217000	66.830860	10.550717	0.037184	23.916377	0.077699	11.338630
1101.237000	66.830860	10.550394	0.037184	23.915646	0.077700	11.338283
1101.257000	66.830940	10.548676	0.037185	23.911750	0.077702	11.336436
1101.257000	66.830940	10.553842	0.037182	23.923462	0.077695	11.341989
1101.277000	66.830860	10.553696	0.037182	23.923130	0.077695	11.341831
1101.297000	66.830860	10.551354	0.037184	23.917821	0.077698	11.339314
1101.317000	66.830860	10.551533	0.037184	23.918228	0.077698	11.339507
1101.337000	66.830860	10.552402	0.037183	23.920197	0.077697	11.340441
1101.357000	66.830860	10.556387	0.037180	23.929231	0.077691	11.344724
1101.397000	66.830940	10.550336	0.037184	23.915513	0.077700	11.338220
1101.397000	66.830940	10.552535	0.037183	23.920498	0.077697	11.340583
1101.437000	66.830860	10.547697	0.037186	23.909531	0.077703	11.335384
1101.457000	66.830860	10.551872	0.037183	23.918996	0.077698	11.339871
1101.477000	66.830860	10.556527	0.037180	23.929549	0.077691	11.344874
1101.477000	66.830860	10.556592	0.037180	23.929694	0.077691	11.344943
1101.497000	66.830860	10.555792	0.037181	23.927882	0.077692	11.344084
1101.517000	66.830860	10.556962	0.037180	23.930534	0.077691	11.345342
1101.537000	66.830860	10.553016	0.037183	23.921588	0.077696	11.341100
1101.557000	66.830860	10.553350	0.037182	23.922347	0.077696	11.341460
1101.577000	66.830860	10.554932	0.037181	23.925933	0.077693	11.343160
1101.617000	66.830860	10.558011	0.037179	23.932912	0.077689	11.346469
1101.617000	66.830860	10.557240	0.037180	23.931164	0.077690	11.345640
1101.657000	66.830860	10.550459	0.037184	23.915792	0.077699	11.338353
1101.677000	66.830860	10.556061	0.037181	23.928491	0.077692	11.344373
1101.697000	66.830940	10.554821	0.037181	23.925679	0.077694	11.343040
1101.697000	66.830940	10.557515	0.037180	23.931788	0.077690	11.345936
1101.717000	66.830860	10.551633	0.037183	23.918455	0.077698	11.339615
1101.737000	66.830940	10.549372	0.037185	23.913328	0.077701	11.337184
1101.757000	66.830940	10.549046	0.037185	23.912589	0.077701	11.336834
1101.777000	66.830860	10.557218	0.037180	23.931113	0.077690	11.345616
1101.797000	66.830860	10.559632	0.037178	23.936586	0.077687	11.348211
1101.817000	66.830860	10.552645	0.037183	23.920747	0.077696	11.340701
1101.857000	66.830940	10.550725	0.037184	23.916395	0.077699	11.338638
1101.877000	66.830940	10.552741	0.037183	23.920966	0.077696	11.340805
1101.897000	66.830940	10.555805	0.037181	23.927912	0.077692	11.344098
1101.897000	66.830940	10.556987	0.037180	23.930590	0.077691	11.345368
1101.917000	66.830940	10.554432	0.037182	23.924799	0.077694	11.342623
1101.937000	66.830860	10.539327	0.037191	23.890558	0.077714	11.326389
1101.957000	66.830860	10.540998	0.037190	23.894346	0.077712	11.328185
1101.977000	66.830940	10.547402	0.037186	23.908863	0.077704	11.335067
1101.997000	66.830940	10.547568	0.037186	23.909240	0.077703	11.335246
1102.037000	66.830860	10.549922	0.037185	23.914574	0.077700	11.337775
1102.037000	66.830860	10.550123	0.037184	23.915031	0.077700	11.337992
1102.057000	66.830860	10.551925	0.037183	23.919115	0.077697	11.339928
1102.097000	66.830860	10.544680	0.037188	23.902693	0.077707	11.332142
1102.117000	66.830860	10.549208	0.037185	23.912956	0.077701	11.337008
1102.117000	66.830860	10.547299	0.037186	23.908629	0.077704	11.334957
1102.137000	66.830940	10.550965	0.037184	23.916939	0.077699	11.338896
1102.157000	66.830940	10.551493	0.037184	23.918138	0.077698	11.339464
1102.177000	66.830940	10.548388	0.037186	23.911097	0.077702	11.336127
1102.197000	66.830860	10.555004	0.037181	23.926096	0.077693	11.343237
1102.217000	66.830940	10.553627	0.037182	23.922973	0.077695	11.341757
1102.237000	66.830860	10.550478	0.037184	23.915835	0.077699	11.338373
1102.257000	66.830860	10.547088	0.037186	23.908151	0.077704	11.334730
1102.297000	66.830860	10.554304	0.037182	23.924509	0.077694	11.342485
1102.317000	66.830860	10.553315	0.037182	23.922266	0.077696	11.341422
1102.337000	66.830860	10.555232	0.037181	23.926611	0.077693	11.343482
1102.337000	66.830860	10.551777	0.037183	23.918780	0.077698	11.339769
1102.357000	66.830860	10.553877	0.037182	23.923542	0.077695	11.342026
1102.377000	66.830940	10.557893	0.037179	23.932645	0.077689	11.346342
1102.397000	66.830860	10.554864	0.037181	23.925779	0.077693	11.343087
1102.417000	66.830860	10.555311	0.037181	23.926792	0.077693	11.343567
1102.437000	66.830860	10.544007	0.037188	23.901168	0.077708	11.331419
1102.457000	66.830860	10.556510	0.037180	23.929509	0.077691	11.344855
1102.497000	66.830940	10.547756	0.037186	23.909666	0.077703	11.335448
1102.517000	66.830860	10.548187	0.037186	23.910643	0.077702	11.335911
1102.537000	66.830860	10.544117	0.037188	23.901416	0.077708	11.331537
1102.537000	66.830860	10.547403	0.037186	23.908866	0.077704	11.335069
1102.557000	66.830860	10.547301	0.037186	23.908633	0.077704	11.334958
1102.577000	66.830860	10.552674	0.037183	23.920814	0.077696	11.340733
1102.597000	66.830860	10.547498	0.037186	23.909082	0.077703	11.335171
1102.617000	66.830860	10.548800	0.037185	23.912033	0.077702	11.336570
1102.637000	66.830860	10.548690	0.037185	23.911784	0.077702	11.336452
1102.657000	66.830860	10.547853	0.037186	23.909885	0.077703	11.335552
1102.677000	66.830860	10.549813	0.037185	23.914329	0.077700	11.337659
1102.717000	66.830940	10.552092	0.037183	23.919495	0.077697	11.340108
1102.737000	66.830860	10.544032	0.037188	23.901224	0.077708	11.331446
1102.757000	66.830860	10.548169	0.037186	23.910603	0.077703	11.335892
1102.757000	66.830860	10.549984	0.037185	23.914716	0.077700	11.337842
1102.777000	66.830860	10.549358	0.037185	23.913298	0.077701	11.337170
1102.797000	66.830940	10.556153	0.037181	23.928700	0.077692	11.344472
1102.817000	66.830860	10.556337	0.037180	23.929117	0.077691	11.344670
1102.837000	66.830940	10.547618	0.037186	23.909353	0.077703	11.335300
1102.857000	66.830860	10.553769	0.037182	23.923296	0.077695	11.341910
1102.877000	66.830940	10.548581	0.037185	23.911535	0.077702	11.336334
1102.897000	66.830860	10.549444	0.037185	23.913491	0.077701	11.337262
1102.937000	66.830860	10.549838	0.037185	23.914385	0.077700	11.337685
1102.957000	66.830940	10.548947	0.037185	23.912365	0.077702	11.336728
1102.977000	66.830860	10.554089	0.037182	23.924022	0.077695	11.342254
1102.977000	66.830860	10.557167	0.037180	23.930999	0.077690	11.345562
1102.997000	66.830860	10.548617	0.037185	23.911618	0.077702	11.336374
[truncated: 1,002 more rows]
