# Supplementary material for: Stress relaxation in the presence of sudden strain bursts: Methodology and stress relaxation data of microcast aluminium microwires
Source: Data Brief. 2018 Nov 14;21:2134–41. doi: 10.1016/j.dib.2018.11.047 (PMC6265499; doi:10.1016/j.dib.2018.11.047)
Supplement: Supplementary file 2 — Supplementary material [file mmc2.zip › Data in brief/Annealed/AN_27_2/Stress relaxation txt files/An_27_2_Relaxcycle0016.txt]

Time[s]	Motordispl[�m]	Force[mN]	EngStrain	EngStress[MPa]	Shearstrain	Shearstress [MPa]
1150.274000	74.990563	11.509353	0.041939	26.089414	0.087536	12.368855
1150.294000	74.990563	11.502952	0.041943	26.074906	0.087544	12.361977
1150.314000	74.990563	11.493079	0.041950	26.052526	0.087558	12.351367
1150.334000	74.990563	11.492736	0.041950	26.051748	0.087558	12.350998
1150.334000	74.990563	11.491773	0.041951	26.049564	0.087559	12.349963
1150.354000	74.990563	11.482682	0.041956	26.028956	0.087572	12.340193
1150.374000	74.990563	11.471739	0.041964	26.004152	0.087586	12.328433
1150.414000	74.990563	11.465991	0.041967	25.991123	0.087594	12.322256
1150.414000	74.990563	11.458816	0.041972	25.974858	0.087604	12.314545
1150.454000	74.990563	11.462981	0.041969	25.984298	0.087598	12.319020
1150.474000	74.990563	11.458177	0.041972	25.973410	0.087605	12.313858
1150.494000	74.990563	11.459451	0.041972	25.976297	0.087603	12.315227
1150.514000	74.990563	11.457053	0.041973	25.970861	0.087606	12.312650
1150.534000	74.990563	11.452986	0.041976	25.961642	0.087612	12.308279
1150.534000	74.990563	11.440685	0.041984	25.933757	0.087628	12.295059
1150.554000	74.990563	11.442068	0.041983	25.936894	0.087626	12.296546
1150.574000	74.990563	11.440437	0.041984	25.933196	0.087629	12.294793
1150.594000	74.990563	11.436952	0.041986	25.925295	0.087633	12.291047
1150.634000	74.990563	11.433414	0.041989	25.917276	0.087638	12.287245
1150.634000	74.990563	11.437389	0.041986	25.926286	0.087633	12.291517
1150.674000	74.990563	11.436321	0.041987	25.923865	0.087634	12.290369
1150.694000	74.990563	11.431206	0.041990	25.912271	0.087641	12.284873
1150.714000	74.990563	11.425262	0.041994	25.898798	0.087649	12.278485
1150.734000	74.990563	11.427635	0.041992	25.904177	0.087646	12.281035
1150.754000	74.990563	11.425184	0.041994	25.898619	0.087649	12.278400
1150.754000	74.990563	11.423562	0.041995	25.894945	0.087651	12.276658
1150.774000	74.990563	11.427024	0.041993	25.902790	0.087647	12.280378
1150.794000	74.990563	11.420948	0.041997	25.889018	0.087655	12.273849
1150.814000	74.990563	11.416258	0.042000	25.878386	0.087661	12.268808
1150.834000	74.990563	11.413526	0.042002	25.872194	0.087665	12.265873
1150.874000	74.990563	11.419350	0.041998	25.885395	0.087657	12.272131
1150.894000	74.990563	11.420186	0.041997	25.887290	0.087656	12.273029
1150.914000	74.990563	11.416525	0.042000	25.878993	0.087661	12.269096
1150.934000	74.990563	11.416639	0.042000	25.879251	0.087661	12.269218
1150.954000	74.990563	11.413411	0.042002	25.871933	0.087665	12.265749
1150.974000	74.990563	11.414234	0.042001	25.873799	0.087664	12.266633
1150.974000	74.990563	11.414220	0.042001	25.873767	0.087664	12.266618
1150.994000	74.990563	11.410217	0.042004	25.864694	0.087669	12.262316
1151.014000	74.990563	11.414873	0.042001	25.875247	0.087663	12.267320
1151.054000	74.990563	11.410384	0.042004	25.865071	0.087669	12.262495
1151.054000	74.990563	11.411812	0.042003	25.868308	0.087667	12.264030
1151.094000	74.990563	11.413331	0.042002	25.871753	0.087665	12.265663
1151.114000	74.990563	11.404374	0.042008	25.851448	0.087677	12.256037
1151.134000	74.990563	11.411136	0.042003	25.866777	0.087668	12.263304
1151.154000	74.990563	11.407595	0.042005	25.858749	0.087673	12.259498
1151.174000	74.990563	11.411906	0.042003	25.868521	0.087667	12.264131
1151.174000	74.990563	11.407116	0.042006	25.857663	0.087674	12.258983
1151.194000	74.990563	11.410725	0.042003	25.865844	0.087669	12.262862
1151.214000	74.990563	11.408235	0.042005	25.860201	0.087672	12.260186
1151.234000	74.990563	11.402367	0.042009	25.846898	0.087680	12.253880
1151.254000	74.990563	11.409616	0.042004	25.863331	0.087670	12.261670
1151.274000	74.990563	11.402856	0.042009	25.848008	0.087679	12.254406
1151.294000	74.990563	11.397576	0.042012	25.836039	0.087686	12.248732
1151.334000	74.990563	11.404048	0.042008	25.850708	0.087678	12.255686
1151.354000	74.990563	11.402444	0.042009	25.847074	0.087680	12.253963
1151.374000	74.990563	11.399812	0.042011	25.841107	0.087683	12.251134
1151.394000	74.990563	11.400360	0.042010	25.842350	0.087683	12.251724
1151.394000	74.990563	11.397253	0.042012	25.835307	0.087687	12.248384
1151.414000	74.990563	11.399939	0.042010	25.841394	0.087683	12.251270
1151.434000	74.990563	11.399607	0.042011	25.840643	0.087684	12.250914
1151.474000	74.990563	11.399033	0.042011	25.839341	0.087684	12.250297
1151.474000	74.990563	11.390783	0.042016	25.820641	0.087696	12.241431
1151.514000	74.990563	11.392579	0.042015	25.824711	0.087693	12.243361
1151.534000	74.990563	11.395431	0.042013	25.831175	0.087689	12.246426
1151.554000	74.990563	11.394881	0.042014	25.829931	0.087690	12.245835
1151.574000	74.990563	11.395042	0.042014	25.830294	0.087690	12.246008
1151.574000	74.990563	11.395784	0.042013	25.831977	0.087689	12.246806
1151.614000	74.990563	11.392033	0.042016	25.823474	0.087694	12.242774
1151.614000	74.990563	11.386590	0.042019	25.811135	0.087701	12.236925
1151.634000	74.990563	11.388368	0.042018	25.815167	0.087699	12.238836
1151.654000	74.990563	11.391267	0.042016	25.821738	0.087695	12.241951
1151.674000	74.990563	11.389447	0.042017	25.817612	0.087697	12.239995
1151.694000	74.990563	11.391850	0.042016	25.823058	0.087694	12.242577
1151.734000	74.990563	11.391992	0.042016	25.823380	0.087694	12.242730
1151.754000	74.990563	11.391144	0.042016	25.821458	0.087695	12.241819
1151.774000	74.990563	11.383193	0.042021	25.803436	0.087706	12.233275
1151.794000	74.990563	11.381964	0.042022	25.800648	0.087707	12.231953
1151.814000	74.990563	11.386277	0.042019	25.810427	0.087702	12.236589
1151.814000	74.990563	11.389879	0.042017	25.818590	0.087697	12.240459
1151.834000	74.990563	11.391053	0.042016	25.821252	0.087695	12.241721
1151.854000	74.990563	11.385045	0.042020	25.807634	0.087703	12.235265
1151.874000	74.990563	11.386622	0.042019	25.811208	0.087701	12.236959
1151.894000	74.990563	11.385577	0.042020	25.808840	0.087703	12.235837
1151.914000	74.990563	11.383928	0.042021	25.805100	0.087705	12.234064
1151.954000	74.990563	11.381243	0.042023	25.799015	0.087708	12.231178
1151.974000	74.990563	11.380809	0.042023	25.798030	0.087709	12.230712
1151.994000	74.990563	11.382917	0.042022	25.802809	0.087706	12.232977
1152.014000	74.990563	11.372751	0.042028	25.779766	0.087720	12.222053
1152.034000	74.990563	11.379627	0.042024	25.795352	0.087711	12.229442
1152.034000	74.990563	11.375099	0.042027	25.785087	0.087717	12.224575
1152.054000	74.990563	11.379103	0.042024	25.794165	0.087711	12.228879
1152.074000	74.990563	11.381243	0.042023	25.799016	0.087708	12.231179
1152.094000	74.990563	11.382096	0.042022	25.800949	0.087707	12.232096
1152.134000	74.990563	11.386519	0.042019	25.810974	0.087701	12.236848
1152.154000	74.990563	11.382872	0.042022	25.802706	0.087706	12.232929
1152.174000	74.990563	11.382974	0.042022	25.802938	0.087706	12.233038
1152.194000	74.990563	11.378168	0.042025	25.792045	0.087713	12.227874
1152.214000	74.990563	11.377892	0.042025	25.791419	0.087713	12.227577
1152.234000	74.990563	11.375469	0.042026	25.785927	0.087716	12.224974
1152.254000	74.990563	11.371114	0.042029	25.776055	0.087722	12.220294
1152.254000	74.990563	11.374313	0.042027	25.783306	0.087718	12.223731
1152.274000	74.990563	11.375467	0.042026	25.785921	0.087716	12.224971
1152.294000	74.990563	11.375023	0.042027	25.784915	0.087717	12.224494
1152.334000	74.990563	11.372696	0.042028	25.779641	0.087720	12.221994
1152.334000	74.990563	11.377314	0.042025	25.790108	0.087714	12.226956
1152.374000	74.990563	11.369811	0.042030	25.773100	0.087724	12.218893
1152.394000	74.990563	11.374085	0.042027	25.782789	0.087718	12.223486
1152.414000	74.990563	11.371464	0.042029	25.776848	0.087722	12.220669
1152.434000	74.990563	11.369438	0.042030	25.772256	0.087724	12.218492
1152.454000	74.990563	11.370786	0.042029	25.775312	0.087723	12.219941
1152.454000	74.990563	11.370549	0.042030	25.774774	0.087723	12.219686
1152.474000	74.990563	11.367407	0.042032	25.767650	0.087727	12.216309
1152.494000	74.990563	11.372755	0.042028	25.779775	0.087720	12.222057
1152.514000	74.990563	11.368867	0.042031	25.770960	0.087725	12.217878
1152.534000	74.990563	11.373864	0.042027	25.782288	0.087718	12.223248
1152.554000	74.990563	11.363397	0.042034	25.758561	0.087732	12.211999
1152.594000	74.990563	11.372958	0.042028	25.780235	0.087720	12.222275
1152.614000	74.990563	11.374925	0.042027	25.784694	0.087717	12.224389
1152.634000	74.990563	11.369547	0.042030	25.772501	0.087724	12.218609
1152.654000	74.990563	11.368837	0.042031	25.770893	0.087725	12.217846
1152.674000	74.990563	11.368054	0.042031	25.769118	0.087726	12.217004
1152.674000	74.990563	11.365480	0.042033	25.763283	0.087730	12.214238
1152.694000	74.990563	11.368705	0.042031	25.770594	0.087725	12.217704
1152.714000	74.990563	11.367274	0.042032	25.767349	0.087727	12.216166
1152.754000	74.990563	11.367338	0.042032	25.767495	0.087727	12.216235
1152.754000	74.990563	11.362323	0.042035	25.756128	0.087734	12.210846
1152.794000	74.990563	11.361116	0.042036	25.753392	0.087736	12.209549
1152.814000	74.990563	11.359615	0.042037	25.749988	0.087738	12.207935
1152.834000	74.990563	11.355678	0.042039	25.741063	0.087743	12.203704
1152.854000	74.990563	11.360615	0.042036	25.752255	0.087736	12.209010
1152.874000	74.990563	11.363268	0.042034	25.758269	0.087733	12.211861
1152.894000	74.990563	11.361047	0.042036	25.753234	0.087736	12.209474
1152.894000	74.990563	11.362518	0.042035	25.756568	0.087734	12.211055
1152.914000	74.990563	11.363450	0.042034	25.758681	0.087732	12.212057
1152.934000	74.990563	11.360665	0.042036	25.752369	0.087736	12.209064
1152.954000	74.990563	11.355908	0.042039	25.741586	0.087743	12.203952
1152.994000	74.990644	11.363249	0.042034	25.758227	0.087733	12.211841
1153.014000	74.990644	11.350872	0.042043	25.730171	0.087749	12.198540
1153.034000	74.990644	11.357947	0.042038	25.746207	0.087740	12.206143
1153.054000	74.990644	11.356577	0.042039	25.743101	0.087742	12.204670
1153.074000	74.990644	11.352310	0.042042	25.733431	0.087748	12.200085
1153.094000	74.990644	11.355651	0.042039	25.741002	0.087743	12.203675
1153.094000	74.990644	11.353587	0.042041	25.736324	0.087746	12.201457
1153.114000	74.990644	11.353930	0.042041	25.737101	0.087745	12.201826
1153.134000	74.990644	11.354194	0.042040	25.737699	0.087745	12.202109
1153.154000	74.990644	11.352303	0.042042	25.733415	0.087748	12.200078
1153.174000	74.990644	11.351213	0.042042	25.730942	0.087749	12.198905
1153.194000	74.990644	11.356157	0.042039	25.742150	0.087742	12.204219
1153.234000	74.990644	11.359151	0.042037	25.748937	0.087738	12.207437
1153.234000	74.990644	11.350405	0.042043	25.729112	0.087750	12.198038
1153.274000	74.990644	11.350594	0.042043	25.729539	0.087750	12.198240
1153.294000	74.990644	11.349414	0.042043	25.726866	0.087751	12.196973
1153.314000	74.990644	11.351683	0.042042	25.732007	0.087748	12.199411
1153.314000	74.990644	11.351791	0.042042	25.732253	0.087748	12.199527
1153.334000	74.990644	11.348311	0.042044	25.724365	0.087753	12.195787
1153.354000	74.990644	11.351483	0.042042	25.731554	0.087749	12.199196
1153.394000	74.990644	11.342643	0.042048	25.711516	0.087761	12.189696
1153.414000	74.990644	11.337261	0.042051	25.699316	0.087768	12.183912
1153.434000	74.990644	11.350044	0.042043	25.728293	0.087751	12.197650
1153.454000	74.990644	11.346617	0.042045	25.720526	0.087755	12.193967
1153.474000	74.990644	11.348550	0.042044	25.724907	0.087753	12.196044
1153.494000	74.990644	11.342270	0.042048	25.710671	0.087761	12.189295
1153.514000	74.990644	11.339049	0.042050	25.703369	0.087765	12.185833
1153.534000	74.990644	11.337526	0.042051	25.699916	0.087767	12.184196
1153.534000	74.990644	11.344002	0.042047	25.714596	0.087759	12.191156
1153.554000	74.990644	11.337824	0.042051	25.700593	0.087767	12.184517
1153.574000	74.990644	11.341611	0.042049	25.709177	0.087762	12.188587
1153.594000	74.990644	11.340530	0.042049	25.706727	0.087763	12.187425
1153.614000	74.990644	11.338748	0.042050	25.702686	0.087766	12.185510
1153.654000	74.990644	11.341337	0.042049	25.708557	0.087762	12.188293
1153.674000	74.990644	11.331707	0.042055	25.686726	0.087775	12.177943
1153.694000	74.990644	11.337907	0.042051	25.700781	0.087767	12.184606
1153.714000	74.990644	11.342408	0.042048	25.710985	0.087761	12.189444
1153.734000	74.990644	11.333537	0.042054	25.690876	0.087773	12.179910
1153.734000	74.990644	11.337509	0.042051	25.699880	0.087768	12.184179
1153.754000	74.990644	11.333748	0.042054	25.691354	0.087773	12.180137
1153.774000	74.990644	11.336808	0.042052	25.698289	0.087768	12.183425
1153.794000	74.990644	11.339692	0.042050	25.704827	0.087765	12.186525
1153.834000	74.990644	11.334792	0.042053	25.693719	0.087771	12.181258
1153.854000	74.990644	11.340418	0.042049	25.706472	0.087764	12.187304
1153.874000	74.990644	11.339781	0.042050	25.705029	0.087764	12.186621
1153.894000	74.990644	11.333790	0.042054	25.691449	0.087773	12.180182
1153.914000	74.990644	11.335876	0.042052	25.696177	0.087770	12.182424
1153.934000	74.990644	11.333556	0.042054	25.690918	0.087773	12.179930
1153.954000	74.990644	11.334474	0.042053	25.692999	0.087772	12.180917
1153.954000	74.990644	11.341730	0.042048	25.709448	0.087762	12.188715
1153.974000	74.990644	11.334459	0.042053	25.692964	0.087772	12.180900
1153.994000	74.990644	11.338931	0.042050	25.703102	0.087766	12.185707
1154.014000	74.990644	11.343421	0.042047	25.713281	0.087760	12.190532
1154.054000	74.990644	11.335328	0.042053	25.694935	0.087770	12.181835
1154.054000	74.990644	11.328843	0.042057	25.680235	0.087779	12.174866
1154.094000	74.990644	11.332309	0.042055	25.688092	0.087775	12.178591
1154.114000	74.990644	11.333110	0.042054	25.689907	0.087773	12.179451
1154.134000	74.990644	11.338866	0.042050	25.702954	0.087766	12.185637
1154.154000	74.990644	11.339628	0.042050	25.704682	0.087765	12.186456
1154.174000	74.990644	11.330537	0.042056	25.684075	0.087777	12.176686
1154.174000	74.990644	11.338674	0.042050	25.702519	0.087766	12.185430
1154.194000	74.990644	11.337269	0.042051	25.699333	0.087768	12.183920
1154.214000	74.990644	11.337742	0.042051	25.700407	0.087767	12.184429
1154.254000	74.990644	11.340111	0.042050	25.705776	0.087764	12.186974
1154.274000	74.990644	11.334932	0.042053	25.694037	0.087771	12.181409
1154.294000	74.990644	11.333405	0.042054	25.690576	0.087773	12.179768
1154.314000	74.990644	11.340610	0.042049	25.706908	0.087763	12.187511
1154.334000	74.990644	11.334908	0.042053	25.693983	0.087771	12.181384
1154.354000	74.990644	11.327954	0.042057	25.678220	0.087780	12.173910
1154.374000	74.990644	11.334690	0.042053	25.693489	0.087771	12.181149
1154.374000	74.990644	11.330940	0.042056	25.684987	0.087776	12.177119
1154.394000	74.990644	11.331949	0.042055	25.687276	0.087775	12.178204
1154.414000	74.990644	11.333234	0.042054	25.690189	0.087773	12.179585
1154.434000	74.990644	11.333362	0.042054	25.690479	0.087773	12.179722
1154.474000	74.990644	11.339681	0.042050	25.704803	0.087765	12.186513
1154.474000	74.990644	11.337240	0.042051	25.699269	0.087768	12.183889
1154.514000	74.990644	11.338242	0.042051	25.701541	0.087767	12.184967
1154.534000	74.990644	11.333259	0.042054	25.690245	0.087773	12.179611
1154.554000	74.990644	11.330062	0.042056	25.682998	0.087778	12.176175
1154.574000	74.990644	11.330231	0.042056	25.683380	0.087777	12.176356
1154.594000	74.990644	11.328813	0.042057	25.680165	0.087779	12.174833
1154.594000	74.990644	11.326643	0.042058	25.675248	0.087782	12.172501
1154.614000	74.990644	11.326493	0.042058	25.674908	0.087782	12.172340
1154.634000	74.990644	11.328391	0.042057	25.679210	0.087780	12.174379
1154.654000	74.990644	11.327330	0.042058	25.676805	0.087781	12.173239
1154.694000	74.990644	11.328397	0.042057	25.679224	0.087780	12.174386
1154.694000	74.990644	11.326686	0.042058	25.675346	0.087782	12.172548
1154.734000	74.990644	11.329992	0.042056	25.682839	0.087778	12.176100
1154.754000	74.990644	11.327148	0.042058	25.676392	0.087781	12.173044
1154.774000	74.990644	11.333061	0.042054	25.689795	0.087774	12.179398
1154.794000	74.990644	11.330366	0.042056	25.683687	0.087777	12.176502
1154.814000	74.990644	11.330213	0.042056	25.683340	0.087777	12.176338
1154.814000	74.990644	11.328795	0.042057	25.680127	0.087779	12.174814
1154.834000	74.990644	11.327472	0.042058	25.677128	0.087781	12.173392
1154.854000	74.990644	11.327541	0.042058	25.677284	0.087781	12.173467
1154.874000	74.990644	11.326098	0.042059	25.674012	0.087783	12.171915
1154.914000	74.990644	11.331101	0.042055	25.685353	0.087776	12.177292
1154.934000	74.990644	11.329818	0.042056	25.682444	0.087778	12.175913
1154.954000	74.990644	11.328851	0.042057	25.680253	0.087779	12.174874
1154.974000	74.990644	11.325484	0.042059	25.672621	0.087784	12.171256
1154.994000	74.990644	11.326393	0.042058	25.674682	0.087782	12.172233
1155.014000	74.990644	11.321598	0.042062	25.663812	0.087789	12.167080
1155.014000	74.990644	11.323731	0.042060	25.668646	0.087786	12.169371
1155.034000	74.990644	11.327362	0.042058	25.676876	0.087781	12.173273
1155.054000	74.990644	11.323530	0.042060	25.668190	0.087786	12.169155
1155.074000	74.990644	11.320387	0.042062	25.661066	0.087791	12.165778
1155.094000	74.990644	11.323399	0.042060	25.667893	0.087787	12.169014
1155.134000	74.990644	11.324866	0.042059	25.671219	0.087785	12.170591
1155.154000	74.990644	11.321786	0.042061	25.664239	0.087789	12.167282
1155.174000	74.990644	11.324242	0.042060	25.669804	0.087785	12.169920
1155.194000	74.990644	11.322249	0.042061	25.665288	0.087788	12.167779
1155.214000	74.990644	11.327595	0.042058	25.677406	0.087781	12.173524
1155.234000	74.990644	11.324808	0.042060	25.671089	0.087785	12.170529
1155.234000	74.990644	11.324399	0.042060	25.670162	0.087785	12.170090
1155.254000	74.990644	11.318036	0.042064	25.655738	0.087794	12.163252
1155.274000	74.990644	11.323533	0.042060	25.668197	0.087786	12.169159
1155.294000	74.990644	11.327008	0.042058	25.676074	0.087782	12.172893
1155.314000	74.990644	11.318695	0.042064	25.657232	0.087793	12.163960
1155.334000	74.990644	11.319535	0.042063	25.659136	0.087792	12.164862
1155.374000	74.990644	11.315401	0.042066	25.649765	0.087797	12.160420
1155.394000	74.990644	11.312088	0.042068	25.642255	0.087802	12.156859
1155.414000	74.990644	11.312587	0.042067	25.643385	0.087801	12.157395
1155.434000	74.990644	11.319607	0.042063	25.659298	0.087792	12.164940
1155.454000	74.990644	11.313997	0.042067	25.646583	0.087799	12.158911
1155.454000	74.990644	11.315208	0.042066	25.649327	0.087798	12.160212
1155.474000	74.990644	11.305783	0.042072	25.627962	0.087810	12.150083
1155.494000	74.990644	11.312304	0.042068	25.642744	0.087801	12.157091
1155.534000	74.990644	11.314057	0.042067	25.646717	0.087799	12.158975
1155.554000	74.990644	11.314419	0.042066	25.647538	0.087799	12.159364
1155.574000	74.990644	11.309920	0.042069	25.637339	0.087805	12.154529
1155.594000	74.990644	11.313458	0.042067	25.645360	0.087800	12.158331
1155.614000	74.990644	11.314216	0.042066	25.647077	0.087799	12.159145
1155.634000	74.990644	11.319920	0.042063	25.660009	0.087791	12.165276
1155.654000	74.990644	11.314232	0.042066	25.647114	0.087799	12.159163
1155.654000	74.990644	11.317744	0.042064	25.655076	0.087794	12.162938
1155.674000	74.990644	11.317136	0.042065	25.653698	0.087795	12.162284
1155.694000	74.990644	11.318547	0.042064	25.656895	0.087793	12.163800
1155.714000	74.990644	11.313725	0.042067	25.645966	0.087800	12.158619
1155.754000	74.990644	11.311049	0.042069	25.639900	0.087803	12.155743
1155.754000	74.990644	11.317266	0.042064	25.653992	0.087795	12.162424
1155.794000	74.990644	11.317470	0.042064	25.654454	0.087795	12.162643
1155.814000	74.990644	11.310338	0.042069	25.638287	0.087804	12.154978
1155.834000	74.990644	11.312069	0.042068	25.642210	0.087802	12.156838
1155.854000	74.990644	11.315808	0.042065	25.650687	0.087797	12.160857
1155.874000	74.990644	11.318906	0.042063	25.657708	0.087793	12.164186
1155.874000	74.990644	11.311222	0.042068	25.640292	0.087803	12.155929
1155.894000	74.990644	11.306912	0.042071	25.630521	0.087809	12.151297
1155.914000	74.990644	11.307496	0.042071	25.631845	0.087808	12.151924
1155.934000	74.990644	11.313317	0.042067	25.645040	0.087800	12.158180
1155.974000	74.990644	11.309073	0.042070	25.635421	0.087806	12.153619
1155.974000	74.990644	11.307769	0.042071	25.632465	0.087808	12.152218
1155.994000	74.990644	11.312379	0.042068	25.642913	0.087801	12.157171
1156.034000	74.990644	11.310285	0.042069	25.638168	0.087804	12.154922
1156.054000	74.990644	11.311628	0.042068	25.641210	0.087802	12.156364
1156.074000	74.990644	11.316389	0.042065	25.652004	0.087796	12.161482
1156.094000	74.990644	11.309056	0.042070	25.635381	0.087806	12.153600
1156.094000	74.990644	11.304501	0.042073	25.625056	0.087812	12.148706
1156.114000	74.990644	11.311387	0.042068	25.640664	0.087803	12.156105
1156.134000	74.990644	11.319607	0.042063	25.659299	0.087792	12.164940
1156.154000	74.990644	11.314727	0.042066	25.648237	0.087798	12.159696
1156.174000	74.990644	11.312003	0.042068	25.642062	0.087802	12.156768
1156.214000	74.990644	11.308354	0.042070	25.633789	0.087807	12.152846
1156.214000	74.990644	11.310348	0.042069	25.638309	0.087804	12.154989
1156.254000	74.990644	11.308780	0.042070	25.634755	0.087806	12.153304
1156.274000	74.990644	11.312258	0.042068	25.642639	0.087802	12.157041
1156.294000	74.990644	11.290060	0.042082	25.592322	0.087831	12.133186
1156.294000	74.990644	11.249748	0.042108	25.500943	0.087886	12.089864
1156.314000	74.990644	11.239635	0.042115	25.478018	0.087899	12.078996
1156.334000	74.990644	11.186851	0.042150	25.358367	0.087971	12.022270
1156.354000	74.990644	11.186975	0.042149	25.358649	0.087970	12.022403
1156.374000	74.990644	11.185766	0.042150	25.355908	0.087972	12.021104
1156.414000	74.990644	11.190363	0.042147	25.366327	0.087966	12.026043
1156.434000	74.990644	11.183311	0.042152	25.350343	0.087975	12.018466
1156.434000	74.990644	11.193192	0.042145	25.372741	0.087962	12.029084
1156.474000	74.990644	11.181991	0.042153	25.347350	0.087977	12.017047
1156.494000	74.990644	11.185042	0.042151	25.354266	0.087973	12.020325
1156.514000	74.990644	11.181241	0.042153	25.345651	0.087978	12.016241
1156.514000	74.990644	11.182225	0.042153	25.347881	0.087977	12.017299
1156.534000	74.990644	11.180320	0.042154	25.343563	0.087979	12.015251
1156.554000	74.990644	11.187896	0.042149	25.360736	0.087969	12.023393
1156.574000	74.990644	11.177015	0.042156	25.336071	0.087984	12.011699
1156.614000	74.990644	11.186150	0.042150	25.356777	0.087972	12.021516
1156.614000	74.990644	11.188855	0.042148	25.362910	0.087968	12.024424
1156.654000	74.990644	11.184341	0.042151	25.352677	0.087974	12.019572
1156.674000	74.990644	11.179854	0.042154	25.342506	0.087980	12.014750
1156.694000	74.990644	11.181923	0.042153	25.347196	0.087977	12.016973
1156.714000	74.990644	11.186930	0.042149	25.358546	0.087971	12.022354
1156.734000	74.990644	11.177935	0.042155	25.338156	0.087983	12.012688
1156.734000	74.990644	11.181120	0.042153	25.345376	0.087978	12.016111
1156.754000	74.990644	11.177424	0.042156	25.336999	0.087983	12.012139
1156.774000	74.990644	11.178141	0.042155	25.338622	0.087982	12.012909
1156.814000	74.990644	11.182963	0.042152	25.349554	0.087976	12.018091
1156.834000	74.990644	11.178946	0.042155	25.340448	0.087981	12.013774
1156.854000	74.990644	11.181191	0.042153	25.345536	0.087978	12.016187
1156.854000	74.990644	11.187498	0.042149	25.359835	0.087970	12.022965
1156.874000	74.990644	11.183216	0.042152	25.350127	0.087976	12.018363
1156.914000	74.990644	11.181364	0.042153	25.345928	0.087978	12.016372
1156.934000	74.990644	11.181746	0.042153	25.346794	0.087978	12.016783
1156.934000	74.990644	11.184070	0.042151	25.352063	0.087974	12.019281
1156.954000	74.990644	11.186172	0.042150	25.356828	0.087972	12.021540
1156.974000	74.990644	11.183503	0.042152	25.350778	0.087975	12.018672
1156.994000	74.990644	11.183276	0.042152	25.350263	0.087975	12.018427
1157.034000	74.990644	11.177753	0.042155	25.337743	0.087983	12.012492
1157.034000	74.990644	11.177123	0.042156	25.336316	0.087984	12.011815
1157.074000	74.990644	11.170997	0.042160	25.322428	0.087992	12.005231
1157.094000	74.990644	11.169249	0.042161	25.318468	0.087994	12.003354
1157.114000	74.990644	11.172752	0.042159	25.326406	0.087990	12.007117
1157.134000	74.990644	11.174554	0.042158	25.330493	0.087987	12.009055
1157.154000	74.990644	11.171541	0.042160	25.323661	0.087991	12.005816
1157.154000	74.990644	11.174384	0.042158	25.330106	0.087987	12.008871
1157.174000	74.990644	11.147538	0.042175	25.269253	0.088024	11.980021
1157.194000	74.990644	11.141660	0.042179	25.255927	0.088032	11.973704
1157.214000	74.990644	11.137270	0.042182	25.245977	0.088037	11.968986
1157.234000	74.990644	11.139039	0.042181	25.249986	0.088035	11.970887
1157.254000	74.990644	11.133497	0.042184	25.237423	0.088043	11.964931
1157.294000	74.990644	11.127254	0.042188	25.223273	0.088051	11.958222
1157.314000	74.990644	11.133989	0.042184	25.238539	0.088042	11.965460
1157.334000	74.990644	11.135114	0.042183	25.241090	0.088040	11.966669
1157.354000	74.990644	11.128076	0.042188	25.225136	0.088050	11.959106
1157.374000	74.990644	11.129540	0.042187	25.228454	0.088048	11.960679
1157.374000	74.990644	11.129680	0.042187	25.228771	0.088048	11.960829
1157.394000	74.990644	11.130317	0.042186	25.230216	0.088047	11.961514
1157.414000	74.990644	11.136014	0.042183	25.243130	0.088039	11.967636
1157.454000	74.990644	11.137609	0.042182	25.246746	0.088037	11.969351
1157.474000	74.990644	11.126815	0.042189	25.222277	0.088052	11.957750
1157.494000	74.990644	11.129580	0.042187	25.228546	0.088048	11.960722
1157.514000	74.990644	11.129199	0.042187	25.227682	0.088048	11.960312
1157.534000	74.990644	11.131239	0.042186	25.232306	0.088046	11.962505
1157.554000	74.990644	11.130151	0.042187	25.229838	0.088047	11.961335
1157.574000	74.990644	11.128651	0.042188	25.226439	0.088049	11.959723
1157.574000	74.990644	11.123235	0.042191	25.214163	0.088056	11.953903
1157.594000	74.990644	11.136243	0.042183	25.243649	0.088039	11.967883
1157.614000	74.990644	11.132680	0.042185	25.235571	0.088044	11.964053
1157.634000	74.990644	11.129944	0.042187	25.229370	0.088047	11.961113
1157.674000	74.990644	11.135089	0.042183	25.241033	0.088040	11.966642
1157.674000	74.990644	11.133007	0.042185	25.236314	0.088043	11.964405
1157.714000	74.990644	11.128955	0.042187	25.227129	0.088049	11.960050
1157.734000	74.990644	11.141028	0.042179	25.254494	0.088032	11.973024
1157.754000	74.990644	11.135112	0.042183	25.241085	0.088040	11.966667
1157.774000	74.990644	11.135017	0.042183	25.240869	0.088041	11.966564
1157.794000	74.990644	11.130902	0.042186	25.231541	0.088046	11.962142
1157.794000	74.990644	11.130228	0.042186	25.230013	0.088047	11.961418
1157.814000	74.990644	11.124347	0.042190	25.216683	0.088055	11.955098
1157.834000	74.990644	11.127817	0.042188	25.224549	0.088050	11.958827
1157.854000	74.990644	11.131039	0.042186	25.231853	0.088046	11.962290
1157.894000	74.990644	11.128679	0.042187	25.226502	0.088049	11.959753
1157.914000	74.990644	11.129870	0.042187	25.229203	0.088047	11.961033
1157.934000	74.990644	11.131168	0.042186	25.232144	0.088046	11.962428
1157.954000	74.990644	11.129037	0.042187	25.227313	0.088049	11.960138
1157.974000	74.990644	11.126754	0.042189	25.222138	0.088052	11.957684
1157.994000	74.990644	11.122642	0.042191	25.212817	0.088057	11.953265
1158.014000	74.990644	11.123396	0.042191	25.214527	0.088056	11.954076
1158.014000	74.990644	11.120271	0.042193	25.207444	0.088060	11.950718
1158.034000	74.990644	11.120336	0.042193	25.207590	0.088060	11.950787
1158.054000	74.990644	11.127694	0.042188	25.224269	0.088050	11.958695
1158.074000	74.990644	11.123471	0.042191	25.214697	0.088056	11.954156
1158.114000	74.990644	11.128786	0.042187	25.226745	0.088049	11.959868
1158.114000	74.990644	11.123312	0.042191	25.214337	0.088056	11.953986
1158.154000	74.990644	11.134545	0.042184	25.239800	0.088041	11.966058
1158.174000	74.990644	11.131105	0.042186	25.232001	0.088046	11.962360
1158.194000	74.990644	11.125898	0.042189	25.220198	0.088053	11.956764
1158.214000	74.990644	11.128138	0.042188	25.225276	0.088050	11.959172
1158.214000	74.990644	11.128847	0.042187	25.226884	0.088049	11.959934
1158.234000	74.990644	11.126563	0.042189	25.221707	0.088052	11.957480
1158.254000	74.990644	11.129862	0.042187	25.229185	0.088047	11.961025
1158.274000	74.990644	11.131280	0.042186	25.232399	0.088046	11.962549
1158.294000	74.990644	11.128701	0.042187	25.226552	0.088049	11.959777
1158.334000	74.990644	11.132247	0.042185	25.234591	0.088044	11.963588
1158.354000	74.990644	11.125106	0.042190	25.218404	0.088054	11.955914
1158.374000	74.990644	11.128712	0.042187	25.226577	0.088049	11.959789
1158.394000	74.990644	11.129029	0.042187	25.227297	0.088049	11.960130
1158.414000	74.990644	11.129760	0.042187	25.228953	0.088048	11.960915
1158.434000	74.990644	11.127331	0.042188	25.223447	0.088051	11.958305
1158.434000	74.990644	11.129623	0.042187	25.228642	0.088048	11.960768
1158.454000	74.990644	11.129201	0.042187	25.227686	0.088048	11.960314
1158.474000	74.990644	11.130970	0.042186	25.231695	0.088046	11.962215
1158.494000	74.990644	11.128690	0.042187	25.226527	0.088049	11.959765
1158.534000	74.990644	11.128036	0.042188	25.225045	0.088050	11.959063
1158.554000	74.990644	11.130160	0.042187	25.229860	0.088047	11.961345
1158.554000	74.990644	11.126172	0.042189	25.220821	0.088052	11.957060
1158.574000	74.990644	11.127568	0.042188	25.223985	0.088051	11.958560
1158.594000	74.990644	11.122973	0.042191	25.213569	0.088057	11.953622
1158.634000	74.990644	11.131121	0.042186	25.232037	0.088046	11.962377
1158.654000	74.990644	11.126161	0.042189	25.220796	0.088052	11.957048
1158.654000	74.990644	11.128314	0.042188	25.225675	0.088050	11.959361
1158.674000	74.990644	11.123544	0.042191	25.214861	0.088056	11.954234
1158.694000	74.990644	11.125254	0.042190	25.218739	0.088054	11.956073
1158.714000	74.990644	11.121933	0.042192	25.211212	0.088058	11.952504
1158.754000	74.990644	11.126972	0.042189	25.222634	0.088051	11.957919
1158.754000	74.990644	11.122398	0.042192	25.212265	0.088058	11.953004
1158.794000	74.990644	11.129175	0.042187	25.227626	0.088048	11.960286
1158.794000	74.990644	11.123020	0.042191	25.213674	0.088057	11.953672
1158.834000	74.990644	11.121170	0.042192	25.209481	0.088059	11.951684
1158.854000	74.990644	11.123554	0.042191	25.214885	0.088056	11.954246
1158.854000	74.990644	11.126473	0.042189	25.221502	0.088052	11.957383
1158.874000	74.990644	11.123615	0.042191	25.215023	0.088056	11.954311
1158.894000	74.990644	11.124076	0.042190	25.216068	0.088055	11.954807
1158.914000	74.990644	11.120248	0.042193	25.207390	0.088060	11.950692
1158.954000	74.990644	11.118623	0.042194	25.203707	0.088063	11.948946
1158.974000	74.990644	11.125930	0.042189	25.220270	0.088053	11.956799
1158.994000	74.990644	11.121864	0.042192	25.211054	0.088058	11.952429
1159.014000	74.990644	11.124173	0.042190	25.216288	0.088055	11.954911
1159.034000	74.990644	11.123104	0.042191	25.213865	0.088057	11.953762
1159.054000	74.990644	11.122502	0.042192	25.212501	0.088057	11.953116
1159.074000	74.990644	11.125762	0.042189	25.219891	0.088053	11.956619
1159.074000	74.990644	11.122830	0.042191	25.213244	0.088057	11.953468
1159.094000	74.990644	11.120592	0.042193	25.208171	0.088060	11.951062
1159.114000	74.990644	11.123902	0.042191	25.215675	0.088055	11.954620
1159.134000	74.990644	11.129971	0.042187	25.229432	0.088047	11.961142
1159.174000	74.990644	11.128001	0.042188	25.224965	0.088050	11.959024
1159.174000	74.990644	11.126396	0.042189	25.221327	0.088052	11.957300
1159.214000	74.990644	11.122463	0.042192	25.212412	0.088057	11.953073
1159.234000	74.990644	11.122317	0.042192	25.212082	0.088058	11.952917
1159.254000	74.990644	11.126911	0.042189	25.222495	0.088051	11.957853
1159.274000	74.990644	11.129254	0.042187	25.227806	0.088048	11.960371
1159.294000	74.990644	11.124012	0.042191	25.215923	0.088055	11.954738
1159.294000	74.990644	11.123930	0.042191	25.215738	0.088055	11.954650
1159.314000	74.990644	11.123441	0.042191	25.214628	0.088056	11.954124
1159.334000	74.990644	11.124583	0.042190	25.217217	0.088055	11.955351
1159.354000	74.990644	11.122236	0.042192	25.211896	0.088058	11.952829
1159.374000	74.990644	11.131852	0.042185	25.233696	0.088045	11.963164
1159.394000	74.990644	11.125361	0.042190	25.218981	0.088054	11.956187
1159.434000	74.990644	11.126587	0.042189	25.221759	0.088052	11.957505
1159.454000	74.990644	11.131303	0.042186	25.232451	0.088046	11.962573
1159.474000	74.990644	11.131106	0.042186	25.232004	0.088046	11.962362
1159.494000	74.990644	11.123547	0.042191	25.214868	0.088056	11.954238
1159.494000	74.990644	11.126086	0.042189	25.220624	0.088053	11.956967
1159.514000	74.990644	11.122866	0.042191	25.213326	0.088057	11.953506
1159.534000	74.990644	11.128213	0.042188	25.225445	0.088050	11.959252
1159.554000	74.990644	11.128951	0.042187	25.227119	0.088049	11.960045
1159.574000	74.990644	11.126326	0.042189	25.221168	0.088052	11.957225
1159.594000	74.990644	11.119410	0.042194	25.205491	0.088062	11.949792
1159.634000	74.990644	11.129435	0.042187	25.228217	0.088048	11.960566
1159.654000	74.990644	11.126073	0.042189	25.220594	0.088053	11.956952
1159.674000	74.990644	11.122598	0.042191	25.212718	0.088057	11.953218
1159.694000	74.990644	11.126351	0.042189	25.221226	0.088052	11.957252
1159.714000	74.990644	11.124404	0.042190	25.216813	0.088055	11.955160
1159.714000	74.990644	11.121203	0.042192	25.209555	0.088059	11.951719
1159.734000	74.990644	11.119417	0.042194	25.205507	0.088062	11.949799
1159.754000	74.990644	11.117949	0.042194	25.202179	0.088064	11.948222
1159.774000	74.990644	11.118179	0.042194	25.202700	0.088063	11.948469
1159.794000	74.990644	11.122576	0.042191	25.212669	0.088057	11.953195
1159.834000	74.990644	11.119547	0.042193	25.205803	0.088061	11.949940
1159.854000	74.990644	11.123004	0.042191	25.213639	0.088057	11.953655
1159.874000	74.990644	11.122249	0.042192	25.211927	0.088058	11.952843
1159.894000	74.990644	11.117290	0.042195	25.200687	0.088064	11.947514
1159.914000	74.990644	11.114428	0.042197	25.194198	0.088068	11.944438
1159.934000	74.990644	11.117279	0.042195	25.200660	0.088064	11.947502
1159.934000	74.990644	11.118876	0.042194	25.204282	0.088062	11.949219
1159.954000	74.990644	11.117942	0.042195	25.202165	0.088064	11.948215
1159.974000	74.990644	11.118516	0.042194	25.203466	0.088063	11.948832
1159.994000	74.990644	11.116431	0.042195	25.198739	0.088066	11.946591
1160.014000	74.990644	11.120906	0.042193	25.208882	0.088060	11.951400
1160.034000	74.990644	11.120332	0.042193	25.207582	0.088060	11.950783
1160.074000	74.990644	11.122012	0.042192	25.211389	0.088058	11.952588
1160.094000	74.990644	11.120576	0.042193	25.208135	0.088060	11.951045
1160.114000	74.990644	11.116728	0.042195	25.199413	0.088065	11.946910
1160.134000	74.990644	11.117955	0.042194	25.202193	0.088064	11.948228
1160.134000	74.990644	11.115126	0.042196	25.195780	0.088067	11.945188
1160.154000	74.990644	11.113791	0.042197	25.192755	0.088069	11.943754
1160.174000	74.990644	11.115718	0.042196	25.197122	0.088067	11.945824
1160.194000	74.990644	11.110129	0.042200	25.184454	0.088074	11.939818
1160.214000	74.990644	11.117112	0.042195	25.200282	0.088065	11.947322
1160.254000	74.990644	11.122001	0.042192	25.211365	0.088058	11.952577
1160.274000	74.990644	11.114060	0.042197	25.193365	0.088069	11.944043
1160.294000	74.990644	11.117362	0.042195	25.200848	0.088064	11.947591
1160.314000	74.990644	11.118385	0.042194	25.203169	0.088063	11.948691
1160.334000	74.990644	11.119276	0.042194	25.205188	0.088062	11.949648
1160.354000	74.990644	11.116086	0.042196	25.197956	0.088066	11.946220
1160.354000	74.990644	11.120345	0.042193	25.207612	0.088060	11.950797
1160.374000	74.990644	11.120286	0.042193	25.207478	0.088060	11.950734
1160.394000	74.990644	11.118652	0.042194	25.203773	0.088063	11.948978
1160.414000	74.990644	11.118224	0.042194	25.202803	0.088063	11.948517
1160.434000	74.990644	11.117073	0.042195	25.200194	0.088065	11.947281
1160.474000	74.990644	11.117543	0.042195	25.201259	0.088064	11.947786
1160.494000	74.990644	11.119706	0.042193	25.206162	0.088061	11.950110
1160.514000	74.990644	11.119183	0.042194	25.204976	0.088062	11.949548
1160.534000	74.990644	11.116579	0.042195	25.199075	0.088065	11.946750
1160.554000	74.990644	11.120712	0.042193	25.208444	0.088060	11.951192
1160.574000	74.990644	11.115605	0.042196	25.196866	0.088067	11.945703
1160.574000	74.990644	11.120863	0.042193	25.208786	0.088060	11.951354
1160.594000	74.990644	11.118955	0.042194	25.204461	0.088062	11.949304
1160.614000	74.990644	11.120287	0.042193	25.207479	0.088060	11.950734
1160.634000	74.990644	11.116889	0.042195	25.199777	0.088065	11.947083
1160.674000	74.990644	11.120360	0.042193	25.207645	0.088060	11.950813
1160.694000	74.990644	11.121792	0.042192	25.210892	0.088058	11.952352
1160.694000	74.990644	11.121376	0.042192	25.209948	0.088059	11.951905
1160.734000	74.990644	11.118500	0.042194	25.203429	0.088063	11.948814
1160.754000	74.990644	11.117146	0.042195	25.200359	0.088065	11.947359
1160.774000	74.990644	11.118684	0.042194	25.203846	0.088063	11.949012
1160.774000	74.990644	11.121839	0.042192	25.210997	0.088058	11.952402
1160.794000	74.990644	11.117818	0.042195	25.201883	0.088064	11.948081
1160.814000	74.990644	11.122739	0.042191	25.213038	0.088057	11.953370
1160.834000	74.990644	11.121693	0.042192	25.210665	0.088058	11.952245
1160.874000	74.990644	11.127601	0.042188	25.224060	0.088051	11.958595
1160.874000	74.990644	11.119996	0.042193	25.206819	0.088061	11.950422
1160.914000	74.990644	11.124497	0.042190	25.217023	0.088055	11.955259
1160.934000	74.990644	11.120743	0.042193	25.208514	0.088060	11.951225
1160.954000	74.990644	11.117093	0.042195	25.200238	0.088065	11.947302
1160.974000	74.990644	11.119226	0.042194	25.205074	0.088062	11.949594
1160.994000	74.990644	11.120733	0.042193	25.208490	0.088060	11.951214
1160.994000	74.990644	11.120307	0.042193	25.207525	0.088060	11.950756
1161.014000	74.990644	11.120598	0.042193	25.208185	0.088060	11.951069
1161.034000	74.990644	11.128514	0.042188	25.226129	0.088049	11.959576
1161.054000	74.990644	11.128031	0.042188	25.225034	0.088050	11.959057
1161.074000	74.990644	11.121899	0.042192	25.211133	0.088058	11.952467
1161.094000	74.990644	11.118115	0.042194	25.202557	0.088063	11.948401
1161.134000	74.990644	11.124267	0.042190	25.216501	0.088055	11.955012
1161.154000	74.990644	11.119486	0.042193	25.205663	0.088061	11.949874
1161.174000	74.990644	11.121568	0.042192	25.210383	0.088059	11.952111
1161.194000	74.990644	11.123143	0.042191	25.213955	0.088057	11.953804
1161.214000	74.990644	11.116281	0.042196	25.198399	0.088066	11.946430
1161.214000	74.990644	11.117833	0.042195	25.201917	0.088064	11.948097
1161.234000	74.990644	11.114007	0.042197	25.193245	0.088069	11.943986
1161.254000	74.990644	11.114935	0.042196	25.195348	0.088068	11.944983
1161.274000	74.990644	11.118260	0.042194	25.202884	0.088063	11.948556
1161.314000	74.990644	11.120410	0.042193	25.207757	0.088060	11.950866
1161.314000	74.990644	11.116496	0.042195	25.198886	0.088065	11.946660
1161.354000	74.990644	11.120640	0.042193	25.208280	0.088060	11.951114
1161.374000	74.990644	11.121660	0.042192	25.210592	0.088059	11.952210
1161.394000	74.990644	11.114788	0.042197	25.195015	0.088068	11.944825
1161.414000	74.990644	11.117710	0.042195	25.201638	0.088064	11.947965
1161.414000	74.990644	11.117925	0.042195	25.202126	0.088064	11.948197
1161.434000	74.990644	11.111863	0.042198	25.188383	0.088072	11.941681
1161.454000	74.990644	11.112935	0.042198	25.190814	0.088070	11.942834
1161.474000	74.990644	11.118682	0.042194	25.203841	0.088063	11.949010
1161.513000	74.990644	11.121399	0.042192	25.210000	0.088059	11.951929
1161.533000	74.990644	11.117672	0.042195	25.201551	0.088064	11.947924
1161.553000	74.990644	11.119767	0.042193	25.206300	0.088061	11.950176
1161.573000	74.990644	11.120282	0.042193	25.207469	0.088060	11.950730
1161.593000	74.990644	11.121773	0.042192	25.210848	0.088058	11.952332
1161.613000	74.990644	11.116504	0.042195	25.198905	0.088065	11.946669
1161.633000	74.990644	11.121872	0.042192	25.211072	0.088058	11.952438
1161.633000	74.990644	11.120512	0.042193	25.207988	0.088060	11.950976
1161.653000	74.990644	11.125945	0.042189	25.220304	0.088053	11.956815
1161.673000	74.990644	11.117260	0.042195	25.200618	0.088064	11.947482
1161.713000	74.990644	11.117725	0.042195	25.201672	0.088064	11.947981
1161.733000	74.990644	11.120567	0.042193	25.208115	0.088060	11.951036
1161.753000	74.990644	11.113856	0.042197	25.192902	0.088069	11.943823
1161.773000	74.990644	11.118507	0.042194	25.203444	0.088063	11.948821
1161.793000	74.990644	11.116180	0.042196	25.198169	0.088066	11.946321
1161.813000	74.990644	11.121033	0.042192	25.209169	0.088059	11.951536
1161.833000	74.990644	11.119003	0.042194	25.204570	0.088062	11.949355
1161.853000	74.990644	11.120523	0.042193	25.208014	0.088060	11.950988
1161.853000	74.990644	11.116279	0.042196	25.198394	0.088066	11.946427
1161.873000	74.990644	11.119006	0.042194	25.204576	0.088062	11.949358
1161.893000	74.990644	11.122631	0.042191	25.212793	0.088057	11.953254
1161.933000	74.990644	11.119162	0.042194	25.204929	0.088062	11.949525
1161.953000	74.990644	11.121344	0.042192	25.209875	0.088059	11.951870
1161.973000	74.990644	11.116724	0.042195	25.199402	0.088065	11.946905
1161.993000	74.990644	11.119178	0.042194	25.204966	0.088062	11.949543
1162.013000	74.990644	11.119211	0.042194	25.205040	0.088062	11.949578
1162.033000	74.990644	11.114742	0.042197	25.194911	0.088068	11.944776
1162.053000	74.990644	11.121395	0.042192	25.209992	0.088059	11.951926
1162.053000	74.990644	11.123847	0.042191	25.215548	0.088056	11.954560
1162.073000	74.990644	11.115964	0.042196	25.197680	0.088066	11.946089
1162.093000	74.990644	11.113175	0.042198	25.191359	0.088070	11.943092
1162.133000	74.990644	11.113918	0.042197	25.193043	0.088069	11.943891
1162.153000	74.990644	11.122324	0.042192	25.212097	0.088058	11.952924
1162.173000	74.990644	11.117589	0.042195	25.201363	0.088064	11.947835
1162.193000	74.990644	11.114185	0.042197	25.193648	0.088069	11.944177
1162.213000	74.990644	11.120536	0.042193	25.208043	0.088060	11.951002
1162.233000	74.990644	11.124098	0.042190	25.216117	0.088055	11.954830
1162.253000	74.990644	11.114141	0.042197	25.193547	0.088069	11.944129
1162.273000	74.990644	11.117038	0.042195	25.200116	0.088065	11.947244
1162.273000	74.990644	11.119447	0.042194	25.205574	0.088062	11.949832
1162.293000	74.990644	11.118368	0.042194	25.203130	0.088063	11.948672
1162.333000	74.990644	11.120980	0.042193	25.209051	0.088059	11.951480
1162.353000	74.990644	11.123342	0.042191	25.214405	0.088056	11.954018
1162.373000	74.990644	11.119218	0.042194	25.205056	0.088062	11.949586
1162.393000	74.990644	11.115943	0.042196	25.197633	0.088066	11.946066
1162.413000	74.990644	11.120840	0.042193	25.208732	0.088060	11.951328
1162.433000	74.990644	11.118646	0.042194	25.203760	0.088063	11.948971
1162.453000	74.990644	11.122461	0.042192	25.212408	0.088057	11.953071
1162.473000	74.990644	11.119522	0.042193	25.205745	0.088061	11.949912
1162.493000	74.990644	11.119170	0.042194	25.204949	0.088062	11.949535
1162.493000	74.990644	11.115398	0.042196	25.196397	0.088067	11.945481
1162.513000	74.990644	11.115769	0.042196	25.197238	0.088066	11.945879
1162.553000	74.990644	11.116653	0.042195	25.199243	0.088065	11.946830
1162.553000	74.990644	11.125753	0.042189	25.219870	0.088053	11.956609
1162.593000	74.990644	11.118195	0.042194	25.202738	0.088063	11.948487
1162.613000	74.990644	11.113423	0.042197	25.191919	0.088070	11.943358
1162.633000	74.990644	11.117557	0.042195	25.201292	0.088064	11.947801
1162.653000	74.990644	11.121693	0.042192	25.210666	0.088058	11.952246
1162.673000	74.990644	11.116895	0.042195	25.199790	0.088065	11.947089
1162.693000	74.990644	11.121467	0.042192	25.210153	0.088059	11.952002
1162.693000	74.990644	11.114712	0.042197	25.194841	0.088068	11.944743
1162.713000	74.990644	11.110759	0.042199	25.185881	0.088073	11.940495
1162.753000	74.990644	11.118497	0.042194	25.203423	0.088063	11.948811
1162.773000	74.990644	11.114146	0.042197	25.193560	0.088069	11.944135
1162.793000	74.990644	11.116704	0.042195	25.199358	0.088065	11.946884
1162.813000	74.990644	11.117314	0.042195	25.200741	0.088064	11.947540
1162.833000	74.990644	11.122443	0.042192	25.212367	0.088057	11.953052
1162.853000	74.990644	11.116487	0.042195	25.198866	0.088065	11.946651
1162.873000	74.990644	11.123808	0.042191	25.215460	0.088056	11.954518
1162.893000	74.990644	11.113517	0.042197	25.192134	0.088069	11.943460
1162.913000	74.990644	11.121033	0.042192	25.209170	0.088059	11.951536
1162.913000	74.990644	11.119488	0.042193	25.205668	0.088061	11.949876
1162.933000	74.990644	11.116080	0.042196	25.197944	0.088066	11.946214
1162.973000	74.990644	11.115338	0.042196	25.196262	0.088067	11.945416
1162.993000	74.990644	11.111098	0.042199	25.186650	0.088073	11.940859
1163.013000	74.990644	11.118935	0.042194	25.204415	0.088062	11.949282
1163.033000	74.990644	11.111902	0.042198	25.188472	0.088072	11.941723
1163.053000	74.990644	11.115061	0.042196	25.195634	0.088067	11.945119
1163.073000	74.990644	11.108832	0.042200	25.181513	0.088076	11.938424
1163.093000	74.990644	11.115201	0.042196	25.195951	0.088067	11.945269
1163.113000	74.990644	11.110568	0.042199	25.185449	0.088073	11.940290
1163.133000	74.990644	11.117336	0.042195	25.200790	0.088064	11.947563
1163.133000	74.990644	11.111721	0.042199	25.188063	0.088072	11.941529
1163.153000	74.990644	11.120697	0.042193	25.208408	0.088060	11.951175
1163.173000	74.990644	11.114892	0.042196	25.195250	0.088068	11.944937
1163.193000	74.990644	11.107663	0.042201	25.178864	0.088077	11.937168
1163.233000	74.990644	11.110882	0.042199	25.186160	0.088073	11.940627
1163.253000	74.990644	11.113514	0.042197	25.192127	0.088070	11.943456
1163.273000	74.990644	11.111718	0.042199	25.188056	0.088072	11.941526
1163.293000	74.990644	11.115351	0.042196	25.196289	0.088067	11.945430
1163.313000	74.990644	11.117001	0.042195	25.200030	0.088065	11.947203
1163.333000	74.990644	11.116468	0.042195	25.198823	0.088066	11.946631
1163.333000	74.990644	11.117179	0.042195	25.200434	0.088065	11.947394
1163.353000	74.990644	11.116678	0.042195	25.199298	0.088065	11.946856
1163.373000	74.990644	11.114258	0.042197	25.193814	0.088068	11.944256
1163.393000	74.990644	11.114770	0.042197	25.194973	0.088068	11.944805
1163.413000	74.990644	11.110424	0.042199	25.185122	0.088074	11.940135
1163.453000	74.990644	11.108185	0.042201	25.180047	0.088077	11.937729
1163.473000	74.990644	11.109315	0.042200	25.182608	0.088075	11.938943
1163.493000	74.990644	11.112950	0.042198	25.190848	0.088070	11.942850
1163.513000	74.990644	11.107031	0.042202	25.177430	0.088078	11.936489
1163.533000	74.990644	11.111833	0.042198	25.188315	0.088072	11.941649
1163.553000	74.990644	11.113640	0.042197	25.192412	0.088069	11.943591
1163.553000	74.990644	11.111157	0.042199	25.186783	0.088073	11.940923
1163.573000	74.990644	11.109067	0.042200	25.182045	0.088075	11.938676
1163.593000	74.990644	11.114093	0.042197	25.193438	0.088069	11.944078
1163.633000	74.990644	11.108271	0.042201	25.180241	0.088077	11.937821
1163.633000	74.990644	11.105499	0.042203	25.173957	0.088080	11.934842
1163.673000	74.990644	11.107104	0.042202	25.177597	0.088078	11.936567
1163.693000	74.990644	11.107720	0.042201	25.178993	0.088077	11.937229
1163.713000	74.990644	11.102695	0.042204	25.167601	0.088084	11.931829
1163.733000	74.990644	11.103282	0.042204	25.168933	0.088083	11.932460
1163.753000	74.990644	11.105866	0.042202	25.174790	0.088080	11.935237
1163.773000	74.990644	11.104438	0.042203	25.171554	0.088082	11.933703
1163.773000	74.990644	11.101479	0.042205	25.164846	0.088086	11.930523
1163.793000	74.990644	11.107905	0.042201	25.179412	0.088077	11.937428
1163.813000	74.990644	11.108088	0.042201	25.179827	0.088077	11.937625
1163.853000	74.990644	11.108321	0.042201	25.180356	0.088077	11.937875
1163.873000	74.990644	11.102538	0.042205	25.167245	0.088084	11.931660
1163.893000	74.990644	11.103657	0.042204	25.169783	0.088083	11.932863
1163.913000	74.990644	11.103016	0.042204	25.168330	0.088084	11.932174
1163.933000	74.990644	11.104686	0.042203	25.172115	0.088081	11.933969
1163.953000	74.990644	11.114469	0.042197	25.194292	0.088068	11.944483
1163.973000	74.990644	11.104885	0.042203	25.172566	0.088081	11.934182
1163.973000	74.990644	11.109949	0.042200	25.184046	0.088074	11.939625
1163.993000	74.990644	11.105450	0.042203	25.173846	0.088080	11.934789
1164.013000	74.990644	11.105497	0.042203	25.173953	0.088080	11.934840
1164.033000	74.990644	11.107340	0.042201	25.178132	0.088078	11.936821
1164.073000	74.990644	11.112603	0.042198	25.190062	0.088071	11.942477
1164.093000	74.990644	11.107391	0.042201	25.178248	0.088078	11.936876
1164.093000	74.990644	11.106797	0.042202	25.176900	0.088079	11.936237
1164.133000	74.990644	11.108831	0.042200	25.181511	0.088076	11.938423
1164.153000	74.990644	11.101368	0.042205	25.164594	0.088086	11.930403
1164.173000	74.990644	11.101515	0.042205	25.164926	0.088086	11.930560
1164.193000	74.990644	11.106341	0.042202	25.175867	0.088079	11.935747
1164.193000	74.990644	11.107871	0.042201	25.179334	0.088077	11.937391
1164.213000	74.990644	11.108735	0.042201	25.181293	0.088076	11.938320
1164.233000	74.990644	11.105007	0.042203	25.172843	0.088081	11.934314
1164.273000	74.990644	11.106829	0.042202	25.176973	0.088079	11.936272
1164.273000	74.990644	11.106031	0.042202	25.175165	0.088080	11.935415
1164.313000	74.990644	11.111699	0.042199	25.188012	0.088072	11.941505
1164.333000	74.990644	11.112741	0.042198	25.190373	0.088071	11.942625
1164.353000	74.990644	11.104154	0.042203	25.170910	0.088082	11.933397
1164.373000	74.990644	11.110292	0.042199	25.184823	0.088074	11.939993
1164.393000	74.990644	11.108616	0.042201	25.181024	0.088076	11.938192
1164.413000	74.990644	11.112646	0.042198	25.190160	0.088071	11.942524
1164.413000	74.990644	11.109874	0.042200	25.183875	0.088074	11.939544
1164.433000	74.990644	11.105289	0.042203	25.173483	0.088081	11.934617
1164.473000	74.990644	11.110806	0.042199	25.185989	0.088073	11.940546
1164.473000	74.990644	11.108314	0.042201	25.180339	0.088077	11.937867
1164.513000	74.990644	11.104648	0.042203	25.172029	0.088081	11.933928
1164.533000	74.990644	11.104101	0.042204	25.170790	0.088082	11.933340
1164.553000	74.990644	11.101607	0.042205	25.165136	0.088086	11.930660
1164.573000	74.990644	11.107705	0.042201	25.178958	0.088077	11.937213
1164.593000	74.990644	11.101650	0.042205	25.165232	0.088085	11.930705
1164.613000	74.990644	11.104408	0.042203	25.171484	0.088082	11.933670
1164.613000	74.990644	11.106366	0.042202	25.175924	0.088079	11.935775
1164.633000	74.990644	11.107994	0.042201	25.179613	0.088077	11.937523
1164.653000	74.990644	11.108260	0.042201	25.180217	0.088077	11.937810
1164.673000	74.990644	11.102780	0.042204	25.167795	0.088084	11.931920
1164.693000	74.990644	11.107733	0.042201	25.179021	0.088077	11.937243
1164.733000	74.990644	11.105471	0.042203	25.173894	0.088080	11.934812
1164.753000	74.990644	11.108751	0.042200	25.181330	0.088076	11.938338
1164.773000	74.990644	11.111313	0.042199	25.187137	0.088072	11.941090
1164.793000	74.990644	11.112846	0.042198	25.190611	0.088070	11.942738
1164.813000	74.990644	11.102999	0.042204	25.168292	0.088084	11.932156
1164.833000	74.990644	11.104753	0.042203	25.172267	0.088081	11.934040
1164.833000	74.990644	11.105232	0.042203	25.173353	0.088081	11.934555
1164.853000	74.990644	11.107380	0.042201	25.178223	0.088078	11.936864
1164.873000	74.990644	11.110269	0.042200	25.184771	0.088074	11.939969
1164.893000	74.990644	11.107525	0.042201	25.178552	0.088078	11.937020
1164.933000	74.990644	11.104901	0.042203	25.172604	0.088081	11.934200
1164.953000	74.990644	11.100888	0.042206	25.163507	0.088087	11.929887
1164.973000	74.990644	11.113486	0.042197	25.192064	0.088070	11.943426
1164.993000	74.990644	11.111510	0.042199	25.187584	0.088072	11.941302
1165.013000	74.990644	11.110711	0.042199	25.185772	0.088073	11.940443
1165.033000	74.990644	11.109569	0.042200	25.183184	0.088075	11.939216
1165.053000	74.990644	11.111877	0.042198	25.188416	0.088072	11.941697
1165.053000	74.990644	11.111806	0.042199	25.188255	0.088072	11.941621
1165.073000	74.990644	11.109123	0.042200	25.182173	0.088075	11.938737
1165.093000	74.990644	11.111766	0.042199	25.188164	0.088072	11.941577
1165.113000	74.990644	11.113195	0.042198	25.191404	0.088070	11.943113
1165.153000	74.990644	11.109956	0.042200	25.184060	0.088074	11.939632
1165.173000	74.990644	11.119633	0.042193	25.205996	0.088061	11.950031
1165.193000	74.990644	11.114783	0.042197	25.195003	0.088068	11.944820
1165.213000	74.990644	11.108368	0.042201	25.180461	0.088076	11.937925
1165.233000	74.990644	11.109893	0.042200	25.183918	0.088074	11.939564
1165.253000	74.990644	11.113817	0.042197	25.192814	0.088069	11.943782
1165.253000	74.990644	11.110982	0.042199	25.186388	0.088073	11.940735
1165.273000	74.990644	11.112016	0.042198	25.188731	0.088072	11.941846
1165.293000	74.990644	11.111080	0.042199	25.186610	0.088073	11.940840
1165.313000	74.990644	11.104020	0.042204	25.170605	0.088082	11.933253
1165.333000	74.990644	11.110332	0.042199	25.184912	0.088074	11.940036
1165.373000	74.990644	11.112489	0.042198	25.189802	0.088071	11.942354
1165.393000	74.990644	11.108262	0.042201	25.180222	0.088077	11.937812
1165.413000	74.990644	11.104598	0.042203	25.171915	0.088082	11.933874
1165.433000	74.990644	11.108035	0.042201	25.179706	0.088077	11.937567
1165.453000	74.990644	11.110239	0.042200	25.184702	0.088074	11.939936
1165.473000	74.990644	11.108557	0.042201	25.180889	0.088076	11.938128
1165.473000	74.990644	11.109464	0.042200	25.182945	0.088075	11.939103
1165.493000	74.990644	11.105024	0.042203	25.172882	0.088081	11.934332
1165.513000	74.990644	11.106706	0.042202	25.176695	0.088079	11.936140
1165.553000	74.990644	11.108437	0.042201	25.180618	0.088076	11.938000
1165.573000	74.990644	11.107720	0.042201	25.178993	0.088077	11.937229
1165.593000	74.990644	11.109080	0.042200	25.182076	0.088075	11.938691
1165.613000	74.990644	11.106386	0.042202	25.175968	0.088079	11.935795
1165.633000	74.990644	11.109305	0.042200	25.182586	0.088075	11.938933
1165.653000	74.990644	11.107544	0.042201	25.178595	0.088078	11.937040
1165.673000	74.990644	11.106893	0.042202	25.177118	0.088078	11.936341
1165.693000	74.990644	11.105579	0.042203	25.174140	0.088080	11.934929
1165.693000	74.990644	11.107719	0.042201	25.178989	0.088077	11.937228
1165.713000	74.990644	11.109962	0.042200	25.184075	0.088074	11.939639
1165.753000	74.990644	11.108777	0.042200	25.181388	0.088076	11.938365
1165.753000	74.990644	11.107369	0.042201	25.178196	0.088078	11.936851
1165.793000	74.990644	11.106473	0.042202	25.176166	0.088079	11.935889
1165.813000	74.990644	11.111095	0.042199	25.186643	0.088073	11.940856
1165.833000	74.990644	11.108571	0.042201	25.180922	0.088076	11.938144
1165.853000	74.990644	11.105160	0.042203	25.173190	0.088081	11.934478
1165.873000	74.990644	11.112169	0.042198	25.189077	0.088071	11.942010
1165.893000	74.990644	11.111323	0.042199	25.187160	0.088072	11.941101
1165.893000	74.990644	11.106439	0.042202	25.176089	0.088079	11.935853
1165.913000	74.990644	11.102138	0.042205	25.166338	0.088085	11.931230
1165.933000	74.990644	11.104354	0.042203	25.171362	0.088082	11.933611
1165.953000	74.990644	11.101115	0.042205	25.164020	0.088086	11.930131
1165.973000	74.990644	11.103945	0.042204	25.170435	0.088082	11.933172
1166.013000	74.990644	11.102605	0.042205	25.167397	0.088084	11.931732
1166.033000	74.990644	11.101406	0.042205	25.164681	0.088086	11.930444
1166.053000	74.990644	11.104413	0.042203	25.171497	0.088082	11.933676
1166.073000	74.990644	11.105706	0.042202	25.174426	0.088080	11.935064
1166.093000	74.990644	11.113305	0.042198	25.191653	0.088070	11.943231
1166.113000	74.990644	11.103307	0.042204	25.168990	0.088083	11.932487
1166.113000	74.990644	11.105774	0.042202	25.174582	0.088080	11.935138
1166.133000	74.990644	11.103779	0.042204	25.170058	0.088083	11.932993
1166.153000	74.990644	11.102790	0.042204	25.167818	0.088084	11.931931
1166.173000	74.990644	11.102045	0.042205	25.166129	0.088085	11.931131
1166.213000	74.990644	11.102276	0.042205	25.166651	0.088085	11.931378
1166.233000	74.990644	11.101337	0.042205	25.164523	0.088086	11.930369
1166.253000	74.990644	11.101043	0.042206	25.163858	0.088086	11.930054
1166.273000	74.990644	11.104288	0.042203	25.171213	0.088082	11.933541
1166.293000	74.990644	11.102259	0.042205	25.166613	0.088085	11.931360
1166.313000	74.990644	11.104628	0.042203	25.171985	0.088081	11.933907
1166.333000	74.990644	11.105239	0.042203	25.173369	0.088081	11.934563
1166.333000	74.990644	11.104973	0.042203	25.172766	0.088081	11.934277
1166.353000	74.990644	11.102552	0.042205	25.167277	0.088084	11.931675
1166.373000	74.990644	11.104833	0.042203	25.172448	0.088081	11.934126
1166.413000	74.990644	11.108940	0.042200	25.181759	0.088076	11.938541
1166.413000	74.990644	11.103411	0.042204	25.169225	0.088083	11.932598
1166.453000	74.990644	11.101257	0.042205	25.164342	0.088086	11.930283
1166.473000	74.990644	11.100612	0.042206	25.162881	0.088087	11.929591
1166.493000	74.990644	11.103621	0.042204	25.169701	0.088083	11.932824
1166.513000	74.990644	11.103711	0.042204	25.169906	0.088083	11.932921
1166.533000	74.990644	11.101333	0.042205	25.164515	0.088086	11.930365
1166.533000	74.990644	11.104851	0.042203	25.172489	0.088081	11.934146
1166.553000	74.990644	11.100119	0.042206	25.161763	0.088088	11.929061
1166.573000	74.990644	11.105224	0.042203	25.173335	0.088081	11.934547
1166.593000	74.990644	11.100792	0.042206	25.163288	0.088087	11.929784
1166.633000	74.990644	11.092767	0.042211	25.145097	0.088097	11.921160
1166.653000	74.990644	11.093612	0.042210	25.147013	0.088096	11.922068
1166.673000	74.990644	11.098471	0.042207	25.158027	0.088090	11.927290
1166.693000	74.990644	11.102633	0.042204	25.167461	0.088084	11.931762
1166.713000	74.990644	11.093198	0.042211	25.146074	0.088097	11.921623
1166.733000	74.990644	11.096311	0.042209	25.153132	0.088093	11.924969
1166.753000	74.990644	11.095032	0.042209	25.150232	0.088094	11.923594
1166.753000	74.990644	11.104771	0.042203	25.172308	0.088081	11.934060
1166.773000	74.990644	11.102870	0.042204	25.167998	0.088084	11.932017
1166.793000	74.990644	11.101341	0.042205	25.164533	0.088086	11.930374
1166.813000	74.990644	11.101376	0.042205	25.164612	0.088086	11.930412
1166.833000	74.990644	11.099804	0.042206	25.161049	0.088088	11.928722
1166.873000	74.990644	11.093541	0.042210	25.146851	0.088096	11.921991
1166.893000	74.990644	11.103779	0.042204	25.170059	0.088083	11.932994
1166.913000	74.990644	11.105021	0.042203	25.172876	0.088081	11.934329
1166.933000	74.990644	11.097695	0.042208	25.156269	0.088091	11.926456
1166.953000	74.990644	11.099016	0.042207	25.159263	0.088089	11.927876
1166.973000	74.990644	11.106505	0.042202	25.176238	0.088079	11.935923
1166.973000	74.990644	11.094149	0.042210	25.148229	0.088096	11.922644
1166.993000	74.990644	11.104478	0.042203	25.171645	0.088082	11.933746
1167.033000	74.990644	11.095856	0.042209	25.152100	0.088093	11.924480
1167.033000	74.990644	11.096995	0.042208	25.154680	0.088092	11.925703
1167.073000	74.990644	11.094802	0.042210	25.149710	0.088095	11.923346
1167.093000	74.990644	11.099696	0.042206	25.160803	0.088088	11.928606
1167.113000	74.990644	11.098927	0.042207	25.159062	0.088089	11.927780
1167.133000	74.990644	11.093980	0.042210	25.147847	0.088096	11.922463
1167.153000	74.990644	11.098023	0.042207	25.157011	0.088090	11.926808
1167.173000	74.990644	11.097275	0.042208	25.155316	0.088091	11.926004
1167.173000	74.990644	11.099055	0.042207	25.159352	0.088089	11.927918
1167.193000	74.990644	11.101165	0.042205	25.164133	0.088086	11.930184
1167.213000	74.990644	11.096262	0.042209	25.153019	0.088093	11.924915
1167.253000	74.990644	11.099844	0.042206	25.161139	0.088088	11.928765
1167.273000	74.990644	11.102407	0.042205	25.166949	0.088084	11.931520
1167.293000	74.990644	11.091435	0.042212	25.142077	0.088099	11.919728
1167.313000	74.990644	11.094350	0.042210	25.148684	0.088095	11.922860
1167.333000	74.990644	11.098336	0.042207	25.157721	0.088090	11.927145
1167.353000	74.990644	11.099754	0.042206	25.160935	0.088088	11.928668
1167.373000	74.990644	11.094980	0.042209	25.150113	0.088094	11.923537
1167.393000	74.990644	11.092906	0.042211	25.145411	0.088097	11.921308
1167.393000	74.990644	11.094216	0.042210	25.148382	0.088096	11.922717
1167.413000	74.990644	11.094213	0.042210	25.148375	0.088096	11.922714
1167.453000	74.990644	11.096323	0.042209	25.153157	0.088093	11.924981
1167.473000	74.990644	11.096329	0.042209	25.153172	0.088093	11.924988
1167.473000	74.990644	11.091377	0.042212	25.141947	0.088099	11.919666
1167.513000	74.990644	11.102933	0.042204	25.168141	0.088084	11.932085
1167.533000	74.990644	11.095311	0.042209	25.150863	0.088094	11.923893
1167.553000	74.990644	11.100026	0.042206	25.161551	0.088088	11.928960
1167.573000	74.990644	11.091383	0.042212	25.141961	0.088099	11.919673
1167.593000	74.990644	11.095005	0.042209	25.150169	0.088094	11.923564
1167.613000	74.990644	11.095853	0.042209	25.152093	0.088093	11.924476
1167.613000	74.990644	11.095883	0.042209	25.152160	0.088093	11.924508
1167.633000	74.990644	11.097015	0.042208	25.154727	0.088092	11.925725
1167.673000	74.990644	11.096451	0.042209	25.153447	0.088093	11.925118
1167.673000	74.990644	11.093803	0.042210	25.147446	0.088096	11.922273
1167.713000	74.990644	11.098741	0.042207	25.158638	0.088089	11.927579
1167.733000	74.990644	11.096883	0.042208	25.154427	0.088092	11.925583
1167.753000	74.990644	11.098344	0.042207	25.157738	0.088090	11.927153
1167.773000	74.990644	11.096085	0.042209	25.152619	0.088093	11.924726
1167.793000	74.990644	11.091124	0.042212	25.141374	0.088100	11.919394
1167.813000	74.990644	11.097695	0.042208	25.156269	0.088091	11.926456
1167.813000	74.990644	11.096525	0.042208	25.153615	0.088092	11.925198
1167.833000	74.990644	11.096868	0.042208	25.154392	0.088092	11.925566
1167.853000	74.990644	11.098289	0.042207	25.157615	0.088090	11.927094
1167.873000	74.990644	11.096653	0.042208	25.153906	0.088092	11.925336
1167.913000	74.990644	11.094554	0.042210	25.149147	0.088095	11.923079
1167.933000	74.990644	11.097129	0.042208	25.154984	0.088092	11.925847
1167.953000	74.990644	11.095724	0.042209	25.151800	0.088093	11.924337
1167.973000	74.990644	11.092141	0.042211	25.143677	0.088098	11.920486
1167.993000	74.990644	11.096578	0.042208	25.153736	0.088092	11.925255
1168.013000	74.990644	11.091329	0.042212	25.141838	0.088099	11.919614
1168.033000	74.990644	11.096920	0.042208	25.154512	0.088092	11.925623
1168.033000	74.990644	11.100855	0.042206	25.163432	0.088087	11.929852
1168.053000	74.990644	11.098140	0.042207	25.157278	0.088090	11.926934
1168.073000	74.990644	11.095918	0.042209	25.152240	0.088093	11.924546
1168.093000	74.990644	11.089939	0.042213	25.138687	0.088101	11.918120
1168.113000	74.990644	11.090526	0.042212	25.140016	0.088100	11.918751
1168.153000	74.990644	11.094362	0.042210	25.148712	0.088095	11.922873
1168.173000	74.990644	11.094814	0.042210	25.149737	0.088095	11.923359
1168.193000	74.990644	11.096564	0.042208	25.153704	0.088092	11.925240
1168.213000	74.990644	11.095539	0.042209	25.151381	0.088094	11.924139
1168.233000	74.990644	11.100950	0.042206	25.163647	0.088086	11.929954
1168.253000	74.990644	11.093250	0.042211	25.146193	0.088097	11.921679
1168.253000	74.990644	11.097569	0.042208	25.155982	0.088091	11.926320
1168.273000	74.990644	11.098802	0.042207	25.158778	0.088089	11.927645
1168.293000	74.990644	11.097845	0.042208	25.156607	0.088091	11.926616
1168.313000	74.990644	11.101032	0.042206	25.163833	0.088086	11.930042
1168.353000	74.990644	11.098566	0.042207	25.158241	0.088090	11.927391
1168.373000	74.990644	11.096441	0.042209	25.153426	0.088093	11.925108
1168.393000	74.990644	11.096238	0.042209	25.152964	0.088093	11.924889
1168.413000	74.990644	11.099291	0.042207	25.159885	0.088089	11.928170
1168.433000	74.990644	11.093888	0.042210	25.147638	0.088096	11.922364
1168.453000	74.990644	11.096580	0.042208	25.153739	0.088092	11.925257
1168.453000	74.990644	11.095479	0.042209	25.151245	0.088094	11.924074
1168.473000	74.990644	11.102957	0.042204	25.168195	0.088084	11.932110
1168.493000	74.990644	11.095800	0.042209	25.151973	0.088093	11.924420
1168.513000	74.990644	11.100121	0.042206	25.161767	0.088088	11.929062
1168.533000	74.990644	11.099670	0.042206	25.160744	0.088088	11.928578
1168.573000	74.990644	11.089236	0.042213	25.137092	0.088102	11.917364
1168.593000	74.990644	11.095589	0.042209	25.151493	0.088094	11.924192
1168.613000	74.990644	11.097779	0.042208	25.156458	0.088091	11.926546
1168.633000	74.990644	11.097915	0.042208	25.156767	0.088091	11.926692
1168.653000	74.990644	11.090232	0.042213	25.139351	0.088101	11.918435
1168.673000	74.990644	11.094676	0.042210	25.149425	0.088095	11.923211
1168.673000	74.990644	11.098419	0.042207	25.157909	0.088090	11.927233
1168.693000	74.990644	11.097433	0.042208	25.155673	0.088091	11.926173
1168.713000	74.990644	11.090582	0.042212	25.140144	0.088100	11.918811
1168.753000	74.990644	11.096295	0.042209	25.153094	0.088093	11.924951
1168.753000	74.990644	11.097133	0.042208	25.154994	0.088092	11.925852
1168.793000	74.990644	11.095552	0.042209	25.151411	0.088094	11.924153
1168.813000	74.990644	11.096472	0.042209	25.153496	0.088092	11.925142
1168.833000	74.990644	11.098104	0.042207	25.157194	0.088090	11.926895
1168.853000	74.990644	11.092232	0.042211	25.143883	0.088098	11.920584
1168.873000	74.990644	11.096152	0.042209	25.152771	0.088093	11.924798
1168.893000	74.990644	11.095414	0.042209	25.151097	0.088094	11.924004
1168.893000	74.990644	11.093156	0.042211	25.145978	0.088097	11.921577
1168.913000	74.990644	11.098190	0.042207	25.157389	0.088090	11.926987
1168.953000	74.990644	11.094782	0.042210	25.149664	0.088095	11.923325
1168.973000	74.990644	11.093927	0.042210	25.147726	0.088096	11.922406
1168.993000	74.990644	11.094442	0.042210	25.148894	0.088095	11.922959
1169.013000	74.990644	11.094405	0.042210	25.148811	0.088095	11.922920
1169.033000	74.990644	11.097330	0.042208	25.155440	0.088091	11.926063
1169.053000	74.990644	11.097964	0.042208	25.156877	0.088090	11.926744
1169.073000	74.990644	11.100242	0.042206	25.162041	0.088087	11.929192
1169.093000	74.990644	11.096616	0.042208	25.153822	0.088092	11.925296
1169.093000	74.990644	11.100271	0.042206	25.162108	0.088087	11.929224
1169.113000	74.990644	11.100975	0.042206	25.163702	0.088086	11.929980
1169.133000	74.990644	11.097190	0.042208	25.155124	0.088092	11.925913
1169.173000	74.990644	11.099768	0.042206	25.160966	0.088088	11.928683
1169.193000	74.990644	11.091798	0.042212	25.142900	0.088099	11.920118
1169.213000	74.990644	11.088145	0.042214	25.134619	0.088104	11.916192
1169.233000	74.990644	11.096632	0.042208	25.153859	0.088092	11.925314
1169.253000	74.990644	11.093503	0.042210	25.146765	0.088096	11.921950
1169.273000	74.990644	11.096708	0.042208	25.154031	0.088092	11.925395
1169.293000	74.990644	11.095407	0.042209	25.151080	0.088094	11.923996
1169.313000	74.990644	11.099943	0.042206	25.161364	0.088088	11.928872
1169.313000	74.990644	11.092193	0.042211	25.143796	0.088098	11.920543
1169.333000	74.990644	11.084874	0.042216	25.127206	0.088108	11.912677
1169.353000	74.990644	11.093213	0.042211	25.146109	0.088097	11.921639
1169.373000	74.990644	11.091054	0.042212	25.141213	0.088100	11.919318
1169.393000	74.990644	11.090933	0.042212	25.140940	0.088100	11.919189
1169.433000	74.990644	11.089548	0.042213	25.137801	0.088102	11.917700
1169.453000	74.990644	11.086596	0.042215	25.131109	0.088106	11.914528
1169.473000	74.990644	11.094046	0.042210	25.147996	0.088096	11.922534
1169.493000	74.990644	11.091595	0.042212	25.142441	0.088099	11.919900
1169.513000	74.990644	11.088200	0.042214	25.134745	0.088104	11.916252
1169.533000	74.990644	11.094820	0.042210	25.149752	0.088095	11.923366
1169.533000	74.990644	11.084750	0.042216	25.126925	0.088108	11.912544
1169.553000	74.990644	11.097426	0.042208	25.155657	0.088091	11.926166
1169.593000	74.990644	11.094034	0.042210	25.147970	0.088096	11.922521
1169.613000	74.990644	11.092255	0.042211	25.143937	0.088098	11.920610
1169.633000	74.990644	11.084381	0.042216	25.126089	0.088109	11.912148
1169.653000	74.990644	11.092227	0.042211	25.143872	0.088098	11.920579
1169.673000	74.990644	11.088190	0.042214	25.134722	0.088104	11.916241
1169.693000	74.990644	11.090264	0.042213	25.139422	0.088101	11.918469
1169.713000	74.990644	11.090558	0.042212	25.140090	0.088100	11.918786
1169.733000	74.990644	11.095291	0.042209	25.150818	0.088094	11.923872
1169.733000	74.990644	11.087960	0.042214	25.134201	0.088104	11.915994
1169.753000	74.990644	11.089160	0.042213	25.136921	0.088102	11.917283
1169.773000	74.990644	11.087406	0.042214	25.132945	0.088105	11.915398
1169.813000	74.990644	11.084955	0.042216	25.127388	0.088108	11.912764
1169.833000	74.990644	11.085675	0.042216	25.129022	0.088107	11.913538
1169.853000	74.990644	11.089523	0.042213	25.137744	0.088102	11.917673
1169.873000	74.990644	11.088972	0.042213	25.136494	0.088103	11.917081
1169.893000	74.990644	11.089839	0.042213	25.138460	0.088101	11.918013
1169.913000	74.990644	11.090994	0.042212	25.141079	0.088100	11.919254
1169.933000	74.990644	11.088771	0.042214	25.136039	0.088103	11.916865
1169.953000	74.990644	11.088964	0.042213	25.136476	0.088103	11.917072
1169.953000	74.990644	11.092269	0.042211	25.143968	0.088098	11.920624
1169.973000	74.990644	11.092344	0.042211	25.144138	0.088098	11.920705
1169.993000	74.990644	11.087565	0.042214	25.133306	0.088104	11.915569
1170.013000	74.990644	11.098172	0.042207	25.157349	0.088090	11.926968
1170.053000	74.990644	11.090154	0.042213	25.139175	0.088101	11.918352
1170.073000	74.990644	11.095840	0.042209	25.152062	0.088093	11.924462
1170.093000	74.990644	11.089936	0.042213	25.138680	0.088101	11.918117
1170.113000	74.990644	11.091572	0.042212	25.142389	0.088099	11.919876
1170.133000	74.990644	11.089606	0.042213	25.137931	0.088102	11.917762
1170.153000	74.990644	11.090170	0.042213	25.139210	0.088101	11.918368
1170.173000	74.990644	11.093506	0.042210	25.146772	0.088096	11.921953
1170.173000	74.990644	11.088726	0.042214	25.135937	0.088103	11.916817
1170.193000	74.990644	11.090093	0.042213	25.139036	0.088101	11.918286
1170.233000	74.990644	11.093364	0.042211	25.146450	0.088097	11.921801
1170.233000	74.990644	11.089107	0.042213	25.136801	0.088102	11.917226
1170.273000	74.990644	11.088057	0.042214	25.134421	0.088104	11.916098
1170.293000	74.990644	11.091346	0.042212	25.141875	0.088099	11.919632
1170.313000	74.990644	11.094690	0.042210	25.149456	0.088095	11.923226
1170.333000	74.990644	11.090326	0.042213	25.139564	0.088101	11.918536
1170.353000	74.990644	11.094031	0.042210	25.147963	0.088096	11.922518
1170.373000	74.990644	11.090818	0.042212	25.140680	0.088100	11.919065
1170.373000	74.990644	11.087811	0.042214	25.133864	0.088104	11.915834
1170.393000	74.990644	11.087872	0.042214	25.134000	0.088104	11.915899
1170.413000	74.990644	11.095845	0.042209	25.152075	0.088093	11.924468
1170.453000	74.990644	11.094589	0.042210	25.149228	0.088095	11.923118
1170.453000	74.990644	11.093286	0.042211	25.146274	0.088097	11.921718
1170.493000	74.990644	11.097145	0.042208	25.155021	0.088092	11.925864
1170.513000	74.990644	11.100615	0.042206	25.162888	0.088087	11.929594
1170.533000	74.990644	11.098497	0.042207	25.158086	0.088090	11.927317
1170.553000	74.990644	11.093032	0.042211	25.145698	0.088097	11.921445
1170.573000	74.990644	11.096788	0.042208	25.154211	0.088092	11.925480
1170.593000	74.990644	11.094963	0.042209	25.150075	0.088095	11.923519
1170.593000	74.990644	11.097494	0.042208	25.155812	0.088091	11.926239
1170.613000	74.990644	11.097819	0.042208	25.156549	0.088091	11.926589
1170.633000	74.990644	11.093483	0.042210	25.146720	0.088097	11.921929
1170.653000	74.990644	11.094455	0.042210	25.148924	0.088095	11.922974
1170.673000	74.990644	11.096301	0.042209	25.153108	0.088093	11.924957
1170.713000	74.990644	11.090241	0.042213	25.139370	0.088101	11.918445
1170.713000	74.990644	11.092308	0.042211	25.144057	0.088098	11.920666
1170.753000	74.990644	11.084290	0.042216	25.125880	0.088109	11.912049
1170.773000	74.990644	11.091572	0.042212	25.142389	0.088099	11.919876
1170.793000	74.990644	11.086091	0.042215	25.129963	0.088106	11.913984
1170.813000	74.990644	11.092079	0.042211	25.143539	0.088098	11.920421
1170.813000	74.990644	11.087741	0.042214	25.133703	0.088104	11.915758
1170.833000	74.990644	11.088274	0.042214	25.134911	0.088104	11.916330
1170.853000	74.990644	11.092280	0.042211	25.143993	0.088098	11.920636
1170.873000	74.990644	11.086172	0.042215	25.130147	0.088106	11.914072
1170.913000	74.990644	11.088028	0.042214	25.134355	0.088104	11.916067
1170.933000	74.990644	11.087579	0.042214	25.133337	0.088104	11.915584
1170.953000	74.990644	11.087792	0.042214	25.133820	0.088104	11.915813
1170.973000	74.990644	11.087594	0.042214	25.133370	0.088104	11.915600
1170.993000	74.990644	11.083946	0.042217	25.125102	0.088109	11.911680
1171.013000	74.990644	11.082344	0.042218	25.121471	0.088112	11.909959
1171.013000	74.990644	11.087307	0.042214	25.132721	0.088105	11.915292
1171.033000	74.990644	11.088470	0.042214	25.135356	0.088103	11.916541
1171.053000	74.990644	11.084203	0.042217	25.125684	0.088109	11.911956
1171.093000	74.990644	11.089421	0.042213	25.137512	0.088102	11.917563
1171.113000	74.990644	11.084673	0.042216	25.126750	0.088108	11.912461
1171.133000	74.990644	11.094427	0.042210	25.148860	0.088095	11.922943
1171.153000	74.990644	11.081135	0.042219	25.118729	0.088113	11.908659
1171.173000	74.990644	11.080954	0.042219	25.118320	0.088113	11.908464
1171.193000	74.990644	11.088470	0.042214	25.135357	0.088103	11.916542
1171.213000	74.990644	11.090504	0.042212	25.139966	0.088101	11.918727
1171.233000	74.990644	11.086878	0.042215	25.131747	0.088105	11.914830
1171.233000	74.990644	11.090823	0.042212	25.140691	0.088100	11.919071
1171.253000	74.990644	11.087331	0.042214	25.132775	0.088105	11.915318
1171.273000	74.990644	11.088781	0.042214	25.136062	0.088103	11.916876
1171.313000	74.990644	11.084662	0.042216	25.126724	0.088108	11.912449
1171.313000	74.990644	11.089257	0.042213	25.137141	0.088102	11.917388
1171.353000	74.990644	11.095089	0.042209	25.150360	0.088094	11.923655
1171.373000	74.990644	11.085641	0.042216	25.128943	0.088107	11.913501
1171.393000	74.990644	11.086635	0.042215	25.131198	0.088106	11.914570
1171.413000	74.990644	11.082443	0.042218	25.121695	0.088111	11.910065
1171.433000	74.990644	11.082820	0.042217	25.122549	0.088111	11.910469
1171.453000	74.990644	11.084203	0.042217	25.125683	0.088109	11.911955
1171.453000	74.990644	11.082111	0.042218	25.120941	0.088112	11.909707
1171.473000	74.990644	11.080328	0.042219	25.116899	0.088114	11.907791
1171.513000	74.990644	11.087537	0.042214	25.133242	0.088105	11.915539
1171.513000	74.990644	11.083651	0.042217	25.124433	0.088110	11.911363
1171.553000	74.990644	11.086622	0.042215	25.131168	0.088106	11.914556
1171.573000	74.990644	11.083002	0.042217	25.122962	0.088111	11.910665
1171.593000	74.990644	11.089074	0.042213	25.136726	0.088102	11.917191
1171.613000	74.990644	11.086477	0.042215	25.130838	0.088106	11.914399
1171.633000	74.990644	11.088426	0.042214	25.135256	0.088103	11.916494
1171.653000	74.990644	11.087985	0.042214	25.134257	0.088104	11.916020
1171.653000	74.990644	11.091378	0.042212	25.141948	0.088099	11.919666
1171.673000	74.990644	11.089828	0.042213	25.138435	0.088101	11.918001
1171.693000	74.990644	11.081966	0.042218	25.120613	0.088112	11.909552
1171.733000	74.990644	11.086335	0.042215	25.130516	0.088106	11.914247
1171.733000	74.990644	11.084671	0.042216	25.126746	0.088108	11.912459
1171.773000	74.990644	11.079989	0.042219	25.116131	0.088115	11.907427
1171.793000	74.990644	11.079351	0.042220	25.114687	0.088116	11.906742
1171.813000	74.990644	11.078932	0.042220	25.113736	0.088116	11.906291
1171.833000	74.990644	11.082315	0.042218	25.121404	0.088112	11.909927
1171.853000	74.990644	11.078757	0.042220	25.113339	0.088116	11.906103
1171.873000	74.990644	11.087836	0.042214	25.133921	0.088104	11.915861
1171.873000	74.990644	11.087130	0.042215	25.132320	0.088105	11.915102
1171.893000	74.990644	11.081282	0.042218	25.119063	0.088113	11.908817
1171.913000	74.990644	11.087133	0.042215	25.132325	0.088105	11.915104
1171.953000	74.990644	11.080468	0.042219	25.117218	0.088114	11.907942
1171.973000	74.990644	11.088664	0.042214	25.135797	0.088103	11.916751
1171.993000	74.990644	11.087824	0.042214	25.133893	0.088104	11.915848
1172.013000	74.990644	11.083307	0.042217	25.123654	0.088110	11.910993
1172.033000	74.990644	11.084901	0.042216	25.127266	0.088108	11.912706
1172.053000	74.990644	11.084730	0.042216	25.126879	0.088108	11.912522
1172.073000	74.990644	11.080533	0.042219	25.117366	0.088114	11.908012
1172.093000	74.990644	11.080481	0.042219	25.117248	0.088114	11.907957
1172.093000	74.990644	11.080732	0.042219	25.117815	0.088114	11.908225
1172.113000	74.990644	11.079423	0.042220	25.114848	0.088115	11.906819
1172.153000	74.990644	11.071651	0.042225	25.097231	0.088126	11.898466
1172.153000	74.990644	11.078578	0.042220	25.112934	0.088117	11.905911
1172.173000	74.990644	11.081037	0.042219	25.118508	0.088113	11.908554
1172.213000	74.990644	11.078570	0.042220	25.112915	0.088117	11.905902
1172.213000	74.990644	11.082904	0.042217	25.122739	0.088111	11.910560
1172.253000	74.990644	11.081356	0.042218	25.119231	0.088113	11.908896
1172.273000	74.990644	11.082901	0.042217	25.122734	0.088111	11.910557
1172.293000	74.990644	11.073913	0.042223	25.102359	0.088123	11.900898
1172.293000	74.990644	11.084056	0.042217	25.125351	0.088109	11.911798
1172.313000	74.990644	11.083102	0.042217	25.123187	0.088111	11.910772
1172.333000	74.990644	11.078539	0.042220	25.112846	0.088117	11.905869
1172.353000	74.990644	11.076046	0.042222	25.107193	0.088120	11.903189
1172.373000	74.990644	11.080376	0.042219	25.117010	0.088114	11.907844
1172.413000	74.990644	11.075663	0.042222	25.106325	0.088121	11.902778
1172.433000	74.990644	11.074881	0.042223	25.104553	0.088122	11.901938
1172.453000	74.990644	11.080486	0.042219	25.117258	0.088114	11.907961
1172.473000	74.990644	11.077606	0.042221	25.110731	0.088118	11.904867
1172.493000	74.990644	11.083453	0.042217	25.123984	0.088110	11.911150
1172.513000	74.990644	11.070867	0.042225	25.095454	0.088127	11.897624
1172.513000	74.990644	11.079016	0.042220	25.113926	0.088116	11.906382
1172.533000	74.990644	11.076993	0.042221	25.109341	0.088119	11.904208
1172.553000	74.990644	11.075812	0.042222	25.106664	0.088120	11.902938
1172.573000	74.990644	11.078460	0.042220	25.112666	0.088117	11.905784
1172.613000	74.990644	11.077551	0.042221	25.110605	0.088118	11.904807
1172.633000	74.990644	11.078343	0.042220	25.112401	0.088117	11.905659
1172.653000	74.990644	11.081055	0.042219	25.118549	0.088113	11.908573
1172.673000	74.990644	11.086297	0.042215	25.130430	0.088106	11.914206
1172.693000	74.990644	11.081232	0.042218	25.118949	0.088113	11.908763
1172.713000	74.990644	11.079109	0.042220	25.114138	0.088116	11.906482
1172.733000	74.990644	11.082101	0.042218	25.120919	0.088112	11.909697
1172.733000	74.990644	11.079452	0.042220	25.114915	0.088115	11.906850
1172.753000	74.990644	11.077033	0.042221	25.109430	0.088119	11.904250
1172.773000	74.990644	11.072702	0.042224	25.099613	0.088125	11.899596
1172.793000	74.990644	11.073833	0.042223	25.102179	0.088123	11.900812
1172.813000	74.990644	11.073153	0.042224	25.100636	0.088124	11.900081
1172.853000	74.990644	11.075616	0.042222	25.106220	0.088121	11.902728
1172.873000	74.990644	11.080182	0.042219	25.116569	0.088114	11.907634
1172.893000	74.990644	11.076990	0.042221	25.109335	0.088119	11.904205
1172.913000	74.990644	11.078133	0.042220	25.111925	0.088117	11.905433
1172.933000	74.990644	11.073689	0.042223	25.101851	0.088123	11.900657
1172.933000	74.990644	11.076749	0.042221	25.108789	0.088119	11.903946
1172.953000	74.990644	11.075456	0.042222	25.105857	0.088121	11.902556
1172.973000	74.990644	11.076054	0.042222	25.107212	0.088120	11.903198
1173.013000	74.990644	11.080254	0.042219	25.116733	0.088114	11.907712
1173.013000	74.990644	11.081064	0.042219	25.118568	0.088113	11.908582
1173.053000	74.990644	11.079239	0.042220	25.114432	0.088116	11.906621
1173.073000	74.990644	11.080474	0.042219	25.117232	0.088114	11.907949
1173.093000	74.990644	11.080812	0.042219	25.117998	0.088114	11.908312
1173.113000	74.990644	11.080827	0.042219	25.118031	0.088114	11.908327
1173.133000	74.990644	11.081039	0.042219	25.118513	0.088113	11.908556
1173.153000	74.990644	11.081188	0.042218	25.118850	0.088113	11.908716
1173.153000	74.990644	11.077044	0.042221	25.109455	0.088119	11.904262
1173.173000	74.990644	11.077514	0.042221	25.110522	0.088118	11.904768
1173.193000	74.990644	11.071207	0.042225	25.096224	0.088127	11.897989
1173.213000	74.990644	11.078779	0.042220	25.113388	0.088116	11.906126
1173.233000	74.990644	11.078054	0.042221	25.111746	0.088117	11.905348
1173.273000	74.990644	11.077700	0.042221	25.110943	0.088118	11.904967
1173.293000	74.990644	11.075782	0.042222	25.106596	0.088120	11.902906
1173.313000	74.990644	11.073301	0.042224	25.100971	0.088124	11.900239
1173.333000	74.990644	11.078327	0.042220	25.112364	0.088117	11.905641
1173.353000	74.990644	11.073417	0.042224	25.101235	0.088124	11.900365
1173.373000	74.990644	11.080820	0.042219	25.118015	0.088114	11.908320
1173.373000	74.990644	11.078181	0.042220	25.112033	0.088117	11.905484
1173.393000	74.990644	11.073040	0.042224	25.100381	0.088124	11.899960
1173.413000	74.990644	11.086178	0.042215	25.130161	0.088106	11.914078
1173.433000	74.990644	11.078217	0.042220	25.112115	0.088117	11.905523
1173.453000	74.990644	11.078091	0.042221	25.111829	0.088117	11.905387
1173.493000	74.990644	11.076449	0.042222	25.108108	0.088119	11.903623
1173.493000	74.990644	11.078624	0.042220	25.113038	0.088117	11.905961
1173.533000	74.990644	11.073861	0.042223	25.102241	0.088123	11.900842
1173.553000	74.990644	11.076791	0.042221	25.108883	0.088119	11.903991
1173.573000	74.990644	11.078402	0.042220	25.112535	0.088117	11.905722
1173.573000	74.990644	11.078489	0.042220	25.112732	0.088117	11.905816
1173.593000	74.990644	11.076633	0.042221	25.108525	0.088119	11.903821
1173.613000	74.990644	11.073756	0.042223	25.102002	0.088123	11.900728
1173.653000	74.990644	11.074205	0.042223	25.103022	0.088122	11.901212
1173.673000	74.990644	11.072667	0.042224	25.099535	0.088125	11.899559
1173.693000	74.990644	11.071718	0.042225	25.097383	0.088126	11.898538
1173.713000	74.990644	11.073195	0.042224	25.100731	0.088124	11.900126
1173.733000	74.990644	11.073825	0.042223	25.102159	0.088123	11.900803
1173.753000	74.990644	11.080166	0.042219	25.116533	0.088114	11.907617
1173.773000	74.990644	11.079118	0.042220	25.114158	0.088116	11.906491
1173.793000	74.990644	11.069445	0.042226	25.092231	0.088129	11.896096
1173.793000	74.990644	11.078664	0.042220	25.113129	0.088116	11.906004
1173.813000	74.990644	11.075915	0.042222	25.106897	0.088120	11.903049
1173.833000	74.990644	11.072204	0.042224	25.098486	0.088125	11.899061
1173.853000	74.990644	11.071972	0.042224	25.097960	0.088126	11.898812
1173.873000	74.990644	11.068997	0.042226	25.091215	0.088130	11.895614
1173.913000	74.990644	11.071215	0.042225	25.096243	0.088127	11.897998
1173.933000	74.990644	11.065230	0.042229	25.082677	0.088135	11.891566
1173.953000	74.990644	11.072646	0.042224	25.099487	0.088125	11.899536
1173.973000	74.990644	11.071828	0.042225	25.097632	0.088126	11.898656
1173.993000	74.990644	11.077026	0.042221	25.109414	0.088119	11.904243
1174.013000	74.990644	11.069582	0.042226	25.092542	0.088129	11.896243
1174.013000	74.990644	11.073169	0.042224	25.100673	0.088124	11.900098
1174.033000	74.990644	11.074413	0.042223	25.103491	0.088122	11.901434
1174.053000	74.990644	11.072813	0.042224	25.099865	0.088124	11.899715
1174.073000	74.990644	11.070778	0.042225	25.095253	0.088127	11.897529
1174.093000	74.990644	11.072845	0.042224	25.099938	0.088124	11.899750
1174.133000	74.990644	11.067060	0.042228	25.086824	0.088132	11.893532
1174.153000	74.990644	11.072656	0.042224	25.099509	0.088125	11.899547
1174.173000	74.990644	11.072594	0.042224	25.099368	0.088125	11.899480
1174.193000	74.990644	11.067004	0.042228	25.086697	0.088132	11.893472
1174.213000	74.990644	11.078351	0.042220	25.112418	0.088117	11.905667
1174.213000	74.990644	11.072184	0.042224	25.098439	0.088125	11.899039
1174.233000	74.990644	11.068713	0.042227	25.090571	0.088130	11.895309
1174.253000	74.990644	11.072646	0.042224	25.099488	0.088125	11.899536
1174.293000	74.990644	11.080899	0.042219	25.118195	0.088113	11.908405
1174.313000	74.990644	11.072072	0.042224	25.098185	0.088125	11.898919
1174.333000	74.990644	11.063933	0.042230	25.079736	0.088136	11.890172
1174.333000	74.990644	11.069223	0.042226	25.091728	0.088129	11.895858
1174.373000	74.990644	11.069081	0.042226	25.091407	0.088129	11.895705
1174.393000	74.990644	11.074459	0.042223	25.103596	0.088122	11.901484
1174.413000	74.990644	11.079808	0.042219	25.115721	0.088115	11.907233
1174.433000	74.990644	11.074793	0.042223	25.104353	0.088122	11.901843
1174.433000	74.990644	11.068712	0.042227	25.090569	0.088130	11.895308
1174.453000	74.990644	11.073677	0.042223	25.101825	0.088123	11.900644
1174.473000	74.990644	11.074275	0.042223	25.103179	0.088122	11.901286
1174.513000	74.990644	11.075477	0.042222	25.105904	0.088121	11.902578
1174.513000	74.990644	11.072033	0.042224	25.098096	0.088125	11.898877
1174.553000	74.990644	11.079795	0.042219	25.115692	0.088115	11.907219
1174.573000	74.990644	11.073408	0.042224	25.101214	0.088124	11.900355
1174.593000	74.990644	11.070141	0.042226	25.093808	0.088128	11.896843
1174.613000	74.990644	11.073518	0.042223	25.101464	0.088123	11.900473
1174.633000	74.990644	11.079406	0.042220	25.114811	0.088115	11.906801
1174.653000	74.990644	11.069224	0.042226	25.091729	0.088129	11.895858
1174.653000	74.990644	11.072300	0.042224	25.098702	0.088125	11.899164
1174.673000	74.990644	11.066181	0.042228	25.084832	0.088133	11.892588
1174.693000	74.990644	11.064489	0.042229	25.080996	0.088136	11.890770
1174.733000	74.990644	11.075547	0.042222	25.106063	0.088121	11.902653
1174.733000	74.990644	11.074698	0.042223	25.104138	0.088122	11.901741
1174.753000	74.990644	11.070823	0.042225	25.095354	0.088127	11.897577
1174.793000	74.990644	11.064406	0.042229	25.080809	0.088136	11.890681
1174.813000	74.990644	11.076931	0.042221	25.109200	0.088119	11.904141
1174.833000	74.990644	11.071870	0.042225	25.097727	0.088126	11.898702
1174.853000	74.990644	11.070065	0.042226	25.093637	0.088128	11.896763
1174.853000	74.990644	11.068576	0.042227	25.090261	0.088130	11.895162
1174.873000	74.990644	11.071122	0.042225	25.096031	0.088127	11.897898
1174.893000	74.990644	11.074566	0.042223	25.103840	0.088122	11.901600
1174.913000	74.990644	11.070779	0.042225	25.095254	0.088127	11.897529
1174.953000	74.990644	11.066997	0.042228	25.086681	0.088132	11.893465
1174.973000	74.990644	11.067537	0.042227	25.087906	0.088131	11.894046
1174.993000	74.990644	11.070622	0.042225	25.094900	0.088127	11.897361
1175.013000	74.990644	11.069457	0.042226	25.092258	0.088129	11.896109
1175.033000	74.990644	11.064256	0.042230	25.080468	0.088136	11.890519
1175.053000	74.990644	11.070538	0.042225	25.094710	0.088127	11.897271
1175.073000	74.990644	11.072823	0.042224	25.099887	0.088124	11.899726
1175.073000	74.990644	11.079081	0.042220	25.114073	0.088116	11.906451
1175.093000	74.990644	11.071807	0.042225	25.097584	0.088126	11.898634
1175.113000	74.990644	11.076502	0.042222	25.108228	0.088119	11.903680
1175.153000	74.990644	11.076385	0.042222	25.107961	0.088120	11.903554
1175.173000	74.990644	11.073153	0.042224	25.100637	0.088124	11.900081
1175.193000	74.990644	11.068869	0.042227	25.090925	0.088130	11.895477
1175.213000	74.990644	11.070627	0.042225	25.094910	0.088127	11.897366
1175.233000	74.990644	11.077661	0.042221	25.110855	0.088118	11.904925
1175.253000	74.990644	11.070028	0.042226	25.093552	0.088128	11.896722
1175.273000	74.990644	11.068469	0.042227	25.090019	0.088130	11.895047
1175.293000	74.990644	11.073447	0.042224	25.101303	0.088124	11.900397
1175.293000	74.990644	11.070802	0.042225	25.095307	0.088127	11.897554
1175.313000	74.990644	11.074553	0.042223	25.103809	0.088122	11.901585
1175.333000	74.990644	11.074202	0.042223	25.103014	0.088123	11.901208
1175.353000	74.990644	11.073765	0.042223	25.102023	0.088123	11.900738
1175.373000	74.990644	11.069784	0.042226	25.092999	0.088128	11.896460
1175.413000	74.990644	11.070737	0.042225	25.095159	0.088127	11.897484
1175.433000	74.990644	11.071431	0.042225	25.096734	0.088126	11.898231
1175.453000	74.990644	11.071763	0.042225	25.097485	0.088126	11.898587
1175.473000	74.990644	11.063107	0.042230	25.077863	0.088137	11.889284
1175.493000	74.990644	11.068236	0.042227	25.089491	0.088131	11.894797
1175.493000	74.990644	11.066007	0.042228	25.084438	0.088134	11.892401
1175.513000	74.990644	11.065240	0.042229	25.082699	0.088135	11.891577
1175.533000	74.990644	11.071811	0.042225	25.097594	0.088126	11.898638
1175.553000	74.990644	11.069584	0.042226	25.092546	0.088129	11.896245
1175.593000	74.990644	11.072590	0.042224	25.099361	0.088125	11.899476
1175.593000	74.990644	11.076633	0.042221	25.108524	0.088119	11.903821
1175.613000	74.990644	11.077302	0.042221	25.110040	0.088118	11.904539
1175.653000	74.990644	11.079262	0.042220	25.114484	0.088116	11.906646
1175.673000	74.990644	11.074021	0.042223	25.102603	0.088123	11.901013
1175.693000	74.990644	11.067349	0.042228	25.087479	0.088132	11.893843
1175.713000	74.990644	11.067228	0.042228	25.087205	0.088132	11.893713
1175.713000	74.990644	11.064073	0.042230	25.080052	0.088136	11.890322
1175.733000	74.990644	11.067513	0.042227	25.087852	0.088132	11.894020
1175.753000	74.990644	11.062450	0.042231	25.076374	0.088138	11.888578
1175.773000	74.990644	11.070179	0.042226	25.093895	0.088128	11.896885
1175.793000	74.990644	11.064923	0.042229	25.081980	0.088135	11.891236
1175.833000	74.990644	11.058756	0.042233	25.068002	0.088143	11.884609
1175.853000	74.990644	11.063972	0.042230	25.079825	0.088136	11.890214
1175.873000	74.990644	11.062737	0.042231	25.077026	0.088138	11.888887
1175.893000	74.990644	11.067970	0.042227	25.088887	0.088131	11.894511
1175.913000	74.990644	11.068883	0.042227	25.090956	0.088130	11.895492
1175.933000	74.990644	11.064972	0.042229	25.082091	0.088135	11.891288
1175.933000	74.990644	11.066940	0.042228	25.086552	0.088132	11.893403
1175.953000	74.990644	11.055511	0.042235	25.060646	0.088148	11.881122
1175.973000	74.990644	11.060710	0.042232	25.072431	0.088141	11.886709
1175.993000	74.990644	11.062750	0.042231	25.077054	0.088138	11.888901
1176.013000	74.990644	11.065323	0.042229	25.082888	0.088134	11.891666
1176.053000	74.990644	11.069989	0.042226	25.093465	0.088128	11.896681
1176.053000	74.990644	11.071951	0.042225	25.097911	0.088126	11.898789
1176.093000	74.990644	11.076384	0.042222	25.107959	0.088120	11.903553
1176.113000	74.990644	11.068073	0.042227	25.089121	0.088131	11.894622
1176.133000	74.990644	11.060977	0.042232	25.073036	0.088140	11.886996
1176.133000	74.990644	11.063755	0.042230	25.079332	0.088137	11.889981
1176.153000	74.990644	11.064857	0.042229	25.081831	0.088135	11.891166
1176.173000	74.990644	11.070554	0.042225	25.094745	0.088127	11.897288
1176.213000	74.990644	11.065264	0.042229	25.082753	0.088135	11.891603
1176.213000	74.990644	11.067275	0.042228	25.087312	0.088132	11.893764
1176.253000	74.990644	11.062875	0.042230	25.077337	0.088138	11.889035
1176.273000	74.990644	11.064652	0.042229	25.081365	0.088135	11.890944
1176.293000	74.990644	11.066919	0.042228	25.086504	0.088132	11.893381
1176.313000	74.990644	11.073815	0.042223	25.102138	0.088123	11.900793
1176.333000	74.990644	11.070409	0.042226	25.094416	0.088128	11.897132
1176.353000	74.990644	11.067843	0.042227	25.088599	0.088131	11.894374
1176.353000	74.990644	11.065526	0.042229	25.083346	0.088134	11.891884
1176.373000	74.990644	11.071675	0.042225	25.097285	0.088126	11.898492
1176.393000	74.990644	11.068895	0.042227	25.090984	0.088130	11.895505
1176.413000	74.990644	11.069843	0.042226	25.093134	0.088128	11.896524
1176.453000	74.990644	11.069150	0.042226	25.091561	0.088129	11.895778
1176.473000	74.990644	11.066325	0.042228	25.085157	0.088133	11.892742
1176.493000	74.990644	11.066525	0.042228	25.085612	0.088133	11.892958
1176.513000	74.990644	11.067326	0.042228	25.087427	0.088132	11.893818
1176.533000	74.990644	11.066280	0.042228	25.085056	0.088133	11.892694
1176.553000	74.990644	11.062504	0.042231	25.076496	0.088138	11.888636
1176.573000	74.990644	11.063358	0.042230	25.078433	0.088137	11.889554
1176.573000	74.990644	11.067055	0.042228	25.086814	0.088132	11.893528
1176.593000	74.990644	11.068063	0.042227	25.089098	0.088131	11.894611
1176.613000	74.990644	11.067556	0.042227	25.087949	0.088131	11.894066
1176.653000	74.990644	11.063493	0.042230	25.078739	0.088137	11.889699
1176.673000	74.990644	11.058773	0.042233	25.068041	0.088143	11.884627
1176.693000	74.990644	11.069428	0.042226	25.092192	0.088129	11.896077
1176.713000	74.990644	11.066799	0.042228	25.086232	0.088132	11.893252
1176.733000	74.990644	11.066263	0.042228	25.085018	0.088133	11.892676
1176.753000	74.990644	11.062720	0.042231	25.076986	0.088138	11.888868
1176.773000	74.990644	11.063891	0.042230	25.079641	0.088136	11.890127
1176.773000	74.990644	11.056072	0.042235	25.061918	0.088147	11.881725
1176.793000	74.990644	11.051787	0.042238	25.052203	0.088153	11.877119
1176.813000	74.990644	11.055927	0.042235	25.061588	0.088147	11.881568
1176.833000	74.990644	11.061048	0.042232	25.073196	0.088140	11.887072
1176.873000	74.990644	11.056530	0.042235	25.062955	0.088146	11.882216
1176.873000	74.990644	11.059894	0.042232	25.070581	0.088142	11.885832
1176.913000	74.990644	11.055384	0.042235	25.060357	0.088148	11.880985
1176.913000	74.990644	11.053259	0.042237	25.055539	0.088151	11.878701
1176.953000	74.990644	11.055672	0.042235	25.061011	0.088147	11.881295
1176.973000	74.990644	11.057797	0.042234	25.065827	0.088145	11.883578
1176.993000	74.990644	11.056540	0.042235	25.062977	0.088146	11.882227
1176.993000	74.990644	11.052182	0.042237	25.053098	0.088152	11.877543
1177.013000	74.990644	11.054501	0.042236	25.058356	0.088149	11.880036
1177.033000	74.990644	11.054801	0.042236	25.059037	0.088149	11.880359
1177.073000	74.990644	11.059088	0.042233	25.068754	0.088143	11.884966
1177.093000	74.990644	11.059127	0.042233	25.068842	0.088143	11.885007
1177.093000	74.990644	11.054055	0.042236	25.057344	0.088150	11.879556
1177.133000	74.990644	11.057077	0.042234	25.064194	0.088146	11.882804
1177.153000	74.990644	11.059014	0.042233	25.068585	0.088143	11.884885
1177.173000	74.990644	11.064448	0.042229	25.080903	0.088136	11.890725
1177.193000	74.990644	11.063896	0.042230	25.079653	0.088136	11.890133
1177.213000	74.990644	11.064160	0.042230	25.080251	0.088136	11.890416
1177.213000	74.990644	11.062980	0.042230	25.077577	0.088138	11.889148
1177.233000	74.990644	11.059781	0.042232	25.070325	0.088142	11.885710
1177.253000	74.990644	11.061313	0.042231	25.073796	0.088140	11.887356
1177.293000	74.990644	11.061184	0.042232	25.073505	0.088140	11.887218
1177.293000	74.990644	11.058259	0.042233	25.066874	0.088144	11.884075
1177.333000	74.990644	11.064415	0.042229	25.080830	0.088136	11.890691
1177.353000	74.990644	11.063807	0.042230	25.079449	0.088137	11.890036
1177.373000	74.990644	11.056481	0.042235	25.062845	0.088146	11.882164
1177.393000	74.990644	11.061625	0.042231	25.074504	0.088139	11.887692
1177.413000	74.990644	11.057025	0.042234	25.064077	0.088146	11.882748
1177.413000	74.990644	11.056185	0.042235	25.062172	0.088147	11.881845
1177.433000	74.990644	11.059014	0.042233	25.068585	0.088143	11.884885
1177.453000	74.990644	11.055323	0.042235	25.060219	0.088148	11.880919
1177.473000	74.990644	11.054332	0.042236	25.057972	0.088149	11.879854
1177.493000	74.990644	11.049760	0.042239	25.047610	0.088155	11.874941
1177.513000	74.990644	11.053379	0.042237	25.055812	0.088151	11.878830
1177.553000	74.990644	11.047955	0.042240	25.043516	0.088158	11.873001
1177.573000	74.990644	11.052793	0.042237	25.054484	0.088151	11.878200
1177.593000	74.990644	11.059059	0.042233	25.068688	0.088143	11.884935
1177.613000	74.990644	11.048561	0.042240	25.044890	0.088157	11.873652
1177.633000	74.990644	11.059552	0.042233	25.069805	0.088142	11.885464
1177.633000	74.990644	11.050608	0.042238	25.049531	0.088154	11.875852
1177.653000	74.990644	11.053445	0.042237	25.055963	0.088150	11.878901
1177.673000	74.990644	11.056927	0.042234	25.063855	0.088146	11.882643
1177.713000	74.990644	11.056238	0.042235	25.062293	0.088147	11.881902
1177.713000	74.990644	11.055343	0.042235	25.060263	0.088148	11.880940
1177.753000	74.990644	11.061343	0.042231	25.073866	0.088140	11.887389
1177.773000	74.990644	11.060412	0.042232	25.071754	0.088141	11.886388
1177.793000	74.990644	11.055877	0.042235	25.061475	0.088147	11.881515
1177.813000	74.990644	11.063850	0.042230	25.079549	0.088136	11.890084
1177.833000	74.990644	11.060676	0.042232	25.072353	0.088141	11.886672
1177.853000	74.990644	11.060942	0.042232	25.072955	0.088140	11.886957
1177.853000	74.990644	11.062706	0.042231	25.076955	0.088138	11.888854
1177.873000	74.990644	11.052901	0.042237	25.054728	0.088151	11.878316
1177.893000	74.990644	11.058676	0.042233	25.067819	0.088143	11.884522
1177.913000	74.990644	11.059267	0.042233	25.069159	0.088143	11.885158
1177.933000	74.990644	11.059460	0.042233	25.069597	0.088142	11.885365
1177.973000	74.990644	11.058431	0.042233	25.067263	0.088144	11.884259
1177.993000	74.990644	11.059516	0.042233	25.069724	0.088142	11.885425
1178.013000	74.990644	11.053456	0.042237	25.055987	0.088150	11.878913
1178.033000	74.990644	11.055909	0.042235	25.061547	0.088147	11.881549
1178.053000	74.990644	11.050973	0.042238	25.050358	0.088154	11.876244
1178.053000	74.990644	11.060450	0.042232	25.071842	0.088141	11.886430
1178.073000	74.990644	11.052270	0.042237	25.053299	0.088152	11.877638
1178.093000	74.990644	11.053350	0.042237	25.055747	0.088151	11.878799
1178.113000	74.990644	11.059181	0.042233	25.068965	0.088143	11.885066
1178.133000	74.990644	11.059594	0.042233	25.069900	0.088142	11.885509
1178.173000	74.990644	11.054556	0.042236	25.058481	0.088149	11.880095
1178.193000	74.990644	11.062114	0.042231	25.075612	0.088139	11.888217
1178.213000	74.990644	11.061463	0.042231	25.074136	0.088140	11.887517
1178.233000	74.990644	11.062070	0.042231	25.075514	0.088139	11.888170
1178.253000	74.990644	11.060777	0.042232	25.072582	0.088141	11.886781
1178.273000	74.990644	11.061803	0.042231	25.074908	0.088139	11.887883
1178.273000	74.990644	11.059898	0.042232	25.070590	0.088142	11.885836
1178.293000	74.990644	11.063639	0.042230	25.079071	0.088137	11.889857
1178.313000	74.990644	11.057373	0.042234	25.064865	0.088145	11.883122
1178.353000	74.990644	11.056761	0.042234	25.063479	0.088146	11.882465
1178.373000	74.990644	11.058380	0.042233	25.067148	0.088144	11.884204
1178.393000	74.990644	11.059130	0.042233	25.068850	0.088143	11.885011
1178.393000	74.990644	11.052678	0.042237	25.054224	0.088152	11.878077
1178.433000	74.990644	11.054561	0.042236	25.058491	0.088149	11.880100
1178.453000	74.990644	11.056289	0.042235	25.062408	0.088147	11.881957
1178.473000	74.990644	11.058187	0.042233	25.066711	0.088144	11.883997
1178.493000	74.990644	11.057561	0.042234	25.065292	0.088145	11.883324
1178.493000	74.990644	11.057573	0.042234	25.065319	0.088145	11.883337
1178.513000	74.990644	11.052766	0.042237	25.054422	0.088151	11.878171
1178.533000	74.990644	11.056532	0.042235	25.062958	0.088146	11.882218
1178.573000	74.990644	11.058601	0.042233	25.067650	0.088144	11.884442
1178.573000	74.990644	11.057937	0.042234	25.066144	0.088144	11.883728
1178.613000	74.990644	11.052911	0.042237	25.054751	0.088151	11.878327
1178.633000	74.990644	11.060935	0.042232	25.072941	0.088140	11.886951
1178.653000	74.990644	11.055849	0.042235	25.061412	0.088147	11.881485
1178.673000	74.990644	11.056549	0.042235	25.062997	0.088146	11.882236
1178.693000	74.990644	11.053323	0.042237	25.055686	0.088151	11.878770
1178.693000	74.990644	11.054602	0.042236	25.058585	0.088149	11.880145
1178.713000	74.990644	11.057193	0.042234	25.064457	0.088145	11.882929
1178.733000	74.990644	11.061566	0.042231	25.074371	0.088140	11.887629
1178.753000	74.990644	11.054347	0.042236	25.058007	0.088149	11.879871
1178.793000	74.990644	11.049740	0.042239	25.047563	0.088155	11.874919
1178.813000	74.990644	11.059852	0.042232	25.070485	0.088142	11.885786
1178.833000	74.990644	11.055594	0.042235	25.060833	0.088148	11.881210
1178.853000	74.990644	11.051445	0.042238	25.051428	0.088153	11.876751
1178.873000	74.990644	11.059248	0.042233	25.069116	0.088143	11.885137
1178.893000	74.990644	11.050646	0.042238	25.049618	0.088154	11.875893
1178.913000	74.990644	11.058230	0.042233	25.066808	0.088144	11.884043
1178.913000	74.990644	11.052562	0.042237	25.053960	0.088152	11.877952
1178.933000	74.990644	11.054917	0.042236	25.059299	0.088149	11.880483
1178.953000	74.990644	11.055351	0.042235	25.060281	0.088148	11.880949
1178.992000	74.990644	11.053109	0.042237	25.055199	0.088151	11.878539
1179.012000	74.990644	11.055422	0.042235	25.060444	0.088148	11.881026
1179.032000	74.990644	11.056787	0.042234	25.063537	0.088146	11.882492
1179.052000	74.990644	11.051965	0.042238	25.052608	0.088152	11.877311
1179.072000	74.990644	11.055250	0.042235	25.060053	0.088148	11.880841
1179.092000	74.990644	11.057641	0.042234	25.065473	0.088145	11.883410
1179.112000	74.990644	11.053877	0.042236	25.056941	0.088150	11.879365
1179.132000	74.990644	11.050100	0.042239	25.048380	0.088155	11.875307
1179.132000	74.990644	11.055873	0.042235	25.061466	0.088147	11.881511
1179.172000	74.990644	11.053482	0.042237	25.056047	0.088150	11.878941
1179.192000	74.990644	11.052570	0.042237	25.053979	0.088152	11.877961
1179.212000	74.990644	11.055228	0.042235	25.060003	0.088148	11.880817
1179.232000	74.990644	11.047012	0.042241	25.041381	0.088159	11.871988
1179.252000	74.990644	11.051250	0.042238	25.050986	0.088153	11.876542
1179.272000	74.990644	11.051699	0.042238	25.052005	0.088153	11.877025
1179.292000	74.990644	11.048750	0.042240	25.045318	0.088157	11.873855
1179.312000	74.990644	11.052248	0.042237	25.053249	0.088152	11.877615
1179.332000	74.990644	11.053644	0.042236	25.056413	0.088150	11.879115
1179.332000	74.990644	11.053494	0.042237	25.056072	0.088150	11.878953
1179.352000	74.990644	11.054329	0.042236	25.057965	0.088149	11.879851
1179.372000	74.990644	11.054928	0.042236	25.059323	0.088148	11.880494
1179.392000	74.990644	11.053472	0.042237	25.056023	0.088150	11.878930
1179.432000	74.990644	11.056051	0.042235	25.061869	0.088147	11.881702
1179.452000	74.990644	11.054698	0.042236	25.058802	0.088149	11.880248
1179.472000	74.990644	11.054666	0.042236	25.058731	0.088149	11.880214
1179.492000	74.990644	11.052774	0.042237	25.054442	0.088151	11.878180
1179.512000	74.990644	11.055093	0.042236	25.059698	0.088148	11.880672
1179.532000	74.990644	11.050547	0.042238	25.049393	0.088154	11.875787
1179.552000	74.990644	11.050762	0.042238	25.049879	0.088154	11.876017
1179.552000	74.990644	11.048369	0.042240	25.044456	0.088157	11.873446
1179.572000	74.990644	11.049866	0.042239	25.047849	0.088155	11.875055
1179.592000	74.990644	11.050173	0.042239	25.048546	0.088155	11.875385
1179.632000	74.990644	11.046574	0.042241	25.040388	0.088160	11.871517
1179.652000	74.990644	11.044617	0.042242	25.035952	0.088162	11.869414
1179.672000	74.990644	11.047036	0.042241	25.041433	0.088159	11.872013
1179.692000	74.990644	11.049240	0.042239	25.046430	0.088156	11.874382
1179.712000	74.990644	11.050782	0.042238	25.049925	0.088154	11.876039
1179.732000	74.990644	11.051985	0.042238	25.052653	0.088152	11.877332
1179.752000	74.990724	11.047989	0.042240	25.043594	0.088158	11.873037
1179.772000	74.990724	11.051113	0.042238	25.050676	0.088154	11.876395
1179.772000	74.990724	11.045696	0.042242	25.038396	0.088161	11.870573
1179.792000	74.990724	11.052999	0.042237	25.054950	0.088151	11.878421
1179.832000	74.990724	11.054132	0.042236	25.057519	0.088150	11.879639
1179.852000	74.990724	11.053286	0.042237	25.055601	0.088151	11.878730
1179.872000	74.990724	11.050116	0.042239	25.048416	0.088155	11.875324
1179.892000	74.990724	11.051068	0.042238	25.050575	0.088154	11.876347
1179.912000	74.990724	11.050898	0.042238	25.050189	0.088154	11.876164
1179.932000	74.990724	11.049918	0.042239	25.047967	0.088155	11.875110
1179.952000	74.990724	11.051938	0.042238	25.052546	0.088153	11.877282
1179.972000	74.990724	11.051226	0.042238	25.050932	0.088154	11.876516
1179.972000	74.990724	11.051203	0.042238	25.050880	0.088154	11.876492
1179.992000	74.990724	11.047044	0.042241	25.041451	0.088159	11.872022
1180.012000	74.990724	11.049599	0.042239	25.047244	0.088156	11.874768
1180.052000	74.990724	11.050384	0.042239	25.049023	0.088155	11.875611
1180.072000	74.990724	11.049784	0.042239	25.047664	0.088156	11.874967
1180.092000	74.990724	11.051615	0.042238	25.051815	0.088153	11.876935
1180.112000	74.990724	11.051343	0.042238	25.051197	0.088153	11.876642
1180.132000	74.990724	11.048114	0.042240	25.043878	0.088158	11.873172
1180.152000	74.990724	11.042662	0.042244	25.031519	0.088165	11.867313
1180.172000	74.990724	11.047314	0.042241	25.042065	0.088159	11.872313
1180.192000	74.990724	11.052503	0.042237	25.053826	0.088152	11.877888
1180.192000	74.990724	11.045668	0.042242	25.038334	0.088161	11.870544
1180.232000	74.990724	11.048071	0.042240	25.043781	0.088158	11.873126
1180.232000	74.990724	11.051699	0.042238	25.052005	0.088153	11.877025
1180.272000	74.990724	11.050216	0.042239	25.048642	0.088155	11.875431
1180.292000	74.990724	11.049023	0.042240	25.045937	0.088157	11.874148
1180.312000	74.990724	11.048677	0.042240	25.045155	0.088157	11.873777
1180.332000	74.990724	11.047622	0.042240	25.042762	0.088158	11.872643
1180.352000	74.990724	11.048378	0.042240	25.044476	0.088157	11.873456
1180.372000	74.990724	11.040022	0.042245	25.025535	0.088169	11.864476
1180.392000	74.990724	11.041494	0.042244	25.028871	0.088167	11.866057
1180.412000	74.990724	11.047828	0.042240	25.043230	0.088158	11.872865
1180.412000	74.990724	11.049943	0.042239	25.048024	0.088155	11.875138
1180.432000	74.990724	11.049368	0.042239	25.046720	0.088156	11.874519
1180.452000	74.990724	11.052403	0.042237	25.053601	0.088152	11.877782
1180.492000	74.990724	11.049961	0.042239	25.048064	0.088155	11.875157
1180.512000	74.990724	11.043454	0.042243	25.033314	0.088164	11.868164
1180.532000	74.990724	11.043096	0.042243	25.032503	0.088165	11.867779
1180.552000	74.990724	11.044729	0.042242	25.036204	0.088162	11.869534
1180.572000	74.990724	11.050035	0.042239	25.048232	0.088155	11.875236
1180.592000	74.990724	11.044890	0.042242	25.036569	0.088162	11.869707
1180.612000	74.990724	11.047572	0.042240	25.042648	0.088159	11.872589
1180.612000	74.990724	11.040354	0.042245	25.026287	0.088168	11.864832
1180.632000	74.990724	11.046074	0.042241	25.039253	0.088161	11.870979
1180.672000	74.990724	11.050990	0.042238	25.050396	0.088154	11.876262
1180.672000	74.990724	11.052760	0.042237	25.054410	0.088152	11.878165
1180.712000	74.990724	11.052157	0.042237	25.053042	0.088152	11.877516
1180.732000	74.990724	11.045379	0.042242	25.037678	0.088161	11.870233
1180.752000	74.990724	11.050202	0.042239	25.048611	0.088155	11.875416
1180.772000	74.990724	11.044744	0.042242	25.036239	0.088162	11.869550
1180.792000	74.990724	11.042541	0.042244	25.031244	0.088165	11.867183
1180.812000	74.990724	11.047491	0.042241	25.042465	0.088159	11.872502
1180.832000	74.990724	11.048739	0.042240	25.045294	0.088157	11.873844
1180.832000	74.990724	11.055241	0.042235	25.060034	0.088148	11.880832
1180.852000	74.990724	11.047771	0.042240	25.043101	0.088158	11.872804
1180.872000	74.990724	11.051011	0.042238	25.050445	0.088154	11.876286
1180.892000	74.990724	11.052610	0.042237	25.054068	0.088152	11.878003
1180.932000	74.990724	11.043048	0.042243	25.032394	0.088165	11.867727
1180.952000	74.990724	11.040063	0.042245	25.025628	0.088169	11.864520
1180.972000	74.990724	11.043051	0.042243	25.032400	0.088165	11.867731
1180.992000	74.990724	11.043165	0.042243	25.032659	0.088164	11.867853
1181.012000	74.990724	11.044200	0.042243	25.035006	0.088163	11.868966
1181.032000	74.990724	11.039774	0.042246	25.024973	0.088169	11.864209
1181.052000	74.990724	11.043150	0.042243	25.032626	0.088164	11.867837
1181.052000	74.990724	11.043855	0.042243	25.034223	0.088164	11.868595
1181.072000	74.990724	11.044830	0.042242	25.036434	0.088162	11.869643
1181.092000	74.990724	11.040032	0.042245	25.025556	0.088169	11.864486
1181.132000	74.990724	11.048725	0.042240	25.045263	0.088157	11.873828
1181.152000	74.990724	11.042222	0.042244	25.030523	0.088166	11.866840
1181.172000	74.990724	11.044231	0.042243	25.035077	0.088163	11.868999
1181.192000	74.990724	11.040986	0.042245	25.027720	0.088167	11.865512
1181.212000	74.990724	11.042292	0.042244	25.030681	0.088166	11.866916
1181.232000	74.990724	11.044407	0.042243	25.035474	0.088163	11.869188
1181.252000	74.990724	11.043303	0.042243	25.032972	0.088164	11.868001
1181.252000	74.990724	11.044561	0.042242	25.035823	0.088163	11.869353
1181.272000	74.990724	11.057250	0.042234	25.064587	0.088145	11.882990
1181.312000	74.990724	11.044688	0.042242	25.036111	0.088162	11.869490
1181.312000	74.990724	11.043494	0.042243	25.033405	0.088164	11.868207
1181.352000	74.990724	11.045990	0.042242	25.039062	0.088161	11.870889
1181.372000	74.990724	11.045205	0.042242	25.037283	0.088162	11.870045
1181.392000	74.990724	11.044621	0.042242	25.035960	0.088162	11.869418
1181.412000	74.990724	11.037742	0.042247	25.020367	0.088172	11.862025
1181.432000	74.990724	11.040021	0.042245	25.025533	0.088169	11.864475
1181.452000	74.990724	11.040618	0.042245	25.026885	0.088168	11.865116
1181.472000	74.990724	11.041475	0.042244	25.028828	0.088167	11.866037
1181.472000	74.990724	11.042631	0.042244	25.031449	0.088165	11.867279
1181.492000	74.990724	11.040419	0.042245	25.026435	0.088168	11.864903
1181.532000	74.990724	11.048947	0.042240	25.045766	0.088157	11.874067
1181.552000	74.990724	11.047612	0.042240	25.042739	0.088158	11.872632
1181.572000	74.990724	11.045522	0.042242	25.038002	0.088161	11.870386
1181.572000	74.990724	11.043906	0.042243	25.034339	0.088163	11.868650
1181.612000	74.990724	11.041540	0.042244	25.028976	0.088167	11.866107
1181.632000	74.990724	11.043092	0.042243	25.032493	0.088165	11.867775
1181.652000	74.990724	11.039328	0.042246	25.023961	0.088170	11.863729
1181.672000	74.990724	11.043925	0.042243	25.034383	0.088163	11.868670
1181.692000	74.990724	11.045832	0.042242	25.038705	0.088161	11.870720
1181.692000	74.990724	11.046077	0.042241	25.039260	0.088161	11.870982
1181.732000	74.990724	11.042467	0.042244	25.031076	0.088165	11.867103
1181.732000	74.990724	11.040485	0.042245	25.026585	0.088168	11.864973
1181.772000	74.990724	11.038888	0.042246	25.022965	0.088170	11.863257
1181.792000	74.990724	11.046257	0.042241	25.039667	0.088160	11.871176
1181.812000	74.990724	11.045954	0.042242	25.038981	0.088161	11.870850
1181.832000	74.990724	11.049311	0.042239	25.046591	0.088156	11.874458
1181.852000	74.990724	11.049056	0.042240	25.046013	0.088157	11.874184
1181.872000	74.990724	11.050701	0.042238	25.049742	0.088154	11.875952
1181.892000	74.990724	11.045370	0.042242	25.037658	0.088161	11.870223
1181.892000	74.990724	11.043457	0.042243	25.033320	0.088164	11.868167
1181.912000	74.990724	11.038771	0.042246	25.022700	0.088170	11.863132
1181.952000	74.990724	11.039453	0.042246	25.024245	0.088169	11.863864
1181.952000	74.990724	11.039769	0.042246	25.024960	0.088169	11.864203
1181.992000	74.990724	11.038263	0.042247	25.021547	0.088171	11.862585
1182.012000	74.990724	11.042565	0.042244	25.031298	0.088165	11.867208
1182.032000	74.990724	11.043917	0.042243	25.034364	0.088163	11.868661
1182.052000	74.990724	11.039389	0.042246	25.024099	0.088170	11.863795
1182.072000	74.990724	11.035780	0.042248	25.015918	0.088174	11.859917
1182.092000	74.990724	11.037072	0.042247	25.018848	0.088173	11.861305
1182.112000	74.990724	11.035830	0.042248	25.016032	0.088174	11.859970
1182.112000	74.990724	11.044051	0.042243	25.034668	0.088163	11.868806
1182.132000	74.990724	11.035256	0.042249	25.014731	0.088175	11.859354
1182.152000	74.990724	11.036285	0.042248	25.017064	0.088174	11.860460
1182.172000	74.990724	11.031450	0.042251	25.006103	0.088180	11.855263
1182.212000	74.990724	11.031223	0.042251	25.005589	0.088181	11.855019
1182.232000	74.990724	11.033379	0.042250	25.010476	0.088178	11.857336
1182.252000	74.990724	11.032702	0.042250	25.008943	0.088179	11.856609
1182.272000	74.990724	11.033311	0.042250	25.010321	0.088178	11.857263
1182.292000	74.990724	11.034802	0.042249	25.013701	0.088176	11.858865
1182.312000	74.990724	11.036690	0.042248	25.017982	0.088173	11.860895
1182.332000	74.990724	11.037051	0.042247	25.018800	0.088173	11.861283
1182.332000	74.990724	11.030135	0.042252	25.003122	0.088182	11.853850
1182.352000	74.990724	11.041702	0.042244	25.029344	0.088166	11.866281
1182.372000	74.990724	11.036978	0.042247	25.018634	0.088173	11.861204
1182.412000	74.990724	11.036704	0.042248	25.018014	0.088173	11.860910
1182.412000	74.990724	11.042813	0.042244	25.031862	0.088165	11.867475
1182.452000	74.990724	11.039882	0.042245	25.025217	0.088169	11.864325
1182.472000	74.990724	11.042030	0.042244	25.030086	0.088166	11.866633
1182.492000	74.990724	11.042824	0.042244	25.031885	0.088165	11.867486
1182.512000	74.990724	11.038933	0.042246	25.023066	0.088170	11.863305
1182.532000	74.990724	11.033815	0.042249	25.011465	0.088177	11.857805
1182.532000	74.990724	11.041237	0.042245	25.028288	0.088167	11.865781
1182.552000	74.990724	11.038553	0.042246	25.022206	0.088171	11.862897
1182.572000	74.990724	11.034379	0.042249	25.012742	0.088176	11.858411
1182.592000	74.990724	11.034314	0.042249	25.012597	0.088176	11.858342
1182.632000	74.990724	11.032607	0.042250	25.008726	0.088179	11.856506
1182.652000	74.990724	11.032648	0.042250	25.008820	0.088179	11.856551
1182.672000	74.990724	11.035164	0.042249	25.014522	0.088175	11.859255
1182.692000	74.990724	11.037696	0.042247	25.020263	0.088172	11.861976
1182.712000	74.990724	11.040298	0.042245	25.026161	0.088168	11.864773
1182.732000	74.990724	11.039013	0.042246	25.023247	0.088170	11.863391
1182.752000	74.990724	11.036059	0.042248	25.016552	0.088174	11.860217
1182.752000	74.990724	11.031915	0.042251	25.007159	0.088180	11.855764
1182.772000	74.990724	11.033815	0.042249	25.011465	0.088177	11.857805
1182.792000	74.990724	11.034554	0.042249	25.013140	0.088176	11.858599
1182.812000	74.990724	11.030156	0.042252	25.003170	0.088182	11.853873
1182.852000	74.990724	11.034482	0.042249	25.012976	0.088176	11.858522
1182.872000	74.990724	11.032763	0.042250	25.009079	0.088178	11.856674
1182.892000	74.990724	11.031129	0.042251	25.005376	0.088181	11.854918
1182.912000	74.990724	11.026614	0.042254	24.995141	0.088187	11.850066
1182.932000	74.990724	11.031050	0.042251	25.005196	0.088181	11.854833
1182.952000	74.990724	11.031060	0.042251	25.005219	0.088181	11.854844
1182.972000	74.990724	11.037719	0.042247	25.020315	0.088172	11.862001
1182.972000	74.990724	11.029509	0.042252	25.001704	0.088183	11.853178
1182.992000	74.990724	11.031434	0.042251	25.006066	0.088180	11.855246
1183.032000	74.990724	11.040367	0.042245	25.026316	0.088168	11.864846
1183.052000	74.990724	11.031005	0.042251	25.005095	0.088181	11.854785
1183.072000	74.990724	11.031404	0.042251	25.005999	0.088180	11.855214
1183.092000	74.990724	11.035914	0.042248	25.016223	0.088174	11.860061
1183.112000	74.990724	11.030077	0.042252	25.002991	0.088182	11.853788
1183.132000	74.990724	11.028410	0.042253	24.999212	0.088184	11.851996
1183.152000	74.990724	11.026987	0.042254	24.995987	0.088186	11.850467
1183.172000	74.990724	11.026037	0.042255	24.993834	0.088188	11.849447
1183.172000	74.990724	11.031245	0.042251	25.005640	0.088181	11.855044
1183.192000	74.990724	11.022851	0.042257	24.986610	0.088192	11.846022
1183.212000	74.990724	11.021736	0.042257	24.984084	0.088193	11.844824
1183.252000	74.990724	11.021802	0.042257	24.984234	0.088193	11.844895
1183.272000	74.990724	11.021045	0.042258	24.982518	0.088194	11.844082
1183.292000	74.990724	11.025747	0.042255	24.993176	0.088188	11.849135
1183.312000	74.990724	11.016373	0.042261	24.971927	0.088201	11.839061
1183.332000	74.990724	11.024974	0.042255	24.991423	0.088189	11.848304
1183.352000	74.990724	11.022056	0.042257	24.984810	0.088193	11.845168
1183.372000	74.990724	11.022878	0.042257	24.986673	0.088192	11.846052
1183.392000	74.990724	11.022959	0.042257	24.986856	0.088192	11.846138
1183.392000	74.990724	11.021061	0.042258	24.982553	0.088194	11.844098
1183.412000	74.990724	11.015309	0.042262	24.969514	0.088202	11.837917
1183.432000	74.990724	11.020387	0.042258	24.981025	0.088195	11.843374
1183.472000	74.990724	11.021883	0.042257	24.984418	0.088193	11.844982
1183.492000	74.990724	11.021428	0.042258	24.983385	0.088194	11.844493
1183.512000	74.990724	11.022694	0.042257	24.986256	0.088192	11.845854
1183.532000	74.990724	11.013755	0.042263	24.965993	0.088204	11.836247
1183.552000	74.990724	11.014183	0.042262	24.966962	0.088204	11.836707
1183.572000	74.990724	11.014147	0.042262	24.966880	0.088204	11.836668
1183.592000	74.990724	11.013048	0.042263	24.964390	0.088205	11.835487
1183.612000	74.990724	11.014199	0.042262	24.967000	0.088204	11.836724
1183.612000	74.990724	11.012672	0.042263	24.963538	0.088206	11.835083
1183.632000	74.990724	11.008822	0.042266	24.954811	0.088211	11.830946
1183.652000	74.990724	11.012268	0.042264	24.962621	0.088206	11.834649
1183.692000	74.990724	11.011738	0.042264	24.961420	0.088207	11.834079
1183.712000	74.990724	10.905519	0.042333	24.720643	0.088350	11.719928
1183.732000	74.990724	10.796167	0.042405	24.472764	0.088497	11.602410
1183.752000	74.990724	10.787646	0.042410	24.453448	0.088509	11.593252
1183.772000	74.990724	10.780295	0.042415	24.436785	0.088519	11.585353
1183.792000	74.990724	10.783281	0.042413	24.443555	0.088515	11.588562
1183.812000	74.990724	10.790902	0.042408	24.460829	0.088505	11.596752
1183.812000	74.990724	10.783832	0.042413	24.444804	0.088514	11.589154
1183.832000	74.990724	10.781487	0.042414	24.439487	0.088517	11.586634
1183.852000	74.990724	10.776023	0.042418	24.427102	0.088525	11.580762
1183.892000	74.990724	10.760294	0.042428	24.391448	0.088546	11.563858
1183.912000	74.990724	10.762619	0.042426	24.396717	0.088543	11.566357
1183.932000	74.990724	10.763469	0.042426	24.398644	0.088542	11.567270
1183.952000	74.990724	10.764762	0.042425	24.401574	0.088540	11.568659
1183.972000	74.990724	10.760887	0.042428	24.392790	0.088545	11.564495
1183.992000	74.990724	10.756180	0.042431	24.382121	0.088551	11.559436
1184.012000	74.990724	10.765630	0.042424	24.403543	0.088539	11.569593
1184.032000	74.990724	10.755708	0.042431	24.381053	0.088552	11.558930
1184.032000	74.990724	10.755911	0.042431	24.381512	0.088552	11.559148
1184.052000	74.990724	10.755935	0.042431	24.381567	0.088552	11.559174
1184.092000	74.990724	10.751567	0.042434	24.371665	0.088558	11.554479
1184.112000	74.990724	10.753218	0.042433	24.375406	0.088555	11.556253
1184.132000	74.990724	10.754447	0.042432	24.378194	0.088554	11.557575
1184.152000	74.990724	10.756455	0.042430	24.382745	0.088551	11.559732
1184.172000	74.990724	10.758943	0.042429	24.388384	0.088548	11.562406
1184.192000	74.990724	10.750316	0.042434	24.368829	0.088559	11.553135
1184.212000	74.990724	10.757932	0.042429	24.386093	0.088549	11.561319
1184.232000	74.990724	10.748815	0.042435	24.365427	0.088561	11.551522
1184.252000	74.990724	10.756617	0.042430	24.383113	0.088551	11.559907
1184.252000	74.990724	10.753870	0.042432	24.376885	0.088554	11.556954
1184.292000	74.990724	10.756460	0.042430	24.382757	0.088551	11.559738
1184.312000	74.990724	10.754204	0.042432	24.377643	0.088554	11.557313
1184.312000	74.990724	10.749035	0.042435	24.365924	0.088561	11.551758
1184.352000	74.990724	10.754185	0.042432	24.377599	0.088554	11.557293
1184.372000	74.990724	10.754003	0.042432	24.377185	0.088554	11.557097
1184.392000	74.990724	10.756276	0.042431	24.382339	0.088551	11.559540
1184.412000	74.990724	10.755868	0.042431	24.381413	0.088552	11.559101
1184.432000	74.990724	10.752603	0.042433	24.374012	0.088556	11.555592
1184.452000	74.990724	10.756943	0.042430	24.383851	0.088550	11.560257
1184.452000	74.990724	10.754432	0.042432	24.378159	0.088554	11.557558
1184.472000	74.990724	10.754657	0.042432	24.378669	0.088553	11.557800
1184.512000	74.990724	10.754301	0.042432	24.377861	0.088554	11.557417
1184.532000	74.990724	10.759455	0.042428	24.389545	0.088547	11.562956
1184.552000	74.990724	10.757603	0.042430	24.385346	0.088549	11.560966
1184.552000	74.990724	10.753405	0.042432	24.375830	0.088555	11.556454
1184.592000	74.990724	10.757041	0.042430	24.384073	0.088550	11.560362
1184.612000	74.990724	10.751827	0.042433	24.372255	0.088557	11.554759
1184.632000	74.990724	10.755197	0.042431	24.379893	0.088553	11.558380
1184.652000	74.990724	10.758327	0.042429	24.386989	0.088548	11.561744
1184.672000	74.990724	10.756504	0.042430	24.382855	0.088551	11.559785
1184.672000	74.990724	10.753511	0.042432	24.376071	0.088555	11.556568
1184.692000	74.990724	10.757421	0.042430	24.384935	0.088550	11.560770
1184.732000	74.990724	10.754925	0.042431	24.379275	0.088553	11.558087
1184.732000	74.990724	10.759087	0.042429	24.388712	0.088547	11.562561
1184.772000	74.990724	10.756959	0.042430	24.383887	0.088550	11.560274
1184.772000	74.990724	10.751042	0.042434	24.370474	0.088558	11.553915
1184.812000	74.990724	10.753848	0.042432	24.376836	0.088554	11.556931
1184.832000	74.990724	10.753523	0.042432	24.376098	0.088555	11.556581
1184.852000	74.990724	10.753375	0.042432	24.375762	0.088555	11.556422
1184.872000	74.990724	10.756747	0.042430	24.383407	0.088551	11.560046
1184.892000	74.990724	10.745185	0.042438	24.357197	0.088566	11.547620
1184.892000	74.990724	10.748326	0.042436	24.364317	0.088562	11.550996
1184.932000	74.990724	10.749014	0.042435	24.365878	0.088561	11.551736
1184.952000	74.990724	10.752654	0.042433	24.374130	0.088556	11.555648
1184.952000	74.990724	10.749350	0.042435	24.366640	0.088561	11.552097
1184.992000	74.990724	10.751869	0.042433	24.372349	0.088557	11.554803
1185.012000	74.990724	10.748015	0.042436	24.363613	0.088562	11.550662
1185.032000	74.990724	10.753573	0.042432	24.376213	0.088555	11.556635
1185.052000	74.990724	10.753650	0.042432	24.376387	0.088555	11.556718
1185.072000	74.990724	10.753361	0.042432	24.375732	0.088555	11.556408
1185.092000	74.990724	10.753100	0.042433	24.375140	0.088555	11.556127
1185.092000	74.990724	10.751792	0.042433	24.372175	0.088557	11.554721
1185.112000	74.990724	10.749387	0.042435	24.366723	0.088560	11.552137
1185.132000	74.990724	10.757324	0.042430	24.384715	0.088550	11.560666
1185.172000	74.990724	10.752662	0.042433	24.374148	0.088556	11.555656
1185.192000	74.990724	10.754645	0.042432	24.378643	0.088553	11.557787
1185.212000	74.990724	10.758893	0.042429	24.388271	0.088548	11.562352
1185.232000	74.990724	10.755779	0.042431	24.381212	0.088552	11.559006
1185.252000	74.990724	10.757688	0.042430	24.385540	0.088549	11.561057
1185.272000	74.990724	10.754104	0.042432	24.377416	0.088554	11.557206
1185.292000	74.990724	10.751865	0.042433	24.372340	0.088557	11.554799
1185.312000	74.990724	10.754102	0.042432	24.377411	0.088554	11.557203
1185.312000	74.990724	10.749790	0.042435	24.367636	0.088560	11.552569
1185.332000	74.990724	10.751246	0.042434	24.370936	0.088558	11.554134
1185.352000	74.990724	10.748181	0.042436	24.363988	0.088562	11.550840
1185.372000	74.990724	10.755074	0.042431	24.379614	0.088553	11.558248
1185.412000	74.990724	10.755260	0.042431	24.380037	0.088553	11.558448
1185.432000	74.990724	10.756022	0.042431	24.381762	0.088552	11.559266
1185.452000	74.990724	10.751832	0.042433	24.372266	0.088557	11.554764
1185.472000	74.990724	10.748867	0.042435	24.365543	0.088561	11.551577
1185.492000	74.990724	10.753615	0.042432	24.376307	0.088555	11.556680
1185.512000	74.990724	10.759472	0.042428	24.389584	0.088547	11.562975
1185.532000	74.990724	10.749993	0.042435	24.368098	0.088560	11.552788
1185.532000	74.990724	10.750778	0.042434	24.369877	0.088559	11.553632
1185.552000	74.990724	10.752247	0.042433	24.373206	0.088557	11.555210
1185.572000	74.990724	10.753187	0.042433	24.375337	0.088555	11.556220
1185.612000	74.990724	10.751898	0.042433	24.372415	0.088557	11.554835
1185.632000	74.990724	10.750539	0.042434	24.369335	0.088559	11.553375
1185.652000	74.990724	10.748713	0.042435	24.365195	0.088561	11.551412
1185.672000	74.990724	10.753766	0.042432	24.376648	0.088555	11.556842
1185.692000	74.990724	10.751711	0.042434	24.371991	0.088557	11.554634
1185.712000	74.990724	10.752464	0.042433	24.373697	0.088556	11.555443
1185.732000	74.990724	10.751900	0.042433	24.372418	0.088557	11.554837
1185.732000	74.990724	10.755608	0.042431	24.380824	0.088552	11.558822
1185.752000	74.990724	10.749882	0.042435	24.367845	0.088560	11.552668
1185.772000	74.990724	10.750364	0.042434	24.368937	0.088559	11.553186
1185.812000	74.990724	10.748029	0.042436	24.363646	0.088562	11.550677
1185.832000	74.990724	10.750355	0.042434	24.368917	0.088559	11.553177
1185.852000	74.990724	10.761481	0.042427	24.394137	0.088544	11.565133
1185.872000	74.990724	10.755973	0.042431	24.381653	0.088552	11.559214
1185.892000	74.990724	10.756350	0.042430	24.382507	0.088551	11.559619
1185.912000	74.990724	10.749019	0.042435	24.365889	0.088561	11.551741
1185.932000	74.990724	10.750354	0.042434	24.368916	0.088559	11.553176
1185.952000	74.990724	10.758578	0.042429	24.387558	0.088548	11.562014
1185.952000	74.990724	10.753370	0.042432	24.375752	0.088555	11.556417
1185.972000	74.990724	10.763198	0.042426	24.398029	0.088542	11.566978
1186.012000	74.990724	10.760671	0.042428	24.392302	0.088545	11.564263
1186.032000	74.990724	10.753959	0.042432	24.377086	0.088554	11.557049
1186.052000	74.990724	10.756653	0.042430	24.383193	0.088551	11.559945
1186.072000	74.990724	10.759043	0.042429	24.388610	0.088547	11.562513
1186.092000	74.990724	10.756261	0.042431	24.382304	0.088551	11.559523
1186.112000	74.990724	10.749950	0.042435	24.367999	0.088560	11.552741
1186.132000	74.990724	10.755813	0.042431	24.381290	0.088552	11.559042
1186.152000	74.990724	10.761503	0.042427	24.394187	0.088544	11.565157
1186.172000	74.990724	10.751984	0.042433	24.372609	0.088557	11.554927
1186.172000	74.990724	10.759123	0.042429	24.388793	0.088547	11.562600
1186.192000	74.990724	10.756164	0.042431	24.382086	0.088551	11.559420
1186.212000	74.990724	10.753459	0.042432	24.375954	0.088555	11.556513
1186.232000	74.990724	10.754314	0.042432	24.377892	0.088554	11.557432
1186.272000	74.990724	10.749819	0.042435	24.367702	0.088560	11.552601
1186.292000	74.990724	10.754343	0.042432	24.377957	0.088554	11.557462
1186.312000	74.990724	10.758931	0.042429	24.388358	0.088548	11.562394
1186.332000	74.990724	10.756085	0.042431	24.381907	0.088551	11.559335
1186.352000	74.990724	10.752787	0.042433	24.374431	0.088556	11.555791
1186.372000	74.990724	10.759501	0.042428	24.389649	0.088547	11.563005
1186.372000	74.990724	10.752240	0.042433	24.373190	0.088557	11.555202
1186.392000	74.990724	10.751507	0.042434	24.371528	0.088558	11.554415
1186.432000	74.990724	10.752524	0.042433	24.373835	0.088556	11.555508
1186.452000	74.990724	10.752283	0.042433	24.373287	0.088557	11.555249
1186.472000	74.990724	10.747667	0.042436	24.362824	0.088563	11.550288
1186.492000	74.990724	10.753027	0.042433	24.374975	0.088556	11.556049
1186.512000	74.990724	10.750134	0.042435	24.368416	0.088559	11.552939
1186.532000	74.990724	10.745823	0.042437	24.358644	0.088565	11.548306
1186.552000	74.990724	10.754271	0.042432	24.377794	0.088554	11.557385
1186.572000	74.990724	10.753115	0.042433	24.375173	0.088555	11.556143
1186.592000	74.990724	10.752038	0.042433	24.372732	0.088557	11.554985
1186.592000	74.990724	10.755154	0.042431	24.379797	0.088553	11.558335
1186.612000	74.990724	10.752753	0.042433	24.374352	0.088556	11.555753
1186.632000	74.990724	10.755583	0.042431	24.380767	0.088552	11.558795
1186.652000	74.990724	10.755905	0.042431	24.381499	0.088552	11.559142
1186.692000	74.990724	10.756306	0.042431	24.382408	0.088551	11.559573
1186.712000	74.990724	10.750804	0.042434	24.369936	0.088559	11.553659
1186.732000	74.990724	10.755867	0.042431	24.381411	0.088552	11.559100
1186.752000	74.990724	10.747309	0.042436	24.362013	0.088563	11.549903
1186.772000	74.990724	10.750283	0.042434	24.368755	0.088559	11.553100
1186.792000	74.990724	10.756100	0.042431	24.381940	0.088551	11.559350
1186.812000	74.990724	10.751464	0.042434	24.371431	0.088558	11.554368
1186.812000	74.990724	10.750593	0.042434	24.369456	0.088559	11.553432
1186.832000	74.990724	10.753434	0.042432	24.375897	0.088555	11.556486
1186.852000	74.990724	10.748739	0.042435	24.365253	0.088561	11.551440
1186.872000	74.990724	10.751395	0.042434	24.371274	0.088558	11.554294
1186.912000	74.990724	10.747475	0.042436	24.362389	0.088563	11.550082
1186.932000	74.990724	10.750515	0.042434	24.369280	0.088559	11.553349
1186.952000	74.990724	10.739520	0.042441	24.344357	0.088574	11.541533
1186.972000	74.990724	10.753544	0.042432	24.376146	0.088555	11.556604
1186.992000	74.990724	10.746084	0.042437	24.359235	0.088565	11.548587
1187.012000	74.990724	10.747433	0.042436	24.362293	0.088563	11.550036
1187.012000	74.990724	10.749567	0.042435	24.367131	0.088560	11.552330
1187.032000	74.990724	10.749899	0.042435	24.367884	0.088560	11.552687
1187.072000	74.990724	10.749578	0.042435	24.367156	0.088560	11.552342
1187.072000	74.990724	10.751769	0.042433	24.372122	0.088557	11.554696
1187.112000	74.990724	10.749493	0.042435	24.366963	0.088560	11.552250
1187.132000	74.990724	10.743305	0.042439	24.352937	0.088569	11.545601
1187.152000	74.990724	10.745154	0.042438	24.357127	0.088566	11.547587
1187.172000	74.990724	10.741667	0.042440	24.349223	0.088571	11.543840
1187.192000	74.990724	10.743850	0.042439	24.354172	0.088568	11.546186
1187.212000	74.990724	10.748307	0.042436	24.364276	0.088562	11.550976
1187.232000	74.990724	10.747991	0.042436	24.363559	0.088562	11.550636
1187.232000	74.990724	10.743184	0.042439	24.352662	0.088569	11.545470
1187.252000	74.990724	10.744220	0.042438	24.355011	0.088567	11.546584
1187.292000	74.990724	10.751890	0.042433	24.372397	0.088557	11.554827
1187.292000	74.990724	10.745000	0.042438	24.356780	0.088566	11.547422
1187.332000	74.990724	10.741913	0.042440	24.349782	0.088571	11.544105
1187.352000	74.990724	10.750282	0.042434	24.368752	0.088559	11.553098
1187.372000	74.990724	10.751524	0.042434	24.371568	0.088558	11.554433
1187.392000	74.990724	10.752574	0.042433	24.373948	0.088556	11.555562
1187.412000	74.990724	10.748115	0.042436	24.363839	0.088562	11.550769
1187.432000	74.990724	10.747015	0.042437	24.361346	0.088564	11.549587
1187.452000	74.990724	10.749019	0.042435	24.365889	0.088561	11.551741
1187.452000	74.990724	10.748390	0.042436	24.364464	0.088562	11.551065
1187.472000	74.990724	10.746076	0.042437	24.359218	0.088565	11.548579
1187.492000	74.990724	10.751243	0.042434	24.370929	0.088558	11.554131
1187.532000	74.990724	10.745605	0.042437	24.358149	0.088566	11.548071
1187.552000	74.990724	10.745048	0.042438	24.356888	0.088566	11.547474
1187.552000	74.990724	10.747917	0.042436	24.363391	0.088562	11.550557
1187.592000	74.990724	10.756058	0.042431	24.381846	0.088552	11.559306
1187.612000	74.990724	10.753140	0.042433	24.375231	0.088555	11.556170
1187.632000	74.990724	10.753552	0.042432	24.376164	0.088555	11.556612
1187.652000	74.990724	10.751870	0.042433	24.372352	0.088557	11.554805
1187.652000	74.990724	10.752252	0.042433	24.373217	0.088557	11.555215
1187.672000	74.990724	10.755500	0.042431	24.380580	0.088552	11.558706
1187.712000	74.990724	10.752371	0.042433	24.373488	0.088556	11.555344
1187.732000	74.990724	10.746884	0.042437	24.361049	0.088564	11.549447
1187.752000	74.990724	10.757824	0.042430	24.385848	0.088549	11.561203
1187.772000	74.990724	10.747924	0.042436	24.363407	0.088562	11.550564
1187.792000	74.990724	10.754920	0.042431	24.379265	0.088553	11.558083
1187.812000	74.990724	10.751100	0.042434	24.370605	0.088558	11.553977
1187.832000	74.990724	10.750299	0.042434	24.368790	0.088559	11.553117
1187.852000	74.990724	10.748618	0.042436	24.364980	0.088562	11.551310
1187.872000	74.990724	10.750878	0.042434	24.370103	0.088558	11.553739
1187.872000	74.990724	10.751181	0.042434	24.370789	0.088558	11.554064
1187.892000	74.990724	10.747369	0.042436	24.362150	0.088563	11.549968
1187.932000	74.990724	10.743371	0.042439	24.353085	0.088569	11.545671
1187.932000	74.990724	10.753039	0.042433	24.375002	0.088556	11.556061
1187.972000	74.990724	10.751027	0.042434	24.370440	0.088558	11.553899
1187.992000	74.990724	10.750899	0.042434	24.370151	0.088558	11.553762
1188.012000	74.990724	10.749031	0.042435	24.365915	0.088561	11.551753
1188.032000	74.990724	10.752787	0.042433	24.374430	0.088556	11.555790
1188.052000	74.990724	10.748155	0.042436	24.363930	0.088562	11.550812
1188.072000	74.990724	10.750134	0.042435	24.368417	0.088559	11.552939
1188.092000	74.990724	10.755332	0.042431	24.380199	0.088552	11.558525
1188.092000	74.990724	10.755007	0.042431	24.379462	0.088553	11.558176
1188.112000	74.990724	10.754961	0.042431	24.379358	0.088553	11.558127
1188.132000	74.990724	10.754414	0.042432	24.378117	0.088554	11.557538
1188.152000	74.990724	10.758732	0.042429	24.387906	0.088548	11.562179
1188.192000	74.990724	10.758981	0.042429	24.388472	0.088548	11.562447
1188.212000	74.990724	10.746939	0.042437	24.361173	0.088564	11.549505
1188.232000	74.990724	10.744053	0.042439	24.354631	0.088568	11.546404
1188.252000	74.990724	10.744899	0.042438	24.356549	0.088567	11.547313
1188.272000	74.990724	10.745869	0.042437	24.358748	0.088565	11.548355
1188.292000	74.990724	10.751153	0.042434	24.370727	0.088558	11.554035
1188.292000	74.990724	10.747425	0.042436	24.362276	0.088563	11.550028
1188.312000	74.990724	10.748885	0.042435	24.365586	0.088561	11.551597
1188.332000	74.990724	10.747006	0.042437	24.361326	0.088564	11.549578
1188.372000	74.990724	10.751028	0.042434	24.370442	0.088558	11.553900
1188.392000	74.990724	10.752205	0.042433	24.373110	0.088557	11.555164
1188.412000	74.990724	10.749041	0.042435	24.365938	0.088561	11.551764
1188.432000	74.990724	10.747821	0.042436	24.363174	0.088563	11.550454
1188.452000	74.990724	10.748544	0.042436	24.364813	0.088562	11.551231
1188.472000	74.990724	10.747752	0.042436	24.363017	0.088563	11.550379
1188.492000	74.990724	10.747760	0.042436	24.363036	0.088563	11.550388
1188.512000	74.990724	10.747657	0.042436	24.362801	0.088563	11.550277
1188.512000	74.990724	10.750037	0.042435	24.368196	0.088560	11.552835
1188.532000	74.990724	10.752745	0.042433	24.374335	0.088556	11.555745
1188.552000	74.990724	10.751171	0.042434	24.370767	0.088558	11.554054
1188.572000	74.990724	10.746516	0.042437	24.360214	0.088564	11.549051
1188.612000	74.990724	10.750090	0.042435	24.368317	0.088560	11.552892
1188.632000	74.990724	10.746130	0.042437	24.359341	0.088565	11.548637
1188.652000	74.990724	10.749944	0.042435	24.367986	0.088560	11.552735
1188.672000	74.990724	10.752798	0.042433	24.374455	0.088556	11.555802
1188.692000	74.990724	10.749825	0.042435	24.367715	0.088560	11.552607
1188.712000	74.990724	10.754539	0.042432	24.378402	0.088554	11.557674
1188.732000	74.990724	10.754037	0.042432	24.377263	0.088554	11.557133
1188.732000	74.990724	10.753101	0.042433	24.375142	0.088555	11.556128
1188.752000	74.990724	10.755646	0.042431	24.380910	0.088552	11.558862
1188.792000	74.990724	10.754255	0.042432	24.377758	0.088554	11.557368
1188.792000	74.990724	10.755109	0.042431	24.379694	0.088553	11.558286
1188.832000	74.990724	10.757809	0.042430	24.385815	0.088549	11.561188
1188.852000	74.990724	10.763135	0.042426	24.397886	0.088542	11.566911
1188.872000	74.990724	10.759784	0.042428	24.390292	0.088546	11.563310
1188.892000	74.990724	10.759555	0.042428	24.389772	0.088547	11.563064
1188.912000	74.990724	10.755189	0.042431	24.379874	0.088553	11.558371
1188.932000	74.990724	10.749707	0.042435	24.367448	0.088560	11.552480
1188.932000	74.990724	10.756180	0.042431	24.382121	0.088551	11.559436
1188.952000	74.990724	10.747137	0.042437	24.361622	0.088564	11.549718
1188.972000	74.990724	10.761881	0.042427	24.395045	0.088544	11.565564
1189.012000	74.990724	10.751257	0.042434	24.370962	0.088558	11.554146
1189.032000	74.990724	10.748415	0.042436	24.364519	0.088562	11.551091
1189.052000	74.990724	10.748448	0.042436	24.364595	0.088562	11.551128
1189.072000	74.990724	10.749383	0.042435	24.366714	0.088561	11.552132
1189.092000	74.990724	10.749335	0.042435	24.366606	0.088561	11.552081
1189.112000	74.990724	10.749846	0.042435	24.367763	0.088560	11.552629
1189.132000	74.990724	10.760070	0.042428	24.390939	0.088546	11.563617
1189.152000	74.990724	10.757536	0.042430	24.385196	0.088550	11.560894
1189.152000	74.990724	10.751915	0.042433	24.372454	0.088557	11.554854
1189.172000	74.990724	10.753721	0.042432	24.376548	0.088555	11.556794
1189.192000	74.990724	10.756080	0.042431	24.381894	0.088551	11.559329
1189.232000	74.990724	10.756471	0.042430	24.382781	0.088551	11.559749
1189.252000	74.990724	10.754953	0.042431	24.379340	0.088553	11.558118
1189.272000	74.990724	10.759966	0.042428	24.390704	0.088546	11.563506
1189.292000	74.990724	10.753963	0.042432	24.377097	0.088554	11.557055
1189.312000	74.990724	10.756463	0.042430	24.382762	0.088551	11.559740
1189.332000	74.990724	10.752811	0.042433	24.374483	0.088556	11.555816
1189.352000	74.990724	10.752290	0.042433	24.373302	0.088557	11.555256
1189.372000	74.990724	10.755759	0.042431	24.381166	0.088552	11.558984
1189.372000	74.990724	10.748023	0.042436	24.363631	0.088562	11.550670
1189.392000	74.990724	10.751323	0.042434	24.371111	0.088558	11.554217
1189.432000	74.990724	10.749154	0.042435	24.366194	0.088561	11.551886
1189.452000	74.990724	10.756269	0.042431	24.382322	0.088551	11.559532
1189.472000	74.990724	10.758307	0.042429	24.386943	0.088548	11.561723
1189.492000	74.990724	10.751368	0.042434	24.371212	0.088558	11.554265
1189.512000	74.990724	10.751349	0.042434	24.371171	0.088558	11.554245
1189.532000	74.990724	10.748810	0.042435	24.365416	0.088561	11.551517
1189.552000	74.990724	10.745780	0.042437	24.358546	0.088565	11.548260
1189.572000	74.990724	10.749114	0.042435	24.366103	0.088561	11.551843
1189.572000	74.990724	10.757712	0.042430	24.385594	0.088549	11.561083
1189.592000	74.990724	10.748225	0.042436	24.364089	0.088562	11.550888
1189.632000	74.990724	10.750329	0.042434	24.368857	0.088559	11.553148
1189.632000	74.990724	10.749057	0.042435	24.365975	0.088561	11.551782
1189.672000	74.990724	10.743945	0.042439	24.354388	0.088568	11.546288
1189.692000	74.990724	10.753146	0.042433	24.375243	0.088555	11.556176
1189.712000	74.990724	10.751908	0.042433	24.372438	0.088557	11.554846
1189.732000	74.990724	10.751879	0.042433	24.372372	0.088557	11.554815
1189.752000	74.990724	10.749380	0.042435	24.366706	0.088561	11.552129
1189.772000	74.990724	10.747527	0.042436	24.362506	0.088563	11.550137
1189.792000	74.990724	10.742662	0.042439	24.351479	0.088570	11.544909
1189.792000	74.990724	10.754014	0.042432	24.377211	0.088554	11.557109
1189.812000	74.990724	10.747940	0.042436	24.363443	0.088562	11.550582
1189.852000	74.990724	10.744158	0.042438	24.354869	0.088568	11.546516
1189.852000	74.990724	10.744093	0.042438	24.354721	0.088568	11.546447
1189.892000	74.990724	10.749159	0.042435	24.366206	0.088561	11.551891
1189.912000	74.990724	10.748986	0.042435	24.365813	0.088561	11.551705
1189.932000	74.990724	10.753312	0.042432	24.375620	0.088555	11.556354
1189.952000	74.990724	10.747595	0.042436	24.362660	0.088563	11.550210
1189.972000	74.990724	10.753362	0.042432	24.375733	0.088555	11.556408
1189.992000	74.990724	10.749075	0.042435	24.366017	0.088561	11.551802
1190.012000	74.990724	10.749150	0.042435	24.366186	0.088561	11.551882
1190.012000	74.990724	10.756750	0.042430	24.383413	0.088551	11.560049
1190.032000	74.990724	10.750564	0.042434	24.369391	0.088559	11.553401
1190.072000	74.990724	10.748187	0.042436	24.364002	0.088562	11.550847
1190.072000	74.990724	10.751822	0.042433	24.372242	0.088557	11.554753
1190.112000	74.990724	10.752125	0.042433	24.372930	0.088557	11.555079
1190.132000	74.990724	10.747120	0.042437	24.361584	0.088564	11.549700
1190.152000	74.990724	10.751336	0.042434	24.371141	0.088558	11.554231
1190.172000	74.990724	10.746624	0.042437	24.360459	0.088564	11.549167
1190.192000	74.990724	10.746353	0.042437	24.359846	0.088565	11.548876
1190.212000	74.990724	10.753205	0.042433	24.375378	0.088555	11.556240
1190.212000	74.990724	10.754308	0.042432	24.377878	0.088554	11.557425
[truncated: 1,002 more rows]
