# Supplementary material for: Stress relaxation in the presence of sudden strain bursts: Methodology and stress relaxation data of microcast aluminium microwires
Source: Data Brief. 2018 Nov 14;21:2134–41. doi: 10.1016/j.dib.2018.11.047 (PMC6265499; doi:10.1016/j.dib.2018.11.047)
Supplement: Supplementary file 2 — Supplementary material [file mmc2.zip › Data in brief/Annealed/AN_27_2/Stress relaxation txt files/An_27_2_Relaxcycle0017.txt]

Time[s]	Motordispl[�m]	Force[mN]	EngStrain	EngStress[MPa]	Shearstrain	Shearstress [MPa]
1252.608000	87.683497	12.003029	0.049987	27.208479	0.104136	12.899398
1252.628000	87.683497	12.009123	0.049983	27.222293	0.104128	12.905947
1252.648000	87.683497	11.992081	0.049994	27.183663	0.104151	12.887633
1252.668000	87.683497	11.890790	0.050060	26.954057	0.104287	12.778778
1252.688000	87.683497	11.882163	0.050066	26.934502	0.104298	12.769507
1252.708000	87.683497	11.883801	0.050064	26.938213	0.104296	12.771267
1252.728000	87.683497	11.882999	0.050065	26.936395	0.104297	12.770405
1252.748000	87.683497	11.885866	0.050063	26.942895	0.104293	12.773486
1252.768000	87.683497	11.887370	0.050062	26.946304	0.104291	12.775102
1252.788000	87.683497	11.881913	0.050066	26.933935	0.104299	12.769238
1252.808000	87.683497	11.887733	0.050062	26.947127	0.104291	12.775492
1252.828000	87.683497	11.880681	0.050066	26.931141	0.104300	12.767914
1252.848000	87.683497	11.882954	0.050065	26.936294	0.104297	12.770357
1252.868000	87.683497	11.877239	0.050069	26.923339	0.104305	12.764215
1252.888000	87.683497	11.882186	0.050066	26.934553	0.104298	12.769531
1252.908000	87.683497	11.872674	0.050072	26.912992	0.104311	12.759309
1252.928000	87.683497	11.879202	0.050067	26.927789	0.104302	12.766325
1252.948000	87.683497	11.881295	0.050066	26.932533	0.104299	12.768574
1252.968000	87.683497	11.880923	0.050066	26.931690	0.104300	12.768174
1252.988000	87.683497	11.881805	0.050066	26.933688	0.104299	12.769121
1253.008000	87.683497	11.883248	0.050065	26.936961	0.104297	12.770673
1253.028000	87.683497	11.877297	0.050069	26.923470	0.104305	12.764277
1253.048000	87.683497	11.879895	0.050067	26.929359	0.104301	12.767069
1253.068000	87.683497	11.875550	0.050070	26.919511	0.104307	12.762400
1253.088000	87.683497	11.878889	0.050068	26.927080	0.104303	12.765988
1253.108000	87.683497	11.865585	0.050076	26.896922	0.104321	12.751691
1253.128000	87.683497	11.865664	0.050076	26.897102	0.104320	12.751776
1253.148000	87.683497	11.860378	0.050080	26.885118	0.104328	12.746094
1253.148000	87.683497	11.856048	0.050083	26.875303	0.104333	12.741441
1253.188000	87.683497	11.864617	0.050077	26.894728	0.104322	12.750650
1253.208000	87.683497	11.860888	0.050079	26.886274	0.104327	12.746642
1253.228000	87.683497	11.859746	0.050080	26.883686	0.104328	12.745416
1253.248000	87.683497	11.857303	0.050082	26.878148	0.104332	12.742790
1253.268000	87.683497	11.861583	0.050079	26.887849	0.104326	12.747389
1253.288000	87.683497	11.856940	0.050082	26.877325	0.104332	12.742400
1253.308000	87.683497	11.860210	0.050080	26.884738	0.104328	12.745914
1253.328000	87.683497	11.858443	0.050081	26.880732	0.104330	12.744015
1253.348000	87.683497	11.855232	0.050083	26.873455	0.104335	12.740565
1253.368000	87.683497	11.860043	0.050080	26.884358	0.104328	12.745734
1253.388000	87.683497	11.860147	0.050080	26.884594	0.104328	12.745846
1253.408000	87.683497	11.860275	0.050080	26.884884	0.104328	12.745984
1253.428000	87.683497	11.855450	0.050083	26.873949	0.104334	12.740799
1253.448000	87.683497	11.861492	0.050079	26.887644	0.104326	12.747292
1253.468000	87.683497	11.859374	0.050080	26.882843	0.104329	12.745016
1253.488000	87.683497	11.857584	0.050082	26.878785	0.104331	12.743092
1253.508000	87.683497	11.865039	0.050077	26.895683	0.104321	12.751103
1253.528000	87.683497	11.858846	0.050081	26.881646	0.104330	12.744448
1253.548000	87.683497	11.858517	0.050081	26.880900	0.104330	12.744094
1253.568000	87.683497	11.851578	0.050085	26.865170	0.104339	12.736637
1253.568000	87.683497	11.860544	0.050080	26.885495	0.104327	12.746273
1253.608000	87.683497	11.854321	0.050084	26.871389	0.104336	12.739586
1253.628000	87.683497	11.844624	0.050090	26.849408	0.104349	12.729164
1253.648000	87.683497	11.849637	0.050087	26.860772	0.104342	12.734552
1253.668000	87.683497	11.858425	0.050081	26.880692	0.104330	12.743996
1253.688000	87.683497	11.849911	0.050087	26.861393	0.104342	12.734846
1253.708000	87.683497	11.852935	0.050085	26.868246	0.104338	12.738095
1253.728000	87.683497	11.852695	0.050085	26.867703	0.104338	12.737838
1253.748000	87.683497	11.852010	0.050085	26.866151	0.104339	12.737102
1253.768000	87.683497	11.853427	0.050084	26.869363	0.104337	12.738625
1253.788000	87.683497	11.856661	0.050082	26.876693	0.104333	12.742100
1253.788000	87.683497	11.850643	0.050086	26.863051	0.104341	12.735633
1253.828000	87.683497	11.851202	0.050086	26.864319	0.104340	12.736234
1253.848000	87.683497	11.852573	0.050085	26.867426	0.104338	12.737706
1253.868000	87.683497	11.848260	0.050088	26.857650	0.104344	12.733072
1253.888000	87.683497	11.847944	0.050088	26.856933	0.104344	12.732732
1253.908000	87.683497	11.847357	0.050088	26.855602	0.104345	12.732101
1253.928000	87.683497	11.844374	0.050090	26.848841	0.104349	12.728895
1253.948000	87.683497	11.844755	0.050090	26.849705	0.104349	12.729305
1253.968000	87.683497	11.845441	0.050089	26.851260	0.104348	12.730042
1253.988000	87.683497	11.840919	0.050092	26.841008	0.104354	12.725182
1254.008000	87.683497	11.836930	0.050095	26.831967	0.104359	12.720896
1254.008000	87.683497	11.837107	0.050095	26.832369	0.104359	12.721086
1254.048000	87.683497	11.841907	0.050092	26.843248	0.104352	12.726244
1254.068000	87.683497	11.839646	0.050093	26.838122	0.104355	12.723814
1254.088000	87.683497	11.834621	0.050097	26.826733	0.104362	12.718415
1254.108000	87.683497	11.835778	0.050096	26.829356	0.104361	12.719658
1254.128000	87.683497	11.830676	0.050099	26.817789	0.104367	12.714174
1254.148000	87.683497	11.829777	0.050100	26.815752	0.104369	12.713208
1254.168000	87.683497	11.823984	0.050103	26.802621	0.104376	12.706983
1254.188000	87.683497	11.830089	0.050100	26.816460	0.104368	12.713544
1254.208000	87.683497	11.822799	0.050104	26.799935	0.104378	12.705709
1254.228000	87.683497	11.823460	0.050104	26.801432	0.104377	12.706419
1254.248000	87.683497	11.821611	0.050105	26.797242	0.104380	12.704433
1254.268000	87.683497	11.822313	0.050105	26.798834	0.104379	12.705187
1254.288000	87.683497	11.819984	0.050106	26.793553	0.104382	12.702684
1254.308000	87.683497	11.815469	0.050109	26.783318	0.104388	12.697832
1254.328000	87.683497	11.819917	0.050106	26.793401	0.104382	12.702612
1254.348000	87.683497	11.818242	0.050107	26.789605	0.104384	12.700812
1254.368000	87.683497	11.817021	0.050108	26.786838	0.104386	12.699500
1254.388000	87.683497	11.813722	0.050110	26.779360	0.104390	12.695955
1254.408000	87.683497	11.817154	0.050108	26.787139	0.104386	12.699643
1254.428000	87.683497	11.813466	0.050110	26.778780	0.104391	12.695680
1254.428000	87.683497	11.818498	0.050107	26.790185	0.104384	12.701087
1254.468000	87.683497	11.820806	0.050106	26.795416	0.104381	12.703567
1254.488000	87.683497	11.818129	0.050107	26.789348	0.104384	12.700690
1254.508000	87.683497	11.816558	0.050108	26.785787	0.104386	12.699002
1254.528000	87.683497	11.818453	0.050107	26.790084	0.104384	12.701039
1254.548000	87.683497	11.827327	0.050101	26.810199	0.104372	12.710575
1254.568000	87.683497	11.820199	0.050106	26.794042	0.104382	12.702915
1254.588000	87.683497	11.817877	0.050107	26.788777	0.104385	12.700420
1254.608000	87.683497	11.811179	0.050112	26.773594	0.104394	12.693221
1254.628000	87.683497	11.813751	0.050110	26.779425	0.104390	12.695986
1254.648000	87.683497	11.816260	0.050109	26.785112	0.104387	12.698682
1254.648000	87.683497	11.819760	0.050106	26.793045	0.104382	12.702443
1254.688000	87.683497	11.820427	0.050106	26.794558	0.104381	12.703160
1254.708000	87.683497	11.813072	0.050111	26.777886	0.104391	12.695256
1254.728000	87.683497	11.810213	0.050112	26.771405	0.104395	12.692184
1254.748000	87.683497	11.820404	0.050106	26.794506	0.104381	12.703136
1254.768000	87.683497	11.818063	0.050107	26.789199	0.104384	12.700620
1254.788000	87.683497	11.820500	0.050106	26.794722	0.104381	12.703238
1254.808000	87.683497	11.805315	0.050116	26.760301	0.104402	12.686919
1254.828000	87.683497	11.812622	0.050111	26.776866	0.104392	12.694773
1254.848000	87.683497	11.814731	0.050110	26.781647	0.104389	12.697039
1254.868000	87.683497	11.815674	0.050109	26.783783	0.104388	12.698052
1254.888000	87.683497	11.804000	0.050117	26.757321	0.104403	12.685507
1254.908000	87.683497	11.813969	0.050110	26.779919	0.104390	12.696220
1254.928000	87.683497	11.806841	0.050115	26.763761	0.104400	12.688559
1254.948000	87.683497	11.810756	0.050112	26.772635	0.104394	12.692767
1254.968000	87.683497	11.809156	0.050113	26.769008	0.104396	12.691047
1254.988000	87.683497	11.805269	0.050116	26.760199	0.104402	12.686871
1255.008000	87.683497	11.814877	0.050109	26.781976	0.104389	12.697195
1255.028000	87.683497	11.809374	0.050113	26.769503	0.104396	12.691282
1255.048000	87.683497	11.814060	0.050110	26.780125	0.104390	12.696318
1255.068000	87.683497	11.807515	0.050114	26.765290	0.104399	12.689284
1255.088000	87.683497	11.806293	0.050115	26.762518	0.104400	12.687970
1255.108000	87.683578	11.812996	0.050111	26.777713	0.104391	12.695174
1255.128000	87.683497	11.809044	0.050113	26.768755	0.104397	12.690927
1255.148000	87.683497	11.803236	0.050117	26.755590	0.104404	12.684686
1255.168000	87.683497	11.803389	0.050117	26.755935	0.104404	12.684849
1255.188000	87.683497	11.809099	0.050113	26.768880	0.104396	12.690986
1255.208000	87.683497	11.811334	0.050112	26.773947	0.104393	12.693389
1255.228000	87.683497	11.807553	0.050114	26.765375	0.104399	12.689325
1255.248000	87.683497	11.810627	0.050112	26.772344	0.104394	12.692629
1255.268000	87.683497	11.805576	0.050115	26.760894	0.104401	12.687201
1255.288000	87.683578	11.813328	0.050110	26.778466	0.104391	12.695531
1255.288000	87.683578	11.809521	0.050113	26.769835	0.104396	12.691439
1255.328000	87.683497	11.805571	0.050115	26.760881	0.104401	12.687194
1255.348000	87.683497	11.806504	0.050115	26.762997	0.104400	12.688198
1255.368000	87.683578	11.802270	0.050118	26.753398	0.104406	12.683647
1255.388000	87.683578	11.803930	0.050117	26.757163	0.104404	12.685431
1255.408000	87.683497	11.804608	0.050116	26.758699	0.104403	12.686160
1255.428000	87.683578	11.810029	0.050113	26.770987	0.104395	12.691985
1255.448000	87.683497	11.805989	0.050115	26.761830	0.104401	12.687644
1255.468000	87.683578	11.800000	0.050119	26.748254	0.104409	12.681208
1255.488000	87.683497	11.803604	0.050117	26.756424	0.104404	12.685081
1255.488000	87.683497	11.794529	0.050123	26.735852	0.104416	12.675328
1255.528000	87.683497	11.801792	0.050118	26.752316	0.104406	12.683134
1255.548000	87.683578	11.803128	0.050117	26.755344	0.104405	12.684569
1255.568000	87.683497	11.801627	0.050118	26.751941	0.104407	12.682956
1255.588000	87.683497	11.798795	0.050120	26.745522	0.104410	12.679912
1255.608000	87.683578	11.801784	0.050118	26.752298	0.104406	12.683125
1255.628000	87.683578	11.799034	0.050120	26.746065	0.104410	12.680170
1255.648000	87.683497	11.797415	0.050121	26.742394	0.104412	12.678430
1255.668000	87.683497	11.803526	0.050117	26.756247	0.104404	12.684997
1255.688000	87.683497	11.796804	0.050121	26.741010	0.104413	12.677773
1255.708000	87.683578	11.803812	0.050117	26.756895	0.104404	12.685304
1255.728000	87.683578	11.794116	0.050123	26.734917	0.104417	12.674885
1255.748000	87.683578	11.796518	0.050121	26.740361	0.104413	12.677466
1255.768000	87.683497	11.799620	0.050119	26.747393	0.104409	12.680800
1255.788000	87.683578	11.800057	0.050119	26.748383	0.104409	12.681269
1255.808000	87.683497	11.798501	0.050120	26.744855	0.104411	12.679596
1255.828000	87.683497	11.797438	0.050121	26.742447	0.104412	12.678455
1255.848000	87.683578	11.794448	0.050123	26.735669	0.104416	12.675242
1255.868000	87.683578	11.794788	0.050123	26.736439	0.104416	12.675606
1255.888000	87.683578	11.794700	0.050123	26.736240	0.104416	12.675512
1255.908000	87.683578	11.793633	0.050123	26.733822	0.104417	12.674366
1255.928000	87.683497	11.797470	0.050121	26.742519	0.104412	12.678489
1255.928000	87.683497	11.793988	0.050123	26.734625	0.104417	12.674746
1255.968000	87.683578	11.789684	0.050126	26.724870	0.104423	12.670122
1255.988000	87.683578	11.790801	0.050125	26.727401	0.104421	12.671322
1256.008000	87.683578	11.787623	0.050127	26.720197	0.104425	12.667906
1256.028000	87.683578	11.786850	0.050128	26.718445	0.104426	12.667076
1256.048000	87.683578	11.792118	0.050124	26.730386	0.104419	12.672737
1256.068000	87.683578	11.787608	0.050127	26.720163	0.104425	12.667890
1256.088000	87.683578	11.786280	0.050128	26.717152	0.104427	12.666463
1256.108000	87.683578	11.786408	0.050128	26.717444	0.104427	12.666601
1256.128000	87.683578	11.784972	0.050129	26.714189	0.104429	12.665058
1256.128000	87.683578	11.781024	0.050132	26.705238	0.104434	12.660814
1256.168000	87.683578	11.777639	0.050134	26.697567	0.104439	12.657177
1256.188000	87.683578	11.788755	0.050127	26.722765	0.104424	12.669123
1256.208000	87.683578	11.786933	0.050128	26.718632	0.104426	12.667164
1256.228000	87.683578	11.781308	0.050131	26.705883	0.104434	12.661120
1256.248000	87.683578	11.790345	0.050125	26.726368	0.104422	12.670832
1256.268000	87.683578	11.787728	0.050127	26.720436	0.104425	12.668020
1256.288000	87.683578	11.783907	0.050130	26.711775	0.104430	12.663913
1256.308000	87.683578	11.791334	0.050125	26.728610	0.104420	12.671895
1256.328000	87.683578	11.789873	0.050126	26.725297	0.104422	12.670324
1256.348000	87.683578	11.782584	0.050131	26.708776	0.104432	12.662492
1256.368000	87.683578	11.782081	0.050131	26.707636	0.104433	12.661951
1256.388000	87.683578	11.784388	0.050129	26.712866	0.104430	12.664430
1256.408000	87.683578	11.785609	0.050129	26.715631	0.104428	12.665742
1256.428000	87.683578	11.787206	0.050128	26.719253	0.104426	12.667459
1256.448000	87.683578	11.784752	0.050129	26.713690	0.104429	12.664821
1256.468000	87.683578	11.779179	0.050133	26.701056	0.104437	12.658831
1256.488000	87.683578	11.787866	0.050127	26.720747	0.104425	12.668167
1256.508000	87.683578	11.781294	0.050131	26.705850	0.104434	12.661104
1256.528000	87.683578	11.777002	0.050134	26.696122	0.104440	12.656493
1256.548000	87.683578	11.775871	0.050135	26.693557	0.104441	12.655276
1256.568000	87.683578	11.777292	0.050134	26.696780	0.104439	12.656804
1256.568000	87.683578	11.778789	0.050133	26.700173	0.104437	12.658413
1256.608000	87.683578	11.782674	0.050130	26.708980	0.104432	12.662588
1256.628000	87.683578	11.780074	0.050132	26.703085	0.104436	12.659794
1256.648000	87.683578	11.780857	0.050132	26.704859	0.104435	12.660635
1256.668000	87.683578	11.778832	0.050133	26.700271	0.104437	12.658459
1256.688000	87.683578	11.777493	0.050134	26.697236	0.104439	12.657020
1256.708000	87.683578	11.776451	0.050135	26.694874	0.104440	12.655900
1256.728000	87.683578	11.774982	0.050136	26.691543	0.104442	12.654321
1256.748000	87.683578	11.775413	0.050135	26.692520	0.104442	12.654785
1256.768000	87.683578	11.777937	0.050134	26.698240	0.104438	12.657497
1256.768000	87.683578	11.777287	0.050134	26.696767	0.104439	12.656798
1256.788000	87.683578	11.773862	0.050136	26.689004	0.104444	12.653118
1256.828000	87.683578	11.780573	0.050132	26.704217	0.104435	12.660330
1256.848000	87.683578	11.781177	0.050131	26.705586	0.104434	12.660979
1256.868000	87.683578	11.777391	0.050134	26.697003	0.104439	12.656910
1256.888000	87.683578	11.777511	0.050134	26.697276	0.104439	12.657039
1256.908000	87.683578	11.778899	0.050133	26.700423	0.104437	12.658531
1256.928000	87.683578	11.775530	0.050135	26.692785	0.104442	12.654910
1256.948000	87.683578	11.781038	0.050132	26.705271	0.104434	12.660830
1256.968000	87.683578	11.775719	0.050135	26.693213	0.104441	12.655113
1256.988000	87.683578	11.778471	0.050133	26.699452	0.104438	12.658071
1256.988000	87.683578	11.776800	0.050134	26.695663	0.104440	12.656275
1257.028000	87.683578	11.782314	0.050131	26.708162	0.104433	12.662201
1257.048000	87.683578	11.782182	0.050131	26.707863	0.104433	12.662059
1257.068000	87.683578	11.776919	0.050134	26.695933	0.104440	12.656403
1257.088000	87.683578	11.774691	0.050136	26.690884	0.104443	12.654009
1257.108000	87.683578	11.777185	0.050134	26.696536	0.104439	12.656689
1257.128000	87.683578	11.772997	0.050137	26.687044	0.104445	12.652188
1257.148000	87.683578	11.777309	0.050134	26.696818	0.104439	12.656822
1257.168000	87.683578	11.775709	0.050135	26.693190	0.104441	12.655102
1257.188000	87.683578	11.780413	0.050132	26.703854	0.104435	12.660158
1257.208000	87.683578	11.769332	0.050139	26.678736	0.104450	12.648250
1257.208000	87.683578	11.770819	0.050138	26.682107	0.104448	12.649848
1257.248000	87.683578	11.773380	0.050137	26.687912	0.104445	12.652600
1257.268000	87.683578	11.767524	0.050140	26.674637	0.104452	12.646306
1257.288000	87.683578	11.767979	0.050140	26.675668	0.104452	12.646795
1257.308000	87.683578	11.768410	0.050140	26.676645	0.104451	12.647259
1257.328000	87.683578	11.770606	0.050138	26.681623	0.104448	12.649618
1257.348000	87.683578	11.772082	0.050137	26.684970	0.104446	12.651205
1257.368000	87.683578	11.766914	0.050141	26.673255	0.104453	12.645651
1257.388000	87.683578	11.769817	0.050139	26.679836	0.104449	12.648771
1257.408000	87.683578	11.767741	0.050140	26.675128	0.104452	12.646539
1257.428000	87.683578	11.769864	0.050139	26.679940	0.104449	12.648821
1257.428000	87.683578	11.774368	0.050136	26.690151	0.104443	12.653662
1257.468000	87.683578	11.767717	0.050140	26.675076	0.104452	12.646514
1257.488000	87.683578	11.769743	0.050139	26.679667	0.104449	12.648691
1257.508000	87.683578	11.766055	0.050141	26.671307	0.104454	12.644728
1257.528000	87.683578	11.767454	0.050140	26.674478	0.104453	12.646231
1257.548000	87.683578	11.758923	0.050146	26.655139	0.104464	12.637063
1257.568000	87.683578	11.764953	0.050142	26.668809	0.104456	12.643543
1257.588000	87.683578	11.760672	0.050145	26.659104	0.104462	12.638942
1257.608000	87.683578	11.765446	0.050142	26.669926	0.104455	12.644073
1257.628000	87.683578	11.760623	0.050145	26.658994	0.104462	12.638890
1257.628000	87.683578	11.765563	0.050142	26.670192	0.104455	12.644199
1257.668000	87.683578	11.763715	0.050143	26.666003	0.104458	12.642213
1257.688000	87.683578	11.760540	0.050145	26.658805	0.104462	12.638801
1257.708000	87.683578	11.763047	0.050143	26.664489	0.104458	12.641495
1257.728000	87.683578	11.764548	0.050142	26.667892	0.104456	12.643108
1257.748000	87.683578	11.759016	0.050146	26.655352	0.104464	12.637163
1257.768000	87.683578	11.746959	0.050154	26.628020	0.104480	12.624205
1257.788000	87.683578	11.752143	0.050150	26.639772	0.104473	12.629777
1257.808000	87.683578	11.754237	0.050149	26.644519	0.104470	12.632027
1257.828000	87.683578	11.751854	0.050151	26.639117	0.104474	12.629466
1257.848000	87.683578	11.751180	0.050151	26.637589	0.104474	12.628742
1257.848000	87.683578	11.755561	0.050148	26.647519	0.104469	12.633450
1257.888000	87.683578	11.755435	0.050148	26.647235	0.104469	12.633315
1257.908000	87.683578	11.743990	0.050156	26.621291	0.104484	12.621015
1257.928000	87.683578	11.740715	0.050158	26.613867	0.104488	12.617496
1257.948000	87.683578	11.736554	0.050161	26.604434	0.104494	12.613024
1257.968000	87.683578	11.735544	0.050161	26.602144	0.104495	12.611938
1257.988000	87.683578	11.732741	0.050163	26.595790	0.104499	12.608926
1258.008000	87.683578	11.729504	0.050165	26.588454	0.104504	12.605447
1258.028000	87.683578	11.734119	0.050162	26.598914	0.104497	12.610406
1258.048000	87.683578	11.731060	0.050164	26.591981	0.104501	12.607120
1258.068000	87.683578	11.734625	0.050162	26.600062	0.104497	12.610951
1258.068000	87.683578	11.732370	0.050163	26.594949	0.104500	12.608527
1258.108000	87.683578	11.734663	0.050162	26.600148	0.104497	12.610991
1258.128000	87.683578	11.726681	0.050167	26.582054	0.104507	12.602413
1258.148000	87.683578	11.729961	0.050165	26.589488	0.104503	12.605938
1258.168000	87.683578	11.736062	0.050161	26.603318	0.104495	12.612495
1258.188000	87.683578	11.726871	0.050167	26.582486	0.104507	12.602618
1258.208000	87.683578	11.731367	0.050164	26.592676	0.104501	12.607449
1258.228000	87.683578	11.733460	0.050163	26.597420	0.104498	12.609698
1258.248000	87.683578	11.731894	0.050164	26.593871	0.104500	12.608016
1258.268000	87.683578	11.731793	0.050164	26.593641	0.104500	12.607907
1258.288000	87.683578	11.729642	0.050165	26.588766	0.104503	12.605595
1258.308000	87.683578	11.727987	0.050166	26.585014	0.104506	12.603817
1258.328000	87.683578	11.728882	0.050166	26.587044	0.104504	12.604779
1258.348000	87.683578	11.732858	0.050163	26.596055	0.104499	12.609051
1258.368000	87.683578	11.728945	0.050166	26.587187	0.104504	12.604847
1258.388000	87.683578	11.732123	0.050163	26.594389	0.104500	12.608261
1258.408000	87.683578	11.729855	0.050165	26.589248	0.104503	12.605824
1258.428000	87.683578	11.728531	0.050166	26.586248	0.104505	12.604402
1258.448000	87.683578	11.734205	0.050162	26.599109	0.104497	12.610499
1258.468000	87.683578	11.734124	0.050162	26.598926	0.104497	12.610412
1258.488000	87.683578	11.732157	0.050163	26.594468	0.104500	12.608299
1258.508000	87.683578	11.729723	0.050165	26.588950	0.104503	12.605683
1258.528000	87.683578	11.732420	0.050163	26.595063	0.104500	12.608581
1258.548000	87.683578	11.730078	0.050165	26.589753	0.104503	12.606064
1258.568000	87.683578	11.726828	0.050167	26.582388	0.104507	12.602572
1258.588000	87.683578	11.724323	0.050169	26.576708	0.104510	12.599879
1258.608000	87.683578	11.720546	0.050171	26.568147	0.104516	12.595820
1258.628000	87.683578	11.723131	0.050169	26.574007	0.104512	12.598598
1258.648000	87.683578	11.726561	0.050167	26.581781	0.104507	12.602284
1258.668000	87.683578	11.726069	0.050167	26.580668	0.104508	12.601756
1258.688000	87.683578	11.724079	0.050169	26.576156	0.104511	12.599617
1258.688000	87.683578	11.729374	0.050165	26.588158	0.104504	12.605307
1258.728000	87.683578	11.720533	0.050171	26.568119	0.104516	12.595807
1258.748000	87.683578	11.715266	0.050174	26.556178	0.104523	12.590145
1258.768000	87.683578	11.726230	0.050167	26.581032	0.104508	12.601929
1258.788000	87.683578	11.725665	0.050168	26.579752	0.104509	12.601322
1258.808000	87.683578	11.723517	0.050169	26.574882	0.104512	12.599013
1258.828000	87.683578	11.726261	0.050167	26.581101	0.104508	12.601962
1258.848000	87.683578	11.722400	0.050170	26.572351	0.104513	12.597813
1258.868000	87.683578	11.721579	0.050170	26.570490	0.104514	12.596931
1258.888000	87.683578	11.720129	0.050171	26.567203	0.104516	12.595372
1258.908000	87.683578	11.723057	0.050169	26.573840	0.104512	12.598519
1258.908000	87.683578	11.724488	0.050168	26.577083	0.104510	12.600056
1258.948000	87.683578	11.724012	0.050169	26.576004	0.104511	12.599545
1258.968000	87.683578	11.719125	0.050172	26.564925	0.104517	12.594293
1258.988000	87.683578	11.724244	0.050169	26.576531	0.104511	12.599795
1259.008000	87.683578	11.721323	0.050171	26.569910	0.104515	12.596656
1259.028000	87.683578	11.720773	0.050171	26.568662	0.104515	12.596064
1259.048000	87.683578	11.725041	0.050168	26.578338	0.104510	12.600651
1259.068000	87.683578	11.718116	0.050173	26.562639	0.104519	12.593209
1259.088000	87.683578	11.720935	0.050171	26.569030	0.104515	12.596238
1259.108000	87.683578	11.720689	0.050171	26.568470	0.104515	12.595973
1259.128000	87.683578	11.722982	0.050169	26.573670	0.104512	12.598439
1259.148000	87.683578	11.712175	0.050176	26.549173	0.104527	12.586825
1259.168000	87.683578	11.719103	0.050172	26.564875	0.104518	12.594269
1259.188000	87.683578	11.712762	0.050176	26.550501	0.104526	12.587454
1259.208000	87.683578	11.716889	0.050173	26.559857	0.104520	12.591890
1259.228000	87.683578	11.716527	0.050174	26.559036	0.104521	12.591501
1259.248000	87.683578	11.719866	0.050171	26.566606	0.104516	12.595089
1259.268000	87.683578	11.723475	0.050169	26.574786	0.104512	12.598968
1259.288000	87.683578	11.713604	0.050176	26.552410	0.104525	12.588359
1259.308000	87.683578	11.723067	0.050169	26.573862	0.104512	12.598530
1259.328000	87.683578	11.713640	0.050176	26.552492	0.104525	12.588398
1259.328000	87.683578	11.714065	0.050175	26.553457	0.104524	12.588855
1259.368000	87.683578	11.723145	0.050169	26.574039	0.104512	12.598613
1259.368000	87.683578	11.717132	0.050173	26.560409	0.104520	12.592152
1259.408000	87.683578	11.721132	0.050171	26.569475	0.104515	12.596450
1259.428000	87.683578	11.716644	0.050174	26.559302	0.104521	12.591627
1259.448000	87.683578	11.712755	0.050176	26.550486	0.104526	12.587447
1259.468000	87.683578	11.715031	0.050175	26.555645	0.104523	12.589893
1259.488000	87.683578	11.712505	0.050176	26.549919	0.104526	12.587178
1259.508000	87.683578	11.711930	0.050177	26.548617	0.104527	12.586561
1259.528000	87.683578	11.708812	0.050179	26.541548	0.104531	12.583210
1259.548000	87.683578	11.706554	0.050180	26.536429	0.104534	12.580783
1259.568000	87.683578	11.706890	0.050180	26.537193	0.104534	12.581145
1259.588000	87.683578	11.703639	0.050182	26.529823	0.104538	12.577651
1259.608000	87.683578	11.701687	0.050183	26.525397	0.104541	12.575553
1259.628000	87.683578	11.703133	0.050182	26.528675	0.104539	12.577107
1259.648000	87.683578	11.703449	0.050182	26.529391	0.104539	12.577446
1259.668000	87.683578	11.705468	0.050181	26.533968	0.104536	12.579616
1259.688000	87.683578	11.698404	0.050185	26.517955	0.104545	12.572024
1259.708000	87.683578	11.704004	0.050182	26.530651	0.104538	12.578043
1259.728000	87.683578	11.699867	0.050185	26.521273	0.104543	12.573597
1259.748000	87.683578	11.701342	0.050184	26.524616	0.104541	12.575182
1259.768000	87.683578	11.699377	0.050185	26.520161	0.104544	12.573070
1259.788000	87.683578	11.697218	0.050186	26.515267	0.104547	12.570750
1259.808000	87.683578	11.697855	0.050186	26.516712	0.104546	12.571435
1259.828000	87.683578	11.700301	0.050184	26.522256	0.104543	12.574063
1259.848000	87.683578	11.693022	0.050189	26.505755	0.104553	12.566240
1259.868000	87.683578	11.701753	0.050183	26.525547	0.104541	12.575623
1259.888000	87.683578	11.697638	0.050186	26.516219	0.104546	12.571201
1259.908000	87.683578	11.700874	0.050184	26.523555	0.104542	12.574679
1259.928000	87.683578	11.702970	0.050182	26.528307	0.104539	12.576932
1259.948000	87.683578	11.693800	0.050188	26.507519	0.104551	12.567077
1259.968000	87.683578	11.701741	0.050183	26.525520	0.104541	12.575611
1259.968000	87.683578	11.696112	0.050187	26.512759	0.104548	12.569561
1259.988000	87.683578	11.699766	0.050185	26.521044	0.104543	12.573489
1260.028000	87.683578	11.692413	0.050189	26.504375	0.104553	12.565586
1260.048000	87.683578	11.689191	0.050191	26.497073	0.104558	12.562124
1260.068000	87.683578	11.691337	0.050190	26.501936	0.104555	12.564430
1260.088000	87.683578	11.691928	0.050190	26.503277	0.104554	12.565066
1260.108000	87.683578	11.697827	0.050186	26.516648	0.104546	12.571405
1260.128000	87.683578	11.699217	0.050185	26.519799	0.104544	12.572898
1260.148000	87.683578	11.695491	0.050187	26.511352	0.104549	12.568894
1260.168000	87.683578	11.698378	0.050185	26.517896	0.104545	12.571996
1260.188000	87.683578	11.693675	0.050189	26.507236	0.104552	12.566942
1260.188000	87.683578	11.695305	0.050187	26.510931	0.104549	12.568694
1260.228000	87.683578	11.697057	0.050186	26.514901	0.104547	12.570577
1260.248000	87.683578	11.696776	0.050187	26.514266	0.104547	12.570276
1260.268000	87.683578	11.696229	0.050187	26.513025	0.104548	12.569687
1260.288000	87.683578	11.690635	0.050191	26.500344	0.104556	12.563675
1260.308000	87.683578	11.691751	0.050190	26.502874	0.104554	12.564875
1260.328000	87.683578	11.691713	0.050190	26.502789	0.104554	12.564834
1260.348000	87.683578	11.689096	0.050192	26.496858	0.104558	12.562022
1260.368000	87.683578	11.696271	0.050187	26.513121	0.104548	12.569733
1260.388000	87.683578	11.691832	0.050190	26.503059	0.104554	12.564962
1260.408000	87.683578	11.693125	0.050189	26.505989	0.104552	12.566351
1260.408000	87.683578	11.694693	0.050188	26.509543	0.104550	12.568036
1260.448000	87.683578	11.694519	0.050188	26.509148	0.104551	12.567849
1260.468000	87.683578	11.691137	0.050190	26.501483	0.104555	12.564215
1260.488000	87.683578	11.690443	0.050191	26.499909	0.104556	12.563469
1260.508000	87.683578	11.693110	0.050189	26.505955	0.104552	12.566335
1260.528000	87.683578	11.692128	0.050190	26.503730	0.104554	12.565280
1260.548000	87.683578	11.695282	0.050188	26.510880	0.104550	12.568670
1260.568000	87.683578	11.687378	0.050193	26.492963	0.104560	12.560175
1260.588000	87.683578	11.692931	0.050189	26.505551	0.104553	12.566143
1260.608000	87.683578	11.685648	0.050194	26.489041	0.104562	12.558316
1260.628000	87.683578	11.681634	0.050196	26.479941	0.104568	12.554002
1260.628000	87.683578	11.690022	0.050191	26.498956	0.104557	12.563017
1260.668000	87.683578	11.688745	0.050192	26.496060	0.104558	12.561644
1260.668000	87.683578	11.687789	0.050192	26.493894	0.104560	12.560617
1260.708000	87.683578	11.685302	0.050194	26.488256	0.104563	12.557944
1260.728000	87.683578	11.687740	0.050192	26.493783	0.104560	12.560564
1260.748000	87.683578	11.690723	0.050190	26.500545	0.104556	12.563770
1260.768000	87.683578	11.683476	0.050195	26.484118	0.104565	12.555982
1260.788000	87.683578	11.685874	0.050194	26.489553	0.104562	12.558559
1260.808000	87.683578	11.685855	0.050194	26.489509	0.104562	12.558538
1260.828000	87.683578	11.688797	0.050192	26.496179	0.104558	12.561700
1260.848000	87.683578	11.682942	0.050196	26.482907	0.104566	12.555408
1260.848000	87.683578	11.688835	0.050192	26.496264	0.104558	12.561741
1260.888000	87.683578	11.688976	0.050192	26.496584	0.104558	12.561893
1260.908000	87.683578	11.686796	0.050193	26.491643	0.104561	12.559550
1260.928000	87.683578	11.681101	0.050197	26.478734	0.104569	12.553430
1260.948000	87.683578	11.688123	0.050192	26.494651	0.104559	12.560976
1260.968000	87.683578	11.690664	0.050191	26.500412	0.104556	12.563707
1260.988000	87.683578	11.685739	0.050194	26.489246	0.104562	12.558413
1261.008000	87.683578	11.686080	0.050194	26.490019	0.104562	12.558780
1261.028000	87.683578	11.689270	0.050191	26.497250	0.104558	12.562208
1261.048000	87.683578	11.677003	0.050199	26.469445	0.104574	12.549026
1261.048000	87.683578	11.680783	0.050197	26.478011	0.104569	12.553087
1261.088000	87.683578	11.677944	0.050199	26.471577	0.104573	12.550037
1261.088000	87.683578	11.680980	0.050197	26.478460	0.104569	12.553300
1261.128000	87.683578	11.675973	0.050200	26.467109	0.104575	12.547918
1261.148000	87.683578	11.678646	0.050198	26.473168	0.104572	12.550791
1261.168000	87.683578	11.676620	0.050200	26.468575	0.104575	12.548613
1261.188000	87.683578	11.672060	0.050203	26.458239	0.104581	12.543713
1261.208000	87.683578	11.673827	0.050202	26.462244	0.104578	12.545612
1261.228000	87.683578	11.668399	0.050205	26.449941	0.104586	12.539779
1261.248000	87.683578	11.666123	0.050207	26.444781	0.104589	12.537333
1261.248000	87.683578	11.670113	0.050204	26.453826	0.104583	12.541621
1261.268000	87.683578	11.669849	0.050204	26.453228	0.104584	12.541338
1261.308000	87.683578	11.671500	0.050203	26.456969	0.104581	12.543111
1261.328000	87.683578	11.671337	0.050203	26.456600	0.104582	12.542936
1261.348000	87.683578	11.673788	0.050202	26.462156	0.104578	12.545570
1261.368000	87.683578	11.669474	0.050204	26.452377	0.104584	12.540934
1261.388000	87.683578	11.676161	0.050200	26.467535	0.104575	12.548121
1261.408000	87.683578	11.674473	0.050201	26.463709	0.104577	12.546307
1261.428000	87.683578	11.676559	0.050200	26.468436	0.104575	12.548548
1261.448000	87.683578	11.672545	0.050202	26.459338	0.104580	12.544234
1261.468000	87.683578	11.672701	0.050202	26.459693	0.104580	12.544402
1261.468000	87.683578	11.676467	0.050200	26.468228	0.104575	12.548449
1261.488000	87.683578	11.672798	0.050202	26.459912	0.104580	12.544506
1261.528000	87.683578	11.675020	0.050201	26.464949	0.104577	12.546894
1261.548000	87.683578	11.678665	0.050198	26.473210	0.104572	12.550811
1261.568000	87.683578	11.678941	0.050198	26.473837	0.104571	12.551108
1261.588000	87.683578	11.679400	0.050198	26.474878	0.104571	12.551602
1261.608000	87.683578	11.674496	0.050201	26.463762	0.104577	12.546332
1261.628000	87.683578	11.674106	0.050201	26.462877	0.104578	12.545912
1261.648000	87.683578	11.672688	0.050202	26.459664	0.104580	12.544389
1261.668000	87.683578	11.673835	0.050202	26.462263	0.104578	12.545621
1261.688000	87.683578	11.677086	0.050199	26.469631	0.104574	12.549114
1261.688000	87.683578	11.669845	0.050204	26.453219	0.104584	12.541333
1261.728000	87.683578	11.672762	0.050202	26.459830	0.104580	12.544468
1261.748000	87.683578	11.673201	0.050202	26.460825	0.104579	12.544939
1261.768000	87.683578	11.669265	0.050204	26.451905	0.104584	12.540710
1261.788000	87.683578	11.669458	0.050204	26.452341	0.104584	12.540917
1261.808000	87.683578	11.667985	0.050205	26.449001	0.104586	12.539334
1261.828000	87.683578	11.673654	0.050202	26.461853	0.104579	12.545427
1261.848000	87.683578	11.671879	0.050203	26.457828	0.104581	12.543518
1261.868000	87.683578	11.671652	0.050203	26.457315	0.104581	12.543275
1261.888000	87.683578	11.671022	0.050203	26.455887	0.104582	12.542598
1261.888000	87.683578	11.662822	0.050209	26.437298	0.104593	12.533785
1261.908000	87.683578	11.662782	0.050209	26.437208	0.104593	12.533742
1261.928000	87.683578	11.670138	0.050204	26.453883	0.104583	12.541648
1261.968000	87.683578	11.671430	0.050203	26.456812	0.104582	12.543037
1261.988000	87.683578	11.667575	0.050206	26.448072	0.104587	12.538893
1262.008000	87.683578	11.668970	0.050205	26.451236	0.104585	12.540393
1262.028000	87.683578	11.666119	0.050207	26.444771	0.104589	12.537328
1262.048000	87.683578	11.665672	0.050207	26.443759	0.104589	12.536848
1262.068000	87.683578	11.669296	0.050204	26.451974	0.104584	12.540743
1262.088000	87.683578	11.664430	0.050208	26.440944	0.104591	12.535514
1262.108000	87.683578	11.670357	0.050204	26.454379	0.104583	12.541883
1262.108000	87.683578	11.669460	0.050204	26.452346	0.104584	12.540919
1262.128000	87.683578	11.665246	0.050207	26.442793	0.104590	12.536390
1262.168000	87.683578	11.655626	0.050213	26.420987	0.104603	12.526052
1262.188000	87.683578	11.666512	0.050206	26.445663	0.104588	12.537751
1262.208000	87.683578	11.662006	0.050209	26.435449	0.104594	12.532909
1262.228000	87.683578	11.668670	0.050205	26.450554	0.104585	12.540070
1262.248000	87.683578	11.668880	0.050205	26.451030	0.104585	12.540296
1262.268000	87.683578	11.659381	0.050211	26.429499	0.104598	12.530088
1262.288000	87.683578	11.661980	0.050209	26.435391	0.104594	12.532881
1262.308000	87.683578	11.661466	0.050210	26.434226	0.104595	12.532329
1262.328000	87.683578	11.663001	0.050209	26.437704	0.104593	12.533978
1262.328000	87.683578	11.660561	0.050210	26.432172	0.104596	12.531355
1262.368000	87.683578	11.659374	0.050211	26.429482	0.104598	12.530080
1262.388000	87.683578	11.662126	0.050209	26.435722	0.104594	12.533038
1262.408000	87.683578	11.656399	0.050213	26.422740	0.104602	12.526883
1262.428000	87.683578	11.663831	0.050208	26.439585	0.104592	12.534869
1262.448000	87.683578	11.655054	0.050214	26.419690	0.104604	12.525437
1262.468000	87.683578	11.659633	0.050211	26.430069	0.104597	12.530358
1262.488000	87.683578	11.651246	0.050216	26.411059	0.104609	12.521345
1262.508000	87.683578	11.659472	0.050211	26.429705	0.104598	12.530185
1262.528000	87.683578	11.655211	0.050214	26.420047	0.104603	12.525607
1262.548000	87.683578	11.650008	0.050217	26.408252	0.104610	12.520015
1262.548000	87.683578	11.657972	0.050212	26.426305	0.104600	12.528573
1262.568000	87.683578	11.651075	0.050216	26.410670	0.104609	12.521161
1262.608000	87.683578	11.653889	0.050215	26.417050	0.104605	12.524186
1262.628000	87.683578	11.660821	0.050210	26.432763	0.104596	12.531635
1262.648000	87.683578	11.655470	0.050213	26.420632	0.104603	12.525884
1262.668000	87.683578	11.657527	0.050212	26.425296	0.104600	12.528095
1262.688000	87.683578	11.657011	0.050212	26.424125	0.104601	12.527540
1262.708000	87.683578	11.657047	0.050212	26.424207	0.104601	12.527579
1262.728000	87.683578	11.651009	0.050216	26.410521	0.104609	12.521090
1262.748000	87.683578	11.648691	0.050218	26.405267	0.104612	12.518600
1262.748000	87.683578	11.655933	0.050213	26.421681	0.104602	12.526381
1262.768000	87.683578	11.654439	0.050214	26.418296	0.104604	12.524776
1262.808000	87.683578	11.652970	0.050215	26.414966	0.104606	12.523198
1262.828000	87.683578	11.653316	0.050215	26.415751	0.104606	12.523570
1262.848000	87.683578	11.654793	0.050214	26.419098	0.104604	12.525157
1262.868000	87.683578	11.657109	0.050212	26.424349	0.104601	12.527646
1262.888000	87.683578	11.655209	0.050214	26.420041	0.104603	12.525604
1262.908000	87.683578	11.650980	0.050216	26.410454	0.104609	12.521059
1262.928000	87.683578	11.654656	0.050214	26.418787	0.104604	12.525009
1262.948000	87.683578	11.657887	0.050212	26.426113	0.104600	12.528482
1262.968000	87.683578	11.656640	0.050213	26.423286	0.104601	12.527142
1262.988000	87.683578	11.655407	0.050214	26.420490	0.104603	12.525817
1263.008000	87.683578	11.655143	0.050214	26.419891	0.104603	12.525533
1263.028000	87.683578	11.652959	0.050215	26.414941	0.104606	12.523186
1263.048000	87.683578	11.659638	0.050211	26.430081	0.104597	12.530364
1263.068000	87.683578	11.653078	0.050215	26.415210	0.104606	12.523313
1263.088000	87.683578	11.657607	0.050212	26.425478	0.104600	12.528181
1263.108000	87.683578	11.654169	0.050214	26.417684	0.104605	12.524486
1263.128000	87.683578	11.654723	0.050214	26.418940	0.104604	12.525082
1263.148000	87.683578	11.652050	0.050216	26.412880	0.104608	12.522209
1263.168000	87.683578	11.653995	0.050214	26.417289	0.104605	12.524299
1263.168000	87.683578	11.660586	0.050210	26.432229	0.104596	12.531382
1263.208000	87.683578	11.654076	0.050214	26.417472	0.104605	12.524386
1263.228000	87.683578	11.655482	0.050213	26.420660	0.104603	12.525897
1263.248000	87.683578	11.654626	0.050214	26.418719	0.104604	12.524977
1263.268000	87.683578	11.654414	0.050214	26.418240	0.104604	12.524750
1263.288000	87.683578	11.656956	0.050213	26.424001	0.104601	12.527481
1263.308000	87.683578	11.653695	0.050215	26.416609	0.104605	12.523977
1263.328000	87.683578	11.654805	0.050214	26.419126	0.104604	12.525170
1263.348000	87.683578	11.653688	0.050215	26.416593	0.104605	12.523969
1263.368000	87.683578	11.654624	0.050214	26.418714	0.104604	12.524975
1263.388000	87.683578	11.650632	0.050217	26.409667	0.104609	12.520685
1263.408000	87.683578	11.659042	0.050211	26.428729	0.104598	12.529723
1263.408000	87.683578	11.651741	0.050216	26.412181	0.104608	12.521877
1263.428000	87.683578	11.648764	0.050218	26.405431	0.104612	12.518677
1263.468000	87.683578	11.656316	0.050213	26.422551	0.104602	12.526794
1263.488000	87.683578	11.652986	0.050215	26.415003	0.104606	12.523215
1263.508000	87.683578	11.650491	0.050217	26.409348	0.104610	12.520534
1263.528000	87.683578	11.651603	0.050216	26.411867	0.104608	12.521729
1263.548000	87.683578	11.653402	0.050215	26.415945	0.104606	12.523662
1263.568000	87.683578	11.651331	0.050216	26.411250	0.104609	12.521436
1263.588000	87.683578	11.651546	0.050216	26.411739	0.104608	12.521668
1263.608000	87.683578	11.657127	0.050212	26.424388	0.104601	12.527665
1263.628000	87.683578	11.655070	0.050214	26.419727	0.104604	12.525455
1263.648000	87.683578	11.657324	0.050212	26.424835	0.104600	12.527877
1263.668000	87.683578	11.651446	0.050216	26.411510	0.104608	12.521559
1263.688000	87.683578	11.655263	0.050214	26.420164	0.104603	12.525662
1263.708000	87.683578	11.654344	0.050214	26.418079	0.104604	12.524674
1263.728000	87.683578	11.654397	0.050214	26.418201	0.104604	12.524731
1263.748000	87.683578	11.649028	0.050218	26.406031	0.104612	12.518962
1263.768000	87.683578	11.650764	0.050217	26.409966	0.104609	12.520827
1263.788000	87.683578	11.648376	0.050218	26.404552	0.104613	12.518260
1263.808000	87.683578	11.653033	0.050215	26.415109	0.104606	12.523266
1263.828000	87.683578	11.643511	0.050221	26.393524	0.104619	12.513032
1263.828000	87.683578	11.644550	0.050221	26.395881	0.104618	12.514149
1263.868000	87.683578	11.645808	0.050220	26.398730	0.104616	12.515500
1263.868000	87.683578	11.649022	0.050218	26.406016	0.104612	12.518954
1263.908000	87.683578	11.645214	0.050220	26.397384	0.104617	12.514862
1263.928000	87.683578	11.651453	0.050216	26.411526	0.104608	12.521567
1263.948000	87.683578	11.649548	0.050217	26.407209	0.104611	12.519520
1263.968000	87.683578	11.649998	0.050217	26.408229	0.104610	12.520004
1263.988000	87.683578	11.650015	0.050217	26.408267	0.104610	12.520022
1264.008000	87.683578	11.652691	0.050215	26.414334	0.104607	12.522898
1264.028000	87.683578	11.653392	0.050215	26.415924	0.104606	12.523652
1264.048000	87.683578	11.652209	0.050216	26.413242	0.104607	12.522380
1264.068000	87.683578	11.644114	0.050221	26.394891	0.104618	12.513680
1264.088000	87.683578	11.644878	0.050220	26.396623	0.104617	12.514501
1264.108000	87.683578	11.648529	0.050218	26.404899	0.104612	12.518425
1264.128000	87.683578	11.649991	0.050217	26.408212	0.104610	12.519996
1264.148000	87.683578	11.648296	0.050218	26.404371	0.104613	12.518175
1264.168000	87.683578	11.646949	0.050219	26.401318	0.104614	12.516727
1264.188000	87.683578	11.646967	0.050219	26.401359	0.104614	12.516747
1264.208000	87.683578	11.647176	0.050219	26.401832	0.104614	12.516971
1264.228000	87.683578	11.648715	0.050218	26.405320	0.104612	12.518625
1264.248000	87.683578	11.649410	0.050217	26.406897	0.104611	12.519372
1264.268000	87.683578	11.649802	0.050217	26.407786	0.104611	12.519794
1264.288000	87.683578	11.648740	0.050218	26.405378	0.104612	12.518652
1264.308000	87.683578	11.646778	0.050219	26.400931	0.104615	12.516544
1264.328000	87.683578	11.646647	0.050219	26.400634	0.104615	12.516403
1264.348000	87.683578	11.648869	0.050218	26.405671	0.104612	12.518791
1264.368000	87.683578	11.651445	0.050216	26.411508	0.104608	12.521558
1264.388000	87.683578	11.648129	0.050218	26.403993	0.104613	12.517996
1264.408000	87.683578	11.645433	0.050220	26.397882	0.104616	12.515098
1264.428000	87.683578	11.651180	0.050216	26.410907	0.104609	12.521274
1264.448000	87.683578	11.643600	0.050221	26.393727	0.104619	12.513128
1264.468000	87.683578	11.646843	0.050219	26.401078	0.104615	12.516614
1264.468000	87.683578	11.644398	0.050221	26.395536	0.104618	12.513986
1264.508000	87.683578	11.652874	0.050215	26.414748	0.104606	12.523094
1264.528000	87.683578	11.644660	0.050221	26.396130	0.104618	12.514268
1264.548000	87.683578	11.648531	0.050218	26.404903	0.104612	12.518427
1264.568000	87.683578	11.648946	0.050218	26.405845	0.104612	12.518874
1264.588000	87.683578	11.649416	0.050217	26.406910	0.104611	12.519378
1264.608000	87.683578	11.642710	0.050222	26.391707	0.104620	12.512171
1264.628000	87.683578	11.637229	0.050225	26.379285	0.104627	12.506282
1264.648000	87.683578	11.645113	0.050220	26.397155	0.104617	12.514754
1264.668000	87.683578	11.648618	0.050218	26.405101	0.104612	12.518521
1264.688000	87.683578	11.648115	0.050218	26.403961	0.104613	12.517980
1264.688000	87.683578	11.652402	0.050215	26.413678	0.104607	12.522587
1264.728000	87.683578	11.644376	0.050221	26.395486	0.104618	12.513962
1264.728000	87.683578	11.650267	0.050217	26.408839	0.104610	12.520293
1264.768000	87.683578	11.647309	0.050219	26.402135	0.104614	12.517114
1264.788000	87.683578	11.655367	0.050214	26.420400	0.104603	12.525774
1264.808000	87.683578	11.648217	0.050218	26.404191	0.104613	12.518089
1264.828000	87.683578	11.652468	0.050215	26.413829	0.104607	12.522659
1264.848000	87.683578	11.648419	0.050218	26.404649	0.104612	12.518307
1264.868000	87.683578	11.651527	0.050216	26.411695	0.104608	12.521647
1264.888000	87.683578	11.644722	0.050221	26.396269	0.104617	12.514334
1264.888000	87.683578	11.646426	0.050219	26.400131	0.104615	12.516165
1264.928000	87.683578	11.643370	0.050221	26.393205	0.104619	12.512881
1264.948000	87.683578	11.646967	0.050219	26.401358	0.104614	12.516746
1264.968000	87.683578	11.646351	0.050219	26.399962	0.104615	12.516084
1264.988000	87.683578	11.644818	0.050220	26.396487	0.104617	12.514437
1265.008000	87.683578	11.646473	0.050219	26.400239	0.104615	12.516216
1265.028000	87.683578	11.646926	0.050219	26.401265	0.104614	12.516702
1265.048000	87.683578	11.649212	0.050218	26.406447	0.104611	12.519159
1265.068000	87.683578	11.644068	0.050221	26.394786	0.104618	12.513631
1265.088000	87.683578	11.646189	0.050220	26.399595	0.104615	12.515910
1265.108000	87.683578	11.648808	0.050218	26.405532	0.104612	12.518725
1265.128000	87.683578	11.646162	0.050220	26.399533	0.104615	12.515881
1265.148000	87.683578	11.648578	0.050218	26.405009	0.104612	12.518477
1265.168000	87.683578	11.641162	0.050223	26.388199	0.104622	12.510508
1265.188000	87.683578	11.648677	0.050218	26.405235	0.104612	12.518584
1265.208000	87.683578	11.650464	0.050217	26.409285	0.104610	12.520504
1265.228000	87.683578	11.644833	0.050220	26.396520	0.104617	12.514453
1265.248000	87.683578	11.643665	0.050221	26.393873	0.104619	12.513198
1265.268000	87.683578	11.644433	0.050221	26.395614	0.104618	12.514023
1265.288000	87.683578	11.645972	0.050220	26.399103	0.104616	12.515677
1265.308000	87.683578	11.648064	0.050218	26.403844	0.104613	12.517925
1265.308000	87.683578	11.644759	0.050220	26.396353	0.104617	12.514373
1265.328000	87.683578	11.646053	0.050220	26.399287	0.104616	12.515764
1265.368000	87.683578	11.643774	0.050221	26.394120	0.104619	12.513315
1265.388000	87.683578	11.645326	0.050220	26.397638	0.104617	12.514982
1265.408000	87.683578	11.635810	0.050226	26.376068	0.104629	12.504756
1265.428000	87.683578	11.642021	0.050222	26.390148	0.104621	12.511431
1265.448000	87.683578	11.637323	0.050225	26.379498	0.104627	12.506383
1265.468000	87.683578	11.634136	0.050227	26.372272	0.104632	12.502957
1265.488000	87.683578	11.640832	0.050223	26.387451	0.104623	12.510153
1265.508000	87.683578	11.639642	0.050224	26.384754	0.104624	12.508874
1265.528000	87.683578	11.636819	0.050226	26.378354	0.104628	12.505840
1265.548000	87.683578	11.638126	0.050225	26.381318	0.104626	12.507245
1265.548000	87.683578	11.638402	0.050225	26.381942	0.104626	12.507541
1265.588000	87.683578	11.635818	0.050226	26.376086	0.104629	12.504765
1265.608000	87.683578	11.639929	0.050224	26.385406	0.104624	12.509183
1265.628000	87.683578	11.637895	0.050225	26.380793	0.104627	12.506996
1265.648000	87.683578	11.640960	0.050223	26.387742	0.104622	12.510291
1265.668000	87.683578	11.638108	0.050225	26.381276	0.104626	12.507226
1265.688000	87.683578	11.638961	0.050224	26.383210	0.104625	12.508142
1265.708000	87.683578	11.636853	0.050226	26.378431	0.104628	12.505877
1265.728000	87.683578	11.636386	0.050226	26.377373	0.104629	12.505375
1265.728000	87.683578	11.638926	0.050224	26.383132	0.104625	12.508105
1265.748000	87.683578	11.634988	0.050227	26.374205	0.104631	12.503873
1265.768000	87.683578	11.635924	0.050226	26.376326	0.104629	12.504879
1265.808000	87.683578	11.635311	0.050227	26.374935	0.104630	12.504219
1265.828000	87.683578	11.639983	0.050224	26.385526	0.104624	12.509240
1265.848000	87.683578	11.633464	0.050228	26.370749	0.104633	12.502235
1265.868000	87.683578	11.630437	0.050230	26.363887	0.104637	12.498982
1265.888000	87.683578	11.634602	0.050227	26.373329	0.104631	12.503458
1265.908000	87.683578	11.644151	0.050221	26.394976	0.104618	12.513720
1265.928000	87.683578	11.641260	0.050223	26.388422	0.104622	12.510614
1265.948000	87.683578	11.640585	0.050223	26.386893	0.104623	12.509888
1265.948000	87.683578	11.635086	0.050227	26.374426	0.104630	12.503978
1265.988000	87.683578	11.638728	0.050224	26.382683	0.104625	12.507892
1265.988000	87.683578	11.631033	0.050229	26.365239	0.104636	12.499622
1266.028000	87.683578	11.635517	0.050227	26.375403	0.104630	12.504441
1266.048000	87.683578	11.635321	0.050227	26.374959	0.104630	12.504231
1266.068000	87.683578	11.633697	0.050228	26.371279	0.104632	12.502486
1266.088000	87.683578	11.627506	0.050232	26.357244	0.104641	12.495832
1266.108000	87.683578	11.638045	0.050225	26.381134	0.104626	12.507158
1266.128000	87.683578	11.638317	0.050225	26.381751	0.104626	12.507451
1266.148000	87.683578	11.633060	0.050228	26.369834	0.104633	12.501801
1266.168000	87.683578	11.635856	0.050226	26.376172	0.104629	12.504806
1266.168000	87.683578	11.630948	0.050229	26.365045	0.104636	12.499531
1266.188000	87.683578	11.632445	0.050229	26.368440	0.104634	12.501140
1266.228000	87.683578	11.635543	0.050226	26.375462	0.104630	12.504469
1266.248000	87.683578	11.629323	0.050231	26.361364	0.104638	12.497785
1266.268000	87.683578	11.634004	0.050227	26.371974	0.104632	12.502816
1266.288000	87.683578	11.633844	0.050228	26.371612	0.104632	12.502644
1266.308000	87.683578	11.631470	0.050229	26.366230	0.104635	12.500092
1266.328000	87.683578	11.632324	0.050229	26.368166	0.104634	12.501010
1266.348000	87.683578	11.634258	0.050227	26.372548	0.104631	12.503088
1266.368000	87.683578	11.636955	0.050226	26.378664	0.104628	12.505987
1266.388000	87.683578	11.632468	0.050228	26.368493	0.104634	12.501165
1266.407000	87.683578	11.635876	0.050226	26.376217	0.104629	12.504827
1266.427000	87.683578	11.634797	0.050227	26.373770	0.104631	12.503667
1266.447000	87.683578	11.636700	0.050226	26.378086	0.104628	12.505713
1266.467000	87.683578	11.641303	0.050223	26.388519	0.104622	12.510659
1266.487000	87.683578	11.638784	0.050224	26.382810	0.104625	12.507953
1266.507000	87.683578	11.641039	0.050223	26.387920	0.104622	12.510375
1266.527000	87.683578	11.632030	0.050229	26.367498	0.104634	12.500694
1266.547000	87.683578	11.635929	0.050226	26.376337	0.104629	12.504884
1266.567000	87.683578	11.635973	0.050226	26.376436	0.104629	12.504931
1266.587000	87.683578	11.632719	0.050228	26.369061	0.104634	12.501434
1266.607000	87.683578	11.637685	0.050225	26.380317	0.104627	12.506771
1266.627000	87.683578	11.626496	0.050232	26.354955	0.104642	12.494747
1266.647000	87.683578	11.629863	0.050230	26.362587	0.104637	12.498365
1266.667000	87.683578	11.636758	0.050226	26.378217	0.104628	12.505775
1266.687000	87.683578	11.630318	0.050230	26.363617	0.104637	12.498854
1266.707000	87.683578	11.631212	0.050229	26.365644	0.104636	12.499815
1266.727000	87.683578	11.632938	0.050228	26.369557	0.104633	12.501670
1266.747000	87.683578	11.630805	0.050230	26.364722	0.104636	12.499377
1266.767000	87.683578	11.630630	0.050230	26.364325	0.104636	12.499189
1266.787000	87.683578	11.632020	0.050229	26.367475	0.104634	12.500683
1266.807000	87.683578	11.627616	0.050232	26.357494	0.104640	12.495950
1266.827000	87.683578	11.629412	0.050230	26.361564	0.104638	12.497880
1266.847000	87.683578	11.623737	0.050234	26.348700	0.104646	12.491781
1266.867000	87.683578	11.626645	0.050232	26.355292	0.104642	12.494907
1266.887000	87.683578	11.622560	0.050235	26.346033	0.104647	12.490517
1266.907000	87.683578	11.628059	0.050231	26.358498	0.104640	12.496427
1266.927000	87.683578	11.628083	0.050231	26.358552	0.104640	12.496452
1266.947000	87.683578	11.626984	0.050232	26.356061	0.104641	12.495271
1266.967000	87.683578	11.626415	0.050232	26.354771	0.104642	12.494659
1266.987000	87.683578	11.624389	0.050234	26.350179	0.104645	12.492483
1267.007000	87.683578	11.631415	0.050229	26.366104	0.104635	12.500032
1267.027000	87.683578	11.622914	0.050235	26.346834	0.104647	12.490897
1267.047000	87.683578	11.626469	0.050232	26.354892	0.104642	12.494717
1267.067000	87.683578	11.618415	0.050238	26.336637	0.104653	12.486062
1267.087000	87.683578	11.626528	0.050232	26.355028	0.104642	12.494781
1267.107000	87.683578	11.628021	0.050231	26.358413	0.104640	12.496386
1267.127000	87.683578	11.625373	0.050233	26.352409	0.104643	12.493540
1267.147000	87.683578	11.621328	0.050236	26.343239	0.104649	12.489192
1267.167000	87.683578	11.616005	0.050239	26.331174	0.104656	12.483472
1267.187000	87.683578	11.624277	0.050234	26.349924	0.104645	12.492362
1267.207000	87.683578	11.629587	0.050230	26.361962	0.104638	12.498069
1267.227000	87.683578	11.625713	0.050233	26.353180	0.104643	12.493905
1267.247000	87.683578	11.630623	0.050230	26.364309	0.104636	12.499181
1267.267000	87.683578	11.631138	0.050229	26.365478	0.104636	12.499736
1267.287000	87.683578	11.624300	0.050234	26.349977	0.104645	12.492387
1267.307000	87.683578	11.628297	0.050231	26.359038	0.104639	12.496682
1267.327000	87.683578	11.624888	0.050233	26.351310	0.104644	12.493019
1267.347000	87.683578	11.624260	0.050234	26.349886	0.104645	12.492344
1267.367000	87.683578	11.628657	0.050231	26.359854	0.104639	12.497069
1267.387000	87.683578	11.623177	0.050235	26.347431	0.104646	12.491180
1267.407000	87.683578	11.622672	0.050235	26.346286	0.104647	12.490637
1267.427000	87.683578	11.623411	0.050234	26.347960	0.104646	12.491431
1267.447000	87.683578	11.620287	0.050236	26.340880	0.104650	12.488074
1267.467000	87.683578	11.617696	0.050238	26.335008	0.104654	12.485290
1267.487000	87.683578	11.618293	0.050238	26.336359	0.104653	12.485931
1267.507000	87.683578	11.618270	0.050238	26.336307	0.104653	12.485906
1267.527000	87.683578	11.617356	0.050238	26.334236	0.104654	12.484924
1267.547000	87.683578	11.618473	0.050238	26.336769	0.104653	12.486125
1267.567000	87.683578	11.623863	0.050234	26.348985	0.104645	12.491917
1267.587000	87.683578	11.617905	0.050238	26.335481	0.104653	12.485514
1267.607000	87.683578	11.620546	0.050236	26.341467	0.104650	12.488352
1267.627000	87.683578	11.620518	0.050236	26.341403	0.104650	12.488322
1267.647000	87.683578	11.619614	0.050237	26.339354	0.104651	12.487351
1267.667000	87.683578	11.623045	0.050235	26.347132	0.104647	12.491038
1267.687000	87.683578	11.617489	0.050238	26.334537	0.104654	12.485067
1267.687000	87.683578	11.619677	0.050237	26.339497	0.104651	12.487418
1267.727000	87.683578	11.613216	0.050241	26.324851	0.104660	12.480475
1267.747000	87.683578	11.614409	0.050240	26.327557	0.104658	12.481757
1267.767000	87.683578	11.611514	0.050242	26.320993	0.104662	12.478645
1267.787000	87.683578	11.612345	0.050242	26.322877	0.104661	12.479539
1267.807000	87.683578	11.608973	0.050244	26.315233	0.104665	12.475915
1267.827000	87.683578	11.614452	0.050240	26.327652	0.104658	12.481803
1267.847000	87.683578	11.617435	0.050238	26.334416	0.104654	12.485009
1267.867000	87.683578	11.612830	0.050241	26.323978	0.104660	12.480061
1267.887000	87.683578	11.616941	0.050239	26.333295	0.104655	12.484478
1267.907000	87.683578	11.610923	0.050243	26.319653	0.104663	12.478010
1267.927000	87.683578	11.614442	0.050240	26.327631	0.104658	12.481793
1267.947000	87.683578	11.615620	0.050239	26.330300	0.104657	12.483058
1267.967000	87.683578	11.610095	0.050243	26.317777	0.104664	12.477121
1267.987000	87.683578	11.609529	0.050243	26.316495	0.104665	12.476513
1268.007000	87.683578	11.619222	0.050237	26.338466	0.104652	12.486930
1268.027000	87.683578	11.615963	0.050239	26.331078	0.104656	12.483427
1268.047000	87.683578	11.615381	0.050240	26.329759	0.104657	12.482802
1268.067000	87.683578	11.609886	0.050243	26.317304	0.104664	12.476897
1268.087000	87.683578	11.612585	0.050241	26.323420	0.104661	12.479796
1268.107000	87.683578	11.609999	0.050243	26.317559	0.104664	12.477018
1268.127000	87.683578	11.609291	0.050244	26.315955	0.104665	12.476257
1268.147000	87.683578	11.614017	0.050241	26.326668	0.104659	12.481336
1268.167000	87.683578	11.608257	0.050244	26.313611	0.104666	12.475146
1268.187000	87.683578	11.605424	0.050246	26.307189	0.104670	12.472101
1268.207000	87.683578	11.613134	0.050241	26.324666	0.104660	12.480387
1268.227000	87.683578	11.614651	0.050240	26.328105	0.104658	12.482017
1268.247000	87.683578	11.613859	0.050241	26.326309	0.104659	12.481166
1268.267000	87.683578	11.613321	0.050241	26.325089	0.104660	12.480587
1268.287000	87.683578	11.610342	0.050243	26.318337	0.104664	12.477387
1268.307000	87.683578	11.613255	0.050241	26.324939	0.104660	12.480517
1268.327000	87.683578	11.614700	0.050240	26.328214	0.104658	12.482069
1268.347000	87.683578	11.615937	0.050239	26.331020	0.104656	12.483399
1268.367000	87.683578	11.614807	0.050240	26.328458	0.104658	12.482185
1268.387000	87.683578	11.611470	0.050242	26.320894	0.104662	12.478599
1268.407000	87.683578	11.611701	0.050242	26.321418	0.104662	12.478847
1268.427000	87.683578	11.609374	0.050244	26.316142	0.104665	12.476346
1268.447000	87.683578	11.611954	0.050242	26.321991	0.104661	12.479119
1268.467000	87.683578	11.610128	0.050243	26.317851	0.104664	12.477156
1268.487000	87.683578	11.614830	0.050240	26.328509	0.104658	12.482209
1268.507000	87.683578	11.609592	0.050243	26.316637	0.104665	12.476580
1268.527000	87.683578	11.613615	0.050241	26.325757	0.104659	12.480904
1268.547000	87.683578	11.613552	0.050241	26.325613	0.104659	12.480836
1268.567000	87.683578	11.613309	0.050241	26.325062	0.104660	12.480575
1268.587000	87.683578	11.606367	0.050246	26.309326	0.104669	12.473115
1268.607000	87.683578	11.602311	0.050248	26.300131	0.104674	12.468755
1268.627000	87.683578	11.607759	0.050245	26.312482	0.104667	12.474611
1268.647000	87.683578	11.605511	0.050246	26.307387	0.104670	12.472195
1268.667000	87.683578	11.605582	0.050246	26.307547	0.104670	12.472271
1268.687000	87.683578	11.605019	0.050246	26.306272	0.104671	12.471666
1268.707000	87.683578	11.602420	0.050248	26.300378	0.104674	12.468872
1268.727000	87.683578	11.603954	0.050247	26.303857	0.104672	12.470521
1268.747000	87.683578	11.606933	0.050245	26.310608	0.104668	12.473722
1268.767000	87.683578	11.602006	0.050248	26.299441	0.104675	12.468428
1268.787000	87.683578	11.606936	0.050245	26.310616	0.104668	12.473726
1268.807000	87.683578	11.606934	0.050245	26.310611	0.104668	12.473724
1268.827000	87.683578	11.602226	0.050248	26.299940	0.104675	12.468664
1268.847000	87.683578	11.600095	0.050250	26.295108	0.104677	12.466374
1268.867000	87.683578	11.599710	0.050250	26.294236	0.104678	12.465960
1268.887000	87.683578	11.603997	0.050247	26.303954	0.104672	12.470568
1268.907000	87.683578	11.605477	0.050246	26.307309	0.104670	12.472158
1268.927000	87.683578	11.600985	0.050249	26.297126	0.104676	12.467330
1268.947000	87.683578	11.607748	0.050245	26.312456	0.104667	12.474598
1268.967000	87.683578	11.612225	0.050242	26.322605	0.104661	12.479410
1268.987000	87.683578	11.610988	0.050243	26.319800	0.104663	12.478080
1269.007000	87.683578	11.607764	0.050245	26.312493	0.104667	12.474616
1269.027000	87.683578	11.606070	0.050246	26.308654	0.104669	12.472796
1269.047000	87.683578	11.611382	0.050242	26.320695	0.104662	12.478504
1269.067000	87.683578	11.605767	0.050246	26.307966	0.104670	12.472470
1269.087000	87.683578	11.609132	0.050244	26.315594	0.104665	12.476086
1269.107000	87.683578	11.602592	0.050248	26.300770	0.104674	12.469058
1269.127000	87.683578	11.607644	0.050245	26.312222	0.104667	12.474487
1269.147000	87.683578	11.609534	0.050243	26.316504	0.104665	12.476518
1269.167000	87.683578	11.612461	0.050242	26.323140	0.104661	12.479664
1269.187000	87.683578	11.604072	0.050247	26.304125	0.104672	12.470648
1269.207000	87.683578	11.601622	0.050249	26.298570	0.104675	12.468015
1269.207000	87.683578	11.603617	0.050247	26.303093	0.104673	12.470159
1269.247000	87.683578	11.601021	0.050249	26.297208	0.104676	12.467369
1269.267000	87.683578	11.597769	0.050251	26.289836	0.104681	12.463874
1269.287000	87.683578	11.597794	0.050251	26.289893	0.104680	12.463901
1269.307000	87.683578	11.600923	0.050249	26.296987	0.104676	12.467264
1269.327000	87.683578	11.608511	0.050244	26.314186	0.104666	12.475419
1269.347000	87.683578	11.606703	0.050245	26.310087	0.104668	12.473475
1269.367000	87.683578	11.606183	0.050246	26.308909	0.104669	12.472917
1269.387000	87.683578	11.607084	0.050245	26.310952	0.104668	12.473885
1269.407000	87.683578	11.609552	0.050243	26.316545	0.104665	12.476537
1269.427000	87.683578	11.609807	0.050243	26.317124	0.104664	12.476812
1269.447000	87.683578	11.604922	0.050246	26.306050	0.104671	12.471561
1269.467000	87.683578	11.602605	0.050248	26.300798	0.104674	12.469071
1269.487000	87.683578	11.602437	0.050248	26.300417	0.104674	12.468891
1269.507000	87.683578	11.596372	0.050252	26.286670	0.104682	12.462373
1269.527000	87.683578	11.601939	0.050248	26.299288	0.104675	12.468355
1269.547000	87.683578	11.602731	0.050248	26.301085	0.104674	12.469207
1269.567000	87.683578	11.602718	0.050248	26.301055	0.104674	12.469193
1269.587000	87.683578	11.601043	0.050249	26.297258	0.104676	12.467393
1269.607000	87.683578	11.605016	0.050246	26.306265	0.104671	12.471663
1269.627000	87.683578	11.597358	0.050251	26.288905	0.104681	12.463433
1269.647000	87.683578	11.603683	0.050247	26.303242	0.104673	12.470230
1269.667000	87.683578	11.602012	0.050248	26.299453	0.104675	12.468434
1269.687000	87.683578	11.600542	0.050249	26.296122	0.104677	12.466854
1269.707000	87.683578	11.594335	0.050253	26.282051	0.104685	12.460184
1269.727000	87.683578	11.596856	0.050252	26.287767	0.104682	12.462894
1269.747000	87.683578	11.598403	0.050251	26.291273	0.104680	12.464555
1269.767000	87.683578	11.603801	0.050247	26.303509	0.104672	12.470356
1269.787000	87.683578	11.602199	0.050248	26.299879	0.104675	12.468636
1269.807000	87.683578	11.604400	0.050247	26.304867	0.104672	12.471001
1269.827000	87.683578	11.599246	0.050250	26.293185	0.104679	12.465462
1269.847000	87.683578	11.602507	0.050248	26.300577	0.104674	12.468966
1269.867000	87.683578	11.600886	0.050249	26.296903	0.104676	12.467225
1269.887000	87.683578	11.602410	0.050248	26.300355	0.104674	12.468861
1269.907000	87.683578	11.598260	0.050251	26.290950	0.104680	12.464402
1269.927000	87.683578	11.608154	0.050244	26.313378	0.104667	12.475035
1269.947000	87.683578	11.599176	0.050250	26.293026	0.104679	12.465387
1269.967000	87.683578	11.601005	0.050249	26.297171	0.104676	12.467352
1269.987000	87.683578	11.605336	0.050246	26.306988	0.104670	12.472006
1270.007000	87.683578	11.603100	0.050248	26.301920	0.104673	12.469603
1270.027000	87.683578	11.599334	0.050250	26.293385	0.104678	12.465557
1270.027000	87.683578	11.601120	0.050249	26.297433	0.104676	12.467476
1270.067000	87.683578	11.595066	0.050253	26.283710	0.104684	12.460970
1270.087000	87.683578	11.599017	0.050250	26.292665	0.104679	12.465215
1270.107000	87.683578	11.597962	0.050251	26.290273	0.104680	12.464081
1270.127000	87.683578	11.594179	0.050253	26.281698	0.104685	12.460016
1270.147000	87.683578	11.594439	0.050253	26.282288	0.104685	12.460296
1270.167000	87.683578	11.598896	0.050250	26.292392	0.104679	12.465086
1270.187000	87.683578	11.603297	0.050248	26.302368	0.104673	12.469815
1270.207000	87.683578	11.600592	0.050249	26.296235	0.104677	12.466908
1270.207000	87.683578	11.589525	0.050257	26.271148	0.104692	12.455014
1270.247000	87.683578	11.593373	0.050254	26.279871	0.104686	12.459150
1270.267000	87.683578	11.596065	0.050252	26.285974	0.104683	12.462043
1270.287000	87.683578	11.596285	0.050252	26.286473	0.104682	12.462280
1270.307000	87.683578	11.597114	0.050252	26.288351	0.104681	12.463170
1270.327000	87.683578	11.598136	0.050251	26.290668	0.104680	12.464269
1270.347000	87.683578	11.598995	0.050250	26.292614	0.104679	12.465191
1270.367000	87.683578	11.596755	0.050252	26.287538	0.104682	12.462785
1270.387000	87.683578	11.595000	0.050253	26.283558	0.104684	12.460898
1270.407000	87.683578	11.598035	0.050251	26.290439	0.104680	12.464160
1270.427000	87.683578	11.596308	0.050252	26.286524	0.104682	12.462304
1270.447000	87.683578	11.597625	0.050251	26.289510	0.104681	12.463719
1270.467000	87.683578	11.595088	0.050253	26.283760	0.104684	12.460994
1270.487000	87.683578	11.594394	0.050253	26.282186	0.104685	12.460247
1270.507000	87.683578	11.598335	0.050251	26.291120	0.104680	12.464483
1270.527000	87.683578	11.595599	0.050253	26.284917	0.104683	12.461542
1270.547000	87.683578	11.595710	0.050252	26.285169	0.104683	12.461662
1270.567000	87.683578	11.593877	0.050254	26.281014	0.104686	12.459692
1270.587000	87.683578	11.601872	0.050248	26.299137	0.104675	12.468284
1270.607000	87.683578	11.596877	0.050252	26.287815	0.104682	12.462916
1270.627000	87.683578	11.595834	0.050252	26.285449	0.104683	12.461794
1270.647000	87.683578	11.600204	0.050250	26.295356	0.104677	12.466491
1270.667000	87.683578	11.595875	0.050252	26.285543	0.104683	12.461839
1270.687000	87.683578	11.596622	0.050252	26.287236	0.104682	12.462642
1270.707000	87.683578	11.604741	0.050247	26.305641	0.104671	12.471367
1270.727000	87.683578	11.597259	0.050251	26.288679	0.104681	12.463326
1270.747000	87.683578	11.592737	0.050254	26.278431	0.104687	12.458467
1270.767000	87.683578	11.601035	0.050249	26.297239	0.104676	12.467384
1270.787000	87.683578	11.597945	0.050251	26.290236	0.104680	12.464064
1270.807000	87.683578	11.606145	0.050246	26.308822	0.104669	12.472875
1270.827000	87.683578	11.598670	0.050251	26.291880	0.104679	12.464843
1270.847000	87.683578	11.604822	0.050247	26.305823	0.104671	12.471454
1270.867000	87.683578	11.602182	0.050248	26.299839	0.104675	12.468617
1270.887000	87.683578	11.603776	0.050247	26.303453	0.104672	12.470330
1270.907000	87.683578	11.599126	0.050250	26.292913	0.104679	12.465333
1270.927000	87.683578	11.601670	0.050249	26.298679	0.104675	12.468067
1270.947000	87.683578	11.602512	0.050248	26.300587	0.104674	12.468971
1270.967000	87.683578	11.602170	0.050248	26.299813	0.104675	12.468604
1270.987000	87.683578	11.598549	0.050251	26.291604	0.104679	12.464712
1271.007000	87.683578	11.606616	0.050245	26.309891	0.104669	12.473382
1271.027000	87.683578	11.596071	0.050252	26.285988	0.104683	12.462050
1271.047000	87.683578	11.597216	0.050252	26.288584	0.104681	12.463281
1271.067000	87.683578	11.593768	0.050254	26.280767	0.104686	12.459575
1271.087000	87.683578	11.593160	0.050254	26.279388	0.104687	12.458921
1271.107000	87.683578	11.610964	0.050243	26.319747	0.104663	12.478055
1271.127000	87.683578	11.601694	0.050249	26.298734	0.104675	12.468093
1271.147000	87.683578	11.599311	0.050250	26.293331	0.104678	12.465531
1271.167000	87.683578	11.597934	0.050251	26.290211	0.104680	12.464052
1271.187000	87.683578	11.602135	0.050248	26.299733	0.104675	12.468567
1271.207000	87.683578	11.604977	0.050246	26.306176	0.104671	12.471621
1271.227000	87.683578	11.602820	0.050248	26.301286	0.104674	12.469303
1271.247000	87.683578	11.597977	0.050251	26.290307	0.104680	12.464098
1271.267000	87.683578	11.600289	0.050249	26.295548	0.104677	12.466582
1271.287000	87.683578	11.602688	0.050248	26.300987	0.104674	12.469161
1271.307000	87.683578	11.603874	0.050247	26.303675	0.104672	12.470435
1271.327000	87.683578	11.597340	0.050251	26.288865	0.104681	12.463414
1271.347000	87.683578	11.601090	0.050249	26.297365	0.104676	12.467444
1271.367000	87.683578	11.605264	0.050246	26.306826	0.104670	12.471929
1271.387000	87.683578	11.598495	0.050251	26.291481	0.104680	12.464654
1271.407000	87.683578	11.602076	0.050248	26.299600	0.104675	12.468503
1271.427000	87.683578	11.599238	0.050250	26.293165	0.104679	12.465453
1271.447000	87.683578	11.599454	0.050250	26.293657	0.104678	12.465686
1271.467000	87.683578	11.600852	0.050249	26.296825	0.104676	12.467188
1271.487000	87.683578	11.591875	0.050255	26.276475	0.104688	12.457540
1271.487000	87.683578	11.592094	0.050255	26.276972	0.104688	12.457776
1271.527000	87.683578	11.588699	0.050257	26.269277	0.104693	12.454127
1271.547000	87.683578	11.596378	0.050252	26.286682	0.104682	12.462379
1271.567000	87.683578	11.597163	0.050252	26.288463	0.104681	12.463223
1271.587000	87.683578	11.596459	0.050252	26.286866	0.104682	12.462466
1271.607000	87.683578	11.593400	0.050254	26.279933	0.104686	12.459179
1271.627000	87.683578	11.597383	0.050251	26.288960	0.104681	12.463459
1271.647000	87.683578	11.598737	0.050251	26.292030	0.104679	12.464914
1271.667000	87.683578	11.592605	0.050255	26.278132	0.104687	12.458325
1271.687000	87.683578	11.599687	0.050250	26.294185	0.104678	12.465936
1271.707000	87.683578	11.592574	0.050255	26.278060	0.104687	12.458291
1271.727000	87.683578	11.590551	0.050256	26.273474	0.104690	12.456117
1271.747000	87.683578	11.593424	0.050254	26.279986	0.104686	12.459205
1271.767000	87.683578	11.591213	0.050255	26.274976	0.104689	12.456829
1271.787000	87.683578	11.596270	0.050252	26.286438	0.104683	12.462263
1271.807000	87.683578	11.594739	0.050253	26.282968	0.104685	12.460618
1271.827000	87.683578	11.601662	0.050249	26.298661	0.104675	12.468058
1271.847000	87.683578	11.602856	0.050248	26.301368	0.104674	12.469342
1271.867000	87.683578	11.595401	0.050253	26.284467	0.104684	12.461329
1271.887000	87.683578	11.602994	0.050248	26.301680	0.104673	12.469489
1271.907000	87.683578	11.595280	0.050253	26.284193	0.104684	12.461199
1271.927000	87.683578	11.597950	0.050251	26.290247	0.104680	12.464069
1271.947000	87.683578	11.597650	0.050251	26.289566	0.104681	12.463746
1271.967000	87.683578	11.593476	0.050254	26.280105	0.104686	12.459261
1271.987000	87.683578	11.598006	0.050251	26.290374	0.104680	12.464129
1272.007000	87.683578	11.588451	0.050257	26.268715	0.104693	12.453861
1272.027000	87.683578	11.591885	0.050255	26.276498	0.104688	12.457551
1272.047000	87.683578	11.596764	0.050252	26.287558	0.104682	12.462794
1272.067000	87.683578	11.591935	0.050255	26.276612	0.104688	12.457605
1272.087000	87.683578	11.598794	0.050250	26.292161	0.104679	12.464976
1272.107000	87.683578	11.594350	0.050253	26.282085	0.104685	12.460200
1272.127000	87.683578	11.593927	0.050254	26.281128	0.104686	12.459746
1272.127000	87.683578	11.597520	0.050251	26.289271	0.104681	12.463607
1272.167000	87.683578	11.600216	0.050250	26.295382	0.104677	12.466504
1272.187000	87.683578	11.597059	0.050252	26.288227	0.104681	12.463111
1272.207000	87.683578	11.595266	0.050253	26.284162	0.104684	12.461184
1272.227000	87.683578	11.596817	0.050252	26.287678	0.104682	12.462851
1272.247000	87.683578	11.594676	0.050253	26.282824	0.104685	12.460550
1272.267000	87.683578	11.601391	0.050249	26.298046	0.104676	12.467767
1272.287000	87.683578	11.599312	0.050250	26.293333	0.104678	12.465532
1272.307000	87.683578	11.599670	0.050250	26.294146	0.104678	12.465918
1272.327000	87.683578	11.595860	0.050252	26.285509	0.104683	12.461823
1272.347000	87.683578	11.595655	0.050253	26.285044	0.104683	12.461603
1272.367000	87.683578	11.591960	0.050255	26.276668	0.104688	12.457632
1272.387000	87.683578	11.593154	0.050254	26.279374	0.104687	12.458914
1272.407000	87.683578	11.594918	0.050253	26.283374	0.104684	12.460811
1272.427000	87.683578	11.600051	0.050250	26.295008	0.104677	12.466326
1272.447000	87.683578	11.592764	0.050254	26.278490	0.104687	12.458495
1272.467000	87.683578	11.588324	0.050257	26.268426	0.104693	12.453724
1272.487000	87.683578	11.592705	0.050254	26.278357	0.104687	12.458432
1272.507000	87.683578	11.594033	0.050254	26.281367	0.104686	12.459859
1272.527000	87.683578	11.601082	0.050249	26.297346	0.104676	12.467435
1272.547000	87.683578	11.589823	0.050256	26.271824	0.104691	12.455335
1272.567000	87.683578	11.587664	0.050258	26.266930	0.104694	12.453015
1272.587000	87.683578	11.593148	0.050254	26.279361	0.104687	12.458908
1272.607000	87.683578	11.591300	0.050255	26.275172	0.104689	12.456922
1272.627000	87.683578	11.599787	0.050250	26.294411	0.104678	12.466043
1272.647000	87.683578	11.594184	0.050253	26.281710	0.104685	12.460022
1272.667000	87.683578	11.601090	0.050249	26.297364	0.104676	12.467443
1272.687000	87.683578	11.591393	0.050255	26.275384	0.104689	12.457023
1272.707000	87.683578	11.594674	0.050253	26.282820	0.104685	12.460548
1272.727000	87.683578	11.591805	0.050255	26.276317	0.104689	12.457465
1272.747000	87.683578	11.597873	0.050251	26.290072	0.104680	12.463986
1272.767000	87.683578	11.597092	0.050252	26.288303	0.104681	12.463147
1272.787000	87.683578	11.591474	0.050255	26.275566	0.104689	12.457109
1272.807000	87.683578	11.599081	0.050250	26.292811	0.104679	12.465284
1272.827000	87.683578	11.594209	0.050253	26.281765	0.104685	12.460048
1272.847000	87.683578	11.595003	0.050253	26.283565	0.104684	12.460901
1272.867000	87.683578	11.597227	0.050251	26.288609	0.104681	12.463292
1272.887000	87.683578	11.596528	0.050252	26.287024	0.104682	12.462541
1272.907000	87.683578	11.590593	0.050256	26.273569	0.104690	12.456162
1272.927000	87.683578	11.593240	0.050254	26.279570	0.104687	12.459007
1272.947000	87.683578	11.591896	0.050255	26.276523	0.104688	12.457563
1272.967000	87.683578	11.593342	0.050254	26.279800	0.104686	12.459116
1272.987000	87.683578	11.589449	0.050257	26.270976	0.104692	12.454933
1273.007000	87.683578	11.591099	0.050255	26.274717	0.104689	12.456706
1273.027000	87.683578	11.587871	0.050258	26.267399	0.104694	12.453237
1273.047000	87.683578	11.600095	0.050250	26.295108	0.104677	12.466374
1273.067000	87.683578	11.590919	0.050256	26.274308	0.104690	12.456513
1273.087000	87.683578	11.584758	0.050260	26.260343	0.104698	12.449892
1273.107000	87.683578	11.599793	0.050250	26.294425	0.104678	12.466050
1273.127000	87.683578	11.593939	0.050254	26.281155	0.104686	12.459759
1273.147000	87.683578	11.591961	0.050255	26.276670	0.104688	12.457633
1273.167000	87.683578	11.598707	0.050251	26.291962	0.104679	12.464882
1273.187000	87.683578	11.595667	0.050253	26.285071	0.104683	12.461615
1273.207000	87.683578	11.588750	0.050257	26.269392	0.104693	12.454182
1273.227000	87.683578	11.598882	0.050250	26.292358	0.104679	12.465070
1273.247000	87.683578	11.596214	0.050252	26.286310	0.104683	12.462203
1273.267000	87.683578	11.593328	0.050254	26.279770	0.104686	12.459102
1273.287000	87.683578	11.592328	0.050255	26.277503	0.104688	12.458027
1273.307000	87.683578	11.591659	0.050255	26.275986	0.104689	12.457308
1273.327000	87.683578	11.593452	0.050254	26.280051	0.104686	12.459235
1273.347000	87.683578	11.592382	0.050255	26.277624	0.104688	12.458085
1273.367000	87.683578	11.593674	0.050254	26.280554	0.104686	12.459474
1273.387000	87.683578	11.591177	0.050255	26.274893	0.104689	12.456790
1273.407000	87.683578	11.586667	0.050258	26.264670	0.104695	12.451943
1273.407000	87.683578	11.591093	0.050255	26.274702	0.104689	12.456699
1273.447000	87.683578	11.592878	0.050254	26.278749	0.104687	12.458618
1273.467000	87.683578	11.593618	0.050254	26.280426	0.104686	12.459413
1273.487000	87.683578	11.592180	0.050255	26.277167	0.104688	12.457868
1273.507000	87.683578	11.586496	0.050258	26.264283	0.104696	12.451760
1273.527000	87.683578	11.589779	0.050256	26.271725	0.104691	12.455288
1273.547000	87.683578	11.591944	0.050255	26.276633	0.104688	12.457615
1273.567000	87.683578	11.587612	0.050258	26.266812	0.104694	12.452959
1273.587000	87.683578	11.593361	0.050254	26.279845	0.104686	12.459137
1273.607000	87.683578	11.581587	0.050262	26.253154	0.104702	12.446483
1273.627000	87.683578	11.584811	0.050260	26.260464	0.104698	12.449949
1273.647000	87.683578	11.592425	0.050255	26.277723	0.104688	12.458132
1273.667000	87.683578	11.585490	0.050259	26.262001	0.104697	12.450678
1273.687000	87.683578	11.596886	0.050252	26.287835	0.104682	12.462926
1273.707000	87.683578	11.594759	0.050253	26.283014	0.104685	12.460640
1273.727000	87.683578	11.594682	0.050253	26.282839	0.104685	12.460557
1273.747000	87.683578	11.594066	0.050254	26.281442	0.104685	12.459894
1273.767000	87.683578	11.594395	0.050253	26.282189	0.104685	12.460249
1273.787000	87.683578	11.593397	0.050254	26.279927	0.104686	12.459176
1273.807000	87.683578	11.593421	0.050254	26.279980	0.104686	12.459202
1273.827000	87.683578	11.592830	0.050254	26.278641	0.104687	12.458567
1273.847000	87.683578	11.594429	0.050253	26.282265	0.104685	12.460285
1273.867000	87.683578	11.589561	0.050256	26.271231	0.104692	12.455054
1273.887000	87.683578	11.589211	0.050257	26.270436	0.104692	12.454677
1273.907000	87.683578	11.590425	0.050256	26.273189	0.104690	12.455982
1273.927000	87.683578	11.594668	0.050253	26.282807	0.104685	12.460542
1273.947000	87.683578	11.595099	0.050253	26.283785	0.104684	12.461005
1273.967000	87.683578	11.590841	0.050256	26.274133	0.104690	12.456429
1273.987000	87.683578	11.591175	0.050255	26.274888	0.104689	12.456788
1274.007000	87.683578	11.594268	0.050253	26.281900	0.104685	12.460112
1274.027000	87.683578	11.591244	0.050255	26.275045	0.104689	12.456862
1274.047000	87.683578	11.593050	0.050254	26.279140	0.104687	12.458803
1274.047000	87.683578	11.590041	0.050256	26.272319	0.104691	12.455570
1274.087000	87.683578	11.594524	0.050253	26.282481	0.104685	12.460387
1274.107000	87.683578	11.598624	0.050251	26.291774	0.104679	12.464793
1274.127000	87.683578	11.595682	0.050253	26.285106	0.104683	12.461632
1274.147000	87.683578	11.591089	0.050255	26.274694	0.104689	12.456696
1274.167000	87.683578	11.586244	0.050259	26.263711	0.104696	12.451488
1274.187000	87.683578	11.592885	0.050254	26.278764	0.104687	12.458625
1274.207000	87.683578	11.598400	0.050251	26.291268	0.104680	12.464553
1274.227000	87.683578	11.591329	0.050255	26.275238	0.104689	12.456954
1274.247000	87.683578	11.591273	0.050255	26.275111	0.104689	12.456893
1274.267000	87.683578	11.591621	0.050255	26.275901	0.104689	12.457268
1274.287000	87.683578	11.594719	0.050253	26.282922	0.104685	12.460596
1274.307000	87.683578	11.589923	0.050256	26.272050	0.104691	12.455442
1274.327000	87.683578	11.597247	0.050251	26.288652	0.104681	12.463313
1274.347000	87.683578	11.590423	0.050256	26.273184	0.104690	12.455980
1274.367000	87.683578	11.594980	0.050253	26.283515	0.104684	12.460877
1274.387000	87.683578	11.592044	0.050255	26.276860	0.104688	12.457722
1274.407000	87.683578	11.590050	0.050256	26.272340	0.104691	12.455579
1274.427000	87.683578	11.594820	0.050253	26.283152	0.104684	12.460705
1274.447000	87.683578	11.594282	0.050253	26.281931	0.104685	12.460126
1274.467000	87.683578	11.591009	0.050256	26.274513	0.104690	12.456610
1274.487000	87.683578	11.600092	0.050250	26.295102	0.104677	12.466371
1274.507000	87.683578	11.599380	0.050250	26.293488	0.104678	12.465606
1274.527000	87.683578	11.593357	0.050254	26.279836	0.104686	12.459133
1274.547000	87.683578	11.588112	0.050257	26.267946	0.104693	12.453496
1274.567000	87.683578	11.592111	0.050255	26.277011	0.104688	12.457794
1274.587000	87.683578	11.587572	0.050258	26.266721	0.104694	12.452915
1274.607000	87.683578	11.595435	0.050253	26.284545	0.104684	12.461366
1274.627000	87.683578	11.597556	0.050251	26.289353	0.104681	12.463645
1274.647000	87.683578	11.596053	0.050252	26.285946	0.104683	12.462030
1274.667000	87.683578	11.596399	0.050252	26.286732	0.104682	12.462403
1274.687000	87.683578	11.594967	0.050253	26.283485	0.104684	12.460863
1274.707000	87.683578	11.593972	0.050254	26.281230	0.104686	12.459794
1274.727000	87.683578	11.592413	0.050255	26.277696	0.104688	12.458119
1274.747000	87.683578	11.586707	0.050258	26.264761	0.104695	12.451986
1274.767000	87.683578	11.591481	0.050255	26.275582	0.104689	12.457117
1274.787000	87.683578	11.590892	0.050256	26.274249	0.104690	12.456484
1274.807000	87.683578	11.586872	0.050258	26.265135	0.104695	12.452164
1274.827000	87.683578	11.591136	0.050255	26.274800	0.104689	12.456746
1274.847000	87.683578	11.591678	0.050255	26.276030	0.104689	12.457329
1274.867000	87.683578	11.588805	0.050257	26.269516	0.104693	12.454241
1274.887000	87.683578	11.582994	0.050261	26.256344	0.104700	12.447996
1274.907000	87.683578	11.587021	0.050258	26.265473	0.104695	12.452324
1274.907000	87.683578	11.594471	0.050253	26.282361	0.104685	12.460331
1274.947000	87.683578	11.588730	0.050257	26.269346	0.104693	12.454160
1274.947000	87.683578	11.587035	0.050258	26.265505	0.104695	12.452339
1274.987000	87.683578	11.588105	0.050257	26.267931	0.104693	12.453489
1275.007000	87.683578	11.587173	0.050258	26.265817	0.104695	12.452487
1275.027000	87.683578	11.585536	0.050259	26.262106	0.104697	12.450728
1275.047000	87.683578	11.592914	0.050254	26.278831	0.104687	12.458657
1275.067000	87.683578	11.583753	0.050260	26.258066	0.104699	12.448812
1275.087000	87.683578	11.583882	0.050260	26.258358	0.104699	12.448950
1275.107000	87.683578	11.589163	0.050257	26.270329	0.104692	12.454626
1275.127000	87.683578	11.582879	0.050261	26.256084	0.104701	12.447873
1275.147000	87.683578	11.591412	0.050255	26.275427	0.104689	12.457043
1275.167000	87.683578	11.584886	0.050260	26.260632	0.104698	12.450029
1275.187000	87.683578	11.589986	0.050256	26.272193	0.104691	12.455510
1275.207000	87.683578	11.585845	0.050259	26.262808	0.104697	12.451060
1275.227000	87.683578	11.585864	0.050259	26.262850	0.104696	12.451080
1275.247000	87.683578	11.591453	0.050255	26.275518	0.104689	12.457086
1275.267000	87.683578	11.588632	0.050257	26.269125	0.104693	12.454055
1275.287000	87.683578	11.590033	0.050256	26.272300	0.104691	12.455561
1275.307000	87.683578	11.595292	0.050253	26.284221	0.104684	12.461212
1275.327000	87.683578	11.602583	0.050248	26.300749	0.104674	12.469048
1275.327000	87.683578	11.592966	0.050254	26.278950	0.104687	12.458713
1275.367000	87.683578	11.594792	0.050253	26.283088	0.104684	12.460675
1275.387000	87.683578	11.597203	0.050252	26.288553	0.104681	12.463266
1275.407000	87.683578	11.588137	0.050257	26.268003	0.104693	12.453524
1275.427000	87.683578	11.591531	0.050255	26.275696	0.104689	12.457170
1275.447000	87.683578	11.590125	0.050256	26.272509	0.104691	12.455660
1275.467000	87.683578	11.588933	0.050257	26.269806	0.104692	12.454378
1275.487000	87.683578	11.589105	0.050257	26.270196	0.104692	12.454563
1275.507000	87.683578	11.589104	0.050257	26.270194	0.104692	12.454562
1275.527000	87.683578	11.589549	0.050257	26.271204	0.104692	12.455041
1275.547000	87.683578	11.583208	0.050261	26.256830	0.104700	12.448226
1275.567000	87.683578	11.586730	0.050258	26.264813	0.104695	12.452011
1275.587000	87.683578	11.590737	0.050256	26.273896	0.104690	12.456317
1275.607000	87.683578	11.594667	0.050253	26.282804	0.104685	12.460540
1275.627000	87.683578	11.594205	0.050253	26.281756	0.104685	12.460044
1275.647000	87.683578	11.585886	0.050259	26.262900	0.104696	12.451104
1275.667000	87.683578	11.595677	0.050253	26.285094	0.104683	12.461626
1275.687000	87.683578	11.587696	0.050258	26.267002	0.104694	12.453049
1275.707000	87.683578	11.592424	0.050255	26.277720	0.104688	12.458130
1275.727000	87.683578	11.592007	0.050255	26.276774	0.104688	12.457682
1275.747000	87.683578	11.591195	0.050255	26.274933	0.104689	12.456809
1275.767000	87.683578	11.595600	0.050253	26.284920	0.104683	12.461544
1275.767000	87.683578	11.592044	0.050255	26.276858	0.104688	12.457721
1275.807000	87.683578	11.580177	0.050263	26.249958	0.104704	12.444968
1275.827000	87.683578	11.587846	0.050258	26.267343	0.104694	12.453210
1275.847000	87.683578	11.583767	0.050260	26.258096	0.104699	12.448827
1275.867000	87.683578	11.583313	0.050261	26.257067	0.104700	12.448339
1275.887000	87.683578	11.582553	0.050261	26.255344	0.104701	12.447522
1275.907000	87.683578	11.584666	0.050260	26.260135	0.104698	12.449793
1275.927000	87.683578	11.588003	0.050258	26.267698	0.104694	12.453379
1275.947000	87.683578	11.586348	0.050259	26.263947	0.104696	12.451600
1275.967000	87.683578	11.586100	0.050259	26.263385	0.104696	12.451334
1275.967000	87.683578	11.585496	0.050259	26.262016	0.104697	12.450685
1276.007000	87.683578	11.586375	0.050259	26.264009	0.104696	12.451630
1276.027000	87.683578	11.587770	0.050258	26.267170	0.104694	12.453128
1276.047000	87.683578	11.587674	0.050258	26.266952	0.104694	12.453025
1276.067000	87.683578	11.585038	0.050259	26.260978	0.104698	12.450193
1276.087000	87.683578	11.587986	0.050258	26.267660	0.104694	12.453360
1276.107000	87.683578	11.589102	0.050257	26.270190	0.104692	12.454560
1276.127000	87.683578	11.568135	0.050270	26.222663	0.104720	12.432028
1276.147000	87.683578	11.572192	0.050268	26.231859	0.104715	12.436388
1276.167000	87.683578	11.573069	0.050267	26.233846	0.104714	12.437330
1276.187000	87.683578	11.569174	0.050270	26.225018	0.104719	12.433144
1276.187000	87.683578	11.570825	0.050269	26.228759	0.104717	12.434918
1276.227000	87.683578	11.573961	0.050267	26.235869	0.104712	12.438289
1276.247000	87.683578	11.569224	0.050270	26.225129	0.104719	12.433197
1276.267000	87.683578	11.569459	0.050270	26.225663	0.104719	12.433450
1276.287000	87.683578	11.558130	0.050277	26.199983	0.104734	12.421276
1276.307000	87.683578	11.574316	0.050266	26.236674	0.104712	12.438670
1276.327000	87.683578	11.563464	0.050274	26.212073	0.104727	12.427007
1276.347000	87.683578	11.573708	0.050267	26.235296	0.104713	12.438017
1276.367000	87.683578	11.574956	0.050266	26.238123	0.104711	12.439357
1276.387000	87.683578	11.574077	0.050267	26.236131	0.104712	12.438413
1276.407000	87.683578	11.573214	0.050267	26.234174	0.104713	12.437485
1276.427000	87.683578	11.575887	0.050265	26.240233	0.104710	12.440358
1276.447000	87.683578	11.575028	0.050266	26.238288	0.104711	12.439435
1276.467000	87.683578	11.578000	0.050264	26.245023	0.104707	12.442629
1276.487000	87.683578	11.569591	0.050270	26.225963	0.104718	12.433592
1276.507000	87.683578	11.571160	0.050269	26.229518	0.104716	12.435278
1276.527000	87.683578	11.570239	0.050269	26.227431	0.104717	12.434288
1276.547000	87.683578	11.572299	0.050268	26.232101	0.104715	12.436502
1276.567000	87.683578	11.571877	0.050268	26.231143	0.104715	12.436048
1276.587000	87.683578	11.577268	0.050265	26.243364	0.104708	12.441842
1276.607000	87.683578	11.575584	0.050266	26.239547	0.104710	12.440033
1276.627000	87.683578	11.568611	0.050270	26.223741	0.104720	12.432539
1276.647000	87.683578	11.576329	0.050265	26.241236	0.104709	12.440833
1276.667000	87.683578	11.579193	0.050263	26.247727	0.104705	12.443911
1276.687000	87.683578	11.564377	0.050273	26.214142	0.104725	12.427988
1276.707000	87.683578	11.572223	0.050268	26.231929	0.104715	12.436421
1276.727000	87.683578	11.568281	0.050270	26.222994	0.104720	12.432185
1276.747000	87.683578	11.575730	0.050266	26.239879	0.104710	12.440190
1276.767000	87.683578	11.571156	0.050269	26.229509	0.104716	12.435273
1276.787000	87.683578	11.566969	0.050271	26.220020	0.104722	12.430775
1276.807000	87.683578	11.567346	0.050271	26.220873	0.104721	12.431179
1276.827000	87.683578	11.565322	0.050272	26.216286	0.104724	12.429005
1276.827000	87.683578	11.564668	0.050273	26.214804	0.104725	12.428302
1276.847000	87.683578	11.568168	0.050270	26.222737	0.104720	12.432063
1276.887000	87.683578	11.564753	0.050273	26.214996	0.104725	12.428393
1276.907000	87.683578	11.563522	0.050273	26.212206	0.104727	12.427070
1276.927000	87.683578	11.562730	0.050274	26.210411	0.104728	12.426219
1276.947000	87.683578	11.564883	0.050273	26.215291	0.104725	12.428533
1276.967000	87.683578	11.557813	0.050277	26.199264	0.104734	12.420934
1276.987000	87.683578	11.562059	0.050274	26.208888	0.104728	12.425497
1277.007000	87.683578	11.562731	0.050274	26.210412	0.104728	12.426220
1277.027000	87.683578	11.561884	0.050275	26.208491	0.104729	12.425309
1277.047000	87.683578	11.560739	0.050275	26.205898	0.104730	12.424080
1277.067000	87.683578	11.560659	0.050275	26.205714	0.104730	12.423993
1277.087000	87.683578	11.560157	0.050276	26.204577	0.104731	12.423453
1277.107000	87.683578	11.563178	0.050274	26.211425	0.104727	12.426700
1277.127000	87.683578	11.561773	0.050275	26.208240	0.104729	12.425190
1277.147000	87.683578	11.567936	0.050271	26.222211	0.104721	12.431814
1277.167000	87.683578	11.561871	0.050275	26.208462	0.104729	12.425295
1277.187000	87.683578	11.562733	0.050274	26.210417	0.104728	12.426222
1277.207000	87.683578	11.561893	0.050275	26.208513	0.104729	12.425319
1277.227000	87.683578	11.563635	0.050273	26.212461	0.104726	12.427191
1277.247000	87.683578	11.560664	0.050275	26.205726	0.104730	12.423998
1277.267000	87.683578	11.559165	0.050276	26.202330	0.104732	12.422388
1277.287000	87.683578	11.559776	0.050276	26.203714	0.104732	12.423044
1277.307000	87.683578	11.563480	0.050274	26.212109	0.104727	12.427024
1277.307000	87.683578	11.562250	0.050274	26.209321	0.104728	12.425703
1277.347000	87.683578	11.564228	0.050273	26.213806	0.104726	12.427829
1277.367000	87.683578	11.562577	0.050274	26.210064	0.104728	12.426055
1277.387000	87.683578	11.562133	0.050274	26.209057	0.104728	12.425577
1277.407000	87.683578	11.559483	0.050276	26.203049	0.104732	12.422729
1277.427000	87.683578	11.562303	0.050274	26.209441	0.104728	12.425759
1277.447000	87.683578	11.559642	0.050276	26.203409	0.104732	12.422900
1277.467000	87.683578	11.560992	0.050275	26.206470	0.104730	12.424351
1277.467000	87.683578	11.560970	0.050275	26.206420	0.104730	12.424327
1277.507000	87.683578	11.563615	0.050273	26.212417	0.104726	12.427170
1277.527000	87.683578	11.562554	0.050274	26.210012	0.104728	12.426030
1277.547000	87.683578	11.570016	0.050269	26.226925	0.104718	12.434049
1277.567000	87.683578	11.559843	0.050276	26.203866	0.104731	12.423117
1277.587000	87.683578	11.556265	0.050278	26.195755	0.104736	12.419271
1277.607000	87.683578	11.559439	0.050276	26.202950	0.104732	12.422682
1277.627000	87.683578	11.556947	0.050278	26.197300	0.104735	12.420004
1277.647000	87.683578	11.562233	0.050274	26.209283	0.104728	12.425685
1277.667000	87.683578	11.559467	0.050276	26.203012	0.104732	12.422712
1277.687000	87.683578	11.562663	0.050274	26.210258	0.104728	12.426147
1277.707000	87.683578	11.562073	0.050274	26.208922	0.104728	12.425513
1277.727000	87.683578	11.559587	0.050276	26.203284	0.104732	12.422841
1277.747000	87.683578	11.555695	0.050279	26.194463	0.104737	12.418658
1277.767000	87.683578	11.554751	0.050279	26.192324	0.104738	12.417644
1277.787000	87.683578	11.559420	0.050276	26.202907	0.104732	12.422661
1277.807000	87.683578	11.566622	0.050271	26.219233	0.104722	12.430402
1277.827000	87.683578	11.564865	0.050273	26.215248	0.104725	12.428513
1277.847000	87.683578	11.561266	0.050275	26.207092	0.104730	12.424646
1277.867000	87.683578	11.558560	0.050277	26.200958	0.104733	12.421738
1277.887000	87.683578	11.560569	0.050275	26.205512	0.104730	12.423897
1277.887000	87.683578	11.565231	0.050272	26.216080	0.104724	12.428907
1277.927000	87.683578	11.565813	0.050272	26.217398	0.104723	12.429532
1277.947000	87.683578	11.560087	0.050276	26.204420	0.104731	12.423379
1277.967000	87.683578	11.561690	0.050275	26.208052	0.104729	12.425101
1277.987000	87.683578	11.554350	0.050279	26.191415	0.104739	12.417213
1278.007000	87.683578	11.561122	0.050275	26.206764	0.104730	12.424490
1278.027000	87.683578	11.566992	0.050271	26.220071	0.104722	12.430799
1278.047000	87.683578	11.560348	0.050276	26.205010	0.104731	12.423659
1278.067000	87.683578	11.567791	0.050271	26.221882	0.104721	12.431658
1278.087000	87.683578	11.558767	0.050277	26.201426	0.104733	12.421959
1278.107000	87.683578	11.556937	0.050278	26.197277	0.104735	12.419993
1278.127000	87.683578	11.559698	0.050276	26.203538	0.104732	12.422961
1278.147000	87.683578	11.559694	0.050276	26.203528	0.104732	12.422956
1278.147000	87.683578	11.563254	0.050274	26.211599	0.104727	12.426782
1278.187000	87.683578	11.563191	0.050274	26.211454	0.104727	12.426714
1278.207000	87.683578	11.557646	0.050277	26.198885	0.104734	12.420755
1278.227000	87.683578	11.556755	0.050278	26.196866	0.104736	12.419798
1278.247000	87.683578	11.552541	0.050281	26.187314	0.104741	12.415269
1278.267000	87.683578	11.556834	0.050278	26.197044	0.104735	12.419882
1278.287000	87.683578	11.557308	0.050278	26.198119	0.104735	12.420392
1278.307000	87.683578	11.559306	0.050276	26.202648	0.104732	12.422539
1278.327000	87.683578	11.559000	0.050276	26.201954	0.104733	12.422210
1278.347000	87.683578	11.559324	0.050276	26.202688	0.104732	12.422558
1278.367000	87.683578	11.560901	0.050275	26.206264	0.104730	12.424253
1278.387000	87.683578	11.555120	0.050279	26.193159	0.104738	12.418040
1278.407000	87.683578	11.562434	0.050274	26.209739	0.104728	12.425901
1278.427000	87.683578	11.557089	0.050278	26.197622	0.104735	12.420156
1278.447000	87.683578	11.555798	0.050279	26.194697	0.104737	12.418769
1278.467000	87.683578	11.560618	0.050275	26.205622	0.104730	12.423949
1278.487000	87.683578	11.555601	0.050279	26.194250	0.104737	12.418557
1278.507000	87.683578	11.557279	0.050278	26.198053	0.104735	12.420360
1278.527000	87.683578	11.557853	0.050277	26.199355	0.104734	12.420977
1278.547000	87.683578	11.565209	0.050272	26.216030	0.104724	12.428883
1278.567000	87.683578	11.560828	0.050275	26.206099	0.104730	12.424175
1278.587000	87.683578	11.563440	0.050274	26.212019	0.104727	12.426982
1278.607000	87.683578	11.560393	0.050276	26.205113	0.104731	12.423708
1278.627000	87.683578	11.556121	0.050278	26.195430	0.104736	12.419117
1278.647000	87.683578	11.555779	0.050279	26.194652	0.104737	12.418748
1278.667000	87.683578	11.557600	0.050277	26.198781	0.104734	12.420706
1278.687000	87.683578	11.559934	0.050276	26.204071	0.104731	12.423213
1278.707000	87.683578	11.556154	0.050278	26.195504	0.104736	12.419152
1278.727000	87.683578	11.557844	0.050277	26.199335	0.104734	12.420968
1278.747000	87.683578	11.555276	0.050279	26.193513	0.104738	12.418208
1278.767000	87.683578	11.560721	0.050275	26.205857	0.104730	12.424060
1278.767000	87.683578	11.552757	0.050281	26.187804	0.104741	12.415501
1278.807000	87.683578	11.556637	0.050278	26.196599	0.104736	12.419671
1278.827000	87.683578	11.563316	0.050274	26.211739	0.104727	12.426849
1278.847000	87.683578	11.554739	0.050279	26.192295	0.104738	12.417631
1278.867000	87.683578	11.551922	0.050281	26.185909	0.104742	12.414603
1278.887000	87.683578	11.558575	0.050277	26.200991	0.104733	12.421753
1278.907000	87.683578	11.561080	0.050275	26.206670	0.104730	12.424446
1278.927000	87.683578	11.563901	0.050273	26.213065	0.104726	12.427477
1278.947000	87.683578	11.562382	0.050274	26.209620	0.104728	12.425844
1278.967000	87.683578	11.558394	0.050277	26.200581	0.104733	12.421559
1278.967000	87.683578	11.556448	0.050278	26.196169	0.104736	12.419467
1279.007000	87.683578	11.557411	0.050277	26.198353	0.104735	12.420503
1279.027000	87.683578	11.556205	0.050278	26.195620	0.104736	12.419207
1279.047000	87.683578	11.561765	0.050275	26.208222	0.104729	12.425181
1279.067000	87.683578	11.557408	0.050277	26.198345	0.104735	12.420499
1279.087000	87.683578	11.557866	0.050277	26.199384	0.104734	12.420992
1279.107000	87.683578	11.564262	0.050273	26.213882	0.104726	12.427865
1279.127000	87.683578	11.554154	0.050280	26.190969	0.104739	12.417002
1279.147000	87.683578	11.556709	0.050278	26.196762	0.104736	12.419748
1279.167000	87.683578	11.555882	0.050278	26.194887	0.104737	12.418860
1279.187000	87.683578	11.560313	0.050276	26.204930	0.104731	12.423621
1279.207000	87.683578	11.556172	0.050278	26.195545	0.104736	12.419171
1279.227000	87.683578	11.557684	0.050277	26.198971	0.104734	12.420796
1279.247000	87.683578	11.555434	0.050279	26.193871	0.104737	12.418378
1279.267000	87.683578	11.555090	0.050279	26.193092	0.104738	12.418009
1279.287000	87.683578	11.556915	0.050278	26.197228	0.104735	12.419969
1279.307000	87.683578	11.556560	0.050278	26.196423	0.104736	12.419588
1279.327000	87.683578	11.557945	0.050277	26.199563	0.104734	12.421076
1279.347000	87.683578	11.559842	0.050276	26.203863	0.104731	12.423115
1279.367000	87.683578	11.553760	0.050280	26.190077	0.104740	12.416579
1279.387000	87.683578	11.557212	0.050278	26.197902	0.104735	12.420289
1279.387000	87.683578	11.554988	0.050279	26.192860	0.104738	12.417899
1279.427000	87.683578	11.555142	0.050279	26.193210	0.104738	12.418064
1279.447000	87.683578	11.558861	0.050277	26.201640	0.104733	12.422061
1279.467000	87.683578	11.555311	0.050279	26.193593	0.104738	12.418246
1279.487000	87.683578	11.552743	0.050281	26.187770	0.104741	12.415485
1279.507000	87.683578	11.555889	0.050278	26.194903	0.104737	12.418867
1279.527000	87.683578	11.553479	0.050280	26.189440	0.104740	12.416277
1279.547000	87.683578	11.554585	0.050279	26.191947	0.104739	12.417466
1279.567000	87.683578	11.560277	0.050276	26.204849	0.104731	12.423582
1279.587000	87.683578	11.560440	0.050275	26.205220	0.104731	12.423758
1279.607000	87.683578	11.557241	0.050278	26.197968	0.104735	12.420320
1279.627000	87.683578	11.558115	0.050277	26.199949	0.104734	12.421259
1279.647000	87.683578	11.554808	0.050279	26.192453	0.104738	12.417705
1279.647000	87.683578	11.559349	0.050276	26.202745	0.104732	12.422585
1279.687000	87.683578	11.552374	0.050281	26.186934	0.104741	12.415089
1279.707000	87.683578	11.555375	0.050279	26.193738	0.104737	12.418315
1279.727000	87.683578	11.557391	0.050277	26.198307	0.104735	12.420481
1279.747000	87.683578	11.551668	0.050281	26.185335	0.104742	12.414331
1279.767000	87.683578	11.549595	0.050283	26.180635	0.104745	12.412103
1279.787000	87.683578	11.555964	0.050278	26.195073	0.104737	12.418948
1279.807000	87.683578	11.549793	0.050282	26.181083	0.104745	12.412315
1279.807000	87.683578	11.552340	0.050281	26.186858	0.104742	12.415053
1279.847000	87.683578	11.550646	0.050282	26.183018	0.104744	12.413232
1279.867000	87.683578	11.555135	0.050279	26.193193	0.104738	12.418056
1279.887000	87.683578	11.557731	0.050277	26.199077	0.104734	12.420846
1279.907000	87.683578	11.558421	0.050277	26.200642	0.104733	12.421588
1279.927000	87.683578	11.558574	0.050277	26.200989	0.104733	12.421752
1279.947000	87.683578	11.559608	0.050276	26.203333	0.104732	12.422864
1279.967000	87.683578	11.559812	0.050276	26.203796	0.104731	12.423083
1279.987000	87.683578	11.554206	0.050280	26.191087	0.104739	12.417058
1280.007000	87.683578	11.562434	0.050274	26.209738	0.104728	12.425900
1280.027000	87.683578	11.561269	0.050275	26.207098	0.104730	12.424648
1280.027000	87.683578	11.558312	0.050277	26.200394	0.104734	12.421470
1280.067000	87.683578	11.557938	0.050277	26.199547	0.104734	12.421069
1280.087000	87.683578	11.555812	0.050279	26.194727	0.104737	12.418784
1280.107000	87.683578	11.558162	0.050277	26.200054	0.104734	12.421309
1280.127000	87.683578	11.562364	0.050274	26.209580	0.104728	12.425825
1280.147000	87.683578	11.556232	0.050278	26.195680	0.104736	12.419235
1280.167000	87.683578	11.560996	0.050275	26.206479	0.104730	12.424355
1280.187000	87.683578	11.549639	0.050283	26.180736	0.104745	12.412150
1280.207000	87.683578	11.549243	0.050283	26.179838	0.104746	12.411725
1280.227000	87.683578	11.555357	0.050279	26.193696	0.104737	12.418295
1280.247000	87.683578	11.556197	0.050278	26.195601	0.104736	12.419198
1280.247000	87.683578	11.557016	0.050278	26.197458	0.104735	12.420078
1280.287000	87.683578	11.554871	0.050279	26.192594	0.104738	12.417772
1280.307000	87.683578	11.555287	0.050279	26.193539	0.104738	12.418220
1280.327000	87.683578	11.550060	0.050282	26.181688	0.104745	12.412602
1280.347000	87.683578	11.552100	0.050281	26.186313	0.104742	12.414795
1280.367000	87.683578	11.557742	0.050277	26.199102	0.104734	12.420858
1280.387000	87.683578	11.559338	0.050276	26.202720	0.104732	12.422573
1280.407000	87.683578	11.556792	0.050278	26.196949	0.104736	12.419837
1280.427000	87.683578	11.555271	0.050279	26.193502	0.104738	12.418203
1280.447000	87.683578	11.554447	0.050279	26.191634	0.104739	12.417317
1280.447000	87.683578	11.555515	0.050279	26.194055	0.104737	12.418465
1280.467000	87.683578	11.554696	0.050279	26.192197	0.104738	12.417584
1280.507000	87.683578	11.559009	0.050276	26.201975	0.104733	12.422220
1280.527000	87.683578	11.558460	0.050277	26.200730	0.104733	12.421630
1280.547000	87.683578	11.550030	0.050282	26.181622	0.104745	12.412570
1280.567000	87.683578	11.546687	0.050284	26.174043	0.104749	12.408977
1280.587000	87.683578	11.553291	0.050280	26.189013	0.104740	12.416075
1280.607000	87.683578	11.556865	0.050278	26.197114	0.104735	12.419915
1280.627000	87.683578	11.548926	0.050283	26.179118	0.104746	12.411383
1280.647000	87.683578	11.550908	0.050282	26.183612	0.104743	12.413514
1280.667000	87.683578	11.549136	0.050283	26.179594	0.104746	12.411609
1280.667000	87.683578	11.550589	0.050282	26.182887	0.104744	12.413171
1280.707000	87.683578	11.554210	0.050280	26.191097	0.104739	12.417063
1280.727000	87.683578	11.559589	0.050276	26.203289	0.104732	12.422843
1280.747000	87.683578	11.555075	0.050279	26.193058	0.104738	12.417992
1280.767000	87.683578	11.558894	0.050277	26.201715	0.104733	12.422096
1280.787000	87.683578	11.551094	0.050282	26.184034	0.104743	12.413714
1280.807000	87.683578	11.554662	0.050279	26.192122	0.104738	12.417548
1280.827000	87.683578	11.553405	0.050280	26.189272	0.104740	12.416197
1280.847000	87.683578	11.551088	0.050282	26.184021	0.104743	12.413708
1280.867000	87.683578	11.551485	0.050281	26.184919	0.104743	12.414133
1280.887000	87.683578	11.550931	0.050282	26.183664	0.104743	12.413539
1280.907000	87.683578	11.553873	0.050280	26.190332	0.104739	12.416700
1280.907000	87.683578	11.557398	0.050277	26.198324	0.104735	12.420489
1280.947000	87.683578	11.556958	0.050278	26.197326	0.104735	12.420016
1280.967000	87.683578	11.553388	0.050280	26.189232	0.104740	12.416179
1280.987000	87.683578	11.557588	0.050277	26.198755	0.104734	12.420693
1281.007000	87.683578	11.556240	0.050278	26.195698	0.104736	12.419244
1281.027000	87.683578	11.562404	0.050274	26.209671	0.104728	12.425868
1281.047000	87.683578	11.557022	0.050278	26.197472	0.104735	12.420085
1281.067000	87.683578	11.560689	0.050275	26.205784	0.104730	12.424026
1281.087000	87.683578	11.554005	0.050280	26.190632	0.104739	12.416842
1281.107000	87.683578	11.556771	0.050278	26.196903	0.104736	12.419815
1281.127000	87.683578	11.558804	0.050277	26.201509	0.104733	12.421999
1281.147000	87.683578	11.558168	0.050277	26.200069	0.104734	12.421316
1281.167000	87.683578	11.560065	0.050276	26.204370	0.104731	12.423355
1281.187000	87.683578	11.559311	0.050276	26.202659	0.104732	12.422544
1281.207000	87.683578	11.554922	0.050279	26.192711	0.104738	12.417828
1281.227000	87.683578	11.555988	0.050278	26.195128	0.104737	12.418973
1281.247000	87.683578	11.558565	0.050277	26.200969	0.104733	12.421743
1281.267000	87.683578	11.552090	0.050281	26.186292	0.104742	12.414785
1281.287000	87.683578	11.550695	0.050282	26.183130	0.104744	12.413285
1281.307000	87.683578	11.543233	0.050287	26.166214	0.104754	12.405266
1281.307000	87.683578	11.546243	0.050285	26.173037	0.104750	12.408501
1281.347000	87.683578	11.542847	0.050287	26.165339	0.104754	12.404851
1281.367000	87.683578	11.550315	0.050282	26.182268	0.104744	12.412877
1281.387000	87.683578	11.544017	0.050286	26.167991	0.104753	12.406108
1281.407000	87.683578	11.542753	0.050287	26.165127	0.104754	12.404750
1281.427000	87.683578	11.542217	0.050287	26.163912	0.104755	12.404174
1281.447000	87.683578	11.537475	0.050290	26.153161	0.104761	12.399077
1281.467000	87.683578	11.546638	0.050285	26.173933	0.104749	12.408925
1281.487000	87.683578	11.539254	0.050289	26.157195	0.104759	12.400990
1281.507000	87.683578	11.540912	0.050288	26.160952	0.104757	12.402771
1281.527000	87.683578	11.538150	0.050290	26.154693	0.104761	12.399803
1281.547000	87.683578	11.540036	0.050289	26.158966	0.104758	12.401830
1281.567000	87.683578	11.538350	0.050290	26.155145	0.104760	12.400018
1281.587000	87.683578	11.537460	0.050290	26.153129	0.104762	12.399062
1281.607000	87.683578	11.536416	0.050291	26.150762	0.104763	12.397940
1281.627000	87.683578	11.538812	0.050290	26.156193	0.104760	12.400515
1281.647000	87.683578	11.537759	0.050290	26.153807	0.104761	12.399383
1281.667000	87.683578	11.545990	0.050285	26.172464	0.104750	12.408229
1281.687000	87.683578	11.542657	0.050287	26.164908	0.104755	12.404647
1281.707000	87.683578	11.537688	0.050290	26.153644	0.104761	12.399306
1281.727000	87.683578	11.535493	0.050292	26.148670	0.104764	12.396948
1281.727000	87.683578	11.542144	0.050287	26.163746	0.104755	12.404096
1281.767000	87.683578	11.545926	0.050285	26.172318	0.104750	12.408159
1281.787000	87.683578	11.537650	0.050290	26.153557	0.104761	12.399265
1281.807000	87.683578	11.539330	0.050289	26.157366	0.104759	12.401071
1281.827000	87.683578	11.543212	0.050287	26.166166	0.104754	12.405243
1281.847000	87.683578	11.539637	0.050289	26.158062	0.104759	12.401401
1281.867000	87.683578	11.540944	0.050288	26.161025	0.104757	12.402806
1281.887000	87.683578	11.540012	0.050289	26.158911	0.104758	12.401804
1281.907000	87.683578	11.545160	0.050285	26.170582	0.104751	12.407336
1281.927000	87.683578	11.539004	0.050289	26.156628	0.104759	12.400721
1281.947000	87.683578	11.544034	0.050286	26.168029	0.104753	12.406126
1281.967000	87.683578	11.549838	0.050282	26.181186	0.104745	12.412364
1281.987000	87.683578	11.544919	0.050286	26.170035	0.104751	12.407077
1282.007000	87.683578	11.536273	0.050291	26.150437	0.104763	12.397786
1282.027000	87.683578	11.541449	0.050288	26.162171	0.104756	12.403349
1282.047000	87.683578	11.537197	0.050291	26.152532	0.104762	12.398779
1282.067000	87.683578	11.540657	0.050288	26.160374	0.104757	12.402497
1282.087000	87.683578	11.533575	0.050293	26.144321	0.104767	12.394886
1282.107000	87.683578	11.529547	0.050296	26.135190	0.104772	12.390557
1282.127000	87.683578	11.539549	0.050289	26.157862	0.104759	12.401306
1282.147000	87.683578	11.539320	0.050289	26.157344	0.104759	12.401060
1282.167000	87.683578	11.535014	0.050292	26.147583	0.104765	12.396433
1282.187000	87.683578	11.535899	0.050292	26.149589	0.104764	12.397384
1282.207000	87.683578	11.537183	0.050291	26.152500	0.104762	12.398764
1282.227000	87.683578	11.537901	0.050290	26.154127	0.104761	12.399536
1282.247000	87.683578	11.539461	0.050289	26.157664	0.104759	12.401212
1282.267000	87.683578	11.536252	0.050291	26.150390	0.104763	12.397764
1282.287000	87.683578	11.542743	0.050287	26.165104	0.104754	12.404739
1282.307000	87.683578	11.541310	0.050288	26.161856	0.104756	12.403199
1282.327000	87.683578	11.544947	0.050286	26.170099	0.104751	12.407108
1282.347000	87.683578	11.540664	0.050288	26.160391	0.104757	12.402505
1282.367000	87.683578	11.539884	0.050289	26.158623	0.104758	12.401667
1282.387000	87.683578	11.544199	0.050286	26.168404	0.104752	12.406304
1282.407000	87.683578	11.542531	0.050287	26.164623	0.104755	12.404512
1282.427000	87.683578	11.543565	0.050287	26.166966	0.104753	12.405622
1282.447000	87.683578	11.536074	0.050291	26.149985	0.104763	12.397572
1282.467000	87.683578	11.535149	0.050292	26.147890	0.104765	12.396579
1282.487000	87.683578	11.540960	0.050288	26.161062	0.104757	12.402823
1282.507000	87.683578	11.544563	0.050286	26.169229	0.104752	12.406695
1282.527000	87.683578	11.544151	0.050286	26.168294	0.104753	12.406252
1282.547000	87.683578	11.543988	0.050286	26.167926	0.104753	12.406078
1282.567000	87.683578	11.535321	0.050292	26.148280	0.104764	12.396763
1282.587000	87.683578	11.544090	0.050286	26.168156	0.104753	12.406186
1282.607000	87.683578	11.538632	0.050290	26.155784	0.104760	12.400321
1282.627000	87.683578	11.542104	0.050287	26.163655	0.104755	12.404052
1282.647000	87.683578	11.539746	0.050289	26.158310	0.104758	12.401519
1282.667000	87.683578	11.537026	0.050291	26.152145	0.104762	12.398596
1282.687000	87.683578	11.543631	0.050286	26.167116	0.104753	12.405693
1282.707000	87.683578	11.541367	0.050288	26.161985	0.104756	12.403261
1282.727000	87.683578	11.548252	0.050283	26.177591	0.104747	12.410660
1282.747000	87.683578	11.539929	0.050289	26.158724	0.104758	12.401715
1282.767000	87.683578	11.531524	0.050294	26.139672	0.104769	12.392682
1282.787000	87.683578	11.533990	0.050293	26.145262	0.104766	12.395332
1282.807000	87.683578	11.530522	0.050295	26.137401	0.104771	12.391606
1282.807000	87.683578	11.536470	0.050291	26.150883	0.104763	12.397997
1282.847000	87.683578	11.538580	0.050290	26.155667	0.104760	12.400266
1282.867000	87.683578	11.534607	0.050292	26.146661	0.104765	12.395996
1282.887000	87.683578	11.533950	0.050293	26.145170	0.104766	12.395289
1282.907000	87.683578	11.534224	0.050293	26.145792	0.104766	12.395584
1282.927000	87.683578	11.532940	0.050293	26.142881	0.104768	12.394204
1282.947000	87.683578	11.539071	0.050289	26.156779	0.104759	12.400792
1282.967000	87.683578	11.542041	0.050288	26.163512	0.104755	12.403985
1282.987000	87.683578	11.540760	0.050288	26.160608	0.104757	12.402608
1283.007000	87.683578	11.544350	0.050286	26.168746	0.104752	12.406466
1283.027000	87.683578	11.539441	0.050289	26.157619	0.104759	12.401191
1283.047000	87.683578	11.540690	0.050288	26.160450	0.104757	12.402533
1283.067000	87.683578	11.534917	0.050292	26.147364	0.104765	12.396329
1283.087000	87.683578	11.546910	0.050284	26.174548	0.104749	12.409217
1283.107000	87.683578	11.542045	0.050287	26.163522	0.104755	12.403989
1283.127000	87.683578	11.537486	0.050290	26.153186	0.104761	12.399089
1283.147000	87.683578	11.540984	0.050288	26.161115	0.104757	12.402848
1283.167000	87.683578	11.538650	0.050290	26.155825	0.104760	12.400340
1283.187000	87.683578	11.542548	0.050287	26.164661	0.104755	12.404530
1283.207000	87.683578	11.534955	0.050292	26.147449	0.104765	12.396369
1283.227000	87.683578	11.538317	0.050290	26.155071	0.104760	12.399983
1283.227000	87.683578	11.535783	0.050292	26.149326	0.104764	12.397259
1283.267000	87.683578	11.530281	0.050295	26.136854	0.104771	12.391346
1283.267000	87.683578	11.529602	0.050296	26.135314	0.104772	12.390616
1283.307000	87.683578	11.536458	0.050291	26.150856	0.104763	12.397985
1283.327000	87.683578	11.538770	0.050290	26.156097	0.104760	12.400469
1283.347000	87.683578	11.538943	0.050290	26.156489	0.104760	12.400655
1283.367000	87.683578	11.536878	0.050291	26.151809	0.104762	12.398436
1283.387000	87.683578	11.533825	0.050293	26.144887	0.104766	12.395155
1283.407000	87.683578	11.529585	0.050296	26.135276	0.104772	12.390598
1283.427000	87.683578	11.527141	0.050297	26.129736	0.104775	12.387972
1283.447000	87.683578	11.532751	0.050294	26.142454	0.104768	12.394001
1283.447000	87.683578	11.531388	0.050294	26.139363	0.104770	12.392536
1283.487000	87.683578	11.537060	0.050291	26.152221	0.104762	12.398632
1283.507000	87.683578	11.533356	0.050293	26.143824	0.104767	12.394651
1283.527000	87.683578	11.537553	0.050290	26.153339	0.104761	12.399162
1283.547000	87.683578	11.531890	0.050294	26.140502	0.104769	12.393076
1283.567000	87.683578	11.532301	0.050294	26.141433	0.104768	12.393517
1283.587000	87.683578	11.535942	0.050291	26.149686	0.104764	12.397430
1283.607000	87.683578	11.533076	0.050293	26.143189	0.104767	12.394350
1283.627000	87.683578	11.533181	0.050293	26.143429	0.104767	12.394464
1283.647000	87.683578	11.526881	0.050297	26.129147	0.104776	12.387692
1283.667000	87.683578	11.531531	0.050294	26.139689	0.104769	12.392690
1283.667000	87.683578	11.532052	0.050294	26.140869	0.104769	12.393250
1283.687000	87.683578	11.534472	0.050292	26.146353	0.104766	12.395850
1283.727000	87.683578	11.523379	0.050300	26.121209	0.104780	12.383929
1283.747000	87.683578	11.534104	0.050293	26.145521	0.104766	12.395455
1283.767000	87.683578	11.532267	0.050294	26.141356	0.104768	12.393481
1283.787000	87.683578	11.535239	0.050292	26.148094	0.104765	12.396675
1283.807000	87.683578	11.533669	0.050293	26.144534	0.104767	12.394988
1283.827000	87.683578	11.531805	0.050294	26.140309	0.104769	12.392984
1283.847000	87.683578	11.536040	0.050291	26.149910	0.104763	12.397536
1283.867000	87.683578	11.538953	0.050290	26.156512	0.104760	12.400666
1283.886000	87.683578	11.530349	0.050295	26.137008	0.104771	12.391419
1283.906000	87.683578	11.532354	0.050294	26.141554	0.104768	12.393575
1283.926000	87.683578	11.536837	0.050291	26.151716	0.104762	12.398392
1283.946000	87.683578	11.532953	0.050293	26.142911	0.104768	12.394218
1283.966000	87.683578	11.530309	0.050295	26.136917	0.104771	12.391376
1283.986000	87.683578	11.532951	0.050293	26.142907	0.104768	12.394216
1284.006000	87.683578	11.536929	0.050291	26.151924	0.104762	12.398491
1284.026000	87.683578	11.527864	0.050297	26.131376	0.104774	12.388749
1284.046000	87.683578	11.528449	0.050296	26.132702	0.104774	12.389378
1284.066000	87.683578	11.530343	0.050295	26.136995	0.104771	12.391413
1284.086000	87.683578	11.531597	0.050294	26.139837	0.104769	12.392761
1284.106000	87.683578	11.533468	0.050293	26.144078	0.104767	12.394771
1284.126000	87.683578	11.527314	0.050297	26.130130	0.104775	12.388158
1284.146000	87.683578	11.529482	0.050296	26.135043	0.104772	12.390488
1284.166000	87.683578	11.533709	0.050293	26.144624	0.104767	12.395030
1284.186000	87.683578	11.529923	0.050295	26.136044	0.104772	12.390962
1284.206000	87.683578	11.526574	0.050298	26.128451	0.104776	12.387363
1284.226000	87.683578	11.525597	0.050298	26.126236	0.104777	12.386312
1284.246000	87.683578	11.532313	0.050294	26.141460	0.104768	12.393530
1284.266000	87.683578	11.529014	0.050296	26.133983	0.104773	12.389985
1284.286000	87.683578	11.529504	0.050296	26.135094	0.104772	12.390512
1284.306000	87.683578	11.525185	0.050299	26.125302	0.104778	12.385869
1284.326000	87.683578	11.528884	0.050296	26.133687	0.104773	12.389845
1284.346000	87.683578	11.528114	0.050297	26.131942	0.104774	12.389017
1284.366000	87.683578	11.529626	0.050296	26.135370	0.104772	12.390643
1284.386000	87.683578	11.530990	0.050295	26.138462	0.104770	12.392109
1284.406000	87.683578	11.531339	0.050294	26.139252	0.104770	12.392483
1284.426000	87.683578	11.530636	0.050295	26.137658	0.104771	12.391728
1284.446000	87.683578	11.527042	0.050297	26.129513	0.104776	12.387866
1284.466000	87.683578	11.529657	0.050296	26.135439	0.104772	12.390675
1284.486000	87.683578	11.531603	0.050294	26.139850	0.104769	12.392767
1284.506000	87.683578	11.534358	0.050293	26.146095	0.104766	12.395728
1284.526000	87.683578	11.530332	0.050295	26.136970	0.104771	12.391401
1284.546000	87.683578	11.531576	0.050294	26.139789	0.104769	12.392738
1284.566000	87.683578	11.533815	0.050293	26.144866	0.104766	12.395145
1284.586000	87.683578	11.534238	0.050293	26.145825	0.104766	12.395599
1284.606000	87.683578	11.530295	0.050295	26.136885	0.104771	12.391361
1284.626000	87.683578	11.533717	0.050293	26.144644	0.104767	12.395040
1284.646000	87.683578	11.533540	0.050293	26.144242	0.104767	12.394849
1284.666000	87.683578	11.535315	0.050292	26.148266	0.104764	12.396757
1284.686000	87.683578	11.528843	0.050296	26.133595	0.104773	12.389801
1284.706000	87.683578	11.530812	0.050295	26.138058	0.104770	12.391917
1284.726000	87.683578	11.529274	0.050296	26.134571	0.104773	12.390264
1284.746000	87.683578	11.528520	0.050296	26.132863	0.104774	12.389454
1284.766000	87.683578	11.529963	0.050295	26.136134	0.104772	12.391005
1284.786000	87.683578	11.531619	0.050294	26.139887	0.104769	12.392784
1284.806000	87.683578	11.527430	0.050297	26.130392	0.104775	12.388283
1284.826000	87.683578	11.532118	0.050294	26.141018	0.104769	12.393321
1284.846000	87.683578	11.534555	0.050292	26.146544	0.104765	12.395940
1284.866000	87.683578	11.524289	0.050299	26.123271	0.104779	12.384907
1284.886000	87.683578	11.529486	0.050296	26.135052	0.104772	12.390492
1284.906000	87.683578	11.529590	0.050296	26.135287	0.104772	12.390604
1284.926000	87.683578	11.531852	0.050294	26.140416	0.104769	12.393035
1284.946000	87.683578	11.531382	0.050294	26.139350	0.104770	12.392530
1284.946000	87.683578	11.536665	0.050291	26.151326	0.104763	12.398207
1284.986000	87.683578	11.534787	0.050292	26.147069	0.104765	12.396189
1285.006000	87.683578	11.527429	0.050297	26.130390	0.104775	12.388282
1285.026000	87.683578	11.533945	0.050293	26.145159	0.104766	12.395284
1285.046000	87.683578	11.530186	0.050295	26.136639	0.104771	12.391244
1285.066000	87.683578	11.534702	0.050292	26.146876	0.104765	12.396097
1285.086000	87.683578	11.526500	0.050298	26.128283	0.104776	12.387283
1285.106000	87.683578	11.532765	0.050294	26.142484	0.104768	12.394016
1285.126000	87.683578	11.535105	0.050292	26.147789	0.104765	12.396530
1285.146000	87.683578	11.539165	0.050289	26.156992	0.104759	12.400894
1285.146000	87.683578	11.529931	0.050295	26.136062	0.104772	12.390971
1285.186000	87.683578	11.531398	0.050294	26.139386	0.104770	12.392547
1285.206000	87.683578	11.528793	0.050296	26.133482	0.104773	12.389748
1285.226000	87.683578	11.526528	0.050298	26.128347	0.104776	12.387313
1285.246000	87.683578	11.526745	0.050297	26.128838	0.104776	12.387546
1285.266000	87.683578	11.527063	0.050297	26.129560	0.104775	12.387888
1285.286000	87.683578	11.533881	0.050293	26.145014	0.104766	12.395215
1285.306000	87.683578	11.530826	0.050295	26.138090	0.104770	12.391932
1285.326000	87.683578	11.526148	0.050298	26.127486	0.104777	12.386905
1285.346000	87.683578	11.535207	0.050292	26.148021	0.104765	12.396640
1285.366000	87.683578	11.536172	0.050291	26.150209	0.104763	12.397678
1285.386000	87.683578	11.531264	0.050295	26.139084	0.104770	12.392403
1285.406000	87.683578	11.532370	0.050294	26.141590	0.104768	12.393592
1285.426000	87.683578	11.531286	0.050295	26.139133	0.104770	12.392427
1285.446000	87.683578	11.532308	0.050294	26.141450	0.104768	12.393525
1285.466000	87.683578	11.531499	0.050294	26.139615	0.104770	12.392655
1285.486000	87.683578	11.532490	0.050294	26.141861	0.104768	12.393720
1285.506000	87.683578	11.528281	0.050296	26.132321	0.104774	12.389197
1285.526000	87.683578	11.533426	0.050293	26.143983	0.104767	12.394726
1285.546000	87.683578	11.533427	0.050293	26.143985	0.104767	12.394727
1285.566000	87.683578	11.531901	0.050294	26.140527	0.104769	12.393088
1285.586000	87.683578	11.535789	0.050292	26.149339	0.104764	12.397266
1285.606000	87.683578	11.534863	0.050292	26.147240	0.104765	12.396270
1285.626000	87.683578	11.537768	0.050290	26.153826	0.104761	12.399393
1285.646000	87.683578	11.535765	0.050292	26.149285	0.104764	12.397240
1285.666000	87.683578	11.528993	0.050296	26.133934	0.104773	12.389962
1285.686000	87.683578	11.529416	0.050296	26.134893	0.104772	12.390416
1285.706000	87.683578	11.532576	0.050294	26.142058	0.104768	12.393813
1285.726000	87.683578	11.533411	0.050293	26.143949	0.104767	12.394710
1285.746000	87.683578	11.531836	0.050294	26.140380	0.104769	12.393018
1285.766000	87.683578	11.530526	0.050295	26.137410	0.104771	12.391610
1285.786000	87.683578	11.529864	0.050295	26.135909	0.104772	12.390898
1285.806000	87.683578	11.533204	0.050293	26.143480	0.104767	12.394488
1285.826000	87.683578	11.536313	0.050291	26.150527	0.104763	12.397829
1285.846000	87.683578	11.532629	0.050294	26.142176	0.104768	12.393870
1285.866000	87.683578	11.533469	0.050293	26.144081	0.104767	12.394773
1285.886000	87.683578	11.531812	0.050294	26.140325	0.104769	12.392992
1285.906000	87.683578	11.532270	0.050294	26.141364	0.104768	12.393484
1285.926000	87.683578	11.532296	0.050294	26.141423	0.104768	12.393512
1285.946000	87.683578	11.529083	0.050296	26.134139	0.104773	12.390059
1285.966000	87.683578	11.529429	0.050296	26.134923	0.104772	12.390431
1285.986000	87.683578	11.534445	0.050292	26.146293	0.104766	12.395821
1286.006000	87.683578	11.532321	0.050294	26.141479	0.104768	12.393539
1286.026000	87.683578	11.528585	0.050296	26.133010	0.104773	12.389524
1286.046000	87.683578	11.530237	0.050295	26.136755	0.104771	12.391300
1286.066000	87.683578	11.529863	0.050295	26.135906	0.104772	12.390897
1286.086000	87.683578	11.536344	0.050291	26.150598	0.104763	12.397862
1286.106000	87.683578	11.528644	0.050296	26.133143	0.104773	12.389587
1286.126000	87.683578	11.530564	0.050295	26.137496	0.104771	12.391651
1286.146000	87.683578	11.534613	0.050292	26.146673	0.104765	12.396002
1286.166000	87.683578	11.527192	0.050297	26.129851	0.104775	12.388026
1286.186000	87.683578	11.528535	0.050296	26.132896	0.104774	12.389470
1286.206000	87.683578	11.537475	0.050290	26.153163	0.104761	12.399078
1286.226000	87.683578	11.531532	0.050294	26.139690	0.104769	12.392691
1286.246000	87.683578	11.532841	0.050294	26.142658	0.104768	12.394098
1286.266000	87.683578	11.542658	0.050287	26.164911	0.104755	12.404648
1286.286000	87.683578	11.536592	0.050291	26.151159	0.104763	12.398128
1286.306000	87.683578	11.535647	0.050292	26.149018	0.104764	12.397113
1286.326000	87.683578	11.531610	0.050294	26.139866	0.104769	12.392774
1286.346000	87.683578	11.532407	0.050294	26.141673	0.104768	12.393631
1286.366000	87.683578	11.533185	0.050293	26.143438	0.104767	12.394468
1286.386000	87.683578	11.526850	0.050297	26.129077	0.104776	12.387659
1286.406000	87.683578	11.532241	0.050294	26.141296	0.104769	12.393452
1286.426000	87.683578	11.528751	0.050296	26.133387	0.104773	12.389702
1286.426000	87.683578	11.527235	0.050297	26.129949	0.104775	12.388073
1286.466000	87.683578	11.541593	0.050288	26.162496	0.104756	12.403503
1286.486000	87.683578	11.532377	0.050294	26.141605	0.104768	12.393599
1286.506000	87.683578	11.537533	0.050290	26.153294	0.104761	12.399141
1286.526000	87.683578	11.527976	0.050297	26.131630	0.104774	12.388869
1286.546000	87.683578	11.532327	0.050294	26.141492	0.104768	12.393545
1286.566000	87.683578	11.530713	0.050295	26.137834	0.104771	12.391811
1286.586000	87.683578	11.533112	0.050293	26.143271	0.104767	12.394388
1286.606000	87.683578	11.535330	0.050292	26.148299	0.104764	12.396772
1286.626000	87.683578	11.532358	0.050294	26.141562	0.104768	12.393579
1286.646000	87.683578	11.535029	0.050292	26.147616	0.104765	12.396449
1286.666000	87.683578	11.535516	0.050292	26.148722	0.104764	12.396973
1286.686000	87.683578	11.538816	0.050290	26.156203	0.104760	12.400519
1286.706000	87.683578	11.534523	0.050292	26.146470	0.104765	12.395905
1286.726000	87.683578	11.534129	0.050293	26.145576	0.104766	12.395481
1286.746000	87.683578	11.531002	0.050295	26.138489	0.104770	12.392121
1286.766000	87.683578	11.530408	0.050295	26.137143	0.104771	12.391483
1286.786000	87.683578	11.530566	0.050295	26.137501	0.104771	12.391653
1286.806000	87.683578	11.524165	0.050299	26.122990	0.104779	12.384774
1286.826000	87.683578	11.528303	0.050296	26.132371	0.104774	12.389221
1286.846000	87.683578	11.528385	0.050296	26.132555	0.104774	12.389308
1286.866000	87.683578	11.532893	0.050293	26.142775	0.104768	12.394154
1286.886000	87.683578	11.532446	0.050294	26.141763	0.104768	12.393673
1286.906000	87.683578	11.533519	0.050293	26.144195	0.104767	12.394826
1286.926000	87.683578	11.527782	0.050297	26.131190	0.104775	12.388661
1286.946000	87.683578	11.530170	0.050295	26.136603	0.104771	12.391227
1286.966000	87.683578	11.530251	0.050295	26.136785	0.104771	12.391314
1286.986000	87.683578	11.527873	0.050297	26.131396	0.104774	12.388759
1287.006000	87.683578	11.520905	0.050301	26.115601	0.104784	12.381270
1287.026000	87.683578	11.527792	0.050297	26.131212	0.104775	12.388671
1287.046000	87.683578	11.526607	0.050298	26.128527	0.104776	12.387398
1287.066000	87.683578	11.529908	0.050295	26.136008	0.104772	12.390945
1287.086000	87.683578	11.528797	0.050296	26.133491	0.104773	12.389752
1287.106000	87.683578	11.529613	0.050296	26.135341	0.104772	12.390629
1287.126000	87.683578	11.532040	0.050294	26.140842	0.104769	12.393237
1287.146000	87.683578	11.527702	0.050297	26.131008	0.104775	12.388575
1287.166000	87.683578	11.531793	0.050294	26.140283	0.104769	12.392972
1287.186000	87.683578	11.531366	0.050294	26.139314	0.104770	12.392513
1287.206000	87.683578	11.528529	0.050296	26.132883	0.104774	12.389464
1287.226000	87.683578	11.526458	0.050298	26.128189	0.104776	12.387238
1287.246000	87.683578	11.522933	0.050300	26.120198	0.104781	12.383450
1287.266000	87.683578	11.529598	0.050296	26.135307	0.104772	12.390613
1287.286000	87.683578	11.526357	0.050298	26.127960	0.104776	12.387130
1287.306000	87.683578	11.524980	0.050299	26.124838	0.104778	12.385650
1287.326000	87.683578	11.526591	0.050298	26.128489	0.104776	12.387380
1287.346000	87.683578	11.531019	0.050295	26.138527	0.104770	12.392139
1287.366000	87.683578	11.523605	0.050300	26.121722	0.104780	12.384172
1287.386000	87.683578	11.526309	0.050298	26.127850	0.104776	12.387078
1287.406000	87.683578	11.523947	0.050299	26.122496	0.104780	12.384539
1287.426000	87.683578	11.526455	0.050298	26.128182	0.104776	12.387235
1287.446000	87.683578	11.525996	0.050298	26.127141	0.104777	12.386741
1287.466000	87.683578	11.531723	0.050294	26.140124	0.104769	12.392897
1287.486000	87.683578	11.525969	0.050298	26.127081	0.104777	12.386713
1287.506000	87.683578	11.528935	0.050296	26.133804	0.104773	12.389900
1287.526000	87.683578	11.525888	0.050298	26.126896	0.104777	12.386625
1287.546000	87.683578	11.523305	0.050300	26.121042	0.104781	12.383850
1287.566000	87.683578	11.528048	0.050297	26.131792	0.104774	12.388946
1287.586000	87.683578	11.525733	0.050298	26.126545	0.104777	12.386459
1287.606000	87.683578	11.525606	0.050298	26.126257	0.104777	12.386323
1287.626000	87.683578	11.526105	0.050298	26.127388	0.104777	12.386858
1287.646000	87.683578	11.526315	0.050298	26.127865	0.104776	12.387085
1287.666000	87.683578	11.535519	0.050292	26.148728	0.104764	12.396976
1287.686000	87.683578	11.530047	0.050295	26.136325	0.104771	12.391095
1287.706000	87.683578	11.535925	0.050291	26.149647	0.104764	12.397412
1287.726000	87.683578	11.528918	0.050296	26.133764	0.104773	12.389882
1287.746000	87.683578	11.529227	0.050296	26.134466	0.104773	12.390214
1287.766000	87.683578	11.526504	0.050298	26.128293	0.104776	12.387287
1287.786000	87.683578	11.521785	0.050301	26.117596	0.104783	12.382216
1287.806000	87.683578	11.523830	0.050299	26.122232	0.104780	12.384414
1287.826000	87.683578	11.516288	0.050304	26.105134	0.104790	12.376308
1287.846000	87.683578	11.523087	0.050300	26.120547	0.104781	12.383615
1287.866000	87.683578	11.526303	0.050298	26.127837	0.104777	12.387071
1287.886000	87.683578	11.528972	0.050296	26.133887	0.104773	12.389940
1287.906000	87.683578	11.534816	0.050292	26.147135	0.104765	12.396220
1287.926000	87.683578	11.532751	0.050294	26.142452	0.104768	12.394000
1287.946000	87.683578	11.528693	0.050296	26.133254	0.104773	12.389640
1287.966000	87.683578	11.524341	0.050299	26.123390	0.104779	12.384963
1287.986000	87.683578	11.528893	0.050296	26.133709	0.104773	12.389855
1288.006000	87.683578	11.527548	0.050297	26.130660	0.104775	12.388410
1288.026000	87.683578	11.528568	0.050296	26.132972	0.104773	12.389506
1288.046000	87.683578	11.532788	0.050294	26.142537	0.104768	12.394041
1288.066000	87.683578	11.526633	0.050298	26.128585	0.104776	12.387426
1288.086000	87.683578	11.535225	0.050292	26.148061	0.104765	12.396659
1288.106000	87.683578	11.528736	0.050296	26.133352	0.104773	12.389686
1288.126000	87.683578	11.533034	0.050293	26.143095	0.104767	12.394305
1288.126000	87.683578	11.533936	0.050293	26.145138	0.104766	12.395274
1288.166000	87.683578	11.529620	0.050296	26.135356	0.104772	12.390636
1288.186000	87.683578	11.523744	0.050299	26.122037	0.104780	12.384321
1288.206000	87.683578	11.522510	0.050300	26.119239	0.104782	12.382995
1288.226000	87.683578	11.517290	0.050304	26.107406	0.104789	12.377385
1288.246000	87.683578	11.522520	0.050300	26.119263	0.104782	12.383006
1288.266000	87.683578	11.523967	0.050299	26.122542	0.104780	12.384561
1288.286000	87.683578	11.523950	0.050299	26.122503	0.104780	12.384543
1288.306000	87.683578	11.524037	0.050299	26.122701	0.104780	12.384637
1288.326000	87.683578	11.525415	0.050298	26.125824	0.104778	12.386117
1288.346000	87.683578	11.523035	0.050300	26.120430	0.104781	12.383560
1288.366000	87.683578	11.522131	0.050300	26.118380	0.104782	12.382588
1288.386000	87.683578	11.515763	0.050305	26.103944	0.104791	12.375744
1288.406000	87.683578	11.524563	0.050299	26.123893	0.104779	12.385202
1288.426000	87.683578	11.524105	0.050299	26.122855	0.104779	12.384709
1288.446000	87.683578	11.522371	0.050300	26.118925	0.104782	12.382846
1288.466000	87.683578	11.519047	0.050303	26.111390	0.104786	12.379274
1288.486000	87.683578	11.519287	0.050302	26.111932	0.104786	12.379531
1288.506000	87.683578	11.522973	0.050300	26.120288	0.104781	12.383493
1288.526000	87.683578	11.521820	0.050301	26.117675	0.104783	12.382254
1288.546000	87.683578	11.513708	0.050306	26.099288	0.104793	12.373536
1288.566000	87.683578	11.524320	0.050299	26.123342	0.104779	12.384940
1288.586000	87.683578	11.517559	0.050303	26.108015	0.104788	12.377674
1288.606000	87.683578	11.517550	0.050303	26.107996	0.104788	12.377665
1288.626000	87.683578	11.522956	0.050300	26.120251	0.104781	12.383475
1288.646000	87.683578	11.522786	0.050300	26.119865	0.104781	12.383292
1288.666000	87.683578	11.521997	0.050301	26.118077	0.104782	12.382444
1288.686000	87.683578	11.522048	0.050301	26.118192	0.104782	12.382499
1288.706000	87.683578	11.526085	0.050298	26.127343	0.104777	12.386837
1288.726000	87.683578	11.519733	0.050302	26.112944	0.104785	12.380011
1288.746000	87.683578	11.526827	0.050297	26.129025	0.104776	12.387635
1288.766000	87.683578	11.527833	0.050297	26.131305	0.104774	12.388715
1288.786000	87.683578	11.524916	0.050299	26.124693	0.104778	12.385581
1288.806000	87.683578	11.526071	0.050298	26.127311	0.104777	12.386822
1288.826000	87.683578	11.521682	0.050301	26.117362	0.104783	12.382105
1288.846000	87.683578	11.522473	0.050300	26.119156	0.104782	12.382956
1288.866000	87.683578	11.523253	0.050300	26.120922	0.104781	12.383793
1288.886000	87.683578	11.522217	0.050300	26.118575	0.104782	12.382680
1288.906000	87.683578	11.522248	0.050300	26.118645	0.104782	12.382713
1288.926000	87.683578	11.522073	0.050301	26.118249	0.104782	12.382526
1288.946000	87.683578	11.518828	0.050303	26.110893	0.104787	12.379038
1288.966000	87.683578	11.519284	0.050302	26.111926	0.104786	12.379528
1288.986000	87.683578	11.520000	0.050302	26.113550	0.104785	12.380298
1289.006000	87.683578	11.518606	0.050303	26.110390	0.104787	12.378800
1289.026000	87.683578	11.520601	0.050301	26.114911	0.104784	12.380943
1289.046000	87.683578	11.523146	0.050300	26.120681	0.104781	12.383679
1289.066000	87.683578	11.522504	0.050300	26.119226	0.104782	12.382989
1289.086000	87.683578	11.522035	0.050301	26.118162	0.104782	12.382484
1289.106000	87.683578	11.523858	0.050299	26.122294	0.104780	12.384443
1289.126000	87.683578	11.521366	0.050301	26.116646	0.104783	12.381766
1289.146000	87.683578	11.525477	0.050298	26.125964	0.104778	12.386184
1289.166000	87.683578	11.523340	0.050300	26.121120	0.104780	12.383887
1289.186000	87.683578	11.520107	0.050302	26.113791	0.104785	12.380412
1289.206000	87.683578	11.520260	0.050302	26.114139	0.104785	12.380577
1289.226000	87.683578	11.519784	0.050302	26.113061	0.104785	12.380066
1289.246000	87.683578	11.523437	0.050300	26.121340	0.104780	12.383991
1289.266000	87.683578	11.525247	0.050298	26.125443	0.104778	12.385936
1289.286000	87.683578	11.520433	0.050302	26.114532	0.104784	12.380763
1289.306000	87.683578	11.520382	0.050302	26.114416	0.104784	12.380709
1289.326000	87.683578	11.527344	0.050297	26.130196	0.104775	12.388190
1289.346000	87.683578	11.523890	0.050299	26.122367	0.104780	12.384478
1289.366000	87.683578	11.518358	0.050303	26.109828	0.104787	12.378534
1289.386000	87.683578	11.522583	0.050300	26.119404	0.104782	12.383073
1289.406000	87.683578	11.526225	0.050298	26.127661	0.104777	12.386988
1289.426000	87.683578	11.523795	0.050299	26.122151	0.104780	12.384376
1289.446000	87.683578	11.517647	0.050303	26.108216	0.104788	12.377769
1289.466000	87.683578	11.519329	0.050302	26.112029	0.104786	12.379577
1289.486000	87.683578	11.522313	0.050300	26.118792	0.104782	12.382783
1289.506000	87.683578	11.523409	0.050300	26.121276	0.104780	12.383961
1289.526000	87.683578	11.523730	0.050299	26.122006	0.104780	12.384307
1289.546000	87.683578	11.522803	0.050300	26.119904	0.104781	12.383310
1289.566000	87.683578	11.521633	0.050301	26.117251	0.104783	12.382052
1289.586000	87.683578	11.524139	0.050299	26.122932	0.104779	12.384746
1289.606000	87.683578	11.524444	0.050299	26.123623	0.104779	12.385074
1289.626000	87.683578	11.517541	0.050303	26.107975	0.104788	12.377655
1289.646000	87.683578	11.523283	0.050300	26.120991	0.104781	12.383826
1289.666000	87.683578	11.520552	0.050302	26.114801	0.104784	12.380891
1289.686000	87.683578	11.523507	0.050300	26.121499	0.104780	12.384067
1289.706000	87.683578	11.523150	0.050300	26.120690	0.104781	12.383683
1289.726000	87.683578	11.519768	0.050302	26.113023	0.104785	12.380048
1289.746000	87.683578	11.521218	0.050301	26.116311	0.104783	12.381607
1289.766000	87.683578	11.516461	0.050304	26.105528	0.104790	12.376495
1289.786000	87.683578	11.519465	0.050302	26.112337	0.104786	12.379723
1289.806000	87.683578	11.514724	0.050305	26.101590	0.104792	12.374628
1289.826000	87.683578	11.514693	0.050305	26.101520	0.104792	12.374595
1289.846000	87.683578	11.520993	0.050301	26.115800	0.104784	12.381365
1289.866000	87.683578	11.526795	0.050297	26.128952	0.104776	12.387600
1289.886000	87.683578	11.526085	0.050298	26.127343	0.104777	12.386837
1289.906000	87.683578	11.523009	0.050300	26.120371	0.104781	12.383532
1289.926000	87.683578	11.522360	0.050300	26.118900	0.104782	12.382834
1289.946000	87.683578	11.518507	0.050303	26.110165	0.104787	12.378693
1289.966000	87.683578	11.524277	0.050299	26.123246	0.104779	12.384895
1289.986000	87.683578	11.530494	0.050295	26.137338	0.104771	12.391576
1290.006000	87.683578	11.521361	0.050301	26.116636	0.104783	12.381761
1290.026000	87.683578	11.518986	0.050303	26.111252	0.104786	12.379208
1290.046000	87.683578	11.526658	0.050298	26.128642	0.104776	12.387453
1290.066000	87.683578	11.524030	0.050299	26.122684	0.104780	12.384629
1290.086000	87.683578	11.522969	0.050300	26.120278	0.104781	12.383488
1290.106000	87.683578	11.526171	0.050298	26.127537	0.104777	12.386929
1290.126000	87.683578	11.523891	0.050299	26.122369	0.104780	12.384479
1290.146000	87.683578	11.523051	0.050300	26.120466	0.104781	12.383577
1290.166000	87.683578	11.520873	0.050301	26.115528	0.104784	12.381236
1290.186000	87.683578	11.524329	0.050299	26.123362	0.104779	12.384950
1290.206000	87.683578	11.525915	0.050298	26.126957	0.104777	12.386654
1290.226000	87.683578	11.518074	0.050303	26.109182	0.104788	12.378227
1290.246000	87.683578	11.518900	0.050303	26.111056	0.104786	12.379116
1290.266000	87.683578	11.514943	0.050305	26.102086	0.104792	12.374863
1290.286000	87.683578	11.517834	0.050303	26.108639	0.104788	12.377970
1290.306000	87.683578	11.514975	0.050305	26.102158	0.104792	12.374897
1290.326000	87.683578	11.516526	0.050304	26.105674	0.104790	12.376564
1290.346000	87.683578	11.527396	0.050297	26.130314	0.104775	12.388246
1290.366000	87.683578	11.518135	0.050303	26.109321	0.104787	12.378293
1290.386000	87.683578	11.516258	0.050304	26.105067	0.104790	12.376276
1290.406000	87.683578	11.515670	0.050305	26.103735	0.104791	12.375645
1290.426000	87.683578	11.525111	0.050299	26.125135	0.104778	12.385790
1290.446000	87.683578	11.525634	0.050298	26.126321	0.104777	12.386353
1290.466000	87.683578	11.521751	0.050301	26.117519	0.104783	12.382179
1290.486000	87.683578	11.526714	0.050298	26.128769	0.104776	12.387513
1290.506000	87.683578	11.518626	0.050303	26.110435	0.104787	12.378821
1290.526000	87.683578	11.522879	0.050300	26.120075	0.104781	12.383391
1290.546000	87.683578	11.523830	0.050299	26.122231	0.104780	12.384414
1290.566000	87.683578	11.517354	0.050304	26.107551	0.104789	12.377454
1290.586000	87.683578	11.523997	0.050299	26.122611	0.104780	12.384594
1290.606000	87.683578	11.528387	0.050296	26.132560	0.104774	12.389311
1290.626000	87.683578	11.524999	0.050299	26.124880	0.104778	12.385670
1290.646000	87.683578	11.523609	0.050300	26.121731	0.104780	12.384176
1290.666000	87.683578	11.528040	0.050297	26.131774	0.104774	12.388938
1290.686000	87.683578	11.523580	0.050300	26.121664	0.104780	12.384145
1290.706000	87.683578	11.526921	0.050297	26.129238	0.104776	12.387735
1290.726000	87.683578	11.527153	0.050297	26.129763	0.104775	12.387984
1290.746000	87.683578	11.529023	0.050296	26.134004	0.104773	12.389995
1290.766000	87.683578	11.528903	0.050296	26.133731	0.104773	12.389865
1290.786000	87.683578	11.528295	0.050296	26.132353	0.104774	12.389212
1290.806000	87.683578	11.519258	0.050302	26.111867	0.104786	12.379500
1290.826000	87.683578	11.528252	0.050296	26.132255	0.104774	12.389166
1290.846000	87.683578	11.524477	0.050299	26.123698	0.104779	12.385109
1290.866000	87.683578	11.519131	0.050302	26.111578	0.104786	12.379363
1290.886000	87.683578	11.512418	0.050307	26.096363	0.104795	12.372150
1290.906000	87.683578	11.516795	0.050304	26.106285	0.104789	12.376854
1290.926000	87.683578	11.519633	0.050302	26.112718	0.104785	12.379903
1290.946000	87.683578	11.515474	0.050305	26.103289	0.104791	12.375433
1290.966000	87.683578	11.527680	0.050297	26.130958	0.104775	12.388551
1290.986000	87.683578	11.524505	0.050299	26.123762	0.104779	12.385139
1291.006000	87.683578	11.522359	0.050300	26.118896	0.104782	12.382833
1291.026000	87.683578	11.525834	0.050298	26.126775	0.104777	12.386568
1291.046000	87.683578	11.524360	0.050299	26.123432	0.104779	12.384983
1291.066000	87.683578	11.526731	0.050297	26.128807	0.104776	12.387531
1291.086000	87.683578	11.527189	0.050297	26.129846	0.104775	12.388024
1291.106000	87.683578	11.526815	0.050297	26.128998	0.104776	12.387622
1291.126000	87.683578	11.527865	0.050297	26.131378	0.104774	12.388750
1291.126000	87.683578	11.524354	0.050299	26.123419	0.104779	12.384977
1291.166000	87.683578	11.523725	0.050299	26.121994	0.104780	12.384301
1291.186000	87.683578	11.526691	0.050298	26.128716	0.104776	12.387488
1291.206000	87.683578	11.526268	0.050298	26.127757	0.104777	12.387034
1291.226000	87.683578	11.523120	0.050300	26.120622	0.104781	12.383651
1291.246000	87.683578	11.532663	0.050294	26.142254	0.104768	12.393906
1291.266000	87.683578	11.527346	0.050297	26.130202	0.104775	12.388193
1291.286000	87.683578	11.524729	0.050299	26.124268	0.104779	12.385379
1291.306000	87.683578	11.524734	0.050299	26.124280	0.104779	12.385385
1291.326000	87.683578	11.520892	0.050301	26.115572	0.104784	12.381257
1291.346000	87.683578	11.520582	0.050302	26.114869	0.104784	12.380924
1291.366000	87.683578	11.514987	0.050305	26.102186	0.104792	12.374910
1291.386000	87.683578	11.519588	0.050302	26.112615	0.104786	12.379855
1291.406000	87.683578	11.518721	0.050303	26.110651	0.104787	12.378923
1291.426000	87.683578	11.523067	0.050300	26.120501	0.104781	12.383593
1291.446000	87.683578	11.520002	0.050302	26.113555	0.104785	12.380300
1291.466000	87.683578	11.520814	0.050301	26.115394	0.104784	12.381172
1291.486000	87.683578	11.517382	0.050304	26.107615	0.104788	12.377484
1291.506000	87.683578	11.514336	0.050306	26.100710	0.104793	12.374210
1291.526000	87.683578	11.516210	0.050304	26.104959	0.104790	12.376225
1291.546000	87.683578	11.522428	0.050300	26.119054	0.104782	12.382907
1291.566000	87.683578	11.521462	0.050301	26.116864	0.104783	12.381869
1291.586000	87.683578	11.525979	0.050298	26.127104	0.104777	12.386724
1291.606000	87.683578	11.526618	0.050298	26.128552	0.104776	12.387410
1291.626000	87.683578	11.523479	0.050300	26.121435	0.104780	12.384036
1291.646000	87.683578	11.528732	0.050296	26.133344	0.104773	12.389682
1291.666000	87.683578	11.521629	0.050301	26.117242	0.104783	12.382048
1291.686000	87.683578	11.513087	0.050306	26.097879	0.104794	12.372869
1291.706000	87.683578	11.527740	0.050297	26.131095	0.104775	12.388616
1291.726000	87.683578	11.522666	0.050300	26.119592	0.104781	12.383162
1291.746000	87.683578	11.520417	0.050302	26.114495	0.104784	12.380746
1291.766000	87.683578	11.522297	0.050300	26.118757	0.104782	12.382766
1291.786000	87.683578	11.519172	0.050302	26.111672	0.104786	12.379408
1291.806000	87.683578	11.518429	0.050303	26.109988	0.104787	12.378609
1291.826000	87.683578	11.517738	0.050303	26.108422	0.104788	12.377867
1291.846000	87.683578	11.518693	0.050303	26.110586	0.104787	12.378893
1291.866000	87.683578	11.530310	0.050295	26.136920	0.104771	12.391378
1291.886000	87.683578	11.523921	0.050299	26.122438	0.104780	12.384512
1291.906000	87.683578	11.523253	0.050300	26.120924	0.104781	12.383794
1291.926000	87.683578	11.525188	0.050298	26.125311	0.104778	12.385874
1291.946000	87.683578	11.521650	0.050301	26.117289	0.104783	12.382071
1291.966000	87.683578	11.526653	0.050298	26.128631	0.104776	12.387448
1291.986000	87.683578	11.524638	0.050299	26.124063	0.104779	12.385282
1292.006000	87.683578	11.524099	0.050299	26.122841	0.104779	12.384703
1292.026000	87.683578	11.522102	0.050301	26.118315	0.104782	12.382557
1292.046000	87.683578	11.531078	0.050295	26.138661	0.104770	12.392203
1292.066000	87.683578	11.526585	0.050298	26.128476	0.104776	12.387374
1292.086000	87.683578	11.527824	0.050297	26.131284	0.104774	12.388705
1292.106000	87.683578	11.520363	0.050302	26.114372	0.104784	12.380688
1292.126000	87.683578	11.519903	0.050302	26.113329	0.104785	12.380193
1292.146000	87.683578	11.520328	0.050302	26.114292	0.104785	12.380650
1292.166000	87.683578	11.531848	0.050294	26.140406	0.104769	12.393030
1292.186000	87.683578	11.529357	0.050296	26.134760	0.104772	12.390354
1292.206000	87.683578	11.523564	0.050300	26.121628	0.104780	12.384128
1292.226000	87.683578	11.525743	0.050298	26.126567	0.104777	12.386469
1292.246000	87.683578	11.527342	0.050297	26.130192	0.104775	12.388188
1292.266000	87.683578	11.524459	0.050299	26.123658	0.104779	12.385090
1292.286000	87.683578	11.519353	0.050302	26.112083	0.104786	12.379602
1292.306000	87.683578	11.531104	0.050295	26.138720	0.104770	12.392231
1292.326000	87.683578	11.526271	0.050298	26.127765	0.104777	12.387037
1292.346000	87.683578	11.519497	0.050302	26.112410	0.104786	12.379757
1292.366000	87.683578	11.522740	0.050300	26.119761	0.104781	12.383243
1292.386000	87.683578	11.521438	0.050301	26.116810	0.104783	12.381844
1292.406000	87.683578	11.525815	0.050298	26.126730	0.104777	12.386546
1292.426000	87.683578	11.524042	0.050299	26.122712	0.104780	12.384642
1292.446000	87.683578	11.523767	0.050299	26.122089	0.104780	12.384346
1292.466000	87.683578	11.528744	0.050296	26.133371	0.104773	12.389695
1292.486000	87.683578	11.529772	0.050296	26.135700	0.104772	12.390799
1292.506000	87.683578	11.527787	0.050297	26.131201	0.104775	12.388666
1292.526000	87.683578	11.528199	0.050297	26.132136	0.104774	12.389109
1292.546000	87.683578	11.526007	0.050298	26.127165	0.104777	12.386753
1292.566000	87.683578	11.525128	0.050299	26.125174	0.104778	12.385809
[truncated: 1,002 more rows]
