# Supplementary material for: Stress relaxation in the presence of sudden strain bursts: Methodology and stress relaxation data of microcast aluminium microwires
Source: Data Brief. 2018 Nov 14;21:2134–41. doi: 10.1016/j.dib.2018.11.047 (PMC6265499; doi:10.1016/j.dib.2018.11.047)
Supplement: Supplementary file 2 — Supplementary material [file mmc2.zip › Data in brief/Annealed/AN_27_2/Stress relaxation txt files/An_27_2_Relaxcycle0018.txt]

Time[s]	Motordispl[�m]	Force[mN]	EngStrain	EngStress[MPa]	Shearstrain	Shearstress [MPa]
1387.241	110.07106	12.494266	0.064428	28.322017	0.133781	13.42732
1387.261	110.071141	12.487606	0.064433	28.306919	0.13379	13.420163
1387.281	110.071141	12.412711	0.064482	28.137149	0.13389	13.339676
1387.301	110.071141	12.390108	0.064497	28.085912	0.13392	13.315384
1387.321	110.071141	12.361847	0.064515	28.021849	0.133958	13.285012
1387.341	110.071141	12.359846	0.064516	28.017313	0.133961	13.282862
1387.361	110.071141	12.359665	0.064516	28.016903	0.133961	13.282668
1387.381	110.071141	12.359003	0.064517	28.015402	0.133962	13.281956
1387.401	110.071141	12.366783	0.064512	28.033039	0.133951	13.290318
1387.421	110.071141	12.361439	0.064515	28.020925	0.133959	13.284574
1387.441	110.071221	12.366241	0.064512	28.03181	0.133952	13.289735
1387.461	110.071221	12.362014	0.064515	28.022227	0.133958	13.285192
1387.481	110.071221	12.359846	0.064516	28.017313	0.133961	13.282862
1387.501	110.071221	12.36351	0.064514	28.025619	0.133956	13.2868
1387.521	110.071221	12.358126	0.064517	28.013414	0.133963	13.281013
1387.541	110.071221	12.360385	0.064516	28.018536	0.13396	13.283442
1387.561	110.071221	12.355689	0.064519	28.007889	0.133966	13.278394
1387.581	110.071221	12.358335	0.064517	28.013887	0.133963	13.281238
1387.601	110.071221	12.3514	0.064522	27.998168	0.133972	13.273785
1387.621	110.071221	12.356194	0.064519	28.009034	0.133966	13.278937
1387.641	110.071221	12.351566	0.064522	27.998543	0.133972	13.273963
1387.661	110.071221	12.356138	0.064519	28.008908	0.133966	13.278877
1387.681	110.071221	12.352	0.064521	27.999527	0.133971	13.27443
1387.701	110.071221	12.35653	0.064518	28.009797	0.133965	13.279299
1387.721	110.071221	12.351797	0.064522	27.999068	0.133971	13.274212
1387.741	110.071221	12.345369	0.064526	27.984496	0.13398	13.267304
1387.761	110.071221	12.342041	0.064528	27.976953	0.133985	13.263728
1387.781	110.071221	12.345008	0.064526	27.983678	0.133981	13.266916
1387.801	110.071221	12.318124	0.064544	27.922737	0.134016	13.238024
1387.821	110.071221	12.295454	0.064558	27.871349	0.134047	13.213661
1387.841	110.071302	12.295707	0.064558	27.871923	0.134046	13.213933
1387.861	110.071302	12.295715	0.064558	27.871942	0.134046	13.213942
1387.881	110.071302	12.299658	0.064556	27.880879	0.134041	13.218179
1387.901	110.071302	12.299893	0.064555	27.881412	0.134041	13.218432
1387.921	110.071302	12.289464	0.064562	27.85777	0.134055	13.207224
1387.941	110.071302	12.296144	0.064558	27.872914	0.134046	13.214403
1387.961	110.071302	12.295349	0.064558	27.871111	0.134047	13.213548
1387.981	110.071302	12.292499	0.06456	27.864651	0.134051	13.210486
1388.001	110.071302	12.300085	0.064555	27.881847	0.134041	13.218638
1388.021	110.071302	12.300308	0.064555	27.882352	0.13404	13.218878
1388.041	110.071302	12.295446	0.064558	27.871331	0.134047	13.213653
1388.061	110.071302	12.295321	0.064558	27.871047	0.134047	13.213518
1388.081	110.071302	12.292278	0.06456	27.864151	0.134051	13.210249
1388.101	110.071302	12.296343	0.064558	27.873364	0.134046	13.214617
1388.121	110.071302	12.293611	0.06456	27.867173	0.134049	13.211681
1388.141	110.071302	12.295806	0.064558	27.872147	0.134046	13.21404
1388.161	110.071302	12.296084	0.064558	27.872778	0.134046	13.214339
1388.181	110.071302	12.287097	0.064564	27.852406	0.134058	13.204681
1388.201	110.071302	12.293101	0.06456	27.866017	0.13405	13.211133
1388.221	110.071302	12.291777	0.064561	27.863015	0.134052	13.20971
1388.241	110.071302	12.291402	0.064561	27.862164	0.134052	13.209307
1388.261	110.071302	12.297879	0.064557	27.876847	0.134044	13.216268
1388.281	110.071302	12.292958	0.06456	27.865691	0.13405	13.210979
1388.301	110.071302	12.290655	0.064562	27.860472	0.134053	13.208505
1388.321	110.071302	12.298083	0.064557	27.877309	0.134043	13.216487
1388.341	110.071302	12.29367	0.06456	27.867306	0.134049	13.211745
1388.361	110.071302	12.297677	0.064557	27.876388	0.134044	13.21605
1388.381	110.071302	12.29168	0.064561	27.862793	0.134052	13.209605
1388.401	110.071302	12.295266	0.064558	27.870923	0.134047	13.213459
1388.421	110.071302	12.295766	0.064558	27.872057	0.134046	13.213997
1388.441	110.071302	12.288075	0.064563	27.854623	0.134057	13.205731
1388.461	110.071302	12.285538	0.064565	27.848873	0.13406	13.203005
1388.481	110.071302	12.293293	0.06456	27.866451	0.13405	13.211339
1388.501	110.071302	12.289779	0.064562	27.858485	0.134054	13.207562
1388.521	110.071302	12.287852	0.064563	27.854116	0.134057	13.205491
1388.541	110.071302	12.290888	0.064561	27.860998	0.134053	13.208754
1388.561	110.071302	12.29046	0.064562	27.860029	0.134053	13.208294
1388.581	110.071302	12.288834	0.064563	27.856344	0.134056	13.206547
1388.601	110.071302	12.283584	0.064566	27.844443	0.134063	13.200905
1388.621	110.071302	12.278258	0.06457	27.832369	0.13407	13.195181
1388.641	110.071302	12.286658	0.064564	27.85141	0.134059	13.204209
1388.661	110.071302	12.287174	0.064564	27.852579	0.134058	13.204763
1388.681	110.071302	12.286719	0.064564	27.85155	0.134058	13.204275
1388.701	110.071302	12.281351	0.064568	27.839382	0.134066	13.198506
1388.721	110.071302	12.285631	0.064565	27.849082	0.13406	13.203105
1388.741	110.071302	12.283225	0.064566	27.843629	0.134063	13.20052
1388.761	110.071302	12.282211	0.064567	27.84133	0.134065	13.199429
1388.78	110.071302	12.269968	0.064575	27.813578	0.134081	13.186272
1388.8	110.071302	12.271808	0.064574	27.817748	0.134078	13.188249
1388.82	110.071302	12.270201	0.064575	27.814106	0.134081	13.186523
1388.84	110.071302	12.264142	0.064579	27.800371	0.134089	13.180011
1388.86	110.071302	12.261508	0.064581	27.7944	0.134092	13.17718
1388.88	110.071302	12.241391	0.064594	27.7488	0.134119	13.155561
1388.9	110.071302	12.218228	0.064609	27.696294	0.13415	13.130669
1388.92	110.071302	12.207146	0.064616	27.671173	0.134165	13.118759
1388.94	110.071302	12.212272	0.064613	27.682793	0.134158	13.124268
1388.96	110.071302	12.213503	0.064612	27.685582	0.134156	13.12559
1388.98	110.071302	12.210983	0.064613	27.67987	0.13416	13.122882
1389	110.071302	12.210147	0.064614	27.677976	0.134161	13.121984
1389.02	110.071302	12.216394	0.06461	27.692136	0.134152	13.128697
1389.04	110.071302	12.213847	0.064612	27.686362	0.134156	13.12596
1389.06	110.071302	12.203558	0.064618	27.663039	0.13417	13.114903
1389.08	110.071302	12.206816	0.064616	27.670425	0.134165	13.118405
1389.1	110.071302	12.20483	0.064618	27.665923	0.134168	13.11627
1389.12	110.071302	12.208505	0.064615	27.674253	0.134163	13.120219
1389.14	110.071302	12.205961	0.064617	27.668487	0.134166	13.117485
1389.16	110.071302	12.203367	0.064618	27.662606	0.13417	13.114697
1389.18	110.071302	12.205967	0.064617	27.668501	0.134166	13.117492
1389.2	110.071302	12.210311	0.064614	27.678347	0.134161	13.12216
1389.22	110.071302	12.206137	0.064617	27.668885	0.134166	13.117674
1389.24	110.071302	12.208039	0.064615	27.673197	0.134164	13.119719
1389.26	110.071302	12.208499	0.064615	27.674241	0.134163	13.120213
1389.28	110.071302	12.207662	0.064616	27.672343	0.134164	13.119314
1389.3	110.071302	12.203068	0.064619	27.661928	0.13417	13.114376
1389.32	110.071302	12.204163	0.064618	27.664412	0.134169	13.115553
1389.34	110.071302	12.206788	0.064616	27.670362	0.134165	13.118374
1389.36	110.071302	12.201789	0.064619	27.65903	0.134172	13.113002
1389.38	110.071302	12.203502	0.064618	27.662912	0.13417	13.114842
1389.4	110.071302	12.202041	0.064619	27.659602	0.134172	13.113273
1389.42	110.071302	12.202886	0.064619	27.661517	0.13417	13.114181
1389.44	110.071302	12.197453	0.064622	27.649201	0.134178	13.108342
1389.46	110.071302	12.201096	0.06462	27.657459	0.134173	13.112257
1389.48	110.071302	12.196051	0.064623	27.646022	0.13418	13.106835
1389.5	110.071302	12.193133	0.064625	27.639409	0.134183	13.1037
1389.52	110.071302	12.19643	0.064623	27.646882	0.134179	13.107243
1389.54	110.071302	12.195921	0.064623	27.645729	0.13418	13.106696
1389.56	110.071302	12.194049	0.064625	27.641485	0.134182	13.104684
1389.58	110.071302	12.203212	0.064619	27.662256	0.13417	13.114531
1389.6	110.071302	12.199044	0.064621	27.652806	0.134176	13.110051
1389.62	110.071302	12.198075	0.064622	27.650611	0.134177	13.10901
1389.64	110.071302	12.192356	0.064626	27.637646	0.134184	13.102864
1389.66	110.071302	12.185295	0.06463	27.62164	0.134194	13.095276
1389.68	110.071302	12.183113	0.064632	27.616696	0.134197	13.092932
1389.7	110.071302	12.173011	0.064638	27.593796	0.13421	13.082075
1389.72	110.071302	12.17766	0.064635	27.604334	0.134204	13.087071
1389.74	110.071302	12.176617	0.064636	27.601969	0.134206	13.08595
1389.76	110.071302	12.171046	0.06464	27.58934	0.134213	13.079962
1389.78	110.071302	12.173462	0.064638	27.594818	0.13421	13.082559
1389.8	110.071302	12.16731	0.064642	27.580871	0.134218	13.075947
1389.82	110.071302	12.1667	0.064642	27.57949	0.134219	13.075292
1389.84	110.071302	12.157859	0.064648	27.55945	0.134231	13.065792
1389.86	110.071302	12.155109	0.06465	27.553216	0.134234	13.062836
1389.88	110.071302	12.158334	0.064648	27.560525	0.13423	13.066301
1389.9	110.071302	12.151729	0.064652	27.545554	0.134239	13.059204
1389.92	110.071302	12.159868	0.064647	27.564004	0.134228	13.067951
1389.94	110.071302	12.156821	0.064649	27.557097	0.134232	13.064676
1389.96	110.071302	12.159717	0.064647	27.563661	0.134228	13.067788
1389.98	110.071302	12.154974	0.06465	27.55291	0.134234	13.062691
1390	110.071302	12.151173	0.064653	27.544292	0.134239	13.058606
1390.02	110.071302	12.147284	0.064655	27.535478	0.134245	13.054427
1390.04	110.071302	12.1448	0.064657	27.529847	0.134248	13.051757
1390.06	110.071302	12.151367	0.064652	27.544732	0.134239	13.058814
1390.08	110.071302	12.152204	0.064652	27.546631	0.134238	13.059714
1390.1	110.071302	12.14751	0.064655	27.535989	0.134244	13.054669
1390.12	110.071302	12.145578	0.064656	27.531611	0.134247	13.052593
1390.14	110.071302	12.146565	0.064656	27.533847	0.134246	13.053654
1390.16	110.071302	12.141162	0.064659	27.5216	0.134253	13.047847
1390.18	110.071302	12.144391	0.064657	27.528921	0.134249	13.051318
1390.2	110.071302	12.138075	0.064661	27.514602	0.134257	13.044529
1390.22	110.071302	12.138891	0.064661	27.516452	0.134256	13.045407
1390.24	110.071302	12.132521	0.064665	27.502013	0.134264	13.038561
1390.26	110.071302	12.142185	0.064658	27.523919	0.134251	13.048947
1390.28	110.071302	12.134242	0.064664	27.505915	0.134262	13.040411
1390.3	110.071302	12.13441	0.064663	27.506295	0.134262	13.040591
1390.32	110.071302	12.138636	0.064661	27.515875	0.134256	13.045133
1390.34	110.071302	12.136733	0.064662	27.51156	0.134259	13.043087
1390.36	110.071302	12.130295	0.064666	27.496966	0.134267	13.036168
1390.38	110.071302	12.129555	0.064667	27.495289	0.134268	13.035373
1390.4	110.071302	12.135511	0.064663	27.508791	0.13426	13.041774
1390.42	110.071302	12.129033	0.064667	27.494105	0.134269	13.034812
1390.44	110.071302	12.127931	0.064668	27.491608	0.134271	13.033628
1390.46	110.071302	12.135741	0.064663	27.509311	0.13426	13.042021
1390.48	110.071302	12.128863	0.064667	27.49372	0.134269	13.03463
1390.5	110.071302	12.121681	0.064672	27.477441	0.134279	13.026911
1390.52	110.071302	12.124057	0.06467	27.482827	0.134276	13.029465
1390.54	110.071302	12.127804	0.064668	27.491319	0.134271	13.033491
1390.56	110.071302	12.132724	0.064665	27.502473	0.134264	13.038779
1390.58	110.071302	12.12471	0.06467	27.484307	0.134275	13.030167
1390.6	110.071302	12.126784	0.064668	27.489008	0.134272	13.032395
1390.62	110.071302	12.120459	0.064673	27.474671	0.13428	13.025598
1390.64	110.071302	12.127381	0.064668	27.490361	0.134271	13.033037
1390.66	110.071302	12.119865	0.064673	27.473324	0.134281	13.02496
1390.68	110.071302	12.125016	0.06467	27.485	0.134274	13.030495
1390.7	110.071302	12.127594	0.064668	27.490845	0.134271	13.033266
1390.72	110.071302	12.116908	0.064675	27.466622	0.134285	13.021782
1390.74	110.071302	12.126073	0.064669	27.487395	0.134273	13.031631
1390.76	110.071302	12.126065	0.064669	27.487377	0.134273	13.031622
1390.78	110.071302	12.120093	0.064673	27.473842	0.134281	13.025205
1390.8	110.071302	12.121984	0.064672	27.478127	0.134278	13.027237
1390.82	110.071302	12.12212	0.064671	27.478436	0.134278	13.027383
1390.84	110.071302	12.123294	0.064671	27.481096	0.134277	13.028645
1390.86	110.071302	12.12045	0.064673	27.474651	0.13428	13.025589
1390.88	110.071302	12.120718	0.064672	27.475258	0.13428	13.025877
1390.9	110.071302	12.12863	0.064667	27.493192	0.13427	13.034379
1390.92	110.071302	12.119851	0.064673	27.473293	0.134281	13.024945
1390.94	110.071302	12.117027	0.064675	27.466892	0.134285	13.02191
1390.96	110.071302	12.122873	0.064671	27.480142	0.134277	13.028192
1390.98	110.071302	12.130679	0.064666	27.497838	0.134267	13.036581
1391	110.071302	12.122582	0.064671	27.479483	0.134278	13.02788
1391.02	110.071302	12.126776	0.064668	27.48899	0.134272	13.032387
1391.04	110.071302	12.121003	0.064672	27.475905	0.13428	13.026183
1391.06	110.071302	12.117553	0.064674	27.468083	0.134284	13.022475
1391.08	110.071302	12.118076	0.064674	27.46927	0.134284	13.023038
1391.1	110.071302	12.116347	0.064675	27.46535	0.134286	13.021179
1391.12	110.071302	12.122348	0.064671	27.478954	0.134278	13.027629
1391.14	110.071302	12.116207	0.064675	27.465032	0.134286	13.021029
1391.16	110.071302	12.119667	0.064673	27.472876	0.134282	13.024747
1391.18	110.071302	12.12436	0.06467	27.483512	0.134275	13.02979
1391.2	110.071302	12.121741	0.064672	27.477576	0.134279	13.026976
1391.22	110.071302	12.119224	0.064673	27.47187	0.134282	13.02427
1391.24	110.071302	12.118372	0.064674	27.469939	0.134283	13.023355
1391.26	110.071302	12.122067	0.064672	27.478315	0.134278	13.027326
1391.28	110.071302	12.128137	0.064668	27.492076	0.13427	13.03385
1391.3	110.071302	12.123234	0.064671	27.480962	0.134277	13.028581
1391.32	110.071302	12.127148	0.064668	27.489832	0.134272	13.032786
1391.34	110.071302	12.125209	0.064669	27.485439	0.134274	13.030703
1391.36	110.071302	12.121193	0.064672	27.476335	0.13428	13.026387
1391.38	110.071302	12.123669	0.06467	27.481948	0.134276	13.029048
1391.4	110.071302	12.119242	0.064673	27.471912	0.134282	13.02429
1391.42	110.071302	12.126889	0.064668	27.489245	0.134272	13.032508
1391.44	110.071302	12.118296	0.064674	27.469768	0.134283	13.023274
1391.46	110.071302	12.119909	0.064673	27.473424	0.134281	13.025007
1391.48	110.071302	12.114688	0.064676	27.461589	0.134288	13.019396
1391.5	110.071302	12.121034	0.064672	27.475973	0.13428	13.026216
1391.52	110.071302	12.122102	0.064671	27.478394	0.134278	13.027364
1391.54	110.071302	12.113983	0.064677	27.45999	0.134289	13.018638
1391.56	110.071302	12.116115	0.064675	27.464824	0.134286	13.02093
1391.58	110.071302	12.110884	0.064679	27.452965	0.134293	13.015308
1391.6	110.071302	12.118331	0.064674	27.469846	0.134283	13.023311
1391.62	110.071302	12.114441	0.064676	27.461028	0.134289	13.01913
1391.64	110.071302	12.1123	0.064678	27.456177	0.134291	13.01683
1391.66	110.071302	12.110401	0.064679	27.451871	0.134294	13.014789
1391.68	110.071302	12.114956	0.064676	27.462197	0.134288	13.019685
1391.7	110.071302	12.115962	0.064675	27.464476	0.134286	13.020765
1391.72	110.071302	12.114515	0.064676	27.461197	0.134288	13.01921
1391.74	110.071302	12.116622	0.064675	27.465972	0.134286	13.021474
1391.76	110.071302	12.113785	0.064677	27.459541	0.134289	13.018425
1391.78	110.071302	12.11364	0.064677	27.459213	0.13429	13.01827
1391.8	110.071302	12.108292	0.06468	27.447091	0.134297	13.012523
1391.82	110.071302	12.116555	0.064675	27.465821	0.134286	13.021403
1391.84	110.071302	12.11769	0.064674	27.468393	0.134284	13.022622
1391.86	110.071302	12.108854	0.06468	27.448364	0.134296	13.013126
1391.88	110.071302	12.115259	0.064676	27.462883	0.134287	13.02001
1391.9	110.071302	12.112315	0.064678	27.456209	0.134291	13.016846
1391.92	110.071302	12.11523	0.064676	27.462816	0.134287	13.019978
1391.94	110.071302	12.115591	0.064676	27.463635	0.134287	13.020366
1391.96	110.071302	12.109592	0.06468	27.450038	0.134295	13.01392
1391.98	110.071302	12.112043	0.064678	27.455593	0.134292	13.016553
1392	110.071302	12.118231	0.064674	27.469621	0.134283	13.023204
1392.02	110.071302	12.112263	0.064678	27.456091	0.134291	13.01679
1392.04	110.071302	12.113913	0.064677	27.459832	0.134289	13.018563
1392.06	110.071302	12.119665	0.064673	27.472871	0.134282	13.024745
1392.08	110.071302	12.119471	0.064673	27.47243	0.134282	13.024536
1392.1	110.071302	12.115411	0.064676	27.463228	0.134287	13.020173
1392.12	110.071302	12.115858	0.064676	27.464241	0.134287	13.020653
1392.14	110.071302	12.113863	0.064677	27.459718	0.134289	13.018509
1392.16	110.071302	12.115768	0.064676	27.464037	0.134287	13.020557
1392.18	110.071302	12.111928	0.064678	27.455331	0.134292	13.01643
1392.2	110.071302	12.117914	0.064674	27.468902	0.134284	13.022863
1392.22	110.071302	12.117541	0.064674	27.468057	0.134284	13.022463
1392.24	110.071302	12.109665	0.06468	27.450204	0.134295	13.013998
1392.26	110.071382	12.115486	0.064676	27.463397	0.134287	13.020254
1392.28	110.071382	12.110176	0.064679	27.451362	0.134294	13.014548
1392.3	110.071382	12.111964	0.064678	27.455414	0.134292	13.016469
1392.32	110.071382	12.115153	0.064676	27.462643	0.134288	13.019896
1392.34	110.071382	12.116816	0.064675	27.466413	0.134285	13.021683
1392.36	110.071382	12.112331	0.064678	27.456245	0.134291	13.016863
1392.38	110.071382	12.111768	0.064678	27.45497	0.134292	13.016258
1392.4	110.071382	12.11204	0.064678	27.455586	0.134292	13.01655
1392.42	110.071382	12.114032	0.064677	27.460102	0.134289	13.018691
1392.44	110.071382	12.114117	0.064677	27.460295	0.134289	13.018783
1392.46	110.071382	12.116019	0.064676	27.464605	0.134287	13.020826
1392.48	110.071382	12.1095	0.06468	27.449829	0.134295	13.013821
1392.5	110.071382	12.112397	0.064678	27.456395	0.134291	13.016934
1392.52	110.071382	12.111324	0.064679	27.453964	0.134293	13.015781
1392.54	110.071382	12.111187	0.064679	27.453652	0.134293	13.015633
1392.56	110.071382	12.117228	0.064675	27.467347	0.134285	13.022126
1392.58	110.071382	12.108414	0.06468	27.447366	0.134297	13.012653
1392.6	110.071382	12.113048	0.064677	27.457871	0.13429	13.017634
1392.62	110.071382	12.106174	0.064682	27.44229	0.1343	13.010247
1392.64	110.071382	12.115552	0.064676	27.463548	0.134287	13.020325
1392.66	110.071382	12.115922	0.064676	27.464387	0.134287	13.020723
1392.68	110.071382	12.114792	0.064676	27.461825	0.134288	13.019508
1392.7	110.071382	12.117573	0.064674	27.46813	0.134284	13.022497
1392.72	110.071382	12.110928	0.064679	27.453065	0.134293	13.015355
1392.74	110.071382	12.110387	0.064679	27.45184	0.134294	13.014774
1392.76	110.071382	12.117519	0.064675	27.468005	0.134285	13.022438
1392.78	110.071382	12.115253	0.064676	27.462869	0.134288	13.020003
1392.8	110.071382	12.116961	0.064675	27.466741	0.134285	13.021839
1392.82	110.071382	12.118442	0.064674	27.470099	0.134283	13.023431
1392.84	110.071382	12.112424	0.064678	27.456458	0.134291	13.016963
1392.86	110.071382	12.112627	0.064678	27.456918	0.134291	13.017182
1392.88	110.071382	12.117104	0.064675	27.467065	0.134285	13.021992
1392.9	110.071382	12.113189	0.064677	27.458192	0.13429	13.017786
1392.92	110.071382	12.110969	0.064679	27.453159	0.134293	13.015399
1392.94	110.071382	12.112047	0.064678	27.455602	0.134292	13.016558
1392.96	110.071382	12.113286	0.064677	27.458411	0.13429	13.01789
1392.98	110.071382	12.112482	0.064678	27.456587	0.134291	13.017025
1393	110.071382	12.114768	0.064676	27.46177	0.134288	13.019482
1393.02	110.071382	12.112289	0.064678	27.456151	0.134292	13.016818
1393.04	110.071382	12.122496	0.064671	27.479287	0.134278	13.027787
1393.06	110.071382	12.116371	0.064675	27.465404	0.134286	13.021205
1393.08	110.071382	12.118025	0.064674	27.469153	0.134284	13.022982
1393.1	110.071382	12.117883	0.064674	27.468832	0.134284	13.02283
1393.12	110.071382	12.116289	0.064675	27.465218	0.134286	13.021117
1393.14	110.071382	12.116742	0.064675	27.466244	0.134286	13.021603
1393.16	110.071382	12.112536	0.064678	27.456712	0.134291	13.017084
1393.18	110.071382	12.112959	0.064678	27.45767	0.134291	13.017538
1393.2	110.071382	12.114657	0.064676	27.461518	0.134288	13.019362
1393.22	110.071382	12.120865	0.064672	27.475591	0.13428	13.026034
1393.24	110.071382	12.116056	0.064675	27.464689	0.134286	13.020866
1393.26	110.071382	12.114202	0.064677	27.460486	0.134289	13.018873
1393.28	110.071382	12.109387	0.06468	27.449572	0.134295	13.013699
1393.3	110.071382	12.10938	0.06468	27.449557	0.134295	13.013692
1393.32	110.071382	12.110258	0.064679	27.451548	0.134294	13.014636
1393.34	110.071382	12.107606	0.064681	27.445536	0.134298	13.011786
1393.36	110.071382	12.109635	0.06468	27.450136	0.134295	13.013966
1393.38	110.071382	12.103838	0.064683	27.436995	0.134303	13.007736
1393.4	110.071382	12.110501	0.064679	27.452098	0.134294	13.014897
1393.42	110.071382	12.11063	0.064679	27.452391	0.134294	13.015036
1393.44	110.071382	12.112326	0.064678	27.456235	0.134291	13.016858
1393.46	110.071382	12.109475	0.06468	27.449773	0.134295	13.013794
1393.48	110.071382	12.118441	0.064674	27.470096	0.134283	13.023429
1393.5	110.071382	12.109839	0.06468	27.450597	0.134295	13.014185
1393.52	110.071382	12.115015	0.064676	27.462329	0.134288	13.019747
1393.54	110.071382	12.107048	0.064681	27.444271	0.134298	13.011186
1393.56	110.071382	12.110634	0.064679	27.452398	0.134294	13.015039
1393.58	110.071382	12.112447	0.064678	27.456508	0.134291	13.016988
1393.6	110.071382	12.107346	0.064681	27.444946	0.134298	13.011506
1393.62	110.071382	12.109382	0.06468	27.449561	0.134295	13.013694
1393.64	110.071382	12.107413	0.064681	27.445098	0.134298	13.011578
1393.66	110.071382	12.107198	0.064681	27.44461	0.134298	13.011347
1393.68	110.071382	12.111447	0.064678	27.454242	0.134293	13.015913
1393.7	110.071382	12.108086	0.064681	27.446622	0.134297	13.012301
1393.72	110.071382	12.108339	0.064681	27.447198	0.134297	13.012573
1393.74	110.071382	12.109624	0.06468	27.450111	0.134295	13.013954
1393.76	110.071382	12.110545	0.064679	27.452198	0.134294	13.014944
1393.78	110.071382	12.106785	0.064682	27.443673	0.134299	13.010902
1393.8	110.071382	12.107869	0.064681	27.446132	0.134297	13.012068
1393.82	110.071382	12.109214	0.06468	27.449181	0.134296	13.013514
1393.84	110.071382	12.112886	0.064678	27.457503	0.134291	13.017459
1393.86	110.071382	12.117081	0.064675	27.467012	0.134285	13.021967
1393.88	110.071382	12.107225	0.064681	27.444671	0.134298	13.011375
1393.9	110.071382	12.11349	0.064677	27.458873	0.13429	13.018108
1393.92	110.071382	12.109551	0.06468	27.449943	0.134295	13.013875
1393.94	110.071382	12.11096	0.064679	27.453139	0.134293	13.01539
1393.96	110.071382	12.111089	0.064679	27.453432	0.134293	13.015529
1393.98	110.071382	12.111281	0.064679	27.453865	0.134293	13.015734
1394	110.071382	12.109409	0.06468	27.449621	0.134295	13.013722
1394.02	110.071382	12.106471	0.064682	27.442962	0.134299	13.010565
1394.04	110.071382	12.10827	0.064681	27.447041	0.134297	13.012499
1394.06	110.071382	12.110155	0.064679	27.451314	0.134294	13.014525
1394.08	110.071382	12.109506	0.06468	27.449843	0.134295	13.013827
1394.1	110.071382	12.114321	0.064677	27.460757	0.134289	13.019002
1394.12	110.071382	12.114488	0.064677	27.461135	0.134289	13.019181
1394.14	110.071382	12.115924	0.064676	27.464391	0.134287	13.020725
1394.16	110.071382	12.111064	0.064679	27.453373	0.134293	13.015501
1394.18	110.071382	12.107966	0.064681	27.446351	0.134297	13.012172
1394.2	110.071382	12.108517	0.06468	27.447601	0.134297	13.012765
1394.22	110.071382	12.109457	0.06468	27.44973	0.134295	13.013774
1394.24	110.071382	12.108768	0.06468	27.44817	0.134296	13.013034
1394.26	110.071382	12.108405	0.06468	27.447347	0.134297	13.012644
1394.28	110.071382	12.111233	0.064679	27.453758	0.134293	13.015683
1394.3	110.071382	12.102402	0.064684	27.433739	0.134305	13.006193
1394.32	110.071382	12.107796	0.064681	27.445966	0.134297	13.011989
1394.34	110.071382	12.108965	0.06468	27.448617	0.134296	13.013246
1394.36	110.071382	12.102835	0.064684	27.43472	0.134304	13.006658
1394.38	110.071382	12.105446	0.064682	27.440638	0.134301	13.009464
1394.4	110.071382	12.10918	0.06468	27.449104	0.134296	13.013477
1394.42	110.071382	12.105631	0.064682	27.441059	0.1343	13.009663
1394.44	110.071382	12.102939	0.064684	27.434956	0.134304	13.00677
1394.46	110.071382	12.102767	0.064684	27.434566	0.134304	13.006585
1394.48	110.071382	12.105363	0.064682	27.440452	0.134301	13.009375
1394.5	110.071382	12.10647	0.064682	27.44296	0.134299	13.010564
1394.52	110.071382	12.106989	0.064681	27.444138	0.134299	13.011123
1394.54	110.071382	12.099783	0.064686	27.427802	0.134308	13.003378
1394.56	110.071382	12.103155	0.064684	27.435445	0.134304	13.007001
1394.58	110.071382	12.103104	0.064684	27.435331	0.134304	13.006948
1394.6	110.071382	12.105867	0.064682	27.441594	0.1343	13.009917
1394.62	110.071382	12.100534	0.064686	27.429506	0.134307	13.004186
1394.64	110.071382	12.101591	0.064685	27.4319	0.134306	13.005321
1394.66	110.071382	12.099855	0.064686	27.427966	0.134308	13.003456
1394.68	110.071382	12.102849	0.064684	27.434752	0.134304	13.006673
1394.7	110.071382	12.104779	0.064683	27.439127	0.134302	13.008747
1394.72	110.071382	12.100269	0.064686	27.428905	0.134308	13.003901
1394.74	110.071382	12.102677	0.064684	27.434361	0.134304	13.006488
1394.76	110.071382	12.107902	0.064681	27.446207	0.134297	13.012104
1394.78	110.071382	12.099087	0.064687	27.426224	0.134309	13.00263
1394.8	110.071382	12.107675	0.064681	27.445693	0.134298	13.01186
1394.82	110.071382	12.103249	0.064684	27.435658	0.134304	13.007103
1394.84	110.071382	12.103743	0.064684	27.436779	0.134303	13.007634
1394.86	110.071382	12.097143	0.064688	27.421818	0.134312	13.000541
1394.88	110.071382	12.104183	0.064683	27.437775	0.134302	13.008106
1394.9	110.071382	12.09846	0.064687	27.424802	0.13431	13.001956
1394.92	110.071382	12.10162	0.064685	27.431967	0.134306	13.005353
1394.94	110.071382	12.102206	0.064685	27.433294	0.134305	13.005982
1394.96	110.071382	12.103435	0.064684	27.43608	0.134303	13.007302
1394.98	110.071382	12.103428	0.064684	27.436066	0.134303	13.007296
1395	110.071382	12.099687	0.064686	27.427584	0.134308	13.003275
1395.02	110.071382	12.101171	0.064685	27.430949	0.134306	13.00487
1395.04	110.071382	12.098002	0.064687	27.423765	0.134311	13.001464
1395.06	110.071382	12.097723	0.064687	27.423132	0.134311	13.001164
1395.08	110.071382	12.099496	0.064686	27.427152	0.134309	13.00307
1395.1	110.071382	12.102867	0.064684	27.434794	0.134304	13.006693
1395.12	110.071382	12.104184	0.064683	27.437779	0.134302	13.008108
1395.14	110.071382	12.099594	0.064686	27.427374	0.134308	13.003175
1395.16	110.071382	12.095626	0.064689	27.418379	0.134314	12.99891
1395.18	110.071382	12.089862	0.064693	27.405313	0.134321	12.992716
1395.2	110.071382	12.09508	0.064689	27.417142	0.134314	12.998324
1395.22	110.071382	12.097662	0.064687	27.422995	0.134311	13.001099
1395.24	110.071382	12.100058	0.064686	27.428425	0.134308	13.003673
1395.26	110.071382	12.097046	0.064688	27.421597	0.134312	13.000436
1395.28	110.071382	12.101822	0.064685	27.432424	0.134305	13.005569
1395.3	110.071382	12.092441	0.064691	27.411159	0.134318	12.995488
1395.32	110.071382	12.099436	0.064686	27.427016	0.134309	13.003005
1395.34	110.071382	12.099455	0.064686	27.427059	0.134309	13.003026
1395.36	110.071382	12.097788	0.064687	27.423279	0.134311	13.001234
1395.38	110.071382	12.094334	0.06469	27.41545	0.134315	12.997522
1395.4	110.071382	12.096276	0.064688	27.419852	0.134313	12.999609
1395.42	110.071382	12.099196	0.064686	27.426472	0.134309	13.002747
1395.44	110.071382	12.100456	0.064686	27.429327	0.134307	13.004101
1395.46	110.071382	12.093719	0.06469	27.414056	0.134316	12.996861
1395.48	110.071382	12.095275	0.064689	27.417582	0.134314	12.998533
1395.5	110.071382	12.096717	0.064688	27.420852	0.134312	13.000083
1395.52	110.071382	12.095056	0.064689	27.417088	0.134315	12.998299
1395.54	110.071382	12.095226	0.064689	27.417472	0.134314	12.99848
1395.56	110.071382	12.098286	0.064687	27.424409	0.13431	13.001769
1395.58	110.071382	12.092645	0.064691	27.411622	0.134318	12.995707
1395.6	110.071382	12.093925	0.06469	27.414523	0.134316	12.997082
1395.62	110.071382	12.099033	0.064687	27.426101	0.134309	13.002572
1395.64	110.071382	12.09696	0.064688	27.421404	0.134312	13.000345
1395.66	110.071382	12.095425	0.064689	27.417923	0.134314	12.998695
1395.68	110.071382	12.100859	0.064685	27.430242	0.134307	13.004535
1395.7	110.071382	12.094014	0.06469	27.414725	0.134316	12.997178
1395.72	110.071382	12.094467	0.06469	27.415751	0.134315	12.997665
1395.74	110.071382	12.09909	0.064687	27.426231	0.134309	13.002633
1395.76	110.071382	12.095419	0.064689	27.41791	0.134314	12.998688
1395.78	110.071382	12.088644	0.064693	27.402552	0.134323	12.991407
1395.8	110.071382	12.094168	0.06469	27.415075	0.134316	12.997344
1395.82	110.071382	12.099593	0.064686	27.427372	0.134308	13.003174
1395.84	110.071382	12.09272	0.064691	27.411792	0.134318	12.995788
1395.86	110.071382	12.094808	0.064689	27.416526	0.134315	12.998032
1395.88	110.071382	12.100719	0.064685	27.429924	0.134307	13.004384
1395.9	110.071382	12.097118	0.064688	27.42176	0.134312	13.000514
1395.92	110.071382	12.094477	0.06469	27.415775	0.134315	12.997676
1395.94	110.071382	12.092037	0.064691	27.410244	0.134319	12.995054
1395.96	110.071382	12.087957	0.064694	27.400995	0.134324	12.990669
1395.98	110.071382	12.084726	0.064696	27.39367	0.134328	12.987196
1396	110.071382	12.08392	0.064696	27.391843	0.134329	12.98633
1396.02	110.071382	12.088527	0.064693	27.402287	0.134323	12.991282
1396.04	110.071382	12.093205	0.06469	27.412892	0.134317	12.996309
1396.06	110.071382	12.09384	0.06469	27.414331	0.134316	12.996992
1396.08	110.071382	12.092111	0.064691	27.410411	0.134318	12.995133
1396.1	110.071382	12.089784	0.064693	27.405136	0.134322	12.992632
1396.12	110.071382	12.089288	0.064693	27.404012	0.134322	12.992099
1396.14	110.071382	12.088809	0.064693	27.402926	0.134323	12.991585
1396.16	110.071382	12.089042	0.064693	27.403455	0.134323	12.991835
1396.18	110.071382	12.089511	0.064693	27.404517	0.134322	12.992339
1396.2	110.071382	12.085215	0.064696	27.394779	0.134328	12.987722
1396.22	110.071382	12.090551	0.064692	27.406874	0.134321	12.993456
1396.24	110.071382	12.088062	0.064694	27.401232	0.134324	12.990781
1396.26	110.071382	12.094469	0.06469	27.415756	0.134315	12.997667
1396.28	110.071382	12.092714	0.064691	27.411779	0.134318	12.995781
1396.3	110.071382	12.089058	0.064693	27.40349	0.134323	12.991852
1396.32	110.071382	12.089502	0.064693	27.404498	0.134322	12.99233
1396.34	110.071382	12.089234	0.064693	27.403889	0.134322	12.992041
1396.36	110.071382	12.090042	0.064692	27.405721	0.134321	12.992909
1396.38	110.071382	12.083174	0.064697	27.390154	0.13433	12.985529
1396.4	110.071382	12.085426	0.064695	27.395258	0.134327	12.987949
1396.42	110.071382	12.087851	0.064694	27.400756	0.134324	12.990555
1396.44	110.071382	12.088904	0.064693	27.403141	0.134323	12.991686
1396.46	110.071382	12.083079	0.064697	27.389938	0.13433	12.985427
1396.48	110.071382	12.086454	0.064695	27.397587	0.134326	12.989053
1396.5	110.071382	12.088407	0.064694	27.402015	0.134323	12.991153
1396.52	110.071382	12.092722	0.064691	27.411797	0.134318	12.99579
1396.54	110.071382	12.085254	0.064696	27.394867	0.134328	12.987764
1396.56	110.071382	12.085046	0.064696	27.394397	0.134328	12.987541
1396.58	110.071382	12.087971	0.064694	27.401026	0.134324	12.990683
1396.6	110.071382	12.087034	0.064694	27.398902	0.134325	12.989677
1396.62	110.071382	12.088023	0.064694	27.401144	0.134324	12.99074
1396.64	110.071382	12.076427	0.064701	27.374858	0.134339	12.978278
1396.66	110.071382	12.08218	0.064698	27.3879	0.134332	12.984461
1396.68	110.071382	12.08722	0.064694	27.399325	0.134325	12.989877
1396.7	110.071382	12.083987	0.064696	27.391996	0.134329	12.986402
1396.72	110.071382	12.080889	0.064698	27.384972	0.134333	12.983073
1396.74	110.071382	12.087674	0.064694	27.400353	0.134324	12.990365
1396.76	110.071382	12.077815	0.0647	27.378005	0.134338	12.97977
1396.78	110.071382	12.082079	0.064698	27.38767	0.134332	12.984352
1396.8	110.071382	12.084319	0.064696	27.392747	0.134329	12.986759
1396.82	110.071382	12.080122	0.064699	27.383234	0.134334	12.982249
1396.84	110.071382	12.087119	0.064694	27.399096	0.134325	12.989769
1396.86	110.071382	12.083492	0.064697	27.390874	0.13433	12.98587
1396.88	110.071382	12.080229	0.064699	27.383478	0.134334	12.982364
1396.9	110.071382	12.087168	0.064694	27.399207	0.134325	12.989821
1396.92	110.071382	12.078857	0.0647	27.380367	0.134336	12.980889
1396.94	110.071382	12.083365	0.064697	27.390585	0.13433	12.985734
1396.96	110.071382	12.088717	0.064693	27.402717	0.134323	12.991485
1396.98	110.071382	12.082965	0.064697	27.389679	0.134331	12.985304
1397	110.071382	12.078442	0.0647	27.379426	0.134337	12.980443
1397.02	110.071382	12.081291	0.064698	27.385884	0.134333	12.983505
1397.04	110.071382	12.078486	0.0647	27.379526	0.134337	12.980491
1397.06	110.071382	12.083983	0.064696	27.391986	0.134329	12.986398
1397.08	110.071382	12.080945	0.064698	27.385101	0.134333	12.983134
1397.1	110.071382	12.082614	0.064697	27.388884	0.134331	12.984927
1397.12	110.071382	12.083782	0.064697	27.391531	0.13433	12.986182
1397.14	110.071382	12.081702	0.064698	27.386815	0.134332	12.983946
1397.16	110.071382	12.08092	0.064698	27.385043	0.134333	12.983106
1397.18	110.071382	12.082528	0.064697	27.388688	0.134331	12.984834
1397.2	110.071382	12.081211	0.064698	27.385703	0.134333	12.983419
1397.22	110.071382	12.08141	0.064698	27.386155	0.134333	12.983634
1397.24	110.071382	12.081027	0.064698	27.385286	0.134333	12.983221
1397.26	110.071382	12.080863	0.064698	27.384913	0.134333	12.983045
1397.28	110.071382	12.078335	0.0647	27.379184	0.134337	12.980328
1397.3	110.071382	12.082895	0.064697	27.389521	0.134331	12.985229
1397.32	110.071382	12.075118	0.064702	27.371891	0.134341	12.976871
1397.34	110.071382	12.078943	0.0647	27.380563	0.134336	12.980982
1397.36	110.071382	12.084241	0.064696	27.392571	0.134329	12.986675
1397.38	110.071382	12.082442	0.064697	27.388493	0.134331	12.984742
1397.4	110.071382	12.086315	0.064695	27.397272	0.134326	12.988904
1397.42	110.071382	12.080118	0.064699	27.383226	0.134334	12.982245
1397.44	110.071382	12.081585	0.064698	27.38655	0.134332	12.983821
1397.46	110.071382	12.077116	0.064701	27.37642	0.134338	12.979018
1397.48	110.071382	12.076368	0.064701	27.374725	0.134339	12.978215
1397.5	110.071382	12.083843	0.064697	27.39167	0.134329	12.986248
1397.52	110.071382	12.075029	0.064702	27.37169	0.134341	12.976775
1397.54	110.071382	12.085917	0.064695	27.396371	0.134327	12.988477
1397.56	110.071382	12.080315	0.064699	27.383672	0.134334	12.982456
1397.58	110.071382	12.082702	0.064697	27.389084	0.134331	12.985022
1397.6	110.071382	12.07875	0.0647	27.380125	0.134336	12.980775
1397.62	110.071382	12.08188	0.064698	27.387221	0.134332	12.984139
1397.64	110.071382	12.083131	0.064697	27.390055	0.13433	12.985482
1397.66	110.071382	12.080533	0.064699	27.384167	0.134334	12.982691
1397.68	110.071382	12.084428	0.064696	27.392994	0.134329	12.986876
1397.7	110.071382	12.0817	0.064698	27.386812	0.134332	12.983945
1397.72	110.071382	12.082272	0.064698	27.388109	0.134332	12.98456
1397.74	110.071382	12.079183	0.0647	27.381105	0.134336	12.981239
1397.76	110.071382	12.079365	0.064699	27.381518	0.134335	12.981435
1397.78	110.071382	12.081888	0.064698	27.387238	0.134332	12.984147
1397.8	110.071382	12.074058	0.064703	27.369489	0.134343	12.975732
1397.82	110.071382	12.079059	0.0647	27.380824	0.134336	12.981106
1397.84	110.071382	12.078192	0.0647	27.378861	0.134337	12.980175
1397.86	110.071382	12.079659	0.064699	27.382185	0.134335	12.981751
1397.88	110.071382	12.079091	0.0647	27.380898	0.134336	12.981141
1397.9	110.071382	12.076415	0.064701	27.374832	0.134339	12.978265
1397.92	110.071382	12.082976	0.064697	27.389703	0.134331	12.985316
1397.94	110.071382	12.075659	0.064702	27.373117	0.13434	12.977452
1397.96	110.071382	12.078006	0.0647	27.378438	0.134337	12.979975
1397.98	110.071382	12.084068	0.064696	27.392179	0.134329	12.986489
1398	110.071382	12.0854	0.064695	27.395198	0.134327	12.987921
1398.02	110.071382	12.07061	0.064705	27.361672	0.134347	12.972026
1398.04	110.071382	12.082063	0.064698	27.387633	0.134332	12.984334
1398.06	110.071382	12.082095	0.064698	27.387706	0.134332	12.984369
1398.08	110.071382	12.075196	0.064702	27.372068	0.134341	12.976955
1398.1	110.071382	12.074708	0.064702	27.370962	0.134342	12.97643
1398.12	110.071382	12.077682	0.064701	27.377704	0.134338	12.979627
1398.14	110.071382	12.075009	0.064702	27.371644	0.134341	12.976754
1398.16	110.071382	12.077889	0.0647	27.378174	0.134337	12.97985
1398.18	110.071382	12.07617	0.064702	27.374276	0.13434	12.978002
1398.2	110.071382	12.079283	0.064699	27.381333	0.134336	12.981347
1398.22	110.071382	12.080279	0.064699	27.38359	0.134334	12.982417
1398.24	110.071382	12.078422	0.0647	27.379382	0.134337	12.980422
1398.26	110.071382	12.085166	0.064696	27.394669	0.134328	12.98767
1398.28	110.071382	12.084686	0.064696	27.393579	0.134328	12.987153
1398.3	110.071382	12.079884	0.064699	27.382695	0.134335	12.981993
1398.32	110.071382	12.080615	0.064699	27.384352	0.134334	12.982779
1398.34	110.071382	12.080855	0.064698	27.384895	0.134333	12.983036
1398.36	110.071382	12.077198	0.064701	27.376607	0.134338	12.979107
1398.38	110.071382	12.075213	0.064702	27.372106	0.134341	12.976973
1398.4	110.071382	12.079495	0.064699	27.381814	0.134335	12.981575
1398.42	110.071382	12.079738	0.064699	27.382365	0.134335	12.981837
1398.44	110.071382	12.073138	0.064703	27.367404	0.134344	12.974744
1398.46	110.071382	12.075465	0.064702	27.372677	0.134341	12.977244
1398.48	110.071382	12.083084	0.064697	27.38995	0.13433	12.985432
1398.5	110.071382	12.073949	0.064703	27.369242	0.134343	12.975615
1398.52	110.071382	12.080919	0.064698	27.385041	0.134333	12.983105
1398.54	110.071382	12.077362	0.064701	27.376978	0.134338	12.979283
1398.56	110.071382	12.07775	0.0647	27.377858	0.134338	12.9797
1398.58	110.071382	12.075139	0.064702	27.37194	0.134341	12.976894
1398.6	110.071382	12.072459	0.064704	27.365863	0.134345	12.974013
1398.62	110.071382	12.077572	0.064701	27.377453	0.134338	12.979508
1398.64	110.071382	12.073828	0.064703	27.368967	0.134343	12.975484
1398.66	110.071382	12.07428	0.064703	27.369991	0.134342	12.97597
1398.68	110.071382	12.074571	0.064703	27.370652	0.134342	12.976283
1398.7	110.071382	12.078437	0.0647	27.379416	0.134337	12.980438
1398.72	110.071382	12.079046	0.0647	27.380796	0.134336	12.981093
1398.74	110.071382	12.074201	0.064703	27.369813	0.134342	12.975886
1398.76	110.071382	12.077292	0.064701	27.376819	0.134338	12.979207
1398.78	110.071382	12.072355	0.064704	27.365628	0.134345	12.973902
1398.8	110.071382	12.077512	0.064701	27.377318	0.134338	12.979444
1398.82	110.071382	12.079152	0.0647	27.381035	0.134336	12.981206
1398.84	110.071382	12.076446	0.064701	27.374901	0.134339	12.978298
1398.86	110.071382	12.075813	0.064702	27.373468	0.13434	12.977618
1398.88	110.071382	12.080761	0.064699	27.384682	0.134334	12.982935
1398.9	110.071382	12.077787	0.0647	27.377942	0.134338	12.979739
1398.92	110.071382	12.076294	0.064701	27.374557	0.13434	12.978135
1398.94	110.071382	12.078525	0.0647	27.379615	0.134337	12.980533
1398.96	110.071382	12.084397	0.064696	27.392925	0.134329	12.986843
1398.98	110.071382	12.08068	0.064699	27.384499	0.134334	12.982848
1399	110.071382	12.075672	0.064702	27.373148	0.13434	12.977467
1399.02	110.071382	12.074893	0.064702	27.371382	0.134341	12.976629
1399.04	110.071382	12.075586	0.064702	27.372951	0.134341	12.977374
1399.06	110.071382	12.077497	0.064701	27.377285	0.134338	12.979428
1399.08	110.071382	12.078043	0.0647	27.378522	0.134337	12.980014
1399.1	110.071382	12.076326	0.064701	27.374631	0.13434	12.97817
1399.12	110.071382	12.079809	0.064699	27.382524	0.134335	12.981912
1399.14	110.071382	12.077338	0.064701	27.376923	0.134338	12.979257
1399.16	110.071382	12.072827	0.064704	27.366697	0.134344	12.974409
1399.18	110.071382	12.071605	0.064704	27.363928	0.134346	12.973096
1399.2	110.071382	12.075392	0.064702	27.372513	0.134341	12.977166
1399.22	110.071382	12.078898	0.0647	27.38046	0.134336	12.980934
1399.24	110.071382	12.073808	0.064703	27.368923	0.134343	12.975464
1399.26	110.071382	12.076817	0.064701	27.375743	0.134339	12.978697
1399.28	110.071382	12.078187	0.0647	27.378848	0.134337	12.980169
1399.3	110.071382	12.077264	0.064701	27.376757	0.134338	12.979178
1399.32	110.071382	12.07006	0.064705	27.360425	0.134348	12.971435
1399.34	110.071382	12.077165	0.064701	27.376531	0.134338	12.979071
1399.36	110.071382	12.072758	0.064704	27.366543	0.134344	12.974335
1399.38	110.071382	12.074591	0.064703	27.370698	0.134342	12.976305
1399.4	110.071382	12.073316	0.064703	27.367808	0.134344	12.974935
1399.42	110.071382	12.072969	0.064704	27.367021	0.134344	12.974562
1399.44	110.071382	12.080225	0.064699	27.383468	0.134334	12.98236
1399.46	110.071382	12.072517	0.064704	27.365997	0.134345	12.974076
1399.48	110.071382	12.071009	0.064705	27.362577	0.134347	12.972455
1399.5	110.071382	12.071583	0.064705	27.363879	0.134346	12.973072
1399.52	110.071382	12.073144	0.064703	27.367416	0.134344	12.974749
1399.54	110.071382	12.069343	0.064706	27.358801	0.134349	12.970665
1399.56	110.071463	12.076501	0.064701	27.375026	0.134339	12.978357
1399.58	110.071463	12.071657	0.064705	27.364046	0.134346	12.973152
1399.6	110.071463	12.068621	0.064706	27.357165	0.13435	12.969889
1399.62	110.071463	12.072479	0.064704	27.36591	0.134345	12.974035
1399.64	110.071463	12.0701	0.064706	27.360516	0.134348	12.971478
1399.66	110.071463	12.065651	0.064708	27.350432	0.134354	12.966697
1399.68	110.071463	12.069875	0.064706	27.360007	0.134348	12.971237
1399.7	110.071463	12.069994	0.064706	27.360277	0.134348	12.971365
1399.72	110.071463	12.070328	0.064705	27.361033	0.134348	12.971723
1399.74	110.071463	12.070495	0.064705	27.361413	0.134347	12.971903
1399.76	110.071463	12.069836	0.064706	27.359918	0.134348	12.971194
1399.78	110.071463	12.070578	0.064705	27.3616	0.134347	12.971992
1399.8	110.071463	12.070509	0.064705	27.361445	0.134347	12.971918
1399.82	110.071463	12.064793	0.064709	27.348486	0.134355	12.965775
1399.84	110.071463	12.073752	0.064703	27.368795	0.134343	12.975403
1399.86	110.071463	12.067839	0.064707	27.355391	0.134351	12.969048
1399.88	110.071463	12.071637	0.064705	27.364001	0.134346	12.97313
1399.9	110.071463	12.069762	0.064706	27.359751	0.134348	12.971116
1399.92	110.071463	12.077478	0.064701	27.377241	0.134338	12.979407
1399.94	110.071463	12.078354	0.0647	27.379226	0.134337	12.980349
1399.96	110.071463	12.074119	0.064703	27.369627	0.134343	12.975798
1399.98	110.071463	12.076478	0.064701	27.374974	0.134339	12.978332
1400	110.071463	12.065189	0.064709	27.349384	0.134354	12.9662
1400.02	110.071463	12.072586	0.064704	27.366152	0.134345	12.97415
1400.04	110.071463	12.074653	0.064703	27.370837	0.134342	12.976371
1400.06	110.071463	12.069036	0.064706	27.358104	0.134349	12.970334
1400.08	110.071463	12.07472	0.064703	27.37099	0.134342	12.976444
1400.1	110.071463	12.072055	0.064704	27.364948	0.134345	12.973579
1400.12	110.071463	12.07012	0.064706	27.360562	0.134348	12.9715
1400.14	110.071463	12.065503	0.064709	27.350096	0.134354	12.966538
1400.16	110.071463	12.075372	0.064702	27.372468	0.134341	12.977144
1400.18	110.071463	12.068317	0.064707	27.356474	0.13435	12.969562
1400.2	110.071463	12.074808	0.064702	27.371189	0.134342	12.976538
1400.22	110.071463	12.075207	0.064702	27.372093	0.134341	12.976967
1400.24	110.071463	12.066817	0.064708	27.353076	0.134352	12.967951
1400.26	110.071463	12.064838	0.064709	27.348589	0.134355	12.965823
1400.28	110.071463	12.067992	0.064707	27.355738	0.134351	12.969213
1400.3	110.071463	12.071074	0.064705	27.362724	0.134347	12.972525
1400.32	110.071463	12.068718	0.064706	27.357384	0.13435	12.969993
1400.34	110.071463	12.06501	0.064709	27.348978	0.134355	12.966008
1400.36	110.071463	12.068532	0.064707	27.356963	0.13435	12.969793
1400.38	110.071463	12.068766	0.064706	27.357492	0.13435	12.970044
1400.4	110.071463	12.06288	0.06471	27.344149	0.134358	12.963719
1400.42	110.071463	12.065983	0.064708	27.351184	0.134353	12.967054
1400.44	110.071463	12.061355	0.064711	27.340693	0.13436	12.96208
1400.46	110.071463	12.069236	0.064706	27.358558	0.134349	12.97055
1400.48	110.071463	12.068355	0.064707	27.356561	0.13435	12.969603
1400.5	110.071463	12.065319	0.064709	27.349679	0.134354	12.96634
1400.52	110.071463	12.062221	0.064711	27.342656	0.134358	12.963011
1400.54	110.071463	12.064778	0.064709	27.348453	0.134355	12.965759
1400.56	110.071463	12.064587	0.064709	27.34802	0.134355	12.965554
1400.58	110.071463	12.069884	0.064706	27.360026	0.134348	12.971246
1400.6	110.071463	12.071148	0.064705	27.362892	0.134347	12.972604
1400.62	110.071463	12.066461	0.064708	27.352267	0.134353	12.967567
1400.64	110.071463	12.064279	0.064709	27.347322	0.134356	12.965223
1400.66	110.071463	12.072363	0.064704	27.365646	0.134345	12.97391
1400.68	110.071463	12.064102	0.064709	27.34692	0.134356	12.965032
1400.7	110.071463	12.068428	0.064707	27.356728	0.13435	12.969682
1400.72	110.071463	12.07179	0.064704	27.364347	0.134346	12.973294
1400.74	110.071463	12.073676	0.064703	27.368624	0.134343	12.975322
1400.76	110.071463	12.067221	0.064707	27.35399	0.134352	12.968384
1400.78	110.071463	12.068819	0.064706	27.357613	0.13435	12.970102
1400.8	110.071463	12.068376	0.064707	27.356608	0.13435	12.969625
1400.82	110.071463	12.066727	0.064708	27.352871	0.134352	12.967854
1400.84	110.071463	12.061596	0.064711	27.341239	0.134359	12.962339
1400.86	110.071463	12.067957	0.064707	27.355659	0.134351	12.969175
1400.88	110.071463	12.070086	0.064706	27.360485	0.134348	12.971463
1400.9	110.071463	12.070553	0.064705	27.361544	0.134347	12.971966
1400.92	110.071463	12.069626	0.064706	27.359441	0.134349	12.970969
1400.94	110.071463	12.07462	0.064703	27.370764	0.134342	12.976336
1400.96	110.071463	12.070607	0.064705	27.361667	0.134347	12.972024
1400.98	110.071463	12.076939	0.064701	27.376019	0.134339	12.978828
1401	110.071463	12.074619	0.064703	27.37076	0.134342	12.976335
1401.02	110.071463	12.066215	0.064708	27.351711	0.134353	12.967304
1401.04	110.071463	12.062796	0.06471	27.343961	0.134358	12.963629
1401.06	110.071463	12.068497	0.064707	27.356884	0.13435	12.969756
1401.08	110.071463	12.066693	0.064708	27.352795	0.134352	12.967817
1401.1	110.071463	12.073568	0.064703	27.368379	0.134343	12.975206
1401.12	110.071463	12.073225	0.064703	27.367601	0.134344	12.974837
1401.14	110.071463	12.074405	0.064703	27.370276	0.134342	12.976105
1401.16	110.071463	12.067483	0.064707	27.354584	0.134351	12.968666
1401.18	110.071463	12.064652	0.064709	27.348166	0.134355	12.965623
1401.2	110.071463	12.066332	0.064708	27.351975	0.134353	12.967429
1401.22	110.071463	12.069658	0.064706	27.359515	0.134349	12.971004
1401.24	110.071463	12.07103	0.064705	27.362626	0.134347	12.972478
1401.26	110.071463	12.068602	0.064707	27.35712	0.13435	12.969868
1401.28	110.071463	12.067931	0.064707	27.3556	0.134351	12.969148
1401.3	110.071463	12.064058	0.064709	27.34682	0.134356	12.964985
1401.32	110.071463	12.070735	0.064705	27.361955	0.134347	12.97216
1401.34	110.071463	12.065615	0.064708	27.350351	0.134354	12.966659
1401.36	110.071463	12.063888	0.06471	27.346435	0.134356	12.964802
1401.38	110.071463	12.059321	0.064713	27.336082	0.134362	12.959894
1401.4	110.071463	12.060715	0.064712	27.339244	0.13436	12.961393
1401.42	110.071463	12.067699	0.064707	27.355074	0.134351	12.968898
1401.44	110.071463	12.066926	0.064708	27.353323	0.134352	12.968068
1401.46	110.071463	12.067024	0.064708	27.353545	0.134352	12.968173
1401.48	110.071463	12.064929	0.064709	27.348796	0.134355	12.965922
1401.5	110.071463	12.065511	0.064709	27.350115	0.134354	12.966547
1401.52	110.071463	12.065372	0.064709	27.3498	0.134354	12.966397
1401.54	110.071463	12.068233	0.064707	27.356285	0.13435	12.969472
1401.56	110.071463	12.064203	0.064709	27.34715	0.134356	12.965142
1401.58	110.071463	12.059255	0.064713	27.335933	0.134362	12.959823
1401.6	110.071463	12.06186	0.064711	27.341839	0.134359	12.962623
1401.62	110.071463	12.067793	0.064707	27.355287	0.134351	12.968999
1401.64	110.071463	12.056156	0.064715	27.328908	0.134367	12.956493
1401.66	110.071463	12.05991	0.064712	27.337418	0.134362	12.960527
1401.68	110.071463	12.057461	0.064714	27.331865	0.134365	12.957895
1401.7	110.071463	12.065771	0.064708	27.350705	0.134354	12.966827
1401.72	110.071463	12.064809	0.064709	27.348524	0.134355	12.965793
1401.74	110.071463	12.063421	0.06471	27.345376	0.134357	12.9643
1401.76	110.071463	12.064524	0.064709	27.347876	0.134355	12.965486
1401.78	110.071463	12.063392	0.06471	27.345311	0.134357	12.964269
1401.8	110.071463	12.068133	0.064707	27.356058	0.134351	12.969364
1401.82	110.071463	12.061149	0.064711	27.340228	0.13436	12.961859
1401.84	110.071463	12.063871	0.06471	27.346396	0.134356	12.964784
1401.86	110.071463	12.066264	0.064708	27.351821	0.134353	12.967356
1401.88	110.071463	12.063321	0.06471	27.34515	0.134357	12.964193
1401.9	110.071463	12.056737	0.064714	27.330226	0.134366	12.957118
1401.92	110.071463	12.064566	0.064709	27.347973	0.134355	12.965531
1401.94	110.071463	12.059063	0.064713	27.335497	0.134363	12.959617
1401.96	110.071463	12.060268	0.064712	27.33823	0.134361	12.960912
1401.98	110.071463	12.060601	0.064712	27.338984	0.134361	12.96127
1402	110.071463	12.061482	0.064711	27.340982	0.134359	12.962217
1402.02	110.071463	12.065141	0.064709	27.349276	0.134355	12.966149
1402.04	110.071463	12.056741	0.064714	27.330235	0.134366	12.957122
1402.06	110.071463	12.059477	0.064712	27.336436	0.134362	12.960062
1402.08	110.071463	12.058992	0.064713	27.335338	0.134363	12.959541
1402.1	110.071463	12.063772	0.06471	27.346172	0.134356	12.964678
1402.12	110.071463	12.060354	0.064712	27.338424	0.134361	12.961004
1402.14	110.071463	12.0655	0.064709	27.350089	0.134354	12.966535
1402.16	110.071463	12.060335	0.064712	27.338382	0.134361	12.960984
1402.18	110.071463	12.062627	0.06471	27.343576	0.134358	12.963447
1402.2	110.071463	12.070459	0.064705	27.361331	0.134347	12.971865
1402.22	110.071463	12.060443	0.064712	27.338626	0.134361	12.9611
1402.24	110.071463	12.064113	0.064709	27.346945	0.134356	12.965044
1402.26	110.071463	12.061705	0.064711	27.341486	0.134359	12.962456
1402.28	110.071463	12.064595	0.064709	27.348038	0.134355	12.965562
1402.3	110.071463	12.063252	0.06471	27.344993	0.134357	12.964119
1402.32	110.071463	12.066062	0.064708	27.351362	0.134353	12.967138
1402.34	110.071463	12.066806	0.064708	27.35305	0.134352	12.967938
1402.36	110.071463	12.06141	0.064711	27.340819	0.13436	12.96214
1402.38	110.071463	12.064619	0.064709	27.348093	0.134355	12.965589
1402.4	110.071463	12.058627	0.064713	27.334509	0.134363	12.959148
1402.42	110.071463	12.062339	0.064711	27.342924	0.134358	12.963138
1402.44	110.071463	12.057252	0.064714	27.331392	0.134365	12.957671
1402.46	110.071463	12.066821	0.064708	27.353084	0.134352	12.967954
1402.48	110.071463	12.06963	0.064706	27.359451	0.134349	12.970973
1402.5	110.071463	12.057426	0.064714	27.331787	0.134365	12.957858
1402.52	110.071463	12.056357	0.064714	27.329365	0.134366	12.956709
1402.54	110.071463	12.059629	0.064712	27.336781	0.134362	12.960225
1402.56	110.071463	12.062764	0.06471	27.343886	0.134358	12.963594
1402.58	110.071463	12.060089	0.064712	27.337824	0.134361	12.96072
1402.6	110.071463	12.058996	0.064713	27.335346	0.134363	12.959545
1402.62	110.071463	12.0651	0.064709	27.349182	0.134355	12.966105
1402.64	110.071463	12.064083	0.064709	27.346878	0.134356	12.965013
1402.66	110.071463	12.064771	0.064709	27.348436	0.134355	12.965751
1402.68	110.071463	12.068938	0.064706	27.357883	0.134349	12.97023
1402.7	110.071463	12.066949	0.064708	27.353375	0.134352	12.968092
1402.72	110.071463	12.060342	0.064712	27.338398	0.134361	12.960992
1402.74	110.071463	12.058076	0.064713	27.333261	0.134364	12.958557
1402.76	110.071463	12.06468	0.064709	27.34823	0.134355	12.965653
1402.78	110.071463	12.067285	0.064707	27.354135	0.134352	12.968453
1402.8	110.071463	12.063106	0.06471	27.344663	0.134357	12.963962
1402.82	110.071463	12.063793	0.06471	27.34622	0.134356	12.9647
1402.84	110.071463	12.059787	0.064712	27.33714	0.134362	12.960396
1402.86	110.071463	12.063332	0.06471	27.345174	0.134357	12.964205
1402.88	110.071463	12.061905	0.064711	27.34194	0.134359	12.962671
1402.9	110.071463	12.055879	0.064715	27.328279	0.134367	12.956195
1402.92	110.071463	12.061972	0.064711	27.342091	0.134359	12.962743
1402.94	110.071463	12.06267	0.06471	27.343674	0.134358	12.963493
1402.96	110.071463	12.06157	0.064711	27.34118	0.134359	12.962311
1402.98	110.071463	12.058003	0.064713	27.333094	0.134364	12.958478
1403	110.071463	12.060672	0.064712	27.339144	0.134361	12.961346
1403.02	110.071463	12.05969	0.064712	27.336919	0.134362	12.960291
1403.04	110.071463	12.063422	0.06471	27.345379	0.134357	12.964302
1403.06	110.071463	12.061328	0.064711	27.340632	0.13436	12.962051
1403.08	110.071463	12.063157	0.06471	27.344777	0.134357	12.964016
1403.1	110.071463	12.065021	0.064709	27.349004	0.134355	12.96602
1403.12	110.071463	12.05936	0.064713	27.336172	0.134362	12.959937
1403.14	110.071463	12.063573	0.06471	27.345722	0.134357	12.964464
1403.16	110.071463	12.059826	0.064712	27.337227	0.134362	12.960437
1403.18	110.071463	12.056176	0.064715	27.328953	0.134367	12.956514
1403.2	110.071463	12.056804	0.064714	27.330376	0.134366	12.957189
1403.22	110.071463	12.063522	0.06471	27.345607	0.134357	12.96441
1403.24	110.071463	12.055273	0.064715	27.326907	0.134368	12.955544
1403.26	110.071463	12.063191	0.06471	27.344856	0.134357	12.964054
1403.28	110.071463	12.060941	0.064711	27.339756	0.13436	12.961636
1403.3	110.071463	12.055294	0.064715	27.326955	0.134368	12.955567
1403.32	110.071463	12.060779	0.064712	27.339388	0.13436	12.961462
1403.34	110.071463	12.060969	0.064711	27.339819	0.13436	12.961666
1403.36	110.071463	12.056712	0.064714	27.330168	0.134366	12.95709
1403.38	110.071463	12.056409	0.064714	27.329482	0.134366	12.956765
1403.4	110.071463	12.059153	0.064713	27.335703	0.134363	12.959714
1403.42	110.071463	12.055199	0.064715	27.326739	0.134368	12.955464
1403.44	110.071463	12.056048	0.064715	27.328663	0.134367	12.956377
1403.46	110.071463	12.054807	0.064716	27.325851	0.134368	12.955043
1403.48	110.071463	12.057781	0.064714	27.332593	0.134364	12.95824
1403.5	110.071463	12.064529	0.064709	27.347889	0.134355	12.965492
1403.52	110.071463	12.056856	0.064714	27.330496	0.134366	12.957246
1403.54	110.071463	12.055176	0.064715	27.326688	0.134368	12.95544
1403.56	110.071463	12.049612	0.064719	27.314074	0.134375	12.94946
1403.58	110.071463	12.055007	0.064715	27.326304	0.134368	12.955258
1403.6	110.071463	12.056976	0.064714	27.330766	0.134365	12.957374
1403.62	110.071463	12.053274	0.064717	27.322376	0.13437	12.953396
1403.64	110.071463	12.056466	0.064714	27.329611	0.134366	12.956826
1403.66	110.071463	12.058918	0.064713	27.335168	0.134363	12.959461
1403.68	110.071463	12.067976	0.064707	27.355703	0.134351	12.969196
1403.7	110.071463	12.060349	0.064712	27.338414	0.134361	12.960999
1403.72	110.071463	12.057914	0.064713	27.332894	0.134364	12.958383
1403.74	110.071463	12.057295	0.064714	27.33149	0.134365	12.957717
1403.76	110.071463	12.062633	0.06471	27.343591	0.134358	12.963454
1403.78	110.071463	12.062811	0.06471	27.343993	0.134358	12.963645
1403.8	110.071463	12.059757	0.064712	27.337071	0.134362	12.960363
1403.82	110.071463	12.063806	0.06471	27.346248	0.134356	12.964714
1403.84	110.071463	12.068034	0.064707	27.355832	0.134351	12.969258
1403.86	110.071463	12.060934	0.064712	27.339738	0.13436	12.961627
1403.88	110.071463	12.063449	0.06471	27.345441	0.134357	12.964331
1403.9	110.071463	12.06171	0.064711	27.341498	0.134359	12.962462
1403.92	110.071463	12.055189	0.064715	27.326717	0.134368	12.955454
1403.94	110.071463	12.062393	0.064711	27.343047	0.134358	12.963196
1403.96	110.071463	12.06288	0.06471	27.344151	0.134358	12.96372
1403.98	110.071463	12.061229	0.064711	27.340408	0.13436	12.961945
1404	110.071463	12.056276	0.064715	27.329179	0.134366	12.956622
1404.02	110.071463	12.05951	0.064712	27.336511	0.134362	12.960097
1404.04	110.071463	12.060294	0.064712	27.338288	0.134361	12.96094
1404.06	110.071463	12.054295	0.064716	27.324689	0.134369	12.954493
1404.08	110.071463	12.05186	0.064717	27.319171	0.134372	12.951877
1404.1	110.071463	12.051192	0.064718	27.317656	0.134373	12.951158
1404.12	110.071463	12.050994	0.064718	27.317207	0.134373	12.950946
1404.14	110.071463	12.052414	0.064717	27.320426	0.134372	12.952471
1404.16	110.071463	12.052278	0.064717	27.320119	0.134372	12.952326
1404.18	110.071463	12.05319	0.064717	27.322186	0.134371	12.953306
1404.2	110.071463	12.049967	0.064719	27.314878	0.134375	12.949841
1404.22	110.071463	12.053599	0.064716	27.323112	0.13437	12.953745
1404.24	110.071463	12.051443	0.064718	27.318226	0.134373	12.951429
1404.26	110.071463	12.054268	0.064716	27.324629	0.134369	12.954464
1404.28	110.071463	12.053837	0.064716	27.323651	0.13437	12.954001
1404.3	110.071463	12.053539	0.064716	27.322976	0.13437	12.953681
1404.32	110.071463	12.052915	0.064717	27.321562	0.134371	12.95301
1404.34	110.071463	12.049772	0.064719	27.314437	0.134375	12.949632
1404.36	110.071463	12.05129	0.064718	27.317877	0.134373	12.951263
1404.38	110.071463	12.051146	0.064718	27.317552	0.134373	12.951109
1404.4	110.071463	12.050954	0.064718	27.317116	0.134374	12.950902
1404.42	110.071463	12.052921	0.064717	27.321575	0.134371	12.953016
1404.44	110.071463	12.057012	0.064714	27.330849	0.134365	12.957413
1404.46	110.071463	12.059039	0.064713	27.335445	0.134363	12.959592
1404.48	110.071463	12.059164	0.064713	27.335728	0.134363	12.959726
1404.5	110.071463	12.056866	0.064714	27.330518	0.134366	12.957256
1404.52	110.071463	12.053955	0.064716	27.32392	0.134369	12.954128
1404.54	110.071463	12.052041	0.064717	27.319581	0.134372	12.952071
1404.56	110.071463	12.051103	0.064718	27.317454	0.134373	12.951062
1404.58	110.071463	12.050991	0.064718	27.3172	0.134373	12.950942
1404.6	110.071463	12.053001	0.064717	27.321756	0.134371	12.953102
1404.62	110.071463	12.057194	0.064714	27.331261	0.134365	12.957609
1404.64	110.071463	12.053493	0.064716	27.322872	0.13437	12.953631
1404.66	110.071463	12.05734	0.064714	27.331593	0.134365	12.957766
1404.68	110.071463	12.055956	0.064715	27.328455	0.134367	12.956278
1404.7	110.071463	12.051574	0.064718	27.318523	0.134373	12.951569
1404.72	110.071463	12.052469	0.064717	27.32055	0.134371	12.952531
1404.74	110.071463	12.048524	0.06472	27.311609	0.134377	12.948292
1404.76	110.071463	12.046187	0.064721	27.306311	0.13438	12.94578
1404.78	110.071463	12.050834	0.064718	27.316846	0.134374	12.950774
1404.8	110.071463	12.050416	0.064718	27.315898	0.134374	12.950325
1404.82	110.071463	12.05116	0.064718	27.317584	0.134373	12.951124
1404.84	110.071463	12.051586	0.064718	27.318549	0.134373	12.951582
1404.86	110.071463	12.053074	0.064717	27.321923	0.134371	12.953181
1404.88	110.071463	12.04953	0.064719	27.313888	0.134375	12.949372
1404.9	110.071463	12.051856	0.064717	27.319161	0.134372	12.951872
1404.92	110.071463	12.047545	0.06472	27.30939	0.134378	12.947239
1404.94	110.071463	12.053156	0.064717	27.322108	0.134371	12.953269
1404.96	110.071463	12.052916	0.064717	27.321564	0.134371	12.953011
1404.98	110.071463	12.052186	0.064717	27.319909	0.134372	12.952227
1405	110.071463	12.049557	0.064719	27.313949	0.134375	12.949401
1405.02	110.071463	12.04392	0.064723	27.301173	0.134383	12.943344
1405.04	110.071463	12.05396	0.064716	27.32393	0.134369	12.954133
1405.06	110.071463	12.051945	0.064717	27.319362	0.134372	12.951967
1405.08	110.071463	12.053303	0.064716	27.322442	0.13437	12.953427
1405.1	110.071463	12.054774	0.064716	27.325776	0.134368	12.955008
1405.12	110.071463	12.049739	0.064719	27.314362	0.134375	12.949597
1405.14	110.071463	12.051239	0.064718	27.317763	0.134373	12.951209
1405.16	110.071463	12.055566	0.064715	27.327571	0.134367	12.955859
1405.18	110.071463	12.051958	0.064717	27.319392	0.134372	12.951981
1405.2	110.071463	12.052873	0.064717	27.321466	0.134371	12.952965
1405.22	110.071463	12.04792	0.06472	27.31024	0.134378	12.947642
1405.24	110.071463	12.05283	0.064717	27.32137	0.134371	12.952919
1405.26	110.071463	12.052617	0.064717	27.320885	0.134371	12.952689
1405.28	110.071463	12.051177	0.064718	27.317622	0.134373	12.951142
1405.3	110.071463	12.04846	0.06472	27.311463	0.134377	12.948222
1405.32	110.071463	12.052747	0.064717	27.32118	0.134371	12.952829
1405.34	110.071463	12.04831	0.06472	27.311123	0.134377	12.948061
1405.36	110.071463	12.046734	0.064721	27.30755	0.134379	12.946367
1405.38	110.071463	12.057218	0.064714	27.331316	0.134365	12.957635
1405.4	110.071463	12.054436	0.064716	27.32501	0.134369	12.954645
1405.42	110.071463	12.041301	0.064724	27.295235	0.134386	12.940529
1405.44	110.071463	12.049107	0.064719	27.31293	0.134376	12.948918
1405.46	110.071463	12.045867	0.064721	27.305586	0.13438	12.945436
1405.48	110.071463	12.048948	0.064719	27.312569	0.134376	12.948747
1405.5	110.071463	12.044697	0.064722	27.302932	0.134382	12.944178
1405.52	110.071463	12.052137	0.064717	27.319799	0.134372	12.952174
1405.54	110.071463	12.051727	0.064718	27.318868	0.134372	12.951733
1405.56	110.071463	12.048325	0.06472	27.311158	0.134377	12.948077
1405.58	110.071463	12.043139	0.064723	27.299401	0.134384	12.942504
1405.6	110.071463	12.04426	0.064722	27.301942	0.134382	12.943709
1405.62	110.071463	12.053171	0.064717	27.322142	0.134371	12.953285
1405.64	110.071463	12.052784	0.064717	27.321264	0.134371	12.952869
1405.66	110.071463	12.049785	0.064719	27.314468	0.134375	12.949647
1405.68	110.071463	12.054397	0.064716	27.324922	0.134369	12.954603
1405.7	110.071463	12.052321	0.064717	27.320216	0.134372	12.952372
1405.72	110.071463	12.048873	0.064719	27.312399	0.134376	12.948666
1405.74	110.071463	12.051482	0.064718	27.318313	0.134373	12.95147
1405.76	110.071463	12.048579	0.06472	27.311733	0.134377	12.94835
1405.78	110.071463	12.044133	0.064722	27.301655	0.134383	12.943573
1405.8	110.071463	12.047512	0.06472	27.309314	0.134378	12.947203
1405.82	110.071463	12.047346	0.06472	27.308938	0.134378	12.947025
1405.84	110.071463	12.050864	0.064718	27.316913	0.134374	12.950806
1405.86	110.071463	12.050547	0.064718	27.316195	0.134374	12.950466
1405.88	110.071463	12.049974	0.064719	27.314895	0.134375	12.949849
1405.9	110.071463	12.050649	0.064718	27.316426	0.134374	12.950575
1405.92	110.071463	12.044729	0.064722	27.303006	0.134382	12.944213
1405.94	110.071463	12.053544	0.064716	27.322988	0.13437	12.953686
1405.96	110.071463	12.044814	0.064722	27.303199	0.134382	12.944304
1405.98	110.071463	12.049115	0.064719	27.312948	0.134376	12.948926
1406	110.071463	12.049061	0.064719	27.312826	0.134376	12.948868
1406.02	110.071463	12.050462	0.064718	27.316	0.134374	12.950373
1406.04	110.071463	12.054203	0.064716	27.324481	0.134369	12.954394
1406.06	110.071463	12.052608	0.064717	27.320865	0.134371	12.95268
1406.08	110.071463	12.051212	0.064718	27.317701	0.134373	12.95118
1406.1	110.071463	12.047728	0.06472	27.309803	0.134378	12.947435
1406.12	110.071463	12.049943	0.064719	27.314825	0.134375	12.949816
1406.14	110.071463	12.04848	0.06472	27.311508	0.134377	12.948244
1406.16	110.071463	12.045969	0.064721	27.305815	0.13438	12.945545
1406.18	110.071463	12.046452	0.064721	27.306911	0.13438	12.946064
1406.2	110.071463	12.046289	0.064721	27.306541	0.13438	12.945889
1406.22	110.071463	12.055695	0.064715	27.327863	0.134367	12.955997
1406.24	110.071463	12.049682	0.064719	27.314232	0.134375	12.949535
1406.259	110.071463	12.043264	0.064723	27.299684	0.134384	12.942638
1406.279	110.071463	12.051434	0.064718	27.318205	0.134373	12.951419
1406.299	110.071463	12.049272	0.064719	27.313304	0.134376	12.949095
1406.319	110.071463	12.046503	0.064721	27.307026	0.134379	12.946119
1406.339	110.071463	12.052117	0.064717	27.319754	0.134372	12.952153
1406.359	110.071463	12.044298	0.064722	27.302029	0.134382	12.94375
1406.379	110.071463	12.046898	0.064721	27.307921	0.134379	12.946543
1406.399	110.071463	12.041381	0.064724	27.295416	0.134386	12.940615
1406.419	110.071463	12.043824	0.064723	27.300954	0.134383	12.94324
1406.439	110.071463	12.044334	0.064722	27.302111	0.134382	12.943788
1406.459	110.071463	12.040811	0.064725	27.294123	0.134387	12.940002
1406.479	110.071463	12.043766	0.064723	27.300823	0.134383	12.943178
1406.499	110.071463	12.047188	0.06472	27.30858	0.134379	12.946856
1406.519	110.071463	12.046264	0.064721	27.306484	0.13438	12.945862
1406.539	110.071463	12.047104	0.064721	27.30839	0.134379	12.946765
1406.559	110.071463	12.044595	0.064722	27.302701	0.134382	12.944068
1406.579	110.071463	12.039998	0.064725	27.292282	0.134388	12.939128
1406.599	110.071463	12.041394	0.064724	27.295445	0.134386	12.940628
1406.619	110.071463	12.044318	0.064722	27.302073	0.134382	12.94377
1406.639	110.071463	12.049415	0.064719	27.313627	0.134376	12.949248
1406.659	110.071463	12.046059	0.064721	27.30602	0.13438	12.945642
1406.679	110.071463	12.045641	0.064721	27.305072	0.134381	12.945192
1406.699	110.071463	12.048885	0.064719	27.312427	0.134376	12.948679
1406.719	110.071463	12.050181	0.064719	27.315365	0.134375	12.950072
1406.739	110.071463	12.048398	0.06472	27.311322	0.134377	12.948155
1406.759	110.071463	12.043248	0.064723	27.299648	0.134384	12.942621
1406.779	110.071463	12.050689	0.064718	27.316515	0.134374	12.950617
1406.799	110.071463	12.048627	0.06472	27.311842	0.134377	12.948402
1406.819	110.071463	12.050924	0.064718	27.317048	0.134374	12.95087
1406.839	110.071463	12.046081	0.064721	27.306071	0.13438	12.945666
1406.859	110.071463	12.049084	0.064719	27.312878	0.134376	12.948893
1406.879	110.071463	12.048167	0.06472	27.3108	0.134377	12.947908
1406.899	110.071463	12.048803	0.064719	27.312241	0.134376	12.948591
1406.919	110.071463	12.037913	0.064727	27.287555	0.134391	12.936888
1406.939	110.071463	12.040266	0.064725	27.292889	0.134388	12.939416
1406.959	110.071463	12.044854	0.064722	27.303289	0.134382	12.944347
1406.979	110.071463	12.039985	0.064725	27.292253	0.134388	12.939115
1406.999	110.071463	12.044675	0.064722	27.302884	0.134382	12.944155
1407.019	110.071463	12.043375	0.064723	27.299936	0.134384	12.942757
1407.039	110.071463	12.044986	0.064722	27.303589	0.134381	12.944489
1407.059	110.071463	12.040372	0.064725	27.29313	0.134388	12.939531
1407.079	110.071463	12.047049	0.064721	27.308264	0.134379	12.946706
1407.099	110.071463	12.049931	0.064719	27.314798	0.134375	12.949804
1407.119	110.071463	12.04395	0.064723	27.30124	0.134383	12.943375
1407.139	110.071463	12.049902	0.064719	27.314732	0.134375	12.949772
1407.159	110.071463	12.048429	0.06472	27.311392	0.134377	12.948189
1407.179	110.071463	12.041407	0.064724	27.295475	0.134386	12.940642
1407.199	110.071463	12.048928	0.064719	27.312524	0.134376	12.948725
1407.219	110.071463	12.042597	0.064723	27.298173	0.134385	12.941922
1407.239	110.071463	12.043737	0.064723	27.300756	0.134383	12.943146
1407.259	110.071463	12.043134	0.064723	27.29939	0.134384	12.942498
1407.279	110.071463	12.040413	0.064725	27.293222	0.134388	12.939575
1407.299	110.071463	12.048112	0.06472	27.310674	0.134377	12.947848
1407.319	110.071463	12.043259	0.064723	27.299674	0.134384	12.942633
1407.339	110.071463	12.04636	0.064721	27.306702	0.13438	12.945965
1407.359	110.071463	12.043323	0.064723	27.299817	0.134384	12.942701
1407.379	110.071463	12.043439	0.064723	27.300081	0.134384	12.942826
1407.399	110.071463	12.039214	0.064726	27.290504	0.134389	12.938286
1407.419	110.071463	12.039515	0.064725	27.291186	0.134389	12.938609
1407.439	110.071463	12.045474	0.064722	27.304695	0.134381	12.945014
1407.459	110.071463	12.04598	0.064721	27.305841	0.13438	12.945557
1407.479	110.071463	12.046299	0.064721	27.306565	0.13438	12.9459
1407.499	110.071463	12.035492	0.064728	27.282068	0.134394	12.934286
1407.519	110.071463	12.044893	0.064722	27.303379	0.134382	12.944389
1407.539	110.071463	12.047762	0.06472	27.309882	0.134378	12.947473
1407.559	110.071463	12.044014	0.064723	27.301385	0.134383	12.943444
1407.579	110.071463	12.04361	0.064723	27.300469	0.134383	12.94301
1407.599	110.071463	12.050148	0.064719	27.315289	0.134375	12.950036
1407.619	110.071463	12.038361	0.064726	27.28857	0.13439	12.937369
1407.639	110.071463	12.043062	0.064723	27.299227	0.134384	12.942421
1407.659	110.071463	12.041327	0.064724	27.295294	0.134386	12.940556
1407.679	110.071463	12.033665	0.064729	27.277927	0.134397	12.932323
1407.699	110.071463	12.033187	0.06473	27.276843	0.134397	12.931809
1407.719	110.071463	12.034854	0.064729	27.280621	0.134395	12.9336
1407.739	110.071463	12.037815	0.064727	27.287332	0.134391	12.936782
1407.759	110.071463	12.035969	0.064728	27.283149	0.134394	12.934799
1407.779	110.071463	12.032101	0.06473	27.274381	0.134399	12.930642
1407.799	110.071463	12.036448	0.064727	27.284233	0.134393	12.935313
1407.819	110.071463	12.039839	0.064725	27.291921	0.134388	12.938957
1407.839	110.071463	12.043232	0.064723	27.299613	0.134384	12.942604
1407.859	110.071463	12.040757	0.064725	27.294001	0.134387	12.939944
1407.879	110.071463	12.042696	0.064723	27.298397	0.134385	12.942028
1407.899	110.071463	12.040454	0.064725	27.293316	0.134388	12.939619
1407.919	110.071463	12.044629	0.064722	27.302779	0.134382	12.944105
1407.939	110.071463	12.044905	0.064722	27.303404	0.134382	12.944402
1407.959	110.071463	12.038094	0.064726	27.287965	0.134391	12.937082
1407.979	110.071463	12.046676	0.064721	27.30742	0.134379	12.946306
1407.999	110.071463	12.044378	0.064722	27.30221	0.134382	12.943836
1408.019	110.071463	12.039299	0.064726	27.290697	0.134389	12.938377
1408.039	110.071463	12.045896	0.064721	27.305651	0.13438	12.945467
1408.059	110.071463	12.039297	0.064726	27.290692	0.134389	12.938375
1408.079	110.071463	12.037154	0.064727	27.285835	0.134392	12.936072
1408.099	110.071463	12.036341	0.064728	27.283992	0.134393	12.935199
1408.119	110.071463	12.036871	0.064727	27.285194	0.134392	12.935768
1408.139	110.071463	12.038502	0.064726	27.288891	0.13439	12.937521
1408.159	110.071463	12.039392	0.064726	27.290908	0.134389	12.938477
1408.179	110.071463	12.035072	0.064728	27.281116	0.134395	12.933835
1408.199	110.071463	12.038847	0.064726	27.289672	0.13439	12.937891
1408.219	110.071463	12.040726	0.064725	27.293931	0.134387	12.939911
1408.239	110.071463	12.042663	0.064723	27.298323	0.134385	12.941993
1408.259	110.071463	12.043022	0.064723	27.299136	0.134384	12.942378
1408.279	110.071463	12.041448	0.064724	27.295569	0.134386	12.940687
1408.299	110.071463	12.039239	0.064726	27.29056	0.134389	12.938312
1408.319	110.071463	12.035469	0.064728	27.282015	0.134394	12.934261
1408.339	110.071463	12.032749	0.06473	27.275849	0.134398	12.931338
1408.359	110.071463	12.037084	0.064727	27.285677	0.134392	12.935997
1408.379	110.071463	12.039691	0.064725	27.291585	0.134389	12.938798
1408.399	110.071463	12.043117	0.064723	27.299352	0.134384	12.942481
1408.419	110.071463	12.040301	0.064725	27.292969	0.134388	12.939455
1408.439	110.071463	12.045614	0.064721	27.305011	0.134381	12.945163
1408.459	110.071463	12.041384	0.064724	27.295422	0.134386	12.940617
1408.479	110.071463	12.038059	0.064726	27.287885	0.134391	12.937044
1408.499	110.071463	12.037952	0.064726	27.287644	0.134391	12.93693
1408.519	110.071463	12.039525	0.064725	27.291209	0.134389	12.93862
1408.539	110.071463	12.043125	0.064723	27.29937	0.134384	12.942489
1408.559	110.071463	12.03243	0.06473	27.275127	0.134398	12.930996
1408.579	110.071463	12.037349	0.064727	27.286277	0.134392	12.936282
1408.599	110.071463	12.038909	0.064726	27.289814	0.13439	12.937959
1408.619	110.071463	12.038254	0.064726	27.288329	0.13439	12.937254
1408.639	110.071463	12.034285	0.064729	27.279332	0.134396	12.932989
1408.659	110.071463	12.037952	0.064726	27.287643	0.134391	12.936929
1408.679	110.071463	12.040657	0.064725	27.293776	0.134387	12.939837
1408.699	110.071463	12.035886	0.064728	27.28296	0.134394	12.934709
1408.719	110.071463	12.039646	0.064725	27.291484	0.134389	12.93875
1408.739	110.071463	12.03868	0.064726	27.289294	0.13439	12.937712
1408.759	110.071463	12.044901	0.064722	27.303397	0.134382	12.944398
1408.779	110.071463	12.036991	0.064727	27.285464	0.134392	12.935896
1408.799	110.071463	12.04531	0.064722	27.304323	0.134381	12.944837
1408.819	110.071463	12.046285	0.064721	27.306532	0.13438	12.945885
1408.839	110.071463	12.037173	0.064727	27.285878	0.134392	12.936093
1408.859	110.071463	12.045461	0.064722	27.304664	0.134381	12.944999
1408.879	110.071463	12.042401	0.064724	27.297728	0.134385	12.941711
1408.899	110.071463	12.039702	0.064725	27.29161	0.134389	12.93881
1408.919	110.071463	12.043475	0.064723	27.300162	0.134383	12.942865
1408.939	110.071463	12.031562	0.064731	27.273158	0.134399	12.930062
1408.959	110.071463	12.036937	0.064727	27.285343	0.134392	12.935839
1408.979	110.071463	12.037933	0.064727	27.2876	0.134391	12.936909
1408.999	110.071463	12.037035	0.064727	27.285564	0.134392	12.935944
1409.019	110.071463	12.033583	0.064729	27.277739	0.134397	12.932234
1409.039	110.071463	12.037366	0.064727	27.286315	0.134392	12.9363
1409.059	110.071463	12.034779	0.064729	27.280452	0.134395	12.93352
1409.079	110.071463	12.036612	0.064727	27.284606	0.134393	12.93549
1409.099	110.071463	12.032822	0.06473	27.276015	0.134398	12.931417
1409.119	110.071463	12.030193	0.064732	27.270056	0.134401	12.928591
1409.139	110.071463	12.034524	0.064729	27.279873	0.134395	12.933246
1409.159	110.071463	12.039934	0.064725	27.292136	0.134388	12.939059
1409.179	110.071463	12.032909	0.06473	27.276213	0.134398	12.931511
1409.199	110.071463	12.038994	0.064726	27.290006	0.134389	12.93805
1409.219	110.071463	12.040144	0.064725	27.292612	0.134388	12.939285
1409.239	110.071463	12.029157	0.064732	27.267708	0.134403	12.927478
1409.259	110.071463	12.032465	0.06473	27.275206	0.134398	12.931033
1409.279	110.071463	12.041925	0.064724	27.296649	0.134386	12.941199
1409.299	110.071463	12.033968	0.064729	27.278612	0.134396	12.932648
1409.319	110.071463	12.032756	0.06473	27.275865	0.134398	12.931346
1409.339	110.071463	12.036891	0.064727	27.285239	0.134392	12.93579
1409.359	110.071463	12.033413	0.064729	27.277354	0.134397	12.932052
1409.379	110.071463	12.033382	0.064729	27.277285	0.134397	12.932019
1409.399	110.071463	12.036709	0.064727	27.284826	0.134393	12.935594
1409.419	110.071463	12.035652	0.064728	27.282429	0.134394	12.934458
1409.439	110.071463	12.036578	0.064727	27.284529	0.134393	12.935453
1409.459	110.071463	12.027466	0.064733	27.263874	0.134405	12.925661
1409.479	110.071463	12.037422	0.064727	27.286443	0.134392	12.93636
1409.499	110.071463	12.028866	0.064732	27.267048	0.134403	12.927165
1409.519	110.071463	12.024692	0.064735	27.257586	0.134409	12.92268
1409.539	110.071463	12.032657	0.06473	27.275641	0.134398	12.931239
1409.559	110.071463	12.027559	0.064733	27.264085	0.134405	12.92576
1409.579	110.071463	12.031548	0.064731	27.273127	0.134399	12.930047
1409.599	110.071463	12.031761	0.064731	27.273609	0.134399	12.930276
1409.619	110.071463	12.03197	0.06473	27.274084	0.134399	12.930501
1409.639	110.071463	12.035037	0.064728	27.281036	0.134395	12.933797
1409.659	110.071463	12.034244	0.064729	27.279239	0.134396	12.932945
1409.679	110.071463	12.032661	0.06473	27.27565	0.134398	12.931244
1409.699	110.071463	12.034997	0.064728	27.280945	0.134395	12.933754
1409.719	110.071463	12.031293	0.064731	27.272549	0.1344	12.929774
1409.739	110.071463	12.034709	0.064729	27.280292	0.134395	12.933444
1409.759	110.071463	12.038186	0.064726	27.288173	0.134391	12.937181
1409.779	110.071463	12.035645	0.064728	27.282414	0.134394	12.93445
1409.799	110.071463	12.030083	0.064732	27.269807	0.134401	12.928473
1409.819	110.071463	12.031139	0.064731	27.2722	0.1344	12.929608
1409.839	110.071463	12.034207	0.064729	27.279153	0.134396	12.932904
1409.859	110.071463	12.03672	0.064727	27.284851	0.134393	12.935606
1409.879	110.071463	12.033953	0.064729	27.278578	0.134396	12.932632
1409.899	110.071463	12.029356	0.064732	27.268158	0.134402	12.927692
1409.919	110.071463	12.034426	0.064729	27.279652	0.134396	12.933141
1409.939	110.071463	12.037165	0.064727	27.285859	0.134392	12.936084
1409.959	110.071463	12.033123	0.06473	27.276698	0.134397	12.93174
1409.979	110.071463	12.028984	0.064732	27.267314	0.134403	12.927291
1409.999	110.071463	12.033285	0.06473	27.277063	0.134397	12.931914
1410.019	110.071463	12.032844	0.06473	27.276064	0.134398	12.93144
1410.039	110.071463	12.030056	0.064732	27.269744	0.134401	12.928443
1410.059	110.071463	12.02982	0.064732	27.269211	0.134402	12.928191
1410.079	110.071463	12.033574	0.064729	27.277719	0.134397	12.932225
1410.099	110.071463	12.034356	0.064729	27.279492	0.134396	12.933065
1410.119	110.071463	12.031439	0.064731	27.27288	0.1344	12.92993
1410.139	110.071463	12.034649	0.064729	27.280156	0.134395	12.93338
1410.159	110.071463	12.035822	0.064728	27.282814	0.134394	12.93464
1410.179	110.071463	12.03516	0.064728	27.281315	0.134395	12.933929
1410.199	110.071463	12.028891	0.064732	27.267105	0.134403	12.927192
1410.219	110.071463	12.035639	0.064728	27.282402	0.134394	12.934444
1410.239	110.071463	12.03665	0.064727	27.284692	0.134393	12.93553
1410.259	110.071463	12.032731	0.06473	27.275808	0.134398	12.931318
1410.279	110.071463	12.033165	0.06473	27.276793	0.134397	12.931786
1410.299	110.071463	12.036486	0.064727	27.284321	0.134393	12.935354
1410.319	110.071463	12.033893	0.064729	27.278442	0.134396	12.932567
1410.339	110.071463	12.035289	0.064728	27.281607	0.134394	12.934068
1410.359	110.071463	12.03002	0.064732	27.269663	0.134401	12.928405
1410.379	110.071463	12.035934	0.064728	27.283069	0.134394	12.934761
1410.399	110.071463	12.032022	0.06473	27.274201	0.134399	12.930557
1410.419	110.071463	12.036482	0.064727	27.284311	0.134393	12.93535
1410.439	110.071463	12.034794	0.064729	27.280486	0.134395	12.933536
1410.459	110.071463	12.032777	0.06473	27.275912	0.134398	12.931368
1410.479	110.071463	12.035513	0.064728	27.282116	0.134394	12.934309
1410.499	110.071463	12.038635	0.064726	27.289193	0.13439	12.937664
1410.519	110.071463	12.030394	0.064731	27.270511	0.134401	12.928807
1410.539	110.071463	12.03563	0.064728	27.28238	0.134394	12.934434
1410.559	110.071463	12.032369	0.06473	27.274987	0.134398	12.930929
1410.579	110.071463	12.032531	0.06473	27.275355	0.134398	12.931104
1410.599	110.071463	12.037197	0.064727	27.285933	0.134392	12.936119
1410.619	110.071463	12.036328	0.064728	27.283961	0.134393	12.935184
1410.639	110.071463	12.037433	0.064727	27.286466	0.134392	12.936371
1410.659	110.071463	12.034542	0.064729	27.279915	0.134395	12.933265
1410.679	110.071463	12.033913	0.064729	27.278489	0.134396	12.932589
1410.699	110.071463	12.034606	0.064729	27.280058	0.134395	12.933334
1410.719	110.071463	12.027471	0.064733	27.263885	0.134405	12.925666
1410.739	110.071463	12.032579	0.06473	27.275464	0.134398	12.931155
1410.759	110.071463	12.030821	0.064731	27.271479	0.1344	12.929266
1410.779	110.071463	12.033488	0.064729	27.277524	0.134397	12.932132
1410.799	110.071463	12.031532	0.064731	27.273092	0.134399	12.930031
1410.819	110.071463	12.031396	0.064731	27.272783	0.1344	12.929884
1410.839	110.071463	12.032484	0.06473	27.275248	0.134398	12.931053
1410.859	110.071463	12.037057	0.064727	27.285614	0.134392	12.935967
1410.879	110.071463	12.035033	0.064728	27.281027	0.134395	12.933793
1410.899	110.071463	12.035439	0.064728	27.281947	0.134394	12.934229
1410.919	110.071463	12.033921	0.064729	27.278507	0.134396	12.932598
1410.939	110.071463	12.038523	0.064726	27.288939	0.13439	12.937544
1410.959	110.071463	12.033641	0.064729	27.277871	0.134397	12.932296
1410.979	110.071463	12.033256	0.06473	27.276998	0.134397	12.931882
1410.999	110.071463	12.041358	0.064724	27.295365	0.134386	12.94059
1411.019	110.071463	12.037794	0.064727	27.287285	0.134391	12.93676
1411.039	110.071463	12.039841	0.064725	27.291925	0.134388	12.938959
1411.059	110.071463	12.038115	0.064726	27.288013	0.134391	12.937105
1411.079	110.071463	12.036373	0.064728	27.284065	0.134393	12.935233
1411.099	110.071463	12.031785	0.064731	27.273664	0.134399	12.930302
1411.119	110.071463	12.035086	0.064728	27.281148	0.134395	12.93385
1411.139	110.071463	12.031929	0.06473	27.27399	0.134399	12.930456
1411.159	110.071463	12.039698	0.064725	27.291602	0.134389	12.938806
1411.179	110.071463	12.030623	0.064731	27.27103	0.134401	12.929053
1411.199	110.071463	12.029606	0.064732	27.268724	0.134402	12.92796
1411.219	110.071463	12.036128	0.064728	27.28351	0.134393	12.93497
1411.239	110.071463	12.030715	0.064731	27.271238	0.134401	12.929152
1411.259	110.071463	12.035905	0.064728	27.283004	0.134394	12.93473
1411.279	110.071463	12.031397	0.064731	27.272785	0.1344	12.929885
1411.299	110.071463	12.031239	0.064731	27.272426	0.1344	12.929715
1411.319	110.071463	12.035562	0.064728	27.282226	0.134394	12.934361
1411.339	110.071463	12.036001	0.064728	27.283222	0.134393	12.934833
1411.359	110.071463	12.029502	0.064732	27.268489	0.134402	12.927849
1411.379	110.071463	12.0363	0.064728	27.2839	0.134393	12.935155
1411.399	110.071463	12.036145	0.064728	27.283548	0.134393	12.934988
1411.419	110.071463	12.032987	0.06473	27.276389	0.134397	12.931594
1411.439	110.071463	12.029084	0.064732	27.267542	0.134403	12.9274
1411.459	110.071463	12.031476	0.064731	27.272963	0.1344	12.92997
1411.479	110.071463	12.033518	0.064729	27.277592	0.134397	12.932164
1411.499	110.071463	12.026298	0.064734	27.261227	0.134406	12.924406
1411.519	110.071463	12.030246	0.064732	27.270176	0.134401	12.928649
1411.539	110.071463	12.03245	0.06473	27.275171	0.134398	12.931016
1411.559	110.071463	12.031586	0.064731	27.273212	0.134399	12.930088
1411.579	110.071463	12.033013	0.06473	27.276448	0.134397	12.931622
1411.599	110.071463	12.028531	0.064733	27.266287	0.134403	12.926805
1411.619	110.071463	12.037527	0.064727	27.28668	0.134391	12.936473
1411.639	110.071463	12.035344	0.064728	27.281731	0.134394	12.934126
1411.659	110.071463	12.034757	0.064729	27.280402	0.134395	12.933497
1411.679	110.071463	12.034937	0.064728	27.280809	0.134395	12.933689
1411.699	110.071463	12.037139	0.064727	27.2858	0.134392	12.936056
1411.719	110.071463	12.032669	0.06473	27.275668	0.134398	12.931252
1411.739	110.071463	12.033391	0.064729	27.277304	0.134397	12.932027
1411.759	110.071463	12.030066	0.064732	27.269767	0.134401	12.928454
1411.779	110.071463	12.031548	0.064731	27.273128	0.134399	12.930048
1411.799	110.071463	12.020367	0.064738	27.247781	0.134414	12.918031
1411.819	110.071463	12.028432	0.064733	27.266064	0.134404	12.926699
1411.839	110.071463	12.026195	0.064734	27.260992	0.134407	12.924294
1411.859	110.071463	12.029267	0.064732	27.267956	0.134402	12.927596
1411.879	110.071463	12.029797	0.064732	27.269159	0.134402	12.928166
1411.899	110.071463	12.035004	0.064728	27.28096	0.134395	12.933761
1411.919	110.071463	12.031014	0.064731	27.271916	0.1344	12.929473
1411.939	110.071463	12.029017	0.064732	27.267389	0.134403	12.927327
1411.959	110.071463	12.035011	0.064728	27.280976	0.134395	12.933769
1411.979	110.071463	12.028299	0.064733	27.265761	0.134404	12.926555
1411.999	110.071463	12.025732	0.064734	27.259943	0.134407	12.923797
1412.019	110.071463	12.024787	0.064735	27.257802	0.134408	12.922782
1412.039	110.071463	12.032673	0.06473	27.275678	0.134398	12.931257
1412.059	110.071463	12.033078	0.06473	27.276595	0.134397	12.931692
1412.079	110.071463	12.02961	0.064732	27.268733	0.134402	12.927964
1412.099	110.071463	12.027703	0.064733	27.264411	0.134405	12.925915
1412.119	110.071463	12.02992	0.064732	27.269437	0.134402	12.928298
1412.139	110.071463	12.026265	0.064734	27.261151	0.134406	12.924369
1412.159	110.071463	12.032646	0.06473	27.275616	0.134398	12.931228
1412.179	110.071463	12.028493	0.064733	27.266202	0.134403	12.926764
1412.199	110.071463	12.02636	0.064734	27.261368	0.134406	12.924472
1412.219	110.071463	12.023712	0.064736	27.255364	0.13441	12.921626
1412.239	110.071463	12.02946	0.064732	27.268394	0.134402	12.927804
1412.259	110.071463	12.02645	0.064734	27.261571	0.134406	12.924569
1412.279	110.071463	12.030927	0.064731	27.27172	0.1344	12.92938
1412.299	110.071463	12.026304	0.064734	27.26124	0.134406	12.924412
1412.319	110.071463	12.033281	0.06473	27.277054	0.134397	12.931909
1412.339	110.071463	12.033835	0.064729	27.278311	0.134396	12.932505
1412.359	110.071463	12.031428	0.064731	27.272855	0.1344	12.929919
1412.379	110.071463	12.030172	0.064732	27.270007	0.134401	12.928568
1412.399	110.071463	12.034252	0.064729	27.279256	0.134396	12.932953
1412.419	110.071463	12.024822	0.064735	27.257879	0.134408	12.922819
1412.439	110.071463	12.028354	0.064733	27.265888	0.134404	12.926615
1412.459	110.071463	12.0209	0.064738	27.24899	0.134414	12.918604
1412.479	110.071463	12.025714	0.064734	27.259903	0.134407	12.923778
1412.499	110.071463	12.026936	0.064734	27.262671	0.134406	12.92509
1412.519	110.071463	12.023964	0.064736	27.255936	0.13441	12.921897
1412.539	110.071463	12.031113	0.064731	27.272142	0.1344	12.92958
1412.559	110.071463	12.024479	0.064735	27.257103	0.134409	12.922451
1412.579	110.071463	12.034032	0.064729	27.278759	0.134396	12.932717
1412.599	110.071463	12.025962	0.064734	27.260464	0.134407	12.924044
1412.619	110.071463	12.029671	0.064732	27.268872	0.134402	12.92803
1412.639	110.071463	12.025292	0.064735	27.258946	0.134408	12.923324
1412.659	110.071463	12.029323	0.064732	27.268083	0.134402	12.927656
1412.679	110.071463	12.030331	0.064731	27.270369	0.134401	12.92874
1412.699	110.071463	12.026162	0.064734	27.260918	0.134407	12.924259
1412.719	110.071463	12.029974	0.064732	27.269558	0.134402	12.928356
1412.739	110.071463	12.037338	0.064727	27.286251	0.134392	12.936269
1412.759	110.071463	12.031698	0.064731	27.273466	0.134399	12.930208
1412.779	110.071463	12.029961	0.064732	27.26953	0.134402	12.928342
1412.799	110.071463	12.026236	0.064734	27.261086	0.134407	12.924339
1412.819	110.071463	12.028995	0.064732	27.267341	0.134403	12.927304
1412.839	110.071463	12.027178	0.064734	27.263222	0.134405	12.925351
1412.859	110.071463	12.023832	0.064736	27.255637	0.13441	12.921755
1412.879	110.071463	12.029875	0.064732	27.269335	0.134402	12.92825
1412.899	110.071463	12.026381	0.064734	27.261414	0.134406	12.924494
1412.919	110.071463	12.019756	0.064738	27.246396	0.134415	12.917374
1412.939	110.071463	12.024644	0.064735	27.257477	0.134409	12.922628
1412.959	110.071463	12.02335	0.064736	27.254544	0.13441	12.921237
1412.979	110.071463	12.026074	0.064734	27.260718	0.134407	12.924164
1412.999	110.071463	12.019284	0.064739	27.245327	0.134416	12.916868
1413.019	110.071463	12.021251	0.064737	27.249785	0.134413	12.918981
1413.039	110.071463	12.021731	0.064737	27.250875	0.134413	12.919498
1413.059	110.071463	12.021125	0.064737	27.2495	0.134413	12.918846
1413.079	110.071463	12.020548	0.064738	27.248193	0.134414	12.918226
1413.099	110.071463	12.022258	0.064737	27.252068	0.134412	12.920063
1413.119	110.071463	12.016933	0.06474	27.239997	0.134419	12.914341
1413.139	110.071463	12.023827	0.064736	27.255626	0.13441	12.92175
1413.159	110.071463	12.025042	0.064735	27.25838	0.134408	12.923056
1413.179	110.071463	12.02488	0.064735	27.258011	0.134408	12.922881
1413.199	110.071463	12.022071	0.064737	27.251645	0.134412	12.919863
1413.219	110.071463	12.02012	0.064738	27.247221	0.134415	12.917765
1413.239	110.071463	12.019268	0.064739	27.245291	0.134416	12.916851
1413.259	110.071463	12.02433	0.064735	27.256766	0.134409	12.922291
1413.279	110.071463	12.014371	0.064742	27.23419	0.134422	12.911588
1413.299	110.071463	12.023041	0.064736	27.253843	0.134411	12.920905
1413.319	110.071463	12.021644	0.064737	27.250677	0.134413	12.919404
1413.339	110.071463	12.020322	0.064738	27.24768	0.134414	12.917983
1413.359	110.071463	12.018363	0.064739	27.243238	0.134417	12.915877
1413.379	110.071463	12.019048	0.064739	27.244791	0.134416	12.916613
1413.399	110.071463	12.024375	0.064735	27.256867	0.134409	12.922339
1413.419	110.071463	12.024387	0.064735	27.256895	0.134409	12.922352
1413.439	110.071463	12.019869	0.064738	27.246654	0.134415	12.917497
1413.459	110.071463	12.019081	0.064739	27.244867	0.134416	12.916649
1413.479	110.071463	12.021538	0.064737	27.250437	0.134413	12.91929
1413.499	110.071463	12.024111	0.064736	27.256268	0.134409	12.922055
1413.519	110.071463	12.017868	0.06474	27.242118	0.134418	12.915346
1413.539	110.071463	12.017341	0.06474	27.240922	0.134418	12.914779
1413.559	110.071463	12.023014	0.064736	27.253781	0.134411	12.920876
1413.579	110.071463	12.025866	0.064734	27.260248	0.134407	12.923941
1413.599	110.071463	12.02265	0.064736	27.252956	0.134411	12.920484
1413.619	110.071463	12.017996	0.06474	27.242407	0.134418	12.915483
1413.639	110.071463	12.024056	0.064736	27.256144	0.134409	12.921996
1413.659	110.071463	12.021736	0.064737	27.250885	0.134413	12.919502
1413.679	110.071463	12.025872	0.064734	27.260261	0.134407	12.923948
1413.699	110.071463	12.027012	0.064734	27.262845	0.134405	12.925173
1413.719	110.071463	12.027107	0.064734	27.263059	0.134405	12.925274
1413.739	110.071463	12.026035	0.064734	27.26063	0.134407	12.924123
1413.759	110.071463	12.028301	0.064733	27.265767	0.134404	12.926558
1413.779	110.071463	12.021256	0.064737	27.249796	0.134413	12.918986
1413.799	110.071463	12.03527	0.064728	27.281564	0.134394	12.934048
1413.819	110.071463	12.022025	0.064737	27.251541	0.134412	12.919813
1413.839	110.071463	12.021211	0.064737	27.249695	0.134413	12.918938
1413.859	110.071463	12.022205	0.064737	27.251947	0.134412	12.920006
1413.879	110.071463	12.019778	0.064738	27.246447	0.134415	12.917398
1413.899	110.071463	12.017675	0.06474	27.241679	0.134418	12.915138
1413.919	110.071463	12.023002	0.064736	27.253754	0.134411	12.920863
1413.939	110.071463	12.020967	0.064738	27.249143	0.134414	12.918677
1413.959	110.071463	12.02651	0.064734	27.261708	0.134406	12.924634
1413.979	110.071463	12.022497	0.064737	27.252611	0.134411	12.920321
1413.999	110.071463	12.020543	0.064738	27.248181	0.134414	12.918221
1414.019	110.071463	12.028044	0.064733	27.265183	0.134404	12.926281
1414.039	110.071463	12.021572	0.064737	27.250514	0.134413	12.919327
1414.059	110.071463	12.022947	0.064736	27.25363	0.134411	12.920804
1414.079	110.071463	12.02579	0.064734	27.260074	0.134407	12.923859
1414.099	110.071463	12.023	0.064736	27.25375	0.134411	12.920861
1414.119	110.071463	12.020929	0.064738	27.249055	0.134414	12.918635
1414.139	110.071463	12.02132	0.064737	27.249943	0.134413	12.919056
1414.159	110.071463	12.0242	0.064735	27.256471	0.134409	12.922151
1414.179	110.071463	12.023661	0.064736	27.255248	0.13441	12.921571
1414.199	110.071463	12.020814	0.064738	27.248796	0.134414	12.918512
1414.219	110.071463	12.023132	0.064736	27.254049	0.134411	12.921003
1414.239	110.071463	12.018525	0.064739	27.243606	0.134417	12.916052
1414.259	110.071463	12.021865	0.064737	27.251178	0.134412	12.919641
1414.279	110.071463	12.020874	0.064738	27.248931	0.134414	12.918576
1414.299	110.071463	12.02079	0.064738	27.24874	0.134414	12.918486
1414.319	110.071463	12.026294	0.064734	27.261216	0.134406	12.924401
1414.339	110.071463	12.021786	0.064737	27.250998	0.134412	12.919556
1414.359	110.071463	12.020294	0.064738	27.247616	0.134414	12.917953
1414.379	110.071463	12.020714	0.064738	27.248568	0.134414	12.918404
1414.399	110.071463	12.021579	0.064737	27.250529	0.134413	12.919334
1414.419	110.071463	12.018143	0.064739	27.242741	0.134417	12.915642
1414.439	110.071463	12.018716	0.064739	27.24404	0.134417	12.916257
1414.459	110.071463	12.020548	0.064738	27.248192	0.134414	12.918226
1414.479	110.071463	12.019632	0.064738	27.246115	0.134415	12.917241
1414.499	110.071463	12.017515	0.06474	27.241318	0.134418	12.914967
1414.519	110.071463	12.015011	0.064741	27.235642	0.134421	12.912276
1414.539	110.071463	12.017125	0.06474	27.240434	0.134419	12.914548
1414.559	110.071463	12.01112	0.064744	27.226821	0.134427	12.908094
1414.579	110.071463	12.015006	0.064741	27.23563	0.134421	12.91227
1414.599	110.071463	12.012103	0.064743	27.22905	0.134425	12.909151
1414.619	110.071463	12.01488	0.064742	27.235344	0.134422	12.912134
1414.639	110.071463	12.020572	0.064738	27.248247	0.134414	12.918252
1414.659	110.071463	12.019188	0.064739	27.245109	0.134416	12.916764
1414.679	110.071463	12.014514	0.064742	27.234514	0.134422	12.911741
1414.699	110.071463	12.012891	0.064743	27.230836	0.134424	12.909997
1414.719	110.071463	12.013368	0.064743	27.231917	0.134424	12.91051
1414.739	110.071463	12.017864	0.06474	27.242109	0.134418	12.915342
1414.759	110.071463	12.021356	0.064737	27.250025	0.134413	12.919095
1414.779	110.071463	12.01862	0.064739	27.243822	0.134417	12.916154
1414.799	110.071463	12.021644	0.064737	27.250675	0.134413	12.919403
1414.819	110.071463	12.016638	0.06474	27.239329	0.134419	12.914024
1414.839	110.071463	12.015859	0.064741	27.237564	0.13442	12.913187
1414.859	110.071463	12.017854	0.06474	27.242086	0.134418	12.915331
1414.879	110.071463	12.023486	0.064736	27.254852	0.13441	12.921383
1414.899	110.071463	12.017587	0.06474	27.241481	0.134418	12.915044
1414.919	110.071463	12.020568	0.064738	27.248238	0.134414	12.918247
1414.939	110.071463	12.018333	0.064739	27.243172	0.134417	12.915846
1414.959	110.071463	12.014921	0.064742	27.235436	0.134422	12.912178
1414.979	110.071463	12.013745	0.064742	27.232772	0.134423	12.910915
1414.999	110.071463	12.017171	0.06474	27.240537	0.134419	12.914597
1415.019	110.071463	12.015931	0.064741	27.237726	0.13442	12.913264
1415.039	110.071463	12.018619	0.064739	27.24382	0.134417	12.916153
1415.059	110.071463	12.016381	0.064741	27.238745	0.13442	12.913747
1415.079	110.071463	12.022241	0.064737	27.252029	0.134412	12.920045
1415.099	110.071463	12.017883	0.06474	27.242151	0.134418	12.915362
1415.119	110.071463	12.015811	0.064741	27.237454	0.13442	12.913135
1415.139	110.071463	12.013439	0.064742	27.232077	0.134424	12.910586
1415.159	110.071463	12.020364	0.064738	27.247776	0.134414	12.918029
1415.179	110.071463	12.015875	0.064741	27.2376	0.13442	12.913204
1415.199	110.071463	12.017325	0.06474	27.240885	0.134418	12.914762
1415.219	110.071463	12.013128	0.064743	27.231372	0.134424	12.910252
1415.239	110.071463	12.014128	0.064742	27.23364	0.134423	12.911327
1415.259	110.071463	12.018182	0.064739	27.24283	0.134417	12.915684
1415.279	110.071463	12.016446	0.064741	27.238894	0.13442	12.913818
1415.299	110.071463	12.013939	0.064742	27.233211	0.134423	12.911123
1415.319	110.071463	12.016299	0.064741	27.238561	0.13442	12.91366
1415.339	110.071463	12.008684	0.064746	27.2213	0.13443	12.905476
1415.359	110.071463	12.012504	0.064743	27.229959	0.134425	12.909581
1415.379	110.071463	12.013246	0.064743	27.23164	0.134424	12.910379
1415.399	110.071463	12.012743	0.064743	27.230499	0.134425	12.909838
1415.419	110.071463	12.016084	0.064741	27.238073	0.13442	12.913428
1415.439	110.071463	12.015164	0.064741	27.235987	0.134421	12.91244
1415.459	110.071463	12.018422	0.064739	27.243374	0.134417	12.915942
1415.479	110.071463	12.010242	0.064745	27.224831	0.134428	12.90715
1415.499	110.071463	12.015557	0.064741	27.23688	0.134421	12.912863
1415.519	110.071463	12.01957	0.064738	27.245975	0.134415	12.917175
1415.539	110.071463	12.01722	0.06474	27.240649	0.134419	12.91465
1415.559	110.071463	12.014518	0.064742	27.234522	0.134422	12.911745
1415.579	110.071463	12.016755	0.06474	27.239594	0.134419	12.91415
1415.599	110.071463	12.014191	0.064742	27.233782	0.134423	12.911394
1415.619	110.071463	12.013035	0.064743	27.231163	0.134424	12.910152
1415.639	110.071463	12.017228	0.06474	27.240667	0.134419	12.914658
1415.659	110.071463	12.019842	0.064738	27.246592	0.134415	12.917467
1415.679	110.071463	12.008796	0.064746	27.221553	0.13443	12.905596
1415.699	110.071463	12.014563	0.064742	27.234626	0.134422	12.911794
1415.719	110.071463	12.010467	0.064744	27.225341	0.134428	12.907392
1415.739	110.071463	12.019446	0.064739	27.245694	0.134416	12.917042
1415.759	110.071463	12.014417	0.064742	27.234295	0.134422	12.911637
1415.779	110.071463	12.011294	0.064744	27.227215	0.134426	12.908281
1415.799	110.071463	12.016382	0.064741	27.238748	0.13442	12.913749
1415.819	110.071463	12.01077	0.064744	27.226027	0.134427	12.907717
1415.839	110.071463	12.008676	0.064746	27.221282	0.13443	12.905468
1415.859	110.071463	12.010937	0.064744	27.226405	0.134427	12.907897
1415.879	110.071463	12.015365	0.064741	27.236444	0.134421	12.912656
1415.899	110.071463	12.007813	0.064746	27.219325	0.134431	12.90454
1415.919	110.071463	12.013292	0.064743	27.231745	0.134424	12.910428
1415.939	110.071463	12.006542	0.064747	27.216443	0.134433	12.903174
1415.959	110.071463	12.019475	0.064739	27.24576	0.134416	12.917073
1415.979	110.071463	12.014561	0.064742	27.23462	0.134422	12.911791
1415.999	110.071463	12.022837	0.064736	27.25338	0.134411	12.920686
1416.019	110.071463	12.020275	0.064738	27.247574	0.134414	12.917933
1416.039	110.071463	12.01565	0.064741	27.237089	0.134421	12.912962
1416.059	110.071463	12.013556	0.064742	27.232343	0.134423	12.910712
1416.079	110.071463	12.018369	0.064739	27.243253	0.134417	12.915884
1416.099	110.071463	12.014178	0.064742	27.233753	0.134423	12.91138
1416.119	110.071463	12.014583	0.064742	27.234671	0.134422	12.911816
1416.139	110.071463	12.015624	0.064741	27.237031	0.134421	12.912934
1416.159	110.071463	12.022924	0.064736	27.253579	0.134411	12.92078
1416.179	110.071463	12.019022	0.064739	27.244733	0.134416	12.916586
1416.199	110.071463	12.01217	0.064743	27.229201	0.134425	12.909222
1416.219	110.071463	12.014729	0.064742	27.235001	0.134422	12.911972
1416.239	110.071463	12.021421	0.064737	27.25017	0.134413	12.919164
1416.259	110.071463	12.020986	0.064738	27.249184	0.134414	12.918696
1416.279	110.071463	12.018003	0.06474	27.242423	0.134417	12.915491
1416.299	110.071463	12.018851	0.064739	27.244345	0.134416	12.916402
1416.319	110.071463	12.014765	0.064742	27.235083	0.134422	12.912011
1416.339	110.071463	12.015499	0.064741	27.236747	0.134421	12.9128
1416.359	110.071463	12.012721	0.064743	27.230451	0.134425	12.909815
1416.379	110.071463	12.016011	0.064741	27.237907	0.13442	12.91335
1416.399	110.071463	12.018135	0.064739	27.242723	0.134417	12.915633
1416.419	110.071463	12.017549	0.06474	27.241394	0.134418	12.915003
1416.439	110.071463	12.017697	0.06474	27.24173	0.134418	12.915162
1416.459	110.071463	12.015114	0.064741	27.235875	0.134421	12.912386
1416.479	110.071463	12.019716	0.064738	27.246306	0.134415	12.917332
1416.499	110.071463	12.020522	0.064738	27.248134	0.134414	12.918198
1416.519	110.071463	12.020277	0.064738	27.247577	0.134414	12.917934
1416.539	110.071463	12.018524	0.064739	27.243604	0.134417	12.916051
1416.559	110.071463	12.016665	0.06474	27.239391	0.134419	12.914053
1416.579	110.071463	12.017704	0.06474	27.241746	0.134418	12.91517
1416.599	110.071463	12.023791	0.064736	27.255544	0.13441	12.921711
1416.619	110.071463	12.018309	0.064739	27.243117	0.134417	12.91582
1416.639	110.071463	12.009491	0.064745	27.223127	0.134429	12.906343
1416.659	110.071463	12.011974	0.064743	27.228756	0.134426	12.909011
1416.679	110.071463	12.01745	0.06474	27.24117	0.134418	12.914897
1416.699	110.071463	12.011384	0.064744	27.227419	0.134426	12.908378
1416.719	110.071463	12.012793	0.064743	27.230612	0.134424	12.909891
1416.739	110.071463	12.012938	0.064743	27.230941	0.134424	12.910047
1416.759	110.071463	12.010874	0.064744	27.226263	0.134427	12.907829
1416.779	110.071463	12.010085	0.064745	27.224475	0.134428	12.906982
1416.799	110.071463	12.013869	0.064742	27.233051	0.134423	12.911048
1416.819	110.071463	12.011644	0.064744	27.228008	0.134426	12.908657
1416.839	110.071463	12.014897	0.064742	27.235383	0.134422	12.912153
1416.859	110.071463	12.005144	0.064748	27.213274	0.134435	12.901672
1416.879	110.071463	12.006292	0.064747	27.215876	0.134433	12.902905
1416.899	110.071463	12.008348	0.064746	27.220538	0.13443	12.905115
1416.919	110.071463	12.007982	0.064746	27.219707	0.134431	12.904721
1416.939	110.071463	12.01278	0.064743	27.230583	0.134424	12.909877
1416.959	110.071463	12.009683	0.064745	27.223564	0.134429	12.90655
1416.979	110.071463	12.012506	0.064743	27.229962	0.134425	12.909583
1416.999	110.071463	12.015532	0.064741	27.236823	0.134421	12.912836
1417.019	110.071463	12.011632	0.064744	27.227982	0.134426	12.908644
1417.039	110.071463	12.012677	0.064743	27.230351	0.134425	12.909768
1417.059	110.071463	12.006181	0.064747	27.215624	0.134433	12.902786
1417.079	110.071463	12.015317	0.064741	27.236334	0.134421	12.912604
1417.099	110.071463	12.020717	0.064738	27.248574	0.134414	12.918407
1417.119	110.071463	12.019081	0.064739	27.244868	0.134416	12.91665
1417.139	110.071463	12.017095	0.06474	27.240366	0.134419	12.914516
1417.159	110.071463	12.018134	0.064739	27.242721	0.134417	12.915632
1417.179	110.071463	12.019822	0.064738	27.246547	0.134415	12.917446
1417.199	110.071463	12.016112	0.064741	27.238137	0.13442	12.913459
1417.219	110.071463	12.016755	0.06474	27.239593	0.134419	12.914149
1417.239	110.071463	12.018344	0.064739	27.243195	0.134417	12.915857
1417.259	110.071463	12.014522	0.064742	27.234532	0.134422	12.91175
1417.279	110.071463	12.018054	0.064739	27.24254	0.134417	12.915546
1417.299	110.071463	12.01634	0.064741	27.238654	0.13442	12.913704
1417.319	110.071463	12.016024	0.064741	27.237938	0.13442	12.913364
1417.339	110.071463	12.019871	0.064738	27.246657	0.134415	12.917498
1417.359	110.071463	12.019821	0.064738	27.246544	0.134415	12.917445
1417.379	110.071463	12.024058	0.064736	27.256148	0.134409	12.921998
1417.399	110.071463	12.019933	0.064738	27.246798	0.134415	12.917565
1417.419	110.071463	12.016444	0.064741	27.23889	0.13442	12.913816
1417.439	110.071463	12.012969	0.064743	27.231012	0.134424	12.910081
1417.459	110.071463	12.01988	0.064738	27.246679	0.134415	12.917508
1417.479	110.071463	12.010359	0.064745	27.225095	0.134428	12.907276
1417.499	110.071463	12.011102	0.064744	27.22678	0.134427	12.908075
1417.519	110.071463	12.013649	0.064742	27.232553	0.134423	12.910811
1417.539	110.071463	12.017628	0.06474	27.241573	0.134418	12.915088
1417.559	110.071463	12.013562	0.064742	27.232356	0.134423	12.910718
1417.579	110.071463	12.018421	0.064739	27.243371	0.134417	12.91594
1417.599	110.071463	12.008068	0.064746	27.219903	0.134431	12.904814
1417.619	110.071463	12.010498	0.064744	27.225412	0.134428	12.907426
1417.639	110.071463	12.009711	0.064745	27.223627	0.134429	12.90658
1417.659	110.071463	12.009286	0.064745	27.222663	0.134429	12.906123
1417.679	110.071463	12.013829	0.064742	27.232961	0.134423	12.911005
1417.699	110.071463	12.01095	0.064744	27.226435	0.134427	12.907911
1417.719	110.071463	12.007093	0.064747	27.217693	0.134432	12.903766
1417.739	110.071463	12.008248	0.064746	27.220311	0.134431	12.905008
1417.759	110.071463	12.014846	0.064742	27.235267	0.134422	12.912098
1417.779	110.071463	12.013239	0.064743	27.231625	0.134424	12.910372
1417.799	110.071463	12.020808	0.064738	27.248782	0.134414	12.918505
1417.819	110.071463	12.012089	0.064743	27.229017	0.134425	12.909135
1417.839	110.071463	12.01413	0.064742	27.233644	0.134423	12.911329
1417.859	110.071463	12.018331	0.064739	27.243167	0.134417	12.915843
1417.879	110.071463	12.015767	0.064741	27.237354	0.13442	12.913088
1417.899	110.071463	12.008874	0.064745	27.22173	0.13443	12.90568
1417.919	110.071463	12.010584	0.064744	27.225606	0.134427	12.907518
1417.939	110.071463	12.016687	0.06474	27.239441	0.134419	12.914077
1417.959	110.071463	12.019063	0.064739	27.244826	0.134416	12.91663
1417.979	110.071463	12.011664	0.064744	27.228054	0.134426	12.908679
1417.999	110.071463	12.01492	0.064742	27.235434	0.134422	12.912177
1418.019	110.071463	12.012789	0.064743	27.230603	0.134424	12.909887
1418.039	110.071463	12.010782	0.064744	27.226054	0.134427	12.90773
1418.059	110.071463	12.016153	0.064741	27.23823	0.13442	12.913503
1418.079	110.071463	12.014591	0.064742	27.234689	0.134422	12.911824
1418.099	110.071463	12.017583	0.06474	27.241472	0.134418	12.91504
1418.119	110.071463	12.012893	0.064743	27.230841	0.134424	12.91
1418.139	110.071463	12.020953	0.064738	27.249111	0.134414	12.918661
1418.159	110.071463	12.018478	0.064739	27.243499	0.134417	12.916001
1418.179	110.071463	12.019691	0.064738	27.24625	0.134415	12.917305
1418.199	110.071463	12.016589	0.06474	27.239219	0.134419	12.913972
1418.219	110.071463	12.016746	0.06474	27.239575	0.134419	12.91414
1418.239	110.071463	12.016338	0.064741	27.238649	0.13442	12.913701
1418.259	110.071463	12.020099	0.064738	27.247175	0.134415	12.917744
1418.279	110.071463	12.013146	0.064743	27.231414	0.134424	12.910271
1418.299	110.071463	12.018171	0.064739	27.242805	0.134417	12.915672
1418.319	110.071463	12.013853	0.064742	27.233016	0.134423	12.911031
1418.339	110.071463	12.011906	0.064743	27.228602	0.134426	12.908938
1418.359	110.071463	12.015364	0.064741	27.23644	0.134421	12.912654
1418.379	110.071463	12.017176	0.06474	27.240548	0.134419	12.914602
1418.399	110.071463	12.013592	0.064742	27.232423	0.134423	12.91075
1418.419	110.071463	12.00854	0.064746	27.220972	0.13443	12.905321
1418.439	110.071463	12.016418	0.064741	27.23883	0.13442	12.913787
1418.459	110.071463	12.011544	0.064744	27.227782	0.134426	12.90855
1418.479	110.071463	12.012953	0.064743	27.230976	0.134424	12.910064
1418.499	110.071463	12.014427	0.064742	27.234317	0.134422	12.911648
1418.519	110.071463	12.02324	0.064736	27.254295	0.134411	12.921119
1418.539	110.071463	12.017002	0.06474	27.240155	0.134419	12.914415
1418.559	110.071463	12.013686	0.064742	27.232637	0.134423	12.910851
1418.579	110.071463	12.014758	0.064742	27.235068	0.134422	12.912004
1418.599	110.071463	12.013009	0.064743	27.231103	0.134424	12.910124
1418.619	110.071463	12.006522	0.064747	27.216398	0.134433	12.903152
1418.639	110.071463	12.015061	0.064741	27.235753	0.134421	12.912329
1418.659	110.071463	12.020321	0.064738	27.247678	0.134414	12.917982
1418.679	110.071463	12.010236	0.064745	27.224817	0.134428	12.907144
1418.699	110.071463	12.011599	0.064744	27.227907	0.134426	12.908609
1418.719	110.071463	12.007128	0.064747	27.217771	0.134432	12.903804
1418.739	110.071463	12.010629	0.064744	27.225707	0.134427	12.907566
1418.759	110.071463	12.017179	0.06474	27.240554	0.134419	12.914605
1418.779	110.071463	12.011901	0.064743	27.228592	0.134426	12.908934
1418.799	110.071463	12.014603	0.064742	27.234716	0.134422	12.911837
1418.819	110.071463	12.011754	0.064744	27.228257	0.134426	12.908775
1418.839	110.071463	12.010646	0.064744	27.225746	0.134427	12.907584
1418.859	110.071463	12.014534	0.064742	27.234559	0.134422	12.911763
1418.879	110.071463	12.010502	0.064744	27.225421	0.134428	12.90743
1418.899	110.071463	12.011259	0.064744	27.227135	0.134426	12.908243
1418.919	110.071463	12.018725	0.064739	27.244061	0.134417	12.916267
1418.939	110.071463	12.018521	0.064739	27.243598	0.134417	12.916048
1418.959	110.071463	12.014001	0.064742	27.233351	0.134423	12.91119
1418.979	110.071463	12.007075	0.064747	27.217652	0.134432	12.903747
1418.999	110.071463	12.016367	0.064741	27.238715	0.13442	12.913733
1419.019	110.071463	12.013755	0.064742	27.232793	0.134423	12.910925
1419.039	110.071463	12.012258	0.064743	27.229401	0.134425	12.909317
1419.059	110.071463	12.01441	0.064742	27.234279	0.134422	12.91163
1419.079	110.071463	12.013962	0.064742	27.233264	0.134423	12.911148
1419.099	110.071463	12.014524	0.064742	27.234537	0.134422	12.911752
1419.119	110.071463	12.010544	0.064744	27.225514	0.134427	12.907475
1419.139	110.071463	12.010042	0.064745	27.224378	0.134428	12.906936
1419.159	110.071463	12.017213	0.06474	27.240633	0.134419	12.914642
1419.179	110.071463	12.00976	0.064745	27.223738	0.134429	12.906633
1419.199	110.071463	12.010933	0.064744	27.226398	0.134427	12.907893
1419.219	110.071463	12.014569	0.064742	27.23464	0.134422	12.911801
1419.239	110.071463	12.015864	0.064741	27.237574	0.13442	12.913192
1419.259	110.071463	12.008058	0.064746	27.21988	0.134431	12.904803
1419.279	110.071463	12.009083	0.064745	27.222203	0.134429	12.905904
1419.299	110.071463	12.012974	0.064743	27.231024	0.134424	12.910087
1419.319	110.071463	12.014294	0.064742	27.234015	0.134422	12.911505
1419.339	110.071463	12.009364	0.064745	27.222839	0.134429	12.906206
1419.359	110.071463	12.014248	0.064742	27.233912	0.134423	12.911456
1419.379	110.071463	12.007714	0.064746	27.2191	0.134431	12.904433
1419.399	110.071463	12.013907	0.064742	27.233139	0.134423	12.911089
1419.419	110.071463	12.010495	0.064744	27.225405	0.134428	12.907423
1419.439	110.071463	12.009854	0.064745	27.223952	0.134428	12.906734
1419.459	110.071463	12.015447	0.064741	27.236628	0.134421	12.912744
1419.479	110.071463	12.0115	0.064744	27.227681	0.134426	12.908502
1419.499	110.071463	12.013592	0.064742	27.232425	0.134423	12.910751
1419.519	110.071463	12.007845	0.064746	27.219396	0.134431	12.904574
1419.539	110.071463	12.016747	0.06474	27.239577	0.134419	12.914141
1419.559	110.071463	12.014372	0.064742	27.234193	0.134422	12.911589
1419.579	110.071463	12.016994	0.06474	27.240137	0.134419	12.914407
1419.599	110.071463	12.009655	0.064745	27.223499	0.134429	12.906519
1419.619	110.071463	12.010589	0.064744	27.225616	0.134427	12.907523
1419.639	110.071463	12.008532	0.064746	27.220954	0.13443	12.905312
1419.659	110.071463	12.013052	0.064743	27.2312	0.134424	12.91017
1419.679	110.071463	12.005512	0.064748	27.214109	0.134434	12.902067
1419.699	110.071463	12.010815	0.064744	27.226129	0.134427	12.907766
1419.719	110.071463	12.012043	0.064743	27.228914	0.134425	12.909086
1419.739	110.071463	12.019971	0.064738	27.246885	0.134415	12.917606
1419.759	110.071463	12.018349	0.064739	27.243208	0.134417	12.915863
1419.779	110.071463	12.01269	0.064743	27.230379	0.134425	12.909781
1419.799	110.071463	12.015907	0.064741	27.237673	0.13442	12.913239
1419.819	110.071463	12.013922	0.064742	27.233172	0.134423	12.911105
1419.839	110.071463	12.010658	0.064744	27.225775	0.134427	12.907598
1419.859	110.071463	12.021805	0.064737	27.251042	0.134412	12.919577
1419.879	110.071463	12.013445	0.064742	27.232091	0.134424	12.910592
1419.899	110.071463	12.01448	0.064742	27.234438	0.134422	12.911705
1419.919	110.071463	12.013283	0.064743	27.231723	0.134424	12.910418
1419.939	110.071463	12.013789	0.064742	27.232872	0.134423	12.910963
1419.959	110.071463	12.008474	0.064746	27.220822	0.13443	12.90525
1419.979	110.071463	12.021155	0.064737	27.249568	0.134413	12.918878
1419.999	110.071463	12.016035	0.064741	27.237962	0.13442	12.913376
1420.019	110.071463	12.014914	0.064742	27.235421	0.134422	12.912171
1420.039	110.071463	12.018039	0.064739	27.242506	0.134417	12.91553
1420.059	110.071463	12.015687	0.064741	27.237173	0.134421	12.913002
1420.079	110.071463	12.017962	0.06474	27.242331	0.134418	12.915447
1420.099	110.071463	12.021272	0.064737	27.249833	0.134413	12.919004
1420.119	110.071463	12.01755	0.06474	27.241395	0.134418	12.915004
1420.139	110.071463	12.00976	0.064745	27.223738	0.134429	12.906633
1420.159	110.071463	12.016586	0.06474	27.239212	0.134419	12.913968
1420.179	110.071463	12.015635	0.064741	27.237055	0.134421	12.912946
1420.199	110.071463	12.01455	0.064742	27.234595	0.134422	12.91178
1420.219	110.071463	12.020363	0.064738	27.247773	0.134414	12.918027
1420.239	110.071463	12.020012	0.064738	27.246977	0.134415	12.91765
1420.259	110.071463	12.01555	0.064741	27.236863	0.134421	12.912855
1420.279	110.071463	12.008445	0.064746	27.220757	0.13443	12.905219
1420.299	110.071463	12.011709	0.064744	27.228156	0.134426	12.908727
1420.319	110.071463	12.0177	0.06474	27.241737	0.134418	12.915166
1420.339	110.071463	12.013034	0.064743	27.231159	0.134424	12.91015
1420.359	110.071463	12.013067	0.064743	27.231233	0.134424	12.910186
1420.379	110.071463	12.015052	0.064741	27.235733	0.134421	12.912319
1420.399	110.071463	12.011215	0.064744	27.227036	0.134427	12.908196
1420.419	110.071463	12.019121	0.064739	27.244959	0.134416	12.916693
1420.439	110.071463	12.015922	0.064741	27.237707	0.13442	12.913255
1420.459	110.071463	12.016135	0.064741	27.238188	0.13442	12.913483
1420.479	110.071463	12.016858	0.06474	27.239828	0.134419	12.91426
1420.499	110.071463	12.011617	0.064744	27.227948	0.134426	12.908628
1420.519	110.071463	12.01492	0.064742	27.235435	0.134422	12.912178
1420.539	110.071463	12.014834	0.064742	27.23524	0.134422	12.912085
1420.559	110.071463	12.018223	0.064739	27.242921	0.134417	12.915727
1420.579	110.071463	12.014705	0.064742	27.234947	0.134422	12.911946
1420.599	110.071463	12.01485	0.064742	27.235276	0.134422	12.912102
1420.619	110.071463	12.017491	0.06474	27.241262	0.134418	12.91494
1420.639	110.071463	12.017092	0.06474	27.240358	0.134419	12.914512
1420.659	110.071463	12.01528	0.064741	27.236251	0.134421	12.912564
1420.679	110.071463	12.010735	0.064744	27.225947	0.134427	12.90768
1420.699	110.071463	12.01009	0.064745	27.224486	0.134428	12.906987
1420.719	110.071463	12.013734	0.064742	27.232747	0.134423	12.910904
1420.739	110.071463	12.013977	0.064742	27.233297	0.134423	12.911164
1420.759	110.071463	12.013545	0.064742	27.232318	0.134423	12.9107
1420.779	110.071463	12.008201	0.064746	27.220204	0.134431	12.904957
1420.799	110.071463	12.007392	0.064746	27.218369	0.134432	12.904087
1420.819	110.071463	12.011735	0.064744	27.228215	0.134426	12.908755
1420.839	110.071463	12.012155	0.064743	27.229166	0.134425	12.909206
1420.859	110.071463	12.008411	0.064746	27.220681	0.13443	12.905183
1420.879	110.071463	12.014055	0.064742	27.233475	0.134423	12.911249
1420.899	110.071463	12.010997	0.064744	27.226541	0.134427	12.907961
1420.919	110.071463	12.0076	0.064746	27.218841	0.134431	12.904311
1420.939	110.071463	12.011034	0.064744	27.226627	0.134427	12.908002
1420.959	110.071463	12.009295	0.064745	27.222683	0.134429	12.906132
1420.979	110.071463	12.0108	0.064744	27.226096	0.134427	12.90775
1420.999	110.071463	12.004162	0.064749	27.211048	0.134436	12.900616
1421.019	110.071463	12.010206	0.064745	27.22475	0.134428	12.907112
1421.039	110.071463	12.011505	0.064744	27.227693	0.134426	12.908507
1421.059	110.071463	12.013286	0.064743	27.231732	0.134424	12.910422
1421.079	110.071463	12.014823	0.064742	27.235215	0.134422	12.912074
1421.099	110.071463	12.01006	0.064745	27.224417	0.134428	12.906954
1421.119	110.071463	12.012717	0.064743	27.230441	0.134425	12.90981
1421.139	110.071463	12.014201	0.064742	27.233805	0.134423	12.911405
1421.159	110.071463	12.009526	0.064745	27.223208	0.134429	12.906381
1421.179	110.071463	12.009922	0.064745	27.224105	0.134428	12.906806
1421.199	110.071463	12.013392	0.064743	27.231972	0.134424	12.910536
1421.219	110.071463	12.010979	0.064744	27.226501	0.134427	12.907942
1421.239	110.071463	12.011017	0.064744	27.226587	0.134427	12.907983
1421.259	110.071463	12.013002	0.064743	27.231087	0.134424	12.910116
1421.279	110.071463	12.016869	0.06474	27.239854	0.134419	12.914273
1421.299	110.071463	12.017955	0.06474	27.242314	0.134418	12.915439
1421.319	110.071463	12.0102	0.064745	27.224736	0.134428	12.907105
1421.339	110.071463	12.014081	0.064742	27.233533	0.134423	12.911276
1421.359	110.071463	12.015386	0.064741	27.236491	0.134421	12.912678
1421.379	110.071463	12.017245	0.06474	27.240705	0.134419	12.914676
1421.399	110.071463	12.009026	0.064745	27.222075	0.134429	12.905844
1421.419	110.071463	12.01001	0.064745	27.224304	0.134428	12.906901
1421.439	110.071463	12.013361	0.064743	27.231901	0.134424	12.910502
1421.459	110.071463	12.009216	0.064745	27.222505	0.134429	12.906048
1421.479	110.071463	12.010803	0.064744	27.226101	0.134427	12.907753
1421.499	110.071463	12.016355	0.064741	27.238686	0.13442	12.913719
1421.519	110.071463	12.009355	0.064745	27.222819	0.134429	12.906197
1421.539	110.071463	12.011393	0.064744	27.22744	0.134426	12.908387
1421.559	110.071463	12.011651	0.064744	27.228024	0.134426	12.908664
1421.579	110.071463	12.013493	0.064742	27.232199	0.134424	12.910644
1421.599	110.071463	12.009044	0.064745	27.222116	0.134429	12.905863
1421.619	110.071463	12.011073	0.064744	27.226714	0.134427	12.908043
1421.639	110.071463	12.011861	0.064744	27.228499	0.134426	12.90889
1421.659	110.071463	12.016551	0.06474	27.239131	0.134419	12.91393
1421.679	110.071463	12.009233	0.064745	27.222542	0.134429	12.906065
1421.699	110.071463	12.00319	0.064749	27.208845	0.134437	12.899572
1421.719	110.071463	12.004525	0.064748	27.211872	0.134435	12.901007
1421.739	110.071463	12.009405	0.064745	27.222934	0.134429	12.906251
1421.759	110.071463	12.005011	0.064748	27.212973	0.134435	12.901529
1421.779	110.071463	12.015522	0.064741	27.2368	0.134421	12.912825
1421.799	110.071463	12.009311	0.064745	27.222721	0.134429	12.90615
1421.819	110.071463	12.009897	0.064745	27.224048	0.134428	12.906779
1421.839	110.071463	12.013429	0.064742	27.232055	0.134424	12.910575
1421.859	110.071463	12.012759	0.064743	27.230537	0.134424	12.909856
1421.879	110.071463	12.012209	0.064743	27.229289	0.134425	12.909264
1421.899	110.071463	12.011462	0.064744	27.227597	0.134426	12.908462
1421.919	110.071463	12.00305	0.064749	27.208528	0.134437	12.899421
1421.939	110.071463	11.995372	0.064754	27.191122	0.134448	12.891169
1421.959	110.071463	11.998105	0.064752	27.197319	0.134444	12.894107
1421.979	110.071463	11.997547	0.064753	27.196054	0.134445	12.893507
1421.999	110.071463	11.997614	0.064753	27.196204	0.134445	12.893579
1422.019	110.071463	12.00262	0.06475	27.207552	0.134438	12.898959
1422.039	110.071463	12.001845	0.06475	27.205797	0.134439	12.898127
1422.059	110.071463	11.989977	0.064758	27.178894	0.134455	12.885372
1422.079	110.071463	11.991693	0.064757	27.182784	0.134453	12.887216
1422.099	110.071463	11.997395	0.064753	27.195709	0.134445	12.893344
1422.119	110.071463	11.99146	0.064757	27.182255	0.134453	12.886965
1422.139	110.071463	11.998755	0.064752	27.198793	0.134443	12.894806
1422.159	110.071463	11.99254	0.064756	27.184705	0.134451	12.888127
1422.179	110.071463	11.99514	0.064754	27.190597	0.134448	12.89092
1422.199	110.071463	11.999304	0.064752	27.200036	0.134442	12.895396
1422.219	110.071463	11.995119	0.064754	27.190549	0.134448	12.890898
1422.239	110.071463	11.998501	0.064752	27.198217	0.134444	12.894533
1422.259	110.071463	12.001084	0.064751	27.204071	0.13444	12.897308
1422.279	110.071463	11.994232	0.064755	27.188539	0.134449	12.889945
1422.299	110.071463	11.99145	0.064757	27.182233	0.134453	12.886955
1422.319	110.071463	11.992436	0.064756	27.184468	0.134452	12.888015
1422.339	110.071463	11.993395	0.064756	27.186641	0.13445	12.889045
1422.359	110.071463	11.988344	0.064759	27.175191	0.134457	12.883617
1422.379	110.071463	11.991163	0.064757	27.181582	0.134453	12.886646
1422.399	110.071463	11.995334	0.064754	27.191037	0.134448	12.891129
1422.419	110.071463	11.990759	0.064757	27.180667	0.134454	12.886213
1422.439	110.071463	11.992178	0.064756	27.183883	0.134452	12.887737
1422.459	110.071463	12.002549	0.06475	27.207392	0.134438	12.898883
1422.479	110.071463	11.989253	0.064758	27.177253	0.134456	12.884594
1422.499	110.071463	11.991318	0.064757	27.181934	0.134453	12.886813
1422.519	110.071463	11.992949	0.064756	27.185632	0.134451	12.888566
1422.539	110.071463	11.989566	0.064758	27.177963	0.134455	12.884931
1422.559	110.071463	11.988787	0.064759	27.176196	0.134457	12.884093
1422.579	110.071463	11.992703	0.064756	27.185073	0.134451	12.888302
1422.599	110.071463	11.993331	0.064756	27.186498	0.13445	12.888977
1422.619	110.071463	11.990452	0.064757	27.179971	0.134454	12.885883
1422.639	110.071463	11.997118	0.064753	27.195081	0.134445	12.893046
1422.659	110.071463	11.994596	0.064755	27.189365	0.134449	12.890336
1422.679	110.071463	11.994288	0.064755	27.188665	0.134449	12.890005
1422.699	110.071463	11.992831	0.064756	27.185363	0.134451	12.888439
1422.719	110.071463	11.990719	0.064757	27.180576	0.134454	12.88617
1422.739	110.071463	11.991346	0.064757	27.181997	0.134453	12.886843
1422.759	110.071463	11.994991	0.064755	27.190259	0.134448	12.89076
1422.779	110.071463	11.987604	0.064759	27.173514	0.134458	12.882821
1422.799	110.071463	12.001575	0.06475	27.205184	0.134439	12.897836
1422.819	110.071463	11.992622	0.064756	27.184889	0.134451	12.888214
1422.839	110.071463	11.996156	0.064754	27.192899	0.134447	12.892012
1422.859	110.071463	11.997917	0.064753	27.196893	0.134444	12.893905
1422.879	110.071463	11.991346	0.064757	27.181997	0.134453	12.886843
1422.899	110.071463	11.992343	0.064756	27.184258	0.134452	12.887915
1422.919	110.071463	11.997069	0.064753	27.194969	0.134445	12.892993
1422.939	110.071463	11.991681	0.064757	27.182757	0.134453	12.887204
1422.959	110.071463	11.989589	0.064758	27.178014	0.134455	12.884955
1422.979	110.071463	11.993094	0.064756	27.185958	0.134451	12.888721
1422.999	110.071463	11.992504	0.064756	27.184623	0.134452	12.888088
1423.019	110.071463	11.98985	0.064758	27.178606	0.134455	12.885235
1423.039	110.071463	11.998661	0.064752	27.198578	0.134443	12.894704
1423.059	110.071463	11.996812	0.064753	27.194386	0.134446	12.892717
1423.079	110.071463	11.991382	0.064757	27.182078	0.134453	12.886882
1423.099	110.071463	11.996152	0.064754	27.192892	0.134447	12.892009
1423.119	110.071463	11.987548	0.064759	27.173387	0.134458	12.882761
1423.139	110.071463	11.993073	0.064756	27.185912	0.134451	12.888699
1423.159	110.071463	11.993736	0.064755	27.187414	0.13445	12.889411
1423.179	110.071463	11.996389	0.064754	27.19343	0.134446	12.892263
1423.199	110.071463	11.992968	0.064756	27.185673	0.134451	12.888586
1423.219	110.071463	11.99763	0.064753	27.196241	0.134445	12.893596
1423.239	110.071463	11.990361	0.064758	27.179763	0.134454	12.885784
1423.259	110.071463	11.989658	0.064758	27.178171	0.134455	12.885029
1423.279	110.071463	11.995186	0.064754	27.190702	0.134448	12.89097
1423.299	110.071463	11.987956	0.064759	27.174313	0.134458	12.8832
1423.319	110.071463	11.99067	0.064757	27.180466	0.134454	12.886117
1423.339	110.071463	11.989641	0.064758	27.178133	0.134455	12.885011
1423.359	110.071463	11.9919	0.064757	27.183253	0.134452	12.887438
1423.379	110.071463	11.994188	0.064755	27.188438	0.134449	12.889897
1423.399	110.071463	11.989763	0.064758	27.17841	0.134455	12.885142
1423.419	110.071463	11.991556	0.064757	27.182473	0.134453	12.887069
1423.439	110.071463	11.987501	0.064759	27.173282	0.134458	12.882711
1423.459	110.071463	11.98507	0.064761	27.167771	0.134461	12.880099
1423.479	110.071463	11.980891	0.064764	27.158298	0.134467	12.875607
1423.499	110.071463	11.989763	0.064758	27.17841	0.134455	12.885142
1423.519	110.071463	11.983512	0.064762	27.164238	0.134464	12.878424
1423.539	110.071463	11.982666	0.064763	27.162321	0.134465	12.877515
1423.559	110.071463	11.99149	0.064757	27.182323	0.134453	12.886998
1423.579	110.071463	11.989255	0.064758	27.177258	0.134456	12.884596
1423.599	110.071463	11.993587	0.064755	27.187077	0.13445	12.889251
1423.619	110.071463	11.987711	0.064759	27.173756	0.134458	12.882936
1423.639	110.071463	11.989801	0.064758	27.178495	0.134455	12.885183
1423.659	110.071463	11.986262	0.06476	27.170473	0.13446	12.88138
1423.679	110.071463	11.985131	0.064761	27.167909	0.134461	12.880164
1423.699	110.071463	11.989223	0.064758	27.177184	0.134456	12.884561
1423.719	110.071463	11.990488	0.064757	27.180051	0.134454	12.885921
1423.738	110.071463	11.994895	0.064755	27.190043	0.134448	12.890658
1423.758	110.071463	11.990464	0.064757	27.179997	0.134454	12.885895
1423.778	110.071463	11.990935	0.064757	27.181065	0.134454	12.886401
1423.798	110.071463	11.994168	0.064755	27.188394	0.134449	12.889876
1423.818	110.071463	11.985785	0.064761	27.169391	0.134461	12.880867
1423.838	110.071463	11.993175	0.064756	27.186143	0.134451	12.888809
1423.858	110.071463	11.993058	0.064756	27.185878	0.134451	12.888683
1423.878	110.071463	11.994199	0.064755	27.188465	0.134449	12.88991
1423.898	110.071463	11.992558	0.064756	27.184744	0.134451	12.888145
1423.918	110.071463	11.986169	0.06476	27.170263	0.13446	12.88128
1423.938	110.071463	11.99	0.064758	27.178946	0.134455	12.885397
1423.958	110.071463	11.993518	0.064755	27.186921	0.13445	12.889178
1423.978	110.071463	11.997394	0.064753	27.195707	0.134445	12.893343
1423.998	110.071463	11.986993	0.06476	27.17213	0.134459	12.882165
1424.018	110.071463	11.993142	0.064756	27.186067	0.134451	12.888773
1424.038	110.071463	11.993969	0.064755	27.187942	0.13445	12.889662
1424.058	110.071463	11.990508	0.064757	27.180097	0.134454	12.885942
1424.078	110.071463	11.989496	0.064758	27.177803	0.134456	12.884855
1424.098	110.071463	11.996723	0.064753	27.194186	0.134446	12.892622
1424.118	110.071463	11.998798	0.064752	27.198889	0.134443	12.894852
1424.138	110.071463	11.994157	0.064755	27.188369	0.134449	12.889864
1424.158	110.071463	11.992247	0.064756	27.184039	0.134452	12.887811
1424.178	110.071463	11.992958	0.064756	27.185651	0.134451	12.888575
1424.198	110.071463	11.988207	0.064759	27.17488	0.134457	12.883469
1424.218	110.071463	11.985461	0.064761	27.168656	0.134461	12.880518
1424.238	110.071463	11.986709	0.06476	27.171485	0.134459	12.881859
1424.258	110.071463	11.987679	0.064759	27.173684	0.134458	12.882902
1424.278	110.071463	11.987467	0.064759	27.173204	0.134458	12.882674
1424.298	110.071463	11.988168	0.064759	27.174793	0.134457	12.883428
1424.318	110.071463	11.994704	0.064755	27.189609	0.134449	12.890452
1424.338	110.071463	11.996195	0.064754	27.192988	0.134447	12.892054
1424.358	110.071463	11.990579	0.064757	27.180259	0.134454	12.886019
1424.378	110.071463	11.986907	0.06476	27.171934	0.134459	12.882072
1424.398	110.071463	11.989395	0.064758	27.177573	0.134456	12.884746
1424.418	110.071463	11.988282	0.064759	27.175051	0.134457	12.88355
1424.438	110.071463	11.990135	0.064758	27.179251	0.134455	12.885541
1424.458	110.071463	11.994641	0.064755	27.189467	0.134449	12.890385
1424.478	110.071463	11.989971	0.064758	27.178879	0.134455	12.885365
1424.498	110.071463	11.993478	0.064756	27.186831	0.13445	12.889135
1424.518	110.071463	11.992674	0.064756	27.185007	0.134451	12.88827
1424.538	110.071463	11.991862	0.064757	27.183168	0.134452	12.887398
1424.558	110.071463	11.993554	0.064755	27.187003	0.13445	12.889216
1424.578	110.071463	11.98481	0.064761	27.16718	0.134462	12.879819
1424.598	110.071463	11.984927	0.064761	27.167447	0.134462	12.879945
1424.618	110.071463	11.982683	0.064763	27.16236	0.134465	12.877533
1424.638	110.071463	11.984298	0.064762	27.16602	0.134462	12.879269
1424.658	110.071463	11.987383	0.064759	27.173015	0.134458	12.882585
1424.678	110.071463	11.983178	0.064762	27.163482	0.134464	12.878065
1424.698	110.071463	11.989191	0.064758	27.177113	0.134456	12.884528
1424.718	110.071463	11.989853	0.064758	27.178612	0.134455	12.885238
1424.738	110.071463	11.987386	0.064759	27.17302	0.134458	12.882587
1424.758	110.071463	11.993389	0.064756	27.186629	0.13445	12.889039
1424.778	110.071463	11.987596	0.064759	27.173496	0.134458	12.882813
1424.798	110.071463	11.992259	0.064756	27.184067	0.134452	12.887824
1424.818	110.071463	11.989638	0.064758	27.178126	0.134455	12.885008
1424.838	110.071463	11.98457	0.064761	27.166638	0.134462	12.879561
1424.858	110.071463	11.991464	0.064757	27.182265	0.134453	12.88697
1424.878	110.071463	11.98698	0.06476	27.172101	0.134459	12.882151
1424.898	110.071463	11.988045	0.064759	27.174514	0.134457	12.883295
1424.918	110.071463	11.990373	0.064758	27.179792	0.134454	12.885798
1424.938	110.071463	11.992854	0.064756	27.185414	0.134451	12.888463
1424.958	110.071463	11.987799	0.064759	27.173957	0.134458	12.883031
1424.978	110.071463	11.98953	0.064758	27.17788	0.134456	12.884891
1424.998	110.071463	11.987205	0.06476	27.17261	0.134459	12.882393
1425.018	110.071463	11.990472	0.064757	27.180015	0.134454	12.885904
1425.038	110.071463	11.983401	0.064762	27.163988	0.134464	12.878305
1425.058	110.071463	11.984933	0.064761	27.167459	0.134462	12.879951
1425.078	110.071463	11.986952	0.06476	27.172037	0.134459	12.882121
1425.098	110.071463	11.987241	0.06476	27.172692	0.134459	12.882432
1425.118	110.071463	11.9805	0.064764	27.157411	0.134468	12.875187
1425.138	110.071463	11.984401	0.064761	27.166254	0.134462	12.87938
1425.158	110.071463	11.988913	0.064758	27.176482	0.134456	12.884229
1425.178	110.071463	11.98754	0.064759	27.173369	0.134458	12.882753
1425.198	110.071463	11.988358	0.064759	27.175224	0.134457	12.883632
1425.218	110.071463	11.989887	0.064758	27.178691	0.134455	12.885276
1425.238	110.071463	11.98438	0.064761	27.166207	0.134462	12.879357
1425.258	110.071463	11.993577	0.064755	27.187055	0.13445	12.889241
1425.278	110.071463	11.988864	0.064759	27.17637	0.134456	12.884176
1425.298	110.071463	11.990597	0.064757	27.180298	0.134454	12.886038
1425.318	110.071463	11.988762	0.064759	27.17614	0.134457	12.884066
1425.338	110.071463	11.987024	0.06476	27.1722	0.134459	12.882199
1425.358	110.071463	11.988956	0.064758	27.17658	0.134456	12.884275
1425.378	110.071463	11.984364	0.064761	27.16617	0.134462	12.879339
1425.398	110.071463	11.989269	0.064758	27.177289	0.134456	12.884611
1425.418	110.071463	11.98832	0.064759	27.175138	0.134457	12.883591
1425.438	110.071463	11.99171	0.064757	27.182823	0.134453	12.887235
1425.458	110.071463	11.994029	0.064755	27.188079	0.13445	12.889727
1425.478	110.071463	11.985349	0.064761	27.168402	0.134461	12.880398
1425.498	110.071463	11.983932	0.064762	27.165192	0.134463	12.878876
1425.518	110.071463	11.982697	0.064763	27.162391	0.134465	12.877548
1425.538	110.071463	11.983838	0.064762	27.164978	0.134463	12.878774
1425.558	110.071463	11.976379	0.064767	27.148069	0.134473	12.870758
1425.578	110.071463	11.978132	0.064766	27.152044	0.134471	12.872642
1425.598	110.071463	11.978996	0.064765	27.154002	0.13447	12.873571
1425.618	110.071463	11.979917	0.064764	27.156089	0.134468	12.87456
1425.638	110.071463	11.975322	0.064767	27.145674	0.134474	12.869623
1425.658	110.071463	11.968415	0.064772	27.130016	0.134484	12.862199
1425.678	110.071463	11.977327	0.064766	27.150218	0.134472	12.871777
1425.698	110.071463	11.975072	0.064768	27.145107	0.134475	12.869354
1425.718	110.071463	11.974171	0.064768	27.143066	0.134476	12.868386
1425.738	110.071463	11.971924	0.06477	27.137972	0.134479	12.865971
1425.758	110.071463	11.981036	0.064764	27.158626	0.134467	12.875763
1425.778	110.071463	11.973319	0.064769	27.141134	0.134477	12.86747
1425.798	110.071463	11.974826	0.064768	27.144549	0.134475	12.869089
1425.818	110.071463	11.973182	0.064769	27.140823	0.134477	12.867323
1425.838	110.071463	11.971237	0.06477	27.136414	0.13448	12.865232
1425.858	110.071463	11.978478	0.064765	27.152828	0.13447	12.873014
1425.878	110.071463	11.972736	0.064769	27.139812	0.134478	12.866843
1425.898	110.071463	11.982277	0.064763	27.16144	0.134465	12.877097
1425.918	110.071463	11.979044	0.064765	27.15411	0.13447	12.873622
1425.938	110.071463	11.972232	0.064769	27.13867	0.134479	12.866302
1425.958	110.071463	11.970168	0.064771	27.133991	0.134481	12.864084
1425.978	110.071463	11.973111	0.064769	27.140662	0.134477	12.867246
1425.998	110.071463	11.974121	0.064768	27.142952	0.134476	12.868332
1426.018	110.071463	11.977527	0.064766	27.150673	0.134472	12.871993
1426.038	110.071463	11.969232	0.064771	27.131869	0.134483	12.863078
1426.058	110.071463	11.975753	0.064767	27.146652	0.134474	12.870086
1426.078	110.071463	11.973676	0.064768	27.141942	0.134477	12.867853
1426.098	110.071463	11.973526	0.064769	27.141604	0.134477	12.867693
1426.118	110.071463	11.971166	0.06477	27.136252	0.13448	12.865156
1426.138	110.071463	11.971411	0.06477	27.136809	0.13448	12.86542
1426.158	110.071463	11.970716	0.06477	27.135234	0.134481	12.864673
1426.178	110.071463	11.970357	0.064771	27.134419	0.134481	12.864286
1426.198	110.071463	11.966384	0.064773	27.125414	0.134486	12.860017
1426.218	110.071463	11.967938	0.064772	27.128937	0.134484	12.861688
1426.238	110.071463	11.969765	0.064771	27.133077	0.134482	12.86365
1426.258	110.071463	11.971921	0.06477	27.137964	0.134479	12.865967
1426.278	110.071463	11.97115	0.06477	27.136217	0.13448	12.865139
1426.298	110.071463	11.975536	0.064767	27.146159	0.134474	12.869853
1426.318	110.071463	11.976933	0.064766	27.149325	0.134472	12.871353
1426.338	110.071463	11.973602	0.064768	27.141774	0.134477	12.867774
1426.358	110.071463	11.969333	0.064771	27.132097	0.134482	12.863186
1426.378	110.071463	11.967786	0.064772	27.128592	0.134485	12.861524
1426.398	110.071463	11.966157	0.064773	27.124898	0.134487	12.859773
1426.418	110.071463	11.967288	0.064773	27.127462	0.134485	12.860988
1426.438	110.071463	11.958482	0.064778	27.1075	0.134497	12.851525
1426.458	110.071463	11.966462	0.064773	27.125589	0.134486	12.8601
1426.478	110.071463	11.971526	0.06477	27.13707	0.13448	12.865543
1426.498	110.071463	11.964194	0.064775	27.120448	0.134489	12.857663
1426.518	110.071463	11.966663	0.064773	27.126045	0.134486	12.860317
1426.538	110.071463	11.969017	0.064771	27.131381	0.134483	12.862846
1426.558	110.071463	11.968166	0.064772	27.129453	0.134484	12.861932
1426.578	110.071463	11.962506	0.064776	27.116623	0.134492	12.85585
1426.598	110.071463	11.971473	0.06477	27.136948	0.13448	12.865486
1426.618	110.071463	11.976608	0.064767	27.148588	0.134473	12.871004
1426.638	110.071463	11.966579	0.064773	27.125855	0.134486	12.860227
1426.658	110.071463	11.967679	0.064772	27.128349	0.134485	12.861409
1426.678	110.071463	11.970061	0.064771	27.133749	0.134482	12.863969
1426.698	110.071463	11.96816	0.064772	27.12944	0.134484	12.861926
1426.718	110.071463	11.971588	0.06477	27.13721	0.134479	12.86561
1426.738	110.071463	11.97018	0.064771	27.134019	0.134481	12.864097
1426.758	110.071463	11.969945	0.064771	27.133485	0.134482	12.863844
1426.778	110.071463	11.969167	0.064771	27.131722	0.134483	12.863008
1426.798	110.071463	11.967816	0.064772	27.12866	0.134485	12.861556
1426.818	110.071463	11.96308	0.064775	27.117923	0.134491	12.856466
1426.838	110.071463	11.969912	0.064771	27.13341	0.134482	12.863808
1426.858	110.071463	11.969623	0.064771	27.132756	0.134482	12.863498
1426.878	110.071463	11.966721	0.064773	27.126176	0.134486	12.860379
1426.898	110.071463	11.969973	0.064771	27.133548	0.134482	12.863874
1426.918	110.071463	11.969658	0.064771	27.132836	0.134482	12.863536
1426.938	110.071463	11.977367	0.064766	27.150309	0.134472	12.87182
1426.958	110.071463	11.976084	0.064767	27.147401	0.134473	12.870441
1426.978	110.071463	11.970508	0.064771	27.134761	0.134481	12.864449
1426.998	110.071463	11.972001	0.06477	27.138145	0.134479	12.866053
1427.018	110.071463	11.969255	0.064771	27.131922	0.134483	12.863103
1427.038	110.071463	11.970501	0.064771	27.134745	0.134481	12.864441
1427.058	110.071463	11.969151	0.064771	27.131686	0.134483	12.862991
1427.078	110.071463	11.972537	0.064769	27.139361	0.134478	12.86663
1427.098	110.071463	11.967859	0.064772	27.128757	0.134484	12.861603
1427.118	110.071463	11.971928	0.06477	27.13798	0.134479	12.865975
1427.138	110.071463	11.968555	0.064772	27.130334	0.134484	12.86235
1427.158	110.071463	11.970005	0.064771	27.133621	0.134482	12.863908
1427.178	110.071463	11.968609	0.064772	27.130458	0.134483	12.862409
1427.198	110.071463	11.966914	0.064773	27.126615	0.134486	12.860587
[truncated: 989 more rows]
