# Supplementary material for: Stress relaxation in the presence of sudden strain bursts: Methodology and stress relaxation data of microcast aluminium microwires
Source: Data Brief. 2018 Nov 14;21:2134–41. doi: 10.1016/j.dib.2018.11.047 (PMC6265499; doi:10.1016/j.dib.2018.11.047)
Supplement: Supplementary file 2 — Supplementary material [file mmc2.zip › Data in brief/Annealed/AN_27_2/Stress relaxation txt files/An_27_2_Relaxcycle0019.txt]

Time[s]	Motordispl[�m]	Force[mN]	EngStrain	EngStress[MPa]	Shearstrain	Shearstress [MPa]
1524.173000	133.137925	13.010451	0.079302	29.492106	0.164127	13.982054
1524.193000	133.137925	13.009451	0.079303	29.489838	0.164129	13.980978
1524.213000	133.137925	13.010858	0.079302	29.493028	0.164127	13.982491
1524.233000	133.137925	13.004651	0.079306	29.478958	0.164135	13.975820
1524.253000	133.137925	12.994399	0.079312	29.455720	0.164149	13.964803
1524.273000	133.137925	12.984027	0.079319	29.432208	0.164162	13.953656
1524.293000	133.137925	12.982776	0.079320	29.429373	0.164164	13.952312
1524.313000	133.137925	12.989431	0.079316	29.444457	0.164155	13.959464
1524.333000	133.137925	12.983353	0.079320	29.430680	0.164163	13.952932
1524.353000	133.137925	12.981997	0.079321	29.427606	0.164165	13.951475
1524.373000	133.137925	12.984106	0.079319	29.432386	0.164162	13.953741
1524.393000	133.137925	12.966986	0.079330	29.393578	0.164185	13.935342
1524.413000	133.137925	12.961942	0.079334	29.382146	0.164192	13.929922
1524.433000	133.137925	12.962276	0.079333	29.382903	0.164191	13.930281
1524.453000	133.137925	12.957795	0.079336	29.372745	0.164197	13.925465
1524.473000	133.137925	12.954460	0.079339	29.365185	0.164202	13.921881
1524.493000	133.137925	12.953230	0.079339	29.362397	0.164203	13.920559
1524.513000	133.137925	12.948215	0.079343	29.351028	0.164210	13.915169
1524.533000	133.137925	12.952560	0.079340	29.360877	0.164204	13.919839
1524.553000	133.137925	12.946501	0.079344	29.347144	0.164212	13.913328
1524.573000	133.137925	12.946059	0.079344	29.346141	0.164213	13.912853
1524.593000	133.137925	12.947998	0.079343	29.350537	0.164210	13.914936
1524.613000	133.137925	12.940344	0.079348	29.333187	0.164220	13.906711
1524.633000	133.137925	12.935356	0.079351	29.321880	0.164227	13.901351
1524.653000	133.137925	12.938808	0.079349	29.329704	0.164222	13.905060
1524.673000	133.137925	12.932127	0.079353	29.314560	0.164231	13.897880
1524.693000	133.137925	12.927825	0.079356	29.304809	0.164237	13.893257
1524.713000	133.137925	12.931335	0.079354	29.312765	0.164232	13.897029
1524.733000	133.137925	12.930553	0.079354	29.310992	0.164233	13.896188
1524.753000	133.137925	12.923225	0.079359	29.294381	0.164243	13.888313
1524.773000	133.137925	12.929938	0.079355	29.309599	0.164234	13.895528
1524.793000	133.137925	12.924745	0.079358	29.297827	0.164241	13.889947
1524.813000	133.137925	12.925894	0.079357	29.300431	0.164240	13.891182
1524.833000	133.137925	12.921735	0.079360	29.291003	0.164245	13.886712
1524.853000	133.137925	12.921745	0.079360	29.291027	0.164245	13.886723
1524.873000	133.137925	12.920930	0.079360	29.289179	0.164246	13.885847
1524.893000	133.137925	12.920457	0.079361	29.288107	0.164247	13.885339
1524.913000	133.137925	12.907504	0.079369	29.258746	0.164264	13.871419
1524.933000	133.137925	12.910067	0.079367	29.264555	0.164261	13.874173
1524.953000	133.137925	12.907048	0.079369	29.257713	0.164265	13.870929
1524.973000	133.137925	12.911461	0.079367	29.267715	0.164259	13.875671
1524.993000	133.137925	12.905628	0.079370	29.254492	0.164266	13.869402
1525.013000	133.137925	12.903464	0.079372	29.249587	0.164269	13.867077
1525.033000	133.137925	12.899114	0.079375	29.239726	0.164275	13.862402
1525.053000	133.137925	12.899793	0.079374	29.241265	0.164274	13.863132
1525.073000	133.137925	12.899528	0.079374	29.240665	0.164275	13.862847
1525.093000	133.137925	12.895971	0.079377	29.232601	0.164279	13.859024
1525.113000	133.137925	12.897576	0.079376	29.236240	0.164277	13.860749
1525.133000	133.137925	12.895704	0.079377	29.231997	0.164280	13.858738
1525.153000	133.137925	12.904683	0.079371	29.252351	0.164268	13.868387
1525.173000	133.137925	12.899058	0.079375	29.239599	0.164275	13.862342
1525.193000	133.137925	12.895665	0.079377	29.231908	0.164280	13.858695
1525.213000	133.137925	12.890296	0.079380	29.219737	0.164287	13.852925
1525.233000	133.137925	12.888065	0.079382	29.214681	0.164290	13.850528
1525.253000	133.137925	12.889153	0.079381	29.217148	0.164288	13.851698
1525.273000	133.137925	12.885024	0.079384	29.207787	0.164294	13.847260
1525.293000	133.137925	12.879709	0.079387	29.195739	0.164301	13.841548
1525.313000	133.137925	12.877232	0.079389	29.190124	0.164304	13.838886
1525.333000	133.137925	12.875484	0.079390	29.186162	0.164306	13.837007
1525.353000	133.137925	12.867487	0.079395	29.168035	0.164317	13.828413
1525.373000	133.137925	12.863563	0.079398	29.159139	0.164322	13.824196
1525.393000	133.137925	12.858112	0.079401	29.146783	0.164330	13.818338
1525.413000	133.137925	12.861812	0.079399	29.155170	0.164325	13.822314
1525.433000	133.137925	12.861781	0.079399	29.155101	0.164325	13.822281
1525.453000	133.137925	12.853747	0.079404	29.136889	0.164335	13.813647
1525.473000	133.137925	12.852225	0.079405	29.133439	0.164337	13.812012
1525.493000	133.137925	12.846768	0.079409	29.121069	0.164345	13.806147
1525.513000	133.137925	12.843231	0.079411	29.113050	0.164349	13.802345
1525.533000	133.137925	12.843087	0.079411	29.112725	0.164349	13.802191
1525.553000	133.137925	12.827877	0.079421	29.078246	0.164370	13.785845
1525.573000	133.137925	12.838237	0.079414	29.101730	0.164356	13.796979
1525.593000	133.137925	12.837143	0.079415	29.099250	0.164357	13.795803
1525.613000	133.137925	12.835002	0.079416	29.094397	0.164360	13.793502
1525.633000	133.137925	12.832692	0.079418	29.089160	0.164363	13.791019
1525.653000	133.137925	12.826842	0.079422	29.075901	0.164371	13.784733
1525.673000	133.137925	12.833004	0.079418	29.089868	0.164363	13.791355
1525.693000	133.137925	12.828563	0.079421	29.079801	0.164369	13.786582
1525.713000	133.137925	12.823466	0.079424	29.068248	0.164376	13.781105
1525.733000	133.137925	12.816547	0.079429	29.052563	0.164385	13.773669
1525.753000	133.137925	12.814906	0.079430	29.048844	0.164387	13.771905
1525.773000	133.137925	12.811532	0.079432	29.041195	0.164391	13.768279
1525.793000	133.137925	12.806047	0.079435	29.028762	0.164399	13.762385
1525.813000	133.137925	12.810804	0.079432	29.039546	0.164392	13.767497
1525.833000	133.137925	12.809672	0.079433	29.036980	0.164394	13.766281
1525.853000	133.137925	12.807035	0.079435	29.031001	0.164397	13.763446
1525.873000	133.137925	12.800837	0.079439	29.016951	0.164406	13.756785
1525.893000	133.138006	12.803504	0.079437	29.022997	0.164402	13.759652
1525.913000	133.138006	12.802568	0.079438	29.020875	0.164403	13.758646
1525.933000	133.138006	12.791701	0.079445	28.996242	0.164418	13.746967
1525.953000	133.138006	12.801644	0.079438	29.018782	0.164405	13.757653
1525.973000	133.138006	12.801571	0.079438	29.018616	0.164405	13.757574
1525.993000	133.138006	12.806566	0.079435	29.029939	0.164398	13.762943
1526.013000	133.138006	12.802180	0.079438	29.019996	0.164404	13.758229
1526.033000	133.138006	12.798255	0.079440	29.011099	0.164409	13.754011
1526.053000	133.138006	12.804317	0.079437	29.024840	0.164401	13.760525
1526.073000	133.138006	12.788039	0.079447	28.987941	0.164423	13.743032
1526.093000	133.138006	12.794228	0.079443	29.001971	0.164414	13.749683
1526.113000	133.138006	12.792580	0.079444	28.998236	0.164417	13.747912
1526.133000	133.138006	12.794992	0.079443	29.003702	0.164413	13.750504
1526.153000	133.138006	12.792606	0.079444	28.998294	0.164417	13.747940
1526.173000	133.138006	12.793915	0.079443	29.001261	0.164415	13.749347
1526.193000	133.138006	12.793740	0.079443	29.000865	0.164415	13.749159
1526.213000	133.138006	12.792512	0.079444	28.998082	0.164417	13.747840
1526.233000	133.138006	12.786324	0.079448	28.984055	0.164425	13.741189
1526.253000	133.138006	12.797242	0.079441	29.008803	0.164410	13.752922
1526.273000	133.138006	12.796412	0.079442	29.006923	0.164412	13.752031
1526.293000	133.138006	12.800407	0.079439	29.015977	0.164406	13.756324
1526.313000	133.138006	12.797720	0.079441	29.009888	0.164410	13.753437
1526.333000	133.138006	12.798981	0.079440	29.012745	0.164408	13.754791
1526.353000	133.138006	12.792137	0.079444	28.997231	0.164417	13.747436
1526.373000	133.138006	12.792049	0.079445	28.997032	0.164417	13.747342
1526.393000	133.138006	12.773416	0.079457	28.954795	0.164442	13.727317
1526.413000	133.138006	12.761148	0.079465	28.926984	0.164458	13.714133
1526.433000	133.138006	12.762816	0.079464	28.930766	0.164456	13.715925
1526.453000	133.138006	12.750948	0.079471	28.903864	0.164472	13.703171
1526.473000	133.138006	12.756248	0.079468	28.915878	0.164465	13.708867
1526.493000	133.138006	12.746165	0.079474	28.893021	0.164478	13.698031
1526.513000	133.138006	12.753832	0.079469	28.910401	0.164468	13.706270
1526.533000	133.138006	12.755224	0.079469	28.913557	0.164466	13.707767
1526.553000	133.138006	12.759244	0.079466	28.922670	0.164461	13.712087
1526.573000	133.138006	12.753201	0.079470	28.908971	0.164469	13.705592
1526.593000	133.138006	12.753287	0.079470	28.909165	0.164469	13.705684
1526.613000	133.138006	12.756656	0.079468	28.916802	0.164464	13.709305
1526.633000	133.138006	12.747718	0.079473	28.896543	0.164476	13.699700
1526.653000	133.138006	12.754000	0.079469	28.910781	0.164468	13.706451
1526.673000	133.138006	12.751729	0.079471	28.905635	0.164471	13.704011
1526.693000	133.138006	12.745630	0.079475	28.891808	0.164479	13.697456
1526.713000	133.138006	12.748605	0.079473	28.898552	0.164475	13.700653
1526.733000	133.138006	12.746764	0.079474	28.894379	0.164477	13.698675
1526.753000	133.138006	12.748576	0.079473	28.898487	0.164475	13.700622
1526.773000	133.138006	12.748626	0.079473	28.898600	0.164475	13.700676
1526.793000	133.138006	12.753184	0.079470	28.908933	0.164469	13.705574
1526.813000	133.138006	12.750613	0.079472	28.903105	0.164472	13.702812
1526.833000	133.138006	12.746092	0.079475	28.892856	0.164478	13.697953
1526.853000	133.138006	12.749083	0.079473	28.899636	0.164474	13.701167
1526.873000	133.138006	12.747096	0.079474	28.895133	0.164477	13.699032
1526.893000	133.138006	12.741963	0.079477	28.883497	0.164484	13.693515
1526.913000	133.138006	12.750624	0.079472	28.903129	0.164472	13.702823
1526.933000	133.138006	12.743257	0.079476	28.886431	0.164482	13.694906
1526.953000	133.138006	12.741825	0.079477	28.883183	0.164484	13.693366
1526.973000	133.138006	12.738429	0.079480	28.875486	0.164489	13.689718
1526.993000	133.138087	12.738544	0.079480	28.875747	0.164488	13.689841
1527.013000	133.138006	12.740314	0.079478	28.879758	0.164486	13.691743
1527.033000	133.138087	12.739120	0.079479	28.877053	0.164488	13.690460
1527.053000	133.138087	12.743315	0.079476	28.886561	0.164482	13.694968
1527.073000	133.138087	12.734246	0.079482	28.866004	0.164494	13.685222
1527.093000	133.138087	12.735806	0.079481	28.869540	0.164492	13.686899
1527.113000	133.138087	12.730808	0.079485	28.858211	0.164499	13.681527
1527.133000	133.138087	12.733692	0.079483	28.864748	0.164495	13.684627
1527.153000	133.138087	12.730660	0.079485	28.857875	0.164499	13.681368
1527.173000	133.138087	12.733475	0.079483	28.864256	0.164495	13.684393
1527.193000	133.138087	12.735767	0.079481	28.869450	0.164492	13.686856
1527.213000	133.138087	12.728445	0.079486	28.852854	0.164502	13.678988
1527.233000	133.138087	12.731833	0.079484	28.860534	0.164497	13.682629
1527.253000	133.138087	12.732035	0.079484	28.860991	0.164497	13.682845
1527.273000	133.138087	12.732336	0.079484	28.861674	0.164497	13.683169
1527.293000	133.138087	12.731075	0.079484	28.858816	0.164498	13.681814
1527.313000	133.138087	12.724968	0.079488	28.844971	0.164506	13.675251
1527.333000	133.138087	12.731987	0.079484	28.860882	0.164497	13.682794
1527.353000	133.138087	12.725653	0.079488	28.846526	0.164506	13.675988
1527.373000	133.138087	12.722184	0.079490	28.838662	0.164510	13.672259
1527.393000	133.138087	12.725902	0.079488	28.847090	0.164505	13.676255
1527.413000	133.138087	12.721850	0.079490	28.837904	0.164511	13.671900
1527.433000	133.138087	12.726502	0.079487	28.848451	0.164504	13.676900
1527.453000	133.138087	12.721120	0.079491	28.836250	0.164512	13.671116
1527.473000	133.138087	12.719586	0.079492	28.832772	0.164514	13.669467
1527.493000	133.138087	12.718889	0.079492	28.831193	0.164515	13.668718
1527.513000	133.138087	12.718851	0.079492	28.831106	0.164515	13.668677
1527.533000	133.138087	12.722222	0.079490	28.838748	0.164510	13.672300
1527.553000	133.138087	12.713519	0.079496	28.819020	0.164522	13.662947
1527.573000	133.138087	12.717285	0.079493	28.827557	0.164517	13.666995
1527.593000	133.138087	12.712463	0.079497	28.816626	0.164523	13.661812
1527.613000	133.138087	12.720109	0.079492	28.833957	0.164513	13.670029
1527.633000	133.138087	12.717470	0.079493	28.827977	0.164516	13.667194
1527.653000	133.138087	12.722291	0.079490	28.838903	0.164510	13.672374
1527.673000	133.138087	12.725201	0.079488	28.845500	0.164506	13.675501
1527.693000	133.138087	12.721646	0.079491	28.837442	0.164511	13.671681
1527.713000	133.138087	12.722097	0.079490	28.838464	0.164510	13.672165
1527.733000	133.138087	12.719084	0.079492	28.831634	0.164514	13.668927
1527.753000	133.138087	12.718684	0.079492	28.830729	0.164515	13.668498
1527.773000	133.138087	12.723557	0.079489	28.841773	0.164508	13.673734
1527.793000	133.138087	12.720873	0.079491	28.835690	0.164512	13.670850
1527.813000	133.138087	12.724916	0.079488	28.844854	0.164507	13.675195
1527.833000	133.138087	12.721892	0.079490	28.838000	0.164511	13.671946
1527.853000	133.138087	12.719230	0.079492	28.831965	0.164514	13.669084
1527.873000	133.138087	12.720274	0.079491	28.834332	0.164513	13.670206
1527.893000	133.138087	12.720410	0.079491	28.834641	0.164513	13.670353
1527.913000	133.138087	12.723086	0.079490	28.840706	0.164509	13.673229
1527.933000	133.138087	12.719034	0.079492	28.831520	0.164514	13.668873
1527.953000	133.138087	12.718992	0.079492	28.831425	0.164514	13.668829
1527.973000	133.138087	12.722097	0.079490	28.838464	0.164510	13.672165
1527.993000	133.138087	12.721142	0.079491	28.836300	0.164512	13.671140
1528.013000	133.138087	12.722805	0.079490	28.840069	0.164509	13.672926
1528.033000	133.138087	12.722888	0.079490	28.840258	0.164509	13.673016
1528.053000	133.138087	12.716671	0.079494	28.826164	0.164517	13.666334
1528.073000	133.138087	12.718857	0.079492	28.831120	0.164515	13.668684
1528.093000	133.138087	12.722557	0.079490	28.839507	0.164510	13.672660
1528.113000	133.138087	12.729713	0.079485	28.855729	0.164500	13.680351
1528.133000	133.138087	12.723829	0.079489	28.842391	0.164508	13.674027
1528.153000	133.138087	12.722184	0.079490	28.838661	0.164510	13.672259
1528.173000	133.138087	12.722620	0.079490	28.839651	0.164510	13.672728
1528.193000	133.138087	12.718859	0.079492	28.831123	0.164515	13.668685
1528.213000	133.138087	12.718618	0.079493	28.830578	0.164515	13.668427
1528.233000	133.138087	12.714200	0.079495	28.820563	0.164521	13.663679
1528.253000	133.138087	12.714456	0.079495	28.821145	0.164520	13.663954
1528.273000	133.138087	12.716016	0.079494	28.824679	0.164518	13.665630
1528.293000	133.138087	12.717808	0.079493	28.828742	0.164516	13.667556
1528.313000	133.138087	12.712937	0.079496	28.817700	0.164522	13.662321
1528.333000	133.138087	12.717126	0.079493	28.827195	0.164517	13.666823
1528.353000	133.138087	12.712899	0.079496	28.817613	0.164523	13.662280
1528.373000	133.138087	12.712208	0.079497	28.816049	0.164523	13.661539
1528.393000	133.138167	12.711909	0.079497	28.815371	0.164524	13.661217
1528.413000	133.138087	12.714395	0.079495	28.821005	0.164521	13.663888
1528.433000	133.138167	12.714332	0.079495	28.820863	0.164521	13.663821
1528.453000	133.138167	12.713974	0.079496	28.820051	0.164521	13.663436
1528.473000	133.138087	12.715070	0.079495	28.822535	0.164520	13.664614
1528.493000	133.138167	12.712774	0.079496	28.817331	0.164523	13.662147
1528.513000	133.138167	12.710032	0.079498	28.811116	0.164526	13.659200
1528.533000	133.138167	12.708267	0.079499	28.807113	0.164529	13.657302
1528.553000	133.138167	12.713215	0.079496	28.818330	0.164522	13.662620
1528.573000	133.138167	12.704089	0.079502	28.797644	0.164534	13.652813
1528.593000	133.138167	12.708073	0.079499	28.806675	0.164529	13.657094
1528.613000	133.138167	12.707480	0.079500	28.805329	0.164530	13.656457
1528.632000	133.138167	12.700237	0.079505	28.788911	0.164539	13.648673
1528.652000	133.138167	12.705738	0.079501	28.801381	0.164532	13.654584
1528.672000	133.138167	12.709101	0.079499	28.809004	0.164528	13.658199
1528.692000	133.138167	12.707333	0.079500	28.804997	0.164530	13.656299
1528.712000	133.138167	12.702141	0.079503	28.793228	0.164537	13.650719
1528.732000	133.138167	12.709776	0.079498	28.810536	0.164527	13.658925
1528.752000	133.138167	12.701566	0.079504	28.791924	0.164538	13.650101
1528.772000	133.138167	12.710250	0.079498	28.811609	0.164526	13.659434
1528.792000	133.138167	12.698763	0.079506	28.785571	0.164541	13.647089
1528.812000	133.138167	12.703297	0.079503	28.795848	0.164535	13.651962
1528.832000	133.138167	12.701793	0.079504	28.792438	0.164537	13.650345
1528.852000	133.138167	12.701298	0.079504	28.791316	0.164538	13.649813
1528.872000	133.138167	12.701323	0.079504	28.791374	0.164538	13.649840
1528.892000	133.138167	12.700891	0.079504	28.790394	0.164539	13.649376
1528.912000	133.138167	12.701834	0.079504	28.792531	0.164537	13.650389
1528.932000	133.138167	12.701212	0.079504	28.791123	0.164538	13.649721
1528.952000	133.138167	12.699085	0.079505	28.786300	0.164541	13.647435
1528.972000	133.138167	12.704904	0.079502	28.799491	0.164533	13.653689
1528.992000	133.138167	12.707115	0.079500	28.804502	0.164530	13.656064
1529.012000	133.138167	12.700635	0.079504	28.789814	0.164539	13.649101
1529.032000	133.138167	12.701248	0.079504	28.791205	0.164538	13.649760
1529.052000	133.138167	12.700163	0.079505	28.788745	0.164540	13.648594
1529.072000	133.138167	12.699493	0.079505	28.787226	0.164540	13.647874
1529.092000	133.138167	12.707052	0.079500	28.804360	0.164530	13.655997
1529.112000	133.138167	12.700522	0.079504	28.789558	0.164539	13.648979
1529.132000	133.138167	12.704659	0.079502	28.798937	0.164534	13.653426
1529.152000	133.138167	12.698575	0.079506	28.785145	0.164542	13.646887
1529.172000	133.138167	12.705766	0.079501	28.801444	0.164532	13.654615
1529.192000	133.138167	12.709484	0.079499	28.809872	0.164527	13.658610
1529.212000	133.138167	12.700196	0.079505	28.788819	0.164539	13.648629
1529.232000	133.138167	12.698048	0.079506	28.783951	0.164542	13.646321
1529.252000	133.138167	12.703917	0.079502	28.797254	0.164535	13.652628
1529.272000	133.138167	12.703524	0.079502	28.796363	0.164535	13.652206
1529.292000	133.138167	12.693623	0.079509	28.773920	0.164548	13.641566
1529.312000	133.138167	12.701072	0.079504	28.790805	0.164538	13.649571
1529.332000	133.138167	12.698069	0.079506	28.783998	0.164542	13.646343
1529.352000	133.138167	12.697934	0.079506	28.783691	0.164542	13.646198
1529.372000	133.138167	12.697876	0.079506	28.783560	0.164543	13.646136
1529.392000	133.138167	12.696138	0.079507	28.779620	0.164545	13.644268
1529.412000	133.138167	12.696710	0.079507	28.780917	0.164544	13.644883
1529.432000	133.138167	12.695190	0.079508	28.777471	0.164546	13.643249
1529.452000	133.138167	12.694477	0.079508	28.775856	0.164547	13.642483
1529.472000	133.138167	12.696123	0.079507	28.779586	0.164545	13.644252
1529.492000	133.138167	12.703375	0.079503	28.796025	0.164535	13.652045
1529.512000	133.138167	12.707383	0.079500	28.805111	0.164530	13.656353
1529.532000	133.138167	12.695125	0.079508	28.777325	0.164546	13.643180
1529.552000	133.138167	12.703465	0.079502	28.796230	0.164535	13.652143
1529.572000	133.138167	12.700275	0.079505	28.788999	0.164539	13.648714
1529.592000	133.138167	12.701188	0.079504	28.791067	0.164538	13.649695
1529.612000	133.138167	12.698503	0.079506	28.784980	0.164542	13.646809
1529.632000	133.138167	12.699368	0.079505	28.786943	0.164541	13.647740
1529.652000	133.138167	12.703274	0.079503	28.795796	0.164535	13.651937
1529.672000	133.138167	12.700114	0.079505	28.788632	0.164540	13.648540
1529.692000	133.138167	12.701619	0.079504	28.792046	0.164538	13.650159
1529.712000	133.138167	12.700717	0.079504	28.790001	0.164539	13.649189
1529.732000	133.138167	12.698259	0.079506	28.784427	0.164542	13.646547
1529.752000	133.138167	12.697804	0.079506	28.783397	0.164543	13.646058
1529.772000	133.138167	12.698227	0.079506	28.784356	0.164542	13.646513
1529.792000	133.138167	12.691618	0.079510	28.769375	0.164551	13.639411
1529.812000	133.138167	12.688783	0.079512	28.762948	0.164555	13.636364
1529.832000	133.138167	12.701107	0.079504	28.790884	0.164538	13.649608
1529.852000	133.138167	12.694072	0.079509	28.774938	0.164548	13.642048
1529.872000	133.138167	12.690534	0.079511	28.766917	0.164552	13.638245
1529.892000	133.138167	12.689364	0.079512	28.764265	0.164554	13.636988
1529.912000	133.138167	12.693482	0.079509	28.773599	0.164548	13.641414
1529.932000	133.138167	12.692622	0.079510	28.771651	0.164550	13.640490
1529.952000	133.138167	12.686023	0.079514	28.756691	0.164558	13.633397
1529.972000	133.138167	12.694292	0.079508	28.775435	0.164547	13.642284
1529.992000	133.138167	12.691533	0.079510	28.769181	0.164551	13.639319
1530.012000	133.138167	12.687412	0.079513	28.759840	0.164556	13.634890
1530.032000	133.138167	12.694124	0.079509	28.775054	0.164548	13.642103
1530.052000	133.138167	12.696868	0.079507	28.781276	0.164544	13.645053
1530.072000	133.138167	12.691932	0.079510	28.770085	0.164550	13.639747
1530.092000	133.138167	12.697489	0.079506	28.782683	0.164543	13.645720
1530.112000	133.138167	12.691507	0.079510	28.769123	0.164551	13.639291
1530.132000	133.138167	12.695870	0.079507	28.779012	0.164545	13.643980
1530.152000	133.138167	12.692090	0.079510	28.770444	0.164550	13.639918
1530.172000	133.138167	12.696692	0.079507	28.780877	0.164544	13.644864
1530.192000	133.138167	12.696061	0.079507	28.779446	0.164545	13.644185
1530.212000	133.138167	12.687279	0.079513	28.759539	0.164557	13.634748
1530.232000	133.138167	12.698693	0.079506	28.785411	0.164541	13.647013
1530.252000	133.138167	12.689541	0.079512	28.764667	0.164554	13.637179
1530.272000	133.138167	12.691179	0.079510	28.768380	0.164551	13.638939
1530.292000	133.138167	12.694166	0.079509	28.775149	0.164547	13.642148
1530.312000	133.138167	12.693233	0.079509	28.773036	0.164549	13.641147
1530.332000	133.138167	12.693497	0.079509	28.773633	0.164548	13.641430
1530.352000	133.138167	12.688948	0.079512	28.763322	0.164554	13.636541
1530.372000	133.138167	12.691663	0.079510	28.769477	0.164551	13.639459
1530.392000	133.138167	12.691575	0.079510	28.769277	0.164551	13.639364
1530.412000	133.138167	12.693037	0.079509	28.772591	0.164549	13.640935
1530.432000	133.138167	12.687705	0.079513	28.760504	0.164556	13.635205
1530.452000	133.138167	12.691135	0.079510	28.768280	0.164551	13.638892
1530.472000	133.138167	12.690827	0.079511	28.767580	0.164552	13.638560
1530.492000	133.138167	12.692713	0.079509	28.771857	0.164549	13.640588
1530.512000	133.138167	12.685388	0.079514	28.755252	0.164559	13.632715
1530.532000	133.138167	12.691496	0.079510	28.769097	0.164551	13.639279
1530.552000	133.138167	12.694451	0.079508	28.775797	0.164547	13.642455
1530.572000	133.138167	12.685435	0.079514	28.755359	0.164559	13.632766
1530.592000	133.138167	12.686102	0.079514	28.756871	0.164558	13.633483
1530.612000	133.138167	12.692508	0.079510	28.771393	0.164550	13.640367
1530.632000	133.138167	12.695355	0.079508	28.777846	0.164546	13.643427
1530.652000	133.138167	12.693622	0.079509	28.773916	0.164548	13.641564
1530.672000	133.138167	12.695274	0.079508	28.777663	0.164546	13.643340
1530.692000	133.138167	12.697723	0.079506	28.783213	0.164543	13.645971
1530.712000	133.138167	12.688809	0.079512	28.763007	0.164555	13.636392
1530.732000	133.138167	12.686143	0.079514	28.756963	0.164558	13.633526
1530.752000	133.138167	12.690561	0.079511	28.766978	0.164552	13.638275
1530.772000	133.138167	12.688544	0.079512	28.762407	0.164555	13.636107
1530.792000	133.138167	12.688141	0.079512	28.761493	0.164555	13.635674
1530.812000	133.138167	12.687131	0.079513	28.759203	0.164557	13.634588
1530.832000	133.138167	12.684934	0.079515	28.754224	0.164560	13.632228
1530.852000	133.138167	12.689388	0.079512	28.764318	0.164554	13.637013
1530.872000	133.138167	12.685479	0.079514	28.755458	0.164559	13.632813
1530.892000	133.138167	12.685452	0.079514	28.755398	0.164559	13.632784
1530.912000	133.138167	12.683654	0.079515	28.751321	0.164561	13.630851
1530.932000	133.138248	12.684872	0.079515	28.754082	0.164560	13.632161
1530.952000	133.138248	12.685938	0.079514	28.756499	0.164559	13.633307
1530.972000	133.138248	12.686150	0.079514	28.756980	0.164558	13.633534
1530.992000	133.138248	12.685874	0.079514	28.756354	0.164559	13.633238
1531.012000	133.138248	12.681346	0.079517	28.746089	0.164565	13.628371
1531.032000	133.138248	12.683490	0.079516	28.750951	0.164562	13.630676
1531.052000	133.138248	12.683918	0.079515	28.751920	0.164561	13.631135
1531.072000	133.138248	12.683551	0.079515	28.751087	0.164562	13.630741
1531.092000	133.138248	12.688333	0.079512	28.761927	0.164555	13.635880
1531.112000	133.138248	12.683139	0.079516	28.750154	0.164562	13.630298
1531.132000	133.138248	12.679521	0.079518	28.741952	0.164567	13.626410
1531.152000	133.138248	12.682467	0.079516	28.748632	0.164563	13.629576
1531.172000	133.138248	12.679387	0.079518	28.741649	0.164567	13.626266
1531.192000	133.138248	12.678935	0.079519	28.740625	0.164568	13.625781
1531.212000	133.138248	12.683296	0.079516	28.750510	0.164562	13.630467
1531.232000	133.138248	12.685160	0.079514	28.754735	0.164560	13.632470
1531.252000	133.138248	12.676954	0.079520	28.736134	0.164570	13.623652
1531.272000	133.138248	12.678767	0.079519	28.740244	0.164568	13.625600
1531.292000	133.138248	12.683605	0.079515	28.751210	0.164562	13.630799
1531.312000	133.138248	12.678409	0.079519	28.739431	0.164568	13.625215
1531.332000	133.138248	12.678726	0.079519	28.740151	0.164568	13.625556
1531.352000	133.138248	12.676773	0.079520	28.735724	0.164571	13.623457
1531.372000	133.138248	12.681778	0.079517	28.747070	0.164564	13.628836
1531.392000	133.138248	12.682208	0.079516	28.748045	0.164563	13.629298
1531.412000	133.138248	12.687121	0.079513	28.759181	0.164557	13.634578
1531.432000	133.138248	12.685568	0.079514	28.755661	0.164559	13.632909
1531.452000	133.138248	12.681413	0.079517	28.746243	0.164565	13.628444
1531.472000	133.138248	12.678597	0.079519	28.739859	0.164568	13.625417
1531.492000	133.138248	12.686634	0.079513	28.758077	0.164558	13.634055
1531.512000	133.138248	12.682634	0.079516	28.749008	0.164563	13.629755
1531.532000	133.138248	12.678468	0.079519	28.739566	0.164568	13.625278
1531.552000	133.138248	12.684114	0.079515	28.752365	0.164561	13.631347
1531.572000	133.138248	12.682047	0.079516	28.747678	0.164564	13.629124
1531.592000	133.138248	12.680699	0.079517	28.744623	0.164565	13.627676
1531.612000	133.138248	12.679648	0.079518	28.742240	0.164567	13.626546
1531.632000	133.138248	12.681930	0.079517	28.747414	0.164564	13.628999
1531.652000	133.138248	12.687007	0.079513	28.758921	0.164557	13.634455
1531.672000	133.138248	12.676952	0.079520	28.736130	0.164570	13.623650
1531.692000	133.138248	12.680688	0.079517	28.744598	0.164565	13.627664
1531.712000	133.138248	12.672165	0.079523	28.725279	0.164577	13.618505
1531.732000	133.138248	12.673537	0.079522	28.728388	0.164575	13.619979
1531.752000	133.138248	12.681804	0.079517	28.747128	0.164564	13.628863
1531.772000	133.138248	12.675147	0.079521	28.732037	0.164573	13.621709
1531.792000	133.138248	12.673066	0.079522	28.727320	0.164576	13.619473
1531.812000	133.138248	12.674360	0.079521	28.730253	0.164574	13.620863
1531.832000	133.138248	12.677281	0.079520	28.736876	0.164570	13.624003
1531.852000	133.138248	12.673033	0.079522	28.727245	0.164576	13.619437
1531.872000	133.138248	12.666064	0.079527	28.711448	0.164585	13.611948
1531.892000	133.138248	12.671027	0.079524	28.722698	0.164578	13.617282
1531.912000	133.138248	12.668227	0.079525	28.716351	0.164582	13.614273
1531.932000	133.138248	12.668567	0.079525	28.717123	0.164582	13.614638
1531.952000	133.138248	12.673475	0.079522	28.728249	0.164575	13.619913
1531.972000	133.138248	12.670834	0.079524	28.722262	0.164579	13.617075
1531.992000	133.138248	12.671398	0.079523	28.723539	0.164578	13.617680
1532.012000	133.138248	12.672193	0.079523	28.725342	0.164577	13.618535
1532.032000	133.138248	12.666732	0.079526	28.712963	0.164584	13.612666
1532.052000	133.138248	12.672961	0.079522	28.727083	0.164576	13.619360
1532.072000	133.138248	12.663187	0.079529	28.704928	0.164589	13.608857
1532.092000	133.138248	12.669693	0.079525	28.719675	0.164580	13.615848
1532.112000	133.138248	12.666703	0.079526	28.712896	0.164584	13.612634
1532.132000	133.138248	12.666599	0.079527	28.712662	0.164584	13.612523
1532.152000	133.138248	12.670017	0.079524	28.720410	0.164580	13.616197
1532.172000	133.138248	12.668919	0.079525	28.717920	0.164581	13.615016
1532.192000	133.138248	12.666151	0.079527	28.711646	0.164585	13.612042
1532.212000	133.138248	12.672727	0.079523	28.726551	0.164576	13.619108
1532.232000	133.138248	12.665991	0.079527	28.711283	0.164585	13.611870
1532.252000	133.138248	12.664202	0.079528	28.707227	0.164587	13.609947
1532.272000	133.138248	12.669162	0.079525	28.718471	0.164581	13.615278
1532.292000	133.138248	12.661746	0.079530	28.701660	0.164591	13.607308
1532.312000	133.138248	12.670592	0.079524	28.721713	0.164579	13.616814
1532.332000	133.138248	12.659599	0.079531	28.696794	0.164593	13.605000
1532.352000	133.138248	12.663985	0.079528	28.706736	0.164588	13.609714
1532.372000	133.138248	12.666638	0.079527	28.712749	0.164584	13.612565
1532.392000	133.138248	12.663265	0.079529	28.705104	0.164589	13.608940
1532.412000	133.138248	12.674012	0.079522	28.729465	0.164574	13.620489
1532.432000	133.138248	12.673085	0.079522	28.727365	0.164576	13.619494
1532.452000	133.138248	12.665576	0.079527	28.710341	0.164586	13.611423
1532.472000	133.138248	12.667017	0.079526	28.713610	0.164584	13.612973
1532.492000	133.138248	12.667653	0.079526	28.715050	0.164583	13.613655
1532.512000	133.138248	12.665906	0.079527	28.711090	0.164585	13.611778
1532.532000	133.138248	12.662902	0.079529	28.704281	0.164589	13.608550
1532.552000	133.138248	12.661436	0.079530	28.700958	0.164591	13.606975
1532.572000	133.138248	12.670026	0.079524	28.720429	0.164580	13.616206
1532.592000	133.138248	12.672744	0.079523	28.726590	0.164576	13.619127
1532.612000	133.138248	12.667721	0.079526	28.715204	0.164583	13.613729
1532.632000	133.138248	12.665314	0.079527	28.709748	0.164586	13.611142
1532.652000	133.138248	12.669818	0.079524	28.719958	0.164580	13.615983
1532.672000	133.138248	12.667361	0.079526	28.714389	0.164583	13.613342
1532.692000	133.138248	12.665966	0.079527	28.711228	0.164585	13.611843
1532.712000	133.138248	12.666945	0.079526	28.713446	0.164584	13.612895
1532.732000	133.138248	12.663847	0.079528	28.706424	0.164588	13.609566
1532.752000	133.138248	12.661898	0.079530	28.702005	0.164590	13.607471
1532.772000	133.138248	12.664667	0.079528	28.708281	0.164587	13.610447
1532.792000	133.138248	12.661432	0.079530	28.700949	0.164591	13.606970
1532.812000	133.138248	12.661561	0.079530	28.701242	0.164591	13.607109
1532.832000	133.138248	12.659322	0.079531	28.696167	0.164594	13.604703
1532.852000	133.138248	12.667610	0.079526	28.714952	0.164583	13.613609
1532.872000	133.138248	12.660935	0.079530	28.699823	0.164592	13.606436
1532.892000	133.138248	12.659803	0.079531	28.697257	0.164593	13.605220
1532.912000	133.138248	12.655660	0.079534	28.687865	0.164599	13.600767
1532.932000	133.138248	12.663332	0.079529	28.705256	0.164589	13.609013
1532.952000	133.138248	12.660698	0.079530	28.699285	0.164592	13.606182
1532.972000	133.138248	12.653360	0.079535	28.682652	0.164602	13.598296
1532.992000	133.138248	12.663947	0.079528	28.706650	0.164588	13.609673
1533.012000	133.138248	12.663543	0.079529	28.705733	0.164588	13.609238
1533.032000	133.138248	12.662717	0.079529	28.703861	0.164589	13.608351
1533.052000	133.138248	12.669892	0.079524	28.720125	0.164580	13.616062
1533.072000	133.138248	12.663918	0.079528	28.706583	0.164588	13.609641
1533.092000	133.138248	12.660362	0.079531	28.698524	0.164592	13.605821
1533.112000	133.138248	12.657101	0.079533	28.691132	0.164597	13.602316
1533.132000	133.138248	12.654526	0.079534	28.685294	0.164600	13.599548
1533.152000	133.138248	12.658298	0.079532	28.693844	0.164595	13.603602
1533.172000	133.138248	12.655140	0.079534	28.686686	0.164599	13.600209
1533.192000	133.138248	12.659060	0.079531	28.695572	0.164594	13.604421
1533.212000	133.138248	12.659253	0.079531	28.696010	0.164594	13.604629
1533.232000	133.138248	12.654603	0.079534	28.685470	0.164600	13.599632
1533.252000	133.138248	12.656741	0.079533	28.690314	0.164597	13.601929
1533.272000	133.138248	12.662215	0.079529	28.702723	0.164590	13.607811
1533.292000	133.138248	12.658882	0.079532	28.695169	0.164594	13.604230
1533.312000	133.138248	12.665773	0.079527	28.710790	0.164585	13.611636
1533.332000	133.138248	12.664887	0.079528	28.708780	0.164586	13.610683
1533.352000	133.138248	12.664498	0.079528	28.707899	0.164587	13.610265
1533.372000	133.138248	12.650961	0.079537	28.677214	0.164605	13.595718
1533.392000	133.138248	12.658630	0.079532	28.694597	0.164595	13.603959
1533.412000	133.138248	12.657630	0.079532	28.692330	0.164596	13.602884
1533.432000	133.138248	12.658285	0.079532	28.693815	0.164595	13.603588
1533.452000	133.138248	12.652690	0.079536	28.681133	0.164603	13.597576
1533.472000	133.138248	12.658397	0.079532	28.694070	0.164595	13.603709
1533.492000	133.138248	12.661825	0.079530	28.701840	0.164591	13.607393
1533.512000	133.138248	12.655527	0.079534	28.687564	0.164599	13.600624
1533.532000	133.138248	12.651275	0.079537	28.677926	0.164605	13.596055
1533.552000	133.138248	12.649490	0.079538	28.673879	0.164607	13.594137
1533.572000	133.138248	12.649219	0.079538	28.673265	0.164607	13.593846
1533.592000	133.138248	12.652706	0.079536	28.681169	0.164603	13.597593
1533.612000	133.138248	12.653085	0.079535	28.682028	0.164602	13.598000
1533.632000	133.138248	12.654452	0.079534	28.685127	0.164600	13.599469
1533.652000	133.138248	12.653746	0.079535	28.683527	0.164601	13.598711
1533.672000	133.138248	12.654757	0.079534	28.685817	0.164600	13.599797
1533.692000	133.138248	12.651885	0.079536	28.679307	0.164604	13.596710
1533.712000	133.138248	12.657330	0.079533	28.691651	0.164596	13.602562
1533.732000	133.138248	12.652328	0.079536	28.680313	0.164603	13.597187
1533.752000	133.138248	12.645727	0.079540	28.665350	0.164612	13.590093
1533.772000	133.138248	12.652411	0.079536	28.680500	0.164603	13.597276
1533.792000	133.138248	12.649840	0.079537	28.674673	0.164606	13.594513
1533.812000	133.138248	12.647563	0.079539	28.669510	0.164609	13.592065
1533.832000	133.138248	12.645127	0.079541	28.663988	0.164613	13.589447
1533.852000	133.138248	12.646956	0.079539	28.668135	0.164610	13.591414
1533.872000	133.138248	12.646622	0.079540	28.667378	0.164611	13.591054
1533.892000	133.138248	12.646967	0.079539	28.668159	0.164610	13.591425
1533.912000	133.138248	12.640417	0.079544	28.653312	0.164619	13.584386
1533.932000	133.138248	12.649994	0.079537	28.675020	0.164606	13.594678
1533.952000	133.138248	12.649343	0.079538	28.673544	0.164607	13.593978
1533.972000	133.138248	12.649344	0.079538	28.673548	0.164607	13.593980
1533.992000	133.138248	12.653829	0.079535	28.683715	0.164601	13.598800
1534.012000	133.138248	12.645687	0.079540	28.665257	0.164612	13.590049
1534.032000	133.138248	12.644572	0.079541	28.662729	0.164613	13.588851
1534.052000	133.138248	12.650874	0.079537	28.677016	0.164605	13.595624
1534.072000	133.138248	12.644812	0.079541	28.663276	0.164613	13.589110
1534.092000	133.138248	12.649549	0.079538	28.674013	0.164607	13.594200
1534.112000	133.138248	12.650866	0.079537	28.676997	0.164605	13.595615
1534.132000	133.138248	12.647500	0.079539	28.669367	0.164610	13.591998
1534.152000	133.138248	12.646149	0.079540	28.666304	0.164611	13.590546
1534.172000	133.138248	12.637889	0.079545	28.647582	0.164622	13.581669
1534.192000	133.138248	12.645322	0.079540	28.664432	0.164612	13.589658
1534.212000	133.138248	12.650495	0.079537	28.676157	0.164606	13.595216
1534.232000	133.138248	12.655432	0.079534	28.687348	0.164599	13.600522
1534.252000	133.138248	12.654484	0.079534	28.685199	0.164600	13.599504
1534.272000	133.138248	12.650032	0.079537	28.675107	0.164606	13.594719
1534.292000	133.138248	12.642859	0.079542	28.658847	0.164616	13.587010
1534.312000	133.138248	12.647237	0.079539	28.668771	0.164610	13.591715
1534.332000	133.138248	12.646690	0.079540	28.667531	0.164611	13.591127
1534.352000	133.138248	12.648384	0.079538	28.671372	0.164608	13.592948
1534.372000	133.138248	12.641310	0.079543	28.655337	0.164618	13.585346
1534.392000	133.138248	12.644779	0.079541	28.663200	0.164613	13.589074
1534.412000	133.138248	12.647362	0.079539	28.669055	0.164610	13.591850
1534.432000	133.138248	12.642264	0.079542	28.657499	0.164616	13.586371
1534.452000	133.138248	12.641494	0.079543	28.655754	0.164617	13.585543
1534.472000	133.138248	12.640086	0.079544	28.652561	0.164619	13.584030
1534.492000	133.138248	12.642392	0.079542	28.657789	0.164616	13.586508
1534.512000	133.138248	12.643314	0.079542	28.659879	0.164615	13.587499
1534.532000	133.138248	12.643998	0.079541	28.661429	0.164614	13.588234
1534.552000	133.138248	12.642754	0.079542	28.658609	0.164616	13.586897
1534.572000	133.138248	12.638654	0.079545	28.649316	0.164621	13.582492
1534.592000	133.138248	12.650006	0.079537	28.675049	0.164606	13.594691
1534.612000	133.138248	12.643337	0.079542	28.659932	0.164615	13.587524
1534.632000	133.138248	12.637563	0.079545	28.646842	0.164623	13.581319
1534.652000	133.138248	12.638890	0.079545	28.649851	0.164621	13.582745
1534.672000	133.138248	12.640801	0.079543	28.654183	0.164618	13.584799
1534.692000	133.138248	12.638604	0.079545	28.649202	0.164621	13.582437
1534.712000	133.138248	12.634075	0.079548	28.638936	0.164627	13.577570
1534.732000	133.138248	12.633733	0.079548	28.638160	0.164628	13.577203
1534.752000	133.138248	12.634249	0.079548	28.639331	0.164627	13.577757
1534.772000	133.138248	12.639444	0.079544	28.651107	0.164620	13.583341
1534.792000	133.138248	12.635576	0.079547	28.642338	0.164625	13.579183
1534.812000	133.138248	12.636816	0.079546	28.645148	0.164624	13.580515
1534.832000	133.138248	12.638095	0.079545	28.648048	0.164622	13.581890
1534.852000	133.138248	12.635670	0.079547	28.642551	0.164625	13.579284
1534.872000	133.138248	12.640507	0.079544	28.653516	0.164619	13.584483
1534.892000	133.138248	12.634757	0.079547	28.640482	0.164626	13.578303
1534.912000	133.138248	12.637833	0.079545	28.647454	0.164622	13.581609
1534.932000	133.138248	12.634247	0.079548	28.639327	0.164627	13.577755
1534.952000	133.138248	12.636375	0.079546	28.644148	0.164624	13.580042
1534.972000	133.138248	12.633172	0.079548	28.636889	0.164629	13.576600
1534.992000	133.138248	12.638088	0.079545	28.648032	0.164622	13.581883
1535.012000	133.138248	12.636211	0.079546	28.643779	0.164625	13.579866
1535.032000	133.138248	12.625767	0.079553	28.620104	0.164638	13.568642
1535.052000	133.138248	12.622794	0.079555	28.613364	0.164642	13.565447
1535.072000	133.138248	12.623734	0.079555	28.615495	0.164641	13.566457
1535.092000	133.138248	12.618905	0.079558	28.604548	0.164647	13.561267
1535.112000	133.138248	12.619595	0.079557	28.606112	0.164647	13.562009
1535.132000	133.138248	12.611970	0.079562	28.588829	0.164657	13.553815
1535.152000	133.138248	12.611520	0.079562	28.587807	0.164657	13.553331
1535.172000	133.138248	12.608039	0.079565	28.579917	0.164662	13.549590
1535.192000	133.138248	12.608108	0.079565	28.580074	0.164662	13.549664
1535.212000	133.138248	12.603778	0.079568	28.570259	0.164668	13.545011
1535.232000	133.138248	12.608088	0.079565	28.580028	0.164662	13.549643
1535.252000	133.138248	12.604306	0.079567	28.571456	0.164667	13.545578
1535.272000	133.138248	12.607548	0.079565	28.578805	0.164663	13.549062
1535.292000	133.138248	12.608231	0.079565	28.580353	0.164662	13.549797
1535.312000	133.138248	12.607797	0.079565	28.579370	0.164662	13.549330
1535.332000	133.138248	12.604001	0.079567	28.570763	0.164667	13.545250
1535.352000	133.138248	12.604429	0.079567	28.571734	0.164667	13.545710
1535.372000	133.138248	12.600856	0.079569	28.563635	0.164671	13.541871
1535.392000	133.138248	12.601194	0.079569	28.564402	0.164671	13.542234
1535.412000	133.138248	12.602302	0.079569	28.566912	0.164670	13.543424
1535.432000	133.138248	12.604096	0.079567	28.570979	0.164667	13.545352
1535.452000	133.138248	12.603043	0.079568	28.568592	0.164669	13.544220
1535.472000	133.138248	12.602949	0.079568	28.568380	0.164669	13.544120
1535.492000	133.138248	12.602544	0.079568	28.567461	0.164669	13.543685
1535.512000	133.138248	12.598311	0.079571	28.557866	0.164675	13.539136
1535.532000	133.138248	12.604284	0.079567	28.571405	0.164667	13.545554
1535.552000	133.138248	12.601542	0.079569	28.565191	0.164671	13.542608
1535.572000	133.138248	12.600223	0.079570	28.562200	0.164672	13.541190
1535.592000	133.138248	12.603625	0.079568	28.569912	0.164668	13.544846
1535.612000	133.138248	12.599803	0.079570	28.561247	0.164673	13.540738
1535.632000	133.138248	12.601918	0.079569	28.566043	0.164670	13.543012
1535.652000	133.138248	12.595434	0.079573	28.551345	0.164679	13.536044
1535.672000	133.138248	12.594421	0.079574	28.549048	0.164680	13.534955
1535.692000	133.138248	12.594828	0.079573	28.549970	0.164679	13.535392
1535.712000	133.138248	12.596201	0.079572	28.553083	0.164678	13.536868
1535.732000	133.138248	12.602608	0.079568	28.567606	0.164669	13.543753
1535.752000	133.138248	12.604347	0.079567	28.571549	0.164667	13.545622
1535.772000	133.138248	12.599419	0.079570	28.560377	0.164673	13.540326
1535.792000	133.138248	12.603819	0.079568	28.570352	0.164667	13.545055
1535.812000	133.138248	12.594992	0.079573	28.550343	0.164679	13.535569
1535.832000	133.138248	12.594066	0.079574	28.548245	0.164680	13.534574
1535.852000	133.138248	12.597868	0.079571	28.556862	0.164675	13.538659
1535.872000	133.138248	12.594261	0.079574	28.548686	0.164680	13.534783
1535.892000	133.138248	12.601062	0.079569	28.564102	0.164671	13.542092
1535.912000	133.138248	12.603820	0.079568	28.570355	0.164667	13.545056
1535.932000	133.138248	12.601085	0.079569	28.564154	0.164671	13.542117
1535.952000	133.138248	12.602873	0.079568	28.568208	0.164669	13.544038
1535.972000	133.138248	12.605087	0.079567	28.573226	0.164666	13.546418
1535.992000	133.138248	12.604363	0.079567	28.571584	0.164667	13.545639
1536.012000	133.138248	12.606872	0.079566	28.577273	0.164663	13.548336
1536.032000	133.138248	12.601250	0.079569	28.564527	0.164671	13.542293
1536.052000	133.138248	12.607507	0.079565	28.578711	0.164663	13.549018
1536.072000	133.138248	12.605964	0.079566	28.575215	0.164665	13.547360
1536.092000	133.138248	12.608950	0.079564	28.581983	0.164661	13.550569
1536.112000	133.138248	12.607034	0.079565	28.577640	0.164663	13.548510
1536.132000	133.138248	12.602979	0.079568	28.568447	0.164669	13.544152
1536.152000	133.138248	12.604035	0.079567	28.570840	0.164667	13.545286
1536.172000	133.138248	12.601385	0.079569	28.564835	0.164671	13.542439
1536.192000	133.138248	12.599917	0.079570	28.561507	0.164673	13.540862
1536.212000	133.138248	12.597229	0.079572	28.555414	0.164676	13.537973
1536.232000	133.138248	12.595217	0.079573	28.550853	0.164679	13.535811
1536.252000	133.138248	12.597176	0.079572	28.555293	0.164676	13.537916
1536.272000	133.138248	12.598743	0.079571	28.558844	0.164674	13.539599
1536.292000	133.138248	12.594263	0.079574	28.548691	0.164680	13.534786
1536.312000	133.138248	12.598022	0.079571	28.557212	0.164675	13.538825
1536.332000	133.138248	12.597259	0.079572	28.555482	0.164676	13.538005
1536.352000	133.138248	12.593301	0.079574	28.546508	0.164681	13.533751
1536.372000	133.138248	12.601652	0.079569	28.565439	0.164670	13.542726
1536.392000	133.138248	12.594237	0.079574	28.548630	0.164680	13.534757
1536.412000	133.138248	12.597693	0.079572	28.556465	0.164676	13.538471
1536.432000	133.138248	12.589041	0.079577	28.536853	0.164687	13.529173
1536.452000	133.138248	12.591635	0.079575	28.542732	0.164684	13.531960
1536.472000	133.138248	12.593606	0.079574	28.547200	0.164681	13.534079
1536.492000	133.138248	12.589934	0.079577	28.538877	0.164686	13.530133
1536.512000	133.138248	12.589966	0.079577	28.538949	0.164686	13.530167
1536.532000	133.138248	12.594466	0.079574	28.549150	0.164680	13.535003
1536.552000	133.138248	12.592311	0.079575	28.544266	0.164683	13.532688
1536.572000	133.138248	12.595592	0.079573	28.551703	0.164678	13.536214
1536.592000	133.138248	12.590021	0.079577	28.539074	0.164686	13.530226
1536.612000	133.138248	12.590355	0.079576	28.539832	0.164685	13.530585
1536.632000	133.138248	12.592927	0.079575	28.545661	0.164682	13.533349
1536.652000	133.138248	12.588671	0.079577	28.536014	0.164688	13.528776
1536.672000	133.138248	12.594302	0.079574	28.548778	0.164680	13.534827
1536.692000	133.138248	12.590673	0.079576	28.540552	0.164685	13.530927
1536.712000	133.138248	12.588038	0.079578	28.534578	0.164688	13.528095
1536.732000	133.138248	12.593035	0.079575	28.545906	0.164682	13.533465
1536.752000	133.138248	12.591672	0.079575	28.542816	0.164684	13.532000
1536.772000	133.138248	12.595831	0.079573	28.552244	0.164678	13.536470
1536.792000	133.138248	12.590752	0.079576	28.540731	0.164685	13.531012
1536.812000	133.138248	12.597446	0.079572	28.555906	0.164676	13.538206
1536.832000	133.138248	12.591058	0.079576	28.541425	0.164684	13.531341
1536.852000	133.138248	12.589064	0.079577	28.536904	0.164687	13.529198
1536.872000	133.138248	12.596713	0.079572	28.554245	0.164677	13.537419
1536.892000	133.138248	12.593372	0.079574	28.546670	0.164681	13.533827
1536.912000	133.138248	12.590268	0.079576	28.539633	0.164685	13.530491
1536.932000	133.138248	12.594948	0.079573	28.550243	0.164679	13.535521
1536.952000	133.138248	12.588754	0.079577	28.536203	0.164687	13.528865
1536.972000	133.138248	12.595528	0.079573	28.551558	0.164678	13.536145
1536.992000	133.138248	12.590429	0.079576	28.540000	0.164685	13.530665
1537.012000	133.138248	12.591995	0.079575	28.543549	0.164683	13.532348
1537.032000	133.138248	12.580543	0.079583	28.517589	0.164698	13.520040
1537.052000	133.138248	12.589285	0.079577	28.537407	0.164687	13.529436
1537.072000	133.138248	12.583284	0.079581	28.523803	0.164695	13.522986
1537.092000	133.138248	12.587970	0.079578	28.534426	0.164689	13.528023
1537.112000	133.138248	12.587047	0.079578	28.532332	0.164690	13.527030
1537.132000	133.138248	12.587395	0.079578	28.533122	0.164689	13.527404
1537.152000	133.138248	12.581750	0.079582	28.520326	0.164697	13.521338
1537.172000	133.138248	12.587487	0.079578	28.533330	0.164689	13.527503
1537.192000	133.138248	12.588169	0.079578	28.534876	0.164688	13.528236
1537.212000	133.138248	12.582633	0.079581	28.522326	0.164696	13.522286
1537.232000	133.138248	12.583791	0.079581	28.524952	0.164694	13.523531
1537.252000	133.138248	12.580453	0.079583	28.517387	0.164699	13.519944
1537.272000	133.138248	12.584338	0.079580	28.526192	0.164693	13.524119
1537.292000	133.138248	12.583584	0.079581	28.524482	0.164694	13.523308
1537.312000	133.138248	12.586092	0.079579	28.530169	0.164691	13.526004
1537.332000	133.138248	12.581836	0.079582	28.520521	0.164697	13.521430
1537.352000	133.138248	12.579764	0.079583	28.515823	0.164699	13.519203
1537.372000	133.138248	12.583774	0.079581	28.524913	0.164694	13.523513
1537.392000	133.138248	12.580627	0.079583	28.517780	0.164698	13.520131
1537.412000	133.138248	12.578305	0.079584	28.512517	0.164701	13.517636
1537.432000	133.138248	12.580884	0.079582	28.518362	0.164698	13.520407
1537.452000	133.138248	12.576399	0.079585	28.508195	0.164704	13.515587
1537.472000	133.138248	12.576201	0.079586	28.507748	0.164704	13.515375
1537.492000	133.138248	12.578863	0.079584	28.513781	0.164701	13.518235
1537.512000	133.138248	12.575408	0.079586	28.505949	0.164705	13.514522
1537.532000	133.138248	12.573936	0.079587	28.502614	0.164707	13.512941
1537.552000	133.138248	12.573787	0.079587	28.502275	0.164707	13.512780
1537.572000	133.138248	12.575875	0.079586	28.507008	0.164705	13.515024
1537.592000	133.138248	12.572113	0.079588	28.498481	0.164710	13.510981
1537.612000	133.138248	12.574462	0.079587	28.503806	0.164706	13.513506
1537.632000	133.138248	12.571793	0.079588	28.497754	0.164710	13.510637
1537.652000	133.138248	12.566084	0.079592	28.484814	0.164718	13.504502
1537.672000	133.138248	12.562576	0.079594	28.476862	0.164722	13.500732
1537.692000	133.138248	12.568424	0.079591	28.490119	0.164714	13.507017
1537.712000	133.138248	12.571504	0.079589	28.497100	0.164710	13.510327
1537.732000	133.138248	12.570802	0.079589	28.495508	0.164711	13.509572
1537.752000	133.138248	12.568638	0.079590	28.490604	0.164714	13.507247
1537.772000	133.138248	12.562335	0.079595	28.476317	0.164723	13.500473
1537.792000	133.138248	12.564332	0.079593	28.480842	0.164720	13.502619
1537.812000	133.138248	12.569586	0.079590	28.492753	0.164713	13.508266
1537.832000	133.138248	12.564039	0.079593	28.480179	0.164720	13.502304
1537.852000	133.138248	12.566501	0.079592	28.485760	0.164717	13.504950
1537.872000	133.138248	12.566617	0.079592	28.486021	0.164717	13.505074
1537.892000	133.138248	12.563644	0.079594	28.479282	0.164721	13.501879
1537.912000	133.138248	12.573524	0.079587	28.501678	0.164708	13.512497
1537.932000	133.138248	12.564588	0.079593	28.481424	0.164720	13.502894
1537.952000	133.138248	12.561515	0.079595	28.474456	0.164724	13.499591
1537.972000	133.138248	12.565932	0.079592	28.484469	0.164718	13.504339
1537.992000	133.138248	12.568382	0.079591	28.490022	0.164715	13.506971
1538.012000	133.138248	12.565240	0.079593	28.482901	0.164719	13.503595
1538.032000	133.138248	12.565052	0.079593	28.482475	0.164719	13.503393
1538.052000	133.138248	12.560522	0.079596	28.472206	0.164725	13.498525
1538.072000	133.138248	12.563284	0.079594	28.478466	0.164721	13.501493
1538.092000	133.138248	12.561161	0.079595	28.473654	0.164724	13.499211
1538.112000	133.138248	12.561770	0.079595	28.475034	0.164723	13.499865
1538.132000	133.138248	12.563593	0.079594	28.479168	0.164721	13.501825
1538.152000	133.138248	12.564661	0.079593	28.481588	0.164719	13.502972
1538.172000	133.138248	12.561873	0.079595	28.475269	0.164723	13.499977
1538.192000	133.138248	12.564456	0.079593	28.481124	0.164720	13.502752
1538.212000	133.138248	12.560244	0.079596	28.471575	0.164725	13.498226
1538.232000	133.138248	12.555043	0.079599	28.459786	0.164732	13.492636
1538.252000	133.138248	12.556063	0.079599	28.462097	0.164731	13.493732
1538.272000	133.138248	12.558587	0.079597	28.467819	0.164728	13.496445
1538.292000	133.138248	12.553238	0.079601	28.455695	0.164735	13.490697
1538.312000	133.138248	12.554303	0.079600	28.458108	0.164733	13.491841
1538.332000	133.138248	12.556405	0.079598	28.462873	0.164730	13.494100
1538.352000	133.138248	12.553066	0.079601	28.455305	0.164735	13.490512
1538.372000	133.138248	12.561990	0.079595	28.475534	0.164723	13.500102
1538.392000	133.138248	12.560520	0.079596	28.472200	0.164725	13.498522
1538.412000	133.138248	12.555251	0.079599	28.460257	0.164732	13.492860
1538.432000	133.138248	12.552825	0.079601	28.454758	0.164735	13.490252
1538.452000	133.138248	12.554289	0.079600	28.458076	0.164733	13.491826
1538.472000	133.138248	12.561065	0.079595	28.473437	0.164724	13.499108
1538.492000	133.138248	12.559961	0.079596	28.470935	0.164726	13.497922
1538.512000	133.138248	12.554689	0.079600	28.458984	0.164733	13.492256
1538.532000	133.138248	12.559875	0.079596	28.470738	0.164726	13.497829
1538.552000	133.138329	12.553290	0.079601	28.455813	0.164735	13.490753
1538.572000	133.138248	12.559778	0.079596	28.470519	0.164726	13.497725
1538.592000	133.138248	12.555082	0.079599	28.459873	0.164732	13.492678
1538.612000	133.138248	12.555312	0.079599	28.460395	0.164732	13.492925
1538.632000	133.138248	12.562848	0.079594	28.477478	0.164722	13.501024
1538.652000	133.138248	12.556552	0.079598	28.463207	0.164730	13.494258
1538.672000	133.138248	12.559826	0.079596	28.470629	0.164726	13.497777
1538.692000	133.138329	12.560368	0.079596	28.471856	0.164725	13.498359
1538.712000	133.138248	12.561955	0.079595	28.475453	0.164723	13.500064
1538.732000	133.138248	12.559244	0.079597	28.469308	0.164727	13.497151
1538.752000	133.138248	12.552425	0.079601	28.453852	0.164736	13.489823
1538.772000	133.138248	12.550187	0.079603	28.448779	0.164739	13.487418
1538.792000	133.138248	12.553564	0.079600	28.456433	0.164734	13.491047
1538.812000	133.138248	12.555632	0.079599	28.461120	0.164731	13.493269
1538.832000	133.138248	12.551461	0.079602	28.451666	0.164737	13.488787
1538.852000	133.138248	12.557929	0.079597	28.466328	0.164728	13.495738
1538.872000	133.138248	12.553522	0.079600	28.456339	0.164734	13.491002
1538.892000	133.138248	12.553706	0.079600	28.456756	0.164734	13.491200
1538.912000	133.138248	12.553973	0.079600	28.457360	0.164734	13.491486
1538.932000	133.138248	12.556510	0.079598	28.463111	0.164730	13.494212
1538.952000	133.138248	12.552666	0.079601	28.454398	0.164735	13.490082
1538.972000	133.138248	12.550985	0.079602	28.450587	0.164738	13.488275
1538.992000	133.138248	12.554867	0.079599	28.459387	0.164732	13.492447
1539.012000	133.138248	12.554761	0.079600	28.459147	0.164733	13.492333
1539.032000	133.138248	12.554774	0.079600	28.459177	0.164733	13.492347
1539.052000	133.138248	12.553358	0.079600	28.455968	0.164734	13.490826
1539.072000	133.138248	12.550587	0.079602	28.449685	0.164738	13.487848
1539.092000	133.138248	12.554877	0.079599	28.459410	0.164732	13.492458
1539.112000	133.138329	12.554105	0.079600	28.457661	0.164734	13.491629
1539.132000	133.138248	12.551600	0.079602	28.451982	0.164737	13.488936
1539.152000	133.138248	12.546183	0.079605	28.439703	0.164744	13.483115
1539.172000	133.138248	12.551268	0.079602	28.451229	0.164737	13.488580
1539.192000	133.138248	12.552303	0.079601	28.453575	0.164736	13.489691
1539.212000	133.138248	12.551102	0.079602	28.450853	0.164737	13.488401
1539.232000	133.138248	12.553744	0.079600	28.456841	0.164734	13.491240
1539.252000	133.138248	12.549417	0.079603	28.447032	0.164740	13.486590
1539.272000	133.138248	12.543978	0.079607	28.434704	0.164747	13.480745
1539.292000	133.138248	12.547624	0.079604	28.442969	0.164742	13.484663
1539.312000	133.138248	12.545044	0.079606	28.437120	0.164745	13.481891
1539.332000	133.138248	12.545002	0.079606	28.437026	0.164746	13.481846
1539.352000	133.138248	12.544117	0.079606	28.435019	0.164747	13.480895
1539.372000	133.138248	12.548362	0.079604	28.444642	0.164741	13.485457
1539.392000	133.138248	12.546556	0.079605	28.440548	0.164743	13.483516
1539.412000	133.138248	12.553478	0.079600	28.456240	0.164734	13.490955
1539.432000	133.138248	12.543987	0.079607	28.434725	0.164747	13.480755
1539.452000	133.138329	12.555928	0.079599	28.461792	0.164731	13.493587
1539.472000	133.138248	12.550356	0.079602	28.449161	0.164738	13.487599
1539.492000	133.138248	12.547304	0.079604	28.442244	0.164742	13.484320
1539.512000	133.138248	12.546293	0.079605	28.439952	0.164744	13.483233
1539.532000	133.138248	12.546828	0.079605	28.441164	0.164743	13.483808
1539.552000	133.138248	12.541010	0.079608	28.427976	0.164751	13.477555
1539.572000	133.138248	12.549083	0.079603	28.446275	0.164740	13.486231
1539.592000	133.138248	12.557013	0.079598	28.464252	0.164730	13.494753
1539.612000	133.138248	12.545796	0.079605	28.438825	0.164744	13.482699
1539.632000	133.138248	12.556221	0.079599	28.462456	0.164731	13.493902
1539.652000	133.138248	12.555888	0.079599	28.461702	0.164731	13.493545
1539.672000	133.138248	12.548974	0.079603	28.446030	0.164740	13.486114
1539.692000	133.138248	12.556606	0.079598	28.463330	0.164730	13.494316
1539.712000	133.138248	12.553010	0.079601	28.455177	0.164735	13.490451
1539.732000	133.138248	12.550799	0.079602	28.450165	0.164738	13.488075
1539.752000	133.138248	12.547857	0.079604	28.443496	0.164742	13.484913
1539.772000	133.138248	12.550033	0.079603	28.448429	0.164739	13.487252
1539.792000	133.138248	12.549250	0.079603	28.446654	0.164740	13.486410
1539.812000	133.138248	12.547863	0.079604	28.443510	0.164742	13.484920
1539.832000	133.138248	12.553409	0.079600	28.456081	0.164734	13.490880
1539.852000	133.138248	12.552793	0.079601	28.454685	0.164735	13.490218
1539.872000	133.138248	12.549363	0.079603	28.446910	0.164740	13.486532
1539.892000	133.138248	12.548254	0.079604	28.444397	0.164741	13.485340
1539.912000	133.138329	12.546865	0.079605	28.441249	0.164743	13.483848
1539.932000	133.138248	12.545948	0.079605	28.439171	0.164744	13.482863
1539.952000	133.138248	12.549879	0.079603	28.448081	0.164739	13.487087
1539.972000	133.138248	12.545081	0.079606	28.437203	0.164745	13.481930
1539.992000	133.138329	12.544769	0.079606	28.436497	0.164746	13.481595
1540.012000	133.138248	12.547698	0.079604	28.443136	0.164742	13.484743
1540.032000	133.138248	12.536869	0.079611	28.418590	0.164756	13.473106
1540.052000	133.138248	12.540988	0.079609	28.427927	0.164751	13.477532
1540.072000	133.138248	12.542307	0.079608	28.430915	0.164749	13.478949
1540.092000	133.138248	12.547138	0.079604	28.441868	0.164743	13.484141
1540.112000	133.138329	12.543421	0.079607	28.433442	0.164748	13.480147
1540.132000	133.138248	12.542964	0.079607	28.432405	0.164748	13.479655
1540.152000	133.138248	12.540783	0.079609	28.427462	0.164751	13.477311
1540.172000	133.138248	12.542161	0.079608	28.430585	0.164749	13.478792
1540.192000	133.138248	12.542069	0.079608	28.430377	0.164749	13.478694
1540.212000	133.138248	12.540288	0.079609	28.426338	0.164752	13.476779
1540.232000	133.138248	12.541385	0.079608	28.428827	0.164750	13.477959
1540.252000	133.138248	12.533628	0.079613	28.411242	0.164761	13.469622
1540.272000	133.138248	12.539993	0.079609	28.425672	0.164752	13.476463
1540.292000	133.138248	12.540420	0.079609	28.426639	0.164752	13.476922
1540.312000	133.138248	12.538796	0.079610	28.422958	0.164754	13.475176
1540.332000	133.138248	12.535960	0.079612	28.416529	0.164758	13.472128
1540.352000	133.138248	12.539365	0.079610	28.424246	0.164753	13.475787
1540.372000	133.138248	12.534571	0.079613	28.413381	0.164759	13.470636
1540.392000	133.138248	12.536228	0.079612	28.417135	0.164757	13.472416
1540.412000	133.138248	12.536452	0.079611	28.417643	0.164757	13.472657
1540.432000	133.138248	12.530579	0.079615	28.404331	0.164765	13.466345
1540.452000	133.138248	12.531342	0.079615	28.406060	0.164764	13.467165
1540.472000	133.138248	12.539571	0.079609	28.424715	0.164753	13.476009
1540.492000	133.138248	12.534869	0.079613	28.414056	0.164759	13.470956
1540.512000	133.138248	12.540615	0.079609	28.427080	0.164751	13.477130
1540.532000	133.138248	12.540784	0.079609	28.427465	0.164751	13.477313
1540.552000	133.138248	12.542038	0.079608	28.430307	0.164749	13.478660
1540.572000	133.138329	12.545991	0.079605	28.439267	0.164744	13.482908
1540.592000	133.138248	12.543459	0.079607	28.433528	0.164748	13.480188
1540.612000	133.138248	12.542471	0.079608	28.431289	0.164749	13.479126
1540.632000	133.138248	12.539452	0.079610	28.424445	0.164753	13.475881
1540.652000	133.138248	12.544079	0.079606	28.434932	0.164747	13.480853
1540.672000	133.138248	12.538915	0.079610	28.423228	0.164754	13.475304
1540.692000	133.138248	12.545691	0.079605	28.438587	0.164745	13.482586
1540.712000	133.138248	12.540230	0.079609	28.426209	0.164752	13.476717
1540.732000	133.138248	12.543551	0.079607	28.433737	0.164747	13.480286
1540.752000	133.138248	12.539747	0.079609	28.425114	0.164753	13.476198
1540.772000	133.138248	12.539104	0.079610	28.423655	0.164753	13.475507
1540.792000	133.138329	12.543638	0.079607	28.433934	0.164747	13.480380
1540.812000	133.138248	12.537768	0.079611	28.420627	0.164755	13.474071
1540.832000	133.138248	12.538548	0.079610	28.422396	0.164754	13.474910
1540.852000	133.138248	12.540164	0.079609	28.426057	0.164752	13.476646
1540.872000	133.138248	12.539370	0.079610	28.424258	0.164753	13.475793
1540.892000	133.138248	12.543819	0.079607	28.434344	0.164747	13.480574
1540.912000	133.138248	12.539133	0.079610	28.423722	0.164753	13.475539
1540.932000	133.138248	12.541934	0.079608	28.430071	0.164750	13.478548
1540.952000	133.138248	12.534126	0.079613	28.412371	0.164760	13.470157
1540.972000	133.138248	12.538897	0.079610	28.423187	0.164754	13.475285
1540.992000	133.138329	12.537738	0.079611	28.420559	0.164755	13.474039
1541.012000	133.138248	12.535126	0.079612	28.414637	0.164759	13.471232
1541.032000	133.138248	12.532141	0.079614	28.407872	0.164763	13.468024
1541.052000	133.138248	12.532818	0.079614	28.409406	0.164762	13.468751
1541.072000	133.138248	12.539794	0.079609	28.425219	0.164752	13.476248
1541.092000	133.138248	12.538571	0.079610	28.422447	0.164754	13.474934
1541.112000	133.138248	12.533809	0.079613	28.411653	0.164760	13.469817
1541.132000	133.138248	12.534207	0.079613	28.412554	0.164760	13.470244
1541.152000	133.138248	12.538620	0.079610	28.422559	0.164754	13.474987
1541.172000	133.138248	12.541611	0.079608	28.429337	0.164750	13.478201
1541.192000	133.138248	12.538228	0.079610	28.421669	0.164755	13.474565
1541.212000	133.138329	12.535612	0.079612	28.415739	0.164758	13.471754
1541.232000	133.138248	12.535474	0.079612	28.415428	0.164758	13.471606
1541.252000	133.138248	12.541888	0.079608	28.429965	0.164750	13.478498
1541.272000	133.138248	12.537341	0.079611	28.419660	0.164756	13.473613
1541.292000	133.138248	12.542570	0.079607	28.431512	0.164749	13.479232
1541.312000	133.138248	12.537981	0.079610	28.421111	0.164755	13.474301
1541.332000	133.138248	12.534689	0.079613	28.413647	0.164759	13.470762
1541.352000	133.138248	12.537191	0.079611	28.419319	0.164756	13.473451
1541.372000	133.138248	12.528473	0.079617	28.399558	0.164767	13.464082
1541.392000	133.138248	12.529274	0.079616	28.401373	0.164766	13.464943
1541.412000	133.138248	12.529076	0.079616	28.400923	0.164767	13.464730
1541.432000	133.138248	12.531733	0.079615	28.406946	0.164763	13.467585
1541.452000	133.138248	12.533836	0.079613	28.411713	0.164760	13.469845
1541.472000	133.138248	12.534011	0.079613	28.412111	0.164760	13.470034
1541.492000	133.138248	12.527792	0.079617	28.398013	0.164768	13.463350
1541.512000	133.138329	12.527298	0.079617	28.396893	0.164769	13.462819
1541.532000	133.138248	12.538305	0.079610	28.421844	0.164754	13.474648
1541.552000	133.138248	12.540499	0.079609	28.426818	0.164752	13.477006
1541.572000	133.138329	12.536213	0.079612	28.417101	0.164757	13.472400
1541.592000	133.138248	12.534414	0.079613	28.413024	0.164760	13.470467
1541.612000	133.138329	12.529033	0.079616	28.400827	0.164767	13.464684
1541.632000	133.138248	12.531719	0.079615	28.406914	0.164763	13.467570
1541.652000	133.138248	12.537806	0.079611	28.420713	0.164755	13.474112
1541.672000	133.138248	12.532435	0.079614	28.408539	0.164762	13.468340
1541.692000	133.138329	12.530093	0.079616	28.403230	0.164765	13.465823
1541.712000	133.138248	12.533139	0.079614	28.410135	0.164761	13.469097
1541.732000	133.138248	12.536790	0.079611	28.418411	0.164756	13.473021
1541.752000	133.138248	12.536961	0.079611	28.418799	0.164756	13.473204
1541.772000	133.138248	12.539665	0.079609	28.424926	0.164753	13.476109
1541.792000	133.138248	12.535460	0.079612	28.415395	0.164758	13.471591
1541.812000	133.138248	12.535349	0.079612	28.415145	0.164758	13.471472
1541.832000	133.138248	12.541932	0.079608	28.430066	0.164750	13.478546
1541.852000	133.138248	12.539770	0.079609	28.425164	0.164752	13.476222
1541.872000	133.138329	12.530283	0.079616	28.403659	0.164765	13.466027
1541.892000	133.138248	12.542827	0.079607	28.432094	0.164748	13.479508
1541.912000	133.138248	12.537882	0.079611	28.420886	0.164755	13.474194
1541.932000	133.138248	12.537352	0.079611	28.419684	0.164756	13.473624
1541.952000	133.138248	12.533802	0.079613	28.411637	0.164760	13.469809
1541.972000	133.138248	12.532190	0.079614	28.407984	0.164763	13.468077
1541.992000	133.138248	12.537292	0.079611	28.419547	0.164756	13.473559
1542.012000	133.138248	12.537239	0.079611	28.419428	0.164756	13.473503
1542.032000	133.138248	12.539483	0.079609	28.424516	0.164753	13.475915
1542.052000	133.138248	12.537757	0.079611	28.420603	0.164755	13.474060
1542.072000	133.138248	12.538888	0.079610	28.423166	0.164754	13.475275
1542.092000	133.138248	12.535704	0.079612	28.415949	0.164758	13.471853
1542.112000	133.138248	12.541412	0.079608	28.428887	0.164750	13.477987
1542.132000	133.138248	12.537392	0.079611	28.419775	0.164756	13.473667
1542.152000	133.138248	12.536535	0.079611	28.417833	0.164757	13.472746
1542.172000	133.138329	12.530926	0.079615	28.405118	0.164764	13.466719
1542.192000	133.138248	12.534643	0.079613	28.413544	0.164759	13.470713
1542.212000	133.138248	12.532807	0.079614	28.409381	0.164762	13.468739
1542.232000	133.138248	12.534787	0.079613	28.413870	0.164759	13.470868
1542.252000	133.138248	12.533737	0.079613	28.411489	0.164761	13.469739
1542.272000	133.138248	12.537868	0.079611	28.420855	0.164755	13.474179
1542.292000	133.138248	12.528300	0.079617	28.399165	0.164768	13.463896
1542.312000	133.138248	12.527969	0.079617	28.398414	0.164768	13.463540
1542.332000	133.138248	12.527496	0.079617	28.397342	0.164769	13.463032
1542.352000	133.138248	12.527296	0.079617	28.396889	0.164769	13.462817
1542.372000	133.138248	12.532529	0.079614	28.408752	0.164762	13.468441
1542.392000	133.138248	12.527117	0.079618	28.396483	0.164769	13.462625
1542.412000	133.138248	12.524366	0.079619	28.390247	0.164773	13.459668
1542.432000	133.138248	12.533963	0.079613	28.412002	0.164760	13.469982
1542.452000	133.138248	12.530956	0.079615	28.405185	0.164764	13.466750
1542.472000	133.138248	12.528982	0.079616	28.400711	0.164767	13.464629
1542.492000	133.138248	12.529921	0.079616	28.402840	0.164766	13.465638
1542.512000	133.138329	12.535666	0.079612	28.415861	0.164758	13.471812
1542.532000	133.138248	12.534760	0.079613	28.413809	0.164759	13.470839
1542.552000	133.138248	12.528143	0.079617	28.398808	0.164768	13.463727
1542.572000	133.138248	12.529940	0.079616	28.402882	0.164766	13.465658
1542.592000	133.138248	12.524976	0.079619	28.391629	0.164772	13.460323
1542.612000	133.138248	12.529136	0.079616	28.401060	0.164767	13.464794
1542.632000	133.138248	12.530444	0.079615	28.404026	0.164765	13.466201
1542.652000	133.138248	12.529696	0.079616	28.402330	0.164766	13.465396
1542.672000	133.138248	12.532270	0.079614	28.408163	0.164762	13.468162
1542.692000	133.138248	12.532014	0.079614	28.407583	0.164763	13.467887
1542.712000	133.138248	12.531789	0.079615	28.407074	0.164763	13.467646
1542.732000	133.138248	12.534419	0.079613	28.413035	0.164760	13.470472
1542.752000	133.138248	12.532951	0.079614	28.409709	0.164762	13.468895
1542.772000	133.138248	12.528675	0.079617	28.400015	0.164767	13.464299
1542.792000	133.138248	12.527941	0.079617	28.398351	0.164768	13.463510
1542.812000	133.138248	12.527766	0.079617	28.397954	0.164768	13.463322
1542.832000	133.138248	12.530820	0.079615	28.404878	0.164764	13.466605
1542.852000	133.138329	12.532503	0.079614	28.408692	0.164762	13.468413
1542.872000	133.138248	12.525620	0.079619	28.393090	0.164771	13.461016
1542.892000	133.138248	12.524940	0.079619	28.391550	0.164772	13.460286
1542.912000	133.138248	12.531972	0.079614	28.407488	0.164763	13.467842
1542.932000	133.138248	12.528182	0.079617	28.398897	0.164768	13.463769
1542.952000	133.138248	12.524930	0.079619	28.391527	0.164772	13.460275
1542.972000	133.138248	12.526892	0.079618	28.395973	0.164770	13.462383
1542.992000	133.138248	12.534556	0.079613	28.413346	0.164759	13.470619
1543.012000	133.138329	12.526216	0.079618	28.394440	0.164771	13.461656
1543.032000	133.138248	12.530009	0.079616	28.403039	0.164765	13.465733
1543.052000	133.138248	12.530343	0.079615	28.403797	0.164765	13.466092
1543.072000	133.138248	12.525474	0.079619	28.392760	0.164771	13.460859
1543.092000	133.138329	12.532042	0.079614	28.407647	0.164763	13.467917
1543.112000	133.138248	12.533364	0.079613	28.410644	0.164761	13.469338
1543.132000	133.138248	12.520858	0.079622	28.382296	0.164778	13.455899
1543.152000	133.138248	12.531244	0.079615	28.405838	0.164764	13.467060
1543.172000	133.138248	12.530017	0.079616	28.403058	0.164765	13.465742
1543.192000	133.138248	12.530030	0.079616	28.403086	0.164765	13.465755
1543.212000	133.138248	12.528975	0.079616	28.400695	0.164767	13.464622
1543.232000	133.138248	12.530542	0.079615	28.404248	0.164765	13.466306
1543.252000	133.138248	12.530684	0.079615	28.404569	0.164765	13.466458
1543.272000	133.138248	12.524384	0.079619	28.390289	0.164773	13.459688
1543.292000	133.138248	12.525704	0.079618	28.393281	0.164771	13.461106
1543.312000	133.138248	12.525100	0.079619	28.391911	0.164772	13.460457
1543.332000	133.138248	12.527105	0.079618	28.396457	0.164769	13.462612
1543.352000	133.138248	12.526022	0.079618	28.394000	0.164771	13.461448
1543.372000	133.138248	12.527853	0.079617	28.398152	0.164768	13.463416
1543.392000	133.138248	12.532794	0.079614	28.409353	0.164762	13.468726
1543.412000	133.138248	12.527737	0.079617	28.397888	0.164768	13.463291
1543.432000	133.138248	12.532058	0.079614	28.407684	0.164763	13.467935
1543.452000	133.138248	12.532949	0.079614	28.409704	0.164762	13.468893
1543.472000	133.138248	12.533585	0.079613	28.411145	0.164761	13.469576
1543.492000	133.138248	12.539040	0.079610	28.423510	0.164753	13.475438
1543.512000	133.138248	12.531118	0.079615	28.405552	0.164764	13.466924
1543.532000	133.138248	12.535696	0.079612	28.415931	0.164758	13.471845
1543.552000	133.138248	12.528943	0.079616	28.400622	0.164767	13.464587
1543.572000	133.138248	12.535551	0.079612	28.415602	0.164758	13.471689
1543.592000	133.138329	12.531594	0.079615	28.406631	0.164763	13.467436
1543.612000	133.138248	12.537995	0.079610	28.421141	0.164755	13.474315
1543.632000	133.138248	12.533155	0.079614	28.410169	0.164761	13.469113
1543.652000	133.138248	12.532953	0.079614	28.409713	0.164762	13.468897
1543.672000	133.138248	12.535628	0.079612	28.415777	0.164758	13.471772
1543.692000	133.138248	12.534559	0.079613	28.413354	0.164759	13.470623
1543.712000	133.138248	12.529394	0.079616	28.401645	0.164766	13.465072
1543.732000	133.138248	12.538686	0.079610	28.422709	0.164754	13.475058
1543.752000	133.138248	12.530119	0.079616	28.403289	0.164765	13.465851
1543.772000	133.138248	12.529834	0.079616	28.402642	0.164766	13.465544
1543.792000	133.138248	12.531581	0.079615	28.406601	0.164763	13.467422
1543.812000	133.138248	12.531376	0.079615	28.406137	0.164764	13.467201
1543.832000	133.138329	12.537411	0.079611	28.419817	0.164756	13.473687
1543.852000	133.138248	12.537383	0.079611	28.419755	0.164756	13.473658
1543.872000	133.138329	12.527480	0.079617	28.397305	0.164769	13.463014
1543.892000	133.138248	12.530065	0.079616	28.403166	0.164765	13.465793
1543.912000	133.138248	12.523503	0.079620	28.388291	0.164774	13.458741
1543.932000	133.138248	12.528010	0.079617	28.398507	0.164768	13.463584
1543.952000	133.138248	12.534671	0.079613	28.413606	0.164759	13.470743
1543.972000	133.138248	12.532731	0.079614	28.409209	0.164762	13.468658
1543.992000	133.138248	12.528821	0.079616	28.400346	0.164767	13.464456
1544.012000	133.138329	12.532972	0.079614	28.409755	0.164762	13.468917
1544.032000	133.138329	12.533986	0.079613	28.412054	0.164760	13.470007
1544.052000	133.138248	12.526774	0.079618	28.395706	0.164770	13.462256
1544.072000	133.138248	12.524591	0.079619	28.390758	0.164773	13.459911
1544.092000	133.138248	12.521990	0.079621	28.384862	0.164776	13.457115
1544.112000	133.138248	12.525414	0.079619	28.392624	0.164772	13.460795
1544.132000	133.138248	12.532128	0.079614	28.407843	0.164763	13.468010
1544.152000	133.138248	12.531767	0.079615	28.407024	0.164763	13.467622
1544.172000	133.138248	12.528289	0.079617	28.399140	0.164768	13.463884
1544.192000	133.138248	12.527752	0.079617	28.397922	0.164768	13.463307
1544.212000	133.138248	12.529418	0.079616	28.401700	0.164766	13.465098
1544.232000	133.138248	12.528557	0.079617	28.399747	0.164767	13.464172
1544.252000	133.138248	12.531797	0.079615	28.407092	0.164763	13.467654
1544.272000	133.138248	12.534830	0.079613	28.413967	0.164759	13.470914
1544.292000	133.138248	12.530944	0.079615	28.405158	0.164764	13.466737
1544.312000	133.138248	12.535530	0.079612	28.415554	0.164758	13.471666
1544.332000	133.138248	12.531772	0.079615	28.407036	0.164763	13.467628
1544.352000	133.138248	12.532109	0.079614	28.407800	0.164763	13.467990
1544.372000	133.138248	12.533021	0.079614	28.409866	0.164761	13.468970
1544.392000	133.138248	12.533917	0.079613	28.411898	0.164760	13.469933
1544.412000	133.138329	12.526357	0.079618	28.394761	0.164770	13.461808
1544.432000	133.138248	12.529999	0.079616	28.403016	0.164765	13.465722
1544.452000	133.138248	12.527772	0.079617	28.397967	0.164768	13.463328
1544.472000	133.138248	12.526990	0.079618	28.396196	0.164769	13.462489
1544.492000	133.138248	12.525125	0.079619	28.391968	0.164772	13.460484
1544.512000	133.138248	12.530246	0.079616	28.403576	0.164765	13.465988
1544.532000	133.138329	12.527726	0.079617	28.397863	0.164769	13.463279
1544.552000	133.138248	12.523935	0.079620	28.389270	0.164774	13.459205
1544.572000	133.138248	12.527722	0.079617	28.397854	0.164768	13.463275
1544.592000	133.138248	12.525797	0.079618	28.393492	0.164771	13.461207
1544.612000	133.138329	12.525272	0.079619	28.392300	0.164772	13.460641
1544.632000	133.138248	12.528875	0.079616	28.400469	0.164767	13.464514
1544.652000	133.138248	12.529064	0.079616	28.400897	0.164767	13.464717
1544.672000	133.138248	12.527650	0.079617	28.397692	0.164769	13.463198
1544.692000	133.138248	12.522688	0.079620	28.386444	0.164775	13.457865
1544.712000	133.138248	12.529795	0.079616	28.402553	0.164766	13.465502
1544.732000	133.138248	12.538235	0.079610	28.421685	0.164755	13.474573
1544.752000	133.138248	12.520510	0.079622	28.381507	0.164778	13.455525
1544.772000	133.138248	12.530713	0.079615	28.404635	0.164765	13.466489
1544.792000	133.138248	12.526667	0.079618	28.395462	0.164770	13.462141
1544.812000	133.138248	12.522491	0.079621	28.385998	0.164775	13.457654
1544.832000	133.138248	12.518343	0.079623	28.376595	0.164781	13.453196
1544.852000	133.138248	12.529350	0.079616	28.401545	0.164766	13.465025
1544.872000	133.138248	12.521444	0.079621	28.383624	0.164777	13.456528
1544.892000	133.138248	12.525127	0.079619	28.391973	0.164772	13.460487
1544.912000	133.138248	12.522643	0.079620	28.386341	0.164775	13.457816
1544.932000	133.138248	12.526341	0.079618	28.394725	0.164770	13.461791
1544.952000	133.138329	12.529813	0.079616	28.402596	0.164766	13.465523
1544.972000	133.138248	12.518403	0.079623	28.376730	0.164781	13.453260
1544.992000	133.138248	12.524710	0.079619	28.391028	0.164772	13.460039
1545.012000	133.138248	12.527881	0.079617	28.398215	0.164768	13.463446
1545.032000	133.138248	12.524632	0.079619	28.390851	0.164773	13.459954
1545.052000	133.138248	12.531326	0.079615	28.406024	0.164764	13.467148
1545.072000	133.138248	12.530180	0.079616	28.403427	0.164765	13.465917
1545.092000	133.138248	12.527768	0.079617	28.397958	0.164768	13.463324
1545.112000	133.138248	12.531204	0.079615	28.405747	0.164764	13.467017
1545.132000	133.138248	12.529948	0.079616	28.402902	0.164766	13.465668
1545.152000	133.138329	12.526373	0.079618	28.394797	0.164770	13.461825
1545.172000	133.138248	12.531030	0.079615	28.405352	0.164764	13.466830
1545.192000	133.138248	12.527590	0.079617	28.397554	0.164769	13.463133
1545.212000	133.138248	12.529134	0.079616	28.401055	0.164767	13.464792
1545.232000	133.138329	12.531224	0.079615	28.405794	0.164764	13.467039
1545.252000	133.138248	12.527043	0.079618	28.396315	0.164769	13.462545
1545.272000	133.138248	12.527123	0.079618	28.396496	0.164769	13.462631
1545.292000	133.138248	12.524847	0.079619	28.391338	0.164772	13.460186
1545.312000	133.138248	12.531108	0.079615	28.405531	0.164764	13.466914
1545.332000	133.138248	12.529638	0.079616	28.402197	0.164766	13.465334
1545.352000	133.138248	12.530748	0.079615	28.404715	0.164764	13.466527
1545.372000	133.138329	12.533165	0.079614	28.410193	0.164761	13.469125
1545.392000	133.138248	12.534025	0.079613	28.412143	0.164760	13.470049
1545.412000	133.138248	12.535516	0.079612	28.415523	0.164758	13.471651
1545.432000	133.138248	12.531788	0.079615	28.407072	0.164763	13.467645
1545.452000	133.138248	12.526879	0.079618	28.395944	0.164770	13.462369
1545.472000	133.138248	12.527116	0.079618	28.396480	0.164769	13.462623
1545.492000	133.138329	12.526709	0.079618	28.395558	0.164770	13.462186
1545.512000	133.138248	12.529434	0.079616	28.401736	0.164766	13.465115
1545.532000	133.138248	12.529751	0.079616	28.402455	0.164766	13.465456
1545.552000	133.138248	12.535816	0.079612	28.416201	0.164758	13.471973
1545.572000	133.138248	12.528578	0.079617	28.399796	0.164767	13.464195
1545.592000	133.138248	12.526118	0.079618	28.394220	0.164771	13.461552
1545.612000	133.138248	12.532397	0.079614	28.408453	0.164762	13.468300
1545.632000	133.138248	12.525755	0.079618	28.393396	0.164771	13.461161
1545.652000	133.138248	12.524586	0.079619	28.390747	0.164773	13.459905
1545.672000	133.138248	12.536455	0.079611	28.417650	0.164757	13.472660
1545.692000	133.138248	12.522808	0.079620	28.386716	0.164775	13.457994
1545.712000	133.138248	12.519124	0.079623	28.378366	0.164780	13.454035
1545.732000	133.138248	12.523225	0.079620	28.387662	0.164774	13.458442
1545.752000	133.138248	12.528199	0.079617	28.398936	0.164768	13.463788
1545.772000	133.138248	12.522731	0.079620	28.386541	0.164775	13.457911
1545.792000	133.138248	12.520588	0.079622	28.381684	0.164778	13.455609
1545.812000	133.138329	12.517764	0.079624	28.375283	0.164782	13.452574
1545.832000	133.138248	12.523949	0.079620	28.389301	0.164773	13.459220
1545.852000	133.138248	12.526562	0.079618	28.395226	0.164770	13.462029
1545.872000	133.138248	12.530302	0.079615	28.403703	0.164765	13.466048
1545.892000	133.138329	12.523855	0.079620	28.389090	0.164774	13.459120
1545.912000	133.138248	12.529268	0.079616	28.401360	0.164766	13.464937
1545.932000	133.138248	12.529847	0.079616	28.402672	0.164766	13.465559
1545.952000	133.138329	12.525878	0.079618	28.393675	0.164771	13.461294
1545.972000	133.138248	12.524839	0.079619	28.391319	0.164772	13.460177
1545.992000	133.138248	12.522754	0.079620	28.386593	0.164775	13.457936
1546.012000	133.138248	12.525808	0.079618	28.393516	0.164771	13.461218
1546.032000	133.138248	12.526348	0.079618	28.394740	0.164770	13.461798
1546.052000	133.138248	12.526727	0.079618	28.395599	0.164770	13.462206
1546.072000	133.138248	12.521182	0.079621	28.383031	0.164777	13.456247
1546.092000	133.138248	12.527876	0.079617	28.398203	0.164768	13.463440
1546.111000	133.138248	12.521477	0.079621	28.383698	0.164777	13.456563
1546.131000	133.138248	12.524703	0.079619	28.391012	0.164772	13.460031
1546.151000	133.138248	12.524011	0.079620	28.389443	0.164773	13.459287
1546.171000	133.138248	12.524236	0.079619	28.389952	0.164773	13.459528
1546.191000	133.138329	12.524952	0.079619	28.391575	0.164772	13.460298
1546.211000	133.138248	12.525675	0.079619	28.393214	0.164771	13.461075
1546.231000	133.138329	12.522320	0.079621	28.385610	0.164776	13.457470
1546.251000	133.138248	12.526959	0.079618	28.396125	0.164769	13.462455
1546.271000	133.138248	12.524904	0.079619	28.391467	0.164772	13.460246
1546.291000	133.138248	12.522872	0.079620	28.386861	0.164775	13.458063
1546.311000	133.138248	12.526161	0.079618	28.394317	0.164771	13.461598
1546.331000	133.138248	12.529052	0.079616	28.400869	0.164767	13.464704
1546.351000	133.138329	12.518954	0.079623	28.377980	0.164780	13.453852
1546.371000	133.138248	12.524998	0.079619	28.391680	0.164772	13.460348
1546.391000	133.138248	12.517316	0.079624	28.374266	0.164782	13.452092
1546.411000	133.138248	12.526544	0.079618	28.395183	0.164770	13.462008
1546.431000	133.138248	12.529611	0.079616	28.402137	0.164766	13.465305
1546.451000	133.138248	12.530886	0.079615	28.405028	0.164764	13.466676
1546.471000	133.138248	12.531060	0.079615	28.405421	0.164764	13.466862
1546.491000	133.138248	12.526143	0.079618	28.394274	0.164771	13.461578
1546.511000	133.138248	12.526599	0.079618	28.395309	0.164770	13.462068
1546.531000	133.138248	12.528257	0.079617	28.399066	0.164768	13.463849
1546.551000	133.138248	12.532236	0.079614	28.408086	0.164762	13.468126
1546.571000	133.138248	12.531150	0.079615	28.405626	0.164764	13.466959
1546.591000	133.138248	12.532033	0.079614	28.407627	0.164763	13.467908
1546.611000	133.138248	12.528023	0.079617	28.398536	0.164768	13.463598
1546.631000	133.138248	12.527299	0.079617	28.396897	0.164769	13.462821
1546.651000	133.138248	12.531763	0.079615	28.407015	0.164763	13.467618
1546.671000	133.138248	12.529184	0.079616	28.401169	0.164767	13.464846
1546.691000	133.138248	12.521889	0.079621	28.384632	0.164776	13.457006
1546.711000	133.138248	12.528995	0.079616	28.400740	0.164767	13.464643
1546.731000	133.138248	12.534536	0.079613	28.413300	0.164759	13.470597
1546.751000	133.138329	12.527864	0.079617	28.398176	0.164768	13.463427
1546.771000	133.138248	12.527225	0.079617	28.396727	0.164769	13.462740
1546.791000	133.138248	12.524104	0.079620	28.389653	0.164773	13.459386
1546.811000	133.138248	12.528015	0.079617	28.398518	0.164768	13.463590
1546.831000	133.138248	12.518478	0.079623	28.376900	0.164781	13.453341
1546.851000	133.138248	12.527481	0.079617	28.397308	0.164769	13.463016
1546.871000	133.138248	12.523759	0.079620	28.388870	0.164774	13.459016
1546.891000	133.138329	12.527221	0.079618	28.396719	0.164769	13.462737
1546.911000	133.138248	12.519019	0.079623	28.378126	0.164780	13.453922
1546.931000	133.138329	12.518866	0.079623	28.377780	0.164780	13.453758
1546.951000	133.138248	12.524240	0.079619	28.389963	0.164773	13.459533
1546.971000	133.138329	12.527349	0.079617	28.397009	0.164769	13.462874
1546.991000	133.138248	12.517867	0.079624	28.375516	0.164782	13.452684
1547.011000	133.138329	12.522509	0.079621	28.386037	0.164776	13.457672
1547.031000	133.138248	12.520017	0.079622	28.380390	0.164779	13.454995
1547.051000	133.138248	12.517803	0.079624	28.375370	0.164782	13.452615
1547.071000	133.138248	12.522663	0.079620	28.386388	0.164775	13.457839
1547.091000	133.138329	12.520942	0.079622	28.382485	0.164778	13.455988
1547.111000	133.138329	12.520909	0.079622	28.382410	0.164778	13.455953
1547.131000	133.138248	12.517771	0.079624	28.375298	0.164782	13.452581
1547.151000	133.138248	12.520891	0.079622	28.382371	0.164778	13.455934
1547.171000	133.138248	12.523711	0.079620	28.388762	0.164774	13.458964
1547.191000	133.138248	12.519515	0.079623	28.379251	0.164779	13.454455
1547.211000	133.138248	12.521531	0.079621	28.383820	0.164777	13.456621
1547.231000	133.138248	12.520730	0.079622	28.382006	0.164778	13.455761
1547.251000	133.138248	12.522428	0.079621	28.385854	0.164776	13.457585
1547.271000	133.138248	12.523069	0.079620	28.387308	0.164775	13.458275
1547.291000	133.138329	12.523258	0.079620	28.387735	0.164775	13.458477
1547.311000	133.138248	12.519615	0.079622	28.379477	0.164779	13.454562
1547.331000	133.138329	12.512533	0.079627	28.363425	0.164789	13.446952
1547.351000	133.138248	12.517346	0.079624	28.374335	0.164782	13.452124
1547.371000	133.138248	12.526716	0.079618	28.395575	0.164770	13.462194
1547.391000	133.138248	12.523506	0.079620	28.388298	0.164774	13.458744
1547.411000	133.138248	12.518162	0.079623	28.376185	0.164781	13.453001
1547.431000	133.138248	12.520814	0.079622	28.382195	0.164778	13.455851
1547.451000	133.138248	12.522214	0.079621	28.385369	0.164776	13.457356
1547.471000	133.138248	12.520923	0.079622	28.382442	0.164778	13.455968
1547.491000	133.138248	12.520054	0.079622	28.380473	0.164779	13.455034
1547.511000	133.138248	12.524066	0.079620	28.389567	0.164773	13.459346
1547.531000	133.138248	12.523522	0.079620	28.388333	0.164774	13.458761
1547.551000	133.138248	12.525418	0.079619	28.392633	0.164772	13.460799
1547.571000	133.138248	12.517234	0.079624	28.374080	0.164782	13.452003
1547.591000	133.138248	12.531468	0.079615	28.406346	0.164764	13.467301
1547.611000	133.138248	12.524311	0.079619	28.390122	0.164773	13.459609
1547.631000	133.138329	12.521219	0.079621	28.383115	0.164777	13.456287
1547.651000	133.138329	12.516603	0.079624	28.372651	0.164783	13.451326
1547.671000	133.138248	12.523149	0.079620	28.387489	0.164775	13.458361
1547.691000	133.138248	12.518287	0.079623	28.376468	0.164781	13.453136
1547.711000	133.138248	12.520574	0.079622	28.381651	0.164778	13.455593
1547.731000	133.138248	12.524250	0.079619	28.389984	0.164773	13.459543
1547.751000	133.138248	12.521248	0.079621	28.383178	0.164777	13.456317
1547.771000	133.138329	12.524707	0.079619	28.391020	0.164773	13.460035
1547.791000	133.138248	12.520715	0.079622	28.381972	0.164778	13.455745
1547.811000	133.138248	12.521519	0.079621	28.383793	0.164777	13.456609
1547.831000	133.138329	12.520234	0.079622	28.380881	0.164779	13.455228
1547.851000	133.138329	12.521746	0.079621	28.384309	0.164777	13.456853
1547.871000	133.138248	12.520958	0.079622	28.382523	0.164777	13.456006
1547.891000	133.138248	12.514507	0.079626	28.367898	0.164786	13.449073
1547.911000	133.138329	12.516957	0.079624	28.373452	0.164783	13.451706
1547.931000	133.138329	12.508553	0.079630	28.354402	0.164794	13.442674
1547.951000	133.138248	12.513925	0.079626	28.366579	0.164787	13.448447
1547.971000	133.138329	12.517862	0.079624	28.375503	0.164782	13.452678
1547.991000	133.138329	12.522975	0.079620	28.387095	0.164775	13.458174
1548.011000	133.138329	12.518051	0.079624	28.375933	0.164781	13.452882
1548.031000	133.138248	12.521133	0.079621	28.382919	0.164777	13.456194
1548.051000	133.138248	12.524597	0.079619	28.390772	0.164773	13.459917
1548.071000	133.138329	12.515606	0.079625	28.370391	0.164785	13.450255
1548.091000	133.138248	12.515377	0.079625	28.369872	0.164785	13.450008
1548.111000	133.138248	12.518072	0.079623	28.375981	0.164781	13.452904
1548.131000	133.138248	12.518389	0.079623	28.376698	0.164781	13.453245
1548.151000	133.138248	12.519348	0.079623	28.378872	0.164780	13.454275
1548.171000	133.138248	12.518748	0.079623	28.377513	0.164780	13.453631
1548.191000	133.138248	12.513637	0.079626	28.365926	0.164787	13.448138
1548.211000	133.138329	12.519661	0.079622	28.379582	0.164779	13.454612
1548.231000	133.138248	12.526079	0.079618	28.394130	0.164771	13.461509
1548.251000	133.138248	12.513368	0.079627	28.365318	0.164788	13.447849
1548.271000	133.138248	12.512721	0.079627	28.363851	0.164788	13.447154
1548.291000	133.138248	12.517687	0.079624	28.375106	0.164782	13.452490
1548.311000	133.138248	12.521672	0.079621	28.384141	0.164777	13.456773
1548.331000	133.138248	12.517993	0.079624	28.375800	0.164781	13.452819
1548.351000	133.138248	12.515990	0.079625	28.371261	0.164784	13.450667
1548.371000	133.138329	12.514322	0.079626	28.367479	0.164786	13.448874
1548.391000	133.138248	12.514912	0.079626	28.368817	0.164785	13.449509
1548.411000	133.138248	12.520927	0.079622	28.382453	0.164778	13.455973
1548.431000	133.138248	12.516561	0.079624	28.372554	0.164783	13.451280
1548.451000	133.138329	12.517506	0.079624	28.374697	0.164782	13.452296
1548.471000	133.138329	12.516419	0.079625	28.372234	0.164784	13.451128
1548.491000	133.138248	12.516806	0.079624	28.373110	0.164783	13.451544
1548.511000	133.138329	12.517410	0.079624	28.374480	0.164782	13.452193
1548.531000	133.138248	12.514308	0.079626	28.367449	0.164786	13.448860
1548.551000	133.138248	12.515650	0.079625	28.370491	0.164785	13.450302
1548.571000	133.138248	12.516591	0.079624	28.372623	0.164783	13.451313
1548.591000	133.138248	12.520229	0.079622	28.380870	0.164778	13.455223
1548.611000	133.138248	12.514167	0.079626	28.367128	0.164786	13.448708
1548.631000	133.138248	12.509837	0.079629	28.357313	0.164792	13.444054
1548.651000	133.138329	12.517184	0.079624	28.373968	0.164783	13.451950
1548.671000	133.138248	12.512342	0.079627	28.362991	0.164789	13.446746
1548.691000	133.138329	12.513474	0.079627	28.365557	0.164788	13.447963
1548.711000	133.138329	12.513561	0.079626	28.365756	0.164787	13.448057
1548.731000	133.138248	12.521471	0.079621	28.383685	0.164777	13.456557
1548.751000	133.138248	12.517306	0.079624	28.374243	0.164782	13.452081
1548.771000	133.138248	12.515798	0.079625	28.370826	0.164784	13.450461
1548.791000	133.138248	12.515690	0.079625	28.370581	0.164784	13.450344
1548.811000	133.138329	12.510707	0.079628	28.359285	0.164791	13.444989
1548.831000	133.138248	12.515899	0.079625	28.371054	0.164784	13.450569
1548.851000	133.138248	12.512593	0.079627	28.363560	0.164789	13.447016
1548.871000	133.138248	12.519101	0.079623	28.378312	0.164780	13.454010
1548.891000	133.138329	12.513144	0.079627	28.364809	0.164788	13.447608
1548.911000	133.138248	12.518882	0.079623	28.377815	0.164780	13.453774
1548.931000	133.138248	12.514327	0.079626	28.367491	0.164786	13.448880
1548.951000	133.138329	12.510986	0.079628	28.359918	0.164791	13.445289
1548.971000	133.138248	12.513522	0.079626	28.365666	0.164787	13.448014
1548.991000	133.138329	12.514684	0.079626	28.368300	0.164786	13.449263
1549.011000	133.138248	12.507912	0.079630	28.352949	0.164795	13.441986
1549.031000	133.138248	12.511362	0.079628	28.360770	0.164790	13.445693
1549.051000	133.138248	12.516203	0.079625	28.371743	0.164784	13.450895
1549.071000	133.138248	12.511970	0.079627	28.362148	0.164789	13.446346
1549.091000	133.138248	12.507137	0.079631	28.351193	0.164796	13.441153
1549.111000	133.138329	12.512363	0.079627	28.363039	0.164789	13.446769
1549.131000	133.138329	12.505446	0.079632	28.347359	0.164798	13.439335
1549.151000	133.138248	12.506668	0.079631	28.350130	0.164796	13.440649
1549.171000	133.138329	12.511137	0.079628	28.360261	0.164791	13.445452
1549.191000	133.138248	12.509959	0.079629	28.357589	0.164792	13.444185
1549.211000	133.138248	12.519938	0.079622	28.380210	0.164779	13.454910
1549.231000	133.138248	12.515971	0.079625	28.371218	0.164784	13.450647
1549.251000	133.138329	12.511196	0.079628	28.360394	0.164791	13.445515
1549.271000	133.138248	12.515232	0.079625	28.369542	0.164785	13.449852
1549.291000	133.138329	12.513056	0.079627	28.364609	0.164788	13.447514
1549.311000	133.138248	12.517500	0.079624	28.374684	0.164782	13.452290
1549.331000	133.138329	12.512214	0.079627	28.362702	0.164789	13.446609
1549.351000	133.138329	12.512395	0.079627	28.363112	0.164789	13.446804
1549.371000	133.138329	12.512423	0.079627	28.363175	0.164789	13.446834
1549.391000	133.138248	12.510077	0.079629	28.357858	0.164792	13.444313
1549.411000	133.138329	12.518963	0.079623	28.377999	0.164780	13.453861
1549.431000	133.138248	12.508614	0.079630	28.354540	0.164794	13.442740
1549.451000	133.138329	12.521293	0.079621	28.383282	0.164777	13.456366
1549.471000	133.138329	12.516469	0.079625	28.372347	0.164784	13.451182
1549.491000	133.138248	12.509546	0.079629	28.356653	0.164793	13.443741
1549.511000	133.138248	12.515985	0.079625	28.371250	0.164784	13.450662
1549.531000	133.138248	12.514548	0.079626	28.367992	0.164786	13.449117
1549.551000	133.138248	12.512100	0.079627	28.362443	0.164789	13.446486
1549.571000	133.138248	12.513356	0.079627	28.365290	0.164788	13.447836
1549.591000	133.138248	12.514943	0.079626	28.368887	0.164785	13.449542
1549.611000	133.138248	12.514323	0.079626	28.367483	0.164786	13.448876
1549.631000	133.138248	12.520170	0.079622	28.380736	0.164779	13.455159
1549.651000	133.138248	12.503557	0.079633	28.343078	0.164801	13.437306
1549.671000	133.138329	12.511651	0.079628	28.361424	0.164790	13.446003
1549.691000	133.138329	12.511463	0.079628	28.361000	0.164790	13.445802
1549.711000	133.138248	12.510942	0.079628	28.359818	0.164791	13.445242
1549.731000	133.138329	12.520424	0.079622	28.381313	0.164778	13.455432
1549.751000	133.138248	12.510693	0.079628	28.359252	0.164791	13.444974
1549.771000	133.138248	12.514023	0.079626	28.366801	0.164787	13.448553
1549.791000	133.138248	12.511487	0.079628	28.361052	0.164790	13.445827
1549.811000	133.138329	12.516774	0.079624	28.373038	0.164783	13.451510
1549.831000	133.138248	12.510226	0.079629	28.358194	0.164792	13.444472
1549.851000	133.138248	12.512419	0.079627	28.363166	0.164789	13.446829
1549.871000	133.138329	12.512435	0.079627	28.363203	0.164789	13.446847
1549.891000	133.138329	12.517917	0.079624	28.375628	0.164782	13.452737
1549.911000	133.138329	12.510262	0.079629	28.358277	0.164792	13.444511
1549.931000	133.138329	12.512954	0.079627	28.364378	0.164788	13.447404
1549.951000	133.138248	12.514819	0.079626	28.368607	0.164786	13.449409
1549.971000	133.138329	12.512179	0.079627	28.362622	0.164789	13.446571
1549.991000	133.138248	12.517081	0.079624	28.373733	0.164783	13.451839
1550.011000	133.138329	12.511706	0.079628	28.361551	0.164790	13.446063
1550.031000	133.138248	12.512013	0.079627	28.362245	0.164789	13.446393
1550.051000	133.138248	12.515299	0.079625	28.369693	0.164785	13.449924
1550.071000	133.138248	12.518102	0.079623	28.376049	0.164781	13.452937
1550.091000	133.138329	12.518995	0.079623	28.378072	0.164780	13.453896
1550.111000	133.138329	12.512053	0.079627	28.362337	0.164789	13.446436
1550.131000	133.138329	12.512101	0.079627	28.362446	0.164789	13.446488
1550.151000	133.138329	12.509796	0.079629	28.357220	0.164792	13.444010
1550.171000	133.138329	12.509697	0.079629	28.356996	0.164793	13.443904
1550.191000	133.138329	12.514449	0.079626	28.367768	0.164786	13.449011
1550.211000	133.138248	12.514268	0.079626	28.367356	0.164786	13.448816
1550.231000	133.138248	12.507172	0.079631	28.351272	0.164796	13.441190
1550.251000	133.138248	12.507762	0.079630	28.352611	0.164795	13.441825
1550.271000	133.138248	12.514429	0.079626	28.367721	0.164786	13.448989
1550.291000	133.138329	12.512312	0.079627	28.362924	0.164789	13.446715
1550.311000	133.138329	12.509489	0.079629	28.356523	0.164793	13.443680
1550.331000	133.138248	12.511740	0.079628	28.361627	0.164790	13.446100
1550.351000	133.138248	12.506421	0.079631	28.349570	0.164797	13.440383
1550.371000	133.138248	12.508028	0.079630	28.353212	0.164795	13.442110
1550.391000	133.138248	12.505522	0.079632	28.347531	0.164798	13.439417
1550.411000	133.138248	12.508316	0.079630	28.353865	0.164794	13.442420
1550.431000	133.138329	12.507726	0.079630	28.352528	0.164795	13.441786
1550.451000	133.138329	12.511887	0.079628	28.361960	0.164790	13.446258
1550.471000	133.138329	12.510529	0.079628	28.358881	0.164791	13.444798
1550.491000	133.138248	12.508118	0.079630	28.353417	0.164795	13.442207
1550.511000	133.138248	12.510518	0.079628	28.358858	0.164791	13.444787
1550.531000	133.138329	12.511360	0.079628	28.360766	0.164790	13.445692
1550.551000	133.138329	12.510421	0.079629	28.358636	0.164792	13.444682
1550.571000	133.138248	12.517778	0.079624	28.375314	0.164782	13.452588
1550.591000	133.138248	12.510368	0.079628	28.358517	0.164792	13.444625
1550.611000	133.138248	12.510587	0.079628	28.359014	0.164791	13.444861
1550.631000	133.138248	12.512907	0.079627	28.364272	0.164788	13.447353
1550.651000	133.138248	12.502862	0.079633	28.341503	0.164801	13.436559
1550.671000	133.138248	12.509456	0.079629	28.356450	0.164793	13.443645
1550.691000	133.138248	12.511924	0.079627	28.362044	0.164789	13.446297
1550.711000	133.138248	12.505599	0.079632	28.347707	0.164798	13.439500
1550.731000	133.138248	12.504638	0.079632	28.345527	0.164799	13.438467
1550.751000	133.138329	12.500145	0.079635	28.335342	0.164805	13.433638
1550.771000	133.138248	12.502869	0.079633	28.341518	0.164801	13.436566
1550.791000	133.138248	12.507244	0.079631	28.351435	0.164796	13.441268
1550.811000	133.138248	12.508513	0.079630	28.354313	0.164794	13.442632
1550.831000	133.138248	12.510613	0.079628	28.359072	0.164791	13.444888
1550.851000	133.138248	12.505338	0.079632	28.347115	0.164798	13.439219
1550.871000	133.138248	12.500441	0.079635	28.336014	0.164805	13.433957
1550.891000	133.138248	12.510083	0.079629	28.357871	0.164792	13.444319
1550.911000	133.138248	12.499124	0.079636	28.333030	0.164806	13.432542
1550.931000	133.138329	12.502852	0.079633	28.341479	0.164802	13.436547
1550.951000	133.138248	12.507484	0.079630	28.351980	0.164795	13.441526
1550.971000	133.138248	12.502940	0.079633	28.341679	0.164801	13.436642
1550.991000	133.138329	12.498155	0.079637	28.330831	0.164808	13.431499
1551.011000	133.138248	12.499325	0.079636	28.333483	0.164806	13.432757
1551.031000	133.138248	12.503063	0.079633	28.341957	0.164801	13.436774
1551.051000	133.138248	12.500779	0.079635	28.336780	0.164804	13.434320
1551.071000	133.138248	12.503405	0.079633	28.342732	0.164801	13.437142
1551.091000	133.138248	12.503633	0.079633	28.343249	0.164800	13.437387
1551.111000	133.138248	12.498943	0.079636	28.332618	0.164807	13.432347
1551.131000	133.138248	12.501682	0.079634	28.338827	0.164803	13.435290
1551.151000	133.138248	12.498100	0.079636	28.330709	0.164808	13.431441
1551.171000	133.138248	12.497425	0.079637	28.329177	0.164809	13.430715
1551.191000	133.138329	12.495390	0.079638	28.324564	0.164812	13.428528
1551.211000	133.138248	12.498231	0.079636	28.331006	0.164808	13.431582
1551.231000	133.138248	12.502437	0.079634	28.340538	0.164802	13.436101
1551.251000	133.138248	12.501859	0.079634	28.339229	0.164803	13.435481
1551.271000	133.138248	12.497299	0.079637	28.328893	0.164809	13.430580
1551.291000	133.138248	12.504505	0.079632	28.345226	0.164799	13.438324
1551.311000	133.138248	12.504146	0.079633	28.344413	0.164800	13.437938
1551.331000	133.138329	12.498455	0.079636	28.331512	0.164807	13.431822
1551.351000	133.138248	12.498694	0.079636	28.332055	0.164807	13.432080
1551.371000	133.138248	12.500637	0.079635	28.336459	0.164804	13.434168
1551.391000	133.138248	12.497829	0.079637	28.330093	0.164808	13.431149
1551.411000	133.138248	12.499056	0.079636	28.332875	0.164807	13.432469
1551.431000	133.138248	12.504625	0.079632	28.345498	0.164799	13.438453
1551.451000	133.138329	12.499820	0.079635	28.334606	0.164806	13.433289
1551.471000	133.138329	12.497693	0.079637	28.329786	0.164808	13.431004
1551.491000	133.138248	12.500225	0.079635	28.335526	0.164805	13.433725
1551.511000	133.138248	12.498795	0.079636	28.332282	0.164807	13.432187
1551.531000	133.138248	12.499107	0.079636	28.332991	0.164806	13.432523
1551.551000	133.138248	12.495881	0.079638	28.325677	0.164811	13.429056
1551.571000	133.138329	12.497236	0.079637	28.328750	0.164809	13.430513
1551.591000	133.138248	12.497050	0.079637	28.328327	0.164809	13.430312
1551.611000	133.138248	12.495698	0.079638	28.325263	0.164811	13.428859
1551.631000	133.138248	12.493650	0.079639	28.320620	0.164814	13.426658
1551.651000	133.138248	12.496184	0.079638	28.326365	0.164810	13.429382
1551.671000	133.138248	12.492695	0.079640	28.318455	0.164815	13.425632
1551.691000	133.138329	12.499660	0.079636	28.334244	0.164806	13.433117
1551.711000	133.138248	12.496805	0.079637	28.327772	0.164810	13.430049
1551.731000	133.138329	12.493578	0.079640	28.320458	0.164814	13.426581
1551.751000	133.138329	12.499174	0.079636	28.333142	0.164806	13.432595
1551.771000	133.138248	12.497499	0.079637	28.329346	0.164809	13.430795
1551.791000	133.138248	12.495135	0.079638	28.323986	0.164812	13.428254
1551.811000	133.138248	12.500873	0.079635	28.336994	0.164804	13.434421
1551.831000	133.138329	12.503905	0.079633	28.343867	0.164800	13.437679
1551.851000	133.138248	12.494316	0.079639	28.322129	0.164813	13.427374
1551.871000	133.138248	12.497530	0.079637	28.329416	0.164809	13.430828
1551.891000	133.138329	12.497093	0.079637	28.328424	0.164809	13.430358
1551.911000	133.138248	12.499485	0.079636	28.333848	0.164806	13.432930
1551.931000	133.138248	12.498634	0.079636	28.331918	0.164807	13.432014
1551.951000	133.138248	12.493577	0.079639	28.320454	0.164814	13.426580
1551.971000	133.138248	12.501716	0.079634	28.338903	0.164803	13.435326
1551.991000	133.138248	12.499362	0.079636	28.333568	0.164806	13.432797
1552.011000	133.138248	12.498309	0.079636	28.331181	0.164808	13.431665
1552.031000	133.138248	12.500554	0.079635	28.336270	0.164805	13.434078
1552.051000	133.138248	12.497027	0.079637	28.328275	0.164809	13.430287
1552.071000	133.138248	12.504875	0.079632	28.346065	0.164799	13.438722
1552.091000	133.138329	12.504445	0.079632	28.345090	0.164799	13.438259
1552.111000	133.138329	12.501829	0.079634	28.339160	0.164803	13.435448
1552.131000	133.138329	12.493801	0.079639	28.320963	0.164814	13.426821
1552.151000	133.138329	12.498134	0.079637	28.330785	0.164808	13.431478
1552.171000	133.138248	12.499381	0.079636	28.333611	0.164806	13.432817
1552.191000	133.138248	12.499671	0.079635	28.334270	0.164806	13.433130
1552.211000	133.138248	12.502279	0.079634	28.340181	0.164802	13.435932
1552.231000	133.138248	12.501814	0.079634	28.339127	0.164803	13.435432
1552.251000	133.138248	12.499084	0.079636	28.332937	0.164806	13.432498
1552.271000	133.138248	12.496764	0.079637	28.327680	0.164810	13.430005
1552.291000	133.138248	12.499492	0.079636	28.333862	0.164806	13.432936
1552.311000	133.138248	12.499713	0.079635	28.334364	0.164806	13.433175
1552.331000	133.138248	12.495192	0.079638	28.324116	0.164812	13.428316
1552.351000	133.138248	12.496908	0.079637	28.328005	0.164809	13.430159
1552.371000	133.138248	12.501115	0.079635	28.337542	0.164804	13.434681
1552.391000	133.138248	12.499655	0.079635	28.334233	0.164806	13.433112
1552.411000	133.138248	12.497114	0.079637	28.328473	0.164809	13.430381
1552.431000	133.138248	12.504330	0.079632	28.344830	0.164800	13.438136
1552.451000	133.138329	12.499571	0.079636	28.334041	0.164806	13.433021
1552.471000	133.138248	12.502188	0.079634	28.339974	0.164802	13.435834
1552.491000	133.138248	12.498858	0.079636	28.332425	0.164807	13.432255
1552.511000	133.138248	12.499908	0.079635	28.334806	0.164805	13.433384
1552.531000	133.138329	12.496167	0.079638	28.326325	0.164810	13.429363
1552.551000	133.138248	12.499015	0.079636	28.332783	0.164807	13.432425
1552.571000	133.138329	12.501282	0.079634	28.337922	0.164804	13.434861
1552.591000	133.138329	12.502904	0.079633	28.341596	0.164802	13.436603
1552.611000	133.138329	12.498268	0.079636	28.331088	0.164808	13.431621
1552.631000	133.138248	12.498224	0.079636	28.330990	0.164808	13.431575
1552.651000	133.138248	12.500354	0.079635	28.335817	0.164805	13.433863
1552.671000	133.138248	12.500815	0.079635	28.336863	0.164804	13.434359
1552.691000	133.138248	12.499979	0.079635	28.334966	0.164805	13.433460
1552.711000	133.138329	12.502586	0.079634	28.340877	0.164802	13.436262
1552.731000	133.138248	12.503640	0.079633	28.343265	0.164800	13.437394
1552.751000	133.138329	12.498567	0.079636	28.331766	0.164807	13.431943
1552.771000	133.138329	12.502602	0.079634	28.340914	0.164802	13.436279
1552.791000	133.138329	12.495741	0.079638	28.325360	0.164811	13.428906
1552.811000	133.138248	12.500553	0.079635	28.336269	0.164805	13.434077
1552.831000	133.138248	12.500132	0.079635	28.335314	0.164805	13.433625
1552.851000	133.138248	12.505179	0.079632	28.346754	0.164798	13.439048
1552.871000	133.138248	12.498636	0.079636	28.331924	0.164807	13.432017
1552.891000	133.138248	12.499092	0.079636	28.332957	0.164806	13.432507
1552.911000	133.138248	12.503351	0.079633	28.342610	0.164801	13.437084
1552.931000	133.138248	12.499657	0.079635	28.334237	0.164806	13.433114
1552.951000	133.138248	12.501207	0.079634	28.337751	0.164804	13.434780
1552.971000	133.138248	12.501448	0.079634	28.338296	0.164803	13.435039
1552.991000	133.138329	12.496713	0.079637	28.327564	0.164810	13.429951
1553.011000	133.138248	12.496486	0.079638	28.327049	0.164810	13.429706
1553.031000	133.138248	12.493106	0.079640	28.319386	0.164814	13.426074
1553.051000	133.138248	12.492137	0.079640	28.317190	0.164816	13.425032
1553.071000	133.138248	12.492921	0.079640	28.318969	0.164815	13.425876
1553.091000	133.138248	12.497254	0.079637	28.328789	0.164809	13.430531
1553.111000	133.138248	12.488945	0.079642	28.309956	0.164820	13.421603
1553.131000	133.138248	12.495465	0.079638	28.324735	0.164811	13.428609
1553.151000	133.138329	12.493577	0.079640	28.320455	0.164814	13.426580
1553.171000	133.138248	12.495385	0.079638	28.324554	0.164811	13.428524
1553.191000	133.138248	12.494461	0.079639	28.322458	0.164813	13.427530
1553.211000	133.138248	12.495216	0.079638	28.324169	0.164812	13.428341
1553.231000	133.138248	12.494000	0.079639	28.321413	0.164813	13.427034
1553.251000	133.138329	12.494444	0.079639	28.322420	0.164813	13.427512
1553.271000	133.138248	12.498811	0.079636	28.332318	0.164807	13.432204
1553.291000	133.138248	12.502091	0.079634	28.339755	0.164802	13.435730
1553.311000	133.138248	12.504435	0.079632	28.345067	0.164799	13.438248
1553.331000	133.138248	12.499164	0.079636	28.333121	0.164806	13.432585
1553.351000	133.138329	12.500459	0.079635	28.336055	0.164805	13.433976
1553.371000	133.138248	12.501841	0.079634	28.339188	0.164803	13.435461
1553.391000	133.138248	12.492764	0.079640	28.318612	0.164815	13.425706
1553.411000	133.138329	12.494481	0.079639	28.322504	0.164813	13.427552
1553.431000	133.138248	12.501313	0.079634	28.337990	0.164804	13.434894
1553.451000	133.138248	12.502550	0.079634	28.340796	0.164802	13.436224
1553.471000	133.138248	12.492982	0.079640	28.319105	0.164815	13.425940
1553.491000	133.138248	12.502884	0.079633	28.341551	0.164801	13.436582
1553.511000	133.138248	12.497587	0.079637	28.329544	0.164808	13.430889
1553.531000	133.138248	12.495533	0.079638	28.324888	0.164811	13.428682
1553.551000	133.138329	12.494931	0.079639	28.323525	0.164812	13.428035
1553.571000	133.138248	12.497558	0.079637	28.329479	0.164809	13.430858
1553.591000	133.138248	12.487968	0.079643	28.307740	0.164821	13.420552
1553.611000	133.138248	12.494189	0.079639	28.321843	0.164813	13.427238
1553.631000	133.138329	12.491963	0.079641	28.316796	0.164816	13.424845
1553.651000	133.138248	12.493782	0.079639	28.320919	0.164814	13.426800
1553.671000	133.138248	12.496744	0.079637	28.327633	0.164810	13.429983
1553.691000	133.138248	12.495888	0.079638	28.325692	0.164811	13.429063
1553.711000	133.138248	12.498185	0.079636	28.330901	0.164808	13.431533
1553.731000	133.138248	12.497438	0.079637	28.329208	0.164809	13.430730
1553.751000	133.138248	12.490730	0.079641	28.314001	0.164818	13.423521
1553.771000	133.138329	12.498616	0.079636	28.331877	0.164807	13.431995
1553.791000	133.138248	12.498785	0.079636	28.332260	0.164807	13.432177
1553.811000	133.138248	12.496650	0.079637	28.327421	0.164810	13.429882
1553.831000	133.138248	12.494412	0.079639	28.322348	0.164813	13.427477
1553.851000	133.138329	12.498164	0.079637	28.330853	0.164808	13.431510
1553.871000	133.138329	12.495960	0.079638	28.325856	0.164811	13.429141
1553.891000	133.138329	12.497951	0.079637	28.330371	0.164808	13.431281
1553.911000	133.138329	12.493639	0.079639	28.320595	0.164814	13.426647
1553.931000	133.138248	12.499569	0.079636	28.334037	0.164806	13.433020
1553.951000	133.138248	12.501136	0.079635	28.337590	0.164804	13.434704
1553.971000	133.138248	12.498392	0.079636	28.331370	0.164807	13.431755
1553.991000	133.138329	12.493740	0.079639	28.320824	0.164814	13.426755
1554.011000	133.138248	12.492860	0.079640	28.318830	0.164815	13.425810
1554.031000	133.138248	12.488277	0.079643	28.308440	0.164821	13.420884
1554.051000	133.138248	12.494930	0.079639	28.323522	0.164812	13.428034
1554.071000	133.138248	12.490791	0.079641	28.314140	0.164817	13.423586
1554.091000	133.138248	12.493110	0.079640	28.319395	0.164814	13.426078
1554.111000	133.138329	12.496205	0.079638	28.326413	0.164810	13.429405
1554.131000	133.138248	12.493825	0.079639	28.321016	0.164813	13.426846
1554.151000	133.138248	12.494700	0.079639	28.323001	0.164812	13.427787
1554.171000	133.138329	12.496255	0.079638	28.326526	0.164810	13.429458
1554.191000	133.138248	12.502304	0.079634	28.340237	0.164802	13.435959
1554.211000	133.138248	12.497180	0.079637	28.328622	0.164809	13.430452
1554.231000	133.138329	12.494841	0.079639	28.323319	0.164812	13.427938
1554.251000	133.138248	12.494438	0.079639	28.322407	0.164813	13.427506
1554.271000	133.138248	12.495486	0.079638	28.324781	0.164811	13.428631
1554.291000	133.138248	12.494919	0.079639	28.323497	0.164812	13.428022
1554.311000	133.138329	12.493128	0.079640	28.319436	0.164815	13.426097
1554.331000	133.138248	12.492461	0.079640	28.317925	0.164815	13.425381
1554.351000	133.138248	12.496085	0.079638	28.326141	0.164810	13.429276
1554.371000	133.138248	12.498102	0.079636	28.330712	0.164808	13.431443
1554.391000	133.138248	12.494966	0.079639	28.323602	0.164812	13.428072
1554.411000	133.138329	12.494069	0.079639	28.321570	0.164813	13.427109
1554.431000	133.138248	12.487646	0.079643	28.307010	0.164822	13.420206
1554.451000	133.138329	12.488114	0.079643	28.308071	0.164821	13.420709
1554.471000	133.138329	12.496171	0.079638	28.326335	0.164810	13.429368
1554.491000	133.138329	12.493073	0.079640	28.319312	0.164815	13.426038
1554.511000	133.138248	12.490531	0.079641	28.313551	0.164818	13.423307
1554.531000	133.138248	12.491321	0.079641	28.315340	0.164817	13.424155
1554.551000	133.138248	12.488247	0.079643	28.308372	0.164821	13.420852
1554.571000	133.138248	12.488802	0.079643	28.309632	0.164820	13.421449
1554.591000	133.138329	12.494370	0.079639	28.322253	0.164813	13.427432
1554.611000	133.138248	12.494271	0.079639	28.322028	0.164813	13.427326
1554.631000	133.138248	12.490803	0.079641	28.314166	0.164817	13.423598
1554.651000	133.138329	12.494752	0.079639	28.323118	0.164812	13.427843
1554.671000	133.138248	12.488930	0.079642	28.309920	0.164820	13.421586
1554.691000	133.138248	12.490909	0.079641	28.314407	0.164817	13.423713
1554.711000	133.138248	12.493166	0.079640	28.319524	0.164814	13.426139
1554.731000	133.138248	12.494695	0.079639	28.322989	0.164812	13.427782
1554.751000	133.138248	12.490515	0.079641	28.313515	0.164818	13.423290
1554.771000	133.138248	12.491324	0.079641	28.315347	0.164817	13.424158
1554.791000	133.138248	12.491920	0.079641	28.316699	0.164816	13.424800
1554.811000	133.138329	12.492066	0.079640	28.317029	0.164816	13.424956
1554.831000	133.138329	12.494695	0.079639	28.322989	0.164812	13.427782
1554.851000	133.138248	12.489145	0.079642	28.310407	0.164820	13.421817
1554.871000	133.138248	12.497274	0.079637	28.328835	0.164809	13.430553
1554.891000	133.138248	12.491157	0.079641	28.314970	0.164817	13.423980
1554.911000	133.138329	12.487644	0.079643	28.307007	0.164822	13.420204
1554.931000	133.138248	12.499541	0.079636	28.333974	0.164806	13.432989
1554.951000	133.138329	12.497368	0.079637	28.329049	0.164809	13.430655
1554.971000	133.138329	12.497805	0.079637	28.330039	0.164808	13.431124
1554.991000	133.138329	12.497497	0.079637	28.329340	0.164809	13.430793
1555.011000	133.138248	12.495039	0.079638	28.323769	0.164812	13.428151
1555.031000	133.138248	12.491654	0.079641	28.316096	0.164816	13.424514
1555.051000	133.138248	12.487726	0.079643	28.307192	0.164822	13.420292
1555.071000	133.138248	12.494917	0.079639	28.323492	0.164812	13.428020
1555.091000	133.138248	12.492024	0.079640	28.316936	0.164816	13.424912
1555.111000	133.138248	12.500216	0.079635	28.335504	0.164805	13.433715
1555.131000	133.138248	12.487950	0.079643	28.307700	0.164821	13.420533
1555.151000	133.138248	12.485421	0.079645	28.301968	0.164825	13.417815
1555.171000	133.138248	12.487544	0.079643	28.306778	0.164822	13.420096
1555.191000	133.138248	12.485136	0.079645	28.301320	0.164825	13.417508
1555.211000	133.138248	12.491010	0.079641	28.314636	0.164817	13.423821
1555.231000	133.138248	12.485026	0.079645	28.301071	0.164825	13.417390
1555.251000	133.138248	12.487704	0.079643	28.307141	0.164822	13.420268
1555.271000	133.138248	12.481684	0.079647	28.293495	0.164830	13.413798
1555.291000	133.138248	12.491982	0.079640	28.316839	0.164816	13.424866
1555.311000	133.138248	12.490243	0.079642	28.312898	0.164818	13.422997
1555.331000	133.138329	12.489009	0.079642	28.310099	0.164820	13.421671
1555.351000	133.138248	12.490027	0.079642	28.312409	0.164819	13.422765
1555.371000	133.138248	12.483772	0.079646	28.298228	0.164827	13.416042
1555.391000	133.138248	12.490614	0.079641	28.313738	0.164818	13.423396
1555.411000	133.138329	12.486523	0.079644	28.304464	0.164823	13.418999
1555.431000	133.138329	12.488686	0.079643	28.309369	0.164820	13.421324
1555.451000	133.138248	12.494443	0.079639	28.322418	0.164813	13.427511
1555.471000	133.138248	12.492178	0.079640	28.317284	0.164816	13.425077
1555.491000	133.138248	12.486312	0.079644	28.303987	0.164823	13.418773
1555.511000	133.138248	12.486040	0.079644	28.303369	0.164824	13.418480
1555.531000	133.138329	12.487700	0.079643	28.307133	0.164822	13.420264
1555.551000	133.138329	12.483520	0.079646	28.297658	0.164827	13.415772
1555.571000	133.138248	12.483029	0.079646	28.296545	0.164828	13.415244
1555.591000	133.138248	12.483700	0.079646	28.298066	0.164827	13.415965
1555.611000	133.138248	12.484749	0.079645	28.300443	0.164826	13.417092
1555.631000	133.138329	12.483743	0.079646	28.298164	0.164827	13.416012
1555.651000	133.138248	12.485444	0.079645	28.302019	0.164825	13.417840
1555.671000	133.138329	12.484001	0.079646	28.298748	0.164827	13.416289
1555.691000	133.138329	12.484464	0.079645	28.299797	0.164826	13.416786
1555.711000	133.138248	12.482661	0.079647	28.295710	0.164828	13.414849
1555.731000	133.138248	12.481862	0.079647	28.293899	0.164829	13.413990
1555.751000	133.138329	12.482967	0.079646	28.296404	0.164828	13.415178
1555.771000	133.138329	12.489546	0.079642	28.311316	0.164819	13.422248
1555.791000	133.138248	12.489182	0.079642	28.310493	0.164820	13.421857
1555.811000	133.138248	12.489523	0.079642	28.311265	0.164819	13.422223
1555.831000	133.138248	12.487848	0.079643	28.307468	0.164821	13.420423
1555.851000	133.138248	12.491359	0.079641	28.315428	0.164817	13.424197
1555.871000	133.138248	12.487281	0.079644	28.306182	0.164822	13.419814
1555.891000	133.138248	12.487257	0.079644	28.306129	0.164822	13.419788
1555.911000	133.138329	12.485187	0.079645	28.301437	0.164825	13.417564
1555.931000	133.138248	12.488916	0.079642	28.309890	0.164820	13.421571
1555.951000	133.138248	12.491583	0.079641	28.315934	0.164816	13.424437
1555.971000	133.138248	12.493081	0.079640	28.319330	0.164814	13.426047
1555.991000	133.138248	12.487048	0.079644	28.305654	0.164822	13.419563
1556.011000	133.138248	12.490154	0.079642	28.312695	0.164818	13.422901
1556.031000	133.138329	12.488635	0.079643	28.309251	0.164820	13.421268
1556.051000	133.138248	12.488767	0.079643	28.309552	0.164820	13.421411
1556.071000	133.138329	12.486897	0.079644	28.305313	0.164823	13.419402
1556.091000	133.138248	12.486807	0.079644	28.305108	0.164823	13.419304
1556.111000	133.138248	12.489802	0.079642	28.311898	0.164819	13.422523
1556.131000	133.138248	12.489476	0.079642	28.311159	0.164819	13.422173
1556.151000	133.138248	12.482713	0.079647	28.295829	0.164828	13.414905
1556.171000	133.138329	12.491434	0.079641	28.315597	0.164817	13.424277
1556.191000	133.138248	12.494299	0.079639	28.322091	0.164813	13.427356
1556.211000	133.138248	12.487862	0.079643	28.307501	0.164821	13.420439
1556.231000	133.138248	12.489892	0.079642	28.312102	0.164819	13.422620
1556.251000	133.138248	12.486459	0.079644	28.304319	0.164823	13.418930
1556.271000	133.138248	12.486210	0.079644	28.303756	0.164824	13.418663
1556.291000	133.138248	12.488750	0.079643	28.309512	0.164820	13.421392
1556.311000	133.138248	12.487678	0.079643	28.307083	0.164822	13.420241
1556.331000	133.138329	12.484225	0.079646	28.299256	0.164826	13.416530
1556.351000	133.138248	12.483891	0.079646	28.298499	0.164827	13.416171
1556.371000	133.138248	12.486685	0.079644	28.304832	0.164823	13.419173
1556.391000	133.138329	12.486806	0.079644	28.305107	0.164823	13.419304
1556.411000	133.138248	12.490769	0.079641	28.314089	0.164818	13.423562
1556.431000	133.138248	12.484531	0.079645	28.299949	0.164826	13.416858
1556.451000	133.138329	12.482548	0.079647	28.295454	0.164829	13.414727
1556.471000	133.138248	12.485496	0.079645	28.302138	0.164825	13.417896
1556.491000	133.138329	12.483976	0.079646	28.298691	0.164827	13.416262
1556.511000	133.138248	12.477527	0.079650	28.284073	0.164835	13.409332
1556.531000	133.138248	12.474742	0.079652	28.277759	0.164839	13.406338
1556.551000	133.138248	12.476888	0.079650	28.282624	0.164836	13.408645
1556.571000	133.138248	12.475318	0.079651	28.279065	0.164838	13.406957
1556.591000	133.138248	12.483017	0.079646	28.296517	0.164828	13.415231
1556.611000	133.138248	12.479529	0.079649	28.288610	0.164832	13.411483
1556.631000	133.138248	12.479945	0.079648	28.289554	0.164832	13.411930
1556.651000	133.138248	12.476789	0.079650	28.282400	0.164836	13.408538
1556.671000	133.138248	12.473028	0.079653	28.273874	0.164841	13.404496
1556.691000	133.138248	12.477295	0.079650	28.283547	0.164835	13.409082
1556.711000	133.138248	12.483403	0.079646	28.297393	0.164827	13.415646
1556.731000	133.138248	12.476160	0.079651	28.280974	0.164837	13.407862
1556.751000	133.138329	12.480832	0.079648	28.291565	0.164831	13.412884
1556.771000	133.138248	12.480188	0.079648	28.290105	0.164832	13.412191
1556.791000	133.138329	12.478591	0.079649	28.286484	0.164834	13.410475
1556.811000	133.138329	12.480629	0.079648	28.291105	0.164831	13.412665
1556.831000	133.138248	12.472828	0.079653	28.273422	0.164841	13.404282
1556.851000	133.138329	12.475129	0.079652	28.278637	0.164838	13.406755
1556.871000	133.138248	12.475667	0.079651	28.279857	0.164838	13.407333
1556.891000	133.138329	12.478021	0.079650	28.285192	0.164835	13.409862
1556.911000	133.138248	12.476369	0.079651	28.281448	0.164837	13.408087
1556.931000	133.138329	12.479103	0.079649	28.287644	0.164833	13.411025
1556.951000	133.138329	12.481404	0.079647	28.292862	0.164830	13.413498
1556.971000	133.138248	12.472544	0.079653	28.272778	0.164842	13.403977
1556.991000	133.138248	12.471318	0.079654	28.269998	0.164843	13.402659
1557.011000	133.138248	12.477132	0.079650	28.283176	0.164836	13.408906
1557.031000	133.138248	12.466996	0.079657	28.260200	0.164849	13.398014
1557.051000	133.138248	12.477402	0.079650	28.283790	0.164835	13.409198
1557.071000	133.138248	12.472055	0.079653	28.271670	0.164842	13.403451
1557.091000	133.138248	12.471892	0.079654	28.271299	0.164843	13.403275
1557.111000	133.138248	12.475124	0.079651	28.278625	0.164838	13.406749
1557.131000	133.138329	12.474799	0.079652	28.277889	0.164839	13.406400
1557.151000	133.138248	12.470538	0.079654	28.268230	0.164844	13.401821
1557.171000	133.138329	12.472860	0.079653	28.273493	0.164841	13.404315
1557.191000	133.138248	12.476349	0.079651	28.281403	0.164837	13.408066
1557.211000	133.138248	12.474205	0.079652	28.276543	0.164840	13.405762
1557.231000	133.138248	12.474155	0.079652	28.276429	0.164840	13.405708
1557.251000	133.138248	12.476089	0.079651	28.280813	0.164837	13.407786
1557.271000	133.138248	12.476475	0.079651	28.281688	0.164836	13.408201
1557.291000	133.138248	12.469299	0.079655	28.265423	0.164846	13.400490
1557.311000	133.138248	12.475536	0.079651	28.279560	0.164838	13.407192
1557.331000	133.138329	12.471507	0.079654	28.270427	0.164843	13.402862
1557.351000	133.138248	12.474217	0.079652	28.276569	0.164839	13.405774
1557.371000	133.138248	12.475798	0.079651	28.280152	0.164837	13.407473
1557.391000	133.138248	12.473328	0.079653	28.274554	0.164841	13.404819
1557.411000	133.138329	12.472347	0.079653	28.272330	0.164842	13.403765
1557.431000	133.138248	12.469843	0.079655	28.266655	0.164845	13.401074
1557.451000	133.138329	12.475380	0.079651	28.279206	0.164838	13.407024
1557.471000	133.138248	12.469190	0.079655	28.265174	0.164846	13.400372
1557.491000	133.138329	12.471530	0.079654	28.270479	0.164843	13.402887
1557.511000	133.138329	12.471638	0.079654	28.270724	0.164843	13.403003
1557.531000	133.138248	12.474480	0.079652	28.277165	0.164839	13.406057
1557.551000	133.138248	12.471907	0.079654	28.271334	0.164843	13.403292
1557.571000	133.138248	12.474227	0.079652	28.276591	0.164839	13.405785
1557.591000	133.138329	12.471705	0.079654	28.270875	0.164843	13.403075
1557.611000	133.138248	12.471805	0.079654	28.271103	0.164843	13.403182
1557.631000	133.138248	12.471456	0.079654	28.270310	0.164843	13.402807
1557.651000	133.138248	12.477055	0.079650	28.283003	0.164836	13.408824
1557.671000	133.138248	12.467636	0.079656	28.261651	0.164848	13.398702
1557.691000	133.138248	12.476320	0.079651	28.281336	0.164837	13.408034
1557.711000	133.138248	12.473486	0.079653	28.274912	0.164840	13.404988
1557.731000	133.138329	12.472627	0.079653	28.272965	0.164842	13.404066
1557.751000	133.138248	12.463853	0.079659	28.253077	0.164853	13.394636
1557.771000	133.138248	12.469894	0.079655	28.266771	0.164845	13.401129
1557.791000	133.138248	12.465770	0.079658	28.257421	0.164851	13.396696
1557.811000	133.138248	12.468999	0.079655	28.264742	0.164846	13.400167
1557.831000	133.138248	12.468443	0.079656	28.263482	0.164847	13.399570
1557.851000	133.138248	12.462477	0.079660	28.249957	0.164855	13.393157
1557.871000	133.138329	12.468610	0.079656	28.263860	0.164847	13.399749
1557.891000	133.138329	12.467740	0.079656	28.261888	0.164848	13.398814
1557.911000	133.138248	12.462130	0.079660	28.249172	0.164856	13.392785
1557.931000	133.138248	12.470974	0.079654	28.269219	0.164844	13.402289
1557.951000	133.138248	12.463417	0.079659	28.252087	0.164854	13.394167
1557.971000	133.138248	12.473030	0.079653	28.273878	0.164841	13.404498
1557.991000	133.138329	12.468723	0.079656	28.264117	0.164847	13.399871
1558.011000	133.138329	12.466697	0.079657	28.259522	0.164850	13.397692
1558.031000	133.138248	12.470382	0.079655	28.267877	0.164845	13.401653
1558.051000	133.138248	12.468009	0.079656	28.262497	0.164848	13.399103
1558.071000	133.138248	12.468734	0.079656	28.264141	0.164847	13.399882
1558.091000	133.138248	12.469872	0.079655	28.266720	0.164845	13.401105
1558.111000	133.138248	12.471326	0.079654	28.270016	0.164843	13.402667
1558.131000	133.138329	12.468728	0.079656	28.264128	0.164847	13.399876
1558.151000	133.138329	12.467010	0.079657	28.260232	0.164849	13.398029
1558.171000	133.138248	12.466861	0.079657	28.259896	0.164849	13.397869
1558.191000	133.138248	12.466869	0.079657	28.259914	0.164849	13.397878
1558.211000	133.138248	12.467686	0.079656	28.261766	0.164848	13.398756
1558.231000	133.138248	12.468584	0.079656	28.263801	0.164847	13.399721
1558.251000	133.138248	12.472624	0.079653	28.272958	0.164842	13.404062
1558.271000	133.138329	12.468766	0.079656	28.264214	0.164847	13.399916
1558.291000	133.138248	12.472240	0.079653	28.272088	0.164842	13.403650
1558.311000	133.138248	12.471189	0.079654	28.269706	0.164844	13.402520
1558.331000	133.138248	12.471012	0.079654	28.269304	0.164844	13.402330
1558.351000	133.138248	12.474624	0.079652	28.277491	0.164839	13.406211
1558.371000	133.138248	12.472395	0.079653	28.272440	0.164842	13.403817
1558.391000	133.138248	12.471389	0.079654	28.270159	0.164843	13.402735
1558.411000	133.138248	12.474706	0.079652	28.277678	0.164839	13.406300
1558.431000	133.138248	12.471907	0.079654	28.271333	0.164843	13.403292
1558.451000	133.138329	12.474436	0.079652	28.277067	0.164839	13.406010
1558.471000	133.138329	12.468565	0.079656	28.263758	0.164847	13.399700
1558.491000	133.138248	12.475999	0.079651	28.280609	0.164837	13.407689
1558.511000	133.138248	12.469545	0.079655	28.265980	0.164846	13.400754
1558.531000	133.138329	12.468483	0.079656	28.263573	0.164847	13.399613
1558.551000	133.138248	12.468616	0.079656	28.263873	0.164847	13.399755
1558.571000	133.138329	12.469226	0.079655	28.265256	0.164846	13.400411
1558.591000	133.138248	12.470133	0.079655	28.267312	0.164845	13.401385
1558.611000	133.138329	12.473018	0.079653	28.273851	0.164841	13.404486
1558.631000	133.138329	12.470233	0.079655	28.267538	0.164845	13.401493
1558.651000	133.138329	12.467149	0.079657	28.260547	0.164849	13.398178
1558.671000	133.138329	12.465606	0.079658	28.257049	0.164851	13.396520
1558.691000	133.138329	12.472685	0.079653	28.273098	0.164842	13.404128
1558.711000	133.138248	12.470850	0.079654	28.268937	0.164844	13.402156
1558.731000	133.138248	12.475426	0.079651	28.279310	0.164838	13.407074
1558.751000	133.138248	12.468390	0.079656	28.263361	0.164847	13.399512
1558.771000	133.138248	12.466784	0.079657	28.259720	0.164849	13.397786
1558.791000	133.138329	12.472211	0.079653	28.272023	0.164842	13.403619
1558.811000	133.138248	12.468858	0.079656	28.264421	0.164847	13.400015
1558.831000	133.138248	12.470378	0.079655	28.267867	0.164845	13.401649
1558.851000	133.138248	12.468264	0.079656	28.263074	0.164847	13.399376
1558.871000	133.138248	12.471868	0.079654	28.271244	0.164843	13.403249
1558.891000	133.138329	12.464272	0.079659	28.254026	0.164853	13.395086
1558.911000	133.138248	12.468706	0.079656	28.264077	0.164847	13.399852
1558.931000	133.138329	12.470124	0.079655	28.267292	0.164845	13.401376
1558.951000	133.138248	12.470620	0.079654	28.268416	0.164844	13.401908
1558.971000	133.138248	12.477680	0.079650	28.284419	0.164835	13.409496
1558.991000	133.138248	12.473958	0.079652	28.275982	0.164840	13.405496
1559.011000	133.138329	12.470212	0.079655	28.267492	0.164845	13.401470
1559.031000	133.138248	12.471883	0.079654	28.271278	0.164843	13.403266
1559.051000	133.138329	12.466782	0.079657	28.259717	0.164849	13.397784
1559.071000	133.138248	12.476618	0.079651	28.282011	0.164836	13.408354
1559.091000	133.138248	12.465313	0.079658	28.256386	0.164851	13.396205
1559.111000	133.138248	12.468856	0.079656	28.264417	0.164847	13.400013
1559.131000	133.138248	12.463940	0.079659	28.253274	0.164853	13.394730
1559.151000	133.138329	12.469271	0.079655	28.265359	0.164846	13.400459
1559.171000	133.138248	12.471752	0.079654	28.270982	0.164843	13.403125
1559.191000	133.138329	12.468363	0.079656	28.263299	0.164847	13.399483
1559.211000	133.138248	12.471841	0.079654	28.271184	0.164843	13.403221
1559.231000	133.138329	12.473274	0.079653	28.274432	0.164841	13.404761
1559.251000	133.138248	12.474515	0.079652	28.277245	0.164839	13.406095
1559.271000	133.138248	12.474627	0.079652	28.277499	0.164839	13.406215
1559.291000	133.138248	12.473224	0.079653	28.274319	0.164841	13.404707
1559.311000	133.138248	12.472797	0.079653	28.273351	0.164841	13.404248
1559.331000	133.138329	12.478502	0.079649	28.286282	0.164834	13.410379
1559.351000	133.138329	12.474885	0.079652	28.278084	0.164839	13.406492
1559.371000	133.138248	12.472054	0.079653	28.271667	0.164842	13.403450
1559.391000	133.138329	12.472413	0.079653	28.272481	0.164842	13.403836
1559.411000	133.138329	12.472930	0.079653	28.273652	0.164841	13.404391
1559.431000	133.138329	12.474638	0.079652	28.277523	0.164839	13.406226
1559.451000	133.138248	12.469016	0.079655	28.264780	0.164846	13.400185
1559.471000	133.138329	12.474572	0.079652	28.277374	0.164839	13.406155
1559.491000	133.138248	12.477777	0.079650	28.284638	0.164835	13.409600
1559.511000	133.138248	12.469602	0.079655	28.266108	0.164846	13.400815
1559.531000	133.138248	12.472752	0.079653	28.273248	0.164841	13.404200
1559.551000	133.138329	12.466133	0.079657	28.258244	0.164850	13.397086
1559.571000	133.138248	12.473123	0.079653	28.274089	0.164841	13.404598
1559.591000	133.138329	12.471610	0.079654	28.270659	0.164843	13.402972
1559.611000	133.138248	12.465917	0.079657	28.257756	0.164851	13.396855
1559.631000	133.138248	12.469976	0.079655	28.266955	0.164845	13.401216
1559.651000	133.138248	12.470145	0.079655	28.267338	0.164845	13.401398
1559.671000	133.138248	12.470972	0.079654	28.269215	0.164844	13.402287
1559.691000	133.138248	12.477564	0.079650	28.284157	0.164835	13.409371
1559.711000	133.138329	12.470999	0.079654	28.269276	0.164844	13.402316
1559.731000	133.138329	12.467158	0.079657	28.260569	0.164849	13.398188
1559.751000	133.138248	12.473951	0.079652	28.275967	0.164840	13.405489
1559.771000	133.138248	12.472062	0.079653	28.271684	0.164842	13.403458
1559.791000	133.138248	12.470354	0.079655	28.267813	0.164845	13.401623
1559.811000	133.138248	12.474772	0.079652	28.277827	0.164839	13.406370
1559.831000	133.138248	12.466445	0.079657	28.258952	0.164850	13.397422
1559.851000	133.138248	12.473093	0.079653	28.274021	0.164841	13.404566
1559.871000	133.138248	12.468409	0.079656	28.263403	0.164847	13.399532
1559.891000	133.138329	12.465962	0.079658	28.257858	0.164851	13.396903
1559.911000	133.138248	12.469853	0.079655	28.266676	0.164845	13.401084
1559.931000	133.138329	12.465949	0.079658	28.257828	0.164851	13.396889
1559.951000	133.138248	12.470909	0.079654	28.269071	0.164844	13.402219
1559.971000	133.138248	12.466271	0.079657	28.258558	0.164850	13.397235
1559.991000	133.138248	12.469930	0.079655	28.266853	0.164845	13.401168
1560.011000	133.138248	12.466984	0.079657	28.260174	0.164849	13.398001
1560.031000	133.138248	12.463905	0.079659	28.253193	0.164853	13.394692
1560.051000	133.138329	12.464467	0.079658	28.254469	0.164853	13.395297
1560.071000	133.138248	12.463095	0.079659	28.251358	0.164854	13.393822
1560.091000	133.138248	12.465118	0.079658	28.255943	0.164852	13.395995
1560.111000	133.138248	12.466051	0.079657	28.258058	0.164850	13.396998
1560.131000	133.138248	12.462717	0.079660	28.250500	0.164855	13.393415
1560.151000	133.138248	12.460803	0.079661	28.246164	0.164857	13.391359
1560.171000	133.138248	12.464539	0.079658	28.254633	0.164852	13.395374
1560.191000	133.138248	12.469439	0.079655	28.265738	0.164846	13.400639
1560.211000	133.138329	12.464196	0.079659	28.253853	0.164853	13.395005
1560.231000	133.138248	12.467498	0.079656	28.261338	0.164848	13.398553
1560.251000	133.138329	12.472589	0.079653	28.272879	0.164842	13.404024
1560.271000	133.138329	12.468002	0.079656	28.262481	0.164848	13.399095
1560.291000	133.138248	12.465385	0.079658	28.256550	0.164851	13.396283
1560.311000	133.138248	12.463280	0.079659	28.251778	0.164854	13.394021
1560.331000	133.138248	12.464662	0.079658	28.254910	0.164852	13.395505
1560.351000	133.138248	12.463546	0.079659	28.252381	0.164854	13.394307
1560.371000	133.138248	12.468209	0.079656	28.262952	0.164847	13.399318
1560.391000	133.138329	12.464817	0.079658	28.255262	0.164852	13.395673
1560.411000	133.138329	12.464704	0.079658	28.255005	0.164852	13.395551
1560.431000	133.138248	12.468250	0.079656	28.263043	0.164847	13.399362
1560.451000	133.138329	12.465777	0.079658	28.257437	0.164851	13.396704
1560.471000	133.138248	12.469914	0.079655	28.266815	0.164845	13.401150
1560.491000	133.138329	12.464585	0.079658	28.254736	0.164852	13.395423
1560.511000	133.138248	12.463221	0.079659	28.251644	0.164854	13.393957
1560.531000	133.138329	12.467716	0.079656	28.261833	0.164848	13.398788
1560.551000	133.138248	12.469701	0.079655	28.266332	0.164845	13.400921
1560.571000	133.138329	12.468902	0.079656	28.264522	0.164847	13.400062
1560.591000	133.138248	12.470827	0.079654	28.268886	0.164844	13.402132
1560.611000	133.138248	12.469037	0.079655	28.264828	0.164846	13.400207
1560.631000	133.138248	12.467888	0.079656	28.262223	0.164848	13.398973
1560.651000	133.138329	12.473882	0.079652	28.275811	0.164840	13.405415
1560.671000	133.138248	12.465822	0.079658	28.257541	0.164851	13.396753
1560.691000	133.138248	12.473871	0.079652	28.275785	0.164840	13.405402
1560.711000	133.138248	12.471086	0.079654	28.269472	0.164844	13.402409
1560.731000	133.138248	12.465561	0.079658	28.256949	0.164851	13.396472
1560.751000	133.138248	12.467006	0.079657	28.260224	0.164849	13.398025
1560.771000	133.138248	12.472950	0.079653	28.273698	0.164841	13.404413
1560.791000	133.138248	12.464388	0.079658	28.254290	0.164853	13.395212
1560.811000	133.138248	12.468459	0.079656	28.263518	0.164847	13.399587
1560.831000	133.138329	12.467451	0.079657	28.261233	0.164849	13.398504
1560.851000	133.138329	12.471120	0.079654	28.269550	0.164844	13.402446
1560.871000	133.138329	12.468915	0.079656	28.264550	0.164847	13.400076
1560.891000	133.138248	12.464770	0.079658	28.255156	0.164852	13.395622
1560.911000	133.138248	12.466716	0.079657	28.259567	0.164849	13.397713
1560.931000	133.138248	12.468557	0.079656	28.263740	0.164847	13.399692
1560.951000	133.138248	12.465852	0.079658	28.257608	0.164851	13.396785
1560.971000	133.138329	12.469676	0.079655	28.266276	0.164846	13.400894
1560.991000	133.138329	12.462412	0.079660	28.249810	0.164855	13.393088
1561.011000	133.138329	12.467513	0.079657	28.261373	0.164848	13.398570
1561.031000	133.138248	12.470619	0.079654	28.268415	0.164844	13.401908
1561.051000	133.138329	12.464579	0.079658	28.254723	0.164852	13.395417
1561.071000	133.138248	12.462783	0.079660	28.250652	0.164855	13.393487
1561.091000	133.138248	12.454498	0.079665	28.231872	0.164866	13.384583
1561.111000	133.138329	12.462327	0.079660	28.249616	0.164855	13.392996
1561.131000	133.138329	12.458565	0.079662	28.241089	0.164860	13.388953
1561.151000	133.138248	12.455695	0.079664	28.234583	0.164864	13.385869
1561.171000	133.138248	12.463200	0.079659	28.251597	0.164854	13.393935
1561.191000	133.138329	12.453709	0.079666	28.230081	0.164867	13.383735
1561.211000	133.138329	12.459090	0.079662	28.242279	0.164860	13.389517
1561.231000	133.138248	12.459648	0.079662	28.243546	0.164859	13.390118
1561.251000	133.138329	12.462921	0.079660	28.250965	0.164855	13.393635
1561.271000	133.138248	12.463359	0.079659	28.251956	0.164854	13.394105
1561.291000	133.138248	12.464168	0.079659	28.253791	0.164853	13.394975
1561.311000	133.138329	12.461241	0.079661	28.247154	0.164857	13.391829
1561.331000	133.138248	12.462575	0.079660	28.250180	0.164855	13.393263
1561.351000	133.138248	12.460216	0.079661	28.244831	0.164858	13.390727
1561.371000	133.138248	12.460099	0.079661	28.244567	0.164858	13.390602
1561.391000	133.138329	12.465533	0.079658	28.256885	0.164851	13.396442
1561.411000	133.138248	12.463232	0.079659	28.251668	0.164854	13.393969
1561.431000	133.138248	12.454656	0.079665	28.232228	0.164865	13.384752
1561.451000	133.138248	12.457001	0.079663	28.237544	0.164862	13.387272
1561.471000	133.138329	12.462502	0.079660	28.250013	0.164855	13.393184
1561.491000	133.138248	12.461845	0.079660	28.248525	0.164856	13.392478
1561.511000	133.138329	12.463113	0.079659	28.251399	0.164854	13.393841
1561.531000	133.138248	12.468101	0.079656	28.262707	0.164848	13.399202
1561.551000	133.138248	12.464490	0.079658	28.254520	0.164852	13.395321
1561.571000	133.138248	12.462979	0.079659	28.251096	0.164854	13.393698
1561.591000	133.138248	12.460328	0.079661	28.245086	0.164858	13.390848
1561.611000	133.138248	12.464458	0.079658	28.254447	0.164852	13.395286
1561.631000	133.138329	12.460771	0.079661	28.246090	0.164857	13.391324
1561.651000	133.138248	12.455519	0.079664	28.234186	0.164864	13.385680
1561.671000	133.138329	12.460952	0.079661	28.246501	0.164857	13.391519
1561.691000	133.138248	12.460076	0.079661	28.244514	0.164858	13.390577
1561.711000	133.138329	12.464302	0.079659	28.254095	0.164853	13.395119
1561.731000	133.138248	12.460195	0.079661	28.244783	0.164858	13.390705
1561.751000	133.138248	12.467525	0.079656	28.261400	0.164848	13.398582
1561.771000	133.138329	12.458690	0.079662	28.241374	0.164860	13.389088
1561.791000	133.138329	12.458231	0.079663	28.240332	0.164861	13.388594
1561.811000	133.138329	12.457563	0.079663	28.238817	0.164862	13.387876
1561.831000	133.138329	12.462518	0.079660	28.250051	0.164855	13.393202
1561.851000	133.138248	12.463678	0.079659	28.252679	0.164853	13.394448
1561.871000	133.138248	12.461591	0.079660	28.247948	0.164856	13.392205
1561.891000	133.138248	12.453240	0.079666	28.229020	0.164867	13.383231
1561.911000	133.138248	12.454682	0.079665	28.232287	0.164865	13.384780
1561.931000	133.138329	12.459300	0.079662	28.242756	0.164859	13.389744
1561.951000	133.138248	12.456452	0.079664	28.236300	0.164863	13.386683
1561.971000	133.138248	12.452336	0.079666	28.226969	0.164869	13.382259
1561.991000	133.138248	12.453465	0.079666	28.229529	0.164867	13.383473
1562.011000	133.138248	12.458294	0.079662	28.240476	0.164861	13.388662
1562.031000	133.138329	12.455362	0.079664	28.233830	0.164865	13.385512
1562.051000	133.138248	12.457341	0.079663	28.238316	0.164862	13.387638
1562.071000	133.138329	12.460928	0.079661	28.246446	0.164857	13.391493
1562.091000	133.138248	12.450580	0.079668	28.222990	0.164871	13.380373
1562.111000	133.138248	12.460820	0.079661	28.246202	0.164857	13.391377
1562.131000	133.138248	12.458949	0.079662	28.241960	0.164860	13.389366
1562.151000	133.138248	12.451356	0.079667	28.224748	0.164870	13.381206
1562.171000	133.138329	12.453389	0.079666	28.229357	0.164867	13.383391
1562.191000	133.138248	12.454756	0.079665	28.232456	0.164865	13.384860
1562.211000	133.138248	12.460803	0.079661	28.246163	0.164857	13.391359
1562.231000	133.138248	12.462811	0.079660	28.250714	0.164855	13.393516
1562.251000	133.138248	12.457854	0.079663	28.239477	0.164861	13.388189
1562.271000	133.138248	12.463755	0.079659	28.252853	0.164853	13.394531
1562.291000	133.138329	12.462207	0.079660	28.249346	0.164856	13.392868
1562.311000	133.138248	12.463641	0.079659	28.252595	0.164854	13.394408
1562.331000	133.138329	12.465197	0.079658	28.256123	0.164852	13.396080
1562.351000	133.138248	12.454385	0.079665	28.231614	0.164866	13.384461
1562.371000	133.138248	12.458845	0.079662	28.241724	0.164860	13.389254
1562.391000	133.138248	12.465863	0.079658	28.257633	0.164851	13.396796
1562.411000	133.138329	12.463581	0.079659	28.252461	0.164854	13.394344
1562.431000	133.138329	12.455217	0.079665	28.233501	0.164865	13.385356
1562.451000	133.138329	12.455663	0.079664	28.234512	0.164864	13.385835
1562.471000	133.138329	12.462909	0.079660	28.250936	0.164855	13.393621
1562.491000	133.138248	12.464880	0.079658	28.255405	0.164852	13.395740
1562.511000	133.138329	12.465801	0.079658	28.257492	0.164851	13.396730
1562.531000	133.138248	12.463085	0.079659	28.251337	0.164854	13.393811
1562.551000	133.138248	12.468023	0.079656	28.262529	0.164848	13.399118
1562.571000	133.138248	12.460983	0.079661	28.246571	0.164857	13.391552
1562.591000	133.138329	12.459895	0.079661	28.244105	0.164859	13.390383
1562.611000	133.138329	12.462503	0.079660	28.250017	0.164855	13.393186
1562.631000	133.138248	12.463402	0.079659	28.252054	0.164854	13.394152
1562.651000	133.138329	12.460253	0.079661	28.244917	0.164858	13.390768
1562.671000	133.138248	12.463351	0.079659	28.251940	0.164854	13.394097
1562.691000	133.138248	12.465527	0.079658	28.256871	0.164851	13.396435
1562.711000	133.138248	12.461444	0.079660	28.247615	0.164856	13.392047
1562.731000	133.138329	12.453675	0.079666	28.230006	0.164867	13.383699
1562.751000	133.138329	12.454924	0.079665	28.232837	0.164865	13.385041
1562.771000	133.138329	12.456366	0.079664	28.236105	0.164863	13.386590
1562.791000	133.138329	12.457950	0.079663	28.239696	0.164861	13.388293
1562.811000	133.138248	12.455368	0.079664	28.233843	0.164865	13.385518
1562.831000	133.138248	12.461447	0.079660	28.247623	0.164856	13.392051
1562.851000	133.138248	12.455238	0.079664	28.233549	0.164865	13.385378
1562.871000	133.138248	12.453687	0.079665	28.230033	0.164867	13.383711
1562.891000	133.138248	12.452942	0.079666	28.228342	0.164868	13.382910
1562.911000	133.138248	12.455147	0.079665	28.233341	0.164865	13.385280
1562.931000	133.138329	12.456939	0.079663	28.237403	0.164863	13.387206
1562.951000	133.138248	12.448730	0.079669	28.218796	0.164873	13.378384
1562.971000	133.138248	12.452301	0.079666	28.226890	0.164869	13.382222
1562.991000	133.138248	12.459272	0.079662	28.242693	0.164859	13.389714
1563.011000	133.138248	12.456006	0.079664	28.235289	0.164864	13.386203
1563.031000	133.138329	12.455542	0.079664	28.234237	0.164864	13.385704
1563.051000	133.138248	12.457339	0.079663	28.238310	0.164862	13.387636
1563.071000	133.138329	12.456535	0.079664	28.236488	0.164863	13.386772
1563.091000	133.138248	12.455789	0.079664	28.234797	0.164864	13.385970
1563.111000	133.138248	12.456116	0.079664	28.235538	0.164864	13.386322
1563.131000	133.138248	12.455643	0.079664	28.234467	0.164864	13.385814
1563.151000	133.138248	12.455154	0.079665	28.233357	0.164865	13.385287
1563.171000	133.138248	12.461893	0.079660	28.248633	0.164856	13.392529
1563.191000	133.138248	12.461930	0.079660	28.248717	0.164856	13.392570
1563.211000	133.138329	12.459332	0.079662	28.242828	0.164859	13.389778
1563.231000	133.138248	12.460221	0.079661	28.244843	0.164858	13.390733
1563.251000	133.138248	12.461988	0.079660	28.248850	0.164856	13.392632
1563.271000	133.138329	12.461109	0.079661	28.246855	0.164857	13.391687
1563.291000	133.138248	12.459648	0.079662	28.243545	0.164859	13.390117
1563.311000	133.138329	12.465209	0.079658	28.256150	0.164852	13.396094
1563.331000	133.138329	12.462442	0.079660	28.249877	0.164855	13.393120
1563.351000	133.138248	12.459409	0.079662	28.243003	0.164859	13.389861
1563.371000	133.138248	12.459981	0.079661	28.244299	0.164858	13.390475
1563.391000	133.138248	12.456818	0.079663	28.237130	0.164863	13.387076
1563.411000	133.138329	12.464221	0.079659	28.253911	0.164853	13.395032
1563.431000	133.138329	12.465477	0.079658	28.256757	0.164851	13.396381
1563.451000	133.138329	12.457648	0.079663	28.239012	0.164862	13.387968
1563.471000	133.138248	12.459197	0.079662	28.242523	0.164859	13.389633
1563.491000	133.138329	12.462522	0.079660	28.250060	0.164855	13.393206
1563.511000	133.138329	12.460678	0.079661	28.245880	0.164858	13.391224
1563.531000	133.138248	12.461720	0.079660	28.248242	0.164856	13.392344
1563.551000	133.138248	12.458267	0.079662	28.240415	0.164861	13.388634
1563.571000	133.138248	12.464450	0.079658	28.254429	0.164852	13.395278
1563.591000	133.138248	12.463769	0.079659	28.252886	0.164853	13.394546
1563.610000	133.138248	12.463595	0.079659	28.252491	0.164854	13.394359
1563.630000	133.138248	12.464389	0.079658	28.254292	0.164853	13.395212
1563.650000	133.138248	12.456826	0.079663	28.237147	0.164863	13.387084
1563.670000	133.138329	12.459940	0.079661	28.244206	0.164859	13.390431
1563.690000	133.138248	12.460286	0.079661	28.244992	0.164858	13.390803
1563.710000	133.138329	12.462411	0.079660	28.249808	0.164855	13.393087
1563.730000	133.138248	12.458893	0.079662	28.241833	0.164860	13.389306
1563.750000	133.138248	12.463950	0.079659	28.253296	0.164853	13.394740
1563.770000	133.138248	12.457308	0.079663	28.238241	0.164862	13.387603
1563.790000	133.138248	12.463812	0.079659	28.252983	0.164853	13.394592
1563.810000	133.138248	12.463211	0.079659	28.251621	0.164854	13.393946
1563.830000	133.138329	12.459057	0.079662	28.242206	0.164860	13.389483
1563.850000	133.138329	12.459313	0.079662	28.242786	0.164859	13.389758
1563.870000	133.138248	12.459213	0.079662	28.242558	0.164859	13.389649
1563.890000	133.138248	12.456512	0.079664	28.236436	0.164863	13.386747
1563.910000	133.138248	12.458351	0.079662	28.240605	0.164861	13.388724
1563.930000	133.138248	12.457521	0.079663	28.238723	0.164862	13.387831
1563.950000	133.138248	12.458919	0.079662	28.241891	0.164860	13.389333
1563.970000	133.138248	12.454156	0.079665	28.231096	0.164866	13.384216
1563.990000	133.138329	12.448837	0.079669	28.219037	0.164873	13.378499
1564.010000	133.138248	12.450270	0.079668	28.222287	0.164871	13.380039
1564.030000	133.138329	12.455266	0.079664	28.233612	0.164865	13.385408
1564.050000	133.138329	12.454019	0.079665	28.230785	0.164866	13.384068
1564.070000	133.138329	12.462361	0.079660	28.249695	0.164855	13.393033
1564.090000	133.138329	12.453966	0.079665	28.230664	0.164866	13.384010
1564.110000	133.138329	12.461331	0.079661	28.247359	0.164857	13.391926
1564.130000	133.138248	12.456347	0.079664	28.236063	0.164863	13.386570
[truncated: 1,002 more rows]
