# Supplementary material for: Stress relaxation in the presence of sudden strain bursts: Methodology and stress relaxation data of microcast aluminium microwires
Source: Data Brief. 2018 Nov 14;21:2134–41. doi: 10.1016/j.dib.2018.11.047 (PMC6265499; doi:10.1016/j.dib.2018.11.047)
Supplement: Supplementary file 2 — Supplementary material [file mmc2.zip › Data in brief/Annealed/AN_27_2/Stress relaxation txt files/An_27_2_Relaxcycle0020.txt]

Time[s]	Motordispl[�m]	Force[mN]	EngStrain	EngStress[MPa]	Shearstrain	Shearstress [MPa]
1664.445000	157.216890	13.496697	0.094862	30.594329	0.195686	14.504612
1664.465000	157.216970	13.508495	0.094855	30.621072	0.195671	14.517291
1664.485000	157.216970	13.499396	0.094861	30.600447	0.195683	14.507512
1664.505000	157.216970	13.495655	0.094863	30.591967	0.195688	14.503492
1664.525000	157.216970	13.500512	0.094860	30.602977	0.195681	14.508712
1664.545000	157.216970	13.489904	0.094867	30.578930	0.195695	14.497311
1664.565000	157.216970	13.478564	0.094874	30.553224	0.195710	14.485124
1664.585000	157.216970	13.472987	0.094878	30.540584	0.195718	14.479132
1664.605000	157.216970	13.471599	0.094879	30.537436	0.195719	14.477639
1664.625000	157.216970	13.473435	0.094878	30.541597	0.195717	14.479612
1664.645000	157.216970	13.476684	0.094875	30.548964	0.195713	14.483104
1664.665000	157.216970	13.463838	0.094884	30.519843	0.195730	14.469298
1664.685000	157.216970	13.472198	0.094878	30.538795	0.195719	14.478283
1664.705000	157.216970	13.466103	0.094882	30.524979	0.195727	14.471733
1664.725000	157.216970	13.455920	0.094889	30.501895	0.195740	14.460789
1664.745000	157.216970	13.450623	0.094892	30.489887	0.195747	14.455096
1664.765000	157.216970	13.449020	0.094894	30.486254	0.195749	14.453374
1664.785000	157.216970	13.451212	0.094892	30.491223	0.195746	14.455730
1664.805000	157.216970	13.450333	0.094893	30.489231	0.195747	14.454786
1664.825000	157.216970	13.447181	0.094895	30.482086	0.195752	14.451398
1664.845000	157.216970	13.439466	0.094900	30.464596	0.195762	14.443106
1664.865000	157.216970	13.442703	0.094898	30.471934	0.195757	14.446585
1664.885000	157.216970	13.441059	0.094899	30.468207	0.195760	14.444818
1664.905000	157.216970	13.445071	0.094896	30.477302	0.195754	14.449130
1664.925000	157.216970	13.442434	0.094898	30.471326	0.195758	14.446297
1664.945000	157.216970	13.441126	0.094899	30.468361	0.195760	14.444891
1664.965000	157.216970	13.438489	0.094900	30.462383	0.195763	14.442057
1664.985000	157.216970	13.433861	0.094903	30.451893	0.195769	14.437084
1665.005000	157.216970	13.430344	0.094906	30.443920	0.195774	14.433304
1665.025000	157.217051	13.429278	0.094906	30.441503	0.195775	14.432158
1665.045000	157.217051	13.427495	0.094908	30.437462	0.195778	14.430242
1665.065000	157.217051	13.426200	0.094908	30.434527	0.195779	14.428850
1665.085000	157.217051	13.429961	0.094906	30.443052	0.195774	14.432892
1665.105000	157.217051	13.419058	0.094913	30.418337	0.195789	14.421175
1665.125000	157.217051	13.418184	0.094914	30.416355	0.195790	14.420236
1665.145000	157.217051	13.416658	0.094915	30.412895	0.195792	14.418595
1665.165000	157.217051	13.416921	0.094915	30.413492	0.195792	14.418878
1665.185000	157.217051	13.408126	0.094920	30.393555	0.195803	14.409426
1665.205000	157.217051	13.415934	0.094915	30.411255	0.195793	14.417818
1665.225000	157.217051	13.410631	0.094919	30.399234	0.195800	14.412119
1665.245000	157.217051	13.406340	0.094921	30.389507	0.195806	14.407507
1665.265000	157.217051	13.408635	0.094920	30.394710	0.195803	14.409973
1665.285000	157.217051	13.407223	0.094921	30.391508	0.195804	14.408456
1665.305000	157.217051	13.405313	0.094922	30.387179	0.195807	14.406403
1665.325000	157.217051	13.408204	0.094920	30.393733	0.195803	14.409510
1665.345000	157.217051	13.409977	0.094919	30.397752	0.195801	14.411416
1665.365000	157.217051	13.407508	0.094921	30.392154	0.195804	14.408762
1665.385000	157.217051	13.406412	0.094921	30.389669	0.195805	14.407584
1665.405000	157.217051	13.409227	0.094920	30.396051	0.195802	14.410609
1665.425000	157.217051	13.405277	0.094922	30.387097	0.195807	14.406364
1665.445000	157.217051	13.401824	0.094924	30.379271	0.195812	14.402654
1665.465000	157.217051	13.397304	0.094927	30.369024	0.195817	14.397796
1665.485000	157.217051	13.404557	0.094923	30.385464	0.195808	14.405590
1665.505000	157.217051	13.403294	0.094923	30.382603	0.195810	14.404234
1665.525000	157.217051	13.405500	0.094922	30.387602	0.195807	14.406604
1665.545000	157.217051	13.397240	0.094927	30.368879	0.195818	14.397727
1665.565000	157.217051	13.394587	0.094929	30.362865	0.195821	14.394876
1665.585000	157.217051	13.391545	0.094931	30.355969	0.195825	14.391607
1665.605000	157.217051	13.385581	0.094935	30.342451	0.195833	14.385198
1665.625000	157.217051	13.392331	0.094931	30.357752	0.195824	14.392452
1665.645000	157.217051	13.390794	0.094932	30.354269	0.195826	14.390801
1665.665000	157.217051	13.385448	0.094935	30.342149	0.195833	14.385055
1665.685000	157.217051	13.393089	0.094930	30.359469	0.195823	14.393266
1665.705000	157.217051	13.387348	0.094934	30.346456	0.195831	14.387096
1665.725000	157.217051	13.380819	0.094938	30.331656	0.195839	14.380080
1665.745000	157.217051	13.387111	0.094934	30.345919	0.195831	14.386842
1665.765000	157.217051	13.384756	0.094936	30.340581	0.195834	14.384311
1665.785000	157.217051	13.387182	0.094934	30.346079	0.195831	14.386918
1665.805000	157.217051	13.386894	0.094934	30.345426	0.195831	14.386608
1665.825000	157.217051	13.382723	0.094937	30.335973	0.195837	14.382127
1665.845000	157.217051	13.380945	0.094938	30.331942	0.195839	14.380216
1665.865000	157.217051	13.374531	0.094942	30.317402	0.195848	14.373322
1665.885000	157.217051	13.378610	0.094940	30.326650	0.195842	14.377707
1665.905000	157.217051	13.376248	0.094941	30.321295	0.195845	14.375168
1665.925000	157.217051	13.378431	0.094940	30.326243	0.195842	14.377514
1665.945000	157.217051	13.369092	0.094946	30.305074	0.195855	14.367478
1665.965000	157.217051	13.365296	0.094948	30.296467	0.195860	14.363397
1665.985000	157.217051	13.359843	0.094952	30.284109	0.195867	14.357538
1666.005000	157.217051	13.356114	0.094954	30.275655	0.195872	14.353530
1666.025000	157.217051	13.368525	0.094946	30.303788	0.195855	14.366868
1666.045000	157.217051	13.357402	0.094953	30.278574	0.195870	14.354914
1666.065000	157.217051	13.365006	0.094948	30.295812	0.195860	14.363086
1666.085000	157.217051	13.359639	0.094952	30.283646	0.195867	14.357319
1666.105000	157.217051	13.358342	0.094953	30.280704	0.195869	14.355924
1666.125000	157.217051	13.361254	0.094951	30.287306	0.195865	14.359054
1666.145000	157.217051	13.359326	0.094952	30.282937	0.195868	14.356982
1666.165000	157.217051	13.358503	0.094953	30.281071	0.195869	14.356098
1666.185000	157.217051	13.354992	0.094955	30.273111	0.195873	14.352324
1666.205000	157.217051	13.358439	0.094953	30.280925	0.195869	14.356029
1666.225000	157.217051	13.360204	0.094952	30.284927	0.195866	14.357926
1666.245000	157.217051	13.358565	0.094953	30.281211	0.195869	14.356165
1666.265000	157.217051	13.358652	0.094953	30.281409	0.195868	14.356258
1666.285000	157.217051	13.353543	0.094956	30.269827	0.195875	14.350767
1666.305000	157.217051	13.353500	0.094956	30.269730	0.195875	14.350721
1666.325000	157.217051	13.355691	0.094954	30.274695	0.195872	14.353075
1666.345000	157.217051	13.356086	0.094954	30.275592	0.195872	14.353500
1666.365000	157.217051	13.348033	0.094959	30.257336	0.195882	14.344845
1666.385000	157.217051	13.345755	0.094961	30.252173	0.195885	14.342398
1666.405000	157.217051	13.347327	0.094960	30.255737	0.195883	14.344087
1666.425000	157.217051	13.345995	0.094961	30.252716	0.195885	14.342655
1666.445000	157.217051	13.336867	0.094967	30.232026	0.195897	14.332846
1666.465000	157.217051	13.337854	0.094966	30.234264	0.195896	14.333907
1666.485000	157.217051	13.331146	0.094971	30.219058	0.195905	14.326698
1666.505000	157.217051	13.335879	0.094967	30.229786	0.195899	14.331784
1666.525000	157.217051	13.315399	0.094981	30.183361	0.195926	14.309774
1666.545000	157.217051	13.307226	0.094986	30.164835	0.195936	14.300991
1666.565000	157.217051	13.313716	0.094982	30.179548	0.195928	14.307966
1666.585000	157.217051	13.304388	0.094988	30.158402	0.195940	14.297941
1666.605000	157.217051	13.303495	0.094989	30.156377	0.195941	14.296981
1666.625000	157.217051	13.302520	0.094989	30.154168	0.195943	14.295934
1666.645000	157.217051	13.294735	0.094994	30.136520	0.195953	14.287567
1666.665000	157.217051	13.291648	0.094996	30.129523	0.195957	14.284250
1666.685000	157.217051	13.294669	0.094994	30.136371	0.195953	14.287496
1666.705000	157.217051	13.294771	0.094994	30.136602	0.195953	14.287606
1666.725000	157.217051	13.290876	0.094997	30.127772	0.195958	14.283420
1666.745000	157.217051	13.290944	0.094997	30.127927	0.195958	14.283493
1666.765000	157.217051	13.292795	0.094996	30.132124	0.195955	14.285483
1666.785000	157.217051	13.293016	0.094995	30.132623	0.195955	14.285720
1666.805000	157.217051	13.292968	0.094995	30.132516	0.195955	14.285669
1666.825000	157.217051	13.295325	0.094994	30.137859	0.195952	14.288202
1666.845000	157.217051	13.289168	0.094998	30.123901	0.195960	14.281585
1666.865000	157.217051	13.287659	0.094999	30.120482	0.195962	14.279963
1666.885000	157.217051	13.287546	0.094999	30.120226	0.195962	14.279842
1666.905000	157.217051	13.288572	0.094998	30.122551	0.195961	14.280944
1666.925000	157.217051	13.289810	0.094997	30.125357	0.195959	14.282275
1666.945000	157.217051	13.285199	0.095000	30.114904	0.195965	14.277319
1666.965000	157.217051	13.291936	0.094996	30.130175	0.195956	14.284559
1666.985000	157.217051	13.282583	0.095002	30.108975	0.195969	14.274508
1667.005000	157.217051	13.281606	0.095003	30.106760	0.195970	14.273458
1667.025000	157.217051	13.286337	0.095000	30.117484	0.195964	14.278542
1667.045000	157.217051	13.285474	0.095000	30.115528	0.195965	14.277615
1667.065000	157.217051	13.284102	0.095001	30.112419	0.195967	14.276141
1667.085000	157.217051	13.280405	0.095004	30.104038	0.195972	14.272167
1667.105000	157.217051	13.280732	0.095003	30.104778	0.195971	14.272518
1667.125000	157.217051	13.274662	0.095007	30.091018	0.195979	14.265995
1667.145000	157.217051	13.275638	0.095007	30.093232	0.195978	14.267044
1667.165000	157.217051	13.287059	0.094999	30.119120	0.195963	14.279318
1667.185000	157.217051	13.286488	0.095000	30.117826	0.195964	14.278704
1667.205000	157.217051	13.278654	0.095005	30.100068	0.195974	14.270285
1667.225000	157.217051	13.276225	0.095006	30.094561	0.195977	14.267675
1667.245000	157.217051	13.276043	0.095006	30.094150	0.195977	14.267480
1667.265000	157.217051	13.279698	0.095004	30.102434	0.195973	14.271407
1667.285000	157.217051	13.271805	0.095009	30.084544	0.195983	14.262925
1667.305000	157.217051	13.268613	0.095011	30.077308	0.195987	14.259495
1667.325000	157.217051	13.272385	0.095009	30.085857	0.195982	14.263548
1667.345000	157.217051	13.265532	0.095013	30.070324	0.195991	14.256184
1667.365000	157.217051	13.268120	0.095012	30.076190	0.195988	14.258965
1667.385000	157.217051	13.265310	0.095013	30.069820	0.195992	14.255945
1667.405000	157.217051	13.267140	0.095012	30.073968	0.195989	14.257912
1667.425000	157.217051	13.263302	0.095015	30.065269	0.195994	14.253787
1667.445000	157.217051	13.261555	0.095016	30.061307	0.195997	14.251909
1667.465000	157.217051	13.260189	0.095017	30.058213	0.195998	14.250442
1667.485000	157.217051	13.265534	0.095013	30.070328	0.195991	14.256186
1667.505000	157.217051	13.263494	0.095015	30.065703	0.195994	14.253993
1667.525000	157.217051	13.260746	0.095016	30.059474	0.195998	14.251040
1667.545000	157.217051	13.262661	0.095015	30.063815	0.195995	14.253098
1667.565000	157.217051	13.267394	0.095012	30.074545	0.195989	14.258185
1667.585000	157.217051	13.267057	0.095012	30.073780	0.195989	14.257822
1667.605000	157.217051	13.263680	0.095015	30.066125	0.195994	14.254193
1667.625000	157.217051	13.259328	0.095017	30.056259	0.196000	14.249516
1667.645000	157.217051	13.261311	0.095016	30.060756	0.195997	14.251648
1667.665000	157.217051	13.252291	0.095022	30.040309	0.196009	14.241954
1667.685000	157.217051	13.258930	0.095018	30.055358	0.196000	14.249089
1667.705000	157.217051	13.256656	0.095019	30.050203	0.196003	14.246645
1667.725000	157.217051	13.249825	0.095024	30.034718	0.196012	14.239303
1667.745000	157.217051	13.256054	0.095020	30.048839	0.196004	14.245998
1667.765000	157.217051	13.259427	0.095017	30.056483	0.195999	14.249622
1667.785000	157.217051	13.246350	0.095026	30.026842	0.196017	14.235569
1667.805000	157.217051	13.252522	0.095022	30.040833	0.196008	14.242202
1667.825000	157.217051	13.255060	0.095020	30.046586	0.196005	14.244930
1667.845000	157.217051	13.252450	0.095022	30.040669	0.196009	14.242125
1667.865000	157.217051	13.255506	0.095020	30.047597	0.196005	14.245409
1667.885000	157.217051	13.248576	0.095024	30.031887	0.196014	14.237961
1667.905000	157.217051	13.249582	0.095024	30.034168	0.196012	14.239042
1667.925000	157.217051	13.255836	0.095020	30.048345	0.196004	14.245764
1667.945000	157.217051	13.248542	0.095024	30.031811	0.196014	14.237925
1667.965000	157.217051	13.250209	0.095023	30.035589	0.196012	14.239716
1667.985000	157.217051	13.247423	0.095025	30.029273	0.196015	14.236722
1668.005000	157.217051	13.248265	0.095025	30.031182	0.196014	14.237627
1668.025000	157.217051	13.245862	0.095026	30.025736	0.196017	14.235045
1668.045000	157.217051	13.250993	0.095023	30.037366	0.196011	14.240559
1668.065000	157.217051	13.246230	0.095026	30.026570	0.196017	14.235440
1668.085000	157.217051	13.248762	0.095024	30.032309	0.196013	14.238161
1668.105000	157.217051	13.249297	0.095024	30.033522	0.196013	14.238736
1668.125000	157.217051	13.248737	0.095024	30.032252	0.196013	14.238134
1668.145000	157.217051	13.246105	0.095026	30.026287	0.196017	14.235306
1668.165000	157.217051	13.245587	0.095026	30.025112	0.196018	14.234749
1668.185000	157.217051	13.250908	0.095023	30.037173	0.196011	14.240467
1668.205000	157.217051	13.241651	0.095029	30.016190	0.196023	14.230519
1668.225000	157.217051	13.237251	0.095032	30.006216	0.196029	14.225791
1668.245000	157.217051	13.240669	0.095030	30.013964	0.196024	14.229464
1668.265000	157.217051	13.240290	0.095030	30.013105	0.196025	14.229057
1668.285000	157.217051	13.244829	0.095027	30.023393	0.196019	14.233934
1668.305000	157.217051	13.238727	0.095031	30.009562	0.196027	14.227377
1668.325000	157.217051	13.238883	0.095031	30.009915	0.196026	14.227544
1668.345000	157.217051	13.241338	0.095029	30.015481	0.196023	14.230183
1668.365000	157.217051	13.235478	0.095033	30.002198	0.196031	14.223886
1668.385000	157.217051	13.234969	0.095033	30.001042	0.196032	14.223338
1668.405000	157.217051	13.237895	0.095031	30.007675	0.196028	14.226483
1668.425000	157.217051	13.241708	0.095029	30.016319	0.196023	14.230581
1668.445000	157.217051	13.244829	0.095027	30.023395	0.196019	14.233935
1668.465000	157.217051	13.239150	0.095031	30.010521	0.196026	14.227832
1668.485000	157.217051	13.240252	0.095030	30.013019	0.196025	14.229016
1668.504000	157.217051	13.235286	0.095033	30.001761	0.196031	14.223679
1668.524000	157.217051	13.235504	0.095033	30.002256	0.196031	14.223913
1668.544000	157.217051	13.244513	0.095027	30.022677	0.196019	14.233595
1668.564000	157.217051	13.239690	0.095030	30.011746	0.196025	14.228412
1668.584000	157.217051	13.235183	0.095033	30.001528	0.196031	14.223568
1668.604000	157.217051	13.239203	0.095031	30.010641	0.196026	14.227889
1668.624000	157.217051	13.238611	0.095031	30.009300	0.196027	14.227253
1668.644000	157.217051	13.237393	0.095032	30.006537	0.196028	14.225943
1668.664000	157.217051	13.237493	0.095032	30.006765	0.196028	14.226051
1668.684000	157.217051	13.230601	0.095036	29.991142	0.196037	14.218644
1668.704000	157.217051	13.234892	0.095033	30.000869	0.196032	14.223256
1668.724000	157.217051	13.236502	0.095032	30.004518	0.196030	14.224986
1668.744000	157.217051	13.235215	0.095033	30.001600	0.196031	14.223602
1668.764000	157.217051	13.233517	0.095034	29.997751	0.196034	14.221778
1668.784000	157.217051	13.227234	0.095038	29.983509	0.196042	14.215025
1668.804000	157.217051	13.230943	0.095036	29.991918	0.196037	14.219012
1668.824000	157.217051	13.232267	0.095035	29.994918	0.196035	14.220434
1668.844000	157.217051	13.226396	0.095039	29.981610	0.196043	14.214125
1668.864000	157.217051	13.236577	0.095032	30.004688	0.196030	14.225066
1668.884000	157.217051	13.224970	0.095040	29.978377	0.196045	14.212592
1668.904000	157.217051	13.225343	0.095040	29.979222	0.196044	14.212993
1668.924000	157.217051	13.228812	0.095037	29.987086	0.196040	14.216721
1668.944000	157.217051	13.228891	0.095037	29.987264	0.196040	14.216806
1668.964000	157.217051	13.225170	0.095040	29.978831	0.196045	14.212807
1668.984000	157.217051	13.224736	0.095040	29.977846	0.196045	14.212341
1669.004000	157.217051	13.225000	0.095040	29.978446	0.196045	14.212625
1669.024000	157.217051	13.220651	0.095043	29.968587	0.196051	14.207951
1669.044000	157.217051	13.229157	0.095037	29.987869	0.196039	14.217093
1669.064000	157.217051	13.228867	0.095037	29.987212	0.196040	14.216781
1669.084000	157.217051	13.222650	0.095041	29.973118	0.196048	14.210099
1669.104000	157.217051	13.231566	0.095035	29.993329	0.196036	14.219681
1669.124000	157.217051	13.227838	0.095038	29.984878	0.196041	14.215675
1669.144000	157.217051	13.225701	0.095039	29.980034	0.196044	14.213378
1669.164000	157.217051	13.223382	0.095041	29.974777	0.196047	14.210886
1669.184000	157.217051	13.228997	0.095037	29.987506	0.196040	14.216920
1669.204000	157.217051	13.226384	0.095039	29.981582	0.196043	14.214112
1669.224000	157.217051	13.227926	0.095038	29.985079	0.196041	14.215770
1669.244000	157.217051	13.218236	0.095044	29.963113	0.196054	14.205356
1669.264000	157.217051	13.221696	0.095042	29.970955	0.196049	14.209074
1669.284000	157.217051	13.226275	0.095039	29.981335	0.196043	14.213995
1669.304000	157.217051	13.220967	0.095042	29.969302	0.196050	14.208290
1669.324000	157.217051	13.228055	0.095038	29.985370	0.196041	14.215908
1669.344000	157.217132	13.223193	0.095041	29.974350	0.196047	14.210683
1669.364000	157.217132	13.221052	0.095042	29.969496	0.196050	14.208382
1669.384000	157.217132	13.226171	0.095039	29.981100	0.196043	14.213883
1669.404000	157.217132	13.226542	0.095039	29.981941	0.196043	14.214282
1669.424000	157.217132	13.228317	0.095038	29.985964	0.196041	14.216189
1669.444000	157.217132	13.223520	0.095041	29.975090	0.196047	14.211034
1669.464000	157.217132	13.222556	0.095041	29.972906	0.196048	14.209999
1669.484000	157.217132	13.226787	0.095039	29.982495	0.196043	14.214545
1669.504000	157.217132	13.225394	0.095040	29.979338	0.196044	14.213048
1669.524000	157.217132	13.219219	0.095044	29.965341	0.196053	14.206412
1669.544000	157.217132	13.218470	0.095044	29.963643	0.196054	14.205607
1669.564000	157.217132	13.220267	0.095043	29.967716	0.196051	14.207538
1669.584000	157.217132	13.216012	0.095046	29.958072	0.196057	14.202966
1669.604000	157.217132	13.212211	0.095048	29.949456	0.196062	14.198881
1669.624000	157.217132	13.207461	0.095051	29.938689	0.196068	14.193776
1669.644000	157.217132	13.202523	0.095054	29.927495	0.196075	14.188469
1669.664000	157.217132	13.208562	0.095051	29.941184	0.196067	14.194959
1669.684000	157.217132	13.203327	0.095054	29.929316	0.196074	14.189333
1669.704000	157.217132	13.203427	0.095054	29.929544	0.196073	14.189441
1669.724000	157.217132	13.197534	0.095058	29.916186	0.196081	14.183108
1669.744000	157.217132	13.203138	0.095054	29.928889	0.196074	14.189130
1669.764000	157.217132	13.199146	0.095057	29.919839	0.196079	14.184840
1669.784000	157.217132	13.205755	0.095052	29.934821	0.196070	14.191942
1669.804000	157.217132	13.195996	0.095059	29.912699	0.196083	14.181455
1669.824000	157.217132	13.198299	0.095057	29.917920	0.196080	14.183930
1669.844000	157.217132	13.191730	0.095062	29.903029	0.196089	14.176870
1669.864000	157.217132	13.197763	0.095058	29.916704	0.196081	14.183353
1669.884000	157.217132	13.193745	0.095060	29.907597	0.196086	14.179036
1669.904000	157.217132	13.195318	0.095059	29.911161	0.196084	14.180726
1669.924000	157.217132	13.198384	0.095057	29.918112	0.196080	14.184021
1669.944000	157.217132	13.198404	0.095057	29.918157	0.196080	14.184042
1669.964000	157.217132	13.187793	0.095064	29.894103	0.196094	14.172639
1669.984000	157.217132	13.188761	0.095063	29.896299	0.196093	14.173680
1670.004000	157.217132	13.185863	0.095065	29.889730	0.196097	14.170565
1670.024000	157.217132	13.186497	0.095065	29.891167	0.196096	14.171247
1670.044000	157.217132	13.182332	0.095068	29.881725	0.196101	14.166770
1670.064000	157.217132	13.180905	0.095069	29.878491	0.196103	14.165237
1670.084000	157.217132	13.185394	0.095066	29.888666	0.196097	14.170061
1670.104000	157.217132	13.180846	0.095069	29.878356	0.196103	14.165173
1670.124000	157.217132	13.180766	0.095069	29.878175	0.196103	14.165087
1670.144000	157.217132	13.182691	0.095067	29.882540	0.196101	14.167156
1670.164000	157.217132	13.179448	0.095070	29.875189	0.196105	14.163671
1670.184000	157.217132	13.181238	0.095068	29.879246	0.196103	14.165595
1670.204000	157.217132	13.178723	0.095070	29.873544	0.196106	14.162892
1670.224000	157.217132	13.176705	0.095071	29.868971	0.196109	14.160724
1670.244000	157.217132	13.171556	0.095075	29.857298	0.196115	14.155190
1670.264000	157.217132	13.162788	0.095080	29.837424	0.196127	14.145767
1670.284000	157.217132	13.164316	0.095079	29.840886	0.196125	14.147409
1670.304000	157.217132	13.163816	0.095080	29.839754	0.196126	14.146872
1670.324000	157.217132	13.162941	0.095080	29.837769	0.196127	14.145931
1670.344000	157.217132	13.164892	0.095079	29.842193	0.196124	14.148028
1670.364000	157.217132	13.161102	0.095082	29.833602	0.196129	14.143955
1670.384000	157.217132	13.155677	0.095085	29.821304	0.196136	14.138125
1670.404000	157.217132	13.159038	0.095083	29.828922	0.196132	14.141736
1670.424000	157.217132	13.158623	0.095083	29.827981	0.196132	14.141290
1670.444000	157.217132	13.154887	0.095086	29.819512	0.196137	14.137275
1670.464000	157.217132	13.151086	0.095088	29.810898	0.196142	14.133191
1670.484000	157.217132	13.155617	0.095085	29.821167	0.196136	14.138060
1670.504000	157.217132	13.161481	0.095081	29.834459	0.196129	14.144362
1670.524000	157.217132	13.155663	0.095085	29.821273	0.196136	14.138110
1670.544000	157.217132	13.159255	0.095083	29.829414	0.196132	14.141970
1670.564000	157.217132	13.140429	0.095095	29.786739	0.196156	14.121738
1670.584000	157.217132	13.141301	0.095094	29.788717	0.196155	14.122676
1670.604000	157.217132	13.143728	0.095093	29.794219	0.196152	14.125284
1670.624000	157.217132	13.137812	0.095097	29.780807	0.196160	14.118925
1670.644000	157.217132	13.136892	0.095097	29.778723	0.196161	14.117937
1670.664000	157.217132	13.142890	0.095093	29.792319	0.196153	14.124383
1670.684000	157.217132	13.137474	0.095097	29.780042	0.196160	14.118563
1670.704000	157.217132	13.137717	0.095097	29.780591	0.196160	14.118823
1670.724000	157.217132	13.138478	0.095096	29.782318	0.196159	14.119642
1670.744000	157.217132	13.141247	0.095094	29.788594	0.196155	14.122617
1670.764000	157.217132	13.140803	0.095095	29.787587	0.196156	14.122140
1670.784000	157.217132	13.134509	0.095099	29.773320	0.196164	14.115376
1670.804000	157.217132	13.135659	0.095098	29.775928	0.196163	14.116612
1670.824000	157.217132	13.134679	0.095099	29.773706	0.196164	14.115559
1670.844000	157.217132	13.127641	0.095103	29.757753	0.196173	14.107995
1670.864000	157.217132	13.134855	0.095099	29.774104	0.196164	14.115748
1670.884000	157.217132	13.133393	0.095100	29.770790	0.196166	14.114176
1670.904000	157.217132	13.132549	0.095100	29.768878	0.196167	14.113270
1670.924000	157.217132	13.132898	0.095100	29.769668	0.196166	14.113644
1670.944000	157.217132	13.136354	0.095098	29.777502	0.196162	14.117358
1670.964000	157.217132	13.143279	0.095093	29.793201	0.196153	14.124801
1670.984000	157.217132	13.127471	0.095103	29.757366	0.196174	14.107812
1671.004000	157.217132	13.129356	0.095102	29.761641	0.196171	14.109839
1671.024000	157.217132	13.128718	0.095103	29.760193	0.196172	14.109153
1671.044000	157.217132	13.132450	0.095100	29.768653	0.196167	14.113163
1671.064000	157.217132	13.129808	0.095102	29.762665	0.196171	14.110324
1671.084000	157.217132	13.126278	0.095104	29.754663	0.196175	14.106531
1671.104000	157.217132	13.114197	0.095112	29.727276	0.196191	14.093547
1671.124000	157.217132	13.107834	0.095116	29.712854	0.196199	14.086709
1671.144000	157.217132	13.109688	0.095115	29.717055	0.196197	14.088701
1671.164000	157.217132	13.112671	0.095113	29.723818	0.196193	14.091907
1671.184000	157.217132	13.117176	0.095110	29.734030	0.196187	14.096749
1671.204000	157.217132	13.110161	0.095115	29.718129	0.196196	14.089210
1671.224000	157.217132	13.111590	0.095114	29.721368	0.196195	14.090746
1671.244000	157.217132	13.112629	0.095113	29.723722	0.196193	14.091862
1671.264000	157.217132	13.116834	0.095110	29.733255	0.196188	14.096381
1671.284000	157.217132	13.111321	0.095114	29.720758	0.196195	14.090456
1671.304000	157.217132	13.111695	0.095114	29.721605	0.196194	14.090858
1671.324000	157.217132	13.117103	0.095110	29.733863	0.196187	14.096670
1671.344000	157.217132	13.111180	0.095114	29.720437	0.196195	14.090304
1671.364000	157.217132	13.103648	0.095119	29.703365	0.196205	14.082211
1671.384000	157.217132	13.108902	0.095116	29.715273	0.196198	14.087856
1671.404000	157.217132	13.108050	0.095116	29.713344	0.196199	14.086941
1671.424000	157.217132	13.101752	0.095120	29.699066	0.196208	14.080173
1671.444000	157.217132	13.107770	0.095116	29.712708	0.196200	14.086640
1671.464000	157.217132	13.105906	0.095118	29.708482	0.196202	14.084636
1671.484000	157.217132	13.100042	0.095121	29.695189	0.196210	14.078335
1671.504000	157.217132	13.105425	0.095118	29.707394	0.196203	14.084120
1671.524000	157.217132	13.101383	0.095120	29.698229	0.196208	14.079776
1671.544000	157.217132	13.104431	0.095118	29.705140	0.196204	14.083052
1671.564000	157.217132	13.096350	0.095124	29.686822	0.196215	14.074368
1671.584000	157.217132	13.100910	0.095121	29.697158	0.196209	14.079268
1671.604000	157.217132	13.101288	0.095121	29.698016	0.196208	14.079675
1671.624000	157.217132	13.098787	0.095122	29.692345	0.196211	14.076986
1671.644000	157.217132	13.102714	0.095120	29.701248	0.196206	14.081207
1671.664000	157.217132	13.104612	0.095118	29.705551	0.196204	14.083247
1671.684000	157.217132	13.098954	0.095122	29.692724	0.196211	14.077166
1671.704000	157.217132	13.099684	0.095122	29.694380	0.196210	14.077951
1671.724000	157.217132	13.097079	0.095123	29.688475	0.196214	14.075151
1671.744000	157.217132	13.105869	0.095118	29.708398	0.196202	14.084597
1671.764000	157.217132	13.103143	0.095119	29.702221	0.196206	14.081668
1671.784000	157.217132	13.100210	0.095121	29.695572	0.196210	14.078516
1671.804000	157.217132	13.106404	0.095117	29.709612	0.196201	14.085172
1671.824000	157.217132	13.106147	0.095117	29.709029	0.196202	14.084896
1671.844000	157.217132	13.101706	0.095120	29.698963	0.196208	14.080123
1671.864000	157.217132	13.096065	0.095124	29.686175	0.196215	14.074061
1671.884000	157.217132	13.092527	0.095126	29.678156	0.196220	14.070259
1671.904000	157.217132	13.100273	0.095121	29.695714	0.196209	14.078583
1671.924000	157.217132	13.095922	0.095124	29.685852	0.196215	14.073908
1671.944000	157.217132	13.098442	0.095122	29.691563	0.196212	14.076616
1671.964000	157.217132	13.092968	0.095126	29.679155	0.196219	14.070733
1671.984000	157.217132	13.099612	0.095122	29.694217	0.196210	14.077873
1672.004000	157.217132	13.096183	0.095124	29.686443	0.196215	14.074188
1672.024000	157.217132	13.097131	0.095123	29.688592	0.196214	14.075207
1672.044000	157.217132	13.097394	0.095123	29.689187	0.196213	14.075489
1672.064000	157.217132	13.101157	0.095121	29.697718	0.196208	14.079533
1672.084000	157.217132	13.090858	0.095127	29.674372	0.196222	14.068465
1672.104000	157.217132	13.098014	0.095123	29.690593	0.196212	14.076155
1672.124000	157.217132	13.093052	0.095126	29.679345	0.196219	14.070823
1672.144000	157.217132	13.091145	0.095127	29.675024	0.196222	14.068774
1672.164000	157.217132	13.091250	0.095127	29.675261	0.196221	14.068887
1672.184000	157.217132	13.094903	0.095125	29.683542	0.196217	14.072813
1672.204000	157.217132	13.094797	0.095125	29.683301	0.196217	14.072698
1672.224000	157.217132	13.093820	0.095125	29.681085	0.196218	14.071648
1672.244000	157.217132	13.095619	0.095124	29.685164	0.196216	14.073581
1672.264000	157.217132	13.095796	0.095124	29.685565	0.196215	14.073772
1672.284000	157.217132	13.096304	0.095124	29.686718	0.196215	14.074318
1672.304000	157.217132	13.090250	0.095128	29.672994	0.196223	14.067812
1672.324000	157.217132	13.089702	0.095128	29.671753	0.196223	14.067223
1672.344000	157.217132	13.091081	0.095127	29.674878	0.196222	14.068705
1672.364000	157.217132	13.096206	0.095124	29.686495	0.196215	14.074213
1672.384000	157.217132	13.089723	0.095128	29.671799	0.196223	14.067245
1672.404000	157.217132	13.093932	0.095125	29.681340	0.196218	14.071768
1672.424000	157.217132	13.092809	0.095126	29.678794	0.196219	14.070562
1672.444000	157.217132	13.090820	0.095127	29.674286	0.196222	14.068424
1672.464000	157.217132	13.101876	0.095120	29.699347	0.196207	14.080306
1672.484000	157.217132	13.092004	0.095127	29.676969	0.196220	14.069696
1672.504000	157.217132	13.097819	0.095123	29.690152	0.196213	14.075946
1672.524000	157.217132	13.096925	0.095123	29.688124	0.196214	14.074985
1672.544000	157.217132	13.096385	0.095124	29.686901	0.196215	14.074405
1672.564000	157.217132	13.096274	0.095124	29.686649	0.196215	14.074286
1672.584000	157.217132	13.092199	0.095126	29.677413	0.196220	14.069907
1672.604000	157.217132	13.090842	0.095127	29.674337	0.196222	14.068449
1672.624000	157.217132	13.095895	0.095124	29.685791	0.196215	14.073879
1672.644000	157.217132	13.090255	0.095128	29.673005	0.196223	14.067817
1672.664000	157.217132	13.094234	0.095125	29.682025	0.196217	14.072094
1672.684000	157.217132	13.094795	0.095125	29.683296	0.196217	14.072696
1672.704000	157.217132	13.096311	0.095124	29.686733	0.196215	14.074325
1672.724000	157.217132	13.094127	0.095125	29.681782	0.196218	14.071978
1672.744000	157.217132	13.095443	0.095124	29.684765	0.196216	14.073392
1672.764000	157.217132	13.091193	0.095127	29.675131	0.196221	14.068825
1672.784000	157.217132	13.094368	0.095125	29.682329	0.196217	14.072238
1672.804000	157.217132	13.101271	0.095121	29.697977	0.196208	14.079656
1672.824000	157.217132	13.090821	0.095127	29.674289	0.196222	14.068426
1672.844000	157.217132	13.102292	0.095120	29.700291	0.196207	14.080753
1672.864000	157.217132	13.096199	0.095124	29.686479	0.196215	14.074205
1672.884000	157.217132	13.090237	0.095128	29.672965	0.196223	14.067798
1672.904000	157.217132	13.090788	0.095127	29.674212	0.196222	14.068389
1672.924000	157.217132	13.095823	0.095124	29.685626	0.196215	14.073801
1672.944000	157.217132	13.095173	0.095125	29.684153	0.196216	14.073102
1672.964000	157.217132	13.092379	0.095126	29.677819	0.196220	14.070099
1672.984000	157.217132	13.095285	0.095124	29.684408	0.196216	14.073223
1673.004000	157.217132	13.095101	0.095125	29.683990	0.196216	14.073025
1673.024000	157.217132	13.094852	0.095125	29.683427	0.196217	14.072758
1673.044000	157.217132	13.087315	0.095130	29.666341	0.196227	14.064657
1673.064000	157.217132	13.087583	0.095129	29.666948	0.196226	14.064945
1673.084000	157.217132	13.093585	0.095126	29.680554	0.196218	14.071396
1673.104000	157.217132	13.094384	0.095125	29.682365	0.196217	14.072255
1673.124000	157.217132	13.098992	0.095122	29.692809	0.196211	14.077206
1673.144000	157.217132	13.095172	0.095125	29.684150	0.196216	14.073101
1673.164000	157.217132	13.097386	0.095123	29.689170	0.196213	14.075481
1673.184000	157.217132	13.094580	0.095125	29.682810	0.196217	14.072465
1673.204000	157.217132	13.087443	0.095130	29.666632	0.196226	14.064795
1673.224000	157.217132	13.092035	0.095127	29.677040	0.196220	14.069730
1673.244000	157.217132	13.093931	0.095125	29.681339	0.196218	14.071768
1673.264000	157.217132	13.098771	0.095122	29.692309	0.196211	14.076969
1673.284000	157.217132	13.095857	0.095124	29.685705	0.196215	14.073838
1673.304000	157.217212	13.094012	0.095125	29.681522	0.196218	14.071855
1673.324000	157.217132	13.098567	0.095122	29.691846	0.196212	14.076750
1673.344000	157.217132	13.093998	0.095125	29.681490	0.196218	14.071840
1673.364000	157.217132	13.095399	0.095124	29.684665	0.196216	14.073345
1673.384000	157.217132	13.095936	0.095124	29.685882	0.196215	14.073922
1673.404000	157.217132	13.094237	0.095125	29.682031	0.196217	14.072096
1673.424000	157.217132	13.096995	0.095123	29.688282	0.196214	14.075060
1673.444000	157.217132	13.095257	0.095124	29.684345	0.196216	14.073193
1673.464000	157.217132	13.094016	0.095125	29.681530	0.196218	14.071859
1673.484000	157.217132	13.097683	0.095123	29.689843	0.196213	14.075800
1673.504000	157.217132	13.090976	0.095127	29.674639	0.196222	14.068592
1673.524000	157.217132	13.097000	0.095123	29.688295	0.196214	14.075066
1673.544000	157.217132	13.092909	0.095126	29.679021	0.196219	14.070669
1673.564000	157.217132	13.091974	0.095127	29.676902	0.196220	14.069665
1673.584000	157.217132	13.098915	0.095122	29.692637	0.196211	14.077124
1673.604000	157.217132	13.102312	0.095120	29.700335	0.196207	14.080774
1673.624000	157.217132	13.092611	0.095126	29.678347	0.196220	14.070349
1673.644000	157.217132	13.093813	0.095125	29.681071	0.196218	14.071641
1673.664000	157.217132	13.094271	0.095125	29.682108	0.196217	14.072133
1673.684000	157.217132	13.097028	0.095123	29.688359	0.196214	14.075096
1673.704000	157.217132	13.094024	0.095125	29.681548	0.196218	14.071867
1673.724000	157.217132	13.094560	0.095125	29.682764	0.196217	14.072444
1673.744000	157.217132	13.094724	0.095125	29.683137	0.196217	14.072620
1673.764000	157.217132	13.092599	0.095126	29.678319	0.196220	14.070336
1673.784000	157.217132	13.089965	0.095128	29.672349	0.196223	14.067506
1673.804000	157.217132	13.092846	0.095126	29.678878	0.196219	14.070601
1673.824000	157.217132	13.090941	0.095127	29.674560	0.196222	14.068554
1673.844000	157.217132	13.088812	0.095129	29.669733	0.196225	14.066266
1673.864000	157.217132	13.081928	0.095133	29.654130	0.196234	14.058869
1673.884000	157.217132	13.088573	0.095129	29.669193	0.196225	14.066010
1673.904000	157.217132	13.088442	0.095129	29.668895	0.196225	14.065869
1673.924000	157.217132	13.091641	0.095127	29.676147	0.196221	14.069307
1673.944000	157.217132	13.093808	0.095125	29.681059	0.196218	14.071636
1673.964000	157.217132	13.087982	0.095129	29.667854	0.196226	14.065375
1673.984000	157.217132	13.088072	0.095129	29.668056	0.196226	14.065471
1674.004000	157.217132	13.088726	0.095129	29.669540	0.196225	14.066174
1674.024000	157.217132	13.085762	0.095131	29.662820	0.196229	14.062989
1674.044000	157.217132	13.089082	0.095129	29.670346	0.196224	14.066557
1674.064000	157.217212	13.087574	0.095130	29.666929	0.196226	14.064936
1674.084000	157.217132	13.077984	0.095136	29.645189	0.196239	14.054630
1674.104000	157.217132	13.083715	0.095132	29.658181	0.196231	14.060789
1674.124000	157.217132	13.088878	0.095129	29.669884	0.196225	14.066337
1674.144000	157.217132	13.083762	0.095132	29.658287	0.196231	14.060839
1674.164000	157.217132	13.087615	0.095129	29.667021	0.196226	14.064980
1674.184000	157.217132	13.095500	0.095124	29.684896	0.196216	14.073454
1674.204000	157.217132	13.096687	0.095124	29.687586	0.196214	14.074730
1674.224000	157.217132	13.087450	0.095130	29.666648	0.196226	14.064803
1674.244000	157.217132	13.087615	0.095129	29.667020	0.196226	14.064980
1674.264000	157.217132	13.085451	0.095131	29.662116	0.196229	14.062654
1674.284000	157.217212	13.089420	0.095128	29.671113	0.196224	14.066920
1674.304000	157.217132	13.083387	0.095132	29.657436	0.196232	14.060436
1674.324000	157.217132	13.088086	0.095129	29.668088	0.196226	14.065486
1674.344000	157.217132	13.076615	0.095137	29.642086	0.196241	14.053158
1674.364000	157.217132	13.085987	0.095131	29.663332	0.196228	14.063231
1674.384000	157.217132	13.079544	0.095135	29.648725	0.196237	14.056306
1674.404000	157.217132	13.085366	0.095131	29.661923	0.196229	14.062563
1674.424000	157.217132	13.084034	0.095132	29.658903	0.196231	14.061132
1674.444000	157.217132	13.081269	0.095134	29.652636	0.196235	14.058160
1674.464000	157.217132	13.083903	0.095132	29.658605	0.196231	14.060990
1674.484000	157.217132	13.087247	0.095130	29.666186	0.196227	14.064584
1674.504000	157.217132	13.084625	0.095131	29.660244	0.196230	14.061767
1674.524000	157.217132	13.079535	0.095135	29.648704	0.196237	14.056296
1674.544000	157.217132	13.080660	0.095134	29.651255	0.196235	14.057505
1674.564000	157.217132	13.083051	0.095132	29.656675	0.196232	14.060075
1674.584000	157.217132	13.082135	0.095133	29.654599	0.196233	14.059091
1674.604000	157.217132	13.084564	0.095131	29.660104	0.196230	14.061701
1674.624000	157.217132	13.086560	0.095130	29.664629	0.196228	14.063846
1674.644000	157.217132	13.075203	0.095138	29.638884	0.196243	14.051641
1674.664000	157.217132	13.082507	0.095133	29.655442	0.196233	14.059491
1674.684000	157.217132	13.077356	0.095136	29.643765	0.196240	14.053954
1674.704000	157.217132	13.081407	0.095134	29.652949	0.196234	14.058309
1674.724000	157.217132	13.080804	0.095134	29.651581	0.196235	14.057660
1674.744000	157.217132	13.070057	0.095141	29.627221	0.196249	14.046111
1674.764000	157.217132	13.079563	0.095135	29.648768	0.196237	14.056327
1674.784000	157.217132	13.083167	0.095132	29.656939	0.196232	14.060200
1674.804000	157.217132	13.078559	0.095135	29.646493	0.196238	14.055248
1674.824000	157.217132	13.077555	0.095136	29.644217	0.196239	14.054169
1674.844000	157.217132	13.077575	0.095136	29.644261	0.196239	14.054190
1674.864000	157.217132	13.079180	0.095135	29.647900	0.196237	14.055915
1674.884000	157.217132	13.078427	0.095135	29.646193	0.196238	14.055106
1674.904000	157.217132	13.076607	0.095137	29.642069	0.196241	14.053150
1674.924000	157.217132	13.078469	0.095135	29.646289	0.196238	14.055151
1674.944000	157.217132	13.075637	0.095137	29.639869	0.196242	14.052107
1674.964000	157.217132	13.072083	0.095140	29.631812	0.196247	14.048288
1674.984000	157.217132	13.077496	0.095136	29.644083	0.196240	14.054105
1675.004000	157.217132	13.077109	0.095136	29.643206	0.196240	14.053689
1675.024000	157.217132	13.074767	0.095138	29.637897	0.196243	14.051172
1675.044000	157.217132	13.072815	0.095139	29.633472	0.196246	14.049075
1675.064000	157.217132	13.075029	0.095138	29.638492	0.196243	14.051454
1675.084000	157.217212	13.070926	0.095140	29.629191	0.196248	14.047045
1675.104000	157.217132	13.076602	0.095137	29.642057	0.196241	14.053145
1675.124000	157.217132	13.063886	0.095145	29.613231	0.196257	14.039478
1675.144000	157.217132	13.072643	0.095139	29.633083	0.196246	14.048890
1675.164000	157.217132	13.066949	0.095143	29.620176	0.196253	14.042771
1675.184000	157.217132	13.069208	0.095141	29.625297	0.196250	14.045199
1675.204000	157.217132	13.067228	0.095143	29.620809	0.196253	14.043071
1675.224000	157.217132	13.071153	0.095140	29.629705	0.196248	14.047289
1675.244000	157.217132	13.067026	0.095143	29.620349	0.196253	14.042853
1675.264000	157.217132	13.069595	0.095141	29.626174	0.196250	14.045615
1675.284000	157.217132	13.069002	0.095142	29.624828	0.196251	14.044977
1675.304000	157.217132	13.074660	0.095138	29.637654	0.196243	14.051057
1675.324000	157.217132	13.079803	0.095135	29.649313	0.196236	14.056585
1675.344000	157.217132	13.071692	0.095140	29.630927	0.196247	14.047868
1675.364000	157.217132	13.074698	0.095138	29.637741	0.196243	14.051099
1675.384000	157.217132	13.071707	0.095140	29.630962	0.196247	14.047885
1675.404000	157.217132	13.069611	0.095141	29.626209	0.196250	14.045631
1675.424000	157.217132	13.070160	0.095141	29.627454	0.196249	14.046222
1675.444000	157.217132	13.070356	0.095141	29.627899	0.196249	14.046432
1675.464000	157.217132	13.066319	0.095143	29.618746	0.196254	14.042093
1675.484000	157.217132	13.064923	0.095144	29.615583	0.196256	14.040594
1675.504000	157.217132	13.066640	0.095143	29.619475	0.196254	14.042439
1675.524000	157.217132	13.069431	0.095141	29.625801	0.196250	14.045438
1675.544000	157.217132	13.068981	0.095142	29.624782	0.196251	14.044955
1675.564000	157.217132	13.076067	0.095137	29.640844	0.196241	14.052570
1675.584000	157.217132	13.063459	0.095145	29.612264	0.196258	14.039020
1675.604000	157.217132	13.063219	0.095145	29.611721	0.196258	14.038763
1675.624000	157.217132	13.071854	0.095140	29.631294	0.196247	14.048042
1675.644000	157.217132	13.070619	0.095141	29.628495	0.196249	14.046715
1675.664000	157.217132	13.072696	0.095139	29.633202	0.196246	14.048947
1675.684000	157.217132	13.068340	0.095142	29.623328	0.196252	14.044266
1675.704000	157.217132	13.066563	0.095143	29.619301	0.196254	14.042356
1675.724000	157.217132	13.063891	0.095145	29.613243	0.196257	14.039484
1675.744000	157.217132	13.071793	0.095140	29.631155	0.196247	14.047976
1675.764000	157.217132	13.067839	0.095142	29.622192	0.196252	14.043727
1675.784000	157.217132	13.065632	0.095144	29.617189	0.196255	14.041355
1675.804000	157.217132	13.065781	0.095144	29.617529	0.196255	14.041516
1675.824000	157.217132	13.068494	0.095142	29.623677	0.196251	14.044431
1675.844000	157.217132	13.061859	0.095146	29.608638	0.196260	14.037301
1675.864000	157.217132	13.070103	0.095141	29.627325	0.196249	14.046160
1675.884000	157.217132	13.065513	0.095144	29.616921	0.196255	14.041228
1675.904000	157.217132	13.064286	0.095145	29.614139	0.196257	14.039909
1675.924000	157.217132	13.063129	0.095145	29.611516	0.196258	14.038665
1675.944000	157.217132	13.064877	0.095144	29.615479	0.196256	14.040544
1675.964000	157.217132	13.063765	0.095145	29.612959	0.196258	14.039349
1675.984000	157.217132	13.064802	0.095144	29.615309	0.196256	14.040464
1676.004000	157.217132	13.056336	0.095150	29.596118	0.196267	14.031365
1676.024000	157.217132	13.063602	0.095145	29.612589	0.196258	14.039174
1676.044000	157.217132	13.062341	0.095146	29.609730	0.196260	14.037818
1676.064000	157.217132	13.064275	0.095145	29.614114	0.196257	14.039897
1676.084000	157.217132	13.062337	0.095146	29.609720	0.196260	14.037814
1676.104000	157.217132	13.064429	0.095145	29.614464	0.196257	14.040063
1676.124000	157.217132	13.062154	0.095146	29.609306	0.196260	14.037618
1676.144000	157.217132	13.061582	0.095146	29.608008	0.196261	14.037002
1676.164000	157.217132	13.072983	0.095139	29.633854	0.196245	14.049256
1676.184000	157.217132	13.071046	0.095140	29.629462	0.196248	14.047173
1676.204000	157.217212	13.061478	0.095147	29.607773	0.196261	14.036891
1676.224000	157.217132	13.065586	0.095144	29.617085	0.196255	14.041306
1676.244000	157.217132	13.065927	0.095144	29.617857	0.196255	14.041672
1676.264000	157.217132	13.063820	0.095145	29.613083	0.196258	14.039409
1676.284000	157.217132	13.066502	0.095143	29.619162	0.196254	14.042290
1676.304000	157.217132	13.059517	0.095148	29.603328	0.196263	14.034784
1676.324000	157.217132	13.062880	0.095146	29.610952	0.196259	14.038398
1676.344000	157.217132	13.066754	0.095143	29.619734	0.196254	14.042562
1676.364000	157.217132	13.063804	0.095145	29.613046	0.196258	14.039391
1676.384000	157.217132	13.063891	0.095145	29.613243	0.196257	14.039484
1676.404000	157.217132	13.065847	0.095144	29.617678	0.196255	14.041587
1676.424000	157.217212	13.055774	0.095150	29.594843	0.196268	14.030761
1676.444000	157.217132	13.058906	0.095148	29.601944	0.196264	14.034127
1676.464000	157.217132	13.049105	0.095155	29.579726	0.196277	14.023594
1676.484000	157.217132	13.060851	0.095147	29.606353	0.196261	14.036218
1676.504000	157.217132	13.055460	0.095150	29.594133	0.196269	14.030424
1676.524000	157.217132	13.058619	0.095148	29.601292	0.196264	14.033818
1676.544000	157.217132	13.056309	0.095150	29.596056	0.196267	14.031336
1676.564000	157.217132	13.056458	0.095150	29.596393	0.196267	14.031496
1676.584000	157.217132	13.050547	0.095154	29.582995	0.196275	14.025144
1676.604000	157.217132	13.059818	0.095148	29.604010	0.196263	14.035107
1676.624000	157.217132	13.060772	0.095147	29.606172	0.196262	14.036132
1676.644000	157.217132	13.052192	0.095153	29.586723	0.196273	14.026911
1676.664000	157.217132	13.054087	0.095151	29.591019	0.196270	14.028948
1676.684000	157.217132	13.055980	0.095150	29.595312	0.196268	14.030983
1676.704000	157.217132	13.053107	0.095152	29.588798	0.196272	14.027895
1676.724000	157.217132	13.049128	0.095155	29.579779	0.196277	14.023619
1676.744000	157.217132	13.050979	0.095153	29.583975	0.196275	14.025608
1676.764000	157.217132	13.048745	0.095155	29.578910	0.196277	14.023207
1676.784000	157.217132	13.053716	0.095152	29.590178	0.196271	14.028549
1676.804000	157.217132	13.051153	0.095153	29.584368	0.196274	14.025795
1676.824000	157.217132	13.054131	0.095151	29.591119	0.196270	14.028995
1676.844000	157.217132	13.054256	0.095151	29.591404	0.196270	14.029130
1676.864000	157.217132	13.047769	0.095155	29.576699	0.196279	14.022159
1676.884000	157.217132	13.050698	0.095154	29.583337	0.196275	14.025306
1676.904000	157.217132	13.050849	0.095153	29.583681	0.196275	14.025469
1676.924000	157.217132	13.053189	0.095152	29.588985	0.196272	14.027984
1676.944000	157.217132	13.048786	0.095155	29.579003	0.196277	14.023251
1676.964000	157.217132	13.048275	0.095155	29.577845	0.196278	14.022702
1676.984000	157.217132	13.047122	0.095156	29.575231	0.196280	14.021463
1677.004000	157.217132	13.044396	0.095158	29.569052	0.196283	14.018534
1677.024000	157.217132	13.058072	0.095149	29.600053	0.196265	14.033231
1677.044000	157.217132	13.053239	0.095152	29.589096	0.196272	14.028036
1677.064000	157.217132	13.048632	0.095155	29.578654	0.196278	14.023086
1677.084000	157.217132	13.054527	0.095151	29.592017	0.196270	14.029421
1677.104000	157.217132	13.053062	0.095152	29.588696	0.196272	14.027846
1677.124000	157.217132	13.052362	0.095152	29.587109	0.196273	14.027094
1677.144000	157.217132	13.053402	0.095152	29.589467	0.196271	14.028212
1677.164000	157.217132	13.049439	0.095154	29.580484	0.196277	14.023953
1677.184000	157.217132	13.046290	0.095156	29.573345	0.196281	14.020569
1677.204000	157.217212	13.055148	0.095151	29.593425	0.196269	14.030089
1677.224000	157.217132	13.054493	0.095151	29.591939	0.196270	14.029384
1677.244000	157.217132	13.048861	0.095155	29.579174	0.196277	14.023332
1677.264000	157.217132	13.051737	0.095153	29.585692	0.196274	14.026422
1677.284000	157.217212	13.051127	0.095153	29.584309	0.196274	14.025767
1677.304000	157.217132	13.047944	0.095155	29.577095	0.196279	14.022347
1677.324000	157.217132	13.049418	0.095154	29.580436	0.196277	14.023931
1677.344000	157.217132	13.045888	0.095157	29.572434	0.196281	14.020137
1677.364000	157.217132	13.050673	0.095154	29.583280	0.196275	14.025279
1677.384000	157.217132	13.051529	0.095153	29.585220	0.196274	14.026199
1677.404000	157.217132	13.051818	0.095153	29.585876	0.196273	14.026510
1677.424000	157.217132	13.057343	0.095149	29.598400	0.196266	14.032447
1677.444000	157.217132	13.063117	0.095145	29.611489	0.196258	14.038652
1677.464000	157.217132	13.054435	0.095151	29.591809	0.196270	14.029323
1677.484000	157.217132	13.045328	0.095157	29.571164	0.196282	14.019535
1677.504000	157.217212	13.050259	0.095154	29.582342	0.196276	14.024834
1677.524000	157.217132	13.047753	0.095155	29.576661	0.196279	14.022141
1677.544000	157.217132	13.047749	0.095155	29.576652	0.196279	14.022137
1677.564000	157.217132	13.054221	0.095151	29.591324	0.196270	14.029093
1677.584000	157.217132	13.050216	0.095154	29.582245	0.196276	14.024788
1677.604000	157.217132	13.052740	0.095152	29.587966	0.196272	14.027501
1677.624000	157.217132	13.053839	0.095152	29.590458	0.196271	14.028682
1677.644000	157.217132	13.052862	0.095152	29.588243	0.196272	14.027632
1677.664000	157.217132	13.050035	0.095154	29.581835	0.196276	14.024594
1677.684000	157.217132	13.051637	0.095153	29.585466	0.196274	14.026315
1677.704000	157.217132	13.050700	0.095154	29.583343	0.196275	14.025309
1677.724000	157.217132	13.050684	0.095154	29.583306	0.196275	14.025291
1677.744000	157.217132	13.050261	0.095154	29.582347	0.196275	14.024837
1677.764000	157.217132	13.054360	0.095151	29.591638	0.196270	14.029241
1677.784000	157.217132	13.044211	0.095158	29.568632	0.196283	14.018334
1677.804000	157.217132	13.049497	0.095154	29.580615	0.196276	14.024015
1677.824000	157.217132	13.046845	0.095156	29.574604	0.196280	14.021166
1677.844000	157.217132	13.052978	0.095152	29.588506	0.196272	14.027757
1677.864000	157.217132	13.048551	0.095155	29.578471	0.196278	14.022999
1677.884000	157.217132	13.049613	0.095154	29.580879	0.196276	14.024141
1677.904000	157.217132	13.044575	0.095158	29.569458	0.196283	14.018726
1677.924000	157.217132	13.047438	0.095156	29.575947	0.196279	14.021803
1677.944000	157.217132	13.047432	0.095156	29.575933	0.196279	14.021796
1677.964000	157.217132	13.046487	0.095156	29.573793	0.196280	14.020781
1677.984000	157.217132	13.050242	0.095154	29.582304	0.196275	14.024816
1678.004000	157.217132	13.051942	0.095153	29.586157	0.196273	14.026643
1678.024000	157.217132	13.050546	0.095154	29.582994	0.196275	14.025143
1678.044000	157.217132	13.051318	0.095153	29.584742	0.196274	14.025972
1678.064000	157.217132	13.050950	0.095153	29.583910	0.196275	14.025577
1678.084000	157.217132	13.049251	0.095154	29.580057	0.196277	14.023751
1678.104000	157.217212	13.050253	0.095154	29.582329	0.196276	14.024828
1678.124000	157.217132	13.051314	0.095153	29.584733	0.196274	14.025968
1678.144000	157.217132	13.056654	0.095150	29.596839	0.196267	14.031707
1678.164000	157.217132	13.044940	0.095157	29.570284	0.196282	14.019118
1678.184000	157.217132	13.048110	0.095155	29.577470	0.196278	14.022525
1678.204000	157.217132	13.048370	0.095155	29.578059	0.196278	14.022804
1678.224000	157.217132	13.046777	0.095156	29.574450	0.196280	14.021093
1678.244000	157.217132	13.049214	0.095155	29.579974	0.196277	14.023711
1678.264000	157.217132	13.047036	0.095156	29.575037	0.196280	14.021371
1678.284000	157.217132	13.050987	0.095153	29.583992	0.196274	14.025617
1678.304000	157.217132	13.048246	0.095155	29.577780	0.196278	14.022671
1678.324000	157.217132	13.044395	0.095158	29.569050	0.196283	14.018533
1678.344000	157.217132	13.038622	0.095161	29.555964	0.196291	14.012329
1678.364000	157.217132	13.044036	0.095158	29.568236	0.196284	14.018147
1678.384000	157.217132	13.048132	0.095155	29.577520	0.196278	14.022548
1678.404000	157.217132	13.045569	0.095157	29.571710	0.196282	14.019794
1678.424000	157.217132	13.046071	0.095157	29.572849	0.196281	14.020333
1678.444000	157.217132	13.042616	0.095159	29.565017	0.196286	14.016620
1678.464000	157.217132	13.043090	0.095159	29.566091	0.196285	14.017130
1678.484000	157.217132	13.047240	0.095156	29.575499	0.196279	14.021590
1678.504000	157.217132	13.043898	0.095158	29.567922	0.196284	14.017998
1678.524000	157.217132	13.041744	0.095159	29.563041	0.196287	14.015684
1678.544000	157.217132	13.048881	0.095155	29.579219	0.196277	14.023354
1678.564000	157.217132	13.047877	0.095155	29.576942	0.196279	14.022274
1678.584000	157.217132	13.045364	0.095157	29.571246	0.196282	14.019574
1678.604000	157.217132	13.043119	0.095158	29.566158	0.196285	14.017161
1678.624000	157.217132	13.046741	0.095156	29.574367	0.196280	14.021053
1678.644000	157.217212	13.044479	0.095158	29.569240	0.196283	14.018622
1678.664000	157.217132	13.046770	0.095156	29.574432	0.196280	14.021084
1678.684000	157.217132	13.044651	0.095157	29.569629	0.196283	14.018807
1678.704000	157.217132	13.041585	0.095159	29.562681	0.196287	14.015513
1678.724000	157.217132	13.041787	0.095159	29.563138	0.196287	14.015730
1678.744000	157.217132	13.042561	0.095159	29.564893	0.196286	14.016562
1678.764000	157.217132	13.045082	0.095157	29.570607	0.196282	14.019271
1678.784000	157.217132	13.047599	0.095156	29.576313	0.196279	14.021976
1678.804000	157.217132	13.041400	0.095160	29.562261	0.196287	14.015314
1678.824000	157.217132	13.044474	0.095158	29.569229	0.196283	14.018617
1678.844000	157.217132	13.047810	0.095155	29.576792	0.196279	14.022203
1678.864000	157.217132	13.043597	0.095158	29.567240	0.196284	14.017675
1678.884000	157.217132	13.041560	0.095160	29.562623	0.196287	14.015485
1678.904000	157.217132	13.043794	0.095158	29.567688	0.196284	14.017887
1678.924000	157.217132	13.037517	0.095162	29.553459	0.196292	14.011141
1678.944000	157.217132	13.047277	0.095156	29.575582	0.196279	14.021629
1678.964000	157.217212	13.042407	0.095159	29.564543	0.196286	14.016396
1678.984000	157.217132	13.047415	0.095156	29.575897	0.196279	14.021778
1679.004000	157.217132	13.042752	0.095159	29.565325	0.196285	14.016766
1679.024000	157.217132	13.047585	0.095156	29.576281	0.196279	14.021961
1679.044000	157.217132	13.051566	0.095153	29.585305	0.196274	14.026239
1679.064000	157.217132	13.053566	0.095152	29.589838	0.196271	14.028388
1679.084000	157.217132	13.047482	0.095156	29.576047	0.196279	14.021850
1679.104000	157.217132	13.047237	0.095156	29.575493	0.196279	14.021587
1679.124000	157.217132	13.057758	0.095149	29.599341	0.196266	14.032893
1679.144000	157.217132	13.052483	0.095152	29.587384	0.196273	14.027225
1679.164000	157.217132	13.049220	0.095155	29.579988	0.196277	14.023718
1679.184000	157.217132	13.039276	0.095161	29.557446	0.196290	14.013031
1679.204000	157.217132	13.042591	0.095159	29.564960	0.196286	14.016593
1679.224000	157.217132	13.043834	0.095158	29.567779	0.196284	14.017930
1679.244000	157.217132	13.044182	0.095158	29.568567	0.196283	14.018304
1679.264000	157.217132	13.039444	0.095161	29.557827	0.196290	14.013212
1679.284000	157.217132	13.040553	0.095160	29.560341	0.196288	14.014404
1679.304000	157.217132	13.039872	0.095161	29.558798	0.196289	14.013672
1679.324000	157.217132	13.041284	0.095160	29.561997	0.196287	14.015189
1679.344000	157.217132	13.041204	0.095160	29.561816	0.196287	14.015103
1679.364000	157.217132	13.041354	0.095160	29.562157	0.196287	14.015265
1679.384000	157.217132	13.039952	0.095161	29.558979	0.196289	14.013758
1679.404000	157.217132	13.040152	0.095160	29.559431	0.196289	14.013972
1679.424000	157.217132	13.038839	0.095161	29.556455	0.196291	14.012561
1679.444000	157.217132	13.031625	0.095166	29.540102	0.196300	14.004808
1679.464000	157.217132	13.042203	0.095159	29.564081	0.196286	14.016177
1679.484000	157.217132	13.043961	0.095158	29.568066	0.196284	14.018066
1679.504000	157.217132	13.045205	0.095157	29.570885	0.196282	14.019403
1679.524000	157.217132	13.046566	0.095156	29.573970	0.196280	14.020865
1679.544000	157.217132	13.050070	0.095154	29.581913	0.196276	14.024631
1679.564000	157.217132	13.047810	0.095155	29.576791	0.196279	14.022202
1679.584000	157.217132	13.043679	0.095158	29.567426	0.196284	14.017762
1679.604000	157.217132	13.046618	0.095156	29.574090	0.196280	14.020922
1679.624000	157.217132	13.037729	0.095162	29.553939	0.196292	14.011368
1679.644000	157.217132	13.045132	0.095157	29.570720	0.196282	14.019324
1679.664000	157.217132	13.044780	0.095157	29.569921	0.196283	14.018946
1679.684000	157.217132	13.047428	0.095156	29.575925	0.196279	14.021792
1679.704000	157.217132	13.048274	0.095155	29.577843	0.196278	14.022701
1679.724000	157.217132	13.042156	0.095159	29.563974	0.196286	14.016126
1679.744000	157.217132	13.041910	0.095159	29.563416	0.196286	14.015862
1679.764000	157.217132	13.044349	0.095158	29.568945	0.196283	14.018483
1679.784000	157.217132	13.046634	0.095156	29.574124	0.196280	14.020938
1679.804000	157.217132	13.044633	0.095158	29.569590	0.196283	14.018788
1679.824000	157.217132	13.046626	0.095156	29.574106	0.196280	14.020930
1679.844000	157.217132	13.042239	0.095159	29.564163	0.196286	14.016215
1679.864000	157.217132	13.045490	0.095157	29.571531	0.196282	14.019709
1679.884000	157.217132	13.047343	0.095156	29.575732	0.196279	14.021700
1679.904000	157.217132	13.049810	0.095154	29.581325	0.196276	14.024352
1679.924000	157.217132	13.044137	0.095158	29.568464	0.196284	14.018255
1679.944000	157.217132	13.044732	0.095157	29.569813	0.196283	14.018894
1679.964000	157.217132	13.032798	0.095165	29.542761	0.196298	14.006069
1679.984000	157.217132	13.042672	0.095159	29.565144	0.196285	14.016681
1680.004000	157.217132	13.037366	0.095162	29.553117	0.196292	14.010979
1680.024000	157.217132	13.036683	0.095163	29.551568	0.196293	14.010244
1680.044000	157.217132	13.037426	0.095162	29.553252	0.196292	14.011043
1680.064000	157.217132	13.034170	0.095164	29.545873	0.196297	14.007544
1680.084000	157.217132	13.042348	0.095159	29.564410	0.196286	14.016333
1680.104000	157.217132	13.040515	0.095160	29.560255	0.196288	14.014363
1680.124000	157.217132	13.040957	0.095160	29.561256	0.196288	14.014838
1680.144000	157.217132	13.043574	0.095158	29.567188	0.196284	14.017650
1680.164000	157.217132	13.040950	0.095160	29.561241	0.196288	14.014831
1680.184000	157.217132	13.039838	0.095161	29.558719	0.196289	14.013635
1680.204000	157.217132	13.040980	0.095160	29.561309	0.196288	14.014863
1680.224000	157.217132	13.045140	0.095157	29.570739	0.196282	14.019333
1680.244000	157.217132	13.038690	0.095161	29.556118	0.196291	14.012401
1680.264000	157.217132	13.039188	0.095161	29.557246	0.196290	14.012936
1680.284000	157.217132	13.037983	0.095162	29.554516	0.196292	14.011642
1680.304000	157.217132	13.039885	0.095161	29.558826	0.196289	14.013686
1680.324000	157.217132	13.034709	0.095164	29.547094	0.196296	14.008123
1680.344000	157.217132	13.030324	0.095167	29.537153	0.196302	14.003410
1680.364000	157.217132	13.038615	0.095161	29.555948	0.196291	14.012321
1680.384000	157.217212	13.033164	0.095165	29.543592	0.196298	14.006463
1680.404000	157.217132	13.030365	0.095167	29.537248	0.196302	14.003455
1680.424000	157.217132	13.038945	0.095161	29.556697	0.196290	14.012676
1680.444000	157.217132	13.037587	0.095162	29.553617	0.196292	14.011216
1680.464000	157.217212	13.032908	0.095165	29.543011	0.196298	14.006188
1680.484000	157.217132	13.037592	0.095162	29.553629	0.196292	14.011221
1680.504000	157.217132	13.035056	0.095164	29.547881	0.196296	14.008496
1680.524000	157.217132	13.031550	0.095166	29.539933	0.196300	14.004728
1680.544000	157.217132	13.029517	0.095167	29.535325	0.196303	14.002544
1680.564000	157.217132	13.036976	0.095163	29.552232	0.196293	14.010559
1680.584000	157.217132	13.035803	0.095163	29.549574	0.196295	14.009299
1680.604000	157.217132	13.031143	0.095166	29.539010	0.196301	14.004291
1680.624000	157.217132	13.040665	0.095160	29.560596	0.196288	14.014524
1680.644000	157.217132	13.043634	0.095158	29.567324	0.196284	14.017714
1680.664000	157.217132	13.041242	0.095160	29.561903	0.196287	14.015144
1680.684000	157.217132	13.035465	0.095163	29.548807	0.196295	14.008935
1680.704000	157.217132	13.031608	0.095166	29.540064	0.196300	14.004790
1680.724000	157.217132	13.041712	0.095159	29.562968	0.196287	14.015649
1680.744000	157.217212	13.039539	0.095161	29.558041	0.196290	14.013313
1680.764000	157.217132	13.035178	0.095164	29.548157	0.196295	14.008627
1680.784000	157.217212	13.034054	0.095164	29.545610	0.196297	14.007420
1680.804000	157.217132	13.028981	0.095168	29.534109	0.196304	14.001967
1680.824000	157.217132	13.036558	0.095163	29.551285	0.196294	14.010110
1680.844000	157.217132	13.033628	0.095165	29.544644	0.196297	14.006962
1680.864000	157.217132	13.027359	0.095169	29.530433	0.196306	14.000225
1680.884000	157.217212	13.037047	0.095163	29.552394	0.196293	14.010636
1680.904000	157.217132	13.035070	0.095164	29.547912	0.196295	14.008511
1680.924000	157.217132	13.032894	0.095165	29.542978	0.196298	14.006172
1680.944000	157.217132	13.032902	0.095165	29.542996	0.196298	14.006181
1680.964000	157.217132	13.029705	0.095167	29.535751	0.196303	14.002746
1680.984000	157.217132	13.033536	0.095165	29.544436	0.196298	14.006863
1681.004000	157.217132	13.038795	0.095161	29.556355	0.196291	14.012514
1681.024000	157.217132	13.034192	0.095164	29.545922	0.196297	14.007567
1681.044000	157.217132	13.032004	0.095166	29.540962	0.196300	14.005216
1681.064000	157.217212	13.033781	0.095165	29.544991	0.196297	14.007126
1681.084000	157.217132	13.032593	0.095165	29.542298	0.196299	14.005849
1681.104000	157.217132	13.034700	0.095164	29.547074	0.196296	14.008114
1681.124000	157.217132	13.026116	0.095170	29.527615	0.196307	13.998888
1681.144000	157.217132	13.032077	0.095166	29.541127	0.196299	14.005294
1681.164000	157.217132	13.031363	0.095166	29.539508	0.196300	14.004527
1681.184000	157.217132	13.029432	0.095167	29.535133	0.196303	14.002452
1681.204000	157.217132	13.033769	0.095165	29.544964	0.196297	14.007113
1681.224000	157.217132	13.037531	0.095162	29.553489	0.196292	14.011155
1681.244000	157.217132	13.026992	0.095169	29.529600	0.196306	13.999829
1681.264000	157.217132	13.023451	0.095171	29.521575	0.196311	13.996025
1681.284000	157.217132	13.038239	0.095162	29.555095	0.196291	14.011916
1681.304000	157.217132	13.032938	0.095165	29.543079	0.196298	14.006220
1681.324000	157.217132	13.030955	0.095166	29.538585	0.196301	14.004089
1681.344000	157.217132	13.032257	0.095166	29.541536	0.196299	14.005488
1681.364000	157.217132	13.033770	0.095165	29.544965	0.196297	14.007114
1681.384000	157.217132	13.036365	0.095163	29.550848	0.196294	14.009903
1681.404000	157.217132	13.037410	0.095162	29.553217	0.196292	14.011026
1681.424000	157.217132	13.042561	0.095159	29.564893	0.196286	14.016562
1681.444000	157.217132	13.028395	0.095168	29.532781	0.196304	14.001338
1681.464000	157.217132	13.022976	0.095172	29.520497	0.196311	13.995514
1681.484000	157.217132	13.034517	0.095164	29.546658	0.196296	14.007917
1681.504000	157.217132	13.030513	0.095167	29.537581	0.196302	14.003613
1681.524000	157.217132	13.032187	0.095166	29.541376	0.196299	14.005412
1681.544000	157.217132	13.032522	0.095165	29.542135	0.196299	14.005772
1681.564000	157.217132	13.030212	0.095167	29.536899	0.196302	14.003290
1681.584000	157.217132	13.029705	0.095167	29.535750	0.196303	14.002745
1681.604000	157.217132	13.026466	0.095169	29.528408	0.196307	13.999264
1681.624000	157.217212	13.031789	0.095166	29.540474	0.196300	14.004985
1681.644000	157.217212	13.030728	0.095167	29.538069	0.196301	14.003844
1681.664000	157.217132	13.031305	0.095166	29.539377	0.196300	14.004465
1681.684000	157.217132	13.031897	0.095166	29.540720	0.196300	14.005101
1681.704000	157.217132	13.032596	0.095165	29.542303	0.196299	14.005852
1681.724000	157.217212	13.029490	0.095167	29.535262	0.196303	14.002514
1681.744000	157.217132	13.030408	0.095167	29.537344	0.196302	14.003501
1681.764000	157.217132	13.032187	0.095166	29.541377	0.196299	14.005413
1681.784000	157.217132	13.031990	0.095166	29.540931	0.196300	14.005202
1681.804000	157.217132	13.031572	0.095166	29.539982	0.196300	14.004752
1681.824000	157.217132	13.032991	0.095165	29.543199	0.196298	14.006277
1681.844000	157.217132	13.026585	0.095169	29.528677	0.196307	13.999392
1681.864000	157.217132	13.030041	0.095167	29.536513	0.196302	14.003107
1681.884000	157.217132	13.028631	0.095168	29.533316	0.196304	14.001591
1681.904000	157.217132	13.023558	0.095171	29.521817	0.196311	13.996140
1681.924000	157.217132	13.026887	0.095169	29.529362	0.196306	13.999717
1681.944000	157.217132	13.024149	0.095171	29.523157	0.196310	13.996775
1681.964000	157.217132	13.026644	0.095169	29.528812	0.196307	13.999456
1681.984000	157.217132	13.026633	0.095169	29.528786	0.196307	13.999443
1682.004000	157.217132	13.020642	0.095173	29.515206	0.196315	13.993005
1682.024000	157.217132	13.021679	0.095172	29.517556	0.196313	13.994120
1682.044000	157.217132	13.026246	0.095170	29.527909	0.196307	13.999028
1682.064000	157.217132	13.026889	0.095169	29.529367	0.196306	13.999719
1682.084000	157.217132	13.023395	0.095171	29.521447	0.196311	13.995964
1682.104000	157.217132	13.028630	0.095168	29.533313	0.196304	14.001590
1682.124000	157.217132	13.026692	0.095169	29.528921	0.196307	13.999508
1682.144000	157.217132	13.033085	0.095165	29.543412	0.196298	14.006378
1682.164000	157.217132	13.028087	0.095168	29.532083	0.196305	14.001007
1682.184000	157.217132	13.022488	0.095172	29.519390	0.196312	13.994989
1682.204000	157.217132	13.030137	0.095167	29.536729	0.196302	14.003209
1682.224000	157.217132	13.031874	0.095166	29.540668	0.196300	14.005077
1682.244000	157.217132	13.030194	0.095167	29.536860	0.196302	14.003271
1682.264000	157.217132	13.027620	0.095169	29.531023	0.196305	14.000504
1682.284000	157.217132	13.027465	0.095169	29.530673	0.196306	14.000338
1682.304000	157.217132	13.031379	0.095166	29.539546	0.196300	14.004545
1682.324000	157.217132	13.031912	0.095166	29.540753	0.196300	14.005117
1682.344000	157.217132	13.026574	0.095169	29.528652	0.196307	13.999380
1682.364000	157.217132	13.028815	0.095168	29.533732	0.196304	14.001789
1682.384000	157.217132	13.032016	0.095166	29.540989	0.196300	14.005229
1682.404000	157.217132	13.029122	0.095168	29.534428	0.196303	14.002118
1682.424000	157.217132	13.028114	0.095168	29.532145	0.196305	14.001036
1682.444000	157.217132	13.029577	0.095167	29.535460	0.196303	14.002608
1682.464000	157.217132	13.027045	0.095169	29.529720	0.196306	13.999886
1682.484000	157.217132	13.026681	0.095169	29.528896	0.196307	13.999496
1682.504000	157.217132	13.024665	0.095171	29.524327	0.196309	13.997329
1682.524000	157.217132	13.020655	0.095173	29.515235	0.196315	13.993019
1682.544000	157.217132	13.028985	0.095168	29.534119	0.196304	14.001972
1682.564000	157.217132	13.026969	0.095169	29.529548	0.196306	13.999805
1682.584000	157.217132	13.023142	0.095172	29.520873	0.196311	13.995692
1682.604000	157.217132	13.022263	0.095172	29.518880	0.196312	13.994747
1682.624000	157.217132	13.027677	0.095169	29.531153	0.196305	14.000566
1682.644000	157.217132	13.030251	0.095167	29.536988	0.196302	14.003332
1682.664000	157.217132	13.026548	0.095169	29.528594	0.196307	13.999353
1682.684000	157.217132	13.022282	0.095172	29.518925	0.196312	13.994768
1682.704000	157.217132	13.016730	0.095176	29.506340	0.196320	13.988802
1682.724000	157.217132	13.030016	0.095167	29.536455	0.196302	14.003079
1682.744000	157.217132	13.024343	0.095171	29.523595	0.196310	13.996983
1682.764000	157.217132	13.017078	0.095175	29.507128	0.196319	13.989176
1682.784000	157.217132	13.030234	0.095167	29.536949	0.196302	14.003313
1682.804000	157.217132	13.026308	0.095169	29.528050	0.196307	13.999095
1682.824000	157.217132	13.031584	0.095166	29.540009	0.196300	14.004764
1682.844000	157.217132	13.025074	0.095170	29.525253	0.196309	13.997768
1682.864000	157.217132	13.022757	0.095172	29.520001	0.196312	13.995279
1682.884000	157.217132	13.021370	0.095173	29.516858	0.196314	13.993788
1682.904000	157.217132	13.025116	0.095170	29.525348	0.196309	13.997814
1682.924000	157.217132	13.022081	0.095172	29.518469	0.196313	13.994552
1682.944000	157.217132	13.021197	0.095173	29.516465	0.196314	13.993602
1682.964000	157.217132	13.020470	0.095173	29.514817	0.196315	13.992821
1682.984000	157.217132	13.018858	0.095174	29.511164	0.196317	13.991089
1683.004000	157.217132	13.023740	0.095171	29.522230	0.196310	13.996335
1683.024000	157.217132	13.017495	0.095175	29.508072	0.196319	13.989623
1683.044000	157.217132	13.019079	0.095174	29.511663	0.196317	13.991326
1683.064000	157.217132	13.020300	0.095173	29.514431	0.196315	13.992638
1683.084000	157.217132	13.024623	0.095171	29.524230	0.196309	13.997284
1683.104000	157.217132	13.017490	0.095175	29.508062	0.196319	13.989618
1683.124000	157.217132	13.018464	0.095175	29.510270	0.196317	13.990665
1683.144000	157.217132	13.020966	0.095173	29.515941	0.196314	13.993354
1683.164000	157.217132	13.017358	0.095175	29.507762	0.196319	13.989476
1683.184000	157.217132	13.026321	0.095169	29.528079	0.196307	13.999108
1683.204000	157.217132	13.027251	0.095169	29.530187	0.196306	14.000108
1683.224000	157.217132	13.024095	0.095171	29.523033	0.196310	13.996716
1683.244000	157.217132	13.020759	0.095173	29.515471	0.196314	13.993131
1683.264000	157.217132	13.019440	0.095174	29.512481	0.196316	13.991714
1683.284000	157.217132	13.017780	0.095175	29.508718	0.196318	13.989929
1683.304000	157.217132	13.022147	0.095172	29.518618	0.196313	13.994623
1683.324000	157.217132	13.018193	0.095175	29.509655	0.196318	13.990373
1683.344000	157.217132	13.020186	0.095173	29.514174	0.196315	13.992516
1683.364000	157.217132	13.023947	0.095171	29.522699	0.196310	13.996558
1683.384000	157.217132	13.022035	0.095172	29.518364	0.196313	13.994502
1683.404000	157.217132	13.021187	0.095173	29.516443	0.196314	13.993592
1683.424000	157.217132	13.024702	0.095171	29.524410	0.196309	13.997369
1683.444000	157.217132	13.025024	0.095170	29.525139	0.196309	13.997715
1683.464000	157.217132	13.023167	0.095172	29.520931	0.196311	13.995720
1683.484000	157.217132	13.026999	0.095169	29.529616	0.196306	13.999837
1683.504000	157.217132	13.023646	0.095171	29.522015	0.196311	13.996234
1683.524000	157.217132	13.013876	0.095178	29.499868	0.196323	13.985734
1683.544000	157.217132	13.019177	0.095174	29.511885	0.196316	13.991431
1683.564000	157.217132	13.018807	0.095174	29.511048	0.196317	13.991034
1683.584000	157.217132	13.018969	0.095174	29.511414	0.196317	13.991207
1683.604000	157.217132	13.022777	0.095172	29.520047	0.196312	13.995300
1683.624000	157.217132	13.018290	0.095175	29.509875	0.196318	13.990478
1683.644000	157.217132	13.020379	0.095173	29.514611	0.196315	13.992723
1683.664000	157.217132	13.016260	0.095176	29.505273	0.196320	13.988296
1683.684000	157.217132	13.020715	0.095173	29.515373	0.196314	13.993084
1683.704000	157.217132	13.027034	0.095169	29.529696	0.196306	13.999875
1683.724000	157.217132	13.020948	0.095173	29.515900	0.196314	13.993334
1683.744000	157.217132	13.021218	0.095173	29.516513	0.196314	13.993625
1683.764000	157.217132	13.021592	0.095173	29.517359	0.196313	13.994026
1683.784000	157.217132	13.022849	0.095172	29.520209	0.196312	13.995377
1683.804000	157.217132	13.026232	0.095170	29.527878	0.196307	13.999013
1683.824000	157.217132	13.023996	0.095171	29.522810	0.196310	13.996610
1683.844000	157.217132	13.016688	0.095176	29.506244	0.196320	13.988757
1683.864000	157.217132	13.021010	0.095173	29.516041	0.196314	13.993401
1683.884000	157.217132	13.019126	0.095174	29.511770	0.196317	13.991376
1683.904000	157.217132	13.021748	0.095172	29.517713	0.196313	13.994194
1683.924000	157.217132	13.018063	0.095175	29.509361	0.196318	13.990234
1683.944000	157.217132	13.020445	0.095173	29.514760	0.196315	13.992794
1683.964000	157.217132	13.016680	0.095176	29.506226	0.196320	13.988748
1683.984000	157.217132	13.015147	0.095177	29.502751	0.196322	13.987100
1684.004000	157.217132	13.015749	0.095176	29.504116	0.196321	13.987748
1684.024000	157.217132	13.017971	0.095175	29.509152	0.196318	13.990135
1684.044000	157.217132	13.016427	0.095176	29.505652	0.196320	13.988476
1684.064000	157.217132	13.010716	0.095180	29.492707	0.196328	13.982339
1684.084000	157.217132	13.021751	0.095172	29.517721	0.196313	13.994198
1684.104000	157.217132	13.021055	0.095173	29.516142	0.196314	13.993449
1684.124000	157.217132	13.012779	0.095178	29.497384	0.196325	13.984556
1684.144000	157.217132	13.021467	0.095173	29.517077	0.196313	13.993892
1684.164000	157.217132	13.016464	0.095176	29.505735	0.196320	13.988515
1684.184000	157.217132	13.019830	0.095174	29.513366	0.196316	13.992133
1684.204000	157.217132	13.021211	0.095173	29.516496	0.196314	13.993617
1684.224000	157.217132	13.017430	0.095175	29.507925	0.196319	13.989554
1684.244000	157.217132	13.015695	0.095176	29.503993	0.196321	13.987690
1684.264000	157.217132	13.019774	0.095174	29.513240	0.196316	13.992073
1684.284000	157.217132	13.019463	0.095174	29.512534	0.196316	13.991739
1684.304000	157.217212	13.015128	0.095177	29.502707	0.196322	13.987080
1684.324000	157.217132	13.020772	0.095173	29.515501	0.196314	13.993145
1684.344000	157.217132	13.018395	0.095175	29.510113	0.196317	13.990591
1684.364000	157.217132	13.020145	0.095173	29.514081	0.196315	13.992472
1684.384000	157.217132	13.016787	0.095176	29.506468	0.196320	13.988863
1684.404000	157.217132	13.015751	0.095176	29.504120	0.196321	13.987750
1684.424000	157.217132	13.015333	0.095177	29.503171	0.196322	13.987300
1684.444000	157.217132	13.020411	0.095173	29.514683	0.196315	13.992757
1684.464000	157.217132	13.025460	0.095170	29.526128	0.196308	13.998183
1684.484000	157.217132	13.018199	0.095175	29.509669	0.196318	13.990380
1684.504000	157.217132	13.014896	0.095177	29.502182	0.196322	13.986831
1684.524000	157.217132	13.020518	0.095173	29.514926	0.196315	13.992873
1684.544000	157.217132	13.021806	0.095172	29.517845	0.196313	13.994257
1684.564000	157.217132	13.017798	0.095175	29.508759	0.196318	13.989949
1684.584000	157.217132	13.020833	0.095173	29.515639	0.196314	13.993210
1684.604000	157.217132	13.014649	0.095177	29.501622	0.196322	13.986565
1684.624000	157.217132	13.016589	0.095176	29.506020	0.196320	13.988650
1684.644000	157.217132	13.019963	0.095174	29.513667	0.196315	13.992276
1684.664000	157.217132	13.024479	0.095171	29.523905	0.196309	13.997130
1684.684000	157.217132	13.025377	0.095170	29.525939	0.196308	13.998094
1684.704000	157.217212	13.021247	0.095173	29.516577	0.196314	13.993656
1684.724000	157.217132	13.023578	0.095171	29.521863	0.196311	13.996161
1684.744000	157.217132	13.025178	0.095170	29.525488	0.196309	13.997880
1684.764000	157.217132	13.018263	0.095175	29.509813	0.196318	13.990449
1684.784000	157.217132	13.022086	0.095172	29.518480	0.196313	13.994558
1684.804000	157.217132	13.017702	0.095175	29.508541	0.196318	13.989846
1684.824000	157.217132	13.013687	0.095178	29.499441	0.196324	13.985531
1684.844000	157.217132	13.018299	0.095175	29.509896	0.196318	13.990488
1684.864000	157.217132	13.021879	0.095172	29.518011	0.196313	13.994335
1684.884000	157.217132	13.016408	0.095176	29.505608	0.196320	13.988455
1684.904000	157.217132	13.020167	0.095173	29.514129	0.196315	13.992495
1684.924000	157.217132	13.019717	0.095174	29.513109	0.196316	13.992011
1684.944000	157.217132	13.018996	0.095174	29.511476	0.196317	13.991237
1684.964000	157.217132	13.017417	0.095175	29.507895	0.196319	13.989539
1684.984000	157.217132	13.016469	0.095176	29.505748	0.196320	13.988521
1685.004000	157.217132	13.013385	0.095178	29.498757	0.196324	13.985207
1685.024000	157.217212	13.016314	0.095176	29.505395	0.196320	13.988354
1685.044000	157.217132	13.019218	0.095174	29.511978	0.196316	13.991475
1685.064000	157.217132	13.014821	0.095177	29.502011	0.196322	13.986750
1685.084000	157.217132	13.018924	0.095174	29.511311	0.196317	13.991159
1685.104000	157.217132	13.019878	0.095174	29.513475	0.196316	13.992185
1685.124000	157.217132	13.017145	0.095175	29.507279	0.196319	13.989247
1685.144000	157.217132	13.020596	0.095173	29.515101	0.196315	13.992956
1685.164000	157.217132	13.016627	0.095176	29.506105	0.196320	13.988691
1685.184000	157.217132	13.024618	0.095171	29.524219	0.196309	13.997278
1685.204000	157.217132	13.015887	0.095176	29.504427	0.196321	13.987895
1685.224000	157.217132	13.020178	0.095173	29.514154	0.196315	13.992506
1685.244000	157.217132	13.015188	0.095177	29.502844	0.196322	13.987145
1685.264000	157.217132	13.016191	0.095176	29.505118	0.196320	13.988223
1685.284000	157.217132	13.016140	0.095176	29.505002	0.196320	13.988168
1685.304000	157.217132	13.014205	0.095177	29.500616	0.196323	13.986088
1685.324000	157.217132	13.019395	0.095174	29.512380	0.196316	13.991665
1685.344000	157.217132	13.015093	0.095177	29.502628	0.196322	13.987042
1685.364000	157.217132	13.019464	0.095174	29.512536	0.196316	13.991740
1685.384000	157.217132	13.019018	0.095174	29.511525	0.196317	13.991260
1685.404000	157.217132	13.014124	0.095177	29.500430	0.196323	13.986000
1685.424000	157.217132	13.015841	0.095176	29.504322	0.196321	13.987845
1685.444000	157.217132	13.020214	0.095173	29.514235	0.196315	13.992545
1685.464000	157.217132	13.019390	0.095174	29.512369	0.196316	13.991660
1685.484000	157.217132	13.025195	0.095170	29.525528	0.196309	13.997899
1685.504000	157.217132	13.015752	0.095176	29.504121	0.196321	13.987750
1685.524000	157.217132	13.012001	0.095179	29.495618	0.196326	13.983719
1685.544000	157.217132	13.013811	0.095178	29.499722	0.196324	13.985664
1685.564000	157.217132	13.009787	0.095180	29.490600	0.196329	13.981340
1685.584000	157.217132	13.014026	0.095177	29.500208	0.196323	13.985895
1685.604000	157.217132	13.019495	0.095174	29.512606	0.196316	13.991773
1685.624000	157.217132	13.011029	0.095179	29.493416	0.196327	13.982675
1685.644000	157.217132	13.018469	0.095175	29.510281	0.196317	13.990670
1685.664000	157.217212	13.014234	0.095177	29.500681	0.196323	13.986119
1685.684000	157.217132	13.012726	0.095178	29.497263	0.196325	13.984499
1685.704000	157.217132	13.018548	0.095175	29.510460	0.196317	13.990755
1685.724000	157.217132	13.010508	0.095180	29.492236	0.196328	13.982115
1685.744000	157.217132	13.016916	0.095176	29.506761	0.196319	13.989002
1685.764000	157.217132	13.016046	0.095176	29.504788	0.196321	13.988066
1685.784000	157.217132	13.018161	0.095175	29.509582	0.196318	13.990339
1685.804000	157.217132	13.009225	0.095181	29.489325	0.196330	13.980736
1685.824000	157.217212	13.017824	0.095175	29.508819	0.196318	13.989977
1685.844000	157.217132	13.013976	0.095178	29.500097	0.196323	13.985842
1685.864000	157.217132	13.015229	0.095177	29.502936	0.196322	13.987188
1685.884000	157.217212	13.022170	0.095172	29.518671	0.196313	13.994648
1685.904000	157.217132	13.014929	0.095177	29.502255	0.196322	13.986865
1685.924000	157.217132	13.013789	0.095178	29.499673	0.196324	13.985641
1685.944000	157.217132	13.018648	0.095174	29.510686	0.196317	13.990863
1685.964000	157.217132	13.018712	0.095174	29.510831	0.196317	13.990931
1685.983000	157.217132	13.010652	0.095180	29.492561	0.196328	13.982269
1686.003000	157.217132	13.015537	0.095176	29.503634	0.196321	13.987519
1686.023000	157.217132	13.015992	0.095176	29.504665	0.196321	13.988008
1686.043000	157.217132	13.019209	0.095174	29.511958	0.196316	13.991465
1686.063000	157.217132	13.014472	0.095177	29.501220	0.196323	13.986375
1686.083000	157.217132	13.012755	0.095178	29.497329	0.196325	13.984530
1686.103000	157.217132	13.017449	0.095175	29.507968	0.196319	13.989574
1686.123000	157.217132	13.018217	0.095175	29.509709	0.196318	13.990399
1686.143000	157.217132	13.016227	0.095176	29.505197	0.196320	13.988260
1686.163000	157.217132	13.015771	0.095176	29.504164	0.196321	13.987770
1686.183000	157.217132	13.016343	0.095176	29.505462	0.196320	13.988386
1686.203000	157.217132	13.017745	0.095175	29.508640	0.196318	13.989892
1686.223000	157.217132	13.007150	0.095182	29.484623	0.196332	13.978506
1686.243000	157.217132	13.020121	0.095174	29.514026	0.196315	13.992446
1686.263000	157.217132	13.013175	0.095178	29.498280	0.196324	13.984981
1686.283000	157.217132	13.024898	0.095170	29.524855	0.196309	13.997580
1686.303000	157.217212	13.022307	0.095172	29.518980	0.196312	13.994795
1686.323000	157.217132	13.016079	0.095176	29.504864	0.196321	13.988102
1686.343000	157.217132	13.011454	0.095179	29.494380	0.196327	13.983132
1686.363000	157.217132	13.012715	0.095178	29.497238	0.196325	13.984487
1686.383000	157.217132	13.019336	0.095174	29.512247	0.196316	13.991602
1686.403000	157.217132	13.013294	0.095178	29.498551	0.196324	13.985109
1686.423000	157.217132	13.015665	0.095176	29.503925	0.196321	13.987657
1686.443000	157.217132	13.013170	0.095178	29.498269	0.196324	13.984975
1686.463000	157.217132	13.016287	0.095176	29.505334	0.196320	13.988325
1686.483000	157.217132	13.020553	0.095173	29.515005	0.196315	13.992910
1686.503000	157.217132	13.014898	0.095177	29.502187	0.196322	13.986833
1686.523000	157.217132	13.011761	0.095179	29.495075	0.196326	13.983461
1686.543000	157.217212	13.018979	0.095174	29.511437	0.196317	13.991218
1686.563000	157.217212	13.016275	0.095176	29.505307	0.196320	13.988312
1686.583000	157.217132	13.013603	0.095178	29.499249	0.196324	13.985440
1686.603000	157.217132	13.014320	0.095177	29.500876	0.196323	13.986212
1686.623000	157.217132	13.010241	0.095180	29.491630	0.196328	13.981828
1686.643000	157.217132	13.010945	0.095179	29.493224	0.196327	13.982584
1686.663000	157.217132	13.013339	0.095178	29.498651	0.196324	13.985157
1686.683000	157.217132	13.012196	0.095179	29.496061	0.196326	13.983929
1686.703000	157.217132	13.007938	0.095181	29.486408	0.196331	13.979352
1686.723000	157.217132	13.008246	0.095181	29.487107	0.196331	13.979684
1686.743000	157.217132	13.010224	0.095180	29.491592	0.196328	13.981810
1686.763000	157.217132	13.007353	0.095182	29.485083	0.196332	13.978724
1686.783000	157.217132	13.000542	0.095186	29.469643	0.196341	13.971404
1686.803000	157.217132	12.996036	0.095189	29.459430	0.196347	13.966562
1686.823000	157.217132	12.996264	0.095189	29.459947	0.196347	13.966807
1686.843000	157.217132	12.992010	0.095192	29.450303	0.196352	13.962235
1686.863000	157.217132	12.991443	0.095192	29.449018	0.196353	13.961626
1686.883000	157.217132	12.979870	0.095200	29.422785	0.196368	13.949189
1686.903000	157.217132	12.972738	0.095204	29.406617	0.196378	13.941524
1686.923000	157.217132	12.969323	0.095207	29.398877	0.196382	13.937855
1686.943000	157.217132	12.972440	0.095205	29.405942	0.196378	13.941204
1686.963000	157.217132	12.973548	0.095204	29.408454	0.196377	13.942395
1686.983000	157.217132	12.952350	0.095218	29.360402	0.196405	13.919613
1687.003000	157.217132	12.956475	0.095215	29.369754	0.196399	13.924047
1687.023000	157.217132	12.952631	0.095218	29.361039	0.196404	13.919915
1687.043000	157.217132	12.950463	0.095219	29.356125	0.196407	13.917586
1687.063000	157.217132	12.944674	0.095223	29.343003	0.196415	13.911365
1687.083000	157.217132	12.955496	0.095216	29.367534	0.196400	13.922995
1687.103000	157.217132	12.952750	0.095217	29.361310	0.196404	13.920044
1687.123000	157.217132	12.954080	0.095217	29.364325	0.196402	13.921473
1687.143000	157.217132	12.948047	0.095221	29.350648	0.196410	13.914989
1687.163000	157.217132	12.951253	0.095218	29.357915	0.196406	13.918435
1687.183000	157.217132	12.954818	0.095216	29.365996	0.196401	13.922266
1687.203000	157.217132	12.953508	0.095217	29.363028	0.196403	13.920859
1687.223000	157.217132	12.949653	0.095219	29.354289	0.196408	13.916716
1687.243000	157.217132	12.944740	0.095223	29.343152	0.196415	13.911436
1687.263000	157.217132	12.948149	0.095220	29.350879	0.196410	13.915099
1687.283000	157.217132	12.946197	0.095222	29.346455	0.196413	13.913002
1687.303000	157.217132	12.946352	0.095222	29.346806	0.196413	13.913168
1687.323000	157.217132	12.946673	0.095221	29.347534	0.196412	13.913513
1687.343000	157.217132	12.955148	0.095216	29.366744	0.196401	13.922620
1687.363000	157.217132	12.955909	0.095215	29.368469	0.196400	13.923438
1687.383000	157.217132	12.949102	0.095220	29.353040	0.196409	13.916123
1687.403000	157.217132	12.945820	0.095222	29.345599	0.196413	13.912596
1687.423000	157.217132	12.942202	0.095224	29.337399	0.196418	13.908708
1687.443000	157.217132	12.946022	0.095222	29.346058	0.196413	13.912813
1687.463000	157.217132	12.950692	0.095219	29.356643	0.196407	13.917832
1687.483000	157.217132	12.949391	0.095220	29.353694	0.196409	13.916433
1687.503000	157.217132	12.953119	0.095217	29.362145	0.196404	13.920440
1687.523000	157.217132	12.947242	0.095221	29.348823	0.196411	13.914124
1687.543000	157.217132	12.946658	0.095221	29.347499	0.196412	13.913496
1687.563000	157.217132	12.948480	0.095220	29.351630	0.196410	13.915455
1687.583000	157.217132	12.949032	0.095220	29.352880	0.196409	13.916047
1687.603000	157.217132	12.943875	0.095223	29.341192	0.196416	13.910506
1687.623000	157.217132	12.941100	0.095225	29.334901	0.196419	13.907524
1687.643000	157.217132	12.948894	0.095220	29.352568	0.196409	13.915899
1687.663000	157.217132	12.950755	0.095219	29.356787	0.196407	13.917900
1687.683000	157.217132	12.950360	0.095219	29.355891	0.196407	13.917475
1687.703000	157.217132	12.949222	0.095220	29.353312	0.196409	13.916252
1687.723000	157.217132	12.951589	0.095218	29.358677	0.196406	13.918796
1687.743000	157.217132	12.948242	0.095220	29.351091	0.196410	13.915199
1687.763000	157.217132	12.945915	0.095222	29.345814	0.196413	13.912698
1687.783000	157.217132	12.947239	0.095221	29.348817	0.196411	13.914121
1687.803000	157.217132	12.949489	0.095220	29.353917	0.196408	13.916539
1687.823000	157.217132	12.945524	0.095222	29.344928	0.196414	13.912278
1687.843000	157.217132	12.946792	0.095221	29.347803	0.196412	13.913640
1687.863000	157.217132	12.955740	0.095216	29.368087	0.196400	13.923257
1687.883000	157.217132	12.945271	0.095222	29.344354	0.196414	13.912005
1687.903000	157.217132	12.952118	0.095218	29.359877	0.196405	13.919364
1687.923000	157.217132	12.949629	0.095219	29.354234	0.196408	13.916690
1687.943000	157.217132	12.946119	0.095222	29.346277	0.196413	13.912917
1687.963000	157.217132	12.944081	0.095223	29.341657	0.196416	13.910727
1687.983000	157.217132	12.945626	0.095222	29.345160	0.196413	13.912387
1688.003000	157.217132	12.945087	0.095222	29.343938	0.196414	13.911808
1688.023000	157.217132	12.949002	0.095220	29.352812	0.196409	13.916015
1688.043000	157.217132	12.946306	0.095222	29.346701	0.196413	13.913118
1688.063000	157.217132	12.942013	0.095224	29.336971	0.196418	13.908505
1688.083000	157.217132	12.940680	0.095225	29.333948	0.196420	13.907072
1688.103000	157.217132	12.946270	0.095222	29.346621	0.196413	13.913080
1688.123000	157.217132	12.944827	0.095223	29.343349	0.196415	13.911529
1688.143000	157.217132	12.941671	0.095225	29.336195	0.196419	13.908137
1688.163000	157.217132	12.938815	0.095227	29.329721	0.196422	13.905068
1688.183000	157.217132	12.941509	0.095225	29.335827	0.196419	13.907963
1688.203000	157.217132	12.940850	0.095225	29.334334	0.196420	13.907255
1688.223000	157.217132	12.941748	0.095225	29.336369	0.196419	13.908220
1688.243000	157.217132	12.942098	0.095224	29.337163	0.196418	13.908596
1688.263000	157.217132	12.940842	0.095225	29.334315	0.196420	13.907246
1688.283000	157.217132	12.944673	0.095223	29.342999	0.196415	13.911363
1688.303000	157.217132	12.936830	0.095228	29.325220	0.196425	13.902934
1688.323000	157.217132	12.939744	0.095226	29.331826	0.196421	13.906066
1688.343000	157.217132	12.939080	0.095226	29.330322	0.196422	13.905353
1688.363000	157.217132	12.931778	0.095231	29.313770	0.196432	13.897506
1688.383000	157.217132	12.937330	0.095228	29.326355	0.196424	13.903472
1688.403000	157.217132	12.938456	0.095227	29.328907	0.196423	13.904682
1688.423000	157.217132	12.929458	0.095233	29.308510	0.196435	13.895012
1688.443000	157.217132	12.940070	0.095226	29.332565	0.196421	13.906416
1688.463000	157.217132	12.940374	0.095226	29.333255	0.196420	13.906744
1688.483000	157.217132	12.939246	0.095226	29.330699	0.196422	13.905532
1688.503000	157.217132	12.937797	0.095227	29.327413	0.196424	13.903974
1688.523000	157.217132	12.938810	0.095227	29.329710	0.196422	13.905063
1688.543000	157.217132	12.940499	0.095225	29.333538	0.196420	13.906878
1688.563000	157.217132	12.939361	0.095226	29.330958	0.196422	13.905654
1688.583000	157.217132	12.948941	0.095220	29.352676	0.196409	13.915951
1688.603000	157.217132	12.944987	0.095223	29.343711	0.196414	13.911701
1688.623000	157.217212	12.934142	0.095230	29.319129	0.196429	13.900046
1688.643000	157.217132	12.936660	0.095228	29.324836	0.196425	13.902752
1688.663000	157.217132	12.942336	0.095224	29.337703	0.196418	13.908852
1688.683000	157.217132	12.938472	0.095227	29.328944	0.196423	13.904699
1688.703000	157.217132	12.938222	0.095227	29.328376	0.196423	13.904430
1688.723000	157.217132	12.938275	0.095227	29.328496	0.196423	13.904487
1688.743000	157.217132	12.940396	0.095226	29.333304	0.196420	13.906767
1688.763000	157.217132	12.935623	0.095229	29.322484	0.196427	13.901637
1688.783000	157.217132	12.940897	0.095225	29.334439	0.196420	13.907305
1688.803000	157.217132	12.936589	0.095228	29.324674	0.196425	13.902675
1688.823000	157.217132	12.944657	0.095223	29.342964	0.196415	13.911346
1688.843000	157.217132	12.942838	0.095224	29.338840	0.196417	13.909391
1688.863000	157.217132	12.940348	0.095226	29.333196	0.196420	13.906715
1688.883000	157.217132	12.941769	0.095225	29.336418	0.196419	13.908243
1688.903000	157.217132	12.938883	0.095227	29.329875	0.196422	13.905141
1688.923000	157.217132	12.943349	0.095224	29.339998	0.196416	13.909940
1688.943000	157.217132	12.939698	0.095226	29.331723	0.196421	13.906017
1688.963000	157.217132	12.931833	0.095231	29.313894	0.196432	13.897564
1688.983000	157.217132	12.937362	0.095228	29.326428	0.196424	13.903507
1689.003000	157.217132	12.932769	0.095230	29.316016	0.196430	13.898570
1689.023000	157.217132	12.941155	0.095225	29.335024	0.196419	13.907582
1689.043000	157.217132	12.938649	0.095227	29.329344	0.196423	13.904889
1689.063000	157.217132	12.940956	0.095225	29.334574	0.196420	13.907369
1689.083000	157.217132	12.936003	0.095228	29.323346	0.196426	13.902046
1689.103000	157.217132	12.942001	0.095224	29.336943	0.196418	13.908492
1689.123000	157.217132	12.934905	0.095229	29.320858	0.196428	13.900866
1689.143000	157.217132	12.938117	0.095227	29.328138	0.196423	13.904318
1689.163000	157.217132	12.937400	0.095227	29.326514	0.196424	13.903547
1689.183000	157.217132	12.936284	0.095228	29.323983	0.196426	13.902348
1689.203000	157.217132	12.944559	0.095223	29.342742	0.196415	13.911241
1689.223000	157.217132	12.943281	0.095224	29.339844	0.196417	13.909867
1689.243000	157.217132	12.937944	0.095227	29.327746	0.196424	13.904131
1689.263000	157.217132	12.940049	0.095226	29.332519	0.196421	13.906394
1689.283000	157.217132	12.935637	0.095229	29.322517	0.196427	13.901653
1689.303000	157.217132	12.938545	0.095227	29.329109	0.196423	13.904778
1689.323000	157.217132	12.941885	0.095225	29.336680	0.196418	13.908367
1689.343000	157.217132	12.937693	0.095227	29.327178	0.196424	13.903862
1689.363000	157.217132	12.936257	0.095228	29.323924	0.196426	13.902319
1689.383000	157.217132	12.932475	0.095231	29.315350	0.196431	13.898255
1689.403000	157.217132	12.936578	0.095228	29.324651	0.196425	13.902664
1689.423000	157.217132	12.935591	0.095229	29.322414	0.196427	13.901603
1689.443000	157.217212	12.945276	0.095222	29.344366	0.196414	13.912011
1689.463000	157.217132	12.945200	0.095222	29.344195	0.196414	13.911930
1689.483000	157.217132	12.941305	0.095225	29.335364	0.196419	13.907743
1689.503000	157.217212	12.943160	0.095224	29.339569	0.196417	13.909737
1689.523000	157.217132	12.946528	0.095222	29.347204	0.196412	13.913356
1689.543000	157.217132	12.940030	0.095226	29.332475	0.196421	13.906374
1689.563000	157.217132	12.932962	0.095230	29.316452	0.196430	13.898777
1689.583000	157.217132	12.935339	0.095229	29.321840	0.196427	13.901332
1689.603000	157.217132	12.936539	0.095228	29.324562	0.196425	13.902622
1689.623000	157.217132	12.937429	0.095227	29.326580	0.196424	13.903579
1689.643000	157.217132	12.938567	0.095227	29.329159	0.196423	13.904801
1689.663000	157.217132	12.936277	0.095228	29.323967	0.196426	13.902340
1689.683000	157.217132	12.931059	0.095232	29.312139	0.196433	13.896732
1689.703000	157.217132	12.931356	0.095231	29.312813	0.196432	13.897052
1689.723000	157.217132	12.932963	0.095230	29.316456	0.196430	13.898779
1689.743000	157.217132	12.925950	0.095235	29.300558	0.196439	13.891242
1689.763000	157.217132	12.935523	0.095229	29.322259	0.196427	13.901530
1689.783000	157.217132	12.938135	0.095227	29.328180	0.196423	13.904337
1689.803000	157.217132	12.931960	0.095231	29.314181	0.196432	13.897700
1689.823000	157.217132	12.934681	0.095229	29.320350	0.196428	13.900625
1689.843000	157.217132	12.923016	0.095237	29.293909	0.196443	13.888089
1689.863000	157.217132	12.931855	0.095231	29.313944	0.196432	13.897588
1689.883000	157.217132	12.932527	0.095231	29.315467	0.196431	13.898310
1689.903000	157.217132	12.930537	0.095232	29.310957	0.196433	13.896172
1689.923000	157.217132	12.931690	0.095231	29.313569	0.196432	13.897410
1689.943000	157.217132	12.937959	0.095227	29.327780	0.196424	13.904148
1689.963000	157.217132	12.933860	0.095230	29.318489	0.196429	13.899743
1689.983000	157.217132	12.930309	0.095232	29.310440	0.196434	13.895927
1690.003000	157.217132	12.931120	0.095232	29.312277	0.196433	13.896798
1690.023000	157.217132	12.924310	0.095236	29.296841	0.196442	13.889480
1690.043000	157.217132	12.928212	0.095233	29.305685	0.196436	13.893673
1690.063000	157.217132	12.932095	0.095231	29.314487	0.196431	13.897846
1690.083000	157.217132	12.931111	0.095232	29.312257	0.196433	13.896789
1690.103000	157.217132	12.937001	0.095228	29.325610	0.196425	13.903119
1690.123000	157.217132	12.938633	0.095227	29.329309	0.196423	13.904872
1690.143000	157.217132	12.929084	0.095233	29.307663	0.196435	13.894610
1690.163000	157.217132	12.935853	0.095228	29.323007	0.196426	13.901885
1690.183000	157.217132	12.923908	0.095236	29.295929	0.196442	13.889047
1690.203000	157.217212	12.931946	0.095231	29.314149	0.196432	13.897685
1690.223000	157.217132	12.929379	0.095233	29.308331	0.196435	13.894927
1690.243000	157.217132	12.930011	0.095232	29.309764	0.196434	13.895606
1690.263000	157.217132	12.929736	0.095232	29.309141	0.196434	13.895311
1690.283000	157.217132	12.937716	0.095227	29.327229	0.196424	13.903887
1690.303000	157.217132	12.932728	0.095231	29.315922	0.196431	13.898526
1690.323000	157.217212	12.927663	0.095234	29.304443	0.196437	13.893084
1690.343000	157.217132	12.930184	0.095232	29.310155	0.196434	13.895792
1690.363000	157.217132	12.933564	0.095230	29.317817	0.196429	13.899424
1690.383000	157.217132	12.934523	0.095229	29.319992	0.196428	13.900455
1690.403000	157.217132	12.931227	0.095232	29.312521	0.196432	13.896913
1690.423000	157.217132	12.931533	0.095231	29.313214	0.196432	13.897242
1690.443000	157.217132	12.933357	0.095230	29.317349	0.196430	13.899203
1690.463000	157.217132	12.928817	0.095233	29.307058	0.196436	13.894323
1690.483000	157.217132	12.928225	0.095233	29.305716	0.196436	13.893687
1690.503000	157.217132	12.928906	0.095233	29.307259	0.196436	13.894419
1690.523000	157.217132	12.930422	0.095232	29.310696	0.196434	13.896048
1690.543000	157.217212	12.928719	0.095233	29.306836	0.196436	13.894218
1690.563000	157.217132	12.931558	0.095231	29.313270	0.196432	13.897269
1690.583000	157.217132	12.930647	0.095232	29.311205	0.196433	13.896290
1690.603000	157.217132	12.931458	0.095231	29.313044	0.196432	13.897161
1690.623000	157.217132	12.932712	0.095231	29.315887	0.196431	13.898509
1690.643000	157.217132	12.930421	0.095232	29.310694	0.196434	13.896047
1690.663000	157.217132	12.924002	0.095236	29.296142	0.196442	13.889148
1690.683000	157.217132	12.935238	0.095229	29.321612	0.196427	13.901224
1690.703000	157.217132	12.932496	0.095231	29.315397	0.196431	13.898277
1690.723000	157.217132	12.933797	0.095230	29.318345	0.196429	13.899675
1690.743000	157.217132	12.938087	0.095227	29.328070	0.196423	13.904285
1690.763000	157.217132	12.935815	0.095229	29.322920	0.196426	13.901844
1690.783000	157.217132	12.935970	0.095228	29.323271	0.196426	13.902010
1690.803000	157.217132	12.933033	0.095230	29.316615	0.196430	13.898854
1690.823000	157.217132	12.936494	0.095228	29.324459	0.196426	13.902573
1690.843000	157.217132	12.936574	0.095228	29.324640	0.196425	13.902659
1690.863000	157.217132	12.930871	0.095232	29.311713	0.196433	13.896531
1690.883000	157.217132	12.931701	0.095231	29.313594	0.196432	13.897422
1690.903000	157.217132	12.927936	0.095234	29.305061	0.196437	13.893377
1690.923000	157.217132	12.931151	0.095232	29.312347	0.196433	13.896831
1690.943000	157.217132	12.930722	0.095232	29.311375	0.196433	13.896370
1690.963000	157.217132	12.931120	0.095232	29.312277	0.196433	13.896798
1690.983000	157.217132	12.931758	0.095231	29.313725	0.196432	13.897484
1691.003000	157.217132	12.933396	0.095230	29.317436	0.196430	13.899244
1691.023000	157.217132	12.929479	0.095233	29.308559	0.196435	13.895035
1691.043000	157.217132	12.934994	0.095229	29.321060	0.196428	13.900962
1691.063000	157.217132	12.931807	0.095231	29.313834	0.196432	13.897536
1691.083000	157.217132	12.928159	0.095234	29.305566	0.196437	13.893616
1691.103000	157.217212	12.923589	0.095237	29.295207	0.196443	13.888705
1691.123000	157.217132	12.927937	0.095234	29.305062	0.196437	13.893377
1691.143000	157.217132	12.932496	0.095231	29.315397	0.196431	13.898277
1691.163000	157.217132	12.931524	0.095231	29.313193	0.196432	13.897232
1691.183000	157.217132	12.929628	0.095233	29.308897	0.196435	13.895195
1691.203000	157.217212	12.928800	0.095233	29.307019	0.196436	13.894305
1691.223000	157.217132	12.928226	0.095233	29.305718	0.196436	13.893688
1691.243000	157.217132	12.929796	0.095232	29.309276	0.196434	13.895375
1691.263000	157.217132	12.931880	0.095231	29.314002	0.196432	13.897615
1691.283000	157.217132	12.925696	0.095235	29.299982	0.196440	13.890969
1691.303000	157.217132	12.934736	0.095229	29.320474	0.196428	13.900684
1691.323000	157.217132	12.926362	0.095235	29.301491	0.196439	13.891684
1691.343000	157.217132	12.930727	0.095232	29.311387	0.196433	13.896376
1691.363000	157.217132	12.929190	0.095233	29.307903	0.196435	13.894724
1691.383000	157.217132	12.930286	0.095232	29.310387	0.196434	13.895902
1691.403000	157.217132	12.934163	0.095230	29.319175	0.196429	13.900068
1691.423000	157.217212	12.927789	0.095234	29.304727	0.196437	13.893218
1691.443000	157.217132	12.928917	0.095233	29.307284	0.196436	13.894431
1691.463000	157.217132	12.927189	0.095234	29.303366	0.196438	13.892573
1691.483000	157.217132	12.931113	0.095232	29.312261	0.196433	13.896790
1691.503000	157.217132	12.924657	0.095236	29.297627	0.196441	13.889852
1691.523000	157.217132	12.931187	0.095232	29.312429	0.196433	13.896870
1691.543000	157.217132	12.928813	0.095233	29.307048	0.196436	13.894319
1691.563000	157.217212	12.919139	0.095239	29.285120	0.196449	13.883923
1691.583000	157.217132	12.929198	0.095233	29.307920	0.196435	13.894732
1691.603000	157.217132	12.921716	0.095238	29.290961	0.196445	13.886692
1691.623000	157.217132	12.930959	0.095232	29.311914	0.196433	13.896625
1691.643000	157.217132	12.932735	0.095231	29.315938	0.196431	13.898534
1691.663000	157.217132	12.928411	0.095233	29.306138	0.196436	13.893887
1691.683000	157.217132	12.928455	0.095233	29.306238	0.196436	13.893935
1691.703000	157.217132	12.929169	0.095233	29.307856	0.196435	13.894702
1691.723000	157.217132	12.926934	0.095234	29.302789	0.196438	13.892300
1691.743000	157.217132	12.929034	0.095233	29.307550	0.196435	13.894557
1691.763000	157.217212	12.922036	0.095238	29.291685	0.196445	13.887035
1691.783000	157.217132	12.925582	0.095235	29.299725	0.196440	13.890847
1691.803000	157.217132	12.926315	0.095235	29.301386	0.196439	13.891634
1691.823000	157.217132	12.929197	0.095233	29.307919	0.196435	13.894732
1691.843000	157.217132	12.928137	0.095234	29.305515	0.196437	13.893592
1691.863000	157.217132	12.928789	0.095233	29.306994	0.196436	13.894293
1691.883000	157.217132	12.931493	0.095231	29.313123	0.196432	13.897199
1691.903000	157.217132	12.927481	0.095234	29.304028	0.196437	13.892887
1691.923000	157.217132	12.925804	0.095235	29.300228	0.196440	13.891085
1691.943000	157.217132	12.927242	0.095234	29.303488	0.196438	13.892631
1691.963000	157.217132	12.928295	0.095233	29.305875	0.196436	13.893763
1691.983000	157.217132	12.923170	0.095237	29.294257	0.196443	13.888254
1692.003000	157.217132	12.929318	0.095233	29.308192	0.196435	13.894861
1692.023000	157.217132	12.920999	0.095238	29.289335	0.196446	13.885921
1692.043000	157.217132	12.925056	0.095236	29.298532	0.196441	13.890281
1692.063000	157.217212	12.930840	0.095232	29.311644	0.196433	13.896497
1692.083000	157.217132	12.930412	0.095232	29.310673	0.196434	13.896037
1692.103000	157.217132	12.927508	0.095234	29.304091	0.196437	13.892917
1692.123000	157.217212	12.923266	0.095237	29.294474	0.196443	13.888357
1692.143000	157.217132	12.930451	0.095232	29.310762	0.196434	13.896080
1692.163000	157.217212	12.931056	0.095232	29.312133	0.196433	13.896729
1692.183000	157.217132	12.932807	0.095230	29.316103	0.196430	13.898611
1692.203000	157.217212	12.927275	0.095234	29.303562	0.196438	13.892666
1692.223000	157.217132	12.928741	0.095233	29.306885	0.196436	13.894242
1692.243000	157.217132	12.922998	0.095237	29.293866	0.196443	13.888069
1692.263000	157.217132	12.926515	0.095235	29.301840	0.196439	13.891850
1692.283000	157.217132	12.929031	0.095233	29.307543	0.196435	13.894554
1692.303000	157.217212	12.918477	0.095240	29.283618	0.196449	13.883211
1692.323000	157.217132	12.923940	0.095236	29.296003	0.196442	13.889082
1692.343000	157.217132	12.924706	0.095236	29.297739	0.196441	13.889905
1692.363000	157.217212	12.926671	0.095235	29.302192	0.196439	13.892017
1692.383000	157.217132	12.927592	0.095234	29.304281	0.196437	13.893007
1692.403000	157.217132	12.928702	0.095233	29.306798	0.196436	13.894200
1692.423000	157.217132	12.930288	0.095232	29.310393	0.196434	13.895904
1692.443000	157.217132	12.926790	0.095234	29.302463	0.196438	13.892145
1692.463000	157.217132	12.922851	0.095237	29.293533	0.196444	13.887911
1692.483000	157.217212	12.922514	0.095237	29.292771	0.196444	13.887550
1692.503000	157.217132	12.926086	0.095235	29.300866	0.196439	13.891388
1692.523000	157.217132	12.920188	0.095239	29.287498	0.196447	13.885050
1692.543000	157.217132	12.919794	0.095239	29.286605	0.196448	13.884627
1692.563000	157.217132	12.916612	0.095241	29.279391	0.196452	13.881207
1692.583000	157.217132	12.919222	0.095239	29.285306	0.196448	13.884011
1692.603000	157.217132	12.922087	0.095237	29.291802	0.196445	13.887091
1692.623000	157.217132	12.923132	0.095237	29.294170	0.196443	13.888213
1692.643000	157.217132	12.917443	0.095240	29.281275	0.196451	13.882100
1692.663000	157.217132	12.918956	0.095240	29.284705	0.196449	13.883726
1692.683000	157.217132	12.924412	0.095236	29.297071	0.196441	13.889589
1692.703000	157.217212	12.926124	0.095235	29.300952	0.196439	13.891429
1692.723000	157.217132	12.927366	0.095234	29.303768	0.196438	13.892764
1692.743000	157.217132	12.927956	0.095234	29.305106	0.196437	13.893398
1692.763000	157.217132	12.923389	0.095237	29.294754	0.196443	13.888490
1692.783000	157.217132	12.922437	0.095237	29.292594	0.196444	13.887466
1692.803000	157.217132	12.922321	0.095237	29.292332	0.196444	13.887342
1692.823000	157.217132	12.925275	0.095235	29.299028	0.196440	13.890516
1692.843000	157.217132	12.926294	0.095235	29.301339	0.196439	13.891612
1692.863000	157.217132	12.926047	0.095235	29.300779	0.196439	13.891347
1692.883000	157.217132	12.922510	0.095237	29.292761	0.196444	13.887545
1692.903000	157.217132	12.923606	0.095236	29.295245	0.196443	13.888723
1692.923000	157.217132	12.922521	0.095237	29.292785	0.196444	13.887557
1692.943000	157.217212	12.923883	0.095236	29.295872	0.196442	13.889020
1692.963000	157.217132	12.924171	0.095236	29.296526	0.196442	13.889330
1692.983000	157.217132	12.925932	0.095235	29.300518	0.196439	13.891223
1693.003000	157.217132	12.920119	0.095239	29.287341	0.196447	13.884976
1693.023000	157.217132	12.920826	0.095238	29.288943	0.196446	13.885735
1693.043000	157.217132	12.928224	0.095233	29.305714	0.196436	13.893686
1693.063000	157.217132	12.923883	0.095236	29.295872	0.196442	13.889020
1693.083000	157.217132	12.920672	0.095238	29.288594	0.196446	13.885570
1693.103000	157.217132	12.927114	0.095234	29.303198	0.196438	13.892493
1693.123000	157.217132	12.920635	0.095238	29.288510	0.196446	13.885530
1693.143000	157.217132	12.924188	0.095236	29.296565	0.196442	13.889349
1693.163000	157.217132	12.927261	0.095234	29.303531	0.196438	13.892651
1693.183000	157.217132	12.925533	0.095235	29.299614	0.196440	13.890794
1693.203000	157.217132	12.920047	0.095239	29.287178	0.196447	13.884899
1693.223000	157.217132	12.923890	0.095236	29.295888	0.196442	13.889028
1693.243000	157.217132	12.920010	0.095239	29.287093	0.196447	13.884858
1693.263000	157.217132	12.927191	0.095234	29.303372	0.196438	13.892576
1693.283000	157.217132	12.928591	0.095233	29.306545	0.196436	13.894080
1693.303000	157.217132	12.921720	0.095238	29.290971	0.196445	13.886696
1693.323000	157.217132	12.922607	0.095237	29.292980	0.196444	13.887649
1693.343000	157.217132	12.924178	0.095236	29.296542	0.196442	13.889338
1693.363000	157.217132	12.923790	0.095236	29.295662	0.196442	13.888921
1693.383000	157.217212	12.915399	0.095242	29.276642	0.196453	13.879904
1693.403000	157.217132	12.920660	0.095238	29.288567	0.196446	13.885557
1693.423000	157.217132	12.926423	0.095235	29.301631	0.196439	13.891751
1693.443000	157.217132	12.925812	0.095235	29.300246	0.196440	13.891094
1693.463000	157.217132	12.920117	0.095239	29.287337	0.196447	13.884974
1693.483000	157.217132	12.925644	0.095235	29.299864	0.196440	13.890913
1693.503000	157.217132	12.925848	0.095235	29.300326	0.196440	13.891132
1693.523000	157.217132	12.928527	0.095233	29.306399	0.196436	13.894011
1693.543000	157.217132	12.919201	0.095239	29.285260	0.196448	13.883989
1693.563000	157.217132	12.923902	0.095236	29.295915	0.196442	13.889041
1693.583000	157.217132	12.919745	0.095239	29.286492	0.196448	13.884573
1693.603000	157.217132	12.923224	0.095237	29.294379	0.196443	13.888312
1693.623000	157.217132	12.922778	0.095237	29.293369	0.196444	13.887833
1693.643000	157.217132	12.921903	0.095238	29.291384	0.196445	13.886893
1693.663000	157.217132	12.920658	0.095238	29.288563	0.196446	13.885555
1693.683000	157.217212	12.921729	0.095238	29.290989	0.196445	13.886705
1693.703000	157.217132	12.917268	0.095241	29.280877	0.196451	13.881911
1693.723000	157.217132	12.921164	0.095238	29.289709	0.196446	13.886098
1693.743000	157.217132	12.924162	0.095236	29.296506	0.196442	13.889321
1693.763000	157.217132	12.925585	0.095235	29.299730	0.196440	13.890849
1693.783000	157.217132	12.919556	0.095239	29.286064	0.196448	13.884370
1693.803000	157.217132	12.918145	0.095240	29.282867	0.196450	13.882854
1693.823000	157.217132	12.919865	0.095239	29.286766	0.196447	13.884703
1693.843000	157.217132	12.924664	0.095236	29.297643	0.196441	13.889860
1693.863000	157.217132	12.920277	0.095239	29.287698	0.196447	13.885145
1693.883000	157.217132	12.923667	0.095236	29.295383	0.196442	13.888788
1693.903000	157.217132	12.924665	0.095236	29.297646	0.196441	13.889861
1693.923000	157.217132	12.924339	0.095236	29.296906	0.196442	13.889510
1693.943000	157.217132	12.928611	0.095233	29.306591	0.196436	13.894102
1693.963000	157.217132	12.918241	0.095240	29.283083	0.196450	13.882957
1693.983000	157.217132	12.921755	0.095238	29.291050	0.196445	13.886734
1694.003000	157.217132	12.918810	0.095240	29.284373	0.196449	13.883568
1694.023000	157.217132	12.922614	0.095237	29.292996	0.196444	13.887657
1694.043000	157.217132	12.927025	0.095234	29.302995	0.196438	13.892397
1694.063000	157.217132	12.927299	0.095234	29.303615	0.196438	13.892691
1694.083000	157.217132	12.927360	0.095234	29.303755	0.196438	13.892757
1694.103000	157.217132	12.923823	0.095236	29.295738	0.196442	13.888957
1694.123000	157.217212	12.921542	0.095238	29.290566	0.196445	13.886505
1694.143000	157.217132	12.919349	0.095239	29.285595	0.196448	13.884148
1694.163000	157.217132	12.920071	0.095239	29.287231	0.196447	13.884924
1694.183000	157.217132	12.924224	0.095236	29.296646	0.196442	13.889387
1694.203000	157.217132	12.918693	0.095240	29.284108	0.196449	13.883443
1694.223000	157.217132	12.921661	0.095238	29.290837	0.196445	13.886633
1694.243000	157.217132	12.923572	0.095236	29.295168	0.196443	13.888686
1694.263000	157.217212	12.921787	0.095238	29.291122	0.196445	13.886768
1694.283000	157.217132	12.922229	0.095237	29.292125	0.196444	13.887244
1694.303000	157.217132	12.923686	0.095236	29.295427	0.196442	13.888809
1694.323000	157.217212	12.928539	0.095233	29.306427	0.196436	13.894024
1694.343000	157.217132	12.926479	0.095235	29.301757	0.196439	13.891810
1694.363000	157.217132	12.920091	0.095239	29.287277	0.196447	13.884945
1694.383000	157.217132	12.925615	0.095235	29.299798	0.196440	13.890882
1694.403000	157.217132	12.922499	0.095237	29.292736	0.196444	13.887533
1694.423000	157.217132	12.921954	0.095238	29.291501	0.196445	13.886948
1694.443000	157.217132	12.923086	0.095237	29.294067	0.196443	13.888165
1694.463000	157.217132	12.923993	0.095236	29.296121	0.196442	13.889138
1694.483000	157.217132	12.927151	0.095234	29.303280	0.196438	13.892533
1694.503000	157.217132	12.927597	0.095234	29.304291	0.196437	13.893012
1694.523000	157.217132	12.929842	0.095232	29.309380	0.196434	13.895424
1694.543000	157.217132	12.924222	0.095236	29.296643	0.196442	13.889386
1694.563000	157.217132	12.922923	0.095237	29.293696	0.196443	13.887989
1694.583000	157.217132	12.913018	0.095243	29.271243	0.196457	13.877344
1694.603000	157.217132	12.920519	0.095238	29.288249	0.196447	13.885406
1694.623000	157.217132	12.920441	0.095239	29.288070	0.196447	13.885321
1694.643000	157.217132	12.920619	0.095238	29.288474	0.196446	13.885513
1694.663000	157.217132	12.917455	0.095240	29.281303	0.196451	13.882113
1694.683000	157.217132	12.921206	0.095238	29.289805	0.196446	13.886144
1694.703000	157.217132	12.917799	0.095240	29.282082	0.196450	13.882483
1694.723000	157.217132	12.920861	0.095238	29.289022	0.196446	13.885773
1694.743000	157.217132	12.918998	0.095239	29.284799	0.196449	13.883771
1694.763000	157.217212	12.922663	0.095237	29.293107	0.196444	13.887710
1694.783000	157.217132	12.922753	0.095237	29.293311	0.196444	13.887806
1694.803000	157.217132	12.924343	0.095236	29.296915	0.196442	13.889515
1694.823000	157.217132	12.915348	0.095242	29.276525	0.196453	13.879848
1694.843000	157.217132	12.915952	0.095241	29.277895	0.196453	13.880498
1694.863000	157.217132	12.910861	0.095245	29.266355	0.196459	13.875026
1694.883000	157.217132	12.917579	0.095240	29.281583	0.196450	13.882246
1694.903000	157.217212	12.921576	0.095238	29.290643	0.196445	13.886541
1694.923000	157.217132	12.922440	0.095237	29.292603	0.196444	13.887470
1694.943000	157.217132	12.917993	0.095240	29.282521	0.196450	13.882690
1694.963000	157.217132	12.917495	0.095240	29.281392	0.196451	13.882156
1694.983000	157.217132	12.910963	0.095245	29.266586	0.196459	13.875136
1695.003000	157.217132	12.913229	0.095243	29.271722	0.196456	13.877571
1695.023000	157.217132	12.915081	0.095242	29.275920	0.196454	13.879561
1695.043000	157.217132	12.918831	0.095240	29.284421	0.196449	13.883592
1695.063000	157.217212	12.918600	0.095240	29.283897	0.196449	13.883343
1695.083000	157.217212	12.920399	0.095239	29.287976	0.196447	13.885277
1695.103000	157.217132	12.918872	0.095240	29.284514	0.196449	13.883636
1695.123000	157.217132	12.914803	0.095242	29.275290	0.196454	13.879262
1695.143000	157.217132	12.914845	0.095242	29.275387	0.196454	13.879308
1695.163000	157.217132	12.915463	0.095242	29.276787	0.196453	13.879972
1695.183000	157.217132	12.915349	0.095242	29.276528	0.196453	13.879849
1695.203000	157.217132	12.911043	0.095245	29.266767	0.196459	13.875222
1695.223000	157.217132	12.920263	0.095239	29.287668	0.196447	13.885131
1695.243000	157.217132	12.918688	0.095240	29.284096	0.196449	13.883438
1695.263000	157.217132	12.917291	0.095241	29.280930	0.196451	13.881936
1695.283000	157.217132	12.915489	0.095242	29.276845	0.196453	13.879999
1695.303000	157.217132	12.918700	0.095240	29.284123	0.196449	13.883450
1695.323000	157.217132	12.920153	0.095239	29.287417	0.196447	13.885012
1695.343000	157.217132	12.915823	0.095242	29.277603	0.196453	13.880359
1695.363000	157.217132	12.919796	0.095239	29.286609	0.196448	13.884629
1695.383000	157.217212	12.917217	0.095241	29.280762	0.196451	13.881856
1695.403000	157.217132	12.915191	0.095242	29.276171	0.196454	13.879680
1695.423000	157.217132	12.914240	0.095243	29.274014	0.196455	13.878658
1695.443000	157.217132	12.912713	0.095244	29.270554	0.196457	13.877017
1695.463000	157.217132	12.911185	0.095245	29.267090	0.196459	13.875375
1695.483000	157.217132	12.914325	0.095243	29.274206	0.196455	13.878749
1695.503000	157.217132	12.915378	0.095242	29.276593	0.196453	13.879880
1695.523000	157.217132	12.911948	0.095244	29.268818	0.196458	13.876194
1695.543000	157.217132	12.915271	0.095242	29.276352	0.196454	13.879766
1695.563000	157.217132	12.916931	0.095241	29.280115	0.196451	13.881550
1695.583000	157.217132	12.914260	0.095243	29.274060	0.196455	13.878679
1695.603000	157.217132	12.923235	0.095237	29.294403	0.196443	13.888324
1695.623000	157.217132	12.918787	0.095240	29.284322	0.196449	13.883544
1695.643000	157.217132	12.920733	0.095238	29.288732	0.196446	13.885635
1695.663000	157.217132	12.922302	0.095237	29.292289	0.196444	13.887322
1695.683000	157.217132	12.920844	0.095238	29.288983	0.196446	13.885754
1695.703000	157.217132	12.919986	0.095239	29.287039	0.196447	13.884832
1695.723000	157.217132	12.920095	0.095239	29.287286	0.196447	13.884950
1695.743000	157.217132	12.919081	0.095239	29.284988	0.196449	13.883860
1695.763000	157.217132	12.920094	0.095239	29.287285	0.196447	13.884949
1695.783000	157.217132	12.918397	0.095240	29.283437	0.196449	13.883125
1695.803000	157.217132	12.922525	0.095237	29.292795	0.196444	13.887562
1695.823000	157.217132	12.921891	0.095238	29.291358	0.196445	13.886880
1695.843000	157.217132	12.918317	0.095240	29.283255	0.196450	13.883039
1695.863000	157.217132	12.918691	0.095240	29.284103	0.196449	13.883441
1695.883000	157.217132	12.919858	0.095239	29.286750	0.196447	13.884695
1695.903000	157.217132	12.921589	0.095238	29.290673	0.196445	13.886555
1695.923000	157.217132	12.921786	0.095238	29.291119	0.196445	13.886767
1695.943000	157.217132	12.920064	0.095239	29.287216	0.196447	13.884917
1695.963000	157.217132	12.920196	0.095239	29.287516	0.196447	13.885059
1695.983000	157.217132	12.921108	0.095238	29.289582	0.196446	13.886038
1696.003000	157.217132	12.918789	0.095240	29.284326	0.196449	13.883546
1696.023000	157.217132	12.920253	0.095239	29.287646	0.196447	13.885120
1696.043000	157.217132	12.917397	0.095241	29.281171	0.196451	13.882051
1696.063000	157.217132	12.915244	0.095242	29.276290	0.196454	13.879736
1696.083000	157.217212	12.913566	0.095243	29.272486	0.196456	13.877933
1696.103000	157.217132	12.921289	0.095238	29.289994	0.196446	13.886233
1696.123000	157.217132	12.921624	0.095238	29.290753	0.196445	13.886593
1696.143000	157.217132	12.921807	0.095238	29.291167	0.196445	13.886790
1696.163000	157.217132	12.918948	0.095240	29.284686	0.196449	13.883717
1696.183000	157.217132	12.923062	0.095237	29.294012	0.196443	13.888139
1696.203000	157.217132	12.921944	0.095238	29.291477	0.196445	13.886937
1696.223000	157.217132	12.921596	0.095238	29.290689	0.196445	13.886563
1696.243000	157.217132	12.912121	0.095244	29.269211	0.196458	13.876380
1696.263000	157.217132	12.915399	0.095242	29.276641	0.196453	13.879903
1696.283000	157.217132	12.915529	0.095242	29.276936	0.196453	13.880043
1696.303000	157.217132	12.920171	0.095239	29.287458	0.196447	13.885031
1696.323000	157.217132	12.918683	0.095240	29.284086	0.196449	13.883433
1696.343000	157.217132	12.921483	0.095238	29.290432	0.196445	13.886441
1696.363000	157.217132	12.922594	0.095237	29.292952	0.196444	13.887636
1696.383000	157.217132	12.919227	0.095239	29.285319	0.196448	13.884017
1696.403000	157.217132	12.916909	0.095241	29.280064	0.196451	13.881526
1696.423000	157.217132	12.916309	0.095241	29.278704	0.196452	13.880881
1696.443000	157.217132	12.914495	0.095242	29.274592	0.196455	13.878932
1696.463000	157.217132	12.919630	0.095239	29.286233	0.196448	13.884451
1696.483000	157.217132	12.916604	0.095241	29.279372	0.196452	13.881198
1696.503000	157.217132	12.924251	0.095236	29.296706	0.196442	13.889416
1696.523000	157.217132	12.919817	0.095239	29.286656	0.196448	13.884651
1696.543000	157.217132	12.917778	0.095240	29.282033	0.196450	13.882459
1696.563000	157.217132	12.924882	0.095236	29.298138	0.196441	13.890094
1696.583000	157.217132	12.920032	0.095239	29.287144	0.196447	13.884882
1696.603000	157.217132	12.912436	0.095244	29.269926	0.196457	13.876719
1696.623000	157.217132	12.915646	0.095242	29.277202	0.196453	13.880169
1696.643000	157.217132	12.925989	0.095235	29.300647	0.196439	13.891284
1696.663000	157.217132	12.915563	0.095242	29.277014	0.196453	13.880080
1696.683000	157.217132	12.924972	0.095236	29.298342	0.196441	13.890191
1696.703000	157.217132	12.915625	0.095242	29.277153	0.196453	13.880145
1696.723000	157.217132	12.925574	0.095235	29.299706	0.196440	13.890838
1696.743000	157.217132	12.919007	0.095239	29.284820	0.196449	13.883781
1696.763000	157.217132	12.917199	0.095241	29.280722	0.196451	13.881838
1696.783000	157.217132	12.919805	0.095239	29.286629	0.196448	13.884638
1696.803000	157.217132	12.918318	0.095240	29.283259	0.196450	13.883041
1696.823000	157.217132	12.924984	0.095236	29.298369	0.196441	13.890204
1696.843000	157.217132	12.922565	0.095237	29.292885	0.196444	13.887604
1696.863000	157.217132	12.917301	0.095241	29.280954	0.196451	13.881948
1696.883000	157.217132	12.921733	0.095238	29.291000	0.196445	13.886711
1696.903000	157.217132	12.919083	0.095239	29.284993	0.196449	13.883863
1696.923000	157.217132	12.922234	0.095237	29.292135	0.196444	13.887248
1696.943000	157.217132	12.919149	0.095239	29.285143	0.196448	13.883934
1696.963000	157.217132	12.926183	0.095235	29.301086	0.196439	13.891492
1696.983000	157.217132	12.924453	0.095236	29.297166	0.196441	13.889634
1697.003000	157.217212	12.920517	0.095239	29.288243	0.196447	13.885403
1697.023000	157.217132	12.925269	0.095235	29.299015	0.196440	13.890510
1697.043000	157.217132	12.918753	0.095240	29.284244	0.196449	13.883507
1697.063000	157.217132	12.922695	0.095237	29.293181	0.196444	13.887745
1697.083000	157.217132	12.919590	0.095239	29.286143	0.196448	13.884408
1697.103000	157.217132	12.919080	0.095239	29.284986	0.196449	13.883859
1697.123000	157.217132	12.920115	0.095239	29.287331	0.196447	13.884971
1697.143000	157.217132	12.919537	0.095239	29.286021	0.196448	13.884350
1697.163000	157.217132	12.921100	0.095238	29.289564	0.196446	13.886030
1697.183000	157.217132	12.918601	0.095240	29.283899	0.196449	13.883344
1697.203000	157.217132	12.923332	0.095237	29.294624	0.196443	13.888429
1697.223000	157.217132	12.918516	0.095240	29.283708	0.196449	13.883253
1697.243000	157.217132	12.920489	0.095239	29.288179	0.196447	13.885373
1697.263000	157.217132	12.919282	0.095239	29.285444	0.196448	13.884076
1697.283000	157.217132	12.924536	0.095236	29.297354	0.196441	13.889723
1697.303000	157.217132	12.921899	0.095238	29.291376	0.196445	13.886889
1697.323000	157.217132	12.920476	0.095239	29.288149	0.196447	13.885359
1697.343000	157.217132	12.917751	0.095240	29.281974	0.196450	13.882431
1697.363000	157.217132	12.918978	0.095239	29.284753	0.196449	13.883749
1697.383000	157.217132	12.914934	0.095242	29.275587	0.196454	13.879403
1697.403000	157.217132	12.918039	0.095240	29.282625	0.196450	13.882740
1697.423000	157.217132	12.919295	0.095239	29.285473	0.196448	13.884090
1697.443000	157.217132	12.918464	0.095240	29.283588	0.196449	13.883197
1697.463000	157.217132	12.917870	0.095240	29.282244	0.196450	13.882559
1697.483000	157.217132	12.918584	0.095240	29.283860	0.196449	13.883326
1697.503000	157.217132	12.917469	0.095240	29.281333	0.196451	13.882127
1697.523000	157.217132	12.914651	0.095242	29.274945	0.196454	13.879099
1697.543000	157.217132	12.913918	0.095243	29.273285	0.196455	13.878312
1697.563000	157.217132	12.913042	0.095243	29.271298	0.196456	13.877370
1697.583000	157.217132	12.916408	0.095241	29.278929	0.196452	13.880988
1697.603000	157.217132	12.920369	0.095239	29.287907	0.196447	13.885244
1697.623000	157.217132	12.914878	0.095242	29.275460	0.196454	13.879343
1697.643000	157.217132	12.917123	0.095241	29.280548	0.196451	13.881755
1697.663000	157.217132	12.913896	0.095243	29.273234	0.196455	13.878288
1697.683000	157.217132	12.919018	0.095239	29.284846	0.196449	13.883793
1697.703000	157.217132	12.921602	0.095238	29.290703	0.196445	13.886570
1697.723000	157.217132	12.920699	0.095238	29.288656	0.196446	13.885599
1697.743000	157.217132	12.913699	0.095243	29.272787	0.196456	13.878076
1697.763000	157.217132	12.920085	0.095239	29.287264	0.196447	13.884939
1697.783000	157.217132	12.919359	0.095239	29.285618	0.196448	13.884159
1697.803000	157.217132	12.918539	0.095240	29.283759	0.196449	13.883277
1697.823000	157.217212	12.914640	0.095242	29.274922	0.196454	13.879088
1697.843000	157.217132	12.917306	0.095241	29.280964	0.196451	13.881952
1697.863000	157.217132	12.919078	0.095239	29.284981	0.196449	13.883857
1697.883000	157.217132	12.915170	0.095242	29.276122	0.196454	13.879657
1697.903000	157.217132	12.917057	0.095241	29.280400	0.196451	13.881685
1697.923000	157.217132	12.918398	0.095240	29.283439	0.196449	13.883126
1697.943000	157.217132	12.915108	0.095242	29.275982	0.196454	13.879590
1697.963000	157.217132	12.920701	0.095238	29.288659	0.196446	13.885601
1697.983000	157.217132	12.917941	0.095240	29.282403	0.196450	13.882635
1698.003000	157.217132	12.915867	0.095242	29.277702	0.196453	13.880406
1698.023000	157.217132	12.913511	0.095243	29.272361	0.196456	13.877874
1698.043000	157.217132	12.913412	0.095243	29.272137	0.196456	13.877768
1698.063000	157.217132	12.909454	0.095246	29.263165	0.196461	13.873514
1698.083000	157.217132	12.916814	0.095241	29.279850	0.196452	13.881424
1698.103000	157.217132	12.920301	0.095239	29.287754	0.196447	13.885172
1698.123000	157.217132	12.919851	0.095239	29.286734	0.196447	13.884688
1698.143000	157.217132	12.914644	0.095242	29.274931	0.196454	13.879092
1698.163000	157.217132	12.919615	0.095239	29.286197	0.196448	13.884434
1698.183000	157.217132	12.920015	0.095239	29.287105	0.196447	13.884864
1698.203000	157.217132	12.920374	0.095239	29.287918	0.196447	13.885249
1698.223000	157.217132	12.918389	0.095240	29.283419	0.196449	13.883116
1698.243000	157.217132	12.924364	0.095236	29.296964	0.196442	13.889538
1698.263000	157.217132	12.918919	0.095240	29.284622	0.196449	13.883687
1698.283000	157.217132	12.914409	0.095242	29.274397	0.196455	13.878839
1698.303000	157.217212	12.913583	0.095243	29.272526	0.196456	13.877952
1698.323000	157.217132	12.916603	0.095241	29.279371	0.196452	13.881197
1698.343000	157.217132	12.912935	0.095243	29.271055	0.196457	13.877255
1698.363000	157.217132	12.906639	0.095248	29.256784	0.196465	13.870489
1698.383000	157.217132	12.920403	0.095239	29.287985	0.196447	13.885281
1698.403000	157.217132	12.911909	0.095244	29.268731	0.196458	13.876153
1698.423000	157.217132	12.916130	0.095241	29.278298	0.196452	13.880688
1698.443000	157.217132	12.914092	0.095243	29.273679	0.196455	13.878499
1698.463000	157.217132	12.912689	0.095244	29.270499	0.196457	13.876991
1698.483000	157.217132	12.916149	0.095241	29.278343	0.196452	13.880710
1698.503000	157.217132	12.916741	0.095241	29.279684	0.196452	13.881346
1698.523000	157.217212	12.908709	0.095246	29.261477	0.196462	13.872714
1698.543000	157.217132	12.910581	0.095245	29.265721	0.196460	13.874726
1698.563000	157.217132	12.913767	0.095243	29.272942	0.196456	13.878149
1698.583000	157.217132	12.912523	0.095244	29.270123	0.196457	13.876813
1698.603000	157.217132	12.918635	0.095240	29.283976	0.196449	13.883380
1698.623000	157.217132	12.916107	0.095241	29.278247	0.196452	13.880664
1698.643000	157.217132	12.913688	0.095243	29.272762	0.196456	13.878064
1698.663000	157.217132	12.913558	0.095243	29.272468	0.196456	13.877925
1698.683000	157.217132	12.913791	0.095243	29.272996	0.196455	13.878175
1698.703000	157.217132	12.920021	0.095239	29.287119	0.196447	13.884871
1698.723000	157.217132	12.914374	0.095242	29.274318	0.196455	13.878802
1698.743000	157.217132	12.918565	0.095240	29.283817	0.196449	13.883305
1698.763000	157.217132	12.924188	0.095236	29.296564	0.196442	13.889348
1698.783000	157.217132	12.916454	0.095241	29.279033	0.196452	13.881037
1698.803000	157.217132	12.917726	0.095240	29.281916	0.196450	13.882404
1698.823000	157.217132	12.918954	0.095240	29.284700	0.196449	13.883724
1698.843000	157.217132	12.914418	0.095242	29.274419	0.196455	13.878849
1698.863000	157.217132	12.910722	0.095245	29.266039	0.196460	13.874876
1698.883000	157.217132	12.910122	0.095245	29.264679	0.196460	13.874232
1698.903000	157.217132	12.918335	0.095240	29.283297	0.196449	13.883059
1698.923000	157.217132	12.912861	0.095243	29.270889	0.196457	13.877176
1698.943000	157.217132	12.921628	0.095238	29.290761	0.196445	13.886597
1698.963000	157.217132	12.912127	0.095244	29.269224	0.196458	13.876387
1698.983000	157.217132	12.917998	0.095240	29.282533	0.196450	13.882696
1699.003000	157.217132	12.913968	0.095243	29.273398	0.196455	13.878366
1699.023000	157.217132	12.916347	0.095241	29.278790	0.196452	13.880922
1699.043000	157.217132	12.912413	0.095244	29.269873	0.196457	13.876694
1699.063000	157.217212	12.915202	0.095242	29.276195	0.196454	13.879691
1699.083000	157.217132	12.914921	0.095242	29.275559	0.196454	13.879390
1699.103000	157.217132	12.912000	0.095244	29.268937	0.196458	13.876251
1699.123000	157.217212	12.912094	0.095244	29.269150	0.196458	13.876352
1699.143000	157.217132	12.910811	0.095245	29.266242	0.196459	13.874973
1699.163000	157.217132	12.916502	0.095241	29.279142	0.196452	13.881089
1699.183000	157.217132	12.916796	0.095241	29.279809	0.196452	13.881405
1699.203000	157.217132	12.915452	0.095242	29.276762	0.196453	13.879960
1699.223000	157.217132	12.912308	0.095244	29.269634	0.196457	13.876581
1699.243000	157.217132	12.911050	0.095245	29.266782	0.196459	13.875229
1699.263000	157.217132	12.912755	0.095244	29.270647	0.196457	13.877061
1699.283000	157.217132	12.914685	0.095242	29.275024	0.196454	13.879136
1699.303000	157.217132	12.914071	0.095243	29.273631	0.196455	13.878476
1699.323000	157.217132	12.913274	0.095243	29.271823	0.196456	13.877619
1699.343000	157.217132	12.916188	0.095241	29.278429	0.196452	13.880751
1699.363000	157.217132	12.910369	0.095245	29.265239	0.196460	13.874497
1699.383000	157.217132	12.913023	0.095243	29.271255	0.196457	13.877350
1699.403000	157.217132	12.919360	0.095239	29.285619	0.196448	13.884160
1699.423000	157.217132	12.917177	0.095241	29.280673	0.196451	13.881814
1699.443000	157.217132	12.916389	0.095241	29.278885	0.196452	13.880967
1699.463000	157.217132	12.922598	0.095237	29.292961	0.196444	13.887640
1699.483000	157.217132	12.913391	0.095243	29.272091	0.196456	13.877746
1699.503000	157.217132	12.912709	0.095244	29.270545	0.196457	13.877013
1699.523000	157.217132	12.912101	0.095244	29.269165	0.196458	13.876359
1699.543000	157.217132	12.914147	0.095243	29.273804	0.196455	13.878558
1699.563000	157.217132	12.919065	0.095239	29.284952	0.196449	13.883843
1699.583000	157.217132	12.912412	0.095244	29.269870	0.196457	13.876693
1699.603000	157.217132	12.921764	0.095238	29.291069	0.196445	13.886743
1699.623000	157.217132	12.912456	0.095244	29.269971	0.196457	13.876741
1699.643000	157.217212	12.914939	0.095242	29.275599	0.196454	13.879409
1699.663000	157.217132	12.916113	0.095241	29.278261	0.196452	13.880671
1699.683000	157.217132	12.917351	0.095241	29.281066	0.196451	13.882001
1699.703000	157.217132	12.910921	0.095245	29.266490	0.196459	13.875091
1699.723000	157.217132	12.915256	0.095242	29.276316	0.196454	13.879749
1699.743000	157.217132	12.913414	0.095243	29.272141	0.196456	13.877770
1699.763000	157.217132	12.922546	0.095237	29.292843	0.196444	13.887584
1699.783000	157.217132	12.918250	0.095240	29.283104	0.196450	13.882967
1699.803000	157.217132	12.916375	0.095241	29.278855	0.196452	13.880953
1699.823000	157.217132	12.913008	0.095243	29.271221	0.196457	13.877334
1699.843000	157.217132	12.912340	0.095244	29.269707	0.196457	13.876616
1699.863000	157.217212	12.917942	0.095240	29.282406	0.196450	13.882636
1699.883000	157.217132	12.913928	0.095243	29.273307	0.196455	13.878323
1699.903000	157.217212	12.918335	0.095240	29.283297	0.196450	13.883059
1699.923000	157.217132	12.913524	0.095243	29.272392	0.196456	13.877888
1699.943000	157.217132	12.918526	0.095240	29.283731	0.196449	13.883264
1699.963000	157.217132	12.918302	0.095240	29.283222	0.196450	13.883023
1699.983000	157.217132	12.917436	0.095241	29.281260	0.196451	13.882093
1700.003000	157.217132	12.916485	0.095241	29.279104	0.196452	13.881071
1700.023000	157.217132	12.914051	0.095243	29.273587	0.196455	13.878455
1700.043000	157.217132	12.917632	0.095240	29.281703	0.196450	13.882303
1700.063000	157.217132	12.913269	0.095243	29.271813	0.196456	13.877614
1700.083000	157.217132	12.917365	0.095241	29.281098	0.196451	13.882016
1700.103000	157.217212	12.916822	0.095241	29.279868	0.196452	13.881433
1700.123000	157.217132	12.912976	0.095243	29.271149	0.196457	13.877299
1700.143000	157.217132	12.917259	0.095241	29.280858	0.196451	13.881902
1700.163000	157.217132	12.920277	0.095239	29.287699	0.196447	13.885146
1700.183000	157.217132	12.915035	0.095242	29.275817	0.196454	13.879512
1700.203000	157.217132	12.918752	0.095240	29.284243	0.196449	13.883507
1700.223000	157.217132	12.915151	0.095242	29.276079	0.196454	13.879637
1700.243000	157.217132	12.916294	0.095241	29.278670	0.196452	13.880865
1700.263000	157.217132	12.918068	0.095240	29.282691	0.196450	13.882771
1700.283000	157.217132	12.918271	0.095240	29.283152	0.196450	13.882990
1700.303000	157.217132	12.917647	0.095240	29.281738	0.196450	13.882320
1700.323000	157.217132	12.922046	0.095237	29.291709	0.196445	13.887047
1700.343000	157.217132	12.913165	0.095243	29.271577	0.196456	13.877502
1700.363000	157.217132	12.917115	0.095241	29.280531	0.196451	13.881747
1700.383000	157.217212	12.915237	0.095242	29.276274	0.196454	13.879729
1700.403000	157.217132	12.914788	0.095242	29.275256	0.196454	13.879246
1700.423000	157.217132	12.914044	0.095243	29.273570	0.196455	13.878447
1700.443000	157.217132	12.920743	0.095238	29.288755	0.196446	13.885646
1700.463000	157.217132	12.918783	0.095240	29.284313	0.196449	13.883540
1700.483000	157.217132	12.918922	0.095240	29.284628	0.196449	13.883689
1700.503000	157.217132	12.918809	0.095240	29.284372	0.196449	13.883568
1700.523000	157.217132	12.918440	0.095240	29.283534	0.196449	13.883171
1700.543000	157.217132	12.910772	0.095245	29.266153	0.196459	13.874931
1700.563000	157.217132	12.910078	0.095245	29.264580	0.196460	13.874185
1700.583000	157.217132	12.913932	0.095243	29.273316	0.196455	13.878327
1700.603000	157.217132	12.915081	0.095242	29.275922	0.196454	13.879562
1700.623000	157.217132	12.908128	0.095247	29.260159	0.196463	13.872089
1700.643000	157.217132	12.908324	0.095246	29.260605	0.196463	13.872300
1700.663000	157.217132	12.911141	0.095245	29.266989	0.196459	13.875327
1700.683000	157.217132	12.906783	0.095247	29.257112	0.196465	13.870644
1700.703000	157.217132	12.910298	0.095245	29.265079	0.196460	13.874421
1700.723000	157.217132	12.906701	0.095248	29.256924	0.196465	13.870555
1700.743000	157.217212	12.910030	0.095245	29.264472	0.196461	13.874134
1700.763000	157.217132	12.910342	0.095245	29.265178	0.196460	13.874468
1700.783000	157.217132	12.915090	0.095242	29.275941	0.196454	13.879571
1700.803000	157.217132	12.906951	0.095247	29.257492	0.196465	13.870825
1700.823000	157.217132	12.915509	0.095242	29.276892	0.196453	13.880022
1700.843000	157.217132	12.919583	0.095239	29.286127	0.196448	13.884400
1700.863000	157.217132	12.910921	0.095245	29.266490	0.196459	13.875091
1700.883000	157.217132	12.921585	0.095238	29.290665	0.196445	13.886551
1700.903000	157.217132	12.912287	0.095244	29.269588	0.196457	13.876559
1700.923000	157.217132	12.912756	0.095244	29.270651	0.196457	13.877063
1700.943000	157.217132	12.911770	0.095244	29.268415	0.196458	13.876003
1700.963000	157.217132	12.912473	0.095244	29.270009	0.196457	13.876759
1700.983000	157.217212	12.910199	0.095245	29.264855	0.196460	13.874315
1701.003000	157.217132	12.912130	0.095244	29.269232	0.196458	13.876390
1701.023000	157.217132	12.916632	0.095241	29.279436	0.196452	13.881228
1701.043000	157.217132	12.916706	0.095241	29.279603	0.196452	13.881307
1701.063000	157.217132	12.914469	0.095242	29.274533	0.196455	13.878904
1701.083000	157.217132	12.913640	0.095243	29.272655	0.196456	13.878013
1701.103000	157.217132	12.914408	0.095242	29.274396	0.196455	13.878839
1701.123000	157.217132	12.908615	0.095246	29.261264	0.196462	13.872613
1701.143000	157.217132	12.906604	0.095248	29.256705	0.196465	13.870451
1701.163000	157.217132	12.914127	0.095243	29.273757	0.196455	13.878536
1701.183000	157.217132	12.912576	0.095244	29.270243	0.196457	13.876870
1701.203000	157.217132	12.907203	0.095247	29.258063	0.196464	13.871095
1701.223000	157.217132	12.912754	0.095244	29.270646	0.196457	13.877061
1701.243000	157.217132	12.914944	0.095242	29.275611	0.196454	13.879415
1701.263000	157.217132	12.913035	0.095243	29.271283	0.196456	13.877363
1701.283000	157.217212	12.912833	0.095244	29.270825	0.196457	13.877145
1701.303000	157.217132	12.912355	0.095244	29.269741	0.196457	13.876632
1701.323000	157.217132	12.907754	0.095247	29.259311	0.196463	13.871687
1701.343000	157.217132	12.914826	0.095242	29.275342	0.196454	13.879287
1701.363000	157.217132	12.909675	0.095246	29.263666	0.196461	13.873751
1701.383000	157.217132	12.912796	0.095244	29.270740	0.196457	13.877105
1701.403000	157.217132	12.911495	0.095244	29.267793	0.196459	13.875708
1701.423000	157.217132	12.907169	0.095247	29.257987	0.196464	13.871059
1701.443000	157.217132	12.910474	0.095245	29.265477	0.196460	13.874610
1701.463000	157.217132	12.906450	0.095248	29.256355	0.196465	13.870285
1701.483000	157.217132	12.907319	0.095247	29.258325	0.196464	13.871220
1701.503000	157.217132	12.905139	0.095249	29.253383	0.196467	13.868876
1701.523000	157.217132	12.905535	0.095248	29.254282	0.196466	13.869303
1701.543000	157.217132	12.904333	0.095249	29.251558	0.196468	13.868011
1701.563000	157.217132	12.912913	0.095243	29.271006	0.196457	13.877231
1701.583000	157.217132	12.907583	0.095247	29.258923	0.196464	13.871503
1701.603000	157.217132	12.910302	0.095245	29.265088	0.196460	13.874426
1701.623000	157.217132	12.905345	0.095248	29.253850	0.196467	13.869098
1701.643000	157.217132	12.911294	0.095245	29.267336	0.196459	13.875492
1701.663000	157.217132	12.910080	0.095245	29.264585	0.196460	13.874187
1701.683000	157.217132	12.910741	0.095245	29.266084	0.196460	13.874898
1701.703000	157.217132	12.910422	0.095245	29.265360	0.196460	13.874555
1701.723000	157.217132	12.913516	0.095243	29.272374	0.196456	13.877880
1701.743000	157.217132	12.915833	0.095242	29.277625	0.196453	13.880369
1701.763000	157.217132	12.911989	0.095244	29.268912	0.196458	13.876239
1701.783000	157.217132	12.909891	0.095245	29.264156	0.196461	13.873984
1701.803000	157.217132	12.908342	0.095246	29.260644	0.196463	13.872319
1701.823000	157.217132	12.905140	0.095249	29.253387	0.196467	13.868878
1701.843000	157.217132	12.909071	0.095246	29.262298	0.196462	13.873103
1701.863000	157.217132	12.908062	0.095247	29.260010	0.196463	13.872018
1701.883000	157.217132	12.906425	0.095248	29.256299	0.196465	13.870259
1701.903000	157.217212	12.902612	0.095250	29.247655	0.196470	13.866161
1701.923000	157.217132	12.909393	0.095246	29.263027	0.196461	13.873449
1701.943000	157.217132	12.910444	0.095245	29.265409	0.196460	13.874578
1701.963000	157.217132	12.906406	0.095248	29.256256	0.196465	13.870239
1701.983000	157.217132	12.910026	0.095245	29.264461	0.196460	13.874128
1702.003000	157.217132	12.905710	0.095248	29.254678	0.196466	13.869490
1702.023000	157.217132	12.909133	0.095246	29.262438	0.196462	13.873169
1702.043000	157.217132	12.910293	0.095245	29.265068	0.196460	13.874416
1702.063000	157.217132	12.913223	0.095243	29.271708	0.196456	13.877564
1702.083000	157.217132	12.909132	0.095246	29.262436	0.196462	13.873168
1702.103000	157.217132	12.913351	0.095243	29.271999	0.196456	13.877702
1702.123000	157.217132	12.907621	0.095247	29.259009	0.196464	13.871544
1702.143000	157.217132	12.907415	0.095247	29.258543	0.196464	13.871323
1702.163000	157.217132	12.906527	0.095248	29.256529	0.196465	13.870368
1702.183000	157.217212	12.900666	0.095251	29.243244	0.196473	13.864070
1702.203000	157.217132	12.910292	0.095245	29.265065	0.196460	13.874415
1702.223000	157.217132	12.903599	0.095250	29.249893	0.196469	13.867222
1702.243000	157.217132	12.909155	0.095246	29.262489	0.196462	13.873193
1702.263000	157.217132	12.908882	0.095246	29.261870	0.196462	13.872900
1702.283000	157.217132	12.907062	0.095247	29.257743	0.196464	13.870944
1702.303000	157.217132	12.907785	0.095247	29.259383	0.196463	13.871721
1702.323000	157.217132	12.912851	0.095243	29.270867	0.196457	13.877165
1702.343000	157.217132	12.910999	0.095245	29.266667	0.196459	13.875174
1702.363000	157.217132	12.910163	0.095245	29.264772	0.196460	13.874276
1702.383000	157.217132	12.913827	0.095243	29.273078	0.196455	13.878214
1702.403000	157.217132	12.908393	0.095246	29.260760	0.196463	13.872374
1702.423000	157.217132	12.909852	0.095245	29.264067	0.196461	13.873942
1702.443000	157.217132	12.907670	0.095247	29.259121	0.196464	13.871597
1702.463000	157.217132	12.909855	0.095245	29.264073	0.196461	13.873945
1702.483000	157.217132	12.910543	0.095245	29.265633	0.196460	13.874684
1702.503000	157.217132	12.910697	0.095245	29.265984	0.196460	13.874850
1702.523000	157.217132	12.903109	0.095250	29.248783	0.196470	13.866696
1702.543000	157.217132	12.909476	0.095246	29.263216	0.196461	13.873538
1702.563000	157.217132	12.910329	0.095245	29.265150	0.196460	13.874455
1702.583000	157.217132	12.906657	0.095248	29.256824	0.196465	13.870508
1702.603000	157.217132	12.904891	0.095249	29.252822	0.196467	13.868610
1702.623000	157.217132	12.909907	0.095245	29.264193	0.196461	13.874001
1702.643000	157.217132	12.907501	0.095247	29.258738	0.196464	13.871415
1702.663000	157.217132	12.901733	0.095251	29.245663	0.196471	13.865216
1702.683000	157.217132	12.907555	0.095247	29.258861	0.196464	13.871473
1702.703000	157.217132	12.904649	0.095249	29.252274	0.196468	13.868351
1702.723000	157.217132	12.911002	0.095245	29.266675	0.196459	13.875178
1702.743000	157.217132	12.910525	0.095245	29.265592	0.196460	13.874665
1702.763000	157.217132	12.901505	0.095251	29.245146	0.196472	13.864972
1702.783000	157.217132	12.906890	0.095247	29.257354	0.196465	13.870759
1702.803000	157.217132	12.904544	0.095249	29.252035	0.196468	13.868238
1702.823000	157.217132	12.906359	0.095248	29.256149	0.196465	13.870188
1702.843000	157.217132	12.906565	0.095248	29.256617	0.196465	13.870410
1702.863000	157.217212	12.899398	0.095252	29.240371	0.196475	13.862708
1702.883000	157.217132	12.902541	0.095250	29.247496	0.196470	13.866085
1702.903000	157.217132	12.904056	0.095249	29.250929	0.196468	13.867713
1702.923000	157.217132	12.907036	0.095247	29.257684	0.196464	13.870915
1702.943000	157.217132	12.902220	0.095250	29.246767	0.196471	13.865740
1702.963000	157.217132	12.903005	0.095250	29.248546	0.196470	13.866583
1702.983000	157.217132	12.907118	0.095247	29.257870	0.196464	13.871004
1703.003000	157.217132	12.908137	0.095247	29.260180	0.196463	13.872099
1703.023000	157.217132	12.901339	0.095251	29.244771	0.196472	13.864793
1703.043000	157.217132	12.904695	0.095249	29.252377	0.196467	13.868400
1703.063000	157.217132	12.905687	0.095248	29.254627	0.196466	13.869466
1703.083000	157.217132	12.913986	0.095243	29.273438	0.196455	13.878384
1703.103000	157.217132	12.905490	0.095248	29.254179	0.196466	13.869254
1703.123000	157.217132	12.910207	0.095245	29.264872	0.196460	13.874323
1703.143000	157.217132	12.904909	0.095249	29.252864	0.196467	13.868630
1703.163000	157.217132	12.906560	0.095248	29.256604	0.196465	13.870404
1703.183000	157.217132	12.911949	0.095244	29.268821	0.196458	13.876196
1703.203000	157.217132	12.909870	0.095245	29.264109	0.196461	13.873962
1703.223000	157.217132	12.909049	0.095246	29.262248	0.196462	13.873079
1703.243000	157.217132	12.911809	0.095244	29.268503	0.196458	13.876045
1703.263000	157.217132	12.905777	0.095248	29.254831	0.196466	13.869563
1703.283000	157.217132	12.902422	0.095250	29.247225	0.196470	13.865957
1703.303000	157.217132	12.904286	0.095249	29.251451	0.196468	13.867961
1703.323000	157.217132	12.911968	0.095244	29.268864	0.196458	13.876216
1703.343000	157.217132	12.907929	0.095247	29.259709	0.196463	13.871875
1703.363000	157.217132	12.907535	0.095247	29.258815	0.196464	13.871452
1703.383000	157.217132	12.910046	0.095245	29.264507	0.196460	13.874150
1703.403000	157.217132	12.913102	0.095243	29.271436	0.196456	13.877435
1703.423000	157.217132	12.906802	0.095247	29.257154	0.196465	13.870664
1703.443000	157.217132	12.903421	0.095250	29.249490	0.196469	13.867031
1703.462000	157.217132	12.903317	0.095250	29.249255	0.196469	13.866919
1703.482000	157.217132	12.909170	0.095246	29.262521	0.196462	13.873209
1703.502000	157.217132	12.906189	0.095248	29.255765	0.196466	13.870006
1703.522000	157.217132	12.910948	0.095245	29.266553	0.196459	13.875120
1703.542000	157.217132	12.907158	0.095247	29.257960	0.196464	13.871046
1703.562000	157.217132	12.908660	0.095246	29.261365	0.196462	13.872661
1703.582000	157.217132	12.902041	0.095251	29.246362	0.196471	13.865548
1703.602000	157.217212	12.903483	0.095250	29.249630	0.196469	13.867097
1703.622000	157.217132	12.909779	0.095245	29.263903	0.196461	13.873864
1703.642000	157.217132	12.905492	0.095248	29.254184	0.196466	13.869256
1703.662000	157.217132	12.905763	0.095248	29.254798	0.196466	13.869547
1703.682000	157.217132	12.906296	0.095248	29.256006	0.196465	13.870120
1703.702000	157.217132	12.908121	0.095247	29.260144	0.196463	13.872082
1703.722000	157.217132	12.905153	0.095249	29.253417	0.196467	13.868892
1703.742000	157.217132	12.911740	0.095244	29.268348	0.196458	13.875971
1703.762000	157.217132	12.904459	0.095249	29.251842	0.196468	13.868146
1703.782000	157.217132	12.906728	0.095247	29.256986	0.196465	13.870585
1703.802000	157.217132	12.902490	0.095250	29.247380	0.196470	13.866030
1703.822000	157.217132	12.909086	0.095246	29.262332	0.196462	13.873119
1703.842000	157.217132	12.905199	0.095248	29.253521	0.196467	13.868942
1703.862000	157.217132	12.908589	0.095246	29.261205	0.196462	13.872585
1703.882000	157.217132	12.903883	0.095249	29.250537	0.196469	13.867527
1703.902000	157.217212	12.904795	0.095249	29.252605	0.196467	13.868507
1703.922000	157.217132	12.907212	0.095247	29.258082	0.196464	13.871104
1703.942000	157.217132	12.906726	0.095247	29.256982	0.196465	13.870583
1703.962000	157.217132	12.912179	0.095244	29.269342	0.196458	13.876442
1703.982000	157.217212	12.910307	0.095245	29.265099	0.196460	13.874431
1704.002000	157.217212	12.906231	0.095248	29.255860	0.196466	13.870051
1704.022000	157.217132	12.910493	0.095245	29.265520	0.196460	13.874631
1704.042000	157.217132	12.908162	0.095247	29.260237	0.196463	13.872126
1704.062000	157.217132	12.904116	0.095249	29.251066	0.196468	13.867778
1704.082000	157.217132	12.908486	0.095246	29.260971	0.196462	13.872474
1704.102000	157.217132	12.901184	0.095251	29.244419	0.196472	13.864627
1704.122000	157.217132	12.902482	0.095250	29.247362	0.196470	13.866022
1704.142000	157.217132	12.899980	0.095252	29.241689	0.196474	13.863332
1704.162000	157.217212	12.905899	0.095248	29.255107	0.196466	13.869694
1704.182000	157.217132	12.904656	0.095249	29.252290	0.196468	13.868358
1704.202000	157.217132	12.901524	0.095251	29.245189	0.196472	13.864992
1704.222000	157.217132	12.903718	0.095249	29.250163	0.196469	13.867350
1704.242000	157.217132	12.904758	0.095249	29.252521	0.196467	13.868468
1704.262000	157.217132	12.904113	0.095249	29.251059	0.196468	13.867775
1704.282000	157.217132	12.900234	0.095252	29.242266	0.196473	13.863606
1704.302000	157.217132	12.906208	0.095248	29.255808	0.196465	13.870026
1704.322000	157.217132	12.904860	0.095249	29.252751	0.196467	13.868577
1704.342000	157.217132	12.903888	0.095249	29.250547	0.196469	13.867532
1704.362000	157.217132	12.898020	0.095253	29.237248	0.196476	13.861227
1704.382000	157.217132	12.903358	0.095250	29.249346	0.196469	13.866963
1704.402000	157.217132	12.899025	0.095253	29.239525	0.196475	13.862307
[truncated: 1,002 more rows]
