# Supplementary material for: Stress relaxation in the presence of sudden strain bursts: Methodology and stress relaxation data of microcast aluminium microwires
Source: Data Brief. 2018 Nov 14;21:2134–41. doi: 10.1016/j.dib.2018.11.047 (PMC6265499; doi:10.1016/j.dib.2018.11.047)
Supplement: Supplementary file 2 — Supplementary material [file mmc2.zip › Data in brief/Annealed/AN_27_2/Stress relaxation txt files/An_27_2_Relaxcycle0021.txt]

Time[s]	Motordispl[�m]	Force[mN]	EngStrain	EngStress[MPa]	Shearstrain	Shearstress [MPa]
1774.598000	172.257300	13.998840	0.104452	31.732586	0.215045	15.044254
1774.618000	172.257380	14.004188	0.104449	31.744711	0.215038	15.050002
1774.638000	172.257461	14.005072	0.104448	31.746714	0.215037	15.050952
1774.658000	172.257461	13.994630	0.104455	31.723044	0.215050	15.039730
1774.678000	172.257461	13.988355	0.104459	31.708820	0.215059	15.032986
1774.698000	172.257461	13.979833	0.104465	31.689501	0.215070	15.023827
1774.718000	172.257461	13.978842	0.104466	31.687255	0.215071	15.022763
1774.738000	172.257461	13.977608	0.104466	31.684459	0.215073	15.021437
1774.758000	172.257461	13.975302	0.104468	31.679230	0.215076	15.018958
1774.778000	172.257461	13.972128	0.104470	31.672035	0.215080	15.015547
1774.798000	172.257461	13.965776	0.104474	31.657636	0.215088	15.008720
1774.818000	172.257461	13.969952	0.104471	31.667104	0.215083	15.013209
1774.838000	172.257461	13.960961	0.104477	31.646724	0.215095	15.003547
1774.858000	172.257461	13.938549	0.104492	31.595919	0.215124	14.979461
1774.878000	172.257461	13.926897	0.104499	31.569505	0.215139	14.966938
1774.898000	172.257461	13.873146	0.104535	31.447663	0.215210	14.909173
1774.918000	172.257461	13.859166	0.104544	31.415973	0.215229	14.894149
1774.938000	172.257461	13.861738	0.104542	31.421804	0.215225	14.896914
1774.958000	172.257461	13.854478	0.104547	31.405346	0.215235	14.889111
1774.978000	172.257461	13.860484	0.104543	31.418961	0.215227	14.895566
1774.998000	172.257461	13.856423	0.104545	31.409757	0.215232	14.891202
1775.018000	172.257461	13.855735	0.104546	31.408197	0.215233	14.890462
1775.038000	172.257461	13.854146	0.104547	31.404594	0.215235	14.888754
1775.058000	172.257461	13.857234	0.104545	31.411593	0.215231	14.892073
1775.078000	172.257461	13.852164	0.104548	31.400102	0.215238	14.886625
1775.098000	172.257461	13.853492	0.104547	31.403111	0.215236	14.888051
1775.118000	172.257461	13.855966	0.104546	31.408719	0.215233	14.890710
1775.138000	172.257461	13.852384	0.104548	31.400600	0.215237	14.886861
1775.158000	172.257461	13.853390	0.104547	31.402881	0.215236	14.887942
1775.178000	172.257461	13.849266	0.104550	31.393533	0.215242	14.883510
1775.198000	172.257461	13.848160	0.104551	31.391026	0.215243	14.882322
1775.218000	172.257461	13.848978	0.104550	31.392879	0.215242	14.883200
1775.238000	172.257461	13.848405	0.104551	31.391580	0.215243	14.882585
1775.258000	172.257461	13.854956	0.104546	31.406430	0.215234	14.889625
1775.278000	172.257461	13.851232	0.104549	31.397989	0.215239	14.885623
1775.298000	172.257461	13.844492	0.104553	31.382710	0.215248	14.878379
1775.318000	172.257461	13.841814	0.104555	31.376639	0.215251	14.875501
1775.338000	172.257461	13.838699	0.104557	31.369580	0.215255	14.872154
1775.358000	172.257461	13.831446	0.104562	31.353139	0.215265	14.864360
1775.378000	172.257461	13.827443	0.104564	31.344064	0.215270	14.860057
1775.398000	172.257461	13.834401	0.104560	31.359836	0.215261	14.867535
1775.418000	172.257461	13.834496	0.104560	31.360052	0.215261	14.867637
1775.438000	172.257461	13.834985	0.104559	31.361160	0.215260	14.868162
1775.458000	172.257461	13.829783	0.104563	31.349369	0.215267	14.862573
1775.478000	172.257461	13.829797	0.104563	31.349400	0.215267	14.862587
1775.498000	172.257461	13.826851	0.104565	31.342722	0.215271	14.859421
1775.518000	172.257461	13.821586	0.104568	31.330788	0.215278	14.853763
1775.538000	172.257461	13.815549	0.104572	31.317102	0.215286	14.847275
1775.558000	172.257461	13.811186	0.104575	31.307213	0.215292	14.842586
1775.578000	172.257461	13.812391	0.104574	31.309944	0.215290	14.843881
1775.598000	172.257461	13.813710	0.104573	31.312935	0.215288	14.845299
1775.618000	172.257461	13.809580	0.104576	31.303571	0.215294	14.840860
1775.638000	172.257461	13.807171	0.104578	31.298110	0.215297	14.838271
1775.658000	172.257461	13.811172	0.104575	31.307180	0.215292	14.842571
1775.678000	172.257461	13.812708	0.104574	31.310662	0.215290	14.844222
1775.698000	172.257461	13.811557	0.104575	31.308054	0.215291	14.842985
1775.718000	172.257461	13.807824	0.104577	31.299591	0.215296	14.838973
1775.738000	172.257461	13.810106	0.104576	31.304764	0.215293	14.841425
1775.758000	172.257461	13.811967	0.104574	31.308984	0.215291	14.843426
1775.778000	172.257461	13.797288	0.104584	31.275709	0.215310	14.827651
1775.798000	172.257461	13.804619	0.104579	31.292327	0.215300	14.835529
1775.818000	172.257461	13.804805	0.104579	31.292749	0.215300	14.835729
1775.838000	172.257461	13.800445	0.104582	31.282864	0.215306	14.831043
1775.858000	172.257461	13.800494	0.104582	31.282976	0.215306	14.831096
1775.878000	172.257461	13.801685	0.104581	31.285675	0.215304	14.832375
1775.898000	172.257461	13.798423	0.104583	31.278282	0.215308	14.828871
1775.918000	172.257461	13.797292	0.104584	31.275717	0.215310	14.827654
1775.938000	172.257461	13.800024	0.104582	31.281910	0.215306	14.830591
1775.958000	172.257461	13.795307	0.104585	31.271219	0.215312	14.825522
1775.978000	172.257461	13.790606	0.104588	31.260563	0.215319	14.820470
1775.998000	172.257461	13.787161	0.104591	31.252754	0.215323	14.816768
1776.018000	172.257461	13.793250	0.104587	31.266556	0.215315	14.823311
1776.038000	172.257461	13.787048	0.104591	31.252496	0.215323	14.816646
1776.058000	172.257461	13.791984	0.104587	31.263686	0.215317	14.821951
1776.078000	172.257461	13.790760	0.104588	31.260910	0.215318	14.820635
1776.098000	172.257461	13.789832	0.104589	31.258807	0.215320	14.819638
1776.118000	172.257461	13.791479	0.104588	31.262540	0.215317	14.821407
1776.138000	172.257461	13.787945	0.104590	31.254529	0.215322	14.817609
1776.158000	172.257461	13.783644	0.104593	31.244781	0.215328	14.812988
1776.178000	172.257461	13.783903	0.104593	31.245366	0.215327	14.813265
1776.198000	172.257461	13.778365	0.104596	31.232813	0.215335	14.807314
1776.218000	172.257461	13.778638	0.104596	31.233432	0.215334	14.807607
1776.238000	172.257461	13.782996	0.104593	31.243312	0.215329	14.812291
1776.258000	172.257461	13.783163	0.104593	31.243690	0.215328	14.812471
1776.278000	172.257461	13.784265	0.104593	31.246188	0.215327	14.813655
1776.298000	172.257461	13.783022	0.104593	31.243370	0.215329	14.812319
1776.318000	172.257461	13.778914	0.104596	31.234058	0.215334	14.807904
1776.338000	172.257461	13.779609	0.104596	31.235634	0.215333	14.808651
1776.358000	172.257461	13.783273	0.104593	31.243940	0.215328	14.812589
1776.378000	172.257461	13.783841	0.104593	31.245226	0.215328	14.813199
1776.398000	172.257461	13.781288	0.104594	31.239440	0.215331	14.810456
1776.418000	172.257461	13.786870	0.104591	31.252092	0.215324	14.816454
1776.438000	172.257461	13.779296	0.104596	31.234925	0.215334	14.808315
1776.458000	172.257461	13.778895	0.104596	31.234014	0.215334	14.807883
1776.478000	172.257461	13.781692	0.104594	31.240356	0.215330	14.810890
1776.498000	172.257461	13.780391	0.104595	31.237407	0.215332	14.809492
1776.518000	172.257461	13.781960	0.104594	31.240964	0.215330	14.811178
1776.538000	172.257461	13.780432	0.104595	31.237499	0.215332	14.809535
1776.558000	172.257461	13.785269	0.104592	31.248463	0.215326	14.814733
1776.578000	172.257461	13.782376	0.104594	31.241906	0.215329	14.811625
1776.598000	172.257461	13.782193	0.104594	31.241490	0.215330	14.811428
1776.618000	172.257461	13.780370	0.104595	31.237358	0.215332	14.809469
1776.638000	172.257461	13.777909	0.104597	31.231780	0.215335	14.806824
1776.658000	172.257461	13.781130	0.104595	31.239082	0.215331	14.810286
1776.678000	172.257461	13.779382	0.104596	31.235119	0.215333	14.808407
1776.698000	172.257461	13.775631	0.104598	31.226616	0.215338	14.804376
1776.718000	172.257461	13.774380	0.104599	31.223780	0.215340	14.803032
1776.738000	172.257461	13.780154	0.104595	31.236869	0.215332	14.809237
1776.758000	172.257461	13.775971	0.104598	31.227387	0.215338	14.804742
1776.778000	172.257461	13.776105	0.104598	31.227691	0.215338	14.804886
1776.798000	172.257461	13.779054	0.104596	31.234376	0.215334	14.808055
1776.818000	172.257461	13.771842	0.104601	31.218028	0.215343	14.800304
1776.838000	172.257461	13.775462	0.104598	31.226233	0.215339	14.804194
1776.858000	172.257542	13.775473	0.104598	31.226259	0.215339	14.804207
1776.878000	172.257461	13.774259	0.104599	31.223505	0.215340	14.802901
1776.898000	172.257461	13.767155	0.104604	31.207402	0.215349	14.795267
1776.918000	172.257461	13.767503	0.104603	31.208192	0.215349	14.795641
1776.938000	172.257461	13.764825	0.104605	31.202122	0.215353	14.792763
1776.958000	172.257461	13.764471	0.104605	31.201319	0.215353	14.792383
1776.978000	172.257461	13.763700	0.104606	31.199571	0.215354	14.791554
1776.998000	172.257461	13.762936	0.104606	31.197839	0.215355	14.790733
1777.018000	172.257461	13.762027	0.104607	31.195780	0.215356	14.789757
1777.038000	172.257461	13.764948	0.104605	31.202401	0.215352	14.792896
1777.058000	172.257461	13.771429	0.104601	31.217091	0.215344	14.799860
1777.078000	172.257461	13.769000	0.104602	31.211585	0.215347	14.797250
1777.098000	172.257461	13.768919	0.104603	31.211402	0.215347	14.797163
1777.118000	172.257461	13.764946	0.104605	31.202397	0.215352	14.792894
1777.138000	172.257461	13.761563	0.104607	31.194727	0.215357	14.789258
1777.158000	172.257461	13.766365	0.104604	31.205613	0.215351	14.794418
1777.178000	172.257461	13.763265	0.104606	31.198585	0.215355	14.791087
1777.198000	172.257461	13.759155	0.104609	31.189268	0.215360	14.786670
1777.218000	172.257461	13.757620	0.104610	31.185790	0.215362	14.785021
1777.238000	172.257461	13.758767	0.104609	31.188388	0.215361	14.786252
1777.258000	172.257461	13.761724	0.104607	31.195091	0.215357	14.789430
1777.278000	172.257461	13.766182	0.104604	31.205197	0.215351	14.794221
1777.298000	172.257461	13.761095	0.104608	31.193667	0.215357	14.788755
1777.318000	172.257542	13.764106	0.104606	31.200491	0.215354	14.791990
1777.338000	172.257542	13.762487	0.104607	31.196821	0.215356	14.790250
1777.358000	172.257461	13.760693	0.104608	31.192755	0.215358	14.788323
1777.378000	172.257461	13.763996	0.104606	31.200242	0.215354	14.791872
1777.398000	172.257542	13.765496	0.104605	31.203643	0.215352	14.793484
1777.418000	172.257542	13.763314	0.104606	31.198697	0.215355	14.791140
1777.438000	172.257461	13.762622	0.104607	31.197127	0.215355	14.790395
1777.458000	172.257542	13.760806	0.104608	31.193010	0.215358	14.788443
1777.478000	172.257542	13.757664	0.104610	31.185889	0.215362	14.785067
1777.498000	172.257542	13.760229	0.104608	31.191703	0.215359	14.787824
1777.518000	172.257542	13.763903	0.104606	31.200032	0.215354	14.791772
1777.538000	172.257542	13.760456	0.104608	31.192217	0.215358	14.788067
1777.558000	172.257542	13.757371	0.104610	31.185224	0.215362	14.784752
1777.578000	172.257542	13.760513	0.104608	31.192346	0.215358	14.788129
1777.598000	172.257542	13.761954	0.104607	31.195612	0.215356	14.789677
1777.618000	172.257542	13.754760	0.104612	31.179307	0.215366	14.781947
1777.638000	172.257542	13.760569	0.104608	31.192475	0.215358	14.788190
1777.658000	172.257542	13.760339	0.104608	31.191953	0.215359	14.787942
1777.678000	172.257542	13.755652	0.104611	31.181328	0.215365	14.782905
1777.698000	172.257542	13.757422	0.104610	31.185340	0.215362	14.784807
1777.718000	172.257542	13.751560	0.104614	31.172053	0.215370	14.778508
1777.738000	172.257542	13.758518	0.104609	31.187825	0.215361	14.785985
1777.758000	172.257542	13.759540	0.104609	31.190142	0.215360	14.787084
1777.778000	172.257542	13.755583	0.104611	31.181171	0.215365	14.782830
1777.798000	172.257542	13.759608	0.104609	31.190296	0.215360	14.787157
1777.818000	172.257542	13.760274	0.104608	31.191806	0.215359	14.787873
1777.838000	172.257542	13.755136	0.104612	31.180159	0.215365	14.782351
1777.858000	172.257542	13.757457	0.104610	31.185420	0.215362	14.784845
1777.878000	172.257542	13.753184	0.104613	31.175733	0.215368	14.780252
1777.898000	172.257542	13.751390	0.104614	31.171666	0.215370	14.778325
1777.918000	172.257542	13.756685	0.104611	31.183670	0.215363	14.784016
1777.938000	172.257542	13.756314	0.104611	31.182829	0.215364	14.783617
1777.958000	172.257542	13.748095	0.104616	31.164198	0.215375	14.774784
1777.978000	172.257542	13.751123	0.104614	31.171062	0.215371	14.778038
1777.998000	172.257542	13.757538	0.104610	31.185604	0.215362	14.784932
1778.018000	172.257542	13.755052	0.104612	31.179968	0.215365	14.782260
1778.038000	172.257542	13.749811	0.104615	31.168087	0.215372	14.776628
1778.058000	172.257542	13.743224	0.104619	31.153157	0.215381	14.769549
1778.078000	172.257542	13.746010	0.104618	31.159472	0.215377	14.772543
1778.098000	172.257542	13.743395	0.104619	31.153545	0.215381	14.769733
1778.118000	172.257542	13.746121	0.104617	31.159723	0.215377	14.772662
1778.138000	172.257542	13.744438	0.104619	31.155908	0.215379	14.770854
1778.158000	172.257542	13.745926	0.104618	31.159282	0.215377	14.772453
1778.178000	172.257542	13.745125	0.104618	31.157466	0.215379	14.771592
1778.198000	172.257542	13.741882	0.104620	31.150113	0.215383	14.768106
1778.218000	172.257542	13.740979	0.104621	31.148067	0.215384	14.767136
1778.238000	172.257542	13.739788	0.104622	31.145367	0.215386	14.765856
1778.258000	172.257542	13.745712	0.104618	31.158795	0.215378	14.772222
1778.278000	172.257542	13.741816	0.104620	31.149965	0.215383	14.768036
1778.298000	172.257542	13.743981	0.104619	31.154872	0.215380	14.770363
1778.318000	172.257542	13.740051	0.104621	31.145964	0.215385	14.766139
1778.338000	172.257542	13.740029	0.104621	31.145913	0.215385	14.766115
1778.358000	172.257542	13.743012	0.104619	31.152676	0.215381	14.769321
1778.378000	172.257542	13.739866	0.104622	31.145544	0.215385	14.765940
1778.398000	172.257542	13.744587	0.104618	31.156246	0.215379	14.771014
1778.418000	172.257542	13.735293	0.104625	31.135179	0.215391	14.761026
1778.438000	172.257542	13.738538	0.104622	31.142533	0.215387	14.764513
1778.458000	172.257542	13.739320	0.104622	31.144307	0.215386	14.765353
1778.478000	172.257542	13.744248	0.104619	31.155478	0.215380	14.770650
1778.498000	172.257542	13.740661	0.104621	31.147345	0.215384	14.766794
1778.518000	172.257542	13.739570	0.104622	31.144873	0.215386	14.765622
1778.538000	172.257542	13.737540	0.104623	31.140272	0.215389	14.763441
1778.558000	172.257542	13.739652	0.104622	31.145058	0.215386	14.765710
1778.578000	172.257542	13.741368	0.104621	31.148948	0.215383	14.767554
1778.598000	172.257542	13.737585	0.104623	31.140373	0.215388	14.763488
1778.618000	172.257542	13.737791	0.104623	31.140841	0.215388	14.763711
1778.638000	172.257542	13.737789	0.104623	31.140835	0.215388	14.763708
1778.658000	172.257542	13.743662	0.104619	31.154150	0.215380	14.770020
1778.678000	172.257542	13.740772	0.104621	31.147599	0.215384	14.766914
1778.698000	172.257542	13.735284	0.104625	31.135158	0.215391	14.761016
1778.718000	172.257542	13.742818	0.104620	31.152235	0.215382	14.769112
1778.738000	172.257542	13.732671	0.104626	31.129234	0.215395	14.758208
1778.758000	172.257542	13.739200	0.104622	31.144033	0.215386	14.765224
1778.778000	172.257542	13.741464	0.104620	31.149166	0.215383	14.767657
1778.798000	172.257542	13.740493	0.104621	31.146966	0.215385	14.766614
1778.818000	172.257542	13.741281	0.104621	31.148752	0.215384	14.767461
1778.838000	172.257542	13.737281	0.104623	31.139685	0.215389	14.763162
1778.858000	172.257542	13.734783	0.104625	31.134023	0.215392	14.760478
1778.878000	172.257542	13.735115	0.104625	31.134774	0.215392	14.760834
1778.898000	172.257542	13.732494	0.104626	31.128833	0.215395	14.758018
1778.918000	172.257542	13.731707	0.104627	31.127049	0.215396	14.757172
1778.938000	172.257542	13.730907	0.104627	31.125236	0.215397	14.756312
1778.958000	172.257542	13.731933	0.104627	31.127562	0.215396	14.757415
1778.978000	172.257542	13.731493	0.104627	31.126565	0.215396	14.756942
1778.998000	172.257542	13.729822	0.104628	31.122776	0.215399	14.755146
1779.018000	172.257542	13.736193	0.104624	31.137217	0.215390	14.761992
1779.038000	172.257542	13.733748	0.104626	31.131677	0.215394	14.759366
1779.058000	172.257542	13.736656	0.104624	31.138269	0.215390	14.762491
1779.078000	172.257542	13.737732	0.104623	31.140707	0.215388	14.763647
1779.098000	172.257542	13.734741	0.104625	31.133926	0.215392	14.760432
1779.118000	172.257542	13.733928	0.104625	31.132084	0.215393	14.759559
1779.138000	172.257542	13.730757	0.104627	31.124895	0.215397	14.756151
1779.158000	172.257542	13.738628	0.104622	31.142739	0.215387	14.764610
1779.178000	172.257542	13.736795	0.104624	31.138583	0.215390	14.762640
1779.198000	172.257542	13.742061	0.104620	31.150520	0.215383	14.768299
1779.218000	172.257542	13.739963	0.104621	31.145764	0.215385	14.766044
1779.238000	172.257542	13.742466	0.104620	31.151439	0.215382	14.768735
1779.258000	172.257542	13.741417	0.104621	31.149060	0.215383	14.767607
1779.278000	172.257542	13.741764	0.104620	31.149846	0.215383	14.767980
1779.298000	172.257542	13.735892	0.104624	31.136536	0.215391	14.761669
1779.318000	172.257542	13.730888	0.104627	31.125192	0.215397	14.756292
1779.338000	172.257542	13.730222	0.104628	31.123682	0.215398	14.755576
1779.358000	172.257542	13.735098	0.104625	31.134737	0.215392	14.760816
1779.378000	172.257542	13.732564	0.104626	31.128993	0.215395	14.758093
1779.398000	172.257542	13.731678	0.104627	31.126983	0.215396	14.757141
1779.418000	172.257542	13.733087	0.104626	31.130177	0.215394	14.758655
1779.438000	172.257542	13.730597	0.104628	31.124533	0.215398	14.755979
1779.458000	172.257542	13.728790	0.104629	31.120436	0.215400	14.754037
1779.478000	172.257542	13.728238	0.104629	31.119185	0.215401	14.753444
1779.498000	172.257542	13.734001	0.104625	31.132249	0.215393	14.759637
1779.518000	172.257542	13.735464	0.104624	31.135565	0.215391	14.761209
1779.538000	172.257542	13.724822	0.104631	31.111443	0.215405	14.749773
1779.558000	172.257542	13.733533	0.104626	31.131189	0.215394	14.759135
1779.578000	172.257542	13.727024	0.104630	31.116434	0.215402	14.752139
1779.598000	172.257542	13.728054	0.104629	31.118770	0.215401	14.753247
1779.618000	172.257542	13.722729	0.104633	31.106698	0.215408	14.747523
1779.638000	172.257542	13.731387	0.104627	31.126325	0.215397	14.756828
1779.658000	172.257542	13.730120	0.104628	31.123451	0.215398	14.755466
1779.678000	172.257542	13.728220	0.104629	31.119145	0.215401	14.753424
1779.698000	172.257542	13.727434	0.104630	31.117362	0.215402	14.752579
1779.718000	172.257542	13.724541	0.104632	31.110806	0.215406	14.749471
1779.738000	172.257542	13.726389	0.104630	31.114994	0.215403	14.751457
1779.758000	172.257542	13.728991	0.104629	31.120892	0.215400	14.754253
1779.778000	172.257542	13.730762	0.104627	31.124907	0.215397	14.756156
1779.798000	172.257542	13.731997	0.104627	31.127706	0.215396	14.757483
1779.818000	172.257542	13.728814	0.104629	31.120492	0.215400	14.754063
1779.838000	172.257542	13.732287	0.104626	31.128365	0.215395	14.757796
1779.858000	172.257542	13.731524	0.104627	31.126635	0.215396	14.756975
1779.878000	172.257542	13.728949	0.104629	31.120797	0.215400	14.754208
1779.898000	172.257542	13.722627	0.104633	31.106466	0.215408	14.747413
1779.918000	172.257542	13.728592	0.104629	31.119988	0.215400	14.753824
1779.938000	172.257542	13.726354	0.104630	31.114916	0.215403	14.751419
1779.958000	172.257542	13.725637	0.104631	31.113290	0.215404	14.750649
1779.978000	172.257542	13.733694	0.104626	31.131554	0.215394	14.759308
1779.998000	172.257542	13.732559	0.104626	31.128980	0.215395	14.758087
1780.018000	172.257542	13.731588	0.104627	31.126780	0.215396	14.757044
1780.038000	172.257542	13.731028	0.104627	31.125511	0.215397	14.756443
1780.058000	172.257542	13.731125	0.104627	31.125730	0.215397	14.756546
1780.078000	172.257542	13.724117	0.104632	31.109844	0.215406	14.749015
1780.098000	172.257542	13.720499	0.104634	31.101644	0.215411	14.745127
1780.118000	172.257542	13.724978	0.104631	31.111795	0.215405	14.749940
1780.138000	172.257542	13.725844	0.104631	31.113759	0.215404	14.750871
1780.158000	172.257542	13.715280	0.104638	31.089813	0.215418	14.739519
1780.178000	172.257542	13.723394	0.104632	31.108206	0.215407	14.748238
1780.198000	172.257542	13.718374	0.104636	31.096826	0.215414	14.742843
1780.218000	172.257542	13.721076	0.104634	31.102952	0.215410	14.745747
1780.238000	172.257542	13.726010	0.104631	31.114136	0.215404	14.751050
1780.258000	172.257542	13.720838	0.104634	31.102412	0.215410	14.745492
1780.278000	172.257542	13.723565	0.104632	31.108594	0.215407	14.748422
1780.298000	172.257542	13.720313	0.104634	31.101220	0.215411	14.744927
1780.318000	172.257542	13.718122	0.104636	31.096256	0.215414	14.742573
1780.338000	172.257542	13.718795	0.104635	31.097781	0.215413	14.743296
1780.358000	172.257542	13.722237	0.104633	31.105583	0.215409	14.746995
1780.378000	172.257542	13.724946	0.104631	31.111724	0.215405	14.749906
1780.398000	172.257542	13.714283	0.104638	31.087552	0.215419	14.738446
1780.418000	172.257542	13.712552	0.104639	31.083629	0.215421	14.736587
1780.438000	172.257542	13.711645	0.104640	31.081573	0.215423	14.735612
1780.458000	172.257542	13.713535	0.104639	31.085857	0.215420	14.737643
1780.478000	172.257542	13.711550	0.104640	31.081358	0.215423	14.735510
1780.498000	172.257542	13.714709	0.104638	31.088519	0.215419	14.738905
1780.518000	172.257542	13.714033	0.104638	31.086986	0.215419	14.738178
1780.538000	172.257542	13.710210	0.104641	31.078320	0.215424	14.734069
1780.558000	172.257542	13.711927	0.104640	31.082212	0.215422	14.735915
1780.578000	172.257542	13.711823	0.104640	31.081977	0.215422	14.735803
1780.598000	172.257542	13.716825	0.104637	31.093316	0.215416	14.741179
1780.618000	172.257542	13.716973	0.104636	31.093651	0.215416	14.741338
1780.638000	172.257542	13.712655	0.104639	31.083862	0.215421	14.736697
1780.658000	172.257542	13.712478	0.104639	31.083461	0.215421	14.736507
1780.678000	172.257542	13.704733	0.104644	31.065904	0.215432	14.728183
1780.698000	172.257542	13.703831	0.104645	31.063861	0.215433	14.727215
1780.718000	172.257542	13.703184	0.104645	31.062393	0.215434	14.726519
1780.738000	172.257542	13.706035	0.104644	31.068855	0.215430	14.729582
1780.758000	172.257542	13.700688	0.104647	31.056735	0.215437	14.723836
1780.778000	172.257542	13.708574	0.104642	31.074611	0.215427	14.732311
1780.798000	172.257542	13.710356	0.104641	31.078651	0.215424	14.734226
1780.818000	172.257542	13.705487	0.104644	31.067615	0.215431	14.728994
1780.838000	172.257542	13.709763	0.104641	31.077307	0.215425	14.733589
1780.858000	172.257542	13.704179	0.104645	31.064649	0.215432	14.727588
1780.878000	172.257542	13.712001	0.104640	31.082380	0.215422	14.735995
1780.898000	172.257542	13.704792	0.104644	31.066039	0.215432	14.728247
1780.918000	172.257542	13.705567	0.104644	31.067795	0.215431	14.729080
1780.938000	172.257542	13.711636	0.104640	31.081553	0.215423	14.735602
1780.958000	172.257542	13.705723	0.104644	31.068150	0.215430	14.729248
1780.978000	172.257542	13.712225	0.104640	31.082888	0.215422	14.736235
1780.998000	172.257542	13.705410	0.104644	31.067440	0.215431	14.728911
1781.018000	172.257542	13.705608	0.104644	31.067889	0.215431	14.729124
1781.038000	172.257542	13.694158	0.104651	31.041932	0.215446	14.716818
1781.058000	172.257542	13.696416	0.104650	31.047052	0.215443	14.719246
1781.078000	172.257542	13.694202	0.104651	31.042034	0.215445	14.716867
1781.098000	172.257542	13.701471	0.104647	31.058510	0.215436	14.724678
1781.118000	172.257542	13.702103	0.104646	31.059943	0.215435	14.725357
1781.138000	172.257542	13.697902	0.104649	31.050421	0.215441	14.720843
1781.158000	172.257622	13.697679	0.104649	31.049916	0.215441	14.720603
1781.178000	172.257542	13.694933	0.104651	31.043689	0.215445	14.717651
1781.198000	172.257542	13.702362	0.104646	31.060531	0.215435	14.725636
1781.218000	172.257542	13.696757	0.104650	31.047825	0.215442	14.719612
1781.238000	172.257542	13.697156	0.104649	31.048730	0.215442	14.720041
1781.258000	172.257542	13.704188	0.104645	31.064668	0.215432	14.727597
1781.278000	172.257542	13.703968	0.104645	31.064170	0.215433	14.727361
1781.298000	172.257542	13.702280	0.104646	31.060344	0.215435	14.725547
1781.318000	172.257542	13.700485	0.104647	31.056275	0.215437	14.723618
1781.338000	172.257542	13.698178	0.104649	31.051046	0.215440	14.721139
1781.358000	172.257542	13.701384	0.104647	31.058313	0.215436	14.724584
1781.378000	172.257542	13.705882	0.104644	31.068509	0.215430	14.729418
1781.398000	172.257542	13.698269	0.104649	31.051251	0.215440	14.721236
1781.418000	172.257542	13.702928	0.104646	31.061814	0.215434	14.726244
1781.438000	172.257542	13.700139	0.104647	31.055491	0.215438	14.723246
1781.458000	172.257542	13.700140	0.104647	31.055494	0.215438	14.723248
1781.478000	172.257542	13.694965	0.104651	31.043762	0.215444	14.717686
1781.498000	172.257542	13.700687	0.104647	31.056734	0.215437	14.723836
1781.518000	172.257542	13.682766	0.104659	31.016109	0.215461	14.704576
1781.538000	172.257542	13.692445	0.104652	31.038051	0.215448	14.714978
1781.558000	172.257542	13.692685	0.104652	31.038595	0.215447	14.715236
1781.578000	172.257542	13.699837	0.104648	31.054807	0.215438	14.722922
1781.598000	172.257542	13.701933	0.104646	31.059558	0.215435	14.725175
1781.618000	172.257542	13.700577	0.104647	31.056484	0.215437	14.723717
1781.638000	172.257542	13.696857	0.104650	31.048051	0.215442	14.719719
1781.658000	172.257542	13.693947	0.104651	31.041455	0.215446	14.716592
1781.678000	172.257542	13.696177	0.104650	31.046509	0.215443	14.718988
1781.698000	172.257542	13.696964	0.104650	31.048293	0.215442	14.719834
1781.718000	172.257542	13.694658	0.104651	31.043067	0.215445	14.717357
1781.738000	172.257542	13.694020	0.104651	31.041620	0.215446	14.716670
1781.758000	172.257542	13.692344	0.104653	31.037821	0.215448	14.714869
1781.778000	172.257542	13.693363	0.104652	31.040132	0.215447	14.715965
1781.798000	172.257542	13.692842	0.104652	31.038950	0.215447	14.715405
1781.818000	172.257542	13.691071	0.104653	31.034936	0.215450	14.713501
1781.838000	172.257542	13.694005	0.104651	31.041586	0.215446	14.716654
1781.858000	172.257542	13.684252	0.104658	31.019478	0.215459	14.706173
1781.878000	172.257542	13.694835	0.104651	31.043468	0.215445	14.717546
1781.898000	172.257542	13.691931	0.104653	31.036884	0.215448	14.714425
1781.918000	172.257542	13.691280	0.104653	31.035409	0.215449	14.713726
1781.938000	172.257542	13.696843	0.104650	31.048020	0.215442	14.719704
1781.958000	172.257542	13.690267	0.104654	31.033113	0.215451	14.712637
1781.978000	172.257542	13.689080	0.104655	31.030422	0.215452	14.711361
1781.998000	172.257542	13.695171	0.104651	31.044231	0.215444	14.717908
1782.018000	172.257542	13.694268	0.104651	31.042182	0.215445	14.716937
1782.038000	172.257542	13.696092	0.104650	31.046317	0.215443	14.718897
1782.058000	172.257542	13.692609	0.104652	31.038422	0.215448	14.715154
1782.078000	172.257542	13.690998	0.104653	31.034769	0.215450	14.713422
1782.098000	172.257542	13.688357	0.104655	31.028783	0.215453	14.710584
1782.118000	172.257542	13.691161	0.104653	31.035139	0.215449	14.713598
1782.138000	172.257542	13.697204	0.104649	31.048837	0.215442	14.720092
1782.158000	172.257542	13.691036	0.104653	31.034857	0.215450	14.713464
1782.178000	172.257542	13.696494	0.104650	31.047230	0.215442	14.719330
1782.198000	172.257542	13.696045	0.104650	31.046211	0.215443	14.718847
1782.218000	172.257542	13.692904	0.104652	31.039090	0.215447	14.715471
1782.238000	172.257542	13.691232	0.104653	31.035301	0.215449	14.713675
1782.258000	172.257542	13.696391	0.104650	31.046995	0.215443	14.719219
1782.278000	172.257542	13.692489	0.104652	31.038151	0.215448	14.715026
1782.298000	172.257542	13.689934	0.104654	31.032359	0.215451	14.712280
1782.318000	172.257542	13.684231	0.104658	31.019430	0.215459	14.706150
1782.338000	172.257542	13.689381	0.104654	31.031104	0.215452	14.711685
1782.358000	172.257542	13.687997	0.104655	31.027968	0.215454	14.710198
1782.378000	172.257542	13.690792	0.104654	31.034303	0.215450	14.713201
1782.398000	172.257542	13.692068	0.104653	31.037196	0.215448	14.714573
1782.418000	172.257622	13.692955	0.104652	31.039206	0.215447	14.715526
1782.438000	172.257542	13.689713	0.104654	31.031857	0.215451	14.712042
1782.458000	172.257622	13.685578	0.104657	31.022485	0.215457	14.707599
1782.478000	172.257622	13.684190	0.104658	31.019338	0.215459	14.706106
1782.498000	172.257622	13.695272	0.104651	31.044459	0.215444	14.718016
1782.518000	172.257622	13.688691	0.104655	31.029541	0.215453	14.710944
1782.538000	172.257542	13.688379	0.104655	31.028833	0.215453	14.710608
1782.558000	172.257622	13.688406	0.104655	31.028894	0.215453	14.710637
1782.578000	172.257622	13.686650	0.104656	31.024914	0.215456	14.708750
1782.598000	172.257622	13.685997	0.104657	31.023434	0.215456	14.708048
1782.618000	172.257622	13.687516	0.104656	31.026878	0.215454	14.709681
1782.638000	172.257622	13.679464	0.104661	31.008625	0.215465	14.701028
1782.658000	172.257622	13.678685	0.104661	31.006858	0.215466	14.700190
1782.678000	172.257622	13.685268	0.104657	31.021781	0.215457	14.707264
1782.698000	172.257622	13.685256	0.104657	31.021754	0.215457	14.707252
1782.718000	172.257622	13.684980	0.104657	31.021128	0.215458	14.706955
1782.738000	172.257622	13.685644	0.104657	31.022633	0.215457	14.707668
1782.758000	172.257622	13.685927	0.104657	31.023276	0.215456	14.707973
1782.778000	172.257622	13.687785	0.104656	31.027487	0.215454	14.709970
1782.798000	172.257622	13.689430	0.104654	31.031216	0.215452	14.711738
1782.818000	172.257622	13.684867	0.104657	31.020872	0.215458	14.706834
1782.838000	172.257622	13.685144	0.104657	31.021499	0.215458	14.707131
1782.858000	172.257622	13.687543	0.104656	31.026937	0.215454	14.709709
1782.878000	172.257622	13.683933	0.104658	31.018755	0.215459	14.705830
1782.898000	172.257622	13.688681	0.104655	31.029518	0.215453	14.710933
1782.918000	172.257622	13.690538	0.104654	31.033727	0.215450	14.712928
1782.938000	172.257622	13.685621	0.104657	31.022582	0.215457	14.707644
1782.958000	172.257622	13.686827	0.104656	31.025315	0.215455	14.708940
1782.978000	172.257622	13.683073	0.104659	31.016806	0.215460	14.704906
1782.998000	172.257622	13.686693	0.104656	31.025011	0.215455	14.708796
1783.018000	172.257622	13.692733	0.104652	31.038704	0.215448	14.715288
1783.038000	172.257622	13.689150	0.104655	31.030580	0.215452	14.711436
1783.058000	172.257622	13.689044	0.104655	31.030340	0.215452	14.711322
1783.078000	172.257622	13.690456	0.104654	31.033542	0.215451	14.712841
1783.098000	172.257622	13.692647	0.104652	31.038509	0.215448	14.715195
1783.118000	172.257622	13.689274	0.104655	31.030861	0.215452	14.711570
1783.138000	172.257622	13.685901	0.104657	31.023217	0.215457	14.707945
1783.158000	172.257622	13.687219	0.104656	31.026204	0.215455	14.709362
1783.178000	172.257622	13.684819	0.104657	31.020764	0.215458	14.706783
1783.198000	172.257622	13.688206	0.104655	31.028440	0.215453	14.710422
1783.218000	172.257622	13.687424	0.104656	31.026669	0.215455	14.709582
1783.238000	172.257622	13.681738	0.104660	31.013779	0.215462	14.703471
1783.258000	172.257622	13.684526	0.104658	31.020099	0.215458	14.706467
1783.278000	172.257622	13.693570	0.104652	31.040601	0.215446	14.716187
1783.298000	172.257622	13.692102	0.104653	31.037274	0.215448	14.714610
1783.318000	172.257622	13.688662	0.104655	31.029475	0.215453	14.710912
1783.338000	172.257622	13.687351	0.104656	31.026504	0.215455	14.709504
1783.358000	172.257622	13.689033	0.104655	31.030316	0.215452	14.711311
1783.378000	172.257622	13.683801	0.104658	31.018456	0.215459	14.705688
1783.398000	172.257622	13.687548	0.104656	31.026950	0.215454	14.709715
1783.418000	172.257622	13.685904	0.104657	31.023223	0.215457	14.707948
1783.438000	172.257622	13.687125	0.104656	31.025991	0.215455	14.709261
1783.458000	172.257622	13.686390	0.104656	31.024324	0.215456	14.708470
1783.478000	172.257622	13.685966	0.104657	31.023364	0.215456	14.708015
1783.498000	172.257622	13.683577	0.104658	31.017947	0.215460	14.705447
1783.518000	172.257622	13.682907	0.104659	31.016428	0.215460	14.704727
1783.538000	172.257622	13.683479	0.104658	31.017726	0.215460	14.705342
1783.558000	172.257622	13.678903	0.104661	31.007353	0.215466	14.700424
1783.578000	172.257622	13.679422	0.104661	31.008530	0.215465	14.700982
1783.598000	172.257622	13.687187	0.104656	31.026131	0.215455	14.709327
1783.618000	172.257622	13.689776	0.104654	31.032000	0.215451	14.712110
1783.638000	172.257622	13.687631	0.104656	31.027138	0.215454	14.709804
1783.658000	172.257622	13.686650	0.104656	31.024913	0.215456	14.708750
1783.678000	172.257622	13.682481	0.104659	31.015464	0.215461	14.704270
1783.698000	172.257622	13.685490	0.104657	31.022285	0.215457	14.707504
1783.718000	172.257622	13.682880	0.104659	31.016369	0.215460	14.704699
1783.738000	172.257622	13.682868	0.104659	31.016342	0.215461	14.704686
1783.758000	172.257622	13.677640	0.104662	31.004490	0.215467	14.699067
1783.778000	172.257622	13.682834	0.104659	31.016263	0.215461	14.704649
1783.798000	172.257622	13.681587	0.104660	31.013436	0.215462	14.703309
1783.818000	172.257622	13.681420	0.104660	31.013059	0.215462	14.703129
1783.838000	172.257622	13.679629	0.104661	31.008999	0.215465	14.701205
1783.858000	172.257622	13.681106	0.104660	31.012348	0.215463	14.702793
1783.878000	172.257622	13.672236	0.104666	30.992241	0.215474	14.693260
1783.898000	172.257622	13.682527	0.104659	31.015567	0.215461	14.704319
1783.918000	172.257622	13.674310	0.104664	30.996941	0.215472	14.695488
1783.938000	172.257622	13.682206	0.104659	31.014840	0.215461	14.703974
1783.958000	172.257622	13.680751	0.104660	31.011543	0.215463	14.702411
1783.978000	172.257622	13.677644	0.104662	31.004500	0.215467	14.699072
1783.998000	172.257622	13.685110	0.104657	31.021423	0.215458	14.707095
1784.018000	172.257622	13.677411	0.104662	31.003971	0.215468	14.698821
1784.038000	172.257622	13.678846	0.104661	31.007225	0.215466	14.700364
1784.058000	172.257622	13.684420	0.104658	31.019859	0.215458	14.706353
1784.078000	172.257622	13.676960	0.104663	31.002948	0.215468	14.698336
1784.098000	172.257622	13.680793	0.104660	31.011637	0.215463	14.702456
1784.118000	172.257622	13.676343	0.104663	31.001550	0.215469	14.697673
1784.138000	172.257622	13.681715	0.104660	31.013726	0.215462	14.703446
1784.158000	172.257622	13.679491	0.104661	31.008685	0.215465	14.701056
1784.178000	172.257622	13.675789	0.104663	31.000295	0.215470	14.697078
1784.198000	172.257622	13.678583	0.104662	31.006628	0.215466	14.700081
1784.218000	172.257622	13.667217	0.104669	30.980863	0.215481	14.687866
1784.238000	172.257622	13.676295	0.104663	31.001440	0.215469	14.697621
1784.258000	172.257622	13.678998	0.104661	31.007569	0.215466	14.700527
1784.278000	172.257622	13.677290	0.104662	31.003697	0.215468	14.698691
1784.298000	172.257622	13.672869	0.104665	30.993675	0.215474	14.693940
1784.318000	172.257622	13.677913	0.104662	31.005109	0.215467	14.699361
1784.338000	172.257622	13.672135	0.104666	30.992011	0.215475	14.693151
1784.358000	172.257622	13.676703	0.104663	31.002366	0.215469	14.698060
1784.378000	172.257622	13.676957	0.104663	31.002941	0.215468	14.698333
1784.398000	172.257622	13.673795	0.104665	30.995775	0.215472	14.694936
1784.418000	172.257622	13.677398	0.104662	31.003942	0.215468	14.698807
1784.438000	172.257622	13.685035	0.104657	31.021252	0.215458	14.707014
1784.458000	172.257622	13.680823	0.104660	31.011706	0.215463	14.702488
1784.478000	172.257622	13.679665	0.104661	31.009080	0.215465	14.701243
1784.498000	172.257622	13.683142	0.104659	31.016963	0.215460	14.704980
1784.518000	172.257622	13.675934	0.104663	31.000623	0.215470	14.697234
1784.538000	172.257622	13.679281	0.104661	31.008210	0.215465	14.700831
1784.558000	172.257622	13.673995	0.104665	30.996228	0.215472	14.695150
1784.578000	172.257622	13.678705	0.104661	31.006905	0.215466	14.700212
1784.598000	172.257622	13.673828	0.104665	30.995849	0.215472	14.694971
1784.618000	172.257622	13.673498	0.104665	30.995102	0.215473	14.694616
1784.638000	172.257622	13.679775	0.104661	31.009329	0.215465	14.701361
1784.658000	172.257622	13.673830	0.104665	30.995854	0.215472	14.694973
1784.678000	172.257622	13.678107	0.104662	31.005550	0.215467	14.699570
1784.698000	172.257622	13.674349	0.104664	30.997029	0.215472	14.695530
1784.718000	172.257622	13.677326	0.104662	31.003779	0.215468	14.698730
1784.738000	172.257622	13.669544	0.104667	30.986138	0.215478	14.690367
1784.758000	172.257622	13.671001	0.104667	30.989441	0.215476	14.691933
1784.778000	172.257622	13.676323	0.104663	31.001504	0.215469	14.697652
1784.798000	172.257622	13.676758	0.104663	31.002490	0.215469	14.698119
1784.818000	172.257622	13.674612	0.104664	30.997627	0.215471	14.695813
1784.838000	172.257622	13.670314	0.104667	30.987883	0.215477	14.691194
1784.858000	172.257622	13.677373	0.104662	31.003884	0.215468	14.698780
1784.878000	172.257622	13.672780	0.104665	30.993474	0.215474	14.693845
1784.898000	172.257622	13.672101	0.104666	30.991935	0.215475	14.693115
1784.918000	172.257622	13.673975	0.104665	30.996183	0.215472	14.695129
1784.938000	172.257622	13.673904	0.104665	30.996021	0.215472	14.695052
1784.958000	172.257622	13.673139	0.104665	30.994288	0.215473	14.694231
1784.978000	172.257622	13.670816	0.104667	30.989022	0.215476	14.691734
1784.998000	172.257622	13.671381	0.104666	30.990302	0.215476	14.692340
1785.018000	172.257622	13.670619	0.104667	30.988575	0.215477	14.691522
1785.038000	172.257622	13.672364	0.104666	30.992530	0.215474	14.693397
1785.058000	172.257622	13.671345	0.104666	30.990220	0.215476	14.692302
1785.078000	172.257622	13.668946	0.104668	30.984783	0.215479	14.689724
1785.098000	172.257622	13.670693	0.104667	30.988744	0.215477	14.691602
1785.118000	172.257622	13.671203	0.104666	30.989900	0.215476	14.692150
1785.138000	172.257622	13.668147	0.104668	30.982971	0.215480	14.688865
1785.158000	172.257622	13.670533	0.104667	30.988380	0.215477	14.691429
1785.178000	172.257622	13.675677	0.104663	31.000040	0.215470	14.696957
1785.198000	172.257622	13.671640	0.104666	30.990890	0.215475	14.692619
1785.218000	172.257622	13.672405	0.104666	30.992623	0.215474	14.693441
1785.238000	172.257622	13.666515	0.104669	30.979272	0.215482	14.687112
1785.258000	172.257622	13.668341	0.104668	30.983411	0.215480	14.689074
1785.278000	172.257622	13.668008	0.104668	30.982656	0.215480	14.688716
1785.298000	172.257622	13.673698	0.104665	30.995555	0.215473	14.694831
1785.318000	172.257622	13.668549	0.104668	30.983882	0.215479	14.689297
1785.338000	172.257622	13.665704	0.104670	30.977434	0.215483	14.686240
1785.358000	172.257622	13.672441	0.104666	30.992705	0.215474	14.693480
1785.378000	172.257622	13.663571	0.104671	30.972599	0.215486	14.683948
1785.398000	172.257622	13.664195	0.104671	30.974014	0.215485	14.684619
1785.418000	172.257622	13.661031	0.104673	30.966841	0.215489	14.681218
1785.438000	172.257622	13.667420	0.104669	30.981325	0.215481	14.688085
1785.458000	172.257622	13.669858	0.104667	30.986851	0.215478	14.690705
1785.478000	172.257622	13.670824	0.104667	30.989040	0.215476	14.691742
1785.498000	172.257622	13.668634	0.104668	30.984076	0.215479	14.689389
1785.518000	172.257622	13.670767	0.104667	30.988911	0.215476	14.691681
1785.538000	172.257622	13.668712	0.104668	30.984253	0.215479	14.689473
1785.558000	172.257622	13.664907	0.104670	30.975628	0.215484	14.685384
1785.578000	172.257622	13.667903	0.104669	30.982418	0.215480	14.688603
1785.598000	172.257622	13.667500	0.104669	30.981504	0.215481	14.688170
1785.618000	172.257622	13.670132	0.104667	30.987470	0.215477	14.690998
1785.638000	172.257622	13.666966	0.104669	30.980295	0.215481	14.687596
1785.658000	172.257622	13.673287	0.104665	30.994622	0.215473	14.694389
1785.678000	172.257622	13.667739	0.104669	30.982047	0.215480	14.688427
1785.698000	172.257622	13.670705	0.104667	30.988770	0.215476	14.691614
1785.718000	172.257622	13.672745	0.104665	30.993394	0.215474	14.693807
1785.738000	172.257622	13.669496	0.104667	30.986030	0.215478	14.690315
1785.758000	172.257622	13.667211	0.104669	30.980849	0.215481	14.687859
1785.778000	172.257622	13.668248	0.104668	30.983201	0.215480	14.688974
1785.798000	172.257622	13.669885	0.104667	30.986912	0.215478	14.690733
1785.818000	172.257622	13.673640	0.104665	30.995423	0.215473	14.694769
1785.838000	172.257622	13.671795	0.104666	30.991241	0.215475	14.692786
1785.858000	172.257622	13.667688	0.104669	30.981931	0.215480	14.688372
1785.878000	172.257622	13.665959	0.104670	30.978011	0.215483	14.686513
1785.898000	172.257622	13.667763	0.104669	30.982100	0.215480	14.688452
1785.918000	172.257622	13.667391	0.104669	30.981257	0.215481	14.688052
1785.938000	172.257622	13.670169	0.104667	30.987556	0.215477	14.691039
1785.958000	172.257622	13.661807	0.104673	30.968601	0.215488	14.682052
1785.978000	172.257622	13.670045	0.104667	30.987274	0.215477	14.690905
1785.998000	172.257622	13.660424	0.104673	30.965465	0.215490	14.680566
1786.018000	172.257622	13.665799	0.104670	30.977649	0.215483	14.686342
1786.038000	172.257622	13.664195	0.104671	30.974013	0.215485	14.684618
1786.058000	172.257622	13.669828	0.104667	30.986781	0.215478	14.690672
1786.078000	172.257622	13.665296	0.104670	30.976509	0.215484	14.685801
1786.098000	172.257622	13.664266	0.104671	30.974173	0.215485	14.684694
1786.118000	172.257622	13.667163	0.104669	30.980741	0.215481	14.687808
1786.138000	172.257622	13.667016	0.104669	30.980408	0.215481	14.687650
1786.158000	172.257622	13.667716	0.104669	30.981994	0.215480	14.688402
1786.178000	172.257622	13.672490	0.104666	30.992815	0.215474	14.693532
1786.198000	172.257622	13.665485	0.104670	30.976938	0.215483	14.686005
1786.218000	172.257622	13.671960	0.104666	30.991615	0.215475	14.692963
1786.238000	172.257622	13.678671	0.104662	31.006827	0.215466	14.700175
1786.258000	172.257622	13.665787	0.104670	30.977622	0.215483	14.686329
1786.278000	172.257622	13.665472	0.104670	30.976908	0.215483	14.685991
1786.298000	172.257622	13.658113	0.104675	30.960226	0.215493	14.678082
1786.318000	172.257622	13.662379	0.104672	30.969897	0.215487	14.682667
1786.338000	172.257622	13.663072	0.104672	30.971466	0.215487	14.683411
1786.358000	172.257622	13.657633	0.104675	30.959139	0.215494	14.677566
1786.378000	172.257622	13.660592	0.104673	30.965846	0.215490	14.680746
1786.398000	172.257622	13.661680	0.104673	30.968311	0.215488	14.681915
1786.418000	172.257622	13.660818	0.104673	30.966359	0.215489	14.680989
1786.438000	172.257622	13.663409	0.104671	30.972231	0.215486	14.683773
1786.458000	172.257622	13.660489	0.104673	30.965613	0.215490	14.680636
1786.478000	172.257622	13.672130	0.104666	30.992000	0.215475	14.693146
1786.498000	172.257622	13.662770	0.104672	30.970783	0.215487	14.683087
1786.518000	172.257622	13.657729	0.104675	30.959356	0.215494	14.677669
1786.538000	172.257622	13.658714	0.104675	30.961588	0.215492	14.678728
1786.558000	172.257622	13.659764	0.104674	30.963968	0.215491	14.679856
1786.578000	172.257622	13.660684	0.104673	30.966054	0.215490	14.680845
1786.598000	172.257622	13.655471	0.104677	30.954238	0.215497	14.675243
1786.618000	172.257622	13.659335	0.104674	30.962997	0.215491	14.679395
1786.638000	172.257622	13.659157	0.104674	30.962593	0.215492	14.679204
1786.658000	172.257622	13.660598	0.104673	30.965859	0.215490	14.680752
1786.678000	172.257622	13.664274	0.104671	30.974192	0.215485	14.684703
1786.698000	172.257622	13.655804	0.104676	30.954991	0.215496	14.675600
1786.718000	172.257622	13.652375	0.104679	30.947219	0.215501	14.671915
1786.738000	172.257622	13.653297	0.104678	30.949309	0.215499	14.672906
1786.758000	172.257622	13.657412	0.104675	30.958636	0.215494	14.677328
1786.778000	172.257622	13.660972	0.104673	30.966706	0.215489	14.681154
1786.798000	172.257622	13.651737	0.104679	30.945774	0.215501	14.671230
1786.818000	172.257622	13.652598	0.104679	30.947726	0.215500	14.672155
1786.838000	172.257622	13.655888	0.104676	30.955183	0.215496	14.675691
1786.858000	172.257622	13.660546	0.104673	30.965741	0.215490	14.680696
1786.878000	172.257622	13.655398	0.104677	30.954073	0.215497	14.675164
1786.898000	172.257622	13.660120	0.104674	30.964776	0.215490	14.680239
1786.918000	172.257622	13.658633	0.104675	30.961406	0.215492	14.678641
1786.938000	172.257622	13.660146	0.104674	30.964835	0.215490	14.680267
1786.958000	172.257622	13.657790	0.104675	30.959493	0.215493	14.677734
1786.978000	172.257622	13.655896	0.104676	30.955201	0.215496	14.675699
1786.998000	172.257622	13.663184	0.104672	30.971722	0.215486	14.683532
1787.018000	172.257622	13.655704	0.104676	30.954766	0.215496	14.675493
1787.038000	172.257622	13.655779	0.104676	30.954936	0.215496	14.675574
1787.058000	172.257622	13.660951	0.104673	30.966660	0.215489	14.681132
1787.078000	172.257622	13.648172	0.104681	30.937692	0.215506	14.667399
1787.098000	172.257622	13.658158	0.104675	30.960329	0.215493	14.678130
1787.118000	172.257622	13.653885	0.104678	30.950642	0.215499	14.673538
1787.138000	172.257622	13.650565	0.104680	30.943116	0.215503	14.669970
1787.158000	172.257622	13.659926	0.104674	30.964337	0.215491	14.680031
1787.178000	172.257622	13.658523	0.104675	30.961155	0.215493	14.678522
1787.198000	172.257622	13.652038	0.104679	30.946455	0.215501	14.671553
1787.218000	172.257622	13.652395	0.104679	30.947264	0.215501	14.671937
1787.238000	172.257622	13.655118	0.104677	30.953437	0.215497	14.674863
1787.258000	172.257622	13.654238	0.104677	30.951442	0.215498	14.673918
1787.278000	172.257622	13.657243	0.104675	30.958254	0.215494	14.677147
1787.298000	172.257622	13.653811	0.104678	30.950475	0.215499	14.673459
1787.318000	172.257622	13.653685	0.104678	30.950188	0.215499	14.673323
1787.338000	172.257622	13.654969	0.104677	30.953099	0.215497	14.674703
1787.358000	172.257622	13.652555	0.104679	30.947628	0.215500	14.672109
1787.378000	172.257622	13.649234	0.104681	30.940100	0.215505	14.668540
1787.398000	172.257622	13.656412	0.104676	30.956371	0.215495	14.676254
1787.418000	172.257622	13.649899	0.104680	30.941606	0.215504	14.669254
1787.438000	172.257622	13.652336	0.104679	30.947132	0.215501	14.671874
1787.458000	172.257622	13.654575	0.104677	30.952206	0.215498	14.674279
1787.478000	172.257622	13.657809	0.104675	30.959536	0.215493	14.677755
1787.498000	172.257622	13.656900	0.104676	30.957477	0.215495	14.676779
1787.518000	172.257622	13.655454	0.104677	30.954200	0.215497	14.675225
1787.538000	172.257622	13.652407	0.104679	30.947293	0.215501	14.671950
1787.558000	172.257622	13.649053	0.104681	30.939690	0.215505	14.668346
1787.578000	172.257622	13.650953	0.104680	30.943996	0.215502	14.670387
1787.598000	172.257622	13.654171	0.104677	30.951291	0.215498	14.673846
1787.618000	172.257622	13.643869	0.104684	30.927938	0.215512	14.662774
1787.638000	172.257622	13.653592	0.104678	30.949978	0.215499	14.673223
1787.658000	172.257622	13.652758	0.104678	30.948087	0.215500	14.672327
1787.678000	172.257622	13.651285	0.104679	30.944749	0.215502	14.670744
1787.698000	172.257622	13.643685	0.104684	30.927520	0.215512	14.662576
1787.718000	172.257622	13.651147	0.104679	30.944437	0.215502	14.670596
1787.738000	172.257622	13.656630	0.104676	30.956865	0.215495	14.676488
1787.758000	172.257622	13.652609	0.104679	30.947750	0.215500	14.672167
1787.778000	172.257622	13.652415	0.104679	30.947310	0.215501	14.671958
1787.798000	172.257622	13.652580	0.104679	30.947685	0.215500	14.672136
1787.818000	172.257622	13.653463	0.104678	30.949686	0.215499	14.673085
1787.838000	172.257622	13.651293	0.104679	30.944767	0.215502	14.670753
1787.858000	172.257622	13.661318	0.104673	30.967492	0.215489	14.681526
1787.878000	172.257622	13.650694	0.104680	30.943410	0.215503	14.670109
1787.898000	172.257622	13.650682	0.104680	30.943382	0.215503	14.670096
1787.918000	172.257622	13.645219	0.104683	30.930998	0.215510	14.664225
1787.938000	172.257622	13.648977	0.104681	30.939517	0.215505	14.668264
1787.958000	172.257622	13.642711	0.104685	30.925313	0.215513	14.661530
1787.978000	172.257622	13.648480	0.104681	30.938390	0.215506	14.667729
1787.998000	172.257622	13.647315	0.104682	30.935749	0.215507	14.666477
1788.018000	172.257622	13.646274	0.104683	30.933391	0.215509	14.665359
1788.038000	172.257622	13.647730	0.104682	30.936690	0.215507	14.666923
1788.058000	172.257622	13.643626	0.104684	30.927388	0.215512	14.662513
1788.078000	172.257622	13.644260	0.104684	30.928825	0.215511	14.663195
1788.098000	172.257622	13.646459	0.104683	30.933810	0.215508	14.665558
1788.118000	172.257622	13.646476	0.104683	30.933848	0.215508	14.665576
1788.138000	172.257622	13.642600	0.104685	30.925062	0.215513	14.661411
1788.158000	172.257622	13.637328	0.104688	30.913110	0.215520	14.655744
1788.178000	172.257622	13.647713	0.104682	30.936652	0.215507	14.666905
1788.198000	172.257622	13.642549	0.104685	30.924947	0.215514	14.661356
1788.218000	172.257622	13.646771	0.104682	30.934516	0.215508	14.665893
1788.238000	172.257622	13.644979	0.104683	30.930454	0.215510	14.663967
1788.258000	172.257622	13.647523	0.104682	30.936221	0.215507	14.666701
1788.278000	172.257622	13.653097	0.104678	30.948857	0.215500	14.672692
1788.298000	172.257622	13.641986	0.104685	30.923669	0.215514	14.660750
1788.318000	172.257622	13.646724	0.104682	30.934409	0.215508	14.665842
1788.338000	172.257622	13.640281	0.104687	30.919805	0.215516	14.658918
1788.358000	172.257622	13.640305	0.104687	30.919860	0.215516	14.658944
1788.378000	172.257622	13.644538	0.104684	30.929454	0.215511	14.663493
1788.398000	172.257622	13.643059	0.104685	30.926103	0.215513	14.661904
1788.418000	172.257622	13.646036	0.104683	30.932850	0.215509	14.665103
1788.438000	172.257622	13.636427	0.104689	30.911068	0.215522	14.654776
1788.458000	172.257622	13.643082	0.104685	30.926154	0.215513	14.661928
1788.478000	172.257622	13.645066	0.104683	30.930651	0.215510	14.664060
1788.498000	172.257622	13.642217	0.104685	30.924194	0.215514	14.660999
1788.518000	172.257622	13.639197	0.104687	30.917348	0.215518	14.657754
1788.538000	172.257622	13.642516	0.104685	30.924871	0.215514	14.661320
1788.558000	172.257622	13.643972	0.104684	30.928171	0.215512	14.662885
1788.578000	172.257622	13.641440	0.104686	30.922432	0.215515	14.660164
1788.598000	172.257622	13.643372	0.104685	30.926813	0.215512	14.662241
1788.618000	172.257622	13.646158	0.104683	30.933127	0.215509	14.665235
1788.638000	172.257622	13.646576	0.104682	30.934075	0.215508	14.665684
1788.658000	172.257622	13.646608	0.104682	30.934147	0.215508	14.665718
1788.678000	172.257622	13.648242	0.104681	30.937851	0.215506	14.667474
1788.698000	172.257622	13.646381	0.104683	30.933632	0.215508	14.665474
1788.718000	172.257622	13.644783	0.104684	30.930010	0.215511	14.663756
1788.738000	172.257622	13.649431	0.104681	30.940547	0.215504	14.668752
1788.758000	172.257622	13.647378	0.104682	30.935891	0.215507	14.666545
1788.778000	172.257622	13.649677	0.104680	30.941103	0.215504	14.669016
1788.798000	172.257622	13.653577	0.104678	30.949945	0.215499	14.673208
1788.818000	172.257622	13.644378	0.104684	30.929092	0.215511	14.663321
1788.838000	172.257622	13.643708	0.104684	30.927573	0.215512	14.662601
1788.858000	172.257622	13.643326	0.104685	30.926708	0.215512	14.662191
1788.878000	172.257622	13.639673	0.104687	30.918426	0.215517	14.658265
1788.898000	172.257622	13.639363	0.104687	30.917724	0.215518	14.657932
1788.918000	172.257622	13.640701	0.104686	30.920757	0.215516	14.659370
1788.938000	172.257622	13.635771	0.104689	30.909581	0.215522	14.654071
1788.958000	172.257622	13.636711	0.104689	30.911713	0.215521	14.655082
1788.978000	172.257622	13.637355	0.104688	30.913173	0.215520	14.655774
1788.998000	172.257622	13.645286	0.104683	30.931150	0.215510	14.664297
1789.018000	172.257622	13.636218	0.104689	30.910595	0.215522	14.654552
1789.038000	172.257622	13.640568	0.104686	30.920456	0.215516	14.659227
1789.058000	172.257622	13.640869	0.104686	30.921137	0.215516	14.659550
1789.078000	172.257622	13.633405	0.104691	30.904218	0.215526	14.651529
1789.098000	172.257622	13.632486	0.104692	30.902135	0.215527	14.650541
1789.118000	172.257622	13.631501	0.104692	30.899902	0.215528	14.649483
1789.138000	172.257622	13.636068	0.104689	30.910254	0.215522	14.654390
1789.158000	172.257622	13.633999	0.104691	30.905565	0.215525	14.652168
1789.178000	172.257622	13.638262	0.104688	30.915227	0.215519	14.656748
1789.198000	172.257622	13.637467	0.104688	30.913426	0.215520	14.655894
1789.218000	172.257622	13.637670	0.104688	30.913887	0.215520	14.656113
1789.238000	172.257622	13.633657	0.104691	30.904789	0.215525	14.651799
1789.258000	172.257622	13.636909	0.104689	30.912160	0.215521	14.655294
1789.278000	172.257622	13.631649	0.104692	30.900237	0.215528	14.649641
1789.298000	172.257622	13.632174	0.104692	30.901427	0.215527	14.650206
1789.318000	172.257622	13.634466	0.104690	30.906623	0.215524	14.652669
1789.338000	172.257622	13.635817	0.104689	30.909687	0.215522	14.654121
1789.358000	172.257622	13.629796	0.104693	30.896037	0.215530	14.647650
1789.378000	172.257622	13.634973	0.104690	30.907773	0.215523	14.653214
1789.398000	172.257622	13.635610	0.104690	30.909216	0.215523	14.653898
1789.418000	172.257622	13.631812	0.104692	30.900607	0.215528	14.649817
1789.438000	172.257622	13.630487	0.104693	30.897603	0.215529	14.648393
1789.458000	172.257622	13.629654	0.104693	30.895716	0.215530	14.647498
1789.478000	172.257622	13.635561	0.104690	30.909107	0.215523	14.653846
1789.498000	172.257622	13.632121	0.104692	30.901307	0.215527	14.650148
1789.518000	172.257622	13.633491	0.104691	30.904413	0.215525	14.651621
1789.538000	172.257622	13.629247	0.104694	30.894792	0.215531	14.647060
1789.558000	172.257622	13.629378	0.104694	30.895090	0.215531	14.647201
1789.578000	172.257622	13.622953	0.104698	30.880525	0.215539	14.640296
1789.598000	172.257622	13.635094	0.104690	30.908047	0.215523	14.653344
1789.618000	172.257622	13.633797	0.104691	30.905108	0.215525	14.651951
1789.638000	172.257622	13.635228	0.104690	30.908350	0.215523	14.653488
1789.658000	172.257622	13.631166	0.104693	30.899144	0.215528	14.649123
1789.678000	172.257622	13.628133	0.104694	30.892267	0.215532	14.645863
1789.698000	172.257622	13.634724	0.104690	30.907208	0.215524	14.652946
1789.718000	172.257622	13.628142	0.104694	30.892289	0.215532	14.645873
1789.738000	172.257622	13.630850	0.104693	30.898426	0.215529	14.648783
1789.758000	172.257622	13.625139	0.104696	30.885481	0.215536	14.642646
1789.778000	172.257622	13.626616	0.104695	30.888829	0.215534	14.644233
1789.798000	172.257622	13.632306	0.104692	30.901726	0.215527	14.650347
1789.818000	172.257622	13.631451	0.104692	30.899790	0.215528	14.649429
1789.838000	172.257622	13.628852	0.104694	30.893898	0.215532	14.646636
1789.858000	172.257622	13.627285	0.104695	30.890345	0.215534	14.644952
1789.878000	172.257622	13.622749	0.104698	30.880064	0.215540	14.640077
1789.898000	172.257622	13.624008	0.104697	30.882918	0.215538	14.641430
1789.918000	172.257622	13.622175	0.104698	30.878762	0.215540	14.639460
1789.938000	172.257622	13.624416	0.104697	30.883841	0.215537	14.641868
1789.958000	172.257622	13.625300	0.104696	30.885846	0.215536	14.642819
1789.978000	172.257622	13.627629	0.104695	30.891125	0.215533	14.645321
1789.998000	172.257622	13.623928	0.104697	30.882737	0.215538	14.641344
1790.018000	172.257622	13.625160	0.104696	30.885529	0.215536	14.642668
1790.038000	172.257622	13.627248	0.104695	30.890261	0.215534	14.644912
1790.058000	172.257622	13.624323	0.104697	30.883632	0.215537	14.641769
1790.078000	172.257622	13.619886	0.104700	30.873573	0.215543	14.637000
1790.098000	172.257622	13.623723	0.104697	30.882272	0.215538	14.641124
1790.118000	172.257622	13.626617	0.104695	30.888831	0.215534	14.644234
1790.138000	172.257622	13.621723	0.104699	30.877737	0.215541	14.638974
1790.158000	172.257622	13.627151	0.104695	30.890041	0.215534	14.644808
1790.178000	172.257622	13.622352	0.104698	30.879163	0.215540	14.639650
1790.198000	172.257622	13.627581	0.104695	30.891017	0.215533	14.645270
1790.218000	172.257622	13.623248	0.104698	30.881194	0.215539	14.640613
1790.238000	172.257622	13.619905	0.104700	30.873616	0.215543	14.637020
1790.258000	172.257622	13.626155	0.104696	30.887785	0.215535	14.643738
1790.278000	172.257622	13.621243	0.104699	30.876649	0.215542	14.638458
1790.298000	172.257622	13.627998	0.104695	30.891962	0.215533	14.645718
1790.318000	172.257622	13.624615	0.104697	30.884292	0.215537	14.642082
1790.338000	172.257622	13.624430	0.104697	30.883875	0.215537	14.641884
1790.358000	172.257622	13.630123	0.104693	30.896780	0.215530	14.648002
1790.378000	172.257622	13.629296	0.104694	30.894905	0.215531	14.647113
1790.398000	172.257622	13.621565	0.104699	30.877380	0.215541	14.638805
1790.418000	172.257622	13.623509	0.104697	30.881787	0.215539	14.640894
1790.438000	172.257622	13.623054	0.104698	30.880754	0.215539	14.640405
1790.458000	172.257622	13.623406	0.104698	30.881553	0.215539	14.640783
1790.478000	172.257622	13.623509	0.104697	30.881786	0.215539	14.640894
1790.498000	172.257622	13.623842	0.104697	30.882540	0.215538	14.641251
1790.518000	172.257622	13.624868	0.104697	30.884866	0.215537	14.642354
1790.538000	172.257622	13.627629	0.104695	30.891126	0.215533	14.645322
1790.558000	172.257622	13.625345	0.104696	30.885948	0.215536	14.642867
1790.578000	172.257622	13.623501	0.104698	30.881768	0.215539	14.640885
1790.598000	172.257622	13.624423	0.104697	30.883858	0.215537	14.641876
1790.618000	172.257622	13.627065	0.104695	30.889846	0.215534	14.644715
1790.638000	172.257622	13.629054	0.104694	30.894356	0.215531	14.646853
1790.658000	172.257622	13.620942	0.104699	30.875967	0.215542	14.638135
1790.678000	172.257622	13.628466	0.104694	30.893023	0.215532	14.646221
1790.698000	172.257622	13.623773	0.104697	30.882384	0.215538	14.641177
1790.718000	172.257622	13.621718	0.104699	30.877725	0.215541	14.638969
1790.738000	172.257622	13.625053	0.104696	30.885285	0.215537	14.642553
1790.758000	172.257622	13.621202	0.104699	30.876557	0.215542	14.638415
1790.778000	172.257622	13.625784	0.104696	30.886944	0.215536	14.643339
1790.798000	172.257622	13.621864	0.104699	30.878058	0.215541	14.639126
1790.818000	172.257622	13.616037	0.104702	30.864848	0.215548	14.632864
1790.838000	172.257622	13.615840	0.104703	30.864401	0.215549	14.632652
1790.858000	172.257622	13.625566	0.104696	30.886449	0.215536	14.643105
1790.877000	172.257622	13.620563	0.104699	30.875109	0.215542	14.637728
1790.897000	172.257622	13.618646	0.104701	30.870763	0.215545	14.635668
1790.917000	172.257622	13.617526	0.104701	30.868224	0.215546	14.634464
1790.937000	172.257622	13.615483	0.104703	30.863594	0.215549	14.632269
1790.957000	172.257622	13.621284	0.104699	30.876743	0.215541	14.638503
1790.977000	172.257622	13.615188	0.104703	30.862924	0.215549	14.631951
1790.997000	172.257622	13.613214	0.104704	30.858449	0.215552	14.629830
1791.017000	172.257622	13.617421	0.104701	30.867986	0.215547	14.634351
1791.037000	172.257622	13.619539	0.104700	30.872787	0.215544	14.636627
1791.057000	172.257622	13.607265	0.104708	30.844965	0.215560	14.623437
1791.077000	172.257622	13.618117	0.104701	30.869564	0.215546	14.635099
1791.097000	172.257622	13.620720	0.104699	30.875463	0.215542	14.637896
1791.117000	172.257622	13.616874	0.104702	30.866746	0.215547	14.633763
1791.137000	172.257622	13.613750	0.104704	30.859664	0.215551	14.630406
1791.157000	172.257622	13.609630	0.104707	30.850325	0.215557	14.625978
1791.177000	172.257622	13.620348	0.104700	30.874620	0.215543	14.637496
1791.197000	172.257622	13.611041	0.104706	30.853523	0.215555	14.627495
1791.217000	172.257622	13.613444	0.104704	30.858970	0.215552	14.630077
1791.237000	172.257622	13.613676	0.104704	30.859497	0.215551	14.630327
1791.257000	172.257622	13.611463	0.104705	30.854481	0.215554	14.627949
1791.277000	172.257622	13.604800	0.104710	30.839375	0.215563	14.620787
1791.297000	172.257622	13.615122	0.104703	30.862774	0.215550	14.631880
1791.317000	172.257622	13.605239	0.104709	30.840372	0.215563	14.621260
1791.337000	172.257622	13.609658	0.104707	30.850389	0.215557	14.626008
1791.357000	172.257622	13.601912	0.104712	30.832830	0.215567	14.617684
1791.377000	172.257622	13.614412	0.104703	30.861165	0.215551	14.631117
1791.397000	172.257622	13.608908	0.104707	30.848688	0.215558	14.625202
1791.417000	172.257622	13.610196	0.104706	30.851608	0.215556	14.626586
1791.437000	172.257622	13.608611	0.104707	30.848016	0.215558	14.624883
1791.457000	172.257622	13.609407	0.104707	30.849819	0.215557	14.625739
1791.477000	172.257622	13.608718	0.104707	30.848259	0.215558	14.624999
1791.497000	172.257622	13.604571	0.104710	30.838857	0.215563	14.620541
1791.517000	172.257622	13.613256	0.104704	30.858545	0.215552	14.629876
1791.537000	172.257622	13.615289	0.104703	30.863154	0.215549	14.632060
1791.557000	172.257622	13.609209	0.104707	30.849370	0.215557	14.625526
1791.577000	172.257622	13.610369	0.104706	30.852000	0.215556	14.626773
1791.597000	172.257622	13.612936	0.104704	30.857819	0.215552	14.629531
1791.617000	172.257622	13.605998	0.104709	30.842092	0.215562	14.622075
1791.637000	172.257622	13.608373	0.104707	30.847476	0.215558	14.624628
1791.657000	172.257622	13.611585	0.104705	30.854756	0.215554	14.628079
1791.677000	172.257622	13.613784	0.104704	30.859742	0.215551	14.630443
1791.697000	172.257622	13.613751	0.104704	30.859666	0.215551	14.630407
1791.717000	172.257622	13.605877	0.104709	30.841818	0.215562	14.621945
1791.737000	172.257622	13.612322	0.104705	30.856426	0.215553	14.628871
1791.757000	172.257622	13.614932	0.104703	30.862345	0.215550	14.631677
1791.777000	172.257622	13.610381	0.104706	30.852028	0.215556	14.626786
1791.797000	172.257622	13.606589	0.104709	30.843433	0.215561	14.622711
1791.817000	172.257622	13.610814	0.104706	30.853010	0.215555	14.627251
1791.837000	172.257622	13.606541	0.104709	30.843322	0.215561	14.622658
1791.857000	172.257622	13.608266	0.104707	30.847234	0.215559	14.624513
1791.877000	172.257622	13.606987	0.104708	30.844334	0.215560	14.623138
1791.897000	172.257622	13.607800	0.104708	30.846177	0.215559	14.624012
1791.917000	172.257622	13.604865	0.104710	30.839524	0.215563	14.620858
1791.937000	172.257622	13.604203	0.104710	30.838024	0.215564	14.620146
1791.957000	172.257622	13.601250	0.104712	30.831328	0.215568	14.616972
1791.977000	172.257622	13.601377	0.104712	30.831618	0.215568	14.617110
1791.997000	172.257622	13.607641	0.104708	30.845816	0.215559	14.623841
1792.017000	172.257622	13.608052	0.104708	30.846749	0.215559	14.624283
1792.037000	172.257622	13.606906	0.104708	30.844150	0.215560	14.623051
1792.057000	172.257622	13.605569	0.104709	30.841121	0.215562	14.621615
1792.077000	172.257622	13.604940	0.104710	30.839694	0.215563	14.620938
1792.097000	172.257622	13.603097	0.104711	30.835515	0.215565	14.618957
1792.117000	172.257622	13.603639	0.104710	30.836744	0.215565	14.619540
1792.137000	172.257622	13.602056	0.104711	30.833156	0.215567	14.617839
1792.157000	172.257622	13.604865	0.104710	30.839525	0.215563	14.620858
1792.177000	172.257622	13.604490	0.104710	30.838675	0.215564	14.620455
1792.197000	172.257622	13.606359	0.104709	30.842911	0.215561	14.622463
1792.217000	172.257622	13.604843	0.104710	30.839474	0.215563	14.620834
1792.237000	172.257622	13.601507	0.104712	30.831912	0.215567	14.617249
1792.257000	172.257622	13.604900	0.104710	30.839604	0.215563	14.620895
1792.277000	172.257622	13.598176	0.104714	30.824361	0.215572	14.613669
1792.297000	172.257622	13.602671	0.104711	30.834550	0.215566	14.618500
1792.317000	172.257622	13.606397	0.104709	30.842997	0.215561	14.622504
1792.337000	172.257622	13.601672	0.104712	30.832286	0.215567	14.617426
1792.357000	172.257622	13.604126	0.104710	30.837848	0.215564	14.620063
1792.377000	172.257622	13.607573	0.104708	30.845662	0.215559	14.623768
1792.397000	172.257622	13.602347	0.104711	30.833815	0.215566	14.618151
1792.417000	172.257622	13.602445	0.104711	30.834037	0.215566	14.618256
1792.437000	172.257622	13.599624	0.104713	30.827644	0.215570	14.615225
1792.457000	172.257622	13.601974	0.104712	30.832971	0.215567	14.617751
1792.477000	172.257622	13.606333	0.104709	30.842852	0.215561	14.622435
1792.497000	172.257622	13.603758	0.104710	30.837015	0.215565	14.619668
1792.517000	172.257622	13.600136	0.104713	30.828805	0.215569	14.615776
1792.537000	172.257622	13.604751	0.104710	30.839266	0.215563	14.620735
1792.557000	172.257622	13.604865	0.104710	30.839523	0.215563	14.620857
1792.577000	172.257622	13.607725	0.104708	30.846006	0.215559	14.623931
1792.597000	172.257622	13.604678	0.104710	30.839100	0.215563	14.620657
1792.617000	172.257622	13.602093	0.104711	30.833240	0.215567	14.617878
1792.637000	172.257622	13.607254	0.104708	30.844940	0.215560	14.623425
1792.657000	172.257622	13.604260	0.104710	30.838153	0.215564	14.620208
1792.677000	172.257622	13.604296	0.104710	30.838233	0.215564	14.620246
1792.697000	172.257622	13.602092	0.104711	30.833238	0.215567	14.617877
1792.717000	172.257622	13.600867	0.104712	30.830460	0.215568	14.616560
1792.737000	172.257622	13.603169	0.104711	30.835680	0.215565	14.619035
1792.757000	172.257622	13.602738	0.104711	30.834702	0.215566	14.618572
1792.777000	172.257622	13.601709	0.104712	30.832370	0.215567	14.617466
1792.797000	172.257622	13.602682	0.104711	30.834576	0.215566	14.618512
1792.817000	172.257622	13.613811	0.104704	30.859802	0.215551	14.630471
1792.837000	172.257622	13.605808	0.104709	30.841662	0.215562	14.621871
1792.857000	172.257622	13.605048	0.104710	30.839939	0.215563	14.621055
1792.877000	172.257622	13.597461	0.104714	30.822740	0.215573	14.612900
1792.897000	172.257622	13.600714	0.104712	30.830113	0.215569	14.616396
1792.917000	172.257622	13.596295	0.104715	30.820098	0.215574	14.611648
1792.937000	172.257622	13.597069	0.104715	30.821851	0.215573	14.612479
1792.957000	172.257622	13.599024	0.104713	30.826283	0.215571	14.614580
1792.977000	172.257622	13.603263	0.104711	30.835893	0.215565	14.619136
1792.997000	172.257622	13.593959	0.104717	30.814802	0.215577	14.609137
1793.017000	172.257622	13.606528	0.104709	30.843294	0.215561	14.622645
1793.037000	172.257622	13.594262	0.104717	30.815489	0.215577	14.609463
1793.057000	172.257622	13.602292	0.104711	30.833692	0.215566	14.618093
1793.077000	172.257622	13.601358	0.104712	30.831573	0.215568	14.617088
1793.097000	172.257622	13.597313	0.104715	30.822405	0.215573	14.612742
1793.117000	172.257622	13.598742	0.104714	30.825643	0.215571	14.614277
1793.137000	172.257622	13.600633	0.104712	30.829930	0.215569	14.616309
1793.157000	172.257622	13.599901	0.104713	30.828271	0.215570	14.615523
1793.177000	172.257622	13.603444	0.104711	30.836303	0.215565	14.619330
1793.197000	172.257622	13.603818	0.104710	30.837151	0.215564	14.619732
1793.217000	172.257622	13.604156	0.104710	30.837916	0.215564	14.620095
1793.237000	172.257622	13.600717	0.104712	30.830120	0.215569	14.616399
1793.257000	172.257622	13.594432	0.104716	30.815874	0.215577	14.609645
1793.277000	172.257622	13.598751	0.104714	30.825665	0.215571	14.614287
1793.297000	172.257622	13.594591	0.104716	30.816236	0.215577	14.609817
1793.317000	172.257622	13.598000	0.104714	30.823962	0.215572	14.613480
1793.337000	172.257622	13.592805	0.104718	30.812187	0.215579	14.607897
1793.357000	172.257622	13.595895	0.104716	30.819190	0.215575	14.611217
1793.377000	172.257622	13.598675	0.104714	30.825492	0.215571	14.614205
1793.397000	172.257622	13.593023	0.104717	30.812681	0.215579	14.608132
1793.417000	172.257622	13.597833	0.104714	30.823583	0.215572	14.613300
1793.437000	172.257622	13.597067	0.104715	30.821848	0.215573	14.612477
1793.457000	172.257622	13.598403	0.104714	30.824875	0.215572	14.613912
1793.477000	172.257622	13.603602	0.104710	30.836661	0.215565	14.619500
1793.497000	172.257622	13.601291	0.104712	30.831423	0.215568	14.617017
1793.517000	172.257622	13.600053	0.104713	30.828616	0.215569	14.615686
1793.537000	172.257622	13.602505	0.104711	30.834174	0.215566	14.618321
1793.557000	172.257622	13.600708	0.104712	30.830101	0.215569	14.616390
1793.577000	172.257622	13.597664	0.104714	30.823201	0.215573	14.613119
1793.597000	172.257622	13.600246	0.104713	30.829054	0.215569	14.615894
1793.617000	172.257622	13.599766	0.104713	30.827965	0.215570	14.615378
1793.637000	172.257622	13.595658	0.104716	30.818654	0.215575	14.610963
1793.657000	172.257622	13.596963	0.104715	30.821612	0.215573	14.612365
1793.677000	172.257622	13.599986	0.104713	30.828465	0.215569	14.615614
1793.697000	172.257622	13.599054	0.104713	30.826352	0.215571	14.614613
1793.717000	172.257622	13.599407	0.104713	30.827151	0.215570	14.614992
1793.737000	172.257622	13.600670	0.104712	30.830014	0.215569	14.616349
1793.757000	172.257622	13.601574	0.104712	30.832065	0.215567	14.617321
1793.777000	172.257622	13.597871	0.104714	30.823671	0.215572	14.613342
1793.797000	172.257622	13.592202	0.104718	30.810820	0.215580	14.607249
1793.817000	172.257622	13.598753	0.104714	30.825669	0.215571	14.614289
1793.837000	172.257622	13.598345	0.104714	30.824745	0.215572	14.613851
1793.857000	172.257622	13.596497	0.104715	30.820555	0.215574	14.611865
1793.877000	172.257622	13.603086	0.104711	30.835490	0.215565	14.618945
1793.897000	172.257622	13.597362	0.104715	30.822516	0.215573	14.612794
1793.917000	172.257622	13.601458	0.104712	30.831802	0.215568	14.617196
1793.937000	172.257622	13.594240	0.104717	30.815439	0.215577	14.609439
1793.957000	172.257622	13.599059	0.104713	30.826364	0.215571	14.614618
1793.977000	172.257622	13.599116	0.104713	30.826492	0.215571	14.614679
1793.997000	172.257622	13.600498	0.104713	30.829624	0.215569	14.616164
1794.017000	172.257622	13.589296	0.104720	30.804232	0.215584	14.604126
1794.037000	172.257622	13.600302	0.104713	30.829179	0.215569	14.615953
1794.057000	172.257622	13.599043	0.104713	30.826327	0.215571	14.614601
1794.077000	172.257622	13.599785	0.104713	30.828008	0.215570	14.615398
1794.097000	172.257622	13.592957	0.104717	30.812531	0.215579	14.608060
1794.117000	172.257622	13.595474	0.104716	30.818237	0.215575	14.610766
1794.137000	172.257622	13.600671	0.104712	30.830017	0.215569	14.616350
1794.157000	172.257622	13.592875	0.104717	30.812345	0.215579	14.607972
1794.177000	172.257622	13.599344	0.104713	30.827009	0.215570	14.614924
1794.197000	172.257622	13.598195	0.104714	30.824403	0.215572	14.613689
1794.217000	172.257622	13.597786	0.104714	30.823476	0.215572	14.613250
1794.237000	172.257622	13.599194	0.104713	30.826668	0.215571	14.614763
1794.257000	172.257622	13.589546	0.104720	30.804800	0.215583	14.604395
1794.277000	172.257622	13.595428	0.104716	30.818132	0.215575	14.610716
1794.297000	172.257622	13.587584	0.104721	30.800352	0.215586	14.602286
1794.317000	172.257622	13.590455	0.104719	30.806859	0.215582	14.605371
1794.337000	172.257622	13.588650	0.104720	30.802769	0.215584	14.603432
1794.357000	172.257622	13.587803	0.104721	30.800848	0.215585	14.602522
1794.377000	172.257622	13.584447	0.104723	30.793239	0.215590	14.598914
1794.397000	172.257622	13.590883	0.104719	30.807830	0.215581	14.605831
1794.417000	172.257622	13.590232	0.104719	30.806353	0.215582	14.605131
1794.437000	172.257622	13.588915	0.104720	30.803369	0.215584	14.603717
1794.457000	172.257622	13.592303	0.104718	30.811048	0.215580	14.607357
1794.477000	172.257622	13.591307	0.104719	30.808789	0.215581	14.606287
1794.497000	172.257622	13.592818	0.104718	30.812216	0.215579	14.607911
1794.517000	172.257622	13.592572	0.104718	30.811659	0.215579	14.607647
1794.537000	172.257622	13.584906	0.104723	30.794281	0.215589	14.599408
1794.557000	172.257622	13.590509	0.104719	30.806980	0.215582	14.605429
1794.577000	172.257622	13.587499	0.104721	30.800158	0.215586	14.602195
1794.597000	172.257622	13.586947	0.104721	30.798907	0.215587	14.601602
1794.617000	172.257622	13.589324	0.104720	30.804296	0.215583	14.604156
1794.637000	172.257622	13.591231	0.104719	30.808618	0.215581	14.606205
1794.657000	172.257622	13.588444	0.104720	30.802300	0.215585	14.603210
1794.677000	172.257622	13.593044	0.104717	30.812727	0.215579	14.608153
1794.697000	172.257622	13.592002	0.104718	30.810365	0.215580	14.607034
1794.717000	172.257622	13.589450	0.104720	30.804580	0.215583	14.604291
1794.737000	172.257622	13.590668	0.104719	30.807341	0.215582	14.605600
1794.757000	172.257622	13.596019	0.104715	30.819471	0.215575	14.611350
1794.777000	172.257622	13.591274	0.104719	30.808716	0.215581	14.606252
1794.797000	172.257622	13.593909	0.104717	30.814689	0.215577	14.609083
1794.817000	172.257622	13.595159	0.104716	30.817521	0.215576	14.610426
1794.837000	172.257622	13.591604	0.104718	30.809464	0.215580	14.606606
1794.857000	172.257622	13.593320	0.104717	30.813354	0.215578	14.608451
1794.877000	172.257622	13.594267	0.104717	30.815500	0.215577	14.609468
1794.897000	172.257622	13.594003	0.104717	30.814901	0.215577	14.609184
1794.917000	172.257622	13.591041	0.104719	30.808186	0.215581	14.606001
1794.937000	172.257622	13.596245	0.104715	30.819984	0.215574	14.611594
1794.957000	172.257622	13.598367	0.104714	30.824795	0.215572	14.613875
1794.977000	172.257622	13.597430	0.104715	30.822670	0.215573	14.612867
1794.997000	172.257622	13.593582	0.104717	30.813948	0.215578	14.608732
1795.017000	172.257622	13.590778	0.104719	30.807591	0.215582	14.605719
1795.037000	172.257622	13.588134	0.104721	30.801598	0.215585	14.602877
1795.057000	172.257622	13.590028	0.104719	30.805891	0.215583	14.604912
1795.077000	172.257622	13.589661	0.104720	30.805060	0.215583	14.604518
1795.097000	172.257622	13.589467	0.104720	30.804619	0.215583	14.604310
1795.117000	172.257622	13.583343	0.104724	30.790737	0.215591	14.597728
1795.137000	172.257622	13.589994	0.104719	30.805813	0.215583	14.604876
1795.157000	172.257622	13.591104	0.104719	30.808331	0.215581	14.606069
1795.177000	172.257622	13.586258	0.104722	30.797345	0.215588	14.600861
1795.197000	172.257622	13.591906	0.104718	30.810148	0.215580	14.606931
1795.217000	172.257622	13.585191	0.104722	30.794928	0.215589	14.599715
1795.237000	172.257622	13.588377	0.104720	30.802149	0.215585	14.603138
1795.257000	172.257622	13.587975	0.104721	30.801239	0.215585	14.602707
1795.277000	172.257622	13.588710	0.104720	30.802903	0.215584	14.603496
1795.297000	172.257622	13.588660	0.104720	30.802789	0.215584	14.603442
1795.317000	172.257622	13.585023	0.104723	30.794547	0.215589	14.599534
1795.337000	172.257622	13.589180	0.104720	30.803969	0.215584	14.604001
1795.357000	172.257622	13.583971	0.104723	30.792162	0.215591	14.598404
1795.377000	172.257622	13.588905	0.104720	30.803347	0.215584	14.603706
1795.397000	172.257622	13.587158	0.104721	30.799385	0.215586	14.601828
1795.417000	172.257622	13.588090	0.104721	30.801499	0.215585	14.602830
1795.437000	172.257622	13.584069	0.104723	30.792384	0.215590	14.598509
1795.457000	172.257622	13.590497	0.104719	30.806954	0.215582	14.605416
1795.477000	172.257622	13.582348	0.104724	30.788482	0.215593	14.596659
1795.497000	172.257622	13.580443	0.104726	30.784165	0.215595	14.594612
1795.517000	172.257622	13.584348	0.104723	30.793016	0.215590	14.598808
1795.537000	172.257622	13.587775	0.104721	30.800783	0.215586	14.602491
1795.557000	172.257622	13.585883	0.104722	30.796495	0.215588	14.600458
1795.577000	172.257622	13.582128	0.104724	30.787984	0.215593	14.596423
1795.597000	172.257622	13.582038	0.104725	30.787780	0.215593	14.596326
1795.617000	172.257622	13.581731	0.104725	30.787083	0.215593	14.595996
1795.637000	172.257622	13.580982	0.104725	30.785386	0.215594	14.595191
1795.657000	172.257622	13.582345	0.104724	30.788475	0.215593	14.596656
1795.677000	172.257622	13.590320	0.104719	30.806554	0.215582	14.605227
1795.697000	172.257622	13.580355	0.104726	30.783964	0.215595	14.594517
1795.717000	172.257622	13.580755	0.104725	30.784871	0.215595	14.594947
1795.737000	172.257622	13.583766	0.104723	30.791697	0.215591	14.598183
1795.757000	172.257622	13.577188	0.104728	30.776786	0.215599	14.591114
1795.777000	172.257622	13.581506	0.104725	30.786573	0.215594	14.595754
1795.797000	172.257622	13.586289	0.104722	30.797416	0.215587	14.600895
1795.817000	172.257622	13.579008	0.104727	30.780911	0.215597	14.593070
1795.837000	172.257622	13.578907	0.104727	30.780681	0.215597	14.592961
1795.857000	172.257622	13.585169	0.104723	30.794878	0.215589	14.599691
1795.877000	172.257622	13.579767	0.104726	30.782633	0.215596	14.593886
1795.897000	172.257622	13.578136	0.104727	30.778934	0.215598	14.592132
1795.917000	172.257622	13.578641	0.104727	30.780080	0.215598	14.592676
1795.937000	172.257622	13.578227	0.104727	30.779141	0.215598	14.592231
1795.957000	172.257622	13.585137	0.104723	30.794804	0.215589	14.599656
1795.977000	172.257622	13.576439	0.104728	30.775087	0.215600	14.590308
1795.997000	172.257622	13.570831	0.104732	30.762376	0.215608	14.584282
1796.017000	172.257622	13.583224	0.104724	30.790469	0.215592	14.597601
1796.037000	172.257622	13.579582	0.104726	30.782211	0.215596	14.593686
1796.057000	172.257622	13.580264	0.104726	30.783758	0.215595	14.594419
1796.077000	172.257622	13.577547	0.104727	30.777599	0.215599	14.591499
1796.097000	172.257622	13.580783	0.104725	30.784934	0.215595	14.594977
1796.117000	172.257622	13.576934	0.104728	30.776209	0.215600	14.590840
1796.137000	172.257622	13.576766	0.104728	30.775829	0.215600	14.590660
1796.157000	172.257622	13.581289	0.104725	30.786082	0.215594	14.595521
1796.177000	172.257622	13.580659	0.104725	30.784654	0.215595	14.594844
1796.197000	172.257622	13.580997	0.104725	30.785420	0.215594	14.595207
1796.217000	172.257622	13.574431	0.104730	30.770535	0.215603	14.588150
1796.237000	172.257622	13.578315	0.104727	30.779340	0.215598	14.592325
1796.257000	172.257622	13.575721	0.104729	30.773459	0.215601	14.589537
1796.277000	172.257622	13.576463	0.104728	30.775142	0.215600	14.590334
1796.297000	172.257622	13.580325	0.104726	30.783896	0.215595	14.594484
1796.317000	172.257622	13.581600	0.104725	30.786787	0.215594	14.595855
1796.337000	172.257622	13.582548	0.104724	30.788936	0.215592	14.596874
1796.357000	172.257622	13.583579	0.104724	30.791272	0.215591	14.597982
1796.377000	172.257622	13.579385	0.104726	30.781766	0.215597	14.593475
1796.397000	172.257622	13.580683	0.104725	30.784708	0.215595	14.594870
1796.417000	172.257622	13.577175	0.104728	30.776755	0.215599	14.591099
1796.437000	172.257622	13.578053	0.104727	30.778747	0.215598	14.592043
1796.457000	172.257622	13.579742	0.104726	30.782574	0.215596	14.593858
1796.477000	172.257622	13.578676	0.104727	30.780158	0.215597	14.592713
1796.497000	172.257622	13.579779	0.104726	30.782659	0.215596	14.593898
1796.517000	172.257622	13.577876	0.104727	30.778344	0.215599	14.591853
1796.537000	172.257622	13.582292	0.104724	30.788355	0.215593	14.596598
1796.557000	172.257622	13.578872	0.104727	30.780603	0.215597	14.592923
1796.577000	172.257622	13.576456	0.104728	30.775127	0.215600	14.590327
1796.597000	172.257622	13.582208	0.104724	30.788165	0.215593	14.596509
1796.617000	172.257622	13.577999	0.104727	30.778624	0.215598	14.591985
1796.637000	172.257622	13.581861	0.104725	30.787378	0.215593	14.596135
1796.657000	172.257622	13.579987	0.104726	30.783131	0.215596	14.594122
1796.677000	172.257622	13.576647	0.104728	30.775559	0.215600	14.590532
1796.697000	172.257622	13.578169	0.104727	30.779010	0.215598	14.592168
1796.717000	172.257622	13.575720	0.104729	30.773457	0.215601	14.589536
1796.737000	172.257622	13.578702	0.104727	30.780217	0.215597	14.592740
1796.757000	172.257622	13.575944	0.104729	30.773966	0.215601	14.589777
1796.777000	172.257622	13.577917	0.104727	30.778438	0.215598	14.591897
1796.797000	172.257622	13.573881	0.104730	30.769288	0.215604	14.587559
1796.817000	172.257622	13.573243	0.104730	30.767844	0.215605	14.586875
1796.837000	172.257622	13.577955	0.104727	30.778523	0.215598	14.591938
1796.857000	172.257622	13.578627	0.104727	30.780048	0.215598	14.592661
1796.877000	172.257622	13.578998	0.104727	30.780889	0.215597	14.593059
1796.897000	172.257622	13.576612	0.104728	30.775480	0.215600	14.590495
1796.917000	172.257622	13.574078	0.104730	30.769737	0.215604	14.587772
1796.937000	172.257622	13.577152	0.104728	30.776705	0.215599	14.591075
1796.957000	172.257622	13.576440	0.104728	30.775091	0.215600	14.590310
1796.977000	172.257622	13.573550	0.104730	30.768540	0.215604	14.587204
1796.997000	172.257622	13.574457	0.104730	30.770595	0.215603	14.588179
1797.017000	172.257622	13.574856	0.104729	30.771499	0.215603	14.588607
1797.037000	172.257622	13.575408	0.104729	30.772751	0.215602	14.589201
1797.057000	172.257622	13.580609	0.104725	30.784541	0.215595	14.594791
1797.077000	172.257622	13.579192	0.104726	30.781329	0.215597	14.593268
1797.097000	172.257622	13.575007	0.104729	30.771843	0.215602	14.588770
1797.117000	172.257622	13.578718	0.104727	30.780255	0.215597	14.592758
1797.137000	172.257622	13.576411	0.104728	30.775025	0.215600	14.590279
1797.157000	172.257622	13.573729	0.104730	30.768944	0.215604	14.587396
1797.177000	172.257622	13.573674	0.104730	30.768820	0.215604	14.587337
1797.197000	172.257622	13.577683	0.104727	30.777909	0.215599	14.591646
1797.217000	172.257622	13.576104	0.104728	30.774327	0.215601	14.589948
1797.237000	172.257622	13.576771	0.104728	30.775839	0.215600	14.590665
1797.257000	172.257622	13.574644	0.104729	30.771019	0.215603	14.588380
1797.277000	172.257622	13.567276	0.104734	30.754317	0.215612	14.580462
1797.297000	172.257622	13.574110	0.104730	30.769808	0.215603	14.587805
1797.317000	172.257622	13.576662	0.104728	30.775594	0.215600	14.590549
1797.337000	172.257622	13.575357	0.104729	30.772636	0.215602	14.589146
1797.357000	172.257622	13.571228	0.104732	30.763275	0.215607	14.584709
1797.377000	172.257622	13.571947	0.104731	30.764906	0.215606	14.585482
1797.397000	172.257622	13.570689	0.104732	30.762054	0.215608	14.584130
1797.417000	172.257622	13.570995	0.104732	30.762748	0.215608	14.584459
1797.437000	172.257622	13.571834	0.104731	30.764649	0.215606	14.585360
1797.457000	172.257622	13.567633	0.104734	30.755127	0.215612	14.580845
1797.477000	172.257622	13.560960	0.104738	30.739999	0.215621	14.573673
1797.497000	172.257622	13.563429	0.104737	30.745597	0.215618	14.576327
1797.517000	172.257622	13.560757	0.104738	30.739540	0.215621	14.573456
1797.537000	172.257622	13.558966	0.104740	30.735480	0.215623	14.571531
1797.557000	172.257622	13.559298	0.104739	30.736233	0.215623	14.571888
1797.577000	172.257622	13.560356	0.104739	30.738630	0.215622	14.573024
1797.597000	172.257622	13.553052	0.104743	30.722074	0.215631	14.565175
1797.617000	172.257622	13.553243	0.104743	30.722506	0.215631	14.565380
1797.637000	172.257622	13.552165	0.104744	30.720063	0.215632	14.564222
1797.657000	172.257622	13.548475	0.104746	30.711699	0.215637	14.560257
1797.677000	172.257622	13.548556	0.104746	30.711883	0.215637	14.560344
1797.697000	172.257622	13.550474	0.104745	30.716229	0.215635	14.562404
1797.717000	172.257622	13.551661	0.104744	30.718920	0.215633	14.563680
1797.737000	172.257622	13.546491	0.104748	30.707203	0.215640	14.558125
1797.757000	172.257622	13.549639	0.104746	30.714338	0.215636	14.561507
1797.777000	172.257622	13.554921	0.104742	30.726312	0.215629	14.567184
1797.797000	172.257622	13.546986	0.104747	30.708324	0.215639	14.558656
1797.817000	172.257622	13.544114	0.104749	30.701812	0.215643	14.555569
1797.837000	172.257622	13.553363	0.104743	30.722779	0.215631	14.565509
1797.857000	172.257622	13.550731	0.104745	30.716813	0.215634	14.562681
1797.877000	172.257622	13.548720	0.104746	30.712255	0.215637	14.560520
1797.897000	172.257622	13.548311	0.104747	30.711328	0.215637	14.560080
1797.917000	172.257622	13.545031	0.104749	30.703893	0.215642	14.556555
1797.937000	172.257622	13.549542	0.104746	30.714117	0.215636	14.561403
1797.957000	172.257622	13.554823	0.104742	30.726087	0.215629	14.567078
1797.977000	172.257622	13.557342	0.104741	30.731798	0.215626	14.569785
1797.997000	172.257622	13.552071	0.104744	30.719849	0.215632	14.564120
1798.017000	172.257622	13.552566	0.104744	30.720972	0.215632	14.564653
1798.037000	172.257622	13.550159	0.104745	30.715516	0.215635	14.562066
1798.057000	172.257622	13.548597	0.104746	30.711975	0.215637	14.560387
1798.077000	172.257622	13.547201	0.104747	30.708811	0.215639	14.558887
1798.097000	172.257622	13.540233	0.104752	30.693015	0.215648	14.551398
1798.117000	172.257622	13.543983	0.104749	30.701517	0.215643	14.555429
1798.137000	172.257622	13.535420	0.104755	30.682106	0.215654	14.546227
1798.157000	172.257622	13.534297	0.104756	30.679560	0.215656	14.545019
1798.177000	172.257622	13.520186	0.104765	30.647574	0.215674	14.529855
1798.197000	172.257622	13.526454	0.104761	30.661781	0.215666	14.536591
1798.217000	172.257622	13.519367	0.104765	30.645717	0.215675	14.528975
1798.237000	172.257622	13.516911	0.104767	30.640149	0.215679	14.526335
1798.257000	172.257622	13.525767	0.104761	30.660224	0.215667	14.535853
1798.277000	172.257622	13.521588	0.104764	30.650752	0.215673	14.531362
1798.297000	172.257622	13.521822	0.104764	30.651281	0.215672	14.531613
1798.317000	172.257622	13.521257	0.104764	30.650001	0.215673	14.531006
1798.337000	172.257622	13.528342	0.104760	30.666062	0.215664	14.538620
1798.357000	172.257622	13.519078	0.104766	30.645061	0.215676	14.528664
1798.377000	172.257622	13.518881	0.104766	30.644614	0.215676	14.528452
1798.397000	172.257622	13.526105	0.104761	30.660991	0.215667	14.536216
1798.417000	172.257622	13.520035	0.104765	30.647232	0.215675	14.529693
1798.437000	172.257622	13.522540	0.104763	30.652910	0.215671	14.532385
1798.457000	172.257622	13.520755	0.104765	30.648863	0.215674	14.530466
1798.477000	172.257622	13.517737	0.104767	30.642021	0.215678	14.527223
1798.497000	172.257622	13.521701	0.104764	30.651008	0.215672	14.531483
1798.517000	172.257622	13.520209	0.104765	30.647626	0.215674	14.529880
1798.537000	172.257622	13.518688	0.104766	30.644178	0.215676	14.528245
1798.557000	172.257622	13.521790	0.104764	30.651208	0.215672	14.531578
1798.577000	172.257622	13.524262	0.104762	30.656814	0.215669	14.534236
1798.597000	172.257622	13.513835	0.104769	30.633177	0.215683	14.523029
1798.617000	172.257622	13.514246	0.104769	30.634109	0.215682	14.523472
1798.637000	172.257622	13.517074	0.104767	30.640519	0.215678	14.526510
1798.657000	172.257622	13.520451	0.104765	30.648175	0.215674	14.530140
1798.677000	172.257622	13.515872	0.104768	30.637794	0.215680	14.525219
1798.697000	172.257622	13.520358	0.104765	30.647962	0.215674	14.530039
1798.717000	172.257622	13.521401	0.104764	30.650328	0.215673	14.531161
1798.737000	172.257622	13.518554	0.104766	30.643873	0.215677	14.528100
1798.757000	172.257622	13.513165	0.104769	30.631658	0.215684	14.522309
1798.777000	172.257622	13.519595	0.104765	30.646234	0.215675	14.529220
1798.797000	172.257622	13.513495	0.104769	30.632406	0.215683	14.522664
1798.817000	172.257622	13.527222	0.104760	30.663523	0.215665	14.537417
1798.837000	172.257622	13.518495	0.104766	30.643739	0.215677	14.528037
1798.857000	172.257622	13.513556	0.104769	30.632545	0.215683	14.522730
1798.877000	172.257622	13.518881	0.104766	30.644614	0.215676	14.528452
1798.897000	172.257622	13.516251	0.104767	30.638654	0.215680	14.525626
1798.917000	172.257622	13.521301	0.104764	30.650101	0.215673	14.531053
1798.937000	172.257622	13.517702	0.104767	30.641942	0.215678	14.527185
1798.957000	172.257622	13.514445	0.104769	30.634559	0.215682	14.523685
1798.977000	172.257622	13.520950	0.104764	30.649305	0.215673	14.530676
1798.997000	172.257703	13.510658	0.104771	30.625976	0.215687	14.519615
1799.017000	172.257622	13.519618	0.104765	30.646285	0.215675	14.529244
1799.037000	172.257622	13.518135	0.104766	30.642923	0.215677	14.527650
1799.057000	172.257622	13.515644	0.104768	30.637277	0.215680	14.524973
1799.077000	172.257622	13.516680	0.104767	30.639627	0.215679	14.526088
1799.097000	172.257622	13.516359	0.104767	30.638897	0.215679	14.525742
1799.117000	172.257622	13.514147	0.104769	30.633883	0.215682	14.523364
1799.137000	172.257622	13.517229	0.104767	30.640870	0.215678	14.526677
1799.157000	172.257622	13.507822	0.104773	30.619546	0.215691	14.516567
1799.177000	172.257622	13.516817	0.104767	30.639937	0.215679	14.526234
1799.197000	172.257622	13.520867	0.104764	30.649117	0.215673	14.530587
1799.217000	172.257622	13.515472	0.104768	30.636887	0.215681	14.524789
1799.237000	172.257622	13.516761	0.104767	30.639810	0.215679	14.526174
1799.257000	172.257622	13.513551	0.104769	30.632534	0.215683	14.522725
1799.277000	172.257622	13.512725	0.104770	30.630661	0.215684	14.521837
1799.297000	172.257622	13.521156	0.104764	30.649772	0.215673	14.530897
1799.317000	172.257622	13.518049	0.104766	30.642729	0.215677	14.527558
1799.337000	172.257622	13.513025	0.104770	30.631342	0.215684	14.522159
1799.357000	172.257622	13.517324	0.104767	30.641086	0.215678	14.526779
1799.377000	172.257622	13.514482	0.104769	30.634643	0.215682	14.523724
1799.397000	172.257622	13.519024	0.104766	30.644939	0.215676	14.528606
1799.417000	172.257622	13.520938	0.104764	30.649277	0.215673	14.530662
1799.437000	172.257622	13.517471	0.104767	30.641419	0.215678	14.526937
1799.457000	172.257622	13.525095	0.104762	30.658700	0.215668	14.535130
1799.477000	172.257622	13.517159	0.104767	30.640712	0.215678	14.526602
1799.497000	172.257622	13.521446	0.104764	30.650430	0.215673	14.531209
1799.517000	172.257622	13.519045	0.104766	30.644986	0.215676	14.528628
1799.537000	172.257622	13.515606	0.104768	30.637192	0.215680	14.524933
1799.557000	172.257622	13.513880	0.104769	30.633279	0.215683	14.523078
1799.577000	172.257622	13.511581	0.104771	30.628069	0.215686	14.520608
1799.597000	172.257622	13.517464	0.104767	30.641404	0.215678	14.526930
1799.617000	172.257622	13.518350	0.104766	30.643412	0.215677	14.527882
1799.637000	172.257622	13.515110	0.104768	30.636066	0.215681	14.524399
1799.657000	172.257622	13.515385	0.104768	30.636691	0.215681	14.524695
1799.677000	172.257622	13.515533	0.104768	30.637027	0.215681	14.524855
1799.697000	172.257622	13.515897	0.104768	30.637851	0.215680	14.525245
1799.717000	172.257622	13.511309	0.104771	30.627451	0.215686	14.520315
1799.737000	172.257622	13.509115	0.104772	30.622477	0.215689	14.517957
1799.757000	172.257622	13.515820	0.104768	30.637678	0.215680	14.525163
1799.777000	172.257622	13.509906	0.104772	30.624270	0.215688	14.518807
1799.797000	172.257622	13.510432	0.104771	30.625462	0.215687	14.519372
1799.817000	172.257622	13.511331	0.104771	30.627501	0.215686	14.520338
1799.837000	172.257622	13.509762	0.104772	30.623944	0.215688	14.518652
1799.857000	172.257622	13.511144	0.104771	30.627077	0.215686	14.520138
1799.877000	172.257622	13.514847	0.104768	30.635470	0.215681	14.524117
1799.897000	172.257622	13.516541	0.104767	30.639310	0.215679	14.525937
1799.917000	172.257622	13.517755	0.104767	30.642062	0.215678	14.527242
1799.937000	172.257622	13.513907	0.104769	30.633341	0.215683	14.523107
1799.957000	172.257622	13.520639	0.104765	30.648601	0.215674	14.530342
1799.977000	172.257622	13.517258	0.104767	30.640937	0.215678	14.526708
1799.997000	172.257622	13.513292	0.104769	30.631947	0.215683	14.522446
1800.017000	172.257622	13.506883	0.104774	30.617417	0.215692	14.515558
1800.037000	172.257622	13.509534	0.104772	30.623427	0.215688	14.518407
1800.057000	172.257622	13.511786	0.104770	30.628532	0.215685	14.520827
1800.077000	172.257622	13.514999	0.104768	30.635816	0.215681	14.524281
1800.097000	172.257622	13.516307	0.104767	30.638780	0.215679	14.525686
1800.117000	172.257622	13.512360	0.104770	30.629833	0.215685	14.521444
1800.137000	172.257622	13.512467	0.104770	30.630076	0.215685	14.521559
1800.157000	172.257622	13.509282	0.104772	30.622857	0.215689	14.518137
1800.177000	172.257622	13.505829	0.104774	30.615029	0.215693	14.514426
1800.197000	172.257622	13.506159	0.104774	30.615778	0.215693	14.514781
1800.217000	172.257622	13.511163	0.104771	30.627121	0.215686	14.520158
1800.237000	172.257622	13.507638	0.104773	30.619130	0.215691	14.516370
1800.257000	172.257622	13.514163	0.104769	30.633920	0.215682	14.523382
1800.277000	172.257622	13.509167	0.104772	30.622595	0.215689	14.518013
1800.297000	172.257622	13.507185	0.104773	30.618103	0.215691	14.515883
1800.317000	172.257622	13.505485	0.104775	30.614250	0.215694	14.514056
1800.337000	172.257622	13.503593	0.104776	30.609961	0.215696	14.512023
1800.357000	172.257622	13.513828	0.104769	30.633162	0.215683	14.523022
1800.377000	172.257622	13.510404	0.104771	30.625401	0.215687	14.519343
1800.397000	172.257622	13.508090	0.104773	30.620153	0.215690	14.516855
1800.417000	172.257622	13.516730	0.104767	30.639740	0.215679	14.526141
1800.437000	172.257622	13.514575	0.104769	30.634855	0.215682	14.523825
1800.457000	172.257622	13.506009	0.104774	30.615436	0.215693	14.514619
1800.477000	172.257622	13.510867	0.104771	30.626448	0.215687	14.519839
1800.497000	172.257622	13.506761	0.104774	30.617141	0.215692	14.515427
1800.517000	172.257622	13.510245	0.104771	30.625039	0.215687	14.519171
1800.537000	172.257622	13.515094	0.104768	30.636031	0.215681	14.524383
1800.557000	172.257622	13.512404	0.104770	30.629933	0.215685	14.521492
1800.577000	172.257622	13.514890	0.104768	30.635568	0.215681	14.524163
1800.597000	172.257622	13.518553	0.104766	30.643872	0.215677	14.528100
1800.617000	172.257622	13.513177	0.104769	30.631685	0.215684	14.522322
1800.637000	172.257622	13.513964	0.104769	30.633469	0.215683	14.523168
1800.657000	172.257622	13.513872	0.104769	30.633261	0.215683	14.523070
1800.677000	172.257622	13.511022	0.104771	30.626800	0.215686	14.520006
1800.697000	172.257622	13.510584	0.104771	30.625807	0.215687	14.519536
1800.717000	172.257622	13.512214	0.104770	30.629503	0.215685	14.521288
1800.737000	172.257622	13.516104	0.104768	30.638319	0.215680	14.525468
1800.757000	172.257622	13.509822	0.104772	30.624080	0.215688	14.518717
1800.777000	172.257622	13.510018	0.104772	30.624525	0.215688	14.518928
1800.797000	172.257622	13.511180	0.104771	30.627158	0.215686	14.520176
1800.817000	172.257622	13.508775	0.104772	30.621707	0.215689	14.517592
1800.837000	172.257622	13.508684	0.104772	30.621502	0.215690	14.517494
1800.857000	172.257622	13.512448	0.104770	30.630032	0.215685	14.521539
1800.877000	172.257622	13.503877	0.104776	30.610604	0.215696	14.512328
1800.897000	172.257622	13.516649	0.104767	30.639555	0.215679	14.526053
1800.917000	172.257622	13.513251	0.104769	30.631852	0.215684	14.522401
1800.937000	172.257622	13.509075	0.104772	30.622388	0.215689	14.517914
1800.957000	172.257622	13.511040	0.104771	30.626841	0.215686	14.520026
1800.977000	172.257622	13.508498	0.104773	30.621079	0.215690	14.517294
1800.997000	172.257622	13.503045	0.104776	30.608718	0.215697	14.511434
1801.017000	172.257622	13.502867	0.104776	30.608316	0.215697	14.511243
1801.037000	172.257622	13.500904	0.104777	30.603865	0.215700	14.509133
1801.057000	172.257622	13.499900	0.104778	30.601588	0.215701	14.508053
1801.077000	172.257622	13.504819	0.104775	30.612740	0.215695	14.513340
1801.097000	172.257622	13.503131	0.104776	30.608913	0.215697	14.511526
1801.117000	172.257622	13.505702	0.104774	30.614742	0.215693	14.514290
1801.137000	172.257622	13.507262	0.104773	30.618277	0.215691	14.515966
1801.157000	172.257622	13.505034	0.104775	30.613227	0.215694	14.513571
1801.177000	172.257622	13.500485	0.104778	30.602916	0.215700	14.508683
1801.197000	172.257622	13.497436	0.104780	30.596004	0.215704	14.505406
1801.217000	172.257622	13.500558	0.104778	30.603081	0.215700	14.508761
1801.237000	172.257622	13.511334	0.104771	30.627509	0.215686	14.520342
1801.257000	172.257622	13.502312	0.104777	30.607056	0.215698	14.510646
1801.277000	172.257622	13.502391	0.104777	30.607236	0.215698	14.510731
1801.297000	172.257622	13.501259	0.104777	30.604670	0.215699	14.509514
1801.317000	172.257622	13.503221	0.104776	30.609117	0.215697	14.511623
1801.337000	172.257622	13.504721	0.104775	30.612518	0.215695	14.513235
1801.357000	172.257622	13.506114	0.104774	30.615675	0.215693	14.514732
1801.377000	172.257622	13.503206	0.104776	30.609083	0.215697	14.511607
1801.397000	172.257622	13.507312	0.104773	30.618391	0.215691	14.516020
1801.417000	172.257622	13.505883	0.104774	30.615152	0.215693	14.514484
1801.437000	172.257622	13.509395	0.104772	30.623111	0.215689	14.518257
1801.457000	172.257622	13.500901	0.104777	30.603858	0.215700	14.509130
1801.477000	172.257622	13.500075	0.104778	30.601985	0.215701	14.508241
1801.497000	172.257622	13.500939	0.104777	30.603945	0.215700	14.509171
1801.517000	172.257622	13.509572	0.104772	30.623514	0.215688	14.518448
1801.537000	172.257622	13.509756	0.104772	30.623930	0.215688	14.518646
1801.557000	172.257622	13.512466	0.104770	30.630074	0.215685	14.521558
1801.577000	172.257622	13.501913	0.104777	30.606153	0.215698	14.510218
1801.597000	172.257622	13.507112	0.104773	30.617936	0.215692	14.515804
1801.617000	172.257622	13.507316	0.104773	30.618399	0.215691	14.516023
1801.637000	172.257622	13.512862	0.104770	30.630971	0.215684	14.521984
1801.657000	172.257622	13.504802	0.104775	30.612701	0.215695	14.513322
1801.677000	172.257622	13.505987	0.104774	30.615386	0.215693	14.514595
1801.697000	172.257622	13.500907	0.104777	30.603871	0.215700	14.509136
1801.717000	172.257622	13.497702	0.104780	30.596606	0.215704	14.505691
1801.737000	172.257622	13.500176	0.104778	30.602215	0.215701	14.508351
1801.757000	172.257622	13.499027	0.104779	30.599610	0.215702	14.507115
1801.777000	172.257622	13.497352	0.104780	30.595812	0.215704	14.505315
1801.797000	172.257622	13.496339	0.104780	30.593516	0.215706	14.504226
1801.817000	172.257622	13.491883	0.104783	30.583416	0.215712	14.499438
1801.837000	172.257622	13.498650	0.104779	30.598754	0.215703	14.506710
1801.857000	172.257622	13.495067	0.104781	30.590633	0.215707	14.502859
1801.877000	172.257622	13.493923	0.104782	30.588041	0.215709	14.501631
1801.897000	172.257622	13.488695	0.104785	30.576189	0.215716	14.496012
1801.917000	172.257622	13.497509	0.104780	30.596169	0.215704	14.505484
1801.937000	172.257622	13.492986	0.104783	30.585916	0.215710	14.500624
1801.957000	172.257622	13.491672	0.104784	30.582937	0.215712	14.499211
1801.977000	172.257622	13.495537	0.104781	30.591699	0.215707	14.503365
1801.997000	172.257622	13.498019	0.104779	30.597326	0.215704	14.506033
1802.017000	172.257622	13.494787	0.104781	30.589999	0.215708	14.502559
1802.037000	172.257622	13.492064	0.104783	30.583825	0.215711	14.499632
1802.057000	172.257622	13.490730	0.104784	30.580801	0.215713	14.498199
1802.077000	172.257622	13.491561	0.104784	30.582686	0.215712	14.499092
1802.097000	172.257622	13.491484	0.104784	30.582512	0.215712	14.499009
1802.117000	172.257622	13.482470	0.104790	30.562079	0.215724	14.489322
1802.137000	172.257622	13.490447	0.104784	30.580161	0.215713	14.497895
1802.157000	172.257622	13.489399	0.104785	30.577785	0.215715	14.496769
1802.177000	172.257622	13.486285	0.104787	30.570727	0.215719	14.493422
1802.197000	172.257622	13.493653	0.104782	30.587428	0.215709	14.501340
1802.217000	172.257622	13.484120	0.104788	30.565818	0.215722	14.491095
1802.237000	172.257622	13.493324	0.104782	30.586683	0.215710	14.500987
1802.257000	172.257622	13.485745	0.104787	30.569503	0.215720	14.492842
1802.277000	172.257622	13.485461	0.104788	30.568858	0.215720	14.492536
1802.297000	172.257622	13.490411	0.104784	30.580080	0.215714	14.497856
1802.317000	172.257622	13.489375	0.104785	30.577731	0.215715	14.496743
1802.337000	172.257622	13.485380	0.104788	30.568675	0.215720	14.492449
1802.357000	172.257622	13.489396	0.104785	30.577777	0.215715	14.496765
1802.377000	172.257622	13.494432	0.104782	30.589194	0.215708	14.502178
1802.397000	172.257622	13.493538	0.104782	30.587167	0.215709	14.501217
1802.417000	172.257622	13.490958	0.104784	30.581319	0.215713	14.498444
1802.437000	172.257622	13.485883	0.104787	30.569815	0.215719	14.492990
1802.457000	172.257622	13.491269	0.104784	30.582023	0.215712	14.498778
1802.477000	172.257622	13.492820	0.104783	30.585540	0.215710	14.500445
1802.497000	172.257622	13.489169	0.104785	30.577263	0.215715	14.496521
1802.517000	172.257622	13.489316	0.104785	30.577597	0.215715	14.496679
1802.537000	172.257622	13.486545	0.104787	30.571315	0.215719	14.493701
1802.557000	172.257622	13.484592	0.104788	30.566889	0.215721	14.491603
1802.577000	172.257622	13.486064	0.104787	30.570225	0.215719	14.493184
1802.597000	172.257622	13.484393	0.104788	30.566438	0.215721	14.491389
1802.617000	172.257622	13.483652	0.104789	30.564757	0.215722	14.490592
1802.637000	172.257622	13.487960	0.104786	30.574524	0.215717	14.495223
1802.657000	172.257622	13.485265	0.104788	30.568415	0.215720	14.492326
1802.677000	172.257622	13.491107	0.104784	30.581658	0.215713	14.498604
1802.697000	172.257622	13.481886	0.104790	30.560755	0.215725	14.488695
1802.717000	172.257622	13.483080	0.104789	30.563462	0.215723	14.489978
1802.737000	172.257622	13.487330	0.104786	30.573095	0.215718	14.494545
1802.757000	172.257622	13.482342	0.104790	30.561789	0.215724	14.489185
1802.777000	172.257622	13.484974	0.104788	30.567755	0.215721	14.492013
1802.797000	172.257622	13.484822	0.104788	30.567410	0.215721	14.491850
1802.817000	172.257622	13.483547	0.104789	30.564521	0.215723	14.490480
1802.837000	172.257622	13.486013	0.104787	30.570110	0.215719	14.493130
1802.857000	172.257622	13.485406	0.104788	30.568735	0.215720	14.492478
1802.877000	172.257622	13.478881	0.104792	30.553944	0.215729	14.485466
1802.897000	172.257622	13.487513	0.104786	30.573510	0.215717	14.494742
1802.917000	172.257622	13.486308	0.104787	30.570779	0.215719	14.493447
1802.937000	172.257622	13.481568	0.104790	30.560035	0.215725	14.488353
1802.957000	172.257622	13.480129	0.104791	30.556773	0.215727	14.486807
1802.977000	172.257622	13.482430	0.104790	30.561987	0.215724	14.489279
1802.997000	172.257622	13.485421	0.104788	30.568769	0.215720	14.492494
1803.017000	172.257622	13.482311	0.104790	30.561719	0.215724	14.489152
1803.037000	172.257622	13.477397	0.104793	30.550580	0.215731	14.483871
1803.057000	172.257622	13.478611	0.104792	30.553331	0.215729	14.485175
1803.077000	172.257622	13.478615	0.104792	30.553341	0.215729	14.485180
1803.097000	172.257622	13.484230	0.104788	30.566068	0.215722	14.491213
1803.117000	172.257622	13.483428	0.104789	30.564251	0.215723	14.490352
1803.137000	172.257703	13.478093	0.104792	30.552156	0.215730	14.484618
1803.157000	172.257622	13.477641	0.104793	30.551131	0.215730	14.484132
1803.177000	172.257622	13.479384	0.104792	30.555084	0.215728	14.486006
1803.197000	172.257622	13.478524	0.104792	30.553133	0.215729	14.485081
1803.217000	172.257622	13.474581	0.104795	30.544196	0.215734	14.480844
1803.237000	172.257622	13.482222	0.104790	30.561517	0.215724	14.489056
1803.257000	172.257622	13.478287	0.104792	30.552596	0.215729	14.484826
1803.277000	172.257622	13.480884	0.104791	30.558483	0.215726	14.487617
1803.297000	172.257622	13.478046	0.104792	30.552050	0.215730	14.484568
1803.317000	172.257622	13.471179	0.104797	30.536485	0.215739	14.477189
1803.337000	172.257622	13.479783	0.104791	30.555987	0.215728	14.486434
1803.357000	172.257622	13.483488	0.104789	30.564385	0.215723	14.490416
1803.377000	172.257622	13.477175	0.104793	30.550076	0.215731	14.483632
1803.397000	172.257622	13.473194	0.104796	30.541052	0.215736	14.479354
1803.417000	172.257622	13.477424	0.104793	30.550641	0.215731	14.483900
1803.437000	172.257622	13.484109	0.104788	30.565793	0.215722	14.491083
1803.457000	172.257622	13.479430	0.104792	30.555188	0.215728	14.486055
1803.477000	172.257622	13.482503	0.104790	30.562153	0.215724	14.489357
1803.497000	172.257622	13.474191	0.104795	30.543313	0.215735	14.480425
1803.517000	172.257622	13.479460	0.104791	30.555255	0.215728	14.486087
1803.537000	172.257622	13.475497	0.104794	30.546273	0.215733	14.481829
1803.557000	172.257622	13.478958	0.104792	30.554117	0.215729	14.485548
1803.577000	172.257622	13.476650	0.104793	30.548887	0.215732	14.483068
1803.597000	172.257622	13.471110	0.104797	30.536328	0.215739	14.477114
1803.617000	172.257622	13.475640	0.104794	30.546597	0.215733	14.481982
1803.637000	172.257622	13.472009	0.104796	30.538366	0.215738	14.478080
1803.657000	172.257622	13.476424	0.104793	30.548375	0.215732	14.482825
1803.677000	172.257622	13.475174	0.104794	30.545539	0.215734	14.481481
1803.697000	172.257622	13.476410	0.104793	30.548343	0.215732	14.482810
1803.717000	172.257622	13.473241	0.104796	30.541158	0.215736	14.479404
1803.737000	172.257622	13.471909	0.104796	30.538139	0.215738	14.477972
1803.757000	172.257622	13.476293	0.104794	30.548076	0.215732	14.482683
1803.777000	172.257622	13.479671	0.104791	30.555734	0.215728	14.486314
1803.797000	172.257703	13.472578	0.104796	30.539655	0.215737	14.478691
1803.817000	172.257622	13.472940	0.104796	30.540477	0.215736	14.479081
1803.837000	172.257622	13.473423	0.104795	30.541570	0.215736	14.479599
1803.857000	172.257622	13.482271	0.104790	30.561627	0.215724	14.489108
1803.877000	172.257622	13.475437	0.104794	30.546137	0.215733	14.481764
1803.897000	172.257622	13.474609	0.104795	30.544258	0.215734	14.480874
1803.917000	172.257622	13.476227	0.104794	30.547926	0.215732	14.482613
1803.937000	172.257622	13.473629	0.104795	30.542038	0.215736	14.479821
1803.957000	172.257622	13.472840	0.104796	30.540250	0.215737	14.478973
1803.977000	172.257622	13.469603	0.104798	30.532912	0.215741	14.475495
1803.997000	172.257622	13.478756	0.104792	30.553660	0.215729	14.485331
1804.017000	172.257622	13.473655	0.104795	30.542098	0.215736	14.479849
1804.037000	172.257622	13.477514	0.104793	30.550845	0.215730	14.483997
1804.057000	172.257622	13.477306	0.104793	30.550373	0.215731	14.483773
1804.077000	172.257622	13.477917	0.104792	30.551757	0.215730	14.484429
1804.097000	172.257622	13.472616	0.104796	30.539742	0.215737	14.478733
1804.117000	172.257622	13.473337	0.104795	30.541377	0.215736	14.479508
1804.137000	172.257622	13.477939	0.104792	30.551808	0.215730	14.484453
1804.157000	172.257622	13.473489	0.104795	30.541720	0.215736	14.479670
1804.177000	172.257622	13.480534	0.104791	30.557690	0.215727	14.487241
1804.197000	172.257622	13.477168	0.104793	30.550060	0.215731	14.483624
1804.217000	172.257622	13.478176	0.104792	30.552344	0.215730	14.484707
1804.237000	172.257622	13.477299	0.104793	30.550358	0.215731	14.483766
1804.257000	172.257622	13.471824	0.104796	30.537945	0.215738	14.477881
1804.277000	172.257622	13.475601	0.104794	30.546508	0.215733	14.481940
1804.297000	172.257622	13.474430	0.104795	30.543854	0.215735	14.480682
1804.317000	172.257622	13.473684	0.104795	30.542163	0.215736	14.479880
1804.337000	172.257622	13.471001	0.104797	30.536081	0.215739	14.476997
1804.357000	172.257622	13.472702	0.104796	30.539936	0.215737	14.478824
1804.377000	172.257622	13.471646	0.104797	30.537542	0.215738	14.477689
1804.397000	172.257622	13.478042	0.104792	30.552041	0.215730	14.484564
1804.417000	172.257622	13.473662	0.104795	30.542113	0.215736	14.479856
1804.437000	172.257622	13.477612	0.104793	30.551066	0.215730	14.484101
1804.457000	172.257622	13.471534	0.104797	30.537290	0.215738	14.477570
1804.477000	172.257622	13.470612	0.104797	30.535200	0.215740	14.476579
1804.497000	172.257622	13.481051	0.104790	30.558862	0.215726	14.487797
1804.517000	172.257622	13.476198	0.104794	30.547862	0.215732	14.482582
1804.537000	172.257622	13.472685	0.104796	30.539898	0.215737	14.478806
1804.557000	172.257622	13.476335	0.104794	30.548171	0.215732	14.482729
1804.577000	172.257622	13.475782	0.104794	30.546918	0.215733	14.482135
1804.597000	172.257622	13.471829	0.104796	30.537958	0.215738	14.477887
1804.617000	172.257622	13.469554	0.104798	30.532802	0.215741	14.475442
1804.637000	172.257622	13.475533	0.104794	30.546353	0.215733	14.481867
1804.657000	172.257622	13.473267	0.104796	30.541218	0.215736	14.479432
1804.677000	172.257622	13.469907	0.104798	30.533600	0.215740	14.475821
1804.697000	172.257622	13.478775	0.104792	30.553702	0.215729	14.485351
1804.717000	172.257622	13.471783	0.104796	30.537853	0.215738	14.477837
1804.737000	172.257622	13.469922	0.104798	30.533634	0.215740	14.475837
1804.757000	172.257622	13.466218	0.104800	30.525239	0.215745	14.471857
1804.777000	172.257622	13.471001	0.104797	30.536080	0.215739	14.476996
1804.797000	172.257622	13.472676	0.104796	30.539877	0.215737	14.478797
1804.817000	172.257622	13.471042	0.104797	30.536174	0.215739	14.477041
1804.837000	172.257622	13.476168	0.104794	30.547793	0.215732	14.482549
1804.857000	172.257622	13.472816	0.104796	30.540194	0.215737	14.478947
1804.877000	172.257622	13.465946	0.104800	30.524623	0.215746	14.471565
1804.897000	172.257622	13.466731	0.104800	30.526401	0.215745	14.472408
1804.917000	172.257622	13.471373	0.104797	30.536924	0.215739	14.477396
1804.937000	172.257622	13.468838	0.104798	30.531177	0.215742	14.474672
1804.957000	172.257622	13.468801	0.104798	30.531093	0.215742	14.474632
1804.977000	172.257703	13.470862	0.104797	30.535767	0.215739	14.476848
1804.997000	172.257622	13.469159	0.104798	30.531906	0.215741	14.475017
1805.017000	172.257622	13.474919	0.104794	30.544962	0.215734	14.481207
1805.037000	172.257622	13.468952	0.104798	30.531436	0.215742	14.474795
1805.057000	172.257622	13.472299	0.104796	30.539024	0.215737	14.478392
1805.077000	172.257622	13.475045	0.104794	30.545248	0.215734	14.481343
1805.097000	172.257622	13.473900	0.104795	30.542652	0.215735	14.480112
1805.117000	172.257622	13.471104	0.104797	30.536314	0.215739	14.477107
1805.137000	172.257622	13.471886	0.104796	30.538086	0.215738	14.477947
1805.157000	172.257622	13.471557	0.104797	30.537341	0.215738	14.477594
1805.177000	172.257622	13.472006	0.104796	30.538358	0.215738	14.478076
1805.197000	172.257622	13.472349	0.104796	30.539137	0.215737	14.478446
1805.217000	172.257622	13.474919	0.104794	30.544961	0.215734	14.481207
1805.237000	172.257622	13.470692	0.104797	30.535381	0.215739	14.476665
1805.257000	172.257622	13.473397	0.104795	30.541513	0.215736	14.479572
1805.277000	172.257622	13.475251	0.104794	30.545715	0.215733	14.481564
1805.297000	172.257622	13.471757	0.104797	30.537794	0.215738	14.477809
1805.317000	172.257622	13.474287	0.104795	30.543529	0.215735	14.480528
1805.337000	172.257622	13.468562	0.104799	30.530552	0.215742	14.474376
1805.357000	172.257622	13.467556	0.104799	30.528272	0.215744	14.473295
1805.377000	172.257703	13.472671	0.104796	30.539866	0.215737	14.478791
1805.397000	172.257622	13.472860	0.104796	30.540295	0.215737	14.478995
1805.417000	172.257622	13.468874	0.104798	30.531260	0.215742	14.474711
1805.437000	172.257622	13.473632	0.104795	30.542046	0.215736	14.479825
1805.457000	172.257622	13.472419	0.104796	30.539296	0.215737	14.478521
1805.477000	172.257622	13.467085	0.104800	30.527204	0.215744	14.472788
1805.497000	172.257622	13.471989	0.104796	30.538319	0.215738	14.478058
1805.517000	172.257622	13.472368	0.104796	30.539180	0.215737	14.478466
1805.537000	172.257622	13.470791	0.104797	30.535605	0.215739	14.476771
1805.557000	172.257622	13.474229	0.104795	30.543398	0.215735	14.480466
1805.577000	172.257622	13.463845	0.104802	30.519859	0.215748	14.469306
1805.597000	172.257622	13.461568	0.104803	30.514699	0.215751	14.466860
1805.617000	172.257622	13.474444	0.104795	30.543885	0.215735	14.480697
1805.637000	172.257622	13.469875	0.104798	30.533529	0.215741	14.475787
1805.657000	172.257622	13.469626	0.104798	30.532963	0.215741	14.475519
1805.677000	172.257622	13.468100	0.104799	30.529504	0.215743	14.473879
1805.697000	172.257622	13.473427	0.104795	30.541579	0.215736	14.479604
1805.717000	172.257622	13.472894	0.104796	30.540372	0.215737	14.479031
1805.737000	172.257622	13.469506	0.104798	30.532692	0.215741	14.475390
1805.757000	172.257622	13.466350	0.104800	30.525537	0.215745	14.471998
1805.777000	172.257622	13.468351	0.104799	30.530074	0.215743	14.474149
1805.797000	172.257622	13.469301	0.104798	30.532227	0.215741	14.475169
1805.817000	172.257622	13.476675	0.104793	30.548943	0.215732	14.483095
1805.837000	172.257622	13.473791	0.104795	30.542406	0.215735	14.479995
1805.857000	172.257622	13.473590	0.104795	30.541949	0.215736	14.479779
1805.877000	172.257622	13.464882	0.104801	30.522210	0.215747	14.470421
1805.897000	172.257622	13.470702	0.104797	30.535403	0.215739	14.476675
1805.917000	172.257622	13.468209	0.104799	30.529753	0.215743	14.473997
1805.937000	172.257622	13.471532	0.104797	30.537285	0.215738	14.477568
1805.957000	172.257622	13.465509	0.104801	30.523631	0.215746	14.471094
1805.977000	172.257622	13.464447	0.104801	30.521223	0.215748	14.469953
1805.997000	172.257622	13.463663	0.104802	30.519447	0.215749	14.469111
1806.017000	172.257622	13.466640	0.104800	30.526195	0.215745	14.472310
1806.037000	172.257622	13.464889	0.104801	30.522226	0.215747	14.470428
1806.057000	172.257622	13.465877	0.104800	30.524466	0.215746	14.471490
1806.077000	172.257622	13.466135	0.104800	30.525050	0.215745	14.471767
1806.097000	172.257622	13.472290	0.104796	30.539003	0.215737	14.478382
1806.117000	172.257622	13.466740	0.104800	30.526421	0.215745	14.472417
1806.137000	172.257703	13.465619	0.104801	30.523881	0.215746	14.471213
1806.157000	172.257622	13.465836	0.104800	30.524374	0.215746	14.471447
1806.177000	172.257622	13.466529	0.104800	30.525944	0.215745	14.472191
1806.197000	172.257622	13.463812	0.104802	30.519785	0.215748	14.469271
1806.217000	172.257703	13.460941	0.104804	30.513277	0.215752	14.466186
1806.237000	172.257622	13.470530	0.104797	30.535013	0.215740	14.476491
1806.257000	172.257622	13.458358	0.104805	30.507421	0.215756	14.463409
1806.277000	172.257622	13.469972	0.104798	30.533748	0.215740	14.475891
1806.297000	172.257622	13.472549	0.104796	30.539590	0.215737	14.478660
1806.317000	172.257622	13.469003	0.104798	30.531551	0.215742	14.474849
1806.337000	172.257622	13.467816	0.104799	30.528862	0.215743	14.473574
1806.357000	172.257622	13.463642	0.104802	30.519400	0.215749	14.469089
1806.377000	172.257622	13.461834	0.104803	30.515302	0.215751	14.467146
1806.397000	172.257622	13.458132	0.104805	30.506910	0.215756	14.463167
1806.417000	172.257622	13.465050	0.104801	30.522591	0.215747	14.470601
1806.437000	172.257622	13.459476	0.104805	30.509955	0.215754	14.464611
1806.457000	172.257622	13.467360	0.104799	30.527827	0.215744	14.473084
1806.477000	172.257622	13.464978	0.104801	30.522428	0.215747	14.470524
1806.497000	172.257622	13.468446	0.104799	30.530288	0.215742	14.474250
1806.517000	172.257622	13.464219	0.104801	30.520708	0.215748	14.469709
1806.537000	172.257622	13.469374	0.104798	30.532392	0.215741	14.475248
1806.557000	172.257622	13.474670	0.104795	30.544397	0.215734	14.480939
1806.577000	172.257622	13.470719	0.104797	30.535441	0.215739	14.476693
1806.597000	172.257622	13.467414	0.104799	30.527950	0.215744	14.473142
1806.617000	172.257622	13.467345	0.104799	30.527792	0.215744	14.473067
1806.637000	172.257622	13.458193	0.104805	30.507047	0.215756	14.463232
1806.657000	172.257622	13.461330	0.104803	30.514159	0.215752	14.466604
1806.677000	172.257622	13.466747	0.104800	30.526438	0.215745	14.472425
1806.697000	172.257622	13.468227	0.104799	30.529793	0.215743	14.474016
1806.717000	172.257622	13.461300	0.104803	30.514090	0.215752	14.466571
1806.737000	172.257622	13.463907	0.104802	30.519999	0.215748	14.469373
1806.757000	172.257622	13.470989	0.104797	30.536053	0.215739	14.476983
1806.777000	172.257622	13.466868	0.104800	30.526713	0.215744	14.472556
1806.797000	172.257622	13.466700	0.104800	30.526330	0.215745	14.472374
1806.817000	172.257622	13.465166	0.104801	30.522855	0.215747	14.470726
1806.837000	172.257622	13.457081	0.104806	30.504528	0.215757	14.462038
1806.857000	172.257622	13.465951	0.104800	30.524634	0.215746	14.471570
1806.877000	172.257622	13.465503	0.104801	30.523618	0.215746	14.471088
1806.897000	172.257622	13.456987	0.104806	30.504315	0.215757	14.461937
1806.917000	172.257622	13.462610	0.104802	30.517060	0.215750	14.467979
1806.937000	172.257622	13.454195	0.104808	30.497984	0.215761	14.458935
1806.957000	172.257622	13.461260	0.104803	30.514000	0.215752	14.466529
1806.977000	172.257622	13.460989	0.104804	30.513385	0.215752	14.466237
1806.997000	172.257622	13.458578	0.104805	30.507920	0.215755	14.463646
1807.017000	172.257622	13.460242	0.104804	30.511693	0.215753	14.465435
1807.037000	172.257622	13.465464	0.104801	30.523529	0.215746	14.471046
1807.057000	172.257622	13.466731	0.104800	30.526402	0.215745	14.472408
1807.077000	172.257622	13.464317	0.104801	30.520929	0.215748	14.469814
1807.097000	172.257622	13.463151	0.104802	30.518287	0.215749	14.468561
1807.117000	172.257622	13.464892	0.104801	30.522232	0.215747	14.470431
1807.137000	172.257622	13.463772	0.104802	30.519693	0.215749	14.469228
1807.157000	172.257622	13.458052	0.104805	30.506729	0.215756	14.463081
1807.177000	172.257703	13.459006	0.104805	30.508889	0.215755	14.464105
1807.197000	172.257622	13.456827	0.104806	30.503951	0.215758	14.461764
1807.217000	172.257622	13.462765	0.104802	30.517412	0.215750	14.468146
1807.237000	172.257622	13.466853	0.104800	30.526678	0.215745	14.472539
1807.257000	172.257622	13.462406	0.104803	30.516599	0.215750	14.467760
1807.277000	172.257622	13.464190	0.104801	30.520641	0.215748	14.469677
1807.297000	172.257622	13.460301	0.104804	30.511826	0.215753	14.465498
1807.317000	172.257622	13.455658	0.104807	30.501302	0.215759	14.460508
1807.337000	172.257622	13.461533	0.104803	30.514619	0.215751	14.466822
1807.357000	172.257622	13.463590	0.104802	30.519282	0.215749	14.469032
1807.377000	172.257622	13.460930	0.104804	30.513251	0.215752	14.466173
1807.397000	172.257622	13.468052	0.104799	30.529397	0.215743	14.473828
1807.417000	172.257622	13.471368	0.104797	30.536912	0.215739	14.477391
1807.437000	172.257622	13.466540	0.104800	30.525969	0.215745	14.472203
1807.457000	172.257622	13.466335	0.104800	30.525503	0.215745	14.471982
1807.477000	172.257622	13.461347	0.104803	30.514197	0.215752	14.466622
1807.497000	172.257622	13.463444	0.104802	30.518951	0.215749	14.468876
1807.517000	172.257622	13.459738	0.104804	30.510549	0.215754	14.464892
1807.537000	172.257703	13.461051	0.104804	30.513526	0.215752	14.466304
1807.557000	172.257622	13.466767	0.104800	30.526484	0.215745	14.472447
1807.577000	172.257622	13.462898	0.104802	30.517713	0.215750	14.468289
1807.597000	172.257622	13.465401	0.104801	30.523387	0.215746	14.470979
1807.617000	172.257622	13.473725	0.104795	30.542256	0.215735	14.479924
1807.637000	172.257622	13.471220	0.104797	30.536577	0.215739	14.477232
1807.657000	172.257622	13.458767	0.104805	30.508348	0.215755	14.463849
1807.677000	172.257622	13.467459	0.104799	30.528052	0.215744	14.473191
1807.697000	172.257622	13.469074	0.104798	30.531712	0.215742	14.474926
1807.717000	172.257622	13.469982	0.104798	30.533771	0.215740	14.475902
1807.737000	172.257622	13.464941	0.104801	30.522344	0.215747	14.470484
1807.757000	172.257622	13.468901	0.104798	30.531320	0.215742	14.474739
1807.777000	172.257622	13.465020	0.104801	30.522522	0.215747	14.470569
1807.797000	172.257622	13.462745	0.104802	30.517365	0.215750	14.468124
1807.817000	172.257622	13.459932	0.104804	30.510990	0.215754	14.465102
1807.837000	172.257622	13.462353	0.104803	30.516478	0.215750	14.467703
1807.857000	172.257622	13.454776	0.104808	30.499302	0.215760	14.459560
1807.877000	172.257622	13.455324	0.104807	30.500544	0.215760	14.460149
1807.897000	172.257622	13.457836	0.104806	30.506237	0.215756	14.462848
1807.917000	172.257622	13.453282	0.104809	30.495915	0.215762	14.457954
1807.937000	172.257622	13.459581	0.104804	30.510194	0.215754	14.464724
1807.957000	172.257622	13.464598	0.104801	30.521567	0.215747	14.470116
1807.977000	172.257622	13.460678	0.104804	30.512680	0.215753	14.465902
1807.997000	172.257622	13.454839	0.104808	30.499444	0.215760	14.459627
1808.017000	172.257622	13.458293	0.104805	30.507275	0.215756	14.463340
1808.037000	172.257622	13.459461	0.104805	30.509923	0.215754	14.464595
1808.057000	172.257622	13.460437	0.104804	30.512135	0.215753	14.465644
1808.077000	172.257622	13.465553	0.104801	30.523731	0.215746	14.471142
1808.097000	172.257622	13.464154	0.104801	30.520560	0.215748	14.469639
1808.117000	172.257622	13.459743	0.104804	30.510561	0.215754	14.464898
1808.137000	172.257622	13.456358	0.104807	30.502888	0.215758	14.461260
1808.157000	172.257622	13.463624	0.104802	30.519357	0.215749	14.469068
1808.177000	172.257622	13.464214	0.104801	30.520697	0.215748	14.469703
1808.197000	172.257622	13.461926	0.104803	30.515509	0.215751	14.467244
1808.217000	172.257622	13.453081	0.104809	30.495460	0.215763	14.457739
1808.237000	172.257622	13.468105	0.104799	30.529517	0.215743	14.473885
1808.257000	172.257622	13.457357	0.104806	30.505153	0.215757	14.462334
1808.277000	172.257622	13.463070	0.104802	30.518104	0.215749	14.468474
1808.297000	172.257622	13.462176	0.104803	30.516075	0.215751	14.467512
1808.317000	172.257622	13.451653	0.104810	30.492223	0.215764	14.456204
1808.337000	172.257622	13.453392	0.104808	30.496165	0.215762	14.458073
1808.356000	172.257622	13.458633	0.104805	30.508044	0.215755	14.463705
1808.376000	172.257622	13.456235	0.104807	30.502609	0.215758	14.461128
1808.396000	172.257622	13.457435	0.104806	30.505330	0.215757	14.462418
1808.416000	172.257622	13.456551	0.104806	30.503326	0.215758	14.461468
1808.436000	172.257622	13.454377	0.104808	30.498397	0.215761	14.459131
1808.456000	172.257622	13.456383	0.104807	30.502944	0.215758	14.461287
1808.476000	172.257622	13.459147	0.104805	30.509209	0.215755	14.464257
1808.496000	172.257622	13.462101	0.104803	30.515906	0.215751	14.467432
1808.516000	172.257622	13.455224	0.104807	30.500317	0.215760	14.460041
1808.536000	172.257622	13.451782	0.104810	30.492514	0.215764	14.456342
1808.556000	172.257622	13.454583	0.104808	30.498864	0.215761	14.459352
1808.576000	172.257622	13.450323	0.104811	30.489207	0.215766	14.454774
1808.596000	172.257622	13.452989	0.104809	30.495252	0.215763	14.457640
1808.616000	172.257622	13.459695	0.104804	30.510452	0.215754	14.464846
1808.636000	172.257622	13.453726	0.104808	30.496922	0.215762	14.458432
1808.656000	172.257622	13.454170	0.104808	30.497929	0.215761	14.458909
1808.676000	172.257622	13.452460	0.104809	30.494053	0.215763	14.457072
1808.696000	172.257622	13.455811	0.104807	30.501649	0.215759	14.460673
1808.716000	172.257622	13.455460	0.104807	30.500852	0.215759	14.460295
1808.736000	172.257622	13.461194	0.104803	30.513851	0.215752	14.466458
1808.756000	172.257622	13.452207	0.104809	30.493479	0.215764	14.456799
1808.776000	172.257622	13.452854	0.104809	30.494944	0.215763	14.457494
1808.796000	172.257622	13.457636	0.104806	30.505786	0.215757	14.462634
1808.816000	172.257622	13.451675	0.104810	30.492273	0.215764	14.456228
1808.836000	172.257622	13.460450	0.104804	30.512164	0.215753	14.465658
1808.856000	172.257622	13.461225	0.104803	30.513920	0.215752	14.466490
1808.876000	172.257622	13.450182	0.104811	30.488888	0.215766	14.454623
1808.896000	172.257703	13.451599	0.104810	30.492100	0.215765	14.456146
1808.916000	172.257622	13.449505	0.104811	30.487354	0.215767	14.453896
1808.936000	172.257622	13.447804	0.104812	30.483497	0.215770	14.452067
1808.956000	172.257703	13.449311	0.104811	30.486913	0.215768	14.453686
1808.976000	172.257622	13.444824	0.104814	30.476744	0.215773	14.448865
1808.996000	172.257703	13.445195	0.104814	30.477583	0.215773	14.449263
1809.016000	172.257622	13.441861	0.104816	30.470027	0.215777	14.445681
1809.036000	172.257622	13.442678	0.104815	30.471878	0.215776	14.446559
1809.056000	172.257622	13.443389	0.104815	30.473490	0.215775	14.447323
1809.076000	172.257622	13.444994	0.104814	30.477127	0.215773	14.449047
1809.096000	172.257622	13.447311	0.104812	30.482381	0.215770	14.451538
1809.116000	172.257622	13.443056	0.104815	30.472734	0.215776	14.446964
1809.136000	172.257622	13.447087	0.104813	30.481872	0.215770	14.451296
1809.156000	172.257622	13.438617	0.104818	30.462674	0.215782	14.442195
1809.176000	172.257622	13.441541	0.104816	30.469302	0.215778	14.445337
1809.196000	172.257622	13.445284	0.104814	30.477786	0.215773	14.449360
1809.216000	172.257622	13.442554	0.104816	30.471597	0.215776	14.446425
1809.236000	172.257622	13.445638	0.104814	30.478588	0.215772	14.449740
1809.256000	172.257622	13.437830	0.104819	30.460890	0.215783	14.441349
1809.276000	172.257622	13.443316	0.104815	30.473324	0.215775	14.447244
1809.296000	172.257622	13.438844	0.104818	30.463187	0.215781	14.442438
1809.316000	172.257622	13.439512	0.104818	30.464702	0.215780	14.443156
1809.336000	172.257622	13.445376	0.104814	30.477995	0.215773	14.449458
1809.356000	172.257622	13.442268	0.104816	30.470948	0.215777	14.446118
1809.376000	172.257622	13.450331	0.104810	30.489225	0.215766	14.454783
1809.396000	172.257622	13.443363	0.104815	30.473432	0.215775	14.447295
1809.416000	172.257622	13.441795	0.104816	30.469877	0.215777	14.445610
1809.436000	172.257622	13.444220	0.104814	30.475373	0.215774	14.448216
1809.456000	172.257622	13.439129	0.104818	30.463833	0.215781	14.442744
1809.476000	172.257622	13.444705	0.104814	30.476473	0.215774	14.448737
1809.496000	172.257622	13.446483	0.104813	30.480503	0.215771	14.450648
1809.516000	172.257622	13.443708	0.104815	30.474213	0.215775	14.447666
1809.536000	172.257622	13.442296	0.104816	30.471013	0.215777	14.446148
1809.556000	172.257622	13.446000	0.104813	30.479409	0.215772	14.450129
1809.576000	172.257622	13.446431	0.104813	30.480386	0.215771	14.450592
1809.596000	172.257622	13.444146	0.104815	30.475205	0.215774	14.448136
1809.616000	172.257622	13.440826	0.104817	30.467680	0.215779	14.444568
1809.636000	172.257622	13.443006	0.104815	30.472622	0.215776	14.446912
1809.656000	172.257703	13.434823	0.104821	30.454071	0.215787	14.438117
1809.676000	172.257622	13.435901	0.104820	30.456515	0.215785	14.439275
1809.696000	172.257622	13.428029	0.104825	30.438671	0.215796	14.430815
1809.716000	172.257622	13.436277	0.104820	30.457367	0.215785	14.439679
1809.736000	172.257622	13.431589	0.104823	30.446741	0.215791	14.434641
1809.756000	172.257622	13.433247	0.104822	30.450499	0.215789	14.436423
1809.776000	172.257622	13.429985	0.104824	30.443106	0.215793	14.432918
1809.796000	172.257622	13.433460	0.104822	30.450982	0.215788	14.436652
1809.816000	172.257622	13.427680	0.104825	30.437880	0.215796	14.430440
1809.836000	172.257622	13.419955	0.104830	30.420370	0.215806	14.422139
1809.856000	172.257622	13.422010	0.104829	30.425028	0.215803	14.424347
1809.876000	172.257622	13.432894	0.104822	30.449699	0.215789	14.436044
1809.896000	172.257622	13.425143	0.104827	30.432131	0.215799	14.427715
1809.916000	172.257622	13.426775	0.104826	30.435829	0.215797	14.429468
1809.936000	172.257622	13.428525	0.104825	30.439795	0.215795	14.431348
1809.956000	172.257622	13.424845	0.104827	30.431455	0.215800	14.427394
1809.976000	172.257622	13.424049	0.104828	30.429649	0.215801	14.426538
1809.996000	172.257622	13.428456	0.104825	30.439640	0.215795	14.431274
1810.016000	172.257622	13.420628	0.104830	30.421895	0.215805	14.422862
1810.036000	172.257622	13.422766	0.104828	30.426742	0.215802	14.425160
1810.056000	172.257622	13.399702	0.104844	30.374459	0.215833	14.400373
1810.076000	172.257622	13.382913	0.104854	30.336402	0.215855	14.382330
1810.096000	172.257622	13.384688	0.104853	30.340427	0.215853	14.384238
1810.116000	172.257622	13.384550	0.104853	30.340114	0.215853	14.384090
1810.136000	172.257622	13.385155	0.104853	30.341484	0.215852	14.384740
1810.156000	172.257622	13.384172	0.104854	30.339258	0.215853	14.383684
1810.176000	172.257622	13.385725	0.104853	30.342776	0.215851	14.385352
1810.196000	172.257622	13.382812	0.104855	30.336174	0.215855	14.382222
1810.216000	172.257622	13.379433	0.104857	30.328514	0.215859	14.378591
1810.236000	172.257622	13.384082	0.104854	30.339053	0.215853	14.383587
1810.256000	172.257622	13.387686	0.104851	30.347223	0.215849	14.387460
1810.276000	172.257622	13.378367	0.104857	30.326099	0.215861	14.377445
1810.296000	172.257622	13.378354	0.104857	30.326069	0.215861	14.377431
1810.316000	172.257622	13.380709	0.104856	30.331406	0.215858	14.379961
1810.336000	172.257622	13.378835	0.104857	30.327158	0.215860	14.377948
1810.356000	172.257622	13.380061	0.104856	30.329939	0.215859	14.379266
1810.376000	172.257622	13.378238	0.104858	30.325807	0.215861	14.377307
1810.396000	172.257622	13.374652	0.104860	30.317677	0.215866	14.373453
1810.416000	172.257622	13.379032	0.104857	30.327605	0.215860	14.378160
1810.436000	172.257622	13.384005	0.104854	30.338879	0.215853	14.383504
1810.456000	172.257622	13.380594	0.104856	30.331147	0.215858	14.379839
1810.476000	172.257622	13.382353	0.104855	30.335132	0.215856	14.381728
1810.496000	172.257622	13.376518	0.104859	30.321907	0.215863	14.375458
1810.516000	172.257622	13.377236	0.104858	30.323535	0.215862	14.376230
1810.536000	172.257622	13.380080	0.104856	30.329982	0.215859	14.379286
1810.556000	172.257622	13.375304	0.104859	30.319156	0.215865	14.374154
1810.576000	172.257622	13.379860	0.104856	30.329481	0.215859	14.379049
1810.596000	172.257622	13.382205	0.104855	30.334798	0.215856	14.381570
1810.616000	172.257622	13.379084	0.104857	30.327723	0.215860	14.378215
1810.636000	172.257622	13.377189	0.104858	30.323428	0.215862	14.376179
1810.656000	172.257622	13.378572	0.104857	30.326563	0.215861	14.377665
1810.676000	172.257622	13.379498	0.104857	30.328661	0.215859	14.378660
1810.696000	172.257622	13.382575	0.104855	30.335637	0.215855	14.381967
1810.716000	172.257622	13.378918	0.104857	30.327346	0.215860	14.378037
1810.736000	172.257622	13.379500	0.104857	30.328666	0.215859	14.378662
1810.756000	172.257622	13.380270	0.104856	30.330412	0.215858	14.379490
1810.776000	172.257622	13.384040	0.104854	30.338957	0.215853	14.383541
1810.796000	172.257622	13.379090	0.104857	30.327736	0.215860	14.378222
1810.816000	172.257622	13.380374	0.104856	30.330647	0.215858	14.379602
1810.836000	172.257622	13.381816	0.104855	30.333915	0.215856	14.381151
1810.856000	172.257622	13.380214	0.104856	30.330284	0.215858	14.379429
1810.876000	172.257622	13.380159	0.104856	30.330159	0.215858	14.379370
1810.896000	172.257622	13.381179	0.104856	30.332472	0.215857	14.380467
1810.916000	172.257622	13.383022	0.104854	30.336650	0.215855	14.382448
1810.936000	172.257622	13.382684	0.104855	30.335884	0.215855	14.382084
1810.956000	172.257703	13.383643	0.104854	30.338059	0.215854	14.383115
1810.976000	172.257622	13.380585	0.104856	30.331125	0.215858	14.379828
1810.996000	172.257622	13.381647	0.104855	30.333534	0.215857	14.380970
1811.016000	172.257622	13.384168	0.104854	30.339248	0.215853	14.383679
1811.036000	172.257622	13.388568	0.104851	30.349222	0.215847	14.388408
1811.056000	172.257622	13.381322	0.104856	30.332797	0.215857	14.380621
1811.076000	172.257622	13.380788	0.104856	30.331585	0.215858	14.380046
1811.096000	172.257622	13.380794	0.104856	30.331600	0.215858	14.380054
1811.116000	172.257622	13.382794	0.104855	30.336133	0.215855	14.382203
1811.136000	172.257622	13.379495	0.104857	30.328655	0.215859	14.378657
1811.156000	172.257622	13.380361	0.104856	30.330617	0.215858	14.379588
1811.176000	172.257622	13.380449	0.104856	30.330817	0.215858	14.379682
1811.196000	172.257622	13.383086	0.104854	30.336795	0.215855	14.382516
1811.216000	172.257622	13.386180	0.104852	30.343808	0.215851	14.385841
1811.236000	172.257622	13.378288	0.104858	30.325918	0.215861	14.377360
1811.256000	172.257622	13.378218	0.104858	30.325761	0.215861	14.377285
1811.276000	172.257622	13.389417	0.104850	30.351147	0.215846	14.389321
1811.296000	172.257622	13.388155	0.104851	30.348285	0.215848	14.387964
1811.316000	172.257622	13.388218	0.104851	30.348427	0.215848	14.388031
1811.336000	172.257622	13.379409	0.104857	30.328461	0.215859	14.378565
1811.356000	172.257622	13.382744	0.104855	30.336019	0.215855	14.382149
1811.376000	172.257622	13.378854	0.104857	30.327203	0.215860	14.377969
1811.396000	172.257622	13.384791	0.104853	30.340659	0.215852	14.384348
1811.416000	172.257622	13.383397	0.104854	30.337500	0.215854	14.382851
1811.436000	172.257622	13.374840	0.104860	30.318103	0.215865	14.373655
1811.456000	172.257622	13.381669	0.104855	30.333583	0.215856	14.380993
1811.476000	172.257622	13.384033	0.104854	30.338941	0.215853	14.383534
1811.496000	172.257622	13.380215	0.104856	30.330287	0.215858	14.379431
1811.516000	172.257622	13.386046	0.104852	30.343505	0.215851	14.385698
1811.536000	172.257622	13.382637	0.104855	30.335776	0.215855	14.382033
1811.556000	172.257622	13.381336	0.104856	30.332827	0.215857	14.380635
1811.576000	172.257622	13.382188	0.104855	30.334759	0.215856	14.381551
1811.596000	172.257622	13.379803	0.104857	30.329354	0.215859	14.378989
1811.616000	172.257622	13.377196	0.104858	30.323443	0.215862	14.376186
1811.636000	172.257622	13.383540	0.104854	30.337823	0.215854	14.383004
1811.656000	172.257622	13.386470	0.104852	30.344466	0.215850	14.386153
1811.676000	172.257622	13.383245	0.104854	30.337156	0.215854	14.382687
1811.696000	172.257622	13.381848	0.104855	30.333989	0.215856	14.381186
1811.716000	172.257622	13.383573	0.104854	30.337898	0.215854	14.383039
1811.736000	172.257622	13.381504	0.104855	30.333209	0.215857	14.380816
1811.756000	172.257622	13.383460	0.104854	30.337643	0.215854	14.382918
1811.776000	172.257622	13.381857	0.104855	30.334008	0.215856	14.381195
1811.796000	172.257703	13.380224	0.104856	30.330306	0.215858	14.379440
1811.816000	172.257622	13.383511	0.104854	30.337759	0.215854	14.382973
1811.836000	172.257622	13.388121	0.104851	30.348209	0.215848	14.387928
1811.856000	172.257622	13.390339	0.104850	30.353237	0.215845	14.390311
1811.876000	172.257622	13.389910	0.104850	30.352264	0.215846	14.389850
1811.896000	172.257622	13.382680	0.104855	30.335875	0.215855	14.382080
1811.916000	172.257622	13.385652	0.104853	30.342610	0.215851	14.385273
1811.936000	172.257622	13.379279	0.104857	30.328165	0.215860	14.378425
1811.956000	172.257622	13.385039	0.104853	30.341222	0.215852	14.384615
1811.976000	172.257622	13.386631	0.104852	30.344831	0.215850	14.386326
1811.996000	172.257622	13.384981	0.104853	30.341089	0.215852	14.384552
1812.016000	172.257622	13.378825	0.104857	30.327135	0.215860	14.377937
1812.036000	172.257622	13.383920	0.104854	30.338685	0.215854	14.383412
1812.056000	172.257622	13.385066	0.104853	30.341283	0.215852	14.384644
1812.076000	172.257622	13.377017	0.104858	30.323037	0.215863	14.375994
1812.096000	172.257622	13.379180	0.104857	30.327940	0.215860	14.378318
1812.116000	172.257622	13.378491	0.104857	30.326379	0.215861	14.377578
1812.136000	172.257622	13.378137	0.104858	30.325577	0.215861	14.377198
1812.156000	172.257703	13.380428	0.104856	30.330769	0.215858	14.379659
1812.176000	172.257622	13.382990	0.104854	30.336578	0.215855	14.382413
1812.196000	172.257703	13.382022	0.104855	30.334383	0.215856	14.381373
1812.216000	172.257622	13.380867	0.104856	30.331765	0.215858	14.380132
1812.236000	172.257622	13.375886	0.104859	30.320473	0.215864	14.374778
1812.256000	172.257622	13.375443	0.104859	30.319471	0.215865	14.374303
1812.276000	172.257622	13.377917	0.104858	30.325077	0.215861	14.376961
1812.296000	172.257622	13.376164	0.104859	30.321104	0.215864	14.375077
1812.316000	172.257622	13.375622	0.104859	30.319875	0.215864	14.374495
1812.336000	172.257622	13.385120	0.104853	30.341406	0.215852	14.384703
1812.356000	172.257703	13.384363	0.104854	30.339689	0.215853	14.383889
1812.376000	172.257622	13.384606	0.104853	30.340239	0.215853	14.384149
1812.396000	172.257703	13.378175	0.104858	30.325662	0.215861	14.377238
1812.416000	172.257703	13.378420	0.104857	30.326219	0.215861	14.377502
1812.436000	172.257622	13.384974	0.104853	30.341074	0.215852	14.384545
1812.456000	172.257703	13.376132	0.104859	30.321030	0.215864	14.375043
1812.476000	172.257703	13.383354	0.104854	30.337403	0.215854	14.382805
1812.496000	172.257703	13.378950	0.104857	30.327420	0.215860	14.378072
1812.516000	172.257622	13.378785	0.104857	30.327046	0.215860	14.377895
1812.536000	172.257703	13.380640	0.104856	30.331250	0.215858	14.379888
1812.556000	172.257703	13.375004	0.104860	30.318475	0.215865	14.373831
1812.576000	172.257703	13.377653	0.104858	30.324480	0.215862	14.376678
1812.596000	172.257703	13.378746	0.104857	30.326957	0.215860	14.377852
1812.616000	172.257703	13.374067	0.104860	30.316350	0.215867	14.372824
1812.636000	172.257703	13.378810	0.104857	30.327101	0.215860	14.377921
1812.656000	172.257703	13.383366	0.104854	30.337430	0.215854	14.382817
1812.676000	172.257703	13.376640	0.104859	30.322183	0.215863	14.375589
1812.696000	172.257703	13.382144	0.104855	30.334660	0.215856	14.381504
1812.716000	172.257703	13.379534	0.104857	30.328743	0.215859	14.378699
1812.736000	172.257703	13.377466	0.104858	30.324054	0.215862	14.376476
1812.756000	172.257703	13.384391	0.104854	30.339754	0.215853	14.383919
1812.776000	172.257703	13.377924	0.104858	30.325093	0.215862	14.376969
1812.796000	172.257703	13.385424	0.104853	30.342094	0.215852	14.385029
1812.816000	172.257703	13.382636	0.104855	30.335775	0.215855	14.382033
1812.836000	172.257703	13.379959	0.104856	30.329707	0.215859	14.379156
1812.856000	172.257703	13.379235	0.104857	30.328065	0.215860	14.378378
1812.876000	172.257703	13.381731	0.104855	30.333724	0.215857	14.381061
1812.896000	172.257703	13.383792	0.104854	30.338394	0.215854	14.383275
1812.916000	172.257703	13.380522	0.104856	30.330982	0.215858	14.379761
1812.936000	172.257703	13.378760	0.104857	30.326989	0.215860	14.377867
1812.956000	172.257703	13.382469	0.104855	30.335396	0.215856	14.381853
1812.976000	172.257703	13.383583	0.104854	30.337921	0.215854	14.383050
1812.996000	172.257703	13.377825	0.104858	30.324869	0.215862	14.376862
1813.016000	172.257703	13.378856	0.104857	30.327206	0.215860	14.377970
1813.036000	172.257703	13.377487	0.104858	30.324103	0.215862	14.376499
1813.056000	172.257703	13.377287	0.104858	30.323651	0.215862	14.376285
1813.076000	172.257703	13.373960	0.104860	30.316108	0.215867	14.372709
1813.096000	172.257703	13.376338	0.104859	30.321499	0.215864	14.375265
1813.116000	172.257703	13.381758	0.104855	30.333784	0.215856	14.381089
1813.136000	172.257703	13.384841	0.104853	30.340773	0.215852	14.384402
1813.156000	172.257703	13.369075	0.104864	30.305035	0.215873	14.367459
1813.176000	172.257703	13.371182	0.104862	30.309810	0.215870	14.369723
1813.196000	172.257703	13.372275	0.104861	30.312290	0.215869	14.370899
1813.216000	172.257703	13.377129	0.104858	30.323292	0.215863	14.376115
1813.236000	172.257703	13.377044	0.104858	30.323099	0.215863	14.376023
1813.256000	172.257703	13.373056	0.104861	30.314059	0.215868	14.371737
1813.276000	172.257703	13.371145	0.104862	30.309727	0.215870	14.369684
1813.296000	172.257703	13.377649	0.104858	30.324471	0.215862	14.376674
1813.316000	172.257703	13.383439	0.104854	30.337596	0.215854	14.382896
1813.336000	172.257703	13.380231	0.104856	30.330322	0.215858	14.379448
1813.356000	172.257703	13.377104	0.104858	30.323235	0.215863	14.376088
1813.376000	172.257703	13.379144	0.104857	30.327859	0.215860	14.378280
1813.396000	172.257703	13.379711	0.104857	30.329144	0.215859	14.378889
1813.416000	172.257703	13.379300	0.104857	30.328213	0.215860	14.378448
1813.436000	172.257703	13.379645	0.104857	30.328994	0.215859	14.378818
1813.456000	172.257703	13.379698	0.104857	30.329114	0.215859	14.378875
1813.476000	172.257703	13.377990	0.104858	30.325243	0.215861	14.377040
1813.496000	172.257703	13.372634	0.104861	30.313102	0.215868	14.371284
1813.516000	172.257703	13.379087	0.104857	30.327729	0.215860	14.378218
1813.536000	172.257703	13.379202	0.104857	30.327991	0.215860	14.378343
1813.556000	172.257703	13.372698	0.104861	30.313247	0.215868	14.371353
1813.576000	172.257703	13.380995	0.104856	30.332055	0.215857	14.380269
1813.596000	172.257703	13.375499	0.104859	30.319596	0.215865	14.374363
1813.616000	172.257703	13.376894	0.104858	30.322760	0.215863	14.375862
1813.636000	172.257703	13.376219	0.104859	30.321228	0.215864	14.375136
1813.656000	172.257703	13.375337	0.104859	30.319230	0.215865	14.374189
1813.676000	172.257703	13.376087	0.104859	30.320930	0.215864	14.374995
1813.696000	172.257703	13.375077	0.104860	30.318640	0.215865	14.373909
1813.716000	172.257703	13.375554	0.104859	30.319721	0.215865	14.374422
1813.736000	172.257703	13.378051	0.104858	30.325382	0.215861	14.377106
1813.756000	172.257703	13.374762	0.104860	30.317927	0.215866	14.373571
1813.776000	172.257703	13.373399	0.104861	30.314836	0.215867	14.372106
1813.796000	172.257703	13.378072	0.104858	30.325430	0.215861	14.377128
1813.816000	172.257703	13.378487	0.104857	30.326370	0.215861	14.377574
1813.836000	172.257703	13.380463	0.104856	30.330850	0.215858	14.379698
1813.856000	172.257703	13.379561	0.104857	30.328803	0.215859	14.378728
1813.876000	172.257703	13.377181	0.104858	30.323410	0.215862	14.376170
1813.896000	172.257703	13.372868	0.104861	30.313632	0.215868	14.371535
1813.916000	172.257703	13.372582	0.104861	30.312985	0.215869	14.371228
1813.936000	172.257703	13.368742	0.104864	30.304279	0.215874	14.367101
1813.956000	172.257703	13.371060	0.104862	30.309535	0.215871	14.369593
1813.976000	172.257703	13.376077	0.104859	30.320907	0.215864	14.374984
1813.996000	172.257703	13.380782	0.104856	30.331573	0.215858	14.380041
1814.016000	172.257703	13.374915	0.104860	30.318273	0.215865	14.373735
1814.036000	172.257703	13.380825	0.104856	30.331669	0.215858	14.380086
1814.056000	172.257703	13.374876	0.104860	30.318184	0.215866	14.373693
1814.076000	172.257703	13.383496	0.104854	30.337725	0.215854	14.382957
1814.096000	172.257703	13.383013	0.104854	30.336628	0.215855	14.382437
1814.116000	172.257703	13.378630	0.104857	30.326694	0.215861	14.377727
1814.136000	172.257703	13.372642	0.104861	30.313120	0.215868	14.371292
1814.156000	172.257703	13.374071	0.104860	30.316359	0.215867	14.372828
1814.176000	172.257703	13.373289	0.104861	30.314586	0.215868	14.371987
1814.196000	172.257703	13.373673	0.104861	30.315457	0.215867	14.372400
1814.216000	172.257703	13.371502	0.104862	30.310536	0.215870	14.370067
1814.236000	172.257703	13.375547	0.104859	30.319705	0.215865	14.374414
1814.256000	172.257703	13.371639	0.104862	30.310846	0.215870	14.370214
1814.276000	172.257703	13.371210	0.104862	30.309874	0.215870	14.369753
1814.296000	172.257703	13.368216	0.104864	30.303088	0.215874	14.366536
1814.316000	172.257703	13.372293	0.104861	30.312329	0.215869	14.370917
1814.336000	172.257703	13.374723	0.104860	30.317838	0.215866	14.373529
1814.356000	172.257703	13.373928	0.104860	30.316035	0.215867	14.372674
1814.376000	172.257703	13.373287	0.104861	30.314583	0.215868	14.371986
1814.396000	172.257703	13.377487	0.104858	30.324103	0.215862	14.376499
1814.416000	172.257703	13.375235	0.104860	30.318999	0.215865	14.374080
1814.436000	172.257703	13.372541	0.104861	30.312892	0.215869	14.371184
1814.456000	172.257703	13.372798	0.104861	30.313475	0.215868	14.371460
1814.476000	172.257703	13.378518	0.104857	30.326439	0.215861	14.377607
1814.496000	172.257703	13.372426	0.104861	30.312630	0.215869	14.371060
1814.516000	172.257703	13.375723	0.104859	30.320105	0.215864	14.374604
1814.536000	172.257703	13.372628	0.104861	30.313089	0.215868	14.371278
1814.556000	172.257703	13.374738	0.104860	30.317871	0.215866	14.373545
[truncated: 1,002 more rows]
