# Supplementary material for: Stress relaxation in the presence of sudden strain bursts: Methodology and stress relaxation data of microcast aluminium microwires
Source: Data Brief. 2018 Nov 14;21:2134–41. doi: 10.1016/j.dib.2018.11.047 (PMC6265499; doi:10.1016/j.dib.2018.11.047)
Supplement: Supplementary file 2 — Supplementary material [file mmc2.zip › Data in brief/Annealed/AN_27_2/Stress relaxation txt files/An_27_2_Relaxcycle0022.txt]

Time[s]	Motordispl[�m]	Force[mN]	EngStrain	EngStress[MPa]	Shearstrain	Shearstress [MPa]
1923.870000	199.032667	14.501171	0.121780	32.871270	0.249856	15.584098
1923.890000	199.032747	14.500933	0.121781	32.870731	0.249856	15.583842
1923.910000	199.032667	14.499383	0.121781	32.867218	0.249858	15.582177
1923.930000	199.032747	14.495074	0.121784	32.857451	0.249864	15.577546
1923.950000	199.032747	14.493994	0.121785	32.855003	0.249865	15.576386
1923.970000	199.032747	14.485789	0.121790	32.836404	0.249876	15.567568
1923.990000	199.032747	14.483863	0.121792	32.832038	0.249878	15.565498
1924.010000	199.032747	14.478567	0.121795	32.820031	0.249885	15.559806
1924.030000	199.032747	14.480793	0.121794	32.825078	0.249882	15.562198
1924.050000	199.032747	14.481491	0.121793	32.826661	0.249881	15.562949
1924.070000	199.032747	14.481958	0.121793	32.827720	0.249881	15.563451
1924.090000	199.032747	14.471619	0.121800	32.804283	0.249894	15.552340
1924.110000	199.032747	14.466221	0.121803	32.792047	0.249901	15.546539
1924.130000	199.032747	14.470066	0.121801	32.800763	0.249896	15.550671
1924.150000	199.032747	14.475673	0.121797	32.813473	0.249889	15.556697
1924.170000	199.032747	14.471327	0.121800	32.803621	0.249895	15.552026
1924.190000	199.032747	14.472314	0.121799	32.805859	0.249893	15.553087
1924.210000	199.032747	14.450051	0.121814	32.755393	0.249923	15.529161
1924.230000	199.032747	14.425843	0.121830	32.700518	0.249954	15.503145
1924.250000	199.032747	14.423018	0.121831	32.694114	0.249958	15.500109
1924.270000	199.032747	14.421718	0.121832	32.691167	0.249960	15.498712
1924.290000	199.032747	14.415086	0.121837	32.676133	0.249968	15.491584
1924.310000	199.032747	14.403500	0.121844	32.649870	0.249983	15.479133
1924.330000	199.032747	14.402285	0.121845	32.647116	0.249985	15.477827
1924.350000	199.032747	14.406474	0.121842	32.656612	0.249979	15.482330
1924.370000	199.032747	14.400521	0.121846	32.643118	0.249987	15.475932
1924.390000	199.032747	14.400276	0.121846	32.642563	0.249988	15.475669
1924.410000	199.032747	14.398910	0.121847	32.639465	0.249989	15.474200
1924.430000	199.032747	14.391534	0.121852	32.622746	0.249999	15.466274
1924.450000	199.032747	14.395809	0.121849	32.632437	0.249993	15.470868
1924.470000	199.032747	14.389405	0.121853	32.617920	0.250002	15.463986
1924.490000	199.032747	14.395186	0.121850	32.631025	0.249994	15.470199
1924.510000	199.032747	14.392288	0.121851	32.624455	0.249998	15.467084
1924.530000	199.032747	14.385662	0.121856	32.609435	0.250007	15.459963
1924.550000	199.032747	14.385990	0.121856	32.610180	0.250006	15.460316
1924.570000	199.032747	14.386011	0.121855	32.610227	0.250006	15.460339
1924.590000	199.032747	14.386918	0.121855	32.612282	0.250005	15.461313
1924.610000	199.032747	14.377884	0.121861	32.591803	0.250017	15.451604
1924.630000	199.032747	14.375762	0.121862	32.586994	0.250020	15.449324
1924.650000	199.032747	14.380208	0.121859	32.597073	0.250014	15.454102
1924.670000	199.032747	14.372890	0.121864	32.580483	0.250023	15.446237
1924.690000	199.032747	14.368390	0.121867	32.570283	0.250029	15.441401
1924.710000	199.032747	14.358531	0.121873	32.547936	0.250042	15.430807
1924.730000	199.032747	14.363250	0.121870	32.558633	0.250036	15.435878
1924.750000	199.032747	14.361450	0.121872	32.554553	0.250038	15.433944
1924.770000	199.032747	14.358142	0.121874	32.547053	0.250043	15.430388
1924.790000	199.032747	14.350530	0.121879	32.529799	0.250053	15.422208
1924.810000	199.032747	14.353860	0.121876	32.537346	0.250048	15.425786
1924.830000	199.032747	14.352098	0.121878	32.533351	0.250051	15.423892
1924.850000	199.032747	14.348452	0.121880	32.525088	0.250055	15.419975
1924.870000	199.032747	14.348359	0.121880	32.524878	0.250055	15.419875
1924.890000	199.032747	14.333416	0.121890	32.491005	0.250075	15.403816
1924.910000	199.032747	14.320811	0.121898	32.462430	0.250091	15.390269
1924.930000	199.032747	14.316622	0.121901	32.452935	0.250097	15.385767
1924.950000	199.032747	14.310061	0.121905	32.438062	0.250105	15.378716
1924.970000	199.032747	14.319264	0.121899	32.458924	0.250093	15.388607
1924.990000	199.032747	14.311363	0.121904	32.441014	0.250104	15.380116
1925.010000	199.032747	14.314444	0.121902	32.447999	0.250100	15.383427
1925.030000	199.032747	14.311411	0.121904	32.441123	0.250104	15.380167
1925.050000	199.032747	14.311396	0.121904	32.441089	0.250104	15.380151
1925.070000	199.032747	14.310993	0.121904	32.440176	0.250104	15.379719
1925.090000	199.032747	14.318314	0.121900	32.456772	0.250095	15.387586
1925.110000	199.032747	14.317168	0.121900	32.454174	0.250096	15.386355
1925.130000	199.032747	14.310107	0.121905	32.438167	0.250105	15.378766
1925.150000	199.032747	14.302919	0.121910	32.421874	0.250115	15.371042
1925.170000	199.032747	14.300142	0.121912	32.415577	0.250118	15.368056
1925.190000	199.032747	14.303752	0.121909	32.423762	0.250114	15.371937
1925.210000	199.032747	14.306992	0.121907	32.431107	0.250109	15.375419
1925.230000	199.032747	14.304952	0.121908	32.426481	0.250112	15.373226
1925.250000	199.032747	14.299345	0.121912	32.413772	0.250119	15.367201
1925.270000	199.032747	14.303703	0.121909	32.423649	0.250114	15.371883
1925.290000	199.032747	14.308477	0.121906	32.434472	0.250108	15.377014
1925.310000	199.032747	14.298913	0.121912	32.412794	0.250120	15.366737
1925.330000	199.032747	14.307616	0.121907	32.432521	0.250109	15.376089
1925.350000	199.032747	14.301060	0.121911	32.417659	0.250117	15.369043
1925.370000	199.032747	14.303455	0.121909	32.423087	0.250114	15.371617
1925.390000	199.032747	14.304178	0.121909	32.424727	0.250113	15.372394
1925.410000	199.032747	14.301619	0.121911	32.418927	0.250117	15.369644
1925.430000	199.032747	14.301525	0.121911	32.418713	0.250117	15.369543
1925.450000	199.032747	14.300732	0.121911	32.416917	0.250118	15.368691
1925.470000	199.032828	14.297976	0.121913	32.410668	0.250121	15.365729
1925.490000	199.032747	14.294972	0.121915	32.403860	0.250125	15.362501
1925.510000	199.032747	14.286073	0.121921	32.383688	0.250137	15.352938
1925.530000	199.032747	14.289461	0.121918	32.391366	0.250132	15.356578
1925.550000	199.032747	14.288023	0.121919	32.388107	0.250134	15.355033
1925.570000	199.032747	14.283066	0.121923	32.376871	0.250141	15.349706
1925.590000	199.032747	14.287689	0.121920	32.387351	0.250135	15.354674
1925.610000	199.032747	14.284440	0.121922	32.379984	0.250139	15.351182
1925.630000	199.032828	14.290058	0.121918	32.392720	0.250132	15.357220
1925.650000	199.032747	14.282419	0.121923	32.375403	0.250142	15.349010
1925.670000	199.032747	14.284937	0.121921	32.381111	0.250138	15.351716
1925.690000	199.032828	14.281168	0.121924	32.372568	0.250143	15.347666
1925.710000	199.032747	14.288675	0.121919	32.389586	0.250133	15.355734
1925.730000	199.032747	14.283269	0.121923	32.377330	0.250140	15.349923
1925.750000	199.032747	14.281822	0.121923	32.374050	0.250142	15.348368
1925.770000	199.032747	14.286751	0.121920	32.385223	0.250136	15.353665
1925.790000	199.032747	14.276974	0.121927	32.363062	0.250149	15.343159
1925.810000	199.032747	14.279224	0.121925	32.368163	0.250146	15.345577
1925.830000	199.032747	14.271512	0.121930	32.350681	0.250156	15.337289
1925.850000	199.032747	14.279823	0.121925	32.369520	0.250145	15.346221
1925.870000	199.032747	14.275245	0.121928	32.359143	0.250151	15.341301
1925.890000	199.032747	14.280526	0.121924	32.371114	0.250144	15.346976
1925.910000	199.032747	14.274124	0.121928	32.356600	0.250152	15.340096
1925.930000	199.032747	14.275846	0.121927	32.360505	0.250150	15.341947
1925.950000	199.032747	14.284764	0.121922	32.380719	0.250139	15.351530
1925.970000	199.032747	14.276859	0.121927	32.362801	0.250149	15.343035
1925.990000	199.032747	14.269635	0.121931	32.346426	0.250158	15.335272
1926.010000	199.032828	14.272008	0.121930	32.351805	0.250155	15.337822
1926.030000	199.032747	14.271750	0.121930	32.351220	0.250156	15.337545
1926.050000	199.032747	14.271272	0.121930	32.350136	0.250156	15.337031
1926.070000	199.032747	14.270705	0.121931	32.348850	0.250157	15.336421
1926.090000	199.032747	14.276210	0.121927	32.361329	0.250150	15.342338
1926.110000	199.032747	14.278119	0.121926	32.365657	0.250147	15.344389
1926.130000	199.032747	14.273901	0.121929	32.356095	0.250153	15.339856
1926.150000	199.032747	14.271576	0.121930	32.350825	0.250156	15.337357
1926.170000	199.032747	14.268210	0.121932	32.343194	0.250160	15.333740
1926.190000	199.032747	14.267824	0.121933	32.342319	0.250161	15.333325
1926.210000	199.032747	14.270361	0.121931	32.348071	0.250157	15.336052
1926.230000	199.032747	14.270117	0.121931	32.347518	0.250158	15.335790
1926.250000	199.032747	14.275245	0.121928	32.359143	0.250151	15.341301
1926.270000	199.032828	14.273832	0.121929	32.355939	0.250153	15.339782
1926.290000	199.032828	14.269875	0.121931	32.346969	0.250158	15.335530
1926.310000	199.032747	14.274789	0.121928	32.358107	0.250152	15.340810
1926.330000	199.032747	14.266753	0.121933	32.339893	0.250162	15.332175
1926.350000	199.032747	14.270859	0.121931	32.349199	0.250157	15.336587
1926.370000	199.032828	14.263397	0.121936	32.332284	0.250167	15.328568
1926.390000	199.032747	14.269296	0.121932	32.345657	0.250159	15.334907
1926.410000	199.032747	14.264342	0.121935	32.334427	0.250165	15.329583
1926.430000	199.032828	14.266066	0.121934	32.338335	0.250163	15.331436
1926.450000	199.032828	14.260648	0.121937	32.326053	0.250170	15.325613
1926.470000	199.032747	14.258378	0.121939	32.320907	0.250173	15.323174
1926.490000	199.032747	14.263271	0.121936	32.331998	0.250167	15.328432
1926.510000	199.032828	14.260766	0.121937	32.326321	0.250170	15.325740
1926.530000	199.032828	14.262311	0.121936	32.329824	0.250168	15.327401
1926.550000	199.032828	14.253861	0.121942	32.310668	0.250179	15.318319
1926.570000	199.032828	14.256962	0.121940	32.317699	0.250175	15.321653
1926.590000	199.032828	14.259911	0.121938	32.324382	0.250171	15.324821
1926.610000	199.032747	14.259291	0.121938	32.322977	0.250172	15.324155
1926.630000	199.032828	14.252589	0.121943	32.307786	0.250181	15.316953
1926.650000	199.032828	14.258249	0.121939	32.320616	0.250173	15.323036
1926.670000	199.032828	14.251958	0.121943	32.306354	0.250182	15.316274
1926.690000	199.032747	14.253732	0.121942	32.310377	0.250179	15.318181
1926.710000	199.032828	14.261915	0.121937	32.328926	0.250169	15.326975
1926.730000	199.032828	14.252140	0.121943	32.306768	0.250181	15.316470
1926.750000	199.032747	14.253952	0.121942	32.310874	0.250179	15.318417
1926.770000	199.032828	14.252674	0.121943	32.307978	0.250181	15.317044
1926.790000	199.032828	14.253897	0.121942	32.310750	0.250179	15.318358
1926.810000	199.032828	14.258624	0.121939	32.321466	0.250173	15.323438
1926.830000	199.032747	14.248308	0.121945	32.298081	0.250186	15.312352
1926.850000	199.032828	14.249462	0.121945	32.300697	0.250185	15.313592
1926.870000	199.032828	14.253190	0.121942	32.309148	0.250180	15.317599
1926.890000	199.032828	14.251830	0.121943	32.306065	0.250182	15.316137
1926.910000	199.032828	14.255870	0.121940	32.315222	0.250176	15.320479
1926.930000	199.032828	14.245776	0.121947	32.292341	0.250190	15.309630
1926.950000	199.032828	14.249485	0.121945	32.300749	0.250185	15.313617
1926.970000	199.032828	14.246678	0.121946	32.294386	0.250188	15.310600
1926.990000	199.032828	14.243364	0.121949	32.286873	0.250193	15.307038
1927.010000	199.032828	14.240709	0.121950	32.280855	0.250196	15.304185
1927.030000	199.032828	14.244414	0.121948	32.289254	0.250191	15.308167
1927.050000	199.032828	14.243816	0.121948	32.287898	0.250192	15.307524
1927.070000	199.032828	14.239898	0.121951	32.279017	0.250197	15.303314
1927.090000	199.032828	14.241753	0.121950	32.283223	0.250195	15.305308
1927.110000	199.032828	14.242022	0.121949	32.283831	0.250195	15.305596
1927.130000	199.032828	14.242090	0.121949	32.283987	0.250194	15.305670
1927.150000	199.032828	14.238495	0.121952	32.275837	0.250199	15.301806
1927.170000	199.032828	14.241191	0.121950	32.281947	0.250196	15.304703
1927.190000	199.032828	14.237913	0.121952	32.274517	0.250200	15.301180
1927.210000	199.032828	14.240865	0.121950	32.281209	0.250196	15.304353
1927.230000	199.032828	14.235600	0.121954	32.269274	0.250203	15.298695
1927.250000	199.032828	14.244390	0.121948	32.289199	0.250191	15.308141
1927.270000	199.032828	14.239962	0.121951	32.279162	0.250197	15.303382
1927.290000	199.032828	14.242374	0.121949	32.284630	0.250194	15.305975
1927.310000	199.032828	14.231853	0.121956	32.260781	0.250208	15.294668
1927.330000	199.032828	14.224864	0.121961	32.244938	0.250217	15.287157
1927.350000	199.032828	14.190204	0.121983	32.166371	0.250262	15.249909
1927.370000	199.032828	14.187472	0.121985	32.160178	0.250266	15.246973
1927.390000	199.032828	14.191274	0.121983	32.168796	0.250261	15.251059
1927.410000	199.032828	14.189225	0.121984	32.164152	0.250264	15.248857
1927.430000	199.032828	14.186545	0.121986	32.158077	0.250267	15.245977
1927.450000	199.032828	14.188642	0.121984	32.162830	0.250264	15.248230
1927.470000	199.032828	14.182953	0.121988	32.149935	0.250272	15.242117
1927.490000	199.032828	14.189345	0.121984	32.164424	0.250263	15.248986
1927.510000	199.032828	14.185183	0.121987	32.154988	0.250269	15.244512
1927.530000	199.032828	14.185897	0.121986	32.156608	0.250268	15.245280
1927.550000	199.032828	14.183970	0.121987	32.152240	0.250270	15.243210
1927.570000	199.032828	14.180446	0.121990	32.144252	0.250275	15.239422
1927.590000	199.032828	14.186455	0.121986	32.157872	0.250267	15.245879
1927.610000	199.032828	14.189355	0.121984	32.164447	0.250263	15.248997
1927.630000	199.032828	14.179859	0.121990	32.142920	0.250276	15.238791
1927.650000	199.032828	14.194105	0.121981	32.175213	0.250257	15.254101
1927.670000	199.032828	14.186300	0.121986	32.157522	0.250267	15.245713
1927.690000	199.032828	14.192583	0.121982	32.171763	0.250259	15.252465
1927.710000	199.032828	14.188069	0.121985	32.161532	0.250265	15.247615
1927.730000	199.032828	14.182619	0.121988	32.149177	0.250272	15.241757
1927.750000	199.032828	14.183617	0.121988	32.151440	0.250271	15.242830
1927.770000	199.032828	14.184250	0.121987	32.152874	0.250270	15.243510
1927.790000	199.032828	14.184507	0.121987	32.153456	0.250270	15.243786
1927.810000	199.032828	14.179992	0.121990	32.143222	0.250276	15.238934
1927.830000	199.032828	14.184255	0.121987	32.152886	0.250270	15.243516
1927.850000	199.032828	14.184399	0.121987	32.153211	0.250270	15.243670
1927.870000	199.032828	14.181640	0.121989	32.146959	0.250273	15.240706
1927.890000	199.032828	14.185445	0.121986	32.155582	0.250268	15.244794
1927.910000	199.032828	14.182809	0.121988	32.149608	0.250272	15.241962
1927.930000	199.032828	14.182549	0.121988	32.149018	0.250272	15.241682
1927.950000	199.032828	14.180005	0.121990	32.143252	0.250276	15.238948
1927.970000	199.032828	14.178355	0.121991	32.139511	0.250278	15.237175
1927.990000	199.032828	14.174523	0.121994	32.130825	0.250283	15.233057
1928.010000	199.032828	14.179156	0.121991	32.141327	0.250277	15.238036
1928.030000	199.032828	14.176691	0.121992	32.135739	0.250280	15.235387
1928.050000	199.032828	14.176912	0.121992	32.136241	0.250280	15.235624
1928.070000	199.032828	14.177122	0.121992	32.136716	0.250279	15.235850
1928.090000	199.032828	14.174207	0.121994	32.130108	0.250283	15.232717
1928.110000	199.032828	14.176238	0.121992	32.134714	0.250280	15.234900
1928.130000	199.032828	14.175567	0.121993	32.133192	0.250281	15.234179
1928.150000	199.032828	14.174843	0.121993	32.131551	0.250282	15.233401
1928.170000	199.032828	14.173710	0.121994	32.128982	0.250284	15.232183
1928.190000	199.032828	14.172792	0.121995	32.126902	0.250285	15.231197
1928.210000	199.032828	14.174925	0.121993	32.131737	0.250282	15.233489
1928.230000	199.032828	14.176625	0.121992	32.135591	0.250280	15.235316
1928.250000	199.032828	14.175812	0.121993	32.133748	0.250281	15.234443
1928.270000	199.032828	14.174840	0.121993	32.131544	0.250282	15.233398
1928.290000	199.032828	14.176634	0.121992	32.135610	0.250280	15.235325
1928.310000	199.032828	14.175229	0.121993	32.132426	0.250282	15.233816
1928.330000	199.032828	14.170991	0.121996	32.122820	0.250287	15.229261
1928.350000	199.032828	14.172681	0.121995	32.126650	0.250285	15.231077
1928.370000	199.032828	14.172908	0.121995	32.127165	0.250285	15.231322
1928.390000	199.032828	14.172838	0.121995	32.127006	0.250285	15.231246
1928.410000	199.032828	14.175580	0.121993	32.133222	0.250281	15.234193
1928.430000	199.032828	14.174505	0.121994	32.130785	0.250283	15.233038
1928.450000	199.032828	14.169403	0.121997	32.119219	0.250289	15.227554
1928.470000	199.032828	14.176162	0.121992	32.134540	0.250281	15.234818
1928.490000	199.032828	14.172524	0.121995	32.126294	0.250285	15.230909
1928.510000	199.032828	14.172464	0.121995	32.126157	0.250285	15.230844
1928.530000	199.032828	14.169718	0.121997	32.119934	0.250289	15.227893
1928.550000	199.032828	14.177892	0.121991	32.138462	0.250278	15.236678
1928.570000	199.032828	14.175687	0.121993	32.133464	0.250281	15.234308
1928.590000	199.032828	14.175452	0.121993	32.132931	0.250281	15.234055
1928.610000	199.032828	14.171224	0.121996	32.123347	0.250287	15.229511
1928.630000	199.032828	14.172413	0.121995	32.126043	0.250285	15.230789
1928.650000	199.032828	14.166634	0.121999	32.112943	0.250293	15.224579
1928.670000	199.032828	14.170067	0.121996	32.120725	0.250289	15.228268
1928.690000	199.032828	14.169427	0.121997	32.119274	0.250289	15.227581
1928.710000	199.032828	14.171658	0.121995	32.124332	0.250286	15.229978
1928.730000	199.032828	14.170016	0.121996	32.120609	0.250289	15.228213
1928.750000	199.032828	14.165366	0.122000	32.110069	0.250295	15.223216
1928.770000	199.032828	14.166306	0.121999	32.112200	0.250293	15.224227
1928.790000	199.032828	14.164921	0.122000	32.109059	0.250295	15.222738
1928.810000	199.032828	14.172371	0.121995	32.125948	0.250286	15.230745
1928.830000	199.032828	14.168008	0.121998	32.116058	0.250291	15.226056
1928.850000	199.032828	14.168970	0.121997	32.118237	0.250290	15.227089
1928.870000	199.032828	14.172055	0.121995	32.125231	0.250286	15.230404
1928.890000	199.032828	14.170669	0.121996	32.122088	0.250288	15.228915
1928.910000	199.032828	14.173419	0.121994	32.128323	0.250284	15.231871
1928.930000	199.032828	14.171191	0.121996	32.123273	0.250287	15.229476
1928.950000	199.032828	14.169718	0.121997	32.119933	0.250289	15.227893
1928.970000	199.032828	14.171065	0.121996	32.122987	0.250287	15.229341
1928.990000	199.032828	14.172256	0.121995	32.125686	0.250286	15.230620
1929.010000	199.032828	14.167252	0.121998	32.114344	0.250292	15.225243
1929.030000	199.032828	14.167095	0.121998	32.113987	0.250292	15.225074
1929.050000	199.032828	14.167096	0.121998	32.113989	0.250292	15.225075
1929.070000	199.032828	14.169883	0.121997	32.120308	0.250289	15.228071
1929.090000	199.032828	14.167645	0.121998	32.115235	0.250292	15.225665
1929.110000	199.032828	14.160325	0.122003	32.098642	0.250301	15.217799
1929.130000	199.032828	14.162865	0.122001	32.104398	0.250298	15.220528
1929.150000	199.032828	14.166246	0.121999	32.112063	0.250294	15.224162
1929.170000	199.032828	14.164514	0.122000	32.108138	0.250296	15.222301
1929.190000	199.032828	14.162635	0.122001	32.103877	0.250298	15.220281
1929.210000	199.032828	14.162374	0.122001	32.103286	0.250299	15.220000
1929.230000	199.032828	14.164036	0.122000	32.107053	0.250296	15.221787
1929.250000	199.032828	14.163417	0.122001	32.105650	0.250297	15.221121
1929.270000	199.032828	14.159399	0.122003	32.096541	0.250302	15.216803
1929.290000	199.032828	14.165537	0.121999	32.110455	0.250294	15.223399
1929.310000	199.032828	14.162758	0.122001	32.104157	0.250298	15.220413
1929.330000	199.032828	14.160537	0.122003	32.099122	0.250301	15.218026
1929.350000	199.032828	14.159749	0.122003	32.097335	0.250302	15.217179
1929.370000	199.032828	14.161785	0.122002	32.101950	0.250299	15.219367
1929.390000	199.032828	14.158044	0.122004	32.093472	0.250304	15.215348
1929.410000	199.032828	14.160940	0.122002	32.100036	0.250300	15.218460
1929.430000	199.032828	14.162950	0.122001	32.104590	0.250298	15.220619
1929.450000	199.032828	14.157667	0.122005	32.092615	0.250305	15.214942
1929.470000	199.032828	14.155558	0.122006	32.087834	0.250307	15.212675
1929.490000	199.032828	14.155485	0.122006	32.087670	0.250308	15.212597
1929.510000	199.032828	14.152254	0.122008	32.080345	0.250312	15.209125
1929.530000	199.032828	14.160462	0.122003	32.098952	0.250301	15.217946
1929.550000	199.032828	14.152930	0.122008	32.081879	0.250311	15.209852
1929.570000	199.032828	14.150061	0.122010	32.075375	0.250315	15.206768
1929.590000	199.032828	14.150847	0.122009	32.077157	0.250314	15.207613
1929.610000	199.032828	14.150551	0.122009	32.076485	0.250314	15.207294
1929.630000	199.032828	14.152643	0.122008	32.081227	0.250311	15.209543
1929.650000	199.032828	14.153725	0.122007	32.083679	0.250310	15.210705
1929.670000	199.032828	14.152963	0.122008	32.081954	0.250311	15.209887
1929.690000	199.032828	14.153360	0.122007	32.082853	0.250310	15.210313
1929.710000	199.032828	14.159029	0.122004	32.095704	0.250303	15.216406
1929.730000	199.032828	14.151738	0.122008	32.079176	0.250312	15.208570
1929.750000	199.032828	14.145863	0.122012	32.065858	0.250320	15.202256
1929.770000	199.032828	14.149973	0.122010	32.075175	0.250315	15.206673
1929.790000	199.032828	14.149419	0.122010	32.073920	0.250316	15.206078
1929.810000	199.032828	14.155798	0.122006	32.088380	0.250307	15.212934
1929.830000	199.032828	14.155767	0.122006	32.088309	0.250307	15.212900
1929.850000	199.032828	14.155059	0.122006	32.086704	0.250308	15.212139
1929.870000	199.032828	14.157040	0.122005	32.091194	0.250306	15.214268
1929.890000	199.032828	14.165602	0.121999	32.110602	0.250294	15.223469
1929.910000	199.032828	14.158138	0.122004	32.093684	0.250304	15.215448
1929.930000	199.032828	14.161199	0.122002	32.100623	0.250300	15.218738
1929.950000	199.032828	14.158382	0.122004	32.094236	0.250304	15.215710
1929.970000	199.032828	14.155530	0.122006	32.087772	0.250308	15.212645
1929.990000	199.032828	14.156845	0.122005	32.090754	0.250306	15.214059
1930.010000	199.032828	14.155227	0.122006	32.087086	0.250308	15.212320
1930.030000	199.032828	14.154026	0.122007	32.084362	0.250310	15.211029
1930.050000	199.032828	14.155655	0.122006	32.088055	0.250307	15.212779
1930.070000	199.032828	14.162531	0.122001	32.103642	0.250298	15.220169
1930.090000	199.032828	14.158159	0.122004	32.093731	0.250304	15.215470
1930.110000	199.032828	14.103956	0.122040	31.970865	0.250375	15.157220
1930.130000	199.032828	14.027397	0.122090	31.797319	0.250475	15.074943
1930.150000	199.032828	14.025638	0.122091	31.793332	0.250477	15.073053
1930.170000	199.032828	14.024478	0.122091	31.790702	0.250479	15.071806
1930.190000	199.032828	14.028207	0.122089	31.799155	0.250474	15.075814
1930.210000	199.032828	14.022172	0.122093	31.785476	0.250482	15.069328
1930.230000	199.032828	14.023889	0.122092	31.789368	0.250480	15.071173
1930.250000	199.032828	14.019551	0.122095	31.779534	0.250485	15.066512
1930.270000	199.032828	14.020144	0.122094	31.780879	0.250484	15.067149
1930.290000	199.032828	14.023838	0.122092	31.789253	0.250480	15.071119
1930.310000	199.032828	14.027055	0.122090	31.796546	0.250475	15.074577
1930.330000	199.032828	14.022102	0.122093	31.785318	0.250482	15.069254
1930.350000	199.032828	14.029091	0.122088	31.801159	0.250473	15.076764
1930.370000	199.032828	14.027821	0.122089	31.798282	0.250474	15.075400
1930.390000	199.032828	14.027913	0.122089	31.798489	0.250474	15.075498
1930.410000	199.032828	14.021834	0.122093	31.784709	0.250482	15.068965
1930.430000	199.032828	14.023280	0.122092	31.787988	0.250480	15.070520
1930.450000	199.032828	14.020567	0.122094	31.781838	0.250484	15.067604
1930.470000	199.032828	14.025787	0.122091	31.793670	0.250477	15.073213
1930.490000	199.032828	14.028410	0.122089	31.799615	0.250474	15.076032
1930.510000	199.032828	14.024674	0.122091	31.791147	0.250479	15.072017
1930.530000	199.032828	14.022024	0.122093	31.785141	0.250482	15.069170
1930.550000	199.032828	14.025599	0.122091	31.793244	0.250477	15.073011
1930.570000	199.032828	14.022850	0.122093	31.787012	0.250481	15.070057
1930.590000	199.032828	14.020873	0.122094	31.782531	0.250484	15.067932
1930.610000	199.032828	14.021528	0.122093	31.784015	0.250483	15.068636
1930.630000	199.032828	14.018745	0.122095	31.777708	0.250486	15.065646
1930.650000	199.032828	14.017398	0.122096	31.774655	0.250488	15.064198
1930.670000	199.032828	14.018398	0.122095	31.776920	0.250487	15.065272
1930.690000	199.032828	14.016259	0.122097	31.772071	0.250490	15.062973
1930.710000	199.032828	14.019371	0.122095	31.779127	0.250485	15.066318
1930.729000	199.032828	14.027431	0.122090	31.797398	0.250475	15.074981
1930.749000	199.032828	14.024326	0.122092	31.790358	0.250479	15.071643
1930.769000	199.032828	14.021365	0.122093	31.783646	0.250483	15.068461
1930.789000	199.032828	14.016687	0.122097	31.773043	0.250489	15.063434
1930.809000	199.032828	14.012203	0.122099	31.762879	0.250495	15.058615
1930.829000	199.032828	14.025454	0.122091	31.792916	0.250478	15.072856
1930.849000	199.032828	14.025067	0.122091	31.792039	0.250478	15.072440
1930.869000	199.032828	14.025621	0.122091	31.793294	0.250477	15.073035
1930.889000	199.032828	14.022132	0.122093	31.785385	0.250482	15.069285
1930.909000	199.032828	14.016944	0.122096	31.773625	0.250489	15.063710
1930.929000	199.032828	14.015204	0.122097	31.769680	0.250491	15.061840
1930.949000	199.032828	14.019065	0.122095	31.778432	0.250486	15.065989
1930.969000	199.032828	14.011585	0.122100	31.761478	0.250496	15.057951
1930.989000	199.032828	14.015988	0.122097	31.771457	0.250490	15.062682
1931.009000	199.032828	14.019190	0.122095	31.778717	0.250486	15.066124
1931.029000	199.032828	14.017109	0.122096	31.773999	0.250488	15.063887
1931.049000	199.032828	14.007153	0.122103	31.751430	0.250501	15.053188
1931.069000	199.032828	14.015702	0.122097	31.770808	0.250490	15.062375
1931.089000	199.032828	14.017120	0.122096	31.774024	0.250488	15.063899
1931.109000	199.032828	14.015126	0.122098	31.769503	0.250491	15.061756
1931.129000	199.032828	14.014922	0.122098	31.769042	0.250491	15.061537
1931.149000	199.032828	14.013110	0.122099	31.764935	0.250494	15.059590
1931.169000	199.032828	14.012241	0.122099	31.762964	0.250495	15.058656
1931.189000	199.032828	14.015377	0.122097	31.770073	0.250491	15.062026
1931.209000	199.032828	14.013347	0.122099	31.765470	0.250493	15.059844
1931.229000	199.032828	14.007822	0.122102	31.752947	0.250501	15.053907
1931.249000	199.032828	14.014473	0.122098	31.768023	0.250492	15.061054
1931.269000	199.032828	14.012990	0.122099	31.764661	0.250494	15.059460
1931.289000	199.032828	14.013338	0.122099	31.765451	0.250493	15.059835
1931.309000	199.032828	14.015892	0.122097	31.771240	0.250490	15.062579
1931.329000	199.032828	14.013835	0.122098	31.766577	0.250493	15.060368
1931.349000	199.032828	14.012560	0.122099	31.763687	0.250494	15.058999
1931.369000	199.032828	14.012108	0.122100	31.762664	0.250495	15.058513
1931.389000	199.032828	14.011046	0.122100	31.760256	0.250496	15.057372
1931.409000	199.032828	14.007173	0.122103	31.751477	0.250501	15.053210
1931.429000	199.032828	14.012546	0.122099	31.763655	0.250494	15.058983
1931.449000	199.032828	14.009995	0.122101	31.757873	0.250498	15.056242
1931.469000	199.032828	14.012278	0.122099	31.763047	0.250495	15.058695
1931.489000	199.032828	14.010883	0.122100	31.759887	0.250497	15.057197
1931.509000	199.032828	14.013153	0.122099	31.765032	0.250494	15.059636
1931.529000	199.032828	14.015841	0.122097	31.771124	0.250490	15.062525
1931.549000	199.032828	14.018059	0.122096	31.776152	0.250487	15.064908
1931.569000	199.032828	14.015558	0.122097	31.770484	0.250490	15.062221
1931.589000	199.032828	14.016898	0.122096	31.773521	0.250489	15.063661
1931.609000	199.032828	14.018388	0.122095	31.776897	0.250487	15.065261
1931.629000	199.032828	14.018326	0.122095	31.776757	0.250487	15.065195
1931.649000	199.032828	14.013811	0.122098	31.766524	0.250493	15.060343
1931.669000	199.032828	14.015702	0.122097	31.770808	0.250490	15.062375
1931.689000	199.032828	14.019364	0.122095	31.779111	0.250485	15.066311
1931.709000	199.032828	14.020076	0.122094	31.780725	0.250485	15.067076
1931.729000	199.032828	14.020461	0.122094	31.781596	0.250484	15.067489
1931.749000	199.032828	14.017673	0.122096	31.775279	0.250488	15.064494
1931.769000	199.032828	14.018065	0.122096	31.776166	0.250487	15.064915
1931.789000	199.032828	14.018278	0.122095	31.776648	0.250487	15.065143
1931.809000	199.032828	14.022671	0.122093	31.786607	0.250481	15.069865
1931.829000	199.032828	14.022913	0.122092	31.787155	0.250481	15.070124
1931.849000	199.032828	14.017779	0.122096	31.775519	0.250488	15.064608
1931.869000	199.032828	14.016697	0.122097	31.773064	0.250489	15.063444
1931.889000	199.032828	14.022525	0.122093	31.786277	0.250481	15.069708
1931.909000	199.032828	14.018172	0.122096	31.776408	0.250487	15.065029
1931.929000	199.032828	14.016216	0.122097	31.771976	0.250490	15.062928
1931.949000	199.032828	14.016866	0.122096	31.773448	0.250489	15.063626
1931.969000	199.032828	14.017443	0.122096	31.774756	0.250488	15.064246
1931.989000	199.032828	14.017198	0.122096	31.774201	0.250488	15.063983
1932.009000	199.032828	14.019518	0.122095	31.779460	0.250485	15.066476
1932.029000	199.032828	14.019634	0.122095	31.779724	0.250485	15.066601
1932.049000	199.032828	14.020765	0.122094	31.782286	0.250484	15.067816
1932.069000	199.032828	14.018688	0.122095	31.777579	0.250486	15.065585
1932.089000	199.032828	14.015543	0.122097	31.770449	0.250490	15.062204
1932.109000	199.032828	14.021269	0.122094	31.783429	0.250483	15.068358
1932.129000	199.032828	14.022688	0.122093	31.786646	0.250481	15.069883
1932.149000	199.032828	14.025501	0.122091	31.793021	0.250477	15.072906
1932.169000	199.032828	14.022412	0.122093	31.786021	0.250481	15.069587
1932.189000	199.032828	14.017111	0.122096	31.774003	0.250488	15.063889
1932.209000	199.032828	14.014727	0.122098	31.768599	0.250492	15.061327
1932.229000	199.032828	14.016694	0.122097	31.773058	0.250489	15.063441
1932.249000	199.032828	14.018844	0.122095	31.777933	0.250486	15.065752
1932.269000	199.032828	14.018699	0.122095	31.777603	0.250486	15.065596
1932.289000	199.032828	14.020323	0.122094	31.781284	0.250484	15.067341
1932.309000	199.032828	14.017155	0.122096	31.774102	0.250488	15.063936
1932.329000	199.032828	14.026500	0.122090	31.795287	0.250476	15.073980
1932.349000	199.032828	14.020425	0.122094	31.781516	0.250484	15.067451
1932.369000	199.032828	14.026373	0.122090	31.794998	0.250476	15.073843
1932.389000	199.032828	14.024201	0.122092	31.790076	0.250479	15.071509
1932.409000	199.032828	14.021436	0.122093	31.783807	0.250483	15.068537
1932.429000	199.032828	14.020382	0.122094	31.781418	0.250484	15.067405
1932.449000	199.032828	14.019916	0.122094	31.780363	0.250485	15.066904
1932.469000	199.032828	14.021772	0.122093	31.784569	0.250482	15.068898
1932.489000	199.032828	14.016008	0.122097	31.771502	0.250490	15.062704
1932.509000	199.032828	14.020659	0.122094	31.782046	0.250484	15.067702
1932.529000	199.032828	14.026138	0.122090	31.794466	0.250477	15.073590
1932.549000	199.032828	14.013928	0.122098	31.766789	0.250493	15.060469
1932.569000	199.032828	14.016271	0.122097	31.772100	0.250490	15.062987
1932.589000	199.032828	14.023826	0.122092	31.789224	0.250480	15.071105
1932.609000	199.032828	14.018066	0.122096	31.776169	0.250487	15.064916
1932.629000	199.032828	14.014546	0.122098	31.768190	0.250492	15.061133
1932.649000	199.032828	14.019707	0.122095	31.779888	0.250485	15.066679
1932.669000	199.032828	14.018425	0.122095	31.776982	0.250487	15.065302
1932.689000	199.032828	14.017907	0.122096	31.775809	0.250487	15.064745
1932.709000	199.032828	14.013410	0.122099	31.765615	0.250493	15.059912
1932.729000	199.032828	14.014548	0.122098	31.768194	0.250492	15.061135
1932.749000	199.032828	14.016717	0.122097	31.773111	0.250489	15.063466
1932.769000	199.032828	14.014380	0.122098	31.767813	0.250492	15.060955
1932.789000	199.032828	14.007935	0.122102	31.753202	0.250500	15.054028
1932.809000	199.032828	14.009525	0.122101	31.756807	0.250498	15.055737
1932.829000	199.032828	14.008819	0.122102	31.755208	0.250499	15.054978
1932.849000	199.032828	14.014815	0.122098	31.768799	0.250491	15.061422
1932.869000	199.032828	14.012546	0.122099	31.763655	0.250494	15.058983
1932.889000	199.032828	14.011892	0.122100	31.762173	0.250495	15.058281
1932.909000	199.032828	14.013405	0.122099	31.765603	0.250493	15.059907
1932.929000	199.032828	14.016559	0.122097	31.772752	0.250489	15.063296
1932.949000	199.032828	14.009507	0.122101	31.756766	0.250498	15.055717
1932.969000	199.032828	14.017405	0.122096	31.774671	0.250488	15.064206
1932.989000	199.032828	14.010332	0.122101	31.758636	0.250497	15.056604
1933.009000	199.032828	14.008631	0.122102	31.754782	0.250499	15.054777
1933.029000	199.032828	14.013605	0.122099	31.766055	0.250493	15.060121
1933.049000	199.032828	14.013032	0.122099	31.764758	0.250494	15.059506
1933.069000	199.032828	14.007577	0.122102	31.752392	0.250501	15.053644
1933.089000	199.032828	14.016568	0.122097	31.772773	0.250489	15.063306
1933.109000	199.032828	14.007442	0.122103	31.752085	0.250501	15.053498
1933.129000	199.032828	14.004392	0.122105	31.745173	0.250505	15.050221
1933.149000	199.032828	14.001632	0.122106	31.738916	0.250509	15.047255
1933.169000	199.032828	14.007889	0.122102	31.753099	0.250500	15.053979
1933.189000	199.032828	14.011320	0.122100	31.760877	0.250496	15.057666
1933.209000	199.032828	14.009984	0.122101	31.757848	0.250498	15.056230
1933.229000	199.032828	14.011366	0.122100	31.760981	0.250496	15.057716
1933.249000	199.032828	14.016709	0.122097	31.773093	0.250489	15.063458
1933.269000	199.032828	14.013283	0.122099	31.765327	0.250493	15.059776
1933.289000	199.032828	14.004713	0.122104	31.745900	0.250505	15.050566
1933.309000	199.032828	14.007483	0.122103	31.752180	0.250501	15.053543
1933.329000	199.032828	14.005165	0.122104	31.746923	0.250504	15.051051
1933.349000	199.032828	14.006245	0.122103	31.749372	0.250503	15.052212
1933.369000	199.032828	14.010051	0.122101	31.757999	0.250498	15.056302
1933.389000	199.032828	14.009188	0.122101	31.756043	0.250499	15.055374
1933.409000	199.032828	14.009210	0.122101	31.756095	0.250499	15.055399
1933.429000	199.032828	14.007723	0.122102	31.752723	0.250501	15.053800
1933.449000	199.032828	14.010626	0.122100	31.759304	0.250497	15.056920
1933.469000	199.032828	14.015525	0.122097	31.770409	0.250490	15.062185
1933.489000	199.032828	14.005585	0.122104	31.747876	0.250503	15.051503
1933.509000	199.032828	14.006900	0.122103	31.750858	0.250502	15.052916
1933.529000	199.032828	14.000192	0.122107	31.735651	0.250511	15.045707
1933.549000	199.032828	14.002663	0.122106	31.741253	0.250507	15.048363
1933.569000	199.032828	14.003079	0.122105	31.742195	0.250507	15.048809
1933.589000	199.032828	14.005575	0.122104	31.747853	0.250503	15.051492
1933.609000	199.032828	14.007522	0.122103	31.752267	0.250501	15.053584
1933.629000	199.032828	14.001864	0.122106	31.739441	0.250508	15.047504
1933.649000	199.032828	14.006119	0.122103	31.749087	0.250503	15.052077
1933.669000	199.032828	14.007125	0.122103	31.751366	0.250501	15.053157
1933.689000	199.032828	14.003262	0.122105	31.742610	0.250507	15.049006
1933.709000	199.032828	13.998549	0.122108	31.731927	0.250513	15.043941
1933.729000	199.032828	14.004718	0.122104	31.745912	0.250505	15.050571
1933.749000	199.032828	14.001195	0.122107	31.737924	0.250509	15.046784
1933.769000	199.032828	13.992743	0.122112	31.718767	0.250520	15.037702
1933.789000	199.032828	14.005367	0.122104	31.747382	0.250504	15.051268
1933.809000	199.032828	14.002445	0.122106	31.740758	0.250508	15.048128
1933.829000	199.032828	13.999506	0.122108	31.734096	0.250511	15.044970
1933.849000	199.032828	14.002961	0.122105	31.741929	0.250507	15.048683
1933.869000	199.032828	14.004979	0.122104	31.746502	0.250504	15.050851
1933.889000	199.032828	14.001289	0.122107	31.738139	0.250509	15.046886
1933.909000	199.032828	14.002894	0.122106	31.741776	0.250507	15.048611
1933.929000	199.032828	14.005787	0.122104	31.748333	0.250503	15.051719
1933.949000	199.032828	14.000945	0.122107	31.737358	0.250510	15.046516
1933.969000	199.032828	14.001610	0.122106	31.738866	0.250509	15.047231
1933.989000	199.032828	14.001380	0.122107	31.738344	0.250509	15.046983
1934.009000	199.032828	14.003592	0.122105	31.743358	0.250506	15.049361
1934.029000	199.032828	14.002405	0.122106	31.740668	0.250508	15.048085
1934.049000	199.032828	14.000878	0.122107	31.737207	0.250510	15.046444
1934.069000	199.032828	14.009373	0.122101	31.756463	0.250499	15.055574
1934.089000	199.032828	14.011445	0.122100	31.761161	0.250496	15.057801
1934.109000	199.032828	14.003948	0.122105	31.744166	0.250506	15.049744
1934.129000	199.032828	14.009569	0.122101	31.756908	0.250498	15.055785
1934.149000	199.032828	14.006545	0.122103	31.750052	0.250502	15.052534
1934.169000	199.032828	13.999035	0.122108	31.733029	0.250512	15.044463
1934.189000	199.032828	14.000304	0.122107	31.735906	0.250510	15.045828
1934.209000	199.032828	13.997885	0.122109	31.730421	0.250514	15.043227
1934.229000	199.032828	14.005406	0.122104	31.747471	0.250504	15.051311
1934.249000	199.032828	14.001014	0.122107	31.737515	0.250509	15.046590
1934.269000	199.032828	14.007771	0.122102	31.752830	0.250501	15.053851
1934.289000	199.032828	14.006757	0.122103	31.750532	0.250502	15.052762
1934.309000	199.032828	14.007472	0.122103	31.752154	0.250501	15.053531
1934.329000	199.032828	14.005212	0.122104	31.747032	0.250504	15.051102
1934.349000	199.032828	14.005894	0.122104	31.748576	0.250503	15.051834
1934.369000	199.032828	14.001031	0.122107	31.737552	0.250509	15.046608
1934.389000	199.032828	14.002417	0.122106	31.740695	0.250508	15.048098
1934.409000	199.032828	13.999439	0.122108	31.733946	0.250512	15.044898
1934.429000	199.032828	14.006725	0.122103	31.750461	0.250502	15.052728
1934.449000	199.032828	14.003277	0.122105	31.742643	0.250506	15.049022
1934.469000	199.032828	14.009081	0.122101	31.755801	0.250499	15.055260
1934.489000	199.032828	14.001964	0.122106	31.739667	0.250508	15.047611
1934.509000	199.032828	13.991123	0.122113	31.715093	0.250522	15.035961
1934.529000	199.032828	13.998671	0.122108	31.732203	0.250513	15.044072
1934.549000	199.032828	13.994240	0.122111	31.722159	0.250518	15.039310
1934.569000	199.032828	13.996239	0.122110	31.726692	0.250516	15.041459
1934.589000	199.032828	13.994090	0.122111	31.721819	0.250518	15.039149
1934.609000	199.032828	13.991305	0.122113	31.715506	0.250522	15.036156
1934.629000	199.032828	13.987668	0.122115	31.707262	0.250527	15.032247
1934.649000	199.032828	13.989485	0.122114	31.711380	0.250525	15.034200
1934.669000	199.032828	13.996367	0.122110	31.726981	0.250516	15.041596
1934.689000	199.032828	13.992747	0.122112	31.718775	0.250520	15.037706
1934.709000	199.032828	13.994212	0.122111	31.722096	0.250518	15.039280
1934.729000	199.032828	13.995377	0.122110	31.724736	0.250517	15.040532
1934.749000	199.032828	13.994549	0.122111	31.722861	0.250518	15.039643
1934.769000	199.032828	13.994563	0.122111	31.722892	0.250518	15.039658
1934.789000	199.032828	13.998363	0.122108	31.731505	0.250513	15.043741
1934.809000	199.032828	13.989763	0.122114	31.712011	0.250524	15.034499
1934.829000	199.032828	13.990153	0.122114	31.712895	0.250524	15.034918
1934.849000	199.032828	13.990623	0.122114	31.713961	0.250523	15.035424
1934.869000	199.032828	13.989616	0.122114	31.711678	0.250524	15.034341
1934.889000	199.032828	13.994594	0.122111	31.722961	0.250518	15.039691
1934.909000	199.032828	13.987845	0.122115	31.707664	0.250527	15.032438
1934.929000	199.032828	13.984308	0.122118	31.699645	0.250531	15.028637
1934.949000	199.032828	13.988114	0.122115	31.708274	0.250526	15.032728
1934.969000	199.032828	13.994231	0.122111	31.722139	0.250518	15.039301
1934.989000	199.032828	13.996028	0.122110	31.726212	0.250516	15.041232
1935.009000	199.032828	13.994709	0.122111	31.723223	0.250518	15.039815
1935.029000	199.032828	13.988474	0.122115	31.709088	0.250526	15.033114
1935.049000	199.032828	13.984426	0.122118	31.699913	0.250531	15.028764
1935.069000	199.032828	13.984787	0.122117	31.700731	0.250531	15.029152
1935.089000	199.032828	13.990294	0.122114	31.713216	0.250523	15.035070
1935.109000	199.032828	13.992236	0.122112	31.717616	0.250521	15.037156
1935.129000	199.032828	13.992924	0.122112	31.719177	0.250520	15.037896
1935.149000	199.032828	13.980989	0.122120	31.692123	0.250536	15.025070
1935.169000	199.032828	13.983523	0.122118	31.697866	0.250532	15.027793
1935.189000	199.032828	13.988973	0.122115	31.710221	0.250525	15.033650
1935.209000	199.032828	13.988154	0.122115	31.708363	0.250526	15.032770
1935.229000	199.032828	13.986397	0.122116	31.704381	0.250529	15.030882
1935.249000	199.032828	13.990133	0.122114	31.712850	0.250524	15.034897
1935.269000	199.032828	13.992433	0.122112	31.718063	0.250521	15.037368
1935.289000	199.032828	13.988694	0.122115	31.709588	0.250526	15.033350
1935.309000	199.032828	13.979250	0.122121	31.688179	0.250538	15.023201
1935.329000	199.032828	13.984527	0.122118	31.700141	0.250531	15.028872
1935.349000	199.032828	13.987803	0.122115	31.707568	0.250527	15.032393
1935.369000	199.032828	13.988849	0.122115	31.709940	0.250525	15.033517
1935.389000	199.032828	13.981807	0.122119	31.693976	0.250535	15.025949
1935.409000	199.032828	13.987925	0.122115	31.707845	0.250527	15.032524
1935.429000	199.032828	13.989470	0.122114	31.711348	0.250525	15.034185
1935.449000	199.032828	13.990337	0.122114	31.713312	0.250523	15.035116
1935.469000	199.032828	13.989892	0.122114	31.712303	0.250524	15.034637
1935.489000	199.032828	13.991520	0.122113	31.715994	0.250522	15.036388
1935.509000	199.032828	13.990320	0.122114	31.713274	0.250523	15.035098
1935.529000	199.032828	13.984252	0.122118	31.699518	0.250531	15.028576
1935.549000	199.032828	13.981858	0.122119	31.694093	0.250534	15.026004
1935.569000	199.032828	13.989786	0.122114	31.712064	0.250524	15.034524
1935.589000	199.032828	13.985098	0.122117	31.701437	0.250530	15.029486
1935.609000	199.032828	13.985836	0.122117	31.703108	0.250529	15.030279
1935.629000	199.032828	13.983010	0.122119	31.696703	0.250533	15.027242
1935.649000	199.032828	13.987126	0.122116	31.706034	0.250528	15.031665
1935.669000	199.032828	13.993456	0.122112	31.720382	0.250519	15.038468
1935.689000	199.032828	13.987703	0.122115	31.707340	0.250527	15.032285
1935.709000	199.032828	13.981661	0.122119	31.693646	0.250535	15.025792
1935.729000	199.032828	13.982143	0.122119	31.694738	0.250534	15.026310
1935.749000	199.032828	13.985340	0.122117	31.701984	0.250530	15.029746
1935.769000	199.032828	13.977821	0.122122	31.684940	0.250540	15.021665
1935.789000	199.032828	13.980490	0.122120	31.690992	0.250536	15.024534
1935.809000	199.032828	13.978217	0.122122	31.685838	0.250539	15.022091
1935.829000	199.032828	13.979048	0.122121	31.687722	0.250538	15.022984
1935.849000	199.032828	13.983942	0.122118	31.698817	0.250532	15.028244
1935.869000	199.032828	13.982847	0.122119	31.696334	0.250533	15.027067
1935.889000	199.032828	13.989931	0.122114	31.712392	0.250524	15.034680
1935.909000	199.032828	13.990279	0.122114	31.713181	0.250523	15.035054
1935.929000	199.032828	13.987134	0.122116	31.706051	0.250528	15.031673
1935.949000	199.032828	13.978278	0.122122	31.685977	0.250539	15.022156
1935.969000	199.032828	13.978151	0.122122	31.685689	0.250539	15.022020
1935.989000	199.032828	13.978264	0.122122	31.685945	0.250539	15.022141
1936.009000	199.032828	13.979411	0.122121	31.688545	0.250538	15.023374
1936.029000	199.032828	13.985842	0.122117	31.703122	0.250529	15.030285
1936.049000	199.032828	13.980377	0.122120	31.690734	0.250536	15.024412
1936.069000	199.032828	13.977793	0.122122	31.684877	0.250540	15.021635
1936.089000	199.032828	13.976695	0.122123	31.682390	0.250541	15.020456
1936.109000	199.032828	13.979294	0.122121	31.688279	0.250538	15.023248
1936.129000	199.032828	13.974761	0.122124	31.678004	0.250544	15.018377
1936.149000	199.032828	13.975809	0.122123	31.680380	0.250542	15.019503
1936.169000	199.032828	13.982652	0.122119	31.695893	0.250533	15.026857
1936.189000	199.032828	13.980475	0.122120	31.690958	0.250536	15.024518
1936.209000	199.032828	13.978819	0.122121	31.687203	0.250538	15.022738
1936.229000	199.032828	13.975460	0.122123	31.679590	0.250543	15.019129
1936.249000	199.032828	13.982201	0.122119	31.694869	0.250534	15.026372
1936.269000	199.032828	13.984575	0.122117	31.700250	0.250531	15.028923
1936.289000	199.032828	13.976551	0.122123	31.682062	0.250541	15.020300
1936.309000	199.032828	13.984007	0.122118	31.698962	0.250532	15.028313
1936.329000	199.032828	13.977476	0.122122	31.684160	0.250540	15.021295
1936.349000	199.032828	13.984339	0.122118	31.699716	0.250531	15.028670
1936.369000	199.032828	13.980810	0.122120	31.691717	0.250536	15.024878
1936.389000	199.032828	13.979905	0.122121	31.689664	0.250537	15.023905
1936.409000	199.032828	13.975308	0.122124	31.679245	0.250543	15.018965
1936.429000	199.032828	13.977917	0.122122	31.685158	0.250540	15.021768
1936.449000	199.032828	13.973352	0.122125	31.674810	0.250546	15.016862
1936.469000	199.032828	13.980026	0.122120	31.689938	0.250537	15.024035
1936.489000	199.032828	13.973195	0.122125	31.674455	0.250546	15.016694
1936.509000	199.032828	13.987728	0.122115	31.707399	0.250527	15.032313
1936.529000	199.032828	13.989388	0.122114	31.711161	0.250525	15.034096
1936.549000	199.032828	13.983209	0.122118	31.697153	0.250533	15.027455
1936.569000	199.032828	13.984572	0.122117	31.700245	0.250531	15.028921
1936.589000	199.032828	13.977795	0.122122	31.684882	0.250540	15.021638
1936.609000	199.032828	13.978473	0.122121	31.686419	0.250539	15.022366
1936.629000	199.032828	13.984281	0.122118	31.699585	0.250531	15.028608
1936.649000	199.032828	13.986500	0.122116	31.704615	0.250528	15.030993
1936.669000	199.032828	13.981793	0.122119	31.693945	0.250535	15.025934
1936.689000	199.032828	13.977284	0.122122	31.683724	0.250540	15.021089
1936.709000	199.032828	13.977687	0.122122	31.684636	0.250540	15.021521
1936.729000	199.032828	13.980445	0.122120	31.690888	0.250536	15.024485
1936.749000	199.032828	13.975328	0.122124	31.679289	0.250543	15.018986
1936.769000	199.032828	13.971746	0.122126	31.671170	0.250548	15.015137
1936.789000	199.032828	13.979105	0.122121	31.687850	0.250538	15.023045
1936.809000	199.032828	13.966174	0.122129	31.658540	0.250555	15.009149
1936.829000	199.032828	13.971804	0.122126	31.671303	0.250548	15.015200
1936.849000	199.032828	13.968923	0.122128	31.664771	0.250551	15.012103
1936.869000	199.032828	13.969202	0.122128	31.665403	0.250551	15.012403
1936.889000	199.032828	13.965091	0.122130	31.656083	0.250556	15.007984
1936.909000	199.032828	13.965905	0.122130	31.657930	0.250555	15.008860
1936.929000	199.032828	13.966866	0.122129	31.660108	0.250554	15.009892
1936.949000	199.032828	13.967458	0.122129	31.661450	0.250553	15.010529
1936.969000	199.032828	13.960783	0.122133	31.646320	0.250562	15.003355
1936.989000	199.032828	13.967748	0.122128	31.662106	0.250553	15.010840
1937.009000	199.032828	13.965132	0.122130	31.656178	0.250556	15.008029
1937.029000	199.032828	13.965023	0.122130	31.655931	0.250556	15.007912
1937.049000	199.032828	13.959892	0.122134	31.644300	0.250563	15.002398
1937.069000	199.032828	13.962674	0.122132	31.650606	0.250560	15.005387
1937.089000	199.032828	13.964359	0.122131	31.654425	0.250557	15.007198
1937.109000	199.032828	13.958146	0.122135	31.640342	0.250565	15.000521
1937.129000	199.032828	13.963926	0.122131	31.653444	0.250558	15.006733
1937.149000	199.032828	13.967264	0.122129	31.661010	0.250554	15.010320
1937.169000	199.032828	13.968863	0.122128	31.664636	0.250551	15.012039
1937.189000	199.032828	13.972478	0.122125	31.672829	0.250547	15.015923
1937.209000	199.032828	13.972489	0.122125	31.672855	0.250547	15.015936
1937.229000	199.032828	13.962299	0.122132	31.649755	0.250560	15.004984
1937.249000	199.032828	13.969180	0.122128	31.665354	0.250551	15.012380
1937.269000	199.032828	13.969083	0.122128	31.665134	0.250551	15.012275
1937.289000	199.032828	13.959597	0.122134	31.643631	0.250564	15.002081
1937.309000	199.032828	13.965223	0.122130	31.656383	0.250556	15.008126
1937.329000	199.032828	13.968203	0.122128	31.663140	0.250552	15.011330
1937.349000	199.032828	13.967260	0.122129	31.661001	0.250554	15.010316
1937.369000	199.032828	13.963552	0.122131	31.652597	0.250558	15.006331
1937.389000	199.032828	13.960294	0.122133	31.645212	0.250563	15.002830
1937.409000	199.032828	13.961207	0.122133	31.647280	0.250561	15.003810
1937.429000	199.032828	13.959153	0.122134	31.642624	0.250564	15.001603
1937.449000	199.032828	13.962606	0.122132	31.650451	0.250560	15.005314
1937.469000	199.032828	13.961196	0.122133	31.647255	0.250561	15.003799
1937.489000	199.032828	13.957855	0.122135	31.639681	0.250566	15.000208
1937.509000	199.032828	13.953669	0.122138	31.630194	0.250571	14.995710
1937.529000	199.032828	13.954846	0.122137	31.632862	0.250570	14.996975
1937.549000	199.032828	13.954367	0.122137	31.631776	0.250570	14.996460
1937.569000	199.032828	13.955224	0.122137	31.633719	0.250569	14.997381
1937.589000	199.032828	13.953098	0.122138	31.628899	0.250572	14.995096
1937.609000	199.032828	13.947135	0.122142	31.615382	0.250580	14.988688
1937.629000	199.032828	13.931024	0.122152	31.578861	0.250601	14.971374
1937.649000	199.032828	13.915253	0.122163	31.543111	0.250622	14.954425
1937.669000	199.032828	13.921867	0.122158	31.558104	0.250613	14.961533
1937.689000	199.032828	13.914398	0.122163	31.541173	0.250623	14.953506
1937.709000	199.032828	13.909437	0.122167	31.529927	0.250629	14.948174
1937.729000	199.032828	13.880989	0.122185	31.465442	0.250666	14.917602
1937.749000	199.032828	13.884207	0.122183	31.472736	0.250662	14.921060
1937.769000	199.032828	13.878852	0.122186	31.460599	0.250669	14.915306
1937.789000	199.032828	13.882450	0.122184	31.468755	0.250664	14.919173
1937.809000	199.032828	13.880998	0.122185	31.465463	0.250666	14.917612
1937.829000	199.032828	13.882552	0.122184	31.468984	0.250664	14.919281
1937.849000	199.032828	13.882701	0.122184	31.469322	0.250664	14.919441
1937.869000	199.032828	13.879413	0.122186	31.461871	0.250668	14.915909
1937.889000	199.032828	13.884351	0.122183	31.473062	0.250662	14.921215
1937.909000	199.032828	13.880489	0.122185	31.464307	0.250667	14.917064
1937.929000	199.032828	13.875697	0.122189	31.453447	0.250673	14.911915
1937.949000	199.032828	13.877128	0.122188	31.456691	0.250671	14.913453
1937.969000	199.032828	13.877387	0.122187	31.457276	0.250671	14.913731
1937.989000	199.032828	13.874147	0.122190	31.449933	0.250675	14.910250
1938.009000	199.032828	13.874135	0.122190	31.449905	0.250675	14.910236
1938.029000	199.032828	13.877901	0.122187	31.458441	0.250670	14.914283
1938.049000	199.032828	13.877024	0.122188	31.456454	0.250671	14.913341
1938.069000	199.032828	13.868082	0.122193	31.436185	0.250683	14.903732
1938.089000	199.032828	13.873297	0.122190	31.448006	0.250676	14.909336
1938.109000	199.032828	13.872808	0.122190	31.446897	0.250677	14.908810
1938.129000	199.032828	13.877621	0.122187	31.457808	0.250671	14.913983
1938.149000	199.032828	13.876144	0.122188	31.454460	0.250673	14.912396
1938.169000	199.032828	13.877159	0.122188	31.456760	0.250671	14.913486
1938.189000	199.032828	13.876968	0.122188	31.456327	0.250672	14.913281
1938.209000	199.032828	13.873006	0.122190	31.447347	0.250677	14.909023
1938.229000	199.032828	13.876949	0.122188	31.456283	0.250672	14.913260
1938.249000	199.032828	13.867020	0.122194	31.433776	0.250685	14.902590
1938.269000	199.032828	13.873158	0.122190	31.447691	0.250677	14.909186
1938.289000	199.032828	13.868454	0.122193	31.437028	0.250683	14.904131
1938.309000	199.032828	13.872552	0.122191	31.446317	0.250677	14.908535
1938.329000	199.032828	13.867086	0.122194	31.433926	0.250684	14.902660
1938.349000	199.032828	13.875789	0.122188	31.453655	0.250673	14.912014
1938.369000	199.032828	13.871869	0.122191	31.444770	0.250678	14.907801
1938.389000	199.032828	13.865068	0.122195	31.429351	0.250687	14.900492
1938.409000	199.032828	13.856645	0.122201	31.410258	0.250698	14.891440
1938.429000	199.032828	13.854363	0.122202	31.405086	0.250701	14.888988
1938.449000	199.032828	13.845151	0.122208	31.384204	0.250713	14.879088
1938.469000	199.032828	13.845718	0.122208	31.385491	0.250712	14.879698
1938.489000	199.032828	13.850192	0.122205	31.395632	0.250707	14.884505
1938.509000	199.032828	13.847399	0.122207	31.389301	0.250710	14.881504
1938.529000	199.032828	13.847151	0.122207	31.388739	0.250711	14.881237
1938.549000	199.032828	13.834123	0.122216	31.359206	0.250728	14.867236
1938.569000	199.032828	13.839554	0.122212	31.371516	0.250720	14.873072
1938.589000	199.032828	13.824914	0.122222	31.338332	0.250740	14.857340
1938.609000	199.032828	13.820675	0.122224	31.328723	0.250745	14.852784
1938.629000	199.032828	13.826339	0.122221	31.341562	0.250738	14.858871
1938.649000	199.032828	13.825103	0.122222	31.338759	0.250739	14.857542
1938.669000	199.032828	13.823378	0.122223	31.334850	0.250742	14.855689
1938.689000	199.032828	13.829433	0.122219	31.348574	0.250734	14.862195
1938.709000	199.032828	13.827984	0.122220	31.345290	0.250736	14.860639
1938.729000	199.032828	13.820885	0.122224	31.329197	0.250745	14.853009
1938.749000	199.032828	13.831996	0.122217	31.354384	0.250730	14.864950
1938.769000	199.032828	13.825854	0.122221	31.340461	0.250738	14.858349
1938.789000	199.032828	13.824245	0.122222	31.336814	0.250740	14.856620
1938.809000	199.032828	13.830140	0.122218	31.350178	0.250733	14.862956
1938.829000	199.032828	13.828944	0.122219	31.347465	0.250734	14.861670
1938.849000	199.032828	13.826099	0.122221	31.341017	0.250738	14.858613
1938.869000	199.032828	13.829294	0.122219	31.348259	0.250734	14.862046
1938.889000	199.032828	13.828664	0.122219	31.346831	0.250735	14.861369
1938.909000	199.032828	13.824790	0.122222	31.338051	0.250740	14.857207
1938.929000	199.032828	13.825548	0.122221	31.339769	0.250739	14.858021
1938.949000	199.032828	13.827849	0.122220	31.344985	0.250736	14.860494
1938.969000	199.032828	13.824156	0.122222	31.336613	0.250741	14.856525
1938.989000	199.032828	13.822662	0.122223	31.333227	0.250743	14.854920
1939.009000	199.032828	13.824469	0.122222	31.337323	0.250740	14.856862
1939.029000	199.032828	13.831787	0.122217	31.353910	0.250731	14.864725
1939.049000	199.032828	13.823887	0.122222	31.336004	0.250741	14.856236
1939.069000	199.032828	13.823821	0.122222	31.335854	0.250741	14.856165
1939.089000	199.032828	13.822690	0.122223	31.333289	0.250742	14.854949
1939.109000	199.032828	13.824263	0.122222	31.336856	0.250740	14.856640
1939.129000	199.032828	13.822580	0.122223	31.333040	0.250743	14.854831
1939.149000	199.032828	13.823377	0.122223	31.334847	0.250742	14.855687
1939.169000	199.032828	13.830143	0.122218	31.350183	0.250733	14.862959
1939.189000	199.032828	13.825126	0.122222	31.338812	0.250739	14.857568
1939.209000	199.032828	13.827224	0.122220	31.343568	0.250737	14.859822
1939.229000	199.032828	13.822584	0.122223	31.333050	0.250743	14.854836
1939.249000	199.032828	13.823568	0.122223	31.335280	0.250741	14.855893
1939.269000	199.032828	13.824451	0.122222	31.337282	0.250740	14.856842
1939.289000	199.032828	13.819850	0.122225	31.326851	0.250746	14.851897
1939.309000	199.032828	13.821141	0.122224	31.329779	0.250744	14.853285
1939.329000	199.032828	13.823854	0.122222	31.335929	0.250741	14.856201
1939.349000	199.032828	13.823058	0.122223	31.334123	0.250742	14.855344
1939.369000	199.032828	13.821089	0.122224	31.329660	0.250745	14.853229
1939.389000	199.032828	13.822842	0.122223	31.333635	0.250742	14.855113
1939.409000	199.032828	13.821552	0.122224	31.330710	0.250744	14.853727
1939.429000	199.032828	13.819392	0.122225	31.325813	0.250747	14.851405
1939.449000	199.032828	13.820425	0.122225	31.328155	0.250745	14.852515
1939.469000	199.032828	13.816360	0.122227	31.318942	0.250751	14.848147
1939.489000	199.032828	13.821721	0.122224	31.331093	0.250744	14.853908
1939.509000	199.032828	13.814203	0.122229	31.314051	0.250754	14.845828
1939.529000	199.032828	13.814028	0.122229	31.313654	0.250754	14.845640
1939.549000	199.032828	13.821280	0.122224	31.330093	0.250744	14.853434
1939.569000	199.032828	13.814537	0.122228	31.314809	0.250753	14.846188
1939.589000	199.032828	13.821351	0.122224	31.330255	0.250744	14.853511
1939.609000	199.032828	13.822420	0.122223	31.332677	0.250743	14.854659
1939.629000	199.032828	13.817050	0.122227	31.320504	0.250750	14.848888
1939.649000	199.032828	13.818190	0.122226	31.323089	0.250748	14.850113
1939.669000	199.032828	13.823594	0.122223	31.335338	0.250741	14.855920
1939.689000	199.032828	13.812230	0.122230	31.309578	0.250756	14.843708
1939.709000	199.032828	13.813213	0.122229	31.311806	0.250755	14.844764
1939.729000	199.032828	13.812501	0.122230	31.310193	0.250756	14.843999
1939.749000	199.032828	13.818715	0.122226	31.324280	0.250748	14.850678
1939.769000	199.032828	13.818386	0.122226	31.323532	0.250748	14.850323
1939.789000	199.032828	13.819029	0.122225	31.324990	0.250747	14.851015
1939.809000	199.032828	13.816392	0.122227	31.319013	0.250751	14.848181
1939.829000	199.032828	13.815811	0.122228	31.317697	0.250751	14.847557
1939.849000	199.032828	13.819106	0.122225	31.325166	0.250747	14.851098
1939.869000	199.032828	13.819106	0.122225	31.325166	0.250747	14.851098
1939.889000	199.032828	13.813832	0.122229	31.313210	0.250754	14.845430
1939.909000	199.032828	13.818704	0.122226	31.324255	0.250748	14.850666
1939.929000	199.032828	13.817919	0.122226	31.322476	0.250749	14.849823
1939.949000	199.032828	13.815889	0.122228	31.317874	0.250751	14.847641
1939.969000	199.032828	13.819551	0.122225	31.326174	0.250747	14.851576
1939.989000	199.032828	13.823271	0.122223	31.334607	0.250742	14.855574
1940.009000	199.032828	13.821994	0.122224	31.331712	0.250743	14.854201
1940.029000	199.032828	13.827428	0.122220	31.344030	0.250736	14.860041
1940.049000	199.032828	13.820690	0.122224	31.328757	0.250745	14.852800
1940.069000	199.032828	13.823339	0.122223	31.334762	0.250742	14.855647
1940.089000	199.032828	13.816386	0.122227	31.318999	0.250751	14.848174
1940.109000	199.032828	13.820002	0.122225	31.327197	0.250746	14.852061
1940.129000	199.032828	13.824604	0.122222	31.337629	0.250740	14.857007
1940.149000	199.032828	13.814963	0.122228	31.315774	0.250753	14.846645
1940.169000	199.032828	13.814985	0.122228	31.315823	0.250753	14.846669
1940.189000	199.032828	13.825918	0.122221	31.340606	0.250738	14.858418
1940.209000	199.032828	13.815889	0.122228	31.317873	0.250751	14.847641
1940.229000	199.032828	13.818723	0.122226	31.324298	0.250748	14.850686
1940.249000	199.032828	13.821419	0.122224	31.330409	0.250744	14.853584
1940.269000	199.032828	13.813847	0.122229	31.313245	0.250754	14.845446
1940.289000	199.032828	13.818509	0.122226	31.323812	0.250748	14.850456
1940.309000	199.032828	13.821286	0.122224	31.330106	0.250744	14.853440
1940.329000	199.032828	13.815956	0.122228	31.318026	0.250751	14.847713
1940.349000	199.032828	13.818013	0.122226	31.322687	0.250749	14.849923
1940.369000	199.032828	13.818313	0.122226	31.323367	0.250748	14.850245
1940.389000	199.032828	13.818409	0.122226	31.323586	0.250748	14.850349
1940.409000	199.032828	13.822939	0.122223	31.333854	0.250742	14.855217
1940.429000	199.032828	13.822190	0.122223	31.332157	0.250743	14.854412
1940.449000	199.032828	13.822743	0.122223	31.333410	0.250742	14.855007
1940.469000	199.032828	13.821128	0.122224	31.329749	0.250745	14.853271
1940.489000	199.032828	13.821504	0.122224	31.330602	0.250744	14.853675
1940.509000	199.032828	13.817857	0.122226	31.322333	0.250749	14.849755
1940.529000	199.032828	13.819485	0.122225	31.326024	0.250747	14.851505
1940.549000	199.032828	13.825519	0.122221	31.339702	0.250739	14.857990
1940.569000	199.032828	13.820531	0.122225	31.328396	0.250745	14.852629
1940.589000	199.032828	13.822899	0.122223	31.333764	0.250742	14.855174
1940.609000	199.032828	13.816770	0.122227	31.319871	0.250750	14.848587
1940.629000	199.032828	13.817251	0.122227	31.320961	0.250750	14.849104
1940.649000	199.032828	13.817885	0.122226	31.322398	0.250749	14.849786
1940.669000	199.032828	13.820811	0.122224	31.329031	0.250745	14.852930
1940.689000	199.032828	13.822601	0.122223	31.333087	0.250743	14.854853
1940.709000	199.032828	13.818816	0.122226	31.324509	0.250748	14.850787
1940.729000	199.032828	13.814377	0.122229	31.314447	0.250753	14.846016
1940.749000	199.032828	13.812188	0.122230	31.309484	0.250756	14.843663
1940.769000	199.032828	13.820701	0.122224	31.328782	0.250745	14.852812
1940.789000	199.032828	13.814991	0.122228	31.315837	0.250753	14.846675
1940.809000	199.032828	13.817938	0.122226	31.322519	0.250749	14.849843
1940.829000	199.032828	13.811108	0.122231	31.307035	0.250758	14.842502
1940.849000	199.032828	13.815673	0.122228	31.317384	0.250752	14.847409
1940.869000	199.032828	13.813330	0.122229	31.312073	0.250755	14.844890
1940.889000	199.032828	13.816891	0.122227	31.320145	0.250750	14.848717
1940.909000	199.032828	13.813543	0.122229	31.312555	0.250754	14.845119
1940.929000	199.032828	13.811151	0.122231	31.307132	0.250758	14.842548
1940.949000	199.032828	13.815851	0.122228	31.317788	0.250751	14.847600
1940.969000	199.032828	13.809160	0.122232	31.302620	0.250760	14.840409
1940.989000	199.032828	13.808930	0.122232	31.302098	0.250760	14.840161
1941.009000	199.032828	13.811150	0.122231	31.307130	0.250758	14.842547
1941.029000	199.032828	13.807413	0.122233	31.298659	0.250762	14.838531
1941.049000	199.032828	13.806287	0.122234	31.296107	0.250764	14.837321
1941.069000	199.032828	13.815218	0.122228	31.316351	0.250752	14.846919
1941.089000	199.032828	13.810236	0.122231	31.305058	0.250759	14.841565
1941.109000	199.032828	13.815671	0.122228	31.317379	0.250752	14.847406
1941.129000	199.032828	13.813897	0.122229	31.313358	0.250754	14.845500
1941.149000	199.032828	13.817708	0.122226	31.321996	0.250749	14.849595
1941.169000	199.032828	13.821790	0.122224	31.331249	0.250744	14.853982
1941.189000	199.032828	13.814630	0.122228	31.315019	0.250753	14.846287
1941.209000	199.032828	13.818795	0.122226	31.324461	0.250748	14.850764
1941.229000	199.032828	13.810519	0.122231	31.305701	0.250758	14.841870
1941.249000	199.032828	13.810605	0.122231	31.305896	0.250758	14.841962
1941.269000	199.032828	13.810763	0.122231	31.306253	0.250758	14.842131
1941.289000	199.032828	13.820096	0.122225	31.327409	0.250746	14.852162
1941.309000	199.032828	13.816358	0.122227	31.318937	0.250751	14.848145
1941.329000	199.032828	13.811096	0.122231	31.307010	0.250758	14.842490
1941.349000	199.032828	13.812776	0.122230	31.310818	0.250755	14.844296
1941.369000	199.032828	13.815495	0.122228	31.316980	0.250752	14.847217
1941.389000	199.032828	13.814286	0.122229	31.314239	0.250753	14.845918
1941.409000	199.032828	13.810479	0.122231	31.305610	0.250758	14.841827
1941.429000	199.032828	13.811801	0.122230	31.308607	0.250757	14.843248
1941.449000	199.032828	13.809053	0.122232	31.302378	0.250760	14.840294
1941.469000	199.032828	13.815072	0.122228	31.316020	0.250752	14.846762
1941.489000	199.032828	13.819623	0.122225	31.326337	0.250746	14.851653
1941.509000	199.032828	13.808463	0.122232	31.301039	0.250761	14.839660
1941.529000	199.032828	13.817847	0.122226	31.322312	0.250749	14.849745
1941.549000	199.032828	13.811881	0.122230	31.308788	0.250757	14.843333
1941.569000	199.032828	13.812764	0.122230	31.310789	0.250755	14.844282
1941.589000	199.032828	13.815972	0.122227	31.318061	0.250751	14.847729
1941.609000	199.032828	13.806282	0.122234	31.296097	0.250764	14.837316
1941.629000	199.032828	13.813462	0.122229	31.312371	0.250755	14.845032
1941.649000	199.032828	13.808424	0.122232	31.300951	0.250761	14.839618
1941.669000	199.032828	13.810317	0.122231	31.305243	0.250759	14.841653
1941.689000	199.032828	13.808522	0.122232	31.301173	0.250761	14.839723
1941.709000	199.032828	13.808707	0.122232	31.301594	0.250761	14.839922
1941.729000	199.032828	13.810218	0.122231	31.305017	0.250759	14.841546
1941.749000	199.032828	13.806085	0.122234	31.295648	0.250764	14.837104
1941.769000	199.032828	13.805978	0.122234	31.295407	0.250764	14.836989
1941.789000	199.032828	13.800008	0.122238	31.281874	0.250772	14.830574
1941.809000	199.032828	13.803739	0.122235	31.290331	0.250767	14.834583
1941.829000	199.032828	13.800235	0.122238	31.282388	0.250772	14.830817
1941.849000	199.032828	13.803380	0.122236	31.289517	0.250768	14.834197
1941.869000	199.032828	13.798159	0.122239	31.277683	0.250775	14.828587
1941.889000	199.032828	13.805639	0.122234	31.294639	0.250765	14.836625
1941.909000	199.032828	13.795665	0.122241	31.272030	0.250778	14.825907
1941.929000	199.032828	13.801863	0.122237	31.286078	0.250770	14.832567
1941.949000	199.032828	13.804878	0.122235	31.292915	0.250766	14.835808
1941.969000	199.032828	13.800255	0.122238	31.282435	0.250772	14.830839
1941.989000	199.032828	13.797407	0.122240	31.275979	0.250776	14.827779
1942.009000	199.032828	13.799042	0.122239	31.279684	0.250773	14.829535
1942.029000	199.032828	13.795044	0.122241	31.270621	0.250779	14.825238
1942.049000	199.032828	13.793161	0.122242	31.266354	0.250781	14.823216
1942.069000	199.032828	13.801579	0.122237	31.285435	0.250770	14.832261
1942.089000	199.032828	13.792329	0.122243	31.264467	0.250782	14.822321
1942.109000	199.032828	13.796960	0.122240	31.274965	0.250776	14.827298
1942.129000	199.032828	13.794714	0.122241	31.269874	0.250779	14.824885
1942.149000	199.032828	13.789537	0.122245	31.258139	0.250786	14.819321
1942.169000	199.032828	13.793893	0.122242	31.268013	0.250780	14.824002
1942.189000	199.032828	13.794174	0.122242	31.268649	0.250780	14.824303
1942.209000	199.032828	13.795641	0.122241	31.271975	0.250778	14.825881
1942.229000	199.032828	13.791117	0.122244	31.261720	0.250784	14.821018
1942.249000	199.032828	13.782850	0.122249	31.242981	0.250795	14.812135
1942.269000	199.032828	13.778462	0.122252	31.233033	0.250800	14.807418
1942.289000	199.032828	13.784555	0.122248	31.246845	0.250792	14.813967
1942.309000	199.032828	13.785794	0.122247	31.249655	0.250791	14.815299
1942.329000	199.032828	13.788777	0.122245	31.256415	0.250787	14.818504
1942.349000	199.032828	13.791968	0.122243	31.263649	0.250783	14.821933
1942.369000	199.032828	13.784034	0.122248	31.245665	0.250793	14.813407
1942.389000	199.032828	13.782498	0.122249	31.242183	0.250795	14.811756
1942.409000	199.032828	13.781457	0.122250	31.239822	0.250796	14.810637
1942.429000	199.032828	13.785940	0.122247	31.249986	0.250790	14.815455
1942.449000	199.032828	13.789249	0.122245	31.257485	0.250786	14.819011
1942.469000	199.032828	13.781868	0.122250	31.240754	0.250796	14.811079
1942.489000	199.032828	13.779580	0.122251	31.235567	0.250799	14.808620
1942.509000	199.032828	13.790238	0.122244	31.259727	0.250785	14.820074
1942.529000	199.032828	13.788361	0.122246	31.255474	0.250787	14.818057
1942.549000	199.032828	13.795036	0.122241	31.270603	0.250779	14.825230
1942.569000	199.032828	13.795695	0.122241	31.272098	0.250778	14.825939
1942.589000	199.032828	13.794021	0.122242	31.268302	0.250780	14.824139
1942.609000	199.032828	13.794413	0.122242	31.269191	0.250779	14.824560
1942.629000	199.032828	13.790634	0.122244	31.260625	0.250784	14.820500
1942.649000	199.032828	13.791734	0.122243	31.263119	0.250783	14.821682
1942.669000	199.032828	13.789412	0.122245	31.257855	0.250786	14.819186
1942.689000	199.032828	13.791405	0.122244	31.262372	0.250783	14.821328
1942.709000	199.032828	13.784038	0.122248	31.245673	0.250793	14.813411
1942.729000	199.032828	13.786553	0.122247	31.251375	0.250790	14.816114
1942.749000	199.032828	13.782799	0.122249	31.242865	0.250795	14.812079
1942.769000	199.032828	13.780542	0.122251	31.237748	0.250798	14.809653
1942.789000	199.032828	13.781840	0.122250	31.240690	0.250796	14.811048
1942.809000	199.032828	13.777412	0.122253	31.230654	0.250802	14.806290
1942.829000	199.032828	13.788675	0.122245	31.256184	0.250787	14.818394
1942.849000	199.032828	13.781023	0.122250	31.238839	0.250797	14.810171
1942.869000	199.032828	13.787038	0.122246	31.252475	0.250789	14.816635
1942.889000	199.032828	13.788063	0.122246	31.254797	0.250788	14.817736
1942.909000	199.032828	13.782467	0.122249	31.242113	0.250795	14.811723
1942.929000	199.032828	13.785587	0.122247	31.249185	0.250791	14.815076
1942.949000	199.032828	13.782395	0.122249	31.241949	0.250795	14.811645
1942.969000	199.032828	13.784855	0.122248	31.247526	0.250792	14.814289
1942.989000	199.032828	13.779538	0.122251	31.235473	0.250799	14.808575
1943.009000	199.032828	13.778416	0.122252	31.232929	0.250800	14.807369
1943.029000	199.032828	13.785221	0.122248	31.248354	0.250791	14.814682
1943.049000	199.032828	13.780656	0.122251	31.238007	0.250797	14.809776
1943.069000	199.032828	13.782106	0.122250	31.241293	0.250796	14.811334
1943.089000	199.032828	13.793358	0.122242	31.266800	0.250781	14.823427
1943.109000	199.032828	13.786600	0.122247	31.251482	0.250790	14.816165
1943.129000	199.032828	13.791072	0.122244	31.261617	0.250784	14.820970
1943.149000	199.032828	13.787822	0.122246	31.254251	0.250788	14.817477
1943.169000	199.032828	13.784653	0.122248	31.247068	0.250792	14.814072
1943.189000	199.032828	13.786745	0.122247	31.251809	0.250789	14.816320
1943.209000	199.032828	13.783567	0.122249	31.244606	0.250794	14.812905
1943.229000	199.032828	13.785962	0.122247	31.250035	0.250790	14.815479
1943.249000	199.032828	13.781987	0.122250	31.241024	0.250796	14.811207
1943.269000	199.032828	13.787577	0.122246	31.253696	0.250788	14.817215
1943.289000	199.032828	13.782532	0.122249	31.242259	0.250795	14.811792
1943.309000	199.032828	13.785707	0.122247	31.249458	0.250791	14.815205
1943.329000	199.032828	13.788353	0.122246	31.255454	0.250787	14.818048
1943.349000	199.032828	13.789668	0.122245	31.258436	0.250786	14.819461
1943.369000	199.032828	13.788448	0.122245	31.255671	0.250787	14.818151
1943.389000	199.032828	13.791061	0.122244	31.261593	0.250784	14.820958
1943.409000	199.032828	13.789451	0.122245	31.257943	0.250786	14.819228
1943.429000	199.032828	13.791061	0.122244	31.261592	0.250784	14.820958
1943.449000	199.032828	13.788240	0.122246	31.255198	0.250787	14.817927
1943.469000	199.032828	13.784128	0.122248	31.245877	0.250793	14.813507
1943.489000	199.032828	13.782108	0.122250	31.241299	0.250796	14.811337
1943.509000	199.032828	13.785915	0.122247	31.249928	0.250791	14.815428
1943.529000	199.032828	13.787920	0.122246	31.254474	0.250788	14.817583
1943.549000	199.032828	13.791178	0.122244	31.261858	0.250784	14.821084
1943.569000	199.032828	13.784612	0.122248	31.246974	0.250792	14.814027
1943.589000	199.032828	13.781418	0.122250	31.239734	0.250796	14.810595
1943.609000	199.032828	13.783256	0.122249	31.243900	0.250794	14.812570
1943.629000	199.032828	13.786617	0.122247	31.251519	0.250790	14.816182
1943.649000	199.032828	13.783130	0.122249	31.243614	0.250794	14.812435
1943.669000	199.032828	13.779157	0.122252	31.234608	0.250799	14.808165
1943.689000	199.032828	13.785875	0.122247	31.249838	0.250791	14.815386
1943.709000	199.032828	13.780514	0.122251	31.237685	0.250798	14.809624
1943.729000	199.032828	13.788316	0.122246	31.255372	0.250787	14.818009
1943.749000	199.032828	13.783631	0.122249	31.244751	0.250794	14.812974
1943.769000	199.032828	13.781880	0.122250	31.240781	0.250796	14.811091
1943.789000	199.032828	13.782283	0.122249	31.241696	0.250795	14.811525
1943.809000	199.032828	13.790927	0.122244	31.261289	0.250784	14.820814
1943.829000	199.032828	13.782091	0.122250	31.241260	0.250796	14.811319
1943.849000	199.032828	13.778861	0.122252	31.233937	0.250800	14.807847
1943.869000	199.032828	13.781679	0.122250	31.240325	0.250796	14.810875
1943.889000	199.032828	13.779240	0.122251	31.234797	0.250799	14.808254
1943.909000	199.032828	13.782085	0.122250	31.241247	0.250796	14.811312
1943.929000	199.032828	13.782233	0.122250	31.241583	0.250795	14.811472
1943.949000	199.032828	13.787319	0.122246	31.253111	0.250789	14.816937
1943.969000	199.032828	13.780307	0.122251	31.237215	0.250798	14.809401
1943.989000	199.032909	13.785003	0.122248	31.247862	0.250792	14.814449
1944.009000	199.032828	13.785536	0.122247	31.249070	0.250791	14.815021
1944.029000	199.032828	13.784852	0.122248	31.247518	0.250792	14.814285
1944.049000	199.032828	13.783748	0.122249	31.245016	0.250793	14.813099
1944.069000	199.032828	13.779801	0.122251	31.236068	0.250799	14.808857
1944.089000	199.032828	13.783529	0.122249	31.244520	0.250794	14.812864
1944.109000	199.032828	13.785679	0.122247	31.249393	0.250791	14.815174
1944.129000	199.032828	13.785732	0.122247	31.249513	0.250791	14.815231
1944.149000	199.032828	13.779659	0.122251	31.235746	0.250799	14.808705
1944.169000	199.032828	13.775768	0.122254	31.226928	0.250804	14.804524
1944.189000	199.032828	13.776591	0.122253	31.228793	0.250803	14.805408
1944.209000	199.032828	13.778283	0.122252	31.232628	0.250800	14.807226
1944.229000	199.032828	13.775263	0.122254	31.225782	0.250804	14.803980
1944.249000	199.032828	13.774489	0.122255	31.224027	0.250805	14.803149
1944.269000	199.032828	13.774941	0.122254	31.225052	0.250805	14.803634
1944.289000	199.032828	13.772397	0.122256	31.219285	0.250808	14.800900
1944.309000	199.032828	13.775834	0.122254	31.227077	0.250804	14.804595
1944.329000	199.032828	13.778942	0.122252	31.234122	0.250800	14.807934
1944.349000	199.032828	13.773901	0.122255	31.222696	0.250806	14.802517
1944.369000	199.032828	13.773871	0.122255	31.222626	0.250806	14.802484
1944.389000	199.032828	13.767717	0.122259	31.208677	0.250814	14.795871
1944.409000	199.032828	13.774162	0.122255	31.223286	0.250806	14.802797
1944.429000	199.032828	13.774654	0.122254	31.224401	0.250805	14.803326
1944.449000	199.032828	13.780820	0.122250	31.238379	0.250797	14.809952
1944.469000	199.032828	13.776610	0.122253	31.228836	0.250803	14.805429
1944.489000	199.032828	13.772918	0.122256	31.220466	0.250808	14.801460
1944.509000	199.032828	13.776424	0.122253	31.228415	0.250803	14.805229
1944.529000	199.032828	13.781984	0.122250	31.241017	0.250796	14.811203
1944.549000	199.032828	13.781104	0.122250	31.239021	0.250797	14.810257
1944.569000	199.032828	13.780889	0.122250	31.238536	0.250797	14.810027
1944.589000	199.032828	13.777796	0.122252	31.231523	0.250801	14.806703
1944.609000	199.032828	13.780258	0.122251	31.237104	0.250798	14.809348
1944.629000	199.032828	13.777557	0.122253	31.230982	0.250801	14.806446
1944.649000	199.032828	13.778199	0.122252	31.232436	0.250801	14.807135
1944.669000	199.032828	13.776157	0.122253	31.227808	0.250803	14.804941
1944.689000	199.032828	13.780740	0.122250	31.238198	0.250797	14.809867
1944.709000	199.032828	13.782343	0.122249	31.241831	0.250795	14.811589
1944.729000	199.032828	13.785585	0.122247	31.249180	0.250791	14.815073
1944.749000	199.032828	13.785146	0.122248	31.248186	0.250792	14.814602
1944.769000	199.032828	13.778336	0.122252	31.232747	0.250800	14.807283
1944.789000	199.032828	13.778234	0.122252	31.232516	0.250801	14.807173
1944.809000	199.032828	13.772773	0.122256	31.220137	0.250808	14.801304
1944.829000	199.032828	13.777995	0.122252	31.231976	0.250801	14.806917
1944.849000	199.032828	13.775866	0.122254	31.227150	0.250804	14.804629
1944.869000	199.032828	13.771436	0.122257	31.217108	0.250809	14.799868
1944.889000	199.032828	13.773709	0.122255	31.222259	0.250806	14.802310
1944.909000	199.032828	13.777026	0.122253	31.229779	0.250802	14.805876
1944.929000	199.032828	13.775753	0.122254	31.226892	0.250804	14.804507
1944.949000	199.032828	13.771970	0.122256	31.218317	0.250809	14.800441
1944.969000	199.032828	13.777481	0.122253	31.230809	0.250802	14.806364
1944.989000	199.032828	13.767992	0.122259	31.209300	0.250814	14.796166
1945.009000	199.032828	13.774069	0.122255	31.223077	0.250806	14.802698
1945.029000	199.032828	13.774363	0.122255	31.223742	0.250806	14.803014
1945.049000	199.032828	13.779073	0.122252	31.234420	0.250799	14.808076
1945.069000	199.032828	13.779430	0.122251	31.235227	0.250799	14.808458
1945.089000	199.032828	13.774440	0.122255	31.223917	0.250806	14.803096
1945.109000	199.032828	13.769903	0.122258	31.213631	0.250811	14.798220
1945.129000	199.032828	13.776081	0.122254	31.227636	0.250803	14.804860
1945.149000	199.032828	13.777430	0.122253	31.230695	0.250802	14.806310
1945.169000	199.032828	13.776493	0.122253	31.228570	0.250803	14.805302
1945.189000	199.032828	13.773475	0.122255	31.221730	0.250807	14.802060
1945.209000	199.032828	13.770967	0.122257	31.216043	0.250810	14.799363
1945.229000	199.032828	13.774858	0.122254	31.224865	0.250805	14.803546
1945.249000	199.032828	13.769594	0.122258	31.212932	0.250812	14.797888
1945.269000	199.032828	13.771180	0.122257	31.216528	0.250810	14.799593
1945.289000	199.032828	13.775991	0.122254	31.227433	0.250803	14.804763
1945.309000	199.032828	13.780405	0.122251	31.237438	0.250798	14.809506
1945.329000	199.032828	13.768705	0.122258	31.210917	0.250813	14.796933
1945.349000	199.032828	13.774288	0.122255	31.223573	0.250806	14.802933
1945.369000	199.032828	13.780816	0.122250	31.238371	0.250797	14.809949
1945.389000	199.032828	13.779664	0.122251	31.235757	0.250799	14.808710
1945.409000	199.032828	13.772845	0.122256	31.220300	0.250808	14.801382
1945.429000	199.032828	13.774599	0.122254	31.224277	0.250805	14.803267
1945.449000	199.032828	13.773504	0.122255	31.221794	0.250807	14.802090
1945.469000	199.032828	13.774196	0.122255	31.223364	0.250806	14.802834
1945.489000	199.032828	13.776157	0.122253	31.227809	0.250803	14.804941
1945.509000	199.032828	13.774007	0.122255	31.222935	0.250806	14.802631
1945.529000	199.032828	13.769125	0.122258	31.211868	0.250812	14.797384
1945.549000	199.032828	13.769288	0.122258	31.212238	0.250812	14.797559
1945.569000	199.032828	13.772450	0.122256	31.219405	0.250808	14.800957
1945.589000	199.032828	13.775743	0.122254	31.226870	0.250804	14.804496
1945.609000	199.032828	13.772629	0.122256	31.219811	0.250808	14.801149
1945.629000	199.032828	13.768557	0.122258	31.210580	0.250813	14.796774
1945.649000	199.032828	13.770013	0.122257	31.213880	0.250811	14.798338
1945.669000	199.032828	13.772282	0.122256	31.219024	0.250808	14.800777
1945.689000	199.032828	13.772919	0.122256	31.220468	0.250808	14.801461
1945.709000	199.032828	13.772713	0.122256	31.220002	0.250808	14.801240
1945.729000	199.032828	13.767448	0.122259	31.208067	0.250815	14.795582
1945.749000	199.032828	13.767228	0.122259	31.207569	0.250815	14.795346
1945.769000	199.032828	13.776844	0.122253	31.229367	0.250802	14.805680
1945.789000	199.032828	13.772051	0.122256	31.218502	0.250809	14.800529
1945.809000	199.032828	13.770519	0.122257	31.215029	0.250811	14.798882
1945.829000	199.032828	13.776092	0.122254	31.227661	0.250803	14.804872
1945.849000	199.032828	13.778577	0.122252	31.233294	0.250800	14.807542
1945.869000	199.032828	13.777597	0.122253	31.231072	0.250801	14.806488
1945.889000	199.032828	13.774952	0.122254	31.225077	0.250805	14.803646
1945.909000	199.032828	13.779039	0.122252	31.234341	0.250800	14.808038
1945.929000	199.032828	13.775220	0.122254	31.225684	0.250805	14.803934
1945.949000	199.032828	13.778135	0.122252	31.232293	0.250801	14.807067
1945.969000	199.032828	13.785650	0.122247	31.249327	0.250791	14.815143
1945.989000	199.032828	13.779160	0.122252	31.234616	0.250799	14.808169
1946.009000	199.032828	13.771298	0.122257	31.216794	0.250810	14.799719
1946.029000	199.032828	13.772313	0.122256	31.219096	0.250808	14.800811
1946.049000	199.032828	13.777348	0.122253	31.230509	0.250802	14.806221
1946.069000	199.032828	13.773531	0.122255	31.221857	0.250807	14.802120
1946.089000	199.032828	13.773315	0.122255	31.221367	0.250807	14.801888
1946.109000	199.032828	13.774955	0.122254	31.225084	0.250805	14.803650
1946.129000	199.032828	13.776260	0.122253	31.228041	0.250803	14.805052
1946.149000	199.032828	13.772841	0.122256	31.220292	0.250808	14.801378
1946.169000	199.032828	13.773144	0.122255	31.220980	0.250807	14.801704
1946.189000	199.032828	13.774965	0.122254	31.225106	0.250805	14.803660
1946.209000	199.032828	13.772332	0.122256	31.219138	0.250808	14.800831
1946.229000	199.032828	13.769174	0.122258	31.211980	0.250812	14.797437
1946.249000	199.032828	13.774650	0.122254	31.224392	0.250805	14.803322
1946.269000	199.032828	13.777756	0.122252	31.231434	0.250801	14.806660
1946.289000	199.032828	13.778472	0.122252	31.233057	0.250800	14.807430
1946.309000	199.032828	13.779688	0.122251	31.235812	0.250799	14.808736
1946.329000	199.032828	13.776439	0.122253	31.228449	0.250803	14.805245
1946.349000	199.032828	13.776850	0.122253	31.229381	0.250802	14.805687
1946.369000	199.032828	13.772644	0.122256	31.219844	0.250808	14.801166
1946.389000	199.032828	13.777460	0.122253	31.230763	0.250802	14.806342
1946.409000	199.032828	13.772993	0.122256	31.220636	0.250807	14.801541
1946.429000	199.032828	13.773637	0.122255	31.222096	0.250807	14.802233
1946.449000	199.032828	13.772937	0.122256	31.220509	0.250807	14.801481
1946.469000	199.032828	13.772621	0.122256	31.219794	0.250808	14.801141
1946.489000	199.032828	13.772191	0.122256	31.218819	0.250808	14.800679
1946.509000	199.032828	13.774907	0.122254	31.224975	0.250805	14.803598
1946.529000	199.032828	13.769773	0.122258	31.213337	0.250812	14.798080
1946.549000	199.032828	13.773974	0.122255	31.222861	0.250806	14.802596
1946.569000	199.032828	13.777763	0.122252	31.231450	0.250801	14.806668
1946.589000	199.032828	13.779064	0.122252	31.234398	0.250799	14.808065
1946.609000	199.032828	13.779924	0.122251	31.236348	0.250798	14.808990
1946.629000	199.032909	13.776474	0.122253	31.228526	0.250803	14.805282
1946.649000	199.032828	13.769260	0.122258	31.212174	0.250812	14.797529
1946.669000	199.032828	13.774104	0.122255	31.223155	0.250806	14.802735
1946.689000	199.032828	13.775093	0.122254	31.225396	0.250805	14.803797
1946.709000	199.032828	13.773821	0.122255	31.222514	0.250806	14.802431
1946.729000	199.032828	13.770005	0.122257	31.213862	0.250811	14.798330
1946.749000	199.032828	13.766426	0.122260	31.205751	0.250816	14.794484
1946.769000	199.032828	13.767126	0.122259	31.207337	0.250815	14.795236
1946.789000	199.032828	13.765030	0.122261	31.202586	0.250818	14.792983
1946.809000	199.032828	13.772079	0.122256	31.218566	0.250809	14.800559
1946.829000	199.032828	13.769729	0.122258	31.213238	0.250812	14.798034
1946.849000	199.032828	13.773244	0.122255	31.221205	0.250807	14.801811
1946.869000	199.032828	13.775138	0.122254	31.225499	0.250805	14.803846
1946.889000	199.032828	13.769863	0.122258	31.213541	0.250812	14.798177
1946.909000	199.032828	13.778658	0.122252	31.233478	0.250800	14.807629
1946.929000	199.032828	13.777702	0.122252	31.231310	0.250801	14.806601
1946.949000	199.032828	13.774382	0.122255	31.223785	0.250806	14.803034
1946.969000	199.032828	13.772693	0.122256	31.219956	0.250808	14.801218
1946.989000	199.032828	13.772064	0.122256	31.218530	0.250809	14.800542
1947.009000	199.032828	13.771486	0.122257	31.217221	0.250809	14.799922
1947.029000	199.032828	13.774054	0.122255	31.223042	0.250806	14.802681
1947.049000	199.032828	13.770947	0.122257	31.215999	0.250810	14.799343
1947.069000	199.032828	13.775116	0.122254	31.225450	0.250805	14.803823
1947.089000	199.032828	13.771626	0.122256	31.217537	0.250809	14.800072
1947.109000	199.032828	13.768098	0.122259	31.209540	0.250814	14.796280
1947.129000	199.032828	13.778973	0.122252	31.234192	0.250800	14.807967
1947.149000	199.032828	13.775508	0.122254	31.226337	0.250804	14.804244
1947.169000	199.032828	13.777424	0.122253	31.230680	0.250802	14.806303
1947.189000	199.032828	13.775014	0.122254	31.225219	0.250805	14.803713
1947.209000	199.032828	13.774590	0.122254	31.224258	0.250805	14.803258
1947.229000	199.032828	13.772382	0.122256	31.219250	0.250808	14.800884
1947.249000	199.032828	13.774257	0.122255	31.223502	0.250806	14.802900
1947.269000	199.032828	13.770869	0.122257	31.215821	0.250810	14.799258
1947.289000	199.032828	13.772639	0.122256	31.219834	0.250808	14.801161
1947.309000	199.032828	13.770677	0.122257	31.215386	0.250810	14.799052
1947.329000	199.032828	13.767461	0.122259	31.208098	0.250815	14.795596
1947.349000	199.032828	13.775595	0.122254	31.226534	0.250804	14.804337
1947.369000	199.032828	13.774243	0.122255	31.223470	0.250806	14.802885
1947.389000	199.032828	13.769754	0.122258	31.213295	0.250812	14.798061
1947.409000	199.032828	13.769064	0.122258	31.211730	0.250813	14.797318
1947.429000	199.032828	13.778004	0.122252	31.231995	0.250801	14.806926
1947.449000	199.032828	13.771868	0.122256	31.218087	0.250809	14.800333
1947.469000	199.032828	13.774068	0.122255	31.223074	0.250806	14.802697
1947.489000	199.032828	13.774757	0.122254	31.224634	0.250805	14.803436
1947.509000	199.032828	13.771153	0.122257	31.216466	0.250810	14.799564
1947.529000	199.032828	13.772520	0.122256	31.219565	0.250808	14.801033
1947.549000	199.032909	13.773890	0.122255	31.222670	0.250806	14.802505
1947.569000	199.032828	13.765397	0.122260	31.203418	0.250817	14.793378
1947.589000	199.032828	13.769752	0.122258	31.213289	0.250812	14.798058
1947.609000	199.032828	13.773621	0.122255	31.222059	0.250807	14.802215
1947.629000	199.032828	13.771717	0.122256	31.217743	0.250809	14.800169
1947.649000	199.032828	13.776806	0.122253	31.229279	0.250802	14.805638
1947.669000	199.032828	13.773083	0.122255	31.220841	0.250807	14.801638
1947.689000	199.032828	13.771978	0.122256	31.218335	0.250809	14.800450
1947.709000	199.032828	13.773577	0.122255	31.221959	0.250807	14.802168
1947.729000	199.032828	13.774654	0.122254	31.224402	0.250805	14.803326
1947.749000	199.032828	13.776167	0.122253	31.227831	0.250803	14.804952
1947.769000	199.032828	13.765202	0.122261	31.202977	0.250818	14.793169
1947.789000	199.032828	13.773080	0.122255	31.220834	0.250807	14.801635
1947.809000	199.032828	13.775069	0.122254	31.225342	0.250805	14.803772
1947.829000	199.032828	13.775429	0.122254	31.226157	0.250804	14.804158
1947.849000	199.032828	13.775009	0.122254	31.225208	0.250805	14.803708
1947.869000	199.032828	13.772029	0.122256	31.218452	0.250809	14.800505
1947.889000	199.032828	13.771015	0.122257	31.216153	0.250810	14.799415
1947.909000	199.032828	13.770659	0.122257	31.215346	0.250810	14.799033
1947.929000	199.032828	13.775793	0.122254	31.226983	0.250804	14.804550
1947.949000	199.032828	13.767687	0.122259	31.208608	0.250814	14.795838
1947.969000	199.032828	13.772159	0.122256	31.218746	0.250809	14.800645
1947.989000	199.032828	13.766452	0.122260	31.205808	0.250816	14.794511
1948.009000	199.032828	13.757164	0.122266	31.184756	0.250828	14.784530
1948.029000	199.032828	13.758827	0.122265	31.188525	0.250826	14.786317
1948.049000	199.032828	13.756010	0.122267	31.182139	0.250830	14.783290
1948.069000	199.032828	13.757854	0.122265	31.186319	0.250827	14.785271
1948.089000	199.032828	13.761269	0.122263	31.194060	0.250823	14.788942
1948.109000	199.032828	13.758725	0.122265	31.188293	0.250826	14.786207
1948.129000	199.032828	13.759448	0.122264	31.189933	0.250825	14.786985
1948.149000	199.032828	13.759737	0.122264	31.190587	0.250825	14.787295
1948.169000	199.032828	13.753772	0.122268	31.177066	0.250833	14.780885
1948.189000	199.032828	13.759617	0.122264	31.190316	0.250825	14.787166
1948.208000	199.032828	13.753786	0.122268	31.177097	0.250833	14.780899
1948.228000	199.032828	13.758648	0.122265	31.188118	0.250826	14.786124
1948.248000	199.032828	13.749807	0.122271	31.168079	0.250838	14.776624
1948.268000	199.032828	13.758808	0.122265	31.188481	0.250826	14.786296
1948.288000	199.032828	13.761030	0.122263	31.193518	0.250823	14.788684
1948.308000	199.032828	13.753542	0.122268	31.176545	0.250833	14.780638
1948.328000	199.032828	13.752708	0.122269	31.174654	0.250834	14.779741
1948.348000	199.032828	13.754070	0.122268	31.177741	0.250832	14.781205
1948.368000	199.032828	13.760175	0.122264	31.191581	0.250824	14.787766
1948.388000	199.032828	13.762398	0.122262	31.196620	0.250821	14.790155
1948.408000	199.032828	13.766642	0.122260	31.206240	0.250816	14.794716
1948.428000	199.032828	13.759554	0.122264	31.190173	0.250825	14.787099
1948.448000	199.032828	13.762574	0.122262	31.197018	0.250821	14.790343
1948.468000	199.032828	13.767539	0.122259	31.208274	0.250815	14.795680
1948.488000	199.032828	13.763638	0.122262	31.199431	0.250820	14.791487
1948.508000	199.032828	13.762632	0.122262	31.197151	0.250821	14.790407
1948.528000	199.032828	13.759531	0.122264	31.190121	0.250825	14.787074
1948.548000	199.032828	13.764908	0.122261	31.202310	0.250818	14.792853
1948.568000	199.032828	13.760274	0.122264	31.191806	0.250824	14.787873
1948.588000	199.032828	13.763043	0.122262	31.198082	0.250820	14.790848
1948.608000	199.032828	13.761496	0.122263	31.194575	0.250822	14.789185
1948.628000	199.032828	13.760665	0.122264	31.192692	0.250824	14.788293
1948.648000	199.032828	13.764955	0.122261	31.202417	0.250818	14.792903
1948.668000	199.032828	13.762515	0.122262	31.196886	0.250821	14.790281
1948.688000	199.032828	13.765846	0.122260	31.204435	0.250817	14.793860
1948.708000	199.032828	13.763422	0.122262	31.198940	0.250820	14.791255
1948.728000	199.032828	13.767900	0.122259	31.209092	0.250814	14.796068
1948.748000	199.032828	13.758415	0.122265	31.187591	0.250826	14.785874
1948.768000	199.032828	13.762654	0.122262	31.197200	0.250821	14.790430
1948.788000	199.032828	13.760919	0.122263	31.193267	0.250823	14.788565
1948.808000	199.032828	13.768101	0.122259	31.209548	0.250814	14.796284
1948.828000	199.032828	13.767837	0.122259	31.208949	0.250814	14.796000
1948.848000	199.032828	13.757913	0.122265	31.186454	0.250827	14.785335
1948.868000	199.032828	13.759762	0.122264	31.190645	0.250825	14.787322
1948.888000	199.032828	13.764126	0.122261	31.200538	0.250819	14.792012
1948.908000	199.032828	13.765676	0.122260	31.204050	0.250817	14.793678
1948.928000	199.032828	13.759594	0.122264	31.190263	0.250825	14.787141
1948.948000	199.032828	13.761706	0.122263	31.195050	0.250822	14.789411
1948.968000	199.032828	13.755035	0.122267	31.179929	0.250831	14.782242
1948.988000	199.032828	13.756968	0.122266	31.184310	0.250828	14.784319
1949.008000	199.032828	13.754249	0.122268	31.178149	0.250832	14.781398
1949.028000	199.032828	13.757043	0.122266	31.184480	0.250828	14.784400
1949.048000	199.032828	13.759770	0.122264	31.190663	0.250825	14.787331
1949.068000	199.032828	13.758676	0.122265	31.188183	0.250826	14.786155
1949.088000	199.032828	13.757701	0.122266	31.185972	0.250827	14.785107
1949.108000	199.032828	13.753553	0.122268	31.176570	0.250833	14.780649
1949.128000	199.032828	13.757448	0.122266	31.185398	0.250828	14.784835
1949.148000	199.032828	13.761980	0.122263	31.195672	0.250822	14.789706
1949.168000	199.032828	13.763779	0.122262	31.199751	0.250819	14.791639
1949.188000	199.032828	13.758328	0.122265	31.187395	0.250827	14.785781
1949.208000	199.032828	13.758422	0.122265	31.187607	0.250826	14.785882
1949.228000	199.032828	13.758147	0.122265	31.186983	0.250827	14.785586
1949.248000	199.032828	13.756362	0.122266	31.182937	0.250829	14.783668
1949.268000	199.032828	13.758240	0.122265	31.187193	0.250827	14.785686
1949.288000	199.032828	13.762928	0.122262	31.197822	0.250821	14.790725
1949.308000	199.032828	13.757458	0.122266	31.185421	0.250828	14.784846
1949.328000	199.032828	13.744174	0.122274	31.155310	0.250845	14.770570
1949.348000	199.032828	13.745359	0.122274	31.157995	0.250844	14.771843
1949.368000	199.032828	13.750375	0.122270	31.169365	0.250837	14.777233
1949.388000	199.032828	13.753735	0.122268	31.176983	0.250833	14.780845
1949.408000	199.032828	13.751580	0.122270	31.172097	0.250835	14.778529
1949.428000	199.032828	13.750727	0.122270	31.170163	0.250837	14.777612
1949.448000	199.032828	13.749485	0.122271	31.167350	0.250838	14.776278
1949.468000	199.032828	13.749063	0.122271	31.166393	0.250839	14.775824
1949.488000	199.032828	13.747810	0.122272	31.163552	0.250840	14.774478
1949.508000	199.032828	13.749699	0.122271	31.167834	0.250838	14.776508
1949.528000	199.032828	13.751063	0.122270	31.170926	0.250836	14.777973
1949.548000	199.032828	13.747958	0.122272	31.163888	0.250840	14.774637
1949.568000	199.032828	13.751962	0.122269	31.172964	0.250835	14.778940
1949.588000	199.032828	13.755072	0.122267	31.180013	0.250831	14.782282
1949.608000	199.032828	13.752009	0.122269	31.173071	0.250835	14.778990
1949.628000	199.032828	13.748687	0.122271	31.165541	0.250839	14.775420
1949.648000	199.032828	13.747907	0.122272	31.163773	0.250840	14.774582
1949.668000	199.032828	13.751631	0.122269	31.172213	0.250835	14.778584
1949.688000	199.032828	13.753218	0.122268	31.175811	0.250833	14.780290
1949.708000	199.032828	13.756592	0.122266	31.183458	0.250829	14.783915
1949.728000	199.032828	13.752193	0.122269	31.173488	0.250835	14.779188
1949.748000	199.032828	13.749915	0.122271	31.168322	0.250838	14.776739
1949.768000	199.032828	13.755404	0.122267	31.180765	0.250830	14.782638
1949.788000	199.032828	13.747321	0.122272	31.162443	0.250841	14.773952
1949.808000	199.032828	13.751585	0.122270	31.172109	0.250835	14.778534
1949.828000	199.032828	13.748861	0.122271	31.165933	0.250839	14.775607
1949.848000	199.032828	13.750399	0.122270	31.169421	0.250837	14.777260
1949.868000	199.032828	13.754131	0.122268	31.177881	0.250832	14.781271
1949.888000	199.032828	13.748028	0.122272	31.164046	0.250840	14.774712
1949.908000	199.032828	13.753533	0.122268	31.176524	0.250833	14.780628
1949.928000	199.032828	13.747991	0.122272	31.163961	0.250840	14.774671
1949.948000	199.032828	13.748329	0.122272	31.164727	0.250840	14.775035
1949.968000	199.032828	13.754579	0.122268	31.178896	0.250831	14.781752
1949.988000	199.032828	13.753924	0.122268	31.177410	0.250832	14.781048
1950.008000	199.032909	13.749293	0.122271	31.166913	0.250838	14.776071
1950.028000	199.032828	13.748282	0.122272	31.164622	0.250840	14.774985
1950.048000	199.032828	13.754563	0.122268	31.178859	0.250831	14.781735
1950.068000	199.032828	13.750493	0.122270	31.169634	0.250837	14.777361
1950.088000	199.032828	13.751265	0.122270	31.171383	0.250836	14.778190
1950.108000	199.032828	13.752190	0.122269	31.173480	0.250835	14.779185
1950.128000	199.032828	13.753954	0.122268	31.177478	0.250832	14.781080
1950.148000	199.032828	13.751441	0.122270	31.171783	0.250836	14.778380
1950.168000	199.032828	13.756244	0.122266	31.182671	0.250829	14.783542
1950.188000	199.032828	13.753450	0.122268	31.176336	0.250833	14.780538
1950.208000	199.032828	13.752502	0.122269	31.174187	0.250834	14.779520
1950.228000	199.032828	13.750845	0.122270	31.170430	0.250836	14.777739
1950.248000	199.032828	13.750881	0.122270	31.170513	0.250836	14.777778
1950.268000	199.032828	13.750063	0.122270	31.168659	0.250837	14.776899
1950.288000	199.032828	13.748018	0.122272	31.164024	0.250840	14.774701
1950.308000	199.032828	13.749002	0.122271	31.166253	0.250839	14.775758
1950.328000	199.032828	13.752002	0.122269	31.173055	0.250835	14.778983
1950.348000	199.032828	13.746127	0.122273	31.159737	0.250843	14.772669
1950.368000	199.032828	13.750281	0.122270	31.169154	0.250837	14.777133
1950.388000	199.032828	13.750751	0.122270	31.170219	0.250836	14.777638
1950.408000	199.032828	13.753792	0.122268	31.177111	0.250833	14.780906
1950.428000	199.032909	13.750401	0.122270	31.169425	0.250837	14.777262
1950.448000	199.032828	13.755045	0.122267	31.179952	0.250831	14.782253
1950.468000	199.032828	13.753188	0.122268	31.175742	0.250833	14.780257
1950.488000	199.032828	13.752063	0.122269	31.173193	0.250835	14.779048
1950.508000	199.032828	13.751268	0.122270	31.171391	0.250836	14.778194
1950.528000	199.032828	13.749702	0.122271	31.167840	0.250838	14.776511
1950.548000	199.032828	13.751172	0.122270	31.171172	0.250836	14.778090
1950.568000	199.032828	13.756440	0.122266	31.183114	0.250829	14.783752
1950.588000	199.032828	13.753183	0.122268	31.175732	0.250833	14.780252
1950.608000	199.032828	13.755426	0.122267	31.180816	0.250830	14.782662
1950.628000	199.032828	13.745618	0.122273	31.158582	0.250843	14.772121
1950.648000	199.032828	13.755388	0.122267	31.180730	0.250830	14.782622
1950.668000	199.032828	13.754083	0.122268	31.177772	0.250832	14.781219
1950.688000	199.032828	13.754421	0.122268	31.178538	0.250832	14.781583
1950.708000	199.032828	13.752404	0.122269	31.173966	0.250834	14.779415
1950.728000	199.032828	13.751245	0.122270	31.171337	0.250836	14.778169
1950.748000	199.032828	13.751590	0.122269	31.172121	0.250835	14.778540
1950.768000	199.032828	13.750911	0.122270	31.170581	0.250836	14.777810
1950.788000	199.032828	13.748576	0.122271	31.165288	0.250839	14.775300
1950.808000	199.032828	13.747307	0.122272	31.162411	0.250841	14.773937
1950.828000	199.032828	13.750949	0.122270	31.170668	0.250836	14.777851
1950.848000	199.032828	13.749997	0.122271	31.168510	0.250837	14.776828
1950.868000	199.032828	13.747949	0.122272	31.163866	0.250840	14.774627
1950.888000	199.032828	13.759764	0.122264	31.190650	0.250825	14.787325
1950.908000	199.032828	13.755388	0.122267	31.180729	0.250830	14.782621
1950.928000	199.032828	13.750921	0.122270	31.170603	0.250836	14.777820
1950.948000	199.032828	13.749861	0.122271	31.168200	0.250838	14.776681
1950.968000	199.032828	13.748886	0.122271	31.165990	0.250839	14.775634
1950.988000	199.032828	13.757380	0.122266	31.185244	0.250828	14.784762
1951.008000	199.032828	13.753578	0.122268	31.176627	0.250833	14.780676
1951.028000	199.032828	13.750197	0.122270	31.168963	0.250837	14.777043
1951.048000	199.032828	13.749461	0.122271	31.167295	0.250838	14.776252
1951.068000	199.032828	13.750837	0.122270	31.170413	0.250836	14.777731
1951.088000	199.032828	13.754308	0.122268	31.178281	0.250832	14.781461
1951.108000	199.032828	13.757997	0.122265	31.186643	0.250827	14.785425
1951.128000	199.032828	13.750349	0.122270	31.169306	0.250837	14.777206
1951.148000	199.032828	13.754521	0.122268	31.178765	0.250832	14.781690
1951.168000	199.032828	13.753487	0.122268	31.176421	0.250833	14.780579
1951.188000	199.032828	13.752464	0.122269	31.174101	0.250834	14.779479
1951.208000	199.032828	13.751238	0.122270	31.171321	0.250836	14.778161
1951.228000	199.032828	13.748868	0.122271	31.165949	0.250839	14.775614
1951.248000	199.032828	13.752264	0.122269	31.173649	0.250834	14.779264
1951.268000	199.032828	13.749178	0.122271	31.166652	0.250839	14.775947
1951.288000	199.032828	13.750732	0.122270	31.170176	0.250836	14.777618
1951.308000	199.032828	13.752680	0.122269	31.174591	0.250834	14.779711
1951.328000	199.032828	13.750158	0.122270	31.168875	0.250837	14.777001
1951.348000	199.032828	13.752009	0.122269	31.173070	0.250835	14.778990
1951.368000	199.032828	13.748969	0.122271	31.166179	0.250839	14.775723
1951.388000	199.032828	13.746372	0.122273	31.160292	0.250842	14.772932
1951.408000	199.032828	13.750718	0.122270	31.170143	0.250837	14.777603
1951.428000	199.032828	13.751403	0.122270	31.171696	0.250836	14.778339
1951.448000	199.032828	13.751237	0.122270	31.171319	0.250836	14.778160
1951.468000	199.032828	13.750736	0.122270	31.170185	0.250836	14.777622
1951.488000	199.032828	13.747608	0.122272	31.163093	0.250841	14.774260
1951.508000	199.032828	13.751589	0.122270	31.172118	0.250835	14.778539
1951.528000	199.032828	13.751437	0.122270	31.171774	0.250836	14.778376
1951.548000	199.032828	13.750167	0.122270	31.168894	0.250837	14.777010
1951.568000	199.032828	13.755437	0.122267	31.180840	0.250830	14.782674
1951.588000	199.032828	13.751303	0.122270	31.171470	0.250836	14.778231
1951.608000	199.032828	13.744935	0.122274	31.157035	0.250844	14.771388
1951.628000	199.032909	13.750201	0.122270	31.168971	0.250837	14.777047
1951.648000	199.032828	13.753115	0.122269	31.175576	0.250833	14.780178
1951.668000	199.032828	13.743009	0.122275	31.152668	0.250847	14.769317
1951.688000	199.032828	13.747400	0.122272	31.162621	0.250841	14.774036
1951.708000	199.032828	13.745848	0.122273	31.159104	0.250843	14.772369
1951.728000	199.032828	13.745775	0.122273	31.158938	0.250843	14.772290
1951.748000	199.032828	13.746005	0.122273	31.159461	0.250843	14.772538
1951.768000	199.032828	13.742995	0.122275	31.152638	0.250847	14.769303
1951.788000	199.032828	13.747445	0.122272	31.162725	0.250841	14.774086
1951.808000	199.032828	13.744635	0.122274	31.156355	0.250844	14.771066
1951.828000	199.032828	13.739749	0.122277	31.145278	0.250851	14.765814
1951.848000	199.032828	13.746478	0.122273	31.160533	0.250842	14.773047
1951.868000	199.032828	13.741686	0.122276	31.149671	0.250848	14.767897
1951.888000	199.032828	13.743703	0.122275	31.154242	0.250846	14.770064
1951.908000	199.032828	13.739605	0.122277	31.144952	0.250851	14.765660
1951.928000	199.032828	13.743393	0.122275	31.153539	0.250846	14.769730
1951.948000	199.032828	13.744230	0.122274	31.155435	0.250845	14.770630
1951.968000	199.032828	13.744273	0.122274	31.155533	0.250845	14.770676
1951.988000	199.032828	13.735911	0.122280	31.136579	0.250856	14.761690
1952.008000	199.032828	13.737772	0.122279	31.140798	0.250853	14.763690
1952.028000	199.032828	13.745975	0.122273	31.159392	0.250843	14.772505
1952.048000	199.032828	13.735187	0.122280	31.134938	0.250857	14.760912
1952.068000	199.032828	13.743825	0.122275	31.154517	0.250846	14.770194
1952.088000	199.032828	13.738178	0.122278	31.141717	0.250853	14.764126
1952.108000	199.032828	13.738940	0.122278	31.143445	0.250852	14.764945
1952.128000	199.032828	13.741245	0.122276	31.148671	0.250849	14.767423
1952.148000	199.032828	13.737291	0.122279	31.139708	0.250854	14.763173
1952.168000	199.032828	13.740511	0.122277	31.147006	0.250850	14.766633
1952.188000	199.032828	13.740723	0.122277	31.147486	0.250850	14.766861
1952.208000	199.032828	13.738271	0.122278	31.141929	0.250853	14.764226
1952.228000	199.032828	13.739787	0.122277	31.145366	0.250851	14.765856
1952.248000	199.032828	13.732972	0.122282	31.129918	0.250860	14.758532
1952.268000	199.032828	13.740978	0.122276	31.148064	0.250849	14.767135
1952.288000	199.032828	13.738525	0.122278	31.142504	0.250852	14.764499
1952.308000	199.032828	13.739694	0.122277	31.145154	0.250851	14.765755
1952.328000	199.032828	13.737763	0.122279	31.140776	0.250853	14.763680
1952.348000	199.032828	13.736813	0.122279	31.138625	0.250855	14.762660
1952.368000	199.032828	13.741335	0.122276	31.148874	0.250849	14.767519
1952.388000	199.032828	13.736990	0.122279	31.139025	0.250854	14.762850
1952.408000	199.032828	13.732280	0.122282	31.128349	0.250861	14.757788
1952.428000	199.032828	13.743028	0.122275	31.152713	0.250847	14.769339
1952.448000	199.032828	13.737082	0.122279	31.139233	0.250854	14.762948
1952.468000	199.032828	13.738392	0.122278	31.142203	0.250853	14.764356
1952.488000	199.032828	13.736673	0.122279	31.138306	0.250855	14.762508
1952.508000	199.032828	13.742824	0.122275	31.152249	0.250847	14.769119
1952.528000	199.032828	13.744054	0.122274	31.155038	0.250845	14.770441
1952.548000	199.032828	13.738790	0.122278	31.143105	0.250852	14.764784
1952.568000	199.032828	13.742950	0.122275	31.152536	0.250847	14.769255
1952.588000	199.032828	13.745514	0.122273	31.158348	0.250843	14.772010
1952.608000	199.032828	13.737400	0.122279	31.139955	0.250854	14.763290
1952.628000	199.032828	13.737861	0.122278	31.140999	0.250853	14.763785
1952.648000	199.032828	13.734650	0.122281	31.133721	0.250858	14.760335
1952.668000	199.032828	13.735763	0.122280	31.136243	0.250856	14.761531
1952.688000	199.032828	13.732367	0.122282	31.128546	0.250860	14.757882
1952.708000	199.032828	13.740654	0.122277	31.147329	0.250850	14.766787
1952.728000	199.032828	13.733965	0.122281	31.132167	0.250858	14.759598
1952.748000	199.032828	13.735603	0.122280	31.135882	0.250856	14.761359
1952.768000	199.032828	13.734007	0.122281	31.132264	0.250858	14.759644
1952.788000	199.032828	13.734599	0.122281	31.133605	0.250858	14.760280
1952.808000	199.032828	13.735049	0.122280	31.134625	0.250857	14.760763
1952.828000	199.032828	13.736292	0.122279	31.137442	0.250855	14.762099
1952.848000	199.032828	13.730718	0.122283	31.124808	0.250863	14.756109
1952.868000	199.032828	13.733118	0.122282	31.130248	0.250860	14.758689
1952.888000	199.032828	13.734332	0.122281	31.133000	0.250858	14.759993
1952.908000	199.032828	13.732512	0.122282	31.128873	0.250860	14.758037
1952.928000	199.032828	13.732314	0.122282	31.128425	0.250861	14.757824
1952.948000	199.032828	13.733210	0.122281	31.130456	0.250859	14.758787
1952.968000	199.032828	13.734458	0.122281	31.133284	0.250858	14.760128
1952.988000	199.032828	13.731383	0.122283	31.126315	0.250862	14.756824
1953.008000	199.032828	13.730119	0.122284	31.123450	0.250863	14.755466
1953.028000	199.032828	13.728052	0.122285	31.118764	0.250866	14.753244
1953.048000	199.032828	13.731116	0.122283	31.125711	0.250862	14.756537
1953.068000	199.032828	13.733394	0.122281	31.130874	0.250859	14.758985
1953.088000	199.032828	13.728626	0.122284	31.120066	0.250865	14.753861
1953.108000	199.032828	13.736935	0.122279	31.138900	0.250855	14.762790
1953.128000	199.032828	13.736412	0.122279	31.137714	0.250855	14.762228
1953.148000	199.032828	13.732143	0.122282	31.128038	0.250861	14.757641
1953.168000	199.032828	13.723601	0.122288	31.108675	0.250872	14.748461
1953.188000	199.032828	13.731910	0.122282	31.127510	0.250861	14.757390
1953.208000	199.032828	13.720617	0.122290	31.101910	0.250876	14.745253
1953.228000	199.032909	13.723449	0.122288	31.108331	0.250872	14.748297
1953.248000	199.032828	13.719894	0.122290	31.100271	0.250877	14.744476
1953.268000	199.032828	13.724134	0.122287	31.109883	0.250871	14.749034
1953.288000	199.032828	13.724609	0.122287	31.110960	0.250871	14.749544
1953.308000	199.032828	13.719861	0.122290	31.100196	0.250877	14.744441
1953.328000	199.032828	13.723648	0.122288	31.108781	0.250872	14.748511
1953.348000	199.032828	13.727692	0.122285	31.117949	0.250867	14.752857
1953.368000	199.032828	13.720994	0.122289	31.102766	0.250875	14.745659
1953.388000	199.032828	13.722660	0.122288	31.106541	0.250873	14.747449
1953.408000	199.032828	13.722188	0.122289	31.105471	0.250874	14.746942
1953.428000	199.032828	13.719500	0.122290	31.099380	0.250877	14.744054
1953.448000	199.032828	13.716287	0.122293	31.092096	0.250882	14.740601
1953.468000	199.032828	13.718592	0.122291	31.097321	0.250878	14.743078
1953.488000	199.032909	13.722634	0.122288	31.106483	0.250873	14.747421
1953.508000	199.032828	13.718485	0.122291	31.097078	0.250879	14.742963
1953.528000	199.032828	13.724147	0.122287	31.109912	0.250871	14.749047
1953.548000	199.032909	13.718609	0.122291	31.097358	0.250879	14.743096
1953.568000	199.032828	13.720290	0.122290	31.101170	0.250876	14.744902
1953.588000	199.032828	13.721546	0.122289	31.104016	0.250875	14.746252
1953.608000	199.032828	13.724256	0.122287	31.110161	0.250871	14.749165
1953.628000	199.032828	13.724072	0.122287	31.109743	0.250871	14.748967
1953.648000	199.032828	13.719908	0.122290	31.100302	0.250877	14.744491
1953.668000	199.032828	13.723112	0.122288	31.107567	0.250873	14.747936
1953.688000	199.032828	13.720797	0.122290	31.102320	0.250876	14.745448
1953.708000	199.032828	13.719058	0.122291	31.098376	0.250878	14.743578
1953.728000	199.032828	13.717511	0.122292	31.094870	0.250880	14.741916
1953.748000	199.032828	13.718607	0.122291	31.097354	0.250878	14.743094
1953.768000	199.032828	13.725169	0.122287	31.112229	0.250870	14.750145
1953.788000	199.032828	13.726792	0.122286	31.115908	0.250868	14.751890
1953.808000	199.032828	13.725424	0.122287	31.112808	0.250870	14.750420
1953.828000	199.032909	13.721262	0.122289	31.103373	0.250875	14.745947
1953.848000	199.032828	13.725743	0.122286	31.113529	0.250869	14.750762
1953.868000	199.032828	13.725452	0.122287	31.112870	0.250870	14.750450
1953.888000	199.032828	13.726314	0.122286	31.114824	0.250868	14.751376
1953.908000	199.032828	13.720906	0.122290	31.102565	0.250875	14.745564
1953.928000	199.032828	13.719679	0.122290	31.099784	0.250877	14.744246
1953.948000	199.032828	13.720061	0.122290	31.100650	0.250877	14.744656
1953.968000	199.032828	13.727229	0.122285	31.116899	0.250867	14.752360
1953.988000	199.032828	13.722025	0.122289	31.105101	0.250874	14.746766
1954.008000	199.032828	13.714714	0.122294	31.088529	0.250884	14.738909
1954.028000	199.032828	13.718846	0.122291	31.097895	0.250878	14.743350
1954.048000	199.032828	13.727837	0.122285	31.118277	0.250866	14.753013
1954.068000	199.032828	13.719888	0.122290	31.100258	0.250877	14.744470
1954.088000	199.032828	13.717631	0.122292	31.095142	0.250880	14.742045
1954.108000	199.032828	13.719811	0.122290	31.100084	0.250877	14.744388
1954.128000	199.032828	13.719056	0.122291	31.098372	0.250878	14.743576
1954.148000	199.032828	13.719178	0.122291	31.098648	0.250878	14.743707
1954.168000	199.032828	13.723907	0.122288	31.109368	0.250872	14.748789
1954.188000	199.032828	13.726139	0.122286	31.114427	0.250869	14.751188
1954.208000	199.032828	13.725376	0.122287	31.112699	0.250870	14.750368
1954.228000	199.032828	13.726943	0.122286	31.116250	0.250868	14.752052
1954.248000	199.032828	13.723938	0.122288	31.109438	0.250872	14.748822
1954.268000	199.032909	13.725211	0.122287	31.112324	0.250870	14.750191
1954.288000	199.032909	13.730075	0.122284	31.123351	0.250864	14.755418
1954.308000	199.032828	13.729737	0.122284	31.122584	0.250864	14.755055
1954.328000	199.032828	13.721051	0.122289	31.102895	0.250875	14.745720
1954.348000	199.032828	13.722062	0.122289	31.105186	0.250874	14.746807
1954.368000	199.032828	13.721376	0.122289	31.103631	0.250875	14.746070
1954.388000	199.032828	13.719966	0.122290	31.100434	0.250877	14.744554
1954.408000	199.032828	13.723297	0.122288	31.107986	0.250872	14.748134
1954.428000	199.032828	13.726307	0.122286	31.114809	0.250868	14.751369
1954.448000	199.032828	13.728736	0.122284	31.120314	0.250865	14.753979
1954.468000	199.032909	13.724552	0.122287	31.110831	0.250871	14.749483
1954.488000	199.032828	13.722915	0.122288	31.107120	0.250873	14.747723
1954.508000	199.032828	13.723713	0.122288	31.108928	0.250872	14.748580
1954.528000	199.032828	13.726155	0.122286	31.114465	0.250869	14.751206
1954.548000	199.032828	13.724386	0.122287	31.110454	0.250871	14.749304
1954.568000	199.032828	13.727006	0.122286	31.116393	0.250868	14.752120
1954.588000	199.032828	13.723370	0.122288	31.108151	0.250872	14.748212
1954.608000	199.032828	13.719864	0.122290	31.100205	0.250877	14.744445
1954.628000	199.032828	13.717322	0.122292	31.094442	0.250880	14.741713
1954.648000	199.032828	13.718641	0.122291	31.097431	0.250878	14.743130
1954.668000	199.032828	13.727453	0.122285	31.117407	0.250867	14.752601
1954.688000	199.032828	13.721293	0.122289	31.103442	0.250875	14.745980
1954.708000	199.032828	13.719265	0.122291	31.098846	0.250878	14.743801
1954.728000	199.032828	13.722450	0.122289	31.106065	0.250873	14.747223
1954.748000	199.032828	13.718024	0.122291	31.096034	0.250879	14.742468
1954.768000	199.032828	13.719470	0.122290	31.099311	0.250877	14.744021
1954.788000	199.032828	13.727093	0.122285	31.116590	0.250867	14.752213
1954.808000	199.032828	13.718538	0.122291	31.097199	0.250879	14.743020
1954.828000	199.032828	13.724225	0.122287	31.110090	0.250871	14.749131
1954.848000	199.032828	13.724627	0.122287	31.111001	0.250871	14.749563
1954.868000	199.032828	13.718395	0.122291	31.096873	0.250879	14.742865
1954.888000	199.032828	13.718839	0.122291	31.097880	0.250878	14.743343
1954.908000	199.032828	13.724743	0.122287	31.111264	0.250870	14.749688
1954.928000	199.032828	13.724777	0.122287	31.111341	0.250870	14.749724
1954.948000	199.032828	13.720018	0.122290	31.100554	0.250877	14.744610
1954.968000	199.032828	13.716124	0.122293	31.091725	0.250882	14.740425
1954.988000	199.032828	13.717556	0.122292	31.094971	0.250880	14.741964
1955.008000	199.032828	13.720044	0.122290	31.100612	0.250877	14.744638
1955.028000	199.032828	13.724017	0.122287	31.109617	0.250871	14.748907
1955.048000	199.032828	13.723710	0.122288	31.108923	0.250872	14.748578
1955.068000	199.032828	13.725933	0.122286	31.113962	0.250869	14.750967
1955.088000	199.032828	13.727965	0.122285	31.118567	0.250866	14.753151
1955.108000	199.032828	13.723786	0.122288	31.109094	0.250872	14.748659
1955.128000	199.032828	13.728517	0.122285	31.119818	0.250866	14.753744
1955.148000	199.032828	13.722543	0.122288	31.106276	0.250873	14.747324
1955.168000	199.032828	13.722345	0.122289	31.105828	0.250874	14.747111
1955.188000	199.032828	13.718781	0.122291	31.097749	0.250878	14.743281
1955.208000	199.032828	13.722964	0.122288	31.107231	0.250873	14.747776
1955.228000	199.032828	13.719172	0.122291	31.098635	0.250878	14.743701
1955.248000	199.032828	13.720410	0.122290	31.101441	0.250876	14.745031
1955.268000	199.032828	13.716624	0.122292	31.092860	0.250881	14.740963
1955.288000	199.032828	13.725672	0.122286	31.113370	0.250869	14.750686
1955.308000	199.032828	13.723804	0.122288	31.109136	0.250872	14.748679
1955.328000	199.032828	13.722156	0.122289	31.105399	0.250874	14.746908
1955.348000	199.032828	13.722651	0.122288	31.106521	0.250873	14.747439
1955.368000	199.032828	13.721241	0.122289	31.103324	0.250875	14.745924
1955.388000	199.032828	13.724529	0.122287	31.110777	0.250871	14.749457
1955.408000	199.032909	13.722219	0.122289	31.105541	0.250874	14.746975
1955.428000	199.032828	13.723855	0.122288	31.109251	0.250872	14.748734
1955.448000	199.032828	13.721774	0.122289	31.104533	0.250874	14.746497
1955.468000	199.032828	13.719980	0.122290	31.100466	0.250877	14.744569
1955.488000	199.032828	13.723945	0.122288	31.109455	0.250872	14.748830
1955.508000	199.032828	13.726810	0.122286	31.115948	0.250868	14.751909
1955.528000	199.032828	13.725069	0.122287	31.112001	0.250870	14.750038
1955.548000	199.032828	13.725199	0.122287	31.112297	0.250870	14.750178
1955.568000	199.032828	13.727205	0.122285	31.116844	0.250867	14.752334
1955.588000	199.032828	13.727042	0.122286	31.116474	0.250867	14.752158
1955.608000	199.032828	13.728650	0.122284	31.120120	0.250865	14.753887
1955.628000	199.032909	13.721058	0.122289	31.102910	0.250875	14.745727
1955.648000	199.032828	13.721322	0.122289	31.103509	0.250875	14.746011
1955.668000	199.032828	13.718140	0.122291	31.096295	0.250879	14.742591
1955.688000	199.032828	13.723392	0.122288	31.108200	0.250872	14.748236
1955.708000	199.032828	13.720386	0.122290	31.101387	0.250876	14.745005
1955.728000	199.032828	13.720174	0.122290	31.100906	0.250876	14.744778
1955.748000	199.032828	13.719472	0.122290	31.099316	0.250877	14.744024
1955.768000	199.032828	13.723379	0.122288	31.108171	0.250872	14.748222
1955.788000	199.032828	13.718651	0.122291	31.097454	0.250878	14.743141
1955.808000	199.032828	13.721852	0.122289	31.104711	0.250874	14.746581
1955.828000	199.032828	13.730609	0.122283	31.124559	0.250863	14.755991
1955.848000	199.032909	13.720382	0.122290	31.101379	0.250876	14.745002
1955.868000	199.032828	13.723833	0.122288	31.109200	0.250872	14.748709
1955.888000	199.032909	13.721497	0.122289	31.103906	0.250875	14.746200
1955.908000	199.032828	13.716082	0.122293	31.091630	0.250882	14.740380
1955.928000	199.032828	13.716448	0.122292	31.092461	0.250881	14.740774
1955.948000	199.032828	13.723034	0.122288	31.107389	0.250873	14.747851
1955.968000	199.032828	13.722434	0.122289	31.106030	0.250873	14.747207
1955.988000	199.032828	13.723960	0.122288	31.109489	0.250871	14.748847
1956.008000	199.032828	13.719115	0.122291	31.098506	0.250878	14.743640
1956.028000	199.032828	13.720291	0.122290	31.101171	0.250876	14.744903
1956.048000	199.032828	13.720856	0.122290	31.102453	0.250876	14.745511
1956.068000	199.032828	13.725036	0.122287	31.111927	0.250870	14.750002
1956.088000	199.032828	13.725347	0.122287	31.112633	0.250870	14.750337
1956.108000	199.032909	13.727800	0.122285	31.118194	0.250867	14.752973
1956.128000	199.032828	13.717943	0.122291	31.095848	0.250879	14.742380
1956.148000	199.032828	13.723666	0.122288	31.108821	0.250872	14.748530
1956.168000	199.032828	13.724502	0.122287	31.110718	0.250871	14.749429
1956.188000	199.032828	13.716592	0.122292	31.092787	0.250881	14.740928
1956.208000	199.032828	13.724650	0.122287	31.111054	0.250871	14.749588
1956.228000	199.032828	13.722182	0.122289	31.105458	0.250874	14.746936
1956.248000	199.032828	13.727330	0.122285	31.117128	0.250867	14.752468
1956.268000	199.032828	13.719826	0.122290	31.100117	0.250877	14.744403
1956.288000	199.032828	13.714903	0.122293	31.088958	0.250883	14.739113
1956.308000	199.032828	13.716731	0.122292	31.093101	0.250881	14.741077
1956.328000	199.032828	13.714884	0.122293	31.088915	0.250883	14.739093
1956.348000	199.032828	13.719362	0.122291	31.099066	0.250877	14.743905
1956.368000	199.032828	13.717035	0.122292	31.093790	0.250881	14.741404
1956.388000	199.032828	13.711225	0.122296	31.080620	0.250888	14.735160
1956.408000	199.032828	13.714641	0.122294	31.088364	0.250884	14.738832
1956.428000	199.032828	13.719431	0.122290	31.099223	0.250877	14.743980
1956.448000	199.032828	13.721165	0.122289	31.103153	0.250875	14.745843
1956.468000	199.032828	13.717056	0.122292	31.093838	0.250881	14.741427
1956.488000	199.032828	13.716339	0.122292	31.092212	0.250881	14.740656
1956.508000	199.032828	13.715930	0.122293	31.091287	0.250882	14.740217
1956.528000	199.032828	13.717422	0.122292	31.094669	0.250880	14.741821
1956.548000	199.032828	13.721239	0.122289	31.103321	0.250875	14.745923
1956.568000	199.032828	13.710321	0.122296	31.078571	0.250889	14.734189
1956.588000	199.032828	13.718596	0.122291	31.097328	0.250878	14.743081
1956.608000	199.032909	13.716616	0.122292	31.092841	0.250881	14.740954
1956.628000	199.032828	13.717463	0.122292	31.094762	0.250880	14.741865
1956.648000	199.032828	13.717713	0.122292	31.095327	0.250880	14.742133
1956.668000	199.032828	13.715316	0.122293	31.089895	0.250883	14.739557
1956.688000	199.032828	13.724300	0.122287	31.110259	0.250871	14.749212
1956.708000	199.032828	13.715771	0.122293	31.090926	0.250882	14.740046
1956.728000	199.032828	13.722966	0.122288	31.107236	0.250873	14.747779
1956.748000	199.032828	13.715809	0.122293	31.091012	0.250882	14.740087
1956.768000	199.032828	13.717719	0.122292	31.095342	0.250880	14.742140
1956.788000	199.032828	13.714135	0.122294	31.087218	0.250884	14.738288
1956.808000	199.032828	13.718196	0.122291	31.096422	0.250879	14.742652
1956.828000	199.032828	13.712238	0.122295	31.082917	0.250887	14.736249
1956.848000	199.032828	13.718600	0.122291	31.097339	0.250878	14.743087
1956.868000	199.032828	13.712059	0.122295	31.082512	0.250887	14.736057
1956.888000	199.032828	13.711229	0.122296	31.080630	0.250888	14.735165
1956.908000	199.032828	13.712993	0.122295	31.084628	0.250886	14.737060
1956.928000	199.032828	13.713482	0.122294	31.085738	0.250885	14.737586
1956.948000	199.032828	13.713233	0.122295	31.085172	0.250885	14.737318
1956.968000	199.032828	13.716972	0.122292	31.093649	0.250881	14.741337
1956.988000	199.032828	13.713620	0.122294	31.086050	0.250885	14.737734
1957.008000	199.032828	13.714421	0.122294	31.087865	0.250884	14.738595
1957.028000	199.032828	13.713311	0.122294	31.085350	0.250885	14.737403
1957.048000	199.032828	13.716663	0.122292	31.092948	0.250881	14.741005
1957.068000	199.032828	13.716242	0.122293	31.091993	0.250882	14.740552
1957.088000	199.032828	13.720036	0.122290	31.100592	0.250877	14.744629
1957.108000	199.032828	13.712911	0.122295	31.084442	0.250886	14.736972
1957.128000	199.032828	13.721030	0.122289	31.102847	0.250875	14.745698
1957.148000	199.032828	13.713422	0.122294	31.085602	0.250885	14.737522
1957.168000	199.032828	13.717626	0.122292	31.095131	0.250880	14.742039
1957.188000	199.032828	13.716797	0.122292	31.093252	0.250881	14.741149
1957.208000	199.032828	13.723610	0.122288	31.108694	0.250872	14.748470
1957.228000	199.032828	13.722518	0.122288	31.106221	0.250873	14.747297
1957.248000	199.032828	13.719822	0.122290	31.100109	0.250877	14.744400
1957.268000	199.032828	13.714405	0.122294	31.087830	0.250884	14.738578
1957.288000	199.032828	13.717817	0.122292	31.095564	0.250880	14.742245
1957.308000	199.032828	13.717904	0.122291	31.095762	0.250879	14.742339
1957.328000	199.032828	13.717229	0.122292	31.094230	0.250880	14.741612
1957.348000	199.032828	13.716535	0.122292	31.092657	0.250881	14.740867
1957.368000	199.032828	13.717812	0.122292	31.095551	0.250880	14.742239
1957.388000	199.032828	13.716601	0.122292	31.092807	0.250881	14.740938
1957.408000	199.032828	13.716733	0.122292	31.093105	0.250881	14.741079
1957.428000	199.032828	13.722143	0.122289	31.105370	0.250874	14.746894
1957.448000	199.032828	13.725600	0.122286	31.113206	0.250869	14.750609
1957.468000	199.032828	13.716643	0.122292	31.092903	0.250881	14.740983
1957.488000	199.032828	13.719336	0.122291	31.099006	0.250878	14.743877
1957.508000	199.032828	13.720446	0.122290	31.101522	0.250876	14.745070
1957.528000	199.032828	13.717621	0.122292	31.095120	0.250880	14.742034
1957.548000	199.032828	13.714431	0.122294	31.087888	0.250884	14.738606
1957.568000	199.032828	13.721037	0.122289	31.102863	0.250875	14.745705
1957.588000	199.032828	13.716449	0.122292	31.092462	0.250881	14.740774
1957.608000	199.032828	13.720520	0.122290	31.101691	0.250876	14.745150
1957.628000	199.032828	13.718868	0.122291	31.097946	0.250878	14.743374
1957.648000	199.032828	13.717295	0.122292	31.094380	0.250880	14.741684
1957.668000	199.032828	13.713113	0.122295	31.084900	0.250886	14.737189
1957.688000	199.032828	13.717526	0.122292	31.094903	0.250880	14.741932
1957.708000	199.032828	13.711980	0.122295	31.082331	0.250887	14.735971
1957.728000	199.032828	13.718662	0.122291	31.097478	0.250878	14.743152
1957.748000	199.032828	13.718435	0.122291	31.096964	0.250879	14.742908
1957.768000	199.032828	13.718786	0.122291	31.097761	0.250878	14.743286
1957.788000	199.032828	13.720512	0.122290	31.101673	0.250876	14.745141
1957.808000	199.032828	13.720539	0.122290	31.101735	0.250876	14.745170
1957.828000	199.032828	13.723614	0.122288	31.108703	0.250872	14.748474
1957.848000	199.032828	13.721045	0.122289	31.102880	0.250875	14.745713
1957.868000	199.032828	13.721335	0.122289	31.103539	0.250875	14.746026
1957.888000	199.032828	13.721631	0.122289	31.104208	0.250875	14.746343
1957.908000	199.032828	13.721727	0.122289	31.104428	0.250874	14.746447
1957.928000	199.032828	13.719844	0.122290	31.100158	0.250877	14.744423
1957.948000	199.032828	13.717605	0.122292	31.095083	0.250880	14.742017
1957.968000	199.032828	13.717662	0.122292	31.095212	0.250880	14.742078
1957.988000	199.032828	13.722683	0.122288	31.106594	0.250873	14.747474
1958.008000	199.032828	13.717000	0.122292	31.093710	0.250881	14.741366
1958.028000	199.032828	13.718978	0.122291	31.098194	0.250878	14.743492
1958.048000	199.032828	13.725802	0.122286	31.113663	0.250869	14.750825
1958.068000	199.032828	13.723204	0.122288	31.107775	0.250872	14.748034
1958.088000	199.032828	13.720690	0.122290	31.102076	0.250876	14.745332
1958.108000	199.032828	13.719389	0.122291	31.099126	0.250877	14.743934
1958.128000	199.032828	13.725106	0.122287	31.112085	0.250870	14.750077
1958.148000	199.032828	13.717474	0.122292	31.094786	0.250880	14.741876
1958.168000	199.032828	13.720060	0.122290	31.100647	0.250877	14.744655
1958.188000	199.032828	13.719760	0.122290	31.099969	0.250877	14.744333
1958.208000	199.032828	13.722654	0.122288	31.106528	0.250873	14.747443
1958.228000	199.032828	13.722813	0.122288	31.106887	0.250873	14.747613
1958.248000	199.032828	13.719956	0.122290	31.100413	0.250877	14.744544
1958.268000	199.032828	13.718164	0.122291	31.096350	0.250879	14.742617
1958.288000	199.032828	13.714739	0.122294	31.088587	0.250884	14.738937
1958.308000	199.032828	13.713844	0.122294	31.086558	0.250885	14.737975
1958.328000	199.032828	13.715179	0.122293	31.089584	0.250883	14.739410
1958.348000	199.032828	13.724704	0.122287	31.111174	0.250871	14.749646
1958.368000	199.032828	13.715579	0.122293	31.090490	0.250882	14.739839
1958.388000	199.032828	13.720001	0.122290	31.100514	0.250877	14.744591
1958.408000	199.032828	13.721616	0.122289	31.104176	0.250875	14.746328
1958.428000	199.032828	13.716189	0.122293	31.091874	0.250882	14.740495
1958.448000	199.032828	13.715511	0.122293	31.090336	0.250883	14.739766
1958.468000	199.032828	13.716150	0.122293	31.091784	0.250882	14.740453
1958.488000	199.032828	13.710285	0.122296	31.078489	0.250889	14.734150
1958.508000	199.032828	13.720799	0.122290	31.102323	0.250876	14.745449
1958.528000	199.032828	13.723954	0.122288	31.109474	0.250871	14.748839
1958.548000	199.032828	13.720274	0.122290	31.101134	0.250876	14.744885
1958.568000	199.032828	13.716149	0.122293	31.091782	0.250882	14.740452
1958.588000	199.032828	13.719887	0.122290	31.100256	0.250877	14.744469
1958.608000	199.032828	13.718985	0.122291	31.098211	0.250878	14.743500
1958.628000	199.032828	13.717227	0.122292	31.094227	0.250880	14.741611
1958.648000	199.032828	13.711901	0.122295	31.082153	0.250887	14.735887
1958.668000	199.032828	13.716340	0.122292	31.092215	0.250881	14.740657
1958.688000	199.032909	13.714018	0.122294	31.086951	0.250885	14.738161
1958.708000	199.032909	13.718095	0.122291	31.096194	0.250879	14.742544
1958.728000	199.032909	13.723837	0.122288	31.109209	0.250872	14.748714
1958.748000	199.032828	13.723114	0.122288	31.107570	0.250873	14.747937
1958.768000	199.032909	13.720421	0.122290	31.101467	0.250876	14.745043
1958.788000	199.032828	13.713135	0.122295	31.084950	0.250886	14.737213
1958.808000	199.032828	13.717160	0.122292	31.094073	0.250880	14.741538
1958.828000	199.032828	13.708470	0.122298	31.074376	0.250892	14.732200
1958.848000	199.032828	13.710716	0.122296	31.079467	0.250889	14.734613
1958.868000	199.032828	13.718255	0.122291	31.096557	0.250879	14.742716
1958.888000	199.032828	13.713570	0.122294	31.085935	0.250885	14.737680
1958.908000	199.032828	13.714315	0.122294	31.087625	0.250884	14.738481
1958.928000	199.032828	13.720549	0.122290	31.101757	0.250876	14.745181
1958.948000	199.032828	13.718759	0.122291	31.097699	0.250878	14.743257
1958.968000	199.032828	13.721567	0.122289	31.104064	0.250875	14.746275
1958.988000	199.032828	13.717778	0.122292	31.095475	0.250880	14.742202
1959.008000	199.032828	13.719437	0.122290	31.099236	0.250877	14.743986
1959.028000	199.032828	13.718218	0.122291	31.096472	0.250879	14.742675
1959.048000	199.032828	13.720211	0.122290	31.100990	0.250876	14.744817
1959.068000	199.032828	13.721140	0.122289	31.103095	0.250875	14.745815
1959.088000	199.032828	13.716148	0.122293	31.091780	0.250882	14.740451
1959.108000	199.032828	13.721034	0.122289	31.102857	0.250875	14.745702
1959.128000	199.032828	13.717503	0.122292	31.094853	0.250880	14.741908
1959.148000	199.032828	13.723853	0.122288	31.109247	0.250872	14.748732
1959.168000	199.032828	13.719483	0.122290	31.099340	0.250877	14.744035
1959.188000	199.032828	13.721716	0.122289	31.104403	0.250874	14.746435
1959.208000	199.032828	13.721982	0.122289	31.105005	0.250874	14.746721
1959.228000	199.032828	13.715711	0.122293	31.090789	0.250882	14.739981
1959.248000	199.032828	13.710240	0.122296	31.078388	0.250889	14.734102
1959.268000	199.032828	13.715635	0.122293	31.090618	0.250882	14.739900
1959.288000	199.032828	13.716475	0.122292	31.092522	0.250881	14.740803
1959.308000	199.032828	13.714362	0.122294	31.087731	0.250884	14.738531
1959.328000	199.032828	13.720266	0.122290	31.101116	0.250876	14.744877
1959.348000	199.032828	13.715664	0.122293	31.090684	0.250882	14.739931
1959.368000	199.032909	13.714892	0.122293	31.088932	0.250883	14.739101
1959.388000	199.032828	13.721028	0.122289	31.102842	0.250875	14.745695
1959.408000	199.032828	13.717733	0.122292	31.095373	0.250880	14.742154
1959.428000	199.032828	13.720353	0.122290	31.101311	0.250876	14.744970
1959.448000	199.032828	13.715673	0.122293	31.090703	0.250882	14.739941
1959.468000	199.032828	13.715534	0.122293	31.090389	0.250882	14.739791
1959.488000	199.032828	13.713414	0.122294	31.085583	0.250885	14.737513
1959.508000	199.032828	13.718867	0.122291	31.097943	0.250878	14.743373
1959.528000	199.032909	13.719431	0.122291	31.099222	0.250878	14.743979
1959.548000	199.032828	13.717209	0.122292	31.094185	0.250880	14.741591
1959.568000	199.032828	13.714099	0.122294	31.087135	0.250884	14.738249
1959.588000	199.032828	13.721061	0.122289	31.102918	0.250875	14.745731
1959.608000	199.032828	13.713595	0.122294	31.085993	0.250885	14.737707
1959.628000	199.032828	13.721925	0.122289	31.104875	0.250874	14.746659
1959.648000	199.032828	13.715891	0.122293	31.091197	0.250882	14.740174
1959.668000	199.032828	13.722210	0.122289	31.105522	0.250874	14.746966
1959.688000	199.032828	13.722078	0.122289	31.105222	0.250874	14.746824
1959.708000	199.032828	13.728311	0.122285	31.119352	0.250866	14.753523
1959.728000	199.032828	13.718634	0.122291	31.097416	0.250878	14.743123
1959.748000	199.032828	13.724859	0.122287	31.111527	0.250870	14.749813
1959.768000	199.032828	13.720417	0.122290	31.101457	0.250876	14.745038
1959.788000	199.032828	13.720368	0.122290	31.101347	0.250876	14.744987
1959.808000	199.032828	13.721089	0.122289	31.102981	0.250875	14.745761
1959.828000	199.032828	13.724869	0.122287	31.111550	0.250870	14.749824
1959.848000	199.032828	13.722366	0.122289	31.105875	0.250874	14.747133
1959.868000	199.032828	13.727131	0.122285	31.116677	0.250867	14.752254
1959.888000	199.032909	13.719638	0.122290	31.099691	0.250877	14.744202
1959.908000	199.032828	13.720801	0.122290	31.102328	0.250876	14.745451
1959.928000	199.032828	13.721968	0.122289	31.104973	0.250874	14.746706
1959.948000	199.032828	13.720324	0.122290	31.101246	0.250876	14.744939
1959.968000	199.032828	13.713708	0.122294	31.086250	0.250885	14.737829
1959.988000	199.032828	13.717914	0.122291	31.095783	0.250879	14.742348
1960.008000	199.032909	13.721490	0.122289	31.103889	0.250875	14.746192
1960.028000	199.032909	13.719577	0.122290	31.099554	0.250877	14.744136
1960.048000	199.032828	13.719471	0.122290	31.099314	0.250877	14.744023
1960.068000	199.032828	13.716081	0.122293	31.091628	0.250882	14.740379
1960.088000	199.032828	13.718828	0.122291	31.097856	0.250878	14.743331
1960.108000	199.032828	13.718215	0.122291	31.096466	0.250879	14.742673
1960.128000	199.032828	13.715491	0.122293	31.090291	0.250883	14.739745
1960.148000	199.032828	13.719110	0.122291	31.098495	0.250878	14.743635
1960.168000	199.032828	13.712349	0.122295	31.083169	0.250887	14.736368
1960.188000	199.032828	13.713707	0.122294	31.086246	0.250885	14.737827
1960.208000	199.032828	13.714522	0.122294	31.088094	0.250884	14.738703
1960.228000	199.032828	13.717513	0.122292	31.094875	0.250880	14.741918
1960.248000	199.032828	13.718196	0.122291	31.096422	0.250879	14.742652
1960.268000	199.032828	13.729298	0.122284	31.121588	0.250865	14.754583
1960.288000	199.032828	13.726087	0.122286	31.114311	0.250869	14.751133
1960.308000	199.032828	13.724424	0.122287	31.110539	0.250871	14.749345
1960.328000	199.032828	13.720426	0.122290	31.101479	0.250876	14.745049
1960.348000	199.032828	13.721556	0.122289	31.104039	0.250875	14.746263
1960.368000	199.032828	13.721392	0.122289	31.103667	0.250875	14.746087
1960.388000	199.032828	13.718724	0.122291	31.097619	0.250878	14.743219
1960.408000	199.032828	13.723737	0.122288	31.108982	0.250872	14.748606
1960.428000	199.032828	13.718726	0.122291	31.097624	0.250878	14.743222
1960.448000	199.032909	13.720170	0.122290	31.100897	0.250877	14.744773
1960.468000	199.032909	13.712233	0.122295	31.082906	0.250887	14.736244
1960.488000	199.032828	13.721798	0.122289	31.104587	0.250874	14.746523
1960.508000	199.032828	13.715596	0.122293	31.090530	0.250882	14.739858
1960.528000	199.032828	13.719578	0.122290	31.099556	0.250877	14.744137
1960.548000	199.032828	13.716225	0.122293	31.091955	0.250882	14.740534
1960.568000	199.032828	13.714515	0.122294	31.088079	0.250884	14.738696
1960.588000	199.032828	13.710333	0.122296	31.078599	0.250889	14.734202
1960.608000	199.032828	13.712542	0.122295	31.083606	0.250886	14.736576
1960.628000	199.032828	13.708485	0.122298	31.074410	0.250892	14.732216
1960.648000	199.032828	13.709916	0.122297	31.077654	0.250890	14.733754
1960.668000	199.032828	13.711333	0.122296	31.080865	0.250888	14.735276
1960.688000	199.032909	13.703931	0.122301	31.064087	0.250898	14.727322
1960.708000	199.032828	13.702324	0.122302	31.060443	0.250900	14.725594
1960.728000	199.032828	13.698454	0.122304	31.051672	0.250905	14.721436
1960.748000	199.032828	13.698850	0.122304	31.052569	0.250904	14.721861
1960.768000	199.032828	13.703893	0.122301	31.064002	0.250898	14.727281
1960.788000	199.032828	13.698211	0.122304	31.051122	0.250905	14.721175
1960.808000	199.032828	13.698098	0.122304	31.050865	0.250905	14.721054
1960.828000	199.032828	13.701852	0.122302	31.059374	0.250900	14.725087
1960.848000	199.032828	13.696477	0.122305	31.047190	0.250907	14.719311
1960.868000	199.032828	13.699873	0.122303	31.054887	0.250903	14.722960
1960.888000	199.032828	13.703386	0.122301	31.062850	0.250898	14.726736
1960.908000	199.032828	13.696172	0.122306	31.046499	0.250908	14.718983
1960.928000	199.032828	13.702396	0.122302	31.060608	0.250900	14.725672
1960.948000	199.032828	13.701334	0.122302	31.058201	0.250901	14.724531
1960.968000	199.032828	13.695794	0.122306	31.045643	0.250908	14.718578
1960.988000	199.032828	13.698642	0.122304	31.052098	0.250905	14.721638
1961.008000	199.032828	13.696252	0.122306	31.046680	0.250908	14.719069
1961.028000	199.032828	13.694792	0.122307	31.043370	0.250910	14.717500
1961.048000	199.032828	13.700955	0.122303	31.057340	0.250902	14.724123
1961.068000	199.032828	13.701697	0.122302	31.059022	0.250901	14.724921
1961.088000	199.032909	13.698138	0.122304	31.050956	0.250905	14.721096
1961.108000	199.032828	13.696073	0.122306	31.046275	0.250908	14.718877
1961.128000	199.032828	13.699928	0.122303	31.055012	0.250903	14.723019
1961.148000	199.032828	13.700503	0.122303	31.056317	0.250902	14.723638
1961.168000	199.032828	13.696850	0.122305	31.048036	0.250907	14.719712
1961.188000	199.032828	13.700362	0.122303	31.055997	0.250902	14.723486
1961.208000	199.032828	13.699930	0.122303	31.055017	0.250903	14.723022
1961.228000	199.032828	13.689916	0.122310	31.032317	0.250916	14.712260
1961.248000	199.032828	13.693206	0.122308	31.039774	0.250912	14.715795
1961.268000	199.032828	13.694526	0.122307	31.042767	0.250910	14.717214
1961.288000	199.032828	13.697442	0.122305	31.049376	0.250906	14.720348
1961.308000	199.032828	13.691625	0.122309	31.036192	0.250914	14.714097
1961.328000	199.032909	13.694898	0.122307	31.043611	0.250910	14.717614
1961.348000	199.032828	13.697050	0.122305	31.048488	0.250907	14.719927
1961.368000	199.032828	13.694954	0.122306	31.043737	0.250909	14.717674
1961.388000	199.032828	13.692575	0.122308	31.038345	0.250912	14.715118
1961.408000	199.032909	13.694223	0.122307	31.042081	0.250910	14.716889
1961.428000	199.032828	13.693430	0.122307	31.040284	0.250911	14.716037
1961.448000	199.032909	13.694702	0.122307	31.043166	0.250910	14.717403
1961.468000	199.032828	13.693303	0.122308	31.039996	0.250912	14.715900
1961.488000	199.032828	13.698748	0.122304	31.052338	0.250904	14.721751
1961.508000	199.032828	13.687130	0.122312	31.026001	0.250920	14.709266
1961.528000	199.032828	13.697102	0.122305	31.048607	0.250907	14.719983
1961.548000	199.032828	13.688152	0.122311	31.028320	0.250918	14.710365
1961.568000	199.032828	13.696961	0.122305	31.048286	0.250907	14.719831
1961.588000	199.032909	13.693032	0.122308	31.039381	0.250912	14.715609
1961.608000	199.032828	13.693764	0.122307	31.041041	0.250911	14.716396
1961.628000	199.032828	13.689247	0.122310	31.030800	0.250917	14.711541
1961.648000	199.032828	13.694045	0.122307	31.041678	0.250911	14.716698
1961.668000	199.032828	13.693342	0.122308	31.040084	0.250911	14.715942
1961.688000	199.032828	13.692202	0.122308	31.037499	0.250913	14.714717
1961.708000	199.032828	13.689488	0.122310	31.031347	0.250917	14.711800
1961.728000	199.032828	13.691925	0.122308	31.036872	0.250913	14.714419
1961.748000	199.032828	13.686624	0.122312	31.024854	0.250920	14.708722
1961.768000	199.032828	13.685433	0.122313	31.022156	0.250922	14.707443
1961.788000	199.032828	13.678846	0.122317	31.007225	0.250930	14.700364
1961.808000	199.032828	13.683393	0.122314	31.017531	0.250924	14.705250
1961.828000	199.032828	13.679387	0.122317	31.008450	0.250930	14.700945
1961.848000	199.032828	13.678187	0.122317	31.005731	0.250931	14.699656
1961.868000	199.032828	13.688702	0.122311	31.029565	0.250918	14.710955
1961.888000	199.032828	13.684175	0.122313	31.019303	0.250923	14.706090
1961.908000	199.032828	13.681143	0.122315	31.012430	0.250927	14.702831
1961.928000	199.032828	13.685518	0.122313	31.022348	0.250922	14.707533
1961.948000	199.032828	13.682099	0.122315	31.014598	0.250926	14.703860
1961.968000	199.032828	13.686136	0.122312	31.023748	0.250921	14.708197
1961.988000	199.032828	13.682906	0.122314	31.016426	0.250925	14.704726
1962.008000	199.032909	13.681140	0.122316	31.012424	0.250928	14.702828
1962.028000	199.032828	13.683707	0.122314	31.018242	0.250924	14.705587
1962.048000	199.032828	13.679692	0.122316	31.009142	0.250929	14.701272
1962.068000	199.032909	13.680514	0.122316	31.011005	0.250928	14.702156
1962.088000	199.032828	13.677777	0.122318	31.004800	0.250932	14.699214
1962.108000	199.032828	13.679170	0.122317	31.007958	0.250930	14.700711
1962.128000	199.032828	13.676025	0.122319	31.000829	0.250934	14.697332
1962.148000	199.032828	13.677910	0.122318	31.005101	0.250932	14.699357
1962.168000	199.032828	13.682890	0.122314	31.016392	0.250925	14.704710
1962.188000	199.032828	13.681471	0.122315	31.013173	0.250927	14.703184
1962.208000	199.032828	13.682651	0.122314	31.015849	0.250925	14.704453
1962.228000	199.032828	13.679881	0.122316	31.009569	0.250929	14.701475
1962.248000	199.032828	13.679823	0.122316	31.009438	0.250929	14.701413
1962.268000	199.032828	13.676171	0.122319	31.001161	0.250934	14.697489
1962.288000	199.032828	13.678518	0.122317	31.006481	0.250931	14.700011
1962.308000	199.032828	13.682250	0.122315	31.014940	0.250926	14.704022
1962.328000	199.032828	13.684063	0.122314	31.019051	0.250924	14.705970
1962.348000	199.032828	13.686500	0.122312	31.024574	0.250920	14.708589
1962.368000	199.032828	13.678507	0.122317	31.006455	0.250931	14.699999
1962.388000	199.032828	13.691136	0.122309	31.035084	0.250914	14.713572
1962.408000	199.032828	13.689677	0.122310	31.031776	0.250916	14.712003
1962.428000	199.032909	13.692186	0.122308	31.037464	0.250913	14.714700
1962.448000	199.032828	13.690515	0.122309	31.033675	0.250915	14.712904
1962.468000	199.032828	13.693283	0.122308	31.039951	0.250912	14.715879
1962.488000	199.032828	13.682473	0.122315	31.015446	0.250926	14.704261
1962.508000	199.032828	13.683330	0.122314	31.017388	0.250925	14.705182
1962.528000	199.032828	13.684887	0.122313	31.020918	0.250923	14.706856
1962.548000	199.032828	13.686024	0.122312	31.023496	0.250921	14.708078
1962.568000	199.032828	13.686148	0.122312	31.023777	0.250921	14.708211
1962.588000	199.032828	13.681054	0.122316	31.012228	0.250928	14.702736
1962.608000	199.032828	13.684433	0.122313	31.019889	0.250923	14.706368
1962.628000	199.032828	13.676948	0.122318	31.002922	0.250933	14.698324
1962.648000	199.032828	13.676334	0.122319	31.001530	0.250934	14.697664
1962.668000	199.032828	13.678899	0.122317	31.007345	0.250930	14.700421
1962.688000	199.032828	13.676911	0.122318	31.002839	0.250933	14.698284
1962.708000	199.032828	13.670812	0.122322	30.989013	0.250941	14.691730
1962.728000	199.032828	13.671263	0.122322	30.990034	0.250940	14.692214
1962.748000	199.032909	13.673655	0.122320	30.995456	0.250937	14.694784
1962.768000	199.032909	13.677151	0.122318	31.003382	0.250933	14.698542
1962.788000	199.032909	13.673891	0.122320	30.995992	0.250937	14.695038
1962.808000	199.032909	13.674642	0.122320	30.997695	0.250936	14.695846
1962.828000	199.032828	13.677557	0.122318	31.004302	0.250932	14.698978
1962.848000	199.032828	13.672545	0.122321	30.992941	0.250939	14.693592
1962.868000	199.032828	13.671885	0.122322	30.991445	0.250940	14.692882
1962.888000	199.032828	13.668895	0.122323	30.984667	0.250943	14.689669
1962.908000	199.032828	13.674990	0.122319	30.998483	0.250935	14.696219
1962.928000	199.032828	13.674335	0.122320	30.996998	0.250936	14.695515
1962.948000	199.032828	13.668945	0.122323	30.984781	0.250943	14.689723
1962.968000	199.032828	13.676106	0.122319	31.001012	0.250934	14.697418
1962.988000	199.032828	13.673617	0.122320	30.995371	0.250937	14.694744
1963.008000	199.032828	13.670998	0.122322	30.989433	0.250941	14.691929
1963.028000	199.032828	13.676102	0.122319	31.001004	0.250934	14.697414
1963.048000	199.032828	13.670482	0.122322	30.988263	0.250941	14.691374
1963.068000	199.032828	13.670195	0.122323	30.987614	0.250942	14.691066
1963.088000	199.032828	13.669386	0.122323	30.985781	0.250943	14.690197
1963.108000	199.032828	13.669551	0.122323	30.986154	0.250943	14.690374
1963.128000	199.032828	13.669395	0.122323	30.985801	0.250943	14.690207
1963.148000	199.032828	13.669548	0.122323	30.986147	0.250943	14.690371
1963.168000	199.032828	13.673245	0.122321	30.994528	0.250938	14.694344
1963.188000	199.032828	13.674188	0.122320	30.996665	0.250937	14.695358
1963.208000	199.032828	13.668590	0.122324	30.983977	0.250944	14.689342
1963.228000	199.032909	13.666608	0.122325	30.979483	0.250947	14.687211
1963.248000	199.032828	13.671608	0.122322	30.990817	0.250940	14.692585
1963.268000	199.032909	13.666544	0.122325	30.979337	0.250947	14.687142
1963.288000	199.032828	13.670585	0.122322	30.988498	0.250941	14.691485
1963.308000	199.032909	13.671072	0.122322	30.989601	0.250941	14.692008
1963.328000	199.032828	13.673618	0.122320	30.995373	0.250937	14.694745
1963.348000	199.032828	13.678045	0.122317	31.005408	0.250931	14.699502
1963.368000	199.032828	13.670985	0.122322	30.989406	0.250941	14.691916
1963.388000	199.032828	13.667890	0.122324	30.982390	0.250945	14.688590
1963.408000	199.032909	13.672112	0.122321	30.991959	0.250939	14.693126
1963.428000	199.032828	13.662219	0.122328	30.969535	0.250952	14.682495
1963.448000	199.032828	13.671969	0.122321	30.991636	0.250939	14.692973
1963.468000	199.032828	13.672062	0.122321	30.991846	0.250939	14.693073
1963.488000	199.032828	13.665292	0.122326	30.976500	0.250948	14.685797
1963.508000	199.032828	13.671225	0.122322	30.989948	0.250940	14.692173
1963.528000	199.032909	13.668328	0.122324	30.983381	0.250944	14.689059
1963.548000	199.032828	13.664005	0.122327	30.973581	0.250950	14.684414
1963.568000	199.032828	13.667839	0.122324	30.982272	0.250945	14.688534
1963.588000	199.032828	13.664694	0.122326	30.975143	0.250949	14.685154
1963.608000	199.032828	13.668289	0.122324	30.983294	0.250944	14.689018
1963.628000	199.032828	13.668649	0.122324	30.984110	0.250944	14.689405
1963.648000	199.032828	13.665976	0.122325	30.978049	0.250947	14.686532
1963.668000	199.032828	13.663972	0.122327	30.973509	0.250950	14.684379
1963.688000	199.032828	13.663472	0.122327	30.972373	0.250951	14.683841
1963.708000	199.032828	13.663616	0.122327	30.972701	0.250950	14.683996
1963.728000	199.032828	13.660154	0.122329	30.964853	0.250955	14.680275
1963.748000	199.032828	13.664547	0.122326	30.974811	0.250949	14.684997
1963.768000	199.032828	13.663098	0.122327	30.971526	0.250951	14.683439
1963.788000	199.032828	13.664369	0.122326	30.974409	0.250949	14.684806
1963.808000	199.032828	13.665679	0.122326	30.977378	0.250948	14.686213
1963.828000	199.032828	13.665028	0.122326	30.975902	0.250948	14.685514
[truncated: 1,002 more rows]
