# Supplementary material for: Stress relaxation in the presence of sudden strain bursts: Methodology and stress relaxation data of microcast aluminium microwires
Source: Data Brief. 2018 Nov 14;21:2134–41. doi: 10.1016/j.dib.2018.11.047 (PMC6265499; doi:10.1016/j.dib.2018.11.047)
Supplement: Supplementary file 2 — Supplementary material [file mmc2.zip › Data in brief/Annealed/AN_27_2/Stress relaxation txt files/An_27_2_Relaxcycle0023.txt]

Time[s]	Motordispl[�m]	Force[mN]	EngStrain	EngStress[MPa]	Shearstrain	Shearstress [MPa]
2154.977000	250.357154	14.975554	0.155314	33.946604	0.316655	16.093908
2155.017000	250.357316	14.974244	0.155315	33.943633	0.316657	16.092500
2155.037000	250.357316	14.958551	0.155325	33.908062	0.316677	16.075635
2155.057000	250.357316	14.925743	0.155347	33.833691	0.316720	16.040377
2155.077000	250.357316	14.913961	0.155354	33.806984	0.316735	16.027715
2155.097000	250.357316	14.913821	0.155355	33.806667	0.316735	16.027565
2155.097000	250.357316	14.909285	0.155357	33.796386	0.316741	16.022690
2155.117000	250.357316	14.898405	0.155365	33.771722	0.316755	16.010997
2155.137000	250.357316	14.892859	0.155368	33.759150	0.316762	16.005037
2155.157000	250.357316	14.886796	0.155372	33.745407	0.316770	15.998522
2155.177000	250.357316	14.890846	0.155370	33.754588	0.316765	16.002874
2155.197000	250.357316	14.889867	0.155370	33.752369	0.316766	16.001822
2155.217000	250.357396	14.891750	0.155369	33.756637	0.316764	16.003846
2155.237000	250.357396	14.889138	0.155371	33.750716	0.316767	16.001039
2155.277000	250.357396	14.887628	0.155372	33.747292	0.316769	15.999416
2155.297000	250.357396	14.882206	0.155375	33.735003	0.316776	15.993589
2155.297000	250.357396	14.876067	0.155379	33.721086	0.316784	15.986991
2155.317000	250.357396	14.865675	0.155386	33.697529	0.316798	15.975823
2155.337000	250.357396	14.839328	0.155403	33.637806	0.316832	15.947508
2155.357000	250.357396	14.841887	0.155402	33.643608	0.316828	15.950259
2155.377000	250.357396	14.827935	0.155411	33.611981	0.316846	15.935265
2155.397000	250.357396	14.830623	0.155409	33.618074	0.316843	15.938154
2155.437000	250.357396	14.831065	0.155409	33.619076	0.316842	15.938629
2155.457000	250.357396	14.829195	0.155410	33.614838	0.316845	15.936619
2155.477000	250.357396	14.816880	0.155418	33.586921	0.316861	15.923384
2155.497000	250.357396	14.816402	0.155418	33.585837	0.316861	15.922870
2155.517000	250.357396	14.811470	0.155421	33.574657	0.316868	15.917570
2155.517000	250.357396	14.811003	0.155422	33.573598	0.316868	15.917068
2155.537000	250.357396	14.804720	0.155426	33.559356	0.316876	15.910316
2155.557000	250.357396	14.802527	0.155427	33.554386	0.316879	15.907960
2155.577000	250.357396	14.802651	0.155427	33.554665	0.316879	15.908092
2155.597000	250.357396	14.799700	0.155429	33.547977	0.316883	15.904921
2155.617000	250.357396	14.799361	0.155429	33.547208	0.316883	15.904557
2155.637000	250.357396	14.794567	0.155432	33.536341	0.316889	15.899404
2155.677000	250.357396	14.791310	0.155435	33.528958	0.316894	15.895904
2155.677000	250.357396	14.790194	0.155435	33.526430	0.316895	15.894706
2155.717000	250.357396	14.784385	0.155439	33.513261	0.316903	15.888462
2155.737000	250.357396	14.787060	0.155437	33.519325	0.316899	15.891337
2155.737000	250.357396	14.785920	0.155438	33.516740	0.316901	15.890112
2155.757000	250.357396	14.776891	0.155444	33.496274	0.316912	15.880409
2155.777000	250.357396	14.771131	0.155448	33.483216	0.316920	15.874218
2155.797000	250.357396	14.782537	0.155440	33.509072	0.316905	15.886476
2155.817000	250.357396	14.771004	0.155448	33.482930	0.316920	15.874083
2155.837000	250.357396	14.777736	0.155443	33.498190	0.316911	15.881317
2155.877000	250.357396	14.773233	0.155446	33.487981	0.316917	15.876477
2155.877000	250.357396	14.778105	0.155443	33.499026	0.316911	15.881714
2155.917000	250.357396	14.775949	0.155445	33.494139	0.316914	15.879397
2155.917000	250.357396	14.773036	0.155446	33.487534	0.316917	15.876266
2155.937000	250.357396	14.776295	0.155444	33.494922	0.316913	15.879768
2155.957000	250.357477	14.771053	0.155448	33.483040	0.316920	15.874135
2155.977000	250.357396	14.770668	0.155448	33.482168	0.316920	15.873722
2155.997000	250.357396	14.770199	0.155448	33.481104	0.316921	15.873217
2156.017000	250.357396	14.766518	0.155451	33.472761	0.316926	15.869261
2156.037000	250.357396	14.764556	0.155452	33.468312	0.316928	15.867152
2156.057000	250.357396	14.761578	0.155454	33.461563	0.316932	15.863953
2156.077000	250.357477	14.767900	0.155450	33.475893	0.316924	15.870747
2156.117000	250.357477	14.767680	0.155450	33.475395	0.316924	15.870510
2156.137000	250.357477	14.763307	0.155453	33.465481	0.316930	15.865810
2156.157000	250.357477	14.761239	0.155454	33.460795	0.316933	15.863588
2156.157000	250.357477	14.761750	0.155454	33.461953	0.316932	15.864137
2156.177000	250.357477	14.758188	0.155456	33.453877	0.316937	15.860309
2156.197000	250.357477	14.756683	0.155457	33.450466	0.316939	15.858692
2156.217000	250.357477	14.757331	0.155457	33.451935	0.316938	15.859388
2156.237000	250.357477	14.754354	0.155459	33.445188	0.316942	15.856189
2156.257000	250.357477	14.752224	0.155460	33.440359	0.316944	15.853900
2156.277000	250.357477	14.752725	0.155460	33.441494	0.316944	15.854438
2156.317000	250.357477	14.750779	0.155461	33.437083	0.316946	15.852347
2156.337000	250.357477	14.752336	0.155460	33.440612	0.316944	15.854020
2156.357000	250.357477	14.749887	0.155462	33.435061	0.316947	15.851388
2156.377000	250.357477	14.752782	0.155460	33.441623	0.316944	15.854499
2156.377000	250.357477	14.746498	0.155464	33.427378	0.316952	15.847746
2156.397000	250.357477	14.754385	0.155459	33.445258	0.316941	15.856222
2156.417000	250.357477	14.751628	0.155460	33.439006	0.316945	15.853259
2156.437000	250.357477	14.749973	0.155462	33.435255	0.316947	15.851480
2156.457000	250.357477	14.751154	0.155461	33.437934	0.316946	15.852750
2156.477000	250.357477	14.753560	0.155459	33.443386	0.316943	15.855335
2156.497000	250.357477	14.752303	0.155460	33.440538	0.316944	15.853985
2156.517000	250.357477	14.755025	0.155458	33.446708	0.316941	15.856910
2156.557000	250.357477	14.743689	0.155466	33.421011	0.316955	15.844727
2156.577000	250.357477	14.746485	0.155464	33.427350	0.316952	15.847733
2156.577000	250.357477	14.749130	0.155462	33.433345	0.316948	15.850575
2156.597000	250.357477	14.746708	0.155464	33.427856	0.316951	15.847972
2156.617000	250.357477	14.741899	0.155467	33.416954	0.316958	15.842804
2156.637000	250.357477	14.743788	0.155466	33.421237	0.316955	15.844834
2156.657000	250.357477	14.740102	0.155468	33.412880	0.316960	15.840872
2156.677000	250.357477	14.741408	0.155467	33.415840	0.316958	15.842276
2156.717000	250.357477	14.745765	0.155464	33.425717	0.316953	15.846958
2156.717000	250.357477	14.741408	0.155467	33.415842	0.316958	15.842276
2156.757000	250.357477	14.740482	0.155468	33.413743	0.316959	15.841281
2156.777000	250.357477	14.736111	0.155471	33.403833	0.316965	15.836583
2156.797000	250.357477	14.741781	0.155467	33.416686	0.316958	15.842677
2156.797000	250.357477	14.739023	0.155469	33.410435	0.316961	15.839713
2156.817000	250.357477	14.741093	0.155467	33.415126	0.316959	15.841937
2156.837000	250.357477	14.737379	0.155470	33.406707	0.316963	15.837946
2156.857000	250.357477	14.730882	0.155474	33.391981	0.316972	15.830964
2156.877000	250.357477	14.737721	0.155470	33.407483	0.316963	15.838313
2156.897000	250.357558	14.735471	0.155471	33.402384	0.316966	15.835896
2156.917000	250.357558	14.737794	0.155470	33.407649	0.316963	15.838392
2156.957000	250.357558	14.736114	0.155471	33.403840	0.316965	15.836586
2156.977000	250.357558	14.736708	0.155470	33.405187	0.316964	15.837225
2156.997000	250.357558	14.740048	0.155468	33.412757	0.316960	15.840814
2157.017000	250.357558	14.733833	0.155472	33.398670	0.316968	15.834135
2157.017000	250.357558	14.734000	0.155472	33.399049	0.316968	15.834315
2157.037000	250.357558	14.739692	0.155468	33.411951	0.316961	15.840432
2157.057000	250.357558	14.738299	0.155469	33.408792	0.316962	15.838934
2157.077000	250.357558	14.735827	0.155471	33.403190	0.316966	15.836278
2157.097000	250.357558	14.740669	0.155468	33.414166	0.316959	15.841482
2157.117000	250.357558	14.738348	0.155469	33.408905	0.316962	15.838988
2157.137000	250.357558	14.738990	0.155469	33.410360	0.316962	15.839678
2157.157000	250.357558	14.739061	0.155469	33.410522	0.316961	15.839754
2157.197000	250.357558	14.736149	0.155471	33.403921	0.316965	15.836625
2157.217000	250.357558	14.736793	0.155470	33.405379	0.316964	15.837316
2157.217000	250.357558	14.733452	0.155472	33.397805	0.316969	15.833725
2157.237000	250.357558	14.738118	0.155469	33.408384	0.316963	15.838741
2157.257000	250.357558	14.739725	0.155468	33.412026	0.316961	15.840467
2157.277000	250.357558	14.731916	0.155473	33.394324	0.316971	15.832075
2157.297000	250.357558	14.738110	0.155469	33.408366	0.316963	15.838732
2157.317000	250.357558	14.734490	0.155472	33.400160	0.316967	15.834842
2157.357000	250.357558	14.736843	0.155470	33.405493	0.316964	15.837370
2157.377000	250.357558	14.730418	0.155474	33.390928	0.316973	15.830465
2157.397000	250.357558	14.737213	0.155470	33.406332	0.316964	15.837768
2157.417000	250.357558	14.733830	0.155472	33.398662	0.316968	15.834132
2157.437000	250.357558	14.734739	0.155472	33.400723	0.316967	15.835109
2157.437000	250.357558	14.736539	0.155470	33.404804	0.316965	15.837043
2157.457000	250.357558	14.733846	0.155472	33.398699	0.316968	15.834149
2157.477000	250.357558	14.729576	0.155475	33.389019	0.316974	15.829560
2157.497000	250.357558	14.731084	0.155474	33.392439	0.316972	15.831181
2157.517000	250.357558	14.732118	0.155473	33.394781	0.316970	15.832292
2157.537000	250.357558	14.587238	0.155568	33.066368	0.317158	15.676593
2157.577000	250.357558	14.594609	0.155563	33.083076	0.317148	15.684514
2157.597000	250.357558	14.588672	0.155567	33.069619	0.317156	15.678134
2157.617000	250.357558	14.592040	0.155565	33.077253	0.317151	15.681753
2157.637000	250.357558	14.591335	0.155565	33.075655	0.317152	15.680996
2157.657000	250.357558	14.587964	0.155567	33.068014	0.317157	15.677373
2157.657000	250.357558	14.591478	0.155565	33.075980	0.317152	15.681150
2157.677000	250.357558	14.592990	0.155564	33.079407	0.317150	15.682774
2157.697000	250.357558	14.595800	0.155562	33.085776	0.317147	15.685794
2157.717000	250.357558	14.590692	0.155566	33.074198	0.317153	15.680305
2157.737000	250.357558	14.593287	0.155564	33.080080	0.317150	15.683094
2157.757000	250.357558	14.592691	0.155564	33.078728	0.317151	15.682453
2157.777000	250.357558	14.593334	0.155564	33.080187	0.317150	15.683144
2157.797000	250.357558	14.587856	0.155567	33.067770	0.317157	15.677257
2157.817000	250.357558	14.592326	0.155564	33.077902	0.317151	15.682061
2157.857000	250.357558	14.594432	0.155563	33.082675	0.317148	15.684324
2157.857000	250.357558	14.586352	0.155568	33.064360	0.317159	15.675641
2157.877000	250.357558	14.586379	0.155568	33.064420	0.317159	15.675669
2157.897000	250.357558	14.592188	0.155565	33.077589	0.317151	15.681912
2157.917000	250.357558	14.591439	0.155565	33.075891	0.317152	15.681108
2157.937000	250.357558	14.589048	0.155567	33.070472	0.317155	15.678538
2157.957000	250.357558	14.591580	0.155565	33.076210	0.317152	15.681259
2157.997000	250.357558	14.588712	0.155567	33.069709	0.317156	15.678177
2158.016000	250.357558	14.589091	0.155567	33.070568	0.317155	15.678584
2158.036000	250.357558	14.591900	0.155565	33.076937	0.317152	15.681603
2158.056000	250.357558	14.594026	0.155563	33.081755	0.317149	15.683888
2158.076000	250.357558	14.591714	0.155565	33.076514	0.317152	15.681403
2158.076000	250.357558	14.593866	0.155563	33.081393	0.317149	15.683716
2158.096000	250.357558	14.581761	0.155571	33.053954	0.317165	15.670707
2158.116000	250.357558	14.587978	0.155567	33.068046	0.317157	15.677388
2158.136000	250.357638	14.593413	0.155564	33.080365	0.317150	15.683228
2158.176000	250.357638	14.588043	0.155567	33.068193	0.317157	15.677458
2158.196000	250.357638	14.588019	0.155567	33.068137	0.317157	15.677432
2158.216000	250.357638	14.590727	0.155566	33.074278	0.317153	15.680343
2158.236000	250.357638	14.592654	0.155564	33.078644	0.317151	15.682413
2158.256000	250.357638	14.589134	0.155567	33.070666	0.317155	15.678630
2158.276000	250.357638	14.588241	0.155567	33.068641	0.317157	15.677670
2158.296000	250.357638	14.588133	0.155567	33.068397	0.317157	15.677555
2158.296000	250.357638	14.587474	0.155568	33.066902	0.317157	15.676846
2158.316000	250.357638	14.587815	0.155567	33.067675	0.317157	15.677212
2158.336000	250.357638	14.587490	0.155568	33.066940	0.317157	15.676864
2158.356000	250.357638	14.594389	0.155563	33.082578	0.317149	15.684278
2158.376000	250.357638	14.587250	0.155568	33.066395	0.317158	15.676606
2158.396000	250.357638	14.586635	0.155568	33.065001	0.317159	15.675945
2158.436000	250.357638	14.586434	0.155568	33.064546	0.317159	15.675729
2158.456000	250.357638	14.584141	0.155570	33.059348	0.317162	15.673264
2158.476000	250.357638	14.590592	0.155566	33.073970	0.317153	15.680197
2158.496000	250.357638	14.587630	0.155568	33.067257	0.317157	15.677014
2158.496000	250.357638	14.585309	0.155569	33.061995	0.317160	15.674519
2158.516000	250.357638	14.585051	0.155569	33.061411	0.317161	15.674243
2158.536000	250.357638	14.587242	0.155568	33.066377	0.317158	15.676597
2158.556000	250.357638	14.595014	0.155563	33.083995	0.317148	15.684950
2158.576000	250.357638	14.582048	0.155571	33.054603	0.317165	15.671015
2158.596000	250.357638	14.587668	0.155568	33.067343	0.317157	15.677055
2158.616000	250.357638	14.583067	0.155571	33.056914	0.317163	15.672111
2158.656000	250.357638	14.587528	0.155568	33.067025	0.317157	15.676904
2158.676000	250.357638	14.587430	0.155568	33.066804	0.317158	15.676799
2158.696000	250.357638	14.590905	0.155565	33.074681	0.317153	15.680534
2158.716000	250.357638	14.593983	0.155563	33.081658	0.317149	15.683842
2158.716000	250.357638	14.582910	0.155571	33.056558	0.317163	15.671942
2158.736000	250.357638	14.582974	0.155571	33.056701	0.317163	15.672010
2158.756000	250.357638	14.582021	0.155571	33.054542	0.317165	15.670986
2158.776000	250.357638	14.575168	0.155576	33.039009	0.317173	15.663622
2158.796000	250.357638	14.581322	0.155572	33.052957	0.317165	15.670235
2158.816000	250.357638	14.580388	0.155572	33.050841	0.317167	15.669232
2158.856000	250.357638	14.580735	0.155572	33.051627	0.317166	15.669604
2158.876000	250.357638	14.579620	0.155573	33.049099	0.317168	15.668406
2158.896000	250.357638	14.585523	0.155569	33.062481	0.317160	15.674750
2158.916000	250.357638	14.581172	0.155572	33.052617	0.317166	15.670074
2158.936000	250.357638	14.574989	0.155576	33.038603	0.317174	15.663429
2158.936000	250.357638	14.582498	0.155571	33.055623	0.317164	15.671499
2158.956000	250.357638	14.584707	0.155569	33.060630	0.317161	15.673873
2158.976000	250.357638	14.579656	0.155573	33.049182	0.317168	15.668445
2158.996000	250.357638	14.581631	0.155571	33.053659	0.317165	15.670567
2159.016000	250.357638	14.580019	0.155573	33.050004	0.317167	15.668835
2159.036000	250.357638	14.580113	0.155572	33.050218	0.317167	15.668936
2159.076000	250.357638	14.580696	0.155572	33.051540	0.317166	15.669563
2159.096000	250.357638	14.577216	0.155574	33.043649	0.317171	15.665822
2159.116000	250.357638	14.582495	0.155571	33.055616	0.317164	15.671495
2159.136000	250.357638	14.578138	0.155574	33.045739	0.317170	15.666813
2159.136000	250.357638	14.576936	0.155575	33.043016	0.317171	15.665522
2159.156000	250.357638	14.582455	0.155571	33.055526	0.317164	15.671453
2159.176000	250.357638	14.573606	0.155577	33.035467	0.317175	15.661943
2159.196000	250.357638	14.580006	0.155573	33.049974	0.317167	15.668820
2159.216000	250.357638	14.575836	0.155575	33.040523	0.317173	15.664340
2159.236000	250.357638	14.578406	0.155574	33.046348	0.317169	15.667101
2159.256000	250.357638	14.582989	0.155571	33.056736	0.317163	15.672026
2159.296000	250.357638	14.575249	0.155576	33.039192	0.317173	15.663709
2159.316000	250.357638	14.574202	0.155576	33.036819	0.317175	15.662584
2159.336000	250.357638	14.581084	0.155572	33.052419	0.317166	15.669980
2159.356000	250.357638	14.579383	0.155573	33.048562	0.317168	15.668151
2159.356000	250.357638	14.579377	0.155573	33.048550	0.317168	15.668145
2159.376000	250.357638	14.571273	0.155578	33.030179	0.317178	15.659436
2159.396000	250.357638	14.581431	0.155572	33.053205	0.317165	15.670352
2159.416000	250.357638	14.574730	0.155576	33.038014	0.317174	15.663150
2159.436000	250.357638	14.579240	0.155573	33.048238	0.317168	15.667997
2159.476000	250.357638	14.577359	0.155574	33.043974	0.317171	15.665976
2159.496000	250.357638	14.568417	0.155580	33.023705	0.317182	15.656366
2159.516000	250.357638	14.578175	0.155574	33.045825	0.317170	15.666853
2159.536000	250.357638	14.584268	0.155570	33.059637	0.317162	15.673401
2159.556000	250.357638	14.578589	0.155573	33.046763	0.317169	15.667298
2159.576000	250.357638	14.576159	0.155575	33.041253	0.317172	15.664686
2159.576000	250.357638	14.579762	0.155573	33.049422	0.317167	15.668559
2159.596000	250.357638	14.578931	0.155573	33.047537	0.317169	15.667665
2159.616000	250.357638	14.580405	0.155572	33.050880	0.317167	15.669250
2159.636000	250.357638	14.575309	0.155576	33.039328	0.317173	15.663773
2159.676000	250.357638	14.580149	0.155572	33.050299	0.317167	15.668974
2159.696000	250.357638	14.573705	0.155577	33.035691	0.317175	15.662049
2159.716000	250.357638	14.573177	0.155577	33.034496	0.317176	15.661482
2159.736000	250.357638	14.572917	0.155577	33.033906	0.317176	15.661202
2159.756000	250.357638	14.573053	0.155577	33.034213	0.317176	15.661348
2159.776000	250.357638	14.576092	0.155575	33.041103	0.317172	15.664615
2159.776000	250.357638	14.575262	0.155576	33.039220	0.317173	15.663722
2159.796000	250.357638	14.573454	0.155577	33.035124	0.317176	15.661780
2159.816000	250.357638	14.569635	0.155579	33.026465	0.317181	15.657675
2159.836000	250.357638	14.569347	0.155580	33.025814	0.317181	15.657366
2159.856000	250.357638	14.575477	0.155576	33.039709	0.317173	15.663954
2159.896000	250.357638	14.574774	0.155576	33.038116	0.317174	15.663198
2159.916000	250.357638	14.575141	0.155576	33.038946	0.317173	15.663592
2159.936000	250.357638	14.568752	0.155580	33.024464	0.317182	15.656726
2159.956000	250.357638	14.567662	0.155581	33.021993	0.317183	15.655555
2159.976000	250.357638	14.574263	0.155576	33.036956	0.317175	15.662649
2159.996000	250.357638	14.576720	0.155575	33.042527	0.317171	15.665290
2159.996000	250.357638	14.570100	0.155579	33.027519	0.317180	15.658175
2160.016000	250.357638	14.579869	0.155573	33.049663	0.317167	15.668673
2160.036000	250.357638	14.568871	0.155580	33.024733	0.317182	15.656854
2160.056000	250.357638	14.573629	0.155577	33.035518	0.317175	15.661967
2160.096000	250.357638	14.573836	0.155577	33.035988	0.317175	15.662190
2160.096000	250.357638	14.574952	0.155576	33.038519	0.317174	15.663390
2160.116000	250.357638	14.573762	0.155577	33.035820	0.317175	15.662110
2160.156000	250.357638	14.567394	0.155581	33.021385	0.317183	15.655267
2160.176000	250.357638	14.574395	0.155576	33.037256	0.317174	15.662791
2160.196000	250.357638	14.571442	0.155578	33.030562	0.317178	15.659617
2160.216000	250.357638	14.571298	0.155578	33.030235	0.317178	15.659462
2160.216000	250.357638	14.572735	0.155577	33.033492	0.317177	15.661006
2160.236000	250.357638	14.573965	0.155576	33.036281	0.317175	15.662329
2160.256000	250.357638	14.575170	0.155576	33.039013	0.317173	15.663624
2160.276000	250.357638	14.566218	0.155582	33.018719	0.317185	15.654003
2160.296000	250.357638	14.576558	0.155575	33.042159	0.317172	15.665115
2160.336000	250.357638	14.567115	0.155581	33.020752	0.317184	15.654967
2160.356000	250.357638	14.571176	0.155578	33.029958	0.317179	15.659331
2160.376000	250.357638	14.569369	0.155579	33.025862	0.317181	15.657389
2160.396000	250.357638	14.575206	0.155576	33.039093	0.317173	15.663662
2160.416000	250.357638	14.563366	0.155583	33.012256	0.317189	15.650938
2160.416000	250.357638	14.563028	0.155584	33.011489	0.317189	15.650575
2160.436000	250.357638	14.568995	0.155580	33.025015	0.317181	15.656988
2160.456000	250.357638	14.569897	0.155579	33.027058	0.317180	15.657956
2160.476000	250.357638	14.569687	0.155579	33.026584	0.317180	15.657731
2160.496000	250.357638	14.567105	0.155581	33.020730	0.317184	15.654956
2160.516000	250.357638	14.568495	0.155580	33.023881	0.317182	15.656450
2160.536000	250.357638	14.567294	0.155581	33.021159	0.317184	15.655159
2160.576000	250.357638	14.570802	0.155579	33.029111	0.317179	15.658929
2160.596000	250.357638	14.572015	0.155578	33.031859	0.317177	15.660232
2160.616000	250.357638	14.567832	0.155580	33.022378	0.317183	15.655737
2160.636000	250.357638	14.574998	0.155576	33.038622	0.317174	15.663438
2160.636000	250.357638	14.569041	0.155580	33.025119	0.317181	15.657037
2160.656000	250.357638	14.578752	0.155573	33.047132	0.317169	15.667473
2160.676000	250.357638	14.572149	0.155578	33.032164	0.317177	15.660377
2160.696000	250.357638	14.570940	0.155578	33.029424	0.317179	15.659078
2160.736000	250.357638	14.568919	0.155580	33.024843	0.317181	15.656906
2160.736000	250.357638	14.562926	0.155584	33.011258	0.317189	15.650465
2160.776000	250.357638	14.563569	0.155583	33.012715	0.317188	15.651156
2160.796000	250.357638	14.564704	0.155583	33.015289	0.317187	15.652376
2160.816000	250.357638	14.558557	0.155587	33.001354	0.317195	15.645770
2160.836000	250.357638	14.565979	0.155582	33.018179	0.317185	15.653747
2160.856000	250.357638	14.563516	0.155583	33.012595	0.317188	15.651099
2160.856000	250.357638	14.561364	0.155585	33.007716	0.317191	15.648786
2160.876000	250.357638	14.561602	0.155585	33.008256	0.317191	15.649042
2160.896000	250.357638	14.560596	0.155585	33.005975	0.317192	15.647961
2160.916000	250.357638	14.563814	0.155583	33.013269	0.317188	15.651419
2160.956000	250.357638	14.563158	0.155584	33.011782	0.317189	15.650714
2160.976000	250.357638	14.558036	0.155587	33.000173	0.317196	15.645210
2160.996000	250.357638	14.561350	0.155585	33.007686	0.317191	15.648772
2161.016000	250.357638	14.565299	0.155582	33.016637	0.317186	15.653016
2161.036000	250.357638	14.561878	0.155584	33.008882	0.317191	15.649339
2161.056000	250.357638	14.562081	0.155584	33.009342	0.317190	15.649557
2161.056000	250.357638	14.566169	0.155582	33.018609	0.317185	15.653950
2161.076000	250.357638	14.560043	0.155586	33.004723	0.317193	15.647367
2161.096000	250.357638	14.561882	0.155584	33.008892	0.317191	15.649344
2161.116000	250.357638	14.566942	0.155581	33.020361	0.317184	15.654781
2161.136000	250.357638	14.559895	0.155586	33.004386	0.317193	15.647207
2161.156000	250.357638	14.559812	0.155586	33.004199	0.317193	15.647119
2161.196000	250.357638	14.557019	0.155588	32.997868	0.317197	15.644117
2161.216000	250.357638	14.565307	0.155582	33.016655	0.317186	15.653024
2161.236000	250.357638	14.560195	0.155585	33.005066	0.317193	15.647530
2161.256000	250.357638	14.560010	0.155586	33.004648	0.317193	15.647332
2161.276000	250.357638	14.567394	0.155581	33.021386	0.317183	15.655267
2161.276000	250.357638	14.561402	0.155585	33.007803	0.317191	15.648827
2161.296000	250.357638	14.563747	0.155583	33.013118	0.317188	15.651347
2161.316000	250.357638	14.560443	0.155585	33.005630	0.317192	15.647797
2161.336000	250.357638	14.558770	0.155586	33.001837	0.317195	15.645999
2161.376000	250.357638	14.560419	0.155585	33.005574	0.317192	15.647771
2161.376000	250.357638	14.559640	0.155586	33.003808	0.317193	15.646933
2161.416000	250.357638	14.557044	0.155588	32.997924	0.317197	15.644144
2161.436000	250.357638	14.550337	0.155592	32.982721	0.317206	15.636936
2161.456000	250.357638	14.556908	0.155588	32.997616	0.317197	15.643998
2161.476000	250.357638	14.555899	0.155588	32.995329	0.317198	15.642914
2161.496000	250.357638	14.558950	0.155586	33.002245	0.317194	15.646192
2161.496000	250.357638	14.550674	0.155592	32.983484	0.317205	15.637298
2161.516000	250.357638	14.556596	0.155588	32.996909	0.317197	15.643663
2161.536000	250.357638	14.554782	0.155589	32.992796	0.317200	15.641713
2161.556000	250.357638	14.559754	0.155586	33.004068	0.317193	15.647057
2161.576000	250.357638	14.551977	0.155591	32.986439	0.317203	15.638699
2161.596000	250.357638	14.558488	0.155587	33.001198	0.317195	15.645696
2161.636000	250.357638	14.555558	0.155589	32.994555	0.317199	15.642547
2161.656000	250.357638	14.550583	0.155592	32.983280	0.317205	15.637201
2161.676000	250.357638	14.553380	0.155590	32.989619	0.317202	15.640207
2161.696000	250.357638	14.548395	0.155593	32.978318	0.317208	15.634849
2161.696000	250.357638	14.552399	0.155591	32.987396	0.317203	15.639152
2161.716000	250.357638	14.551664	0.155591	32.985729	0.317204	15.638362
2161.736000	250.357638	14.551400	0.155591	32.985131	0.317204	15.638079
2161.756000	250.357638	14.551579	0.155591	32.985537	0.317204	15.638271
2161.776000	250.357638	14.557767	0.155587	32.999563	0.317196	15.644921
2161.816000	250.357638	14.553147	0.155590	32.989090	0.317202	15.639956
2161.816000	250.357638	14.553747	0.155590	32.990450	0.317201	15.640600
2161.856000	250.357638	14.549906	0.155592	32.981745	0.317206	15.636473
2161.876000	250.357638	14.554168	0.155589	32.991404	0.317201	15.641053
2161.896000	250.357638	14.549457	0.155592	32.980725	0.317207	15.635990
2161.916000	250.357638	14.557695	0.155587	32.999400	0.317196	15.644843
2161.916000	250.357638	14.553837	0.155590	32.990655	0.317201	15.640698
2161.936000	250.357638	14.546942	0.155594	32.975024	0.317210	15.633287
2161.956000	250.357638	14.551574	0.155591	32.985525	0.317204	15.638266
2161.976000	250.357638	14.550091	0.155592	32.982164	0.317206	15.636672
2161.996000	250.357638	14.551609	0.155591	32.985604	0.317204	15.638303
2162.016000	250.357638	14.550069	0.155592	32.982114	0.317206	15.636649
2162.056000	250.357638	14.550546	0.155592	32.983195	0.317205	15.637161
2162.076000	250.357638	14.548326	0.155593	32.978163	0.317208	15.634775
2162.096000	250.357638	14.554422	0.155589	32.991981	0.317200	15.641326
2162.116000	250.357638	14.546869	0.155594	32.974860	0.317210	15.633209
2162.136000	250.357638	14.543499	0.155596	32.967220	0.317214	15.629587
2162.136000	250.357638	14.551620	0.155591	32.985629	0.317204	15.638315
2162.156000	250.357638	14.550645	0.155592	32.983418	0.317205	15.637267
2162.176000	250.357638	14.548492	0.155593	32.978539	0.317208	15.634954
2162.196000	250.357638	14.554930	0.155589	32.993132	0.317200	15.641872
2162.216000	250.357638	14.543585	0.155596	32.967415	0.317214	15.629679
2162.256000	250.357638	14.550986	0.155591	32.984192	0.317205	15.637633
2162.276000	250.357638	14.546307	0.155595	32.973586	0.317211	15.632605
2162.296000	250.357638	14.548013	0.155593	32.977453	0.317209	15.634439
2162.316000	250.357638	14.549447	0.155592	32.980703	0.317207	15.635980
2162.336000	250.357638	14.551540	0.155591	32.985447	0.317204	15.638229
2162.336000	250.357638	14.549299	0.155593	32.980368	0.317207	15.635821
2162.356000	250.357638	14.549957	0.155592	32.981858	0.317206	15.636527
2162.376000	250.357638	14.547936	0.155593	32.977279	0.317209	15.634356
2162.396000	250.357638	14.551685	0.155591	32.985776	0.317204	15.638385
2162.416000	250.357638	14.550253	0.155592	32.982530	0.317206	15.636846
2162.456000	250.357638	14.551540	0.155591	32.985447	0.317204	15.638229
2162.456000	250.357638	14.550797	0.155592	32.983763	0.317205	15.637430
2162.496000	250.357638	14.544117	0.155596	32.968621	0.317214	15.630252
2162.516000	250.357638	14.554114	0.155589	32.991283	0.317201	15.640995
2162.536000	250.357638	14.550876	0.155592	32.983943	0.317205	15.637516
2162.556000	250.357719	14.551254	0.155591	32.984798	0.317204	15.637921
2162.556000	250.357719	14.550272	0.155592	32.982573	0.317206	15.636866
2162.576000	250.357638	14.552956	0.155590	32.988659	0.317202	15.639751
2162.596000	250.357638	14.552184	0.155591	32.986907	0.317203	15.638921
2162.616000	250.357638	14.552796	0.155590	32.988295	0.317202	15.639579
2162.636000	250.357638	14.549052	0.155593	32.979807	0.317207	15.635555
2162.676000	250.357638	14.548668	0.155593	32.978938	0.317208	15.635143
2162.696000	250.357638	14.549690	0.155592	32.981254	0.317206	15.636241
2162.716000	250.357638	14.545107	0.155595	32.970866	0.317212	15.631316
2162.736000	250.357638	14.548641	0.155593	32.978876	0.317208	15.635113
2162.756000	250.357638	14.548870	0.155593	32.979396	0.317207	15.635360
2162.776000	250.357638	14.543456	0.155596	32.967123	0.317214	15.629541
2162.776000	250.357638	14.545419	0.155595	32.971572	0.317212	15.631650
2162.796000	250.357638	14.547816	0.155594	32.977006	0.317209	15.634226
2162.816000	250.357719	14.543101	0.155597	32.966319	0.317215	15.629160
2162.836000	250.357719	14.544524	0.155596	32.969543	0.317213	15.630689
2162.876000	250.357638	14.543884	0.155596	32.968094	0.317214	15.630002
2162.896000	250.357719	14.537154	0.155601	32.952838	0.317223	15.622769
2162.916000	250.357719	14.542908	0.155597	32.965881	0.317215	15.628952
2162.936000	250.357719	14.543950	0.155596	32.968242	0.317214	15.630072
2162.956000	250.357719	14.542920	0.155597	32.965909	0.317215	15.628965
2162.976000	250.357719	14.542395	0.155597	32.964718	0.317216	15.628401
2162.976000	250.357719	14.542248	0.155597	32.964384	0.317216	15.628243
2162.996000	250.357719	14.538239	0.155600	32.955297	0.317221	15.623935
2163.016000	250.357719	14.543043	0.155597	32.966187	0.317215	15.629097
2163.036000	250.357719	14.546044	0.155595	32.972989	0.317211	15.632322
2163.056000	250.357719	14.545696	0.155595	32.972200	0.317212	15.631948
2163.096000	250.357719	14.544261	0.155596	32.968948	0.317213	15.630407
2163.096000	250.357719	14.543437	0.155596	32.967080	0.317215	15.629521
2163.136000	250.357719	14.541267	0.155598	32.962162	0.317217	15.627189
2163.156000	250.357719	14.544698	0.155596	32.969938	0.317213	15.630876
2163.176000	250.357719	14.541976	0.155597	32.963769	0.317216	15.627951
2163.196000	250.357719	14.540080	0.155599	32.959470	0.317219	15.625913
2163.196000	250.357719	14.542281	0.155597	32.964460	0.317216	15.628279
2163.216000	250.357719	14.538320	0.155600	32.955481	0.317221	15.624022
2163.236000	250.357719	14.546521	0.155594	32.974070	0.317211	15.632835
2163.256000	250.357719	14.545108	0.155595	32.970867	0.317212	15.631316
2163.276000	250.357719	14.539516	0.155599	32.958192	0.317220	15.625307
2163.296000	250.357719	14.540050	0.155599	32.959402	0.317219	15.625881
2163.316000	250.357719	14.541260	0.155598	32.962145	0.317217	15.627181
2163.356000	250.357719	14.546138	0.155595	32.973203	0.317211	15.632424
2163.376000	250.357719	14.541891	0.155597	32.963576	0.317217	15.627860
2163.396000	250.357719	14.543385	0.155596	32.966961	0.317215	15.629464
2163.416000	250.357719	14.542306	0.155597	32.964517	0.317216	15.628306
2163.416000	250.357719	14.550156	0.155592	32.982311	0.317206	15.636742
2163.436000	250.357719	14.546793	0.155594	32.974688	0.317210	15.633128
2163.456000	250.357719	14.541417	0.155598	32.962500	0.317217	15.627349
2163.476000	250.357719	14.543688	0.155596	32.967648	0.317214	15.629790
2163.496000	250.357719	14.544317	0.155596	32.969075	0.317213	15.630467
2163.536000	250.357719	14.546170	0.155595	32.973274	0.317211	15.632457
2163.556000	250.357719	14.547216	0.155594	32.975646	0.317210	15.633582
2163.576000	250.357719	14.543323	0.155597	32.966821	0.317215	15.629398
2163.596000	250.357719	14.545521	0.155595	32.971803	0.317212	15.631760
2163.616000	250.357719	14.545815	0.155595	32.972471	0.317211	15.632077
2163.616000	250.357719	14.546402	0.155595	32.973801	0.317211	15.632707
2163.636000	250.357719	14.550019	0.155592	32.982000	0.317206	15.636594
2163.656000	250.357719	14.540516	0.155598	32.960459	0.317218	15.626382
2163.676000	250.357719	14.546858	0.155594	32.974835	0.317210	15.633197
2163.696000	250.357719	14.550801	0.155592	32.983772	0.317205	15.637434
2163.736000	250.357719	14.550566	0.155592	32.983240	0.317205	15.637182
2163.736000	250.357719	14.554290	0.155589	32.991683	0.317201	15.641185
2163.776000	250.357719	14.548457	0.155593	32.978459	0.317208	15.634915
2163.796000	250.357719	14.545236	0.155595	32.971157	0.317212	15.631454
2163.816000	250.357719	14.549775	0.155592	32.981448	0.317206	15.636332
2163.836000	250.357719	14.558022	0.155587	33.000141	0.317196	15.645195
2163.836000	250.357719	14.551150	0.155591	32.984564	0.317205	15.637810
2163.856000	250.357719	14.545398	0.155595	32.971525	0.317212	15.631628
2163.876000	250.357719	14.554213	0.155589	32.991506	0.317201	15.641101
2163.896000	250.357719	14.549070	0.155593	32.979849	0.317207	15.635575
2163.916000	250.357719	14.551122	0.155591	32.984499	0.317205	15.637779
2163.956000	250.357719	14.549268	0.155593	32.980297	0.317207	15.635787
2163.956000	250.357719	14.549732	0.155592	32.981350	0.317206	15.636286
2163.996000	250.357719	14.547808	0.155594	32.976989	0.317209	15.634218
2164.016000	250.357719	14.541981	0.155597	32.963780	0.317216	15.627956
2164.036000	250.357719	14.547042	0.155594	32.975252	0.317210	15.633395
2164.056000	250.357719	14.535178	0.155602	32.948358	0.317225	15.620645
2164.056000	250.357719	14.547682	0.155594	32.976702	0.317209	15.634082
2164.076000	250.357719	14.543750	0.155596	32.967790	0.317214	15.629858
2164.096000	250.357719	14.548855	0.155593	32.979361	0.317208	15.635343
2164.116000	250.357719	14.543678	0.155596	32.967627	0.317214	15.629780
2164.156000	250.357719	14.541113	0.155598	32.961811	0.317218	15.627023
2164.156000	250.357719	14.542259	0.155597	32.964411	0.317216	15.628255
2164.196000	250.357719	14.541888	0.155597	32.963568	0.317217	15.627856
2164.216000	250.357719	14.541156	0.155598	32.961910	0.317217	15.627070
2164.236000	250.357719	14.547886	0.155594	32.977166	0.317209	15.634303
2164.256000	250.357719	14.540372	0.155598	32.960133	0.317218	15.626227
2164.256000	250.357719	14.540399	0.155598	32.960194	0.317218	15.626256
2164.276000	250.357719	14.533865	0.155603	32.945383	0.317227	15.619234
2164.296000	250.357719	14.544838	0.155596	32.970256	0.317213	15.631027
2164.316000	250.357719	14.542131	0.155597	32.964119	0.317216	15.628117
2164.336000	250.357719	14.539905	0.155599	32.959074	0.317219	15.625725
2164.376000	250.357719	14.540805	0.155598	32.961113	0.317218	15.626692
2164.376000	250.357719	14.539987	0.155599	32.959260	0.317219	15.625813
2164.416000	250.357719	14.538578	0.155600	32.956066	0.317221	15.624299
2164.436000	250.357719	14.533131	0.155603	32.943718	0.317228	15.618445
2164.456000	250.357719	14.539367	0.155599	32.957854	0.317220	15.625147
2164.476000	250.357719	14.540787	0.155598	32.961073	0.317218	15.626673
2164.476000	250.357719	14.540762	0.155598	32.961017	0.317218	15.626646
2164.496000	250.357719	14.542311	0.155597	32.964528	0.317216	15.628311
2164.516000	250.357719	14.547474	0.155594	32.976231	0.317209	15.633859
2164.536000	250.357719	14.536952	0.155601	32.952381	0.317223	15.622552
2164.556000	250.357719	14.545949	0.155595	32.972774	0.317211	15.632220
2164.596000	250.357719	14.538128	0.155600	32.955046	0.317221	15.623815
2164.596000	250.357719	14.539558	0.155599	32.958288	0.317220	15.625353
2164.636000	250.357719	14.537326	0.155600	32.953228	0.317222	15.622954
2164.656000	250.357719	14.531263	0.155604	32.939485	0.317230	15.616438
2164.676000	250.357719	14.529058	0.155606	32.934486	0.317233	15.614068
2164.696000	250.357719	14.538074	0.155600	32.954923	0.317221	15.623757
2164.696000	250.357719	14.533635	0.155603	32.944862	0.317227	15.618987
2164.716000	250.357719	14.534451	0.155602	32.946711	0.317226	15.619864
2164.736000	250.357719	14.532790	0.155603	32.942945	0.317228	15.618079
2164.756000	250.357719	14.533059	0.155603	32.943554	0.317228	15.618367
2164.796000	250.357719	14.531375	0.155604	32.939737	0.317230	15.616558
2164.816000	250.357719	14.531108	0.155605	32.939132	0.317230	15.616271
2164.836000	250.357719	14.537158	0.155601	32.952846	0.317223	15.622773
2164.856000	250.357719	14.536088	0.155601	32.950422	0.317224	15.621623
2164.876000	250.357719	14.539594	0.155599	32.958370	0.317219	15.625391
2164.896000	250.357719	14.531917	0.155604	32.940966	0.317229	15.617140
2164.896000	250.357719	14.536351	0.155601	32.951016	0.317224	15.621905
2164.916000	250.357719	14.529109	0.155606	32.934601	0.317233	15.614123
2164.936000	250.357719	14.537969	0.155600	32.954685	0.317222	15.623644
2164.956000	250.357719	14.536489	0.155601	32.951330	0.317224	15.622054
2164.976000	250.357719	14.537470	0.155600	32.953553	0.317222	15.623108
2165.016000	250.357719	14.536944	0.155601	32.952362	0.317223	15.622543
2165.016000	250.357719	14.534692	0.155602	32.947256	0.317226	15.620122
2165.056000	250.357719	14.528456	0.155606	32.933122	0.317234	15.613422
2165.076000	250.357719	14.529858	0.155605	32.936299	0.317232	15.614928
2165.096000	250.357719	14.535129	0.155602	32.948247	0.317225	15.620592
2165.116000	250.357719	14.538737	0.155600	32.956426	0.317221	15.624470
2165.116000	250.357719	14.535985	0.155601	32.950188	0.317224	15.621512
2165.136000	250.357719	14.537337	0.155600	32.953253	0.317222	15.622965
2165.156000	250.357719	14.543225	0.155597	32.966598	0.317215	15.629292
2165.176000	250.357719	14.539580	0.155599	32.958336	0.317220	15.625375
2165.196000	250.357719	14.534798	0.155602	32.947497	0.317226	15.620237
2165.236000	250.357719	14.533876	0.155603	32.945408	0.317227	15.619246
2165.236000	250.357719	14.533265	0.155603	32.944022	0.317228	15.618589
2165.276000	250.357719	14.530279	0.155605	32.937254	0.317232	15.615381
2165.296000	250.357719	14.538657	0.155600	32.956245	0.317221	15.624384
2165.316000	250.357719	14.529749	0.155605	32.936052	0.317232	15.614811
2165.336000	250.357719	14.534958	0.155602	32.947861	0.317225	15.620409
2165.336000	250.357719	14.533879	0.155603	32.945413	0.317227	15.619249
2165.356000	250.357719	14.529949	0.155605	32.936506	0.317232	15.615026
2165.376000	250.357719	14.525165	0.155608	32.925662	0.317238	15.609885
2165.396000	250.357719	14.528362	0.155606	32.932909	0.317234	15.613320
2165.416000	250.357719	14.523419	0.155610	32.921702	0.317240	15.608007
2165.456000	250.357719	14.526521	0.155608	32.928736	0.317236	15.611342
2165.476000	250.357719	14.526326	0.155608	32.928293	0.317237	15.611132
2165.496000	250.357719	14.530712	0.155605	32.938235	0.317231	15.615846
2165.516000	250.357719	14.523365	0.155610	32.921580	0.317240	15.607950
2165.536000	250.357719	14.525579	0.155608	32.926599	0.317238	15.610329
2165.536000	250.357719	14.518036	0.155613	32.909501	0.317247	15.602223
2165.556000	250.357719	14.521199	0.155611	32.916671	0.317243	15.605622
2165.576000	250.357719	14.521448	0.155611	32.917235	0.317243	15.605890
2165.596000	250.357719	14.523130	0.155610	32.921048	0.317241	15.607697
2165.616000	250.357719	14.517661	0.155613	32.908651	0.317248	15.601820
2165.656000	250.357719	14.525141	0.155608	32.925607	0.317238	15.609859
2165.656000	250.357719	14.517199	0.155614	32.907603	0.317248	15.601323
2165.696000	250.357719	14.517088	0.155614	32.907353	0.317249	15.601205
2165.716000	250.357719	14.521401	0.155611	32.917129	0.317243	15.605839
2165.736000	250.357719	14.521354	0.155611	32.917022	0.317243	15.605788
2165.756000	250.357719	14.520657	0.155611	32.915442	0.317244	15.605040
2165.756000	250.357719	14.516711	0.155614	32.906498	0.317249	15.600799
2165.776000	250.357719	14.520183	0.155612	32.914369	0.317245	15.604531
2165.796000	250.357719	14.520304	0.155612	32.914643	0.317244	15.604661
2165.816000	250.357719	14.520198	0.155612	32.914401	0.317245	15.604546
2165.836000	250.357719	14.518988	0.155612	32.911660	0.317246	15.603246
2165.876000	250.357719	14.518345	0.155613	32.910201	0.317247	15.602555
2165.896000	250.357719	14.521803	0.155611	32.918039	0.317243	15.606271
2165.916000	250.357719	14.522423	0.155610	32.919445	0.317242	15.606937
2165.936000	250.357719	14.516632	0.155614	32.906318	0.317249	15.600714
2165.956000	250.357719	14.514717	0.155615	32.901978	0.317252	15.598656
2165.976000	250.357719	14.519363	0.155612	32.912510	0.317246	15.603649
2165.976000	250.357719	14.517507	0.155613	32.908301	0.317248	15.601654
2165.996000	250.357719	14.517159	0.155614	32.907513	0.317249	15.601281
2166.016000	250.357719	14.519336	0.155612	32.912447	0.317246	15.603620
2166.036000	250.357719	14.522592	0.155610	32.919827	0.317241	15.607119
2166.056000	250.357719	14.525010	0.155608	32.925309	0.317238	15.609717
2166.096000	250.357719	14.524647	0.155609	32.924486	0.317239	15.609327
2166.116000	250.357719	14.522092	0.155610	32.918694	0.317242	15.606581
2166.136000	250.357719	14.520083	0.155612	32.914141	0.317245	15.604423
2166.156000	250.357719	14.517985	0.155613	32.909385	0.317247	15.602168
2166.176000	250.357719	14.521406	0.155611	32.917140	0.317243	15.605845
2166.176000	250.357719	14.523646	0.155609	32.922218	0.317240	15.608252
2166.196000	250.357719	14.522151	0.155610	32.918830	0.317242	15.606646
2166.216000	250.357719	14.523080	0.155610	32.920934	0.317241	15.607643
2166.236000	250.357719	14.523043	0.155610	32.920850	0.317241	15.607603
2166.256000	250.357719	14.534088	0.155603	32.945888	0.317227	15.619474
2166.296000	250.357719	14.522588	0.155610	32.919820	0.317241	15.607115
2166.296000	250.357719	14.523142	0.155610	32.921076	0.317241	15.607711
2166.336000	250.357719	14.520870	0.155611	32.915925	0.317244	15.605269
2166.356000	250.357719	14.525197	0.155608	32.925733	0.317238	15.609918
2166.376000	250.357719	14.519936	0.155612	32.913808	0.317245	15.604265
2166.396000	250.357719	14.520508	0.155611	32.915105	0.317244	15.604880
2166.396000	250.357719	14.521614	0.155611	32.917611	0.317243	15.606068
2166.416000	250.357719	14.520114	0.155612	32.914212	0.317245	15.604456
2166.436000	250.357719	14.516227	0.155614	32.905401	0.317250	15.600279
2166.456000	250.357719	14.519457	0.155612	32.912721	0.317246	15.603750
2166.476000	250.357719	14.513727	0.155616	32.899732	0.317253	15.597592
2166.496000	250.357719	14.519827	0.155612	32.913560	0.317245	15.604147
2166.516000	250.357719	14.525861	0.155608	32.927239	0.317237	15.610632
2166.556000	250.357719	14.520455	0.155611	32.914985	0.317244	15.604823
2166.576000	250.357719	14.527762	0.155607	32.931547	0.317235	15.612675
2166.596000	250.357719	14.528054	0.155607	32.932210	0.317234	15.612989
2166.616000	250.357719	14.525236	0.155608	32.925821	0.317238	15.609960
2166.616000	250.357719	14.520603	0.155611	32.915320	0.317244	15.604982
2166.636000	250.357719	14.517398	0.155613	32.908054	0.317248	15.601537
2166.656000	250.357719	14.517961	0.155613	32.909331	0.317247	15.602143
2166.676000	250.357719	14.516407	0.155614	32.905807	0.317249	15.600472
2166.696000	250.357719	14.518922	0.155612	32.911509	0.317246	15.603175
2166.736000	250.357719	14.513017	0.155616	32.898123	0.317254	15.596829
2166.736000	250.357719	14.516912	0.155614	32.906952	0.317249	15.601015
2166.776000	250.357719	14.517241	0.155614	32.907699	0.317248	15.601369
2166.796000	250.357719	14.518368	0.155613	32.910254	0.317247	15.602580
2166.816000	250.357719	14.514357	0.155615	32.901162	0.317252	15.598269
2166.816000	250.357719	14.518008	0.155613	32.909437	0.317247	15.602193
2166.836000	250.357719	14.509698	0.155618	32.890601	0.317258	15.593262
2166.856000	250.357719	14.507274	0.155620	32.885106	0.317261	15.590658
2166.876000	250.357719	14.510852	0.155618	32.893215	0.317257	15.594502
2166.896000	250.357719	14.508050	0.155620	32.886864	0.317260	15.591491
2166.936000	250.357719	14.511318	0.155617	32.894273	0.317256	15.595003
2166.956000	250.357719	14.515490	0.155615	32.903729	0.317251	15.599486
2166.976000	250.357719	14.506744	0.155620	32.883905	0.317262	15.590088
2166.996000	250.357719	14.506432	0.155621	32.883198	0.317262	15.589753
2167.016000	250.357719	14.506365	0.155621	32.883045	0.317262	15.589680
2167.036000	250.357719	14.509781	0.155618	32.890788	0.317258	15.593351
2167.036000	250.357719	14.513601	0.155616	32.899448	0.317253	15.597457
2167.056000	250.357719	14.516553	0.155614	32.906140	0.317249	15.600630
2167.076000	250.357719	14.513295	0.155616	32.898755	0.317253	15.597128
2167.096000	250.357719	14.519216	0.155612	32.912176	0.317246	15.603491
2167.116000	250.357719	14.514628	0.155615	32.901776	0.317252	15.598560
2167.156000	250.357719	14.512428	0.155617	32.896789	0.317255	15.596196
2167.156000	250.357719	14.505938	0.155621	32.882077	0.317263	15.589222
2167.196000	250.357719	14.513931	0.155616	32.900195	0.317253	15.597811
2167.216000	250.357719	14.520146	0.155612	32.914284	0.317245	15.604490
2167.236000	250.357719	14.512573	0.155617	32.897117	0.317254	15.596352
2167.256000	250.357719	14.515062	0.155615	32.902760	0.317251	15.599027
2167.256000	250.357719	14.515099	0.155615	32.902844	0.317251	15.599067
2167.276000	250.357719	14.515231	0.155615	32.903142	0.317251	15.599208
2167.296000	250.357719	14.505157	0.155621	32.880306	0.317264	15.588382
2167.316000	250.357719	14.512931	0.155616	32.897929	0.317254	15.596737
2167.356000	250.357719	14.508063	0.155620	32.886893	0.317260	15.591505
2167.376000	250.357719	14.510185	0.155618	32.891704	0.317258	15.593786
2167.396000	250.357719	14.506529	0.155621	32.883417	0.317262	15.589857
2167.416000	250.357719	14.506084	0.155621	32.882407	0.317263	15.589378
2167.436000	250.357719	14.506566	0.155621	32.883500	0.317262	15.589896
2167.456000	250.357719	14.507110	0.155620	32.884734	0.317261	15.590481
2167.456000	250.357719	14.511650	0.155617	32.895026	0.317256	15.595360
2167.476000	250.357719	14.511058	0.155618	32.893684	0.317256	15.594724
2167.496000	250.357719	14.507233	0.155620	32.885012	0.317261	15.590613
2167.516000	250.357719	14.513163	0.155616	32.898455	0.317254	15.596986
2167.536000	250.357719	14.502867	0.155623	32.875116	0.317267	15.585921
2167.556000	250.357719	14.507185	0.155620	32.884904	0.317261	15.590562
2167.576000	250.357719	14.505980	0.155621	32.882172	0.317263	15.589266
2167.616000	250.357719	14.502106	0.155623	32.873390	0.317268	15.585103
2167.636000	250.357719	14.507358	0.155620	32.885297	0.317261	15.590748
2167.656000	250.357719	14.501559	0.155624	32.872151	0.317269	15.584516
2167.676000	250.357719	14.509694	0.155618	32.890591	0.317258	15.593258
2167.676000	250.357719	14.508790	0.155619	32.888543	0.317259	15.592287
2167.696000	250.357719	14.502051	0.155623	32.873267	0.317268	15.585044
2167.716000	250.357719	14.509614	0.155619	32.890410	0.317258	15.593172
2167.736000	250.357719	14.503818	0.155622	32.877271	0.317266	15.586943
2167.756000	250.357719	14.503395	0.155623	32.876312	0.317266	15.586488
2167.776000	250.357719	14.505267	0.155621	32.880556	0.317264	15.588500
2167.796000	250.357719	14.506284	0.155621	32.882862	0.317263	15.589593
2167.836000	250.357719	14.509118	0.155619	32.889286	0.317259	15.592639
2167.856000	250.357719	14.502285	0.155623	32.873797	0.317268	15.585296
2167.876000	250.357719	14.508158	0.155619	32.887109	0.317260	15.591607
2167.896000	250.357719	14.505928	0.155621	32.882053	0.317263	15.589210
2167.896000	250.357719	14.506990	0.155620	32.884462	0.317262	15.590352
2167.916000	250.357719	14.508522	0.155619	32.887934	0.317260	15.591998
2167.936000	250.357719	14.509863	0.155618	32.890975	0.317258	15.593440
2167.956000	250.357719	14.497766	0.155626	32.863553	0.317274	15.580439
2167.976000	250.357719	14.505419	0.155621	32.880900	0.317264	15.588663
2168.016000	250.357719	14.502635	0.155623	32.874589	0.317267	15.585671
2168.016000	250.357719	14.506400	0.155621	32.883124	0.317262	15.589718
2168.056000	250.357719	14.503185	0.155623	32.875837	0.317267	15.586263
2168.056000	250.357719	14.505233	0.155621	32.880479	0.317264	15.588464
2168.096000	250.357719	14.506979	0.155620	32.884436	0.317262	15.590340
2168.096000	250.357719	14.505284	0.155621	32.880595	0.317264	15.588519
2168.116000	250.357719	14.504645	0.155622	32.879146	0.317265	15.587832
2168.136000	250.357719	14.501218	0.155624	32.871377	0.317269	15.584149
2168.156000	250.357719	14.502511	0.155623	32.874309	0.317267	15.585539
2168.176000	250.357719	14.498130	0.155626	32.864378	0.317273	15.580831
2168.216000	250.357719	14.506871	0.155620	32.884191	0.317262	15.590224
2168.236000	250.357719	14.508399	0.155619	32.887655	0.317260	15.591866
2168.256000	250.357719	14.509519	0.155619	32.890194	0.317258	15.593070
2168.276000	250.357719	14.503056	0.155623	32.875543	0.317267	15.586124
2168.296000	250.357719	14.502218	0.155623	32.873644	0.317268	15.585224
2168.316000	250.357719	14.500733	0.155624	32.870278	0.317270	15.583627
2168.316000	250.357719	14.501609	0.155624	32.872264	0.317269	15.584569
2168.336000	250.357719	14.505969	0.155621	32.882147	0.317263	15.589255
2168.356000	250.357719	14.508840	0.155619	32.888655	0.317259	15.592340
2168.376000	250.357719	14.507078	0.155620	32.884661	0.317262	15.590446
2168.396000	250.357719	14.502811	0.155623	32.874989	0.317267	15.585861
2168.436000	250.357719	14.502411	0.155623	32.874081	0.317268	15.585431
2168.436000	250.357719	14.502629	0.155623	32.874577	0.317267	15.585666
2168.456000	250.357719	14.503479	0.155623	32.876503	0.317266	15.586579
2168.496000	250.357719	14.508572	0.155619	32.888048	0.317260	15.592052
2168.516000	250.357719	14.503113	0.155623	32.875673	0.317267	15.586185
2168.536000	250.357719	14.505556	0.155621	32.881212	0.317264	15.588811
2168.536000	250.357719	14.508787	0.155619	32.888535	0.317259	15.592283
2168.556000	250.357719	14.514035	0.155616	32.900431	0.317253	15.597923
2168.576000	250.357719	14.509943	0.155618	32.891155	0.317258	15.593525
2168.596000	250.357719	14.503910	0.155622	32.877480	0.317266	15.587042
2168.616000	250.357719	14.508738	0.155619	32.888424	0.317259	15.592231
2168.636000	250.357719	14.503700	0.155622	32.877003	0.317266	15.586816
2168.656000	250.357719	14.505853	0.155621	32.881885	0.317263	15.589130
2168.696000	250.357719	14.507264	0.155620	32.885083	0.317261	15.590647
2168.716000	250.357719	14.506408	0.155621	32.883143	0.317262	15.589727
2168.736000	250.357719	14.509133	0.155619	32.889320	0.317259	15.592655
2168.736000	250.357719	14.505923	0.155621	32.882042	0.317263	15.589205
2168.756000	250.357719	14.502437	0.155623	32.874142	0.317268	15.585459
2168.776000	250.357719	14.503864	0.155622	32.877376	0.317266	15.586993
2168.796000	250.357719	14.502710	0.155623	32.874760	0.317267	15.585752
2168.816000	250.357719	14.501339	0.155624	32.871651	0.317269	15.584279
2168.856000	250.357719	14.504235	0.155622	32.878217	0.317265	15.587391
2168.876000	250.357719	14.509882	0.155618	32.891018	0.317258	15.593460
2168.896000	250.357719	14.503025	0.155623	32.875473	0.317267	15.586091
2168.916000	250.357719	14.504301	0.155622	32.878366	0.317265	15.587462
2168.936000	250.357719	14.506303	0.155621	32.882905	0.317263	15.589614
2168.956000	250.357719	14.507018	0.155620	32.884526	0.317262	15.590382
2168.956000	250.357719	14.508180	0.155619	32.887159	0.317260	15.591631
2168.976000	250.357719	14.508301	0.155619	32.887432	0.317260	15.591760
2168.996000	250.357719	14.506776	0.155620	32.883977	0.317262	15.590122
2169.016000	250.357719	14.506218	0.155621	32.882712	0.317263	15.589523
2169.036000	250.357719	14.504405	0.155622	32.878603	0.317265	15.587574
2169.056000	250.357719	14.506459	0.155621	32.883257	0.317262	15.589781
2169.096000	250.357719	14.502021	0.155623	32.873198	0.317268	15.585012
2169.116000	250.357719	14.500345	0.155625	32.869400	0.317270	15.583211
2169.136000	250.357719	14.501042	0.155624	32.870979	0.317269	15.583960
2169.156000	250.357719	14.504598	0.155622	32.879039	0.317265	15.587781
2169.176000	250.357719	14.505365	0.155621	32.880778	0.317264	15.588605
2169.176000	250.357719	14.502717	0.155623	32.874775	0.317267	15.585759
2169.196000	250.357719	14.502491	0.155623	32.874264	0.317267	15.585517
2169.216000	250.357719	14.503283	0.155623	32.876058	0.317266	15.586368
2169.236000	250.357719	14.505654	0.155621	32.881433	0.317263	15.588916
2169.256000	250.357719	14.507005	0.155620	32.884496	0.317262	15.590368
2169.276000	250.357719	14.506891	0.155620	32.884238	0.317262	15.590246
2169.296000	250.357719	14.505885	0.155621	32.881958	0.317263	15.589165
2169.336000	250.357719	14.506801	0.155620	32.884033	0.317262	15.590149
2169.356000	250.357719	14.494473	0.155628	32.856088	0.317278	15.576900
2169.376000	250.357719	14.508894	0.155619	32.888777	0.317259	15.592398
2169.376000	250.357719	14.501731	0.155624	32.872540	0.317268	15.584700
2169.396000	250.357719	14.502323	0.155623	32.873883	0.317268	15.585336
2169.416000	250.357719	14.500625	0.155624	32.870035	0.317270	15.583512
2169.436000	250.357719	14.501578	0.155624	32.872193	0.317269	15.584536
2169.456000	250.357719	14.499767	0.155625	32.868088	0.317271	15.582589
2169.476000	250.357719	14.499735	0.155625	32.868016	0.317271	15.582555
2169.496000	250.357719	14.493888	0.155629	32.854763	0.317279	15.576272
2169.536000	250.357719	14.504353	0.155622	32.878485	0.317265	15.587519
2169.536000	250.357719	14.503107	0.155623	32.875661	0.317267	15.586179
2169.576000	250.357719	14.504501	0.155622	32.878820	0.317265	15.587677
2169.596000	250.357719	14.499707	0.155625	32.867952	0.317271	15.582525
2169.596000	250.357719	14.499460	0.155625	32.867392	0.317271	15.582259
2169.616000	250.357719	14.495585	0.155628	32.858610	0.317276	15.578096
2169.636000	250.357719	14.500221	0.155625	32.869119	0.317270	15.583078
2169.656000	250.357719	14.502867	0.155623	32.875116	0.317267	15.585921
2169.676000	250.357719	14.507761	0.155620	32.886211	0.317261	15.591181
2169.716000	250.357719	14.509952	0.155618	32.891177	0.317258	15.593536
2169.716000	250.357719	14.499065	0.155625	32.866497	0.317272	15.581835
2169.756000	250.357719	14.499787	0.155625	32.868134	0.317271	15.582611
2169.756000	250.357719	14.496651	0.155627	32.861026	0.317275	15.579241
2169.796000	250.357719	14.490645	0.155631	32.847411	0.317283	15.572786
2169.816000	250.357719	14.489286	0.155632	32.844331	0.317285	15.571326
2169.816000	250.357719	14.499355	0.155625	32.867154	0.317272	15.582147
2169.836000	250.357719	14.499629	0.155625	32.867775	0.317271	15.582441
2169.856000	250.357719	14.495809	0.155628	32.859116	0.317276	15.578336
2169.876000	250.357719	14.496904	0.155627	32.861598	0.317275	15.579512
2169.896000	250.357719	14.500399	0.155625	32.869521	0.317270	15.583269
2169.916000	250.357719	14.500082	0.155625	32.868804	0.317271	15.582929
2169.936000	250.357719	14.503083	0.155623	32.875605	0.317267	15.586153
2169.976000	250.357719	14.500158	0.155625	32.868975	0.317270	15.583010
2169.996000	250.357719	14.497456	0.155626	32.862850	0.317274	15.580106
2170.016000	250.357719	14.503712	0.155622	32.877030	0.317266	15.586829
2170.016000	250.357719	14.504093	0.155622	32.877894	0.317265	15.587238
2170.036000	250.357719	14.501910	0.155624	32.872947	0.317268	15.584893
2170.056000	250.357719	14.502400	0.155623	32.874057	0.317268	15.585419
2170.076000	250.357719	14.492532	0.155630	32.851688	0.317280	15.574814
2170.096000	250.357719	14.499739	0.155625	32.868026	0.317271	15.582560
2170.136000	250.357719	14.496900	0.155627	32.861591	0.317275	15.579509
2170.156000	250.357719	14.503757	0.155622	32.877134	0.317266	15.586878
2170.176000	250.357719	14.502073	0.155623	32.873317	0.317268	15.585068
2170.196000	250.357719	14.503184	0.155623	32.875835	0.317267	15.586262
2170.216000	250.357719	14.505997	0.155621	32.882212	0.317263	15.589285
2170.236000	250.357719	14.499868	0.155625	32.868317	0.317271	15.582698
2170.236000	250.357719	14.502755	0.155623	32.874862	0.317267	15.585801
2170.256000	250.357719	14.497390	0.155627	32.862700	0.317274	15.580035
2170.276000	250.357719	14.497066	0.155627	32.861966	0.317274	15.579687
2170.296000	250.357719	14.497497	0.155626	32.862943	0.317274	15.580150
2170.316000	250.357800	14.498055	0.155626	32.864207	0.317273	15.580749
2170.356000	250.357719	14.498135	0.155626	32.864389	0.317273	15.580836
2170.376000	250.357719	14.496799	0.155627	32.861361	0.317275	15.579400
2170.396000	250.357719	14.495988	0.155627	32.859523	0.317276	15.578528
2170.416000	250.357719	14.499474	0.155625	32.867425	0.317271	15.582275
2170.436000	250.357719	14.495817	0.155628	32.859135	0.317276	15.578345
2170.456000	250.357719	14.500968	0.155624	32.870811	0.317269	15.583880
2170.456000	250.357719	14.499981	0.155625	32.868573	0.317271	15.582819
2170.476000	250.357800	14.495372	0.155628	32.858125	0.317277	15.577866
2170.496000	250.357719	14.500385	0.155625	32.869489	0.317270	15.583254
2170.516000	250.357719	14.497799	0.155626	32.863628	0.317274	15.580475
2170.536000	250.357719	14.499357	0.155625	32.867160	0.317272	15.582149
2170.576000	250.357719	14.494732	0.155628	32.856675	0.317277	15.577178
2170.596000	250.357719	14.501599	0.155624	32.872242	0.317269	15.584559
2170.616000	250.357719	14.499175	0.155625	32.866748	0.317272	15.581954
2170.616000	250.357719	14.494869	0.155628	32.856986	0.317277	15.577326
2170.656000	250.357719	14.501082	0.155624	32.871070	0.317269	15.584003
2170.656000	250.357719	14.499462	0.155625	32.867397	0.317271	15.582262
2170.676000	250.357719	14.497073	0.155627	32.861982	0.317274	15.579695
2170.696000	250.357719	14.496961	0.155627	32.861728	0.317275	15.579574
2170.716000	250.357719	14.495773	0.155628	32.859034	0.317276	15.578297
2170.736000	250.357719	14.496158	0.155627	32.859907	0.317276	15.578711
2170.776000	250.357719	14.490255	0.155631	32.846528	0.317283	15.572368
2170.796000	250.357719	14.493759	0.155629	32.854469	0.317279	15.576133
2170.796000	250.357719	14.495425	0.155628	32.858246	0.317277	15.577923
2170.836000	250.357719	14.498185	0.155626	32.864503	0.317273	15.580890
2170.856000	250.357719	14.497991	0.155626	32.864063	0.317273	15.580681
2170.876000	250.357800	14.499213	0.155625	32.866832	0.317272	15.581994
2170.876000	250.357800	14.501091	0.155624	32.871090	0.317269	15.584012
2170.896000	250.357719	14.497711	0.155626	32.863429	0.317274	15.580380
2170.916000	250.357719	14.500477	0.155624	32.869698	0.317270	15.583352
2170.936000	250.357719	14.497352	0.155627	32.862615	0.317274	15.579995
2170.956000	250.357719	14.490874	0.155631	32.847929	0.317282	15.573032
2170.976000	250.357719	14.491123	0.155631	32.848493	0.317282	15.573300
2170.996000	250.357719	14.496043	0.155627	32.859648	0.317276	15.578588
2171.036000	250.357719	14.489945	0.155631	32.845823	0.317284	15.572034
2171.056000	250.357719	14.494137	0.155629	32.855327	0.317278	15.576539
2171.076000	250.357719	14.498154	0.155626	32.864431	0.317273	15.580856
2171.096000	250.357719	14.494351	0.155628	32.855812	0.317278	15.576769
2171.096000	250.357719	14.490094	0.155631	32.846162	0.317283	15.572194
2171.116000	250.357719	14.500596	0.155624	32.869967	0.317270	15.583480
2171.136000	250.357719	14.497712	0.155626	32.863431	0.317274	15.580381
2171.156000	250.357719	14.497559	0.155626	32.863084	0.317274	15.580217
2171.176000	250.357719	14.491965	0.155630	32.850402	0.317281	15.574204
2171.196000	250.357719	14.494689	0.155628	32.856578	0.317278	15.577133
2171.216000	250.357719	14.497336	0.155627	32.862578	0.317274	15.579977
2171.256000	250.357719	14.496888	0.155627	32.861562	0.317275	15.579495
2171.276000	250.357719	14.495887	0.155627	32.859293	0.317276	15.578420
2171.296000	250.357719	14.493333	0.155629	32.853504	0.317279	15.575675
2171.296000	250.357719	14.499763	0.155625	32.868080	0.317271	15.582585
2171.316000	250.357719	14.494174	0.155629	32.855409	0.317278	15.576578
2171.336000	250.357719	14.489325	0.155632	32.844418	0.317284	15.571367
2171.356000	250.357719	14.490846	0.155631	32.847866	0.317283	15.573002
2171.376000	250.357719	14.493682	0.155629	32.854296	0.317279	15.576051
2171.396000	250.357719	14.492336	0.155630	32.851243	0.317281	15.574603
2171.436000	250.357719	14.491670	0.155630	32.849735	0.317281	15.573888
2171.436000	250.357719	14.493395	0.155629	32.853645	0.317279	15.575742
2171.476000	250.357719	14.493934	0.155629	32.854866	0.317279	15.576321
2171.496000	250.357719	14.491754	0.155630	32.849925	0.317281	15.573978
2171.516000	250.357719	14.494175	0.155629	32.855413	0.317278	15.576580
2171.516000	250.357719	14.494152	0.155629	32.855360	0.317278	15.576555
2171.536000	250.357719	14.492739	0.155630	32.852157	0.317280	15.575037
2171.556000	250.357719	14.494841	0.155628	32.856922	0.317277	15.577296
2171.576000	250.357719	14.498390	0.155626	32.864966	0.317273	15.581109
2171.596000	250.357719	14.493163	0.155629	32.853119	0.317280	15.575493
2171.616000	250.357719	14.497801	0.155626	32.863633	0.317274	15.580477
2171.636000	250.357719	14.493123	0.155629	32.853028	0.317280	15.575450
2171.676000	250.357719	14.494151	0.155629	32.855358	0.317278	15.576554
2171.696000	250.357719	14.494679	0.155628	32.856556	0.317278	15.577122
2171.716000	250.357719	14.491815	0.155630	32.850062	0.317281	15.574043
2171.736000	250.357719	14.492702	0.155630	32.852073	0.317280	15.574997
2171.736000	250.357719	14.494529	0.155628	32.856216	0.317278	15.576961
2171.756000	250.357719	14.495110	0.155628	32.857531	0.317277	15.577584
2171.776000	250.357719	14.501389	0.155624	32.871766	0.317269	15.584333
2171.796000	250.357719	14.495701	0.155628	32.858872	0.317276	15.578220
2171.816000	250.357719	14.489790	0.155631	32.845473	0.317284	15.571867
2171.856000	250.357719	14.491108	0.155631	32.848460	0.317282	15.573283
2171.856000	250.357719	14.497443	0.155626	32.862820	0.317274	15.580092
2171.876000	250.357719	14.495107	0.155628	32.857526	0.317277	15.577582
2171.896000	250.357719	14.491095	0.155631	32.848431	0.317282	15.573270
2171.936000	250.357719	14.490681	0.155631	32.847492	0.317283	15.572825
2171.936000	250.357719	14.491707	0.155630	32.849818	0.317281	15.573928
2171.956000	250.357719	14.491085	0.155631	32.848409	0.317282	15.573259
2171.976000	250.357719	14.495016	0.155628	32.857318	0.317277	15.577483
2171.996000	250.357719	14.495183	0.155628	32.857698	0.317277	15.577663
2172.016000	250.357719	14.491570	0.155630	32.849508	0.317282	15.573781
2172.056000	250.357719	14.491058	0.155631	32.848347	0.317282	15.573230
2172.056000	250.357719	14.490904	0.155631	32.847998	0.317282	15.573065
2172.076000	250.357719	14.488920	0.155632	32.843500	0.317285	15.570932
2172.116000	250.357719	14.490525	0.155631	32.847138	0.317283	15.572657
2172.136000	250.357719	14.487846	0.155633	32.841066	0.317286	15.569778
2172.156000	250.357719	14.495999	0.155627	32.859548	0.317276	15.578540
2172.156000	250.357719	14.493708	0.155629	32.854355	0.317279	15.576078
2172.176000	250.357719	14.493228	0.155629	32.853266	0.317279	15.575562
2172.196000	250.357719	14.494547	0.155628	32.856256	0.317278	15.576980
2172.216000	250.357719	14.488314	0.155632	32.842128	0.317286	15.570282
2172.236000	250.357719	14.494595	0.155628	32.856364	0.317278	15.577031
2172.276000	250.357719	14.495278	0.155628	32.857913	0.317277	15.577765
2172.276000	250.357719	14.489476	0.155632	32.844760	0.317284	15.571530
2172.316000	250.357719	14.488765	0.155632	32.843150	0.317285	15.570766
2172.336000	250.357719	14.488823	0.155632	32.843282	0.317285	15.570829
2172.356000	250.357719	14.494687	0.155628	32.856574	0.317278	15.577131
2172.376000	250.357719	14.487694	0.155633	32.840722	0.317287	15.569615
2172.376000	250.357719	14.490628	0.155631	32.847372	0.317283	15.572768
2172.396000	250.357719	14.499484	0.155625	32.867447	0.317271	15.582285
2172.416000	250.357719	14.491655	0.155630	32.849700	0.317281	15.573872
2172.436000	250.357719	14.494230	0.155629	32.855537	0.317278	15.576639
2172.456000	250.357719	14.489621	0.155632	32.845090	0.317284	15.571686
2172.496000	250.357719	14.495583	0.155628	32.858604	0.317276	15.578093
2172.496000	250.357719	14.489981	0.155631	32.845906	0.317284	15.572073
2172.536000	250.357719	14.492329	0.155630	32.851229	0.317281	15.574597
2172.556000	250.357719	14.490871	0.155631	32.847924	0.317282	15.573030
2172.576000	250.357800	14.488977	0.155632	32.843630	0.317285	15.570994
2172.576000	250.357800	14.485030	0.155635	32.834684	0.317290	15.566752
2172.596000	250.357719	14.489047	0.155632	32.843788	0.317285	15.571069
2172.616000	250.357719	14.497100	0.155627	32.862044	0.317274	15.579724
2172.636000	250.357719	14.491436	0.155630	32.849204	0.317282	15.573636
2172.656000	250.357719	14.487764	0.155633	32.840881	0.317287	15.569690
2172.676000	250.357719	14.487626	0.155633	32.840568	0.317287	15.569542
2172.716000	250.357719	14.499153	0.155625	32.866697	0.317272	15.581930
2172.716000	250.357719	14.484522	0.155635	32.833530	0.317291	15.566206
2172.756000	250.357719	14.485072	0.155635	32.834777	0.317290	15.566797
2172.776000	250.357719	14.486117	0.155634	32.837147	0.317289	15.567920
2172.796000	250.357719	14.487592	0.155633	32.840490	0.317287	15.569505
2172.796000	250.357719	14.485820	0.155634	32.836473	0.317289	15.567601
2172.816000	250.357719	14.483403	0.155636	32.830994	0.317292	15.565003
2172.836000	250.357719	14.485570	0.155634	32.835906	0.317289	15.567332
2172.856000	250.357719	14.482829	0.155636	32.829694	0.317293	15.564387
2172.876000	250.357719	14.481173	0.155637	32.825940	0.317295	15.562607
2172.896000	250.357800	14.483521	0.155636	32.831263	0.317292	15.565131
2172.936000	250.357719	14.485001	0.155635	32.834617	0.317290	15.566721
2172.956000	250.357800	14.485860	0.155634	32.836563	0.317289	15.567644
2172.976000	250.357719	14.488379	0.155632	32.842274	0.317286	15.570351
2172.996000	250.357719	14.484540	0.155635	32.833571	0.317291	15.566225
2173.016000	250.357719	14.487409	0.155633	32.840076	0.317287	15.569309
2173.016000	250.357719	14.489471	0.155632	32.844749	0.317284	15.571524
2173.036000	250.357719	14.484685	0.155635	32.833900	0.317290	15.566381
2173.056000	250.357719	14.482866	0.155636	32.829778	0.317293	15.564427
2173.076000	250.357719	14.484965	0.155635	32.834536	0.317290	15.566682
2173.096000	250.357719	14.481891	0.155637	32.827567	0.317294	15.563379
2173.136000	250.357719	14.489500	0.155632	32.844815	0.317284	15.571556
2173.136000	250.357719	14.492607	0.155630	32.851858	0.317280	15.574895
2173.176000	250.357719	14.489895	0.155631	32.845711	0.317284	15.571980
2173.196000	250.357719	14.487286	0.155633	32.839796	0.317287	15.569176
2173.216000	250.357800	14.489827	0.155631	32.845556	0.317284	15.571907
2173.216000	250.357800	14.485418	0.155634	32.835562	0.317290	15.567169
2173.236000	250.357800	14.489040	0.155632	32.843772	0.317285	15.571061
2173.256000	250.357719	14.485432	0.155634	32.835594	0.317290	15.567184
2173.276000	250.357719	14.493640	0.155629	32.854199	0.317279	15.576005
2173.296000	250.357719	14.490849	0.155631	32.847874	0.317283	15.573006
2173.316000	250.357800	14.488184	0.155633	32.841832	0.317286	15.570141
2173.356000	250.357719	14.487189	0.155633	32.839577	0.317287	15.569072
2173.376000	250.357800	14.483747	0.155635	32.831774	0.317292	15.565373
2173.396000	250.357719	14.487099	0.155633	32.839374	0.317287	15.568976
2173.396000	250.357719	14.486830	0.155633	32.838763	0.317288	15.568686
2173.436000	250.357800	14.477445	0.155640	32.817489	0.317300	15.558600
2173.436000	250.357800	14.482526	0.155636	32.829006	0.317293	15.564061
2173.456000	250.357719	14.484840	0.155635	32.834253	0.317290	15.566548
2173.476000	250.357719	14.484059	0.155635	32.832482	0.317291	15.565709
2173.496000	250.357719	14.481754	0.155637	32.827256	0.317294	15.563231
2173.516000	250.357719	14.486425	0.155634	32.837844	0.317288	15.568251
2173.536000	250.357719	14.483837	0.155635	32.831978	0.317292	15.565469
2173.576000	250.357719	14.478593	0.155639	32.820092	0.317298	15.559835
2173.596000	250.357719	14.480928	0.155637	32.825384	0.317295	15.562343
2173.616000	250.357800	14.478155	0.155639	32.819098	0.317299	15.559363
2173.636000	250.357800	14.484694	0.155635	32.833921	0.317291	15.566391
2173.656000	250.357719	14.477396	0.155640	32.817378	0.317300	15.558548
2173.656000	250.357719	14.482782	0.155636	32.829587	0.317293	15.564336
2173.676000	250.357719	14.480588	0.155637	32.824613	0.317296	15.561978
2173.696000	250.357719	14.482387	0.155636	32.828692	0.317293	15.563912
2173.716000	250.357719	14.485668	0.155634	32.836129	0.317289	15.567438
2173.736000	250.357719	14.484850	0.155635	32.834276	0.317290	15.566559
2173.776000	250.357719	14.481045	0.155637	32.825649	0.317295	15.562469
2173.776000	250.357719	14.478918	0.155639	32.820828	0.317298	15.560183
2173.816000	250.357719	14.485833	0.155634	32.836503	0.317289	15.567615
2173.836000	250.357719	14.475469	0.155641	32.813009	0.317302	15.556477
2173.856000	250.357719	14.483349	0.155636	32.830871	0.317292	15.564945
2173.856000	250.357719	14.483801	0.155635	32.831896	0.317292	15.565431
2173.876000	250.357719	14.487331	0.155633	32.839898	0.317287	15.569225
2173.896000	250.357719	14.484911	0.155635	32.834412	0.317290	15.566624
2173.916000	250.357800	14.484146	0.155635	32.832678	0.317291	15.565802
2173.936000	250.357800	14.482330	0.155636	32.828563	0.317294	15.563851
2173.956000	250.357800	14.482950	0.155636	32.829968	0.317293	15.564517
2173.976000	250.357800	14.490417	0.155631	32.846895	0.317283	15.572542
2173.996000	250.357719	14.486234	0.155634	32.837411	0.317288	15.568046
2174.036000	250.357800	14.488153	0.155633	32.841762	0.317286	15.570108
2174.056000	250.357800	14.479912	0.155638	32.823082	0.317297	15.561252
2174.076000	250.357800	14.485749	0.155634	32.836313	0.317289	15.567525
2174.076000	250.357800	14.481339	0.155637	32.826315	0.317295	15.562785
2174.096000	250.357800	14.481761	0.155637	32.827272	0.317294	15.563239
2174.116000	250.357800	14.480615	0.155638	32.824676	0.317296	15.562008
2174.136000	250.357800	14.478862	0.155639	32.820701	0.317298	15.560123
2174.156000	250.357800	14.485858	0.155634	32.836560	0.317289	15.567642
2174.196000	250.357800	14.479168	0.155638	32.821395	0.317298	15.560452
2174.216000	250.357800	14.479943	0.155638	32.823152	0.317297	15.561285
2174.236000	250.357800	14.477327	0.155640	32.817221	0.317300	15.558473
2174.256000	250.357800	14.479218	0.155638	32.821509	0.317298	15.560506
2174.276000	250.357800	14.483131	0.155636	32.830379	0.317293	15.564712
2174.296000	250.357800	14.483977	0.155635	32.832297	0.317292	15.565621
2174.296000	250.357800	14.479025	0.155639	32.821071	0.317298	15.560299
2174.316000	250.357800	14.479649	0.155638	32.822486	0.317297	15.560970
2174.336000	250.357800	14.485193	0.155635	32.835051	0.317290	15.566927
2174.356000	250.357800	14.481232	0.155637	32.826073	0.317295	15.562670
2174.376000	250.357800	14.481849	0.155637	32.827473	0.317294	15.563334
2174.416000	250.357800	14.478096	0.155639	32.818965	0.317299	15.559300
2174.436000	250.357800	14.476806	0.155640	32.816040	0.317301	15.557913
2174.456000	250.357800	14.478355	0.155639	32.819553	0.317299	15.559579
2174.456000	250.357800	14.475134	0.155641	32.812250	0.317303	15.556117
2174.496000	250.357800	14.482644	0.155636	32.829274	0.317293	15.564188
2174.496000	250.357800	14.481472	0.155637	32.826617	0.317295	15.562928
2174.516000	250.357800	14.477481	0.155640	32.817570	0.317300	15.558639
2174.536000	250.357800	14.481461	0.155637	32.826593	0.317295	15.562916
2174.556000	250.357800	14.478696	0.155639	32.820324	0.317298	15.559945
2174.576000	250.357800	14.478426	0.155639	32.819713	0.317299	15.559655
2174.596000	250.357800	14.481465	0.155637	32.826603	0.317295	15.562921
2174.636000	250.357800	14.477096	0.155640	32.816699	0.317300	15.558226
2174.656000	250.357800	14.473220	0.155642	32.807913	0.317305	15.554061
2174.676000	250.357800	14.476070	0.155640	32.814372	0.317302	15.557123
2174.696000	250.357800	14.476456	0.155640	32.815248	0.317301	15.557538
2174.716000	250.357800	14.478577	0.155639	32.820055	0.317298	15.559817
2174.716000	250.357800	14.477156	0.155640	32.816833	0.317300	15.558290
2174.736000	250.357800	14.474984	0.155641	32.811911	0.317303	15.555956
2174.756000	250.357800	14.475512	0.155641	32.813108	0.317302	15.556523
2174.776000	250.357800	14.477942	0.155639	32.818615	0.317299	15.559134
2174.796000	250.357800	14.481263	0.155637	32.826144	0.317295	15.562704
2174.816000	250.357800	14.478024	0.155639	32.818801	0.317299	15.559222
2174.836000	250.357800	14.466622	0.155647	32.792955	0.317314	15.546969
2174.876000	250.357800	14.464568	0.155648	32.788299	0.317317	15.544762
2174.896000	250.357800	14.458080	0.155652	32.773592	0.317325	15.537789
2174.916000	250.357800	14.447824	0.155659	32.750345	0.317338	15.526768
2174.936000	250.357800	14.445857	0.155660	32.745885	0.317341	15.524653
2174.936000	250.357800	14.447314	0.155659	32.749188	0.317339	15.526219
2174.956000	250.357800	14.441595	0.155663	32.736225	0.317346	15.520074
2174.976000	250.357800	14.445569	0.155660	32.745233	0.317341	15.524344
2174.996000	250.357800	14.439469	0.155664	32.731404	0.317349	15.517788
2175.016000	250.357800	14.451249	0.155657	32.758107	0.317334	15.530448
2175.056000	250.357800	14.439216	0.155665	32.730831	0.317349	15.517516
2175.076000	250.357800	14.424808	0.155674	32.698171	0.317368	15.502033
2175.096000	250.357800	14.433474	0.155668	32.717815	0.317357	15.511345
2175.116000	250.357800	14.425387	0.155674	32.699485	0.317367	15.502655
2175.136000	250.357800	14.425553	0.155673	32.699860	0.317367	15.502833
2175.136000	250.357800	14.429185	0.155671	32.708093	0.317362	15.506736
2175.156000	250.357800	14.432619	0.155669	32.715877	0.317358	15.510427
2175.176000	250.357800	14.429516	0.155671	32.708843	0.317362	15.507092
2175.196000	250.357800	14.428029	0.155672	32.705472	0.317364	15.505494
2175.216000	250.357800	14.422864	0.155675	32.693764	0.317371	15.499943
2175.236000	250.357800	14.425234	0.155674	32.699137	0.317367	15.502490
2175.256000	250.357800	14.424897	0.155674	32.698374	0.317368	15.502128
2175.296000	250.357800	14.430182	0.155670	32.710354	0.317361	15.507808
2175.316000	250.357800	14.424498	0.155674	32.697470	0.317368	15.501700
2175.336000	250.357800	14.425343	0.155674	32.699384	0.317367	15.502608
2175.356000	250.357800	14.420384	0.155677	32.688144	0.317374	15.497279
2175.356000	250.357800	14.420797	0.155677	32.689079	0.317373	15.497722
2175.376000	250.357800	14.422385	0.155676	32.692680	0.317371	15.499429
2175.396000	250.357800	14.424845	0.155674	32.698256	0.317368	15.502073
2175.416000	250.357800	14.422992	0.155675	32.694054	0.317370	15.500081
2175.436000	250.357800	14.421462	0.155676	32.690587	0.317372	15.498437
2175.456000	250.357800	14.422156	0.155676	32.692160	0.317371	15.499183
2175.495000	250.357800	14.422370	0.155676	32.692646	0.317371	15.499413
2175.515000	250.357800	14.420774	0.155677	32.689027	0.317373	15.497697
2175.535000	250.357800	14.421112	0.155676	32.689794	0.317373	15.498061
2175.555000	250.357800	14.416624	0.155679	32.679620	0.317379	15.493238
2175.575000	250.357800	14.417702	0.155679	32.682064	0.317377	15.494396
2175.575000	250.357800	14.421087	0.155676	32.689736	0.317373	15.498034
2175.595000	250.357800	14.415266	0.155680	32.676541	0.317380	15.491778
2175.615000	250.357800	14.416962	0.155679	32.680387	0.317378	15.493601
2175.635000	250.357800	14.416619	0.155679	32.679609	0.317379	15.493232
2175.655000	250.357800	14.410144	0.155683	32.664931	0.317387	15.486274
2175.695000	250.357800	14.417290	0.155679	32.681130	0.317378	15.493953
2175.715000	250.357800	14.411796	0.155682	32.668676	0.317385	15.488049
2175.735000	250.357800	14.419858	0.155677	32.686952	0.317374	15.496713
2175.755000	250.357800	14.417172	0.155679	32.680862	0.317378	15.493826
2175.775000	250.357800	14.415394	0.155680	32.676832	0.317380	15.491916
2175.775000	250.357800	14.419602	0.155677	32.686370	0.317375	15.496437
2175.795000	250.357800	14.415915	0.155680	32.678012	0.317379	15.492475
2175.815000	250.357800	14.412302	0.155682	32.669824	0.317384	15.488593
2175.835000	250.357800	14.413762	0.155681	32.673133	0.317382	15.490162
2175.855000	250.357800	14.411733	0.155682	32.668534	0.317385	15.487982
2175.875000	250.357800	14.415185	0.155680	32.676359	0.317380	15.491692
2175.915000	250.357800	14.414947	0.155680	32.675819	0.317381	15.491435
2175.935000	250.357800	14.414663	0.155681	32.675175	0.317381	15.491130
2175.955000	250.357800	14.414024	0.155681	32.673726	0.317382	15.490443
2175.975000	250.357800	14.410917	0.155683	32.666683	0.317386	15.487104
2175.995000	250.357800	14.415370	0.155680	32.676777	0.317380	15.491889
2175.995000	250.357800	14.416895	0.155679	32.680235	0.317378	15.493529
2176.015000	250.357800	14.419249	0.155678	32.685571	0.317375	15.496059
2176.035000	250.357800	14.416938	0.155679	32.680331	0.317378	15.493574
2176.055000	250.357800	14.417116	0.155679	32.680734	0.317378	15.493766
2176.095000	250.357800	14.420853	0.155677	32.689206	0.317373	15.497782
2176.095000	250.357800	14.414809	0.155680	32.675505	0.317381	15.491287
2176.135000	250.357800	14.414355	0.155681	32.674476	0.317382	15.490799
2176.155000	250.357800	14.415884	0.155680	32.677942	0.317380	15.492442
2176.175000	250.357800	14.420010	0.155677	32.687295	0.317374	15.496876
2176.195000	250.357800	14.422202	0.155676	32.692264	0.317371	15.499232
2176.215000	250.357800	14.413029	0.155682	32.671471	0.317383	15.489374
2176.215000	250.357800	14.412823	0.155682	32.671003	0.317383	15.489152
2176.235000	250.357800	14.411496	0.155683	32.667995	0.317385	15.487726
2176.255000	250.357800	14.401664	0.155689	32.645708	0.317398	15.477160
2176.295000	250.357800	14.412040	0.155682	32.669230	0.317385	15.488312
2176.315000	250.357800	14.416678	0.155679	32.679743	0.317379	15.493296
2176.335000	250.357800	14.412761	0.155682	32.670864	0.317384	15.489087
2176.335000	250.357800	14.405446	0.155687	32.654283	0.317393	15.481225
2176.375000	250.357800	14.404576	0.155687	32.652309	0.317394	15.480290
2176.395000	250.357800	14.401709	0.155689	32.645810	0.317398	15.477208
2176.415000	250.357800	14.402581	0.155688	32.647787	0.317397	15.478146
2176.415000	250.357800	14.402721	0.155688	32.648104	0.317397	15.478296
2176.435000	250.357800	14.404246	0.155687	32.651562	0.317395	15.479935
2176.455000	250.357800	14.404035	0.155687	32.651082	0.317395	15.479708
2176.475000	250.357800	14.403503	0.155688	32.649876	0.317396	15.479136
2176.515000	250.357800	14.407005	0.155686	32.657816	0.317391	15.482900
2176.515000	250.357800	14.400516	0.155690	32.643106	0.317399	15.475926
2176.555000	250.357800	14.405245	0.155687	32.653826	0.317393	15.481009
2176.555000	250.357800	14.411578	0.155683	32.668182	0.317385	15.487815
2176.595000	250.357800	14.407058	0.155686	32.657935	0.317391	15.482957
2176.615000	250.357800	14.413788	0.155681	32.673192	0.317382	15.490190
2176.635000	250.357800	14.401566	0.155689	32.645486	0.317398	15.477055
2176.635000	250.357800	14.404330	0.155687	32.651751	0.317394	15.480025
2176.655000	250.357800	14.411262	0.155683	32.667465	0.317386	15.487475
2176.675000	250.357800	14.411308	0.155683	32.667570	0.317385	15.487525
2176.695000	250.357800	14.402562	0.155688	32.647744	0.317397	15.478126
2176.735000	250.357800	14.405647	0.155686	32.654738	0.317393	15.481441
2176.755000	250.357800	14.409912	0.155684	32.664405	0.317387	15.486024
2176.775000	250.357800	14.408611	0.155684	32.661456	0.317389	15.484626
2176.795000	250.357800	14.400216	0.155690	32.642425	0.317400	15.475604
2176.815000	250.357800	14.404344	0.155687	32.651784	0.317394	15.480041
2176.835000	250.357800	14.406364	0.155686	32.656362	0.317392	15.482211
2176.855000	250.357800	14.411392	0.155683	32.667761	0.317385	15.487615
2176.855000	250.357800	14.405577	0.155686	32.654578	0.317393	15.481365
2176.875000	250.357800	14.404246	0.155687	32.651561	0.317395	15.479935
2176.895000	250.357800	14.408696	0.155684	32.661648	0.317389	15.484717
2176.915000	250.357800	14.403806	0.155688	32.650563	0.317395	15.479462
2176.955000	250.357800	14.406869	0.155686	32.657507	0.317391	15.482754
2176.975000	250.357800	14.405715	0.155686	32.654892	0.317393	15.481514
2176.995000	250.357800	14.407233	0.155685	32.658332	0.317391	15.483145
2177.015000	250.357800	14.405520	0.155687	32.654449	0.317393	15.481304
2177.035000	250.357800	14.408828	0.155684	32.661948	0.317389	15.484859
2177.055000	250.357800	14.406012	0.155686	32.655565	0.317392	15.481833
2177.055000	250.357800	14.405595	0.155686	32.654620	0.317393	15.481385
2177.075000	250.357800	14.402914	0.155688	32.648543	0.317396	15.478504
2177.095000	250.357800	14.401903	0.155689	32.646250	0.317398	15.477417
2177.115000	250.357800	14.408644	0.155684	32.661530	0.317389	15.484661
2177.155000	250.357800	14.401477	0.155689	32.645284	0.317398	15.476959
2177.155000	250.357800	14.400165	0.155690	32.642312	0.317400	15.475550
2177.195000	250.357800	14.398505	0.155691	32.638547	0.317402	15.473765
2177.215000	250.357800	14.402821	0.155688	32.648331	0.317396	15.478403
2177.235000	250.357800	14.398733	0.155691	32.639064	0.317402	15.474010
2177.255000	250.357800	14.390052	0.155697	32.619386	0.317413	15.464681
2177.275000	250.357800	14.387506	0.155698	32.613615	0.317416	15.461945
2177.275000	250.357800	14.392284	0.155695	32.624445	0.317410	15.467079
2177.295000	250.357800	14.384105	0.155700	32.605905	0.317421	15.458290
2177.315000	250.357800	14.390377	0.155696	32.620123	0.317413	15.465030
2177.355000	250.357800	14.392613	0.155695	32.625191	0.317410	15.467433
2177.375000	250.357800	14.394726	0.155694	32.629981	0.317407	15.469704
2177.375000	250.357800	14.388997	0.155697	32.616996	0.317414	15.463548
2177.395000	250.357800	14.399776	0.155690	32.641429	0.317400	15.475131
2177.435000	250.357800	14.394266	0.155694	32.628939	0.317407	15.469210
2177.455000	250.357800	14.389888	0.155697	32.619014	0.317413	15.464505
2177.475000	250.357800	14.391223	0.155696	32.622041	0.317411	15.465940
2177.495000	250.357800	14.391581	0.155696	32.622852	0.317411	15.466324
2177.495000	250.357800	14.391178	0.155696	32.621939	0.317411	15.465891
2177.515000	250.357800	14.396947	0.155692	32.635016	0.317404	15.472091
2177.535000	250.357800	14.394017	0.155694	32.628375	0.317408	15.468943
2177.555000	250.357800	14.392689	0.155695	32.625365	0.317410	15.467516
2177.575000	250.357800	14.396076	0.155693	32.633043	0.317405	15.471155
2177.615000	250.357800	14.395381	0.155693	32.631467	0.317406	15.470408
2177.635000	250.357800	14.399756	0.155690	32.641383	0.317400	15.475109
2177.655000	250.357800	14.396672	0.155692	32.634393	0.317404	15.471796
2177.675000	250.357800	14.393372	0.155694	32.626912	0.317409	15.468249
2177.695000	250.357800	14.395671	0.155693	32.632125	0.317406	15.470720
2177.695000	250.357800	14.396323	0.155693	32.633602	0.317405	15.471421
2177.715000	250.357800	14.390259	0.155696	32.619856	0.317413	15.464904
2177.735000	250.357800	14.390397	0.155696	32.620170	0.317412	15.465052
2177.755000	250.357800	14.393374	0.155694	32.626918	0.317409	15.468252
2177.775000	250.357800	14.393093	0.155695	32.626280	0.317409	15.467949
2177.795000	250.357800	14.389912	0.155697	32.619070	0.317413	15.464531
2177.835000	250.357800	14.381514	0.155702	32.600033	0.317424	15.455506
2177.835000	250.357800	14.386012	0.155699	32.610230	0.317418	15.460340
2177.875000	250.357800	14.389826	0.155697	32.618875	0.317413	15.464439
2177.895000	250.357800	14.386440	0.155699	32.611198	0.317418	15.460799
2177.915000	250.357800	14.382865	0.155701	32.603096	0.317422	15.456958
2177.915000	250.357800	14.390062	0.155697	32.619409	0.317413	15.464692
2177.935000	250.357800	14.386415	0.155699	32.611142	0.317418	15.460772
2177.955000	250.357800	14.384662	0.155700	32.607168	0.317420	15.458888
2177.975000	250.357800	14.383542	0.155701	32.604630	0.317421	15.457685
2177.995000	250.357800	14.388791	0.155697	32.616529	0.317415	15.463326
2178.035000	250.357800	14.383361	0.155701	32.604220	0.317422	15.457491
2178.055000	250.357800	14.382778	0.155701	32.602897	0.317422	15.456864
2178.055000	250.357800	14.382940	0.155701	32.603266	0.317422	15.457038
2178.095000	250.357800	14.381264	0.155702	32.599466	0.317424	15.455237
2178.115000	250.357800	14.388181	0.155698	32.615146	0.317415	15.462671
2178.135000	250.357800	14.386794	0.155699	32.612001	0.317417	15.461180
2178.135000	250.357800	14.389300	0.155697	32.617683	0.317414	15.463873
2178.155000	250.357800	14.390540	0.155696	32.620493	0.317412	15.465206
2178.175000	250.357800	14.388138	0.155698	32.615049	0.317415	15.462625
2178.195000	250.357800	14.393901	0.155694	32.628112	0.317408	15.468818
2178.235000	250.357800	14.388537	0.155698	32.615953	0.317415	15.463053
2178.255000	250.357800	14.388893	0.155697	32.616760	0.317414	15.463436
2178.275000	250.357800	14.390340	0.155696	32.620040	0.317413	15.464991
2178.295000	250.357800	14.394227	0.155694	32.628851	0.317408	15.469168
2178.315000	250.357800	14.393375	0.155694	32.626920	0.317409	15.468253
2178.335000	250.357800	14.390481	0.155696	32.620359	0.317412	15.465142
2178.335000	250.357800	14.389201	0.155697	32.617457	0.317414	15.463766
2178.355000	250.357800	14.395353	0.155693	32.631404	0.317406	15.470379
2178.375000	250.357800	14.387648	0.155698	32.613938	0.317416	15.462098
2178.395000	250.357800	14.390862	0.155696	32.621223	0.317412	15.465552
2178.435000	250.357800	14.386772	0.155699	32.611951	0.317417	15.461156
2178.455000	250.357800	14.388747	0.155697	32.616429	0.317415	15.463279
2178.475000	250.357800	14.383734	0.155701	32.605065	0.317421	15.457891
2178.495000	250.357800	14.390090	0.155697	32.619473	0.317413	15.464722
2178.515000	250.357800	14.384102	0.155700	32.605898	0.317421	15.458286
2178.535000	250.357800	14.388330	0.155698	32.615484	0.317415	15.462831
2178.555000	250.357800	14.386391	0.155699	32.611088	0.317418	15.460747
2178.555000	250.357800	14.386749	0.155699	32.611900	0.317417	15.461132
2178.575000	250.357800	14.383644	0.155701	32.604862	0.317421	15.457795
2178.595000	250.357800	14.384867	0.155700	32.607633	0.317420	15.459109
2178.615000	250.357800	14.383191	0.155701	32.603835	0.317422	15.457308
2178.635000	250.357800	14.385609	0.155699	32.609316	0.317419	15.459907
2178.655000	250.357800	14.388613	0.155698	32.616124	0.317415	15.463134
2178.695000	250.357800	14.385400	0.155700	32.608841	0.317419	15.459682
2178.715000	250.357800	14.386333	0.155699	32.610956	0.317418	15.460684
2178.735000	250.357800	14.389103	0.155697	32.617235	0.317414	15.463661
2178.755000	250.357800	14.382109	0.155702	32.601382	0.317423	15.456145
2178.775000	250.357800	14.389635	0.155697	32.618441	0.317413	15.464233
2178.775000	250.357800	14.385463	0.155700	32.608985	0.317419	15.459750
2178.795000	250.357800	14.381538	0.155702	32.600087	0.317424	15.455531
2178.815000	250.357800	14.379625	0.155703	32.595750	0.317426	15.453475
2178.835000	250.357800	14.382210	0.155702	32.601611	0.317423	15.456254
2178.855000	250.357800	14.382298	0.155702	32.601809	0.317423	15.456348
2178.895000	250.357800	14.384890	0.155700	32.607686	0.317420	15.459134
2178.915000	250.357800	14.381466	0.155702	32.599923	0.317424	15.455454
2178.935000	250.357800	14.385705	0.155699	32.609532	0.317419	15.460009
2178.955000	250.357800	14.383535	0.155701	32.604613	0.317421	15.457677
2178.975000	250.357800	14.378584	0.155704	32.593391	0.317428	15.452357
2178.975000	250.357800	14.383875	0.155701	32.605384	0.317421	15.458043
2178.995000	250.357800	14.383194	0.155701	32.603840	0.317422	15.457311
2179.015000	250.357800	14.381383	0.155702	32.599736	0.317424	15.455365
2179.035000	250.357800	14.375730	0.155706	32.586921	0.317431	15.449289
2179.075000	250.357800	14.380483	0.155703	32.597697	0.317425	15.454398
2179.075000	250.357800	14.380880	0.155703	32.598597	0.317425	15.454825
2179.115000	250.357800	14.382762	0.155701	32.602861	0.317422	15.456847
2179.135000	250.357800	14.383707	0.155701	32.605003	0.317421	15.457862
2179.155000	250.357800	14.382608	0.155701	32.602513	0.317423	15.456682
2179.175000	250.357800	14.378534	0.155704	32.593278	0.317428	15.452303
2179.195000	250.357800	14.386796	0.155699	32.612007	0.317417	15.461182
2179.195000	250.357800	14.384986	0.155700	32.607902	0.317419	15.459237
2179.215000	250.357800	14.381550	0.155702	32.600113	0.317424	15.455544
2179.235000	250.357800	14.381080	0.155702	32.599048	0.317425	15.455039
2179.255000	250.357800	14.380415	0.155703	32.597541	0.317425	15.454324
2179.275000	250.357800	14.378017	0.155704	32.592105	0.317428	15.451747
2179.295000	250.357800	14.385017	0.155700	32.607974	0.317419	15.459271
2179.335000	250.357800	14.379029	0.155704	32.594399	0.317427	15.452834
2179.355000	250.357800	14.381840	0.155702	32.600771	0.317424	15.455856
2179.375000	250.357800	14.380891	0.155703	32.598619	0.317425	15.454836
2179.395000	250.357800	14.388582	0.155698	32.616055	0.317415	15.463102
2179.415000	250.357800	14.381504	0.155702	32.600011	0.317424	15.455495
2179.415000	250.357800	14.375427	0.155706	32.586235	0.317432	15.448964
2179.435000	250.357800	14.379642	0.155703	32.595789	0.317426	15.453494
2179.455000	250.357800	14.376982	0.155705	32.589760	0.317430	15.450635
2179.475000	250.357800	14.375835	0.155706	32.587160	0.317431	15.449403
2179.515000	250.357800	14.373954	0.155707	32.582896	0.317434	15.447381
2179.535000	250.357800	14.378336	0.155704	32.592829	0.317428	15.452090
2179.555000	250.357800	14.376404	0.155706	32.588450	0.317431	15.450015
2179.575000	250.357800	14.375228	0.155706	32.585783	0.317432	15.448750
2179.595000	250.357800	14.378089	0.155704	32.592270	0.317428	15.451825
2179.615000	250.357800	14.377925	0.155705	32.591897	0.317429	15.451648
2179.615000	250.357800	14.378727	0.155704	32.593716	0.317428	15.452511
2179.635000	250.357800	14.380339	0.155703	32.597369	0.317425	15.454243
2179.655000	250.357800	14.379226	0.155704	32.594846	0.317427	15.453047
2179.675000	250.357800	14.377955	0.155704	32.591966	0.317429	15.451681
2179.695000	250.357800	14.379841	0.155703	32.596240	0.317426	15.453708
2179.735000	250.357800	14.382757	0.155701	32.602849	0.317422	15.456841
2179.755000	250.357800	14.379276	0.155704	32.594961	0.317427	15.453101
2179.775000	250.357800	14.379655	0.155703	32.595818	0.317426	15.453507
2179.795000	250.357800	14.379420	0.155704	32.595286	0.317427	15.453255
2179.815000	250.357800	14.373791	0.155707	32.582526	0.317434	15.447206
2179.835000	250.357800	14.382509	0.155702	32.602288	0.317423	15.456575
2179.835000	250.357800	14.372388	0.155708	32.579345	0.317436	15.445698
2179.855000	250.357800	14.377858	0.155705	32.591745	0.317429	15.451577
2179.875000	250.357800	14.379758	0.155703	32.596051	0.317426	15.453618
2179.895000	250.357800	14.384562	0.155700	32.606942	0.317420	15.458781
2179.935000	250.357800	14.375600	0.155706	32.586627	0.317432	15.449150
2179.955000	250.357800	14.375932	0.155706	32.587380	0.317431	15.449507
2179.975000	250.357800	14.382801	0.155701	32.602951	0.317422	15.456889
2179.995000	250.357800	14.378247	0.155704	32.592627	0.317428	15.451995
2180.015000	250.357800	14.374497	0.155707	32.584126	0.317433	15.447964
2180.035000	250.357800	14.381404	0.155702	32.599784	0.317424	15.455388
2180.055000	250.357800	14.383679	0.155701	32.604939	0.317421	15.457832
2180.055000	250.357800	14.382728	0.155701	32.602784	0.317422	15.456810
2180.075000	250.357800	14.376628	0.155705	32.588957	0.317430	15.450255
2180.095000	250.357800	14.384373	0.155700	32.606513	0.317420	15.458578
2180.115000	250.357800	14.388753	0.155697	32.616441	0.317415	15.463285
2180.155000	250.357800	14.378871	0.155704	32.594042	0.317427	15.452665
2180.155000	250.357800	14.382269	0.155702	32.601745	0.317423	15.456317
2180.195000	250.357800	14.377280	0.155705	32.590435	0.317429	15.450955
2180.195000	250.357800	14.374849	0.155707	32.584925	0.317433	15.448343
2180.235000	250.357800	14.379125	0.155704	32.594618	0.317427	15.452938
2180.255000	250.357800	14.380364	0.155703	32.597426	0.317425	15.454270
2180.255000	250.357800	14.384689	0.155700	32.607230	0.317420	15.458918
2180.275000	250.357800	14.378447	0.155704	32.593081	0.317428	15.452210
2180.295000	250.357800	14.379284	0.155704	32.594978	0.317427	15.453109
2180.315000	250.357800	14.373165	0.155708	32.581107	0.317435	15.446533
2180.355000	250.357800	14.376231	0.155706	32.588057	0.317431	15.449828
2180.355000	250.357800	14.377918	0.155705	32.591881	0.317429	15.451641
2180.395000	250.357800	14.382415	0.155702	32.602076	0.317423	15.456474
2180.415000	250.357800	14.374354	0.155707	32.583803	0.317433	15.447811
2180.435000	250.357800	14.377130	0.155705	32.590094	0.317430	15.450794
2180.455000	250.357800	14.381002	0.155703	32.598872	0.317425	15.454955
2180.475000	250.357800	14.383629	0.155701	32.604827	0.317421	15.457778
2180.475000	250.357800	14.381114	0.155702	32.599126	0.317424	15.455076
2180.495000	250.357800	14.380199	0.155703	32.597053	0.317426	15.454093
2180.515000	250.357800	14.382581	0.155701	32.602452	0.317423	15.456652
2180.535000	250.357800	14.381926	0.155702	32.600966	0.317423	15.455948
2180.575000	250.357800	14.378729	0.155704	32.593720	0.317428	15.452513
2180.575000	250.357800	14.379052	0.155704	32.594452	0.317427	15.452860
2180.615000	250.357800	14.379198	0.155704	32.594782	0.317427	15.453016
2180.635000	250.357800	14.376781	0.155705	32.589304	0.317430	15.450419
2180.655000	250.357800	14.377215	0.155705	32.590287	0.317430	15.450885
2180.675000	250.357800	14.382979	0.155701	32.603354	0.317422	15.457080
2180.695000	250.357800	14.380852	0.155703	32.598533	0.317425	15.454795
2180.695000	250.357800	14.375224	0.155706	32.585775	0.317432	15.448746
2180.715000	250.357800	14.382296	0.155702	32.601805	0.317423	15.456346
2180.735000	250.357800	14.374423	0.155707	32.583959	0.317433	15.447885
2180.775000	250.357800	14.380615	0.155703	32.597995	0.317425	15.454539
2180.795000	250.357800	14.379241	0.155704	32.594880	0.317427	15.453063
2180.815000	250.357800	14.370675	0.155709	32.575463	0.317438	15.443857
2180.835000	250.357800	14.379851	0.155703	32.596263	0.317426	15.453719
2180.855000	250.357800	14.377719	0.155705	32.591430	0.317429	15.451427
2180.875000	250.357800	14.373342	0.155708	32.581509	0.317435	15.446723
2180.895000	250.357800	14.381691	0.155702	32.600433	0.317424	15.455696
2180.895000	250.357800	14.371531	0.155709	32.577403	0.317437	15.444777
2180.915000	250.357800	14.373988	0.155707	32.582974	0.317434	15.447418
2180.935000	250.357800	14.381857	0.155702	32.600809	0.317424	15.455874
2180.955000	250.357800	14.379283	0.155704	32.594976	0.317427	15.453108
2180.975000	250.357800	14.380821	0.155703	32.598462	0.317425	15.454761
2180.995000	250.357800	14.381478	0.155702	32.599951	0.317424	15.455467
2181.035000	250.357800	14.374952	0.155706	32.585158	0.317432	15.448454
2181.035000	250.357800	14.374831	0.155707	32.584883	0.317433	15.448323
2181.075000	250.357800	14.375785	0.155706	32.587045	0.317431	15.449348
2181.095000	250.357800	14.378325	0.155704	32.592803	0.317428	15.452078
2181.115000	250.357800	14.372744	0.155708	32.580153	0.317435	15.446081
2181.115000	250.357800	14.374103	0.155707	32.583234	0.317434	15.447541
2181.135000	250.357800	14.372233	0.155708	32.578995	0.317436	15.445532
2181.155000	250.357800	14.372880	0.155708	32.580460	0.317435	15.446226
2181.175000	250.357800	14.379914	0.155703	32.596407	0.317426	15.453787
2181.195000	250.357800	14.377681	0.155705	32.591345	0.317429	15.451387
2181.215000	250.357800	14.380340	0.155703	32.597371	0.317425	15.454244
2181.255000	250.357800	14.382847	0.155701	32.603055	0.317422	15.456938
2181.275000	250.357800	14.374951	0.155706	32.585155	0.317432	15.448452
2181.295000	250.357800	14.373869	0.155707	32.582703	0.317434	15.447290
2181.315000	250.357800	14.381941	0.155702	32.601002	0.317423	15.455965
2181.335000	250.357800	14.372284	0.155708	32.579110	0.317436	15.445586
2181.335000	250.357800	14.377034	0.155705	32.589878	0.317430	15.450691
2181.355000	250.357800	14.377800	0.155705	32.591613	0.317429	15.451514
2181.375000	250.357800	14.380117	0.155703	32.596866	0.317426	15.454004
2181.395000	250.357800	14.377446	0.155705	32.590812	0.317429	15.451134
2181.435000	250.357800	14.371670	0.155709	32.577719	0.317437	15.444927
2181.435000	250.357800	14.370944	0.155709	32.576073	0.317438	15.444146
2181.475000	250.357800	14.371024	0.155709	32.576253	0.317438	15.444232
2181.495000	250.357800	14.377778	0.155705	32.591563	0.317429	15.451490
2181.515000	250.357800	14.383938	0.155701	32.605527	0.317421	15.458111
2181.535000	250.357800	14.378507	0.155704	32.593215	0.317428	15.452274
2181.535000	250.357800	14.375956	0.155706	32.587433	0.317431	15.449532
2181.555000	250.357800	14.376709	0.155705	32.589140	0.317430	15.450341
2181.575000	250.357800	14.374246	0.155707	32.583557	0.317433	15.447694
2181.595000	250.357800	14.372737	0.155708	32.580137	0.317435	15.446073
2181.635000	250.357800	14.368331	0.155711	32.570148	0.317441	15.441338
2181.635000	250.357800	14.373106	0.155708	32.580972	0.317435	15.446469
2181.675000	250.357800	14.375318	0.155706	32.585989	0.317432	15.448847
2181.695000	250.357800	14.373229	0.155708	32.581251	0.317435	15.446602
2181.715000	250.357800	14.371415	0.155709	32.577141	0.317437	15.444653
2181.735000	250.357800	14.367397	0.155711	32.568032	0.317442	15.440334
2181.755000	250.357800	14.375167	0.155706	32.585646	0.317432	15.448685
2181.755000	250.357800	14.376858	0.155705	32.589478	0.317430	15.450502
2181.775000	250.357800	14.377321	0.155705	32.590527	0.317429	15.450999
2181.795000	250.357800	14.380801	0.155703	32.598417	0.317425	15.454740
2181.815000	250.357800	14.378841	0.155704	32.593974	0.317427	15.452633
2181.855000	250.357800	14.374429	0.155707	32.583973	0.317433	15.447892
2181.875000	250.357800	14.380949	0.155703	32.598753	0.317425	15.454899
2181.895000	250.357800	14.374101	0.155707	32.583228	0.317434	15.447539
2181.915000	250.357800	14.381745	0.155702	32.600556	0.317424	15.455754
2181.935000	250.357800	14.377509	0.155705	32.590955	0.317429	15.451202
2181.955000	250.357800	14.374937	0.155706	32.585124	0.317432	15.448438
2181.975000	250.357800	14.374407	0.155707	32.583923	0.317433	15.447868
2181.975000	250.357800	14.380461	0.155703	32.597646	0.317425	15.454374
2181.995000	250.357800	14.372620	0.155708	32.579871	0.317435	15.445947
2182.015000	250.357800	14.374875	0.155707	32.584984	0.317433	15.448371
2182.035000	250.357800	14.374558	0.155707	32.584264	0.317433	15.448030
2182.055000	250.357800	14.376497	0.155705	32.588661	0.317430	15.450114
2182.075000	250.357800	14.374712	0.155707	32.584614	0.317433	15.448196
2182.115000	250.357800	14.377261	0.155705	32.590391	0.317429	15.450935
2182.135000	250.357800	14.372889	0.155708	32.580481	0.317435	15.446236
2182.155000	250.357800	14.376748	0.155705	32.589230	0.317430	15.450384
2182.175000	250.357800	14.367367	0.155711	32.567964	0.317442	15.440302
2182.175000	250.357800	14.374987	0.155706	32.585238	0.317432	15.448492
2182.195000	250.357800	14.374544	0.155707	32.584233	0.317433	15.448015
2182.215000	250.357800	14.372176	0.155708	32.578864	0.317436	15.445470
2182.235000	250.357800	14.370664	0.155709	32.575437	0.317438	15.443845
2182.255000	250.357800	14.377742	0.155705	32.591483	0.317429	15.451452
2182.275000	250.357800	14.374120	0.155707	32.583272	0.317434	15.447559
2182.315000	250.357800	14.373357	0.155707	32.581543	0.317435	15.446740
2182.335000	250.357800	14.374444	0.155707	32.584005	0.317433	15.447907
2182.355000	250.357800	14.379152	0.155704	32.594679	0.317427	15.452967
2182.375000	250.357800	14.378913	0.155704	32.594136	0.317427	15.452710
2182.395000	250.357800	14.373140	0.155708	32.581050	0.317435	15.446506
2182.395000	250.357800	14.373929	0.155707	32.582838	0.317434	15.447354
2182.415000	250.357800	14.374959	0.155706	32.585174	0.317432	15.448461
2182.435000	250.357800	14.372440	0.155708	32.579464	0.317436	15.445754
2182.455000	250.357800	14.371544	0.155709	32.577432	0.317437	15.444791
2182.475000	250.357800	14.374719	0.155707	32.584629	0.317433	15.448203
2182.515000	250.357800	14.375021	0.155706	32.585314	0.317432	15.448527
2182.535000	250.357800	14.371617	0.155709	32.577598	0.317437	15.444869
2182.555000	250.357800	14.371243	0.155709	32.576751	0.317437	15.444468
2182.575000	250.357800	14.369383	0.155710	32.572534	0.317440	15.442468
2182.595000	250.357800	14.367354	0.155711	32.567934	0.317442	15.440288
2182.615000	250.357800	14.370839	0.155709	32.575834	0.317438	15.444033
2182.615000	250.357800	14.377767	0.155705	32.591538	0.317429	15.451478
2182.635000	250.357800	14.375249	0.155706	32.585832	0.317432	15.448773
2182.655000	250.357800	14.371125	0.155709	32.576482	0.317437	15.444341
2182.675000	250.357800	14.368028	0.155711	32.569463	0.317441	15.441013
2182.695000	250.357800	14.374825	0.155707	32.584870	0.317433	15.448317
2182.715000	250.357800	14.368797	0.155710	32.571205	0.317440	15.441839
2182.735000	250.357800	14.370401	0.155709	32.574842	0.317438	15.443563
2182.775000	250.357800	14.367506	0.155711	32.568280	0.317442	15.440452
2182.795000	250.357800	14.368998	0.155710	32.571662	0.317440	15.442055
2182.815000	250.357800	14.373874	0.155707	32.582714	0.317434	15.447295
2182.815000	250.357800	14.368156	0.155711	32.569752	0.317441	15.441150
2182.835000	250.357800	14.369124	0.155710	32.571946	0.317440	15.442190
2182.855000	250.357800	14.368693	0.155711	32.570970	0.317441	15.441727
2182.875000	250.357800	14.370606	0.155709	32.575306	0.317438	15.443783
2182.895000	250.357800	14.366003	0.155712	32.564873	0.317444	15.438837
2182.915000	250.357800	14.368124	0.155711	32.569679	0.317441	15.441115
2182.955000	250.357800	14.372346	0.155708	32.579250	0.317436	15.445653
2182.975000	250.357800	14.368500	0.155711	32.570532	0.317441	15.441520
2182.995000	250.357800	14.371328	0.155709	32.576944	0.317437	15.444559
2183.015000	250.357800	14.368147	0.155711	32.569732	0.317441	15.441140
2183.035000	250.357800	14.366775	0.155712	32.566622	0.317443	15.439666
2183.035000	250.357800	14.364931	0.155713	32.562442	0.317445	15.437684
2183.055000	250.357800	14.367572	0.155711	32.568429	0.317442	15.440523
2183.075000	250.357800	14.375351	0.155706	32.586062	0.317432	15.448882
2183.095000	250.357800	14.367779	0.155711	32.568898	0.317442	15.440745
2183.115000	250.357800	14.368972	0.155710	32.571603	0.317440	15.442027
2183.135000	250.357800	14.364235	0.155713	32.560864	0.317446	15.436936
2183.175000	250.357800	14.365971	0.155712	32.564800	0.317444	15.438802
2183.195000	250.357800	14.368392	0.155711	32.570287	0.317441	15.441403
2183.215000	250.357800	14.362626	0.155714	32.557217	0.317448	15.435207
2183.235000	250.357800	14.372501	0.155708	32.579602	0.317436	15.445820
2183.255000	250.357800	14.367984	0.155711	32.569363	0.317441	15.440965
2183.255000	250.357800	14.367524	0.155711	32.568321	0.317442	15.440471
2183.275000	250.357800	14.370591	0.155709	32.575271	0.317438	15.443766
2183.295000	250.357800	14.367278	0.155711	32.567763	0.317442	15.440207
2183.315000	250.357800	14.370740	0.155709	32.575611	0.317438	15.443928
2183.355000	250.357800	14.366403	0.155712	32.565778	0.317444	15.439266
2183.355000	250.357800	14.360904	0.155716	32.553315	0.317451	15.433357
2183.395000	250.357800	14.368643	0.155711	32.570856	0.317441	15.441673
2183.395000	250.357800	14.362452	0.155715	32.556824	0.317449	15.435021
2183.435000	250.357800	14.360974	0.155716	32.553472	0.317451	15.433432
2183.455000	250.357800	14.363210	0.155714	32.558540	0.317448	15.435834
2183.455000	250.357800	14.362687	0.155714	32.557355	0.317448	15.435272
2183.475000	250.357800	14.365841	0.155712	32.564505	0.317444	15.438662
2183.495000	250.357800	14.363724	0.155714	32.559707	0.317447	15.436388
2183.515000	250.357800	14.363348	0.155714	32.558853	0.317447	15.435983
2183.535000	250.357800	14.366611	0.155712	32.566249	0.317443	15.439489
2183.575000	250.357800	14.364836	0.155713	32.562227	0.317446	15.437582
2183.595000	250.357800	14.360624	0.155716	32.552679	0.317451	15.433055
2183.595000	250.357800	14.363526	0.155714	32.559257	0.317447	15.436174
2183.635000	250.357800	14.353697	0.155720	32.536976	0.317460	15.425611
2183.655000	250.357800	14.361184	0.155715	32.553949	0.317450	15.433657
2183.675000	250.357800	14.359072	0.155717	32.549161	0.317453	15.431387
2183.675000	250.357800	14.360516	0.155716	32.552434	0.317451	15.432939
2183.695000	250.357800	14.362418	0.155715	32.556745	0.317449	15.434983
2183.715000	250.357800	14.361466	0.155715	32.554588	0.317450	15.433961
2183.735000	250.357800	14.361933	0.155715	32.555647	0.317449	15.434463
2183.775000	250.357800	14.360120	0.155716	32.551538	0.317452	15.432514
2183.775000	250.357800	14.356725	0.155718	32.543841	0.317456	15.428866
2183.815000	250.357800	14.360338	0.155716	32.552032	0.317451	15.432749
2183.835000	250.357800	14.354779	0.155720	32.539430	0.317459	15.426774
2183.855000	250.357800	14.360853	0.155716	32.553199	0.317451	15.433302
2183.875000	250.357800	14.356054	0.155719	32.542319	0.317457	15.428144
2183.895000	250.357800	14.361951	0.155715	32.555687	0.317449	15.434481
2183.895000	250.357800	14.354062	0.155720	32.537805	0.317459	15.426004
2183.915000	250.357800	14.363928	0.155714	32.560169	0.317447	15.436606
2183.935000	250.357800	14.358208	0.155717	32.547202	0.317454	15.430459
2183.955000	250.357800	14.357747	0.155718	32.546158	0.317455	15.429964
2183.975000	250.357800	14.357610	0.155718	32.545848	0.317455	15.429817
2183.995000	250.357800	14.352034	0.155721	32.533208	0.317462	15.423824
2184.035000	250.357800	14.353520	0.155720	32.536577	0.317460	15.425421
2184.055000	250.357800	14.360419	0.155716	32.552213	0.317451	15.432835
2184.075000	250.357800	14.353756	0.155720	32.537110	0.317460	15.425674
2184.095000	250.357800	14.352160	0.155721	32.533494	0.317462	15.423960
2184.095000	250.357800	14.353251	0.155721	32.535966	0.317461	15.425132
2184.115000	250.357800	14.351537	0.155722	32.532081	0.317463	15.423290
2184.135000	250.357800	14.358174	0.155717	32.547126	0.317454	15.430423
2184.155000	250.357800	14.351351	0.155722	32.531659	0.317463	15.423090
2184.175000	250.357800	14.352532	0.155721	32.534336	0.317461	15.424359
2184.195000	250.357800	14.354197	0.155720	32.538110	0.317459	15.426149
2184.235000	250.357800	14.356416	0.155719	32.543140	0.317456	15.428533
2184.255000	250.357800	14.354980	0.155719	32.539885	0.317458	15.426990
2184.275000	250.357800	14.350590	0.155722	32.529934	0.317464	15.422272
2184.295000	250.357800	14.357358	0.155718	32.545276	0.317455	15.429546
2184.315000	250.357800	14.355651	0.155719	32.541407	0.317457	15.427712
2184.315000	250.357800	14.355160	0.155719	32.540293	0.317458	15.427183
2184.335000	250.357800	14.355156	0.155719	32.540285	0.317458	15.427180
2184.355000	250.357800	14.352504	0.155721	32.534272	0.317461	15.424329
2184.375000	250.357800	14.357810	0.155718	32.546301	0.317455	15.430032
2184.415000	250.357800	14.357377	0.155718	32.545319	0.317455	15.429566
2184.415000	250.357800	14.354006	0.155720	32.537678	0.317460	15.425944
2184.455000	250.357800	14.354783	0.155720	32.539438	0.317459	15.426778
2184.455000	250.357800	14.360151	0.155716	32.551607	0.317452	15.432547
2184.495000	250.357800	14.356089	0.155719	32.542400	0.317457	15.428182
2184.515000	250.357800	14.354205	0.155720	32.538129	0.317459	15.426158
2184.535000	250.357800	14.354782	0.155720	32.539437	0.317459	15.426778
2184.535000	250.357800	14.351312	0.155722	32.531570	0.317463	15.423048
2184.555000	250.357800	14.353294	0.155721	32.536063	0.317460	15.425178
2184.575000	250.357800	14.352391	0.155721	32.534017	0.317462	15.424208
2184.595000	250.357800	14.356091	0.155719	32.542404	0.317457	15.428184
2184.615000	250.357800	14.356760	0.155718	32.543920	0.317456	15.428903
2184.635000	250.357800	14.359756	0.155716	32.550712	0.317452	15.432123
2184.675000	250.357800	14.356764	0.155718	32.543929	0.317456	15.428907
2184.695000	250.357800	14.360152	0.155716	32.551608	0.317452	15.432548
2184.715000	250.357800	14.349362	0.155723	32.527150	0.317466	15.420952
2184.735000	250.357800	14.356459	0.155719	32.543238	0.317456	15.428580
2184.735000	250.357800	14.357074	0.155718	32.544633	0.317456	15.429241
2184.755000	250.357800	14.359111	0.155717	32.549249	0.317453	15.431429
2184.775000	250.357800	14.359627	0.155716	32.550419	0.317452	15.431984
2184.795000	250.357800	14.359450	0.155717	32.550018	0.317452	15.431794
2184.835000	250.357800	14.356910	0.155718	32.544260	0.317456	15.429064
2184.855000	250.357800	14.357659	0.155718	32.545959	0.317455	15.429870
2184.855000	250.357800	14.358864	0.155717	32.548689	0.317453	15.431164
2184.895000	250.357800	14.359838	0.155716	32.550898	0.317452	15.432211
2184.915000	250.357800	14.352714	0.155721	32.534748	0.317461	15.424554
2184.935000	250.357800	14.352557	0.155721	32.534392	0.317461	15.424386
2184.955000	250.357800	14.354864	0.155720	32.539623	0.317458	15.426866
2184.955000	250.357800	14.358414	0.155717	32.547670	0.317454	15.430681
2184.975000	250.357800	14.351834	0.155722	32.532753	0.317462	15.423609
2184.995000	250.357800	14.351834	0.155722	32.532753	0.317462	15.423609
2185.015000	250.357800	14.352961	0.155721	32.535309	0.317461	15.424820
2185.035000	250.357800	14.347953	0.155724	32.523958	0.317467	15.419439
2185.075000	250.357800	14.353443	0.155720	32.536401	0.317460	15.425338
2185.095000	250.357800	14.354123	0.155720	32.537942	0.317459	15.426069
2185.115000	250.357800	14.338970	0.155730	32.503594	0.317479	15.409784
2185.135000	250.357800	14.322943	0.155740	32.467264	0.317500	15.392561
2185.155000	250.357800	14.325847	0.155738	32.473847	0.317496	15.395682
2185.175000	250.357800	14.322953	0.155740	32.467286	0.317500	15.392571
2185.175000	250.357800	14.324733	0.155739	32.471322	0.317497	15.394485
2185.195000	250.357800	14.325459	0.155739	32.472967	0.317496	15.395264
2185.215000	250.357800	14.321086	0.155742	32.463054	0.317502	15.390565
2185.235000	250.357800	14.313721	0.155746	32.446359	0.317512	15.382650
2185.255000	250.357800	14.316477	0.155745	32.452608	0.317508	15.385612
2185.275000	250.357800	14.318150	0.155744	32.456400	0.317506	15.387410
2185.315000	250.357800	14.320853	0.155742	32.462527	0.317502	15.390315
2185.335000	250.357800	14.316436	0.155745	32.452513	0.317508	15.385567
2185.355000	250.357800	14.314374	0.155746	32.447839	0.317511	15.383351
2185.375000	250.357800	14.314712	0.155746	32.448606	0.317510	15.383715
2185.375000	250.357800	14.312334	0.155747	32.443216	0.317513	15.381160
2185.395000	250.357800	14.320223	0.155742	32.461097	0.317503	15.389637
2185.415000	250.357800	14.314965	0.155746	32.449179	0.317510	15.383987
2185.435000	250.357800	14.316229	0.155745	32.452045	0.317508	15.385345
2185.455000	250.357800	14.313060	0.155747	32.444862	0.317512	15.381940
2185.475000	250.357800	14.317859	0.155744	32.455738	0.317506	15.387096
2185.515000	250.357800	14.318384	0.155743	32.456929	0.317506	15.387661
2185.535000	250.357800	14.306175	0.155751	32.429254	0.317521	15.374540
2185.555000	250.357800	14.308988	0.155749	32.435631	0.317518	15.377564
2185.575000	250.357800	14.307723	0.155750	32.432762	0.317519	15.376203
2185.595000	250.357800	14.314903	0.155746	32.449038	0.317510	15.383920
2185.595000	250.357800	14.312483	0.155747	32.443553	0.317513	15.381319
2185.615000	250.357800	14.311302	0.155748	32.440876	0.317515	15.380050
2185.635000	250.357800	14.308463	0.155750	32.434441	0.317518	15.377000
2185.655000	250.357800	14.309297	0.155749	32.436330	0.317517	15.377895
2185.675000	250.357800	14.304611	0.155752	32.425709	0.317523	15.372859
2185.715000	250.357800	14.312029	0.155748	32.442523	0.317514	15.380831
2185.715000	250.357800	14.314888	0.155746	32.449006	0.317510	15.383905
2185.755000	250.357800	14.306330	0.155751	32.429606	0.317521	15.374707
2185.775000	250.357800	14.312341	0.155747	32.443230	0.317513	15.381166
2185.795000	250.357800	14.312122	0.155747	32.442736	0.317514	15.380932
2185.815000	250.357800	14.309320	0.155749	32.436383	0.317517	15.377920
2185.815000	250.357800	14.305303	0.155752	32.427278	0.317522	15.373604
2185.835000	250.357800	14.310823	0.155748	32.439791	0.317515	15.379536
2185.855000	250.357800	14.316825	0.155744	32.453395	0.317508	15.385986
2185.875000	250.357800	14.312091	0.155747	32.442665	0.317514	15.380898
2185.895000	250.357800	14.305413	0.155752	32.427528	0.317522	15.373722
2185.935000	250.357800	14.309621	0.155749	32.437066	0.317517	15.378244
2185.935000	250.357800	14.303706	0.155753	32.423658	0.317525	15.371887
2185.975000	250.357800	14.308697	0.155750	32.434972	0.317518	15.377251
2185.995000	250.357800	14.308938	0.155750	32.435517	0.317518	15.377510
2186.015000	250.357800	14.312636	0.155747	32.443901	0.317513	15.381484
2186.015000	250.357800	14.313995	0.155746	32.446981	0.317511	15.382944
2186.035000	250.357800	14.311989	0.155748	32.442433	0.317514	15.380788
2186.055000	250.357800	14.313031	0.155747	32.444795	0.317512	15.381908
2186.075000	250.357800	14.308232	0.155750	32.433917	0.317519	15.376751
2186.095000	250.357800	14.306854	0.155751	32.430793	0.317520	15.375270
2186.115000	250.357800	14.304718	0.155752	32.425952	0.317523	15.372975
2186.135000	250.357800	14.305922	0.155751	32.428681	0.317522	15.374269
2186.175000	250.357800	14.311798	0.155748	32.442001	0.317514	15.380584
2186.175000	250.357800	14.313450	0.155747	32.445746	0.317512	15.382359
2186.215000	250.357800	14.307175	0.155751	32.431521	0.317520	15.375615
2186.235000	250.357800	14.308057	0.155750	32.433520	0.317519	15.376563
2186.235000	250.357800	14.311386	0.155748	32.441066	0.317515	15.380140
2186.255000	250.357800	14.306681	0.155751	32.430401	0.317521	15.375084
2186.275000	250.357800	14.313933	0.155746	32.446839	0.317511	15.382877
2186.295000	250.357800	14.309001	0.155749	32.435660	0.317518	15.377578
2186.315000	250.357800	14.315051	0.155746	32.449374	0.317510	15.384079
2186.335000	250.357800	14.309206	0.155749	32.436125	0.317517	15.377798
2186.375000	250.357800	14.310695	0.155748	32.439500	0.317516	15.379398
2186.395000	250.357800	14.307493	0.155750	32.432241	0.317520	15.375956
2186.415000	250.357800	14.308308	0.155750	32.434090	0.317519	15.376833
2186.435000	250.357800	14.313220	0.155747	32.445224	0.317512	15.382112
2186.455000	250.357800	14.313943	0.155746	32.446863	0.317511	15.382889
2186.455000	250.357800	14.308229	0.155750	32.433910	0.317519	15.376748
2186.475000	250.357800	14.305837	0.155752	32.428488	0.317522	15.374177
2186.495000	250.357800	14.308202	0.155750	32.433849	0.317519	15.376719
2186.515000	250.357800	14.308501	0.155750	32.434527	0.317518	15.377040
2186.555000	250.357800	14.311985	0.155748	32.442424	0.317514	15.380784
2186.575000	250.357800	14.304879	0.155752	32.426316	0.317523	15.373147
2186.595000	250.357800	14.311144	0.155748	32.440517	0.317515	15.379880
2186.615000	250.357800	14.311814	0.155748	32.442037	0.317514	15.380601
2186.635000	250.357800	14.301765	0.155754	32.419257	0.317527	15.369801
2186.655000	250.357800	14.306261	0.155751	32.429450	0.317521	15.374633
2186.655000	250.357800	14.310376	0.155749	32.438776	0.317516	15.379055
2186.675000	250.357800	14.307054	0.155751	32.431246	0.317520	15.375485
2186.695000	250.357800	14.317682	0.155744	32.455339	0.317506	15.386907
2186.715000	250.357800	14.303407	0.155753	32.422980	0.317525	15.371566
2186.735000	250.357800	14.306085	0.155751	32.429049	0.317521	15.374443
2186.775000	250.357800	14.308696	0.155750	32.434968	0.317518	15.377249
2186.775000	250.357800	14.308335	0.155750	32.434151	0.317519	15.376862
2186.815000	250.357800	14.303034	0.155753	32.422135	0.317525	15.371165
2186.835000	250.357800	14.302430	0.155754	32.420764	0.317526	15.370515
2186.855000	250.357800	14.302966	0.155753	32.421981	0.317526	15.371092
2186.875000	250.357800	14.302181	0.155754	32.420200	0.317527	15.370248
2186.875000	250.357800	14.302647	0.155754	32.421256	0.317526	15.370749
2186.895000	250.357800	14.306345	0.155751	32.429640	0.317521	15.374724
2186.915000	250.357800	14.306877	0.155751	32.430846	0.317520	15.375295
2186.935000	250.357800	14.303990	0.155753	32.424300	0.317524	15.372192
2186.955000	250.357800	14.307916	0.155750	32.433202	0.317519	15.376412
2186.975000	250.357800	14.304835	0.155752	32.426217	0.317523	15.373100
2187.015000	250.357800	14.304610	0.155752	32.425708	0.317523	15.372859
2187.035000	250.357800	14.304982	0.155752	32.426550	0.317523	15.373258
2187.055000	250.357800	14.305241	0.155752	32.427136	0.317523	15.373536
2187.075000	250.357800	14.308246	0.155750	32.433949	0.317519	15.376766
2187.095000	250.357800	14.308861	0.155750	32.435342	0.317518	15.377427
2187.095000	250.357800	14.307583	0.155750	32.432445	0.317520	15.376053
2187.115000	250.357800	14.303241	0.155753	32.422603	0.317525	15.371387
2187.135000	250.357800	14.303314	0.155753	32.422769	0.317525	15.371466
2187.155000	250.357800	14.303958	0.155753	32.424228	0.317524	15.372157
2187.175000	250.357800	14.306224	0.155751	32.429365	0.317521	15.374593
2187.215000	250.357800	14.309931	0.155749	32.437767	0.317517	15.378576
2187.235000	250.357800	14.303988	0.155753	32.424296	0.317524	15.372190
2187.255000	250.357800	14.305742	0.155752	32.428273	0.317522	15.374075
2187.275000	250.357800	14.302533	0.155754	32.420998	0.317526	15.370626
2187.295000	250.357800	14.307673	0.155750	32.432650	0.317519	15.376151
2187.295000	250.357800	14.308662	0.155750	32.434892	0.317518	15.377213
2187.315000	250.357800	14.299336	0.155756	32.413750	0.317530	15.367190
2187.335000	250.357800	14.302812	0.155754	32.421630	0.317526	15.370926
2187.355000	250.357800	14.309936	0.155749	32.437780	0.317516	15.378583
2187.375000	250.357800	14.307116	0.155751	32.431387	0.317520	15.375551
2187.415000	250.357800	14.311490	0.155748	32.441302	0.317514	15.380252
2187.435000	250.357800	14.305800	0.155752	32.428405	0.317522	15.374138
2187.455000	250.357800	14.306032	0.155751	32.428931	0.317522	15.374387
2187.475000	250.357800	14.308525	0.155750	32.434581	0.317518	15.377066
2187.495000	250.357800	14.302034	0.155754	32.419868	0.317527	15.370091
2187.515000	250.357800	14.308426	0.155750	32.434356	0.317518	15.376959
2187.515000	250.357800	14.308654	0.155750	32.434873	0.317518	15.377204
2187.535000	250.357800	14.309545	0.155749	32.436893	0.317517	15.378162
2187.555000	250.357800	14.299473	0.155756	32.414061	0.317530	15.367338
2187.575000	250.357800	14.310685	0.155748	32.439478	0.317516	15.379387
2187.615000	250.357800	14.305435	0.155752	32.427577	0.317522	15.373745
2187.615000	250.357800	14.305182	0.155752	32.427003	0.317523	15.373473
2187.655000	250.357800	14.302538	0.155754	32.421010	0.317526	15.370632
2187.675000	250.357800	14.308024	0.155750	32.433445	0.317519	15.376527
2187.695000	250.357800	14.300282	0.155755	32.415895	0.317529	15.368207
2187.715000	250.357800	14.300159	0.155755	32.415616	0.317529	15.368075
2187.735000	250.357800	14.300553	0.155755	32.416510	0.317529	15.368499
2187.735000	250.357800	14.302993	0.155753	32.422042	0.317525	15.371121
2187.755000	250.357800	14.304366	0.155753	32.425152	0.317524	15.372596
2187.775000	250.357800	14.298452	0.155756	32.411747	0.317531	15.366240
2187.795000	250.357800	14.299337	0.155756	32.413754	0.317530	15.367192
2187.835000	250.357800	14.299630	0.155756	32.414418	0.317530	15.367507
2187.835000	250.357800	14.303812	0.155753	32.423898	0.317524	15.372001
2187.875000	250.357800	14.304411	0.155752	32.425255	0.317524	15.372644
2187.875000	250.357800	14.305458	0.155752	32.427629	0.317522	15.373770
2187.915000	250.357800	14.305881	0.155752	32.428588	0.317522	15.374225
2187.935000	250.357800	14.307656	0.155750	32.432612	0.317519	15.376132
2187.935000	250.357800	14.302154	0.155754	32.420140	0.317527	15.370220
2187.955000	250.357800	14.309920	0.155749	32.437743	0.317517	15.378565
2187.975000	250.357800	14.301697	0.155754	32.419103	0.317527	15.369728
2187.995000	250.357800	14.297820	0.155757	32.410315	0.317532	15.365561
2188.015000	250.357800	14.306316	0.155751	32.429573	0.317521	15.374691
2188.035000	250.357800	14.310672	0.155748	32.439449	0.317516	15.379374
2188.055000	250.357800	14.300904	0.155755	32.417307	0.317528	15.368876
2188.095000	250.357800	14.305505	0.155752	32.427736	0.317522	15.373821
2188.115000	250.357800	14.306400	0.155751	32.429763	0.317521	15.374782
2188.135000	250.357800	14.298630	0.155756	32.412151	0.317531	15.366432
2188.155000	250.357800	14.302458	0.155754	32.420828	0.317526	15.370546
2188.155000	250.357800	14.300031	0.155755	32.415327	0.317529	15.367938
2188.175000	250.357800	14.302937	0.155753	32.421915	0.317526	15.371061
2188.195000	250.357800	14.302822	0.155754	32.421654	0.317526	15.370937
2188.215000	250.357800	14.300164	0.155755	32.415629	0.317529	15.368081
2188.235000	250.357800	14.299570	0.155756	32.414283	0.317530	15.367443
2188.255000	250.357800	14.302935	0.155753	32.421910	0.317526	15.371059
2188.295000	250.357800	14.302815	0.155754	32.421637	0.317526	15.370929
2188.315000	250.357800	14.302089	0.155754	32.419992	0.317527	15.370149
2188.335000	250.357800	14.302014	0.155754	32.419822	0.317527	15.370069
2188.355000	250.357800	14.307839	0.155750	32.433026	0.317519	15.376329
2188.375000	250.357800	14.305732	0.155752	32.428249	0.317522	15.374064
2188.375000	250.357800	14.306780	0.155751	32.430625	0.317521	15.375190
2188.395000	250.357800	14.303874	0.155753	32.424038	0.317524	15.372068
2188.415000	250.357800	14.300073	0.155755	32.415422	0.317529	15.367983
2188.435000	250.357800	14.306459	0.155751	32.429899	0.317521	15.374846
2188.475000	250.357800	14.304666	0.155752	32.425834	0.317523	15.372919
2188.475000	250.357800	14.309835	0.155749	32.437550	0.317517	15.378473
2188.515000	250.357800	14.301386	0.155754	32.418399	0.317528	15.369394
2188.535000	250.357800	14.305912	0.155752	32.428658	0.317522	15.374258
2188.555000	250.357800	14.300485	0.155755	32.416356	0.317529	15.368425
2188.575000	250.357800	14.310511	0.155749	32.439084	0.317516	15.379201
2188.575000	250.357800	14.310099	0.155749	32.438149	0.317516	15.378757
2188.595000	250.357800	14.300203	0.155755	32.415716	0.317529	15.368122
2188.615000	250.357800	14.304540	0.155752	32.425547	0.317523	15.372783
2188.635000	250.357800	14.301892	0.155754	32.419546	0.317527	15.369938
2188.655000	250.357800	14.307019	0.155751	32.431167	0.317520	15.375447
2188.675000	250.357800	14.304541	0.155752	32.425550	0.317523	15.372784
2188.695000	250.357800	14.304214	0.155753	32.424810	0.317524	15.372433
2188.735000	250.357800	14.302017	0.155754	32.419829	0.317527	15.370072
2188.755000	250.357800	14.305468	0.155752	32.427652	0.317522	15.373781
2188.775000	250.357800	14.308887	0.155750	32.435402	0.317518	15.377455
2188.795000	250.357800	14.304413	0.155752	32.425260	0.317524	15.372647
2188.795000	250.357800	14.304155	0.155753	32.424676	0.317524	15.372370
2188.815000	250.357800	14.306503	0.155751	32.429998	0.317521	15.374893
2188.835000	250.357800	14.303121	0.155753	32.422332	0.317525	15.371259
2188.855000	250.357800	14.307026	0.155751	32.431183	0.317520	15.375455
2188.875000	250.357800	14.301000	0.155755	32.417523	0.317528	15.368979
2188.895000	250.357800	14.303878	0.155753	32.424048	0.317524	15.372072
2188.935000	250.357800	14.302008	0.155754	32.419808	0.317527	15.370062
2188.935000	250.357800	14.300265	0.155755	32.415856	0.317529	15.368189
2188.975000	250.357800	14.306681	0.155751	32.430402	0.317521	15.375085
2188.995000	250.357800	14.302697	0.155754	32.421369	0.317526	15.370802
2189.015000	250.357800	14.297485	0.155757	32.409555	0.317533	15.365201
2189.015000	250.357800	14.304091	0.155753	32.424531	0.317524	15.372301
2189.035000	250.357800	14.302219	0.155754	32.420287	0.317526	15.370289
2189.055000	250.357800	14.307235	0.155751	32.431658	0.317520	15.375680
2189.075000	250.357800	14.299595	0.155756	32.414340	0.317530	15.367469
2189.115000	250.357800	14.297937	0.155757	32.410580	0.317532	15.365687
2189.115000	250.357800	14.300206	0.155755	32.415724	0.317529	15.368126
2189.155000	250.357800	14.299700	0.155756	32.414577	0.317530	15.367582
2189.175000	250.357800	14.302197	0.155754	32.420236	0.317527	15.370265
2189.195000	250.357800	14.300683	0.155755	32.416804	0.317528	15.368638
2189.215000	250.357800	14.299049	0.155756	32.413101	0.317531	15.366882
2189.215000	250.357800	14.303792	0.155753	32.423853	0.317524	15.371980
2189.235000	250.357800	14.303153	0.155753	32.422404	0.317525	15.371293
2189.255000	250.357800	14.299558	0.155756	32.414256	0.317530	15.367430
2189.275000	250.357800	14.293676	0.155759	32.400922	0.317538	15.361108
2189.295000	250.357800	14.295365	0.155758	32.404750	0.317535	15.362923
2189.315000	250.357800	14.298827	0.155756	32.412598	0.317531	15.366644
2189.355000	250.357800	14.310199	0.155749	32.438376	0.317516	15.378865
2189.375000	250.357800	14.299642	0.155756	32.414444	0.317530	15.367519
2189.395000	250.357800	14.310117	0.155749	32.438191	0.317516	15.378777
2189.415000	250.357800	14.304464	0.155752	32.425377	0.317524	15.372702
2189.435000	250.357800	14.305938	0.155751	32.428718	0.317522	15.374286
2189.435000	250.357800	14.304899	0.155752	32.426362	0.317523	15.373169
2189.455000	250.357800	14.304464	0.155752	32.425377	0.317524	15.372702
2189.475000	250.357800	14.305970	0.155751	32.428788	0.317522	15.374320
2189.495000	250.357800	14.311014	0.155748	32.440222	0.317515	15.379740
2189.515000	250.357800	14.302363	0.155754	32.420613	0.317526	15.370443
2189.535000	250.357800	14.301133	0.155755	32.417826	0.317528	15.369122
2189.555000	250.357800	14.304730	0.155752	32.425980	0.317523	15.372988
2189.595000	250.357800	14.303042	0.155753	32.422151	0.317525	15.371173
2189.595000	250.357800	14.302031	0.155754	32.419861	0.317527	15.370087
2189.635000	250.357800	14.299266	0.155756	32.413592	0.317530	15.367115
2189.655000	250.357800	14.306469	0.155751	32.429921	0.317521	15.374856
2189.655000	250.357800	14.303419	0.155753	32.423008	0.317525	15.371579
2189.675000	250.357800	14.294609	0.155759	32.403035	0.317536	15.362110
2189.695000	250.357800	14.301804	0.155754	32.419345	0.317527	15.369842
2189.715000	250.357800	14.303501	0.155753	32.423193	0.317525	15.371667
2189.735000	250.357800	14.299012	0.155756	32.413017	0.317531	15.366842
2189.775000	250.357800	14.302439	0.155754	32.420785	0.317526	15.370525
2189.795000	250.357800	14.299886	0.155755	32.414999	0.317529	15.367782
2189.815000	250.357800	14.299826	0.155755	32.414863	0.317530	15.367718
2189.835000	250.357800	14.301598	0.155754	32.418879	0.317527	15.369622
2189.855000	250.357800	14.300703	0.155755	32.416851	0.317528	15.368660
2189.855000	250.357800	14.301519	0.155754	32.418699	0.317527	15.369536
2189.875000	250.357800	14.298308	0.155756	32.411421	0.317532	15.366086
2189.895000	250.357800	14.304894	0.155752	32.426350	0.317523	15.373164
2189.915000	250.357800	14.302886	0.155753	32.421800	0.317526	15.371006
2189.935000	250.357800	14.301139	0.155755	32.417838	0.317528	15.369128
2189.955000	250.357800	14.300020	0.155755	32.415301	0.317529	15.367925
2189.975000	250.357800	14.301903	0.155754	32.419571	0.317527	15.369950
2190.015000	250.357800	14.301045	0.155755	32.417626	0.317528	15.369027
2190.035000	250.357800	14.304484	0.155752	32.425421	0.317524	15.372723
2190.055000	250.357800	14.303930	0.155753	32.424165	0.317524	15.372128
2190.075000	250.357800	14.300905	0.155755	32.417309	0.317528	15.368877
2190.075000	250.357800	14.299100	0.155756	32.413217	0.317531	15.366937
2190.095000	250.357800	14.306454	0.155751	32.429887	0.317521	15.374840
2190.115000	250.357800	14.302133	0.155754	32.420092	0.317527	15.370197
2190.135000	250.357800	14.305334	0.155752	32.427347	0.317522	15.373636
2190.155000	250.357800	14.297905	0.155757	32.410508	0.317532	15.365653
2190.175000	250.357800	14.302729	0.155754	32.421443	0.317526	15.370837
2190.195000	250.357800	14.305687	0.155752	32.428147	0.317522	15.374016
2190.235000	250.357800	14.299751	0.155756	32.414692	0.317530	15.367637
2190.255000	250.357800	14.307201	0.155751	32.431579	0.317520	15.375643
2190.275000	250.357800	14.296277	0.155758	32.406817	0.317534	15.363903
2190.295000	250.357800	14.302914	0.155753	32.421862	0.317526	15.371036
2190.295000	250.357800	14.303300	0.155753	32.422737	0.317525	15.371450
2190.315000	250.357800	14.300901	0.155755	32.417300	0.317528	15.368873
2190.335000	250.357800	14.299985	0.155755	32.415222	0.317529	15.367888
2190.355000	250.357800	14.300162	0.155755	32.415624	0.317529	15.368079
2190.375000	250.357800	14.300668	0.155755	32.416771	0.317528	15.368622
2190.415000	250.357800	14.303811	0.155753	32.423895	0.317524	15.371999
2190.435000	250.357800	14.303921	0.155753	32.424144	0.317524	15.372118
2190.455000	250.357800	14.300131	0.155755	32.415554	0.317529	15.368045
2190.475000	250.357800	14.305570	0.155752	32.427882	0.317522	15.373890
2190.495000	250.357800	14.305607	0.155752	32.427967	0.317522	15.373930
2190.495000	250.357800	14.298470	0.155756	32.411788	0.317531	15.366260
2190.515000	250.357800	14.306742	0.155751	32.430540	0.317521	15.375150
2190.535000	250.357800	14.303068	0.155753	32.422210	0.317525	15.371201
2190.555000	250.357800	14.302306	0.155754	32.420484	0.317526	15.370383
2190.575000	250.357800	14.307343	0.155751	32.431901	0.317520	15.375795
2190.615000	250.357800	14.307168	0.155751	32.431504	0.317520	15.375607
2190.635000	250.357800	14.303285	0.155753	32.422703	0.317525	15.371434
2190.655000	250.357800	14.301906	0.155754	32.419576	0.317527	15.369952
2190.675000	250.357800	14.308194	0.155750	32.433830	0.317519	15.376710
2190.695000	250.357800	14.304049	0.155753	32.424436	0.317524	15.372256
2190.715000	250.357800	14.304888	0.155752	32.426336	0.317523	15.373157
2190.715000	250.357800	14.302788	0.155754	32.421577	0.317526	15.370901
2190.735000	250.357800	14.302339	0.155754	32.420560	0.317526	15.370418
2190.755000	250.357800	14.303942	0.155753	32.424193	0.317524	15.372141
2190.775000	250.357800	14.301548	0.155754	32.418765	0.317527	15.369567
2190.795000	250.357800	14.299781	0.155756	32.414759	0.317530	15.367668
2190.835000	250.357800	14.301245	0.155755	32.418078	0.317528	15.369242
2190.835000	250.357800	14.300943	0.155755	32.417393	0.317528	15.368917
2190.875000	250.357800	14.299078	0.155756	32.413167	0.317531	15.366914
2190.895000	250.357800	14.302510	0.155754	32.420945	0.317526	15.370601
2190.915000	250.357800	14.303690	0.155753	32.423621	0.317525	15.371870
2190.935000	250.357800	14.298825	0.155756	32.412593	0.317531	15.366642
2190.935000	250.357800	14.301372	0.155754	32.418366	0.317528	15.369378
2190.955000	250.357800	14.300028	0.155755	32.415319	0.317529	15.367934
2190.975000	250.357800	14.297778	0.155757	32.410219	0.317532	15.365516
2190.995000	250.357800	14.294232	0.155759	32.402181	0.317537	15.361705
2191.035000	250.357800	14.293464	0.155760	32.400441	0.317538	15.360880
2191.035000	250.357800	14.295029	0.155759	32.403989	0.317536	15.362562
2191.075000	250.357800	14.297335	0.155757	32.409217	0.317533	15.365041
2191.095000	250.357800	14.301410	0.155754	32.418452	0.317528	15.369419
2191.115000	250.357800	14.302014	0.155754	32.419821	0.317527	15.370068
2191.135000	250.357800	14.300187	0.155755	32.415681	0.317529	15.368105
2191.135000	250.357800	14.297039	0.155757	32.408545	0.317533	15.364722
2191.155000	250.357800	14.293959	0.155759	32.401562	0.317537	15.361412
2191.175000	250.357800	14.296451	0.155758	32.407211	0.317534	15.364090
2191.195000	250.357800	14.303396	0.155753	32.422956	0.317525	15.371554
2191.215000	250.357800	14.299636	0.155756	32.414431	0.317530	15.367513
2191.255000	250.357800	14.296519	0.155758	32.407366	0.317534	15.364163
2191.275000	250.357800	14.299301	0.155756	32.413673	0.317530	15.367153
2191.295000	250.357800	14.298581	0.155756	32.412040	0.317531	15.366379
2191.315000	250.357800	14.292010	0.155761	32.397146	0.317540	15.359318
2191.335000	250.357800	14.298337	0.155756	32.411486	0.317531	15.366117
2191.355000	250.357800	14.294891	0.155759	32.403675	0.317536	15.362414
2191.355000	250.357800	14.301086	0.155755	32.417718	0.317528	15.369071
2191.375000	250.357800	14.297270	0.155757	32.409068	0.317533	15.364970
2191.395000	250.357800	14.296742	0.155757	32.407872	0.317534	15.364403
2191.415000	250.357800	14.298624	0.155756	32.412138	0.317531	15.366426
2191.435000	250.357800	14.302555	0.155754	32.421049	0.317526	15.370650
2191.455000	250.357800	14.302737	0.155754	32.421461	0.317526	15.370846
2191.475000	250.357800	14.303347	0.155753	32.422844	0.317525	15.371501
2191.515000	250.357800	14.299339	0.155756	32.413757	0.317530	15.367194
2191.535000	250.357800	14.304696	0.155752	32.425901	0.317523	15.372951
2191.555000	250.357800	14.301112	0.155755	32.417777	0.317528	15.369099
2191.575000	250.357800	14.302263	0.155754	32.420385	0.317526	15.370336
2191.575000	250.357800	14.294377	0.155759	32.402510	0.317537	15.361861
2191.595000	250.357800	14.298281	0.155756	32.411360	0.317532	15.366057
2191.615000	250.357800	14.296267	0.155758	32.406796	0.317534	15.363893
2191.635000	250.357800	14.302561	0.155754	32.421061	0.317526	15.370656
2191.675000	250.357800	14.305645	0.155752	32.428053	0.317522	15.373971
2191.695000	250.357800	14.307025	0.155751	32.431181	0.317520	15.375454
2191.715000	250.357800	14.296167	0.155758	32.406568	0.317534	15.363785
2191.735000	250.357800	14.303376	0.155753	32.422909	0.317525	15.371532
2191.755000	250.357800	14.301046	0.155755	32.417628	0.317528	15.369028
2191.775000	250.357800	14.296788	0.155757	32.407977	0.317533	15.364453
2191.775000	250.357800	14.298670	0.155756	32.412243	0.317531	15.366475
2191.795000	250.357800	14.298079	0.155757	32.410901	0.317532	15.365839
2191.815000	250.357800	14.298112	0.155757	32.410977	0.317532	15.365875
2191.835000	250.357800	14.297932	0.155757	32.410568	0.317532	15.365681
2191.855000	250.357800	14.296066	0.155758	32.406339	0.317534	15.363677
2191.875000	250.357800	14.298501	0.155756	32.411859	0.317531	15.366293
2191.895000	250.357800	14.304125	0.155753	32.424606	0.317524	15.372337
2191.935000	250.357800	14.299180	0.155756	32.413399	0.317530	15.367023
2191.955000	250.357800	14.297616	0.155757	32.409852	0.317532	15.365342
2191.975000	250.357800	14.300547	0.155755	32.416496	0.317529	15.368492
2191.995000	250.357800	14.300196	0.155755	32.415700	0.317529	15.368114
2191.995000	250.357800	14.299288	0.155756	32.413643	0.317530	15.367139
2192.015000	250.357800	14.298530	0.155756	32.411925	0.317531	15.366325
2192.035000	250.357800	14.295176	0.155759	32.404321	0.317536	15.362720
2192.055000	250.357800	14.298757	0.155756	32.412438	0.317531	15.366568
2192.075000	250.357800	14.297528	0.155757	32.409654	0.317533	15.365248
2192.095000	250.357800	14.303072	0.155753	32.422220	0.317525	15.371206
2192.115000	250.357800	14.296128	0.155758	32.406480	0.317534	15.363743
2192.155000	250.357800	14.298388	0.155756	32.411603	0.317531	15.366172
2192.175000	250.357800	14.297715	0.155757	32.410077	0.317532	15.365449
2192.195000	250.357800	14.297342	0.155757	32.409233	0.317533	15.365048
2192.215000	250.357800	14.295304	0.155758	32.404611	0.317535	15.362857
2192.215000	250.357800	14.302868	0.155753	32.421758	0.317526	15.370986
2192.235000	250.357800	14.295441	0.155758	32.404923	0.317535	15.363005
2192.255000	250.357800	14.296472	0.155758	32.407260	0.317534	15.364113
2192.275000	250.357800	14.293895	0.155759	32.401418	0.317537	15.361343
2192.295000	250.357800	14.302309	0.155754	32.420491	0.317526	15.370386
2192.335000	250.357800	14.301577	0.155754	32.418831	0.317527	15.369599
2192.335000	250.357800	14.297655	0.155757	32.409941	0.317532	15.365384
2192.375000	250.357800	14.304088	0.155753	32.424523	0.317524	15.372297
2192.395000	250.357800	14.304626	0.155752	32.425743	0.317523	15.372876
2192.415000	250.357800	14.299566	0.155756	32.414272	0.317530	15.367437
2192.415000	250.357800	14.296856	0.155757	32.408130	0.317533	15.364526
2192.435000	250.357800	14.295790	0.155758	32.405712	0.317535	15.363379
2192.455000	250.357800	14.295153	0.155759	32.404270	0.317536	15.362696
2192.475000	250.357800	14.296278	0.155758	32.406821	0.317534	15.363905
2192.495000	250.357800	14.296027	0.155758	32.406251	0.317534	15.363635
2192.515000	250.357800	14.300673	0.155755	32.416782	0.317528	15.368628
2192.535000	250.357800	14.299139	0.155756	32.413305	0.317530	15.366979
2192.575000	250.357800	14.301613	0.155754	32.418912	0.317527	15.369637
2192.595000	250.357800	14.305924	0.155751	32.428686	0.317522	15.374271
2192.615000	250.357800	14.296325	0.155758	32.406925	0.317534	15.363954
2192.635000	250.357800	14.293333	0.155760	32.400144	0.317538	15.360739
2192.635000	250.357800	14.302066	0.155754	32.419939	0.317527	15.370124
2192.655000	250.357800	14.300244	0.155755	32.415810	0.317529	15.368166
2192.675000	250.357800	14.302508	0.155754	32.420941	0.317526	15.370599
2192.695000	250.357800	14.298290	0.155756	32.411379	0.317532	15.366066
2192.715000	250.357800	14.303333	0.155753	32.422812	0.317525	15.371486
2192.735000	250.357800	14.300127	0.155755	32.415544	0.317529	15.368040
2192.755000	250.357800	14.305403	0.155752	32.427505	0.317522	15.373711
2192.795000	250.357800	14.302207	0.155754	32.420260	0.317526	15.370276
2192.815000	250.357800	14.298828	0.155756	32.412600	0.317531	15.366645
2192.835000	250.357800	14.294685	0.155759	32.403209	0.317536	15.362192
2192.855000	250.357800	14.301783	0.155754	32.419298	0.317527	15.369820
2192.855000	250.357800	14.299737	0.155756	32.414661	0.317530	15.367622
2192.875000	250.357800	14.298591	0.155756	32.412062	0.317531	15.366390
2192.895000	250.357800	14.304752	0.155752	32.426029	0.317523	15.373011
2192.915000	250.357800	14.302382	0.155754	32.420655	0.317526	15.370464
2192.935000	250.357800	14.300687	0.155755	32.416814	0.317528	15.368643
2192.955000	250.357800	14.302598	0.155754	32.421145	0.317526	15.370696
2192.994000	250.357800	14.296709	0.155758	32.407796	0.317534	15.364367
2193.014000	250.357800	14.299657	0.155756	32.414479	0.317530	15.367536
2193.034000	250.357800	14.303539	0.155753	32.423280	0.317525	15.371708
2193.054000	250.357800	14.300302	0.155755	32.415942	0.317529	15.368229
2193.054000	250.357800	14.301240	0.155755	32.418068	0.317528	15.369237
2193.074000	250.357800	14.296396	0.155758	32.407088	0.317534	15.364031
2193.094000	250.357800	14.302492	0.155754	32.420906	0.317526	15.370582
2193.114000	250.357800	14.302750	0.155754	32.421491	0.317526	15.370860
2193.154000	250.357800	14.298581	0.155756	32.412039	0.317531	15.366379
2193.174000	250.357800	14.301992	0.155754	32.419771	0.317527	15.370045
2193.194000	250.357800	14.299009	0.155756	32.413010	0.317531	15.366839
2193.214000	250.357800	14.301111	0.155755	32.417775	0.317528	15.369098
2193.234000	250.357800	14.295403	0.155758	32.404837	0.317535	15.362964
2193.254000	250.357800	14.298119	0.155757	32.410993	0.317532	15.365883
2193.274000	250.357800	14.305367	0.155752	32.427423	0.317522	15.373672
2193.274000	250.357800	14.297446	0.155757	32.409467	0.317533	15.365159
2193.294000	250.357800	14.300277	0.155755	32.415884	0.317529	15.368202
2193.314000	250.357800	14.304926	0.155752	32.426423	0.317523	15.373198
2193.354000	250.357800	14.307179	0.155751	32.431530	0.317520	15.375619
2193.354000	250.357800	14.306034	0.155751	32.428935	0.317522	15.374389
2193.394000	250.357800	14.296921	0.155757	32.408278	0.317533	15.364596
2193.414000	250.357800	14.303185	0.155753	32.422477	0.317525	15.371328
2193.434000	250.357800	14.300922	0.155755	32.417347	0.317528	15.368896
2193.454000	250.357800	14.298129	0.155757	32.411016	0.317532	15.365894
2193.474000	250.357800	14.297365	0.155757	32.409284	0.317533	15.365073
2193.494000	250.357800	14.295997	0.155758	32.406182	0.317535	15.363602
2193.494000	250.357800	14.301769	0.155754	32.419267	0.317527	15.369806
2193.514000	250.357800	14.301616	0.155754	32.418920	0.317527	15.369641
2193.554000	250.357800	14.300492	0.155755	32.416372	0.317529	15.368433
2193.554000	250.357800	14.299463	0.155756	32.414040	0.317530	15.367327
2193.594000	250.357800	14.297432	0.155757	32.409436	0.317533	15.365145
2193.614000	250.357800	14.296409	0.155758	32.407117	0.317534	15.364045
2193.634000	250.357800	14.297305	0.155757	32.409147	0.317533	15.365008
2193.654000	250.357800	14.295147	0.155759	32.404256	0.317536	15.362689
2193.674000	250.357800	14.301200	0.155755	32.417976	0.317528	15.369194
2193.694000	250.357800	14.297702	0.155757	32.410048	0.317532	15.365435
2193.694000	250.357800	14.292995	0.155760	32.399377	0.317538	15.360376
2193.714000	250.357800	14.292183	0.155760	32.397537	0.317539	15.359503
2193.734000	250.357800	14.297271	0.155757	32.409070	0.317533	15.364971
2193.774000	250.357800	14.296348	0.155758	32.406978	0.317534	15.363979
2193.774000	250.357800	14.295172	0.155759	32.404312	0.317536	15.362715
2193.814000	250.357800	14.296605	0.155758	32.407561	0.317534	15.364256
2193.834000	250.357800	14.294219	0.155759	32.402153	0.317537	15.361692
2193.854000	250.357800	14.296024	0.155758	32.406244	0.317534	15.363631
2193.874000	250.357800	14.301146	0.155755	32.417855	0.317528	15.369136
2193.894000	250.357800	14.290249	0.155762	32.393152	0.317542	15.357425
2193.914000	250.357800	14.294863	0.155759	32.403612	0.317536	15.362384
2193.914000	250.357800	14.300559	0.155755	32.416524	0.317529	15.368505
2193.934000	250.357800	14.297594	0.155757	32.409804	0.317532	15.365319
2193.954000	250.357800	14.296768	0.155757	32.407931	0.317534	15.364431
2193.994000	250.357800	14.298400	0.155756	32.411630	0.317531	15.366185
2194.014000	250.357800	14.299977	0.155755	32.415204	0.317529	15.367879
2194.034000	250.357800	14.301607	0.155754	32.418899	0.317527	15.369631
2194.054000	250.357800	14.302418	0.155754	32.420738	0.317526	15.370503
2194.074000	250.357800	14.299951	0.155755	32.415146	0.317529	15.367852
2194.094000	250.357800	14.298294	0.155756	32.411390	0.317532	15.366071
2194.114000	250.357800	14.298675	0.155756	32.412252	0.317531	15.366480
2194.134000	250.357800	14.301886	0.155754	32.419532	0.317527	15.369931
2194.134000	250.357800	14.303877	0.155753	32.424046	0.317524	15.372071
2194.154000	250.357800	14.297131	0.155757	32.408753	0.317533	15.364821
2194.194000	250.357800	14.304410	0.155752	32.425253	0.317524	15.372644
2194.214000	250.357800	14.308471	0.155750	32.434459	0.317518	15.377008
2194.214000	250.357800	14.305628	0.155752	32.428014	0.317522	15.373952
2194.254000	250.357800	14.307689	0.155750	32.432686	0.317519	15.376168
2194.274000	250.357800	14.309666	0.155749	32.437167	0.317517	15.378292
2194.294000	250.357800	14.304486	0.155752	32.425425	0.317524	15.372725
2194.314000	250.357800	14.303536	0.155753	32.423272	0.317525	15.371704
2194.334000	250.357800	14.301731	0.155754	32.419180	0.317527	15.369764
2194.334000	250.357800	14.307683	0.155750	32.432672	0.317519	15.376161
2194.354000	250.357800	14.302864	0.155753	32.421750	0.317526	15.370983
2194.374000	250.357800	14.304821	0.155752	32.426186	0.317523	15.373086
2194.394000	250.357800	14.303719	0.155753	32.423686	0.317525	15.371901
2194.434000	250.357800	14.303590	0.155753	32.423394	0.317525	15.371762
2194.454000	250.357800	14.300364	0.155755	32.416082	0.317529	15.368295
2194.474000	250.357800	14.300300	0.155755	32.415937	0.317529	15.368227
2194.494000	250.357800	14.301622	0.155754	32.418934	0.317527	15.369648
2194.514000	250.357800	14.302490	0.155754	32.420901	0.317526	15.370580
2194.534000	250.357800	14.303037	0.155753	32.422140	0.317525	15.371168
2194.554000	250.357800	14.307376	0.155751	32.431977	0.317520	15.375831
2194.554000	250.357800	14.302222	0.155754	32.420294	0.317526	15.370292
2194.574000	250.357800	14.299290	0.155756	32.413648	0.317530	15.367142
2194.594000	250.357800	14.297528	0.155757	32.409654	0.317533	15.365248
2194.614000	250.357800	14.298520	0.155756	32.411903	0.317531	15.366314
2194.634000	250.357800	14.306972	0.155751	32.431060	0.317520	15.375396
2194.674000	250.357800	14.302319	0.155754	32.420513	0.317526	15.370396
2194.694000	250.357800	14.298934	0.155756	32.412841	0.317531	15.366759
2194.694000	250.357800	14.301841	0.155754	32.419431	0.317527	15.369883
2194.734000	250.357800	14.298866	0.155756	32.412685	0.317531	15.366685
2194.754000	250.357800	14.301413	0.155754	32.418459	0.317528	15.369422
2194.774000	250.357800	14.299424	0.155756	32.413950	0.317530	15.367285
2194.774000	250.357800	14.303478	0.155753	32.423141	0.317525	15.371642
2194.794000	250.357800	14.298109	0.155757	32.410971	0.317532	15.365872
2194.814000	250.357800	14.301584	0.155754	32.418847	0.317527	15.369607
2194.854000	250.357800	14.298846	0.155756	32.412640	0.317531	15.366664
2194.854000	250.357800	14.300443	0.155755	32.416260	0.317529	15.368380
2194.894000	250.357800	14.299388	0.155756	32.413869	0.317530	15.367246
2194.914000	250.357800	14.296125	0.155758	32.406474	0.317534	15.363740
2194.934000	250.357800	14.298667	0.155756	32.412235	0.317531	15.366472
2194.954000	250.357800	14.296613	0.155758	32.407578	0.317534	15.364264
[truncated: 1,002 more rows]
