# Supplementary material for: Stress relaxation in the presence of sudden strain bursts: Methodology and stress relaxation data of microcast aluminium microwires
Source: Data Brief. 2018 Nov 14;21:2134–41. doi: 10.1016/j.dib.2018.11.047 (PMC6265499; doi:10.1016/j.dib.2018.11.047)
Supplement: Supplementary file 2 — Supplementary material [file mmc2.zip › Data in brief/Annealed/AN_27_2/Stress relaxation txt files/Not considered/An_27_2_Relaxcycle0002.txt]

Time[s]	Motordispl[�m]	Force[mN]	EngStrain	EngStress[MPa]	Shearstrain	Shearstress [MPa]
79.315000	5.785449	4.510537	0.000872	10.224491	0.001839	4.847378
79.355000	5.785611	4.516294	0.000868	10.237540	0.001831	4.853564
79.375000	5.785611	4.516669	0.000868	10.238390	0.001830	4.853967
79.395000	5.785611	4.516581	0.000868	10.238192	0.001830	4.853873
79.415000	5.785611	4.518344	0.000867	10.242187	0.001828	4.855768
79.435000	5.785611	4.518500	0.000867	10.242540	0.001828	4.855935
79.435000	5.785611	3.563912	0.001490	8.078681	0.003141	3.830060
79.455000	5.785611	3.242194	0.001700	7.349409	0.003583	3.484316
79.475000	5.785611	3.239812	0.001701	7.344009	0.003586	3.481756
79.495000	5.785611	3.238651	0.001702	7.341378	0.003588	3.480509
79.515000	5.785611	3.243626	0.001699	7.352655	0.003581	3.485855
79.555000	5.785611	3.249464	0.001695	7.365889	0.003573	3.492129
79.575000	5.785611	3.246809	0.001697	7.359870	0.003577	3.489276
79.575000	5.785611	3.242661	0.001699	7.350467	0.003583	3.484818
79.615000	5.785611	3.246014	0.001697	7.358068	0.003578	3.488422
79.635000	5.785611	3.246950	0.001696	7.360191	0.003577	3.489428
79.655000	5.785611	3.250253	0.001694	7.367677	0.003572	3.492977
79.655000	5.785611	3.245593	0.001697	7.357115	0.003579	3.487970
79.675000	5.785611	3.251495	0.001693	7.370492	0.003570	3.494312
79.695000	5.785611	3.247038	0.001696	7.360390	0.003577	3.489523
79.715000	5.785611	3.253033	0.001692	7.373980	0.003568	3.495965
79.735000	5.785611	3.254203	0.001692	7.376631	0.003567	3.497222
79.755000	5.785611	3.256095	0.001690	7.380920	0.003564	3.499256
79.795000	5.785611	3.253881	0.001692	7.375901	0.003567	3.496876
79.815000	5.785611	3.255340	0.001691	7.379208	0.003565	3.498444
79.835000	5.785611	3.257909	0.001689	7.385032	0.003562	3.501205
79.855000	5.785611	3.258538	0.001689	7.386457	0.003561	3.501881
79.855000	5.785611	3.259706	0.001688	7.389106	0.003559	3.503137
79.875000	5.785611	3.257373	0.001690	7.383818	0.003562	3.500630
79.895000	5.785611	3.260857	0.001687	7.391714	0.003558	3.504373
79.915000	5.785611	3.255847	0.001691	7.380357	0.003564	3.498989
79.955000	5.785611	3.259011	0.001689	7.387529	0.003560	3.502389
79.955000	5.785611	3.259839	0.001688	7.389406	0.003559	3.503279
79.975000	5.785611	3.260799	0.001687	7.391584	0.003558	3.504311
80.015000	5.785611	3.255104	0.001691	7.378674	0.003565	3.498191
80.035000	5.785611	3.252273	0.001693	7.372255	0.003569	3.495148
80.055000	5.785611	3.252411	0.001693	7.372569	0.003569	3.495297
80.075000	5.785611	3.253339	0.001692	7.374673	0.003568	3.496294
80.075000	5.785611	3.257186	0.001690	7.383392	0.003563	3.500428
80.095000	5.785611	3.252135	0.001693	7.371942	0.003570	3.494999
80.115000	5.785611	3.250111	0.001694	7.367355	0.003572	3.492824
80.135000	5.785611	3.252667	0.001693	7.373149	0.003569	3.495572
80.155000	5.785611	3.252580	0.001693	7.372952	0.003569	3.495478
80.175000	5.785611	3.255099	0.001691	7.378663	0.003565	3.498186
80.215000	5.785611	3.256893	0.001690	7.382729	0.003563	3.500114
80.235000	5.785611	3.258124	0.001689	7.385520	0.003561	3.501437
80.255000	5.785611	3.257629	0.001689	7.384398	0.003562	3.500905
80.275000	5.785611	3.262912	0.001686	7.396373	0.003555	3.506582
80.295000	5.785611	3.255158	0.001691	7.378797	0.003565	3.498249
80.295000	5.785611	3.256376	0.001690	7.381557	0.003564	3.499558
80.315000	5.785611	3.254893	0.001691	7.378196	0.003566	3.497964
80.335000	5.785611	3.255968	0.001691	7.380631	0.003564	3.499119
80.355000	5.785611	3.259715	0.001688	7.389125	0.003559	3.503146
80.375000	5.785611	3.256756	0.001690	7.382418	0.003563	3.499966
80.395000	5.785611	3.255733	0.001691	7.380099	0.003565	3.498867
80.435000	5.785611	3.256684	0.001690	7.382255	0.003563	3.499889
80.455000	5.785611	3.257480	0.001690	7.384059	0.003562	3.500744
80.475000	5.785611	3.254387	0.001692	7.377048	0.003566	3.497420
80.495000	5.785611	3.255640	0.001691	7.379888	0.003565	3.498766
80.495000	5.785611	3.251523	0.001693	7.370555	0.003570	3.494342
80.515000	5.785611	3.254636	0.001691	7.377612	0.003566	3.497688
80.535000	5.785611	3.260386	0.001688	7.390647	0.003558	3.503867
80.555000	5.785611	3.261953	0.001687	7.394198	0.003556	3.505551
80.575000	5.785611	3.256288	0.001690	7.381358	0.003564	3.499463
80.595000	5.785611	3.256542	0.001690	7.381934	0.003563	3.499736
80.615000	5.785611	3.258436	0.001689	7.386227	0.003561	3.501772
80.655000	5.785611	3.252118	0.001693	7.371906	0.003570	3.494982
80.675000	5.785611	3.255765	0.001691	7.380171	0.003565	3.498901
80.695000	5.785611	3.251900	0.001693	7.371411	0.003570	3.494748
80.715000	5.785611	3.255915	0.001691	7.380512	0.003564	3.499062
80.715000	5.785611	3.257155	0.001690	7.383323	0.003563	3.500395
80.735000	5.785611	3.258185	0.001689	7.385657	0.003561	3.501501
80.755000	5.785611	3.254034	0.001692	7.376247	0.003567	3.497040
80.775000	5.785611	3.257454	0.001690	7.384001	0.003562	3.500716
80.815000	5.785611	3.258718	0.001689	7.386867	0.003560	3.502075
80.815000	5.785611	3.266114	0.001684	7.403631	0.003550	3.510023
80.855000	5.785611	3.267169	0.001683	7.406022	0.003549	3.511156
80.875000	5.785611	3.269614	0.001682	7.411565	0.003545	3.513784
80.895000	5.785611	3.263400	0.001686	7.397478	0.003554	3.507106
80.895000	5.785611	3.263859	0.001685	7.398520	0.003553	3.507600
80.935000	5.785611	3.260560	0.001688	7.391041	0.003558	3.504054
80.935000	5.785611	3.259668	0.001688	7.389019	0.003559	3.503096
80.955000	5.785611	3.255208	0.001691	7.378910	0.003565	3.498303
80.975000	5.785611	3.262401	0.001686	7.395214	0.003555	3.506032
80.995000	5.785691	3.262545	0.001686	7.395542	0.003555	3.506188
81.015000	5.785611	3.262655	0.001686	7.395790	0.003555	3.506305
81.055000	5.785611	3.256158	0.001690	7.381063	0.003564	3.499323
81.075000	5.785611	3.255471	0.001691	7.379506	0.003565	3.498585
81.095000	5.785611	3.256882	0.001690	7.382703	0.003563	3.500101
81.115000	5.785611	3.261447	0.001687	7.393051	0.003557	3.505007
81.135000	5.785611	3.264706	0.001685	7.400439	0.003552	3.508510
81.135000	5.785611	3.256722	0.001690	7.382342	0.003563	3.499930
81.155000	5.785611	3.256772	0.001690	7.382455	0.003563	3.499984
81.175000	5.785611	3.259895	0.001688	7.389533	0.003559	3.503339
81.195000	5.785611	3.263325	0.001686	7.397309	0.003554	3.507026
81.215000	5.785611	3.256121	0.001690	7.380979	0.003564	3.499284
81.235000	5.785611	3.266849	0.001683	7.405298	0.003549	3.510813
81.255000	5.785611	3.264140	0.001685	7.399156	0.003553	3.507901
81.295000	5.785611	3.258260	0.001689	7.385828	0.003561	3.501583
81.295000	5.785611	3.257540	0.001690	7.384195	0.003562	3.500808
81.335000	5.785611	3.263278	0.001686	7.397202	0.003554	3.506975
81.355000	5.785611	3.259866	0.001688	7.389467	0.003559	3.503308
81.355000	5.785611	3.263030	0.001686	7.396640	0.003555	3.506708
81.375000	5.785611	3.261599	0.001687	7.393397	0.003557	3.505171
81.395000	5.785611	3.263262	0.001686	7.397165	0.003554	3.506957
81.415000	5.785611	3.267104	0.001683	7.405876	0.003549	3.511087
81.435000	5.785611	3.266082	0.001684	7.403559	0.003550	3.509989
81.475000	5.785691	3.261755	0.001687	7.393751	0.003556	3.505339
81.475000	5.785691	3.263893	0.001685	7.398595	0.003553	3.507636
81.515000	5.785611	3.259982	0.001688	7.389732	0.003559	3.503433
81.535000	5.785611	3.259125	0.001688	7.387789	0.003560	3.502512
81.555000	5.785611	3.268484	0.001682	7.409004	0.003547	3.512570
81.575000	5.785691	3.262682	0.001686	7.395852	0.003555	3.506335
81.575000	5.785691	3.266477	0.001684	7.404454	0.003550	3.510413
81.595000	5.785611	3.269186	0.001682	7.410594	0.003546	3.513324
81.615000	5.785611	3.271208	0.001681	7.415178	0.003543	3.515497
81.635000	5.785611	3.264919	0.001685	7.400923	0.003552	3.508739
81.675000	5.785611	3.262224	0.001686	7.394814	0.003556	3.505843
81.695000	5.785691	3.259836	0.001688	7.389401	0.003559	3.503277
81.715000	5.785691	3.260773	0.001687	7.391525	0.003558	3.504284
81.735000	5.785691	3.265363	0.001684	7.401928	0.003551	3.509216
81.755000	5.785611	3.259987	0.001688	7.389742	0.003559	3.503438
81.775000	5.785611	3.264610	0.001685	7.400221	0.003552	3.508406
81.775000	5.785611	3.261149	0.001687	7.392375	0.003557	3.504687
81.795000	5.785611	3.261556	0.001687	7.393299	0.003557	3.505125
81.815000	5.785611	3.268524	0.001682	7.409093	0.003547	3.512613
81.835000	5.785611	3.263686	0.001686	7.398127	0.003554	3.507413
81.855000	5.785691	3.270908	0.001681	7.414498	0.003544	3.515175
81.895000	5.785611	3.271620	0.001680	7.416113	0.003543	3.515941
81.895000	5.785611	3.264261	0.001685	7.399432	0.003553	3.508032
81.935000	5.785691	3.264669	0.001685	7.400355	0.003552	3.508470
81.955000	5.785691	3.260492	0.001688	7.390888	0.003558	3.503982
81.975000	5.785611	3.262869	0.001686	7.396276	0.003555	3.506536
81.995000	5.785611	3.265551	0.001684	7.402355	0.003551	3.509418
81.995000	5.785611	3.263886	0.001685	7.398581	0.003553	3.507628
82.015000	5.785611	3.261928	0.001687	7.394141	0.003556	3.505524
82.035000	5.785611	3.262494	0.001686	7.395425	0.003555	3.506132
82.055000	5.785611	3.259705	0.001688	7.389104	0.003559	3.503136
82.095000	5.785611	3.268839	0.001682	7.409808	0.003547	3.512951
82.095000	5.785691	3.265187	0.001685	7.401530	0.003552	3.509027
82.115000	5.785691	3.266338	0.001684	7.404139	0.003550	3.510264
82.155000	5.785691	3.263930	0.001685	7.398681	0.003553	3.507676
82.175000	5.785611	3.261574	0.001687	7.393339	0.003557	3.505143
82.195000	5.785691	3.268103	0.001683	7.408141	0.003548	3.512161
82.215000	5.785691	3.264719	0.001685	7.400469	0.003552	3.508524
82.215000	5.785691	3.267594	0.001683	7.406985	0.003548	3.511613
82.235000	5.785691	3.267275	0.001683	7.406264	0.003549	3.511271
82.255000	5.785691	3.262770	0.001686	7.396051	0.003555	3.506429
82.275000	5.785691	3.264590	0.001685	7.400177	0.003553	3.508385
82.295000	5.785691	3.268680	0.001682	7.409448	0.003547	3.512781
82.335000	5.785691	3.267840	0.001683	7.407545	0.003548	3.511878
82.355000	5.785691	3.264761	0.001685	7.400564	0.003552	3.508569
82.375000	5.785691	3.267131	0.001683	7.405937	0.003549	3.511116
82.395000	5.785691	3.267584	0.001683	7.406964	0.003548	3.511603
82.415000	5.785691	3.264929	0.001685	7.400945	0.003552	3.508749
82.415000	5.785691	3.265025	0.001685	7.401163	0.003552	3.508853
82.435000	5.785691	3.269189	0.001682	7.410601	0.003546	3.513327
82.455000	5.785691	3.265726	0.001684	7.402753	0.003551	3.509606
82.475000	5.785691	3.267551	0.001683	7.406888	0.003548	3.511567
82.495000	5.785691	3.267527	0.001683	7.406835	0.003548	3.511542
82.535000	5.785691	3.264096	0.001685	7.399057	0.003553	3.507854
82.555000	5.785691	3.259994	0.001688	7.389758	0.003559	3.503446
82.575000	5.785691	3.265162	0.001685	7.401474	0.003552	3.509000
82.595000	5.785691	3.267075	0.001683	7.405809	0.003549	3.511056
82.615000	5.785691	3.260532	0.001688	7.390978	0.003558	3.504024
82.635000	5.785691	3.267586	0.001683	7.406969	0.003548	3.511605
82.635000	5.785691	3.267827	0.001683	7.407515	0.003548	3.511864
82.655000	5.785691	3.264213	0.001685	7.399322	0.003553	3.507980
82.675000	5.785691	3.271399	0.001681	7.415611	0.003543	3.515702
82.695000	5.785691	3.266265	0.001684	7.403973	0.003550	3.510185
82.735000	5.785691	3.261978	0.001687	7.394256	0.003556	3.505578
82.755000	5.785691	3.263505	0.001686	7.397716	0.003554	3.507219
82.775000	5.785691	3.263543	0.001686	7.397802	0.003554	3.507259
82.775000	5.785691	3.252813	0.001693	7.373480	0.003569	3.495729
82.815000	5.785691	3.258680	0.001689	7.386780	0.003561	3.502034
82.835000	5.785691	3.264755	0.001685	7.400551	0.003552	3.508563
82.855000	5.785691	3.263569	0.001686	7.397861	0.003554	3.507287
82.855000	5.785691	3.264175	0.001685	7.399235	0.003553	3.507939
82.875000	5.785691	3.262679	0.001686	7.395845	0.003555	3.506331
82.895000	5.785691	3.265039	0.001685	7.401194	0.003552	3.508867
82.915000	5.785691	3.260703	0.001688	7.391365	0.003558	3.504207
82.955000	5.785691	3.259234	0.001688	7.388035	0.003560	3.502629
82.955000	5.785691	3.265756	0.001684	7.402820	0.003551	3.509639
82.995000	5.785691	3.262357	0.001686	7.395114	0.003556	3.505985
83.015000	5.785691	3.267374	0.001683	7.406486	0.003549	3.511376
83.035000	5.785691	3.263323	0.001686	7.397304	0.003554	3.507023
83.055000	5.785691	3.271384	0.001681	7.415578	0.003543	3.515687
83.055000	5.785691	3.267100	0.001683	7.405867	0.003549	3.511083
83.075000	5.785691	3.260311	0.001688	7.390478	0.003558	3.503787
83.095000	5.785691	3.262277	0.001686	7.394934	0.003556	3.505900
83.115000	5.785691	3.267756	0.001683	7.407353	0.003548	3.511788
83.135000	5.785691	3.268309	0.001683	7.408607	0.003547	3.512382
83.155000	5.785691	3.263270	0.001686	7.397185	0.003554	3.506967
83.175000	5.785691	3.263144	0.001686	7.396898	0.003554	3.506831
83.215000	5.785691	3.264882	0.001685	7.400839	0.003552	3.508699
83.235000	5.785691	3.262245	0.001687	7.394861	0.003556	3.505865
83.255000	5.785691	3.264837	0.001685	7.400736	0.003552	3.508651
83.275000	5.785691	3.266170	0.001684	7.403758	0.003550	3.510083
83.275000	5.785691	3.257715	0.001689	7.384593	0.003562	3.500997
83.295000	5.785691	3.260062	0.001688	7.389912	0.003559	3.503519
83.315000	5.785691	3.270336	0.001681	7.413202	0.003545	3.514560
83.335000	5.785691	3.265671	0.001684	7.402627	0.003551	3.509547
83.355000	5.785691	3.265681	0.001684	7.402650	0.003551	3.509558
83.375000	5.785691	3.263357	0.001686	7.397382	0.003554	3.507060
83.395000	5.785691	3.266853	0.001683	7.405306	0.003549	3.510817
83.435000	5.785691	3.259980	0.001688	7.389726	0.003559	3.503431
83.455000	5.785691	3.258302	0.001689	7.385922	0.003561	3.501627
83.475000	5.785691	3.263326	0.001686	7.397311	0.003554	3.507026
83.495000	5.785691	3.259555	0.001688	7.388762	0.003559	3.502974
83.495000	5.785691	3.262679	0.001686	7.395845	0.003555	3.506331
83.515000	5.785691	3.257175	0.001690	7.383367	0.003563	3.500416
83.535000	5.785691	3.265351	0.001684	7.401902	0.003551	3.509203
83.555000	5.785691	3.261969	0.001687	7.394234	0.003556	3.505568
83.575000	5.785691	3.265836	0.001684	7.403001	0.003551	3.509724
83.615000	5.785691	3.258191	0.001689	7.385671	0.003561	3.501508
83.635000	5.785691	3.258219	0.001689	7.385734	0.003561	3.501538
83.655000	5.785691	3.263173	0.001686	7.396964	0.003554	3.506862
83.675000	5.785691	3.262490	0.001686	7.395415	0.003555	3.506128
83.695000	5.785691	3.261565	0.001687	7.393320	0.003557	3.505135
83.695000	5.785691	3.263790	0.001685	7.398362	0.003554	3.507525
83.715000	5.785691	3.264603	0.001685	7.400206	0.003552	3.508399
83.735000	5.785691	3.261890	0.001687	7.394057	0.003556	3.505484
83.755000	5.785691	3.259698	0.001688	7.389087	0.003559	3.503128
83.775000	5.785691	3.260234	0.001688	7.390301	0.003558	3.503703
83.815000	5.785691	3.269155	0.001682	7.410525	0.003546	3.513291
83.815000	5.785691	3.265246	0.001685	7.401663	0.003552	3.509090
83.855000	5.785691	3.267315	0.001683	7.406354	0.003549	3.511314
83.875000	5.785691	3.271042	0.001681	7.414801	0.003544	3.515319
83.895000	5.785691	3.261845	0.001687	7.393955	0.003556	3.505436
83.915000	5.785691	3.265768	0.001684	7.402846	0.003551	3.509651
83.915000	5.785691	3.270783	0.001681	7.414214	0.003544	3.515040
83.935000	5.785691	3.273051	0.001679	7.419356	0.003541	3.517478
83.955000	5.785691	3.269280	0.001682	7.410807	0.003546	3.513425
83.975000	5.785691	3.270610	0.001681	7.413822	0.003544	3.514854
84.015000	5.785691	3.267612	0.001683	7.407026	0.003548	3.511633
84.015000	5.785691	3.262508	0.001686	7.395457	0.003555	3.506148
84.055000	5.785691	3.265142	0.001685	7.401428	0.003552	3.508978
84.075000	5.785691	3.267926	0.001683	7.407739	0.003548	3.511970
84.095000	5.785691	3.263180	0.001686	7.396981	0.003554	3.506870
84.115000	5.785691	3.266105	0.001684	7.403610	0.003550	3.510013
84.135000	5.785691	3.275045	0.001678	7.423876	0.003538	3.519621
84.135000	5.785691	3.268394	0.001682	7.408798	0.003547	3.512473
84.155000	5.785691	3.271799	0.001680	7.416518	0.003543	3.516132
84.175000	5.785691	3.271061	0.001681	7.414844	0.003544	3.515339
84.195000	5.785691	3.267436	0.001683	7.406627	0.003549	3.511443
84.215000	5.785691	3.268311	0.001683	7.408611	0.003547	3.512384
84.235000	5.785691	3.265853	0.001684	7.403040	0.003551	3.509743
84.275000	5.785691	3.263384	0.001686	7.397442	0.003554	3.507089
84.295000	5.785691	3.266792	0.001684	7.405169	0.003549	3.510752
84.315000	5.785691	3.268806	0.001682	7.409733	0.003547	3.512916
84.335000	5.785691	3.264561	0.001685	7.400111	0.003553	3.508354
84.335000	5.785691	3.266666	0.001684	7.404881	0.003550	3.510616
84.355000	5.785691	3.271352	0.001681	7.415504	0.003543	3.515652
84.375000	5.785691	3.265409	0.001684	7.402032	0.003551	3.509265
84.395000	5.785691	3.263208	0.001686	7.397043	0.003554	3.506899
84.415000	5.785691	3.263512	0.001686	7.397733	0.003554	3.507227
84.435000	5.785691	3.261717	0.001687	7.393665	0.003556	3.505298
84.475000	5.785691	3.265199	0.001685	7.401558	0.003552	3.509040
84.475000	5.785691	3.266223	0.001684	7.403878	0.003550	3.510140
84.515000	5.785691	3.268734	0.001682	7.409571	0.003547	3.512839
84.535000	5.785691	3.265303	0.001685	7.401793	0.003552	3.509151
84.555000	5.785691	3.269276	0.001682	7.410799	0.003546	3.513421
84.555000	5.785691	3.269595	0.001682	7.411521	0.003546	3.513764
84.575000	5.785691	3.268602	0.001682	7.409272	0.003547	3.512697
84.595000	5.785691	3.275173	0.001678	7.424166	0.003538	3.519758
84.615000	5.785691	3.267291	0.001683	7.406299	0.003549	3.511288
84.635000	5.785691	3.271408	0.001681	7.415631	0.003543	3.515712
84.675000	5.785691	3.265268	0.001685	7.401714	0.003552	3.509114
84.675000	5.785691	3.268432	0.001682	7.408885	0.003547	3.512514
84.715000	5.785691	3.269170	0.001682	7.410559	0.003546	3.513307
84.735000	5.785691	3.275958	0.001678	7.425945	0.003537	3.520602
84.755000	5.785691	3.271630	0.001680	7.416134	0.003543	3.515950
84.775000	5.785691	3.266918	0.001683	7.405454	0.003549	3.510887
84.775000	5.785691	3.268808	0.001682	7.409738	0.003547	3.512918
84.795000	5.785691	3.267487	0.001683	7.406742	0.003549	3.511498
84.815000	5.785691	3.270002	0.001681	7.412444	0.003545	3.514201
84.835000	5.785691	3.270702	0.001681	7.414032	0.003544	3.514954
84.855000	5.785691	3.267580	0.001683	7.406954	0.003548	3.511598
84.875000	5.785691	3.275927	0.001678	7.425874	0.003537	3.520568
84.915000	5.785691	3.269527	0.001682	7.411367	0.003546	3.513690
84.935000	5.785691	3.266609	0.001684	7.404753	0.003550	3.510555
84.955000	5.785691	3.269461	0.001682	7.411217	0.003546	3.513620
84.975000	5.785691	3.269804	0.001682	7.411995	0.003545	3.513988
84.975000	5.785691	3.269450	0.001682	7.411192	0.003546	3.513608
84.995000	5.785691	3.266661	0.001684	7.404872	0.003550	3.510611
85.015000	5.785691	3.265069	0.001685	7.401263	0.003552	3.508900
85.035000	5.785691	3.269246	0.001682	7.410730	0.003546	3.513388
85.055000	5.785691	3.267259	0.001683	7.406226	0.003549	3.511253
85.075000	5.785691	3.264870	0.001685	7.400811	0.003552	3.508686
85.095000	5.785691	3.263373	0.001686	7.397417	0.003554	3.507077
85.135000	5.785691	3.260802	0.001687	7.391589	0.003558	3.504314
85.155000	5.785691	3.271507	0.001680	7.415855	0.003543	3.515818
85.175000	5.785691	3.268205	0.001683	7.408370	0.003548	3.512270
85.195000	5.785691	3.266484	0.001684	7.404470	0.003550	3.510421
85.195000	5.785691	3.268786	0.001682	7.409688	0.003547	3.512895
85.215000	5.785691	3.268469	0.001682	7.408969	0.003547	3.512554
85.235000	5.785691	3.264566	0.001685	7.400122	0.003553	3.508359
85.255000	5.785691	3.259475	0.001688	7.388582	0.003560	3.502888
85.275000	5.785691	3.262501	0.001686	7.395442	0.003555	3.506141
85.295000	5.785691	3.264214	0.001685	7.399323	0.003553	3.507980
85.315000	5.785691	3.264390	0.001685	7.399723	0.003553	3.508170
85.355000	5.785691	3.265141	0.001685	7.401425	0.003552	3.508977
85.375000	5.785691	3.259684	0.001688	7.389055	0.003559	3.503113
85.395000	5.785691	3.268913	0.001682	7.409975	0.003547	3.513031
85.415000	5.785691	3.265693	0.001684	7.402677	0.003551	3.509571
85.415000	5.785691	3.267868	0.001683	7.407606	0.003548	3.511908
85.435000	5.785691	3.264230	0.001685	7.399361	0.003553	3.507998
85.455000	5.785691	3.259063	0.001689	7.387648	0.003560	3.502445
85.475000	5.785691	3.265583	0.001684	7.402428	0.003551	3.509452
85.515000	5.785691	3.266920	0.001683	7.405459	0.003549	3.510889
85.515000	5.785691	3.266195	0.001684	7.403815	0.003550	3.510110
85.555000	5.785691	3.266612	0.001684	7.404759	0.003550	3.510558
85.575000	5.785691	3.261768	0.001687	7.393781	0.003556	3.505353
85.595000	5.785691	3.261278	0.001687	7.392669	0.003557	3.504826
85.615000	5.785691	3.264833	0.001685	7.400726	0.003552	3.508646
85.615000	5.785691	3.263837	0.001685	7.398470	0.003554	3.507576
85.635000	5.785691	3.255605	0.001691	7.379810	0.003565	3.498730
85.655000	5.785691	3.263372	0.001686	7.397414	0.003554	3.507076
85.675000	5.785691	3.263794	0.001685	7.398372	0.003554	3.507530
85.695000	5.785691	3.261212	0.001687	7.392519	0.003557	3.504755
85.715000	5.785691	3.259599	0.001688	7.388862	0.003559	3.503021
85.735000	5.785691	3.268945	0.001682	7.410049	0.003547	3.513066
85.775000	5.785691	3.265328	0.001684	7.401849	0.003551	3.509178
85.795000	5.785691	3.260836	0.001687	7.391668	0.003558	3.504351
85.815000	5.785691	3.260431	0.001688	7.390749	0.003558	3.503915
85.835000	5.785691	3.263676	0.001686	7.398104	0.003554	3.507403
85.835000	5.785691	3.266231	0.001684	7.403896	0.003550	3.510148
85.855000	5.785691	3.266431	0.001684	7.404350	0.003550	3.510364
85.875000	5.785691	3.267819	0.001683	7.407496	0.003548	3.511855
85.895000	5.785691	3.266074	0.001684	7.403540	0.003550	3.509980
85.915000	5.785691	3.265750	0.001684	7.402805	0.003551	3.509631
85.955000	5.785691	3.267350	0.001683	7.406432	0.003549	3.511351
85.955000	5.785691	3.270148	0.001681	7.412776	0.003545	3.514359
85.995000	5.785691	3.261508	0.001687	7.393190	0.003557	3.505073
86.015000	5.785691	3.265792	0.001684	7.402902	0.003551	3.509677
86.035000	5.785691	3.260152	0.001688	7.390117	0.003559	3.503616
86.055000	5.785691	3.262439	0.001686	7.395300	0.003555	3.506073
86.055000	5.785691	3.261568	0.001687	7.393327	0.003557	3.505138
86.075000	5.785691	3.267934	0.001683	7.407756	0.003548	3.511978
86.095000	5.785691	3.258456	0.001689	7.386272	0.003561	3.501793
86.115000	5.785691	3.262240	0.001687	7.394849	0.003556	3.505859
86.135000	5.785691	3.268162	0.001683	7.408273	0.003548	3.512224
86.175000	5.785691	3.264306	0.001685	7.399532	0.003553	3.508080
86.175000	5.785691	3.266937	0.001683	7.405497	0.003549	3.510908
86.215000	5.785691	3.263185	0.001686	7.396992	0.003554	3.506875
86.215000	5.785691	3.259308	0.001688	7.388202	0.003560	3.502708
86.255000	5.785691	3.265726	0.001684	7.402753	0.003551	3.509606
86.255000	5.785691	3.259541	0.001688	7.388731	0.003559	3.502959
86.275000	5.785691	3.264569	0.001685	7.400128	0.003553	3.508362
86.295000	5.785691	3.259749	0.001688	7.389202	0.003559	3.503182
86.315000	5.785691	3.263397	0.001686	7.397473	0.003554	3.507103
86.335000	5.785691	3.262853	0.001686	7.396239	0.003555	3.506519
86.355000	5.785691	3.259879	0.001688	7.389497	0.003559	3.503322
86.375000	5.785691	3.261406	0.001687	7.392959	0.003557	3.504963
86.415000	5.785691	3.260150	0.001688	7.390113	0.003559	3.503614
86.435000	5.785691	3.261959	0.001687	7.394213	0.003556	3.505558
86.455000	5.785691	3.261188	0.001687	7.392465	0.003557	3.504729
86.475000	5.785691	3.263951	0.001685	7.398729	0.003553	3.507699
86.475000	5.785691	3.265470	0.001684	7.402171	0.003551	3.509330
86.495000	5.785691	3.264098	0.001685	7.399062	0.003553	3.507857
86.515000	5.785691	3.265523	0.001684	7.402292	0.003551	3.509388
86.535000	5.785691	3.264464	0.001685	7.399890	0.003553	3.508249
86.555000	5.785691	3.262912	0.001686	7.396373	0.003555	3.506582
86.575000	5.785691	3.272833	0.001680	7.418862	0.003541	3.517244
86.595000	5.785691	3.259276	0.001688	7.388131	0.003560	3.502675
86.615000	5.785691	3.262566	0.001686	7.395589	0.003555	3.506210
86.655000	5.785691	3.265391	0.001684	7.401992	0.003551	3.509246
86.675000	5.785691	3.264092	0.001685	7.399048	0.003553	3.507850
86.695000	5.785691	3.271479	0.001680	7.415793	0.003543	3.515789
86.695000	5.785691	3.273126	0.001679	7.419527	0.003541	3.517559
86.715000	5.785691	3.269429	0.001682	7.411146	0.003546	3.513585
86.735000	5.785691	3.263325	0.001686	7.397309	0.003554	3.507026
86.755000	5.785691	3.268222	0.001683	7.408409	0.003548	3.512288
86.795000	5.785691	3.266725	0.001684	7.405016	0.003550	3.510680
86.815000	5.785691	3.267104	0.001683	7.405875	0.003549	3.511087
86.815000	5.785691	3.269422	0.001682	7.411131	0.003546	3.513578
86.855000	5.785691	3.275364	0.001678	7.424600	0.003538	3.519964
86.855000	5.785691	3.264010	0.001685	7.398862	0.003553	3.507762
86.895000	5.785691	3.269876	0.001682	7.412158	0.003545	3.514066
86.895000	5.785691	3.261221	0.001687	7.392540	0.003557	3.504765
86.915000	5.785691	3.264564	0.001685	7.400118	0.003553	3.508358
86.935000	5.785691	3.263336	0.001686	7.397334	0.003554	3.507037
86.955000	5.785691	3.268969	0.001682	7.410102	0.003546	3.513091
86.975000	5.785691	3.266291	0.001684	7.404032	0.003550	3.510213
87.015000	5.785691	3.264437	0.001685	7.399829	0.003553	3.508221
87.015000	5.785691	3.270871	0.001681	7.414415	0.003544	3.515135
87.055000	5.785691	3.266050	0.001684	7.403485	0.003550	3.509954
87.075000	5.785691	3.268131	0.001683	7.408202	0.003548	3.512190
87.095000	5.785691	3.266639	0.001684	7.404822	0.003550	3.510587
87.115000	5.785691	3.268528	0.001682	7.409103	0.003547	3.512617
87.115000	5.785691	3.268059	0.001683	7.408040	0.003548	3.512113
87.135000	5.785691	3.262492	0.001686	7.395421	0.003555	3.506131
87.155000	5.785691	3.267893	0.001683	7.407664	0.003548	3.511935
87.175000	5.785691	3.265663	0.001684	7.402609	0.003551	3.509538
87.195000	5.785691	3.268961	0.001682	7.410084	0.003546	3.513082
87.235000	5.785691	3.269335	0.001682	7.410933	0.003546	3.513485
87.235000	5.785691	3.268316	0.001683	7.408623	0.003547	3.512390
87.275000	5.785691	3.263637	0.001686	7.398016	0.003554	3.507361
87.295000	5.785691	3.266493	0.001684	7.404490	0.003550	3.510430
87.315000	5.785691	3.264181	0.001685	7.399249	0.003553	3.507946
87.335000	5.785691	3.263109	0.001686	7.396820	0.003555	3.506794
87.335000	5.785691	3.265642	0.001684	7.402561	0.003551	3.509516
87.355000	5.785691	3.261141	0.001687	7.392357	0.003557	3.504678
87.375000	5.785691	3.265497	0.001684	7.402231	0.003551	3.509359
87.395000	5.785691	3.265840	0.001684	7.403010	0.003551	3.509728
87.415000	5.785691	3.263628	0.001686	7.397995	0.003554	3.507351
87.435000	5.785691	3.263653	0.001686	7.398053	0.003554	3.507378
87.475000	5.785691	3.264883	0.001685	7.400840	0.003552	3.508700
87.495000	5.785691	3.265906	0.001684	7.403160	0.003551	3.509800
87.515000	5.785691	3.266355	0.001684	7.404178	0.003550	3.510282
87.535000	5.785691	3.265171	0.001685	7.401494	0.003552	3.509010
87.535000	5.785691	3.262383	0.001686	7.395173	0.003556	3.506013
87.555000	5.785691	3.269613	0.001682	7.411562	0.003546	3.513783
87.575000	5.785691	3.263903	0.001685	7.398618	0.003553	3.507646
87.595000	5.785691	3.263091	0.001686	7.396780	0.003555	3.506775
87.615000	5.785691	3.267394	0.001683	7.406532	0.003549	3.511398
87.635000	5.785691	3.268899	0.001682	7.409944	0.003547	3.513016
87.655000	5.785691	3.263843	0.001685	7.398483	0.003554	3.507582
87.695000	5.785691	3.262727	0.001686	7.395953	0.003555	3.506383
87.715000	5.785691	3.258010	0.001689	7.385260	0.003562	3.501313
87.735000	5.785691	3.271379	0.001681	7.415567	0.003543	3.515682
87.755000	5.785691	3.270165	0.001681	7.412813	0.003545	3.514376
87.755000	5.785691	3.266569	0.001684	7.404663	0.003550	3.510512
87.775000	5.785691	3.271162	0.001681	7.415073	0.003543	3.515448
87.795000	5.785691	3.267865	0.001683	7.407599	0.003548	3.511904
87.815000	5.785691	3.261507	0.001687	7.393188	0.003557	3.505072
87.835000	5.785691	3.264853	0.001685	7.400772	0.003552	3.508668
87.875000	5.785691	3.268482	0.001682	7.408999	0.003547	3.512568
87.875000	5.785691	3.267712	0.001683	7.407253	0.003548	3.511740
87.915000	5.785691	3.265348	0.001684	7.401894	0.003551	3.509200
87.935000	5.785691	3.266283	0.001684	7.404013	0.003550	3.510204
87.955000	5.785691	3.267515	0.001683	7.406807	0.003548	3.511529
87.975000	5.785691	3.268233	0.001683	7.408435	0.003547	3.512300
87.975000	5.785691	3.269281	0.001682	7.410810	0.003546	3.513426
87.995000	5.785691	3.265064	0.001685	7.401251	0.003552	3.508894
88.015000	5.785691	3.269998	0.001681	7.412436	0.003545	3.514197
88.035000	5.785691	3.268569	0.001682	7.409196	0.003547	3.512661
88.055000	5.785691	3.269314	0.001682	7.410884	0.003546	3.513462
88.095000	5.785691	3.264422	0.001685	7.399794	0.003553	3.508204
88.115000	5.785691	3.264859	0.001685	7.400787	0.003552	3.508675
88.135000	5.785691	3.260369	0.001688	7.390609	0.003558	3.503849
88.155000	5.785691	3.265514	0.001684	7.402270	0.003551	3.509378
88.175000	5.785691	3.265687	0.001684	7.402663	0.003551	3.509564
88.175000	5.785691	3.261044	0.001687	7.392139	0.003557	3.504575
88.195000	5.785691	3.263273	0.001686	7.397191	0.003554	3.506970
88.215000	5.785691	3.269026	0.001682	7.410233	0.003546	3.513153
88.235000	5.785691	3.267418	0.001683	7.406587	0.003549	3.511424
88.255000	5.785691	3.268514	0.001682	7.409070	0.003547	3.512602
88.295000	5.785691	3.262851	0.001686	7.396233	0.003555	3.506516
88.315000	5.785691	3.262824	0.001686	7.396173	0.003555	3.506487
88.335000	5.785691	3.264646	0.001685	7.400304	0.003552	3.508445
88.355000	5.785691	3.264962	0.001685	7.401020	0.003552	3.508785
88.375000	5.785691	3.265037	0.001685	7.401189	0.003552	3.508865
88.395000	5.785691	3.258047	0.001689	7.385345	0.003562	3.501353
88.395000	5.785691	3.257180	0.001690	7.383380	0.003563	3.500422
88.415000	5.785691	3.267655	0.001683	7.407124	0.003548	3.511679
88.435000	5.785691	3.268307	0.001683	7.408603	0.003547	3.512380
88.455000	5.785691	3.263893	0.001685	7.398595	0.003553	3.507636
88.475000	5.785691	3.261431	0.001687	7.393016	0.003557	3.504990
88.515000	5.785691	3.266948	0.001683	7.405522	0.003549	3.510920
88.515000	5.785691	3.268151	0.001683	7.408248	0.003548	3.512212
88.555000	5.785691	3.269374	0.001682	7.411020	0.003546	3.513526
88.575000	5.785691	3.271106	0.001681	7.414947	0.003544	3.515388
88.595000	5.785691	3.269099	0.001682	7.410397	0.003546	3.513231
88.615000	5.785691	3.271897	0.001680	7.416739	0.003542	3.516237
88.615000	5.785691	3.268627	0.001682	7.409328	0.003547	3.512724
88.635000	5.785691	3.275821	0.001678	7.425634	0.003537	3.520454
88.655000	5.785691	3.264192	0.001685	7.399275	0.003553	3.507958
88.675000	5.785691	3.268957	0.001682	7.410076	0.003547	3.513078
88.695000	5.785691	3.266485	0.001684	7.404472	0.003550	3.510422
88.715000	5.785691	3.270838	0.001681	7.414339	0.003544	3.515099
88.735000	5.785691	3.269972	0.001681	7.412375	0.003545	3.514169
88.775000	5.785691	3.267498	0.001683	7.406768	0.003549	3.511510
88.795000	5.785691	3.266836	0.001684	7.405268	0.003549	3.510799
88.815000	5.785691	3.264077	0.001685	7.399013	0.003553	3.507834
88.815000	5.785691	3.271474	0.001680	7.415780	0.003543	3.515783
88.835000	5.785691	3.265686	0.001684	7.402662	0.003551	3.509563
88.855000	5.785691	3.265727	0.001684	7.402754	0.003551	3.509607
88.875000	5.785691	3.266696	0.001684	7.404950	0.003550	3.510648
88.895000	5.785691	3.263661	0.001686	7.398070	0.003554	3.507387
88.935000	5.785691	3.257865	0.001689	7.384931	0.003562	3.501157
88.955000	5.785691	3.265789	0.001684	7.402895	0.003551	3.509674
88.975000	5.785691	3.269543	0.001682	7.411405	0.003546	3.513708
88.995000	5.785691	3.265322	0.001684	7.401835	0.003551	3.509171
89.015000	5.785691	3.272194	0.001680	7.417413	0.003542	3.516557
89.035000	5.785691	3.265327	0.001684	7.401847	0.003551	3.509177
89.035000	5.785691	3.267437	0.001683	7.406630	0.003549	3.511445
89.055000	5.785691	3.266408	0.001684	7.404296	0.003550	3.510338
89.075000	5.785691	3.269095	0.001682	7.410388	0.003546	3.513226
89.095000	5.785691	3.262968	0.001686	7.396500	0.003555	3.506642
89.115000	5.785691	3.275327	0.001678	7.424516	0.003538	3.519924
89.135000	5.785691	3.271675	0.001680	7.416238	0.003543	3.516000
89.175000	5.785691	3.266539	0.001684	7.404595	0.003550	3.510480
89.175000	5.785691	3.258215	0.001689	7.385725	0.003561	3.501534
89.215000	5.785691	3.268750	0.001682	7.409606	0.003547	3.512855
89.235000	5.785691	3.269147	0.001682	7.410507	0.003546	3.513283
89.255000	5.785691	3.267951	0.001683	7.407795	0.003548	3.511997
89.255000	5.785691	3.266621	0.001684	7.404780	0.003550	3.510568
89.275000	5.785691	3.270060	0.001681	7.412576	0.003545	3.514264
89.295000	5.785691	3.268589	0.001682	7.409241	0.003547	3.512683
89.315000	5.785691	3.267966	0.001683	7.407830	0.003548	3.512013
89.335000	5.785691	3.270188	0.001681	7.412867	0.003545	3.514402
89.375000	5.785691	3.266566	0.001684	7.404655	0.003550	3.510508
89.375000	5.785691	3.263350	0.001686	7.397366	0.003554	3.507052
89.415000	5.785691	3.261932	0.001687	7.394150	0.003556	3.505528
89.435000	5.785691	3.265220	0.001685	7.401605	0.003552	3.509063
89.455000	5.785691	3.263262	0.001686	7.397166	0.003554	3.506958
89.455000	5.785691	3.262488	0.001686	7.395411	0.003555	3.506126
89.475000	5.785691	3.262149	0.001687	7.394643	0.003556	3.505762
89.495000	5.785691	3.266556	0.001684	7.404632	0.003550	3.510498
89.515000	5.785691	3.270060	0.001681	7.412577	0.003545	3.514264
89.535000	5.785691	3.268908	0.001682	7.409966	0.003547	3.513026
89.555000	5.785691	3.267746	0.001683	7.407331	0.003548	3.511777
89.595000	5.785691	3.264303	0.001685	7.399526	0.003553	3.508077
89.615000	5.785691	3.264135	0.001685	7.399145	0.003553	3.507896
89.635000	5.785691	3.268158	0.001683	7.408265	0.003548	3.512220
89.655000	5.785691	3.269542	0.001682	7.411401	0.003546	3.513706
89.675000	5.785691	3.267615	0.001683	7.407033	0.003548	3.511636
89.675000	5.785691	3.266532	0.001684	7.404578	0.003550	3.510472
89.695000	5.785691	3.269952	0.001681	7.412331	0.003545	3.514147
89.715000	5.785691	3.264135	0.001685	7.399146	0.003553	3.507896
89.735000	5.785691	3.269211	0.001682	7.410652	0.003546	3.513352
89.755000	5.785691	3.263245	0.001686	7.397128	0.003554	3.506940
89.775000	5.785691	3.269528	0.001682	7.411371	0.003546	3.513692
89.815000	5.785691	3.265152	0.001685	7.401451	0.003552	3.508989
89.835000	5.785691	3.265533	0.001684	7.402315	0.003551	3.509399
89.855000	5.785691	3.264540	0.001685	7.400064	0.003553	3.508332
89.875000	5.785691	3.268883	0.001682	7.409909	0.003547	3.512999
89.895000	5.785691	3.262514	0.001686	7.395471	0.003555	3.506154
89.895000	5.785691	3.266884	0.001683	7.405376	0.003549	3.510850
89.915000	5.785691	3.262676	0.001686	7.395839	0.003555	3.506329
89.935000	5.785691	3.261848	0.001687	7.393962	0.003556	3.505439
89.955000	5.785691	3.264578	0.001685	7.400150	0.003553	3.508373
89.975000	5.785691	3.264098	0.001685	7.399061	0.003553	3.507856
90.015000	5.785691	3.269640	0.001682	7.411624	0.003546	3.513812
90.035000	5.785691	3.269276	0.001682	7.410800	0.003546	3.513422
90.055000	5.785691	3.271072	0.001681	7.414869	0.003544	3.515351
90.075000	5.785691	3.267137	0.001683	7.405950	0.003549	3.511122
90.095000	5.785691	3.268085	0.001683	7.408099	0.003548	3.512141
90.095000	5.785691	3.268473	0.001682	7.408978	0.003547	3.512558
90.115000	5.785691	3.270768	0.001681	7.414180	0.003544	3.515024
90.135000	5.785691	3.266917	0.001683	7.405451	0.003549	3.510886
90.155000	5.785691	3.265906	0.001684	7.403159	0.003551	3.509799
90.175000	5.785691	3.271107	0.001681	7.414949	0.003544	3.515389
90.215000	5.785691	3.270496	0.001681	7.413564	0.003544	3.514732
90.215000	5.785691	3.271880	0.001680	7.416702	0.003542	3.516220
90.235000	5.785691	3.267751	0.001683	7.407342	0.003548	3.511782
90.275000	5.785691	3.273136	0.001679	7.419548	0.003541	3.517569
90.295000	5.785691	3.265298	0.001685	7.401781	0.003552	3.509146
90.315000	5.785691	3.273183	0.001679	7.419656	0.003541	3.517620
90.315000	5.785691	3.275982	0.001678	7.425999	0.003537	3.520627
90.335000	5.785691	3.266027	0.001684	7.403433	0.003551	3.509929
90.355000	5.785691	3.264952	0.001685	7.400997	0.003552	3.508774
90.375000	5.785691	3.268941	0.001682	7.410040	0.003547	3.513061
90.395000	5.785691	3.269635	0.001682	7.411612	0.003546	3.513807
90.435000	5.785691	3.267274	0.001683	7.406261	0.003549	3.511270
90.455000	5.785691	3.270535	0.001681	7.413652	0.003544	3.514774
90.475000	5.785691	3.269476	0.001682	7.411252	0.003546	3.513636
90.475000	5.785691	3.263973	0.001685	7.398777	0.003553	3.507722
90.515000	5.785691	3.264533	0.001685	7.400048	0.003553	3.508324
90.535000	5.785691	3.269921	0.001681	7.412261	0.003545	3.514114
90.535000	5.785691	3.271874	0.001680	7.416688	0.003542	3.516213
90.555000	5.785691	3.265024	0.001685	7.401160	0.003552	3.508851
90.575000	5.785691	3.267332	0.001683	7.406391	0.003549	3.511332
90.595000	5.785691	3.266307	0.001684	7.404069	0.003550	3.510231
90.615000	5.785691	3.257642	0.001690	7.384428	0.003562	3.500919
90.635000	5.785691	3.261699	0.001687	7.393622	0.003556	3.505278
90.655000	5.785691	3.263598	0.001686	7.397928	0.003554	3.507319
90.675000	5.785691	3.264958	0.001685	7.401011	0.003552	3.508781
90.715000	5.785691	3.270705	0.001681	7.414037	0.003544	3.514956
90.735000	5.785691	3.262179	0.001687	7.394711	0.003556	3.505794
90.735000	5.785691	3.259687	0.001688	7.389062	0.003559	3.503116
90.755000	5.785691	3.262489	0.001686	7.395413	0.003555	3.506127
90.775000	5.785691	3.261107	0.001687	7.392281	0.003557	3.504642
90.795000	5.785691	3.266102	0.001684	7.403603	0.003550	3.510009
90.815000	5.785691	3.263889	0.001685	7.398586	0.003553	3.507631
90.855000	5.785691	3.267345	0.001683	7.406422	0.003549	3.511346
90.875000	5.785691	3.268678	0.001682	7.409443	0.003547	3.512778
90.875000	5.785691	3.265724	0.001684	7.402747	0.003551	3.509604
90.915000	5.785691	3.265807	0.001684	7.402935	0.003551	3.509693
90.935000	5.785691	3.262512	0.001686	7.395467	0.003555	3.506152
90.955000	5.785691	3.266187	0.001684	7.403796	0.003550	3.510101
90.955000	5.785691	3.266755	0.001684	7.405085	0.003550	3.510712
90.975000	5.785691	3.260309	0.001688	7.390472	0.003558	3.503784
90.995000	5.785691	3.261165	0.001687	7.392412	0.003557	3.504704
91.015000	5.785691	3.263299	0.001686	7.397251	0.003554	3.506998
91.035000	5.785691	3.264785	0.001685	7.400619	0.003552	3.508595
91.055000	5.785691	3.266988	0.001683	7.405613	0.003549	3.510963
91.095000	5.785691	3.269553	0.001682	7.411428	0.003546	3.513719
91.115000	5.785691	3.272881	0.001680	7.418969	0.003541	3.517295
91.135000	5.785691	3.264973	0.001685	7.401044	0.003552	3.508797
91.155000	5.785691	3.262316	0.001686	7.395022	0.003556	3.505942
91.175000	5.785691	3.263736	0.001686	7.398240	0.003554	3.507467
91.175000	5.785691	3.267748	0.001683	7.407334	0.003548	3.511779
91.195000	5.785691	3.263979	0.001685	7.398791	0.003553	3.507728
91.215000	5.785691	3.265318	0.001685	7.401827	0.003552	3.509167
91.235000	5.785691	3.265816	0.001684	7.402955	0.003551	3.509702
91.255000	5.785691	3.266546	0.001684	7.404611	0.003550	3.510488
91.295000	5.785691	3.270497	0.001681	7.413566	0.003544	3.514733
91.295000	5.785691	3.260066	0.001688	7.389922	0.003559	3.503524
91.335000	5.785691	3.267011	0.001683	7.405665	0.003549	3.510987
91.355000	5.785691	3.264569	0.001685	7.400128	0.003553	3.508362
91.375000	5.785691	3.266980	0.001683	7.405594	0.003549	3.510954
91.375000	5.785691	3.269813	0.001682	7.412017	0.003545	3.513998
91.395000	5.785691	3.268130	0.001683	7.408201	0.003548	3.512190
91.415000	5.785691	3.262391	0.001686	7.395192	0.003556	3.506022
91.435000	5.785691	3.267941	0.001683	7.407773	0.003548	3.511986
91.455000	5.785691	3.264068	0.001685	7.398992	0.003553	3.507824
91.495000	5.785691	3.264800	0.001685	7.400652	0.003552	3.508610
91.495000	5.785691	3.264018	0.001685	7.398880	0.003553	3.507770
91.535000	5.785691	3.262250	0.001687	7.394872	0.003556	3.505870
91.555000	5.785691	3.263122	0.001686	7.396848	0.003555	3.506807
91.575000	5.785691	3.267161	0.001683	7.406005	0.003549	3.511148
91.595000	5.785691	3.262590	0.001686	7.395642	0.003555	3.506235
91.595000	5.785691	3.262706	0.001686	7.395906	0.003555	3.506361
91.615000	5.785691	3.266518	0.001684	7.404547	0.003550	3.510457
91.635000	5.785691	3.264503	0.001685	7.399980	0.003553	3.508292
91.655000	5.785691	3.263622	0.001686	7.397982	0.003554	3.507344
91.675000	5.785691	3.265634	0.001684	7.402543	0.003551	3.509507
91.715000	5.785691	3.264407	0.001685	7.399762	0.003553	3.508188
91.735000	5.785691	3.262373	0.001686	7.395150	0.003556	3.506002
91.755000	5.785691	3.260257	0.001688	7.390355	0.003558	3.503729
91.775000	5.785691	3.257900	0.001689	7.385011	0.003562	3.501195
91.795000	5.785691	3.265837	0.001684	7.403003	0.003551	3.509725
91.815000	5.785691	3.265027	0.001685	7.401166	0.003552	3.508854
91.815000	5.785691	3.264106	0.001685	7.399080	0.003553	3.507865
91.835000	5.785691	3.266084	0.001684	7.403562	0.003550	3.509990
91.855000	5.785691	3.265477	0.001684	7.402186	0.003551	3.509338
91.875000	5.785691	3.266618	0.001684	7.404773	0.003550	3.510564
91.895000	5.785691	3.264943	0.001685	7.400977	0.003552	3.508764
91.935000	5.785691	3.262128	0.001687	7.394596	0.003556	3.505739
91.935000	5.785691	3.260251	0.001688	7.390341	0.003558	3.503722
91.975000	5.785691	3.260516	0.001688	7.390942	0.003558	3.504007
91.995000	5.785691	3.262791	0.001686	7.396098	0.003555	3.506451
92.015000	5.785691	3.256327	0.001690	7.381447	0.003564	3.499505
92.015000	5.785691	3.253942	0.001692	7.376039	0.003567	3.496942
92.035000	5.785691	3.260303	0.001688	7.390459	0.003558	3.503778
92.055000	5.785691	3.263277	0.001686	7.397199	0.003554	3.506974
92.075000	5.785691	3.259132	0.001689	7.387803	0.003560	3.502519
92.095000	5.785691	3.254219	0.001692	7.376668	0.003567	3.497240
92.135000	5.785691	3.261907	0.001687	7.394094	0.003556	3.505502
92.135000	5.785691	3.264470	0.001685	7.399904	0.003553	3.508256
92.175000	5.785691	3.261376	0.001687	7.392891	0.003557	3.504931
92.195000	5.785691	3.259884	0.001688	7.389508	0.003559	3.503327
92.215000	5.785691	3.259474	0.001688	7.388580	0.003560	3.502887
92.235000	5.785691	3.258371	0.001689	7.386080	0.003561	3.501702
92.235000	5.785691	3.262934	0.001686	7.396423	0.003555	3.506605
92.255000	5.785691	3.260530	0.001688	7.390974	0.003558	3.504022
92.275000	5.785691	3.262039	0.001687	7.394394	0.003556	3.505644
92.295000	5.785691	3.259577	0.001688	7.388812	0.003559	3.502997
92.315000	5.785691	3.262417	0.001686	7.395250	0.003555	3.506049
92.335000	5.785691	3.262865	0.001686	7.396265	0.003555	3.506531
92.375000	5.785691	3.265556	0.001684	7.402367	0.003551	3.509424
92.395000	5.785691	3.266354	0.001684	7.404175	0.003550	3.510281
92.415000	5.785691	3.257555	0.001690	7.384229	0.003562	3.500825
92.435000	5.785691	3.260530	0.001688	7.390973	0.003558	3.504022
92.455000	5.785691	3.259239	0.001688	7.388047	0.003560	3.502634
92.455000	5.785691	3.258772	0.001689	7.386988	0.003561	3.502133
92.475000	5.785691	3.258641	0.001689	7.386691	0.003561	3.501992
92.495000	5.785691	3.259638	0.001688	7.388951	0.003559	3.503063
92.515000	5.785691	3.254367	0.001692	7.377003	0.003567	3.497398
92.535000	5.785691	3.257229	0.001690	7.383491	0.003563	3.500475
92.555000	5.785691	3.254494	0.001692	7.377291	0.003566	3.497535
92.575000	5.785691	3.254507	0.001692	7.377320	0.003566	3.497549
92.595000	5.785691	3.255441	0.001691	7.379438	0.003565	3.498553
92.635000	5.785691	3.257715	0.001689	7.384591	0.003562	3.500996
92.655000	5.785691	3.257076	0.001690	7.383144	0.003563	3.500310
92.655000	5.785691	3.265781	0.001684	7.402877	0.003551	3.509665
92.675000	5.785691	3.266137	0.001684	7.403683	0.003550	3.510048
92.695000	5.785691	3.260351	0.001688	7.390567	0.003558	3.503829
92.715000	5.785691	3.264685	0.001685	7.400392	0.003552	3.508487
92.735000	5.785691	3.265590	0.001684	7.402443	0.003551	3.509459
92.775000	5.785691	3.260482	0.001688	7.390863	0.003558	3.503970
92.795000	5.785691	3.265905	0.001684	7.403158	0.003551	3.509799
92.815000	5.785691	3.262197	0.001687	7.394752	0.003556	3.505814
92.835000	5.785691	3.263265	0.001686	7.397172	0.003554	3.506961
92.855000	5.785691	3.263146	0.001686	7.396904	0.003554	3.506834
92.875000	5.785691	3.260824	0.001687	7.391640	0.003558	3.504338
92.875000	5.785691	3.263225	0.001686	7.397082	0.003554	3.506918
92.895000	5.785691	3.262550	0.001686	7.395553	0.003555	3.506193
92.915000	5.785691	3.266403	0.001684	7.404286	0.003550	3.510334
92.935000	5.785691	3.262310	0.001686	7.395007	0.003556	3.505934
92.955000	5.785691	3.262501	0.001686	7.395440	0.003555	3.506140
92.995000	5.785691	3.261528	0.001687	7.393235	0.003557	3.505094
92.995000	5.785691	3.263468	0.001686	7.397634	0.003554	3.507180
93.035000	5.785691	3.266924	0.001683	7.405467	0.003549	3.510893
93.055000	5.785691	3.261627	0.001687	7.393460	0.003557	3.505201
93.075000	5.785691	3.263943	0.001685	7.398709	0.003553	3.507689
93.095000	5.785691	3.263911	0.001685	7.398637	0.003553	3.507655
93.095000	5.785691	3.260995	0.001687	7.392026	0.003557	3.504521
93.115000	5.785691	3.263997	0.001685	7.398833	0.003553	3.507748
93.135000	5.785691	3.264763	0.001685	7.400569	0.003552	3.508571
93.155000	5.785691	3.266083	0.001684	7.403560	0.003550	3.509989
93.175000	5.785691	3.266889	0.001683	7.405388	0.003549	3.510856
93.195000	5.785691	3.264338	0.001685	7.399604	0.003553	3.508114
93.235000	5.785691	3.265340	0.001684	7.401877	0.003551	3.509192
93.255000	5.785691	3.260085	0.001688	7.389965	0.003559	3.503544
93.275000	5.785691	3.257252	0.001690	7.383544	0.003563	3.500500
93.295000	5.785691	3.258291	0.001689	7.385899	0.003561	3.501616
93.295000	5.785691	3.256334	0.001690	7.381463	0.003564	3.499513
93.315000	5.785691	3.261302	0.001687	7.392722	0.003557	3.504851
93.335000	5.785691	3.260204	0.001688	7.390233	0.003559	3.503671
93.355000	5.785691	3.262748	0.001686	7.396001	0.003555	3.506406
93.375000	5.785691	3.263807	0.001685	7.398402	0.003554	3.507544
93.395000	5.785691	3.262631	0.001686	7.395735	0.003555	3.506279
93.435000	5.785691	3.256703	0.001690	7.382299	0.003563	3.499909
93.435000	5.785691	3.264944	0.001685	7.400978	0.003552	3.508765
93.475000	5.785691	3.260977	0.001687	7.391986	0.003557	3.504502
93.495000	5.785691	3.261622	0.001687	7.393448	0.003557	3.505195
93.515000	5.785691	3.255161	0.001691	7.378804	0.003565	3.498252
93.515000	5.785691	3.257857	0.001689	7.384913	0.003562	3.501149
93.535000	5.785691	3.260844	0.001687	7.391686	0.003558	3.504360
93.555000	5.785691	3.255275	0.001691	7.379061	0.003565	3.498374
93.575000	5.785691	3.260834	0.001687	7.391662	0.003558	3.504348
93.595000	5.785691	3.255307	0.001691	7.379134	0.003565	3.498409
93.615000	5.785691	3.263184	0.001686	7.396990	0.003554	3.506874
93.635000	5.785691	3.262871	0.001686	7.396279	0.003555	3.506537
93.675000	5.785691	3.264322	0.001685	7.399569	0.003553	3.508097
93.695000	5.785691	3.264486	0.001685	7.399941	0.003553	3.508273
93.715000	5.785691	3.260605	0.001688	7.391142	0.003558	3.504102
93.735000	5.785691	3.270902	0.001681	7.414484	0.003544	3.515168
93.735000	5.785691	3.262729	0.001686	7.395958	0.003555	3.506385
93.755000	5.785691	3.260493	0.001688	7.390890	0.003558	3.503983
93.775000	5.785691	3.263328	0.001686	7.397315	0.003554	3.507028
93.795000	5.785691	3.261965	0.001687	7.394226	0.003556	3.505564
93.815000	5.785691	3.262967	0.001686	7.396497	0.003555	3.506641
93.855000	5.785691	3.265267	0.001685	7.401712	0.003552	3.509113
93.875000	5.785691	3.266994	0.001683	7.405626	0.003549	3.510969
93.895000	5.785691	3.261851	0.001687	7.393968	0.003556	3.505442
93.915000	5.785691	3.266300	0.001684	7.404053	0.003550	3.510223
93.935000	5.785691	3.264742	0.001685	7.400522	0.003552	3.508549
93.935000	5.785691	3.261308	0.001687	7.392737	0.003557	3.504858
93.955000	5.785691	3.260565	0.001688	7.391053	0.003558	3.504060
93.975000	5.785691	3.265874	0.001684	7.403086	0.003551	3.509765
93.995000	5.785691	3.262080	0.001687	7.394486	0.003556	3.505687
94.015000	5.785691	3.261360	0.001687	7.392854	0.003557	3.504913
94.035000	5.785691	3.259671	0.001688	7.389026	0.003559	3.503099
94.075000	5.785691	3.258128	0.001689	7.385529	0.003561	3.501441
94.075000	5.785691	3.258006	0.001689	7.385251	0.003562	3.501309
94.115000	5.785691	3.255057	0.001691	7.378567	0.003566	3.498140
94.135000	5.785691	3.258338	0.001689	7.386005	0.003561	3.501667
94.155000	5.785691	3.262498	0.001686	7.395435	0.003555	3.506137
94.155000	5.785691	3.258072	0.001689	7.385401	0.003561	3.501380
94.175000	5.785691	3.262227	0.001687	7.394820	0.003556	3.505846
94.195000	5.785691	3.259057	0.001689	7.387635	0.003560	3.502439
94.215000	5.785691	3.270177	0.001681	7.412841	0.003545	3.514389
94.235000	5.785691	3.262051	0.001687	7.394421	0.003556	3.505657
94.255000	5.785691	3.264587	0.001685	7.400169	0.003553	3.508382
94.295000	5.785691	3.263966	0.001685	7.398762	0.003553	3.507714
94.315000	5.785691	3.257607	0.001690	7.384347	0.003562	3.500880
94.335000	5.785691	3.260522	0.001688	7.390955	0.003558	3.504013
94.355000	5.785691	3.262530	0.001686	7.395507	0.003555	3.506171
94.375000	5.785691	3.263568	0.001686	7.397859	0.003554	3.507286
94.375000	5.785691	3.265263	0.001685	7.401703	0.003552	3.509109
94.395000	5.785691	3.265304	0.001685	7.401794	0.003552	3.509152
94.415000	5.785691	3.264188	0.001685	7.399265	0.003553	3.507953
94.435000	5.785691	3.268610	0.001682	7.409290	0.003547	3.512706
94.455000	5.785691	3.265061	0.001685	7.401245	0.003552	3.508891
94.475000	5.785691	3.264252	0.001685	7.399410	0.003553	3.508022
94.515000	5.785691	3.264685	0.001685	7.400391	0.003552	3.508487
94.535000	5.785691	3.264760	0.001685	7.400562	0.003552	3.508568
94.555000	5.785691	3.259521	0.001688	7.388686	0.003559	3.502937
94.575000	5.785691	3.266541	0.001684	7.404599	0.003550	3.510482
94.575000	5.785691	3.263348	0.001686	7.397361	0.003554	3.507050
94.595000	5.785691	3.268238	0.001683	7.408446	0.003547	3.512305
94.615000	5.785691	3.264403	0.001685	7.399752	0.003553	3.508184
94.635000	5.785691	3.261068	0.001687	7.392194	0.003557	3.504601
94.655000	5.785691	3.261302	0.001687	7.392724	0.003557	3.504852
94.675000	5.785691	3.257977	0.001689	7.385185	0.003562	3.501278
94.715000	5.785691	3.266320	0.001684	7.404098	0.003550	3.510244
94.735000	5.785691	3.259119	0.001689	7.387775	0.003560	3.502505
94.755000	5.785691	3.263558	0.001686	7.397836	0.003554	3.507275
94.775000	5.785691	3.262143	0.001687	7.394629	0.003556	3.505755
94.795000	5.785691	3.262390	0.001686	7.395190	0.003556	3.506021
94.795000	5.785691	3.255201	0.001691	7.378893	0.003565	3.498295
94.815000	5.785691	3.265512	0.001684	7.402267	0.003551	3.509376
94.835000	5.785691	3.258449	0.001689	7.386257	0.003561	3.501786
94.855000	5.785691	3.260784	0.001687	7.391549	0.003558	3.504295
94.875000	5.785691	3.260978	0.001687	7.391989	0.003557	3.504503
94.895000	5.785691	3.257816	0.001689	7.384821	0.003562	3.501105
94.915000	5.785691	3.270822	0.001681	7.414304	0.003544	3.515083
94.955000	5.785691	3.264735	0.001685	7.400504	0.003552	3.508540
94.975000	5.785691	3.271577	0.001680	7.416014	0.003543	3.515894
94.995000	5.785691	3.266944	0.001683	7.405513	0.003549	3.510915
95.015000	5.785691	3.267904	0.001683	7.407689	0.003548	3.511947
95.015000	5.785691	3.264042	0.001685	7.398934	0.003553	3.507796
95.035000	5.785691	3.271285	0.001681	7.415353	0.003543	3.515580
95.055000	5.785691	3.260837	0.001687	7.391669	0.003558	3.504352
95.074000	5.785691	3.260893	0.001687	7.391797	0.003558	3.504413
95.094000	5.785691	3.255517	0.001691	7.379611	0.003565	3.498635
95.134000	5.785691	3.265908	0.001684	7.403164	0.003551	3.509802
95.154000	5.785691	3.257081	0.001690	7.383154	0.003563	3.500315
95.174000	5.785691	3.258948	0.001689	7.387388	0.003560	3.502322
95.194000	5.785691	3.264563	0.001685	7.400114	0.003553	3.508356
95.214000	5.785691	3.261455	0.001687	7.393071	0.003557	3.505016
95.214000	5.785691	3.255502	0.001691	7.379575	0.003565	3.498618
95.234000	5.785691	3.261457	0.001687	7.393074	0.003557	3.505018
95.254000	5.785691	3.265228	0.001685	7.401622	0.003552	3.509071
95.274000	5.785691	3.263975	0.001685	7.398782	0.003553	3.507724
95.294000	5.785691	3.268522	0.001682	7.409088	0.003547	3.512610
95.314000	5.785691	3.267884	0.001683	7.407642	0.003548	3.511925
95.334000	5.785691	3.266794	0.001684	7.405173	0.003549	3.510754
95.374000	5.785691	3.265562	0.001684	7.402379	0.003551	3.509429
95.394000	5.785691	3.269090	0.001682	7.410377	0.003546	3.513221
95.414000	5.785691	3.263670	0.001686	7.398090	0.003554	3.507396
95.434000	5.785691	3.264585	0.001685	7.400164	0.003553	3.508379
95.434000	5.785691	3.263815	0.001685	7.398419	0.003554	3.507552
95.454000	5.785691	3.265139	0.001685	7.401420	0.003552	3.508975
95.474000	5.785691	3.262084	0.001687	7.394495	0.003556	3.505692
95.514000	5.785691	3.265702	0.001684	7.402697	0.003551	3.509580
95.534000	5.785691	3.264691	0.001685	7.400406	0.003552	3.508494
95.554000	5.785691	3.268110	0.001683	7.408156	0.003548	3.512168
95.574000	5.785691	3.263209	0.001686	7.397047	0.003554	3.506901
95.594000	5.785691	3.269034	0.001682	7.410250	0.003546	3.513161
95.614000	5.785691	3.268735	0.001682	7.409572	0.003547	3.512839
95.634000	5.785691	3.264796	0.001685	7.400644	0.003552	3.508607
95.654000	5.785691	3.266036	0.001684	7.403454	0.003551	3.509939
95.654000	5.785691	3.265008	0.001685	7.401124	0.003552	3.508834
95.674000	5.785691	3.263655	0.001686	7.398056	0.003554	3.507380
95.694000	5.785691	3.262962	0.001686	7.396485	0.003555	3.506635
95.734000	5.785691	3.264052	0.001685	7.398956	0.003553	3.507807
95.754000	5.785691	3.265481	0.001684	7.402195	0.003551	3.509342
95.754000	5.785691	3.256643	0.001690	7.382161	0.003563	3.499844
95.794000	5.785691	3.261455	0.001687	7.393071	0.003557	3.505016
95.814000	5.785691	3.261487	0.001687	7.393144	0.003557	3.505051
95.834000	5.785691	3.261736	0.001687	7.393707	0.003556	3.505318
95.854000	5.785691	3.260872	0.001687	7.391747	0.003558	3.504389
95.854000	5.785691	3.258566	0.001689	7.386521	0.003561	3.501911
95.874000	5.785691	3.258818	0.001689	7.387092	0.003560	3.502182
95.894000	5.785691	3.264142	0.001685	7.399161	0.003553	3.507903
95.914000	5.785691	3.264292	0.001685	7.399500	0.003553	3.508065
95.954000	5.785691	3.257919	0.001689	7.385056	0.003562	3.501216
95.954000	5.785691	3.261337	0.001687	7.392803	0.003557	3.504889
95.994000	5.785691	3.266167	0.001684	7.403752	0.003550	3.510080
95.994000	5.785691	3.266663	0.001684	7.404875	0.003550	3.510613
96.034000	5.785691	3.266967	0.001683	7.405564	0.003549	3.510939
96.054000	5.785691	3.267237	0.001683	7.406177	0.003549	3.511230
96.074000	5.785691	3.270502	0.001681	7.413577	0.003544	3.514738
96.074000	5.785691	3.267185	0.001683	7.406060	0.003549	3.511174
96.094000	5.785691	3.259256	0.001688	7.388086	0.003560	3.502653
96.114000	5.785691	3.262296	0.001686	7.394977	0.003556	3.505920
96.134000	5.785691	3.260590	0.001688	7.391108	0.003558	3.504086
96.174000	5.785691	3.265250	0.001685	7.401673	0.003552	3.509095
96.174000	5.785691	3.257715	0.001689	7.384593	0.003562	3.500997
96.214000	5.785691	3.263456	0.001686	7.397607	0.003554	3.507167
96.234000	5.785691	3.264871	0.001685	7.400813	0.003552	3.508687
96.254000	5.785691	3.264944	0.001685	7.400978	0.003552	3.508765
96.274000	5.785691	3.267811	0.001683	7.407477	0.003548	3.511846
96.294000	5.785691	3.258929	0.001689	7.387343	0.003560	3.502301
96.294000	5.785691	3.263036	0.001686	7.396654	0.003555	3.506715
96.314000	5.785691	3.255128	0.001691	7.378728	0.003566	3.498216
96.334000	5.785691	3.260976	0.001687	7.391984	0.003557	3.504501
96.354000	5.785691	3.263689	0.001686	7.398134	0.003554	3.507417
96.374000	5.785691	3.260351	0.001688	7.390568	0.003558	3.503830
96.394000	5.785691	3.260883	0.001687	7.391774	0.003558	3.504402
96.434000	5.785691	3.262973	0.001686	7.396510	0.003555	3.506647
96.454000	5.785691	3.257911	0.001689	7.385036	0.003562	3.501207
96.474000	5.785691	3.257989	0.001689	7.385213	0.003562	3.501291
96.494000	5.785691	3.259308	0.001688	7.388202	0.003560	3.502708
96.494000	5.785691	3.258896	0.001689	7.387270	0.003560	3.502266
96.514000	5.785691	3.263798	0.001685	7.398381	0.003554	3.507534
96.534000	5.785691	3.261207	0.001687	7.392508	0.003557	3.504749
96.554000	5.785691	3.259084	0.001689	7.387695	0.003560	3.502468
96.574000	5.785691	3.266529	0.001684	7.404572	0.003550	3.510469
96.594000	5.785691	3.267661	0.001683	7.407138	0.003548	3.511685
96.634000	5.785691	3.262353	0.001686	7.395106	0.003556	3.505981
96.654000	5.785691	3.264378	0.001685	7.399696	0.003553	3.508157
96.674000	5.785691	3.264374	0.001685	7.399688	0.003553	3.508153
96.694000	5.785691	3.262108	0.001687	7.394551	0.003556	3.505718
96.714000	5.785691	3.265309	0.001685	7.401806	0.003552	3.509158
96.714000	5.785691	3.264961	0.001685	7.401018	0.003552	3.508784
96.734000	5.785691	3.259448	0.001688	7.388521	0.003560	3.502859
96.754000	5.785691	3.264583	0.001685	7.400161	0.003553	3.508378
96.794000	5.785691	3.263538	0.001686	7.397791	0.003554	3.507254
96.794000	5.785691	3.260827	0.001687	7.391646	0.003558	3.504341
96.814000	5.785691	3.263114	0.001686	7.396831	0.003555	3.506799
96.854000	5.785691	3.260299	0.001688	7.390451	0.003558	3.503774
96.874000	5.785691	3.260097	0.001688	7.389991	0.003559	3.503556
96.894000	5.785691	3.258979	0.001689	7.387457	0.003560	3.502355
96.914000	5.785691	3.262554	0.001686	7.395561	0.003555	3.506197
96.934000	5.785691	3.265075	0.001685	7.401277	0.003552	3.508907
96.934000	5.785691	3.267697	0.001683	7.407219	0.003548	3.511724
96.954000	5.785691	3.259314	0.001688	7.388217	0.003560	3.502715
96.974000	5.785691	3.260343	0.001688	7.390550	0.003558	3.503821
97.014000	5.785691	3.252621	0.001693	7.373045	0.003569	3.495522
97.034000	5.785691	3.259612	0.001688	7.388892	0.003559	3.503035
97.054000	5.785691	3.262975	0.001686	7.396516	0.003555	3.506650
97.074000	5.785691	3.264984	0.001685	7.401070	0.003552	3.508809
97.094000	5.785691	3.263692	0.001686	7.398141	0.003554	3.507420
97.114000	5.785691	3.264115	0.001685	7.399101	0.003553	3.507875
97.134000	5.785691	3.260962	0.001687	7.391953	0.003557	3.504486
97.134000	5.785691	3.257305	0.001690	7.383662	0.003563	3.500556
97.154000	5.785691	3.261006	0.001687	7.392053	0.003557	3.504534
97.174000	5.785691	3.258786	0.001689	7.387020	0.003560	3.502148
97.194000	5.785691	3.260683	0.001688	7.391320	0.003558	3.504186
97.214000	5.785691	3.259927	0.001688	7.389605	0.003559	3.503373
97.234000	5.785691	3.262235	0.001687	7.394837	0.003556	3.505854
97.274000	5.785691	3.260146	0.001688	7.390103	0.003559	3.503609
97.294000	5.785691	3.262732	0.001686	7.395964	0.003555	3.506388
97.314000	5.785691	3.260571	0.001688	7.391066	0.003558	3.504066
97.334000	5.785691	3.257416	0.001690	7.383915	0.003562	3.500676
97.354000	5.785691	3.265158	0.001685	7.401463	0.003552	3.508995
97.354000	5.785691	3.260940	0.001687	7.391902	0.003558	3.504462
97.374000	5.785691	3.266073	0.001684	7.403537	0.003550	3.509978
97.394000	5.785691	3.259952	0.001688	7.389663	0.003559	3.503401
97.434000	5.785691	3.258656	0.001689	7.386725	0.003561	3.502008
97.454000	5.785691	3.263855	0.001685	7.398511	0.003554	3.507595
97.474000	5.785691	3.256752	0.001690	7.382409	0.003563	3.499962
97.494000	5.785691	3.261544	0.001687	7.393272	0.003557	3.505112
97.494000	5.785691	3.262468	0.001686	7.395366	0.003555	3.506105
97.534000	5.785691	3.256640	0.001690	7.382156	0.003563	3.499842
97.554000	5.785691	3.260791	0.001687	7.391565	0.003558	3.504302
97.574000	5.785691	3.259557	0.001688	7.388767	0.003559	3.502976
97.574000	5.785691	3.262625	0.001686	7.395722	0.003555	3.506273
97.594000	5.785691	3.260336	0.001688	7.390532	0.003558	3.503813
97.614000	5.785691	3.263969	0.001685	7.398768	0.003553	3.507717
97.634000	5.785691	3.252381	0.001693	7.372502	0.003569	3.495265
97.654000	5.785691	3.258077	0.001689	7.385413	0.003561	3.501386
97.694000	5.785691	3.255143	0.001691	7.378762	0.003565	3.498232
97.694000	5.785691	3.267022	0.001683	7.405690	0.003549	3.510999
97.734000	5.785691	3.258006	0.001689	7.385251	0.003562	3.501309
97.754000	5.785691	3.261371	0.001687	7.392879	0.003557	3.504925
97.774000	5.785691	3.256600	0.001690	7.382066	0.003563	3.499799
97.774000	5.785691	3.263069	0.001686	7.396729	0.003555	3.506751
97.794000	5.785691	3.263624	0.001686	7.397986	0.003554	3.507347
97.814000	5.785691	3.261664	0.001687	7.393544	0.003557	3.505241
97.834000	5.785691	3.263972	0.001685	7.398776	0.003553	3.507721
97.874000	5.785691	3.261811	0.001687	7.393877	0.003556	3.505399
97.894000	5.785691	3.258340	0.001689	7.386008	0.003561	3.501668
97.914000	5.785691	3.259938	0.001688	7.389631	0.003559	3.503386
97.934000	5.785691	3.258427	0.001689	7.386207	0.003561	3.501762
97.954000	5.785691	3.260116	0.001688	7.390035	0.003559	3.503577
97.974000	5.785691	3.266332	0.001684	7.404126	0.003550	3.510258
97.994000	5.785691	3.260862	0.001687	7.391725	0.003558	3.504378
97.994000	5.785691	3.260296	0.001688	7.390442	0.003558	3.503770
98.014000	5.785691	3.259628	0.001688	7.388929	0.003559	3.503053
98.034000	5.785691	3.255053	0.001691	7.378558	0.003566	3.498136
98.054000	5.785691	3.268522	0.001682	7.409089	0.003547	3.512611
98.094000	5.785691	3.260528	0.001688	7.390968	0.003558	3.504019
98.114000	5.785691	3.253374	0.001692	7.374753	0.003568	3.496332
98.134000	5.785691	3.255802	0.001691	7.380257	0.003565	3.498941
98.154000	5.785691	3.261432	0.001687	7.393018	0.003557	3.504991
98.174000	5.785691	3.265114	0.001685	7.401364	0.003552	3.508948
98.194000	5.785691	3.263882	0.001685	7.398572	0.003553	3.507624
98.214000	5.785691	3.259950	0.001688	7.389658	0.003559	3.503398
98.214000	5.785691	3.262075	0.001687	7.394476	0.003556	3.505683
98.234000	5.785691	3.258331	0.001689	7.385988	0.003561	3.501658
98.254000	5.785691	3.262695	0.001686	7.395882	0.003555	3.506349
98.274000	5.785691	3.262356	0.001686	7.395113	0.003556	3.505985
98.294000	5.785691	3.263705	0.001686	7.398170	0.003554	3.507434
98.334000	5.785691	3.260228	0.001688	7.390288	0.003559	3.503697
98.354000	5.785691	3.269109	0.001682	7.410420	0.003546	3.513241
98.374000	5.785691	3.261167	0.001687	7.392416	0.003557	3.504706
98.394000	5.785691	3.259867	0.001688	7.389470	0.003559	3.503309
98.414000	5.785691	3.262537	0.001686	7.395523	0.003555	3.506179
98.414000	5.785691	3.260320	0.001688	7.390496	0.003558	3.503796
98.434000	5.785691	3.264975	0.001685	7.401050	0.003552	3.508799
98.454000	5.785691	3.261009	0.001687	7.392059	0.003557	3.504537
98.474000	5.785691	3.256782	0.001690	7.382478	0.003563	3.499994
98.514000	5.785691	3.260534	0.001688	7.390983	0.003558	3.504026
98.514000	5.785691	3.262057	0.001687	7.394435	0.003556	3.505663
98.554000	5.785691	3.261733	0.001687	7.393701	0.003556	3.505315
98.574000	5.785691	3.258130	0.001689	7.385532	0.003561	3.501442
98.594000	5.785691	3.253531	0.001692	7.375108	0.003568	3.496500
98.614000	5.785691	3.263053	0.001686	7.396693	0.003555	3.506734
98.634000	5.785691	3.259546	0.001688	7.388742	0.003559	3.502964
98.634000	5.785691	3.266492	0.001684	7.404489	0.003550	3.510430
98.654000	5.785691	3.257680	0.001689	7.384513	0.003562	3.500959
98.674000	5.785691	3.261209	0.001687	7.392512	0.003557	3.504751
98.694000	5.785691	3.260306	0.001688	7.390466	0.003558	3.503781
98.714000	5.785691	3.259239	0.001688	7.388048	0.003560	3.502635
98.734000	5.785691	3.257545	0.001690	7.384206	0.003562	3.500814
98.774000	5.785691	3.258940	0.001689	7.387370	0.003560	3.502314
98.794000	5.785691	3.259588	0.001688	7.388837	0.003559	3.503009
98.814000	5.785691	3.260893	0.001687	7.391797	0.003558	3.504413
98.834000	5.785691	3.264610	0.001685	7.400222	0.003552	3.508407
98.854000	5.785691	3.269920	0.001681	7.412258	0.003545	3.514113
98.854000	5.785691	3.262665	0.001686	7.395813	0.003555	3.506316
98.874000	5.785691	3.263176	0.001686	7.396972	0.003554	3.506866
98.894000	5.785691	3.265592	0.001684	7.402449	0.003551	3.509462
98.914000	5.785691	3.261021	0.001687	7.392085	0.003557	3.504549
98.934000	5.785691	3.262656	0.001686	7.395793	0.003555	3.506307
98.974000	5.785691	3.266308	0.001684	7.404071	0.003550	3.510232
98.974000	5.785691	3.263051	0.001686	7.396687	0.003555	3.506731
99.014000	5.785691	3.261178	0.001687	7.392442	0.003557	3.504718
99.034000	5.785691	3.262122	0.001687	7.394581	0.003556	3.505732
99.054000	5.785691	3.262047	0.001687	7.394411	0.003556	3.505652
99.054000	5.785691	3.267064	0.001683	7.405785	0.003549	3.511044
99.074000	5.785691	3.264896	0.001685	7.400871	0.003552	3.508714
99.094000	5.785691	3.258976	0.001689	7.387450	0.003560	3.502351
99.114000	5.785691	3.266353	0.001684	7.404172	0.003550	3.510279
99.154000	5.785691	3.265872	0.001684	7.403083	0.003551	3.509763
99.154000	5.785691	3.265241	0.001685	7.401651	0.003552	3.509084
99.194000	5.785691	3.262605	0.001686	7.395676	0.003555	3.506252
99.214000	5.785691	3.267101	0.001683	7.405869	0.003549	3.511084
99.234000	5.785691	3.262613	0.001686	7.395695	0.003555	3.506261
99.254000	5.785691	3.262244	0.001687	7.394858	0.003556	3.505864
99.274000	5.785691	3.265032	0.001685	7.401179	0.003552	3.508860
99.274000	5.785691	3.270014	0.001681	7.412472	0.003545	3.514214
99.294000	5.785691	3.258988	0.001689	7.387478	0.003560	3.502365
99.314000	5.785691	3.260475	0.001688	7.390848	0.003558	3.503963
99.334000	5.785691	3.262588	0.001686	7.395637	0.003555	3.506233
99.354000	5.785691	3.262496	0.001686	7.395430	0.003555	3.506135
99.374000	5.785691	3.257718	0.001689	7.384598	0.003562	3.501000
99.414000	5.785691	3.264093	0.001685	7.399051	0.003553	3.507851
99.434000	5.785691	3.267134	0.001683	7.405944	0.003549	3.511119
99.454000	5.785691	3.263941	0.001685	7.398706	0.003553	3.507688
99.474000	5.785691	3.264634	0.001685	7.400277	0.003552	3.508433
99.494000	5.785691	3.263528	0.001686	7.397769	0.003554	3.507244
99.494000	5.785691	3.262518	0.001686	7.395479	0.003555	3.506158
99.514000	5.785691	3.263347	0.001686	7.397359	0.003554	3.507049
99.534000	5.785691	3.262852	0.001686	7.396236	0.003555	3.506517
99.554000	5.785691	3.260265	0.001688	7.390372	0.003558	3.503737
99.594000	5.785691	3.260527	0.001688	7.390967	0.003558	3.504019
99.614000	5.785691	3.258322	0.001689	7.385968	0.003561	3.501649
99.634000	5.785691	3.262744	0.001686	7.395992	0.003555	3.506401
99.654000	5.785691	3.253134	0.001692	7.374208	0.003568	3.496074
99.674000	5.785691	3.255489	0.001691	7.379547	0.003565	3.498605
99.694000	5.785691	3.259421	0.001688	7.388458	0.003560	3.502830
99.694000	5.785691	3.254396	0.001692	7.377068	0.003567	3.497430
99.714000	5.785691	3.258420	0.001689	7.386191	0.003561	3.501755
99.734000	5.785691	3.260268	0.001688	7.390380	0.003558	3.503741
99.754000	5.785691	3.261187	0.001687	7.392463	0.003557	3.504728
99.794000	5.785691	3.258692	0.001689	7.386808	0.003561	3.502047
99.794000	5.785691	3.257884	0.001689	7.384976	0.003562	3.501179
99.834000	5.785691	3.260043	0.001688	7.389870	0.003559	3.503499
99.854000	5.785691	3.255550	0.001691	7.379686	0.003565	3.498670
99.874000	5.785691	3.260460	0.001688	7.390815	0.003558	3.503947
99.894000	5.785691	3.261057	0.001687	7.392167	0.003557	3.504588
99.914000	5.785691	3.255200	0.001691	7.378892	0.003565	3.498294
99.914000	5.785691	3.259195	0.001688	7.387947	0.003560	3.502587
99.934000	5.785691	3.257275	0.001690	7.383595	0.003563	3.500524
99.954000	5.785691	3.259442	0.001688	7.388506	0.003560	3.502852
99.974000	5.785691	3.260088	0.001688	7.389970	0.003559	3.503546
100.014000	5.785691	3.256143	0.001690	7.381028	0.003564	3.499307
100.014000	5.785691	3.258366	0.001689	7.386068	0.003561	3.501696
100.054000	5.785691	3.257051	0.001690	7.383087	0.003563	3.500283
100.074000	5.785691	3.260307	0.001688	7.390467	0.003558	3.503782
100.094000	5.785691	3.261681	0.001687	7.393582	0.003557	3.505259
100.114000	5.785691	3.261709	0.001687	7.393646	0.003556	3.505289
100.134000	5.785691	3.261310	0.001687	7.392741	0.003557	3.504860
100.134000	5.785691	3.260241	0.001688	7.390318	0.003558	3.503711
100.154000	5.785691	3.268278	0.001683	7.408535	0.003547	3.512348
100.174000	5.785691	3.261988	0.001687	7.394279	0.003556	3.505589
100.214000	5.785691	3.260037	0.001688	7.389857	0.003559	3.503493
100.234000	5.785691	3.260106	0.001688	7.390013	0.003559	3.503567
100.254000	5.785691	3.255516	0.001691	7.379607	0.003565	3.498633
100.274000	5.785691	3.253396	0.001692	7.374802	0.003568	3.496355
100.294000	5.785691	3.257588	0.001690	7.384305	0.003562	3.500861
100.314000	5.785691	3.250469	0.001694	7.368166	0.003572	3.493209
100.334000	5.785691	3.256290	0.001690	7.381362	0.003564	3.499465
100.334000	5.785691	3.256621	0.001690	7.382112	0.003563	3.499821
100.354000	5.785691	3.255736	0.001691	7.380105	0.003565	3.498869
100.374000	5.785691	3.253453	0.001692	7.374931	0.003568	3.496417
100.394000	5.785691	3.260751	0.001687	7.391474	0.003558	3.504259
100.414000	5.785691	3.264298	0.001685	7.399515	0.003553	3.508072
100.434000	5.785691	3.250668	0.001694	7.368619	0.003572	3.493424
100.474000	5.785691	3.259974	0.001688	7.389712	0.003559	3.503424
100.494000	5.785691	3.254683	0.001691	7.377719	0.003566	3.497738
100.514000	5.785691	3.253652	0.001692	7.375382	0.003568	3.496630
100.534000	5.785691	3.255591	0.001691	7.379778	0.003565	3.498714
100.554000	5.785691	3.258400	0.001689	7.386145	0.003561	3.501733
100.554000	5.785691	3.246827	0.001697	7.359912	0.003577	3.489296
100.574000	5.785691	3.254665	0.001691	7.377679	0.003566	3.497719
100.594000	5.785691	3.255241	0.001691	7.378984	0.003565	3.498338
100.614000	5.785691	3.260063	0.001688	7.389915	0.003559	3.503520
100.654000	5.785691	3.258685	0.001689	7.386790	0.003561	3.502039
100.674000	5.785691	3.257161	0.001690	7.383337	0.003563	3.500402
100.694000	5.785691	3.253864	0.001692	7.375862	0.003567	3.496858
100.714000	5.785691	3.255598	0.001691	7.379792	0.003565	3.498721
100.734000	5.785691	3.260652	0.001688	7.391250	0.003558	3.504153
100.754000	5.785691	3.253514	0.001692	7.375070	0.003568	3.496482
100.774000	5.785691	3.252311	0.001693	7.372343	0.003569	3.495189
100.774000	5.785691	3.257933	0.001689	7.385086	0.003562	3.501231
100.794000	5.785691	3.256636	0.001690	7.382146	0.003563	3.499837
100.814000	5.785691	3.258802	0.001689	7.387056	0.003560	3.502165
100.854000	5.785691	3.261236	0.001687	7.392575	0.003557	3.504781
100.854000	5.785691	3.262352	0.001686	7.395104	0.003556	3.505980
100.894000	5.785691	3.264290	0.001685	7.399495	0.003553	3.508062
100.914000	5.785691	3.259953	0.001688	7.389666	0.003559	3.503402
100.934000	5.785691	3.262167	0.001687	7.394685	0.003556	3.505781
100.954000	5.785691	3.261249	0.001687	7.392602	0.003557	3.504794
100.974000	5.785691	3.267444	0.001683	7.406647	0.003549	3.511453
100.974000	5.785691	3.266309	0.001684	7.404074	0.003550	3.510233
100.994000	5.785691	3.261843	0.001687	7.393950	0.003556	3.505433
101.014000	5.785691	3.268176	0.001683	7.408306	0.003548	3.512239
101.034000	5.785691	3.265111	0.001685	7.401358	0.003552	3.508945
101.074000	5.785691	3.258219	0.001689	7.385734	0.003561	3.501538
101.074000	5.785691	3.256935	0.001690	7.382824	0.003563	3.500158
101.114000	5.785691	3.259051	0.001689	7.387620	0.003560	3.502432
101.134000	5.785691	3.263423	0.001686	7.397531	0.003554	3.507131
101.154000	5.785691	3.258552	0.001689	7.386490	0.003561	3.501896
101.174000	5.785691	3.257671	0.001689	7.384493	0.003562	3.500949
101.194000	5.785691	3.257659	0.001689	7.384466	0.003562	3.500937
101.194000	5.785691	3.257840	0.001689	7.384875	0.003562	3.501131
101.214000	5.785691	3.260308	0.001688	7.390471	0.003558	3.503784
101.234000	5.785691	3.256909	0.001690	7.382764	0.003563	3.500130
101.254000	5.785691	3.259335	0.001688	7.388264	0.003560	3.502737
101.274000	5.785691	3.257329	0.001690	7.383718	0.003562	3.500582
101.294000	5.785691	3.255047	0.001691	7.378543	0.003566	3.498129
101.334000	5.785691	3.259906	0.001688	7.389560	0.003559	3.503352
101.354000	5.785691	3.260333	0.001688	7.390526	0.003558	3.503810
101.374000	5.785691	3.255821	0.001691	7.380300	0.003565	3.498962
101.394000	5.785691	3.264001	0.001685	7.398841	0.003553	3.507752
101.414000	5.785691	3.258967	0.001689	7.387431	0.003560	3.502342
101.414000	5.785691	3.264515	0.001685	7.400007	0.003553	3.508305
101.434000	5.785691	3.257486	0.001690	7.384072	0.003562	3.500750
101.454000	5.785691	3.255015	0.001691	7.378472	0.003566	3.498095
101.474000	5.785691	3.262350	0.001686	7.395098	0.003556	3.505977
101.514000	5.785691	3.258463	0.001689	7.386288	0.003561	3.501800
101.514000	5.785691	3.258288	0.001689	7.385891	0.003561	3.501612
101.554000	5.785691	3.261660	0.001687	7.393535	0.003557	3.505237
101.574000	5.785691	3.264881	0.001685	7.400836	0.003552	3.508698
101.594000	5.785691	3.260256	0.001688	7.390351	0.003558	3.503727
101.614000	5.785691	3.257707	0.001689	7.384573	0.003562	3.500988
101.614000	5.785691	3.263128	0.001686	7.396863	0.003555	3.506814
101.634000	5.785691	3.267292	0.001683	7.406301	0.003549	3.511289
101.654000	5.785691	3.260464	0.001688	7.390823	0.003558	3.503951
101.674000	5.785691	3.260759	0.001687	7.391493	0.003558	3.504268
101.694000	5.785691	3.260486	0.001688	7.390873	0.003558	3.503974
101.714000	5.785691	3.261905	0.001687	7.394090	0.003556	3.505500
101.754000	5.785691	3.259570	0.001688	7.388798	0.003559	3.502991
101.774000	5.785691	3.259530	0.001688	7.388707	0.003559	3.502948
101.794000	5.785691	3.262568	0.001686	7.395592	0.003555	3.506212
101.814000	5.785691	3.264060	0.001685	7.398974	0.003553	3.507815
101.834000	5.785691	3.263261	0.001686	7.397164	0.003554	3.506957
101.834000	5.785691	3.263013	0.001686	7.396602	0.003555	3.506691
101.854000	5.785691	3.254420	0.001692	7.377122	0.003566	3.497455
101.874000	5.785691	3.251396	0.001694	7.370269	0.003571	3.494206
101.894000	5.785691	3.263013	0.001686	7.396601	0.003555	3.506690
101.934000	5.785691	3.260565	0.001688	7.391053	0.003558	3.504060
101.934000	5.785691	3.260013	0.001688	7.389801	0.003559	3.503466
101.974000	5.785691	3.267415	0.001683	7.406581	0.003549	3.511421
101.994000	5.785691	3.263335	0.001686	7.397331	0.003554	3.507036
102.014000	5.785691	3.255610	0.001691	7.379821	0.003565	3.498735
102.034000	5.785691	3.262661	0.001686	7.395803	0.003555	3.506312
102.054000	5.785691	3.261458	0.001687	7.393078	0.003557	3.505020
102.054000	5.785691	3.256599	0.001690	7.382062	0.003563	3.499797
102.074000	5.785691	3.255787	0.001691	7.380221	0.003565	3.498924
102.094000	5.785691	3.253564	0.001692	7.375182	0.003568	3.496535
102.114000	5.785691	3.257298	0.001690	7.383646	0.003563	3.500548
102.154000	5.785691	3.257374	0.001690	7.383819	0.003562	3.500630
102.154000	5.785691	3.258957	0.001689	7.387407	0.003560	3.502331
102.194000	5.785691	3.256318	0.001690	7.381425	0.003564	3.499495
102.194000	5.785691	3.256898	0.001690	7.382740	0.003563	3.500119
102.234000	5.785691	3.261696	0.001687	7.393617	0.003556	3.505275
102.254000	5.785691	3.259148	0.001689	7.387841	0.003560	3.502537
102.254000	5.785691	3.259354	0.001688	7.388308	0.003560	3.502758
102.274000	5.785691	3.263177	0.001686	7.396973	0.003554	3.506866
102.294000	5.785691	3.258311	0.001689	7.385944	0.003561	3.501637
102.314000	5.785691	3.261267	0.001687	7.392644	0.003557	3.504814
102.354000	5.785691	3.258030	0.001689	7.385306	0.003562	3.501335
102.374000	5.785691	3.262123	0.001687	7.394584	0.003556	3.505734
102.394000	5.785691	3.259557	0.001688	7.388767	0.003559	3.502976
102.414000	5.785691	3.256197	0.001690	7.381151	0.003564	3.499365
102.434000	5.785691	3.258023	0.001689	7.385291	0.003562	3.501328
102.454000	5.785691	3.261307	0.001687	7.392734	0.003557	3.504857
102.474000	5.785691	3.261199	0.001687	7.392489	0.003557	3.504740
102.474000	5.785691	3.262320	0.001686	7.395030	0.003556	3.505945
102.494000	5.785691	3.265817	0.001684	7.402959	0.003551	3.509704
102.514000	5.785691	3.258875	0.001689	7.387222	0.003560	3.502244
102.534000	5.785691	3.263393	0.001686	7.397463	0.003554	3.507099
102.574000	5.785691	3.259681	0.001688	7.389049	0.003559	3.503110
102.594000	5.785691	3.260776	0.001687	7.391531	0.003558	3.504286
102.614000	5.785691	3.261990	0.001687	7.394283	0.003556	3.505591
102.634000	5.785691	3.264013	0.001685	7.398868	0.003553	3.507765
102.654000	5.785691	3.267832	0.001683	7.407526	0.003548	3.511869
102.674000	5.785691	3.260387	0.001688	7.390649	0.003558	3.503868
102.694000	5.785691	3.266141	0.001684	7.403692	0.003550	3.510052
102.694000	5.785691	3.264979	0.001685	7.401057	0.003552	3.508803
102.714000	5.785691	3.261159	0.001687	7.392398	0.003557	3.504697
102.734000	5.785691	3.261140	0.001687	7.392356	0.003557	3.504678
102.754000	5.785691	3.262938	0.001686	7.396433	0.003555	3.506610
102.794000	5.785691	3.260365	0.001688	7.390600	0.003558	3.503845
102.794000	5.785691	3.257127	0.001690	7.383260	0.003563	3.500365
102.834000	5.785691	3.265569	0.001684	7.402396	0.003551	3.509437
102.854000	5.785691	3.261087	0.001687	7.392235	0.003557	3.504620
102.874000	5.785691	3.256781	0.001690	7.382474	0.003563	3.499993
102.894000	5.785691	3.260901	0.001687	7.391813	0.003558	3.504420
102.894000	5.785691	3.260351	0.001688	7.390567	0.003558	3.503829
102.914000	5.785691	3.257823	0.001689	7.384836	0.003562	3.501112
102.934000	5.785691	3.264937	0.001685	7.400964	0.003552	3.508758
102.954000	5.785691	3.262241	0.001687	7.394851	0.003556	3.505860
102.974000	5.785691	3.259371	0.001688	7.388346	0.003560	3.502776
102.994000	5.785691	3.261433	0.001687	7.393020	0.003557	3.504992
103.034000	5.785691	3.263070	0.001686	7.396731	0.003555	3.506751
103.054000	5.785691	3.258307	0.001689	7.385935	0.003561	3.501633
103.074000	5.785691	3.257381	0.001690	7.383836	0.003562	3.500638
103.094000	5.785691	3.260477	0.001688	7.390852	0.003558	3.503965
103.114000	5.785691	3.263908	0.001685	7.398629	0.003553	3.507652
103.114000	5.785691	3.259945	0.001688	7.389647	0.003559	3.503393
103.134000	5.785691	3.261888	0.001687	7.394053	0.003556	3.505482
103.154000	5.785691	3.260312	0.001688	7.390479	0.003558	3.503787
103.174000	5.785691	3.256988	0.001690	7.382944	0.003563	3.500215
103.194000	5.785691	3.257888	0.001689	7.384984	0.003562	3.501182
103.214000	5.785691	3.262306	0.001686	7.394999	0.003556	3.505931
103.254000	5.785691	3.257886	0.001689	7.384979	0.003562	3.501180
103.274000	5.785691	3.265452	0.001684	7.402131	0.003551	3.509312
103.294000	5.785691	3.262487	0.001686	7.395410	0.003555	3.506125
103.314000	5.785691	3.256407	0.001690	7.381627	0.003564	3.499591
103.334000	5.785691	3.256114	0.001691	7.380963	0.003564	3.499276
103.334000	5.785691	3.263385	0.001686	7.397444	0.003554	3.507090
103.354000	5.785691	3.255960	0.001691	7.380614	0.003564	3.499111
103.374000	5.785691	3.257533	0.001690	7.384179	0.003562	3.500801
103.394000	5.785691	3.256573	0.001690	7.382003	0.003564	3.499769
103.414000	5.785691	3.256534	0.001690	7.381916	0.003564	3.499728
103.434000	5.785691	3.261441	0.001687	7.393039	0.003557	3.505001
103.474000	5.785691	3.260859	0.001687	7.391718	0.003558	3.504375
103.494000	5.785691	3.262074	0.001687	7.394472	0.003556	3.505681
103.514000	5.785691	3.256706	0.001690	7.382305	0.003563	3.499912
103.534000	5.785691	3.257264	0.001690	7.383570	0.003563	3.500512
103.534000	5.785691	3.257115	0.001690	7.383232	0.003563	3.500352
103.554000	5.785691	3.253416	0.001692	7.374848	0.003568	3.496377
103.574000	5.785691	3.257138	0.001690	7.383284	0.003563	3.500376
103.594000	5.785691	3.259160	0.001689	7.387867	0.003560	3.502549
103.614000	5.785691	3.258438	0.001689	7.386231	0.003561	3.501773
103.634000	5.785691	3.257662	0.001689	7.384472	0.003562	3.500940
103.674000	5.785691	3.260733	0.001687	7.391433	0.003558	3.504240
103.694000	5.785691	3.260302	0.001688	7.390457	0.003558	3.503777
103.714000	5.785691	3.259994	0.001688	7.389759	0.003559	3.503446
103.734000	5.785691	3.255158	0.001691	7.378797	0.003565	3.498249
103.754000	5.785691	3.259537	0.001688	7.388722	0.003559	3.502955
103.754000	5.785691	3.262808	0.001686	7.396138	0.003555	3.506470
103.774000	5.785691	3.263260	0.001686	7.397161	0.003554	3.506956
103.794000	5.785691	3.264060	0.001685	7.398974	0.003553	3.507815
103.814000	5.785691	3.260730	0.001687	7.391426	0.003558	3.504237
103.834000	5.785691	3.263181	0.001686	7.396983	0.003554	3.506871
103.874000	5.785691	3.252933	0.001693	7.373752	0.003569	3.495858
103.894000	5.785691	3.259271	0.001688	7.388118	0.003560	3.502668
103.914000	5.785691	3.260751	0.001687	7.391473	0.003558	3.504259
103.934000	5.785691	3.264431	0.001685	7.399816	0.003553	3.508214
103.954000	5.785691	3.258691	0.001689	7.386804	0.003561	3.502045
103.974000	5.785691	3.258634	0.001689	7.386675	0.003561	3.501984
103.974000	5.785691	3.262069	0.001687	7.394461	0.003556	3.505676
103.994000	5.785691	3.257996	0.001689	7.385229	0.003562	3.501299
104.014000	5.785691	3.260667	0.001688	7.391283	0.003558	3.504169
104.034000	5.785691	3.258387	0.001689	7.386115	0.003561	3.501719
104.054000	5.785691	3.258040	0.001689	7.385329	0.003562	3.501346
104.074000	5.785691	3.261443	0.001687	7.393042	0.003557	3.505003
104.114000	5.785691	3.259305	0.001688	7.388196	0.003560	3.502705
104.134000	5.785691	3.259964	0.001688	7.389690	0.003559	3.503414
104.154000	5.785691	3.257784	0.001689	7.384749	0.003562	3.501071
104.174000	5.785691	3.260124	0.001688	7.390053	0.003559	3.503586
104.174000	5.785691	3.256284	0.001690	7.381348	0.003564	3.499459
104.194000	5.785691	3.260737	0.001687	7.391442	0.003558	3.504244
104.214000	5.785691	3.261364	0.001687	7.392864	0.003557	3.504918
104.234000	5.785691	3.262366	0.001686	7.395136	0.003556	3.505995
104.274000	5.785691	3.263512	0.001686	7.397732	0.003554	3.507226
104.294000	5.785691	3.264183	0.001685	7.399253	0.003553	3.507947
104.314000	5.785691	3.257656	0.001690	7.384459	0.003562	3.500933
104.334000	5.785691	3.256350	0.001690	7.381499	0.003564	3.499530
104.354000	5.785691	3.256165	0.001690	7.381079	0.003564	3.499331
104.374000	5.785691	3.259636	0.001688	7.388948	0.003559	3.503062
104.394000	5.785691	3.258692	0.001689	7.386806	0.003561	3.502046
104.394000	5.785691	3.259418	0.001688	7.388453	0.003560	3.502827
104.414000	5.785691	3.255857	0.001691	7.380380	0.003565	3.499000
104.434000	5.785691	3.257500	0.001690	7.384104	0.003562	3.500765
104.454000	5.785691	3.267297	0.001683	7.406314	0.003549	3.511295
104.494000	5.785691	3.263594	0.001686	7.397918	0.003554	3.507314
104.514000	5.785691	3.264231	0.001685	7.399363	0.003553	3.507999
104.534000	5.785691	3.255829	0.001691	7.380317	0.003565	3.498970
104.554000	5.785691	3.263576	0.001686	7.397879	0.003554	3.507296
104.574000	5.785691	3.260788	0.001687	7.391557	0.003558	3.504299
104.594000	5.785691	3.259388	0.001688	7.388385	0.003560	3.502795
104.614000	5.785691	3.265844	0.001684	7.403020	0.003551	3.509733
104.614000	5.785691	3.268197	0.001683	7.408353	0.003548	3.512261
104.634000	5.785691	3.267134	0.001683	7.405943	0.003549	3.511119
104.654000	5.785691	3.261224	0.001687	7.392547	0.003557	3.504768
104.674000	5.785691	3.260039	0.001688	7.389860	0.003559	3.503494
104.714000	5.785691	3.262074	0.001687	7.394472	0.003556	3.505681
104.734000	5.785691	3.266638	0.001684	7.404819	0.003550	3.510586
104.754000	5.785691	3.259494	0.001688	7.388624	0.003560	3.502908
104.774000	5.785691	3.261129	0.001687	7.392330	0.003557	3.504665
104.794000	5.785691	3.258046	0.001689	7.385342	0.003562	3.501352
104.814000	5.785691	3.261459	0.001687	7.393080	0.003557	3.505021
104.814000	5.785691	3.260644	0.001688	7.391232	0.003558	3.504145
104.834000	5.785691	3.258163	0.001689	7.385608	0.003561	3.501478
104.854000	5.785691	3.247875	0.001696	7.362287	0.003575	3.490422
104.874000	5.785691	3.257700	0.001689	7.384557	0.003562	3.500980
104.914000	5.785691	3.263039	0.001686	7.396660	0.003555	3.506718
104.934000	5.785691	3.261083	0.001687	7.392228	0.003557	3.504617
104.934000	5.785691	3.263665	0.001686	7.398080	0.003554	3.507391
104.974000	5.785691	3.266158	0.001684	7.403730	0.003550	3.510070
104.994000	5.785691	3.262736	0.001686	7.395973	0.003555	3.506392
105.014000	5.785691	3.262628	0.001686	7.395730	0.003555	3.506277
105.034000	5.785691	3.254093	0.001692	7.376382	0.003567	3.497104
105.034000	5.785691	3.261457	0.001687	7.393074	0.003557	3.505018
105.054000	5.785772	3.256336	0.001690	7.381467	0.003564	3.499515
105.074000	5.785691	3.258339	0.001689	7.386007	0.003561	3.501668
105.094000	5.785691	3.260627	0.001688	7.391194	0.003558	3.504127
105.114000	5.785691	3.258455	0.001689	7.386270	0.003561	3.501792
105.154000	5.785691	3.262464	0.001686	7.395357	0.003555	3.506100
105.174000	5.785691	3.259800	0.001688	7.389317	0.003559	3.503237
105.194000	5.785691	3.256666	0.001690	7.382215	0.003563	3.499870
105.214000	5.785691	3.258864	0.001689	7.387196	0.003560	3.502231
105.234000	5.785691	3.259384	0.001688	7.388376	0.003560	3.502790
105.254000	5.785691	3.258608	0.001689	7.386616	0.003561	3.501956
105.254000	5.785691	3.258286	0.001689	7.385886	0.003561	3.501610
105.274000	5.785691	3.258032	0.001689	7.385310	0.003562	3.501337
105.294000	5.785691	3.259501	0.001688	7.388640	0.003560	3.502916
105.314000	5.785691	3.263426	0.001686	7.397539	0.003554	3.507135
105.334000	5.785691	3.256206	0.001690	7.381171	0.003564	3.499375
105.354000	5.785691	3.257502	0.001690	7.384110	0.003562	3.500768
105.394000	5.785691	3.255505	0.001691	7.379582	0.003565	3.498621
105.414000	5.785691	3.252826	0.001693	7.373509	0.003569	3.495742
105.434000	5.785691	3.254241	0.001692	7.376716	0.003567	3.497263
105.454000	5.785691	3.259277	0.001688	7.388133	0.003560	3.502676
105.454000	5.785691	3.263330	0.001686	7.397320	0.003554	3.507031
105.474000	5.785691	3.257700	0.001689	7.384557	0.003562	3.500980
105.494000	5.785691	3.256225	0.001690	7.381214	0.003564	3.499395
105.514000	5.785691	3.260042	0.001688	7.389868	0.003559	3.503498
105.554000	5.785691	3.255447	0.001691	7.379451	0.003565	3.498559
105.574000	5.785691	3.254381	0.001692	7.377034	0.003567	3.497414
105.594000	5.785691	3.256928	0.001690	7.382807	0.003563	3.500150
105.614000	5.785691	3.254041	0.001692	7.376265	0.003567	3.497049
105.634000	5.785691	3.254340	0.001692	7.376942	0.003567	3.497370
105.654000	5.785691	3.256478	0.001690	7.381789	0.003564	3.499667
105.674000	5.785691	3.254087	0.001692	7.376369	0.003567	3.497098
105.674000	5.785691	3.260273	0.001688	7.390391	0.003558	3.503746
105.694000	5.785691	3.263820	0.001685	7.398430	0.003554	3.507557
105.714000	5.785691	3.256765	0.001690	7.382438	0.003563	3.499976
105.734000	5.785691	3.260680	0.001688	7.391314	0.003558	3.504183
105.774000	5.785691	3.255583	0.001691	7.379758	0.003565	3.498705
105.794000	5.785691	3.255616	0.001691	7.379835	0.003565	3.498741
105.814000	5.785691	3.262726	0.001686	7.395951	0.003555	3.506382
105.834000	5.785691	3.256194	0.001690	7.381145	0.003564	3.499362
105.854000	5.785691	3.257181	0.001690	7.383382	0.003563	3.500423
105.874000	5.785691	3.264322	0.001685	7.399569	0.003553	3.508097
105.894000	5.785691	3.256468	0.001690	7.381766	0.003564	3.499657
105.894000	5.785691	3.257749	0.001689	7.384670	0.003562	3.501034
105.914000	5.785691	3.256750	0.001690	7.382404	0.003563	3.499959
105.934000	5.785691	3.255030	0.001691	7.378506	0.003566	3.498111
105.954000	5.785691	3.255256	0.001691	7.379019	0.003565	3.498354
105.994000	5.785691	3.255983	0.001691	7.380665	0.003564	3.499135
105.994000	5.785691	3.258094	0.001689	7.385450	0.003561	3.501404
106.034000	5.785691	3.259368	0.001688	7.388340	0.003560	3.502773
106.054000	5.785691	3.257942	0.001689	7.385106	0.003562	3.501240
106.074000	5.785691	3.253925	0.001692	7.376000	0.003567	3.496923
106.094000	5.785691	3.257567	0.001690	7.384257	0.003562	3.500838
106.094000	5.785691	3.258441	0.001689	7.386238	0.003561	3.501777
106.114000	5.785691	3.258708	0.001689	7.386843	0.003561	3.502064
106.134000	5.785691	3.255317	0.001691	7.379156	0.003565	3.498420
106.154000	5.785691	3.255390	0.001691	7.379323	0.003565	3.498498
106.174000	5.785691	3.253433	0.001692	7.374887	0.003568	3.496395
106.214000	5.785691	3.261526	0.001687	7.393230	0.003557	3.505092
106.214000	5.785691	3.260060	0.001688	7.389908	0.003559	3.503517
106.254000	5.785691	3.252423	0.001693	7.372596	0.003569	3.495309
106.274000	5.785691	3.259738	0.001688	7.389178	0.003559	3.503171
106.294000	5.785691	3.262763	0.001686	7.396035	0.003555	3.506422
106.314000	5.785691	3.254218	0.001692	7.376666	0.003567	3.497239
106.314000	5.785691	3.253796	0.001692	7.375709	0.003567	3.496785
106.334000	5.785691	3.257439	0.001690	7.383966	0.003562	3.500700
106.354000	5.785691	3.259805	0.001688	7.389330	0.003559	3.503243
106.374000	5.785691	3.261317	0.001687	7.392757	0.003557	3.504868
106.414000	5.785691	3.257335	0.001690	7.383730	0.003562	3.500588
106.434000	5.785691	3.252011	0.001693	7.371663	0.003570	3.494867
106.454000	5.785691	3.259699	0.001688	7.389089	0.003559	3.503129
106.454000	5.785691	3.260607	0.001688	7.391147	0.003558	3.504104
106.494000	5.785691	3.259920	0.001688	7.389591	0.003559	3.503366
106.514000	5.785691	3.257180	0.001690	7.383379	0.003563	3.500422
106.534000	5.785691	3.263551	0.001686	7.397821	0.003554	3.507268
106.534000	5.785691	3.260387	0.001688	7.390648	0.003558	3.503868
106.554000	5.785691	3.264364	0.001685	7.399664	0.003553	3.508142
106.574000	5.785691	3.262006	0.001687	7.394320	0.003556	3.505608
106.594000	5.785691	3.259662	0.001688	7.389005	0.003559	3.503089
106.634000	5.785691	3.255896	0.001691	7.380470	0.003564	3.499042
106.654000	5.785691	3.256090	0.001691	7.380908	0.003564	3.499250
106.674000	5.785691	3.263078	0.001686	7.396749	0.003555	3.506760
106.694000	5.785691	3.261902	0.001687	7.394084	0.003556	3.505496
106.714000	5.785691	3.258951	0.001689	7.387393	0.003560	3.502324
106.734000	5.785691	3.262593	0.001686	7.395650	0.003555	3.506239
106.734000	5.785691	3.254989	0.001691	7.378413	0.003566	3.498067
106.754000	5.785691	3.257968	0.001689	7.385166	0.003562	3.501269
106.774000	5.785691	3.262544	0.001686	7.395538	0.003555	3.506186
106.794000	5.785691	3.255641	0.001691	7.379891	0.003565	3.498768
106.814000	5.785691	3.258042	0.001689	7.385333	0.003562	3.501348
106.834000	5.785691	3.260105	0.001688	7.390010	0.003559	3.503565
106.854000	5.785691	3.262718	0.001686	7.395933	0.003555	3.506373
106.894000	5.785691	3.258487	0.001689	7.386342	0.003561	3.501826
106.914000	5.785691	3.255065	0.001691	7.378586	0.003566	3.498149
106.934000	5.785691	3.260637	0.001688	7.391216	0.003558	3.504137
106.954000	5.785691	3.256978	0.001690	7.382921	0.003563	3.500204
106.954000	5.785691	3.255128	0.001691	7.378728	0.003566	3.498216
106.974000	5.785691	3.254630	0.001691	7.377599	0.003566	3.497681
106.994000	5.785691	3.256843	0.001690	7.382616	0.003563	3.500060
107.014000	5.785691	3.260480	0.001688	7.390859	0.003558	3.503968
107.034000	5.785691	3.258008	0.001689	7.385257	0.003562	3.501312
107.074000	5.785691	3.254475	0.001692	7.377248	0.003566	3.497515
107.094000	5.785691	3.258366	0.001689	7.386067	0.003561	3.501696
107.094000	5.785691	3.258708	0.001689	7.386843	0.003561	3.502064
107.134000	5.785691	3.256307	0.001690	7.381401	0.003564	3.499484
107.154000	5.785691	3.258574	0.001689	7.386540	0.003561	3.501920
107.174000	5.785691	3.255423	0.001691	7.379396	0.003565	3.498533
107.174000	5.785691	3.255497	0.001691	7.379565	0.003565	3.498613
107.194000	5.785691	3.260459	0.001688	7.390812	0.003558	3.503946
107.214000	5.785691	3.258867	0.001689	7.387203	0.003560	3.502235
107.234000	5.785691	3.252708	0.001693	7.373242	0.003569	3.495616
107.274000	5.785691	3.254805	0.001691	7.377995	0.003566	3.497869
107.294000	5.785691	3.253745	0.001692	7.375592	0.003567	3.496730
107.314000	5.785691	3.261521	0.001687	7.393219	0.003557	3.505087
107.334000	5.785691	3.255683	0.001691	7.379986	0.003565	3.498813
107.354000	5.785691	3.263931	0.001685	7.398682	0.003553	3.507677
107.374000	5.785691	3.260901	0.001687	7.391815	0.003558	3.504421
107.374000	5.785691	3.256236	0.001690	7.381240	0.003564	3.499408
107.394000	5.785691	3.262142	0.001687	7.394628	0.003556	3.505754
107.414000	5.785691	3.263095	0.001686	7.396788	0.003555	3.506779
107.434000	5.785691	3.263822	0.001685	7.398435	0.003554	3.507559
107.454000	5.785691	3.266946	0.001683	7.405517	0.003549	3.510917
107.474000	5.785691	3.260195	0.001688	7.390213	0.003559	3.503662
107.494000	5.785691	3.261556	0.001687	7.393299	0.003557	3.505125
107.534000	5.785691	3.257411	0.001690	7.383902	0.003562	3.500670
107.554000	5.785691	3.255387	0.001691	7.379315	0.003565	3.498495
107.574000	5.785691	3.256859	0.001690	7.382651	0.003563	3.500076
107.594000	5.785691	3.265288	0.001685	7.401758	0.003552	3.509135
107.594000	5.785691	3.260048	0.001688	7.389881	0.003559	3.503504
107.614000	5.785691	3.259967	0.001688	7.389697	0.003559	3.503417
107.634000	5.785691	3.263807	0.001685	7.398401	0.003554	3.507543
107.654000	5.785691	3.253432	0.001692	7.374884	0.003568	3.496394
107.674000	5.785691	3.247936	0.001696	7.362426	0.003575	3.490488
107.714000	5.785691	3.256798	0.001690	7.382513	0.003563	3.500011
107.734000	5.785691	3.264199	0.001685	7.399290	0.003553	3.507965
107.754000	5.785691	3.262807	0.001686	7.396136	0.003555	3.506469
107.774000	5.785691	3.258152	0.001689	7.385583	0.003561	3.501466
107.794000	5.785691	3.259702	0.001688	7.389096	0.003559	3.503132
107.814000	5.785691	3.260288	0.001688	7.390424	0.003558	3.503761
107.814000	5.785691	3.255568	0.001691	7.379726	0.003565	3.498690
107.834000	5.785691	3.251925	0.001693	7.371467	0.003570	3.494774
107.854000	5.785691	3.258812	0.001689	7.387079	0.003560	3.502176
107.874000	5.785691	3.254458	0.001692	7.377209	0.003566	3.497496
107.894000	5.785691	3.255462	0.001691	7.379485	0.003565	3.498575
107.914000	5.785691	3.253778	0.001692	7.375667	0.003567	3.496765
107.954000	5.785691	3.261636	0.001687	7.393480	0.003557	3.505210
107.974000	5.785691	3.271391	0.001681	7.415594	0.003543	3.515694
107.994000	5.785691	3.264072	0.001685	7.399001	0.003553	3.507828
108.014000	5.785691	3.260386	0.001688	7.390647	0.003558	3.503867
108.014000	5.785691	3.257309	0.001690	7.383671	0.003563	3.500560
108.034000	5.785691	3.257229	0.001690	7.383491	0.003563	3.500475
108.054000	5.785691	3.258658	0.001689	7.386729	0.003561	3.502010
108.074000	5.785691	3.263582	0.001686	7.397891	0.003554	3.507301
108.094000	5.785691	3.252181	0.001693	7.372047	0.003570	3.495049
108.114000	5.785691	3.259987	0.001688	7.389743	0.003559	3.503439
108.154000	5.785691	3.252089	0.001693	7.371840	0.003570	3.494951
108.174000	5.785691	3.246954	0.001696	7.360199	0.003577	3.489432
108.174000	5.785691	3.251033	0.001694	7.369445	0.003571	3.493815
108.214000	5.785691	3.253032	0.001693	7.373978	0.003568	3.495964
108.234000	5.785691	3.254397	0.001692	7.377070	0.003567	3.497431
108.234000	5.785691	3.254341	0.001692	7.376944	0.003567	3.497371
108.254000	5.785691	3.249405	0.001695	7.365756	0.003573	3.492067
108.274000	5.785691	3.253411	0.001692	7.374837	0.003568	3.496372
108.294000	5.785691	3.258849	0.001689	7.387163	0.003560	3.502215
108.334000	5.785691	3.250626	0.001694	7.368522	0.003572	3.493378
108.334000	5.785691	3.253452	0.001692	7.374928	0.003568	3.496415
108.374000	5.785691	3.247068	0.001696	7.360457	0.003577	3.489554
108.394000	5.785691	3.247931	0.001696	7.362414	0.003575	3.490482
108.394000	5.785691	3.255609	0.001691	7.379818	0.003565	3.498733
108.434000	5.785691	3.254496	0.001692	7.377296	0.003566	3.497537
108.454000	5.785691	3.251012	0.001694	7.369397	0.003571	3.493793
108.454000	5.785691	3.250874	0.001694	7.369085	0.003571	3.493645
108.474000	5.785691	3.256485	0.001690	7.381804	0.003564	3.499675
108.494000	5.785691	3.252118	0.001693	7.371905	0.003570	3.494982
108.514000	5.785691	3.257526	0.001690	7.384163	0.003562	3.500793
108.554000	5.785691	3.247364	0.001696	7.361130	0.003576	3.489873
108.554000	5.785691	3.254136	0.001692	7.376478	0.003567	3.497150
108.594000	5.785691	3.249634	0.001695	7.366273	0.003573	3.492312
108.614000	5.785691	3.258684	0.001689	7.386789	0.003561	3.502038
108.634000	5.785691	3.257237	0.001690	7.383508	0.003563	3.500483
108.654000	5.785691	3.257296	0.001690	7.383643	0.003563	3.500547
108.654000	5.785691	3.252052	0.001693	7.371755	0.003570	3.494911
108.674000	5.785691	3.249773	0.001695	7.366589	0.003573	3.492462
108.694000	5.785691	3.256689	0.001690	7.382266	0.003563	3.499894
108.714000	5.785691	3.247714	0.001696	7.361922	0.003576	3.490249
108.734000	5.785691	3.254378	0.001692	7.377027	0.003567	3.497410
108.774000	5.785691	3.249073	0.001695	7.365002	0.003574	3.491709
108.774000	5.785691	3.254643	0.001691	7.377628	0.003566	3.497695
108.814000	5.785691	3.255665	0.001691	7.379946	0.003565	3.498794
108.834000	5.785691	3.254075	0.001692	7.376342	0.003567	3.497085
108.854000	5.785691	3.254810	0.001691	7.378007	0.003566	3.497875
108.874000	5.785691	3.247874	0.001696	7.362285	0.003575	3.490421
108.874000	5.785691	3.250362	0.001694	7.367924	0.003572	3.493094
108.894000	5.785691	3.255924	0.001691	7.380532	0.003564	3.499072
108.914000	5.785691	3.249959	0.001695	7.367011	0.003573	3.492661
108.934000	5.785691	3.251129	0.001694	7.369664	0.003571	3.493919
108.954000	5.785691	3.253673	0.001692	7.375430	0.003568	3.496653
108.974000	5.785691	3.255319	0.001691	7.379160	0.003565	3.498421
109.014000	5.785691	3.256000	0.001691	7.380704	0.003564	3.499153
109.034000	5.785691	3.256353	0.001690	7.381505	0.003564	3.499533
109.054000	5.785691	3.250932	0.001694	7.369218	0.003571	3.493708
109.074000	5.785691	3.250668	0.001694	7.368619	0.003572	3.493424
109.094000	5.785691	3.250512	0.001694	7.368265	0.003572	3.493256
109.094000	5.785691	3.257018	0.001690	7.383011	0.003563	3.500247
109.114000	5.785691	3.262602	0.001686	7.395669	0.003555	3.506248
109.134000	5.785691	3.254110	0.001692	7.376420	0.003567	3.497123
109.154000	5.785691	3.257011	0.001690	7.382997	0.003563	3.500240
109.174000	5.785691	3.253589	0.001692	7.375238	0.003568	3.496562
109.214000	5.785691	3.253567	0.001692	7.375190	0.003568	3.496539
109.234000	5.785691	3.253207	0.001692	7.374374	0.003568	3.496152
109.254000	5.785691	3.251247	0.001694	7.369930	0.003571	3.494045
109.274000	5.785691	3.252124	0.001693	7.371918	0.003570	3.494988
109.294000	5.785691	3.251410	0.001694	7.370300	0.003571	3.494221
109.294000	5.785691	3.254759	0.001691	7.377891	0.003566	3.497819
109.314000	5.785691	3.255278	0.001691	7.379069	0.003565	3.498378
109.334000	5.785691	3.255027	0.001691	7.378499	0.003566	3.498108
109.354000	5.785691	3.252547	0.001693	7.372878	0.003569	3.495443
109.374000	5.785691	3.251115	0.001694	7.369632	0.003571	3.493904
109.394000	5.785691	3.253009	0.001693	7.373924	0.003568	3.495939
109.414000	5.785691	3.246251	0.001697	7.358606	0.003578	3.488677
109.454000	5.785691	3.259584	0.001688	7.388828	0.003559	3.503005
109.474000	5.785691	3.254694	0.001691	7.377744	0.003566	3.497750
109.494000	5.785691	3.252931	0.001693	7.373748	0.003569	3.495856
109.514000	5.785691	3.260984	0.001687	7.392001	0.003557	3.504509
109.514000	5.785691	3.254235	0.001692	7.376704	0.003567	3.497257
109.534000	5.785691	3.255204	0.001691	7.378900	0.003565	3.498298
109.554000	5.785691	3.248173	0.001696	7.362962	0.003575	3.490742
109.574000	5.785691	3.257347	0.001690	7.383757	0.003562	3.500601
109.594000	5.785691	3.255624	0.001691	7.379853	0.003565	3.498750
109.614000	5.785691	3.250561	0.001694	7.368376	0.003572	3.493309
109.634000	5.785691	3.252576	0.001693	7.372944	0.003569	3.495474
109.674000	5.785691	3.250455	0.001694	7.368135	0.003572	3.493194
109.694000	5.785691	3.248788	0.001695	7.364356	0.003574	3.491403
109.714000	5.785691	3.249024	0.001695	7.364892	0.003574	3.491657
109.734000	5.785691	3.258844	0.001689	7.387152	0.003560	3.502210
109.734000	5.785691	3.249730	0.001695	7.366493	0.003573	3.492416
109.754000	5.785691	3.252352	0.001693	7.372435	0.003569	3.495233
109.774000	5.785691	3.252852	0.001693	7.373569	0.003569	3.495771
109.794000	5.785691	3.252349	0.001693	7.372428	0.003569	3.495230
109.814000	5.785691	3.255288	0.001691	7.379090	0.003565	3.498388
109.834000	5.785691	3.253267	0.001692	7.374509	0.003568	3.496216
109.874000	5.785691	3.253831	0.001692	7.375789	0.003567	3.496823
109.874000	5.785691	3.255876	0.001691	7.380424	0.003564	3.499021
109.914000	5.785691	3.258460	0.001689	7.386281	0.003561	3.501797
109.934000	5.785691	3.254515	0.001692	7.377339	0.003566	3.497558
109.934000	5.785691	3.253131	0.001692	7.374202	0.003568	3.496071
109.954000	5.785691	3.258196	0.001689	7.385682	0.003561	3.501513
109.974000	5.785691	3.257564	0.001690	7.384250	0.003562	3.500835
109.994000	5.785691	3.255510	0.001691	7.379593	0.003565	3.498627
110.014000	5.785691	3.250998	0.001694	7.369367	0.003571	3.493778
110.034000	5.785691	3.255797	0.001691	7.380245	0.003565	3.498936
110.054000	5.785691	3.254387	0.001692	7.377049	0.003567	3.497421
110.094000	5.785691	3.257241	0.001690	7.383517	0.003563	3.500487
110.114000	5.785691	3.253344	0.001692	7.374683	0.003568	3.496299
110.134000	5.785691	3.248038	0.001696	7.362656	0.003575	3.490597
110.154000	5.785691	3.247146	0.001696	7.360635	0.003576	3.489639
110.154000	5.785691	3.255147	0.001691	7.378772	0.003565	3.498237
110.174000	5.785691	3.254131	0.001692	7.376467	0.003567	3.497145
110.194000	5.785691	3.250969	0.001694	7.369299	0.003571	3.493746
110.214000	5.785691	3.250160	0.001694	7.367466	0.003572	3.492877
110.234000	5.785691	3.249974	0.001695	7.367044	0.003573	3.492677
110.274000	5.785691	3.251436	0.001694	7.370359	0.003571	3.494249
110.274000	5.785691	3.246751	0.001697	7.359738	0.003577	3.489214
110.314000	5.785691	3.251864	0.001693	7.371329	0.003570	3.494709
110.334000	5.785691	3.249274	0.001695	7.365457	0.003574	3.491925
110.354000	5.785691	3.249624	0.001695	7.366252	0.003573	3.492302
110.374000	5.785691	3.250937	0.001694	7.369228	0.003571	3.493713
110.374000	5.785691	3.252096	0.001693	7.371855	0.003570	3.494958
110.394000	5.785691	3.248649	0.001695	7.364042	0.003574	3.491254
110.414000	5.785691	3.248744	0.001695	7.364257	0.003574	3.491356
110.434000	5.785691	3.249303	0.001695	7.365523	0.003574	3.491956
110.474000	5.785691	3.249459	0.001695	7.365877	0.003573	3.492124
110.474000	5.785691	3.255160	0.001691	7.378802	0.003565	3.498251
110.514000	5.785691	3.250746	0.001694	7.368794	0.003572	3.493507
110.514000	5.785691	3.244739	0.001698	7.355177	0.003580	3.487051
110.554000	5.785691	3.248655	0.001695	7.364056	0.003574	3.491260
110.574000	5.785691	3.249337	0.001695	7.365602	0.003573	3.491993
110.574000	5.785691	3.247188	0.001696	7.360730	0.003576	3.489684
110.594000	5.785691	3.244162	0.001698	7.353871	0.003581	3.486432
110.614000	5.785691	3.250278	0.001694	7.367733	0.003572	3.493004
110.634000	5.785691	3.251300	0.001694	7.370051	0.003571	3.494103
110.654000	5.785691	3.248841	0.001695	7.364476	0.003574	3.491460
110.694000	5.785691	3.249442	0.001695	7.365839	0.003573	3.492106
110.694000	5.785691	3.245252	0.001698	7.356340	0.003579	3.487603
110.734000	5.785691	3.251806	0.001693	7.371198	0.003570	3.494647
110.754000	5.785691	3.256074	0.001691	7.380872	0.003564	3.499233
110.774000	5.785691	3.247806	0.001696	7.362130	0.003576	3.490348
110.794000	5.785691	3.250204	0.001694	7.367567	0.003572	3.492925
110.794000	5.785691	3.247089	0.001696	7.360505	0.003577	3.489577
110.814000	5.785691	3.252876	0.001693	7.373624	0.003569	3.495797
110.834000	5.785691	3.243094	0.001699	7.351450	0.003582	3.485284
110.854000	5.785691	3.254322	0.001692	7.376901	0.003567	3.497350
110.874000	5.785691	3.241464	0.001700	7.347754	0.003584	3.483532
110.894000	5.785691	3.249614	0.001695	7.366229	0.003573	3.492291
110.934000	5.785691	3.246736	0.001697	7.359704	0.003577	3.489197
110.954000	5.785691	3.247419	0.001696	7.361252	0.003576	3.489931
110.974000	5.785691	3.246565	0.001697	7.359317	0.003577	3.489014
110.994000	5.785691	3.242545	0.001699	7.350204	0.003583	3.484693
111.014000	5.785691	3.247671	0.001696	7.361824	0.003576	3.490202
111.014000	5.785691	3.252525	0.001693	7.372828	0.003569	3.495420
111.034000	5.785691	3.246863	0.001697	7.359992	0.003577	3.489334
111.054000	5.785691	3.246249	0.001697	7.358600	0.003578	3.488674
111.074000	5.785691	3.251053	0.001694	7.369492	0.003571	3.493838
111.094000	5.785691	3.251347	0.001694	7.370157	0.003571	3.494153
111.114000	5.785691	3.253444	0.001692	7.374912	0.003568	3.496407
111.154000	5.785691	3.251720	0.001693	7.371002	0.003570	3.494553
111.174000	5.785691	3.251956	0.001693	7.371538	0.003570	3.494808
111.194000	5.785691	3.246783	0.001697	7.359812	0.003577	3.489248
111.214000	5.785691	3.250331	0.001694	7.367855	0.003572	3.493062
111.214000	5.785691	3.250483	0.001694	7.368199	0.003572	3.493225
111.234000	5.785691	3.257273	0.001690	7.383590	0.003563	3.500521
111.254000	5.785691	3.250106	0.001694	7.367345	0.003572	3.492820
111.274000	5.785691	3.245690	0.001697	7.357333	0.003578	3.488073
111.294000	5.785691	3.250312	0.001694	7.367810	0.003572	3.493040
111.334000	5.785691	3.256891	0.001690	7.382724	0.003563	3.500111
111.334000	5.785691	3.253474	0.001692	7.374978	0.003568	3.496439
111.354000	5.785691	3.256396	0.001690	7.381601	0.003564	3.499579
111.394000	5.785691	3.251442	0.001694	7.370372	0.003571	3.494255
111.414000	5.785691	3.251408	0.001694	7.370295	0.003571	3.494218
111.434000	5.785691	3.255733	0.001691	7.380100	0.003565	3.498867
111.434000	5.785691	3.252810	0.001693	7.373474	0.003569	3.495726
111.454000	5.785691	3.250663	0.001694	7.368606	0.003572	3.493417
111.474000	5.785691	3.253501	0.001692	7.375039	0.003568	3.496468
111.494000	5.785691	3.251896	0.001693	7.371402	0.003570	3.494743
111.514000	5.785691	3.250662	0.001694	7.368605	0.003572	3.493417
111.534000	5.785691	3.249073	0.001695	7.365002	0.003574	3.491709
111.554000	5.785691	3.252019	0.001693	7.371680	0.003570	3.494875
111.594000	5.785691	3.248492	0.001695	7.363686	0.003575	3.491085
111.614000	5.785691	3.251391	0.001694	7.370257	0.003571	3.494200
111.634000	5.785691	3.247657	0.001696	7.361792	0.003576	3.490187
111.654000	5.785772	3.241179	0.001700	7.347107	0.003585	3.483225
111.654000	5.785772	3.248374	0.001696	7.363418	0.003575	3.490958
111.674000	5.785691	3.251377	0.001694	7.370224	0.003571	3.494185
111.694000	5.785691	3.251384	0.001694	7.370241	0.003571	3.494193
111.714000	5.785691	3.255823	0.001691	7.380304	0.003565	3.498963
111.754000	5.785691	3.250959	0.001694	7.369277	0.003571	3.493736
111.754000	5.785691	3.254224	0.001692	7.376679	0.003567	3.497245
111.794000	5.785691	3.248523	0.001695	7.363756	0.003575	3.491118
111.814000	5.785691	3.245086	0.001698	7.355964	0.003579	3.487424
111.834000	5.785691	3.249718	0.001695	7.366465	0.003573	3.492403
111.854000	5.785772	3.256095	0.001691	7.380920	0.003564	3.499256
111.854000	5.785772	3.251299	0.001694	7.370048	0.003571	3.494101
111.874000	5.785691	3.248854	0.001695	7.364506	0.003574	3.491474
111.894000	5.785691	3.254598	0.001691	7.377527	0.003566	3.497647
111.914000	5.785691	3.258153	0.001689	7.385585	0.003561	3.501467
111.934000	5.785691	3.254172	0.001692	7.376562	0.003567	3.497190
111.954000	5.785691	3.255299	0.001691	7.379116	0.003565	3.498401
111.994000	5.785691	3.258375	0.001689	7.386089	0.003561	3.501706
112.014000	5.785691	3.250191	0.001694	7.367537	0.003572	3.492911
112.034000	5.785691	3.252104	0.001693	7.371874	0.003570	3.494967
112.054000	5.785691	3.247552	0.001696	7.361554	0.003576	3.490074
112.074000	5.785691	3.254830	0.001691	7.378052	0.003566	3.497896
112.074000	5.785691	3.251501	0.001694	7.370507	0.003571	3.494319
112.094000	5.785691	3.250678	0.001694	7.368641	0.003572	3.493435
112.114000	5.785691	3.247404	0.001696	7.361220	0.003576	3.489916
112.134000	5.785691	3.249938	0.001695	7.366964	0.003573	3.492639
112.154000	5.785691	3.251016	0.001694	7.369406	0.003571	3.493797
112.194000	5.785691	3.252142	0.001693	7.371959	0.003570	3.495008
112.194000	5.785691	3.252971	0.001693	7.373838	0.003568	3.495898
112.234000	5.785772	3.255437	0.001691	7.379429	0.003565	3.498549
112.254000	5.785772	3.251509	0.001694	7.370524	0.003571	3.494327
112.274000	5.785691	3.252896	0.001693	7.373669	0.003569	3.495818
112.294000	5.785691	3.259572	0.001688	7.388802	0.003559	3.502993
112.294000	5.785691	3.248758	0.001695	7.364289	0.003574	3.491371
112.314000	5.785691	3.253113	0.001692	7.374160	0.003568	3.496051
112.334000	5.785691	3.251019	0.001694	7.369414	0.003571	3.493801
112.354000	5.785691	3.251490	0.001694	7.370480	0.003571	3.494306
112.394000	5.785691	3.256039	0.001691	7.380792	0.003564	3.499195
112.414000	5.785691	3.251093	0.001694	7.369582	0.003571	3.493881
112.434000	5.785691	3.251084	0.001694	7.369561	0.003571	3.493871
112.454000	5.785691	3.247551	0.001696	7.361553	0.003576	3.490074
112.474000	5.785691	3.253412	0.001692	7.374838	0.003568	3.496372
112.494000	5.785691	3.244488	0.001698	7.354608	0.003580	3.486781
112.494000	5.785691	3.247243	0.001696	7.360853	0.003576	3.489742
112.514000	5.785691	3.253085	0.001692	7.374096	0.003568	3.496021
112.534000	5.785691	3.251835	0.001693	7.371264	0.003570	3.494678
112.553000	5.785691	3.249675	0.001695	7.366368	0.003573	3.492357
112.593000	5.785691	3.246580	0.001697	7.359350	0.003577	3.489030
112.613000	5.785691	3.252755	0.001693	7.373349	0.003569	3.495666
112.633000	5.785691	3.249215	0.001695	7.365324	0.003574	3.491862
112.653000	5.785691	3.243444	0.001699	7.352242	0.003582	3.485660
112.673000	5.785772	3.249704	0.001695	7.366433	0.003573	3.492387
112.693000	5.785691	3.249423	0.001695	7.365795	0.003573	3.492085
112.713000	5.785691	3.248465	0.001695	7.363624	0.003575	3.491056
112.713000	5.785691	3.249446	0.001695	7.365848	0.003573	3.492110
112.733000	5.785691	3.252345	0.001693	7.372419	0.003569	3.495225
112.753000	5.785691	3.249108	0.001695	7.365082	0.003574	3.491747
112.773000	5.785691	3.249301	0.001695	7.365520	0.003574	3.491955
112.793000	5.785772	3.247267	0.001696	7.360909	0.003576	3.489769
112.833000	5.785691	3.255308	0.001691	7.379135	0.003565	3.498410
112.853000	5.785691	3.253169	0.001692	7.374288	0.003568	3.496111
112.873000	5.785691	3.253408	0.001692	7.374829	0.003568	3.496368
112.893000	5.785691	3.246486	0.001697	7.359137	0.003577	3.488929
112.913000	5.785691	3.249405	0.001695	7.365756	0.003573	3.492067
112.933000	5.785691	3.251780	0.001693	7.371138	0.003570	3.494618
112.933000	5.785691	3.247414	0.001696	7.361241	0.003576	3.489926
112.953000	5.785691	3.254114	0.001692	7.376429	0.003567	3.497127
112.973000	5.785691	3.246186	0.001697	7.358457	0.003578	3.488606
113.013000	5.785691	3.254559	0.001692	7.377438	0.003566	3.497605
113.033000	5.785691	3.253482	0.001692	7.374997	0.003568	3.496448
113.053000	5.785772	3.250559	0.001694	7.368371	0.003572	3.493306
113.073000	5.785691	3.250594	0.001694	7.368450	0.003572	3.493344
113.093000	5.785691	3.260331	0.001688	7.390521	0.003558	3.503808
113.113000	5.785691	3.254594	0.001691	7.377517	0.003566	3.497642
113.133000	5.785691	3.256552	0.001690	7.381957	0.003564	3.499747
113.133000	5.785691	3.254156	0.001692	7.376524	0.003567	3.497172
113.153000	5.785691	3.250411	0.001694	7.368035	0.003572	3.493147
113.173000	5.785691	3.250658	0.001694	7.368595	0.003572	3.493412
113.193000	5.785691	3.251002	0.001694	7.369374	0.003571	3.493782
113.213000	5.785691	3.250390	0.001694	7.367989	0.003572	3.493125
113.253000	5.785691	3.248558	0.001695	7.363835	0.003575	3.491156
113.273000	5.785691	3.247009	0.001696	7.360323	0.003577	3.489491
113.293000	5.785691	3.251852	0.001693	7.371302	0.003570	3.494696
113.313000	5.785691	3.246248	0.001697	7.358598	0.003578	3.488673
113.333000	5.785691	3.250342	0.001694	7.367880	0.003572	3.493073
113.353000	5.785772	3.250753	0.001694	7.368811	0.003572	3.493515
113.353000	5.785772	3.242287	0.001700	7.349621	0.003583	3.484417
113.373000	5.785691	3.250000	0.001694	7.367105	0.003573	3.492706
113.393000	5.785691	3.250973	0.001694	7.369309	0.003571	3.493751
113.413000	5.785691	3.248068	0.001696	7.362725	0.003575	3.490630
113.433000	5.785691	3.250040	0.001694	7.367195	0.003573	3.492749
113.453000	5.785691	3.249985	0.001695	7.367070	0.003573	3.492689
113.493000	5.785691	3.249015	0.001695	7.364871	0.003574	3.491647
113.513000	5.785691	3.246196	0.001697	7.358481	0.003578	3.488618
113.533000	5.785691	3.246810	0.001697	7.359872	0.003577	3.489277
113.553000	5.785691	3.250178	0.001694	7.367508	0.003572	3.492897
113.573000	5.785772	3.251643	0.001693	7.370829	0.003570	3.494472
113.573000	5.785772	3.253378	0.001692	7.374760	0.003568	3.496335
113.593000	5.785691	3.250338	0.001694	7.367869	0.003572	3.493068
113.613000	5.785691	3.252340	0.001693	7.372409	0.003569	3.495221
113.653000	5.785772	3.246424	0.001697	7.358999	0.003578	3.488863
113.673000	5.785691	3.254808	0.001691	7.378003	0.003566	3.497873
113.693000	5.785691	3.251213	0.001694	7.369852	0.003571	3.494009
113.713000	5.785691	3.255395	0.001691	7.379333	0.003565	3.498503
113.733000	5.785691	3.255652	0.001691	7.379915	0.003565	3.498779
113.753000	5.785691	3.252353	0.001693	7.372438	0.003569	3.495234
113.773000	5.785691	3.253139	0.001692	7.374220	0.003568	3.496079
113.773000	5.785691	3.247906	0.001696	7.362356	0.003575	3.490455
113.793000	5.785691	3.245569	0.001697	7.357060	0.003579	3.487944
113.813000	5.785691	3.257976	0.001689	7.385184	0.003562	3.501277
113.853000	5.785691	3.249205	0.001695	7.365303	0.003574	3.491852
113.873000	5.785772	3.249285	0.001695	7.365484	0.003574	3.491938
113.893000	5.785772	3.247350	0.001696	7.361097	0.003576	3.489858
113.913000	5.785691	3.252200	0.001693	7.372090	0.003570	3.495069
113.933000	5.785772	3.253732	0.001692	7.375564	0.003568	3.496717
113.953000	5.785691	3.252699	0.001693	7.373221	0.003569	3.495606
113.973000	5.785691	3.251268	0.001694	7.369977	0.003571	3.494068
113.993000	5.785691	3.254027	0.001692	7.376231	0.003567	3.497033
113.993000	5.785691	3.257595	0.001690	7.384319	0.003562	3.500867
114.013000	5.785691	3.251860	0.001693	7.371320	0.003570	3.494705
114.033000	5.785691	3.255158	0.001691	7.378797	0.003565	3.498249
114.053000	5.785691	3.258407	0.001689	7.386161	0.003561	3.501740
114.073000	5.785772	3.248233	0.001696	7.363099	0.003575	3.490807
114.113000	5.785772	3.252150	0.001693	7.371978	0.003570	3.495016
114.133000	5.785772	3.255072	0.001691	7.378600	0.003566	3.498156
114.153000	5.785691	3.250648	0.001694	7.368572	0.003572	3.493401
114.173000	5.785772	3.253081	0.001693	7.374087	0.003568	3.496016
114.193000	5.785772	3.248297	0.001696	7.363242	0.003575	3.490875
114.213000	5.785691	3.254960	0.001691	7.378346	0.003566	3.498035
114.213000	5.785691	3.251472	0.001694	7.370439	0.003571	3.494287
114.233000	5.785772	3.260217	0.001688	7.390263	0.003559	3.503685
114.253000	5.785772	3.253549	0.001692	7.375150	0.003568	3.496520
114.273000	5.785772	3.253902	0.001692	7.375949	0.003567	3.496899
114.313000	5.785772	3.255740	0.001691	7.380114	0.003565	3.498874
114.313000	5.785772	3.253624	0.001692	7.375318	0.003568	3.496600
114.353000	5.785772	3.257996	0.001689	7.385229	0.003562	3.501299
114.373000	5.785772	3.251964	0.001693	7.371555	0.003570	3.494816
114.393000	5.785691	3.253465	0.001692	7.374959	0.003568	3.496430
114.413000	5.785772	3.249025	0.001695	7.364893	0.003574	3.491657
114.413000	5.785772	3.244709	0.001698	7.355111	0.003580	3.487020
114.433000	5.785772	3.246152	0.001697	7.358382	0.003578	3.488570
114.453000	5.785772	3.251297	0.001694	7.370044	0.003571	3.494099
114.473000	5.785772	3.260823	0.001687	7.391638	0.003558	3.504337
114.493000	5.785772	3.256481	0.001690	7.381795	0.003564	3.499670
114.533000	5.785691	3.253524	0.001692	7.375092	0.003568	3.496493
114.553000	5.785772	3.250300	0.001694	7.367783	0.003572	3.493028
114.573000	5.785691	3.255962	0.001691	7.380617	0.003564	3.499112
114.593000	5.785772	3.252144	0.001693	7.371963	0.003570	3.495009
114.613000	5.785691	3.253524	0.001692	7.375092	0.003568	3.496493
114.633000	5.785772	3.255023	0.001691	7.378490	0.003566	3.498103
114.633000	5.785772	3.247266	0.001696	7.360905	0.003576	3.489767
114.653000	5.785772	3.251105	0.001694	7.369609	0.003571	3.493893
114.673000	5.785772	3.246462	0.001697	7.359084	0.003578	3.488904
114.693000	5.785772	3.246371	0.001697	7.358878	0.003578	3.488806
114.713000	5.785772	3.249740	0.001695	7.366516	0.003573	3.492427
114.753000	5.785772	3.251438	0.001694	7.370364	0.003571	3.494251
114.773000	5.785691	3.247794	0.001696	7.362103	0.003576	3.490335
114.793000	5.785772	3.249361	0.001695	7.365654	0.003574	3.492018
114.813000	5.785772	3.250061	0.001695	7.367241	0.003573	3.492771
114.833000	5.785772	3.249854	0.001695	7.366774	0.003573	3.492549
114.853000	5.785772	3.251189	0.001694	7.369800	0.003571	3.493984
114.853000	5.785772	3.249100	0.001695	7.365064	0.003574	3.491739
114.873000	5.785772	3.251299	0.001694	7.370049	0.003571	3.494102
114.913000	5.785691	3.250352	0.001694	7.367902	0.003572	3.493084
114.913000	5.785691	3.252295	0.001693	7.372305	0.003569	3.495171
114.953000	5.785772	3.249102	0.001695	7.365067	0.003574	3.491740
114.973000	5.785691	3.247269	0.001696	7.360914	0.003576	3.489771
114.993000	5.785691	3.246964	0.001696	7.360223	0.003577	3.489443
115.013000	5.785691	3.253940	0.001692	7.376035	0.003567	3.496940
115.033000	5.785691	3.249156	0.001695	7.365191	0.003574	3.491799
115.053000	5.785691	3.242273	0.001700	7.349589	0.003583	3.484402
115.053000	5.785691	3.251505	0.001694	7.370515	0.003570	3.494323
115.073000	5.785772	3.255601	0.001691	7.379799	0.003565	3.498724
115.093000	5.785772	3.255428	0.001691	7.379407	0.003565	3.498539
115.133000	5.785691	3.254893	0.001691	7.378196	0.003566	3.497964
115.133000	5.785691	3.251376	0.001694	7.370222	0.003571	3.494184
115.153000	5.785691	3.246473	0.001697	7.359108	0.003577	3.488915
115.193000	5.785691	3.254474	0.001692	7.377245	0.003566	3.497513
115.213000	5.785772	3.251568	0.001694	7.370658	0.003571	3.494390
115.233000	5.785772	3.247674	0.001696	7.361831	0.003576	3.490206
115.253000	5.785691	3.255777	0.001691	7.380200	0.003565	3.498914
115.273000	5.785772	3.255461	0.001691	7.379482	0.003565	3.498574
115.273000	5.785772	3.248348	0.001696	7.363359	0.003575	3.490930
115.293000	5.785772	3.245988	0.001697	7.358010	0.003578	3.488394
115.313000	5.785691	3.252358	0.001693	7.372449	0.003569	3.495240
115.333000	5.785691	3.253349	0.001692	7.374695	0.003568	3.496305
115.373000	5.785691	3.252267	0.001693	7.372243	0.003569	3.495142
115.393000	5.785691	3.250221	0.001694	7.367604	0.003572	3.492943
115.413000	5.785691	3.258874	0.001689	7.387218	0.003560	3.502242
115.433000	5.785772	3.255305	0.001691	7.379129	0.003565	3.498407
115.453000	5.785691	3.250659	0.001694	7.368597	0.003572	3.493413
115.473000	5.785691	3.247407	0.001696	7.361226	0.003576	3.489919
115.493000	5.785691	3.252035	0.001693	7.371717	0.003570	3.494893
115.493000	5.785691	3.252948	0.001693	7.373787	0.003569	3.495874
115.513000	5.785772	3.254633	0.001692	7.377606	0.003566	3.497684
115.533000	5.785772	3.248687	0.001695	7.364128	0.003574	3.491295
115.553000	5.785772	3.256880	0.001690	7.382699	0.003563	3.500099
115.593000	5.785772	3.255396	0.001691	7.379336	0.003565	3.498505
115.613000	5.785772	3.260705	0.001688	7.391371	0.003558	3.504210
115.633000	5.785772	3.250440	0.001694	7.368100	0.003572	3.493178
115.653000	5.785691	3.252886	0.001693	7.373646	0.003569	3.495807
115.673000	5.785691	3.253778	0.001692	7.375667	0.003567	3.496765
115.693000	5.785772	3.251697	0.001693	7.370950	0.003570	3.494529
115.693000	5.785772	3.256318	0.001690	7.381425	0.003564	3.499495
115.713000	5.785772	3.255346	0.001691	7.379222	0.003565	3.498451
115.733000	5.785691	3.255851	0.001691	7.380367	0.003565	3.498994
115.753000	5.785691	3.254581	0.001692	7.377489	0.003566	3.497629
115.793000	5.785691	3.256140	0.001690	7.381022	0.003564	3.499304
115.813000	5.785691	3.255624	0.001691	7.379853	0.003565	3.498750
115.833000	5.785772	3.255594	0.001691	7.379785	0.003565	3.498718
115.853000	5.785772	3.257546	0.001690	7.384209	0.003562	3.500815
115.873000	5.785691	3.259981	0.001688	7.389728	0.003559	3.503432
115.893000	5.785772	3.250416	0.001694	7.368047	0.003572	3.493153
115.913000	5.785772	3.251591	0.001694	7.370711	0.003570	3.494415
115.913000	5.785772	3.247651	0.001696	7.361779	0.003576	3.490181
115.933000	5.785772	3.249956	0.001695	7.367005	0.003573	3.492659
115.953000	5.785772	3.251461	0.001694	7.370417	0.003571	3.494276
115.973000	5.785772	3.243980	0.001698	7.353458	0.003581	3.486236
115.993000	5.785772	3.248842	0.001695	7.364478	0.003574	3.491461
116.033000	5.785772	3.248083	0.001696	7.362758	0.003575	3.490645
116.033000	5.785772	3.247408	0.001696	7.361229	0.003576	3.489920
116.073000	5.785772	3.243203	0.001699	7.351697	0.003582	3.485401
116.093000	5.785772	3.248692	0.001695	7.364139	0.003574	3.491300
116.113000	5.785772	3.248748	0.001695	7.364265	0.003574	3.491360
116.133000	5.785691	3.247126	0.001696	7.360589	0.003577	3.489617
116.133000	5.785691	3.249644	0.001695	7.366297	0.003573	3.492323
116.153000	5.785691	3.243498	0.001699	7.352366	0.003582	3.485718
116.173000	5.785772	3.245901	0.001697	7.357813	0.003578	3.488301
116.213000	5.785691	3.243549	0.001699	7.352480	0.003581	3.485773
116.213000	5.785691	3.245042	0.001698	7.355865	0.003579	3.487377
116.253000	5.785691	3.248836	0.001695	7.364464	0.003574	3.491454
116.273000	5.785772	3.248391	0.001696	7.363457	0.003575	3.490976
116.293000	5.785691	3.246052	0.001697	7.358155	0.003578	3.488463
116.313000	5.785772	3.249484	0.001695	7.365933	0.003573	3.492151
116.333000	5.785772	3.250441	0.001694	7.368103	0.003572	3.493179
116.333000	5.785772	3.251411	0.001694	7.370303	0.003571	3.494222
116.353000	5.785691	3.254384	0.001692	7.377041	0.003567	3.497417
116.373000	5.785772	3.253324	0.001692	7.374639	0.003568	3.496278
116.393000	5.785772	3.251581	0.001694	7.370688	0.003571	3.494405
116.413000	5.785772	3.252097	0.001693	7.371858	0.003570	3.494959
116.453000	5.785772	3.248602	0.001695	7.363934	0.003575	3.491203
116.473000	5.785772	3.258615	0.001689	7.386631	0.003561	3.501963
116.493000	5.785691	3.254748	0.001691	7.377867	0.003566	3.497808
116.513000	5.785772	3.257188	0.001690	7.383397	0.003563	3.500430
116.533000	5.785772	3.253290	0.001692	7.374563	0.003568	3.496242
116.553000	5.785772	3.248809	0.001695	7.364404	0.003574	3.491425
116.553000	5.785772	3.252253	0.001693	7.372211	0.003570	3.495127
116.573000	5.785691	3.249471	0.001695	7.365905	0.003573	3.492137
116.593000	5.785691	3.248189	0.001696	7.362999	0.003575	3.490760
116.613000	5.785691	3.251897	0.001693	7.371404	0.003570	3.494744
116.633000	5.785772	3.256352	0.001690	7.381502	0.003564	3.499531
116.673000	5.785691	3.251240	0.001694	7.369915	0.003571	3.494038
116.673000	5.785691	3.251912	0.001693	7.371438	0.003570	3.494760
116.713000	5.785772	3.244803	0.001698	7.355324	0.003580	3.487121
116.733000	5.785772	3.252179	0.001693	7.372042	0.003570	3.495047
116.753000	5.785772	3.247765	0.001696	7.362037	0.003576	3.490304
116.773000	5.785772	3.248599	0.001695	7.363927	0.003575	3.491199
116.773000	5.785772	3.251925	0.001693	7.371467	0.003570	3.494774
116.793000	5.785772	3.253638	0.001692	7.375351	0.003568	3.496615
116.813000	5.785691	3.249422	0.001695	7.365794	0.003573	3.492085
116.853000	5.785691	3.252428	0.001693	7.372607	0.003569	3.495315
116.853000	5.785691	3.256031	0.001691	7.380775	0.003564	3.499187
116.893000	5.785691	3.257181	0.001690	7.383382	0.003563	3.500423
116.913000	5.785772	3.248876	0.001695	7.364555	0.003574	3.491497
116.933000	5.785772	3.245476	0.001698	7.356849	0.003579	3.487844
116.953000	5.785691	3.255630	0.001691	7.379865	0.003565	3.498756
116.973000	5.785772	3.250406	0.001694	7.368023	0.003572	3.493142
116.973000	5.785772	3.246091	0.001697	7.358242	0.003578	3.488504
116.993000	5.785772	3.249978	0.001695	7.367055	0.003573	3.492682
117.013000	5.785772	3.246282	0.001697	7.358676	0.003578	3.488710
117.033000	5.785772	3.250873	0.001694	7.369082	0.003571	3.493643
117.053000	5.785772	3.251589	0.001694	7.370706	0.003570	3.494413
117.093000	5.785691	3.249302	0.001695	7.365521	0.003574	3.491955
117.113000	5.785772	3.254905	0.001691	7.378222	0.003566	3.497977
117.133000	5.785772	3.247045	0.001696	7.360406	0.003577	3.489530
117.153000	5.785772	3.249697	0.001695	7.366418	0.003573	3.492380
117.173000	5.785772	3.250863	0.001694	7.369061	0.003571	3.493633
117.193000	5.785772	3.251429	0.001694	7.370344	0.003571	3.494242
117.193000	5.785772	3.252835	0.001693	7.373531	0.003569	3.495753
117.213000	5.785772	3.251154	0.001694	7.369720	0.003571	3.493946
117.233000	5.785772	3.250694	0.001694	7.368677	0.003572	3.493452
117.273000	5.785772	3.252568	0.001693	7.372925	0.003569	3.495465
117.273000	5.785772	3.253362	0.001692	7.374724	0.003568	3.496318
117.313000	5.785772	3.252479	0.001693	7.372723	0.003569	3.495369
117.333000	5.785772	3.250651	0.001694	7.368579	0.003572	3.493405
117.353000	5.785772	3.253175	0.001692	7.374301	0.003568	3.496117
117.373000	5.785772	3.256610	0.001690	7.382087	0.003564	3.499809
117.393000	5.785772	3.250017	0.001695	7.367141	0.003573	3.492723
117.413000	5.785691	3.255767	0.001691	7.380176	0.003565	3.498903
117.413000	5.785691	3.253986	0.001692	7.376138	0.003567	3.496989
117.433000	5.785772	3.253722	0.001692	7.375541	0.003568	3.496706
117.453000	5.785772	3.257357	0.001690	7.383781	0.003563	3.500612
117.473000	5.785691	3.252776	0.001693	7.373396	0.003569	3.495688
117.493000	5.785772	3.252090	0.001693	7.371841	0.003570	3.494951
117.533000	5.785772	3.245666	0.001697	7.357279	0.003579	3.488048
117.553000	5.785772	3.247021	0.001696	7.360351	0.003577	3.489504
117.573000	5.785772	3.246635	0.001697	7.359476	0.003577	3.489089
117.593000	5.785772	3.244180	0.001698	7.353912	0.003581	3.486451
117.613000	5.785772	3.247806	0.001696	7.362131	0.003576	3.490348
117.613000	5.785772	3.251086	0.001694	7.369566	0.003571	3.493873
117.633000	5.785772	3.247799	0.001696	7.362114	0.003576	3.490340
117.653000	5.785772	3.247019	0.001696	7.360346	0.003577	3.489502
117.693000	5.785772	3.249778	0.001695	7.366600	0.003573	3.492467
117.713000	5.785691	3.249019	0.001695	7.364879	0.003574	3.491651
117.733000	5.785772	3.257293	0.001690	7.383636	0.003563	3.500544
117.753000	5.785772	3.256494	0.001690	7.381825	0.003564	3.499685
117.773000	5.785772	3.252978	0.001693	7.373854	0.003569	3.495906
117.793000	5.785691	3.249603	0.001695	7.366204	0.003573	3.492279
117.813000	5.785691	3.250378	0.001694	7.367960	0.003572	3.493111
117.833000	5.785772	3.248560	0.001695	7.363838	0.003575	3.491157
117.833000	5.785772	3.250445	0.001694	7.368113	0.003572	3.493184
117.853000	5.785691	3.258096	0.001689	7.385456	0.003561	3.501406
117.873000	5.785772	3.255812	0.001691	7.380278	0.003565	3.498951
117.893000	5.785772	3.255704	0.001691	7.380034	0.003565	3.498836
117.933000	5.785772	3.260171	0.001688	7.390160	0.003559	3.503636
117.953000	5.785691	3.257187	0.001690	7.383396	0.003563	3.500430
117.973000	5.785772	3.255299	0.001691	7.379115	0.003565	3.498400
117.993000	5.785691	3.254995	0.001691	7.378426	0.003566	3.498073
118.013000	5.785772	3.259905	0.001688	7.389557	0.003559	3.503350
118.033000	5.785691	3.256783	0.001690	7.382479	0.003563	3.499995
118.053000	5.785691	3.262508	0.001686	7.395457	0.003555	3.506148
118.053000	5.785691	3.260128	0.001688	7.390063	0.003559	3.503590
118.073000	5.785691	3.259283	0.001688	7.388146	0.003560	3.502682
118.093000	5.785772	3.255762	0.001691	7.380166	0.003565	3.498898
118.133000	5.785772	3.252364	0.001693	7.372462	0.003569	3.495246
118.133000	5.785772	3.253951	0.001692	7.376060	0.003567	3.496951
118.173000	5.785691	3.254714	0.001691	7.377789	0.003566	3.497771
118.193000	5.785691	3.256081	0.001691	7.380889	0.003564	3.499241
118.213000	5.785691	3.251238	0.001694	7.369909	0.003571	3.494036
118.233000	5.785772	3.252853	0.001693	7.373570	0.003569	3.495771
118.253000	5.785772	3.259364	0.001688	7.388331	0.003560	3.502769
118.253000	5.785772	3.252750	0.001693	7.373338	0.003569	3.495661
118.273000	5.785772	3.251746	0.001693	7.371061	0.003570	3.494582
118.293000	5.785772	3.251645	0.001693	7.370833	0.003570	3.494474
118.313000	5.785772	3.253440	0.001692	7.374901	0.003568	3.496402
118.353000	5.785772	3.254986	0.001691	7.378406	0.003566	3.498064
118.373000	5.785772	3.249345	0.001695	7.365620	0.003574	3.492002
118.373000	5.785772	3.254031	0.001692	7.376242	0.003567	3.497038
118.413000	5.785772	3.249455	0.001695	7.365869	0.003573	3.492120
118.433000	5.785691	3.248092	0.001696	7.362778	0.003575	3.490655
118.453000	5.785772	3.249835	0.001695	7.366730	0.003573	3.492528
118.473000	5.785772	3.251451	0.001694	7.370394	0.003571	3.494265
118.473000	5.785772	3.247600	0.001696	7.361663	0.003576	3.490126
118.493000	5.785772	3.244617	0.001698	7.354902	0.003580	3.486921
118.513000	5.785772	3.248330	0.001696	7.363319	0.003575	3.490911
118.533000	5.785772	3.255671	0.001691	7.379959	0.003565	3.498800
118.553000	5.785691	3.247478	0.001696	7.361388	0.003576	3.489996
118.593000	5.785691	3.250160	0.001694	7.367467	0.003572	3.492878
118.613000	5.785772	3.251579	0.001694	7.370683	0.003571	3.494402
118.633000	5.785772	3.249207	0.001695	7.365307	0.003574	3.491853
118.653000	5.785772	3.247652	0.001696	7.361782	0.003576	3.490183
118.673000	5.785772	3.251022	0.001694	7.369421	0.003571	3.493804
118.693000	5.785772	3.249079	0.001695	7.365016	0.003574	3.491715
118.693000	5.785772	3.244061	0.001698	7.353641	0.003581	3.486323
118.713000	5.785691	3.247205	0.001696	7.360769	0.003576	3.489702
118.733000	5.785691	3.248833	0.001695	7.364459	0.003574	3.491452
118.753000	5.785772	3.247410	0.001696	7.361233	0.003576	3.489922
118.773000	5.785772	3.248888	0.001695	7.364584	0.003574	3.491511
118.813000	5.785772	3.249056	0.001695	7.364964	0.003574	3.491691
118.833000	5.785691	3.248465	0.001695	7.363625	0.003575	3.491056
118.853000	5.785772	3.253506	0.001692	7.375052	0.003568	3.496474
118.873000	5.785691	3.251365	0.001694	7.370197	0.003571	3.494172
118.893000	5.785691	3.245275	0.001698	7.356393	0.003579	3.487628
118.893000	5.785691	3.242997	0.001699	7.351230	0.003582	3.485180
118.913000	5.785691	3.251086	0.001694	7.369565	0.003571	3.493873
118.933000	5.785772	3.251650	0.001693	7.370844	0.003570	3.494479
118.953000	5.785772	3.246195	0.001697	7.358478	0.003578	3.488616
118.973000	5.785772	3.246932	0.001697	7.360149	0.003577	3.489408
119.013000	5.785772	3.253904	0.001692	7.375954	0.003567	3.496901
119.033000	5.785691	3.254508	0.001692	7.377321	0.003566	3.497550
119.053000	5.785691	3.253605	0.001692	7.375276	0.003568	3.496580
119.073000	5.785772	3.252561	0.001693	7.372909	0.003569	3.495458
119.093000	5.785772	3.259087	0.001689	7.387702	0.003560	3.502471
119.113000	5.785772	3.247945	0.001696	7.362446	0.003576	3.490497
119.113000	5.785772	3.255915	0.001691	7.380513	0.003565	3.499063
119.133000	5.785772	3.253043	0.001693	7.374002	0.003568	3.495976
119.153000	5.785772	3.249816	0.001695	7.366686	0.003573	3.492507
119.193000	5.785691	3.256339	0.001690	7.381473	0.003564	3.499518
119.193000	5.785691	3.248062	0.001696	7.362710	0.003575	3.490623
119.233000	5.785772	3.256671	0.001690	7.382225	0.003564	3.499874
119.253000	5.785772	3.254824	0.001691	7.378038	0.003566	3.497889
119.273000	5.785772	3.249655	0.001695	7.366322	0.003573	3.492335
119.293000	5.785772	3.243791	0.001699	7.353030	0.003581	3.486033
[truncated: 1,002 more rows]
