# Supplementary material for: Stress relaxation in the presence of sudden strain bursts: Methodology and stress relaxation data of microcast aluminium microwires
Source: Data Brief. 2018 Nov 14;21:2134–41. doi: 10.1016/j.dib.2018.11.047 (PMC6265499; doi:10.1016/j.dib.2018.11.047)
Supplement: Supplementary file 2 — Supplementary material [file mmc2.zip › Data in brief/As-cast/Al4N/Al_100_r_1/Al_100_r_1_doublederivativemethodRESULTS.csv]

4.252827	28	45.912115217716284	1.030444137976146	0.9984722731395003	0.9620612896616528
5.026534	21	44.4223569444876	0.4284428760927309	0.9996367589469691	0.9321220577712296
5.217936	12	26.4938002123538	0.35143089208097655	0.9996513543618081	0.9301546483174751
5.40474	14	30.29460027201048	0.3137099296626129	0.9988576748113316	0.9656379411160622
5.604164	13	20.84123075292803	0.19256054473810688	0.9971190888904297	0.9676624963874924
5.799119	19	25.583870995740625	0.2369640580932184	0.9985222769703178	0.975319723782957
5.990072	23	41.14986266085662	0.33182960532510053	0.9994888348134369	0.9738018132199011
6.187748	21	36.185941250285616	0.24047571451207864	0.9987198817456612	0.964611607045055
6.368005	16	35.11119367624403	0.3160627115263998	0.999259310037599	0.897122203376119
6.572609	22	28.245270749993654	0.27196891568624765	0.9965289000463432	0.9736454807755592
6.766238	16	20.97822758670981	0.18239307894653797	0.997851281520998	0.9372473723429198
6.961021	21	24.586619899375805	0.18242474390737293	0.9993938735917809	0.968326659999821
7.138841	20	21.31039370590877	0.15759347845737415	0.9995812703291964	0.9734031853098402
7.345299	14	25.608487118363556	0.1893248441936248	0.9989598414562695	0.9633640983742792
7.578679	21	23.968877521801208	0.16722427763624337	0.9976529031266165	0.9704427387834145
7.724635	16	20.194657225161514	0.0992341675521306	0.9995584080324745	0.9380386963650028
7.895701	24	30.9188606525816	0.1808216308319907	0.9993024265105965	0.9641799702679642
8.118382	20	12.957462917178534	0.14182210063331457	0.9982935526299967	0.9048351633618948
8.309946	19	20.685870836808604	0.1529823989097377	0.9985613040778339	0.9639059405552584
8.502009	22	27.103074815900072	0.17579834408663159	0.9993277987782309	0.7685798217308362
8.707999	21	18.016265904666195	0.08882979047752092	0.9989508307393986	0.9661742302947433
8.891576	25	12.267183483818643	0.08591710281213757	0.9991957636792043	0.966457729223419
9.089421	18	10.623307805046075	0.08405566041189048	0.9983996052139857	0.9623648364350004
9.274304	26	16.937817480107814	0.10166165449470467	0.9992253105114318	0.9693540056562328
9.459853	18	13.09501277572035	0.08992771878041061	0.9987634747587163	0.9346278114718379
9.665133	14	16.349823051835443	0.09602193594039016	0.9985020596388633	0.7339962090185681
9.860155	23	10.809020438872798	0.06691021767239153	0.9981623948276221	0.9679972939437813
10.041089	26	15.232003266458879	0.08625391250657674	0.9992147667496394	0.9343386178556988
10.279371	21	14.437389755908173	0.06709425341191705	0.999438542611784	0.9681717732720626
10.437888	22	15.745811123497948	0.07988048852690424	0.9992731955702304	0.9668766041707862
10.62921	21	11.02525923259946	0.03843574138262561	0.9988846225175299	0.9665998188742492
10.819368	17	10.996659518833834	0.054132687171667096	0.9994634053168158	0.9672102590876935
11.017262	23	12.162664858635742	0.06050060512777057	0.9991775476001563	0.9652874224097967
11.211435	23	12.309679572503343	0.06118357646401607	0.9993730557490283	0.9664262929795558
11.400541	19	7.528445734964883	0.04448416436534744	0.9985995264166989	0.9680116598297823
11.593022	21	11.364967410609434	0.04843977863966256	0.9994372800507575	0.9674080708563519
11.790535	27	15.647323578459872	0.06464825442788272	0.9995409680839127	0.9705822544486287
11.984289	21	13.167554058431078	0.050403235690199055	0.99970715394272	0.9701151653281743
12.173229	17	7.0836276699275516	0.035617600600335406	0.9988473022998753	0.9061292552396787
12.366354	15	13.65732368278765	0.06490374745711087	0.9977782970194883	0.7727870761218892
12.562283	25	9.012972674909465	0.03398925785834246	0.9987013104794922	0.9663536312553107
12.757379	26	10.069668029297596	0.04765051586674434	0.9990263707828461	0.9710151296706595
12.951126	30	10.986770299614413	0.03765081311007061	0.9997688421998809	0.9663706643272956
13.14254	28	10.155610210440457	0.03859290693565064	0.9994914278429938	0.9661206318192502
13.332694	30	7.727402892918868	0.027752888309428122	0.9994872986370966	0.9693110346128656
