# Supplementary material for: Stress relaxation in the presence of sudden strain bursts: Methodology and stress relaxation data of microcast aluminium microwires
Source: Data Brief. 2018 Nov 14;21:2134–41. doi: 10.1016/j.dib.2018.11.047 (PMC6265499; doi:10.1016/j.dib.2018.11.047)
Supplement: Supplementary file 2 — Supplementary material [file mmc2.zip › Data in brief/As-cast/Al4N/Al_100_r_1/Stress relax txt files/Al_100_r_1_doublederivativemethod.nb]

(* Content-type: application/vnd.wolfram.mathematica *)

(*** Wolfram Notebook File ***)
(* http://www.wolfram.com/nb *)

(* CreatedBy='Mathematica 11.0' *)

(*CacheID: 234*)
(* Internal cache information:
NotebookFileLineBreakTest
NotebookFileLineBreakTest
NotebookDataPosition[       158,          7]
NotebookDataLength[   3657939,      62165]
NotebookOptionsPosition[   3653500,      62020]
NotebookOutlinePosition[   3653874,      62036]
CellTagsIndexPosition[   3653831,      62033]
WindowFrame->Normal*)

(* Beginning of Notebook Content *)
Notebook[{
Cell[BoxData[
 RowBox[{"Exit", "[", "]"}]], "Input",
 CellChangeTimes->{{3.704348667636505*^9, 3.7043486693386745`*^9}}],

Cell[BoxData[
 RowBox[{
  RowBox[{"SetDirectory", "[", 
   RowBox[{"NotebookDirectory", "[", "]"}], "]"}], ";"}]], "Input"],

Cell[BoxData[{
 RowBox[{
  RowBox[{"Needs", "[", "\"\<RelaxationFittingFlex`\>\"", "]"}], 
  ";"}], "\[IndentingNewLine]", 
 RowBox[{
  RowBox[{"Needs", "[", "\"\<RelaxationFittingLnTaudTau`\>\"", "]"}], 
  ";"}], "\[IndentingNewLine]", 
 RowBox[{
  RowBox[{"Needs", "[", "\"\<ErrorBarPlots`\>\"", "]"}], 
  ";"}], "\[IndentingNewLine]", 
 RowBox[{
  RowBox[{"Needs", "[", "\"\<RelaxationFittingwErrors`\>\"", "]"}], 
  ";"}]}], "Input",
 CellChangeTimes->{{3.7059194049168406`*^9, 3.7059194051028595`*^9}, {
   3.7068460953905373`*^9, 3.706846117806779*^9}, 3.7068462277727747`*^9, 
   3.706846293958392*^9}],

Cell[BoxData[{
 RowBox[{
  RowBox[{"indivRelaxations", "=", 
   RowBox[{"loadData", "[", 
    RowBox[{"NotebookDirectory", "[", "]"}], "]"}]}], 
  ";"}], "\[IndentingNewLine]", 
 RowBox[{
  RowBox[{"nameRelaxations", "=", 
   RowBox[{"identifiers", "[", "indivRelaxations", "]"}]}], 
  ";"}], "\[IndentingNewLine]", 
 RowBox[{
  RowBox[{"allRelaxations", "=", 
   RowBox[{
    RowBox[{
     RowBox[{"importData", "[", 
      RowBox[{
       RowBox[{"NotebookDirectory", "[", "]"}], ",", "#"}], "]"}], "&"}], "/@",
     "indivRelaxations"}]}], ";"}], "\[IndentingNewLine]", 
 RowBox[{
  RowBox[{"timeTauUnshifted", "=", 
   RowBox[{"crudeTimeTau", "/@", "allRelaxations"}]}], ";"}]}], "Input"],

Cell[CellGroupData[{

Cell["\<\
Sample parameters (to calculate M in MPa) and plot of all loaded relaxations\
\>", "Subsection",
 CellChangeTimes->{{3.700362796311943*^9, 3.700362805358943*^9}, {
  3.700363018960943*^9, 3.7003630207369432`*^9}, {3.70053651875705*^9, 
  3.70053652451705*^9}}],

Cell[CellGroupData[{

Cell[BoxData[{
 StyleBox[
  RowBox[{
   RowBox[{"diameter", "=", "121"}], ";"}],
  Background->GrayLevel[0.85]], "\[IndentingNewLine]", 
 StyleBox[
  RowBox[{
   RowBox[{"l0", "=", "1440"}], ";"}],
  Background->GrayLevel[0.85]], "\[IndentingNewLine]", 
 StyleBox[
  RowBox[{
   RowBox[{"schmidfactor", "=", "0.444537"}], ";"}],
  Background->GrayLevel[0.85]], "\[IndentingNewLine]", 
 StyleBox[
  RowBox[{
   RowBox[{"compliance", "=", "0.3763"}], ";"}],
  Background->GrayLevel[0.85]], "\[IndentingNewLine]", 
 StyleBox[
  RowBox[{
   RowBox[{"area", "=", 
    RowBox[{"Pi", "*", 
     RowBox[{
      RowBox[{"(", 
       RowBox[{"diameter", "/", "2"}], ")"}], "^", "2"}]}]}], ";"}],
  Background->GrayLevel[0.85]], "\[IndentingNewLine]", 
 RowBox[{
  StyleBox[
   RowBox[{
    RowBox[{"modulus", "=", 
     RowBox[{
      RowBox[{"(", 
       RowBox[{"1000", "*", "l0", "*", 
        RowBox[{"schmidfactor", "^", "2"}]}], ")"}], "/", 
      RowBox[{"(", 
       RowBox[{"area", "*", "compliance"}], ")"}]}]}], ";"}],
   Background->GrayLevel[0.85]], 
  "\[IndentingNewLine]"}], "\[IndentingNewLine]", 
 RowBox[{
  StyleBox[
   RowBox[{
    RowBox[{"measuredStDev", "=", "0.000504"}], ";"}],
   Background->RGBColor[1, 0.925, 0.925]], 
  "\[IndentingNewLine]"}], "\[IndentingNewLine]", 
 RowBox[{"ListPlot", "[", 
  RowBox[{"timeTauUnshifted", ",", 
   RowBox[{"ImageSize", "\[Rule]", "Large"}], ",", 
   RowBox[{"BaseStyle", "\[Rule]", " ", "Large"}], ",", 
   RowBox[{"Frame", "\[Rule]", " ", "True"}], ",", 
   RowBox[{"AxesOrigin", "\[Rule]", 
    RowBox[{"{", 
     RowBox[{"0", ",", "0"}], "}"}]}], ",", 
   RowBox[{"AxesLabel", "\[Rule]", 
    RowBox[{"{", 
     RowBox[{"\"\<Time [s]\>\"", ",", "\"\<\[Tau][MPa]\>\""}], "}"}]}], ",", 
   RowBox[{"PlotLegends", "\[Rule]", 
    RowBox[{"SwatchLegend", "[", 
     RowBox[{"nameRelaxations", ",", 
      RowBox[{"LegendMarkerSize", "\[Rule]", "20"}], ",", 
      RowBox[{"LegendMarkers", "\[Rule]", "\"\<Bubble\>\""}]}], "]"}]}]}], 
  "]"}], "\[IndentingNewLine]", 
 RowBox[{
  RowBox[{"shiftedALLRelaxations", "=", 
   RowBox[{
    RowBox[{
     RowBox[{"deltaTimeMaxStress", "[", "#", "]"}], "&"}], "/@", 
    "timeTauUnshifted"}]}], ";"}], "\[IndentingNewLine]", 
 RowBox[{
  RowBox[{"corShiftedALLRelaxations", "=", 
   RowBox[{
    RowBox[{
     RowBox[{"correctShift", "[", "#", "]"}], "&"}], "/@", 
    "shiftedALLRelaxations"}]}], ";"}], "\[IndentingNewLine]", 
 RowBox[{"ListPlot", "[", 
  RowBox[{"corShiftedALLRelaxations", ",", 
   RowBox[{"ImageSize", "\[Rule]", "Large"}], ",", 
   RowBox[{"BaseStyle", "\[Rule]", " ", "Large"}], ",", 
   RowBox[{"Frame", "\[Rule]", " ", "True"}], ",", 
   RowBox[{"AxesOrigin", "\[Rule]", 
    RowBox[{"{", 
     RowBox[{"0", ",", "0"}], "}"}]}], ",", 
   RowBox[{"AxesLabel", "\[Rule]", 
    RowBox[{"{", 
     RowBox[{"\"\<Time [s]\>\"", ",", "\"\<\[Tau][MPa]\>\""}], "}"}]}], ",", 
   RowBox[{"PlotLegends", "\[Rule]", 
    RowBox[{"SwatchLegend", "[", 
     RowBox[{"nameRelaxations", ",", 
      RowBox[{"LegendMarkerSize", "\[Rule]", "20"}], ",", 
      RowBox[{"LegendMarkers", "\[Rule]", "\"\<Bubble\>\""}]}], "]"}]}]}], 
  "]"}], "\[IndentingNewLine]", 
 RowBox[{
  RowBox[{
   RowBox[{"startTau", "=", 
    RowBox[{"timeTauUnshifted", "[", 
     RowBox[{"[", 
      RowBox[{"All", ",", "1", ",", "2"}], "]"}], "]"}]}], ";"}], 
  "\[IndentingNewLine]"}], "\[IndentingNewLine]", 
 RowBox[{
  RowBox[{"measureOfMaxDeltaTau", "=", 
   RowBox[{"Abs", "[", 
    RowBox[{"Table", "[", 
     RowBox[{
      RowBox[{
       RowBox[{"Last", "[", 
        RowBox[{"corShiftedALLRelaxations", "[", 
         RowBox[{"[", "i", "]"}], "]"}], "]"}], "[", 
       RowBox[{"[", "2", "]"}], "]"}], ",", 
      RowBox[{"{", 
       RowBox[{"i", ",", "1", ",", 
        RowBox[{"Length", "[", "corShiftedALLRelaxations", "]"}]}], "}"}]}], 
     "]"}], "]"}]}], ";"}]}], "Input",
 CellChangeTimes->{{3.7003628106149435`*^9, 3.7003629448089433`*^9}, {
   3.7003630107089434`*^9, 3.700363097721943*^9}, 3.700363463842943*^9, {
   3.7003640612799435`*^9, 3.7003640860819435`*^9}, {3.700364346188943*^9, 
   3.700364368757943*^9}, {3.700364749132943*^9, 3.700364771403943*^9}, {
   3.700364890626943*^9, 3.700364923849943*^9}, {3.700365239677943*^9, 
   3.700365264044943*^9}, {3.700365492006943*^9, 3.700365526995943*^9}, {
   3.700365883284943*^9, 3.700365910778943*^9}, {3.7003663941879435`*^9, 
   3.7003664154519434`*^9}, {3.7003669336499434`*^9, 3.700366953087943*^9}, {
   3.700367238757943*^9, 3.700367258244943*^9}, {3.70053650860705*^9, 
   3.70053651240705*^9}, 3.7007959116395197`*^9, 3.7008102308422756`*^9, 
   3.7008138666962757`*^9, {3.7008139853932753`*^9, 3.7008139866952753`*^9}, 
   3.7010848394321594`*^9, {3.7010863053877406`*^9, 3.7010863060268044`*^9}, {
   3.701599706229407*^9, 3.7015997065754414`*^9}, {3.702180318588099*^9, 
   3.702180343050099*^9}, {3.702187100298099*^9, 3.7021871080900993`*^9}, {
   3.7021887041197624`*^9, 3.7021887269420443`*^9}, {3.7021901345147877`*^9, 
   3.7021901553768735`*^9}, {3.7021910609934263`*^9, 
   3.7021910826985965`*^9}, {3.7021911895602818`*^9, 3.70219119204653*^9}, {
   3.702202866034812*^9, 3.7022028796681757`*^9}, 3.70227443076888*^9, {
   3.702280993475085*^9, 3.702281014116149*^9}, {3.702282955104228*^9, 
   3.7022829781375313`*^9}, {3.7022841814288483`*^9, 3.702284213397045*^9}, {
   3.7022860841280994`*^9, 3.7022861090005865`*^9}, {3.702287083684045*^9, 
   3.7022871021808944`*^9}, {3.702293229592574*^9, 3.7022932469363084`*^9}, {
   3.702294668075408*^9, 3.702294692675868*^9}, {3.7022957049130816`*^9, 
   3.7022957244570355`*^9}, 3.702296667147295*^9, 3.702351759360223*^9, 
   3.7026193539802985`*^9, {3.702635674243224*^9, 3.702635701089224*^9}, 
   3.702640752658224*^9, 3.7026415983572235`*^9, {3.702698090846631*^9, 
   3.702698110412631*^9}, {3.702698909737631*^9, 3.702698928231631*^9}, {
   3.7027055599036307`*^9, 3.7027055838446307`*^9}, 3.7027345034215574`*^9, 
   3.7027348822565575`*^9, 3.7027925723532114`*^9, {3.702800988273963*^9, 
   3.702800989433963*^9}, 3.7028057896069627`*^9, 3.7028061042989626`*^9, 
   3.702806920021963*^9, 3.702811383959963*^9, {3.702812334084963*^9, 
   3.702812359087963*^9}, {3.702813609943963*^9, 3.702813638228963*^9}, 
   3.702887331103055*^9, 3.7028884224531794`*^9, 3.7028930850838995`*^9, 
   3.702895675212298*^9, 3.702896080258298*^9, 3.702896451186298*^9, 
   3.702896834474298*^9, 3.702897145558298*^9, 3.702897654294298*^9, 
   3.7028980973772984`*^9, 3.702898391646298*^9, 3.702899259494298*^9, 
   3.702899898229298*^9, 3.7029004765762978`*^9, {3.7029008509832983`*^9, 
   3.702900872309298*^9}, {3.702901455824298*^9, 3.702901476695298*^9}, {
   3.702902062945298*^9, 3.702902092631298*^9}, {3.702905480519298*^9, 
   3.702905511085298*^9}, 3.702906017646298*^9, {3.702958746002344*^9, 
   3.7029587619155264`*^9}, 3.702959264290571*^9, {3.7029626443705454`*^9, 
   3.7029626717392817`*^9}, 3.702964312175309*^9, 3.7029646602361116`*^9, {
   3.7029650563537197`*^9, 3.702965078928977*^9}, {3.702965837773854*^9, 
   3.702965838156892*^9}, 3.7029667937694435`*^9, {3.7029673101630783`*^9, 
   3.702967312634325*^9}, 3.7029674843774977`*^9, 3.702967634566515*^9, 
   3.703222840003231*^9, 3.703224061799399*^9, {3.7032250965023813`*^9, 
   3.7032251106486387`*^9}, 3.703226097966943*^9, 3.703234396191145*^9, {
   3.704186323204116*^9, 3.704186354258116*^9}, {3.704186818516116*^9, 
   3.704186841803116*^9}, 3.7042660452481737`*^9, 3.7042670295465937`*^9, 
   3.7042677403826704`*^9, 3.704270341452445*^9, 3.704271076773445*^9, 
   3.704271217180445*^9, 3.7042713545314455`*^9, 3.704271681150445*^9, 
   3.704272251418445*^9, {3.704345956742442*^9, 3.704345973469115*^9}, {
   3.7043461591796837`*^9, 3.7043461600187683`*^9}, 3.7043472332440796`*^9, 
   3.704347466716425*^9, 3.704347717586509*^9, {3.7043478921049595`*^9, 
   3.70434789320807*^9}, {3.7043481184735937`*^9, 3.704348137057452*^9}, 
   3.704348321473892*^9, 3.7043485087686195`*^9, 3.704348665550296*^9, 
   3.704348856476387*^9, 3.7050507352513905`*^9, 3.705061046338073*^9, 
   3.7051151445549965`*^9, 3.7052034455673265`*^9, 3.705221318570614*^9, 
   3.705317271467429*^9, {3.705727069062866*^9, 3.705727074856604*^9}, 
   3.705813793627945*^9, 3.7058145622029448`*^9, {3.7059812820530696`*^9, 
   3.7059812837300696`*^9}, 3.70598686621307*^9, 3.7059885406980696`*^9, {
   3.70598915745807*^9, 3.7059891586890697`*^9}, 3.7059950510560694`*^9, 
   3.7059993581350517`*^9, 3.7060014931875353`*^9, 3.70600286346955*^9, 
   3.7060034290010977`*^9, 3.706238108206133*^9, 3.706239372709133*^9, {
   3.7062408408561335`*^9, 3.7062408421581335`*^9}, 3.706242361565133*^9, {
   3.706248588013133*^9, 3.706248589916133*^9}, 3.706249624538133*^9, 
   3.706256332357133*^9, 3.706257298175133*^9, 3.706258750176133*^9, 
   3.7063331481514616`*^9, 3.7063332733914614`*^9, 3.7065923547817783`*^9, {
   3.706683238785165*^9, 3.70668324153144*^9}, {3.7066834661829023`*^9, 
   3.7066834677560596`*^9}, {3.7066835565869417`*^9, 3.7066835853448176`*^9}, 
   3.70693020064209*^9, {3.7069302527660894`*^9, 3.70693025310909*^9}, 
   3.7069367489020896`*^9, {3.70693787210209*^9, 3.7069378795470896`*^9}, {
   3.7069388582300897`*^9, 3.70693887806909*^9}, {3.7069389091760893`*^9, 
   3.7069389108560896`*^9}, 3.7069389989790897`*^9, {3.706941252758133*^9, 
   3.70694125902876*^9}, {3.706944862365057*^9, 3.7069448716369843`*^9}, 
   3.706945599655779*^9, {3.70694573028384*^9, 3.706945732940106*^9}, {
   3.706948510689853*^9, 3.7069485137601604`*^9}, {3.7069485961243963`*^9, 
   3.706948598387622*^9}, 3.7069499614059105`*^9, {3.7069501100607743`*^9, 
   3.706950112490017*^9}, 3.7069540582615547`*^9, {3.706954276621389*^9, 
   3.706954278116538*^9}, {3.706955772106922*^9, 3.706955779042616*^9}, {
   3.707016862678418*^9, 3.7070168720824184`*^9}, {3.707019363378418*^9, 
   3.707019375264418*^9}, {3.7070194201104183`*^9, 3.707019428956418*^9}, {
   3.707019465317418*^9, 3.707019474451418*^9}, {3.707019535790418*^9, 
   3.707019543621418*^9}, {3.707024867859418*^9, 3.707024880224418*^9}, {
   3.707025416862418*^9, 3.7070254314364185`*^9}, {3.7070260341034184`*^9, 
   3.7070260418214183`*^9}, 3.7071110668377376`*^9, 3.7071116918077374`*^9, 
   3.7071121858057375`*^9, {3.7071126498877373`*^9, 3.7071126505277376`*^9}, 
   3.707113049622738*^9, 3.7071142818697376`*^9, 3.7071143340017376`*^9, 
   3.7071178878807373`*^9, 3.7071189570917377`*^9, 3.7071199638087378`*^9, {
   3.720438985912482*^9, 3.720439004376328*^9}, {3.7204391197828674`*^9, 
   3.7204391199018793`*^9}, {3.7204411440702763`*^9, 3.720441178070676*^9}, {
   3.746367114969199*^9, 3.746367149936199*^9}, {3.746367220786199*^9, 
   3.746367248029199*^9}, 3.746887739501909*^9, 3.7468894579057713`*^9, {
   3.746972589814178*^9, 3.746972593395178*^9}, {3.7469742954811783`*^9, 
   3.7469742974561777`*^9}, 3.746975064709178*^9, 3.746975905973178*^9, 
   3.746976698451178*^9, {3.747139818506279*^9, 3.7471398200014286`*^9}, 
   3.747141836565065*^9, 3.747142695362936*^9, 3.747142845965995*^9, {
   3.747142920848482*^9, 3.747142922701668*^9}, 3.7471433135447483`*^9, {
   3.747194643799759*^9, 3.747194645313759*^9}, 3.747195732095759*^9, {
   3.747196512516759*^9, 3.747196513472759*^9}, {3.7472053908977585`*^9, 
   3.7472053929547586`*^9}}],

Cell[BoxData[
 TemplateBox[{GraphicsBox[{{}, {{{}, {
        Hue[0.67, 0.6, 0.6], 
        Directive[
         PointSize[0.002777777777777778], 
         RGBColor[0.368417, 0.506779, 0.709798], 
         AbsoluteThickness[1.6]], 
        PointBox[CompressedData["
1:eJxknXVcFO37tmkDRUTFTkxEHjEx0NtO7G5Fxc4NsQUDE1FQLGyxEBO7uzHp
7u4Gfc8Zr+u7+/m9/vN8jmeXnZnzmPPee2Dv2aZzlo+Zp6ejo3PfWEdH+q93
ps+bYSsVIs76Rc14vepigkm7myfAgRduPDY3qC7eDuu6s88qhWg5bsWaPuBN
ix4pDoKLH9tvKtCvLvDorHjw3h+m44vAWXi5rqsVoonxt6Yr8PyLwJ3gWm/M
nRuAZ8UHNAsFP/BOepClr2HXBYoKN8B1DbAHCoX4mKOs+wf8rVlo8Ubws17d
lfFgaXMB4C2TTw8uBJdsxA4pFWKDONVxIfjmCRwQeP1tWwcvsLS7dVQKYV7j
mNtisAVebhE4o2n0uk1gCR+Be/ue6d0JfLAOdkCtEEFDk6x3avFKnfIn0vOH
SwcM3pfw7sN/YGl3b4JbjZxsHwiWNmewRiFWnevYPgd5KqUXAHvObbjvGlg6
3GLw3XX3R+4Dy/k7KYSTwsLKkvMHX41zUG8BS5gJ/lFYzzlWj3ysVYhp7yzu
ueuRD/C9lO7jxmrxxe5x8+/pkh+wWdBxF0c98rNOIWp4B6SO1KP8wSbmI76X
6Wr4Z47+RCc9yn+9QiwbPd9luB7lD15Q8a3VOnBf6Qc2KET2loZ/DfXIB3i7
7rBrc3TJB3jh1fIT6brkY6NCFO7PevxUi4/vfppeSY/8gF+td9It0KX8NynE
oSmZXUN0KX+w74gvo8J0KX/wgi8lHg56lP9mhUhovOHgBV3KHxz6InfMDbAU
pw/46eYZ91brkg9wvU55I1foko8tCpGz3ujnMS1eWH/TmZu65Afs+njUM5UO
+QGHPQ5rNUiX/DgrRPmjS4O3cf7gNOtRY2bpUv4uCjFzwMAKzXWpH+CimN0F
azh/F8325T5sVQilwYpb0uOyD3DbF/YDPXXJB7jLlV4Tp2rxU692k2vpkp9t
eP3RVUvtdMkP2Nt/oEGsDuW/XSF+L295wViX8gf/mVcYN1uX+gE+O8HrSaAO
+diBfg4a8/2lDvkAq2JWPdJjH+Bzte+UjtchH64KMX9J0vxNOuQDXOztXnGv
FkckOfRqokN+wJ/WV+i9Uof8gLu1nn0h/a/pPx87FWKczh7HAM4fXH/Q1dc+
OpT/LoUwnnNq8Uwd6gP45JQNSml/ZB/gfT3Ou+Tj9WQfuxWidmDR8AKw7APc
+miF6++0+JTt5o2RYNkP+Hn55gpGOuRnj0J0fBHqYqpD+YM9Tlte+I7ny/nv
VYgJj9yd4sBy/uA1Ld6v3gCW+wGOG/K980Gw7GOfQnSab5bvDJZ9gGu38djm
B5Z9gLN2Ki+vB8s+3BTCsXXGmoNa/GV8bgN3sOwH/F+daasHgWU/YOtr2UfS
wLKf/QoRn9P4+3KwnD94Tk0DN4nl/ME12jn1bMf5u6PvjmtuGYHlPoAH3nFt
3RIs+wDXOF4icv6Y/vNxQCH6mDbp9xYs+wC/MjJutVCLfUumLX0Nlv2Av+aZ
ORz5Q34Oon8rpk5d84fyB7ddFjZnI1jO30MhHG5Z/FJrcbn1ks8TwLIPcN/p
50aZ/yEfnhifDPZYL/9DPsBfzE2nVGMf4LV/bo8+8UfDAW3efR34h/wcwvjq
9qyxtH3ZD1jfMzuz4x/K/7BCeNXt8qGknPIHd41oWPdKOeUPDl9v8cCxnPL3
Uoj0e9HqH2C5D+CVfp+mKsvJB/i5YsrdPuXkA3xQp/OdJeXk44hC9H9R+MdI
i/n5sh9wu9Q/N0zLyQ/YtiDt/vByyv+oQvS73HrGPC3u4GvvsK6c8j+mENW7
J5mZlFMfwP7Dt8cWl5EPcJD1Ulurcsr/OPbnfPWOpXhcHq/A7dZv8B1WTj7A
B8cEpLfQYp36pk2vlZGfEwpx51mjGm3KKX/w8z1tJsWWabjZPuXK+uWUvzf6
1v5HgV8Z9QP8NiQyuFE5+TiJ8XrLtQ267APcapuTW0f2Ad6/fWxCQin5OIXx
5m6lwg9lGv7sl6DzvIz8gPPO3+1dm/2Ard06W7iUkR/p+Y0WGG4vIx+nFaLU
oor+oTLKH3zl898r+8qoH2cUQrfYzNK2jPIHd5rbc2iLMuoD+JhiarPaZeTj
rEK8CPad16GMfIC/lC0yMdVis3Nj0hawH3Cbg/VCdMrIzzmFOF34xlSH/YB9
LDYfe11KPsATr+9dc7OU+nFeIaKsS5U+pZQ/+OeAyvOiS6kPFxTCfUvPh+tL
yQfYYe77Bh9LyQfYclzX2ptKyYcP8vrj32pwmYafmA3eOb2U/IBbWDjOHllK
fsBRedYRbuznokJMmhxaU2LZBzhqm2/wh1LyAW5htMWzXyn5AG+/ot8ko4T6
cEkh9NrcWLyulHyA3aue221fSj4uK0Tin5SVkSUarvXhRWBgCfkBt3x74vvz
EvIDrnwmQ39/Cfm5ohBnbn1qVrOU8gd3Na9pNK+E8r+Kfk0O2zS3hPIH77iQ
ludSQvmDZ7b5aPq2hPrgqxCX+wdP/VBMPsDOl79d0S0hH+DnbouCMos1fL1H
uFNMMfm5hvfz9Jsz1SXkB/zX0Fmnbgnl76cQ3xSqDrZaXBz8Tjm2hPIHzz9T
8VJoMeV/HfOd++2/7y6h/MH9R58aGVdM+YN72fnPe1ZM+YM9rMuHjSmmPtxQ
iKVXX/Vsq8WzV9rmXikmP+Bu6xxvjy8mP2DjPiZDvYrJx02FeHRwpNvSYvIB
7p2gr3eimPK/hffLqnXdpO3JfQC/q3hxhUEx+QBfaBs0sGcx+bitEAXrP68K
LiIf4Jd5j7dHaXGn+3X0U4vIj/R4dRSsiPzcQR8XTPCvxvmDh3Wbmfa4SMMV
pLe7IvLhrxD5g+oYWRWTD7Aia/iCA0WU/11cL2z22mpcTH0Al/21nf2iiHyA
V519N6Uf+7inEJ03DV/8o0jDA/1zy38WkR/wzZCypylF5Ae8f+S7L6FFlP99
bK+KzviwIsofPLyBU5ObRZQ/eMapc8/0iij/Bzj+zAtTVUWUPzik4Zgq+4uo
D+BCj+M11hWRj4fY/4vby72LyAfYZKSfxzwtPvMjd5lVEfkBLyoy/723kPw8
wvx8V4+IuELyAe7TZsr92uwD3CXZv791EfXjsULM7RE5Uvp5OX9w6KLfdSML
Kf8neL1XFVRlhZQ/+HeDJl5nC2m8Ai8/selhmhYfXjlW/3Mh+XmK/c+NNwwq
JD9g99a3r5YWkh+wTWXnt3cLycczzF/q1fysz/mD73cZtye3kPoB7lNFkW7M
Pp5jvm/3TRldSD7AZ1JfVPtSSD7AF5dhBC0kHy9wve2ft+CyFo/tZTBeOh7Z
D7iyS4e9LQvJD1h5dczaC4Xk5yXGm2mXv5sXUv7g+g+CG7fm/F9pWM4fnLty
6cU6hZQ/eF6cVdrCQurDa4UYkWX/w7GQfIDvdG5WpwL7AO/9lfB3vBYnvhj8
3yL280YhTKePiuzAfsCbZ+1r9JR9gP96WI4uKCAfb5H3ra8OHpw/2NRi66D6
nP87PH/KjPsRBdQH8O+YsTp7CskH2O7+BTGffYB73XarVVagYb9KC/f2KSQ/
73G854e0SSogP2BjKeACyv+DQiS5rj88plDDvL9y/uAg78lmpwoo/48Yvy+v
LT5RQH0Ar3xn9P11AfkA96tXyza4gHx8UghD+2FX9xSQD/CGJk6Jo7Q4ubJ/
9ZEF5Ad83nxoS58C8vNZ41P2A25QYUY7dQH5APs/WvV4aQHl/0UhMuN+OEwt
oPzBrjW8RqRy/l9x/ZZYtGBlAfUB/HbTliaigHyALx+5U3N/AfkIwPxtVcna
J1ocuH3Xyj/sB2zcf+SHcwXkB7zBbuataewD3HHHOfOhBeTjG7i050CnAuoH
eP6pDn82sI/v2L/9Aw1HFFAfwL3fDtrdkX2Aba2qll1kHz8UYvzZifoeWtzh
zY7gj+wH7BJ+felo9gMuqXKx61n28xPXZ4ubV3qRTz7A58M27HPj/H8hX/vs
e9L25PzBQzYfneLP+YNd2zpmSn7lPvzG+8eG5PSv+eQDvKaKW7kV+wCXrSyN
P5iv4fzjeU+y88lPoEJUxfB+L5/8gD2r9fmVlE9+wMmtjodPYR9BCrErcYnu
6XzKH3ylYte64zl/8NvjjmnDOP9ghVh9OscvPp/6AK4yrdHigewDHNlpg+pZ
PvkIUYgbtSsHmRRo+KgxfoD9gONbLlq4LJ/8gK0bVHyvxz5CFSI19nSm9Lic
P9jMNTDfmPMPUwhxfqjHY84fXFfp+3hkPvUB/LXD7lFL8slHOPKJXWbqm08+
wI7H6v+oUaDhTib5D6/nkx+wRaB9G7988hPxf/yAn0SUZ89gH+AaViaOGzn/
SLz/Yrq2k/MHv7S6vfpoPuUfhfeXHee3NM6nPoB7LMcVLvsAb1panncyn3yA
j02KavtAizsfnbZnSz75iVaIMd9fBqTkkR+wYkCbppPYRwyud8uHrM/I0/D+
R6tb9+P8wQ4mzvsm5FP+sZr9k/sArjg1rWAy+wAPNA7wl45H9hGH64+KjSIj
2Ae40Gim13AtrnDTe8oG9gNO3ZO5exj7icf71QFfa5888gFub3mpRkAe+QCv
fedRrQ/7SMD83rJBH0vOH/zUuZPDtzzqQ6JCXAvMO3Uqj3yA7TusMi/IIx/g
8pF/Mhrma/GSuAdt2E+SQgTcD83/nkd+wL/11g0/l0d+wB9cjcXZPMo/GfOT
DyWfX2nx8S6xnfrnUz+kx31r6t3n/FMUQr9vavTHPOoDuOa0qxef55EPcOeb
bdtZsI9Uhbi3f9AKbZ6k77G9HvsBn7ndtehFHvlJ1eQp55+mED1rHG1+KI/y
B9dyn11reR7ln64Qqr2H9O04f3BlvB224vzB82Im9KmSR/lnYLy8GrP3Uy71
AXxp6NRpsbnkA1w/RGeJyNOw/PcC9pOpENV+tnFbxn7Am6s07HExj/LPUgiv
RfPbGWpxB7ey589yKX/wLPWD3Fe51Aew353CS5acf7ZCNLU49aI69yGb/t6R
Rz7AYQ+O+XTXYlWXuJN12U8O5j9JAyeNYz/gcXpzzKzZD/jb2qIOo/PIRy7y
Vr6dcyyPfID1v4y5eTyP+pGnEAe7HVL/yiUfeZp8ZR/g9ZtcClJyyUc+jifl
qnlQLvkAjxhguaddnhZnqFtXZj/g1xN77FrNfgpw/Xil55br7Afc6elRfQP2
A155bfb2N2C3F/mtpxXi+m7HM3cBHhy9tuY1cPL6NYeagHWkf0UKcWpP9uyC
HFNxr9G21NHgDrZDZ5zA4yvtKgeeBbc6nbdtP7jNNLwieNfnt3dO52h43/uY
PxZ4XHr5QcW4Xhw+Ir0K+OgR/AP3L530fDl4jLQBcNNP6TMywHj1FXYluF4d
8WmtDY5vHX48GlxyT5pgm4qO0r9S5Dfg7owf4LTReAGwo3/bvOfY/rkV2EFw
d7vMN85gaXdal+H95Gyi+QMt3jBp+c/K+Hnp5deCMyccSrICf/6Ef2CjgTN+
v8LzcfT3GpXjerLl9ri54ILWeAXwhgM9ljTD86Ufr/lHIaa0MVi1Ezxf+ge+
vMn0vZRPY+kFwM9f76o3HCwdXuW/9Pe5HPIBvtGhXvGjHPIBNm+/Zao6V8O9
ejXtsZz96CjFBFP96aXsByz//Yp9gB81adY5PYfy11WK/p1bTN7B+YODWqd2
rcH5g+W/t3H+ekpRsMF2sCt+/iV2zw0c7Ncj3CmHfICdDM+0mpdDPvSVYvUj
vW8HtXjg13aKFjnkB3za3uSkgvM3UIrUhJjl63Iof3Adz5+VFmixy5O8gkTO
31ApaptsnauL/ZNOvxXgXQdLG+5iH+Bjq3HBnUM+jPD6qJNDDvkAd/ncY8S3
bA0X+v7e+TGbfFRQCoc7xZt+ZZMP8JiclAb6ORputON5Wa0cyr+iUnj+8D6w
mvMHW+71Ck7Mpn6AnZq55q7gPoBrzDUYZ8s+KinFvXd208OzyQe4x/gnjs1z
yAd4ol+zs/pa3P531/b3s8lHZaWoqDc3KSibfIAbnfN515TzN1aKehf3bDqZ
TfmDfzU74/Uom/oB7uM9/Ul+NvmoohTl9q37P8um/CUuUEYdz6Y+gCvV67hz
bTb5qKoUirRTZoHZ5AN8QHXWrThLw8fP7tt3JZv8gPWNZ32QXl/2Y6IUoWVP
U95lUz/A0nAYyz6qgWsqExpx/mBf16NJudnUB/Ctb916v84mH6ZKEX24xGls
NvkAH/g8PrcB+5AeNz54yVmLWxiaP/PIJj/gD890203PJj/VleJVaonhQ/YD
3rPV//iwbOqHmVKss69WeSj7AF+sk7i8L/sAp3V03PAhm3zUUIpJK3pHbWEf
4Jaxdd43Yh9g+e+J7KOmUgwuub3rT5aG07bp+buwH/C6R/tNqrEf8Lc1OOE4
/1pKsWhb8rqqnD+4+OzFjoVZlL+5UoTluHvkZVEfwLia7jKWfYBbKA6/msw+
aivFWMOzB7pzP8AYDWMmsA/wjONFiwZpsX1wcgUl+6mjFDEWc4Y2Zz/ggEqn
Xaw5f/C8ffHT87Mo/7rgdzfyq3D+YINJcYHS8cp9AG9pZm6TlkU+6ilFxrqf
M/2yyAd4hf99Gzv2Ae7VZ87DdVkazjh4Vmd0FvmprxTnut3M+ZhFPsDy30M5
/wZKUW3d6c3pWZQ/OPf9ruiULMofbD9vdNAA7kdD5B92LLI99wNcTxrA2Ae4
adMPtW+zj0bwce91WRj7AJvvUvT20eLcq+dqRWaRj8ZK8Sd7xp0O7ANsd6ck
5XIW5Q92ddnaemYW5d8E2zOIG3Yxi/IHh1nNsKrCfWiiyU/2AU7fnLqrLveh
KbbXtq39UPYBblnnS+dPWeQDHFi6VxWmxexb9tNMKRZnjh2/gP000+Qr52+h
FM6xHZYtyqJ+gCcXum1LYh/gsb2XW47hfjRXijejRty+wj7ArU42Cu3APsAj
fZ88sMwiHy2UwqPDpdNVtbhUvSHhaib5AftbzTwcnUl+wJePNknpxX5aKsX3
i8/ed8mifoDV+ZYdurOPVkqRZ14ts1sW+QAflX49kkk+wObbpte0Yx+tlWJN
1ZLvoZnkA2zc+uePQVnkA+z4rUetFZkalv++nUl+wIHB+zfNzyIfbZTC9knB
pwOcP1jeDvfDUikqpP962y+T8gcPrTjh18dM6gP42ORhugszyUdbpTALDddX
ZJIP8JKDu96EZJIPsMfQNX39MsmHlVK8rb44u02WhlctxYiYSX7ApR4ON+9l
kh+w/HkLHq/aKcWAvMWpPpw/OLy3+Zl+nL+1Urz7vsP6Yib1AXyzxgznsZnk
A3wq+nO9R5nk4z+laHj172qvTPIBNnJZnJGkxau3qe+7sh9wwfeauiMyyU97
zEdmDMmZxn7AHo4zTB5y/mDdHaPOz8+kftjg9Ra4p6/PJB82mu3LPsD5DwbM
ks432UcHzfZkH+BS/Xj/DewDPMDa1uWpFt84F7ZhH/vpqBQX5nardJ59gH1a
TBhowT46KUV30X6QG+cP9q/m9PEX5w8Ovrl++vZM6kNnpfhvuUngIu4DOPnb
uJEJ7AP8uGzEwbqZ5KMLzs/b44fMZR/grc5jbq/S4pf3t9etx37AA6v02DOE
8++q/Pf5Bc4fnLL2TOoLzt8W8zvDJ2emcv7ggirRXvO4D7aa/GUfYM8Bs2sP
YB/dlOJrcZt9+uwDHH9vbPdJWlx1bytnW/YDTu3xtHUf9tMd/UhdXukZ5w/e
H/LqfXkG5d9DKbJN34yMzaB+gOs03zBlAPsAT2wa3+pXBvnoiflF19Awrwzy
AR5uK40Y5AOsN3hpTFwG+bBTiqsNpsztkanh1YFmOX3YB1j+vAb76AXeOmOT
GecPdpQ+EMf5gw/djqlfmfvRWykW+PVqVJJBPiSWfsHMPsBtEnc/rs0+BM6X
XnHtJrIPcNaFqSpX9iE0x8Ocelm0M2IffdC/X0atzmjxzQK1/yDOHzzH6sd/
1Tn/vkqxNL7F34Pcj76a8Un2AW5kvsg+l330w/y9/5mAm+wDfPPk6zHN2Qe4
UbHLlsQMDUeZ/Gzjxn76Y37eek71l+wHLP+eIYP8gKXpw+YM6scApbi/51i9
BRnkA3x8Z3LfqxnkYyDm21O8tqkyyAe4hjGuWDPIB/iVRXaOIoN8DFKKzpWH
zM9nH+Cbg2tk6mRquLF1twyPDPIDPv7yToi0v7Kfwdie3c37izIof3BoSXLv
xRnUD3BazStGszMo/yHKf5+3yaA+gBN6n4t8kkE+JFZMHr4kg3wMxfy934S7
azPIB9j3P7OQVRnkAzzo4G6b61pc85uf70n2MQzXE8X+sy5x/uCKzXZ3yub8
h2P8atK7/n3OH7z9w9NDEzl/cD3pA2/p1Ad7vL7FsIRJ7AM8eIm6WkA6+QA/
rZwVnpBOPkYoRYden2b4a/GfTNfKv9LJD3hEGz9P6edlHyPxeJXlv6PSKX+w
t7HF44vplD/445O2zn/TKf9RmK/GPjd/mE79AM/trlgbkU4+wPfHfHUexT7A
v93scyzYx2gNyz7Ar5V72lpr8Ydxzy+eYz9gvaMV63uzjzFKkVhn/2Npe8wm
Nde0Osn9GIvrk/F5O+azD/CYmYdUi9gH2MTVdOIX9jEO5w/e/meyD3DYfyev
1mEf4N+2x/bp8Hg1HnndebTqcbqGHyzytshhH2CvFy7zAzn/Ccjbq/1RT84f
3E839LlrOvUDbDd7ZwUP9jER87ETsxcNYx/gRZFhM+24D+AHO7ZmlrOPSbg+
sh57MIp9gGdJH9DTYvnzVOwHHPt338VR6eRjslLs/Tr3b08tzujdoWH3dMof
vLLRiFnanFRw4M0Czn8Kfj5t6MfB6dSHKZr9l31MVYpadRvu35pOPsC9nCZd
7JxOPsDX3UZML07T8CzfkM5N08nPNMwHPb0cW6STH3CrYb6F9Tn/6ZgPBhtl
iHTqx3TN9mUf4CGm1zb3ZR8zsL/9yq2XsA9w4LCxBrbsA2y++N47O/YxUyn+
Xj8/aCz7ALt6ewypqsVH7o031ee+gOXfS6ZR/rMwn4ro+qQgjfIHB53I6Jmd
Rv0A/01ZGbmI85+tFB1Hb/2ZnkZ9ABsFDfK5lkb5gze+7O9SM43GqzlK8aNd
j1e908gHuNlKt/PV0jXM+yv7AU+za/V4eRr5cVCKzD3+ljs5f/Dbap4DP6VR
/nMx33QdUKVHGuUPriJ9gDmN+gGeY2YdVz2NfMxTip2pdSZOSyMfYOnjs6fS
yAd4wKmSCu5p5GM+3v/LT6R/S9WwWUF682Zp5AdcIct8sLQ92Ycj5ktuI999
SdXwy5OYEKdR/uBptqYHDNOoHwtw/THn9+7T7AO8zP5BO/dU8gGe81/N6w3Z
B9hz1krb3FTysRDvz5dcHjViH2C32t+jm2pxmW61Kk3YxyLMHw4+S2igxcOS
j8yYk0b5g+1HpFcZm0r5L1aKHt36rXybSv0AH0p8Hj45lXxIj7++3McrlXws
wfzMu9kO11TyAW6/Oet0/1TyAR5zf+eUo1pcXhh1Z1gq+VmqFNsyy6uGpJIf
cMjkvBGG7Af8eHTb4ZHsYxnmG4NiRz1NJR/guxX35FdlH8uVQuDt1CSN+gBe
uN/ZZ38q+QA7+M8dvzWVfKzAfFj6AFYq+QAXOO3J+aTFdZNCagewH3Djmh5n
PFPJD7j9id9LR7GflRqW+wFu/Di616pUyn8V5gvTgw1dUqkP4NDQdu91U8kH
+JDBxUvz2Mdqpdg9aomhPfsA/8yYqPuEfYDLurxa81mLt2E6epJ9KDA//WlR
dRnnD+6z4eNxay3ebPp+vwPnr1SKFmvrvpb2V84f/LF9htG3FMpfBX+nrMe0
5vzBX2t297uRSuMVeMHUz91juQ9q+HynHPtBi3d33N6tTyr5AW8/2GnTcPax
RincZ/Z+ZaTFT7e839uM81+jeb6cP/j1av/NASmUv5NSFL0x1WmQSn0AP/Xf
WPI1hXyAD3x59u5jCvlYqxS3VaHbElLIB/jwxYh6QVpcM+3pF3v2A65UfMrx
Vgr5WacUVo4YsVLID/hAxb2zYlOoH+uxf4kjrv9NIR/gtqcfNv+SQvmDm1Se
P/x5CvVhg1IYqDo7fUghH+BvSSZzHFPIB/hXsvg9lvuwEdub0vrI8RQN/y4r
GrY7hfyAL45tFF6R/YDHGpksSE4hH5uUImay857NKdQPcPGOdnZHUyj/zcjP
sraltP9yH8Dt2/Tq1ZR9gJPC0tcuTCEf4PqP/D5sYx9bcLyhOx7Fa/Ht+Gm7
rqSQH3AYTv+H7MNZKVquSF3mzfmDJxeVTDmcQvmDOzQ2TRrO+bsohbPu1mot
OH/wsxuOX+elUB/A1fyD0m+xj62Y31hiBso+wOOkD4SyD3C1H0/uP9XiZxXr
ddzJfrYpxZ3ytm3t2Qc4veqT9kc4/+1KsXjQyn3dOX/wytWWdXVSKH+w9PGi
7Zz/DqWofCIwSNp/uQ9gg8YutXzYB3jkx2rT4pPJhyvej18OnPw0mXyAd4Se
nm2TouEMD5Pff5PJDzh25LguV5Mp/52Yb/RptdWE8wfLn7flfoCTFowf1p19
7MJ8wdz6yvVk8gEeMfu88y72AQ6yOrz3SzL52K0UuQYvRtxgH+DFQZk7lVr8
4IHDDXv2Iz3ft1rqXvaxB3kO2vXuOucPnr+tWfjXZMp/L/KUPuDG/QDPOtg5
pSn7ADedprttLfvYh+N78PicDfsAX5/0ckBGMvkAz/Np/HMA+3BTijfblxVU
0OLLvyZONGQ/4H16/Z/vSSY/4HYW+d4f2M9+5b/P73L+4KmoZ0gy9QP8KEU3
dz/7cFcK6dd7kcnkA9xUEdCiAfsAt5MmwOzjgFJ0y/wbu5V9gMdHFg+olKLh
K+ktiy4kkx/w/AU9q79iPwc1LPsAj5d+wZRM/fBQCmvpD0rJ5AO8+EfQDGP2
Ab4SIKyOsQ9P+D9W54D087IP8NTD9U6fTCYf4KxXV2v30+LFR6q8zU0mP4eU
4nyNSheOJpMf8NBZq0282Q/4epyluXS+y/kf1jxfzh8sf/6X8/dCXsmtK9zi
foBHTlRb+bMP8L536jZK9gHuViXB738+jiiFYdGy3DdaPKrU90Rr9gMOuvdn
unR8so+jSmG8LiTaj32AGzbVd1Jx/uCUg2Gza3D+x5TixVMMKJw/uErK1ARF
MvUBHPH2W4PJ7OM45n8P5jawYB/g/UW1Ft9LIh9gszPr+xgna/jU6zHNZ7Kf
E3h8VHTFMewH7Bk4NMmafYDlz1cnUf7eStH9s166CecP7nan4/ClydSHk0qh
syIteDX7AH9pgHcg9gG2ftvW1I59nFKKNtIFWpKGa3sf3rWX/YAvmOSsbc8+
wBP62+cVJ1H+p5XidH7WvDNJlD949cPDpXFJ1A+w2YLrl3KTyMcZpZh460vR
kyTyAR59Ms7kWBL5AHfvuTX7RxL5OKsUNQJtrkl5yj7AF+72rl01WcORI5q9
eJpEfsAVvk35lpBEPs5hvt6ul+Ez9gFOaT51+gjO/zyuB6rsbeWcRPmD55z+
3SkzifIHxxtPGSz9vNyHC5jftZ1XN4Z9gHF23u+QRD7ALx9kZ7xLIh8+SqH3
q7frXC1eeOXAu15J5Adc4fC+bl+TyA94kF3/sz3Yx0WlWNvAKHdiEvUDbP/M
z715EvkANw7KntmEfVxSiuNLlw0fyT7AfQaKbRbsA+wwoOqF2ezjMn7+obFH
TS3e1D4rbB37Aeu3Cn3WkP2A5c+fs58rmteT8wd3vq0btDmJ+nEVx7f24tKX
7AM8Ovj6hZvsAzzQo8BoZhL58FUK30VDBnVjH+Cv/w0NmMk+wKn12lVYq8Wv
mk97Z8F+rilF80ovao1iP+AE5aum9dkPOMol0Hop+/BTiuV5NpixUP7gtA5l
PvU5/+vo3+q2W38lUR/A0p/fTNkH+NiftEG72AdY+nh5IPu4gfNlns2NYi2+
aeVVdJb9gK/uGdjLj/2A27vYNBvN+d/E/hv1azhBi481Semlw+PVLZxvDr13
n+d+gH07e4TsZh/g96vMhs5kH7cxv/T0v/cmkXyAFTO/LJmYpGHMRnfvYj/g
QVMslw9iH3eUYrqNxSM7LX7//pWvM/sA/6q0oNkSzt8f15dHP8e25/zBjedO
bp+dSPnfxfXNXeEck0h9ALdd1L7qy0TyAR6zIbF2C/ZxTyn6Nu+3zzdRw5e2
l3tPSiQ/4Prbmt9am0h+wLtfWO9qxH7AVs5/fecmUv73lWJPSLnls0TKH7xs
2/V6w7gPD7D9WbrD63L+YIe1L8yqcR/ANhvrFSYkko+HSlExzmxQI/YBrjt+
+8quWnxpYe0fwxPJDzja6VKQVyL5eaQUAf5Hlf/zA24Z45u7PJH68Vgp7q9o
0tyY8wf37DDh2N9Eyh/c5IjJCe9E6sMTvH7/vMWpieQD/PHpoYnXEskH+FK4
n956La5c84brbPbzVPlvPQn7Adc82PXZJ/YDVrotuXaUfTzD9cicqrXvc/7P
NHnI+YMn6eAKh/vwXHP8sg+wvL6BfYBvKwxDXRPJxwv4O/plhJEWLz5uP0gn
kfyA5fUt7OMlji/IK7B6IuUPjm5lciqS8wd/PHN99xnO/5VSzJ30uv4Rzv+V
ZnyQ+wAePKqszmr28RrXmxhuLiaSD3DRqDMt3NgHeJGjV8gYLdY/NO11DPt5
oxQzj+319GI/Wizn/xZ9NbB9vJvzB0sfv7rJ+YPbH9N5mcP5v4OfGc5jG/N4
BW7ZbdbEg+wDfLHTnPknE8kHGPJc12txy2W1XolE8vMe1xPr75y1ZT9g7wpq
x/QE8gO2G2BSvSv7+KAUf7JyI10SqR8fNHnJPj7i+r38wY8T7AP8t69bHTv2
AS7atezxBfbxCdcjIyzaebIPsGGp3+ofCRqWfl1vnUh+JJYGYPbzGdffBxpt
n8B+wHf2/FxnyT7AGbc7N6vD+X/B/HbglxfeCdQH8Ccv585fEsjHV1zPNHxb
zTOBfIAXt75T+1sC+QB/v7qkcU4C+QhQil5GbUfc0eIRLfRFLR6vwIvnbPFL
SiA/4FYl6z2qsw/wynHLzhxKoPy/Yb4s3fCB8wcvmb5o68YEyv87zvdn77us
4D6Akx7bGOiwD/C5+rNHV2cfP5RixfWuNs21eKW0wQTyA+4d125i7wTyA64+
ttnOGQnk56dStPa+ZbiVfYA/DUwsq8n5/1L+Wz+SQPmDpel3cQLlD36+16Pd
gQTqw29cn/S79Ng1gXyAV5U/7LWafYDbtDC4khKvYbeIFY3vx5OfQKWYvWdw
zSnsBxw8UzWyEfsBG0l/4GcfQUqhPlG12JHzB0u/Pl+fQPmDp7Z8mS2x3Idg
nO8ZU31rcB/AEd08TluyD/Bfdf9tKewjRCkM3pQYtUzU8KxrA4wDEsgP+M7y
DL9G7Afcf8n1FQc4/1DN+SXnD/4+/sHDL5x/mFJ00Bm3MpbzB9e+73OlRwL1
ARxUNdR8XgL5CMfxrJlh2YV9gEe+73Zjhxa/bZeQuJ39hGv2R/YToRQLAgJ6
P+f8wbV/71UP4n5EKkWn4N4j9Tl/sLxeivMH9w+1UU7k/KOUInPSkoO7EqgP
4M/XR/9ezj7AFtY6e7/Hkw/w1atLd73V4mD1gKyn8eQnGtcHdxYu8YsnP+BD
6f0iVsWTH/CqDiuvNOH8Y5TixtmVFyPjKX/wgFwd8+J46kMs3r8PHNw5NZ58
gE8X2SRciycf4E4nV99NjScfcUqxMdqz+dd48gF+1/rrowYJGhYhf3UWx5Mf
cGfphgTx5CdeKUrjD9Z6GU/5g7OHtDIbHk/5J+B8r2N3NyCe+gF2mlzDeD37
AC87HzjfgfuQiMevv152Mp58gOscvnz7dTz5AL//ZGjtpsWKtRF7DePJTxKe
nzwgfWM8+QEPXzk+WB1PfsDZG8M2FseRD3CjDvH9RnH+yZiv4u3MkfMH65nZ
n3KNpz6kYD7+8HP9VvHkA3zs8rq5q9kHeP+8568as49UpbiVlX/HWosPVba8
vJH9gCdOGZhix37Ax8vMT1ixnzTM3+5+tezIfsCHAqabObIPcI/Y0pgx8dSH
dOW/9Qxx5AOsL31ANo58ZGC++/l1ZEEc+QD79HxQ3Zx9gKsNfvHkRJyG73fz
rKLDfjKRR9bIS2acP/j4Yq/T2XGUf5ZSnHBx7HswjvIHd2nqa5MUR/mDGxfV
uWrLfQBfe2DyyyOO+pCN/bk+ps8A9gGu0T+8QhP2Ab63eva52lrcZarT+79x
5CdHKRJXZ6gex5Ef8ImQuhf848gPWPp1b0gc+cjFz0+Y4+0ZR/mDuzY4ZLQx
jvLPw/k+a3/eQs4ffKZ1QKucOMof/OpQI/v8OOpDPuYLyzdMWh5HPsCT6ju0
eqTFhX5XO7XhvoDHnDCZa8d9KcD14J1RHbpxX8Bzm3Y32BdH+Rfi/LMc2SQt
jtd/4Pzq656RGMfrP5TiSY1bM6pwH4owv0q3PFfGPsDyejfuA9hn8qnwpuwD
3Di0Q5SVFleVPtDC41Ux+nJhw+pN7Acsr//h/Evw80Nvx2Vz/uBy0/pWxzl/
sMMG/YP1uQ+lmD/VrW2yNY7Xf+B6oPXd9HXsAzy2+cxK59hHmVK4t4zQ9dbi
DzaTwzbF8foPTd7/1n9gPi99PJL9lGO+//PrsV3cD3DixbOxi7gff/C4yfGO
Z7gfEs8bcfg19wG8/Jfy4gX28RfzWWl5B/v4qznf/q33wM+3xQWcFttUvNpg
CvdFRyXsHVu5nOV+gOX7ufH4BK5WKbK0PvdDVyWeNR13KTiW13+oRJPDtjki
jtd/qIRBQtOxvdiHnkqEnvlkdIR9gLes8+69lH2A/x5e/E2P+6Cv+rcOSYun
LEjsZMx+wL/3xTRQsh+wV52PecM4fwOVqH9PX/khlvIH493ePFeLY5o0/VCb
+2CoErcT3s6cwj7Alf97fqka+zBSiYxZr3rpsg/wLI9TTwNiNTyleudvibHk
Byz9evFSLK8HUYl2zWcpnGIpf4lnWFVx1+J5r1coddhHRZU4Mm+k3rFYXg+i
Em8f7bOdG8vrPzT8b/2HSkgfX5T299/6D5VQuW4K+h7L6z1U/9ZjafHzD6cH
+MeSn8qqf/e/i+X1HyrxsG9jKwctrr56yC9VLK//wP6drH/0Ziyv/1AJq8zL
FT7F8voPlTCUfsEUy+s/cD5dML5RwvmDDy4bFuccy+s/VGK9dLs79gEO3Pkx
u7IWh8/4Xsc3ltd/4Pz53G1NS/ZjohJJ+a2y77MP8EP/u1MPgOv/F97cqJpK
SNPt3+Af9nNMJ4H/fmrS6zp495LE0kvgIUOq9bsC7i/9D7BVYOh8S7x+2aXs
7/amKtHNsuvoYXj89jvVk5Ng+X5/Wlx5y7QY6Xjl+8pUx/lY8Ln8Fxhb3+IJ
Puda5coa8KF+2ID0eI3b76PBI7A73cxUop/0C2iw9OO7wXmXHDwlf09O1vsv
HKx2WeC7AKyW/kcNlfh068CE9WDp8LaAjeQ/UJsKHE32d/BObM4CfAo/3rym
SjiXB95fqMUN+i8eIJ1f2Prtd+C9WQVNDHC873E49Wohz//yXL/hcWl3loBj
Rz01ngruJh1wLc32c74jUHOVuHHhZuu0GFNxGXHNAQ/JmRa5A49Lh3db4lPP
L3xhH7VxfGNu2PixD7C8/pN9gKXl2ir2AT5y1GD5YC0+qWj2fBznX0cl5j+b
PPQQeKkUAHhfamT+EfZRF+f7hErmO9gH+JnBsvDP7ANsuHRV0Tn2UQ/+B05f
nMk+wMUhHYdJ56fsAyyvj4vV8BCX0JAX7KM+9v9BNbFIi9d/a/TfOc6/gUp0
HFX3by+wFL8KLK+HZB/gZnsrH18SSz4aqoSt9Acp9gEeX9Tx0WT2AW63zizo
OPtopBL+1UeqOsaSD7C0+Zda3O/N2XEv2Edj5Df8eT1H9gH+Hjksug/7AKtP
jXBScP5gg/qBT1NjqR9NsD8XvFxOsQ9wuJf39Vfso4lmvJJ9NFWJuw4p16Tz
RfYBXiX9wieGfICTf1iW9GMfzTD+SB8Q0+INFg8cp3P+4Bejc1IacD8s4KeJ
55xBnD94p5fZkLwY6gdYXg8YQz6aq8TIHmWdJ7MP8BSHgEqn2Qf4x+MRKR9j
yEcL5GWW7zwyVsPy+k/2Ab5yOHJhBy3uL9+gjPy0VImS9NRn3bgfLTXjm+yj
lUr0btC8f3EM+QB/v3xI4cE+wPJ6UfYB1rliMag7+2itEkEDvuk3Zh/g574P
nS5rcb89gY8usx/wm+WV29aKIz9tVPLHjY5zP8B/D4y74MX5W6rE594lLe25
H+DFd6cvuMY+wDeWJOz/GUM+2qpE9y9LXzyOIR9g6ddfPuwDLPByLuzDSiW2
Yvr+KoZ8gOX1wDHkAxzZwefjHPbRTiV0i3zG7YyhfoDv9km/q4qh/MHdp/w6
sC+G8rdWiYY6Kyf68XgFdrR8ZZEdQz7AFTKvrJK2J/v4D/5DOvkHsg9wVnjC
3oNanNDTYebNaPIDfjn38qxxMeQH7Daq47ldMZR/e+Q38f3bjBjKH1zq3qzD
1RjK3wbHv6l6p/ncD/DpR25nu3E/wMcwHJ6NIR8dVP/Wu8aQD3CjPUGtNseQ
D3Cbw2/+e6TFBZ4Vktuwn44qMXHt0i4T2A/4x6kFjZ6xj06qf+uL2QfYf3PA
2iL2Aa76Z6PNVPbRWSWmNf5d/w77AMffMXswjH2Aawxq5GrFProgr6C++13Y
B/iQx8Ov2dHkAzz6cefr49lHV5X4daj7u9Royh/c/NiVBCkfOX+w9PHfDZw/
eM4wtwtrY6gftioxwTjNxp19gJeudlj7gn2ApdvdzGcf3VTCt6xDHQv2AT4+
Ond8TrSG+1i+3vcmmnx0V4keV1d8HBSj4SfmeRF1OP/umuOX8++B11sW3PRP
NOUP3vzL3eJENPUDLN9vNZp89FQJabo9N5p8gNGGObnR5APcuXnGjbxo8mGn
Eu+bxiSMi9Fw842v61mzD3AoLhd+RpOPXqp/9+ONJh/gMyZtw3LYB3iGY78/
R6LJR28Nyz7AX092ufyD+wD2cT/0ITSafIBr/Ng2qTyafAiVsDFOPz4/mnyA
F6gH2wj2AXZv09j5cjT56KMSr25YLzvL+YPLg91qukdTP8BNWkb3bcQ++sJP
VlHBtWjqB3jP0BSDTtHkA1yYeKZpbDT56If9n7fI7BH7ANdUP3q/nH1IbJdl
M0mL74873+4a++ivEu3nnNTZxT7A6xbl/xrPPgaoRM8FqvCp0dQP8IfwxKIF
0eQDXHTx6YzZ7GOgSry+WrtfN/YBTj/xbUIL9gHG2XjjYRT5GITtBatC6rEP
cNeo3JcVtdiv/6mSCuwHLK8/jSIfg1WiVv3c7jFR5GOwJi/ZB3gu3r6d2ccQ
lbh2z9ayK/sAPw00bXCYfYADjjbetJB9DFX9W6/LPsDO7oc734giH+DFeYs2
f48iH8Nwfpm6H1VF//8s5w/+1nRF84Ao6sdwzO+ae7ZJiCIfYNPrE9KPRpEP
sL7RkJMT2Ic9rieShhz5GUU+wFYbx066FEU+wHu/db8s/bzsYwSur8Knuntp
cd7S52OmR5EfcOzlm5m72MdIvL+G3dm6PoryB6+f9XbTlijKH2x8fIm+Oor6
AUab+qxnH6Nw/Tkj4+BZ9gE27JIYdSSKfICl2w15RpGP0Zi/uBSOvx9FPsAG
0g0ktHivcYW+N6PIxxjMZ564nLTV4qaJ5ZuOsw/wi5e3l2dEUv5jVWLJuoct
ukVRP8B/Pww9OCaKfIBn163/IDiSfIxDPqNCt49mH+CGdhuX/4gkH2C3sYrm
hyPJx3iVqG195XrdKA1bSTcYYR/g5E33zdtx/hOQn3QCcP5gj1ovf+lGUT/A
8vrHSPIxEdufMrdHZCT5AF+RdEWSD7C8vjOSfIBXPe03+lQk+ZiE+crLY53X
aHGzi/Ue12Mf4P7mC2Maso/J8Pd5udcCzh98dMYcK+n45X6ApY93VeL8p2B+
2Ped099I6gd4yYxfk9uxD3BspOM0W+7HVJWoMmlVrd2R5ANc/V2LfT3ZB7hB
akyXelqsG6FXaRf7mYbrW+kDlpHkByyvP2Uf0zF/WFP5/phI6gf4aB+cwZHk
AyyvD2cfM3B9drXONRP2AT7151aC9HzZx4z/42MmeAGuKNgHeJidcV8n9gGO
/9XNaC77ADvm2lZJ0OKgn07jyiKpH7NUImX6o8Z3I8kH2GOk29K67GM28vWf
dcmafYCX9gyac5d9gD1zX0dIeco+5uD8mGrX6jH7AI9andOsRpSGl47z0Z/M
/XDA46Pz257Q4l6q2q3bcP7gJRUsCirxeDVXc/7I+YPXWEZ5J3I/wHcrzzm1
mH3Mg/+6nfJG8ngFtnY3/hLFPuZpti/7mI/53h3rzn21uI1n1tYZkeQHfKXp
Srfz7MNRJTZOONLGl32AzXA5eZZ9gCPr6G124PzBFfq7tnXkPixQ/VvfzT7A
a9avCzzFPsAeW/uHvIkkHwtxPeO5Pu1/PsDS7dX9IjUc7HnIfS37WITzxSE9
cwn7AJ8K888crcWlUw7XO835L8Z45Hr8iTf3A/zZ7enti5HkY7Gm37KPJZjf
v+zT14P7ANa5ZH88jH2ApduHvY7QsOf94oEK7sdSzHfU2RvDIsgHuFOO0+ux
kRoO/jqnzQHOf5lKpOrm7m/D/QDL61PZx3Icb5umk8azD/AwdWDwfvYBlm5n
L9gHOPLS5nXe7GMFrifrjThyTIvr9HFoOZp9gKNqpI4rjiAfK1XC4uH3DmM4
f/DSrs+72nM/wHMKG750YB+rsL0dGAA4f/CAByfHSvsnj1fgbRt67KzIPlar
xNUJLcvGsA/wrqTA3yPZB7h78obYxVp83tvw9CP2oVCJ1v3GDz+vxexT7ocS
Pz/dvMYx9gHudCpiz1HOH9zQre7FPdwHlUpUNDy/ID6CfIBTy0LnPY0gH2Df
Tm0MwyPIh1r1bz10pIZ1nzew28g+wAvW7rwxnH2ApelnH85/Da5nzu6fO4H7
AZbXl7MPcEqyRdYO7ocT8um+ulol9gH2eb/nrmcE+QC/fzc56EcE+VirEsNH
vbx7PYJ8gO+mr/s5M1LDhXq3+rpHkB+wdHnegf2sU4kQgzqHenP+4GHSB+K4
H+txfW9vWW8x5w+W149zP8DDx4fE1GMfG7B/2D0T9gGOb/WrV0P2Ad5kdrLH
8wjysVH1b/2oFvtMMb4VwH7ATlM2RllyX8DlZwzKt0VQPzZp9k/2Ae4+6W9i
e/YB3n0pr4b0+rKPzSrxM6vd1frsA9w8a8fJvxHkA3zrrkfua+7HFlx/fml/
57wW+3gEDk2KID/gRn+OXh3NfQHHVTPyXsf5O2vObzl/sOjQsLsd5++C/C+O
qHAzgvoBlr9fgX2A5e93YB9b4bfV4CVq9gF2anJzcA32Ad6a/eNeVy0evfDV
p17sYxvGy/d1Gs9nH2B5/Tjnv10l/itV+vTg8Qqcv9npnQfnD7ZuuNr7Bvdh
B8abrp3m+fB4BR7q/+C4Gc93wS47FkaGsQ/p8S877W5zP1xVQv5zqhbPHps4
Opv74arxzzz1lufhMu7HTrw/ut4pqhlF+YNrD1w7+iGPV7uwv3vyzqjYB3jU
RR+3Z+wDvLXtqVEj2cdujAdxVV435PFqt2Z+wfxkRMrH7xHkYw/ev1Lel52N
1LB17AWjo+wHXCU5y/QN92MvWPfZDUf2sVcz/5J9gJ/YGOi8ZR/7cL7pTx7p
y30AhyTafOjIPsATvw7JrM8+3ODv+aVqzbV4YVzuLh/uC7i9NGGLIB9g+fsu
OP/9KqF3NyPhUoSG5fXn3A9w8/WZywO4D+64Xt9Y2n0F9wGcvWnQuIs8XoFD
Vh85asA+DqjE2ugv29x5vAIP91HW/6nFVc8XNAvh8Qrc48XC57u5HwcxflYv
tpb6KPcDfLZCL6O27MNDJf4E3l/YMYLy99Acr9wH8O2pH+faRpAPT83+yj7A
u+uo6hzk93NPTf7MhZPnXbjNfg5pfMl+wFHztu+9ye8fh1ViUoMvZYs4/8Oa
9xu5H+CvDwZ+3MI+wF26J/rYcv5eKtGzpmFJ/wgar8DXvA9GdGUf4IrXcgxe
sI8jKnE68OSrRC3uWdjIuhv7AZ+dHNwrLpz8gOuNNFjZiPM/ivNFWmDF+YNt
Nvg1lfZH7scx1b/7J7CPY5rxUfYB1k87O3Yi+zj+f3yA5fszsA/w7W54RwrX
sPz9LOzjhEoMeie8p3P+YPn+Blos378hnPL3xv5Wqp1Tkd/PwQvLXrQdwj5O
qsTcpKA+LdgH+PcrvZnfwskHeHBRROSpcPIBTnexMm4ZoeGCCh+WlrKPUypx
r7tOzDUt3t6tz7EG7AcsfZzpF+d/WiWetvp9KYfzB5s8fv1yHb+fn8H+vK+7
qwf7AJ944u03mX2A13Vc9GQo+ziLvHv13mPKPsBerne/PA3X8IjNs4tzw8kP
eGbLXfsfhJOPc6p/96PQYtPef+3WhFM/zuN8e+h0uR/7OK/JS84ffFYl3TGD
+nABrNcq9Bn7ABtevDRvcTj5ANsdG3/ySjj58MH5V8s22ChCw00cMqb0ZT/g
LtPivP83XoHnHrKrtIT7cRH7Z2Zl4sj5gzf/eLimN+cPnnGyW+pY7sMlHG9o
9RHG7AOcGBsyyobHK7B8/49w8nEZ25O+gC5Cw5uPZEa1Yj/gsykTuzdmH1dU
YojjrLh54Rp+2v+R8g/nDw5Y51BRh/txVSUW2azxKuD8wfL9F7gP4MonfV1c
2Iev6t/9QcLJB3jR48gFb9kHWLodznItLuoweutP9nEN/Uhr37JcixUVbnTc
xvn7qUT93+PMt4VT/uAYgws/HnA/wFPy74fs4n6A02f/V/N6OPm4rhIrpA8w
h5MPsLRcyimcfIDHSTf8CCcfN9DnuKrtc7U4V3fLl3PcD3CrsLa5E9jHTZVo
ufRyhns45Q9+OvtMn8rcDzDIuy/7uIX9GzJrtQn3A3y4R8fnK3i8Ahde0Ylc
yj5uq0R0dvp0Fx6vwC2m5KyZosU2Rz3T+/H4Bf7950tBEvu5g/M3c3zbGtwX
cM/zLvmb+P3CXyUCl44q9eX8wS3sqviO4PEKfMm8+us47sddldgzr6RFDPu4
qxnvZB93NeOl7EN6vMMV9b1wDW9R5yTfYD/3cP6fHuCfy37AjTf/bDmC+3Ef
fZm3dGxP7gc457B5/hDuB9gq36piPPt4oBJd34xYU4n7APa+vWKydP7IPsCL
N5adH8B9eKjZH9kHuKWbT3yFCA1fssY7aDj5eKQSGYbSCloN79j++uJi7gs4
N+6o3hHO/7FKzFveJnE39wOsLlp8cyD3Aex1/sTRjzxePcF42G/FtDfsA7w4
x+OXgscr8LhXyc2nanGD6ecfpoaRn6cqkVd31PKB7AdsHjmqaAn7Acsfvwij
/J+pxDe9277zOX8wrhaqHQ6jfoCHnLZav4H78FwlzEoNRu0JIx/gVZGLTtwL
Ix/gjENxm6ezjxcq4b9wiZ+hFneQFkByX8CXq8QuM2UfL1XC2bZaq/ZanPTo
jfVoHq/A0vLzD2GU/yscv3iaGRlG+YP9WsS5ePN4Be6t6LPhYxj5eI39C7he
R8k+wMW/d+T/zwfY2OQ/18FaPGtq73JH9vMG58eraWPusB9wyYBKJcbcj7eY
/8dcDOvP+YOTj77vGhpG+YPl7yvjPoC9v01o4c59eKcSb2wO2PVlH+BiR6Ps
LTxegcP7Tmw2SovH2TqP28V+3qvESumGP+wHvLh/exNrHr/AOtIXrIVR/h+Q
b/uZMzZzP8AZTn9uj+b8P6rEuSXut+tzP8DNokwv/wwjH2DTafGVtnIfPqnE
Tn+HlGvsA9zgm11qvXAN95cWJIWRH/AnMa+sNIx8fFaJDTOyf1qEa1i+nxHn
/0UlMt0/j88No/zB8+2tsmpxH8Dd2p5pWcJ9+Io+eRp7bmIf4PO1UAj2AW4g
fUEK+wBPrbhq1IswDcvfp8Y+AnC+fjcPLOJ+gJuNuxSsz/l/U4mgzRVXxnP+
4A3NMaJy/mBb+5MNV3AfvqtEmwq3KrVnH+AJmzO7LA8jH+DPB3Q63wkjHz/A
yTe9grS4JGPCoaQw8gO+EZ3seZP9/NDkJfv5qRLXxzu/jmY/Ev/5OvsJ9+MX
+pX/Y9Nv9gGeeiRrWHkY9QHsmD1ntmsY+fiN6+fbcdm32YfEYviLbWHkAyz9
OqORFhtuv7osP4x8BOL632/1j/la/KLG2vIhnD840udygODxKkglOv23I1wd
Rj7Aq0/tCOnCPsDNB8yd9DqUfASrxMu2Q7xTQ8kH+MvYhqs68ngF3lodA1oY
+QhRiemv1HN+h2pY/v62UPIDfjet7rj6nH8o/DU/8qsH5w9es/a8VT/OH3w1
/svw9px/mOrf/Zk4f/DooiUNG3AfwMP8Pr8Zyj7CVUK6fcZa9hGueZy50Yrp
NhbsByzfTiyU/ESoRErTeuF92A94gEvNntu4H5Eq4SSCPdpy/uCQxq3vpodS
P8C7VuGKJZR8gAcZjvDfEko+ovB+UbW8xjT2Ab5RfK/LOPYBvlLhU78LWjzB
odJihzDyE636dz8o7gt4mMX8Aif2A76ish+8mPsRg3xbV87byf0AH02vvOE6
+4hVicedBmz+EUo+wIqNu2KfhZIP8Mt5tbros484nH9Knx4j2Qd4lHSDKy2W
74fEfsBVVjt36cb5x2vykvMH1zF8HhvK+SeoxALPI99LQil/8Jl7sfYbQ6kP
YPl+P6HkIxHno3V0wFT2Ae5kdrr6Eh6vwNmDH/U8EarhQ1OnVN3JfsB61WM+
BIeSjySViM8a0sqM8wfL3y/I/UhW/cuZ+wFe7XLapC3nD5bv98X9SMH5ZNCp
ehf2AZbvNxVKPsDy9zmyj1Rcn85+PLqtFnf2D3SOYD/g/eGGQyuzjzSVcBvt
7dRNi5fuOZFlxvmDy6TbM4dSP9Jx/k662PlzKPlI1/RJ9gGW7n6zn31kqMTE
5i0vRrMP8LGJygnGPD6B5e9/1OKtJ+b8asI+MpHn+huFMZw/eOMVZcwqHq/A
ZXGtRU0er7JUYs7wknVtuB9g6dcpJuwDXHBo1ZMg9pGNPL2GXfZnH9kaP/J/
wfv/O+38Uoul5Yj/G69ywEGzh5fweAVe2l3v3mTuC/jtsTLzEzxe5WK8lL5w
jMcrsPT1ZIM4/zyV8K21dN/qUOoDuIc04QwlH+Cqu0cHhrCPfIwHlrGRjtwP
8NKJSS7ztFi+fxr7AU9f+vrPTfZRoBK7bU/MvaLFy9r/nL2N+1GIPh9b4fcp
lHyApV/XbWQf4Oy7dn3mcB/A91cVfFnA41URrl+eplcy436APds++jiAfYDt
pRvihWpYun3MWvZTrBI1Zk36s57zB48xbnFwLOdfohJhjih8COUPHjMg23Ix
9wN8a13O9VGh1IdSlbgmfX1DCPkA51QKdqrP4xX41+3dCy+Eko8yjPeREZ2T
tJjzkf2A02qnbV/KPspVwn19i/1m3A+wfL84Hq/A9zvWqJIYQv34oxIm4WnV
PDh/sHw/Mx6vwJfO36/1IoR8/MX+t+v5Xy32AX5VabiPkn2AF4Ub3YkM0fDy
k+PnD2U/4BPB1wIqsA8dtWh5+a6Rf4iGAzaec63C+euqhbS6pz/3AzxXuqE1
+wDfj1b/aMc+9NRCOVH1PIp9gPn8kH2At09ekNiJfeirxRbh+P1CiIYd1ns9
XsI+wPL3p3L+Bmrhbrlr4mTOHxydWftWC+6HxBUSx74NIR+G2D+fKz3M2Qe4
5s3cLl3YB3iGdUwPGx6vjNQiY33vzjNCyAdY/3NiWLoWL2/7uEt99gNu4ffF
pgn7qKD+3/nGfNg3f0Bf9gO2kT6wFUL9qKgW0q9Le7EPcM+F0Tcrcx/A8v3k
2EcltajkY/hfSQj5ANe9VDhuBPsAt8Tl2OcQDTc+VbpqPvuprBYdru+L3cF+
wF1HRZ1Yz/kbq8Wis90bvuN+gLev7Or6O4R8gKtlndv2MYR8VEG+u14vr8w+
wJW3VbTdGkI+wLj633CA+1FVLY5HvC5dyT7AoUuuvuqpxSHjwi2OsR+w3Zbr
Y69y/iZqsefB7wifEMofbBDvv8GN+1ENPvNqnavL+YP7rrm98hX3Aby3yqra
s0N4/YdajD2gtH3APkzV4mnW0AOJ3AeJj3hZv9Ji77s3gt1DyA+4Voz7GqcQ
Xg+C7XketQtgP+BLIcucl4fw+g9s7/Aeh+b8fgGuObXPDzPuB3htlyu9JnI/
auD8r7xpe1d+/wa3fXmvfn/uBzht4Y6nLbkfNZGX96HG90I0HDYUE9gQ8gOO
XrfJpYD7UQt97b4//2cIr/9Qi91Lx3ybxPmD9wwbHxLD45W5WpwY3P7XJ/YB
zul3vnpH7gP408/ma/qxj9pqcWfkWwejEF7/gfxadoyYwD7Ai7OeWNbWYq//
/nvWi/2Apxy3+VSJ86+jFrEv0+aFBvP6D5y/f/rPe8n511WLJoc+NzjA+YOd
e4zy6cl9qKvx+2/9h1okdTwVsYf7AA47PtRocwiv91ALK+kGaVq8QvpAPfel
Pvbv9ODC1dwP8HU/5aXqnH8D9b/7x3H+Es+dOGUg9wO8d2AvvzXsoyH8rT/S
ui/7AM+csXmDIoTXf6iF4c70DF320Uj9Lxf2Ac5t4J45Rotj3um7D+C+gM/M
tkmZwu/vjTG+HDGe1oj7Ao6JT542mvMHW0kTHO5HE7X4k/N+VzT7AI+LM125
mvvQ5P/0oSn81zMrnMQ+wAfrD/hdj32A5fshanHxybLwHuyjGc6nm622fA7W
8PVGhb6/g3n9B/Jr3ueeXoiG2/lNW34smNeDqEWVCn1vbg7m9R/qf/ejYx/g
qbd1ll4J5vUfavHQ4Ya9JftooRbfG776UlOLw7/9XdWO/YDVNdb/yAvm9R9q
8ffa1+P5wZR/S7X45j7tTz/OH9zu8N4vxXh8xoMhVfRaqYWxg3EfEzxeO/hL
4ViwfH9D8NfCsbHnwYZRJ8e0AO8wxxPAzo0WhbYH413qwZDWOF+ybCatBBfh
6cfA0teh79Zi9i/9mbl3G/W/+2OCm15ftcAd/O++CqZC2nwsuOh58c8bYOnp
nS3VYmTvi7ul4x9aRa/tDrC0PNgADDIPBgcN2TA5BMcjHU7btup/9zfE4/Lf
tcGzUhLtpe1LT/8Clm4P1BrnG/buVRMr5JV0rFNVPH78VZPrq8DS19U3AI+T
ngA2DHVt9RCvL23evJ3G12s8fQF4ifSFQ+ANUiDgbps3Rj4FS/FUsVaLzCaq
CwFg+X3dWjOeXMDmr4Ob7Tn55jH7+E8tpNvL7g4mH+Dz53ac/hVMPsBXnPa9
UweTD3DQRukbYclHe7WQbndwPpjyBx+d+VnXGSzFnQ5+7tPNyT2YfNioxa7k
vlf/BJEP8ITZHZ8ZBpMP8NTkO8GTgslHBxzvl+cdTweTD3BDg4a+i4LJh/S4
R/6xnVosf/0f++mI18+58VAEkw9wgf+RytlB5KOT+t/9/oLJB7jjyGtt9geT
j06afGQfndXiVHjT1zrsAyz9utqKfYBHt3eo/DuIfHRRC48znuu2sA9ws9Im
H521eOOlk11rBZMfsHw/L/bRVS0sCiqdqsM+wC4jKjZUsA/w0RsLuvdgH7Z4
3KbZ6AXsAxx8SNexDfsAvzjTbEQr9tFNLaTbL0nPl32A880cjmxkH+Dqr5xs
t7CP7mrh6NAiYTL7AE/79LWqPecPlu+XyPn3wPkYfSB2RDD1AzxN2fByG/YB
lu+fGEw+esK/8a2AL+wDnFJB6d6XfYCNfq8sG8U+7NC/v+7JAVpsHVc9bDD7
AMv3L+R+9ELeDW0d+3P+4Na/ejV04/zBj1eO8SoMon70xvHsGuu7jX2A5fst
sg+wcZXJ4SnsAzy73nY3V/Yh1MK/3Ycl+9kHuEHLeueitNh/6/qAW+xHaPzI
Pvpo/Mo+wBY7XI+NZR990Udcjq9jH+Bh0gfi2QfYbd8V9+nsox+Ot1XI+MHs
A7yxe6OOo9gH2DHwca2d7KO/WnQKrVUyi32AY6O+2ySyD3BQtRvPX3D+A+Bn
01OvdtyPAZrxQvYxQNMv2cdAtRgl3VCNfYA7SX/gYh/S48sHfp7I49UgtfD5
anLvWhD5AIszlWreCCIf4AV9WmfGajHnKfsYjPNPd9vakiDKH5y/Je5EP84f
7NGxpvoR92OIZv9lH+C8cF+rb+wDHOdoEWjPPoZqxjfZB7jhhHvxFuwDPGBL
L/dW7GOYWuycHhraTovj51S5Ku2/7APc/WCX8YU8Xg1XC6cPix54B5EPsPh/
XZ13XFRX14XtBSU2sKFgxYYNY4lGc+wlRAUbVqwQsYCNM2rsBXvHErsoiKgo
ihoLWLCCRpmGURQ7Yu9RUb51L2dl5nv/fH7AMLOfs/aZy3D3+XxCmlKVD/Ca
et9+9aGP39BPem2N3peqfGicN9+E96nKB/hyy4FpB9mvusqceYGpygc4tvP0
xJhU5QPs2PNCwt/MRzdc7yze1nA1fYD1+Z+sP/ifPq47I1NVPrrZXp/uo7sU
ubV/YKEPcNjm6d3L0AdYnyeYqnx4I5/nXlw/wP0DrM9DtOO1rePOLExVPnyk
uFZmav14+gC/qVfmzeZU5QNcbm8zc79UVf8eMme+aKrKB/h5xBprF/oAa8dj
r6WPnng9N5Ye2E0f4Fj/4StO0Af4ze8PFsSlKh+94Ou2OfqSHfPxdB/gH+cO
W9uS+eiN/u3w51pfO77TItBrAfMBPjvv59kuzEcf2/6o+wCbTLFx8fQBXlSg
lsGB/Qqsz6ukD18pItzPuKTQh6+tn5K7hNWc+ivz0VfmzD9l/fva9i89H+AV
24cVDKOPfnj9Ca/unqQP8ArnrCaJ9AG+3K9t1Cn66A9u1iG2I32A9TrTB1gb
l/KBPgZg/YbWL9Xejp+lDw4aSh9g7fjluaz/QPz+4o+K9GM+wI3FyN3e9AH+
JI90DGI+BklRyDc65DfmA3x0Stcpd5mPQbb+ovvwA6/KG9KYPvz+Zz8HP3sk
/0xmPvxsz0/3Mdj2fkKvP7hJgc3Fm6eqfIBPRRTMv4v5GCKFdlzFJvoAf5u/
sECtVOUDrB0/68l+NVSKg06X++Th/gH2LjWt1RX6AI/JK7d1vWnj7alYkPQz
DPk6f/djPu4f4OXnBn934P4xHL+v75xPvbh/gD9uONTqEX2A3bwWLe9GHyNk
zrxg+gC/HvPlkBv3D7Drfbcj7+nDHz7w9qAvfYD/mZgv+JAdH/x0f/FH+gjA
/th/wING9AGe8bV58DXmA7woJsTpCX2AxbyqnXbRx+9SXPLrZ6rBPICr4as3
6AN87cuaYbH0MVIKrwqTK8XSx0hbvyT7aP/AQj/gjePnyb+Yj0A8v1IOJYLp
I9C2/+v1H4XXX6B4qzXMB7j2krr5fmI+wG/jAtbmYx5GS1GnwfBJ0VblA9zi
nGltc/oAz9/fbtsXq43ZH3UfY/D4Fz5v7M58gPV5sfQxFv1uWPLAX1l/8KZG
Ow43ZT7An1pmxvShjyAptOMD71qVD7B23NZY+gCvqJtkHUEfYK+xTn1H0Ucw
6ult2jCV+QBXv3LH55pV+QDneVu9ZzB9jMP7B8OAnotZf7A+75n1BwdMfT//
K/vVeClWWspObEMfYNPR5Kex9AFeEbAuaBrzMEGKdKfetXfTxwRbv9N9gOfO
ObWwMvMxEc+/glvda6k2njs9YtBR+gBXf36rczvmYxLWZ+6Sv22jD/DfqetG
/0wf4BbL3GovpY8QrM+2y/YF0Ae4ievog7esyge4cJP9M6xW5UNKoY0nL8z9
HNzEt1nnd1blA7x9lm+TCak2rqPdoE8fBlzvZrvV8KIPsA/0dGI+wF5pYQMb
0MdkKRaXu/eiNX2An52bEt6bPsD6fGH6mIJ6/P1hWjP6AI8do02MtTH3U93H
VNRnS5KpGn2Am7TwmfbEqnyAjz081qM56/+HFD/cKj2iCfdz8OK7EEof4OEx
csZJq/IxTYpJ2gZlVT7Azo9S/p1nVT7AxWoi0VblY7otj7oP8CRt4KTVxkHD
DlU108cMKa4bZ7ZOYT7A6yMKBU+hD/DnHS0HdbKqfIAP93ErNs2qfMyUImPU
2qQOVuUDvGNDDasTfYDfXm3SNMKqfMySQhsf2N6OV8Xk8xlqVT7A+rxZq/Ix
Wwon7YYeq6o/eMRDj+cjrSof4K5+f1s9rMrHHCneRf8kGliVD3Anl457z9MH
uOmuk73bWJWPuTJnPin7FTihSP9DYexP4NsnccFGH/Ok2N/Jq/s5+gAHlSj7
zIX5AF+5/UfV4/QxX4qZf/Y7YmH9wZX0gRgqH+Ddi52unKWPUNR3/43x2+gD
XCrux6NtmAew9vFvf/YrsOfKlNGu9LEArz9krnE2fSywrQ/dB1i7HWSGHRcr
Ehcx2arysVCKpHlXEtbSB7jvmaC2S+hjkRR5qySGHaIPsFvHCcMf0Qd4UqVn
UWb6WIx6brq5/zp9gG9/RIO24+u1G+36QD/gv7JC39+inyXYH74bHZ2YD/D5
kE+50uhjqRTuvTtU3Uof4PPj0s3jmQ+wPm+ZPpZJ4Vfjw4iR9AG+fbRfjXr0
Ae5qDCg4gD6W4/sPDWjSnD7ACS8nPlnIfID/LW1ZKpkPsMO2sn096WOFFB54
++pLH2DPjLnXW7P+4NCvl/Z1Zh5WShH1JexaKH2Ae+6b1/d3+gAn3FjmMp0+
Vknhv2DYwNsW5QPcULuByGrjkEbhbo70sRo+Q8OjJ7L+4KXmx9m9WP/Vtu/X
678G66nvloKS+QAPTqpjvWVRPsCW82N+nEkfYVIc90fi6QN84dzUHzzoA6zP
Q7bjwb8kFihCP2tlzjxw+llrezzdxzopKlfya5OfPtbZ+q3uA7zsF++bByzK
B7jwgs7HVtDHeim04w9S6QN83MO9iRt9gNEtInNx/9ggc+a30we4U6PSvwXQ
xwZbPXUff9r6p15/8KznH14uZz7A2c9uHy5HHxtlzrxp+gBr8falD3C7b/VG
X7UoH5ukePky9/H69AFuGlwwcw37Fbjn+Z5fCtPHZims8xeN+25RPsD+o6at
vG5R9Qdf8PxW8o1F1X8Lnr9nsPiV9QeHJFZ26cR8gN+tDty6jD62ypz56PQB
Lqb9AYI+wOGXz5f1ZT7AT7KcLs6y4/7PP/YdYVE+tklRwnVMhYN2PG1NiTIz
LcrHdim0j3MyLcoHWJ/fbFE+wHpd6WOHFOOWNW++n/kAax9PdqEP8Kh32Xuq
0ke4zJk3blE+wM7aQCz6AGdf+5jhaMenV0X7ZlmUj51Yf1VGOe5iPsA15j8c
ft+ifOySQjsupBnzAe52MLD4Y/oAl4541Tgf8xAhRdtLk7Pd6AOcMWfE6AyL
8gHW53fTRyT8Z1daVdmO0wbvPudAH5G2/qTXH2w93btwaeZjtxRyR7VqKaw/
eM0oh+EhFpUPcP7QMu120keUzJlXTh/gZnMS/JLpAzx799dc2vfrPvbg+db3
zJ1gxyHaPzBblA9w9uPzC2Msyke0FK8m+fitpQ/ww9AuVf0tqv7gq5kVx4Yy
H3tRP88+Bcz0AXZouK7nGOYDnP/O5ciL9LFP5syLZj722fzpPvbZ+iv5//Wr
/TLncy762G/zp9c/RoqY57PPNGY+wMUO52nbmz7A+rx0+gD/0SbkzgWL8nFA
CmOjU4m+9AHecyK2SAH2K/DnervqleP+cRDr5eeS9buxX4Gde/b81sWO30dU
cb7A+sdK0Sut6sZo5gOsxSuEPsBPO28wXaePQ1LUHZzn6Ev6AC9LOhY1iz7A
axa8rj+bPg5L8WBng1fj6AP89WrixMp2PB7bdQDzAh6i3bBAP3FSaOPsS7P+
4OVRKIAd79px8KO0qHwcwc9fcNo7jj7A2p/7R1qUj6NSbEsf2t7RonyAi2bM
a1HGonxonLQ1qAj3D/DGVXvP3TDb+OHJ7OWl6OcY1kOf1ZF76Qes3V4Xb1Y+
/sL19PGAgeFmVX9wzdoulp7MB/ju+a/jvpqVj+NSHDW1HlSMPsCRV5s5epuV
D3BE0QrXU8zKxwkpJtyK7/jNrHyAtzmXjT1ux49jb/z0i1n5AYfVKB6yyKzq
f1KKD3UnHPdg/cHet9+4J5hV/U/h+jH64rRos8oHWJ83blb1P2V7Pnoe4qXo
Uyj64Fyz8gHOmbuvfIDvZF8sXMpiY31euln5SJDiZqHEZ1/smI+n1x8sGsYO
X2ZW9T+N1+P/rllR1h9siLu9oTD7FXi6y9CTj+njDK73tA9w6QN8yFgss4pZ
+QBPLDJwoaCPszJn/rgdl52SmPGXWfkBu6Z3LrKOfsD1w33HjmT9z+H68W74
9ymsP1j7+KKvWeUjEf69h7VJpg+wyMr6lG5WPsBjz57yDKKP81L0Nn5oZ6UP
8Gun8bu20Af40ZvDWafp4wKejzYAzo65HvX6a19fvPDqRbPKx0XUL+XsCGfm
A7zrvVf9hswHeF9kb7+B9AF2jNphCKOPS6i3NmDBrHyAf68y2qC9ft0H+I1H
6w7CjrMiDvi0pp/L/+MHPKN7mVprWP8rUqys88GjEOsPnpxnSKQv6w+OzHS9
OYD5SML6W5e2OpQ+wPEfk1flog/wkZPjT41hv0pG/c82GHyZPsBdWh9d96PF
xtP3ph+tzLyAy94I8Uqjj6vw8WnxzVX0Ac5MSul6lfW/JsXQBjPmJTMf4Gvl
T8ZcoQ/wmznvoobRx98237oPcEH3pov2mpUPcP2x4blP0gdY+7TF3Y75fHQf
19FfYtsFbGD9wRt90+scZ/1vSBHbcXc5H9Yf/Kxxy5o1mQ9wh5pHZkfQR4oU
x1rtbRpIH+AxrqFnsugD7PqtvnUHfRjRP7eWSyxosfHQET++nUwf4LDOjmNy
WWz88Oaj/m6sv0mKRU9G597OfIC7jwmu8oX5MNvyo/sAT9EO+KMPcAOvCIcO
9GHB+kv/I9OXPsBzX//+YAF9gGfOjAu0mmzMfqr7seL69GKnj4XoB+w2d+Yf
hekHrM8zNykf4D4H//1tCH2kypx58CblAzyjXnlPV/q4ifV6pox7D/oAD9py
zXmXSfkAa+NxlpuUj39wPd2+7YVwk/IBjm+woXZZs40Le8dvm2dS9b+F98P5
7jnUtON7R4681p6vXn9wpRkjvbeaVD5u43prRb0m+0zKB3j73A1HZtAHWJ9n
b1I+0tCP3ANHjqUP8NqkDk+yTDbu+DQloRr9gNd/fVhTmJSPO1LM72c8+YD1
B1d6mdlruEnV/64UV0ZVn7jOpOoPfnFy6dVlJlV/8Mq2iVejWH+wn3HObB+T
6lfpUhy+fG91V5PyAQ5u92nvKPrQeMCF3xzteM+73f8mGJWfe7heK78zvZZJ
+QFXz8y/9TF93Mfvc+xePpA+wMXeFOs/xaTyAXZeOcQ5iPV/IEVoZJ8rnibV
r8DOfcKm9aEPcPDaVY+q0cdDmTPPmz7Amz3i7gTZ8feamcktTcoPuN/x2WMS
jar+j+Aby19bT3r9wYOG55m+1KTy8Rg/P/TI8F70AXbO9aDcj/QBDm+xYHMt
+ngixZIPjl5j6QP8otOHzX70AU7a9k96OzuOunWzjyv9gLV/Ty1PHxlStBzR
eGA31h+sn6dgUvV/KoV23EKcUdUf3BbLz4n5AEfFv1tckj4yUb9f0mflpo9M
W311H+Cp22e+GEwfz6TYX3SPY1c7brq4TJG29AN+kt2r4zL6AfdMH+5yzKjq
/xzr49spJ1fWX2NtnrtR5eOFFD36OoV4Mw9g90uFdgfTB/hz57huF43Kx0sp
/vIevm87fYA9hrVt+tWofIBnDTo2YYjJxkvmL+kYRT+vpGio/QMv/YDPVwx6
25/1Byf5/9C5rh1vfpvRwZc+Xksx6WGngMH0AV7f4M+wF8zDG6yHp8+HBzMP
YG2cUwJ9gG8MLBnQ3o65fnQfb6Xom3jg3Ho7Ln+2YdIW1v8d1qOl65q5rP87
2+Pp9QfHuUxLLsh8vEe/mOLj3ph5AN9KiE3ZSR/gqO2OpwuwX31AP3zypVUF
+gDr50nYsbb9NqYfcNea7U5Xpo+PMuf8AzvW/n34ilHV/xPyfbto03Sjqj84
8KOo04B5AOfb2+uEO+sPdvHYtPOzUfWrf6U4HfY8tRB9gPXzBIzKB7j8ghGN
QpmPzzJnPj/zAV59/lvHCDvWz5NgPr7g6ys63frXqOoPrhH/j/cmo8oH2FPW
rexGH19t+dV9gIuHdUh+blQ+wD1+rrenPX1k2epNTmv93Gs78wIet3Lq8eNG
5Qec/GLQy9XsV9+kkJ9ypa0zqvqDv2zsvmAm8/Fd5sz/N6r6g2Om1ilZinkA
+1V3O1GEeciWYsT93q2LMg/gjPAlx3LRB1j3YLTxqDe1cl2gj1yG//oHuSG2
2zDmAzzJ1Tlb0kdugxjXJ6ZKOOsPTsNyeGdUeQB/njPryR2j8pHHIPYUX56Y
RB9grg/dB9hlY8WoeKPykdcgmoU/jn5ox12mJ8b40gf4XcWsxNwmG9dYWP3R
S6Pykc8gptbNONWQeQF3bV97SV3mI79BOOgDhpQPsOx6SJygD3DxfJeuH6SP
Agbx9sXAOfHMA7jG6F/KPTDa2EEbkEMfBQ1CO/6sAH2ADzcbtr4UfYD1eevM
B3jDzScNr9BHIby+XKU/fzCqfIAdtAE99AHu7NTP8o39qjAez6eaX2H2K/CN
VReNb+kD3HZioQqFTTY+bSjg+I1+HAyiW/KUhmuYD7Bn3rA3r1j/IgbxUjt+
26jyAdbP02H9wc5RDY4UZx6KGsT6QP+6+Vl/cIh2QDbzAF4wD2+IuH84GnLO
w2A+wPo8eTt+X/bRhv/y4mhbf7qfH/B8l2edOc39A7y0+t6lB9mviqE+OxPW
nWW/AuvnJTAP4NvHN0Y2pw/wbDfzgbv0Udwgcv28o80k+gDr53XYcf9Bf91p
Qh8l4LPOnMA5zEeJ//Gjff1kbv941r+kQbQqPPraGeYD7P+l+v199AE+8RoX
VPRRyiDmpL95MZA+wPr5K8yHxrXk1gfMg5NBhCa4jzLZca+AuNOu7FcaxwdU
a0M/YP38Gtbf2SACb/bzq8b9Auy59/7SZNa/tEF8GYIrDuYB7F//Vtf+9AGO
qTZ5/yv6KGMQ+4cNGPff/g1eJjteCKQPsH6+kB3f37vgzwyj8gMO2DKgRyX6
KWsQVwekv/Xl/gGu8OLYPUkf5ZDvf8qXWEIf4OTpaU+vMR/gLkPuPPCij/IG
0a9WvvEL6QP8k3Huixr0AS6u3ZBpx9kDt/70jH5cDGKwduAhfYC5H+n1r4DX
c3ms/3vWH/z9sPfmH7ifgx1K3krLy35V0fDf/qn7AB+Z92TXUOahom096j5c
DWLE2PgSafQB9ii60mi1Yz6+7sPNIJp+WV+sEH2AtXGhQexX4PWhXp+LMx/g
++NP5rnB+ldCXrU/kHM/B+vnl9AH+HjqYZ9C3D8qG0SSR5uDzswD2H9k5OPx
9AEOftGucyeTjU8XnleoGff3Kob/3i/r9Qf7h0+Yvoj1rwp/mzdtP2bHKRf/
ENvoAyw9jnRuTx/VsD9Zznocpg9w/s83L01iHsBxY8rmP8N+VR3rZ8iniufs
eEG93UEb6APM9zPkh5+L7m7K+rvb9jM9H+AHLg5b9zEfNZDvc0Wq+LBfgZdd
+1xrGfMALjCz9tjbKbz/A9+/8JdFzemjpiHnvpsU3u+BfFT8Vt9qxwfL/+rr
Qj/g8WfKZX1L4f0g+P4kvEDmBVzAevtGdgrv/zCINWnJGR2ZD7C/dmAUfYC1
cdF/p/D+D1tecu7/wH6ST5s4wfs/DKJI7T3Td9GHB/ppZqWYgnacf0eNET70
Ax5yr9pVN/rxsL2+nPs/UM/IcUHTWX9wqydjrb8yH/Xw890jbjxM4f0fBvGo
VvTTKSm8/8PmJ+f+D0PO+Sz0AdbPU7LjO9G93bNSeD8Ink9Gx3O12K/A3fdM
a+7K/aIBfr92O0cK7//A66++ukcL9quGBtF+dpS/JYX3fxjEzSnzg5PB/wex
GO+B
         "]]}, {
        Hue[0.9060679774997897, 0.6, 0.6], 
        Directive[
         PointSize[0.002777777777777778], 
         RGBColor[0.880722, 0.611041, 0.142051], 
         AbsoluteThickness[1.6]], 
        PointBox[CompressedData["
1:eJxc3XVYFIv793FEwsBGsBtRUcFOYCxUUEzsAgs7QLGwWEQUwcJWxFYEG+nu
7pAykFAEJFRE8fnMnPv+8rue88+53tcuG/Pae3Zmd2fsbbZj/np5OTk5n5Zy
cuL/p57eWlyfayPc+XbFR6urqsDtYdinvhf6z+PvKbPzbISDqh7TP3RRFZaM
ex21F91a++SM2bgcFeCCdp11Nzq8k6rQVrwC+tu0190XqKsK24rrH39H1/zy
n31ETVWIxtW75NsIJnl9r7uhNZSOOU9B65VOPf4YjTq9Fb1Wy3yZWUdVIa8f
roB2HVI8fwVavPsAdFHxiQdlqqrCJVy9GF0WfO/XL3RVymyztgU2wrCLHb4N
Qhub4RGhl7/ZMnlZB1XhCZ6OGTp4UXM1O7R496fR+Y47l1W2VxXEq79GKxnt
aaKNy/FotfPQoeuerFmIy7tq4xG9txESXUY/SW2nKliJV0AHDny6cC46FXe/
BO3hNXbQGLR49WPoHZW20QvR4uJ9jI5rdWL807aqgrh4UtCmO+O7/21Dyx/t
Vubb5xf6Nu6+3wcbYcCaCZ1etCEP9KCz2UtrWpMH2kC5n2lBa/JA5/oqWZe2
Ig90QK2p/7yW5IHuWXXJrWdL8vhoI7x2O1t1oQV5oMNjzAurW5AH+tjK2bde
tiAP9M4pDpl+LcgDfXDm2teOLcgDLVcoa363OXl8wvIMuLP8WXPyQN/LXzDu
W3PyQKvN62Ct14I80K4ndpjmNSMPtIdf4ZEqZfJA/6qrCN6iTB6FWP7egQdy
lckDrTZ8sVK6Enmgjxfnh2ookwf6ce3hu92VyQMtPvwnSuSB7hPm/MpKiTzQ
114/9pmuRB6fbYS0o5NSHiqSBzortfWR2UrkgR6/+GL744rkgY4uTEvQUSQP
9MpHf7bsVyQP9FmXMyvGKJJHkY2gnCjrb69IHmhX1yPHTyuSB/rBFZvbdxXJ
A31qUbniBkXyQC+YNC39mQJ5oGe33dPzqAJ5FNsImx77df+gQB7onSsiZrdS
IA90ZIdJN+yakgd6QkNLhSby5IG+vqjFsRXy5IE+qDNQT68JeZTYCIdm/Mov
kCMP9MwT3ZYnypGH2JtGO4XKkQc6Jn9+gnp9h/880Do2w/rM+9XhPw/0o7Na
tYPRkgd6Xd+2z77+7PCfR6mN8H2gXMQIXC55oAM62jffjJY80JNXtekfjutL
HujmOw+oV6AlD/SqwSrnUtGSB/pD0vKJfmjJ44uN0DAoyOo6WvJAf7Q87z4U
LXmgHariYk3Rkgd6TGeTE7vQkge6xc8YPxO05IHutXqyoh1a8viKyzfMCu6C
ljzQKU+39qz60eE/D/Hyd4WVM3G55IHuulbTTwEteYiXz9xQ2xoteaC/JJXu
H4O/lzzKbAR174duE9CSB9ptdemhfWjJA53SoLzEDS15oLeNXmR2q5Y80N0d
PVLyaskDrX3aPj6yljzQt4c3WEfUksc3GyH9Qt30ghryQIcenvN0QS15oH/2
GDquvIY80NET7IYvrCUPdGJbx6U/asgDfWDhn4J2teRRjvVpm8lCQA15oE8s
S/X7VEMe6GKL8r3+NeSBFvw7j1pdSx5onUGPOyTVkAc6fLxJwMYa8qiwEdpc
W/lzUQ15oBumJV2ZWUMe6EeflT2qasgD7dC+Rv1ADXmge63cumxgDXmgfY7J
VxRWk0eljTDlk32vhGryQPcq/2KyroY80G/UNrjerCYPdOSMH81GVZMHuq17
x22O1eSBHjBN66d8NXmgCwOFtr2qyeM7fO4FyV+pIg/024E91NOryANtVDLU
/lUVeaAt+297Uv6dPNA9dlQtt6wiD3T7u8VqPlXkUWUj/CjznjW7ijzQi5/1
udu0ijzQoyalWctVkQe61YiRt5pVkQf6wKd7OhXfyQM9sa4m69J38qjGvL7f
8N3sO3mgxbW7ZhV5oG/eslo76Tt5oBvW/yw0/U4eaLvOXeYofCcPtHeXbGfx
9iWPGrx+zrw8POI7eaD/Hs97vu07eaBHu+ktXv6dPNDfjn491fk7eaDDnYZZ
DflOHmhf7185tyrJA+0nzDymWEketXh/HB93Wb2SPNB2qk37XaskD7TmjyS9
RZXkgc56e+FkZQV5oLsl/NncupI8xMtntJdpVZLHDxth7kcLzawK8hD739Lq
TxXkgT5scaTWq4I80E4LLPtdriAPtPKr5jqDK8gD/fBipmFJOXn8xPbfybaL
E8rJA91+47S0qRXkgZ42dKxNYAV5oCu61Nx/W0Ee6LM/nzg3ryAPdG2m1mDx
8Ugev2wE+e8+h4PLyQONR/fvbDl5oNVn+iZHlpEH2uLnOL1lZeSB/jz9z6lR
ZeSBbnZxtnfIV/JAF2YdOLGzjDzq8Pr7k/9A/yt5oE+6pkd3/kIe6N9a6zxU
vpAH2kT12UvPUvJAK7n6Od0tJQ+0i7uNjX8pefzG31/7/DK5lDzQy5Vu3F9X
Sh7o9iPqJxqUkgc6xGjnl6al5IHuO9uv6cRS8hD/vvRN9pJS8qi3Ecwntgvb
X0Ie6NCBFtVnSsgD/XVXweabJeSB7qz7Nsm5hDzQzUoH7j5ZQh7oTl+7Xskt
IY8/mI9zq9LKi8kD/T1z3ZkDJeSB3i8+oBLyQK/cUrHApIQ80D5bmtfdLiYP
dEb4tpFHi8kD/epVyc0WJeTxF9vvLY5Hvi0mD/Sj8Pem74rJA31JGQ+4hDzQ
H64/SGxdQh7omFMfvsiVkAf6cVD06J3F5NFgIzyzbuIvtuSBrrvZf0R+EXmg
vw35fOhFMXmgPbQ2yMTHI3mgM0673jAvJg/x+hnDOzsWk8c/bP/c0t+2sJg8
0AfbZ92wKSYP9FjjFtU9iskDXR3VU2ViMXmgT+oc7vKziDzE2/Ns3fpHEXnI
yYTVr1aMHs8e6C6dC4eGFJIH+sPXLSs3F5IH+uDG1yYzC8kD/TF6+4aaT+SB
HjzQyuXTJ/JA26fkv2/5iTyayIThJnjH/EQeaOdbpRoRH8kD3eSBSrekj+SB
zu6bpvL4I3mgZ+04MrTLR/JAH+i+K0rpI3nI4/HEPSuS+0Ae6MCKAr+xH8gD
XRk6afLFAvJAd7+ok/qjgDzQ713ma8Tkkwd6YPFpf/UC8mgqE1rtnOQ5uIA8
0Kt0vIoc88kDnXT0wIjN+eSBPne4fvzOfPJAyx8fh1UEeaBH7Y/Z7JNPHgoy
4c/Ya321CsgD/eBQsycGBeSBPtDwet7NfPJApy+7Yrs3nzzQN4aPKTiZTx7o
Ywn3ZqfnkQd6tOUr/bn55KEoE1oPnh4l5JMHWku7zuVPHnmgHdb/1viYRx7o
Ge/b6P/LIw90f6eHn5XzyQNtLG5w5JGHEu5fY/GLX3nkgT6ksujG5jzyEDvF
XmFBHnmgV7/8vuZ0Hnmgn6SoZf7KJQ90ilsTwyl55KEsE55Hd6ltm0ce6Dgz
s+pdeeSBDu7+aEGPPPJAlyc977QnjzzQsa7TPKvzyAOdPPHotMN55NFMJpR0
2H/eMo880BUer3r/yyUP9Pr6s29X5JEH2mrjN8+WeeSBLi854q2WRx7owk11
x9xyyQNd0LBi5Lpc8miO25ebs8wrlzzQ16b6v0/NJQ/0UPEDi1zyQG9yN7e4
kUMe6PHuObd/5JAHOmx5ccHQHPJoIROWjMnv3jmHPND3XXbu3ZJNHugN4htA
NnmgW755sD8ymzzQytOq5dSyyQMd7zzpTXA2ebSUCS7Fc7qmZ5MHulvzkVlp
2eSB1rS5WyheLnmg2+3O/yfevuSBfhEypOfMbPJAL7LReXswmzxUZIJS9eKo
FdnkgX5h7FzROZs8xP758fSPLPJA6491Gb8omzzQFpv+hGhlk4d4e+LnCdnk
gVavHB5qkE0erWRCQEDGfYMs8kAPiqi7PjeLPNDfzT+dfJNFHmjx45ngLPJA
n+rxq9PTLPJAj9xoHTMsmzxay4R3sZ6pGVnkgRZfTn+zyAP95TkWCHugtznl
7+zJHmgLbR0tVfZAH9GpzD2YRR5tZEJZR7XcNlnkgb7xQenQ4SzyQKe/fBMw
I4s8xMvnnjw6JYs80Dk7vk2dmUUeaNdjS0ZbZJFHW6xfq0+3r8kkD/T5y6Ne
BGWSB9pj/fBuiZnkgU5a929iqyzyQDd7tvLdzizyQDdVzI9+mEke6F+ntvs/
yCSPdjLh5k0Vx/OZ5IEefPyf+7pM8kAf3HRKTvx7yQN9bN/KwDWZ5IHueUsj
qhl7oDO2+yatyCSP9rL/3t8zyQMda9SgeSSTPNCTlVeGuGaSB3pVlX6dbyZ5
oLtVODqkZ5AH2rjVSBeLTPLoIBPmWxera7AHOvd7/8BpmeSBvqWMNUgGeaBP
drhi/DWDPNBXhyzt+CGDPNCKm4ftu5JBHqqy/z6fYg+0XX2U+0z2QH/s/n5m
S/ZAL1yUWjs1kzzQeWsehbbIJA/0LSzuxeyBVohtN/wse3SUCVuObDxYk0Ee
aAVxA4c90IZXNtUvziAP9JSFHxIrM8gDHdfvi6JLBnmg83uHy9lnkIeaTBii
pxi0L4M80N0ndrjWL4M80Fm3lra/nUEe6Iv3M+rPZJAHui6zKqaWPdDtCm/L
rmaQh7pMKG3h2W5OBnmgv7xq6qGVQR7obRO2nWnGHugmeZdH5KSTB3qAuEHF
HuhduxZuv8MenbC+dj8RpptBHui3b5efb5pBHmjTUZeej84gD/Ru+75tpmaQ
B7rWcOmJsRnkgTbau1XhYzp5oFNrsptkppNHZ7y/uHQOU2YPtEqf+alDM8gD
3VdtWJkOe6CNPn9r9jCdPNCmDjNUl7EH2i922iFN9ugiEzaazpnwJ5080PET
vR8I7CFePvhagjF7oEelDeh3NZ080E4O6UX/0skDff2M85WN6eTRFduLzslR
xenkgQ6wM3KckE4e6L/DO/Vtn04e6H4V3WLmsge61agWMzekkwd6QkRH9enp
5NFNJqztP0/7Vxp5oFsF7+o8Jp080E01FNWC0sgDHbZi/pu8NPJAXyoZ/KpZ
OnmI10+Y//JGGnmgZxtOens5jTy6y4Rvx4NHWaWRB3phzxn549LIA33Q9ei3
NWnkgZY+H0ojD/SVTrE1RmnkgW5qddt4fxp59JAJe3c+HzMsjTzQb8JizAtT
yQPd8dOf2QPSyAPda8DbbwfTyAP9r2+qa2oqeaBzfa4/HJ9GHj2xPgzACj6N
PNBXj49KeJBKHuiOi52tF6eRB/remb4ZH1PJA33LdLNR9zTyQF/Rueb8LZU8
emH9/HzB0y7sgT7jOci+LJU80OvnZU1LTiUPdO/S1EG/U8kDrdBQWV2QSh7o
oN4LH2enkgc6y3vTCONU8ugtExytpkdsTiUPtPHl8LCiVPJAL7WNl1NnD7Sm
vcbn8lTyQPtqjFuzOJU80GtenDidm0oefWTCpw+6ypdSyQM9pfsir8/sgR6X
KvummUoe6KF7658OTyUP9POF2AJhD7SbMESpTSp59MV819Qeik8hD/TF2uv2
pSnkgbZXcdvXN5U80H3fOT72TSEPdLzHQa32qeTRt/H5SB79sD3488wz3VTy
QJuqvRsn3p/kgZ6HzYNHKeSBTrU5Pv91Cnmg5yz52GQ9e6C3nZ1pkJBCHmjs
Xap+TiEPDZmQNtPT50YKeaCdB837cSmFPNAW2SU3XFLIA3073+HasxTyQJ9V
26hikUIeGo33J3n0lwkh7dsMuJ5CHmgz2+V651PIA73x6rQBninkge5UdmLb
6RTyQO/X3x54KIU80OZWM4YJKeShKRM+D3QrPcAeYh806DOSPdDmTZ83aZdC
HmhBO9dbhz3Q/tseTJ6YQh7oAxEB6z4lk8cArL+cTv2bkEIe6LCrq+ObsAf6
j0NL5cnsgd5/rvmvUeyB7nc4vMvQFPJA//V7PMM2mTzQo1b5zFRhj4HYHl2w
27gsmTzQX8M+71NkD/Q8VewRsQfaIHGIpQZ7oNcpO3s5JpMHemWoyhlN9hiE
9Xmu5vQm7IF+WT169AT2QCsf7DBlN3ugv36IndqOPdD7S3yXL2UP9KiDtzt2
Yg8ttHKzopJk8kBLn78mkwc6cYbM4HkyeWg1Ph7JA60RO3OAdTJ5oNNXbNdJ
Y4/BjbcneaDL7pQcc0omD3TP40+S3ZLJAy19npxMHmjv0P7DLZLJA61Rol1z
kj3Q7u9G9XZPJo8h2D52eyF7wx7oS6uV1k5lD/R29WtfR7IH+samkB8XkskD
bRuHHTT2QHe4lfR1DnsMlQmzOsXH/EgmD3QT19rK9eyB7txN41lCMnmgXbP3
7JjGHugAcyf1lGTyQJeZd/tilUwe2jJB6+QxD2v2QPf/1Cm6B3ugV5sNTtVm
D7SD6w3zxcnkgT43UFyi5IGe3cHTxYE9dHB/RqN7bGUPtMeGm9+t2QPtvdUy
YQ57oI+a1lVvYw/05tzrBTrsodP4eCQP9DkDRWNP9hgmE6L/FVbkswe6Z+v2
dw4lkwd6T+9FR2TJ5IGerOGxdgV7oBWaDLcsSyIP9MEfKx70TyaP4dg+34NX
WBJ5oJMVTi0JSyIPtN39Yz3Tk8gDLX0fmkQe6DYGZR0E9kDnDNuzeC97jJAJ
zf/O8t/OHmiH6jGubdkDLX78O5Y90BfkW66JSSIP9NKQd50msAe6661VA2OT
yGMk3k/LXK2fJpEHuo2PbMoO9kBfHlslrGMPNLYOCmuTyAP9OLupe1ASeYi3
1397R/H5Sx7o9aHXYu4kkccomdDnX1wvvSTyQMdhd/pkEnmgdQ32F31OIg+0
tV7MyZZJ5IE2uReSNZk90FN0rRUakshjtExoMeRrwwv2QHdsUNmRwR7oKSaz
7ruwB7qmQd/4Cnugr9juNX6VRB5oq7tOdUeTyGMMtncGfGsVkEQeaM3ZNnf2
J5EHOiav+Jc5e6CbP7i21IjnAz1l9/BdbknkgVYMMX6xmT3GygQ1o3OHNNgD
PeJkm7JfieSB3hq/aFVVInmgI328ziixh9hD5/mPYg90n0dd/LuwB9q0wLhP
SCJ5jMP+4/6P45azB/pL30o7l0TyQGOajk1gD/R4QWe6UyJ5oLPW/5ozhj3Q
7XZZDOrMHuOxfHMnL+7DHuiR4gZBInmgVYS7lqWJ5IF2+hMcZJFIHuhpN73t
ZInkgU6d9XP840TymIC/L61sG5FIHujKnLafRiWSB/pizg/dL4nkIV7+XrP1
7UTyQDsVVvVMSSQPdIh9SWZGInlMxO1PcJh5JJE80NL3eUnkgS6cmTLqAnug
S5MXzilKJA+0+PXhi0TyQKe217p7LpE80PZJzUZ7sIcu9qc/zergmUge6KgU
u6GP2ANtdnvLaiGRPNBH1D03aLEH+qHGIoO+ieSBfrBuXPP7ieShh+c/PNRg
aSJ5oIVfc+9osAe6VWR157nsgT4wd+6pRQnkgV5pt9nwZQJ5oBfrxVa/TyAP
fZnQI/fmm5wE8kAPFN9w2QP90Or74dwE8kC/zD73ZQJ7oAeFO0a4JpCHeH3x
+8cE8hBkwoKLRp/UE8gDvbJe/sCHBPJAa41sG7shgTzQP6OKnuxPIA90+mTx
FznkgZZ/W170OIE80F26zFHYlUAek2SC9uafbnLsgf5r22PYgQTyQBdH1Mg0
EsgDfa7qwmaXBPJAi5vXCxLIAz3Je1vB3QTymCwTAmem3jZPIA/0LPED4ATy
QLveTB2clEAe6ID7N7R/sId4/bE1am14PtCvrnlo+rDHFOyvjzFuUc0e6NP5
j48eTCAPdFJF/Rht9kBfKdg0/FM8eaC/He743jeePNB22HtKjyePqTIhoyHh
R0k8eaAnx2mY5MSTB7rF5l9qGfHkgfbV8l2zM5480GM6fXkeEk8e6NfLY9eN
ZQ90yT3s4MSTxzTsbw80uVMWTx7o3NoU1Sbsga7pPHeHQTx5oLseufPSNJ48
0NhaaLcjnjzQx52CTy2IJw8DbN/pqrgbswd6SpOc4JPx5IGu67jFKyqePNCb
77eN0mAPdHO7/I8f4skDHb5zj1xYPHlMlwk7W176Is8eaI91kQa92EPs1BlG
n+PJAz1zyMVZxuyBHq4Xt8qTPdAtfqwufsAeMxr/XvJAdxtQaazHHugtg023
ObAH+vjunIDp7IEOP7M8LpE90GM+jZzakT3QPj8Ua0LYYya2j8YNMH3AHuju
pSoOfnHkgX5S8eeOAnugL8xP+qbBHmjFvFUpndgDvTXpcn5DHHkYYn990YCU
v3HkgT4sP8DgUhx5oP2WL73zKo480BHG+5qLy0vyQN9zs7S6yR5ibz33uit7
GGH748Cwix3iyQP9uN3vqwfiyQM9tSAvpj17oOdM3NiyGXugsydhgzGOPNAi
17c48piF5bHHcsWZOPJAL38RWHYrjjzQ87YqzjaKIw90req4qblx5IHupBnw
bl4ceaDdvny2uhZHHuhtHteKT8aRx2z6/imOPNCphr3PGrEHeur9diPq48gD
3Xf404/i45M80PlWKk7i8pY80OP6n653Yg9jbB/07pI3iT3QqXPG+r5hD/R9
V4Pe0eyBHtr1ZvWCOPJAz3WUnxocRx5o8evcZ3HkMUcmtHeZENwQSx5o8dvw
MXHkgU7NcTl9Io480C9yUzbPiCOPOY3LQ/KY07i8JI+52L9vPlx+EHugxc2Z
gljyQO9W7dViA3ugTee1e3iBPdBb9Tt/CmUPdP6y/qHf2QM9stZn2hr05DWf
k/rMw/O5N7/MHH2r4mGEEfp2wc8dq9C/D2/2s0QvOloxegd6UeshL2+iKxw8
B9mjX97EH4i9uElADlq8uAL9+0DABm80/vpCp/kyYcWyVvYH0ZFGY+wnoTu9
0nDrg+6bU3d48/zG5XVE/AN0ws6mevpo8WI/tLPLwnpLNP56zWe0uHsTjOVx
oZPCotYL8PpWXqo2C5dX4uGPQeebtLlih54l/gG69vZtVXf0I1xsj/7cSqe6
O1pBfEJooyVd12qixcWRg3YdduGROlp8+AoLZcKfM3tzK3F/ncU/QJvVTu+k
hMv3iA8APa3KWTBEJ/fBI17Y+PzExfEQPfC53AMVtPjwk9Arek36Ls6jeHd1
6N3DlDJ2sYcJ5m1Oz2P67IEOuffrl4w90BvTDjkfYg/0iqbLNZawB9r1Z0Rb
OfZAaz9UCOvHHotkwrvPy3tmxJIH+s+TFY/+xJIHujbd5Ngy9kCHBOeHnWUP
9Mu1fds+iyUPdMCm32VH2WMxts+6JaV0ZA+000gv9yHssbhxfSR5oFdEO54R
2AN9IHLg+POx5IF+lXJP1TKWPJbg+k8fBY+MIw/02quH7ffFkge6YO6vrd3Z
A92pRVZrA/ZA7yvXXbGbPdDdm+QOXsUeSxr9JY+lMkFWgxUee6C3OdysbM8e
aOdrukkt2AP94HKn2JpY8kBXYvPFmD3Q0s/nYsljGe7v3fupNeyBDtFZE23C
84E+pfvaqSN7oJWvrisczB5oda+JGQ48H+izs+yME9ljOZbHiPau7dgDfVbb
9XhoLHmgxVfjyljyQKcl7xr1MpY80K0ejblbxB7oLwoj243m+VghE1qfGP90
J88HetD7W8Vz2AO9w8Vkg2EseaA19shfaxZLHuhhypOmu8WQB3rwRqxhYsgD
Ha4w6lDLWPJYie3RVsNWVceQB7rXpfhu52PIA31ew2JwRQx5oGfMTwlNiiEP
9AKl1ualMeSB7qo1LNEwhjxWYf/5aIvpZ2PIA/1t3c6LfjHkgb7glKcoXl/y
QHsM0FAQH7/kge76fd2YETHkgZ49M+NDSQx5rJYJdxXNl8fHkAc6JnirvAp7
oNsua7O6fwx5oBeUat7IiyEPdNcfB81uxpAHWtf30NfQGPJYIxOS959ZeSeG
PNB2wxeGL4whD3Rey7gW02LIA70mvsnxcTHkgS7XOJM8nj3QuoMaKk6yB/rx
7TtfFseQh6lMWFb9SXsIe6DrdA5m72UPdPnqpZvmswfa8Ytlr6/R5IFe87yr
5xD2QE8d6WOTFU0eZjJBbsKYbRHR5IF20ZM/8iuaPMwan6/kgZ4yLtljMnug
2/aaEtmaPdB163UM+rHHWmwv9QkJbMYe6DUXRn3pHUMe6FuJRw+MYA/08cKb
UzqzB/pjT88ac/ZAJ1vuHT6WPdZh+9I0UDMjmjzQJeYmRuPZA63Y0SQwJZo8
0Be3vW+dFk0eaM3b9s8/RJMHus5uiO419kB3dYlu2M8e67G9HZiWeJ090KtX
HbW2ZA90yvgn13qxB7plxe52BeyBLj3arywnmjzQ93Uqdj1gjw0ywUrHzEWO
5wOtX9RU/iZ7iJe7fLobHk0e6N9vYw/nRZMHOq75u8LKaPJA3xuldLMte2yE
31mb9hvYA13YdpfFoGjyQIs/L7WPJg+06V+X0EPR5IFWkmWEXo4mD/SGdqfc
b0eThzm2Vz6c/2TMHugvynvOTY4mD3Tw07n36tlD7Ifj9p9jD3R979FLxrIH
2i++q6ZtNHmg9ZbdGBYXTR6bsH5u1dlpfjR5oDdeeTdfOZo80FuXDVTYHU0e
6KfYHWjFHmhP72G6puyBHjHHY+BZ9tiM7RkzlaefosgDHXWxzaT0KPJAV556
f0SLPdBfLuSadmAP9I+rr/Q+R5EHusmfBU+mRpPHFrxf689pqhRNHmj9hpQ7
euyBvpZgrDSdPdBG4geMUeSxhX7fxR5oOXEFzB5b8X6XW/5Zjz3QKybMa9+e
PdB/Hp34eyuKPNAJpzus/hZFHugR9geCH7IHutb3+ajl7IHerW56ajd7bMP7
9dqXXv+iyAOt/NpSMSeKPNAb12oULWUP9Micjr/XsAd6wufkM8+jyAP9+UbW
lPoo8tiO/RXxB6a8vkJrj3ZXlef5QI+/MNrkZxR5oMXDB0yjyAO9eEU35+vs
ge5Qo34gLIo8dsiEUQOuKYv3L3mgj9jdEVyiyAPt3smj9dEo8hB71MV3p9kD
Lf7c6G0UeaDN9+YtPxdFHjtlgv/CrXFfo8gDfWBRyqkdUeSB/rPdZ70de6Dd
N8+cPo490J2sbMzdo8gDLf2eO4o80Gu976efjSKPXTLBwvdyfSF7oFecKTOM
ZQ/0fguvRQejyAM9/+2rZxOjyAMtfp37kT3QlpNLbhuxx27Zf8uZ5wOtkVhr
PZbnA316gbvtUvZAd+6VrHCKPdBp14q6P2QPtNnGFjcz2cMC23vNc+ZEsIfF
/+eBtjz0euxa9kDPy37+4CV7oJ1C1zS04PlASx+os4elTHh7eaTB/zzQTaQd
WPJAP5jysDiPPdD6D3vpd+X1FXrjwZoT9ewhtorF8dE8H+jDnXpPfMcee/B4
K2eZn2cPtJms0vwTe+yh3xOyB/qBVpbBRJ6PPY2PR/JAz9NZ2yKDPfbi9XfZ
cVwie6AHdX/6z4I90K1Cp4ddZA+0eDivL3ugE4OiYq+xB/rGw/GFG9jDSiYU
xe211WMP9PebV2rN2MOqcX4lD7R0fAF7oBeX2KzfyvOBXiUeoMQe+7A/Iv68
PZI80GUPLmYa8nygZ318evIae6A3uZ2P0uP5QItfl7VjD3Tnrj7ZPXk+9jW+
3iWP/Xi9luXMnMoe+xsfn+SBHnVglLCJPdBH0/obl0eSB7qneAALe+xvfL6S
xwHZf8crRpIHOsBQb686e6AndLH7vZI90K7rdm/eyB7o0eIPxCLJA9300orw
j5HkcRCX99j6IieSPNDudtodprEH+lvbf8/vR5IH+nTI0FM92AMdsLHf5L7s
gZ4k/uCKPQ7JhFyX0ycc2AOdE3zSWp49DjUuf8kDPcx0pJb4eCQP9N+8CZtn
sQf6wDzf1YrsgZ7kk/V6PntYY33dRv+fLnugddLjlrVgD2v6fS97oKPHGryc
zusrtHT8SCR5oJNSj05KiSSPwzJB2p1iD/TBrJaKWyPJA71gX1KZTyR5oDfP
iR73IpI80OLXgQJ7oGNGaNvlsccR+LyafK6cPdAa7r9OhESSBzr88z7FO+yB
/jfZqZNuJHmgT2bHeqZGkAf6So5/rmYkeRzF9q3/MAU59kCf8ZIbaRhJHuiu
R1udbBtJHug8a0cnNfY4Sr/XjSQPdNgXJx0V9kCvbtHm2spI8jgm++9460jy
QFc7LrDsF0ke6E1dVOObsscx+v0qzwc6uWjs2+bsgT4o/oCJPY7LhF1uvZR8
IsgD3dVcr3g7e6Dv9tp36CB7oMuTu5b3ZQ90ZtCi5mrsgV447tvAcexhg+uv
tAmoiSAPtPhzwpHsge7TdYb69QjyQE8NNUt7E0Ee6C3eIzqoRJIHWm2Obsr7
CPKQyQTfw8HbsyLIAy0dvxtBHujfKTkupyPIA21okBByK4I80FsGvFFPjiAP
9PFFa6K+RJAHWk/4+TkugjxsZcJzi9QNNyLIA/1kepfcjAjyQC/TetetOII8
0GeSEtO+RpCHeP1jRRblEeSBvmjc78rmCPI4gf2l2UZPHdgDfVJrY4XYkgd6
WZqmd2gEeaDF0zdsiCAPtKffbv9tEeSBNuyXHDsggjzssL2nU/WyP3ugFw16
9Oh3OHmg1bb2vVXGHujy0i+O4eyBvniyUvs4zwe6tKpopzt7nMTraeH2O5fY
A/3E8/r76+yBtgmKcZ3GHmgr8yUOPuyBFt8Or7AHOj5+zJ2D7IEWf94zjD3s
8Xj879/QZg/0gHXF27ayB9rm96VxK9kDnRI2IegCe6Cl81+wB7pPg6mRE3uc
kgnWy6YdMWcP9IZ3Dc7O7IG+vbDeciJ7oKcGGD02Yg90uyZ2c++zB3pjevFm
LfY4jcdvk63QiT3QCV38nsWwB/pp017lX8LJA/3k6hvVs+yB7jtU7kxKOHmg
h3ZrFi3PHg7YvrJ2+v01nDzQh5++f9ubPdDi7ktdOHmglVyKCqexB9ol6sK9
LeyBzlcoGGnNHv/n9iSPM7j/ceUXW7MH+otH2fHgcPJAz3040acde6Clr4/D
yQNt2XKlvRBOHmgL7+C5duHk4YjtraFnVu8LJw90QP7f76vCyQNtfu7bIf1w
8kC/K4qokYWTB1pHO0hvfDh5oBfdErIGsoeTTNhX8WhYb/ZAryguGFrPHuj6
+DDL3jwf6FkPWhhohJMHeuiitDVdeD7QoddH7VsdTh5nZYIs9bi6NXug5X2v
TVwfTh5ooUBtcDp7oF1lVz2PhJMH+uv4hQvOh5MHWvlaondOOHmcpd/Ps8c5
LJ/N60O0w8kDLV+7Ie0Qe6Cjn/U0swknD3SrT9vburMH+t3T3yu2sQf69nuz
aa14Ps7j9dm1wtGBPdADl3mrX2EP9IM3m7Y+Yw/0Z+tu8efYAy2dX4Y90J1e
nz2aHE4eF2SC7QvbXsrh5IE2VzzxdDt7oNO/uLnJ83yI1z+U9Gope6Bn7TLJ
tuL5QGtvcsiYxx4XZYKBuEHEHmjndEvdZPZAT5D76LGKPdCV9ytvZ7MHup/4
g072QHstP990L3ugjaKUda+Hk4ezTJB+/swe6Paq+hG57IF+6mQX4MseaGHL
4T/32QP9PutV8XD2QMtqj7Su5vm41Ph+IHmgfyQ/1nJhD/TLW8us97AH+vtM
zfaz2APtPc5ZRY490Csspv+LZY/L2H6Pdxvvxh5o6fwR7IH+PGXuqAPsgR7v
YbD3PnugOz/bb7KRPdDtbz+45M4eV7D+m7Or2z72QM8TD0hhD/SsLnf3LGQP
dOXP09nn2QN9o0AnuRd7oHtWNzmWEEYe6A5tBlzfzR5XsT9bty58J3ugnU1z
W91hD3QHrz1j5rAHerHVYM+Z7IHuMRzPmD2uNr5eJY9rjctT8kC7Gsb3MGcP
dKv8xZ8nswd6nq1+6HX2QEfvWRCzhT3QixPyO29jj+sy4ZRFWvIu9kBP8pJv
URtGHmjtkZmb7rEHusuC5xHZYeSBbrYoPbYijDyuN86j5HED96e7psdw9kB7
FdelGrAHepDJnbIh7HGjcf0keaAPhFoXZoSRB1rji6JLEXugJwY3fM0NI4+b
MiFQ6/g/9zDyQGuNuF/7Now80EuefujzM4w80D3blsx6F0YeYhu+LvweRh7i
7X1/s/FSGHnckgljtg/THxNGHugluzueLggjD/TPJjO2fQwjD3SV6Y+X38LI
Ax14fOTa5DDyQP91vaqZGUYeLrj+/vAFTmHkgZ6oc7TSlT3Qv7a8NNANIw90
g7d51D72EK+fHe9wmD3QN991fuAZRh63sT05/bFMM4w80A03jv/ZGkYe6MA1
Y7YuDyMPdPG4PgX3w8gD3XxewG1b9kC739EfWc0e6KRpUyLusoerTIj1D3o6
lz3Q4s/lz7MH+vGc3Xaz2QN9dGBT5dfsgda99iX6Tyh5oJeqzfozjz3u4Pms
3qcRHUoe6I/LvplqswfaR3ujpxZ7oI2Tz61oCCUPtJ1adsLPUPJAb8HbXW0o
edzF9uuaML0m7HGXjidiD/SvkHVP1rAHel2M3e3N7IHWyq06d5E90N6/X8w8
zB73sDysz64PZg/07IDsogj2QP8NOFL9kT3QvoPmng4OJQ/0jNGL4y3YA71O
r1fSVfZAKzRt1tOQPe7T8U/sgTYutxrQgj3u0/FI7IFu/rulrhl7oGMHT37R
kecDXXLXwUuOPR7IBI+BZ7OX8nygpze5syaCPdBjTqu3nMIe6MHtHjVM4vlA
Zzh+7LaH5wO9utm4in/s8RDLe2f0rofsgfbJi7XezR7ozfWLF11jD3Tr9Y9O
PWYP9Lp9ZRtfsAda/LnjUPZ4hNdfyty7Z9kDjWmp+R1KHmjdNE9TVfZAX80u
HhbDHuhbLbCGCyUP9N7ODamt2EO8XPPWK0X2eIzlWbWns/h6lDzQO/XfH2vC
HugnbZ3CYkPJA43pWhgSSh5o6eNUng/0oeQe2vdCyeOJTGixbq+aP88HWvGh
3lm/UPJAHzK7OagglDzQvXvYX37I84GuezfCSJ490BljdLzn8frKjY4/CyUP
dP+//qo92AP9LCVvz2j2QA/XNbVXZg/0zhZaHReyBzqz44iQnFDyeIrlrbUp
fAx7oGOM9R+d5vlAL/hyfpcDe6AzQy/b9+H1FTp4XF/Dg+yBXq+u4uEdSh5o
hbH+p8X5lzzcsf9p6VzuwR7oIOeyrGbsgb6S37BiJM+HePnLlHuqPB/ocZ63
endjD3Tb4g8KD9jDA+/XJsOcD4eQB7qiWLVwI3ugFcUv8NkDfXLoox1X2cOD
jufj9RX6goVZm288H8+wfjj0NfQAe6Cv9d+q3zmUPNB5V249DwslD/SXhA6J
2SHkgd54aPWKJyHkge7d5G7sdfZ4LhP8dJs1qQshD/TcJjq3JvF8oK37+mxc
GUoe6O6KJ4935vlALzP4ouvMHuiTmbUt97IHWk88QSN7vMDyqMuO2sMeaLX8
z30CQskDnbkx4fdFng+0VZsk63E8H+h7BQGtb7AHWjyccQp7vMT8tr55y4rn
Ax2/4n3VEvZAPxmy52wme6DzUjbPyGWPl3R8JHugL5we9tyRPV7JhJrHa51T
2AO9z3SLZ1UIeaD1/+nu+xZCHq/ofCzsgc6qHhW7PpQ80MExrtM82eO1THBq
uLwlmT3Qhwsz7uWEkMfrxuUheaDFwwnnswfacZnp71Xsgb5dv3uDbwh5oF/8
mm16P4Q83sj+O78Ze7xpXB9JHuh4/d/9Z7MHusLi0Oux7IHW0+s9YQd7iNfv
/lc7M4Q8PLH/GXXp81eeD7R0/jT2QIuHC8xhD/S+qtIXQ9gDvaJnRtc3IeSB
bhJaVSwuD8njLV7f4gZzCHmg67F32sAe6Nuj9BtS2APtdrlg0/BQ8kCLp/vb
yB5oo/ExwVtDyMNLJoyo23C9ayh5oMWPp5V5PtDZyWPTKkLIw4uOdwwhD3Rf
m9xpV0LIA7179rG4BPZAL2rbdGU9e3jj8ePt7mIIeaCdPrxwCQ8hD3S85bML
v0PIA31R/erR1ezhTcfDsgd64Oun9ZHs4SMTCkI1Im+yB/rF8C51fiHkgS40
evS+MoQ80NO+D9pyPYQ80KMMvj7azB7o+pI050T28G30kzzQ2a/nNytkD7S/
SabrNfbwpeNp2QO9UdyB4/UVWtb2rLYre/jJhG0xHfM/83z4NS5PycOPjrdl
D7S+RcbDbjwffnQ8LHugbQJqfhSzB9pI/0NZBnv4ywSlmpCbLXk+0POMX7ud
ZQ906smr1j14PtD1seXRoSHkgZZtnHwhLIQ80O0sZqbv5fVVgExQ19qs04rX
V+gK9xmz5vJ8oOPPOa9W4vlAR+homl/g+UCbYff0f/OBDv64s2gxr68CG5ef
5IEOUe+/QJHfP9ADks9HprIH2nC/u6yc11foB1V7ZansgY6aUpAXwx5BeD2s
Tbbcyx5BdPwzzwda5cXvviq8vkKneY0JNOX5QFta92zdnj3Qk6a7LUsJJg/0
oozR4Z/YIxj337yDwSuej+DGxyd5oLefHt51Hc8HWjvHeHlf9kCnDU4qP8se
6H7X3YrG8XyEyATlCrfdrjwf6KQ1C4rnBZMH2vbA72Z/gskD/afeoaUyzwf6
1OdLi6awRwgdzxpMHqF0/GUweaDXDjz/TIHnA12W+7rzw2DyQEvnNw4mD/Qq
w5XDHYPJAy1/Iz+8Ppg8wmSCjmHS6pJg8kCHWZllnA4mD/SOLM8Br4LJA93T
b++m0GDyQB8pCNy/iz3Qf+br7xjE8xFGxy+zRziWVz/TAmP2QMeMvLZCfH6S
B7rDoLF+vdgDbfky7UBgMHmgN4kHhASTB3q2zo0tV4LJI0Im7FneR/1GMHmg
5Y+I34CRB/p9Rt7EdPZAewxOXrohmDzQ88UflAWTh3j59fmrtNgjko4PZA/0
x1LnlyrB5BHZ6C95oGeE/+s+jz3QE4c+mTaVPdD9F+Mdlj2iZMKHAfv3OLIH
2mPmW43d7IFeneyeWRNEHmjx9Ik32AMdPe6F3Y9g8oii43N5PtBlpzp/+BZM
HtEyocv2oGK7YPJArz04pMSfPdDNxRPiBpMHevaMLSrj2QPdVOg4Zjt7oP92
EH+BTB4xMqFKY+HOfeyBLnYrXGvFHuhHDkdcdrEHupf1hQeT2APtk1Obosoe
MXR8N3vEyoS7MTrlSuyBTi7GDmkQeaDtRst1bcse6PPKfU6PZA/0t7XY4mYP
tMKSwsw27BEnEwJT6ioHswe6Yc17759B5IF+s8DCO5g90IOn2gWdCyIP9F2F
v7Y92COOjmcNIg90lVXFo2HsES8TuoonvAoiD/QxRZ3174PIA71+179zpUHk
gS5+ED+2FXugkxPTvqqxBzriQ9yzoiDySJAJS8UvLNkD7dvyouqSIPJAt8gY
e90xiDzQzy5NGCE+P8kDfejt/k/3gsjj/1wueSTi/vf1OVkdRB7o5nNKajV5
PtDVRTvdfwSRB3pvuEOl2JIH2qc6zMIziDzQ9x6N+Hk2iDyS8Hy2jTz6Nog8
0DOCSqqK2AM9rFwpeRmvr9DGa8a757AH+v7dbnH9g8gjqfH1IXmg86YOiXcP
Io9kOh6aPdA1D898sWQP9MfCw3Z32AMtHj43O4g80OK43g4iD7R4OqxH7JEi
E56P331vRBB5oO8uuhKQyR5oNbXcNvvYA+0Y1/eIDnugPWdOW/stkDzQn7Yk
Dm7OHqkyIf/ci3d/Askjlc6/GEgeaLuQjV/fswda027O+HPsgTZstU1uNHug
rWblOa9kjzQ6Hpw90hpfr5IHeuuq9KVDeD7QVu3bNUxjD3S3yjpTGXugxa/v
agPJA91u4ZlVrdgjHfufStal4vOVPNDjbtSld2OPdDoenj3QwY7/5CexBzpe
t9+hikDyQN9q9nHiDfbIwPpQPME6zwf6ybVeX/TYA+3W/E55U/ZAhzxIuPsx
kDzQh/rXF2/i+UAP0Drh1pQ9MvH6O4EXHM8HeuqpJu1n8/oKPUU8vJU90HuD
9oQ7sAd6Wfp5x93sgdbcvGm7LXtkYf/jz8OuA9gDbWac1N8ukDzQVuuejv4X
SB7ogYl+3fYGkgdaPF1aSSB5oNsbrm42jj3Q4umCXQLJIxv+4XL2/Xk+sul4
7EDyQJe27F38N5A80JHttnwfyB7oe+pv6k14PtAbhijeE68vebzD6zdiw/Qn
geSBbnnkxJgt7IHOuubuVxhIHugBaanT37MH2mZUwoO+7IFW2mDbJy+QPHLQ
t+f51PB8oNXFL/R4PnIab1/yQItfj/dnD/S0dvPfvgokD3TBqBKjHYHkkYv1
Rd2AvkPZA53V2qCsA88HekPOpi1TeT7QEblvZId4PtCR5t1NZvN8oMdWu40T
+P0DfT+vZK34+vx0/3pYrzwsn8smWSpoffFEM2ild93ni30jrNfz3eha8yea
1Xh8vxbgL9DvYowaNNELxRvIo+Pf0c93m5/7hra4s9L2IlpFXstOLR/bdyZH
K0ajpe/J0X1PdI+4hw7HzZujP5u6ZoxE9xZvAL0tSn/ESbS1+IDQCWNbzbNF
Zyf8XPAJ3eOUvHUftHRenAKZYPDm5ID+aPHmR4l95c6KLuhy5Cr0wN5LTLTR
huIDQo/c0L72OPoBnv5zdI+HJTOGosWHm40OeDfvxt2ADoJ48/Lv6fhrtJha
6JgxOblX0OriA3pPx7ejLcQnKHbRbhtXdCIe7n30/qZxh5Rx++LNJ6C16/c8
nICWvkdAn+p+ZsrfAPL4IBO+PhGGKAWSB/rouvGWBwLIA93T9us8rwDyQHd6
XjhIjT3QD1/4q9UEkAda+17olE7s8VEmtFqw/Esv9kCLh3+psAf6aFbK3ccB
5IFW1ryzejl7oH/0ez5OmT3QtmtM/P8EkMcnmaC1PdfscAB5oP/M3RQWF0Ae
6Ff91X6dCiAPdIBqj5G+AeSBdp/1677495IH+q6ynpIWexTKhPSvasdesAe6
Q7nzfjf2QJ/dMPhaAnugP3z/ttKGPdBHpy98tD2APNCnO+3tdCGAPNAr87t5
pLPHZzxf5Zht9QHkgRZPx9M7kDzQX//krA9kD3Rr46mBngHkgRb/+YaH7IFO
NHc7HxVAHkXYnnv9J8gkgDzQpx1azwgJIA/0QfGE1eyBLjqn32lfAHmge7Zb
0Mc+gDzQ4s8BF7NHsUxY56HypBV7FNP5HdijmM5PwB5o+RnbPhayB3oTxt+J
PdA/Hbt0MGOPEmxfy1LUJ7MH2lw8YWMgeaBdfbx/5bAHOrFd3dD77IHu6XM7
YD17oCeKX7ixB3pBgvpBbfYolQmqfY2KlrAHuvPCrjdO8nygv5uZnrzBHqWN
j1/yQF9usnHgUvZAD1sTbTKYPb7g8RiJj4g80HdWVW4yZg/094y6t7HsgX4/
43bwA/ZAd3ngmTaJPdA6Lk87ebDHV5mwJGZ42Av2QA/qNmlQOHt8pfM9swc6
/eK67o7sgR49vvjhWPZAn489MiPQnzzKsD966NDkveyB/nBtwu/VPB/oPfGF
17exB/rX3+vqmuyBFt9edNgDLX4c1oc90Kuv9Qkq9SePb9gfO/W4pgN7oGNC
J7tvYg/0wcBkx67sgW66r2W/AeyBnqP88tYyf/L4Ruev9iePctz+0wdf7dkD
Lf5zN5bsgXaf1ya5hD3QGUX/TKazB9p7VKnnVPZAF8sFd9Nljwq8fg2Vjg5i
D/SYHTdUi/zJA13sIJ4AiDzQO8xmGPdnD3TVAOdKGXugh1k/6z2W56MS3v+K
dVazR2XjvEoe6EcPnYJ6sgdao1f/D5PZA30Zu0s72QOdM9Iz8zh7oL+OfvQ3
g+fje+P6TvJAB2pmPK7yJw+0wtl3YdH+5IG+069fymj2QJ8vWa8ayx7oE/8s
myryfFTJhM0Fuat12QP97Xq9W6Q/eaAPjtgcYMge6Ne9scHPHugu749vXcoe
6HNTte8uYY9qvJ+8rKx9wx5os5/dQ9fy+znaI2v13jnsUd24fCWPajq/CntU
N65fJI8amdDmelScInugpyw5o/HUnzzQY0YlHUrwJw+0uPv93p880EmrrCfW
+JMHelmt97tT/uSBHu4+e+1Bno9amRC0f9dHN3/yQGcaLVAYyx7oZ80a3p5n
D/Td56fvKLMHWsGi5pc/e6CNb04P/998/JAJue2936uwx4/G5SF5oNdH5Bg+
8ycP9Iw556aE+ZPHDzrfB3ugvR2udzFnj5+Nj1/yQBuLXyjyfKCv3j6xw9Sf
PNC9DJo5jWYP9N7hYw1X+ZMH+sqWZPnXvL76hdfPBgP9LuyBbsj03jSC5wN9
7Oupzh/YAy2u7g+zB/qKak+Xs+yB3vP51cQ2PB+/GpeH5FHX6C15oN+3Thvo
xOsr9PlLMTnteH2FXjrPZlMn9kB3fHL9dCB7oO/Ka+YEscdv7M/5+Kx94U8e
aHHzLZ/n4zedb4U90B3FA5LZA13+7VLhUX/yQHcNsN3zyZ886mVCXYDXwvvs
gfbUvq1e7kceaJ/j28IusAd6yOrLH/T9yQOtOTeszwn2QGfeUTRfzh5/ZMLg
Vn8eiZdLHujc6dtn+/B8oMXDLfezB9pBa6hjDHugq599dv7KHujwBU4jvXg+
0HmTF/eZy/PxVyaIh29YsQe6v0nO7EqeD/Fy6R9YIQ/04zv7nN/4kwf61uVT
Z/azB7r30iCF7ezRgHnX1LmZwR7oLTYdkp+xB3rZsd5uy9kDPS6tIiTDjzzQ
MzeuKVzPHmjjgc+ck9jjH3zM/IpM2AN9xjo6wobnA91NPIDRjzzQa/SWDlvB
HuiTg/50zvcjD7ReSfbT337kIWcrHP486cApP/JAu026kuPvRx7oq+kTcluz
B7rPwsfZTdkDLTf2R5m3H3mg83st03rnRx7oqaPPDh3NHk1sBfHjsZ3sgTYR
d1DYA201pHfPGj/yQA/wGfrnvR95oF1KNSKGswfaup+Grgp7yNsKt17vXGrL
HuisgYtahfiRB/rTx0e5U9kD/ezi+pNreT7QdRl2tQbsgS5xeW82jT2a2goR
qk93jWYP9NZXL9pX83ygR5yeu1WR5wP9vCHRNMCPPNBX2zSz7M/zgX5i8Exp
AM+Hgq0wfNybEbN4PtDdpH/BhDzQmu0+rFZgD7Si+A9GsQfaUaHL1i/sgW5p
/dyhFc8HWu6pY7dSP/JQxPJpZ7e1F3ugbympnNdjD/SQZUc909kDndfs9Kmx
PB9otS1eUbrsgZbO1+RHHkq2Qq3/ifdefuSBls6/xB5o8fSgTdhDvL54viKe
D3SFZbF9sR95oMXTMbZlD2Us7yDF7Jd+5IH+uGiSiiXPB7owyO1zAs8Hmtdn
kgdazunR3DyeD3R5n1nzhrJHM9xfQqciBfZAmwxd2PCGPdDYmm09lD3Qeit2
5w5kD7TNiF/14eyBLm1ttrEFezRrfP1LHs1tBXUbu02it+SBFg9/s/MjD3Tp
tegxOeyBfu5kvLKO5wOt//hH6T4/8kAHj3fsOYjno4WtoPJyfZ0Pe6CDP+X4
KvH6Cj3nS2yKMXugbebmRyazB7rP+7ZP0tgD7WhxfeczP/JoiXkVT6DDHuht
j238evB8oC/+UFp9hT3Q+uc0Z2ayB9p+9YsTp9kDLZ1fitdXKrbCNBvViba8
vkLX2vjMcGUP9P0hHt+v+pEH+torvc/i/Uke6IQniemL2EP8+3dbn4bx+gqd
fSWznR3PRytbYffo7k1y2QPt8mRy0xfsgXbqJr7gyQNtf9W6x132QFvYuLbW
Yg/0+H39R87k+WiNv//YbY8le6ArdmALkOcDbbr9524XP/JA158/o7ycPdBK
vqY5d9gDLZ0vhz3a4PlfWtL5DHugN/i517xjD7T+4uUvAtkDPUf+ukUle6Dj
4/Afe6DFn5O9Yo+2tv97/5E80Px+JXmgDQ90WnaTPdDtHGyMItkDHTn4YPss
9kA3OXVOw4I90O03n1g4jz3a4fVV8cnckT3Q6od36u1hD3Q/M8N+yb7kga4d
3OyzNXug3Z53fn+cPdAV3Uf1D2OP9o3LQ/JAux1cZ5HOHui+AR1erWIPdDvx
HzhjD/Rc+6+dFrMHuqDrFLmd7NHBVhB/vlrDHuiUvzeO/2EPtHKl2oy57IFe
vrrf68/s0aHx9iQP9NXrO6b+ZA9VWyFktoGzKXugD4/JezmF5wO9W/xCgj3+
z/UlD7SFeAJw9kD37Rihdpw90LVt+nTezR4d4fFGPXkve6DjJxgnn2MP9Pje
lkkaPB8dG70kD/SP6/alk9kDXbAtf+xA9lDD6ytZ92sXfj9H+/9z6tCfPdDZ
q1oe2MEe6PuyNSb+7KHW+PqVPNQaH7/koW4rDOyHLRz2QO8b0KLGnj3Q4ukU
BrAHWjrPnC95oI2exUcYsge6ifiBLXt0shVWWFUvtGMP9IOM+jN72QMt/vPS
99gD7Rfz7sE+9kBL529iD/TbQfZlNuyBls4/xh6d8fhb9htwmD3QqUMmhOmz
B/r52Bt1/3s/R789hA0o9kAvxtvnN1/yQJvN+n3wfx5dMM8rhzue4/lANzG/
OPSvL3mg39u6Z8f4kgc62uO1Q5oveaBtD67Pf+JLHmjZwJj7333Jo6ut0OG4
SW2VL3mg/bvtLRjGHuj9E0I2BfuSB1o63yHPB7p+SfCOKeyBjv60qe6YL3l0
a/STPNBYWg7evuSB1rZVjvfwJY9uje9fkgdaY+WIug2+5IGeHnusx2Zf8kB3
jq0xCvMlj+62gng6hbG+5IGWzufmSx7o6HMJQVG8vureeHuSB/pr+Fzj1+yB
vltyzCnYhzx62AoPJ8yZuNGXPMRWupbozR7oGIe3zqvYA/1XNfLYYvZATwh/
MukKe4j9KGyPA3v0bLx9yQO9Mteg6T5f8kD/tNwTacYe6MSZFV1X83ygN/1r
+tTElzx6Nt6/5NHLVpht/E1lAXugxX+trRl7oCc3H7Htnw95oMWPa/R9yQMt
nU+OPdCbxH/giD3QRzP+/DJij962QlFR12Rd9kAvWZqj6sQe6B3Hd1zTYw+0
JTZv4tgD3axpor8de6AXPFuuEMEefeDTx1gz24c80Ousjp2XZw90Wfv05U3Z
A72npMavK3ugL8fktDNmD/QdzfXzp7BHX1uhf5PNm8XblzzQ1TG1nld9yAMt
nt6wzIc80OLp6SexB/qo2brobuyBvtl6ne4bH/LoZys0vdB1WoYPeaD7F9rc
ivchD/ShNpe7WbEHuqNFW8vXPuSBblZU8v0ge6Bb2DYbK/MhD3S1QojxCx/y
0LAVTkSVfq3zIQ+NxuUheaBj7p0YLcce6M3qqbN++pCHRuPylDzQO5sH6d9n
j/54vW0w82nL84HuX7DVYq0PeaAdMv2evPIhD/Rdjzc/H/uQB3rLMd3+833I
A128beveez7koWkrNFRFn/rAHuhcV9NhX9gDfW61fpgSzwdaYeHY4wt9yAO9
EC/30z7kgRY/3pnNHgNshRn3tv2xZw90xKMt36zZA90x3O3pNvYQr7/DyymX
PdATN3142YI90NL55dgDLZ1vjD0G4vWwXs01iz3Qw8Qf7PqQB/rQ9Yay6T7k
gd7b6ULDKvZAi6fTau5DHuiaux8uenuTxyDs3y7NPbKO5wPdUfwHWdkDPebU
01EX2QM9Z79l38HsgS4x2nFkKHugpeXMHlp4ff170nc6e6AzzlhNj2AP9JBy
/eHdeT7QXY9/Gr6dPdDS+Q3ZAy2db489BtsKj0+mzvRkD7TxK8F3CnugrToc
Sq3xJg+0wpj5njPYAx0c1nPaTW/yQOt97TJEmT3QecIxqypv8hhiK5zXnRx/
lj3Qmbe1/f96kwf6W+r3K8fYA/1mTuRaJfZAi6ejWMQe6GeXHzTbyfMx1Fb4
UKH+SoPnA/1afsqit+yBXjrHPcCHPdDS+fPYA/3k8P3qD97kgf6neFyuM3to
2wot17ac1Jo90NXdzlXMZw9012znS+fYA71z+fJ9q9gDLf78Zw17oJ8l775t
xx46tsLgtroDL7AHWlydn2YP9Oorszo68HygpfMdsgf6Tcf62HL2QLe1qh00
nD3Q//qYx/Xj+RiG2w8YGnqEPdAXdv8cp8fzMaxxXiQPtGKXrV8msgfab9Lr
Ra+9yUO8/EGqTyv2GI7X88XWGf+8yQNt03nB8whv8kAPd7Py6s4e6N76Xb23
swfaus+c8x7sId5es4eK2uwxAvM6f/WlveyBbmfya4SfN3mglw15HjmVPdBB
uokuo9lDvHzaEfMib/JAv9nqrt2ePUZif2KuXcft3uSBls4P6U0eaPGfw+rL
84Geo//otCp7oA2tl757zB7i39+dcFKcF8kDrem/49A3no9R2H/Maq4d7E0e
aLzaDK/wfKCDi7pN7MAe6OWXu7i6eJMH2vfg0fJY9kCLP2dM4vXVaOw/je8x
Yi57oP2USwJusAd60QbDrzu8yQMt/nPc47zJA73hTrPHOeyBvu+3aLKVN3mM
wfZz5/F7xduXPNDi5ugW9kDve/ty6kZv8kDPbJ2VXuhNHmir7GcT8tgDPeVj
D6Oe7DEW19cKcK1kD/Qc8YBv9kCXpgT2c2YPtFrQxWNN2QNd//L1Agv2QJ/M
ODU6kj3Qbh5TRmmwxzhbwXTM1uUX2QPtaYg9DvZAS/8+rDd5oMV/fkSfPcY1
Lm/JAz0i1GBpIHuMtxVUlCe/PMoe6CFxkyc8ZA/0dd2kFirsgc5/8nXubPZA
K7XVu2jOHmg/+eQLw9ljQuPjlzzQu/MuVi1jD/RhufnXx7IH2llFziTXizzQ
0vkY2QMdNdmyWTdv8phoK4inyx3EHmjpfJLsgXYeWNSrxIs80NL5G73JA719
br37TS/yQO/7fjj3MHugxZ/v3fYiD13s/+W/b3mBPdArmtge+O1FHugXnd8f
38oeaOn8cOyB7t6tbLYKe6DxarX/6kUeerj//iNnDmYPdPu6ofeHsgdaXfwC
hT30GudN8kD3EDf4vchD/PtAs1bq7KGP/XPxhP5e5IF+uvhcchP2QEvnu/Mi
D7T07+HyfKC9njUtdvAiD/3G+ZI8BOz/vu7S/qcXeaCfRrTPiPAiD/QK8R9M
5vlAh9SlvTBkD7Tpe++fO3k+0NeXeWaoswdaPD29A8/HJCzvLQd9NdhjUuPt
Sx5oJ/uLG6q9yAMd6vO9PMqLPNBp64e9qPMiD7Rwp7nqC/aYjP3jfYnHPnuR
B1o6f6EXeaCP1I/fmeBFHmjDxJr2a9kDHfWiVuUDe4h9SLg9gj2m2Ar2r8/o
z+P5QEvnL/UiD/S+NXIfpvB8oH8cit+dzfOBNto3+Zk+zwc6NDPTJ82LPKbC
p0WN/USeD7R0flWeD3TtscKbU9gDHTr0VI9fXuSBls5vyh7o+LODTi1mD/TZ
4R/lk3g+ptn+d75T9kBvf+jeLpjnA71iT/cnA3k+0B2OHjF0Zg+0tYen2RGe
D7T48mrO6ysDvD5dM0ZWsAfaTfHHlRk8H+jfidd6HuH5QEcOur/xAHugKwOd
y7LYw6BxfSF5TIcv3m7reD7Q4u5eS56P6Y3rO8kD3crx/OJi9pjeuLwlD7T4
a+FePB8zcH8vcjY6swd6Y6Z/R3v2QLv1yV23kD3Q4uppAM8H+vB8bKHy+gr9
4v70BbrsMaPRU/KYaSvc2peg1pa3r2Y2bs9IHugvkyYNXMYe6A3SDgZ5oE27
nHA6yR7oecEfFNuxhyHejzZeUnjE6yvDxucveaAdP6+sPcoeaKUjgVeGsAda
tgELgN8/0FGeKmON2MMIyy/GpkaV5wM9Xt5rqR/PB1o63y6vr9DmkwZUfGIP
tMrEnz2GsodR4/aS5DELzyc/Mrkbe6B/Txkxx4M90DY/Tbznsgf6+bM9j9vx
+zla/Hg8lj1mNW6vSR5ocXE9Zo/ZjftvkgdaOr80e6AN01rqxf+/pu48rubs
j+O4vYaYsWeJhGzNECJD+crWEMaSRKKJFFnSWMqW5ZvJFq2W7GUfpXtvt9Bk
X2YIYdDINhhLhsY29t/7HOf9u+O/18Oduvc+v5/zvdfce770QM+QX2hXHujm
TiVRmfQQty8p+eIaPfrj8YkNaemB9osrO92FHmjxv3v86IF+36n8G7GeSI/+
lvOv9ECLy9dHZCuPATgfjLmXfJjzgY4dcvNNT84HerN4O0UPtLUYGHqgfbp2
OB3L88d/fp70+F7XNtX+28+WHujW4vKmPH+IFvsJ0wMt98/leoW28S161Inr
FfpSd7xgzlYeaLk/MNergTh+Oo0qzs1WHuj2ObZlH3O9Qu8ZFLktmecPtIv8
ApLyQG8OiUm8wPMH+l34hZUlPH8M0j/vX8z1Cp3U5NzLOTx/oCMSTf1KeP5A
F5YK1RbRA72l5baCAfQYZHk80mOwrpW0KHWiHT3QObuKDzhwPtCDLq2Z5UkP
9OURZUc0pQe6l7hACz3Qcv9begzRtQ7iC8s8nw+x3B/pgc5uID7grDzQ/jXc
njnTA1351tcrN3E+0MHxR5utpwd6yd1W8xPo4Q3fGhl2y+jhbXl9Jj3QhqQy
BR/NygNtPW2Vhy890IXful5dRw+0uPyHHz2G6lpk/QrPfeiBLnu++ci3ZuWB
/nC1Sdc7ZuWBrhyaODqMHmjD+fyQWvRAd7vyS5Q/PXwsftIDXfp1l3mF9EC/
ti93ty890INaed2cQA8fy++THuhbhTFxK+kxTNfuN27xMIAe6MITG3eE0gPd
RGxISA/09pl+Q5bSA52Mp8+KHuiUiZO8BtADXRyzt1JXevji+C2ou7A/PdBl
ArYPc6EHOsozb44d5wN9tEX48+X0QHcoHX3vnFl5oKNL3bpqMCuP4br2z6x1
H4vNygOd6bT6362cD3Te72m9HtAD3SH90Z5a9EDrEbHt+tED3Sao79Ce9Bih
a7OKHNr8blYe6B/XrC03mR7oVfOCvmpID3THKVaPEszKA31+zKculemBbrqy
2oEss/Lw07XA5s0KvemBlvtp0wN97sC+TW3oge6yqORitll5oKuMm+vyfw+0
Y6fRPvFm5YFeHeOQOsmsPEbieOleL6oyPdBRra7tq0oP9N6NHw33OR8jLfMo
PdB/3Jj0XRXOBzpzXZ0PwZwPfxwfDbN/rc75QI/RXkW+5nygfQf97X6SHmjH
cKenu8zKA711RstbG8zKA339YNig1WblMQoeXqnt19ED/deuiBWnzMoDfT9u
1xNHeqBv1RjacgfnAz1ywtPB3vRA+zh8/2Eh52M01uMDTfKX0ANtnT6ycAo9
0PqTZoGz6YHOjrOrN5/zgW7iuOP2CHqgl97EHeB8oOX+1ZyPAP3z/sn0QK/f
/4+vePzSAy33M6YHuo53dFhHeqB/fnfS40d6oOX+1ZyPH/TP+y3TAz128N5n
39ADfQcvL0Logfb8/r1tOD3Q9hcL22fRA/1lTp1Jh+gRqGu3DdOmZNAD7fgp
Pm8WPdDHMo6ufmFWHujOMdafHOiBXpXidb0lPQIt64v0GIN5ndag5iez8kA7
i+0KzMoDLfdXNisPtOexBM8tnA90wzG+bUrMygP92u1Rug890P5ONqsucj7G
6p9vZ1Ye6GluF6bdpsdYi4/0QA8SX4ijx1jLvEkP9HHxz8v0CNK18W3/nJjG
9Qrd8cgWh/70QJcTL8DogV4d2uXqD/QQPWCojQ890CEr9rxvy/VqnK41qx04
2o4e6MWptfo40gPt9nzq1Tn0QJd78PrDOq5X6J1vE/MXm5UH2smzXa1+XK+C
Mb9tSnoPpAfa3Rhb832W8kBH+8R1uUIP9Nb8692P0ANdw+r803f0QHtMv3Ei
CN3CL/bIS3H7snEZk9HiVUGDENx/l8SeAejbkTX29kafCD29yxrtVvHK1ino
B5v6ur7A71+7Bn9CLPfvVXP8QLTcXxs9SLzQQM8vfvl3LHpvb/zE8bqWOrW6
qT1a/Dg39HPfDVYz0EHiD/rQyFePhc/Rl/iBaNfXPrHv8Pvk97LQ6Y4DfMXz
Mwt37zZ68eH3NduixY+rOEHX4h6efxiBbif+oGuKDQLReLTN/dCj/HYV1EIX
4+Hq6Bkv8vyW4ud7igeMls8z/j4VP+4Kulk1LxcD/r6U+BOK93szsu3qosXT
1xw9WzyhaPm6Ci0+Di/uv7h7kWiTbRcvcf/DxBOITq0XMLAq/l5+LgOdl5MX
eZ0e6EZiQc1SHhPxeIZhAacHumbYt6eH0gMt9xc3Kw90qvfXD5vTA32oQo+f
WtFDdNzuYeL4kR6T4FPueKwzPdBhZS6GFGUpD/SZgv5n72UpD/So8x5lepmV
B7qo+MuEP7KUBzpjZU7bHVnKY7Kuvdlv8+lhlvJAD8j//npJlvJA9xcf4KEH
+lDykYXi+JQe6MSg5642WcoD/bTBpndT6TFF18T25M3oga66/G/76fRAy/3S
6YEO2tT24xx6oCu8Wu0ZkqU80D0G/JoanaU80HbTbzp3oUeYro0YHRuTkKU8
0H26mZPbZykP9Ms/rswP53ygh1d58b14fqQH+q3p5cV5WcoDXXWKtfd4ekzF
+9Ej363tmqU80OHjHG3zTcoDPWN95Tfj6DHVcjxKD/SLmql1ltIDfXLefHuN
HuG6Vi0t93BteqATnZptfmFSHmibB3pn8ffSAx3w7rRtQ84Heuj84TYN6IG2
61J9bRN6/Ih58bI9+ys90HJ/cXqgD+4dlVEvS3mgn8a5ttpCD/S9tWXWrDcp
D7Tcr5oe6KLRO45W5Ho1DceTtd2PX3A+0GlXggKb0gNdcLvRso30QNdOOXyz
NT3QfQpc4ifTA+2w5HS90fSYjue76rbmyfRAi3cLUzkf6BcfLs18SA/02S45
2zR6oJ92jj45lx7/+e+lxwxdmyM+cEAPtIN3jfRMzge6Zx9DRH16zLAcT9ID
7ercpFl1rlfoPyfPWnCMHjN17Uq1f7qdowe6ktjwlR5o8XUFO3qgZ5qur/mC
HuiEIwdPruF8oOV++PSYaXl+pUeErnlv9Sn7//lAr+g68FoGPdDf3Ons/Nik
PNAJzuICvMoD7bTg089juF6hA5Z51hhOj0hdmy4+oE4PtNyPnx7ooIVebafS
A50fNqn63yblgfYuarxuNz3QZ+MnVBxDj1mW9UB6zLIcr9IDHRrXsKQVPdBy
P356oMdll97YkPOB3haY3+6VSXnMxvM9cYrDW5PyQF8MnupcgR5ouT+5SXmg
xdsNa3qgn558kjyAHui1Z2aOeGhSHuhndWLOW9Njjv55P3R6oMXli93ogZ5p
E/vBifOBDjY8CjeZlAda7hduUh7omEvGpSH0mKt/3u/cpDzQ+yYd7NyWHuis
sYd8+9ADndb3U9wQzoe4fZGb9tqkPNAX+y4bK54f6THPcjxKD/Tcj7OeFXK9
QseMru/3LT3QKw8vGfyzSXmgF11d4/GXSXmgxfZJ3TgfUXj/vuzgnhh6oAu9
Pd98Z1IeUZbfLz3QC4syJg6kB9rsWJR0iusV+uL1igEunA90/rbGUetMymO+
xVd6oEu375P80aQ80C5zph+axvlA5+701PfRA91+Y7j5MT3Qjx5k171mUh4L
dO1U5PiXl+mBvmd+MGYnzx9ocbmuHSblgY7JNCc853ygvatds/LlfKCzqlR5
5cj5WGg5H0gPdEzxQqdKnA/0xTfPnLrRAz30gGOqC+djoWXepAe6ds723Z3p
sQjH7/st5T7QA30yp1+2D+cDPXHYYN8a9BC93PrEYZPyQIeeefxTd84HelG1
oMKPnA+0rfgCOj10XfvavfyhmZwP9O788fP/Px9oef0Dzgc6Iv7mlnh6oO9d
ym9jogda7gdOj2hd+7br8bBb9ED3vffEejs9oi3zJj3QtpHHHuTQAy33Q+d8
oLe1KJNyg/OxWP98fQGT8lhsub30QNvdG92hND3Q8voQnA/03cV9GgfRA73H
9fLw1VyvftK1ddNOvD5OD3Ra8D3/0fRA33ybcWMH1yt064G5Lhn0QIvLs/vT
A73WuHN/b87HT5b1THrEWNZT6YH+0yX90R56oDv1uJ7Shx7oGeILtjx/oEPF
hhk8n6NvDI2c2IHr1RK8fkvs8aobzx9oV/GFPK5X6Bhzft5Irlf/aemBLkoc
2Sab84GW1zPhfCzF/U1t8zSM84EuENtLcj7QC6M/fvENPdDuYkN1zgf6ZMq4
4r70QB/JbTv5Mj2WYb2SX9BTHsss8y49llnOP9ID/a5Lr4j79EDrWSl9w7he
/ef20gO93ap8WjDnY7muHatont2E6xV6Up0pSXFcr9B+7nFxDeghWlxfgPOB
fnr3YuAIeiy3HN/SYwV8OiVsbkmPFZb5lR4rLOuD9FhhmSfpgQ4+f77rYc7H
CsvrKekRi/Xr2rCYCHqgbcqHWjWmB3rd3d7vl5iUBzo0vXxuR3qI/96zcLk7
PWItx6v0WKlrJbl53WbRA23z28bJlTgfKy3ne+mBvhVtmx5BD3R18Q/89BB/
3zqo71CuV+g6y2f7lxiVxypdu+/eqeJX9EBnu+/pOJ4eaPFxiDdG5YFe2cZm
2FR6iNuHB6TW5nqFltfToEcc1rPi9ReGcr1CWzeyH+XB9Qotr+PO9UrcHstL
ND3Q8voW9EBH+FavNJvrVbyuXTK9cvfmeoW+n/h4YjuuV+jIIe9vVqVHvOX8
LD3Q8gvSPJ+jl4wo73ye85GA8+WyH3LS6IEOjmhwfT3nA729yeMpP9IDPfLO
qbKr6IGW1xOhh7i976aiRvRAZ7Y80q8X5yNR/3z9BaPyQEfG7PPKMyoPtFeo
+97KPJ+jxXZSbeiBrmzbZM5weqDl9WzokYTH8+7P3PH0QPc+U/zclh7oSf2b
ltXokWRZ/6UHOnnv6Hri+JEe6Fsv1xjc6ZGsa0ldcQKhB1q8HThhVB7oVmJ7
e6PySLb8fumBDhxtd/JLeqBdMlt93Zgeq3XtdlbWs4NG5YGW16+hBzpq//wy
T43KA93EpmySHz3QS5dunVqdHugtF+yO5RuVB7qz+AdBeqzRtXk4/MdwPtC/
bKzbuogeolOdh/emB3rk1nval/RA6x7l6nvQA316l3XHOvRYq2sp72utd6IH
upe4oBY90Ecvl/5qBj3Qcr99o/JAj0ksaJdLD3SNiLgfzxqVxzqsB05Vxs2l
B7pJoOnNPM4HOjip3I6dnA90UtKqyAH0WGd5/So90GUqd5jWgB4pOD5XnJrR
gvOBvv/z/iqXjcoDPdi/1eYD9ECLw3EaPdAdZo5KrESPFMt6Jj3Qm5/XPdCD
Hut17R+H6s8mcD7Qv9ZZ0vkGPdDz+pb62IIeaEP+v79kG5UHuviV79htRuWB
7ryzdd/O9Niga5PX7fwq1qg80IX28ctS6IGOdnvy7IpReaA7uMd/eE4PdOXD
YXU6cr1Ci8sh3KXHRjy/5avPq0EPdMNfvGo0ogc6Kso0/grnY6Nl/ZYe6EFP
d6a8MioPdODah/7N6LEJ8zUxbPk5zgf6dQO84qQH+ku8/I6mBzrPM/i3HKPy
QBen/uL0xKg80JG3AjPucD7QccVVx0fz/LEZP6/77vh29ED7iv9hQA/0SLEh
CT3Q/mPKzF1OD/Tlbv5fOnI+0NH2Vk3PGJXHFhzf4nLF9ECLrwva0ANd9rHr
3B30QDedPnGymR7ov47HpE/nfKB7x9n7leZ6tRX3r2jfVUd6oLsFjbvQmR5o
sX1rAOcDfe6Xf+zd6IEWH0/9gvOB3p4xqFtPeqTi+EjsGVCb84EOLF6UfIse
6CSHN33sef5Itfx+6YEujK2xKoDzkWo5n0kPtFNg947vDMojTf98/RR6oK9f
mR/eix5plvVTeqDl9Vzogfb3alf0mPOB7vdHXmYBPbbh8YR7jt9MD7RHs0VV
9huVB3pKj9d7JtAD/cf11Rsy6LHNMl/SAx3V62FBHudju67dSch5I+6v9EDX
ff/hhyyeP9DyeiacD3RT38VbdxuVB9rj/IVdSZwPdOS2ZNvfjMpjh64tOyA+
MK480GX3hd5fSQ90VOC5Db9xPtAff++fsIjzgX7uc8qvDucDfXyVlcNSzscO
y/lReuy0/D7pgX4y9o+QCfRAv3G+v7cpPdDyekD0QHt0HZw+gh7oraUPlq9G
j1269m/a3BtD6IG2nxcycCM90GI7sf70QN9xs0pqTA+055TGY5fSA13xQPPI
WwblsVvXfr+XELWaHught8bUyzYoD/T+DQ/2PzMoD/STObsqVqbHbou/9EDL
64kYlMcePN5XhmFL6IEeXdbhWKJBeaDjyt2u2JweaHk9IXqgxeW1remBdnpx
uG0HeqDl9Rw4Hz/r2vQpGR2d6YGul1t3U3t6iA4K7lKVHugDlcfnmQzKA+16
6MwM8XilB7qHC45Ag/LYq2trPEM6xBqUB/rQzAqVPxiUB7rmsj6PytEDXXR2
sN1Ug/JA7+rZwznCoDzQFaruDKlNj3Rda3v6lO9Vg/JAX/nX69U5eqBPHlzh
OoYeaPHxxhiD8kCXEht8G5SHuH2VlmF29MjA4xlfeLy9QXmgcfIfcJIe6DNP
/P+ONygPtLzejEF5oBdft+kojh/pgX4xOfnDfoPyQI/yKL+4NudjH37f5JJn
GwzKA52ecWvuIYPyQMvrjRiUB7rqpLa7bOiB/qnvis5p9EDL61PQIxPvr+r/
+n1NeqBTB/u4/0YPdIbvN/XWG5QH+uSCI5u86IH+2ipyx0R6/OfnSQ8DHv+x
Jn6n6IHuNLsgphw90IePL6nrRQ+0w820S03pgZbXy6AH+tvHg1eczlQeRry/
r7l9eCV6oAM+VlzTih7ot08eH+pED/TVlIXjPOiBjmmxqkdreqDP/hbw2o4e
aHk9BM6HCe9XRyRcs6cHutLjEwca0wPtKj5gSg901U5z3EbRA5141ZRblKk8
0A/X+P/gRI8sXRv69cPmVvRA14+wz/SkB/pGl8uNOtID3RbL4116oPHq9fIq
eqDlPrT0MOtawXvnn/vRA938953/uNEDfTdP+8qeHugb0zfn9KcHuodt1+Wz
6IFem/ik+w16ZOua+Lr9nkzlgZ5zxqrct/RAB4Vsvz+VHuhmm1/oK+mBriUu
CEEPtGn73ZSr9EB/qvDk8kl65Oha/KS+dxfQA93o7sFPsfRAvzU0bOFAD7Rf
mWcDdmYqD3T9pApzh3A+0F3xdr88PfbrWrta/cY1owfaPfHihjh6oGcbXQNX
0wPtXbPuT2PpgR7yoc9fR+mBTo9/m2mkxwH98/Ue6IGW1xfKVB7o8Ff5wbsz
lQf62cB5uUcylQf64uu6C/7MVB7obT2q5S6jx0Fdm7jyu1759EDvG1Dq+KlM
5YG2c8A7WnqgZ1bMGXQuU3mgs64suFGPHuiqQwO/mECPg5bjU3rk6p+v74H+
H4wQU0s=
         "]]}, {
        Hue[0.1421359549995791, 0.6, 0.6], 
        Directive[
         PointSize[0.002777777777777778], 
         RGBColor[0.560181, 0.691569, 0.194885], 
         AbsoluteThickness[1.6]], 
        PointBox[CompressedData["
1:eJxc3XdcjY///3HKyB5lZwtJpaJsV1bDrIyUTdHee2/nlChFlIwWUVZWskdk
b0khmyhKheL3vM779fr2uf3+cns4o3Ou+/W6znWdzrkauNrJ1EquWbNmp9s1
ayb+O0xL4aCygkSo9Vu9c8RLJSHsQtGeGWifSUlK/dEv523c5oi+rN7fyAg9
QfwPtGD/6f4CdJJj17AL6NkLn5f3Rtc0PvL+hH6/ddG08jIlYT5u3rWNRGjo
k7dYvL+DyhZrJ6DH+BTZ5uNyBfE/0H7r+6vVlyoJa8UfgO7dbWxxK1x+EQ/n
BFreUsVcGd0XN3+J1s6Zs8YP1/f5NFRLoa1EWPkh8/ZY9GNv/AfaOEgzojVa
fHoW6Iv7Ow2pfKEkiA8nDP2mNO7Ic7R484PocTsGq51HzzxR3fgI3VXxUZU6
eu8M/Ae6+d6V15TQf/H0hraTCBUmp/pFlCgJ4sOZh17906BnK1wu3twbvezF
THlvXN5VXKDodx1GVffF5U7if6CTr9Va3MPlN/H0qv/n/mQe7SXCvsIT7ceW
kAd61MwhbdVLyAMdZ+A82KqEPNCRLnobnjwnD3RJvWJihxLyQCsldrAbUUIe
HZquL/NAt0u6kHOmmDzQk1U+XOn3nDzQAxd/XtL5OXmgw3qZHb5WTB7oh7aG
L9YUk0dH3F/7JaWfi8kD/afF/JiRxeSB3qHS3Na2mDzQJ9SL7DcXkwe61Z6C
TWnF5IFe9Phm5ehi8kCbjFrT9skz8uiE9en+h7SYZ+SBzhkVcGjgM/JAO816
G6rzjDzQHu/7dT33lDzQA4XI2L6PyAPdq0ji2e0SeXSWCD/rTL3vFZAHeorT
CNNVBeSB1r2TOTj4DHmg255/dDc5nzzQbxpPNf44TR5oteIjXTacJI8uEuGB
g2Sp8wnyQB+weGDS8QR5oN3OPfP7fpw80BU9Fy9VPk4e6NzKy/pT88gDPeFP
UVhNHnl0xfP1KFydnEce6LRPFWud88gD/eR6bl5MHnmIrTfqtEkeeaA3+i//
/ugYeaDVt7z2nnyMPNAn13zOrThKHooSYWSYbZjiEfJAW70K3pp7mDzQ474l
dHxyiDzQOSad7n/MJQ/0jetLnj3MJQ+0mUpRmWkueShJhL9+Vc8zcsgDfcZw
z0j/HPJAN3O9FH7/IHmgR/QPzb5/gDzQkQfkB3zLJg906YykvUuzyaMbfM7t
qSrOJg/01IFyHfdkkwf6+IKyWOds8kDHtrasqN1PHmibA/HXJ+8jD3RHbTyj
feTRXSIoFI7067qPPNA3NXoudcsiD3Rk32vp57PIA50b2vPj8yzyQFd7hj8M
zSIPtNqotR4HssgDvdb8ap/tWeTRA4/XVOFt1yzyQGen3pryO5M80Pt/Bqb1
zSIPtGfWhHkTs8gD3fb52yqjLPJAW2UYqX7MJI+eEqFgStmBRZnkgTZu/eWf
ciZ5oA+7PbROySQP9PwrgyL7ZpIH2mGCw0aFTPJAv4zWfP4mgzx6SQSNRY9W
9s4kD7TQ0FD3KoM80EsXrdK5kEEe4vU3767XyiQP9O13raaJP0/mgU4cOWxP
TQZ59JYIVZee2L/LIA90scWKIXkZ5IFO3piYtC6DPNAj/lZuaJtBHujnB38v
dcggD/TdbhnhKzPIAx2x4vOHORnk0UciRDuezWydQR7o5WfyXh9OJw908Jq7
qTfTyQPt7lu2sWUGeaANsisb9qaTB3pU1Qu/U+nkoSwRirSWvAhKJw/0Ezm/
2enp5IGO//B7snI6eaCTyv4uHZ1OHuiRNRe1ddPJQ7x9bLmyRzp59MW8JKUe
vpJGHug+Z3vvFm8v80BfHb/w3Lp08kAn9bxZMyudPNALXq3tcyqNPNAVF9Pr
69PJo59EaGGRH+qQTh7oX2fnBNWmkQfaedDv4z/TyAM9dvZow4tp5IG+2tfp
h2U6eaC/d035LewlD/TQ6D+bZm8jj/4SYXqJlsfireSBdis5Z9CYSB7ok23q
igoSyQP9xXRwjU4ieaC7zm23vCaRPNAmv57+KEokjwES4fFy/IRE8kC/9265
d1gieaAVA/fv0kskD/R6n34vdiaSB/q81dxtVxPI43/uT+YxEMuvdolVZgJ5
oG+YO/xdkUgeaN0WhVYvEsgDHTP7wqG4BPJAO2F1bJlIHmiDQ62Gd0gkj0ES
Yc6e6t5nEsgDve9VVeiGBPJAt4mWjt2ZQB7o84brb55OIA903Mrs7ccTyANt
5tfFoTCBPNA7f3ycaZ5AHoMlwo+lL6PCEsgDrdK6wvZHAnmgXz9MKbieQB7o
8yc/3Q1MIA/01dyvX7cmkAf67/DPtyYlkMcQ7G8a35GILfNAr918RsEsgTzQ
f5/MTQhPIA+0h/iCmkAe6JDWrTpPZg+0Xo+gEsUE8lCRCIPMJrdYuIU80A+f
jz7xNJ480CeC7/nWx5MH+n3r3B8t4skDfXbs98ex8eSBNph8yPtzHHkMlQgz
h756ahhPHmj9n50G9YonD3RJRoeojDjyQDeOmuqdF0ce6PySnw+U4sgD7W9V
lv1lM3mgC24dNnmyiTyGSYR+f3ccNNlEHuizun3UtDaRB1rli7N7Yix5oN2H
bPu3OZY80L4OuotWx5IH+mvynwOFG8ljuETY3knBfehG8kBX7k+pTYghD3R4
jdK46THkgW6/eb3cjBjyQGd+K9LoGUMe6KM7K7OuRZOHqkTQzGpxZUgMeaD/
xG9sbRlDHqpN9yfzQOPV2OBfNHmgj/w6pbsghjzQX5Tljz6NJo8R8Lsze1RK
NHmgU8Z4r0iMJg/0saRn/kujyQMtTbCuHhtDHmjx5ex4NHmgxcOPg9HkgZar
+fP3djR5qGH5JjsfuhVNHuiUsqt/XKLJA31jvPKyjGjyQI/QM5nlFk0eaFc7
7HHGkAf6UnGOlXYMeYyUCJI72tHzY8gDPSQIrzDR5IFueDtcUGIPdOs7vUye
R5MH+k7GqeyKaPJAn7P5XRHMHuoSYY1Cs9hJ0eSBPhf56lRMNHmgRwVX7Zke
TR7oiM/vy53YA+2+dGOFcTR5oLPMxyi4sYcGjtcifH8rxJAHumPXvf767IHu
VJUecVNKHuhl51fq2UeTB/rJhBcdO7AH+qpyi745UvJAT22j4/BPSh6aEmHA
qp6H30rJA93x55nDY9gDXdGjItKBPdBOxQP/rmIPtPNK17TrUvJAN4YZRipH
k8coHP8ut342PJo80KN2PnGYzx7otKW9z1dJyQP9xPzS857sgf4x9PyMYeyB
vndsyc/TUvLQwv69X3WfoVLyQHc68ezrMSl5oJev2bavTEoe6NJ2t9rOkJIH
esHbzi5uUvJAK1fMaX9DQh7a2L48LgpfISUP9Eed3WUxUvJAGylWNpvHHuh5
Wy0q9aTkge4jvkEhJQ90go6SV4GEPNC7JssF1UvIQ0cilHnovt0lIQ8dOp6V
kgfa4knjmoFS8kCPXX9osni5zANt1PHZ47cS8kC3lHz91lxKHqMlwgzNNHNH
CXmgr/1uNVR8vDIP9PYRPRMfScgDfeb47Mg3EvJAP3hTp9soIQ/0Kpex1Qck
5DFGIrgsmj6nRkIe6OmRCwviJOSBfpiu5O4nIQ+0/Zesfwcl5IF+c7nCqkRC
Hmgj8YCGPXRxPKD9ettvCXmgzyRZ5z+VkAc64ZfBy3QJeaBdcmoP92APdOUA
z8x7EvJAL9xgUP6OPdBGxYNs9Hg+9CTC2z2Vjlbsge6elnu8TkIe6MNvR3Q/
LyEPdI/UbdKNEvJAbzoQt8yGPdA69gk/kyXkMVYiDD9lbhLGHujfK3v1yZeQ
B7pg4k41Y/ZA990cHjCBPdDiq/l69kBvTVqnkrOBPMbh/oc9X2jIHmiJgBdc
9hhH73+wB1r90FKnZPZAD7pmt/wxe6ADBs2Lz2WP8RJhx4kgqwz2QE+RbaDJ
Q+w+px2N2QM9f4zvGEFCHmjsfXZLZ4/xTc9P5oE+cMxi5SaejwlN64/MA91z
6p0//zaQB/r2ouU/prAHWiN7xnQt9kA7ZuV0uYjrO3z4s/87enHbkKXl6Bue
53b1nojtv4lB4WO0SquQxGnocyUFLqZoVLQ9utf7Fg6u6NIhuAJ6c7cG3Svo
cXnXPc+hT02wO7kMvRVX/4C2/HS82Bw//8eDOas7T8L+zcUNAXK4fO7qzubj
0HXy/XoK6OzvuAJ69tVrBbFo8cdHo/+43d/8HS1ePQ9tE3uwQRuNR6tZila9
2bkwH91HE49oskQQ355MRXuJV0Cb5568vQD9ED/eHO1eNXt9PFq8eghaa9Vo
tZIoJQGP9s9+9Agng7HquFxcPA/QR62xh4meLl4BXavSp9MJ9G78+CFTJMLu
0oFXm+H5NeDqc9CqLUuXP8Dl5uICQa8d3PnQF9y/uHh2oU956M3zwOXi07ku
dvNd/WeyB/rd/Y2H97EH1lZxPGzYA+2uIvd4Cnugbxwse+3JHmjz8f1TVdgD
nWNrZDCOPdDBhucD+m4gD32JoNT6XuWfKPJAN0ZKWqmyB7pkzMAcLfZA35CP
m7GDPdAdS7pb6bIH2uDGAbf27DFVIvR+/VVfgT3QFeHbXj2KIg90r78POyix
Bzpl7+DTDeyBPo29t+oo8pjatP7IPNCKD3qHzWWPaRLB9pzxZM8o8kD3N3Bb
+y6KPNATtRcl/2MPdMr8DcHT2AP92FLeUoU90JE3R9i3Yo/pEmFMXvNnweyB
jvzYeWxX9kD3t3G2tGQPdO2XuV6p7DGd3l9iD3Sd1wkDJ/aYIREubLsUZs0e
6FGn3sf+jSIPdMWegIOvosgD7VSj1b8ze6Bzi4tmideXeYhtpa18N4o8ZmJ/
f7JXaGMUeaDNm5m16sjzgR61u8e3peyBdvfPG7tmA3nMbHq+Mg/0u7ystyns
gY4YVHpXlT0MsLzXtVPIYQ90+ZRSIYQ90PJLN6vfZA/0mvvuntrsge42MWLp
/ijyQFsVzhywPIo8DOn94CjyQH99ot0rNoo80PlzB6snRpEH+vz92D6BUeRh
2LS8ZB7o8vHXuvWIIg8jHG8bBWlGsAf6mnZj1++R5IEeWp5T7cQe6At5++a5
RpEH+r6Cbm4Qe6DrdQqWhLGHMfb3rjqMDmYPNPZmfn+LJA+04fyGnm5R5IH+
u8LjrSHPB3p/VysnVZ4PdGzLCP3tkeSBHrrvtaV5FHnMwv7eooc/p7MHuqWT
YZoce6CVVS2HfI0kD/RH66DdLyLJA71Fd2Hd9UjyQC+e6mWUEkEes7G9TLUI
8IggD3RD5mFT/QjyQEdaPCx4E04e6G2LsYEOJw+0kk+8u9gyD7Tpmqm3VCLI
Y45EeO3/2TwjnDzQO0ceL3MKJw+xz+o8zw4nD/QxhauL7oWTB7rkyo3GjhHk
gY6/q5bqG04ec3F8PnjX4okR5IH+sar26Ndw8kA7bvi+Y3EEeaDXrOxb2CmC
PNCdDC+d2xlOHuj8tH/vLMLJA23oPNgqOpw85mH9vtY9VDmcPNCNe7YPexpO
HujXCqaqnuHkgU7ZEOjQGE4e6PcfIjMrwskDvbzruhmPwsljvkTQK7/haB1O
HuhcDRxQh5MH2iM+RyOLPdAflCcq7mAPNF7chs5nj/n0fks4eZhIhLZpS4on
swe6+o2m+ucw8kAvN1A+GsIe6Dnqll+i2QMt208KJw/0IT+1rorsYYp57qja
yjCcPNCHjtftH8Ee6LBX378uCyMP9EaFaxczwsgD/a1CrdODMPJAf1oRX6QU
Rh7o1KVmA46FkYeZRIiSuvwdyh7oAGG3jk0YeaAfNGjlzAkjD/Swc89NUsLI
Q7z+p693Z4SRB9ryuN1UizDyWIDrrxv+zTuMPNDjOphETAkjD/SG/E6CbRh5
oI2Ts/3WhpEH2vKBSUfrMPJAX3R8dmJ4GHksxPHdA+zQhpEHuuXeYVam7CH2
i+oG8fnIPNBbNhuW1IeRBzpgm+m2mDDyQE+7lrbgUhh5LMLynFbm+jOMPNCu
6TqjfoSSB/rZjPvy/dkDvUFjn9N29kAHvn2SXhJKHui+fRcPPhNKHmjvZL25
bdljMe7vtI3O3DDyQC9S/zS8NXugm8k9yV7GHujpozpq9GUP9Ko+39fqsQe6
YMCgMV9DycMc+/u3czovYg/0v/gFmUnsgZ4+RmVJFHugB88dVvw5lDzQ46ps
T+uwBzpw4xD9U6HksQTXV7LUfxhKHmjjwCuHzNkDnfl486nCUPJAF7xfuPNx
KHmgNVzehlwPJQ90Qlozk1HsYSERZt00PJsVSh7oo+ryd0zZA33pglvl61Dy
QN9xSlq/OZQ80JnTu56NYQ/05hc73C3ZA606WKPZxlDysJQIDspHuu8KJQ+0
RmzRnEeh5IG2cdVq9SSEPNCtZi5/ciWUPNDJOQVvg0LJA73p7za7++yxFPcn
tyZAnj3QPuIKHEoe6Msd6htGhZIH2vvrg8jL7IE+uylt3NFQ8kDPGl900Z49
lsFLZcDQ1+yBbugrlQsIJQ90VeToEc7sgb4+9FeX8+yBFmz2mRiyB9ptVHIz
8efLPJZj+9wDW4QQ8kDP+D7CLpk90JX7tAa+Zw/03kfLp5eEkAf6dbst+0ND
yAN940O3eZPYA600tfWySyHksQKPB7tTXuyB1iyZazmYPdBD7q00+8Ae6DHt
+3cxYw/0+AFt/niyB7rYN9L5FnuslAgTDjrfNAglD7RPXJv6MeyBNh22W3I4
hDzQmZ2WzX/JHug/ixftSGAP9Nkr5pkr2GOVREgMkbfIZw90w5glaf3YA236
uIVJXQh5oGfF+atsZg907aPPBw6wB/rcXstDn0LIY7VE6GfafvN6ng+09EDR
OTX2QF/x92leG0Ie6Ltzkl1683ygO3af+6CBPdB72ygd2RBCHuh6ZfPYzeyx
BscPLQtuictD5oE+mL3tpQ17oHVvT5h7nz3WND1emQdas370ME32QK9P0Gic
xR5r4a354vQo9kA/zx5ytBN7oE9NfBLTnucDbfChQakwhDzQ5mZLlDxDyAP9
Ou/VjBUh5GGF1/u/R/1+BJMH2gkvL8dCyAOtpDDhajZ7oLOm/IkbxB7o/elz
BcUQ8kBP7HLFZyx7WGN/zDeqZA/PB9qgqLvRmRDyQPf0/jZpKc8HuuhCc/Vl
PB/oyH5avo7sgb6xaJuZHM8HesRb40nteHu1Dv5lbivH8Xyg399+bfE1hDzQ
uWFhZyXsgRbfjvvFHujZF3uvexhCHugbOUYnVdhjPY731OodxPVB5oE+1q7V
0xch5IFOS/QLWcLzgX4vt61wB3ug1V7qdN3DHmiDfzePr2cPG4kwKb9L924h
5GHTdLnMAx0k/gKAt1foJ80y9swMIQ/04ykb1l5nD7Si/8OaYvawxeXHBiTU
sQe6aPSOpTHsgVY4cCT8OM8HeuQqh5idweSB3tnh17pW7IH+ceSMYMTzgd43
/q31KZ4PO+wfz6xQFHg+0EoD2lrPZg90txuL5VTZA93C/O3TTuyB3pnqtUaf
PdAvHh+4/jGYPOxxvCM7QCcPtJ5e5rCR7IG2XS9/uDl7oHMD7eP7swdave2Z
4b7B5IH2NrhmWx1EHg7wePDqxAmeD7RVZt7frcHkgY6ae/fMkWDyQKsP21MT
EUwe6AUx1Xp7gskDrTw1ccekYPJwxPHIkrOXvwaTBzpVoXxiSjB5oLNDTYzE
5S/zQPdJXa56kz3Qeo3Fm5TYA+28ovWdXuyBDpnS0FAXTB5OOF6duLYoKpg8
0LYvkl+OYg907qrIa4rs4dS0vGUe6IEfGoPExyfzQE8e4l/pxB7OEuFN9tFK
KXugL8b+k9MPJg/04bghCouDyQNdM78k0iSYPNAJ8zY59GIPdMHgNcd/sYeL
RDj+8rkknj3QU94ljfwWRB7osvH/PIuDyAM9eUtj9Wj2QL/Vkk/8HkQeaOMO
Ds102cNVItitqQjfxh7oXZu0y+XYA10jzepnwx7oiwt07FTZAz1uhoGr+Hhl
Huhhiifbrg4mD7Tra8GwO3u44XhbHVss9kA36/v+Zrtg8kBndE299yWIPNCx
EzLCfgaRB7p0Sve909gDbV1iYzedPdwlwsLaZV0agsgD/XOv5/m27IFe6n70
kW8QeaCnNK67vSmIPNC3D2YE5wWRBzozpP/jw+zhgeVpfar5riDyQK9yvt23
kT3QfRfO6ezBHujdVz7MFW8v80CfLdw+1J49xPvbHb79RBB5eOL451jiNvHx
yzzQ4QX9ZkuDyAMduGi7ak4QeaDLcrdlKrAHuv2nqs7X2APdo6aspxx7iNdv
pvPyYhB5eEmE0bvLYnYEkQd6x5Ye24ODyAOdONxv1jj2QPfTmd/rXyB5oD8P
rooSl4fMA5154pH+8iDy8KbP77IH+u4v1Vj5IPJAnzVrXjeRPdCOl4cr9GMP
dPOo+RnW7IE+mfwqOZM9fHB75w+XDNkD3bEuznJLIHmgG8buGKzGHugUbb2X
GwLJA91f9gEN8kD3y/poqMEevhJh2f51+sPZAz2mrZH1z0DyQF/3e1wUzh7o
UzcDSz8FkofYU3p06MUe6PYTYoyCgsgDfXDzjy227OGH/VPvw1cd2QPtc+Pf
28pA8kDPOT+9wCOQPNAGch10PdgD/VihcfbZQPJAx3Xy1T0QSB7+2D9bfNtt
eiB5oINHOL5YHUge6NrWRQ5/AskD/cUs9kZ5IHn40+cpAskDLber/0wF9gho
Wl9kHuhTi9/n5LMHerZ007zrgeSBluu4x/g2e6DVSpetm8YeaBWLH94WgeQR
iP3T43tvuwSSB3pJj5P3m7EHWvZ7tEDyQH8PMliwjz3QjRHYwQokD/H64kCz
h9iFwRWir8wjCOuTkvewXYHkgXbXD7iZwh7o8B0DFyrxfKBn6lfV17IHune9
SYc/AeSBdpQsdW7F8xEsETpk1A56zh7oLK/vgS/YAy138tv7/eyB7h/8aOhc
9kA/OahzTpM9gunzLYHkEdLkLfNAl0Svn5DJHuipy9Lnd2cP9F6/J2Ms2AOt
55Si9D6APNC2G0Y09GKPUKw/VXumz2IPtGmVkmsGe6AfTzp62pY90I9WHDr8
ij3Q1f3W7TgcQB7oAaqDLo8IJA90qm/6RYcA8ghrmgeZB/rxl+4hR9gDLX58
LornA91xpMF1gT3QTuEzZqTwfKD1g/YYxPB8hGP/rPncyvIA8kDvTSpobs0e
6LnBq35VB5AH+kerpF8d2QP9wsBxTn4AeaD9NMy2vAogjwgcj7VqN8yGPdDq
KjeNhgeQB/rJFbkV9wPIA71817gvZuyBXnFSIeYne6DrF8z1M2aPSOxvHjp6
QpU90CryQjc99kAf8z4yajp7oJPmftHdF0AeaAOX2PHjeT7Q8tMWnfRlD/Ta
pS4uC3g+oiTCNl3lra3YA202aXtQTQB5oPMsb64dyx5ow94vnnRnD3Q38Rc0
7IFu1LC/vYg9NjT5yDzQdQeavXRgD7STsU9OOM8HuuT3pyl27IEe0H5iXT+e
D/QHp6kD5Xg+JBLhZviKzx8CyEPStD2ReaBfaO462JPnAz304MYjiuyBfi2+
PcvbK0mTr8xDivnYXvlqGHugG2eZbl/NHtL/bz7Q+6T7axR5PtC9tftldGUP
9P7uXa6+DSAP9KEvPSoieT6i8Xye/B60J4A80B9Df28dxx5o9e1rfBYHkAd6
e9jutIUB5IFOXXbu5yreXqHL3YY9CwogjxgcP7/tMKqa5wMdH3fscFYAeaBT
h7eR5PF8oD315nlcDyAP9P3+O3xceT7Qp03vhs5nj41Yv3LbZ3fg+UBfbV7z
5y/PB7pTW+P7RTwf6OPRNpl+AeQh3j5uaFlz9kDnj3oQ/TyAPGJxPNCy+Kh/
AHmgh15Zano8gDzQ5eMshfUB5IHubnfq+iSeD/TFvvvM+vH2Cu1qJn/7gz95
oFNnVC64wB6bJMJTqW7hafZAL8Tu8wD2QO/y2LhVnj3Qtz162+z3Jw+0dejr
pZf9yQPd18N96UZ/8tiM/bn3G7dc8icPdI8fCo7p/uSB3p7sNL3OnzzQx8v7
tN3FHuial2FPNdgDjaOJQxN4exWHx/vi1NUGf/JAh17xrGvGHmjx6wLP/MkD
3fftz5Wm/uSB9hZ/4e1PHmjJ9oB+af7kES8RFiede9rZnzzQxfoquWv8yUPs
42dL4/3JI77p9jIP9OBwgz4G/uSBTphz+tIZ9kAXtMiavNmfPLZIBNXPtyYN
8ScPdNnBi3+y/ckDLb696+JPHlvo83rssYU+j8keaPHjDz3YI0EirE5NzCv3
Iw/0l5yQnK7sgXb7MUixyo880Mlx+t8G+ZMH+miXDU9/+pEHevTaicYq/uSR
KBFufAweUuFHHmjZ53T8yQMtfd985A8/8kAv1m/v/tWPPNA5kpbn9vqRB1r8
9fs2P/LYiv3bqrTetX7kgTbRHndchz3QtV+HDGrwIw90lWLre5V+5IHu+fX7
1PHsgRbfznvgRx7oVxp/PLL8yGMbtn++5+/H+pEH+tXeLRlP/MgDvWZ7oMTb
jzy20ecT/cgDPXPrrSMFfuSBvjFoToE8eyRh/fPNGDmN5wPtc0uwEh+/zAPd
c1DWoQ/sgVZZpvPL2o880P2VEvYmsge69pi59K0feWynz9eyB3pCdNn+YD/y
QN9w/1hTwB7i5crLMs6wB7qozPROD/ZAX2kzO8uDPXbQ5ynZA73MQXwHkzzQ
4scBVdkD/T4hOCmcPdAPjQdunsUeaIUbckOd2WNH0/om80jG4xs3zaWQPdDR
OPx3Zg90kdP9G6bsgd67SuuzBXugnXYttDZmD7T46+2FfuSRgv2b5p29fvqS
Rwp9vpY90PriF4bYI6Vp+co8UpqWj8wDfe/xogpN9tiJ19sgYxyCkAdaJf6j
lRJ7oDWl/ep78vYKrVRx/s4c9kAf0x/aaxx7oD2v1V3N8CWPVOwPrEvc/sCX
PNAr2r+bfsaXPNB5S36efu5LHuh7gekb2rMHeqrlnYxTvuSBrnabZubpSx7o
elPvexW+5LEL+5viAZQveaDjJ029vdmXPNAtJtq8PupLHuL1A6PnbvUlD/Tp
7upCiS95oOvHxLd47Useu7F/lPzWoIE90Lmn0/698yUPtJnHJvtcX/JA9xY/
oM4eaMP94cNqfMkDLX58cr8veexpWl4yD/TEZ6tP3vUlD7Tupssr//qSxx76
fqYPeaDnDbp0XsGXPNDir2sV2WOvRGhm3nfcAx/yQO+y/Gjcgj3QG6qd5R76
kAf64cXfU6J8yAP9barbzpnsgfYS30D2IQ90i9gWve3ZI00iRF1+cGETe6AX
bFzeYT57oNupTtlf60Me6LG/1McvYQ90esypZqPZA92nOHFrHHuk4/7ro9Qn
sQfaTtwhZw902+Dv7XuzB/r3NJ15uT7kgbYam3o3mD3QOnovN3zzIY8MLJ8P
8/o89iEPtLX4gSYf8kDHbrlUUOhDHuL1lVtuCGUPdE3kn+s5PuSB7pK1xd7D
hzwysX/R7c/Nb+yR2XT/Mg906xnVzbqzB1r8evJI9kCfzOvdtc6bPNC7y8dW
2bIHuibtdcJpH/LIkgjZjxcvbske6BMlGqOf+pAHuq9b6hFN9kB7i4fXPuSR
RZ+vZg+0IB3v1smHPPZhf2zg/oh4H/JAX3zdsst+H/JAX3rx7d1kH/JAe69s
9noae6CbbXyQEeRDHvvo88bssR9tPKndVPZAf2ofU3CQPdAr++/M/8Ee6J/P
tjZfxx7occGBL8+zB3rGs6oaY/bIlghvJAPuXGaPbPo8LnugB5k+1MhkD/TC
sw1zt7CH2Di8vONDHuixNd07VbJHNn0+n+fjAOY1V3VzsQ95oCXthDR39kBf
/3Ixvd6bPNAnTmtNWsUe6H4me/JPe5MHutW6qrpo9jiI/fcBnx6O4PlAJ5z3
M9jIHugMq/QyM/ZA70lbqP7JmzzQw38M+bSDPdAazeuzFrBHDvYHVuQVtmMP
9I6EUEdN9kDPKir9ID5+mQf6ZUOkpBV75NDnm9kD3TViq8c/b/LIlQh3/h2I
VWaP3Kb7l3mgxc2H+HhlHmjvinVHlNgDLb490cjzgV56626HOeyB3jzv+p0S
b/I4hP0j/2HWZ73JA138MWVXuTd5oM8e6DeqE88H+q5N9/Ve3uSBrtLRUFbw
IQ904OIW/yzZ4zD2b/tP137rTR7oI0o3FsuxB7q5VpseP7zJAz3kUfv9e9kD
vWd22o2r3uSBHt/6bvhQ9jiC22fsmTmQPY7Q58vZA91T5aNmDXugB4e6OIvL
T+aBfqlrNrAfe6A1Lym9e8AeR7G/07hbw9SbPNBHd48a/tCbPNCODq999rMH
Osi2wH2LN3mgI5buX6fPHuiD+0e2PeNNHmi5kT++RLHHMfp8NnugXxm127aQ
PdD6XaJ7evJ8oIesdPdxYw/0dZXYiZ3ZA91r0sl7id7kkYf1TeNtlxfsgf7S
W721rzd5oN2/jJk0nD3Qjz/YqtV6kQe634VB5wPZA93G2bdHpRd5HJcIjV2/
P/nlRR7oXvJfxorXl3mglYacONOaPdAxWodj33iRB9ppZ9CZCi/yQF9Jqqkz
ZY8TEmFEs2s669kDnfOncKo7e6A9Jt33eO1FHujvqrgBe6AXb/048hh7oNeI
X5BgjxP0+V/2OIn9j8FhL2awB7rjvEMJVuyBfm9etrATe6DDV12IP8Ae6KDi
ST7mvL1Ci6cLcWCPUxLhfEpx7j0v8kBfOf788nL2QO8b5xPXhj3E3qz2cyTP
B1qt7PrEH17kgT5tNt78H3ucxv3pT03Q9CYPNNZ2yTYv8kA/Cmhmmswe6Bub
6rvZ8Xygc9K7vZzvTR6nm9ZPmUe+RPCNjqpTZg90r02mbeaxB3rC5Udbx/N8
oFUGxp347kUe6MdD537zYg+0u/gFU/ZA9z/TLkGJPc7g9XfW4sMb2QM9W/xC
L3ugN3d+186CPdDLdMd/yGIPdNbA7Kp17IE+1ja5uQZ7FEgE+bY/a7rwfKDb
6OYGPfUiD/TMhNpWK9gDPcJ0lf1A9kAbDFj+VJPnAx2zW2vLPvY4KxF+JIUU
1fN8oO9/mVfuxh7obu8e1Ed4kcfZpvVZ5oF+fczD+TDPB3rqZ8/aRC/yOIf9
6QIX0yQv8kCfX92hx2kv8kD7PWvX0p7nA62SUx95iT3Q2JtYkupFHmijvdtM
RnqRB/qD7uvl273I4zx93tyLPNAfsn1ir3uRB3qtUOtb50UeaD/Nc+s3eZEH
ulquIs3MizzQE0vS9F54kccFXH92+uhkng90pxSdvXnsgdY6dndNghd5oIt0
NKNKeXt1gT6fzvNxoWl7I/O4KBHmzO6x+id7oKuv928/kT3Qee4tSzawB3pl
y3rHak/yQJfHefuMZw/0gA5Zt26zxyUs/+rorjXsgRYfvh7PBzrfrs2v3eyB
/qiFZ8Ae6I2P3/9byB7otR4HPqSzB7qF+AU+9riM+cbhYT57oIf1WLOyL3ug
Uyuzrs1iD3TI5LhhRuwh9lHVxd7s8T/Xl3lckQjO4scn2eNK0/OVeVxpur3M
A502wNvfjz3QH3rhAJE90N3kTl+JY4+rOL56UXXmkyd5oFeIJ7BgD/SG2iOh
Lz3JA52q6r58Dc8H+unoyrEz2ONqk6fM45pEiLymqJ/CHuikPd+nd+b5QHvN
cr2Q60ke6IFeXTKHswf6hVr1omXsgX46+1zxe0/yQHvOl3zpyR6FEsGiwLzn
IPZA5/U187JiD7RRvvWP257kgdbrtTDSBZfLvgeOHphQ5zIa3VEd/4MOzek6
siNa3M3oeR3Hd8HCuge4feEsPYn+dTofCy4fXPIr0Badv/uc1Vy0bL8EfS0z
ceoAtHhxAfqT0fZH93B73HrlO/Q8i1MHL6G39GyxqOMNLJ9zTzsr4/pVWA30
0BeWid/oURJmizdAP1iYf+YOrr8PF0vQXnuHDBEfD26tfhTt3+GiSy9cf+W7
e4NKxPurT9ungxYffosiiTBNbuY2PXQv8QbopEwFZ1+0h/gA0BONVSbuQd8f
hEeMviB0HjANLS6OLPSSPxNK0tDiw79XRN8fwc8Xf9wvtJEIhJ4qPoCbEuHM
qY2tqtCy9Rrdfd6kB6/Qv7E43NGTvlnmKOL+xIe/E62eeHJwiid5oOd90d3X
6EkeN+n7IJ7kcQv3l1k5poUXeaD/yR9ceMaTPNDl7vE5GuyB3tLLSe2sJ3mg
azIHdbvGHuiPu2eNrWGP2xJB/PWbuH7KPNDNil6eTfMkj9t0vhwv8kAP+2ll
k8UeaKOIIxED2AP9T+FysAp73KHz43iSB1p7cavHrdgD/Su//T9xPmUe6NKh
mAhP8kCnDlmm88uTPNB2KXMMmnmRB/pM4EXHZ+xxVyKsS+7zUJE90LVBHavf
eZAH+kxbHPF4kge6cN3RoFT2QCv71S7NZA+0+HatHXvckwgj1eYY67MHeuzI
Dg372ANtrXRTPceTPNC3WrcYv4U90DpR6d2N2QNdmd361jT2uI/j02JziQ97
oGXf42UP9KCFSoeO8nygjR+M2eLEHmjx44VanuSBriz8um2eJ3k8kAjtxQNw
9kArV8bGPPYkD7TltP1nN7AH+k3PG/32sAd64egnf++wh3h5+qhKF54P9Ns5
gdFz2eMh1t/wH5Nj2QP9sPvT+tk8H+gEu7ZrPdkDrbnPaftDD/JAD3L97XuO
PdALSwcnH2CPR9jedLo98TRvrx41zZvMA23vO3++lD3Q10qMD91mD7TGB9Ol
C9kDXRieNCubPR5jXitsos6zB3rGuu0zhrMHukw593E/9kBfqvvb6qsHeaB3
LKtbNIQ90FOcE4d1Zo8nOH5Nc9n30oM80KtiDJUs2AO9aMS+fb89yANtf+vL
hmnsgZ6Sver8MPZAj57zLFCbPdCzPO1blHuQx1OsHwmpn1TYA337wPgDLdkD
remY1rzAgzzQF82uJ/ryfKA/PW6WsYc90JcuGe2Ywh7PcLz4TU6lJXug+4o/
0IM80JomZ8cc9iAP9OdBEUerPMhD7I+nehd7kAd63ap5Exo8yKNYIiwVd1DY
A706tPe5CA/yQAsZxglnPcgDfVc7er49e6BPVnT+J/58mQf655MLi9qwx3N4
3fK2/MQe6K7PXTWuepAH+tOwlFILng90h2YLX5zyIA/0aEMsMQ/yQL8N1an/
40Ee6E19F5SP5/kokQh3Yhe8/OVBHugR7wd8XM/bK7Tk7s6V/9gDnRx/8PJ9
ng/0CbWai9rsgT7r5P91uwd5vMD6LZ5gjj3QJ09axsvz9go963a/9S15PtDv
Ht0ZdZw90OLXpdzYQ7z9Do9rdexRKhG8xS9gsEcpnU+MPdDD/U907MjzgT54
w2zRQ/ZAtx6qJz3IHujwkA9llz3Io0widNGdeNaUt1do8fRCQ3g+0ItV4gI2
83ygO7xx7JzDHuh1X0+0u80e6MQfFm1K2QMtvj38i+fjpUQYI/6Cnj3Qo0f9
ODqU5wO9NEdx2xv2QLt1ds/LZg90V6Up1154kMfLpvVD5vEK++sN3XeO9CCP
V033J/NAL7tarhfB84G+MSFKewF7oGtXDx/2nD3Q74ba2jiyx2scjy7ZXTrQ
gzzQyeav1PLZA31J62ZqC/ZA+xy+6riLPdA3CjHA7IE+eGWimg17lEuEoBeB
v9byfKDfFvzbpMge6PHiCdrYA/1IdZNjOHugj84WP1BIHujNo9qbu7IHWv+U
XNuf7uTxBsdj4glE3MkDrdnj+84kng901dzJk06wB/py8hjvFeyBPtrhRch4
9kD36909LZc93kqE750sfUezB9r3csDbJ+7kgRZP33LDnTzQar+eLdvtTh7o
Ff73+2m6kwc6N3jqpAB38ngnEeovrc1e6U4e6PwL745Yu5MHWtfS58Y/d/JA
15n/vteSPdBa4gmX3MkDnRo4v4eqO3m8lwh/27Voru1OHuhJj06sUnInD/TI
9nEPn7qRB3ra+Inh393IA/308jbJIHfyQP/q9OnkITfyQL/YebxEgz0+4Pr1
s2vvupEH2umxx75Md/JAb3zYeWG9G3mg08wdbca4kwe6Otf3wkR38kCP7LLv
r747eXzE/tKp/SHv3cgDbeV4rkupG3mgQz73n67NHuj78YUPf7iRB/rKx9MR
ueyB/lDu5BfKHp9wfPF2dfuDbuSBLp/Ueutg9kAb1bm1Fe9P5oH+MLpd3gR3
8kAPEt/ucSMP9PG/W5s1uJHHZzzf+PHN57AHOr5ICZsI8kB/nP18QSl7oLuN
P3Rkljt5oBcsaDT+4EYeaIun68fdYw/0tMWD5je6kccXHL+0cCy9zR7o7QXN
rc+5kQf6/rKu62a4kwda3mv3XB/2QONoK1J8/DIPdJJi3o3XbuRRQed3cycP
9MBPD0f8Zo8KOn8ie6Bff7FbZsvzUUHnU2UPdP8nfY5fYo+vuP/b47yH8nyg
tVYsDw5gD7T2AL+zf9gDvWR+zwQb9kB3v/hv0VH2QEc5RGv34fn4JhHWWrZK
yWAPdOqxluFP3MgDfS/vStF6d/JADxVPOMQeaLX1FquteD7Qc+/HLf3LHuhb
bWfk72KPShz/3Bow+TB7oNNfnuuYwh7oNuUTUy6wBzpm7ab5OuyBzn+WZ6rA
84Euba/3qpo9qprWT5kH2io6vfQje6DF00VecSMP9Ha1MNswng/0fY/XrcX1
S+Yh3t/ui5l33MjjO47/k+dvCOb5QG8xserp5UYeaB2Hf0XG7IHuUfBRzdCN
PNCxd36pxrLHd/o+L8/HDxzvely/7exGHuiWV4Ysvc4e6AXv/GYOYg/0r7pe
PTqyB3rSyn7a73g+0A+ci174swc6e/WIxnD2qMbxQrfeG6zYA10TZZ26lD2q
m7aHMg80tr4/1d3Io5rO98vzgS6TayPtzx418Fn+oGcOe9TQ95vZA/1r97pj
n9kDbdFlzP0P7IH+5r3l5V72EC/X6LOzmj1+Ns23zANd47StMZ890MrDInw2
sQc6w27oS3v2+Nm0Psk80PNu+WolsEctjt/6tN2Vwx7ompiAG9fYA+0qrqC8
vUKnfr3f5xu/fqA/du149ip7oNt1uHJ0O3vUNq0vMo86+n6yK3mg1cU3cNgD
/aZ7tds09qhrun+ZB7rF36rql+yBLv087lMAe9TjeHfcYeWB7IEurZyv9H/z
gf52dIVXPnugN6x3b32EPdCFhrUKY9gDvd1qnlwye/zC5Yr6KVHsgf6peMdR
nT3Qn6ce/KvAHmhJUlejGlfy+EXnO+D5QHcpLyqewB6/sf5cjFE1Zw/0rr7O
y7TYA30x54xPNnv8btqeyTzQ3UwDTb+yB1r89UM9e6CfSm5+b8uv53+wfdJ1
cT3P8/Gnaf9B5oH+dGK6xlj2QCt/PfXaiz3QhcXuLZzZA/1m/vl2luzRIBGs
f3Y8OY090PZ3R7aZzx7oT2v3/wxkD/T09Mxls9kDbXQ2y/U5e6B3HH3Y6bMr
eTRKhGbX2yjOZA/0myuLJ0jZA/1p+/LVI9kDbTI378Bm9kBLt/zpK3UlD/Tg
s/tKD7mSx1/s3yseH33SlTzQu01VispcyQP9vN/Z15NdyQM9xe1JljJ7oINe
nvdxcSUPtPfWAYN3u5IHusFJZYKuK3n8w/G++IFOno9/9H13V/JAf/ZaZXfC
lTzQJnXNDR1cyQP9svezERddyQP9rrLMZI0reTSTCpIHZa/asQeary/zQMvO
V+BKHughnaZ3t3ElD/Sj6bs2abuSBzpQ17U0gT2aSwWN/kZGndgDvV48wbcr
eTRv+vkyD7Ts/BO8vUKLH4cvYw+0cMHiuB17yEmF1g+uZiayB7qq9P3GLeyB
Dj9dejOAPdBh9Rdi/7mSBzqwX9rEavZAJ9iMPt2T5wM9zv+BpAVvr+SlwrOU
sHVTeT7QJhuCp+1jD3TZkjNfp/J8oP/4mMW15flAhz/BDjZ7oL2Ptao8wB4t
pMIY8QRNruSB1nkRfLcTzwfaeFjX2WN4PtBva37632YP9J9chb8n2QMdkXdt
tyJ7tJQK/f4sGTnDlTzQYZIp0vE8H+h3qgc++bqSR8um5SvzQJsofVT0YQ+0
eHqRB+zRSiocXXfXypY90LMG/Rlwkz3QJs/7+K9iD/TuP67WZ9gDvSnrXetc
9kDLzi/A84FOMale+MOFPFpLhYaYdq2n8nygL0VmLS5iD7TsfBg8H2jxdCaK
PB/oPYpTWy9jD/R4hfEWj9lDQfrf+SHYAz1z5UGnlTwf6Ih2Pi30eD7Q6yf5
bx/OHug9xR5OM9gD/eVg92dr2KONVBC3FnbsgVY8sSvmuwt5oIeIX2hlD/T1
uzNzk9kDvXVFqzXT2QOtuu2aZgF7tJUKy+a5L6t3IQ90kaN1TZoLeaCjJbcL
j7uQB/rUkgLznuyBfrQqwnIye6BHmN3Sv+dCHmjTH5+V5Xl71Q7Lq0VDbyP2
QHfoY9VozR5o2fkgXMgDfURya+kr9kCvUY0/1II90LLzjbBHe+l/539mD3SH
10lW89gD3bq1n+I09kDnaH0MFx+vzAMdfOrA4jgX8kD/VVObY+xCHh3w8/3U
P551IQ90XQvJ12/sgc6K21pU4kIeYovnZ2APNHa21viyBzrRQO/SXvboKBXc
H913GcPzgRZ//VzIHuhol79DlXg+0A1lmVP+uJAHWmVK+eKDLuSB1pX7nh/I
Huhj3/q3u8/z0Ukq5O62kSS6kAdazS653MWFPNAVDjrdytkD/fhrhVon9kCb
F36fluFCHug9VqVTurNH56b1QeaBdpw9z1y8P5kHWvzzIQvYAy2enkCL5wM9
Jiny9WCeD7TBwBsHy9iji1QYddpkbQ57oF/7KuUasAfa9FS/iC/sgW6s9XiV
4kIe6OXqXtahLuSBHjCtsOMIF/LoKhUUYm+e2s/zgR7TWuH9R/ZA32uzJ0yD
5wMd33pQ9Gj2QE8UT4fMHuj7lhMLPjiTB/rHiQd2x9hDUSr4RZXsWcUe6GqL
NqUq7IE2E79AxR7ouErTz/Eu5IGuL4+u9WYPtOzrey7koSQVPHLOzlvIHugF
iyffrHYmD/SSS897TnAhD3Su9c7vATwf6JhuEOH5QOef69S6DXt0kwrn21/b
MJ090LLzm7AHury5lVmuM3mge4+umefMHujIwsDus9gDrZh678s8no/uWD7p
Fx0c2AMtP1jTbjV7oKMadMLqnckDbdo2/2w6e3RvWj4yD7TsvK48H+g29ncu
6rBHD6kQcixh5DD2QMdPfFr32pk80KX3EnYGOpMHWg+7x9PYA72/DDtM7IGO
0m3WpzN79JQKQ52Ct1c6kwfadu9dg148H+jOQyqVi5zJA73zp2rhWvZAbzlg
3pDpTB7oaQO2jf3hTB69pIKz1xPHM87kgW7TTXl5Z/ZAr/i2Ja0Zzwf60LB8
jQZn8kCvFL8O60we6HSTkC0OzuTRG54ejaGlzuSBlj0PZ/JAd/vb3ukJe6Dz
3n7PE+9f5oF+Yio8/+dMHug+2L0s5/lAqyl9CpzLHn2wvMRfMLIHuk3mjiWz
eD7QHuIJpng+0NXvnXNqnckD/WJ3reUE9kBPw+HXZWfyUJYKZ1K6dt7CHuhd
8je7aPN8oDf6bpjpxR7o6k3njB46kwfaY/PTMCOeD7ShybpvA3k++mL9c6y+
ZsTzgT6uu/HrcWfyQF/Y0l3jAM8HOr/zgSmX2AOtLX6Bhz3QXrNLE5exRz+p
YHV5R9Fe9kAfOjbw3y32QLc0u30wgz3QoU47Jk9gD/TKW1sPStkDLTu/Bnug
sw0jjkQ4k0d/qbBdNee8ijN5oDtPPHfWjucDPbfNBqNTPB9o8dPDt9gDnd3x
dC9HZ/JA49VYfxt7DJAKk47//pzNHujfVSP1Z7IHOkpJfsgO9kBrDS6YpMDz
gf62HCs4zwc6Lcd40B+ej4FN64vMA21dP09vPnugh0XNGx/HHmjZ+WDYA/2x
fr3LNfZAd+7/7PsK9hiE7eubjOQr7IEua2ncdiR7oD+tfmg8kD3Qv1LjFDay
B1pdPIEme6AHiW8Ysge63Yz8XWbsMVgq2KkO+BrEHugAceDZA42Ve+Am9kBX
Lnm6fhx7oIcVf3Y1Zg90u+GPHhqwxxAcD5jmuWqyB9rL5vIqG/ZAfzodkTud
PdCWX1dpKvF8oAeX3lW97kQe6EGOc1Xk2UMF83bjr09v3l6hW16ae8SWPdDK
dxpsO7IHOsEeguyBHrtuuo0Te6A3dKqo12SPodg+re+7cA57oKeNtS7ewh7o
Q1Mkd3eyB1r8enMqe6Bl5ythD/QDxxqt/uyBlp0/w4k8hkkFe/3KjQPZA90S
u7+h7IGO/dRm1kT2QHs9m26twR5oI4NxSXPYQ7w81ftOd/YYLhXm/1tS/caJ
PNAzauy+ZDmRx/AmP5nH8Kbtg8wDPUz8AirPB1r93rfNq9lDFceXvWI/6LAH
emlLrXvHncgDXan33OWyE3mgn4WW9ZnGHmhpy3N7LZ3IAz1I+ViFEXuMkAoP
Z9eN3+9EHmgH8QtYTuSB7vng9cAYJ/JAD06Tjz/sRB7oLpnDt11zIg908oH3
4wY5kQc63Mr+ozV7qEn/Ox+OE3mg3+j2vmDJHuiCVgGfvjqRB3r6ixTjVuwh
Xj5Be1GyE3mgT07XGBvmRB4jcfz1IEpjH3ug2x8a4pPLHmjZ+XDYA31JW9f9
mBN5oH/mz8ARJHmgn+3AAaoTeahLhdsDJh8WvWUe6M/CE7MD7IEW9qROlmMP
tPdUrNFO5IEubqN5cT97oMOibF6+cCIPDRyvyx99eoY90CeHGdp7sQe6+UXl
SYHsgQ4anaKtxx7o1UotNjmxB3qW/JTsVeyBzvRXyJ7JHpo43p9d1kyHPdCC
dt/xk5zIA+22c6bFCPZAvxS/jupEHmjZ+XzYA92q08Nzp9ljFJbvPGXhPHug
E851di1jj1FN66/MA91jpq/JGfZAdw1X2z2fPdATms8J78AeWlLh8rovr1ay
B3qmuAFgD3RgebPfAeyBFrrpOWqxB9rxVcdHquyBTl4yq7kNe2jjeGOYpnZz
9kCvmb733lFH8kDLzr/iSB7ofuION3ugb0z80VqePdAnt95wnsge6D8W23rv
YQ8d6X/nJ3IkD7T49eUDjuSh0/R8ZR5ok7TNaxexB9qm+fNFxxzJA11b+fvW
EvYYjeP5UdPnrmAP9OI23aN02EO83Lbze0/2QIt/biqPPdDFk9+qL2YP9OWU
3XM6sscYzN9tZ/nJ7IF+GRUWPpw90JpzuryqcSQPtOx0N+yBntBLWeWQI3mg
l77RKZ7CHrpSIWLlwrMNjuSB/nNQ28yC5wNdm2Roo8vzgf6ufrBPpSN5oBVn
GJbecSQPtPj1vt+O5IHOsmh37J4jeejh+HO8xeN49kB73H6b7MAeaDOFt10N
HMkDndRLt+i3A3mgIz9krF7DHujlhlFRoxzJY6xUeB83pae3I3mgG/e2aIxw
JA+02YBjxz46kAe60+OEtX0dyQOtcke6T+JIHuhR4htCjuQxDsurTdqSYkfy
QEe2iNFwciSPcU33L/NAz9m7vMrGkTzQKZePP7/MHujXK51WGzqSx3jpf+eT
YQ/0vfbl8hN4PtDxS/9OE5eHzAO94tG3xc3ZAy07/wl7oL8NW+Of5EAe6M5T
/k3ydiCPCVLhpvEW03sO5IHOK5pt0+hAHujIcfrJyuyBlp0fypE80OKvs2sc
yAOtUy53b7gDeUyU/nd+DgfyQLfpuaxMmT3Qc1UPJd5jD/TOajPl1uyB3udw
ebgCe6DzJr9LGskek3A8O0CIjHUgD3RkeazeLwfyQMvO38Me6F/VDhdNHcgD
3Sdo79FVDuSBPo/DfxP2mIzHJ/7CyoE80AMeOK1ozR5o8eOTteyBTms9uZUa
e6Bl55NhDzRebB7uYg+0p0ufDq/YY0rT+i3zQIunU0plD7RWxaihoo/MA13x
vMzRiD3QMbXeA/vyfKCd895EvmQPAY+nxE6/kj3QLcYNX5XpQB5ow/qyl7vZ
A33ha5uuJQ7kgX7qMP+PuDxkHug5Nb+GD2YPfalwTXf/+oPsge4kvmCwB/pb
24DDMeyBlp2/iD3Q08Q3+NkDPbKqW6mvA3lMxfHWrGta8eyBPuS/9cNFB/JA
y/7+K3tMbfKTeaDvVf7R02QPtIX46wv2QLcQ3wBgj2k4HrTOf2rE84G+L5eX
Y80e6D6dB+amsAc6T/njnhO8vUJHRV7dZ8fzgX6ROuBIKXtMx+tLYYfzyby9
Quf+nDHVkucDPSAprbCSPdBaQxvPKvF8oCclL9x1gD3QMbZdTGazxww8nw8x
w7+yB9qm1/66Bby9Qotf59nGHmjZ9zDYAz11m/NHdd5eofMVK87fYY+Z2P/u
G5v7gD3Q8pOnxHTm+ZjZtP7LPNC/wisKNrIH+pBXUMFiB/JAy84HxB7oMycH
aemzh4FUmNc/ZEqDPXmgQ8XTPbMHeuB1/TY67IF+oGfTW4k90Buwe7iCPdBj
d41fpMoehpjHyydmbOf5QCfVjX0YzvOB7mP8dUYee6ALn78s7sfzgRZ/nZ3G
HmjZ+YDsycMIx3vbXMzk2QO9xMa0bT7PB7p648dUD/ZAJ1w0+fHZnjzQ345h
A83zgf5YG39tPXsY4/jK2LenBXugp2d00fljTx5o2fmneD7E66d0M1FkD7T4
549OsQd6QOVCNUV+PTduWl9kHrOkwkTr3dp/eT7QIV4/Ph1hj1lN8y/zQC90
0Luoxx7oXc1/Wj+yJw90ut4LA0f2mC0VJn+terqWPWY3PT6ZB1r8OEmaPXmg
x4pvoLMH2j/prP0E9kBbvbnY/YwDecxpWj9kHuihDtnf4tgDrd2iWWEqe6Bv
3X9Tp8vzgb642P3LGPZA24knNGaPudherh93bxp7oP/pD5kWy9srtPjnpI3Z
A93uu2HBRPZAH0qw2rCGPdC/gx7HDeb5QBud62ooYY95OJ6Zf3WjJc8Heqz4
AUL2QHd5M+aQuD7JPNDlmzukR7MHuiBRZfxN9pjXNH8yj/lSofRL+rmR7IEW
P27cjT3Q4q8fXrMH+maKRrSEPdArxRNwswd6St9NvfbxfJhIhU2LjqeLnjIP
dEZJ19Ov7MkD/UzDYexI9kCXybuvuMPzgf79bdHWj/bkgbZb1f35OPYwlQon
NHf3+GZPHuj5C3QP7uf5QO/qV6It/jyZB9rSv23wd3vyQHeO2+GpxR7owdoH
yzfakwe6uXhCSXvyMJMKBw/IHe/JHuiT29t+N7QnD7RrRmrLPeh6szcZyeiC
u9/vl6Nl77Ohe4x83LIAfdh1fdxX9MN5Y88cR7eXU4vqvkAqjJedMEVJwKX+
U9CB1y1zxZ9/dQBugZadPws9ULwDtJf4B7nRAVPGLM9HH+5zQr0IXXynzuwN
+ohUT3sTGpcatV8oFRJDHTVt0OLdj0HvMs8qErdn35DL0c027ZtfijYWHxA6
4LZrsbj8M5OvDDiMlv19U7T4cIvRrg3zba6gxbuXWwT/ay+Oh6PFVEO/vLI5
ZTa6h/iA0MWtl3QX2018guiH9RGL49F38XAz0Kt+L5/mjBbv/g56Rif/9ovQ
YtahPycebe+CFhfngMVSYcdX7ICgxadvhJadzwydgofrih63Y7DaefZAX7bq
pivPHuiT/kNUJrEH+tmDtP2p7GGO4/cZAfET2EPsFM3a5eyBLruRVXiCPdB/
zC86TWMPtObre5YT2QMd2LvuvR57LMHyn3Dx7xf2QH8uWufTjz2WNM2LzAP9
zv9IXbkdeaCLD2ceHc4e6DEjnI92YA8LHG/rxm1vxx4WTc9H5oGW/T1cO/JA
V0Xt+tePPdAm9i3nzGIPtPh1hRN25IGeYWSY7sAellKhtcqtvEY78kA/Xlbc
MsyOPNDvv2g3ZNmRB1pO4/rWd3bkgd40+lSOOnug10/+4PjUjjyW4vGNaVFo
xR7oS3NmJq5iD3TAlkz9++yBXvZ6mYa4vGQeYl/xWv3EjjzQvhuX7fW1I49l
ePz+gT0Hsgd6c2lL47bsge4w7kTqQPZA97Ob2eo0e6DHTJ1idsiOPNA3Wq6r
qrMjj+VSwbR64Y8jduSBxsY21s2OPNCvZxZ1N2IPdP2b2pvD7MgDvXzW9daT
7MgDnWK6XG0Pe6Btcta7pdiRxwqpcNaxS88v7IFWnbjes5Q9VjR5yjzQx25v
/NSGPdApfw4UBtiRB9ox3T4ujz1WSgXzBVc+DbEjD/Texzd6Se3IA117b/Ki
KjvyQBvEHY80ZQ/x+smNIa7sgQ5a51cTyR6rpELd+P2as+zIA71GPCGbHXmg
9wb2OGFtRx5oc5fs46PYAx1xuPcsc/ZAG7jfzZ/JHqulgvjnzYaxB7qkRP1G
c/ZA3z0bNSuWPdBfnylc+WJLHui4FVOutGIPtOx+2QNdcWHcYGP2WCMVvp+c
pL+aPdB7p8/qN4890FpJ56e+tyUP9JPCaS9LbckDvWLmkRcPbMkD/Sp/9Uxv
9liL/TfxF0jsgdbvaJxkwx5o8et/Q9kD7fS9KlWePdAl9YqJHdgDfWVgH8Me
7GElFXRlJ8AgD/SVxGNeM9kD7RE3dUm9LXmgc0p211qyB3rAqSJFBfZAv6rR
KNvEHtZSYYJjfak7e6DrPnaoi2MP9KkjxXGf2UNseY+iNJ4PdKTn3GMCe1g3
LR+ZB1rRykn1A3uskwqLl/+Y8os90EfOV6RO5NcP9Kv1OKDj+UBv+v2lW3d+
/UDXrjprosbbK/S77dsuf2OP9dgerFDpf4Y90DtrE1IU2QO91iL5Wq0teaCv
3A3qtJw90I9vWbQ1ZA90/04BXmrsYSP973mzh03T+i/zQLcZGz5iDM8H+vEn
4YkZe6D3dNp6ZA97oCeKH3BgD1scb8tOsEseYq/KCJXakgf6acbMj+tsyQON
o+uAJTwf6Pfv+9z/v+0Ves3aG8o32QN9emFn+WXsYYfjjW29dItsyQNtszk0
azPPB1r8OE45zwe6/HbvgkM8H2i/ukK/xzwf6OMLymKdbcnDHsfv9gOW2duS
BzqkVfL4Tbbkgf4gNZ16mD3QeS5XLPxtyQM9WaH5r6625IEW/7yWqy15OMBT
/tPqh7bkgbbK6v9ohi15oMWPe2jxfKA7TRXOhduSBzpKe8HVBbbkgU7zaRbd
YEsejpifwL9+VeyBzl39PfkSe6BtNfd+TWIPtPjnoYvZAy3uHo+0JQ+0+PWP
abbkgd7iWjdusi15OOF4wS/4200b8kB3fu+pWWdDHuhYzxdVZ2zIAy37u83s
gT7ssb/LbxvyQEu+LXm63oY8nHG8NmaL0wkb8kDL/t60DXmgs42qIkezh3PT
8pR5oAcOGvN1NXugo16diklmDxccn9xuHjqOPdBtxC8wsAd6mvKXcl32QCfZ
/Fm8iD3Q5e8+LTVhD3TpjKS9S9nDVSpc8ErWm8seaK3l1dl32APdeZLqlt7s
gc6v0TSyYg+07PyU7IHeEF7Z2IE90OLh8kb2cMPzXxieHMPzgR7bpfH5b/ZA
+596e8qM5wN96JO+vip7oLNPuUT/Yg/x+qu0F47i+XDH8lzaPMKX5wM9fXR+
2DP2QKvfX2LdhT3Q347U7GnHHuia0Ss319iQB/rAPWFksg15eMBD/IWQDXmg
cTQ+aZsNeaADxB0QG/JAP0vuGb/FhjzQ7ZIu5Ijrm8wD/XvonLC9NuThKf3v
/Io25IE2/v69TbENeaAnTzphdcGGPNAJ62+8sbEhD7Tsz4/bkAe6+aWoruo2
5IEeNveb13D28MLybTW8wxj2QE+W3SF5oMXVcwfPB/r/dXXXcVGlfR/HuVEM
1DWwFQsLWwlz9YjFrbgqtmAwbdeCLAYWggcFGwvFZMFGEbELUOwWFQwEa1dW
RUz0+V5nr+8zz+vxv89r3Nlh3vM7M4MzvzN+Xem0D2OlB1rbt8njFXppXnif
wfQIxPHr3OiVbvRAjxFv8Hi8Qtf9/XqDmvRATxjhXHTaWOkRaH38ah7oorte
58zgfPyBx/PbnM7/Ox9ovBt5dIge6Fc98QqPHuibcU0359BDdGr58e/ogT52
s413Hj2CVCW7bchqe84Hut/ybuev0AO9Y3voljv0QOcP6Olrw/lAN/rUsaId
5wN95nztHtH0QF8es8SzIj1mwjNk3z5/Hq/QMzZnb0uhB1o83OLogS6lL9X1
F84HWjvfO+cDfTP7k3shj1ezrD+f5oH2iaq+ZTPnAz3HxntDu7HSY5b1/695
oEu/9sn9nfOBFusvDnM+ZqvKR6+WrddwPtBi3VpVeqDF1wVd6YF2Nc9Ob00P
tLYfkx7oWxkXnzSmxxy8P88tYhvN+UBr+1zpgXYs6rhnHD3QYeWGXs3ifKBX
9f/qcYHzgY5v9CHyJD3QvZMaTDszVnoEq//uL6UHevCO5nvf0QP909fV0InH
K/QXz95BVemBzj+dNiaFHughzeYMHEaPuZiHXUXDz9ED3b5nQq8/6YGemv5o
lhPnA+3oc61cBD3Qfeou61OTHmjTqbe/v6DHPFWp0P9pCW96oD8aftxoSw90
lr/78830QMec7vgl3yI90M5iITI90FV6iW+4S4/5OJ5e9ugYSw+0qfKW+/Z8
/kBn7yy2/ho90KmnO0TU5nygz+TW7OTA+UBPrRv5pCefP9DlB392OU6PBaqS
N63848X0QGeWumwvnk81D7Q4nUoE5wOt7Uvk8QodWd1B14Ie6PvNopZepcdC
VbnaPrChKz3QMZNwj9AD7XqyZYvBnA90lXkHTs6jx0LrPGkeaKfQsA0D6RFi
nW/NAz0tJWVAMj3E5S0K+3jTAx04O3d3P84H2tkuc9RNi/RAb1QHVfWxSI9F
qqIWcw60pwd6tT7hyE+L9EBvqPO6sw090Jb6Hk73LdIDvctO/Au79ECfddny
Xx3nQ1y+t5tbA3qE4v1BkJsy1iI90EmlxBkMpAf6eKfopr3pgR6w/Vt7O3qg
h4gT6tED7VRQMqYqPcLUf/fR0gP9ra77sHb0CLMeDzQP9ETxhWp6hFmPB5pH
mPXxqHksVhWz8/DfPOiBPvyh8HYgPdAZf9TY4EgPdAXL/rgPnA+0k8M/4+tz
PtCz//hPwQ3Oh2qdR80D/c/53VW68XiFXn3UUNOJHmjXz99SJvB4hdb2TVqk
Bzor/k3/vvRA+0XUOpVEj3A8nsK/JG/hfKAvzBIneJYe6KSNfaYOpge6faKL
10R6oN/kzFh/2SI90GWm7g5/aJEeS1SlflLDzDUW6YG+mvK4oCg90Nr+VIv0
WGL11TyWWH9ezQPtEG2svMUiPZaqSg/DsJQa9ED3/7YnujE90Bt+vW5fmh5L
/9/xCl36wqi8H5wPdPGoiPbXOB8ReH+78X63bxbpgQ7sVr1SO3qgd3aLfZFp
kR5obZ8o50P898HvZ+TRI8L6eNA80PU9d9y/YZEekeq/+2g5H+gSr5ynhVmk
B1rbb0sP0eKEZhbpga6VWSJcpQda2+dJj2XwOhe0bQg90D2vnt0UYJEeaN/n
m/a+pQf64mA8AVmkB/pkpcUlx1mkB/rF8x4Nn5ilx3JVSRle3u2GWXqgJ7f4
cbiRRXqgvVJSj0dYpAf6r37PpjeiB1p8XdODHmhb8QUneqxQlSLiC7b0QN+t
WWftNrP0QMemf1rSnR7osRcCV/WmB1rbJ2mWHmh3/1qVfpqlh7h8Qj2XKvRY
qSpbR/t0KTRLD7S2r5Ye6OTvofkPzdIDvTzYVK42PdDh8aNfzaKHuL4ScQ8z
zNJjFd6/fq58d6lZeqB/u2Uu7muWHujo/JPvEs3SA12x+PW8b2bpgX6f59Ki
Jj3Qk51fhJ+gx2pVWRHlduA0PdDi46829Fht/fk0D/SnVRsdZtID7S1OIEqP
1db7X/NYoyqHbCbuGm6WHujcFfF/N+TzB/pRxtBa283SA63d72bpgfbf7R20
kx7o2r2mG3LogW6S/djsS48o/Lz1X62/SA902VKJO/8wSw+05/lVnlvpgb67
7EjaTbP0QHftqYQ40QN9vUzfjFf0WKsqp5JPBT2iBzogtmO/TvRAJ8Yd7eVO
D7Rn7N5Za+iB7jb889cRZumBXvIpu+ASPdbh/rJbePccPdDDJt+2v2WWHuga
IfUPBtED7X9g7I5y9ECL0wOL+dI80E06rLgUTI/1qtJBDAznAy3+uf4K5wNt
ECe8o8d66+3XPNC/GXJto+iB7jq3tGNHHq/Q0Xg6EI9fzWODqmxbVW53PD3Q
6bFph0tzPtDa/md6oOOqzFq/kh5o8fInziw90GV1ZvtoemyER49GffbQA63t
G6UH+lmXTGUePdDa/lp6oNuKBcf0QGv7aOkRjet7XeRiR3qg76ZMdJ1LD7S2
X5Ye6DJPmi+LoQfavVh0uQ6cD7RYN1WZHptw/Nm14kJneqCHxcVsfU0PtHi5
fpQe6E7Nu0xZTQ+0tt+azx/o1vbz05I4H+iG4gR29NiM29tjXufl9NhsvX80
D3TqhIvxJeiB1vb70gO9dnG97ZPogdb2y9IjRlU8ArJSTfRAN5zeLC+eHuLy
/fGj5tADveRBYZPT9ECL9Xap9ECn2I6+sYceW1Tl73I/9++gxxbr8UzzQDet
uvp2ST5//J/LNQ+0p3phv8r5QN9JXzha3N+ax1bMX4f23abyeIVu697RezY9
0H8ne/WdTw90ahs8gk3SAy2+PjiA84Eet8UwbRw90J9jBy1OoMc2vN9rEOfV
mh5obf+jSXqgu4sPYJukB7qcf+25t03SA63tb6UHOmXqkzvT6LFdVQalDPpa
kh7ov4PnJo6jB/pl2Kwob3qgi778VLiBHuiGNYPCQ+mBNv7H4Yg/PXbg74uP
J9ADbR9TdXgbeqAHFm13Ipzzgdb2p5qkB3pEQf397emBFutt3emxU1Wa/WKe
40YP9N89DjkOpAd6xYpai4bQA30pet2YdpwPdHa2Q8IHk/RAL200v11ZeqCb
X1tw7KBJesTCY0b3kNcm6YEuKU5ozPlAG6s9G1aF84GeUvz1ql6cD3SAOnhB
K3qg72V2ulOXHn+qyodBoY9K0wOdmDX5ULZJeqC396988qRJeqDHJ7s4lKYH
urnPm/CFJumBFh83P2WSHnFWT80D7XlqtmM7eqDF1yla0gN9o45dv7qcD/TR
ikNXz6YH2qWqU4UQk/SIx+0NPdH/tEl6oM9U+16oM0kPtLZv1iQ90No+Sc4H
2mbPl3dR9EB/dY4oss8kPUSP6jbFlx67VKXz5VGHo+mBvtVi57q3RumB7i6+
sMj5QGv7cTkfaG2frkl6oD+au3h3N0mP3ary3NM85rlReqCV798/PTFKD7S2
L5QeaG3/oVF6oI8fDHgYQg90C/GBU3rswfvNRVPbhpmkB1rb52qSHug508QZ
3aUHWvy6Ip3zgc5Y5/HCzSQ90PmfT/QNpsde3P5Wa0950AN9pfatB670QNeb
mN1vED3QYj10L3qgfdO/6PKM0gN9uev1G/H0QK9/6+89mh77VGWBOJ06PdBf
8sUJZKQH+jfxgUDOB1rb50gP9LOhu5/W43yg28/501VHj/2q0lgsvDFJD/SY
DnsexnA+0G8vFz2XTA9085L9B14ySQ/x91+W3/aCHugz8UFfoulxQFXC5lcb
uJ8e6MEtT90y0ANdbmT/x204H2htPzLnAz2mXlaHn/RA/7xa8LIMj1cJqnLs
um/scnqgJ7x9GZxMD7TduNaBa+mBntZm6q469ECnBc+ro3A+0OWXvq0TQA+0
tr+XHgdx/fvsTrSlB9p206EpwzkfaG0fL+cDvXj9yw8D6IEW6wM/GKUHWttf
So9DeL9ZvvqZVM4HundejdEz6YGu0th5vw090Grn2sbznA90aXECMKP0ENdn
uVz/tVF6JFr//5oHOnBtwZVCo/RAP/6z0k7x+NQ80HNq6I7nGqUHOmN0QL9a
9ECnlbOpOZPzcRiP32I9PtjQQ3RQZr1W9EA7VW79Vyt6oF03T096Y5QeaPHr
iQucD7S2z9YoPdCqj13r60bpkaQqWz63zt1rlB7oDftWRGbSI8l6/2ge6J1H
50ZVowc6o0F8UjEer9C+nfEMR48juL97N4wN4Hyge89c0NKLHujmne1OB9ID
LU73coTzgbYLrdJ9O+cDPaRXxO/FOB/JqrILb0cDOR/ovFpio4v0QFcQCyzp
gdauhx7oyLhjCaXogXYwPfix2ig9jqri7A5pM43SA53z7tD300bpgT5RNX1x
gFF6oP9TxXDpPT3Q4usVe+mBnvR4248gehy1zo/mcczqq3mgu6T1Cnfh6yt0
3pSOrs04H+gWy2I+t6YHeo74gAM9jlkfj5rHcfXffcScD/S3nJWVzvH5Ax3p
5rTgkVF6oL9HPD2wmfOB1k5fxPlAO5eo9TiL83ECj4/SNa/f5Hygp/dWvM5y
PtAFh86NXkkP9OPM9ArR9EDbihO6G6UH+snHdQc70+OkqixzaLjERA/0CZtv
L2/TQ1yeMTz/N3qgXy8vlpRID/RF/4Hp4+mBFuuxVtIDnbBpxGx/zscp9d99
zpwPdKuWpzt34HygtyxcdziY84HWzqtglB5osV1b5fEKPb35iLmH6XFaVSx4
el9ED7S275ceaIcNkeO70QNdP7F/m/b0QJ/sG1zgRA+0bZOaXZvQ4wwe76ua
Hr9ED/Rk8QtDg/RAe9978G0QPdBei+sHVaMHWpwuTvx9zQOt7dOlx1lVWXNw
Rk8feqBrTTjw0EwPtFdExx0L6CEuXxwVO50e6Menn/dcTg/0gK0NImPpgVYq
Xl47nx7nVCWmzY/ZqfRAJxgickbSAz09+OORyfRA/zHcodQseqDr6xO/BNMD
LU5f9Cc9zqtKH9vbtxPogQ5/NviuOz3Q/zzYUSaUHujbep9iG+mBHjmgd4kh
9EArD37ajKdHiqps3GFoX5Ie6IKR5b9P5nygR3m5ZL4xSA/07427DfaiB1rb
H835QJ9YokveQY9UzMuxKzUa0QN9IrXFgBP0QN8Z1f1ha3qgW90v87AyPdAX
V7RfM4Me6DfeTvku9EAPHdHz9a/0SMO8Gc+cr00P9MF13bxL0QN9O+/s3Qn0
QH96FXhZoQf62sP7f3nSA/3OVCZrKD0uqMowsQCaHhest0fzQC+/7XHxuUF6
oAsXHvS5ZJAeaLVmvUm/0eOCdb40j4uqEjV0b9IVg/RAO4t/8KUHWmd0ff8H
5wNdxs3+vyZ6oHfqr7oU0AOt7U82SI90PH6qlOombp/mgd4TO2T0SHqgvXv6
2lSnB7r4mCL1ztMDfaf4ihm/0APdp7Y444n0QM89Os82zyA9LuF40T2zeB16
oLf2OPyh0CA90Nr+a3qgR27LUcrSAx009dkuR3qgQzyK1vSgx2Xc3+sDWov7
S/NAD/sxy2e/QXqg95xqYPOTHugXPwf3iqAHem/+gwm7DdIDLdaTJxqkxxVV
ObT7W5oHPdBF8XaoIY9X6CIlavc+xPlAB8TPuuZpkB7ou9V7/92Dxyv0zIde
IYH0uKoq1cULfnqgG1bf/sTZID3Qi6ZtHRlikB7ogx7L374wSA90yqVbyVsN
0gP96y8LvjQ1SA/0o3y8YaPHNVXp+3nHnCyD9ECXHHAyJoQe6FFN3HP9DdID
vW9t+axaBumBrp3s9uqwQXqgxcfPvQzS4zru30n3+gykBzo9rJSyjR7XrfeH
5oEO/VGyxRB6oLWv2+ulB9rz7Mno7vS4oSorfFZO6kMPdEBY8P2beumBNqZM
8behB7p71rSPer30QG/f8T5goV56oN/+1bSs+O81j5uqMuOEa4+5eumB/uq3
8B+LXnqgGzf3HeKnlx7oxEfrSi7SSw+0tq9WLz3QUx2z1XC99EBHzOiVOk4v
PW7h/aZdi0g3vfRAJznXqnJHJz3Q2r5UvfRA9/FNO/JMJz3QnX2KF5+plx5o
R7EgSyc9buP12bPCI4U66YEuPaPFknyd9EA77r1Tq0AnPdCvG6S2EX9f80Bv
Dyu9K5AeaHG64CZ66XEHz39x95rb6qUHelfU47Ft6IFOm382xksvPdD54+be
7E8P9Ff7m0t60AMtPo7WhB531X/33dID3WXZ8emN6YGOrDGnbaZOeqC169VJ
D/ScjotL/NRJD/SCSrEjStED3aJTy0o16HEP72986u5O1UkPdIc3AyMu0uOe
3Deokx5obV8vPdAZl+vGheikB/rrwdrO9fTS4z7u/8jCZmvogc7puTxxET3Q
2n5bvfRAa/tU6YEWH59bp5Me6ApV5vZ8pZMeGXh933Cg3Tad9ECLX6+11UkP
tLZflx7oSQNMC7x00gNdZqKNex2d9EAn3Rx/8IBOejxQlbMtP37YqZMe6IxX
xf2X66QHWnwbpB7nAz3NLaFpc86H6NC+hlx6oJ0+/e6fppMeaN29goA+Ounx
EK8HyhW9cN1PeqB1+Y88htIDXd7VVOEjPdBXJ6+1LKMHOib0gfsSeqAjdn9v
U5Uej/D8/fRS9/L0QFvEBz7oga7wcX6/6ZwPdMsnxkVL6fFI7qf0kx7i+tqJ
X8hIj0zMq80P58H0QO9+rp8xjx7oW5+qz8/WSQ/01nfdy73wkx5o24VlG4yg
B7rqX4smhtMjC8+HjUdf96AH+tvQIetX0QOdETWh033OBzq3+N73RTkf6JFP
3g9zoQfadeuhtp/pkSX3l9LjsfX2ax7oqglH70ynB7pH0qhbC9Dr1+HPY7l/
El3Q2DfyLDpnbbO3XdDankJ0Exzu6qH39noaVPEJ5qPOrMZinuzvbZvyK3ri
sv/2vIo2iT9oXflzv+jR5z7iCtEPlnbOLYKuHfJmwJEncv8uemZFXCO6gpfb
QTFv4ursn+Ln0R3pYIN2EX+eWr0iz+IK0WI99C3c/38NwA1E7156wGEULvcU
ixbRzsU8XcXPvx1Xdw99rknWhU5oG/HnGXpTwOfxaF9xhc/kPktcn/hxB6Cr
4e15JVwubl4QujA0/+E9XD4VV7cNvaVp+T9/oK9cxp9ncv8i2llcIbpiiY4p
8Wjx49bKVpWxg/t0SEdreyDRJcUJ7dDi6qago3KHlNjlJz3QTcQJrumB7uRy
ZspeP+mBPlfm8/dW9HiO413gqt6B9EDbNh95xp0e6CCb8O9f/aQH+mmplXHz
/aQHumuTlIhUP+nx3Hr/ax45qnKkeN06o+mBTpqZ3C+CHuiE5HGbnHTSAz3s
+b2yB/ykR47cn0kPtMO65NM5ftIjF68P9W+qnfWTHugt4/AMpJMeaN3Wrvab
6IH+7qjaztZJj1zr7dc80AnlHG176aRHrtwXSo8XqiJOz2WkBzo9peqwNHq8
kPtvOR/oyS3HLrnrJz3Qa97gCjkfous4xYjbr3m8xOutSadfhKL/BzQdmUQ=

         "]]}, {
        Hue[0.37820393249936934`, 0.6, 0.6], 
        Directive[
         PointSize[0.002777777777777778], 
         RGBColor[0.922526, 0.385626, 0.209179], 
         AbsoluteThickness[1.6]], 
        PointBox[CompressedData["
1:eJxc3WVYFP3793EbFQMDO8BuxcAihi5pEKW77SAVBUGJXVBQwQIEVCxsVBQT
sRVUFLFFbAUDW+/PzHWef37H7ZPreF+7bMxrvhO7M7OqnnNsfJo0atTomGKj
RuJ/pX+bZYLGqs1DF25RFpyTz34dgp5mda5wH/pon9i31ugePSybzUN33mv0
NBzt1ir3/N7NysI8zdZ3c8QelJByHH3tKv6hg9pHZC9DDxUfEN3VN3vzrU3K
Ah7taJ8tMiFkpGrfL+in4XhE9C3l4P5b0OLDzUUfMZpzNBm9IQP/0KuG/e7+
CF0/BA+IPhs4wmMW2kZ8gejG20PqlqLFl9c5UyYsiMluNxwtPpwmuq5yyqR7
G5UFX/EfuvPatkHD0Oe+4gHR9yd+c0hG9xVfIPpQ36H9zm1QFiLEN4y20D91
ZClafLjWWTIhP++Y8ln0OPEf+uGh7ttV0eLkc0b3uuEnnMxQFt7h7caiP87v
8DgebSy+YfRuh9VljdG5eLi7Yq92CeiOljyyZYJ6i81KU9LJA20e9/xHm3Ty
QKvcuj/+yHryQDvWD9g3eT15oCedTPz2fB15oKcXDcqdsI480OeypuVcWkse
W2XCxSE3TvRaRx7oxGf2FepryQNd8zJu27s08kAXB/qcHb2WPNAzLpV+aLKW
PNDtC/XOeaaRR45MUNMNPTQvjTzQK7c7XB6bRh7omVbd0gLSyAP91K2ZLCON
PNDR8umHc1PJA93F3G9wTCp55MqEiGLfY8Fp5IG+dsXjW+9U8kA7DXhv2DeV
PNA7P+/4fiqVPNBLClQnjUolD3T84e+dG6WSR55MyBuh1+vtGvJADxU6X01f
Qx7o2V03vB2/hjzQbceN39JyDXmgz9V2UBu4hjzQfSudJ9xYTR7o9suO7nJY
TR7bGm6XPNADD4avrFpNHuimh/b4bl5NHugxpjfdXq0mD/TcgVPVm6wmD/Sr
7CNtc1LIY7tM+PJA16FfCnmgJynnjzmSQh7o1sdsbkSnkAfavb+J0t4U8kDH
2ByaPzqFPNBL/9WUxCeTxw6M57hz5aeTyQPtq9T3Xl0yeaDnd6k/dC6ZPNC9
5497sCyZPND15Z0bWySTB/pcRfCLgcnkkY/xsuee2+Jk8kCPfpRcNTqZPNA1
66brPZOTB/rcyL4mJsnkkU/LMzl5oI32zftTJCcP9NO69y4xcvLYifk9JnPS
Mjl5oJtqaScpyckD3bKRXDNCTh7om65LNL7IyAPdzreT+ww5eaArav7ZG8nJ
Y5dMKFmUNHyUnDzQ7UYYXRTk5IGesWPCtaly8kDbnX89wElGHuhmqjNPN5OT
B/qy8qMX/eTksVsmDB+vdMVXTh5ok+wRkUtk5IGOLI9vZisjD3Tzh67l3WTk
gc5YGh/6Nok80HKtmqZNZOSxRyYo7V2mqykjD/S8GT2+W8vIA+2solPnlUQe
6FXTfijZycgD3S84NDwviTzQoy41LtqQRB7o10ueB91IIo+9mL+yb32enUQe
6GuNoyeHJ5EH2iCms0ZsEnnspeV/InmgPR6GhngnkQcao/WZRhJ5FMiE/eNi
rwclkQfa7OrBNdOTyAO9Yd2M7rIk8kD7Dep2fUISeaAr38w3FZLIAz0/qHxW
fBJ57JMJ19UnbhucRB77aH2WRB7oc+28yh8nkgd64ca5BVcTyQP9u1R3YUv2
QB/V1PEsSiSP/TLh7Y7A6B2J5IGeuqB9K/HxJA+0y7gfvhsTyQNdc33amE2J
5IGe0bf9kpBE8kCHn+3YfkgieYh/36XTxuRE8jiA17ukuiI3kTzQ62580jia
SB5o6X0kkgfaZlOOXM4e6IUHta1mJ5IH+saIVla2ieRxUCZ46V4daJ9IHuiS
ZhMiFRPJA61yM+NQfgJ5oG2v6twsSyAP9Cf3xIdaieSBHn3qlveFRPI4hOXr
6w2XJiaSB3r764NN9yaSBzpcfZeWA3ugdzyO3VOZQB5oFf2x1fcSyAMde1ht
8Vn2OIz3q6RRfJI90INkZVN2JpAHukz7TElCAnmg2+sKxSsSyANtUtkvYGIC
eaAVvRR12iWQBzqj7dhLF+PJ44hM0LaPbeEZTx7oXu41U7/Hkwc6JPrP3WPx
5IE2ClGaaruKPNCPxy9ZfDqWPNCzps6StYwjj0KZ0GfsCz2rWPJAO6R1jLaP
JQ/0hELdGbJY8kDfWdwp8tYK8kAvWlTquXEFeaA1Trw8PX8FeRzF9CjYk/k3
hjzQm9Sutrq/gjzQfz+Pd09ZQR5ozQ1vLv2OIQ90poPGV+MY8kCH6se+qYkm
j2PYvvziv3NwDHmIvfXavNkx5IFe8Tnfa200eaAbn/v0siqaPNDbw0qHTokm
D/SS0HUq/ZeRB/rMn2UKLZaRx3EsTx7tUN4WRR5of+Fk9wlR5IG+fcvoSfso
8kCPib4wbetS8kC7TLjR4cdS8kBPfD5eX3kpeRRheVtw1WnREvJAj/g6ouWL
JeSBzvikuqPHEvJAm3qaHPsVSR5oj17OU2oiyQNd/uLaU8cl5HFCJshueP/T
WEIeaKf9p95tiSQPtMe/RbPvR5IH2uDkk1ubIsnjBC3fI8kDnbYy1vFWJHmc
xPz6/OzylEjyQE92d0jdHkke6N/VQ4TOkeSBNvAdNTcskjzQySXq+f6R5IHe
cFDrRXokeaDbvOzhK94ueRTT/kgkeaDHB9guSo4kD7G/HjdwjyQPdKO/Q+23
RpIHGu9mhF4keaBbbIlovz6SPE7JhNqVmf/6RJIHOuaU29V1keSBnrxE0+1g
JHmgp4QOGm/CHmjr4qzYZuyBxtbzecdI8jiN7YPTLfRXRZAH+v4Lp74VEeSB
fuF2ZfjdCPJA91FfnaHIHugVbaorX0SQB3rPuTL74xHkcQbLbyfHtvER5IH+
bbtTvzKCPNBY+r69EEEeaJ0N+/2nRJAH+uXfN/Meh5MHOqBkYmetCPJAL1M8
4PMjnDzOYnuoT71u4wjyQO+pyqp3iiAP9KJXX070jCAP9LqXZx7OjCAPdLt7
d6qHRpAH+s+3J4fNIsjjHPb3blQ20Y0gD/ShF84Ju8LJAz1x1oWAVeHkgb4c
eHzLq3DyQKu8j1p2OJw80Ffffe72Iow8zsuEnIWv3daEkwda/+f7t6fDyAPd
S6/R3Hdh5IEOKmpVHBBOHujD27BACScP9D1fr4E1YeRRIhOw9/FMPZw80Eo1
i0d/CyMP9NhdIUd7h5MHOuNepHPPcPJAn0kOvPcxjDzQRW3+vW4RTh7ou1mj
T/4JI48LeD3Be0Z3DCcPdMYtH7X9YeSB/txr9UebcPJAFw19cVi8v+SBnqea
/MQwnDzEx4tP/SW+PsmjFOuf+rUKr8PIA91l9g9jU/ZATzK7NL8je6BXZOXY
jwwjD/Rg35PdLoeRB7r8+Tf1P+xxEetHcYc7jDzQb67t+DGMPdCNdh6dl8ge
aP1p8QPCw8gDbb/K6JnoK3mgrS58HxPBHpew/bv4QW1RGHmgMye/tZWzB1r7
b/lWrTDyQO+ThR7YGEYe6PhDMm1r9kA3Kt2iuT6MPMSe+65yAXtcxvZu5h/j
DmHkgR7gvjBsQSh5oDfW9N7+KpQ80E2yEnoWhpIHOkX5t/r5UPJAn+hb6Ca+
PsnjCpZXWwtUroWSB7o4GCv8UPJAR/2aMvd6KHmgHbTVLyWHkgc6YU2KcVUo
eaCHaufXvw4lj6syodAzqlKTPdB1yw4MdQglD3RNQcqxsaHkgU7MMy7uGEoe
6PXyyTfuhZAHetmShW8uh5DHNYzvAUeKFELJA53tPT/QL5Q80Cfn2aR/CyUP
9KF+gVtvhJAHetjzx37OoeSB3pOr/NgqlDyuNUxPyeM6Hn+LVpOoUPJAV01Q
3aPGHugdzy6MrAkhD/TAy49sroeQB/rd99FKzdgDvbqi20LdUPK4ge2x+T/a
vw4hD7TtjWirRyHkgd5hbYwhTx7oil4q6Tkh5IFWbxz3Qnx/kgdad/GjC74h
5HFTJqiFNb0aGUIe6Jnmdzu5hJAHut+4rkc1FpMHemOpx5ioReSB/q7+pzJ5
IXmglV4+bbZtAXmUYXvnXPqXb/PJA/1wQIvlaxeQB/qeQVnTvgvIAx21qm0X
i/nkge4W+kHTeT55oHN7XR10ei55oKdn7tpzbw55lMuEzZuyjz6fRR7ltL8a
TB7o+NrR0ReCyQN9qZ/5iabB5IF+u+Cw8q8g8kDXt1b8oBBMHrcwf4csGzwy
mDzQ95vovn0aRB5oz2k/I4YGkwe6peNy1V1B5IHelPvDyzGIPNDnD2To2QSR
x23Mz0PS1ZoHkQe66cfqW15B5IFOHBc3WSeIPNA9bAzqhgWRB7rVuFn/LgeS
B3qN45CMTYHkcQfbg6atzuwMJA908x7BbzQCyQP90ipuZ3ogeYj3jyoeOSOQ
PNDqu/NHtA4iD/ScStW/HkHkgT50cXFxZiB5VMgEVefGseGB5FHR8PySBzr3
wop0s0DyQM/8/tNxfSB5oFt1WTnuVCB5oE+rvL41LJA87mL5b/EhZEggeYh9
ck7k+wDyQLco3upUEEAe6DOX1OcqBJKHeHv2ieScAPJA+/prdDgfQB73ZMKj
Nb327QogDzS2Dob9DiAPtF/El7hf/uSBzuzVfFV0AHmgX3/Mq80KIA/0ipiT
8aoB5FGJ7dV5JSXWAeSB1p6UOWV6AHmgzfZ86/nenzzQaaP+mNkEkEdlw/NL
HugBw0+1ueBPHuiN9hgg/uRxH9uDUZ9CPvqTx33aPwwgj/v0eXQAeaCFWXbb
mwaQx/2Gx5M80NPvXPk4PoA8qmTCxYFyDaUA8kC32Zds4cIe6MqDL8dOYA90
n/FFH8THkzzQdV9MZ8b5k4fYZn9O5PuTxwMsDxwxwv3JAz3hUON7y/zJA+2v
4OxwlT3QhS7+e2/5k4f49297pj/wJw/0k87Th+3wJ4+H2L9Ta9X1kz95oEdb
RB7O8ScP9LkvJ+OesAfaMK2+hZs/eaBb9nn8aAJ7oJuY3CtMZQ90p80+XbLZ
4xHWj/3ODXvEHuhE9dJj5v7kga676y0L9ycPdLuqLj7q/uSB9p/5LTmWPdAu
Z7MLQ/3J4zHWzzcPnb/sTx7o8Mnvir38yQP9qdzcU8mfPNBVZ1YtacIej2l9
zB7o86kPr77yI48nMsE851JJN/Z40nB/yQO96bzKvvnsgd5j7hUxkj3Q4uLh
J3ugb+o2MVzvRx5PsT628QhWZQ+02/sh1639yAP9ucm7HFs/8kA3670n0MSP
PNBF7YXATn7kgb7SYWyKnx95oJfr7bA56Ecez/D4G2Vr0/3IA73lcNWo8X7k
gf5b+/lxjB95oBepvM2/40ce6ElBtcXD/MgDnT52rmDmRx7Psb788fFMkB95
oPcaT7M650ceaA0/xZZ7/MgDrRl1f4eFH3mgZUvHbxrrRx7i43WpkIWwRzXW
v68LC5r6kQd65pk5ekl+5CF2J8VIAz/yQJepNLdU9SMP9Lj87LanfckD/XDQ
g+GffcnjhUwwPrWk9yQ/8kCfXn82xpc90CXzntyZzx7o9KqTDwazBzrQL/2+
DXug5w646W7LHuiCA0eG9mGPGjxej1HzLdkD/WOrpqsxe6Dtdswe9deXPNBr
Xt98HcYeaCXwD2YPtGxdU83bvuTxUib47HS3s2EPtPEPk8OW7IG+avjyd2f2
QE++45ge60seaKcNTqq7fckD/dok4/ZNX/J4hf0Jy8u5cb7kgX6eO+bjPF/y
QO9qObG7vS95oIv0v1aI01/yQH8trjvsxx7oVcP9Piaxx2uZMD++f3t9X/JA
55n9W2PnSx7oIUUZZcm+5IHOXPw96IAveaCX7n5SqOpLHug2zYMV+vuSB7o6
s/t5BV/yeCMTNggdErv5kge6sfUYr9a+5IH26Lavehh7oBv1iqh39iUPtEG2
z0NtX/JA16rP2dSZPd7i+XzMR9T6kAd6XG7CM3H6SB7oFrc3Wn/2IQ90VyXH
9m7sgRZ3f3uwB9q52YWfLdjjHZbfR3vqB/mQBzqt84xGtuyBvj5vdqcPPuSB
jl9bdvGlD3mgGz3b62rAHmjBIn3MBh/yeC8TpoStbvXdhzzeN/y95IEO0xip
PdeHPNAplTO/WPiQB3rC7SEDMnzIA12J3fdh7IFeYdTTaLcPeXzA643XPJTs
Qx5oBfem/c77kAd6XzMbz7vsgX7otDo9iz3QvQbo/4hmD/S11KDW3uzxEc+v
mxLT0Zc80AYVPUzf+5DHxwY/yQOd3Gh2l9HsgQ5Nr7/2x4c80Ls038U2YY9a
rP9CMp/nsAe68c8l/2p8yANdnKvmaMQe6Mdd1+88xB7o+vBvpRE+5IHelh6T
lcMedTLB+svpUnf2EDtW+9xG9kDPUp/uuYU90N3w8CXsgT45YZ99NHugt++z
0THwIQ+0l3vv0vbs8QnbQ7VVSs/ZA+2stWZNHx4f6JPdLscv9iEP9O10pQUm
PuSBbjun4skSH/JA77HK/TXZhzw+Y3vfdt+FSm/yQCf06jfbgj3Qs7/Nz+zF
4wOt0Mq6OMuHPMT7pxzfvIQ90JdmzPrr5kMeX/B+9Cb+asoe6E76DxVU2ANd
c6OwuRl7oNuZV75WYA/0+daFkQPYA31U9UKQK3t8xfRbHJc/kj3Q6/r9MFVh
D/SaAwbls73JA21U0GJIW/ZAn/KxWF/iTR5oDXPfE3u8yQPdfU1qvBN71OP5
FJrn+bMHWlA74C3n8YGOdXvz0pw90Mu8bmy54k0e6KqEPz7fvMkDHRhY6ejm
TR7fZIK3U4tNeeyBNs/+3KPImzzQTzNuDtjvTR7oZiof3th7kwf6TuoPo8fe
5IHG3s6Gpt7k8R3vr9OGAeu8yQM96MWHBZHe5IFWO6JUneVNHuhmu+2LBnmT
B/q77fO8jd7kgV7f6LftTm/y+CET4iZVlMzyJg+0bBiWkN7kIXZtvUoz9kCX
5FecHeFNHuie7Y/ce+9FHuh5r0b2eeRFHmitVsHXz3iRx0+ZoDhs59I8L/JA
zxw39qKLN3mg3Y5sPmLoTR5o1TWqpRVe5IE2Vne4toA90IOe3DXuyB6/ZMLi
311bNmEP9FzxC3j2QLde7vzsohd5oO12FextzR7oR4uzj1l4kQcac9v5Gi/y
+I39v9xT6896kQe659Gmiy57kQc67eeBQ7Ze5IFenOeTK04PyQP9fkNKRTf2
QP/rfyv7lhd5/JEJx3Z06VDCHuied14L4vuXPNC5tg5aV7zIAz3p3sZua7zI
Ay07Miz+HXugv+R7rS1nD/SvdZNdurDHX5mQNUdx3RtP8kCX1unldfAiD7R+
7jaXaV7kgZa1vHAmjz3QI11HtFntRR7o5rPmf8/1Io9/2D7JHTfmkyd5oM88
m1vj4EUeaAPjh9eLPckD/bzL5wV6XuSB3nZ057siT/JA51kInTzYo5FcyPo1
31e8XfJATz9m9eOuJ3mgpe/7PMkDHRM8s3gUe6Dj0zuafPEkD3R9YbMnmZ7k
0VgubNPveDLJkzzQMcrbHRXZA32iqUbAU0/yQFePOtv5hSd5oDuM9+341ZM8
0Mnnr9w65kke6Gi7hN4y9miCvzfb8aSWPdAn3gZf1GYP9D3PwhvD2AN9SfVZ
jZ0neaBND4b1asEe6CN3ox/1ZI+mcmGFUsrobPZAK769UNSfPdAPdd5Ny+bx
gXZq02fbEvZAS9OZxwda7ujx05U9msmFyvXBGvfYA50626w6mscH+pHGHdWJ
PD7QheVBB/d7kgd6w41jVV/ZA71ixRC3m+zRXC50/JkR/pA90P1P7nhY4Eke
6OniFxLsgfbLMBhyhD3QPD9JHmiXP/cGaLMH+pfD9A1pnuTRQi706SZ8t2IP
tPBQWB7iSR7o+SvNvcX5S/JAD3X5uT6XPdCe4gFWnuSBPmd0Ps3YkzwU5MJ+
5fEj97MHOuFa6WHRR/JAu0zMOzGdxwd6t+2LCENP8kD7N93XuAOPD3S9u01k
pCd5tJQLBzyPTmnEHuiA3X82v/cgD3T9gfeHJvD4QCdc3JcwkT3Q315uVX3u
QR7oO6v7b17uQR6t5ILDh+a+seyBHuh8sf9RD/JAe30s6So+n+SBvj93Ro/v
HuSBNn724rWzB3mg1T60KHP0IA/0A+w+GnmQR2u5MNdN4Xp3D/JAi4fbXHUn
D/Tn3bnKj93JA91c7ebh0e7kgR5580OKpzt5oMfJBnX1cicPRYyv4SOO9nUn
D3Tp5vIzP93IA21l/XX4ZjfyQGPtnFbkRh7oKeIBMW7kgfYUDyh1I482mH++
W20d6EYe6Om33XvEuZEHutr3aONMN/JAh6WZhuq6kQfaJd9PZ4gbeaD7d4xd
t8iNPNrKhce5AVbj3cgDHbtkanxLN/JA/+myecRhV/JAbxs2a57MjTzQC9NH
jz7tSh7odQVXajNdyQN98rF/aVs38mgnF8Z0whLclTzQe06n3NnjSh5olzkb
85XcyANtWD77i5obeaCnPraUrXclD3TFfL9B3VzJo71cMNrlWG7tSh7oyz2+
KslcyQP9ycXUZawreaCl4/lcyQN9oHL1m6nsgQ74fXa4iSt5KMmFY3MOWzi7
kgc6KfpJ3XsX8kB3l78cl+VKHuiIcYHFpq7kgRa/Thf/XvJAHxzU5XuCK3l0
kAslU0+ndnElD3TFpe4JU13JA20cHNL+pgt5oDXuT/Ic6Uoe6B7nNmWZswc6
8VH+sgj2QGNvt0uOK3l0lAs7EvK/dGIP9MBLC5b0ZQ/08NE/Mn+7kAc64sfm
QeNcyQP93mN0530u5IFe/GRThzwX8ugkF84sdCzUcSEPtOPouPlbXcgD/Xkq
NshdyAOdHlTW5JALeaB7mr43EFvyEO8/Q9wAJI/OcmHLB426TS7kgX6Y0Spu
AXugxc2RcS7kgV55erUQ40IeaL25zhfMXcgD3a8H1mjO5KEsF/JM007mOZMH
uuOY4ycmO5MH+utRcYYgD7TiO7XV5c7kgc76/XBqoDN5oM/ktx/w0Zk80B7W
HbanOpNHF7mQdmJK6TJn8kD3bvxghKszeaAVb5iVXHAmD/H+gZnyUmfyQE++
/fFshTN5oG+ZqqaYOZNHV7mAvdOSp87kgd7wvvWSfc7kgd6/vfffDc7kgZZe
tzN5oJ1rFs6c5kwe6NFd4i6+diKPbvL/vv9yJg/0xkbnPr10Ig+0g06bhe+d
yAOtkOFdPcKZPNDS8SdO5IG+/juwnRJ7dJcLdZmzs047kQfa2u+D6lMn8kCf
nN2h21sn8kBX/Rl2OsSJPNDFXd0OlTqRBzpg+pH2YU7kgW5ittezzok8esgF
8XDXPU7kgZ41p3CAAnugH58Km/fMiTzQKUUtbdOcyANd77xt0Bkn8kC7nHKf
GOxEHj3l/x1/40Qe6D+dS5c7OJEH+m3Kxqct2APddnaQ4g0n8kBj6yz6nBN5
oP21Xs6+yx69sLx8ltI214k80FOcBH9NZ/JA74lvXryVPdCXkwrXujqRB3rr
0q5HfNkDvTn6d3C1I3n0xvoduxu27IEOsM6sbsce6PyzmU+vOZIHeq9pv18q
7IGeY5zTZDB7oIcXZ9dWOpIHutWkFcMmsEcfuVDW/OvIBY7kgRa/HrnnSB5i
V+69qcAe6Dh5b7tnjuSB1qnzuurCHuiqbaHOduzRVy5MW3UsN5A90N9tQm++
cyQPdNxii4OCE3mgNX667TVgD3S+hcKBLY7kgb7he+dlIHuoyIW/d54X33Ek
D7S5ScXTV47kgf7ebfck8XbJA31s1uOcv47kgW4e//5DY0fyQJf8622dzR6q
cmHRlJSvtx3JA/10wLW+txzJA+1d02R9KXugM756DhnsSB5o424tRhxzJA/0
P+fx3hrsgR4pVAVWzCSPflj+HtiwdzB7oKXjb9gD3bxq1eCimeSBlr4vnUke
6CLXDf1OzyQP9Lg/HevEx5c8+ssF/dlxPWtnkgfa/v6zHpkzyQM9q6ehTu0M
8kDHf5h5138meaCzfiqsbjOTPNCFQw7qDJpJHgOwvyJ+HDOTPND3PKb9jJhJ
Hmi/Ngui1WeSB7q8256cnTPJA13bxdjq9wzyQG9UeaPVaCZ5DJT/9/3lTPJA
jzHxSZg8gzzQXptOtYqdQR7ooVeUSo/PIA+09YnL97fNIA/0/d42bVJmkAf6
m0qzarMZ5DEI6/vHnacPm0Ee6Fbqe6PuOpAHenOHvJNnHMgDbWTfSf8hOn12
x5jT6Kpfdso98Pdf/twOfY0+7zrEfSraSrZ+dsfBGJ/SDrmysLuXo/dUtPT9
JW5vKf4PdHvFw9vCcLu3uKGGzu/oM2co+szlbIMj6JKLayavQ/fGnz9Gb/YS
6sPRYa8HqbUcgu33E/Ns0tF38OxqaPOv3n/L0GriE6Bz9teHHEGLLycGffrQ
Dsv5aPHPd6OV5025NB1teOTzn9toyRm91QD/A33oedxjc/Rf8e0NxfwkTuDp
yoL4cizRdwNy8z6hxT8PRfd6E+IRhMbUuZyNlr7PQc8R/we6+sS/5E7oK3h7
n9GenTKOnbZXFgaLL3gY7q//YJMpbhf/3AAtff6NFjdjZ6M9o3sUx+L+0nYt
utJtsWWf6eSBHr1jTsYte/JAb782qa21PXkMlwtR49RcVtmTB1r6vNmePNDS
8db25IF+22hVUbg9eaBTorenDLcnD/STuG4FYfbkMUIuiJsTwfbkgTYsa9o3
xp480L/n/XqRak8e6AWbqlZE2JMHusmwXjrD7MkDnTi+rl2tHXmgF64/P7OD
PXmMlAvDalRe+duTB/q8s83hh3bkgY49sslsnj15oK+fazVtuz15oG0+5m+q
tyMPdE2zWfO/25HHKKzPXGLTMu3IA6282kN5jh15oP96HvG2tyMP9I5zrQsj
7cgDfffc+vh+duSBNlda1HeZHXmMxvpw5sh9pXbkgTa21cyIsiMPdDsfbHHb
kQf6XeCntDt25IE+/+pY7F478kC3b1c/KM6OPMZg+3d12pcxduSB3jExp2aX
HXmgN2eZtxPfn+SB3qK/IqqDHXmgv3fv2m6FHXmgr9wXV4DkgRZPzwiyJQ81
LO92rluYZkse6HnNO795bUse6JypqzYPtSMPtLLNUpv3tuSBFr9OjLMlD3Tu
2Xu6KbbkMVYufAhNfbzVljzQQ5QWJ9jbkgf6X8GU+bm25IFufn6A80Vb8kBb
HNqV8smWPNAjPu5UuGpLHuOwvpl2poefLXmgyxY9VXhpSx7ocX+XXIi1JQ+0
ffbyGeq25IHu1TpzT4wteaDdQ45/Pm9LHuPlQtcTr4Yb25IH+t8au23ptuSB
Hrf9iqenLXmgi25tHrzFljzQ0ufDtuSBjizrM1p8v5IH2unjxPvz2GMCXs/S
iQ8PsAda+nyTPdAZG5rNEV+P5CH27Zst3NkDfcG87fhM9kCnxfWIHcAe6nh/
u+e4z2cP9M87vVTS2QO9ZJF9Vhf2QPdTnzHJhD3QaeOjpgWxB3ppdUVulQ15
TMT7d2v+fTZ7oBWPdLBczB5oy/4j1xayB3qIZ4dz7dgDbZJ1Ztt19kCXl0YK
WewxSS7sVAzN8GAP9JL+x/1c2AN97/OEKz7sMalhekoe6LPWn970Yg90h2eX
K6eyB7rbjazsKBvymCwXWvg7XZvCHpPp8zgb8kAv6HR4fKENeaDz7m9/rsYe
6Gp/+e7fNuQxmT5fsyGPKdi+eVa9dKUNeaCzbMQjQskDPeBOyFJrG/JAD70a
sSnAhjzQ3VrNmrzehjzQ17thicgeU+XCOQzHGBvyQFe6ZOWetiEP9MYFtdP8
bcgDPSUte9g2G/JAD1F0c3trQx5T6fNXG/LQkAv9Yx4YpNuQB9q5Sa1lvg15
oE8mJLUztiEPdP27Y9PMbcgDXXg49mWeDXmIj2eitHeZDXmgO+a87HKcPTTl
gjD6wbExNuSBnlBuEzaVPdAKAzweW7AHuvuzGV0LrckDnRL7SmkSe6AHDO5U
2Jo9tLC9NnRNQTP2QK8tulFXxh7odwndn763Jg8t+vyVPdAKChGd9NgDfaDC
KnA0e2hj/zBe+NqePdCzcxqfaM4e6EMFGsaW1uSBVtc4abPOmjzQ7x4c6r7d
mjzQA/v9TsyyJg8B7+emu+1La/JA18w0GV5sTR5o3Uj30ihr8kAfs8sbudea
PNCuVVUjL1mTBzquMXaYrckDrXZoymQ9a/LQwf5Iyt0YE2vyQO/91OyshTV5
oNsPbWE83po80OLuQgZ7oMcoNbt405o80Lf1M5PHsocutp+OK+3SZg90ux9+
LeqsyQNd3yqr20weH+hpc6JG9WAPtM7X9v26s4duw/woeehh/ug1sOC6NXmg
x2wKSs+2Jg/03o02rsPZA/0y/mVwY/ZAl/TMMPprRR7og0KRXgJ76MsF25vv
B8rYAx235lL+ZvZANytYN3Uce6BVNoTNN2cP9J/AdkpX2QO9+nCcTQR7oJsY
jPC8xx4GmD4dJm5fwx7oKrVFDovZA52j+tx6GHuIHbr2sDl7oFvu2r/iMHug
12m2Chanj+RhKBceK5/5N5090F6GoRFKPD7QDgX9cpqyBzqpOHq8lzV5oCfa
JX2eaE0eaDXxgDNr8jCSCxHiByrsgda9/uvfJPZAu7fw0t9qRR7oxb207Xqw
B3pQ/jQ1BR4faDfPEbdGs4cxtp+Wr14/gT3QGv6LHzqxB1qzzR6L61bkgXat
ON/EjT2MGx5f8kB31qxVm8EeaF3xCxz2MMH0vTzmQwv2QEecSGnXnj3Q4uZQ
jBV5oBctqCvUZA+0yqCnun3YA+0W/mtBmRV5mMqF98veJnS3Jg/06TcXV4uv
X/IQe9/vH0esyAOt9KZf7AEr8kA3XxXd3daKPNDi6kicvpKHmVyYGTTkcFf2
QFssUQl7aUUe6FdjJ7R6xB7oeSoDFNOtyAOtNSDy4xweH+L9v/vPu2BFHtPw
/g4Yd/poRR7o9ukrp/2wIg/08M6vl1rw+ECfd4xsvYw90Ovt77WZyx7oyw9f
fvdnD/Sp8h+1I9jDHNuHBz70VWQPdHvXokNPrcgD7d3Xe+YYHh9ocfFz1oo8
0FfiJqw1YA9z+r6JPSwwf28bPKLOijzQIz69XXmPPdCtxmKPidcfaPHjsSr2
QC8e3+5rEXugg74ELitnD0s8v/ekLTesyANd5qRx4v880I7t3QYlsAfaotUq
k6PsYdngI3mg3Qv2PVnKHlZ4/p86Lrnsgf4y64yNC3ugTdvOaqTO4wOdO9vP
LcyKPMRONB8ea0Ue6PQf7ZY+syIPdMWcQdsU2cMaz1eSVFtvRR7WDfOf5GHd
MP0kD3TBQdV/V9kD/XdQ535PrMgD/eMeNnDYw0YutF6x2fMOe6CjF+4PyGMP
9Ms/UZvGsAf64fvwgAT2QG9xS8s6xR7ovIevvLTYwxbjb+jkwfXsgV40eaDK
IF5eobdkuE+6yx7ogpsKV+6xBzqog/W0R+yBbl0xaaOcPewavCQP9L8bHsUn
2ANtl1/ZdA97iLdrPT+7nD3QzcUTttkDrZQ6VzWZPdBlKXVD1lqRh71c8Pnj
63mcPdBFBthjYA+03qXq29fZA73khvEKQ/b4n5Y80PaB9cJw9piO/bXgV75R
7IE+ndpl1C72QI8t/bQ3nJdX6B+jsYHAHuh/l01TbdgDHRxRNHAyezjIhX1X
ajNnswf6rvnQgrU8PtD2Z3bkWrAHWuVd510teP2BLtrUUSmVPRwa5l/JYwa8
2kxRXcgeMxruL3mgH6672NyPPdBa1y4lTmMP9NyQitlF7IH2ib8+NpE90IMf
Nd5yiD1mYn51uLI5gz3Qk/z0A/7PA53aRNH9MnvM/P880PsWammYsQda3NxR
Yw9HuaB6ueuhFPZAy6fmxXy1JA90xmaDj3bsgdbfevPAB0vyQOdNC/Rvyh7o
jpaLx+VYkoeTXIi/2VJ9ryV5oEO+Dhs7hT3Q82ocFixjD3Rexy0331qSB9q+
MsSg1pI80P+cLsll7OGM19vnVOFrS/JA73OYMVebPdDYW8zZbUke6FunkwPv
WZIH+t6GPSeqLcnDmb7vZw/0yca+xTGW5OECnxPNtmuxB3pUI1l5niV5oB8t
vNKuzpI80Foz1Zx7swdaPH1cfD2SB7rxoyatEizJw1Uu1Co/DDe3JA90wuqB
C0awB/q20ZP22pbkgd4+cLphf/ZAP/7V85CDJXmgZz9pd3soe7jJhYvX5jbV
Yg90pVb1SPH+kge6Y9XDpgstyQOd9fRajxPsgb6+XW5vyh7o/jlN1+yzJA93
ubBNV6PjaPZADxC/0LIkD7R0vR72QF9U0Nxozx7ohL2K2pPYA51tNulLF0vy
QN/qODxnNXt44PEz7kx9YEEe6IRXdyss2QOt8P5OqR57oNtWV75wsiQP9Npj
PwwXsgc6e+sbhyns4Yn9041PNm5jD7R/gVafnxbkgTYYqjrDnj3QHYu/TfRn
D/STE5Pq7liQB/pc1PHlTdjDSy78TpjgXG1BHugXWP0J7IFuMzXJJIo90N0i
Rhf7swdaYV1/bxX2QL9xOdG3kD288fzmhe+U2AO9wGyX6jz2QIsvfzR7/M/9
JQ+0w7vRRYPZA91JPKCGPdCXND4pNGUPH+xfZ31Xq2EPnwZPyQMtbDscEMwe
6DqlC5bPLcgDrfN5ckiRBXmgk6s/9S1nD1+5sCG1a8Yy9kDfPuLRuRmPD/T5
9fH9ci3Iw5eOl2EP9JNMm4GX2UP8e+8LVabs4YftyT7mX73ZA/0CTz+HPdBZ
PzYVubAHOm2F/v0L7IGO1ZtTV2tBHug/42K+n7YgD/+G6SV5oGPd7U/+tiAP
dL3C5Vm/LMgDfdK28TcN9kAPHTRnWQZ7oKXrXbGHf8PyQvIIkAuTy/bqXrYk
D7R2k6jvP9gDvbFvVIA1e6C3Le97Zx+PD7T49XsEjw90n57LQ13YI1AunQ44
kz3QCVMWtG/FHuj6dOMAdR4fgQ3TW/JAv2nR+kQqL6/QSxMt1jmyRxCm17zt
C/exB3pal299MyzIAz1aPOCCPYIa5gfJA+3lsWpTMXuIf5+QbHmRPYKxvFwZ
s2IIe6DXhFW3b8Ee6NU31y0Yyh7ot7+rfE5ZkEcwHZ9jQR7oY92avp1kQR5o
8eO7aAvymCUXnhaqXgji8YG+4hfW54E5eaDNxctfWZAH2muj3fgKHh/og+9M
3Bfw+JhFxztZkMdsuTCwqaA80YI80HPLLtm8NScPtHJji4/PzMkDrbZ26dlK
c/JAP+h47EkbHh/i/XduTDxlTh5z8Hyv949syh7ou+NWeK0zJw/06veR2hMs
yAN9SOtF+ggL8kDnd+lQUm1OHujO/c1qZrDHXOzvnQ7ZKL5+yQMdeLY+VY09
0HtvGZu9MCcPdIlt8vij5uSB7jlSIXyHOXmgTaq+d1prTh7oyM231+eZk8c8
bN9ZvFUX7y95iN1d/fJP9kAr3vasHWNOHuiS0sHeL83JAz1iedq9w+bkgZ77
Ov1zkjl5zMftRheFLebkgd4x69yQlrz+QM98+Gbya/ZAb84++tzcgjzQi7fd
DJOZkwf62Z7Pc9azxwLc37TFsmHsgR7esdPtWvZAXxm5J+68OXmgJ/5q+uKI
OXmgc/YlblXg8YH+Ht/01Tdz8liI/ZkmG1r2ZI+FdDyWOXmgv1tOtHrCHujF
PQLyT7AH2qS4o3E8e6Cfrh1w4yt7oKXr1bHHIuz/RJcWhrAHOtfubKdw9kBb
XnvRQo89FtHxYOyBzll8qnUte6CVXk27b8cei+X/Xd9oGnmg/+kM0JPz+EB/
ObtZsT97oO/+KLyylMcH+vDsmPtz2AP9w1Rl4GL2CMH2akJvmfj6JA+0eLWc
EeyBfm497Gkr9kCPXbD8ihd7oIPEy73x+ECLm9N92SNULlzIGzZrnjl5oO99
ycrqzB7o1KRNsZrsgT6eaZuSyR7o9JPBU2exBzra/uunqeyBLtNYZrCUPcKw
vVIX2eK2GXmgtwu+fmVm5IEWvx55bkYe6Pu7klcWm5EH2kG8wIkZeaDvrJHP
H2NGHuHoq46tjc3IA72n+PgwKzPyQHcqbO2ZZUYe6M31aZs6mZEH2tC5UY88
M/JAh4kXRDQjjwg8nvIs+QIz8kCfu71uykUz8kBvHexjo2dGHuh1zXbk+5iR
B/rm0txVbczIA20eszWskRl5RNLxSabkgX6/RWPEbVPyQNdoXh/vYUYe6G9X
Bg+PMyMP9M2NCXbdzMgD/WmtYPrOlDzEx8fiarMpeSyRCy9nBS/ONSUP9L+w
HmOMTckDfTx2r36WKXmg1a4tLEg1JQ/0Tt8KG8GUPNAf3GYG2JiSx1Ls308v
DLcwJQ90l4BnvZ+YkAd63MTHqz6YkMdSOt7HhDzQK6uyPdRMyQP9uk3Sid0m
5BGF/dOD12SvTcgDndpTPIOQPND61lmW1SbkgZauZ2dKHuhrqvmxa0zII4qO
VzIhj2XY/5v6MOyZCXmg81Zm37lkQh7okMqCqQ9NyAM9bpu77KAJeaCtbNwb
TzMhD/T803sHWZqQB7rtxCefzxmTx3Jsb7j3iEs2Jg9037jpg/2MyQNd5/98
1WFj8kC7qPU/oWlMHujkHp08R5mQB/qSo17+SWPyiMb60TXatq8xeaDPeWkn
5hmTB1o6n9+YPND+fYd/n2VMHmjx7b02Jg90jdD+sHi75BGD12dYs1rbmDzQ
l1RCOmwzJg+0+b2lYy8YkQf6+1MV1ctG5IHuHIFnNCYP9M3I6w/3GpHHCkwP
owXeL4zIA13VacCRIiPyQIePF894Iw+05XWrB3WG5IFOP/dhapwReaAfZCbG
JRmRB1q83MAMI/KIlQtuB53VpxiRR2zD7ZIHWrz5pRF5iLfX7Kr2MiIP9Ajj
cV3MjcgDPWi28nnBiDzisH6KGSsbZEQeaE3xgAMj8kD/a3lu2UAj8kCn9sEM
YUQe6PemV4xPGpEHOj+g661pRuSxEu+v0HHwKCPyQJftjzF1NiIPtHT9AfZA
v/fc8NqVPdCfF6+4FW1EHmjlJsfOr2aPVVj/z1V4k8YeaPH01wnG5IFetzhw
1ERj8kBrbjq90NGIPNBjxAN+2QNdvKJ1u9HG5IFuJX5BwB7x8v+uT83jAy1d
74g90KcMBpvtYY/4htcreaDfFXuFvmMP8fGmdfX8yh4JmF7Glf0C2APdvuLf
5KvskdDw+JIHOj/neaA3e6A762xa2YnHB1q6fgJ7JMr/u34Be6CP5d1JOcoe
aOn6FOyBfvl41K9F7IFuJl7Aiz3Qm5cNOhvHHkny/643xR7ouAuddDbx+EB3
Ce6/5Z0heaAtQ7aEXufxgX5wW/g8mT3Qi7dPtdTg8YFOV05YqM0eMsy/nfev
8uDxgZauL2BIHui8rfvrQwzJA60lfHtx1ZA8xH6tH51vSB7ow7k5vcTbJQ+5
XPARv3BnD3R0ygj3JuyB7tB4pVWeIXmgW5y4us/akDzQBe+iz0zg8SG2U7ML
Pw3JIxnjq6YkvsCQPNBBn//t7M8e6H0px8buMCQPdIfS40dlhuTxP38veaDF
0ze0DMkjRS5k9jVsmWxIHmjH6KRlrdkDLV0vnT3QVlYJ0z8YkAf658czQesN
yQM9eaO80WxD8kAvcTSI8jckj9Vy4deAkHv6huSBftTs8fgl7IE+0/33H0/2
QJf6HYjawh7oI5lJdR7sgZaut8Aea+RCo39pw8TpK3mgtatHOmgbkgf6p6ve
XGf2QD+anJY9jD3QZ9WubGlmSB7oe8POPJvLHqkN00/yQPc/tXRVW0PyQHcv
CLP3MyAPdHaVWY8cA/JIpeMVDcgDffLCKOuTBuSRhumT+v1BK/ZAP04cff+5
AXmgx/ts73vbgDzQH23t/VV4fKQ1TD/JA73ia1S7zwbkgR4lfmDFHmvlQpu9
x3L+GZAHesWWaztvGJAHWro+vgF5oCvfPuz70YA80FOa/6i8aEAe6ITL4heG
5LEOPf1Dc18D8kDPEk+gNSAPtHT+vwF5oKXz0Q3IA/07Hg9oQB7oUf9U/9Qb
kMd6udDkq+/tSAPyQA9Niy0oMCAPtHS+P3ugH+f8DY9lD/TvJ5FvZrAH2r95
3O7Z7JEuF1Jyc1dmG5AH+s/Ybv07sgf6Yv+jqw+wB3rFsAkRWTw+0LED+1ip
G5AH2rzq1IFyffJAS9cPMCCPDLkgXn6xO3ug3z1KON+MPdCX52pkNmYP9PU/
d54Xswfac0xU7FX2QC89XzDjHHtskAvi1mY5e6CnTtlruJg90OLXD6fYA/2r
r/ue++yBFo/mT2cPtIJ4wCd7bMT2VwS24NkDvXFnhPcC9kBnjf275AJ7oBUG
TUzYzR5oz8xGCavZAz3BPeVLAHtswvTMOBLlwx7owgP6fhnsgU4Z02bGfPZA
S9cjYQ90y5RsLwX2QEvXl+Dxga7Zc7zdHX3y2Izp/2tuihJ7oK3FC06xBzq7
2MdiPXugNz0eU6bCHug+ds+mXGAPtHi5Yzf22CL/73oc7IGenXfX14s9xLYY
2FRgD3SxeVR9f/bY0jD/Sx7o7zvXtjqlTx6ZckHjUXXhK33yQItfZ45hD3TL
y7N+9WEPtM6IjZMHsEdmw/wpeaD/BFcfH8oeWfL/rnfBHugno33NprNHFh1v
zR5oB0fDN5rsgY5zvHXiuT55oOf4fsl5yuMDXfstsXINj49szC9rj8rnsQf6
be/ZK+PYA33I0T05Xp880Lt7fpQnsQd6+INPq9P0yQMtXT9bnzy2YnuuZPrN
Q/rkgT7fL673BX3yEG//qajpqU8e6Ai/Q/Ym+uSBbnfC8cNVffJAr3s14mBL
Hh852H7yHLqmgD3EVgwZlaRPHmhX8Qs6ffJAXzl5ereVPnmgk762nTZbnzzQ
zTRvH/HQJ49c+X/Xv9AnD/SaG8O3hOuTB7qz8+4dZ/TJA72pM/bY9ckD/a2x
8axn7CHev/lP/S3sgZauz8DjIw/vr3mnqM7sgW5f195JfD7JAz239XBlO/ZA
1y19sPSHPnmg14SGTXFgD3Rgp8HfprLHNrngvbZ83En22EbHh7MHWry8Syx7
oHVbb9Hdyx7onjEWLXuzx//8veSxHduTX/y0bdgDbZP+bdIt9kD//dB7wiD2
QI8xSn5cxR7o5ekrFMPYAy1d/4Q9dmD/L7Zmiow90ItaGLpWsAf6b4VF2gr2
QF/+nTOnnD3QndeFCpXsgQ5/4rXvGXug43rW/vBgj3xML9UpzeT65IE+MOys
uSGPD7S66h61V+yBVokKsM5kD3RiV0W9avZARyh37/1/42OnXKj446U6hT3Q
30oj7lxmj50N40XyQEu/X8Me6L7ZvsbKvLxC6zn0s/qjRx675ILtmzXzktgD
PeeT08ID7IF+1nTqX0X2QIuXL1rLHuhpljOeNeblFfr7qvSOJuyxG/sjn14Z
zmAPtHR9FPZAt3o4cN509kCLZ/fGsgf61IamzRawB/pv1KYxHuyBXj7gXZUJ
e+zB69vTuckx9kD/VWzWeCyPD3Tre+0M3+mRB3pir3UtlrIH+vDfdY1+65EH
Wro+DXvsxf5MbcznfD3yQJer/9X30SMPsedefhCpRx5on2fTddqwB7rHt5qJ
03h8oC/MwYDl8VEgFxRvfesRrUceaFmka91tPfJAn75xdK4Ke6BVXIIdh7IH
OqTzyx05euSB9o2THViqRx775IK9ZU3fJXrkgf54eVQ3Zz3yQEvXy9Ejj310
voYeeaAfXrPtPV+PPNDuKljD65EHuiD154FDeuSxXy6UvQ6b2IU90EVG6g7X
9MgDvWS9zfok9kC76TZf2ZU90Gte/tTqxeMDrXUjU32nHnkcwOsVDx9nD/SZ
koQe09gDnfrv0uOTaOk6wOj0R3+dx+PxJosXjkX/E8+QxO3r9BKDX6Id7/pP
vomWrlN5EPtD0WezxMez8FSaMflgw/PvrMMd0Ku8XB4YovHoeokH6XwHtHj3
Q+iVW4XMi+jizB6jH6Jfb1kkW4fuORqv6BCdP4IOEe+Anice4Iq+haefgY7W
KIp8ixbvvhyt3Oh5d/H149X+ykeLl09sgUbVlaO3ONuqHMT99cU7iH8v/n4V
OgtPP+CwXHDSudVxOPo37m6OvqrfwaYQPUOcIIcb5hfpurrooHZKV8vQ4tu5
iH6+fd4c8fZZ4hOiO5RUtx2DvoS79zgiF3aV7Wpsih4oTpAjDfOvOHmC0fpz
6mq3sAe656cbbZ7pkQe6/KyPsjp7oLv6qF8cwB6FciEvaNDjYPZAnx3fpm8H
9kA7et1slc0eaHF427EHWtEoxXQ/e6CLdPuO8GKPo/DqUnn9G3ugd0YpXUph
D3SemqORPXscbRhPksfRhseXPNDiz025sQf6wgSt1D/scQyvF5tna9kDrb2g
Ynsv9kCbjBgakske6GC9kklR7IEWT38Zxx7HGrwlj+NyYbCy7PAp9kBfGaG7
X1zeSB7H6fwq9kDfXI8BwuMD/c8lc/Jb9kBL199ijyKMtx25FgJ7oMclvFg3
nT3Qli2MLu1iD3Qjja26i9gDnZpiXPWdPdDizxVUsscJrH+St15/wB7op9dj
V7vqkwc6KFNeKi5fJQ+0dH0r9kD7Bmyvmc8eaPvgq29XsQd6n4ax5Wr2OInp
MXCyuwN7oF9s1uu+U5c80PeUeq2fxx7osSoRJ3+xB1q8fPQG9kDLmxasm8oe
xXQ9I/ZAd5g9dmcbHh9o8ee8RrFHMZ2fokse6Ed24hlw5IH+Onxz+xu65HEK
++OLLk0y1CUP9PxH/0pbsQdavJylvS55oKeLF5zQJQ90YcQxS7kueYi3Y3V/
SJc8TmP821eol7AHepz4g3g8PtDu83MuOvL4QE8qOjwtjj3QS8KDryxjD7R+
N21ZBHug7S6uDRfXF5LHGcz/MVX3z7IHOka8XAqPD/THf89XtGIPdONtbXrd
1CUPdO/VH23e6JIH+s3AC2P/6JLHWblgNXf/1hbsgR56aPevUl3yQI8XT+jV
JQ+0gc+5DZfZQ+zM5LHP2APtMe5080r2OCcX2v5dqubEHugp+1fW79clD7R4
Objb7IHe1t7F6jF7oKXfD+Txca7BX/I4j/3brm27J+uSB3rX1bQK8e8lD3Tl
hz5Zv3TJA71R1b5zgS55oNtcf/KxK3uguxaWNXqkSx7otIdXXxnx+CjB8nb0
18/bdMmjhK4fxuMDvXZ5U0dxfpU8xNsfDHownMcHesOBW+3/z6OkYXpJHhcw
v20KHHlVlzzQ2z4tXnGLPdC1D2tkqeyBnqzb4tM79kBLv5/EHuhZJX8PRLBH
qVwQT//LYQ90k5EuZ9TZA10bYOHqzR5o8eOMCeyBNhBPIOLxUdow/SSPi1i+
+B0+3YfHx8WG+UvyuEjnu7EHunZ8Rt0R9kA3P9VWzZU9LtL5rDw+0NLPabHH
Jcwf++y61rIH+mvmBO2/7IEe+trDfxF7oLOS6jzqeXygN7zL3N6Yl1fopX1y
ND6zx2XMLyniD0SQB/rtpKU7xrMHuvfCVisfsQd6VwuP2d/Y4zJd/4w90B/W
hu3ay+uPK3LB9GiK0Vxef6BbiAdI8PLqSsP0kzzQHcQLlvD6Ax3d5GP1LR4f
6Cktpzje4fFxFdPzweffAeyBtrK9UvGTx8fVhvEieaA7Pjy4t4w90NU/2uyY
yB7o5J5LJz7k8YGu7H+7Tb4ueVyTC7v7jGmfwR5o6fc62QN9I9f8jiZ7oBU+
7pqfzR7oWzHRNod4fKB/LdTwzWKP63JhanLCv6nsIfbTgZO+6pAHGltXTa/o
kAe6ZHdXvck65IEWL080TYc80MdX6M2pE8jjBvbXbQ4qOOqQB9qtbM/dLwJ5
oI9XfS3vrEMe6OWvTDJuC+SBLtDP+qmgQx7ov8Yduk/XIY+b2H/w6JRxTCAP
dFXn5MRAHfJAN5t7MHS/QB7o/DPYwNMhj5t0vo9AHmhl8QAIHfJA/6lf9GST
DnmUyQVsnaVu0yGPMjqfTiCPMjpfSSAP9NZ3I19E6pAH+lCp4utagTzK6Hwu
HfIox/6jfEaipQ55oDW6VOVuZQ/0mpknz70XyAO9uchltDl7oI13dLcxYI/y
huktedzC/qP8hctXgTzQny8lPH3DHrca3o/kgbYofKf0jz3QGaPOv0kWyAPd
vty2Wok9bsuFTyEfd6jpkAe6oPVtT/H9Sh5orYhRtqnsgVZthiW+QB7oLdeV
81awB9rn4v6vbdjjNp0Pxx536PwV9kDrpo32V9UhD/SVr0cyWuuQBzp3x7hv
KQJ5oDU3DzdtpUMeaBPxhCqBPCrofB+BPNDN1V8+yRDIA33hx0arVeyBLgvt
t+qzQB4VdH6FQB5oaTqzx128f/GEHvZAK+nceXWHPe42zN+SB3qEyZa3v9gD
3Ui84B17oO0aJfndFMjjHu6vL15hjDzQ0u/jsgf6Xub5lxbsgX6u3uO0E3ug
M44PL3Jnj3sN00/yQK8MOrzypEAelXLh8O/T9lsE8kDbvjpxYRR7VDb4SR7o
/MyJyvnsgU6Vzx+zkccHetegVcfbs8d9zA8Tx/0sYw+00r7p7zewB9rOQevK
Z/ZAz20pntFDHuLtF07dOMoeaOWng3Ius0cV9g+mqr0tYQ/06cVjPDPZo4rO
32IPtPjp2En2qGqYXyUPtN2ctsFr2eOB/L/fK2YP9D5srnmyB/pRc9PWI9gD
rff04KK57IEusfd5rKxDHg8axo/kgS57mZN0lD0ewvfEzoOO7IGeXFEyazwv
r9D6VhPCJ/DyCt2v18F3JuyB/hmZ1qEre4i3ixdMYY9HdH4Se6DHPT5j2Ys9
HjX4Sh7ooONbXh1nj0d0/ht7oN0XVRv7scdjPJ/0BQp5oMXV2ydt8kDHL531
54s2eaB3blB5o8Ue6NeKGGHa5IHuYrY6ciB7PMH+WcWj7TvZA/1hX/xVZ/ZA
TzJ13ezFHmifbYf+rmMP9EeNuk0jeXygc/+9cDzEHugWWdbHxdcneTzF9E5o
3NGcPdDyAs2DA9gD7fgp1HEpe6C/JGzvE8Ae6JwFSxOeswd68elFJUns8Uwu
3A1sH5HNHs8aXo/kgR5n6xhlxh7owxbOcgf2QHfYpX12DHug3cUL9rDHc9w+
b8Gw7uyBvqaite85e6DzisQL/pIH2vTI8U0d2QOtbddD7SB7oLt+LH2/Xps8
quVCaNuf5VXa5IHuJ35hp00e6LzRKzaJLXmg9X9Ed+nIHtUN403yQL+OOtZl
JHugl1xWm/mAPV5g/E2ZnzuOPdDiz3u7sQc6/mC/wK3a5IGevOnHnV7sgS71
721vzh7ozKZXOoxlj5qG6SV5oE2+bnZLYw90mercATfZA61pGFbzgj3Ev5fP
rB/AHuhVd/p6dGOPl1g+aXhfXske6ILmJyfG8fIKLV4+YTkvr8SWfpCbPNCq
az2NnvP64yWdX83j4xWdX8Ee6LPY3XnGHuj/rutAHug24gWNtckDPc5Cz+6p
Nnmg145cszhHmzzQpUOnrLnCHq8b3o/kgbYMbWWxhD3QjS6M83/FHugh4gVI
2QN95Fv+sPHsgfZdUaigyh5vsH7ZplOmwR5obXnNxcva5IFOlgkn9mqTB9pp
8KjS4eyBHjI8bldT9kA3/vXq9lpt8ngrFy6mF61L0SYPtMfca73/8PhAL1kb
+W4Ue7xtWL5JHui8r4XNnvD4QN+tX2w2nz3eNdwueaC1FncdMpSXV+hHjbAE
Zg+0h+zg65Y8PtDBqQkX7rMHurF4ARn2QI/aW5fxjj3e4/4K/etbsQdaNuR9
22L2QM/fvnDfX/ZAV8dsubZTmzzQfmVTledqkwd6iPgDwdrk8QHrj5UP2kxk
D3TWpGVLH7MHel/vpHuDeXyg54srYPZAf2wysHkX9kB7/B7/4Rp7fKTzAdkD
bSAeYM4eaPHjlibsgU6xcPkxQps80KMunJ4iZw/0yOa5f9qzR61cuP5XODaL
PdAKG6ckJ/D4QCc/rvrixx7oSvenA67x+EA3zlWfN5890OLHOdHsUdswP0oe
dZhe9S4dfmuTRx2db6ZNHuivd4ePOMoe6J8Dn+35zB7oF3cmt/BmD/Qvx/U9
stnjE+5/xD1/FHug+z2rsRvLyyv019iUz395fKBNb2X592EPdPn4IRsU2AMt
Hp4dzh6f6fxT9vhM59uyx2e6vjSvP9AGm4+tXMEe6KW9rq1eyx7obbVZlYt4
/fFFLvy2X/ZRnT3Q+yc4hV1iD3S1SfmEVPb4QtfDZg90veGeMUvYAy0e/ufL
Hl/o/FT2+CoXJugr/23DHuhR+fdnR7MH+nrPwbFh7IH+tXusrSN7oDt+P3cj
ij3Qk4d4bHvPHvV4PPEHSrXJA32t6Yzquzw+0EPFD/TYAz07eHHuTy3yQGef
utlfvF3yQIuXvyvRIo9veL8RnpuHsQf6+vmFqtPZA90pqvOiGi3yQOsoqeiV
apEH+m11m5Le7IGW3rcWeXzHeBBPl2MPdNT4TWMnsgfa4YBXfyX2QHffde3f
Li3yQHtJJzCTB3qZkd2O2Vrkgd6dWOXfiD1+yIUm4gGR7IE+r9jP5pYWeaDf
yhw9xOkjeaDXKq6NGske6IuuH/+Gsgf6l8qV6Hj2+CkX1oV3WfFJizzQ4uma
BeyBVrj58ddE9kCnnHz0p4490N01pv0Sp6fkga7L1jfrw+Pjl1wQL6d8Qos8
ftH53Ozxq+H+kgda/HnVQh4f6LeNP6cMZQ90mOPSJ8N4fPyWC4k2uvt2apEH
uuWr4k2VWuSBHiD+4LcWeaDvvO2yfD97/P7/PNDiz68q8PhAD11bu8KVPf7Q
+ZBa5IEWT/+9wR5of5ecFwKPD7R4OGgX9kBPGDx6bGP2QLt2Ku8Ro0Uef+XC
3i2pjyayx186X1aLPNDfrv2581yLPNBTpR0E8vif+0seaPFwimoeH//kwtby
VRlL2ANteM3hkjj/Sx7o7ZoDX57n8YGeXdzh4UEeH2gN8QAcLfJAf1rf5asJ
j49GycLTuvcuMeyBDlQLTa/XJA/0pyGYoOyB5ukneaAHuLXKPc8e6FMj3t92
5vGB7iseEKlFHo2ThQPtjBxeswdaOt+RPdCXXmjnPubxgZbO79UiD/Tuku2N
urEHeoBu/3tH2aNJsvAtVU3rKnugF7p6rd/BHug+s3rt78LjQ+wfMctfsge6
uHOf8UXsgT7o/ix5K3s0TRa8xAuOsAeal0+SB/p6wo54LR4f6N3TB/224fGB
3h5St/QBe6BXHy0tX8kezZKFRfLGlW81yQP9J7aPWjiPD/SenJ2ttrIHWjp/
lj3Qy2oxQNkDvTX9RGNf9kCf71/3aSF7NE8WvveIfj6WPdBbIyomOLIH2lX8
QW72QP/4vuLdCU3yQCuXLne4okke6CtVHSwU2aNF8n/ni2qSB3pN82lPKjTJ
Ay1d35/HB1pD7W2JFXugpd9PYA+09+pBjxqzh0KyYDzx7NZ+7IH+G1F7P0+T
PNCLJ1ouuqhJHujNI1UO9eHxgVbdN99/tSZ5oB+MztzdjT1aJv93PiV7oIuG
F7nP5fGBLnjb9V2cJnmgT2vnmaZpkgdavDyEG3ugLbwiRr7SJA+0nnQBK/Jo
hfEXpD+mHXugf3yedcZGkzzQ4uFwdprkgcbaPXkce6Af6jr0s2IPdHRTx+PR
muTROll4FTi8fj17tG54/5IH2uf5mS5FmuSBLn9x7amjJnmIf29uMCxJkzzQ
snbGZ4s1yUMxWTje6d2p65rkodjgLXmgkzIvnPzBHujoS7J+QZrkgQ4yMZqc
zh7olbOxBNAkjzbJ/50vyx7oonZ30rzZA/3h4OVpAeyB/hl1Z3V/9kBL549r
kkebhueTPNBfVpUtUGSPtg3TR/L4f13deVyN6f/HccIMQxIiWyoq+1I4K27Z
yxKRXY0IIUVkzb6McEcSYx3LaCzTSFlDIbI0snxptFjKvm9Dsvze1+16z3k8
fn95PB+n1Dmv+3Odczj3dcPbY3beKGYP2M0j328Ge8Da+avsAbuLC7ayB1ym
lW0bM3tUVJX+4h/ozbIHPF58YMEse8BHRy35uIQ94I+6MQntOB9wufzoLmU4
H7B79Oi4iexhoyqXlFGfi82yBzzT2+D/jD1sLP20HvDuwNirHuwBpz568yCU
PWBdmq7nFvaopCrlD82q78Iewq+7pZjZAy7IW7X/lln2gHuL7eDZA26X9VOF
QewBa+ffsgecNiD8aWv2sFUVj3tWWQ3YAw5wmjzKhz1sLeuN1gOOGP38YHn2
gEXO52bZA3YOU3fasEdl9fv52pwPONd6W/I2zgesnU/MHnD/3MPpn82yR2XL
PGo94GPPbm56YZY9qqB/6rQfrDkf8Pjp92fkmGUP2NB4m+sns+wB5+sbXppp
lj3gHTXxipk94P4e4xo6skdV/Pzcxm/92APOrDenxSuz7FHVcnxpPapa7q/W
A3a67/a/duwBuxuSPXqwByy210plDztVaSo28GMP+Ftdtx727AFnJjwokWaW
PWBn3Wnrj2bZA348u2DcZfaAd9xpWOjFHtVU5aa3b2k9e8Df6reLmM8esJs4
YY094CtWSfuCuF6J223v+pdmD3jwq20JjpyP6ur365+wB+w2Jua0G+cD7nX1
c8t9nA84ZuLBIy05H/Dq8MzCDewBXz2d9aTQLHvYq0p2hdAOB82yB1wQ9e80
J84H7PNlQbfF7AGrhsvZcWbZA9bO32cPuNaNftUWsQeccvn1lXtm2aOGqvS7
e/lVEHvAthM3zTlmlj3gx69nbvjKHvC4yM87O3M+4KAqAQO/sgfsZFXxt/96
1ETv/e41i7hewSuHXLpszR6wuFy5uF3rAYu3Xyp7wKnOJyOXsgf8LebkzK7s
UUtVrvXWH0vmegXn7c92tWMPWFy+I4o94ApDDsTGcT7gmNZPnGqyB7wzp/KR
O+xRW1XCHHoFGDkfsL7b0jdl2APudOrD1x/4/FHbcvxoPWpbjletB5wS62K8
aJY94ElLDxti2aOOqqzfMLHTB7PsATuLDeg4H3CJM8OOL2MPuEyfDyW7sUcd
y+sNrQdcO2lA3f/WKwfcv957HtlwPuCpYbWs77AH3NEhbcUazoeDZX60HnDB
t5XxPuwBa/tPsEddrC9iQ0j2gJ1XTgmrxR6wtl8Ee8C7j3ZtM4DzUdfyekPr
AfdqmBCbxfXKUVWSPz3ZrbAH/OifvZ+GsoejZb61HnDBvfjcTuwBXxUfz+R8
wC/WFs4dxvmAd1bKcFnJHk5Y/9rXKDjNHnA9cUFgzgecubpE62T2gFcEFHyK
YA94yxRxBWzZA572ou3QSWbZwxl9hu089pTzAXdqiXeofD6HvRrMdirkfMAL
JpyJyePzB1xcr0KptWbZAz642an2AT5/1FOVf55M8lLYA0707jfRms8fcIbb
yIcT+PwBL4uY69aU8wEf8hy4wsUse8Aj3ne1/4HzUV9VYrf0Kw7negX39zZe
SOPzB7ynfqJNItcruMSkUwuvcL2CGwTOWnec8wHvn9AnaAHnA95SWHFDBnu4
4PZqW6wC2AOeY3fnWKZJ9oAXzp1Vzo494Mj7HWYs4/MHvGBRTKs5XK/gLm7e
+z6YZA9XVfFOyDzrxR6wkr/Hz5U9YHE5rzyT7AGHFDu8v2mSPWCxnc1zk+wB
a9ctYQ83PJ6Nfnm2gD3gp/HB8+NNsgc8OqBwVE/2gB9fj738hj3g9q2HH+3O
HnDxwLSJHdmjAR4fj0V/j2MPOHbU0sBh7AH7dam3ZQB7wHUK3wf0ZQ+4z8fx
dWqzRwPL46H1gKNT60Z+NckeDXF/K/X/6MEesHa9Kc4HnDEdz/Ds0dByPGo9
4ETbpTffm2QP+HatjiVCOR+N8Pe10f3uxh7whgFT/MqzBzyn917f++wBj5iX
8OgGe8Biu56mnA84UpyAwB6Ncf9MreNqsQdsLU74YA94jthQwSR7wOLjmm9N
sgcc0vfKwGKT7AFr1+syyR5NVKXzhoJcV/aAo/PKeP3EHvCwXavWXjDJHrDD
5zMl35lkD3jXlFrXI02yBzzmYavySSbZAxYfT73HHk3xeJ3aPPWjSfaArQJn
l4rhfMC3Mqb4ip+n9YA34EX1GZPsAQ/VV1pdhvMBfy5pU8GRPZqpyqJ13rvF
46H1gLX9XkyyB3zn6Igu09gDFqffpLMHLC7f58D5gHPc7zRxMckezfHz2pyZ
JuZZ6wG3frr8ZRR7wDXCPR9tZQ94VdfQeqPYo7nl/ms9YPxte4zs0UJVqrYb
8uOPJtkDfvMrDiiT7AF/fXN+2V2j7CFu77jT1oM94A91Tge2Zw9424Yv8yax
BxyyY/yqJPZoqSoTxT9IsQf8Mf/21uNG2QMWL59msQfcdcDjF0b2gFs06z82
ivMBn0lc37Ev1yt3VTmib6Trwx6wzbUTR04aZQ94YM2PfazZA3aZUSN9Enu4
W36e1gOOPVRvYzXOh4eqbCzec242e8BR+k0j97CHuH1JlXW92AO+74JXaOwB
t1lzK2oMe3hYHk+tRytVKdVhboU67AGvarRswCD2gAP9E18HcD5a/b8e8JwT
TQfuZg/4Ys/rV3ONsgfc1tq+/myj7NFaVcIPtPcJYQ/4QPKJbmM4H/BU8QbU
KHvAWG0rWLEHfKI5grAHHOUzvkxP9miD4+th/PYCo+wBJ1l19DvEHrCnuKCZ
UfaA1+XFLFlklD1gx5+CeqQZZQ9hvD3KNMoeOlU5OUtcYVb2gLNs8IqEPeCa
Sz4NyzbKHrB2fTSj7AH7v/w6LcEoe8DBeT8k3zbKHnpVeX7M+aOw1gOeurxx
s5VG2QNuKS7owPmAbayj+tw0yh5wzyav7PKMsge8be0Dv7KcD9jlUtKXxpwP
g6o0qdS2YYxR9oDFdv5XOB9w3IUc216cD4Pl8dV6wH82NTe3Yw+4Yo+QqoPY
w6gq6ZMPzs1iD/jDnx38Z3C9ggd9/DQ4jj3gsSGL/qrJ+YDNi89FVuN8wOU8
Jny7wB4mVXk4acFvFTkfsFWzjLX32QOO93XIK8v5gJ8tnhDlzvmAB4oN2jgf
8KqRfi9DOR9mHJ9PJifbcT5gf3GBM/aAW878Z+ot9oDvJnvXqsj5gLsW+Jws
z/mAj9yNuNaUPeByy+oGvuB8tFWV5ZteVd7IHnDWzydSSnA+4BsDT92yZ4+2
lvnVesDfr7sie8AuwzyKgtijnarMFCdwsgecOzp2/VW4Xk5RZDAcF59fUxy/
c4JTwmNgJ/HfWbC4OQXW9uuCdb90CLgPP1/vUjIYjrEv7VexPd5vlnf92gB+
teustw4u0C2K/QnuIb4BTpiRah4Jx+PmX2Dt+n8wvrtpIhxcOcVpBRxwP8s5
Bx41KXj0Ohi/jX1pRVV2lOjTIhCuIb5BsczvFPELwFec8ZvC2p9wd3FBRoOd
0jRx08tdsO3e3XG3YfHrZ8HafmD4evHjiuDcOSON4bCn+AU64P2v2K4R3vwS
dwie2T0wSczjJzwc4XDuRq8f5sLi198EP9ylr5gCix93Fg51/b28WM/EzS/F
3zc4eZwnLB5ee09VKV13gd0u+Bwejg7wxcY3c4LYw9Oyfmk94LwGiTd82ANO
iPu9bCh7wG+d4mseZ4+OOH4ODHp/hD3gUHGCDHvAYjegs+wBr6gwqfrP7AHX
Skm4sIg9YP/hc2eHs0cn9ft+bewBi6tTnWMPGKtDrbfsAc86XHjY1yh7wOJy
LCVNsgectHK361L2gJP75a8MZY/OeHyqlDWls0dny/Gi9YBTPR9c2Moe8GZX
j3w/9oBDOy6/mcIecFGVWOtx7NEFx/PB8plT2AN+ZLv9YTX2gBOSll+fyR5w
sLjgJnvAul2rS25lD9g19GnIZvboqirz4mq0ucAeXS3rg9YD1uaaPeDUNfNK
DWYPuGdQyr537AG/ndzRdyp7dFOVo2Mypq1hDzio6GiFbwbZA+63Yri1D3vA
wamOj6+xB/w2umHd+UbZA17RcGDBePaA72XWTElgj+54P1m4sNx2g+wBZwcF
ujwwyB6w1/Xy7TINsgf8LvVcQLpB9oB3FBvKFBlkD7h/1YTEgwbZw0tV0vpv
VrINsgfcu318VFX2gPViw2r2ELdftBl63yB7wP4zg7rPZQ8vy/Gt9fBWlW+r
Hmc9NsgecK2K3qXacz7gc12jPBYbZA84ba/YQET2gGP0jbe5sgcstsOKM8ge
PVTlWv6d8jEG2QPeUrrNwzvsAa/J/bnKeoPsAYv/ntvE9Qpe4t4vvR97wMeu
uvd9aZA94PklF9q4sEdPVTnb6trx/9Yr+ObOLo9Gcz5gcTnF1pwPuGncir+L
2APO7hTULJQ94KPvmncfxfnoheeDVQdfu3E+YLGd9XD2gGNUvMFiD3hni5dh
v7MHLF7u3DLIHvAsm7jaEezRW1UCpvZ2qMb5gGeLBcwge8BNNu4oCuR8wCMH
bzj7L+cDHtco6lQz9oDFx7Hqcj588PwwIDqoCecDHuUzIdSZ6xUcEdxMZ8/5
8LE8floPuOhfvIBhD/jqH4233GcP+Oz2fqeqsEcfy+tZrQe8w97xSmn2gMXH
UVuwB9z70Xu31+wBB2SWnG/gegV7zR506w/OR19V8Ri/5v0Gzge8p8y/67oZ
ZA+44BfHv08bZA/4cWA7xyz2gJPd78Z9Yg8422Z/2imD7OFrOf61HnBaravx
qewBa/tdcj5gH+OqgN2cD7hTqlM/8ftqPXwtz8daj35YX8f09zayB7xj+eES
rdgDvuSa+tdnzgf8w9sBGUM5H3CYGGA+n8PVN8ctW8Ee8Nk8x8GN2aM/jo9X
JxpVZw+4d/iwj2lcr+BzlW+czeZ6BYvtXTewB7z+lfeXFM4HfPWs7bjX7OGH
eZ5wp+J19oAN63rO/Zk94E6fnj9NZQ+44PSzUTnsAXeufHz5CPaAB29seakc
52MA7v9vKep29oArnY8OfMoe8IuIBj+9Yw949tqHaXnsAS+4vdg+gT3gIUkl
Juxhj4G4vYbvX2e5XsGRy4+MK8f1Cp4mNnRhD/jJk5XpbdgDnvAg+rone8DF
Q6xe9WYP2APLmTjetB6DVGX8013f9vL5A74/osLeAr3sAV9LKahahz3g23j7
/kkvewyyrIdaD/H14nU5ewxWFWP9ZB939oB/bGDd+if2gI/vcWhhwx7w7Z3X
XcTP13rA3kOGFniwB+z3v4svW3E+hqjK5LGfTzVmD9hPnFDKHrDYPmqRXvaA
vR+ePlCaPeDENxcDlutlD7iL55C/d+plj6Gqsmx1dLccvewBN/9wvs9cvewB
h/gU79uklz3ggRc3rQ/Qyx7wnePbzy7Uyx7w5R4tNo7Tyx5wdE7zLXv1sscw
VVGKjkVc18sesEO64ckj9oC35jmll2AP+OXd1QW9OB/w/p1dfduyByz+e3u2
XvYYrioZ/oOvu7EHfMuoz96glz1g0+8vLjTTyx7wq9yZhwvZAy6sFDa5EXvA
06M3Oy/Ryx7+qvL77Mlz3utlDzgxaGT0Mb3sAU+4O/2PbPaAW5dPMu3Qyx7w
+VKrOv/KHvDfIU1j7rJHgKrYuzxq/o49YJ+C/M+LOR9wq4/F6eM5H3CHZmGF
89gDVnxCcj6wB6xdz5vzATfzjbljzfn4GfMVgxcInA84pFrzaovZAy6OPjT0
i172gP0iayy3ZQ9Y229XL3vAXa79c/4Oe4xQlconR1hXZw/4x6TwMjnsATc/
VfX+VfYYYfl+rQdc/1fFNkove8Di9G0rzkcgXt+e3zO5AnvAkX2fX3vNHsKt
fyz7gD1gU5hh+Dz2gMeu3PvZnT1gK3FBT/YYqSotjn85MoY9YKN54etrnA+4
R59mK/w5H/DpTeXrHWcPuP1eXfAirlewdj10zofwtgTHTM7HKFUZMN3q512c
D3hNsy/effn8AUcOKP1tCOcD/nX/GKOJPcT3iw3C2AMe5ut44AB7BOHxFhsU
6mUP4V6zkrezB1y2sHJXB/YIshyvWg84wzO8bG3OBzxi4asxBZyP0apyWJl/
7xx7wM2r/lVnOXvA9cUGnuwBR9o7mW+xB9wj6lP9CPaAS3VKW96QPcao36+3
zh6wdj91sgd84uO2tsPZA47tcunZW/aA72B5n8b5gH/b3r/pY/aA679+E/4n
e4zF+hSyZHE6e8AT37WsW4nzMdbyeGs94MQFXkPP8fkDXvTcLXAWe8C7nHa/
Gs0ewapSJXB95C/sAUef6H5tK3vApoynaTvYA7bauqzWIfaAZxienQjkfMDG
TKvnFTkf4yzrqdYD3pd/d+oY9oAbiRNY2AMeOSy3Syn2gM+se/ehL3vAIcvO
dU5mj/G4P4kNnm1jD7h5y7WP4zgfcPirHmNWswf879NeEZvZAw4UGwKzB3y+
f5NIX/aAy05Z5TmIPSaoiudwG9d0newBX95+79tK9oDF9oPvdbIH/L9n8/wC
2ANuITbMZw948arh11/oZI8QfP2QUkNc2ANefry6f5JO9oBPHjk5I1cne8C+
D/u8nqOTPeAce3HGuuwBt9ha/cVQzsdE9fv+3zrZA85JWzrbij3gN8mj15Zm
D7ic+A9nnewBi+0RSrGH+Pr6j389r5M9QlWlzeODnZqxB/y5elmrkewRajn+
tB6w+DRVA/aAX89NbDiAPeCc4n52NdkDbiROMGaPMByvXvu3h3E+wizru9YD
Dinq5jWD8wHXd42/O4Q9wizzqvWAXWIbPnDkfEzC8TzV55en7AFvu/Y2pAnn
A+7attN2E+cDFtvP1+B8wDmtnfa1ZA+4ovv5jEHsMVlVNk4I6dGb6xXs0i5i
/hed7AE/631vsht7wObxzh7VOR/worVTvg1kD1gsd9nsEY715s1AD3f2gFfX
2zRvFdcr+EiNkNSHOtkD7rYs469lOtkj3LL+aT3g9IzVhrU62QOumXuj2mad
7DEFx4vvGu8CzgccPF6cgSd7wHezhphTOB9wxd+8Mh3YA4738x9mxx7wB8fS
hd7sMdVyvGo94Au5s+od5XzA5t9ubjnD+YCtxAUo2QP237Aidp1O9phqmS+t
R4Sq9Jt8JM2H8wGvXu2w2I89YPHxpWc62QNOn/qhRB7nAw4WG5DrZA+43Oe7
D0+yxzSsb8q/Mz7oZA/YpfSeJ/fZA+51cJ7Jhz3gquICruwBb3NRd4mv13rA
jcWGWuwh/j7xDxjsMR39nM/EHmCP6ZbnK62HuD2rwbBP7AFPidhkXaSTPeCq
9Q8e+5E94Jl5zi1ucL2aoSpJFw+126uTPeAb0YfPXWUPuFSZ/PO72APW9lvn
egVrL+fZA97cMHx4IHvMVJVRhU2ejWUP2C7MeP6/HrDjrAZXVrPHTMvvr/WA
//gU+/cS9oDbTHGw+8Yes1RlUH5/m3XsATuKDfLYA87yf2S7nT3gTTezXXaz
BywuXxnAHvBI8QF+9oBt5vS8EQ//H6a+Rn8=
         "]]}, {
        Hue[0.6142719099991583, 0.6, 0.6], 
        Directive[
         PointSize[0.002777777777777778], 
         RGBColor[0.528488, 0.470624, 0.701351], 
         AbsoluteThickness[1.6]], 
        PointBox[CompressedData["
1:eJxM3XVcFHvj9nGQUOkWUbpDRJEGXYtQCbHAAAXFwu5joajYuhgYKLbYLXZg
d2MHFhg0ShnPNfu7vo/3+ee8Ps7O7LDvndqdmbVOGBU9qJ6SktJJTSUl6f9+
R69PPNdDLtu6/1jVrmEmsoK6XWUP0cb7XmneRq9uvyi5AH1nucvCXkNNZB2Q
dei776/k6qHLH4Yn6PWUywJb9lz/d7CJbJNZ89d26Pc2VeMnoCMS9GL80MVf
vi69kmQi+4XJh6M/q44YWz3QRLYbmYB2uN4gezQ6Rpoh9J9icy8HtPqsVe0X
oWdftwk/k2gik2Y3C31w6Ye0Tmhp8kfR7f0D55ShpbyOtvGO8Q1Dn8vCDKE3
XT1bo40eIf2B6EfbZ4a5oJtgdtV7yWWPw46fykwwkd3A5M3QLyaM6piAniRN
AB2t+6BQB20vzZDUJyzmfhtgInuEPz8GbZUT3zoWLc1uMrooUe28Nlqa/Cz0
rvDMVyX9TWRSrkJvtMcfjJZezl3/83iFB3r+E8sBpv3pgY5qKjtfEk8P9PaN
apvPxNMDvVBuP84tnh4x8FKJ+fg0nh7oEWYvh7eNpwf6XAtVpWtx9EDbH9r2
anocPdAqq8pKPOPogb6/JuyxZhw90Kp/+9xY2o8eaLWhV7d86UsP9MKVSRW+
femB3nHSOHdYX3qguzazWXijDz3QLwJ1Umv60CNWLtPO9tn6uQ890E9u99YI
7UMPdLSm/YpufeiBXvzq0RPzPvRA35q9oM3C3vRA/3ny4dyT3vRAj/7+fNza
3vRAF56vf6Bfb3qgb3+vMP0USw903q/qzot60wNtE/3IfUcsPdD6Tdwyt8XS
A93GN8u/Zyw9estlBlumtdWMpQf67JjoNVUx9EB/+x0cMDKGHughB3dVZMfQ
Az3zTK99XWLogW5edaNrSgw90Ktj5yS4xtADPe+WS7J6DD3QGfUe/qkfQw90
p2OR1xJ70gPdd59hxoce9EDnnm056kkPevTB/BRmvUvoQQ/03LXHZw7qQQ90
wFXjRiE96IEen3E5Vr8HPdCZv0w2uPWgBzpdNV/DqTs90Ad9Wtg5dqMHOkrZ
Y2PbbvRAV0YfanGgGz3QJcsTUjp0owfa9mz26wPR9EBPKTzdJzaaHmiLN+P6
+0XToy/e/1EXJnpE0wN9b1v4k6BoeqA/rXErbhNND7SultU0p670QFsdDjUs
iaIH+j/T3hsyu9IDfXll6JaMrvRA2+9P7DumKz3Qsd7jQod1pQd6a881555G
0QPdXz2xw5YoeqAxtwlZUfToh/XHtP+Sb0XRQ+pSg8zaKHqgu3u1fTw9ih7o
JGNvlb5R9ECveKc9tHsUPdB/Czzi46LogU7dFrmnMJIe6Bl+R/ptjqQHevCD
AOPRkfRAd1Zps3tAJD3Qz/vcrEmIpAd6T8G2qiWR9EA7t25tHRBJjzi5bO+i
l0OUIumBbjv44Y6vEfRA7xv5I7Mygh7ohR8u7PkUQQ+0du6rYqkVHugA5fA5
2pH0QJdt7tDZIpIe6OC2pdU/I+ghDR88+Yh6JD3Qi7a9LkyMoIc0vOPUM8sj
6IF+uWhIwI4IesTLZSe9vhzvEEEP9Ge1ZyE7I+iBLndaVTongh7od6GbLkrj
Kzyk4RkmP8Ii6CGN32tcSv8IeqCDdIvvvginB/rWS/0IzQh6oDOTVSZtiqAH
umG088RWEfSQ5s9U5ZtvBD3Q7TJGFzaLoAe6pd8xzy7h9OiP9UfTPvf0IuiB
3jDnYaN2wgNdpLvy5c9weqBTBvqP/094oH2ij4dK86vwQO+am35jVzg90Fnp
4xJ0w+mB7n75i12fcHqgW0+JyfYKpwe6z9rSzr+70AM92MH0rlcXeqADf4Sm
vuxEjwFYfr4WhHfsRA+03qQfLi070QO98XtScJtO9JAePzHSwqQTPdAmQ9+b
vwujB9pzwX8Xd4bRA90zbKDlwDB6oHsnDGpVHkYP9JsD9ablhNED3ehRlyr/
MHqgV50a2NQ2jB5SO3+2KgylB3r9Z/OdUis8EuSyBup6rVeG0gN9OGng8tOh
9EAbSBuMUHqgpYcPCaMHOsF41ECLMHqgByyovzI8jB7ojhvt+nmG0QNtG35G
JTCMHuh7W9//XRpKD/SQO8vOHw2lx/88v8ID/a1eXNKzUHokYvs+XnX0kVB6
oPv9GhG5PJQe6BtWk/R3hNID/TO+YMedUHqgFy2ZYj4mlB7o5XqfNHuH0gN9
+esyD61QeqBHjsifsiuUHmjp0RdC6YEOsYp72jyUHuighMpX7ULogTaLGhV8
J4QeaN2EwRobQugxEPsDTa3WbA2hB7ra99GcohB6oDO6j/C5GEIPtNHXL7al
IfRAu3oMnLAnhB5oy6Gj+/QJpQf66u+QHe1D6IGuuG6pFRhCD3Sk1XejPcH0
QBerP+j9IJge6NcOr1wrgumB7r5ofkJ5MD0GyWXNVuXYZgbTAx2WeHTp7mB6
oHeHmL3KC6YHevYiY681wfRAz3cdXLI4mB5oz2HnOrUOpgf6dnDBL6MQeqCz
At0erwumB9qmSWij9cH0QO9pp3IoOZge6OPhZSeyg+mBXgr+68H0QLe5FrLI
M5geSdjeTOvbxCWYHugB2xodq+tID7T7+4AW3zrSAy3L9eh/oyM90IFnCi6M
7UAPtPbO23d82tEDfeXP4anlMnqgD45vHdhZRg9p+nLNu+/a0AM9s/beOss2
9EB7rT7ofbU1PdBbtHq0WNWaHoPx/iuvr3IviB7oOI8Tn5e2pgd6qnu3Fe+C
6IG+NXiKxasgeqBDd7TfWRBED3TaBWzDg+iBnijtEATRA60rHXAE0QPdImfq
ycjW9JDmR+Pp1tFB9JBaWmEE0QM9aNePGVuD6IFWG/n6TrcgegzB+vp4XqOG
QfRA/0h6PG1VID3Qp9cFDvIKogfa9mXNjGGB9EBHXco5ODKQHmilG+MLKwPp
IQ3v7r13VyA90IOn32wRG0gPdM6jvPn9A+mBVp77X22DQHqgZyxdZjI4kB7S
9MyGGaUH0mOoXGZ+TXdVcCA90Nc2GbarH0QP9IxLHVKNAumB7jC84/oPgfRA
z9GvU40KpAf6h65N47GB9ECvN991riKAHuhovcBzZwPogZ4bN9MgK4AeaO+V
L7DHQQ90qUfR+roAeqAb36rsfDmAHmjt9yoBfwLoMQzrbyP/A4cC6IFe3nzz
7EsB9EDrXFDvMD+AHui5d5QaDQygB3rngYLhqwPogVbB6t0pgB7omS2vpj0P
oAf65qgHN6ID6IGWl5493zaAHui2s99fWxNAD2l60uFJAD3Q+cE3TcIC6DEc
27/PhWVTA+iBDuhqYDA0gB7ozze81FoG0AOdrjLRa4o/PdDy42WOLgH0QId6
fa+67E8PdAutmLHGwgP9Mnnv5UDhgbYqmplyzJ8e6G5Hxzb3EB7o7wZP+qgI
D/QtD6yR/emBLnc439FReCRjf+pxxvYN/vRAG9/MffrUnx7o106H86L86YHW
SCnTMvOnBzpo2lqndv70QG/H4cthP3qg155evVzXnx7obUpdPRL96YEudF9w
xMafHugewweYvPCjB/q43sdNc/zogT69JunUUz96jMD0Pgwb2MufHmjjni7Z
2f70QHfouinyox890C3H7LFSFx5o615fY/X86YHW37s7460fPdC5Jqen9/Sj
B/qS+0KLal96oHsYHTh83I8e6FbNDrU086MHuvM41zlPfOmB1vra5/N4P3qg
e+quSeviR4+Rclny3Yuem/3ogU7dfiolw48e6P4rvL5aCw/0myVqc9v60QO9
YuHVF9L8KzzQuVFpxiOFB3qEVb/k3n70QH+Nc/wxyI8e6EcXa9uk+dED7d92
fdPWwgN998rbn6rCA71uLf4THqOw/Rk9ZW9jP3qgJ0//vDfSjx5og7mrJ/z1
pQc6+HjF78e+9ECvD7qvoeVHD/TmoQtWPfClB9rrQcHWxb70QK9eM9h+n/BA
f/7St2snX3qgWykOOOiBHjvv/VIfP3qgv12X373gSw903fKcvr996TEax1un
Zlwc6UsPdL/R6jPP+9ID3XFgzJUmfvRANx+eMOuALz3Qm2fFeI/zpYc0fu7m
nMm+9EC/C9PM6OFLD3Q9t/Jvab70QKus7nvlvQ890DH7c+5096UH+mVdd2Mz
X3qg5QkpHQx96TFGLjNdObTVSV96oOV5puPb+dIDHaPUTV1HeKDjqnraOQgP
dGD1ApVCH3qg5+1qNmG5Dz3Q0TlHDgQKD/S5c3nbg4XHGO6f+tADbXlac6WR
8ED/2Riz86YPPdCjTg1Kq/ahhzT8uGNosg89xspl8Xi7DvWhB3px+e1bA3zo
gcbeZs9+PvRA5xe1bXDdhx5o+5tvou/60AMt8a31oQe6vaVbYnsfeqCLMpNm
TfShB3qXwaBRzsIDbfzu9J0mPvRAt87YFVbqTQ/0mpdnXzn60GMc9mdPH9ZU
96EH+kL6nphf3vRAr9PsazHcmx7oL2FrH9/3pgd6eu+OM4d40wOdfPvb/Pbe
9JD6Qb2j+7zpgdZc/bVenDc90JXVZ8NnetMD3cnuwS0nb3qgDXK3LrH1pge6
mbVlZbI3PdCDy+94+3jTYzz2Jwa3ie7gTQ90Sbqv6xZveqA7nmw1I9+LHuhJ
G7RrBnvTA+1sr7rnqxc90AHm1/8b5kUP9Fnz/KPvvOiBfhw8wX+5Fz3Q121P
yA970QO9Pn3vpQde9EDvWJO6aasXPdCm/d403e9Fjwk4HsspHLjLix7onW0f
BKZ40QPtta7v4lle9EAfnjX+0FAveqBf9AitCfOiB9og9cLNzV70QO+rKcsw
8aIH2u5YVEs/L3qgl6edO73Kix7S89/x1e7qRQ90xv7+Tcpa0QNdVj5+v5MX
PdCr1QxnGnnRYyL2T8adzqhrRQ90VYCRWm0reqDP/bydriQ80Cn6rZIMvOiB
Hmjtr7q0FT3QUyM/Hd3Zih7o6tyBu/u3ogc6Nkpaw9AD7XVPv8ZdeKD3bWnT
qqIVPdAZ5u8tj7eiB3q468+M1570mITtWb2GCy096YEe2mTmlsMt6IEOWd7p
0NYW9ECPepT1O7QFPdB55otGRLegB/pmKwC2oAe6vVWGb7kHPdAFY0xvx7eg
B7o83qrB8hb0QPv8fr7MqAU9pMd3b6nUvQU90B8at6qM9KAH2nOJQ6NED3pM
xvGhT6tBO5vTA+11Yl+zwOb0QFd9/bC5xJ0e6IBrKd9/uNMDnWER/mOgOz3Q
dtNKRt13pwf6UuamcJ3m9EA3H1a1R6k5PdAjF/Qdrd6cHmgPHXfzce70kMZ3
amDx1p0e6C12dg+93ekxRS7L3rnsgqU7PdCqy19cvtGMHujvZ6u3BLnTA72h
k3qKizs9pvDzOHd6oEN//9DQdKcH2ljaALnTA12B1XlVM3qg8++VJmm70wOd
fmtm6Plm9EBfCbiwwsSdHuhZDcZ8+t6MHuhXp9Wnf2lGj/+wvxf4wjehGT3Q
g7z6RY5vRg90y6b3Bsua0QP90GeomVEzeqAd505Z5tmMHugBTfv6f3ajB9pm
6YQxTZrRA208+l7Fzmb0QPu5bnGodaMH+vmxs6/T3eiB1vzeQv7QjR5og7Rk
q35u9JiK9W1V9OT7bvRA65vXC6knPNBOwatvH3KjB3qT9+5Hs9zogb5+5FZO
azd6oJXPB6dbudEDPV/bJEJ6foUH+k0P7KC60QM94O+EkS/c6IG2iUzfv9aN
HugRSt5W7dzogVbKb79gtRs90Hu+fpq0zo0e07B8+E/4dMSNHui3+ROHxLjR
A22u/Motzo0eaOc1LdSGu9EDPeNT2/8WutEDrT7wwKSZwgPdM9g2q5cbPdAf
T688NdCNHujNLVZkNxIe6B0ZprcqXemBPqEy4eZWV3qgGyvtPjHGlR7Tsb+2
IWz9bld6oKvUKnM3uNIDXaZTum2uKz3QKXo3lie60kMa/thWe6QrPdAFY1M3
67jSAz3qZ/2bI1zpgT7b1bXLW1d6oD2C7TSaudIDHWJu3svWlR7ovnuzL7YS
HugtMxodT3KlB3phj1SPHFd6zJDLzg/8cNHElR7odg6N/TRd6YEOWPRmV4or
PdD7E8rW57rQQ+qKURm/XeiB1vlx+qCXKz3QA3uvv/rThR7oFnaOhjku9EA3
HOGX8d6FHujA2vj9HYUH+ubinFVxwgMdXuW/q7nwmInj+XWHhvgLj5k83hYe
6NA6y/77XOiB1pnnv3e08EAvWui7YaDwQMdY6k6fJDzQgUPzD2sID3Ti2hkL
JgsPaXzPeX5thQd66BUfo9bCAz3wULiLmSs9pPl9PF0pWnjM/Pd6KzxSsL+a
XjjISHigB/154DPUhR7oV3kmGzNc6IEeFbq1nqMrPdDntVvEVQgP9OLOPV5I
r6/CA62rvajrU+GBNl7+s80F4YHeWjhr2UXhkcLPC1zogXa4tuGhNFzhgb7v
WG73xYUeszD9gUHHal3ogfZI1MjzFR7oaboZTScJD/RU6QNgF3qg/04x8wh1
oQda9fr9Q6ku9JB6oteUmy70QFs5djG940IP9Og+fSbHudADXXz3xYhGLvSQ
xh9jEdHfhR7o2+13TGvgQg+0SaOQTw4u9JiN7cf+zLOeLvSYzc9HhAda7+7O
pT2EB3rX2fnHE8XygXbr1PDibuGBnvoi/8AN4YEetCzKc5vwQJ/eMP1TW+GB
juhw/vgM4YFu3/Tbe2/hgb7W/Ez6R2d6oK+OzOqRJDxScfxU8mfyAeGBbnm9
3xxnF3qggwbeTNskPNBZrevNrHamB7qZpsMfJ+GB9rwUHHvemR5o9c1nlm11
pge60bNEm+3O9ECfaXu051FneqCn38p0X+RMD/TfNhFrPIQHOrVxt4NXnemB
TrYfn3HZmR5z5LJn603TVzjTA60UY+730JkeaBytr2nmTA903aq7aYOd6YF+
EzCsy3xneqBH9DB4Xt+ZHujBwW3MIpzpgV75aoDhWmd6oFdcTh9b5UwPtHJu
moH0fAoPdJaqd8E74YHePnvh7nhnesyVy+7s0+uZ6EwPdOnlvY3aO9MD3efB
Z98cZ3qgdzR8GXnViR5omzf+fyc60wOdUD1/jYHwQNdZe8f4Cg/09ZW6bZ84
0QM9rrmHq5HwQHfeV9WkyIkeaOUXPY/cdaIH+sxBrz5ThAd67IX9DpHCYx6O
Z1q+r3ffiR7oGzcu75vtRA90/Yylfvec6CF1xwolE+Exj983OtED/Xa05Ukv
4YG+dKqs+LoTPdBHZni26OdED/ScE2N/SvOr8EArVwXOfOFED/SLD3PHT3ai
B7rXkbvV55zokcbvv5zogY4eZDop1YkeaTyfxYke6N9Dt/qbCw/0zsl9uy9y
ogc6Rafik5oTPdDS6RmbneiB7tIo4UeI8EDPDM/LTnOiB9pM+gBDeEjTV71s
11d4oG/0br/rrBM90O9eLEhf7kSP+XLZqpLGC/6/Bzq4wTLvpcID3bZyW5dh
wgOdubC7qfT3Kzyk4U/PpcQJD3T5scGrVZ3ogU7/cv/LFEd6oKWP47+hPfHf
EXT8iXEDtqHz/zPaf016vCw1fAN6We4Pp1foF1ezspMxPel7nlJ0UbNP0w5h
+PeuJyzUFmD7PTNJzxLDpc8ZG6MX5bovtECHYoLu6EzPLUd90D+d+i5rh36h
lCybg942OkijF1q346zWckxPOk9uOLpgyYrcM2gl/JeC3mo1edpU9P6Q/P9W
oj3KDzuYYPy+mMFsdMWKYVlLMVz6Guqs9PzzE8olf+m0uwfS/D1QDnuG4Un4
7zN6v07KiT1oI0ywFn2+YpFBJfrSD6e+ugux/U3tfC0TPQZ/sC16YpPHM4aj
Led+6+qLLkpY9yUOfef27dtd0O3idB2uoKdiggPQIWNrdL+gnTGDE9D/LUqr
aor5kb4lW4gO3Pw06zKGY3InNqJfZS2at1h4LPz3eig80A5+/XutEB7o313O
jtQXHuhhLT+M2C48FmH5xuH3GOGB1jH+8CtceCz6t3woPNATfU91muRID7TP
r5GnBgkPdPfske5/HOiBNqp/v6ROeKBPRdg2W+VID3TQzBfZEcJDGn/cyYtR
jvRAFznd7RoiPNCxw86+HSI80Bpn/9i1Fh6Lsb8wzelBuvBAH3CIjA0XHug1
yYHPEoQHOqijjr6P8EBruKU4qwgPdOH2hETJT+GBPu/UduZm4YFOG9bpsI7w
QPe/5fr0pQM9Fv97fRQe6Ij4e0/dHOmBfn24/a9LDvRYguPjIxNGH3SkB/qC
TM+qvSM90Css5vV0dKQHuuHwxO9zhAd6W5MBXfWFB9r6c/ruIuGBDvU0CR8s
PNCFLW56Nhce6PkeM8yqHOiBNt6jPmCk8EDHejUYd1p4oF3fXA8sFx7oeA3d
df2Ex1Icv1vv6RMkPNA1W4LiQoUHukmi4xlV4YFu6W/VsM6BHugLti7dfYQH
evRXlRsBwgPdZ10f670O9JDGv7VR1Vt4oDc+vFjbRiwf6FNGvVZNFx7oiHZf
NK2FB1rafe0klo9lctmX9a20FzrQA91bpzJK8lV4oMM6fypqIDzQkzpLW1B6
oE+v3+n/0YEe6JWbzt+3FR5odY9B71Ic6IF+r1Q7/a8DPdC1zktVDggP9Fhp
h8GBHmg/DT01Twd6oHcfX/9uvQM90G0C3p1KcKDHcuwv31a9dNKBHugOkTe3
zXOgB3pl1ZhWIQ70QOt3s1kQJzzQ219NX7rMgR7oEuVTzQc70AN9u6TV2jLh
gd7zLSo8zIEe//N8Cg+0e9MGN+o50EOa3u76t9s70AO9tlmscb5YPuTYf59T
3nqp8EAP+FA7abrwQC+7unlGIwd6oJfeOrFrlvBAl1hsqhsrPNCDTyhnWQoP
tLprxDET4YGeVHm+7yLhgTa3bHbXVHig1cI7710sPOQ8/1V4oBXbaeGBvpY5
+Htn4ZEOn90DzjsKD/T1jKiL+fb0QDt/8zF8ZE8PdKepqc27CA+07fkZ87WF
B3pVmPYIJeGBfjcUK3x7eqB7TWuff8SeHugul0r1W9jTA71+99SB4+zpgX77
+qbBBnt6SH2lbkydPT1WYP+1xEv1mj090JuSbxq/sacHuusW+2U77emBdrnh
37SfPT1W8PsCe3qgr3c8Nt9JeKClr39r7emB/mUWNnu0PT3QAUrv98fZ0wP9
UzoDyp4e6M+rvo3wtKcH+qxSXeFje3qglbs09t1kT4+V2B8udA31FB5o5aF/
VfYKD7S0uO8UHui3XRPb3banx0p+32BPD/R19YdXdtjTA236pWPRDOGB7pgZ
cfiJ8EBPWfF2ywrhgd77p8GlFOGB7nWoOnyA8ECndmk51kQsH6vw9y1OOLld
eKCVsTr5LDzQHfPMOhUJD3Tneo8fHxYe6HPbWvQOER7oRk7OB5WEB1pn26Jw
V+GBvnGtuJ698EDf9B5d/6sdPaReYjNcW3hI00/rvDRAeKCl18FCeKATc+65
eAqP1XJZ4wNTegy2pwe61Gjs9o3CYzW/j7CjB9ou+F6z8cIDPXTXGfN8O3qg
R84vW9dLeKCPrnRz3GxHD3S/2oxtLYUH+vecI31u2dEDvfrIpOA+wgO9M3bT
a2vhsZrXm9jRI0MuO9l14D5p+goPdNyzdfvO2NEDvfdyoOtQ4YFuUNDtmovw
QP+O/FNsLjzQVdemPrlpRw+0vfQFrB090B6z+kySXg+FB3pDeWFwjPBAD1z1
0POsHT2k6XcquHTEjh7olyaDvK/b0QPdrihn4hY7eqzB4/WauGXa0QP9PVzr
xg07eqBHJVVuzRceaNeFvWJf2tFjzb/XU+GBLlq3PM/Ujh7ojUfU5uTZ0gPd
4lDNCW87eqBvlU9o/MeWHuht3mPGnrelBzq+dGhEnB090AWN7AubC4+12H9z
nf13n/BAz1ozR3OK8EBPuJawvrsdPdC7IsemhdvRAy19HTzPjh5ohz02rwYK
D7R9bNrWPcJDGr9Tn74fbOmB3nCi6QGZ8ECvaHpwzw1beqAPHKva5SI8pPHn
OFbW2tIDLZ3uP0Z4rMP+yJCCVprCA/3gwL4s6fVReKDT8m0TOgkPtE/277wI
4bHu3+ur8ECHeve6M054oIsGvRw6XCwf6HjpDSc80FvVH3lME8sH2s15UtYH
4YFuOamZtaXwQF81jblWZkuP9ehw7VZZtvRAv987f12hLT3QFb2u920sPNCz
Vox4pyM80NYTAupu2tIDfeDrXpNntvRAj74fNz1QeKCv7MrLdRPLB1otX8Pp
sS090PF3k3sVCg906z7160+1pYc0f5+7t1QSywdas90UyxBbemRi/6LA6ONg
W3qgP3g+bxMpPNBNV6vP6G5LD7Rj9Y4vR2zpgXa/vvrTNxt6oMdIbyBbeqC/
hFxyHieWD7RnTdL6Jrb0kIZvnLBktVg+0GcmPV6jJzzQD3evHr/Slh7olr6d
4jYIjw04vhu+Vuua8ED3V7G5vEp4oMPCdNvvsaUH2iTN8/w6W3qgn3V8oGIp
PNDS6SqmwgPt+Srlnq4tPdDr2kdr2ovlA/1o0xCLCzb0QN/phS2MDT3Qg2dN
TDMSHmjnA6vu97OhxwZeX2NDj43YP9g7+laIDT3Qy4fU6+hmQw/0Xa/b9yfb
0AM99+jVTYY29JAeP7dQz1d4oB87nrzkYEMPtHkv29MPbeiBLm10xH6PDT3Q
Q9qtuJxuQw/0uv6+Tz2EB3rvx8RJs2zogV7gLO/QXHhkyWX1BjvHRtjQA931
RZNpA2zoIXWVcugIG3qgnWVGt9fY0ANdf02NzgwbeqAvhVxeGWpDD3S/d+Ux
njb0QM8tTvd1taEHWuvzgeUnhYf0fKlDTVsLD/TZJpoaqTb0QL87p5PpKTzQ
h/XM64UIj03Yf3g1y/+TNT3QXokPxk8UHuiRI7tExggPdOaVRXOthQfa7n7/
bgXW9ECP/77J4Kk1PdA9EzauOio80NFuOUfNhAd6rm3o9mfW9EAbPMtMHWxD
D/SJeho/Kq3pgd7Q5ZXLfGt6bJbL5M6Ws3db0wO93GSw1jjhgX7XbPmmamt6
SMOfpoaVWdMDvS83KUVTeKCH7vw8NtWaHmi31GGphtb02MzzF6zpgQ5Pi7h3
2poe6O+dvS2SremBHlhvxhI7a3qgzV63/d7Fmh5oaXfqmBU9tuDvmXrqVKLw
QB+9pvml1Ioe6KpxGuVHrOmBDnylo73Imh7oI7LT7RcKD3TIuIGfMoQHevTx
ky2CrOmBHrji1/x4a3ps4fVmVvRAn3vlGKIsPNDl09Qfrxce6KBT+ibGwmMr
5jdm4UdX4YEeeOe61SRreqCH63ft8saKHuiI9t3z71nRA13rUvOsnxU90A9a
9yx9aUUP9NWoiKN7rOiBnv/Ce/FsK3qgpctNm1jRA51c3/ZnQyt6oKc51BUM
taIH2nP7jxxVK3qg02PPXioSHtvwerTb//iIFT3QHV5ldlIXHugkbI47WNFj
G6+ns6QHOuvzx44OVvRAn1Gf/qXIkh5opfFrmje3ogd6cMfHHbIs6YHuKl0Q
aEkP9PyzURcmWtHjf+ZH4YGe1OX1Kun1U3hsx/bKt2KPnxU90I5vlDcetaIH
urLGydZdeKCzbvyZYiY8tv97PoUHulPpvFYuwgO91OJ8zhdLeqDH5stCTYQH
erLLu40FlvRA324wSred8EA3jZ+aFCY8pOlLGxzhgV7y3/zgScJjh1yWaxyV
vdOSHuhjEX2X9hIe6N2zu4ZtEB5ox2FDR861ogc658lez3OW9EB/tS1NyxIe
6HVfb/zaakkPdEdn65gewgPddevygT2FB9rCM6rxXwt6oDdFRVrOsqQHerq0
w2tJj53Ynl5YNuyZJT3QNl2HxFZZ0gN9Ldgq7qklPdCbTFLThlrSA/0jEQus
JT3QdTdMLZMs6YGW5qOv8EDPyG6VIA1XeKDnnLHoslB4oHfE27zxt6QH+s6N
RV0uWNID3cpo0pkblvRAY27evrKkRza2bw6jUtYKD3SrquWlZy3pkf1v+VN4
oIO1AhaHieUDLS9fMSzLgh5o9SfqjluER/Y/H4WHNP1NbxavEx7o9d1b5f2x
oAc6d86DvcmW9EB3dPdNPS880M3fLHvZXHjswvYmue/f/cIDvffKTiVT4YEe
MPx4ebrwQF/KS/5kLzzQii/ELOiBbty9SeZ8C3qg148x26IhPNAzW2W29BEe
aOnr7E7CQxq/XkriPQt6oO1C/FVshYc0v53iG/gJD3QDte1DPlnQYzf2tzqc
1nAWHui9PR1+RQsP9D33t7UHLeiB7vw55k0P4YFenmqQ9EJ4oKPjV08cZkEP
9NzWMVfnWdBjN69/Eh7olNPfn24QHmi7tU8CXonlA533+W+PEAt6oM+OLsgN
FR57/s2/wgPt8rd33EkLeqDHt51+K9OCHmgvx+YtlYUHevHz9B76wgN92bas
fLzwQEun10y1oIf0fEcCdYst6IGWvs7MtqAH2kjW4vBA4YEeutuxYpkFPdDe
ai0DFlnQAy1fn68+TXjslcsstzwwv2xBD3TDuokG0vwpPNA6m95WjRIe0uM3
nCqPtaAHetScjh0zhQe6XDZQ7iA89vL6ZOGB3vd64mbp9VJ4oLcc23JnjPBA
N1BaGjRVeEjjd83culR4oBOkC8aExz65zONM+kdpegoP9J9Ea39V4YEe1mLy
mp/m9ECf163fsKsFPdDe+2c+HSw8pOHlVkEdhYc0Pa1Ree/M6YGu+nR74lzh
gTayxTtUeKCbNKv/X7Y5PdD2n2PDXIWHNHxz1q6n5vRAh7bcM+mEOT32y2Wx
0g6z8EDHhW88vE54oGPGpfRfKjzQgVUW7n7CAx3qk7vFRnhI02u1YYOW8EDn
/bn7s9CcHuiUjepa6cIDnd/w7B874bGf518KD3RRUnAbM+GB3lq/tbr09yk8
DshlN3f0ze8nPNDzCrYnJAoPdOzIoV52YvlAm674E6chlg/0qITQCAfhIXXH
hNlmwgO9f9Y+AzexfKBDpC8QhQe6wHT52Tfm9EBbTT1b90F4oHXL//NwFh7o
qTUbHDzF8oGujvSJeic8Dsplp7K6Lc8ypwcaR0uzvYTH/7TCA91tZecPjYQH
uiIgPOmMOT3Q6Wpd3uWZ0wOd57t+qZJYPtAD2yzaHio80EVu/+2sJzzQsbX3
1X6Y0wMduqDfy5fm9ECHn2om1xQeh7A8e7Xf7SQ80OWaB+ymCA/0qIqrYQOE
x6F/r5/CAz1rWkPjpsID/cDu0LZX5vRA/0mpr64nPNDDk5qpbTOnB7p7jyFW
q4UHOm3elezhwgN9tGnh5uPm9DjE83PF8oF2vTBpvY9YXx2Wy3pvrD9psPBA
T7h+Z7SK8ED/jdPQXWdOD3TStjfd/MzpgV5+ukG3lU3ogb58eG376Cb0QEtv
l7Nm9EA3bLIxzrkJPdCBBs0jC8zogT7229U13Iwe6PhjLfMzzOhxmNenmdHj
iFx266f1qJNm9EBHnOj1eZ8ZPY7w/CczeqCbrjv8SNeMHugrTVXNpccrPNDW
Nl5FCWb0kMYvXN9K24we6KQtDXa9bEwPdIfX9a2ONaYH+s21B01jG9MDfT2+
92PHxvRA7x3Vf+xWU3qgu6YZj6wxpcdRbK92x3+ZZkoP9K8ryTd2m9IDvd73
5NvNpvRAN4+YdkyansIDLX2c0NKUHuhb7qZ9xzWiB/p75Ptxjqb0kB6f+tR9
hCk90Ifd1lRL01N4oLutOn7iaiN6oO8/Smn7sBE90IkdtXcMMKXHMbz/E4/Y
PmlED3TB6H0/DzaiB1p1fPzd5Eb0QO96tuapfiN6oLMOXla5aUIPtLQ78MaE
Hsf4/bQJPY7x+nMTeqBXjLZe9s6EHtL40tc3jeiBTg9ItvFsRA900vDp8vsm
9DjG641M6HFcLmtvZuz73IQex/n9lAk90B2SD45ON6EHenpQ/JG+JvRA9+05
wPOCMT3QzWs1Hi42pgdaWj2PNKYHem7814JwY3oc5/UpxvRAT4k11JxmTA90
9NMXdd2N6SFNb1Cr8inG9MjB+2fPtel7jOmBXvVkfNADY3qg1yu7X19tTA/0
923n3IqM6IFeuPzUhunG9ED3+nb502RjekiPrxu9XM+YHjn8fN+IHugA6Q1h
TA90/tr7doeM6JHD+4UZ0QNttr3z33QjeqClr+c+GdHjhFx2QXXk6zuG9ECn
LRzzx8GIHuhY6QJnI3qgJ6Tvc99pRA909dtOE5ON6IEOzT23oYMRPdBLXC6d
aGJED7TD0kC9WCN6oAcWjEieaESPE/w+yIge6FOz6pV8NKQHWk86wdaQHifl
snZHvr1ZaEQP9LGFf+7fNqQHetfL570sjOiBlj7uXWFID/R7K+ub0t+n8EAP
yl64q9KQHuiJuZ1HfzWkhzQ94x0lXsIDHaSTWuNqRA/0cewujjSkB7rDth39
uhjSA61W8/z6BEN6oIeXOStdNaTHKbnsw4jtT5OEB1pNOkHakB5SL4y5fNCQ
HujWqj229jKkBzri6J7l5Yb0QCdLF1wb0gNtWzV+wjUDeqDHmt6OtzakB1qr
d+iFQgN6oO+0qXUIN6QHOulCbKfVwgP9dI70ATM9TstlUUsyRhoY0gN994PH
mvMG9EArL3CIumxAD6kje5/Ya0APdG6Xl+cPG9ADrd55gnJz4YEu6bm60E14
oLE2UHtuQA/0cf3IiZ6G9ED3nTh/5jMDeqC/xKffNBIe6I6GTgn6wgPdNSm1
S0sDepyRy9qMy9vZVHig3ywd3bvUgB7os5djdsQb0ANts/15oI7wQHe+FXp2
pwE9zvDzewN6oFNfvsitEB5o6XYLWsIDnfRDJ6e9IT3QI/7e7LTCgB7oa4/7
PVcTHtL8+JY9WWpAj7M4PntYPbeXAT3QI2uPWDoLD3TjpvYH7urTA71cPyq/
gfCQunKo8W99eqB/mY57amBAD/RczSmqPgb0QI9qPnRxnj490D8d5n0caEAP
tItyi4aNhAe67axJ5V/06YHudcBmq4oBPdBea+bl2wqPc3LZb8O+e7P16YGW
Tl+ap08PdPQT1a5V+vQ4x89b9emBbl7dyrG58EDv3D9tdYE+PdDZo9Y+GqRP
D3Tj9zGNcvTpIU1vUkl2C316oF8Ob1uyRJ8e6Cs3fut01KcHekLBgoJkfXqc
x/6XU/8AU316oENumoSd1qcHWrq8OVt4oDPnZedm6dMDvWtbhMxQeKDX7BzX
0VmfHuj0FQv6qOnTAz2rza9fVXr0QBcs/ZMxXJ8eaCzt5Z/16CGNX99mUSvh
gW4h3TBHnx7S8Ds9Kprq0+OCXDZ65Rn/a3r0QD8Ndz6wSo8e0vC78x++0aMH
2tXoy4wI4YFu2LKeizQ9hQc6rcWXku169ECreRe8W6tHD3TB75mZHsIDbX8r
zGm68EDfCol+eEmPHujXAwzXntSjB9rXeJfHcT16XJTLjMdu36gmPNA1z/pt
2qZHD/RE6YQRPXqg29/4+PiuHj3QFUG2+mbCA6243FmPHuiH4zT7LdCjB3rt
ho4l3YWHNL6VdMYmPdDS6UwThAe6tfSBoh490GGnH1ybpkePi7y/jh49crE+
iT46trnwQA9acLflIuGBfm3jkecjPNC3H53cslKPHuh1Je8cdfTogX514sqv
V8IDPUvNY9A74YHWnDnPZ7gePdBPny+fmaRHD/S0QW92fxMe0vO5JKufEB5o
x/DULVOExyW5rLCZxZtxevRAb/M7XH5LeKB7P0lfOlZ4oD1zX6bqCQ+0fvcl
cdp69ECXtrwUHKtLD/SehluKVYQHOvlOz7hyXXqgbRplXnyrSw90UqdvoxoK
D/TbN16FnXXpgc65v6pBd116oBdoPLlzRZcel7G+373O6qsOPdAn2jTSbqxL
D/Tchltjn+vQAy1/sm/jCh16oPPLivql6tBDenz/Hmd/6dADbVmZ3HO6Dj0u
8/MnXXpInZR1zUmXHuhvS3oPqNWhB/p7xKSNk3XoIQ33zv6dp0OPKxg/de6K
Vrr0QDceozxkpQ490PX79rrdQJce6CeTZnSdrUMPdPiWuNKhOvRA/7ewqc1I
HXqg7z11y1iiQ48rvB5Xhx7ozOphIWN06IHO/tPWrr0OPdDS6qStDj2k53tq
2K+RDj2kfuUyf5YOPa5ie7apusVn4YGWbh9RpU0PdPzhsv6LtOlxlZ/XCQ+0
y5WlVzcLD/TQX7muYcIDrbh8V3igFw+qtX+vTQ/05dutl3XVoQf6pvGbTzbC
A53dxKk0QnigC3bpnGwsPK5he1P7pc1wHXqg/5x6tMFReKAv3LcNvqdND/SG
mae/P9WmxzV+fig8rvHzQ216oI+OW6f2Qpse6PcF5+sf0KYHemNxYFmmNj3Q
8f17Oj3Upge6parStY3a9EDP3ruzZ7w2PaTxNW3PZmvT47pc5h607usNLXqg
pduXrBEe6OHr34/pKjzQheEdXRZr0wPdfkm79FhteqBDkyfp3temB1rjzIrI
Zdr0QG/7rXuwp/BAh1VcO+qtTQ/0xn7nfgzQpgdaVXVcZbU2PaTnC9gZu0mb
HjfkMjeX9+PTtemB3l1peHekNj3Q/Qt23PEVHuiaihEXo4UH+tTsEZdXaNMD
PSlv5On7WvRAv26waKGv8EAfWDlofqLwQM/21XX0EB5opw2hHk+06IFWHrEn
drAWPdCO+vnxqsID/SXngEqBFj1uYv+z9WeVetr0QO852PjdbC16oBesnW6x
VYse6DdBsqpPWvRAS7f/MRMe6DG7j3loCg/0wbFD5EVa9EAPd+zUzkZ4oAcP
qlueo0UP9LOSBRN2a9ED/eF99qsOwgPtfkP59DotetzC/N8Mf/xQix7oPt8W
zTmuRQ/0dEsdgy1a9EC//oYDdOGBjvKJerdBix5od5W70YeFB7q/tEMsPNCz
8/te0hIeaE9pglr0QGve63zlqvBA/w3UNrUTywf6Q6O4sHIteqA7SBdUCI/b
2P7v1zb+IJYPdOrC3fFfhMftf+8vhQf6+On6heeEB7rkw5Cle7Xogda/Gvnh
jRY90A8XqHa7IzzQh3aa/5FeT4UH+kv7Ro//vwfaN234sTSxfEjjj/E67Co8
0G3MlzXOFh53cPwmfUAjPNAl/k3K7wkPtNMp91/vhAd6zYvo+lOEB9ovp2HV
TeGB7pBb9UddrK/QTTU1UlsKD/QZ6yUamVr0QJsfkFVuEx5oz62W2juFB3rz
JqN9rzTpgX5h6ZRTpEkPdGfphGnhcVcu6+kc9Kiz8EBj6ZoWLzz+pxUe6CkB
uUMvatIDnWDg/lFfeKCxtLxuKzzQM6QT5NA9dZod3oDWssYeL1pV+gf045l5
v6oxvcMbSnZeRS9o8NdmCIb3/3Tf5iU6Om+Uww4Ml0YvQW+a31ErAMPPjF9h
qnpPLut3eVJCHoYPk/4BvepxwyE2GN5YegL0nA0JT6zQ1zr7LGiLNt/tfMMf
PQGj90TP6H5pRiRacR9CaXh6b6e16Ac2+Ac0jjbeHcP0Z0pPgA6e8VuvCYZL
s7MTvd5/2cK/GC6NfgbdPCq6vzKGL2iLvwBt8LPITpofH+kf0InHB/aYg8dL
f14N+mtrpV3hGC7Njs59ePlU9VqG4e2kFwBtKH3hgC7debWzD3rusRYTc9Eb
8XJ1Rmv1ObIqA+N3kZ4ALUurKa+HrsXsjL/P+/fh8dkYfQG6T4OxUbnCA23w
vH6sifBAd/nV9fFa4SHNz/UJ3W5q0gP9qTTM0UCLHujMN1fqxmjS44Fctrrg
4utY4YHu/HG2p+Sr8ECnDtk3ZJzwQGvti7gbJTzQJbsyf64UHtL46QW1rYUH
eo57/n3p/aTwQDvXP9LQQ3igP9/t4pEpPNDS5cTS36PweMD7LWrSA3341JNx
D4XHA97/QZMeD+Uy7dqHL7OEB7rx1ddWvYUHul5whk+a8EBbVu3LW6BJD3R0
wtOfEzXp8fCfv8IDPXRc5kupFR5oj5TSzR006YF+dyoheLLwQDtYRHl/0qAH
2nB665vzxfKBrl7cYYiq8HiE/dPGV8Z2Fh7oLsMfPYsTHugXYy6VSMuXwgN9
72xa56Wa9EB76I/aMFOTHuh+JobrpfenwkN6/IsRjdaJ5QP9beTGr8s16fGI
93MQHmiLX5eVK4XHo3/vT4UHWh4y2naQ8JCev3L+g3HC4/G/v0fhgX6XePB9
d+GBzlhUHXFbgx5oo8MV3t7C4zHvp6BBD/SW9b9njRUe6ETpC3HhgY54EnT4
pAY90BrnH99br0GPx7w/pPBA6x5/VnREgx7oK8szu7zSoMcTuaxtWeLtfsID
nX+scxMd4YG2OnKkUJo/hQc6xWlNCzXhgY5+EFMXIDzQKgeV9d9r0AMtffy8
TYMeT3g/T+GB9pYukBMeaKOC7K0fNOiBPvJ13DFj4YGup3Ura5TwQOuuLbfO
1qBHHpa3z00eBAmPPN6PU3ige7x4b5bVkB7oUc4Fi87Wp0cerzesT4883r+u
Pj3QoSPef5xRnx7oDSkOufPq0wNtFd9OLa0+PdAe0g9GNKAHelftqrvScIUH
2iE7v09MfXo8xf7n99kXverTAx3fd/dDk/r0QD8L2bl/mjo90NuHfIrrr04P
9LLohpGFavRA70g5+ldZnR5o6XKZ7Wr0QA9486GLoTo90GOrtxk2VKcHeopd
3Ma7avRA4+ipdZA6PdC5EYeG6anTA91zo+yZszo9nmF7mthHPVONHmj12UqN
/dXpgc4dnuHdVJ0ez/h7D2r0QO+YiiVEjR7oetINfNXogZ48Va9euRo9pOd7
WuF1S40e6F4N9hyao0aPZ7zfmho90NKfc1yNHujGE/adjVSjx3Pe31mdHmiL
7u/9r6rRA70lc0gvazV6oE++xw60Kj2e83oz4fGc3+eo0gN9f6Zu3GlVeqCN
5QOMR6nSAx2YpfwjSZUe6IxR02Ok4QoPqT8Yz9+oSg/0VtuTv9JU6YGeujml
qL8qPV7g/Vd93tZFlR5oq+KvPQaq0gP9QOa23k+VHujT7SzdElXogVbcN0CV
Huj01vu2tFGlB3pejzPyKar0eMHrKVTpgT71+tb0sar0QMduOXLbRpUeaGm/
9KkKPdB/D/iP3aZCj5dy2bGamU/kKvR4yfO369EDvefAfo3H9eiBbiNd8KpC
D3TCkAlj59WjB3pHB4Ozi+vRA/32kv21DfXogZ4Z0XaGdz16oO00mn37o0wP
tMuSNc8LlOmBNjyetbhMmR7ofUb1Tl5WpgfaI8/H46QyPV7JZeNXFe8/okwP
9LnOuzpfVaYHuu0z557a9eiBrn6/6OdkZXqgE9cYHr2hTA+04dqTFz4p0wMd
Ls2QMj3QW3ImT76nTA90dvSR+r2V6YHen5p6doEyPdDv1afNMFWmBzpe879R
Wsr0eC2XTaxt22+bEj3Q1qsSQj4o0QPt0el+fKEyPdBPbLasOaNMj9c8f1qJ
HujMC+N75yjTQxo+2WZ+hRI90NLleUeV6IE2MXmlO1mJHmif5D4rnyvRA/3e
orPlKSV6oE8fzT/YSoke6Gk5Uz5I86/weCOXLXngv3udEj3QW/d1sqlTooc0
3KlI+5wSPdDtpQsuleiB9vQef6SNEj3Qxj3OP6xRogf6w5LbtjOV6IGu2Zrt
WaVED7Rb0pyc+sIDfeHgr5rjSvRAR0o3LFKiB1r6OG6GEj3eymVXR7RKyREe
6KyV0gW+9HjL862V6IH+2u+MZc5f4//zQO9uP3JeE+GB7pH2SstHiR7oM/8Z
NzYXHug7vTVC6zC+wgO9NGZRpLLwQH8Yfs+tofBAO0knFOLxCo+3PJ8WrfBA
Dxh9x/w3WuHxTi573j/f7g5a4YFONXxwYB9a4YHW7LdA9gOt8ECP/eNgZCM8
0D/mLq/4g+EKD/T0VdO+uwsPtJP0gZbwQKtXqViYCg90ydLFTz5jfIUHeqny
82+v0QoP9OOBV192Qis80FHjym0MhUc+Xq8vq83fY7jCA/0lM+u9r/BAl/hg
jxfDFR7o4oMLbvdV4vKB9pd2cDFc4YGufNWul43wkKY/4U/RYQxXeKAXHLEZ
tkV4oKM3TvH7/sf4/zzyeX4sWuGBniD9IM5veqAP2H9M3fibHmjr+va3j/6m
x3u5rMmck69v/aYHerZK71Ozf9MDfaDBn5z03/RAOw5ZcckRrfBAK6bzmx5S
75rdNQyt8EAPyL6kkfPL+P880I2kE7rRCg/0M63RbY//ogd66bj1ow/8ogd6
csfS86t+0QNt8sLvTj1MX+Hx4d/jFR7oTrIuuXPRCg/0dY0ZTRJ+0QMtbV7e
13H5QDdfaFFt+ose6NQtU5QWoRUe6M1naycX1tEDPcW24rrlL3qgpdvtrq6j
B/rX7r7Zv+rogZZuZ9e5jh7ooT2P606powe6gdWxBSvq6PERxx+/3uxoU0cP
dOZil0sn6uiB/va36edbdfRAP848c131Fz3Qv97qG++uowd69WTZ85V19EAH
27SavaSOHuhTnd/vnV9LD7R8VuDpaXX0QA/1u99+RB090C3WnG/3uZYe6MvW
TUIb1dHjk1x2dOLLudJwhQf6d9i0YtU6eqCNpAs2a+mBzvvovOdLLT3QwwzO
WC+ppQd6SYpGyPJaekjDm28pWlNLD/Sa5s0vtK6lB7p4WhuvuFp6oP/ev71i
eC090MZN4/TktfT4xPsV1tID/f5gq9KttfT4LJf1bnbwWodaeqB9PGsfjK6l
B7q9dAJ7LT3QD3otT3Krpcdn/v5bLT3QYVk9H1jW0gNdsdzZcnYtPaTny/ud
aC080IrTq2rpga6ZbWLgUUsPqQ1XaQ8XHtL0evZLG1ZLjwJsX7efNM4VHuin
VflW0vQVHuhZBwrzhguPAt6PTnigpdv9fRUe6CbSBTvCA610bWNQRg09Cnh+
Yg090NLtgp7W0AMtfbzhKjwK/r1+Cg90/9ih0RrCA+2zM115k/AoxP6JdIGA
8EC/nzgkZrHwKOT9+oRHIe9vJzwKef6l8ECbSDf4Fx6FvB+/8EC3H7chuLfw
QC+ZWtHEQXhI81O3t2U34YHevi1t85MaeqDVqkdWXK2hxxf+3kENPdCDRnQL
dBce6OR2vRPv19ADXeMx9flE4YFe4hzzIVl4oK2mFETNEx7oEquJO+4LD3Sz
4jYtzcXygb7wzXPwdLF8oIdrb/9pIzzQr7/cNbxXQw/0XzUc4AmPL7z/XQ09
vmJ7Iv0govBAL72ztPvbGnqgr522TTxWQ4+v/H0I4YEOCvl4eqXwQE8b0LKH
h/D4yt9LrKHHV/5+Vg090LOXfHv7o4Ye6CV2bU/UEx5f//09Cg9peg7SHhg9
vsllK91/d44WHuixr1eW966hB3q3hvblw8ID/aVke+mmGnqg/Ur+fphTQw90
0vni8QU19EC/zT1VVlxND3SHVqdSn4nl43+eX+GBXvBgnGa/Gnqgleef/s9Y
eKDP2N1dmF1DD/QAaQdQeHyXywYn2n+OraEH+uNg26fhwgM9wGzesvnCAy2d
fpVaQw/0ma/KFctr6IHOOWpmUFVND3QH6YBQeKC/OI+df0J4oB95TOvQRXh8
5+9N1NAD3dTBbNs74YFeF39HebbwKJLLHpru27pbeBTxfpXCA717xvaKfOGB
3p41euJw4YF+vlp5sLPwQH/M2/bSQHignTpcsO4ulg90agubrkOERxF/n6Ka
HmiZ53zd79X0KOLvkVXTo4i/t1lNj/8ZrvAoxvb2W/aw2dX0QE85vL7x72p6
oC/Xn/irUTU90As/us5aWU0P9HO11OHS+0fhUcz7CwoP9MyLI58dr6YHelwX
kypL4VHM+ytW0wO9o/+SI1+q6YE+fOLv9fHV9EDH3Nqwtn81PUrksnvPMpID
q+mBTsmRzX5fRQ/0ltLn/r7V9EA3Hpsc1L6aHtL4pw9t8qimB/r8zIr3l6vo
gTadlDpkn1g+0PU2LWySU00PdHbTFVd+V9EDvfpO0/TewgONtaF/PeGBfjmq
qEOY8EAP/RTXv6fwKMXxtZPjix7CA3231YC6G8IDfXmqjluI8EAfLr/Vf7Hw
KP33fAoPqf0tN9oLD7Ru3l+/21X0QO9La27YsZoe6AzLEzcNhUcpf39VeKBd
lK56DhEe6P3Pb3b+U0WPMuxPBn090Et4oBtKFzwJjzLev7CKHuiylMPOvYQH
Wrr94LUqeqDtGuYaR1XTA9321LOj0cIDbX/vx3Rf4YHWqf7l0U4sH9L8TDoe
Mkp4oD3WK10qr6IHWro8wLeKHmW8X10VPcrlstBXiV/aV9GjnJ+3VtEDffnO
roFKwgOdbrthlryKHug1xgvHt6miB/pgwfDVt37SA91we/M5mcIDfXL7k+Un
quiBxtGHW3wVPdAZZpuzdlXRA937TIypTRU90D26nrn54ic9KvB8fvXvzflJ
D/Tr79IPWNIDfWHClcWlP+mBXqKRmaxSRQ/0xZi3Fz7+pAf6w64Qs1c/6YFW
S2vUYdtPelTw/oI/6YEuTB2UXPiTHtL42zxKxvykB/qx1q4tk3/QAx2ivKX/
1Up6oL0eO9mt/UGPSrlspFHscKcf9EBbRN7S7fuDHugnX/fsqfeDHmjpdhQt
f9CjkufXV9ID3bb87matH/RAq7T7ln+rkh7oRVdGabj+oEcl7z9TSQ/01piR
Q70q6YFuV7ips28lPSr5e7+V9Pghl01qcWf8gQp6oEe3eTdLuZIeP/h73hX0
QEuHp9Mq6YF+eiljgU0lPaTpvTDTX1xBD/Rf2ckRbyvo8YP3n6mgB3rjaizg
FfRAd7i42Dmmgh5orM1CdlTQAz1dtslzaAU90BEZVy5/rqDHT7lMUzpBu4Ie
6N4px5/sraAHOi1qe5JuJT3QPRYczllZQY+fvL9OBT3Q78eeqfeggh7orMJT
pakV9PjJ6xsq6PGT56dX0APds9kXp/oV9EA/7PZRb0wFPdBn7s775VlBjyq5
TH1Inzv+wgO95/bKvLfl9ECf+ZZ8vY3wQH8csnTvr3J6oLcbjZ8aVkGPKp7v
LzzQy8ZijSM80Mfdvdq1ER7oPmvmTowQHuiene5VGggPtHR3/lfl9Kji+evC
A12ZlrSxr/Co5vn55fRA7+7YocUU4YHOkjdY0r+CHujtqT9m6ggP9N5r0/dM
KKcHekbAggZ/y+mBntMMRxTl9EAviAs+JM2fwgP99p3mil3l9EBbLH7mmFJO
D3SOXf3vw8rpgd7h6FYmDVd41MhlWpPcF1eW0wNdekEpN0141Px7fRQeNf9e
H4UHOvfCuJL8cnqgn9xX769STg/02+Rxif+V0wPtP+l03LpyeqC9jiXva15O
D/T19m9f3yynh/T8HU/cyBYe6BHLw4LvltOjhvfbKadHLV6vzKq/Y4QH+pAx
DujK6YGWLge4VE6PWt4vqJwe6J/tkw+OFh7o6/2v7MoTHugdM9503yY80JcG
7u7fXXigZzRerL9AeKBXPdqYPk54oE+smF/aXHjU8n41ZfSo+/d6KTzQDSw7
Hf1YRg908KoBr7TL6YE2MBjaZKbwQFt4OVzuKzzQnaUDLOGB1h/ZcreWWD7Q
2k0G/U4SHnW8X5LwQDtpxsd/Ex7osXWfVhiL9RXaTreDyVDhga7r1XPdSuHx
Sy5rbR0wKlGsr9Df9po8SxQe6B3Y/F4THujVQQ2T75bRA604oUV4oHsVqyXN
FR7oudLtFoQH+sXoGLPqMnr8+vf+UHigA8Zu8/QQHmj/z4GJ8cIDbTjtUeVz
4fEb+9emd27+LKMH2n7K/pJLwgOdkqRn+ayMHmjpcvBzZfRAn/hk6/yljB7o
hYFhp5KEB3rf8KNNC8vogQ7PMh/dr4we6G6FZ666l9EDXWCWNCSwjB7oftUX
ax6X0QP96uwrx5AyeqAbSjd8LqPHH+zvPnzbOb+MHuh9ZyN7bC6jBzqw83L9
qDJ6oHU3bJyUKDzQJxf0XtenjB5/eH1FGT3Qnz8drFtaRo8//15PhQf6nPul
mafK6IFOkS4IKaMHOvznvUcpZfRAL9pxZMVF4fEX0wfXYeGBbif94L3wQHeT
ThgTHn95fUUpPdCzivpfbi080BMmN/iws4we6HynKROWCo+/vF+S8EDHYvcs
WHigy+27j54sPNDSz1kPFR7oMu259/KEhzS9VpWRo4WHUrrs1Jz2o8pK6YGO
69Sv5VLhgZZu57ujlB7oQOmG08IDvatOaZu38EBPfT7xhZnwkPpn3x0OwgOt
uD9NKT3Q3f1j/haU0gOt+L6klB7opu1WrQsqpQe6/8dB4W6l9FBOl/ll1jxp
WkoP9OxR61oHlNIDPbjCV+tzCT3QBpETPbeW0AP9Yfv6y1al9JCmd/LtZqdS
eqCl22N+LKEHWvF9Swk90FoH7LBE0gOtnjTX5nUJPdAJRqrLRpXQA91m6efr
N0vogd6Uf8fsTAk96qXL5p/wW6UlPNCK6xlK6IE+a9Fl4bISeqCffw/9saGE
HmjF/VlK6IE+lPbz0OwSeqBl1VFbpOEKD/S54fcz3hTTAz3HdVNUZAk90IlP
rG4XFdMDrdI/MHVeMT3QGRP+xswvpodKukz6eNKlhB7ox8cHGKmW0AN9tLW0
hqcHeorV4VBD4YF+0gArjGJ6oHtNzlhUXUwP9Pi4xIzsYnqgP7fZ9vZcMT3Q
KqvKSjyL6YHO/D1r7MtieqBP1jW1bFZMD7T08cTaYnqgj9xLXDm4mB6q6bLF
w/S7dimmBzpvWXi5bTE90CqHn55uU0wP9ATLlMcOxfRAb/3ay9+ymB7o9Ckf
ddWL6YFuePXi9sRieqC/5+re3Sk80NkjLjk1KKYHul3G6MJmwgM97+94FTXh
IQ0vtunSVXiopct8PU52HVhED3STTkUdjxbRA31q2Ebb8iJ6oOMbbru8v4ge
6G53G01tLjzQ0p8XITzQ0uahaxE9pH5zyf5aET3Q3aUTporogVZ8/1dEj/95
PoWH2j8/hQd6nupi91HCQx3rn6RNLf8U0QM9u8eP8oAieqCln+/KLKIHWnE5
sPBAt1g1I/d5ET3QefmFLq+L6IG+arR3jHcRPdBB0uayiB7o4WEhfmuK6IGW
fi4vroge6ELDKenji+iBHhTdvklKET3qp8surO61P0d4oN/3ifF5IzzQxxo9
mNhFeKBnN3HuYyc80GHSDBfRA+37XL1YVkQP9LQ1Z5MDhAe6R1TXH67CA604
H/87PdDXUrGD/50e/zM9hYc0PyNTX4wqogd6rW6D8Q5F9GiQLnv96In5IuGB
Pt3w3NDa7/RAr900b9QA4YHu06514fPv9EC37jv2lbPwQN+qeFe8V3ig23eb
WNtWeKBvF9+41E54oBXn7wsPtKf08zDCA33hllaTQcID/cBy3ZSxwqNhumzF
h4gv/YUH2mT+xpVhwgOddSDWvYnwQL8f5/hspvBAS5dHFH2nB1pt3t6RP77T
A63U49WJK9/pgT7kOffu8O/0QOv3uvumsVg+0Kk1rgP3Cw+0+ukBL7d8pwd6
yf9r6s7jas4eP47LGrKVxIRCimTJliW6WSP7FilrhMYyIaHIvkyhi+xLdmM3
JRMSYbKHhCxZ7n6zlITB+L3PZ877d79/vh7dut37vOdzt885J7/3TT96oDuX
SY8sS48KeL4UG3bkSw90/Qz3F5n0QL8LEit+Sw/04xixoaH0QK+P3b6sEz3Q
4jz4W/nSA+0T79brUb70QCvzH/Klh7j+Bk8aZOdLD7SYvjggX3qgsyt2vn3d
LD3Qk8SCkfnSo6JaJR4OdfKlB3qof4cbl/KlB1os/30gX3qgx077HL4rX3qg
tx13S21Gj4qW61M80B022pQYSg/06aLEiiaz9EAXb1tl7MLxgR5oP9joRg+0
eWay/Tez9EAr5wPkSw/0uObVT4r/X/Gwwf/XusnTFfRAz6xSPk/8vuKBVr5/
N0sPdMbib1ZV6IHWLMqs3zdfeqAb39b9VpMe6BftGt+aTw+0cv4APdADhrQ9
epge6Ce+eMFKD7Sy32O+9EB/G35peld6VMLfD/80fj090Ks7Ja21pwf6fKTP
tIv0QJtuhM6tSw902Uo/7ILoIX7f+U5GeY4PtNhO8rxZeqCz3wVYpdEDLb5+
r0AP9IWfa+1c6YHeHTZa1ZzjA33q2f0pfvRABzm6X/tqlh6V1aqaWRXnNKMH
uo/YoIIe6KNHSiaL+0/xQPeoMOGV2Sw90IM+Di08ZZYe6LWtzx5rSg/03bB8
24dm6fE/l1c80J96vTu5ih7o1jutX3vTA21ub4x+w/GBLrclRONBjypqVYOl
PR170gOtnI9hlh7oqbE7PtjSAz3w6fKBVemBFi/Pq9EDfSSir18YPdC5aw6f
O00PtDL/g8crtLL/Jz3E309M/euLWXqg8xy7lphBD/SAjJST0+gh/r/4JMdo
jo+q6OniEyLpgc5o0munmR7ovGejO73j+ECXVBaklh7ohb+qnQroge6gP9iu
Mj3Q4uN/PT2qWo4HigdaOZ/ELD3QKVEuDTvRAz1vcHyF8fRAK9uF0qOaWuWS
83pwCXqg/2yMV6z0QGvda1xsTA90my0FZ+6bpQf62KoyaXvM0gM9as+8sDE8
XqGLE8LTHtMD/WOJ3/LaHB9o5Xwds/RAO+3+Fj6RHujCrQGzh/F4hd4+aFST
RLP0QM8au88hmePDVq2qZch1yDJLD7SYHruTHuijQ/CCgh62lsen4oE+tafs
gxY8XqEzojU5+8zSA23S9+3uzuMV2rbv7pXdebxCK/Nn6IEuHnthYBN6oA/O
dsxeQA9by+1TPOzUqu6FG1W96WFnOb4rHnaWv694oJX5MfRAT33Tf0hbjg+0
XeULVzPoga7cZ1r1EfRAd7z6h+9methZjh+KB/pOnLG8P49X6HF7j+b14fgQ
13d4yfm6HB/o6q6xEyfQozreH4kDKMcH+rT/kOmV+HyOnnl22PzH9EC/9H/l
+yfHBzrgZFzkaY6P6pbjheKBthELkOPvuXlaH91e3fJ4ehhpdD2FTvx8rap4
fIttx6+izccWHRPHF1y8di5a2V8Ul8/rH7fpHfr6LEOROJ6Lj+lL2atVw9es
W+SN7ogLOKALJuyxPow2unpae6ATlzR7JR5vm6fZLlGhB73r/HdPdI8zH38M
Qf/I/cfogy76kR05Ge3kMb6rF3pP9zMfo9ExH19fCUCL7wXU/3P5f7MjjQfQ
abZ+q4LRR2sHhpyzt9wfgSEd8+6in2aMaiTGG25OoAatzD9C4+qzv6A/+6QH
ivGBi/evVEOtSug8yzcaLfZhr4dW9qtFX7qR2L2t6NYePcT1TccFeqNzS3Yx
v0LXwRWORicWntBuRN9M7H5mJjqmOw6w6Lm4Q1aixeHrvEl6oMV2cV9M0gM9
+dBAv5Zm6YFW9v81Sw+0rlTJHb3ogVb2p6WHg8Vf8UAr86fogf6xu9mgRvRA
xxbtibhokh5oZf6NSXqgvRybeN41SQ/04KTw5i3ogS5/xfxPGXqg46MarrOl
B7qhcet1L3qgW454tjDEJD3QyvwyeqBrBs3s+ZMeNfF4PDRl8SF6oGcljFg6
jh7otMfzC7rTA63MB6OHuHwQXlHTA63sn0wPtKpFz7V5ZumBdnl3qiiR4wNd
zlpnKKAHWplPRQ/06vDJ3y/TA63Mf6NHLbzfd8hfPpUe6HmaKmV30gM9KrWX
TUl6oEuZbh/6Sg90TM73L/4cH+hnH79P3ksP9L+F11e/MkkP9GD17HapJumB
/lj6cr9TJumBdt6m6fndJD3Q1SPddtXl+EC7Di6zV22SHujyYsMFk/T4Rf3f
fDCT9EBnvW0Yd88kPdDlv+4OFT9XPND9ChssuGqSHugJ4VNCN5ukB9quIOdr
Cj3Qnsn7KxdyfKBz/u6a95zjA/0scaynySQ9frHcPsUDHTfeZf5Sk/QQ17/g
934JJunhqFbm+Yr7S/FAJ/12JTDKJD3QyzONZnH/Kx5o8XYzmB5o5fxKjg/0
v29Pj55DD/SKHzuHH6QH+nn3zXuC6IHeG3+3yU56oMX06ih6oGNTc14c5PhA
K/Mj6YFWzgekR2216ufxu9s/GaUHerlX2Ic0eqAvRp0ed5YeaLV13Jg39ED/
O9Z/7QF6oMXXS13ogfaL3TnSQA/0jPwnM7fQA70i4376Wnqgrw7LSrpCj9oW
H8UDnVMrz2ETPeqoVb+s+Cf4MT3Q+lelDzygBzrJu8q7O/RAi+2t59MDrZwP
SA+0X82yHn/RA13aaYn9/3ugh9R9bv07PdCHPevp1PRAf2mjLv2KHujJv4dF
uXJ8oJWXH/RAjxBfONCjrlo1PbvCg88cH+h7x7vc6E8P9LXWDy70owda3y6l
/Gd6oM8l91n+xig90KnPxhzKMEkPtPh49AU90FUbBhZG0gM933OD3Vt6oNNP
hd6dQA/xc7GAHz3QFZoNyx5DDye1KurhjaWj6YGuULTKuxc90J6mwPm76IEW
L2/60EP8vJxvzyP0QB+ZuyZzjlF6oH8mlPg+mB7o0ng620YP9L7DO2/50AO9
fmi1aS3pgd7Qqvqc80bpga5qPct1Kj3QrpolO2/Twxn/f0yBzS/0cLY8PhQP
Z8v9pXigZ2zt3PElPdCP8mxjFnJ8oM/FbKrVlh7OlvGjeKDtD119OZYe6P7H
G697YpQe6AixYDE90F6rj7bZQA9ny+NT8aiH67P5aSxLD/TXCS16uNADXWHP
u1Lr6IHeW8fr+zR6oMXXd6fogX60ckztII4PtKHaXn0NeqDnT+wVs5Ue6HRn
4wN3eqCTvb5cDqEHWjmfmscrdGpR814T6IGOFhPojdKjPn7/wNy/G9MD3VVM
sKIHeuXS9z8q0QM9I9K32xR6oJ+XTc7L5fhAl+joNfWaUXrUt/y/igf6ca/o
EeLyigd6YqsV+2pwfIjr/1naoQk90Jqn58pGG6UHunb0rXKl6dEAx5sy/esF
0AM95qTjmab0QK94Kp6gpAdaOT+cHuid0VrfefRoYLm/FA+03zenMcfogT4R
nDtjOD3E729Meu1ID3SUeIDTAz3xayoeMdIDfe2fsq5e9Ghg8Vc8XNSqJonn
XO7QA/3ae3v6LHqgN/exj+1ND/SUvR3qZNIDrawfzPGBVvaf5/hAf6wd/34Q
PcTlg6yWzeP4QLfzvx5uSw+0sh4yPdAV34dXy6MH2kF8wGKUHg3V/50/bJQe
6LFiAp9ReqD3F9fPXWOUHuj3pdblXjFKD3T7zX1jxhqlB7rx3NlrrHi8Ql+u
cS56mFF6oJ+4xYwLMUoP9JGbja08jdIDnRml2t3KKD3QkSmnu4XSA33pYPu5
8UbpgS5hFfbwOMeHq1q1dOKjC/Z8PkcPFRtkGKUHWtmf3Sg90D6Of03rbZQe
aP/OEQ6NOD7QxVv+7Kw1SA+06eTlpk5G6YFuZvXl4BCOD/TIstv3h/B4hXZ4
0OdzB6P0EH/vzJYKBQbpIa5PLEhpkB5ualVrZYF46YG+8/PImtr0QNfeuO3Q
fnqgb98orjedHuhhVTav6EMP9LeRJT/0p4f4/buhqgv0QH/qiQM6PcTlj+1o
VJ4eaOV8coP0QLcJ7j8r2CA90NGGxf8k0APd+3TlngH0aKRWhSan17WjBzq6
zORre+iBXrtqw8SPBumBrjTk2sW7BumBFsshl6EHOiV40vEH9ECbnbq11Bik
B7qU29P0Ogbp0cjip3igD46MWLnQID3Q1uo5lSfQA+0iTsCkR2O1so7OQHqg
3af3bNfUID3QeZ7exX8apAd6XGiFHY8M0gNdHHU7/IlBeqCDxQYgBumBNkUU
byxHD3Rkfuip6vRAl9w280Mfg/RAz/vp5NaHHui+6SfiXeiBrpte/+ICg/RA
K+dTG6SHO16figWUDdIDfX2ox4LBBumBnjzkZYgjPdAH9c+HD6AHesrTFhUW
66UHuriL1dNL9ECLp9/V9EBnPHqUmk0PdELElGZe9EAXVPNsqKYH+q8Zzi4V
6SEubyo5aiI9muD+W/nQaSw90G02OdrMpgd65qKb42/TA70tfNmcv+iBLkwO
TShND/TZE6X0sfRAi+n1SQbpgR7/LrBLZ4P0QL/cLSYYSg/0hYy3WSfpIX5e
fZj7IXqgzb/lTdlBD/T2K84nw+nhAY9/H1SqTg+0r82stxXpgVbWW6cHusv9
g0OL9NIDLbYD2UkPdOHJAWFb9dIDvbzOtX0X9dIDbSe+IKEHWpkPQA90yYc+
K0PogY7PqTmrCz3QgwoW9hxCj6Zq1cN6XhmV6IF+um/PqWK99EDnDMtvfk4v
PdAx0bNMN/TSA9137/WrNemBfvkwPNSVHmixPZovPdD5X5pXLU0PtLf9jLsf
9dIDPaR2uVFN9dID3Tlprf13nfRAH35+omSUXnqgr/6Ga9RLj2ZqlXj5mauX
HugQsUCYXnqg326fuChCLz3Q9t7Lgg7TAx17wWF0Ej3Qo7O6lOxBD/TNiwkB
x+mBntLyzdT9eumBdizan+Kjlx7oReWfpW7TSw/0Tzw7VNJLD/TetV9jVHrp
0Vz93/opeumBfm1wfx5MD3Rbza5aV+iB3nvnWdfL9EB7zShn2qCXHuhOYkEA
vfRAq+f114rbp3igqwYPyGuplx5oMZ1qFT3QgcoCvNIDHTtxwrd1eumB7jL/
U0EWPdAfne5PH02PFnh/aFcxqjs90BFiAis90PY/Ere40QPtsfjnsRB6oHdM
CqinpQe6VFaj4H/ogf7ofbZjGD3QSQFOVaLpgZ6S1rtzBD3Qr7oVhZnpgZ6t
q2ubRg/0Jq8VYcn08IRns/D+AfRAOy0f5hbK4xV61JK0omJ6oAtvt/U6QA90
mHhCpQe6VELQ1df0QCufa9MD/df3FUVP6eFp8Vc80Jv7D7MJ4PgQv2+zRh1A
D/S9TuZfmtIDXU9sME+Plnh93apG31B6oJX5EDrpgT4xxrEghB7ot71v+l2g
B1os/+dBD7T4+K4JPdC1xekcOumBVuZv6KQHOipk5kNveqBLH28ycSk90OX7
RTvPpQe6U06sTTg9WuH90P3WjbbSA32uimqKHccHul/DUip7eqBHLzh4PZYe
6Lix/bJc6YHe6xwZNZ8eaLx7TJ1AD/QfH0Ij/9RJD3RLw9IsX3qI6+tirFiP
HmhxP8fRA+1svS5xPD3QYrviWfRojfdzXS9//lcnPdBTQjfnDuL4QJ84faZx
XXqgF+tfZDSkB1oMvzn0QFdf75V+ix5o8fQUyfEhLp/uHXKD4wPdL0RXchM9
0Ifw8rw8nz/QO8ariufRAx0hJhjTo41adcW0toUNnz/QYvnZBfRAu870eP8H
PdDK+k30QMfm/nBPpwe6htjgnh7oe4H3dO3ogXasFrvEn+MDrczvoQdaLC9k
T482lvGjeKDT5z1LCaQHumWdDp3e66RHW7z/ejE96Q090IuHjck0cXygN3/Z
e6gVPdBfvr6/FEYPtNgO6YVOeqAfDXxYeiA90OLrx4r0QDubDz8MoAf68Tmf
F0d00gO9Jshr/3md9EBvCKsQEqGTHugS7cdenqSTHl5q1W+/DZm2Ryc90GGN
kh3u6aQH+tzZuLIfdNIDLZafGaCTHujnI+M379ZJD3TRgfr213TSA63sj6KT
HuLnGdav7nF8oP8IKXHotU56oC9ZNQ2+xOcPL8vtVzzQvfy1b63pgf71RJkL
XvRoh/eXo41RkfRAu9n2afMnPdAPajz60kcnPcTlzQP69tJJD/R7q9TmofRA
mxLqvHbSSQ/0wFb7Vr/WSg/0/mU33X/l8Qo9UWzYTQ90U7FgKz3Q57KCDsbT
A217eW9cA3q0x/u7iGWdh9MDLbZvCKcHurWYUK2VHmhlPTB6oANTfN+m0APt
YyV2TJMeaDE9tSY92ltuv+KBVqY7aqVHe8vjQfFAvx/+6/rVfH2FXl9repML
OumBLvFzg/tAenRQq+qICVX0QN9yMZXZRQ/0mRYV326nB7pVzQa2y+iBxrPp
HA96oJ90WbfElh7ogV8fFd6gB/rU8t+fPdBKD/TIkZGj3OmBzo7xvX9QKz3Q
4u3bY630QIuP8wLp0VGtqu/o57CNHmhlfTWt9EAXz/v893x6oFOyfUdVoQf6
Q5hL+cta6YE+3edit/Na6YFu/cSnfyl6oF8Mmze1LT3Q38rF27Tn+ECL2UMb
tNIDra28LfOWVnp0tDxeFA+0TZlfyzWgh7daldk9eWUjeqAbbdmeW4se6Mj3
hzzr0QO91TjK7ZNWeqC3NB1h/4oe6FCPrXf60QMtTs9uzudzdKtLM46P5fhA
1/3R/NEerfRAP7nzefAbeqA1fqFjNPRAr9b/apWolR6dcPnREf3r0gPt0/Fl
6jiOD3SdzHlTPtEDbeUQcrNQKz3Q45QFu6QH+nz8XE0Vjg/06nrtt5zVSg+0
nUfl0AVa6YHe/2ji+Ib0QNes2FVTRA/x+yPLeGbRA61aGZJ5Sis90OLp6m+t
9OiM97tvu74I10oPdGbw0sbi8ax4dLbcX4oH2t8pdXcaPdA9lQUYpAd62vdV
N5ZrpQf6TOXKxa70QJ/eGRg9m+MDXc7Va/VReqA3erglFtEDHfw6s1Q8PdDF
qiYtQujhg970fP0KrfRAp63wX9OR40P0JQfXwfRAu4evPNueHmjz9PLpPvRA
1xIbfnB8oG13H0g4Rg+0/4jl7XLoge7xzmhaw+MVeqpV4qcP9EBXqtPx0BV6
oDPL3r96gB5o8XXOLxwfKrVqQXh15wocH+gngaNdkuiBniQWyKQHemO3Yt8E
eqArfet0qh890NNWFmwNoAfaPAvP4DxeoYN/r7F7Kj3QBRcu+s6nh/j5tBbZ
Y+mB7hB0pFM+PVSWx4Pi4YvjTfXw/TvpgVaFLfi+nx7ogTXS0nLogVbWn+Tx
Cq3s90UPdMfYXgub0wOd1mKLe016oJtdHTohjx7oqR2nxllzfKCbP3cpu4ge
4v8T6z/SA33348E4k0Z6oDMK9U8Xc3x0wfub9httSnB8oCcdf+DnTw/0gVEp
1rH0QDt9qXm0HT3QC1t5Bq+kB1qbYgg5TA/0xQn9Nl3VSA/0ul1xQV70QIuz
gxfQAy3eHqTQA10p9vzRVfRAdwjYYLuYHl1x+54+zvejB/rl5JZvptID/SP0
9tqLGunR1XL/Kh7o7WGbEws00gPdJjoifTY90OLb8OH0QJtj3//uTw/05+H/
ZJXh+ED3eZnz3Jse6OWBD86/0UgPdExM8pRH9EAn3Oyh/66RHt3UqtxSx9LX
0QNd2a7SoA8a6YFW9nujh/j5+cB3tzTSA+27oG34c430QB+vdqndWY30QIeI
D0TpgXbKcUy+rJEe6EHJz0vnaaQHetTkWoc/a6QH+mzpl7sG0QOtr+1tt1Uj
PbqrVfMyN1TxpQdamQ+vkR7ot+fjbq+hB/rh+q89xfUpHmhdZJk9bhwf6CrZ
jddO00gPdFbSlRuTNNKju+X2Kx7owm5V9a800gN9JQi3CP1/BoozpQ==
         "]]}, {
        Hue[0.8503398874989481, 0.6, 0.6], 
        Directive[
         PointSize[0.002777777777777778], 
         RGBColor[0.772079, 0.431554, 0.102387], 
         AbsoluteThickness[1.6]], 
        PointBox[CompressedData["
1:eJxM3XdczX//x/G2UVooWZVkqwgp4ciIJESZoaySkZCRzIzI7JiFrCjb12pv
lPa0ol3aQ1v8np9zvd6/87n+uW737zkdp9fjvE5nfDppO2yzXi8lISERLC8h
wf3/c1fHC1safASVrhYCy7HqglUhcxSOwJtlCnd1wgpSI09chgdpuG6ebKgu
wMlSj+Cj83c0DIIdL1Tvj4QPSIa7lOH88VrPXcu5r7+0ZvtEQ7H1e/drNMHp
O/AFf2DrGcdtwsaoC7RxBVQafQRp9emF3nBqy6IiXXhVTpzUathj6vhVJnCY
YM5hWQN1wcgTal+s4OErBlfP0lcXfElpWbQWnuSScjJDT12Ak1N2w0oHCiXa
R6sLxuMb8oaHvVZPdxulLsDVnfoaPqSccH7tSHUBLj4kAY7q2tfQa4S6oGb/
1PE/4MJHA+KNea6ZvNL1+3B1gV+c1vMG+NaKcgsZnG6BAXX57SNQNy8Zsgmn
ty4qut+Pc93Y2FlwgG+clgGcXXXYds0wdcHiovu+M+C+kXUWF4eqCzBetWVw
+Hu9heG66gJRD7jfO+ldiTrUA/YfP/VvxiDqARcf27mnqw71gN8cStvXOoh6
wJIR38K2w+oYUCY8+EB8X71B1APWHfTntL829YBHWr1W26BNPZp8BBY9tkhM
0KIesPraNQM+aFIP+FzQkJMhmtQDvtQY/+O0Js0f3mIUbTRPk+bPOz+zwche
vw4MVBdgHHH+cI/7zYO+DqQ+cILUEJfKgdQHHrMmwWbUQOoB33WL7F43gHrA
gxYHfpEeQD2afQStXtLlLQOoB5y7ZUHHkwE0fzjpivoazQE0f/jmsG5er3g+
qTp6r+kA6gEH5Y6WWjuAesBnE+dlZfSnHvA9r92Hhg6gHvDmlf+epvanHvBj
qdd9TPtTD3hB7NvnW/tTD7hk9aeRuf2oB3xq8qtzvfvT/Fvw9Z03qtP70fxh
zfCCKa48GwyfMkW7H/WAl5aYlazuR/sBT1qoqurUj/rAhaZ+UTv7Ug9YNjb4
uEZf6gE7h3aLcOpLPWCfuIuuLRrUA5bYJS37Q4PmDw98uGhgXh+af6uP4Luj
xLbDvWj+8CiFC5m5PcWWeKRjbtKT9gN+PNBA6Zoq9YH3loeuWKZKPWDTuedV
FqhQDzji2K6iPBXqAeO7Wf5WhXrAwfkKfw+oUA/41S6X50Yq1AM2N74675AK
zR92exgwuFKZ5s/539KTiipi+2z3XndOmfajDfMbOFczRJn6wDXJ2646KlMP
WG7DsUF5StQDdo2cvtBfiXrAA0o/yT9Xoh6wsmlEuLMy9YCfXxjcdYky9YBV
uRuUEvWA67x2Be1Xoh7w9dr8oYrKtB/wzN/OlQ+UqA98YMfBpndK1KfdR/By
ds9aCSXqAe/pWvRguxL1gL8aJ0tVK1IP+K1vvm+AEvWA6z1XHVRVoh7wkhUv
IqsUaf7wwLiUXiZKYvsvmK95WIl6wLNqF0dNVqIe3OWNftyvVpH2A9Z4lPzv
kSL14f79ywkupkrUA9420+FIX0Xq0eEjMAp0fNzZg3rAThqBLYsVqQdsfnan
3CxFmj98wbdAbr8izR827SXbPkOR5g+3bZSrP9xD7MInjduu9KAesNbVux9q
e1AP+JPyh5B3PagH7D271/KcHtQDjqrupvqtB/WAu8/u0FzTg3r88RH8M+3R
Z3AP6gFP3TnN45MC9YD3Xw3fPKkHzR9W998yvlJB7AEXlw+7pkA94KRXnSNH
9qD9gPVc5y/ZrUA94HNbPWfOVKAe8Jcuy9QsFagHfCB/xHwtBeoBT7IdPjlT
nnrAt8f4PFRXoB7wKdz9jVag+Xfi9rCqYWqbvNgK5x2luH9P1AP2j1G5Z61A
+wG/dDSZpKFAfeC6aOcrExSoD2zXNir1qDz1gM/fNX7ZIE894K3R1nZR8tQD
vnGrcGJdd+oBZ9UskYyQp/nDPU4vzP0qT/P/i8c/W29WnIcT3CJu9YX/3J/p
cZHnfJXeQb7wblAfXvpxpcZiWFfu8KXp8LfYVcPWwJnzHJSXwn07Lp7pAuPU
05vhv+86GxJwffTzBssdhqtDB7X+hDlegj8fnVNf301dYPzqo1sE3F3FpasN
Ti/rCKzPgA9IWPtOxOmXcXFlcH3uujP7uor92OSRbDM8A+yAVU498XfC+Rsy
cIX+4fFAzAnV0bB/X1wD2LLw8cnrOL8Vrq4xfOn1vPp38B/8c/Pgr0XcAwx1
wVLuCsF9dh91fAJz3+5peOC40BrO3NW9BWd54ArC3MW9gjuPe8kNhzl+hIc/
HdHxlOd8pan/JsPcOPPggrQVpmFd1AVbuG8YNp1vulEep/fjBiYhFDS6eWYe
6UI94NY4E5uILtQDvvJI07e4C/WAIw82FsZ1oR7wT6tBMZFdqQe8dmaPAPuu
NH/4af21qls4Pze+QDjEP2K9Fc9W5hJGp7tQH+7y5Vf8d6kL9YHTdPvv404X
9YDv9bNfqNKFenBfXzcvc2MX6iEpFPyr/P5Kowv1gANV128b3oXmD1utTs0d
BQeBDnA/xyllW7tQD7h1wR3dczyPup5iJdeF+sBzVDRs6+WoD7z8lqulWhfq
A2tL73Vrk6MesFpERM59OeoB3zIdlXVdjnrA27cv3npHjnpICQX2gXr56+Wo
B3zkYYfEPTmaP9w/42FUghzNH066emR8Cs+Bec+k9nehHvCoWyV7XbrQfsCD
/trPPSdHfWDnmb5F3+WoB5x3yc7gnRz1gJ/vyNzgJ0fzh9+3Grh/kaP5wz5n
uqyokqP5SwsFm+02eR6Qo/nDe2ofjtGWo32Af7Y///FQVmzj6uHGQ+WoD6ze
uGP6IjnqA9c5D+4WI0s94KmLnq2QkaMe8HCzCrdmWeoBK+ysli+XpR5w2JIn
lq2y1AN23Dvw+w1Zmj9s8mmU2QtZmr+MULBXyv7BUp6nahTFVslSD1hSfd2n
BlnaD3huhcw4FdYHlps97vAg1gNW9Q+4/ESWesALuRu4LPWAwwcUvMqXpR7w
479dYw/JUg/4wTL/PG1Z2gf4joNfZDdZ6gFL1c0PVOV59p9T41fKUB+4qs+S
lf1lqY+sULBTZ9SIQhnqA7vPL3n1QIZ6wKfbB+/+LEM9YM2N1593ytD84YI3
b+rCZGj+cKLV1IenZWj+8KFZvzIiZWj+8MO+4X39ZWj+cI6RQfBCnnsvueSx
RIb2A57jHx2QIk19YHPJO2vey1APOZx/QELJVBnqAU88LpH/WZp6wKNyv20Y
IUM94H5fJTYLZKgHPGS77Yx5MjR/OC9j0+zv0jR/eLLi0baRMmKfyVS2aZWm
HvD7TY3/gqRpP+DQdf11vkhTH1h7oNeVB9LUA36jMt/NUJp6wDenblnMnS7q
0QX3V0laU55LUw8448zzhyelqQes/KT3lrPStA+wnN658TrS1AO2twn/Y8Wz
+pH+QgNp6gMv0Pg3pUiK+sD+3vX2zVLUB+6zB8/ApagHrGfUp+K5FPXg/r1j
067NYj3gMGlTpwIp6tFVKLhUhwesUtQDFoxrLL4uRfOHTV6caH4hRfOHb5ng
AY+02PYTcw2mS9N+wB5Lt2V1l6Y+cGZL3yPc9Rf1gD0tVn54J0U94JnrY68n
SlEP+ODJHmpWUtQDLqn9sXCtFM0fXlIju+GYFM2/G+4vEhLinkjR/OEldic2
WfCdrnl9rxT1gPd+yj43T4r2A95zWUvHX4r6cKcPOtnoIkU94MeSFtPPSFEP
7nTZO0PXsx7w3CXPz+xh84f7TBkUMINnPJr0474f0fxha/vN2h8laf7dhQK/
rV+0//J8er6kwU1J6gGLrqcU7QfcdvehYYsE9YET88paHSWpB3ynW68XJyWp
B2xmJtTnThfNH56s8MQqRULsUIdZe9wlaP7w59mqniN5rni19ejXf2r/2wf4
VHluznyeu+ydfLUXLOoDf+1fNqHgr9r/+sgLBb5S127MxOmiHvDWCJW8/3C6
qAfckF7obQ+Lvk94lcG70rOwqAf88FyU5gFY1AOuHrXvgRQsmj989+Py6YGd
av/bB9jrhWXkjD9ix2ZdNvnYofa/HrBBSJjxSli0H/CTzZoNl2FRH/hlSPaO
DFjUQwE/79RGZcvi8kQ9YN8BgRGNOF3UA/667LcVd7po/nDdvWOfRvC8JfBo
2EBYtA+wnWHbBl98vWj+cGV/6Ze5PAfUJOr1wflF+wFLtqmOmAiLesB7dRo/
asKi/YB3ZJuaF3dQDzjzdmbj1j/UA37w6z/ppx00/x5CgYa3ipdZB80fHix/
NepJB80ffjlr8oy7HTR/OOFCShQ3P9H84exfgpxFPOtYuB/Vx78n2g/YuD77
bOEf6gOrY3xhrAccO3LOzUrWA25Zcq7DlvWAzXemhsxi81fE/gxPvF/fQfOH
+6zcYf6PzR9+WOz3eTos2gf45Vod5Wc877S/p/66g3rAg6/8O38AFu0HrHux
fH2vDuoD+20anWTGesDjV+tqhnZQD+7yLi/zdOigHnCEvp6NUwf1gLu6Loix
7KD5c5c3fs/qSx20D0p4fOo9w1GG9YBzPkz/mdcudsGqa28r2qkPXKpV7mjD
+sCLBF//SbA+8LfOEVG7WQ/u8gNHjFPuoB7wK1OlmpR26sF9/cVdE0Paaf7w
mGk9fsbw7NItaur9dtoHWNqn38ycduqhjPNfjTQr5Vkr7dqrwHbqA3fXs81a
00594E1RWr8y26kHPORMuklQO/WARdernXrAu5a4Ree3Uw/u8o51nejZTj3g
ntNdx25n84cfTMITIjZ/uNNfz3oYz619Hk/Mbqf94C5/58ozVe3Uh7v+Qy37
JLdTHxU8X5nxue436wHfffq6JZD1gDfp36m+2k49YLeivAsv2mn+3PmXSAuP
85zrrx/e2Ubzh9/naS0f2U77wJ3uvG/BAp5HHYwYvZT1gA03C5t822g/uH/v
x/sN5qwPbGV//8gp1kMVP9+nvbJ91UY94ClmyedHsPnD3Mv7lW00f1jNqXBA
Ps9vHQ5+mdxG84dlvaprJNn84ZtDDH/Y8nzr/I23L9poP+BB46sdrrdRH/ja
uuJRVW3UA64tDVQMbqMe8IdQnbWv26gHPNouekJhG/XoKRScW/yzbWYb9YCD
hjaei2ij+cMqcXsnHm6jfYD3DBk3ZxTfiusfnmqjHnAXhy9J2m20H/Cwd0sX
HmV94AHnPT0mtVEPeKb+3aVb26gH/CZHvdsW1gPGrcniUyv1gFfsG5ft00Y9
egkFQseEIqc22gf4B57evW2jHvCg6MWGzjy/+NP2Zg3rAZt0SfUc0kb7AVeW
7L6e1Ep9YAN/9ZqVrdQDrmuz96xrpR4w7i0/vW6lHnCXYT3Gd2c94J8umsHj
WQ+Ye/rf2krz7437W91y/d+tNH94yeXyUf/x/MLZPVS3jfYDdvSJHXqjlfr0
Fv/7oh4wng32XtBKPeCvO2VcuMsT9YD/9NccndJKPeBSneG/7FupB3xo5JcX
Kq00f/iCn+X3EWz+sFPJqjW2PL8beKxyYSv1UBMKUqM+frreSvsBW6+RtNRo
pT7wwrDErwGt1APeqqavdryVesDm+PE4qZV6wEtkN43Zw+YPP9AOqtvI5g/n
b6h3sGfzh7OHWNXsbqX5w4rKSelFLWLPa1r3N72FesBpZlKzrrTQfsA35m63
+dJCfdSFgl7J0kuLW6gHrHteNfRNC/WAF3FPaFqoB5y0NvmjVgv1gJ395plL
tND8YZ+Bx22HttD84e1nTUyeNtP84e5Hx54Z0iL2Mu4NnhbaD7jmynxbhRbq
A1+QT8mvbaEe8KYIiyluLdSjD72e1EI94PU/e0f/a6b5w687bA7VNtP84U83
rq2Z2ELzh/M8zp5Ta6F9gLV3qwQM43miVffGgS3UBz7y78m6D83Uhzs9/HRL
UTP1gUcpbjwwnvWAl/WU3z+T9YCtdKUFvVkP+H3AJTMt1kNDKEiX1jzam/WA
Lz6TsXZg84dvJQelZjfT/OH+00bEn+W5eN6B01bNtB9wzEkPqWHN1Ad+cfpO
lynN1Acu2uZ+JI71gX/ZO+5ybaYecHKy0R33ZuoBf0zvv6ytiXrAmWq5rZbN
NP+++Pf+9B67pJn2Ac6c672+vYl6wDNHJz9RbhZbT8Z4mD3rA9s2NUya10x9
YPVhw59LNFMPeMuZru+jm6gH7L85sfePJuoB6xx7WdfURD3g+yqGHabN1AMO
93YIvt9EPeB3Mvm3rJto/v2EAinVef4neXaYbTVkaxP1gJ2WaJcMbaL9gC2x
TrubqA/cx+5H/6dN1ANOPDPIuUcT9YDP9Zn8Nq2JesCntI2vvWui+cNxaRXF
Cjz/d226tXwTzR+OPTD/8SI2f+7yF9lmNv0W+5DKuA2qTbQf/XF/sWrGtzFN
1Afm3m5WaqI+sGedY9FJ1ge+YvKxMvo39YAnXJppr95EPWCn93d+Vf2mHvC6
xBP+m35Tj/70ehWbP1yQ6Rf28TfNHzZbaey+keex0pfqaxupB1ydtXKrwW/a
D9go7+X0P43UYwAeb9ltXj78N/WAteVCmmV/Uw/YJW2Vh+lvmj98eNnt2S2N
NH/45gzPgyq/xX5W8VjtcyPtA7x6f/pA/d9iq3V8qklopB5wxp8xT+Y10n7A
y4fLuHo1Uh84tMemyNeN1ANWLiuQCWikHgOFgvLP03SfNlIPuNYWPxAbqQd8
YJJX138N1AN+lP5I0qKResA6zj3uNzfQ/OE+azRvhPBsmzMhvqiBesAeclm+
CxtpP2A8d1/3qYH6wJ7K5/VvN1APuDLhz91tDdQDnvllRWJbA/WAe95Mq5zf
QPPXxO1xXdCaxTy/VB4gZd5A+wAv2bdlgm0D9YBP97WMrasX+2frV8O5DdQD
rnOyWrWugfYD/mM9dduIBurBnT9gaseFBuoBp57Y2G1sA/WA/3u1aEdwPfWA
S5fNGRlRTz1g2+AFbbkNNH8toeBY0qVpr+tp/nBwZ0PCKZ7/m5mx9Xc99eBO
7/vl0uV66gH3lh58XVBP+wHnFEVkm9RTD1habs4t23rqAZsnqs0Jrace3Onp
PmMD66kHbHD7SKw86wE7nVPPKKin+cMTntscia+nfdDG85WeKx8/5Dn+3Jjd
o+upB3ylYGoed/1E+wFvOvbLvUc99YFHcW8gsx7w7IUba7TrqQfcYjxluV89
9YD/Ks48PKWe5g9vWzew7SjPpo5ueSvY/GGnv1dzAtj84dNeyR9e8zxh2d2B
d+ppPwYJBd28Xp2ZWk99YO9Go9vKrAe81GVq/mHWA+678Gu//awH7/yi+cPT
MlVH3mXzh8cMy3R05fvK4i1GbP7wd6U9ayR4dm9eGTCknnrANa/9W97X0X7A
n/SPjhnE+sB/h/QalF9HPXSEguncC/p11AM+cf+wZnYd9YCXb1A59aSO5q8j
7iWaP+y+qSnbhs0fTupx3ORxHe0DXP7tyP0Qnl1Wd0nRYD3gu4kGNXL1tB9w
37u7Fo9nfWDXAsFstTrqAXcPtk49Ukc9BuPx3aGMBXfrqAf845OHa686mj88
P/He8Ql1NH/YqG/UCi22D/AHFef64XXUA/YaGnotvVbsin13KmNqqQdcK6Ur
y10f0X7A8jNDbi2qox6wcU78lnF11APub3bp+mTWA95T17NLWi31gIWt37s1
11IPXdyftzVN38x6wD8DD7nfrKV9gDPbV0jV8RyAXM9rqQ/8e0u0tV0d9YG3
SCl8ulVLfWAdJ6P2q7XUA/bqnp0cX0s94D3m7zc11lIP2KFlQOzaWpo/fGDh
kb9mtTT/Ibh/nn28/4pamj8suWnTl+W1tA8w9/L6EZ7nngvYN7aW+sDFczLG
+9RSH7gudpqZsJb6wE2H9n4Ush7wwrvn19myHnBHQh/NDbXUA+7xMyakvoZ6
wJUaMWM+1dD84a//JJyza2j+cKyyscdkNv+h+H433PowjGdzn9NjntdQD/i8
lV3bqFraD9je+U3DRdYD5t7uWs96wD2Kv5Rw8xH1gD2zqqtGsh6w4ijzj4Ia
mj8cOSfT35Fn69WX3TbV0D5wp79bfH80z98W+t09W0N9YA23Pj5/a6jPMNz/
jfYp2FNDfWC/gFTFdzXUA87WLeqTUEM9uNPHGv08WUM9homvn6gHPGGA5PdR
NdQDTjT69v1qDc0fvnEwtCq3muYPy8js+N3Kc9yvwSvsamg/YO5wFz/WBzbX
bJQ8zPrAWq+9fDqqqcdwPD9Z6z66vJp6wCGbbuo0VFMP2K2vU2BYNfWA3eca
r66qph7wppMj/mjU0PzhsYmG+ieqaR/goYY/bPfxfGKhsmlENfWAJyxJ3jGj
hvYD1srYtroL6wGPquudx329qAd8ePIQ6+vV1GMEHr+9rF9zupp6wEbb/HqV
VtP84e5HPrzdXU3zh5W5A3Craf6w4cMJE1V4Djx2MSGwmnrA2j7efseqaT9g
PLvRLaymPnB588X3jqwHfNMuosm+mnrA6Xh4H19NPeCxMhIfbrL5j8T8wn86
fuB52I3ZBtlV1AO2uPJXN7CK5g9nnO13wKha7H8V239uYj3g3xoLts2qpv2A
3zuvyl5WTX1g7tuZzHrAkUNzAhtYDzhP2LC8WzX1gIuP/5z3top6wOvff7N4
xnrAn/z0Tnux+Y/Cz6uahFizatoHOHBB3so/PC9vCv56ivWBo8obSl1YH+50
c5ueM1gP2DYkNOV4FfWAT+TtVjjHesCi47eqqAf8Rt9fvaaKesB5utttZ7Ae
cO2FZJvGKtoH2Phtt5ZEng0LpdKGsR6jhQKJcw8X5LEe8AaDWYO7s/3gjLu3
VNYHPmec+vlKFfWA9aRTrF9WUQ/4heGxFOcq6gHLfTZ/8LSKesDjLLcEHq2i
HrCO8rNKdTZ/7vLx8FCb55nh+Zl+VdQDroxfYPWqkvZDD88X0uR361VRH/jP
T5XeQZXUA9a4MOzV40rqAfsWfR/yvZJ6wJW2qXNqK6kH7D8hKPMw6wH/bJvZ
rb2S5g/vOHpbcSSbP+z0xHGHX6XYAxftXs99P6IecN2PhWvNqmg/4FPS5S2d
ldQD5l5+t6ikHvq4f9XpsdW5knrA74SN8T8qqYc+vV9TSfOHfd83L0/jWePT
77lxlTR/fXo/jeedQz8fvFFJPeDipjXW+1kP+JTNUYO3lbQfcFbwHaEy6wG/
uCOXacB6wKLj5auohwGuv90X2aNs/rBdgZ1eIZs/nKKBB7hVYq88F9M0rIrm
D8e9vDbdulLsLmYvD3VjPeB3k6c5hFbSfsA91IMfPGJ9YO7wK3XWAz7dFnx7
eCX1gCfFB027Wkk9uNMNjxtPYz3g8Id5z6TYPowRCixdKqQT2PzhdymRds2V
tA9wlWr2CmmeRwZkzJ/IesBO/6Qf21TSfsC7TM43ZVVQD3j1rBffMyqoB+x+
VN8yoIJ6wOlTo+NPVVAP7vzTrr9wrKD5wzLbB1qtqaD5jxUK2hUPFErwvPqq
ZW/vCtoPePGHEfc3VlAf+L5B7faAX9QDDmxZbOVeQfsBhw4vea1aQT3gf59e
O0pWUA9YZaKq4/Nf1AOeY5CdtLyCesCR167qxVVQD+7y7wf3jqmgHtz1mfA4
cFQFzR+eMvnN+qhfYr+IGa055xfthyEen++0a43+RX1gi5eK5kt+UR9Der28
nHrA+s4Oh5+VUw94Zw/DcTfLqQfs2GXlkqRymj882GP5zIM891Qo67uhnOYP
H22xCV7wi/YB/qh71lSZZ//Tx73Nf1EfWPLPoqAZv6jHODwe3pZ5q7OcesAL
vEddW/uLesC1E2eau7Ie8P0vpopHf1GPceLLF/WAB9c37HxaTvPnXZ5o/uPE
1495gHGGRp9f1AP2LR3woLycesA697ZuXP2L9gOuChDmWpRTD3iEycVP3HxE
Pcbj+ULB3sDP5dQDFh2vyeYP69/X0/jA8za9v2+Gsh6wudaqXP1y2gfO0nvk
B/N8kDvgjfWABYYnlarKaT/gSUZb3juxPrDp5kGG6uXUA75teTchvpx6cNcv
/O57z3LqMUEoeKn0ctRV1gMWHc9aTj1g7tdjrMtp/jD39hj374nmD5cOVI1o
KRNb45x1t/nltB/wiPdtvgtYH9gh5/Rtv3LqAU8L+fyKu3xRDzhh4qyX5qwH
rOnksmJFOfWAO9u1JyxlPeBNAe43sspo/ka4v4/dd9e2nPYBPjY11nc8z6L3
Y1gP2OhD8Lx3ZdQD7jX4TWgXth9GdPwr6wFv4x6wl1EPuKECP2DKqAcs83Tk
Bs8y6gErOWzsfqOM5g+33Zm8ajbPWnVREjFlNP+JeHw+ZrK9F89m7k31aWXU
A17dXem6XRntB+wyOG3NojLqAxd+mqFizXpMpONFy6gHzI3fsYx6cJdf4dZ8
qYzmD7uH6hqv4Tnn4QnHnWXUA9Z90nqcu76i+cOd+rl3ZMvFXsX9AksZ7Ycx
bs+P4x9IsP2A+26xUf1SRj3gRS/9PDPKqAe8XrLnu12sByw9KO7Sf2XUAx5i
vGaJTxn1gLeFrD/RynrAVwO6uuxj84e1X+RNFvDs7nRK4kEZ7QfPoh7w8cDR
u86X0X6YCAXOORo/1VkP+PuXJQPvsR7wxV9pv/ayHibi25OoB+ySPKBTn/WA
X/cxtewopfnDoQeit34upX2A51dOeNjJs+j9K9aDs9ZqM1nWA1b0XCfZk+2H
CR1/zfrAi1ZUaD1jPSbh9rP3/M1BbF/gO2963NVi+wFLTw2yj2Tzhz+HTv3x
qJTmDy8PW9pnEJs/HG860ime5yHxH4auYz3g917P3Hqx/YC7+/dZNpb1mETv
v5VSD7jfrGl1raXUA57hddn0Zin1MMXPR0FLSVIpzR+Wv1whtaqU5g8vKOhq
PbyU5g+rH/zWczDPm+Xeaa0opR7ws0tpdqpsP+DPmYoH57E+sMXr+R/Wsh6w
x+TV/60spR5w7YfqK/NLqQe8wX/sX49S6gHrGdcIFUupB7xiz6oRE0pp/pOF
gueFi53tS2n+sMVVp44lPIvePyul/YC5PENLqQ88vOvAnz9KqM9kOl66hHrA
P/596NazlHrABx7nv9UupR7wi6glOytLaP6wSbmqYjjPlmcn3T9aQj0m0/tp
JbQPU/B8hbu751lHT+JMRgn1gRca3jtVWEJ94Lmm/psTS6gHzL2dPIv1gEum
Lxi/r4R6wINfLxhrXEI94L0+P+/4lND8Yb9epZNTimn+sFvQ/tTZPHtbRj27
UEw94NJE/6/5xdQDjjC4NqJPCe3HVKFg1qsBi3aXUB+4MjB7yZIS6gEXXEsb
/KKYesCn1eWnFxdTD3gTd8BnMfWAFz1//2VnMfWAR0wM0xpUQj3gh48mqX0r
ph5w6x8Dsz3FtB+wjFZNhU0x9YB3XolbpsJ6wOaTtrbmFdN+CPD4ffxzmyOs
B8ytg1sx9YC5wwNDi6kHfKF+2KW6YuoB46flntUl1AM25x6wF9P84ZyPT195
F9M+wIIxL9edLRG7zLbrI24+oj6wtuD42QGsB/w33cipL+sBL3JX2fKB9YCl
V6c/yS2mHtNwef9szM8WUw+4V3nPvReLqQe87EFiizebP3xXJ/jPCTZ/uLx9
Sv/BPEcNcc6aznrAz6X2v91bRD3g9eoKT4OLqAds07vvyfVF1ANW6vazox/r
ActId9W0KKYesLPHhbTLRdTDDD8fEnvtUGbzh90tUrwm86w180bwCTZ/7vSI
DcGbeR6ldzZxXjH1gF32PtbQKKb9gMek/PQ0Y33gkY7LHdazPmbi+Yt6wFav
Hp1vKKIe8G9vj4T3RTR/OHf+v2WNPBv+9Xh/rIh6TMf3JzpAheYPb7CM7ruR
56nG3ZVli2g/4CmJJ+UFRdQH5n4c5hZSD3hFsklRRyH1gO0LBidrsh5whe77
sZ2F1APW2158+GMh9YD1Yw+GHC6k+cNyc3dJ6uPrqxa+Gyg7Qyh49Oxp96xC
sec+daj3ha9fu3ZNYwYdPw/PLtjXSw8esbRoswncPGzlOTNY6mBrW22BmuCe
y+TuS+DTi/us6IrTrd8NPOYM60c4nlOHJfC/Q/COIxOM98NPzQv2CWfQ8d5w
99y7LuFw1RbD3oUFYouOT8fpG/C/Uu76/PC+/oznU48SI0bCvXCB7fCxmosT
Occ2DVupNBPP//F0jrs+2yd3z9WB3/mcrNOHNY9VLpwIS+UE2fWEk5OSkixh
kwTbK4tgd1ygPRyn++FGBq4Prs7kU/Dep7Wx03A6vvzdTdiO+wV82BD/+w8e
f/V4gQ6McT39ABc44AFygdjnc4/OqYe5lzW+w5EZbXWjYFy9u3VwfmNs14IC
6jEL999OMc0+BdQDPj5Jfda+AurBOeiqxdQC6gFPM3+0nLu+ovnD/+078e12
Ac0f7makYXO8gOYP73sfsa6I51e/uuZvgLnXXR7Cd17az1vPesCbtvT95gxz
x4mlwxdmyVq9KaAe8MPA9c4eBdQDFr29kk89zIUC7tH4wgLqAfdaXT0spYDm
b07H6+fT/GGltRk/5+L04bhCu+DEcddXevPMvf02jfWBDbhfuCmgPvCuMq+y
zQXUB7784rZvJ+sBmz8x8HjGesC6smpRQjb/2eiX/l7FmWet+pE5Lmz+8BXX
iM/ubP6w9L6ClGNsH2ANY3n3rzx/cpqfYMz6wCPDJ/QbyfrAx12SXg5lPeCL
bnfPteVTDzhn/HLF3/nUA3aeJRd8Op/mD7sfiXPj5ieaP2zV7eScd2z+czCv
cb/nu7D5wzJBB5UT8sXuq45HzAW0H7CT6xi5HNYHrmq7XvKygPrAbvHedc35
1AMu6zzoZ8B6wGNFByhTD7gx4VRBRT71gAPx9KkLmz988fm2oSpsH2DR79uz
+Vvg9GXhsdX5Yu8y1tUawvYDzpsxOvlJPvWBbe7FfDbLpz7w1M6Nyed+Ug/Y
ZKDhAo2f1AP+z+Pjiqc/qAc8cEv/F2o/qQes+i1PeudPmj98UPXWpOgftA/w
X/e6r/fzqAcsyx1A9F3skhFqkcO/Ux9Y8a7Wnv3fqM9coUBSw8RtwRfqMZde
z/pCPeBhvq7Hdn+hHvAC7hc+v1APeFblw01HPtP84QmTrD3Kcmn+sJ1z7SKb
zzR/OKIVT7h5bnlx5Ofxz7QfcG/NW+dv5FIfePaCP3125FIfuOq2x+P8XOph
iR6uxwvP5lIPuHDJ44JBudQDHuVRfqQ9h+YPu/XLOuCcS/OHjf5sDVmfS/O3
pN+PzaX5w2surJ4alyO2EfcN5tJ+wOnL00sn5lIfePJMRRWjXOpjSc/PcqkH
rPzr7TPpXOphScdv5lCPeXh+Nr/ox58c6gHH99VznZ9L84fPXJaenJVD858n
vn6ifYCnm6rqc+dnFv1+bi71gfHT7aUi6wO/3lbzbGAu9YCFMWEfruVQDzjo
cOmOmhzqAU/sNWVFF9YDPmK75mNFDs3fCvs3wGRybQ7NH07qImPik0P7AOcu
zJZZmCu2O/cDO5f6wMubBz83Zn3gaofrv1axPvD+1SuDMlgPOLDpwN0BrAf8
vMz58qcc6gFH7cIdRg71gJXtFvwcy+YPB5n3/Z7D5j8f+5un4/uIzR+2/azg
Mo1n0fPhHNoPWFvYsn0c6wM/21NxQS6X+sAb5hy6vpz1gdVaT20Nz6EecKZh
eNzSHOoBF8/euKY4m3rAHyyS/rvI5g+/9TjXXplN84cfvfB8PSaH9mGBUBC2
Mm63A8/c4YCvsqnPAvr93GzqA3tdL29cyPrAtZIh+hvZvsBfE/KH7c2mHvDP
vERV7utF84f3Dl51MyWb5s/9++UjZxuy+cODD/nGn86m+cPhfRK93Hj+qX4l
iLt+ov2AUwJ0DvlmUx+4S9WmBmE29VmIr9+2v/paNvWA5/pYp1VnUw/Ydt1O
gSrbD/ho3vMtC9n84XEjv50Iy6b5w4IYgzUJ2TR/eMAj4c1fbP7wy1DBnMM8
97Cu6+WaTfsBT8KjZets6gPvwI/netYH/tPp8GZdNvWwxvU7vFxhINsX+FL2
zsnp2TR/WH2m0n6FHLG/mJ0/qsp6wB/3bWrKzqZ9gGOsXmxSZvsA+00oGjcj
W+xJA/AVrA/8eGL28qvZ1Ae2a79ybyzrYU3H37Ie3OUtSpBYwOa/SChwWD+u
YS+bP3z69F3Xnmz+sIbL5YslWbQP8NpuzmursqgHnHpbwWZMttiJY5Z9P5hF
fTjj6cndLOrD2Vl355Us6gOXGQ/6eT+LesDcj9fILOoBP+zMsRJm0fzhvmP+
S12bRfNfLBTM+xb5MiOL5g/j2aThiSzaB/jC9LjkwCyaP7yO+wU+nt/fi7wS
k0k9OP84rf81k/YDPqP7+MyLTOoD/9u19at3JvWA299NWMxZ1AO+//VB0ZhM
6gFLnJ3srpdJPeDr063ldTNpH3ini3rYCAXRT0L3BmVSD3hz6qhuC3jOiFnf
e0Im9YGP5tdX22VSHzjIr1nol0k94Odni05YZFIP+HPj+E/rM6kHbDO/VNMj
k3rA6m/TJX5kUA+4Nl69uj6D9gFeEGP5LTKDesAJT+a81eW5J/cCTAb1scXt
ZZr9goB06gP/J1f7yDWd+sDdFv/TuphOPWDu119OplMPuOr7K40H6dQD5n5d
8VM69YC/Wa3QOZJO84e3Nfn9jkin+cM5WMdd6TR/+PB/wlFDea7SW2C9Jp32
Az5k39a4JZ36wC7cB7KkUZ8leP5yJ9VcI516wIEdEvcmpFMPOLfjjNv3NOoB
31wt9I9Mo/nDWt063FTTaf7w4gGuhtz5mdOyKtUOp9P84cNT//xpSRN7/dkS
u6Y02g/Y56yrgW8a9YG7jZUa0T+desDrlhnUm6dTj6V4/mBunRGbRj3gf930
bLPSaP4w93RHks0f5t5eOplG84eTMoPvCNNo/vDiJVM+NfJ87XeL9Z402g/Y
WcFEe2ca9YFz5w1/dimN+sDbS5fsOJRGPeDXP796XUyjHvAMrO+6NOrBXf4s
n9NjWI9luD3Xr9bqmkbzh6/dmFm7mM0fds71fPU+jfYBVjtm12syz6HD9uWv
ZX1g5WTT4ADWA24f0fbZLo32A16effGsK+sBv38g0SeV9YCjTNclnkij+S8T
z4O5PXPWLhM2/+VCgVyL9MA+abQP8Gq73g/jWQ/4iAQe0PN884X+F+7yRH3g
oSfmm1xgfeDAW0a9A1kP+N6/kuWvWA94/5COMifWA55xSlJ1HuvB+U7ay5pU
6gGrcx9QkUrzh39IGP6MTqX5r8D903OXi6U8u7Yp/XqbSvsBTzUat/5BKvWB
/ftdf5mZSn3g5tr2pGWp1AN2/NX9jUoq9eDOP/HQgZ+p1APmfr1iZir1gOWy
5YbeSaX5w9yvx2um0j7Ac7k3XFJp/vDgdVqpejyvzdZKqk6h/VgpFAxPDevv
lkp94HplPIJPoT5wif3tnHGp1AMekXi/Xj6VesB/bA7VTkilHvDAv9cfL0yl
HnCKmvJypVSaPzxLYZL3nFSaP/w4MWLkETZ/+PKrwn7deb59p2KJSSrtB3d9
h2w7dI314c6f9CLsUQr1sMPPz8cBlV4p1AMe8SRSV4L1gA3CLhYHp9D84a5P
G2RiUmj+3OlZ9sdWpND84dbY1INKKTR/uJed+gEXnu/g4cClFNoPuEfM95qS
FOoDJy6OfngvhfrAgs2/0hezHvCh0KrcG6zHKvThbpAp1ANOPXZhVVYKzR+O
v+jaYpxC84cvDJ2Ta5lC84eX5VUY/0qm+cMPlsv/l5YittasrucmpNB+cF9/
oMOE+35EfeDW7ePMbVOoD+w0MGpQZAr1gLmXF7nrJ+oBH97frXf/FOoBe3+5
aKPC5r8al592ecfwFJo//LROT70+mfYBFn1eHOvBnc59XBXP3j25F7yoD3y3
yxS5kawPXGW1++Ye1gN2v1MZo8R6wCPvXkgdyXrAk7O1jWKTaf6wWZKuzTee
y97/9tRl818j/N/nXSbTPsAFqXUbeqTw7GGjt5j1ga8sknJQZX3gCKuKTxms
zxrx/EQ94Kc3fX4YsR7wsq1O4wezHvDIrd8dDrD5w6UrTz1KZPOHFVsurPBh
84elV+gu7c/2wV4oaKj5uHQLz4uEc4vUWR/Y4Mh7yzusD/zfnhcGM1KoD9x7
Ut8T7cnUw54+X4P1gJ/pFh+9mUzzh/sPq7OawvPqbvfinibT/OHjhWeN2pJp
H+D05L+CYDZ/WPT5eTy39XZ+9zGZ9sNBKKjp7vHcO5n6wPNCRl+QZz3gxXi4
H59MPeA097VdJVgP2GrVOqkDbD8c6HhUnmVsFUe/TKb5w4dT7s3LTqZ9gC8O
Gvu4kOd7j3buvpFMfeD5g69u2pBMfeBdphv8x7I+sPPRnunPkqnHWjy++RFU
uSCZesAnnX5+X51MPeD3GrF+/mxf4NGrrxRMTab5w/szvGQWJdM+wGbPpnql
8vx63FuzpawHPLv1x0/u8kT7ATfIXW1TZPsB93MIK7VhfeDFj/t6/n8f2C0g
be8Z1mMd9kmpJuUr6wFPX4pnEGz+cIPOgfi+bP4w9/ZcVjLtwzo6vpvNH/5+
U+tFHs+b0678+JtE+wFHTb1vIWR9OH9S6Lee9YDx6Cy/Jol6wNznVF5gPeDl
I7aZT2TzXy8UjDV+bWjJs33huTspSTR/OMPIqW8vNn+4iXt4kyS2fP3sMFO2
H3DQawP56iTqAz+XLvMexnrA7TW2l8uTqAf8YzJ3AAL1gNd7K/13hc0ffuO0
+Zksz9FF30Ll2Pw3iK+faP6wh1vUrvgk2gfY38XN+RrPH+0NDh5Loj6w/JC/
wyqSqA9crD+6wieJ+sDLb3bZvZH1gLmjmSJYD1juprvSlSSaP6xw6eDoZ2z+
G+j45SSaPyx6eymJ9gGWKJjudTmJ5r+Rjn/lefTyQ2+yk2g/4A65IUanWB9Y
z8bptDPrwZ3+bEfmhiTqAW+c3Tv+EesB/3BtWuvD5g+Pc1q06xzP7PyifYB7
jLu14+0nmj98qb7WUC9J7C0D+lfNS6L9gLmPw/yURH0ccf71J9faJVEfeH5y
idx09vMEzuj0O/KH9YA/36gxrWc94KDaP3dk2L7Av64nGH1Loh6w8fTtH3yT
aB/gD0qXZiWxHo50vDfPciOKfm5kfWAJ6WmHFNh+wAEOa1eZsz5wZu/NOjdZ
DyfMS/9E3m7WA14h/KLlw3rA59ore6ux+cN/JJUUtNj84cEOFoPTP9E+wA+e
cS940vzh0w8GOrnwfMa3r+OUD7QfMPfxsxHx1Afew71A8J56wEctx7qqvace
TvT71/HUY5NQ0PJrT5IgnnrAvs8unsuLp/nDf4z0rfbH0/zhvaajp7rE0/zh
g4Zj7E7yrBlh2Us7nnrAnofLfsTG037Ab4fkXf4YT324f39Xvp9KPPWAHdPS
pkbHU49N4u9H1AM+f+/eidvx1IM7/2WZh4HxNH9nXH+XZ0kr4mn+8Pkvy35b
xdM+wJadYYGzeU54pulwNJ76ONPrlfHUB94pUG2ujqM+cKn2oiky8dQDXmVp
mFcZRz3gfbEexTlx1AO2Hu42TjGeesCJMbm5IXE0/81CgdLb6bEOPP/NsRJ6
xtE+wHh2+ryQ50l9XsyXYH1gs+43zZ7GUR/4QfLEHgtZDzj/sKSnEuuxmY5v
YT1gg889vqmxHnDXHaFXOuKoB/zku3xS93iaP2z6o/hteRzNn3NYWZQrz5b5
OXmm8bQfWzCv1Leyc1mfLfT5hHHUBw7cvHTRsjjqAU+Q+bD+exz1gLX85g94
FEc94PK8pQv6sB6wGfcBl3HUA77hO6FoHJs/7L7xlc2cOJo/PEbYs3oEz9zc
cmNpP+B+4X39x7EeW4UC7vDZrnG0H7CP7f7pBbHUA97tb7V3Zyz1gOW5D+CL
pR7wxM++fS7GUg/4zdx+inNjaf5wofSkv/JxNH/YJuDqUf9Ymv9W+n17nkW/
Dx9L+wHjp/WWwFjqA2tL3v3kG0s94DOr9+gmxFKPbZj37R5RcnHUAy5vGlof
HEs94MYlH1dqsPnDF8vap/Rn84efL+b+ooDYYydarLoRSz1gefPzFi9iqQd8
cu7ZSfdjaT+20fEssdRnG73eGks94LzaBb3KWQ/YonrmqwGx1MMFj3dXPOl5
hc0fzkteNMCVzR+e8jJ40002f1jPrePxWDZ/+IPiiO0DeFb59/y+eSzthwt9
XgHrA2f2krSqjaE+8AwDRb0BrAd8NEDXdhbrAR/5OGheGJs/vP2p/fH3PHNP
Rz1Yj+34eZXpWT2UzR8+1++AUV4M7QMs+vsVsWLbP1g6vmss9YEHLNEJzYih
Htvp+JYY6gHfO6nwaA/rASuk5Neqsx5w8dyH+XUx1AP22GXjr8bmv51eD46h
+bvi8q11EzmL9gE2fPDJwSFW7A2fh1UasT7w+oenAn+zPnCx49nHf2Koj6v4
9iTqAX+x878XFUM9YMneZ7UuxVAPWGXr2CCFWOrhSq9Hx1AP+KdRRHNSDPWA
p8jY3F3C5g8/suuZ0ZfnIIcRnZ6sxw46PiqW9mMHfb5nDPWBDwy8a9rI+sAe
z7Qn6rEecJ/pxulPWQ/YeHVVeCvrAcc4RZ+OiKH5c5cvtdZDmu0DPNW27psy
z308ZJ3ex9B+wD/cbgdbsT7wdO/csCC2HzvxfBM3n5esBzx0M/eJvNQDnqM0
/ZEP6wH/PrHh5kq2L3C4a/iWADZ/mHv51J/tA8x9PHEp2wd40ISlE+fEiv3h
1sPNS9l+wNzhMIfZfnD+3vjHid1fwfd77XSfw3rAK9xvBZmxHrvw+PUCnmDG
UA94I/eGMZs/PEx+9erKGJo/zH1cji27f4IHcAvC5r9LvO/MmV/HvcmNof2A
15zzEm5g+wEbbvmXaMF6wEe/fY1pZD24y79Qa10RQz3gk7N2K09iPdyEgmv1
bzKcWQ94xr0AO0vWA273XXDyEJs/7OU+yqM8hvaB9/XMmfcPzhnB7q9gCe4D
W1kfeIDsySMarAfMffxlP9YD7l/9rmA36wHL6/osmsR6wBYzWtWnsfnvFgpu
9zTrYsfmD6/gPiCC3V/BhmrzNg7leU7Dyp8n2P0V/MZR8qst2w/488x0aU3W
B35vMNTRh/WA9TTnzFFi91fw3E+zwx+wfdlNnx/L5r9bfHsUzX83HR/J5r9H
KMC9zdg+bP5wscr32V9ixBYdHhlDPWDR4SkxtB+wRN/7c/+x+yvYMaVduJb1
2SO+vxH1gLmXA+zY/RXcor0tuD2aesDDk9z9nNj9FTy3XM/rP3Z/tYeOt4yh
fYBf3vbt5JvdnkV99tLnv7A+sJ2XoEmJ3V/BBya45gnZvsAvIw4nnGH7Aqd0
/Jtoz/YD1t+cbLuK7QM8q1u7/GQ2f1io76gtyfYBVtit5/07Rmy/hY02DdHU
B1432N3zejT1gU93rm8pjqY++4QC7mhbPdYDbtgvl+UbTT3gfX2W3/CLph5w
5yZF5aRomj/sf+LrBG82f/i/Gk359Gia/z46npLdX8Hc11VGiz3tzajVV6Kp
B6x45/Wd5GjqAed7msn0j6H94L6+OrP+ajT1gKV19J0doqmHO72/GU094DvT
82f7R1MP2HzKsz0V0TR/d/q8mmjaB+507YTHP6KpB3xZGJpaz7Po82WiqQ+8
T+L0H+72JeoDx1W2y4ZGUw844s6KZ79YD3jSY5dP5mxfuPOn9DJ5xnrsx/W/
suXBEzZ/OD9C0c+Q7QM8ra61+Wk07QN8aNSME1E849F8LzfWhzvdN/70sWjq
AztNXL81gvWBu7r9Ue/K+sDuJ77dtmc94Ac7n/9NZT3gVxfxADyaeuwXz1s0
fw+hYLXDqEx9Nn942uHdDb94Fr0fzXp4iG8vov2ARX8PjPWBuZefa1gfuMpw
o0ci6+Ehvn2IesBm+9d8OMh6wGkjb+67x3pwnr6l3yy2D/A6UwtdUzb/A0KB
2+mopT+jaB/gkc6+hdujxRZ93g7rA1+x+azgwvYD/lu/6vVY1gPuvBW7fy/r
Adt07DTdEEU94NcaD7SDoqgHLHr5OIp6wNz1NmfzP0Cfd8Rz+p5BJxujqAd8
c/++zZ+iaD8O0OfZRFGfg3g+s9dm4+so6gHLnLk2IzyKesCv/0TZ3IyiHrDs
fceSVVHUAy76cDX0chTNHx56b7zcjSiaP3zV8fyRB1E0f/hflfmpj1E0f3iO
5YLYtzwr+7hon4ui/YBHtkj9Z8b6wKK//8b6HMLj2cUa7/NYH/ja3KA3vlHU
Ay6UXL/oaRT1gM8Mq+4REUU94LbDj0wPR1EPeOJtZckTbP5w6Mw1j7ex+cOz
81IiGnjeraryd2YU7QecnHJn94go6gHvv+6jfo314P79mZlfElgPeNSBRUsD
WY/D+H5iryfeYT3g8ttvetxl84e5l0+92fzh0Stt7Q2jaB/gYUcmKg3l+Vl1
9eVi1gdOf5L725/1gY889ZAMZ33ge/2ThkSxHvCgwtLFY1kPWFmqQXdxFPWA
5YdlZZqz+R/B42/uAQHP3J/7mMDmD1us7mpcG0nzh4s0xv2eHyX22IH3VW+y
HrDa3Av7ddl+wB9C3p2RY33ga7kqJzazHvC4r0GDX0ZSDzjGqzw3J5J6wMNG
Hn8kzeYPBzb/2pPE5n8Ut2+rN4cnsfnDn8OC/lvO9gF+/qnu1laeC3UcLAaz
+yt48uv2iiDWBzZ70XvcaHZ/xX390+5ZDqwH/CH35jJV1gOe+O371Zts/kfp
+BU2f7jN6bvvTzb/o3T8QRTtg6dQgEdbhgE8//K7VTiR9YBDc348CGL7Abe/
WROox/rA+7NWP3vOesAZxlPjt7Me8OHyOdeyWA+4xueuxEI2f7jcQiboINsH
7nTu75+xffCk4x3YPsDPB3h/Hsrzr+BjT2ewPnC6zKmlcazPMdz/Ddu76yz7
+QE3nouYk8l6wEKvFbJj2L7A51yW192JpB6wXENVw5NImj+8Mcda8JXnL2vw
hDOSesA6eanDP0ZSD/jz+tb5RlFiv/jxsHdAJPWBBd825WhEUh84bNJYW99I
6nGcjueIpB6wxwo842Y94Fs2GywqI6kHHCbn8aua7Qs8zEO7OCySesAS3hvT
0iJpH47T54HxvOGbk/MM1gd+49/yXpn1OU7Hw7A+cHfPGw7ZrAc8/0lEyAjW
A/7STT86MJJ6nBAKmkJwBxlJPWDh7REBGZHUA46JfbWN+35FPWCLNyF+quz+
CTa+UhjE7SuzfdC1173YfsCup84WN7AeJ8S3Z9H9FZysNeV5EesDr+DeUGX7
AnN/HXQ92xdYlvvAX7YfJ4WCzT6n3n9lPWALs0Fbitj8YVfRCxo0f97pzD+e
XgnoyvYDDniTNW1VJO0HvKVE958P6wHL/uk75wjrwf3702rPaLMecHvXPwVl
kTR/WM9k2aZwnus6e3x9FEk94OQXYY8Gsv3wwu3n3NhCKXb/BQ/g/iAd6wG/
2TBSv431gLmPd0xn+wH7FyT3DWM9YJVYxbUZbD9g29ltc16zHrBF5bZuUWz+
8IKt31oesn2AJzY+Mhbg+iiOfnmjFt7oEKLMXf+wnT59ZE7h+d+Gd5K3eJbn
HkDh/Ju4/wALvzVPrsDpGtwb33CfaWuHLIQ/zDXymgY/2codYKgm2IUvt4UH
m5tI6+B0nW9tBzbBs9zDzivC6YPwH2CdppuJTjB3dR7AnkesX7nC3NnDYNEv
hMJe09aUpMHRRvNuDcD1MeL+A7xlWYRebKTYjwvPJHH/Xkka/gE4dmNl/hqY
uzqKp4UCrwNbOn/DZri4QXDF0vu/LeGbtQ/ez4VXflo38SbP7PbSjquzE878
vEp+H/zwPb5hONZCtrcNzwcejnPYAIuOC+BOH40n7DyP7z5nQxPmw32770+L
75+4q/MNVp+1b2FoJPWBNyhrfq5nPbyFgvvHJ0j0i6L5w9yfE53E5g8LvFJv
rOE5/I+VjwabP/y2u4O/M5s/PGzNpD4v4INcYG863oznL6kOwy+yPnDP0XtN
R7M+3uLbv6gP7Pp9+IDHrAd3/cpOh6uzHt7i+Yt6nBEKpLKyXr7GPOowbiNY
9PeBI2j+sMmzF3MX4/yW3AXCFb906k6wHvAAm3nKu3i26/NrZnUE9eBs/TpP
Bqdz478Bi/58KusBdxoebY1iPeDrzzvXebP5wwf1j3VJjhDb0e5uiYD1OEvH
W0VQD/hr2ZhEQzZ/eO3QMJkHEWLrppx66MX2A9b5/O6vHesD/3nQb1hdBPU5
K/73RT3O0vF0rAcshYfT3PlFPWAN7uMdImj+8OPT3xwl2PzhSUHXtSoiaP7n
6PigCNoH+EHK3cJ/PEvO8+wxP5L6wLbXhUe2sv2Ab+tZD5Nnfc7R5wtGUA94
VvKShA+sB6yxuJ/fyQiaP3xBad+ERzxfljuwODaC9gG2PuyzJZ/NH7Ybn6rS
FkHzP4/n91sm2DrwPFBt07zGCLq/Oi+ep6gPHFw078Bp1gN+4vRj+ynWA3bU
yZ03nPWARzx82H6J9YB7cX8gL4LmD0sPcancyuYPf02c+3co2wc4/5a1Ljdf
Zo3tko5C1uc8HV8YQX3gO6vqnKxYnwvC//29VtYD1lRZNMiL7QucoKlg2sL2
Be68I9N5jM0f7sv9AGTzh3dWJG7cG0H7wH39x2WfM9n8Ye7P7QXwfDwx8vIS
th8w93buPdYHzt59YOER1gfmPu51AetxUSiYIDt20mnWA86e/DJ4E+sBcx+v
/prNH0Zdvfs8n/ZWnB3D5g8XZHW5uJvtA3xhhv7dpTw3Piu5VBlOfS7S8Zms
D/wk6nz2E9YDNl8Wee0q6wHfvpE5Ko31gJfG97tmzubvIxTcUDYpV+V5bfec
ib5s/nBiPh4QR9A+wDu5P6jJM/dqVwDr40Of78n6wA2v8ASf9YE7Iys+XmA9
4K2teTs/sfnDI7g38Nn84Zbn6t0/s/kLhQKnDz0ifdn84UqXnZdq2Pzh+oPm
ix+yfYAXVXbOmsQzm4eoh1DcW7QfsO+jUuNB7OcJvG7vkslrWA8h/f0tNn+4
l9z6vvPY/IXiHqL5w/rzVPJ/s/nDZUVfF4xh+3BJKHiqOkpxI5v/JfH9H/Od
WdoJj9l+wP8NUWs9xfrA0xqNd4eyHvC3u0bfzVkPeOeqtVcesh6wwPOdazPr
Ae871X/QVrYP8KspJVdHsR7wMu4NQdYDPnRYS3Cc57X2J/0iWJ/L4tu7qA98
+/ex842sD2x9zUHxCOsBdzpyLxBSD3jIA7fjgeE0fzg0q2unZTjNH57H3aGw
+6vL4vtbUQ/udL33USasB1xwfVL7ap4Tx8a90GN9YJf0BGtuv0R9Lovvz0V9
rggFpvePNh1kPeBlC4869WE94NQ7u0fksx7c+cdUxi9g879Cx/+y+cOr33b1
bgqn+cM3gk941obTPsCjDgs/v+Z5duzwHY3h1Acu22amLcX6wEYS/ZS1WQ/u
8m6/K5rHelzF/c2Jlv5L2fzhu5o9HiSF0/zhXvs65+xn84eXjbtxQ4HtA+x9
JL++mvWAX2n/S9KKELvz963xU9l+XKXjp1kfOHJUddZK1gdO/a269hrrASsd
KJRoZ/O/SseH8vxvVXel6+HU45pQwH1c7WQ2f/hTcK8ll8Jp/vDszqbu8mwf
YO2P07oZhostOv46nPrA/RpNCs+HUx+42rfj0QfWB1aL2TTKnvWAneeYG19l
PWAZbuHDqQec8UjSYno4zf86np80VwVzt1/RPsDXNoTkzgmnHtfp+GDWA369
9ejXbTy72I3RCQunPvBkX5tbj8KpDyy7NS95EesDb778aVZZGPWAMwIqBn4J
o/lfp+MTeVbxPjr3QxjtA8x9nN7sMJo/nKxz0KAujObvi+ejj6M7gnju+DXV
+UAY7Qdsy71hH0Z94HGfs/YuDqM+sJx5wqMdYdQDlvg73OZOGPXgnLCz/HcY
9YAtBJYxx8KoB/xY07fYPIzmD79ZZ+PpG0bzhzfWO9ifDKN9gPtwb8Dy/PFy
SeXYMOrjR38vL5T6wLXb0lZ5hFEfOLnYd8vWMOoBb93k3+YXSvOHJ53+EXgo
lOYPD/wTJ/k7lOYP63J/kDCU9gGOPJxwZlAozR/exr2AE0r7AEccz3/nzTP3
8dR6odQHNi/fWLErlPrA33PUbl4JoR438Phm8cKwxBDqcYP+PlwI9YC3fdH+
ax9KPeDShPGyY0Np/tzp671SOIvmD4/0zF4aE0Lzh50W3ipWDBV7qdTwF86h
tB/wdz8LuUMh1Ade1qlyXDKU+nCX17rlZH0I9YCrLG839g2lHjdxfVIsDbj5
iuYP97w++LKQb48piSdDaR9ga4fcZjfWA3Z8efCmXBj1gDVHrZ1uFCp2/a2t
/lGsD9x5cvWL46wPbBrlo6bH+sBXjO3UerIesPmF18etWQ9YK/v5T+500fxv
oa857oB4vlAXHjktlHrARqcejxeG0PzhRIx/UijtAxz84NEkNZ65X++bFkJ9
4DHuX9y+hlAf+JXm8EGxrA/8/qFztUcI9YDdts10OBJC84e7Ow7avIfNH35W
s3SzTwjN35/+Xl8I7QNn+z7Pi0No/jD3carLeBb9/cAQ2g/4mY7iF0EI9YFH
xr7rN4P1gbm3pxtCqAds9OCipH8I9YDnNHcdPz2E5g+PmtlwScDz6lWHPHaG
0Pz9xbc30T7AbvfaU/TZPtwWCtKqdc+k83xm7WB3T7YfMH6aKt5m+wHPO3pn
rwTbD7ixMG7JpBDqAfdK/SJlxvYD5q5OBZv/bfp8WjZ/ePnt2S072D7AIXeE
yo9ZD3h62Xg3L9aDO7+nw0hHnl2m7HpszfrcEQq6cQeosD5wY2LTm2usB1xt
furjc9YDvhZ6+bwS6wGPNW3+bymbP9xvtrqvLZs//Kh6SGtAMO0DfFjO1+Qc
mz8cErL2xTye03e6jZ0YQvsB9y68sGcv6wN/DzbIOM36wPckFhqsZT3uCgVW
1QqLVrAe8IX93F9Yox7wib7HBv/H9gXmPj7yCtsH2GxFyv13bB+48wdU/T7K
esDON3Ua7HhWcf3x70Mw9bkr3h9RH7imMspYh/WB30TMdvwUTD3g+dwBTcE0
/3t4fKrw75ccmz9c8+L3bXk2fzj6gfHeC8E0f/j15if6qiG0D/B+7gNOWA9Y
6c3n6v94Xiz6g6LUB9Z+6hduGEJ94MDwk2/Wsh5wvyNFY7eyHvDDP857S9j8
4ZC2WTtTee5+I/ezLutxH893SqWufGA9YCXuD+6y+cOzT5wwOMBzXvo/19Fs
P7jTOzTXPGF94H49HfQCWR84EHdPQawHfK3JYdhQti/36e+dsvnD6yfeTD3E
84neW9tms/2A978rfreI7UMAHq+NG/1iLOsBb06JNrwdLPatRKf5CcHUBx79
asd1WbYfsPucta/Osj7w0JZJvWRZD1j+dcDeD2w/4N/tPq3fg2n+cO25lqBL
wTR/2LBTtT4nmPYBVlXrvd0kmOYPZ7xXca4Ppvk/wPnHfrTz5Jnd3kQ9YJUH
Ppt3BdN+wO0e/0rjg6kHXFtwscgqmHrAH9Zt/8fd/kTzh7mPa97L8xuL5xP9
2D7ANs72al+DaR9gh9aTV1WDaf6w7/I3Oeo8ex4N99Jm+wFLDFx4OySY7q8e
CgVNTfuTXdm+wOqZli0mrAf82d6y3Z31gF0f/jz2hO0L/GPSJsuTwdQDfiTb
fHV2MO0DLDFBy2wl6wHPneKmPoz1gKeWSkvd4Pnsx93Dd7E+D+nvjbI+sHHt
vyJP1gfebLZ8bRrrEYjb79GwgZbs5wVcF/dYfXqw2DGGt+c4sPkHiq+faB8C
xfcHovnD3K9TnwumfQikz2vi2YJ7wsT6wB1T+g+ewfrAxWPxiJT14M7fLTpo
H+sBb5He7W/FegQJBbnhvb26sf2Arx1ObG1h84fDKiQbz7P5B4n7iOYfJL59
M98/cTub2yfRfsCjuV+oYvdX8KW1/1fVmcfVmP5vPMsg+zaUNSLrkMaWZZyQ
ZWQdWzQYMmOLEmP/ZotBjDiJCGmsaT1rskXRwshSVAhjGeuERlnid93P976+
z/P78/06dc7pej/X/Txn6XMnWL9YpR/ww9PZPfzoA1x55euqDbhegTe88rw5
g/mD/3Rd7NRZw/oOpUNGsQ9R8DVp1d+DmT+4gxiAxj6Az9VLWjFWwxb3XdVc
6Adc5pTvk3NW6QeszImkH/H7gb1WN6QPcIVfCos30Qf4DzuHq+V5/gB/lf9b
qyTmD15Tt1egF/M/rtf9Jyhxti37AD4e/ONMe/YBvD91VIvJGu6xveuYYqv0
A067/qbcOPoR9ycGANAHOL6gzvPR9AE+VZo4I435g0d0WdpFl6jy/i9NTv7K
PoA/Roe3tmUfjqvHs5I/OL1csHuYVeUZLfo63rLKfkRjPWiPA8Aq/YDHVV7l
9cAq/Yjb33y35bFV+gCL7QpmWaUP8FLXF6en0QdY/Pv1f6zSB3hjz7sPLVaZ
f7TcH9gq84+W89Ctsg/gd4XTD1RKVLlHWavnSav0A04x5Z2fZJV+YsAtvNIc
rdIP2N/7UWiyVfoAK9s70Qe48ECsw2Wr9AEu08m2/hur9AFeEmIa+toq+xAj
9+OlD/CN6Z3i31tlH8BinHfFRJUL6w0a8ckq/YDfXQ/IEaz4iVH9Kz7A6RP6
HT1FH7FYD6OLG76kD3DrVnljBrEvsep6qeQPflfNY25drlfgwtvLcIaV+YMr
6m5nR2l46ls/nyNW2Y9YOQ+ffsBtDG5O9lyvwJ3Fhu70AZ4fmTahH/sC9r+1
4mIh84/D+rFy59oq7AM4rdIR3/Jcr8ARkWO+eWpVOf63n9Z3Yh/AunoH+t2z
qpzbZ3i5CuwH2PJKbJgt/YDtxBeq2A+w2K75N/oR93fAtm48fYjnE/9v1fv0
AW5xo+rRA+xHnNpvJf94vc7ac7blR6vK4uX0bvYB3GTu+nWpGo6eNXigK/sB
rn1guVsV+omX8/foA+x17Fq9m/QB9nhw/Lcw9gNcULD/1AcNK/svsA/gR0vz
PQLZhwQcX3bNeuXRB9haAVcMGs5d0nB3Y/oB73Z49p0N/YB9jqf0asf1KkE9
fhQf4APVzlbob5U+wO3sQm7Ysi/gHw8mPZ/DvoCdd9ucf2OR+YMD++dd2Mf8
wRkNpzzuyfzF813YbfhCDduPWefXjf0w6HXTQo/cbUAf4HuDq4SO4XoFFv8u
6kUf4NSm7uGJFukDLMYXGy3SB7juryOLzlqkD7D4+GEu+wBGuzxnM39w9PqO
ddy5XonHa3z8i7+GQ6rajLlNP+D7L90qpVmkH6NeV3b/xoYW+gDbpzeJ+Jnr
FTjx2Iuk5uwHeMHzLr1bM3/wvfYtMwczf6Oc78j8wT3FCxDmD05PT4lerWWx
vwT7AV7ibx27jP0ALxVvQNOPeLw34791oQ/N81V8mPS67MVPnTrRB3jpl6at
POgDXG7Jr+9zmL9J7i/O8wU4fMCEtvOYP1hcXnzQcvW3j75iP8Azo7alfUc/
4E3nOmxsQj8m9fhQfIB9TcO8tlikD/H8RiZN/or5m/W6mEHiC6cqHw7p6xDK
/MF7vj1g7MbzBTi7/MjiMvQBHhqZnmqn4YUOz49mW6Qf8LrMtnMq0I+4PX7m
wZr0AX4++v3eYPoAZ57ZMS6GfQGnxJ3fWWSRPsAZn5c0cGb+Fr3OTQy8Z/5g
XP216cX8LXJ/AovK421+qFCd/QAP3ZsQFkM/4FW2t0/sZj/AJYdHb0igD3B4
YO+XhRbpAyzGvektMn/wJPEPJho+09otIIL5g1+UdKxZnuuVVa/D1WbaAvoA
V3dJT/PU8LxpBkeRp9IPq3o8Kn6s6nqk+AFHLmp7b69F+gC3+xhT6TN9gD02
fWixiD7A9g1P5DalD7CtGDjC/MHrYvrv/8D8wWdqzr/7xSL7IB4P+sdr2EV8
ocwi/STi73X5dLgh/YDFdjk76QPsHbso4KRF+gDfnn7m1QL6SFSPZyV/sPi6
TgHzF/d/etriFxbZB7Ct79L6/zD/RLlfiIZn+l1wbsV+gCetOV30jn7E7aXf
lCnhenUCz7d/0ezn7Ae4kthAi+sVWIy3XWaR+Z+Q+8Ewf7D4upcz8wev7xLi
/pNF5g+e9XVpxC6LzP+E3D9Dw+Ernc6ts8h+iOdjWOgbRz9g30l7SmbRD9hz
1KvvLtIHWHy89Io+kvD4Q70fl7VIH0ly3qpZ+gC/L7q1owzzBz/xjX4Xxz4k
yfm37AP48/KJcaM1vGn2cqeP9APunRNUdT79gLc/TDxdgz7AfwX9NCzLLH2A
D9b73umwWfoAJ1Vu0+eoWeZ/Uq+7uOeXF0M07L+26sNck+zDSbkfhkn6APcX
H/ibVX7QvHjBQvoBx2UEZpwxSz/gei7jKmSbpR/whNfVAq+YpQ8NK78OHp7u
Gr/eLH2Ad5fpkLbDJPMHt/Z+4jPHLPM/hdd7D3p2em6S+YOTHw4INjH/U3I/
DZPKU8X4D5PsBzj96fP3YSbpB2wXesyYapJ+wPGRfkcKTNIHuH7rNnE2ZukD
fGPaxAp7TDJ/cNQia+MGZpVvmVsb3Jg/eFzL4BVbTbIPp/F4xq0rr5pk/uA2
va8PCdLwXVd9RFuz7Af4Pxv/OhtFP+Ay4g0g+gH/0n/mvEKT9HFa7s9CH+Bn
mdeGXTZJH+CJIf3fuTF/cfuOxg+aapj3p/gAu4t/uDTLfoD3edbef8gs/YDP
zQ7t2oh+zsh5qvQDbu7z1/DR9CNu35O/dhl9nFHvX8kfXLCpY95fJpXtKrRP
3GiS+YNbm1cfammWfQDv7/b1UWfmD27k1jZ1i4b7PPxmXB/2Axzm2O5MVfoB
1z4XudnRLP2c1etOLjnWby77AS54cL93Rfo4K+fNMn9w55Oea4o1rMzXNcn8
wSE13LL/Zv5gnybrkz+ZZB/Arm903sFmlTeEXE17YpI+wOcHh/U5RB/i9gSL
/q1J+gBf+frg2insC9i+5/2W3U3SRzKuD8b1aLqXfUhW8yT/vz6AeywJti1h
/mB75R96VHYPmPE4nf1IVo9PxQ+4zeSsvmXpBxwwon4bPfsCXrysZtk3Jukj
Wc4DMUkf4HFiQCL7cg75ihdwzB9sPjn/lI9Z9gHsWqOVczjXJ3DIz2+7V9Ww
4/vvHcTxovRD8JDH4+/SD9g///TAUvoBz3fxi3KgD/CpUTuabaEP8LPmgQmF
zB/8Z2n2X6c1nHf8g5cP8z+Pv6/5nMVL2Qdwkw2hh/2ZP/j1/tyF8zSs7CfE
foADl2cZPOkH/MtLc5XL9AHuOPJUlzj6AKcv/CFjNn2AfcQ/7NHHeTlPhT7A
I4f4t1vL/MHWJ++vD9DwuPiSoT/RRwqOp8Z4wcr1CrznoLerrUn6AUeP+OOj
K9crcE9xAcZ+gFv80yhjBNcr8Pk3T/JXM/8U9XggK/sVMX/wp6iLK6LYB7Dy
hUbmD75xotqsMxr+sbN3r+/ZD3F/4gUv/aTi9W9Y2V3h9ANu07J81DP6AOdO
mNzCSB/gOtkTy01k/uCUVuGDnJk/OM3RGpzA/MFN5sTni/4o+YOHRDXz+535
g8vcCf02X8N2r7zsnrIfqWpfFB/g2sXjP2TRxwXcf4N6kTH0Aa49rMqkIvoQ
tx9a4R9AHxfUfBUfYLx6vTiFPi7I+TPMH1yxX+OxVg37R7yJfcT1S/z8ha/r
D6Qf8Ni9ultteD4Hj+ieZPLg+QO8ddatfzbQB7jO4CKXjfRxUT1+FB/g50H/
bBrC/MF4NVVyzij7AH60otHlYPoA133Z9o9PRpU9ho9/UIZ+wC+cnUpPGaUf
cGKjWF2RUfoBi5dXafRxUc5Pog9wysusODv6uCjnndNHGnx62Hffz/zBIdYt
fqnMP009/yn5g3XDdjqHaVjZP4w+wKdzH18Qz09Zr8Di4yBX+gAH7jIHTKcP
8KgTRR0H0wfY43xhrU7sC3js9X/732T+4vmIL9ww/3ScT10+r7jA/MEdP1S+
FqThwuJNudvYj3S5vxn9pKt9VfyAq83LubeCftLlPHr6AGe3WNyvAfsCDowP
dKjIvoBHHmj5+2HmDw54753qy/zBr3+udncc88/Q65w7nv2uh4aXjv5UUIv9
yJDzk+gHnJL17GFV+gHr8r7YzKYPcPRG3+0j6QM8LezppFY8f4Dnzq5yZQh9
gFu2uNb1s1H6AI8a4GXTgPlnqOcTpQ9gQ9/gV0+MKj9J3RD7q1H6AYvx538Y
pZ9MvW6Zy5e/dxulj0z1+Ss+wOHFX/xEPxQf4Pt9myRvZh/ALeNcK17RsDJ/
in0Ae76f7jyAfQDvtMssGqLhewO7vCg2yn6Ay4kNcYzST6acV2WUfjLlfmdG
6eOSXndEvB1glD7AKc3XNb5glD4uyXn0Rpk/+PNUs/cYDR9Ja/bgMfsAtn3Q
a494fCX/S3Iel0nllCXdVz2lj0ty/pVR9gPcQGwwZ5R+LqnX44qPS3JeF32A
15Vr5nmWPi7j9fyUbnMm0ge4QdeMD5eZP7jdkAU7PLlegcV2K/XZB/CRbpGP
o4wq5/vUD3tulP0Ah6/5pe92+gG7WctW/pc+wLCR0oPrFbhO5Vq+ldgXsP3m
5ZNe08dltW+Kjz/RN/2+0R+ZP3hT59fVC42yD+AAscGTSeX7y5+NP0gff8p5
Y+wHOGtqm22x9AMuLjPI5wH9gB2MTU570Ae4rtfxI8n0Ac6JSvt7JX2Af+36
cJ89+wEu8U33O8z8r+DxcpKT7zJ/cOi4GMtlDc/7uSjyvlH2A3x0+Pz1Q+kH
XHmdf7Vv6Qd8JqxceX/6ABsXDZgYQh9gh6WjnLrQh7g/l6AkN/YBvC1kcoVp
4E6VjjfKAztt6VVT+C8Yvjn0FXhZvkfgYvDm0Lm1y2WhP2LAmIYnT34+yhHc
E79QHzz41OH5eYZ6uqdOnSq1B4vxCyNx+865tdfowKFB01osAw8wvy0dDXY6
VCX+A36+qPTG4pngVc+a9nfB7SPwANvADX+e0asW+PONxU8Pga8+XdKtHvh4
owneSeAvSwO/KsbvT/DuWXAlS/VF3rne431NMP68CQ/BL1cnd1kExsPfKAFH
JA5z/AbHA358eLWr8Fk6rVkP3F57zdmMZuAg799HiLyTMyLcu4Iza3g9sgU3
xgNMBpfWbNh+Dzgzwt3sDx74MEl/ArwEAfwGXrY2rJlYD1oh4D3g8mJgH1i8
jxwPrvxvUa0Sg8oLe37MWIPb8fARqVfl/DP6uaquL4ofcNsUx9dv6OOaXudd
fnT31UaZP3iyOdw8gPmDT0SKAewyf/CmkTfzRJ+U/MGPE6669kEeB9zNb1eA
lw1/ZDxMH+D8jaXTizWs7CdJP+DStYaJmfQDbvpLWFwpfYATXUOqius1JX/x
eOV95pcYZf7X9brYa3cWdmX+YE+fz5MXMn9wdVwt18Hvz8MPfH9d7odIH+Cr
l7bPrqzhVS1e5A+mH3A3sUEs/YBjpnn5+dEPOPRCx5Pb6Aecvf39wAL6uK5e
3yg+rsv9LOkD/CLXf1cY+3AD60mTDq6v6AOcYb+x5136AL8M25pjp2Ex3mYq
/dyQ+4PSD7j6yQmvLhmlH/CZG1d2b2T+N9Q8yMvfNnRqQB835H6b7AN44cWp
u0ezD+B13XNSfegjG/3LfqrLMUgf2er6Qa7xusbEpfQDDloXNPCoUfoBh+fZ
HzLTBzg60HPGE/oAhy7Qr8mlD3DfJU0H+jP/bDnv0STzz1bXQyV/cOqCZmMD
mD84P/Bxj80anjX07ZYf2I8cOV/SJP2As1r/+CGUfnLU9VPxAR5acvA/d+kj
R11/FB/glddGRG5lH8DDrgZ7fTbI/HPUfJX8c+R+pewD+L+fi6k8b3D1W9n0
I57PhCm/b6AfsBiPvZl+buL+LlXY5U0f4LrN79U8Rh/glpebXs9j/uC9/dcG
1GL+4JfT82fOZv7g0KODC9exD2A/sUEH16ebcr6lUeVO4guv7Ac4ps3WXE/6
uSnnk5qkD/CVt4c3P2M/buH26BPVszWc7TaphpNJ5g8W05jqmmT+4BPr7BsM
Z/7gw5777zTjegX+wc09O9ao8s0Nma8r0w/YVnzhn/0AF19clp1BP7fU85vi
A9z1yb1dWfQB3jo9OaUpzxe56vqk5A8OFW9PMn/w3zPPOjw1yD6Am1/M+Xat
QfoA1xMDoTSs7LdjkH7ANQadOx1OP2C8+gp5aZB+ctV+Kj5y1esZJf9c9e9R
8s9VzydKH/JwPjGODK/O/PPU40PpQ556fld8gAduc/AqY1I51WaD0wj2Q/z8
n3PG/c3zeZ7cX9cgfYDfZk4JGsT8waJe/+tHnpqXkj+4d7uZqd2MKr8N1hc5
sw/g0U0H3XVlH/JxfCT9ue6TQWVeDyh+8tXHV/yAh4oN77le5avrk+ID3HXs
1L0hzD9f7ges4chYh8vj2RfwKs+IQeJ6ROkDePqXXtXs6EPDig/w1djofWK9
IAf9W81jLv3c1utWR/VaFWeQfsA1Jy7tnM3rK7CLw7JTHw0yf/D621W73WP+
4GaO+8/VYh/A4fuHVt/HPoAH+TpO30Qf4GHubYO+oQ+wGDe3jfnflvtlaVjZ
r5n9AK9caZp1k37E/QW8c3Snnzvo5+XjB1fSxx31+kTxATYe/3jxf+dzcLc7
Cf0+sQ/g7UfqLw8zyPzBvcOepX9iH8B33F54RGg4Sby9xn6I201rl2fRD/jp
3oWbdxikH3F/K8p/LqQP8PRU34U29HEX1yc7a91twn6Aa4gNEtkP8NEN3zWd
zj6AN5vbbnhBH+Bf7T9fr0Yf4O1f0gtOGVSuuXiKjVgPFD/gYUsLSvJ4PgGL
8fe3DdIPOPWvAxP60wd4cPs2i/YZZP7guKj0H8ayDwXgXoOGB/N8DhYfj84w
yPzBme37xn/NPoC/jP+t+iquT+DlAWvePdPwJevRVY/pB9zct0XWFPoBPzyj
q+lAH2DT+4DsYOYPvtzng9NQ5l8g568yf/DPHfOHTTTI/O/pdY36z3bfzT6A
J0zLso1gH8AVOvzexVHDynxAg/QDTpr8Vclc9gXcemqt89XpB/zf78lIH2Cb
NNs6A+gDPP/jo+1f08c9Ob+VPsDuuRMz3ifIPoDFv8dvoQ/wwWG6Oj/Rx308
v0ibkc4aTurbtP00+gHbiA2d6QdsLppxrBXPJ/fV40fJH7y8yvMLSRpW5p3S
B/hYlcW7fmIfwB+9fFI/J0gf4DHiAxv6ADe28RsXmyB93Jf7bRtUZj6Knwd6
XRvxBk2C9AO+VeWrORXpA6xsp0Yf4Msxy9rVZv7gDo+WxxcnyPzBfaIP9OmM
2/8PW03gpw==
         "]]}, {
        Hue[0.08640786499873876, 0.6, 0.6], 
        Directive[
         PointSize[0.002777777777777778], 
         RGBColor[0.363898, 0.618501, 0.782349], 
         AbsoluteThickness[1.6]], 
        PointBox[CompressedData["
1:eJxs3XdcjY/7x/EQIaEQysieH1lR5iHZWZFNZWfLiqzsrXXae++9aKChtKRU
EkpGZgjZfu/7PK7re+4/fn99Hs/POdXpenXdnaNz7tPLbOeiDU0VFBSSlBUU
hP8mNPwpPThOKrmdOnLng6+dJevHP51/Gf44b9LEBFjt5M273rD26PItfiJP
fZ+43+dLZ8mtu94GCbDWwMT3h+HuK/AZ4Mio6qM3GzpL8nBxA/xjo6tmCWz5
uv+IluOlEgv36SsG13eWDBjRMqwb7OV3s6nTs86SBwdxBfjF8dWGHrDw5Qzg
pRJvj0mwcPUVcPV/17y+13SW4NY67oBzez17uRiXQ2on4cE9Oj/oLXLjK59e
tbi+8O05wpZ1N1Yux+XCzQmDh7ttdfLG5dOFgcBaR+wCpsBfMJ7XcFbun7YG
sA++nT+wr+Kf0z3gBcIXmCCV7Gq5xPxbdWfJX1y9P7z75VKL4zBu7frxcPHK
CSmvYGE88+GqdgdNFGrkbsi9UPMGlwvf3nr4w5SWOY7V1APe6O1eMrSa5g8X
aE2Kqn1K84ftZx+cGimyZGT3cROfUg+4dPBP/VFPqQd8Wn/np49PqMdEqaTv
x7Oe/55QD7gyaJ5SzBPqAc/UqCpTF3n4hurj0ifUB77UYe37gU+oD3z25+oK
l8c0fzhqYmxfyWOaP2z67KpPYRXNX/COxj2esBOufhO2SN0eMLWKesCnyodt
162iHrDxulZb11VRD1hy9sfnplXUY5JU4n1yWM29R3JnuNz1iXpEfeAxhQF9
jj+iPvCWZ92rZz2i+cPhj7y+rYRl+wGP6DugQ2Il9YDvve93ubiSesC79dac
qHtI84e7FW2SpMI7hSvAJhNOnvn7kHrATc7dONRJZD0nw+OmD6kPvPDJneJu
D6nPZNx+d+U+qRU0f/iXRfG1TxU0f1jnQ8FOpwqaP6w9zyret4L2A/7WT7Nd
QgX1gPs5DHqpVUE94L1vdSYOrKAewudTjhvvV0E94GMdWqvuEvnu9l89vpZT
HzjIwmBQrwrqA39WalaUWk594KqZD3tvKaf5S6SSRx36Jtwop/nD8xJOjF9Q
TvsA2y5b9GFSOfWAl3dQtjIopx7w9Y2fC8aUUw/Yaur+J9ll1AP+4DjfuE25
3P+1WmCUV0Z9YLuQ9/2/l1Ef+Mmk0Hz7Mpo/vK2Px7uNZTT/KVJJ96jQXKMy
2g944A3n4qtl1AMe1/zHw5wH1ANWu+17uU8Z9YDDt1+4Y/CAesDvnlzIVBS5
3czbae6l1AeOUL2lm1RKfeCypofn+pVSH7ihbvqyxaU0f3hGSP1vn1KaP1zz
dutq81Kav3B9G/svw0tpH6ZKJVs9r9xpU0o9YJPoMxerSqgHfHOl1pRPJdQD
blFeVfzvvtzbr82aXnif+sA6g5o/XnOf+sBdiry8j92n+cPJfz7nXiim+cPH
Um9b/yqm+cNrkp+MMSqmfYDL9k4s3ldMPeD0+z8+Di2mHvq4fXbqw0LvUQ84
e/vo44n3qAe8+FLDWG+Rh9koF1YXUR/h+ulFSbvuUR94WpXb7Bb3aP7w6MZr
H1OLaP7wwJnbDrS7R/OHow0Ha2wton2Ae6Ynvi4qpB7w8YQHYaMKqQd8WHX7
ndIC6gF79Pm8erbIsuNlAfWZJpW82jm1V9NC6gNf+nawV/dC6gPfW3NkwpcC
mj/845GHVrTIs7yHWh0poP2Ab97rM72ogHrA7fM2tp1VQD3gKzFHR40ooB6w
cv+/A9/kUw/Ywuts5Zj/x7I+cKKKr9bBfOpjIJW42kz50Duf5g9brk43GZtP
84cTP6Ys3pZP84f13qWtEz5etg/wOuej5w/mUQ/Ye+PMTll51AMerrrT/Vge
9YCbOY3cJcmjHsLl61qX6Yr8p7E6fk4e9YA/F7V51iyP5g83z0g+0/UuzX86
5jNxkJ3GXZo/nH9kT0etuzR/uIWb/3q9XNoHuORbZNjoXJo/vH3Pd78OubQP
sGnA+7XLc6kHbFDx8ctskdVOS/f9y6E+sI7B8ZIbOdQHvjD+yfPEHOoDn3K9
NDgjh+YPmzXs3h6UQ/OfIZXMuaa6oCaH9gNevbXeaEkO9YBTr+iub5ZLPWBv
7dQ/yTnUA365+utxyxzqIVz/T/LmHJGvtX+hvCKH+sCPdHqFj8ihPnDTB5PP
rc+h+cODa59uWpVD+wHXmFaObbxDPeDY2Dr31jnUA5YuP2U2JId6zMTtyd9/
elIO9YDbbjqqo5RDPeCllk1NA3OoB9xz7oWr80W+vrXVD6871Acef77lv945
NH84+Vx9Ztgdmj/c6nanBUF3aP6wU8aH8Wfu0PzhIR2OBnveoX2Az3aJtFxy
h3rAtcEzNKqyqccsqWTJ6LK/hdnUA94VNXZE3zty/9Oy7XUnm/rA7SPfdn6X
TT3gs4brXza9I/fu3Yt3+GTT/OFuSmv+O5BN859Fv5+yaT/gbavNTx3Nph6w
c1lAdGo29YBTJj8JNc6mHnBIgmu1azb1gKMXlu3sL/J0A7d5MVnUY7ZU0vkY
fqNnUw/4QrjXlvNZNH/YYJOzwcBsmj/cZfWTbhFZtB+C464dL86iHvD0D6/f
XMmiHvBq3xeSdlnUA266vq5iShb1gM2GHzudn0U94CTFas9FIq9zeb1mQBb1
mIOfH8+9vW9lyv0oPea+XybNH37Q96C+RhbtB/xnU8HV9EyaP2xu2HDFKJP2
ATbqu7aV8PGyHrDhfyvfXsykHrB+7XmtwgzqAX/Qf7Lnq8gbgi4Ef8mgPvDM
ERKfVpnUB76uduJNz0zqA3eq/W04MJP2Y65UMlbP6v75TOoB9+rjdVs1k3rA
/1Z76r3NoB6wcHfzRwb1gJ/tSWlanEE94JVtegQcyaAecDfThaqBIq+MWtz5
423qA4/2iRv7/Tb1gQ+kjjY4nkHzh/XWvksVLpftB/zfYbUKtwyav6FUcmN9
tz4PM2gf4JFLhg8OzqAesF3WnxkBGdQDtu/sfHxtBvWA1Q03DTiZQT3g8/ef
VCuLnHD6lb9ZBvWBd9eqN1hkUB+4fa8It1SePzzN8MuPgRk0f3jZPmPld7do
/nA35xl/TW7SPsCzWxo/yEunHvPw847D98F06gH7VxTrlqZTD1ghe9TmOpGf
XnKJtE2nPvDk6hNNTqVTH3j0Z8sso3SaP7zwTIjT7HSaPxzYctehzuk0f3jK
fy3alaTRfsDHHr8u7JBOPeDtf7546qRTDzjRstZveDr1mC+VFKWv/vY2jXrA
y/TicvaLHLPhx/U26dQHVmqdYjc/nfrAL2IntPuQRn1g4eHrvTTqAdu0OzQm
NI3mD39TwiOKNNoH+PiNd+XuadQDdm8/rk4tjXrA708OVe6fRj3gOr/Gy5Gp
1AO+vuHs97Mi73rt1HAplfosQH/bl1e3pFIfOD5LZ5JdKs0f1n3Y4oMkleYP
j1RUuOORSvsBfw94HdssjXrAWfsuDRmWRj3gE9FpJ3JTqQfs1KhbciqVeiyg
+2si63qOMx6USn3g5mfCdnxNoT7wyVHff2WlUJ+F+PnYO+VIXgr1gE+mr82X
plAP+Nai1TeFy2Xzh43LvV1sU2j+cPfXbS6lpNA+wAq6394lp1AP4fqqO0aG
pFAP2OBkxwmnRZ59TPu0Uir1gV3zVM6MS6E+8Jw+G79ZptD84Qv2Gxt0Rbb/
1f1CU57/Iqmkz/ens/en0D7AX5N2xs9LoR7w2yBz66Ab1AN+XnHozK4U6iF8
fENOzzYp1ANuov7jq77I1euini2+QT1gmxm7+mwQ+cfZ/ya6XKf5w2lfTVMX
3qD5w1ss3B6dukHzN8Lx3eucQZsbNH/Yt+7E1VvXaf7w9S/aszZcp32A9bu9
fTbmOvWAFccuSpgpcv+n2yzWXac+cPOAkusq16kPHDX+seWzZJo/vLvbwfiq
ZJo/nF+kYvgwmeYP131J0VS+TvsBt9fSv9P2Os0fvvO1/md+Mu3DYqnEs1e3
2HfJ1APetlaiLXx+WQ/4yCrNwdkin3NL84hMpj7wqD9qn8qSqQ/sb36jVVoy
zR9+OOC42fpk2g9Ys+2cZpOv0/yFr6/31uhKMu0D3ObNypd7k6kH/GHiqj3C
7ZH1gBXGaE1dlUw9luD+R8W63v7J1AOe3epWyCGRf61s+nF+MvWB79zosy4+
meYPd381pmZNMs0fFv45Z1YyzR++/aM0enYy7Qf8893xtxe4B9zH3KdoBveA
99yM6D+fe8DR/jOMJiZTD9ii4sidj0lyWwo/EEnUR/j4n4fSNnIPY9z+g3U3
VoocuHL/uWNJNH84NG9QkxE8f3iTU+UipWTaD3iwzTRt3yTqAW+eMrC+Nol6
wBbrXzjeSqIecHcLj2ht7gFvaWow1CxJ7u01lsEVSdQHVhP+gYf7wF3eajpV
JVGfpbh/tUjJcmISzR9+8Mp8yLdEuZvFTrX5kEg94O+jUpafTKQegnH4fJ9I
PeC2acOdBydRD3jEUY3Gl4nUA47U1+m3XOQNz4e+25JIPeDws9odDHj+8LuR
vwM1ef5wR6V79b8SaT+WSSVVbVUuLkyk+cP7Drir/EikfYD73X2yqDCResDf
F/j0u5pIPeBehRmt5iZSD3jXGrfv5iJ/LhgzNiCR+sAaNe+ntOQ+cH+LofUh
iTR/OGvxz1abEmn+sLkQPJHmD689Gph7KZHmvxzzOPjGpkUi7QM81KVwXgue
Pzwyz0NxTCIdr2AtlcD8Au4BW18batJU5GkjcQROoD7wrefTbeITqA88S7Wr
8acE6gN/OT9h1vUE2g+4VzPL/T8SqAc8v2X3va0SqQd84t3XD8L8ZD3gm69X
p/TkHiswvzfNcsdzD1j2cCGBesCzNucld0yU+3rlhT8buAesO6vhTlyC3PFP
dsbVJtD84fuBS76cTaD5w5fvFZW+TaD9gPerpxo14R5wSm/8AkugHvDPNkFj
fROoB2wd9EvBL4F6rMT8tkXtshV50qGMI88TqA+8cdZxlxUJ1Ae+v8frbGUC
9YHn5+pFn+X5w6qXP2jt5/nDJV8eNimPp/nDA1V0Ws9KoH2AE4Z8uTWSe8DR
W/zb58RTD/jFkBP2FfHUAy69rmKeLvLCH+Wf78ZTH1ht66dBCgnUZ5VU8uTf
nVYdEqgPnGgSPKw6nvYDHvxSq25zPM0fdr1jOvxYPO0DbJA8+mhNPPWAT/fr
sWBMPPWALygaFYTFUw/45bXSqblx1AMePfOWkfD9sI/WOPQtiqc+8KADnrW+
8TT/1VLJ3D8pwTPjaf7w8BlXnz6Kk9tmyNehLeNp/vCWvUrRo+JpH+BkPYc2
CvHUA46ZEdR1UTz1gN0ruwYkxFEPuEPSvrHz4+WurInM1YinPnDf+AUj9eKp
Dyxt3uFYR54/HPSnbJ59HM0fPrEmycI0jua/RiqJWLdq9+44mj98z0A/2zeO
9gHuF6WnVBRHPeDKPcOylnAP2M0oV2EB94ADe5YatBZ5vI6jZhvuA/eYn9du
FfeB15XGf5vE84c/DxisWRZH84eDcno9exlH+wHfHbNL6U0c9VgrlbQU/sDA
PeCLjyeF5sfRPsBbFHaeUOQesG8Pn+LucdQDnuDZ5OtGkTsMaBzfkfvA774t
3xDAPeDrW0bN04+j+cPWE25YvY2Ve9e0xrCtcdQDbsgzuTQzjnrAzw6U/Dee
e8Bjs2p9VnAPE6lk6mSjyJXcA17h7uadFCt31aDuYf9iqQ9sP/rY3K2x1APe
OPeWxiaRe0Uq2T2LpR6w6sK5TxRiaf7wlWaR0vGxtB+wwmI84o2lHvCwCdqd
NGOpB1yh3HybUiz1ED7+wIxs81jqYSqVLHlk+NFQ5GFju7yJiqE+8MmAfsbT
Y6kPvHJKidqQWJo/fOz2w/ANMTR/eNOJ/Wc7xtJ+mNLj7VjqAdfrRXXrxfOH
hX/e2hhD84cTpyvWVsfQ8QrWc05a0j6WesAO67tfiYiR++OZ0YN3xVAPM6nk
VEPwOgeRU5fgAVIMzR++pr6pjUUM7Qds0SF+dGIMzR/eI/yDXAzNH16YqhO1
JIb2AT5qtCzYK4Z6wN9MFllZxVAPuFAn/95BkY913PeyRwz1ES5X6Lw+L4b6
wL9rU82F+cnmvw6X73TafI3nD6fk7izOjaH5wwYzHxemxdB+rJPPT9YD1uun
1b+Gewifr8tLxe0x1AM+/yb8RHgM9YA3lajeLBB5nL334IAY6gO/OWC6NYH7
wN7mX8yP8/zhjPUhJotjaD9gy4j6jCkiq9Q4bZgfQ/uwXirRUWr5si6aesDe
Q1SD/kZTD9jsevvQydwDDtwb9bcomnrA2IZRT0VuXDl+oRr3gQeHHPVviKb5
w82UTe7eFLnfqpw+SdHUA9Z4POXd3GjaD7i6fUjpu2jqsQFuyGhZE0094I4t
x2eFRFMPeFmI8kHnaOoBTz0wy62TyIuXTspriKI+sO+k3O5joqkPPHjMy32Z
0dQHtl2emvE+inrAzfpobzWLpvmLLpftBzwv8V37f1HUA2533+h5+2iaP4xH
y9uiomgfNuJ4Zls773UU9YBLfuIBVKTc2aeb9VoeRX3gyOapY89EUR/BvX2b
2UZRH3jJt9WqvyNp/rCpv/WFkEjaj43097gomj/83/vSVTuiaP6w9aXjrWdE
0T7ACZ9t/+VGUg/R55P12IT9bx8W4ihyQsdr3yZHUR/Yb8emtZZR1Ae+0qfs
mVEU9YDrc5Zt/xtJ84eH5ZVv+B5J84f1iiOm3o2k+cPCj9utSNoHeJrPvZgP
kdQDfn7So0C4fbIecIz10zNdRH7xQK/F+kjqAxf+lSRvj6Q+sFlj94x1PP/N
OB6pPj2/PJLmD7fwWnj9i8gLRrczsYmk+cOnNmyr2xhJ+wB7VSXUL+QecJ8b
90cu4h7wx7TBnQdHUg9Ycr7I3UTk1JDYFYJlfeCHDlKbQ5HUB+6i5HhFj/vA
1RvOXI6JoPlvwe/jgWaqGRE0f9iosPNh7QiaPxx7JGdlRATtAxxUs3LZ2Ajq
Af89rtSifQT1gNcd3bH5bgT1gJvpGyceEnmsgmb7XhHUR/j6wgE3gvrAGW5e
hm25B3yopvC0TQTNH05L3XrPMYL2wxz3ZxzVv86KoB6CV89ePTKC5g/btF6n
PCWC9gGesDVx9eYI6gEnjVN4FiGye5pH5PII6gNr/NmsuyGC+sAdI2MSBkXQ
/OGe7tc/C9eXzR++bpi09GU4zR/OlJSnHY+g+Qu35+ivcbsiaB+24nj079Xw
tdwDFr7cDu4Ba93fuVaJe8BlVw0/9xH5jN4U127cB544tNRF+PqyPvCEjV4j
/4ZTH7ihyYlCv3CaP/w3PmVPajjNH07+1a3nfxE0f9jkYL9ci3DaB3hXi2Pp
TuHUA46cend+SDj12IbjRcsXR7qFUw/42d2H431F/vH91LuUcOoDT5JO2jsl
nPrAdsHWC2eFUw/h8vcfy9eH0/zhw1/O/MoJp/2A29fNrVwcTj220d/Pw6kH
XH66p9t87gHnx/0ZMiScegif33JZkI7II4UnDIVTn+1SyaigMbqq4dQDvtH2
gf16kYuV8iruhdP8YeHZF114/sLHP2t6byDPHz6Q5qmhHU77IHy83chgb+4B
13lWmxlwD/im5e5noeHUQ/j8o1XHTBD5skntzwPcB37tkjv2URj1gXFvaeoy
7rNDKrllIzlpyPOH7ww9rFYRRvOHf34wltaF0fxhz/G3/r4No32AQ+6rl38P
ox6wavCWziVh1AN2NvUNexpGPeB4X90Z3cPldpmWWi1cX9YH1kts1Xg3jOYv
3L6d+pfKw2j+O6WSx2/90oaG037AA6qGNBjz/OGSbT3O3gqjfYAPuvn0SQ6j
HjvlP1+yHvDKqZPqHoZRD3hUVjfF7uFyP8285jY3jPrAs+Oef4oLoz7C19uk
tGppGPWBux26eLYxjOYPt1DrODmb5w8XNLHWOxRG89+F+4fX2rYzDaN9gG/2
Tj96jnvATbaHLt/EPeBxk1a4jeAe8LbJXWszRO6dMfhJDveBtQMVM/tyH/jh
lH4R67gH3OKG6SMfkb9+Hm+4MYz2Yxf9fYB7wKO/Xjcw4R67cX/2QeTeSWHU
A+4S2y+0dxj1gFeFBd0azT1g4dlpQ0QefaK3+gjuAz98s2e2JIz6wIUhRQ+M
uQ+86ZOZ6TmeP3zqS0e9aTx/eGB85+L9YbQPcIzqufKvodRDuH2tK9pO5x5w
jzE2zsrcYw9+31tFNz4LlftoxrSTHbkPXOJd0rCDe8CJJWXnTHj+sMVJ77ZD
eP7wQeW+A4/y/OHCMWMDBvB+wD26hhb8C6X5iyzbB/iBo7+7Syj1gMcbD5pY
Eko94I+G+AkMkztwn2bp0VDqY4Hfv1Pz+y0JpR5w5spXT4eJfO1GSyP7UJo/
7Fpb1b8Kjtqz2WY7vNNzycbZ8Jrrs9pYwzoffTW+wW2aDjkrhT+7LN1nDOPi
pqGwRZLx4Qp4s817q3R49agfG13hzg8LG0vglgc2vU+As7Si9tTBXW0GxoWJ
zD164Qao7pVK+sa9WHUBlxc1GtX2g5UKuy6shI9M1lkzDq68EnwjBh5yVv3h
PLifbd2GjjC+nNE6uNSg9YYaGBcXHoCFu+u9YB18Q5fg029ePtsJ1/q7ZnrB
XZrfqn0E4+ZPjodn2MSfWQTjy13PhcNPfbDVFdkx6IlGRUhniVumVtRnOMv4
XlwmPBsDUtqH30/nph9oj+t/N6r114RtrPpdU4MDXDO1hsNbjBPaWcKLcQOm
wd+z2yt0gzFe9eVw7BuL+E7cA351dct2De4Ba+wckjqGe8DHDY7+aS/yn8qf
rydzD/iva+cBaSHUY5/8+5PNHxb+fKMHW+ADfsP3knZp9Q2lHvulkqHJF7J2
hlAP2HbFQGe3EOoB72v+6NwA7gErNnWf5RpCPeCy39/nXBRZ9vzdEOoBj13S
mPMyhHrATo/tzp4OoR5wsdRiUEQIzR92fxhxTwlf74PVZJ0nwuc3Co2M4B7w
36MjVsZwjwNSyX6/n4XaIdQD9tDvGmIWQj3gm/Ynmq0QOVJ5sq5nCPWBbSdO
LbgWQj3gv+9j1h4IoR7C5Vqrmgi3VzZ/2Gra3PN9Q2g/4PYv92s3BlMP4eNb
Ow85yT1g3aoZOwxDqAesOGFLjXD7ZT3g1tdT/UaEUI+DUsmHwsrtnbkHXFWm
7uHIPWCPVoZqc0KoBxyZv3Jfd54/3Lzac1G/ENoP+NYSD0lFMPWA9YUHVNwD
9gv2yJ/MPWC7JcIfpKkHbPXg7qm1IdRD+PoOcc80uQf8OK5rYC/uYYn7gxPc
bu7lHnC3/hp+1cE0f3i71uptK0Qe+Lnva5dg2g/4qZHe+0HB1AN2sYotuBxM
PeA9F38kewdTD/jkba+5vsHUA66tvj/iFfeAq46tH7eXe8C3MnsauAdTD/jD
gYGtvwRTDzi/tO9Bfe5xCPcvDlj/KQ+mHrCBWuols2DqAS/QOaQjCaYe8J7H
9p+F70/WA26z/PEbvWDqASuEJO2+yD3g2f0D958Jph5wRnn59dIg6iF8fE9V
o97B1APW/l1t9SZIbuHZskeCqQesEnqwT0MQ9TiM369tLKzHBFMP+Op53AEI
ovnDS2MLv6cF0T7ASh8k7p+DqAd8O72lxijuAbu+7B5YF0Q94MmBWpM1uQfc
ecaL/ubcAxaejvctiHrAKrvDLj4Koh7wMTxcKgyiHrD27Y4v7gdRD3ivVZzu
uiDqYSWVWAoH7CDqIfjVgjMhQdQD7vG45cULQdQD3vJijYlxEPWwor+XBlEP
OPP+zavmIn8qX3/5UBD1gHeWzzFS5B5wWqfzrcx5/vAYW8Wa1kG0H3Dq2DMK
1UHUA65c2sMvkHsckUoudq15PyWIesCB4aq3dLkHnDZ/ifcJkWW/17kP7KNy
s8W0IOoBX3uk7RnGPeBH5mVdnwZSD3hN5a5lGkHUA56RG2rRhnvA2v7Dut7h
Hkfo+ZrcA77711JjOPeAM9pcHmDNPY7i9ikubGzCPeAhvyJa/g2kHnC/mHYx
Q7nHUfp7byD1gMc89+yaGUjzh4u+HtGdGUT7AUekPD/2OZB6HKW/VwZSD/jT
9Jc2k7kHrDX4stPDQOohfP1XmT0qRW7dMfqcaSD1gS/6z0xT4z7H8Pta831S
TSDNH45oezwpVOR9e848uxJI+3GM/p4cSD1g4c+tZYHUA67bKs2bzj3gjVuP
2NwLoB7H6O+tgdTjGP09WeROOe+GHgqkPsfo+a+B1AN2Cmi5S7hc1uM47l9M
XrDjUSD1gM0fDW9tzT3g7z/qb20NpB7wJa8RdkHcA9acs0xzHfeAN/z+dUk5
kHocp7/Hcg9Y+UFB1tMAuT2m6P9T5D7wYhzO9QKpDxw8d4TSFJ4/vEvpjf2M
QJr/CTyevFR6eHAg7Qc8oPM6k+48f/i4yZUe6YG0D/DQDV2fLeMe8Pxo8/Yv
A6jHCfp7e6Dc/wq/1alwH9jv76HTzbkP3DAhafxWnj+sv/z7zxU8f+HrHamz
/hlA+wEvFp4QzD1g9Ud+PtEB1MOans/APeCspmuLw7kH7Dtxzcyz3MNa3otd
FnR2817uAz9rjkfk3AMeIX3teI57wNnza5/8DqD5C5/vu3rZZZ4/rFjX+MeV
9wHWVL10cg73gHtdrZ5+N4B6nJRKTJbaBYYFUA/4v3dbzqYHUA/4y/dUw2Mi
D5jbpUD4eFkPuL3whEbuAZ/7Fm0t/LzI5g/7ZUa8fx9A84dXPJz0XJinbD/g
iR9WhnfgHnA75fgAS+4B/z2x51FaIPWAbxnlOBwKoB5wxVfl/RkiHzg9aVl2
APU4hX0cEf0jKYB6wHuqH+zZFEDzh+tDlPL1A2j+wvXnOWZlBtB+wPqLa4o+
BlAPuFy7QuUR7wOs+tzrlDP3gGcPqvtmG0A9YH913AMIoB6w5/7vW2NEfnzw
wHph/rI+p+j1U9zjtFSi92CF02meP5xgHdDPWOR/Ew++v889YNNFVlZTuQes
KzyhkXvAUeGef2O5B3xZ2mxiKR+v4MTSKWvaBVAPeKXDtG9TAqgHPKhw4Yw7
/nLLnl/gT/OHHYYO8P4icr3Rks1a3OMMvp/W7ZuP4h7wnWTDpKXcAzb++Kh9
rT/1gNUal/285089YBWFJVVJ/tQD7r47p8V9kV0cMz6M5z7wpqQmnj25Dzxn
/zbFZ/40f9g/3fH2SZ4/7HU+qua1P+3HWdy/eTh5fjPuASuZNOud6U/zh12U
V/XYGkDHK/jIxLWxq7gH7OxW2TWAe8B6R4NGm3EP2L5x9+gZ3AMelzd0arS/
3Fd31msI85T1gEvLG3TyeP7w9D6eSyf4037AgW96PFzF84dlT1/yp+PVOXo+
gD/1gCuvdrQx9ace8LVvk2+u8KcecKn7AI9Y7gE35tsq6IhsZq2RdprnD78d
t9jIVuRvWM8Ef5o/LDzdrIs/7Yfw8RtGf7bkHvBx1dEb1fypxzl6vR/3OI/5
x3isOOJPPWDJ1qO//UUWnp0Vz31grz8zVbtyD7h7qL2H0FfWQ7i+5Vj1jtwD
/ri1b6vbPH/BjRcfCt+PbD/ga8PbLNvDPeDBe84l6XEPuO1Z/xM9uQcco1J1
Yhz3OC//ftmpi6S9rnCPC7h/lPZZayL3gNMMj33rwz3gGcsWZ772o/nDmdIe
hl/9aD9gtxH5rSr9aP7whFt/31b50T7A62OS/uX4UQ/40YIRhU/9qAc89mJn
ZX0/6gEnd4uUfPGjHqLry3pclEo0bo/I8/Cj+cMR5V+8vPxo/vDFm8ue3vSj
/YD/fuiu09+PesBZ+PUg9aMecIOC+o+vvtQDVpxYmmDqRz3gV3q9n/r7UQ/4
R2PXzm1FHnJaMmy3H/URbs/0/f4b/KgPPFV4ApAfzR++9FVl7g6RO/aubh/i
Rz0u4f6X38isbn7UA7Zx2T+iwI96wGsqXMJTuAd8d97koIvcAx77L3LcHu4B
L/+xYfh0kftnfLJqwX3gfsILvrgPPO/Q0++VvtQDDp69clWtL/WAT7zpOW0k
97iMzxegHP3Tl3rAZWOHJy/kHnD2ztZDOnEPGDVPTeUesFXy/CtNuQdc/mjj
4EzuAVdNb3ZQ2U/u4EcP8QiI5g9fefv0q7Mvzf8yPV/Gl+YPH6jUUL3kS/sB
R/a1jKj3pfnDDdmzTJ/40vHqCu5fCC/v96UecC/bXnfKfKkH7LHKSCtW5JTC
M79H+VIf2DnxzbjFvtQHfnzffGaVL/WBXfQXKffzpfnDG28uny31pfnDzdNV
Rqzxpf2A/RsvR07kHnDD3oiB/Xg/4BPLvWc2+lKPq7j/3DL8rDb3uEqv/xE5
uFNAvQ73ga2U32bf8KUesPXiC90v+1IP2Ln0XgsT7gHPaqcfaudL+wF7tE56
9cOXesDqT170TuMewtc7NeDLT+4B/2vx/sEd7gFftlrzqZR7wLssw7p29ZPb
abiLw3vucQ2PZwq3La3j+cM3Bi+4eIvnD9vpSQ884PnDj+sXdKzj+cPBm6YM
FPrL9gEe9fdI9mnuAbd/VaMYwD1En0/WA761oyJhoMjC00NMeT/gXcILgPzk
zp+muiiR52+D+/fCC5h8af6w8oxrs6N9aT/gWcKAuQc8rCf+D/eAHytpxZ/n
HvAS4QWl3AMecKrt9VPcA9YrOfV+gMj88yHrA3s29065yn1s6PlAPjR/+MmE
B73G8n7YSiWhkRGtS32oB7xSSelwB+5hK//5l/WAlYUn7HAPW3p+GPcQLu9n
ZzSee8Bffv0tuChyxX9N1x3hPvBXT53Jf31o/nBBnmljd1+5Zw0ddMCTe8Dd
67wTVHg/7HC8mHh4mBH3gO8/nVMzhXvAqt0cdxtxD3il0+n987gH3GnR0UXv
Rb5eEbeoJR+/4AGzp/bezn3g2537GzXn+cNfdPI2+PL8YQXhBvH8hcv95ppv
5v2AFzQZ7jGF9wO+YPer+wUf6mEv/35kPeAjtuO39eYe8NeZJx9V+sitMMFn
6j7uAw8T/qDlQ33s5cdP2fzh7eHaasLHy+YPF3T/o13uQ/sBu7Q6Y6HC84cN
rIM3lvnQ8QreNDizzycf6gF/uXQkN5t7ONDr+7gH3HvMMt1Z3AP+VVfqUOQj
95K0TX2n8vzhjVsCX+7h/YAVXtQ/Wcjzh5VLGjWseT/g0D4zxjXjHg70eknu
Aavf+mccwz0c5D9vsh5wffjMuQt85T74+XX0f9zHgZ6PyfsixeONT/r+qtxD
Ss/f5PnDao9jI4p95N6zyKlRl/cDjvmvWeEiH+oBJx7GL0zuAXeJuf7AgnvA
aaMqQ/ryfsCfvsYP0xE5CetpxH3ghR3rOlhyH7hy2XlLYx/q4Yj9v7JrxUee
Pzw63aWZIu8HbKpeqVfgQz3gpKgdKeN9qAfsbdjWc68P9RA+3t29jXD7ZT1g
s9MrJ9n6UA/4YOvkRUJvWQ9HOr+QyCczlHsv4vnDq160OuXOxyt42JW7hqUi
C6c/8ufjlRMeT+YfdtvC+wAblE7zvMrzh5t0uqLlwPsAzxb+gdiHesAtl6vP
/e0td9idI6H7uA88+sv8XdHcB+4g3MHn+cOfKorMBvH8neT9ZPN3kveR7Yez
VNJz5hM9e2/qAZ+wzLFv50094H512l/OeVMP2Hpv9BZ/L+oBe3xUc/sp8vfR
A7RHelMfePmIVd0VvKkPbHdlz3BXL+oBD/VaML+nN80fjruj/PqjF+0HPHG6
5csXXtQDthqi1qHUi+YPHxaewOBN++AilZiffn1YxZt6wEZ5ZT97e1MPeJ7w
Am9v6gFPOL0qeJM39YCrTra/pi3yxPLGGi1vmj989/Gr75u9af7w4Yf7KzW8
aT/gmcITCryph4v89sp6wGsP/bIo9qIe8JqyzKZrvamHq1SyW6uvspOX3LJf
L17UB7bSr4nd50U94E5L0u//4PnDf02qkxu9aP5wueGgSAcvmj884Jbm/SAv
2g84xHrhLHfuAc8THnBwD1hdvardQe4BF9iXPVXjHvDENuHzCkVe8fngiqPc
B46/PHnhQy/q4Yb7uyulkXle1APW/+s8xcqLesA3DEzCdnrR/GEPZxPdci/a
B7h/bZfcHtwDFk5fsdmLesAbAuL+Sr2oBxxpuWRTvBf1gCfer05IEPlG8R0r
CfeB7Zoqm9zlPvC/mMOfo7iHO36fWyivPu9F+wEr9ugi+c494Pl3/c6M4R7w
2TEKmu15H+BtTt6fpnEPuPzb/jl7uAfs+0r9upq33JdX+xza6kU94Evte2zv
5k094OKYDz2VvWn+8D6LT4kTvWn+cHZNfuRLL9oPD6lkZGSftv/r4SH/+ZH1
gH+oDdZN4R7wvCNalq+4BxwX0q/7C+4BXypb+EDRW+7yDqs7H+UecOtT7mYP
uIfw8bbGVvq8H8Ll33VshY+XzV9wQ49NLjx/+HFrUx0pz98T959eKK+YyfsA
6/53sHgp94AHdEhsbcY94N26DaF63AP2bJanOlLkK69bzZnA+wI3F044xX3g
utmKIcd4P4Trt/ioPpN7wPkJJWXneD9g4c/7s3kfhM835lW1M+8DvORsVZux
3MMLFn4Bcg+4fc+KT2tF/nHm9qa33AOuSsr6XSVy5OTzRe7cA54mPKHEk/YD
fhp8/LCHJ/WAr/RIT3ztST3gXyscNbw9qQds2lXz+kNP6gH/bPm75pUn9YBd
+krtb3hSD2/8fv85NcdS5JQ+6+J/eFIfuE1+a4PrntQHHjjkTGgznr83PX/a
k+YPb+/5WRrqSfP3pvMpedI+wLj3cP+CJ/WA5+TuUZvtST3gymvHNrb3pB5w
aK/dV/09qQesNvLaJkeRU58f+3zAk/rAJY/3jXnuSX18cP8gsMlJP0/aD/hN
n49nPT1p/nBO/fafsZ60H8LlkUuX7fKkHvAwhcv3/bmH4KWTx+RyD7jP46JB
OdwD3p4zedQ5kVsIf6Dl45OP/OdF1gM2wMO/WJ6/L+5PqGxXGMP7AXdbe3jj
LN4P+Ovpaw1/PWk/4DvTtdaUe1IP+JbGphJV3gdYdWygbRPeB3hy02Pff3AP
2Lp25A5zL7n3ZK6was37Idwe4QE+7wfcRCd+WzjPH14tPGDm+cPnht7PHM/7
4YfbX/jbvC3vA2zsGRpewT3g541j/jzkHnCb1x/bZ3MPWJizFu8H7KV+8uwW
T7lLtjxuEc994Gk/rNXV+PgF71lwe+4j3g84YIbRRGfeDz86HxjvB7xtSv3l
Xny88pdKxq1W7+DK+wB3mbKu/0LeB3iz484jy7gH/LDXX9M5Ih+9OE+6gvcD
vpD3qfU0kV17HtuykPcFzjD48PqNB+0HnFS3PvirB/WAvY+/N8n0oB6wyp2G
rgu4Bzzo1cXUztwDlpxK2vPNg3oE4P7il23GRzyoRwA9v15klV1TEoZyD7hG
/7x0ggf1gBujOreuEDm51vDoRQ+aP7xjZEibWg+af4D89sr2AV40uKZVqgf1
gD8XP7tk6kE9YOH0QQ88qEcAnS/Eg3oESiXSPuu1ikQWpvfcg/rAla9G3B3F
84dHCA+IPGg/YNnzcD1o/nBR+VDHyx40f/j77tEzjD1oH+BmMeU3JnMPOK1j
j9E3uAd88VLbmbe5B9xPuAMlcsfXR+dN8aA+8Ktxl+MWe1AfeJGzWVtrnn8Q
Lr808L2KB+0HPOTmAdexHtQD7tdM0mkszx8+8fZC1xp32gd4/2KdKaXu1APW
OH+v5RjuIfr8sh7w95ELTwnXZ/PtkfWBxywtsJjGfeDlnROLFXj+wVJJq0WD
9o/m+cP/1rRu5+JO+wEPmft0a0sP6gEXF/yVJLtTD7i9Zd6Dq+7UAzbvaJv/
xp16iCzrAde8KxvZ1UNurfolQzpwD1ijk+7DFiKPDd4c9sed5h9Mrxfh+QvO
nnewFe9HiFSSZbunUY97wOmzSrw2cw/4Xv2vsdrcA15rYjzwvjv1gJ1un9xY
LvJE0/NK9twDdrxc+GOQh9ytfu1XU+Ue8DPFgJLr7jT/EHo9gDvNH34V3Da5
K+8HrHU49VetO/UIxXyKPm5U4R6wYrepDv/rAU8UTuDpTj1C5fNjt3tgv747
7wss/LrX4n2BcfQ89oV7wN8Xzzs8m/cDFh4OFbvT/EPp/DzutA+w9Z5HaTO4
Bzz21lhDT3fqIVxfMmdplDv1CMPjDeGA5U49YN+eKoH5Iree+auniTv1gTf8
upa4yp36wPrjA5d78X7AeW7DLp7nHvDWpJyJq91pP+C1MZ9MLvI+hNH5FrkH
7Ox1Zqcp94CjwkYPau5OPcLk/djC06cfcZ9wqUS4eyx8f7I+8Py+TuYbuQd8
a+netzq8H/ClIcOu3OX9gA/7vL3djo9X8IYnIW8XcA+43qZgSYMb9YD9R2Z1
U+Qe8H9WR8LncA94f8A9y8siy15Pw31g4c+ZBtwjAtfPSDBw5vnDH1ofibrE
84cPfN8aM53nD5tmBZfddqN9gI8oTd6twD3gn2b1WZ25B3zr0qBltW7UI4LO
Z8k9YGX951++usm9WNd68QXuA09WCDZ0c6M+8LSuIWaDef6ReLwh/AGD5w/3
Fl4A6kb7AWsm75htyT3grcI/YHEP+E47h+n5btQDnlx7+8Q1N+oBv5457F8v
d7mHNStcFONGfeCNZ7+f/Y97wH6Lb3c4JHII7u5P5vkL1+9gsuyvG+0HfPmT
6bcY7hGFxw8rnD/O4R7wndQfKh24B/xvgkqXvtwDzjEdfuw094D12qas+CDy
uS1Pq9ZyH/jLbXflPrwf8IFHp1+O4x6w9wi7oM5uNH+4jWKTkXt5/nC0umdT
EzfaB/j+eUWjAjfqEY37x8IJJN2oB3ze+UgPX+4RLb+9sh7wgB+q6Wbucvtl
6HeZzH3g//rlzRrI+wIv2Y4jDO+H8PGqNWsVRRYO//N4/vCmUisHKzfaB9iz
x6OR1W7UAxb+HFvKPeCUGOUW5W7UI0YqOaX6S3GByAu3NTec40Z94EF2GpUK
btQDDvhwd1gXnn8Mnf/ajeYPP9XUV9jlRvsBz3ntvMaM90O4/qCJJXN4H+DJ
2VXxp7gHPCxMs/4K94Bvmw813c494HPrc6K/iszHD1mfWHz/+ZN/9ud9gXVT
tHrr8PzhkpGL6oPdaP7wFUWNbW94P2DrsEDjtbwPsELm6tQLvA/Cx6clpx/i
4xXcp1O2urUb9YBd6xoWTucecBtjN/P/RFbJ6r7zsyv1gUvbL/k+iucfJ5Uc
dLz4fR7PH85IuePc3432I45eT+JKPeA+3v+9WsQ9YJ2EcusnrtQD/jX+ke9Y
7gEHmK1bM4N7CNcvSZ33xlXu6bExR3JcqQ98bJttz0+u1Ae2aNfq6S9Xmj+s
tNZpbieefzzu/x9Q+XnfleYPhy1esPCrK+0HrCa8oM6VesA57x3nG3MPOKD4
uVkb7gHrOH9KED6frEc8vd5H5BdTX6zNc6U+wuUtXIqSXakH3DXvy5xMV5o/
XFq8WyeG5w+/zVowL86V9gPerKhZnu5KPRLo9Ueu1AP+Nk14RSX1gNtqn5tp
yD3gU9Ojdv9xpR6wcf2u8aPd5J4TWZA9m/cFDpRs3FTsSn3gZaH7DWfy/OHT
9X9UKnn+cIx7fWC2K+0HfOl0rz0/XagHnFl0rN0aV+qRiMcfikHBG7gHjN+O
R2y5B1w0AvfIRPZJwgMk7gP37Gjv4+BKfeCu3a+dOuJKfeC3F08luPH84Zr7
I151daX9gIP9kzvddqEe8JnFC1PuulAPuOVE1yWe3AMePme8jiP3gJMDQ8er
c48k+e1nP9gXFNCX+wjOX9FamJ+sT5L868vmDzdTitvbnPcDPn5stsNAnj/8
7sz2iyN5H2DDdq1nF7tQD3iCmvb8Vy7UA9b8dtjM3YV6wI/mZ38fzvsBa8hO
qC130O+tli9cqE8ybu9rSZkR94GPm63P7cbzh/v/XjR5pwvNH95h7vVDmPcJ
B/2L22DfPNeMeFyu/bhvixNwv31NXVricoEOcKPCY8dR8MVtr34FC5+vx4Ix
wteXnUYT7hSUVW0K49JP9+Eh37ef+yTyPuEFDPh4Kb7cK3hG7YJ0ZXia8Alh
884lcxtxfS8N3ILr8tszz6z9Mj345tp8aRj8G5/OEC67o//0MRwCmsERbqmj
KmHZeT3hd2oPVjbD528hfIOw7HT5uFy4uZ6wZkrk3dMitx5mXGoCy55HC9/t
0nOjtqvc6c5OwzJx+XbhG4KzshYmn4c1hYHdwOOjAcILbDpLcvHpNOBny60v
HYdlr1OGgxvxgAHuJ9wgeO39LuG+cIkhvkG40zObg5Yu1ANe4T2z0YJ7wO9P
GJvkiNyrt857MxfqAZ/zfpDblXvAwl/XbXn+8DzhhBIuNH9YMede9EkXmj9s
e6DthiD4M8bZPgXHg2E725ZzD3hnyviRxq7UA94n/ELjHvDNFfFbp4q8eExY
8FDuA5/dprV6mwv1gE2EF/w70/zhdgkV72NxufDp4+ARBXsj7bgH/MMQ3wAs
jPMxfGaCteYgV+ohfP6Ri7MWc49U/Hw8HxT6vx7w3wHHGq9wD/i9x4ShpdwD
zu78/tNU7pFKr5/jHrCGX/Wg5zx/uE79utoJF9oPGPdGLm3gHqnyfZD1EC6f
8fyGPfeAd717aOHMPYTr602rcuMesPs3e7cOrtQjDfc/NkdO6sE90uTHA1kP
eJf+pfIUnj988+2oTUd4/vBiI9t9urwf8MZRZ/3UuUea/OdZ1gPWnNnZ1Zh7
wH9N51wN4B6wVTvHbge4B6x/7aTaRpHbFwZeWcL7Ao8d9bN4F/dIx8/rplYj
m3IP+J+lxvCZ3COdXl/HPWBd1T+VP52pBxx/3u5Xd+4BD5j34cBA7gHbXciu
fOpMPdLp9XPcA9ZzXx+a50w94GKbVX/1uUc6vd6RewiXL722cSjvx03cvvm9
lr5xph5wZIuBKjrcA9bsYDYsmHvAnivrZityD3hF2Z91vbgHvDH9w95XztQD
Du44XuMs94AvuX9Uc+MeostlPeD0j7NtX/H8YeF0LvN5/jflv79k+3EL89nT
qDeJe8BrhRcMcw/4jlpZdoUz9YD9U4ynHnCmHrBJlGbCf7wfMKaxvL3IfpeS
FEZzHzgbP14ruA+8taL+/D7uAQv/vGLI+wF3O5KvpMg94COxBZdfO1MPuIXw
9Cxn6nEbjz/r/T96cQ+43Es79Y8z9YC3vQ38F+ZMPeAb8XPP1DpTD/jO+t3/
bES+cfj4hzzuARtvnP12Jx+vYOUpbWc7OVMP2HlwF4dSZ+oB1+sazNjjTD1g
+9ORkfucqQf8pfOhzDpn6pGBnyfhD5rO1APefbfKqg/3gFOaFtuN5B7wt5Jj
Zb+dqAd8Z7D/pkO8H8L1+xZeCHKm+WfIb79s/vDz7973z/F+wPbqw0KjnKkH
XF9jWzuP9wM20PZdtsOZesCT/973mcQ94I2bJ6hmivy84UJgD+6RKZWoC29I
xD3g+7+yyz24B9x7Z/LPaJ4/vMn905HdzrQf8MmtH+qOcQ/4a4W0ySbukUmv
d+UecIuy3b8XcA/Y6+b4H1+cqAd826f3vAHcA37hVqH/y0lu2espnahHllTS
ZF79sz9O1ANWuWK79JUT9cii8+vyfsAt2k+y38w9suj1ndwDVtUc6ubHPWDh
9KUzuAecunhb/lsn6pFF738hsuz9OLiH8PH9mpib8/xh4X60Ou9HtlSyYOf0
gqXcAw5o+/nQcO4Bq/lYTVHmHsLlpf1qu3AP+OC7TdEduQccZrN6S1fuAVfm
JZSUOcm9dMCmgR+cqA98tHZr0VDuAQ/r8cTChPcDtpir3tiTe8A5a1eUDuD9
uIPHy8Otps3l/YBvV314Ifz8yXrApsIJ9nk/YOHlMQ94P+AmXcftX8A9YK+f
SjZtRDb945lhxX3glP1bMky5B3xUOEEY7wd87XunrUlOtB936P1GnKgHHGBy
Ofa1E/WAfT4+HKfrRD1y8PjnpeL2PU7UA5ZUPQjNcaIecHXjzjVuTtQDrrR5
Mz5dZIlPq47RTtQD7pvY/7GU5w9nOn1pXCTyi0OP5p52ov2A08730nN2oh7w
b+O3mS94P2CLE3nrCngf4C7CCR6dqEeuVNLdOOlFH+4Be8/1zc3i/YDHhzb/
5sT7AXcoHxGRxD3g3BX6walONH/492jhDb9o/nBKz8S1k3g/YNewhe2KnahH
Lr3elvcBHiScwIV7wG97Thv5nHvkyvdZ1gNuOvTz27MiL21uPuIg97iL2199
3Ww694BzryI4zx/uO9O/Qrg9sv2AuwgnQOQe8KF/PQfM5fnfpdcT8z7Apx4s
u13JPeBwHfvKi9wDXiqtGxrLPWC3C4u7rOQed+l8zyKraPwckMTHqzw8vhuF
RxTcAx5/pefgy9wD/r2w1Pkw94D/zE3doco94OnCA0DuAa9fXTW9mRP1ED5/
pt3jfO4Bx07b5GwgcmZ8ZcYa7gOvM1AJMOUecHLIuxu9ef6i2yvbj3x8vwvO
HdfnHvDbpms2VnCPfHq/Hu4Bd232Vvco94CXrurm4Mo94DUdJ34cwT3gpMhm
ry6JLHv/Ov79AYctOhTgyD3gmFlHMyNF7vm1fMhQnj+80PN5W1fejwJ6PTr3
gC+GrH1txT1gV82SDlLuAZeaaJy5yj1g4XQHW7hHAb3/EPcooNcfO8o9XPgH
C54/rPXxpsJtR5o/7DN1n8UnR9qPAno/Ie4BL9LXPK7CPQro9bKO1KOQXv/N
PQrpfOXcA37ZZ9BrU+4B77M/+VCRe8DC2Z/LHOWW7jcfNpbnD+fqTo+ZwfsB
N3W1+DiX96OQ3u+J5w9Pjb91vs6R9gOegEen/xypB7ze1iY2ypF6FEklji/e
jvztSD2K6PXxIt/9YVaf5Uh94C1jfzq14x6wcLbcbtxDuP4o7bOPef5F9P6D
vB+w74HB1R6O1ANuNuDRze68D7DkdJ+Z/ny8gpt6XdBM5B5FdH4F7gG/T55r
aM097uH+fpn/dOH7l/WAR9yL1/ZypB5w/x2dMiWO1ANetrO0dQnPHxZOx57j
SPsBmwccdi91pB736PX/jtQD9mkZ/OihI/WAX122u53iSD3gZ6sy2lwWWbi7
kMs9hNtrMGBOOPcoxuNzC9wD5PnDsdKm9//y/OG8OXjE7kj7AWue7ht7yJF6
wOuXZWk6O1IPeGzXJWd2cw+4fDTugTtSD/ixy96VvblHsbwXe+jMUeqGvC9w
RGmslr0j9YD9lvz3eqAj9Sim8w1wj/v4+f7URuMn94DvlRyfcp97wM/ypqku
4h7wxPbL/c5zDzhuac92R7gH7FEfmD2He8BV1v7Xj3MP+P1A3MMRWfh340Ke
P5zV08A9WWTZ+Qe4h3B72za8aM7HqxLc33iwZ1N/Pl7BwrPrgrkHnNTj9NuF
fLyC76rPulHMPUrofAPcA54kaXyRL5U738lap1BKPeDdwgmtpTR/4fI2mhv+
SGn+8OP+VUMapLQfsPMpZUtF7gFPE56eI6Ue8OX38V6NUupRip+HkJITYdwD
Fh5en+cesKG28Ip+6gELp286LPKZ7A5T3LgHrH8lfFNL7lFKrz+X0vzhYq3m
83vxfsAefVeP+iGl+cOthRNe8/EKXvxsXHYn7gEP0B7ZJF1KPR5IJTeFdzjh
/YCX3JxY5CmVe79wAiXuA69dFXJfnXvAY8+VXRjDPWDhdDN1UtoP+OyTZzUT
eT/gmelHuuvyfgifv0bplRHvAzxUeIM6/v3xgN7vQEo9hK8nPKDi/YDnrRWe
YSR3/rqCHC3uUYbv92bUb+HjZT3K6PwWUpo//LpdwYRkKe0HHNl//nJD7gFv
dTOcocA94Mf6txv/cg/h8z+W5jTnHvDIve+81HgfYCuPydsXcw94V997JkYi
b/0vf+p4Pl6Vy7++bP6wyeTMFso8f7i37rDaACnth2DhH9Ck1APeJbxAiHuU
y3+eZT3gm30GLx7LPeDyuWkPX/J+wOrzJ96vFlkx+2eL/txDuD11qr6vuAfs
d+HZkjLeD+HrbeoX/p33o0IqEf6crMI9Kuh8E9yjgs6fwD3gyU069pnDPeAb
076W3ZRSDzjBvPxUnJR6wJNeT7MOFnmF7Anu1AOevyIp7DbvB5xiGaK/Q0rz
h3vXHD52Ukr7Addf7qWgy/vxUCp5nvLvagfeB7i53592UVLqAZtemtlxBfeA
/xP+4MU94IOD9uXqihxl/N7lGh+vYJcWBg0KfLyCp3X622Ynzx/OGViU0o2P
V3BC27bf+vPxCu4t/IMp94CfXJvefB73gAd6xDY/xT0qpZIrS7UOLZJSD3iV
xYx/eQ7UAzZWwSNeke39y35d5h7weYfinFcO1AMOOB73rwnPH/b/MhdHPNoP
uGTznhEtuAd84HpDpgX3gG+NeZb7vx6V9Pp87gE/NxSe4Uk9HkklDrNUtitw
D9ir2sxAReTX74sM9LkHvK1FktZKnj9c++vZIgeeP/xxzE63jny8goXTBfTj
HnAfVY1b2Q7UA84p7rb8hwP1gIXTSWtzD1h4e8cHDtQDnvPifctAB+oBj+v9
1L9U5Kc7ZrWtcKAeVZhv/wWZvXk/4JwW97MCHGg/quj9RByoR5X8+5f1gHNf
v/3h4kA94B3+5RvXOVAPWDjdvrUD9YC/GUxdWehAPeDqM10iLUV++viumrsD
9YA/3i7b9sKBejyWShKLBo/yd6D5P6bzSTjQfsDe3sesLzpQD/hq8I0YZe4B
951e9N9eB+rxmN6P0oF6wAWh40Kbcw+4S/7aXhYOcg97Nn7EW+4B63xq+9HP
gXrAp9Y36ZDEPR7T+5/w/OHtY4zNPBxoP55IJYUaKZF3uQds2XeNRyHvg8iy
HvBVnT4nq7jHE3lvWY8n8p8HtmsP4Q/U1OcJvd8M94Bb9tJaO5Xn/0R++2Tj
fELnq+AecGVu9UBL7vEUj3csQyP0uQesVHSq/3nuAStc/P2zF+8HfHDKNPNK
B+oB9/kxW6ufVGTZC6SoDzxQOMEJ94DDA43Xrub9gM1SXi5x5x5wYIGuykLu
Ab9waerszj3gxBg8oOcesPN/yzvV8PGqGt/vbx/FP9wDNjOf0/0596im852I
3PXOzG8tuQ+ccXR+mBHPH87Nbz7sKs8fvvBqWxNv3g/4UI59uyncA7ZouFzn
wT3gnEPmXx9wD/i3xizrXdwDPnnmb6thfLyqwfUN4s8N5OMTbLGpf5dCB7nn
ROm6/eD9gBf69LsayD3gQdFbD9/g+cPaQTudS3g/YAfXIP9k3gd4afR3Q1Pu
IXy+dOWVsdwDFp6udIl7wNOLm/U8yT3gHiNf6C8Qefy4iOn7uY/w9aZ9myLl
Hs9w/3bkHvVv9jR/WDi9rDLPH55+aOGNtbwf8LHNL3N1uAec2r0mrpp7PKPz
/XAPeK6G777F3ANulnBS9Ze93MLbSbfiPvC6/gu1v9tTH/hbH4P1y3g/anH7
TatUfHj+cBPtUdvseT9q5fsi6wGfyV18K8ieesDLXoZfb8s9YO0ze3xWcw+4
b5tm0lXcA0671bm/kchhV8+m3eAe8KpJtrY9+PcHXHh+YtxVnr9wex/snVjM
84e9GzRuTOPj1XNcv7q+cyz3gMMX+P3S432Afczc0ltxD3iG8AdE7iFc/8cn
R3XuAZ+5em6QjT31gKs9Xs3X5B7P6f2XuAcsPJ3unT3NH9bo+nzYbZ4/vPbj
lnlr7Gk/YNnTNe2pxwv8fjr3yWUp94DT/EasmME9Xsj7yXrAUx7UPVAQ2XGv
/cmH3Afe2W6qJM2e+ryg9yeyp/kLvvkieqM97QdcFppTd9yeesDNrBIta+2p
Bzzzdpr7NHvqAd/7cM1MuL6sxws634s99XgplRx+NPf0QXvqATc74DXPUmTh
dCajeF/gSx4r62bbUw/4tL3n4l8iVw0bXb6Fe8BD0ttkn7OnHvCMy61GOPI+
wMkL14d7cw+4097Ds9ZxD9i9XZHaeu4BL4p/rPiUe7ySf7ysBzx8cHCHe/bU
A/4xL//QCHuaP/xqR/kcI54/LLy9816eP4zPVir0l+0HLJxt+DD3eEXnN+Ie
8PLAu42XuMcrOp8P94Dvbu2311Hk77tydwdyH/jewNU/HbkPPKn/IpcCO5p/
Hb3/M88fbtavufpNe9oP2Hy4SsYMnj8s/Hkt1472o04+b1kPuOU173VKvB/w
PtkBhXoIX2+pw5GlIt8sStqlxT3goUIQ7lFH76dsRz1eSyX9x14I0+Ee8LsO
khEx3APWvZl/4KMd9YA/KP6KtLCjHrB16IQTUXbUA57VcUXZHzvqIVy+e9dr
JzvqAbf2mBpRKvLNmPt+HbkHnH/08etCO5o/fLll9i1/O5o/XNG+m+NuO5o/
bPestkOMHe3HG6mkzvdSkgLvwxs6n48d9XhD56Oxox7wADwcLrejHvD9JrMq
EkUW3j4v2456wL3G71wXK7K6jtOZGjua/xs6H4od7ccbOh+GHfUQbs/7Ys0P
dtQDrrewitPlHm+lknOqt30v21EPWHfu6Jm37KgHLJz+pJZ7wFGhuUbG3AMO
bWG6o9GWeryl86VwD3i3cMInnj/cPHDStRQ72g84IT124iE76gF/edKl6XHu
AefH2hpbcQ94ZNizy/nc4y2d34J7vKPzv/B+wPaP8+tmiHzLor7GlvvAwp9b
D/L84Wzzhn8hItcG7t55lOf/js6vY0f7Ab8uGfxTn3vAJ7ctTxvGPeBRmutt
bbgH7OyiuHMm94BDkqtMgkReIrzhKfd5L5UccVzkeIn7wK3nBu7T5OMVLJzu
fbyd3LLzGfF+wMLb67TlHvDkaykWA7kHPO3Jnq/ruMd7+c+zrAc8X9LBNIN7
wNZN65+XiDyw4WraLO4DVx0vateHf398kEref5o6bgLvB6z30Tx5FM8fnr/s
WZMNvB+CX5v88eT5w819BmxYxMcruFYXn4B7wAc2Wtes4h7wk90Xrjy3pR7w
1w6FO/7jHnDB5J/9DbnHBzofD8//g/z4IZt/PfbRJFTxIs+/Xv7zL9sPWP1b
XMZanj/sqXDBph/vB1w8vtOuIu4Bnx9kM02be8DPT+892FLknw+6af3v+AVP
untOWcL7UU/vp8fzhyuScYeA519P58/h/ain98ezpR4f6fwmttQDfhJq3P+3
LfWAHx46syvflnrAqXtStwfYUg84x8Vmygdb6iFcrvvpwRWRH+b3Cj5tS31g
4eV/T7gHLNyd97elHrAZ7r7G21IP+Opfx63FttQD1j4f29vclnp8wj6rWS/5
aks94M4ub0fft6Ue8OaWd4YetqUesHD6cT3uASf2VXonfD62UhvbSeF8/BIu
X/cm4p0tzR9++Fppn40t7Qf8M7bnoN7c45N8HrIen+h8MbbUA9YOcP6wz5Z6
wN9aeXVZzj0+4/G/7Amncr+YbhN/hvvAfd9P79lgQ33gko1uZ4K4x2f555fN
Hz5lNmTzCp6/cHna5qudbWk/4B03X51V5R7C13PX7xrCPeAYb9c/J7gH3MMv
MKcX94BPK1sqjhXZocTD1oL7NODna/HFc2bcA36z4rBnCPeAVwf0v6XJ84d7
LGpzbTPPH77Q9Ejv+ba0D3DY5egOa7gHPF0/23cx94DV1LZoHrOlHrAbHj52
4h4N9P6DIu/YMXf+Mu4DH5s35egYnv8XPJ5+1Wn+RJ4/nNS09dcvPH/Y9dnu
hf/xfsDewweWbOYeglOu+upxD3hZk7RHKTbUAzZzH/x0FPeAXypFfFYUOaZs
gbk294GXvv4wTpP7wMLL6VR4/nDlvp0GZjz/r1LJmDe9NB7b0H7AMWknci9z
D7iP121VP+4BFz7pun0J94C1O2k2jOMecJOANt3ucQ84V/G3xiyRhdPXD+Q+
8A7fJinNuc9X+c+bbP5was2kPVt5/rCO8IQ/3g/YbWHDks821OObVGI5bqm9
GveAw7fGdavjHnBM++5NZ3APWPp2+6hO3AP+dkR35jnuAR/zb6hZLrJSX9On
83j+8NVRhhVHRQ7blTdjEc8fXiq8QR7vB5x64VLbmdwDVsmMcdbnHo3wqNEe
Lfl4BatVuJ3cxD3g0ccTJdYib55o5TyQ+8D/19Sdx9Wc/XEcT5ZEFCVCIZWQ
fZKQ7mDEECW7stcMIlvMYOy7u1q6dpJIJFRkK0nIbsgWhrIvwxAjS/3e5zvn
/bvXf8/H7VbO637O90b33J4D92t+Yx945eQSDweuP+w2J6d2c66/+HoTLNrW
5/qLj6/dK/udQc4H7J4yc2m+QfaAY8Pv+zuyByzebmcWe4jPt+JpGS/Ox2es
f+/LQfcMJrfteKJvjEH2EbefiphXmT3gKzsC8/zYA26RPffofK4/HNAgd+8D
zgcc9v22mz/XH+7wyL3dR4OcB1iMb4FB9hAfv1z10ZY94KrNnaduMcge8Oue
bV0iDbJHMX6eFS8o4XzACc4lG/Ya5PoXy/O0uP5w1BiX4oUGuf5w1cVXbmYZ
5HzAY6zWpmsNsgec/y3z5TmD7CHuL95XySB7wO9nV7ixkT3gmAPYcM08zXrp
gwL2KZbvF8se8NgprSrc5Pp/wTzWvXDsJdcfHr3OPjWX8wEvDnPwE/2VHnDM
kLc+dw2yB2ydPc99oEH2gO0DXJZ58foBq/N/tYgyyB6w07Oozg1WmVwS/u/j
kewBB+Dpxp8G2QO+Mm6+nwfnA37YTL/tM3t8jVH9e/54/1vsAQ8+dbdWB/aA
P9cdpNUbZA/49IxRN1eyB5xQ2KrsWvaAh2V8HHmCPeC7mk5Py64ymdcfpQ+c
ebRJ0EquP5y3z3qshusP931z/Z91BjkfX01/P6WH+P5W3lnVnz2+xaiMdWyi
B7EH/NdO/68GPr+Cr7RMi6/K+YAzN3ddNNdg8nBVi3tH9LIPnOqS0cuBfeDA
8ODbP7EHXPBi7UEbzgf8unjDk4PsAZ8/WaZZGHvAtt3wEzfnAy4fcmlvvF72
+B6jOhrbuMN3vewBx51v+XcF9oDriAPN9SbHDViXcUsv+8B+o4cf/Ecv+8Dz
U9Z4NWKf7/L9dTkfcOqgFY+bcj7gC/NdxuXrZQ/Yp0/0uUt62eO7PH9OL3vA
Y/YX9BvPHvD0hJ1ur/SyR4k8j8nMF8b2yfVlH/hzTnyTCVx/+GjrhLbtOB/w
vjmRq+px/eFHYc0LOnC/KpHnqellDzhnb80uvuwBvz9wTNWDPeBZO7ImTGAP
2O9oNccaZvYRbyDMPrBXxKLDVpyXUnx/i7pE/cP1h23FAaicD3iBweh9ALfv
mORXaSBseNv35Src3jfdZfF4+OJsK//JuN0Cf+bB4donYR/hfQGPZq6Byz3u
mfAQDtWd+pgAp7XVvEmDK92Km3SiVJ73h88nfq/lGrz7uPOjVNwegT9P4UHi
wFrc7oBP+EXcf9LgxaJf9kfPUFsLo2pfnsunzrh9sl+lWw3hN5uvDXCH6y1+
FdwOnl46aFlV+NLFixd7wesm7EqqBs/CJxwpbs9Rv/uEz9cY32A07CdeIA3j
2/NbAW8fccZB7Of4dOlb4Fap7X27wG3wJwVmf9qn9smh9WH8dT3vweLl6K/x
+fDtxb2Dk69aXbgNvw5Odylfxqgylrjv7oWP37B+/XonuLiFXblzuL37o5kO
zeEue0sqZsOfPEN1nWHx2+032AMWP26m6GUP2HZW7Lw3Zg5ffrn1SvaAj22q
breaPWDx6x+H2ANWziPTyx7wtWf4AZ49zKz0gJulVMwZwB6WRtVbS/fyjnrZ
A662x/9US73sAd9q2aVwuV72gP3SvrxMNHN49obz2/WyD/zg+ehO9dkD9vBO
LSPWT+khvt7gW7/66uX6w7j6BttiPbF8+87Cgx2mBxfpZQ/x9cR5g+whvp+s
rAen2aOsUbWj9MkQ8fhTesCFbRGUPWDlPDr2gF3rprzuwR6w+PXx51x/2Eu8
ITbnA76ptplS0yB7wMW3w7btYA+zr6f0gBc4l5ZfwB7i6/9yOCaXPeAI8Qav
7AEnHq5w6Gczi1/viGCPckbVSE3Ki4rsAe/IccrexPWHFwy8sHk91x9W3o+b
8wEvXbYxJJc94NJO4gAK2QNWzmNkDzin5OCs93rZA04c0a9vI/aAtw75I7o/
e8DiXy+XsUd5OMB3XSB7wDPidMXz2AM++ktY3BP2gNe1ya/xhT1g9ZHx1sXs
ASvnexpkD1i8feAs9oDvnbjXKMAge8DtWuu+ZbEHfOzmg12JZlbOz2MPOC1k
6pEsrj/8x8FR6e05HxWMqvj7eECzB7ze5uwHJ/aAH+wz7qzIHnB/+673rdgD
dq25KesvnewB90nKONqEPcT9nZ32XNKZ3GPLq6+T2AO2e+m6+CB7wEG+Hiu/
6mQPuG7FXEsP9oCV88jYw8qoqvzT0a0h7AGviW2y80+d7AGXX7bAKYQ9YGdx
gJVO9oCV8wvZA078o71LG84H3EgceGFm5Xw0newDPz4xLvyUTq4/XBSUvySY
8wFP2TVtf4lO9hAfL94fXSd7iO83MtrXnT0qGlX+ey6uuamTPeCvB3rMOa2T
PWDl/Dz2gC/XabT4d53JNZvv2e/EPvAcfXjWaa4/LP4eFpwPeFu7eXNEP6UH
7DuqWafy7AG/DDte7zB7wMp5qewBK++PrpM9rI3/vT+6TvaAL5Ud9PiWmRuK
N9xiH3h5pbxLOexhbVpfpQe811fVMkAn1x9etKBv6hSuP7zBav+5ZJ2cDzio
rirzLXvAoeVbXU3TyR6wRdT8cjnsAT/2ej12KXvA3ulJzTqaWRwHWcoelYyq
dw8bVd3GHrD457vtXP9Kpv1XWX/4eotqUZs5H3CbVmHL8tgDznq4ocMXnewB
K+c/soe4f9zuLRd1soe4v8aj5mjuV+L2L0Mt3+lMVs6rZI/KRtWyHun6AM4H
fLsqniBzv4JnzF9lWZnzASvnx3K/gpXz/tgDVkW+uNaPPeDQC2PabWEP+Hh0
yZuD7AH7+/wQvsvM4sfXA+wB49n5vFT2gN/12V09nOsPi+NqAnVyPmyMqlcd
Mj1/ZA+4zANL6xXsAQ/YsGbBRPaAF9pfS07SyR7w3qTbw6ezB+zZpX+vePaA
4z8eLveQPWxM80mPFL+wyR5wc3XR9ulcf/hw3t42GTo5H7B4OUg6e1TB85km
kRXS2QO+f3XN5jnsATsWf+wSyR6w71z7StXYA95zJW/Aa/aAF356WRjLHvDb
jv9sasbnV7ByHiTXH/5Sxb5KX14v4FORljYX2AN2nvGz1Sv2gCvPXeIzntcP
WFxdvbhfVcX+kvDDqAj2qGrab5Qe8E/drNxGsgc8QLxghD1g+2a/d2xm5glP
3EtXswd8x6OGJo09YPHPU305H+LzN24wqD97wHun2pwbxh5wY3FAOnvAE/P/
TcjUyh62RtXvr77lh3N/glsEVntYpDV55i7Lv3/Xyh7wwzsuJx5pZQ/4SnFj
bVn2gMPEf9CzB/xtSsSxzpwPOPhj08227CE+X+Dh13bcr+CkuETr7VrZA7af
6xD9VCt7wDf7zx9io5U94NTzvcZ+15j8PvXbyf5a2cMO9z/y0KZEK3vAbuIN
t7WyBxxyoFVyQ61cf3jYnfILx2vlfNiZvh+lB2xMTM3x1soecEyFOf2ytbIH
vH3d8TIRWtkDtrxx42CamacNG21M0MoecP5J54QQ9qhmVDUpmLYqiesPVzTY
+B7SyvmAN0WWnbGNPWBDXtKW1ewBj75qHbtQK3vAn9z2+1qxB3xjePL+h1rZ
A9b3Div2Yg9YHKfwRSt7wAe727+14HzAYd5XqhWzB+zWueHtdPaA+waczTun
lfNR3XR/pQc8Oq/+xTfsAU8Vv5DK+RC+Vf39j5yH6qbHi9IDbiEO+OJ8wIdT
kjt2N3Nsz3ZFjpwPWDn/lPMB49lNkBPnA85zL6yVyx7w70+f7P/KHva4v/Xy
VA3nAx621fdVCHvA3ldnX77PHnDu6h3jPXg9h7fPuuk9RGvyJM/Zh6qyDzzL
cdH7TuwBdygTuKgKe8DidIXL7AF3/tu1VzDnA855XKXlB43sAbs/HdyjKXvA
mbZW1sHs4YDvp3GH79s4H7CT9lmbbewBz7p3eEgjMz8dOHXeCM4LHLj4N7dh
nBf4fYV1xVU5H/AY/5Xx3Tkf8JICrU+xRvaAC5I+RBk1sgfsUeL58qJG9oAf
/dG/eT/2gFPWGr/1YY8a+Pldf/d0rkb2gJXzJDWyB6ycZ2lma/EL5lx/WL31
zAnx/SjrDyvnU2rkfMAnU/xmZmtkD/hCfrXelbWyB+z4re3p3zSyB1yy7ubO
AxrZA27l8f2EA+cDPr8z9FEYe8DPzhQtcjezcj4sezhiP+2Zc+Y41x9Wzlfl
+sPKeZ5cf/hZ4d2gVtyv4FbWNd9XZA+47/CY6ePYAy7byV9tx/0KzpyzrIoj
9yc4NSli8z8akznPSg9YOT+WPWri8VK82aMN9yt4ybP4UaM5H3Clll5zMzRy
PuCoZqsf/cYe8NiQaF0k5wG+NSHoaxJ7wMr5rZwPuGiS5fWxGtkD/vtNzON5
7AH7RG1yeGrmI1FpvUPZA+6n+yE9idcLOHl2zLMsjZyPWnj8bOy/dY9G9oCf
B/7URDy+lB7w5z4+QQ81skct0+ND6QEr519qZA/4ZruNWgutyfMO4QkS+8Af
kp+sfcX5gH3EhsL1h5XzLjkfcL9dZQf30cgetUyPD6WHk/G/83E5H3C42jbF
yHmAawyyCKnA/QrObHRz93uN7AGP9xo5Qc35gJXzS9kDjrs0eaI9e8AB9T6U
mc/5gFt2/5K6gvsV/L1oq7c/9yu4XNJJfR73K7h+t4q6tpwH+NsK79DH3K9q
G1WDSp+1HM75gMfdzfnhOnvAcavFCz5kj9qmxy9d36bjvy7sA99fb71kqkau
v9n9lfmAlfOUOR/w/OENe9hxPmAf8QM9e8BL4/ZMm8EecI/8z/ZrNbJHHaPq
aMs/V94184fEy+Pmsw+8eVNseiHnA8azHZfqnA9436FRc++wBzzffeCBz+wB
J+zSnazHHnDb9s92tWMPeIzB40EZ9oCL87fU//9+Be9evCp3N3vAds973e3H
+YDFf59P4XzUNarKJ+wOH8/5gBMmZHtW5H4FJ7+q+XoJ1x9OLLK/PFEj1x8u
zkjvF8/5gM8s6xobzh5wuEVCwRn2gPFsz2Un5wOuk7E4upDzUde039O90xwj
YtkD9piQ+LeB6++M/ejO73U2cv1h5fxezgcsjpOdzR7wvYCJgUc5H/DSYLuO
GewBD19bee1c9oA96tgeus3rB/xmZAuH/WZWzmfm/gUr52FzPuAPjzdYrmcP
+Nr0XvfXsoez6fGi9HAxqtIK6lTayh6w1/w1t9M4H/C68dcsU9kDHnfir1/P
sgfcKcVNFcgeLqbrodIDvra69e5Y9oCvbh5RGs35cDE9vpX1h5uOzfER1z9l
PmDlvHBeP1xM1y+lRz3T8wmlB+wkNkBeP+DakS87NuF+BT/znr78JXvANR7/
0vAWe8CtGzxdlcgesHg5RDTXH166JCdhPNcf9hqzzyaR14t6pseT0gPuPWyM
5Rz2gDM3TrzTgPtVPdPjSelR3/jfec7sAQ8e27fSUTPPEG8Ixz6weDn+LvaA
Jw+q/TnYzBc9Y4YOYQ94VvOQ1Q/ZA660NWnhQs4H/KWy36gitewBJ3ZLruDJ
/Qru0WxNr96cD3j25hvGeM5HAzz/2efRZzDnA16f3t+uLOcDLl2dOSuA8wHH
PVHZprEHPPT68UIH9mhg2l+UHnCBvsqOlezRwDQ/Sg94tYV3WiR7wOI00D7s
Ie4/4EebaewBTz678ZujmUfWDW3/VC17uOJ6HFrrxU9cf7gopK7VMK4/rJw/
zvlwNT0/VdYfFscbpXM+4PuXM97XZw9YOS+cPcTXS8EPpOzhavr58v+un5Ly
nD1cTc+PlR6wbVfHsQXs0RD74/hhef/vAd9a0fbsEfaAs9qLA0xkD3hEp8Gt
QtkD7l4jZ89e9oDriBc8sQcsju/7mT1g5TxsM/f4cDa1LXvAzxd8ifFlj4am
9VLWv6HpeqDMBzw+oln5HZwPN8xHtFPJdfaAG3S8224Ue8B1Fh25f4E9YOsz
WfGjef2GxdtpnWQP+JH1iRI3Pp+ClfPq+XwXzulwcrUj1x9Wzqfn9RyOGtW9
twf3KzfT9U3p4Wbav5Ue7kZVo6DTrkvYA+4hDqRlD1j88+QI9nA3XT+VHnBh
QcK9ruwBH+se6zWbPeB+JWnHp3D9xe2HXVv9yPmAlfdHYA9YbPcn2AOOr/FX
0Ge17AFPduk9oj2vH+6m+VJ6eBj/O59ZLXt4mOadzirMP1aBfeBb966VTuF8
eJiuV3QD5QB52QMuWnZtamXOB/xlZkbEEbXsAXs86uySxesHfG1wRLUVnA/4
xYZcn3y17AGH15qx8Ff2aGRURfo7FWarTfYfOPRAplr2gN86e3ucVssecF1x
oAR7wBWqfLcPVcse8Lb4pre7qWUPWDv04pUq7AGLl3vlqGUPOMvi1NLq7AEn
H+jZL4o94D8nex9syvmAPf/8vmmBWvaAD2S+3tKR+5Un/j4xF7o9Yw9YOW+b
6w8vCyh48kIt5wMeUU6zvivXX3z8Wc8rx9VyPuCfw1prDWrZAxY/7j9Qyx5w
12/ZMS7cr8THj+px5Kva5E5XK9kMZg94/caorv+yB7ym5fVPyVz/xni8/jFg
fWPOB9wufGJGNc4HfCqw29qR7AH/MuJxeKBa9oCD85cE27EHvGe/08MF7AFv
dN6d8WGl7AFfrxHZcIvaZNc+q/atV8secKhfoxNRatkD/jQnztmH8wH/teJ0
OW/2gIPEAdns0cSo0pVa/jiPPeAHubvOHlLLHrBr5G8z49kDVs7PV8se8ISB
zxeGw/8DUGWXLQ==
         "]]}, {
        Hue[0.3224758424985268, 0.6, 0.6], 
        Directive[
         PointSize[0.002777777777777778], 
         RGBColor[1, 0.75, 0], 
         AbsoluteThickness[1.6]], 
        PointBox[CompressedData["
1:eJxc3Xdczf///3EribfKzszKlr3XSdp7712K9lK0qRQlso5IQ5RVQkShjBBZ
ZY9Q2SHJyPrdX+fyeHz7XH7+eV9u79frvM7rnOt5vs7rdTqv1xnm7Gvs1qFd
u3bF3dq1E/775Y6e80ZVsah8w78OKmUKoswBk57moB9o9owdj9Z3lrc8hd67
Wyqr9JyC6Pf+pjtVaI2GUcuXnVUQHWi6o/cSLf4+uzr2jILIcs7xK9/QFQlL
stzQnWO2qnZbIhYdtI/MvVqqIDp+ZcVZRfRKu3OOs9BY/Jzp6Gp3aVsLNPK4
Jvrk+71jO6DPZgyYZIfe2LPkxMkSBZH361/7/dHF1qOVL6MHTno6Mh6tuzfD
bwX66oqzGWno/vu/m+qjQ7CAAvQE909JJ04riJSwQhfQ51zryvtierWes/wD
dPJ/Af2cMB2ru/4DeniFp/3dUwoiLL5zezWxaOmTGlEzGhnTB939gsbFLcUK
ovVer3+NRZ/xNxZ/R+Phr1iIvvrqwMoNaKxukzE6e8fo+73R21TXe7mjlw3o
XdURvQQLCEMXqM5QsjqpIJJ4oKc9M1/lfYI80E7lf6KlT5AHev0l367ji8hD
6OlNsp+Pkwf6n13GnPfHyANt2hCmPvw4eahj+ojqrOpj5IG+k3wkL+EYeaDP
G315N+gYeaCXPl3UN/sYeaDTtjaqPjtKHuj/QpSTvh4lD/TcjiMmeR4lD/R3
m3lGPY+SB/qiw+YZ7wrJA63x+nfvy4Xkge7YzbGyrJA80D/++Z+PLSQPDbHo
xKML9mOOkAfaMbWyd+AR8kBrtaQ7bDlCHugiP6u4qiPkgR716/WysiPkgd5x
enyJ4xHyQE/zHDu0sYA80E9Xvpxjc4Q80Fvv1faMLiAP9DeVbVK9CsgDbTv3
1XyXAvJA66TsWzW1gDzQXfK/dDqfTx6aYtEL1cRt8/PJA/3DYJbh88PkgT79
Terr+cPkgZZ6an9H4TB5oKe13varPEQe6J69aj5PPEQe6CfaBVUVB8gD7Xpo
5r+CA+SBjum8c27KAfJAD5is2Xr8AHmgW2sKtd/uJw/0ohSj3Sv3k4eWWNT5
bLZNwX7yQKtpBPyU208eaJ+fmtqr8sgDrfFq0yKFPPJAv9E/8m9uLnmgpYyd
73/bRx7oqqpZ2WH7yAP9tvGmmuo+8kAvLAh9t2kfeaC3fPefrrGPPNApz/wU
T+0lD3SH3cf9rPaSBxraUdF7yUNbLHr0quJr7F7yQC+rSyj6kUMe6BqxfKDW
XvJAux7OqrHPIQ/08VeXHaxzyAO9YPXAsTY55IH2W3mof/8c8kA3b9rydXIO
eaCnDg0782sPeaBDiwcP6LuHPNDTvP9Vau8hD7TH4s0XU7PJQ0cs2nd3Y/Hl
bPJAR+1tfmGVTR7o2kSrSfHZ5IF2UQ8Nk88mD/TF8JXtv2WRBzr7ZGjozSzy
QPc6kZHUlEUe6GCb4f12ZZEHeler6MuNLPJAm1acu1mcSR7olwVXB7Rkkgc6
Z9D1UWWZ5IH2vOOdaJtJHrqY3q/ol1kmeaAzFmzfr5VJHmj5Dl+UTDPJA93+
WQeZdRnkgS4N/tt4NIM80A3FJnMtM8gD7fKls/jn7rZe9vv8eK3d5IF+Xjq7
6e5u8kBffDvSxm43eaCHSStdP55OHugdEz4umppOHnpYv2tLZbXSyQNdrT1s
o84u8kC/kH5tcjmNPNC3GpWSb6eRB1rrW5cZqmnkgT5zofHWETF5oDeuzt04
fit5oL+NUHO13Eoe6HF/PyV03Uoe6JzLn7xbN5MHeryHtbPbFvJAL5TxulG+
mTzQs3ffjF61mTz0xaI5SkNHvUglD3RopNHqv6nkgY499fRaRCp5oO2ef7Gc
lkoeaNeRYbFpm8gDXblet6xgEz3/aEtLv0XPN9H4QLsU/Yy6u4k80Pfqzt6d
u4k80OkPVH9ZbiIPdHJUhv+LjeSBbmdx1GXERvIwEIu87O9aTdxIHmjlun2d
01LIAx3p41Gpn0Ie6LJGmZ6Pk8kDvVRvwuc+yeQh3H5B2rurSeSBHm6Qmr8j
iTzQb08WdHydRB7o2NOaWROSyAOtM2/G9oFJ5IGWjZ97yG89eaCzj10f3ns9
eaBTb5RdubaOPAzFovAvRww915EHWmrqvPXPEskD7XZRKtNoHXmg66f6LM9M
JA+06e/aHn3WkQf6cskIl6JE8kD31f1tVJNIHugjfqmvUhLJAz3NIH/sxkTy
QCtsWTb9VAJ5oJt6TFFKTSAPdNayxK23E8jDCONxFwATyAM9ZHrJx8MJ5IF+
1Vl1sHkCeQideqBxVAJ5oB/Nnf1gZwJ5oO2/m48Upks80PHXxnl1TiAP9FCl
Fd6+a8kDfbtwjbbtWvJAv905vfu6ePJAf7ze6cKpePIQpjt5BAfEkwd6/wPx
/R5rycNYLDJM8e7vF08e6PrlrhbW8eSB3lmQmvI0jjzQ1TpJbq1x5IFeNKT1
o3k8eaDrciZ/8o8nD/TBwtiiKfHkgb6iVpQwJp480CdlvleWxpEHWtm8xnFA
PHmgl1kMaxgdRx7o2j1/V8XFkYcJ9qdNfbt7xZEHWnh5/hdHHkLPzVdfEUce
aNnVG8yLYslDaL2Hb6XjyAOteFa397A48kDPuNnjp3IceaB9tWQf3I0lD/QH
BQvbQXHkgf5hUrd3Zyx5oJvfqFuaxpIHWumdVMarWPJAD3VeE7c5ljxMxSIZ
nxyvTbHkgf7wzcptXyx5oJe2Kr08vIY80HInVS84x5IHek+w6QyVWPIQ5i9Z
rDhhDXmgH+xa4754DXmgq4b3tlFZQx7oh9eH7Y9bTR7onYdL66NWkwd6fvbi
4MAY8kD/+Rb8fFcMeZhhf2mjduGeGPJA977hM3FzDHmgZw0osxkaQx7oZQFT
Ot+LIQ90Qdca58/R5IG+bTO/9HU0eaBPn5WTlokhD3SZSlhLUzR5oJfrDK5v
iSYPdMw1l6or0eSBrjsfs3FCNHmgJ0rl/JGLJg/03qdvXBZGk4c5jjeMZJf2
iiYP9Pks7GBEkQd6TE21xvMo8kA/azettjyKPNCd13h+fBNFHmjDfmO3xEWR
B7rBKeve9CjyQKtXWVy9HEke6Hn1S4vbR5EH2qfPRdH9SPJA17hWPNaOIg90
bhe/Vf2iyMMC2+NPPm6JkeSBHpL7RlM5ijzQx0b1/bEukjzQqwbuHLw/kjzQ
Su/9grZGkgc6WsM0zyeSPNB5s2VLrSPJA71NpP3hUSR5oJuHuKcdiSAP9PIz
tR6XI8gDPepQcmGvSPJAxxSejbkaQR7o/BPOUQ8jyMMSxwfds4uyI8gDrRWr
fsQ/gjzQ+5Wfu8VHkAdadV6uVWYEeaA1px4MKY4gD/R1Z+dm4fYSD/SD6C7+
DeHkgf43cmHI6gjyQK/dczAoJII80G/del+bGEEewvTp4/yORpAHOjkNG9AI
8rDC+1/Y/cxJEeSBduyUvGNJBHmgIw8GvwwIJw/0fR2TTrMjyAOtpb1KwTqC
PNDTpu/u8jKcPNDlQdYnVSLIA+1ZfGWBXQR5oKX2pM5tzx7o4bMudP8RTh7o
gP6zZtwKJw+0+dgF1Trh5IE+/+uAbV44eVhjf2r7+h/64eSBfnao/NeBcPJA
Oz0NDXENJw90D4X3A8X/04V9Mzo4hpMHuj7mynC9cPJA3/i9XFaePdA1p7K3
CC3xQI85rfz7eTh5oPftmvTNPpw80DPCu72vCCMP9HzdX6/+riIPG7FoZmGZ
RVAYeaBfhaRdDw0jD3QHl4iOm8PIA517XTjAIw90o6vfltJV5IGuzvij2WMl
eaBF6+YGyq0kD3RrWsPR2yvJA/0gcmrF2pXkYUP7LyvJA/1iW0pOTgh5oHfb
j70mH0IeaM/mfwdGhJCHrVhknRGg2zeEPNDC83xlBXmgfz6R+eYQQs8/+sDu
64taV9D4QE/ddMdrSAh5oE03ZiTbhpAH+u9uy9zKEPIQ7u/byCNzQsgDvb+n
m+/YEPJAq2447N4lhDzQ4RrJMlNCyEO4/fhHg17j/tsJ/+xwfD2lctokTM/X
eLGqN3r4i7CoNZhum3K+ZQx6qf72SxfRXe/v8VtgR/sX6OIhce+N0CWj5boV
oZcK/9A2W5d8U0H3FhYo3H6N7tQA9IWWMbYp6K1a3b3bof0XYInoCWk39Dvj
/hWxuGL05mRpmw+YXnUd/9Arft5b24IOExZoR/tb6LHCCqJPjP9aPhUtrF5X
e7x/4PDQDy0sbgj6unSnuZvR04R/aHfhDtF4tPka6DGur7290MLDtUVPWp9Y
dTlYQSSsnh+6594z5f0w/QMWF4du38/12hdMT9uBf2ijvmfP3kNrCgtEPxq6
OWkX+hse7vn/mZ6D1buPru91tHkmlmcsPIFo8xNyK68Fk4cDnp/I8w8PB5MH
etranL7a7IGeu+iS//Ng8kCr3+6ouCaYPNDbGlWfBQSTB3r9v3nYgyAPdPdn
Fg1CSzzQxTh8jwkmD/Sro7fnLAomD/Qq4QAgmDzQj/5u3ToqmDzQvb6o3Fwa
TB7o7XOvvC8PIg9H7N8vxT0Gkwf6UMrasyXB5IEOWvUsWSqYPNDzfF2OjQgm
D7TiD4VDs9kDrS6KG6EZTB7o+AWNn+8HkQe6S6X3ryHsgY7yeHV1BnugVYo7
dG0JIg/0q1Cp7NHB5CHcv0KhQTv2cML9y7/RfRREHugPv/w2ygeTB7qjklTf
siDyQC+2nRPmHkQe6C+2tWvXBJEH+nXgxxVngsgDPSDBbdraIPJAL9dr3mAS
RB5oSQaRB3rq1StWDwLJQ+iOW5s+BZIHOvV168JBQeSB3j169zEp9nDG/uD6
ft1Ug8gDXXaz2G9oEHmg/233vN0hiDzQMfbFgU5B5IG2Wlc/PiaIPNAvF0hv
GxFEHuii3PpdwvpJPNCr55eEvw8kD7Sc4yaHRUHkgZ5Y9Mz3eCB5oDcU9rJf
HUgeaMeQ080XA8nDBfuTsz8vPxVIHuj7F7YnDg8iD3SyQ6jS1UDycKH990Dy
QK/293srDiQPtGrFHtPzgeSB1pJTPbg5kDzQb2NSytcFkodwf1lpqYcCyQMd
0vt13h72cGlbf4kHusfGSVlCSzzQ8qGO7V4Ekocr7r+d34eHgeSBdnw170di
IHmgpX4+vBIcSB7oA91CdzgFkge66GKlR30geaD1P4aM6coe6Gl99dxHswe6
7wxx/Av2QGdIZZWmBJIHus577/2l7IG+c96tz0z2QD9bkXVKnz3c4BfW88Eu
9kC3E15ggeSBPnnH81hhAHmgP13q19gUQB7oEVNUutcGkAfadrOPTn0AeaAV
RplI7QkgD/ShIZPldgSQB/rE6V095dkDva+rulJwAHmgdev62WsFkAf6qvl2
kw4B5IFWzNiYftKfPJaKRS4qTob7/MkDLXz8Kcwv8UBvx+7BWn/yQPcfpFRw
w5880Pbuqn93+JMH+nHtwyFn/MkDvfHc8TyDAPJA61ZMSV0QQB7oi9bhXaP9
yUNY/pxuYY/8yQMtF1180MKfPNAxXXEE6E8e7hj/9jUfhekSD/QPn+YKLX/y
QC+PexvW3Z880Nv/Ku3X9ScPtO/nuKum/uQhzG84Xc7RnzzQfidOTVngTx7o
CkP94wf9yAM9Wm9N9ko/8kB/PWe7vq8feaA/FmV+r/AjD/Ta8+7vn/uRBzqs
dKOsHHt44P62lM697Ece6AXi3ooZfuSBHqVwY8Z1P/JAP21ctWydH3mgSztH
vG30JQ90i8vm3wm+5IH2kh7xTcaPPNBXPnm3HvMlD/TJxrAaB1/yQNc+m/FG
x5c80CO7+3h28yUPdHXLkvtxvuSxDPvvsbcPefmSB9pC9eUQ4fYSD/TYD9lv
YnzJA61zKEl9oS95oNWlRzrV+pAH+v3lUT97+JIH2mjPRldzX/JAH3X7efo/
X/IQlm8zslHdlzzQ71L9k1x9yQN9Of1OeasveaAjN7qVX/QlD/SmCY4dTvqQ
x3Icv0Zcscn3IQ+0ZLk+5IG26PTP5qoPeaAHJN7qMtOHPNDbDxy/NMOHPNCP
8vSlj/qQB/qWev5OYx/yQPcRPvDzJg/03/TG2wN9yAP9ZUTkpQE+5IHu3dlt
gJ4PeQjLG3vlproPeXji9X2qtVDLhzzQy/XtXTv4kAe6eZ7e0lJv8kB7TnDy
TvImD7TbDDuDIG/yQC/E7oerN3mg7/88eS3SmzzQqn62FXre5IF+OcdG5OFN
HugJn/s8XeVNHuhOgxZvTfMmD3T4J99b9t7kgZbqN375ZG/y8BKLZj/s/FHk
TR7oj9vqo+28yQP9IP3j/CYv8kDXGY17IeNNHuhPSSfGJXqRB7rzA43cfC/y
QP96u8gz0os80JnJtrP2epEHesPCVx07eJMHep+zi72GF3mgj8YNlVbyIg9h
fe7s2b/bizy8cTzqbbR0jRd5oNMW7Sta5kUeaNtDeeXTvchD6IAnYwd7kQc6
8vk4g6Fe5IG+MF5r93tP8kD3XB5vauRFHujvwx9t2O9JHujAu/M16j3JA/0b
u3cNnuSBLl6g4lziSR7oz+We22d6kQd65K6+pW88ycMHx8+1sYs7eZEHusvQ
osTNnuSBdvk8uXGnJ3mg/f9tentrGXmgtU8qBZQvIw/0hiN5CdXLyAM9fH9c
6tVl5IF2Fz8yll5GHuisPWYT33qQB/pdVd7PccvIA60XX/fzPw/yQGeHq3ST
8SAPX6xvfU+NIR7kgV41/e7mn+7kgT527E16Vw/yQE9Z2fF6uDt5oLf/OV2d
7k4e6KE7ZNN3u5MHuvHe1P4b3MkDvbvosfJ0d/JAv0kI327sTh7oYYVPF4jc
yQP9b0Fo452l5IG+31M4ACEPtFZcYdxQd/LwE4u6LtUtH+BOHugdamNOrF5K
HuhvaottbriRB/rz7+xOf9zIAz3ms/7CBUvJA137tLJnuht5oO0uvZwV50Ye
6JHCH6TcyAP9KKX3Jic38kAf/tm0va8beaDXHc5cluhGHuhtKw/mq7qRh79Y
5G0yX/mAG3mgH70ouDrAjTzQirHR4TJu5IHWvfC5xxQ38kAHv3VIrXQlD386
vnEjD3THHelqn1zJA71x8n+WAW7kgX4e0z5Wzo080I8vXv0j60YeaBwd5PRz
Iw903oWuJ8NdyQP90fHiwvau5BGA7W2v0d/nuZIHWk6m9tdAV/JAr/Dc8d9l
F/JAL36TqTPblTwC6O/fLuSBfloUG37LhTzQBfZq6tKu5IHW6m19748LeaBj
3ikumepKHmj9VbU/HrmQB9pxwUebwy7kgV49K8coxoU8AvF6dVquM9iVPNAr
aqfM/+ZCHujro8fHH3Qhj8C25Uk80PKH+3hvcCEP9NN3c95GuJAHWhguIS7k
IbSbQYedLuSBPnKlQNHZhTzQPQZt9zdxIQ/0GPkV68xcyCOQvr/jQh7o8n/m
R11cyCMI7/9Nqnt7uJAHul3Dp2dGLuSB/ro8+o4he6CnHnqZfN2FPNBbWnYm
vnUmD7Tw8cRdZ/JA33e/0brFhTyE+5Md5z+YPdCxsWMcbjmTRxAdP7AHurPw
BRdn8hDm17a9XOxMHsFikXlUrFOZM3mgdw5a+HaJM3mg3R1WbtztTB7oLD3Z
jCBn8kCnLZz3/LQzeaBH4O2hxJk80BIHZ/JAD5ZKWN2fPdChO2fpd2UPtMXx
OTe8nckDPWdHsZk8ewjT7dYu13YmD3Rk/6Qeic7ksQLjfVBh3wxn8kBj7yV/
pzN5oOO6rew0y5k80PX35QrLnckDHfl7r1oEe6B7CS949kCnrPs3L9uZPIT5
25/xe+1MHkIP2TO/mT1W0N+jnMkDPThIZu0z9kAXer3aWMMeIXh+Hwb7qrEH
+oP3tD4vncgD/cgycaU5e6Djtj+vkWYP9MX3rVIlTuSB7nJlu2G5E3mg5wkP
gD3QLmET35xxIg+0jOm/oalO5IF2uH34/ldH8kCH6cl11XYiD2F5uVaZT53I
I4SO35zII1QsUsp3sfV3Ig/0XVufyTVO5IEuWJLZKu1EHujghfN1NjqRBzps
8tiFC53IA70q6cv1a07kgb4lW5wvdiIP4fbm3T5McSKP/7l/iQc6z3dHtZsT
eaCvDrpW8s6JPNAf4jqcWONEHiuxfEeT10ZO5IEO66UaMJU90DMbun4KcCIP
9FqTV68GOpEH+sXx52oO7CEsTyZrjTJ7oE9njZ33x5E80Ie/D2wsZg/0Dp0D
J3Y6ksdK+n4Pe6Dj2+vkO7MHWnVBRKe/juSB7vjWuVqbPVaJRSrVPcfvYQ+0
nMudWh32QA896bDQij3QfyMq4jqyB/rYiLshkeyBlkk8nryIPdDi3EC1seyB
dlATjsDIA100M7mxyJE80KaDA6Y9cSQP9P5nAx6MYw/0OfFEqz7sESYW9c21
7nbMkTzQ8Zcj++qwB3r5uaJeSuyBDnu44tEA9kCHN6mFlTqSB3pAfErCWPYQ
2qfs9Von8kCb5H9W7sce6Fuq3gPVeXyg/QqzO1ezB/q0dsj9h47kgc7xwRaU
PdBH5gbkTHMkj3C8vwk7FI7kgS6fpZcx2JE80FfurFXOcyAPdL8el+q7O5IH
Wl/V9MVNR/JAD7/ULnGUI3mgD2hih86RPNCDPv90inUkDzT29n/5sQfav+PC
RUnsgS7ptqW3pSN5oIXDuXRH8ogQixLuKjopsAd6b8vJTs8dyANdm5RWkOpA
HuiAFyLNvo7kIfS6DfVfHMgDPe137sAxjuSBHl3aKXchjw+0mkvjJy8H8kCv
6XW74LADeaA3vJXRmc8e6CXgUmEPdF+PEM0p7IFu8TgwutmBPCLFoqXCH9gd
yAOdEeKi4sQe6K9PFlsMdyQPdD8Xx8GXHcgDXToCO7AO5IGuyH77wZU90MLH
DZ/YA13irB4axh7oqW8/7f3MHmjV2UsfbmYP9L/QAusd7IF+4PbDYBZ7ROF4
NnbcjDD2QJdETViy1pE80AHeeQqv2QNtMMzinRV7oK93j597iMcHeiEO38LY
A130u8xsN3ugtcM/dvrFHug6k3ZJ7ry9QltnPh12iT3QjiO05PPZA92i/Czl
sQN5oMekSR+5wh7R2B86eH3LPfZAhzxYslSZPdDvVmW/P8/jA70la9y+O+yB
ds70dBCxBzpt5LYtJQ7kgV63aN3cQAfyiKbPcxzIA73zynUpZQfyQE9f2rNl
tQN5oPFufGedA3mgdQr3+AvjVeIRIxYpFP0yi3YgD/ROK532y3h8oKNLPtxP
tycP9L7q092XO5AH+ve6Gbb19uSBtq2b9nCRA3mgN+rb/ZzgQB7C/Y2MsFZj
D3Txon7d+/P4QLsIX8CzJw+0e7cuh9c6kAdaNrP2u689eaBHLh7xoNiePFaL
RX9weBdnTx7ocXNGf7tlTx6r2x6PxAN98bbZ6RJ78kD3UtN8esOePNAfPO2W
x9qTB3qy2/PobfbkgZ5xbFuHO/bkgfZ42/VED/ZAT1r7NOQ/9kA/d4tPPmpP
HmgV7Q+PntmTxxqxKKqsY8cu7IH+bbjs4nV78hAam5/P7IG+cM+rQYk90NKj
sx1seHslzP+3an0v9kB3/50X/8eePNAt0SuvbGEPdFpR743f2AP9verP3Tr2
QK+aHfP2uD15oNf/StFdyx5opRvr8hLZI1Ysem+y4epL9kBv6xxpeoE90B0y
FNW78PhAK96PX+fPHsL81wtLD7KHMP/D908VeXygX9RIp4awB9pEqfKZMXvE
0ueR9uSBblwzodsoe/JAJz1MNevBHuguwg4we8SJRT5eK3Ja7ckD/WXM1s+x
7IHuqGp+chV7oMcFNie/sScPdO4CpdcXeXygewlfkLYnD/Sh9Y892vH4QAu7
az3YA314zwGZbHvyQIseL78njBeJB9rj+sh3Ujw+0JVTLxYqswdaw3/D3Lns
EY/nr+l0ZDl7oD/sHdthF3ug5/eWal3C4wNtZbRmmQJ7oC/NK9vclz3Q/f3b
e2zh8YHWezIuIYY90El64+NE7IF+XfE1Vok90KnXojTP2ZEHWmXMpzoP9kC/
yleqX8Mea8Ui1+F7H85nD/StdMd/weyBVvzqZR7BHmiNDt1nBrMHevvltE0q
7IGO/py1RIc90EqvrLTG8/hA37w/YXuyPXmg+185du0ke6DtH0qt8eTxgZbV
X3LuBI8P9K7HsWFu7IFuuvfz5DX2SMDr5WVQ6mH2SGh7vUo80LPaDZQfxh7o
vNyUMkX2QOe3qC22YQ/0k56nnv/HHuj5j2Y7T2QP9Lmun5++siMP9PhJPzN+
25EH2rqkcXEge6AXb/d7M5E9EujzZzvySBSL3AZvyL9jRx7o21V/RafsyAOd
kxgSPdqOPNBl2yzyT9qRBzpmMQ4I2AOtd7+XXT/2SKTvp9mRB3rFLIPgK3bk
gb6UbHP9ph15oAd9HHFylB15oNcayc8/a0ce6PxqTZ0GO/JA3zOLsf6PPdZh
/37a942f7chjHf29wI480McD06Qe2ZEH+o2e2rgkO/JA7+pj1CuCPdCjZrfE
1NuRB3rt+ifVd+3IA+0mnI7GHmhx7bKpdeyB/ltUGnCGPdAq3WQU7NgDXXFe
fk4Ee6zH8cFjT5VP7IF2M1YdGM0e6B1yXYJGsQfaFIeDt9kDfX17P0dFO/JA
b96/2kjLjjzQVQWv2pXbkge6xNGvajB7oFfPlhs9mT2E+1t6+r4We6B/undu
imGP9W3Pn8QD/ePCzSg59kgSi5Jlpmw3ZQ+027MD7w3ZA12UZxCwlj3QR4ZW
WU5nD/Rtq6U91tmRh3D7dnkvK9gD7TfCbX0Oe6BXvwr8uII90NaT4gOy2QN9
ec3EFb9syQMtnF4heEo8ktq2fxKPZGzvZqxIfMce6FG5K+L3swfaZMGOqK/s
gS67NUL9JnugZdY+e/mCPdAFDkcGnmAPdN/fMy+G8vgQbr/S/+VB9kCHp9ds
38seaD/hA3z2SKa/P7EH+oB6Qecx7IHeEHp0Z3878tggFnWTnZSgyR5o4eOw
8+yBDhB2WGzJAx3SbLr2iS15oN2FDY4teaCd+qnJhduSBzpxR8SQPbbkgRYO
j3vYkge62mvIWuH1J/FAt2h9PJLIHuj6ki2nXW3JA9266uzSU7bkkYLjAcx+
3ZY8hD5e33TcljzQAbXL04ttyQMtbH7zbckDPeniu5TJtuSBDi/aM1uDPdCi
ZwfNR/H4QP+a93jPLFvyQE/XMI/sb0se6IObp/UOsSUPtEJj0+K5tuSBPtFS
HXXPljyE9RXpno+zJY+NeL4WXzsdZUse6NLKR/tCbckDHav84pYNe6BxtBT9
0YY80LUXN+7SZY+Nbc+nxAM95r/K6Wnsgf6vU/upQeyBnrvQetcU9kAH+L0V
N7OH0DMHt3/CHugIRdme2eyxSSzKTFD7bx57oA+u0NP0ZA+hrdzDHdgDvTXD
9FcQe6B7fmscOZw90JO8Z0/obkse6A5ff/2tsiEPNJ69+attyAM95PyPZU9s
yAPtMaz9nms25IHOdpryztqGPNBHdUx9u7MHWv3Y0YgrNuSRiuO1jm++/7Eh
D/ShWcvj3tqQB/rRfNk1P23IA90/aPGbTPZIbVt/iQf6262F5p9tyANd+1NN
ptWGPNCDL8ttVWePVPr7ow15CPf/J73xtg15oL3rDExnsgd6xuc9A77ZkMdm
7L88/SC3xYY80OM2dCzYZkMe6E0x80vCbcgDrSBVXvfYhjzQZ/dUxIptyAM9
tuqVvwJ7oLMmhEccZg90k1t2l/3sgVYZP9k1mD3QHjfdlvfk8YH2tnizxo3H
B/r9nLcRdTbkgZZefDRahsfHFrHIKLam8QN7oLNH4x2RPdAWKv8FNbIHOtdO
d9pT9kBflXL//N2GPND9K54OtWYPtIrb719J7IFed3Wg4ysb8kCfXdb6IZo9
0KfWXfLtyh7oTSeaRo+zIQ/0zAVjxqixx1bsr5VsVZrLHmglkd5EG/ZAa+Tv
NLZnj61tt5d4bKXvZ1uTB7qj8Adja/JAmxwPmDSZPdBxI4+tWsse6KBbSoNW
scdW+ns6jw/0KpNNXV14fKBVNPtOjmEPYf3qDM914/GxTSwSTu9dwR5oS2HA
swf63rwnst3ZAx2/Qv+YiD3Qlb63rxqzB3qWd8WyBGvyQB/vgAMya/JAv/77
zr/WmjzQi2Wmef+zJg+0bMknhSHsgd6lp9FuFnugT8flL8m0Jo/tYlHwNdkm
OfZAj3+8trTBmjy2t3lJPNCyD+7Wj2UP9KkXIdUTeXyg+wTKBx1nD7Sm8Z0L
t6zJ439uL/FA5+86M+2RNXmgv9gEHa2xJg90763dPcexB7oy6eRWe/ZANweq
mqywJg8xnn//A0WT2QMtV3321Dlr8kBHdzvqJrxeJB7oW5E5Cf+xB3p74Nj8
ceyBzjMZ8rQLjw/08RWP416xB3rP4Fm/fdgDvfiDblYzewit+q9TP/ZA3/Pb
FHbamjzQqQsWV21kjx04vlAYeruTNXmgiwb0/G7JHsJ0bI50rMkDvefazgtF
1uSBbhfcUeqZFXmg/73ZOb07e6A3pzyV0mYPdN9+Gg2jrMkD7XezOTeZPdBy
n3PirrEHOsSt33/5VuSxg87PtCIPtMGivPW92SMN+5ONRx1CrMkDXfRczUGF
PdAFoq85uuyBntht1N8x1uSBFnb30q3JAz3opDhjII8PdIVPhtlS9kBfnlSa
Wm9FHuicGZ3T5dkDPTwpo+KMFXmgQ3qFV3+1Ig9h/qTidtPZY6dYNNDtz1Jn
9kBby1f+ms0e6Nv5iysN2AP9L//mrhYr8kALp19o8PYKrTX+bNZnK/JAC1/n
7cUe6IXCBs2KPHa2PR8SD3Sf9bW9zdkDnTFs0LEP7IE2eNMyuok90CUuhXrj
2GOXWOS/Ub6hG3ug32QPqzNiD3TnU+snq1mRxy66/oEVeaCvVH/paGFFHuiU
Ab2cla3IA11qtea7mRV5oD/9DS2wZg90hHDClhV5oFtvpilGsQd6enN9Wgf2
QBd+f7n+myV5pGP/el+jg5UVeaB7Tvs1X92KPNDVa5XzfK3IA11lEzz4AHug
S0feWJfH4wMdsenWtkD2QI/5MvJtmhV5oM2LG0aMZQ/h/v9kXAi3Ig/0wZUb
roRYkYewPk80Hw5nD2H+qWaTx7EHet/JRf26W5HHboxXk86yHlbkgd55ddbj
J5bkgZZWa27Xlz3QVZXfhvmyB1q5/Y9cU/ZAB/bUdujCHujz2cP1R7MHulXG
/eQ29kDXnj/d9NGSPNA2nXftdWUPtPDnCnneXqE7Z5Wm7LEijwzsDz/d8sWa
PdDTY122LWAPdEPUl5BPluSB/rXxpO0fS/JA200ZUbrAkjzQsXJK1l8syQN9
KCgkvTt7oAunFIyQZQ904u3Abnbsgd74o49nsSV5oGvcphT+tCQPtE7l09c/
LMkDnZK4ZWmzJXlkikVRkz8/CbMkD3StZ5cN19gD/V5xydR6S/JAd77n/9uQ
PdApfyZsG84ewnTtrhOi2QM9puvXxPnsgRY+bhOef4kH2vJa+g5H9shsW3+J
B/pm2ZVraZbkge6eGDYhgsdHFvZXeqxXWGFJHuht7zrYL7UkD6E3G7YuZg+0
/YT/NlVbkAd60y7dJ+PYA31B3ercDvZAGzdFaZhakgfacn9m9jsL8kBPLn61
4a8FeQjT67zmdmAP9IvipJ0D2APdRThAZw/0d+tbYS7skY31PTKzQp890JXY
HZ3HHuh0D4thDRbkgTYeNeN4e0vyQAcPfb//rgV5oIXTdYSWeKCVPjzWWmJJ
Hujc108tDdkDrTgp54IqewjLw9vrVQvyQJ81MMuKwfQRj39GvkPLxrq274W+
Pfzxz7/C+un4mz3E/FHLS4N67Wlbv4lH0z+NRt/bWHz5Dqbj5svno2XPTt4h
PP+JKo4Nhuj+V4dkCX6z8D/chOl96n7roRtuDX+8Eu37dYqiPHqzQifzDWjX
EfIF77G8xY4Nt7LRvas6WtajP+dW6JxE58sKX8hXEO3+lFtxDW2UUS+7E7fX
xR08R7++7GBdg+mtkctLv6L/uibJHUPnVejMkskRi34MbCx+gTaXnXh0MDo+
KLRLHboT/sdU9GLx4zNP0Hh4uepoJeGCV2isznAb9KzLp/SK0bh5uq8wf1hL
0y10adBmhVj0qf4+Za/ReLo2i9EDlQMMLND9cQeH0UOFE5bQl3VmJZaj/2rs
U81FB+MJuIfuqrW0RdaCPNCaF7doZluQB/rnuRHjTNljr1jUKP/vyF4L8kCn
itbopbPHXvq+qAV5oH3To0o+WJAH2kH4QqEFeaDvvl4+/psFeaALbDpVtJqT
B/r1ec1Jy9kD/aVq5qx97LGXzm+0IA/0vy3jjL6Zk4ewPMeBTa7ssQ/7H69m
n5RhD7TDMduZc9kDXfLFarc0e6CjI4LeVbIHuqzzkoTx7LGv7fUh8UDPz7qf
cZE90G7texUHswd68bsV37ayB7pTu8u7F7AHekJGw0o/9kD/+Pmp3JM99rU9
3xKPXLHo5ZtxT+3YAz3w9EPFMeyBblQ7PtiEPdA5616a3TMnj9y25Uk8cun8
V/ZAW5X7qibx+EAn7xzgsZA90GFl810r2QOdHj3qfDx7oGX8VvX7xOMDnV9z
bOgW9siDT+i7TZ3ZA92t+PXPanPyQDvYHrjTlz3QpoOk7SeyB3r3SLtpP83J
A53QS6z/3pw80MLuzkpz8kDLBytG15iTB3pH1Fe9NHPyQB8JrF66y5w80Avt
nhY+MCcP9EdR+pc35uSBLqrI7LWYPfaLRUlaUZPi2AN9vJ33QSv2QP/UWd86
kj3QFfu2Lh7K4wMtPI867IE+rfVfh/HsgU6YHDngO48PtOnhOCsP9kD7d6he
9tScPNCb60+dlWMP9P1JD7o/5vGBNng/M++POXkcwP593ELLCnPyQHcT3hDZ
A/1Wa0fNLXPyQA8XPlAyJw+hzXoXHGUPtLuccEROHuiUwaYv57IH2mzZes9w
9kDrzM/0qjQjD7TtwtTUIexxoO31IPFAywsX2OHxgT5/XittkTl5HBSL7vyV
tjxoTh5o7TszNvuakwd6dube8YKvxAO9UPS94TqPD3Tg2QdhTWbkgT4QflMz
1pw80Ccmd2vcxR7okuLkzp/NyQM9Xe9B5FT2OEjXLzMnD7RCN9X6r2bkgbYd
tHVnnhl5HBKLWpr3De/DHuixXYbUPjMjD/T5M1N975qRB1o67eapx2bkgbYN
1Ph3zYw80Apv1RojzcgDXXn+/v3TpuSB9tFX6igyI49DdH0VU/JAz2v3Mt/e
jDzQwung28zIA30zdlSikhl5oOO6zI4dZ0Yeh7G/FTkz4KkpeaDtJ+n1eG5K
HuiR6jcnBpmRB/qw97rLambkgTb+b6NHB/ZAT+75KEDZjDzQ9za8HBRsSh7o
KSfk6zNNyQOd9+ee/hZT8kAP0N+x09eUPNCKze1jbpiSBzrbLm5Lhil55OP5
mmL1JMqUPNDjhD/wm5IHet2cLnOt2QPddBcrxB7C7fuvm/fMlDzy6fxs9kCr
CF9wZg+0RvDcjS2m5IFe3HX34nz2QOf5+0ZeMCUPdOPq8hkhpuSBtnftEJls
Sh7o7b4RlsLjlXgUiEWP417NTWYPdNnROzm92QP9MiX7xhMT8kDPf1iVFGlK
HugBU47ddDElD3Rwvaa7oyl5oB9ov1FONCEP9F59US8nE/JAC5dvlGcP9P3E
a01d2QOdHG7fVGNCHgVtz7/E4wi2j5PcT4xnD7SlcIEH9jjSNr/EA52fPkYm
0ZQ80B9VnwW0mJAHOvXm+N2rTMkD3fdZw/CzJuSBDvsx1SiWPdDyN3u6dmIP
9OZAZ7lGE/JAj3p+X7Mne6A7me2x6MgeaOv7HnNumZBHIR5PWUPhUvZA/8x0
P/bOhDzQY5pTzmqxB9pgxMStJ03Io7Dt+ZR4oB2ta0afMiEPdHPdpInv2ANd
8cv/VwN7oK2VB6Y3m5AHuu7viOosE/IQ1qd3u7r+PD7QB5rzfpwzIY+j2H9R
t/P8ZEIe6LqBXTMOm5AH+mPo5tpsE/JAS53rPsXehDzQAzOn14zh8YG+vvNC
0SMT8kBPDZk4TJHHB9qzaWy7ChPyQJdozLSoMiEP9OaXdb2Osgd6reHepXLs
Iczfffm5IhPyOErn0/P4OIblp4XsEtZX4oHeY+mzbAaPD7TbJb/gdqbkgbbW
ab/sH3ugy2yGqjSZkAd6YWjjnXj2QDfPfbmxO2+v0Lu3KRZXsgda+PpAOnug
vUbVegWyB9oAw+kCjw+0k9mZ3/rscRz7J32XZqWzB/qIFYDZA73j4esplexx
nM7fYA90gLH4+2weH+iScYbry9kDLX90gvgHjw90xdqH106wx/G27YnEA718
cvcLGry9Qo/6c6b3EPZAawpfKOLxgf7qu/3PaR4fRdgfPu96wJHHB3qB7Jqf
49kDXbZwbnADj48iun4te6ANrq+asoU9hOnC6WPsgU44LSdazuMDvWafkrk6
e6CHmyzsZMYeRXT9AfZAf6pUVrBlD/TX8qkzg9jjBJ6vYfm7zrAHeqKKuiiO
PdB3/CqfhLMHuq6v8Ik9eaAzjYUvuJEHOmLEaXc79kCvHnA2Lpg90MPPn+sy
gD1O0Pk2xuSBrpJSTpnB4wN95lCi1Flj8kDXnxPJD+XxgX7X5fnSJmPyOEnX
C+DxgR4jDHBj8kB/Xq9j9siYPITpt1MvVxuTB1q5IbzwuzF5oEuU5jhasAe6
9Eb872nsgZ6zuPOXD8bkgTaf+HaMNHugexjpPmvHHui0Dxm57dkD3RkPdwR7
FOPxvP+Z1mBMHujIeYld/hmTB9pI//jBjcbkgf6m6nXEz5g80FW2z79Y8vhA
F/5xTZJjD3Ri0Y/e7dgDXX64ZOUB9kCXdpy/7AV7oFf/uX9qGXugneNsFqay
RzGdb8UexXR+DnucwvurJzYQ7HGqzVfige789Xx6Nx4fQvfYv6wfjw/0syvz
v0jz+EC/63h13lpj8kBLS4f1UjUmD7RaRsrUl+yBHivqfV1sTB7ora6DN+Qb
k4cwv2yPWbnG5HGqzU/icRr3v8HP+jN7oLG3UtOVxwd67Ajldsnsge5VcuKk
DXugXf47VPfDiDzQxVallgrG5HGarjdhTB7o2F3f//kbkwda+Hg4kT3Qie8O
xxw2Jg/0DeOju2LZA20kvEEYk4ew/JuZWVHsUQK/bJWuu43JA+196e/RMB4f
6J3mXWNseXygU3IbpPN5fKB1LI4kh/L4QA+pyDm3nT3Qz7PG3BrNHujQrqeM
b7IHurjKNEGDPdBzre+mbmAPtLqwg8Ie6JoJtz4Kr3eJR6lYJFwuei57oOu/
toRX8fhA1w54MK6cPdBzNAYPtuDtFbr1mOLY4Tw+0O+GFkhvZg/0iKXfViax
h9C9bVSq2QP9PkBbpMse6CHCAQB7oI2m3Kj9Pw+04vLHk7uyB3pT9O2GKiPy
OIPndxoOyNjjDJ2Pxx7omuJZ55zYA53dtET+tRF5oMfVay/oxh7o/oH3e34x
Ig/02IKtt+zYA60x7OqhZ0bkgbabtbfUnD3Qhx/NGHbYiDzQwuUWHdkD7dHx
SPse7HFWLHp0YORROfZA5+1384wwIg+0yucf3/KNyAPd5DprWqsReaDPPhmt
0Z7fP9Dze1xcOduIPNAeC8J3jGEPYfnt8Io2Ig+08d1ORt+NyENY3jmVsBYj
8kAfMmkIU2cP9C3sTucYkQf6qPzgDho8Ps5he3q08fgM9jjXtn4SD3SWG97A
2QOt8mCseXceH2i7Aec+a7MHOtDN0NuPx4cwv+umUcLzL/E4R9d/YQ/081Pf
/a4akQe6qaVIeQaPj3N0/p0ReZyj62EbkUcZbt98ocsLI/JATz5l5HqYPdC/
fyV1k+bxgW7qHnfzHnugO14Pl17E2yt0F2GHlccH2nJITu4VI/JALw7R2tWH
PdDnvn57nc0eZW2vR4kH+mKhss8eI/JAD20af8+PPdDhki9Ukkc5jp+DFtwO
NiKPcjp/0Ig8yun6/UbkUd62vZV4lNP1cozIAx0fXPd0E48PYXkrsEVlD/Rd
qdLrR9gD3WDvaD6Gxwc6a3yPvL88PtBDHTFi2AOdnZZ66AJ7nBeLhD83rmQP
9PjebyP12eM8nb/H4wM9NG1lgB57oDcVxRuHsYcwvUatqxuPD7TWpOXfDxqS
x/n/zwPtOl9baT57nKfrXbMHOq9uSset7IE2eVNaocwewvJu/Po3m7dXF8Si
J2cwINgDnd4y9rIre6DP9nh6LJ890Gt/T1vzw5A80BqDjsYEsQfa70bCnWeG
5IGeYpdwV5E9LtD5n+yBtqotq1fn8YGOt/zTI5490Aui1SL/GJKHMH+CbMwI
9riI15Ox6NE/Q/JAD9Q4dCnXkDzQMsIf4NlDmC5ckNGQPNDDhlX2O25IHmgH
uz55lwzJA93H7Nydn+yBLgvTSJZhD/Qo3+gdnwzJ4yKdn2lIHmjNfngHZg+0
m3DBDkPyQHtG3zHcw+PjEo5vJxQrfjYkj0ttfhIP9IL7318MZQ+0cDn1aTw+
0GUjt459ZUge6IE9v1u2sgd61p+HKb3ZQ7j9gGmJq9gDHdzJ71goe6DjCwqC
97MH+vW+qtndeXwI8wsXbGePCry+CvtMn8jjA/3mh4d/BXugNcvefBHWT+KB
TlXEBoM90NFy9iXHeXxUtL0+JB4Vbc+HxAO9tlbv5AdD8kDHSE12e84e6IJF
iTfT2aOCrhdlSB5o06TmWVnsUUHn//L4uIzjua2f+ieyB3qK5A/M5IHOudT/
wi5D8kDPnpryu5zHB3qM8AV59kDPuXfJezp7XKbrUxmSx2X6vQJD8kC/tOx3
8rYheaBXvAwo7cAe6B3qm9dP4fGBXur1ZmmUIXlcEYv8X1kERvP4EPqqf24Q
e6DNfgXNX8oe6Ps5j3ueYg/0gyaHoV14fKCvOwzDWyB5oEN2h97oy+MDPXr5
Mp849rhC55+yB/qp7W9vA/ZAf53WclqNPYTlf87wyWSPK3T+Jo+Pq/A4fPb0
OPZAa2nMEeuxB/rtqbj8JeyBrps5oMyGPdA2o5Uvj2cPNA72jUezB/rnJPlO
V9gDXXL8xZHp7IG23lnxzZo9hPtfNjPlgiF5oHd8/W4cyh7obh+l509mj0qs
X7dhr/8YkAf638K68zHsge477fzjNexRSb9XwR6VdH4qe6Clfg/QWs0e6A1D
zp18a0Ae6JJTPx7vZg90UcKYUb7sUUnnq7IHelryqH4u7FFJ52OzB1q7u3e7
mexxTSxyvBwVM5Q90PKb/YalsAe6n/LBI/3ZA234z6q5zoA8rtH5t+yBniC8
YbMHulO9Tt5z9rjWNp4lHuiKXOxAsgfa0+VD7Hb2QAtXfzzBHuiB3Z9P3Mge
18Wi25Vnyg7x+ECv3r/0njF7oL2K1p4xZA+0mZ58sCJ7oDcE+w/szh7oLX0u
3G3PHugeG6y+jeTxgW5XMc3jjQF5oK+MHOHuZEAeaOHnhTINyAMd+rmX9C0D
8kCnHBiVcNqAPNCdtTLMbxuQRxWWJ71gp5kBeaB7DCivaDEgD3S5f/9ZM9gD
3U04QZjHB/qAqk/8/22v0CcmOGx/YUAe6NBxz3e/NiCPqrbxJvFAuzuflj9o
QB5VdL44e6BxtDw814A80O18YzpdMiCPG2KRrdSUW0U8PtDVk3r4phuQB7rH
86/KzwzIA/1AVv1DL/ZA75wvXGGNPNDd/VROTDAgD6EvN/c35PGBrlXoEO3C
HujIf68uJbLHDTr/lT3Qgw/9CxSzB1q6a+lmA/ZAjz16z3A5e9wUix6GHrnk
wx5o9Ts+X6ewBzpQ+AOQAXmgP0+9oG7F4wPtLZxwZUAe6CMVD4M68fi42fb6
kHigW772+HHBgDzQwt7vPfa42eYn8UB/GvB170n2EO5P8cu2g+xxC8fjmbE7
TrAHeuzN0kEr2AMdqlGxvJk90G/HSB+TYQ90pPmOsYfZA202edz+Xjw+0BEL
KxO68fhAF/7a8KKQPdCJo0t23GaPW3R9RfZAuws7gOyBnuH066oCe6CllySM
d2eP22JRlPAFR/a4TefT6pMHWrh8/kd98kALl4/7jz3Q31foBJTpk8dt+r0t
ffIQ5g/874o9e6AnzVi8yIQ90Cn985Ki2AO9UUv9hnB7iQc6c9oyk2D2QHt0
booZzB53xKLcLfe1hfWVeKB3/YkJeKxPHughf9MOGbEHunv9wwYbA/JA2xkX
Pe3EHmhjjct3r+iTBxrvzhsf6JMH2qjEQeqHPnmgb3ocTBXml3igZc9cuhCm
Tx7ocRsfWn3VJw/0TIuqwCX65IGeJxzA6ZNHtVgkJ+f0e7o+eaC/K+6QTWcP
tO60p+9z2AMd7To3aJU+eaAvjmj6EsQe1W3Ph8RD6Oc7993UJw+0yfs/6vP0
yQP9cNhfJx32QLsfN9Ny5fFR3fZ4JR7orNN4Q9Unjxocn/d6b/qTPdDC1x3u
sUcNnX/NHuhK0/I84fFIPNAzJF+oIw+0bO/Q0RnsUUPXL+DtlXB/k28PleLx
UdP2eCUeaF3v/WtK2aOGzm9nD/SqdYOG+7AHet7vGVZ72OOuWGSZN6NqHnug
v3y8YunNHnfp/GX2QF9KDfg+hz3Qitj9uMkeaA3hD97sgT7reWv7M/a42/Z4
JR7oD+flbuTqkwf6Rdq8VgceH2jhchzR7IH2ba7QcmKPe2LRsiFlw8+xB/ps
wgmXd+yBthe+EKlPHujKC4sPL2OPe22vD4kHepNTH19X9kDnj/uV34XHBzr8
9GmXQj3yQA/Myth/X4880EmT1U5NZw/0ZOENgT3utflJPO7R9VHZ4z4ej0lw
ihd7oOfVGiRvZw+0b6ya2i72QJ/6NUhxInugZX6t6NmDPYTlSX7AkjzQZ88A
hD3Q878PUZ7DHuhXi3Jqz7IHOr9k5QFV9hA65nDPCewhLL/9I/Nj7PEAx2Nd
/Bs+6JEHutILWzz2QG836eDckz3QXepy/X3ZA+26bYGMF3ugP2T2vD+FPdAq
90wOFrAHevHH4bpGvL1Cvzg5rMKTxwdaTrigCXugf3gNHiSsn8QDnXcxOGk8
ezyg82v1yONhm7fEA20lXIBPjzzQT6vvDl6vRx5oN9+xr4WWeAjTd8jEB+qR
B1o/TPtGoh55oPf37XGpXo880I0TVuV2YA/0k91DC5/qkQf6TkPVC2s98kBf
qu8+uVmPPB7S+dB65PFILCq79t9AN/ZA/xXf2yc8HokHOrkmbFyuHnmgBwkX
sNQjD7T8se3ewnSJB/qftHCGFXmg+9S7jxBe/xIP9LAV+26t5PGBvm6nc0Wa
xwda/9PLP8V65CHc33ELRTn2QHd6GfxntR55oCXfG2aPx2LR5nYzirzYA33g
/sQOLuyBbj2VNXYee6CLjNJlXdkD/VVf6kmzLnk8puv1sgfazNCoZTx7oJsP
3FguPJ8SD3Sy6h9lL/ZAr221e5DGHuiJ4RGHddhDWP6SybLK7PFELMpIDXSW
Yw/0HVODV4rsge52MnykEnugha8Xv9ElD7RNdWldb/ZAh8jPMxGmSzzQPZLW
6FzWJQ+0cscbxkd1yQNtvVs6xJ090HOELxTpkge6dcwI5XbsgTaw0rvfiz2E
9Z9X/ve9Lnk8xePt0hAxiD3QY762bv6hSx7oT4NnjLqoSx7or7+X7ZnLHuhB
Ix6OqGEP9LQ9it1zdckDfaBocrdGXfJACx/Xn9clD3SPuW96yrIHes0TNXG2
Lnmgq1LxgtElD/Qc4QfNdMnjmVj0n/mu5RN1yQMtVRbauTt7oKuGeEjF65LH
Mzrfmz3QaaPv976iSx7ozb4nTk3h8YFeNBh7gOyBNkx8r2DBHmgzj6HbqnTJ
Az14HrZI7PGMzl/XJQ9hfYTv8euSB/qhfbdVvuxRi9fDxGGKX3XJAz11TtE0
XR4f6EVJ8kO82QPt3uTslKBLHminf8E+j9gD7T23Q7EVe6DHFPW7vYI90Obp
dzuEsUctXe9ZlzyE5acd+ePKHrV0/Wj2QAunB65ij+d4fg6+katiD7Tt1Q3J
Il3yQJ/XU9/qxB7P254fiQd6buio6VrsgW76NrRTvQ55oN8dFT8IZw/0zsH7
zzbrkMdz+v1E9kAfarihO5k90DcuF2U5s4ewvn/WaMazBzp01d4JquzxAq8X
u6kbNrEH+pvTGaPxPD7QN2bO2jeaPdC1uQduidgD/fnXrEn67PGizU/igb6y
8p/iaPZAB/Qe2nUpe6AHic59qmUPdKuaTGs33l4J8wsXnGcP9PnJjlfN2OMl
jleLzcMe6JCH0JlrH81kj5dt6yPxePn/ba/QLZmZvQ+zB3rfmO0Vk3h7hVYX
LtjAHmidgqoKbR4fwv1p3V3Riz1e0u9F6ZAHOrbHr06G7IHOPN8jx5g90JPW
DfmhwB51dD0H9kAn3pi63pA90A/+81M5wR5o26EqTS7sgVY+NPDTBvaoo+sn
sAe6dqBqOz/2QEdi9y6SPeroeubsgd4ZZDO8H48PdPXjjPXx7IEu/Fk805Q9
6sUihVvdQpR5fKBrDbFHwx5oF9erg67pkAf6pueHnnd1yAP97rWe2jj2QJ8x
XxyixR7orREWnf7pkEc9/b4sewjTa2Q8hrMHujB38N80Hh/oDurbZ63VIQ+0
0cTh667qkAd6Zefuf3qxR4NYNFb6mMxk9kD3fCht1Zc90Bfc+szsyB5olYwr
m3N0yKOBrhegQx7ok933DA1lD/TGlpp3B3XIAz3Ez27KCPYQWnhDZw/0Ous0
m2HsgbYQn70vzx5o5wdOuq065PGKrifPHq/a3i8kHujnOi9UjrEHeoineudT
7IGWnAelQx7oOJUd6pt5e4WOcg/7Gs8e6PnCD4jz9got/BzlcR3yQOvOHOJV
yOMD3dQk83Ale6C/bQs4+4A90MLl4/uzx2ssr9fHrcL8Eg/02UnKZst0yAO9
TDhhSYc80J/1qt2leXygv8/dP0mHPdADFFZa9dIhD7S6bbsBe9kDndd+TY6B
Dnm8putl6JAHeud++ZSLOuSBtjOsnZqrQx7oq9fSLJ+zxxscjy6d9Fift1fo
qCyNpN065IEOauz2Jo490O8Di/r8Yg9h/qkVax+yB9qn3NiujD3Qvw/Y5v1m
D6H7PztUzh5oEQ6fZHl8oC+s/tVe2L6pn2j+U4OundYzqwf665+a0LfomjEj
dwjjM1sNM6B16ldP+4E2TN7u0/Mt3s8qy706YP6/mH0UuqnU1Os6ph8aZO06
D+0u/KAJpqNqDdBnW0PflGB6F2EGtPT7f4NeoYW7D0XnBg+siUQLsyejr9Yt
+xmD7rmmrDIL3fvDuRt66PLKLLUT6CwtZy3h9eorzIBW7+r24j16sHCHb9u8
rmH2ZnSXlJkbLNEr346a0uUdjk/N5DvaoUdPwRqhOwonUKDv4uFMQfevu/DB
DS3cvdo7Oh9fW0EkzG79jn6/GNOFw2Cfd21+wtOzRpg/RNYtD/NLjpPRj89q
/GlBC3d/SFi+he2grZhfjNnL0KOGGM5s0CYP9IDlvVOva5MHWiXi2i5l9kA3
jsv5naNNHu/p+hI65IFWSn3j1ps90DNfBV8cpkMeaJfF15XM2ANt/7VPTn/2
QP/I6SWzT5s80MLuwyD2QJ/+qR50U5s83reNJ4mH0MIBiDZ5CPefcsHxrzZ5
oE2uq9y6rU0eH+j6D+yBTv+2ZVcv9kAv71et+12bPNCNGuuuHGGPD3T9BG3y
QMdvGGz6Ups80OOzSkbeYA/0j1+XvK6yB/q0x5XQLdrkgRZOv37LHujksZZ1
XuyBPlIQvL+HNnmgZ+Wmts9kj0axSFOh84RT2uSBTjhbslVJmzzQi21u7C3W
Jg/0v2OvLjtokwfa7NHLARla5IHuO31i4VT2QJ8b12/cP23yQN/eFjg2nz3Q
13p1mXdJmzzQYVO29GpkD3RR4uZfg9kD7aCSVujBHh/x+IUTFLXJA+0w9pr8
ZW3yQJ+rFn5Aljw+0vUj2AO9yWHRxc48PtBDl0ytf8Ae6MbqJnEMe6DdUgyn
5bAHusy6yHMxe6D1nfauXsceaCvhgq/sgd59NC1/NHugC24HZK5lj09i0c9v
+SoO7IFOul964Bh7oK9N/tj5Nnug80/t+dfAHuiPW2Tv/WMPtFzMiJjOvL36
RNcPYQ+0fY/fvkq8vULPMnyeHs4eaBydfZjAHmgH++iIIPb41Db+JR6f8XqY
sjXyvBZ5oFM7rpixkj3QL6903KTGHugBesoVZezxma5noUUe6Os3u+s91CIP
9L+VAyZrssfntudT4iFMl1rdrj97oI9btZx6xB5ozxKZs8vYAz1xVW6Hj1rk
gb4dtGLqbPZoEosWCCeksgc6vHGHUnv2QDcP2vTJmD2a2l6fEg+08GsYw7TJ
A+2omH76ixZ5oIeufG0Yzx7ouj/Ff4TpEg90Qecx3WewBzrn1xypn1rkge7U
cCIihT3Qw2zbx61ijy9i0Z25B9KG8vhAi+NfjHBmD/T1mpGhquyBFn7+u16L
PNDD283+9oE9vtD1QdgD/enVftlTWuQhTL9W5NGePdC/jh43CdQiD7RazzNJ
zlrkgT4Z5bZXS4s80CGlV31vs8cX+j0eLfJoxvFzZNIpTy3yQCdMXJD2Tos8
0O539r0bokUezXS9Cy3yQJsv0fv6U5M80JdbPrVeZw/0dZlH9Z+1yAOdUbnM
4Cp7NNP1T7TIAz3og95/V9kDPeza6sRF7IEOX6KbOJI9vopFwuXervH4QO9d
m3VXuL3EA33ydrtnHbTIA21+99qn6eyB/ubwel+VJnmg39mPbnFjD7SB1JPm
3+zxla7foEUe6IzXBgPvsgd6w5WQscHsIcy/a6/rHPZAVy1MMdrNHugWDbxh
sEeLWJQy6+fEueyBXliov/UTe6C/9lt18Q17oE+q7eg+lT3QoRGvDhnw9got
nG40kj3QkTOku7zSJI8Wul4Ge6CFn3N6yx4tdP0c9kB/mq2mEaBFHi1tryeJ
xzfM/0BmUjl7oDu7f/6+nj3QhkkTdriwhzBdfuEWD/ZA3z/TJ1GG38/R04QL
TrAH+sRZTY9r7CHMnznpzB/2QEslNn5sz9urb3S9Et5eoZNVRsfK8vYKvSOm
8sd39kC3foh+v449vtP1T9gDLZxuGcse6MiKuI7D2APtZDDv9wz2QIdid3Ad
e6AjFs2wP80e6PZ7s9SH8fhA/yd8oM8e3+n6MeyBtrWc9Wwwe6C3Rotju7EH
WkHpzaSvmuTxA8crA6t7bdMkD7SHvWzJJ03yQBsJG0D2QNffy3nckz3Q65NX
Dvbn8YFO6zJwtz17/KDr+7AH2rnZ3ztPkzzQKc/VK/vy+EAXnp+oqMXjA13b
39usJ48P9LcuM1QPaJIH2v7MuiRZTfL4ieNn7cI9wvpIPH7S9W3YA91wO/mI
cP8SD7RwOT0vTfJAX1BeN+QHb6/Qhyp63qvQJA/0vvEP1Oezh7C8U2flpNlD
uD8NbJE1yQMt6put+lyTPNAeVt9T4jTJA135V3iDJY9WeD8yP3aDPdDCx5ml
7IE+1nh8xnBN8kBn7V7YIUqTPFrbXg8SD7S088Prw9gD/WjTu3nnNMmjtW17
LfFAC7uTA9ijte31IvFA76tRqlNgD3TsUoxIHh/orUV6TcXs8Qvb0y+FJSIe
H+j3HeyXPtAkD/T/a+rO42rO/jiOU7JUUlK2siZl38aebncNQxrZkiUxsqsY
lDWGNNUIqYshZN8aisEgRBmyNhQxyD7KlpGE3/t8nffv+svj+bj3dpfX/Zzb
1b3nm5zR40MJe8DBz2f+ksEe8KWz//xXifMBL7jrl3KaPeA9P4RvS+R6BfcQ
bzC8ZQ+4jThgLucDfmTl753BHrBLy5PW59gD3mufWOjAHuV4fzatSNubPeAJ
cXvKO7AHfO/N0I4d2AO+39wm+R+D7AEvsLe0m875KJf763jLHnBNcYA6zgc8
9efUen05H3B1v3MnL3vLHrBB/AGFPeDlidvDdOwB5+LX5784H3DYht/b5rPH
JzxfsBwe4XzAh9Pq1XzPHrD4OuMW9oCV7b/Y45Pp/ig9Psnj67EHbNbqzb/L
2AP+vpP3qYHsAe+d2NvQjfMhLj9quOcng+wBv1i+z8qTPeCGNU+878Ien/H4
16uVY84e8BvremXN2QMW2xE+N8gen+X+P5wPeOqAj3t/Yw+45+QmHWuzx2e5
nxHnAx54OXLAXYPsAXspB+iWPeBqsaMLywyyx2d5/EBv2QNu+XFf1c8G2QN+
vH/FkQ7s8SVJtSNM596YPeAtv35YqDLIHrA4XLI5e3yR+ycZZA/4fuCtLu8N
soe4/GrbPbsMsgdsGGSvvWOQPcT1Oa06Kx5vpccX03qi9IBnnu+qP8Ae8Mkj
J8MLDLIHfO/v0PGu7FHBqGpvGZl12CB7wP3atl/zzCB7wMqP43zAn8oadx7K
HrBy/EWD7AF3brq4QMce4vKhWMDZA661qkvGRfaA7dM7HVazB/yitK1tJc4H
LLa/a8EecPyYhVp7zge8PtqvznD2qGhUxbRPjSs0yB5wjzO5a7pzPuDffvYo
emWQPeCeyPOUPWB1+qnlT9kD3vFlz4fX7AGPHVGgN+d8wMr+NuwB1w2d7KFh
D/jI6WMBmewBV98WWBrF+YDvz88wN2cPM6PK/IrbiDL2gKuV339ykj3gnuKA
IpwP2Ds6OzWa6xXc7Elmg1vsAdv0SZrw0SB7wOG1X2YVGWQP2CvI1bct1yt4
mj5nyHmD7AFf/dfnQRjnA35gYbdzgkH2ELdva9sl6zkfcEooihpkD3M83iUn
XqezB7wy3OdRGucDthVHXGQPWBxu6ZVe9oAj8qwsJrMHPHFbxG+57AGPHXq2
vpHzATdc5Flezh6w+PrldYPsAe+fV/H4dPaAj0S9zNzD+fjm8kqPSsav+z+x
B+wtvgDCHvDCw6rIB+wB93SYfvkte8A7txROHMse8N+X10X7cT6Exf5R7AF/
ynPxfMD5ENf3oXe6D3vAR/s3bZ3AHvDbnn/0mMQecNKZ4h5L2QOeHhGZ+RN7
WBhV9TZbLljKHvCyHyLsprAH7Ho2q/lY9oC9pzx4OJ/zAWfsj3epyh7wuNNt
373Vyx7wogPuQ2azB1y401CvQC97wK1dOze8qZc9YOX4p+xhYXq+KT3g4kSf
wdbsUdn4db8h9qhsmj+lByy281jNHvDb3d1U7dgDVvY7Yg/YIa5RwhjOB6zs
p8UecKWn7z+tYw+46/shv37Uyx7wyovPnaeyB1yM5bgOe8CJIQPNc9gDbq1x
+veBXvaoYlQ9vVX7ihV7wCHDfs6pwB5wxJbBSSfYA96Q9G6MG3vAHldn3q/C
HuLyuxtVPsoesPi4xp962QN2yH7RKpzzAYvl7v89YGU/L/aAxW4aTuzxzfUr
Pari/vfACzB7wK1sxs//jj1g26Hd0rL1sge8/8Ah9wbsUdX0eCo94HGds12a
sgccc+tTiwz2gMeKD/iwBzyyBp6xnI+qptcvpQfccplj/iX2ELcv8svesewB
RyydfvEA56OaUfWmivnl4+wBb7h2qsyTPeCF47b2dufrOTxdfMCZPb45v9ID
LsPTM5E94J1lCZeWcT7gSX0O2BjYAz4WeHvzRfYQXre9+0O97AH7Peh+zoE9
4FUNlg5uzh6WWJ8DzljHsoel6f4oPeDIbuHld9kDtss6+kesXvaAU+oH+tpx
PmCLZbW1KXrZA469cjn3X73sAbt26t3KnT1g4/pbdbdxPixN91/pAW917OO6
XS97wFGRdQem6mUPuHdQWtwuzoeVUVV7vHVYpF72gLNudFwSpJc94I09W+Wu
1csesPg4ymS+fsB5h9wOeullD/j6h1etvNgDDtzZ5t44zoeV6fYpPWDHTXmW
a9kDNh7JePQ7e8Cr34d0MuhlD7i5OGAde1ijr9Xlvmf1sgd8MSgnuxF7wNrb
7WcOYQ/Y36ZkwG32gDVxe8dXZQ/4TsKIdn+wB1zmNSJlAHvA16Knuc3Vyx6w
2N7divMB90rc2fsVe8Cxa8w9ctlDXJ84oAPnA1b2I2SP6kZV3BznkGz2gCeJ
PxizBxyFX9+z2AO+WdZkU2vOB+yUfrrkOHvAzd+Nm7CdPeC3cQNnuHA+YMfb
KZt/Zw84I/H04h/5eg473DuWU5/rVXXT/Vd6wHljY8Oj9LKHjVE1eb/F8S7s
AR/6r9egn/WyB7y7mfOj0ewBZ6d1ji3SyR6wj/IFcdkDjmsyqfpW9hCniy+s
sYeNqZfSAx4t/oDC+YAr+rYLsmQPG9M8Kj3E7X121c+H8wHvejV+9kH2qIHb
nz90+Rz2EN4Y8zqQPWDL5DrDOvD1A3ZKKnA7wPmAW8++OmQFe8DpdXp+/5E9
4DS8HfqDPeAKK+xdY9gD9vl9ou1jzgc8q+DVsWecD3iDl+ZLJa5XcEmXTbYV
OR+2eHzmxf3qyPUKFoe3ac0e8IWSvpnD+XoOW1/YOM2K8wGfil3deiV72JrW
C6UHvDE10/wv9oCbZCYcnMUecIcKfiGF7AE7p+4+P5A9YP+Wt5yesAd8utyh
wxD2gHvN3PNDOHvYGVXDNTuPR7EH3Odl/VER7AH/M7W3TZ5O9oBL7hXvucMe
dqbbo/SAV3Ue9D6bPeBJ4gNxXK/g6yddEtzZA/6YkzmjMXvA1cUH/HSyB7xp
04LIX3SyB5xjVmTjzvmoifVkpGZ6AOcD3nV90Z7t7AGL/w7I1skecODdwu/t
2QMW25tc08ke8KbS9o/36WQPuI6qdMBmnewBO5sZzKqzh/j5Nu+OpepkD3iO
y8gNl3SyB3x6UmJnJ/aAQ8UvtOwBb3/eID9AJ3vYG7/u46uTPWCxHeBDnewB
9zXLzT3AHvA/Zal3d+hkD9jF/VlgsE72gJX7zR7w4VyvkTXYA/YteO16Uid7
iJ//qKjqdp3sAVvHX7/5lj3gmv2tRpawB1zx+7pdk3WyRy38/MstOm7VyR6w
OHzgS53sAYuPb3xkD1hsF/qY6xU8P7owYzd7wMEHn4elswdcs32zlU/ZA24q
Dsinkz1g3YLgx+fZA24rNqhiDzi60sCcPTrZA3619VVyvk72gBffSZ3iy/lw
wPl7NRyXyR7wggG13VezB7xi2YljCewhzh+WezWEPcT5HfvGz2UP2CV9QIdu
OtkDvrzJelB7newBB9lExg1mD1jZr5A94OCArrYr2QOuWcvzXAF7wCPEB9rZ
wxG3b2NsQBf2gB/lXmqXzh7wnsfdmvzDHnDVsGOJH7WyB1ylmu+JZPaA7d94
Xf6RPeCaydvW7GUPWG915dBa9hAO9z02ij3g7V5Xey5kD3jNnN37NOwBJ8w/
nb+XPeCglsH+YzgftfF+8/a4k8Va2QPuPiP8bix7wD8bDy0Yxx7wZiwfDuwB
zxlmb/X/HnBT5QvXsgfcdkLMDV/2gPduHzxqBHvAB0fNOvpWK3vA66PmT/mk
lT3goLXPRjZnD/jvKitn2bBHHaOqxfnuTiPYA/5u9IqSCewB2/TLf1aFPeDv
43psXcz5gG+dv+c2hz3gaT+WbLmvlT3qmJ5fSo9vLq/0gDfd6PSyK3vAl3xC
nGazB7w5fNLo3VrZA/7k87nYmT3gBh0eaQawR108XlO3VPyT8wH/sNAtqT17
wMc/Fh6fyB51Tc9npUdd0/ql9IDHjOv0Zg57wC3Mq6TNYA+4bpb3f1XZA17q
UfTqJnvAYru7TPaAzfIWVg1hD3hC9x51ndijHh6fezfu9GQPWNmvlT3gfqVb
59/Vyh7wifzH50o4H+Lyk3vtq84ecOKM1Yvz2QP+bm1AzCL2gDOb/+bdjj1g
8fHIF1rZA34SVvzTca3sAR/Z4Wh3lj3gFvVv+DmyBzzx1C8nIrWyR32j6nZB
0oZUzgcc4fMobbtW9oC9tBNviZ+n9IDPOk97M1wre8BvLLU+f2llDzhtln54
glb2gIeezyo2Yw9YuR1a2QOO12Tm7GQP+MoY95X72QN+kXKiVZFW9hDnPxzw
KU8rezgZVcM+jGun18oecLz37VJ79oAvJN+6p2UPWOnAHrB5MwvHDK3sIU4X
H2hhD/jKghojj2llD7g0Kqlmb63sAVcKXd60BnvAjRK7vlGxB+zh7ROvYQ+4
oG+9LTO1sgc8c+XeNtvZw9n4db9W9oBXHtBdm8oe8D73FfnD2AM2n5Xcfw57
wKOuL478gT1gZb9X9oDF7hsTtLKHuD6xoT57wBP74R0Ke8DK/rXsAYvDz25g
D/ingX9NasYeDdD/cdYof/aAj5T93nu+VvaAC4KeaWqzB3w1vLSDL3vAeLc9
a6NG9oA/664k9WYPYbfnFz3YA67kfzRyCnvA9WscyivSyB5wUr+FgR80sgfc
X9cipjV7wCt77d3syR7wsIIFY7uzR0OjasvK7hX7sQc8/eDs39uxR0PT+ZUe
DU3zpfSAe9fyv/FJI3vAiyI2eE5hD/jK+nfuWezR0DQ/Sg/46sVVkyzZAy6d
dEDvwR7w0wkZjZ5pZA84ovXT4+3ZoxG8ZG3jQewBXxCHH2QPeNXguZr7GtkD
Hjf1hN0djewBa+KLn9TifMDKfp7sAY9q1vCYFXvA+6uselCokT0amZ6/Sg9Y
bL9ylT3gmA3Dn/ZhDzjWqD1+TyN7wDd2Zz9dyB6N8fhOzPcfxR7wQJdR1VLY
A27VJu6vfuwBL8rpNtuVPWCP0eIVSfaAxeHn92tkD7ho3i7L6uwB33ToePq2
RvaAU6Ksd8/WyB5wevTnKxc1sgfc+GLRyGL2gLuKPzBqZI8meL8lvjCnkT3g
aw/HWO/RyB6wxZTQ0hT2gI8eu7S0nD2amJ7/So9vrPSAL9QKs53BHvBJjW+y
D+cD9hYHhGcPuP6tCpP/v17BKbFNbzzQyB5wl7KkGlU5H/CuIwWjd2hkj6ZG
VRzenv6kkT1g8XXiuxrZA55XOXedr0b2gC3uW7rlamQPuH/xLDdLrlewpnB5
o0vsAUeavXx4XSN7wB3OZw/LYw/4WtZcVTJ7wFFtdkwzsof4eeKAVOwBO2kn
6daxhwvOb3d6Syx7wEdrLnrekPMBK/t5sgf849LYA/PZA47MbtLvT65XcFb+
jErTNbIHnLd+8Xi1RvaAd6ed/a4X5wMudi3d9ozrFZxRaeqdHM6Hi+n+Kz3g
xs+utyjjfMBi+ctkj2bGr/sxswf8pJNVWg/OBxyT13zhGM4HPDNrzDo/zgdc
dPinzS7sAS/9Nco9nusVLD4OtJPzAW+2ej78Mdcr+GyF5a4DuF7BHcQBwtkD
FofnuckesO3s0RXus4cr1o+ROn0VrlewT2XD+d2cD3jZhzdmL9gD9rs3tv4f
7AFfbSAOcCN7wMp+5uwB1xdfUGMPuLHYcJfzAb/dF57Rk/MBl60bELWQPcT1
ferz5Ax7wNpTMe5D2QPu1atxj2ns0Rzrw4cFf8ezR3PT81/pAYuj7XTmfMCe
3SxtLTgfcIhzYfQvXK/g5S8z99TmfMBOayrP9+N8wMbcK5VHcz5gZb9hzgds
pZ7T0MAe8Oq2wY0rsgcsvh42lz3cjF/3N+Z8wHYP/srvwR7whjndXpxgD9ji
Q372TPaA/fXPPRLYw830/Fd6iPMXvC2fwB7wqRV/793A+YDFnwezOB/i+r+k
bjWwByyOZjmLPeBZt+rZxbDHN7dX6eGOHni7k84ecNLEH1tbcD5g49pK07zZ
Az50dH1NW/aAOzr2G9+cPeCQnX2GB7AHnPpTrSc72AOO7JLiu4g9YGU/bvaA
na5cc5jMHnBa16Ake/5+9c35lR4tsF5ejQ/4zB5wt+q+P3uyB5w1riBXxR6w
9m7ouyD2aGFa75Qe31xe6QFX+vzq7T/sAc8TO6qwByzu/mL2gMssr8Xo2AMW
f86uwh7wrhunW6WxByx+PerEHi2NX/d/Zw84bpbh3ETOByy2v7qnlj1gp4Du
j3uyBxwYHTqhXC17wG7r7/i7sges7I/NHnD/xLOZj9kDznqt2WrHHnD3fwfG
nVfLHrBdt3keozgfcIDfL1Fj1LJHK6OqQpxHRBv2gJX9s9WyB9wm5OGibLXs
Ab88W7votVr2gEPOtWsezB7w8PRJan/2gEsmLrw2gD3g0xlhL++rZQ9YbJ8w
jz3gQduSFiezB1z2t1OjJPYQtwe/HuWqZQ84OyHccYla9mhtVP2aeeH6EbXs
AYujO+9Syx6wsp81e8Di49ni8VJ6wK9qH2y2mz3gJW93BiWoZQ9Y2T+cPeDr
tSr2f6mWPeCAVVP7PlTLHrCu5Xuzg+wBL773umgEe8B9LRwGnWSPNlg/p56c
e0Ate8D5V7vmvmQPcfqKP8PcOB/wxsItZ+tyPtqY1lelB9xpc1qXUrXsAfvW
emo/Ry17wLPXdelvyfmAn/tHbBSPV3B80dyT8Lv8ijcdcHrt/Evvr8PjW2Q2
Ff3PNkoNfQrnxCeMqozTw3CBcvjwS98Fx3F649TQYLu2WH9KgneJ9eby+4GF
zeCw/y4Fi8dXfA63O5zTvfDjA1j8Hbg//N/oH+bOhXF1A4NgZT9qWPyZeBb8
Y57bv13w88SneGPggJAQv6k4vXDrusxk2G2M3RkbnI6b75kOW4sPhOF08bHf
83B0w6Bif7h4rud3d+Fy52izefD6zEapb8TPe1RtyW9wH2uzllXaod/hkdcX
w6UDC7fWh5NTMsyS4G3rMhu1g8W/qbAfboBWeP5dvxTYDHdoGFyn2pRu4vbj
4YifAud4lrn2w+3DzbeObGeaL1zdsjXwmTz1CnF94rhMu2FlP2P2gAcvWBKY
oZY94AbiP+zZA1b2G1fLHnD10NqB0ezR3qi6hZwd1bIHHIxfD4PYA/4uItmh
DnvAlycu8nBlD3H5mdN0Y9gDVvYr9pI92pte/5Ue8McLxefPqGUPuMGyU+UO
7AG/PvZsjTN7wPavJrlUYw/4hGPJ3Trs0cGoOp45dNso9oCdnYc0PcYe8Py6
MXbL2QMW28mHsges7FfOHrCy/7Na9oB9b9WfG8ge8IjJ/u6V2ANe9yDEtzV7
wC5vRvQZwR6wsn88e8BDV/a8+d5L9oCjh7VdGsoeHY2qOUPwjo494KCgkQYn
9oA39bPZOIM9YHH4pXfsAXttGHHinZfsASv7p8L/A6cLb64=
         "]]}, {
        Hue[0.5585438199983166, 0.6, 0.6], 
        Directive[
         PointSize[0.002777777777777778], 
         RGBColor[0.647624, 0.37816, 0.614037], 
         AbsoluteThickness[1.6]], 
        PointBox[CompressedData["
1:eJxM3Xdcjf//x3Fktffee++Uihwzoj2sFqGSGSqy96ys1MmK7L3LiMjMlpCV
bFIqIwm/53W+r9evj3/cHrdzznXG/byv0bmG8ciJIaPbtWnTplC2TRvhf++X
gas0Z4hF5Qpz/CvStEUfLZw726ENHQsu9UbnTFBZIEJXl/VRDknVFvU72fgn
DB1pvP+KSoq26Nuf8rRE9KAM7x0LpmmLtvU92TgL3XaQdtet6KBVGyasQfvn
N+qcmaot+lue9nEnushzvVwb3L5fb9ioM+g1w9dOGIjbh43yfnkH/dHmeVT8
FG1RZ9zhDXrLVJOSMDSevrwJndzlqK09GncPlE8Xi4K0//m8TtYWqSy4cMMY
3S92/8RYdMmN/L7u6Lf9Vp9YjJ6IO/ihK723H/BD6+MJY9DFDpfmnJ6sLSrL
73tyCtpX7+i8qejp+ECWorffcKrtiLZ07rx/I3rojm+DHNEP0z5aHEGHl+wu
CJikLcLT519Gvxj8ttfbidoi3F2vEt3X2nhIOBof94Za9PeBpcPfo/HxqEjN
xOf/1X6/LlrigXYaXTU3ewJ5oA+q2CnETyAP9IUPDe8mjScP9KpZ168sGE8e
6GvHyk75jCMPtEJiWNWoJPJAP1uYPvrFWPJA247rWGiURB7oppJf5UfGkgd6
dGmHrcFjyQPtqvPrbHUieaC3upVbmSWSxyyx6EFJc48lieSB9szxnzsikTzQ
+8qs2zonkgd6fLjKk06J5IGekthy0TaRPNAjF35NeJ1AHuiQ/i77UhPIA51l
X/ZodAJ5oDf+eqhnlEAe6NVFLrvdE8gDveuOQuHBBPJA1+TP2l8VTx6zxaJX
2ZkFBfHkgW68ZijXLZ480GPV/+TnxpMHutrk59Rp8eSBzil+pKQXTx7of93T
vtwfQx7oHgbNtRFjyANt79PhQtoY8kAn62yTmTOGPNCzM5s/q48hD/Rvs9TH
fcaQB/rNk7fDDceQB1o/4+D956PJY45YZJ265fX20eSBvrvxu/XVUeSBVpif
EXFiFHmgY4eVWxbFkQf68chTd2ziyOM/LfFAy61TG9ImjjzQwQsStXxGkgf6
94fy9XdGkgf6yNP49bkjyQOdcb36r2kceaBf/qmPPjGSPOaKRQZaoqagkeSB
zkpo19duJHmg3YduN9g2gjzQtufcdW1HkAf6kMl2qTWx5IHuU3prz6hY8kCf
CJ1SVBJLHuh97wt+roohD3Tle+cbrjHkgRav1cydG0Me6PWNl1+siCEP9JSB
+4wnx5AHusZ59f1x0eQxTyxqV15+9EQ0eaB72ndUfBBNHmjzIwXPZkWTBzpd
Y2GDTzR5oDdeOlF5KZo80MdiqzO3RZMH+pd6UuG1KPJA6+w8Wd4zmjzQRnLd
fhpEkwf6mc3SeQejyAM9r7tFiDiKPNAXOjw5OjOKPOaLRc/XNQyTjiIPtMZP
w1yFKPJAx5fPXD8zkjzQ+699mGsWSR5omwypQ9nDyQP9Xvde98/DyAPd6JPx
7tow8kDrnj10Y9Ew8kCnV746dH0YeaBPuLza0DyUPNDXek3trDeUPNDd4mU7
HxhMHuhea0vXJA8mjwUYn8Oii15EkAc61uSF178I8kBf3RhfMzCCPNBXqkZU
egwmD7TSmg6DqiLIA13S1j6qJII80N/je4T0iSAPtOOE7W3PhpMHWr6LzIAx
4eSBnqA9KXtNOHmgV+xe5mMYTh7owikjCjTDyWMhltdNWvu7hpMHumH65dDM
MPJAV+wDQBh5oDsfWOKoGk4e6LGqlj+9w8gDbaFTUGUdRh7obqpis+ww8kCv
srlUqBtGHujEPWf1X4WRB/rv8eBNCmHkge4u/nS9JZQ80AEjlYZ4hpGHcHvv
rmOehJLHIix/ko726x5GHuglGk9u/wwlD3SsUees/FDyQGsscT0vDiUP9NnO
oesGhpIHOsLvzjeVUPJAn1z0fsfIUPJAfzpiL3U7hDzQQe5vZepCyAOdWVr2
oCiEPIT731a98ySEPNBW99ZcfRBCHosxv9pT3LgihDzQZop9NBJDyAP9tfnm
0C0h5IFW9TVYahdCHmjv8as6XwkmD3R0RWm7mGDyQEcFTo1qCiYP9IzfU+5l
BZMHupvD3r59gskDbfuz3bFeweSxmOaPweSBXuLeRlcpmDzQazOSnfKCyGMJ
lhcWSwK9gskDnbMoJeBYEHmg7xlPMrsbRB5o4/ZvBu4OIg/0zZMPKpYGkQf6
dYu/VZ8g8kDnxk0f3D2IPNDLZo//8y2QPNAfa710GwLJA/19UVbj30DyQJtM
CDCXCiIP9Oys0SWlgeSxFMu/oxVBYwPJA62cMfSHWRB5oPMdQqxkA8kDbfq4
8G9UIHmgP2tfdC4LIA+0asWVx9KB5IHu3tBJ6o4/eaBTln06MM+fPNCuwQvL
vwwiD7TJuLQZOwaRB1pY/Hf0Jw90an5RgKk/eaBH7/k+e7s/eSyj+bs/eaDF
fc5VPRhEHmifHiuVDPzJA912+WrzKYPIA/15ygn13wPJAz1n4YgLawaSB9r9
9k7TuQPJA511RhhQ5IF+Vad5zHwgeaBrFo9f4TKQPNDS4z03VPuRB9py6WlF
kR95LMf35WCvG4F+5IFOPXt94r0B5IG+WdOo9XYAeaDnG4x96uRHHugz6XNr
ywaQx3Ja/xxAHmiRxrbeVf3JA+1uuuBZ3/7kge51omTZB1/yQDv38HAb7Use
6G9Vtfuf9yMPdN3VLxsC+5EH2l99pd+nPuSxAstjtXfdb/chD/QJ3Vk3O/Uh
D3TDsdWfd/6nh98PVhjTmzzQZn1+zdfoRR5oBY2A+y09yQNdtFM0Jr4neaAP
5oVE2/YkD/RiA+cZE3qSB9q2Uu+9e0/yQJ9uLJ1yUkQe6Gs5Z7KzepDHSqw/
rN/QEuhDHuhn3++rtfUhD3T6QM+Ymu7ksZK2P7qTB9rnrozcUPRlo8PJCWiZ
J9N189BTElZ/mYk2Hnqh/QS0MW5eLdw/MvmZNfrOz9DXO1bSeEHP6tEl+jT6
SkCadADaVpjxo1fdGfWvG1pYCrwWHj99yO4uaMlyAX36R4dvF9F49AC5VVge
R76VXoh+vSOv1Ai9dvB7rSw0Xk2PLmgXzxOug9DC0w1A39/5yeBJN21RLW6O
Rivrt/Nth9s3luINoe8NHaO8HO0n1852CVrgcUY34eXnoR+4hNTtweN34ukO
o4+MDx6zAB0mvAB0sL3J8uve2qJ2whtCG1xsSnyGFj6OL+jdqz5NNUILL79d
hlik1aHk9VO08HQa6OhtM5Ji0cLNthmt0xM+3h5o/wXbprdBawofEFp+RfCj
Sm/yQGf7TO05y5s80NqrrY7v9yYP9HTvi4kl3uSBrlp04MkNb/JAzy3SsBd5
kwd6xkUVRStv8kAXD1IznuZNHmidiVjCeJNHJtY/3C+/3uZFHujeWQtUxniR
B7p/wfiWZV7kgT696GCfrV7kge6w88FpeS/yQO+pnDB/ohd5oBv1VteFeJGH
MP33XVKE6Uk80PNu3t6W6kUe6O7zDofu9yIP9JDJe084sQf6+NqS4AYv8sgS
iz6c73Qoyos80L2rDQYaepEHuuRVB+U9nuSBvqqCBYQneaDv77Hd8taTPNBL
i8+sN/ciD/THuh1ft3qSh3D/iTGdbnuSBzo+zvzdUE/yQKfVz34225M80Ovn
5iyU9SQPtNzaPfODPckDfWrO6B0DPMljNdY/W6pmfupKHmivlKBln7uSB3q8
VOrWAE/yQNdbt7ni2pU80KrfNGeUdiUP9MLZO6NPdSUPNJZGG892JQ+0TciI
ccZdyQP9tnbKzONdyQP957uMbK0HeaAf+uhnanclD/QB/7h0+67ksUYskuqx
d8R5D/JA31nc4rqgK3mgt/WaNqXegzzQc2MzDIT7SzzQU28HTtbrSh7o45g9
r/MgD/QflfqKXx7kgd6TqPlgkAd5oBtuuXvs9CAPdPqFbqNueJAH+td5U5sw
D/JAu08zUP/nQR5oC8/YwWs9yGMtvv+vZqgd9CAP9GJ8/Zs9yANd4dlx1CEP
8kCvmdb1tJ8HeaDvSRkuUPcgD7TMub9mPh7kgVYPC/sj3F/igd4zyLlTTw/y
QA/7YXbY04M80AExdx7ZsQc6pdRYt78HeaBjV8f0KHUnj3V4Pru51lLsgdZ5
VqGx2YM80KE3ksynsgd6dOjBrw7s8Z/HSzzQ/1L7LPrkTh7oYWeHaJmwB9r4
+v4Xr9zJA421z9hQ9kCHZW1ZFcke6Pavq+47swf68OUJW8LdyQMdtDyitoM7
eazH+uesdlb93MkDnbzMVLGPO3mgg10Llld3IQ90p976EYVdyAOtNaP0Q1EX
8kC3m3e7wL8LeaCrRukWSnUhD/TGHaM8pbuQBzo78nK1RxfyQGfN35Vl24U8
0MLXN60LeaAr2qUPKnAjj2yxaEObltC9buSBXnO07/0JbuSBlups6HfcjTzQ
NWMb1j10Iw/0jIxrqdZdyAN9cJOV9DI38kCn58/9EutGHminUdP2vXcjD7RR
7afwUW7kgS5+8u7KNzfyQE+yVH4V40Ye6N6ra9+ruZEH2tZ1x/dTbuSxQSxS
+2JT0OJGHmgdtVtSQ9zIA91eeENu5IFenLnUerUbeaDv9u19ZbsbeaCfPsvZ
fNiNPNCrfPcstHQjD7SHXnbH2W7kgW587Wj/yZU80HaPno6xcSMPtO6CgM76
buSBzlky6JcSe+SIRe9XnNOMYQ/0rR7NFv6u5IFuHrHwa4IreaDbhE1+reFK
HuiOCcNvebmSB/r5J8+Ps1zJAz28U6d0VVfyQB+K7tuvE3ugA2Sjv6mzB9o+
p2n7blfyQC+oqv8S5Uoe6MxwbDC7kAe6dvgB1Q2u5JErFm0xWbI0z5U80PGb
I0ONXMkDLSv8gcGVPNALLsmahLiSB/psanmOkit5oMdJ/9oa70oewvRmxkTu
dSEP9ECT30ZlLuSBFvcOkTVnD/QO52G+4a7kgd46UTb7kwt5oMPH3fy81JU8
xHg/aWtfbnMlD7T+h/yT8uyBbpv//etoF/JAX2/fojPAhTzQ/e7YTzV3IQ/0
qbhPB2tcyAO9b801n2su5IEWx3Z95ORKHugfYgO1dS7kgR68IbTdSBfyQOf7
K2yZ6kIe6Cnz3T1nsgd61/Sr1l4u5JGH7R18nRa4kAfaqcLDqciZPNAJRtm3
9FzIA73x+TCLS87kge7pu2/YfWfyQBuqWt9650we6HaNWdaG7IE2y9v3zpM9
0FPvnO5X5kwe6PUzaxyCXMgDrZpbdOGtM3mgb1zWGnLVmTw2YjxebAw54kwe
6MTrrxN/OZPHRvr9xZk80E6N+i2lzuSBnlp+b3IX9kC3rJTt1Is90BubRQ23
nckD7XtDY8AZZ/JAX9crO/PJmTzQNntn72h0Jg/0tqMj/Ec7kwf6QGUX4wPO
5IGOLnrhHupMHpvEoqEXK7W8nckDfTl89Et19kD7/is7keBMHuhXslhhYw/0
sVpD2XvsgbZNyquezB6bWj8/iQe63/oRz+TZ4z+3SzzQY4PcFGOdyQP97Nwz
S1/2QBuJpyf7s8dmfN7r0+cNZQ+0zoqdx9ayB7piT0N3U/ZAF7jlXR3hRB7o
DNHZgzFO5IGWaeqypr0zeaC7W6/VqXQiD/RaDJejTuSBXlVrlLLTiTzQF4b6
Za91Ig/0cxPhG04e/7ld4oGu7dn52gYn8tgiFj16kjVnjBN5oCV/HnAiD/Re
rJ5PdyKP/7TEA53yfPjqHCfyQI9RMnxc70ge6OcyI7pkO5EH+mqCfri/E3ls
od8bnMgD7dc54mGZI3mgB4wyHDXUiTzQW4bNmhbuRB5b8figLjO6OJEH2m9m
bfvfjuSBtv9SHjnBiTzQkR/82u91JA/0vQOPvm1lD7TnHFUZZSfyQOfKXW3U
Zg/0lfN3CiexB9o4a6DedPZAT5by6bGSPdDK+3pcdGIPdKqK8t++7IHWSncs
TnAkj3w8PvxJal/2QF89XbiqI3ugOw7YEnHPkTzQSws918uxB3rcrYjoBkfy
QGcMWRHY1ok80PrdZ0984EgeaM24WP2rjuSBjrfCEsCRPNDjr/VwXcoe6Ivq
Qbt3OZIHevj06//eOJLHNmwvmfqlL3AkD3TyrqmH/7IHenmH4m3DHckDfeR3
xqsj7IHu18lsxEsH8kBPicMWtSN5oDvNDrs025E80LeX717m40ge6F23t1f/
cyCP/zxe4oHef+BxTIojeaArL7s9OOdAHmittX+jZdhju1i0YqVC/4sO5IE2
0Bjr3+hAHtvp92cH8kCbbpdac9iRPNDaHl3uznQgD/SpEWrtM3l8oJcdMxm7
jT3QP3pmd1BlD/Si2PBzLQ7kgZ6R6er/2IE80F5ryub0Zw90Wq9DPZaxRwG+
71OPls9gD3S5b5ViD/ZAP/F5Yz+YPQro93UH8kD/vPXn4Wv2QMfNnpBww4E8
0Bv/zEt+6kAe/7ld4oGe871w4gn2QL86ZXwlyYE80JW7AzoddSAPdH3jywWP
2APt7vV+V1cH8tiB9eE1Q89dsicP9JDLurm+7IGeZyRanGFPHuiac03bujuQ
B1rt4+yAnuyBXgXeYnvyQMfM6vbtuT15oLO2Njm/cyAPtJOCg/4U9kBfnrbS
1oE90O4dXLxXOJAH+ul2j2fC65N47BSLTheMPSPtQB7oacIPqvbkgd7j+jPr
qz15oIcKK7T25IG2CH/qL9wu8UCvfLImXJk90EOmYIuePdBjz71MuGpPHugi
LanPXdkDffmq5aj39uTxn9cj8UAHdjq6eZg9eaCbdn48JsUeuzD/XOuyJ589
hO5U9viuPXmgN9kbHTfg8bGLfj+1Jw+0/y+lsFXsgd5wVbxa8JF4CLeftl8t
60Ae6FT1kNkh9uSBtvylfH6kPXmg9z6ybxdnTx7om/de/3S3Jw/h8fFfTsra
k8duzN+3Lp44wp480K81owc02JEH+uoY3711duSBjoiTToqzIw90nZduwx07
8kAHVW2aOcOOPHbT3zvtyAM9wH7doAD2QN8a4rZpkx15CM+3wD7ltx15oH0+
PNnfbEceu+nvsXbkITz+Td74CXbksQfz5997I3fbkQf6bFqPCeftyAM9ZeuS
Snc78kC/eTxj8SQ78kC3vLESqdmRB/rF9V1XT9qRB/qcXspLZzvyQAfnny5q
siUPdN3KkzbL7MgDnarkHfrBjjzQkcPkl6XbkQc6edLHnEY78tgrFqn8bh+0
0o480F8LFpXZsAfasfRTphN7oDsdcV1025Y80D9kZGs7sYdw+23t4Epb8kBP
eNHV+qYteaAHXVzUbb4teaArJ1+q22lLHujr+u6rc23JAx3l+mtMni15oOtt
KyattiUPdOI/qf3htuSxD9sHc+PubLYlD/T6+jpXB/bYR38PtiUP9I/InRYl
tuSBdpr7Nb+PLXnsa31+iYfQ52M9xtmSB7pyX+aSYvZA3xlQpxtjSx7ouNzZ
y9JsyQNtEBDrdcCWPITnU564aY4teezH+n6Yh6bQEg904TBLh6u25IEetLSo
YKwteaCrBr7qeYw99tPf023JA+34a0vLc/ZAC5sz89gDvTEk2jafPYTWWrN2
GXugK3WUVy5gD/Tny0EBx9ljP/09nz3Q7ka9Ij3Z44BYFDLy0Y8U9kBPMykJ
c7UlD/TidicXKLMHWvidaxR7CPfX32t93YY80IrzTOd1ZA/0kH0p/v3ZA/2z
zNJ2MXug5ZvvP93CHmgpM6wjsge61Ketmil7oFc/eNTYhT0O4vkHp5RU2ZDH
QdofzYY80LtfLjrwxIY80H8fvi5+aEMe6E2q6QmG7IFe3WtoU7MNeaA9/vYZ
fcmGPNAztC8nD2QPdC8LbU9Z9kBL9Zwrp88e6JrmDmdGsAc6dMierdtsyAO9
UnlZrzIb8jiE5dulvrUfbcgD/U6q3aYB7IFuqGk4oMge6GMnivsnsAd6U3+n
hzfZ4xD9nmJDHuhJYh9v4fOSeKB7SbuO/2dDHmhFm8n6r23IQ3g9gQeKT9uQ
B1rH3+HKBRvyQM+tLcv9YkMeh7G8m74qaht7oI0sB2ndYg90/z0LLb+xB1o6
KLSsgj3QsWu7fDK2IQ/0r7G+kzPY43Dr65F4oNfuv3Qv3IY80JYXF+8abEMe
h+n3HBvyQHf73n/BUxvyQK8+WW9pw+MDvenJwbudeHwcEYvWHKlsOc8eR1of
L/FAf5Evdsq1IQ90wMPuR4tsyAO959zSk3HsgbZwN3y0mD3QexXN6vTYA33P
5Omv2eyBLtsyUTabPdApr5+vPsIe6LGJExYdZo8jreNF4nEU289nZn6+xB7o
XsbtFPLZA31wzqP42+yBLngR6vnFmjzQOwqW5D+0Jg/0Fc0v9b3YAz3GYdL0
/dbkgZaNk+2pwB7oWdPb/rhnTR7o+7+vPNpsTR5oywXb3wjTl3ig9e7Ei85Z
kwc6LHTNtK48Po5h/Wtwqt1Ja/JADzjbbZMte6CVrmfFfbYmD/TJCk3p8dbk
IXTjn/I0a/JAOxi8mBJrTR7ooCtNTunW5IEWx9xqO9+aPNA7nnRTWGBNHsL0
lN5sXWhNHui+jtuHTLAmD3Tqj/WdPlqTx3F8fs0dLTzYA73jh0llhjV5HKf9
FazJA33LJzN4M3ugXS/1G3qePdCd+ja20bAmD/RV+fN5E9gDbVowIT7GmjzQ
s1cWJUmzBxpb33dz2AOdYWizKoc90D26bvGKYI/j9HueFXmcwPpSRcFTFfZA
z76ySMrYmjzQKgmH9zRakQfaVPVrkhl7oI9ctDccwB5og38d5rdhD7T1XcsG
M/ZAD2y/d44Se6C91rqH/7QiD7RD26ZdYeyB1h9+RymDPdA99nuMXcQeJ1tf
j8QDnfrkkPdz9kCb1TdMPWhFHuitwae/ObIHOmKE64UO7IHeqdAww4k90IWm
GzXOWpEH+u3xXW82WpEH+tzkkBzh9Us80C0Rn0vfWpEHevr7oMV7rcgDXVl2
8kGFFXmgB1XvXypmj1P4PkRdzD9lRR7oa+YZ3ZTYA52Nb2Mye6Cvp1pPu25F
HmiD551XLLciD3S7AY9PrbUiD/SRpPQz5uyB1ter8ZdjD7RWzPGrsjw+0CG2
g14mWZEHWrWuTeAwK/JAV+4pehZrRR6FWN4dyipysSKPwtb7SzwKaf9s9kC7
fzzZx8GKPNB3EjUSUq3IA91SHbL+pBV5oEtzvv0MYQ90ttmd77PYA/1n0LkJ
yuyB3llu/lqLxwd60Ipms1T2QB+1y2nazh7ohvv+I5XYo0gsepnUOaOMPdAG
27s1Cp+/xAO9JipRe48leaCHlG3KjWUP9KLsaf+GsIdw+8FTt8LYA31sul7H
RkvyQNc7aNZvsiIP9KvClXk6PD7Quz2nr5ZmD/SN0gPztdgDvclhxbJbluRx
Wiwqzv/6xIs90BPjjpk+tCQP9NTPXbpbsQfayW5OsT17oONqh/XyYQ90+zJl
lyxL8kCvaGk2dmcP9JDBHcY6swda2P20L3ug/zz3HjuIx4fw/DG3xw1mj9O0
/wB7nG59fxKPM2JRkv3NXt6W5HGG9s+3JA/05ZSfbZ6zB7r7nMrdAZbkgW6v
f2DsAEvyQFdkFV69b0ke6F/PpH/EsAe6wxLNPgUW5IHenvlrrsiSPNA+Uc+P
PLYgD/Tx14tf+luSBzpXacqAhxbkcRbLj8DXL1osyANtktw8o9iCPNDzfFZb
Cq9P4oFOFXbosiCPs/R7vAV5CNNz+aNSb0Ee6OEWl+pnWpAH+mb6xsSLFuSB
7jCx//Z2luSBfrR9UncZS/JAzzypoPDDgjzQficCr8ZZkAda5eL2VaYW5HFO
LPpeXH8i3oI80AMGvv3SmT3QJQaq1rcsyAPtou/Vvc6CPNAnf/iEL7IgD/SW
w6VSNyzIA91nWXa3zRbkgV4WqxfpxR7oZrndHtstyAM933NGywv2EJ7Py0j6
twV5oC1VBnU5xh7F2F7/c8ZnCnugP1Rq3pXl8YEeszQu6pkFeaBz/Xq8qmEP
9BlLRdkT7IGetU5Zcy57oK+oa/q+ZQ904DvDWWvZA50xtWO/aAvyQPt0tA0Q
pifxKKbjPdgDfUo87cpPc/JAR8wbJmfAHufh4Td0cVf2QI+fZNJ8wpw80Kdm
ZTZ/NicPdNpcS/tI9kCvH9PYVY490FuXHX710Zw80Ff9bh5bwx7C9A2WlLSY
kwc6whfviD3QLWHqOkvNyQMtN7iT6Jk5eaAfP1CY488eF8SiuknebnbsgT51
x8Z1hzl5oLVke7/5Zk4e6AWDXJI12AMtHJ4Syh5oz2NR+YrsIUzv1PA1UuyB
vhhwZKwSe6Adm2XurzQnD2F6AWY5Y9kDvXPu8X9t2QN9bcbY7w/ZA/3154on
a8zJo6T185N4oDNfTDIsYg+06cB3Q16wB3qZ9NgmDfZAT8lvOPTWnDz+83iJ
B1rU0vKzypw8hNtDpAM/sAd6eFq0jTt7oC89bKuUyh7oQh+sULEH+ob2cu8X
ZuRxUSyK0pw9ycecPNDxIwK9W9gD3eLhGDCTPdD5Sm2XBJmTB3pQVcXzbubk
cZH2hzEnD/TDTmtSFczJA23zzuhDgjl5oOPq8y76sQdae9qBc4Hm5IGesvHp
wnRz8rhIxzeZkQf6Z9v+46vNyOMSljdRTSW/zMgDPUQ4AMyMPNC7bnWVD2YP
dNG/a1M/mJEHOmr7W5Eie6DPi6XaTzEjD/Rca6lOx83IA61QsMLflj3QEypX
PlAyJw/07oxwvztm5IGusgk0qjEjD/TBR9+2bmWPUrFolLFX+wwz8kCbnQhy
8WQP9MrFK333mJFHKe0fZEYe6BWaGEBm5IFuL+zAY0YeaOFwGx32EG7vXn5y
hBl5oD3+HfJKNiMP9J5lPoajzcgDvatd7fS/ZuRRSvv3sAe625NbK2ezx2Vs
L99cmyTDHuhh3wI6PDMlD7Tt+MmrhM9H4oE+bzv/3wH2QEerxPctNyMPdNEE
v+kH2EO4/3y3uHvsgf6weGfNN1PyQOe8+BvpZkYeaPO1od6X2AO9unfprT3s
gd71yeBJpDl5XIG3nL73bvZAS51coPzbjDzQBxLwDWWPK7T/FXug7b6VuLiz
B/q9nnAEDnmge852T35uRh7ohh6/zqSyB3qT3YkXE9kDbVH1qL8Ke6C/zC/p
ksoe6DVp070Gswd6rH9jRih7XMXyzNd98C1T8kArCSvI7IE2Fi3O0GcPdNft
7/a9MSUP9OKuFZfHs8dV2j+JPdBrq1+rHjUlD7TluB7ar9kDnTR/9+827IEe
W7KieD57oC2EHUrZ42qrn8Tjmli0ecTYgfrsgVYaPsPtoSl5oJNsf2x4bkoe
6PmGDw+/NCUP9IcLyQvl2AN9QmNM/iZT8kDPvGfgWGBKHmjMzabdMCUPtLA6
+8GUPNCHesbM+G1KHugtH05/XWBKHmj7+6XeF0zJA63hNG94qil5XMf64d6v
8WnscZ2Of2IP9LK60v2apuSBTpMpCrljQh7onYpRQS9NyEOYXsuKrc6m5IH+
HTn+8l8T8kD3iPj6VIk90LIPfurMNyUPdEb3dIdQU/JAR9h/tOpkSh5o0yT5
HT9MyOOGWJTniTmUCXmgTZY2TmrHHmhh9/I8E/JAZ47XnpRtQh5oz5iac00m
5IHuKBwAYEIe6JNz784Qbpd4oA1KVq2zNyEP9Lnkc+N3mpAHWm5Y/wsfTMgD
vd9b42mBCXmgVTTn9vtoQh5oP2EDjT3KxKIR4edaAtgD/d12k6LweUs80Jm6
sz2em5AHukf14P2v2APdfMzQ2sSUPNB+d2M+KLMH+ono9OPj7IF+sDXB4IIJ
eaAvfVV2NjchD3SwsIAzIQ/0tfUzNBaakAc6C5sr8exxE8uvS3KrLNkD7bgz
t3aaCXmgDcc+dZJhD3SWg/sBNfZA78o+8L0ve6AHd3zY0ZI9btL+Y+yB3nhh
6rBTxuSBPrrwhHMKe6CnH6y71JM90PVnPmbrswf6T8mFKXXG5IGecaV41Gtj
8rglFiUMGznazYQ80MFqH1Snswe6S/pWdS32QB9ocdEyZQ+0KHF3cH8eH+gJ
bnNPiUzIAx2ieO+DAnugy2UwINhDuF3m9LkCY/JAT3RMXFlhTB5o1ZkPvj0x
Jg/0iku5MbeMyeO2WJQ9rM6j0pg80ItEDpPfGJMHOi7aV++oMXmgK0OTA2qM
yQM9ZFKPqnnG5HGb9vcyJg90xWBskBuTh3D/vbJpueyB7pxRVrjHmDzQoZHh
P6KMyQM9cV77y5nG5IHuedIuZgN7oEfdumaUyh53xKJXUQ7V3sbkgS4euGfg
FWPyQDf9m3xxoTF5oNeYdR4sMiaPO3Q8pDF5oBe/GVUdYUwed2j/NmPyQD9N
6lm3ypg8hP65+3w0e6CP3zRRG84e6BvP3zclsAd6c8y6reeNyOOuWJQirKAZ
kQc6qS40PMGIPNCrNi7q/sWIPNCTu8s82m5EHui/sVVFP43IAx0jO2OiHHug
105eOSrTiDzQzwovtzwzIg/0zFkHBq4yIg+09LjbJa7sgdZ7oJqdZkQeaM/a
dQoVhuSB9vs8UfqCIXncE4vE6f2bXhiSB1o4HCnPkDzQC358ep1vSB7ofdLb
aqWMyAMdj83Bd4bkgRZmFyGG5IH26jjqUKohedyj/asMyQO931Pk5GtIHujK
rDljlAzJA93SVWxqa0ge6KI2bn4bDMjjvlgk37J78R8D8kCXn0nrMcGQPNCq
jfsL1A3JA60mcj46Cvd//3tPfQja4NeCee/R2b1XjItH+65d4XwY3WfFuPfp
6GPSTnZz0MLf/bLQx9+7dJFGb9VxfF6ADvmqlrwDLRzHXCT0A4edueiWPfX3
b6FXqsZ8sULvrb/vX41O3GvZmIke4nn82g+0U//m48vRHeet7y37AM8/9Hxu
Dvr4tZRiQ/Si9TI2e9HCYdJu6Hu3/oqK9LVFyOP90Rg9zmvQxVt0HKPQTX/y
NC1x//F4g5PRg1yffy5A6zo+N1uMfjgsZ1EK+npK8Rbxg9bPMxUTOIRu337K
tyZMzxwv6BJ6VOTkyWG4/YH/SKXH6GM1A2KnoPFyV9SgpQtKD37B/TH5jm3L
sT5Z+Cr1ARo5Tx292nLAo0G4Pz7O39Zoi8xdbzuh8fZTfND9l0U9fapPHmh1
bJ53ZA+0mrABzB7olfOr6oXnk3gI7dS3yI090BXXsYHKHujdf3ua9WYPYfpt
A+qq9cmjvPX1SzzQHhM3qr3TJ4+H6Bf62vv0yQP9J6Hr6Ansgf7XTV7LjD3Q
wnCfxB7oWOMpo4P0yQOda1fbw0WfPB7S8Y/65IHuPSnyir8+eaBvWmUPH8Ye
6ABhhVOfPNBLnqfKZeqTB3rLR/MrLuxRgfXLdaOXxrFHBe1PpE8e6LN36u9V
65EH2u376b6xeuSBrs6SL1ihTx5o45Sdd6frk0cFHZ/JHhV0PKg+eaCXLL68
O0mfPNApl072zdUnD6FduvpFswe6IOyi6gz2QGss3bxuAHs8wuc3oFzWhz0e
tU5P4oHe3smno60BeaB152w7OoI90Ftu9mi2YA+05aLpma7sge6wfY1XW/ZA
B5rljB3DHugzsZNu6bMHWji8bgB7oPck7P+ziT3Q094e66ZoQB6Psf3w4pL5
VfZA/+s0ZF8Ke6D3Rc/edZ090MLuK5/ZA61bEaaxiD3QN0WjW37rkQd6ZX+1
YRXs8Zj2p9IjD/TVhoMzLuiRB1rP9IlpuR55oLdql3ZK0SMPdJKlXy8T9kBv
eaOQd02PPJ7Q/j165IEWjlPurEce6EijnvVxeuQh3G7wbNMJXfJA5zuv3a2p
Rx5or/VybcL1yAN9ZFvHB0565IGe/bbnjOV65IHe1+lm75165IHu+Nh310E9
8kCbFqsei9YjD/T+t7cHCdOTeFSKRQM/5kaP1CMP9JO1F97p6ZFHJR3/q08e
aBWn02c92QO99eXPicL0JR7oF/tLfu9lD3SnB04z++iRBzozePN0T/ZAnxy0
+PUv9hCeP72+bzp7oJNbghJL2QP9MfbPlkt65IEWDh/cxR5PsX5vOer9ePZ4
SvuTsQf6k7HO857sgT719WzYOD3yQI9/HRjmzh5oUcnl5TrsgfbyGbbRmT3Q
ktkXe6BV54d/b9AlD3SLe2naLV3yQHtHWHd/oEse6M//9N6V6ZLHM7FoTnz6
t8W65IG+42yUfk6XPNCL90kZ1eqQxzM6HlqXPNCdr7ezmKRLHs/o+GVd8hDa
4fe0XbrkgQ4WDgBnD3RhqnzzfV3yEJ5/zMP3Y3XJA71rSJfOU3TJ4xntT6dL
HmgD99W5suzxHOvvxhnTJuuSB3rk4xGDmnXJAz2j5cXOHrrkIdy/5nHnUh4f
6DlPVc1O6pIHemFcdndp9kAXb7+yMEeXPNCVQ78FdGAPtHC42Gv2QDu6jlv3
nT3QP00qM/awB1rY+yaIPV7g80q4Kn+ePdCqwgKbPdBxNn8WHtMlD3TLRdsB
m9kDbWY1e2URe6Drfxi1f8Me6Le93saUsQf6R3Zy8WNd8kAPvjWlTzF7oIe0
sz6SxB7oV/1uaAxgD3TN9tDBPuyB7vzuQ326Lnm8xPpUz9x+a9kDXeN2P2Q6
e6A7Z7pnDGEP9LFbqz5Kswc6NOpCmRx7oB+uyUh20iUP9JfvtZk/dcgD/cF1
64uVOuSBvhxx93ipDnmg50X5bz6qQx7o+UPcp/TXIQ/02nDlCS465FGF9YMD
iS8m65AHOqDBdPZlHfJAb/iXNfs3jw90irCDvw55oC9fDi5apkMe6BtahmMc
2aOK9u9jD/TKR2f3HtMhD3T96G2d97AH2n1d5YoE9kD7C4f/s4fwfFkbBz3T
IQ90jHWZ0lUd8nglFtkGGtWosQd64llvlwj2QC/ZWfNtgQ55oC0Mgtzf6pAH
uqKlaeAKHfJAd9+cbVioQx7osd8fhs9jD/T2SJ3zX9kDbRdft/Ike6D9FWX8
7rGH8PoWPhxykT3Q5+WdoxvZoxrrt7mykQY8PtDbV9+x3cwe6IN9Ze+eZA90
/9+GsQfYA/0l17ztWPZAy2DzKkuHPITbH9TnCK9f4oE+Y/32hAp7oDWEnw91
yAOd8nu/S6gOeaDbX7t7RPj8JB7o44bWJpfYA31h3TypYezxGuN9bvbBWPZA
h9T6XPVlD/Sz+PW599kD3XDUQqOJPdCGdnG9PXh8oNsLO/SxB/pmvUyfQPZA
N/7ba+rLHuiUkiqxN3u8pvMfaJMH+uNcs5qn2uSBDnujNHkKe7zB+pt6+Pn7
2uSBLrnuPqkTe6BjD+uetGcP9Afl7e812AP9vOOJl5Xa5IHu2Dj4WqQ2eaC7
nh+xrSd7oCfrpZ14pk0eaOMOgcaD2QM9ZmBE30Jt8kA/mzPKayp7oMN32B+s
1yYPtHC44Stt8niL9Z3XSXfstMkDPTlL6a2sDnmgY7stWPxXmzzQb5ry7y/V
Jg/08ONtxu/TJg/0wnPLjD21yQPtZn8EsxfyQHv1zNPz0SYPdHxOZUgnbfIQ
7l/s6BDOHmgVDfXJXuyBjgo1OnZMizzeiUWXTtfXXtMiD7SK6+9u/bTJA33t
yHe5V1rkgRadr3t5Vos80PWbcr6P1CIP9EDhDzRa5CFMP67Hih1a5IE+96co
QXg+iQf61Aa3fp+1yAO9Uzx0YFv2QD+d+KXPAC3yQH99ll74Ros83tH+Xuzx
XizSmileq8ke6PX9hDMUkQc6LzOp92Ut8kAvbPDJeKdFHuh+5tPaibXIA52f
uGz9PS3yEKY/bNPGfC3yQLetjDh2W4s80NfWKfZ8qEUewv1z58aYsgfaOjLz
4nct8nhP+wuxxwcsb/taVD1iD7RD6NoqefZAR8zWXqmsTR7o8clNBara5IGe
sOuAcgl7oL+eX1/zmD3QHZV81iVokwe67tWa1wE8PtD5iyeOeM4eH+j8H1rk
gX4onWAyjj0+0P5p7IF+Khxuq0UeH7G+0KvtU+H1SDzQXt0W1j9gD7T5UcWj
duyBNpO+qB7EHuiNGmc/2LIHuvDmx6M57PGR9n/k8YEeGS+z6RF7oAfpTTc6
yh7oJt0vha80yQN9SDpxVU9N8kD3fxb3sbcmeXwSi2pNT1k81yAPdP9fA04E
apIHeumWfwZnNcgD7TPj0qw3GuTxic6XoUken+h8Fhrkgd7XS+rIOA3yQCdX
PUyO1yAP9LiP98ICNcgD/WRYjNlxdfJAHx2V8TZKnTzQ51aOLNqhTh5o4c9f
m9XJ47NYJCzeKtXJA73MIqjURIM80F3HYAtLgzzQC+e9f3FJnTzQs3VHnn2n
Th5o5VCTZdEa5IHecm1tQZIGeaBxjxVaGuSBlhMOIFAnj8+0/4M6eaA/RQb7
ddYgD3R+/pz5K9TJo4bOr6FOHujyuosV49TJAy3sLiG8PokHes6vUZcnqZMH
eqF84KF16uSBvrRgzKNz6uQhTG9uz/u71MkD/aRX1gIV9kDvTN9UvkGdPNCr
bb/bdWYP9NMg59sv1cgDXZnscDmcPdD733mavGSPL7R/CXugpwonIFYnDzSW
HtIO7IFWbeh5Zwx7oDsJP0izBzr7bpRKvDp5oC3CJqX1VCMPdMiJ5+2F1yfx
QEefOf7qsBp5oDf9/Df5ohp5oFcrKI5oUSMP9CJzrOCxRy1uF6c431IjD/S0
jzFrbqiRB9q8W/6jLWrkgZ77KP52sxp5oGtjhT3myQP9auanITvUyKOWfo9X
Iw+0ZHGvRh7oouYjA2arkQc69Nb+HXPVyAOt7nXoyED2EF6fgfq/VDXyQF9+
vW1YHzXyqMP60DvjUB818kDbapy33q9GHugbLdsn3lcjD/TDFNWZD9TIo47O
l80eaOHn+alq5IG+7BVeHM8eaKONgfr72ANdnfrA3ps90P21J7dNYA90QG2q
lQx7oC+kdZT/o0oeX/H5dQ6xTmEPtNFxg+JB7IGuNjK+ocke6CX4ekWwB3rN
+2YfPfb4SucPUSUPtMxjhX41quSB1n34UVShSh7ovVbRo8erkgfarl9UUp0q
eaAbIl8uWcAe6CF/Zw4/zB5o2/NyV5ayRz3e74bLpe9UyQOtKOxAyR7ojM8v
v+eqkgf65t00k6Wq5IHWVFg4qq0qeaBlc20XjFUlD7T0c/PJEeyBjkxZOuex
Cnmgz9gErShRJQ/h+VJ9rwiPl3igXTX84y1VyQPdW9ggY48GsaiNzo6B/1TI
Ax28dG7v3SrkgT75LWGv8HiJBzpMx/nYHVXyQAt//rJTJQ+066sNzdPZAz2u
9+Wuc9gD7XAt++1nFfJooPO5sAf6VtmIn/rsgR6tKXewSJU80HrCDwSq5IFW
9pzVPUaVPBoxPv5+bXzJHuiSrIcHNquSB/pD4gWjj+yB3iey76jIHuiPm6et
ymYP9FLli9tXsQc64Pi+rAZV8kAX7GhIWahKHmi521V1muyBztjf4qLFHo30
ez97oCe/1micwh7fcP9hI5qjVcnjG51vVpU80LIxMZ9D2AOdvHJUZhB7fGv9
fkg80A+Sjh1RYQ/0AGGGwB7okgNnpu/l8YG2v3VAKYI9hNs9Tf3S2QMd+867
aRl7oJPKe7udZg/0m19yuz3Y4zu2T576f/VnD7TX7fEXz6mQB7rDryfXprEH
eorCZml/FfJAP6k12PpbhTzQ4jtFT7+rkAd6RNdHTr3ZA/3JXNhjmTzQC/0i
rxaqkAfaoZujui57oIXThV5XIQ90col2i/B4iccPTP+V2S1D9kCnjUg62cDj
A+2dufyftwp5oN/eb1o0WIU80JfORJamsofQo/bGhqmQB9pgYsPwqSrkgR55
3rJiD48PtNf1iA2hKuSB/rrYzWaSCnmgz5UO2RmjQh4/aH8LFfJAv3TZVTZS
hTx+ikUJn6tiJ6qQx8/Wx0s80Ottgn9kq5CHcP/OV+3S2QMtHD53gz3QV+t7
71Dm8YHO/zHcO1iFPNDBWN1YyB5o7RvLUtTZAy2cTjVHhTzQVUU/J11XJg+0
sPuvOns0iUU/p8g0HFMmjyban0GZPNDZ5l5lduyBlvxOzR7otGwj063sgfb1
OZT2SZk80E4LN/78p0weaEfhBCHsgTYrXH20L3ug5wg/cCuTBzqz6yipj+yB
HnzPUDydPdACZzv2+EX7p7AH+rpx9bsw9kCfW75SoT97oM2FHX6UyQMtOXyM
PdA9bS5nXFEmD/SiDVXlndgDnfDuepcO7CH0Ooc/A9kDXXgrbKkve6DbLVQ0
H8bjAz2kbfHTs8rk0SwWHTgXGJ7PHui4dPsP59gDvbJ4vlucMnmgb7iJI7GB
+D8PdM0i4QBi8kCbCx8Ie6CF3dl3sgc6Z9eUvtbK5NFM+38okwdaOFxLmscH
unM3p7lflcmjmc5XpUwe6GMzljwVXr/E47dYFKW++3KVMnn8bn19Eg90N+XS
6V2VyQNd+rm5wxn2QLtfMzONVyYPtHCeYAv2QPv+bwP5fx7ohhijzlnK5IGW
ivrdboYyeaCrTUf6mSmTB1pxbuG+wTw+0PMiq69JsUcL1h+Hm2huZA90Q+cJ
BePYAy2c3WYze6A7H752yJDHB/pYx7p9yeyBPh+XVhPPHsLjq+bYPmEPdJjX
kH/vlcgDPVo4AFiJPNA547HBz+MDvcnmpasKe6Anfl10PYw9hNdrjg0C9vgj
Fmn8+t57nBJ5oO0U74e+USIPtEWX420fK5EHWjjdejJ7oKs/rj8qxx7oJS2u
C5qUyAOt+9impFqJPIT7T/sz/7kSeaBl/O7dOKdEHug1KdszfymRB7rszKe2
jUrkgT7U4ZzHYiXy+CsWYW32eJYSeaCF3V0OKZEHeslL/1M1SuSBllbXi1bi
8YE+vtdc/60SeaCVUpaHL1AiD3TYykaPfCXyQDtHLX1oyOMDfTPGeMpo9kDj
3VzYr0Qe6Pl7xlSEKJEHeq/Y6JOPEnmge//N7TlTiTz+iUVjf83b143HB1o4
XekS9kDb2RUafmUPdNKjhceF74PEA93s+7IgUYk80LJW5Q982QP9PLJlfCB7
oK/VjW8+pkge6M0zZ4wrYw909xw1wy3s8a91PEg80P+w+VDOHm3yRHvnBw/Y
xB7oEsPZf9PZAx1458yRreyBTrOp2vxekTzQkv232AMtvt88vB17oCX7e7EH
+vGW0vcBPD7QV5brDLrEHugFJV1SvymSB/o7VrcbFckD/aJsVrIae6CXDijM
8mWPtnmiro37PEU8PtA93ubY1SqSB9r+WOfLEeyBFi6v9F2RPNCpjj+vB7MH
usNLt1kp7IE+qZb1owd7oGMNXN725vGB3lteMy+CPYTXY592bzB7CM/foeCP
Io8P9Np9Q1p2ske7PNGh6eHxJ9gDnetQ+imTPdBL1KTMxOyBfvQjZWCyEnmg
JxuZyeawB3pM8YItXdkDPS4nv74Pe6C/1I3LfMEe6B3PP8T5sAf61+bVnVfx
+EDHCLuX8/wK3X1u39l/2AN9pqjp6Wb2kMr73/UM2AO9amTRjoc8PtABFhPU
S9kD/Tz7Wod4Hh/oWTUOQSHsgf5gb/BiCnugLc+23+XDHugxwg557IHe8u5N
Xwv2QLuustCMYw+pVi+JBzol+NuFq+zRPk/UflVun3PsgU66P35ZJHugJeeT
Y4/2rX4Sj/atn5/EA+2XW363I3ugJed3Yw/0iEm39P8okgc6dtqb/vHsgW6O
OdhXlj3Qge0nGwTw/Aqt0nTpzhxF8kBfzD+VlqZIHh3yRA6De7hfVyQPdI/J
bf4U8/hAW40O6a3LHmjJ+e54fKAzV4nOHlQkD7TkehCK5IE+O+3vl6OK5IGW
uynT9zTPr9B17cw7aLAH2vLHXZ8I9kDbR0aMcGUP9MfG4H6R7NER84NNmKEo
kgdacv489kAnL89406BIHv9piQe6jbCDrSJ5oG8Jp7tgD3SdzrcdpxTJA13Z
Xiu7B3ugxxs2ZO9TJA90kKb1ukU8v0JrnfgdPpfnV2jH39N2ebMHOnOvxdLT
7NEpT4S1j5692QPdY9/NdRXs0an1+SUeaIO/4v3B7IEWTtdlwB5oyfkL2QN9
riVgrTZ7oPs+WmS4kT3QkvPhKZIHOmrlvGl6iuSBLuwwcFpbRfJAe26o3iv4
Sjw64/116dUjlD3QbULyuhYpkgf63KpbGWHsgR6YfOGgBXsIj/dXrvqmQB7o
rKXWq/sokgd6yA2X0iMK5IHOnqGxsEGBPNCGiz4HFyqQB3qCsEOyAnmgO0UO
vtmZPdA2nvjGKZAHelHN2VW3FMhDOk/UsrxL5BsF8kA72ap9nK1AHmjhcSkK
5IGe47iok/B4iQd6urAAZg/0pZHlJ34okAc6qsS9+roCeaBD5q0dX6VAHuis
cy/+1CuQB7reb837ZgXyQG9sGus7WYE80Nbrvy6MZg+ZPJGwe0aeAnmgr68t
SLJgD7Sq/fRu9uyBnlClUG7NHmgD3XlpUTw+0O22GPbrzB5of+GCVuyBftvn
jIw1jw/0udC2P7vx+EA/TUzq48Qe6BuBe2d5KZAHOvrH54BU9kB3PtjQ/iJ7
yOaJDs47oGLHHuiq+eOGFrMHWrK/L3ugJdeb4fGBFj5nHfZAh8j/7n6EPdAG
rkHa/9gDLdn/mT1kW7/fEg/07swLhrPZQ5j+5F1TD7OHMP3ckQrzFchDLk/U
Ta1Dcx/2QKvWrp++T4E80D+Hjt55XIE80FM/3YifrkAe6LEvn8V05/GBXpzV
+LeHAnmgb1RZTZ/GHmgFO99rIh4f6IaPR+yleHygO3fYkfCWPeRax7vEA12e
m96/iT2E+0+1GL+XPeTz/nc+RfZAa2e8d93KHujtnwZ7GbIHel6v7rPa8/hA
S/bnViAPtOHprcWj2QO94nfmoCXsgb57wnGrJnsILVct5c3j4z/PJ/EQOuW8
zFd58kA33KteOYI9FPJEzr1fLzNiD3RYeIJRtjx5oD1CTvavlCcP9OoR6hNH
sQdacj5B9kBvS6/oMow90KOyu0uPYw90xbt/4b7sgS7tKGuZyB7ozvpTpZew
B9os96H3Mx4f6F5RBUEa7IGW7K8tTx6KeaLzeROeGLMHWnI+UfZARyucqdNi
D7R2mO7GpeyB/htn7NWePdCNh96u/yxPHoqt3y+JB7rUtL5hKnugPbQ+Hb4o
Tx5Cv3bro84e6PbCBWp4fKAvv5F3apQnDyW8H3/bRSL2QG9oG289lMcHelvO
2bZjeHyg55kPPtIkTx7ou/fVx5myB7rsqXKALHugfdvJu///+ED36thQ0yBP
Hmhhd9qb8uSBvmxQeVWGPdDVN554b5cnD/SXh1d7v5QnD/Tq2b+9JvH4UMb6
5KYRYwfKkwc652Wiy2t58kCHvbrzdYw8eaAl1weUJw+05Pp/8uSBlq3vf7Yb
e6CF6xgJn5/EAy0cXnBOnjzQ23rKbO7F4wPtvH72xSfy5IFuvFk24iePD7Tk
+AL2UMkThaaO1pRjD3TRlfijc9gDLSXsEMge6Jylp26fZw90f+ECFeyBlhwf
wR7oucIJVtkDbbPiosNyHh8qrfMviQdacr0k9kDfCCvZXcDjQ6X1+y7xQL/r
UfCymD1U80Sj2+yuvsIe6IpXH2yeswdacvwIjw90T6u61wk8PlRbv98SD3SD
FRa4PL9SbX2/Eg+0ouKIFjceH+iyjQ4rlvH4EKYnHA/BHug1098oduTx8Z/H
SzzU8P20Nrlkwx5o4XRDXXl+hZacP5XnV+hH44N+H2APdLVPctJ9efJApz/a
6ih8XyQeaBnhBDTy5IGedO96yGceH2g7YYHI4wP9wSkmeq48eaDnrXt84hyP
D7SxcEJSHh9o4XTWSuyhjvcv7NDPHmjJ8RjsgX4UNNZxG48P9CivqTNe8PhA
TzIdvaKAPdDdHxp7XOLxIbRi7e1KHh9o4fJYz3l8oA/NzH5fwh7o+ddXmSSx
B3pm3cS70Tw+0NhaPxzB40MjT3RcT7igAXmgt9+aPEGVxwf63WCskfP4QPcS
FS+U4eUH2tL1RcQM9kBX7HctduTxgU7/3w5E//NAS85XzB7ogBwn8Xr20Ggd
fxIP9MfRamX27IGWHM/EHujRE63fr+Dlh2aeaGLjlQEjePmBlhw/wh5oPauv
AT7sgd4sa3puN3ugL/TY4beOPdB2ow7K7WUPtHB61pXsge4lXACQPdCS41HY
4z/3l3igD25e+8KDx4dm6/Jb4qGF53vcr9sT9hBa+ELy+EBLh1inCONJOIyo
O1pNOMEGutAAGw5oBeGEp+gxwj+0ZPMZrXbQ99UMdErVRuUdmN6l71aRmejR
wgWA0ZLjENFXkqIfDkVLtkPQkvMlo2/dxD/0zQ2asYbodGGC6Huf3shdRv9v
v7I8kbB27ICWnBdIG9/P285G6WhhcgboEv3doQZoV+Ef2m/kgKLfctoi4bJG
vmhsrfbQxO2YmlUk2uTPj2lVuF1y3BT6+eeCYjvcXoPJLdJuXV8S5+Kfduv3
XXKdpP88/w+83Yvorj9qigahC/DyHqEvh2a6FaJDhA8QbS9cYBLdRving/nX
l7gOwvdR+PjU0BpJhde6o4W3a4V+9rim/3d58kBLjneSJw+0kol28jh58kAv
CVbqJsyfJB5ocymRuvB9kHigO+zeMzqJPXRal+cSD/S/lCeHvNkDHXO0PnYF
e6BlthxYsIA90BbLs05vYg9dfJ77hne3ZA90tfHKLVfYAz3McXGyML+SeKAl
5wNnD3TtsRuDEuXJAy053zR7oH2OmYn85ckDLVn9Yw9heuJDazLZA733tK/7
YPZAC6fn+S5HHuilj2NfmbGHXp7ovkeijhp7oP8d3uEbyh7C7cL5oOXIA13b
YcwiE/ZA9xEuWCVHHmifg/Lqr+XIA6009fhecx4f6IslL0qz5MjjP9OXeKA9
Fc4Oq5UjD3Syu37bZ3LkgXbVLOxWIUce6C1Ddt34KUce+nmicI1FUWrsgVYW
TvAlRx7o7wtO98/n8YGOH/0765QceaCF02d/4fGBLgkRDkAgD3RzbUT2Bzny
QG9p+31MuRx5oPWHZGTNkyMP9K228z1nyJEHWnNM/qYH7IEe4Wb7dIkceRjk
iV5ITY25LUce6MwJC/v2lSMPdKfcUW/s2AP9Xc2zj/D5SDzQ6856XZ3LHmiH
vyct+7MHWjidS6MceaAlx0OxB9p0oa+uL3ugUysmnLnLHmjJ8ZA8PtD9vsxW
r5IlD/TZLAXFEexhmCd6+auvdLMseaB3FNt9KWcPtMqScUZR7IGOFx/+M4o9
0LP3TatOZg/0g/wHjRPYA+0nHBHEHoat8zeJBzrNSubbMvZAL3VU7dufxwd6
gYaK02n2QDfLdh/5jT2M8kT7Pr1NFbMHOu345NJh7IEWfu1/zB5oT7Gp7Xn2
QC+V1wi4zx7oTM87jzewB7qt8IMde6D7NqwX+bEHWnJ8Gnug5Y6O/nWaPYTn
E45H4/GBbr436cYzHh//eb0SD2OMj/P3f32VIw/0sgcDTp5mD7Swe3wuexi3
fp4SD/S4D2PmbGUPdOT1jFUi9kCfxOZ4LXugZ91KfvKBPdCS65OzB/qUzbKa
BTw+0H6yG8Ifswe64+Z0xQ3sYdI6XiQe6FlDK/cUsYdw+4SfyVvYAz3l3Pid
vdgDfabm0aZa9kAv+6w1OJI90KZKhz5rsgdacvwee6C3hmZtWcUe6K9OX/J+
y5IH+kF8p8jB7IEO8giq2sQeaMzN7KLZwzRPtOi+Zq/bPD7QWia7Dr2XJQ+0
5Hz07IH+eOqQ1Hv2QO9QumaewR5o4XKkK9hDePxygyYt9kAfCUoSp7IHWuWF
wcK57IHW61uh48fjA/39Z0jaXfZAv/wb6TaKPcwwfxF2SGQPtL5wgVX2QMcr
DLBfxx7orZNSknLZA5025+zgA+yB/q6IBTx7oJ/kPFJewh7o25OwxcAe6Gtf
NgRGsAf65a69d0U8PtBfl2z5Z8Ae6P1hQcHfeX6FXr5OOMEeeZhjPLq+LAnk
8YFu90jd9SJ7mLfeX+KBXqj8u30Qe6BVSroWTmUPtFbkFN9/suSBHi85wSt5
oEcOak63Zg+0m7DDA3uYt87/JR7oB02LBq9hD7T4i8ysw+xh0To/lXigtfoU
7IxiD/T1MvEQYX4t8UBHPMoXr2EPdKevGv2D2AP9pKf5wTj2EO4/t859Inug
dzQ1LaxhD/TJed5Bu9gDHTyug/9A9kBLjldmD/TwI+drNvP4QAuXT0hnD8s8
kfyEJNk7PD7Qiz69q57IHmjJ+edlyAOdKOxQLksewuPdtkw5JUse6DnF9kP2
sgd6glP5iEWy5IGea38oUpi+xAO9QvdUzhZZ8kB3mSn7+YoseaCFnzvqZMgD
HSesQMqShxWmJxwwJ0se6CHXIrXDZMkD/TamzPYRe6AT9T6ljpAlD7TZ8beR
y2XJAz1qXXy0gix5oCXXA5clD/Riw42B+rLkgX6WP8L5kwx5oKMTDj7oz/Mr
tOT86zLk8Z/bJR5oyfWAZcjDOk+0Le/PvGT2QEu/undFmT3Q7qnfzkfKkgda
cjwte6DL/MvvP5MhD3S37Qf8TNhDuL9wPDJ7oL0nND2fyh5obeGCueyBfvsg
bnhHHh/C9BzVdRvZA73hhvAHP/Kwwfh40mmoBo8PtOT6FOyBVo0d8ncme6AV
VLbN7Mke6IMVy8rqZcgD7f/Ta48je6D/VDZ/7MEe6J+DM39HsAd6z8+wgHT2
QA9KevA4mj1sWr8/Eg/05fcBh//JkAdacjy1LHnY5okMK6/KzGYPdGLEScXp
7IHuOb/6ag57oAcJJ1BmD+F24YAtHh9o85vH/9iyB9rGcP7ee+yBVu2d7DKZ
PdDeu0unrWQPdM1zw7pwHh/o1aMi6ibJkodt6/qCxMMO8z8VhzfK7IFOqBno
bsDzK3TIxu0ZGeyBlhxvzh7o/AHY4OXxgd4Q0bvagD3QN0I+/+nHHuip06cU
/r8HWnL8OM+v0HlXfgy7yx5o4fC7RPZAJ1brVw3g8YHulvjqqAx72OP9qzwc
LsUe6G4X1mo4sAdaWjhhHM+v0Iqjup9oliEPtMJ2o7SZ7IGWXP+bPdC+r4PO
y7IHWlVslr2OPdBSdW8exLEHulfvf+012QMdumFlnBl7oE+MO+CoIkMeDnmi
lC7Tb4yVIQ+0+oFnsjdlyAOds/1q3XgZ8kBXCJuj7IHuOatsowN7oLdlv4vo
zB7osReMPj6QIQ/0sWi5t33YAy1sPnWTJQ+0d7CKSiJ7oJ81tiRu5/kV2kw2
58IB9nBo9ZV4OOaJnu5MiwxjD/Suabrls9kDnaVy5uQpHh9o20uFun14fKDV
1ssn2bAHumf5rDYh7IGWXO9BhjzQ71LFN9PYA33sfoHaVPZA1ywev8KFPdCS
65+zh2Orj8TDKU80qebJlFz2QDvnnO/1jj3QkuOP2QNd3e6uVZQMeaAl12Pn
+RXaf+vSvnLsgZZcj4U90L76+oNN2QN9fubRkYU8v0JvOnutfYsMeaCFy1GN
4/GBFmaHA9kDXTr8/UsH9nDGeNDsNyOYPdBxndtkdGcP59blmcQDvfrrufM9
2QM9tMr29HdefqCr336MDJYhD/SwvnMS3kmTBzpQOKGbDHmgB/zo3KW3DHmg
Pe9ra02XJg+03caCX3G8/EBrLL728bM0ebjkiSwrw/v/kiYP9JUVi4yT2QMd
c8Ll1Qb2QHePORbpzh5omQSTcWnsgZ5snFnVT4Y80AV7Nt/swR7o/2vqzgNq
zv4/jo/uGvKVxr7EyM4Yaw2ViyaprJOtRkjZYzClqMwYe/Ym2x37SCpbZKlk
kEnWkCyRyDKyhCJrfq9z5rx++fOhuve6z/v+3Pupe88p3vW/J0srqh5w1X3H
T/RmDxivHnLHsAfc/kHP/p04H7BWnMDy+QOe5N1CO81S9ehgNoVF1GrkWFH1
gOtW8dCI65c9YHH6EsbjFdzetuq/njxewbqTR+bXZg/40tnmq33Yo0P5/SV7
wPLz6OwBi+0parMH7OR/ZoF4vSF7wGe/e66/xB5wv9BfGrfm8aqj2YRnp/gK
nI+O5bdH9oBXaXBEYw/47wt9zFPZA5b7w7AHnJT/w4ju7AGHZ+0f9tpS9YDX
jv8wZDB7wOLXMU8tVQ9YLM//r6XqAS9zrDrsL0vVA7beETUpyFL1gP/o/77H
afboZDbFjckZaGIPuOT2rtaXLFUPeFDfWe4XLFUP+Fy2XUhP9oDFx+ELLVUP
4dyFzVIsVQ9xeTVnpv/LHvD6Jx0vD7RUPeD43T07NbFUPeC8VfX2xnM+4PZT
4xvq2QMWH8dfx/nojHnx/Dggm/MBp+7t5CPmS/aAv/f97d/elqoHXDTN+s4i
S9UDftxi2sLDlqoHXPDp8KdXlqoHLD6+UsAe8N4MF/f9lqoH7J5dyfk8e8Au
fzfy2ske4vI3VDz8iD3g6xHt/1nAHnBKkuf8Avawx/nNhBTLNEvVA57Rx21i
Zc4HLPe7YQ/Y5/k57UlL1QNe0N7rlBfnAxanh+fYA+7fZeXIOPaAv8fpz5/s
ATeXG8yoHuLyK+3PusAesFi+9Yql6gEX1NmUWcYeDni8LU8/e4U94PtbiiYH
sAfs0jH59+vs4VB+PJU94BpiwQrOB1xPfKCJPeBz4dO+bsjjFYxH37CqnA+4
SLPiZjp7wF8FaXR57PGFZQ+45/QNrt48XsFlzxJHzOD5x/e4/mhz7Hb2gC93
iVvfkD1gud8Se8CnjbE/a9kDzluqm9ed8wHL/WvYAw7JXlt1OnvAGRud1uxk
D1iuP8Ee8NKiSI9BPF7B2wNwC9gDft+zQ7/d7NHFbKo06+bdPewBy/2J2AO+
83H+Ij17wHK/Jc4HLJa7jeJ8wGI55Sj2gAvtfIb35XzAYvkhM+dDXL9YIIg9
xPfvPdHGlj3g3q3StrxgD/jFjn887DkfsFzfwah6dDWbAu+G7rxuVD3gg0fa
OY3i8QqeLL7BqHrAhVG3RtmwB7x61m/DthhVDzjkUKLLWPaAY9zSqrmxB+wq
Npwyqh7i8mZZHZ/KHnD+zUWrVhhVD7hb2eWtzuwBi9NHcftlD0ezafmiP8YU
G1UPuNu0iZcD2QP2a+Os+9uoesCJNz8eKzSqHnDqsN9LB7EHXFQWssebPeD6
YoMT9oCt6rxvdtioesD6LanLt7EH/PvXjvN+Yg84/ptb/l7sIS5/eWlcNHuI
2zf3xbgC9nAym0zvUmZkswf8IvD9flv2gBcHxYVdZA+4hfjzOnvAK6p/7JzO
HrBdlRumZKPqAa+f8efWxuwBR49OPPyZPWDXKzcy842qB3znzuaj79kDLgx+
E21gD1iu78H5cDabLtSc1TaNPeDTT47/9daoesByfQzOByz+3H+bPeD6zo9d
5rAHLNdfYQ/YGLSyxzCj6gEnmmt/GscesHi74Uaj6gHLjx+xh/h+sT+RUfWA
/7yrD4swqh7w05g/rrmzRzecL1r80NqPPeCW9RM+TzeqHvDiCtX6bGYP2Mo+
v/ikUfWAaz2pu/YWe8Cz++TELmAPuMLClJnV2QM2igVB2AMWy4tHsQcs979i
D1huyG5UPeDRzfGKjfNhMps8xILf7AG/Wbff+QF7wHJ9Ds4H/NP9jbufswcc
Ku5go+oBX/gcv6wee8AD8jIu1eN8wAk7W1dMYQ84OzsxKY09YNd1Vu0zjaoH
PN3/wZrj7PHF7ZM94JiXlfbY8fm8u9k0XCwgzB7w3IgY30PsAZ9e13RSNz5/
wH7FUwNj2QNeMTe86yL2gOV6Kuwh7Fc5Qcyj7AFbiA9YsAc8TryBiD3g6Rv3
tb3BHnB2FRRmD3i5l/gLmurRwyzfLdKWPeALkTYjnrEHLNcFZg/4h5SKLbrx
+QO2Sfa4l8Ae8LjCoEhxfJM9epTfv7IHLE6nZ7EHrAkNfpdjUD3E9QVO9uzH
HvCS0oI3Zw2qB5ybN7l3FfaAazsdyormfPTE+XLjFo9HsQcstlsLYQ84snPG
kT6cD1iu/8Ie8O4qvx6ON6gesNgO9oNB9YBfrf3tzFuD6iEu7+eoAQHsARu7
norrzh5w1roDO5MNqgc8WjwA2APe8ej20P6cDxez6aLnd39OZA949d7O//Rl
D/hMXbxgYg94/m6Xze8Nqgd89dGEVm8Mqgec5f/Z0Yo94FdJY1dr2QO2Sep4
qAd7wHK9Ic4HHBk34nEYe7iU3/+yB5y5/G31iewBp/s2H9mVPX4wm2yrpZXa
swc8dOWlCr3ZAw7yPtT9mUH1gMWfbzzZA956pXhya84HLNd74nzAMz/bNvPk
fMArK13ILzKoHnBWDwvXNQbVA54lPjDHHvCtG0Ma/GVQPeCKpWdSBxlUD1fc
3+/8ik4ZVA849nPCu5cG1QOuc+yF+yqD6gFrVv906h57wHI9JM4H7P3Gbu/3
BtUDXnK05ogDBtXDtbyn7AFHbscLFvaAN3hMHXTDoHqIy79oXuzFHvAai8tl
BvaAcz94Va/DHr3Mpj04HRtmUD3gVt/5B4nHu+wB2/9sKPyDPeBP1V7mvDOo
Hr3K51X2gHOPLwy3YA/x8xivw5wP2K1ur4RT7AHnDH7aNoU9xNfFhhjsAccO
cGsfzx6wU86SytPYw81sOja7+F46e8AbStJeJrEHjFf/mTvYA64erx81mT3g
S05P6rThfMBl/kv+t5894GJbsWKd6uFW3k/2gG2vvxzRkD3g7q6meY05H7D9
0mdJm3m8gvv6P7QQjz/ZA66d4HDVmz16Y36mVXMfwfmAcwcaQp04H3Bx8Nwr
c9gDnn+25SQ95wPe5uTrtoA94Cmu54dk8ngFZ135tftl9oA1zXL/rs/jFSxO
lzLZA/b9Pa3kDXvA7SLqlD5kDzj/92vfBvJ45V5+/8kecKu8046v2ANuIn5h
xB7w0CXJOXnsAdtubHLayPmANRVfl1jzeAUPb9c41YnHK/iAbm7OSc4HXPfa
sScd+PwB/29NvRnunA/hSkkxoewBy/3X9KoH/Pxx4bJTetXDA+df+x8b8/Wq
B4yz7feWnA/Y5+mbYQF61QPeaJgx9ple9YDDxS/o9KoHLD5e15Y9PMqvT/aA
N0Xl2afpVQ84Y0tEzYN61QPelnDH05M9YOsGgfX26VUPeMHAWdaBnA9PswkH
l4tz9aoHLNfRZw/YoZ1dMxv2gO9m+Timsgcs3q55lPMBb9Os2juF8wE3bBIc
OIXzAbcTH5hgD7jRDOuY5uwBO46tZNzFHvCpqflXp7EHvLF7z89azgf8ucfy
Wk4G1aMPjpcBMQfK2AN22Ly91XW96gEnHV/07zX2gIuCBo5YzR7wuaRxFW6y
B1x82rayI3vAwR222VpxPuAabxdPPsoe4ucN2i5R7AHv8dH+816venzxddkD
Fv/9NXrVo6/5v/3u2AM+d7nv+Qd61QOOinvW9K1e9YB91vs0StCrHnC3+22G
dNOrHrDcP1GvesDrcmL2idsre8CrghyS3dkDvn2xxemLetUD3jm+5hVP9oCr
nrtUUKpXPeA9zg3eP+d89C1//Moe/XD/LfvxFzs+f8DX2l63ymWPfuXzIHvA
FY+W2Tnz+QOuV7RsyVX2gMWfE1P0qgcc4uoT7cL56Fd++2QP+GCrkuPt2QMe
1QmvkNgDTlqSPaslj1dw3q7Wl4axR3+zKeVZj+kb2AMumDJrTjp7wHL/Q/aA
m9UcPbI+5wMebHXi1nOd6iF+Pk/8gkX1gL+SGySqHjDOjt3EPMoe8JzI6p3W
soe4vrlrPeL0qgdcdZXOM589YLEcehh7wNu/rZ3hxuPVAJxPnW8wTsf5gKv1
reRbolM94B+OdIy4q1M9YPH2aifOBxyRkH+oEXsMKH+8yh7i+w/OiWnCHnDe
5wxLG/aA5f3AHnDN4uk9f2QPeFH2gcjxnA9404PQn2ewx8DynrIHbC0+IM0e
sPj15Hj2gCetsn3ZivMBy/X3OB/w67lNGvRnDzhvhauuL3vA4U9OztzGHvCV
rc6Z9dkDbv7b+e9D2AP+aoVN0yXsAWdvaLZxv071ENf/5LZtkU71+NFsWr/m
5POu7AGL5ZW7cj7g0PPxXeLZA/brEzDguk71gG3f1kpw0KkesFzPT6d6wPLX
4+wBW3016NZhneoBX1iGEzyd6gEf6nnSL1unesByf06d6gE3fufesAl7eJlN
Y8UJBHt4lT/fyR5wqJ3vxgs61QOOdnnTfbVO9YALQ+1rfM0e8Ie9ebHV2QPu
FjfqWDP2gItWObTayh7wJLGAB3t4lR8PZA9xeXYzrruwh7i95rpXbDgfcGq3
vPjBnI9B+P+P3Pltvk71gN8Mt/44hfMBe1hkZyeyB2zxekx2GHvAcn1J9oCv
+rrktmMPOOJutN1FneoB49m36SL2gG9m5jcPZQ9YbGfRhz3gzSfDQitwPuAh
T9IfhOhUj8Fm04mJazrXYw/4cKN/JvrqVA/Y6vjU2vbsAS8+M79TNHvA1cSC
nzxewTf2WS+8plM94ITMHwdf0akecC3T2/5bdaoH3DlkRHQlneoB2/Quab9Y
p3rA4uP4tjrVA37oY5tTl/Mhbl/9rrHpnI8hZpOp9MG5YPaAP8ZnhMezBzx5
4cv1Q9gDtonYucmePeCZXh/vWLMHvGPY5tuN2AOu8qbp/Pta1QPOXfwpoFSr
esCdxYZnWtUDrn3/2xNfs4e4PINu+zjOB2x7pNPjg1rVY6j5v/1BdaoH/HHZ
3X2b2AMW21sdZ4+h5Zcve8Bbm2c1e6VVPeCsP1+3yNCqHvCWnI5FDuwB7/JY
mnVRq3rA6VmF9yuzB5x4vWn1pewxtPzxKXvAR+rtMZVoVQ/415I+6/XsMcxs
snO92OYX9vjCsgcslqvN0aoe8Fax3Cp7wOb7vT4uZg+409PS9C7sAact8FjW
lfMBZ1ZIWe/I+YCHizfMcT7gH31bbUnRqh7wr9Ydx1RjD3hH8PydbTgf3mbT
y8OxNazZA94fNnz+Z63qAcv9Q7WqB/zq2fDf07SqBxwkNohlD3iKeWfV5ewB
y/UntaoH7Cj+AMcesL+P/s/tWtUDbnXr1co/tKoHfKbdsFuztaqHd/n9KXuI
nw95OnafVvXwMZtKG3z7/XOt6gFfLYyPt2AP+ExnnKCzB9xrj765FXuIr2Oc
X2tVD3i3a/D2AK3qAQftiXqfyPmA5X6xnA9YvFyI5nzAE2o5fxPDHrDxTOCH
BuwBd36Uvy6L8/ETLv++29iRWtUD7lN9iXshe8D791UrTmAPuPN0twlb2AO2
7Hg9O5Q94Al5UxcvYw/47sGDL1LZA5brk7IHfMxt3Nkj7AHXFW/A0KgeX1ye
7AGL7Zqs2AOen+l1PJY9hmPefhIr4qoe8MpwHPG0qgfccodTk0fsAduLO1Sr
esAzp96Lr8/5gBvtMUTd06ge8M7cG0MasAd8qv6UVz7sAYvlCRPZAw5eulrj
xB6wXA9To3rA1Qs+9mnOHr44/216KqMZe8Blfgf9B7EHLPefhXPfRUxwhHuJ
5dBxexd1H/mgP+wffbnDUXzdHv8QAO/a2q1jMfwg65vcUDj59tnwaXBULe3g
Zb7l89Zj5IOsrbDcLxgWf/c7BOfWCOh8Gt5YtOOfs+LyxP65sCeuIF98fUdB
Ow2u/33EhNQSuPT+qC1iXmLFnw1HmP/bTxkeXKVNYn14wd3Gfu6wFv/QHv5O
bNiOn0/cULTDFX40/XmwuP24Od/4wHJ9Wxg/vmEKLNdjhlN/iao1F/aMqeja
BD8/Af+wFr4a9a6X+HptXMEuWLt8SlEdOMPDftFx+JarJqQSHIQ7IAce/XTu
mny4Me7QQjhdt3lAMizeF1IGO6Y++lvcX7NxBTYjcfs+D+olHo+4OUXN4G1i
hWz2gMX2VW3YAx66/MPgJ+wBZ/m1WLWHPeDxYsNK9oA/Tbqf3EKnesCxpxvd
e8ge8C+NW7e8xx7wkZprqy9mD2Gx37JW9YBzTu8+sIQ9RmFea74yTmYP2P5e
5uQx7AHL/aC1qgfcpFC36SF7wHcvzFvpyx5wsDhhYg/Yf/pVx15a1QMuq6St
0J49YLkeMXvADYeLdySpHnD1rwpqd2QP2Dt5TmC6RvWA5frEGtXDz/zf+rwa
1QOOOvWpV4xG9YBr1EpMvqpRPfzKf172EF//q3ak+H7ZA/by+uT+SKN6fPH9
sgcs17vVqB5wweLIbdM0qgesFb/g0qgecIDYsI49YLeFr3Rt2GO02bT0YMtF
TzWqB3zgYcYIb/aA357wjxvJHrDW4WhkqUb1gNf2+XWUOF7KHvCzKi30/98D
LmteeM6JPb64PtkDvpwRZtqsUT1ga7GggUb1gM//lP9qqEb1gCv1CLXtxR6w
+FxtNHv443zxbLZdCHvANfIefJPGHrBcr5g94Me9TraYzh5w+NAp2RXZA3Yf
lVfgyR6wT9LEHt7sAS/YMeRMe84H3GxLybwV7AFPHBmvjWQPeEbpV7fXaFQP
eGO3QK8dGtUjAMcbjEMJe8ALS3Kv/aZRPWDx8epnGtUD9qncICacPeC8qAXz
vNkDdnZu1HWKRvUIKD/+yB7wqZ05J1pzPuDeY15XOcQe8KPIozVHcD5g718P
Xk1gDziu6vL0s+wBb1ppXDqSPcaYTRWr5d7W8HgFO4Vry16wBxzn1/LTXPaA
a4o3hFmoHnCIy7zChxaqBzxt4NpSB/aA5f7Z7CEub3bVzBWcDzhc/MKNPeDX
Nhcmt2EPWK7nzB6w3I+aPcbi8nVbUpezB/xZ/+xqBnvAU1fOSk5mD9j54qbO
cewB5wVvOdKXPeA5ywYn/cUecESDbY7FFqoH3C028uszFqoHfGh04e6nFqoH
fNBDvENS9YAr+gfXOMoe8DfbbzhWYQ+45EPZ+Uj2GGc2Ldtn4zuH8wHL9bjZ
A9479VOKM3vANVtN+M6K8wHL/ajZA77885lbYewBi+Vi8ixUD7iNYWZsIHvA
RdPDDjiwBzwpeuRUB/aAu8xI8V1voXrAY9rm9vVhj/Fmk360y9YsC9UDPjjv
0XY/9oDXpVYYk8YecBvxBj32gP+OfnrdyOcP+FjPAZv78XgFi+v9RaN6wHPq
pM0L4vEKTno3++pKzgdc3OXeCivOx/jy/7/sAaeEPTk5kz1guX48/H8p8U9/

         "]]}, {
        Hue[0.7946117974981064, 0.6, 0.6], 
        Directive[
         PointSize[0.002777777777777778], 
         RGBColor[0.571589, 0.586483, 0.], 
         AbsoluteThickness[1.6]], 
        PointBox[CompressedData["
1:eJxc3XVYFIv793G6Q+kOaQkRUMFcFRSUUBTFFrsDW8TGxi6Uxe5CMLBbEFGx
sUVEUhGk8/nMnPv+8b2e88+53s72a+9hNmbWeszM0PFyMjIy19VlZIT/Ow3f
cn/e8XjJ3Z0r5If2MZFwn9a2LTFDxxT1T0lAvzzfIz0E7Yn/ktGxJRv7hqGz
F+udT0W/Mjp35HSAiWTL/QrHz+jyR183tsHyLmrvj/xFZxT/M8rF8uL+KRaK
J+IlbgN2fNdE74uLizNGp2w3N13hbyLxxwW6oaW9hrae2dtEUuk4fEsPdOOo
eT/90UdndVEbjHZMSFZc3ctEEppiETMV3fTr0foLaNwlmeXoj/Ln7m71M5Gc
7529eCc6137K5Blo3L2Kk+gHZXmfVqJx82bdQt8ZH7znka+JBBdX9BK9wrb4
UwB6Av77hR5lZ3lDHa2HC6xFO+jHXr7T00TyoMJxuPbJeIlXX7k3b3qYSGbj
DtugVza8vzYZyy3xAHqj6zrOer4Oy59lZGQEoiOybZ9ZYnkULjAC/cHmjcap
HvT4o9uE5G0IRePmddmA7hR2e6JtD/JAP3jtPN64B3mgZ2pO2zW6O3mg5Rdn
P4/pTh7oU+5XWvyUkAd6QP7Nx27dyeNUvMQ+x+iJRXfyQO9ptDsV2J080Deu
VX9KkJAHOuvqjnV/u5EHel/hk/oj3cgD3a9/hbO0G3mgT8gPCTnXlTzQc5Uv
esZ0JQ+0x6D9TYO7kAe6ZnXxzdgu5IHecrLfl+GdyQOdVH5IvbATeaAPffzu
W96JPE7HS164qPYb0Ik80NWhCzOLO5IHem6mndniTuSBbtxv6HC7I3mgpbpR
kyw7kQe6SXGljHFH8kB3tct7aNGRPNDHr3Yz1PQhD/TROh/FGh/yEM6/rSCz
wIc80KO677s4qSN5oHfW9P521Ic8zsRLFB9cWyNcn+iBjlac/PiwD3mghxVc
/hDuQx7ovw/PGvb0IQ/0xMt3LXR9yANtHDmtS09v8kA/vPzxwUhv8kCfCxob
5epNHuhkhxXPfLzJA12sb/BZ25s80L9dc5dc7EAe6KctPbZO7EAe6LYOk3Y8
6EAeZ+MliY9mHAhrTx7ofUp+/2Takwf6dd9N42vbkQc692r+uFPtyAM9ZrxX
2aJ25IE+NDG5cE478kCP1Vq5eVA78kA3HIpzeO9FHugTcn8WNXqRB3rx97GJ
P7zIA71n7s5VH7zIA9079W3aeS/yOBcvuRQWMM7SizzQ0hSzCxIv8kBra1Xa
r/EiD/TXITd+9/AkD3SAi9OCA57kgVZbMfxHmid5oPfqXnqS7UkeaI0uY8o/
e5AH+qfbfb1cD/JA20Z8C27lQR7ovt2yi995kAd6a81yyUQP8kDfehh+fJQH
eZzH+jbXxqmgLXmcp/VHW/JA7/k1SOVMW/JAn5qy8mSdO3mgYx1/a952Jw/0
5/3f3F+6kwf6wIKx3SPcyQMt89hzUn4b8kDfa1iurOROHuiWaXabO7uTB/rb
pn0XtrchD/TSOcsqUtqQx4V4yarKwpxDbcgDnTI3Y9FjN/JAy+1TMU1wIw90
9/i1unvdyANtKb1eNsSNPNCd9RRrfd3IA73EqfOk+a7kgR4SOK3reVfyQKfe
qtHUdSUPtP3003+2uZIHeoF+6NJQV/JAq2u1WefvSh7ol0MmtNzgSh6J8ZIJ
N8+Vf3QhD/S63j9yC1zIAz197vOQ2S7kga4r6DZ1qQt5oPs9uJo4w4U80Pu3
df/TyoU80LKHRz/WcyEPdFrmxVV9XMgD/VA18MQ8Z/JAawXO0BviTB7ok7Kr
joY4kwfa/f1hxUnO5HExXmInCXId5kwe6IdJcT1DnckDfX6iSqqLM3mgnzxe
5TrfmTzQvWU6bDR0Jg/04aWGVyY4k4dw+Reet7VyJg+0R27Pfu1akwf6rlXB
69atyQNdbrj4Yb4TeaBzGlIaypzIA521KqC01Ik80Inbt3xRbE0eSfGSkOGb
B1u1Jg/0aOEJ40Qe6Ky3P53OOJEHWmZW8Yc5TuSBPrttxGRjJ/JABzZtH3jc
kTzQFo98CvMdyQO9f+iVd4ZO5IFe2NNE39uJPNDDwzt8NXciD3TSx/o7hY7k
gf56uqhfkBN5JMdLKhLSJ4c4kQd6urAB5Uge6FsmB73eOJIHOmlVn+GpjuSB
NlqwatI5R/JAdyzMTzFxIg/0hozh38scyQP94siPps2O5IGO8Ahzb+1EHui+
XecbOrIHelt84OfWjuQhXH9KU9pcR/JAH259/FWII3lcipdMfhAx+bsDeaD1
Cgts/jqQBzo7c1jnmw7kgT5st+VErgN5oD+5q61MdSAPtNRt4/pnDuSBvnvp
ZEikA3mgg1ZkPD/sQB7ozq7dZu1yIA/0QDPlka4O5IH2vxNt7u1AHuiA94G3
P9iTx+V4ydrQqJbTHcgD/WX0yQdqDuSBnnrNU1fDgTzQmyaMr9vqQB7ogL65
v1UcyAP9fvLRY2X25IH2DUk/usaePNDr9+X/629PHsLlvzP+ZuhAHmiPnOnH
3tuTB3pd5cWV3+zJA12y3dv5sD15CLd34YJxZ+3J4wq2fwp8V56yJw/0ugNN
FjftyQNt9mzbrlH25IFWerO//z878kC7/ejUtsiOPNAl4dN2bLAnD7SXe1mS
vT15oL82parq2pMH+sDmVI2B9uSBPmFbNGuuHXmg9+158KeTPXmgNQYrSz7b
kcdVbK+9CvG+YUce6DErTW7H2JGH0P7B9jPsyAM94kiuRNuOPNC/dhVN97Qj
D/QTi0MT/O3IA32i+8vOy+3IA93rT0HhZjvyQH/89bh8tR15oHNVV0vH2JEH
esPW69JoO/JAn/V+O3SvHXmgZSc3yZ+1I4+UeMmc1Ro/P9iRBzqp90njUDvy
QEvWjUu7aEceaIuQp9rD2QMt11tOsz17oIOqjy39akse6ONR0jd77MgDvezO
XtchduSBTsmred3LjjzQWkc3BjmzRwptf9mSB3oAxiHVljyuYXuthalLvC15
oLeOv/fQkj3Q2T0s7sXakgd6nmwbz2m25IH+7GR+tsmGPNBTgv5tHmBLHsLp
C0ZtT7clD7TKnBt76mzJA61dqj1ssS15oE+t72o53pY80PILDgYvsiUP9IDE
xx/m2pIHes+pgL9rbMnjeryki/PkRx1syQP9bvMPs3m25IGucXmx6oYNeaB9
jbrFRtmQB3qKrkNVJ1vyQN8dZtW91IY8rjffP9EDvaDts7kXbMgDrf66ymSl
DXkIp/8wdJStLXmgA26diPxoQx7/06LHDWzfj/80eSp7oEcvuP7voQ15oDMi
qswf2JDH/ywXPdCzt0Vdv84e6FeyAVlXbcgDfW9OSfZ2G/JAjzez+WDDHugd
G9smbrYhD3TURGyBY/n67qNzM9HCn5dTWN5B+Ad04pknAwahczNbfaoRbp+D
85oz6B1GCoO0buL1VWDwbw10D5y9FXqBdma0D/rvicd9O6Cx9fYsDJ1Qgn9A
R88LO2iADhSuAD3Da/lVSSsTSe3SKTfnov/elbm/Fn0SZ1+PjjgR3k4Fpx+k
5ZokRVfoPp/hilYQ/gHtp9WywwmcPkmKKxD6je+BLWjh5nxCy4YMTTmLFs5e
gq6M9vZfh745F/fgFub1XuxOV/QU4R/QyepK7z9bm0iMhStAy/m5jMlCp+Lm
dEdvNAl88Bc9T3gA0K0HZHTPRNt8qlk6Bb3s4OcrJeiXeLiWohumaLXIQC8T
rgDdKdvOuwIt3JwT6HeDBytOQQtnv4mOX3Py/gFr8kCn1z57ONeaPNC98+r1
Uq3JA+2+LCZjlzV53Mb20FcZz2/W5IEOn9Xt+wpr8kC/GD9F56Y1eaDfzbQ/
rm5NHuimYU82x1qRB3qvQUXAHyvyQE8VXqBZkQd6Salf1E0r8kB/6WZwuKcV
eaDFP+9W5IEe2K77m2gr8kCXZw9ZucmKPO5gfm8seLPXijzQjiu9tYXzix7o
foZOO2MsyQOtOODZ2WNW5IEenbpshZUVeaBX5njMmGJFHmiz5/VTtKzIA53a
y2rke0vyEJZfNDggZ0Ue6PshZpI7luSBnvZs0MgyS/JA20zuULvXkjyE0z+4
NPOPJXncxTx+39ep1pI80MdXWL5NtCQP9LEExUM3LckDvTV4RI2LJXncpfd/
LMkDXRh+rDzQkjzQ30KfG0ZZkge6cq//5PaW5IFeOijO6ZwlefzP5Yse6Fuy
E26vsiQPtOT2ajUtS/K4h+3VHY0j1SzJQ+hn6ZXWluSBHqDyU6e3BXmg06dt
DehlQR7oTrGXBn61IA/0xtAeiactyAOtdfBb1UwL8kAXf6uIS7YgD3TnqVdH
TLIgD+HyvzsummdBHugpU33dtSzIA31+HEQtyAPd+Opw1yfm5HEfr3d+DQlw
tiAPdOP111IHC/JABx0e+XeyBXmgf+WXRu23IA/0+RuLTve0IA/h/HvfHb9o
Th7o5X8P+fa1IA+01tTWG+9bkAc6edee+hAL8kArnLu79a05eaBNXZUXnzQn
D/R7g4Q9G8zJ4wHWnyNL39iYkwf6R/qHTkfMyQPdpBx+Zr45eaCHLVFbXmpG
HmiHO34Ofc3JAx0y3/OIpTl5oA90utdYZEYe6Cy36d4u5uSBLv+26r2bOXmg
UwMivuaYkQf6Stbv5HQz8kAHXKszEy5f9ECvj4u2OGJGHg9x+4o2rr5iRh5o
5SVLjazNyAN98YR54z4z8kC/nmax9p4ZeaDTfu8JGWRGHui6Tp+OdDAjD/S3
DQ8V2pmRh3D+PtZb+5qRB3rM3e1nws3IA21zyDUv1Iw80OY/K0YLLXqgt2yc
0rK/GXk8wjw77nncxow80BvCVrlfNSUP9LcTpzMlZuSB7puRvH0Qe6ALonOm
vjAjD7TBsdWjw9gD7dR92aHe7IFu2e5lnvD4iR5oP+0lGsLliR7oMzs89Raw
B1p2+pkhE9kD/eBmapy9GXmgZ9wLHXHXlDwe4/Wy+anb/0zJA517JXpLrSl5
oAPvx3ReaUoe6PWjLq7ZyB7o7jfPj0o0JQ/0IovP0sum5IEeIWygmZIHevLJ
/v4epuSB/iUvJw0wJQ+0nc3EiBBT8kDLFz47WWNCHuiNG7yl40zJIzVe4qw/
cGCDCXmgy3ZJ+hSbkAc6QTVIp68JeaDtf65KeGZCHmj/KYfGRZqQB3rNwP43
003IAz1g3pZp503IAz1P8dM6B1PyQO/9smNtjAl5oPXPfVbPMCEP9NzdQ1aP
MSUP9KXNp+3XmZCHcP7aRQO2mZBHGnpNts0YE/JAX78+9mKQCXmgw77V+Kma
kAf69+vSvStMyAP9yvzhcz0T8kAbeLle9DAhD3Rc78bR343JA/3lZVOkqwl5
oLPK0iuuGJMHeu2nQxFtTcgD3dUqM+6SMXmgT6tpPkwyJo8nuD7hAzD2QLeQ
H1Enxx7oLzb7z/wyJg90nySt3oONyQMdubHm2iFj8kBf9sjeU2tMHugD6ZND
nhiTB7r8SPbOa8bkgc75/qptnjF5oO+d7Xe0zpg80Kcj7ji8MyYP9ILKXcoF
xuSBDtO7kCTcf9EjHa+3bx8edsGYPNBXbvtPempMHuih8W0z/s8D/fWC3JKr
xuSBLl9Tl3bOmDzQFv0PXb9mRB7ovwb+/eqNyAN9duboyCNG5CEs76eXr8se
6I6dV5e+NiIPdOWVOLVSI/IQzj93gVSTPZ5i/XVGeAONPNCDtPeuDTQmj6fN
j7/oIfRVu8h77IHW6Fxl4cYe6LqkSwPmsAd6jGtXxbtG5CF0i3CfS0bkgb7q
F6fpwR7oEtNRURPYA32x6sfGSiPyQC81957oyx7otNdl8oPZIwPrK3mFOeVG
5IH+e/iC1TMj8kArudqOnmtMHuiKFT+lPdkD/ca/b+5vI/JA277ROHWYPdB1
6avK9Xg+MujzKGPyQH/dbpZ4hj2Ey9v3y/wEe6DntHF31uP5QMutOhpyxog8
nuH1e9etN+cYkQe69dyRY/cYkQd69a311j7sgU6Ls5/WjT3QwxZ7vd3BHujh
2+Xnt2MPdHW2lXW6IXmgR1YNsrVnD/TDZ6fGyRiRh3B7Fg4fuNGIPNCZvY1n
y7IHWnh7P8GQPNDZyfNmJRqSx3Osb5XlX9wyJA+0XfpXbKGSB3qN+eOjdwzJ
Ax38N+j1REPyQO/1mCXpa0ge6Eezv7+NNCQP9BDhD7wheaBjU2S8+hiSB9rF
OahPd0PyQFsvaHnc0ZA80KcMl+zbYUge6PkGtwbIGpLHi3jJnz+y19sYkgf6
6aSf/zYYkgf6pNmORw2G5IGOUayStzAiD7RJzc0fpwzJA33JfMCC8Ybkgd4b
MkhjMHugP9+cHbrXkDzQwp+XfYbkgY71naRgakgeaN/v/gfvGZAH+t/s6SeN
2AP9SG7Uy3PskYkeWKs6kT3Q4+adyTvKHuij0+vXpxuQBzr29+WDVQbkgb7u
Yt/ekj3QfYSBNSAP9OiO5z4dNCAPdNyy8qB9BuSBdmjjIXvHgDyE0w/eceKs
AXkIl+eUX7ndgDzQHVt9O/ZGnzxe4vmt+sVutgF5oCcELN831IA80AbVG2bc
MiAP9LGasUP3G5AHOqLd7sT2BuSBPjiwbm5nA/IQLj+p9f0gA/JAe34dtHi6
AXmgLRravD+sTx7oVWsaVd0MyAN9U1FHrxt7oCtc51x3MSCPl/T+nj55vIqX
7Ir4rClcnuiBrvTrMey5PnmgD4b8DHilTx7oZdMbyg/okwdaLuHSrCH65IEO
dZrvpaVPHuiy3yNW3dYjD/SJZ96a/fXJAx1hlPizNXug+1peP3hbnzzQL/6d
iC3UIw9097f5b2XY4zU6ot/xl3rkgZaPk/qV6JEH+tz0Dal++uSBfrC/3cJR
+uSBzr5y5e9NPfJA46+Jzx898kCPHCe3NFaPPITL37nGJEaPPNA9ug24MEyP
PNAmbZNfjNUjD7Ta5NjuDnrkgX46QSvAVY880OGR+hu/6ZHHG6wvxvbsUKdL
HujLjbtl6nXJA60/NypAuHzRA421y9U9euSBFr5uM1mPPNDJKo8GZeqRB7pR
XUHWgz3QD4eHXv6iRx7owUN7FXbRJw90m8mb3vVnjzfNt1f0QKcMispSZ4+3
8ZK3tsInWuSBbtoz9aUce6C/lAgbDOSBDvgY2/WXLnmgN1/UHblSlzzQLr1G
TC3RJQ/0y4JFHQzYAz3q+bTBwuWJHuijp1UP/9ElD/QEnYqVIbrkIVye04ID
ObrkIZw+1ubdD13yQL+vDqx8oUse7+Iliv02ucSxB/rPC7+ej9kDPeFGD0sX
XfJAm2W+0p+mSx7o4D8LHNXYA13rkBLeX5c80Bn7H1z+qEseaOuM3yOF2y96
oLs1dVn4W4c80N5Z+42265IH+uCm0ohKHfJAX2wYt0lblzzex0t6RW/vNE2H
PNAXjyc5FuuQB7r/uuU9T+qQB9o1MdW3D3ug+yx9eCGcPdATRy3amqBDHmif
16t/O+iSB7rIe+lJLx3yQKftWmywWoc80FjbTTioQx5oDfndwx/pkAd6uOU7
08s65IHeYrq0wxcd8sjC7V+fMfy7DnmgO0Ue9XTXIQ900ZP6IzN1yAN9fOnX
gUd1yAPd2sLwbSsd8kBrfV7RMbcleaAvbR+0pGdL8kBvk169+KEleaD3bDl6
dG1L8kDv7qI67XlL8kC/3WYjXdGSPITTn90wa0dL8viA+RVesLckD/SeyNtZ
US3JA33+rUVlj5bkgTYNfPBXOL3ogXZet+J8dEvyQH/WXjhapiV5oNvuGTi9
Q0vyQHcZOyqptAV5oH+/l/7p3JI80P+8NX5daEEe/3N5ogc6auXD+VUtyANt
cLjnd/8W5PExXjLbylZ9bwvyQCeeV3szpgV5oE17n310ogV5oGsStqnEtiAP
tPB1kQMtyAO94unYZ2ktyAPt77WilQF7oJUO9r9erk0e6FdmQ2rGtyAP9Omr
Slf6tCAP9LS9h0p9W5DHR/p+ijZ5fIqXrEvx2aXRgjzQfUap+JRokwc6oLfP
3qAW5IEetuhJ009t8kBfKdve9ESbPNA3laILfmuTB/pvg+bHM9rkgV6/u3PC
bm3yQIt/kLTJAz3n8IiYndrkge4mt6y6Rps80A4fCiP7sAc6MeeOpAV7fI6X
+DlZh4dpkwfaS1iBapMHWvh4ZZw2eaA7XrjYd6A2eaB1Vjsf7KdNHuhDMQqb
3LTJAz2nvPpWkDZ5oPvr6Ew2ZQ90u6XZu2y1yQM99q1Vxm8t8kAHbtgSkqZF
HujCC4PDZ7HHl3hJrsPbruba5IHe2naBqzV7oMemdJT5oUUeaIvGfWf7swda
eLlyUos80JLqfoft2AMd2OiwrEqLPNCDrXGNWuSBLv33bdV7LfJAywkbVOyB
ll3b79gE9vjS/PiIHug2QS2/l2uRx1esHy79MFVjD/TxHp112rDHV3p/mz2+
0vuzWuSBFt6u+qRFHsL54/7MC2UPdHi6x8OLWuSB/jAsvWYMe6CvPZ6YtEyL
PNDJ+847XGcP9K9Wt3WT2QN9SPraJVOLPL7FS/RGGC6dpUUe6PQGLb8VWuSB
Hqn7ymQVe6AtTuT7u7HH/ywXPdCfDDPVF2iRB/rBu2m5djwf3+j7W+yBFrjP
swe6d5okYYQWeaA/tzlw1kiLPITzj7kRtVyLPNDCuJawx/fmx1f0+N58f0QP
dNkeg4oALfJA75Gd6DSEPdDZV60fT2UPtJVTqwettcjje/PjK3qgQ1+7HY/T
Ig+0tnZEvRd7oOcWpk9cxB7oGSFbs/6wh3D+v3qRx9gjG+vjOy83m7IHeqT/
2rXu7IFeM0fT04s90EF3fG/O0yKPbPp8gT3Qb+V/WQ9gD/SAooZenXg+0GV/
0sKnswd63mbZD0Wa5IGe3yFkXpomeaA3HXh8q0aTPNB2T+ZEW7KHcPlDl/WV
YY8fePyibtXlaJIH2v94zxN5muSB9tZ9HROuSR7oS+mBkxs0yQO9MvLT7d6a
5IFucX55jy6a5IF+vM730HhN8kAH73Xft0uTPNA/tmoe3ahJHugOX82Nz2iS
B/rrUPsHpRrkgZY5u9msQIM8cvD3LyPJYYUmeaDfe64eu1uTPNDl7dt3CtUk
jxz6/ESTPNCXj3j3NtckD+H0wYqf/2mQRw59XqFJHugB8s/yPmuSB/p3wOg5
WjwfOc2+ogf6hv8hlyXsgR69ECKa5IGuce04ZIomefzE9rFm/ck17IEe1XPW
8MfsgT46++S3GPZAG0xNSevCHj/p+9zsgX4fYxkfwh4/mz1FD3SOl69+owZ5
oFPLzi++q0Ee6BuqtyfXapAHOnr+3XmP2AOdaPUs3EuTPHKxPe23xGECe6Bn
/1yR1oo90G7yz0OTNMgDLXyc684e6Kzrb1QaNMgD/XWBxpYG9kAfq65eXaxB
HujydS/nqLMHetrT5ck7NcgDfS/n0w0lng/0vuSuuXs1yAM9/fy+vHUa5IF+
tl2m3WUN8vhFn3+okwf6bzuF1PEa5IHuP00xqK8GeaAnRqe3HaJBHugNXS5t
0dcgD3Ta7twiDw3yQNvoPzZYqUEe6Ipba76nsAf6Q3e782PZA7256y95OZ4P
9LCLd4oT2AONZ2OCKnvkxUuEj0Pd2AN932ib4yUN8kCn+fZJXsQe6J1rY4a+
1iAPdEjnieoqPB/oox0+956hSR7ox1NHvh3C84Eef6pi6RH2QDdZOgQa8foK
vSM087cde6BbTVu4+Bh7oA0DbrxMZQ/0BN3R4Y3skR8vCZtktfuZBnmgfY1P
j2nN84Fe9knX9oo6eaALu8qcCmIP9LOf+6fPYA/h/FVnp15iD7Rb2OSNU9kD
/WbMX/ff6uSB1kgaX3OdPdC5ves3tOP5QOvovvnryh7o1eV6Pr68virA9tut
6cd7aJAH+qNcj6JsdfJA95tttvAye6CVej85M4c90PePYgB4PtA+PWen7uf5
QHe0nptpx/OBVr7SJ9FbgzzQ905p25bwfKDLjwlvYJMH+sCFIW6mvL4SLl/1
WJvV7IHOenXkVAJ7FOL1oc+LrD3sgTYsU5lxlOcDLXxc14nnAz3d3Kz4/zzQ
OmunWY1gD6GnrBnYnz3QaclPr3ZlD7Tw9lYFe6AHd9eYK/iIHuhbG6tyKtXJ
A731iE9SmTp5oHe/KOucok4eRfj7mzFUzV+dPNAbp4e+DGcP9Pk+reqs1MkD
fS2y8vkkdfJAW2pHL3BWJw/0ZLPCBRHq5IHO7pVuEKBOHugY2+TFa9XJA11m
f8fPQZ080ON2ThyppU4eaLuMSw3C5YseaOHrT3PUyQP9sHj8p8nq5FEcLzHG
eJ/l9RU6+fJtf+H2ih5oPftNE8bzfKAtP6aqLVUnj2LaH0edPITlB+siJ6iT
Bzr0X1jZRXXyQMuX/Hw9lj3Qne/uMHBjD+H6dmlObc0eaOF7bzHsIZz/slHn
QPb4je1f7d0XD7HHb/r8lz3Q6aekEVPYA327IuJWf/ZAV59q7dWCPYTz71y+
dzV7oIXVyRL2QIebVPfXZA90d38D9xXsgY432r5jPXugFxs/iuzLHsL5h3zS
28IeaPmRE7Ic2eMPXo8VbSrZyB7o23fP9jvKHugnOZNrVrAH+kQnYY1LHujt
Fz/W31EjD7T8DlO/d2rkge6QPTLuqhp5oIWPX0+pkQe6TPXDIlP2+NP8fBY9
0DO13k/RZg/02uPF5avUyKMkXvK00nrmNTXyQM/f5Oy2WY08Smj/RDXyQP+Y
Pyl8kxp5oFUfFtUqsgf694pBo9PUyAN91MjqpYIaeaAn3PkzN0+VPNCz8+77
t1EjD3SmmsaQL2rkgf6yx/OTvhp5oI883f/gshp5oM16yswqViWPv9g+l7uy
qiV7oH+3Plp/VI080M6r34bfVyMP9Piw1fuF+yN6oPf8OJ1Uwh5obc2N/d+z
B3r5n6dxv9kDnd5O0aMTzwf6lF4nk7Vq5IG+bKJTFa5GHuiX+VpjJqqRB3ro
6jHOk9ijFN4ntsseZA/03aGXp/ZgD3Sw8AYFe6A9dpw0XMIepfT5typ5oD99
cn0iy/OBFr4Xm80e6MaUhrInauSBtp9VNCOBPdCPfnSI2cUe6E0x1pG17IFu
v+XB6Eb2EG7P/Pt9Z6mRRxm8FCcNe6ZGHuh53U5YdeP5QAvjtZE9ypofD9ED
/f5Yr/yJ7IE+em/69GxV8kBPqXgbtoI90H/sYl925PlAr0y9ukCTPdD5MZ0M
e7EHesLnN5J/quSBrr36dOkXVfL4Fy9Z8jvOTpY90C0jhW/Qkwf65dz5Ht7s
gVZbjlcz7IHeazjaUqpGHuguwg56PB/oHcLuAeyBNtuX9FqbPdDWw2VjFrPH
P/q+CXsI59/w+OM3VfJAHwt62yVJlTz+Nd8/0aM8XtJ3YY8L3VTJA+3TK6n3
SVXyQNcWLy/aoEoe6NcHGvxbqpIH+r7BjehBquSBPvgo1HYUe6ArAtu03a1K
Huj+QQHvslXIA93PaOdkL1XyQO9bEH/YRpU80Bfvu1oGsAe65fTUNyPYowLb
W2VdN/9SIQ/0fTwdFrEH2iveo8M3FfJAD4rwvKuoSh7oXSXG6zNVyAM9N26f
wkwV8kBX9pD9dE+FPNBnH+u8e6xCHujBilPaLlQhD/SyShu/cSrkgf64rbDT
HRXyQPd3H6v2ToU80En7jRsmqZBHJbZ/nn/KKlYhD7Rzu6iD+irkge4l7OCq
Qh7oSc+23LmkQh7oj+ahGltVyAN9u0/X+YYq5IEuDvkxx0GFPNDn7tWdHs4e
aK3b7nGtVcgDnZ69I9hWhTzQycPbd8xTJg+08Om3RIU8qvD3VFqW34s90Lrv
255PUSEP9Ij66SFb2UPoqSUDwlTIA21rfzJ7GHugP3b0ztrPHujByc+rb7MH
+tuxN3Y57IGe0a/unJQ90OemBPT2YQ90qH27S7LsgR5X0NPwjTJ5oDdOXWJf
p0we1Vj/4+VbvTJ5oCc3uMpWK5NHdfPpRQ90j5Ha9o+UyQPtP/3Hz6XK5IFO
35BdKMMeaK1/uYpZyuSBNpkepvNBmTzQ+euW7AlVJg/0NvXn30uUyQOdN+tc
ZSJ7oI+c/RYYqEweNfh7sef+qgnK5FFD3wdQJg903Gr1RQrK5IGeMnHvR+H6
RA9029/7684okwf6aXnfh8OUyQOtOmBn3xxl8qih70sokwf6344pBzYrkwf6
2iwrW3X2QAfH7Z/pq0we6CPy2xNnsgf6l4XO7Sr2qI2XtN7kquDD84E+7zxh
9VX2qKX9p9kDPfVf02kb9kDfcNBWv6xEHujx7dNsheWiB9oztORUvBJ5oK16
DPeJYg/0khVDDvmzBzory+70VSXyQK/T3RtcpEQe6CaVB8vt2KMO2y/F2js/
KZEHWu2g0RAP9kAnOM0dOZY90Bl7V7Z7rkQedfT9AiXyQHt0tFKtUyIP4fJ7
3q9qVCIPdOxu+S5vlMgDvUTz3mxj9kD7fmo7b7ASeaCVhA+AlMhDuLxdI9xT
lMgD3TR05LWvSuRRj+2LdhcKzyqRB3rJ6/IPsuyB/um+904PJfJAR3rMPmOl
RB7oY5+jN29hD7TZyBbb9imRB3piiuwBS/aob36+ih7oVhuemI5WIg/0VL/9
OZ/ZAx2Gp/tV9kC7mak8kVMijwa8Pr+dFVWqSB7oiE3+ekOVyAMd+aDk+DAl
8kDnnOpt8pk90KsCPSIN2AMdIq8UcIA90AdmZ0v82QPtuelG90vsgb6x9N6M
LCXyQL8Wvq7OHmiZ9G+3jrAHevPTlFMr2AOtNN4kyI09GvF6+eLUqBuK5IHu
1/jHvJ0SeaA97806H8Ee6FX9A6TL2QMdaXJYbRl7NNL+j+yBLswsWNSBPdDC
13GuKJEH+nW/I1vHsQdaJ1h9ZLkieaDr5BZnP1ckD3Su84qdWYrk0RQvUU/O
fD6Z5wPtkzzikDZ7oP2ueS3NViQP9LTtlqXO7IGecMsofT17oD2PbvgRxh7o
9UlXd/5TJI8m2p+TPdDfjjQujlEkD3THfB2tW4rkgXaMi/9ozB7on2v72Exg
D+H2jJiyeil7yEglW2aWmJSzB3rDMMW2mYrkgS6Rvd5mInugHZdc0dJiD7Tw
dYtViuSBrlSf/+CKInmg+fEUPdBGf4YbFSiSh7Bc2H2IPdD976gPS2YP9EGP
xujH7IFuc7drx3nsISuVfL/xzNSB5wM96O+nFjmK5IF2a7JuqGQP9LSClwND
2AP9bMiByED2QLfbN3zTCkXyQDvtjLlwgT3QssILOkXyQJcGOOgEsge6ddjh
Ylf00HGdvr1A93eLHbUQrXLWbOhPdIO+x2Al9JV/DW+q0YMXuFwJQOPkIZpy
UsnHJ98dF6F1Vt1Nt0bLVUx4swR9L/2QX3v0jGPvJ4xFz8QJ+qB3lQ1V/YI2
xxWOQvebPqtVLfrpIb8rc9BXSx1am+L+LSqwb7sOLR5vA8sd2qqcjUdPyszs
dg/9dmGB/UX0M7nfWk44Pa7+0CP0sF2+ld3ROLnZR/Tf4K5dBN9vIbF7/qBb
Tc8JGYjlsXtm6MjLSyX32z5NUEDj7sQaohe+uj9eH42rV3FBX03ynRiH8++d
obNKgtYQ3iBE98IDMlC++flU3vBm4WS0cap/pQr6sN+Vf9HoNJuUbUnofrjC
7fLNj2/jm4UFx9HtFVLHf1YwkeDhHncDfWLIwS/W7IHW+Rjp9og90ItsRyY8
Zw+0eHwg9lCQSg71eWYxiT3QmsIHcOyBdm99SjdTgTzQyqr9bx9kD4Xm6xc9
0Bbr95yYo0ge6O+BgYZj2AN9+56h/QD2QC/zbDtinSJ5oC/tdHE4pEAe6JGT
jU9VKZAH2mjxw/xriuShKJUUf93wUEGRPNAxz6cW6yiSB3q3ou4yPfZAt/5l
lT+JPdDdXfb72LIH+klBUc0+9kCLx1tiD/QbqUNCMnugLY5Hz1mmSB5oWeEN
EvZAp/2Rs1NUIg/00hNPNl1lD3TRXKuiU+yhhPvb2yxphQJ5oOP1fnV5rkAe
aC33f+b17IHuZXNgcGf2QO85P9q0VIE80CO8xnXuwx5o41m7t+cqkAc6ZueB
gXUK5IE+53m7jRt7oNdsWee0jT3QHsIHmPLkgfZuE7zksjx5KEsll0/8jM+S
Jw90F2EHOnnyQE+N3pa5W5480AnCw6lAHmgXjW2v38uTB/rCqy/z2iuQB9q5
79zdQxTIA93hUc7hoQrkgf69b+s7I54P9Mt52cp58uSBjlq9zzpMgTzQp27/
26ijQB7o7cN2zOirQB4quP7LVadaswf6aYBjtDV7oPcGLY+okScPtItU+4Vw
eaIHOkzfZN14efJAQ++hrAJ5qDTfX9FDaOH7kPLkgcbWyRVHefJAy5gc69sk
Rx7oo8YbjyezB1p4+ezPHqpSyftPE1o/ZA90+doJCcPZA12zakXeV/ZAFyxZ
uNtKnjzQEdM3Sf/KkQf64veld+XlyQNdsnXMcl958kDn9MMfOHnyQPtVdt+t
KE8eaNfuvSQx7IH2uZJgbSZPHmjfdnZD1sqTB1r8fqA8eajh9h6cmFwoTx5o
g3tNg5LkyQPtHejlf4890Eox3eN6yZMHWvy+IHsI5zdKuv5WnjzQ9x5tMAlk
D3TTiAM+ReyBzth9dsMs9kBvqtAMnMHzofb/zQda/P6mAnmo4/kgbACxBzp6
xJqmueyBPjWxu2MJe6D96ze0G87zgRaPt8TzgR7qpBC5nj3QR4+VzV/NHuiE
RT7Ft9kD7fEkbUgWe6AjvN+792QPtHC4iHnsgfbR7B/TjT3QAx8sDTnLHhpS
yWk/37aL2AOdWtrzWEv2QBuWSvdWyJEHWr3HIsve7IEWvq7Zij3QvkHlNY7s
gRa/vylHHhrN8yB6oG+FvT+0T4480M+eRlSZy5MHumVT4rHe7IH27Gfc1JXn
QxN/z/bWaC2VIw+hL3/7uF6OPNBxpVdeTWUPtGOL+RvCeD7Q/2QMairYA+16
+evMS+yBDvsU9DeIPdDHDn7qa8Ie6Im9T5fUy5EH+szLM7J92AMtHk+PPdDi
8bDkyAO9Sv/EUHX20JJKKtwvdfRhD3ScljRhAXug/XQdx7Tk+UCn3tzsPY49
hOXOVXLJcuSh1by+ET3QX9M6lynzfAjLZw++0Io90BmZC1ut4/lAu3UwKkzk
9RU6a8zVF63ZA91N2MFEjjy0pZIDOUceGfN8oH9+tv/szPOBrrhpqq7GHmi/
lacmCI+H6IG+sjxzcTWvr9BfLUvCnNkDfWbej8ibcuQhXN74ySd+yZEHer3y
zqBr7IE+7qtza5MceaCjw2e+UWMP9JYTucrn2QPtJjc2Wp49WmB7dEL8mpNy
5IGepvBjXoMceaBb3b+jYsIe6IK4kWNc2APdJ3NUfkueD/SB83/Cp/F8oG9F
3pp+nOcDvWydpkGwHHmgc19Vxwzm+UDvVhnYZMUeaPH4a3LkIZy+17bLa9ij
JbYXx50ePZDnAz33zcvZ7Xg+0IEzl7mZyJEHes7K9j5L2AO9+t2DPevZAy0e
v02OPNC2Sx+ZuLEHWnecwkBv9kAXRfaRBLIHetnHk8HK7IHe3zTY3EeOPITb
d7XomBN7oF8E7Z8t3D7RQwfnv3V/ZZ0seaAXbyrLeCpLHkLnHHUvkSUPdNqw
80unyZEH+uP2sJYzeD7Qn+7/C70oSx7o8NPqC+NkyQM9cmLPRqFFDzSebZGr
ZMkDPWnomPFe7IF+aJcqfSVLHujifkEB72TJQxfbn2qvq0zYAy1Zs9l8IHug
i8LGzZWwB/qkeeO+s7LkgT5c6tsiT5Y80MMHblw3hj3QW1v2y1ZhD/TMhMKt
+2XJA62y40eOLnug2z/rFPxSljyE80+S83NhD/SuJcVu/dhDOP2OmVeuyZKH
Hl6PJ2YX7OL50Gt+fooeaGXhgID89wM9wuTO3z7sgU4ak9JRhj3QrTs1HHTj
9ZWw/NqUBBueD7RKbrTZM/ZALy9bUHKSPdAnutVta8Ue6P0/Zvd35fnQa75/
ooe+VFI/065Te/ZAP+qyu+tcWfJAfxwQGVwsSx76zfMpeqAHZ6jM1Ob5QEsD
P7deJ0se6HNTL5nly5IH2tK5evo69kDbyzTtbC1LHuiyorVZo9kDrVXe79Ma
WfJAb38W9s9MljzQn45prj3GHgZ4/RCWpTGL58Og+faIHuhTdTJH2/N8oPPO
/By7QJY80NkSfwN3WfJAB43vn+XH84GWt2kzdQzPBzpK2KGZPdDLhR0K2AOd
flfWdYQseaBbG8ucTuH5QDvXG389y/NhiOurfPF6uSx5oBV+9j35XYY80Bd8
D9Yqswe6S8njlfdlyAOtH3bnVY0MeaBj42O6/JYhD3TDvbtzStgDfaTrE/P2
7IG+PGDOtXsy5IFuvLrd3JQ90CsHP5XGyZCHcH14eefFHmiXgISiOhnyMMLf
U801Hc/KkAe6KSmqLFGGPNAeGaoff8qQB9q0okXsHxnyQGuX+CSasQf6vMvL
IRPYAz2k/nhiKHugq0/eGfl/HuiXuzCQMuSBXvw1VjGGPdAthDcEZMgDPW9O
6dUu7GEslWwrCS3czh7oC7s7ed5jD/T1Fme6CY+/6IFee39i0Xf2QEfd3Kql
zesr9JrYpKWePB/oSz9LL9XLkAfaRRgAGfJAP9rSdoErzwf6xLbd6Z/YA51n
MmFSZ54PdLDWgbmt2AOdrb7j1EqeDxNs70/MzOzG84EW3wfk+UAHR1stymMP
dI8FAfH6PB/of79mnauUIQ/h8t71f6vAHuhhvno7OsiQB3r88UuNu2XIA504
OHxWN/ZAH31k/CBehjzQ6sIAswd6Z/Vn1com4/88TKWSkBc3Lh6UIQ90zqxf
g+ewB9r811P1RJxe9EC3+brlUxu06IE27LW4/w206IHutvlXWjpa9EC32uhV
qsUeaEf/aQu02QO9cua+rp14PtDRXdPXqcuQBzptZEnjQlye6IGO7Hc/8BNa
9EDXWT1duR4tephJ/9ufAi16oKPP9Y3NRIse6P5fhtdPR4seaOFwE6fRogd6
oUrOidlo0QOdptxlfxha9EDflASsUGQP9HrfQ+O/YLnogfYrn1p0Ai16oLd8
+1Q+ES16oIcLK3i06IF2M5+TcJE9zKWSq8kXOvujRQ90nXzulWi06IHeFa8b
NYk90L92D+r5o5E80OL+Iuxh3nz/RQ+0k+r6S7Fo0QPt9vhux81o0QPtOD60
pyl7oH8eXB13BctFD7TOpy/yc9kD7bWq+u5m9kALhweYzB4W2N66M6KyqJE8
0G809RY6sAe675bjiz3YAx0xVdijiDzQ4ecCq481kgda3P+DPdDi/iFYLnqg
+2289+ASe6DXO9yIe8keaHF/FPZAH7p+rVo4v+gh3L64KP/qRvKwxPauo4rF
t0byQC87Yt6hvpE80OL+Eo3kgX7RssbtGHugbUepHn3YSB5oFZnNXaIayQNd
f8LU8W8jeaCF4+alNJIH2kt4gY/bK3qglTNL6jqwB1pzwLBCK/ZAv/nretaU
PdCDVQ3WerKHFdbXWzyDstgDLR4PqpE80NtSUl+tbSQPtHAcveHsgZ50oatF
LXugA021+sqzB/rtxT4FceyBHrF2Sp+kRvJAt1uUPuV6I3mgbYQDuLIH+v6h
qwsX8nyghcODm/B8WMNvscHqMvZAv1mCLUr2QGPr4qU8zwd6+NNx3gm8vkJv
1dsWoc/zgZb7UPTFkucDXZVoqJbFHugTdoN62fB8oENbZ6veaiQPdMPnzJ3S
RvJAa61rMfh5I3mg057Nku/KHmhh94KGRvJohb9nuDtd2aNV8/0TPVo1P79F
D/ThXtZPzjaSB3rwi4ASU15fodvtT41wZw906buaq0/ZA/1kc6zkJnugha9/
ZLEHWtw/qJE80PHVU3rP5vlAJxcHjJ7D82GD5zNWlzPZAy1d/cqwB3ugN349
tTyK5wMtHC7hOM8H+pPXlfcreT7QQZO2h4fyfKBLx0Ssi2cPm+Z5Ez3QzjM+
j1nKHuhfwzecSWcPdF5HPMHZA52u/zW3VSN5oF0qXFRyG8jDFn+POwVNuNlA
HmjnNWfkrdgDXWUZpyVlD7Te4oaAJeyBlsYfSslpIA90+CPTuN6N5IE23pzn
eZA90KGjds+fwh5o9zcRMcPYAz0Wd/82e6BNHsQfDGIPtLh/GHvYSf/bX4s9
0MLueG7sYdd8e0QPdHHbba+msYfQemeUItgDvebch/S+7IGO8pxyuw97oE9G
4hUNe6BPXLxlUM4e6Hfe+zfLsAda+Pjm/zzQM113ZC9kD+Hya6T2njwf9ng+
fjyzZS3PB9qql8qW9uyB3uTud82LPdCZTmkverGHffPjLXqghc2ZLeyBbmi5
RrYve6DF/YfYA925bdGjfuyBfmhTWjaXPdDfV04bcps90CexOg9mDwep5PbB
GIVN7IEW97dqIA90/tcHdqkN5IFu1Jj57nsDeaA3rfxe+ruBPNCPYodlvGgg
D7RwOCQn9kBnjozuXN5AHug1ZsNetGAPdOiSJT3mswfa+lm4l7SBPITbt7Cr
fGEDeaBrDr1aF8fz4Yjt8w+Wjld5PtBPW6ReT2kgD6EnLrL43EAe6NjSiMqk
BvJAjyq+VX2Y5wMtvbZ2dUkDeaBHD+vWMLGBPNAvE43mnWsgD7S4/10DeaCF
w5smN5AHOqqvz6jiBvJAq+n2ShauX/Rwwvx4WBzTYQ/0hZ3j141lD/RnzcOX
D7MHeon0zZ5j7IF+Gu+2cT17oDfWbQlcy/OB1gpw3RnIHmi97RmF5jwfTs1+
ogf60tblL4X1j+iBDh4b5ZrPHmhttT4v09kDvUJldm4xe7TG+spi4r5E9kC7
jDuvcZo90PlBfq03sYew/MboWc/YAy0cviSGPdAONS3vjGEP9M0kdaX39eSB
Fn6txps90KbLDidFsAd6fsPKL4nsgd4bXNT+JHugM17mVLVnD2dsz9f3m/yw
njzQGYvb7tRlD3TX4ZGfndgD7ZKw+Og99kAHR/V5/n8e6HVZo7NteT7QX62G
On+sJw+0Q8yiLZ48H+iCN7telNWTB/ro8RGBnuwhLHf29zRgD/SqE1udK+rJ
A91P+IJoPXm4SCU37I+2U2IPdL/Ncr736skDnSX907m0njzQ4v4+7IFeteH0
qIJ68kBbzz+euYg90CUyIUNT2AMd5/Knmwd7oF9a7lsUyR5oB+GAPOyBvjd3
6NXu7IH+7Rvgf5Q9XKUS4esqfg3kgbZO667qyR5omV9DL8mwB3qJ8IV79kB/
uVLSfxl7oFc29thixB5odftGx0L2QCv2r5L1Z4//Ob3ogS64ekE+r5480IYT
Dklf15MHWtyfkT1cm5+fooeb9L/9XdkDnVO7IPoXe6CVEqK097AH+tXAkF+W
7IHuqnh3oRLPB9pw/yC1FfXkgS45FV+5kz3QEU3zZgjPN9HDrfnxEj3QWeUH
D+qxB3paN+OcB/Xkgd6M1YMme7SB36QdDxzYA71E2GGWPdDTfkefVmMPdMWq
6/6H6skDLe5PW08eQt+XqtuwB1rcP7OBPNBebdZ+WVBPHmjh5zqm8XwIl18V
ujCTPdDi/pA8H2hxfz72QN/6caq3Cc+HO57vP7X2p9WTB1o8nih7uDc//qIH
2sbj7I/YevJAu501LdnM8yEsv62bPJI90F+9nTKi2AM93Kp76Vj2QPut0usc
U08ewvX3m7pPuL+ih3uzp+gh3J4zsn16skdb6X/HV+X1Ffrrr9gd9+vJA22Y
0vndpnryQF/MLtiVxB5tm5//ogd64cvBWyfUkwfaPMP+biLPB3ppbvfFG9gD
7dZ4xcGfPdCvvl+58pc9hMt/0ffRY54P9M1ddh2fsgda3P+UPTzw/G513FeH
5wPdbW736KfsgZ7o3KbmAM8H+tXxQosP7IE2nzd3eCx7oFNTfvw4yR7ov0YW
dUPYAy18/cSOPdCHyi7k7qojD/Tq927TvdkD/cZPbXx2HXmg3SdZyx6pIw9P
vL4U3sCrIw90/aytLXLryAMtvBtfWkse6DVpBUU1teSB3rbEbqtOHXmgN31+
/da8jjzQHUyd276oJQ/0gD2bxtrWkQd6oPHjL1a15IH22LytuGUteaBd/Mp2
SWrJA/1+6uJ+/WrJA23wZXGQdi15eGF9rhNQ7lFLHmhxf5Na8kC3WFDRWlgu
eqATdl36YVpLHuiej7yX6daSB3rc2fZNF2rJA92ntFT1Qw15oMXfe6khD+H6
NT2epNWQBzrxwrxTwv0RPdCny7rYCC16oMPu6y5uqCGPdlhflxz7e7CGPNA3
pNG53WvJA71jyxfFPuzRrvnxED3QDnqtvreoJQ/0ga3SqxdryAOtrjHkS2EN
eaDXXTs65UYNeaBHD5kcqsYe6OstDfRns0e75sdL9ECLxzutIQ/0aRe1G47s
0V4qCRi/wUeFPdBD3zWMtWYP9ALdJa/La8gDrThN2aayhjzQ4v5g7IH2HPho
YG0NeaAHDtg+z7uWPITT/9YYMKyWPNAeQz4vG1dLHsLtCbqxdwJ7oF2FFQp7
CMvd32YMrSWPDng8D65PzGYP9Pjsoqkj2AMt/r4be6DF3w+qIQ90XMUYRwf2
QM/qOu9saC15oH0nz/wbwx7oK67p07ayB9ov6295nxryQC/adTmotJo80Pnl
N03V2QNdax+06jB7oIVfj+tUQx7e+Hst/CBHDXmgh9msnD2rhjzQq+qn/bzO
Hmg16fssO54P9JlWn8cNrCEPdN3Wq8MbqskD7ST83BfPB/pni9lzWvN8oM3z
2meP5PlAz/5xxvxRDXmg1/8Z8n5SDXmgxf29eD58MA9R2GBiD3Q3YQfbGvJA
C9drxh4+zfMjegjLb81c8ruGPNARs73/neH5QIvHt2UPdEUbPIPZA2228PLn
OPZAX16/o86c5wMt7J7Rmz3Qu8rdL3VkD7SGZcsBrdijo/S//b2qyQMtfP2w
opo80Lt6ZRT/qyYPtLA7kCPPB1rc34090EsHKzQN4/lA3z/cKtiBPdASz3Xa
xdXkgbYQfrCQPdDfZllea8ce6Bd3057uqyYP9O311j5x1eTRCbdnZq9ng9kD
7ZdgO8KTPdBzxuXuuVdNHuire7x6FVWTB/reQ0s/KXughd3nrlWTB1q2qvOy
j9Xkga7UDJyhxx7oJ11GfLlYTR5oW+c7Go95PtDi8XeryQMt7o9WTR7oEQOs
kpOryaMz/r4Kh5Pm+UCfNX/kU8ge6AfL7QZfZA/0wuKJF/XYA607Nm7p+mry
QOf62X9/z/OB7jvIL+VJNXmgv01V2fyUPdD1Poo1H6rJA92m6kn/5dXkgd4f
GbPgGnugha/LVrBHF6nk+8FbtQuryQO9LOjdybXV5IHeMO/0khfsgXZK7m5v
zOsrdO4YjbM51eSBbqi1bh/OHuj+lbsjb7MHWjygWzV5oDU3bx+cxx7o4bHF
fZ6yx/9cv+iBnmTbwyaLPdDi8Z7ZoyueP72bnl7m+UAXWfp6/GQP9IduIfJK
vL5C99eN7ppeTR5dmy9f9EDLBpf8+L/1FXqrfn37h+yBfvLk4bmV7IG2udlF
RZbnA32m23330TwfwuUdO9TLmtdX6J/vjn7S4fVVt2Z/0QN9rt3OjxvZAy0e
T5o9ujXPi+iBnuGp/2Mbe6CNhMP98voKLRyO8DB7oF+06ZM5ij3QG2ft6D+e
PdDxnocvdWAPtLj/IXug9zcW997AHug1+S28ddhDIpXMFQ6YyR5o3cteV3uw
B1p+0fyad1XkgR75cVa4CXugTd0iQwZXkQf6/IHG5F9V5IEuPhR99nsVeaCn
CAecrSIPtGWCXZoKzwc6/rDNtfoq8hBun53c2248H+hxIz73kuf56C79b//C
KvJAi8cnriIPtLPRrjeq7IE28Vy/+F4VeaCjvrRyF+6f6IGe/9Da1L+KPNBD
Qv90Ta0iD7S4v2EVeaDPay1PEVr0QMs7fLprzh5o4etTEVXkgR61P3bX3iry
QN9x7L7sUBV59JBKsh2EXxwhD3Secd322CryQCe8ulfbjT3Q+sIPnlaRB/qu
ku86Z/ZAz05TevWokjzQ1QbvYhewB9pKZeuhseyBFo9/XEke6BDh7apK8kAL
h0NYX0UeaGF3o+OV5NET24t/Jy5MriQPtPD26tdK8kBPXTYxqrySPNBmtr41
KyvJA12+vnPA9UryQNf03Vhryx7oFdZnhnVhD/S98G93f1aSB/pZofmMtZXk
gV7gtqn8cCV5oMXjabMHumRe6KjdleSBHup/N7+skjx8sX14v03Fv0ryQH/d
2ksxuJI80Bljn6VZsQd6bdC4X3LsgZ4v/OAGe6DDhA1s9kBvcokbu4g90H8W
T94gwx7oHe3DqtLYA622yiPWnucDLf4eXiV5oH3KJOO2sYefVOK96s6oDPZA
H5fue6rJHmi3vNDhYeyBfu1562E4e6CPxTxtPY090BHCD7hWkge6JNZaxruS
PNCmvbr/rWYPdOrqvX1Ps4dw+gFhk6zYAy3+PnAleaBrNU52OMIe6K6SqtwM
9uiFxyP1dZk8zwc64/Ik2Y/sgU70UX6xupI80KbCG/TsgZ7osu+54Cd6oAsV
D/z6WUEe6I+mSyI8KsgDLbzc6FhOHuit74UfECUPtLnV3iOpJeSBHrbzg9WO
YvJA2/xLs9QoJo/e+HvUKuimfDF5oF/odbxwsYg80OLxg4rIAy0eP6eIPNAp
O/89+lpEHugZUw7WxBeRB9qy6ty79UXkgV7c/kzXwUXkgU5WHrrCGh3drd3I
6+hsp599uqCd1xp8eI62mNpL6Rr6w/OqATnC7RWOB4MWFleh7bbnj9dD49wB
Gv5SSY+eTQqG6Jxj+x9aCS3suIfe9ntJt3boTG2b1b3RwtUFoBVmWwSPLjSW
/MHikWjx91LQ8Q+tEiPR4uH4cfo+GnLOa9FRValRb7G8egCuAV2z1rXLPvRx
XF0ierl60njh/AOFG4CWfjifqYzzywl3CB27XK33VixPjJy07Te6WOftMHks
F26+XADmu/Flh8lYLlydAbr9ky3V+lguLHZGmxz97vQTyycJdwitJfwALJYb
Cg8QWu3Omxf7sfwRbv4ktNS5j+o99BzhDOjGsicbstHWwg1Ax/bqemEh+gUe
3mPohOIJvboVkgd60/ubp5MLyQPdlPwrdVQheQjXF6PivbqQPNAZ0ZF6VoXk
0UcqebpyfbcNheSBfh+8c7VvIXmgr7vVf19SSB5oE3f/2kvsgVY4U5i7gD3Q
rRtWJw9jD/SmvmEff7AH2gV39zR7oBv0UlcIzzfRA32km9c/4fETPdBrdngt
CywiD3RwyuBf5wrJoy+9H8Ue6GC8XLxWSB7o3sIONEXkgVad7rNHuD2iB9rl
36ARa9kD3WLnp8ou7IE2rYwaI2UPdLHXq9BFReSBzuu35vRe9kBbqU0IvMce
wvlvXkiPYQ/0kVbCOxrkgT68+9cgFZ6PwObHS/RAC4cTu8ke6D895kh7sQd6
VEnjwgvsgb40pOLaR/ZABwk/GF1IHoH0epU90Ec6mqctZo/A5tsreqD/KdwP
vsgeaG/hgI88H+ipK7rYh7JHEL3/xh7oKW0O/97LHmjvw1Hv2vF8oK+/D4ge
wh7ox4a/S3uwB/qww/jQnkXkgX434MyF8+whnL/vj7PreD7Q0tLo2afYI6j5
8RY90Ja3srtG8voKLR6PiD3Qm6R/deJ5PoKlkh+FMutusAf6sdfrW8HsEUzv
rxWQB9o6f1JYX/ZAd+n988ZO9kC3+DW/TVUBeaD1hQMEsEdw8/yJHuiVsqu1
7dgjuHn+RI/g5nkXPdBTxwlH4CePEPw9uu32YBl7oF33xD6vKSAPdM5xpX0v
CsgD/eWS8Qlr9kCv2C6nPpo90GotZ6mE8Xygn7r/UXrJHiHN61vRA3398+iT
D9gDPbDTgze72QP9aFDmpYc8H+jP/+onH2EPYbmZgvk59uiH+UpOzpeyB3qg
8AYTe6Df39Jfr8rzgU54sXyxJ3ugLz8YtaMde6DF4znxfKCFn3NewB7C6UNS
xyqxB1r4ulY39kDftZNp2skeaOHrP27sgW6V0791dgF59Mf6N8lhxbMC8kCL
v8/F84Fe8OFCpy/sgd47uW7wIPZAezbolL4rIA90dKuQ7ecLyAOdWlFSm1FA
HuimbQWZBQXkgf7yJ7erD3ug78TtdXvIHuhLucM3nGEPtHfLho+1BeSBvrtg
f4dg9gjF6wXrLd97sQe6drSx6fUC8kDnhAxsf5bnA514euTSEwXkgZ7WY+jY
zALyEC5vkG9QOc8HOuLBa+fxBeSBFn/vqYA8Qun9XPZAW2+7UurAHmjx97sK
yAMtvN3ow/MxgD5v4PkY0DzPoge6ZVi15032QNcERRxbyR4DmteXogc6enfe
vS/sgV45wNL/K3ugz2RKXPazB1r4+cmZBeSBvlKtJ5NTQB4D6P3YAvJAl99N
Hf2IPdD7liQ/iy0gj4F4fROWIMkqIA+0xckBFl/yyQMtHg6HPdDKNpWqB/PJ
Ay1bP+C0L3ugd10fZ2bDHmjx95vYA22r9UFyPZ88BtL7owXkgd55eFfUigLy
QKvbOi7dxB7ogz+8/07h+QiTSpbmTH3hwvOB7r9Wf0ZNPnmgv9WvWa/EHujI
I2lDexaQB/p+zZuLfXg+0BqFw37NZQ/0xQFnTVazB3q9pEK7FXug52RFp/7N
Jw90oe2wEcHsgS7x9usdyR7oVcEq5nPZAz2s4PKHcPYYRO/v5JMH+oFU3eYW
e6B1YnbPa8onD/SH3bITnXg+0Ck28QY388kDbTPl8Ive7IGeLryAyiePQfT+
LnugjYZK4w/lkwd6xvTsRafyyQNdMQ4btOyBbvOtNvFrPnkMlv73+2Dsge5V
dHLKSvZAzwk0qLJkj8H0eQV7oHOXlS0oyScP9Osp/p/Hsgda/L23fPJAK/+R
SMvyyQOddNDd8TV7CJcvHDCJPdD1g4oe5uaTB/r5o2+VCuwh3N4lDhOEx1v0
CMdyr4i6J+yBbnPMzTiVPdDfglvdv8Me6CorhZ99eT7Q7h9zYuayB3qpkXXn
j/nkga43VJEbxx7oEbOUlt1hD+H6hANUsAc6dLRsoDF7oMXjZeWRB7p9p9Do
vDzyGILb86tDoFc+eaAtav8M2s0e6PYXCs8a5JMHOiW8/6rJ+eQhLC+44uvG
HmhL4QcV8skD3fCl05RA9kCLv3/HHmhd6XiDQ+yB7mSytnZEPnmgb80O3VvF
Huj4mrdmVvnkgbZVva/fjz2GNq8/RA/0YOGAA+yB3pDqd3kdewxtfvxFj6HN
91f0QO+Re9WozB7oZN+JcX7sgU5y2Vt9hD3QnfVnvfiXRx7o8LlF7bqwB/rd
1pTUV+yBPuk1ZsIB9hiG15+ebdZ+ySMPtHg8MPZAV3u/Xv07jzzQ2/z2LVRm
D7S2cMDMPPJAr5H5npWcRx7oIe1U5tzIIw+0eLw79kCHn7/6bCB7oJN/X2rX
ij3QQYGGYyryyAP9VnVSq2nsgf4176G1KXsMl/53/D72QOslmm/KyiMPdHhH
ywQ79kAXzf42Rcoe6OpGpd9v88gDLfx8iwx7oLeNWe6ryx7ojcG7h5bkkQda
bv+cv4E8H+hH86tkhMdX9Bje7CN6oN2FD5h5fTUC90eifXk6zwfaTniBmkce
6Mm5I0cP4vlAi8cjZA+0ZcV7Z5f/19Wdh9WY/38ct8wkJktEI0v2XYRsWY59
X5OyttCkVCQqFJEkpZQtKRFqZJK0WLJvya4asnT2c/qqmOxD0e/1ua/3+2qu
35/P6z7d53Qeve/O+rl5PtAX8gpCLXg+0A13OWq+swfaRHyhoJQ80PUzx0a/
KyUPdLfbed2Xl5IH2kqcIZbnA73q+TSbX9gD3UGcML6UPJZifjy9ps9iD/Tf
i+ov6srzgbYUH3AqJQ90dPz0173YA23YXiG34vlAv7+46boXe4jLf/w5eiZ7
oOs/6bHkO3ugD0QOe1zM84EWpyM8xx7oEQPmH6rh+UA7dP/s4sbz4ZAgU43/
tLKc5wNtltIxtZI90GK5goE8H+iG1arSq6XkgZbWE+T5QHdTp31cxfOBbv2z
sLEJH6/Q3a+dqf6mJw/0ghnPWyxhD/THehXHbNjDgV6P5flAmzysb68tJQ90
o8s/u4xiD8cE2eoxOX0cSskD/bxkxN8deT7QLto+FW7sgU7qGpUi/v4kD7R4
Oz2V5wMdcHi057xS8kB/W+F9p38peTjS68HsgT5TunL/fT15oKX12/TkgY45
YJVxjT3Qe1bjAbqePJzw/PXmxiZ92APdLL3ctEJPHuh5aSELVrAHekC74SP/
0ZMH+sGYJ09T9eQhtteZ563Rkwfab9qaa6f15IFeXVY/35rnAz1yQhPjIeyB
rpP27f0BPXmg91TvcMjQkwc6/XH8557sge5zLsusOXs44/5MMIqMYQ/0Hu2F
K03ZA/1rVbpPoZ480MWHFzQ/oicPtLEibEE/PXmgHe/3fv5KTx5o06ndUnz1
5IGW1gNkD7SLzelKC54PZ3r9nz3QrTw6Hxb3r+SBflrfPLglz8cy3F9JXboU
6MkD3Tb2dY+z7IFe6bwl/X968kCLh5N32QOdvu/JkuY8H+hRnY3NrrMHOi/e
tWIae6BPJGV88eP5WFb7+0geaGl9PPZAF6TYfgplD3H7yvycVurJA22cWlSx
RU8ey3H9G24GavXksZzef2AP9FP90HMNeT7QeVMfZMawB9q4vWfbDPZAf49t
ariWPdAZ4UkNRrEHeu+Rq08668kDLb4u1YQ90FMu/vHhIXugxdev3rEHuuPC
3i/bsodLgkw83PFnD3SnoRaaZPZAlyyKjj3CHuhTY+tneLAH+ttFo5o3PB/i
8t1e9/7IHi6195fkgc4OvTz7Gnugx0WmuRqyB9rvaqPKEvZAS+t9sofot2N9
EtgD3VEs6Msef2D/8lVZGvZAO9ZRjQvTk8cftb+P5IGW1ntkD/SO3q7/RLAH
2rteoVsJe6DFcsGx7IHOcz40bxB7oKckBHW7wccr9HU8fT3JHmh5x9t1wtgD
3XZMr9uRfLxyxfPphRM2r2APtKmrkc9W9kAPuBP64j57uNL7i+yBnvWXjW4j
e6AfRc5TfNORB3qviX0dG/ZAvzk0qPFO9kDv2Nra5oyePNB+rytz37AH+ohZ
v5Iu7IEu2LmqRwB7oI+3cZpjzMerFXj+293tZyx7oD3bh16v1pEHuu523eNz
OvJAJ9ZzHBHMHmiL+UWOZuyB9jgwuO1+9kAnB2XV1GUP9PXW1T+c2QN958py
zXX2QLdq6T08nz3Qixb5L+3FHujcRj1Hn2QPtwRZ5Pp23nfZw63271/yQBsk
6rUT2ANttLj9yonsgT6UHhNVoiMPtH9Q976LeT7QFsPe7W3CHugXGcY7nuvI
A70z7YhbmI480DeqWw6wYw902OMExxodeaAXlyosqnTkIfavtrYs15GHO57f
L54z1ZA90NPEF5bZA611mdGnkj3Qg3q/Cr2kIw/0hGdmU9/qyMOd1sPUkQfa
6bhptrh+yQMtrXfLHmL/Lc5+HMwe6LBus291Yg/32uOd5IE26jS30II9VuL5
8/rohv/qyAPd/Ejy/jQdeaDrhFd/78ge6BWZZT7ZOvJAR8lXm19gD/S2wq2m
gTwfK2l9TR15oJVuAzSe7IHedz7S+zZ7oH36LgzK0ZEH+mWUSbQTe6yk90/Z
A52TGPHeiY9XHujen64PYA/0OceTFkr2QC8WBzg+XnnQ+qDsgS6LNjiXzR7o
3dd32qSxB9pYfCGb5wMtrb+qIw+0YlCg7zUdeaCPbjuYs1lHHugG4hfWkQe6
sdxON1ZHHp6YZ5sRFqnsgbYLGKfKZA+0bOWm6hM68kD/9dPwZhB7oJNjg48c
Yw9PWj+SPTxpPVH2QIvlJsawh2ft7Zc80NrJro5a9kB7iQVh2QOd0qV89Vr2
QL/ssCcinufDC3/P97Zb7dORB/rvpeNfWbKH2F7qUfcoz4cXrVfJHuguYoFA
9kBXHL/S562WPNA24gveWvJAX/Cauj5NSx7o1tKCSuSBTmtVvKwTe6Cl8xNr
yQNt1e3W4rnssSpBtuTafaM27IE+n9Z3RD/2QO/0KXrqzR7o+B2bPH9oyQP9
ZYlx9Sr2QG9s2brdbi15oC9XaS67swe6Q/ysdqe05IG2t+13tVBLHuiQru1n
D2YPsT2qan65ljxW0fqu7IGe+/xl1Tz2WI3b8/Rk70T2QJs8GV9cqSUPdPLS
c4YR7IFurPFqlsYe6PmFn8c/Zw/x8/v9ZS/YY3XtvEgeaCvH3Z/ceD7QLT6M
efwHe6Cl8zuzB/pWo3MBXXg+0IOlE56Shzeez7lfzW7BHuigoGz351ryQLvd
SXpToSUP9PTkRhO78nygz+bKpmxhD7R0vmmeD7RYrtWWPbxpPVSeD/T5RTH1
fXk+0JetzthuZQ90zw5vNwfxfKAbnD28MJA90Ek9nnT/oCWPNQmytVmpXdux
B9p8W1BAQ54P9OmEHg3DtOSBll4e0JIHetn7Qzemsgf61a38H034eIUePGrP
j488H+iYfQ4Gy3g+xPVNzdK+15IHet2D9XeuaMkDfeWF/s4nno//7E/y8IHH
l27btVryQFdUiS+AkAf61dWzBcfZAz3Ey3L0EJ4P9IfFitBgLXmg861DB8xj
D7R7/8Y3J2nJA41He91m83ygbcpivCN4PtBXJ6+4f0FLHuimcUu+zuf5QIfe
Grl/lJY80PGWYsEe8libIOsmPqCuJQ/0gpR7XyN4PtBZ+jyHheyB/hi991N/
9kC/CtEP36UlD/TbxJS6wTwf6CGDXFLM2QPtXmU3P4491tbeXskDvfHV9BB/
9kDPOPrRLJc9xPapj8JGsse6BFns9d+je7AHOrVZ1K37GvJAn1rSosBMQx7o
a6Whxjc05CF+vkVWvkpDHuihx/SntBryQA8x3fyqBXugr89v2CpUQx7og4lt
4s5qyAOde/Bp1HYNeaD/SZs8fbaGPNAxHfOeDWQPtDhd0QsNefgmyGpi5iXH
asgDbSu9YEAe6INbrR4la8gDPVS8YashD/Q8M8vMxxryQHufdtp+R0Me6K1D
js/ZoiEPtO+OzcUFGvJAD1g4ybYFe4jL/3h+wU1DHug1Vmd799WQB/pzi0de
oiUPPzz/bFQQMUFDHujfyu/kdmYPP1p/kj3Qn6zuuxxjD3Tfjc2L49kDXdy3
3rJA9kDvuNhU5q4hD7R0fnj2QEfWT99vzR7ogAnnlhayB3qWOMEee6Ad/1rl
uEZDHujcnHOLYtjDH89/l06Y2IDnA/3daVvlCvZAnzqgwCM88kDH+TfwL1CT
h+gKDAR7oMVyscvY4z8/L3mgTbe23dufPdBOtperZ2rIA32w6ImBI3ugB6bc
d3ZmD39aX5Y91uP51tyu9+Rq8kAPVB34vp491tfe35IH+vmA1pGl7IGeeeD2
LT17oGsedBh1hj3QPZ6d/DCSPdC/eq759zh7oI3bHvC2YQ/03u9ns2zYA912
v8GmeeyBzmsxJj6UPdCrO33P/sweG2rnRfJAt317XuXHHmjxddgI9kC/yJpr
qGUPtDZkrb8he6DF14E91eSBPiKPiEtXkwfaQ3zgkD020HrEavJAz85bZtCL
PdAZN2M/fVWTB7qz5ZjGCjV5bEyQiZerQ9kDXbjjYGB79kCL5YB91OSBbicW
OFWTB1qRPLoqWk0eG2k9UvZAi9MbvVCTB1ruvTNS/P6Sx0Zan5U90Ge8f+SO
Yg+0pk2jxDT2QJ/oM65tuZo8xOXnmVYOYI8A/D5zNl++oSYPtMeo041bskfA
/5sPtGvl1/AX7IG+rl6tt2MP9CbrMMMa9kCHZYs3+MkDvffzobA3avJAFyim
qcbwfKC3TV2cd15NHui4RXgCxB5ocXrCcPYIxPFlwtP65ny8Qhs8f/1UXL/k
EUjr/7IHWrfMb0sMe6AnJEYNULMHepZ1tdUC9hDbi8YnRrEH+oXBO1kCe6Cd
xAke2QNtcepMa6WaPND/3DZ9+15NHuiw2OZTPrEHup/Hw/lL1eSxCfs/4DGi
mD3Qw8WCh2ryQFuYT5nSlD021f79SR7/ubzkgTaeM11eh49X6BUZJvl2PB9o
6zYfHhuxB9pKvOHP8yH2P/OhzoDnYxOt183HK/Rs7ZQCKz5ebca8BL+eEMvz
gR62vP4bZ54PtJH4wDl7oDP+neF0gj3QjlFhe//g4xXaatnTtb5q8kD7iwW/
2AP9lxag7IGeszLOL15NHptpPWieD3F561avjrPHfy4veaClr7+wR1Dt/iUP
9I1BRubGPB/o4CufvpSqyUNcvu7Ucbt4PtBfF1nPac4e/9kueaB9XGZ7rmYP
tHSeEvZAt/9d9u9s9kDn3+sXbMnzgTYVJ0BiD7RF5L0ZRTwfW3B/7e/Q+Qh7
oD1r7k3dw/OB9jKNKx/EHmifL49WnGIPdL2Pu3ua83ygk5+s37WEPcTPH6t7
6Vf2QM/fvM3pGnuI67v98+xG9kC3TjuW2pDnAx0vXn5UkQfa0Lfa1JA90OJ0
p23Q0vlYttL6wOyB9vKaPsue5wN99FLUsWHsgY6aLc4gQx7o8qj+RvbsgZ5u
lbm/Hnug3X7GPktWkQc6f1hG6BcVeaDFpx2KVeSBXiZOuKAiD/TjS219FSry
QDcxHpISoyKPYDx/yClYmakiD/SgoHOyreyBPr/gkv3v7IHWmwfuEbdH8kBf
bHnDvY+KPNDTq/Q/y1Tkgb4w5KpTkoo80EkVfXUBKvJAB41v0cNZRR5o8ybN
k8R2yQP9Z53fHx9hD3R42MO8bBV5oG3WW99wU9F8bKP1K1XkgX77KfjiZBV5
oLuKEx6oyGNb7f4kD7E9OnC3i4o80ErXxUObsQfaplPY0onsgY4u8Ggfyh7o
J+M820xkD/QyccBlD3RC7pJ+M9gDvX643d7mPB8huH99+33NZw/0lkaTdk9V
kQf6Z+CdkPoq8kBbvjN4upA90H9aPbSeyR7oH1/WKePZAy1O31ulJA900KHb
4SHsgW6y4k2jHPZA2/zv0h0L9gipvb8kD/SYwua9j7EH+klReast7LG9drvk
gW7o8ej6QPZA998c8mAfe6DNwpMz97DHdlpPlj3Q7q1W+AlPyeM/+5c80POG
29eUKskDHe9248se9kBHtLSK3c4e6HVpl2fZsoe4vqH4j6okj9AE2b+Duvcb
wB7ojvucJ2mU5IFeKBZIUJIHekunVpYVSvJAN+pb/jNDSR7oblWlbteU5IEO
6N28RRF7hNb+fUgeaHE6qmdK8kBbypIamrAHesisdXcfKskDPfZRVc1Q9kCn
P2lwv1hJHjvw/NokKtydPdDd5sY9FL+P5IFe8PLkhddK8kCf7J/TTKskD/QU
sSCXkjzQ4uv+ZUryQB/3cnVYryQP9M+4v+Y05flArz5Y6GLJHujwmwcdHrIH
2uXHH84XleSB/hh1ZUohe4TR+sBK8kDPjDOY8JE90A6yfq8vsAf6fvMEl1Y8
H+js1ikdU9kD/bT0WMR59kB/y/UrimUPtHg7pZuSPNAjs7+XpbIH2sW7JvqN
kjzQEdty4qfxfKBbSguikQdaLF89hz124vnmxiKHdCV5oBM7ZJSMZA90+npb
12z2QHvne6esZQ90Sebpp2vYA20ystLSnucD7XI347MRzwf6mdXCJp94PtBD
t/Wy2qgkD/TBaak5h5TkgT6zdtSIaeyB7rhof/p99giHh713ajZ7oGseO125
xB7htD41H6/QMQ06hQ9iDzQeCw76pCAPdFuxAAN7oHe8HByxlT3QAwevzRzN
Huhm5sXvHdgDnfvbXhN79kBrdj3ovJnnAy2+LhXOHuiDy9bbjWSPiATZb1nW
x39nD/RhQ/WIePZAd7/0S8oo9kDfGbjif4nsgZ7V0a5sAXugd/QpuGXN8yG2
iy9U8Xyg/7lr7/lTQR7oziWPe95VkAf6ne/lQRPYAy2WVx/LHujvhtWqUgV5
7ML9eXJG/GsFeaBzgo2rfmEPtFh+rkRBHujP024tEj8veaBH3z3rqGYPdF5Q
xed3CvJA+4T4XdihIA/0I9uPbaPR4n3Y42jvNo2VfXF9M52b2V9ATw1490sV
tleffF/wEK297O5yA536vmCGGp08dkTzfmjxsYov6Dm5Dr/+K28tM9iyb9xv
kQmysiyv4JfYnnXX94o5+kTx06FFaPG53kHonD4OB1Ro8bmMyejUySEZIbj+
K4lm/ZagB1iHy0+iPUurTnqjOw07eN4W3aZfSZft6Ej78Fl10fm+VxLjImm9
aOzPDztIR7e/9chkOLorbtBN9LS9l0/EowtnODcrRocdssmvg5/HzQ2vQG9S
1/keiO3YvUHdKPx9JL2pWI7tyC0t0Sfdt/4p/v+Ge5RW9UT7ud10ckPj1/cd
hc5b0c52Bho39/1ctO3viwzFfO8fF+7hivbPmbTqPPY/HjvYiC7bkFQu7s8P
BTOcd6NP5JZ73GWPKFp/VU4e6DWve7b7iz3Qrs/myl6yB9rZ5JeoVeyBLjoc
4+OsII/dePxs9mrlGPZAl60Lv2bPHmhtU4PDG9kDXRyXdkmrIA+0WB05X0Ee
6IE3XgU3Yw90j6LCSUoFeeym9ZrZAy1Or7GGPdCylkO8LNkDvXvmkm99FOSB
/pJtYTWWPaITZBtwOL0mJw+0/fy4vVvl5IGuDFuXGqAgD3R1myw7cwV5oLtU
hibWyMkDLU5X1Jk9xPbCo4Uf5eSBfn90/LT27IEWnwacpiAP9MTYpMVm7IGW
3Txk5c8e6HxzoxFf5eQh9t9r3hBT9oih9ZPZA53s0Ek+nD3QdvsC7X5hD7Sn
rmvNHvZAR61eWJnEHuhTpce/7lKQB7rySi/TXuwRQ+sTswda/2vxpBQ5eaCP
GnssFveP5IHe9r7w/BD2QAd/KdMcZY89eD6lNkvMZw/0nM+9E5oqyAM9rUNX
X0/2QL/wP3Pbiz3Qj0OilxaxB/rLP98fLGAP9FmXbxeNeD7QbtbJ7+7JyQOd
ZGRruY/nA72zTorfezl5oHvdjrxzVE4e6DET/k5fyx57av9+JI+9tN6vnDzQ
4utIO+XkgTZst7ZhqJw80PXFF4jk5IHOdFRHJcnJQ+yv2Z1ZGjl5oL2O9jb+
U04e6O3zu7v2kJMHWpxO5ix7oGNbD773vYQ80AtKyoa9KSEPtJn4hyQnj334
/3z6YEBmCXmgXTTXW+WWkAe6a75PoLmcPNATH9rl58nJAx20fPjaDeyBFsu5
XZKTB1rcb748H+jpA0vKj7MHWtmkqGcUe6CfBG0Y6M4eaBNxAmP2ENtjpxT9
xh77aH1U9tiPx7tuK8f3Zw+0Q9E7u7rsgV6Fh6u72QM9N2fyy13ssb/WU/JA
m4U9MRzMHuiv9TLHRqP/D6T2brk=
         "]]}, {
        Hue[0.030679774997896203`, 0.6, 0.6], 
        Directive[
         PointSize[0.002777777777777778], 
         RGBColor[0.915, 0.3325, 0.2125], 
         AbsoluteThickness[1.6]], 
        PointBox[CompressedData["
1:eJxM3XVYFOvDxnEVEbsT7MTELoy1O7G7u7uT7m4JA1TCAqVD6RSQVhEpERUF
BAXjvWd/9/N6zj/n+l6zM7vuh+fZ2d2Z2V7bDi/f2aBevXr+zerVk/6/1Mjm
UFtXJ9mS5MBHLq1VZH9enSntj66KOP70Ctqz67od6ugt3UcWzUCj8pag7T/G
/rrVSkXWWLoB+njVj+BF6KeVv1+dQY/feSikTQsVmXRzI/TZjaFbxjVXkbW9
Hhbnirbx+j5rejMVWXic66yn6BHN1xzrgD4sv4GT7LPTpCGvmqrIukl3iJ58
wU51OjoeN69E36tZsfg8+mxp/xGNbzrJnM4kdWyNHjACjwg9tFRV6UkTFVk6
/jkj0CeeXnl5rrGKTNr6LPSsFm5bf6Clm69D6ydseFeBxqO1OSTd/uvCPeZo
6em5jtZSrFHojpb+OTZo95I3a5aipbv3RF/ZYtw9VElFZoubh6Hb2y4uG4vl
s6UnBO0/doVhJZZX4ekpRR++Ylf+Dn0T/5zf6Btt7gSHo+Uet5xkfzafLJyr
RA90Zm1v16FK9ECPrLfiaEEjeqBfqm6stWlID3Qn5wZbJinQA220+Uy/WAV6
oKvtu7e3bEAPtN+pm337NqAHuqah3ucv9emBjrDbnFi/AT3Q/sZHIyPr0wOt
fCisRKc+PW47ydZ2MbqwqT490CpZg8Lf16MHuldcJx/TevRAzy873CTsr/L/
PNCdmnv730LLPdBp32dmaqHlHujLtcn2PdByD7TOstaTQn4r/88D3dtj/eQB
aLkHessq1dTfv5T/54EuzDqnfQQt90C3OXzjciBa7oEekxa8+GOd8v887uD5
WTdgWDRa7oHua/PX9BJa7oGOG6M4Uh0t90CnJ6xrOhednVSjsR3do8YrQw+t
0zE76TS6/fppaW3RYzYFzDNE5458N6QfuuCOQ4QLuqlW4/Gatcoys88Xpvqi
H5wLm7QDPRUrxKJtF3YwnI/+cmHqmLfoC61sup5GO0b0fFghddMr35qj5zdv
MFjJDePx9ZxDi9A/NAruqKDv7AtsEvJTWebmENFzOHqksdmnNli+Ag9gJrrT
jviKk1jeYLBOx7Voyz2xBXvRD4/tMTuI3qqsbaKLxsNvfg3d91Xzezd/KMtw
dzrW6ImnluqVobG4gQc6ZMlK16voPfgHhaLLXpy7tQrdCU9QGlprw73d09CR
PR8e+4CuLlt82gl9HCv8Qm8/97xtK3QvPIA27ni+Dn+eOQ+dXKNR0A+9aVeW
almNsuwinqCJaINftb3GYjkefvZitPfOkV2Ta+iBPr9Xv557DT3QGmdefgqo
ocd/Wu6Bnn7qbdSuGnqgw0o3BvWooQc6sGKtk1INPdCnb7T4ubuaHmgXvYf5
pd/pcddJpl4Xd72qih7oC5evV3+spAf6w8KcFW8q6YFe1PpkjytV9ECfyhsx
qbqSHugZ9Y58yq6kBzow7cYAp0p6oNus2t5kfyU90GfSFYp7VdID/TjkaqxR
BT2k5dY9+7hU0AN9PKhBikUFPdALuhV+31JBj3tOsm1a66eYV9ADbRrqc3dJ
BT3QcZGd10R/owf6kMFIlR0V9EBrbWw/+es3eqA/hSYtcvhGD7StvtHZbt/o
gX6f8KC43jd6oH+GGf9t8I0eaJ/7/boVfaUHekpirMHCr/RARy8YpzftKz3u
O8mc1108ufIrPdB162yUXcvpgf56wOTtkXJ6oK/FGvXe/5ke6Md7Jqp3+UQP
9ILCa6N+lNEDHdFkofvJMnqgTwzIunyjjB7oOatLv0wsowc6fWO24vUyeqB7
+sW1a1xGD3RJRPec6I/0QJtPnp5o+pEeHk6yUHD2LqMHeojj7Z/bP9IDHV/d
67D/R3qgM7pXT69fRg90T4fCOb8+0gM91jLHYE8ZPdDGDWaGG5bSA/2hKkil
2Ud6oLd4NDR4UUoP9JR1jiMSSumBLniXOqKklB7o6/u/fLhcSg9PvH43apUW
UkoP9LE3lhXrSumB7h2+YtT+Unqg7ctGpy4vpQe624TULp1L6YEuDfh6vbKU
HlI3NwzyLKUHelSH92ZnSunhyfmulB7o6+0naW0opQd6tl2LkbEf6IFW6lPd
xOUDPaT7N9W8qF5KDy+8XunclDl/oAd6zYmyMZM/0AM9u9/JBvYf6IHWaLLk
w/cSeqCH7Ozyfk0JPdDn8XIQV0IP9L4Ov13tSuiBnjGprdqSEnqg9/uPate8
hB5oc/UDvUeV0AMdf+WJ5ZASenhxviyhh7eTbIWX1to9JfRAv3k849eLYnqg
x7vcGZxVTA/0usE5XUuK6YE+sHGf5qVieqDXHH7VNK2EHtL27E+s711CD3TX
vjN/XiumBzq6ssvSw8X0QM/s8Ke51HIPdKOghIfLiumBnm+7t251MT3QS/Hy
s6aYHg+cZN+HHg8YUkwPtMMDc5M3RfRAd6o8PkOjmB5oj0eaviOK6YHOe58/
WamYHmjTcH0NryJ6oJ+PiHdqWEwPdPq0Ta36F9EDXWz6anpsIT3Qa4q9AloW
0QPtOj+x+54ieqCvNO+mfreQHg/xeps69s/MInqgMbtv/1RID3RxL40pDYvo
gT734mJhRiE90CWrGns8KqQH2jFveErPInqgc0ctaPCqkB5ow6snu04tpAd6
0vArX10L6YE2X29xaEEhPdDYO+1YWUAPtO6VGXeXF9DjIV/fCujxCMvbPL9l
VEAPdLhX4Nn7BfRAD+sxb16rAnqgH727FKZQQA/0gTPn7gwpoAf6umvLwa/f
0wOt1exsw3Hv6YE+MUPjVG0+PdAbO9yNfJdPD3Te72+bfN/TAz3R0nWQ23t6
oNu1WP61/Xt6PHaSdVn1bXZxPj3QP9VaN4x5Rw+0of/+Jj/f0QOt+Hzxo33v
6IEO27Q1/Pc7eqADM966339HD7RdVc3yM+/ogb7YqzDobx490LMytXo45tED
LQ2HjDx6oK38f84+kUcPdHXzfNudefRA2ys9jHmQR48nTrKsi9Ffs/Loga6b
/GixVR490BMTbDptyaMHuq3e9PiAPHqgZ23/XH4gjx7oMxfOZ7rk0QP9zDr2
yKQ8eqAL56WOscijB7qzko3xhDx6SD1te/9lefRAmy7e+HNIHj3Q0/wP5t16
Sw8fJ9mTJsOHXH5LD7T3Va+2Q97SA31v6ZsNv97QAz2u88eHz9/QA90rcc3o
G2/ogf6Z69Tz0Rt6oO38VrZWeEMPdOqLlx8LX9MDXd5tTP+I1/RAT4167av5
mh7odjsPDyzJpQdadfsF2+DX9EBfKpp2Tv81PXwx3h07Bn3IpQe6xd1xt4pz
6YE+3qpJXl0uPdAui8+e6POaHuiBD+u5NX9ND/Tqj2tbx+XSA21dEv5mbS49
0LlLon4Mz6UHuuZDixqzXHqgF95/6vAulx7oTVUdbnfJpQd67YtZX0pz6PHU
SebV4aDx8Vx6oGPNksJicumBbjzZYaVzLj3QC59rTbqWSw+0NN3MzKUH+lxh
q0ZOufSQtp/rUr0+lx7o3AOeEZNy6YG+omo7QjGXHlI7Dt86Opce6DlR+yr/
5tBDWj9kzu/vOfRA/xli3ftnDj2eOckGuwb2TcqhB9r/z0bnCcIDXWG/+uQq
4YF++XJqeGQOPdB/XyZY7M+hB3rz7EevU3PogW7y55l5N+GBjmw45kIz4SEt
76gzKjSHHujQC4+3+eXQA214U2lKI+GBzsfuluQj9/BzkgW83nL3RQ490D2b
7loYnkMPdNPMW0cm59ADndotIql9Dj3QVx98yJAev9wDfbtzz5SGOfRAZ+bU
reiQQw/00VUzF1Vl0wM9tVihwY1seqCHNuv/RzWHHuiCJSvGembTA522b+7r
7dn0QNczSr1zOZse/k6y5pNqug/Lpgda7de7Cx+z6IEe/aMu8kA2PdBtIs6O
v5pND/SCuDclP7LogU6KzKtumE0P9ISBCecds+mB7uO8etL3LHqgp/5JvTkl
mx7ScuwOds6mh7S9TufVQrLoge687oajaxY9AjA/p44KjsiiB7rUttLwYjY9
0JiNk7dl0wO9auuoMMVseqD3TFMtL8iiB/rSPedxHbLpgS6LwYDLoge65Y9f
w6dn0QPtn+eq+jKTHugK26txPzLpgZ5+/vs3abncA71XuX2iQhY90BmRB0df
yaRHoJPsddDR5baZ9ECXaEQPupNJD3Tc6wt9AjLpId1+cOWqjZn0QGtHtZvm
mEkPtGNoE63GWfRAK0gfeGXSA638OqOjUyY90GEbq8sWZ9IDvfjpVfWlmfRA
/y2O1HuQQQ/0lD5tlMMz6BGE9xcr2z94nEEP9Lxhf3v9zqAHeku9/Bl6GfRA
637DgM+gB9ryeVC0XQY90E93hq2dn0EPtEx3R8yjdHqg3a74/K2fQQ+0w8mo
msh0eqA9FXp++ZhOD3SDtL1vGqXTAx1SnWBeL50e6KIZS8ecS6dHMPZ/Hmn1
VEqnB/rmuf1bPF7RA115wlu13yt6BHP/LY0e6Ph0k0UVafRAT2pn39f6FT3Q
vvp/Xiak0QNt1Dgq/E4aPdD7pTeEafRAF7gfPXwpjR7olQcSynTT6IGeEqfb
TJZGjxB+npFGD3SW/95Ri9Poga7XI+jU3jR6oJeseV9/Zxo90OOvlvocSqMH
+mKCUsOJafRAbz1oeONrKj3Qd9qfOD8vjR7oOusJGzum0QN9oFfMtCZp9ECn
6dpd7J5GD/RDj1iNVWn0QJc+nTlsfBo9QvF6n2IenZZKD3SfXdVnDVPpgZ76
d/KZz6n0QBf5tg1YkEoPtOu+qn1XUumBXtC7rmd8Kj3QAzfW2txOpQe6hXtC
4rhUeqDLVu44IUulBzpZZ3eTkan0QJ+VwFPpgW7uWfDDNZUeYVh+os+QQan0
QD8eqpC0PJUe6OUO4/3zUuiBru6vXbgjlR5ozy5dCoel0gM9aE3BgYmp9EDb
YPfQOYUe6DLPjlnbU+mB7jKh2fmcFHqg3c2s43JT6IHOmHh0wqYUeqA1Xn7u
Z5RCD3Rx0cM64xR6hDvJfutU5Wam0ANdkeY3LjSFHmjHvc+rLVLogb5ldf7q
2hR6oK/MG6SRkEIP9LmC28PLU+iBtj6drlCcQg+08rIclQsp9ECPbfAt4FIK
PaT7Czux7lkKPdBl+fEz2wgPtLfLXj2rFHo8d5KN6fvlUVUKPdD9npzTkZ4P
uQf65WCnc7eFB7rdU2fDbyn0QIfemKl5OYUe6EXVyWlXUuiBjg/8WL/yJT3Q
ZuXLP5qn0AO9+FXq66bCA91j7tsJlsIDfbXpHNP5wgPtff16sJ7wQFf0W3Hk
jPB44SR7l/FmUrrwQG9y/LFvjvBAfw541nuE8EAHzD+dmf2SHmiFc/lJWsID
/dv5xYWzwgMtfXyQ8ZIeL/79++Qe6KbzU+KCX9IDbbcAO7wv6YH+GzffYvlL
eqCz5rbVHPySHhGYj8wu1U18SQ90WpjJvqxkekjLo0bt+ZBMD3R50ZQJTV/S
A21yv79uQDI90MdeD+zmmUwP9KsW7c8MSKYHeqJs+ByTZHpI2z98tWFkMj3Q
lrs3tQxMpoe0fuCZqYeS6YFev6FgVHYyPdCXtcft/5pEj0gnmdLWQzXHkumB
PjPonVNJMj3QNR8LXMuT6IF+krzdcncSPdDqGh+CopLogX71dainSjI90EUD
0qd0S6YHervDitEZSfRArzl+ZYtxEj3Qyu+uHVibRA+0daNLK14k0QN9YtrF
eMckekRh/Qk+MaeS6IHWLrmzbXsSPdDmH3a2j0+kB3rRHvM1y5PogQ4cHLjl
SCI90Ll7988cnkQP9J8rSo1aJ9ED3SH66mppe3IPdOsnNgfdE+mBPndw7Kpt
SfRAn2xg31gliR7ofTUe9fIS6YG2qb974FrhEe0ki+rywtElkR7ogq4nT2xI
pAf6b6JBu82J9ECHVvScPEt4oCOjB+woSaQHenOT2xHeifRAB75q/HthIj3Q
Dyx36m5PpAf67WRZTVECPdBPv6ddzkigB/q6/v3NpQn0kLb3KfPGlwR6xDjJ
7Adkto9JoAc61aP+/BmJ9EAbP740aoTwQNs5HJ5Zk0APdGKfy8O/JtADbXl7
f/+8BHqgFd9sSu2cSA901a+9tyYKD7SH7fyp+Qn0QJebJa6sTKCHdP8NlQ98
TKAH+oy/bnlEAj3QD1WeDo1LoEeskyxBtvNXXQI90HqbH2kbJNAj9t/t5R7o
r5g+jybQA/09feXVdQn0kNrFpb1XAj3QW5e1cbdIoAd6mKdKuXECPdCrAgKT
tIUH2tO4a2lz4YHeUHxi7ULhga7/esimIcIjzknWth1GpPBAP0vL0N2SQA+0
LDxSXzmBHmjV1N+O14QHemBi8dHOwgNt9a181DDhgTY5pDlrVgI90J17uz8o
iacHevX5rGaKwgNdX+tcbWPhgdYcGHfnWzw90EU73q+aJjzQ1mdk2Zbx9Ih3
ki0LcdFqKDzQ0tvNefH0QCdfD3xyKp4e8fz8JJ4e6McLVhxuITzQPVzqju2K
p0c8P7+Ip8d/Wu6B1pDl/K0XTw90l9UbulrF0wP9O6e2dGo8PeL5+UIcPRL4
eUg8PdD++pGHm8bTA/0yfdUntXh6oN8tyJ/2JJ4eaM93z3pFxdMDrTDtSvNu
8fRAty+5e6sgjh5o5c5n17YTHmhpel8STw90jwprjx7x9EB36LqptVkcPdA9
Z44szIqjB9q6/x2XXOGRiNd3K9n8T3H0QP+piNXPj6MHelHwoTadhQd6xMd1
553j6JHI76/i6IFemfdzVpM4eqCH9vnuFBdLD3SBsnPsn1h6oL80dldUi6MH
OiG5xaLsWHqg72RPank9lh5ol7sH1mjE0iMJ9xf8a7FFLD3Qij8OVUbF0gO9
4WS3+wNj6YF+NDZq8ZlYeqCvP3dZeCuWHuhm01rOt42lB/p+0xYRj2PpgV6f
Ujz+WSw9pNtLXxDF0QO9tODtL+1YeqDr70/3bhJLD/TXn1s1v8bQA13UbN3c
sBh6JDvJPp6qtlKKpQf6+ojey/bE0gN9MPZ+43Gx9EAH9Xi2eUosPdBv1fct
1I2lBzp7wJVtO2LpgW5dfEqtRnigR4eoDVspPNDfd/xJkbYv90jm93/CA52W
HftOVXig+36rOOEdQ4+XeD87MyfKOYYe6N22OcuVhAe6hbH56pIYeqA9J3oo
VsfQA72+keOdHcIDPfDJtP5dhAd6Q7Tf+/cx9EAHK7uMfhVDD/TxhR1resTS
A23a4dfYiBh6oB2OaZ32j6EHOuee/+stwgNd07Nh4QLhkYL9/z7XX8+KoQda
evvkGkMPtLvV9J42MfRAfxvW6duNGHqgF46eG64RQw/p9lNMg47H0AN9WPpC
OoYe0vJe97/ujqEHelDUT4elMfRAb085cWpkDD3QDfzWBq2JoQe6n9cP7efR
9EjF/DFK71x4ND3Q6SX7BldH0wOtsMF0aHw0PdA3tCZ//hpND/STzz5jesfQ
A21jPCE5K5oe6AwvJ4u30fRAn1z3bNrnaHqgDe7MDWkbQw905SnNtGvR9ED7
eKccc4mmB/q89pGEx9H0kPr7t5eno+mRxs+ToumBjjSOcr0UTQ/0jdnrBh2O
pgc6MP14al0UPdBNXTqvHRlND3Tr0mcPFKLpgTZyUN4zJZoe6ILOsd1do+iB
/lL60Tgyih7oD9d3HvgQRQ/0LZOfV2TR9JCWY3d2k/B4hflkR72776PogZ75
e9iBxCh6oKPnJzwxj6IHujS93h3p/uUe6EsmtWUdouiBnjGuTqEoih7ohNTF
iVLLPdCxCYrDTCLpgX5e86fR50h6oGenKPS4HkkPdE2Ceb0xkfRAYzROaBJJ
DzRejZpdiKRHOuaPlt8DH0bSA/1tyLTZskh6oPUnNJ64LpIe6Ja3DRYNjqQH
+tCIqeNGR9ID/TIjPPxtBD3Q53+MXKYZQQ/0ka1vzpyOoAd63LIFxwdH0APt
09Oy5mgEPdBvUvfNff2CHuiuGyYWT3pBjwwnWZvRu9p+f04P9IyeNuMrwuiB
3pQR0WBzOD0y+P46nB5o6ev0seH0QP+Z26bLqnB6oL39xg8aF04PdOVk6QNN
eqCnTNsWeD6MHuj3D2KVv4fRA21x1HCHSRg90JObey1OCqOH9Hj/2E27EEaP
TOwvT/rmODSMHmiVq2c2hobRAx2W+D7yeRg90M7HMGGG0gOt56ARWy+MHmhj
9TvXv4fSA31M37iwIpQe6E5Vbzs3CKMH2gNvj1uF0QPdtd+DpBFh9EA/3TVY
7WcoPaT1B1pqPQilRxb2P33rVl4JpQd6qkeCZUYoPbL+3b/cA9179DWjslB6
oGN8Xbc5htID7fG4XP9dKD3Q858GOLYNowfaIQYDJJQe0v2n5vcyDKUHOrt/
ByPfUHqg9c6uStUPpQf60Zj1Z2ND6YHe+mv0l8RQemTj9XptyLAXofRAT3lY
ECoTHujsLfl9pdvLPbL5fbHwQB9aYpr1JYQe6EvLrv2ZLjzQeYb2D8yFB/rZ
1vYNTULpga7fzu/kuFB6oJWkL2BD6YEe2GvNSjXhgc5Z9STpRwg9cvD6Gfz2
97cQeqAXjq/q2Ep4oKXDieyEB3rpsu+DbwgPtFsLnTtXhQd6+VWLg+9C6IF+
vPNnQPNQeqBnBThrmAoPtIt7/eu3hQe6hXTAifBAV2+6kNJdeKBH5YUv6SrG
B/rtxL+nsoVHrpNMbblqs83CA31zu5KVXwg90I4vfHNehNADvTF87PvYEHqg
c47b2TcMpQdavXCXX33hgZ6o3qVrP+GBtjYv6msZQg+09PBkwgO9/MKF6adC
6IHek9D3o6LwyOXnPcLjNbZn82vJH+GBNt01xD4phB7ovtP7ZEn/HrkH2vGA
wmmXEHqgF/4ZcLkmhB7osYoj1Q2EB7qhdMB4MD3QeLc9aVAIPdA3XP0KFoXQ
Az29tFmvkmB6oHsEuITsDKEH2nD4LP/RIfRAN3lrOlsxhB5vnGSf9m/cpxlC
D/TnCq9WZcH0QO8bcca2Opge6DkxMqeNwgO9aFhU2EQxPtD5/W/FDQ+hB1ph
fb81XUPogT7xMW73WeGBvll+aKdeCD3QRhdjo64H0wN9RPrCL5ge6A5Hkivd
g+nx1km27movj/XB9EB30Cgd4BhMD/T92Q8aqQbTAx2++kTZmGB6oAfssXgx
IJgeaKP+nbZvCaYH+uK0Zk06Cw90oP2kndL6cg+0kyxr4KpgeqBt79ywjxce
Uu9PaeATTA/0hYGT9pwKpgfaYnVJZ9NgeuQ5yfY7vD+6LJgeaOeTRtYKwgNt
qaO1Li2IHujoIefbZgXRA63aPG60fRA90EElYcc0g+iBnrp6/aPQIHqgd4VH
9JgVTA/0+sbHlj4Pogd64LTLrnOC6IFeEVHad73wQC9Reuy0Tni8w/N7eIZh
ZhA90PMy8j8MEh7oiw8NW7wJogdat0XHxalB9EBPaHJHTXq8cg9013MGOjVB
9EBLh9cuD6IHWjq8aUYQPdAfG45uMzaIHuhXjkExDYPogXaz6RxfFUgPqb/E
DescRA9026BeRk2D6JGP1496Y3tOD6IH+vv1gLmuQfRAW9lPftlUeKAXqI+x
UREe6Oona/QLA+mBHhSTPNs7kB5oL7cyPanlHmg3nz/W9YLoge6e93bMh0B6
oF9cq6vfSnigG1TV/UkMpAe6S3zVgohAerzH/L69T+sHgfRAH7522H5KID3Q
r76srh8SSA909kO3x6rCAz068IvXXOGBnjVkW9ZW4YE2WeZ0doLwQG9v0cnf
PZAe6NkDFnjVBNLjPy33QHsqa/q/ER7veTxNID3Qd480vNc+kB4FmO/fm7a4
HUgP9LkjpzMOBdIDnd5owM3NgfRAv0o5OuZxID3Qrq2sH7kKD3TsiQ9VQcID
vafJyAaDxPhA13hP23wukB7oQ8NfbdUSHuh3VcPemgTS4z/3L/dAh9yK0rQV
HoV4P2ebdWGD8EBv0rJ0XiE80Kt9b9/qKsYHGns7h//fQ1ofb8cnBNIDnT87
ruO8QHqgW2alFw4MpAd6ro7O8EsB9EBPn/G3YSfhge5feN0pMYAe6I6Hfs6d
H0APtOq8zIUh/vRAL4lvtaHInx5FTrLUgpqxv/3pgf6844hlUAA90L7jfjzf
EUAP9Iy4JfcvBtAD3XFZu4tTAuiBVvyt1X1EAD3QWbu29yv2pwd6QM7KuT/9
6YG+8NmuX/0AeqBbr2u1uX8APdBTypSHKgXQA/2mkW9ejj89irE/nNGpyUF/
eqCX9H4e2jiAHui2S/MbL/enB3p3QOa8i/70QJ/eKZ2RQw/0BN9RC6XtyT3Q
gc3/ljYKoAe69uLf4kh/ehTzfCx/eqAH7AruHOdPD3SjoX23nPCnh7T+4B3e
zQPogR71YvbaUOFRgvmx66dFzYUHurvBweUpfvRA99HRddDwpwfaPbmln7cf
PdBu/cNVUv3ogZafF+RHD7RMq8/cO370QF8ao9S42I8e6DE+9bOu+NEDvfqz
vWmGHz3Qhw7mn73nRw/08F0LVs3yo8cHfh7kRw+0uodita0fPdAl0ZvXvXpG
D/T4EX0HtHtGD7TO7Y7z+z+jxwceP/OMHugE3z31c57SA31hx/H0Sc/o8Z/1
5R7oA32cPu16Sg90kNnZwlZP6YEO7pbv886XHmirXZXjmz+lRyn2N0dfPBXm
Sw+089F82dyn9EBrDhpz3sWXHui6Bufyk3zpgV5w6kDD9770QOuvVxzx0pce
6O4r3k+M8qUHerTz8WdlvvRAK/Ufp+/pSw/0i617383xpUcpj6f2pQe6h3TC
lS89PmJ/UfrCwIce6B6V9a8m+dAD3TJbFpDlQw/08tkb6in70gOdrmR+uqUv
PdAvL7faFOhDD/SItOoHnj70QHtnVrm4+NAD3XDyq6dbfeiB3v9qxuiAJ/RA
F6zMGBv5hB7o2/eb3PzyhB5o/bVq2sce06OM3+8+oAdade6B060e0gM9/8KX
hnVY/uvet9RFaLXDLTP3oe8jt6Fn3fDX0UTLvzdFr/+8Va091m901WqGATpm
U/mfM1iOpSHO6C5rR0ZXeCvLtrXGGugF67610MJyKWPQbX+8SL6MDnFWVnsj
rW8baG2KPlhSd+8b+mPC5L4X0Cpqb/o2+sT3l+hYbF4ZbS2b/ykH2z8tbQA9
sOExvT5Y3k96QOjq1Pb1F6PTFuERoMdYPxwbhdtLD/cA2qHoccoELJc2fxX9
5JllZSSWS2mFnv1xslUa2uAAHhBacs1GS//8EHRs0dTbeWjp4ab+Z7k1Nl+C
Ppzx7uJK9ExpA+ibA9V/u6Ar8HS2/oy/lznR6TFoF/zz+6Ivd3q6azAez2Lp
CUP3TXNNq/SmB9pvdbFXgDc90N9cZy7oLjzQstx9GV0e0AOtXn+RZgvhgbYu
tdF9JjzQIe27jw70pge6cXzWy0Rveki9Wubq5E2Pz/y+3ZseX5xk7WbNfZPk
TQ902/mbG0vPp9wD3XL/IIPn3vRAh+g+3f7Rmx7oLuPGvLwgPNB3TcJ6XPKm
Bzqij/QBPz3QuaOfZl4THujBh15vuyQ80OnTYwtfCQ90TUzx/bPCA93q0vt6
tV70QMf/qOnSSXiU4/7/TOs7Q3igW17/iVccepTzeHAveqClb/+7edEDff/K
eaepXvRA62hH3t3vRQ/09YMRFm886YG2S1d/3dKLHuiCTpvmVXjSAz0lvvLd
F096oFPH7VVu70UP9LGx3eq/9qTHVyfZnQ55S3940gNd1WXp4dle9EB3k77g
9aQH2nK4NAHR4yu/H/eiB1rW+cyXyZ70QG8LM/dY40kPtMfHotP2nvRAP1x5
LTLfkx7oJQ//ThznRQ/0/fJfNxt60QM99MJFrwXCA717Z53pM096fMPrxf3p
Co886YEevfDgveue9EArfe04d6knPdBVuinHmwkP9PNFs622etIDfaZZX9VL
nvRAF32dN6Ct8ECPqk05EudJj298vyE80C5HTu23Ex7ogZt2HtTwpAe6m/wE
MnpU8P2V8EBvMHn+XdWTHuhhK/ca7BceaLWfzr/eeNADPVCaAD3pgf5eob5o
l/BA56ytWqwoPNCrrpSPPSw80NLXobUe9EBbN7x7b6cHPdCHq5XiDnrQA32o
rvv3TA96oDVnPzz624MelU6yFrWpuc4e9Kjk+zcPeqD7Xh7+9bUHPdAb9T3i
QjzogW5v1WL/IA96oFWyrazN7tMDba5waszZ+/SQlrdcoDD1Pj3Qle8jVqvf
pwd6WPe3x7fcowfaJkZx91d3eqD/PmrdrYE7PaqcZCmWNy4tdacHuuMP/UPB
bvRAB1zPspvuTg+04uG5t6T15R5V/H7GnR7okYr7HRe50wNdUNDucaUbPdC6
17poPHSjB1olM7RslDs9pPvD6/xgd3qg+4+eN2SgOz3Q/XqZPf3mTg+09PGA
ozs9vjvJfr5uUr3ZnR5ojeRrS9+60wPtey9gzlh3eqA7upWPaehOD/Rfy0HL
qt3ogQ5LOP21nTs90M4Wb8eFuNEDfbTo040UN3qgdVte7XPVjR5oafddz40e
37k/KTzQKzt9HfnCjR7VuH37+KFebvRAJ5x33PtceKCPKd9setmNHuipRucr
VdzogV5Z22T3Mzd6oK+/eXhwmRs90FtOnD3uJzzQqSpf+jwTHmg7/7CiR270
QG+Nau951I0e6DYavfU2udEDfeDc0qX6bvRAH/Xo2SjAjR41WN9wbvt1bvRA
3x41vOKxGz3QM4y9djcWHjXcH3ajB/qaV9shLd3pgZ6VoTz/8x16oFWfXnPr
JzykTttzbITwkG4//8nZrsIDvWveFft1wgOd5bS2rYsbPdBTPmk1eHqLHj/4
/YALPdCP6ozzHznTA+168+Pqic70QE/sM//8dWd6oE2im6+IcqYHOq9OxWe1
Mz3QDg3sbsxypgf6V0T9qjoneqBfDaqdMcqZHuiF+iZLYpzoge47aMW4Ts70
QDsu6eZh6USPH9wfcKLHTx5v6EQPtMajEQ/6ONEDPXlewK6KG/RAnx+mYfHu
Bj3QDVe1HPr4Bj3QAdWKVc9v0OMnP++8QQ+007nb4Qdv0AOdlXrrnpMjPdBH
1UcPmX2DHv9ZLvdAq1bVWvxwpEctX08c6YFu1qTzxreO9EA3kk5YdaRHLfcX
HOmBlj4uvOBID/TQfvHzVG/QA73FK2dMrxv0QEe3spqd4EgP9AXb4APqN+iB
lk6XcHekRy33Dxzpgfbs4VA4x5Ee6D4dojpec6RHHf6elu63P+1Ij7p/t5d7
oA8eftZXyZEe6GcX+vaTti/3QO8586RRuQM96vh5nSM90P7jB41b5kAPtHVy
xSQ/B3qgD70dPzDBgR5oLVvpAF56oENqz3wIdKAH+sTMkAX3HOjxC/cft3jq
XQd6oLUtRl9e6EAP9OypyovtHOiB3rTHO22uAz3Qw6ULijjQA71Q1//2Pgd6
oMsMNJ86OtADrXV+59v7DvSQtrcgRmmyAz3QhgtW5ry3pwd6x6NFg5Qd6IGW
jr7p6kAP6fZavY7V2tPjNz//sqcH+mR8y2+tHOiBbvLTZfcTe3qg3/d4WrXH
nh5oRekLGnt6oG+ZJQ92sqeHdPuP9XQD7emBzvj1Y4GBPT3Q91v1Le9qT4/f
fH23pwf6qk2XsXH29PjN8/WExx/uL9jTA11Zknvtjj090FF393++aE8P9Nzb
B3/p2dMDvauja1ZTe3qgR8Zs1BxoTw/0dbx8R9nRAz0+dOvNafb0QH85rdq0
yo4e0vprX1/eITzQ82cYTTe3o4e0fubwGQV29EC3Pv190Ejh8ZfXZxEeaN8O
dfFf7OiBXlovMkbantwDLb38WdvRA12eb16w2I4e0u2l6dGOHujsz0/iFtrR
A33m2eOZu+3ogf64acD3nXb0QB8PtKkrtKXHXx4/ZksP9LNtl7Mn29GjnrMs
RK/XBDtbeqDd15/SvWxLD3SD67eXeNjSAy2dzqliRw/p9tLxSbb0QD9abFXe
xY4eaDzbepOEB3r53JEep23pgR5zboxsry090H3tZW0MbOmBlk7P1LelB7r7
IbxDs6UHunO/D2pVtvSo7yzTbzTwTFM7eqC9wuvub7ClB/q3tl6jgbb0QKst
vuB7y5YeaEf3iYW7bOmB/rY9YeMCW3qgv18tvDFDeKClr3u62tID3Vf6gMmW
Hugx23Y5RwsP6f7aP+xmKDykls5vtKVHA2eZ9PHo/3ugcyaOz3IQHujh0gF+
wgMdotm0pZotPdCDJprHXxYe0vYyMwNe2dIDbfqjw34/W3qgnbsq6l6zowca
GneXCQ+0/Po8wgPd/U1jg//3QLdc8sByp/BAJ18tatxFeCg4y0Y7jhyXZ0sP
9MD41tEBwgOttC07oZcYHwr/7k/ugVaPKQu/LTzQXm/zT+0RHgr/fOQe6DmT
Z95SFx7opDfeNm7CAz076bnTKeGB1i8cfNVSeKDXrFbcN0J4NMTzkVJyy1B4
oL/tKdD1FR5o9XEHo/YKD7T7p6rrAcID3a6q07kI4YGWX69MeKC/3nzQM1F4
oC917jUpR4wPdGxshNc14YGe3dhkrLHwQPvJrr2PFh5oMZ/IPaTtu0ctGGdH
D0Vn2fEdRTbhwgO9LDxfsY2Yr9Amepa7KsX4QHd+tKRepPBAy0LL84KEB7pv
/7v564UH2tR1u5KV8EDnD2jpkmdDD3T7aY467YQH+u6qzRs7CA+0480+/r9s
6IE++WjvndbCoxHWtxgXlmBDD/TJ2PGzH9vQA71j4+vZCsIDXbzm7cpWwgN9
q9ijcLsNPdDn1UL2mNjQA93kV35JqA090D4fbjT1s6EHenpfvCOwoQe64mNX
Ben+5R7oH6OC1l63oYe0vqJmxgsbeqD7H+oQIbOhh5Kz7Mj5axGnbOiBlr//
s6EHesbaH7XrbOiBHpen+2WtDT3Q/aUTQGzogb6a3KqPpg090BUPsQNnQw/0
nFiP483F+EDvWBOpYmdDD/Tf6SadJ9vQA23+oOHybcID/X5iVIdONvRo7Czz
ti/RvSA80IvTdittEB7oo5Oc63+3pgc60AETrDU9pNtj+h0vPNBP2+EdtDU9
0LcUzB8eFh7ondGze24SHuh73y/d6iY8/nN7uQdaOh3hgPBAt/JpMGOV8EBb
GCmt/2RNjybO/3t/aE0PdOnMa/d2WdMDPT7n6Itya3qgv1e69e5gTQ90veND
112xpgfaY3PphTPW9EA7e3hlbbamx3+2L/dAmyxvsuSDFT3Q0ul9W63pgR61
L2T+FGt6oNc3edPvqDU9mjr/7/sWK3qgdfbNf9xSeKC7+j6vChYe6Ae9xg8r
EB7ogsP4g7SmB1r16+Ipk4UH2j7FRFvDmh7oulNt2/yxogdazUAvMdqKHui8
Tjb3fazoge7cp62WtRU90IeeB488bEUPdJeTXsFLrOjRDPOn38lxUss90Kb7
ssr1rOiB9pviOW6fFT3QXcwt9NZb0QOdrNlfr58VPdBnG2x1X2NFD7TBXb0p
PazogfYaFaI2zIoeaPXlF0s6CQ90bP1A+0lW9EA3+LrkXlsreqAv33y8dZEV
PZo7y6bN3JcTaUkPdIOrSbel5XIPdHKHO5pbrOiBrjGP2tPNih5o+fWErOiB
vum4Z3UvK3qg9+mE9t9vSQ90Y2kH0JIe6PTEyLxqS3qgpXc7hy3pgR6sJRt2
1JIe6LHH5+5ztaQHOuLzy4edhUcLZ9kk6QIRlvRAn19S5ONuSQ+0/7IdXtL6
cg+0+RSvm1Mt6YGe/qTsrb4lPdDq0guM8EBrlS3z6y480G6+ew88EB7oNbHR
XxoID/SnfRWW6Zb0QOdGxP5uKTzQLa8Zr/K1pEfLf15yD3TEgBtzhwsP9KE7
mbu2Cw/0TZtlQ55Z0gPd4u3qounCA239ecbbY8IDvWNKz5d2wgP98ovptivC
Ay193OsoPNDyxy080BVnIzVMhAdauUvhsOfCA609+fPXTEt6tMLtm85cEic8
0N/Sjd93FeMD/aICb7DE+EBvlw4AF+MD/Wsc9oDF+EC7tq6vs1R4oIuTnyku
EB5o9XtqC9SFB/qQdMEE4YGeLX3gJcYHumXQui8JlvRAD77Zv/aC8GiN52Og
gpKPGB9o6XIBtyzpgR4nHfBtSQ/05gsp3dWEB9qs/9v6Tpb0QMu/r7WkB1rj
fJuD0cIDrdC4x3wf4YE+8nLTxUnCAz3i0U+/scJDauk6psIDLT9eXHig+7/4
dqGR8GiDf9+eddt2Cg/0tQblhWkW9EDbBdXfFWJBD/TO0RC3oAe6QN/g1jEL
eqAHSIcTW9AD/V5B/U8zS3qgffMfjv5qQQ907QC/Ncss6IEOcPoQIC2Xe6Dn
jpDdbCI80PeHnjTNtKBHW2dZ5cT3pi2EB/p9z15xnYRH23/Pv9wDPaT8vlKC
BT3Q66oWK762oAf6SO9a3+8W9EB/0Hb7VGVBD3TUWwO1HAt6oH/cufR2hfCQ
tp+Zu2uQ8ECPyrepPWtBD7T0cess4YE+pRG3v5/waOcs69XH5Xkb4YFWmXft
iKKYr9Dzao43rRAe6JLRzXzUxXyFHiL9gYr5Ct3wz9fKPOGBXiE/QZ4e6Gs9
0h/mCQ/02o4Lfy2zpAf6vKZ9r5VivkLvkC4YIzzQGn03N7ktxkd7Z5mh0/oP
84UHWuG0y+KzwgPdoVts0VThgTYa9MJPRYwP9INpm8/VCQ/0kNkb95cLD/Sf
bU93rBTjA31+t8/KeWJ8oKs6F9nZWNADfW+kYeA04YGePlXjwXoxPtDXJgVe
KLOgB9ryVr1lwy3o0QHj5Xdw++7CA71uD55x4YG+69a37Ih4/UDbZZeMiBPj
A910oftJFeGBntLkQFK48EAnXHpTmmRBD/SHvWE9S4WHdPuGK2+tFuMDLf05
3xbjQ7q/Zx8nrrCgB3poolfrVWJ8dHSWZaeMf1VuTg+0C3bPqs3pgR547t32
h+b0QPf+ZeAyQowPdPkq6w9DhAc6a1aKQg/hgW6kNc1uthgfaLeKU5pp5vRA
r1dSOt9OeKDr/Q65XGlOD/Sl7rcmSS33QCuVexxzNacHephx3KJX5vTo5Czb
MCmoJMycHmjp8IAQc3qgB8raJ9ia0wM9dULT1orCA+1+NnrgRHN6oLt3lv1Y
ak4P9OqExodbmdMDfaj2SY+B5vRA1x954pOLOT3Qxwdrpq8xp4d0/z6eddHm
9EC/mBNhOdecHp2xvxwRn+YvPNBvi3qHSM+P3ANtNWhZtbXwQG+XLoBiRg90
l+OZbSvM6IF+7KiZ2smcHmiz1APddczogbae3tNmvPBAn109eUt3c3qgDd5d
HpxtRg+plRe++GpGD3TnKb3dZgoPtGnH3c2PC48u2B/cua9tkBk90AvDlXen
mdED3aF4ctJoM3qgpcsNF5jRA/2u9f1Xn8zogT4ufcAjPNAvBr2NmSQ80IOl
L9zN6PGf5XIPtGGHMbbaZvRA5y5e3+eaGT3Q07636t1FeCg7y048fnUu1Iwe
6MNOH00dzOiB9m5VZrTOjB5o+fXFhQdavh3hge5ndtF0pxk90Bn17rjOFh7o
HjsjFF3M6IG+uzpuZIQZPdCTB1oo55jSA73vZvKcLsID/WnY0uVbzOiB3n/D
r+sDU3qoOMuky7cOEB7o8+1mHBspPNBPUiZMjRQe6O3nh34IFh5o/98VsfrC
A313TKL6YjN6oM0TV1Z2NaMHulXznhdUhQe6qf/y5Gum9EDPiC18lWRKDzS0
r64ypQda12Vf1T5TenTFfO08rsM9U3qgbX+2vPTelB7ofcPGdf5oSo+u/54P
uQf6wYCAYb9M6YH2vdOy4pwpPdCVsfr50vpyD+n+shW8wkzpgV53vWalvyk9
0PLz5YQH+qq19xYV4YHOONzfrZnwQHdcetfdRHh0c5adXvjGaqMpPdBvpna8
OcOUHuiOB42PO5jSAx1e9GjXDlN6oFVavBtqakoPtHQ5xwum9EAPbRqoKv37
5B5o+fl2pvRAn6qdtvG28JC6k+rAh8JDWn/Dqq2jhAc64Wlahq7w6I7X53O6
s08LD7R0+V8d4YHeLFN77S880H8uRmkpCA/0qLEnnkwVHujvNzZbupjQA42/
vhENhQe6UU635c2FB3r9zPYW44QHOmvwEL8ewqP7v3+/3APdKfPHwmoTeqAT
k26eHiQ8euD1rEE/xY7CAy3//tmEHuilXWWh5Sb0kJZ3xht8E3qgp0hPoPBA
y68nakIPdJ83yQNjTOiBDn9nr15rQg/0sXzZ3I7CQ+qO1T4vTOiBdlGxf5xm
Qg90TKrOsLsm9OjpLHvu+uzMGRN6oKU/nyMm9ECvkj6wMaEHWn7+nQk90FOL
bId8MaEHWu9J7303hQf6Y6OmQRYm9ED3XrZnbY0JPdC6Q1Ij1IUHOhhvD66b
0AM9SzrhzoQe6Ji+fXZvFR5ot6vY4TShRy/n/50PaUIP9PeqNj9eCA90uXLV
nWfCAy19nJYpPNC9/yb0nCI80F9OBY+eJcYHup73jujZYnxI28/EH5DwQCea
hPpIz6/cA/0o/Pk8e+GBHvjp5oerwgOtKl0AV3j0dpYdlQ9QeqC36jqGOAkP
tHNx4az+YnygC44Urz5uSg90I5dlAVXCA/1B8+U0GzFfoVWffT7/SnigLfXW
K44Q4wN9SbqgoAk90FvW/LmwXowPdEf9E1PdxfhA6+5y2qBhSg+0U1ndEVMx
Pvrg/ZfmjMPfxPhAd3zd6swWMV+hN9vkT30j5it01M3ST/8/X6Gzvm3u2Vh4
oEdKP3ghPNAJaf43LYUHWrem6xpjMV+hu24+v2ueGB/o2kE/szaK+Qq9bsis
CisxX6G7KTzODBQefbF/lZdbtVuMD7TmteU+x4QHWn6+qBgf6K8/qr2nifGB
Do62639AeKCz7L2CCsX4QLfVHOyyVHigy40N04vF+ECvPxv7t1B4SPf/6vOn
wWJ8oN3maEy2E+MD3aCl6/xEY3qgt0kXIBHjo9+/8Sn3QF8s6dTvgxgfaM2d
Bz7sEuMDPVr+gQw90H32jqu1NaEHWn58tpiv0N077ltUaUwP9GXpCzAxPtCr
pQM+jOkhrf9UOkCaHmitx1+/+xrTAy2/XrLw6I/l/fX6FRnTAy0d3ttdeKDl
x98Y0wO9Pb1nwmdjeqDlxz8b0wOtH/+t6UzhIW1/y8rgX8b0QE988GjBCuGB
lp//KzzQbV3bHNggPNBWGXltrwgP9Nmkjq3XifkK/Tz3emtT4TEA94fh8dWY
HmiDw6oXnhrTAx1ho9f7tjE90CGLP8anGtMDPTtxdWy0MT3Qw+fW+ugb0wNd
HN/soYnwkLZv2HLuc2N6oB87Ry7vK+YrtPx8WWN6SI/Pqumg+8JDuv23LQZv
jOmhiv310I3VZcIDfWKg96A6Y3qgi88eOZ0hPNB5+7CDKcYHeuKavyXDxfhA
Hxp5v3mBMT3Q0unBD4QHOmdCYgPJU+4hLZfOJxYeqv/+/uUeaLNW58Z6GNMD
HbExWN9QjA/0s5nDxl8XHgOdZXMsDEY8FB5oia+VGB/okP0vbd4KD3RN4u/0
AuGBll+PXIwPdKzF7f39xfhA9/2q4/xXeKANOp/qbCE80NLPj5iL8YF+v37N
uLdG9EA3WT7w1GjhgR5hdel5thE9BjnLxk4scR8vPND5z3pF7Rce6Mj702xz
jeghLX/c1KG+GB9o+fXZxPhAy59HI3qgW/fucuyAET3QP46OnrNKeKBHTknY
9NSIHugblwM/ZRrRAz33x9s8FyN6oIdIB6AZ0QPdT0HWYZwxPQbj/cGGPzNq
jeiB9q83er6NGB9o+fXzhAdafjy88EDLj4czogf659CJa/cZ0QNteO3dt89G
9EDfNjb2MDOiBzrz4NI6LyN6oFMa+HjtEh5olda9vB2N6IGuLLRvYCc8huD1
/EHC+pNG9EAbJe/4O8mIHuh1LfTODxEe6LAPFcVHjOgx5N/zI/dAv3lavuyy
8ECnr7PVOiXGB3pyqy9JOUb0QH9pevGhofBA+4cv1ekgxgd6rfb4jEjhgX49
SPeqt/BA69x97pxvRI+heD92LfrZaeGBtom2N5smPNB/bnxOUREe6Iw/SdUf
jOiB9m7RoeCX8JDW12iwra2Yr9Cvsz7N/S480FUaXZU2CQ+0dHm/z8Jj6L/H
L/dAf8854BlhSA90m+XPnjwwpMcwZ5nioTeJGsIDPWXDsdcDhQf6zfTVvZcK
D3TBG7NHOYb0QP/M0Pk+W3igK6N9xhoJD7T8/G5DeqB9Rz+bvkZ4oIeW/XnU
Wnig5dcnFONDejxP+soWCQ+09HMDasJDWj7VsHV34aGGv7+MFR21hAd6Z1Tu
/AdG9EDLz083ogdaurzUWeGB1m079Owk4YG+PzB2YlcxPtCFtyK7vDCkBzrt
QHedcEN6oB9OxgMWHugBobMGLBAe6Hmtva9MF+MDbT8z+F2a8Bju/L/z0YUH
uvxEiV6JIT3Q8usRGtIDfe3PdJPOYnz8Z7ncQ2qbTlt6CA+0/PoAYr5Czxxx
ViHBkB7oWn/XgerCA61aXrDH2JAe6LQl4wN9DemBjtk6/LKWIT3QQcnfUt4b
0mMEfNddeZpuSA+0/Hx5dA+tsmXj0UpP5z8cj05MSEhYiO69xNzbDn2+vfec
rWg3/w7P96EHbjB5fvI/LV3GXh8tHc2hg5a+J3RCW2b3tDBEj8J/T9B1pVP3
X0Lnn2vvHY2eenjQ8q1o6TSO1+g7IyO7NsS/d3LTzFtf0R54OQjG8k/L/Lor
jsT+/+/WKkPQ9nZ2dl3QC8xLaqeg52KDw9Dy6wMaKMuqVTeYTEc73GttEoG+
fWRy09Vo+fng6OV+3bX2S+t3XxLfCuvXw39X0Oc0zJpux3LvOfnnLNHLpAtA
YLl0nsld9B4ru9RaLJeu2x+MXrpirOc9LMfmylLQeLW51AW9C/8Vo5XsdhRK
jxdPX34tWi3/5fpJ6BffVTe0GuUsm2/zp5+0/lH8g/ugJ1o1r7dSeKAfuXf7
Yy880FYtM/5OEB7og2Y+KheFB3r3YLWfzsIDbarmeu2FAT3+s77cA620WfqF
O3qgV83u47xaeKA7XToy5aQhPdD1f7YdNF54jIZvu8+DbgsPtPz6kQb0QGf3
nfpe2p7cA+056epDDUN6oNt9y/j5THigpcvr5hnQAy0/38eQHujHww7dqi88
0PqTfUykxy/3QKt11I4pNaAH2jSwsYalAT3Q3aUD5A3ogdbyHXHquQE9xmD/
qdNmn2gDeqDl1zMwoAf6W8uvt7UM6IFe1L7XSXUDeqCXb8usPmVAD/RJxVzd
AQb0QC/cn5a1SXigtR4qL1hjQA90icneg8oG9EDLj/fVpwc6opfK3E4G9EDf
uPbrQKE+PcY6y/Z1SltYo08PdJzhM6tNwgMt//0xMT7Q0s9DSbeXe6D75x04
vl2fHuiwfvX+WurTAy0/HlmfHujzI/AXoE8P9I/Dmxx/6NMDvdjhqPJNfXqg
G0oXfNWnB/rDzV4Fy/TpgS7u+WHPSuExDvu7BUtDmwkPdOPTuz8/FR5o+fHp
wgMdcNOytac+PdDy3zfVpwfa/HTLnXf16YGW//6GPj3QzcqPtcnTowc63HPp
7To9eqDXDX0YPVN4oA80No7306MHeqqK/6H5evQY7ywbtcR7oKkePdDdjjs9
UtOjB/pj3/UbF+vRA225oKDTJj16oDtPT6r7q0sPdFst65NSyz3QZcaRY+/p
0gN9afnntG+69EA/6oIdUD16oLt3Su99U5ce0vbLVGxf69IDrX/y/oVkXXqg
X9xo1idYlx4TeHyhLj3QrnMMndbr0gNdY+nY7rwuPSbweFddeqDlv0epSw90
xbTkXek69EDHmvzosF+XHmivdjYFHXTpgZ4kXbBHhx7S/T26lqetSw90l9ju
rrt06YH+dVf7t5MuPSZif66obOQvHXqg/R4olBjq0gOt9rx9UaouPdBjC527
ROjQA63+22XYcuGBvvm0xa2ewgOt7T3TpVaHHtL60g8SCA/09i/rpk/RpcdE
Hs+oQ4+JPH5Rhx7oyc2mn+2hQw/0gyZ7jabp0EMd84WRxfMgHXqgA9qvtrqo
Qw/0GukH+oQH+v2GF82NdOiBVlB8G+uuQw91Hi8pPNR5vKAOPdDrqvs+nKBD
D/Sc8UPPpAgP9IiXvmouOvSQtj8z3HCg8ECPra9dlKxDj0l4f5T/eVpjXXqg
J39Z79VOhx7o6Uobn7vq0AO9Q1Z9rkZ4oF/2k67oQw+0eaNnvlo69EBf7f9c
2114oIc4F509okMPdM+nVXvu69ADvWlIc7M04YHWWP+x5wPhgZb/fp7wQNv+
uHV3lPCYjPmwbZbjdeGBLqk/pKJMeEzm8ac69EDfuNHc2Fx4oHcWDvm0V3ig
fZc3LmwrPKTlz9W+V2rTA91hxYrf84UHurLBp1sawgM9WfqBA+Eh3Z/0+8c6
9EC/V2xzb6/wmILn98Hpy0FifKBLns9V2yc80P2Xqf0YLTzQGaZ+0anCA91q
1tUpZsID3fT6SKP+wgOdYHttTJI2Pab8ez7lHmijrYtf9hceaPn1NbXpgZaf
Tyk80AMWdk6M06bHlH9eco+pWF57wbKN8EBLl69RFh7ofW7nb7wSHuiR0hcA
wgP9INnx+0DhgR7361DATuGBnjuq46LdYnygv/iM6d1ZeEhts2RVc+GBll9P
VXigt0yNaNRMeKBbnxvrMUV4yJxlu6QDnrTpge4wSWvDPeGBlv/OtPBAH/mo
EKsuPGQ8XlabHuj1F0+udNGmx39uL/dAB7aS7WsnPNA+Bdp5i4QHOt/a5PZt
MT7Qn/0XLromPNDjjih9tBTjA10yNn+TnfCYhvfDOrc8TggPtC2entXCA33t
+GzLam16TPs3H8g90NLlg7K16YE2ujTacaTwQO+f/7jlHOGB/rzNvnST8EA3
kr6g0KYH2tfw1flBwgM9rOEE1a3a9EA3bf9Id6vwmI79g61jrB8Kj+n/xqfc
Az2+ZrVJnTY90PLfKxYe6L9J1R9aiPGBvtow0mSEGB9o54cRCnFifKBPt3FT
tdGmx3/uT+6Blj5u+CzGB1o10C7FRJse6KiRv9t+E+MD/dDL+c8TbXrMcJYZ
r+55brk2PdAjVzdKbyQ80KPerjp3UHig5233Mb6vTQ90QM2R2KNifKAP2Izt
aq1ND/SpfKUSDeGB3u+4aE494YEuN+pVb7zwQM/3XRK9XZse6KV4e7tQeKDb
SF+oa9NjJuafuzp7Toj5Cl2w3OqpNF7kHug7ry8amwgPdKcMo9NztOmB1nvl
Y7BXjA+09PJwWowP9IC2C8c8ER7o8fMqo32EB/qCner0j9r0kNaXzu8WHmjp
6+ilwgO9/lP12p3CA31snG6GvvCY5Szr03HEp+HCA13/jc2oXC16oFftOCFr
KzzQBx4oBo8THuiutq9VH4vxgZ4p/0KKHuhm0oQsXj/Qbxvmjb6oTQ/0sQ4G
ee2FB3pl22yltcID3eFdYKKKmK/Qoc3WP7ES42M2Xp/yOoT/FeMDLf89XDE+
0IU68/vsEh7oqpH6RdbCA/3l3F79emJ8oMeNVV9+UYwP9J2f29c5CI/Z//59
cg/0d9dmH9cLD/TRFYduWgsPtHOP2Y3/f3yg2/w63E9deEi3l1YQHnMwPk40
mr1JeKD1Pl0f0kybHuigDRGntwkPdPgR763awgO9K+ePlZXwQLfuozlHRcxX
aMVFCzwNhcecf49f7oG2HDElYZPwQEuXG4jWogd61Jgmb03F+EDPL1fZfF6M
j7l4v2HsnfpGix5o6fCvm1r0QE94OeOgivBAY+8q+rwWPdB6yTe2/NWiB3rV
oLt3a7XoId1+1vT1SVr0QHea1epCc+GBXi0dIKRFD7T8fHvhgdaduyjQVnig
ey/9fX2u8EAP7dWj6oDwmOcsGy39urLwQCcZr8j7KcYHWr1bzLl9WvSY9+/+
5R7oWduuKYdo0UNq6fx+MT7QZ3xf2zURHmjL4DuOasJj3r/xKPdAJ/8I8Vsh
PNDuSop39mjRA61nlRJTokWP+c4y6edonIQH+lGnplktxXyF7rOgeM1bLXqg
j2s2L8wWHmiTMX2uvxYe6Ovaf5oME/MVWv65nhgfaOly2ppa9EBLl1fOEx7S
/b3esaKL8EA3aLvIRVeLHtLjq+3TXEF4oNu6uFl7adFjAf6eUk4tlP6+5B7o
g4UBA4uEB/psosdED+GBfrQs43B/MT7Q+iUH6rsKD/Sziya1ZVr0QOPVe8B3
LXqgdze9kZmlRY8F/54vuQd62c/MijjhgZZ2f6qFB/qXR/RFD+Gx0FlWLy4v
+JaYrxb+e37lHug+N22D6ovxga4/er7NH+GB1p/SY2eE8EAHG27zvyPGh7Q9
w/Tiv2J8oBu9clhWKTwW/nt8cg/01PtbQwcID3Sn3c2PXxPjYyHPxxL7V+jy
+gFqu8X4WOQsk3ZPxorxgV5vNbN6mpiv0M/z1HYtEPMVutO273M6Cw/0qjmY
8cR8hU56V97pifBA/zpaV2QhPNDS5bWdxfhAS6eL3hMeaCW8HSsRHmiTe4GP
m4n5Cm0QebjpYOGx2FnWeEL53wJNeqAHKSj5nBAei3k+jhgfaNehJcs3CA/0
q+3rGzkKD7T8+npifKC3BRWvvCE80JfyrfomCw+055/GL64ID7T8dG4teqDb
5hwbFinGB/q49AO2WvRAq9o55nQRHkswPjtdVNwrPNCe+b1rTojxseTf35vc
A31Q/aBRY+GBlk6fjxPjA91HOgBBeEjbV1vo1lTMV+ivXfReNhYeaL+Sn2mz
hQd6gXRBZ+GB1nv8zLJSjA+0dPi5hvBY6ix7setKs8divkJLl0dpJOYr9Nex
hx3bi/GB7i69QRIeaNOg46ozhAdabVnwmIdifKC9DupHzxIe6EOL+ynIhId0
/0N8jtsLD/S2uYv7HxIeaINlmTl1mvRYyvPVhAe68ZRGgxeL+WoZ5pOEM+tL
xXyFLp4yoWlr4YHOXToiKU+THuiKl6efPdakB7ql9AOLmvRAH8oxTGstPNCb
1Ba1eadJD/S7HSp+CmK+ktZ3PtE7XJMe6O4HHuXuFh7o9p8H3f6lSQ+0Y5ff
e8YLj+U8P054oAetvPlpqBgfaMexBaNnivGBfnTr6N084YFe4NHrqInwQD/e
YVy0UXigU85JP9BAD7TX62YJTYUH+krq0lummvRY/u/vRe6xnOcvifGBzi57
06NceCz/N3/IPTTwepN1pfFR4YHe0/vAmXPCA+0asnOxjRgf6OzGEWW14vUc
3W7mG6WeYnygaxpttl0oPKT1Ne2eXhbzFbpszGRVVeGBfmXb+vg8MT6k5Yeb
hE0VHmj593RifGjwfDfhsQLPf36T4D9ivkK3a6XqcEx4oC+H2g5dKzxW/POS
e6Aft3h9daLwWMHz44QHetq8q4rDxfhAj3jautBFkx4reP6kGB8r/nnJPaT1
0z+k1xMe6E91R0xbC48VPD9Nkx4rnWUKT6+3kcaT3AN9t0jJu0KTHmizLfft
fMX4QN/0GffjuRgfK3k+nhgf6HMH4q880aQHur1i7UwnMT7QjaUT0oUHeqzV
rK2dhAe65aLsUiXhgU7eLQvu8n9N3XlAzPkfx3GEdcu6Zd23sM6UaFDY1rWE
SCk5UylENEczY1O5r9xGjkhu7ToW62a1/NhVWWLdN7mjLX6vz/f3fv1m/3ya
RtM85v39dsz386HHvx6P5jHUpiudX7braHqg53Z4XeHVbPFQt3e4dnXmbPFA
B/ySfmfPbPFA9xncdZVptnigtz6t89dIeqDV5QTt6DHUPg+aBzoq6tzoNZyP
oXJ922zxQFdRG6jxeDVUrv+cLR7oxaU/dlxCj2E23boN/SrY6DHM7ql5oCc7
Nyt3gR7ohxc2XL9ND3RSicqmKpwPdIRn3o5J9EB/7FT410J6oA+5Li9XhB7o
wtn7/TJ4vEJvHK12iBYPdD91QRiPV+hd766H7qCHr0235HmlkDh6oJM8/q7m
zPlAbx2+4WZ9zge6SoPbjtvpoT4+afGsAZwPX/vxV/Pwtb9+NA907y7hH2/S
A93PMapuLD3QqQOmzOlHD3R43hRbbc4HesyjsNDp9EAX3zHklyb0GI5+WH9w
N3oMl+vnrOKB3nwuNyzfKh7oqtNivgumB7rJAnfH4ZwPtDlmvUcYPdBVRu7Y
doIew+2vb80DvTbeGFZID3Rh8qqm2bPFA33hZHb2YXqgfZ2Cmx6hxwibrmOT
0yMH8fyhuuf2ZgH0QNd1fNz3OucDra3HSw+0szrAW8UD7TDqys5seoyQ61vp
McI+T5oHWm1358TjFVrbH4ge6LiHbvPTOR/orLTzj2PpMUKuR6WHn01XTy1Y
Rg90j5GuMeN5vEJr6wtzPtTtJeZU96QHuk/8mxKt6IF2ul4kVEcPdNV7Bf2a
0QO97fYrSzw90Dd+xAOmB/ruQ592RejhJ9dX08PP/vrTPEZiXsptL9+f84Fe
3PP0xVQer9BnMv48tJEe6Kzzu9Ln0QO97mj769t5vEL3aDq7wmF6oEvfdV97
nOfzkXI9Oj3Qk9UbJDgf6Ed3J8dY6IG+8ckYcoQe6MFPl0TOowd6Z2LE0h94
Pve36fY3TmuQQw+0tl86j1do9fYCd57P0a+tb1ODeT73t/9/moe6fc1J7xI8
n6O7HyxW5j090Nr+VjxeoQtOJdXpx/MH+vNaS0EoPdCzEvb2/ZUe6v8LGphy
hR4BOL82XvJ4LD3QIZu3vJlOD/S6NfgGix7ourNj9aV5Pg+wn780D/Rk6/XJ
L+iBVsspV6RHgFzfTA90TusO2RPpga51sm3GenqgN9/PdC1JD/TuRjN35VrF
A+1cadvn7pyPUZinhfHNF9MDPWfglnEVOR/oKzrnNa6cD/Tja90b77KKB3qd
80+3JnM+0G93zTruzvlA30gsHJtHD3RI5aZ5XTgf6KzIgoETOR/oqDpVv8yg
h/r4v0aMakQPdE6sWiBFPALx9f2Ul9qCHoH284Pmgb7czD9/BT0CZX0Ezgd6
o9fPbws5H+r+lz2vvaIHWr0bIJUeaPNF1+gm9ECPWLc2+aBVPNC/H0w1P7SK
B1qvNpi3igda/Xfv6IGekxj5+f/njyCb7vDX5qd16YEeNerZoIb0QKfObvru
/+ePILnemccr1UNLpe2lBzrvflByFj2C5Hp8eqDvTjlS7IpVPNBqtcCNVvFA
X/TIb9LPKh7oaptrzk2xigf6540XI8Ot4jHapuusFuSyige65AS/i25W8UBv
6a+rHGQVD/TmwcO6ZVjFA139yOOWfXj+QJdI9D29xyoeqgfOc15lFQ90kNPr
MS5W8UCrX9eVpMdouT6XHuh3m/uGTKAH+sTOX2Zupwdae/u/VTyC8Xwc8J+g
Xu+aB/qnsBolTvB8jrZlXG0UTQ90aM8znU2cD/ST3qeaT7WKx79a80C3P723
tXr+NA+095rtMWPogb7Z/XnfZHqg2z3c1fg+PdDxwf45veiBbj39nx3t6DEG
z392zpUvFvFAf5c5vbKeHugjyw6PqU0PtOPyXr8/pwdavZ3Fmx5o7e3l9EBX
OnO//Lf0QG+xvjdVoIe6f6PAaTPpoT5/xZ5pS+mBXm2os8mdHuhxx4d7J9ED
HejQ4PRyeozF/Nwd2r0c5wOtXzvx5Ad6oFf2iw36RA904N64uTn0QKeln+nY
jR5j7fOpeaB73kuod4ke6BN3Ix4Oowd6laXjpRR6oNstLDhxnB7opeHf37fQ
A32v2tupPekxzqZ7YdhepjyPV2i/XJfrkfRAb8866ZxOD3R7pzFLFtMDrf35
jh7o+O/Vjn3igb7lnlnfhR5oH5fqphv0QP8RcSFHTw907ct/VA2lxzhZ/4Ee
6ON+9bq/pge6s1qAix7j8Xi9PNvO5HygfdQvNOgxXtaHoAc6P7N2vZX0QDdz
nJ44hB5o9e3HVXqgz/f8++YFi3igc1331K5PD/S5q/5/laAHumSw58bLFvFA
d1A/gFrEA23QbWg/kR4T8HycHFu1E49X6C3fNX/8wSIeaDeHhm0mWcQD3a1+
l8nB9ECH1d5bzWYRD3RCjLPhsUU80BtuzVu92yIeaI8zkbczLeKhWm2YahEP
dMnW6jd+4qHun5rdqhg90B8OFL+tPp/mMcH++tI8JuL4s69XV096oN265p61
WMQDnT3+Uv4yeqCtocOPtaYHOv5wRV0IPdDRa1z6l6EHutKXPVt6cz5Uuxq6
jqIHWn27dN8iHv96PJoHOv/Fs+OunA90ePXVzzpYxCPEfvzQPELs99c80LfS
hjYpoAc67MsF76UW8UBPHTswLIIe6DVqeTN6oE9d67HISg90Suaig+fogf67
1rUWJ+iB/qF/etoii3igjfezNt+wiAf6Vd8JS3zpobrDqtc/W8Rjkk33bEe1
a8EW8UDv8C1I2UMPtMfUrK216YEe/ypv7l8W8UCXLbVzTht6oCupC4zooe7/
pWv0C84H2vuFV/o39EDf+9zwz/+fP9DL3q9JeML5UI8nIqP3IM4H2ppcoWUO
PUJtugbahtzigS6rviGhR6j9fKV5hMp6D/RAn6vQIvIbHq/Q5Wa0nveOHqH2
15fmgdapbzfoEWr31TzQw9QFF/RANzq4eJ8XPdCzvbzW9qcH+tiPUfdumsUj
zKZzr3Zj80azeKDV8vhz6YFurhbMs4gH+oOhc594eqC7dL62poZFPNT9zQ4j
DlvEA91GW2BBPMJkPQqLeKjbP3Zo2obzgfa66mlbSA/0sCt1V8+kh/r4wu8H
raJHOF6PVR5XnsnzOTqh0ayaZ3i8QndoXbvUb5wPtG+XxKlXzeIRbp9PzQOt
/TmGHujVfvV3nOV8qM+XV7RPGD3Q/qEjmhenB1q9HaQpPcLtx2PNA72wfb9r
Rnqgq5TqcmY7PSbbdEldS4deoge61/PKurb0QB9KG7b4ilk80PvedurUhR7o
2DczcreZxQMdcOx90FGzeKD7fbt20kqzeKBb+N4LdaMHuvmToAlR9ECnBH2M
X0kPdJjrirvb6aHuH6F+IyseEfbXp+aBVsux3TeLB3qm+oUdPdCJ5/ckunA+
0LfHj+zsSA+0Wh6mJz3QldWC+WbxQDuoC5bM4oFW2zG40gMdffn54QP0+Nfj
0zzQH/a9SO9ID/SGzceLreTxKtKmm/Dwt44leLxC3z5WYW17eqBrful27yQ9
0HPb4RsUs3hEynop9EBXuRTeaik90IPUG0g5H+hDtf5anmQWD3Tmi+ctK9ID
3UZd8EsPdM6GD35dzOKB/na0rUgiPaagx//c8p1ZPNA1ll8tPYHzgY519pxz
3CweaP9av77ypgd69LucHsPogT562jdlFD3Qs4rMLcinxxT7+UTzQLcsqHlr
h1k80Ici5346ZBaPKbL+ilk80JlJbuefmcVD3b5FbaArHlNtOrVdgJXzga6o
Lkg3iwd6kHpDNz3QFzY5Bf1AD3QttaAYPdCHq54McaYHenL50OWBnI+p9sev
eUyV9UTM4oEejtPXILN4oB8PcMp8Eise6FH+VbediRWPaTj+Vrq5fxc90Bl9
Jxa24nygN9W/90MLeqCjXBvXa8Lj1b9u1zzQ4XFOrz6ZxQPdWC3QRA/07ayb
7pmcD3Rs5uKG6+iBTq9zrG8VeqA/B94+lBcrHuizYR1iD8SKB7rMsYn5z2PF
IwrPX3LzLoWx4oHe7bkh/yt6oO+k3/YaRQ90fb+k3Rmx4oF2cUlp6kwP9LZv
Pq/eQQ903tBGTbbRA73ua8elEfRAvzh8oEFbeqBXqLdb0gM9v9mL8sfogc4Z
1+J0Q87HdHz8HY+bOnqgy3zsuKQ4PdCPQ4smv48VD3STbx4EdqIH+tHtVZcb
0QPdz+Ky+Qd6oLXVbumB7m+oN/NRrHigu8Z6GdXzp3mgzR4FBer51zzQZdO7
bK5BD/TLgJdLN9EDPbx/jydlOR8zbLr1qwI7Z+P2HoEPLjdAn20/4bENra2b
jLYUqek2Hb0+F/+AvrIz+90GdF+XhO6B6KpOb93uovONIUemob/8J+jYEfQ2
3D0B7fi0wY/70Nq2FOi7db6vexitXZer7n9al62e733r8AnQPbsain9Gq4dz
Q33+1HFZg9Dq7rnqdqfY8vHoI9OW1igebdM5bxg4oC6+nhD1D+gB0aX7G3B7
TfUJVONwEYk+h4fTHd3KI2J5U3QU7j4UrXZ7m4VuqH4Ri145YZFlK/pKA/wD
uvj977fdRpvUJ4i2Pz/q4WxF/2LCARGt/R4Xre0Xj8az8+BytP31pJ6uB9Gy
nhIer/ryPqnHf7Duq+O4XT2cCjPtX7/mgV7qk7LSSg/0p+MLvhQziwe6vtoA
hR4zZT0hs3iga81N2a/OH5oHutqn9z1D6YHOOXimIIceaHV4X0wP9IliK9tF
0GOmrL9DD7Q+8JzJTI9ZNl1kvUZlV8aKB/o7tSAIPVSrBXvogS6Z51CnBj3Q
nd+muerogfZedfVySXqgazfefaktPdDtay541J4e6ITLpTrtMokH2nXtp8za
9EB/qV/4IYoe6GXHHKfcMokHulsjfe5kesTY/re/DD1Uf5XUcAw90N/M8P7q
mUk80A3UHyjogVb7PNbjfKA7ewesC+Z8oG07auyqQA+0Yd/og270QJ9MubTp
rkk80KErk1970kN9fHRSvYb0QI/1qXn2Jj30Np1Ti7Of1tADPd9/46xJ9EB7
hjn16k4PdHZIxZhkeqBdTZXLVKIHekZcaqsoeqDH3Zg4yZMeelkPhh7oATuP
HW7B+UB7nN8XqL4ezUMv69nQAz0lccH9N/TQy/o9JvEw4OfXaRkVXpvEA90q
qcEnb3qg997aVjWFHugt1650vmoSD7S2349JPAyyXo9JPNBl/RN0703iYZD1
UEzigW7tNjzkKD3+dbvmgW62+qs9503iga7efNmPu03iYcTPB09/K9hkEg+0
2n4w1yQe6BORNV060gOtzksjTeKBzv5rkWkcPdDq8ovq9ED77V++osAkHuhW
M91bedADPbRlZWMq58Mo6yfRA+01obhTtkk80EU3d4qcQg+0m7rAmh4m/Dzt
snVJUc4H+ml6uPW6STzQHmqBOp4/0M1axqU5cD5Mst4NPdB+l2OCS3E+0JNy
Bw+ZwPlAbze41WnP+UD7qG/AeLxCn4t9/v4lPdBpz39p8JEeaO9LCV3T6RGL
+VELmtIDPXOZd3QPeqD3hjg+nG4SD3Rl9YTSA/0hQH+ljkk80IkeiW5TTeKB
Pjq4aJ47PdDXp65aXdwkHuihr3s9XEwPtFf2j3XX0kPdv6D/0pr0QHeoGLh4
FD3QoXsiljykhxkfP//iAh/OB7pgSGxuJ3qgo9WCApwPs6z3xPlAL2o7o1V9
eqBftTvVazjnwyzrtXA+0JVOVQj+g/OBfvLSzekN58NsPz5oHuiGx5/4H6GH
ur/akJseFrxe0n5flkUPdHhKD/ev6WGR9VeM4oFueO3gZ396oK9jPBzpgS6q
/iBHD3TKqpdRg+iB3jqi7P7LRvFAT1MbSBjFwyLr5RjFA90hc+mn3vRA98r1
Od6VHugaSz8HlKGH1aYbqRYApQda+3aFHuhF/f0/OdMDXWdgpwdl6IHW9hsz
igd6ltOab1KN4oHW9g81igd6whLfQS+N4mGV9ZHooT7f0VuFr43igR5U/p+u
e43igVZvP19uFI/ZNt3ahCc9dhjFA63ejtXIKB7omj5Oa+Ppgd70VbeSLY3i
ga5w9MypGKN4oHetX3rLxSge6NJnT2wJNoqH+vjraQvn0APtoG2AKR7ovAW1
Ko+mB7rY1av7fjKKB1ptL+psFA/0dLWgmkE8frTpJkb4+UUbxQNdps8/dQMN
4oFW20O1MIoHes4ZtSGTeKDjHm0ZHUwP9KA/W6esogf60OSf+o+kB7pe99fB
vxvEA/2mpFqBUjzQavuJ3vRAq+053emBfjyn0slNBvGIs+mqPDH2704PtFOy
LTXbIB7oUf/Jdl5hEA90veYNTrWgB/rFm50VnxnEAx11/mKEAz3QLc4sOJtM
D3TqwJsjCwzigY77Ms2hBD3QVX2LDC5Jjzj760HzQN+I+8HRnR5x9udL85hj
0w2+VD2mDT3QY0ZGRvoYxQPtrv6ASA/0kgxTn1/pgX5UA69og3ig5xt+O2s1
iAdabccdZRAPdf+kCzcqcT7QOevr7b1pEA+0w/LXue3pgQ7oo13R+D8P9MqC
AZ9f0iMeP4+tGWJLM4gHer0XDgj0QH8JKFNxNT3QWUPMI8rRA21uPGzvR3rE
y/o9BvFAb7vj5+tCD3Rh69CLQzkf6D6nmk99axAP9MpJV4qlG8QD/fb3jKA8
g3igj19u2Os/BvFAq58zq9AjAT9f/+Pw4GeDeKDVnz+ncD7QZwtyLi8ziAf6
lz7Jznp6qPufcOlno0eCrAdDjwT786F5oB3Ugjb0QGedLjbqCj3QOW3wHTI9
0J9jvyrpSA90mW+dTcfokWjTVQwq6PCSHuiW1Vt8GcHjFVrb/pseaLV9lS89
0G9WVHv/HY9X6Kjp7Tp7cz7QE2um5vnQA70uK2zgP5wPdLud/YJj6IFeWbPT
hXx6oKudDHEOogf6k6PP/AB6oItfSBl5h8eruTZdSNvolR/ogXbcvyJsKz3Q
8wPv5c+gB7pPrZysakbxQPtsdRg+gB7oUWoBJXqg1eXk1Xm8Qv/x4OKdETxe
odV2imH0QC95PLZKhkE80NNdBkSdN4gHuuXXla++osc8+JndHlyhxzz78695
oLXDBT3QQ8LwCjKIB7q22lCU84He/az68zjOB3rGW585OXrxUD3+xc9l6YHe
Xu5euCM90PHXAu80ogda8QbQY56sT0YP9f8lH+rfkB7z7ecLzQP9e3phy5b0
QBue+m55pxcP9L1tOZ6tOB/odlPNGcH0QL9paDxTi+cPtKP6gxTnA/30+ZiI
ZXrxQIcmZfR6pBcP9JFoj/Bf9eKB/uP8o6oD6IHee9rhQopePBbg56cZ5RYW
6sUDne9VOr8sPdBhqdYjdfTige5gblCtrV480F2mViz9d4x4oOsMnjG2ul48
0EXb/31iAD3Q190rWD/FiAda298yRjzQF++vCQvXiwfar9SUgSf14oE+8OqI
T6hePNDbf/q27Au9eCyU9ZX04oFe8Kj9hlt68UBHqgXX6IH2Vguu6sUDrd4O
v0UvHuj3mThA68UDvWHwItt8vXigH/QuSOxID/Q/ujeXkumBPl/G6DSaHmhj
WtTdKXrxQPvt/fX5enossukSLrWbO5Ae6Kl5rt3U59c80B6DPOOG0APdasY4
yx16oG2+Wy/k6cVjkd1b81gk60PRAz173ejMenrxQDf7o3CtRS8e6KteZcbe
iREPdJe7i8pvjhEP9IE/s+ID6bHI7qd5LLbpxhsutB2O/i9GBYE8
         "]]}, {
        Hue[0.266747752497686, 0.6, 0.6], 
        Directive[
         PointSize[0.002777777777777778], 
         RGBColor[0.40082222609352647`, 0.5220066643438841, 0.85], 
         AbsoluteThickness[1.6]], 
        PointBox[CompressedData["
1:eJxc3XVYFO3793FM7EAUFTtQbEFRsQADExWQ7kZKGkS6UVpFGhsR7MAgxFYQ
BbsVWxQDbPT5XPuc59f7+PnPfbzvXWZn5rXX7M7uzOxgKzdt25ZSUlLHO0pJ
if/OP/qlWXZ4nlpRj7S6nnfk1fob2UwfiFZ5ntvn7G15tcbmG36K6DGfQg4q
oq9smXdUGX3kkdvhulvyalvnHf0yE/2iS+bFypvyav5vFCYuQO+0vqr8Fb08
Ps1VGx0UV1e+Bz1iYrtCE/S9l+cbI9B/bvi9sUNPGLW7x7Ub8mo3/d4ouKM1
49tPTEMX9jOyCUAr9N3+RBEdXn55SyT6YZVOf49aeTXM7uNE9Ox+w+b+qJFX
w+T7ZaBXaB3ek4RGGm1HR14vdB6IfrwsPm0v2l9Vf4MMGot/oxittG9ol7vX
5NUwuzJn0MsG6781RGPyy6rQdluya8egkfG30VWFO0IOV8uryWCGnqI7VXaY
dwKNxW9Xj56xI7wp+Kq82unLW+Z9Rf/Jfn9dHr3ZVSZcSiFP7VnrnbUnquTV
3DCBDujK4AVlgWiJB1pp2hHlJVXkgQ40+3RjaBV5oC/k9dCQriIPtHS6zfMx
leSB7qSXtWpsJXmgh40MWn/8CnmgQ473Gqt2hTzQ+SpTuzdfJg90t3fxRpaX
yQO97426uuJl8kD/OnhYx/MSeaBLLrb+3fcSeaBVhoY/mHeRPNB7bZX6VV8g
D3RA1OrKgxfIAx3fIcu51QXyQNfsWtkYfZ480B3nLru8/Tx5oFNVVn67eJ48
0HdCPedvOE8e6IYWJ8bbnycPdGx9+JiO58kD3SHKs7PyWfIYgfU/t7v2sTPk
gX7lenuxzlnyQJ9qp7Nh8RnyQHfU8B+oeYY80P02tQ3SPUMeaL1F1Y0yZ8hD
9C2Vc3UV5IE+ZlYbHlZBHmjpTimziirIA13aq/FR7wryQCf1su/kWUEe6F3+
FxRVK8gDve5MunnVafJAF7fs0NR4mjzQC34ejvtTTh7o1s8X5z8pJw/0+aeV
+16Wkwd67PsbJq7l5IFu+63VgN7l5IGONVndNriMPMT8bLi96HUpeaBX5f3I
OllCHuhbL/+u1CwlD3H7RL/NX0vIA62kl/lXv4Q8RuapmVffHpNWQh7o46eX
R/csJQ+01pFedltKyAPdvX9LzZYl5IF2v5D5u1cJeaAtXb955J4iD/T+wkmK
bUrIAz1upeM6p1Pkgd4jXTln5ynyQI+cv6nywCnyQBfPVLc6eZI80CpXdw4N
OUkeaOXYNad3HScP9JaTw67GFZMH2tpMs9/BA+SBnro0t//qIvJAH3nY+vGk
IvJAHz0p/bq0kDzQfa40Lj67hzzQ9y5661zeQx7oJ7cXyETsIQ9x//MPBxnt
IQ+05vlVX/4WkAf68vYoFak95IE+53k05FoBeSjmqfV8luznX0Ae6D/vD5r7
FpAHOl7RoM65gDzQXdM/D84vIA/0h+Hx11ULyAPdb2Nm/o7d5IGeWOW1L7WA
PNBK7nsGtS0gD7Se3aJ3brvJA51hXtUibDd5oBOqEnQf7yYP9OvGU/IdC8gD
3eDR/XHsbvJAt13UYUzIbvJAL3ebX6W/mzzQVUXd9Kx3kwc6Vq2p65Dd5IF2
kZ+v/jGfPNBWW25NasgnD/Sk+z1/WuwmD3TtqTrZ/rvJAy1tdbdy8G7yQMuM
e979QT55oJ/klfz0yycPdOmylVtC88ljFG7/5maWlU8eaLeQ9IYnu8gDfdDO
JulkPnmgC90sPLblkwf6xTyFJ7fzyQMdvOqUV2o+eYi+O9PfIJ880DcyXvbf
lU8e6DV6NXFu+eSBvu/2fu7CfPJAH+qQ2WJcPnmgs562XRuUTx7oe+tru63M
Jw/0oOE+Lm67yANdsLZ6QcRO8kAbZxgPLtxJHmhn01URQTvJAz2uX7tLLXeS
B3q83KfszTvIA118uUe76TvIA21w6cKHljvIQ8x/5EvV+O3kgZ6z98ahQdvJ
A/0qf1vdqu3kgV742eRx9DbyGJ2n1r8ubt22reSBjkv91T9uK3mgW94qMO2x
lTzQG2tzUjy3kgd6adiU7Su2kAc65e30spFbyAN9pKKxJCqPPNA+59Z//JpH
HujKzlGqhXnkgY5ZWJykmUceaMuC9COyeeSBfq71xqI5lzzQ8Yd1HyXkkQc6
TP9KdnoeeaD3HGyIe5JLHmL+uxUWpOWSB1rV4O+rCbnkgR4W2jZTNZc80B+X
7ZaxzSUPtNXC47/65ZIH+gZWh1UueaAvmjX88cslD/TsJ6EtInLJA13lcfd1
Vi55oIN/VmcMzCWPMXh/9/LF/l855IFOM+gTvzaHPNC7Bs2WP55DHuhL7ru8
9ueQB/r4+sy+DjnkgZZ9E6SlnkMe6Bla15NNcsgDLW9f2708mzzQo8t9M6fk
kAe69V/jSwnZ5IFef6owtk0OeaC9L1atbpVDHuiUvelrD2WTB9qp+OJM02zy
QH95ntEyPZs80GsVZzj4ZJMHOrUOwNnkgb7tsvxXUTZ5oC/OXXTIP4s80FO/
1h9fkk0e6A65ReHh2eSBtp1suswrmzzQueDqmk0e6Aa3a2aBWeSBntZ+x/iI
LPIYm6cmVzzj1vos8kDjzVLQsizyQF9qY//xWyZ5oF+kp535kEke6B6Bsy7H
ZJIH+ti7HYots8gDre9z+klGJnmgh3XcXF6USR7oLtsG+a3NJA8xvdHbkqsz
yQPt2uPDRv9M8hDz19xNfkwWeaAja+Q0rmaSB3pT9ecZxZnkgc7uEeAwMJM8
0Evir1XfyCQPdHv5HDPFTPJAV5dEL07IJA90cOlYg4JM8kBf6zo0QjOTPNCH
arbLemWSB7oo4kPK1EzyQDfnjdMemUke6PXj3LrcziAPsT7S/iYFZZLHuDy1
qItv3v3IIA+0OYbbvgzyQO/Fy1979kA/WLSv6nwGeaA/H1To9T2DPERXd3rW
KpM8xN8H37a/mkEeaC+T+PpF7IH+ru13rT6DPNDv77Q7+y6DPNDuRV/3y2WQ
B/ratdmnz2WQB1p+9MTqRRnkgZ7zt7Xc6AzyQGt1+DLAPoM80PFmnZf3zSAP
9O2Je4unZpAHuvXFawfCM8gDvWyTUcOUDPJAL8zVuz4wgzzQ+9aUz7DJIA/0
wzTl+z0zyANdkLmu7H06eaDrmoubP6eTB/qvf98JCzLIYzy23wrl+3+nkwc6
YeCo+M3p5CFun7NzbbsM8kD3WvJ7xY108kAP6S2dlpBOHmjjjoeuXU0nD/Sb
7A7Fr9LJA21x8a1edTp5oDPWHqqKTycPdMea9fNq08kDfWpG9uhF6eSBdhlk
6myUTh7i9pbXU5XSyQN9bI3WmsebyQO981PHfcPSyQPdoiJaZmw6eaAnHe/d
6t1m8kD371e/tFM6eaBlFl9++GozeaA7654vq95MHuiNJ2z6DU0nD3Sea175
9HTyQA/4+UFv02byQG/ZtnLsm83kgfY/mNmneTN5TMD+7JParFObyQO9I3e1
jxN7oF8OVXxjuZk80Pd2H39gsZk80M1LSly7byYPdOURhxb3NpEH+vTz+clH
NpEHulMbZ+mhm8gD7Tw0p95uE3mI273ed3y9kTzQR+8axPpvIg/0yiWYw03k
gc5T+hN4fiN5oM++v7a/90byQGsWNPzeuoE80GlSv3UKNpAHWj5v0o2RG8gD
HaqOPfIN5IE+/PKCudEG8kDj3Sb2kMkD/d72vqPTBvJAB755Xz0vlTzQC7QU
XHtuIA/0M6P3luM3kAe6ILjbpaRU8piI/dG3qQ8sU8kD/eZjt/PLUskDravb
vOhVKnmg7xx3VNZKJQ+03OhVEzqnkge66eurrYNTyQP981qbprGp5IEOrJRu
rZpKHmiHdhfGBKSQB/rAmc2N31LIA130W6n30BTyQEemPbkhnUIeaL3gCMvy
FPJA6x+edtUlhTzQVmUjbu1OIQ9056mLL3mkkAf6xphrH5JSyAO9WH9/vF8K
eaA3aQxKm5pCHv95PIkH2t9r6JhRKeSBnlyj7T89hTzQw65Z6LxKJg/x+Mv7
rpJNIQ/02auyqvuSyUMJ+yOR3nUPk8kD/Vt7tpuYvsQDvcX24exeKeSBNsTb
L7Nk8kDXK9sHXk4mD7TjysWqoiUe6G+D3Y7/TCYPtIb5ml+eyeSBfvLlTLun
yeSBzh7/1WxtMnmgj08ps9yaTB7i7zU2jHdIJg/0/Yne+j7J5IH+1Dmy+lYy
eaDTLq2ekZtMHmj1Whm8YyAPtOygDnZLkskD7dbZeaNFMnmIv28188bRZPJA
J2/Oi3JLJg/01oyUwjPJ5IGOEqszmTzQ5y41d5nHHmJ6idu3RyeTB3rBOuWo
aeyhnKd24n5TjSx7oL2nDR+kkEwe4vaeFavGJJMHemLH91l27CHu7/np2Ez2
QHc94tK7DXugp4gVzh7o+Hm1dy8lkQe6dXz63JIk8kArFXSqc00iD3Sbx5MC
fZLIA/3Q5LfLsiTyQK98lLDaKIk80MvXnT5zOJE80HN/hPWSSSIP9Nf5RRMC
E8kD3bZ4kPGmRPJAT7qZ+kMzkTzQm65ffNUzkTzQW7a+1VdNJA+0YmuP2KGJ
5IFWdlIc9D6RPNAD5EP9TBPJAy2jlGSflkgeaNXpffoNTySPSXh/aTVu970E
8kC3eNSyfVwieUyi/ZdE8kAX793c/VECeaBvrN24tj6BPNAtR0f3uptAHv9p
iQdaf2OgfutE8kBr7jGqWZFAHmi34HF9lRLIA33/55vZTgnkgRaL4xZPHujb
cSoXjseTBzp60qjVB+PJA60wtSn0eTx5oAO6u1y4EU8ek2h/JJ480EvHnS9X
TSAP9HelFRHi/hIPMb1dPlG748ljEn1+F08eaOVnLa+NjCcPtNbmCRkb48kD
HSg9210qnjzQ16v+qIn5l3hMxuuDfFZMUDx5oFX9FCYtXE8eaMnL1zrymEzv
z9eRB9qm1Rur2jjyQPeY46Hkvo480IfMOr2Yu4480Jp1y8s6riMPtM/u7j/T
48gDva3/lN+uceSBfj9q++/tceSBXuZl+v10LHmgnWrvmHWMIw+0kZXtpM+x
5IHu9XDN0q5x5IFe2OXOzeex5IEeIoU9vFjyQK9uXz57Rxx5oCst1i+QjSMP
tO/oxV6bYsljMn2eFkce6FPDrsblx5IHOvxxVO99seSBlgs9UBoaSx7ot28T
zqnEkodKntqvWf2GzY0lD/TO0Xfmz4glD7T/xiNLP8WQB3rHKT0N31jyQIc7
fXgdHEse4vYe7XdmxJIHuuHSGY2iWPJA/7h70VsnjjzQNW7m0ldjyQO9fXLb
7G7sgd7Qa9ye/bHkgbY8Uzvalj1EK62cMCqWPNCdUneHrWAP9MkaJe2GWPJA
959W06c3e6CHrtparckeaJPpK2RkYslDTG/GtwHjYslDrB+F0/I1MeSBTtR9
/GNeLHmgTw08Zj6LPVTo8032QEd8npXwMoY80MVtjy7aH0MeU7C9CZTSzowh
D3TzyVmet6LJA12ovWZnGnugPyqP69eOPdDTxQ5LDHmge3R61dcuhjzQ6tYK
K8bHkAd6/rv8VWEx5IHee/fy4j/R5IGO2js372c0eaAHjt9+Zk4MeaCLnxfr
qMaQB/pzp74/R8SQB/peXaSXXwx5oK2ve/koxZCHWL6o2LaKMeSBftJ19t+Z
MeQhbh9/e2ubGPJAl80bsbgomjzQXYOX3sqPJg/05V0XjnaKIQ+0RlXSqLho
8kB/88jtJ6Yn8UBPKH6ZIJZX4oF2nPJzc1f2mIr3M5Ez33+MJg90WdbdvdfY
A30rqfhCTTR5oKdcOL60OJo80EtDK69ujSYP9N4uIcV7oskDvVUDr/jR5CGm
P1I9eEs0eaAnmvSXcmcPtHi5ucoe6ErrqouDoskDvXr/lInDoslj6r/1IfFA
q7w5Oncce6DXVYyLG8Ae6HMD52UfjyYP9J/O9/YkRpMH+lWfXynx0eSB3i1j
66bIHmibfb7Bp9gDPSb3hf/qaPIQ6/PEZ8Mc9kCHXf7+rU80eaBPFse3/RhF
HujrvscOzo0mj2nYP2nTfbcje6C3u/yOvRxFHmi5bkZdzaPIA+00L7PuQRR5
oNtsb+66P4o80EpXclqrsAfaR3nbwM7sgT5cF/V4KXuIv/+1z7M2ijzQDd7a
5puiyAM9eOa8Lt3ZA70t8UeIGnugq/avuOUWRR7ovceqdGOiyQM9LTNByjWK
PNBDPH6uKY0iD3THDuFK8VHkgd6j0eqAcxR5oHd0V/41I4o8xPrIOv14fBR5
oMP6bZgg5l/igc41lMnbGUUe6Ay17ut6R5GHePzlzeEL2AM9NbzMvDKKPFSx
/6zy7JKYX4kHWvHdlB61keSBHtd62khL9kAvO7Cq20v2QNc+6GA5mT3QK7fp
t9oQRR7oinu9pz+NJA/0qJeDXjtEkgd6aOTBj02R5IE2ufzDqiGSPNCFT4d8
84okD/Q7r0HvdkeSB/rGfG/VpEjyQPu/TW57LJI80I9XWGtURpIHOnOA7Iat
keSBVjXZM7M+kjzQolqyBxprd1NRJHmI5W282+J2JHmgP91MeNYvkjzQ845P
ChLLK/FAt3D826owkjzQnvYKva9Gkgf6jF1Ix4OR5DEd2/vP6tV2keSBbimz
NC+GPdARoyYH5EWSB/oydq9aRJIH2jXmU4Z+JHmg+yfsrXkYSR7ob23NNy9h
D/TVBLwAsgf6t27PvjHs8Z+WeKDnr1lx0pw90DsVW2Y9Yg/0QZkvhdvZA138
6kftfPZAHzqqOECOPdDDskOT09gD/WnhCJkl7IE+0/XqroRI8kAnWxSkH4kg
D3TnyR0W2rGHWF82r++oswfarWSndBv2QHc5ZfShMoI8xPQCk2xPR5AHerp2
4Cs59piB7eXflZoJEeSB9rLq+t6aPdADt9gt6Mke6ENXv5cWR5AHOumuYaMW
e6Bbabx7eiWCPNDBZZvHGrIHeleqs/c09kB/GqM+X4090Fs/tEq6F0EeaP3h
WAL2QGu22GpxPoI80Jcfl2wTLfFA1381tN0ZQR7o48+e5T+IIA/0/bKDNdsj
yANdFjbJ+noEeaCnnKvbahRBHujRcfqG99kD/VftuMvjcPIQt7u4x1dHkAf6
aWdH3ScR5IHWCv46dB57oBfozEwPZg/0tqHHf0dHkMdM7L8nr1n2gj3QX9qM
HWYRQR5ocTiJZwR5oA13Xf62nj3QexvOqGtEkAf6x8SXe4ezB1phSlzh5Ajy
QE882u15XgR5oJ/51o6dHkEe6J6q+w4sZg/08fxe3c9FkAe6/q5negZ7oP/c
0toQwR5oM5uWQfHsgT6ivMRldzh5oB9Yv5kjxx7oBb/jJpuwx38eX+KBvuw0
3CuNPdBKvmMHD4wgD/T1N/5TerEHetnQsRuPhZOHWN4NPd6PYo//3F/igQ4d
Vn9/IXvMwuv37+33doWTxyw6Hog90Jujl/zoxh5oi0HtkraEkwc6JlvRyyyc
PNDuUs2lweHkgQ5Mme48JJw8Zv1bPxIPtLK8TUpyOHmgn5epdRsUTh7i9qdp
P/3DyQN9tPsyH+Vw8kCPUfTNrQsnj1l0PFI4eaDDv5cn/A0jD/SIiC4nIsLJ
A53quvh5WDh5iPuf6ThEO5w80OnH3qrqhpOH+PstjZFJPD7QiR4TMqXCyQOd
59Zx09sw8kD3H+KqNTycPNCPXgwp7RFOHmiP7coTPoeRx2y83kbt0r8cRh5o
NbnOfRLDyAMts+1VrxNh5IFWNP2Ztj2MPNAbQ1sZidslHuhJIcfUwsLIA134
3No3NIw80G0djKtU2QP90dU29moYeaD9DrVt2BNGHmiHA7KX9MPIA5349EDu
uTDyQN89rN3ueRh5oLH3bBgRRh7o6rstNd6Fkgf60rQD0V9DyQPtJb7QDCMP
tDh8bnMYeaD1h2KPMow80CW7PO7phJEHen6Gn7RfGHmgXxyRObGYPdDTz852
fhNKHuhmPP3rQskD/U5+84OR7KGWp7bpnYtyT/ZAv5Te+7k1e6ADou9vsQwl
D3Tzqi7dKkPJA63e+XHFiVDyQBdV4A0De4jbj44xTwslD7SshrRpRSh5iMdv
p/t3EHuIxzu9a5p/KHmgsbU4axhKHuguZZmud0PJA921Rud5t1DyQLtpTh3r
F0oe6D7nPBbvYQ9034fq9UvYA31fNnHdqlDyEO2k3hAfSh5onb0fx8mFkgd6
2caGPrEh5IGeuMZ1y+hQ8kC3TtnvNiKUPNBbFX6u3cAeaPF082APtFP3FUse
hZCHep7a+uNO7X+EkAc6xbDkzPsQ8kBny3RLXc0e6Afh3ZLGswd6zOd30XdC
yAN9QilfZWooeaADqxdEzA8hD/SIRy1yDoeQBzr0vcXZWaHkgT4f2WqwYQh5
oH2eeZxqyR7q/5ZH4oF+f+LYkInsgY6KPxikzB5oXa9haX9DyAN93XjGqVch
5IHu8H1ySmv2QIdJ9VH1CSEP9JypdndTQ8gDfXup4r6N7IG+0N3pk2IIeaDn
7nr10CCEPMT0u7VR3hlCHujUF8M2lIaQB/rk4af7J7GHBvYXvpp2/x1MHuj9
/dffGcEe6PROF770CSEPdIGtU2ByCHmgK9/FzFFhD3Rjmcm6XiHkgZbrfu55
Z/ZAO+PpN5g9xP0faOgPCSEPtO/4b5dWsAe64sxhtw/B5IH26PX18Jlg8kAP
+XmkqTaYPNA3Rv2coxxMHujn31Sa7waTB3poVP/z24PJAy0+HtAPJg90v+H7
rk5kD3SnATsDPYPJA70o/ca1tuyBDmzfs58Ze6DzdrUIF9OXeKB/zTygtTGY
PNAD/mQUrggmD/RHvB3aEEwec7D/MdZ/xlj2QN81xg5ZMHmgVdUmaCYGkwda
vBzOCSYPdOGz+MqhweSBFpuvT0Hkgd6Y1SPAIZg80Ds1ZsiMDyYP9Leq5pt1
QeSBNkiyG5MRRB7idp/FHuVB5IG+ofmk62z2QDvqeCc6B5EHetS0EV+vBZEH
urjNYu8W7IHeOn/wpcIg8kCfVbtdGhJEHuhPwZq6+UHkgS6apNjmYRB5oMXh
+C+CyAPtuizpzocg8kCX7sga/zWIPNCRgdNj27EHer76x+/idokHuvnBtQ3Z
QeQxN0+t26YDWzIDyQNdf++R68Ig8kBPbC/3uV0QeaC7XgucdiiQPNBRr3ZY
WQeRB9rbR2nqIvZA30pc+nloEHmg+8Zea6cSRB5onVZVrx4Ekgc6p+PQkvxA
8kDj2TooIJA80AqJu15IB5HHXDpeKpA85tLxyIHkIeb/oE3Ci0DyQNv468+0
YA/0975hdUrsgT7xtU1jRSB5oFs/824OCyQP9LPB63PPB5IHeuCJvFJb9kA/
PTb4vBN7oFft6HZxeBB5oGfcm2o1lj3QWvM3Worll3jMw+uXa5ibeD5KPNBL
f3TTjWcPdEBkm2+t2APd/nTBmh/sgX766b1pOHuIviGd4sse6JuDKt+bsQc6
Lf7qD0X2mPdv/Uk80BM3BlXcZQ/0gljT+/fZA63V8Ky5OJA80MveXqnRYg90
9hedftI8PtB/FFdurWeP/0xf4jGPjl8LJA90TJP4ApE80CMcUs+MYA+0kebK
HnPZAy2Odt8cSB7ocn/3Z3sCyQPtW5rbd3wgeaDbjv/ZoWYteaBX9oo0lWWP
+XlqbcQBCTw+0Jbndt+qWEse6Nn6xgfK1pIHOnyrv9S6teSBxuhx3b6WPNAr
4/rHzwkkD3TV0OAJH9eSB/pg5CDp4WvJA/089OKQpWvJAz1kmTjikDzQPcJW
Nn0OIA/0/pmHhqmxh5i/uorQpLXkga5YiifcWvJAFyheUu3HHuhjncUBeOSB
TorSefkygDzQhS2P9J6xljzE4x/rYJUXQB5ogxcaL8wDyGM+fZ+2hjzQbl1u
r+oaQB5o2YNfVFQCyAO9ZczawKIA8hC3t050a1hDHpp4P7j7m65WAHmg15e9
by8TQB7oVeIApQDyQKsknrH4s4Y8xP23Ss9qG0Aemv/mX+Ih2sLgz9oA8kD3
/ZUSLx1AHuiSSfNCagPIAy3rNyJ3QAB5oMXX/eromR1ub1uNdrvRofYbHl92
r+bTNejSOwGf5uH2+hXFAyLRh6SNQgejzzSNNElEjy7d8vEu7p+Rjn/i/uWF
y7fjdncxQfQExVmzxP0XPF2DSWJ7m6xh+B33Hxj5bkUxuqzW5vx99FdMrgL9
zMfBYD26qhL/0IO9rg3vh96+GhNE5xw7cDcZHSBmED3lrF/VHrQ2Zu8d+nqy
yZ85aEVMrgkd0vGg7Q+0lPi3APvTgxOfzEdjaWd2QCdIG9d/9ZdXE4sri9Zt
8W1GMG4XszdgAX2fihaTG4m2/XN9iiNaWfxDH3EuGi+DFqtvJvpkduALdbRk
cdHPXrwxWYEWs7cC/VT90LtHaDE5E/SVXOzgou3EvwX0fewa8kDfHRFiZeNP
HuhMj0jf437kgY7zLlhb7Uce6D2bvDaE+5MH2kF9ZEOdH3mgn9h9srL0Iw90
c/nKHDU/8kCPd7IK3edHHugVp5+26e5PHuh7e69JX/EjD/RHl5+HBvqTB3q+
uXrGAT/yQIuv/wP9yAP9aZzcp2w/8liYpxb8S3X1VT/yQL97YuFm5Uce6FFe
ZtZpfuSBzup16vVoP/JY+O/xJB7oM/MNy9L9yAONvb8tx/zIA12ouqfNVz/y
QHt1Vp6U40ce6IN5E0bW+pEHWiZyk/dfP/JAL57lIzeSPdCeoVesq9gDXbF4
9dtW/uSBvnGs8s1BP/IQ8/NBLfszeyyk80/8yQP94nhpV2l/8kBr2/b2DWcP
9KVWyfMy/MgDrSI+oPUlD7RpH135LD/yQLd7o+gRwx7om/WhehbsgX7VAntw
vuSxCO+nlH7vkmcP9OhHF2d89iUP9LXOS+++8SUPdNSVUc5t2QPdqs2jS7t8
yWPRv+ebxAN9bsZox3O+5IHe/XPj1Whf8kAvzTmYsdeXPMTjL12kfsyXPNDq
2Z9fz2cPdI76nL+tfckD/WDB3SGOvuSB1tWrbZrrSx6ik3LjTXzJA52WMK36
ji95oF+pPDVL9yUP9Ob7JQ9G+JIH+nxPOc0XPuSxiM4f8SEP9IiHmy62YQ/R
TbaOu3zIYxGdX+hDHuixFi2PffAhD/SbDuITOfJYnKd2587wgmM+5IFe7hG9
1MaHPNBS4gNtH/JAN6RMHb3VhzzQj4rGXDf0IQ+0Xo7aHUUf8kDfbXf23U9v
8hCPN+r0s9U+5IH2vF+q2exNHuiVUe5TYnzIA90pufb2F2/yQMsd37Vnug95
oMXhQl18yAN9Sr9oyXdv8kD7KXpfmupDHmJ+3j0c2OBNHui3h1rtHe1DHuL2
tSbyo3zIA910/F6cmD+JBzqzIMDG05s80C/mLJ+8xps80HGXoyZv9CYP9CVx
uLo3efzndokHepRHTPE0b/JYkqdW/WVX/Fsv8kC79lm9KcWbPNBZKnWT5nqT
B9qro2msmjd5oNP2Wsh/8iIP9LBOrTaZeJMHeu+JLjc3eJEHuuhBx8oO3uSB
fqI5uf6bF3mgxel+oV7kgTbd9kKtK3ugxeFPY73JA13fW9+knzd5oNVK+kw2
Zw/0ZIWzJtre5IEu/VqZIsUeS+j7J2/yQPd9LJdW4EUeS+j7CC/yQH+2/Hrw
vRd5oK3bO1nXe5EHOvKqU70Me6C/eT/J6s4eS+j7RPZAb3o95lA79liK+7dY
4PKMPdBP22kr+niRBzqu3xBXLfZAmz672CqZPdDq4oRW9lhK3094kQe6rEuW
8lb2QLeb1Xa0FnuIxzNvHZ/OHmhx+lY4e6Bv6eINuhd5oL+vFmcEkQd6Zpi8
orEXeaDPJUsPWedFHujLKqulxfNN4oG+v7WyrXg8iQd686M/JpO8yAOtlXbu
7EtP8kB3HFUQtMOTPNDGAbkFGp7kgTavDQ/TZg+0eHvT14s80K1btRu4yIs8
ltL3U17kgW6/ojQv0os8tPD+MejM3HD2QBsqK100ZQ/07tIv62S8yAM92GDl
+DJP8tCi7zM8yQNtO+mz/zlP8kCHtWx4XutJHmifxxNnfPUkD3RHsfn0JA90
o/aBifs8yUOLvp/xJA+0vThg3YM80IkrF1U3epAH+pTvjc3dPMkDLVNe9eyc
B3mI6W9fssrBkzy06PsCD/JAx3Sv2BbPHuiES8/+DGUPdNtxiZOHsgfaz9Lp
6GcP8kDPfqZf+NSDPMTfv7x4ebwneaB3lJyWU/AkDy36fsiTPJZhf1McgOpJ
Hui5Sxt/jPQkD7THrxepPT3JA/3LXye5A3ugc/VnNC1gD3RV/+bxtz3IAz3+
+6QR4z3IA63pafMizZ080I5nK2clupMHulVHi8vl7uSBbs49s9bfnTzQfdft
PJTqTh7o9Yvetp7kTh5oc6sxtePdyQNdntpr3J7V5IHuEJFtdXM1eaDF2cEZ
q8kDreBxus9vF/JA77/Ut6mbC3mgD5xtdXmnM3mgM9rc66/tTB7osLM+36Rc
yAPd3S07+KQzeaD7iQNaXMgD/bDduripLuSxPE+trp+3l4kLeaCPOjrva+NC
HmjnQwdkvjiTB3rH9+8R9c7kge7w1fzVThfyQCuviLjx3pk80I1abR6Iv5d4
oP8OHLGktwt5iMeTObH4mTN5oC+MCZC540we6DwdvEFyJg/0qcHiCgrkgZ6W
MXR0mTN5oJ8v6XE015k80EFTHh6c40weaBf91+G2zuSBbhu6cc46Z/IQ93ff
[truncated: 3,258,133 more chars]
