# Supplementary material for: Stress relaxation in the presence of sudden strain bursts: Methodology and stress relaxation data of microcast aluminium microwires
Source: Data Brief. 2018 Nov 14;21:2134–41. doi: 10.1016/j.dib.2018.11.047 (PMC6265499; doi:10.1016/j.dib.2018.11.047)
Supplement: Supplementary file 2 — Supplementary material [file mmc2.zip › Data in brief/As-cast/Al4N/Al_100_r_1/Stress relax txt files/Al_100_relax_1_Relaxcycle0004.txt]

Time[s]	Motordispl[�m]	Force[mN]	EngStrain	EngStress[MPa]	Shearstrain	Shearstress [MPa]
327.081000	41.811341	110.009545	0.000288	9.566867	0.000648	4.252827
327.101000	41.817309	110.039721	0.000284	9.569491	0.000640	4.253993
327.141000	41.821665	110.043943	0.000286	9.569859	0.000644	4.254156
327.161000	41.821665	110.036527	0.000288	9.569214	0.000648	4.253870
327.181000	41.821665	110.036709	0.000288	9.569230	0.000648	4.253877
327.201000	41.821665	110.048538	0.000285	9.570258	0.000641	4.254334
327.221000	41.821665	110.040286	0.000287	9.569541	0.000646	4.254015
327.241000	41.821665	110.035970	0.000288	9.569165	0.000649	4.253848
327.241000	41.821665	110.029686	0.000290	9.568619	0.000652	4.253605
327.261000	41.821665	110.037289	0.000288	9.569280	0.000648	4.253899
327.281000	41.821745	110.034858	0.000289	9.569069	0.000649	4.253805
327.301000	41.821745	110.036621	0.000288	9.569222	0.000648	4.253873
327.341000	41.821745	110.022600	0.000292	9.568003	0.000657	4.253331
327.361000	41.821745	110.027252	0.000291	9.568407	0.000654	4.253511
327.381000	41.821745	110.022830	0.000292	9.568023	0.000656	4.253340
327.401000	41.821826	110.024798	0.000291	9.568194	0.000655	4.253416
327.421000	41.821826	110.017358	0.000293	9.567547	0.000660	4.253129
327.441000	41.821826	110.025733	0.000291	9.568275	0.000655	4.253453
327.441000	41.821826	110.024807	0.000291	9.568194	0.000655	4.253417
327.461000	41.821826	110.016935	0.000293	9.567510	0.000660	4.253112
327.481000	41.821826	110.033446	0.000289	9.568946	0.000650	4.253751
327.501000	41.821826	110.010834	0.000295	9.566979	0.000664	4.252877
327.521000	41.821826	110.004182	0.000297	9.566401	0.000668	4.252619
327.561000	41.821826	110.000980	0.000298	9.566122	0.000669	4.252496
327.581000	41.821826	109.991101	0.000300	9.565263	0.000675	4.252114
327.601000	41.821826	109.999728	0.000298	9.566014	0.000670	4.252447
327.621000	41.821907	110.009395	0.000295	9.566854	0.000665	4.252821
327.641000	41.821907	110.001319	0.000298	9.566152	0.000669	4.252509
327.661000	41.821907	109.995177	0.000299	9.565618	0.000673	4.252271
327.661000	41.821907	109.979893	0.000303	9.564289	0.000682	4.251680
327.681000	41.821907	109.997158	0.000299	9.565790	0.000672	4.252348
327.701000	41.821907	109.994846	0.000299	9.565589	0.000673	4.252258
327.741000	41.821907	109.986636	0.000301	9.564875	0.000678	4.251941
327.741000	41.821907	109.998916	0.000298	9.565943	0.000671	4.252416
327.781000	41.821907	109.994504	0.000299	9.565559	0.000673	4.252245
327.801000	41.821907	109.999090	0.000298	9.565958	0.000671	4.252423
327.821000	41.821987	109.987549	0.000301	9.564954	0.000678	4.251976
327.841000	41.821987	109.971423	0.000305	9.563552	0.000687	4.251353
327.861000	41.821987	109.985134	0.000302	9.564744	0.000679	4.251883
327.881000	41.822068	109.980606	0.000303	9.564351	0.000682	4.251708
327.881000	41.822068	109.987936	0.000301	9.564988	0.000677	4.251991
327.901000	41.822068	109.985965	0.000302	9.564817	0.000679	4.251915
327.941000	41.822068	109.983213	0.000302	9.564577	0.000680	4.251809
327.961000	41.822068	109.983434	0.000302	9.564597	0.000680	4.251817
327.981000	41.822068	109.996779	0.000299	9.565757	0.000672	4.252333
328.001000	41.822068	109.978128	0.000304	9.564135	0.000683	4.251612
328.021000	41.822068	109.979182	0.000303	9.564227	0.000683	4.251653
328.041000	41.822068	109.973099	0.000305	9.563698	0.000686	4.251418
328.061000	41.822068	109.972772	0.000305	9.563669	0.000686	4.251405
328.081000	41.822068	109.977070	0.000304	9.564043	0.000684	4.251571
328.081000	41.822068	109.979318	0.000303	9.564239	0.000683	4.251658
328.101000	41.822068	109.948138	0.000312	9.561527	0.000701	4.250453
328.121000	41.822149	109.968712	0.000306	9.563316	0.000689	4.251248
328.141000	41.822068	109.974835	0.000305	9.563849	0.000685	4.251485
328.181000	41.822149	109.971197	0.000306	9.563532	0.000687	4.251344
328.201000	41.822149	109.965233	0.000307	9.563014	0.000691	4.251114
328.221000	41.822149	109.973619	0.000305	9.563743	0.000686	4.251438
328.241000	41.822068	109.977061	0.000304	9.564042	0.000684	4.251571
328.261000	41.822149	109.973600	0.000305	9.563741	0.000686	4.251437
328.281000	41.822149	109.976426	0.000304	9.563987	0.000684	4.251546
328.301000	41.822149	109.970709	0.000306	9.563490	0.000688	4.251325
328.301000	41.822149	109.963802	0.000308	9.562889	0.000692	4.251058
328.321000	41.822068	109.967801	0.000306	9.563237	0.000689	4.251213
328.341000	41.822149	109.958834	0.000309	9.562457	0.000695	4.250866
328.381000	41.822068	109.962833	0.000308	9.562805	0.000692	4.251021
328.401000	41.822149	109.971356	0.000306	9.563546	0.000687	4.251350
328.421000	41.822149	109.957711	0.000309	9.562360	0.000695	4.250823
328.441000	41.822149	109.955754	0.000310	9.562189	0.000696	4.250747
328.461000	41.822068	109.961944	0.000308	9.562728	0.000693	4.250987
328.481000	41.822149	109.944898	0.000312	9.561245	0.000703	4.250328
328.501000	41.822149	109.949000	0.000311	9.561602	0.000700	4.250486
328.521000	41.822149	109.950329	0.000311	9.561718	0.000700	4.250538
328.521000	41.822149	109.939595	0.000314	9.560784	0.000706	4.250123
328.541000	41.822149	109.947601	0.000312	9.561480	0.000701	4.250432
328.561000	41.822068	109.934623	0.000315	9.560352	0.000709	4.249930
328.581000	41.822149	109.956982	0.000309	9.562296	0.000696	4.250795
328.621000	41.822149	109.952993	0.000310	9.561949	0.000698	4.250640
328.641000	41.822149	109.945838	0.000312	9.561327	0.000702	4.250364
328.661000	41.822149	109.944850	0.000312	9.561241	0.000703	4.250326
328.681000	41.822149	109.935403	0.000315	9.560419	0.000708	4.249960
328.701000	41.822068	109.935468	0.000315	9.560425	0.000708	4.249963
328.721000	41.822149	109.930977	0.000316	9.560035	0.000711	4.249789
328.721000	41.822149	109.933230	0.000316	9.560231	0.000710	4.249876
328.741000	41.822149	109.937014	0.000315	9.560560	0.000707	4.250023
328.761000	41.822149	109.938066	0.000314	9.560651	0.000707	4.250063
328.801000	41.822149	109.931941	0.000316	9.560118	0.000710	4.249827
328.821000	41.822149	109.933707	0.000315	9.560272	0.000709	4.249895
328.841000	41.822068	109.923551	0.000318	9.559389	0.000715	4.249502
328.861000	41.822068	109.925696	0.000317	9.559575	0.000714	4.249585
328.881000	41.822149	109.924086	0.000318	9.559435	0.000715	4.249523
328.901000	41.822149	109.928476	0.000317	9.559817	0.000713	4.249693
328.921000	41.822149	109.923455	0.000318	9.559380	0.000715	4.249499
328.941000	41.822149	109.925705	0.000318	9.559576	0.000714	4.249586
328.941000	41.822149	109.925483	0.000318	9.559557	0.000714	4.249577
328.961000	41.822149	109.918227	0.000319	9.558926	0.000719	4.249296
328.981000	41.822149	109.934522	0.000315	9.560343	0.000709	4.249926
329.001000	41.822149	109.922189	0.000318	9.559270	0.000716	4.249450
329.041000	41.822068	109.922179	0.000318	9.559270	0.000716	4.249449
329.061000	41.822149	109.915622	0.000320	9.558699	0.000720	4.249196
329.081000	41.822149	109.911815	0.000321	9.558368	0.000722	4.249049
329.101000	41.822149	109.914934	0.000320	9.558639	0.000720	4.249169
329.121000	41.822149	109.909802	0.000322	9.558193	0.000723	4.248971
329.141000	41.822149	109.905569	0.000323	9.557825	0.000726	4.248807
329.161000	41.822149	109.896275	0.000325	9.557017	0.000731	4.248448
329.161000	41.822149	109.905376	0.000323	9.557808	0.000726	4.248800
329.181000	41.822149	109.901050	0.000324	9.557432	0.000729	4.248632
329.201000	41.822149	109.897788	0.000325	9.557148	0.000731	4.248506
329.241000	41.822149	109.898363	0.000325	9.557198	0.000730	4.248529
329.261000	41.822149	109.897719	0.000325	9.557142	0.000731	4.248504
329.261000	41.822149	109.894464	0.000326	9.556859	0.000732	4.248378
329.301000	41.822149	109.888097	0.000327	9.556306	0.000736	4.248132
329.321000	41.822149	109.896881	0.000325	9.557070	0.000731	4.248471
329.341000	41.822149	109.912673	0.000321	9.558443	0.000722	4.249082
329.361000	41.822149	109.901415	0.000324	9.557464	0.000728	4.248647
329.361000	41.822149	109.892890	0.000326	9.556722	0.000733	4.248317
329.381000	41.822149	109.898342	0.000325	9.557197	0.000730	4.248528
329.401000	41.822149	109.891027	0.000327	9.556560	0.000735	4.248245
329.441000	41.822149	109.885376	0.000328	9.556069	0.000738	4.248027
329.461000	41.822149	109.877527	0.000330	9.555386	0.000742	4.247723
329.481000	41.822149	109.870876	0.000332	9.554808	0.000746	4.247466
329.501000	41.822149	109.881508	0.000329	9.555733	0.000740	4.247877
329.521000	41.822149	109.872231	0.000331	9.554926	0.000746	4.247518
329.541000	41.822149	109.867135	0.000333	9.554483	0.000749	4.247321
329.561000	41.822149	109.871356	0.000332	9.554850	0.000746	4.247485
329.581000	41.822149	109.861330	0.000334	9.553978	0.000752	4.247097
329.581000	41.822149	109.867139	0.000333	9.554483	0.000749	4.247321
329.601000	41.822149	109.862296	0.000334	9.554062	0.000751	4.247134
329.621000	41.822149	109.868223	0.000333	9.554577	0.000748	4.247363
329.661000	41.822149	109.870647	0.000332	9.554788	0.000746	4.247457
329.661000	41.822149	109.872809	0.000331	9.554976	0.000745	4.247541
329.701000	41.822149	109.862030	0.000334	9.554039	0.000752	4.247124
329.721000	41.822149	109.860044	0.000335	9.553866	0.000753	4.247047
329.741000	41.822149	109.865009	0.000333	9.554298	0.000750	4.247239
329.761000	41.822149	109.860160	0.000335	9.553876	0.000753	4.247052
329.781000	41.822149	109.868100	0.000333	9.554567	0.000748	4.247359
329.801000	41.822149	109.864391	0.000334	9.554244	0.000750	4.247215
329.801000	41.822149	109.852565	0.000337	9.553216	0.000757	4.246758
329.821000	41.822149	109.864699	0.000333	9.554271	0.000750	4.247227
329.861000	41.822149	109.857826	0.000335	9.553673	0.000754	4.246961
329.861000	41.822149	109.863358	0.000334	9.554154	0.000751	4.247175
329.901000	41.822149	109.852748	0.000337	9.553232	0.000757	4.246765
329.921000	41.822149	109.863674	0.000334	9.554182	0.000751	4.247188
329.941000	41.822149	109.860792	0.000334	9.553931	0.000752	4.247076
329.961000	41.822149	109.865723	0.000333	9.554360	0.000749	4.247267
329.981000	41.822149	109.832909	0.000342	9.551506	0.000769	4.245998
330.001000	41.822149	109.855403	0.000336	9.553462	0.000755	4.246868
330.001000	41.822149	109.854413	0.000336	9.553376	0.000756	4.246830
330.021000	41.822149	109.862933	0.000334	9.554117	0.000751	4.247159
330.041000	41.822149	109.848324	0.000338	9.552847	0.000760	4.246594
330.061000	41.822149	109.848608	0.000338	9.552872	0.000759	4.246605
330.081000	41.822149	109.850194	0.000337	9.553009	0.000759	4.246666
330.121000	41.822149	109.849468	0.000337	9.552946	0.000759	4.246638
330.141000	41.822149	109.840920	0.000340	9.552203	0.000764	4.246308
330.161000	41.822149	109.839061	0.000340	9.552041	0.000765	4.246236
330.181000	41.822149	109.837675	0.000341	9.551921	0.000766	4.246182
330.201000	41.822149	109.840352	0.000340	9.552154	0.000764	4.246286
330.221000	41.822149	109.836958	0.000341	9.551858	0.000766	4.246155
330.221000	41.822149	109.845746	0.000338	9.552623	0.000761	4.246494
330.241000	41.822149	109.835466	0.000341	9.551729	0.000767	4.246097
330.261000	41.822149	109.835380	0.000341	9.551721	0.000767	4.246094
330.281000	41.822149	109.829624	0.000343	9.551221	0.000771	4.245871
330.301000	41.822149	109.827732	0.000343	9.551056	0.000772	4.245798
330.341000	41.822149	109.826653	0.000343	9.550962	0.000772	4.245756
330.361000	41.822149	109.832364	0.000342	9.551459	0.000769	4.245977
330.381000	41.822149	109.822433	0.000344	9.550595	0.000775	4.245593
330.401000	41.822149	109.830157	0.000342	9.551267	0.000770	4.245892
330.421000	41.822149	109.822658	0.000344	9.550615	0.000775	4.245602
330.441000	41.822149	109.842506	0.000339	9.552341	0.000763	4.246369
330.441000	41.822149	109.819348	0.000345	9.550327	0.000777	4.245474
330.461000	41.822068	109.817963	0.000346	9.550207	0.000777	4.245420
330.481000	41.822149	109.824321	0.000344	9.550759	0.000774	4.245666
330.501000	41.822068	109.824249	0.000344	9.550753	0.000774	4.245663
330.521000	41.822149	109.830131	0.000342	9.551265	0.000770	4.245891
330.541000	41.822149	109.816786	0.000346	9.550104	0.000778	4.245375
330.561000	41.822149	109.808351	0.000348	9.549371	0.000783	4.245049
330.601000	41.822149	109.822307	0.000345	9.550584	0.000775	4.245588
330.621000	41.822149	109.817759	0.000346	9.550189	0.000778	4.245413
330.641000	41.822149	109.806900	0.000349	9.549244	0.000784	4.244993
330.641000	41.822149	109.806149	0.000349	9.549179	0.000784	4.244964
330.661000	41.822149	109.803979	0.000349	9.548990	0.000786	4.244880
330.681000	41.822149	109.799076	0.000351	9.548564	0.000789	4.244690
330.701000	41.822149	109.812107	0.000347	9.549697	0.000781	4.245194
330.741000	41.822149	109.794821	0.000352	9.548194	0.000791	4.244526
330.761000	41.822149	109.794777	0.000352	9.548190	0.000791	4.244524
330.781000	41.822149	109.797878	0.000351	9.548460	0.000789	4.244644
330.801000	41.822149	109.804508	0.000349	9.549036	0.000785	4.244900
330.821000	41.822149	109.779567	0.000356	9.546867	0.000800	4.243936
330.841000	41.822149	109.785012	0.000354	9.547341	0.000797	4.244147
330.861000	41.822149	109.783261	0.000355	9.547189	0.000798	4.244079
330.861000	41.822149	109.781936	0.000355	9.547073	0.000799	4.244028
330.881000	41.822149	109.796633	0.000351	9.548352	0.000790	4.244596
330.901000	41.822149	109.787327	0.000354	9.547542	0.000795	4.244236
330.941000	41.822149	109.790415	0.000353	9.547811	0.000794	4.244355
330.941000	41.822149	109.793084	0.000352	9.548043	0.000792	4.244459
330.981000	41.822149	109.781281	0.000355	9.547016	0.000799	4.244002
331.001000	41.822149	109.798658	0.000351	9.548528	0.000789	4.244674
331.021000	41.822149	109.782124	0.000355	9.547090	0.000799	4.244035
331.041000	41.822149	109.778575	0.000356	9.546781	0.000801	4.243898
331.061000	41.822149	109.767709	0.000359	9.545836	0.000807	4.243478
331.081000	41.822149	109.763864	0.000360	9.545502	0.000809	4.243329
331.081000	41.822149	109.776555	0.000356	9.546606	0.000802	4.243820
331.101000	41.822149	109.768060	0.000359	9.545867	0.000807	4.243491
331.121000	41.822149	109.774636	0.000357	9.546439	0.000803	4.243745
331.141000	41.822149	109.770408	0.000358	9.546071	0.000805	4.243582
331.161000	41.822149	109.775093	0.000357	9.546478	0.000803	4.243763
331.201000	41.822149	109.767754	0.000359	9.545840	0.000807	4.243479
331.221000	41.822149	109.760026	0.000361	9.545168	0.000812	4.243181
331.241000	41.822149	109.765533	0.000359	9.545647	0.000808	4.243394
331.261000	41.822149	109.755805	0.000362	9.544801	0.000814	4.243017
331.281000	41.822149	109.756483	0.000362	9.544860	0.000814	4.243044
331.281000	41.822149	109.757532	0.000361	9.544951	0.000813	4.243084
331.301000	41.822149	109.757653	0.000361	9.544962	0.000813	4.243089
331.321000	41.822149	109.761135	0.000361	9.545265	0.000811	4.243224
331.361000	41.822149	109.753087	0.000363	9.544565	0.000816	4.242912
331.361000	41.822149	109.759442	0.000361	9.545117	0.000812	4.243158
331.381000	41.822149	109.763941	0.000360	9.545509	0.000809	4.243332
331.401000	41.822149	109.748795	0.000364	9.544191	0.000818	4.242746
331.441000	41.822149	109.760724	0.000361	9.545229	0.000811	4.243208
331.461000	41.822149	109.753519	0.000362	9.544602	0.000815	4.242929
331.481000	41.822149	109.766255	0.000359	9.545710	0.000808	4.243421
331.501000	41.822149	109.755191	0.000362	9.544748	0.000814	4.242994
331.501000	41.822149	109.755350	0.000362	9.544761	0.000814	4.243000
331.521000	41.822068	109.757489	0.000361	9.544947	0.000813	4.243083
331.541000	41.822149	109.756015	0.000362	9.544819	0.000814	4.243026
331.581000	41.822149	109.756070	0.000362	9.544824	0.000814	4.243028
331.601000	41.822149	109.751925	0.000363	9.544464	0.000816	4.242867
331.621000	41.822149	109.734601	0.000367	9.542957	0.000826	4.242198
331.641000	41.822149	109.746012	0.000364	9.543949	0.000820	4.242639
331.661000	41.822149	109.748548	0.000364	9.544170	0.000818	4.242737
331.681000	41.822149	109.746472	0.000364	9.543989	0.000819	4.242657
331.701000	41.822149	109.750016	0.000363	9.544298	0.000817	4.242794
331.721000	41.822149	109.744365	0.000365	9.543806	0.000821	4.242575
331.721000	41.822149	109.738723	0.000366	9.543315	0.000824	4.242357
331.741000	41.822149	109.723081	0.000370	9.541955	0.000833	4.241752
331.761000	41.822068	109.731664	0.000368	9.542702	0.000828	4.242084
331.781000	41.822149	109.736677	0.000367	9.543138	0.000825	4.242278
331.801000	41.822068	109.738907	0.000366	9.543331	0.000824	4.242364
331.841000	41.822149	109.723018	0.000370	9.541950	0.000833	4.241750
331.861000	41.822149	109.731083	0.000368	9.542651	0.000829	4.242062
331.881000	41.822149	109.733996	0.000368	9.542904	0.000827	4.242174
331.901000	41.822068	109.725222	0.000370	9.542141	0.000832	4.241835
331.921000	41.822149	109.732444	0.000368	9.542769	0.000828	4.242114
331.921000	41.822149	109.729304	0.000369	9.542496	0.000830	4.241993
331.941000	41.822149	109.730383	0.000369	9.542590	0.000829	4.242035
331.961000	41.822149	109.733911	0.000368	9.542897	0.000827	4.242171
331.981000	41.822149	109.727210	0.000369	9.542314	0.000831	4.241912
332.001000	41.822149	109.734708	0.000367	9.542966	0.000826	4.242202
332.041000	41.822149	109.733117	0.000368	9.542828	0.000827	4.242140
332.061000	41.822149	109.735510	0.000367	9.543036	0.000826	4.242233
332.081000	41.822149	109.731323	0.000368	9.542672	0.000828	4.242071
332.101000	41.822149	109.729407	0.000369	9.542505	0.000829	4.241997
332.121000	41.822149	109.727138	0.000369	9.542308	0.000831	4.241909
332.141000	41.822149	109.725896	0.000370	9.542200	0.000832	4.241861
332.141000	41.822149	109.725191	0.000370	9.542139	0.000832	4.241834
332.161000	41.822149	109.712892	0.000373	9.541069	0.000839	4.241358
332.181000	41.822149	109.725492	0.000370	9.542165	0.000832	4.241846
332.201000	41.822149	109.711325	0.000374	9.540933	0.000840	4.241298
332.241000	41.822149	109.713033	0.000373	9.541081	0.000839	4.241364
332.261000	41.822149	109.713034	0.000373	9.541081	0.000839	4.241364
332.281000	41.822149	109.711517	0.000373	9.540950	0.000840	4.241305
332.301000	41.822149	109.719523	0.000371	9.541646	0.000835	4.241615
332.321000	41.822149	109.719309	0.000371	9.541627	0.000835	4.241607
332.341000	41.822149	109.709781	0.000374	9.540799	0.000841	4.241238
332.361000	41.822149	109.717552	0.000372	9.541474	0.000836	4.241539
332.361000	41.822149	109.719552	0.000371	9.541648	0.000835	4.241616
332.381000	41.822149	109.714088	0.000373	9.541173	0.000838	4.241405
332.401000	41.822149	109.727926	0.000369	9.542376	0.000830	4.241940
332.421000	41.822149	109.708131	0.000374	9.540655	0.000842	4.241174
332.441000	41.822149	109.723719	0.000370	9.542011	0.000833	4.241777
332.481000	41.822149	109.711768	0.000373	9.540971	0.000840	4.241315
332.501000	41.822149	109.705782	0.000375	9.540451	0.000843	4.241084
332.521000	41.822149	109.722881	0.000371	9.541938	0.000833	4.241745
332.541000	41.822149	109.719157	0.000371	9.541614	0.000836	4.241601
332.561000	41.822149	109.708676	0.000374	9.540702	0.000842	4.241196
332.561000	41.822149	109.715556	0.000372	9.541301	0.000838	4.241461
332.581000	41.822149	109.706725	0.000375	9.540533	0.000843	4.241120
332.601000	41.822149	109.697756	0.000377	9.539753	0.000848	4.240773
332.641000	41.822149	109.717227	0.000372	9.541446	0.000837	4.241526
332.641000	41.822149	109.708118	0.000374	9.540654	0.000842	4.241174
332.681000	41.822149	109.699599	0.000377	9.539913	0.000847	4.240845
332.701000	41.822149	109.699405	0.000377	9.539896	0.000847	4.240837
332.721000	41.822149	109.703324	0.000376	9.540237	0.000845	4.240989
332.741000	41.822149	109.705244	0.000375	9.540404	0.000844	4.241063
332.761000	41.822149	109.697702	0.000377	9.539748	0.000848	4.240771
332.781000	41.822149	109.691793	0.000379	9.539234	0.000852	4.240543
332.781000	41.822149	109.691626	0.000379	9.539220	0.000852	4.240536
332.801000	41.822149	109.700302	0.000376	9.539974	0.000847	4.240872
332.821000	41.822149	109.713027	0.000373	9.541081	0.000839	4.241364
332.841000	41.822149	109.695563	0.000378	9.539562	0.000849	4.240689
332.861000	41.822149	109.694641	0.000378	9.539482	0.000850	4.240653
332.901000	41.822149	109.692841	0.000378	9.539325	0.000851	4.240583
332.921000	41.822149	109.707043	0.000375	9.540560	0.000843	4.241132
332.941000	41.822149	109.695000	0.000378	9.539513	0.000850	4.240667
332.961000	41.822149	109.690148	0.000379	9.539091	0.000853	4.240479
332.981000	41.822149	109.698025	0.000377	9.539776	0.000848	4.240784
333.001000	41.822068	109.702601	0.000376	9.540174	0.000845	4.240961
333.001000	41.822068	109.708929	0.000374	9.540724	0.000841	4.241205
333.021000	41.822068	109.700065	0.000376	9.539954	0.000847	4.240863
333.041000	41.822149	109.692958	0.000378	9.539336	0.000851	4.240588
333.061000	41.822149	109.691122	0.000379	9.539176	0.000852	4.240517
333.081000	41.822149	109.695791	0.000378	9.539582	0.000849	4.240697
333.121000	41.822149	109.696256	0.000377	9.539622	0.000849	4.240715
333.141000	41.822149	109.691512	0.000379	9.539210	0.000852	4.240532
333.161000	41.822149	109.688905	0.000379	9.538983	0.000853	4.240431
333.181000	41.822149	109.700477	0.000376	9.539989	0.000846	4.240879
333.201000	41.822149	109.698427	0.000377	9.539811	0.000848	4.240799
333.201000	41.822149	109.703925	0.000375	9.540289	0.000844	4.241012
333.221000	41.822149	109.691860	0.000379	9.539240	0.000852	4.240545
333.241000	41.822149	109.699926	0.000377	9.539942	0.000847	4.240857
333.261000	41.822149	109.677692	0.000382	9.538008	0.000860	4.239998
333.281000	41.822149	109.697977	0.000377	9.539772	0.000848	4.240782
333.321000	41.822149	109.700468	0.000376	9.539989	0.000847	4.240878
333.341000	41.822149	109.701808	0.000376	9.540105	0.000846	4.240930
333.361000	41.822149	109.697709	0.000377	9.539749	0.000848	4.240772
333.381000	41.822149	109.679071	0.000382	9.538128	0.000859	4.240051
333.401000	41.822149	109.688249	0.000380	9.538926	0.000854	4.240406
333.421000	41.822149	109.673144	0.000384	9.537612	0.000863	4.239822
333.421000	41.822149	109.682414	0.000381	9.538419	0.000857	4.240180
333.441000	41.822149	109.676789	0.000383	9.537929	0.000860	4.239963
333.461000	41.822149	109.681540	0.000381	9.538343	0.000858	4.240146
333.481000	41.822149	109.692790	0.000378	9.539321	0.000851	4.240581
333.501000	41.822149	109.674448	0.000383	9.537726	0.000862	4.239872
333.541000	41.822149	109.692204	0.000379	9.539270	0.000851	4.240559
333.561000	41.822149	109.691309	0.000379	9.539192	0.000852	4.240524
333.581000	41.822149	109.681220	0.000381	9.538315	0.000858	4.240134
333.601000	41.822149	109.690769	0.000379	9.539145	0.000852	4.240503
333.621000	41.822149	109.677535	0.000382	9.537994	0.000860	4.239992
333.641000	41.822149	109.685272	0.000380	9.538667	0.000855	4.240291
333.641000	41.822149	109.694385	0.000378	9.539460	0.000850	4.240643
333.661000	41.822149	109.669437	0.000384	9.537290	0.000865	4.239679
333.681000	41.822149	109.684092	0.000381	9.538565	0.000856	4.240245
333.701000	41.822149	109.669502	0.000384	9.537296	0.000865	4.239681
333.741000	41.822149	109.684991	0.000380	9.538643	0.000856	4.240280
333.761000	41.822149	109.677248	0.000382	9.537969	0.000860	4.239981
333.781000	41.822149	109.666421	0.000385	9.537028	0.000867	4.239562
333.801000	41.822149	109.669233	0.000385	9.537272	0.000865	4.239671
333.821000	41.822149	109.675634	0.000383	9.537829	0.000861	4.239918
333.841000	41.822149	109.685759	0.000380	9.538709	0.000855	4.240310
333.841000	41.822149	109.675991	0.000383	9.537860	0.000861	4.239932
333.861000	41.822149	109.675840	0.000383	9.537847	0.000861	4.239926
333.881000	41.822149	109.679080	0.000382	9.538129	0.000859	4.240051
333.901000	41.822149	109.667931	0.000385	9.537159	0.000866	4.239620
333.921000	41.822068	109.671035	0.000384	9.537429	0.000864	4.239740
333.961000	41.822149	109.672160	0.000384	9.537527	0.000863	4.239784
333.981000	41.822068	109.673806	0.000383	9.537670	0.000862	4.239847
334.001000	41.822149	109.661663	0.000387	9.536614	0.000869	4.239378
334.021000	41.822149	109.662073	0.000386	9.536650	0.000869	4.239394
334.041000	41.822149	109.674338	0.000383	9.537716	0.000862	4.239868
334.061000	41.822149	109.676911	0.000383	9.537940	0.000860	4.239968
334.061000	41.822149	109.671342	0.000384	9.537456	0.000864	4.239752
334.081000	41.822149	109.656462	0.000388	9.536162	0.000872	4.239177
334.101000	41.822149	109.667248	0.000385	9.537100	0.000866	4.239594
334.141000	41.822149	109.656814	0.000388	9.536192	0.000872	4.239191
334.141000	41.822149	109.665181	0.000386	9.536920	0.000867	4.239514
334.181000	41.822149	109.667092	0.000385	9.537086	0.000866	4.239588
334.201000	41.822149	109.661670	0.000387	9.536615	0.000869	4.239378
334.221000	41.822149	109.667427	0.000385	9.537115	0.000866	4.239601
334.241000	41.822149	109.673823	0.000383	9.537672	0.000862	4.239848
334.261000	41.822149	109.680554	0.000382	9.538257	0.000858	4.240108
334.281000	41.822149	109.666101	0.000385	9.537000	0.000867	4.239550
334.281000	41.822149	109.670928	0.000384	9.537420	0.000864	4.239736
334.301000	41.822149	109.666012	0.000385	9.536992	0.000867	4.239546
334.321000	41.822149	109.649788	0.000390	9.535581	0.000876	4.238919
334.341000	41.822149	109.653824	0.000389	9.535932	0.000874	4.239075
334.361000	41.822149	109.664972	0.000386	9.536902	0.000867	4.239506
334.381000	41.822149	109.662714	0.000386	9.536705	0.000869	4.239419
334.421000	41.822149	109.653947	0.000389	9.535943	0.000874	4.239080
334.441000	41.822149	109.649133	0.000390	9.535524	0.000877	4.238894
334.461000	41.822149	109.657581	0.000388	9.536259	0.000872	4.239220
334.481000	41.822149	109.661515	0.000387	9.536601	0.000869	4.239372
334.481000	41.822149	109.662672	0.000386	9.536702	0.000869	4.239417
334.501000	41.822068	109.654099	0.000388	9.535956	0.000874	4.239086
334.521000	41.822149	109.649513	0.000390	9.535557	0.000876	4.238908
334.541000	41.822149	109.649393	0.000390	9.535547	0.000877	4.238904
334.581000	41.822149	109.652712	0.000389	9.535836	0.000875	4.239032
334.581000	41.822149	109.665277	0.000386	9.536928	0.000867	4.239518
334.621000	41.822149	109.651550	0.000389	9.535735	0.000875	4.238987
334.641000	41.822149	109.653401	0.000389	9.535895	0.000874	4.239059
334.661000	41.822149	109.652391	0.000389	9.535808	0.000875	4.239020
334.681000	41.822149	109.662012	0.000386	9.536644	0.000869	4.239392
334.701000	41.822149	109.662050	0.000386	9.536648	0.000869	4.239393
334.701000	41.822149	109.661158	0.000387	9.536570	0.000870	4.239359
334.721000	41.822149	109.652539	0.000389	9.535821	0.000875	4.239025
334.741000	41.822149	109.649787	0.000390	9.535581	0.000876	4.238919
334.781000	41.822149	109.648105	0.000390	9.535435	0.000877	4.238854
334.801000	41.822149	109.644249	0.000391	9.535100	0.000880	4.238705
334.821000	41.822149	109.639304	0.000392	9.534670	0.000882	4.238514
334.841000	41.822149	109.637154	0.000393	9.534483	0.000884	4.238431
334.861000	41.822149	109.634492	0.000394	9.534251	0.000885	4.238328
334.881000	41.822149	109.628225	0.000395	9.533706	0.000889	4.238085
334.901000	41.822149	109.630469	0.000395	9.533901	0.000888	4.238172
334.921000	41.822149	109.639659	0.000392	9.534700	0.000882	4.238527
334.921000	41.822149	109.644369	0.000391	9.535110	0.000879	4.238709
334.941000	41.822149	109.644207	0.000391	9.535096	0.000880	4.238703
334.961000	41.822149	109.649903	0.000390	9.535591	0.000876	4.238923
335.001000	41.822149	109.633814	0.000394	9.534192	0.000886	4.238301
335.001000	41.822149	109.627056	0.000396	9.533604	0.000890	4.238040
335.041000	41.822149	109.627454	0.000395	9.533639	0.000889	4.238056
335.061000	41.822149	109.637497	0.000393	9.534512	0.000884	4.238444
335.081000	41.822149	109.635042	0.000393	9.534299	0.000885	4.238349
335.101000	41.822149	109.635534	0.000393	9.534342	0.000885	4.238368
335.121000	41.822149	109.639083	0.000392	9.534650	0.000883	4.238505
335.121000	41.822149	109.635825	0.000393	9.534367	0.000884	4.238379
335.141000	41.822068	109.641614	0.000392	9.534870	0.000881	4.238603
335.161000	41.822149	109.637836	0.000393	9.534542	0.000883	4.238457
335.181000	41.822149	109.641311	0.000392	9.534844	0.000881	4.238591
335.201000	41.822149	109.648621	0.000390	9.535480	0.000877	4.238874
335.221000	41.822149	109.648763	0.000390	9.535492	0.000877	4.238879
335.261000	41.822149	109.629099	0.000395	9.533782	0.000888	4.238119
335.281000	41.822149	109.637159	0.000393	9.534483	0.000884	4.238431
335.301000	41.822149	109.631207	0.000394	9.533965	0.000887	4.238201
335.321000	41.822149	109.629365	0.000395	9.533805	0.000888	4.238129
335.341000	41.822149	109.637779	0.000393	9.534537	0.000883	4.238455
335.341000	41.822149	109.634290	0.000394	9.534234	0.000885	4.238320
335.361000	41.822149	109.644690	0.000391	9.535138	0.000879	4.238722
335.381000	41.822149	109.625446	0.000396	9.533464	0.000891	4.237978
335.401000	41.822149	109.608420	0.000400	9.531984	0.000901	4.237320
335.421000	41.822149	109.627615	0.000395	9.533653	0.000889	4.238062
335.460000	41.822149	109.614401	0.000399	9.532504	0.000897	4.237551
335.480000	41.822149	109.611247	0.000400	9.532230	0.000899	4.237429
335.500000	41.822068	109.607069	0.000401	9.531866	0.000901	4.237268
335.520000	41.822149	109.623548	0.000396	9.533299	0.000892	4.237905
335.540000	41.822149	109.622281	0.000397	9.533189	0.000892	4.237856
335.560000	41.822149	109.598738	0.000403	9.531142	0.000906	4.236945
335.560000	41.822149	109.611581	0.000400	9.532259	0.000899	4.237442
335.580000	41.822149	109.609295	0.000400	9.532060	0.000900	4.237354
335.600000	41.822149	109.619055	0.000398	9.532909	0.000894	4.237731
335.620000	41.822149	109.631545	0.000394	9.533995	0.000887	4.238214
335.640000	41.822149	109.638164	0.000393	9.534570	0.000883	4.238470
335.680000	41.822149	109.621866	0.000397	9.533153	0.000893	4.237840
335.700000	41.822149	109.628880	0.000395	9.533763	0.000889	4.238111
335.720000	41.822149	109.601914	0.000402	9.531418	0.000904	4.237068
335.740000	41.822149	109.595665	0.000404	9.530875	0.000908	4.236827
335.760000	41.822149	109.601122	0.000402	9.531349	0.000905	4.237038
335.760000	41.822149	109.609093	0.000400	9.532042	0.000900	4.237346
335.780000	41.822149	109.612464	0.000399	9.532335	0.000898	4.237476
335.800000	41.822149	109.602193	0.000402	9.531442	0.000904	4.237079
335.820000	41.822149	109.592738	0.000405	9.530620	0.000910	4.236713
335.860000	41.822149	109.611416	0.000400	9.532244	0.000899	4.237436
335.880000	41.822149	109.621601	0.000397	9.533130	0.000893	4.237829
335.900000	41.822149	109.622313	0.000397	9.533192	0.000892	4.237857
335.920000	41.822149	109.615546	0.000399	9.532603	0.000896	4.237595
335.940000	41.822149	109.605368	0.000401	9.531718	0.000902	4.237202
335.960000	41.822068	109.601416	0.000402	9.531375	0.000905	4.237049
335.980000	41.822149	109.619803	0.000397	9.532974	0.000894	4.237760
335.980000	41.822149	109.618994	0.000398	9.532903	0.000894	4.237729
336.000000	41.822149	109.607575	0.000401	9.531910	0.000901	4.237287
336.020000	41.822149	109.612738	0.000399	9.532359	0.000898	4.237487
336.060000	41.822149	109.606166	0.000401	9.531788	0.000902	4.237233
336.080000	41.822149	109.621385	0.000397	9.533111	0.000893	4.237821
336.100000	41.822149	109.609919	0.000400	9.532114	0.000900	4.237378
336.120000	41.822149	109.618408	0.000398	9.532852	0.000895	4.237706
336.140000	41.822149	109.596227	0.000404	9.530923	0.000908	4.236848
336.160000	41.822149	109.594799	0.000404	9.530799	0.000909	4.236793
336.180000	41.822149	109.592744	0.000405	9.530621	0.000910	4.236714
336.200000	41.822149	109.597343	0.000403	9.531020	0.000907	4.236892
336.200000	41.822149	109.586463	0.000406	9.530074	0.000913	4.236471
336.220000	41.822149	109.594277	0.000404	9.530754	0.000909	4.236773
336.260000	41.822149	109.594938	0.000404	9.530811	0.000909	4.236799
336.280000	41.822149	109.593033	0.000404	9.530646	0.000910	4.236725
336.280000	41.822149	109.605652	0.000401	9.531743	0.000902	4.237213
336.320000	41.822149	109.608164	0.000400	9.531962	0.000901	4.237310
336.340000	41.822149	109.596394	0.000404	9.530938	0.000908	4.236855
336.360000	41.822149	109.593052	0.000404	9.530647	0.000910	4.236726
336.380000	41.822149	109.592610	0.000405	9.530609	0.000910	4.236709
336.400000	41.822149	109.578160	0.000408	9.529352	0.000918	4.236150
336.400000	41.822149	109.577581	0.000408	9.529302	0.000919	4.236128
336.440000	41.822149	109.578585	0.000408	9.529389	0.000918	4.236166
336.460000	41.822149	109.583071	0.000407	9.529779	0.000915	4.236340
336.460000	41.822149	109.584940	0.000407	9.529942	0.000914	4.236412
336.500000	41.822149	109.594185	0.000404	9.530746	0.000909	4.236769
336.520000	41.822149	109.580374	0.000408	9.529545	0.000917	4.236236
336.540000	41.822068	109.593922	0.000404	9.530723	0.000909	4.236759
336.560000	41.822149	109.588336	0.000406	9.530237	0.000912	4.236543
336.580000	41.822149	109.579360	0.000408	9.529457	0.000918	4.236196
336.600000	41.822149	109.586354	0.000406	9.530065	0.000914	4.236467
336.620000	41.822068	109.583120	0.000407	9.529784	0.000915	4.236342
336.620000	41.822068	109.575771	0.000409	9.529144	0.000920	4.236058
336.660000	41.822149	109.578917	0.000408	9.529418	0.000918	4.236179
336.680000	41.822149	109.586115	0.000406	9.530044	0.000914	4.236457
336.700000	41.822149	109.573234	0.000410	9.528924	0.000921	4.235960
336.720000	41.822149	109.576112	0.000409	9.529174	0.000920	4.236071
336.740000	41.822149	109.581752	0.000407	9.529665	0.000916	4.236289
336.760000	41.822149	109.576469	0.000409	9.529205	0.000919	4.236085
336.780000	41.822068	109.572980	0.000410	9.528902	0.000921	4.235950
336.800000	41.822149	109.569609	0.000411	9.528609	0.000923	4.235819
336.820000	41.822149	109.578738	0.000408	9.529403	0.000918	4.236172
336.840000	41.822149	109.556880	0.000414	9.527502	0.000931	4.235327
336.840000	41.822149	109.574429	0.000409	9.529028	0.000921	4.236006
336.860000	41.822149	109.576540	0.000409	9.529211	0.000919	4.236087
336.880000	41.822149	109.577337	0.000409	9.529281	0.000919	4.236118
336.920000	41.822149	109.579986	0.000408	9.529511	0.000917	4.236221
336.940000	41.822149	109.585813	0.000406	9.530018	0.000914	4.236446
336.960000	41.822149	109.581581	0.000407	9.529650	0.000916	4.236282
336.980000	41.822149	109.576962	0.000409	9.529248	0.000919	4.236104
337.000000	41.822149	109.565744	0.000412	9.528272	0.000926	4.235670
337.020000	41.822149	109.560360	0.000413	9.527804	0.000929	4.235462
337.040000	41.822149	109.570404	0.000410	9.528678	0.000923	4.235850
337.040000	41.822149	109.572188	0.000410	9.528833	0.000922	4.235919
337.060000	41.822149	109.566710	0.000411	9.528357	0.000925	4.235707
337.080000	41.822149	109.575973	0.000409	9.529162	0.000920	4.236065
337.100000	41.822149	109.564959	0.000412	9.528204	0.000926	4.235640
337.140000	41.822149	109.564816	0.000412	9.528192	0.000926	4.235634
337.160000	41.822149	109.564062	0.000412	9.528126	0.000927	4.235605
337.180000	41.822149	109.577485	0.000408	9.529294	0.000919	4.236124
337.200000	41.822149	109.570319	0.000410	9.528670	0.000923	4.235847
337.220000	41.822149	109.560537	0.000413	9.527820	0.000929	4.235469
337.240000	41.822068	109.567002	0.000411	9.528382	0.000925	4.235719
337.260000	41.822068	109.557372	0.000414	9.527544	0.000930	4.235346
337.260000	41.822068	109.570509	0.000410	9.528687	0.000923	4.235854
337.280000	41.822149	109.558999	0.000413	9.527686	0.000930	4.235409
337.300000	41.822149	109.556279	0.000414	9.527449	0.000931	4.235304
337.340000	41.822149	109.558832	0.000413	9.527671	0.000930	4.235403
337.360000	41.822149	109.556634	0.000414	9.527480	0.000931	4.235318
337.380000	41.822149	109.556381	0.000414	9.527458	0.000931	4.235308
337.400000	41.822149	109.565727	0.000412	9.528271	0.000926	4.235669
337.420000	41.822149	109.566371	0.000411	9.528327	0.000925	4.235694
337.440000	41.822149	109.563295	0.000412	9.528060	0.000927	4.235575
337.460000	41.822149	109.566092	0.000411	9.528303	0.000925	4.235683
337.480000	41.822149	109.564560	0.000412	9.528170	0.000926	4.235624
337.480000	41.822149	109.569044	0.000411	9.528559	0.000924	4.235798
337.500000	41.822149	109.561102	0.000413	9.527869	0.000928	4.235490
337.520000	41.822068	109.562092	0.000412	9.527955	0.000928	4.235529
337.560000	41.822149	109.556450	0.000414	9.527464	0.000931	4.235311
337.580000	41.822149	109.558791	0.000413	9.527668	0.000930	4.235401
337.600000	41.822149	109.559067	0.000413	9.527692	0.000930	4.235412
337.620000	41.822149	109.555542	0.000414	9.527385	0.000932	4.235276
337.640000	41.822149	109.549556	0.000416	9.526865	0.000935	4.235044
337.660000	41.822149	109.563543	0.000412	9.528081	0.000927	4.235585
337.680000	41.822149	109.544461	0.000417	9.526422	0.000938	4.234847
337.680000	41.822149	109.540237	0.000418	9.526054	0.000941	4.234684
337.700000	41.822149	109.552374	0.000415	9.527110	0.000934	4.235153
337.740000	41.822149	109.551568	0.000415	9.527040	0.000934	4.235122
337.760000	41.822149	109.555674	0.000414	9.527397	0.000932	4.235281
337.780000	41.822149	109.555436	0.000414	9.527376	0.000932	4.235271
337.800000	41.822149	109.564412	0.000412	9.528157	0.000926	4.235618
337.820000	41.822149	109.562319	0.000412	9.527975	0.000928	4.235538
337.840000	41.822149	109.567426	0.000411	9.528419	0.000925	4.235735
337.860000	41.822068	109.550018	0.000416	9.526905	0.000935	4.235062
337.880000	41.822149	109.554064	0.000415	9.527257	0.000933	4.235218
337.900000	41.822149	109.548741	0.000416	9.526794	0.000936	4.235013
337.900000	41.822149	109.554261	0.000415	9.527274	0.000932	4.235226
337.940000	41.822149	109.562518	0.000412	9.527992	0.000928	4.235545
337.960000	41.822149	109.549112	0.000416	9.526826	0.000935	4.235027
337.980000	41.822149	109.541641	0.000418	9.526176	0.000940	4.234738
338.000000	41.822149	109.548861	0.000416	9.526804	0.000936	4.235017
338.020000	41.822149	109.558704	0.000413	9.527660	0.000930	4.235398
338.040000	41.822149	109.549563	0.000416	9.526865	0.000935	4.235044
338.060000	41.822068	109.560026	0.000413	9.527775	0.000929	4.235449
338.080000	41.822149	109.564851	0.000412	9.528195	0.000926	4.235635
338.100000	41.822149	109.552387	0.000415	9.527111	0.000934	4.235154
338.120000	41.822149	109.554014	0.000415	9.527252	0.000933	4.235216
338.120000	41.822149	109.561080	0.000413	9.527867	0.000928	4.235490
338.140000	41.822149	109.542537	0.000418	9.526254	0.000939	4.234773
338.160000	41.822149	109.551574	0.000415	9.527040	0.000934	4.235122
338.200000	41.822149	109.542745	0.000418	9.526272	0.000939	4.234781
338.220000	41.822149	109.555204	0.000414	9.527356	0.000932	4.235262
338.240000	41.822149	109.565619	0.000412	9.528262	0.000926	4.235665
338.260000	41.822149	109.549190	0.000416	9.526833	0.000935	4.235030
338.280000	41.822149	109.537255	0.000419	9.525795	0.000942	4.234569
338.300000	41.822149	109.536475	0.000419	9.525727	0.000943	4.234538
338.320000	41.822149	109.533585	0.000420	9.525476	0.000945	4.234427
338.320000	41.822149	109.524039	0.000422	9.524646	0.000950	4.234058
338.340000	41.822149	109.529257	0.000421	9.525099	0.000947	4.234259
338.360000	41.822149	109.538453	0.000419	9.525899	0.000942	4.234615
338.380000	41.822149	109.537651	0.000419	9.525829	0.000942	4.234584
338.420000	41.822149	109.537990	0.000419	9.525859	0.000942	4.234597
338.440000	41.822149	109.537958	0.000419	9.525856	0.000942	4.234596
338.460000	41.822068	109.531320	0.000421	9.525279	0.000946	4.234339
338.480000	41.822149	109.538284	0.000419	9.525885	0.000942	4.234608
338.500000	41.822149	109.528675	0.000421	9.525049	0.000947	4.234237
338.520000	41.822149	109.539326	0.000418	9.525975	0.000941	4.234649
338.540000	41.822149	109.518038	0.000424	9.524124	0.000954	4.233826
338.540000	41.822149	109.531201	0.000421	9.525269	0.000946	4.234335
338.560000	41.822149	109.542357	0.000418	9.526239	0.000939	4.234766
338.600000	41.822149	109.546725	0.000417	9.526619	0.000937	4.234935
338.620000	41.822149	109.532240	0.000420	9.525359	0.000945	4.234375
338.640000	41.822149	109.513684	0.000425	9.523745	0.000956	4.233657
338.660000	41.822149	109.527101	0.000422	9.524912	0.000948	4.234176
338.680000	41.822149	109.517346	0.000424	9.524064	0.000954	4.233799
338.700000	41.822149	109.518421	0.000424	9.524157	0.000953	4.233841
338.720000	41.822149	109.528573	0.000421	9.525040	0.000948	4.234233
338.740000	41.822149	109.524282	0.000422	9.524667	0.000950	4.234067
338.760000	41.822149	109.536380	0.000419	9.525719	0.000943	4.234535
338.760000	41.822149	109.529796	0.000421	9.525146	0.000947	4.234280
338.780000	41.822149	109.525202	0.000422	9.524747	0.000949	4.234103
338.800000	41.822149	109.543956	0.000417	9.526378	0.000938	4.234828
338.840000	41.822149	109.523553	0.000423	9.524603	0.000950	4.234039
338.860000	41.822149	109.538929	0.000419	9.525941	0.000941	4.234633
338.880000	41.822149	109.523576	0.000423	9.524605	0.000950	4.234040
338.900000	41.822149	109.515234	0.000425	9.523880	0.000955	4.233717
338.920000	41.822149	109.525546	0.000422	9.524777	0.000949	4.234116
338.940000	41.822149	109.522024	0.000423	9.524470	0.000951	4.233980
338.960000	41.822149	109.529974	0.000421	9.525162	0.000947	4.234287
338.960000	41.822149	109.520470	0.000423	9.524335	0.000952	4.233920
338.980000	41.822149	109.514687	0.000425	9.523832	0.000956	4.233696
339.000000	41.822068	109.516158	0.000424	9.523960	0.000955	4.233753
339.020000	41.822149	109.525437	0.000422	9.524767	0.000949	4.234112
339.060000	41.822149	109.517127	0.000424	9.524045	0.000954	4.233790
339.080000	41.822149	109.519326	0.000424	9.524236	0.000953	4.233875
339.100000	41.822149	109.522026	0.000423	9.524471	0.000951	4.233980
339.120000	41.822149	109.523990	0.000422	9.524641	0.000950	4.234056
339.140000	41.822068	109.514694	0.000425	9.523833	0.000956	4.233696
339.160000	41.822149	109.519379	0.000424	9.524240	0.000953	4.233878
339.180000	41.822068	109.525885	0.000422	9.524806	0.000949	4.234129
339.180000	41.822068	109.521034	0.000423	9.524384	0.000952	4.233942
339.200000	41.822149	109.523268	0.000423	9.524579	0.000951	4.234028
339.240000	41.822149	109.510461	0.000426	9.523465	0.000958	4.233533
339.260000	41.822149	109.521134	0.000423	9.524393	0.000952	4.233945
339.280000	41.822149	109.528090	0.000421	9.524998	0.000948	4.234214
339.300000	41.822149	109.520257	0.000423	9.524317	0.000952	4.233911
339.320000	41.822149	109.517517	0.000424	9.524079	0.000954	4.233806
339.340000	41.822149	109.529708	0.000421	9.525139	0.000947	4.234277
339.360000	41.822149	109.509497	0.000426	9.523381	0.000959	4.233496
339.380000	41.822149	109.516887	0.000424	9.524024	0.000954	4.233781
339.400000	41.822149	109.518295	0.000424	9.524146	0.000954	4.233836
339.400000	41.822149	109.509573	0.000426	9.523388	0.000959	4.233498
339.420000	41.822149	109.514244	0.000425	9.523794	0.000956	4.233679
339.460000	41.822149	109.514038	0.000425	9.523776	0.000956	4.233671
339.480000	41.822149	109.526224	0.000422	9.524836	0.000949	4.234142
339.500000	41.822149	109.516029	0.000425	9.523949	0.000955	4.233748
339.520000	41.822149	109.517004	0.000424	9.524034	0.000954	4.233786
339.540000	41.822149	109.517104	0.000424	9.524043	0.000954	4.233790
339.560000	41.822149	109.513800	0.000425	9.523755	0.000956	4.233662
339.580000	41.822149	109.507324	0.000427	9.523192	0.000960	4.233412
339.600000	41.822068	109.515705	0.000425	9.523921	0.000955	4.233735
339.600000	41.822068	109.512558	0.000425	9.523647	0.000957	4.233614
339.620000	41.822149	109.513424	0.000425	9.523723	0.000956	4.233647
339.640000	41.822149	109.525940	0.000422	9.524811	0.000949	4.234131
339.680000	41.822149	109.506768	0.000427	9.523144	0.000960	4.233390
339.700000	41.822068	109.504142	0.000428	9.522915	0.000962	4.233289
339.720000	41.822068	109.513819	0.000425	9.523757	0.000956	4.233663
339.740000	41.822149	109.502746	0.000428	9.522794	0.000963	4.233235
339.760000	41.822149	109.496820	0.000430	9.522279	0.000966	4.233005
339.780000	41.822149	109.508467	0.000427	9.523291	0.000959	4.233456
339.800000	41.822149	109.504316	0.000428	9.522931	0.000962	4.233295
339.820000	41.822149	109.512858	0.000425	9.523673	0.000957	4.233625
339.820000	41.822149	109.513502	0.000425	9.523729	0.000956	4.233650
339.860000	41.822149	109.507644	0.000427	9.523220	0.000960	4.233424
339.880000	41.822149	109.508807	0.000426	9.523321	0.000959	4.233469
339.900000	41.822068	109.519223	0.000424	9.524227	0.000953	4.233871
339.920000	41.822149	109.507995	0.000427	9.523250	0.000960	4.233437
339.940000	41.822149	109.506397	0.000427	9.523111	0.000961	4.233376
339.960000	41.822149	109.508746	0.000426	9.523316	0.000959	4.233466
339.980000	41.822068	109.509322	0.000426	9.523366	0.000959	4.233489
340.000000	41.822149	109.515578	0.000425	9.523910	0.000955	4.233731
340.020000	41.822149	109.520450	0.000423	9.524334	0.000952	4.233919
340.040000	41.822149	109.508473	0.000427	9.523292	0.000959	4.233456
340.040000	41.822149	109.507585	0.000427	9.523215	0.000960	4.233422
340.080000	41.822149	109.522993	0.000423	9.524555	0.000951	4.234017
340.080000	41.822149	109.514050	0.000425	9.523777	0.000956	4.233672
340.120000	41.822149	109.508676	0.000426	9.523310	0.000959	4.233464
340.140000	41.822149	109.521595	0.000423	9.524433	0.000952	4.233963
340.160000	41.822149	109.517360	0.000424	9.524065	0.000954	4.233799
340.180000	41.822149	109.505724	0.000427	9.523053	0.000961	4.233350
340.200000	41.822149	109.499377	0.000429	9.522501	0.000965	4.233104
340.220000	41.822149	109.510581	0.000426	9.523475	0.000958	4.233537
340.240000	41.822149	109.504572	0.000428	9.522953	0.000962	4.233305
340.240000	41.822149	109.495840	0.000430	9.522193	0.000967	4.232968
340.260000	41.822149	109.500963	0.000428	9.522639	0.000964	4.233166
340.280000	41.822149	109.506374	0.000427	9.523109	0.000961	4.233375
340.300000	41.822149	109.494404	0.000430	9.522068	0.000968	4.232912
340.340000	41.822149	109.491993	0.000431	9.521859	0.000969	4.232819
340.360000	41.822149	109.498719	0.000429	9.522444	0.000965	4.233079
340.380000	41.822149	109.493418	0.000430	9.521983	0.000968	4.232874
340.400000	41.822149	109.499801	0.000429	9.522538	0.000964	4.233121
340.420000	41.822149	109.493276	0.000431	9.521970	0.000968	4.232868
340.440000	41.822149	109.505950	0.000427	9.523073	0.000961	4.233358
340.460000	41.822149	109.507088	0.000427	9.523172	0.000960	4.233402
340.460000	41.822149	109.496410	0.000430	9.522243	0.000966	4.232990
340.480000	41.822149	109.501038	0.000428	9.522645	0.000964	4.233169
340.500000	41.822149	109.492259	0.000431	9.521882	0.000969	4.232829
340.540000	41.822149	109.492321	0.000431	9.521887	0.000969	4.232831
340.560000	41.822149	109.491304	0.000431	9.521799	0.000969	4.232792
340.580000	41.822149	109.494203	0.000430	9.522051	0.000968	4.232904
340.600000	41.822149	109.500573	0.000429	9.522605	0.000964	4.233150
340.620000	41.822149	109.492411	0.000431	9.521895	0.000969	4.232835
340.640000	41.822149	109.493838	0.000430	9.522019	0.000968	4.232890
340.660000	41.822149	109.493056	0.000431	9.521951	0.000968	4.232860
340.680000	41.822149	109.499100	0.000429	9.522477	0.000965	4.233094
340.680000	41.822149	109.497482	0.000429	9.522336	0.000966	4.233031
340.720000	41.822149	109.498444	0.000429	9.522420	0.000965	4.233068
340.740000	41.822149	109.505526	0.000427	9.523036	0.000961	4.233342
340.760000	41.822149	109.499997	0.000429	9.522555	0.000964	4.233128
340.780000	41.822149	109.490364	0.000431	9.521717	0.000970	4.232756
340.800000	41.822149	109.481241	0.000434	9.520924	0.000975	4.232403
340.820000	41.822149	109.490498	0.000431	9.521729	0.000970	4.232761
340.840000	41.822149	109.476991	0.000435	9.520554	0.000978	4.232239
340.860000	41.822149	109.479247	0.000434	9.520750	0.000977	4.232326
340.880000	41.822149	109.474466	0.000435	9.520335	0.000979	4.232141
340.880000	41.822149	109.477486	0.000435	9.520597	0.000978	4.232258
340.900000	41.822149	109.477042	0.000435	9.520559	0.000978	4.232241
340.940000	41.822149	109.478656	0.000434	9.520699	0.000977	4.232303
340.960000	41.822149	109.473105	0.000436	9.520216	0.000980	4.232089
340.980000	41.822149	109.481666	0.000434	9.520961	0.000975	4.232420
341.000000	41.822149	109.474920	0.000435	9.520374	0.000979	4.232159
341.020000	41.822149	109.478413	0.000434	9.520678	0.000977	4.232294
341.040000	41.822149	109.489657	0.000431	9.521656	0.000970	4.232729
341.060000	41.822149	109.485260	0.000433	9.521273	0.000973	4.232559
341.080000	41.822149	109.485272	0.000433	9.521274	0.000973	4.232559
341.100000	41.822149	109.486288	0.000432	9.521363	0.000972	4.232598
341.100000	41.822149	109.497981	0.000429	9.522380	0.000965	4.233050
341.120000	41.822149	109.497331	0.000429	9.522323	0.000966	4.233025
341.160000	41.822149	109.478446	0.000434	9.520681	0.000977	4.232295
341.160000	41.822149	109.497428	0.000429	9.522332	0.000966	4.233029
341.200000	41.822149	109.491851	0.000431	9.521847	0.000969	4.232813
341.220000	41.822149	109.492222	0.000431	9.521879	0.000969	4.232828
341.240000	41.822149	109.502075	0.000428	9.522736	0.000963	4.233209
341.260000	41.822149	109.491136	0.000431	9.521784	0.000970	4.232786
341.280000	41.822149	109.484161	0.000433	9.521178	0.000974	4.232516
341.300000	41.822149	109.481790	0.000434	9.520972	0.000975	4.232424
341.320000	41.822149	109.475152	0.000435	9.520394	0.000979	4.232168
341.320000	41.822149	109.480364	0.000434	9.520848	0.000976	4.232369
341.360000	41.822149	109.477707	0.000435	9.520616	0.000977	4.232267
341.380000	41.822149	109.471224	0.000436	9.520053	0.000981	4.232016
341.400000	41.822149	109.469968	0.000437	9.519943	0.000982	4.231967
341.420000	41.822149	109.471077	0.000436	9.520040	0.000981	4.232010
341.440000	41.822149	109.463899	0.000438	9.519416	0.000986	4.231733
341.460000	41.822149	109.487789	0.000432	9.521493	0.000971	4.232656
341.480000	41.822149	109.481523	0.000434	9.520948	0.000975	4.232414
341.500000	41.822149	109.478629	0.000434	9.520697	0.000977	4.232302
341.520000	41.822149	109.467898	0.000437	9.519763	0.000983	4.231887
341.520000	41.822149	109.462960	0.000438	9.519334	0.000986	4.231696
341.540000	41.822149	109.464418	0.000438	9.519461	0.000985	4.231753
341.580000	41.822149	109.462496	0.000439	9.519294	0.000986	4.231678
341.580000	41.822149	109.462186	0.000439	9.519267	0.000987	4.231667
341.620000	41.822149	109.462222	0.000439	9.519270	0.000987	4.231668
341.620000	41.822149	109.466812	0.000437	9.519669	0.000984	4.231845
341.660000	41.822149	109.463645	0.000438	9.519394	0.000986	4.231723
341.680000	41.822149	109.463905	0.000438	9.519416	0.000986	4.231733
341.700000	41.822149	109.469552	0.000437	9.519907	0.000982	4.231951
341.720000	41.822149	109.461755	0.000439	9.519229	0.000987	4.231650
341.740000	41.822149	109.455822	0.000440	9.518713	0.000990	4.231420
341.740000	41.822149	109.459729	0.000439	9.519053	0.000988	4.231572
341.760000	41.822149	109.460142	0.000439	9.519089	0.000988	4.231588
341.780000	41.822149	109.459218	0.000439	9.519009	0.000988	4.231552
341.820000	41.822149	109.462871	0.000438	9.519326	0.000986	4.231693
341.840000	41.822149	109.463915	0.000438	9.519417	0.000986	4.231733
341.860000	41.822068	109.463023	0.000438	9.519339	0.000986	4.231699
341.880000	41.822149	109.467147	0.000437	9.519698	0.000984	4.231858
341.900000	41.822149	109.461999	0.000439	9.519250	0.000987	4.231659
341.920000	41.822149	109.462567	0.000439	9.519300	0.000986	4.231681
341.940000	41.822149	109.464684	0.000438	9.519484	0.000985	4.231763
341.960000	41.822149	109.457783	0.000440	9.518884	0.000989	4.231496
341.960000	41.822149	109.456756	0.000440	9.518794	0.000990	4.231457
341.980000	41.822149	109.441719	0.000444	9.517487	0.000999	4.230875
342.020000	41.822149	109.455547	0.000440	9.518689	0.000990	4.231410
342.040000	41.822149	109.455018	0.000441	9.518643	0.000991	4.231389
342.060000	41.822149	109.466999	0.000437	9.519685	0.000984	4.231853
342.080000	41.822149	109.454662	0.000441	9.518612	0.000991	4.231376
342.100000	41.822149	109.448434	0.000442	9.518071	0.000995	4.231135
342.120000	41.822149	109.433227	0.000446	9.516748	0.001004	4.230547
342.140000	41.822068	109.437494	0.000445	9.517119	0.001001	4.230712
342.160000	41.822149	109.458005	0.000440	9.518903	0.000989	4.231505
342.160000	41.822149	109.457787	0.000440	9.518884	0.000989	4.231496
342.180000	41.822149	109.442233	0.000444	9.517531	0.000998	4.230895
342.200000	41.822149	109.444739	0.000443	9.517749	0.000997	4.230992
342.240000	41.822149	109.451355	0.000441	9.518325	0.000993	4.231248
342.260000	41.822149	109.437023	0.000445	9.517078	0.001001	4.230694
342.280000	41.822149	109.439179	0.000445	9.517266	0.001000	4.230777
342.300000	41.822149	109.432974	0.000446	9.516726	0.001004	4.230537
342.320000	41.822149	109.440315	0.000444	9.517365	0.000999	4.230821
342.340000	41.822149	109.447041	0.000443	9.517950	0.000995	4.231081
342.360000	41.822149	109.445513	0.000443	9.517817	0.000996	4.231022
342.380000	41.822149	109.426652	0.000448	9.516177	0.001007	4.230293
342.380000	41.822149	109.434576	0.000446	9.516866	0.001003	4.230599
342.400000	41.822149	109.439127	0.000445	9.517261	0.001000	4.230775
342.440000	41.822149	109.426342	0.000448	9.516150	0.001008	4.230281
342.440000	41.822149	109.433838	0.000446	9.516801	0.001003	4.230571
342.480000	41.822149	109.431746	0.000447	9.516620	0.001004	4.230490
342.500000	41.822149	109.447131	0.000443	9.517957	0.000995	4.231085
342.520000	41.822149	109.420273	0.000450	9.515622	0.001011	4.230046
342.540000	41.822149	109.434125	0.000446	9.516826	0.001003	4.230582
342.560000	41.822149	109.429954	0.000447	9.516464	0.001005	4.230420
342.580000	41.822149	109.434235	0.000446	9.516836	0.001003	4.230586
342.600000	41.822149	109.434545	0.000446	9.516863	0.001003	4.230598
342.600000	41.822149	109.434366	0.000446	9.516847	0.001003	4.230591
342.640000	41.822149	109.434055	0.000446	9.516820	0.001003	4.230579
342.640000	41.822149	109.440912	0.000444	9.517417	0.000999	4.230844
342.680000	41.822149	109.414149	0.000451	9.515089	0.001015	4.229809
342.700000	41.822149	109.425609	0.000448	9.516086	0.001008	4.230253
342.720000	41.822149	109.414800	0.000451	9.515146	0.001014	4.229835
342.740000	41.822149	109.420976	0.000449	9.515683	0.001011	4.230073
342.760000	41.822149	109.419419	0.000450	9.515548	0.001012	4.230013
342.780000	41.822149	109.412723	0.000452	9.514965	0.001016	4.229754
342.800000	41.822149	109.421178	0.000449	9.515700	0.001011	4.230081
342.800000	41.822149	109.413412	0.000451	9.515025	0.001015	4.229781
342.820000	41.822149	109.427470	0.000448	9.516248	0.001007	4.230324
342.840000	41.822149	109.431733	0.000447	9.516618	0.001004	4.230489
342.860000	41.822149	109.427985	0.000448	9.516292	0.001007	4.230344
342.880000	41.822149	109.424826	0.000448	9.516018	0.001008	4.230222
342.900000	41.822149	109.432578	0.000446	9.516692	0.001004	4.230522
342.940000	41.822149	109.432649	0.000446	9.516698	0.001004	4.230525
342.960000	41.822149	109.420218	0.000450	9.515617	0.001011	4.230044
342.980000	41.822068	109.419001	0.000450	9.515511	0.001012	4.229997
343.000000	41.822149	109.426673	0.000448	9.516178	0.001007	4.230294
343.020000	41.822149	109.426163	0.000448	9.516134	0.001008	4.230274
343.020000	41.822149	109.426463	0.000448	9.516160	0.001008	4.230286
343.040000	41.822149	109.420714	0.000449	9.515660	0.001011	4.230063
343.060000	41.822149	109.413866	0.000451	9.515065	0.001015	4.229799
343.080000	41.822149	109.413868	0.000451	9.515065	0.001015	4.229799
343.120000	41.822149	109.417219	0.000450	9.515356	0.001013	4.229928
343.140000	41.822149	109.418870	0.000450	9.515500	0.001012	4.229992
343.160000	41.822149	109.406109	0.000453	9.514390	0.001019	4.229499
343.180000	41.822149	109.415962	0.000451	9.515247	0.001014	4.229880
343.200000	41.822149	109.413546	0.000451	9.515037	0.001015	4.229786
343.220000	41.822149	109.424699	0.000448	9.516007	0.001009	4.230217
343.240000	41.822149	109.426211	0.000448	9.516138	0.001008	4.230276
343.240000	41.822149	109.421634	0.000449	9.515740	0.001010	4.230099
343.280000	41.822149	109.416807	0.000450	9.515320	0.001013	4.229912
343.300000	41.822149	109.410545	0.000452	9.514776	0.001017	4.229670
343.300000	41.822149	109.415753	0.000451	9.515229	0.001014	4.229872
343.340000	41.822149	109.417276	0.000450	9.515361	0.001013	4.229930
343.360000	41.822149	109.401300	0.000455	9.513972	0.001022	4.229313
343.380000	41.822149	109.409913	0.000452	9.514721	0.001017	4.229646
343.400000	41.822149	109.423473	0.000449	9.515900	0.001009	4.230170
343.420000	41.822149	109.428365	0.000447	9.516326	0.001006	4.230359
343.440000	41.822149	109.425907	0.000448	9.516112	0.001008	4.230264
343.440000	41.822149	109.412388	0.000452	9.514936	0.001016	4.229741
343.460000	41.822149	109.413501	0.000451	9.515033	0.001015	4.229784
343.500000	41.822149	109.406604	0.000453	9.514433	0.001019	4.229518
343.500000	41.822149	109.409345	0.000452	9.514671	0.001018	4.229624
343.540000	41.822149	109.413479	0.000451	9.515031	0.001015	4.229784
343.560000	41.822149	109.401251	0.000455	9.513968	0.001022	4.229311
343.580000	41.822149	109.408692	0.000453	9.514615	0.001018	4.229599
343.600000	41.822149	109.401192	0.000455	9.513962	0.001022	4.229309
343.620000	41.822149	109.400797	0.000455	9.513928	0.001023	4.229293
343.640000	41.822149	109.403434	0.000454	9.514157	0.001021	4.229395
343.660000	41.822149	109.402016	0.000454	9.514034	0.001022	4.229340
343.660000	41.822149	109.413620	0.000451	9.515043	0.001015	4.229789
343.680000	41.822149	109.398393	0.000455	9.513719	0.001024	4.229200
343.700000	41.822149	109.398702	0.000455	9.513746	0.001024	4.229212
343.720000	41.822149	109.403105	0.000454	9.514129	0.001021	4.229383
343.760000	41.822149	109.405908	0.000453	9.514373	0.001020	4.229491
343.780000	41.822149	109.401021	0.000455	9.513948	0.001022	4.229302
343.800000	41.822149	109.399752	0.000455	9.513837	0.001023	4.229253
343.820000	41.822149	109.400652	0.000455	9.513915	0.001023	4.229288
343.840000	41.822149	109.390884	0.000457	9.513066	0.001028	4.228910
343.860000	41.822149	109.414204	0.000451	9.515094	0.001015	4.229812
343.880000	41.822149	109.396127	0.000456	9.513522	0.001025	4.229113
343.880000	41.822149	109.394430	0.000456	9.513374	0.001026	4.229047
343.900000	41.822149	109.406807	0.000453	9.514451	0.001019	4.229526
343.920000	41.822149	109.403715	0.000454	9.514182	0.001021	4.229406
343.940000	41.822149	109.393373	0.000457	9.513282	0.001027	4.229006
343.980000	41.822149	109.395908	0.000456	9.513503	0.001025	4.229104
344.000000	41.822149	109.405863	0.000453	9.514369	0.001020	4.229489
344.020000	41.822149	109.409230	0.000452	9.514661	0.001018	4.229619
344.040000	41.822149	109.391094	0.000457	9.513084	0.001028	4.228918
344.060000	41.822149	109.393872	0.000456	9.513326	0.001027	4.229026
344.080000	41.822149	109.403338	0.000454	9.514149	0.001021	4.229392
344.080000	41.822149	109.397595	0.000456	9.513650	0.001024	4.229170
344.100000	41.822149	109.399129	0.000455	9.513783	0.001024	4.229229
344.140000	41.822149	109.396323	0.000456	9.513539	0.001025	4.229120
344.160000	41.822149	109.395610	0.000456	9.513477	0.001026	4.229093
344.180000	41.822149	109.388261	0.000458	9.512838	0.001030	4.228809
344.200000	41.822149	109.384326	0.000459	9.512496	0.001032	4.228657
344.220000	41.822149	109.390727	0.000457	9.513052	0.001029	4.228904
344.240000	41.822149	109.398447	0.000455	9.513724	0.001024	4.229202
344.260000	41.822149	109.394186	0.000456	9.513353	0.001026	4.229038
344.280000	41.822149	109.389738	0.000458	9.512966	0.001029	4.228866
344.300000	41.822149	109.399588	0.000455	9.513823	0.001023	4.229247
344.300000	41.822149	109.394220	0.000456	9.513356	0.001026	4.229039
344.320000	41.822149	109.388302	0.000458	9.512841	0.001030	4.228810
344.360000	41.822149	109.395801	0.000456	9.513494	0.001026	4.229100
344.380000	41.822149	109.386454	0.000458	9.512681	0.001031	4.228739
344.400000	41.822149	109.380679	0.000460	9.512179	0.001034	4.228516
344.420000	41.822149	109.393927	0.000456	9.513331	0.001027	4.229028
344.440000	41.822149	109.384420	0.000459	9.512504	0.001032	4.228660
344.460000	41.822149	109.397176	0.000456	9.513613	0.001025	4.229153
344.480000	41.822149	109.378051	0.000461	9.511950	0.001036	4.228414
344.500000	41.822068	109.374298	0.000462	9.511624	0.001038	4.228269
344.520000	41.822149	109.385565	0.000459	9.512603	0.001032	4.228704
344.520000	41.822149	109.380670	0.000460	9.512178	0.001034	4.228515
344.540000	41.822149	109.372424	0.000462	9.511461	0.001039	4.228196
344.580000	41.822149	109.382123	0.000460	9.512304	0.001034	4.228571
344.600000	41.822149	109.394904	0.000456	9.513416	0.001026	4.229065
344.620000	41.822149	109.386434	0.000458	9.512679	0.001031	4.228738
344.640000	41.822149	109.372861	0.000462	9.511499	0.001039	4.228213
344.660000	41.822149	109.394352	0.000456	9.513368	0.001026	4.229044
344.680000	41.822149	109.375809	0.000461	9.511755	0.001037	4.228327
344.700000	41.822149	109.398168	0.000455	9.513699	0.001024	4.229192
344.720000	41.822149	109.392284	0.000457	9.513188	0.001028	4.228964
344.720000	41.822149	109.388335	0.000458	9.512844	0.001030	4.228812
344.740000	41.822149	109.394675	0.000456	9.513396	0.001026	4.229057
344.780000	41.822149	109.398130	0.000455	9.513696	0.001024	4.229190
344.800000	41.822149	109.375942	0.000461	9.511767	0.001037	4.228332
344.820000	41.822149	109.385343	0.000459	9.512584	0.001032	4.228696
344.840000	41.822149	109.384040	0.000459	9.512471	0.001032	4.228645
344.860000	41.822149	109.392783	0.000457	9.513231	0.001027	4.228983
344.880000	41.822149	109.385587	0.000459	9.512605	0.001032	4.228705
344.900000	41.822149	109.378922	0.000460	9.512026	0.001035	4.228448
344.920000	41.822149	109.387564	0.000458	9.512777	0.001030	4.228782
344.940000	41.822149	109.381455	0.000460	9.512246	0.001034	4.228546
344.940000	41.822149	109.381212	0.000460	9.512225	0.001034	4.228536
344.960000	41.822149	109.369296	0.000463	9.511189	0.001041	4.228076
344.980000	41.822149	109.375408	0.000461	9.511720	0.001038	4.228312
345.000000	41.822149	109.377959	0.000461	9.511942	0.001036	4.228410
345.040000	41.822149	109.376987	0.000461	9.511857	0.001037	4.228373
345.060000	41.822149	109.369733	0.000463	9.511227	0.001041	4.228092
345.080000	41.822149	109.377516	0.000461	9.511903	0.001036	4.228393
345.100000	41.822149	109.383462	0.000459	9.512421	0.001033	4.228623
345.120000	41.822149	109.383569	0.000459	9.512430	0.001033	4.228627
345.140000	41.822149	109.368530	0.000463	9.511122	0.001042	4.228046
345.160000	41.822149	109.381604	0.000460	9.512259	0.001034	4.228551
345.160000	41.822149	109.371884	0.000462	9.511414	0.001040	4.228176
345.180000	41.822149	109.374761	0.000461	9.511664	0.001038	4.228287
345.200000	41.822149	109.374759	0.000461	9.511664	0.001038	4.228287
345.220000	41.822149	109.369967	0.000463	9.511247	0.001041	4.228101
345.260000	41.822149	109.369583	0.000463	9.511214	0.001041	4.228087
345.280000	41.822149	109.381807	0.000460	9.512277	0.001034	4.228559
345.300000	41.822149	109.370739	0.000463	9.511314	0.001040	4.228131
345.320000	41.822149	109.369992	0.000463	9.511249	0.001041	4.228102
345.340000	41.822149	109.371184	0.000462	9.511353	0.001040	4.228148
345.360000	41.822149	109.362028	0.000465	9.510557	0.001045	4.227795
345.360000	41.822149	109.379465	0.000460	9.512073	0.001035	4.228469
345.380000	41.822149	109.370671	0.000463	9.511308	0.001040	4.228129
345.400000	41.822149	109.371009	0.000462	9.511338	0.001040	4.228142
345.420000	41.822149	109.374264	0.000462	9.511621	0.001038	4.228268
345.460000	41.822149	109.370690	0.000463	9.511310	0.001040	4.228129
345.480000	41.822149	109.359776	0.000465	9.510361	0.001047	4.227707
345.500000	41.822149	109.373080	0.000462	9.511518	0.001039	4.228222
345.520000	41.822149	109.373388	0.000462	9.511544	0.001039	4.228234
345.540000	41.822149	109.366979	0.000464	9.510987	0.001042	4.227986
345.560000	41.822149	109.369700	0.000463	9.511224	0.001041	4.228091
345.580000	41.822149	109.375057	0.000461	9.511690	0.001038	4.228298
345.580000	41.822149	109.359420	0.000465	9.510330	0.001047	4.227694
345.600000	41.822149	109.371152	0.000462	9.511350	0.001040	4.228147
345.640000	41.822149	109.372764	0.000462	9.511490	0.001039	4.228210
345.660000	41.822149	109.367102	0.000463	9.510998	0.001042	4.227991
345.680000	41.822068	109.357333	0.000466	9.510148	0.001048	4.227613
345.700000	41.822149	109.360472	0.000465	9.510421	0.001046	4.227734
345.720000	41.822149	109.366950	0.000464	9.510985	0.001042	4.227985
345.740000	41.822149	109.364214	0.000464	9.510747	0.001044	4.227879
345.760000	41.822149	109.358879	0.000466	9.510283	0.001047	4.227673
345.780000	41.822149	109.348352	0.000468	9.509367	0.001053	4.227266
345.800000	41.822149	109.356525	0.000466	9.510078	0.001049	4.227582
345.800000	41.822149	109.364811	0.000464	9.510799	0.001044	4.227902
345.820000	41.822149	109.363526	0.000464	9.510687	0.001045	4.227852
345.840000	41.822149	109.360049	0.000465	9.510384	0.001047	4.227718
345.860000	41.822149	109.348906	0.000468	9.509415	0.001053	4.227287
345.900000	41.822149	109.356882	0.000466	9.510109	0.001048	4.227596
345.920000	41.822149	109.366210	0.000464	9.510920	0.001043	4.227956
345.940000	41.822149	109.366848	0.000464	9.510976	0.001043	4.227981
345.960000	41.822149	109.359411	0.000465	9.510329	0.001047	4.227693
345.980000	41.822068	109.361432	0.000465	9.510505	0.001046	4.227772
346.000000	41.822149	109.349764	0.000468	9.509490	0.001053	4.227320
346.000000	41.822149	109.369377	0.000463	9.511196	0.001041	4.228079
346.020000	41.822149	109.360208	0.000465	9.510398	0.001046	4.227724
346.060000	41.822149	109.354810	0.000467	9.509929	0.001050	4.227516
346.080000	41.822149	109.346173	0.000469	9.509178	0.001055	4.227182
346.100000	41.822149	109.352744	0.000467	9.509749	0.001051	4.227436
346.120000	41.822068	109.354211	0.000467	9.509877	0.001050	4.227492
346.140000	41.822068	109.349001	0.000468	9.509424	0.001053	4.227291
346.160000	41.822149	109.345466	0.000469	9.509116	0.001055	4.227154
346.180000	41.822068	109.351080	0.000468	9.509604	0.001052	4.227371
346.200000	41.822149	109.348381	0.000468	9.509370	0.001053	4.227267
346.220000	41.822068	109.356700	0.000466	9.510093	0.001048	4.227589
346.220000	41.822068	109.349078	0.000468	9.509430	0.001053	4.227294
346.240000	41.822149	109.352947	0.000467	9.509767	0.001051	4.227443
346.280000	41.822149	109.349101	0.000468	9.509432	0.001053	4.227295
346.300000	41.822149	109.363150	0.000465	9.510654	0.001045	4.227838
346.320000	41.822149	109.343008	0.000470	9.508903	0.001057	4.227059
346.340000	41.822149	109.353765	0.000467	9.509838	0.001050	4.227475
346.360000	41.822149	109.349135	0.000468	9.509435	0.001053	4.227296
346.380000	41.822149	109.352458	0.000467	9.509724	0.001051	4.227425
346.400000	41.822149	109.335176	0.000472	9.508221	0.001061	4.226756
346.420000	41.822149	109.349997	0.000468	9.509510	0.001052	4.227329
346.440000	41.822149	109.340087	0.000471	9.508648	0.001058	4.226946
346.440000	41.822149	109.336348	0.000472	9.508323	0.001060	4.226802
346.460000	41.822149	109.350616	0.000468	9.509564	0.001052	4.227353
346.480000	41.822149	109.336046	0.000472	9.508297	0.001061	4.226790
346.500000	41.822068	109.338848	0.000471	9.508541	0.001059	4.226898
346.540000	41.822149	109.333761	0.000472	9.508098	0.001062	4.226702
346.560000	41.822149	109.333354	0.000472	9.508063	0.001062	4.226686
346.580000	41.822149	109.337989	0.000471	9.508466	0.001060	4.226865
346.600000	41.822068	109.333661	0.000472	9.508090	0.001062	4.226698
346.620000	41.822149	109.339782	0.000471	9.508622	0.001058	4.226935
346.640000	41.822149	109.332181	0.000473	9.507961	0.001063	4.226641
346.640000	41.822149	109.342372	0.000470	9.508847	0.001057	4.227035
346.660000	41.822149	109.333104	0.000472	9.508041	0.001062	4.226676
346.680000	41.822149	109.334717	0.000472	9.508181	0.001061	4.226739
346.700000	41.822149	109.339791	0.000471	9.508623	0.001058	4.226935
346.740000	41.822149	109.342872	0.000470	9.508891	0.001057	4.227054
346.760000	41.822149	109.349439	0.000468	9.509462	0.001053	4.227308
346.780000	41.822149	109.347785	0.000469	9.509318	0.001054	4.227244
346.800000	41.822149	109.339525	0.000471	9.508600	0.001059	4.226925
346.820000	41.822149	109.335819	0.000472	9.508277	0.001061	4.226781
346.840000	41.822149	109.339624	0.000471	9.508608	0.001059	4.226928
346.860000	41.822149	109.342191	0.000470	9.508831	0.001057	4.227028
346.860000	41.822149	109.333676	0.000472	9.508091	0.001062	4.226699
346.880000	41.822149	109.338064	0.000471	9.508473	0.001059	4.226868
346.900000	41.822149	109.332832	0.000472	9.508018	0.001063	4.226666
346.920000	41.822149	109.340938	0.000470	9.508723	0.001058	4.226979
346.940000	41.822149	109.331751	0.000473	9.507924	0.001063	4.226624
346.980000	41.822149	109.332885	0.000472	9.508022	0.001063	4.226668
347.000000	41.822149	109.351227	0.000468	9.509617	0.001052	4.227377
347.020000	41.822149	109.331826	0.000473	9.507930	0.001063	4.226627
347.040000	41.822068	109.343805	0.000470	9.508972	0.001056	4.227090
347.060000	41.822149	109.351371	0.000468	9.509630	0.001052	4.227383
347.080000	41.822149	109.354786	0.000467	9.509927	0.001050	4.227515
347.080000	41.822149	109.346326	0.000469	9.509191	0.001055	4.227188
347.100000	41.822149	109.347440	0.000469	9.509288	0.001054	4.227231
347.120000	41.822149	109.338176	0.000471	9.508482	0.001059	4.226872
347.160000	41.822149	109.338646	0.000471	9.508523	0.001059	4.226891
347.160000	41.822149	109.355442	0.000467	9.509984	0.001049	4.227540
347.200000	41.822149	109.346501	0.000469	9.509206	0.001055	4.227194
347.220000	41.822149	109.343958	0.000470	9.508985	0.001056	4.227096
347.240000	41.822149	109.339558	0.000471	9.508603	0.001059	4.226926
347.260000	41.822068	109.324504	0.000475	9.507293	0.001067	4.226344
347.280000	41.822149	109.338781	0.000471	9.508535	0.001059	4.226896
347.280000	41.822149	109.343824	0.000470	9.508973	0.001056	4.227091
347.300000	41.822149	109.337218	0.000471	9.508399	0.001060	4.226835
347.340000	41.822149	109.336247	0.000472	9.508315	0.001061	4.226798
347.340000	41.822149	109.343060	0.000470	9.508907	0.001057	4.227061
347.360000	41.822149	109.340833	0.000470	9.508713	0.001058	4.226975
347.400000	41.822149	109.334970	0.000472	9.508204	0.001061	4.226749
347.420000	41.822149	109.328702	0.000474	9.507658	0.001065	4.226506
347.440000	41.822149	109.327248	0.000474	9.507532	0.001066	4.226450
347.460000	41.822149	109.324153	0.000475	9.507263	0.001068	4.226330
347.480000	41.822068	109.333820	0.000472	9.508103	0.001062	4.226704
347.500000	41.822149	109.322035	0.000475	9.507079	0.001069	4.226248
347.500000	41.822149	109.313654	0.000477	9.506350	0.001074	4.225924
347.520000	41.822068	109.317009	0.000477	9.506642	0.001072	4.226054
347.540000	41.822149	109.333167	0.000472	9.508047	0.001062	4.226679
347.560000	41.822149	109.314834	0.000477	9.506452	0.001073	4.225970
347.600000	41.822149	109.323855	0.000475	9.507237	0.001068	4.226319
347.620000	41.822149	109.337565	0.000471	9.508429	0.001060	4.226849
347.640000	41.822149	109.332645	0.000472	9.508001	0.001063	4.226659
347.660000	41.822149	109.331649	0.000473	9.507915	0.001063	4.226620
347.680000	41.822149	109.327688	0.000474	9.507570	0.001066	4.226467
347.700000	41.822149	109.333146	0.000472	9.508045	0.001062	4.226678
347.720000	41.822068	109.335631	0.000472	9.508261	0.001061	4.226774
347.720000	41.822068	109.312486	0.000478	9.506248	0.001074	4.225879
347.740000	41.822149	109.319990	0.000476	9.506901	0.001070	4.226169
347.760000	41.822149	109.324481	0.000475	9.507291	0.001067	4.226343
347.780000	41.822149	109.315942	0.000477	9.506549	0.001072	4.226013
347.820000	41.822149	109.331266	0.000473	9.507881	0.001063	4.226605
347.840000	41.822149	109.330129	0.000473	9.507782	0.001064	4.226561
347.860000	41.822149	109.320537	0.000476	9.506948	0.001070	4.226191
347.880000	41.822068	109.328124	0.000474	9.507608	0.001065	4.226484
347.900000	41.822149	109.322109	0.000475	9.507085	0.001069	4.226251
347.920000	41.822149	109.317126	0.000477	9.506652	0.001072	4.226059
347.920000	41.822149	109.314524	0.000477	9.506425	0.001073	4.225958
347.940000	41.822149	109.326905	0.000474	9.507502	0.001066	4.226437
347.960000	41.822149	109.325089	0.000474	9.507344	0.001067	4.226367
347.980000	41.822149	109.320173	0.000476	9.506917	0.001070	4.226176
348.000000	41.822149	109.323155	0.000475	9.507176	0.001068	4.226292
348.040000	41.822149	109.333158	0.000472	9.508046	0.001062	4.226678
348.060000	41.822149	109.331552	0.000473	9.507906	0.001063	4.226616
348.080000	41.822149	109.319982	0.000476	9.506900	0.001070	4.226169
348.100000	41.822149	109.319528	0.000476	9.506861	0.001070	4.226152
348.120000	41.822149	109.318396	0.000476	9.506762	0.001071	4.226108
348.140000	41.822149	109.305520	0.000480	9.505642	0.001079	4.225610
348.140000	41.822149	109.304937	0.000480	9.505592	0.001079	4.225587
348.160000	41.822149	109.321047	0.000476	9.506993	0.001069	4.226210
348.200000	41.822149	109.306646	0.000479	9.505740	0.001078	4.225654
348.220000	41.822149	109.326957	0.000474	9.507507	0.001066	4.226439
348.240000	41.822149	109.320939	0.000476	9.506983	0.001070	4.226206
348.260000	41.822149	109.320011	0.000476	9.506903	0.001070	4.226170
348.280000	41.822149	109.331758	0.000473	9.507924	0.001063	4.226624
348.300000	41.822149	109.316266	0.000477	9.506577	0.001072	4.226025
348.320000	41.822149	109.321515	0.000475	9.507033	0.001069	4.226228
348.340000	41.822068	109.319030	0.000476	9.506817	0.001071	4.226132
348.360000	41.822149	109.313077	0.000478	9.506300	0.001074	4.225902
348.360000	41.822149	109.327264	0.000474	9.507533	0.001066	4.226451
348.380000	41.822149	109.319965	0.000476	9.506899	0.001070	4.226168
348.400000	41.822149	109.319962	0.000476	9.506898	0.001070	4.226168
348.440000	41.822149	109.318698	0.000476	9.506788	0.001071	4.226119
348.460000	41.822149	109.322455	0.000475	9.507115	0.001069	4.226265
348.480000	41.822149	109.328842	0.000473	9.507671	0.001065	4.226512
348.500000	41.822149	109.333245	0.000472	9.508053	0.001062	4.226682
348.520000	41.822149	109.319435	0.000476	9.506852	0.001070	4.226148
348.540000	41.822149	109.320618	0.000476	9.506955	0.001070	4.226194
348.560000	41.822149	109.317174	0.000477	9.506656	0.001072	4.226061
348.560000	41.822149	109.311278	0.000478	9.506143	0.001075	4.225833
348.580000	41.822149	109.310490	0.000478	9.506075	0.001076	4.225802
348.600000	41.822149	109.303055	0.000480	9.505428	0.001080	4.225515
348.620000	41.822068	109.310318	0.000478	9.506060	0.001076	4.225796
348.640000	41.822149	109.317900	0.000476	9.506719	0.001071	4.226089
348.680000	41.822149	109.316245	0.000477	9.506575	0.001072	4.226025
348.700000	41.822149	109.320466	0.000476	9.506942	0.001070	4.226188
348.720000	41.822149	109.310923	0.000478	9.506112	0.001075	4.225819
348.740000	41.822149	109.321361	0.000475	9.507020	0.001069	4.226222
348.760000	41.822149	109.319611	0.000476	9.506868	0.001070	4.226155
348.780000	41.822149	109.300490	0.000481	9.505205	0.001082	4.225416
348.780000	41.822149	109.309467	0.000479	9.505986	0.001076	4.225763
348.800000	41.822149	109.307138	0.000479	9.505783	0.001078	4.225673
348.820000	41.822149	109.313435	0.000478	9.506331	0.001074	4.225916
348.840000	41.822149	109.309086	0.000479	9.505952	0.001076	4.225748
348.860000	41.822149	109.307268	0.000479	9.505794	0.001078	4.225678
348.900000	41.822149	109.295314	0.000482	9.504755	0.001085	4.225215
348.920000	41.822149	109.299980	0.000481	9.505161	0.001082	4.225396
348.940000	41.822149	109.294333	0.000482	9.504670	0.001085	4.225178
348.960000	41.822149	109.300258	0.000481	9.505185	0.001082	4.225407
348.980000	41.822149	109.303526	0.000480	9.505469	0.001080	4.225533
349.000000	41.822149	109.297519	0.000482	9.504947	0.001083	4.225301
349.000000	41.822149	109.307003	0.000479	9.505771	0.001078	4.225667
349.020000	41.822149	109.302597	0.000480	9.505388	0.001080	4.225497
349.040000	41.822149	109.306625	0.000479	9.505738	0.001078	4.225653
349.060000	41.822149	109.294501	0.000482	9.504684	0.001085	4.225184
349.100000	41.822149	109.294196	0.000483	9.504658	0.001085	4.225172
349.120000	41.822149	109.292108	0.000483	9.504476	0.001086	4.225092
349.140000	41.822149	109.315962	0.000477	9.506550	0.001072	4.226014
349.160000	41.822149	109.304898	0.000480	9.505588	0.001079	4.225586
349.180000	41.822149	109.306601	0.000479	9.505736	0.001078	4.225652
349.200000	41.822149	109.308467	0.000479	9.505899	0.001077	4.225724
349.200000	41.822149	109.295677	0.000482	9.504786	0.001084	4.225229
349.220000	41.822149	109.285893	0.000485	9.503936	0.001090	4.224851
349.240000	41.822149	109.288966	0.000484	9.504203	0.001088	4.224970
349.260000	41.822149	109.292666	0.000483	9.504525	0.001086	4.225113
349.280000	41.822068	109.306958	0.000479	9.505767	0.001078	4.225666
349.320000	41.822149	109.287665	0.000484	9.504090	0.001089	4.224920
349.340000	41.822149	109.304250	0.000480	9.505532	0.001079	4.225561
349.360000	41.822068	109.294067	0.000483	9.504646	0.001085	4.225167
349.380000	41.822149	109.293132	0.000483	9.504565	0.001086	4.225131
349.400000	41.822149	109.291012	0.000483	9.504381	0.001087	4.225049
349.420000	41.822149	109.277536	0.000487	9.503209	0.001095	4.224528
349.420000	41.822149	109.272629	0.000488	9.502782	0.001098	4.224339
349.440000	41.822149	109.288513	0.000484	9.504163	0.001089	4.224953
349.460000	41.822149	109.282629	0.000486	9.503652	0.001092	4.224725
349.480000	41.822149	109.288853	0.000484	9.504193	0.001088	4.224966
349.500000	41.822149	109.289898	0.000484	9.504284	0.001088	4.225006
349.540000	41.822149	109.291951	0.000483	9.504462	0.001087	4.225085
349.560000	41.822068	109.291961	0.000483	9.504463	0.001086	4.225086
349.580000	41.822149	109.306834	0.000479	9.505757	0.001078	4.225661
349.600000	41.822149	109.283841	0.000485	9.503757	0.001091	4.224772
349.620000	41.822149	109.302776	0.000480	9.505404	0.001080	4.225504
349.640000	41.822149	109.308661	0.000479	9.505916	0.001077	4.225731
349.640000	41.822149	109.300171	0.000481	9.505177	0.001082	4.225403
349.660000	41.822068	109.307937	0.000479	9.505853	0.001077	4.225703
349.680000	41.822068	109.294079	0.000483	9.504647	0.001085	4.225168
349.720000	41.822149	109.300271	0.000481	9.505186	0.001082	4.225407
349.740000	41.822149	109.300035	0.000481	9.505165	0.001082	4.225398
349.760000	41.822149	109.302086	0.000480	9.505344	0.001081	4.225477
349.780000	41.822149	109.285517	0.000485	9.503903	0.001090	4.224837
349.800000	41.822149	109.289603	0.000484	9.504258	0.001088	4.224995
349.820000	41.822149	109.284969	0.000485	9.503855	0.001091	4.224816
349.840000	41.822149	109.293035	0.000483	9.504557	0.001086	4.225127
349.840000	41.822149	109.292956	0.000483	9.504550	0.001086	4.225124
349.860000	41.822068	109.294087	0.000483	9.504648	0.001085	4.225168
349.880000	41.822149	109.273434	0.000488	9.502852	0.001097	4.224370
349.920000	41.822149	109.286690	0.000484	9.504005	0.001090	4.224882
349.940000	41.822149	109.279966	0.000486	9.503420	0.001094	4.224622
349.960000	41.822149	109.290836	0.000483	9.504365	0.001087	4.225042
349.980000	41.822149	109.288275	0.000484	9.504143	0.001089	4.224943
350.000000	41.822149	109.293312	0.000483	9.504581	0.001086	4.225138
350.020000	41.822149	109.290659	0.000483	9.504350	0.001087	4.225036
350.040000	41.822149	109.275143	0.000488	9.503001	0.001096	4.224436
350.060000	41.822149	109.274076	0.000488	9.502908	0.001097	4.224394
350.060000	41.822149	109.273325	0.000488	9.502843	0.001098	4.224365
350.080000	41.822149	109.271693	0.000488	9.502701	0.001098	4.224302
350.100000	41.822149	109.265714	0.000490	9.502181	0.001102	4.224071
350.120000	41.822149	109.282871	0.000485	9.503673	0.001092	4.224734
350.160000	41.822149	109.276440	0.000487	9.503114	0.001096	4.224486
350.180000	41.822149	109.278963	0.000487	9.503333	0.001094	4.224583
350.200000	41.822149	109.263396	0.000491	9.501979	0.001103	4.223982
350.220000	41.822149	109.271643	0.000488	9.502696	0.001098	4.224300
350.240000	41.822149	109.277636	0.000487	9.503218	0.001095	4.224532
350.260000	41.822149	109.274816	0.000488	9.502972	0.001097	4.224423
350.280000	41.822149	109.282484	0.000486	9.503639	0.001092	4.224719
350.280000	41.822149	109.264934	0.000490	9.502113	0.001102	4.224041
350.300000	41.822149	109.263660	0.000491	9.502002	0.001103	4.223992
350.320000	41.822149	109.273635	0.000488	9.502870	0.001097	4.224377
350.360000	41.822149	109.261882	0.000491	9.501847	0.001104	4.223923
350.380000	41.822149	109.274982	0.000488	9.502987	0.001097	4.224429
350.400000	41.822149	109.266626	0.000490	9.502260	0.001101	4.224106
350.420000	41.822149	109.264194	0.000490	9.502049	0.001103	4.224012
350.440000	41.822149	109.270097	0.000489	9.502562	0.001099	4.224241
350.460000	41.822149	109.273881	0.000488	9.502891	0.001097	4.224387
350.480000	41.822149	109.268506	0.000489	9.502424	0.001100	4.224179
350.480000	41.822149	109.254915	0.000493	9.501242	0.001108	4.223654
350.500000	41.822149	109.266903	0.000490	9.502284	0.001101	4.224117
350.520000	41.822149	109.266189	0.000490	9.502222	0.001102	4.224090
350.540000	41.822149	109.253745	0.000493	9.501140	0.001109	4.223608
350.560000	41.822149	109.262298	0.000491	9.501884	0.001104	4.223939
350.600000	41.822149	109.264609	0.000490	9.502085	0.001103	4.224028
350.620000	41.822149	109.267859	0.000489	9.502367	0.001101	4.224154
350.640000	41.822149	109.258229	0.000492	9.501530	0.001106	4.223782
350.660000	41.822149	109.265754	0.000490	9.502184	0.001102	4.224073
350.680000	41.822149	109.257508	0.000492	9.501467	0.001107	4.223754
350.700000	41.822149	109.258984	0.000492	9.501595	0.001106	4.223811
350.700000	41.822149	109.266866	0.000490	9.502281	0.001101	4.224116
350.720000	41.822149	109.260497	0.000491	9.501727	0.001105	4.223869
350.740000	41.822149	109.258766	0.000492	9.501577	0.001106	4.223803
350.760000	41.822149	109.259420	0.000492	9.501633	0.001106	4.223828
350.780000	41.822149	109.264554	0.000490	9.502080	0.001103	4.224026
350.800000	41.822149	109.262550	0.000491	9.501906	0.001104	4.223949
350.840000	41.822149	109.244454	0.000496	9.500332	0.001114	4.223249
350.860000	41.822149	109.248068	0.000495	9.500646	0.001112	4.223389
350.880000	41.822149	109.253474	0.000493	9.501116	0.001109	4.223598
350.900000	41.822149	109.256540	0.000492	9.501383	0.001107	4.223717
350.920000	41.822149	109.244673	0.000495	9.500351	0.001114	4.223258
350.920000	41.822149	109.254385	0.000493	9.501196	0.001109	4.223633
350.940000	41.822149	109.256227	0.000492	9.501356	0.001108	4.223704
350.980000	41.822149	109.252958	0.000493	9.501071	0.001109	4.223578
351.000000	41.822149	109.243641	0.000496	9.500261	0.001115	4.223218
351.020000	41.822149	109.252035	0.000494	9.500991	0.001110	4.223542
351.040000	41.822149	109.259969	0.000491	9.501681	0.001105	4.223849
351.060000	41.822149	109.243799	0.000496	9.500275	0.001115	4.223224
351.080000	41.822068	109.261209	0.000491	9.501789	0.001104	4.223897
351.100000	41.822149	109.257524	0.000492	9.501468	0.001107	4.223755
351.120000	41.822149	109.256702	0.000492	9.501397	0.001107	4.223723
351.120000	41.822149	109.254341	0.000493	9.501192	0.001109	4.223632
351.140000	41.822149	109.247810	0.000495	9.500624	0.001112	4.223379
351.160000	41.822149	109.247128	0.000495	9.500564	0.001113	4.223353
351.180000	41.822149	109.250667	0.000494	9.500872	0.001111	4.223489
351.200000	41.822149	109.243882	0.000496	9.500282	0.001115	4.223227
351.240000	41.822149	109.241537	0.000496	9.500078	0.001116	4.223137
351.260000	41.822149	109.264817	0.000490	9.502103	0.001103	4.224037
351.280000	41.822149	109.253007	0.000493	9.501076	0.001109	4.223580
351.300000	41.822149	109.253323	0.000493	9.501103	0.001109	4.223592
351.320000	41.822149	109.240104	0.000497	9.499954	0.001117	4.223081
351.340000	41.822149	109.247686	0.000495	9.500613	0.001113	4.223374
351.340000	41.822149	109.258440	0.000492	9.501548	0.001106	4.223790
351.360000	41.822149	109.260434	0.000491	9.501722	0.001105	4.223867
351.380000	41.822149	109.260023	0.000491	9.501686	0.001105	4.223851
351.400000	41.822149	109.243140	0.000496	9.500218	0.001115	4.223198
351.440000	41.822149	109.252425	0.000493	9.501025	0.001110	4.223557
351.460000	41.822149	109.251995	0.000494	9.500988	0.001110	4.223541
351.480000	41.822149	109.255585	0.000493	9.501300	0.001108	4.223680
351.500000	41.822149	109.254045	0.000493	9.501166	0.001109	4.223620
351.520000	41.822149	109.266838	0.000490	9.502278	0.001101	4.224115
351.540000	41.822149	109.257705	0.000492	9.501484	0.001107	4.223762
351.560000	41.822149	109.258805	0.000492	9.501580	0.001106	4.223804
351.560000	41.822149	109.264475	0.000490	9.502073	0.001103	4.224023
351.580000	41.822068	109.266956	0.000490	9.502289	0.001101	4.224119
351.600000	41.822149	109.245721	0.000495	9.500442	0.001114	4.223298
351.640000	41.822149	109.252990	0.000493	9.501074	0.001109	4.223579
351.660000	41.822149	109.244521	0.000496	9.500338	0.001114	4.223252
351.680000	41.822068	109.257094	0.000492	9.501431	0.001107	4.223738
351.700000	41.822149	109.242153	0.000496	9.500132	0.001116	4.223160
351.720000	41.822149	109.241346	0.000496	9.500062	0.001116	4.223129
351.740000	41.822149	109.245296	0.000495	9.500405	0.001114	4.223282
351.760000	41.822149	109.244718	0.000495	9.500355	0.001114	4.223259
351.760000	41.822149	109.241726	0.000496	9.500095	0.001116	4.223144
351.780000	41.822149	109.247669	0.000495	9.500611	0.001113	4.223374
351.800000	41.822149	109.252788	0.000493	9.501057	0.001110	4.223571
351.820000	41.822149	109.242798	0.000496	9.500188	0.001115	4.223185
351.860000	41.822149	109.239660	0.000497	9.499915	0.001117	4.223064
351.880000	41.822149	109.245115	0.000495	9.500389	0.001114	4.223275
351.900000	41.822149	109.248621	0.000494	9.500694	0.001112	4.223410
351.920000	41.822149	109.245569	0.000495	9.500429	0.001114	4.223292
351.940000	41.822149	109.253141	0.000493	9.501087	0.001109	4.223585
351.960000	41.822149	109.247133	0.000495	9.500565	0.001113	4.223353
351.980000	41.822149	109.246290	0.000495	9.500492	0.001113	4.223320
351.980000	41.822149	109.237995	0.000497	9.499770	0.001118	4.223000
352.000000	41.822149	109.245244	0.000495	9.500401	0.001114	4.223280
352.040000	41.822149	109.235569	0.000498	9.499559	0.001120	4.222906
352.060000	41.822149	109.231867	0.000499	9.499237	0.001122	4.222763
352.080000	41.822149	109.225343	0.000501	9.498670	0.001126	4.222510
352.100000	41.822149	109.235531	0.000498	9.499556	0.001120	4.222904
352.120000	41.822149	109.235263	0.000498	9.499533	0.001120	4.222894
352.140000	41.822149	109.244204	0.000496	9.500310	0.001115	4.223240
352.160000	41.822149	109.239889	0.000497	9.499935	0.001117	4.223073
352.180000	41.822149	109.229388	0.000499	9.499022	0.001123	4.222667
352.200000	41.822149	109.231536	0.000499	9.499208	0.001122	4.222750
352.200000	41.822149	109.230217	0.000499	9.499094	0.001123	4.222699
352.220000	41.822149	109.240660	0.000497	9.500002	0.001117	4.223103
352.240000	41.822149	109.236617	0.000498	9.499650	0.001119	4.222946
352.280000	41.822149	109.223826	0.000501	9.498538	0.001127	4.222452
352.300000	41.822149	109.227838	0.000500	9.498887	0.001124	4.222607
352.300000	41.822149	109.231459	0.000499	9.499202	0.001122	4.222747
352.340000	41.822149	109.238029	0.000497	9.499773	0.001118	4.223001
352.360000	41.822149	109.230656	0.000499	9.499132	0.001123	4.222716
352.380000	41.822149	109.229224	0.000500	9.499007	0.001123	4.222661
352.400000	41.822149	109.224452	0.000501	9.498592	0.001126	4.222476
352.400000	41.822149	109.226718	0.000500	9.498789	0.001125	4.222564
352.420000	41.822149	109.220561	0.000502	9.498254	0.001129	4.222326
352.440000	41.822149	109.215828	0.000503	9.497842	0.001131	4.222143
352.480000	41.822149	109.218155	0.000502	9.498045	0.001130	4.222233
352.480000	41.822149	109.229160	0.000500	9.499002	0.001123	4.222658
352.500000	41.822149	109.219136	0.000502	9.498130	0.001129	4.222271
352.520000	41.822149	109.213731	0.000504	9.497660	0.001133	4.222062
352.560000	41.822149	109.213751	0.000504	9.497662	0.001133	4.222062
352.580000	41.822149	109.230630	0.000499	9.499130	0.001123	4.222715
352.600000	41.822149	109.224659	0.000501	9.498610	0.001126	4.222484
352.620000	41.822149	109.207077	0.000505	9.497081	0.001136	4.221804
352.620000	41.822149	109.221842	0.000501	9.498365	0.001128	4.222375
352.640000	41.822149	109.214473	0.000503	9.497725	0.001132	4.222090
352.680000	41.822149	109.213628	0.000504	9.497651	0.001133	4.222058
352.680000	41.822149	109.215574	0.000503	9.497820	0.001131	4.222133
352.720000	41.822149	109.221467	0.000502	9.498333	0.001128	4.222361
352.740000	41.822149	109.223992	0.000501	9.498552	0.001126	4.222458
352.760000	41.822149	109.223626	0.000501	9.498521	0.001127	4.222444
352.780000	41.822149	109.228580	0.000500	9.498951	0.001124	4.222636
352.800000	41.822068	109.216771	0.000503	9.497924	0.001131	4.222179
352.820000	41.822149	109.229365	0.000499	9.499020	0.001123	4.222666
352.840000	41.822149	109.230202	0.000499	9.499092	0.001123	4.222698
352.840000	41.822149	109.220940	0.000502	9.498287	0.001128	4.222340
352.860000	41.822149	109.232907	0.000499	9.499328	0.001121	4.222803
352.880000	41.822149	109.222211	0.000501	9.498398	0.001128	4.222389
352.900000	41.822149	109.218305	0.000502	9.498058	0.001130	4.222238
352.939000	41.822149	109.225013	0.000501	9.498641	0.001126	4.222498
352.959000	41.822149	109.221253	0.000502	9.498314	0.001128	4.222352
352.979000	41.822149	109.220761	0.000502	9.498271	0.001128	4.222333
352.999000	41.822149	109.233286	0.000498	9.499361	0.001121	4.222818
353.019000	41.822149	109.211290	0.000504	9.497448	0.001134	4.221967
353.039000	41.822149	109.216470	0.000503	9.497898	0.001131	4.222167
353.039000	41.822149	109.223664	0.000501	9.498524	0.001127	4.222446
353.079000	41.822149	109.224956	0.000501	9.498636	0.001126	4.222496
353.099000	41.822149	109.215751	0.000503	9.497836	0.001131	4.222140
353.119000	41.822149	109.226138	0.000500	9.498739	0.001125	4.222541
353.139000	41.822149	109.225366	0.000501	9.498672	0.001126	4.222511
353.159000	41.822149	109.224640	0.000501	9.498609	0.001126	4.222483
353.179000	41.822149	109.214188	0.000503	9.497700	0.001132	4.222079
353.199000	41.822149	109.216131	0.000503	9.497869	0.001131	4.222154
353.219000	41.822149	109.209647	0.000505	9.497305	0.001135	4.221904
353.239000	41.822149	109.207365	0.000505	9.497107	0.001136	4.221815
353.259000	41.822149	109.214294	0.000503	9.497709	0.001132	4.222083
353.259000	41.822149	109.219166	0.000502	9.498133	0.001129	4.222272
353.299000	41.822149	109.229520	0.000499	9.499033	0.001123	4.222672
353.319000	41.822149	109.224534	0.000501	9.498600	0.001126	4.222479
353.339000	41.822149	109.212841	0.000504	9.497583	0.001133	4.222027
353.359000	41.822149	109.216120	0.000503	9.497868	0.001131	4.222154
353.379000	41.822149	109.201885	0.000507	9.496630	0.001139	4.221604
353.399000	41.822068	109.217252	0.000503	9.497966	0.001130	4.222198
353.419000	41.822149	109.224253	0.000501	9.498575	0.001126	4.222468
353.439000	41.822149	109.221130	0.000502	9.498304	0.001128	4.222348
353.459000	41.822149	109.226290	0.000500	9.498752	0.001125	4.222547
353.479000	41.822149	109.215496	0.000503	9.497814	0.001131	4.222130
353.499000	41.822149	109.211004	0.000504	9.497423	0.001134	4.221956
353.499000	41.822149	109.212220	0.000504	9.497529	0.001133	4.222003
353.539000	41.822149	109.218676	0.000502	9.498090	0.001130	4.222253
353.559000	41.822149	109.219053	0.000502	9.498123	0.001129	4.222267
353.579000	41.822149	109.217193	0.000503	9.497961	0.001130	4.222195
353.599000	41.822149	109.224166	0.000501	9.498568	0.001126	4.222465
353.619000	41.822149	109.220140	0.000502	9.498217	0.001129	4.222309
353.639000	41.822149	109.227479	0.000500	9.498856	0.001124	4.222593
353.659000	41.822149	109.229331	0.000499	9.499017	0.001123	4.222665
353.679000	41.822149	109.208577	0.000505	9.497212	0.001136	4.221862
353.679000	41.822149	109.223068	0.000501	9.498472	0.001127	4.222423
353.719000	41.822149	109.214346	0.000503	9.497714	0.001132	4.222085
353.719000	41.822149	109.220057	0.000502	9.498210	0.001129	4.222306
353.759000	41.822149	109.210061	0.000505	9.497341	0.001135	4.221920
353.779000	41.822149	109.219392	0.000502	9.498152	0.001129	4.222280
353.799000	41.822149	109.214574	0.000503	9.497733	0.001132	4.222094
353.819000	41.822149	109.218268	0.000502	9.498055	0.001130	4.222237
353.839000	41.822068	109.212707	0.000504	9.497571	0.001133	4.222022
353.859000	41.822149	109.219333	0.000502	9.498147	0.001129	4.222278
353.879000	41.822149	109.208933	0.000505	9.497243	0.001135	4.221876
353.899000	41.822149	109.223159	0.000501	9.498480	0.001127	4.222426
353.899000	41.822149	109.223024	0.000501	9.498468	0.001127	4.222421
353.939000	41.822149	109.214030	0.000503	9.497686	0.001132	4.222073
353.959000	41.822149	109.210347	0.000504	9.497366	0.001135	4.221931
353.979000	41.822149	109.215359	0.000503	9.497802	0.001132	4.222124
353.999000	41.822068	109.227110	0.000500	9.498824	0.001125	4.222579
354.019000	41.822149	109.219687	0.000502	9.498178	0.001129	4.222292
354.039000	41.822149	109.223272	0.000501	9.498490	0.001127	4.222430
354.059000	41.822068	109.213734	0.000503	9.497660	0.001132	4.222062
354.079000	41.822149	109.201956	0.000507	9.496636	0.001139	4.221606
354.099000	41.822149	109.200151	0.000507	9.496479	0.001141	4.221537
354.119000	41.822149	109.210551	0.000504	9.497384	0.001134	4.221939
354.139000	41.822149	109.210914	0.000504	9.497415	0.001134	4.221953
354.139000	41.822149	109.213059	0.000504	9.497602	0.001133	4.222036
354.179000	41.822149	109.206694	0.000505	9.497048	0.001137	4.221790
354.199000	41.822149	109.210906	0.000504	9.497414	0.001134	4.221952
354.219000	41.822149	109.202692	0.000506	9.496700	0.001139	4.221635
354.239000	41.822149	109.201472	0.000507	9.496594	0.001140	4.221588
354.259000	41.822149	109.212658	0.000504	9.497567	0.001133	4.222020
354.279000	41.822068	109.219742	0.000502	9.498183	0.001129	4.222294
354.299000	41.822149	109.198712	0.000507	9.496354	0.001141	4.221481
354.319000	41.822149	109.211704	0.000504	9.497484	0.001134	4.221983
354.319000	41.822149	109.204929	0.000506	9.496895	0.001138	4.221721
354.359000	41.822149	109.208837	0.000505	9.497234	0.001135	4.221872
354.359000	41.822149	109.212543	0.000504	9.497557	0.001133	4.222016
354.379000	41.822068	109.209563	0.000505	9.497298	0.001135	4.221900
354.419000	41.822149	109.220923	0.000502	9.498286	0.001128	4.222340
354.439000	41.822149	109.203183	0.000506	9.496743	0.001139	4.221654
354.459000	41.822149	109.218514	0.000502	9.498076	0.001130	4.222246
354.479000	41.822149	109.207237	0.000505	9.497095	0.001136	4.221811
354.499000	41.822149	109.209592	0.000505	9.497300	0.001135	4.221902
354.519000	41.822149	109.206919	0.000505	9.497068	0.001137	4.221798
354.539000	41.822149	109.220687	0.000502	9.498265	0.001128	4.222330
354.539000	41.822149	109.220690	0.000502	9.498265	0.001128	4.222331
354.559000	41.822149	109.231207	0.000499	9.499180	0.001122	4.222737
354.579000	41.822149	109.219243	0.000502	9.498139	0.001129	4.222275
354.619000	41.822149	109.218918	0.000502	9.498111	0.001129	4.222262
354.639000	41.822149	109.211457	0.000504	9.497462	0.001134	4.221974
354.659000	41.822068	109.221068	0.000502	9.498298	0.001128	4.222345
354.679000	41.822149	109.199559	0.000507	9.496428	0.001141	4.221514
354.699000	41.822149	109.197329	0.000508	9.496234	0.001142	4.221427
354.719000	41.822149	109.195097	0.000508	9.496040	0.001143	4.221341
354.739000	41.822068	109.191535	0.000509	9.495730	0.001145	4.221204
354.759000	41.822149	109.197989	0.000508	9.496291	0.001142	4.221453
354.779000	41.822149	109.194548	0.000509	9.495992	0.001144	4.221320
354.799000	41.822068	109.188337	0.000510	9.495452	0.001147	4.221080
354.819000	41.822149	109.192142	0.000509	9.495783	0.001145	4.221227
354.839000	41.822149	109.190318	0.000510	9.495624	0.001146	4.221156
354.859000	41.822149	109.192660	0.000509	9.495828	0.001145	4.221247
354.879000	41.822149	109.195902	0.000508	9.496110	0.001143	4.221372
354.899000	41.822149	109.202383	0.000507	9.496673	0.001139	4.221623
354.919000	41.822149	109.194527	0.000509	9.495990	0.001144	4.221319
354.939000	41.822149	109.199867	0.000507	9.496454	0.001141	4.221526
354.959000	41.822149	109.193150	0.000509	9.495870	0.001145	4.221266
354.959000	41.822149	109.170938	0.000515	9.493939	0.001158	4.220407
354.979000	41.822149	109.186928	0.000511	9.495329	0.001148	4.221025
354.999000	41.822068	109.192267	0.000509	9.495794	0.001145	4.221232
355.039000	41.822149	109.202146	0.000507	9.496653	0.001139	4.221614
355.059000	41.822149	109.195574	0.000508	9.496081	0.001143	4.221360
355.079000	41.822149	109.188683	0.000510	9.495482	0.001147	4.221093
355.099000	41.822149	109.184283	0.000511	9.495099	0.001150	4.220923
355.119000	41.822149	109.194709	0.000509	9.496006	0.001144	4.221326
355.139000	41.822149	109.188863	0.000510	9.495497	0.001147	4.221100
355.159000	41.822149	109.191229	0.000509	9.495703	0.001146	4.221192
355.179000	41.822149	109.197152	0.000508	9.496218	0.001142	4.221421
355.179000	41.822149	109.182729	0.000512	9.494964	0.001151	4.220863
355.199000	41.822149	109.187108	0.000511	9.495345	0.001148	4.221032
355.219000	41.822149	109.197557	0.000508	9.496254	0.001142	4.221436
355.259000	41.822149	109.201200	0.000507	9.496570	0.001140	4.221577
355.279000	41.822149	109.203098	0.000506	9.496735	0.001139	4.221651
355.299000	41.822149	109.187583	0.000510	9.495386	0.001148	4.221051
355.319000	41.822149	109.196475	0.000508	9.496159	0.001143	4.221394
355.339000	41.822149	109.186060	0.000511	9.495254	0.001149	4.220992
355.359000	41.822068	109.182998	0.000512	9.494987	0.001150	4.220873
355.379000	41.822149	109.191567	0.000509	9.495733	0.001146	4.221205
355.399000	41.822149	109.177191	0.000513	9.494482	0.001154	4.220649
355.419000	41.822149	109.187040	0.000511	9.495339	0.001148	4.221030
355.439000	41.822149	109.176604	0.000513	9.494431	0.001154	4.220626
355.459000	41.822149	109.184304	0.000511	9.495101	0.001150	4.220924
355.479000	41.822149	109.190991	0.000509	9.495683	0.001146	4.221182
355.499000	41.822149	109.190696	0.000510	9.495657	0.001146	4.221171
355.519000	41.822149	109.192924	0.000509	9.495851	0.001145	4.221257
355.539000	41.822149	109.197786	0.000508	9.496273	0.001142	4.221445
355.559000	41.822149	109.188700	0.000510	9.495483	0.001147	4.221094
355.579000	41.822149	109.182054	0.000512	9.494905	0.001151	4.220837
355.599000	41.822149	109.177249	0.000513	9.494487	0.001154	4.220651
355.599000	41.822149	109.172924	0.000514	9.494111	0.001157	4.220484
355.639000	41.822149	109.185667	0.000511	9.495220	0.001149	4.220977
355.639000	41.822149	109.181055	0.000512	9.494818	0.001152	4.220798
355.679000	41.822149	109.182993	0.000512	9.494987	0.001151	4.220873
355.699000	41.822149	109.178407	0.000513	9.494588	0.001153	4.220696
355.719000	41.822149	109.168840	0.000515	9.493756	0.001159	4.220326
355.739000	41.822149	109.162999	0.000517	9.493248	0.001162	4.220100
355.759000	41.822149	109.163212	0.000517	9.493267	0.001162	4.220109
355.779000	41.822149	109.177334	0.000513	9.494495	0.001154	4.220655
355.799000	41.822149	109.177478	0.000513	9.494507	0.001154	4.220660
355.819000	41.822149	109.186968	0.000511	9.495333	0.001148	4.221027
355.819000	41.822149	109.183138	0.000512	9.495000	0.001151	4.220879
355.859000	41.822149	109.174329	0.000514	9.494234	0.001156	4.220538
355.879000	41.822149	109.176766	0.000513	9.494445	0.001154	4.220633
355.899000	41.822149	109.177295	0.000513	9.494491	0.001154	4.220653
355.919000	41.822149	109.168531	0.000515	9.493729	0.001159	4.220314
355.939000	41.822149	109.168525	0.000515	9.493729	0.001159	4.220314
355.959000	41.822149	109.174218	0.000514	9.494224	0.001156	4.220534
355.979000	41.822149	109.175025	0.000514	9.494294	0.001155	4.220565
355.999000	41.822149	109.178338	0.000513	9.494582	0.001153	4.220693
356.019000	41.822068	109.163453	0.000517	9.493288	0.001162	4.220118
356.039000	41.822149	109.184925	0.000511	9.495155	0.001149	4.220948
356.059000	41.822149	109.170167	0.000515	9.493872	0.001158	4.220377
356.079000	41.822149	109.169456	0.000515	9.493810	0.001159	4.220350
356.099000	41.822149	109.167639	0.000516	9.493652	0.001160	4.220280
356.119000	41.822149	109.156316	0.000519	9.492667	0.001166	4.219842
356.139000	41.822068	109.170583	0.000515	9.493908	0.001158	4.220394
356.159000	41.822149	109.158471	0.000518	9.492854	0.001165	4.219925
356.179000	41.822149	109.175730	0.000513	9.494355	0.001155	4.220593
356.199000	41.822149	109.171891	0.000514	9.494022	0.001157	4.220444
356.219000	41.822149	109.164361	0.000516	9.493367	0.001162	4.220153
356.239000	41.822149	109.162027	0.000517	9.493164	0.001163	4.220063
356.239000	41.822149	109.170506	0.000515	9.493901	0.001158	4.220391
356.279000	41.822149	109.166948	0.000516	9.493592	0.001160	4.220253
356.299000	41.822149	109.161807	0.000517	9.493145	0.001163	4.220054
356.319000	41.822149	109.162398	0.000517	9.493196	0.001163	4.220077
356.339000	41.822149	109.163689	0.000517	9.493308	0.001162	4.220127
356.359000	41.822149	109.162943	0.000517	9.493243	0.001162	4.220098
356.379000	41.822149	109.158989	0.000518	9.492900	0.001165	4.219945
356.399000	41.822149	109.157015	0.000518	9.492728	0.001166	4.219869
356.419000	41.822149	109.146591	0.000521	9.491821	0.001172	4.219466
356.439000	41.822149	109.155969	0.000519	9.492637	0.001166	4.219829
356.459000	41.822149	109.154204	0.000519	9.492483	0.001168	4.219760
356.459000	41.822149	109.154107	0.000519	9.492475	0.001168	4.219757
356.479000	41.822149	109.151258	0.000520	9.492227	0.001169	4.219646
356.519000	41.822149	109.150397	0.000520	9.492152	0.001170	4.219613
356.539000	41.822149	109.158473	0.000518	9.492855	0.001165	4.219925
356.559000	41.822149	109.166246	0.000516	9.493531	0.001160	4.220226
356.579000	41.822149	109.158771	0.000518	9.492881	0.001165	4.219937
356.599000	41.822149	109.168251	0.000515	9.493705	0.001159	4.220303
356.619000	41.822149	109.163746	0.000517	9.493313	0.001162	4.220129
356.639000	41.822149	109.157925	0.000518	9.492807	0.001165	4.219904
356.659000	41.822149	109.145559	0.000521	9.491732	0.001173	4.219426
356.679000	41.822149	109.148840	0.000521	9.492017	0.001171	4.219553
356.699000	41.822149	109.165036	0.000516	9.493425	0.001161	4.220179
356.699000	41.822149	109.165047	0.000516	9.493426	0.001161	4.220179
356.739000	41.822149	109.148605	0.000521	9.491996	0.001171	4.219544
356.759000	41.822149	109.150774	0.000520	9.492185	0.001170	4.219628
356.779000	41.822149	109.143365	0.000522	9.491541	0.001174	4.219341
356.799000	41.822149	109.161869	0.000517	9.493150	0.001163	4.220057
356.819000	41.822149	109.149035	0.000520	9.492034	0.001171	4.219561
356.839000	41.822149	109.144788	0.000522	9.491665	0.001173	4.219396
356.859000	41.822149	109.143326	0.000522	9.491537	0.001174	4.219340
356.879000	41.822149	109.143132	0.000522	9.491520	0.001174	4.219332
356.879000	41.822149	109.137280	0.000524	9.491012	0.001177	4.219106
356.899000	41.822149	109.141789	0.000522	9.491404	0.001175	4.219280
356.939000	41.822149	109.140356	0.000523	9.491279	0.001176	4.219225
356.959000	41.822068	109.140845	0.000523	9.491322	0.001175	4.219244
356.979000	41.822149	109.139804	0.000523	9.491231	0.001176	4.219204
356.999000	41.822149	109.140335	0.000523	9.491277	0.001176	4.219224
357.019000	41.822149	109.144207	0.000522	9.491614	0.001173	4.219374
357.039000	41.822149	109.143253	0.000522	9.491531	0.001174	4.219337
357.059000	41.822149	109.142830	0.000522	9.491494	0.001174	4.219321
357.079000	41.822149	109.146361	0.000521	9.491801	0.001172	4.219457
357.099000	41.822149	109.147919	0.000521	9.491937	0.001171	4.219517
357.099000	41.822149	109.145669	0.000521	9.491741	0.001173	4.219430
357.139000	41.822149	109.133648	0.000524	9.490696	0.001180	4.218966
357.139000	41.822149	109.143523	0.000522	9.491555	0.001174	4.219347
357.179000	41.822149	109.126341	0.000526	9.490060	0.001184	4.218683
357.199000	41.822149	109.133699	0.000524	9.490700	0.001180	4.218968
357.219000	41.822149	109.136209	0.000524	9.490918	0.001178	4.219065
357.239000	41.822149	109.124298	0.000527	9.489883	0.001185	4.218604
357.259000	41.822149	109.136120	0.000524	9.490911	0.001178	4.219061
357.279000	41.822149	109.123683	0.000527	9.489829	0.001185	4.218580
357.299000	41.822149	109.117726	0.000529	9.489311	0.001189	4.218350
357.319000	41.822149	109.130593	0.000525	9.490430	0.001181	4.218848
357.319000	41.822149	109.142443	0.000522	9.491461	0.001174	4.219306
357.359000	41.822149	109.132524	0.000525	9.490598	0.001180	4.218922
357.379000	41.822149	109.131655	0.000525	9.490522	0.001181	4.218889
357.399000	41.822149	109.128241	0.000526	9.490226	0.001183	4.218757
357.419000	41.822149	109.121700	0.000528	9.489657	0.001187	4.218504
357.439000	41.822149	109.124829	0.000527	9.489929	0.001185	4.218625
357.459000	41.822149	109.124970	0.000527	9.489941	0.001185	4.218630
357.479000	41.822149	109.125783	0.000527	9.490012	0.001184	4.218662
357.499000	41.822149	109.118635	0.000528	9.489390	0.001188	4.218385
357.519000	41.822149	109.114666	0.000529	9.489045	0.001191	4.218232
357.519000	41.822149	109.130705	0.000525	9.490440	0.001181	4.218852
357.559000	41.822149	109.131029	0.000525	9.490468	0.001181	4.218864
357.579000	41.822149	109.138398	0.000523	9.491109	0.001177	4.219149
357.599000	41.822149	109.123633	0.000527	9.489825	0.001185	4.218579
357.619000	41.822149	109.129019	0.000526	9.490293	0.001182	4.218787
357.639000	41.822149	109.128016	0.000526	9.490206	0.001183	4.218748
357.659000	41.822149	109.132533	0.000525	9.490599	0.001180	4.218923
357.679000	41.822149	109.133636	0.000524	9.490695	0.001180	4.218965
357.699000	41.822149	109.116523	0.000529	9.489206	0.001190	4.218304
357.719000	41.822149	109.134039	0.000524	9.490730	0.001179	4.218981
357.739000	41.822149	109.130652	0.000525	9.490435	0.001181	4.218850
357.739000	41.822149	109.116420	0.000529	9.489198	0.001190	4.218300
357.759000	41.822149	109.123929	0.000527	9.489851	0.001185	4.218590
357.779000	41.822149	109.115129	0.000529	9.489085	0.001190	4.218250
357.819000	41.822149	109.110974	0.000530	9.488724	0.001193	4.218089
357.839000	41.822149	109.122495	0.000527	9.489726	0.001186	4.218534
357.859000	41.822149	109.137455	0.000523	9.491027	0.001177	4.219113
357.879000	41.822149	109.129505	0.000526	9.490335	0.001182	4.218806
357.899000	41.822149	109.122530	0.000527	9.489729	0.001186	4.218536
357.919000	41.822149	109.121704	0.000528	9.489657	0.001187	4.218504
357.939000	41.822149	109.124041	0.000527	9.489860	0.001185	4.218594
357.959000	41.822068	109.114782	0.000529	9.489055	0.001191	4.218236
357.979000	41.822149	109.112678	0.000530	9.488872	0.001192	4.218155
357.999000	41.822149	109.125509	0.000527	9.489988	0.001184	4.218651
357.999000	41.822149	109.127716	0.000526	9.490180	0.001183	4.218736
358.039000	41.822149	109.120887	0.000528	9.489586	0.001187	4.218472
358.059000	41.822149	109.130590	0.000525	9.490430	0.001181	4.218847
358.079000	41.822149	109.132662	0.000525	9.490610	0.001180	4.218928
358.099000	41.822149	109.120899	0.000528	9.489587	0.001187	4.218473
358.119000	41.822068	109.116613	0.000529	9.489214	0.001189	4.218307
358.139000	41.822149	109.121471	0.000528	9.489637	0.001187	4.218495
358.159000	41.822149	109.129968	0.000525	9.490376	0.001182	4.218823
358.159000	41.822149	109.111602	0.000530	9.488779	0.001193	4.218113
358.199000	41.822149	109.118304	0.000528	9.489361	0.001189	4.218373
358.199000	41.822149	109.132134	0.000525	9.490564	0.001180	4.218907
358.239000	41.822149	109.129044	0.000526	9.490295	0.001182	4.218788
358.259000	41.822149	109.130705	0.000525	9.490440	0.001181	4.218852
358.279000	41.822068	109.125657	0.000527	9.490001	0.001184	4.218657
358.299000	41.822149	109.113440	0.000530	9.488938	0.001191	4.218184
358.319000	41.822149	109.135949	0.000524	9.490896	0.001178	4.219055
358.339000	41.822149	109.125002	0.000527	9.489944	0.001185	4.218631
358.359000	41.822149	109.118312	0.000528	9.489362	0.001189	4.218373
358.379000	41.822149	109.109339	0.000531	9.488582	0.001194	4.218026
358.379000	41.822149	109.112131	0.000530	9.488825	0.001192	4.218134
358.399000	41.822149	109.119134	0.000528	9.489434	0.001188	4.218405
358.439000	41.822149	109.119890	0.000528	9.489499	0.001188	4.218434
358.459000	41.822149	109.118918	0.000528	9.489415	0.001188	4.218396
358.479000	41.822149	109.112631	0.000530	9.488868	0.001192	4.218153
358.499000	41.822149	109.112991	0.000530	9.488899	0.001192	4.218167
358.519000	41.822149	109.124391	0.000527	9.489891	0.001185	4.218608
358.539000	41.822149	109.118672	0.000528	9.489393	0.001188	4.218387
358.559000	41.822149	109.122435	0.000527	9.489721	0.001186	4.218532
358.579000	41.822149	109.132698	0.000525	9.490613	0.001180	4.218929
358.599000	41.822149	109.120147	0.000528	9.489522	0.001188	4.218444
358.599000	41.822149	109.114903	0.000529	9.489066	0.001191	4.218241
358.639000	41.822149	109.113552	0.000530	9.488948	0.001191	4.218189
358.659000	41.822149	109.110901	0.000530	9.488718	0.001193	4.218086
358.659000	41.822149	109.118707	0.000528	9.489396	0.001188	4.218388
358.699000	41.822149	109.118460	0.000528	9.489375	0.001189	4.218379
358.719000	41.822068	109.119467	0.000528	9.489463	0.001188	4.218417
358.739000	41.822149	109.118629	0.000528	9.489390	0.001188	4.218385
358.759000	41.822149	109.117441	0.000529	9.489286	0.001189	4.218339
358.779000	41.822149	109.124571	0.000527	9.489906	0.001185	4.218615
358.799000	41.822149	109.097012	0.000534	9.487510	0.001201	4.217549
358.799000	41.822149	109.114282	0.000530	9.489012	0.001191	4.218217
358.839000	41.822149	109.099311	0.000533	9.487710	0.001200	4.217638
358.859000	41.822149	109.111079	0.000530	9.488733	0.001193	4.218093
358.859000	41.822149	109.117229	0.000529	9.489268	0.001189	4.218331
358.899000	41.822149	109.106917	0.000531	9.488371	0.001195	4.217932
358.919000	41.822149	109.113168	0.000530	9.488915	0.001192	4.218174
358.939000	41.822149	109.111233	0.000530	9.488746	0.001193	4.218099
358.959000	41.822149	109.117091	0.000529	9.489256	0.001189	4.218326
358.979000	41.822149	109.109170	0.000531	9.488567	0.001194	4.218019
358.999000	41.822149	109.118436	0.000528	9.489373	0.001189	4.218378
359.019000	41.822149	109.118167	0.000529	9.489349	0.001189	4.218367
359.019000	41.822149	109.110811	0.000530	9.488710	0.001193	4.218083
359.059000	41.822149	109.102159	0.000533	9.487957	0.001198	4.217748
359.079000	41.822149	109.110926	0.000530	9.488720	0.001193	4.218087
359.099000	41.822149	109.110423	0.000531	9.488676	0.001193	4.218068
359.119000	41.822068	109.112664	0.000530	9.488871	0.001192	4.218154
359.139000	41.822149	109.106801	0.000531	9.488361	0.001195	4.217928
359.159000	41.822149	109.117048	0.000529	9.489252	0.001189	4.218324
359.179000	41.822149	109.103653	0.000532	9.488087	0.001197	4.217806
359.199000	41.822149	109.110999	0.000530	9.488726	0.001193	4.218090
359.219000	41.822149	109.110676	0.000530	9.488698	0.001193	4.218078
359.239000	41.822068	109.113461	0.000530	9.488940	0.001191	4.218185
359.239000	41.822068	109.121416	0.000528	9.489632	0.001187	4.218493
359.279000	41.822149	109.119109	0.000528	9.489431	0.001188	4.218404
359.279000	41.822149	109.119450	0.000528	9.489461	0.001188	4.218417
359.319000	41.822149	109.118098	0.000529	9.489343	0.001189	4.218365
359.339000	41.822068	109.118068	0.000528	9.489341	0.001189	4.218363
359.359000	41.822149	109.116682	0.000529	9.489220	0.001190	4.218310
359.379000	41.822068	109.100193	0.000533	9.487786	0.001199	4.217672
359.399000	41.822149	109.096423	0.000534	9.487458	0.001201	4.217527
359.419000	41.822068	109.099366	0.000533	9.487714	0.001200	4.217640
359.439000	41.822149	109.115019	0.000529	9.489076	0.001191	4.218246
359.439000	41.822149	109.115262	0.000529	9.489097	0.001190	4.218255
359.479000	41.822149	109.110367	0.000531	9.488671	0.001193	4.218066
359.499000	41.822149	109.109284	0.000531	9.488577	0.001194	4.218024
359.519000	41.822149	109.111323	0.000530	9.488754	0.001193	4.218103
359.539000	41.822149	109.103168	0.000532	9.488045	0.001197	4.217787
359.559000	41.822149	109.116235	0.000529	9.489181	0.001190	4.218292
359.579000	41.822149	109.103692	0.000532	9.488091	0.001197	4.217808
359.599000	41.822149	109.092322	0.000535	9.487102	0.001204	4.217368
359.619000	41.822149	109.098453	0.000534	9.487635	0.001200	4.217605
359.639000	41.822149	109.094987	0.000535	9.487334	0.001202	4.217471
359.659000	41.822149	109.112261	0.000530	9.488836	0.001192	4.218139
359.659000	41.822149	109.091885	0.000535	9.487064	0.001204	4.217351
359.679000	41.822149	109.107806	0.000531	9.488448	0.001195	4.217967
359.699000	41.822149	109.109070	0.000531	9.488558	0.001194	4.218016
359.739000	41.822149	109.110114	0.000531	9.488649	0.001193	4.218056
359.759000	41.822149	109.113371	0.000530	9.488932	0.001191	4.218182
359.779000	41.822149	109.103465	0.000532	9.488071	0.001197	4.217799
359.799000	41.822149	109.105462	0.000532	9.488245	0.001196	4.217876
359.819000	41.822149	109.104271	0.000532	9.488141	0.001197	4.217830
359.839000	41.822149	109.105695	0.000532	9.488265	0.001196	4.217885
359.859000	41.822149	109.096622	0.000534	9.487476	0.001201	4.217534
359.879000	41.822149	109.097920	0.000534	9.487589	0.001201	4.217584
359.879000	41.822149	109.098149	0.000534	9.487609	0.001200	4.217593
359.899000	41.822149	109.107046	0.000531	9.488382	0.001195	4.217937
359.919000	41.822149	109.090768	0.000536	9.486967	0.001205	4.217308
359.959000	41.822149	109.113379	0.000530	9.488933	0.001191	4.218182
359.979000	41.822149	109.107629	0.000531	9.488433	0.001195	4.217960
359.999000	41.822149	109.097870	0.000534	9.487584	0.001201	4.217583
360.019000	41.822149	109.105531	0.000532	9.488251	0.001196	4.217879
360.039000	41.822149	109.102776	0.000533	9.488011	0.001198	4.217772
360.059000	41.822149	109.097078	0.000534	9.487515	0.001201	4.217552
360.079000	41.822149	109.093899	0.000535	9.487239	0.001203	4.217429
360.079000	41.822149	109.100479	0.000533	9.487811	0.001199	4.217683
360.099000	41.822149	109.110859	0.000530	9.488714	0.001193	4.218085
360.119000	41.822149	109.114994	0.000529	9.489074	0.001191	4.218245
360.159000	41.822149	109.113459	0.000530	9.488940	0.001191	4.218185
360.179000	41.822149	109.108858	0.000531	9.488540	0.001194	4.218007
360.199000	41.822149	109.095127	0.000535	9.487346	0.001202	4.217476
360.219000	41.822149	109.107264	0.000531	9.488401	0.001195	4.217946
360.239000	41.822149	109.115098	0.000529	9.489083	0.001190	4.218249
360.259000	41.822149	109.114583	0.000529	9.489038	0.001191	4.218229
360.279000	41.822149	109.104705	0.000532	9.488179	0.001197	4.217847
360.299000	41.822149	109.108296	0.000531	9.488491	0.001194	4.217986
360.299000	41.822149	109.109005	0.000531	9.488553	0.001194	4.218013
360.339000	41.822149	109.112876	0.000530	9.488889	0.001192	4.218163
360.359000	41.822149	109.101774	0.000533	9.487924	0.001198	4.217733
360.379000	41.822149	109.108700	0.000531	9.488526	0.001194	4.218001
360.399000	41.822149	109.117484	0.000529	9.489290	0.001189	4.218341
360.419000	41.822149	109.120324	0.000528	9.489537	0.001187	4.218451
360.439000	41.822149	109.119333	0.000528	9.489451	0.001188	4.218412
360.459000	41.822149	109.129901	0.000525	9.490370	0.001182	4.218821
360.479000	41.822149	109.124605	0.000527	9.489909	0.001185	4.218616
360.499000	41.822149	109.120591	0.000528	9.489560	0.001187	4.218461
360.519000	41.822149	109.125402	0.000527	9.489979	0.001184	4.218647
360.519000	41.822149	109.126624	0.000526	9.490085	0.001184	4.218694
360.559000	41.822149	109.107039	0.000531	9.488382	0.001195	4.217937
360.559000	41.822149	109.127723	0.000526	9.490180	0.001183	4.218737
360.599000	41.822149	109.130136	0.000525	9.490390	0.001182	4.218830
360.619000	41.822149	109.121301	0.000528	9.489622	0.001187	4.218488
360.639000	41.822149	109.114518	0.000529	9.489032	0.001191	4.218226
360.659000	41.822149	109.121815	0.000528	9.489667	0.001187	4.218508
360.679000	41.822149	109.110644	0.000530	9.488695	0.001193	4.218076
360.699000	41.822149	109.105748	0.000532	9.488269	0.001196	4.217887
360.719000	41.822149	109.120867	0.000528	9.489584	0.001187	4.218472
360.719000	41.822149	109.098344	0.000534	9.487626	0.001200	4.217601
360.759000	41.822149	109.118983	0.000528	9.489420	0.001188	4.218399
360.759000	41.822149	109.117999	0.000529	9.489335	0.001189	4.218361
360.779000	41.822149	109.122349	0.000527	9.489713	0.001186	4.218529
360.819000	41.822149	109.113036	0.000530	9.488903	0.001192	4.218169
360.839000	41.822149	109.115133	0.000529	9.489086	0.001190	4.218250
360.859000	41.822149	109.097191	0.000534	9.487525	0.001201	4.217556
360.879000	41.822149	109.094640	0.000535	9.487303	0.001203	4.217458
360.899000	41.822149	109.107915	0.000531	9.488458	0.001195	4.217971
360.919000	41.822149	109.105576	0.000532	9.488254	0.001196	4.217880
360.939000	41.822149	109.106374	0.000532	9.488324	0.001196	4.217911
360.939000	41.822149	109.094077	0.000535	9.487254	0.001203	4.217436
360.959000	41.822149	109.094738	0.000535	9.487312	0.001202	4.217461
360.999000	41.822149	109.104329	0.000532	9.488146	0.001197	4.217832
361.019000	41.822149	109.094304	0.000535	9.487274	0.001203	4.217445
361.019000	41.822149	109.085502	0.000537	9.486509	0.001208	4.217104
361.059000	41.822149	109.098106	0.000534	9.487605	0.001200	4.217592
361.079000	41.822149	109.088632	0.000536	9.486781	0.001206	4.217225
361.099000	41.822149	109.094165	0.000535	9.487262	0.001203	4.217439
361.119000	41.822149	109.103267	0.000532	9.488054	0.001197	4.217791
361.139000	41.822149	109.091904	0.000535	9.487066	0.001204	4.217352
361.159000	41.822149	109.098481	0.000534	9.487637	0.001200	4.217606
361.159000	41.822149	109.099082	0.000534	9.487690	0.001200	4.217629
361.179000	41.822149	109.091349	0.000536	9.487017	0.001204	4.217330
361.219000	41.822149	109.093843	0.000535	9.487234	0.001203	4.217427
361.239000	41.822149	109.081780	0.000538	9.486185	0.001210	4.216961
361.259000	41.822149	109.082611	0.000538	9.486257	0.001210	4.216993
361.279000	41.822149	109.094736	0.000535	9.487312	0.001202	4.217461
361.299000	41.822149	109.083108	0.000538	9.486301	0.001209	4.217012
361.319000	41.822149	109.094148	0.000535	9.487261	0.001203	4.217439
361.339000	41.822149	109.092074	0.000535	9.487080	0.001204	4.217358
361.359000	41.822149	109.094639	0.000535	9.487303	0.001203	4.217458
361.359000	41.822149	109.095367	0.000534	9.487367	0.001202	4.217486
361.379000	41.822149	109.097195	0.000534	9.487526	0.001201	4.217556
361.399000	41.822149	109.095166	0.000535	9.487349	0.001202	4.217478
361.439000	41.822149	109.088100	0.000536	9.486735	0.001206	4.217205
361.459000	41.822149	109.096426	0.000534	9.487459	0.001201	4.217527
361.479000	41.822149	109.090344	0.000536	9.486930	0.001205	4.217292
361.499000	41.822149	109.083131	0.000538	9.486303	0.001209	4.217013
361.519000	41.822149	109.084341	0.000537	9.486408	0.001209	4.217060
361.539000	41.822149	109.083051	0.000538	9.486296	0.001209	4.217010
361.559000	41.822149	109.096680	0.000534	9.487481	0.001201	4.217537
361.579000	41.822149	109.100412	0.000533	9.487805	0.001199	4.217681
361.579000	41.822149	109.083178	0.000538	9.486307	0.001209	4.217015
361.599000	41.822149	109.074807	0.000540	9.485579	0.001214	4.216691
361.619000	41.822149	109.080538	0.000538	9.486077	0.001211	4.216913
361.659000	41.822149	109.090597	0.000536	9.486952	0.001205	4.217301
361.679000	41.822149	109.083097	0.000538	9.486300	0.001209	4.217011
361.699000	41.822149	109.086322	0.000537	9.486580	0.001207	4.217136
361.719000	41.822149	109.093903	0.000535	9.487239	0.001203	4.217429
361.739000	41.822149	109.086152	0.000537	9.486565	0.001207	4.217130
361.759000	41.822149	109.082613	0.000538	9.486258	0.001210	4.216993
361.779000	41.822149	109.086196	0.000537	9.486569	0.001207	4.217131
361.799000	41.822149	109.071481	0.000541	9.485289	0.001216	4.216562
361.799000	41.822149	109.079757	0.000539	9.486009	0.001211	4.216882
361.839000	41.822149	109.086775	0.000537	9.486619	0.001207	4.217154
361.859000	41.822149	109.082111	0.000538	9.486214	0.001210	4.216973
361.859000	41.822149	109.072811	0.000540	9.485405	0.001215	4.216614
361.899000	41.822149	109.078419	0.000539	9.485893	0.001212	4.216831
361.919000	41.822149	109.084766	0.000537	9.486445	0.001208	4.217076
361.939000	41.822149	109.081228	0.000538	9.486137	0.001210	4.216939
361.959000	41.822149	109.072934	0.000540	9.485416	0.001215	4.216619
361.979000	41.822068	109.068157	0.000542	9.485000	0.001218	4.216434
361.999000	41.822149	109.081289	0.000538	9.486142	0.001210	4.216942
361.999000	41.822149	109.102362	0.000533	9.487975	0.001198	4.217756
362.039000	41.822149	109.094793	0.000535	9.487317	0.001202	4.217464
362.039000	41.822149	109.080360	0.000538	9.486062	0.001211	4.216906
362.059000	41.822149	109.098609	0.000534	9.487649	0.001200	4.217611
362.099000	41.822149	109.076228	0.000539	9.485702	0.001213	4.216746
362.119000	41.822149	109.089753	0.000536	9.486878	0.001205	4.217269
362.139000	41.822149	109.083409	0.000538	9.486327	0.001209	4.217024
362.159000	41.822149	109.086393	0.000537	9.486586	0.001207	4.217139
362.179000	41.822149	109.084910	0.000537	9.486457	0.001208	4.217082
362.199000	41.822149	109.079176	0.000539	9.485959	0.001212	4.216860
362.219000	41.822149	109.071216	0.000541	9.485266	0.001216	4.216552
362.219000	41.822149	109.076362	0.000539	9.485714	0.001213	4.216751
362.239000	41.822149	109.070691	0.000541	9.485221	0.001217	4.216532
362.279000	41.822149	109.077500	0.000539	9.485813	0.001213	4.216795
362.279000	41.822149	109.064140	0.000543	9.484651	0.001220	4.216279
362.319000	41.822149	109.084229	0.000537	9.486398	0.001209	4.217055
362.339000	41.822149	109.072939	0.000540	9.485416	0.001215	4.216619
362.359000	41.822149	109.075971	0.000540	9.485680	0.001213	4.216736
362.379000	41.822149	109.071307	0.000541	9.485274	0.001216	4.216556
362.399000	41.822149	109.062886	0.000543	9.484542	0.001221	4.216230
362.419000	41.822149	109.069214	0.000541	9.485092	0.001217	4.216475
362.439000	41.822068	109.078219	0.000539	9.485875	0.001212	4.216823
362.439000	41.822068	109.084107	0.000537	9.486387	0.001209	4.217050
362.459000	41.822149	109.094775	0.000535	9.487315	0.001202	4.217463
362.499000	41.822149	109.088220	0.000536	9.486745	0.001206	4.217209
362.519000	41.822149	109.087720	0.000536	9.486702	0.001207	4.217190
362.539000	41.822149	109.083811	0.000538	9.486362	0.001209	4.217039
362.559000	41.822149	109.085829	0.000537	9.486537	0.001208	4.217117
362.579000	41.822149	109.078661	0.000539	9.485914	0.001212	4.216840
362.599000	41.822149	109.082409	0.000538	9.486240	0.001210	4.216985
362.619000	41.822149	109.075059	0.000540	9.485601	0.001214	4.216701
362.639000	41.822149	109.080070	0.000538	9.486036	0.001211	4.216894
362.639000	41.822149	109.081473	0.000538	9.486158	0.001210	4.216949
362.659000	41.822149	109.080638	0.000538	9.486086	0.001211	4.216916
362.699000	41.822149	109.062353	0.000543	9.484496	0.001221	4.216209
362.699000	41.822149	109.077405	0.000539	9.485805	0.001213	4.216791
362.739000	41.822149	109.077553	0.000539	9.485817	0.001213	4.216797
362.759000	41.822149	109.076623	0.000539	9.485737	0.001213	4.216761
362.779000	41.822149	109.058700	0.000544	9.484178	0.001224	4.216068
362.799000	41.822149	109.065259	0.000542	9.484748	0.001220	4.216322
362.819000	41.822149	109.074234	0.000540	9.485529	0.001214	4.216669
362.839000	41.822149	109.071964	0.000541	9.485331	0.001216	4.216581
362.859000	41.822149	109.063237	0.000543	9.484573	0.001221	4.216244
362.859000	41.822149	109.073245	0.000540	9.485443	0.001215	4.216631
362.899000	41.822068	109.077266	0.000539	9.485793	0.001213	4.216786
362.899000	41.822068	109.090703	0.000536	9.486961	0.001205	4.217305
362.939000	41.822149	109.065427	0.000542	9.484763	0.001220	4.216328
362.959000	41.822149	109.070722	0.000541	9.485223	0.001217	4.216533
362.979000	41.822149	109.065988	0.000542	9.484812	0.001219	4.216350
362.999000	41.822149	109.069654	0.000541	9.485131	0.001217	4.216492
363.019000	41.822149	109.073178	0.000540	9.485437	0.001215	4.216628
363.039000	41.822149	109.064289	0.000543	9.484664	0.001220	4.216284
363.059000	41.822149	109.063601	0.000543	9.484604	0.001221	4.216258
363.079000	41.822149	109.076293	0.000539	9.485708	0.001213	4.216748
363.079000	41.822149	109.068537	0.000541	9.485033	0.001218	4.216449
363.119000	41.822149	109.060853	0.000544	9.484365	0.001222	4.216152
363.139000	41.822149	109.066683	0.000542	9.484872	0.001219	4.216377
363.159000	41.822149	109.078571	0.000539	9.485906	0.001212	4.216836
363.179000	41.822149	109.084112	0.000537	9.486388	0.001209	4.217051
363.199000	41.822149	109.078981	0.000539	9.485942	0.001212	4.216852
363.219000	41.822149	109.088675	0.000536	9.486785	0.001206	4.217227
363.239000	41.822149	109.088378	0.000536	9.486759	0.001206	4.217216
363.259000	41.822149	109.090512	0.000536	9.486944	0.001205	4.217298
363.279000	41.822149	109.086483	0.000537	9.486594	0.001207	4.217142
363.279000	41.822149	109.084239	0.000537	9.486399	0.001209	4.217056
363.299000	41.822149	109.075268	0.000540	9.485619	0.001214	4.216709
363.319000	41.822149	109.079443	0.000539	9.485982	0.001211	4.216870
363.339000	41.822149	109.090167	0.000536	9.486914	0.001205	4.217285
363.379000	41.822149	109.069454	0.000541	9.485113	0.001217	4.216484
363.399000	41.822149	109.085309	0.000537	9.486492	0.001208	4.217097
363.419000	41.822149	109.074867	0.000540	9.485584	0.001214	4.216693
363.439000	41.822149	109.074595	0.000540	9.485560	0.001214	4.216683
363.459000	41.822149	109.072815	0.000540	9.485405	0.001215	4.216614
363.479000	41.822149	109.079737	0.000539	9.486007	0.001211	4.216882
363.499000	41.822149	109.070494	0.000541	9.485204	0.001217	4.216524
363.499000	41.822149	109.069834	0.000541	9.485146	0.001217	4.216499
363.519000	41.822149	109.076343	0.000539	9.485712	0.001213	4.216750
363.539000	41.822068	109.085268	0.000537	9.486488	0.001208	4.217095
363.579000	41.822149	109.083505	0.000538	9.486335	0.001209	4.217027
363.599000	41.822149	109.084851	0.000537	9.486452	0.001208	4.217079
363.619000	41.822149	109.074891	0.000540	9.485586	0.001214	4.216694
363.639000	41.822149	109.078482	0.000539	9.485898	0.001212	4.216833
363.659000	41.822149	109.065439	0.000542	9.484764	0.001220	4.216329
363.679000	41.822068	109.059165	0.000544	9.484218	0.001223	4.216086
363.699000	41.822149	109.069837	0.000541	9.485146	0.001217	4.216499
363.719000	41.822149	109.078324	0.000539	9.485885	0.001212	4.216827
363.719000	41.822149	109.065547	0.000542	9.484773	0.001220	4.216333
363.759000	41.822149	109.055704	0.000545	9.483917	0.001225	4.215952
363.759000	41.822149	109.062901	0.000543	9.484543	0.001221	4.216231
363.779000	41.822149	109.067378	0.000542	9.484933	0.001219	4.216404
363.819000	41.822149	109.066091	0.000542	9.484821	0.001219	4.216354
363.839000	41.822149	109.059273	0.000544	9.484228	0.001223	4.216090
363.859000	41.822149	109.072382	0.000540	9.485368	0.001216	4.216597
363.879000	41.822149	109.071856	0.000541	9.485322	0.001216	4.216577
363.899000	41.822149	109.063823	0.000543	9.484623	0.001221	4.216266
363.919000	41.822149	109.061276	0.000543	9.484402	0.001222	4.216168
363.919000	41.822149	109.050294	0.000546	9.483447	0.001229	4.215743
363.939000	41.822149	109.059248	0.000544	9.484226	0.001223	4.216089
363.959000	41.822149	109.063036	0.000543	9.484555	0.001221	4.216236
363.979000	41.822149	109.049479	0.000546	9.483376	0.001229	4.215712
364.019000	41.822149	109.062422	0.000543	9.484502	0.001221	4.216212
364.039000	41.822149	109.041927	0.000548	9.482719	0.001233	4.215420
364.059000	41.822149	109.064657	0.000543	9.484696	0.001220	4.216299
364.079000	41.822149	109.040877	0.000549	9.482628	0.001234	4.215379
364.099000	41.822149	109.045235	0.000548	9.483007	0.001232	4.215548
364.119000	41.822149	109.061524	0.000543	9.484424	0.001222	4.216177
364.139000	41.822149	109.052859	0.000546	9.483670	0.001227	4.215842
364.139000	41.822149	109.059807	0.000544	9.484274	0.001223	4.216111
364.159000	41.822149	109.053914	0.000545	9.483762	0.001226	4.215883
364.199000	41.822149	109.057040	0.000545	9.484034	0.001225	4.216004
364.199000	41.822149	109.060307	0.000544	9.484318	0.001223	4.216130
364.239000	41.822149	109.047027	0.000547	9.483163	0.001230	4.215617
364.259000	41.822149	109.049111	0.000547	9.483344	0.001229	4.215698
364.279000	41.822149	109.067919	0.000542	9.484980	0.001218	4.216425
364.299000	41.822149	109.047102	0.000547	9.483169	0.001230	4.215620
364.319000	41.822149	109.063836	0.000543	9.484625	0.001221	4.216267
364.339000	41.822149	109.059298	0.000544	9.484230	0.001223	4.216091
364.359000	41.822149	109.059453	0.000544	9.484243	0.001223	4.216097
364.359000	41.822149	109.062548	0.000543	9.484513	0.001221	4.216217
364.379000	41.822149	109.070188	0.000541	9.485177	0.001217	4.216512
364.399000	41.822149	109.053467	0.000545	9.483723	0.001227	4.215866
364.439000	41.822149	109.059076	0.000544	9.484211	0.001223	4.216083
364.459000	41.822149	109.048665	0.000547	9.483305	0.001230	4.215680
364.479000	41.822149	109.053687	0.000545	9.483742	0.001227	4.215874
364.499000	41.822149	109.066597	0.000542	9.484865	0.001219	4.216374
364.519000	41.822149	109.058823	0.000544	9.484189	0.001224	4.216073
364.539000	41.822149	109.065100	0.000542	9.484735	0.001220	4.216316
364.559000	41.822068	109.060198	0.000544	9.484308	0.001223	4.216126
364.559000	41.822068	109.065939	0.000542	9.484807	0.001219	4.216348
364.579000	41.822149	109.052213	0.000546	9.483614	0.001227	4.215818
364.599000	41.822149	109.056828	0.000545	9.484015	0.001225	4.215996
364.619000	41.822149	109.045370	0.000548	9.483019	0.001231	4.215553
364.659000	41.822149	109.064958	0.000542	9.484722	0.001220	4.216310
364.679000	41.822149	109.060337	0.000544	9.484320	0.001223	4.216132
364.699000	41.822149	109.055024	0.000545	9.483858	0.001226	4.215926
364.719000	41.822149	109.048021	0.000547	9.483249	0.001230	4.215655
364.739000	41.822149	109.065325	0.000542	9.484754	0.001220	4.216324
364.759000	41.822149	109.044291	0.000548	9.482925	0.001232	4.215511
364.779000	41.822149	109.054943	0.000545	9.483851	0.001226	4.215923
364.779000	41.822149	109.045995	0.000547	9.483073	0.001231	4.215577
364.799000	41.822149	109.051878	0.000546	9.483585	0.001228	4.215805
364.839000	41.822149	109.055832	0.000545	9.483929	0.001225	4.215957
364.839000	41.822149	109.060252	0.000544	9.484313	0.001223	4.216128
364.879000	41.822149	109.051025	0.000546	9.483510	0.001228	4.215772
364.899000	41.822149	109.054453	0.000545	9.483809	0.001226	4.215904
364.919000	41.822149	109.051705	0.000546	9.483570	0.001228	4.215798
364.939000	41.822149	109.064878	0.000542	9.484715	0.001220	4.216307
364.959000	41.822149	109.051531	0.000546	9.483555	0.001228	4.215791
364.979000	41.822149	109.057278	0.000544	9.484054	0.001224	4.216013
364.999000	41.822149	109.046190	0.000547	9.483090	0.001231	4.215585
364.999000	41.822149	109.054568	0.000545	9.483819	0.001226	4.215909
365.039000	41.822149	109.051584	0.000546	9.483559	0.001228	4.215793
365.059000	41.822149	109.052661	0.000546	9.483653	0.001227	4.215835
365.079000	41.822149	109.049656	0.000546	9.483391	0.001229	4.215719
365.099000	41.822149	109.053490	0.000545	9.483725	0.001227	4.215867
365.119000	41.822149	109.063339	0.000543	9.484581	0.001221	4.216248
365.139000	41.822149	109.031759	0.000551	9.481835	0.001239	4.215027
365.159000	41.822149	109.038009	0.000549	9.482379	0.001236	4.215268
365.179000	41.822149	109.044905	0.000548	9.482978	0.001232	4.215535
365.199000	41.822149	109.048403	0.000547	9.483283	0.001230	4.215670
365.199000	41.822149	109.049967	0.000546	9.483418	0.001229	4.215731
365.219000	41.822149	109.044658	0.000548	9.482957	0.001232	4.215525
365.239000	41.822149	109.051047	0.000546	9.483512	0.001228	4.215772
365.259000	41.822149	109.049301	0.000547	9.483361	0.001229	4.215705
365.279000	41.822149	109.045803	0.000547	9.483056	0.001231	4.215570
365.319000	41.822149	109.048193	0.000547	9.483264	0.001230	4.215662
365.339000	41.822149	109.052011	0.000546	9.483596	0.001228	4.215810
365.359000	41.822149	109.040493	0.000549	9.482595	0.001234	4.215364
365.379000	41.822149	109.044882	0.000548	9.482976	0.001232	4.215534
365.399000	41.822149	109.040225	0.000549	9.482571	0.001234	4.215354
365.419000	41.822149	109.030086	0.000552	9.481690	0.001240	4.214962
365.419000	41.822149	109.051247	0.000546	9.483530	0.001228	4.215780
365.459000	41.822149	109.037169	0.000550	9.482306	0.001236	4.215236
365.459000	41.822149	109.034329	0.000550	9.482059	0.001238	4.215126
365.499000	41.822149	109.033408	0.000551	9.481978	0.001238	4.215091
365.519000	41.822149	109.038855	0.000549	9.482452	0.001235	4.215301
365.539000	41.822149	109.032439	0.000551	9.481894	0.001239	4.215053
365.559000	41.822149	109.021225	0.000554	9.480919	0.001246	4.214620
365.579000	41.822149	109.025003	0.000553	9.481248	0.001243	4.214766
365.599000	41.822149	109.032112	0.000551	9.481866	0.001239	4.215040
365.619000	41.822149	109.034925	0.000550	9.482110	0.001238	4.215149
365.639000	41.822149	109.022929	0.000553	9.481067	0.001245	4.214685
365.639000	41.822149	109.021789	0.000554	9.480968	0.001245	4.214641
365.659000	41.822149	109.029718	0.000552	9.481658	0.001241	4.214948
365.699000	41.822149	109.032929	0.000551	9.481937	0.001239	4.215072
365.719000	41.822149	109.033661	0.000551	9.482000	0.001238	4.215100
365.739000	41.822149	109.031795	0.000551	9.481838	0.001239	4.215028
365.759000	41.822149	109.038047	0.000549	9.482382	0.001236	4.215270
365.779000	41.822149	109.029797	0.000552	9.481664	0.001241	4.214951
365.799000	41.822149	109.034402	0.000550	9.482065	0.001238	4.215129
365.819000	41.822149	109.039146	0.000549	9.482477	0.001235	4.215312
365.839000	41.822149	109.034390	0.000550	9.482064	0.001238	4.215129
365.839000	41.822149	109.030505	0.000551	9.481726	0.001240	4.214978
365.859000	41.822149	109.025280	0.000553	9.481272	0.001243	4.214776
365.879000	41.822149	109.033533	0.000551	9.481989	0.001238	4.215095
365.899000	41.822149	109.040181	0.000549	9.482567	0.001234	4.215352
365.939000	41.822149	109.031326	0.000551	9.481797	0.001240	4.215010
365.959000	41.822149	109.025209	0.000553	9.481265	0.001243	4.214774
365.979000	41.822149	109.021006	0.000554	9.480900	0.001246	4.214611
365.999000	41.822149	109.014555	0.000556	9.480339	0.001250	4.214362
366.019000	41.822149	109.036106	0.000550	9.482213	0.001237	4.215195
366.039000	41.822149	109.035338	0.000550	9.482146	0.001237	4.215165
366.059000	41.822149	109.043421	0.000548	9.482849	0.001233	4.215478
366.059000	41.822149	109.036834	0.000550	9.482276	0.001236	4.215223
366.079000	41.822149	109.030399	0.000551	9.481717	0.001240	4.214974
366.099000	41.822149	109.039063	0.000549	9.482470	0.001235	4.215309
366.119000	41.822149	109.037609	0.000550	9.482344	0.001236	4.215253
366.159000	41.822149	109.040634	0.000549	9.482607	0.001234	4.215370
366.179000	41.822149	109.044431	0.000548	9.482937	0.001232	4.215517
366.199000	41.822149	109.022630	0.000553	9.481041	0.001245	4.214674
366.219000	41.822149	109.020801	0.000554	9.480882	0.001246	4.214603
366.239000	41.822149	109.027332	0.000552	9.481450	0.001242	4.214856
366.259000	41.822149	109.034852	0.000550	9.482104	0.001238	4.215146
366.279000	41.822149	109.035608	0.000550	9.482170	0.001237	4.215176
366.279000	41.822149	109.028414	0.000552	9.481544	0.001241	4.214897
366.299000	41.822149	109.032678	0.000551	9.481915	0.001239	4.215062
366.339000	41.822149	109.025208	0.000553	9.481265	0.001243	4.214774
366.359000	41.822149	109.023462	0.000553	9.481114	0.001244	4.214706
366.379000	41.822149	109.026520	0.000552	9.481379	0.001243	4.214824
366.399000	41.822149	109.014228	0.000556	9.480311	0.001250	4.214349
366.419000	41.822149	109.019304	0.000554	9.480752	0.001247	4.214545
366.439000	41.822149	109.036091	0.000550	9.482212	0.001237	4.215194
366.459000	41.822149	109.037686	0.000550	9.482351	0.001236	4.215256
366.479000	41.822149	109.017267	0.000555	9.480575	0.001248	4.214467
366.479000	41.822149	109.015296	0.000555	9.480403	0.001249	4.214390
366.499000	41.822149	109.023258	0.000553	9.481096	0.001244	4.214698
366.539000	41.822149	109.028817	0.000552	9.481579	0.001241	4.214913
366.559000	41.822149	109.013950	0.000556	9.480286	0.001250	4.214338
366.579000	41.822149	109.024610	0.000553	9.481213	0.001244	4.214750
366.599000	41.822149	109.031270	0.000551	9.481793	0.001240	4.215008
366.619000	41.822149	109.036128	0.000550	9.482215	0.001237	4.215196
366.639000	41.822149	109.032353	0.000551	9.481887	0.001239	4.215050
366.659000	41.822149	109.023278	0.000553	9.481098	0.001244	4.214699
366.679000	41.822149	109.027120	0.000552	9.481432	0.001242	4.214847
366.699000	41.822149	109.031301	0.000551	9.481795	0.001240	4.215009
366.699000	41.822149	109.023716	0.000553	9.481136	0.001244	4.214716
366.719000	41.822149	109.028044	0.000552	9.481512	0.001242	4.214883
366.759000	41.822149	109.032692	0.000551	9.481916	0.001239	4.215063
366.759000	41.822149	109.028884	0.000552	9.481585	0.001241	4.214916
366.799000	41.822149	109.025537	0.000553	9.481294	0.001243	4.214786
366.819000	41.822149	109.022001	0.000554	9.480986	0.001245	4.214650
366.839000	41.822149	109.029791	0.000552	9.481664	0.001241	4.214951
366.859000	41.822149	109.016071	0.000555	9.480471	0.001249	4.214420
366.879000	41.822149	109.024029	0.000553	9.481163	0.001244	4.214728
366.899000	41.822149	109.028135	0.000552	9.481520	0.001242	4.214887
366.919000	41.822149	109.034133	0.000550	9.482042	0.001238	4.215119
366.919000	41.822149	109.030260	0.000551	9.481705	0.001240	4.214969
366.959000	41.822149	109.024153	0.000553	9.481174	0.001244	4.214733
366.979000	41.822149	109.038369	0.000549	9.482410	0.001236	4.215282
366.999000	41.822149	109.029013	0.000552	9.481596	0.001241	4.214921
367.019000	41.822149	109.031121	0.000551	9.481780	0.001240	4.215002
367.039000	41.822149	109.028433	0.000552	9.481546	0.001241	4.214898
367.059000	41.822149	109.023159	0.000553	9.481087	0.001245	4.214694
[truncated: 1,002 more rows]
