# Supplementary material for: Stress relaxation in the presence of sudden strain bursts: Methodology and stress relaxation data of microcast aluminium microwires
Source: Data Brief. 2018 Nov 14;21:2134–41. doi: 10.1016/j.dib.2018.11.047 (PMC6265499; doi:10.1016/j.dib.2018.11.047)
Supplement: Supplementary file 2 — Supplementary material [file mmc2.zip › Data in brief/As-cast/Al4N/Al_100_r_1/Stress relax txt files/Al_100_relax_1_Relaxcycle0005.txt]

Time[s]	Motordispl[�m]	Force[mN]	EngStrain	EngStress[MPa]	Shearstrain	Shearstress [MPa]
635.623000	116.368043	130.023335	0.046834	11.307346	0.103452	5.026534
635.623000	116.368043	130.022279	0.046834	11.307254	0.103452	5.026493
635.663000	116.374496	130.015999	0.046840	11.306708	0.103465	5.026250
635.683000	116.374496	130.026642	0.046837	11.307634	0.103459	5.026662
635.703000	116.374496	129.962750	0.046854	11.302077	0.103496	5.024192
635.723000	116.374496	129.926190	0.046863	11.298898	0.103516	5.022778
635.743000	116.374496	129.905286	0.046869	11.297080	0.103528	5.021970
635.763000	116.374496	129.909649	0.046868	11.297459	0.103526	5.022139
635.783000	116.374496	129.909439	0.046868	11.297441	0.103526	5.022131
635.803000	116.374577	129.877150	0.046876	11.294633	0.103544	5.020883
635.823000	116.374577	129.876570	0.046876	11.294583	0.103545	5.020860
635.843000	116.374577	129.865544	0.046879	11.293624	0.103551	5.020434
635.863000	116.374577	129.866763	0.046879	11.293730	0.103550	5.020481
635.883000	116.374577	129.846439	0.046884	11.291962	0.103562	5.019695
635.903000	116.374577	129.825844	0.046890	11.290171	0.103573	5.018899
635.923000	116.374577	129.830252	0.046889	11.290555	0.103571	5.019070
635.943000	116.374657	129.815394	0.046893	11.289263	0.103579	5.018495
635.963000	116.374657	129.821576	0.046891	11.289800	0.103576	5.018734
635.983000	116.374657	129.799987	0.046897	11.287923	0.103588	5.017900
636.003000	116.374577	129.787302	0.046900	11.286820	0.103595	5.017409
636.023000	116.374657	129.774332	0.046903	11.285692	0.103603	5.016908
636.043000	116.374657	129.771863	0.046904	11.285477	0.103604	5.016812
636.063000	116.374577	129.774773	0.046903	11.285730	0.103602	5.016925
636.083000	116.374657	129.758150	0.046907	11.284284	0.103612	5.016282
636.103000	116.374657	129.740876	0.046912	11.282782	0.103622	5.015614
636.123000	116.374657	129.740372	0.046912	11.282738	0.103622	5.015595
636.143000	116.374657	129.733371	0.046914	11.282130	0.103626	5.015324
636.163000	116.374657	129.714733	0.046919	11.280509	0.103637	5.014604
636.183000	116.374657	129.712663	0.046919	11.280329	0.103638	5.014524
636.203000	116.374657	129.688397	0.046926	11.278218	0.103652	5.013586
636.223000	116.374657	129.622902	0.046943	11.272523	0.103689	5.011054
636.243000	116.374657	129.617971	0.046944	11.272094	0.103692	5.010863
636.263000	116.374657	129.604186	0.046948	11.270895	0.103699	5.010330
636.283000	116.374657	129.613640	0.046945	11.271717	0.103694	5.010696
636.303000	116.374657	129.607208	0.046947	11.271158	0.103698	5.010447
636.323000	116.374738	129.608207	0.046947	11.271245	0.103697	5.010486
636.343000	116.374738	129.603660	0.046948	11.270849	0.103700	5.010310
636.363000	116.374657	129.580396	0.046954	11.268826	0.103713	5.009411
636.383000	116.374657	129.581632	0.046954	11.268934	0.103712	5.009458
636.403000	116.374738	129.587718	0.046952	11.269463	0.103709	5.009694
636.423000	116.374657	129.595738	0.046950	11.270160	0.103704	5.010004
636.443000	116.374738	129.560902	0.046959	11.267131	0.103724	5.008657
636.463000	116.374738	129.537732	0.046965	11.265116	0.103737	5.007761
636.483000	116.374657	129.524439	0.046969	11.263960	0.103745	5.007247
636.503000	116.374657	129.535556	0.046966	11.264927	0.103738	5.007677
636.523000	116.374738	129.509569	0.046973	11.262667	0.103753	5.006672
636.543000	116.374657	129.517519	0.046970	11.263358	0.103749	5.006980
636.563000	116.374657	129.516734	0.046971	11.263290	0.103749	5.006949
636.583000	116.374738	129.505362	0.046974	11.262301	0.103756	5.006510
636.603000	116.374738	129.500359	0.046975	11.261866	0.103758	5.006316
636.623000	116.374738	129.495610	0.046976	11.261453	0.103761	5.006133
636.643000	116.374738	129.479847	0.046980	11.260082	0.103770	5.005523
636.663000	116.374738	129.496182	0.046976	11.261503	0.103761	5.006155
636.683000	116.374738	129.476107	0.046981	11.259757	0.103772	5.005379
636.703000	116.374738	129.468090	0.046983	11.259060	0.103777	5.005069
636.723000	116.374738	129.475245	0.046981	11.259682	0.103773	5.005346
636.743000	116.374738	129.468741	0.046983	11.259116	0.103776	5.005094
636.763000	116.374738	129.476801	0.046981	11.259817	0.103772	5.005406
636.783000	116.374738	129.477049	0.046981	11.259839	0.103772	5.005415
636.803000	116.374738	129.479429	0.046980	11.260046	0.103770	5.005507
636.823000	116.374738	129.473340	0.046982	11.259516	0.103774	5.005272
636.843000	116.374738	129.455365	0.046987	11.257953	0.103784	5.004577
636.863000	116.374738	129.450671	0.046988	11.257545	0.103787	5.004395
636.883000	116.374738	129.460237	0.046985	11.258377	0.103781	5.004765
636.903000	116.374819	129.439331	0.046991	11.256559	0.103793	5.003957
636.923000	116.374738	129.426134	0.046994	11.255411	0.103800	5.003447
636.943000	116.374738	129.387601	0.047004	11.252060	0.103822	5.001957
636.963000	116.374738	129.396627	0.047002	11.252845	0.103817	5.002306
636.983000	116.374738	129.368384	0.047009	11.250389	0.103833	5.001214
637.003000	116.374819	129.359065	0.047012	11.249578	0.103839	5.000854
637.023000	116.374738	129.357438	0.047012	11.249437	0.103839	5.000791
637.043000	116.374738	129.356257	0.047013	11.249334	0.103840	5.000746
637.063000	116.374738	129.213009	0.047050	11.236877	0.103921	4.995208
637.083000	116.374738	129.142900	0.047068	11.230780	0.103961	4.992497
637.103000	116.374738	129.139328	0.047069	11.230469	0.103963	4.992359
637.123000	116.374738	129.132884	0.047071	11.229909	0.103967	4.992110
637.143000	116.374738	129.139991	0.047069	11.230527	0.103963	4.992385
637.163000	116.374738	129.145343	0.047068	11.230992	0.103960	4.992592
637.183000	116.374738	129.129080	0.047072	11.229578	0.103969	4.991963
637.203000	116.374738	129.133211	0.047071	11.229937	0.103967	4.992123
637.223000	116.374819	129.130493	0.047072	11.229701	0.103968	4.992018
637.243000	116.374738	129.128205	0.047072	11.229502	0.103970	4.991929
637.263000	116.374738	129.124961	0.047073	11.229220	0.103971	4.991804
637.283000	116.374819	129.114232	0.047076	11.228287	0.103978	4.991389
637.303000	116.374819	129.119259	0.047075	11.228724	0.103975	4.991584
637.323000	116.374738	129.120826	0.047074	11.228860	0.103974	4.991644
637.343000	116.374738	129.118082	0.047075	11.228622	0.103975	4.991538
637.363000	116.374738	129.122955	0.047074	11.229045	0.103972	4.991726
637.383000	116.374738	129.112269	0.047076	11.228116	0.103979	4.991313
637.403000	116.374738	129.108245	0.047077	11.227766	0.103981	4.991158
637.423000	116.374738	129.116907	0.047075	11.228519	0.103976	4.991493
637.443000	116.374738	129.110094	0.047077	11.227927	0.103980	4.991229
637.463000	116.374738	129.111109	0.047077	11.228015	0.103979	4.991268
637.483000	116.374738	129.089831	0.047082	11.226165	0.103991	4.990446
637.503000	116.374738	129.090254	0.047082	11.226202	0.103991	4.990462
637.523000	116.374819	129.096242	0.047081	11.226722	0.103988	4.990694
637.543000	116.374738	129.101261	0.047079	11.227159	0.103985	4.990888
637.563000	116.374738	129.074723	0.047086	11.224851	0.104000	4.989862
637.583000	116.374738	129.080989	0.047084	11.225396	0.103996	4.990104
637.603000	116.374738	129.078815	0.047085	11.225207	0.103998	4.990020
637.623000	116.374819	129.078693	0.047085	11.225196	0.103998	4.990015
637.643000	116.374819	129.055861	0.047091	11.223211	0.104011	4.989133
637.663000	116.374738	129.067342	0.047088	11.224209	0.104004	4.989577
637.683000	116.374819	129.057339	0.047091	11.223339	0.104010	4.989190
637.703000	116.374819	129.067397	0.047088	11.224214	0.104004	4.989579
637.723000	116.374738	129.058139	0.047090	11.223409	0.104009	4.989221
637.743000	116.374738	129.060856	0.047090	11.223645	0.104008	4.989326
637.763000	116.374819	129.052622	0.047092	11.222929	0.104013	4.989007
637.783000	116.374819	129.056297	0.047091	11.223248	0.104010	4.989150
637.803000	116.374738	129.052543	0.047092	11.222922	0.104012	4.989004
637.823000	116.374819	129.068495	0.047088	11.224309	0.104004	4.989621
637.843000	116.374819	129.054377	0.047092	11.223082	0.104012	4.989075
637.863000	116.374819	129.044065	0.047094	11.222185	0.104017	4.988677
637.883000	116.374738	129.042413	0.047095	11.222041	0.104018	4.988613
637.903000	116.374738	129.041089	0.047095	11.221926	0.104019	4.988562
637.923000	116.374738	129.057782	0.047091	11.223378	0.104009	4.989207
637.943000	116.374738	129.045876	0.047094	11.222342	0.104016	4.988747
637.963000	116.374738	129.037921	0.047096	11.221650	0.104021	4.988439
637.983000	116.374819	129.031154	0.047098	11.221062	0.104025	4.988178
638.003000	116.374738	129.028910	0.047098	11.220867	0.104026	4.988091
638.023000	116.374738	129.043730	0.047094	11.222156	0.104017	4.988664
638.043000	116.374819	129.024119	0.047099	11.220450	0.104029	4.987906
638.063000	116.374819	129.013817	0.047102	11.219554	0.104035	4.987507
638.083000	116.374738	129.022621	0.047100	11.220320	0.104029	4.987848
638.103000	116.374819	129.008866	0.047103	11.219124	0.104037	4.987316
638.123000	116.374819	129.011734	0.047103	11.219373	0.104036	4.987427
638.143000	116.374738	128.998319	0.047106	11.218206	0.104043	4.986908
638.163000	116.374819	129.004338	0.047105	11.218730	0.104040	4.987141
638.183000	116.374738	129.001025	0.047105	11.218442	0.104042	4.987013
638.203000	116.374819	128.981598	0.047111	11.216752	0.104053	4.986262
638.223000	116.374738	128.994787	0.047107	11.217899	0.104045	4.986772
638.243000	116.374738	129.001669	0.047105	11.218498	0.104041	4.987038
638.263000	116.374738	128.990933	0.047108	11.217564	0.104047	4.986623
638.283000	116.374738	128.983680	0.047110	11.216933	0.104052	4.986342
638.303000	116.374738	128.983351	0.047110	11.216905	0.104052	4.986330
638.323000	116.374738	128.984155	0.047110	11.216975	0.104051	4.986361
638.343000	116.374819	128.981644	0.047111	11.216756	0.104053	4.986264
638.363000	116.374738	128.972927	0.047113	11.215998	0.104058	4.985927
638.383000	116.374738	128.967821	0.047114	11.215554	0.104061	4.985729
638.403000	116.374738	128.987169	0.047109	11.217237	0.104050	4.986477
638.423000	116.374819	128.964499	0.047115	11.215265	0.104063	4.985601
638.443000	116.374819	128.967717	0.047114	11.215545	0.104061	4.985725
638.463000	116.374738	128.958468	0.047117	11.214741	0.104066	4.985368
638.483000	116.374738	128.972917	0.047113	11.215997	0.104058	4.985926
638.503000	116.374738	128.963128	0.047115	11.215146	0.104063	4.985548
638.523000	116.374738	128.968872	0.047114	11.215646	0.104060	4.985770
638.543000	116.374738	128.967060	0.047114	11.215488	0.104061	4.985700
638.563000	116.374738	128.960581	0.047116	11.214925	0.104065	4.985449
638.583000	116.374738	128.962530	0.047115	11.215094	0.104064	4.985525
638.603000	116.374819	128.948467	0.047119	11.213871	0.104072	4.984981
638.623000	116.374819	128.933326	0.047123	11.212554	0.104080	4.984396
638.643000	116.374738	128.935118	0.047123	11.212710	0.104079	4.984465
638.663000	116.374738	128.948010	0.047119	11.213831	0.104072	4.984963
638.683000	116.374738	128.941293	0.047121	11.213247	0.104076	4.984704
638.703000	116.374819	128.931275	0.047124	11.212376	0.104081	4.984316
638.723000	116.374819	128.934220	0.047123	11.212632	0.104080	4.984430
638.743000	116.374738	128.937100	0.047122	11.212883	0.104078	4.984541
638.763000	116.374738	128.928857	0.047124	11.212166	0.104083	4.984223
638.783000	116.374819	128.930019	0.047124	11.212267	0.104082	4.984268
638.803000	116.374819	128.925777	0.047125	11.211898	0.104084	4.984104
638.823000	116.374738	128.922454	0.047126	11.211609	0.104086	4.983975
638.843000	116.374819	128.911896	0.047129	11.210691	0.104092	4.983567
638.863000	116.374738	128.905190	0.047130	11.210108	0.104096	4.983308
638.883000	116.374738	128.902643	0.047131	11.209886	0.104097	4.983209
638.903000	116.374819	128.914316	0.047128	11.210901	0.104091	4.983661
638.923000	116.374738	128.926424	0.047125	11.211954	0.104084	4.984129
638.943000	116.374819	128.925650	0.047125	11.211887	0.104085	4.984099
638.963000	116.374819	128.908487	0.047130	11.210394	0.104094	4.983435
638.983000	116.374738	128.925707	0.047125	11.211892	0.104084	4.984101
639.003000	116.374819	128.901372	0.047131	11.209776	0.104098	4.983160
639.023000	116.374738	128.896573	0.047133	11.209358	0.104101	4.982975
639.043000	116.374819	128.851471	0.047145	11.205436	0.104127	4.981231
639.063000	116.374738	128.840643	0.047147	11.204494	0.104133	4.980813
639.083000	116.374819	128.837027	0.047148	11.204180	0.104135	4.980673
639.103000	116.374738	128.825695	0.047151	11.203194	0.104141	4.980235
639.123000	116.374819	128.842857	0.047147	11.204687	0.104132	4.980898
639.143000	116.374738	128.812776	0.047155	11.202071	0.104148	4.979735
639.163000	116.374819	128.783764	0.047162	11.199548	0.104165	4.978614
639.183000	116.374738	128.782468	0.047163	11.199435	0.104166	4.978564
639.203000	116.374738	128.773999	0.047165	11.198699	0.104170	4.978236
639.223000	116.374819	128.772101	0.047165	11.198534	0.104172	4.978163
639.243000	116.374738	128.774678	0.047165	11.198758	0.104170	4.978262
639.263000	116.374738	128.776662	0.047164	11.198930	0.104169	4.978339
639.283000	116.374819	128.765888	0.047167	11.197993	0.104175	4.977923
639.303000	116.374819	128.762894	0.047168	11.197733	0.104177	4.977807
639.323000	116.374738	128.756363	0.047169	11.197165	0.104180	4.977554
639.343000	116.374819	128.761896	0.047168	11.197646	0.104177	4.977768
639.363000	116.374738	128.764722	0.047167	11.197892	0.104176	4.977878
639.383000	116.374819	128.742711	0.047173	11.195978	0.104188	4.977027
639.403000	116.374819	128.744711	0.047172	11.196152	0.104187	4.977104
639.423000	116.374738	128.746237	0.047172	11.196284	0.104186	4.977163
639.443000	116.374738	128.745497	0.047172	11.196220	0.104187	4.977134
639.463000	116.374819	128.744176	0.047173	11.196105	0.104188	4.977083
639.483000	116.374738	128.752467	0.047170	11.196826	0.104183	4.977404
639.503000	116.374819	128.729003	0.047177	11.194786	0.104196	4.976497
639.523000	116.374738	128.742807	0.047173	11.195986	0.104188	4.977030
639.543000	116.374819	128.752179	0.047170	11.196801	0.104183	4.977393
639.563000	116.374819	128.739126	0.047174	11.195666	0.104190	4.976888
639.583000	116.374738	128.721337	0.047178	11.194119	0.104200	4.976200
639.603000	116.374819	128.718099	0.047179	11.193837	0.104202	4.976075
639.623000	116.374738	128.731742	0.047176	11.195024	0.104194	4.976603
639.643000	116.374819	128.723569	0.047178	11.194313	0.104199	4.976287
639.663000	116.374738	128.726990	0.047177	11.194611	0.104197	4.976419
639.683000	116.374738	128.741975	0.047173	11.195914	0.104189	4.976998
639.703000	116.374738	128.732165	0.047176	11.195061	0.104194	4.976619
639.723000	116.374819	128.730790	0.047176	11.194941	0.104195	4.976566
639.743000	116.374738	128.716503	0.047180	11.193699	0.104203	4.976014
639.763000	116.374738	128.716560	0.047180	11.193704	0.104203	4.976016
639.783000	116.374819	128.702104	0.047184	11.192446	0.104211	4.975457
639.803000	116.374738	128.722965	0.047178	11.194261	0.104199	4.976263
639.823000	116.374819	128.723557	0.047178	11.194312	0.104199	4.976286
639.843000	116.374819	128.715759	0.047180	11.193634	0.104204	4.975985
639.863000	116.374738	128.719473	0.047179	11.193957	0.104201	4.976128
639.883000	116.374819	128.713770	0.047181	11.193461	0.104205	4.975908
639.903000	116.374738	128.718437	0.047179	11.193867	0.104202	4.976088
639.923000	116.374738	128.708504	0.047182	11.193003	0.104208	4.975704
639.943000	116.374738	128.711369	0.047181	11.193252	0.104206	4.975815
639.963000	116.374819	128.704573	0.047183	11.192661	0.104210	4.975552
639.983000	116.374819	128.704457	0.047183	11.192651	0.104210	4.975548
640.003000	116.374738	128.711187	0.047181	11.193236	0.104206	4.975808
640.023000	116.374819	128.648819	0.047197	11.187813	0.104242	4.973397
640.043000	116.374738	128.640146	0.047200	11.187058	0.104246	4.973062
640.063000	116.374819	128.636895	0.047201	11.186776	0.104248	4.972936
640.083000	116.374819	128.628512	0.047203	11.186047	0.104253	4.972612
640.103000	116.374738	128.626847	0.047203	11.185902	0.104254	4.972548
640.123000	116.374819	128.605573	0.047209	11.184052	0.104266	4.971725
640.143000	116.374819	128.621087	0.047205	11.185401	0.104257	4.972325
640.163000	116.374819	128.598696	0.047211	11.183454	0.104270	4.971459
640.183000	116.374738	128.599667	0.047210	11.183538	0.104269	4.971497
640.203000	116.374819	128.595807	0.047211	11.183202	0.104272	4.971348
640.223000	116.374819	128.581717	0.047215	11.181977	0.104280	4.970803
640.243000	116.374819	128.579808	0.047216	11.181811	0.104281	4.970729
640.263000	116.374819	128.553962	0.047222	11.179563	0.104295	4.969730
640.283000	116.374819	128.559481	0.047221	11.180043	0.104292	4.969943
640.303000	116.374738	128.517987	0.047232	11.176435	0.104316	4.968339
640.323000	116.374819	128.527713	0.047229	11.177281	0.104310	4.968715
640.343000	116.374738	128.498035	0.047237	11.174700	0.104327	4.967568
640.363000	116.374819	128.505706	0.047235	11.175367	0.104323	4.967864
640.383000	116.374738	128.507766	0.047234	11.175546	0.104322	4.967944
640.403000	116.374819	128.492191	0.047238	11.174192	0.104330	4.967342
640.423000	116.374819	128.488581	0.047239	11.173878	0.104333	4.967202
640.443000	116.374738	128.489179	0.047239	11.173930	0.104332	4.967225
640.463000	116.374819	128.503011	0.047236	11.175133	0.104324	4.967760
640.483000	116.374819	128.496484	0.047237	11.174565	0.104328	4.967508
640.503000	116.374819	128.507610	0.047234	11.175532	0.104322	4.967938
640.523000	116.374819	128.510328	0.047234	11.175769	0.104320	4.968043
640.543000	116.374819	128.493617	0.047238	11.174316	0.104330	4.967397
640.563000	116.374819	128.489790	0.047239	11.173983	0.104332	4.967249
640.583000	116.374819	128.491595	0.047239	11.174140	0.104331	4.967319
640.603000	116.374819	128.473871	0.047243	11.172598	0.104341	4.966634
640.623000	116.374738	128.486008	0.047240	11.173654	0.104334	4.967103
640.643000	116.374819	128.484486	0.047240	11.173522	0.104335	4.967044
640.663000	116.374819	128.477755	0.047242	11.172936	0.104339	4.966784
640.683000	116.374819	128.475139	0.047243	11.172709	0.104340	4.966683
640.703000	116.374819	128.478016	0.047242	11.172959	0.104339	4.966794
640.723000	116.374819	128.478884	0.047242	11.173034	0.104338	4.966827
640.743000	116.374819	128.468748	0.047245	11.172153	0.104344	4.966436
640.763000	116.374819	128.477372	0.047242	11.172903	0.104339	4.966769
640.783000	116.374819	128.463363	0.047246	11.171685	0.104347	4.966227
640.803000	116.374819	128.461034	0.047247	11.171482	0.104348	4.966137
640.823000	116.374819	128.466588	0.047245	11.171965	0.104345	4.966352
640.843000	116.374819	128.452116	0.047249	11.170707	0.104353	4.965793
640.863000	116.374819	128.459478	0.047247	11.171347	0.104349	4.966077
640.883000	116.374738	128.454511	0.047248	11.170915	0.104352	4.965885
640.903000	116.374738	128.464084	0.047246	11.171747	0.104346	4.966255
640.923000	116.374738	128.455832	0.047248	11.171030	0.104351	4.965936
640.943000	116.374738	128.464392	0.047246	11.171774	0.104346	4.966267
640.963000	116.374819	128.476874	0.047242	11.172860	0.104339	4.966750
640.983000	116.374819	128.465298	0.047245	11.171853	0.104346	4.966302
641.003000	116.374819	128.464336	0.047246	11.171769	0.104346	4.966265
641.023000	116.374738	128.452738	0.047249	11.170761	0.104353	4.965817
641.043000	116.374738	128.461982	0.047246	11.171564	0.104347	4.966174
641.063000	116.374819	128.453980	0.047248	11.170869	0.104352	4.965865
641.083000	116.374819	128.455069	0.047248	11.170963	0.104352	4.965907
641.103000	116.374738	128.444488	0.047251	11.170043	0.104357	4.965498
641.123000	116.374819	128.437457	0.047253	11.169432	0.104362	4.965226
641.143000	116.374738	128.445768	0.047250	11.170154	0.104357	4.965547
641.163000	116.374738	128.448479	0.047250	11.170390	0.104355	4.965652
641.183000	116.374738	128.443995	0.047251	11.170000	0.104358	4.965479
641.203000	116.374819	128.417737	0.047258	11.167717	0.104373	4.964464
641.223000	116.374819	128.426642	0.047256	11.168491	0.104368	4.964808
641.243000	116.374819	128.406935	0.047261	11.166777	0.104379	4.964046
641.263000	116.374819	128.404778	0.047261	11.166590	0.104380	4.963963
641.283000	116.374819	128.362392	0.047272	11.162904	0.104404	4.962324
641.303000	116.374819	128.371123	0.047270	11.163663	0.104399	4.962662
641.323000	116.374819	128.371458	0.047270	11.163692	0.104399	4.962675
641.343000	116.374819	128.353951	0.047275	11.162170	0.104409	4.961998
641.363000	116.374738	128.370905	0.047270	11.163644	0.104399	4.962653
641.383000	116.374819	128.372808	0.047270	11.163810	0.104398	4.962727
641.403000	116.374819	128.372778	0.047270	11.163807	0.104398	4.962726
641.423000	116.374819	128.372891	0.047270	11.163817	0.104398	4.962730
641.443000	116.374819	128.371533	0.047270	11.163699	0.104399	4.962677
641.463000	116.374738	128.359005	0.047273	11.162609	0.104406	4.962193
641.483000	116.374819	128.364001	0.047272	11.163044	0.104403	4.962386
641.503000	116.374819	128.360937	0.047273	11.162777	0.104405	4.962268
641.523000	116.374819	128.354334	0.047274	11.162203	0.104409	4.962013
641.543000	116.374819	128.350864	0.047275	11.161901	0.104411	4.961878
641.563000	116.374819	128.360306	0.047273	11.162722	0.104405	4.962243
641.583000	116.374819	128.356096	0.047274	11.162356	0.104408	4.962081
641.603000	116.374819	128.369081	0.047271	11.163485	0.104400	4.962583
641.623000	116.374819	128.358778	0.047273	11.162589	0.104406	4.962184
641.643000	116.374738	128.333499	0.047280	11.160391	0.104420	4.961207
641.663000	116.374819	128.334474	0.047280	11.160476	0.104420	4.961245
641.683000	116.374819	128.344436	0.047277	11.161342	0.104414	4.961630
641.703000	116.374738	128.345592	0.047277	11.161443	0.104414	4.961675
641.723000	116.374819	128.343520	0.047277	11.161263	0.104415	4.961594
641.743000	116.374819	128.356711	0.047274	11.162410	0.104407	4.962104
641.763000	116.374819	128.347724	0.047276	11.161628	0.104412	4.961757
641.783000	116.374819	128.351529	0.047275	11.161959	0.104410	4.961904
641.803000	116.374819	128.354858	0.047274	11.162249	0.104408	4.962033
641.823000	116.374819	128.354886	0.047274	11.162251	0.104408	4.962034
641.843000	116.374819	128.353771	0.047275	11.162154	0.104409	4.961991
641.863000	116.374819	128.338748	0.047279	11.160848	0.104418	4.961410
641.883000	116.374819	128.328085	0.047281	11.159920	0.104424	4.960998
641.903000	116.374819	128.339001	0.047278	11.160870	0.104417	4.961420
641.923000	116.374738	128.333715	0.047280	11.160410	0.104420	4.961215
641.943000	116.374819	128.333192	0.047280	11.160364	0.104421	4.961195
641.963000	116.374819	128.333759	0.047280	11.160414	0.104420	4.961217
641.983000	116.374819	128.337885	0.047279	11.160772	0.104418	4.961377
642.003000	116.374819	128.325350	0.047282	11.159682	0.104425	4.960892
642.023000	116.374819	128.320287	0.047283	11.159242	0.104428	4.960696
642.043000	116.374819	128.321711	0.047283	11.159366	0.104427	4.960751
642.063000	116.374819	128.327835	0.047281	11.159899	0.104424	4.960988
642.083000	116.374738	128.337649	0.047279	11.160752	0.104418	4.961368
642.103000	116.374819	128.317832	0.047284	11.159029	0.104429	4.960601
642.123000	116.374819	128.317731	0.047284	11.159020	0.104429	4.960597
642.143000	116.374819	128.315735	0.047285	11.158846	0.104431	4.960520
642.163000	116.374819	128.311189	0.047286	11.158451	0.104433	4.960345
642.183000	116.374738	128.317731	0.047284	11.159020	0.104429	4.960598
642.203000	116.374819	128.310822	0.047286	11.158419	0.104433	4.960330
642.223000	116.374819	128.327389	0.047281	11.159860	0.104424	4.960971
642.243000	116.374819	128.310426	0.047286	11.158385	0.104434	4.960315
642.263000	116.374819	128.312336	0.047285	11.158551	0.104432	4.960389
642.283000	116.374819	128.313808	0.047285	11.158679	0.104432	4.960446
642.303000	116.374819	128.317234	0.047284	11.158977	0.104430	4.960578
642.323000	116.374819	128.319817	0.047283	11.159201	0.104428	4.960678
642.343000	116.374819	128.297067	0.047289	11.157223	0.104441	4.959799
642.363000	116.374819	128.312679	0.047285	11.158580	0.104432	4.960402
642.383000	116.374738	128.330195	0.047281	11.160104	0.104422	4.961079
642.403000	116.374738	128.308136	0.047286	11.158185	0.104435	4.960227
642.423000	116.374819	128.299426	0.047289	11.157428	0.104440	4.959890
642.443000	116.374819	128.299216	0.047289	11.157410	0.104440	4.959882
642.463000	116.374819	128.298205	0.047289	11.157322	0.104441	4.959843
642.483000	116.374819	128.291042	0.047291	11.156699	0.104445	4.959566
642.503000	116.374819	128.305002	0.047287	11.157913	0.104437	4.960105
642.523000	116.374819	128.308527	0.047286	11.158219	0.104435	4.960242
642.543000	116.374819	128.302384	0.047288	11.157685	0.104438	4.960004
642.563000	116.374819	128.308077	0.047287	11.158180	0.104435	4.960224
642.583000	116.374819	128.302322	0.047288	11.157680	0.104438	4.960002
642.603000	116.374819	128.309907	0.047286	11.158339	0.104434	4.960295
642.623000	116.374819	128.315495	0.047285	11.158825	0.104431	4.960511
642.643000	116.374819	128.300134	0.047289	11.157490	0.104439	4.959917
642.663000	116.374819	128.314338	0.047285	11.158725	0.104431	4.960466
642.683000	116.374819	128.284677	0.047293	11.156145	0.104448	4.959320
642.703000	116.374819	128.299758	0.047289	11.157457	0.104440	4.959903
642.723000	116.374819	128.291689	0.047291	11.156755	0.104444	4.959591
642.743000	116.374819	128.289525	0.047291	11.156567	0.104445	4.959507
642.763000	116.374819	128.287917	0.047292	11.156427	0.104446	4.959445
642.783000	116.374819	128.279605	0.047294	11.155704	0.104451	4.959124
642.803000	116.374819	128.291809	0.047291	11.156766	0.104444	4.959595
642.823000	116.374819	128.290024	0.047291	11.156610	0.104445	4.959526
642.843000	116.374819	128.300261	0.047289	11.157501	0.104439	4.959922
642.863000	116.374819	128.291146	0.047291	11.156708	0.104445	4.959570
642.883000	116.374819	128.283811	0.047293	11.156070	0.104449	4.959286
642.903000	116.374819	128.280308	0.047294	11.155765	0.104451	4.959151
642.923000	116.374819	128.276838	0.047295	11.155464	0.104453	4.959017
642.943000	116.374819	128.272382	0.047296	11.155076	0.104455	4.958844
642.963000	116.374819	128.277396	0.047295	11.155512	0.104452	4.959038
642.983000	116.374819	128.292019	0.047291	11.156784	0.104444	4.959604
643.003000	116.374819	128.282110	0.047293	11.155922	0.104450	4.959220
643.023000	116.374819	128.276347	0.047295	11.155421	0.104453	4.958998
643.043000	116.374819	128.281398	0.047294	11.155860	0.104450	4.959193
643.063000	116.374819	128.282717	0.047293	11.155975	0.104449	4.959244
643.083000	116.374819	128.281582	0.047293	11.155876	0.104450	4.959200
643.103000	116.374819	128.273038	0.047296	11.155133	0.104455	4.958870
643.123000	116.374819	128.271963	0.047296	11.155040	0.104455	4.958828
643.143000	116.374819	128.276776	0.047295	11.155458	0.104453	4.959014
643.163000	116.374819	128.280634	0.047294	11.155794	0.104450	4.959163
643.183000	116.374819	128.280838	0.047294	11.155811	0.104450	4.959171
643.203000	116.374819	128.267219	0.047297	11.154627	0.104458	4.958645
643.223000	116.374819	128.284880	0.047293	11.156163	0.104448	4.959328
643.243000	116.374819	128.279903	0.047294	11.155730	0.104451	4.959135
643.263000	116.374819	128.275628	0.047295	11.155358	0.104453	4.958970
643.283000	116.374819	128.282393	0.047293	11.155947	0.104449	4.959231
643.303000	116.374819	128.283782	0.047293	11.156068	0.104449	4.959285
643.323000	116.374819	128.265856	0.047298	11.154509	0.104459	4.958592
643.343000	116.374738	128.275997	0.047295	11.155390	0.104453	4.958984
643.363000	116.374819	128.260966	0.047299	11.154083	0.104462	4.958403
643.383000	116.374819	128.273615	0.047296	11.155183	0.104454	4.958892
643.403000	116.374819	128.256625	0.047300	11.153706	0.104464	4.958235
643.423000	116.374819	128.252532	0.047301	11.153350	0.104466	4.958077
643.443000	116.374819	128.258705	0.047299	11.153887	0.104463	4.958316
643.463000	116.374819	128.260842	0.047299	11.154073	0.104462	4.958398
643.483000	116.374819	128.257756	0.047300	11.153804	0.104463	4.958279
643.503000	116.374738	128.249978	0.047302	11.153128	0.104468	4.957978
643.523000	116.374819	128.256171	0.047300	11.153666	0.104464	4.958218
643.543000	116.374819	128.244448	0.047303	11.152647	0.104471	4.957764
643.563000	116.374819	128.247363	0.047302	11.152900	0.104469	4.957877
643.583000	116.374819	128.251600	0.047301	11.153269	0.104467	4.958041
643.603000	116.374819	128.240945	0.047304	11.152342	0.104473	4.957629
643.623000	116.374819	128.240453	0.047304	11.152299	0.104473	4.957610
643.643000	116.374819	128.237236	0.047305	11.152020	0.104475	4.957486
643.663000	116.374819	128.231183	0.047307	11.151493	0.104479	4.957252
643.683000	116.374738	128.235047	0.047306	11.151829	0.104476	4.957401
643.703000	116.374819	128.232749	0.047306	11.151629	0.104478	4.957312
643.723000	116.374819	128.232984	0.047306	11.151650	0.104478	4.957321
643.743000	116.374819	128.237455	0.047305	11.152039	0.104475	4.957494
643.763000	116.374819	128.230344	0.047307	11.151420	0.104479	4.957219
643.783000	116.374738	128.222748	0.047309	11.150760	0.104483	4.956926
643.803000	116.374819	128.229462	0.047307	11.151344	0.104480	4.957185
643.823000	116.374738	128.237711	0.047305	11.152061	0.104475	4.957504
643.843000	116.374819	128.221105	0.047309	11.150617	0.104484	4.956862
643.863000	116.374738	128.231282	0.047307	11.151502	0.104478	4.957255
643.883000	116.374819	128.227300	0.047308	11.151156	0.104481	4.957102
643.903000	116.374819	128.216678	0.047310	11.150232	0.104487	4.956691
643.923000	116.374819	128.234114	0.047306	11.151748	0.104477	4.957365
643.943000	116.374819	128.222606	0.047309	11.150747	0.104483	4.956920
643.963000	116.374819	128.228362	0.047307	11.151248	0.104480	4.957143
643.983000	116.374819	128.223655	0.047309	11.150839	0.104483	4.956961
644.003000	116.374819	128.228113	0.047307	11.151226	0.104480	4.957133
644.023000	116.374819	128.223548	0.047309	11.150829	0.104483	4.956957
644.043000	116.374819	128.220858	0.047309	11.150595	0.104484	4.956853
644.063000	116.374819	128.224896	0.047308	11.150947	0.104482	4.957009
644.083000	116.374819	128.222320	0.047309	11.150723	0.104484	4.956909
644.103000	116.374819	128.221707	0.047309	11.150669	0.104484	4.956885
644.123000	116.374819	128.207925	0.047313	11.149471	0.104492	4.956353
644.143000	116.374819	128.210765	0.047312	11.149718	0.104490	4.956462
644.163000	116.374738	128.222999	0.047309	11.150782	0.104483	4.956935
644.183000	116.374819	128.227742	0.047308	11.151194	0.104480	4.957119
644.203000	116.374819	128.223786	0.047309	11.150850	0.104483	4.956966
644.223000	116.374819	128.208845	0.047312	11.149551	0.104491	4.956388
644.243000	116.374819	128.221978	0.047309	11.150693	0.104484	4.956896
644.263000	116.374819	128.215027	0.047311	11.150088	0.104488	4.956627
644.283000	116.374819	128.222895	0.047309	11.150773	0.104483	4.956931
644.303000	116.374819	128.204162	0.047314	11.149143	0.104494	4.956207
644.323000	116.374738	128.205224	0.047313	11.149236	0.104493	4.956248
644.343000	116.374738	128.205244	0.047313	11.149238	0.104493	4.956249
644.363000	116.374819	128.201691	0.047314	11.148928	0.104495	4.956112
644.383000	116.374738	128.195232	0.047316	11.148367	0.104499	4.955862
644.403000	116.374819	128.198007	0.047315	11.148608	0.104497	4.955969
644.423000	116.374819	128.203721	0.047314	11.149105	0.104494	4.956190
644.443000	116.374819	128.193481	0.047316	11.148215	0.104500	4.955794
644.463000	116.374819	128.202007	0.047314	11.148956	0.104495	4.956124
644.483000	116.374819	128.208851	0.047312	11.149551	0.104491	4.956388
644.503000	116.374819	128.206298	0.047313	11.149329	0.104493	4.956290
644.523000	116.374738	128.195211	0.047316	11.148365	0.104499	4.955861
644.543000	116.374819	128.191550	0.047317	11.148047	0.104501	4.955720
644.563000	116.374738	128.192760	0.047317	11.148152	0.104500	4.955766
644.583000	116.374819	128.210187	0.047312	11.149667	0.104490	4.956440
644.603000	116.374738	128.195309	0.047316	11.148374	0.104499	4.955865
644.623000	116.374819	128.197556	0.047315	11.148569	0.104498	4.955952
644.643000	116.374819	128.190435	0.047317	11.147950	0.104502	4.955676
644.663000	116.374819	128.189862	0.047317	11.147900	0.104502	4.955654
644.683000	116.374819	128.190702	0.047317	11.147973	0.104501	4.955687
644.703000	116.374819	128.192299	0.047317	11.148112	0.104501	4.955748
644.723000	116.374819	128.186302	0.047318	11.147590	0.104504	4.955517
644.743000	116.374819	128.195313	0.047316	11.148374	0.104499	4.955865
644.763000	116.374819	128.190279	0.047317	11.147936	0.104502	4.955670
644.783000	116.374819	128.189388	0.047318	11.147859	0.104502	4.955636
644.803000	116.374819	128.192930	0.047317	11.148167	0.104500	4.955773
644.823000	116.374819	128.188721	0.047318	11.147801	0.104503	4.955610
644.843000	116.374819	128.187267	0.047318	11.147674	0.104503	4.955554
644.863000	116.374819	128.181294	0.047320	11.147155	0.104507	4.955323
644.883000	116.374819	128.187077	0.047318	11.147658	0.104504	4.955547
644.903000	116.374819	128.180105	0.047320	11.147051	0.104508	4.955277
644.923000	116.374819	128.176626	0.047321	11.146749	0.104509	4.955143
644.943000	116.374819	128.179768	0.047320	11.147022	0.104508	4.955264
644.963000	116.374819	128.180899	0.047320	11.147120	0.104507	4.955308
644.983000	116.374819	128.172127	0.047322	11.146358	0.104512	4.954969
645.003000	116.374819	128.180873	0.047320	11.147118	0.104507	4.955307
645.023000	116.374819	128.175144	0.047321	11.146620	0.104510	4.955085
645.043000	116.374819	128.181470	0.047320	11.147170	0.104507	4.955330
645.063000	116.374819	128.180274	0.047320	11.147066	0.104507	4.955284
645.083000	116.374738	128.179518	0.047320	11.147000	0.104508	4.955254
645.103000	116.374819	128.162854	0.047324	11.145551	0.104517	4.954610
645.123000	116.374819	128.176166	0.047321	11.146709	0.104510	4.955125
645.143000	116.374819	128.173008	0.047322	11.146434	0.104512	4.955003
645.163000	116.374819	128.175500	0.047321	11.146651	0.104510	4.955099
645.183000	116.374738	128.186899	0.047318	11.147642	0.104504	4.955540
645.203000	116.374738	128.178654	0.047320	11.146925	0.104508	4.955221
645.223000	116.374819	128.163788	0.047324	11.145632	0.104517	4.954646
645.243000	116.374819	128.178872	0.047320	11.146944	0.104508	4.955229
645.263000	116.374738	128.175093	0.047321	11.146615	0.104510	4.955083
645.283000	116.374819	128.180800	0.047320	11.147112	0.104507	4.955304
645.303000	116.374819	128.186243	0.047318	11.147585	0.104504	4.955514
645.323000	116.374738	128.176671	0.047321	11.146753	0.104509	4.955144
645.343000	116.374819	128.183788	0.047319	11.147372	0.104505	4.955419
645.363000	116.374819	128.177339	0.047321	11.146811	0.104509	4.955170
645.383000	116.374819	128.172667	0.047322	11.146404	0.104512	4.954990
645.403000	116.374819	128.160521	0.047325	11.145348	0.104519	4.954520
645.423000	116.374819	128.167089	0.047323	11.145919	0.104515	4.954774
645.443000	116.374738	128.175087	0.047321	11.146615	0.104510	4.955083
645.463000	116.374819	128.162041	0.047325	11.145480	0.104518	4.954579
645.483000	116.374738	128.170627	0.047322	11.146227	0.104513	4.954911
645.503000	116.374819	128.160532	0.047325	11.145349	0.104519	4.954520
645.523000	116.374819	128.163861	0.047324	11.145639	0.104517	4.954649
645.543000	116.374819	128.166645	0.047323	11.145881	0.104515	4.954757
645.563000	116.374819	128.156143	0.047326	11.144967	0.104521	4.954351
645.583000	116.374738	128.161058	0.047325	11.145395	0.104518	4.954541
645.603000	116.374819	128.163217	0.047324	11.145583	0.104517	4.954624
645.623000	116.374819	128.166791	0.047323	11.145893	0.104515	4.954762
645.643000	116.374819	128.167620	0.047323	11.145966	0.104515	4.954794
645.663000	116.374819	128.181710	0.047320	11.147191	0.104507	4.955339
645.683000	116.374819	128.180180	0.047320	11.147058	0.104507	4.955280
645.703000	116.374819	128.164292	0.047324	11.145676	0.104516	4.954666
645.723000	116.374819	128.167586	0.047323	11.145963	0.104515	4.954793
645.743000	116.374738	128.182856	0.047319	11.147291	0.104506	4.955383
645.763000	116.374819	128.174042	0.047322	11.146524	0.104511	4.955043
645.783000	116.374819	128.185013	0.047319	11.147478	0.104505	4.955467
645.803000	116.374738	128.170098	0.047323	11.146181	0.104513	4.954890
645.823000	116.374819	128.181802	0.047320	11.147199	0.104507	4.955343
645.843000	116.374819	128.170434	0.047322	11.146210	0.104513	4.954903
645.863000	116.374819	128.161541	0.047325	11.145437	0.104518	4.954559
645.883000	116.374819	128.162098	0.047325	11.145485	0.104518	4.954581
645.903000	116.374819	128.152727	0.047327	11.144670	0.104523	4.954219
645.923000	116.374819	128.154428	0.047327	11.144818	0.104522	4.954284
645.943000	116.374819	128.158333	0.047326	11.145158	0.104520	4.954435
645.963000	116.374819	128.166512	0.047324	11.145869	0.104515	4.954752
645.983000	116.374819	128.163586	0.047324	11.145615	0.104517	4.954638
646.003000	116.374819	128.160377	0.047325	11.145336	0.104519	4.954514
646.023000	116.374819	128.162118	0.047325	11.145487	0.104518	4.954582
646.043000	116.374819	128.157580	0.047326	11.145093	0.104520	4.954406
646.063000	116.374738	128.160542	0.047325	11.145350	0.104518	4.954521
646.083000	116.374819	128.154529	0.047327	11.144827	0.104522	4.954288
646.103000	116.374819	128.154427	0.047327	11.144818	0.104522	4.954284
646.123000	116.374819	128.167686	0.047323	11.145971	0.104515	4.954797
646.143000	116.374819	128.171708	0.047322	11.146321	0.104512	4.954952
646.163000	116.374819	128.161996	0.047325	11.145477	0.104518	4.954577
646.183000	116.374819	128.162763	0.047325	11.145543	0.104517	4.954607
646.203000	116.374819	128.158803	0.047326	11.145199	0.104520	4.954454
646.223000	116.374819	128.147770	0.047328	11.144239	0.104526	4.954027
646.243000	116.374819	128.153510	0.047327	11.144739	0.104523	4.954249
646.263000	116.374819	128.146292	0.047329	11.144111	0.104527	4.953970
646.283000	116.374819	128.143814	0.047329	11.143895	0.104528	4.953874
646.303000	116.374819	128.145467	0.047329	11.144039	0.104527	4.953938
646.323000	116.374819	128.144889	0.047329	11.143989	0.104527	4.953916
646.343000	116.374819	128.156024	0.047326	11.144957	0.104521	4.954346
646.363000	116.374819	128.161365	0.047325	11.145422	0.104518	4.954553
646.383000	116.374738	128.160638	0.047325	11.145358	0.104518	4.954524
646.403000	116.374819	128.151346	0.047327	11.144550	0.104524	4.954165
646.423000	116.374819	128.155267	0.047326	11.144891	0.104522	4.954317
646.443000	116.374819	128.144410	0.047329	11.143947	0.104528	4.953897
646.463000	116.374819	128.155517	0.047326	11.144913	0.104521	4.954327
646.483000	116.374819	128.144489	0.047329	11.143954	0.104528	4.953900
646.503000	116.374819	128.141456	0.047330	11.143690	0.104529	4.953783
646.523000	116.374738	128.160672	0.047325	11.145361	0.104518	4.954526
646.543000	116.374819	128.159587	0.047325	11.145267	0.104519	4.954484
646.563000	116.374819	128.148705	0.047328	11.144321	0.104525	4.954063
646.583000	116.374738	128.143445	0.047329	11.143863	0.104528	4.953860
646.603000	116.374738	128.143787	0.047329	11.143893	0.104528	4.953873
646.623000	116.374819	128.140492	0.047330	11.143606	0.104530	4.953746
646.643000	116.374819	128.130580	0.047333	11.142744	0.104536	4.953362
646.663000	116.374819	128.137932	0.047331	11.143384	0.104531	4.953647
646.683000	116.374819	128.147114	0.047329	11.144182	0.104526	4.954002
646.703000	116.374819	128.125566	0.047334	11.142308	0.104538	4.953169
646.723000	116.374819	128.131043	0.047333	11.142785	0.104535	4.953380
646.743000	116.374819	128.149497	0.047328	11.144390	0.104525	4.954094
646.763000	116.374819	128.142013	0.047330	11.143739	0.104529	4.953804
646.783000	116.374819	128.145590	0.047329	11.144050	0.104527	4.953943
646.803000	116.374738	128.140178	0.047330	11.143579	0.104530	4.953734
646.823000	116.374738	128.139459	0.047331	11.143517	0.104530	4.953706
646.843000	116.374819	128.142135	0.047330	11.143749	0.104529	4.953809
646.863000	116.374819	128.137153	0.047331	11.143316	0.104532	4.953617
646.883000	116.374819	128.143180	0.047330	11.143840	0.104528	4.953850
646.903000	116.374819	128.136441	0.047331	11.143254	0.104532	4.953589
646.923000	116.374819	128.160068	0.047325	11.145309	0.104519	4.954502
646.943000	116.374819	128.157138	0.047326	11.145054	0.104521	4.954389
646.963000	116.374819	128.141354	0.047330	11.143681	0.104529	4.953779
646.983000	116.374819	128.134954	0.047332	11.143125	0.104533	4.953532
647.003000	116.374819	128.128145	0.047334	11.142533	0.104537	4.953268
647.023000	116.374819	128.123727	0.047335	11.142148	0.104539	4.953098
647.043000	116.374819	128.123096	0.047335	11.142094	0.104540	4.953073
647.063000	116.374819	128.125087	0.047334	11.142267	0.104539	4.953150
647.083000	116.374819	128.129746	0.047333	11.142672	0.104536	4.953330
647.103000	116.374819	128.127071	0.047334	11.142439	0.104538	4.953227
647.123000	116.374819	128.118326	0.047336	11.141679	0.104543	4.952889
647.143000	116.374819	128.133435	0.047332	11.142993	0.104534	4.953473
647.163000	116.374819	128.114914	0.047337	11.141382	0.104544	4.952757
647.183000	116.374819	128.130314	0.047333	11.142721	0.104536	4.953352
647.203000	116.374819	128.113323	0.047337	11.141244	0.104545	4.952695
647.223000	116.374819	128.129903	0.047333	11.142686	0.104536	4.953336
647.243000	116.374819	128.126910	0.047334	11.142425	0.104538	4.953221
647.263000	116.374819	128.127819	0.047334	11.142504	0.104537	4.953256
647.283000	116.374819	128.114430	0.047337	11.141340	0.104545	4.952738
647.303000	116.374819	128.122205	0.047335	11.142016	0.104540	4.953039
647.323000	116.374819	128.110587	0.047338	11.141006	0.104547	4.952590
647.343000	116.374738	128.112249	0.047338	11.141150	0.104546	4.952654
647.363000	116.374819	128.115876	0.047337	11.141466	0.104544	4.952794
647.383000	116.374819	128.118717	0.047336	11.141713	0.104542	4.952904
647.403000	116.374819	128.104480	0.047340	11.140475	0.104550	4.952354
647.423000	116.374819	128.122289	0.047335	11.142023	0.104540	4.953042
647.443000	116.374819	128.114973	0.047337	11.141387	0.104544	4.952759
647.463000	116.374819	128.119899	0.047336	11.141816	0.104542	4.952950
647.483000	116.374819	128.120380	0.047336	11.141857	0.104541	4.952968
647.503000	116.374819	128.111732	0.047338	11.141105	0.104546	4.952634
647.523000	116.374819	128.124981	0.047334	11.142257	0.104539	4.953146
647.543000	116.374819	128.113714	0.047337	11.141278	0.104545	4.952710
647.563000	116.374738	128.121907	0.047335	11.141990	0.104540	4.953027
647.583000	116.374819	128.116686	0.047337	11.141536	0.104543	4.952825
647.603000	116.374819	128.113541	0.047337	11.141263	0.104545	4.952704
647.623000	116.374819	128.116378	0.047337	11.141509	0.104544	4.952813
647.643000	116.374819	128.117150	0.047336	11.141577	0.104543	4.952843
647.663000	116.374819	128.115771	0.047337	11.141457	0.104544	4.952790
647.683000	116.374819	128.105533	0.047339	11.140566	0.104550	4.952394
647.703000	116.374819	128.103468	0.047340	11.140387	0.104551	4.952314
647.723000	116.374819	128.102652	0.047340	11.140316	0.104551	4.952283
647.743000	116.374819	128.115452	0.047337	11.141429	0.104544	4.952778
647.763000	116.374819	128.107985	0.047339	11.140779	0.104548	4.952489
647.783000	116.374819	128.102887	0.047340	11.140336	0.104551	4.952292
647.803000	116.374819	128.107072	0.047339	11.140700	0.104549	4.952454
647.823000	116.374819	128.082450	0.047345	11.138559	0.104563	4.951502
647.843000	116.374819	128.091499	0.047343	11.139346	0.104558	4.951852
647.863000	116.374738	128.096109	0.047342	11.139747	0.104555	4.952030
647.883000	116.374819	128.095586	0.047342	11.139701	0.104555	4.952010
647.903000	116.374819	128.111987	0.047338	11.141128	0.104546	4.952644
647.923000	116.374819	128.095680	0.047342	11.139709	0.104555	4.952013
647.943000	116.374819	128.105098	0.047340	11.140528	0.104550	4.952377
647.963000	116.374819	128.089878	0.047344	11.139205	0.104559	4.951789
647.983000	116.374819	128.096843	0.047342	11.139811	0.104555	4.952058
648.003000	116.374738	128.076264	0.047347	11.138021	0.104566	4.951263
648.023000	116.374819	128.096163	0.047342	11.139751	0.104555	4.952032
648.043000	116.374738	128.084069	0.047345	11.138700	0.104562	4.951564
648.063000	116.374819	128.085915	0.047345	11.138860	0.104561	4.951636
648.083000	116.374819	128.094920	0.047342	11.139643	0.104556	4.951984
648.103000	116.374819	128.090689	0.047343	11.139275	0.104558	4.951820
648.123000	116.374738	128.085069	0.047345	11.138787	0.104561	4.951603
648.143000	116.374819	128.099255	0.047341	11.140020	0.104553	4.952151
648.163000	116.374819	128.085960	0.047345	11.138864	0.104561	4.951638
648.183000	116.374819	128.077623	0.047347	11.138139	0.104566	4.951315
648.203000	116.374819	128.089647	0.047344	11.139185	0.104559	4.951780
648.223000	116.374819	128.082145	0.047346	11.138532	0.104563	4.951490
648.243000	116.374819	128.090075	0.047343	11.139222	0.104559	4.951797
648.263000	116.374819	128.084226	0.047345	11.138713	0.104562	4.951571
648.283000	116.374819	128.096019	0.047342	11.139739	0.104555	4.952026
648.303000	116.374819	128.094456	0.047342	11.139603	0.104556	4.951966
648.323000	116.374819	128.098209	0.047341	11.139929	0.104554	4.952111
648.343000	116.374738	128.100667	0.047341	11.140143	0.104552	4.952206
648.363000	116.374819	128.092287	0.047343	11.139414	0.104557	4.951882
648.383000	116.374819	128.097907	0.047341	11.139903	0.104554	4.952099
648.403000	116.374819	128.086097	0.047345	11.138876	0.104561	4.951643
648.423000	116.374819	128.078577	0.047347	11.138222	0.104565	4.951352
648.443000	116.374819	128.071082	0.047348	11.137570	0.104569	4.951062
648.463000	116.374819	128.067189	0.047349	11.137232	0.104572	4.950912
648.483000	116.374819	128.069740	0.047349	11.137454	0.104570	4.951011
648.503000	116.374819	128.071652	0.047348	11.137620	0.104569	4.951084
648.523000	116.374738	128.070308	0.047349	11.137503	0.104570	4.951032
648.543000	116.374819	128.069785	0.047349	11.137457	0.104570	4.951012
648.563000	116.374738	128.059755	0.047351	11.136585	0.104576	4.950624
648.583000	116.374819	128.067854	0.047349	11.137290	0.104571	4.950938
648.603000	116.374819	128.079487	0.047346	11.138301	0.104565	4.951387
648.623000	116.374819	128.065972	0.047350	11.137126	0.104572	4.950865
648.643000	116.374819	128.071997	0.047348	11.137650	0.104569	4.951098
648.663000	116.374819	128.074020	0.047348	11.137826	0.104568	4.951176
648.683000	116.374819	128.055606	0.047353	11.136224	0.104578	4.950464
648.703000	116.374819	128.058284	0.047352	11.136457	0.104577	4.950568
648.723000	116.374819	128.059606	0.047351	11.136572	0.104576	4.950619
648.743000	116.374819	128.056906	0.047352	11.136337	0.104577	4.950514
648.763000	116.374738	128.081691	0.047346	11.138493	0.104563	4.951472
648.783000	116.374819	128.062158	0.047351	11.136794	0.104574	4.950717
648.803000	116.374819	128.068462	0.047349	11.137342	0.104571	4.950961
648.823000	116.374738	128.077634	0.047347	11.138140	0.104566	4.951316
648.843000	116.374819	128.070937	0.047348	11.137558	0.104569	4.951057
648.863000	116.374819	128.068006	0.047349	11.137303	0.104571	4.950943
648.883000	116.374819	128.074205	0.047348	11.137842	0.104568	4.951183
648.903000	116.374819	128.077102	0.047347	11.138094	0.104566	4.951295
648.923000	116.374819	128.071279	0.047348	11.137587	0.104569	4.951070
648.943000	116.374738	128.056379	0.047352	11.136292	0.104578	4.950494
648.963000	116.374819	128.066642	0.047350	11.137184	0.104572	4.950891
648.983000	116.374819	128.065129	0.047350	11.137053	0.104573	4.950832
649.003000	116.374738	128.071286	0.047348	11.137588	0.104569	4.951070
649.023000	116.374819	128.054806	0.047353	11.136155	0.104579	4.950433
649.043000	116.374819	128.062508	0.047351	11.136825	0.104574	4.950731
649.063000	116.374819	128.055727	0.047352	11.136235	0.104578	4.950469
649.083000	116.374738	128.069155	0.047349	11.137403	0.104570	4.950988
649.103000	116.374819	128.076002	0.047347	11.137998	0.104567	4.951253
649.123000	116.374819	128.067901	0.047349	11.137294	0.104571	4.950939
649.143000	116.374819	128.065075	0.047350	11.137048	0.104573	4.950830
649.163000	116.374819	128.041988	0.047356	11.135040	0.104586	4.949938
649.183000	116.374819	128.049115	0.047354	11.135660	0.104582	4.950213
649.203000	116.374819	128.052398	0.047353	11.135945	0.104580	4.950340
649.223000	116.374819	128.051094	0.047354	11.135832	0.104581	4.950290
649.243000	116.374819	128.048549	0.047354	11.135611	0.104582	4.950191
649.263000	116.374819	128.048447	0.047354	11.135602	0.104582	4.950187
649.283000	116.374819	128.038210	0.047357	11.134712	0.104588	4.949792
649.303000	116.374738	128.041110	0.047356	11.134964	0.104586	4.949904
649.323000	116.374819	128.056346	0.047352	11.136289	0.104578	4.950493
649.343000	116.374819	128.064203	0.047350	11.136972	0.104573	4.950796
649.363000	116.374819	128.051394	0.047354	11.135858	0.104581	4.950301
649.383000	116.374819	128.050597	0.047354	11.135789	0.104581	4.950270
649.403000	116.374819	128.060750	0.047351	11.136672	0.104575	4.950663
649.423000	116.374819	128.050515	0.047354	11.135782	0.104581	4.950267
649.443000	116.374819	128.049451	0.047354	11.135689	0.104582	4.950226
649.463000	116.374819	128.033237	0.047358	11.134279	0.104591	4.949599
649.483000	116.374819	128.046820	0.047355	11.135460	0.104583	4.950124
649.503000	116.374819	128.037340	0.047357	11.134636	0.104588	4.949758
649.523000	116.374819	128.039072	0.047357	11.134787	0.104588	4.949825
649.543000	116.374819	128.030820	0.047359	11.134069	0.104592	4.949506
649.563000	116.374819	128.045128	0.047355	11.135313	0.104584	4.950059
649.583000	116.374819	128.031469	0.047359	11.134125	0.104592	4.949531
649.603000	116.374819	128.038626	0.047357	11.134748	0.104588	4.949808
649.623000	116.374819	128.036897	0.047357	11.134597	0.104589	4.949741
649.643000	116.374819	128.044288	0.047355	11.135240	0.104585	4.950027
649.663000	116.374819	128.030839	0.047359	11.134071	0.104592	4.949507
649.683000	116.374819	128.048181	0.047354	11.135579	0.104582	4.950177
649.703000	116.374819	128.037390	0.047357	11.134640	0.104588	4.949760
649.723000	116.374738	128.048402	0.047354	11.135598	0.104582	4.950186
649.743000	116.374819	128.037609	0.047357	11.134659	0.104588	4.949768
649.763000	116.374738	128.029898	0.047359	11.133989	0.104593	4.949470
649.783000	116.374819	128.041327	0.047356	11.134983	0.104586	4.949912
649.803000	116.374819	128.043248	0.047356	11.135150	0.104585	4.949986
649.823000	116.374819	128.031683	0.047359	11.134144	0.104592	4.949539
649.843000	116.374819	128.042470	0.047356	11.135082	0.104586	4.949956
649.863000	116.374819	128.040756	0.047356	11.134933	0.104587	4.949890
649.883000	116.374819	128.023261	0.047361	11.133412	0.104596	4.949214
649.903000	116.374738	128.028918	0.047359	11.133904	0.104593	4.949432
649.923000	116.374819	128.036656	0.047357	11.134576	0.104589	4.949732
649.943000	116.374819	128.030535	0.047359	11.134044	0.104592	4.949495
649.963000	116.374819	128.036894	0.047357	11.134597	0.104589	4.949741
649.983000	116.374819	128.038644	0.047357	11.134749	0.104588	4.949808
650.003000	116.374819	128.027534	0.047360	11.133783	0.104594	4.949379
650.023000	116.374819	128.020182	0.047362	11.133144	0.104598	4.949095
650.043000	116.374819	128.033456	0.047358	11.134298	0.104591	4.949608
650.063000	116.374819	128.037958	0.047357	11.134690	0.104588	4.949782
650.083000	116.374819	128.042709	0.047356	11.135103	0.104585	4.949966
650.103000	116.374819	128.047249	0.047355	11.135498	0.104583	4.950141
650.123000	116.374819	128.032893	0.047358	11.134249	0.104591	4.949586
650.142000	116.374819	128.033756	0.047358	11.134324	0.104591	4.949619
650.162000	116.374819	128.032712	0.047358	11.134233	0.104591	4.949579
650.182000	116.374819	128.034377	0.047358	11.134378	0.104590	4.949643
650.202000	116.374819	128.036932	0.047357	11.134600	0.104589	4.949742
650.222000	116.374819	128.045080	0.047355	11.135309	0.104584	4.950057
650.242000	116.374738	128.041682	0.047356	11.135013	0.104586	4.949926
650.262000	116.374819	128.035579	0.047358	11.134483	0.104589	4.949690
650.282000	116.374819	128.026806	0.047360	11.133720	0.104594	4.949351
650.302000	116.374819	128.036672	0.047357	11.134578	0.104589	4.949732
650.322000	116.374819	128.029635	0.047359	11.133966	0.104593	4.949460
650.342000	116.374819	128.034928	0.047358	11.134426	0.104590	4.949665
650.362000	116.374819	128.017196	0.047363	11.132884	0.104600	4.948979
650.382000	116.374819	128.030907	0.047359	11.134076	0.104592	4.949509
650.402000	116.374819	128.036771	0.047357	11.134586	0.104589	4.949736
650.422000	116.374819	128.040470	0.047356	11.134908	0.104587	4.949879
650.442000	116.374819	128.026343	0.047360	11.133680	0.104595	4.949333
650.462000	116.374738	128.027277	0.047360	11.133761	0.104594	4.949369
650.482000	116.374819	128.025724	0.047360	11.133626	0.104595	4.949309
650.502000	116.374819	128.021911	0.047361	11.133294	0.104597	4.949161
650.522000	116.374819	128.023999	0.047361	11.133476	0.104596	4.949242
650.542000	116.374819	128.030710	0.047359	11.134059	0.104592	4.949502
650.562000	116.374819	128.026815	0.047360	11.133721	0.104594	4.949351
650.582000	116.374819	128.024630	0.047361	11.133531	0.104596	4.949267
650.602000	116.374819	128.033245	0.047358	11.134280	0.104591	4.949600
650.622000	116.374819	128.034630	0.047358	11.134400	0.104590	4.949653
650.642000	116.374819	128.029648	0.047359	11.133967	0.104593	4.949461
650.662000	116.374819	128.036526	0.047357	11.134565	0.104589	4.949726
650.682000	116.374819	128.035677	0.047358	11.134491	0.104589	4.949694
650.702000	116.374819	128.032100	0.047359	11.134180	0.104591	4.949555
650.722000	116.374819	128.023409	0.047361	11.133424	0.104596	4.949219
650.742000	116.374819	128.027030	0.047360	11.133739	0.104594	4.949359
650.762000	116.374819	128.019271	0.047362	11.133065	0.104599	4.949059
650.782000	116.374819	128.023071	0.047361	11.133395	0.104597	4.949206
650.802000	116.374738	128.032318	0.047359	11.134199	0.104591	4.949564
650.822000	116.374819	128.037687	0.047357	11.134666	0.104588	4.949771
650.842000	116.374819	128.015395	0.047363	11.132728	0.104601	4.948910
650.862000	116.374738	128.010862	0.047364	11.132333	0.104603	4.948734
650.882000	116.374819	128.025545	0.047360	11.133610	0.104595	4.949302
650.902000	116.374738	128.027904	0.047360	11.133815	0.104594	4.949393
650.922000	116.374819	128.033226	0.047358	11.134278	0.104591	4.949599
650.942000	116.374738	128.029759	0.047359	11.133977	0.104593	4.949465
650.962000	116.374819	128.012570	0.047364	11.132482	0.104603	4.948800
650.982000	116.374738	128.009595	0.047364	11.132223	0.104604	4.948685
651.002000	116.374819	128.028590	0.047360	11.133875	0.104593	4.949420
651.022000	116.374819	128.010034	0.047364	11.132261	0.104604	4.948702
651.042000	116.374819	128.026303	0.047360	11.133676	0.104595	4.949331
651.062000	116.374819	128.030306	0.047359	11.134024	0.104592	4.949486
651.082000	116.374819	128.034665	0.047358	11.134403	0.104590	4.949655
651.102000	116.374819	128.032694	0.047358	11.134232	0.104591	4.949578
651.122000	116.374819	128.025729	0.047360	11.133626	0.104595	4.949309
651.142000	116.374738	128.030127	0.047359	11.134009	0.104592	4.949479
651.162000	116.374819	128.025252	0.047360	11.133585	0.104595	4.949291
651.182000	116.374819	128.024460	0.047361	11.133516	0.104596	4.949260
651.202000	116.374738	128.022298	0.047361	11.133328	0.104597	4.949176
651.222000	116.374819	128.031111	0.047359	11.134094	0.104592	4.949517
651.242000	116.374738	128.021850	0.047361	11.133289	0.104597	4.949159
651.262000	116.374738	128.022226	0.047361	11.133322	0.104597	4.949174
651.282000	116.374819	128.031860	0.047359	11.134159	0.104592	4.949546
651.302000	116.374819	128.025513	0.047360	11.133607	0.104595	4.949301
651.322000	116.374819	128.027826	0.047360	11.133809	0.104594	4.949390
651.342000	116.374819	128.037286	0.047357	11.134631	0.104589	4.949756
651.362000	116.374819	128.018580	0.047362	11.133005	0.104599	4.949033
651.382000	116.374819	128.025129	0.047360	11.133574	0.104595	4.949286
651.402000	116.374738	128.017420	0.047362	11.132904	0.104600	4.948988
651.422000	116.374819	128.007382	0.047365	11.132031	0.104605	4.948600
651.442000	116.374738	128.015713	0.047363	11.132755	0.104601	4.948922
651.462000	116.374819	128.020899	0.047362	11.133206	0.104598	4.949122
651.482000	116.374819	128.028740	0.047360	11.133888	0.104593	4.949425
651.502000	116.374819	128.009239	0.047365	11.132192	0.104604	4.948672
651.522000	116.374819	128.006009	0.047365	11.131911	0.104606	4.948547
651.542000	116.374819	128.005464	0.047366	11.131864	0.104607	4.948526
651.562000	116.374819	127.998986	0.047367	11.131300	0.104610	4.948275
651.582000	116.374819	127.989779	0.047370	11.130500	0.104615	4.947919
651.602000	116.374819	127.990889	0.047369	11.130596	0.104615	4.947962
651.622000	116.374819	127.999266	0.047367	11.131325	0.104610	4.948286
651.642000	116.374819	127.996881	0.047368	11.131117	0.104611	4.948194
651.662000	116.374738	127.987293	0.047370	11.130284	0.104617	4.947823
651.682000	116.374819	127.996468	0.047368	11.131082	0.104612	4.948178
651.702000	116.374819	127.993461	0.047369	11.130820	0.104613	4.948062
651.722000	116.374819	127.995905	0.047368	11.131033	0.104612	4.948156
651.742000	116.374819	127.980254	0.047372	11.129671	0.104621	4.947551
651.762000	116.374819	127.987106	0.047370	11.130267	0.104617	4.947816
651.782000	116.374819	127.991483	0.047369	11.130648	0.104614	4.947985
651.802000	116.374819	127.980164	0.047372	11.129664	0.104621	4.947548
651.822000	116.374819	127.989737	0.047370	11.130496	0.104615	4.947918
651.842000	116.374819	127.977919	0.047373	11.129468	0.104622	4.947461
651.862000	116.374738	127.995837	0.047368	11.131027	0.104612	4.948154
651.882000	116.374819	127.993138	0.047369	11.130792	0.104614	4.948049
651.902000	116.374738	127.999312	0.047367	11.131329	0.104610	4.948288
651.922000	116.374819	127.976651	0.047373	11.129358	0.104623	4.947412
651.942000	116.374819	127.994746	0.047368	11.130932	0.104613	4.948111
651.962000	116.374819	127.988394	0.047370	11.130379	0.104616	4.947866
651.982000	116.374819	127.992207	0.047369	11.130711	0.104614	4.948013
652.002000	116.374819	127.988887	0.047370	11.130422	0.104616	4.947885
652.022000	116.374819	127.981226	0.047372	11.129756	0.104620	4.947589
652.042000	116.374819	127.979681	0.047372	11.129622	0.104621	4.947529
652.062000	116.374819	127.978537	0.047373	11.129522	0.104622	4.947485
652.082000	116.374819	127.978667	0.047373	11.129533	0.104622	4.947490
652.102000	116.374819	127.986374	0.047371	11.130204	0.104617	4.947788
652.122000	116.374819	127.981544	0.047372	11.129784	0.104620	4.947601
652.142000	116.374738	127.977331	0.047373	11.129417	0.104622	4.947438
652.162000	116.374819	127.984598	0.047371	11.130049	0.104618	4.947719
652.182000	116.374819	127.980991	0.047372	11.129736	0.104620	4.947580
652.202000	116.374819	127.970799	0.047375	11.128849	0.104626	4.947186
652.222000	116.374738	127.977386	0.047373	11.129422	0.104622	4.947440
652.242000	116.374819	127.968976	0.047375	11.128691	0.104627	4.947115
652.262000	116.374819	127.967178	0.047376	11.128534	0.104628	4.947046
652.282000	116.374819	127.972141	0.047374	11.128966	0.104625	4.947237
652.302000	116.374738	127.988892	0.047370	11.130423	0.104616	4.947885
652.322000	116.374819	127.979460	0.047372	11.129602	0.104621	4.947520
652.342000	116.374819	127.974318	0.047374	11.129155	0.104624	4.947322
652.362000	116.374738	127.976444	0.047373	11.129340	0.104623	4.947404
652.382000	116.374819	127.973726	0.047374	11.129104	0.104625	4.947299
652.402000	116.374819	127.976206	0.047373	11.129319	0.104623	4.947395
652.422000	116.374819	127.977943	0.047373	11.129471	0.104622	4.947462
652.442000	116.374738	127.975367	0.047373	11.129247	0.104624	4.947362
652.462000	116.374819	127.983231	0.047371	11.129930	0.104619	4.947666
652.482000	116.374819	127.978422	0.047373	11.129512	0.104622	4.947480
652.502000	116.374738	127.968730	0.047375	11.128669	0.104627	4.947106
652.522000	116.374738	127.978617	0.047373	11.129529	0.104622	4.947488
652.542000	116.374738	127.968415	0.047375	11.128642	0.104627	4.947093
652.562000	116.374738	127.968522	0.047375	11.128651	0.104627	4.947098
652.582000	116.374738	127.969873	0.047375	11.128769	0.104627	4.947150
652.602000	116.374819	127.988085	0.047370	11.130353	0.104616	4.947854
652.622000	116.374738	127.984907	0.047371	11.130076	0.104618	4.947731
652.642000	116.374819	127.988253	0.047370	11.130367	0.104616	4.947860
652.662000	116.374738	127.984372	0.047371	11.130030	0.104618	4.947710
652.682000	116.374738	127.976093	0.047373	11.129310	0.104623	4.947390
652.702000	116.374819	127.969629	0.047375	11.128748	0.104627	4.947140
652.722000	116.374819	127.969318	0.047375	11.128720	0.104627	4.947128
652.742000	116.374819	127.964037	0.047376	11.128261	0.104630	4.946924
652.762000	116.374819	127.972944	0.047374	11.129036	0.104625	4.947268
652.782000	116.374738	127.963095	0.047377	11.128179	0.104630	4.946888
652.802000	116.374819	127.967118	0.047376	11.128529	0.104628	4.947043
652.822000	116.374819	127.969459	0.047375	11.128733	0.104627	4.947134
652.842000	116.374819	127.971372	0.047375	11.128899	0.104626	4.947208
652.862000	116.374738	127.974518	0.047374	11.129173	0.104624	4.947329
652.882000	116.374819	127.982936	0.047371	11.129905	0.104619	4.947655
652.902000	116.374738	127.951799	0.047380	11.127197	0.104637	4.946451
652.922000	116.374819	127.961157	0.047377	11.128011	0.104632	4.946813
652.942000	116.374819	127.959916	0.047378	11.127903	0.104632	4.946765
652.962000	116.374738	127.962573	0.047377	11.128134	0.104631	4.946868
652.982000	116.374819	127.963460	0.047377	11.128211	0.104630	4.946902
653.002000	116.374819	127.955383	0.047379	11.127509	0.104635	4.946590
653.022000	116.374819	127.954183	0.047379	11.127404	0.104636	4.946543
653.042000	116.374819	127.972439	0.047374	11.128992	0.104625	4.947249
653.062000	116.374738	127.961974	0.047377	11.128082	0.104631	4.946844
653.082000	116.374819	127.953162	0.047379	11.127315	0.104636	4.946504
653.102000	116.374819	127.960738	0.047377	11.127974	0.104632	4.946797
653.122000	116.374819	127.967763	0.047375	11.128585	0.104628	4.947068
653.142000	116.374819	127.955748	0.047379	11.127540	0.104635	4.946604
653.162000	116.374819	127.948331	0.047381	11.126895	0.104639	4.946317
653.182000	116.374738	127.958852	0.047378	11.127810	0.104633	4.946724
653.202000	116.374819	127.948959	0.047380	11.126950	0.104639	4.946341
653.222000	116.374819	127.957196	0.047378	11.127666	0.104634	4.946660
653.242000	116.374819	127.961845	0.047377	11.128071	0.104631	4.946839
653.262000	116.374819	127.944802	0.047381	11.126588	0.104641	4.946181
653.282000	116.374738	127.943401	0.047382	11.126467	0.104642	4.946126
653.302000	116.374819	127.951898	0.047380	11.127206	0.104637	4.946455
653.322000	116.374819	127.949528	0.047380	11.126999	0.104638	4.946363
653.342000	116.374819	127.944967	0.047381	11.126603	0.104641	4.946187
653.362000	116.374819	127.954372	0.047379	11.127421	0.104636	4.946551
653.382000	116.374738	127.948196	0.047381	11.126884	0.104639	4.946312
653.402000	116.374738	127.953802	0.047379	11.127371	0.104636	4.946528
653.422000	116.374738	127.954622	0.047379	11.127442	0.104635	4.946560
653.442000	116.374738	127.946899	0.047381	11.126771	0.104640	4.946262
653.462000	116.374738	127.949772	0.047380	11.127021	0.104638	4.946373
653.482000	116.374819	127.957867	0.047378	11.127725	0.104634	4.946686
653.502000	116.374819	127.953820	0.047379	11.127373	0.104636	4.946529
653.522000	116.374738	127.949382	0.047380	11.126987	0.104638	4.946358
653.542000	116.374819	127.938035	0.047383	11.126000	0.104645	4.945919
653.562000	116.374819	127.945763	0.047381	11.126672	0.104640	4.946218
653.582000	116.374819	127.964151	0.047376	11.128271	0.104630	4.946929
653.602000	116.374819	127.956605	0.047378	11.127615	0.104634	4.946637
653.622000	116.374819	127.958909	0.047378	11.127815	0.104633	4.946726
653.642000	116.374819	127.947580	0.047381	11.126830	0.104639	4.946288
653.662000	116.374819	127.943947	0.047382	11.126514	0.104641	4.946148
653.682000	116.374819	127.956474	0.047378	11.127604	0.104634	4.946632
653.702000	116.374738	127.957170	0.047378	11.127664	0.104634	4.946659
653.722000	116.374819	127.939762	0.047383	11.126150	0.104644	4.945986
653.742000	116.374819	127.947146	0.047381	11.126792	0.104640	4.946271
653.762000	116.374819	127.948868	0.047380	11.126942	0.104639	4.946338
653.782000	116.374819	127.947820	0.047381	11.126851	0.104639	4.946297
653.802000	116.374819	127.946744	0.047381	11.126757	0.104640	4.946256
653.822000	116.374738	127.931947	0.047385	11.125471	0.104648	4.945684
653.842000	116.374738	127.937687	0.047383	11.125970	0.104645	4.945906
653.862000	116.374819	127.941738	0.047382	11.126322	0.104643	4.946062
653.882000	116.374819	127.939714	0.047383	11.126146	0.104644	4.945984
653.902000	116.374738	127.938059	0.047383	11.126002	0.104645	4.945920
653.922000	116.374819	127.934989	0.047384	11.125735	0.104647	4.945801
653.942000	116.374738	127.936158	0.047384	11.125837	0.104646	4.945846
653.962000	116.374819	127.940474	0.047383	11.126212	0.104643	4.946013
653.982000	116.374819	127.936691	0.047384	11.125883	0.104646	4.945867
654.002000	116.374819	127.945612	0.047381	11.126659	0.104641	4.946212
654.022000	116.374819	127.933356	0.047384	11.125593	0.104647	4.945738
654.042000	116.374819	127.935697	0.047384	11.125797	0.104646	4.945829
654.062000	116.374819	127.928008	0.047386	11.125128	0.104651	4.945531
654.082000	116.374819	127.939452	0.047383	11.126123	0.104644	4.945974
654.102000	116.374738	127.937140	0.047383	11.125922	0.104645	4.945884
654.122000	116.374819	127.936632	0.047384	11.125878	0.104646	4.945865
654.142000	116.374819	127.944936	0.047381	11.126600	0.104641	4.946186
654.162000	116.374819	127.942400	0.047382	11.126380	0.104642	4.946088
654.182000	116.374819	127.934510	0.047384	11.125693	0.104647	4.945783
654.202000	116.374738	127.928347	0.047386	11.125157	0.104650	4.945544
654.222000	116.374819	127.944723	0.047381	11.126582	0.104641	4.946177
654.242000	116.374819	127.929808	0.047385	11.125284	0.104649	4.945601
654.262000	116.374819	127.936903	0.047384	11.125902	0.104645	4.945875
654.282000	116.374819	127.927934	0.047386	11.125122	0.104651	4.945528
654.302000	116.374738	127.931173	0.047385	11.125403	0.104649	4.945654
654.322000	116.374819	127.935966	0.047384	11.125820	0.104646	4.945839
654.342000	116.374738	127.938833	0.047383	11.126069	0.104644	4.945950
654.362000	116.374819	127.943632	0.047382	11.126487	0.104642	4.946135
654.382000	116.374819	127.941904	0.047382	11.126336	0.104643	4.946069
654.402000	116.374819	127.938055	0.047383	11.126002	0.104645	4.945920
654.422000	116.374738	127.932126	0.047385	11.125486	0.104648	4.945691
654.442000	116.374819	127.939970	0.047383	11.126168	0.104644	4.945994
654.462000	116.374819	127.948702	0.047380	11.126928	0.104639	4.946331
654.482000	116.374819	127.945639	0.047381	11.126661	0.104640	4.946213
654.502000	116.374819	127.945557	0.047381	11.126654	0.104641	4.946210
654.522000	116.374738	127.950886	0.047380	11.127117	0.104637	4.946416
654.542000	116.374819	127.944245	0.047382	11.126540	0.104641	4.946159
654.562000	116.374819	127.950297	0.047380	11.127066	0.104638	4.946393
654.582000	116.374819	127.947177	0.047381	11.126795	0.104640	4.946272
654.602000	116.374819	127.952983	0.047379	11.127300	0.104636	4.946497
654.622000	116.374819	127.943894	0.047382	11.126509	0.104641	4.946145
654.642000	116.374819	127.936784	0.047384	11.125891	0.104646	4.945871
654.662000	116.374819	127.944784	0.047381	11.126587	0.104641	4.946180
654.682000	116.374738	127.947360	0.047381	11.126811	0.104639	4.946279
654.702000	116.374819	127.953556	0.047379	11.127350	0.104636	4.946519
654.722000	116.374819	127.944234	0.047382	11.126539	0.104641	4.946159
654.742000	116.374819	127.943467	0.047382	11.126472	0.104642	4.946129
654.762000	116.374819	127.942792	0.047382	11.126414	0.104642	4.946103
654.782000	116.374819	127.933800	0.047384	11.125632	0.104647	4.945755
654.802000	116.374738	127.937039	0.047383	11.125913	0.104645	4.945880
654.822000	116.374819	127.940823	0.047383	11.126242	0.104643	4.946027
654.842000	116.374819	127.937613	0.047383	11.125963	0.104645	4.945903
654.862000	116.374738	127.932491	0.047385	11.125518	0.104648	4.945705
654.882000	116.374819	127.928518	0.047386	11.125172	0.104650	4.945551
654.902000	116.374819	127.932104	0.047385	11.125484	0.104648	4.945690
654.922000	116.374819	127.939760	0.047383	11.126150	0.104644	4.945986
654.942000	116.374819	127.935800	0.047384	11.125806	0.104646	4.945833
654.962000	116.374738	127.933046	0.047384	11.125566	0.104648	4.945726
654.982000	116.374738	127.922611	0.047387	11.124659	0.104653	4.945323
655.002000	116.374738	127.919906	0.047388	11.124423	0.104655	4.945218
655.022000	116.374738	127.929743	0.047385	11.125279	0.104649	4.945598
655.042000	116.374738	127.937593	0.047383	11.125962	0.104645	4.945902
655.062000	116.374819	127.928550	0.047386	11.125175	0.104650	4.945552
655.082000	116.374819	127.924057	0.047387	11.124784	0.104653	4.945379
655.102000	116.374819	127.925487	0.047387	11.124909	0.104652	4.945434
655.122000	116.374819	127.934512	0.047384	11.125694	0.104647	4.945783
655.142000	116.374819	127.929083	0.047386	11.125221	0.104650	4.945573
655.162000	116.374738	127.933038	0.047384	11.125565	0.104648	4.945726
655.182000	116.374819	127.932726	0.047385	11.125538	0.104648	4.945714
655.202000	116.374819	127.920604	0.047388	11.124484	0.104655	4.945245
655.222000	116.374819	127.926706	0.047386	11.125015	0.104651	4.945481
655.242000	116.374819	127.935811	0.047384	11.125807	0.104646	4.945833
655.262000	116.374819	127.920343	0.047388	11.124461	0.104655	4.945235
655.282000	116.374819	127.924655	0.047387	11.124836	0.104652	4.945402
655.302000	116.374738	127.931618	0.047385	11.125442	0.104648	4.945671
655.322000	116.374738	127.932544	0.047385	11.125522	0.104648	4.945707
655.342000	116.374819	127.916426	0.047389	11.124121	0.104657	4.945084
655.362000	116.374819	127.919466	0.047388	11.124385	0.104655	4.945201
655.382000	116.374738	127.918769	0.047388	11.124325	0.104656	4.945174
655.402000	116.374819	127.929158	0.047386	11.125228	0.104650	4.945576
655.422000	116.374819	127.913437	0.047390	11.123861	0.104659	4.944968
655.442000	116.374819	127.925373	0.047387	11.124899	0.104652	4.945429
655.462000	116.374819	127.925832	0.047386	11.124939	0.104652	4.945447
655.482000	116.374738	127.927017	0.047386	11.125042	0.104651	4.945493
655.502000	116.374819	127.910943	0.047390	11.123644	0.104660	4.944872
655.522000	116.374819	127.922603	0.047387	11.124658	0.104654	4.945322
655.542000	116.374819	127.928539	0.047386	11.125174	0.104650	4.945552
655.562000	116.374819	127.918719	0.047388	11.124320	0.104656	4.945172
655.582000	116.374819	127.929878	0.047385	11.125291	0.104649	4.945604
655.602000	116.374819	127.922874	0.047387	11.124681	0.104653	4.945333
655.622000	116.374738	127.930501	0.047385	11.125345	0.104649	4.945628
655.642000	116.374738	127.928478	0.047386	11.125169	0.104650	4.945549
655.662000	116.374819	127.923380	0.047387	11.124726	0.104653	4.945352
655.682000	116.374819	127.929311	0.047386	11.125241	0.104650	4.945582
655.702000	116.374819	127.929414	0.047385	11.125250	0.104650	4.945586
655.722000	116.374819	127.915229	0.047389	11.124017	0.104658	4.945037
655.742000	116.374819	127.917832	0.047389	11.124243	0.104656	4.945138
655.762000	116.374738	127.917158	0.047389	11.124184	0.104657	4.945112
655.782000	116.374819	127.907750	0.047391	11.123366	0.104662	4.944748
655.802000	116.374819	127.915527	0.047389	11.124043	0.104658	4.945049
655.822000	116.374819	127.914581	0.047389	11.123960	0.104658	4.945012
655.842000	116.374819	127.903448	0.047392	11.122992	0.104664	4.944582
655.862000	116.374819	127.918936	0.047388	11.124339	0.104656	4.945181
655.882000	116.374819	127.920637	0.047388	11.124487	0.104655	4.945246
655.902000	116.374819	127.916292	0.047389	11.124109	0.104657	4.945078
655.922000	116.374819	127.913085	0.047390	11.123830	0.104659	4.944954
655.942000	116.374738	127.903110	0.047392	11.122963	0.104665	4.944569
655.962000	116.374738	127.892720	0.047395	11.122059	0.104670	4.944167
655.982000	116.374738	127.901019	0.047393	11.122781	0.104666	4.944488
656.002000	116.374819	127.897094	0.047394	11.122440	0.104668	4.944336
656.022000	116.374738	127.904407	0.047392	11.123076	0.104664	4.944619
656.042000	116.374819	127.898710	0.047394	11.122580	0.104667	4.944399
656.062000	116.374819	127.899308	0.047393	11.122632	0.104667	4.944422
656.082000	116.374819	127.913647	0.047390	11.123879	0.104659	4.944976
656.102000	116.374819	127.923540	0.047387	11.124739	0.104653	4.945359
656.122000	116.374738	127.906329	0.047391	11.123243	0.104663	4.944693
656.142000	116.374819	127.907732	0.047391	11.123365	0.104662	4.944747
656.162000	116.374738	127.900690	0.047393	11.122752	0.104666	4.944475
656.182000	116.374738	127.922729	0.047387	11.124669	0.104653	4.945327
656.202000	116.374819	127.904368	0.047392	11.123072	0.104664	4.944617
656.222000	116.374819	127.898041	0.047394	11.122522	0.104667	4.944373
656.242000	116.374819	127.906592	0.047391	11.123266	0.104663	4.944703
656.262000	116.374819	127.890189	0.047396	11.121839	0.104672	4.944069
656.282000	116.374819	127.908019	0.047391	11.123390	0.104662	4.944759
656.302000	116.374819	127.909267	0.047391	11.123498	0.104661	4.944807
656.322000	116.374819	127.900628	0.047393	11.122747	0.104666	4.944473
656.342000	116.374819	127.899262	0.047393	11.122628	0.104667	4.944420
656.362000	116.374738	127.902716	0.047392	11.122929	0.104665	4.944554
656.382000	116.374738	127.895967	0.047394	11.122342	0.104669	4.944293
656.402000	116.374819	127.902309	0.047393	11.122893	0.104665	4.944538
656.422000	116.374819	127.887123	0.047397	11.121572	0.104674	4.943951
656.442000	116.374819	127.889765	0.047396	11.121802	0.104672	4.944053
656.462000	116.374738	127.898274	0.047394	11.122542	0.104667	4.944382
656.482000	116.374819	127.894016	0.047395	11.122172	0.104670	4.944217
656.502000	116.374819	127.893176	0.047395	11.122099	0.104670	4.944185
656.522000	116.374738	127.895724	0.047394	11.122320	0.104669	4.944283
656.542000	116.374819	127.885598	0.047397	11.121440	0.104675	4.943892
656.562000	116.374738	127.887483	0.047396	11.121604	0.104673	4.943965
656.582000	116.374738	127.892466	0.047395	11.122037	0.104671	4.944157
656.602000	116.374738	127.894987	0.047394	11.122256	0.104669	4.944255
656.622000	116.374819	127.892032	0.047395	11.121999	0.104671	4.944141
656.642000	116.374738	127.887259	0.047396	11.121584	0.104673	4.943956
656.662000	116.374819	127.893022	0.047395	11.122085	0.104670	4.944179
656.682000	116.374819	127.894639	0.047395	11.122226	0.104669	4.944241
656.702000	116.374819	127.895095	0.047394	11.122266	0.104669	4.944259
656.722000	116.374819	127.895344	0.047394	11.122287	0.104669	4.944269
656.742000	116.374819	127.882337	0.047398	11.121156	0.104676	4.943766
656.762000	116.374819	127.885716	0.047397	11.121450	0.104674	4.943896
656.782000	116.374819	127.885741	0.047397	11.121452	0.104674	4.943897
656.802000	116.374819	127.891135	0.047395	11.121921	0.104671	4.944106
656.822000	116.374738	127.881967	0.047398	11.121124	0.104676	4.943751
656.842000	116.374738	127.882651	0.047398	11.121184	0.104676	4.943778
656.862000	116.374819	127.875863	0.047399	11.120593	0.104680	4.943515
656.882000	116.374738	127.875644	0.047399	11.120574	0.104680	4.943507
656.902000	116.374819	127.871306	0.047401	11.120197	0.104683	4.943339
656.922000	116.374819	127.895169	0.047394	11.122272	0.104669	4.944262
656.942000	116.374819	127.891320	0.047395	11.121937	0.104671	4.944113
656.962000	116.374819	127.884668	0.047397	11.121359	0.104675	4.943856
656.982000	116.374819	127.888940	0.047396	11.121730	0.104673	4.944021
657.002000	116.374819	127.886701	0.047397	11.121536	0.104674	4.943934
657.022000	116.374738	127.887213	0.047396	11.121580	0.104674	4.943954
657.042000	116.374819	127.878702	0.047399	11.120840	0.104678	4.943625
657.062000	116.374819	127.890241	0.047396	11.121844	0.104672	4.944071
657.082000	116.374819	127.886906	0.047397	11.121554	0.104674	4.943942
657.102000	116.374738	127.884025	0.047397	11.121303	0.104675	4.943831
657.122000	116.374819	127.876725	0.047399	11.120668	0.104680	4.943549
657.142000	116.374738	127.876519	0.047399	11.120650	0.104680	4.943541
657.162000	116.374819	127.882529	0.047398	11.121173	0.104676	4.943773
657.182000	116.374819	127.881037	0.047398	11.121043	0.104677	4.943715
657.202000	116.374738	127.886395	0.047397	11.121509	0.104674	4.943923
657.222000	116.374819	127.888548	0.047396	11.121696	0.104673	4.944006
657.242000	116.374819	127.885972	0.047397	11.121472	0.104674	4.943906
657.262000	116.374819	127.882143	0.047398	11.121139	0.104677	4.943758
657.282000	116.374738	127.886594	0.047397	11.121526	0.104674	4.943930
657.302000	116.374738	127.877793	0.047399	11.120761	0.104679	4.943590
657.322000	116.374738	127.879280	0.047399	11.120890	0.104678	4.943648
657.342000	116.374819	127.888140	0.047396	11.121661	0.104673	4.943990
657.362000	116.374819	127.876116	0.047399	11.120615	0.104680	4.943525
657.382000	116.374819	127.874187	0.047400	11.120448	0.104681	4.943451
657.402000	116.374819	127.866568	0.047402	11.119785	0.104685	4.943156
657.422000	116.374738	127.869744	0.047401	11.120061	0.104683	4.943279
657.442000	116.374819	127.886051	0.047397	11.121479	0.104674	4.943909
657.462000	116.374819	127.867344	0.047402	11.119852	0.104685	4.943186
657.482000	116.374819	127.872093	0.047400	11.120265	0.104682	4.943370
657.502000	116.374819	127.869847	0.047401	11.120070	0.104683	4.943283
657.522000	116.374819	127.875156	0.047400	11.120532	0.104680	4.943488
657.542000	116.374819	127.871133	0.047401	11.120182	0.104683	4.943333
657.562000	116.374819	127.878725	0.047399	11.120842	0.104678	4.943626
657.582000	116.374819	127.882455	0.047398	11.121167	0.104676	4.943770
657.602000	116.374819	127.884176	0.047397	11.121316	0.104675	4.943837
657.622000	116.374819	127.875147	0.047400	11.120531	0.104680	4.943488
657.642000	116.374819	127.873257	0.047400	11.120367	0.104682	4.943415
657.662000	116.374819	127.865670	0.047402	11.119707	0.104686	4.943121
657.682000	116.374819	127.873574	0.047400	11.120394	0.104681	4.943427
657.702000	116.374819	127.866975	0.047402	11.119820	0.104685	4.943172
657.722000	116.374819	127.852941	0.047405	11.118600	0.104693	4.942629
657.742000	116.374819	127.859907	0.047404	11.119206	0.104689	4.942899
657.762000	116.374819	127.858429	0.047404	11.119077	0.104690	4.942842
657.782000	116.374819	127.855929	0.047405	11.118860	0.104691	4.942745
657.802000	116.374819	127.852840	0.047405	11.118591	0.104693	4.942625
657.822000	116.374819	127.859693	0.047404	11.119187	0.104689	4.942890
657.842000	116.374819	127.852313	0.047406	11.118545	0.104693	4.942605
657.862000	116.374819	127.875961	0.047399	11.120602	0.104680	4.943519
657.882000	116.374819	127.875113	0.047400	11.120528	0.104681	4.943486
657.902000	116.374819	127.871338	0.047401	11.120200	0.104683	4.943341
657.922000	116.374819	127.875120	0.047400	11.120529	0.104681	4.943487
657.942000	116.374738	127.850252	0.047406	11.118366	0.104694	4.942525
657.962000	116.374819	127.874425	0.047400	11.120468	0.104681	4.943460
657.982000	116.374819	127.855996	0.047405	11.118865	0.104691	4.942747
658.002000	116.374819	127.858911	0.047404	11.119119	0.104690	4.942860
658.022000	116.374819	127.856559	0.047405	11.118914	0.104691	4.942769
658.042000	116.374819	127.867610	0.047402	11.119875	0.104685	4.943196
658.062000	116.374819	127.859172	0.047404	11.119142	0.104690	4.942870
658.082000	116.374819	127.861003	0.047403	11.119301	0.104689	4.942941
658.102000	116.374819	127.868253	0.047401	11.119931	0.104684	4.943221
658.122000	116.374819	127.877917	0.047399	11.120772	0.104679	4.943595
658.142000	116.374819	127.851281	0.047406	11.118455	0.104694	4.942565
658.162000	116.374819	127.858894	0.047404	11.119118	0.104690	4.942859
658.182000	116.374819	127.859527	0.047404	11.119173	0.104689	4.942884
658.202000	116.374819	127.863630	0.047403	11.119529	0.104687	4.943043
658.222000	116.374819	127.857364	0.047404	11.118984	0.104691	4.942800
658.242000	116.374819	127.873141	0.047400	11.120357	0.104682	4.943410
658.262000	116.374819	127.860430	0.047404	11.119251	0.104689	4.942919
658.282000	116.374819	127.861563	0.047403	11.119350	0.104688	4.942963
658.302000	116.374819	127.863862	0.047403	11.119550	0.104687	4.943052
658.322000	116.374819	127.860945	0.047403	11.119296	0.104689	4.942939
658.342000	116.374819	127.855669	0.047405	11.118837	0.104692	4.942735
658.362000	116.374819	127.867225	0.047402	11.119842	0.104685	4.943182
658.382000	116.374819	127.847278	0.047407	11.118107	0.104696	4.942410
658.402000	116.374819	127.857493	0.047404	11.118996	0.104690	4.942805
658.422000	116.374819	127.846822	0.047407	11.118068	0.104697	4.942393
658.442000	116.374819	127.855411	0.047405	11.118815	0.104692	4.942725
658.462000	116.374819	127.858399	0.047404	11.119075	0.104690	4.942840
658.482000	116.374819	127.854628	0.047405	11.118747	0.104692	4.942695
658.502000	116.374819	127.856014	0.047405	11.118867	0.104691	4.942748
658.522000	116.374738	127.867210	0.047402	11.119841	0.104685	4.943181
658.542000	116.374819	127.855918	0.047405	11.118859	0.104691	4.942744
658.562000	116.374819	127.868029	0.047402	11.119912	0.104685	4.943213
658.582000	116.374819	127.858022	0.047404	11.119042	0.104690	4.942826
658.602000	116.374819	127.858210	0.047404	11.119058	0.104690	4.942833
658.622000	116.374819	127.861886	0.047403	11.119378	0.104688	4.942975
658.642000	116.374738	127.867466	0.047402	11.119863	0.104685	4.943191
658.662000	116.374819	127.868358	0.047401	11.119941	0.104684	4.943225
658.682000	116.374819	127.865102	0.047402	11.119657	0.104686	4.943099
658.702000	116.374819	127.862945	0.047403	11.119470	0.104687	4.943016
658.722000	116.374819	127.851584	0.047406	11.118482	0.104694	4.942577
658.742000	116.374819	127.870556	0.047401	11.120132	0.104683	4.943310
658.762000	116.374819	127.881943	0.047398	11.121122	0.104677	4.943751
658.782000	116.374819	127.862281	0.047403	11.119412	0.104688	4.942990
658.802000	116.374819	127.858171	0.047404	11.119055	0.104690	4.942831
658.822000	116.374819	127.854079	0.047405	11.118699	0.104692	4.942673
658.842000	116.374819	127.846560	0.047407	11.118045	0.104697	4.942383
658.862000	116.374738	127.866689	0.047402	11.119795	0.104685	4.943161
658.882000	116.374738	127.863457	0.047403	11.119514	0.104687	4.943036
658.902000	116.374738	127.854880	0.047405	11.118768	0.104692	4.942704
658.922000	116.374819	127.858614	0.047404	11.119093	0.104690	4.942849
658.942000	116.374819	127.862879	0.047403	11.119464	0.104687	4.943014
658.962000	116.374738	127.856755	0.047404	11.118932	0.104691	4.942777
658.982000	116.374819	127.863699	0.047403	11.119535	0.104687	4.943045
659.002000	116.374819	127.858408	0.047404	11.119075	0.104690	4.942841
659.022000	116.374819	127.866580	0.047402	11.119786	0.104685	4.943157
659.042000	116.374819	127.854893	0.047405	11.118770	0.104692	4.942705
659.062000	116.374819	127.861047	0.047403	11.119305	0.104688	4.942943
659.082000	116.374819	127.849803	0.047406	11.118327	0.104695	4.942508
659.102000	116.374819	127.841673	0.047408	11.117620	0.104699	4.942194
659.122000	116.374819	127.857870	0.047404	11.119028	0.104690	4.942820
659.142000	116.374819	127.857682	0.047404	11.119012	0.104690	4.942813
659.162000	116.374738	127.862546	0.047403	11.119435	0.104688	4.943001
659.182000	116.374819	127.854385	0.047405	11.118725	0.104692	4.942685
659.202000	116.374819	127.853839	0.047405	11.118678	0.104693	4.942664
659.222000	116.374819	127.854493	0.047405	11.118735	0.104692	4.942689
659.242000	116.374819	127.847267	0.047407	11.118106	0.104696	4.942410
659.262000	116.374819	127.846572	0.047407	11.118046	0.104697	4.942383
659.282000	116.374819	127.856846	0.047404	11.118939	0.104691	4.942780
659.302000	116.374819	127.853173	0.047405	11.118620	0.104693	4.942638
659.322000	116.374819	127.861923	0.047403	11.119381	0.104688	4.942977
659.342000	116.374819	127.857206	0.047404	11.118971	0.104691	4.942794
659.362000	116.374819	127.857332	0.047404	11.118982	0.104691	4.942799
659.382000	116.374819	127.857793	0.047404	11.119022	0.104690	4.942817
659.402000	116.374819	127.845471	0.047407	11.117950	0.104697	4.942341
659.422000	116.374819	127.862799	0.047403	11.119457	0.104687	4.943010
659.442000	116.374819	127.842783	0.047408	11.117716	0.104699	4.942237
659.462000	116.374819	127.844973	0.047408	11.117907	0.104698	4.942321
659.482000	116.374819	127.855672	0.047405	11.118837	0.104692	4.942735
659.502000	116.374738	127.851523	0.047406	11.118476	0.104694	4.942574
659.522000	116.374819	127.853554	0.047405	11.118653	0.104693	4.942653
659.542000	116.374738	127.851084	0.047406	11.118438	0.104694	4.942558
659.562000	116.374819	127.861013	0.047403	11.119302	0.104689	4.942941
659.582000	116.374819	127.842500	0.047408	11.117692	0.104699	4.942226
659.602000	116.374819	127.844051	0.047408	11.117827	0.104698	4.942286
659.622000	116.374819	127.843092	0.047408	11.117743	0.104699	4.942249
659.642000	116.374819	127.838473	0.047409	11.117342	0.104701	4.942070
659.662000	116.374819	127.839457	0.047409	11.117427	0.104701	4.942108
659.682000	116.374819	127.845696	0.047407	11.117970	0.104697	4.942349
659.702000	116.374819	127.842854	0.047408	11.117723	0.104699	4.942239
659.722000	116.374819	127.845162	0.047407	11.117923	0.104697	4.942329
659.742000	116.374819	127.836141	0.047410	11.117139	0.104703	4.941980
659.762000	116.374738	127.826753	0.047412	11.116322	0.104708	4.941617
659.782000	116.374819	127.843358	0.047408	11.117766	0.104699	4.942259
659.802000	116.374738	127.843658	0.047408	11.117793	0.104698	4.942270
659.822000	116.374819	127.844765	0.047408	11.117889	0.104698	4.942313
659.842000	116.374819	127.841956	0.047408	11.117645	0.104699	4.942205
659.862000	116.374738	127.842539	0.047408	11.117695	0.104699	4.942227
659.882000	116.374738	127.835435	0.047410	11.117077	0.104703	4.941953
659.902000	116.374819	127.837286	0.047410	11.117238	0.104702	4.942024
659.922000	116.374819	127.827346	0.047412	11.116374	0.104708	4.941640
659.942000	116.374819	127.833227	0.047411	11.116885	0.104704	4.941867
659.962000	116.374819	127.833799	0.047410	11.116935	0.104704	4.941889
659.982000	116.374819	127.839326	0.047409	11.117416	0.104701	4.942103
660.002000	116.374819	127.825209	0.047413	11.116188	0.104709	4.941557
660.022000	116.374819	127.832045	0.047411	11.116783	0.104705	4.941822
660.042000	116.374819	127.830331	0.047411	11.116634	0.104706	4.941755
660.062000	116.374738	127.837667	0.047409	11.117272	0.104702	4.942039
660.082000	116.374738	127.834496	0.047410	11.116996	0.104703	4.941916
660.102000	116.374819	127.845292	0.047407	11.117935	0.104697	4.942334
660.122000	116.374819	127.837461	0.047410	11.117254	0.104702	4.942031
660.142000	116.374819	127.829259	0.047412	11.116540	0.104707	4.941714
660.162000	116.374819	127.835720	0.047410	11.117102	0.104703	4.941964
660.182000	116.374819	127.828947	0.047412	11.116513	0.104707	4.941702
660.202000	116.374819	127.839060	0.047409	11.117393	0.104701	4.942093
660.222000	116.374819	127.820975	0.047414	11.115820	0.104711	4.941394
660.242000	116.374819	127.829388	0.047412	11.116552	0.104706	4.941719
660.262000	116.374738	127.815894	0.047415	11.115378	0.104714	4.941197
660.282000	116.374738	127.825973	0.047412	11.116255	0.104708	4.941587
660.302000	116.374819	127.825624	0.047413	11.116224	0.104709	4.941573
660.322000	116.374819	127.821146	0.047414	11.115835	0.104711	4.941400
660.342000	116.374738	127.820494	0.047414	11.115778	0.104711	4.941375
660.362000	116.374819	127.820236	0.047414	11.115756	0.104712	4.941365
660.382000	116.374738	127.821418	0.047414	11.115858	0.104711	4.941411
660.402000	116.374819	127.827025	0.047412	11.116346	0.104708	4.941627
660.422000	116.374738	127.830837	0.047411	11.116678	0.104705	4.941775
660.442000	116.374819	127.831832	0.047411	11.116764	0.104705	4.941813
660.462000	116.374738	127.835965	0.047410	11.117124	0.104703	4.941973
660.482000	116.374819	127.833775	0.047410	11.116933	0.104704	4.941888
660.502000	116.374738	127.840386	0.047409	11.117508	0.104700	4.942144
660.522000	116.374819	127.840921	0.047409	11.117555	0.104700	4.942165
660.542000	116.374819	127.843696	0.047408	11.117796	0.104698	4.942272
660.562000	116.374819	127.815147	0.047415	11.115313	0.104715	4.941168
660.582000	116.374819	127.832719	0.047411	11.116841	0.104705	4.941848
660.602000	116.374819	127.836484	0.047410	11.117169	0.104702	4.941993
660.622000	116.374738	127.828612	0.047412	11.116484	0.104707	4.941689
660.642000	116.374819	127.830868	0.047411	11.116680	0.104706	4.941776
660.662000	116.374819	127.822303	0.047413	11.115935	0.104710	4.941445
660.682000	116.374738	127.827093	0.047412	11.116352	0.104708	4.941630
660.702000	116.374819	127.831009	0.047411	11.116693	0.104706	4.941781
660.722000	116.374819	127.823451	0.047413	11.116035	0.104710	4.941489
660.742000	116.374819	127.821368	0.047414	11.115854	0.104711	4.941409
660.762000	116.374819	127.830166	0.047411	11.116619	0.104706	4.941749
660.782000	116.374819	127.840867	0.047409	11.117550	0.104700	4.942163
660.802000	116.374819	127.827929	0.047412	11.116425	0.104707	4.941662
660.822000	116.374819	127.827823	0.047412	11.116416	0.104707	4.941658
660.842000	116.374738	127.832872	0.047411	11.116855	0.104704	4.941853
660.862000	116.374738	127.821297	0.047414	11.115848	0.104711	4.941406
660.882000	116.374738	127.837834	0.047409	11.117286	0.104702	4.942045
660.902000	116.374819	127.832600	0.047411	11.116831	0.104705	4.941843
660.922000	116.374738	127.836522	0.047410	11.117172	0.104702	4.941995
660.942000	116.374819	127.838029	0.047409	11.117303	0.104702	4.942053
660.962000	116.374819	127.838821	0.047409	11.117372	0.104701	4.942083
660.982000	116.374819	127.825917	0.047413	11.116250	0.104708	4.941585
661.002000	116.374738	127.835577	0.047410	11.117090	0.104703	4.941958
661.022000	116.374819	127.820813	0.047414	11.115806	0.104711	4.941387
661.042000	116.374819	127.823319	0.047413	11.116024	0.104710	4.941484
661.062000	116.374819	127.815983	0.047415	11.115386	0.104714	4.941201
661.082000	116.374819	127.820705	0.047414	11.115796	0.104711	4.941383
661.102000	116.374819	127.822672	0.047413	11.115968	0.104710	4.941459
661.122000	116.374819	127.821865	0.047414	11.115897	0.104711	4.941428
661.142000	116.374819	127.821123	0.047414	11.115833	0.104711	4.941399
661.162000	116.374819	127.821448	0.047414	11.115861	0.104711	4.941412
661.182000	116.374819	127.816156	0.047415	11.115401	0.104714	4.941207
661.202000	116.374819	127.815222	0.047415	11.115320	0.104714	4.941171
661.222000	116.374738	127.815845	0.047415	11.115374	0.104714	4.941195
661.242000	116.374819	127.812243	0.047416	11.115061	0.104716	4.941056
661.262000	116.374738	127.814706	0.047415	11.115275	0.104715	4.941151
661.282000	116.374738	127.814651	0.047415	11.115270	0.104715	4.941149
661.302000	116.374819	127.818062	0.047415	11.115567	0.104713	4.941281
661.322000	116.374819	127.812581	0.047416	11.115090	0.104716	4.941069
661.342000	116.374819	127.821530	0.047414	11.115868	0.104711	4.941415
661.362000	116.374819	127.829356	0.047412	11.116549	0.104706	4.941718
661.382000	116.374819	127.818424	0.047414	11.115598	0.104713	4.941295
661.402000	116.374819	127.824268	0.047413	11.116106	0.104709	4.941521
661.422000	116.374819	127.826684	0.047412	11.116316	0.104708	4.941614
661.442000	116.374819	127.822052	0.047414	11.115914	0.104711	4.941435
661.462000	116.374819	127.829599	0.047412	11.116570	0.104706	4.941727
661.482000	116.374819	127.817728	0.047415	11.115538	0.104713	4.941268
661.502000	116.374819	127.826808	0.047412	11.116327	0.104708	4.941619
661.522000	116.374819	127.835071	0.047410	11.117046	0.104703	4.941939
661.542000	116.374819	127.835159	0.047410	11.117053	0.104703	4.941942
661.562000	116.374819	127.824702	0.047413	11.116144	0.104709	4.941538
661.582000	116.374819	127.808195	0.047417	11.114709	0.104718	4.940900
661.602000	116.374819	127.814366	0.047416	11.115245	0.104715	4.941138
661.622000	116.374819	127.820479	0.047414	11.115777	0.104711	4.941374
661.642000	116.374819	127.813305	0.047416	11.115153	0.104716	4.941097
661.662000	116.374738	127.822185	0.047413	11.115925	0.104710	4.941440
661.682000	116.374819	127.826465	0.047412	11.116297	0.104708	4.941606
661.702000	116.374738	127.823345	0.047413	11.116026	0.104710	4.941485
661.722000	116.374819	127.798824	0.047420	11.113894	0.104724	4.940537
661.742000	116.374738	127.812425	0.047416	11.115076	0.104716	4.941063
661.762000	116.374819	127.783280	0.047424	11.112542	0.104733	4.939936
661.782000	116.374819	127.806282	0.047418	11.114542	0.104720	4.940826
661.802000	116.374738	127.805326	0.047418	11.114459	0.104720	4.940789
661.822000	116.374819	127.811184	0.047416	11.114968	0.104717	4.941015
661.842000	116.374738	127.819491	0.047414	11.115691	0.104712	4.941336
661.862000	116.374738	127.819441	0.047414	11.115687	0.104712	4.941334
661.882000	116.374738	127.808154	0.047417	11.114705	0.104718	4.940898
661.902000	116.374819	127.798526	0.047420	11.113868	0.104724	4.940526
661.922000	116.374819	127.815439	0.047415	11.115339	0.104714	4.941180
661.942000	116.374819	127.792280	0.047421	11.113325	0.104727	4.940284
661.962000	116.374819	127.787580	0.047423	11.112916	0.104730	4.940103
661.982000	116.374819	127.811426	0.047416	11.114990	0.104717	4.941024
662.002000	116.374819	127.795354	0.047421	11.113592	0.104726	4.940403
662.022000	116.374819	127.802521	0.047419	11.114215	0.104722	4.940680
662.042000	116.374819	127.805253	0.047418	11.114453	0.104720	4.940786
662.062000	116.374819	127.798570	0.047420	11.113872	0.104724	4.940527
662.082000	116.374819	127.810771	0.047416	11.114933	0.104717	4.940999
662.102000	116.374819	127.807678	0.047417	11.114664	0.104719	4.940880
662.122000	116.374819	127.812838	0.047416	11.115112	0.104716	4.941079
662.142000	116.374819	127.807662	0.047417	11.114662	0.104719	4.940879
662.162000	116.374819	127.814800	0.047415	11.115283	0.104715	4.941155
662.182000	116.374738	127.810732	0.047416	11.114929	0.104717	4.940998
662.202000	116.374819	127.801724	0.047419	11.114146	0.104722	4.940649
662.222000	116.374819	127.811449	0.047416	11.114992	0.104717	4.941025
662.242000	116.374819	127.802758	0.047419	11.114236	0.104722	4.940689
662.262000	116.374819	127.807843	0.047417	11.114678	0.104719	4.940886
662.282000	116.374819	127.804819	0.047418	11.114415	0.104720	4.940769
662.302000	116.374819	127.817322	0.047415	11.115502	0.104713	4.941252
662.322000	116.374819	127.817766	0.047415	11.115541	0.104713	4.941270
662.342000	116.374819	127.820734	0.047414	11.115799	0.104711	4.941384
662.362000	116.374819	127.810129	0.047417	11.114877	0.104717	4.940974
662.382000	116.374819	127.816832	0.047415	11.115460	0.104714	4.941233
662.402000	116.374738	127.794723	0.047421	11.113537	0.104726	4.940379
662.422000	116.374819	127.794226	0.047421	11.113494	0.104726	4.940359
662.442000	116.374738	127.791311	0.047422	11.113240	0.104728	4.940247
662.462000	116.374738	127.806075	0.047418	11.114524	0.104720	4.940818
662.482000	116.374819	127.814036	0.047416	11.115216	0.104715	4.941125
662.502000	116.374819	127.791440	0.047422	11.113251	0.104728	4.940252
662.522000	116.374819	127.792461	0.047421	11.113340	0.104727	4.940291
662.542000	116.374819	127.801715	0.047419	11.114145	0.104722	4.940649
662.562000	116.374819	127.804191	0.047418	11.114360	0.104721	4.940745
662.582000	116.374819	127.805419	0.047418	11.114467	0.104720	4.940792
662.602000	116.374819	127.789276	0.047422	11.113063	0.104729	4.940168
662.622000	116.374819	127.787102	0.047423	11.112874	0.104730	4.940084
662.642000	116.374819	127.811601	0.047416	11.115005	0.104717	4.941031
662.662000	116.374819	127.815229	0.047415	11.115320	0.104714	4.941171
662.682000	116.374819	127.803652	0.047418	11.114314	0.104721	4.940724
662.702000	116.374738	127.801640	0.047419	11.114138	0.104722	4.940646
662.722000	116.374819	127.807013	0.047417	11.114606	0.104719	4.940854
662.742000	116.374738	127.792015	0.047421	11.113302	0.104728	4.940274
662.762000	116.374819	127.794066	0.047421	11.113480	0.104726	4.940353
662.782000	116.374819	127.801278	0.047419	11.114107	0.104722	4.940632
662.802000	116.374819	127.803905	0.047418	11.114335	0.104721	4.940734
662.822000	116.374819	127.800560	0.047419	11.114045	0.104723	4.940604
662.842000	116.374738	127.788655	0.047422	11.113009	0.104729	4.940144
662.862000	116.374819	127.792486	0.047421	11.113342	0.104727	4.940292
662.882000	116.374819	127.793400	0.047421	11.113422	0.104727	4.940328
662.902000	116.374819	127.795933	0.047420	11.113642	0.104725	4.940425
662.922000	116.374738	127.791606	0.047421	11.113266	0.104728	4.940258
662.942000	116.374819	127.801005	0.047419	11.114083	0.104723	4.940622
662.962000	116.374819	127.806215	0.047418	11.114536	0.104720	4.940823
662.982000	116.374819	127.781522	0.047424	11.112389	0.104734	4.939868
663.002000	116.374819	127.798761	0.047420	11.113888	0.104724	4.940535
663.022000	116.374819	127.796786	0.047420	11.113716	0.104725	4.940458
663.042000	116.374738	127.794437	0.047421	11.113512	0.104726	4.940368
663.062000	116.374819	127.783087	0.047424	11.112525	0.104733	4.939929
663.082000	116.374819	127.785809	0.047423	11.112762	0.104731	4.940034
663.102000	116.374819	127.791183	0.047422	11.113229	0.104728	4.940242
663.122000	116.374819	127.795581	0.047420	11.113612	0.104726	4.940412
663.142000	116.374819	127.785439	0.047423	11.112730	0.104731	4.940020
663.162000	116.374738	127.790274	0.047422	11.113150	0.104729	4.940207
663.182000	116.374819	127.795519	0.047420	11.113606	0.104726	4.940409
663.202000	116.374819	127.805471	0.047418	11.114472	0.104720	4.940794
663.222000	116.374819	127.801049	0.047419	11.114087	0.104723	4.940623
663.242000	116.374819	127.790515	0.047422	11.113171	0.104728	4.940216
663.262000	116.374819	127.786338	0.047423	11.112808	0.104731	4.940055
663.282000	116.374819	127.789435	0.047422	11.113077	0.104729	4.940174
663.302000	116.374819	127.794552	0.047421	11.113522	0.104726	4.940372
663.322000	116.374819	127.786104	0.047423	11.112787	0.104731	4.940046
663.342000	116.374819	127.781305	0.047424	11.112370	0.104734	4.939860
663.362000	116.374819	127.791269	0.047422	11.113237	0.104728	4.940245
663.382000	116.374819	127.800550	0.047419	11.114044	0.104723	4.940604
663.402000	116.374819	127.793275	0.047421	11.113411	0.104727	4.940323
663.422000	116.374738	127.786050	0.047423	11.112783	0.104731	4.940043
663.442000	116.374738	127.797838	0.047420	11.113808	0.104724	4.940499
663.462000	116.374819	127.792248	0.047421	11.113322	0.104728	4.940283
663.482000	116.374819	127.786691	0.047423	11.112838	0.104731	4.940068
663.502000	116.374819	127.793454	0.047421	11.113427	0.104727	4.940330
663.522000	116.374738	127.791195	0.047422	11.113230	0.104728	4.940242
663.542000	116.374819	127.791039	0.047422	11.113217	0.104728	4.940236
663.562000	116.374819	127.798861	0.047420	11.113897	0.104724	4.940539
663.582000	116.374819	127.786535	0.047423	11.112825	0.104731	4.940062
663.602000	116.374819	127.793673	0.047421	11.113446	0.104727	4.940338
663.622000	116.374819	127.791993	0.047421	11.113300	0.104728	4.940273
663.642000	116.374819	127.797197	0.047420	11.113752	0.104725	4.940474
663.662000	116.374819	127.785050	0.047423	11.112696	0.104732	4.940005
663.682000	116.374819	127.799044	0.047420	11.113913	0.104724	4.940546
663.702000	116.374819	127.790109	0.047422	11.113136	0.104729	4.940200
663.722000	116.374738	127.790167	0.047422	11.113141	0.104729	4.940203
663.742000	116.374819	127.807773	0.047417	11.114672	0.104719	4.940883
663.762000	116.374819	127.797352	0.047420	11.113766	0.104725	4.940480
663.782000	116.374819	127.803977	0.047418	11.114342	0.104721	4.940736
663.802000	116.374819	127.796671	0.047420	11.113706	0.104725	4.940454
663.822000	116.374819	127.810579	0.047417	11.114916	0.104717	4.940992
663.842000	116.374819	127.788712	0.047422	11.113014	0.104730	4.940146
663.862000	116.374819	127.804704	0.047418	11.114405	0.104720	4.940765
663.882000	116.374819	127.786679	0.047423	11.112837	0.104731	4.940068
663.902000	116.374819	127.796562	0.047420	11.113697	0.104725	4.940450
663.922000	116.374819	127.791674	0.047421	11.113272	0.104728	4.940261
663.942000	116.374819	127.794321	0.047421	11.113502	0.104726	4.940363
663.962000	116.374738	127.791664	0.047421	11.113271	0.104728	4.940260
663.982000	116.374819	127.790791	0.047422	11.113195	0.104728	4.940227
664.002000	116.374819	127.782467	0.047424	11.112471	0.104733	4.939905
664.022000	116.374819	127.802141	0.047419	11.114182	0.104722	4.940665
664.042000	116.374819	127.797245	0.047420	11.113756	0.104725	4.940476
664.062000	116.374819	127.780431	0.047424	11.112294	0.104734	4.939826
664.082000	116.374738	127.772574	0.047426	11.111611	0.104739	4.939522
664.102000	116.374819	127.766280	0.047428	11.111064	0.104742	4.939279
664.122000	116.374819	127.793265	0.047421	11.113410	0.104727	4.940322
664.142000	116.374819	127.788469	0.047422	11.112993	0.104730	4.940137
664.162000	116.374738	127.791643	0.047421	11.113269	0.104728	4.940260
664.182000	116.374738	127.780652	0.047424	11.112313	0.104734	4.939835
664.202000	116.374819	127.774281	0.047426	11.111759	0.104738	4.939588
664.222000	116.374819	127.785086	0.047423	11.112699	0.104732	4.940006
664.242000	116.374819	127.776482	0.047425	11.111951	0.104736	4.939674
664.262000	116.374819	127.786709	0.047423	11.112840	0.104731	4.940069
664.282000	116.374819	127.753604	0.047431	11.109961	0.104749	4.938789
664.302000	116.374819	127.770386	0.047427	11.111421	0.104740	4.939438
664.322000	116.374819	127.771473	0.047427	11.111515	0.104739	4.939480
664.342000	116.374819	127.777430	0.047425	11.112033	0.104736	4.939710
664.362000	116.374819	127.762470	0.047429	11.110732	0.104744	4.939132
664.382000	116.374819	127.759399	0.047430	11.110465	0.104746	4.939013
664.402000	116.374819	127.771250	0.047427	11.111496	0.104739	4.939471
664.422000	116.374819	127.762017	0.047429	11.110693	0.104745	4.939114
664.442000	116.374819	127.766413	0.047428	11.111075	0.104742	4.939284
664.462000	116.374819	127.759540	0.047430	11.110477	0.104746	4.939019
664.482000	116.374819	127.770369	0.047427	11.111419	0.104740	4.939437
664.502000	116.374819	127.768453	0.047428	11.111252	0.104741	4.939363
664.522000	116.374819	127.759311	0.047430	11.110457	0.104746	4.939010
664.542000	116.374819	127.763202	0.047429	11.110796	0.104744	4.939160
664.562000	116.374819	127.764807	0.047428	11.110935	0.104743	4.939222
664.582000	116.374819	127.781978	0.047424	11.112429	0.104733	4.939886
664.602000	116.374819	127.774972	0.047426	11.111819	0.104737	4.939615
664.622000	116.374819	127.782732	0.047424	11.112494	0.104733	4.939915
664.642000	116.374819	127.778563	0.047425	11.112132	0.104735	4.939754
664.662000	116.374819	127.759358	0.047430	11.110462	0.104746	4.939012
664.682000	116.374819	127.774021	0.047426	11.111737	0.104738	4.939578
664.702000	116.374819	127.764412	0.047429	11.110901	0.104743	4.939207
664.722000	116.374819	127.763146	0.047429	11.110791	0.104744	4.939158
664.742000	116.374819	127.760566	0.047430	11.110567	0.104745	4.939058
664.762000	116.374738	127.760918	0.047429	11.110597	0.104745	4.939072
664.782000	116.374819	127.769187	0.047427	11.111316	0.104741	4.939392
664.802000	116.374819	127.766550	0.047428	11.111087	0.104742	4.939290
664.822000	116.374819	127.755613	0.047431	11.110136	0.104748	4.938867
664.842000	116.374738	127.762944	0.047429	11.110773	0.104744	4.939150
664.862000	116.374819	127.749794	0.047432	11.109630	0.104752	4.938642
664.882000	116.374819	127.755867	0.047431	11.110158	0.104748	4.938877
664.902000	116.374819	127.746763	0.047433	11.109366	0.104753	4.938525
664.922000	116.374819	127.753604	0.047431	11.109961	0.104749	4.938789
664.942000	116.374819	127.753536	0.047431	11.109955	0.104749	4.938786
664.962000	116.374819	127.752249	0.047432	11.109843	0.104750	4.938737
664.982000	116.374819	127.753226	0.047432	11.109928	0.104750	4.938774
665.002000	116.374819	127.759572	0.047430	11.110480	0.104746	4.939020
665.022000	116.374819	127.756794	0.047431	11.110239	0.104748	4.938912
665.042000	116.374819	127.744407	0.047434	11.109161	0.104755	4.938434
665.062000	116.374819	127.760942	0.047430	11.110599	0.104745	4.939073
665.082000	116.374819	127.769856	0.047427	11.111374	0.104740	4.939417
665.102000	116.374819	127.757944	0.047430	11.110339	0.104747	4.938957
665.122000	116.374819	127.769005	0.047427	11.111300	0.104741	4.939384
665.142000	116.374819	127.758936	0.047430	11.110425	0.104746	4.938995
665.162000	116.374819	127.764255	0.047429	11.110887	0.104743	4.939201
665.182000	116.374819	127.758771	0.047430	11.110410	0.104746	4.938989
665.202000	116.374819	127.751246	0.047432	11.109756	0.104751	4.938698
665.222000	116.374819	127.756388	0.047431	11.110203	0.104748	4.938897
665.242000	116.374738	127.762160	0.047429	11.110705	0.104744	4.939120
665.262000	116.374819	127.757399	0.047430	11.110291	0.104747	4.938936
665.282000	116.374819	127.757306	0.047430	11.110283	0.104747	4.938932
665.302000	116.374819	127.756742	0.047431	11.110234	0.104748	4.938910
665.322000	116.374738	127.751999	0.047432	11.109822	0.104750	4.938727
665.342000	116.374819	127.747563	0.047433	11.109436	0.104753	4.938556
665.362000	116.374819	127.751965	0.047432	11.109819	0.104750	4.938726
665.382000	116.374738	127.746193	0.047433	11.109317	0.104754	4.938503
665.402000	116.374738	127.738465	0.047435	11.108645	0.104758	4.938204
665.422000	116.374819	127.747100	0.047433	11.109396	0.104753	4.938538
665.442000	116.374819	127.750707	0.047432	11.109709	0.104751	4.938677
665.462000	116.374819	127.746864	0.047433	11.109375	0.104753	4.938529
665.482000	116.374819	127.747072	0.047433	11.109393	0.104753	4.938537
665.502000	116.374819	127.749945	0.047432	11.109643	0.104752	4.938648
665.522000	116.374819	127.744693	0.047434	11.109186	0.104754	4.938445
665.542000	116.374738	127.739364	0.047435	11.108723	0.104757	4.938239
665.562000	116.374738	127.734640	0.047436	11.108312	0.104760	4.938056
665.582000	116.374819	127.748528	0.047433	11.109520	0.104752	4.938593
665.602000	116.374819	127.741410	0.047435	11.108901	0.104756	4.938318
665.622000	116.374819	127.750430	0.047432	11.109685	0.104751	4.938666
665.642000	116.374738	127.735662	0.047436	11.108401	0.104759	4.938095
665.662000	116.374819	127.742398	0.047434	11.108987	0.104756	4.938356
665.682000	116.374819	127.743299	0.047434	11.109065	0.104755	4.938391
665.702000	116.374819	127.746824	0.047433	11.109372	0.104753	4.938527
665.722000	116.374819	127.747777	0.047433	11.109454	0.104753	4.938564
665.742000	116.374819	127.743026	0.047434	11.109041	0.104755	4.938380
665.762000	116.374819	127.747851	0.047433	11.109461	0.104753	4.938567
665.782000	116.374819	127.728945	0.047438	11.107817	0.104763	4.937836
665.802000	116.374819	127.734332	0.047436	11.108285	0.104760	4.938044
665.822000	116.374819	127.739329	0.047435	11.108720	0.104758	4.938237
665.842000	116.374819	127.736537	0.047436	11.108477	0.104759	4.938129
665.862000	116.374819	127.739322	0.047435	11.108719	0.104758	4.938237
665.882000	116.374819	127.744290	0.047434	11.109151	0.104755	4.938429
665.902000	116.374819	127.749466	0.047433	11.109601	0.104752	4.938629
665.922000	116.374819	127.744606	0.047434	11.109179	0.104755	4.938441
665.942000	116.374738	127.744633	0.047434	11.109181	0.104754	4.938442
665.962000	116.374819	127.738252	0.047435	11.108626	0.104758	4.938196
665.982000	116.374819	127.734569	0.047436	11.108306	0.104760	4.938053
666.002000	116.374819	127.738356	0.047435	11.108635	0.104758	4.938200
666.022000	116.374738	127.743036	0.047434	11.109042	0.104755	4.938381
666.042000	116.374819	127.754468	0.047431	11.110036	0.104749	4.938823
666.062000	116.374738	127.741946	0.047434	11.108947	0.104756	4.938338
666.082000	116.374819	127.724093	0.047439	11.107395	0.104766	4.937648
666.102000	116.374819	127.747107	0.047433	11.109396	0.104753	4.938538
666.122000	116.374819	127.737420	0.047436	11.108554	0.104759	4.938163
666.142000	116.374819	127.739600	0.047435	11.108743	0.104757	4.938248
666.162000	116.374819	127.731806	0.047437	11.108066	0.104762	4.937946
666.182000	116.374738	127.736296	0.047436	11.108456	0.104759	4.938120
666.202000	116.374819	127.727954	0.047438	11.107730	0.104764	4.937797
666.222000	116.374819	127.736130	0.047436	11.108441	0.104759	4.938114
666.242000	116.374819	127.736841	0.047436	11.108503	0.104759	4.938141
666.262000	116.374738	127.725349	0.047439	11.107504	0.104765	4.937697
666.282000	116.374819	127.741552	0.047435	11.108913	0.104756	4.938323
666.302000	116.374819	127.732104	0.047437	11.108091	0.104762	4.937958
666.322000	116.374819	127.725055	0.047439	11.107478	0.104766	4.937685
666.342000	116.374819	127.718432	0.047441	11.106902	0.104769	4.937429
666.362000	116.374819	127.721158	0.047440	11.107139	0.104768	4.937535
666.382000	116.374819	127.719941	0.047440	11.107034	0.104769	4.937488
666.402000	116.374819	127.719343	0.047440	11.106982	0.104769	4.937465
666.422000	116.374738	127.742461	0.047434	11.108992	0.104756	4.938358
666.442000	116.374819	127.734579	0.047436	11.108307	0.104760	4.938054
666.462000	116.374819	127.725576	0.047439	11.107524	0.104765	4.937706
666.482000	116.374819	127.729503	0.047438	11.107865	0.104763	4.937857
666.502000	116.374819	127.726393	0.047439	11.107595	0.104765	4.937737
666.522000	116.374819	127.742400	0.047434	11.108987	0.104756	4.938356
666.542000	116.374738	127.724722	0.047439	11.107449	0.104766	4.937673
666.562000	116.374819	127.727176	0.047438	11.107663	0.104764	4.937767
666.582000	116.374819	127.733311	0.047437	11.108196	0.104761	4.938005
666.602000	116.374738	127.719192	0.047440	11.106969	0.104769	4.937459
666.622000	116.374819	127.721573	0.047440	11.107176	0.104768	4.937551
666.642000	116.374819	127.718479	0.047441	11.106906	0.104769	4.937431
666.662000	116.374819	127.723115	0.047439	11.107310	0.104767	4.937610
666.682000	116.374819	127.737267	0.047436	11.108540	0.104759	4.938158
666.702000	116.374819	127.726675	0.047438	11.107619	0.104765	4.937748
666.722000	116.374819	127.718636	0.047441	11.106920	0.104769	4.937437
666.742000	116.374819	127.735675	0.047436	11.108402	0.104760	4.938096
666.762000	116.374819	127.748444	0.047433	11.109512	0.104752	4.938590
666.782000	116.374738	127.726460	0.047438	11.107601	0.104765	4.937740
666.802000	116.374738	127.720657	0.047440	11.107096	0.104768	4.937515
666.822000	116.374819	127.717351	0.047441	11.106808	0.104770	4.937388
666.842000	116.374819	127.730707	0.047437	11.107970	0.104762	4.937904
666.862000	116.374819	127.720628	0.047440	11.107093	0.104768	4.937514
666.882000	116.374819	127.722924	0.047439	11.107293	0.104767	4.937603
666.902000	116.374819	127.727852	0.047438	11.107722	0.104764	4.937794
666.922000	116.374819	127.740655	0.047435	11.108835	0.104757	4.938289
666.942000	116.374819	127.734145	0.047437	11.108269	0.104760	4.938037
666.962000	116.374819	127.731570	0.047437	11.108045	0.104762	4.937937
666.982000	116.374819	127.733435	0.047437	11.108207	0.104761	4.938009
667.002000	116.374738	127.724214	0.047439	11.107405	0.104766	4.937653
667.022000	116.374738	127.708338	0.047443	11.106025	0.104775	4.937039
667.042000	116.374819	127.720169	0.047440	11.107053	0.104768	4.937497
667.062000	116.374819	127.706654	0.047444	11.105878	0.104776	4.936974
667.082000	116.374819	127.717902	0.047441	11.106856	0.104770	4.937409
667.102000	116.374738	127.700623	0.047445	11.105354	0.104779	4.936741
667.122000	116.374819	127.710717	0.047443	11.106231	0.104774	4.937131
667.142000	116.374819	127.724066	0.047439	11.107392	0.104766	4.937647
667.162000	116.374819	127.715719	0.047441	11.106667	0.104771	4.937325
667.182000	116.374738	127.720049	0.047440	11.107043	0.104768	4.937492
667.202000	116.374819	127.724388	0.047439	11.107420	0.104766	4.937660
667.222000	116.374819	127.728736	0.047438	11.107799	0.104764	4.937828
667.242000	116.374819	127.720023	0.047440	11.107041	0.104768	4.937491
667.262000	116.374738	127.711801	0.047442	11.106326	0.104773	4.937173
667.282000	116.374819	127.730850	0.047437	11.107982	0.104762	4.937909
667.302000	116.374819	127.717578	0.047441	11.106828	0.104770	4.937396
667.322000	116.374819	127.717136	0.047441	11.106790	0.104770	4.937379
667.342000	116.374819	127.723789	0.047439	11.107368	0.104766	4.937636
667.362000	116.374819	127.716831	0.047441	11.106763	0.104770	4.937367
667.382000	116.374819	127.719158	0.047440	11.106966	0.104769	4.937457
667.402000	116.374819	127.713469	0.047442	11.106471	0.104772	4.937238
667.422000	116.374819	127.717576	0.047441	11.106828	0.104770	4.937396
667.442000	116.374819	127.724020	0.047439	11.107388	0.104766	4.937645
667.462000	116.374738	127.712733	0.047442	11.106407	0.104772	4.937209
667.482000	116.374819	127.705968	0.047444	11.105819	0.104776	4.936948
667.502000	116.374819	127.724810	0.047439	11.107457	0.104766	4.937676
667.522000	116.374819	127.722225	0.047440	11.107232	0.104767	4.937576
667.542000	116.374819	127.726998	0.047438	11.107647	0.104765	4.937761
667.562000	116.374819	127.732546	0.047437	11.108130	0.104761	4.937975
667.582000	116.374819	127.727888	0.047438	11.107725	0.104764	4.937795
667.602000	116.374819	127.726601	0.047438	11.107613	0.104765	4.937745
667.622000	116.374819	127.726409	0.047439	11.107596	0.104765	4.937738
667.641000	116.374819	127.721520	0.047440	11.107171	0.104768	4.937549
667.661000	116.374738	127.721474	0.047440	11.107167	0.104768	4.937547
667.681000	116.374819	127.719001	0.047440	11.106952	0.104769	4.937451
667.701000	116.374819	127.698942	0.047446	11.105207	0.104780	4.936676
667.721000	116.374819	127.717712	0.047441	11.106840	0.104770	4.937402
667.741000	116.374819	127.709655	0.047443	11.106139	0.104774	4.937090
667.761000	116.374819	127.700418	0.047445	11.105336	0.104780	4.936733
667.781000	116.374819	127.711259	0.047442	11.106279	0.104773	4.937152
667.801000	116.374819	127.700202	0.047445	11.105317	0.104780	4.936725
667.821000	116.374819	127.708426	0.047443	11.106032	0.104775	4.937043
667.841000	116.374819	127.708156	0.047443	11.106009	0.104775	4.937032
667.861000	116.374819	127.698413	0.047446	11.105162	0.104781	4.936655
667.881000	116.374819	127.698771	0.047446	11.105193	0.104781	4.936669
667.901000	116.374819	127.697602	0.047446	11.105091	0.104781	4.936624
667.921000	116.374819	127.699661	0.047446	11.105270	0.104780	4.936704
667.941000	116.374819	127.707919	0.047443	11.105988	0.104775	4.937023
667.961000	116.374819	127.699553	0.047446	11.105261	0.104780	4.936700
667.981000	116.374819	127.685878	0.047449	11.104071	0.104788	4.936171
668.001000	116.374819	127.694020	0.047447	11.104779	0.104783	4.936486
668.021000	116.374819	127.684827	0.047449	11.103980	0.104788	4.936130
668.041000	116.374819	127.691488	0.047448	11.104559	0.104785	4.936388
668.061000	116.374819	127.685664	0.047449	11.104053	0.104788	4.936163
668.081000	116.374819	127.695742	0.047447	11.104929	0.104782	4.936552
668.101000	116.374819	127.700879	0.047445	11.105376	0.104779	4.936751
668.121000	116.374819	127.694722	0.047447	11.104840	0.104783	4.936513
668.141000	116.374819	127.695615	0.047447	11.104918	0.104782	4.936547
668.161000	116.374819	127.681814	0.047450	11.103718	0.104790	4.936014
668.181000	116.374819	127.687919	0.047449	11.104249	0.104787	4.936250
668.201000	116.374819	127.697178	0.047446	11.105054	0.104781	4.936608
668.221000	116.374819	127.693825	0.047447	11.104762	0.104783	4.936478
668.241000	116.374819	127.697396	0.047446	11.105073	0.104781	4.936616
668.261000	116.374819	127.698254	0.047446	11.105148	0.104781	4.936649
668.281000	116.374819	127.696200	0.047446	11.104969	0.104782	4.936570
668.301000	116.374819	127.686474	0.047449	11.104123	0.104788	4.936194
668.321000	116.374738	127.704012	0.047444	11.105648	0.104777	4.936872
668.341000	116.374819	127.695701	0.047447	11.104926	0.104782	4.936551
668.361000	116.374819	127.694668	0.047447	11.104836	0.104783	4.936511
668.381000	116.374819	127.682206	0.047450	11.103752	0.104790	4.936029
668.401000	116.374819	127.689950	0.047448	11.104425	0.104786	4.936328
668.421000	116.374819	127.683442	0.047450	11.103860	0.104789	4.936077
668.441000	116.374819	127.688218	0.047449	11.104275	0.104787	4.936261
668.461000	116.374819	127.682224	0.047450	11.103754	0.104790	4.936030
668.481000	116.374819	127.673987	0.047452	11.103037	0.104795	4.935711
668.501000	116.374819	127.687248	0.047449	11.104191	0.104787	4.936224
668.521000	116.374819	127.686649	0.047449	11.104138	0.104787	4.936201
668.541000	116.374819	127.690126	0.047448	11.104441	0.104785	4.936335
668.561000	116.374819	127.682712	0.047450	11.103796	0.104790	4.936048
668.581000	116.374819	127.680655	0.047450	11.103617	0.104791	4.935969
668.601000	116.374819	127.684261	0.047450	11.103931	0.104789	4.936108
668.621000	116.374738	127.690827	0.047448	11.104502	0.104785	4.936362
668.641000	116.374738	127.694544	0.047447	11.104825	0.104783	4.936506
668.661000	116.374819	127.698346	0.047446	11.105156	0.104781	4.936653
668.681000	116.374819	127.688610	0.047448	11.104309	0.104786	4.936277
668.701000	116.374819	127.687782	0.047449	11.104237	0.104787	4.936244
668.721000	116.374819	127.686221	0.047449	11.104101	0.104788	4.936184
668.741000	116.374819	127.689527	0.047448	11.104389	0.104786	4.936312
668.761000	116.374738	127.678209	0.047451	11.103404	0.104792	4.935874
668.781000	116.374819	127.688909	0.047448	11.104335	0.104786	4.936288
668.801000	116.374819	127.674789	0.047452	11.103107	0.104794	4.935742
668.821000	116.374819	127.681598	0.047450	11.103699	0.104790	4.936005
668.841000	116.374819	127.683279	0.047450	11.103845	0.104789	4.936070
668.861000	116.374819	127.678322	0.047451	11.103414	0.104792	4.935879
668.881000	116.374738	127.671082	0.047453	11.102785	0.104796	4.935599
668.901000	116.374819	127.678276	0.047451	11.103410	0.104792	4.935877
668.921000	116.374819	127.685918	0.047449	11.104075	0.104788	4.936172
668.941000	116.374819	127.692318	0.047447	11.104631	0.104784	4.936420
668.961000	116.374819	127.683949	0.047450	11.103904	0.104789	4.936096
668.981000	116.374819	127.679410	0.047451	11.103509	0.104792	4.935921
669.001000	116.374819	127.676254	0.047452	11.103234	0.104793	4.935799
669.021000	116.374819	127.696747	0.047446	11.105017	0.104782	4.936591
669.041000	116.374738	127.691443	0.047448	11.104555	0.104785	4.936386
669.061000	116.374819	127.686043	0.047449	11.104086	0.104788	4.936177
669.081000	116.374819	127.679789	0.047451	11.103542	0.104791	4.935935
669.101000	116.374819	127.678877	0.047451	11.103463	0.104792	4.935900
669.121000	116.374819	127.674433	0.047452	11.103076	0.104794	4.935728
669.141000	116.374819	127.678513	0.047451	11.103431	0.104792	4.935886
669.161000	116.374819	127.683213	0.047450	11.103840	0.104789	4.936068
669.181000	116.374819	127.685182	0.047449	11.104011	0.104788	4.936144
669.201000	116.374819	127.683930	0.047450	11.103902	0.104789	4.936096
669.221000	116.374819	127.678542	0.047451	11.103433	0.104792	4.935887
669.241000	116.374819	127.674114	0.047452	11.103048	0.104795	4.935716
669.261000	116.374819	127.685609	0.047449	11.104048	0.104788	4.936160
669.281000	116.374819	127.677473	0.047451	11.103340	0.104793	4.935846
669.301000	116.374819	127.689850	0.047448	11.104417	0.104786	4.936324
669.321000	116.374819	127.686190	0.047449	11.104099	0.104788	4.936183
669.341000	116.374819	127.676242	0.047452	11.103233	0.104793	4.935798
669.361000	116.374819	127.686926	0.047449	11.104163	0.104787	4.936211
669.381000	116.374819	127.687280	0.047449	11.104193	0.104787	4.936225
669.401000	116.374819	127.689198	0.047448	11.104360	0.104786	4.936299
669.421000	116.374819	127.676119	0.047452	11.103223	0.104793	4.935794
669.441000	116.374819	127.683767	0.047450	11.103888	0.104789	4.936089
669.461000	116.374819	127.675318	0.047452	11.103153	0.104794	4.935763
669.481000	116.374819	127.663363	0.047455	11.102113	0.104801	4.935300
669.501000	116.374819	127.681418	0.047450	11.103683	0.104790	4.935998
669.521000	116.374819	127.679195	0.047451	11.103490	0.104792	4.935913
669.541000	116.374819	127.680555	0.047451	11.103608	0.104791	4.935965
669.561000	116.374819	127.673597	0.047452	11.103003	0.104795	4.935696
669.581000	116.374819	127.674506	0.047452	11.103082	0.104794	4.935731
669.601000	116.374819	127.673190	0.047452	11.102968	0.104795	4.935680
669.621000	116.374819	127.667544	0.047454	11.102477	0.104798	4.935462
669.641000	116.374819	127.671712	0.047453	11.102839	0.104796	4.935623
669.661000	116.374819	127.680172	0.047451	11.103575	0.104791	4.935950
669.681000	116.374819	127.672443	0.047453	11.102903	0.104795	4.935652
669.701000	116.374819	127.673691	0.047452	11.103012	0.104795	4.935700
669.721000	116.374738	127.653405	0.047458	11.101247	0.104806	4.934916
669.741000	116.374819	127.669657	0.047453	11.102661	0.104797	4.935544
669.761000	116.374819	127.683348	0.047450	11.103851	0.104789	4.936073
669.781000	116.374819	127.681243	0.047450	11.103668	0.104790	4.935992
669.801000	116.374738	127.692719	0.047447	11.104666	0.104784	4.936435
669.821000	116.374819	127.676768	0.047452	11.103279	0.104793	4.935819
669.841000	116.374819	127.676519	0.047452	11.103257	0.104793	4.935809
669.861000	116.374819	127.675766	0.047452	11.103192	0.104794	4.935780
669.881000	116.374819	127.673941	0.047452	11.103033	0.104795	4.935709
669.901000	116.374819	127.667179	0.047454	11.102445	0.104798	4.935448
669.921000	116.374819	127.671123	0.047453	11.102788	0.104796	4.935600
669.941000	116.374819	127.673508	0.047452	11.102996	0.104795	4.935693
669.961000	116.374819	127.682843	0.047450	11.103807	0.104790	4.936054
669.981000	116.374819	127.675276	0.047452	11.103149	0.104794	4.935761
670.001000	116.374819	127.679117	0.047451	11.103483	0.104792	4.935910
670.021000	116.374819	127.683274	0.047450	11.103845	0.104789	4.936070
670.041000	116.374819	127.672876	0.047453	11.102941	0.104795	4.935668
670.061000	116.374819	127.676331	0.047452	11.103241	0.104793	4.935802
670.081000	116.374819	127.680855	0.047450	11.103635	0.104791	4.935977
670.101000	116.374819	127.682641	0.047450	11.103790	0.104790	4.936046
670.121000	116.374819	127.690945	0.047448	11.104512	0.104785	4.936367
670.141000	116.374819	127.682697	0.047450	11.103795	0.104790	4.936048
670.161000	116.374819	127.668431	0.047454	11.102554	0.104798	4.935496
670.181000	116.374819	127.664392	0.047455	11.102203	0.104800	4.935340
670.201000	116.374819	127.675139	0.047452	11.103137	0.104794	4.935756
670.221000	116.374819	127.664514	0.047455	11.102213	0.104800	4.935345
670.241000	116.374819	127.670219	0.047453	11.102710	0.104797	4.935566
670.261000	116.374819	127.675786	0.047452	11.103194	0.104794	4.935781
670.281000	116.374819	127.664170	0.047455	11.102184	0.104800	4.935332
670.301000	116.374819	127.677105	0.047451	11.103308	0.104793	4.935832
670.321000	116.374819	127.672966	0.047452	11.102948	0.104795	4.935672
670.341000	116.374819	127.678549	0.047451	11.103434	0.104792	4.935888
670.361000	116.374819	127.678480	0.047451	11.103428	0.104792	4.935885
670.381000	116.374819	127.687697	0.047449	11.104230	0.104787	4.936241
670.401000	116.374819	127.704830	0.047444	11.105720	0.104777	4.936904
670.421000	116.374819	127.677581	0.047451	11.103350	0.104793	4.935850
670.441000	116.374819	127.679127	0.047451	11.103484	0.104792	4.935910
670.461000	116.374819	127.680069	0.047451	11.103566	0.104791	4.935946
670.481000	116.374819	127.679771	0.047451	11.103540	0.104791	4.935935
670.501000	116.374819	127.670308	0.047453	11.102717	0.104797	4.935569
670.521000	116.374819	127.661458	0.047456	11.101948	0.104802	4.935227
670.541000	116.374819	127.664840	0.047455	11.102242	0.104800	4.935358
670.561000	116.374819	127.666652	0.047454	11.102399	0.104799	4.935428
670.581000	116.374819	127.668582	0.047454	11.102567	0.104798	4.935502
670.601000	116.374819	127.658167	0.047456	11.101661	0.104804	4.935100
670.621000	116.374819	127.656642	0.047457	11.101529	0.104804	4.935041
670.641000	116.374819	127.661424	0.047456	11.101945	0.104802	4.935226
670.661000	116.374819	127.649993	0.047458	11.100951	0.104808	4.934784
670.681000	116.374819	127.658950	0.047456	11.101730	0.104803	4.935130
670.701000	116.374819	127.670498	0.047453	11.102734	0.104797	4.935576
670.721000	116.374819	127.663224	0.047455	11.102101	0.104801	4.935295
670.741000	116.374819	127.669710	0.047453	11.102665	0.104797	4.935546
670.761000	116.374819	127.671004	0.047453	11.102778	0.104796	4.935596
670.781000	116.374819	127.679134	0.047451	11.103485	0.104792	4.935910
670.801000	116.374819	127.661761	0.047455	11.101974	0.104802	4.935239
670.821000	116.374819	127.663842	0.047455	11.102155	0.104800	4.935319
670.841000	116.374819	127.671823	0.047453	11.102849	0.104796	4.935628
670.861000	116.374819	127.680019	0.047451	11.103562	0.104791	4.935944
670.881000	116.374819	127.661444	0.047456	11.101946	0.104802	4.935226
670.901000	116.374819	127.659248	0.047456	11.101756	0.104803	4.935141
670.921000	116.374819	127.654086	0.047457	11.101307	0.104806	4.934942
670.941000	116.374819	127.675111	0.047452	11.103135	0.104794	4.935755
670.961000	116.374819	127.653779	0.047458	11.101280	0.104806	4.934930
670.981000	116.374819	127.662244	0.047455	11.102016	0.104801	4.935257
671.001000	116.374819	127.672323	0.047453	11.102893	0.104796	4.935647
671.021000	116.374738	127.674807	0.047452	11.103109	0.104794	4.935743
671.041000	116.374819	127.666689	0.047454	11.102403	0.104799	4.935429
671.061000	116.374819	127.656951	0.047457	11.101556	0.104804	4.935053
671.081000	116.374819	127.658750	0.047456	11.101712	0.104803	4.935122
671.101000	116.374819	127.671238	0.047453	11.102798	0.104796	4.935605
671.121000	116.374819	127.679119	0.047451	11.103484	0.104792	4.935910
671.141000	116.374819	127.661460	0.047456	11.101948	0.104802	4.935227
671.161000	116.374819	127.683867	0.047450	11.103896	0.104789	4.936093
671.181000	116.374819	127.671503	0.047453	11.102821	0.104796	4.935615
671.201000	116.374819	127.672141	0.047453	11.102877	0.104796	4.935640
671.221000	116.374819	127.663387	0.047455	11.102115	0.104801	4.935301
671.241000	116.374819	127.663507	0.047455	11.102126	0.104801	4.935306
671.261000	116.374819	127.661978	0.047455	11.101993	0.104801	4.935247
671.281000	116.374819	127.666425	0.047454	11.102380	0.104799	4.935419
671.301000	116.374819	127.664985	0.047455	11.102254	0.104800	4.935363
671.321000	116.374819	127.659875	0.047456	11.101810	0.104803	4.935166
671.341000	116.374819	127.657200	0.047457	11.101577	0.104804	4.935062
671.361000	116.374819	127.666926	0.047454	11.102423	0.104799	4.935438
671.381000	116.374819	127.660789	0.047456	11.101890	0.104802	4.935201
671.401000	116.374819	127.642712	0.047460	11.100318	0.104812	4.934502
671.421000	116.374819	127.659065	0.047456	11.101740	0.104803	4.935134
671.441000	116.374819	127.650781	0.047458	11.101019	0.104808	4.934814
671.461000	116.374819	127.657724	0.047456	11.101623	0.104804	4.935082
671.481000	116.374819	127.653492	0.047458	11.101255	0.104806	4.934919
671.501000	116.374819	127.657763	0.047456	11.101626	0.104804	4.935084
671.521000	116.374819	127.662849	0.047455	11.102069	0.104801	4.935281
671.541000	116.374819	127.656431	0.047457	11.101511	0.104805	4.935032
671.561000	116.374819	127.664469	0.047455	11.102210	0.104800	4.935343
671.581000	116.374819	127.667727	0.047454	11.102493	0.104798	4.935469
671.601000	116.374819	127.662646	0.047455	11.102051	0.104801	4.935273
671.621000	116.374819	127.652384	0.047458	11.101159	0.104807	4.934876
671.641000	116.374819	127.656289	0.047457	11.101498	0.104805	4.935027
671.661000	116.374819	127.668175	0.047454	11.102532	0.104798	4.935487
671.681000	116.374819	127.657464	0.047457	11.101600	0.104804	4.935072
671.701000	116.374819	127.662404	0.047455	11.102030	0.104801	4.935263
671.721000	116.374819	127.656459	0.047457	11.101513	0.104805	4.935034
671.741000	116.374819	127.655343	0.047457	11.101416	0.104805	4.934990
671.761000	116.374819	127.665655	0.047454	11.102313	0.104799	4.935389
671.781000	116.374819	127.661813	0.047455	11.101979	0.104801	4.935241
671.801000	116.374819	127.653529	0.047458	11.101258	0.104806	4.934920
671.821000	116.374819	127.640398	0.047461	11.100116	0.104814	4.934413
671.841000	116.374738	127.654532	0.047457	11.101345	0.104805	4.934959
671.861000	116.374819	127.665062	0.047455	11.102261	0.104800	4.935366
671.881000	116.374819	127.652952	0.047458	11.101208	0.104807	4.934898
671.901000	116.374819	127.657488	0.047457	11.101603	0.104804	4.935073
671.921000	116.374819	127.640160	0.047461	11.100096	0.104814	4.934403
671.941000	116.374819	127.653581	0.047458	11.101263	0.104806	4.934922
671.961000	116.374819	127.641124	0.047461	11.100179	0.104813	4.934441
671.981000	116.374819	127.643949	0.047460	11.100425	0.104812	4.934550
672.001000	116.374819	127.632882	0.047463	11.099463	0.104818	4.934122
672.021000	116.374819	127.637949	0.047462	11.099903	0.104815	4.934318
672.041000	116.374819	127.645940	0.047460	11.100598	0.104810	4.934627
672.061000	116.374819	127.644854	0.047460	11.100504	0.104811	4.934585
672.081000	116.374819	127.637549	0.047462	11.099869	0.104815	4.934303
672.101000	116.374819	127.640753	0.047461	11.100147	0.104813	4.934426
672.121000	116.374819	127.649824	0.047459	11.100936	0.104808	4.934777
672.141000	116.374819	127.655613	0.047457	11.101439	0.104805	4.935001
672.161000	116.374819	127.651149	0.047458	11.101051	0.104808	4.934828
672.181000	116.374819	127.643314	0.047460	11.100370	0.104812	4.934525
672.201000	116.374819	127.641411	0.047461	11.100204	0.104813	4.934452
672.221000	116.374819	127.649491	0.047459	11.100907	0.104808	4.934764
672.241000	116.374819	127.645683	0.047460	11.100576	0.104811	4.934617
672.261000	116.374819	127.657637	0.047457	11.101615	0.104804	4.935079
672.281000	116.374738	127.638374	0.047461	11.099940	0.104815	4.934334
672.301000	116.374819	127.651263	0.047458	11.101061	0.104807	4.934833
672.321000	116.374819	127.654290	0.047457	11.101324	0.104806	4.934950
672.341000	116.374819	127.651483	0.047458	11.101080	0.104807	4.934841
672.361000	116.374738	127.651311	0.047458	11.101065	0.104807	4.934835
672.381000	116.374819	127.649839	0.047459	11.100937	0.104808	4.934778
672.401000	116.374819	127.643201	0.047460	11.100360	0.104812	4.934521
672.421000	116.374819	127.645007	0.047460	11.100517	0.104811	4.934591
672.441000	116.374738	127.638003	0.047462	11.099908	0.104815	4.934320
672.461000	116.374819	127.648259	0.047459	11.100800	0.104809	4.934717
672.481000	116.374819	127.648424	0.047459	11.100814	0.104809	4.934723
672.501000	116.374819	127.651985	0.047458	11.101124	0.104807	4.934861
672.521000	116.374738	127.641304	0.047461	11.100195	0.104813	4.934448
672.541000	116.374819	127.644898	0.047460	11.100508	0.104811	4.934587
672.561000	116.374819	127.656249	0.047457	11.101495	0.104805	4.935025
672.581000	116.374819	127.642338	0.047461	11.100285	0.104813	4.934488
672.601000	116.374819	127.645819	0.047460	11.100588	0.104811	4.934622
672.621000	116.374819	127.642223	0.047461	11.100275	0.104813	4.934483
672.641000	116.374819	127.647680	0.047459	11.100750	0.104810	4.934694
672.661000	116.374819	127.650656	0.047458	11.101008	0.104808	4.934809
672.681000	116.374819	127.640292	0.047461	11.100107	0.104814	4.934409
672.701000	116.374819	127.650066	0.047458	11.100957	0.104808	4.934786
672.721000	116.374819	127.650581	0.047458	11.101002	0.104808	4.934806
672.741000	116.374819	127.637829	0.047462	11.099893	0.104815	4.934313
672.761000	116.374819	127.637452	0.047462	11.099860	0.104815	4.934299
672.781000	116.374819	127.644272	0.047460	11.100453	0.104811	4.934562
672.801000	116.374819	127.644613	0.047460	11.100483	0.104811	4.934576
672.821000	116.374738	127.640951	0.047461	11.100164	0.104813	4.934434
672.841000	116.374738	127.642057	0.047461	11.100261	0.104813	4.934477
672.861000	116.374738	127.646134	0.047459	11.100615	0.104810	4.934634
672.881000	116.374819	127.636855	0.047462	11.099808	0.104816	4.934276
672.901000	116.374819	127.655939	0.047457	11.101468	0.104805	4.935013
672.921000	116.374819	127.639639	0.047461	11.100050	0.104814	4.934383
672.941000	116.374819	127.642697	0.047460	11.100316	0.104812	4.934502
672.961000	116.374819	127.641058	0.047461	11.100174	0.104813	4.934438
672.981000	116.374819	127.649045	0.047459	11.100868	0.104809	4.934747
673.001000	116.374819	127.644959	0.047460	11.100513	0.104811	4.934589
673.021000	116.374819	127.637172	0.047462	11.099836	0.104815	4.934288
673.041000	116.374819	127.649012	0.047459	11.100865	0.104809	4.934746
673.061000	116.374819	127.648604	0.047459	11.100830	0.104809	4.934730
673.081000	116.374738	127.638760	0.047461	11.099974	0.104814	4.934349
673.101000	116.374819	127.645492	0.047460	11.100559	0.104811	4.934610
673.121000	116.374819	127.651136	0.047458	11.101050	0.104808	4.934828
673.141000	116.374819	127.641271	0.047461	11.100192	0.104813	4.934446
673.161000	116.374819	127.632626	0.047463	11.099440	0.104818	4.934112
673.181000	116.374819	127.640856	0.047461	11.100156	0.104813	4.934430
673.201000	116.374819	127.643818	0.047460	11.100414	0.104812	4.934545
673.221000	116.374819	127.631139	0.047463	11.099311	0.104819	4.934055
673.241000	116.374819	127.648644	0.047459	11.100833	0.104809	4.934731
673.261000	116.374819	127.637669	0.047462	11.099879	0.104815	4.934307
673.281000	116.374819	127.645134	0.047460	11.100528	0.104811	4.934596
673.301000	116.374819	127.652258	0.047458	11.101148	0.104807	4.934871
673.321000	116.374819	127.639917	0.047461	11.100074	0.104814	4.934394
673.341000	116.374819	127.640203	0.047461	11.100099	0.104814	4.934405
673.361000	116.374819	127.636527	0.047462	11.099780	0.104816	4.934263
673.381000	116.374819	127.635603	0.047462	11.099699	0.104816	4.934227
673.401000	116.374819	127.622240	0.047466	11.098537	0.104824	4.933711
673.421000	116.374819	127.634254	0.047463	11.099582	0.104817	4.934175
673.441000	116.374819	127.640451	0.047461	11.100121	0.104814	4.934415
673.461000	116.374819	127.632988	0.047463	11.099472	0.104818	4.934126
673.481000	116.374819	127.644009	0.047460	11.100430	0.104812	4.934552
673.501000	116.374819	127.632372	0.047463	11.099418	0.104818	4.934102
673.521000	116.374819	127.635136	0.047462	11.099659	0.104817	4.934209
673.541000	116.374819	127.634405	0.047463	11.099595	0.104817	4.934181
673.561000	116.374819	127.634312	0.047463	11.099587	0.104817	4.934177
673.581000	116.374819	127.627785	0.047464	11.099019	0.104821	4.933925
673.601000	116.374819	127.638620	0.047461	11.099962	0.104815	4.934344
673.621000	116.374819	127.632534	0.047463	11.099432	0.104818	4.934109
673.641000	116.374819	127.640913	0.047461	11.100161	0.104813	4.934433
673.661000	116.374819	127.636691	0.047462	11.099794	0.104816	4.934269
673.681000	116.374819	127.633029	0.047463	11.099475	0.104818	4.934128
673.701000	116.374819	127.635314	0.047462	11.099674	0.104817	4.934216
673.721000	116.374819	127.623462	0.047465	11.098643	0.104823	4.933758
673.741000	116.374819	127.626442	0.047465	11.098903	0.104822	4.933873
673.761000	116.374819	127.630708	0.047464	11.099274	0.104819	4.934038
673.781000	116.374819	127.631597	0.047463	11.099351	0.104819	4.934072
673.801000	116.374819	127.634954	0.047462	11.099643	0.104817	4.934202
673.821000	116.374819	127.628202	0.047464	11.099056	0.104821	4.933941
673.841000	116.374819	127.635274	0.047462	11.099671	0.104817	4.934215
673.861000	116.374819	127.630501	0.047464	11.099256	0.104819	4.934030
673.881000	116.374819	127.633144	0.047463	11.099485	0.104818	4.934132
673.901000	116.374819	127.640828	0.047461	11.100154	0.104813	4.934429
673.921000	116.374819	127.638128	0.047462	11.099919	0.104815	4.934325
673.941000	116.374819	127.642939	0.047460	11.100337	0.104812	4.934511
673.961000	116.374819	127.639418	0.047461	11.100031	0.104814	4.934375
673.981000	116.374819	127.636878	0.047462	11.099810	0.104816	4.934277
674.001000	116.374819	127.640136	0.047461	11.100093	0.104814	4.934403
674.021000	116.374738	127.652947	0.047458	11.101208	0.104806	4.934898
674.041000	116.374819	127.634742	0.047462	11.099624	0.104817	4.934194
674.061000	116.374819	127.638892	0.047461	11.099985	0.104814	4.934354
674.081000	116.374819	127.640532	0.047461	11.100128	0.104814	4.934418
674.101000	116.374819	127.630570	0.047464	11.099262	0.104819	4.934033
674.121000	116.374819	127.627236	0.047464	11.098972	0.104821	4.933904
674.141000	116.374819	127.633257	0.047463	11.099495	0.104818	4.934137
674.161000	116.374819	127.630777	0.047464	11.099280	0.104819	4.934041
674.181000	116.374819	127.614598	0.047468	11.097873	0.104828	4.933415
674.201000	116.374819	127.631644	0.047463	11.099355	0.104819	4.934074
674.221000	116.374819	127.632130	0.047463	11.099397	0.104818	4.934093
674.241000	116.374819	127.638577	0.047461	11.099958	0.104815	4.934342
674.261000	116.374738	127.638136	0.047462	11.099920	0.104815	4.934325
674.281000	116.374819	127.640272	0.047461	11.100105	0.104814	4.934408
674.301000	116.374819	127.628568	0.047464	11.099088	0.104820	4.933955
674.321000	116.374819	127.634229	0.047463	11.099580	0.104817	4.934174
674.341000	116.374819	127.627816	0.047464	11.099022	0.104821	4.933926
674.361000	116.374819	127.630275	0.047464	11.099236	0.104819	4.934021
674.381000	116.374819	127.643327	0.047460	11.100371	0.104812	4.934526
674.401000	116.374819	127.644134	0.047460	11.100441	0.104812	4.934557
674.421000	116.374819	127.627138	0.047464	11.098963	0.104821	4.933900
674.441000	116.374738	127.641875	0.047461	11.100245	0.104813	4.934470
674.461000	116.374738	127.630258	0.047464	11.099234	0.104819	4.934021
674.481000	116.374819	127.643614	0.047460	11.100396	0.104812	4.934537
674.501000	116.374819	127.628844	0.047464	11.099111	0.104820	4.933966
674.521000	116.374819	127.625894	0.047465	11.098855	0.104822	4.933852
674.541000	116.374819	127.631623	0.047463	11.099353	0.104819	4.934073
674.561000	116.374819	127.628842	0.047464	11.099111	0.104820	4.933966
674.581000	116.374819	127.626957	0.047465	11.098947	0.104821	4.933893
674.601000	116.374819	127.632061	0.047463	11.099391	0.104818	4.934090
674.621000	116.374819	127.630466	0.047464	11.099253	0.104819	4.934029
674.641000	116.374819	127.630951	0.047463	11.099295	0.104819	4.934047
674.661000	116.374819	127.633611	0.047463	11.099526	0.104817	4.934150
674.681000	116.374819	127.622949	0.047466	11.098599	0.104824	4.933738
674.701000	116.374738	127.630779	0.047463	11.099280	0.104819	4.934041
674.721000	116.374819	127.625819	0.047465	11.098848	0.104822	4.933849
674.741000	116.374819	127.623284	0.047465	11.098628	0.104823	4.933751
674.761000	116.374738	127.647126	0.047459	11.100701	0.104810	4.934673
674.781000	116.374819	127.622968	0.047466	11.098600	0.104824	4.933739
674.801000	116.374738	127.630208	0.047464	11.099230	0.104819	4.934019
674.821000	116.374819	127.637894	0.047462	11.099898	0.104815	4.934316
674.841000	116.374738	127.639424	0.047461	11.100032	0.104814	4.934375
674.861000	116.374738	127.630483	0.047464	11.099254	0.104819	4.934029
674.881000	116.374738	127.625129	0.047465	11.098788	0.104822	4.933822
674.901000	116.374819	127.632837	0.047463	11.099459	0.104818	4.934120
674.921000	116.374819	127.623197	0.047466	11.098620	0.104823	4.933748
674.941000	116.374819	127.616792	0.047467	11.098063	0.104827	4.933500
674.961000	116.374738	127.626583	0.047465	11.098915	0.104821	4.933879
674.981000	116.374819	127.631730	0.047463	11.099362	0.104819	4.934078
675.001000	116.374738	127.632560	0.047463	11.099435	0.104818	4.934110
675.021000	116.374819	127.630901	0.047463	11.099290	0.104819	4.934046
675.041000	116.374738	127.635421	0.047462	11.099683	0.104816	4.934220
675.061000	116.374819	127.631120	0.047463	11.099309	0.104819	4.934054
675.081000	116.374738	127.624538	0.047465	11.098737	0.104823	4.933800
675.101000	116.374819	127.632229	0.047463	11.099406	0.104818	4.934097
675.121000	116.374738	127.625487	0.047465	11.098820	0.104822	4.933836
675.141000	116.374819	127.631652	0.047463	11.099356	0.104819	4.934075
675.161000	116.374738	127.625504	0.047465	11.098821	0.104822	4.933837
675.181000	116.374819	127.640319	0.047461	11.100109	0.104814	4.934410
675.201000	116.374738	127.625253	0.047465	11.098799	0.104822	4.933827
675.221000	116.374819	127.617378	0.047467	11.098114	0.104827	4.933523
675.241000	116.374819	127.623308	0.047465	11.098630	0.104823	4.933752
675.261000	116.374819	127.633574	0.047463	11.099523	0.104818	4.934149
675.281000	116.374738	127.618935	0.047467	11.098250	0.104826	4.933583
675.301000	116.374819	127.613969	0.047468	11.097818	0.104829	4.933391
675.321000	116.374819	127.614937	0.047468	11.097902	0.104828	4.933428
675.341000	116.374819	127.610809	0.047469	11.097543	0.104830	4.933269
675.361000	116.374738	127.617793	0.047467	11.098150	0.104826	4.933539
675.381000	116.374819	127.617925	0.047467	11.098162	0.104826	4.933544
675.401000	116.374819	127.624131	0.047465	11.098702	0.104823	4.933784
675.421000	116.374819	127.613050	0.047468	11.097738	0.104829	4.933355
675.441000	116.374738	127.626652	0.047465	11.098921	0.104821	4.933881
675.461000	116.374819	127.625860	0.047465	11.098852	0.104822	4.933851
675.481000	116.374819	127.606772	0.047470	11.097192	0.104833	4.933113
675.501000	116.374819	127.616796	0.047467	11.098064	0.104827	4.933500
675.521000	116.374738	127.612251	0.047468	11.097668	0.104829	4.933325
675.541000	116.374819	127.611212	0.047469	11.097578	0.104830	4.933284
675.561000	116.374738	127.622253	0.047466	11.098538	0.104824	4.933711
675.581000	116.374819	127.604106	0.047470	11.096960	0.104834	4.933010
[truncated: 1,003 more rows]
