# Supplementary material for: Stress relaxation in the presence of sudden strain bursts: Methodology and stress relaxation data of microcast aluminium microwires
Source: Data Brief. 2018 Nov 14;21:2134–41. doi: 10.1016/j.dib.2018.11.047 (PMC6265499; doi:10.1016/j.dib.2018.11.047)
Supplement: Supplementary file 2 — Supplementary material [file mmc2.zip › Data in brief/As-cast/Al4N/Al_100_r_1/Stress relax txt files/Al_100_relax_1_Relaxcycle0006.txt]

Time[s]	Motordispl[�m]	Force[mN]	EngStrain	EngStress[MPa]	Shearstrain	Shearstress [MPa]
801.014000	147.978142	134.974398	0.067491	11.737910	0.148004	5.217936
801.034000	147.978222	134.973258	0.067492	11.737811	0.148005	5.217892
801.054000	147.978222	134.977444	0.067491	11.738175	0.148003	5.218053
801.074000	147.978303	134.978573	0.067490	11.738273	0.148002	5.218097
801.094000	147.978384	134.972852	0.067492	11.737776	0.148006	5.217876
801.114000	147.978303	134.967258	0.067493	11.737289	0.148009	5.217660
801.134000	147.978384	134.973301	0.067492	11.737815	0.148005	5.217893
801.154000	147.978384	134.963343	0.067494	11.736949	0.148011	5.217508
801.174000	147.978384	134.944165	0.067499	11.735281	0.148022	5.216767
801.194000	147.978464	134.945606	0.067499	11.735406	0.148021	5.216823
801.214000	147.978384	134.947749	0.067498	11.735593	0.148020	5.216905
801.234000	147.978464	134.931866	0.067503	11.734211	0.148029	5.216291
801.254000	147.978464	134.925281	0.067504	11.733639	0.148032	5.216037
801.274000	147.978464	134.920430	0.067506	11.733217	0.148035	5.215849
801.294000	147.978384	134.918029	0.067506	11.733008	0.148036	5.215756
801.314000	147.978464	134.916006	0.067507	11.732832	0.148037	5.215678
801.334000	147.978545	134.913282	0.067507	11.732595	0.148039	5.215573
801.354000	147.978464	134.898964	0.067511	11.731350	0.148047	5.215019
801.374000	147.978545	134.896475	0.067512	11.731134	0.148049	5.214923
801.394000	147.978545	134.882282	0.067516	11.729899	0.148056	5.214375
801.414000	147.978626	134.895013	0.067512	11.731006	0.148049	5.214867
801.434000	147.978545	134.880996	0.067516	11.729787	0.148057	5.214325
801.454000	147.978626	134.897378	0.067512	11.731212	0.148048	5.214958
801.474000	147.978626	134.889724	0.067514	11.730546	0.148052	5.214662
801.494000	147.978626	134.882298	0.067516	11.729901	0.148057	5.214375
801.514000	147.978626	134.874691	0.067518	11.729239	0.148061	5.214081
801.534000	147.978626	134.873595	0.067518	11.729144	0.148061	5.214039
801.554000	147.978706	134.879128	0.067517	11.729625	0.148058	5.214253
801.574000	147.978626	134.865055	0.067520	11.728401	0.148066	5.213709
801.594000	147.978626	134.870507	0.067519	11.728875	0.148063	5.213919
801.614000	147.978706	134.873352	0.067518	11.729123	0.148062	5.214029
801.634000	147.978706	134.865067	0.067520	11.728402	0.148066	5.213709
801.654000	147.978626	134.837158	0.067527	11.725975	0.148082	5.212630
801.674000	147.978706	134.846931	0.067525	11.726825	0.148076	5.213008
801.694000	147.978706	134.845504	0.067525	11.726701	0.148077	5.212953
801.714000	147.978706	134.838246	0.067527	11.726070	0.148081	5.212672
801.734000	147.978706	134.828482	0.067530	11.725221	0.148087	5.212295
801.754000	147.978706	134.841801	0.067526	11.726379	0.148079	5.212810
801.774000	147.978706	134.823023	0.067531	11.724746	0.148090	5.212084
801.794000	147.978706	134.829145	0.067530	11.725278	0.148086	5.212320
801.814000	147.978706	134.832884	0.067529	11.725603	0.148084	5.212465
801.834000	147.978706	134.834783	0.067528	11.725769	0.148083	5.212538
801.854000	147.978706	134.823847	0.067531	11.724818	0.148089	5.212116
801.874000	147.978706	134.814486	0.067533	11.724003	0.148095	5.211754
801.894000	147.978706	134.807254	0.067535	11.723375	0.148099	5.211474
801.914000	147.978706	134.796694	0.067538	11.722456	0.148105	5.211066
801.934000	147.978706	134.798446	0.067538	11.722609	0.148104	5.211134
801.954000	147.978706	134.786858	0.067541	11.721601	0.148110	5.210686
801.974000	147.978706	134.695241	0.067565	11.713633	0.148161	5.207144
801.994000	147.978787	134.239752	0.067684	11.674022	0.148417	5.189535
802.014000	147.978706	134.106634	0.067718	11.662446	0.148491	5.184389
802.034000	147.978706	134.095677	0.067721	11.661493	0.148497	5.183965
802.054000	147.978706	134.073445	0.067727	11.659560	0.148509	5.183106
802.074000	147.978706	134.050913	0.067733	11.657600	0.148522	5.182235
802.094000	147.978706	134.034260	0.067737	11.656152	0.148531	5.181591
802.114000	147.978706	133.973178	0.067753	11.650840	0.148566	5.179230
802.134000	147.978706	133.945582	0.067760	11.648440	0.148581	5.178163
802.154000	147.978706	133.935903	0.067763	11.647598	0.148586	5.177789
802.174000	147.978787	133.933066	0.067764	11.647352	0.148588	5.177679
802.194000	147.978787	133.912026	0.067769	11.645522	0.148600	5.176866
802.214000	147.978787	133.890504	0.067775	11.643650	0.148612	5.176034
802.234000	147.978706	133.908095	0.067770	11.645180	0.148602	5.176714
802.254000	147.978787	133.899297	0.067773	11.644415	0.148607	5.176374
802.274000	147.978787	133.895074	0.067774	11.644048	0.148609	5.176210
802.294000	147.978787	133.897863	0.067773	11.644290	0.148608	5.176318
802.314000	147.978787	133.892041	0.067775	11.643784	0.148611	5.176093
802.334000	147.978787	133.879718	0.067778	11.642712	0.148618	5.175617
802.354000	147.978787	133.864883	0.067782	11.641422	0.148626	5.175043
802.374000	147.978787	133.856800	0.067784	11.640719	0.148631	5.174731
802.394000	147.978787	133.810126	0.067796	11.636660	0.148657	5.172926
802.414000	147.978787	133.800149	0.067799	11.635793	0.148663	5.172541
802.434000	147.978787	133.778803	0.067804	11.633936	0.148675	5.171715
802.454000	147.978787	133.755385	0.067810	11.631900	0.148688	5.170810
802.474000	147.978787	133.753315	0.067811	11.631720	0.148689	5.170730
802.494000	147.978787	133.740578	0.067814	11.630612	0.148696	5.170238
802.514000	147.978787	133.723503	0.067819	11.629127	0.148705	5.169578
802.534000	147.978787	133.719391	0.067820	11.628770	0.148708	5.169419
802.554000	147.978787	133.702572	0.067824	11.627307	0.148717	5.168768
802.574000	147.978787	133.677308	0.067831	11.625110	0.148731	5.167792
802.594000	147.978787	133.654855	0.067837	11.623157	0.148744	5.166924
802.614000	147.978787	133.640504	0.067840	11.621909	0.148752	5.166369
802.634000	147.978787	133.652873	0.067837	11.622985	0.148745	5.166847
802.654000	147.978868	133.647246	0.067839	11.622496	0.148748	5.166630
802.674000	147.978787	133.642466	0.067840	11.622080	0.148751	5.166445
802.694000	147.978787	133.630479	0.067843	11.621038	0.148758	5.165981
802.714000	147.978787	133.587040	0.067854	11.617260	0.148782	5.164302
802.734000	147.978868	133.589695	0.067854	11.617491	0.148781	5.164405
802.754000	147.978787	133.582661	0.067855	11.616879	0.148784	5.164133
802.774000	147.978787	133.566971	0.067859	11.615515	0.148793	5.163526
802.794000	147.978868	133.574497	0.067858	11.616169	0.148789	5.163817
802.814000	147.978787	133.577190	0.067857	11.616403	0.148787	5.163921
802.834000	147.978868	133.568498	0.067859	11.615647	0.148792	5.163585
802.854000	147.978868	133.572508	0.067858	11.615996	0.148790	5.163740
802.874000	147.978868	133.570681	0.067859	11.615837	0.148791	5.163670
802.894000	147.978868	133.557445	0.067862	11.614686	0.148799	5.163158
802.914000	147.978868	133.555005	0.067863	11.614474	0.148800	5.163064
802.934000	147.978868	133.558516	0.067862	11.614779	0.148798	5.163199
802.954000	147.978868	133.561530	0.067861	11.615041	0.148796	5.163316
802.974000	147.978868	133.562881	0.067861	11.615159	0.148796	5.163368
802.994000	147.978868	133.553224	0.067863	11.614319	0.148801	5.162995
803.014000	147.978868	133.538877	0.067867	11.613071	0.148809	5.162440
803.034000	147.978868	133.533177	0.067868	11.612576	0.148812	5.162220
803.054000	147.978868	133.545741	0.067865	11.613668	0.148805	5.162706
803.074000	147.978868	133.533219	0.067868	11.612579	0.148812	5.162222
803.094000	147.978868	133.531163	0.067869	11.612401	0.148813	5.162142
803.114000	147.978868	133.527544	0.067870	11.612086	0.148815	5.162002
803.134000	147.978868	133.532928	0.067868	11.612554	0.148812	5.162210
803.154000	147.978868	133.527260	0.067870	11.612061	0.148815	5.161991
803.174000	147.978868	133.524029	0.067871	11.611780	0.148817	5.161866
803.194000	147.978868	133.535239	0.067868	11.612755	0.148811	5.162300
803.214000	147.978868	133.533210	0.067868	11.612579	0.148812	5.162221
803.234000	147.978868	133.529208	0.067869	11.612231	0.148814	5.162066
803.254000	147.978948	133.527705	0.067870	11.612100	0.148815	5.162008
803.274000	147.978868	133.522831	0.067871	11.611676	0.148818	5.161820
803.294000	147.978868	133.515277	0.067873	11.611019	0.148822	5.161528
803.314000	147.978948	133.506105	0.067876	11.610221	0.148827	5.161173
803.334000	147.978868	133.515845	0.067873	11.611068	0.148822	5.161550
803.354000	147.978868	133.514576	0.067873	11.610958	0.148823	5.161501
803.374000	147.978948	133.512736	0.067874	11.610798	0.148824	5.161430
803.394000	147.978948	133.505813	0.067876	11.610196	0.148828	5.161162
803.414000	147.978868	133.497242	0.067878	11.609451	0.148832	5.160831
803.434000	147.978948	133.499887	0.067877	11.609681	0.148831	5.160933
803.454000	147.978868	133.505611	0.067876	11.610179	0.148828	5.161154
803.474000	147.978868	133.495867	0.067878	11.609331	0.148833	5.160778
803.494000	147.978868	133.497997	0.067878	11.609516	0.148832	5.160860
803.514000	147.978948	133.492425	0.067879	11.609032	0.148835	5.160644
803.534000	147.978948	133.496005	0.067878	11.609343	0.148833	5.160783
803.554000	147.978948	133.482583	0.067882	11.608176	0.148841	5.160264
803.574000	147.978868	133.484950	0.067881	11.608382	0.148839	5.160356
803.594000	147.978948	133.485140	0.067881	11.608398	0.148839	5.160363
803.614000	147.978948	133.491351	0.067879	11.608938	0.148836	5.160603
803.634000	147.978948	133.473937	0.067884	11.607424	0.148845	5.159930
803.654000	147.978948	133.484999	0.067881	11.608386	0.148839	5.160357
803.674000	147.978948	133.490041	0.067880	11.608824	0.148836	5.160552
803.694000	147.978948	133.487302	0.067880	11.608586	0.148838	5.160446
803.714000	147.978948	133.472710	0.067884	11.607317	0.148846	5.159882
803.734000	147.978948	133.504357	0.067876	11.610069	0.148828	5.161106
803.754000	147.978948	133.490606	0.067880	11.608874	0.148836	5.160574
803.774000	147.978948	133.478857	0.067883	11.607852	0.148843	5.160120
803.794000	147.978948	133.478776	0.067883	11.607845	0.148843	5.160117
803.814000	147.978948	133.473600	0.067884	11.607395	0.148846	5.159917
803.834000	147.978948	133.488872	0.067880	11.608723	0.148837	5.160507
803.854000	147.978948	133.435693	0.067894	11.604098	0.148867	5.158451
803.874000	147.978948	133.158964	0.067966	11.580033	0.149022	5.147753
803.894000	147.978948	133.134772	0.067973	11.577929	0.149035	5.146818
803.914000	147.978948	133.125864	0.067975	11.577154	0.149040	5.146474
803.934000	147.978948	133.119514	0.067977	11.576602	0.149044	5.146228
803.954000	147.978948	133.105998	0.067980	11.575427	0.149051	5.145706
803.974000	147.979029	133.125004	0.067975	11.577079	0.149041	5.146440
803.994000	147.978948	133.120902	0.067976	11.576723	0.149043	5.146282
804.014000	147.978948	133.105795	0.067980	11.575409	0.149051	5.145698
804.034000	147.978948	133.104792	0.067980	11.575322	0.149052	5.145659
804.054000	147.979029	133.106358	0.067980	11.575458	0.149051	5.145720
804.074000	147.979029	133.116460	0.067977	11.576336	0.149046	5.146110
804.094000	147.979029	133.095113	0.067983	11.574480	0.149058	5.145285
804.114000	147.979029	133.105802	0.067980	11.575410	0.149052	5.145698
804.134000	147.978948	133.092039	0.067984	11.574213	0.149059	5.145166
804.154000	147.979029	133.110361	0.067979	11.575806	0.149049	5.145874
804.174000	147.979029	133.097370	0.067982	11.574676	0.149056	5.145372
804.194000	147.979029	133.089984	0.067984	11.574034	0.149060	5.145087
804.214000	147.979029	133.101372	0.067981	11.575024	0.149054	5.145527
804.234000	147.979029	133.102166	0.067981	11.575093	0.149054	5.145558
804.254000	147.979029	133.094069	0.067983	11.574389	0.149058	5.145245
804.274000	147.979029	133.089092	0.067985	11.573956	0.149061	5.145052
804.294000	147.979029	133.091126	0.067984	11.574133	0.149060	5.145131
804.314000	147.979029	133.093954	0.067983	11.574379	0.149058	5.145240
804.334000	147.979029	133.093535	0.067983	11.574343	0.149058	5.145224
804.354000	147.979029	133.095297	0.067983	11.574496	0.149057	5.145292
804.374000	147.979029	133.084320	0.067986	11.573541	0.149064	5.144868
804.394000	147.979029	133.088597	0.067985	11.573913	0.149061	5.145033
804.414000	147.979029	133.099542	0.067982	11.574865	0.149055	5.145456
804.434000	147.979029	133.095415	0.067983	11.574506	0.149057	5.145297
804.454000	147.979029	133.088131	0.067985	11.573873	0.149061	5.145015
804.474000	147.979029	133.090508	0.067984	11.574079	0.149060	5.145107
804.494000	147.979110	133.081711	0.067987	11.573314	0.149065	5.144767
804.514000	147.979029	133.081684	0.067986	11.573312	0.149065	5.144766
804.534000	147.979029	133.083804	0.067986	11.573497	0.149064	5.144848
804.554000	147.979029	133.088708	0.067985	11.573923	0.149061	5.145037
804.574000	147.979029	133.088625	0.067985	11.573916	0.149061	5.145034
804.594000	147.979029	133.081753	0.067986	11.573318	0.149065	5.144768
804.614000	147.979029	133.077582	0.067988	11.572955	0.149067	5.144607
804.634000	147.979029	133.058744	0.067992	11.571317	0.149078	5.143879
804.654000	147.979110	133.046387	0.067996	11.570243	0.149085	5.143401
804.674000	147.979029	133.049626	0.067995	11.570524	0.149083	5.143526
804.694000	147.979029	133.025596	0.068001	11.568434	0.149096	5.142597
804.714000	147.979029	133.039180	0.067998	11.569616	0.149089	5.143123
804.734000	147.979029	133.022958	0.068002	11.568205	0.149098	5.142496
804.754000	147.979029	133.032289	0.067999	11.569017	0.149093	5.142856
804.774000	147.979029	133.027577	0.068001	11.568607	0.149095	5.142674
804.794000	147.979110	133.016171	0.068004	11.567615	0.149102	5.142233
804.814000	147.979029	133.017646	0.068003	11.567743	0.149101	5.142290
804.834000	147.979029	133.001893	0.068007	11.566373	0.149110	5.141681
804.854000	147.979029	132.997840	0.068008	11.566021	0.149112	5.141524
804.874000	147.979110	132.970463	0.068016	11.563640	0.149127	5.140466
804.894000	147.979029	132.957362	0.068019	11.562501	0.149135	5.139960
804.914000	147.979029	132.954154	0.068020	11.562222	0.149136	5.139836
804.934000	147.979029	132.938797	0.068024	11.560886	0.149145	5.139242
804.954000	147.979110	132.938355	0.068024	11.560848	0.149145	5.139225
804.974000	147.979029	132.933756	0.068025	11.560448	0.149148	5.139047
804.994000	147.979029	132.918500	0.068029	11.559121	0.149156	5.138457
805.014000	147.979110	132.902589	0.068033	11.557737	0.149165	5.137842
805.034000	147.979110	132.888227	0.068037	11.556488	0.149173	5.137287
805.054000	147.979110	132.880260	0.068039	11.555795	0.149178	5.136979
805.074000	147.979110	132.880342	0.068039	11.555803	0.149178	5.136982
805.094000	147.979110	132.875914	0.068040	11.555418	0.149180	5.136811
805.114000	147.979110	132.867864	0.068042	11.554718	0.149185	5.136500
805.134000	147.979029	132.877163	0.068040	11.555526	0.149180	5.136859
805.154000	147.979029	132.882504	0.068039	11.555991	0.149177	5.137066
805.174000	147.979110	132.880337	0.068039	11.555802	0.149178	5.136982
805.194000	147.979110	132.873470	0.068041	11.555205	0.149182	5.136716
805.214000	147.979110	132.881851	0.068039	11.555934	0.149177	5.137040
805.234000	147.979110	132.869544	0.068042	11.554864	0.149184	5.136565
805.254000	147.979029	132.863678	0.068043	11.554353	0.149187	5.136338
805.274000	147.979029	132.862998	0.068044	11.554294	0.149187	5.136312
805.294000	147.979110	132.857398	0.068045	11.553807	0.149191	5.136095
805.314000	147.979110	132.879147	0.068039	11.555699	0.149179	5.136936
805.334000	147.979110	132.866226	0.068043	11.554575	0.149186	5.136436
805.354000	147.979110	132.865246	0.068043	11.554490	0.149186	5.136399
805.374000	147.979110	132.868599	0.068042	11.554781	0.149184	5.136528
805.394000	147.979110	132.868460	0.068042	11.554769	0.149185	5.136523
805.414000	147.979029	132.859525	0.068045	11.553992	0.149189	5.136177
805.434000	147.979110	132.864579	0.068043	11.554432	0.149187	5.136373
805.454000	147.979110	132.859632	0.068045	11.554002	0.149189	5.136182
805.474000	147.979110	132.887102	0.068037	11.556390	0.149174	5.137243
805.494000	147.979029	132.878507	0.068040	11.555643	0.149179	5.136911
805.514000	147.979029	132.881474	0.068039	11.555901	0.149177	5.137026
805.534000	147.979029	132.870078	0.068042	11.554910	0.149184	5.136585
805.554000	147.979029	132.875525	0.068040	11.555384	0.149180	5.136796
805.574000	147.979029	132.869813	0.068042	11.554887	0.149184	5.136575
805.594000	147.979029	132.871622	0.068041	11.555044	0.149183	5.136645
805.614000	147.979029	132.860982	0.068044	11.554119	0.149189	5.136234
805.634000	147.979110	132.854335	0.068046	11.553541	0.149192	5.135977
805.654000	147.979110	132.862142	0.068044	11.554220	0.149188	5.136279
805.674000	147.979029	132.855046	0.068046	11.553603	0.149192	5.136004
805.694000	147.979029	132.859313	0.068045	11.553974	0.149190	5.136169
805.714000	147.979110	132.855668	0.068046	11.553657	0.149192	5.136028
805.734000	147.979029	132.859612	0.068044	11.554000	0.149189	5.136181
805.754000	147.979029	132.874411	0.068041	11.555287	0.149181	5.136753
805.774000	147.979029	132.854724	0.068046	11.553575	0.149192	5.135992
805.794000	147.979110	132.843101	0.068049	11.552564	0.149199	5.135542
805.814000	147.979110	132.858948	0.068045	11.553942	0.149190	5.136155
805.834000	147.979110	132.849553	0.068047	11.553125	0.149195	5.135792
805.854000	147.979029	132.840086	0.068050	11.552302	0.149200	5.135426
805.874000	147.979110	132.848203	0.068048	11.553008	0.149196	5.135740
805.894000	147.979110	132.845571	0.068048	11.552779	0.149197	5.135638
805.914000	147.979110	132.853568	0.068046	11.553474	0.149193	5.135947
805.934000	147.979110	132.859076	0.068045	11.553953	0.149190	5.136160
805.954000	147.979110	132.857926	0.068045	11.553853	0.149190	5.136116
805.974000	147.979110	132.842811	0.068049	11.552539	0.149199	5.135531
805.994000	147.979029	132.851076	0.068047	11.553258	0.149194	5.135851
806.014000	147.979029	132.852292	0.068046	11.553363	0.149193	5.135898
806.034000	147.979110	132.856210	0.068045	11.553704	0.149191	5.136049
806.054000	147.979110	132.846773	0.068048	11.552883	0.149197	5.135684
806.074000	147.979110	132.850732	0.068047	11.553228	0.149194	5.135837
806.094000	147.979110	132.852133	0.068047	11.553349	0.149194	5.135892
806.114000	147.979110	132.841343	0.068049	11.552411	0.149200	5.135475
806.134000	147.979110	132.826771	0.068053	11.551144	0.149208	5.134911
806.154000	147.979110	132.840773	0.068049	11.552362	0.149200	5.135452
806.174000	147.979110	132.844982	0.068048	11.552728	0.149198	5.135615
806.194000	147.979029	132.829830	0.068052	11.551410	0.149206	5.135029
806.214000	147.979029	132.834401	0.068051	11.551807	0.149203	5.135206
806.234000	147.979029	132.817596	0.068055	11.550346	0.149213	5.134556
806.254000	147.979110	132.832426	0.068052	11.551636	0.149205	5.135130
806.274000	147.979110	132.836916	0.068050	11.552026	0.149202	5.135303
806.294000	147.979029	132.830791	0.068052	11.551493	0.149206	5.135067
806.314000	147.979029	132.828534	0.068053	11.551297	0.149207	5.134979
806.334000	147.979110	132.838542	0.068050	11.552168	0.149201	5.135366
806.354000	147.979110	132.816338	0.068056	11.550237	0.149214	5.134508
806.374000	147.979110	132.822255	0.068054	11.550751	0.149210	5.134737
806.394000	147.979110	132.813525	0.068057	11.549992	0.149215	5.134399
806.414000	147.979029	132.826035	0.068053	11.551080	0.149208	5.134883
806.434000	147.979029	132.826305	0.068053	11.551103	0.149208	5.134893
806.454000	147.979110	132.825979	0.068053	11.551075	0.149208	5.134881
806.474000	147.979110	132.820335	0.068055	11.550584	0.149211	5.134662
806.494000	147.979110	132.823187	0.068054	11.550832	0.149210	5.134773
806.514000	147.979110	132.808621	0.068058	11.549565	0.149218	5.134210
806.534000	147.979110	132.828448	0.068053	11.551290	0.149207	5.134976
806.554000	147.979029	132.818723	0.068055	11.550444	0.149212	5.134600
806.574000	147.979110	132.820190	0.068055	11.550572	0.149212	5.134657
806.594000	147.979110	132.822735	0.068054	11.550793	0.149210	5.134755
806.614000	147.979110	132.814700	0.068056	11.550094	0.149215	5.134445
806.634000	147.979110	132.821864	0.068054	11.550717	0.149211	5.134721
806.654000	147.979110	132.812119	0.068057	11.549870	0.149216	5.134345
806.674000	147.979029	132.809921	0.068057	11.549678	0.149217	5.134260
806.694000	147.979110	132.814821	0.068056	11.550105	0.149215	5.134449
806.714000	147.979110	132.819386	0.068055	11.550502	0.149212	5.134626
806.734000	147.979110	132.821502	0.068055	11.550686	0.149211	5.134707
806.754000	147.979110	132.822480	0.068054	11.550771	0.149210	5.134745
806.774000	147.979110	132.819040	0.068055	11.550472	0.149212	5.134612
806.794000	147.979110	132.814016	0.068056	11.550035	0.149215	5.134418
806.814000	147.979110	132.825351	0.068054	11.551020	0.149209	5.134856
806.834000	147.979029	132.818343	0.068055	11.550411	0.149212	5.134585
806.854000	147.979110	132.820423	0.068055	11.550592	0.149211	5.134666
806.874000	147.979029	132.828473	0.068053	11.551292	0.149207	5.134977
806.894000	147.979029	132.807762	0.068058	11.549491	0.149218	5.134176
806.914000	147.979029	132.822191	0.068054	11.550746	0.149210	5.134734
806.934000	147.979110	132.816596	0.068056	11.550259	0.149214	5.134518
806.954000	147.979110	132.811715	0.068057	11.549835	0.149216	5.134329
806.974000	147.979110	132.808146	0.068058	11.549524	0.149218	5.134191
806.994000	147.979110	132.813134	0.068057	11.549958	0.149216	5.134384
807.014000	147.979110	132.810702	0.068057	11.549746	0.149217	5.134290
807.034000	147.979110	132.816113	0.068056	11.550217	0.149214	5.134499
807.054000	147.979110	132.805056	0.068059	11.549255	0.149220	5.134072
807.074000	147.979110	132.803619	0.068059	11.549130	0.149221	5.134016
807.094000	147.979110	132.808064	0.068058	11.549517	0.149218	5.134188
807.114000	147.979110	132.789579	0.068063	11.547910	0.149229	5.133473
807.134000	147.979110	132.804893	0.068059	11.549241	0.149220	5.134065
807.154000	147.979110	132.801115	0.068060	11.548913	0.149222	5.133919
807.174000	147.979110	132.807609	0.068058	11.549477	0.149219	5.134170
807.194000	147.979110	132.813092	0.068057	11.549954	0.149216	5.134382
807.214000	147.979110	132.818796	0.068055	11.550450	0.149212	5.134603
807.234000	147.979110	132.814979	0.068056	11.550118	0.149214	5.134455
807.254000	147.979110	132.814075	0.068056	11.550040	0.149215	5.134420
807.274000	147.979110	132.808589	0.068058	11.549563	0.149218	5.134208
807.294000	147.979110	132.805091	0.068059	11.549258	0.149220	5.134073
807.314000	147.979110	132.804070	0.068059	11.549170	0.149221	5.134034
807.334000	147.979029	132.813929	0.068056	11.550027	0.149215	5.134415
807.354000	147.979110	132.803606	0.068059	11.549129	0.149221	5.134016
807.374000	147.979110	132.811895	0.068057	11.549850	0.149216	5.134336
807.394000	147.979110	132.809930	0.068058	11.549679	0.149217	5.134260
807.414000	147.979029	132.797752	0.068061	11.548620	0.149224	5.133789
807.434000	147.979110	132.804043	0.068059	11.549167	0.149221	5.134033
807.454000	147.979110	132.802615	0.068059	11.549043	0.149221	5.133977
807.474000	147.979110	132.791538	0.068062	11.548080	0.149228	5.133549
807.493000	147.979110	132.794808	0.068061	11.548364	0.149226	5.133676
807.513000	147.979110	132.793582	0.068062	11.548258	0.149226	5.133628
807.533000	147.979110	132.780608	0.068065	11.547129	0.149234	5.133127
807.553000	147.979110	132.783782	0.068064	11.547405	0.149232	5.133249
807.573000	147.979110	132.791845	0.068062	11.548107	0.149227	5.133561
807.593000	147.979110	132.781744	0.068065	11.547228	0.149233	5.133170
807.613000	147.979110	132.806507	0.068058	11.549382	0.149219	5.134128
807.633000	147.979029	132.772727	0.068067	11.546444	0.149238	5.132822
807.653000	147.979029	132.778817	0.068066	11.546974	0.149235	5.133057
807.673000	147.979110	132.786571	0.068064	11.547648	0.149230	5.133357
807.693000	147.979110	132.796312	0.068061	11.548495	0.149225	5.133734
807.713000	147.979029	132.777523	0.068066	11.546861	0.149235	5.133007
807.733000	147.979110	132.790923	0.068063	11.548026	0.149228	5.133525
807.753000	147.979110	132.788137	0.068063	11.547784	0.149230	5.133418
807.773000	147.979110	132.780859	0.068065	11.547151	0.149234	5.133136
807.793000	147.979110	132.786943	0.068064	11.547680	0.149230	5.133371
807.813000	147.979110	132.768849	0.068068	11.546107	0.149240	5.132672
807.833000	147.979029	132.776943	0.068066	11.546811	0.149236	5.132985
807.853000	147.979029	132.790999	0.068062	11.548033	0.149228	5.133528
807.873000	147.979110	132.790440	0.068063	11.547984	0.149228	5.133507
807.893000	147.979029	132.797833	0.068061	11.548627	0.149224	5.133792
807.913000	147.979110	132.793254	0.068062	11.548229	0.149227	5.133615
807.933000	147.979110	132.770467	0.068068	11.546247	0.149239	5.132735
807.953000	147.979029	132.784062	0.068064	11.547430	0.149232	5.133260
807.973000	147.979029	132.779408	0.068065	11.547025	0.149234	5.133080
807.993000	147.979110	132.789124	0.068063	11.547870	0.149229	5.133456
808.013000	147.979110	132.782884	0.068065	11.547327	0.149232	5.133215
808.033000	147.979110	132.778780	0.068066	11.546970	0.149235	5.133056
808.053000	147.979110	132.784226	0.068064	11.547444	0.149232	5.133266
808.073000	147.979110	132.776192	0.068066	11.546745	0.149236	5.132956
808.093000	147.979110	132.778135	0.068066	11.546914	0.149235	5.133031
808.113000	147.979029	132.775402	0.068067	11.546677	0.149237	5.132925
808.133000	147.979110	132.772082	0.068067	11.546388	0.149238	5.132797
808.153000	147.979029	132.776540	0.068066	11.546776	0.149236	5.132969
808.173000	147.979110	132.777379	0.068066	11.546849	0.149236	5.133002
808.193000	147.979110	132.787718	0.068063	11.547748	0.149230	5.133401
808.213000	147.979110	132.777840	0.068066	11.546889	0.149235	5.133020
808.233000	147.979110	132.773709	0.068067	11.546529	0.149238	5.132860
808.253000	147.979029	132.773290	0.068067	11.546493	0.149238	5.132844
808.273000	147.979110	132.768242	0.068068	11.546054	0.149241	5.132648
808.293000	147.979110	132.774460	0.068067	11.546595	0.149237	5.132889
808.313000	147.979110	132.772152	0.068067	11.546394	0.149238	5.132800
808.333000	147.979110	132.771247	0.068068	11.546315	0.149239	5.132765
808.353000	147.979110	132.772722	0.068067	11.546444	0.149238	5.132822
808.373000	147.979110	132.780240	0.068065	11.547097	0.149234	5.133112
808.393000	147.979110	132.758887	0.068071	11.545240	0.149246	5.132287
808.413000	147.979110	132.769851	0.068068	11.546194	0.149240	5.132711
808.433000	147.979110	132.772450	0.068067	11.546420	0.149238	5.132811
808.453000	147.979110	132.779144	0.068066	11.547002	0.149235	5.133070
808.473000	147.979029	132.776167	0.068066	11.546743	0.149236	5.132955
808.493000	147.979029	132.773118	0.068067	11.546478	0.149238	5.132837
808.513000	147.979110	132.785195	0.068064	11.547528	0.149231	5.133304
808.533000	147.979029	132.774287	0.068067	11.546580	0.149237	5.132882
808.553000	147.979110	132.781507	0.068065	11.547208	0.149233	5.133161
808.573000	147.979110	132.788115	0.068063	11.547782	0.149230	5.133417
808.593000	147.979110	132.778671	0.068066	11.546961	0.149235	5.133052
808.613000	147.979110	132.783469	0.068064	11.547378	0.149232	5.133237
808.633000	147.979110	132.757350	0.068071	11.545107	0.149247	5.132227
808.653000	147.979029	132.772333	0.068067	11.546410	0.149238	5.132807
808.673000	147.979110	132.769405	0.068068	11.546155	0.149240	5.132693
808.693000	147.979110	132.774078	0.068067	11.546561	0.149237	5.132874
808.713000	147.979110	132.772305	0.068067	11.546407	0.149238	5.132806
808.733000	147.979110	132.767665	0.068069	11.546004	0.149241	5.132626
808.753000	147.979029	132.772241	0.068067	11.546402	0.149238	5.132803
808.773000	147.979110	132.773862	0.068067	11.546543	0.149237	5.132866
808.793000	147.979110	132.781653	0.068065	11.547220	0.149233	5.133167
808.813000	147.979110	132.782280	0.068065	11.547275	0.149233	5.133191
808.833000	147.979029	132.774285	0.068067	11.546579	0.149237	5.132882
808.853000	147.979110	132.787958	0.068063	11.547769	0.149230	5.133411
808.873000	147.979110	132.776604	0.068066	11.546781	0.149236	5.132972
808.893000	147.979110	132.764295	0.068069	11.545711	0.149243	5.132496
808.913000	147.979110	132.759965	0.068071	11.545334	0.149245	5.132329
808.933000	147.979110	132.767264	0.068069	11.545969	0.149241	5.132611
808.953000	147.979110	132.777475	0.068066	11.546857	0.149235	5.133005
808.973000	147.979110	132.763930	0.068070	11.545679	0.149243	5.132482
808.993000	147.979110	132.756522	0.068071	11.545035	0.149247	5.132195
809.013000	147.979110	132.765969	0.068069	11.545856	0.149242	5.132561
809.033000	147.979110	132.761257	0.068070	11.545447	0.149245	5.132378
809.053000	147.979110	132.761932	0.068070	11.545505	0.149244	5.132405
809.073000	147.979110	132.759676	0.068071	11.545309	0.149245	5.132317
809.093000	147.979110	132.772327	0.068067	11.546409	0.149238	5.132806
809.113000	147.979110	132.749512	0.068073	11.544425	0.149251	5.131924
809.133000	147.979110	132.760374	0.068070	11.545370	0.149245	5.132344
809.153000	147.979110	132.745747	0.068074	11.544098	0.149253	5.131779
809.173000	147.979110	132.758265	0.068071	11.545186	0.149246	5.132263
809.193000	147.979110	132.758513	0.068071	11.545208	0.149246	5.132272
809.213000	147.979110	132.759812	0.068071	11.545321	0.149245	5.132323
809.233000	147.979110	132.760180	0.068071	11.545353	0.149245	5.132337
809.253000	147.979029	132.759862	0.068071	11.545325	0.149245	5.132325
809.273000	147.979110	132.745538	0.068074	11.544080	0.149253	5.131771
809.293000	147.979110	132.758593	0.068071	11.545215	0.149246	5.132275
809.313000	147.979110	132.754410	0.068072	11.544851	0.149248	5.132114
809.333000	147.979110	132.751303	0.068073	11.544581	0.149250	5.131994
809.353000	147.979110	132.737089	0.068077	11.543345	0.149258	5.131444
809.373000	147.979110	132.755951	0.068072	11.544985	0.149248	5.132173
809.393000	147.979110	132.754037	0.068072	11.544819	0.149249	5.132099
809.413000	147.979110	132.747481	0.068074	11.544248	0.149252	5.131846
809.433000	147.979110	132.745357	0.068074	11.544064	0.149253	5.131764
809.453000	147.979110	132.743725	0.068075	11.543922	0.149254	5.131701
809.473000	147.979029	132.741794	0.068075	11.543754	0.149255	5.131626
809.493000	147.979110	132.712117	0.068083	11.541173	0.149272	5.130479
809.513000	147.979029	132.708295	0.068084	11.540841	0.149274	5.130331
809.533000	147.979110	132.703148	0.068085	11.540393	0.149277	5.130132
809.553000	147.979110	132.693917	0.068088	11.539590	0.149282	5.129775
809.573000	147.979110	132.691738	0.068088	11.539401	0.149283	5.129691
809.593000	147.979110	132.691706	0.068088	11.539398	0.149283	5.129690
809.613000	147.979110	132.700433	0.068086	11.540157	0.149279	5.130027
809.633000	147.979110	132.687764	0.068089	11.539055	0.149286	5.129537
809.653000	147.979110	132.682477	0.068091	11.538595	0.149289	5.129333
809.673000	147.979110	132.688306	0.068089	11.539102	0.149285	5.129558
809.693000	147.979110	132.691985	0.068088	11.539422	0.149283	5.129701
809.713000	147.979110	132.698169	0.068087	11.539960	0.149280	5.129940
809.733000	147.979110	132.683539	0.068091	11.538688	0.149288	5.129374
809.753000	147.979029	132.702657	0.068086	11.540350	0.149277	5.130113
809.773000	147.979110	132.694904	0.068088	11.539676	0.149282	5.129813
809.793000	147.979110	132.705343	0.068085	11.540584	0.149276	5.130217
809.813000	147.979110	132.698268	0.068087	11.539969	0.149280	5.129943
809.833000	147.979110	132.687003	0.068090	11.538989	0.149286	5.129508
809.853000	147.979110	132.680414	0.068091	11.538416	0.149290	5.129253
809.873000	147.979110	132.685203	0.068090	11.538833	0.149287	5.129438
809.893000	147.979029	132.674262	0.068093	11.537881	0.149293	5.129015
809.913000	147.979029	132.692679	0.068088	11.539483	0.149283	5.129727
809.933000	147.979110	132.683102	0.068091	11.538650	0.149288	5.129357
809.953000	147.979110	132.696441	0.068087	11.539810	0.149281	5.129873
809.973000	147.979110	132.694791	0.068088	11.539666	0.149282	5.129809
809.993000	147.979110	132.692385	0.068088	11.539457	0.149283	5.129716
810.013000	147.979110	132.681557	0.068091	11.538516	0.149289	5.129297
810.033000	147.979029	132.690789	0.068089	11.539318	0.149284	5.129654
810.053000	147.979110	132.687946	0.068089	11.539071	0.149286	5.129544
810.073000	147.979110	132.686650	0.068090	11.538958	0.149286	5.129494
810.093000	147.979110	132.679360	0.068092	11.538324	0.149290	5.129212
810.113000	147.979110	132.679630	0.068092	11.538348	0.149290	5.129223
810.133000	147.979110	132.677644	0.068092	11.538175	0.149291	5.129146
810.153000	147.979110	132.669291	0.068094	11.537449	0.149296	5.128823
810.173000	147.979110	132.684249	0.068090	11.538750	0.149288	5.129401
810.193000	147.979110	132.685255	0.068090	11.538837	0.149287	5.129440
810.213000	147.979110	132.680328	0.068091	11.538409	0.149290	5.129250
810.233000	147.979110	132.673318	0.068093	11.537799	0.149294	5.128979
810.253000	147.979110	132.678551	0.068092	11.538254	0.149291	5.129181
810.273000	147.979029	132.675640	0.068093	11.538001	0.149292	5.129069
810.293000	147.979110	132.655451	0.068098	11.536245	0.149304	5.128288
810.313000	147.979110	132.662541	0.068096	11.536862	0.149300	5.128562
810.333000	147.979110	132.666918	0.068095	11.537242	0.149297	5.128731
810.353000	147.979110	132.648220	0.068100	11.535616	0.149308	5.128009
810.373000	147.979110	132.663856	0.068096	11.536976	0.149299	5.128613
810.393000	147.979110	132.675286	0.068093	11.537970	0.149293	5.129055
810.413000	147.979110	132.656564	0.068098	11.536342	0.149303	5.128331
810.433000	147.979110	132.653855	0.068098	11.536106	0.149305	5.128226
810.453000	147.979110	132.661611	0.068096	11.536781	0.149300	5.128526
810.473000	147.979110	132.653071	0.068099	11.536038	0.149305	5.128196
810.493000	147.979110	132.655086	0.068098	11.536213	0.149304	5.128274
810.513000	147.979029	132.658105	0.068097	11.536476	0.149302	5.128391
810.533000	147.979110	132.652444	0.068099	11.535984	0.149305	5.128172
810.553000	147.979110	132.656661	0.068098	11.536350	0.149303	5.128335
810.573000	147.979110	132.656098	0.068098	11.536301	0.149303	5.128313
810.593000	147.979029	132.656259	0.068098	11.536315	0.149303	5.128319
810.613000	147.979110	132.650204	0.068099	11.535789	0.149307	5.128085
810.633000	147.979110	132.667924	0.068095	11.537330	0.149297	5.128770
810.653000	147.979029	132.654309	0.068098	11.536146	0.149304	5.128244
810.673000	147.979110	132.656632	0.068098	11.536348	0.149303	5.128334
810.693000	147.979110	132.670726	0.068094	11.537574	0.149295	5.128879
810.713000	147.979110	132.660051	0.068097	11.536645	0.149301	5.128466
810.733000	147.979110	132.665360	0.068095	11.537107	0.149298	5.128671
810.753000	147.979110	132.670397	0.068094	11.537545	0.149295	5.128866
810.773000	147.979110	132.644809	0.068101	11.535320	0.149310	5.127877
810.793000	147.979110	132.649248	0.068100	11.535706	0.149307	5.128048
810.813000	147.979110	132.661316	0.068096	11.536755	0.149300	5.128515
810.833000	147.979110	132.642583	0.068101	11.535126	0.149311	5.127791
810.853000	147.979110	132.639383	0.068102	11.534848	0.149313	5.127667
810.873000	147.979110	132.647206	0.068100	11.535528	0.149308	5.127969
810.893000	147.979110	132.653905	0.068098	11.536111	0.149305	5.128228
810.913000	147.979110	132.646889	0.068100	11.535501	0.149309	5.127957
810.933000	147.979110	132.655408	0.068098	11.536241	0.149304	5.128287
810.953000	147.979110	132.649055	0.068100	11.535689	0.149307	5.128041
810.973000	147.979110	132.651649	0.068099	11.535915	0.149306	5.128141
810.993000	147.979110	132.644335	0.068101	11.535279	0.149310	5.127858
811.013000	147.979029	132.654662	0.068098	11.536177	0.149304	5.128258
811.033000	147.979110	132.661247	0.068096	11.536749	0.149301	5.128512
811.053000	147.979110	132.659541	0.068097	11.536601	0.149301	5.128446
811.073000	147.979110	132.644094	0.068101	11.535258	0.149310	5.127849
811.093000	147.979110	132.651292	0.068099	11.535884	0.149306	5.128127
811.113000	147.979110	132.639100	0.068102	11.534823	0.149313	5.127656
811.133000	147.979110	132.641759	0.068101	11.535054	0.149311	5.127759
811.153000	147.979029	132.654933	0.068098	11.536200	0.149304	5.128268
811.173000	147.979029	132.640616	0.068102	11.534955	0.149312	5.127715
811.193000	147.979029	132.642007	0.068101	11.535076	0.149311	5.127768
811.213000	147.979110	132.640699	0.068102	11.534962	0.149312	5.127718
811.233000	147.979110	132.650947	0.068099	11.535854	0.149306	5.128114
811.253000	147.979110	132.637479	0.068103	11.534682	0.149314	5.127593
811.273000	147.979110	132.629079	0.068105	11.533952	0.149319	5.127269
811.293000	147.979110	132.643222	0.068101	11.535182	0.149311	5.127815
811.313000	147.979110	132.635171	0.068103	11.534482	0.149315	5.127504
811.333000	147.979029	132.634813	0.068103	11.534450	0.149315	5.127490
811.353000	147.979110	132.629930	0.068105	11.534026	0.149318	5.127302
811.373000	147.979029	132.634826	0.068103	11.534452	0.149315	5.127491
811.393000	147.979029	132.636612	0.068103	11.534607	0.149314	5.127560
811.413000	147.979110	132.641875	0.068101	11.535065	0.149311	5.127763
811.433000	147.979110	132.616772	0.068108	11.532882	0.149325	5.126793
811.453000	147.979110	132.640348	0.068102	11.534932	0.149312	5.127704
811.473000	147.979110	132.633543	0.068104	11.534340	0.149316	5.127441
811.493000	147.979029	132.641574	0.068101	11.535038	0.149311	5.127752
811.513000	147.979110	132.646524	0.068100	11.535469	0.149309	5.127943
811.533000	147.979110	132.630901	0.068104	11.534110	0.149318	5.127339
811.553000	147.979110	132.625747	0.068106	11.533662	0.149320	5.127140
811.573000	147.979029	132.640217	0.068102	11.534920	0.149312	5.127699
811.593000	147.979029	132.638491	0.068102	11.534770	0.149313	5.127633
811.613000	147.979029	132.631641	0.068104	11.534175	0.149317	5.127368
811.633000	147.979029	132.643124	0.068101	11.535173	0.149311	5.127812
811.653000	147.979110	132.633250	0.068104	11.534314	0.149316	5.127430
811.673000	147.979110	132.631979	0.068104	11.534204	0.149317	5.127381
811.693000	147.979110	132.639767	0.068102	11.534881	0.149313	5.127682
811.713000	147.979110	132.628052	0.068105	11.533862	0.149319	5.127229
811.733000	147.979110	132.640161	0.068102	11.534916	0.149312	5.127697
811.753000	147.979110	132.617248	0.068108	11.532923	0.149325	5.126811
811.773000	147.979110	132.636245	0.068103	11.534575	0.149315	5.127546
811.793000	147.979110	132.643613	0.068101	11.535216	0.149310	5.127831
811.813000	147.979110	132.617291	0.068108	11.532927	0.149325	5.126813
811.833000	147.979110	132.608562	0.068110	11.532168	0.149330	5.126475
811.853000	147.979110	132.626963	0.068105	11.533768	0.149320	5.127187
811.873000	147.979110	132.614840	0.068109	11.532713	0.149326	5.126718
811.893000	147.979110	132.632720	0.068104	11.534268	0.149316	5.127409
811.913000	147.979110	132.624405	0.068106	11.533545	0.149321	5.127088
811.933000	147.979110	132.618475	0.068108	11.533030	0.149324	5.126859
811.953000	147.979110	132.629118	0.068105	11.533955	0.149318	5.127270
811.973000	147.979110	132.632668	0.068104	11.534264	0.149317	5.127407
811.993000	147.979110	132.641080	0.068102	11.534995	0.149312	5.127733
812.013000	147.979110	132.627992	0.068105	11.533857	0.149319	5.127227
812.033000	147.979029	132.626238	0.068105	11.533705	0.149320	5.127159
812.053000	147.979029	132.613076	0.068109	11.532560	0.149327	5.126650
812.073000	147.979110	132.642957	0.068101	11.535159	0.149311	5.127805
812.093000	147.979110	132.635580	0.068103	11.534517	0.149315	5.127520
812.113000	147.979110	132.630365	0.068104	11.534064	0.149318	5.127318
812.133000	147.979110	132.639311	0.068102	11.534842	0.149313	5.127664
812.153000	147.979110	132.623931	0.068106	11.533504	0.149321	5.127070
812.173000	147.979110	132.620071	0.068107	11.533168	0.149324	5.126920
812.193000	147.979110	132.635147	0.068103	11.534480	0.149315	5.127503
812.213000	147.979110	132.637855	0.068103	11.534715	0.149314	5.127608
812.233000	147.979110	132.618728	0.068108	11.533052	0.149324	5.126868
812.253000	147.979110	132.631246	0.068104	11.534140	0.149317	5.127352
812.273000	147.979110	132.625233	0.068106	11.533617	0.149321	5.127120
812.293000	147.979110	132.619933	0.068107	11.533156	0.149324	5.126915
812.313000	147.979110	132.623523	0.068106	11.533469	0.149322	5.127054
812.333000	147.979110	132.620601	0.068107	11.533214	0.149323	5.126941
812.353000	147.979110	132.609154	0.068110	11.532219	0.149330	5.126498
812.373000	147.979110	132.609908	0.068110	11.532285	0.149329	5.126528
812.393000	147.979029	132.613097	0.068109	11.532562	0.149327	5.126651
812.413000	147.979110	132.631360	0.068104	11.534150	0.149317	5.127357
812.433000	147.979110	132.616299	0.068108	11.532840	0.149326	5.126775
812.453000	147.979110	132.618703	0.068108	11.533049	0.149324	5.126868
812.473000	147.979110	132.625559	0.068106	11.533646	0.149320	5.127133
812.493000	147.979110	132.628407	0.068105	11.533893	0.149319	5.127243
812.513000	147.979110	132.625716	0.068106	11.533659	0.149320	5.127139
812.533000	147.979110	132.622464	0.068107	11.533377	0.149322	5.127013
812.553000	147.979110	132.622166	0.068107	11.533351	0.149322	5.127001
812.573000	147.979110	132.615301	0.068108	11.532754	0.149326	5.126736
812.593000	147.979029	132.607304	0.068110	11.532058	0.149331	5.126427
812.613000	147.979110	132.605066	0.068111	11.531864	0.149332	5.126340
812.633000	147.979110	132.594332	0.068114	11.530930	0.149338	5.125925
812.653000	147.979110	132.613346	0.068109	11.532584	0.149327	5.126660
812.673000	147.979110	132.612514	0.068109	11.532511	0.149328	5.126628
812.693000	147.979110	132.624336	0.068106	11.533539	0.149321	5.127085
812.713000	147.979110	132.597547	0.068113	11.531210	0.149336	5.126050
812.733000	147.979110	132.601230	0.068112	11.531530	0.149334	5.126192
812.753000	147.979110	132.611622	0.068109	11.532434	0.149328	5.126594
812.773000	147.979029	132.614132	0.068109	11.532652	0.149327	5.126691
812.793000	147.979110	132.630023	0.068105	11.534034	0.149318	5.127305
812.813000	147.979110	132.604850	0.068111	11.531845	0.149332	5.126332
812.833000	147.979110	132.606550	0.068111	11.531993	0.149331	5.126398
812.853000	147.979110	132.621149	0.068107	11.533262	0.149323	5.126962
812.873000	147.979110	132.622022	0.068107	11.533338	0.149322	5.126996
812.893000	147.979110	132.626575	0.068105	11.533734	0.149320	5.127172
812.913000	147.979110	132.619086	0.068107	11.533083	0.149324	5.126882
812.933000	147.979029	132.609247	0.068110	11.532227	0.149330	5.126502
812.953000	147.979110	132.620282	0.068107	11.533187	0.149323	5.126929
812.973000	147.979110	132.616504	0.068108	11.532858	0.149326	5.126783
812.993000	147.979110	132.624645	0.068106	11.533566	0.149321	5.127097
813.013000	147.979110	132.609129	0.068110	11.532217	0.149330	5.126497
813.033000	147.979029	132.617454	0.068108	11.532941	0.149325	5.126819
813.053000	147.979029	132.604492	0.068111	11.531814	0.149332	5.126318
813.073000	147.979110	132.610917	0.068110	11.532372	0.149329	5.126567
813.093000	147.979110	132.611543	0.068109	11.532427	0.149328	5.126591
813.113000	147.979110	132.605981	0.068111	11.531943	0.149331	5.126376
813.133000	147.979110	132.597729	0.068113	11.531225	0.149336	5.126057
813.153000	147.979110	132.605986	0.068111	11.531944	0.149331	5.126376
813.173000	147.979110	132.630957	0.068104	11.534115	0.149317	5.127341
813.193000	147.979110	132.602626	0.068112	11.531651	0.149333	5.126246
813.213000	147.979110	132.615442	0.068108	11.532766	0.149326	5.126741
813.233000	147.979110	132.617157	0.068108	11.532915	0.149325	5.126808
813.253000	147.979110	132.620092	0.068107	11.533170	0.149324	5.126921
813.273000	147.979110	132.609500	0.068110	11.532249	0.149329	5.126512
813.293000	147.979110	132.613567	0.068109	11.532603	0.149327	5.126669
813.313000	147.979110	132.585946	0.068116	11.530201	0.149343	5.125601
813.333000	147.979110	132.596300	0.068113	11.531101	0.149337	5.126001
813.353000	147.979110	132.602890	0.068112	11.531674	0.149333	5.126256
813.373000	147.979110	132.613846	0.068109	11.532627	0.149327	5.126680
813.393000	147.979110	132.601983	0.068112	11.531595	0.149334	5.126221
813.413000	147.979110	132.603196	0.068112	11.531701	0.149333	5.126268
813.433000	147.979110	132.599709	0.068112	11.531398	0.149335	5.126133
813.453000	147.979029	132.597210	0.068113	11.531180	0.149336	5.126037
813.473000	147.979110	132.602100	0.068112	11.531606	0.149334	5.126226
813.493000	147.979110	132.593364	0.068114	11.530846	0.149339	5.125888
813.513000	147.979110	132.591699	0.068115	11.530701	0.149339	5.125824
813.533000	147.979110	132.600007	0.068112	11.531424	0.149335	5.126145
813.553000	147.979110	132.595827	0.068113	11.531060	0.149337	5.125983
813.573000	147.979110	132.598779	0.068113	11.531317	0.149335	5.126097
813.593000	147.979110	132.582439	0.068117	11.529896	0.149345	5.125466
813.613000	147.979110	132.569157	0.068120	11.528741	0.149352	5.124952
813.633000	147.979029	132.588419	0.068115	11.530416	0.149341	5.125697
813.653000	147.979110	132.585306	0.068116	11.530145	0.149343	5.125576
813.673000	147.979110	132.587929	0.068116	11.530373	0.149342	5.125678
813.693000	147.979110	132.583621	0.068117	11.529999	0.149344	5.125511
813.713000	147.979110	132.586302	0.068116	11.530232	0.149342	5.125615
813.733000	147.979110	132.576465	0.068119	11.529376	0.149348	5.125235
813.753000	147.979110	132.593861	0.068114	11.530889	0.149338	5.125907
813.773000	147.979110	132.585823	0.068116	11.530190	0.149343	5.125596
813.793000	147.979110	132.585912	0.068116	11.530198	0.149343	5.125600
813.813000	147.979110	132.590452	0.068115	11.530593	0.149340	5.125775
813.833000	147.979029	132.597679	0.068113	11.531221	0.149336	5.126055
813.853000	147.979110	132.598195	0.068113	11.531266	0.149336	5.126075
813.873000	147.979110	132.594853	0.068114	11.530975	0.149338	5.125946
813.893000	147.979110	132.583783	0.068117	11.530013	0.149344	5.125518
813.913000	147.979110	132.600488	0.068112	11.531465	0.149335	5.126163
813.933000	147.979110	132.597619	0.068113	11.531216	0.149336	5.126052
813.953000	147.979110	132.593358	0.068114	11.530845	0.149339	5.125888
813.973000	147.979110	132.585837	0.068116	11.530191	0.149343	5.125597
813.993000	147.979110	132.581434	0.068117	11.529808	0.149345	5.125427
814.013000	147.979110	132.584096	0.068117	11.530040	0.149344	5.125530
814.033000	147.979029	132.576814	0.068118	11.529407	0.149348	5.125248
814.053000	147.979029	132.578988	0.068118	11.529596	0.149346	5.125332
814.073000	147.979110	132.578444	0.068118	11.529548	0.149347	5.125311
814.093000	147.979110	132.572912	0.068119	11.529067	0.149350	5.125097
814.113000	147.979029	132.569773	0.068120	11.528794	0.149352	5.124976
814.133000	147.979029	132.584857	0.068116	11.530106	0.149343	5.125559
814.153000	147.979029	132.568627	0.068121	11.528695	0.149352	5.124932
814.173000	147.979110	132.566598	0.068121	11.528518	0.149353	5.124853
814.193000	147.979110	132.575631	0.068119	11.529304	0.149348	5.125202
814.213000	147.979110	132.568970	0.068121	11.528725	0.149352	5.124945
814.233000	147.979029	132.575735	0.068119	11.529313	0.149348	5.125206
814.253000	147.979029	132.585347	0.068116	11.530149	0.149343	5.125578
814.273000	147.979110	132.570679	0.068120	11.528873	0.149351	5.125011
814.293000	147.979110	132.580757	0.068117	11.529749	0.149346	5.125401
814.313000	147.979110	132.574491	0.068119	11.529205	0.149349	5.125158
814.333000	147.979110	132.569744	0.068120	11.528792	0.149352	5.124975
814.353000	147.979110	132.580080	0.068118	11.529691	0.149346	5.125374
814.373000	147.979110	132.572598	0.068120	11.529040	0.149350	5.125085
814.393000	147.979110	132.581828	0.068117	11.529843	0.149345	5.125442
814.413000	147.979110	132.571551	0.068120	11.528949	0.149351	5.125045
814.433000	147.979110	132.568392	0.068121	11.528674	0.149352	5.124923
814.453000	147.979110	132.569357	0.068120	11.528758	0.149352	5.124960
814.473000	147.979110	132.577062	0.068118	11.529428	0.149348	5.125258
814.493000	147.979029	132.577138	0.068118	11.529435	0.149347	5.125261
814.513000	147.979029	132.570015	0.068120	11.528815	0.149351	5.124985
814.533000	147.979110	132.571465	0.068120	11.528941	0.149351	5.125041
814.553000	147.979029	132.557258	0.068124	11.527706	0.149359	5.124492
814.573000	147.979110	132.559328	0.068123	11.527886	0.149358	5.124572
814.593000	147.979110	132.562940	0.068122	11.528200	0.149356	5.124712
814.613000	147.979110	132.562584	0.068122	11.528169	0.149356	5.124698
814.633000	147.979110	132.560833	0.068123	11.528017	0.149357	5.124630
814.653000	147.979110	132.570110	0.068120	11.528824	0.149352	5.124989
814.673000	147.979110	132.556687	0.068124	11.527656	0.149359	5.124470
814.693000	147.979110	132.562538	0.068122	11.528165	0.149356	5.124696
814.713000	147.979110	132.555812	0.068124	11.527580	0.149360	5.124436
814.733000	147.979110	132.563151	0.068122	11.528218	0.149355	5.124720
814.753000	147.979110	132.570068	0.068120	11.528820	0.149352	5.124987
814.773000	147.979110	132.558785	0.068123	11.527839	0.149358	5.124551
814.793000	147.979110	132.562228	0.068122	11.528138	0.149356	5.124684
814.813000	147.979110	132.571248	0.068120	11.528923	0.149351	5.125033
814.833000	147.979110	132.564676	0.068122	11.528351	0.149355	5.124779
814.853000	147.979110	132.570592	0.068120	11.528866	0.149351	5.125008
814.873000	147.979029	132.564261	0.068122	11.528315	0.149355	5.124763
814.893000	147.979110	132.560393	0.068123	11.527979	0.149357	5.124613
814.913000	147.979110	132.557817	0.068123	11.527755	0.149358	5.124514
814.933000	147.979110	132.550783	0.068125	11.527143	0.149362	5.124242
814.953000	147.979110	132.545051	0.068127	11.526644	0.149366	5.124020
814.973000	147.979110	132.560869	0.068123	11.528020	0.149357	5.124632
814.993000	147.979110	132.554440	0.068124	11.527461	0.149360	5.124383
815.013000	147.979110	132.549329	0.068126	11.527016	0.149363	5.124186
815.033000	147.979110	132.545482	0.068127	11.526682	0.149365	5.124037
815.053000	147.979110	132.551150	0.068125	11.527175	0.149362	5.124256
815.073000	147.979110	132.548097	0.068126	11.526909	0.149364	5.124138
815.093000	147.979110	132.555257	0.068124	11.527532	0.149360	5.124415
815.113000	147.979110	132.561584	0.068122	11.528082	0.149356	5.124659
815.133000	147.979110	132.552318	0.068125	11.527276	0.149361	5.124301
815.153000	147.979110	132.534421	0.068130	11.525720	0.149371	5.123609
815.173000	147.979029	132.549386	0.068126	11.527021	0.149363	5.124188
815.193000	147.979110	132.533388	0.068130	11.525630	0.149372	5.123569
815.213000	147.979110	132.540383	0.068128	11.526238	0.149368	5.123840
815.233000	147.979029	132.549711	0.068125	11.527050	0.149363	5.124200
815.253000	147.979110	132.549097	0.068126	11.526996	0.149363	5.124177
815.273000	147.979110	132.544078	0.068127	11.526560	0.149366	5.123983
815.293000	147.979029	132.558229	0.068123	11.527790	0.149358	5.124530
815.313000	147.979110	132.542949	0.068127	11.526462	0.149367	5.123939
815.333000	147.979110	132.547609	0.068126	11.526867	0.149364	5.124119
815.353000	147.979110	132.557701	0.068123	11.527744	0.149358	5.124509
815.373000	147.979110	132.555643	0.068124	11.527565	0.149360	5.124430
815.393000	147.979110	132.556055	0.068124	11.527601	0.149359	5.124446
815.413000	147.979110	132.543551	0.068127	11.526514	0.149366	5.123962
815.433000	147.979110	132.531482	0.068130	11.525464	0.149373	5.123496
815.453000	147.979110	132.531436	0.068130	11.525460	0.149373	5.123494
815.473000	147.979110	132.538542	0.068128	11.526078	0.149369	5.123769
815.493000	147.979110	132.536762	0.068129	11.525924	0.149370	5.123700
815.513000	147.979110	132.526615	0.068132	11.525041	0.149376	5.123308
815.533000	147.979110	132.529623	0.068131	11.525303	0.149374	5.123424
815.553000	147.979110	132.544696	0.068127	11.526613	0.149366	5.124006
815.573000	147.979110	132.542242	0.068127	11.526400	0.149367	5.123912
815.593000	147.979110	132.534611	0.068129	11.525736	0.149371	5.123617
815.613000	147.979110	132.545955	0.068127	11.526723	0.149365	5.124055
815.633000	147.979110	132.550781	0.068125	11.527143	0.149362	5.124242
815.653000	147.979110	132.538281	0.068129	11.526056	0.149369	5.123759
815.673000	147.979110	132.539646	0.068128	11.526174	0.149369	5.123811
815.693000	147.979110	132.540132	0.068128	11.526217	0.149368	5.123830
815.713000	147.979110	132.526526	0.068132	11.525033	0.149376	5.123304
815.733000	147.979110	132.528796	0.068131	11.525231	0.149375	5.123392
815.753000	147.979110	132.531100	0.068130	11.525431	0.149373	5.123481
815.773000	147.979110	132.519950	0.068133	11.524461	0.149380	5.123050
815.793000	147.979110	132.534840	0.068129	11.525756	0.149371	5.123625
815.813000	147.979029	132.536475	0.068129	11.525899	0.149370	5.123689
815.833000	147.979110	132.531942	0.068130	11.525504	0.149373	5.123513
815.853000	147.979110	132.545307	0.068127	11.526667	0.149365	5.124030
815.873000	147.979029	132.544148	0.068127	11.526566	0.149366	5.123985
815.893000	147.979029	132.535577	0.068129	11.525821	0.149371	5.123654
815.913000	147.979110	132.535345	0.068129	11.525800	0.149371	5.123645
815.933000	147.979029	132.547129	0.068126	11.526825	0.149364	5.124101
815.953000	147.979029	132.544253	0.068127	11.526575	0.149366	5.123989
815.973000	147.979029	132.519391	0.068133	11.524413	0.149380	5.123028
815.993000	147.979110	132.545778	0.068127	11.526708	0.149365	5.124048
816.013000	147.979110	132.541385	0.068128	11.526326	0.149368	5.123879
816.033000	147.979110	132.541620	0.068128	11.526346	0.149367	5.123888
816.053000	147.979110	132.536630	0.068129	11.525912	0.149370	5.123695
816.073000	147.979029	132.527596	0.068131	11.525126	0.149375	5.123345
816.093000	147.979110	132.524572	0.068132	11.524863	0.149377	5.123229
816.113000	147.979029	132.534191	0.068130	11.525700	0.149372	5.123600
816.133000	147.979110	132.526630	0.068132	11.525042	0.149376	5.123308
816.153000	147.979029	132.536276	0.068129	11.525881	0.149370	5.123681
816.173000	147.979110	132.522077	0.068133	11.524647	0.149378	5.123132
816.193000	147.979110	132.528766	0.068131	11.525228	0.149375	5.123391
816.213000	147.979110	132.517320	0.068134	11.524233	0.149381	5.122948
816.233000	147.979110	132.522442	0.068133	11.524678	0.149378	5.123146
816.253000	147.979110	132.527303	0.068131	11.525101	0.149375	5.123334
816.273000	147.979110	132.536205	0.068129	11.525875	0.149370	5.123678
816.293000	147.979110	132.530397	0.068131	11.525370	0.149374	5.123454
816.313000	147.979110	132.542057	0.068128	11.526384	0.149367	5.123904
816.333000	147.979110	132.512041	0.068135	11.523774	0.149384	5.122744
816.353000	147.979110	132.524103	0.068132	11.524823	0.149377	5.123210
816.373000	147.979110	132.505445	0.068137	11.523200	0.149388	5.122489
816.393000	147.979110	132.543547	0.068127	11.526514	0.149366	5.123962
816.413000	147.979110	132.537381	0.068129	11.525977	0.149370	5.123724
816.433000	147.979029	132.533224	0.068130	11.525616	0.149372	5.123563
816.453000	147.979029	132.526277	0.068132	11.525012	0.149376	5.123294
816.473000	147.979110	132.535295	0.068129	11.525796	0.149371	5.123643
816.493000	147.979110	132.533724	0.068130	11.525659	0.149372	5.123582
816.513000	147.979110	132.517015	0.068134	11.524206	0.149381	5.122936
816.533000	147.979110	132.529930	0.068131	11.525329	0.149374	5.123436
816.553000	147.979110	132.518681	0.068134	11.524351	0.149380	5.123001
816.573000	147.979110	132.521355	0.068133	11.524584	0.149379	5.123104
816.593000	147.979029	132.512988	0.068135	11.523856	0.149383	5.122781
816.613000	147.979029	132.516782	0.068134	11.524186	0.149381	5.122927
816.633000	147.979110	132.530255	0.068131	11.525358	0.149374	5.123448
816.653000	147.979110	132.498583	0.068139	11.522603	0.149392	5.122224
816.673000	147.979110	132.515265	0.068135	11.524054	0.149382	5.122869
816.693000	147.979110	132.528166	0.068131	11.525176	0.149375	5.123367
816.713000	147.979110	132.518839	0.068134	11.524365	0.149380	5.123007
816.733000	147.979110	132.527213	0.068131	11.525093	0.149376	5.123331
816.753000	147.979110	132.523998	0.068132	11.524814	0.149377	5.123206
816.773000	147.979110	132.525314	0.068132	11.524928	0.149377	5.123257
816.793000	147.979029	132.526614	0.068132	11.525041	0.149376	5.123307
816.813000	147.979029	132.511214	0.068136	11.523702	0.149384	5.122712
816.833000	147.979110	132.525622	0.068132	11.524955	0.149376	5.123269
816.853000	147.979110	132.531970	0.068130	11.525507	0.149373	5.123515
816.873000	147.979110	132.528193	0.068131	11.525178	0.149375	5.123369
816.893000	147.979110	132.520527	0.068133	11.524512	0.149379	5.123072
816.913000	147.979110	132.518733	0.068134	11.524356	0.149380	5.123003
816.933000	147.979029	132.525440	0.068132	11.524939	0.149376	5.123262
816.953000	147.979029	132.522138	0.068133	11.524652	0.149378	5.123134
816.973000	147.979110	132.520487	0.068133	11.524508	0.149379	5.123071
816.993000	147.979029	132.528438	0.068131	11.525200	0.149375	5.123378
817.013000	147.979110	132.533708	0.068130	11.525658	0.149372	5.123582
817.033000	147.979110	132.530709	0.068131	11.525397	0.149374	5.123466
817.053000	147.979110	132.532963	0.068130	11.525593	0.149372	5.123553
817.073000	147.979110	132.530466	0.068131	11.525376	0.149374	5.123456
817.093000	147.979029	132.522938	0.068132	11.524721	0.149378	5.123165
817.113000	147.979110	132.520082	0.068133	11.524473	0.149380	5.123055
817.133000	147.979110	132.517484	0.068134	11.524247	0.149381	5.122955
817.153000	147.979029	132.519944	0.068133	11.524461	0.149379	5.123050
817.173000	147.979110	132.522318	0.068133	11.524667	0.149378	5.123141
817.193000	147.979110	132.521826	0.068133	11.524625	0.149379	5.123122
817.213000	147.979110	132.532823	0.068130	11.525581	0.149372	5.123548
817.233000	147.979110	132.530249	0.068131	11.525357	0.149374	5.123448
817.253000	147.979110	132.523796	0.068132	11.524796	0.149377	5.123199
817.273000	147.979110	132.529611	0.068131	11.525302	0.149374	5.123423
817.293000	147.979110	132.530411	0.068131	11.525371	0.149374	5.123454
817.313000	147.979110	132.521854	0.068133	11.524627	0.149379	5.123123
817.333000	147.979110	132.521725	0.068133	11.524616	0.149379	5.123118
817.353000	147.979110	132.517177	0.068134	11.524220	0.149381	5.122943
817.373000	147.979110	132.507929	0.068136	11.523416	0.149386	5.122585
817.393000	147.979110	132.510522	0.068136	11.523642	0.149385	5.122685
817.413000	147.979110	132.500291	0.068138	11.522752	0.149391	5.122290
817.433000	147.979029	132.503253	0.068138	11.523009	0.149389	5.122404
817.453000	147.979029	132.503053	0.068138	11.522992	0.149389	5.122397
817.473000	147.979110	132.504285	0.068137	11.523099	0.149388	5.122444
817.493000	147.979110	132.507218	0.068137	11.523354	0.149387	5.122558
817.513000	147.979110	132.518619	0.068134	11.524346	0.149380	5.122998
817.533000	147.979110	132.511153	0.068136	11.523697	0.149385	5.122710
817.553000	147.979110	132.512437	0.068135	11.523808	0.149384	5.122759
817.573000	147.979110	132.514390	0.068135	11.523978	0.149383	5.122835
817.593000	147.979110	132.505910	0.068137	11.523241	0.149387	5.122507
817.613000	147.979110	132.527828	0.068131	11.525147	0.149375	5.123354
817.633000	147.979110	132.521222	0.068133	11.524572	0.149379	5.123099
817.653000	147.979110	132.519783	0.068133	11.524447	0.149380	5.123043
817.673000	147.979110	132.514623	0.068135	11.523998	0.149383	5.122844
817.693000	147.979110	132.506803	0.068137	11.523318	0.149387	5.122542
817.713000	147.979029	132.520062	0.068133	11.524471	0.149379	5.123054
817.733000	147.979029	132.516169	0.068134	11.524133	0.149382	5.122904
817.753000	147.979110	132.506908	0.068137	11.523327	0.149387	5.122546
817.773000	147.979110	132.512508	0.068135	11.523814	0.149384	5.122762
817.793000	147.979110	132.504897	0.068137	11.523152	0.149388	5.122468
817.813000	147.979110	132.500707	0.068138	11.522788	0.149390	5.122306
817.833000	147.979110	132.497602	0.068139	11.522518	0.149392	5.122186
817.853000	147.979110	132.492212	0.068141	11.522049	0.149395	5.121978
817.873000	147.979110	132.513590	0.068135	11.523908	0.149383	5.122804
817.893000	147.979029	132.512944	0.068135	11.523852	0.149383	5.122779
817.913000	147.979110	132.497788	0.068139	11.522534	0.149392	5.122193
817.933000	147.979110	132.494953	0.068140	11.522288	0.149394	5.122084
817.953000	147.979110	132.486079	0.068142	11.521516	0.149399	5.121740
817.973000	147.979110	132.488637	0.068141	11.521738	0.149397	5.121839
817.993000	147.979110	132.483295	0.068143	11.521274	0.149400	5.121633
818.013000	147.979110	132.488563	0.068142	11.521732	0.149397	5.121836
818.033000	147.979029	132.485584	0.068142	11.521473	0.149399	5.121721
818.053000	147.979110	132.493746	0.068140	11.522183	0.149394	5.122037
818.073000	147.979110	132.510315	0.068136	11.523624	0.149385	5.122677
818.093000	147.979110	132.499223	0.068139	11.522659	0.149391	5.122249
818.113000	147.979110	132.500501	0.068138	11.522770	0.149390	5.122298
818.133000	147.979029	132.494292	0.068140	11.522230	0.149394	5.122058
818.153000	147.979110	132.494714	0.068140	11.522267	0.149394	5.122074
818.173000	147.979110	132.490664	0.068141	11.521915	0.149396	5.121918
818.193000	147.979110	132.477483	0.068144	11.520768	0.149403	5.121408
818.213000	147.979110	132.487609	0.068142	11.521649	0.149398	5.121800
818.233000	147.979110	132.485449	0.068142	11.521461	0.149399	5.121716
818.253000	147.979110	132.471013	0.068146	11.520206	0.149407	5.121158
818.273000	147.979029	132.479190	0.068144	11.520917	0.149402	5.121474
818.293000	147.979110	132.483851	0.068143	11.521322	0.149400	5.121654
818.313000	147.979110	132.485442	0.068142	11.521461	0.149399	5.121716
818.333000	147.979110	132.476355	0.068145	11.520670	0.149404	5.121365
818.353000	147.979110	132.487880	0.068142	11.521673	0.149398	5.121810
818.373000	147.979110	132.483586	0.068143	11.521299	0.149400	5.121644
818.393000	147.979029	132.472922	0.068146	11.520372	0.149406	5.121232
818.413000	147.979110	132.486217	0.068142	11.521528	0.149398	5.121746
818.433000	147.979110	132.480581	0.068144	11.521038	0.149402	5.121528
818.453000	147.979110	132.470247	0.068146	11.520139	0.149407	5.121128
818.473000	147.979110	132.476152	0.068145	11.520653	0.149404	5.121357
818.493000	147.979110	132.471703	0.068146	11.520266	0.149407	5.121185
818.513000	147.979029	132.466465	0.068147	11.519810	0.149409	5.120982
818.533000	147.979110	132.471201	0.068146	11.520222	0.149407	5.121165
818.553000	147.979110	132.467785	0.068147	11.519925	0.149409	5.121033
818.573000	147.979110	132.472794	0.068146	11.520361	0.149406	5.121227
818.593000	147.979110	132.468345	0.068147	11.519974	0.149408	5.121055
818.613000	147.979110	132.473042	0.068146	11.520382	0.149406	5.121236
818.633000	147.979110	132.467399	0.068147	11.519891	0.149409	5.121018
818.653000	147.979110	132.470165	0.068146	11.520132	0.149407	5.121125
818.673000	147.979110	132.467987	0.068147	11.519943	0.149409	5.121041
818.693000	147.979110	132.467516	0.068147	11.519902	0.149409	5.121023
818.713000	147.979110	132.460153	0.068149	11.519261	0.149413	5.120738
818.733000	147.979110	132.459079	0.068149	11.519168	0.149414	5.120697
818.753000	147.979029	132.468371	0.068147	11.519976	0.149408	5.121056
818.773000	147.979110	132.474463	0.068145	11.520506	0.149405	5.121291
818.793000	147.979110	132.468967	0.068147	11.520028	0.149408	5.121079
818.813000	147.979110	132.467760	0.068147	11.519923	0.149409	5.121032
818.833000	147.979110	132.475098	0.068145	11.520561	0.149405	5.121316
818.853000	147.979110	132.464820	0.068148	11.519667	0.149410	5.120919
818.873000	147.979029	132.460623	0.068149	11.519302	0.149413	5.120756
818.893000	147.979110	132.458177	0.068149	11.519090	0.149414	5.120662
818.913000	147.979110	132.465271	0.068148	11.519706	0.149410	5.120936
818.933000	147.979029	132.455992	0.068150	11.518899	0.149415	5.120577
818.953000	147.979110	132.453757	0.068151	11.518705	0.149417	5.120491
818.973000	147.979110	132.462722	0.068148	11.519485	0.149412	5.120837
818.993000	147.979110	132.469708	0.068146	11.520092	0.149408	5.121108
819.013000	147.979029	132.475978	0.068145	11.520638	0.149404	5.121350
819.033000	147.979029	132.469005	0.068147	11.520031	0.149408	5.121080
819.053000	147.979029	132.466947	0.068147	11.519852	0.149409	5.121001
819.073000	147.979110	132.454251	0.068150	11.518748	0.149416	5.120510
819.093000	147.979110	132.458852	0.068149	11.519148	0.149414	5.120688
819.113000	147.979110	132.466647	0.068147	11.519826	0.149409	5.120989
819.133000	147.979110	132.459506	0.068149	11.519205	0.149413	5.120713
819.153000	147.979110	132.456798	0.068150	11.518970	0.149415	5.120608
819.173000	147.979110	132.462737	0.068148	11.519486	0.149412	5.120838
819.193000	147.979110	132.462609	0.068148	11.519475	0.149412	5.120833
819.213000	147.979110	132.446443	0.068153	11.518069	0.149421	5.120208
819.233000	147.979110	132.455706	0.068150	11.518875	0.149416	5.120566
819.253000	147.979110	132.452032	0.068151	11.518555	0.149418	5.120424
819.273000	147.979110	132.461752	0.068149	11.519400	0.149412	5.120800
819.293000	147.979110	132.448216	0.068152	11.518223	0.149420	5.120277
819.313000	147.979110	132.457183	0.068150	11.519003	0.149415	5.120623
819.333000	147.979110	132.476817	0.068145	11.520710	0.149404	5.121382
819.353000	147.979029	132.455161	0.068150	11.518827	0.149416	5.120545
819.373000	147.979110	132.468346	0.068147	11.519974	0.149408	5.121055
819.393000	147.979110	132.463771	0.068148	11.519576	0.149411	5.120878
819.413000	147.979110	132.455176	0.068150	11.518828	0.149416	5.120546
819.433000	147.979110	132.452254	0.068151	11.518574	0.149417	5.120433
819.453000	147.979110	132.453048	0.068151	11.518643	0.149417	5.120464
819.473000	147.979110	132.451428	0.068151	11.518503	0.149418	5.120401
819.493000	147.979110	132.452495	0.068151	11.518595	0.149417	5.120442
819.513000	147.979110	132.443057	0.068153	11.517775	0.149423	5.120077
819.533000	147.979029	132.457988	0.068149	11.519073	0.149414	5.120654
819.553000	147.979110	132.455674	0.068150	11.518872	0.149416	5.120565
819.573000	147.979110	132.459495	0.068149	11.519204	0.149413	5.120713
819.593000	147.979110	132.455699	0.068150	11.518874	0.149416	5.120566
819.613000	147.979029	132.448813	0.068152	11.518275	0.149419	5.120300
819.633000	147.979110	132.448089	0.068152	11.518212	0.149420	5.120272
819.653000	147.979110	132.446095	0.068153	11.518039	0.149421	5.120195
819.673000	147.979110	132.471818	0.068146	11.520276	0.149407	5.121189
819.693000	147.979029	132.451778	0.068151	11.518533	0.149418	5.120414
819.713000	147.979029	132.449726	0.068152	11.518355	0.149419	5.120335
819.733000	147.979029	132.435178	0.068155	11.517089	0.149427	5.119773
819.753000	147.979110	132.439599	0.068154	11.517474	0.149425	5.119944
819.773000	147.979110	132.437295	0.068155	11.517273	0.149426	5.119855
819.793000	147.979110	132.440404	0.068154	11.517544	0.149424	5.119975
819.813000	147.979029	132.445318	0.068153	11.517971	0.149421	5.120165
819.833000	147.979029	132.437045	0.068155	11.517252	0.149426	5.119845
819.853000	147.979110	132.430512	0.068157	11.516684	0.149430	5.119592
819.873000	147.979029	132.442184	0.068154	11.517699	0.149423	5.120044
819.893000	147.979029	132.435981	0.068155	11.517159	0.149426	5.119804
819.913000	147.979110	132.433108	0.068156	11.516909	0.149428	5.119693
819.933000	147.979029	132.436468	0.068155	11.517202	0.149426	5.119823
819.953000	147.979110	132.433666	0.068156	11.516958	0.149428	5.119714
819.973000	147.979110	132.440451	0.068154	11.517548	0.149424	5.119977
819.993000	147.979110	132.441042	0.068154	11.517599	0.149424	5.119999
820.013000	147.979110	132.443721	0.068153	11.517832	0.149422	5.120103
820.033000	147.979110	132.441517	0.068154	11.517641	0.149423	5.120018
820.053000	147.979110	132.436050	0.068155	11.517165	0.149427	5.119806
820.073000	147.979110	132.444826	0.068153	11.517928	0.149422	5.120146
820.093000	147.979110	132.442908	0.068153	11.517762	0.149423	5.120072
820.113000	147.979110	132.435610	0.068155	11.517127	0.149427	5.119789
820.133000	147.979029	132.439607	0.068154	11.517475	0.149424	5.119944
820.153000	147.979110	132.439325	0.068154	11.517450	0.149425	5.119933
820.173000	147.979110	132.443928	0.068153	11.517850	0.149422	5.120111
820.193000	147.979029	132.416747	0.068160	11.515487	0.149437	5.119060
820.213000	147.979110	132.419683	0.068160	11.515742	0.149436	5.119174
820.233000	147.979110	132.420777	0.068159	11.515837	0.149435	5.119216
820.253000	147.979110	132.414319	0.068161	11.515275	0.149439	5.118966
820.273000	147.979110	132.419254	0.068160	11.515705	0.149436	5.119157
820.293000	147.979110	132.414378	0.068161	11.515281	0.149439	5.118969
820.313000	147.979110	132.406914	0.068163	11.514631	0.149443	5.118680
820.333000	147.979110	132.425807	0.068158	11.516274	0.149432	5.119410
820.353000	147.979110	132.417737	0.068160	11.515573	0.149437	5.119098
820.373000	147.979029	132.429496	0.068157	11.516595	0.149430	5.119553
820.393000	147.979110	132.433025	0.068156	11.516902	0.149428	5.119689
820.413000	147.979029	132.426716	0.068158	11.516354	0.149432	5.119446
820.433000	147.979110	132.417917	0.068160	11.515588	0.149437	5.119105
820.453000	147.979110	132.427645	0.068157	11.516434	0.149431	5.119481
820.473000	147.979110	132.423965	0.068158	11.516114	0.149433	5.119339
820.493000	147.979110	132.433205	0.068156	11.516918	0.149428	5.119696
820.513000	147.979110	132.424872	0.068158	11.516193	0.149433	5.119374
820.533000	147.979110	132.424611	0.068158	11.516170	0.149433	5.119364
820.553000	147.979029	132.421405	0.068159	11.515892	0.149435	5.119240
820.573000	147.979110	132.410775	0.068162	11.514967	0.149441	5.118829
820.593000	147.979029	132.431546	0.068156	11.516774	0.149429	5.119632
820.613000	147.979029	132.417103	0.068160	11.515517	0.149437	5.119074
820.633000	147.979110	132.414608	0.068161	11.515301	0.149439	5.118977
820.653000	147.979029	132.414077	0.068161	11.515254	0.149439	5.118957
820.673000	147.979110	132.413277	0.068161	11.515185	0.149439	5.118926
820.693000	147.979110	132.406450	0.068163	11.514591	0.149443	5.118662
820.713000	147.979110	132.410721	0.068162	11.514963	0.149441	5.118827
820.733000	147.979029	132.405151	0.068163	11.514478	0.149444	5.118612
820.753000	147.979029	132.417121	0.068160	11.515519	0.149437	5.119075
820.773000	147.979029	132.414079	0.068161	11.515255	0.149439	5.118957
820.793000	147.979110	132.395735	0.068166	11.513659	0.149449	5.118248
820.813000	147.979110	132.397924	0.068165	11.513850	0.149448	5.118332
820.833000	147.979110	132.392695	0.068167	11.513395	0.149451	5.118130
820.853000	147.979110	132.404111	0.068164	11.514388	0.149444	5.118572
820.873000	147.979110	132.411871	0.068162	11.515063	0.149440	5.118872
820.893000	147.979110	132.419343	0.068160	11.515712	0.149436	5.119161
820.913000	147.979110	132.414801	0.068161	11.515317	0.149438	5.118985
820.933000	147.979029	132.398285	0.068165	11.513881	0.149448	5.118346
820.953000	147.979110	132.406077	0.068163	11.514559	0.149443	5.118648
820.973000	147.979110	132.421808	0.068159	11.515927	0.149435	5.119256
820.993000	147.979110	132.395080	0.068166	11.513602	0.149449	5.118223
821.013000	147.979110	132.408017	0.068163	11.514727	0.149442	5.118723
821.033000	147.979110	132.410252	0.068162	11.514922	0.149441	5.118809
821.053000	147.979110	132.399768	0.068165	11.514010	0.149447	5.118404
821.073000	147.979110	132.400261	0.068165	11.514053	0.149447	5.118423
821.093000	147.979110	132.406160	0.068163	11.514566	0.149443	5.118651
821.113000	147.979110	132.403582	0.068164	11.514342	0.149445	5.118551
821.133000	147.979110	132.400096	0.068165	11.514039	0.149447	5.118416
821.153000	147.979110	132.410605	0.068162	11.514952	0.149441	5.118823
821.173000	147.979110	132.417516	0.068160	11.515553	0.149437	5.119090
821.193000	147.979110	132.403741	0.068164	11.514356	0.149445	5.118557
821.213000	147.979110	132.412513	0.068161	11.515118	0.149440	5.118896
821.233000	147.979110	132.400970	0.068164	11.514115	0.149446	5.118450
821.253000	147.979110	132.412881	0.068161	11.515150	0.149440	5.118911
821.273000	147.979110	132.409770	0.068162	11.514880	0.149441	5.118790
821.293000	147.979110	132.409976	0.068162	11.514898	0.149441	5.118798
821.313000	147.979110	132.408096	0.068163	11.514734	0.149442	5.118726
821.333000	147.979110	132.413932	0.068161	11.515242	0.149439	5.118951
821.353000	147.979110	132.417149	0.068160	11.515522	0.149437	5.119076
821.373000	147.979110	132.422578	0.068159	11.515994	0.149434	5.119286
821.393000	147.979110	132.415029	0.068161	11.515337	0.149438	5.118994
821.413000	147.979110	132.405076	0.068163	11.514472	0.149444	5.118609
821.433000	147.979110	132.392840	0.068167	11.513408	0.149451	5.118136
821.453000	147.979110	132.403151	0.068164	11.514304	0.149445	5.118535
821.473000	147.979110	132.386631	0.068168	11.512868	0.149454	5.117896
821.493000	147.979110	132.407374	0.068163	11.514671	0.149443	5.118698
821.513000	147.979110	132.423065	0.068159	11.516036	0.149434	5.119304
821.533000	147.979110	132.407499	0.068163	11.514682	0.149443	5.118703
821.553000	147.979110	132.401837	0.068164	11.514190	0.149446	5.118484
821.573000	147.979110	132.391309	0.068167	11.513274	0.149452	5.118077
821.593000	147.979110	132.408862	0.068162	11.514801	0.149442	5.118755
821.613000	147.979110	132.401926	0.068164	11.514198	0.149446	5.118487
821.633000	147.979110	132.394719	0.068166	11.513571	0.149450	5.118209
821.653000	147.979110	132.398250	0.068165	11.513878	0.149448	5.118345
821.673000	147.979110	132.392872	0.068167	11.513410	0.149451	5.118137
821.693000	147.979110	132.394224	0.068166	11.513528	0.149450	5.118189
821.713000	147.979110	132.399443	0.068165	11.513982	0.149447	5.118391
821.733000	147.979110	132.393504	0.068166	11.513465	0.149450	5.118162
821.753000	147.979110	132.396382	0.068166	11.513716	0.149449	5.118273
821.773000	147.979110	132.398242	0.068165	11.513877	0.149448	5.118345
821.793000	147.979110	132.391403	0.068167	11.513283	0.149452	5.118080
821.813000	147.979110	132.395604	0.068166	11.513648	0.149449	5.118243
821.833000	147.979110	132.393371	0.068166	11.513454	0.149450	5.118156
821.853000	147.979110	132.401169	0.068164	11.514132	0.149446	5.118458
821.873000	147.979029	132.389986	0.068167	11.513159	0.149452	5.118026
821.893000	147.979110	132.386990	0.068168	11.512899	0.149454	5.117910
821.913000	147.979110	132.390671	0.068167	11.513219	0.149452	5.118052
821.933000	147.979110	132.395072	0.068166	11.513602	0.149449	5.118222
821.953000	147.979110	132.380092	0.068170	11.512299	0.149458	5.117643
821.973000	147.979110	132.394367	0.068166	11.513540	0.149450	5.118195
821.993000	147.979110	132.402655	0.068164	11.514261	0.149445	5.118515
822.013000	147.979110	132.390820	0.068167	11.513232	0.149452	5.118058
822.033000	147.979110	132.393797	0.068166	11.513491	0.149450	5.118173
822.053000	147.979110	132.392187	0.068167	11.513351	0.149451	5.118111
822.073000	147.979110	132.384356	0.068169	11.512670	0.149455	5.117808
822.093000	147.979029	132.387826	0.068168	11.512972	0.149453	5.117942
822.113000	147.979110	132.397372	0.068165	11.513802	0.149448	5.118311
822.133000	147.979110	132.396849	0.068165	11.513756	0.149448	5.118291
822.153000	147.979110	132.399913	0.068165	11.514023	0.149447	5.118409
822.173000	147.979110	132.392407	0.068167	11.513370	0.149451	5.118119
822.193000	147.979110	132.391339	0.068167	11.513277	0.149452	5.118078
822.213000	147.979110	132.396540	0.068166	11.513729	0.149449	5.118279
822.233000	147.979110	132.389120	0.068168	11.513084	0.149453	5.117992
822.253000	147.979110	132.376426	0.068171	11.511980	0.149460	5.117501
822.273000	147.979110	132.389154	0.068167	11.513087	0.149453	5.117993
822.293000	147.979110	132.385017	0.068169	11.512727	0.149455	5.117834
822.313000	147.979110	132.382862	0.068169	11.512540	0.149456	5.117750
822.333000	147.979110	132.374759	0.068171	11.511835	0.149461	5.117437
822.353000	147.979029	132.386767	0.068168	11.512879	0.149454	5.117901
822.373000	147.979110	132.381710	0.068169	11.512440	0.149457	5.117706
822.393000	147.979110	132.382765	0.068169	11.512531	0.149456	5.117746
822.413000	147.979110	132.376751	0.068171	11.512008	0.149460	5.117514
822.433000	147.979110	132.379949	0.068170	11.512286	0.149458	5.117638
822.453000	147.979110	132.379706	0.068170	11.512265	0.149458	5.117628
822.473000	147.979110	132.395177	0.068166	11.513611	0.149449	5.118226
822.493000	147.979110	132.383097	0.068169	11.512560	0.149456	5.117759
822.513000	147.979110	132.390033	0.068167	11.513163	0.149452	5.118027
822.533000	147.979110	132.380337	0.068170	11.512320	0.149458	5.117653
822.553000	147.979110	132.372268	0.068172	11.511618	0.149462	5.117341
822.573000	147.979110	132.367347	0.068173	11.511191	0.149465	5.117150
822.593000	147.979110	132.380813	0.068170	11.512362	0.149457	5.117671
822.613000	147.979110	132.366646	0.068173	11.511130	0.149465	5.117123
822.633000	147.979110	132.367708	0.068173	11.511222	0.149465	5.117164
822.653000	147.979110	132.380770	0.068170	11.512358	0.149457	5.117669
822.673000	147.979110	132.369065	0.068173	11.511340	0.149464	5.117217
822.693000	147.979110	132.365498	0.068174	11.511030	0.149466	5.117079
822.713000	147.979110	132.366395	0.068173	11.511108	0.149466	5.117114
822.733000	147.979110	132.376497	0.068171	11.511986	0.149460	5.117504
822.753000	147.979110	132.378597	0.068170	11.512169	0.149459	5.117585
822.773000	147.979110	132.379782	0.068170	11.512272	0.149458	5.117631
822.793000	147.979110	132.365304	0.068174	11.511013	0.149466	5.117071
822.813000	147.979110	132.373414	0.068172	11.511718	0.149462	5.117385
822.833000	147.979110	132.385990	0.068168	11.512812	0.149455	5.117871
822.853000	147.979110	132.376789	0.068171	11.512012	0.149460	5.117515
822.873000	147.979110	132.377475	0.068171	11.512071	0.149459	5.117542
822.893000	147.979110	132.375196	0.068171	11.511873	0.149461	5.117454
822.913000	147.979110	132.378330	0.068170	11.512146	0.149459	5.117575
822.933000	147.979110	132.369822	0.068173	11.511406	0.149464	5.117246
822.953000	147.979110	132.385237	0.068169	11.512746	0.149455	5.117842
822.973000	147.979110	132.377044	0.068171	11.512034	0.149460	5.117525
822.993000	147.979110	132.379145	0.068170	11.512217	0.149458	5.117607
823.013000	147.979110	132.363643	0.068174	11.510868	0.149467	5.117007
823.033000	147.979110	132.377657	0.068170	11.512087	0.149459	5.117549
823.053000	147.979110	132.369263	0.068173	11.511357	0.149464	5.117224
823.073000	147.979110	132.372748	0.068172	11.511660	0.149462	5.117359
823.093000	147.979110	132.366956	0.068173	11.511157	0.149465	5.117135
823.113000	147.979029	132.368239	0.068173	11.511268	0.149464	5.117185
823.133000	147.979110	132.373009	0.068172	11.511683	0.149462	5.117369
823.153000	147.979110	132.358008	0.068176	11.510378	0.149470	5.116789
823.173000	147.979110	132.383640	0.068169	11.512607	0.149456	5.117780
823.193000	147.979110	132.378875	0.068170	11.512193	0.149459	5.117596
823.213000	147.979110	132.376294	0.068171	11.511969	0.149460	5.117496
823.233000	147.979110	132.382761	0.068169	11.512531	0.149456	5.117746
823.253000	147.979110	132.371162	0.068172	11.511522	0.149463	5.117298
823.273000	147.979110	132.376103	0.068171	11.511952	0.149460	5.117489
823.293000	147.979110	132.374079	0.068171	11.511776	0.149461	5.117411
823.313000	147.979110	132.366900	0.068173	11.511152	0.149465	5.117133
823.333000	147.979110	132.380139	0.068170	11.512303	0.149458	5.117645
823.353000	147.979029	132.380436	0.068170	11.512329	0.149458	5.117656
823.373000	147.979110	132.370326	0.068172	11.511450	0.149463	5.117266
823.393000	147.979110	132.382291	0.068169	11.512490	0.149457	5.117728
823.413000	147.979110	132.381232	0.068170	11.512398	0.149457	5.117687
823.433000	147.979110	132.377203	0.068171	11.512048	0.149459	5.117531
823.453000	147.979110	132.384884	0.068169	11.512716	0.149455	5.117828
823.473000	147.979110	132.378550	0.068170	11.512165	0.149459	5.117584
823.493000	147.979110	132.372844	0.068172	11.511669	0.149462	5.117363
823.513000	147.979110	132.370073	0.068172	11.511428	0.149463	5.117256
823.533000	147.979029	132.364309	0.068174	11.510926	0.149467	5.117033
823.553000	147.979110	132.377691	0.068170	11.512090	0.149459	5.117550
823.573000	147.979110	132.371592	0.068172	11.511560	0.149463	5.117315
823.593000	147.979029	132.373024	0.068172	11.511684	0.149462	5.117370
823.613000	147.979110	132.359685	0.068175	11.510524	0.149469	5.116854
823.633000	147.979110	132.367593	0.068173	11.511212	0.149465	5.117160
823.653000	147.979110	132.354483	0.068177	11.510072	0.149472	5.116653
823.673000	147.979110	132.356267	0.068176	11.510227	0.149471	5.116722
823.693000	147.979110	132.365288	0.068174	11.511011	0.149466	5.117071
823.713000	147.979110	132.360458	0.068175	11.510591	0.149469	5.116884
823.733000	147.979110	132.357854	0.068176	11.510365	0.149470	5.116783
823.753000	147.979110	132.358068	0.068176	11.510384	0.149470	5.116792
823.773000	147.979110	132.361302	0.068175	11.510665	0.149468	5.116917
823.793000	147.979110	132.353701	0.068177	11.510004	0.149473	5.116623
823.813000	147.979110	132.362234	0.068175	11.510746	0.149468	5.116953
823.833000	147.979110	132.358671	0.068175	11.510436	0.149470	5.116815
823.853000	147.979110	132.347422	0.068178	11.509458	0.149476	5.116380
823.873000	147.979110	132.358176	0.068176	11.510393	0.149470	5.116796
823.893000	147.979110	132.357075	0.068176	11.510297	0.149471	5.116753
823.913000	147.979029	132.362847	0.068174	11.510799	0.149467	5.116976
823.933000	147.979029	132.367463	0.068173	11.511201	0.149465	5.117155
823.953000	147.979110	132.357199	0.068176	11.510308	0.149471	5.116758
823.973000	147.979110	132.351291	0.068177	11.509794	0.149474	5.116530
823.993000	147.979029	132.364763	0.068174	11.510966	0.149466	5.117051
824.013000	147.979110	132.358350	0.068176	11.510408	0.149470	5.116803
824.033000	147.979110	132.360879	0.068175	11.510628	0.149469	5.116900
824.053000	147.979029	132.357688	0.068176	11.510351	0.149470	5.116777
824.073000	147.979110	132.364903	0.068174	11.510978	0.149466	5.117056
824.093000	147.979110	132.354100	0.068177	11.510039	0.149472	5.116638
824.113000	147.979110	132.365505	0.068174	11.511030	0.149466	5.117079
824.133000	147.979110	132.367247	0.068173	11.511182	0.149465	5.117147
824.153000	147.979110	132.348965	0.068178	11.509592	0.149475	5.116440
824.173000	147.979110	132.356561	0.068176	11.510253	0.149471	5.116733
824.193000	147.979110	132.341808	0.068180	11.508970	0.149479	5.116163
824.213000	147.979110	132.348825	0.068178	11.509580	0.149475	5.116434
824.233000	147.979110	132.363365	0.068174	11.510844	0.149467	5.116996
824.253000	147.979110	132.367130	0.068173	11.511172	0.149465	5.117142
824.273000	147.979110	132.373809	0.068172	11.511752	0.149461	5.117400
824.293000	147.979110	132.358932	0.068175	11.510459	0.149470	5.116825
824.313000	147.979110	132.347701	0.068178	11.509482	0.149476	5.116391
824.333000	147.979110	132.351531	0.068177	11.509815	0.149474	5.116539
824.353000	147.979029	132.359314	0.068175	11.510492	0.149469	5.116840
824.373000	147.979110	132.346808	0.068179	11.509404	0.149476	5.116356
824.393000	147.979110	132.361495	0.068175	11.510682	0.149468	5.116924
824.413000	147.979110	132.345944	0.068179	11.509329	0.149477	5.116323
824.433000	147.979110	132.350529	0.068178	11.509728	0.149474	5.116500
824.453000	147.979110	132.350266	0.068178	11.509705	0.149475	5.116490
824.473000	147.979110	132.354931	0.068176	11.510111	0.149472	5.116670
824.493000	147.979110	132.350515	0.068178	11.509727	0.149474	5.116500
824.513000	147.979110	132.355939	0.068176	11.510198	0.149471	5.116709
824.533000	147.979110	132.363362	0.068174	11.510844	0.149467	5.116996
824.553000	147.979110	132.354912	0.068176	11.510109	0.149472	5.116670
824.573000	147.979029	132.355236	0.068176	11.510137	0.149472	5.116682
824.593000	147.979110	132.357021	0.068176	11.510293	0.149471	5.116751
824.613000	147.979110	132.357421	0.068176	11.510327	0.149471	5.116767
824.633000	147.979110	132.340852	0.068180	11.508886	0.149480	5.116126
824.653000	147.979110	132.358098	0.068176	11.510386	0.149470	5.116793
824.673000	147.979110	132.339849	0.068180	11.508799	0.149480	5.116087
824.693000	147.979110	132.352846	0.068177	11.509930	0.149473	5.116590
824.713000	147.979110	132.349872	0.068178	11.509671	0.149475	5.116475
824.733000	147.979110	132.348976	0.068178	11.509593	0.149475	5.116440
824.753000	147.979110	132.358463	0.068176	11.510418	0.149470	5.116807
824.773000	147.979029	132.344649	0.068179	11.509217	0.149478	5.116273
824.793000	147.979110	132.335023	0.068182	11.508380	0.149483	5.115901
824.813000	147.979110	132.347065	0.068178	11.509427	0.149476	5.116366
824.833000	147.979110	132.352252	0.068177	11.509878	0.149473	5.116567
824.853000	147.979110	132.340568	0.068180	11.508862	0.149480	5.116115
824.873000	147.979110	132.345514	0.068179	11.509292	0.149477	5.116306
824.893000	147.979110	132.346398	0.068179	11.509369	0.149477	5.116341
824.913000	147.979110	132.353068	0.068177	11.509949	0.149473	5.116598
824.933000	147.979110	132.338104	0.068181	11.508647	0.149481	5.116020
824.953000	147.979110	132.354245	0.068177	11.510051	0.149472	5.116644
824.972000	147.979110	132.348231	0.068178	11.509528	0.149476	5.116411
824.992000	147.979110	132.344455	0.068179	11.509200	0.149478	5.116265
825.012000	147.979110	132.338542	0.068181	11.508686	0.149481	5.116037
825.032000	147.979110	132.354436	0.068177	11.510068	0.149472	5.116651
825.052000	147.979110	132.350789	0.068178	11.509751	0.149474	5.116510
825.072000	147.979110	132.346224	0.068179	11.509354	0.149477	5.116334
825.092000	147.979110	132.338385	0.068181	11.508672	0.149481	5.116031
825.112000	147.979110	132.336998	0.068181	11.508551	0.149482	5.115977
825.132000	147.979110	132.345806	0.068179	11.509317	0.149477	5.116318
825.152000	147.979110	132.350845	0.068178	11.509755	0.149474	5.116512
825.172000	147.979110	132.338171	0.068181	11.508653	0.149481	5.116023
825.192000	147.979110	132.338517	0.068181	11.508683	0.149481	5.116036
825.212000	147.979110	132.345554	0.068179	11.509295	0.149477	5.116308
825.232000	147.979110	132.348152	0.068178	11.509521	0.149476	5.116408
825.252000	147.979110	132.348538	0.068178	11.509555	0.149476	5.116423
825.272000	147.979110	132.355117	0.068176	11.510127	0.149472	5.116678
825.292000	147.979110	132.358947	0.068175	11.510460	0.149470	5.116826
825.312000	147.979110	132.349678	0.068178	11.509654	0.149475	5.116467
825.332000	147.979110	132.359217	0.068175	11.510484	0.149470	5.116836
825.352000	147.979110	132.341373	0.068180	11.508932	0.149480	5.116146
825.372000	147.979110	132.339282	0.068181	11.508750	0.149481	5.116065
825.392000	147.979110	132.341477	0.068180	11.508941	0.149479	5.116150
825.412000	147.979110	132.339974	0.068180	11.508810	0.149480	5.116092
825.432000	147.979110	132.344986	0.068179	11.509246	0.149478	5.116286
825.452000	147.979110	132.333180	0.068182	11.508219	0.149484	5.115830
825.472000	147.979029	132.342815	0.068180	11.509057	0.149479	5.116202
825.492000	147.979029	132.337616	0.068181	11.508605	0.149482	5.116001
825.512000	147.979110	132.343452	0.068179	11.509113	0.149478	5.116227
825.532000	147.979110	132.336265	0.068181	11.508488	0.149482	5.115949
825.552000	147.979029	132.347649	0.068178	11.509478	0.149476	5.116389
825.572000	147.979110	132.336459	0.068181	11.508504	0.149482	5.115956
825.592000	147.979110	132.337334	0.068181	11.508580	0.149482	5.115990
825.612000	147.979110	132.341879	0.068180	11.508976	0.149479	5.116166
825.632000	147.979110	132.334965	0.068182	11.508375	0.149483	5.115899
825.652000	147.979110	132.333947	0.068182	11.508286	0.149484	5.115859
825.672000	147.979110	132.344920	0.068179	11.509240	0.149478	5.116283
825.692000	147.979110	132.334304	0.068182	11.508317	0.149483	5.115873
825.712000	147.979110	132.346257	0.068179	11.509356	0.149477	5.116335
825.732000	147.979110	132.346745	0.068179	11.509399	0.149477	5.116354
825.752000	147.979110	132.340701	0.068180	11.508873	0.149480	5.116120
825.772000	147.979110	132.343729	0.068179	11.509137	0.149478	5.116237
825.792000	147.979110	132.340884	0.068180	11.508889	0.149480	5.116127
825.812000	147.979110	132.341788	0.068180	11.508968	0.149479	5.116162
825.832000	147.979110	132.342379	0.068180	11.509019	0.149479	5.116185
825.852000	147.979110	132.343072	0.068180	11.509079	0.149479	5.116212
825.872000	147.979110	132.339137	0.068181	11.508737	0.149481	5.116060
825.892000	147.979110	132.319741	0.068186	11.507050	0.149492	5.115310
825.912000	147.979110	132.315225	0.068187	11.506658	0.149494	5.115135
825.932000	147.979110	132.334487	0.068182	11.508333	0.149483	5.115880
825.952000	147.979110	132.333422	0.068182	11.508240	0.149484	5.115839
825.972000	147.979110	132.334197	0.068182	11.508308	0.149484	5.115869
825.992000	147.979110	132.328438	0.068183	11.507807	0.149487	5.115646
826.012000	147.979110	132.349489	0.068178	11.509638	0.149475	5.116460
826.032000	147.979110	132.334470	0.068182	11.508331	0.149483	5.115879
826.052000	147.979110	132.334881	0.068182	11.508367	0.149483	5.115895
826.072000	147.979110	132.332302	0.068182	11.508143	0.149485	5.115796
826.092000	147.979110	132.325095	0.068184	11.507516	0.149489	5.115517
826.112000	147.979110	132.324477	0.068184	11.507462	0.149489	5.115493
826.132000	147.979110	132.329787	0.068183	11.507924	0.149486	5.115698
826.152000	147.979110	132.324667	0.068184	11.507479	0.149489	5.115500
826.172000	147.979110	132.335416	0.068182	11.508414	0.149483	5.115916
826.192000	147.979110	132.328791	0.068183	11.507838	0.149487	5.115660
826.212000	147.979029	132.322696	0.068185	11.507307	0.149490	5.115424
826.232000	147.979110	132.325647	0.068184	11.507564	0.149488	5.115538
826.252000	147.979110	132.322405	0.068185	11.507282	0.149490	5.115413
826.272000	147.979110	132.338858	0.068181	11.508713	0.149481	5.116049
826.292000	147.979110	132.331285	0.068183	11.508054	0.149485	5.115756
826.312000	147.979110	132.333693	0.068182	11.508264	0.149484	5.115849
826.332000	147.979110	132.338222	0.068181	11.508658	0.149481	5.116024
826.352000	147.979110	132.329022	0.068183	11.507858	0.149486	5.115669
826.372000	147.979110	132.325545	0.068184	11.507555	0.149488	5.115534
826.392000	147.979110	132.331819	0.068182	11.508101	0.149485	5.115777
826.412000	147.979110	132.325380	0.068184	11.507541	0.149488	5.115528
826.432000	147.979110	132.329463	0.068183	11.507896	0.149486	5.115686
826.452000	147.979110	132.313400	0.068187	11.506499	0.149495	5.115065
826.472000	147.979110	132.336571	0.068181	11.508514	0.149482	5.115961
826.492000	147.979110	132.334718	0.068182	11.508353	0.149483	5.115889
826.512000	147.979110	132.336066	0.068181	11.508470	0.149483	5.115941
826.532000	147.979110	132.344981	0.068179	11.509245	0.149478	5.116286
826.552000	147.979110	132.331437	0.068183	11.508068	0.149485	5.115762
826.572000	147.979110	132.338075	0.068181	11.508645	0.149481	5.116019
826.592000	147.979110	132.326209	0.068184	11.507613	0.149488	5.115560
826.612000	147.979110	132.334580	0.068182	11.508341	0.149483	5.115884
826.632000	147.979110	132.336692	0.068181	11.508525	0.149482	5.115965
826.652000	147.979110	132.321758	0.068185	11.507226	0.149491	5.115388
826.672000	147.979110	132.320837	0.068185	11.507146	0.149491	5.115352
826.692000	147.979029	132.315901	0.068187	11.506717	0.149494	5.115162
826.712000	147.979029	132.321357	0.068185	11.507191	0.149491	5.115373
826.732000	147.979110	132.319370	0.068186	11.507018	0.149492	5.115296
826.752000	147.979110	132.314594	0.068187	11.506603	0.149495	5.115111
826.772000	147.979110	132.326663	0.068184	11.507652	0.149488	5.115578
826.792000	147.979110	132.317268	0.068186	11.506835	0.149493	5.115214
826.812000	147.979029	132.324460	0.068184	11.507461	0.149489	5.115492
826.832000	147.979029	132.321712	0.068185	11.507222	0.149490	5.115386
826.852000	147.979029	132.322758	0.068185	11.507313	0.149490	5.115427
826.872000	147.979029	132.314828	0.068187	11.506623	0.149494	5.115120
826.892000	147.979110	132.321525	0.068185	11.507206	0.149491	5.115379
826.912000	147.979110	132.318331	0.068186	11.506928	0.149492	5.115256
826.932000	147.979110	132.311071	0.068188	11.506297	0.149496	5.114975
826.952000	147.979110	132.329876	0.068183	11.507932	0.149486	5.115702
826.972000	147.979029	132.333728	0.068182	11.508267	0.149484	5.115851
826.992000	147.979110	132.324060	0.068185	11.507426	0.149489	5.115477
827.012000	147.979110	132.318296	0.068186	11.506925	0.149492	5.115254
827.032000	147.979029	132.315571	0.068187	11.506688	0.149494	5.115149
827.052000	147.979029	132.309909	0.068188	11.506195	0.149497	5.114930
827.072000	147.979029	132.316284	0.068186	11.506750	0.149493	5.115176
827.092000	147.979110	132.313936	0.068187	11.506546	0.149495	5.115086
827.112000	147.979110	132.317408	0.068186	11.506848	0.149493	5.115220
827.132000	147.979110	132.318470	0.068186	11.506940	0.149492	5.115261
827.152000	147.979110	132.305708	0.068189	11.505830	0.149499	5.114768
827.172000	147.979110	132.311218	0.068188	11.506309	0.149496	5.114981
827.192000	147.979110	132.303213	0.068190	11.505613	0.149501	5.114671
827.212000	147.979110	132.309987	0.068188	11.506202	0.149497	5.114933
827.232000	147.979110	132.318705	0.068186	11.506960	0.149492	5.115270
827.252000	147.979110	132.315537	0.068187	11.506685	0.149494	5.115148
827.272000	147.979110	132.311971	0.068188	11.506375	0.149496	5.115010
827.292000	147.979029	132.326755	0.068184	11.507661	0.149488	5.115581
827.312000	147.979110	132.310755	0.068188	11.506269	0.149497	5.114963
827.332000	147.979110	132.312284	0.068188	11.506402	0.149496	5.115022
827.352000	147.979110	132.317383	0.068186	11.506845	0.149493	5.115219
827.372000	147.979110	132.323584	0.068185	11.507385	0.149489	5.115459
827.392000	147.979110	132.317174	0.068186	11.506827	0.149493	5.115211
827.412000	147.979110	132.302883	0.068190	11.505585	0.149501	5.114658
827.432000	147.979110	132.317724	0.068186	11.506875	0.149493	5.115232
827.452000	147.979110	132.313229	0.068187	11.506484	0.149495	5.115058
827.472000	147.979110	132.322787	0.068185	11.507315	0.149490	5.115428
827.492000	147.979110	132.307721	0.068189	11.506005	0.149498	5.114845
827.512000	147.979110	132.319229	0.068186	11.507006	0.149492	5.115290
827.532000	147.979110	132.318139	0.068186	11.506911	0.149493	5.115248
827.552000	147.979110	132.318316	0.068186	11.506927	0.149492	5.115255
827.572000	147.979110	132.310393	0.068188	11.506238	0.149497	5.114949
827.592000	147.979110	132.303915	0.068190	11.505674	0.149500	5.114698
827.612000	147.979110	132.316972	0.068186	11.506810	0.149493	5.115203
827.632000	147.979110	132.321055	0.068185	11.507165	0.149491	5.115361
827.652000	147.979110	132.316651	0.068186	11.506782	0.149493	5.115191
827.672000	147.979110	132.319175	0.068186	11.507001	0.149492	5.115288
827.692000	147.979110	132.313375	0.068187	11.506497	0.149495	5.115064
827.712000	147.979110	132.309539	0.068188	11.506163	0.149497	5.114916
827.732000	147.979110	132.311839	0.068188	11.506363	0.149496	5.115005
827.752000	147.979110	132.325949	0.068184	11.507590	0.149488	5.115550
827.772000	147.979110	132.321352	0.068185	11.507191	0.149491	5.115372
827.792000	147.979110	132.306775	0.068189	11.505923	0.149499	5.114809
827.812000	147.979029	132.309601	0.068188	11.506169	0.149497	5.114918
827.832000	147.979110	132.312746	0.068187	11.506442	0.149496	5.115040
827.852000	147.979110	132.314346	0.068187	11.506581	0.149495	5.115101
827.872000	147.979110	132.317098	0.068186	11.506821	0.149493	5.115208
827.892000	147.979110	132.300640	0.068191	11.505389	0.149502	5.114572
827.912000	147.979110	132.321611	0.068185	11.507213	0.149491	5.115382
827.932000	147.979110	132.314976	0.068187	11.506636	0.149494	5.115126
827.952000	147.979110	132.309366	0.068188	11.506148	0.149497	5.114909
827.972000	147.979110	132.314316	0.068187	11.506579	0.149495	5.115100
827.992000	147.979110	132.310770	0.068188	11.506270	0.149497	5.114963
828.012000	147.979110	132.296913	0.068192	11.505065	0.149504	5.114428
828.032000	147.979110	132.314985	0.068187	11.506637	0.149494	5.115126
828.052000	147.979110	132.305657	0.068189	11.505826	0.149500	5.114766
828.072000	147.979110	132.300836	0.068191	11.505406	0.149502	5.114579
828.092000	147.979110	132.314038	0.068187	11.506555	0.149495	5.115090
828.112000	147.979110	132.303426	0.068190	11.505632	0.149501	5.114679
828.132000	147.979110	132.295856	0.068192	11.504973	0.149505	5.114387
828.152000	147.979029	132.310895	0.068188	11.506281	0.149496	5.114968
828.172000	147.979110	132.318230	0.068186	11.506919	0.149492	5.115252
828.192000	147.979110	132.308253	0.068189	11.506052	0.149498	5.114866
828.212000	147.979110	132.296170	0.068192	11.505001	0.149505	5.114399
828.232000	147.979110	132.302904	0.068190	11.505586	0.149501	5.114659
828.252000	147.979110	132.302486	0.068190	11.505550	0.149501	5.114643
828.272000	147.979110	132.319724	0.068186	11.507049	0.149492	5.115309
828.292000	147.979110	132.306510	0.068189	11.505900	0.149499	5.114799
828.312000	147.979110	132.305592	0.068189	11.505820	0.149500	5.114763
828.332000	147.979110	132.311096	0.068188	11.506299	0.149496	5.114976
828.352000	147.979110	132.303803	0.068190	11.505664	0.149501	5.114694
828.372000	147.979110	132.291446	0.068193	11.504590	0.149507	5.114216
828.392000	147.979110	132.281976	0.068196	11.503766	0.149513	5.113850
828.412000	147.979110	132.307575	0.068189	11.505993	0.149498	5.114840
828.432000	147.979110	132.310514	0.068188	11.506248	0.149497	5.114953
828.452000	147.979110	132.301956	0.068190	11.505504	0.149502	5.114622
828.472000	147.979110	132.298293	0.068191	11.505185	0.149504	5.114481
828.492000	147.979110	132.309755	0.068188	11.506182	0.149497	5.114924
828.512000	147.979110	132.297697	0.068191	11.505133	0.149504	5.114458
828.532000	147.979110	132.288463	0.068194	11.504330	0.149509	5.114101
828.552000	147.979110	132.287170	0.068194	11.504218	0.149510	5.114051
828.572000	147.979110	132.283095	0.068195	11.503864	0.149512	5.113893
828.592000	147.979110	132.271919	0.068198	11.502892	0.149518	5.113461
828.612000	147.979110	132.279622	0.068196	11.503562	0.149514	5.113759
828.632000	147.979110	132.276806	0.068197	11.503317	0.149516	5.113650
828.652000	147.979110	132.277403	0.068197	11.503369	0.149515	5.113673
828.672000	147.979029	132.292512	0.068193	11.504683	0.149507	5.114257
828.692000	147.979110	132.293093	0.068193	11.504733	0.149507	5.114280
828.712000	147.979110	132.272665	0.068198	11.502957	0.149518	5.113490
828.732000	147.979110	132.271321	0.068198	11.502840	0.149519	5.113438
828.752000	147.979110	132.272208	0.068198	11.502917	0.149518	5.113472
828.772000	147.979110	132.269264	0.068199	11.502661	0.149520	5.113359
828.792000	147.979110	132.263294	0.068200	11.502142	0.149523	5.113128
828.812000	147.979110	132.265837	0.068200	11.502363	0.149522	5.113226
828.832000	147.979110	132.270667	0.068198	11.502783	0.149519	5.113413
828.852000	147.979110	132.259338	0.068201	11.501798	0.149525	5.112975
828.872000	147.979110	132.271888	0.068198	11.502889	0.149518	5.113460
828.892000	147.979110	132.262521	0.068201	11.502074	0.149524	5.113098
828.912000	147.979110	132.283711	0.068195	11.503917	0.149512	5.113917
828.932000	147.979110	132.266516	0.068200	11.502422	0.149521	5.113252
828.952000	147.979110	132.272543	0.068198	11.502946	0.149518	5.113485
828.972000	147.979110	132.273261	0.068198	11.503008	0.149518	5.113513
828.992000	147.979110	132.273787	0.068198	11.503054	0.149517	5.113533
829.012000	147.979110	132.264755	0.068200	11.502269	0.149522	5.113184
829.032000	147.979110	132.263816	0.068200	11.502187	0.149523	5.113148
829.052000	147.979110	132.272227	0.068198	11.502919	0.149518	5.113473
829.072000	147.979110	132.265959	0.068200	11.502373	0.149522	5.113231
829.092000	147.979110	132.284495	0.068195	11.503985	0.149511	5.113947
829.112000	147.979110	132.280145	0.068196	11.503607	0.149514	5.113779
829.132000	147.979029	132.258975	0.068201	11.501766	0.149526	5.112961
829.152000	147.979110	132.270765	0.068198	11.502791	0.149519	5.113417
829.172000	147.979110	132.265889	0.068200	11.502367	0.149522	5.113228
829.192000	147.979110	132.273147	0.068198	11.502999	0.149518	5.113509
829.212000	147.979029	132.253872	0.068203	11.501322	0.149528	5.112764
829.232000	147.979029	132.266872	0.068199	11.502453	0.149521	5.113266
829.252000	147.979029	132.274854	0.068197	11.503147	0.149517	5.113575
829.272000	147.979110	132.268878	0.068199	11.502627	0.149520	5.113344
829.292000	147.979110	132.263841	0.068200	11.502189	0.149523	5.113149
829.312000	147.979110	132.274727	0.068197	11.503136	0.149517	5.113570
829.332000	147.979110	132.264831	0.068200	11.502275	0.149522	5.113187
829.352000	147.979110	132.262543	0.068201	11.502076	0.149524	5.113099
829.372000	147.979029	132.267004	0.068199	11.502464	0.149521	5.113271
829.392000	147.979110	132.262320	0.068201	11.502057	0.149524	5.113090
829.412000	147.979110	132.260801	0.068201	11.501925	0.149525	5.113031
829.432000	147.979110	132.274102	0.068198	11.503082	0.149517	5.113546
829.452000	147.979110	132.279226	0.068196	11.503527	0.149514	5.113744
829.472000	147.979110	132.266930	0.068199	11.502458	0.149521	5.113268
829.492000	147.979110	132.264293	0.068200	11.502229	0.149523	5.113166
829.512000	147.979110	132.273397	0.068198	11.503020	0.149518	5.113518
829.532000	147.979110	132.266698	0.068199	11.502438	0.149521	5.113259
829.552000	147.979029	132.270048	0.068199	11.502729	0.149519	5.113389
829.572000	147.979110	132.277752	0.068197	11.503399	0.149515	5.113687
829.592000	147.979110	132.281156	0.068196	11.503695	0.149513	5.113818
829.612000	147.979110	132.286479	0.068194	11.504158	0.149510	5.114024
829.632000	147.979110	132.271051	0.068198	11.502816	0.149519	5.113428
829.652000	147.979110	132.279634	0.068196	11.503563	0.149514	5.113760
829.672000	147.979110	132.266830	0.068199	11.502449	0.149521	5.113265
829.692000	147.979029	132.277667	0.068197	11.503392	0.149515	5.113684
829.712000	147.979110	132.259600	0.068201	11.501820	0.149525	5.112985
829.732000	147.979110	132.269955	0.068199	11.502721	0.149519	5.113385
829.752000	147.979110	132.283594	0.068195	11.503907	0.149512	5.113913
829.772000	147.979110	132.263178	0.068200	11.502132	0.149523	5.113123
829.792000	147.979110	132.277597	0.068197	11.503385	0.149515	5.113681
829.812000	147.979110	132.274896	0.068197	11.503151	0.149517	5.113576
829.832000	147.979110	132.277269	0.068197	11.503357	0.149515	5.113668
829.852000	147.979110	132.267089	0.068199	11.502472	0.149521	5.113275
829.872000	147.979110	132.257767	0.068202	11.501661	0.149526	5.112914
829.892000	147.979110	132.259394	0.068201	11.501803	0.149525	5.112977
829.912000	147.979110	132.257396	0.068202	11.501629	0.149527	5.112900
829.932000	147.979110	132.286259	0.068194	11.504139	0.149510	5.114016
829.952000	147.979110	132.272320	0.068198	11.502927	0.149518	5.113477
829.972000	147.979110	132.268090	0.068199	11.502559	0.149521	5.113313
829.992000	147.979110	132.266077	0.068200	11.502384	0.149522	5.113235
830.012000	147.979110	132.265872	0.068200	11.502366	0.149522	5.113228
830.032000	147.979110	132.264970	0.068200	11.502287	0.149522	5.113193
830.052000	147.979110	132.261392	0.068201	11.501976	0.149524	5.113054
830.072000	147.979110	132.254959	0.068203	11.501417	0.149528	5.112806
830.092000	147.979110	132.264810	0.068200	11.502274	0.149522	5.113186
830.112000	147.979110	132.262404	0.068201	11.502064	0.149524	5.113093
830.132000	147.979110	132.254677	0.068203	11.501392	0.149528	5.112795
830.152000	147.979110	132.253760	0.068203	11.501313	0.149529	5.112759
830.172000	147.979029	132.249370	0.068204	11.500931	0.149531	5.112590
830.192000	147.979110	132.249117	0.068204	11.500909	0.149531	5.112580
830.212000	147.979029	132.256028	0.068202	11.501510	0.149527	5.112847
830.232000	147.979110	132.247109	0.068205	11.500734	0.149532	5.112502
830.252000	147.979110	132.253132	0.068203	11.501258	0.149529	5.112735
830.272000	147.979110	132.261780	0.068201	11.502010	0.149524	5.113069
830.292000	147.979110	132.270639	0.068198	11.502780	0.149519	5.113412
830.312000	147.979110	132.268644	0.068199	11.502607	0.149520	5.113335
830.332000	147.979110	132.264609	0.068200	11.502256	0.149522	5.113179
830.352000	147.979110	132.254327	0.068203	11.501362	0.149528	5.112781
830.372000	147.979110	132.255126	0.068203	11.501431	0.149528	5.112812
830.392000	147.979110	132.252006	0.068203	11.501160	0.149530	5.112692
830.412000	147.979110	132.251148	0.068204	11.501085	0.149530	5.112658
830.432000	147.979110	132.265833	0.068200	11.502362	0.149522	5.113226
830.452000	147.979110	132.246528	0.068205	11.500684	0.149533	5.112480
830.472000	147.979110	132.263007	0.068200	11.502117	0.149523	5.113117
830.492000	147.979110	132.245123	0.068205	11.500561	0.149533	5.112425
830.512000	147.979110	132.259084	0.068201	11.501776	0.149526	5.112965
830.532000	147.979110	132.255359	0.068202	11.501452	0.149528	5.112821
830.552000	147.979110	132.265168	0.068200	11.502305	0.149522	5.113200
830.572000	147.979110	132.264872	0.068200	11.502279	0.149522	5.113189
830.592000	147.979110	132.258077	0.068202	11.501688	0.149526	5.112926
830.612000	147.979110	132.266046	0.068200	11.502381	0.149522	5.113234
830.632000	147.979110	132.262305	0.068201	11.502056	0.149524	5.113090
830.652000	147.979110	132.260452	0.068201	11.501895	0.149525	5.113018
830.672000	147.979110	132.256170	0.068202	11.501522	0.149527	5.112852
830.692000	147.979110	132.252754	0.068203	11.501225	0.149529	5.112720
830.712000	147.979110	132.268070	0.068199	11.502557	0.149521	5.113313
830.732000	147.979110	132.256629	0.068202	11.501562	0.149527	5.112870
830.752000	147.979110	132.259127	0.068201	11.501779	0.149526	5.112967
830.772000	147.979110	132.261617	0.068201	11.501996	0.149524	5.113063
830.792000	147.979110	132.249962	0.068204	11.500982	0.149531	5.112612
830.812000	147.979110	132.265490	0.068200	11.502333	0.149522	5.113213
830.832000	147.979110	132.261502	0.068201	11.501986	0.149524	5.113059
830.852000	147.979110	132.257156	0.068202	11.501608	0.149527	5.112891
830.872000	147.979110	132.249390	0.068204	11.500933	0.149531	5.112590
830.892000	147.979110	132.237415	0.068207	11.499891	0.149538	5.112127
830.912000	147.979110	132.258640	0.068202	11.501737	0.149526	5.112948
830.932000	147.979110	132.248667	0.068204	11.500870	0.149531	5.112562
830.952000	147.979110	132.261517	0.068201	11.501987	0.149524	5.113059
830.972000	147.979110	132.264089	0.068200	11.502211	0.149523	5.113159
830.992000	147.979029	132.254436	0.068203	11.501371	0.149528	5.112785
831.012000	147.979110	132.245271	0.068205	11.500574	0.149533	5.112431
831.032000	147.979110	132.264902	0.068200	11.502281	0.149522	5.113190
831.052000	147.979110	132.260391	0.068201	11.501889	0.149525	5.113016
831.072000	147.979110	132.259467	0.068201	11.501809	0.149525	5.112980
831.092000	147.979110	132.247242	0.068205	11.500746	0.149532	5.112507
831.112000	147.979110	132.257294	0.068202	11.501620	0.149527	5.112896
831.132000	147.979110	132.255378	0.068202	11.501453	0.149528	5.112822
831.152000	147.979110	132.246485	0.068205	11.500680	0.149533	5.112478
831.172000	147.979110	132.242896	0.068206	11.500368	0.149535	5.112339
831.192000	147.979110	132.240833	0.068206	11.500188	0.149536	5.112260
831.212000	147.979110	132.249656	0.068204	11.500956	0.149531	5.112601
831.232000	147.979110	132.247902	0.068204	11.500803	0.149532	5.112533
831.252000	147.979110	132.250697	0.068204	11.501046	0.149530	5.112641
831.272000	147.979110	132.246859	0.068205	11.500712	0.149532	5.112493
831.292000	147.979110	132.258835	0.068202	11.501754	0.149526	5.112955
831.312000	147.979110	132.263177	0.068200	11.502131	0.149523	5.113123
831.332000	147.979110	132.265426	0.068200	11.502327	0.149522	5.113210
831.352000	147.979110	132.266471	0.068200	11.502418	0.149521	5.113251
831.372000	147.979110	132.268341	0.068199	11.502581	0.149520	5.113323
831.392000	147.979110	132.260887	0.068201	11.501932	0.149525	5.113035
831.412000	147.979110	132.269275	0.068199	11.502662	0.149520	5.113359
831.432000	147.979110	132.247536	0.068204	11.500771	0.149532	5.112519
831.452000	147.979029	132.253839	0.068203	11.501319	0.149528	5.112762
831.472000	147.979110	132.253052	0.068203	11.501251	0.149529	5.112732
831.492000	147.979110	132.250977	0.068204	11.501071	0.149530	5.112652
831.512000	147.979110	132.248679	0.068204	11.500871	0.149531	5.112563
831.532000	147.979110	132.249891	0.068204	11.500976	0.149531	5.112610
831.552000	147.979110	132.254527	0.068203	11.501379	0.149528	5.112789
831.572000	147.979110	132.249523	0.068204	11.500944	0.149531	5.112596
831.592000	147.979110	132.263558	0.068200	11.502165	0.149523	5.113138
831.612000	147.979110	132.239824	0.068207	11.500101	0.149536	5.112221
831.632000	147.979110	132.248909	0.068204	11.500891	0.149531	5.112572
831.652000	147.979110	132.255631	0.068202	11.501475	0.149528	5.112832
831.672000	147.979110	132.246375	0.068205	11.500670	0.149533	5.112474
831.692000	147.979110	132.231010	0.068209	11.499334	0.149541	5.111880
831.712000	147.979029	132.230372	0.068209	11.499279	0.149542	5.111855
831.732000	147.979110	132.234104	0.068208	11.499603	0.149540	5.111999
831.752000	147.979110	132.234814	0.068208	11.499665	0.149539	5.112027
831.772000	147.979110	132.238718	0.068207	11.500004	0.149537	5.112178
831.792000	147.979110	132.222955	0.068211	11.498634	0.149546	5.111568
831.812000	147.979110	132.244816	0.068205	11.500535	0.149534	5.112414
831.832000	147.979029	132.227936	0.068210	11.499067	0.149543	5.111761
831.852000	147.979110	132.232542	0.068208	11.499467	0.149540	5.111939
831.872000	147.979029	132.222089	0.068211	11.498558	0.149546	5.111535
831.892000	147.979110	132.234559	0.068208	11.499643	0.149539	5.112017
831.912000	147.979110	132.232065	0.068209	11.499426	0.149541	5.111921
831.932000	147.979110	132.234748	0.068208	11.499659	0.149539	5.112024
831.952000	147.979110	132.227516	0.068210	11.499030	0.149543	5.111745
831.972000	147.979110	132.235808	0.068208	11.499751	0.149539	5.112065
831.992000	147.979110	132.226552	0.068210	11.498946	0.149544	5.111707
832.012000	147.979110	132.243175	0.068206	11.500392	0.149534	5.112350
832.032000	147.979110	132.235802	0.068208	11.499751	0.149539	5.112065
832.052000	147.979110	132.225763	0.068210	11.498878	0.149544	5.111677
832.072000	147.979029	132.227110	0.068210	11.498995	0.149543	5.111729
832.092000	147.979029	132.221734	0.068211	11.498527	0.149546	5.111521
832.112000	147.979110	132.231434	0.068209	11.499371	0.149541	5.111896
832.132000	147.979029	132.243519	0.068205	11.500422	0.149534	5.112363
832.152000	147.979110	132.228898	0.068209	11.499150	0.149542	5.111798
832.172000	147.979029	132.243184	0.068206	11.500393	0.149534	5.112350
832.192000	147.979110	132.242701	0.068206	11.500351	0.149535	5.112332
832.212000	147.979029	132.238636	0.068207	11.499997	0.149537	5.112175
832.232000	147.979029	132.227380	0.068210	11.499018	0.149543	5.111739
832.252000	147.979110	132.231510	0.068209	11.499378	0.149541	5.111899
832.272000	147.979029	132.231299	0.068209	11.499359	0.149541	5.111891
832.292000	147.979110	132.229156	0.068209	11.499173	0.149542	5.111808
832.312000	147.979110	132.241952	0.068206	11.500286	0.149535	5.112303
832.332000	147.979110	132.240754	0.068206	11.500181	0.149536	5.112256
832.352000	147.979110	132.244438	0.068205	11.500502	0.149534	5.112399
832.372000	147.979029	132.242454	0.068206	11.500329	0.149535	5.112322
832.392000	147.979110	132.248542	0.068204	11.500859	0.149531	5.112558
832.412000	147.979110	132.233345	0.068208	11.499537	0.149540	5.111970
832.432000	147.979110	132.248594	0.068204	11.500863	0.149531	5.112560
832.452000	147.979110	132.243038	0.068206	11.500380	0.149535	5.112345
832.472000	147.979110	132.230328	0.068209	11.499275	0.149542	5.111853
832.492000	147.979110	132.233695	0.068208	11.499568	0.149540	5.111984
832.512000	147.979110	132.228418	0.068209	11.499109	0.149543	5.111780
832.532000	147.979110	132.243552	0.068206	11.500425	0.149534	5.112365
832.552000	147.979110	132.247268	0.068205	11.500748	0.149532	5.112508
832.572000	147.979110	132.237005	0.068207	11.499856	0.149538	5.112112
832.592000	147.979110	132.234883	0.068208	11.499671	0.149539	5.112030
832.612000	147.979110	132.218674	0.068212	11.498261	0.149548	5.111403
832.632000	147.979110	132.223553	0.068211	11.498686	0.149545	5.111592
832.652000	147.979110	132.247768	0.068204	11.500791	0.149532	5.112528
832.672000	147.979110	132.228880	0.068209	11.499149	0.149542	5.111797
832.692000	147.979110	132.231505	0.068209	11.499377	0.149541	5.111899
832.712000	147.979110	132.228676	0.068209	11.499131	0.149543	5.111790
832.732000	147.979029	132.237529	0.068207	11.499901	0.149538	5.112132
832.752000	147.979110	132.227236	0.068210	11.499006	0.149543	5.111734
832.772000	147.979029	132.236777	0.068207	11.499836	0.149538	5.112103
832.792000	147.979029	132.226360	0.068210	11.498930	0.149544	5.111700
832.812000	147.979110	132.235221	0.068208	11.499700	0.149539	5.112043
832.832000	147.979110	132.233910	0.068208	11.499586	0.149540	5.111992
832.852000	147.979110	132.227067	0.068210	11.498991	0.149543	5.111727
832.872000	147.979110	132.215388	0.068213	11.497976	0.149550	5.111276
832.892000	147.979110	132.223258	0.068211	11.498660	0.149546	5.111580
832.912000	147.979029	132.236701	0.068207	11.499829	0.149538	5.112100
832.932000	147.979029	132.229351	0.068209	11.499190	0.149542	5.111816
832.952000	147.979110	132.218643	0.068212	11.498259	0.149548	5.111402
832.972000	147.979110	132.225915	0.068210	11.498891	0.149544	5.111683
832.992000	147.979110	132.237803	0.068207	11.499925	0.149537	5.112142
833.012000	147.979029	132.222792	0.068211	11.498619	0.149546	5.111562
833.032000	147.979029	132.226262	0.068210	11.498921	0.149544	5.111696
833.052000	147.979110	132.222170	0.068211	11.498565	0.149546	5.111538
833.072000	147.979110	132.220737	0.068212	11.498441	0.149547	5.111483
833.092000	147.979029	132.223579	0.068211	11.498688	0.149545	5.111593
833.112000	147.979029	132.226604	0.068210	11.498951	0.149544	5.111709
833.132000	147.979110	132.227343	0.068210	11.499015	0.149543	5.111738
833.152000	147.979029	132.215312	0.068213	11.497969	0.149550	5.111273
833.172000	147.979110	132.217803	0.068212	11.498186	0.149549	5.111369
833.192000	147.979110	132.232096	0.068209	11.499429	0.149541	5.111922
833.212000	147.979110	132.223491	0.068211	11.498680	0.149546	5.111589
833.232000	147.979110	132.235318	0.068208	11.499709	0.149539	5.112046
833.252000	147.979110	132.215975	0.068213	11.498027	0.149550	5.111299
833.272000	147.979110	132.207651	0.068215	11.497303	0.149554	5.110977
833.292000	147.979110	132.209421	0.068214	11.497457	0.149553	5.111045
833.312000	147.979029	132.219133	0.068212	11.498301	0.149548	5.111421
833.332000	147.979029	132.222882	0.068211	11.498627	0.149546	5.111566
833.352000	147.979110	132.212023	0.068214	11.497683	0.149552	5.111146
833.372000	147.979029	132.217045	0.068212	11.498120	0.149549	5.111340
833.392000	147.979110	132.223950	0.068211	11.498720	0.149545	5.111607
833.412000	147.979110	132.226889	0.068210	11.498976	0.149544	5.111721
833.432000	147.979110	132.215752	0.068213	11.498007	0.149550	5.111290
833.452000	147.979110	132.238888	0.068207	11.500019	0.149537	5.112184
833.472000	147.979110	132.217192	0.068212	11.498132	0.149549	5.111346
833.492000	147.979110	132.234314	0.068208	11.499621	0.149539	5.112008
833.512000	147.979110	132.230837	0.068209	11.499319	0.149541	5.111873
833.532000	147.979110	132.224562	0.068211	11.498773	0.149545	5.111631
833.552000	147.979110	132.223358	0.068211	11.498669	0.149546	5.111584
833.572000	147.979110	132.212060	0.068214	11.497686	0.149552	5.111147
833.592000	147.979110	132.205823	0.068215	11.497144	0.149555	5.110906
833.612000	147.979110	132.198812	0.068217	11.496534	0.149559	5.110635
833.632000	147.979110	132.210207	0.068214	11.497525	0.149553	5.111076
833.652000	147.979110	132.215050	0.068213	11.497946	0.149550	5.111263
833.672000	147.979110	132.213156	0.068213	11.497781	0.149551	5.111190
833.692000	147.979110	132.220155	0.068212	11.498390	0.149547	5.111460
833.712000	147.979110	132.228825	0.068209	11.499144	0.149543	5.111795
833.732000	147.979110	132.232794	0.068208	11.499489	0.149540	5.111949
833.752000	147.979110	132.222009	0.068211	11.498551	0.149546	5.111532
833.772000	147.979110	132.211183	0.068214	11.497610	0.149552	5.111113
833.792000	147.979110	132.218728	0.068212	11.498266	0.149548	5.111405
833.812000	147.979110	132.216263	0.068213	11.498052	0.149550	5.111310
833.832000	147.979029	132.208495	0.068215	11.497376	0.149554	5.111009
833.852000	147.979110	132.203996	0.068216	11.496985	0.149556	5.110835
833.872000	147.979110	132.212108	0.068214	11.497690	0.149552	5.111149
833.892000	147.979110	132.206241	0.068215	11.497180	0.149555	5.110922
833.912000	147.979110	132.202712	0.068216	11.496873	0.149557	5.110786
833.932000	147.979110	132.213784	0.068213	11.497836	0.149551	5.111214
833.952000	147.979110	132.218232	0.068212	11.498223	0.149548	5.111386
833.972000	147.979110	132.207792	0.068215	11.497315	0.149554	5.110982
833.992000	147.979110	132.218925	0.068212	11.498283	0.149548	5.111413
834.012000	147.979110	132.212023	0.068214	11.497683	0.149552	5.111146
834.032000	147.979110	132.213812	0.068213	11.497839	0.149551	5.111215
834.052000	147.979029	132.225029	0.068210	11.498814	0.149545	5.111649
834.072000	147.979110	132.221608	0.068211	11.498517	0.149547	5.111516
834.092000	147.979110	132.220293	0.068212	11.498402	0.149547	5.111465
834.112000	147.979110	132.213461	0.068213	11.497808	0.149551	5.111201
834.132000	147.979029	132.208580	0.068215	11.497384	0.149554	5.111013
834.152000	147.979110	132.198546	0.068217	11.496511	0.149559	5.110625
834.172000	147.979029	132.214708	0.068213	11.497916	0.149550	5.111250
834.192000	147.979110	132.206967	0.068215	11.497243	0.149555	5.110950
834.212000	147.979110	132.204337	0.068216	11.497015	0.149556	5.110849
834.232000	147.979110	132.195630	0.068218	11.496257	0.149561	5.110512
834.252000	147.979110	132.208215	0.068215	11.497352	0.149554	5.110999
834.272000	147.979110	132.214449	0.068213	11.497894	0.149551	5.111240
834.292000	147.979110	132.196073	0.068218	11.496296	0.149561	5.110529
834.312000	147.979029	132.196655	0.068218	11.496347	0.149560	5.110552
834.332000	147.979110	132.205203	0.068216	11.497090	0.149556	5.110882
834.352000	147.979110	132.189091	0.068220	11.495689	0.149565	5.110259
834.372000	147.979029	132.209191	0.068214	11.497437	0.149553	5.111036
834.392000	147.979029	132.201106	0.068217	11.496734	0.149558	5.110724
834.412000	147.979110	132.195226	0.068218	11.496222	0.149561	5.110496
834.432000	147.979110	132.194938	0.068218	11.496197	0.149561	5.110485
834.452000	147.979110	132.205963	0.068215	11.497156	0.149555	5.110912
834.472000	147.979110	132.203419	0.068216	11.496935	0.149557	5.110813
834.492000	147.979110	132.203823	0.068216	11.496970	0.149557	5.110829
834.512000	147.979110	132.199909	0.068217	11.496629	0.149559	5.110677
834.532000	147.979110	132.190279	0.068219	11.495792	0.149564	5.110305
834.552000	147.979110	132.197306	0.068218	11.496403	0.149560	5.110577
834.572000	147.979110	132.203893	0.068216	11.496976	0.149556	5.110832
834.592000	147.979110	132.204754	0.068216	11.497051	0.149556	5.110865
834.612000	147.979110	132.192380	0.068219	11.495975	0.149563	5.110386
834.632000	147.979110	132.198254	0.068217	11.496486	0.149560	5.110613
834.652000	147.979029	132.200869	0.068217	11.496713	0.149558	5.110715
834.672000	147.979110	132.183430	0.068221	11.495196	0.149568	5.110040
834.692000	147.979110	132.202562	0.068216	11.496860	0.149557	5.110780
834.712000	147.979029	132.198882	0.068217	11.496540	0.149559	5.110638
834.732000	147.979110	132.224635	0.068210	11.498780	0.149545	5.111633
834.752000	147.979110	132.202272	0.068216	11.496835	0.149557	5.110769
834.772000	147.979029	132.201198	0.068217	11.496742	0.149558	5.110727
834.792000	147.979110	132.190736	0.068219	11.495832	0.149564	5.110323
834.812000	147.979110	132.207732	0.068215	11.497310	0.149554	5.110980
834.832000	147.979110	132.203422	0.068216	11.496935	0.149557	5.110813
834.852000	147.979110	132.195321	0.068218	11.496230	0.149561	5.110500
834.872000	147.979110	132.196587	0.068218	11.496341	0.149561	5.110549
834.892000	147.979110	132.195340	0.068218	11.496232	0.149561	5.110501
834.912000	147.979029	132.188505	0.068220	11.495638	0.149565	5.110237
834.932000	147.979110	132.178701	0.068222	11.494785	0.149571	5.109858
834.952000	147.979110	132.198160	0.068217	11.496477	0.149560	5.110610
834.972000	147.979110	132.195701	0.068218	11.496264	0.149561	5.110515
834.992000	147.979110	132.193078	0.068219	11.496035	0.149563	5.110413
835.012000	147.979110	132.189861	0.068220	11.495756	0.149564	5.110289
835.032000	147.979029	132.193973	0.068218	11.496113	0.149562	5.110448
835.052000	147.979110	132.186151	0.068221	11.495433	0.149566	5.110146
835.072000	147.979110	132.201419	0.068217	11.496761	0.149558	5.110736
835.092000	147.979029	132.182702	0.068221	11.495133	0.149568	5.110012
835.112000	147.979110	132.190128	0.068220	11.495779	0.149564	5.110299
835.132000	147.979110	132.184701	0.068221	11.495307	0.149567	5.110090
835.152000	147.979029	132.193095	0.068219	11.496037	0.149562	5.110414
835.172000	147.979029	132.191529	0.068219	11.495901	0.149563	5.110354
835.192000	147.979110	132.191113	0.068219	11.495865	0.149564	5.110337
835.212000	147.979110	132.178742	0.068222	11.494789	0.149571	5.109859
835.232000	147.979110	132.177031	0.068223	11.494640	0.149571	5.109793
835.252000	147.979110	132.188078	0.068220	11.495601	0.149565	5.110220
835.272000	147.979029	132.172697	0.068224	11.494263	0.149574	5.109625
835.292000	147.979110	132.187365	0.068220	11.495539	0.149566	5.110193
835.312000	147.979110	132.191165	0.068219	11.495869	0.149564	5.110339
835.332000	147.979110	132.191452	0.068219	11.495894	0.149563	5.110351
835.352000	147.979029	132.188601	0.068220	11.495646	0.149565	5.110240
835.372000	147.979029	132.199215	0.068217	11.496569	0.149559	5.110651
835.392000	147.979029	132.194521	0.068218	11.496161	0.149562	5.110469
835.412000	147.979110	132.198914	0.068217	11.496543	0.149559	5.110639
835.432000	147.979110	132.195229	0.068218	11.496222	0.149561	5.110497
835.452000	147.979110	132.190561	0.068219	11.495817	0.149564	5.110316
835.472000	147.979110	132.197335	0.068218	11.496406	0.149560	5.110578
835.492000	147.979110	132.185450	0.068221	11.495372	0.149567	5.110119
835.512000	147.979110	132.180724	0.068222	11.494961	0.149569	5.109936
835.532000	147.979110	132.171148	0.068224	11.494128	0.149575	5.109566
835.552000	147.979110	132.177999	0.068223	11.494724	0.149571	5.109830
835.572000	147.979110	132.187058	0.068220	11.495512	0.149566	5.110181
835.592000	147.979110	132.198743	0.068217	11.496528	0.149559	5.110632
835.612000	147.979110	132.194828	0.068218	11.496188	0.149562	5.110481
835.632000	147.979110	132.198753	0.068217	11.496529	0.149559	5.110633
835.652000	147.979110	132.184182	0.068221	11.495262	0.149567	5.110069
835.672000	147.979110	132.183102	0.068221	11.495168	0.149568	5.110028
835.692000	147.979110	132.185396	0.068221	11.495367	0.149567	5.110116
835.712000	147.979110	132.182985	0.068221	11.495158	0.149568	5.110023
835.732000	147.979110	132.175445	0.068223	11.494502	0.149572	5.109732
835.752000	147.979110	132.182269	0.068222	11.495095	0.149569	5.109996
835.772000	147.979110	132.186457	0.068220	11.495460	0.149566	5.110157
835.792000	147.979029	132.182554	0.068221	11.495120	0.149568	5.110007
835.812000	147.979110	132.172055	0.068224	11.494207	0.149574	5.109601
835.832000	147.979110	132.179905	0.068222	11.494890	0.149570	5.109904
835.852000	147.979110	132.176581	0.068223	11.494601	0.149572	5.109776
835.872000	147.979110	132.179400	0.068222	11.494846	0.149570	5.109885
835.892000	147.979110	132.169931	0.068225	11.494022	0.149575	5.109519
835.912000	147.979110	132.176839	0.068223	11.494623	0.149572	5.109786
835.932000	147.979110	132.184393	0.068221	11.495280	0.149567	5.110078
835.952000	147.979110	132.186389	0.068220	11.495454	0.149566	5.110155
835.972000	147.979110	132.177076	0.068223	11.494644	0.149571	5.109795
835.992000	147.979110	132.181155	0.068222	11.494999	0.149569	5.109952
836.012000	147.979110	132.183075	0.068221	11.495166	0.149568	5.110027
836.032000	147.979110	132.173151	0.068224	11.494302	0.149574	5.109643
836.052000	147.979110	132.181420	0.068222	11.495022	0.149569	5.109963
836.072000	147.979029	132.192279	0.068219	11.495966	0.149563	5.110383
836.092000	147.979110	132.182357	0.068222	11.495103	0.149569	5.109999
836.112000	147.979029	132.190993	0.068219	11.495854	0.149564	5.110333
836.132000	147.979029	132.195231	0.068218	11.496223	0.149561	5.110497
836.152000	147.979110	132.174125	0.068224	11.494387	0.149573	5.109681
836.172000	147.979110	132.180542	0.068222	11.494945	0.149570	5.109929
836.192000	147.979110	132.181628	0.068222	11.495040	0.149569	5.109971
836.212000	147.979110	132.185805	0.068221	11.495403	0.149567	5.110132
836.232000	147.979110	132.175674	0.068223	11.494522	0.149572	5.109741
836.252000	147.979110	132.185608	0.068221	11.495386	0.149567	5.110125
836.272000	147.979110	132.170570	0.068225	11.494078	0.149575	5.109543
836.292000	147.979110	132.169496	0.068225	11.493985	0.149576	5.109502
836.312000	147.979110	132.180136	0.068222	11.494910	0.149570	5.109913
836.332000	147.979110	132.174792	0.068224	11.494445	0.149573	5.109706
836.352000	147.979110	132.172340	0.068224	11.494232	0.149574	5.109612
836.372000	147.979110	132.174482	0.068224	11.494418	0.149573	5.109694
836.392000	147.979110	132.178849	0.068222	11.494798	0.149570	5.109863
836.412000	147.979029	132.175505	0.068223	11.494507	0.149572	5.109734
836.432000	147.979110	132.180344	0.068222	11.494928	0.149570	5.109921
836.452000	147.979110	132.171879	0.068224	11.494192	0.149574	5.109594
836.472000	147.979110	132.173557	0.068224	11.494338	0.149573	5.109659
836.492000	147.979110	132.173297	0.068224	11.494315	0.149574	5.109649
836.512000	147.979110	132.170891	0.068225	11.494106	0.149575	5.109556
836.532000	147.979110	132.176615	0.068223	11.494604	0.149572	5.109777
836.552000	147.979110	132.172992	0.068224	11.494289	0.149574	5.109637
836.572000	147.979110	132.168213	0.068225	11.493873	0.149576	5.109452
836.592000	147.979110	132.160711	0.068227	11.493221	0.149581	5.109162
836.612000	147.979110	132.166518	0.068226	11.493726	0.149577	5.109387
836.632000	147.979110	132.168838	0.068225	11.493927	0.149576	5.109476
836.652000	147.979110	132.176756	0.068223	11.494616	0.149572	5.109782
836.672000	147.979110	132.167639	0.068225	11.493823	0.149577	5.109430
836.692000	147.979110	132.169898	0.068225	11.494020	0.149575	5.109517
836.712000	147.979110	132.177206	0.068223	11.494655	0.149571	5.109800
836.732000	147.979110	132.170960	0.068225	11.494112	0.149575	5.109558
836.752000	147.979029	132.173844	0.068224	11.494363	0.149573	5.109670
836.772000	147.979110	132.180813	0.068222	11.494969	0.149569	5.109939
836.792000	147.979110	132.181791	0.068222	11.495054	0.149569	5.109977
836.812000	147.979110	132.181822	0.068222	11.495057	0.149569	5.109978
836.832000	147.979110	132.166412	0.068226	11.493716	0.149577	5.109383
836.852000	147.979110	132.169297	0.068225	11.493967	0.149576	5.109494
836.872000	147.979110	132.153507	0.068229	11.492594	0.149585	5.108884
836.892000	147.979110	132.169529	0.068225	11.493988	0.149576	5.109503
836.912000	147.979110	132.179084	0.068222	11.494818	0.149570	5.109872
836.932000	147.979110	132.172171	0.068224	11.494217	0.149574	5.109605
836.952000	147.979110	132.170787	0.068225	11.494097	0.149575	5.109552
836.972000	147.979110	132.173882	0.068224	11.494366	0.149573	5.109671
836.992000	147.979110	132.168472	0.068225	11.493896	0.149576	5.109462
837.012000	147.979110	132.163444	0.068226	11.493458	0.149579	5.109268
837.032000	147.979110	132.157526	0.068228	11.492944	0.149582	5.109039
837.052000	147.979110	132.173297	0.068224	11.494315	0.149574	5.109649
837.072000	147.979110	132.182282	0.068222	11.495097	0.149569	5.109996
837.092000	147.979110	132.172387	0.068224	11.494236	0.149574	5.109614
837.112000	147.979110	132.175950	0.068223	11.494546	0.149572	5.109751
837.132000	147.979029	132.171329	0.068224	11.494144	0.149575	5.109573
837.152000	147.979110	132.158892	0.068228	11.493062	0.149582	5.109092
837.172000	147.979029	132.160239	0.068227	11.493180	0.149581	5.109144
837.192000	147.979110	132.172847	0.068224	11.494276	0.149574	5.109631
837.212000	147.979110	132.149989	0.068230	11.492288	0.149587	5.108748
837.232000	147.979110	132.173523	0.068224	11.494335	0.149573	5.109657
837.252000	147.979110	132.157661	0.068228	11.492955	0.149582	5.109044
837.272000	147.979110	132.159057	0.068228	11.493077	0.149582	5.109098
837.292000	147.979110	132.154784	0.068229	11.492705	0.149584	5.108933
837.312000	147.979029	132.158384	0.068228	11.493018	0.149582	5.109072
837.332000	147.979110	132.160557	0.068227	11.493207	0.149581	5.109156
837.352000	147.979110	132.144324	0.068231	11.491796	0.149590	5.108529
837.372000	147.979110	132.151100	0.068230	11.492385	0.149586	5.108791
837.392000	147.979110	132.165929	0.068226	11.493674	0.149578	5.109364
837.412000	147.979110	132.175267	0.068223	11.494486	0.149572	5.109725
837.432000	147.979029	132.164439	0.068226	11.493545	0.149578	5.109306
837.452000	147.979110	132.166846	0.068226	11.493754	0.149577	5.109399
837.472000	147.979029	132.156295	0.068228	11.492837	0.149583	5.108991
837.492000	147.979110	132.153897	0.068229	11.492628	0.149584	5.108899
837.512000	147.979110	132.157559	0.068228	11.492947	0.149582	5.109040
837.532000	147.979110	132.158184	0.068228	11.493001	0.149582	5.109064
837.552000	147.979029	132.167061	0.068225	11.493773	0.149577	5.109408
837.572000	147.979110	132.158659	0.068228	11.493042	0.149582	5.109083
837.592000	147.979110	132.157978	0.068228	11.492983	0.149582	5.109056
837.612000	147.979110	132.163537	0.068226	11.493466	0.149579	5.109271
837.632000	147.979110	132.163416	0.068226	11.493456	0.149579	5.109267
837.652000	147.979110	132.157874	0.068228	11.492974	0.149582	5.109052
837.672000	147.979110	132.141189	0.068232	11.491523	0.149592	5.108407
837.692000	147.979110	132.154486	0.068229	11.492679	0.149584	5.108922
837.712000	147.979110	132.157698	0.068228	11.492959	0.149582	5.109046
837.732000	147.979110	132.162756	0.068227	11.493398	0.149579	5.109241
837.752000	147.979110	132.159490	0.068228	11.493115	0.149581	5.109115
837.772000	147.979029	132.152729	0.068229	11.492527	0.149585	5.108854
837.792000	147.979110	132.153413	0.068229	11.492586	0.149585	5.108880
837.812000	147.979110	132.146414	0.068231	11.491977	0.149589	5.108609
837.832000	147.979110	132.151974	0.068229	11.492461	0.149586	5.108824
837.852000	147.979110	132.150602	0.068230	11.492342	0.149586	5.108771
837.872000	147.979110	132.147939	0.068231	11.492110	0.149588	5.108668
837.892000	147.979110	132.146001	0.068231	11.491941	0.149589	5.108593
837.912000	147.979029	132.146990	0.068231	11.492027	0.149588	5.108632
837.932000	147.979110	132.145142	0.068231	11.491867	0.149589	5.108560
837.952000	147.979110	132.153112	0.068229	11.492560	0.149585	5.108868
837.972000	147.979110	132.150262	0.068230	11.492312	0.149586	5.108758
837.992000	147.979110	132.159288	0.068228	11.493097	0.149581	5.109107
838.012000	147.979110	132.159815	0.068227	11.493143	0.149581	5.109128
838.032000	147.979110	132.162902	0.068227	11.493411	0.149579	5.109247
838.052000	147.979110	132.160245	0.068227	11.493180	0.149581	5.109144
838.072000	147.979110	132.159443	0.068228	11.493110	0.149581	5.109113
838.092000	147.979110	132.148921	0.068230	11.492195	0.149587	5.108706
838.112000	147.979110	132.142277	0.068232	11.491618	0.149591	5.108450
838.132000	147.979110	132.150528	0.068230	11.492335	0.149586	5.108768
838.152000	147.979110	132.148218	0.068230	11.492134	0.149588	5.108679
838.172000	147.979110	132.153381	0.068229	11.492583	0.149585	5.108879
838.192000	147.979029	132.145837	0.068231	11.491927	0.149589	5.108587
838.212000	147.979029	132.145078	0.068231	11.491861	0.149589	5.108558
838.232000	147.979110	132.151326	0.068230	11.492404	0.149586	5.108799
838.252000	147.979029	132.141062	0.068232	11.491512	0.149592	5.108403
838.272000	147.979029	132.133329	0.068234	11.490839	0.149596	5.108104
838.292000	147.979029	132.132467	0.068235	11.490764	0.149596	5.108070
838.312000	147.979110	132.147861	0.068231	11.492103	0.149588	5.108665
838.332000	147.979110	132.141263	0.068232	11.491529	0.149592	5.108410
838.352000	147.979110	132.146908	0.068231	11.492020	0.149588	5.108629
838.372000	147.979110	132.156848	0.068228	11.492885	0.149583	5.109013
838.392000	147.979110	132.130223	0.068235	11.490569	0.149598	5.107984
838.412000	147.979110	132.132652	0.068235	11.490780	0.149596	5.108077
838.432000	147.979110	132.150506	0.068230	11.492333	0.149586	5.108768
838.452000	147.979110	132.149490	0.068230	11.492245	0.149587	5.108728
838.472000	147.979110	132.133398	0.068234	11.490845	0.149596	5.108106
838.492000	147.979110	132.149828	0.068230	11.492274	0.149587	5.108741
838.512000	147.979110	132.150366	0.068230	11.492321	0.149586	5.108762
838.532000	147.979110	132.146031	0.068231	11.491944	0.149589	5.108595
838.552000	147.979110	132.152682	0.068229	11.492522	0.149585	5.108852
838.572000	147.979110	132.158746	0.068228	11.493050	0.149582	5.109086
838.592000	147.979110	132.149552	0.068230	11.492250	0.149587	5.108731
838.612000	147.979110	132.142371	0.068232	11.491626	0.149591	5.108453
838.632000	147.979110	132.147075	0.068231	11.492035	0.149588	5.108635
838.652000	147.979110	132.144954	0.068231	11.491850	0.149589	5.108553
838.672000	147.979110	132.139852	0.068233	11.491407	0.149592	5.108356
838.692000	147.979110	132.153489	0.068229	11.492593	0.149585	5.108883
838.712000	147.979110	132.132974	0.068234	11.490809	0.149596	5.108090
838.732000	147.979110	132.147255	0.068231	11.492050	0.149588	5.108642
838.752000	147.979110	132.140623	0.068232	11.491474	0.149592	5.108386
838.772000	147.979029	132.149870	0.068230	11.492278	0.149587	5.108743
838.792000	147.979110	132.146316	0.068231	11.491969	0.149589	5.108606
838.812000	147.979110	132.139286	0.068233	11.491357	0.149593	5.108334
838.832000	147.979110	132.136098	0.068234	11.491080	0.149594	5.108211
838.852000	147.979110	132.140367	0.068233	11.491451	0.149592	5.108376
838.872000	147.979110	132.136293	0.068234	11.491097	0.149594	5.108218
838.892000	147.979110	132.130177	0.068235	11.490565	0.149598	5.107982
838.912000	147.979110	132.126513	0.068236	11.490247	0.149600	5.107840
838.932000	147.979110	132.122719	0.068237	11.489917	0.149602	5.107693
838.952000	147.979110	132.115191	0.068239	11.489262	0.149606	5.107402
838.972000	147.979110	132.125496	0.068236	11.490158	0.149600	5.107801
838.992000	147.979110	132.120474	0.068238	11.489721	0.149603	5.107607
839.012000	147.979110	132.127540	0.068236	11.490336	0.149599	5.107880
839.032000	147.979029	132.128912	0.068235	11.490455	0.149598	5.107933
839.052000	147.979110	132.113403	0.068240	11.489107	0.149607	5.107333
839.072000	147.979110	132.118600	0.068238	11.489559	0.149604	5.107534
839.092000	147.979110	132.129281	0.068235	11.490487	0.149598	5.107947
839.112000	147.979110	132.124713	0.068237	11.490090	0.149601	5.107771
839.132000	147.979110	132.137130	0.068233	11.491170	0.149594	5.108251
839.152000	147.979110	132.126657	0.068236	11.490259	0.149600	5.107846
839.172000	147.979110	132.113400	0.068240	11.489106	0.149607	5.107333
839.192000	147.979110	132.126155	0.068236	11.490216	0.149600	5.107826
839.212000	147.979110	132.135032	0.068234	11.490987	0.149595	5.108169
839.232000	147.979110	132.122825	0.068237	11.489926	0.149602	5.107698
839.252000	147.979110	132.119807	0.068238	11.489663	0.149604	5.107581
839.272000	147.979110	132.121520	0.068237	11.489812	0.149603	5.107647
839.292000	147.979110	132.115132	0.068239	11.489257	0.149606	5.107400
839.312000	147.979110	132.115819	0.068239	11.489317	0.149606	5.107427
839.332000	147.979110	132.119622	0.068238	11.489647	0.149604	5.107574
839.352000	147.979110	132.105489	0.068242	11.488418	0.149612	5.107027
839.372000	147.979110	132.102307	0.068242	11.488142	0.149613	5.106904
839.392000	147.979110	132.110993	0.068240	11.488897	0.149608	5.107240
839.412000	147.979110	132.115434	0.068239	11.489283	0.149606	5.107412
839.432000	147.979110	132.118506	0.068238	11.489550	0.149604	5.107531
839.452000	147.979110	132.124610	0.068237	11.490081	0.149601	5.107767
839.472000	147.979110	132.114579	0.068239	11.489209	0.149606	5.107379
839.492000	147.979110	132.094449	0.068245	11.487458	0.149618	5.106601
839.512000	147.979110	132.109408	0.068241	11.488759	0.149609	5.107179
839.532000	147.979110	132.118540	0.068238	11.489553	0.149604	5.107532
839.552000	147.979110	132.111019	0.068240	11.488899	0.149608	5.107241
839.572000	147.979110	132.116398	0.068239	11.489367	0.149605	5.107449
839.592000	147.979110	132.116491	0.068239	11.489375	0.149605	5.107453
839.612000	147.979029	132.120101	0.068238	11.489689	0.149603	5.107592
839.632000	147.979029	132.104510	0.068242	11.488333	0.149612	5.106989
839.652000	147.979029	132.115029	0.068239	11.489248	0.149606	5.107396
839.672000	147.979110	132.114671	0.068239	11.489217	0.149606	5.107382
839.692000	147.979110	132.098610	0.068243	11.487820	0.149615	5.106761
839.712000	147.979110	132.100072	0.068243	11.487947	0.149615	5.106818
839.732000	147.979110	132.123681	0.068237	11.490000	0.149601	5.107731
839.752000	147.979110	132.107536	0.068241	11.488596	0.149610	5.107106
839.772000	147.979110	132.116412	0.068239	11.489368	0.149605	5.107450
839.792000	147.979110	132.114746	0.068239	11.489223	0.149606	5.107385
839.812000	147.979110	132.119932	0.068238	11.489674	0.149603	5.107586
839.832000	147.979110	132.117528	0.068238	11.489465	0.149605	5.107493
839.852000	147.979110	132.106211	0.068241	11.488481	0.149611	5.107055
839.872000	147.979110	132.112548	0.068240	11.489032	0.149608	5.107300
839.892000	147.979110	132.125513	0.068236	11.490160	0.149600	5.107801
839.912000	147.979110	132.106059	0.068241	11.488468	0.149611	5.107049
839.932000	147.979110	132.115412	0.068239	11.489281	0.149606	5.107411
839.952000	147.979110	132.122940	0.068237	11.489936	0.149602	5.107702
839.972000	147.979110	132.118558	0.068238	11.489555	0.149604	5.107533
839.992000	147.979110	132.112492	0.068240	11.489027	0.149608	5.107298
840.012000	147.979110	132.114042	0.068239	11.489162	0.149607	5.107358
840.032000	147.979110	132.106858	0.068241	11.488537	0.149611	5.107080
840.052000	147.979110	132.106302	0.068241	11.488489	0.149611	5.107059
840.072000	147.979110	132.112054	0.068240	11.488989	0.149608	5.107281
840.092000	147.979110	132.107608	0.068241	11.488603	0.149610	5.107109
840.112000	147.979110	132.119158	0.068238	11.489607	0.149604	5.107556
840.132000	147.979110	132.107454	0.068241	11.488589	0.149610	5.107103
840.152000	147.979110	132.115099	0.068239	11.489254	0.149606	5.107399
840.172000	147.979110	132.104315	0.068242	11.488316	0.149612	5.106982
840.192000	147.979110	132.114551	0.068239	11.489206	0.149606	5.107378
840.212000	147.979110	132.102761	0.068242	11.488181	0.149613	5.106922
840.232000	147.979110	132.102556	0.068242	11.488163	0.149613	5.106914
840.252000	147.979110	132.104862	0.068242	11.488364	0.149612	5.107003
840.272000	147.979110	132.109557	0.068241	11.488772	0.149609	5.107185
840.292000	147.979110	132.102674	0.068242	11.488174	0.149613	5.106919
840.312000	147.979110	132.107514	0.068241	11.488594	0.149610	5.107106
840.332000	147.979110	132.120349	0.068238	11.489711	0.149603	5.107602
840.352000	147.979110	132.101807	0.068243	11.488098	0.149614	5.106885
840.372000	147.979110	132.103372	0.068242	11.488234	0.149613	5.106945
840.392000	147.979029	132.097726	0.068244	11.487743	0.149616	5.106727
840.412000	147.979110	132.100574	0.068243	11.487991	0.149614	5.106837
840.432000	147.979110	132.105891	0.068242	11.488453	0.149611	5.107043
840.452000	147.979110	132.108468	0.068241	11.488677	0.149610	5.107142
840.472000	147.979110	132.101061	0.068243	11.488033	0.149614	5.106856
840.492000	147.979110	132.112303	0.068240	11.489011	0.149608	5.107291
840.512000	147.979110	132.131056	0.068235	11.490642	0.149597	5.108016
840.532000	147.979110	132.124701	0.068237	11.490089	0.149601	5.107770
840.552000	147.979110	132.114092	0.068239	11.489167	0.149607	5.107360
840.572000	147.979110	132.117747	0.068238	11.489484	0.149605	5.107501
840.592000	147.979110	132.107378	0.068241	11.488583	0.149610	5.107100
840.612000	147.979110	132.123215	0.068237	11.489960	0.149602	5.107713
840.632000	147.979110	132.113838	0.068239	11.489144	0.149607	5.107350
840.652000	147.979110	132.124070	0.068237	11.490034	0.149601	5.107746
840.672000	147.979110	132.105377	0.068242	11.488409	0.149612	5.107023
840.692000	147.979110	132.111248	0.068240	11.488919	0.149608	5.107250
840.712000	147.979110	132.120229	0.068238	11.489700	0.149603	5.107597
840.732000	147.979110	132.110826	0.068240	11.488882	0.149609	5.107234
840.752000	147.979110	132.111226	0.068240	11.488917	0.149608	5.107249
840.772000	147.979110	132.117315	0.068239	11.489447	0.149605	5.107485
840.792000	147.979110	132.117540	0.068238	11.489466	0.149605	5.107493
840.812000	147.979110	132.104413	0.068242	11.488325	0.149612	5.106986
840.832000	147.979110	132.099101	0.068243	11.487863	0.149615	5.106780
840.852000	147.979110	132.100711	0.068243	11.488003	0.149614	5.106843
840.872000	147.979110	132.096862	0.068244	11.487668	0.149616	5.106694
840.892000	147.979110	132.090055	0.068246	11.487076	0.149620	5.106431
840.912000	147.979110	132.103339	0.068242	11.488231	0.149613	5.106944
840.932000	147.979110	132.095465	0.068244	11.487547	0.149617	5.106640
840.952000	147.979110	132.092417	0.068245	11.487282	0.149619	5.106522
840.972000	147.979110	132.099900	0.068243	11.487932	0.149615	5.106811
[truncated: 1,002 more rows]
