# Supplementary material for: Stress relaxation in the presence of sudden strain bursts: Methodology and stress relaxation data of microcast aluminium microwires
Source: Data Brief. 2018 Nov 14;21:2134–41. doi: 10.1016/j.dib.2018.11.047 (PMC6265499; doi:10.1016/j.dib.2018.11.047)
Supplement: Supplementary file 2 — Supplementary material [file mmc2.zip › Data in brief/As-cast/Al4N/Al_100_r_1/Stress relax txt files/Al_100_relax_1_Relaxcycle0007.txt]

Time[s]	Motordispl[�m]	Force[mN]	EngStrain	EngStress[MPa]	Shearstrain	Shearstress [MPa]
947.625000	173.955235	139.806549	0.084268	12.158133	0.183765	5.404740
947.645000	173.955315	139.812518	0.084267	12.158652	0.183761	5.404971
947.665000	173.955315	139.806234	0.084268	12.158106	0.183765	5.404728
947.685000	173.955315	139.787057	0.084273	12.156438	0.183776	5.403987
947.705000	173.955315	139.788215	0.084273	12.156539	0.183775	5.404032
947.725000	173.955315	139.782503	0.084275	12.156042	0.183778	5.403811
947.745000	173.955315	139.765428	0.084279	12.154557	0.183788	5.403151
947.765000	173.955315	139.768654	0.084278	12.154838	0.183786	5.403275
947.785000	173.955396	139.760151	0.084280	12.154098	0.183791	5.402947
947.805000	173.955315	139.758727	0.084281	12.153974	0.183791	5.402892
947.825000	173.955315	139.766475	0.084279	12.154648	0.183787	5.403191
947.845000	173.955315	139.755356	0.084282	12.153681	0.183793	5.402761
947.865000	173.955315	139.757079	0.084281	12.153831	0.183792	5.402828
947.885000	173.955315	139.748815	0.084283	12.153112	0.183797	5.402508
947.905000	173.955315	139.740632	0.084285	12.152401	0.183801	5.402192
947.925000	173.955315	139.723484	0.084290	12.150909	0.183811	5.401529
947.945000	173.955315	139.733446	0.084287	12.151776	0.183805	5.401914
947.965000	173.955315	139.713284	0.084293	12.150022	0.183816	5.401135
947.985000	173.955315	139.706543	0.084294	12.149436	0.183820	5.400874
948.005000	173.955315	139.713184	0.084293	12.150014	0.183817	5.401131
948.025000	173.955315	139.697355	0.084297	12.148637	0.183825	5.400519
948.045000	173.955396	139.687456	0.084299	12.147776	0.183831	5.400136
948.065000	173.955315	139.682365	0.084301	12.147334	0.183834	5.399940
948.085000	173.955315	139.668955	0.084304	12.146167	0.183841	5.399421
948.105000	173.955315	139.671286	0.084304	12.146370	0.183840	5.399511
948.125000	173.955396	139.649232	0.084309	12.144452	0.183852	5.398659
948.145000	173.955315	139.644797	0.084310	12.144066	0.183854	5.398487
948.165000	173.955396	139.636224	0.084313	12.143321	0.183859	5.398156
948.185000	173.955315	139.623933	0.084316	12.142252	0.183866	5.397681
948.205000	173.955396	139.615476	0.084318	12.141517	0.183871	5.397354
948.225000	173.955396	139.598280	0.084323	12.140021	0.183880	5.396689
948.245000	173.955396	139.587632	0.084325	12.139095	0.183886	5.396277
948.265000	173.955315	139.595823	0.084323	12.139808	0.183882	5.396594
948.285000	173.955396	139.573146	0.084329	12.137835	0.183894	5.395717
948.305000	173.955396	139.565810	0.084331	12.137197	0.183898	5.395434
948.325000	173.955396	139.572446	0.084329	12.137775	0.183895	5.395690
948.345000	173.955396	139.568007	0.084331	12.137389	0.183897	5.395519
948.365000	173.955396	139.552210	0.084335	12.136015	0.183906	5.394908
948.385000	173.955396	139.553681	0.084334	12.136143	0.183905	5.394965
948.405000	173.955396	139.547487	0.084336	12.135604	0.183908	5.394725
948.425000	173.955396	139.552887	0.084335	12.136074	0.183905	5.394934
948.445000	173.955396	139.557630	0.084333	12.136486	0.183903	5.395117
948.465000	173.955396	139.533455	0.084340	12.134384	0.183916	5.394183
948.485000	173.955396	139.530145	0.084341	12.134096	0.183918	5.394055
948.505000	173.955396	139.553182	0.084334	12.136099	0.183905	5.394946
948.525000	173.955396	139.520160	0.084343	12.133228	0.183924	5.393669
948.545000	173.955396	139.520285	0.084343	12.133238	0.183924	5.393674
948.565000	173.955396	139.536156	0.084339	12.134619	0.183915	5.394287
948.585000	173.955396	139.521771	0.084343	12.133368	0.183923	5.393731
948.605000	173.955396	139.517217	0.084344	12.132972	0.183925	5.393555
948.625000	173.955396	139.515146	0.084344	12.132792	0.183926	5.393475
948.645000	173.955396	139.507017	0.084347	12.132085	0.183931	5.393161
948.665000	173.955396	139.497171	0.084349	12.131228	0.183936	5.392780
948.685000	173.955396	139.492783	0.084350	12.130847	0.183939	5.392611
948.705000	173.955396	139.495616	0.084350	12.131093	0.183937	5.392720
948.725000	173.955396	139.487124	0.084352	12.130355	0.183942	5.392392
948.745000	173.955396	139.475327	0.084355	12.129329	0.183948	5.391936
948.765000	173.955396	139.487130	0.084352	12.130355	0.183942	5.392392
948.785000	173.955396	139.488341	0.084351	12.130460	0.183941	5.392439
948.805000	173.955396	139.482225	0.084353	12.129929	0.183945	5.392202
948.825000	173.955396	139.489602	0.084351	12.130570	0.183941	5.392488
948.845000	173.955396	139.466913	0.084357	12.128597	0.183953	5.391610
948.865000	173.955396	139.457504	0.084359	12.127779	0.183958	5.391247
948.885000	173.955396	139.444818	0.084363	12.126676	0.183965	5.390756
948.905000	173.955396	139.459400	0.084359	12.127944	0.183957	5.391320
948.925000	173.955396	139.454337	0.084360	12.127503	0.183960	5.391124
948.945000	173.955396	139.458610	0.084359	12.127875	0.183958	5.391289
948.965000	173.955396	139.446115	0.084362	12.126788	0.183965	5.390806
948.985000	173.955396	139.429751	0.084367	12.125365	0.183974	5.390174
949.005000	173.955396	139.435185	0.084365	12.125838	0.183971	5.390384
949.025000	173.955396	139.440018	0.084364	12.126258	0.183968	5.390571
949.045000	173.955396	139.435464	0.084365	12.125862	0.183971	5.390395
949.065000	173.955396	139.428876	0.084367	12.125289	0.183974	5.390140
949.085000	173.955396	139.423852	0.084368	12.124852	0.183977	5.389946
949.105000	173.955396	139.419898	0.084369	12.124508	0.183979	5.389793
949.125000	173.955396	139.427832	0.084367	12.125198	0.183975	5.390100
949.145000	173.955396	139.420892	0.084369	12.124595	0.183979	5.389831
949.165000	173.955396	139.413228	0.084371	12.123928	0.183983	5.389535
949.185000	173.955396	139.423404	0.084368	12.124813	0.183977	5.389928
949.205000	173.955396	139.402062	0.084374	12.122957	0.183989	5.389103
949.225000	173.955396	139.409444	0.084372	12.123599	0.183985	5.389389
949.245000	173.955396	139.403868	0.084374	12.123114	0.183988	5.389173
949.265000	173.955396	139.403544	0.084374	12.123086	0.183988	5.389161
949.285000	173.955396	139.392533	0.084376	12.122129	0.183994	5.388735
949.305000	173.955396	139.403066	0.084374	12.123045	0.183989	5.389142
949.325000	173.955396	139.389751	0.084377	12.121887	0.183996	5.388627
949.345000	173.955396	139.399630	0.084375	12.122746	0.183990	5.389009
949.365000	173.955396	139.397940	0.084375	12.122599	0.183991	5.388944
949.385000	173.955396	139.395459	0.084376	12.122383	0.183993	5.388848
949.405000	173.955396	139.397280	0.084375	12.122541	0.183992	5.388919
949.425000	173.955396	139.396801	0.084375	12.122500	0.183992	5.388900
949.445000	173.955396	139.374627	0.084381	12.120571	0.184004	5.388043
949.465000	173.955396	139.391357	0.084377	12.122026	0.183995	5.388690
949.485000	173.955396	139.394354	0.084376	12.122287	0.183993	5.388805
949.505000	173.955396	139.401039	0.084374	12.122868	0.183990	5.389064
949.525000	173.955396	139.378030	0.084380	12.120867	0.184002	5.388174
949.545000	173.955396	139.373830	0.084381	12.120502	0.184005	5.388012
949.565000	173.955396	139.368099	0.084383	12.120004	0.184008	5.387790
949.585000	173.955396	139.363613	0.084384	12.119614	0.184010	5.387617
949.605000	173.955396	139.365846	0.084383	12.119808	0.184009	5.387703
949.625000	173.955396	139.371695	0.084382	12.120316	0.184006	5.387929
949.645000	173.955396	139.373737	0.084381	12.120494	0.184005	5.388008
949.665000	173.955396	139.350247	0.084388	12.118451	0.184018	5.387100
949.685000	173.955396	139.373946	0.084381	12.120512	0.184005	5.388016
949.705000	173.955396	139.356713	0.084386	12.119014	0.184014	5.387350
949.725000	173.955396	139.355650	0.084386	12.118921	0.184015	5.387309
949.745000	173.955396	139.360853	0.084385	12.119374	0.184012	5.387510
949.765000	173.955396	139.351313	0.084387	12.118544	0.184017	5.387142
949.785000	173.955396	139.352436	0.084387	12.118642	0.184017	5.387185
949.805000	173.955396	139.353536	0.084387	12.118737	0.184016	5.387227
949.825000	173.955396	139.336450	0.084391	12.117251	0.184025	5.386567
949.845000	173.955396	139.350289	0.084388	12.118455	0.184018	5.387102
949.865000	173.955396	139.346379	0.084389	12.118115	0.184020	5.386951
949.885000	173.955396	139.351020	0.084387	12.118519	0.184017	5.387130
949.905000	173.955396	139.348927	0.084388	12.118336	0.184019	5.387049
949.925000	173.955396	139.354303	0.084386	12.118804	0.184016	5.387257
949.945000	173.955396	139.345678	0.084389	12.118054	0.184020	5.386924
949.965000	173.955396	139.346722	0.084388	12.118145	0.184020	5.386964
949.985000	173.955396	139.353926	0.084387	12.118771	0.184016	5.387243
950.005000	173.955396	139.344290	0.084389	12.117933	0.184021	5.386870
950.025000	173.955396	139.351158	0.084387	12.118530	0.184017	5.387136
950.045000	173.955396	139.337196	0.084391	12.117316	0.184025	5.386596
950.065000	173.955396	139.335312	0.084391	12.117152	0.184026	5.386523
950.085000	173.955396	139.341209	0.084390	12.117665	0.184023	5.386751
950.105000	173.955396	139.333599	0.084392	12.117003	0.184027	5.386457
950.125000	173.955396	139.331734	0.084392	12.116841	0.184028	5.386385
950.145000	173.955396	139.337116	0.084391	12.117309	0.184025	5.386593
950.165000	173.955396	139.330454	0.084393	12.116730	0.184029	5.386335
950.185000	173.955396	139.330540	0.084393	12.116738	0.184029	5.386338
950.205000	173.955396	139.326905	0.084394	12.116421	0.184031	5.386198
950.225000	173.955396	139.319058	0.084396	12.115739	0.184035	5.385895
950.245000	173.955396	139.329292	0.084393	12.116629	0.184029	5.386290
950.265000	173.955396	139.331386	0.084392	12.116811	0.184028	5.386371
950.285000	173.955396	139.333306	0.084392	12.116978	0.184027	5.386445
950.305000	173.955396	139.328252	0.084393	12.116539	0.184030	5.386250
950.325000	173.955396	139.329192	0.084393	12.116620	0.184029	5.386286
950.345000	173.955396	139.325992	0.084394	12.116342	0.184031	5.386163
950.365000	173.955396	139.323337	0.084395	12.116111	0.184033	5.386060
950.385000	173.955396	139.323514	0.084395	12.116126	0.184033	5.386067
950.405000	173.955396	139.316252	0.084396	12.115495	0.184037	5.385786
950.425000	173.955396	139.306600	0.084399	12.114656	0.184042	5.385413
950.445000	173.955396	139.310547	0.084398	12.114999	0.184040	5.385566
950.465000	173.955477	139.321311	0.084395	12.115935	0.184034	5.385982
950.485000	173.955396	139.334692	0.084392	12.117099	0.184026	5.386499
950.505000	173.955477	139.320614	0.084395	12.115874	0.184034	5.385955
950.525000	173.955396	139.332293	0.084392	12.116890	0.184028	5.386406
950.545000	173.955396	139.323734	0.084394	12.116146	0.184032	5.386075
950.565000	173.955396	139.311343	0.084398	12.115068	0.184039	5.385596
950.585000	173.955396	139.311253	0.084398	12.115060	0.184039	5.385593
950.605000	173.955396	139.334297	0.084392	12.117064	0.184027	5.386484
950.625000	173.955396	139.333828	0.084392	12.117023	0.184027	5.386466
950.645000	173.955396	139.306647	0.084399	12.114660	0.184042	5.385415
950.665000	173.955396	139.303551	0.084400	12.114390	0.184044	5.385295
950.685000	173.955477	139.302952	0.084400	12.114338	0.184044	5.385272
950.705000	173.955396	139.295314	0.084402	12.113674	0.184048	5.384977
950.725000	173.955396	139.291252	0.084403	12.113321	0.184050	5.384820
950.745000	173.955396	139.284413	0.084405	12.112726	0.184054	5.384555
950.765000	173.955396	139.274272	0.084407	12.111844	0.184060	5.384163
950.785000	173.955477	139.289092	0.084404	12.113133	0.184052	5.384736
950.805000	173.955396	139.282929	0.084405	12.112597	0.184055	5.384498
950.825000	173.955396	139.247541	0.084414	12.109520	0.184075	5.383130
950.845000	173.955396	139.182551	0.084431	12.103868	0.184111	5.380617
950.865000	173.955396	139.189658	0.084429	12.104486	0.184107	5.380892
950.885000	173.955396	139.171471	0.084434	12.102904	0.184117	5.380189
950.905000	173.955396	139.171975	0.084434	12.102948	0.184117	5.380209
950.925000	173.955396	139.177504	0.084433	12.103429	0.184114	5.380422
950.945000	173.955396	139.159145	0.084437	12.101832	0.184124	5.379713
950.965000	173.955396	139.153631	0.084439	12.101353	0.184127	5.379499
950.985000	173.955396	139.149601	0.084440	12.101002	0.184129	5.379344
951.005000	173.955396	139.138143	0.084443	12.100006	0.184135	5.378901
951.025000	173.955396	139.159807	0.084437	12.101890	0.184123	5.379738
951.045000	173.955396	139.152532	0.084439	12.101257	0.184127	5.379457
951.065000	173.955396	139.137963	0.084443	12.099990	0.184135	5.378894
951.085000	173.955396	139.120235	0.084448	12.098449	0.184145	5.378208
951.105000	173.955396	139.110565	0.084450	12.097608	0.184151	5.377834
951.125000	173.955396	139.116945	0.084448	12.098162	0.184147	5.378081
951.145000	173.955477	139.123916	0.084447	12.098769	0.184143	5.378351
951.165000	173.955396	139.102496	0.084452	12.096906	0.184155	5.377523
951.185000	173.955396	139.109460	0.084450	12.097512	0.184151	5.377792
951.205000	173.955396	139.093498	0.084455	12.096123	0.184160	5.377175
951.225000	173.955396	139.040701	0.084468	12.091532	0.184189	5.375134
951.245000	173.955396	139.037828	0.084469	12.091282	0.184191	5.375023
951.265000	173.955396	139.028384	0.084472	12.090461	0.184196	5.374657
951.285000	173.955477	139.017235	0.084475	12.089491	0.184202	5.374226
951.305000	173.955396	139.013545	0.084476	12.089170	0.184204	5.374084
951.325000	173.955477	139.002734	0.084478	12.088230	0.184210	5.373666
951.345000	173.955396	139.011306	0.084476	12.088976	0.184206	5.373997
951.365000	173.955396	138.988813	0.084482	12.087020	0.184218	5.373128
951.385000	173.955396	138.973042	0.084486	12.085648	0.184227	5.372518
951.405000	173.955396	138.984069	0.084483	12.086607	0.184221	5.372944
951.425000	173.955396	138.964091	0.084488	12.084870	0.184232	5.372172
951.445000	173.955477	138.961035	0.084489	12.084604	0.184234	5.372054
951.465000	173.955396	138.958918	0.084490	12.084420	0.184235	5.371972
951.485000	173.955477	138.970423	0.084487	12.085420	0.184228	5.372417
951.505000	173.955396	138.967479	0.084488	12.085164	0.184230	5.372303
951.525000	173.955396	138.951880	0.084492	12.083808	0.184239	5.371700
951.545000	173.955396	138.957746	0.084490	12.084318	0.184235	5.371927
951.565000	173.955396	138.951678	0.084492	12.083790	0.184239	5.371692
951.585000	173.955477	138.952538	0.084491	12.083865	0.184238	5.371725
951.605000	173.955396	138.957043	0.084490	12.084257	0.184236	5.371900
951.625000	173.955396	138.950449	0.084492	12.083683	0.184239	5.371645
951.645000	173.955396	138.952745	0.084491	12.083883	0.184238	5.371733
951.665000	173.955396	138.938210	0.084495	12.082619	0.184246	5.371171
951.685000	173.955396	138.948189	0.084493	12.083487	0.184241	5.371557
951.705000	173.955396	138.946520	0.084493	12.083342	0.184242	5.371493
951.725000	173.955396	138.951297	0.084492	12.083757	0.184239	5.371677
951.745000	173.955396	138.946502	0.084493	12.083340	0.184242	5.371492
951.765000	173.955396	138.957077	0.084490	12.084260	0.184236	5.371901
951.785000	173.955396	138.950348	0.084492	12.083674	0.184239	5.371641
951.805000	173.955396	138.945695	0.084493	12.083270	0.184242	5.371461
951.825000	173.955396	138.952210	0.084492	12.083836	0.184238	5.371713
951.845000	173.955396	138.942820	0.084494	12.083020	0.184244	5.371350
951.865000	173.955396	138.951100	0.084492	12.083740	0.184239	5.371670
951.885000	173.955396	138.939247	0.084495	12.082709	0.184246	5.371212
951.905000	173.955396	138.951069	0.084492	12.083737	0.184239	5.371669
951.925000	173.955396	138.953903	0.084491	12.083984	0.184237	5.371778
951.945000	173.955396	138.943429	0.084494	12.083073	0.184243	5.371373
951.965000	173.955396	138.936649	0.084496	12.082483	0.184247	5.371111
951.985000	173.955396	138.945163	0.084493	12.083224	0.184242	5.371440
952.005000	173.955396	138.924374	0.084499	12.081416	0.184254	5.370637
952.025000	173.955396	138.932068	0.084497	12.082085	0.184250	5.370934
952.045000	173.955396	138.932168	0.084497	12.082093	0.184249	5.370938
952.065000	173.955396	138.937356	0.084495	12.082545	0.184247	5.371138
952.085000	173.955477	138.933625	0.084496	12.082220	0.184249	5.370994
952.105000	173.955396	138.929316	0.084498	12.081845	0.184251	5.370828
952.125000	173.955396	138.924474	0.084499	12.081424	0.184254	5.370640
952.145000	173.955396	138.932386	0.084497	12.082112	0.184249	5.370946
952.165000	173.955396	138.930577	0.084497	12.081955	0.184250	5.370876
952.185000	173.955396	138.916689	0.084501	12.080747	0.184258	5.370340
952.205000	173.955396	138.907729	0.084503	12.079968	0.184263	5.369993
952.225000	173.955396	138.917070	0.084501	12.080781	0.184258	5.370354
952.245000	173.955396	138.910274	0.084502	12.080189	0.184262	5.370092
952.265000	173.955396	138.911053	0.084502	12.080257	0.184261	5.370122
952.285000	173.955396	138.920024	0.084500	12.081037	0.184256	5.370468
952.305000	173.955396	138.913682	0.084502	12.080486	0.184260	5.370223
952.325000	173.955396	138.919810	0.084500	12.081019	0.184256	5.370460
952.345000	173.955396	138.915068	0.084501	12.080606	0.184259	5.370277
952.365000	173.955396	138.918397	0.084500	12.080896	0.184257	5.370406
952.385000	173.955396	138.917459	0.084501	12.080814	0.184258	5.370369
952.405000	173.955396	138.902612	0.084504	12.079523	0.184266	5.369795
952.425000	173.955396	138.899139	0.084505	12.079221	0.184268	5.369661
952.445000	173.955396	138.908638	0.084503	12.080047	0.184263	5.370028
952.465000	173.955396	138.903575	0.084504	12.079607	0.184265	5.369833
952.485000	173.955396	138.883024	0.084510	12.077820	0.184277	5.369038
952.505000	173.955396	138.900127	0.084505	12.079307	0.184267	5.369699
952.525000	173.955477	138.879459	0.084511	12.077510	0.184279	5.368900
952.545000	173.955396	138.883738	0.084509	12.077882	0.184276	5.369066
952.565000	173.955396	138.896120	0.084506	12.078959	0.184269	5.369544
952.585000	173.955396	138.889789	0.084508	12.078408	0.184273	5.369300
952.605000	173.955396	138.883114	0.084510	12.077828	0.184277	5.369042
952.625000	173.955396	138.891099	0.084507	12.078522	0.184272	5.369350
952.645000	173.955396	138.884811	0.084509	12.077975	0.184276	5.369107
952.665000	173.955396	138.888603	0.084508	12.078305	0.184274	5.369254
952.685000	173.955396	138.888389	0.084508	12.078286	0.184274	5.369245
952.705000	173.955396	138.884092	0.084509	12.077913	0.184276	5.369079
952.725000	173.955396	138.886348	0.084509	12.078109	0.184275	5.369167
952.745000	173.955396	138.885451	0.084509	12.078031	0.184275	5.369132
952.765000	173.955396	138.887463	0.084508	12.078206	0.184274	5.369210
952.785000	173.955396	138.877893	0.084511	12.077373	0.184280	5.368840
952.805000	173.955396	138.893853	0.084507	12.078761	0.184271	5.369457
952.825000	173.955396	138.887535	0.084508	12.078212	0.184274	5.369212
952.845000	173.955396	138.892669	0.084507	12.078658	0.184271	5.369411
952.865000	173.955396	138.888641	0.084508	12.078308	0.184274	5.369255
952.885000	173.955477	138.883408	0.084510	12.077853	0.184277	5.369053
952.905000	173.955396	138.892996	0.084507	12.078687	0.184271	5.369424
952.925000	173.955396	138.887498	0.084508	12.078209	0.184274	5.369211
952.945000	173.955396	138.864893	0.084514	12.076243	0.184287	5.368337
952.965000	173.955396	138.880361	0.084510	12.077588	0.184278	5.368935
952.985000	173.955477	138.885393	0.084509	12.078026	0.184276	5.369130
953.005000	173.955477	138.882415	0.084510	12.077767	0.184277	5.369015
953.025000	173.955477	138.864662	0.084514	12.076223	0.184287	5.368328
953.045000	173.955396	138.874178	0.084512	12.077050	0.184282	5.368696
953.065000	173.955396	138.872480	0.084512	12.076903	0.184283	5.368630
953.085000	173.955396	138.883100	0.084510	12.077826	0.184277	5.369041
953.105000	173.955396	138.872584	0.084512	12.076912	0.184282	5.368634
953.125000	173.955396	138.878967	0.084511	12.077467	0.184279	5.368881
953.145000	173.955477	138.874460	0.084512	12.077075	0.184282	5.368707
953.165000	173.955396	138.866601	0.084514	12.076392	0.184286	5.368403
953.185000	173.955396	138.875767	0.084512	12.077189	0.184281	5.368758
953.205000	173.955396	138.868429	0.084513	12.076550	0.184285	5.368474
953.225000	173.955396	138.875328	0.084512	12.077150	0.184281	5.368741
953.245000	173.955396	138.871846	0.084513	12.076848	0.184283	5.368606
953.265000	173.955396	138.862116	0.084515	12.076001	0.184288	5.368230
953.285000	173.955477	138.846536	0.084519	12.074647	0.184297	5.367628
953.305000	173.955477	138.858110	0.084516	12.075653	0.184291	5.368075
953.325000	173.955396	138.853234	0.084517	12.075229	0.184293	5.367886
953.345000	173.955396	138.854519	0.084517	12.075341	0.184292	5.367936
953.365000	173.955396	138.866582	0.084514	12.076390	0.184286	5.368402
953.385000	173.955396	138.855385	0.084517	12.075416	0.184292	5.367970
953.405000	173.955477	138.849109	0.084519	12.074870	0.184296	5.367727
953.425000	173.955477	138.855517	0.084517	12.075428	0.184292	5.367975
953.445000	173.955396	138.849346	0.084518	12.074891	0.184295	5.367736
953.465000	173.955477	138.856805	0.084517	12.075540	0.184291	5.368024
953.485000	173.955396	138.858240	0.084516	12.075664	0.184290	5.368080
953.505000	173.955396	138.866532	0.084514	12.076385	0.184286	5.368400
953.525000	173.955396	138.843760	0.084520	12.074405	0.184298	5.367520
953.545000	173.955396	138.840154	0.084521	12.074092	0.184300	5.367381
953.565000	173.955396	138.836997	0.084522	12.073817	0.184302	5.367259
953.585000	173.955396	138.831293	0.084523	12.073321	0.184305	5.367038
953.605000	173.955396	138.829916	0.084523	12.073201	0.184306	5.366985
953.625000	173.955396	138.835906	0.084522	12.073722	0.184303	5.367217
953.645000	173.955396	138.845351	0.084519	12.074544	0.184298	5.367582
953.665000	173.955396	138.859579	0.084516	12.075781	0.184290	5.368132
953.685000	173.955396	138.830382	0.084523	12.073242	0.184306	5.367003
953.705000	173.955396	138.844262	0.084520	12.074449	0.184298	5.367540
953.725000	173.955396	138.843145	0.084520	12.074352	0.184299	5.367496
953.745000	173.955396	138.853227	0.084517	12.075228	0.184293	5.367886
953.765000	173.955396	138.847686	0.084519	12.074747	0.184296	5.367672
953.785000	173.955396	138.840069	0.084521	12.074084	0.184301	5.367377
953.805000	173.955477	138.832606	0.084523	12.073435	0.184305	5.367089
953.825000	173.955396	138.830241	0.084523	12.073230	0.184306	5.366998
953.845000	173.955396	138.835543	0.084522	12.073691	0.184303	5.367203
953.865000	173.955396	138.841719	0.084520	12.074228	0.184300	5.367441
953.885000	173.955396	138.832889	0.084523	12.073460	0.184304	5.367100
953.905000	173.955396	138.831824	0.084523	12.073367	0.184305	5.367059
953.925000	173.955396	138.826793	0.084524	12.072930	0.184308	5.366864
953.945000	173.955396	138.826033	0.084525	12.072864	0.184308	5.366835
953.965000	173.955396	138.830412	0.084523	12.073244	0.184306	5.367004
953.985000	173.955396	138.820023	0.084526	12.072341	0.184312	5.366603
954.005000	173.955396	138.822220	0.084525	12.072532	0.184310	5.366687
954.025000	173.955396	138.819085	0.084526	12.072259	0.184312	5.366566
954.045000	173.955396	138.790613	0.084534	12.069783	0.184328	5.365466
954.065000	173.955396	138.771912	0.084539	12.068157	0.184338	5.364743
954.085000	173.955477	138.748307	0.084545	12.066104	0.184351	5.363830
954.105000	173.955477	138.725243	0.084551	12.064098	0.184364	5.362938
954.125000	173.955396	138.708048	0.084555	12.062603	0.184374	5.362274
954.145000	173.955396	138.723594	0.084551	12.063955	0.184365	5.362875
954.165000	173.955396	138.711908	0.084554	12.062939	0.184372	5.362423
954.185000	173.955396	138.691294	0.084560	12.061146	0.184383	5.361626
954.205000	173.955396	138.692685	0.084559	12.061267	0.184382	5.361680
954.225000	173.955477	138.652035	0.084570	12.057732	0.184405	5.360108
954.245000	173.955396	138.629194	0.084576	12.055746	0.184417	5.359225
954.265000	173.955396	138.579750	0.084589	12.051446	0.184445	5.357314
954.285000	173.955396	138.555266	0.084595	12.049317	0.184458	5.356367
954.305000	173.955396	138.551612	0.084596	12.048999	0.184460	5.356226
954.325000	173.955396	138.532390	0.084601	12.047327	0.184471	5.355483
954.345000	173.955396	138.531540	0.084601	12.047253	0.184471	5.355450
954.365000	173.955396	138.532797	0.084601	12.047363	0.184471	5.355499
954.385000	173.955477	138.536479	0.084600	12.047683	0.184469	5.355641
954.405000	173.955477	138.529044	0.084602	12.047036	0.184473	5.355354
954.425000	173.955477	138.536123	0.084600	12.047652	0.184469	5.355627
954.445000	173.955396	138.523654	0.084604	12.046567	0.184476	5.355145
954.465000	173.955396	138.515668	0.084606	12.045873	0.184480	5.354837
954.485000	173.955396	138.514873	0.084606	12.045804	0.184481	5.354806
954.505000	173.955396	138.507266	0.084608	12.045142	0.184485	5.354512
954.525000	173.955396	138.516616	0.084605	12.045955	0.184480	5.354873
954.545000	173.955396	138.513185	0.084606	12.045657	0.184482	5.354741
954.565000	173.955396	138.511010	0.084607	12.045468	0.184483	5.354656
954.585000	173.955396	138.501519	0.084609	12.044642	0.184488	5.354290
954.605000	173.955396	138.496964	0.084610	12.044246	0.184491	5.354113
954.625000	173.955396	138.498355	0.084610	12.044367	0.184490	5.354167
954.645000	173.955396	138.487516	0.084613	12.043425	0.184496	5.353748
954.665000	173.955396	138.496574	0.084611	12.044213	0.184491	5.354098
954.685000	173.955396	138.490206	0.084612	12.043659	0.184494	5.353852
954.705000	173.955396	138.507769	0.084608	12.045186	0.184485	5.354531
954.725000	173.955396	138.516440	0.084605	12.045940	0.184480	5.354866
954.745000	173.955396	138.497267	0.084610	12.044273	0.184490	5.354125
954.765000	173.955396	138.493578	0.084611	12.043952	0.184493	5.353983
954.785000	173.955396	138.498344	0.084610	12.044366	0.184490	5.354167
954.805000	173.955396	138.488951	0.084613	12.043550	0.184495	5.353804
954.825000	173.955396	138.496430	0.084611	12.044200	0.184491	5.354093
954.845000	173.955477	138.500355	0.084610	12.044541	0.184489	5.354245
954.865000	173.955477	138.485737	0.084613	12.043270	0.184497	5.353679
954.885000	173.955396	138.485492	0.084613	12.043249	0.184497	5.353670
954.905000	173.955396	138.479673	0.084615	12.042743	0.184500	5.353445
954.925000	173.955396	138.473553	0.084617	12.042210	0.184504	5.353208
954.945000	173.955396	138.482238	0.084614	12.042966	0.184499	5.353544
954.965000	173.955396	138.472390	0.084617	12.042109	0.184504	5.353163
954.985000	173.955396	138.475594	0.084616	12.042388	0.184502	5.353287
955.005000	173.955477	138.473184	0.084617	12.042178	0.184504	5.353194
955.025000	173.955396	138.481115	0.084615	12.042868	0.184499	5.353501
955.045000	173.955396	138.455808	0.084621	12.040667	0.184513	5.352522
955.065000	173.955396	138.469119	0.084618	12.041825	0.184506	5.353037
955.085000	173.955396	138.472118	0.084617	12.042086	0.184504	5.353153
955.105000	173.955477	138.459548	0.084620	12.040993	0.184511	5.352667
955.125000	173.955396	138.464309	0.084619	12.041407	0.184509	5.352851
955.145000	173.955396	138.464752	0.084619	12.041445	0.184508	5.352868
955.165000	173.955396	138.454386	0.084622	12.040544	0.184514	5.352467
955.185000	173.955396	138.464353	0.084619	12.041410	0.184509	5.352853
955.205000	173.955396	138.455798	0.084621	12.040666	0.184513	5.352522
955.225000	173.955396	138.450520	0.084623	12.040207	0.184516	5.352318
955.245000	173.955396	138.448105	0.084623	12.039997	0.184518	5.352225
955.265000	173.955396	138.454595	0.084622	12.040562	0.184514	5.352476
955.285000	173.955477	138.465910	0.084619	12.041546	0.184508	5.352913
955.305000	173.955396	138.456411	0.084621	12.040720	0.184513	5.352546
955.325000	173.955396	138.456609	0.084621	12.040737	0.184513	5.352553
955.345000	173.955396	138.448106	0.084623	12.039998	0.184518	5.352225
955.365000	173.955396	138.461453	0.084620	12.041158	0.184510	5.352741
955.385000	173.955396	138.457837	0.084621	12.040844	0.184512	5.352601
955.405000	173.955477	138.465442	0.084619	12.041505	0.184508	5.352895
955.425000	173.955477	138.461475	0.084620	12.041160	0.184510	5.352742
955.445000	173.955396	138.448152	0.084623	12.040001	0.184518	5.352226
955.465000	173.955396	138.444246	0.084624	12.039662	0.184520	5.352075
955.485000	173.955396	138.447717	0.084623	12.039964	0.184518	5.352210
955.505000	173.955477	138.446914	0.084624	12.039894	0.184518	5.352179
955.525000	173.955477	138.443678	0.084624	12.039612	0.184520	5.352054
955.545000	173.955477	138.451145	0.084623	12.040262	0.184516	5.352342
955.565000	173.955396	138.451873	0.084622	12.040325	0.184516	5.352370
955.585000	173.955477	138.452743	0.084622	12.040401	0.184515	5.352404
955.605000	173.955396	138.447572	0.084623	12.039951	0.184518	5.352204
955.625000	173.955396	138.454870	0.084621	12.040586	0.184514	5.352486
955.645000	173.955396	138.447123	0.084624	12.039912	0.184518	5.352187
955.665000	173.955477	138.453123	0.084622	12.040434	0.184515	5.352419
955.685000	173.955396	138.440360	0.084625	12.039324	0.184522	5.351925
955.705000	173.955396	138.436299	0.084626	12.038971	0.184524	5.351768
955.725000	173.955396	138.445551	0.084624	12.039775	0.184519	5.352126
955.745000	173.955396	138.446883	0.084624	12.039891	0.184518	5.352177
955.765000	173.955396	138.452897	0.084622	12.040414	0.184515	5.352410
955.785000	173.955396	138.438640	0.084626	12.039174	0.184523	5.351859
955.805000	173.955396	138.443083	0.084625	12.039561	0.184520	5.352030
955.825000	173.955396	138.436347	0.084626	12.038975	0.184524	5.351770
955.845000	173.955396	138.444150	0.084624	12.039653	0.184520	5.352072
955.865000	173.955396	138.442882	0.084625	12.039543	0.184521	5.352023
955.885000	173.955396	138.450988	0.084623	12.040248	0.184516	5.352336
955.905000	173.955396	138.440810	0.084625	12.039363	0.184522	5.351943
955.925000	173.955396	138.432593	0.084627	12.038648	0.184526	5.351625
955.945000	173.955396	138.431213	0.084628	12.038528	0.184527	5.351572
955.965000	173.955396	138.435985	0.084626	12.038943	0.184524	5.351756
955.985000	173.955396	138.428694	0.084628	12.038309	0.184528	5.351474
956.005000	173.955396	138.433417	0.084627	12.038720	0.184526	5.351657
956.025000	173.955396	138.435974	0.084626	12.038942	0.184524	5.351756
956.045000	173.955396	138.442297	0.084625	12.039492	0.184521	5.352000
956.065000	173.955396	138.435468	0.084627	12.038898	0.184525	5.351736
956.085000	173.955396	138.455684	0.084621	12.040656	0.184513	5.352518
956.105000	173.955477	138.420655	0.084630	12.037610	0.184533	5.351163
956.125000	173.955396	138.434266	0.084627	12.038794	0.184525	5.351690
956.145000	173.955477	138.413792	0.084632	12.037013	0.184537	5.350898
956.165000	173.955396	138.413965	0.084632	12.037028	0.184537	5.350905
956.185000	173.955396	138.412952	0.084632	12.036940	0.184537	5.350866
956.205000	173.955396	138.407629	0.084634	12.036477	0.184540	5.350660
956.225000	173.955477	138.415934	0.084632	12.037200	0.184536	5.350981
956.245000	173.955477	138.423403	0.084630	12.037849	0.184532	5.351270
956.265000	173.955396	138.420773	0.084630	12.037621	0.184533	5.351168
956.285000	173.955396	138.410860	0.084633	12.036758	0.184538	5.350785
956.305000	173.955396	138.418719	0.084631	12.037442	0.184534	5.351089
956.325000	173.955396	138.426799	0.084629	12.038145	0.184530	5.351401
956.345000	173.955396	138.409941	0.084633	12.036679	0.184539	5.350749
956.365000	173.955396	138.413151	0.084632	12.036958	0.184537	5.350873
956.385000	173.955396	138.416338	0.084632	12.037235	0.184535	5.350997
956.405000	173.955477	138.424991	0.084629	12.037987	0.184531	5.351331
956.425000	173.955477	138.422779	0.084630	12.037795	0.184532	5.351246
956.445000	173.955396	138.413479	0.084632	12.036986	0.184537	5.350886
956.465000	173.955396	138.410713	0.084633	12.036746	0.184538	5.350779
956.485000	173.955396	138.417515	0.084631	12.037337	0.184535	5.351042
956.505000	173.955396	138.406069	0.084634	12.036342	0.184541	5.350600
956.525000	173.955396	138.419558	0.084631	12.037515	0.184534	5.351121
956.545000	173.955396	138.412570	0.084633	12.036907	0.184537	5.350851
956.565000	173.955396	138.409003	0.084633	12.036597	0.184539	5.350713
956.585000	173.955396	138.399414	0.084636	12.035763	0.184545	5.350342
956.605000	173.955396	138.404449	0.084635	12.036201	0.184542	5.350537
956.625000	173.955396	138.411249	0.084633	12.036792	0.184538	5.350800
956.645000	173.955396	138.415826	0.084632	12.037190	0.184536	5.350977
956.665000	173.955396	138.417049	0.084631	12.037297	0.184535	5.351024
956.685000	173.955477	138.409657	0.084633	12.036654	0.184539	5.350738
956.705000	173.955477	138.413894	0.084632	12.037022	0.184537	5.350902
956.725000	173.955477	138.413949	0.084632	12.037027	0.184537	5.350904
956.745000	173.955396	138.408692	0.084634	12.036570	0.184540	5.350701
956.765000	173.955477	138.413562	0.084632	12.036993	0.184537	5.350889
956.785000	173.955396	138.412845	0.084632	12.036931	0.184537	5.350862
956.805000	173.955396	138.405547	0.084634	12.036296	0.184541	5.350579
956.825000	173.955396	138.417749	0.084631	12.037358	0.184535	5.351051
956.845000	173.955396	138.409583	0.084633	12.036647	0.184539	5.350735
956.865000	173.955396	138.401408	0.084635	12.035936	0.184544	5.350419
956.885000	173.955396	138.413851	0.084632	12.037019	0.184537	5.350900
956.905000	173.955396	138.413583	0.084632	12.036995	0.184537	5.350890
956.925000	173.955396	138.407782	0.084634	12.036491	0.184540	5.350666
956.945000	173.955396	138.393633	0.084637	12.035260	0.184548	5.350119
956.965000	173.955396	138.397430	0.084637	12.035591	0.184546	5.350266
956.985000	173.955396	138.401071	0.084636	12.035907	0.184544	5.350406
957.005000	173.955396	138.393733	0.084637	12.035269	0.184548	5.350123
957.025000	173.955396	138.391709	0.084638	12.035093	0.184549	5.350044
957.045000	173.955396	138.388845	0.084639	12.034844	0.184551	5.349934
957.065000	173.955396	138.399491	0.084636	12.035770	0.184545	5.350345
957.085000	173.955396	138.390687	0.084638	12.035004	0.184550	5.350005
957.105000	173.955396	138.394360	0.084637	12.035324	0.184547	5.350147
957.125000	173.955396	138.387174	0.084639	12.034699	0.184551	5.349869
957.145000	173.955396	138.388791	0.084639	12.034839	0.184551	5.349932
957.165000	173.955396	138.394641	0.084637	12.035348	0.184547	5.350158
957.185000	173.955477	138.398072	0.084636	12.035646	0.184546	5.350290
957.205000	173.955396	138.383787	0.084640	12.034404	0.184553	5.349738
957.225000	173.955396	138.383906	0.084640	12.034414	0.184553	5.349743
957.245000	173.955396	138.381232	0.084641	12.034182	0.184555	5.349639
957.265000	173.955396	138.382886	0.084640	12.034326	0.184554	5.349703
957.285000	173.955396	138.381482	0.084641	12.034204	0.184555	5.349649
957.305000	173.955396	138.384697	0.084640	12.034483	0.184553	5.349773
957.325000	173.955477	138.389632	0.084639	12.034912	0.184550	5.349964
957.345000	173.955396	138.386755	0.084639	12.034662	0.184552	5.349853
957.365000	173.955396	138.382489	0.084640	12.034291	0.184554	5.349688
957.385000	173.955396	138.378887	0.084641	12.033978	0.184556	5.349549
957.405000	173.955396	138.388923	0.084639	12.034851	0.184550	5.349937
957.425000	173.955396	138.379213	0.084641	12.034006	0.184556	5.349561
957.445000	173.955396	138.389840	0.084638	12.034930	0.184550	5.349972
957.465000	173.955396	138.383035	0.084640	12.034339	0.184554	5.349709
957.485000	173.955396	138.381138	0.084641	12.034174	0.184555	5.349636
957.505000	173.955396	138.365782	0.084645	12.032838	0.184563	5.349042
957.525000	173.955477	138.388657	0.084639	12.034828	0.184551	5.349926
957.545000	173.955396	138.378694	0.084641	12.033961	0.184556	5.349541
957.565000	173.955396	138.378072	0.084642	12.033907	0.184557	5.349517
957.585000	173.955396	138.387292	0.084639	12.034709	0.184551	5.349874
957.605000	173.955396	138.370399	0.084644	12.033240	0.184561	5.349221
957.625000	173.955396	138.379672	0.084641	12.034046	0.184556	5.349579
957.645000	173.955396	138.378054	0.084642	12.033906	0.184557	5.349517
957.665000	173.955396	138.366280	0.084645	12.032882	0.184563	5.349061
957.685000	173.955477	138.362983	0.084646	12.032595	0.184565	5.348934
957.705000	173.955396	138.370296	0.084644	12.033231	0.184561	5.349217
957.725000	173.955396	138.384604	0.084640	12.034475	0.184553	5.349770
957.745000	173.955396	138.372203	0.084643	12.033397	0.184560	5.349290
957.765000	173.955477	138.369370	0.084644	12.033150	0.184561	5.349181
957.785000	173.955396	138.374555	0.084642	12.033601	0.184558	5.349381
957.805000	173.955396	138.401710	0.084635	12.035963	0.184543	5.350431
957.825000	173.955396	138.396310	0.084637	12.035493	0.184546	5.350222
957.845000	173.955396	138.393385	0.084638	12.035239	0.184548	5.350109
957.865000	173.955396	138.390336	0.084638	12.034974	0.184550	5.349991
957.885000	173.955477	138.382288	0.084641	12.034274	0.184554	5.349680
957.905000	173.955396	138.378609	0.084641	12.033954	0.184556	5.349538
957.925000	173.955396	138.382501	0.084640	12.034292	0.184554	5.349688
957.945000	173.955396	138.385109	0.084640	12.034519	0.184553	5.349789
957.965000	173.955396	138.380225	0.084641	12.034094	0.184555	5.349601
957.985000	173.955396	138.380712	0.084641	12.034137	0.184555	5.349619
958.005000	173.955396	138.371357	0.084643	12.033323	0.184560	5.349258
958.025000	173.955396	138.377990	0.084642	12.033900	0.184557	5.349514
958.045000	173.955396	138.362247	0.084646	12.032531	0.184565	5.348905
958.065000	173.955396	138.373022	0.084643	12.033468	0.184559	5.349322
958.085000	173.955396	138.367408	0.084644	12.032980	0.184562	5.349105
958.105000	173.955396	138.371329	0.084643	12.033321	0.184560	5.349257
958.125000	173.955396	138.364751	0.084645	12.032749	0.184564	5.349002
958.145000	173.955396	138.370559	0.084644	12.033254	0.184561	5.349227
958.165000	173.955396	138.370828	0.084643	12.033277	0.184561	5.349237
958.185000	173.955396	138.374715	0.084642	12.033615	0.184558	5.349387
958.205000	173.955477	138.368067	0.084644	12.033037	0.184562	5.349130
958.225000	173.955477	138.362028	0.084646	12.032512	0.184566	5.348897
958.245000	173.955396	138.356759	0.084647	12.032054	0.184568	5.348693
958.265000	173.955396	138.377604	0.084642	12.033866	0.184557	5.349499
958.285000	173.955396	138.383464	0.084640	12.034376	0.184554	5.349726
958.305000	173.955396	138.366883	0.084644	12.032934	0.184563	5.349085
958.325000	173.955396	138.362449	0.084646	12.032548	0.184565	5.348913
958.345000	173.955396	138.367603	0.084644	12.032997	0.184562	5.349113
958.365000	173.955396	138.360924	0.084646	12.032416	0.184566	5.348854
958.385000	173.955396	138.351411	0.084649	12.031589	0.184571	5.348487
958.405000	173.955396	138.362931	0.084646	12.032590	0.184565	5.348932
958.425000	173.955396	138.358009	0.084647	12.032162	0.184568	5.348742
958.445000	173.955396	138.371042	0.084643	12.033296	0.184560	5.349246
958.465000	173.955396	138.367586	0.084644	12.032995	0.184562	5.349112
958.485000	173.955396	138.364672	0.084645	12.032742	0.184564	5.348999
958.505000	173.955396	138.355598	0.084647	12.031953	0.184569	5.348648
958.525000	173.955396	138.358346	0.084647	12.032192	0.184567	5.348755
958.545000	173.955396	138.362596	0.084646	12.032561	0.184565	5.348919
958.565000	173.955396	138.355962	0.084647	12.031984	0.184569	5.348663
958.585000	173.955396	138.358806	0.084647	12.032232	0.184567	5.348772
958.605000	173.955396	138.364508	0.084645	12.032728	0.184564	5.348993
958.625000	173.955396	138.359689	0.084646	12.032308	0.184567	5.348807
958.645000	173.955396	138.358386	0.084647	12.032195	0.184567	5.348756
958.665000	173.955396	138.340866	0.084651	12.030672	0.184577	5.348079
958.685000	173.955396	138.356502	0.084647	12.032031	0.184568	5.348683
958.705000	173.955396	138.349431	0.084649	12.031416	0.184572	5.348410
958.725000	173.955396	138.347075	0.084650	12.031211	0.184574	5.348319
958.745000	173.955477	138.364233	0.084645	12.032704	0.184564	5.348982
958.765000	173.955477	138.365512	0.084645	12.032815	0.184564	5.349032
958.785000	173.955396	138.369245	0.084644	12.033139	0.184561	5.349176
958.805000	173.955396	138.362885	0.084646	12.032586	0.184565	5.348930
958.825000	173.955396	138.350037	0.084649	12.031469	0.184572	5.348433
958.845000	173.955396	138.354351	0.084648	12.031844	0.184570	5.348600
958.865000	173.955396	138.339339	0.084652	12.030539	0.184578	5.348020
958.885000	173.955396	138.346285	0.084650	12.031143	0.184574	5.348288
958.905000	173.955396	138.348398	0.084649	12.031326	0.184573	5.348370
958.925000	173.955477	138.347404	0.084650	12.031240	0.184574	5.348332
958.945000	173.955396	138.338404	0.084652	12.030457	0.184578	5.347984
958.965000	173.955396	138.351970	0.084648	12.031637	0.184571	5.348508
958.985000	173.955396	138.330280	0.084654	12.029751	0.184583	5.347670
959.005000	173.955396	138.344751	0.084650	12.031009	0.184575	5.348229
959.025000	173.955396	138.342201	0.084651	12.030788	0.184576	5.348131
959.045000	173.955396	138.345797	0.084650	12.031100	0.184574	5.348270
959.065000	173.955396	138.333743	0.084653	12.030052	0.184581	5.347804
959.085000	173.955396	138.345300	0.084650	12.031057	0.184575	5.348250
959.105000	173.955396	138.346733	0.084650	12.031182	0.184574	5.348306
959.125000	173.955396	138.340766	0.084651	12.030663	0.184577	5.348075
959.145000	173.955396	138.332665	0.084653	12.029958	0.184582	5.347762
959.165000	173.955396	138.330340	0.084654	12.029756	0.184583	5.347672
959.185000	173.955396	138.334351	0.084653	12.030105	0.184581	5.347827
959.205000	173.955396	138.328139	0.084655	12.029565	0.184584	5.347587
959.225000	173.955396	138.326592	0.084655	12.029430	0.184585	5.347527
959.245000	173.955396	138.323804	0.084656	12.029188	0.184587	5.347419
959.265000	173.955396	138.321009	0.084656	12.028945	0.184588	5.347311
959.285000	173.955396	138.339188	0.084652	12.030526	0.184578	5.348014
959.305000	173.955396	138.336914	0.084652	12.030328	0.184579	5.347926
959.325000	173.955396	138.325869	0.084655	12.029367	0.184585	5.347499
959.345000	173.955477	138.341355	0.084651	12.030714	0.184577	5.348098
959.365000	173.955396	138.331735	0.084654	12.029877	0.184582	5.347726
959.385000	173.955396	138.330131	0.084654	12.029738	0.184583	5.347664
959.405000	173.955396	138.335892	0.084653	12.030239	0.184580	5.347887
959.425000	173.955396	138.324481	0.084656	12.029247	0.184586	5.347446
959.445000	173.955396	138.330991	0.084654	12.029813	0.184583	5.347697
959.465000	173.955396	138.312439	0.084659	12.028199	0.184593	5.346980
959.485000	173.955396	138.327445	0.084655	12.029504	0.184585	5.347560
959.505000	173.955477	138.323876	0.084656	12.029194	0.184587	5.347422
959.525000	173.955396	138.324647	0.084656	12.029261	0.184586	5.347452
959.545000	173.955396	138.312926	0.084659	12.028242	0.184593	5.346999
959.565000	173.955396	138.326640	0.084655	12.029434	0.184585	5.347529
959.585000	173.955396	138.332392	0.084654	12.029935	0.184582	5.347751
959.605000	173.955396	138.325543	0.084655	12.029339	0.184586	5.347487
959.625000	173.955396	138.349367	0.084649	12.031411	0.184572	5.348408
959.645000	173.955396	138.325808	0.084655	12.029362	0.184585	5.347497
959.665000	173.955396	138.324737	0.084655	12.029269	0.184586	5.347455
959.685000	173.955477	138.319082	0.084657	12.028777	0.184589	5.347237
959.705000	173.955396	138.327999	0.084655	12.029553	0.184584	5.347582
959.725000	173.955396	138.325443	0.084655	12.029330	0.184586	5.347483
959.745000	173.955396	138.306879	0.084660	12.027716	0.184596	5.346765
959.765000	173.955396	138.302549	0.084661	12.027339	0.184598	5.346598
959.785000	173.955396	138.306415	0.084660	12.027675	0.184596	5.346747
959.805000	173.955396	138.312213	0.084659	12.028180	0.184593	5.346971
959.825000	173.955396	138.321025	0.084656	12.028946	0.184588	5.347312
959.845000	173.955396	138.318971	0.084657	12.028767	0.184589	5.347233
959.865000	173.955396	138.320938	0.084656	12.028938	0.184588	5.347309
959.885000	173.955396	138.303302	0.084661	12.027405	0.184598	5.346627
959.905000	173.955396	138.313342	0.084658	12.028278	0.184592	5.347015
959.925000	173.955396	138.298228	0.084662	12.026964	0.184601	5.346431
959.945000	173.955396	138.311317	0.084659	12.028102	0.184593	5.346937
959.965000	173.955396	138.297958	0.084662	12.026940	0.184601	5.346420
959.985000	173.955396	138.314243	0.084658	12.028356	0.184592	5.347050
960.005000	173.955396	138.297900	0.084663	12.026935	0.184601	5.346418
960.025000	173.955477	138.300719	0.084662	12.027180	0.184599	5.346527
960.045000	173.955396	138.302206	0.084661	12.027309	0.184599	5.346584
960.065000	173.955396	138.309286	0.084660	12.027925	0.184595	5.346858
960.085000	173.955396	138.303527	0.084661	12.027424	0.184598	5.346635
960.105000	173.955396	138.295191	0.084663	12.026699	0.184602	5.346313
960.125000	173.955396	138.293285	0.084664	12.026534	0.184603	5.346240
960.145000	173.955477	138.305797	0.084661	12.027622	0.184597	5.346723
960.165000	173.955396	138.301651	0.084662	12.027261	0.184599	5.346563
960.185000	173.955396	138.302022	0.084661	12.027293	0.184599	5.346577
960.205000	173.955396	138.303587	0.084661	12.027430	0.184598	5.346638
960.225000	173.955396	138.297752	0.084663	12.026922	0.184601	5.346412
960.245000	173.955396	138.318589	0.084657	12.028734	0.184589	5.347218
960.265000	173.955477	138.303187	0.084661	12.027395	0.184598	5.346622
960.285000	173.955396	138.310975	0.084659	12.028072	0.184594	5.346923
960.305000	173.955396	138.308897	0.084660	12.027891	0.184595	5.346843
960.325000	173.955396	138.287800	0.084665	12.026057	0.184607	5.346027
960.345000	173.955396	138.305270	0.084661	12.027576	0.184597	5.346703
960.365000	173.955396	138.307420	0.084660	12.027763	0.184596	5.346786
960.385000	173.955396	138.295325	0.084663	12.026711	0.184602	5.346318
960.405000	173.955396	138.308208	0.084660	12.027831	0.184595	5.346816
960.425000	173.955396	138.320585	0.084657	12.028908	0.184588	5.347295
960.445000	173.955396	138.317060	0.084658	12.028601	0.184590	5.347159
960.465000	173.955477	138.309736	0.084659	12.027964	0.184594	5.346875
960.485000	173.955396	138.314046	0.084658	12.028339	0.184592	5.347042
960.505000	173.955396	138.300745	0.084662	12.027182	0.184599	5.346528
960.525000	173.955396	138.317589	0.084657	12.028647	0.184590	5.347179
960.545000	173.955396	138.310121	0.084659	12.027998	0.184594	5.346890
960.565000	173.955396	138.296952	0.084663	12.026853	0.184601	5.346381
960.585000	173.955396	138.303660	0.084661	12.027436	0.184598	5.346641
960.605000	173.955477	138.299959	0.084662	12.027114	0.184600	5.346498
960.625000	173.955396	138.301255	0.084662	12.027227	0.184599	5.346548
960.645000	173.955477	138.296758	0.084663	12.026836	0.184602	5.346374
960.665000	173.955396	138.303048	0.084661	12.027383	0.184598	5.346617
960.685000	173.955396	138.297379	0.084663	12.026890	0.184601	5.346398
960.705000	173.955396	138.297950	0.084663	12.026939	0.184601	5.346420
960.725000	173.955396	138.285646	0.084666	12.025869	0.184608	5.345944
960.745000	173.955477	138.294084	0.084664	12.026603	0.184603	5.346270
960.765000	173.955396	138.287394	0.084665	12.026021	0.184607	5.346012
960.785000	173.955396	138.291199	0.084664	12.026352	0.184605	5.346159
960.805000	173.955396	138.302149	0.084661	12.027305	0.184599	5.346582
960.825000	173.955396	138.295654	0.084663	12.026740	0.184602	5.346331
960.845000	173.955396	138.288008	0.084665	12.026075	0.184606	5.346036
960.865000	173.955396	138.286563	0.084665	12.025949	0.184607	5.345980
960.885000	173.955396	138.296896	0.084663	12.026848	0.184601	5.346379
960.905000	173.955396	138.295360	0.084663	12.026714	0.184602	5.346320
960.925000	173.955396	138.287973	0.084665	12.026072	0.184606	5.346034
960.945000	173.955396	138.286361	0.084666	12.025932	0.184607	5.345972
960.965000	173.955396	138.281097	0.084667	12.025474	0.184610	5.345768
960.985000	173.955396	138.291706	0.084664	12.026396	0.184604	5.346178
961.005000	173.955396	138.279425	0.084667	12.025328	0.184611	5.345704
961.025000	173.955396	138.277601	0.084668	12.025170	0.184612	5.345633
961.045000	173.955396	138.284705	0.084666	12.025787	0.184608	5.345908
961.065000	173.955396	138.284896	0.084666	12.025804	0.184608	5.345915
961.085000	173.955396	138.276552	0.084668	12.025078	0.184613	5.345593
961.105000	173.955396	138.266939	0.084671	12.024243	0.184618	5.345221
961.125000	173.955396	138.292576	0.084664	12.026472	0.184604	5.346212
961.145000	173.955396	138.272315	0.084669	12.024710	0.184615	5.345429
961.165000	173.955396	138.277554	0.084668	12.025166	0.184612	5.345631
961.185000	173.955396	138.278624	0.084668	12.025259	0.184612	5.345673
961.205000	173.955396	138.263317	0.084672	12.023927	0.184620	5.345081
961.225000	173.955396	138.263119	0.084672	12.023910	0.184620	5.345073
961.245000	173.955396	138.261170	0.084672	12.023741	0.184621	5.344998
961.265000	173.955396	138.256702	0.084673	12.023352	0.184624	5.344825
961.285000	173.955396	138.249036	0.084675	12.022686	0.184628	5.344529
961.305000	173.955396	138.250903	0.084675	12.022848	0.184627	5.344601
961.325000	173.955396	138.233585	0.084679	12.021342	0.184637	5.343932
961.345000	173.955477	138.238622	0.084678	12.021780	0.184634	5.344126
961.365000	173.955396	138.238667	0.084678	12.021784	0.184634	5.344128
961.385000	173.955396	138.232005	0.084680	12.021205	0.184637	5.343871
961.405000	173.955396	138.228380	0.084681	12.020889	0.184639	5.343730
961.425000	173.955396	138.219147	0.084683	12.020086	0.184645	5.343373
961.445000	173.955477	138.222129	0.084682	12.020346	0.184643	5.343489
961.465000	173.955396	138.218935	0.084683	12.020068	0.184645	5.343365
961.485000	173.955396	138.212311	0.084685	12.019492	0.184648	5.343109
961.505000	173.955396	138.207343	0.084686	12.019060	0.184651	5.342917
961.525000	173.955396	138.216848	0.084684	12.019886	0.184646	5.343285
961.545000	173.955396	138.219322	0.084683	12.020102	0.184644	5.343380
961.565000	173.955396	138.210192	0.084685	12.019308	0.184650	5.343027
961.585000	173.955477	138.207601	0.084686	12.019082	0.184651	5.342927
961.605000	173.955477	138.215229	0.084684	12.019746	0.184647	5.343222
961.625000	173.955396	138.208798	0.084686	12.019186	0.184650	5.342973
961.645000	173.955396	138.204462	0.084687	12.018809	0.184653	5.342806
961.665000	173.955396	138.196249	0.084689	12.018095	0.184657	5.342488
961.685000	173.955396	138.217588	0.084683	12.019951	0.184645	5.343313
961.705000	173.955396	138.197336	0.084689	12.018190	0.184657	5.342530
961.725000	173.955477	138.194152	0.084690	12.017913	0.184659	5.342407
961.745000	173.955396	138.204986	0.084687	12.018855	0.184652	5.342826
961.765000	173.955396	138.200204	0.084688	12.018439	0.184655	5.342641
961.785000	173.955396	138.195520	0.084689	12.018032	0.184658	5.342460
961.805000	173.955396	138.205265	0.084687	12.018879	0.184652	5.342837
961.825000	173.955396	138.208561	0.084686	12.019166	0.184650	5.342964
961.845000	173.955396	138.193314	0.084690	12.017840	0.184659	5.342375
961.865000	173.955477	138.180752	0.084693	12.016747	0.184666	5.341889
961.885000	173.955396	138.186438	0.084692	12.017242	0.184663	5.342109
961.905000	173.955477	138.192275	0.084690	12.017749	0.184660	5.342335
961.925000	173.955396	138.183338	0.084692	12.016972	0.184664	5.341989
961.945000	173.955477	138.189513	0.084691	12.017509	0.184661	5.342228
961.965000	173.955396	138.209535	0.084686	12.019250	0.184650	5.343002
961.985000	173.955396	138.185577	0.084692	12.017167	0.184663	5.342076
962.005000	173.955477	138.187485	0.084691	12.017333	0.184662	5.342149
962.025000	173.955396	138.176581	0.084694	12.016385	0.184668	5.341728
962.045000	173.955477	138.194179	0.084690	12.017915	0.184659	5.342408
962.065000	173.955396	138.185739	0.084692	12.017181	0.184663	5.342082
962.085000	173.955396	138.187443	0.084691	12.017329	0.184662	5.342148
962.105000	173.955396	138.192084	0.084690	12.017733	0.184660	5.342327
962.125000	173.955396	138.180605	0.084693	12.016735	0.184666	5.341883
962.145000	173.955396	138.184252	0.084692	12.017052	0.184664	5.342024
962.165000	173.955396	138.173639	0.084695	12.016129	0.184670	5.341614
962.185000	173.955396	138.182848	0.084693	12.016930	0.184665	5.341970
962.205000	173.955396	138.186028	0.084692	12.017206	0.184663	5.342093
962.225000	173.955396	138.190553	0.084691	12.017600	0.184660	5.342268
962.245000	173.955396	138.194468	0.084690	12.017940	0.184658	5.342419
962.265000	173.955477	138.180324	0.084693	12.016710	0.184666	5.341873
962.285000	173.955396	138.181469	0.084693	12.016810	0.184665	5.341917
962.305000	173.955396	138.178031	0.084694	12.016511	0.184667	5.341784
962.325000	173.955396	138.183422	0.084692	12.016980	0.184664	5.341992
962.345000	173.955396	138.170470	0.084696	12.015853	0.184672	5.341492
962.365000	173.955396	138.169386	0.084696	12.015759	0.184672	5.341450
962.385000	173.955396	138.159592	0.084699	12.014907	0.184678	5.341071
962.405000	173.955396	138.169136	0.084696	12.015737	0.184672	5.341440
962.425000	173.955396	138.171699	0.084695	12.015960	0.184671	5.341539
962.445000	173.955396	138.170877	0.084696	12.015889	0.184671	5.341507
962.465000	173.955396	138.170900	0.084696	12.015891	0.184671	5.341508
962.485000	173.955396	138.172855	0.084695	12.016061	0.184670	5.341584
962.505000	173.955396	138.168600	0.084696	12.015691	0.184673	5.341419
962.525000	173.955396	138.164516	0.084697	12.015335	0.184675	5.341261
962.545000	173.955396	138.158159	0.084699	12.014783	0.184678	5.341016
962.565000	173.955477	138.166047	0.084697	12.015469	0.184674	5.341321
962.585000	173.955396	138.160768	0.084698	12.015009	0.184677	5.341117
962.605000	173.955396	138.151150	0.084701	12.014173	0.184682	5.340745
962.625000	173.955396	138.144200	0.084703	12.013569	0.184686	5.340476
962.645000	173.955396	138.133544	0.084705	12.012642	0.184692	5.340064
962.665000	173.955396	138.135614	0.084705	12.012822	0.184691	5.340144
962.685000	173.955396	138.148618	0.084702	12.013953	0.184684	5.340647
962.705000	173.955396	138.138335	0.084704	12.013059	0.184689	5.340249
962.725000	173.955396	138.151438	0.084701	12.014198	0.184682	5.340756
962.745000	173.955396	138.142401	0.084703	12.013412	0.184687	5.340407
962.765000	173.955396	138.140544	0.084704	12.013251	0.184688	5.340335
962.785000	173.955396	138.137148	0.084705	12.012955	0.184690	5.340203
962.805000	173.955396	138.147446	0.084702	12.013851	0.184684	5.340602
962.825000	173.955396	138.147537	0.084702	12.013859	0.184684	5.340605
962.845000	173.955396	138.149046	0.084701	12.013990	0.184683	5.340663
962.865000	173.955477	138.135293	0.084705	12.012794	0.184691	5.340132
962.885000	173.955396	138.150125	0.084701	12.014084	0.184683	5.340705
962.905000	173.955396	138.145261	0.084702	12.013661	0.184686	5.340517
962.925000	173.955396	138.143140	0.084703	12.013476	0.184687	5.340435
962.945000	173.955396	138.148053	0.084702	12.013904	0.184684	5.340625
962.965000	173.955396	138.135381	0.084705	12.012802	0.184691	5.340135
962.985000	173.955396	138.125646	0.084708	12.011955	0.184696	5.339759
963.005000	173.955477	138.128638	0.084707	12.012215	0.184695	5.339874
963.025000	173.955396	138.125482	0.084708	12.011941	0.184696	5.339752
963.045000	173.955396	138.126011	0.084707	12.011987	0.184696	5.339773
963.065000	173.955396	138.132280	0.084706	12.012532	0.184693	5.340015
963.085000	173.955396	138.123804	0.084708	12.011795	0.184697	5.339688
963.105000	173.955396	138.129430	0.084707	12.012284	0.184694	5.339905
963.125000	173.955477	138.121597	0.084709	12.011603	0.184699	5.339602
963.145000	173.955396	138.124798	0.084708	12.011881	0.184697	5.339726
963.165000	173.955396	138.125782	0.084707	12.011967	0.184696	5.339764
963.185000	173.955396	138.114399	0.084710	12.010977	0.184703	5.339324
963.205000	173.955396	138.122284	0.084708	12.011663	0.184698	5.339629
963.225000	173.955396	138.114533	0.084710	12.010989	0.184703	5.339329
963.245000	173.955396	138.126406	0.084707	12.012021	0.184696	5.339788
963.265000	173.955396	138.119693	0.084709	12.011437	0.184700	5.339529
963.285000	173.955396	138.128548	0.084707	12.012207	0.184695	5.339871
963.305000	173.955396	138.124921	0.084708	12.011892	0.184697	5.339731
963.325000	173.955396	138.117205	0.084710	12.011221	0.184701	5.339433
963.345000	173.955396	138.121643	0.084709	12.011607	0.184699	5.339604
963.365000	173.955396	138.113250	0.084711	12.010877	0.184703	5.339280
963.385000	173.955396	138.123712	0.084708	12.011787	0.184697	5.339684
963.405000	173.955396	138.111222	0.084711	12.010701	0.184704	5.339201
963.425000	173.955396	138.128515	0.084707	12.012205	0.184695	5.339870
963.445000	173.955396	138.123002	0.084708	12.011725	0.184698	5.339657
963.465000	173.955396	138.121870	0.084709	12.011627	0.184698	5.339613
963.485000	173.955396	138.123850	0.084708	12.011799	0.184697	5.339689
963.505000	173.955396	138.118767	0.084709	12.011357	0.184700	5.339493
963.525000	173.955396	138.133900	0.084705	12.012673	0.184692	5.340078
963.545000	173.955396	138.118639	0.084709	12.011346	0.184700	5.339488
963.565000	173.955396	138.111916	0.084711	12.010761	0.184704	5.339228
963.585000	173.955396	138.112726	0.084711	12.010832	0.184704	5.339259
963.605000	173.955396	138.099858	0.084714	12.009712	0.184711	5.338762
963.625000	173.955396	138.110853	0.084711	12.010669	0.184705	5.339187
963.645000	173.955396	138.104060	0.084713	12.010078	0.184708	5.338924
963.665000	173.955396	138.097646	0.084715	12.009520	0.184712	5.338676
963.685000	173.955396	138.105847	0.084713	12.010233	0.184707	5.338993
963.705000	173.955396	138.106420	0.084713	12.010283	0.184707	5.339016
963.725000	173.955396	138.098835	0.084715	12.009624	0.184711	5.338722
963.745000	173.955396	138.107820	0.084712	12.010405	0.184706	5.339070
963.765000	173.955396	138.088689	0.084717	12.008741	0.184717	5.338330
963.785000	173.955396	138.098695	0.084715	12.009611	0.184711	5.338717
963.805000	173.955396	138.103345	0.084713	12.010016	0.184709	5.338897
963.825000	173.955396	138.099657	0.084714	12.009695	0.184711	5.338754
963.845000	173.955396	138.111842	0.084711	12.010755	0.184704	5.339225
963.865000	173.955477	138.110894	0.084711	12.010672	0.184705	5.339189
963.885000	173.955396	138.113099	0.084711	12.010864	0.184703	5.339274
963.905000	173.955396	138.100688	0.084714	12.009785	0.184710	5.338794
963.925000	173.955396	138.108976	0.084712	12.010505	0.184706	5.339114
963.945000	173.955396	138.109457	0.084712	12.010547	0.184705	5.339133
963.965000	173.955396	138.092980	0.084716	12.009114	0.184714	5.338496
963.985000	173.955477	138.113135	0.084711	12.010867	0.184703	5.339275
964.005000	173.955396	138.098418	0.084715	12.009587	0.184711	5.338706
964.025000	173.955396	138.100294	0.084714	12.009750	0.184710	5.338779
964.045000	173.955396	138.098360	0.084715	12.009582	0.184711	5.338704
964.065000	173.955396	138.102453	0.084714	12.009938	0.184709	5.338862
964.085000	173.955396	138.077508	0.084720	12.007769	0.184723	5.337898
964.105000	173.955477	138.093236	0.084716	12.009137	0.184714	5.338506
964.125000	173.955477	138.098346	0.084715	12.009581	0.184712	5.338703
964.145000	173.955477	138.098150	0.084715	12.009564	0.184712	5.338696
964.165000	173.955396	138.097008	0.084715	12.009465	0.184712	5.338652
964.185000	173.955396	138.081179	0.084719	12.008088	0.184721	5.338040
964.205000	173.955396	138.095604	0.084715	12.009342	0.184713	5.338597
964.225000	173.955396	138.083279	0.084719	12.008271	0.184720	5.338121
964.245000	173.955396	138.073223	0.084721	12.007396	0.184725	5.337732
964.265000	173.955396	138.081238	0.084719	12.008093	0.184721	5.338042
964.285000	173.955396	138.079135	0.084720	12.007910	0.184722	5.337961
964.305000	173.955396	138.070535	0.084722	12.007162	0.184727	5.337628
964.325000	173.955396	138.071414	0.084722	12.007239	0.184726	5.337662
964.345000	173.955396	138.071030	0.084722	12.007205	0.184727	5.337647
964.365000	173.955396	138.073263	0.084721	12.007400	0.184725	5.337734
964.385000	173.955396	138.075758	0.084721	12.007617	0.184724	5.337830
964.405000	173.955396	138.067761	0.084723	12.006921	0.184728	5.337521
964.425000	173.955396	138.050518	0.084727	12.005422	0.184738	5.336854
964.445000	173.955396	138.062405	0.084724	12.006455	0.184731	5.337314
964.465000	173.955477	138.053294	0.084726	12.005663	0.184737	5.336962
964.485000	173.955396	138.055822	0.084726	12.005883	0.184735	5.337060
964.505000	173.955396	138.061987	0.084724	12.006419	0.184732	5.337298
964.525000	173.955396	138.064300	0.084724	12.006620	0.184730	5.337387
964.545000	173.955396	138.057432	0.084725	12.006023	0.184734	5.337122
964.565000	173.955396	138.068895	0.084722	12.007020	0.184728	5.337565
964.585000	173.955396	138.051703	0.084727	12.005525	0.184737	5.336900
964.605000	173.955396	138.052086	0.084727	12.005558	0.184737	5.336915
964.625000	173.955396	138.057321	0.084725	12.006013	0.184734	5.337117
964.645000	173.955396	138.032482	0.084732	12.003853	0.184748	5.336157
964.665000	173.955396	138.039922	0.084730	12.004500	0.184744	5.336445
964.685000	173.955396	138.045233	0.084729	12.004962	0.184741	5.336650
964.705000	173.955477	138.043271	0.084729	12.004791	0.184742	5.336574
964.725000	173.955396	138.041020	0.084730	12.004596	0.184743	5.336487
964.745000	173.955396	138.034293	0.084731	12.004011	0.184747	5.336227
964.765000	173.955396	138.030983	0.084732	12.003723	0.184749	5.336099
964.785000	173.955396	138.022809	0.084734	12.003012	0.184753	5.335783
964.805000	173.955396	138.020651	0.084735	12.002824	0.184755	5.335700
964.825000	173.955396	138.023378	0.084734	12.003061	0.184753	5.335805
964.844000	173.955396	138.029375	0.084733	12.003583	0.184750	5.336037
964.864000	173.955396	138.032655	0.084732	12.003868	0.184748	5.336164
964.884000	173.955396	138.024274	0.084734	12.003139	0.184753	5.335840
964.904000	173.955396	138.032116	0.084732	12.003821	0.184748	5.336143
964.924000	173.955396	138.013549	0.084737	12.002207	0.184758	5.335425
964.944000	173.955477	138.005623	0.084739	12.001517	0.184763	5.335119
964.964000	173.955396	138.016350	0.084736	12.002450	0.184757	5.335534
964.984000	173.955396	138.013667	0.084737	12.002217	0.184758	5.335430
965.004000	173.955396	138.016560	0.084736	12.002469	0.184757	5.335542
965.024000	173.955396	138.022271	0.084735	12.002965	0.184754	5.335762
965.044000	173.955396	138.019543	0.084735	12.002728	0.184755	5.335657
965.064000	173.955396	138.012818	0.084737	12.002143	0.184759	5.335397
965.084000	173.955477	138.010090	0.084738	12.001906	0.184761	5.335292
965.104000	173.955396	138.002540	0.084740	12.001249	0.184765	5.335000
965.124000	173.955396	138.009219	0.084738	12.001830	0.184761	5.335258
965.144000	173.955396	137.997875	0.084741	12.000844	0.184767	5.334819
965.164000	173.955396	138.000216	0.084740	12.001047	0.184766	5.334910
965.184000	173.955396	137.986879	0.084744	11.999887	0.184773	5.334394
965.204000	173.955396	137.989466	0.084743	12.000112	0.184772	5.334494
965.224000	173.955477	137.978214	0.084746	11.999134	0.184778	5.334059
965.244000	173.955396	137.970035	0.084748	11.998423	0.184783	5.333743
965.264000	173.955396	137.983637	0.084745	11.999605	0.184775	5.334269
965.284000	173.955396	137.978322	0.084746	11.999143	0.184778	5.334063
965.304000	173.955396	137.964214	0.084750	11.997916	0.184786	5.333518
965.324000	173.955396	137.979273	0.084746	11.999226	0.184777	5.334100
965.344000	173.955477	137.971887	0.084748	11.998584	0.184782	5.333815
965.364000	173.955396	137.959012	0.084751	11.997464	0.184789	5.333317
965.384000	173.955396	137.964481	0.084750	11.997940	0.184786	5.333528
965.404000	173.955396	137.957856	0.084751	11.997363	0.184789	5.333272
965.424000	173.955396	137.958941	0.084751	11.997458	0.184789	5.333314
965.444000	173.955396	137.963137	0.084750	11.997823	0.184786	5.333476
965.464000	173.955396	137.955307	0.084752	11.997142	0.184791	5.333174
965.484000	173.955396	137.963017	0.084750	11.997812	0.184786	5.333472
965.504000	173.955396	137.961752	0.084750	11.997702	0.184787	5.333423
965.524000	173.955396	137.963964	0.084750	11.997895	0.184786	5.333508
965.544000	173.955396	137.965601	0.084749	11.998037	0.184785	5.333572
965.564000	173.955396	137.963201	0.084750	11.997828	0.184786	5.333479
965.584000	173.955396	137.955185	0.084752	11.997131	0.184791	5.333169
965.604000	173.955396	137.949441	0.084754	11.996632	0.184794	5.332947
965.624000	173.955396	137.952740	0.084753	11.996919	0.184792	5.333074
965.644000	173.955396	137.961373	0.084750	11.997669	0.184787	5.333408
965.664000	173.955396	137.947628	0.084754	11.996474	0.184795	5.332877
965.684000	173.955396	137.962203	0.084750	11.997741	0.184787	5.333440
965.704000	173.955396	137.967529	0.084749	11.998205	0.184784	5.333646
965.724000	173.955396	137.950099	0.084753	11.996689	0.184794	5.332972
965.744000	173.955396	137.950279	0.084753	11.996705	0.184794	5.332979
965.764000	173.955477	137.941492	0.084756	11.995940	0.184799	5.332640
965.784000	173.955477	137.936723	0.084757	11.995526	0.184801	5.332455
965.804000	173.955396	137.934186	0.084758	11.995305	0.184802	5.332357
965.824000	173.955396	137.938071	0.084757	11.995643	0.184800	5.332507
965.844000	173.955396	137.929152	0.084759	11.994867	0.184805	5.332163
965.864000	173.955396	137.938393	0.084756	11.995671	0.184800	5.332520
965.884000	173.955396	137.945455	0.084755	11.996285	0.184796	5.332793
965.904000	173.955396	137.938351	0.084756	11.995667	0.184800	5.332518
965.924000	173.955396	137.942492	0.084755	11.996027	0.184798	5.332678
965.944000	173.955396	137.946827	0.084754	11.996404	0.184795	5.332846
965.964000	173.955396	137.942970	0.084755	11.996069	0.184798	5.332697
965.984000	173.955396	137.938994	0.084756	11.995723	0.184800	5.332543
966.004000	173.955396	137.930575	0.084759	11.994991	0.184804	5.332218
966.024000	173.955477	137.942707	0.084755	11.996046	0.184798	5.332687
966.044000	173.955396	137.941439	0.084756	11.995936	0.184798	5.332638
966.064000	173.955396	137.927485	0.084759	11.994722	0.184806	5.332098
966.084000	173.955396	137.938782	0.084756	11.995705	0.184800	5.332535
966.104000	173.955396	137.934869	0.084757	11.995364	0.184802	5.332384
966.124000	173.955396	137.911102	0.084764	11.993298	0.184815	5.331465
966.144000	173.955396	137.915153	0.084763	11.993650	0.184813	5.331621
966.164000	173.955396	137.923580	0.084760	11.994383	0.184808	5.331947
966.184000	173.955396	137.929854	0.084759	11.994928	0.184805	5.332190
966.204000	173.955396	137.923914	0.084760	11.994412	0.184808	5.331960
966.224000	173.955396	137.913766	0.084763	11.993529	0.184814	5.331568
966.244000	173.955396	137.914727	0.084763	11.993613	0.184813	5.331605
966.264000	173.955396	137.916572	0.084762	11.993773	0.184812	5.331676
966.284000	173.955396	137.908931	0.084764	11.993109	0.184816	5.331381
966.304000	173.955396	137.916730	0.084762	11.993787	0.184812	5.331682
966.324000	173.955396	137.920265	0.084761	11.994094	0.184810	5.331819
966.344000	173.955396	137.924435	0.084760	11.994457	0.184808	5.331980
966.364000	173.955477	137.920633	0.084761	11.994126	0.184810	5.331833
966.384000	173.955396	137.910675	0.084764	11.993260	0.184815	5.331448
966.404000	173.955396	137.923280	0.084760	11.994357	0.184808	5.331936
966.424000	173.955396	137.913687	0.084763	11.993522	0.184814	5.331565
966.444000	173.955477	137.905854	0.084765	11.992841	0.184818	5.331262
966.464000	173.955396	137.913478	0.084763	11.993504	0.184814	5.331557
966.484000	173.955396	137.919934	0.084761	11.994066	0.184810	5.331806
966.504000	173.955396	137.907611	0.084765	11.992994	0.184817	5.331330
966.524000	173.955396	137.915562	0.084762	11.993685	0.184813	5.331637
966.544000	173.955396	137.910191	0.084764	11.993218	0.184816	5.331430
966.564000	173.955396	137.916112	0.084762	11.993733	0.184812	5.331658
966.584000	173.955396	137.919706	0.084761	11.994046	0.184810	5.331797
966.604000	173.955477	137.916682	0.084762	11.993783	0.184812	5.331681
966.624000	173.955396	137.911730	0.084763	11.993352	0.184815	5.331489
966.644000	173.955396	137.918146	0.084762	11.993910	0.184811	5.331737
966.664000	173.955396	137.910068	0.084764	11.993208	0.184816	5.331425
966.684000	173.955477	137.907645	0.084765	11.992997	0.184817	5.331331
966.704000	173.955477	137.909973	0.084764	11.993199	0.184816	5.331421
966.724000	173.955396	137.916209	0.084762	11.993742	0.184812	5.331662
966.744000	173.955396	137.904089	0.084765	11.992688	0.184819	5.331194
966.764000	173.955396	137.911782	0.084763	11.993357	0.184815	5.331491
966.784000	173.955396	137.915510	0.084762	11.993681	0.184813	5.331635
966.804000	173.955396	137.902729	0.084766	11.992569	0.184820	5.331141
966.824000	173.955396	137.907728	0.084764	11.993004	0.184817	5.331334
966.844000	173.955396	137.911091	0.084764	11.993297	0.184815	5.331464
966.864000	173.955477	137.896902	0.084767	11.992063	0.184823	5.330916
966.884000	173.955396	137.911455	0.084763	11.993328	0.184815	5.331478
966.904000	173.955396	137.912169	0.084763	11.993390	0.184815	5.331506
966.924000	173.955396	137.918598	0.084762	11.993949	0.184811	5.331755
966.944000	173.955396	137.901950	0.084766	11.992502	0.184820	5.331111
966.964000	173.955477	137.920886	0.084761	11.994148	0.184810	5.331843
966.984000	173.955396	137.916308	0.084762	11.993750	0.184812	5.331666
967.004000	173.955396	137.910128	0.084764	11.993213	0.184816	5.331427
967.024000	173.955396	137.909720	0.084764	11.993177	0.184816	5.331411
967.044000	173.955396	137.910547	0.084764	11.993249	0.184816	5.331443
967.064000	173.955396	137.918140	0.084762	11.993910	0.184811	5.331737
967.084000	173.955396	137.903356	0.084766	11.992624	0.184820	5.331165
967.104000	173.955477	137.906395	0.084765	11.992888	0.184818	5.331283
967.124000	173.955396	137.887818	0.084770	11.991273	0.184828	5.330565
967.144000	173.955396	137.906283	0.084765	11.992878	0.184818	5.331279
967.164000	173.955396	137.891185	0.084769	11.991565	0.184826	5.330695
967.184000	173.955396	137.893301	0.084768	11.991749	0.184825	5.330777
967.204000	173.955396	137.905411	0.084765	11.992803	0.184818	5.331245
967.224000	173.955396	137.900153	0.084766	11.992345	0.184821	5.331042
967.244000	173.955477	137.880534	0.084772	11.990639	0.184832	5.330283
967.264000	173.955396	137.888605	0.084769	11.991341	0.184828	5.330595
967.284000	173.955396	137.897220	0.084767	11.992090	0.184823	5.330928
967.304000	173.955396	137.883283	0.084771	11.990878	0.184831	5.330389
967.324000	173.955396	137.885653	0.084770	11.991084	0.184829	5.330481
967.344000	173.955477	137.890159	0.084769	11.991476	0.184827	5.330655
967.364000	173.955396	137.886001	0.084770	11.991115	0.184829	5.330494
967.384000	173.955396	137.888204	0.084770	11.991306	0.184828	5.330580
967.404000	173.955396	137.894229	0.084768	11.991830	0.184825	5.330813
967.424000	173.955396	137.885521	0.084770	11.991073	0.184829	5.330476
967.444000	173.955396	137.891633	0.084769	11.991604	0.184826	5.330712
967.464000	173.955396	137.898455	0.084767	11.992198	0.184822	5.330976
967.484000	173.955396	137.895783	0.084768	11.991965	0.184824	5.330873
967.504000	173.955396	137.890264	0.084769	11.991485	0.184827	5.330659
967.524000	173.955396	137.891941	0.084769	11.991631	0.184826	5.330724
967.544000	173.955396	137.882347	0.084771	11.990797	0.184831	5.330353
967.564000	173.955396	137.882872	0.084771	11.990842	0.184831	5.330373
967.584000	173.955396	137.891603	0.084769	11.991602	0.184826	5.330711
967.604000	173.955396	137.887922	0.084770	11.991282	0.184828	5.330569
967.624000	173.955396	137.893607	0.084768	11.991776	0.184825	5.330788
967.644000	173.955396	137.880045	0.084772	11.990597	0.184832	5.330264
967.664000	173.955396	137.881095	0.084771	11.990688	0.184832	5.330305
967.684000	173.955396	137.883007	0.084771	11.990854	0.184831	5.330379
967.704000	173.955396	137.868040	0.084775	11.989553	0.184839	5.329800
967.724000	173.955396	137.880767	0.084772	11.990659	0.184832	5.330292
967.744000	173.955396	137.876291	0.084773	11.990270	0.184835	5.330119
967.764000	173.955477	137.875702	0.084773	11.990219	0.184835	5.330096
967.784000	173.955396	137.895954	0.084768	11.991980	0.184824	5.330879
967.804000	173.955396	137.873451	0.084773	11.990023	0.184836	5.330009
967.824000	173.955396	137.882181	0.084771	11.990782	0.184831	5.330347
967.844000	173.955396	137.881847	0.084771	11.990753	0.184831	5.330334
967.864000	173.955396	137.879905	0.084772	11.990585	0.184833	5.330259
967.884000	173.955396	137.876807	0.084773	11.990315	0.184834	5.330139
967.904000	173.955477	137.875802	0.084773	11.990228	0.184835	5.330100
967.924000	173.955396	137.857798	0.084778	11.988662	0.184845	5.329404
967.944000	173.955396	137.864807	0.084776	11.989272	0.184841	5.329675
967.964000	173.955396	137.866461	0.084775	11.989415	0.184840	5.329739
967.984000	173.955396	137.865814	0.084775	11.989359	0.184840	5.329714
968.004000	173.955396	137.872790	0.084774	11.989966	0.184836	5.329984
968.024000	173.955396	137.868730	0.084775	11.989613	0.184839	5.329827
968.044000	173.955477	137.862570	0.084776	11.989077	0.184842	5.329589
968.064000	173.955477	137.867162	0.084775	11.989476	0.184840	5.329766
968.084000	173.955396	137.869817	0.084774	11.989707	0.184838	5.329869
968.104000	173.955396	137.859714	0.084777	11.988829	0.184844	5.329478
968.124000	173.955396	137.856595	0.084778	11.988557	0.184845	5.329358
968.144000	173.955396	137.857225	0.084778	11.988612	0.184845	5.329382
968.164000	173.955396	137.857734	0.084778	11.988656	0.184845	5.329402
968.184000	173.955477	137.855134	0.084778	11.988430	0.184846	5.329301
968.204000	173.955396	137.865132	0.084776	11.989300	0.184841	5.329688
968.224000	173.955396	137.870575	0.084774	11.989773	0.184838	5.329898
968.244000	173.955396	137.880222	0.084772	11.990612	0.184832	5.330271
968.264000	173.955396	137.881507	0.084771	11.990724	0.184832	5.330321
968.284000	173.955396	137.873763	0.084773	11.990050	0.184836	5.330021
968.304000	173.955396	137.884036	0.084771	11.990944	0.184830	5.330418
968.324000	173.955396	137.877823	0.084772	11.990403	0.184834	5.330178
968.344000	173.955396	137.877711	0.084772	11.990394	0.184834	5.330174
968.364000	173.955396	137.882345	0.084771	11.990797	0.184831	5.330353
968.384000	173.955396	137.870371	0.084774	11.989755	0.184838	5.329890
968.404000	173.955396	137.865919	0.084775	11.989368	0.184840	5.329718
968.424000	173.955396	137.854249	0.084778	11.988353	0.184847	5.329267
968.444000	173.955396	137.850116	0.084780	11.987994	0.184849	5.329107
968.464000	173.955396	137.849793	0.084780	11.987966	0.184849	5.329095
968.484000	173.955396	137.863606	0.084776	11.989167	0.184842	5.329629
968.504000	173.955396	137.863888	0.084776	11.989192	0.184841	5.329640
968.524000	173.955396	137.865525	0.084776	11.989334	0.184840	5.329703
968.544000	173.955396	137.855030	0.084778	11.988421	0.184846	5.329297
968.564000	173.955396	137.857622	0.084778	11.988647	0.184845	5.329397
968.584000	173.955396	137.870101	0.084774	11.989732	0.184838	5.329880
968.604000	173.955477	137.862136	0.084776	11.989039	0.184842	5.329572
968.624000	173.955396	137.871332	0.084774	11.989839	0.184837	5.329927
968.644000	173.955396	137.864454	0.084776	11.989241	0.184841	5.329661
968.664000	173.955396	137.861660	0.084777	11.988998	0.184843	5.329553
968.684000	173.955396	137.854159	0.084778	11.988345	0.184847	5.329263
968.704000	173.955396	137.857627	0.084778	11.988647	0.184845	5.329398
968.724000	173.955477	137.867880	0.084775	11.989539	0.184839	5.329794
968.744000	173.955396	137.870351	0.084774	11.989754	0.184838	5.329889
968.764000	173.955396	137.883821	0.084771	11.990925	0.184830	5.330410
968.784000	173.955396	137.876846	0.084773	11.990318	0.184834	5.330141
968.804000	173.955396	137.875603	0.084773	11.990210	0.184835	5.330092
968.824000	173.955396	137.859758	0.084777	11.988832	0.184844	5.329480
968.844000	173.955396	137.855500	0.084778	11.988462	0.184846	5.329315
968.864000	173.955396	137.857772	0.084778	11.988660	0.184845	5.329403
968.884000	173.955396	137.853792	0.084779	11.988314	0.184847	5.329249
968.904000	173.955396	137.855596	0.084778	11.988470	0.184846	5.329319
968.924000	173.955396	137.840717	0.084782	11.987177	0.184854	5.328744
968.944000	173.955396	137.852561	0.084779	11.988207	0.184848	5.329202
968.964000	173.955396	137.850671	0.084779	11.988042	0.184849	5.329129
968.984000	173.955396	137.854702	0.084778	11.988393	0.184846	5.329284
969.004000	173.955396	137.855270	0.084778	11.988442	0.184846	5.329306
969.024000	173.955396	137.859025	0.084777	11.988769	0.184844	5.329452
969.044000	173.955396	137.845070	0.084781	11.987555	0.184852	5.328912
969.064000	173.955396	137.859357	0.084777	11.988798	0.184844	5.329464
969.084000	173.955396	137.850678	0.084779	11.988043	0.184849	5.329129
969.104000	173.955477	137.858682	0.084777	11.988739	0.184844	5.329438
969.124000	173.955396	137.854427	0.084778	11.988369	0.184847	5.329274
969.144000	173.955396	137.850651	0.084779	11.988040	0.184849	5.329128
969.164000	173.955396	137.851465	0.084779	11.988111	0.184848	5.329159
969.184000	173.955396	137.837670	0.084783	11.986912	0.184856	5.328626
969.204000	173.955396	137.856052	0.084778	11.988510	0.184846	5.329337
969.224000	173.955396	137.852945	0.084779	11.988240	0.184847	5.329217
969.244000	173.955396	137.845390	0.084781	11.987583	0.184852	5.328924
969.264000	173.955477	137.852487	0.084779	11.988200	0.184848	5.329199
969.284000	173.955396	137.845091	0.084781	11.987557	0.184852	5.328913
969.304000	173.955396	137.842778	0.084781	11.987356	0.184853	5.328823
969.324000	173.955396	137.842322	0.084782	11.987316	0.184853	5.328806
969.344000	173.955477	137.832909	0.084784	11.986498	0.184859	5.328442
969.364000	173.955396	137.840755	0.084782	11.987180	0.184854	5.328745
969.384000	173.955396	137.852307	0.084779	11.988184	0.184848	5.329192
969.404000	173.955396	137.847558	0.084780	11.987771	0.184850	5.329008
969.424000	173.955396	137.846631	0.084780	11.987691	0.184851	5.328972
969.444000	173.955396	137.839716	0.084782	11.987089	0.184855	5.328705
969.464000	173.955477	137.835760	0.084783	11.986745	0.184857	5.328552
969.484000	173.955396	137.844294	0.084781	11.987488	0.184852	5.328882
969.504000	173.955396	137.848300	0.084780	11.987836	0.184850	5.329037
969.524000	173.955396	137.849305	0.084780	11.987923	0.184849	5.329076
969.544000	173.955396	137.857714	0.084778	11.988655	0.184845	5.329401
969.564000	173.955396	137.862607	0.084776	11.989080	0.184842	5.329590
969.584000	173.955396	137.861020	0.084777	11.988942	0.184843	5.329529
969.604000	173.955396	137.860328	0.084777	11.988882	0.184843	5.329502
969.624000	173.955396	137.854405	0.084778	11.988367	0.184847	5.329273
969.644000	173.955396	137.851072	0.084779	11.988077	0.184849	5.329144
969.664000	173.955396	137.846975	0.084780	11.987721	0.184851	5.328986
969.684000	173.955396	137.854753	0.084778	11.988397	0.184846	5.329286
969.704000	173.955396	137.843874	0.084781	11.987451	0.184852	5.328866
969.724000	173.955396	137.856837	0.084778	11.988578	0.184845	5.329367
969.744000	173.955396	137.844851	0.084781	11.987536	0.184852	5.328904
969.764000	173.955396	137.848509	0.084780	11.987854	0.184850	5.329045
969.784000	173.955396	137.846083	0.084781	11.987643	0.184851	5.328951
969.804000	173.955396	137.852752	0.084779	11.988223	0.184848	5.329209
969.824000	173.955396	137.846347	0.084781	11.987666	0.184851	5.328961
969.844000	173.955396	137.843256	0.084781	11.987397	0.184853	5.328842
969.864000	173.955396	137.845472	0.084781	11.987590	0.184852	5.328928
969.884000	173.955396	137.845203	0.084781	11.987567	0.184852	5.328917
969.904000	173.955396	137.847587	0.084780	11.987774	0.184850	5.329009
969.924000	173.955396	137.838351	0.084783	11.986971	0.184856	5.328652
969.944000	173.955396	137.842906	0.084781	11.987367	0.184853	5.328828
969.964000	173.955396	137.839720	0.084782	11.987090	0.184855	5.328705
969.984000	173.955396	137.837237	0.084783	11.986874	0.184856	5.328609
970.004000	173.955396	137.840930	0.084782	11.987195	0.184854	5.328752
970.024000	173.955477	137.833914	0.084784	11.986585	0.184858	5.328481
970.044000	173.955396	137.830043	0.084785	11.986248	0.184860	5.328331
970.064000	173.955396	137.836694	0.084783	11.986827	0.184856	5.328588
970.084000	173.955396	137.837842	0.084783	11.986927	0.184856	5.328633
970.104000	173.955396	137.847048	0.084780	11.987727	0.184851	5.328989
970.124000	173.955396	137.851117	0.084779	11.988081	0.184848	5.329146
970.144000	173.955396	137.849076	0.084780	11.987903	0.184850	5.329067
970.164000	173.955396	137.840739	0.084782	11.987178	0.184854	5.328745
970.184000	173.955396	137.846067	0.084781	11.987642	0.184851	5.328951
970.204000	173.955396	137.844925	0.084781	11.987543	0.184852	5.328907
970.224000	173.955396	137.846823	0.084780	11.987708	0.184851	5.328980
970.244000	173.955396	137.840961	0.084782	11.987198	0.184854	5.328753
970.264000	173.955396	137.845778	0.084781	11.987617	0.184851	5.328939
970.284000	173.955477	137.841041	0.084782	11.987205	0.184854	5.328756
970.304000	173.955396	137.854775	0.084778	11.988399	0.184846	5.329287
970.324000	173.955396	137.838366	0.084783	11.986972	0.184856	5.328653
970.344000	173.955396	137.843627	0.084781	11.987430	0.184853	5.328856
970.364000	173.955396	137.830870	0.084785	11.986320	0.184860	5.328363
970.384000	173.955396	137.848990	0.084780	11.987896	0.184850	5.329064
970.404000	173.955396	137.853745	0.084779	11.988309	0.184847	5.329247
970.424000	173.955477	137.845954	0.084781	11.987632	0.184851	5.328946
970.444000	173.955396	137.846106	0.084781	11.987645	0.184851	5.328952
970.464000	173.955396	137.846636	0.084780	11.987691	0.184851	5.328973
970.484000	173.955396	137.838782	0.084782	11.987008	0.184855	5.328669
970.504000	173.955396	137.839714	0.084782	11.987089	0.184855	5.328705
970.524000	173.955396	137.843321	0.084781	11.987403	0.184853	5.328845
970.544000	173.955396	137.841785	0.084782	11.987269	0.184854	5.328785
970.564000	173.955396	137.837515	0.084783	11.986898	0.184856	5.328620
970.584000	173.955396	137.836400	0.084783	11.986801	0.184857	5.328577
970.604000	173.955396	137.838830	0.084782	11.987012	0.184855	5.328671
970.624000	173.955396	137.839419	0.084782	11.987064	0.184855	5.328694
970.644000	173.955396	137.843101	0.084781	11.987384	0.184853	5.328836
970.664000	173.955477	137.835740	0.084783	11.986744	0.184857	5.328551
970.684000	173.955477	137.845127	0.084781	11.987560	0.184852	5.328914
970.704000	173.955396	137.831671	0.084784	11.986390	0.184859	5.328394
970.724000	173.955396	137.831659	0.084784	11.986389	0.184859	5.328394
970.744000	173.955396	137.828968	0.084785	11.986155	0.184861	5.328290
970.764000	173.955396	137.837292	0.084783	11.986879	0.184856	5.328611
970.784000	173.955396	137.841599	0.084782	11.987253	0.184854	5.328778
970.804000	173.955396	137.836803	0.084783	11.986836	0.184856	5.328593
970.824000	173.955396	137.844441	0.084781	11.987500	0.184852	5.328888
970.844000	173.955396	137.832869	0.084784	11.986494	0.184859	5.328440
970.864000	173.955396	137.830344	0.084785	11.986274	0.184860	5.328343
970.884000	173.955396	137.835613	0.084783	11.986733	0.184857	5.328547
970.904000	173.955396	137.839475	0.084782	11.987069	0.184855	5.328696
970.924000	173.955396	137.832463	0.084784	11.986459	0.184859	5.328425
970.944000	173.955396	137.850634	0.084779	11.988039	0.184849	5.329127
970.964000	173.955396	137.839220	0.084782	11.987046	0.184855	5.328686
970.984000	173.955396	137.847057	0.084780	11.987728	0.184851	5.328989
971.004000	173.955396	137.836170	0.084783	11.986781	0.184857	5.328568
971.024000	173.955477	137.839232	0.084782	11.987047	0.184855	5.328686
971.044000	173.955477	137.834876	0.084784	11.986669	0.184858	5.328518
971.064000	173.955396	137.832257	0.084784	11.986441	0.184859	5.328417
971.084000	173.955396	137.843199	0.084781	11.987392	0.184853	5.328840
971.104000	173.955396	137.838452	0.084783	11.986980	0.184855	5.328656
971.124000	173.955396	137.842532	0.084782	11.987334	0.184853	5.328814
971.144000	173.955396	137.839867	0.084782	11.987103	0.184855	5.328711
971.164000	173.955396	137.835692	0.084783	11.986740	0.184857	5.328550
971.184000	173.955396	137.844668	0.084781	11.987520	0.184852	5.328897
971.204000	173.955396	137.831677	0.084784	11.986390	0.184859	5.328394
971.224000	173.955396	137.832144	0.084784	11.986431	0.184859	5.328412
971.244000	173.955396	137.829615	0.084785	11.986211	0.184860	5.328315
971.264000	173.955396	137.838987	0.084782	11.987026	0.184855	5.328677
971.284000	173.955477	137.823679	0.084786	11.985695	0.184864	5.328085
971.304000	173.955396	137.833101	0.084784	11.986514	0.184858	5.328449
971.324000	173.955396	137.822992	0.084787	11.985635	0.184864	5.328059
971.344000	173.955396	137.825041	0.084786	11.985813	0.184863	5.328138
971.364000	173.955396	137.815565	0.084789	11.984989	0.184868	5.327771
971.384000	173.955396	137.816629	0.084788	11.985082	0.184868	5.327813
971.404000	173.955396	137.830454	0.084785	11.986284	0.184860	5.328347
971.424000	173.955396	137.837377	0.084783	11.986886	0.184856	5.328615
971.444000	173.955477	137.822730	0.084787	11.985612	0.184864	5.328048
971.464000	173.955396	137.823164	0.084787	11.985650	0.184864	5.328065
971.484000	173.955396	137.838670	0.084783	11.986999	0.184855	5.328665
971.504000	173.955396	137.822520	0.084787	11.985594	0.184864	5.328040
971.524000	173.955477	137.830968	0.084785	11.986329	0.184860	5.328367
971.544000	173.955396	137.816491	0.084788	11.985070	0.184868	5.327807
971.564000	173.955396	137.820800	0.084787	11.985445	0.184865	5.327974
971.584000	173.955396	137.822012	0.084787	11.985550	0.184865	5.328021
971.604000	173.955396	137.827847	0.084785	11.986057	0.184861	5.328246
971.624000	173.955396	137.812439	0.084789	11.984717	0.184870	5.327651
971.644000	173.955396	137.830889	0.084785	11.986322	0.184860	5.328364
971.664000	173.955477	137.815801	0.084789	11.985010	0.184868	5.327781
971.684000	173.955396	137.823247	0.084787	11.985657	0.184864	5.328068
971.704000	173.955396	137.827605	0.084785	11.986036	0.184862	5.328237
971.724000	173.955396	137.816456	0.084788	11.985067	0.184868	5.327806
971.744000	173.955396	137.813078	0.084789	11.984773	0.184870	5.327675
971.764000	173.955396	137.807082	0.084791	11.984252	0.184873	5.327444
971.784000	173.955396	137.803832	0.084792	11.983969	0.184875	5.327318
971.804000	173.955396	137.805674	0.084791	11.984129	0.184874	5.327389
971.824000	173.955396	137.802933	0.084792	11.983891	0.184875	5.327283
971.844000	173.955396	137.808095	0.084791	11.984340	0.184872	5.327483
971.864000	173.955396	137.803570	0.084792	11.983946	0.184875	5.327308
971.884000	173.955396	137.805574	0.084791	11.984120	0.184874	5.327385
971.904000	173.955396	137.808040	0.084791	11.984335	0.184872	5.327481
971.924000	173.955396	137.810892	0.084790	11.984583	0.184871	5.327591
971.944000	173.955396	137.818017	0.084788	11.985202	0.184867	5.327866
971.964000	173.955396	137.806791	0.084791	11.984226	0.184873	5.327432
971.984000	173.955396	137.816875	0.084788	11.985103	0.184867	5.327822
972.004000	173.955396	137.804103	0.084792	11.983992	0.184875	5.327328
972.024000	173.955396	137.800583	0.084792	11.983686	0.184876	5.327192
972.044000	173.955396	137.803198	0.084792	11.983914	0.184875	5.327293
972.064000	173.955396	137.807901	0.084791	11.984323	0.184872	5.327475
972.084000	173.955396	137.805002	0.084791	11.984071	0.184874	5.327363
972.104000	173.955396	137.801722	0.084792	11.983785	0.184876	5.327236
972.124000	173.955396	137.813809	0.084789	11.984836	0.184869	5.327704
972.144000	173.955396	137.795922	0.084794	11.983281	0.184879	5.327012
972.164000	173.955396	137.807319	0.084791	11.984272	0.184873	5.327453
972.184000	173.955396	137.806144	0.084791	11.984170	0.184873	5.327407
972.204000	173.955396	137.808507	0.084790	11.984375	0.184872	5.327499
972.224000	173.955396	137.810934	0.084790	11.984586	0.184871	5.327592
972.244000	173.955396	137.805210	0.084791	11.984089	0.184874	5.327371
972.264000	173.955477	137.815892	0.084789	11.985018	0.184868	5.327784
972.284000	173.955396	137.798860	0.084793	11.983536	0.184877	5.327126
972.304000	173.955396	137.807872	0.084791	11.984320	0.184872	5.327474
972.324000	173.955396	137.809741	0.084790	11.984483	0.184871	5.327546
972.344000	173.955396	137.795299	0.084794	11.983227	0.184879	5.326988
972.364000	173.955396	137.799703	0.084793	11.983610	0.184877	5.327158
972.384000	173.955396	137.796709	0.084793	11.983349	0.184879	5.327043
972.404000	173.955396	137.805819	0.084791	11.984142	0.184874	5.327395
972.424000	173.955396	137.812015	0.084789	11.984680	0.184870	5.327634
972.444000	173.955396	137.809780	0.084790	11.984486	0.184871	5.327548
972.464000	173.955396	137.802646	0.084792	11.983866	0.184875	5.327272
972.484000	173.955396	137.817507	0.084788	11.985158	0.184867	5.327847
972.504000	173.955477	137.801125	0.084792	11.983733	0.184876	5.327213
972.524000	173.955396	137.810614	0.084790	11.984559	0.184871	5.327580
972.544000	173.955396	137.804110	0.084792	11.983993	0.184875	5.327329
972.564000	173.955396	137.801121	0.084792	11.983733	0.184876	5.327213
972.584000	173.955396	137.803373	0.084792	11.983929	0.184875	5.327300
972.604000	173.955396	137.801585	0.084792	11.983773	0.184876	5.327231
972.624000	173.955396	137.799757	0.084793	11.983614	0.184877	5.327160
972.644000	173.955396	137.796897	0.084793	11.983366	0.184879	5.327050
972.664000	173.955396	137.805010	0.084791	11.984071	0.184874	5.327363
972.684000	173.955396	137.810154	0.084790	11.984519	0.184871	5.327562
972.704000	173.955477	137.796611	0.084794	11.983341	0.184879	5.327039
972.724000	173.955396	137.792681	0.084795	11.982999	0.184881	5.326887
972.744000	173.955396	137.820176	0.084787	11.985390	0.184866	5.327950
972.764000	173.955396	137.812125	0.084789	11.984690	0.184870	5.327639
972.784000	173.955396	137.799856	0.084793	11.983623	0.184877	5.327164
972.804000	173.955396	137.790393	0.084795	11.982800	0.184882	5.326798
972.824000	173.955396	137.806018	0.084791	11.984159	0.184873	5.327402
972.844000	173.955477	137.794146	0.084794	11.983127	0.184880	5.326943
972.864000	173.955396	137.806829	0.084791	11.984229	0.184873	5.327434
972.884000	173.955396	137.784154	0.084797	11.982258	0.184886	5.326557
972.904000	173.955396	137.810473	0.084790	11.984546	0.184871	5.327575
972.924000	173.955396	137.808702	0.084790	11.984392	0.184872	5.327506
972.944000	173.955396	137.819073	0.084788	11.985294	0.184866	5.327907
972.964000	173.955477	137.797970	0.084793	11.983459	0.184878	5.327091
972.984000	173.955396	137.793230	0.084794	11.983047	0.184881	5.326908
973.004000	173.955396	137.799750	0.084793	11.983614	0.184877	5.327160
973.024000	173.955396	137.799117	0.084793	11.983559	0.184877	5.327136
973.044000	173.955396	137.798993	0.084793	11.983548	0.184877	5.327131
973.064000	173.955396	137.805458	0.084791	11.984110	0.184874	5.327381
973.084000	173.955396	137.814590	0.084789	11.984904	0.184869	5.327734
973.104000	173.955477	137.811139	0.084790	11.984604	0.184871	5.327600
973.124000	173.955396	137.803830	0.084792	11.983969	0.184875	5.327318
973.144000	173.955396	137.819405	0.084788	11.985323	0.184866	5.327920
973.164000	173.955396	137.824104	0.084786	11.985732	0.184863	5.328102
973.184000	173.955396	137.807483	0.084791	11.984286	0.184873	5.327459
973.204000	173.955477	137.816899	0.084788	11.985105	0.184868	5.327823
973.224000	173.955396	137.811668	0.084790	11.984650	0.184870	5.327621
973.244000	173.955396	137.808683	0.084790	11.984391	0.184872	5.327505
973.264000	173.955477	137.808244	0.084791	11.984353	0.184872	5.327488
973.284000	173.955396	137.800346	0.084793	11.983666	0.184877	5.327183
973.304000	173.955396	137.804820	0.084791	11.984055	0.184874	5.327356
973.324000	173.955477	137.806827	0.084791	11.984229	0.184873	5.327434
973.344000	173.955477	137.814036	0.084789	11.984856	0.184869	5.327712
973.364000	173.955396	137.808384	0.084790	11.984365	0.184872	5.327494
973.384000	173.955396	137.791597	0.084795	11.982905	0.184881	5.326845
973.404000	173.955396	137.789294	0.084795	11.982705	0.184883	5.326756
973.424000	173.955396	137.803018	0.084792	11.983898	0.184875	5.327286
973.444000	173.955477	137.799859	0.084793	11.983623	0.184877	5.327164
973.464000	173.955477	137.793000	0.084795	11.983027	0.184881	5.326899
973.484000	173.955396	137.793953	0.084794	11.983110	0.184880	5.326936
973.504000	173.955396	137.803451	0.084792	11.983936	0.184875	5.327303
973.524000	173.955396	137.774781	0.084799	11.981443	0.184891	5.326195
973.544000	173.955396	137.778269	0.084798	11.981746	0.184889	5.326330
973.564000	173.955396	137.793075	0.084794	11.983033	0.184881	5.326902
973.584000	173.955396	137.778668	0.084798	11.981781	0.184889	5.326345
973.604000	173.955396	137.779817	0.084798	11.981880	0.184888	5.326389
973.624000	173.955396	137.787059	0.084796	11.982510	0.184884	5.326669
973.644000	173.955396	137.784820	0.084797	11.982316	0.184885	5.326583
973.664000	173.955396	137.770639	0.084800	11.981082	0.184893	5.326035
973.684000	173.955396	137.788131	0.084796	11.982603	0.184883	5.326711
973.704000	173.955396	137.795315	0.084794	11.983228	0.184879	5.326989
973.724000	173.955396	137.785568	0.084796	11.982381	0.184885	5.326612
973.744000	173.955396	137.779153	0.084798	11.981823	0.184888	5.326364
973.764000	173.955396	137.779619	0.084798	11.981863	0.184888	5.326382
973.784000	173.955396	137.772145	0.084800	11.981213	0.184892	5.326093
973.804000	173.955396	137.771325	0.084800	11.981142	0.184893	5.326061
973.824000	173.955396	137.770417	0.084800	11.981063	0.184893	5.326026
973.844000	173.955477	137.775455	0.084799	11.981501	0.184891	5.326221
973.864000	173.955396	137.767821	0.084801	11.980837	0.184895	5.325926
973.884000	173.955396	137.774493	0.084799	11.981417	0.184891	5.326184
973.904000	173.955396	137.763764	0.084802	11.980484	0.184897	5.325769
973.924000	173.955396	137.779450	0.084798	11.981849	0.184888	5.326375
973.944000	173.955477	137.778591	0.084798	11.981774	0.184889	5.326342
973.964000	173.955477	137.771504	0.084800	11.981158	0.184893	5.326068
973.984000	173.955396	137.782949	0.084797	11.982153	0.184886	5.326511
974.004000	173.955396	137.779676	0.084798	11.981868	0.184888	5.326384
974.024000	173.955396	137.779078	0.084798	11.981816	0.184888	5.326361
974.044000	173.955396	137.771547	0.084800	11.981161	0.184893	5.326070
974.064000	173.955396	137.767109	0.084801	11.980775	0.184895	5.325898
974.084000	173.955396	137.765557	0.084802	11.980640	0.184896	5.325838
974.104000	173.955396	137.763648	0.084802	11.980474	0.184897	5.325764
974.124000	173.955396	137.765261	0.084802	11.980615	0.184896	5.325827
974.144000	173.955396	137.765530	0.084802	11.980638	0.184896	5.325837
974.164000	173.955396	137.773678	0.084800	11.981347	0.184891	5.326152
974.184000	173.955477	137.753753	0.084805	11.979614	0.184903	5.325382
974.204000	173.955396	137.771754	0.084800	11.981179	0.184892	5.326078
974.224000	173.955396	137.766868	0.084801	11.980754	0.184895	5.325889
974.244000	173.955396	137.762840	0.084802	11.980404	0.184897	5.325733
974.264000	173.955396	137.764536	0.084802	11.980552	0.184896	5.325799
974.284000	173.955396	137.774989	0.084799	11.981461	0.184891	5.326203
974.304000	173.955396	137.771931	0.084800	11.981195	0.184892	5.326085
974.324000	173.955396	137.781871	0.084797	11.982059	0.184887	5.326469
974.344000	173.955477	137.762897	0.084802	11.980409	0.184897	5.325735
974.364000	173.955396	137.763864	0.084802	11.980493	0.184897	5.325773
974.384000	173.955396	137.778370	0.084798	11.981755	0.184889	5.326334
974.404000	173.955477	137.772688	0.084800	11.981261	0.184892	5.326114
974.424000	173.955396	137.768329	0.084801	11.980881	0.184894	5.325945
974.444000	173.955396	137.766973	0.084801	11.980763	0.184895	5.325893
974.464000	173.955396	137.774951	0.084799	11.981457	0.184891	5.326201
974.484000	173.955396	137.773400	0.084800	11.981322	0.184892	5.326141
974.504000	173.955396	137.776864	0.084799	11.981624	0.184890	5.326275
974.524000	173.955477	137.764420	0.084802	11.980541	0.184897	5.325794
974.544000	173.955396	137.771063	0.084800	11.981119	0.184893	5.326051
974.564000	173.955477	137.767532	0.084801	11.980812	0.184895	5.325915
974.584000	173.955396	137.762471	0.084802	11.980372	0.184898	5.325719
974.604000	173.955396	137.773182	0.084800	11.981303	0.184892	5.326133
974.624000	173.955396	137.757918	0.084804	11.979976	0.184900	5.325543
974.644000	173.955396	137.760734	0.084803	11.980221	0.184899	5.325652
974.664000	173.955396	137.760974	0.084803	11.980242	0.184898	5.325661
974.684000	173.955396	137.755540	0.084804	11.979769	0.184901	5.325451
974.704000	173.955396	137.760337	0.084803	11.980186	0.184899	5.325636
974.724000	173.955396	137.772618	0.084800	11.981254	0.184892	5.326111
974.744000	173.955396	137.757311	0.084804	11.979923	0.184900	5.325519
974.764000	173.955396	137.748516	0.084806	11.979158	0.184905	5.325179
974.784000	173.955477	137.762955	0.084802	11.980414	0.184897	5.325738
974.804000	173.955396	137.752375	0.084805	11.979494	0.184903	5.325329
974.824000	173.955396	137.761446	0.084803	11.980283	0.184898	5.325679
974.844000	173.955396	137.759958	0.084803	11.980153	0.184899	5.325622
974.864000	173.955396	137.760593	0.084803	11.980209	0.184899	5.325646
974.884000	173.955396	137.755600	0.084804	11.979774	0.184901	5.325453
974.904000	173.955396	137.753311	0.084805	11.979575	0.184903	5.325365
974.924000	173.955396	137.749899	0.084806	11.979279	0.184905	5.325233
974.944000	173.955396	137.758784	0.084803	11.980051	0.184900	5.325576
974.964000	173.955396	137.762773	0.084802	11.980398	0.184897	5.325731
974.984000	173.955396	137.752057	0.084805	11.979466	0.184903	5.325316
975.004000	173.955396	137.760129	0.084803	11.980168	0.184899	5.325628
975.024000	173.955396	137.750956	0.084805	11.979371	0.184904	5.325274
975.044000	173.955396	137.755005	0.084804	11.979723	0.184902	5.325430
975.064000	173.955396	137.764670	0.084802	11.980563	0.184896	5.325804
975.084000	173.955396	137.759704	0.084803	11.980131	0.184899	5.325612
975.104000	173.955477	137.754831	0.084804	11.979708	0.184902	5.325424
975.124000	173.955396	137.761380	0.084803	11.980277	0.184898	5.325677
975.144000	173.955396	137.719313	0.084814	11.976619	0.184922	5.324051
975.164000	173.955396	137.719064	0.084814	11.976597	0.184922	5.324041
975.184000	173.955396	137.720834	0.084813	11.976751	0.184921	5.324109
975.204000	173.955396	137.717212	0.084814	11.976436	0.184923	5.323969
975.224000	173.955396	137.716017	0.084815	11.976332	0.184923	5.323923
975.244000	173.955396	137.703194	0.084818	11.975217	0.184930	5.323427
975.264000	173.955396	137.705505	0.084817	11.975418	0.184929	5.323517
975.284000	173.955396	137.706305	0.084817	11.975488	0.184929	5.323548
975.304000	173.955396	137.714221	0.084815	11.976176	0.184924	5.323854
975.324000	173.955396	137.700335	0.084819	11.974968	0.184932	5.323317
975.344000	173.955396	137.714686	0.084815	11.976216	0.184924	5.323872
975.364000	173.955396	137.718648	0.084814	11.976561	0.184922	5.324025
975.384000	173.955396	137.709803	0.084816	11.975792	0.184927	5.323683
975.404000	173.955396	137.718150	0.084814	11.976518	0.184922	5.324006
975.424000	173.955396	137.705035	0.084817	11.975377	0.184929	5.323499
975.444000	173.955396	137.708447	0.084817	11.975674	0.184928	5.323630
975.464000	173.955396	137.699653	0.084819	11.974909	0.184932	5.323290
975.484000	173.955396	137.698458	0.084819	11.974805	0.184933	5.323244
975.504000	173.955396	137.694521	0.084820	11.974463	0.184935	5.323092
975.524000	173.955396	137.694069	0.084820	11.974423	0.184935	5.323075
975.544000	173.955396	137.708004	0.084817	11.975635	0.184928	5.323613
975.564000	173.955396	137.711642	0.084816	11.975952	0.184926	5.323754
975.584000	173.955477	137.700796	0.084819	11.975008	0.184932	5.323335
975.604000	173.955396	137.696458	0.084820	11.974631	0.184934	5.323167
975.624000	173.955396	137.688707	0.084822	11.973957	0.184938	5.322867
975.644000	173.955396	137.689368	0.084822	11.974015	0.184938	5.322893
975.664000	173.955396	137.680267	0.084824	11.973223	0.184943	5.322541
975.684000	173.955396	137.688945	0.084822	11.973978	0.184938	5.322877
975.704000	173.955477	137.687714	0.084822	11.973871	0.184939	5.322829
975.724000	173.955477	137.679491	0.084824	11.973156	0.184944	5.322511
975.744000	173.955396	137.681277	0.084824	11.973311	0.184943	5.322580
975.764000	173.955396	137.680877	0.084824	11.973276	0.184943	5.322565
975.784000	173.955396	137.669997	0.084827	11.972330	0.184949	5.322144
975.804000	173.955396	137.671429	0.084826	11.972455	0.184948	5.322199
975.824000	173.955396	137.667228	0.084827	11.972089	0.184950	5.322037
975.844000	173.955477	137.678004	0.084825	11.973026	0.184945	5.322454
975.864000	173.955477	137.664927	0.084828	11.971889	0.184952	5.321948
975.884000	173.955396	137.670936	0.084826	11.972412	0.184948	5.322180
975.904000	173.955396	137.675791	0.084825	11.972834	0.184946	5.322368
975.924000	173.955477	137.670405	0.084827	11.972366	0.184949	5.322160
975.944000	173.955396	137.674552	0.084825	11.972726	0.184946	5.322320
975.964000	173.955396	137.662344	0.084829	11.971665	0.184953	5.321848
975.984000	173.955396	137.669044	0.084827	11.972247	0.184949	5.322107
976.004000	173.955396	137.670241	0.084827	11.972351	0.184949	5.322153
976.024000	173.955396	137.667799	0.084827	11.972139	0.184950	5.322059
976.044000	173.955396	137.669722	0.084827	11.972306	0.184949	5.322133
976.064000	173.955477	137.665608	0.084828	11.971948	0.184951	5.321974
976.084000	173.955396	137.655385	0.084830	11.971059	0.184957	5.321579
976.104000	173.955396	137.655684	0.084830	11.971085	0.184957	5.321591
976.124000	173.955396	137.641955	0.084834	11.969891	0.184964	5.321060
976.144000	173.955396	137.636792	0.084835	11.969442	0.184967	5.320860
976.164000	173.955477	137.632803	0.084836	11.969096	0.184970	5.320706
976.184000	173.955396	137.640527	0.084834	11.969767	0.184965	5.321005
976.204000	173.955396	137.628704	0.084837	11.968739	0.184972	5.320548
976.224000	173.955396	137.652466	0.084831	11.970806	0.184959	5.321466
976.244000	173.955396	137.641339	0.084834	11.969838	0.184965	5.321036
976.264000	173.955396	137.625700	0.084838	11.968478	0.184973	5.320432
976.284000	173.955396	137.638966	0.084835	11.969631	0.184966	5.320944
976.304000	173.955396	137.642625	0.084834	11.969950	0.184964	5.321086
976.324000	173.955477	137.633474	0.084836	11.969154	0.184969	5.320732
976.344000	173.955396	137.645682	0.084833	11.970215	0.184962	5.321204
976.364000	173.955396	137.633451	0.084836	11.969152	0.184969	5.320731
976.384000	173.955396	137.628905	0.084837	11.968757	0.184972	5.320555
976.404000	173.955396	137.639007	0.084835	11.969635	0.184966	5.320946
976.424000	173.955477	137.616929	0.084841	11.967715	0.184978	5.320092
976.444000	173.955396	137.617308	0.084840	11.967748	0.184978	5.320107
976.464000	173.955396	137.626881	0.084838	11.968580	0.184973	5.320477
976.484000	173.955396	137.614619	0.084841	11.967514	0.184980	5.320003
976.504000	173.955396	137.619984	0.084840	11.967981	0.184977	5.320211
976.524000	173.955477	137.615882	0.084841	11.967624	0.184979	5.320052
976.544000	173.955396	137.621993	0.084839	11.968155	0.184975	5.320288
976.564000	173.955396	137.595974	0.084846	11.965893	0.184990	5.319282
976.584000	173.955396	137.610598	0.084842	11.967164	0.184982	5.319848
976.604000	173.955396	137.611220	0.084842	11.967219	0.184981	5.319872
976.624000	173.955396	137.606051	0.084843	11.966769	0.184984	5.319672
976.644000	173.955477	137.603100	0.084844	11.966512	0.184986	5.319558
976.664000	173.955396	137.606045	0.084843	11.966769	0.184984	5.319672
976.684000	173.955396	137.620188	0.084840	11.967998	0.184976	5.320218
976.704000	173.955396	137.607221	0.084843	11.966871	0.184984	5.319717
976.724000	173.955396	137.604972	0.084844	11.966675	0.184985	5.319630
976.744000	173.955396	137.603748	0.084844	11.966569	0.184986	5.319583
976.764000	173.955396	137.601169	0.084845	11.966344	0.184987	5.319483
976.784000	173.955396	137.598134	0.084845	11.966081	0.184989	5.319366
976.804000	173.955477	137.601066	0.084845	11.966336	0.184987	5.319479
976.824000	173.955396	137.601247	0.084845	11.966351	0.184987	5.319486
976.844000	173.955396	137.616030	0.084841	11.967637	0.184979	5.320058
976.864000	173.955396	137.604938	0.084844	11.966672	0.184985	5.319629
976.884000	173.955396	137.601911	0.084844	11.966409	0.184987	5.319512
976.904000	173.955396	137.606471	0.084843	11.966806	0.184984	5.319688
976.924000	173.955396	137.602504	0.084844	11.966461	0.184986	5.319535
976.944000	173.955396	137.606714	0.084843	11.966827	0.184984	5.319698
976.964000	173.955396	137.610265	0.084842	11.967136	0.184982	5.319835
976.984000	173.955396	137.611742	0.084842	11.967264	0.184981	5.319892
977.004000	173.955396	137.612066	0.084842	11.967292	0.184981	5.319904
977.024000	173.955477	137.627915	0.084838	11.968670	0.184972	5.320517
977.044000	173.955396	137.628064	0.084838	11.968683	0.184972	5.320523
977.064000	173.955396	137.606275	0.084843	11.966789	0.184984	5.319681
977.084000	173.955396	137.621304	0.084839	11.968096	0.184976	5.320262
977.104000	173.955396	137.627273	0.084838	11.968615	0.184973	5.320492
977.124000	173.955396	137.609316	0.084842	11.967053	0.184982	5.319798
977.144000	173.955396	137.623889	0.084839	11.968320	0.184974	5.320362
977.164000	173.955396	137.617714	0.084840	11.967783	0.184978	5.320123
977.184000	173.955396	137.614460	0.084841	11.967500	0.184980	5.319997
977.204000	173.955396	137.611753	0.084842	11.967265	0.184981	5.319892
977.224000	173.955396	137.620687	0.084839	11.968042	0.184976	5.320238
977.244000	173.955477	137.621569	0.084839	11.968119	0.184976	5.320272
977.264000	173.955396	137.607739	0.084843	11.966916	0.184983	5.319737
977.284000	173.955396	137.617525	0.084840	11.967767	0.184978	5.320115
977.304000	173.955396	137.614464	0.084841	11.967501	0.184980	5.319997
977.324000	173.955396	137.607269	0.084843	11.966875	0.184984	5.319719
977.344000	173.955477	137.624542	0.084839	11.968377	0.184974	5.320387
977.364000	173.955477	137.609165	0.084843	11.967040	0.184983	5.319792
977.384000	173.955396	137.608703	0.084843	11.967000	0.184983	5.319774
977.404000	173.955396	137.615569	0.084841	11.967597	0.184979	5.320040
977.424000	173.955396	137.612285	0.084842	11.967311	0.184981	5.319913
977.444000	173.955396	137.609009	0.084843	11.967026	0.184983	5.319786
977.464000	173.955396	137.603437	0.084844	11.966542	0.184986	5.319571
977.484000	173.955396	137.610657	0.084842	11.967170	0.184982	5.319850
977.504000	173.955396	137.617855	0.084840	11.967796	0.184978	5.320128
977.524000	173.955396	137.612780	0.084842	11.967354	0.184981	5.319932
977.544000	173.955396	137.595447	0.084846	11.965847	0.184990	5.319262
977.564000	173.955477	137.592472	0.084847	11.965588	0.184992	5.319147
977.584000	173.955396	137.603068	0.084844	11.966510	0.184986	5.319557
977.604000	173.955396	137.603308	0.084844	11.966531	0.184986	5.319566
977.624000	173.955396	137.603613	0.084844	11.966557	0.184986	5.319578
977.644000	173.955396	137.606981	0.084843	11.966850	0.184984	5.319708
977.664000	173.955396	137.591124	0.084847	11.965471	0.184993	5.319095
977.684000	173.955396	137.583938	0.084849	11.964846	0.184997	5.318817
977.704000	173.955396	137.592328	0.084847	11.965576	0.184992	5.319141
977.724000	173.955396	137.588836	0.084848	11.965272	0.184994	5.319006
977.744000	173.955396	137.592228	0.084847	11.965567	0.184992	5.319138
977.764000	173.955396	137.599673	0.084845	11.966214	0.184988	5.319425
977.784000	173.955396	137.597604	0.084846	11.966034	0.184989	5.319345
977.804000	173.955396	137.588423	0.084848	11.965236	0.184994	5.318990
977.824000	173.955396	137.580167	0.084850	11.964518	0.184999	5.318671
977.844000	173.955396	137.602664	0.084844	11.966474	0.184986	5.319541
977.864000	173.955396	137.596848	0.084846	11.965969	0.184989	5.319316
977.884000	173.955477	137.589412	0.084848	11.965322	0.184994	5.319029
977.904000	173.955477	137.600884	0.084845	11.966320	0.184987	5.319472
977.924000	173.955396	137.588688	0.084848	11.965259	0.184994	5.319001
977.944000	173.955396	137.586082	0.084849	11.965033	0.184995	5.318900
977.964000	173.955396	137.589422	0.084848	11.965323	0.184993	5.319029
977.984000	173.955396	137.578246	0.084851	11.964351	0.185000	5.318597
978.004000	173.955396	137.586210	0.084848	11.965044	0.184995	5.318905
978.024000	173.955396	137.598403	0.084845	11.966104	0.184988	5.319376
978.044000	173.955396	137.577384	0.084851	11.964276	0.185000	5.318564
978.064000	173.955396	137.570365	0.084853	11.963666	0.185004	5.318292
978.084000	173.955396	137.587034	0.084848	11.965115	0.184995	5.318937
978.104000	173.955477	137.582964	0.084849	11.964761	0.184997	5.318779
978.124000	173.955396	137.582422	0.084849	11.964714	0.184997	5.318758
978.144000	173.955396	137.578895	0.084850	11.964407	0.184999	5.318622
978.164000	173.955396	137.584446	0.084849	11.964890	0.184996	5.318837
978.184000	173.955396	137.581855	0.084850	11.964665	0.184998	5.318737
978.204000	173.955396	137.587750	0.084848	11.965177	0.184994	5.318964
978.224000	173.955396	137.581754	0.084850	11.964656	0.184998	5.318733
978.244000	173.955396	137.576325	0.084851	11.964184	0.185001	5.318523
978.264000	173.955396	137.580117	0.084850	11.964514	0.184999	5.318669
978.284000	173.955396	137.578341	0.084851	11.964359	0.185000	5.318601
978.304000	173.955396	137.581226	0.084850	11.964610	0.184998	5.318712
978.324000	173.955477	137.576295	0.084851	11.964181	0.185001	5.318522
978.344000	173.955396	137.572559	0.084852	11.963856	0.185003	5.318377
978.364000	173.955396	137.583249	0.084849	11.964786	0.184997	5.318790
978.384000	173.955396	137.578253	0.084851	11.964352	0.185000	5.318597
978.404000	173.955396	137.573435	0.084852	11.963933	0.185002	5.318411
978.424000	173.955477	137.557045	0.084856	11.962507	0.185012	5.317777
978.444000	173.955477	137.562925	0.084855	11.963019	0.185008	5.318005
978.464000	173.955396	137.558943	0.084856	11.962672	0.185010	5.317851
978.484000	173.955396	137.565520	0.084854	11.963244	0.185007	5.318105
978.504000	173.955396	137.573065	0.084852	11.963900	0.185003	5.318397
978.524000	173.955396	137.569322	0.084853	11.963575	0.185005	5.318252
978.544000	173.955396	137.567769	0.084853	11.963440	0.185005	5.318192
978.564000	173.955396	137.575288	0.084851	11.964094	0.185001	5.318483
978.584000	173.955396	137.581873	0.084850	11.964666	0.184998	5.318737
978.604000	173.955396	137.570818	0.084853	11.963705	0.185004	5.318310
978.624000	173.955396	137.577031	0.084851	11.964245	0.185000	5.318550
978.644000	173.955396	137.572067	0.084852	11.963814	0.185003	5.318358
978.664000	173.955477	137.567331	0.084853	11.963402	0.185006	5.318175
978.684000	173.955396	137.566744	0.084854	11.963351	0.185006	5.318152
978.704000	173.955396	137.570431	0.084853	11.963671	0.185004	5.318295
978.724000	173.955396	137.566655	0.084854	11.963343	0.185006	5.318149
978.744000	173.955396	137.561553	0.084855	11.962899	0.185009	5.317952
978.764000	173.955477	137.556900	0.084856	11.962495	0.185012	5.317772
978.784000	173.955396	137.565966	0.084854	11.963283	0.185006	5.318122
978.804000	173.955396	137.554095	0.084857	11.962251	0.185013	5.317663
978.824000	173.955396	137.554513	0.084857	11.962287	0.185013	5.317680
978.844000	173.955396	137.552106	0.084857	11.962078	0.185014	5.317587
978.864000	173.955396	137.571202	0.084852	11.963738	0.185004	5.318325
978.884000	173.955477	137.559156	0.084856	11.962691	0.185010	5.317859
978.904000	173.955396	137.564181	0.084854	11.963128	0.185007	5.318053
978.924000	173.955396	137.559240	0.084856	11.962698	0.185010	5.317862
978.944000	173.955396	137.560017	0.084855	11.962766	0.185010	5.317892
978.964000	173.955396	137.555606	0.084856	11.962382	0.185012	5.317722
978.984000	173.955396	137.557750	0.084856	11.962569	0.185011	5.317805
979.004000	173.955396	137.562775	0.084855	11.963006	0.185008	5.317999
979.024000	173.955396	137.548630	0.084858	11.961776	0.185016	5.317452
979.044000	173.955396	137.564450	0.084854	11.963151	0.185007	5.318064
979.064000	173.955396	137.562682	0.084855	11.962998	0.185008	5.317995
979.084000	173.955396	137.552202	0.084857	11.962086	0.185014	5.317590
979.104000	173.955396	137.542356	0.084860	11.961230	0.185020	5.317210
979.124000	173.955396	137.547615	0.084859	11.961687	0.185017	5.317413
979.144000	173.955396	137.549346	0.084858	11.961838	0.185016	5.317480
979.164000	173.955396	137.547309	0.084859	11.961661	0.185017	5.317401
979.184000	173.955396	137.546996	0.084859	11.961633	0.185017	5.317389
979.204000	173.955396	137.565662	0.084854	11.963257	0.185007	5.318111
979.224000	173.955396	137.567020	0.084854	11.963375	0.185006	5.318163
979.244000	173.955477	137.566105	0.084854	11.963295	0.185007	5.318128
979.264000	173.955396	137.567599	0.084853	11.963425	0.185006	5.318185
979.284000	173.955396	137.558519	0.084856	11.962635	0.185011	5.317834
979.304000	173.955396	137.565766	0.084854	11.963266	0.185007	5.318115
979.324000	173.955396	137.568413	0.084853	11.963496	0.185005	5.318217
979.344000	173.955396	137.561867	0.084855	11.962927	0.185009	5.317964
979.364000	173.955396	137.561539	0.084855	11.962898	0.185009	5.317951
979.384000	173.955396	137.561832	0.084855	11.962924	0.185009	5.317962
979.404000	173.955396	137.558215	0.084856	11.962609	0.185011	5.317823
979.424000	173.955396	137.566423	0.084854	11.963323	0.185006	5.318140
979.444000	173.955396	137.563862	0.084854	11.963100	0.185008	5.318041
979.464000	173.955396	137.561186	0.084855	11.962867	0.185009	5.317938
979.484000	173.955396	137.557288	0.084856	11.962528	0.185011	5.317787
979.504000	173.955396	137.556851	0.084856	11.962490	0.185012	5.317770
979.524000	173.955396	137.561969	0.084855	11.962936	0.185009	5.317968
979.544000	173.955396	137.558116	0.084856	11.962600	0.185011	5.317819
979.564000	173.955396	137.571308	0.084852	11.963748	0.185004	5.318329
979.584000	173.955477	137.547562	0.084859	11.961683	0.185017	5.317411
979.604000	173.955396	137.552560	0.084857	11.962117	0.185014	5.317604
979.624000	173.955396	137.542593	0.084860	11.961251	0.185019	5.317219
979.644000	173.955396	137.548476	0.084858	11.961762	0.185016	5.317446
979.664000	173.955477	137.561036	0.084855	11.962854	0.185009	5.317932
979.684000	173.955477	137.561759	0.084855	11.962917	0.185009	5.317960
979.704000	173.955396	137.550081	0.084858	11.961902	0.185015	5.317508
979.724000	173.955396	137.566386	0.084854	11.963320	0.185006	5.318139
979.744000	173.955396	137.556223	0.084856	11.962436	0.185012	5.317746
979.764000	173.955396	137.562204	0.084855	11.962956	0.185009	5.317977
979.784000	173.955396	137.556658	0.084856	11.962474	0.185012	5.317762
979.804000	173.955396	137.553157	0.084857	11.962169	0.185014	5.317627
979.824000	173.955396	137.550379	0.084858	11.961928	0.185015	5.317520
979.844000	173.955396	137.559155	0.084856	11.962691	0.185010	5.317859
979.864000	173.955396	137.540418	0.084860	11.961061	0.185021	5.317135
979.884000	173.955396	137.544541	0.084859	11.961420	0.185018	5.317294
979.904000	173.955477	137.551659	0.084858	11.962039	0.185015	5.317569
979.924000	173.955396	137.549896	0.084858	11.961886	0.185015	5.317501
979.944000	173.955396	137.550411	0.084858	11.961930	0.185015	5.317521
979.964000	173.955396	137.547623	0.084859	11.961688	0.185017	5.317413
979.984000	173.955396	137.550952	0.084858	11.961977	0.185015	5.317542
980.004000	173.955396	137.550437	0.084858	11.961933	0.185015	5.317522
980.024000	173.955477	137.555362	0.084857	11.962361	0.185012	5.317712
980.044000	173.955396	137.557578	0.084856	11.962554	0.185011	5.317798
980.064000	173.955396	137.552953	0.084857	11.962151	0.185014	5.317619
980.084000	173.955396	137.544055	0.084860	11.961378	0.185019	5.317275
980.104000	173.955396	137.543839	0.084860	11.961359	0.185019	5.317267
980.124000	173.955477	137.561340	0.084855	11.962881	0.185009	5.317943
980.144000	173.955396	137.558054	0.084856	11.962595	0.185011	5.317816
980.164000	173.955396	137.560124	0.084855	11.962775	0.185010	5.317896
980.184000	173.955396	137.535161	0.084862	11.960604	0.185024	5.316931
980.204000	173.955396	137.560719	0.084855	11.962827	0.185009	5.317919
980.224000	173.955396	137.536245	0.084862	11.960698	0.185023	5.316973
980.244000	173.955396	137.535814	0.084862	11.960661	0.185023	5.316957
980.264000	173.955396	137.539423	0.084861	11.960975	0.185021	5.317096
980.284000	173.955396	137.541132	0.084860	11.961123	0.185020	5.317162
980.304000	173.955396	137.531260	0.084863	11.960265	0.185026	5.316781
980.324000	173.955396	137.528804	0.084863	11.960051	0.185027	5.316686
980.344000	173.955477	137.541809	0.084860	11.961182	0.185020	5.317188
980.364000	173.955396	137.547684	0.084859	11.961693	0.185017	5.317416
980.384000	173.955396	137.538900	0.084861	11.960929	0.185021	5.317076
980.404000	173.955396	137.535418	0.084862	11.960627	0.185023	5.316941
980.424000	173.955396	137.540204	0.084861	11.961043	0.185021	5.317126
980.444000	173.955396	137.529526	0.084863	11.960114	0.185027	5.316714
980.464000	173.955396	137.532468	0.084863	11.960370	0.185025	5.316827
980.484000	173.955396	137.531212	0.084863	11.960261	0.185026	5.316779
980.504000	173.955396	137.525410	0.084864	11.959756	0.185029	5.316554
980.524000	173.955396	137.533685	0.084862	11.960476	0.185024	5.316874
980.544000	173.955396	137.540697	0.084860	11.961086	0.185020	5.317145
980.564000	173.955396	137.541926	0.084860	11.961192	0.185020	5.317193
980.584000	173.955396	137.543912	0.084860	11.961365	0.185019	5.317270
980.604000	173.955396	137.537204	0.084861	11.960782	0.185022	5.317010
980.624000	173.955396	137.541034	0.084860	11.961115	0.185020	5.317158
980.644000	173.955396	137.548852	0.084858	11.961795	0.185016	5.317461
980.664000	173.955396	137.533661	0.084862	11.960474	0.185024	5.316873
980.684000	173.955477	137.529880	0.084863	11.960145	0.185027	5.316727
980.704000	173.955396	137.546205	0.084859	11.961565	0.185017	5.317358
980.724000	173.955396	137.530192	0.084863	11.960172	0.185026	5.316739
980.744000	173.955396	137.527495	0.084864	11.959938	0.185028	5.316635
980.764000	173.955396	137.540244	0.084861	11.961046	0.185021	5.317128
980.784000	173.955396	137.538547	0.084861	11.960899	0.185022	5.317062
980.804000	173.955477	137.534752	0.084862	11.960569	0.185024	5.316916
980.824000	173.955396	137.538783	0.084861	11.960919	0.185022	5.317071
980.844000	173.955396	137.524431	0.084865	11.959671	0.185029	5.316517
980.864000	173.955396	137.538536	0.084861	11.960898	0.185022	5.317062
980.884000	173.955396	137.529704	0.084863	11.960130	0.185027	5.316720
980.904000	173.955396	137.542411	0.084860	11.961235	0.185020	5.317212
980.924000	173.955396	137.525358	0.084864	11.959752	0.185029	5.316552
980.944000	173.955396	137.543270	0.084860	11.961309	0.185019	5.317245
980.964000	173.955396	137.533515	0.084862	11.960461	0.185024	5.316868
980.984000	173.955396	137.540027	0.084861	11.961027	0.185021	5.317120
981.004000	173.955396	137.535506	0.084862	11.960634	0.185023	5.316945
981.024000	173.955396	137.542734	0.084860	11.961263	0.185019	5.317224
981.044000	173.955396	137.534669	0.084862	11.960561	0.185024	5.316912
981.064000	173.955396	137.542343	0.084860	11.961229	0.185020	5.317209
981.084000	173.955396	137.543021	0.084860	11.961288	0.185019	5.317235
981.104000	173.955477	137.543937	0.084860	11.961367	0.185019	5.317271
981.124000	173.955396	137.531245	0.084863	11.960264	0.185026	5.316780
981.144000	173.955396	137.535594	0.084862	11.960642	0.185023	5.316948
981.164000	173.955396	137.553771	0.084857	11.962223	0.185013	5.317651
981.184000	173.955396	137.544476	0.084859	11.961414	0.185018	5.317292
981.204000	173.955477	137.537310	0.084861	11.960791	0.185022	5.317014
981.224000	173.955396	137.544088	0.084859	11.961381	0.185019	5.317277
981.244000	173.955396	137.535793	0.084862	11.960659	0.185023	5.316956
981.264000	173.955396	137.527305	0.084864	11.959921	0.185028	5.316628
981.284000	173.955396	137.541589	0.084860	11.961163	0.185020	5.317180
981.304000	173.955396	137.541131	0.084860	11.961123	0.185020	5.317162
981.324000	173.955396	137.536717	0.084861	11.960740	0.185023	5.316992
981.344000	173.955396	137.548945	0.084858	11.961803	0.185016	5.317464
981.364000	173.955396	137.521308	0.084865	11.959399	0.185031	5.316396
981.384000	173.955396	137.535443	0.084862	11.960629	0.185023	5.316942
981.404000	173.955396	137.539175	0.084861	11.960953	0.185021	5.317087
981.424000	173.955396	137.522770	0.084865	11.959527	0.185030	5.316452
981.444000	173.955477	137.536352	0.084862	11.960708	0.185023	5.316977
981.464000	173.955396	137.547034	0.084859	11.961637	0.185017	5.317390
981.484000	173.955396	137.528796	0.084863	11.960051	0.185027	5.316685
981.504000	173.955396	137.530288	0.084863	11.960180	0.185026	5.316743
981.524000	173.955396	137.527537	0.084864	11.959941	0.185028	5.316637
981.544000	173.955477	137.530112	0.084863	11.960165	0.185026	5.316736
981.564000	173.955396	137.534746	0.084862	11.960568	0.185024	5.316915
981.584000	173.955396	137.532935	0.084862	11.960411	0.185025	5.316845
981.604000	173.955396	137.531170	0.084863	11.960257	0.185026	5.316777
981.624000	173.955396	137.528868	0.084863	11.960057	0.185027	5.316688
981.644000	173.955396	137.539826	0.084861	11.961010	0.185021	5.317112
981.664000	173.955477	137.526502	0.084864	11.959851	0.185028	5.316597
981.684000	173.955396	137.519629	0.084866	11.959253	0.185032	5.316331
981.704000	173.955396	137.534003	0.084862	11.960503	0.185024	5.316887
981.724000	173.955396	137.521182	0.084865	11.959388	0.185031	5.316391
981.744000	173.955477	137.524315	0.084865	11.959661	0.185030	5.316512
981.764000	173.955396	137.513081	0.084868	11.958684	0.185036	5.316078
981.784000	173.955396	137.506298	0.084869	11.958094	0.185040	5.315816
981.804000	173.955396	137.508634	0.084869	11.958297	0.185038	5.315906
981.824000	173.955396	137.522788	0.084865	11.959528	0.185030	5.316453
981.844000	173.955477	137.529089	0.084863	11.960076	0.185027	5.316697
981.864000	173.955396	137.523676	0.084865	11.959605	0.185030	5.316487
981.884000	173.955477	137.509149	0.084869	11.958342	0.185038	5.315926
981.904000	173.955396	137.517340	0.084866	11.959054	0.185033	5.316242
981.924000	173.955396	137.524776	0.084865	11.959701	0.185029	5.316530
981.944000	173.955396	137.525653	0.084864	11.959777	0.185029	5.316564
981.964000	173.955396	137.512476	0.084868	11.958631	0.185036	5.316054
981.984000	173.955396	137.508823	0.084869	11.958314	0.185038	5.315913
982.004000	173.955396	137.508650	0.084869	11.958299	0.185038	5.315907
982.024000	173.955396	137.505394	0.084870	11.958016	0.185040	5.315781
982.044000	173.955396	137.512641	0.084868	11.958646	0.185036	5.316061
982.064000	173.955396	137.519408	0.084866	11.959234	0.185032	5.316322
982.084000	173.955396	137.507573	0.084869	11.958205	0.185039	5.315865
982.104000	173.955477	137.512269	0.084868	11.958613	0.185036	5.316046
982.124000	173.955396	137.514136	0.084867	11.958776	0.185035	5.316119
982.144000	173.955396	137.523775	0.084865	11.959614	0.185030	5.316491
982.164000	173.955396	137.516578	0.084867	11.958988	0.185034	5.316213
982.184000	173.955396	137.510200	0.084868	11.958433	0.185037	5.315966
982.204000	173.955396	137.523903	0.084865	11.959625	0.185030	5.316496
982.224000	173.955396	137.524370	0.084865	11.959666	0.185030	5.316514
982.244000	173.955396	137.513123	0.084868	11.958688	0.185036	5.316079
982.264000	173.955396	137.504504	0.084870	11.957938	0.185041	5.315746
982.284000	173.955396	137.503832	0.084870	11.957880	0.185041	5.315720
982.304000	173.955396	137.515053	0.084867	11.958856	0.185035	5.316154
982.323000	173.955396	137.526732	0.084864	11.959871	0.185028	5.316606
982.343000	173.955396	137.518356	0.084866	11.959143	0.185033	5.316282
982.363000	173.955396	137.516850	0.084867	11.959012	0.185034	5.316224
982.383000	173.955396	137.503865	0.084870	11.957883	0.185041	5.315722
982.403000	173.955396	137.513109	0.084868	11.958686	0.185036	5.316079
982.423000	173.955396	137.503304	0.084870	11.957834	0.185041	5.315700
982.443000	173.955396	137.511324	0.084868	11.958531	0.185037	5.316010
982.463000	173.955396	137.516112	0.084867	11.958948	0.185034	5.316195
982.483000	173.955396	137.511172	0.084868	11.958518	0.185037	5.316004
982.503000	173.955396	137.509510	0.084869	11.958373	0.185038	5.315940
982.523000	173.955396	137.512402	0.084868	11.958625	0.185036	5.316052
982.543000	173.955396	137.519548	0.084866	11.959246	0.185032	5.316328
982.563000	173.955396	137.526713	0.084864	11.959870	0.185028	5.316605
982.583000	173.955396	137.522232	0.084865	11.959480	0.185031	5.316432
982.603000	173.955396	137.513990	0.084867	11.958763	0.185035	5.316113
982.623000	173.955396	137.512578	0.084868	11.958640	0.185036	5.316058
982.643000	173.955396	137.500556	0.084871	11.957595	0.185043	5.315594
982.663000	173.955396	137.514411	0.084867	11.958800	0.185035	5.316129
982.683000	173.955396	137.508830	0.084869	11.958314	0.185038	5.315913
982.703000	173.955477	137.517010	0.084867	11.959026	0.185034	5.316230
982.723000	173.955396	137.508787	0.084869	11.958311	0.185038	5.315912
982.743000	173.955396	137.501055	0.084871	11.957638	0.185042	5.315613
982.763000	173.955396	137.503616	0.084870	11.957861	0.185041	5.315712
982.783000	173.955396	137.517331	0.084866	11.959054	0.185033	5.316242
982.803000	173.955477	137.511996	0.084868	11.958590	0.185036	5.316036
982.823000	173.955396	137.518619	0.084866	11.959166	0.185033	5.316292
982.843000	173.955396	137.501656	0.084871	11.957690	0.185042	5.315636
982.863000	173.955396	137.499945	0.084871	11.957542	0.185043	5.315570
982.883000	173.955396	137.507058	0.084869	11.958160	0.185039	5.315845
982.903000	173.955396	137.497996	0.084872	11.957372	0.185044	5.315495
982.923000	173.955396	137.512194	0.084868	11.958607	0.185036	5.316044
982.943000	173.955396	137.504651	0.084870	11.957951	0.185040	5.315752
982.963000	173.955396	137.513811	0.084867	11.958747	0.185035	5.316106
982.983000	173.955396	137.506093	0.084869	11.958076	0.185040	5.315808
983.003000	173.955396	137.520760	0.084866	11.959352	0.185032	5.316375
983.023000	173.955396	137.510594	0.084868	11.958468	0.185037	5.315982
983.043000	173.955396	137.504735	0.084870	11.957958	0.185040	5.315755
983.063000	173.955396	137.508662	0.084869	11.958300	0.185038	5.315907
983.083000	173.955396	137.513814	0.084867	11.958748	0.185035	5.316106
983.103000	173.955396	137.505770	0.084870	11.958048	0.185040	5.315795
983.123000	173.955396	137.521325	0.084865	11.959401	0.185031	5.316397
983.143000	173.955477	137.511030	0.084868	11.958506	0.185037	5.315999
983.163000	173.955396	137.499131	0.084871	11.957471	0.185043	5.315539
983.183000	173.955396	137.512061	0.084868	11.958595	0.185036	5.316038
983.203000	173.955396	137.508882	0.084869	11.958319	0.185038	5.315915
983.223000	173.955396	137.501386	0.084871	11.957667	0.185042	5.315626
983.243000	173.955396	137.512568	0.084868	11.958639	0.185036	5.316058
983.263000	173.955396	137.515224	0.084867	11.958870	0.185035	5.316161
983.283000	173.955396	137.523709	0.084865	11.959608	0.185030	5.316489
983.303000	173.955396	137.509586	0.084869	11.958380	0.185038	5.315943
983.323000	173.955396	137.530753	0.084863	11.960221	0.185026	5.316761
983.343000	173.955396	137.519531	0.084866	11.959245	0.185032	5.316327
983.363000	173.955396	137.519781	0.084866	11.959267	0.185032	5.316337
983.383000	173.955396	137.502667	0.084870	11.957778	0.185042	5.315675
983.403000	173.955396	137.504871	0.084870	11.957970	0.185040	5.315760
983.423000	173.955396	137.513271	0.084868	11.958701	0.185036	5.316085
983.443000	173.955396	137.507887	0.084869	11.958232	0.185039	5.315877
983.463000	173.955396	137.520869	0.084866	11.959361	0.185031	5.316379
983.483000	173.955396	137.517826	0.084866	11.959097	0.185033	5.316261
983.503000	173.955396	137.518113	0.084866	11.959122	0.185033	5.316272
983.523000	173.955396	137.530919	0.084863	11.960235	0.185026	5.316767
983.543000	173.955396	137.522832	0.084865	11.959532	0.185030	5.316455
983.563000	173.955396	137.517198	0.084867	11.959042	0.185033	5.316237
983.583000	173.955396	137.507640	0.084869	11.958211	0.185039	5.315868
983.603000	173.955396	137.509813	0.084868	11.958400	0.185038	5.315952
983.623000	173.955396	137.510646	0.084868	11.958472	0.185037	5.315984
983.643000	173.955396	137.504949	0.084870	11.957977	0.185040	5.315763
983.663000	173.955396	137.487851	0.084874	11.956490	0.185050	5.315102
983.683000	173.955396	137.507521	0.084869	11.958201	0.185039	5.315863
983.703000	173.955396	137.521158	0.084865	11.959386	0.185031	5.316390
983.723000	173.955396	137.511588	0.084868	11.958554	0.185037	5.316020
983.743000	173.955396	137.502203	0.084870	11.957738	0.185042	5.315657
983.763000	173.955396	137.501370	0.084871	11.957666	0.185042	5.315625
983.783000	173.955396	137.497566	0.084872	11.957335	0.185044	5.315478
983.803000	173.955396	137.500914	0.084871	11.957626	0.185043	5.315607
983.823000	173.955396	137.489408	0.084874	11.956625	0.185049	5.315163
983.843000	173.955396	137.492430	0.084873	11.956888	0.185047	5.315280
983.863000	173.955396	137.491499	0.084873	11.956807	0.185048	5.315243
983.883000	173.955396	137.477994	0.084877	11.955633	0.185055	5.314721
983.903000	173.955396	137.497292	0.084872	11.957311	0.185045	5.315467
983.923000	173.955396	137.479522	0.084876	11.955766	0.185054	5.314781
983.943000	173.955396	137.485372	0.084875	11.956274	0.185051	5.315007
983.963000	173.955396	137.485100	0.084875	11.956251	0.185051	5.314996
983.983000	173.955396	137.488882	0.084874	11.956580	0.185049	5.315142
984.003000	173.955396	137.515772	0.084867	11.958918	0.185034	5.316182
984.023000	173.955396	137.500200	0.084871	11.957564	0.185043	5.315580
984.043000	173.955396	137.505262	0.084870	11.958004	0.185040	5.315776
984.063000	173.955477	137.509573	0.084869	11.958379	0.185038	5.315942
984.083000	173.955396	137.509031	0.084869	11.958332	0.185038	5.315921
984.103000	173.955396	137.508506	0.084869	11.958286	0.185038	5.315901
984.123000	173.955396	137.523792	0.084865	11.959616	0.185030	5.316492
984.143000	173.955396	137.515533	0.084867	11.958897	0.185034	5.316173
984.163000	173.955396	137.505578	0.084870	11.958031	0.185040	5.315788
984.183000	173.955477	137.497266	0.084872	11.957309	0.185045	5.315466
984.203000	173.955396	137.491595	0.084873	11.956816	0.185048	5.315247
984.223000	173.955396	137.494184	0.084873	11.957041	0.185046	5.315347
984.243000	173.955477	137.496032	0.084872	11.957201	0.185045	5.315419
984.263000	173.955396	137.496959	0.084872	11.957282	0.185045	5.315455
984.283000	173.955396	137.490792	0.084873	11.956746	0.185048	5.315216
984.303000	173.955396	137.487391	0.084874	11.956450	0.185050	5.315085
984.323000	173.955396	137.491050	0.084873	11.956768	0.185048	5.315226
984.343000	173.955396	137.493370	0.084873	11.956970	0.185047	5.315316
984.363000	173.955396	137.492471	0.084873	11.956892	0.185047	5.315281
984.383000	173.955396	137.480064	0.084876	11.955813	0.185054	5.314801
984.403000	173.955396	137.488620	0.084874	11.956557	0.185049	5.315132
984.423000	173.955396	137.491972	0.084873	11.956848	0.185047	5.315262
984.443000	173.955477	137.493093	0.084873	11.956946	0.185047	5.315305
984.463000	173.955396	137.499403	0.084871	11.957495	0.185043	5.315549
984.483000	173.955396	137.492435	0.084873	11.956889	0.185047	5.315280
984.503000	173.955396	137.485183	0.084875	11.956258	0.185051	5.314999
984.523000	173.955396	137.493134	0.084873	11.956949	0.185047	5.315307
984.543000	173.955396	137.495879	0.084872	11.957188	0.185045	5.315413
984.563000	173.955396	137.488329	0.084874	11.956531	0.185049	5.315121
984.583000	173.955396	137.498669	0.084871	11.957431	0.185044	5.315521
984.603000	173.955396	137.492963	0.084873	11.956934	0.185047	5.315300
984.623000	173.955396	137.503406	0.084870	11.957843	0.185041	5.315704
984.643000	173.955396	137.487524	0.084874	11.956462	0.185050	5.315090
984.663000	173.955396	137.494819	0.084872	11.957096	0.185046	5.315372
984.683000	173.955396	137.489434	0.084874	11.956628	0.185049	5.315164
984.703000	173.955396	137.500656	0.084871	11.957603	0.185043	5.315597
984.723000	173.955396	137.494148	0.084873	11.957038	0.185046	5.315346
984.743000	173.955396	137.492472	0.084873	11.956892	0.185047	5.315281
984.763000	173.955396	137.491204	0.084873	11.956782	0.185048	5.315232
984.783000	173.955396	137.491921	0.084873	11.956844	0.185047	5.315260
984.803000	173.955396	137.485625	0.084875	11.956296	0.185051	5.315016
984.823000	173.955396	137.494423	0.084872	11.957061	0.185046	5.315357
984.843000	173.955396	137.485786	0.084875	11.956310	0.185051	5.315023
984.863000	173.955396	137.483266	0.084875	11.956091	0.185052	5.314925
984.883000	173.955396	137.487208	0.084874	11.956434	0.185050	5.315078
984.903000	173.955396	137.476465	0.084877	11.955500	0.185056	5.314662
984.923000	173.955396	137.480964	0.084876	11.955891	0.185054	5.314836
984.943000	173.955396	137.476389	0.084877	11.955493	0.185056	5.314659
984.963000	173.955396	137.485228	0.084875	11.956262	0.185051	5.315001
984.983000	173.955396	137.498668	0.084871	11.957431	0.185044	5.315521
985.003000	173.955396	137.499355	0.084871	11.957490	0.185043	5.315547
985.023000	173.955396	137.496979	0.084872	11.957284	0.185045	5.315455
985.043000	173.955396	137.494276	0.084873	11.957049	0.185046	5.315351
985.063000	173.955396	137.489112	0.084874	11.956600	0.185049	5.315151
985.083000	173.955396	137.505615	0.084870	11.958035	0.185040	5.315789
985.103000	173.955396	137.504750	0.084870	11.957960	0.185040	5.315756
985.123000	173.955396	137.509940	0.084868	11.958411	0.185038	5.315956
985.143000	173.955396	137.494756	0.084872	11.957090	0.185046	5.315369
985.163000	173.955396	137.496133	0.084872	11.957210	0.185045	5.315423
985.183000	173.955396	137.482632	0.084876	11.956036	0.185053	5.314901
985.203000	173.955396	137.495375	0.084872	11.957144	0.185046	5.315393
985.223000	173.955396	137.496489	0.084872	11.957241	0.185045	5.315436
985.243000	173.955477	137.495051	0.084872	11.957116	0.185046	5.315381
985.263000	173.955396	137.482503	0.084876	11.956025	0.185053	5.314896
985.283000	173.955477	137.476246	0.084877	11.955481	0.185056	5.314654
985.303000	173.955396	137.493015	0.084873	11.956939	0.185047	5.315302
985.323000	173.955396	137.495482	0.084872	11.957154	0.185046	5.315397
985.343000	173.955396	137.489606	0.084874	11.956643	0.185049	5.315170
985.363000	173.955396	137.513550	0.084867	11.958725	0.185036	5.316096
985.383000	173.955396	137.507397	0.084869	11.958190	0.185039	5.315858
985.403000	173.955477	137.497469	0.084872	11.957326	0.185045	5.315474
985.423000	173.955396	137.496972	0.084872	11.957283	0.185045	5.315455
985.443000	173.955396	137.509211	0.084869	11.958347	0.185038	5.315928
985.463000	173.955396	137.517232	0.084867	11.959045	0.185033	5.316238
985.483000	173.955396	137.492109	0.084873	11.956860	0.185047	5.315267
985.503000	173.955396	137.506763	0.084869	11.958135	0.185039	5.315834
985.523000	173.955477	137.495808	0.084872	11.957182	0.185045	5.315410
985.543000	173.955396	137.493141	0.084873	11.956950	0.185047	5.315307
985.563000	173.955396	137.491752	0.084873	11.956829	0.185048	5.315253
985.583000	173.955396	137.501810	0.084871	11.957704	0.185042	5.315642
985.603000	173.955396	137.492892	0.084873	11.956928	0.185047	5.315297
985.623000	173.955396	137.487745	0.084874	11.956481	0.185050	5.315098
985.643000	173.955477	137.486170	0.084875	11.956344	0.185051	5.315037
985.663000	173.955396	137.486134	0.084875	11.956341	0.185051	5.315036
985.683000	173.955396	137.477145	0.084877	11.955559	0.185056	5.314689
985.703000	173.955396	137.486992	0.084874	11.956415	0.185050	5.315069
985.723000	173.955396	137.488860	0.084874	11.956578	0.185049	5.315141
985.743000	173.955396	137.486870	0.084874	11.956405	0.185050	5.315065
985.763000	173.955396	137.476966	0.084877	11.955543	0.185056	5.314682
985.783000	173.955396	137.470001	0.084879	11.954938	0.185060	5.314412
985.803000	173.955396	137.465830	0.084880	11.954575	0.185062	5.314251
985.823000	173.955396	137.451432	0.084884	11.953323	0.185070	5.313695
985.843000	173.955396	137.453394	0.084883	11.953493	0.185069	5.313770
985.863000	173.955396	137.444355	0.084886	11.952707	0.185074	5.313421
985.883000	173.955396	137.454675	0.084883	11.953605	0.185068	5.313820
985.903000	173.955396	137.444703	0.084885	11.952738	0.185074	5.313434
985.923000	173.955396	137.447845	0.084885	11.953011	0.185072	5.313556
985.943000	173.955396	137.441509	0.084886	11.952460	0.185075	5.313311
985.963000	173.955396	137.446589	0.084885	11.952902	0.185073	5.313507
985.983000	173.955396	137.454280	0.084883	11.953570	0.185068	5.313805
986.003000	173.955396	137.438849	0.084887	11.952229	0.185077	5.313208
986.023000	173.955396	137.456304	0.084882	11.953746	0.185067	5.313883
986.043000	173.955396	137.438038	0.084887	11.952158	0.185077	5.313177
986.063000	173.955396	137.448850	0.084884	11.953098	0.185071	5.313595
986.083000	173.955396	137.431568	0.084889	11.951595	0.185081	5.312927
986.103000	173.955396	137.451016	0.084884	11.953287	0.185070	5.313678
986.123000	173.955396	137.461285	0.084881	11.954180	0.185064	5.314075
986.143000	173.955396	137.462227	0.084881	11.954262	0.185064	5.314112
986.163000	173.955477	137.445632	0.084885	11.952818	0.185073	5.313470
986.183000	173.955396	137.438151	0.084887	11.952168	0.185077	5.313181
986.203000	173.955396	137.458120	0.084882	11.953904	0.185066	5.313953
986.223000	173.955396	137.444314	0.084886	11.952704	0.185074	5.313419
986.243000	173.955396	137.454858	0.084883	11.953621	0.185068	5.313827
986.263000	173.955396	137.453648	0.084883	11.953516	0.185069	5.313780
986.283000	173.955396	137.461832	0.084881	11.954227	0.185064	5.314097
986.303000	173.955396	137.443992	0.084886	11.952676	0.185074	5.313407
986.323000	173.955396	137.453420	0.084883	11.953496	0.185069	5.313771
986.343000	173.955396	137.452626	0.084883	11.953427	0.185069	5.313741
986.363000	173.955396	137.444702	0.084885	11.952738	0.185074	5.313434
986.383000	173.955396	137.444732	0.084885	11.952740	0.185074	5.313436
986.403000	173.955396	137.443711	0.084886	11.952651	0.185074	5.313396
986.423000	173.955396	137.445633	0.084885	11.952818	0.185073	5.313470
986.443000	173.955396	137.445701	0.084885	11.952824	0.185073	5.313473
986.463000	173.955396	137.434731	0.084888	11.951870	0.185079	5.313049
986.483000	173.955396	137.447469	0.084885	11.952978	0.185072	5.313541
986.503000	173.955396	137.450696	0.084884	11.953259	0.185070	5.313666
986.523000	173.955396	137.444258	0.084886	11.952699	0.185074	5.313417
986.543000	173.955396	137.435071	0.084888	11.951900	0.185079	5.313062
986.563000	173.955396	137.437130	0.084887	11.952079	0.185078	5.313142
986.583000	173.955396	137.433623	0.084888	11.951774	0.185080	5.313006
986.603000	173.955396	137.447078	0.084885	11.952944	0.185072	5.313526
986.623000	173.955396	137.451075	0.084884	11.953292	0.185070	5.313681
986.643000	173.955396	137.449552	0.084884	11.953159	0.185071	5.313622
986.663000	173.955477	137.449095	0.084884	11.953120	0.185071	5.313604
986.683000	173.955396	137.446847	0.084885	11.952924	0.185072	5.313517
986.703000	173.955396	137.434841	0.084888	11.951880	0.185079	5.313053
986.723000	173.955396	137.446716	0.084885	11.952913	0.185073	5.313512
986.743000	173.955396	137.429354	0.084889	11.951403	0.185082	5.312841
986.763000	173.955396	137.444901	0.084885	11.952755	0.185074	5.313442
986.783000	173.955396	137.435723	0.084888	11.951957	0.185079	5.313087
986.803000	173.955396	137.433976	0.084888	11.951805	0.185080	5.313020
986.823000	173.955396	137.444563	0.084886	11.952725	0.185074	5.313429
986.843000	173.955396	137.430704	0.084889	11.951520	0.185081	5.312893
986.863000	173.955396	137.430230	0.084889	11.951479	0.185082	5.312875
986.883000	173.955396	137.435978	0.084888	11.951979	0.185078	5.313097
986.903000	173.955396	137.441628	0.084886	11.952470	0.185075	5.313316
986.923000	173.955396	137.438846	0.084887	11.952228	0.185077	5.313208
986.943000	173.955396	137.445391	0.084885	11.952797	0.185073	5.313461
986.963000	173.955396	137.425190	0.084891	11.951041	0.185084	5.312680
986.983000	173.955396	137.441102	0.084886	11.952424	0.185076	5.313295
987.003000	173.955396	137.434905	0.084888	11.951886	0.185079	5.313056
987.023000	173.955396	137.438519	0.084887	11.952200	0.185077	5.313195
987.043000	173.955477	137.428330	0.084890	11.951314	0.185083	5.312801
987.063000	173.955396	137.429576	0.084889	11.951422	0.185082	5.312850
987.083000	173.955396	137.430081	0.084889	11.951466	0.185082	5.312869
987.103000	173.955396	137.434840	0.084888	11.951880	0.185079	5.313053
987.123000	173.955396	137.439234	0.084887	11.952262	0.185077	5.313223
987.143000	173.955477	137.436151	0.084888	11.951994	0.185079	5.313104
987.163000	173.955396	137.450398	0.084884	11.953233	0.185070	5.313655
987.183000	173.955396	137.451083	0.084884	11.953292	0.185070	5.313681
987.203000	173.955396	137.437211	0.084887	11.952086	0.185078	5.313145
987.223000	173.955396	137.435834	0.084888	11.951966	0.185079	5.313092
987.243000	173.955396	137.422076	0.084891	11.950770	0.185086	5.312560
987.263000	173.955396	137.441238	0.084886	11.952436	0.185076	5.313301
987.283000	173.955396	137.435817	0.084888	11.951965	0.185079	5.313091
987.303000	173.955396	137.444599	0.084885	11.952729	0.185074	5.313430
987.323000	173.955396	137.444840	0.084885	11.952750	0.185074	5.313440
987.343000	173.955396	137.438779	0.084887	11.952222	0.185077	5.313205
987.363000	173.955396	137.440518	0.084887	11.952374	0.185076	5.313273
987.383000	173.955396	137.440050	0.084887	11.952333	0.185076	5.313255
987.403000	173.955396	137.436271	0.084888	11.952004	0.185078	5.313108
987.423000	173.955396	137.442639	0.084886	11.952558	0.185075	5.313355
987.443000	173.955477	137.439219	0.084887	11.952261	0.185077	5.313222
987.463000	173.955477	137.447077	0.084885	11.952944	0.185072	5.313526
987.483000	173.955396	137.435278	0.084888	11.951918	0.185079	5.313070
987.503000	173.955396	137.423927	0.084891	11.950931	0.185085	5.312631
987.523000	173.955396	137.430281	0.084889	11.951483	0.185082	5.312877
987.543000	173.955477	137.424882	0.084891	11.951014	0.185085	5.312668
987.563000	173.955396	137.431640	0.084889	11.951602	0.185081	5.312929
987.583000	173.955396	137.447942	0.084885	11.953019	0.185072	5.313560
[truncated: 1,002 more rows]
