# Supplementary material for: Stress relaxation in the presence of sudden strain bursts: Methodology and stress relaxation data of microcast aluminium microwires
Source: Data Brief. 2018 Nov 14;21:2134–41. doi: 10.1016/j.dib.2018.11.047 (PMC6265499; doi:10.1016/j.dib.2018.11.047)
Supplement: Supplementary file 2 — Supplementary material [file mmc2.zip › Data in brief/As-cast/Al4N/Al_100_r_1/Stress relax txt files/Al_100_relax_1_Relaxcycle0008.txt]

Time[s]	Motordispl[�m]	Force[mN]	EngStrain	EngStress[MPa]	Shearstrain	Shearstress [MPa]
1109.436000	204.490724	144.965106	0.104125	12.606742	0.225642	5.604164
1109.456000	204.490724	144.968486	0.104124	12.607036	0.225640	5.604294
1109.476000	204.490724	144.931713	0.104134	12.603838	0.225661	5.602873
1109.496000	204.490724	144.924734	0.104136	12.603231	0.225664	5.602603
1109.516000	204.490724	144.897792	0.104143	12.600888	0.225679	5.601561
1109.536000	204.490724	144.884142	0.104146	12.599701	0.225687	5.601034
1109.556000	204.490724	144.866785	0.104151	12.598191	0.225696	5.600363
1109.576000	204.490724	144.821303	0.104163	12.594236	0.225721	5.598604
1109.596000	204.490724	144.807894	0.104166	12.593070	0.225728	5.598086
1109.616000	204.490724	144.800542	0.104168	12.592431	0.225732	5.597802
1109.636000	204.490724	144.790103	0.104171	12.591523	0.225738	5.597398
1109.656000	204.490724	144.778867	0.104174	12.590546	0.225744	5.596964
1109.676000	204.490724	144.795351	0.104170	12.591979	0.225735	5.597601
1109.696000	204.490724	144.778744	0.104174	12.590535	0.225744	5.596959
1109.716000	204.490724	144.772892	0.104176	12.590026	0.225748	5.596733
1109.736000	204.490724	144.775681	0.104175	12.590269	0.225746	5.596841
1109.756000	204.490724	144.761735	0.104178	12.589056	0.225754	5.596301
1109.776000	204.490724	144.755962	0.104180	12.588554	0.225757	5.596078
1109.796000	204.490724	144.747726	0.104182	12.587837	0.225761	5.595760
1109.816000	204.490805	144.744246	0.104183	12.587535	0.225763	5.595625
1109.836000	204.490724	144.729797	0.104187	12.586278	0.225771	5.595067
1109.856000	204.490724	144.722357	0.104189	12.585631	0.225775	5.594779
1109.876000	204.490805	144.719405	0.104190	12.585375	0.225777	5.594665
1109.896000	204.490805	144.712320	0.104191	12.584758	0.225781	5.594391
1109.916000	204.490805	144.722357	0.104189	12.585631	0.225775	5.594779
1109.936000	204.490805	144.698136	0.104195	12.583525	0.225789	5.593843
1109.956000	204.490805	144.694124	0.104196	12.583176	0.225791	5.593688
1109.976000	204.490805	144.689089	0.104198	12.582738	0.225794	5.593493
1109.996000	204.490805	144.674867	0.104201	12.581501	0.225801	5.592943
1110.016000	204.490805	144.691766	0.104197	12.582971	0.225792	5.593597
1110.036000	204.490805	144.676929	0.104201	12.581681	0.225800	5.593023
1110.056000	204.490805	144.664850	0.104204	12.580630	0.225807	5.592556
1110.076000	204.490805	144.657646	0.104206	12.580004	0.225811	5.592277
1110.096000	204.490805	144.650348	0.104208	12.579369	0.225815	5.591995
1110.116000	204.490805	144.646371	0.104209	12.579023	0.225817	5.591842
1110.136000	204.490805	144.634037	0.104212	12.577951	0.225824	5.591365
1110.156000	204.490805	144.617746	0.104216	12.576534	0.225833	5.590735
1110.176000	204.490805	144.600314	0.104221	12.575018	0.225842	5.590061
1110.196000	204.490805	144.605225	0.104219	12.575445	0.225840	5.590251
1110.216000	204.490805	144.589330	0.104224	12.574063	0.225848	5.589636
1110.236000	204.490805	144.594046	0.104222	12.574473	0.225846	5.589819
1110.256000	204.490805	144.592201	0.104223	12.574312	0.225847	5.589747
1110.276000	204.490805	144.576548	0.104227	12.572951	0.225855	5.589142
1110.296000	204.490805	144.577671	0.104227	12.573049	0.225855	5.589186
1110.316000	204.490805	144.572369	0.104228	12.572588	0.225858	5.588981
1110.336000	204.490805	144.557805	0.104232	12.571321	0.225866	5.588418
1110.356000	204.490805	144.565259	0.104230	12.571969	0.225862	5.588706
1110.376000	204.490805	144.559319	0.104231	12.571453	0.225865	5.588476
1110.396000	204.490805	144.553409	0.104233	12.570939	0.225868	5.588248
1110.416000	204.490805	144.541502	0.104236	12.569903	0.225875	5.587788
1110.436000	204.490805	144.557924	0.104232	12.571332	0.225866	5.588422
1110.456000	204.490805	144.535300	0.104238	12.569364	0.225878	5.587548
1110.476000	204.490886	144.535139	0.104238	12.569350	0.225878	5.587542
1110.496000	204.490805	144.527404	0.104240	12.568677	0.225882	5.587243
1110.516000	204.490805	144.520023	0.104242	12.568036	0.225886	5.586957
1110.536000	204.490805	144.518076	0.104242	12.567866	0.225887	5.586882
1110.556000	204.490805	144.504537	0.104246	12.566689	0.225895	5.586358
1110.576000	204.490805	144.510323	0.104244	12.567192	0.225892	5.586582
1110.596000	204.490805	144.501205	0.104247	12.566399	0.225897	5.586230
1110.616000	204.490886	144.506310	0.104245	12.566843	0.225894	5.586427
1110.636000	204.490886	144.497922	0.104248	12.566114	0.225899	5.586103
1110.656000	204.490886	144.494276	0.104248	12.565796	0.225901	5.585962
1110.676000	204.490805	144.494439	0.104248	12.565811	0.225900	5.585968
1110.696000	204.490805	144.452982	0.104259	12.562205	0.225923	5.584365
1110.716000	204.490805	144.440321	0.104263	12.561104	0.225930	5.583876
1110.736000	204.490805	144.438928	0.104263	12.560983	0.225931	5.583822
1110.756000	204.490805	144.427621	0.104266	12.560000	0.225937	5.583385
1110.776000	204.490805	144.427870	0.104266	12.560022	0.225937	5.583395
1110.796000	204.490805	144.424885	0.104267	12.559762	0.225938	5.583279
1110.816000	204.490805	144.419589	0.104268	12.559301	0.225941	5.583074
1110.836000	204.490805	144.422278	0.104267	12.559535	0.225940	5.583178
1110.856000	204.490805	144.396545	0.104274	12.557297	0.225954	5.582184
1110.876000	204.490805	144.371195	0.104281	12.555093	0.225968	5.581204
1110.896000	204.490886	144.373810	0.104280	12.555320	0.225967	5.581305
1110.916000	204.490805	144.384618	0.104277	12.556260	0.225961	5.581723
1110.936000	204.490805	144.374098	0.104280	12.555345	0.225966	5.581316
1110.956000	204.490886	144.359447	0.104284	12.554071	0.225974	5.580749
1110.976000	204.490886	144.350892	0.104286	12.553327	0.225979	5.580419
1110.996000	204.490805	144.347745	0.104287	12.553054	0.225981	5.580297
1111.016000	204.490805	144.346856	0.104287	12.552976	0.225981	5.580263
1111.036000	204.490886	144.348191	0.104287	12.553092	0.225981	5.580314
1111.056000	204.490805	144.348394	0.104287	12.553110	0.225980	5.580322
1111.076000	204.490886	144.320810	0.104294	12.550711	0.225996	5.579256
1111.096000	204.490805	144.315141	0.104295	12.550218	0.225999	5.579037
1111.116000	204.490805	144.332279	0.104291	12.551709	0.225989	5.579699
1111.136000	204.490805	144.331773	0.104291	12.551665	0.225990	5.579680
1111.156000	204.490805	144.327993	0.104292	12.551336	0.225992	5.579534
1111.176000	204.490805	144.327315	0.104292	12.551277	0.225992	5.579507
1111.196000	204.490805	144.312858	0.104296	12.550020	0.226000	5.578948
1111.216000	204.490886	144.307559	0.104297	12.549559	0.226003	5.578744
1111.236000	204.490886	144.307293	0.104297	12.549536	0.226003	5.578733
1111.256000	204.490805	144.311628	0.104296	12.549913	0.226001	5.578901
1111.276000	204.490805	144.316291	0.104295	12.550318	0.225998	5.579081
1111.296000	204.490886	144.303964	0.104298	12.549246	0.226005	5.578605
1111.316000	204.490886	144.300639	0.104299	12.548957	0.226007	5.578476
1111.336000	204.490805	144.299889	0.104299	12.548892	0.226007	5.578447
1111.356000	204.490805	144.300871	0.104299	12.548977	0.226006	5.578485
1111.376000	204.490886	144.289247	0.104302	12.547966	0.226013	5.578036
1111.396000	204.490805	144.282228	0.104304	12.547356	0.226017	5.577764
1111.416000	204.490886	144.277345	0.104305	12.546931	0.226019	5.577576
1111.436000	204.490805	144.275945	0.104305	12.546810	0.226020	5.577521
1111.456000	204.490886	144.276069	0.104306	12.546820	0.226020	5.577526
1111.476000	204.490886	144.280295	0.104304	12.547188	0.226018	5.577690
1111.496000	204.490886	144.272139	0.104307	12.546479	0.226022	5.577374
1111.516000	204.490805	144.266330	0.104308	12.545973	0.226025	5.577150
1111.536000	204.490886	144.264197	0.104309	12.545788	0.226027	5.577067
1111.556000	204.490886	144.265164	0.104308	12.545872	0.226026	5.577105
1111.576000	204.490886	144.263699	0.104309	12.545745	0.226027	5.577048
1111.596000	204.490805	144.263716	0.104309	12.545746	0.226027	5.577049
1111.616000	204.490805	144.267639	0.104308	12.546087	0.226025	5.577200
1111.636000	204.490805	144.269285	0.104307	12.546230	0.226024	5.577264
1111.656000	204.490805	144.265408	0.104308	12.545893	0.226026	5.577114
1111.676000	204.490886	144.266966	0.104308	12.546029	0.226025	5.577174
1111.696000	204.490805	144.250900	0.104312	12.544632	0.226034	5.576553
1111.716000	204.490805	144.255306	0.104311	12.545015	0.226031	5.576724
1111.736000	204.490886	144.257436	0.104310	12.545200	0.226030	5.576806
1111.756000	204.490805	144.247825	0.104313	12.544364	0.226036	5.576434
1111.776000	204.490805	144.257541	0.104310	12.545209	0.226030	5.576810
1111.796000	204.490886	144.254159	0.104311	12.544915	0.226032	5.576679
1111.816000	204.490805	144.257496	0.104310	12.545205	0.226030	5.576808
1111.836000	204.490805	144.248342	0.104313	12.544409	0.226035	5.576454
1111.856000	204.490886	144.250549	0.104312	12.544601	0.226034	5.576540
1111.876000	204.490886	144.237353	0.104316	12.543453	0.226041	5.576030
1111.896000	204.490886	144.242163	0.104314	12.543872	0.226039	5.576215
1111.916000	204.490886	144.256861	0.104311	12.545150	0.226031	5.576784
1111.936000	204.490886	144.246210	0.104313	12.544224	0.226037	5.576372
1111.956000	204.490886	144.246653	0.104313	12.544262	0.226036	5.576389
1111.976000	204.490886	144.245578	0.104313	12.544169	0.226037	5.576347
1111.996000	204.490805	144.223302	0.104319	12.542231	0.226049	5.575486
1112.016000	204.490886	144.242699	0.104314	12.543918	0.226038	5.576236
1112.036000	204.490886	144.247545	0.104313	12.544340	0.226036	5.576424
1112.056000	204.490886	144.240140	0.104315	12.543696	0.226040	5.576137
1112.076000	204.490805	144.253110	0.104311	12.544824	0.226033	5.576639
1112.096000	204.490805	144.237310	0.104316	12.543450	0.226041	5.576028
1112.116000	204.490805	144.232533	0.104317	12.543034	0.226044	5.575843
1112.136000	204.490886	144.217284	0.104321	12.541708	0.226052	5.575254
1112.156000	204.490886	144.224772	0.104319	12.542359	0.226048	5.575543
1112.176000	204.490886	144.221062	0.104320	12.542037	0.226050	5.575400
1112.196000	204.490886	144.215517	0.104321	12.541554	0.226053	5.575185
1112.216000	204.490805	144.195834	0.104326	12.539843	0.226064	5.574424
1112.236000	204.490886	144.161641	0.104335	12.536869	0.226083	5.573103
1112.256000	204.490805	144.146840	0.104339	12.535582	0.226091	5.572530
1112.276000	204.490886	144.144944	0.104340	12.535417	0.226092	5.572457
1112.296000	204.490886	144.146226	0.104339	12.535529	0.226091	5.572507
1112.316000	204.490805	144.142184	0.104340	12.535177	0.226093	5.572350
1112.336000	204.490886	144.136837	0.104342	12.534712	0.226096	5.572144
1112.356000	204.490805	144.131288	0.104343	12.534230	0.226099	5.571929
1112.376000	204.490886	144.124612	0.104345	12.533649	0.226103	5.571671
1112.396000	204.490805	144.138632	0.104341	12.534868	0.226095	5.572213
1112.416000	204.490805	144.132840	0.104343	12.534365	0.226099	5.571989
1112.436000	204.490805	144.120555	0.104346	12.533296	0.226105	5.571514
1112.456000	204.490886	144.118188	0.104347	12.533090	0.226107	5.571423
1112.476000	204.490886	144.112383	0.104348	12.532586	0.226110	5.571198
1112.496000	204.490805	144.112414	0.104348	12.532588	0.226110	5.571200
1112.516000	204.490805	144.104096	0.104350	12.531865	0.226114	5.570878
1112.536000	204.490805	144.107979	0.104349	12.532203	0.226112	5.571028
1112.556000	204.490805	144.113511	0.104348	12.532684	0.226109	5.571242
1112.576000	204.490805	144.125055	0.104345	12.533688	0.226103	5.571688
1112.596000	204.490886	144.117737	0.104347	12.533051	0.226107	5.571405
1112.616000	204.490886	144.122390	0.104346	12.533456	0.226104	5.571585
1112.636000	204.490886	144.119787	0.104346	12.533229	0.226106	5.571485
1112.656000	204.490886	144.120648	0.104346	12.533304	0.226105	5.571518
1112.676000	204.490886	144.103569	0.104351	12.531819	0.226115	5.570858
1112.696000	204.490886	144.107305	0.104350	12.532144	0.226113	5.571002
1112.716000	204.490886	144.113515	0.104348	12.532684	0.226109	5.571242
1112.736000	204.490886	144.110825	0.104349	12.532450	0.226111	5.571138
1112.756000	204.490886	144.107180	0.104350	12.532133	0.226113	5.570997
1112.776000	204.490886	144.103718	0.104351	12.531832	0.226115	5.570863
1112.796000	204.490886	144.105845	0.104350	12.532017	0.226113	5.570946
1112.816000	204.490886	144.109774	0.104349	12.532359	0.226111	5.571097
1112.836000	204.490886	144.100630	0.104351	12.531563	0.226116	5.570744
1112.856000	204.490805	144.098363	0.104352	12.531366	0.226117	5.570656
1112.876000	204.490886	144.090681	0.104354	12.530698	0.226122	5.570359
1112.896000	204.490886	144.106196	0.104350	12.532048	0.226113	5.570959
1112.916000	204.490886	144.108438	0.104349	12.532242	0.226112	5.571046
1112.936000	204.490886	144.094194	0.104353	12.531004	0.226120	5.570495
1112.956000	204.490886	144.070806	0.104359	12.528970	0.226133	5.569591
1112.976000	204.490886	144.084470	0.104356	12.530158	0.226125	5.570119
1112.996000	204.490886	144.079707	0.104357	12.529744	0.226128	5.569935
1113.016000	204.490805	144.080361	0.104357	12.529801	0.226127	5.569960
1113.036000	204.490805	144.087644	0.104355	12.530434	0.226123	5.570242
1113.056000	204.490886	144.083269	0.104356	12.530054	0.226126	5.570073
1113.076000	204.490886	144.087906	0.104355	12.530457	0.226123	5.570252
1113.096000	204.490805	144.081132	0.104356	12.529868	0.226127	5.569990
1113.116000	204.490886	144.098489	0.104352	12.531377	0.226117	5.570661
1113.136000	204.490886	144.070891	0.104359	12.528977	0.226133	5.569594
1113.156000	204.490886	144.070126	0.104359	12.528911	0.226133	5.569565
1113.176000	204.490886	144.055839	0.104363	12.527668	0.226141	5.569012
1113.196000	204.490886	144.059616	0.104362	12.527997	0.226139	5.569158
1113.216000	204.490886	144.062954	0.104361	12.528287	0.226137	5.569287
1113.236000	204.490886	144.062866	0.104361	12.528279	0.226137	5.569284
1113.256000	204.490886	144.054355	0.104363	12.527539	0.226142	5.568955
1113.276000	204.490886	144.055790	0.104363	12.527664	0.226141	5.569010
1113.296000	204.490805	144.060156	0.104362	12.528044	0.226138	5.569179
1113.316000	204.490886	144.053974	0.104364	12.527506	0.226142	5.568940
1113.336000	204.490886	144.052853	0.104364	12.527409	0.226142	5.568897
1113.356000	204.490886	144.045101	0.104366	12.526734	0.226147	5.568597
1113.376000	204.490886	144.066291	0.104360	12.528577	0.226135	5.569416
1113.396000	204.490805	144.054230	0.104363	12.527528	0.226142	5.568950
1113.416000	204.490886	144.054255	0.104363	12.527531	0.226142	5.568951
1113.436000	204.490886	144.049675	0.104365	12.527132	0.226144	5.568774
1113.456000	204.490886	144.055597	0.104363	12.527647	0.226141	5.569003
1113.476000	204.490886	144.058713	0.104362	12.527918	0.226139	5.569124
1113.496000	204.490805	144.044029	0.104366	12.526641	0.226147	5.568556
1113.516000	204.490886	144.043113	0.104366	12.526562	0.226148	5.568520
1113.536000	204.490886	144.038524	0.104368	12.526163	0.226150	5.568343
1113.556000	204.490886	144.036900	0.104368	12.526021	0.226151	5.568280
1113.576000	204.490886	144.033565	0.104369	12.525731	0.226153	5.568151
1113.596000	204.490805	143.999741	0.104378	12.522790	0.226171	5.566844
1113.616000	204.490886	143.943410	0.104392	12.517891	0.226202	5.564666
1113.636000	204.490886	143.911311	0.104401	12.515099	0.226220	5.563425
1113.656000	204.490886	143.894811	0.104405	12.513665	0.226229	5.562787
1113.676000	204.490886	143.884312	0.104408	12.512752	0.226235	5.562381
1113.696000	204.490886	143.865242	0.104413	12.511093	0.226245	5.561644
1113.716000	204.490886	143.856414	0.104415	12.510325	0.226250	5.561303
1113.736000	204.490886	143.851589	0.104416	12.509906	0.226253	5.561116
1113.756000	204.490886	143.832031	0.104422	12.508205	0.226263	5.560360
1113.776000	204.490886	143.850964	0.104417	12.509852	0.226253	5.561092
1113.796000	204.490805	143.833765	0.104421	12.508356	0.226262	5.560427
1113.816000	204.490886	143.833330	0.104421	12.508318	0.226263	5.560410
1113.836000	204.490886	143.834446	0.104421	12.508415	0.226262	5.560454
1113.856000	204.490886	143.824550	0.104423	12.507554	0.226268	5.560071
1113.876000	204.490886	143.832532	0.104421	12.508249	0.226263	5.560380
1113.896000	204.490805	143.830438	0.104422	12.508066	0.226264	5.560299
1113.916000	204.490886	143.844730	0.104418	12.509309	0.226257	5.560851
1113.936000	204.490886	143.822710	0.104424	12.507394	0.226269	5.560000
1113.956000	204.490886	143.826197	0.104423	12.507698	0.226267	5.560135
1113.976000	204.490886	143.827742	0.104423	12.507832	0.226266	5.560194
1113.996000	204.490886	143.819855	0.104425	12.507146	0.226270	5.559890
1114.016000	204.490886	143.812485	0.104427	12.506505	0.226274	5.559605
1114.036000	204.490886	143.801084	0.104430	12.505514	0.226280	5.559164
1114.056000	204.490886	143.816864	0.104426	12.506886	0.226272	5.559774
1114.076000	204.490886	143.796832	0.104431	12.505144	0.226283	5.559000
1114.096000	204.490886	143.797260	0.104431	12.505181	0.226283	5.559016
1114.116000	204.490886	143.810491	0.104427	12.506332	0.226275	5.559528
1114.136000	204.490886	143.803082	0.104429	12.505687	0.226279	5.559241
1114.156000	204.490886	143.795125	0.104431	12.504996	0.226284	5.558934
1114.176000	204.490886	143.795851	0.104431	12.505059	0.226283	5.558962
1114.196000	204.490886	143.787222	0.104433	12.504308	0.226288	5.558628
1114.216000	204.490886	143.796505	0.104431	12.505116	0.226283	5.558987
1114.236000	204.490886	143.800761	0.104430	12.505486	0.226281	5.559151
1114.256000	204.490886	143.793288	0.104432	12.504836	0.226285	5.558863
1114.276000	204.490805	143.812303	0.104427	12.506489	0.226274	5.559598
1114.296000	204.490886	143.788362	0.104433	12.504407	0.226287	5.558672
1114.316000	204.490886	143.808782	0.104428	12.506183	0.226276	5.559462
1114.336000	204.490805	143.794235	0.104431	12.504918	0.226284	5.558899
1114.356000	204.490886	143.797582	0.104431	12.505209	0.226282	5.559029
1114.376000	204.490886	143.785131	0.104434	12.504126	0.226289	5.558547
1114.396000	204.490886	143.779791	0.104435	12.503662	0.226292	5.558341
1114.416000	204.490886	143.776781	0.104436	12.503400	0.226294	5.558224
1114.436000	204.490805	143.771382	0.104437	12.502931	0.226297	5.558016
1114.456000	204.490805	143.785905	0.104434	12.504194	0.226289	5.558577
1114.476000	204.490886	143.780441	0.104435	12.503719	0.226292	5.558366
1114.496000	204.490805	143.786164	0.104433	12.504216	0.226289	5.558587
1114.516000	204.490886	143.778614	0.104436	12.503560	0.226293	5.558295
1114.536000	204.490886	143.780380	0.104435	12.503713	0.226292	5.558363
1114.556000	204.490886	143.774510	0.104437	12.503203	0.226295	5.558137
1114.576000	204.490886	143.770942	0.104438	12.502892	0.226297	5.557999
1114.596000	204.490886	143.775927	0.104436	12.503326	0.226294	5.558191
1114.616000	204.490886	143.765094	0.104439	12.502384	0.226300	5.557773
1114.636000	204.490886	143.782549	0.104434	12.503902	0.226291	5.558447
1114.656000	204.490886	143.769254	0.104438	12.502746	0.226298	5.557933
1114.676000	204.490805	143.767561	0.104438	12.502598	0.226299	5.557868
1114.696000	204.490886	143.776143	0.104436	12.503345	0.226294	5.558200
1114.716000	204.490886	143.769771	0.104438	12.502791	0.226298	5.557953
1114.736000	204.490805	143.768289	0.104438	12.502662	0.226298	5.557896
1114.756000	204.490886	143.773308	0.104437	12.503098	0.226296	5.558090
1114.776000	204.490886	143.771454	0.104437	12.502937	0.226297	5.558018
1114.796000	204.490886	143.766000	0.104439	12.502463	0.226300	5.557808
1114.816000	204.490805	143.747774	0.104444	12.500878	0.226310	5.557103
1114.836000	204.490886	143.765232	0.104439	12.502396	0.226300	5.557778
1114.856000	204.490886	143.755255	0.104442	12.501528	0.226306	5.557392
1114.876000	204.490886	143.763198	0.104440	12.502219	0.226301	5.557699
1114.896000	204.490886	143.767077	0.104439	12.502556	0.226299	5.557849
1114.916000	204.490805	143.753720	0.104442	12.501395	0.226306	5.557333
1114.936000	204.490805	143.765828	0.104439	12.502448	0.226300	5.557801
1114.956000	204.490886	143.761396	0.104440	12.502062	0.226302	5.557630
1114.976000	204.490886	143.756451	0.104441	12.501632	0.226305	5.557438
1114.996000	204.490886	143.764938	0.104439	12.502370	0.226300	5.557767
1115.016000	204.490805	143.751370	0.104443	12.501190	0.226308	5.557242
1115.036000	204.490886	143.757101	0.104441	12.501689	0.226305	5.557464
1115.056000	204.490886	143.743803	0.104445	12.500532	0.226312	5.556949
1115.076000	204.490886	143.738389	0.104446	12.500062	0.226315	5.556740
1115.096000	204.490886	143.742350	0.104445	12.500406	0.226313	5.556893
1115.116000	204.490886	143.728149	0.104449	12.499171	0.226320	5.556344
1115.136000	204.490886	143.737357	0.104446	12.499972	0.226315	5.556700
1115.156000	204.490886	143.745591	0.104444	12.500688	0.226311	5.557019
1115.176000	204.490805	143.739231	0.104446	12.500135	0.226314	5.556773
1115.196000	204.490886	143.732076	0.104448	12.499513	0.226318	5.556496
1115.216000	204.490886	143.723634	0.104450	12.498778	0.226323	5.556170
1115.236000	204.490805	143.731850	0.104448	12.499493	0.226318	5.556487
1115.256000	204.490805	143.744437	0.104444	12.500588	0.226311	5.556974
1115.276000	204.490886	143.752449	0.104442	12.501284	0.226307	5.557284
1115.296000	204.490886	143.733074	0.104447	12.499599	0.226318	5.556535
1115.316000	204.490886	143.736418	0.104447	12.499890	0.226316	5.556664
1115.336000	204.490886	143.737436	0.104446	12.499979	0.226315	5.556703
1115.356000	204.490805	143.732619	0.104447	12.499560	0.226318	5.556517
1115.376000	204.490805	143.719085	0.104451	12.498383	0.226325	5.555994
1115.396000	204.490886	143.709782	0.104453	12.497574	0.226330	5.555634
1115.416000	204.490886	143.728575	0.104449	12.499208	0.226320	5.556361
1115.436000	204.490886	143.713136	0.104453	12.497865	0.226329	5.555764
1115.456000	204.490886	143.706360	0.104454	12.497276	0.226332	5.555502
1115.476000	204.490886	143.722081	0.104450	12.498643	0.226324	5.556110
1115.496000	204.490886	143.718106	0.104451	12.498298	0.226326	5.555956
1115.516000	204.490886	143.726453	0.104449	12.499024	0.226321	5.556279
1115.536000	204.490886	143.725493	0.104449	12.498940	0.226322	5.556242
1115.556000	204.490886	143.739169	0.104446	12.500129	0.226314	5.556770
1115.576000	204.490886	143.717017	0.104452	12.498203	0.226327	5.555914
1115.596000	204.490886	143.732646	0.104448	12.499562	0.226318	5.556518
1115.616000	204.490886	143.721406	0.104450	12.498585	0.226324	5.556084
1115.636000	204.490886	143.719485	0.104451	12.498418	0.226325	5.556009
1115.656000	204.490886	143.720605	0.104451	12.498515	0.226325	5.556053
1115.676000	204.490886	143.723890	0.104450	12.498801	0.226323	5.556180
1115.696000	204.490886	143.716669	0.104452	12.498173	0.226327	5.555901
1115.716000	204.490805	143.711044	0.104453	12.497684	0.226330	5.555683
1115.736000	204.490886	143.725707	0.104449	12.498959	0.226322	5.556250
1115.756000	204.490886	143.713074	0.104453	12.497860	0.226329	5.555762
1115.776000	204.490886	143.718405	0.104451	12.498324	0.226326	5.555968
1115.796000	204.490886	143.710508	0.104453	12.497637	0.226330	5.555662
1115.816000	204.490886	143.706301	0.104454	12.497271	0.226332	5.555500
1115.836000	204.490886	143.711753	0.104453	12.497745	0.226329	5.555710
1115.856000	204.490886	143.705966	0.104454	12.497242	0.226333	5.555487
1115.876000	204.490886	143.699179	0.104456	12.496652	0.226336	5.555224
1115.896000	204.490805	143.702364	0.104455	12.496929	0.226334	5.555348
1115.916000	204.490805	143.692615	0.104458	12.496081	0.226340	5.554971
1115.936000	204.490886	143.708479	0.104454	12.497460	0.226331	5.555584
1115.956000	204.490886	143.716032	0.104452	12.498117	0.226327	5.555876
1115.976000	204.490886	143.704322	0.104455	12.497099	0.226333	5.555423
1115.996000	204.490886	143.710290	0.104453	12.497618	0.226330	5.555654
1116.016000	204.490886	143.696216	0.104457	12.496394	0.226338	5.555110
1116.036000	204.490886	143.704179	0.104455	12.497087	0.226334	5.555418
1116.056000	204.490886	143.713291	0.104453	12.497879	0.226329	5.555770
1116.076000	204.490805	143.702617	0.104455	12.496951	0.226334	5.555357
1116.096000	204.490886	143.696673	0.104457	12.496434	0.226338	5.555127
1116.116000	204.490886	143.697200	0.104457	12.496480	0.226337	5.555148
1116.136000	204.490886	143.693750	0.104458	12.496180	0.226339	5.555014
1116.156000	204.490886	143.698715	0.104456	12.496611	0.226337	5.555206
1116.176000	204.490886	143.682397	0.104461	12.495192	0.226345	5.554576
1116.196000	204.490886	143.693668	0.104458	12.496172	0.226339	5.555011
1116.216000	204.490886	143.687867	0.104459	12.495668	0.226342	5.554787
1116.236000	204.490886	143.687194	0.104459	12.495609	0.226343	5.554761
1116.256000	204.490886	143.703555	0.104455	12.497032	0.226334	5.555394
1116.276000	204.490886	143.691858	0.104458	12.496015	0.226340	5.554941
1116.296000	204.490886	143.686668	0.104460	12.495564	0.226343	5.554741
1116.316000	204.490886	143.689068	0.104459	12.495772	0.226342	5.554833
1116.336000	204.490886	143.682926	0.104461	12.495238	0.226345	5.554596
1116.356000	204.490886	143.674285	0.104463	12.494487	0.226350	5.554262
1116.376000	204.490886	143.691281	0.104458	12.495965	0.226341	5.554919
1116.396000	204.490886	143.692264	0.104458	12.496050	0.226340	5.554957
1116.416000	204.490886	143.676175	0.104462	12.494651	0.226349	5.554335
1116.436000	204.490886	143.687330	0.104459	12.495621	0.226343	5.554766
1116.456000	204.490886	143.680018	0.104461	12.494985	0.226347	5.554484
1116.476000	204.490886	143.684566	0.104460	12.495381	0.226344	5.554659
1116.496000	204.490886	143.670722	0.104464	12.494177	0.226352	5.554124
1116.516000	204.490886	143.670430	0.104464	12.494152	0.226352	5.554113
1116.536000	204.490886	143.669678	0.104464	12.494086	0.226352	5.554084
1116.556000	204.490886	143.669232	0.104464	12.494047	0.226353	5.554067
1116.576000	204.490886	143.679772	0.104461	12.494964	0.226347	5.554474
1116.596000	204.490886	143.680402	0.104461	12.495019	0.226347	5.554498
1116.616000	204.490886	143.675127	0.104463	12.494560	0.226349	5.554295
1116.636000	204.490886	143.666680	0.104465	12.493825	0.226354	5.553968
1116.656000	204.490886	143.671732	0.104463	12.494265	0.226351	5.554163
1116.676000	204.490886	143.664122	0.104465	12.493603	0.226355	5.553869
1116.696000	204.490886	143.662766	0.104466	12.493485	0.226356	5.553817
1116.716000	204.490886	143.658490	0.104467	12.493113	0.226359	5.553651
1116.736000	204.490886	143.663975	0.104465	12.493590	0.226356	5.553863
1116.756000	204.490886	143.660619	0.104466	12.493298	0.226357	5.553734
1116.776000	204.490886	143.659659	0.104467	12.493215	0.226358	5.553697
1116.796000	204.490886	143.645331	0.104470	12.491969	0.226366	5.553143
1116.816000	204.490886	143.655375	0.104468	12.492842	0.226360	5.553531
1116.836000	204.490886	143.645077	0.104470	12.491947	0.226366	5.553133
1116.856000	204.490886	143.641435	0.104471	12.491630	0.226368	5.552992
1116.876000	204.490886	143.651898	0.104469	12.492540	0.226362	5.553397
1116.896000	204.490805	143.644050	0.104471	12.491857	0.226366	5.553093
1116.916000	204.490886	143.647324	0.104470	12.492142	0.226365	5.553220
1116.936000	204.490805	143.638793	0.104472	12.491400	0.226369	5.552890
1116.956000	204.490886	143.638290	0.104472	12.491357	0.226370	5.552870
1116.976000	204.490886	143.645526	0.104470	12.491986	0.226366	5.553150
1116.996000	204.490886	143.640211	0.104472	12.491524	0.226369	5.552945
1117.016000	204.490886	143.641521	0.104471	12.491638	0.226368	5.552995
1117.036000	204.490886	143.650778	0.104469	12.492443	0.226363	5.553353
1117.056000	204.490886	143.631747	0.104474	12.490788	0.226373	5.552618
1117.076000	204.490886	143.645040	0.104470	12.491944	0.226366	5.553131
1117.096000	204.490886	143.632659	0.104474	12.490867	0.226373	5.552653
1117.116000	204.490886	143.620027	0.104477	12.489768	0.226380	5.552164
1117.136000	204.490886	143.631683	0.104474	12.490782	0.226373	5.552615
1117.156000	204.490886	143.623733	0.104476	12.490091	0.226378	5.552308
1117.176000	204.490886	143.627120	0.104475	12.490385	0.226376	5.552439
1117.196000	204.490886	143.630197	0.104474	12.490653	0.226374	5.552558
1117.216000	204.490886	143.625654	0.104475	12.490258	0.226377	5.552382
1117.236000	204.490886	143.626682	0.104475	12.490347	0.226376	5.552422
1117.256000	204.490886	143.626230	0.104475	12.490308	0.226376	5.552404
1117.276000	204.490886	143.622155	0.104476	12.489953	0.226378	5.552247
1117.296000	204.490886	143.622290	0.104476	12.489965	0.226378	5.552252
1117.316000	204.490886	143.619949	0.104477	12.489762	0.226380	5.552161
1117.336000	204.490886	143.616807	0.104478	12.489488	0.226381	5.552040
1117.356000	204.490886	143.625473	0.104476	12.490242	0.226377	5.552375
1117.376000	204.490805	143.611747	0.104479	12.489048	0.226384	5.551844
1117.396000	204.490805	143.615155	0.104478	12.489345	0.226382	5.551976
1117.416000	204.490886	143.624272	0.104476	12.490137	0.226377	5.552329
1117.436000	204.490886	143.617510	0.104478	12.489549	0.226381	5.552067
1117.456000	204.490886	143.608046	0.104480	12.488726	0.226386	5.551701
1117.476000	204.490886	143.613519	0.104479	12.489202	0.226383	5.551913
1117.496000	204.490805	143.611525	0.104479	12.489029	0.226384	5.551836
1117.516000	204.490886	143.609080	0.104480	12.488816	0.226386	5.551741
1117.536000	204.490886	143.608916	0.104480	12.488802	0.226386	5.551735
1117.556000	204.490886	143.609574	0.104480	12.488859	0.226385	5.551760
1117.576000	204.490886	143.611328	0.104479	12.489012	0.226384	5.551828
1117.596000	204.490805	143.598249	0.104483	12.487874	0.226391	5.551323
1117.616000	204.490886	143.600805	0.104482	12.488097	0.226390	5.551421
1117.636000	204.490805	143.593789	0.104484	12.487487	0.226394	5.551150
1117.656000	204.490805	143.594671	0.104484	12.487563	0.226393	5.551184
1117.676000	204.490805	143.614136	0.104478	12.489256	0.226383	5.551937
1117.696000	204.490886	143.608238	0.104480	12.488743	0.226386	5.551709
1117.716000	204.490886	143.602230	0.104482	12.488221	0.226389	5.551476
1117.736000	204.490805	143.580847	0.104487	12.486361	0.226401	5.550650
1117.756000	204.490886	143.562107	0.104492	12.484731	0.226411	5.549925
1117.776000	204.490886	143.526083	0.104501	12.481599	0.226431	5.548533
1117.796000	204.490886	143.524614	0.104502	12.481471	0.226432	5.548476
1117.816000	204.490886	143.515664	0.104504	12.480693	0.226437	5.548130
1117.836000	204.490805	143.516591	0.104504	12.480773	0.226436	5.548166
1117.856000	204.490886	143.522302	0.104502	12.481270	0.226433	5.548387
1117.876000	204.490886	143.507097	0.104506	12.479947	0.226442	5.547799
1117.896000	204.490805	143.517906	0.104504	12.480887	0.226436	5.548217
1117.916000	204.490805	143.522664	0.104502	12.481301	0.226433	5.548401
1117.936000	204.490886	143.510499	0.104506	12.480243	0.226440	5.547930
1117.956000	204.490805	143.516744	0.104504	12.480786	0.226436	5.548172
1117.976000	204.490805	143.491096	0.104511	12.478556	0.226450	5.547180
1117.996000	204.490805	143.492986	0.104510	12.478720	0.226449	5.547253
1118.016000	204.490805	143.474449	0.104515	12.477108	0.226459	5.546537
1118.036000	204.490886	143.463880	0.104518	12.476189	0.226465	5.546128
1118.056000	204.490805	143.456330	0.104520	12.475533	0.226469	5.545836
1118.076000	204.490886	143.456940	0.104520	12.475586	0.226469	5.545860
1118.096000	204.490886	143.442632	0.104523	12.474341	0.226477	5.545307
1118.116000	204.490886	143.453254	0.104521	12.475265	0.226471	5.545717
1118.136000	204.490886	143.459348	0.104519	12.475795	0.226468	5.545953
1118.156000	204.490886	143.457996	0.104519	12.475677	0.226468	5.545901
1118.176000	204.490805	143.458579	0.104519	12.475728	0.226468	5.545923
1118.196000	204.490886	143.444029	0.104523	12.474463	0.226476	5.545361
1118.216000	204.490886	143.454702	0.104520	12.475391	0.226470	5.545773
1118.236000	204.490886	143.438098	0.104524	12.473947	0.226479	5.545131
1118.256000	204.490886	143.435805	0.104525	12.473748	0.226481	5.545043
1118.276000	204.490805	143.427329	0.104527	12.473011	0.226485	5.544715
1118.296000	204.490886	143.438760	0.104524	12.474005	0.226479	5.545157
1118.316000	204.490805	143.436885	0.104525	12.473842	0.226480	5.545084
1118.336000	204.490805	143.444751	0.104523	12.474526	0.226476	5.545389
1118.356000	204.490886	143.433777	0.104526	12.473571	0.226482	5.544964
1118.376000	204.490805	143.433311	0.104526	12.473531	0.226482	5.544946
1118.396000	204.490886	143.431830	0.104526	12.473402	0.226483	5.544889
1118.416000	204.490805	143.434002	0.104525	12.473591	0.226481	5.544973
1118.436000	204.490886	143.426285	0.104528	12.472920	0.226486	5.544675
1118.456000	204.490805	143.434912	0.104525	12.473670	0.226481	5.545008
1118.476000	204.490886	143.430794	0.104526	12.473312	0.226483	5.544849
1118.496000	204.490886	143.430447	0.104526	12.473282	0.226484	5.544836
1118.516000	204.490886	143.417104	0.104530	12.472121	0.226491	5.544320
1118.536000	204.490886	143.418906	0.104529	12.472278	0.226490	5.544389
1118.556000	204.490886	143.413780	0.104531	12.471832	0.226493	5.544191
1118.576000	204.490805	143.409404	0.104532	12.471452	0.226495	5.544022
1118.596000	204.490886	143.412514	0.104531	12.471722	0.226493	5.544142
1118.616000	204.490886	143.404877	0.104533	12.471058	0.226498	5.543847
1118.636000	204.490886	143.410121	0.104532	12.471514	0.226495	5.544050
1118.656000	204.490886	143.424000	0.104528	12.472721	0.226487	5.544586
1118.676000	204.490886	143.406850	0.104533	12.471230	0.226496	5.543923
1118.696000	204.490886	143.396641	0.104535	12.470342	0.226502	5.543529
1118.716000	204.490805	143.402942	0.104534	12.470890	0.226498	5.543772
1118.736000	204.490886	143.391340	0.104537	12.469881	0.226505	5.543324
1118.756000	204.490886	143.402719	0.104534	12.470870	0.226499	5.543764
1118.776000	204.490886	143.407654	0.104532	12.471300	0.226496	5.543954
1118.796000	204.490886	143.399694	0.104535	12.470607	0.226500	5.543647
1118.816000	204.490886	143.394962	0.104536	12.470196	0.226503	5.543464
1118.836000	204.490886	143.388349	0.104537	12.469621	0.226507	5.543208
1118.856000	204.490886	143.385367	0.104538	12.469361	0.226508	5.543093
1118.876000	204.490886	143.402910	0.104534	12.470887	0.226499	5.543771
1118.896000	204.490886	143.395534	0.104536	12.470246	0.226503	5.543486
1118.916000	204.490886	143.403710	0.104533	12.470957	0.226498	5.543802
1118.936000	204.490886	143.397313	0.104535	12.470400	0.226502	5.543555
1118.956000	204.490886	143.388674	0.104537	12.469649	0.226506	5.543221
1118.976000	204.490886	143.397016	0.104535	12.470374	0.226502	5.543543
1118.996000	204.490886	143.397396	0.104535	12.470407	0.226502	5.543558
1119.016000	204.490886	143.399917	0.104534	12.470627	0.226500	5.543655
1119.036000	204.490805	143.390887	0.104537	12.469841	0.226505	5.543306
1119.056000	204.490886	143.391462	0.104537	12.469891	0.226505	5.543328
1119.076000	204.490886	143.392724	0.104536	12.470001	0.226504	5.543377
1119.096000	204.490886	143.395824	0.104536	12.470271	0.226503	5.543497
1119.116000	204.490886	143.394726	0.104536	12.470175	0.226503	5.543455
1119.136000	204.490886	143.390804	0.104537	12.469834	0.226505	5.543303
1119.156000	204.490886	143.392089	0.104537	12.469946	0.226505	5.543353
1119.176000	204.490886	143.384495	0.104538	12.469285	0.226509	5.543059
1119.196000	204.490886	143.381061	0.104539	12.468987	0.226511	5.542926
1119.216000	204.490805	143.373053	0.104541	12.468290	0.226515	5.542617
1119.236000	204.490886	143.368120	0.104543	12.467861	0.226518	5.542426
1119.256000	204.490805	143.373729	0.104541	12.468349	0.226515	5.542643
1119.276000	204.490886	143.372452	0.104542	12.468238	0.226515	5.542594
1119.296000	204.490886	143.370096	0.104542	12.468033	0.226517	5.542502
1119.316000	204.490805	143.366732	0.104543	12.467741	0.226518	5.542372
1119.336000	204.490886	143.367767	0.104543	12.467831	0.226518	5.542412
1119.356000	204.490886	143.358347	0.104545	12.467012	0.226523	5.542048
1119.376000	204.490886	143.367729	0.104543	12.467827	0.226518	5.542411
1119.396000	204.490886	143.378936	0.104540	12.468802	0.226512	5.542844
1119.416000	204.490886	143.361345	0.104545	12.467272	0.226521	5.542164
1119.436000	204.490805	143.360379	0.104545	12.467188	0.226522	5.542127
1119.456000	204.490886	143.387365	0.104538	12.469535	0.226507	5.543170
1119.476000	204.490886	143.367022	0.104543	12.467766	0.226518	5.542384
1119.496000	204.490805	143.374977	0.104541	12.468458	0.226514	5.542691
1119.516000	204.490805	143.359143	0.104545	12.467081	0.226522	5.542079
1119.536000	204.490886	143.357993	0.104545	12.466981	0.226523	5.542035
1119.556000	204.490886	143.369603	0.104542	12.467990	0.226517	5.542483
1119.576000	204.490805	143.350846	0.104547	12.466359	0.226527	5.541758
1119.596000	204.490805	143.356652	0.104546	12.466864	0.226524	5.541983
1119.616000	204.490805	143.362197	0.104544	12.467346	0.226521	5.542197
1119.636000	204.490886	143.355988	0.104546	12.466806	0.226524	5.541957
1119.656000	204.490886	143.349693	0.104548	12.466259	0.226528	5.541714
1119.676000	204.490886	143.353989	0.104546	12.466633	0.226525	5.541880
1119.696000	204.490886	143.363764	0.104544	12.467483	0.226520	5.542258
1119.716000	204.490886	143.366224	0.104543	12.467697	0.226519	5.542353
1119.736000	204.490886	143.361603	0.104544	12.467295	0.226521	5.542174
1119.756000	204.490805	143.362672	0.104544	12.467388	0.226521	5.542215
1119.776000	204.490886	143.361048	0.104545	12.467247	0.226522	5.542153
1119.796000	204.490886	143.348755	0.104548	12.466177	0.226528	5.541677
1119.816000	204.490886	143.368027	0.104543	12.467853	0.226518	5.542422
1119.836000	204.490886	143.366825	0.104543	12.467749	0.226518	5.542376
1119.856000	204.490886	143.368684	0.104543	12.467910	0.226517	5.542448
1119.876000	204.490886	143.357964	0.104545	12.466978	0.226523	5.542033
1119.896000	204.490886	143.368784	0.104543	12.467919	0.226517	5.542452
1119.916000	204.490805	143.363326	0.104544	12.467445	0.226520	5.542241
1119.936000	204.490886	143.363017	0.104544	12.467418	0.226520	5.542229
1119.956000	204.490886	143.359472	0.104545	12.467109	0.226522	5.542092
1119.976000	204.490886	143.364988	0.104544	12.467589	0.226519	5.542305
1119.996000	204.490886	143.358012	0.104545	12.466982	0.226523	5.542035
1120.016000	204.490886	143.358919	0.104545	12.467061	0.226523	5.542070
1120.036000	204.490886	143.342016	0.104550	12.465591	0.226532	5.541417
1120.056000	204.490886	143.346601	0.104548	12.465990	0.226529	5.541594
1120.076000	204.490886	143.360754	0.104545	12.467221	0.226522	5.542141
1120.096000	204.490886	143.355662	0.104546	12.466778	0.226525	5.541944
1120.116000	204.490805	143.354032	0.104546	12.466636	0.226525	5.541881
1120.136000	204.490886	143.352880	0.104547	12.466536	0.226526	5.541837
1120.156000	204.490886	143.350594	0.104547	12.466337	0.226527	5.541749
1120.176000	204.490886	143.350732	0.104547	12.466349	0.226527	5.541754
1120.196000	204.490886	143.347184	0.104548	12.466041	0.226529	5.541617
1120.216000	204.490886	143.350752	0.104547	12.466351	0.226527	5.541755
1120.236000	204.490805	143.354645	0.104546	12.466690	0.226525	5.541905
1120.256000	204.490805	143.356364	0.104546	12.466839	0.226524	5.541972
1120.276000	204.490886	143.362512	0.104544	12.467374	0.226521	5.542209
1120.296000	204.490886	143.343396	0.104549	12.465711	0.226531	5.541470
1120.316000	204.490886	143.345704	0.104549	12.465912	0.226530	5.541560
1120.336000	204.490886	143.338757	0.104550	12.465308	0.226534	5.541291
1120.356000	204.490805	143.344622	0.104549	12.465818	0.226530	5.541518
1120.376000	204.490886	143.351615	0.104547	12.466426	0.226527	5.541788
1120.396000	204.490886	143.351869	0.104547	12.466448	0.226527	5.541798
1120.416000	204.490886	143.340945	0.104550	12.465498	0.226533	5.541376
1120.436000	204.490886	143.333951	0.104552	12.464890	0.226536	5.541105
1120.456000	204.490805	143.341126	0.104550	12.465514	0.226532	5.541383
1120.476000	204.490805	143.332472	0.104552	12.464761	0.226537	5.541048
1120.496000	204.490886	143.335467	0.104551	12.465022	0.226536	5.541164
1120.516000	204.490886	143.336738	0.104551	12.465132	0.226535	5.541213
1120.536000	204.490886	143.339607	0.104550	12.465382	0.226533	5.541324
1120.556000	204.490805	143.340086	0.104550	12.465424	0.226533	5.541342
1120.576000	204.490886	143.341477	0.104550	12.465545	0.226532	5.541396
1120.596000	204.490886	143.348485	0.104548	12.466154	0.226528	5.541667
1120.616000	204.490886	143.351545	0.104547	12.466420	0.226527	5.541785
1120.636000	204.490886	143.347846	0.104548	12.466098	0.226529	5.541642
1120.656000	204.490886	143.338129	0.104551	12.465253	0.226534	5.541267
1120.676000	204.490886	143.344137	0.104549	12.465776	0.226531	5.541499
1120.696000	204.490886	143.337054	0.104551	12.465160	0.226535	5.541225
1120.716000	204.490886	143.328940	0.104553	12.464454	0.226539	5.540911
1120.736000	204.490886	143.341725	0.104550	12.465566	0.226532	5.541406
1120.756000	204.490886	143.348952	0.104548	12.466195	0.226528	5.541685
1120.776000	204.490886	143.335725	0.104551	12.465044	0.226535	5.541174
1120.796000	204.490886	143.347476	0.104548	12.466066	0.226529	5.541628
1120.816000	204.490805	143.330898	0.104552	12.464624	0.226538	5.540987
1120.836000	204.490886	143.335672	0.104551	12.465040	0.226535	5.541172
1120.856000	204.490805	143.325252	0.104554	12.464133	0.226541	5.540769
1120.876000	204.490805	143.322516	0.104555	12.463896	0.226543	5.540663
1120.896000	204.490886	143.322662	0.104555	12.463908	0.226543	5.540669
1120.916000	204.490886	143.324162	0.104554	12.464039	0.226542	5.540727
1120.936000	204.490886	143.320100	0.104555	12.463685	0.226544	5.540570
1120.956000	204.490886	143.336435	0.104551	12.465106	0.226535	5.541201
1120.976000	204.490886	143.325983	0.104554	12.464197	0.226541	5.540797
1120.996000	204.490886	143.325768	0.104554	12.464178	0.226541	5.540789
1121.016000	204.490805	143.320947	0.104555	12.463759	0.226543	5.540602
1121.036000	204.490805	143.327116	0.104553	12.464296	0.226540	5.540841
1121.056000	204.490805	143.310865	0.104558	12.462882	0.226549	5.540213
1121.076000	204.490886	143.316589	0.104556	12.463380	0.226546	5.540434
1121.096000	204.490886	143.319814	0.104555	12.463661	0.226544	5.540559
1121.116000	204.490886	143.307141	0.104559	12.462558	0.226551	5.540069
1121.136000	204.490805	143.314072	0.104557	12.463161	0.226547	5.540337
1121.156000	204.490886	143.321475	0.104555	12.463805	0.226543	5.540623
1121.176000	204.490805	143.330782	0.104552	12.464614	0.226538	5.540983
1121.196000	204.490805	143.310821	0.104558	12.462879	0.226549	5.540211
1121.216000	204.490886	143.328562	0.104553	12.464421	0.226539	5.540897
1121.236000	204.490886	143.315816	0.104556	12.463313	0.226546	5.540404
1121.256000	204.490886	143.316173	0.104556	12.463344	0.226546	5.540418
1121.276000	204.490886	143.312995	0.104557	12.463068	0.226548	5.540295
1121.296000	204.490886	143.324464	0.104554	12.464065	0.226542	5.540738
1121.316000	204.490805	143.300680	0.104560	12.461997	0.226555	5.539819
1121.336000	204.490886	143.318106	0.104556	12.463512	0.226545	5.540493
1121.356000	204.490886	143.308220	0.104558	12.462652	0.226551	5.540110
1121.376000	204.490886	143.311935	0.104557	12.462975	0.226548	5.540254
1121.396000	204.490886	143.302158	0.104560	12.462125	0.226554	5.539876
1121.416000	204.490886	143.308356	0.104558	12.462664	0.226550	5.540116
1121.436000	204.490805	143.304504	0.104559	12.462329	0.226552	5.539967
1121.456000	204.490886	143.301513	0.104560	12.462069	0.226554	5.539851
1121.476000	204.490886	143.318350	0.104556	12.463533	0.226545	5.540502
1121.496000	204.490886	143.314178	0.104557	12.463170	0.226547	5.540341
1121.516000	204.490886	143.301645	0.104560	12.462081	0.226554	5.539856
1121.536000	204.490886	143.294017	0.104562	12.461417	0.226558	5.539561
1121.556000	204.490886	143.301570	0.104560	12.462074	0.226554	5.539853
1121.576000	204.490886	143.308534	0.104558	12.462680	0.226550	5.540123
1121.596000	204.490886	143.304078	0.104560	12.462292	0.226553	5.539950
1121.616000	204.490886	143.311667	0.104558	12.462952	0.226549	5.540244
1121.636000	204.490886	143.300932	0.104560	12.462019	0.226555	5.539829
1121.656000	204.490886	143.290308	0.104563	12.461095	0.226560	5.539418
1121.676000	204.490886	143.301538	0.104560	12.462071	0.226554	5.539852
1121.696000	204.490886	143.302678	0.104560	12.462170	0.226554	5.539896
1121.716000	204.490886	143.292995	0.104562	12.461328	0.226559	5.539522
1121.736000	204.490886	143.299953	0.104561	12.461933	0.226555	5.539791
1121.756000	204.490886	143.290116	0.104563	12.461078	0.226560	5.539411
1121.776000	204.490886	143.294088	0.104562	12.461423	0.226558	5.539564
1121.796000	204.490886	143.281743	0.104565	12.460350	0.226565	5.539087
1121.816000	204.490886	143.284002	0.104565	12.460546	0.226564	5.539174
1121.836000	204.490886	143.294863	0.104562	12.461491	0.226558	5.539594
1121.856000	204.490886	143.281689	0.104565	12.460345	0.226565	5.539085
1121.876000	204.490886	143.297058	0.104561	12.461682	0.226557	5.539679
1121.896000	204.490805	143.288220	0.104564	12.460913	0.226561	5.539337
1121.916000	204.490886	143.294491	0.104562	12.461458	0.226558	5.539580
1121.936000	204.490886	143.281926	0.104565	12.460366	0.226565	5.539094
1121.956000	204.490886	143.290213	0.104563	12.461086	0.226560	5.539414
1121.976000	204.490886	143.299828	0.104561	12.461923	0.226555	5.539786
1121.996000	204.490886	143.295390	0.104562	12.461537	0.226558	5.539614
1122.016000	204.490805	143.301679	0.104560	12.462084	0.226554	5.539858
1122.036000	204.490886	143.295144	0.104562	12.461515	0.226558	5.539605
1122.056000	204.490805	143.291593	0.104563	12.461206	0.226560	5.539468
1122.076000	204.490886	143.290091	0.104563	12.461076	0.226560	5.539410
1122.096000	204.490805	143.290439	0.104563	12.461106	0.226560	5.539423
1122.116000	204.490886	143.281558	0.104565	12.460334	0.226565	5.539080
1122.136000	204.490886	143.267875	0.104569	12.459144	0.226573	5.538551
1122.156000	204.490886	143.279065	0.104566	12.460117	0.226566	5.538983
1122.175000	204.490886	143.272074	0.104568	12.459509	0.226570	5.538713
1122.195000	204.490886	143.271366	0.104568	12.459447	0.226571	5.538686
1122.215000	204.490886	143.291843	0.104563	12.461228	0.226559	5.539477
1122.235000	204.490886	143.273366	0.104568	12.459621	0.226570	5.538763
1122.255000	204.490886	143.284190	0.104565	12.460563	0.226564	5.539181
1122.275000	204.490805	143.284130	0.104565	12.460557	0.226564	5.539179
1122.295000	204.490886	143.286616	0.104564	12.460774	0.226562	5.539275
1122.315000	204.490886	143.294170	0.104562	12.461430	0.226558	5.539567
1122.335000	204.490805	143.270174	0.104568	12.459344	0.226571	5.538640
1122.355000	204.490886	143.274480	0.104567	12.459718	0.226569	5.538806
1122.375000	204.490886	143.268043	0.104569	12.459158	0.226573	5.538557
1122.395000	204.490805	143.283301	0.104565	12.460485	0.226564	5.539147
1122.415000	204.490886	143.269931	0.104568	12.459323	0.226571	5.538630
1122.435000	204.490886	143.281786	0.104565	12.460354	0.226565	5.539089
1122.455000	204.490805	143.277191	0.104566	12.459954	0.226567	5.538911
1122.475000	204.490886	143.272794	0.104568	12.459572	0.226570	5.538741
1122.495000	204.490886	143.279929	0.104566	12.460192	0.226566	5.539017
1122.515000	204.490886	143.271310	0.104568	12.459442	0.226571	5.538684
1122.535000	204.490886	143.266472	0.104569	12.459022	0.226573	5.538496
1122.555000	204.490886	143.265221	0.104570	12.458913	0.226574	5.538448
1122.575000	204.490886	143.275317	0.104567	12.459791	0.226569	5.538838
1122.595000	204.490805	143.278854	0.104566	12.460099	0.226566	5.538975
1122.615000	204.490805	143.283983	0.104565	12.460545	0.226564	5.539173
1122.635000	204.490886	143.275258	0.104567	12.459786	0.226569	5.538836
1122.655000	204.490886	143.269719	0.104568	12.459304	0.226572	5.538622
1122.675000	204.490886	143.270196	0.104568	12.459346	0.226571	5.538640
1122.695000	204.490805	143.270395	0.104568	12.459363	0.226571	5.538648
1122.715000	204.490805	143.282835	0.104565	12.460445	0.226564	5.539129
1122.735000	204.490886	143.272175	0.104568	12.459518	0.226570	5.538717
1122.755000	204.490886	143.292315	0.104563	12.461269	0.226559	5.539496
1122.775000	204.490886	143.288801	0.104563	12.460964	0.226561	5.539360
1122.795000	204.490886	143.281756	0.104565	12.460351	0.226565	5.539087
1122.815000	204.490805	143.267625	0.104569	12.459122	0.226573	5.538541
1122.835000	204.490805	143.265897	0.104569	12.458972	0.226574	5.538474
1122.855000	204.490805	143.255681	0.104572	12.458083	0.226579	5.538079
1122.875000	204.490805	143.280701	0.104566	12.460259	0.226565	5.539047
1122.895000	204.490886	143.270571	0.104568	12.459378	0.226571	5.538655
1122.915000	204.490805	143.263609	0.104570	12.458773	0.226575	5.538386
1122.935000	204.490886	143.263827	0.104570	12.458792	0.226575	5.538394
1122.955000	204.490886	143.262892	0.104570	12.458710	0.226575	5.538358
1122.975000	204.490886	143.266212	0.104569	12.458999	0.226574	5.538486
1122.995000	204.490886	143.261975	0.104571	12.458631	0.226576	5.538323
1123.015000	204.490886	143.270337	0.104568	12.459358	0.226571	5.538646
1123.035000	204.490886	143.263486	0.104570	12.458762	0.226575	5.538381
1123.055000	204.490886	143.265608	0.104570	12.458947	0.226574	5.538463
1123.075000	204.490886	143.261292	0.104571	12.458571	0.226576	5.538296
1123.095000	204.490886	143.256165	0.104572	12.458125	0.226579	5.538098
1123.115000	204.490886	143.265165	0.104570	12.458908	0.226574	5.538446
1123.135000	204.490805	143.271775	0.104568	12.459483	0.226570	5.538702
1123.155000	204.490805	143.257310	0.104572	12.458225	0.226578	5.538142
1123.175000	204.490805	143.252279	0.104573	12.457787	0.226581	5.537948
1123.195000	204.490805	143.265887	0.104569	12.458971	0.226574	5.538474
1123.215000	204.490886	143.260282	0.104571	12.458483	0.226577	5.538257
1123.235000	204.490886	143.249931	0.104574	12.457583	0.226582	5.537857
1123.255000	204.490886	143.273259	0.104568	12.459612	0.226570	5.538759
1123.275000	204.490805	143.262484	0.104570	12.458675	0.226575	5.538342
1123.295000	204.490886	143.259741	0.104571	12.458436	0.226577	5.538236
1123.315000	204.490886	143.268970	0.104569	12.459239	0.226572	5.538593
1123.335000	204.490886	143.257567	0.104572	12.458247	0.226578	5.538152
1123.355000	204.490886	143.254032	0.104573	12.457940	0.226580	5.538016
1123.375000	204.490886	143.266048	0.104569	12.458985	0.226574	5.538480
1123.395000	204.490886	143.260509	0.104571	12.458503	0.226577	5.538266
1123.415000	204.490886	143.254974	0.104572	12.458022	0.226580	5.538052
1123.435000	204.490886	143.266748	0.104569	12.459046	0.226573	5.538507
1123.455000	204.490805	143.274352	0.104567	12.459707	0.226569	5.538801
1123.475000	204.490805	143.279743	0.104566	12.460176	0.226566	5.539010
1123.495000	204.490805	143.265089	0.104570	12.458902	0.226574	5.538443
1123.515000	204.490805	143.261908	0.104570	12.458625	0.226576	5.538320
1123.535000	204.490886	143.262988	0.104570	12.458719	0.226575	5.538362
1123.555000	204.490886	143.256320	0.104572	12.458139	0.226579	5.538104
1123.575000	204.490886	143.255367	0.104572	12.458056	0.226579	5.538067
1123.595000	204.490886	143.261304	0.104571	12.458572	0.226576	5.538297
1123.615000	204.490886	143.261746	0.104571	12.458611	0.226576	5.538314
1123.635000	204.490805	143.247582	0.104574	12.457379	0.226584	5.537766
1123.655000	204.490886	143.261176	0.104571	12.458561	0.226576	5.538292
1123.675000	204.490805	143.262159	0.104570	12.458647	0.226576	5.538330
1123.695000	204.490886	143.268247	0.104569	12.459176	0.226572	5.538565
1123.715000	204.490886	143.259123	0.104571	12.458383	0.226577	5.538212
1123.735000	204.490886	143.263189	0.104570	12.458736	0.226575	5.538370
1123.755000	204.490886	143.244208	0.104575	12.457086	0.226586	5.537636
1123.775000	204.490886	143.252222	0.104573	12.457783	0.226581	5.537946
1123.795000	204.490886	143.256734	0.104572	12.458175	0.226579	5.538120
1123.815000	204.490886	143.247844	0.104574	12.457402	0.226584	5.537776
1123.835000	204.490886	143.253121	0.104573	12.457861	0.226581	5.537980
1123.855000	204.490886	143.234125	0.104578	12.456209	0.226591	5.537246
1123.875000	204.490805	143.243303	0.104575	12.457007	0.226586	5.537601
1123.895000	204.490886	143.255799	0.104572	12.458094	0.226579	5.538084
1123.915000	204.490886	143.247871	0.104574	12.457404	0.226584	5.537777
1123.935000	204.490886	143.238476	0.104577	12.456587	0.226589	5.537414
1123.955000	204.490886	143.235613	0.104577	12.456338	0.226590	5.537304
1123.975000	204.490886	143.245984	0.104575	12.457240	0.226585	5.537704
1123.995000	204.490886	143.240335	0.104576	12.456749	0.226588	5.537486
1124.015000	204.490805	143.248918	0.104574	12.457495	0.226583	5.537818
1124.035000	204.490886	143.243875	0.104575	12.457057	0.226586	5.537623
1124.055000	204.490886	143.237629	0.104577	12.456513	0.226589	5.537381
1124.075000	204.490886	143.239925	0.104576	12.456713	0.226588	5.537470
1124.095000	204.490886	143.244760	0.104575	12.457134	0.226585	5.537657
1124.115000	204.490886	143.240766	0.104576	12.456786	0.226587	5.537503
1124.135000	204.490886	143.254437	0.104572	12.457975	0.226580	5.538031
1124.155000	204.490886	143.237825	0.104577	12.456530	0.226589	5.537389
1124.175000	204.490805	143.243864	0.104575	12.457056	0.226586	5.537623
1124.195000	204.490886	143.230876	0.104579	12.455926	0.226593	5.537120
1124.215000	204.490886	143.237272	0.104577	12.456482	0.226589	5.537368
1124.235000	204.490805	143.252794	0.104573	12.457832	0.226581	5.537968
1124.255000	204.490886	143.244630	0.104575	12.457122	0.226585	5.537652
1124.275000	204.490886	143.242973	0.104575	12.456978	0.226586	5.537588
1124.295000	204.490886	143.232903	0.104578	12.456102	0.226592	5.537199
1124.315000	204.490886	143.243382	0.104575	12.457014	0.226586	5.537604
1124.335000	204.490886	143.241931	0.104576	12.456888	0.226587	5.537548
1124.355000	204.490886	143.233718	0.104578	12.456173	0.226591	5.537230
1124.375000	204.490805	143.232822	0.104578	12.456095	0.226592	5.537196
1124.395000	204.490805	143.244343	0.104575	12.457097	0.226585	5.537641
1124.415000	204.490805	143.233026	0.104578	12.456113	0.226592	5.537204
1124.435000	204.490886	143.244468	0.104575	12.457108	0.226585	5.537646
1124.455000	204.490886	143.240435	0.104576	12.456758	0.226588	5.537490
1124.475000	204.490805	143.234224	0.104578	12.456217	0.226591	5.537250
1124.495000	204.490886	143.238086	0.104577	12.456553	0.226589	5.537399
1124.515000	204.490886	143.234506	0.104578	12.456242	0.226591	5.537261
1124.535000	204.490886	143.227608	0.104579	12.455642	0.226595	5.536994
1124.555000	204.490886	143.226168	0.104580	12.455517	0.226595	5.536938
1124.575000	204.490886	143.238106	0.104577	12.456555	0.226589	5.537400
1124.595000	204.490886	143.231926	0.104578	12.456017	0.226592	5.537161
1124.615000	204.490886	143.230626	0.104579	12.455904	0.226593	5.537111
1124.635000	204.490805	143.216180	0.104582	12.454648	0.226601	5.536552
1124.655000	204.490886	143.223088	0.104581	12.455249	0.226597	5.536819
1124.675000	204.490805	143.210179	0.104584	12.454126	0.226604	5.536320
1124.695000	204.490805	143.216712	0.104582	12.454694	0.226601	5.536573
1124.715000	204.490886	143.220831	0.104581	12.455053	0.226598	5.536732
1124.735000	204.490886	143.230145	0.104579	12.455863	0.226593	5.537092
1124.755000	204.490886	143.224960	0.104580	12.455412	0.226596	5.536892
1124.775000	204.490886	143.227237	0.104580	12.455610	0.226595	5.536980
1124.795000	204.490886	143.221860	0.104581	12.455142	0.226598	5.536772
1124.815000	204.490805	143.214518	0.104583	12.454504	0.226602	5.536488
1124.835000	204.490805	143.228485	0.104579	12.455718	0.226594	5.537028
1124.855000	204.490886	143.234603	0.104578	12.456250	0.226591	5.537264
1124.875000	204.490886	143.230064	0.104579	12.455856	0.226593	5.537089
1124.895000	204.490886	143.216431	0.104582	12.454670	0.226601	5.536562
1124.915000	204.490886	143.214673	0.104583	12.454517	0.226602	5.536494
1124.935000	204.490805	143.215221	0.104583	12.454565	0.226601	5.536515
1124.955000	204.490805	143.210400	0.104584	12.454145	0.226604	5.536329
1124.975000	204.490886	143.226344	0.104580	12.455532	0.226595	5.536945
1124.995000	204.490886	143.221128	0.104581	12.455078	0.226598	5.536744
1125.015000	204.490886	143.235642	0.104577	12.456341	0.226590	5.537305
1125.035000	204.490886	143.222297	0.104581	12.455180	0.226598	5.536789
1125.055000	204.490805	143.221805	0.104581	12.455137	0.226598	5.536770
1125.075000	204.490886	143.225491	0.104580	12.455458	0.226596	5.536912
1125.095000	204.490886	143.217980	0.104582	12.454805	0.226600	5.536622
1125.115000	204.490886	143.221792	0.104581	12.455136	0.226598	5.536769
1125.135000	204.490886	143.217847	0.104582	12.454793	0.226600	5.536617
1125.155000	204.490886	143.226409	0.104580	12.455538	0.226595	5.536948
1125.175000	204.490886	143.219887	0.104582	12.454971	0.226599	5.536696
1125.195000	204.490886	143.218034	0.104582	12.454809	0.226600	5.536624
1125.215000	204.490886	143.214929	0.104583	12.454539	0.226602	5.536504
1125.235000	204.490886	143.232806	0.104578	12.456094	0.226592	5.537195
1125.255000	204.490886	143.221695	0.104581	12.455128	0.226598	5.536765
1125.275000	204.490886	143.228132	0.104579	12.455688	0.226594	5.537014
1125.295000	204.490886	143.228753	0.104579	12.455742	0.226594	5.537038
1125.315000	204.490886	143.222978	0.104581	12.455239	0.226597	5.536815
1125.335000	204.490886	143.212358	0.104583	12.454316	0.226603	5.536405
1125.355000	204.490886	143.230665	0.104579	12.455908	0.226593	5.537112
1125.375000	204.490886	143.209613	0.104584	12.454077	0.226605	5.536298
1125.395000	204.490886	143.208969	0.104584	12.454021	0.226605	5.536274
1125.415000	204.490886	143.203159	0.104586	12.453516	0.226608	5.536049
1125.435000	204.490886	143.206664	0.104585	12.453821	0.226606	5.536184
1125.455000	204.490886	143.211194	0.104584	12.454215	0.226604	5.536360
1125.475000	204.490886	143.208372	0.104585	12.453969	0.226605	5.536250
1125.495000	204.490886	143.210386	0.104584	12.454144	0.226604	5.536328
1125.515000	204.490805	143.215530	0.104583	12.454592	0.226601	5.536527
1125.535000	204.490886	143.220993	0.104581	12.455067	0.226598	5.536738
1125.555000	204.490886	143.204072	0.104586	12.453595	0.226608	5.536084
1125.575000	204.490886	143.216795	0.104582	12.454702	0.226601	5.536576
1125.595000	204.490886	143.202277	0.104586	12.453439	0.226609	5.536015
1125.615000	204.490805	143.213983	0.104583	12.454457	0.226602	5.536467
1125.635000	204.490886	143.195966	0.104588	12.452890	0.226612	5.535771
1125.655000	204.490886	143.210329	0.104584	12.454139	0.226604	5.536326
1125.675000	204.490886	143.200137	0.104587	12.453253	0.226610	5.535932
1125.695000	204.490886	143.214336	0.104583	12.454488	0.226602	5.536481
1125.715000	204.490886	143.208678	0.104584	12.453996	0.226605	5.536262
1125.735000	204.490886	143.191193	0.104589	12.452475	0.226615	5.535586
1125.755000	204.490805	143.196027	0.104588	12.452896	0.226612	5.535773
1125.775000	204.490805	143.198697	0.104587	12.453128	0.226610	5.535876
1125.795000	204.490886	143.215702	0.104583	12.454607	0.226601	5.536534
1125.815000	204.490805	143.209544	0.104584	12.454071	0.226604	5.536296
1125.835000	204.490886	143.208291	0.104585	12.453962	0.226605	5.536247
1125.855000	204.490886	143.200081	0.104587	12.453248	0.226610	5.535930
1125.875000	204.490886	143.194671	0.104588	12.452778	0.226613	5.535721
1125.895000	204.490886	143.204101	0.104586	12.453598	0.226608	5.536085
1125.915000	204.490886	143.188784	0.104590	12.452266	0.226616	5.535493
1125.935000	204.490886	143.198730	0.104587	12.453131	0.226611	5.535878
1125.955000	204.490886	143.197809	0.104587	12.453051	0.226611	5.535842
1125.975000	204.490886	143.199816	0.104587	12.453225	0.226610	5.535920
1125.995000	204.490805	143.196090	0.104588	12.452901	0.226612	5.535776
1126.015000	204.490886	143.195477	0.104588	12.452848	0.226612	5.535752
1126.035000	204.490886	143.199984	0.104587	12.453240	0.226610	5.535926
1126.055000	204.490886	143.202343	0.104586	12.453445	0.226609	5.536017
1126.075000	204.490886	143.201707	0.104586	12.453390	0.226609	5.535993
1126.095000	204.490805	143.200134	0.104587	12.453253	0.226610	5.535932
1126.115000	204.490886	143.182514	0.104591	12.451720	0.226619	5.535251
1126.135000	204.490886	143.175964	0.104593	12.451151	0.226623	5.534998
1126.155000	204.490886	143.185469	0.104591	12.451977	0.226618	5.535365
1126.175000	204.490886	143.179871	0.104592	12.451491	0.226621	5.535149
1126.195000	204.490886	143.173704	0.104594	12.450954	0.226624	5.534910
1126.215000	204.490886	143.189365	0.104589	12.452316	0.226616	5.535516
1126.235000	204.490886	143.184802	0.104591	12.451919	0.226618	5.535339
1126.255000	204.490886	143.197230	0.104587	12.453000	0.226611	5.535820
1126.275000	204.490805	143.192017	0.104589	12.452547	0.226614	5.535618
1126.295000	204.490886	143.188410	0.104590	12.452233	0.226616	5.535479
1126.315000	204.490886	143.187724	0.104590	12.452174	0.226617	5.535452
1126.335000	204.490886	143.193383	0.104588	12.452666	0.226613	5.535671
1126.355000	204.490886	143.190031	0.104589	12.452374	0.226615	5.535541
1126.375000	204.490886	143.197014	0.104587	12.452981	0.226611	5.535811
1126.395000	204.490886	143.177239	0.104593	12.451262	0.226622	5.535047
1126.415000	204.490886	143.186453	0.104590	12.452063	0.226617	5.535403
1126.435000	204.490886	143.174702	0.104593	12.451041	0.226624	5.534949
1126.455000	204.490886	143.184284	0.104591	12.451874	0.226618	5.535319
1126.475000	204.490886	143.179575	0.104592	12.451465	0.226621	5.535137
1126.495000	204.490886	143.191251	0.104589	12.452480	0.226615	5.535589
1126.515000	204.490886	143.181166	0.104592	12.451603	0.226620	5.535199
1126.535000	204.490886	143.179920	0.104592	12.451495	0.226621	5.535151
1126.555000	204.490886	143.187402	0.104590	12.452146	0.226617	5.535440
1126.575000	204.490886	143.187838	0.104590	12.452183	0.226616	5.535457
1126.595000	204.490886	143.185461	0.104591	12.451977	0.226618	5.535365
1126.615000	204.490886	143.191500	0.104589	12.452502	0.226614	5.535598
1126.635000	204.490886	143.190677	0.104589	12.452430	0.226615	5.535566
1126.655000	204.490886	143.181224	0.104592	12.451608	0.226620	5.535201
1126.675000	204.490886	143.192317	0.104589	12.452573	0.226614	5.535630
1126.695000	204.490886	143.177267	0.104593	12.451264	0.226622	5.535048
1126.715000	204.490886	143.183143	0.104591	12.451775	0.226619	5.535275
1126.735000	204.490886	143.178664	0.104592	12.451386	0.226622	5.535102
1126.755000	204.490805	143.170529	0.104594	12.450678	0.226626	5.534787
1126.775000	204.490886	143.177760	0.104593	12.451307	0.226622	5.535067
1126.795000	204.490886	143.182560	0.104591	12.451724	0.226619	5.535253
1126.815000	204.490886	143.181526	0.104592	12.451635	0.226620	5.535213
1126.835000	204.490886	143.174826	0.104593	12.451052	0.226624	5.534954
1126.855000	204.490805	143.176123	0.104593	12.451165	0.226623	5.535004
1126.875000	204.490886	143.186035	0.104590	12.452027	0.226617	5.535387
1126.895000	204.490886	143.184473	0.104591	12.451891	0.226618	5.535327
1126.915000	204.490886	143.175732	0.104593	12.451131	0.226623	5.534989
1126.935000	204.490886	143.177733	0.104593	12.451305	0.226622	5.535066
1126.955000	204.490886	143.166939	0.104595	12.450366	0.226628	5.534649
1126.975000	204.490886	143.180101	0.104592	12.451511	0.226621	5.535157
1126.995000	204.490886	143.161828	0.104597	12.449922	0.226631	5.534451
1127.015000	204.490886	143.165069	0.104596	12.450203	0.226629	5.534576
1127.035000	204.490805	143.162631	0.104596	12.449991	0.226630	5.534482
1127.055000	204.490886	143.163148	0.104596	12.450036	0.226630	5.534502
1127.075000	204.490805	143.172570	0.104594	12.450856	0.226625	5.534866
1127.095000	204.490886	143.152823	0.104599	12.449138	0.226636	5.534103
1127.115000	204.490886	143.163911	0.104596	12.450103	0.226630	5.534532
1127.135000	204.490886	143.166179	0.104596	12.450300	0.226628	5.534619
1127.155000	204.490886	143.157526	0.104598	12.449547	0.226633	5.534285
1127.175000	204.490886	143.169673	0.104595	12.450604	0.226626	5.534754
1127.195000	204.490886	143.156447	0.104598	12.449454	0.226634	5.534243
1127.215000	204.490886	143.169447	0.104595	12.450584	0.226627	5.534746
1127.235000	204.490886	143.170324	0.104594	12.450660	0.226626	5.534780
1127.255000	204.490886	143.174450	0.104593	12.451019	0.226624	5.534939
1127.275000	204.490886	143.169583	0.104595	12.450596	0.226626	5.534751
1127.295000	204.490805	143.171713	0.104594	12.450781	0.226625	5.534833
1127.315000	204.490886	143.170076	0.104595	12.450639	0.226626	5.534770
1127.335000	204.490886	143.157861	0.104598	12.449577	0.226633	5.534298
1127.355000	204.490886	143.157241	0.104598	12.449523	0.226633	5.534274
1127.375000	204.490805	143.156368	0.104598	12.449447	0.226634	5.534240
1127.395000	204.490886	143.158452	0.104598	12.449628	0.226633	5.534321
1127.415000	204.490886	143.148514	0.104600	12.448764	0.226638	5.533936
1127.435000	204.490886	143.153117	0.104599	12.449164	0.226636	5.534114
1127.455000	204.490886	143.156840	0.104598	12.449488	0.226633	5.534258
1127.475000	204.490805	143.138814	0.104603	12.447920	0.226643	5.533561
1127.495000	204.490886	143.135849	0.104603	12.447662	0.226645	5.533447
1127.515000	204.490886	143.136639	0.104603	12.447731	0.226645	5.533477
1127.535000	204.490886	143.133920	0.104604	12.447495	0.226646	5.533372
1127.555000	204.490805	143.141458	0.104602	12.448150	0.226642	5.533664
1127.575000	204.490886	143.131495	0.104605	12.447284	0.226647	5.533278
1127.595000	204.490886	143.135079	0.104604	12.447595	0.226645	5.533417
1127.615000	204.490805	143.133373	0.104604	12.447447	0.226646	5.533351
1127.635000	204.490805	143.150344	0.104600	12.448923	0.226637	5.534007
1127.655000	204.490886	143.146430	0.104601	12.448582	0.226639	5.533856
1127.675000	204.490886	143.144026	0.104601	12.448373	0.226640	5.533763
1127.695000	204.490886	143.159617	0.104597	12.449729	0.226632	5.534366
1127.715000	204.490886	143.142320	0.104602	12.448225	0.226641	5.533697
1127.735000	204.490886	143.159471	0.104597	12.449717	0.226632	5.534360
1127.755000	204.490805	143.137277	0.104603	12.447786	0.226644	5.533502
1127.775000	204.490805	143.139174	0.104603	12.447951	0.226643	5.533575
1127.795000	204.490805	143.140333	0.104602	12.448052	0.226642	5.533620
1127.815000	204.490805	143.144611	0.104601	12.448424	0.226640	5.533786
1127.835000	204.490805	143.141983	0.104602	12.448196	0.226641	5.533684
1127.855000	204.490805	143.136707	0.104603	12.447737	0.226644	5.533480
1127.875000	204.490805	143.134602	0.104604	12.447554	0.226646	5.533399
1127.895000	204.490886	143.133801	0.104604	12.447484	0.226646	5.533368
1127.915000	204.490886	143.147845	0.104600	12.448705	0.226638	5.533911
1127.935000	204.490886	143.135686	0.104604	12.447648	0.226645	5.533440
1127.955000	204.490886	143.142475	0.104602	12.448239	0.226641	5.533703
1127.975000	204.490805	143.134642	0.104604	12.447557	0.226646	5.533400
1127.995000	204.490886	143.136552	0.104603	12.447723	0.226645	5.533474
1128.015000	204.490886	143.126902	0.104606	12.446884	0.226650	5.533101
1128.035000	204.490886	143.141237	0.104602	12.448131	0.226642	5.533655
1128.055000	204.490886	143.138248	0.104603	12.447871	0.226644	5.533540
1128.075000	204.490886	143.132850	0.104604	12.447401	0.226647	5.533331
1128.095000	204.490805	143.127111	0.104606	12.446902	0.226650	5.533109
1128.115000	204.490886	143.125513	0.104606	12.446763	0.226651	5.533047
1128.135000	204.490886	143.147356	0.104600	12.448663	0.226639	5.533892
1128.155000	204.490886	143.132194	0.104604	12.447344	0.226647	5.533305
1128.175000	204.490886	143.125675	0.104606	12.446778	0.226651	5.533053
1128.195000	204.490886	143.139762	0.104602	12.448003	0.226643	5.533598
1128.215000	204.490886	143.128449	0.104605	12.447019	0.226649	5.533161
1128.235000	204.490886	143.117734	0.104608	12.446087	0.226655	5.532746
1128.255000	204.490886	143.121104	0.104607	12.446380	0.226653	5.532877
1128.275000	204.490886	143.140894	0.104602	12.448101	0.226642	5.533642
1128.295000	204.490886	143.128820	0.104605	12.447051	0.226649	5.533175
1128.315000	204.490805	143.128083	0.104605	12.446987	0.226649	5.533147
1128.335000	204.490886	143.130671	0.104605	12.447212	0.226648	5.533247
1128.355000	204.490886	143.117262	0.104608	12.446046	0.226655	5.532728
1128.375000	204.490886	143.106206	0.104611	12.445084	0.226661	5.532301
1128.395000	204.490886	143.118507	0.104608	12.446154	0.226654	5.532776
1128.415000	204.490805	143.122830	0.104607	12.446530	0.226652	5.532943
1128.435000	204.490805	143.114958	0.104609	12.445846	0.226656	5.532639
1128.455000	204.490805	143.107890	0.104611	12.445231	0.226660	5.532366
1128.475000	204.490886	143.111880	0.104610	12.445578	0.226658	5.532520
1128.495000	204.490886	143.096934	0.104614	12.444278	0.226666	5.531942
1128.515000	204.490886	143.114125	0.104609	12.445773	0.226657	5.532607
1128.535000	204.490886	143.102796	0.104612	12.444788	0.226663	5.532169
1128.555000	204.490886	143.122047	0.104607	12.446462	0.226653	5.532913
1128.575000	204.490886	143.118019	0.104608	12.446112	0.226655	5.532757
1128.595000	204.490886	143.117933	0.104608	12.446104	0.226655	5.532754
1128.615000	204.490886	143.119264	0.104608	12.446220	0.226654	5.532806
1128.635000	204.490886	143.110325	0.104610	12.445443	0.226659	5.532460
1128.655000	204.490886	143.113703	0.104609	12.445736	0.226657	5.532591
1128.675000	204.490886	143.099090	0.104613	12.444466	0.226665	5.532026
1128.695000	204.490886	143.129663	0.104605	12.447124	0.226648	5.533208
1128.715000	204.490886	143.119655	0.104608	12.446254	0.226654	5.532821
1128.735000	204.490886	143.106364	0.104611	12.445098	0.226661	5.532307
1128.755000	204.490886	143.108607	0.104611	12.445293	0.226660	5.532394
1128.775000	204.490886	143.116036	0.104609	12.445939	0.226656	5.532681
1128.795000	204.490886	143.100947	0.104613	12.444627	0.226664	5.532098
1128.815000	204.490886	143.099528	0.104613	12.444504	0.226665	5.532043
1128.835000	204.490886	143.088294	0.104616	12.443527	0.226671	5.531608
1128.855000	204.490886	143.100727	0.104613	12.444608	0.226664	5.532089
1128.875000	204.490886	143.095968	0.104614	12.444194	0.226667	5.531905
1128.895000	204.490805	143.091899	0.104615	12.443840	0.226669	5.531748
1128.915000	204.490886	143.081772	0.104618	12.442960	0.226675	5.531356
1128.935000	204.490886	143.080008	0.104618	12.442806	0.226676	5.531288
1128.955000	204.490886	143.089462	0.104616	12.443628	0.226670	5.531654
1128.975000	204.490886	143.079499	0.104618	12.442762	0.226676	5.531268
1128.995000	204.490886	143.102474	0.104612	12.444760	0.226663	5.532157
1129.015000	204.490886	143.096763	0.104614	12.444263	0.226666	5.531936
1129.035000	204.490886	143.079632	0.104618	12.442773	0.226676	5.531274
1129.055000	204.490886	143.085765	0.104617	12.443307	0.226672	5.531511
1129.075000	204.490886	143.076723	0.104619	12.442520	0.226677	5.531161
1129.095000	204.490886	143.082793	0.104617	12.443048	0.226674	5.531396
1129.115000	204.490886	143.077237	0.104619	12.442565	0.226677	5.531181
1129.135000	204.490886	143.083693	0.104617	12.443127	0.226674	5.531430
1129.155000	204.490886	143.069488	0.104621	12.441891	0.226681	5.530881
1129.175000	204.490805	143.063449	0.104622	12.441366	0.226685	5.530648
1129.195000	204.490886	143.090732	0.104615	12.443739	0.226670	5.531703
1129.215000	204.490886	143.079642	0.104618	12.442774	0.226676	5.531274
1129.235000	204.490886	143.088261	0.104616	12.443524	0.226671	5.531607
1129.255000	204.490886	143.084719	0.104617	12.443216	0.226673	5.531470
1129.275000	204.490805	143.096843	0.104614	12.444270	0.226666	5.531939
1129.295000	204.490886	143.083581	0.104617	12.443117	0.226674	5.531426
1129.315000	204.490886	143.081635	0.104618	12.442948	0.226675	5.531351
1129.335000	204.490886	143.090738	0.104615	12.443739	0.226670	5.531703
1129.355000	204.490886	143.083189	0.104617	12.443083	0.226674	5.531411
1129.375000	204.490886	143.076813	0.104619	12.442528	0.226677	5.531165
1129.395000	204.490886	143.081225	0.104618	12.442912	0.226675	5.531335
1129.415000	204.490886	143.076613	0.104619	12.442511	0.226677	5.531157
1129.435000	204.490886	143.085550	0.104617	12.443288	0.226673	5.531502
1129.455000	204.490886	143.086278	0.104616	12.443351	0.226672	5.531530
1129.475000	204.490886	143.082030	0.104618	12.442982	0.226674	5.531366
1129.495000	204.490886	143.090786	0.104615	12.443743	0.226670	5.531705
1129.515000	204.490805	143.070315	0.104621	12.441963	0.226681	5.530913
1129.535000	204.490886	143.087672	0.104616	12.443473	0.226671	5.531584
1129.555000	204.490886	143.094538	0.104614	12.444070	0.226668	5.531850
1129.575000	204.490886	143.092196	0.104615	12.443866	0.226669	5.531759
1129.595000	204.490886	143.072542	0.104620	12.442157	0.226680	5.530999
1129.615000	204.490886	143.069504	0.104621	12.441893	0.226681	5.530882
1129.635000	204.490886	143.069943	0.104621	12.441931	0.226681	5.530899
1129.655000	204.490886	143.062190	0.104623	12.441257	0.226685	5.530599
1129.675000	204.490886	143.062276	0.104623	12.441264	0.226685	5.530603
1129.695000	204.490886	143.053686	0.104625	12.440517	0.226690	5.530270
1129.715000	204.490805	143.066511	0.104622	12.441632	0.226683	5.530766
1129.735000	204.490886	143.076665	0.104619	12.442515	0.226677	5.531159
1129.755000	204.490886	143.075108	0.104619	12.442380	0.226678	5.531099
1129.775000	204.490886	143.078168	0.104619	12.442646	0.226677	5.531217
1129.795000	204.490886	143.075013	0.104619	12.442372	0.226678	5.531095
1129.815000	204.490886	143.064188	0.104622	12.441430	0.226684	5.530676
1129.835000	204.490886	143.067273	0.104621	12.441699	0.226683	5.530796
1129.855000	204.490886	143.063847	0.104622	12.441401	0.226684	5.530663
1129.875000	204.490886	143.062855	0.104623	12.441314	0.226685	5.530625
1129.895000	204.490886	143.063873	0.104622	12.441403	0.226684	5.530664
1129.915000	204.490886	143.067417	0.104621	12.441711	0.226682	5.530801
1129.935000	204.490886	143.059562	0.104623	12.441028	0.226687	5.530498
1129.955000	204.490886	143.072741	0.104620	12.442174	0.226680	5.531007
1129.975000	204.490886	143.073673	0.104620	12.442255	0.226679	5.531043
1129.995000	204.490805	143.075561	0.104619	12.442419	0.226678	5.531116
1130.015000	204.490886	143.068897	0.104621	12.441840	0.226682	5.530859
1130.035000	204.490886	143.072499	0.104620	12.442153	0.226680	5.530998
1130.055000	204.490886	143.080002	0.104618	12.442806	0.226676	5.531288
1130.075000	204.490886	143.061025	0.104623	12.441155	0.226686	5.530554
1130.095000	204.490886	143.044223	0.104627	12.439694	0.226695	5.529905
1130.115000	204.490805	143.069773	0.104621	12.441916	0.226681	5.530892
1130.135000	204.490886	143.069510	0.104621	12.441893	0.226681	5.530882
1130.155000	204.490886	143.069009	0.104621	12.441850	0.226682	5.530863
1130.175000	204.490886	143.053642	0.104625	12.440513	0.226690	5.530269
1130.195000	204.490886	143.064499	0.104622	12.441457	0.226684	5.530688
1130.215000	204.490886	143.072650	0.104620	12.442166	0.226680	5.531004
1130.235000	204.490886	143.058485	0.104624	12.440934	0.226687	5.530456
1130.255000	204.490886	143.071040	0.104620	12.442026	0.226680	5.530941
1130.275000	204.490886	143.056128	0.104624	12.440729	0.226689	5.530365
1130.295000	204.490886	143.068276	0.104621	12.441786	0.226682	5.530834
1130.315000	204.490886	143.057506	0.104624	12.440849	0.226688	5.530418
1130.335000	204.490886	143.052823	0.104625	12.440442	0.226690	5.530237
1130.355000	204.490886	143.041979	0.104628	12.439499	0.226696	5.529818
1130.375000	204.490805	143.054804	0.104625	12.440614	0.226689	5.530314
1130.395000	204.490805	143.059199	0.104623	12.440997	0.226687	5.530484
1130.415000	204.490886	143.061100	0.104623	12.441162	0.226686	5.530557
1130.435000	204.490886	143.048977	0.104626	12.440108	0.226693	5.530088
1130.455000	204.490805	143.057207	0.104624	12.440823	0.226688	5.530407
1130.475000	204.490805	143.059396	0.104623	12.441014	0.226687	5.530491
1130.495000	204.490886	143.051143	0.104626	12.440296	0.226691	5.530172
1130.515000	204.490886	143.057807	0.104624	12.440875	0.226688	5.530430
1130.535000	204.490886	143.061949	0.104623	12.441236	0.226685	5.530590
1130.555000	204.490805	143.045961	0.104627	12.439845	0.226694	5.529972
1130.575000	204.490886	143.062241	0.104623	12.441261	0.226685	5.530601
1130.595000	204.490886	143.050049	0.104626	12.440201	0.226692	5.530130
1130.615000	204.490886	143.039017	0.104629	12.439241	0.226698	5.529703
1130.635000	204.490886	143.041789	0.104628	12.439482	0.226697	5.529811
1130.655000	204.490886	143.056878	0.104624	12.440795	0.226688	5.530394
1130.675000	204.490886	143.044086	0.104627	12.439682	0.226695	5.529899
1130.695000	204.490886	143.050225	0.104626	12.440216	0.226692	5.530137
1130.715000	204.490886	143.035548	0.104630	12.438940	0.226700	5.529569
1130.735000	204.490886	143.060934	0.104623	12.441147	0.226686	5.530551
1130.755000	204.490886	143.057803	0.104624	12.440875	0.226688	5.530430
1130.775000	204.490886	143.046794	0.104627	12.439918	0.226694	5.530004
1130.795000	204.490886	143.043985	0.104627	12.439673	0.226695	5.529895
1130.815000	204.490886	143.053873	0.104625	12.440533	0.226690	5.530278
1130.835000	204.490886	143.030212	0.104631	12.438476	0.226703	5.529363
1130.855000	204.490886	143.040050	0.104629	12.439331	0.226697	5.529743
1130.875000	204.490886	143.040697	0.104628	12.439388	0.226697	5.529768
1130.895000	204.490886	143.051982	0.104625	12.440369	0.226691	5.530205
1130.915000	204.490805	143.045154	0.104627	12.439775	0.226695	5.529941
1130.935000	204.490886	143.038438	0.104629	12.439191	0.226698	5.529681
1130.955000	204.490805	143.042715	0.104628	12.439563	0.226696	5.529846
1130.975000	204.490805	143.042246	0.104628	12.439522	0.226696	5.529828
1130.995000	204.490805	143.040730	0.104628	12.439390	0.226697	5.529770
1131.015000	204.490805	143.047859	0.104626	12.440010	0.226693	5.530045
1131.035000	204.490886	143.030193	0.104631	12.438474	0.226703	5.529362
1131.055000	204.490805	143.039557	0.104629	12.439288	0.226698	5.529724
1131.075000	204.490805	143.037384	0.104629	12.439099	0.226699	5.529640
1131.095000	204.490886	143.043934	0.104627	12.439669	0.226695	5.529893
1131.115000	204.490886	143.032297	0.104631	12.438657	0.226702	5.529444
1131.135000	204.490886	143.044913	0.104627	12.439754	0.226695	5.529931
1131.155000	204.490805	143.046824	0.104627	12.439920	0.226694	5.530005
1131.175000	204.490886	143.039723	0.104629	12.439303	0.226698	5.529731
1131.195000	204.490886	143.040654	0.104628	12.439384	0.226697	5.529767
1131.215000	204.490886	143.042566	0.104628	12.439550	0.226696	5.529841
1131.235000	204.490886	143.054291	0.104625	12.440570	0.226690	5.530294
1131.255000	204.490886	143.046835	0.104627	12.439921	0.226694	5.530006
1131.275000	204.490886	143.028914	0.104631	12.438363	0.226704	5.529313
1131.295000	204.490886	143.027578	0.104632	12.438247	0.226704	5.529261
1131.315000	204.490886	143.036504	0.104629	12.439023	0.226699	5.529606
1131.335000	204.490886	143.038749	0.104629	12.439218	0.226698	5.529693
1131.355000	204.490886	143.035334	0.104630	12.438921	0.226700	5.529561
1131.375000	204.490886	143.025414	0.104632	12.438058	0.226705	5.529178
1131.395000	204.490886	143.041680	0.104628	12.439473	0.226697	5.529806
1131.415000	204.490886	143.037274	0.104629	12.439090	0.226699	5.529636
1131.435000	204.490805	143.019872	0.104634	12.437576	0.226708	5.528963
1131.455000	204.490886	143.032772	0.104630	12.438698	0.226701	5.529462
1131.475000	204.490886	143.024519	0.104633	12.437981	0.226706	5.529143
1131.495000	204.490886	143.021452	0.104633	12.437714	0.226708	5.529024
1131.515000	204.490886	143.030922	0.104631	12.438537	0.226702	5.529390
1131.535000	204.490886	143.043761	0.104628	12.439654	0.226695	5.529887
1131.555000	204.490886	143.042558	0.104628	12.439549	0.226696	5.529840
1131.575000	204.490886	143.034131	0.104630	12.438816	0.226701	5.529515
1131.595000	204.490886	143.031922	0.104631	12.438624	0.226702	5.529429
1131.615000	204.490886	143.029734	0.104631	12.438434	0.226703	5.529345
1131.635000	204.490805	143.026239	0.104632	12.438130	0.226705	5.529209
1131.655000	204.490805	143.042917	0.104628	12.439581	0.226696	5.529854
1131.675000	204.490886	143.032155	0.104631	12.438645	0.226702	5.529438
1131.695000	204.490886	143.029818	0.104631	12.438441	0.226703	5.529348
1131.715000	204.490886	143.031090	0.104631	12.438552	0.226702	5.529397
1131.735000	204.490886	143.032747	0.104630	12.438696	0.226701	5.529461
1131.755000	204.490886	143.037765	0.104629	12.439132	0.226699	5.529655
1131.775000	204.490805	143.038307	0.104629	12.439180	0.226698	5.529676
1131.795000	204.490886	143.032080	0.104631	12.438638	0.226702	5.529435
1131.815000	204.490886	143.054782	0.104625	12.440612	0.226689	5.530313
1131.835000	204.490886	143.032279	0.104631	12.438655	0.226702	5.529443
1131.855000	204.490886	143.031122	0.104631	12.438555	0.226702	5.529398
1131.875000	204.490886	143.032849	0.104630	12.438705	0.226701	5.529465
1131.895000	204.490805	143.033071	0.104630	12.438724	0.226701	5.529474
1131.915000	204.490886	143.025227	0.104632	12.438042	0.226706	5.529170
1131.935000	204.490886	143.025732	0.104632	12.438086	0.226705	5.529190
1131.955000	204.490886	143.032570	0.104630	12.438681	0.226702	5.529454
1131.975000	204.490805	143.033558	0.104630	12.438767	0.226701	5.529492
1131.995000	204.490886	143.025373	0.104632	12.438055	0.226706	5.529176
1132.015000	204.490886	143.018984	0.104634	12.437499	0.226709	5.528929
1132.035000	204.490886	143.033782	0.104630	12.438786	0.226701	5.529501
1132.055000	204.490886	143.033785	0.104630	12.438786	0.226701	5.529501
1132.075000	204.490886	143.030848	0.104631	12.438531	0.226703	5.529388
1132.095000	204.490886	143.021831	0.104633	12.437747	0.226707	5.529039
1132.115000	204.490886	143.024454	0.104633	12.437975	0.226706	5.529140
1132.135000	204.490886	143.028558	0.104632	12.438332	0.226704	5.529299
1132.155000	204.490886	143.035680	0.104630	12.438951	0.226700	5.529574
1132.175000	204.490886	143.028767	0.104631	12.438350	0.226704	5.529307
1132.195000	204.490805	143.027431	0.104632	12.438234	0.226704	5.529255
1132.215000	204.490886	143.024929	0.104632	12.438016	0.226706	5.529159
1132.235000	204.490886	143.029641	0.104631	12.438426	0.226703	5.529341
1132.255000	204.490886	143.032503	0.104630	12.438675	0.226702	5.529452
1132.275000	204.490886	143.040458	0.104628	12.439367	0.226697	5.529759
1132.295000	204.490886	143.038108	0.104629	12.439162	0.226699	5.529668
1132.315000	204.490886	143.025209	0.104632	12.438041	0.226706	5.529170
1132.335000	204.490805	143.031266	0.104631	12.438567	0.226702	5.529404
1132.355000	204.490805	143.025008	0.104632	12.438023	0.226706	5.529162
1132.375000	204.490886	143.030078	0.104631	12.438464	0.226703	5.529358
1132.395000	204.490805	143.019425	0.104634	12.437538	0.226709	5.528946
1132.415000	204.490805	143.018042	0.104634	12.437417	0.226709	5.528893
1132.435000	204.490886	143.013859	0.104635	12.437053	0.226712	5.528731
1132.455000	204.490886	143.021263	0.104633	12.437697	0.226708	5.529017
1132.475000	204.490886	143.012938	0.104636	12.436973	0.226712	5.528695
1132.495000	204.490886	143.033996	0.104630	12.438805	0.226701	5.529509
1132.515000	204.490886	143.013441	0.104635	12.437017	0.226712	5.528715
1132.535000	204.490886	143.028834	0.104631	12.438356	0.226704	5.529310
1132.555000	204.490886	143.018431	0.104634	12.437451	0.226709	5.528908
1132.575000	204.490886	143.008893	0.104637	12.436622	0.226715	5.528539
1132.595000	204.490805	142.967356	0.104647	12.433009	0.226737	5.526933
1132.615000	204.490805	142.960828	0.104649	12.432442	0.226741	5.526681
1132.635000	204.490886	142.946198	0.104653	12.431169	0.226749	5.526115
1132.655000	204.490886	142.956811	0.104650	12.432092	0.226743	5.526525
1132.675000	204.490886	142.950272	0.104652	12.431524	0.226747	5.526273
1132.695000	204.490886	142.935080	0.104656	12.430203	0.226755	5.525685
1132.715000	204.490886	142.942438	0.104654	12.430843	0.226751	5.525970
1132.735000	204.490886	142.936085	0.104656	12.430290	0.226754	5.525724
1132.755000	204.490805	142.945750	0.104653	12.431131	0.226749	5.526098
1132.775000	204.490886	142.944629	0.104653	12.431033	0.226750	5.526054
1132.795000	204.490886	142.932258	0.104657	12.429957	0.226757	5.525576
1132.815000	204.490886	142.929012	0.104658	12.429675	0.226758	5.525451
1132.835000	204.490805	142.944530	0.104653	12.431024	0.226750	5.526051
1132.855000	204.490886	142.937226	0.104655	12.430389	0.226754	5.525768
1132.875000	204.490886	142.928762	0.104658	12.429653	0.226758	5.525441
1132.895000	204.490805	142.923862	0.104659	12.429227	0.226761	5.525252
1132.915000	204.490886	142.920073	0.104660	12.428898	0.226763	5.525105
1132.935000	204.490886	142.910996	0.104662	12.428108	0.226768	5.524754
1132.955000	204.490805	142.906129	0.104663	12.427685	0.226771	5.524566
1132.975000	204.490886	142.893064	0.104667	12.426549	0.226778	5.524061
1132.995000	204.490886	142.901556	0.104665	12.427287	0.226773	5.524389
1133.015000	204.490886	142.889250	0.104668	12.426217	0.226780	5.523914
1133.035000	204.490886	142.893795	0.104667	12.426612	0.226778	5.524089
1133.055000	204.490886	142.892898	0.104667	12.426534	0.226778	5.524055
1133.075000	204.490805	142.893082	0.104667	12.426550	0.226778	5.524062
1133.095000	204.490886	142.881877	0.104670	12.425576	0.226784	5.523629
1133.115000	204.490886	142.863045	0.104675	12.423938	0.226794	5.522901
1133.135000	204.490886	142.880831	0.104670	12.425485	0.226785	5.523588
1133.155000	204.490886	142.887709	0.104668	12.426083	0.226781	5.523854
1133.175000	204.490886	142.893107	0.104667	12.426552	0.226778	5.524063
1133.195000	204.490886	142.871273	0.104673	12.424654	0.226790	5.523219
1133.215000	204.490805	142.872430	0.104672	12.424754	0.226789	5.523263
1133.235000	204.490805	142.886566	0.104669	12.425984	0.226781	5.523810
1133.255000	204.490886	142.872707	0.104672	12.424778	0.226789	5.523274
1133.275000	204.490805	142.869132	0.104673	12.424468	0.226791	5.523136
1133.295000	204.490886	142.862416	0.104675	12.423883	0.226795	5.522876
1133.315000	204.490886	142.853433	0.104677	12.423102	0.226800	5.522529
1133.335000	204.490886	142.846346	0.104679	12.422486	0.226804	5.522255
1133.355000	204.490886	142.848398	0.104679	12.422664	0.226802	5.522334
1133.375000	204.490805	142.851172	0.104678	12.422906	0.226801	5.522442
1133.395000	204.490886	142.841701	0.104680	12.422082	0.226806	5.522075
1133.415000	204.490886	142.848559	0.104679	12.422678	0.226802	5.522341
1133.435000	204.490886	142.855377	0.104677	12.423271	0.226799	5.522604
1133.455000	204.490805	142.856714	0.104676	12.423388	0.226798	5.522656
1133.475000	204.490805	142.846988	0.104679	12.422542	0.226803	5.522280
1133.495000	204.490805	142.850136	0.104678	12.422816	0.226801	5.522401
1133.515000	204.490886	142.847837	0.104679	12.422616	0.226803	5.522313
1133.535000	204.490886	142.831476	0.104683	12.421193	0.226812	5.521680
1133.555000	204.490886	142.840861	0.104681	12.422009	0.226807	5.522043
1133.575000	204.490886	142.835566	0.104682	12.421548	0.226809	5.521838
1133.595000	204.490886	142.820111	0.104686	12.420204	0.226818	5.521241
1133.615000	204.490805	142.815057	0.104687	12.419765	0.226821	5.521045
1133.635000	204.490805	142.812015	0.104688	12.419500	0.226822	5.520928
1133.655000	204.490886	142.808846	0.104689	12.419225	0.226824	5.520805
1133.675000	204.490886	142.805173	0.104690	12.418905	0.226826	5.520663
1133.695000	204.490886	142.813391	0.104688	12.419620	0.226822	5.520981
1133.715000	204.490805	142.809547	0.104689	12.419286	0.226824	5.520832
1133.735000	204.490886	142.813192	0.104688	12.419603	0.226822	5.520973
1133.755000	204.490886	142.818081	0.104687	12.420028	0.226819	5.521162
1133.775000	204.490886	142.821800	0.104686	12.420351	0.226817	5.521306
1133.795000	204.490886	142.816027	0.104687	12.419849	0.226820	5.521083
1133.815000	204.490805	142.799281	0.104691	12.418393	0.226829	5.520436
1133.835000	204.490886	142.813547	0.104688	12.419634	0.226822	5.520987
1133.855000	204.490805	142.813092	0.104688	12.419594	0.226822	5.520969
1133.875000	204.490886	142.802793	0.104691	12.418698	0.226827	5.520571
1133.895000	204.490886	142.793047	0.104693	12.417851	0.226833	5.520195
1133.915000	204.490886	142.804683	0.104690	12.418863	0.226826	5.520644
1133.935000	204.490886	142.793360	0.104693	12.417878	0.226833	5.520207
1133.955000	204.490805	142.800416	0.104691	12.418492	0.226829	5.520479
1133.975000	204.490886	142.790398	0.104694	12.417621	0.226834	5.520092
1133.995000	204.490886	142.798582	0.104692	12.418332	0.226830	5.520408
1134.015000	204.490886	142.770944	0.104699	12.415929	0.226845	5.519340
1134.035000	204.490805	142.779735	0.104696	12.416693	0.226840	5.519680
1134.055000	204.490805	142.778165	0.104697	12.416557	0.226841	5.519619
1134.075000	204.490886	142.792392	0.104693	12.417794	0.226833	5.520169
1134.095000	204.490805	142.786601	0.104695	12.417290	0.226836	5.519945
1134.115000	204.490886	142.782665	0.104696	12.416948	0.226838	5.519793
1134.135000	204.490886	142.778622	0.104697	12.416596	0.226841	5.519637
1134.155000	204.490805	142.784674	0.104695	12.417123	0.226837	5.519871
1134.175000	204.490886	142.787583	0.104694	12.417376	0.226836	5.519983
1134.195000	204.490886	142.795897	0.104692	12.418099	0.226831	5.520305
1134.215000	204.490805	142.773217	0.104698	12.416126	0.226844	5.519428
1134.235000	204.490886	142.768170	0.104700	12.415687	0.226846	5.519233
1134.255000	204.490886	142.789586	0.104694	12.417550	0.226835	5.520061
1134.275000	204.490886	142.770837	0.104699	12.415919	0.226845	5.519336
1134.295000	204.490886	142.778877	0.104697	12.416619	0.226841	5.519647
1134.315000	204.490805	142.765204	0.104700	12.415430	0.226848	5.519118
1134.335000	204.490886	142.778245	0.104697	12.416564	0.226841	5.519622
1134.355000	204.490886	142.774777	0.104698	12.416262	0.226843	5.519488
1134.375000	204.490805	142.773767	0.104698	12.416174	0.226843	5.519449
1134.395000	204.490886	142.781216	0.104696	12.416822	0.226839	5.519737
1134.415000	204.490805	142.780236	0.104696	12.416737	0.226840	5.519699
1134.435000	204.490886	142.761526	0.104701	12.415110	0.226850	5.518976
1134.455000	204.490886	142.758175	0.104702	12.414818	0.226852	5.518846
1134.475000	204.490886	142.762247	0.104701	12.415172	0.226850	5.519004
1134.495000	204.490886	142.770168	0.104699	12.415861	0.226845	5.519310
1134.515000	204.490886	142.760775	0.104701	12.415044	0.226850	5.518947
1134.535000	204.490886	142.759935	0.104702	12.414971	0.226851	5.518914
1134.555000	204.490805	142.768064	0.104700	12.415678	0.226846	5.519229
1134.575000	204.490886	142.759289	0.104702	12.414915	0.226851	5.518889
1134.595000	204.490805	142.774556	0.104698	12.416243	0.226843	5.519480
1134.615000	204.490886	142.759680	0.104702	12.414949	0.226851	5.518905
1134.635000	204.490886	142.745060	0.104706	12.413678	0.226859	5.518339
1134.655000	204.490805	142.753919	0.104703	12.414448	0.226854	5.518682
1134.675000	204.490886	142.748339	0.104705	12.413963	0.226857	5.518466
1134.695000	204.490886	142.758249	0.104702	12.414825	0.226852	5.518849
1134.715000	204.490886	142.765467	0.104700	12.415452	0.226848	5.519128
1134.735000	204.490805	142.766493	0.104700	12.415542	0.226847	5.519168
1134.755000	204.490886	142.752460	0.104704	12.414321	0.226855	5.518625
1134.775000	204.490886	142.744282	0.104706	12.413610	0.226860	5.518309
1134.795000	204.490886	142.744752	0.104706	12.413651	0.226859	5.518327
1134.815000	204.490886	142.742402	0.104706	12.413447	0.226861	5.518237
1134.835000	204.490886	142.742995	0.104706	12.413498	0.226860	5.518260
1134.855000	204.490886	142.755260	0.104703	12.414565	0.226854	5.518734
1134.875000	204.490886	142.755066	0.104703	12.414548	0.226854	5.518726
1134.895000	204.490805	142.746795	0.104705	12.413829	0.226858	5.518406
1134.915000	204.490886	142.755704	0.104703	12.414603	0.226853	5.518751
1134.935000	204.490886	142.746741	0.104705	12.413824	0.226858	5.518404
1134.955000	204.490886	142.752677	0.104704	12.414340	0.226855	5.518634
1134.975000	204.490886	142.752357	0.104704	12.414312	0.226855	5.518621
1134.995000	204.490886	142.730319	0.104709	12.412396	0.226867	5.517770
1135.015000	204.490886	142.753444	0.104703	12.414407	0.226854	5.518664
1135.035000	204.490805	142.749085	0.104704	12.414028	0.226857	5.518495
1135.055000	204.490886	142.734814	0.104708	12.412787	0.226865	5.517943
1135.075000	204.490886	142.752044	0.104704	12.414285	0.226855	5.518609
1135.095000	204.490805	142.741920	0.104706	12.413405	0.226861	5.518218
1135.115000	204.490805	142.732462	0.104709	12.412582	0.226866	5.517852
1135.135000	204.490805	142.749415	0.104704	12.414056	0.226857	5.518508
1135.155000	204.490805	142.751840	0.104704	12.414267	0.226855	5.518602
1135.175000	204.490886	142.757318	0.104702	12.414744	0.226852	5.518813
1135.195000	204.490805	142.739891	0.104707	12.413228	0.226862	5.518140
1135.215000	204.490886	142.751211	0.104704	12.414213	0.226856	5.518577
1135.235000	204.490886	142.739475	0.104707	12.413192	0.226862	5.518123
1135.255000	204.490886	142.734010	0.104708	12.412717	0.226865	5.517912
1135.275000	204.490886	142.729428	0.104710	12.412318	0.226868	5.517735
1135.295000	204.490805	142.720511	0.104712	12.411543	0.226872	5.517390
1135.315000	204.490886	142.726239	0.104711	12.412041	0.226869	5.517612
1135.335000	204.490886	142.725088	0.104711	12.411941	0.226870	5.517567
1135.355000	204.490886	142.727237	0.104710	12.412128	0.226869	5.517650
1135.375000	204.490886	142.730802	0.104709	12.412438	0.226867	5.517788
1135.395000	204.490886	142.721290	0.104712	12.411611	0.226872	5.517420
1135.415000	204.490886	142.735336	0.104708	12.412832	0.226864	5.517963
1135.435000	204.490886	142.727653	0.104710	12.412164	0.226869	5.517666
1135.455000	204.490886	142.723198	0.104711	12.411776	0.226871	5.517494
1135.475000	204.490886	142.725740	0.104711	12.411998	0.226870	5.517592
1135.495000	204.490886	142.728897	0.104710	12.412272	0.226868	5.517715
1135.515000	204.490886	142.716746	0.104713	12.411215	0.226875	5.517245
1135.535000	204.490886	142.713427	0.104714	12.410927	0.226876	5.517116
1135.555000	204.490805	142.724512	0.104711	12.411891	0.226870	5.517545
1135.575000	204.490805	142.715489	0.104713	12.411106	0.226875	5.517196
1135.595000	204.490886	142.730020	0.104710	12.412370	0.226867	5.517758
1135.615000	204.490886	142.722958	0.104711	12.411756	0.226871	5.517485
1135.635000	204.490886	142.710147	0.104715	12.410642	0.226878	5.516990
1135.655000	204.490886	142.718162	0.104713	12.411339	0.226874	5.517300
1135.675000	204.490886	142.705000	0.104716	12.410194	0.226881	5.516791
1135.695000	204.490886	142.714119	0.104714	12.410987	0.226876	5.517143
1135.715000	204.490886	142.706922	0.104716	12.410361	0.226880	5.516865
1135.735000	204.490886	142.710842	0.104715	12.410702	0.226878	5.517017
1135.755000	204.490886	142.702507	0.104717	12.409977	0.226882	5.516694
1135.775000	204.490886	142.718599	0.104713	12.411377	0.226874	5.517316
1135.795000	204.490886	142.716695	0.104713	12.411211	0.226875	5.517243
1135.815000	204.490886	142.715879	0.104713	12.411140	0.226875	5.517211
1135.835000	204.490886	142.701999	0.104717	12.409933	0.226883	5.516675
1135.855000	204.490886	142.704186	0.104716	12.410123	0.226881	5.516759
1135.875000	204.490805	142.700628	0.104717	12.409814	0.226883	5.516622
1135.895000	204.490886	142.699328	0.104718	12.409701	0.226884	5.516571
1135.915000	204.490886	142.710720	0.104715	12.410691	0.226878	5.517012
1135.935000	204.490886	142.697647	0.104718	12.409554	0.226885	5.516506
1135.955000	204.490886	142.705289	0.104716	12.410219	0.226881	5.516802
1135.975000	204.490886	142.709065	0.104715	12.410547	0.226879	5.516948
1135.995000	204.490805	142.702973	0.104717	12.410018	0.226882	5.516712
1136.015000	204.490886	142.694504	0.104719	12.409281	0.226887	5.516385
1136.035000	204.490886	142.689612	0.104720	12.408856	0.226889	5.516196
1136.055000	204.490805	142.696836	0.104718	12.409484	0.226885	5.516475
1136.075000	204.490805	142.707861	0.104715	12.410443	0.226879	5.516901
1136.095000	204.490886	142.702888	0.104717	12.410010	0.226882	5.516709
1136.115000	204.490886	142.691224	0.104720	12.408996	0.226889	5.516258
1136.135000	204.490805	142.690040	0.104720	12.408893	0.226889	5.516212
1136.155000	204.490886	142.704891	0.104716	12.410184	0.226881	5.516787
1136.175000	204.490805	142.712465	0.104714	12.410843	0.226877	5.517079
1136.195000	204.490886	142.694171	0.104719	12.409252	0.226887	5.516372
1136.215000	204.490805	142.693156	0.104719	12.409164	0.226887	5.516333
1136.235000	204.490886	142.692834	0.104719	12.409136	0.226888	5.516320
1136.255000	204.490886	142.700650	0.104717	12.409816	0.226883	5.516623
1136.275000	204.490886	142.691088	0.104720	12.408984	0.226889	5.516253
1136.295000	204.490886	142.692235	0.104719	12.409084	0.226888	5.516297
1136.315000	204.490886	142.695251	0.104719	12.409346	0.226886	5.516414
1136.335000	204.490886	142.702692	0.104717	12.409993	0.226882	5.516701
1136.355000	204.490805	142.680199	0.104722	12.408037	0.226895	5.515832
1136.375000	204.490886	142.688397	0.104720	12.408750	0.226890	5.516149
1136.395000	204.490805	142.683229	0.104722	12.408301	0.226893	5.515949
1136.415000	204.490886	142.701518	0.104717	12.409891	0.226883	5.516656
1136.435000	204.490886	142.686456	0.104721	12.408581	0.226891	5.516074
1136.455000	204.490886	142.682410	0.104722	12.408229	0.226893	5.515917
1136.475000	204.490805	142.687149	0.104721	12.408641	0.226891	5.516101
1136.495000	204.490886	142.682266	0.104722	12.408217	0.226893	5.515912
1136.515000	204.490886	142.679536	0.104723	12.407979	0.226895	5.515806
1136.535000	204.490805	142.688586	0.104720	12.408767	0.226890	5.516156
1136.555000	204.490886	142.680349	0.104722	12.408050	0.226895	5.515838
1136.575000	204.490886	142.689513	0.104720	12.408847	0.226890	5.516192
1136.595000	204.490886	142.676241	0.104724	12.407693	0.226897	5.515679
1136.615000	204.490886	142.696653	0.104718	12.409468	0.226886	5.516468
1136.635000	204.490805	142.696989	0.104718	12.409497	0.226885	5.516481
1136.655000	204.490886	142.685421	0.104721	12.408491	0.226892	5.516034
1136.675000	204.490805	142.684951	0.104721	12.408450	0.226892	5.516016
1136.695000	204.490886	142.698107	0.104718	12.409595	0.226885	5.516524
1136.715000	204.490886	142.693018	0.104719	12.409152	0.226888	5.516327
1136.735000	204.490805	142.686842	0.104721	12.408615	0.226891	5.516089
1136.755000	204.490805	142.686290	0.104721	12.408567	0.226891	5.516067
1136.775000	204.490805	142.694979	0.104719	12.409322	0.226886	5.516403
1136.795000	204.490886	142.686150	0.104721	12.408555	0.226891	5.516062
1136.815000	204.490886	142.676485	0.104724	12.407714	0.226897	5.515688
1136.835000	204.490886	142.676173	0.104724	12.407687	0.226897	5.515676
1136.855000	204.490886	142.658406	0.104728	12.406142	0.226907	5.514989
1136.875000	204.490886	142.675233	0.104724	12.407605	0.226897	5.515640
1136.895000	204.490886	142.673513	0.104724	12.407456	0.226898	5.515573
1136.915000	204.490886	142.671667	0.104725	12.407295	0.226899	5.515502
1136.935000	204.490886	142.675765	0.104724	12.407652	0.226897	5.515661
1136.955000	204.490886	142.657083	0.104729	12.406027	0.226907	5.514938
1136.975000	204.490886	142.657885	0.104728	12.406097	0.226907	5.514969
1136.995000	204.490886	142.669103	0.104725	12.407072	0.226901	5.515403
1137.015000	204.490886	142.647437	0.104731	12.405188	0.226913	5.514565
1137.035000	204.490886	142.652057	0.104730	12.405590	0.226910	5.514744
1137.055000	204.490886	142.645776	0.104732	12.405044	0.226913	5.514501
1137.075000	204.490886	142.638885	0.104733	12.404444	0.226917	5.514235
1137.095000	204.490886	142.637286	0.104734	12.404305	0.226918	5.514173
1137.115000	204.490886	142.649251	0.104731	12.405346	0.226912	5.514636
1137.135000	204.490886	142.636693	0.104734	12.404254	0.226918	5.514150
1137.155000	204.490886	142.650127	0.104730	12.405422	0.226911	5.514669
1137.175000	204.490805	142.653605	0.104729	12.405724	0.226909	5.514804
1137.195000	204.490805	142.649025	0.104731	12.405326	0.226912	5.514627
1137.215000	204.490805	142.636234	0.104734	12.404214	0.226919	5.514132
1137.235000	204.490886	142.645536	0.104732	12.405023	0.226914	5.514492
1137.255000	204.490805	142.654767	0.104729	12.405825	0.226908	5.514849
1137.275000	204.490886	142.638979	0.104733	12.404453	0.226917	5.514238
1137.295000	204.490886	142.650451	0.104730	12.405450	0.226911	5.514682
1137.315000	204.490886	142.637179	0.104734	12.404296	0.226918	5.514169
1137.335000	204.490805	142.634790	0.104734	12.404088	0.226919	5.514076
1137.355000	204.490805	142.635196	0.104734	12.404124	0.226919	5.514092
1137.375000	204.490805	142.638299	0.104733	12.404393	0.226917	5.514212
1137.395000	204.490886	142.636403	0.104734	12.404228	0.226919	5.514139
1137.415000	204.490886	142.635492	0.104734	12.404149	0.226919	5.514104
1137.435000	204.490886	142.630940	0.104735	12.403753	0.226922	5.513928
1137.455000	204.490805	142.630760	0.104735	12.403738	0.226922	5.513921
1137.475000	204.490805	142.626625	0.104736	12.403378	0.226924	5.513761
1137.495000	204.490886	142.637105	0.104734	12.404290	0.226918	5.514166
1137.515000	204.490886	142.647026	0.104731	12.405152	0.226913	5.514550
1137.535000	204.490886	142.623532	0.104737	12.403109	0.226926	5.513641
1137.555000	204.490886	142.612828	0.104740	12.402178	0.226932	5.513227
1137.575000	204.490886	142.624753	0.104737	12.403215	0.226925	5.513688
1137.595000	204.490805	142.640292	0.104733	12.404567	0.226916	5.514289
1137.615000	204.490886	142.631534	0.104735	12.403805	0.226921	5.513951
1137.635000	204.490886	142.628803	0.104736	12.403568	0.226923	5.513845
1137.655000	204.490886	142.621367	0.104738	12.402921	0.226927	5.513558
1137.675000	204.490886	142.632373	0.104735	12.403878	0.226921	5.513983
1137.695000	204.490886	142.627764	0.104736	12.403477	0.226923	5.513805
1137.715000	204.490886	142.632124	0.104735	12.403856	0.226921	5.513973
1137.735000	204.490805	142.626872	0.104736	12.403400	0.226924	5.513770
1137.755000	204.490886	142.634895	0.104734	12.404097	0.226919	5.514081
1137.775000	204.490886	142.628235	0.104736	12.403518	0.226923	5.513823
1137.795000	204.490886	142.619505	0.104738	12.402759	0.226928	5.513486
1137.815000	204.490886	142.620378	0.104738	12.402835	0.226927	5.513519
1137.835000	204.490886	142.631154	0.104735	12.403772	0.226921	5.513936
1137.855000	204.490886	142.621240	0.104738	12.402910	0.226927	5.513553
1137.875000	204.490886	142.620580	0.104738	12.402852	0.226927	5.513527
1137.895000	204.490886	142.616343	0.104739	12.402484	0.226930	5.513363
1137.915000	204.490886	142.614543	0.104740	12.402327	0.226931	5.513294
1137.935000	204.490886	142.619794	0.104738	12.402784	0.226928	5.513497
1137.955000	204.490886	142.614723	0.104740	12.402343	0.226931	5.513301
1137.975000	204.490886	142.608477	0.104741	12.401800	0.226934	5.513059
1137.995000	204.490886	142.615718	0.104739	12.402430	0.226930	5.513339
1138.015000	204.490886	142.593721	0.104745	12.400517	0.226942	5.512489
1138.035000	204.490886	142.614125	0.104740	12.402291	0.226931	5.513278
1138.055000	204.490886	142.607099	0.104742	12.401680	0.226935	5.513006
1138.075000	204.490886	142.612889	0.104740	12.402184	0.226932	5.513230
1138.095000	204.490805	142.607913	0.104741	12.401751	0.226934	5.513037
1138.115000	204.490805	142.619595	0.104738	12.402767	0.226928	5.513489
1138.135000	204.490886	142.613199	0.104740	12.402211	0.226931	5.513242
1138.155000	204.490886	142.607609	0.104742	12.401724	0.226934	5.513026
1138.175000	204.490805	142.604471	0.104742	12.401451	0.226936	5.512904
1138.195000	204.490886	142.608733	0.104741	12.401822	0.226934	5.513069
1138.215000	204.490886	142.623630	0.104737	12.403118	0.226926	5.513645
1138.235000	204.490886	142.614881	0.104740	12.402357	0.226930	5.513307
1138.255000	204.490886	142.613512	0.104740	12.402238	0.226931	5.513254
1138.275000	204.490886	142.609986	0.104741	12.401931	0.226933	5.513118
1138.295000	204.490886	142.604668	0.104742	12.401469	0.226936	5.512912
1138.315000	204.490805	142.607220	0.104742	12.401691	0.226934	5.513011
1138.335000	204.490805	142.613643	0.104740	12.402249	0.226931	5.513259
1138.355000	204.490886	142.594388	0.104745	12.400575	0.226942	5.512515
1138.375000	204.490886	142.604634	0.104742	12.401466	0.226936	5.512911
1138.395000	204.490886	142.608874	0.104741	12.401834	0.226934	5.513075
1138.415000	204.490886	142.603807	0.104743	12.401394	0.226936	5.512879
1138.435000	204.490886	142.594851	0.104745	12.400615	0.226941	5.512532
1138.455000	204.490886	142.584009	0.104748	12.399672	0.226947	5.512113
1138.475000	204.490886	142.599483	0.104744	12.401018	0.226939	5.512712
1138.495000	204.490886	142.596607	0.104744	12.400768	0.226940	5.512600
1138.515000	204.490805	142.599249	0.104744	12.400997	0.226939	5.512703
1138.535000	204.490805	142.586715	0.104747	12.399907	0.226946	5.512218
1138.555000	204.490886	142.589894	0.104746	12.400184	0.226944	5.512341
1138.575000	204.490886	142.596492	0.104744	12.400758	0.226940	5.512596
1138.595000	204.490886	142.601654	0.104743	12.401207	0.226938	5.512795
1138.615000	204.490886	142.600178	0.104743	12.401078	0.226938	5.512738
1138.635000	204.490805	142.597239	0.104744	12.400823	0.226940	5.512625
1138.655000	204.490805	142.602440	0.104743	12.401275	0.226937	5.512826
1138.675000	204.490886	142.591905	0.104746	12.400359	0.226943	5.512419
1138.695000	204.490886	142.590634	0.104746	12.400248	0.226944	5.512369
1138.715000	204.490886	142.605854	0.104742	12.401572	0.226935	5.512958
1138.735000	204.490886	142.589079	0.104746	12.400113	0.226945	5.512309
1138.755000	204.490886	142.594613	0.104745	12.400594	0.226942	5.512523
1138.775000	204.490886	142.591810	0.104746	12.400350	0.226943	5.512415
1138.795000	204.490886	142.589784	0.104746	12.400174	0.226944	5.512337
1138.815000	204.490805	142.603476	0.104743	12.401365	0.226937	5.512866
1138.835000	204.490805	142.589375	0.104746	12.400139	0.226944	5.512321
1138.855000	204.490805	142.591389	0.104746	12.400314	0.226943	5.512399
1138.875000	204.490886	142.601170	0.104743	12.401164	0.226938	5.512777
1138.895000	204.490886	142.600326	0.104743	12.401091	0.226938	5.512744
1138.915000	204.490886	142.592616	0.104745	12.400421	0.226943	5.512446
1138.935000	204.490886	142.593427	0.104745	12.400491	0.226942	5.512477
1138.955000	204.490886	142.602635	0.104743	12.401292	0.226937	5.512833
1138.975000	204.490886	142.597701	0.104744	12.400863	0.226940	5.512643
1138.995000	204.490805	142.595098	0.104745	12.400636	0.226941	5.512542
1139.015000	204.490886	142.596199	0.104744	12.400732	0.226941	5.512585
1139.035000	204.490886	142.596828	0.104744	12.400787	0.226940	5.512609
1139.055000	204.490805	142.604671	0.104742	12.401469	0.226936	5.512912
1139.075000	204.490805	142.592630	0.104745	12.400422	0.226942	5.512447
1139.095000	204.490886	142.590835	0.104746	12.400266	0.226944	5.512377
1139.115000	204.490886	142.595784	0.104745	12.400696	0.226941	5.512569
1139.135000	204.490886	142.594059	0.104745	12.400546	0.226942	5.512502
1139.155000	204.490886	142.589103	0.104746	12.400115	0.226945	5.512310
1139.175000	204.490886	142.591944	0.104746	12.400362	0.226943	5.512420
1139.195000	204.490886	142.612449	0.104740	12.402145	0.226932	5.513213
1139.215000	204.490886	142.603368	0.104743	12.401356	0.226937	5.512862
1139.235000	204.490886	142.590386	0.104746	12.400227	0.226944	5.512360
1139.255000	204.490805	142.594535	0.104745	12.400587	0.226941	5.512520
1139.275000	204.490886	142.594328	0.104745	12.400569	0.226942	5.512512
1139.295000	204.490886	142.595990	0.104745	12.400714	0.226941	5.512577
1139.315000	204.490886	142.611015	0.104741	12.402021	0.226933	5.513157
1139.335000	204.490886	142.593835	0.104745	12.400527	0.226942	5.512493
1139.355000	204.490886	142.599746	0.104744	12.401041	0.226939	5.512722
1139.375000	204.490886	142.604040	0.104742	12.401414	0.226936	5.512888
1139.395000	204.490886	142.589205	0.104746	12.400124	0.226944	5.512314
1139.415000	204.490886	142.590072	0.104746	12.400199	0.226944	5.512348
1139.435000	204.490886	142.590290	0.104746	12.400218	0.226944	5.512356
1139.455000	204.490886	142.570318	0.104751	12.398481	0.226955	5.511584
1139.475000	204.490886	142.571991	0.104751	12.398627	0.226954	5.511649
1139.495000	204.490886	142.574194	0.104750	12.398819	0.226953	5.511734
1139.515000	204.490886	142.581274	0.104748	12.399434	0.226949	5.512008
1139.535000	204.490805	142.583233	0.104748	12.399605	0.226948	5.512083
1139.555000	204.490886	142.583229	0.104748	12.399604	0.226948	5.512083
1139.575000	204.490886	142.567628	0.104752	12.398248	0.226956	5.511480
1139.595000	204.490805	142.575578	0.104750	12.398939	0.226952	5.511787
1139.615000	204.490886	142.580303	0.104749	12.399350	0.226949	5.511970
1139.635000	204.490886	142.582798	0.104748	12.399567	0.226948	5.512067
1139.654000	204.490886	142.586434	0.104747	12.399883	0.226946	5.512207
1139.674000	204.490886	142.573103	0.104751	12.398724	0.226953	5.511692
1139.694000	204.490805	142.584082	0.104748	12.399678	0.226947	5.512116
1139.714000	204.490886	142.564942	0.104753	12.398014	0.226958	5.511376
1139.734000	204.490886	142.579624	0.104749	12.399291	0.226950	5.511944
1139.754000	204.490886	142.569700	0.104751	12.398428	0.226955	5.511560
1139.774000	204.490886	142.577207	0.104749	12.399081	0.226951	5.511850
1139.794000	204.490886	142.577037	0.104749	12.399066	0.226951	5.511844
1139.814000	204.490886	142.579611	0.104749	12.399290	0.226950	5.511943
1139.834000	204.490886	142.581641	0.104748	12.399466	0.226949	5.512022
1139.854000	204.490886	142.588919	0.104746	12.400099	0.226945	5.512303
1139.874000	204.490886	142.566494	0.104752	12.398149	0.226957	5.511436
1139.894000	204.490886	142.576470	0.104750	12.399016	0.226951	5.511822
1139.914000	204.490805	142.573744	0.104750	12.398779	0.226953	5.511717
1139.934000	204.490886	142.573939	0.104750	12.398796	0.226953	5.511724
1139.954000	204.490886	142.577172	0.104749	12.399078	0.226951	5.511849
1139.974000	204.490886	142.561598	0.104754	12.397723	0.226960	5.511247
1139.994000	204.490886	142.581465	0.104748	12.399451	0.226949	5.512015
1140.014000	204.490886	142.562684	0.104753	12.397818	0.226959	5.511289
1140.034000	204.490886	142.570193	0.104751	12.398471	0.226955	5.511579
1140.054000	204.490886	142.567726	0.104752	12.398256	0.226956	5.511484
1140.074000	204.490886	142.588762	0.104746	12.400085	0.226945	5.512297
1140.094000	204.490886	142.574096	0.104750	12.398810	0.226953	5.511730
1140.114000	204.490886	142.563394	0.104753	12.397879	0.226959	5.511316
1140.134000	204.490886	142.592976	0.104745	12.400452	0.226942	5.512460
1140.154000	204.490805	142.576006	0.104750	12.398976	0.226952	5.511804
1140.174000	204.490886	142.563719	0.104753	12.397908	0.226958	5.511329
1140.194000	204.490886	142.568493	0.104752	12.398323	0.226956	5.511514
1140.214000	204.490886	142.575603	0.104750	12.398941	0.226952	5.511788
1140.234000	204.490886	142.559783	0.104754	12.397565	0.226961	5.511177
1140.254000	204.490886	142.557412	0.104755	12.397359	0.226962	5.511085
1140.274000	204.490886	142.573030	0.104751	12.398717	0.226953	5.511689
1140.294000	204.490886	142.585202	0.104747	12.399776	0.226947	5.512159
1140.314000	204.490805	142.581785	0.104748	12.399479	0.226948	5.512027
1140.334000	204.490886	142.588489	0.104747	12.400062	0.226945	5.512287
1140.354000	204.490886	142.580005	0.104749	12.399324	0.226950	5.511959
1140.374000	204.490886	142.582872	0.104748	12.399573	0.226948	5.512069
1140.394000	204.490886	142.578534	0.104749	12.399196	0.226950	5.511902
1140.414000	204.490886	142.563963	0.104753	12.397929	0.226958	5.511338
1140.434000	204.490886	142.563664	0.104753	12.397903	0.226958	5.511327
1140.454000	204.490886	142.567271	0.104752	12.398216	0.226956	5.511466
1140.474000	204.490886	142.569315	0.104752	12.398394	0.226955	5.511545
1140.494000	204.490886	142.559367	0.104754	12.397529	0.226961	5.511161
1140.514000	204.490886	142.564314	0.104753	12.397959	0.226958	5.511352
1140.534000	204.490886	142.557432	0.104755	12.397361	0.226962	5.511086
1140.554000	204.490886	142.561881	0.104753	12.397748	0.226959	5.511258
1140.574000	204.490886	142.562154	0.104753	12.397771	0.226959	5.511268
1140.594000	204.490886	142.560274	0.104754	12.397608	0.226960	5.511196
1140.614000	204.490886	142.561605	0.104754	12.397724	0.226960	5.511247
1140.634000	204.490805	142.561643	0.104753	12.397727	0.226959	5.511249
1140.654000	204.490886	142.555309	0.104755	12.397176	0.226963	5.511004
1140.674000	204.490886	142.560408	0.104754	12.397620	0.226960	5.511201
1140.694000	204.490886	142.545897	0.104758	12.396358	0.226968	5.510640
1140.714000	204.490886	142.562029	0.104753	12.397761	0.226959	5.511264
1140.734000	204.490805	142.548964	0.104757	12.396624	0.226966	5.510759
1140.754000	204.490886	142.555978	0.104755	12.397234	0.226963	5.511030
1140.774000	204.490886	142.557889	0.104754	12.397401	0.226962	5.511104
1140.794000	204.490886	142.565017	0.104753	12.398020	0.226958	5.511379
1140.814000	204.490886	142.562582	0.104753	12.397809	0.226959	5.511285
1140.834000	204.490886	142.561142	0.104754	12.397683	0.226960	5.511229
1140.854000	204.490886	142.562706	0.104753	12.397819	0.226959	5.511290
1140.874000	204.490886	142.563755	0.104753	12.397911	0.226958	5.511330
1140.894000	204.490886	142.562834	0.104753	12.397831	0.226959	5.511295
1140.914000	204.490886	142.560330	0.104754	12.397613	0.226960	5.511198
1140.934000	204.490886	142.572628	0.104751	12.398682	0.226954	5.511673
1140.954000	204.490886	142.563377	0.104753	12.397878	0.226959	5.511316
1140.974000	204.490886	142.558509	0.104754	12.397455	0.226961	5.511128
1140.994000	204.490886	142.559962	0.104754	12.397581	0.226961	5.511184
1141.014000	204.490886	142.555987	0.104755	12.397235	0.226963	5.511030
1141.034000	204.490886	142.556924	0.104755	12.397317	0.226962	5.511066
1141.054000	204.490886	142.543448	0.104758	12.396145	0.226970	5.510545
1141.074000	204.490886	142.553902	0.104756	12.397054	0.226964	5.510949
1141.094000	204.490805	142.538843	0.104759	12.395744	0.226972	5.510367
1141.114000	204.490805	142.559830	0.104754	12.397569	0.226960	5.511179
1141.134000	204.490805	142.554614	0.104755	12.397116	0.226963	5.510977
1141.154000	204.490886	142.541613	0.104759	12.395985	0.226971	5.510474
1141.174000	204.490886	142.538660	0.104760	12.395728	0.226972	5.510360
1141.194000	204.490886	142.541196	0.104759	12.395949	0.226971	5.510458
1141.214000	204.490886	142.541032	0.104759	12.395935	0.226971	5.510452
1141.234000	204.490886	142.545005	0.104758	12.396280	0.226969	5.510606
1141.254000	204.490886	142.557803	0.104755	12.397393	0.226962	5.511100
1141.274000	204.490886	142.549931	0.104757	12.396708	0.226966	5.510796
1141.294000	204.490886	142.538856	0.104759	12.395745	0.226972	5.510368
1141.314000	204.490805	142.549040	0.104757	12.396631	0.226966	5.510762
1141.334000	204.490886	142.554448	0.104755	12.397101	0.226964	5.510971
1141.354000	204.490886	142.545576	0.104758	12.396330	0.226968	5.510628
1141.374000	204.490886	142.539511	0.104759	12.395802	0.226972	5.510393
1141.394000	204.490886	142.558408	0.104754	12.397446	0.226961	5.511124
1141.414000	204.490805	142.556537	0.104755	12.397283	0.226962	5.511051
1141.434000	204.490886	142.545735	0.104758	12.396344	0.226968	5.510634
1141.454000	204.490886	142.550671	0.104756	12.396773	0.226966	5.510825
1141.474000	204.490805	142.559555	0.104754	12.397545	0.226961	5.511168
1141.494000	204.490886	142.539868	0.104759	12.395833	0.226972	5.510407
1141.514000	204.490886	142.554642	0.104755	12.397118	0.226963	5.510978
1141.534000	204.490886	142.553468	0.104756	12.397016	0.226964	5.510933
1141.554000	204.490886	142.513717	0.104766	12.393559	0.226986	5.509396
1141.574000	204.490886	142.466197	0.104778	12.389427	0.227012	5.507559
1141.594000	204.490886	142.454647	0.104781	12.388422	0.227018	5.507112
1141.614000	204.490886	142.463633	0.104779	12.389204	0.227013	5.507460
1141.634000	204.490886	142.460017	0.104780	12.388889	0.227015	5.507320
1141.654000	204.490886	142.460803	0.104780	12.388958	0.227015	5.507350
1141.674000	204.490886	142.460830	0.104780	12.388960	0.227015	5.507351
1141.694000	204.490805	142.473785	0.104776	12.390087	0.227008	5.507852
1141.714000	204.490886	142.460904	0.104780	12.388966	0.227015	5.507354
1141.734000	204.490886	142.456223	0.104781	12.388559	0.227017	5.507173
1141.754000	204.490886	142.452809	0.104782	12.388262	0.227019	5.507041
1141.774000	204.490886	142.449744	0.104783	12.387996	0.227021	5.506923
1141.794000	204.490886	142.434540	0.104787	12.386674	0.227029	5.506335
1141.814000	204.490886	142.431734	0.104787	12.386430	0.227031	5.506227
1141.834000	204.490805	142.419895	0.104791	12.385400	0.227037	5.505769
1141.854000	204.490886	142.422424	0.104790	12.385620	0.227036	5.505867
1141.874000	204.490886	142.413279	0.104792	12.384825	0.227041	5.505513
1141.894000	204.490886	142.424139	0.104789	12.385769	0.227035	5.505933
1141.914000	204.490886	142.423142	0.104790	12.385682	0.227035	5.505894
1141.934000	204.490886	142.417356	0.104791	12.385179	0.227039	5.505671
1141.954000	204.490886	142.428276	0.104788	12.386129	0.227033	5.506093
1141.974000	204.490886	142.423866	0.104790	12.385745	0.227035	5.505922
1141.994000	204.490886	142.426373	0.104789	12.385963	0.227034	5.506019
1142.014000	204.490886	142.412381	0.104793	12.384747	0.227041	5.505478
1142.034000	204.490886	142.427978	0.104788	12.386103	0.227033	5.506081
1142.054000	204.490805	142.425015	0.104789	12.385845	0.227034	5.505967
1142.074000	204.490805	142.418043	0.104791	12.385239	0.227038	5.505697
1142.094000	204.490805	142.411943	0.104793	12.384709	0.227041	5.505462
1142.114000	204.490886	142.409291	0.104793	12.384478	0.227043	5.505359
1142.134000	204.490886	142.420852	0.104790	12.385483	0.227037	5.505806
1142.154000	204.490886	142.417024	0.104791	12.385150	0.227039	5.505658
1142.174000	204.490886	142.410058	0.104793	12.384545	0.227043	5.505389
1142.194000	204.490886	142.411737	0.104793	12.384691	0.227042	5.505454
1142.214000	204.490886	142.414966	0.104792	12.384971	0.227040	5.505578
1142.234000	204.490886	142.404846	0.104794	12.384091	0.227045	5.505187
1142.254000	204.490886	142.427321	0.104789	12.386046	0.227033	5.506056
1142.274000	204.490886	142.416524	0.104791	12.385107	0.227039	5.505639
1142.294000	204.490805	142.400275	0.104796	12.383694	0.227048	5.505010
1142.314000	204.490805	142.393476	0.104797	12.383103	0.227052	5.504748
1142.334000	204.490886	142.406326	0.104794	12.384220	0.227045	5.505244
1142.354000	204.490886	142.382415	0.104800	12.382141	0.227058	5.504320
1142.374000	204.490886	142.390204	0.104798	12.382818	0.227054	5.504621
1142.394000	204.490886	142.382684	0.104800	12.382164	0.227058	5.504330
1142.414000	204.490805	142.381859	0.104800	12.382092	0.227058	5.504299
1142.434000	204.490886	142.382707	0.104800	12.382166	0.227058	5.504331
1142.454000	204.490886	142.387358	0.104799	12.382570	0.227055	5.504511
1142.474000	204.490886	142.385142	0.104800	12.382378	0.227056	5.504425
1142.494000	204.490886	142.381286	0.104801	12.382042	0.227058	5.504276
1142.514000	204.490886	142.375882	0.104802	12.381573	0.227061	5.504067
1142.534000	204.490805	142.381601	0.104801	12.382070	0.227058	5.504289
1142.554000	204.490805	142.377406	0.104802	12.381705	0.227060	5.504126
1142.574000	204.490886	142.356248	0.104807	12.379865	0.227072	5.503308
1142.594000	204.490886	142.377371	0.104802	12.381702	0.227061	5.504125
1142.614000	204.490886	142.377999	0.104802	12.381757	0.227060	5.504149
1142.634000	204.490886	142.383720	0.104800	12.382254	0.227057	5.504370
1142.654000	204.490805	142.377679	0.104802	12.381729	0.227060	5.504137
1142.674000	204.490886	142.382999	0.104800	12.382191	0.227057	5.504343
1142.694000	204.490886	142.375141	0.104802	12.381508	0.227062	5.504039
1142.714000	204.490886	142.367663	0.104804	12.380858	0.227066	5.503750
1142.734000	204.490886	142.362668	0.104806	12.380423	0.227069	5.503557
1142.754000	204.490886	142.360830	0.104806	12.380263	0.227070	5.503486
1142.774000	204.490805	142.339005	0.104812	12.378366	0.227081	5.502642
1142.794000	204.490805	142.342112	0.104811	12.378636	0.227080	5.502762
1142.814000	204.490886	142.346954	0.104810	12.379057	0.227077	5.502949
1142.834000	204.490886	142.334457	0.104813	12.377970	0.227084	5.502466
1142.854000	204.490886	142.335065	0.104813	12.378023	0.227084	5.502490
1142.874000	204.490886	142.336764	0.104812	12.378171	0.227083	5.502555
1142.894000	204.490886	142.326555	0.104815	12.377283	0.227088	5.502161
1142.914000	204.490886	142.321095	0.104816	12.376808	0.227091	5.501949
1142.934000	204.490886	142.318817	0.104817	12.376610	0.227093	5.501861
1142.954000	204.490805	142.319761	0.104817	12.376692	0.227092	5.501898
1142.974000	204.490805	142.315345	0.104818	12.376308	0.227094	5.501727
1142.994000	204.490805	142.314191	0.104818	12.376208	0.227095	5.501683
1143.014000	204.490886	142.313671	0.104818	12.376162	0.227095	5.501662
1143.034000	204.490886	142.315496	0.104818	12.376321	0.227094	5.501733
1143.054000	204.490805	142.322506	0.104816	12.376931	0.227090	5.502004
1143.074000	204.490805	142.307860	0.104820	12.375657	0.227099	5.501438
1143.094000	204.490886	142.315832	0.104818	12.376350	0.227094	5.501746
1143.114000	204.490886	142.318608	0.104817	12.376592	0.227093	5.501853
1143.134000	204.490805	142.309795	0.104819	12.375825	0.227097	5.501513
1143.154000	204.490886	142.316391	0.104818	12.376399	0.227094	5.501768
1143.174000	204.490886	142.304805	0.104821	12.375391	0.227100	5.501320
1143.194000	204.490886	142.309523	0.104819	12.375802	0.227098	5.501502
1143.214000	204.490886	142.298343	0.104822	12.374829	0.227104	5.501070
1143.234000	204.490886	142.297154	0.104823	12.374726	0.227104	5.501024
1143.254000	204.490886	142.286876	0.104825	12.373832	0.227110	5.500627
1143.274000	204.490886	142.293085	0.104824	12.374372	0.227107	5.500867
1143.294000	204.490886	142.318852	0.104817	12.376613	0.227093	5.501863
1143.314000	204.490805	142.314546	0.104818	12.376239	0.227095	5.501696
1143.334000	204.490886	142.292381	0.104824	12.374311	0.227107	5.500839
1143.354000	204.490886	142.314029	0.104818	12.376194	0.227095	5.501676
1143.374000	204.490886	142.294703	0.104823	12.374513	0.227106	5.500929
1143.394000	204.490886	142.288523	0.104825	12.373975	0.227109	5.500690
1143.414000	204.490886	142.282518	0.104826	12.373453	0.227113	5.500458
1143.434000	204.490805	142.292139	0.104824	12.374290	0.227107	5.500830
1143.454000	204.490886	142.289021	0.104825	12.374019	0.227109	5.500710
1143.474000	204.490886	142.275879	0.104828	12.372876	0.227116	5.500201
1143.494000	204.490886	142.286933	0.104825	12.373837	0.227110	5.500629
1143.514000	204.490805	142.285925	0.104826	12.373750	0.227111	5.500590
1143.534000	204.490886	142.295448	0.104823	12.374578	0.227105	5.500958
1143.554000	204.490886	142.289430	0.104825	12.374054	0.227109	5.500725
1143.574000	204.490886	142.289924	0.104825	12.374097	0.227108	5.500744
1143.594000	204.490805	142.276965	0.104828	12.372970	0.227115	5.500243
1143.614000	204.490886	142.295317	0.104823	12.374566	0.227105	5.500953
1143.634000	204.490805	142.283214	0.104826	12.373514	0.227112	5.500485
1143.654000	204.490886	142.295059	0.104823	12.374544	0.227106	5.500943
1143.674000	204.490805	142.296683	0.104823	12.374685	0.227105	5.501006
1143.694000	204.490886	142.288711	0.104825	12.373992	0.227109	5.500698
1143.714000	204.490886	142.278365	0.104828	12.373092	0.227115	5.500298
1143.734000	204.490886	142.283100	0.104826	12.373504	0.227112	5.500481
1143.754000	204.490805	142.288776	0.104825	12.373997	0.227109	5.500700
1143.774000	204.490805	142.281421	0.104827	12.373358	0.227113	5.500416
1143.794000	204.490886	142.276354	0.104828	12.372917	0.227116	5.500220
1143.814000	204.490805	142.263465	0.104831	12.371796	0.227123	5.499722
1143.834000	204.490886	142.273372	0.104829	12.372658	0.227118	5.500105
1143.854000	204.490886	142.276090	0.104828	12.372894	0.227116	5.500210
1143.874000	204.490886	142.273551	0.104829	12.372673	0.227117	5.500111
1143.894000	204.490886	142.270193	0.104830	12.372381	0.227119	5.499982
1143.914000	204.490886	142.270797	0.104830	12.372434	0.227119	5.500005
1143.934000	204.490886	142.271585	0.104829	12.372502	0.227119	5.500035
1143.954000	204.490886	142.269878	0.104830	12.372354	0.227119	5.499969
1143.974000	204.490886	142.261419	0.104832	12.371618	0.227124	5.499642
1143.994000	204.490886	142.270378	0.104830	12.372397	0.227119	5.499989
1144.014000	204.490886	142.265656	0.104831	12.371987	0.227122	5.499806
1144.034000	204.490886	142.262545	0.104832	12.371716	0.227123	5.499686
1144.054000	204.490886	142.269617	0.104830	12.372331	0.227120	5.499959
1144.074000	204.490886	142.274026	0.104829	12.372715	0.227117	5.500130
1144.094000	204.490886	142.270554	0.104830	12.372413	0.227119	5.499996
1144.114000	204.490886	142.275310	0.104828	12.372826	0.227116	5.500179
1144.134000	204.490886	142.272200	0.104829	12.372556	0.227118	5.500059
1144.154000	204.490886	142.273043	0.104829	12.372629	0.227118	5.500092
1144.174000	204.490886	142.268197	0.104830	12.372208	0.227120	5.499904
1144.194000	204.490886	142.267307	0.104830	12.372130	0.227121	5.499870
1144.214000	204.490886	142.252782	0.104834	12.370867	0.227129	5.499309
1144.234000	204.490886	142.272553	0.104829	12.372587	0.227118	5.500073
1144.254000	204.490886	142.267730	0.104830	12.372167	0.227121	5.499886
1144.274000	204.490886	142.276289	0.104828	12.372912	0.227116	5.500217
1144.294000	204.490886	142.264686	0.104831	12.371902	0.227122	5.499769
1144.314000	204.490886	142.279822	0.104827	12.373219	0.227114	5.500354
1144.334000	204.490886	142.260720	0.104832	12.371558	0.227124	5.499615
1144.354000	204.490886	142.274066	0.104829	12.372718	0.227117	5.500131
1144.374000	204.490886	142.263058	0.104832	12.371761	0.227123	5.499706
1144.394000	204.490886	142.261444	0.104832	12.371621	0.227124	5.499643
1144.414000	204.490886	142.243449	0.104837	12.370056	0.227134	5.498948
1144.434000	204.490886	142.233439	0.104839	12.369185	0.227139	5.498561
1144.454000	204.490886	142.219308	0.104843	12.367956	0.227147	5.498015
1144.474000	204.490886	142.210539	0.104845	12.367194	0.227152	5.497675
1144.494000	204.490886	142.212733	0.104845	12.367384	0.227151	5.497760
1144.514000	204.490886	142.214992	0.104844	12.367581	0.227150	5.497848
1144.534000	204.490886	142.207789	0.104846	12.366954	0.227153	5.497569
1144.554000	204.490886	142.209353	0.104846	12.367090	0.227153	5.497630
1144.574000	204.490886	142.198813	0.104848	12.366174	0.227158	5.497222
1144.594000	204.490805	142.196291	0.104849	12.365955	0.227160	5.497125
1144.614000	204.490805	142.202110	0.104847	12.366461	0.227156	5.497350
1144.634000	204.490805	142.187691	0.104851	12.365207	0.227164	5.496792
1144.654000	204.490805	142.191671	0.104850	12.365553	0.227162	5.496946
1144.674000	204.490886	142.187604	0.104851	12.365199	0.227165	5.496789
1144.694000	204.490886	142.186924	0.104851	12.365140	0.227165	5.496763
1144.714000	204.490805	142.184399	0.104852	12.364920	0.227166	5.496665
1144.734000	204.490805	142.195164	0.104849	12.365857	0.227160	5.497081
1144.754000	204.490805	142.186944	0.104851	12.365142	0.227165	5.496763
1144.774000	204.490886	142.182826	0.104853	12.364784	0.227167	5.496604
1144.794000	204.490886	142.179294	0.104853	12.364476	0.227169	5.496468
1144.814000	204.490886	142.166726	0.104857	12.363383	0.227176	5.495982
1144.834000	204.490805	142.172095	0.104855	12.363850	0.227173	5.496189
1144.854000	204.490886	142.183346	0.104852	12.364829	0.227167	5.496624
1144.874000	204.490886	142.167311	0.104857	12.363434	0.227176	5.496004
1144.894000	204.490886	142.172751	0.104855	12.363907	0.227173	5.496215
1144.914000	204.490886	142.159190	0.104859	12.362728	0.227180	5.495690
1144.934000	204.490886	142.169295	0.104856	12.363607	0.227175	5.496081
1144.954000	204.490886	142.151780	0.104861	12.362084	0.227184	5.495404
1144.974000	204.490886	142.156319	0.104859	12.362478	0.227182	5.495579
1144.994000	204.490886	142.158918	0.104859	12.362704	0.227180	5.495680
1145.014000	204.490805	142.150648	0.104861	12.361985	0.227185	5.495360
1145.034000	204.490886	142.162586	0.104858	12.363023	0.227178	5.495822
1145.054000	204.490805	142.164470	0.104857	12.363187	0.227177	5.495895
1145.074000	204.490886	142.170091	0.104856	12.363676	0.227174	5.496112
1145.094000	204.490886	142.161146	0.104858	12.362898	0.227179	5.495766
1145.114000	204.490886	142.159058	0.104859	12.362717	0.227180	5.495685
1145.134000	204.490805	142.158322	0.104859	12.362653	0.227180	5.495657
1145.154000	204.490886	142.132576	0.104866	12.360414	0.227195	5.494662
1145.174000	204.490886	142.156659	0.104859	12.362508	0.227181	5.495593
1145.194000	204.490886	142.155137	0.104860	12.362376	0.227182	5.495534
1145.214000	204.490886	142.141828	0.104863	12.361218	0.227190	5.495019
1145.234000	204.490886	142.146666	0.104862	12.361639	0.227187	5.495206
1145.254000	204.490805	142.141850	0.104863	12.361220	0.227189	5.495020
1145.274000	204.490886	142.144845	0.104862	12.361481	0.227188	5.495136
1145.294000	204.490886	142.143884	0.104863	12.361397	0.227188	5.495099
1145.314000	204.490886	142.142150	0.104863	12.361246	0.227189	5.495032
1145.334000	204.490886	142.133039	0.104866	12.360454	0.227194	5.494679
1145.354000	204.490886	142.133333	0.104865	12.360479	0.227194	5.494691
1145.374000	204.490886	142.134191	0.104865	12.360554	0.227194	5.494724
1145.394000	204.490886	142.125287	0.104868	12.359780	0.227199	5.494380
1145.414000	204.490886	142.128408	0.104867	12.360051	0.227197	5.494500
1145.434000	204.490886	142.129720	0.104866	12.360165	0.227196	5.494551
1145.454000	204.490805	142.133408	0.104865	12.360486	0.227194	5.494694
1145.474000	204.490886	142.137168	0.104864	12.360813	0.227192	5.494839
1145.494000	204.490886	142.135267	0.104865	12.360648	0.227193	5.494766
1145.514000	204.490886	142.125880	0.104867	12.359831	0.227198	5.494403
1145.534000	204.490805	142.130240	0.104866	12.360211	0.227196	5.494571
1145.554000	204.490886	142.129166	0.104867	12.360117	0.227197	5.494530
1145.574000	204.490805	142.123479	0.104868	12.359623	0.227200	5.494310
1145.594000	204.490805	142.128349	0.104867	12.360046	0.227197	5.494498
1145.614000	204.490886	142.122250	0.104868	12.359516	0.227200	5.494262
1145.634000	204.490886	142.131947	0.104866	12.360359	0.227195	5.494637
1145.654000	204.490886	142.122401	0.104868	12.359529	0.227200	5.494268
1145.674000	204.490886	142.121195	0.104869	12.359424	0.227201	5.494222
1145.694000	204.490886	142.123834	0.104868	12.359653	0.227199	5.494324
1145.714000	204.490805	142.129673	0.104866	12.360161	0.227196	5.494549
1145.734000	204.490805	142.129600	0.104866	12.360155	0.227196	5.494547
1145.754000	204.490805	142.138251	0.104864	12.360907	0.227191	5.494881
1145.774000	204.490886	142.122360	0.104868	12.359525	0.227200	5.494267
1145.794000	204.490886	142.129751	0.104866	12.360168	0.227196	5.494552
1145.814000	204.490886	142.131592	0.104866	12.360328	0.227195	5.494624
1145.834000	204.490805	142.142299	0.104863	12.361259	0.227189	5.495037
1145.854000	204.490886	142.131135	0.104866	12.360288	0.227195	5.494606
1145.874000	204.490886	142.108760	0.104872	12.358343	0.227208	5.493741
1145.894000	204.490886	142.115521	0.104870	12.358931	0.227204	5.494002
1145.914000	204.490886	142.115100	0.104870	12.358894	0.227204	5.493986
1145.934000	204.490805	142.123375	0.104868	12.359614	0.227200	5.494306
1145.954000	204.490805	142.129166	0.104866	12.360117	0.227196	5.494530
1145.974000	204.490805	142.120109	0.104869	12.359329	0.227201	5.494180
1145.994000	204.490886	142.134896	0.104865	12.360615	0.227193	5.494751
1146.014000	204.490886	142.130809	0.104866	12.360260	0.227196	5.494593
1146.034000	204.490886	142.132943	0.104866	12.360446	0.227194	5.494676
1146.054000	204.490805	142.127539	0.104867	12.359976	0.227197	5.494467
1146.074000	204.490805	142.123137	0.104868	12.359593	0.227200	5.494297
1146.094000	204.490886	142.120666	0.104869	12.359378	0.227201	5.494201
1146.114000	204.490805	142.124114	0.104868	12.359678	0.227199	5.494334
1146.134000	204.490886	142.122459	0.104868	12.359534	0.227200	5.494270
1146.154000	204.490886	142.128002	0.104867	12.360016	0.227197	5.494485
1146.174000	204.490886	142.122850	0.104868	12.359568	0.227200	5.494286
1146.194000	204.490886	142.127314	0.104867	12.359956	0.227198	5.494458
1146.214000	204.490886	142.114918	0.104870	12.358878	0.227204	5.493979
1146.234000	204.490886	142.113465	0.104871	12.358752	0.227205	5.493923
1146.254000	204.490805	142.115134	0.104870	12.358897	0.227204	5.493987
1146.274000	204.490886	142.123656	0.104868	12.359638	0.227200	5.494317
1146.294000	204.490886	142.114407	0.104870	12.358834	0.227205	5.493959
1146.314000	204.490805	142.130831	0.104866	12.360262	0.227195	5.494594
1146.334000	204.490886	142.129841	0.104866	12.360176	0.227196	5.494556
1146.354000	204.490886	142.132364	0.104866	12.360395	0.227195	5.494653
1146.374000	204.490886	142.114416	0.104870	12.358834	0.227205	5.493960
1146.394000	204.490886	142.121969	0.104868	12.359491	0.227200	5.494252
1146.414000	204.490886	142.131465	0.104866	12.360317	0.227195	5.494619
1146.434000	204.490805	142.122564	0.104868	12.359543	0.227200	5.494274
1146.454000	204.490886	142.114271	0.104870	12.358822	0.227205	5.493954
1146.474000	204.490886	142.121579	0.104869	12.359457	0.227201	5.494236
1146.494000	204.490886	142.116027	0.104870	12.358975	0.227204	5.494022
1146.514000	204.490886	142.125382	0.104868	12.359788	0.227199	5.494383
1146.534000	204.490886	142.115877	0.104870	12.358961	0.227204	5.494016
1146.554000	204.490886	142.111734	0.104871	12.358601	0.227206	5.493856
1146.574000	204.490886	142.122515	0.104868	12.359539	0.227200	5.494273
1146.594000	204.490886	142.133784	0.104865	12.360519	0.227194	5.494708
1146.614000	204.490886	142.123870	0.104868	12.359657	0.227199	5.494325
1146.634000	204.490886	142.116435	0.104870	12.359010	0.227204	5.494038
1146.654000	204.490886	142.115944	0.104870	12.358967	0.227204	5.494019
1146.674000	204.490886	142.118093	0.104869	12.359154	0.227203	5.494102
1146.694000	204.490886	142.119372	0.104869	12.359265	0.227202	5.494151
1146.714000	204.490886	142.114265	0.104870	12.358821	0.227205	5.493954
1146.734000	204.490886	142.118778	0.104869	12.359214	0.227202	5.494128
1146.754000	204.490886	142.101951	0.104874	12.357750	0.227211	5.493478
1146.774000	204.490886	142.102810	0.104873	12.357825	0.227211	5.493511
1146.794000	204.490805	142.111468	0.104871	12.358578	0.227206	5.493846
1146.814000	204.490805	142.109711	0.104872	12.358425	0.227207	5.493778
1146.834000	204.490805	142.106960	0.104872	12.358186	0.227209	5.493671
1146.854000	204.490886	142.116667	0.104870	12.359030	0.227203	5.494047
1146.874000	204.490886	142.092167	0.104876	12.356900	0.227217	5.493099
1146.894000	204.490886	142.115204	0.104870	12.358903	0.227204	5.493990
1146.914000	204.490886	142.101966	0.104874	12.357752	0.227211	5.493478
1146.934000	204.490805	142.103032	0.104873	12.357844	0.227211	5.493519
1146.954000	204.490886	142.095961	0.104875	12.357229	0.227215	5.493246
1146.974000	204.490886	142.110483	0.104871	12.358492	0.227207	5.493807
1146.994000	204.490886	142.110808	0.104871	12.358521	0.227207	5.493820
1147.014000	204.490805	142.102719	0.104873	12.357817	0.227211	5.493507
1147.034000	204.490886	142.101533	0.104874	12.357714	0.227212	5.493461
1147.054000	204.490886	142.107318	0.104872	12.358217	0.227208	5.493685
1147.074000	204.490886	142.106770	0.104872	12.358170	0.227209	5.493664
1147.094000	204.490886	142.108151	0.104872	12.358290	0.227208	5.493717
1147.114000	204.490886	142.092967	0.104876	12.356969	0.227216	5.493130
1147.134000	204.490886	142.108213	0.104872	12.358295	0.227208	5.493720
1147.154000	204.490886	142.112049	0.104871	12.358629	0.227206	5.493868
1147.174000	204.490886	142.101363	0.104874	12.357699	0.227212	5.493455
1147.194000	204.490886	142.099977	0.104874	12.357579	0.227213	5.493401
1147.214000	204.490886	142.116017	0.104870	12.358974	0.227204	5.494021
1147.234000	204.490886	142.106659	0.104872	12.358160	0.227209	5.493660
1147.254000	204.490886	142.110680	0.104871	12.358509	0.227207	5.493815
1147.274000	204.490886	142.118355	0.104869	12.359177	0.227202	5.494112
1147.294000	204.490805	142.116139	0.104870	12.358984	0.227204	5.494026
1147.314000	204.490886	142.104451	0.104873	12.357968	0.227210	5.493574
1147.334000	204.490886	142.097925	0.104875	12.357400	0.227214	5.493322
1147.354000	204.490886	142.095704	0.104875	12.357207	0.227215	5.493236
1147.374000	204.490886	142.102153	0.104874	12.357768	0.227211	5.493485
1147.394000	204.490886	142.104131	0.104873	12.357940	0.227210	5.493562
1147.414000	204.490805	142.089269	0.104877	12.356647	0.227218	5.492987
1147.434000	204.490886	142.091864	0.104876	12.356873	0.227217	5.493088
1147.454000	204.490886	142.092611	0.104876	12.356938	0.227217	5.493117
1147.474000	204.490805	142.093007	0.104876	12.356973	0.227216	5.493132
1147.494000	204.490805	142.092632	0.104876	12.356940	0.227216	5.493117
1147.514000	204.490805	142.081454	0.104879	12.355968	0.227223	5.492685
1147.534000	204.490886	142.093557	0.104876	12.357020	0.227216	5.493153
1147.554000	204.490886	142.070951	0.104882	12.355055	0.227228	5.492279
1147.574000	204.490886	142.083224	0.104879	12.356122	0.227222	5.492754
1147.594000	204.490886	142.092096	0.104876	12.356893	0.227217	5.493097
1147.614000	204.490805	142.075682	0.104880	12.355466	0.227226	5.492462
1147.634000	204.490886	142.086630	0.104878	12.356418	0.227220	5.492885
1147.654000	204.490886	142.096988	0.104875	12.357319	0.227214	5.493286
1147.674000	204.490886	142.088416	0.104877	12.356573	0.227219	5.492954
1147.694000	204.490886	142.091631	0.104876	12.356853	0.227217	5.493079
1147.714000	204.490886	142.080115	0.104879	12.355851	0.227223	5.492633
1147.734000	204.490886	142.078105	0.104880	12.355677	0.227225	5.492556
1147.754000	204.490805	142.074533	0.104881	12.355366	0.227226	5.492418
1147.774000	204.490805	142.065676	0.104883	12.354596	0.227231	5.492075
1147.794000	204.490805	142.074139	0.104881	12.355332	0.227227	5.492402
1147.814000	204.490886	142.075218	0.104881	12.355426	0.227226	5.492444
1147.834000	204.490886	142.073372	0.104881	12.355265	0.227227	5.492373
1147.854000	204.490886	142.062757	0.104884	12.354342	0.227233	5.491962
1147.874000	204.490886	142.085678	0.104878	12.356335	0.227220	5.492849
1147.894000	204.490886	142.086646	0.104878	12.356419	0.227220	5.492886
1147.914000	204.490886	142.068349	0.104882	12.354828	0.227230	5.492179
1147.934000	204.490886	142.077527	0.104880	12.355626	0.227225	5.492533
1147.954000	204.490886	142.068793	0.104882	12.354867	0.227230	5.492196
1147.974000	204.490886	142.075813	0.104880	12.355477	0.227226	5.492467
1147.994000	204.490886	142.077092	0.104880	12.355589	0.227225	5.492517
1148.014000	204.490886	142.077056	0.104880	12.355585	0.227225	5.492515
1148.034000	204.490886	142.088508	0.104877	12.356581	0.227219	5.492958
1148.054000	204.490805	142.075596	0.104880	12.355458	0.227226	5.492459
1148.074000	204.490886	142.082423	0.104879	12.356052	0.227222	5.492723
1148.094000	204.490886	142.068786	0.104882	12.354866	0.227230	5.492196
1148.114000	204.490886	142.072290	0.104881	12.355171	0.227228	5.492331
1148.134000	204.490886	142.063474	0.104884	12.354404	0.227233	5.491990
1148.154000	204.490886	142.075403	0.104881	12.355442	0.227226	5.492451
1148.174000	204.490805	142.070532	0.104882	12.355018	0.227229	5.492263
1148.194000	204.490886	142.076139	0.104880	12.355506	0.227226	5.492480
1148.214000	204.490886	142.078867	0.104880	12.355743	0.227224	5.492585
1148.234000	204.490886	142.068421	0.104882	12.354835	0.227230	5.492181
1148.254000	204.490886	142.077236	0.104880	12.355601	0.227225	5.492522
1148.274000	204.490886	142.064573	0.104883	12.354500	0.227232	5.492033
1148.294000	204.490886	142.064653	0.104883	12.354507	0.227232	5.492036
1148.314000	204.490886	142.077183	0.104880	12.355596	0.227225	5.492520
1148.334000	204.490886	142.063029	0.104884	12.354366	0.227233	5.491973
1148.354000	204.490886	142.076482	0.104880	12.355536	0.227225	5.492493
1148.374000	204.490886	142.076729	0.104880	12.355557	0.227225	5.492503
1148.394000	204.490886	142.074156	0.104881	12.355333	0.227227	5.492403
1148.414000	204.490886	142.075117	0.104881	12.355417	0.227226	5.492440
1148.434000	204.490886	142.079552	0.104879	12.355803	0.227224	5.492612
1148.454000	204.490886	142.067270	0.104883	12.354734	0.227230	5.492137
1148.474000	204.490886	142.048918	0.104888	12.353138	0.227240	5.491427
1148.494000	204.490886	142.056446	0.104886	12.353793	0.227236	5.491718
1148.514000	204.490886	142.050024	0.104887	12.353235	0.227240	5.491470
1148.534000	204.490886	142.056646	0.104885	12.353810	0.227236	5.491726
1148.554000	204.490886	142.068625	0.104882	12.354852	0.227230	5.492189
1148.574000	204.490805	142.057683	0.104885	12.353901	0.227236	5.491766
1148.594000	204.490886	142.049571	0.104887	12.353195	0.227240	5.491453
1148.614000	204.490886	142.038152	0.104890	12.352202	0.227246	5.491011
1148.634000	204.490886	142.058760	0.104885	12.353994	0.227235	5.491808
1148.654000	204.490886	142.061543	0.104884	12.354236	0.227234	5.491915
1148.674000	204.490805	142.052716	0.104886	12.353469	0.227238	5.491574
1148.694000	204.490886	142.060063	0.104885	12.354108	0.227234	5.491858
1148.714000	204.490805	142.046679	0.104888	12.352944	0.227242	5.491341
1148.734000	204.490805	142.039654	0.104890	12.352333	0.227245	5.491069
1148.754000	204.490805	142.031150	0.104892	12.351593	0.227250	5.490741
1148.774000	204.490886	142.039711	0.104890	12.352338	0.227246	5.491072
1148.794000	204.490886	142.041790	0.104889	12.352519	0.227244	5.491152
1148.814000	204.490886	142.043646	0.104889	12.352680	0.227243	5.491224
1148.834000	204.490886	142.040642	0.104890	12.352419	0.227245	5.491107
1148.854000	204.490886	142.039781	0.104890	12.352344	0.227245	5.491074
1148.874000	204.490805	142.034257	0.104891	12.351863	0.227248	5.490861
1148.894000	204.490805	142.039759	0.104890	12.352342	0.227245	5.491073
1148.914000	204.490886	142.040985	0.104890	12.352448	0.227245	5.491121
1148.934000	204.490886	142.029312	0.104893	12.351433	0.227251	5.490669
1148.954000	204.490805	142.004692	0.104899	12.349292	0.227265	5.489718
1148.974000	204.490886	141.987122	0.104904	12.347764	0.227274	5.489038
1148.994000	204.490886	142.007905	0.104898	12.349572	0.227263	5.489842
1149.014000	204.490886	141.996790	0.104901	12.348605	0.227269	5.489412
1149.034000	204.490886	142.001891	0.104900	12.349049	0.227266	5.489609
1149.054000	204.490886	141.993058	0.104902	12.348281	0.227271	5.489268
1149.074000	204.490886	141.997766	0.104901	12.348690	0.227269	5.489450
1149.094000	204.490886	141.985002	0.104904	12.347580	0.227276	5.488957
1149.114000	204.490805	141.994051	0.104902	12.348367	0.227270	5.489306
1149.134000	204.490886	141.987644	0.104904	12.347810	0.227274	5.489059
1149.154000	204.490886	141.997037	0.104901	12.348627	0.227269	5.489422
1149.174000	204.490886	141.978957	0.104906	12.347054	0.227279	5.488723
1149.194000	204.490886	141.972800	0.104907	12.346519	0.227282	5.488485
1149.214000	204.490805	141.973077	0.104907	12.346543	0.227282	5.488496
1149.234000	204.490886	141.971490	0.104908	12.346405	0.227283	5.488434
1149.254000	204.490805	141.959599	0.104911	12.345371	0.227289	5.487974
1149.274000	204.490886	141.967677	0.104909	12.346073	0.227285	5.488287
1149.294000	204.490886	141.966112	0.104909	12.345937	0.227286	5.488226
1149.314000	204.490886	141.979851	0.104906	12.347132	0.227278	5.488757
1149.334000	204.490805	141.970947	0.104908	12.346358	0.227283	5.488413
1149.354000	204.490805	141.956097	0.104912	12.345066	0.227291	5.487839
1149.374000	204.490805	141.964315	0.104910	12.345781	0.227287	5.488157
1149.394000	204.490886	141.962312	0.104910	12.345607	0.227288	5.488079
[truncated: 1,002 more rows]
