# Supplementary material for: Stress relaxation in the presence of sudden strain bursts: Methodology and stress relaxation data of microcast aluminium microwires
Source: Data Brief. 2018 Nov 14;21:2134–41. doi: 10.1016/j.dib.2018.11.047 (PMC6265499; doi:10.1016/j.dib.2018.11.047)
Supplement: Supplementary file 2 — Supplementary material [file mmc2.zip › Data in brief/As-cast/Al4N/Al_100_r_1/Stress relax txt files/Al_100_relax_1_Relaxcycle0009.txt]

Time[s]	Motordispl[�m]	Force[mN]	EngStrain	EngStress[MPa]	Shearstrain	Shearstress [MPa]
1276.607000	236.635425	150.008085	0.125130	13.045299	0.269454	5.799119
1276.627000	236.641394	150.025579	0.125130	13.046821	0.269453	5.799795
1276.647000	236.645427	150.031885	0.125131	13.047369	0.269456	5.800039
1276.667000	236.645507	150.029283	0.125132	13.047143	0.269457	5.799938
1276.687000	236.645507	150.023418	0.125133	13.046633	0.269461	5.799711
1276.727000	236.645507	150.031394	0.125131	13.047326	0.269456	5.800020
1276.727000	236.645507	150.006399	0.125138	13.045153	0.269470	5.799053
1276.747000	236.645507	149.993901	0.125141	13.044066	0.269477	5.798570
1276.767000	236.645507	149.989224	0.125142	13.043659	0.269479	5.798389
1276.787000	236.645507	149.984677	0.125143	13.043264	0.269482	5.798214
1276.807000	236.645507	149.950585	0.125152	13.040299	0.269500	5.796896
1276.827000	236.645507	149.931779	0.125157	13.038663	0.269510	5.796169
1276.847000	236.645507	149.920304	0.125160	13.037665	0.269516	5.795725
1276.867000	236.645507	149.898944	0.125166	13.035808	0.269528	5.794899
1276.887000	236.645507	149.860731	0.125176	13.032485	0.269549	5.793422
1276.927000	236.645507	149.833563	0.125183	13.030122	0.269563	5.792372
1276.947000	236.645507	149.812026	0.125188	13.028249	0.269575	5.791539
1276.967000	236.645507	149.804185	0.125191	13.027567	0.269579	5.791236
1276.967000	236.645507	149.794972	0.125193	13.026766	0.269584	5.790880
1276.987000	236.645507	149.798898	0.125192	13.027108	0.269582	5.791032
1277.007000	236.645507	149.783702	0.125196	13.025786	0.269590	5.790444
1277.027000	236.645588	149.780205	0.125197	13.025482	0.269593	5.790309
1277.047000	236.645507	149.757474	0.125203	13.023505	0.269605	5.789430
1277.067000	236.645588	149.737136	0.125208	13.021736	0.269616	5.788644
1277.087000	236.645588	149.690863	0.125220	13.017712	0.269641	5.786855
1277.107000	236.645507	149.641639	0.125233	13.013432	0.269668	5.784952
1277.127000	236.645588	149.617220	0.125239	13.011308	0.269681	5.784008
1277.147000	236.645588	149.622504	0.125238	13.011768	0.269678	5.784212
1277.167000	236.645507	149.620908	0.125238	13.011629	0.269679	5.784151
1277.187000	236.645507	149.607623	0.125242	13.010473	0.269686	5.783637
1277.207000	236.645507	149.600938	0.125244	13.009892	0.269690	5.783379
1277.227000	236.645588	149.586973	0.125247	13.008678	0.269697	5.782839
1277.247000	236.645507	149.581215	0.125249	13.008177	0.269700	5.782616
1277.267000	236.645507	149.551196	0.125257	13.005566	0.269717	5.781456
1277.287000	236.645588	149.540266	0.125260	13.004616	0.269723	5.781033
1277.307000	236.645507	149.539030	0.125260	13.004508	0.269723	5.780985
1277.327000	236.645507	149.534424	0.125261	13.004108	0.269726	5.780807
1277.367000	236.645588	149.528220	0.125263	13.003568	0.269729	5.780568
1277.387000	236.645588	149.539016	0.125260	13.004507	0.269723	5.780985
1277.387000	236.645588	149.507862	0.125268	13.001798	0.269740	5.779781
1277.407000	236.645588	149.516886	0.125266	13.002583	0.269735	5.780129
1277.427000	236.645588	149.518586	0.125265	13.002730	0.269734	5.780195
1277.447000	236.645588	149.499714	0.125270	13.001089	0.269745	5.779466
1277.467000	236.645588	149.493766	0.125272	13.000572	0.269748	5.779236
1277.487000	236.645588	149.470461	0.125278	12.998545	0.269760	5.778335
1277.507000	236.645588	149.494540	0.125271	13.000639	0.269747	5.779266
1277.527000	236.645507	149.487258	0.125273	13.000006	0.269751	5.778984
1277.567000	236.645588	149.473184	0.125277	12.998782	0.269759	5.778440
1277.587000	236.645507	149.487909	0.125273	13.000063	0.269751	5.779009
1277.587000	236.645507	149.476063	0.125276	12.999032	0.269757	5.778551
1277.607000	236.645507	149.479856	0.125275	12.999362	0.269755	5.778698
1277.627000	236.645507	149.465626	0.125279	12.998125	0.269763	5.778148
1277.647000	236.645507	149.473993	0.125277	12.998852	0.269758	5.778471
1277.667000	236.645507	149.465328	0.125279	12.998099	0.269763	5.778136
1277.687000	236.645588	149.450770	0.125283	12.996833	0.269771	5.777573
1277.707000	236.645588	149.455748	0.125282	12.997266	0.269768	5.777766
1277.727000	236.645588	149.440791	0.125286	12.995965	0.269777	5.777188
1277.747000	236.645588	149.446951	0.125284	12.996501	0.269773	5.777426
1277.787000	236.645588	149.440270	0.125286	12.995920	0.269777	5.777168
1277.807000	236.645507	149.430848	0.125288	12.995100	0.269782	5.776803
1277.807000	236.645507	149.422857	0.125290	12.994405	0.269786	5.776494
1277.827000	236.645588	149.429040	0.125289	12.994943	0.269783	5.776733
1277.847000	236.645588	149.429935	0.125288	12.995021	0.269782	5.776768
1277.867000	236.645507	149.405829	0.125295	12.992925	0.269795	5.775836
1277.887000	236.645507	149.396823	0.125297	12.992141	0.269800	5.775488
1277.907000	236.645507	149.404733	0.125295	12.992829	0.269796	5.775794
1277.927000	236.645588	149.393465	0.125298	12.991849	0.269802	5.775358
1277.947000	236.645507	149.390953	0.125298	12.991631	0.269803	5.775261
1277.987000	236.645507	149.365603	0.125305	12.989426	0.269817	5.774281
1278.007000	236.645588	149.255506	0.125334	12.979852	0.269877	5.770025
1278.027000	236.645588	149.238782	0.125338	12.978398	0.269886	5.769378
1278.027000	236.645588	149.223241	0.125342	12.977046	0.269894	5.768777
1278.047000	236.645588	149.207323	0.125347	12.975662	0.269903	5.768162
1278.067000	236.645588	149.201033	0.125348	12.975115	0.269906	5.767919
1278.087000	236.645588	149.174852	0.125355	12.972838	0.269921	5.766907
1278.107000	236.645588	149.188858	0.125351	12.974056	0.269913	5.767448
1278.127000	236.645507	149.185053	0.125352	12.973725	0.269915	5.767301
1278.147000	236.645588	149.179477	0.125354	12.973240	0.269918	5.767086
1278.167000	236.645507	149.172439	0.125356	12.972628	0.269922	5.766814
1278.187000	236.645588	149.179619	0.125354	12.973253	0.269918	5.767091
1278.227000	236.645588	149.164907	0.125358	12.971973	0.269926	5.766522
1278.247000	236.645588	149.168388	0.125357	12.972276	0.269924	5.766657
1278.247000	236.645588	149.155834	0.125360	12.971184	0.269931	5.766172
1278.267000	236.645588	149.160070	0.125359	12.971552	0.269929	5.766335
1278.287000	236.645588	149.152005	0.125361	12.970851	0.269933	5.766024
1278.307000	236.645588	149.138266	0.125365	12.969656	0.269940	5.765492
1278.327000	236.645588	149.132264	0.125366	12.969134	0.269944	5.765260
1278.347000	236.645588	149.133815	0.125366	12.969269	0.269943	5.765320
1278.367000	236.645588	149.152334	0.125361	12.970880	0.269933	5.766036
1278.387000	236.645588	149.150276	0.125361	12.970701	0.269934	5.765957
1278.407000	236.645507	149.133714	0.125366	12.969260	0.269943	5.765316
1278.427000	236.645588	149.128727	0.125367	12.968827	0.269946	5.765124
1278.447000	236.645507	149.143088	0.125363	12.970076	0.269938	5.765679
1278.467000	236.645588	149.132996	0.125366	12.969198	0.269943	5.765289
1278.487000	236.645588	149.134692	0.125366	12.969345	0.269942	5.765354
1278.507000	236.645588	149.116523	0.125370	12.967765	0.269952	5.764652
1278.527000	236.645588	149.127655	0.125367	12.968734	0.269946	5.765082
1278.547000	236.645507	149.114555	0.125371	12.967594	0.269953	5.764576
1278.567000	236.645588	149.132881	0.125366	12.969188	0.269943	5.765284
1278.587000	236.645588	149.118252	0.125370	12.967916	0.269951	5.764719
1278.607000	236.645507	149.114536	0.125371	12.967593	0.269953	5.764575
1278.647000	236.645588	149.122176	0.125369	12.968257	0.269949	5.764870
1278.647000	236.645588	149.129181	0.125367	12.968866	0.269945	5.765141
1278.667000	236.645588	149.122526	0.125369	12.968288	0.269949	5.764884
1278.687000	236.645588	149.114774	0.125371	12.967613	0.269953	5.764584
1278.707000	236.645588	149.108135	0.125372	12.967036	0.269957	5.764328
1278.727000	236.645588	149.122400	0.125369	12.968276	0.269949	5.764879
1278.747000	236.645588	149.093785	0.125376	12.965788	0.269965	5.763773
1278.767000	236.645588	149.090954	0.125377	12.965542	0.269966	5.763663
1278.787000	236.645588	149.099563	0.125375	12.966291	0.269961	5.763996
1278.807000	236.645588	149.098084	0.125375	12.966162	0.269962	5.763939
1278.847000	236.645588	149.103414	0.125374	12.966625	0.269959	5.764145
1278.867000	236.645507	149.097990	0.125375	12.966154	0.269962	5.763935
1278.887000	236.645588	149.078737	0.125380	12.964479	0.269973	5.763191
1278.887000	236.645588	149.080854	0.125380	12.964663	0.269972	5.763273
1278.907000	236.645588	149.089568	0.125377	12.965421	0.269967	5.763610
1278.927000	236.645588	149.084130	0.125379	12.964948	0.269970	5.763400
1278.947000	236.645588	149.087051	0.125378	12.965202	0.269968	5.763513
1278.967000	236.645588	149.087532	0.125378	12.965244	0.269968	5.763531
1278.987000	236.645588	149.075390	0.125381	12.964188	0.269975	5.763062
1279.007000	236.645588	149.069462	0.125383	12.963673	0.269978	5.762833
1279.027000	236.645588	149.060727	0.125385	12.962913	0.269983	5.762495
1279.047000	236.645588	149.071768	0.125382	12.963873	0.269977	5.762922
1279.087000	236.645507	149.063851	0.125384	12.963185	0.269981	5.762616
1279.087000	236.645588	149.055759	0.125386	12.962481	0.269985	5.762303
1279.107000	236.645507	149.070174	0.125382	12.963735	0.269977	5.762860
1279.127000	236.645507	149.052418	0.125387	12.962191	0.269987	5.762174
1279.147000	236.645588	149.047493	0.125388	12.961762	0.269990	5.761983
1279.167000	236.645588	149.048157	0.125388	12.961820	0.269989	5.762009
1279.187000	236.645588	149.043832	0.125389	12.961444	0.269992	5.761842
1279.207000	236.645588	149.036230	0.125391	12.960783	0.269996	5.761548
1279.227000	236.645588	149.042982	0.125389	12.961370	0.269992	5.761809
1279.247000	236.645588	149.045095	0.125389	12.961554	0.269991	5.761891
1279.287000	236.645588	149.039994	0.125390	12.961110	0.269994	5.761693
1279.287000	236.645588	149.047470	0.125388	12.961760	0.269990	5.761982
1279.307000	236.645588	149.048817	0.125388	12.961877	0.269989	5.762034
1279.327000	236.645507	149.043131	0.125389	12.961383	0.269992	5.761815
1279.347000	236.645507	149.046049	0.125389	12.961637	0.269990	5.761927
1279.367000	236.645507	149.028396	0.125393	12.960102	0.270000	5.761245
1279.387000	236.645588	149.039344	0.125390	12.961054	0.269994	5.761668
1279.407000	236.645507	149.034372	0.125392	12.960621	0.269997	5.761476
1279.427000	236.645507	149.013838	0.125397	12.958836	0.270008	5.760682
1279.447000	236.645588	149.034146	0.125392	12.960602	0.269997	5.761467
1279.487000	236.645588	149.036990	0.125391	12.960849	0.269995	5.761577
1279.507000	236.645507	149.029679	0.125393	12.960213	0.269999	5.761295
1279.526000	236.645507	149.029854	0.125393	12.960228	0.269999	5.761301
1279.526000	236.645507	149.030755	0.125393	12.960307	0.269999	5.761336
1279.546000	236.645507	149.023699	0.125394	12.959693	0.270002	5.761063
1279.566000	236.645588	149.024873	0.125394	12.959795	0.270002	5.761109
1279.586000	236.645588	149.016128	0.125396	12.959035	0.270007	5.760771
1279.606000	236.645588	149.010055	0.125398	12.958507	0.270010	5.760536
1279.626000	236.645588	149.012231	0.125398	12.958696	0.270009	5.760620
1279.646000	236.645588	148.988734	0.125404	12.956652	0.270022	5.759712
1279.686000	236.645588	148.998508	0.125401	12.957502	0.270016	5.760090
1279.706000	236.645507	148.970445	0.125408	12.955062	0.270031	5.759005
1279.726000	236.645588	148.951711	0.125413	12.953433	0.270042	5.758280
1279.726000	236.645588	148.963877	0.125410	12.954491	0.270035	5.758751
1279.746000	236.645588	148.975284	0.125407	12.955483	0.270029	5.759192
1279.766000	236.645588	148.969321	0.125409	12.954964	0.270032	5.758961
1279.786000	236.645588	148.954843	0.125413	12.953705	0.270040	5.758402
1279.806000	236.645588	148.957852	0.125412	12.953967	0.270038	5.758518
1279.826000	236.645588	148.951500	0.125413	12.953414	0.270042	5.758272
1279.866000	236.645588	148.956711	0.125412	12.953868	0.270039	5.758474
1279.886000	236.645588	148.956767	0.125412	12.953872	0.270039	5.758476
1279.906000	236.645507	148.954944	0.125412	12.953714	0.270040	5.758405
1279.926000	236.645588	148.943647	0.125415	12.952731	0.270046	5.757969
1279.946000	236.645507	148.956861	0.125412	12.953881	0.270039	5.758480
1279.946000	236.645507	148.945727	0.125415	12.952912	0.270045	5.758049
1279.966000	236.645588	148.932930	0.125418	12.951799	0.270052	5.757554
1279.986000	236.645507	148.940727	0.125416	12.952478	0.270047	5.757856
1280.006000	236.645588	148.927242	0.125420	12.951305	0.270055	5.757335
1280.026000	236.645588	148.933136	0.125418	12.951817	0.270052	5.757562
1280.046000	236.645588	148.936898	0.125417	12.952145	0.270050	5.757708
1280.066000	236.645588	148.933778	0.125418	12.951873	0.270051	5.757587
1280.086000	236.645588	148.958521	0.125412	12.954025	0.270038	5.758544
1280.106000	236.645507	148.949236	0.125414	12.953218	0.270043	5.758185
1280.146000	236.645588	148.930133	0.125419	12.951556	0.270053	5.757446
1280.166000	236.645588	148.922082	0.125421	12.950856	0.270058	5.757135
1280.166000	236.645588	148.928082	0.125420	12.951378	0.270054	5.757367
1280.186000	236.645588	148.929110	0.125419	12.951467	0.270054	5.757407
1280.206000	236.645507	148.928112	0.125419	12.951380	0.270054	5.757368
1280.226000	236.645588	148.916043	0.125423	12.950331	0.270061	5.756902
1280.246000	236.645588	148.924583	0.125420	12.951074	0.270056	5.757232
1280.266000	236.645588	148.916886	0.125422	12.950404	0.270060	5.756934
1280.286000	236.645507	148.918437	0.125422	12.950539	0.270060	5.756994
1280.326000	236.645588	148.918769	0.125422	12.950568	0.270059	5.757007
1280.346000	236.645588	148.925276	0.125420	12.951134	0.270056	5.757259
1280.366000	236.645588	148.928470	0.125419	12.951412	0.270054	5.757382
1280.366000	236.645588	148.914974	0.125423	12.950238	0.270062	5.756860
1280.386000	236.645588	148.912894	0.125423	12.950057	0.270063	5.756780
1280.406000	236.645588	148.916543	0.125423	12.950374	0.270061	5.756921
1280.426000	236.645507	148.913687	0.125423	12.950126	0.270062	5.756811
1280.446000	236.645588	148.905460	0.125425	12.949411	0.270067	5.756492
1280.466000	236.645588	148.904355	0.125426	12.949314	0.270067	5.756450
1280.486000	236.645588	148.905106	0.125426	12.949380	0.270067	5.756479
1280.506000	236.645507	148.899133	0.125427	12.948860	0.270070	5.756248
1280.526000	236.645588	148.905277	0.125425	12.949395	0.270067	5.756485
1280.566000	236.645588	148.908993	0.125424	12.949718	0.270065	5.756629
1280.586000	236.645507	148.909430	0.125424	12.949756	0.270064	5.756646
1280.586000	236.645507	148.926578	0.125420	12.951247	0.270055	5.757309
1280.606000	236.645588	148.925443	0.125420	12.951148	0.270056	5.757265
1280.626000	236.645588	148.903213	0.125426	12.949215	0.270068	5.756406
1280.646000	236.645588	148.910880	0.125424	12.949882	0.270064	5.756702
1280.666000	236.645588	148.907271	0.125425	12.949568	0.270066	5.756562
1280.686000	236.645507	148.904518	0.125426	12.949329	0.270067	5.756456
1280.726000	236.645588	148.910551	0.125424	12.949853	0.270064	5.756689
1280.746000	236.645588	148.912407	0.125424	12.950015	0.270063	5.756761
1280.766000	236.645588	148.901555	0.125426	12.949071	0.270069	5.756342
1280.786000	236.645588	148.892347	0.125429	12.948270	0.270074	5.755986
1280.806000	236.645588	148.880479	0.125432	12.947238	0.270080	5.755527
1280.806000	236.645588	148.892945	0.125429	12.948322	0.270073	5.756009
1280.826000	236.645588	148.897287	0.125428	12.948700	0.270071	5.756177
1280.846000	236.645507	148.882975	0.125431	12.947455	0.270079	5.755623
1280.866000	236.645507	148.889509	0.125430	12.948023	0.270075	5.755876
1280.886000	236.645588	148.888134	0.125430	12.947904	0.270076	5.755823
1280.906000	236.645588	148.886729	0.125430	12.947782	0.270077	5.755768
1280.926000	236.645588	148.888326	0.125430	12.947921	0.270076	5.755830
1280.946000	236.645588	148.879399	0.125432	12.947144	0.270081	5.755485
1280.986000	236.645588	148.881303	0.125432	12.947310	0.270080	5.755559
1281.006000	236.645588	148.872573	0.125434	12.946551	0.270085	5.755221
1281.006000	236.645588	148.887185	0.125430	12.947821	0.270077	5.755786
1281.026000	236.645588	148.887781	0.125430	12.947873	0.270076	5.755809
1281.046000	236.645588	148.890788	0.125429	12.948135	0.270075	5.755925
1281.066000	236.645507	148.892476	0.125429	12.948281	0.270074	5.755991
1281.086000	236.645588	148.880939	0.125432	12.947278	0.270080	5.755545
1281.106000	236.645588	148.881510	0.125432	12.947328	0.270080	5.755567
1281.126000	236.645588	148.885996	0.125431	12.947718	0.270077	5.755740
1281.146000	236.645588	148.876533	0.125433	12.946895	0.270082	5.755374
1281.166000	236.645588	148.867161	0.125435	12.946080	0.270087	5.755012
1281.206000	236.645588	148.864787	0.125436	12.945873	0.270089	5.754920
1281.226000	236.645507	148.865674	0.125436	12.945951	0.270088	5.754954
1281.226000	236.645507	148.847671	0.125440	12.944385	0.270098	5.754258
1281.246000	236.645507	148.866627	0.125436	12.946033	0.270088	5.754991
1281.266000	236.645588	148.860874	0.125437	12.945533	0.270091	5.754769
1281.286000	236.645588	148.855114	0.125439	12.945032	0.270094	5.754546
1281.306000	236.645507	148.859912	0.125437	12.945450	0.270091	5.754732
1281.326000	236.645588	148.863607	0.125436	12.945771	0.270089	5.754874
1281.366000	236.645588	148.857194	0.125438	12.945213	0.270093	5.754627
1281.386000	236.645588	148.852354	0.125439	12.944792	0.270095	5.754439
1281.406000	236.645588	148.857501	0.125438	12.945240	0.270093	5.754638
1281.426000	236.645588	148.854350	0.125439	12.944966	0.270094	5.754517
1281.446000	236.645588	148.846637	0.125441	12.944295	0.270099	5.754218
1281.446000	236.645588	148.847194	0.125441	12.944344	0.270098	5.754240
1281.466000	236.645588	148.833698	0.125444	12.943170	0.270106	5.753718
1281.486000	236.645588	148.858143	0.125438	12.945296	0.270092	5.754663
1281.506000	236.645588	148.844854	0.125441	12.944140	0.270100	5.754150
1281.526000	236.645588	148.834693	0.125444	12.943256	0.270105	5.753757
1281.546000	236.645588	148.842736	0.125442	12.943956	0.270101	5.754068
1281.566000	236.645507	148.844926	0.125441	12.944146	0.270099	5.754152
1281.586000	236.645588	148.846190	0.125441	12.944256	0.270099	5.754201
1281.626000	236.645588	148.835029	0.125444	12.943286	0.270105	5.753770
1281.646000	236.645588	148.842906	0.125442	12.943971	0.270101	5.754074
1281.646000	236.645588	148.837795	0.125443	12.943526	0.270103	5.753877
1281.666000	236.645588	148.830181	0.125445	12.942864	0.270107	5.753582
1281.686000	236.645588	148.834714	0.125444	12.943258	0.270105	5.753758
1281.706000	236.645588	148.829839	0.125445	12.942834	0.270108	5.753569
1281.726000	236.645588	148.818366	0.125448	12.941837	0.270114	5.753126
1281.746000	236.645507	148.829822	0.125445	12.942833	0.270108	5.753568
1281.766000	236.645588	148.830695	0.125445	12.942909	0.270107	5.753602
1281.786000	236.645507	148.826789	0.125446	12.942569	0.270109	5.753451
1281.806000	236.645588	148.827348	0.125446	12.942618	0.270109	5.753473
1281.846000	236.645588	148.816777	0.125449	12.941698	0.270115	5.753064
1281.866000	236.645588	148.821089	0.125447	12.942073	0.270112	5.753231
1281.866000	236.645588	148.818106	0.125448	12.941814	0.270114	5.753115
1281.886000	236.645588	148.810474	0.125450	12.941150	0.270118	5.752820
1281.906000	236.645588	148.812348	0.125450	12.941313	0.270117	5.752893
1281.926000	236.645507	148.797141	0.125454	12.939991	0.270125	5.752305
1281.946000	236.645507	148.805489	0.125451	12.940717	0.270121	5.752628
1281.966000	236.645588	148.820258	0.125448	12.942001	0.270113	5.753199
1281.986000	236.645588	148.810294	0.125450	12.941135	0.270118	5.752813
1282.006000	236.645507	148.800607	0.125453	12.940292	0.270123	5.752439
1282.026000	236.645588	148.803324	0.125452	12.940528	0.270122	5.752544
1282.066000	236.645588	148.805600	0.125452	12.940726	0.270121	5.752632
1282.086000	236.645588	148.819332	0.125448	12.941920	0.270113	5.753163
1282.086000	236.645588	148.819935	0.125448	12.941973	0.270113	5.753186
1282.106000	236.645507	148.814359	0.125449	12.941488	0.270116	5.752971
1282.126000	236.645588	148.810483	0.125450	12.941151	0.270118	5.752821
1282.146000	236.645588	148.806260	0.125451	12.940784	0.270120	5.752658
1282.166000	236.645588	148.808043	0.125451	12.940939	0.270119	5.752726
1282.186000	236.645588	148.795750	0.125454	12.939870	0.270126	5.752251
1282.206000	236.645588	148.797836	0.125454	12.940051	0.270125	5.752332
1282.246000	236.645588	148.801203	0.125453	12.940344	0.270123	5.752462
1282.266000	236.645588	148.805183	0.125452	12.940690	0.270121	5.752616
1282.286000	236.645588	148.795373	0.125454	12.939837	0.270126	5.752237
1282.286000	236.645588	148.800048	0.125453	12.940243	0.270124	5.752417
1282.306000	236.645507	148.795680	0.125454	12.939864	0.270126	5.752249
1282.326000	236.645588	148.803835	0.125452	12.940573	0.270122	5.752564
1282.346000	236.645588	148.799193	0.125453	12.940169	0.270124	5.752384
1282.366000	236.645588	148.801969	0.125452	12.940411	0.270123	5.752492
1282.386000	236.645588	148.798016	0.125453	12.940067	0.270125	5.752339
1282.406000	236.645588	148.799924	0.125453	12.940233	0.270124	5.752413
1282.446000	236.645507	148.794803	0.125454	12.939787	0.270127	5.752215
1282.446000	236.645507	148.795783	0.125454	12.939873	0.270126	5.752253
1282.486000	236.645588	148.782519	0.125458	12.938719	0.270133	5.751740
1282.506000	236.645588	148.787859	0.125456	12.939184	0.270130	5.751946
1282.506000	236.645588	148.778397	0.125459	12.938361	0.270136	5.751580
1282.526000	236.645588	148.795710	0.125454	12.939866	0.270126	5.752250
1282.546000	236.645588	148.761919	0.125463	12.936928	0.270144	5.750943
1282.566000	236.645507	148.773128	0.125460	12.937902	0.270138	5.751377
1282.586000	236.645588	148.776273	0.125459	12.938176	0.270137	5.751498
1282.606000	236.645507	148.773046	0.125460	12.937895	0.270138	5.751374
1282.646000	236.645588	148.757876	0.125464	12.936576	0.270147	5.750787
1282.646000	236.645588	148.749708	0.125466	12.935866	0.270151	5.750471
1282.686000	236.645507	148.741810	0.125468	12.935179	0.270155	5.750166
1282.686000	236.645507	148.733828	0.125470	12.934485	0.270160	5.749857
1282.726000	236.645588	148.720132	0.125474	12.933294	0.270167	5.749328
1282.726000	236.645588	148.714290	0.125475	12.932786	0.270170	5.749102
1282.746000	236.645507	148.709208	0.125477	12.932344	0.270173	5.748906
1282.766000	236.645588	148.719117	0.125474	12.933205	0.270168	5.749289
1282.786000	236.645588	148.704743	0.125478	12.931955	0.270175	5.748733
1282.806000	236.645588	148.696633	0.125480	12.931250	0.270180	5.748419
1282.826000	236.645588	148.701097	0.125479	12.931638	0.270177	5.748592
1282.846000	236.645588	148.699433	0.125479	12.931494	0.270178	5.748528
1282.866000	236.645588	148.687256	0.125482	12.930435	0.270185	5.748057
1282.906000	236.645588	148.678434	0.125485	12.929667	0.270190	5.747716
1282.926000	236.645507	148.643244	0.125494	12.926607	0.270209	5.746356
1282.926000	236.645507	148.630963	0.125497	12.925539	0.270215	5.745881
1282.946000	236.645588	148.620321	0.125500	12.924614	0.270221	5.745469
1282.966000	236.645588	148.626112	0.125498	12.925117	0.270218	5.745693
1282.986000	236.645588	148.631981	0.125497	12.925628	0.270215	5.745920
1283.006000	236.645588	148.637048	0.125496	12.926068	0.270212	5.746116
1283.026000	236.645588	148.635270	0.125496	12.925914	0.270213	5.746047
1283.046000	236.645588	148.636989	0.125496	12.926063	0.270212	5.746114
1283.086000	236.645507	148.640689	0.125495	12.926385	0.270210	5.746257
1283.086000	236.645507	148.639508	0.125495	12.926282	0.270211	5.746211
1283.126000	236.645588	148.626556	0.125498	12.925156	0.270218	5.745710
1283.146000	236.645588	148.632486	0.125497	12.925672	0.270215	5.745940
1283.146000	236.645588	148.638862	0.125495	12.926226	0.270211	5.746186
1283.166000	236.645507	148.642014	0.125494	12.926500	0.270209	5.746308
1283.186000	236.645588	148.639604	0.125495	12.926291	0.270211	5.746215
1283.206000	236.645507	148.633739	0.125496	12.925781	0.270214	5.745988
1283.226000	236.645588	148.647429	0.125493	12.926971	0.270207	5.746517
1283.246000	236.645588	148.628391	0.125498	12.925316	0.270217	5.745781
1283.286000	236.645507	148.617776	0.125501	12.924392	0.270223	5.745371
1283.306000	236.645588	148.628355	0.125498	12.925312	0.270217	5.745780
1283.326000	236.645588	148.627321	0.125498	12.925222	0.270217	5.745740
1283.346000	236.645588	148.631016	0.125497	12.925544	0.270215	5.745883
1283.366000	236.645588	148.619473	0.125500	12.924540	0.270222	5.745437
1283.366000	236.645588	148.641166	0.125494	12.926426	0.270210	5.746275
1283.386000	236.645588	148.658824	0.125490	12.927962	0.270200	5.746958
1283.406000	236.645588	148.655030	0.125491	12.927632	0.270202	5.746811
1283.426000	236.645588	148.634462	0.125496	12.925844	0.270214	5.746016
1283.446000	236.645507	148.619794	0.125500	12.924568	0.270221	5.745449
1283.466000	236.645588	148.618194	0.125500	12.924429	0.270222	5.745387
1283.506000	236.645507	148.635068	0.125496	12.925896	0.270213	5.746039
1283.526000	236.645507	148.636395	0.125496	12.926012	0.270212	5.746091
1283.546000	236.645588	148.617909	0.125501	12.924404	0.270223	5.745376
1283.566000	236.645588	148.628484	0.125498	12.925324	0.270217	5.745785
1283.566000	236.645588	148.629074	0.125498	12.925375	0.270217	5.745808
1283.586000	236.645588	148.623705	0.125499	12.924908	0.270219	5.745600
1283.606000	236.645588	148.613228	0.125502	12.923997	0.270225	5.745195
1283.626000	236.645507	148.617805	0.125501	12.924395	0.270222	5.745372
1283.646000	236.645507	148.629666	0.125497	12.925426	0.270216	5.745831
1283.666000	236.645588	148.620945	0.125500	12.924668	0.270221	5.745493
1283.686000	236.645588	148.621615	0.125500	12.924726	0.270221	5.745519
1283.706000	236.645588	148.618775	0.125500	12.924479	0.270222	5.745410
1283.746000	236.645588	148.625957	0.125498	12.925104	0.270218	5.745687
1283.766000	236.645588	148.611649	0.125502	12.923860	0.270226	5.745134
1283.786000	236.645588	148.607848	0.125503	12.923529	0.270228	5.744987
1283.786000	236.645588	148.609118	0.125503	12.923640	0.270227	5.745036
1283.806000	236.645588	148.619639	0.125500	12.924554	0.270222	5.745443
1283.826000	236.645588	148.611314	0.125502	12.923830	0.270226	5.745121
1283.846000	236.645588	148.623026	0.125499	12.924849	0.270220	5.745574
1283.866000	236.645588	148.612804	0.125502	12.923960	0.270225	5.745179
1283.886000	236.645588	148.606377	0.125504	12.923401	0.270229	5.744930
1283.906000	236.645588	148.604335	0.125504	12.923224	0.270230	5.744851
1283.946000	236.645588	148.605191	0.125504	12.923298	0.270229	5.744884
1283.946000	236.645588	148.602261	0.125505	12.923043	0.270231	5.744771
1283.986000	236.645507	148.607092	0.125503	12.923463	0.270228	5.744958
1284.006000	236.645507	148.608683	0.125503	12.923602	0.270227	5.745019
1284.006000	236.645507	148.602696	0.125504	12.923081	0.270231	5.744788
1284.026000	236.645588	148.595496	0.125506	12.922455	0.270235	5.744510
1284.046000	236.645588	148.606871	0.125503	12.923444	0.270229	5.744949
1284.066000	236.645588	148.602755	0.125505	12.923086	0.270231	5.744790
1284.086000	236.645507	148.601722	0.125505	12.922996	0.270231	5.744750
1284.106000	236.645588	148.608123	0.125503	12.923553	0.270228	5.744998
1284.126000	236.645588	148.598992	0.125505	12.922759	0.270233	5.744645
1284.146000	236.645588	148.622377	0.125499	12.924793	0.270220	5.745549
1284.186000	236.645507	148.621404	0.125500	12.924708	0.270221	5.745511
1284.206000	236.645507	148.615201	0.125501	12.924168	0.270224	5.745271
1284.206000	236.645507	148.606985	0.125503	12.923454	0.270228	5.744954
1284.226000	236.645588	148.609296	0.125503	12.923655	0.270227	5.745043
1284.246000	236.645588	148.606190	0.125504	12.923385	0.270229	5.744923
1284.266000	236.645588	148.610111	0.125503	12.923726	0.270227	5.745075
1284.286000	236.645588	148.602721	0.125505	12.923083	0.270231	5.744789
1284.306000	236.645588	148.601034	0.125505	12.922936	0.270232	5.744724
1284.326000	236.645588	148.603482	0.125504	12.923149	0.270230	5.744818
1284.366000	236.645588	148.599219	0.125505	12.922779	0.270233	5.744654
1284.366000	236.645588	148.585732	0.125509	12.921606	0.270240	5.744132
1284.406000	236.645507	148.590224	0.125508	12.921996	0.270237	5.744306
1284.426000	236.645507	148.593869	0.125507	12.922313	0.270235	5.744447
1284.426000	236.645507	148.594642	0.125507	12.922381	0.270235	5.744477
1284.446000	236.645588	148.576076	0.125511	12.920766	0.270245	5.743759
1284.466000	236.645507	148.592987	0.125507	12.922237	0.270236	5.744413
1284.486000	236.645588	148.599628	0.125505	12.922814	0.270232	5.744669
1284.506000	236.645588	148.578491	0.125511	12.920976	0.270244	5.743852
1284.526000	236.645588	148.590152	0.125508	12.921990	0.270238	5.744303
1284.566000	236.645588	148.583925	0.125509	12.921449	0.270241	5.744062
1284.586000	236.645588	148.582805	0.125510	12.921351	0.270242	5.744019
1284.586000	236.645588	148.566791	0.125514	12.919959	0.270250	5.743400
1284.626000	236.645507	148.586149	0.125509	12.921642	0.270240	5.744148
1284.646000	236.645588	148.594518	0.125507	12.922370	0.270235	5.744472
1284.646000	236.645588	148.578229	0.125511	12.920953	0.270244	5.743842
1284.666000	236.645507	148.575922	0.125511	12.920753	0.270245	5.743753
1284.686000	236.645588	148.583988	0.125509	12.921454	0.270241	5.744065
1284.706000	236.645588	148.578938	0.125511	12.921015	0.270244	5.743870
1284.726000	236.645588	148.578598	0.125511	12.920985	0.270244	5.743856
1284.746000	236.645588	148.583005	0.125510	12.921369	0.270241	5.744027
1284.766000	236.645588	148.567586	0.125514	12.920028	0.270250	5.743431
1284.786000	236.645588	148.579489	0.125511	12.921063	0.270243	5.743891
1284.826000	236.645588	148.573432	0.125512	12.920536	0.270247	5.743657
1284.846000	236.645588	148.565063	0.125514	12.919808	0.270251	5.743333
1284.846000	236.645588	148.574369	0.125512	12.920618	0.270246	5.743693
1284.866000	236.645588	148.564029	0.125515	12.919718	0.270252	5.743293
1284.886000	236.645588	148.573641	0.125512	12.920554	0.270247	5.743665
1284.906000	236.645588	148.566560	0.125514	12.919939	0.270250	5.743391
1284.926000	236.645507	148.571586	0.125513	12.920376	0.270248	5.743585
1284.946000	236.645507	148.571455	0.125513	12.920364	0.270248	5.743580
1284.966000	236.645588	148.555499	0.125517	12.918977	0.270256	5.742963
1284.986000	236.645588	148.575279	0.125512	12.920697	0.270246	5.743728
1285.006000	236.645588	148.571148	0.125513	12.920337	0.270248	5.743568
1285.046000	236.645588	148.578796	0.125511	12.921003	0.270244	5.743864
1285.066000	236.645588	148.571273	0.125513	12.920348	0.270248	5.743573
1285.066000	236.645588	148.570226	0.125513	12.920257	0.270248	5.743533
1285.086000	236.645588	148.564492	0.125515	12.919759	0.270252	5.743311
1285.106000	236.645588	148.555623	0.125517	12.918987	0.270256	5.742968
1285.126000	236.645588	148.544604	0.125520	12.918029	0.270262	5.742542
1285.146000	236.645588	148.559157	0.125516	12.919295	0.270254	5.743105
1285.166000	236.645588	148.553375	0.125517	12.918792	0.270258	5.742881
1285.186000	236.645588	148.561686	0.125515	12.919515	0.270253	5.743203
1285.206000	236.645507	148.565997	0.125514	12.919890	0.270251	5.743369
1285.226000	236.645588	148.559935	0.125516	12.919362	0.270254	5.743135
1285.266000	236.645588	148.559512	0.125516	12.919326	0.270254	5.743119
1285.286000	236.645588	148.553100	0.125517	12.918768	0.270258	5.742871
1285.286000	236.645588	148.564400	0.125515	12.919751	0.270252	5.743308
1285.306000	236.645588	148.550940	0.125518	12.918580	0.270259	5.742787
1285.326000	236.645507	148.553356	0.125517	12.918790	0.270257	5.742881
1285.346000	236.645588	148.543333	0.125520	12.917919	0.270263	5.742493
1285.366000	236.645588	148.553138	0.125517	12.918771	0.270258	5.742872
1285.386000	236.645588	148.555768	0.125517	12.919000	0.270256	5.742974
1285.406000	236.645588	148.545078	0.125520	12.918070	0.270262	5.742561
1285.426000	236.645588	148.537185	0.125522	12.917384	0.270266	5.742255
1285.466000	236.645588	148.539663	0.125521	12.917599	0.270265	5.742351
1285.486000	236.645507	148.543959	0.125520	12.917973	0.270263	5.742517
1285.486000	236.645507	148.543503	0.125520	12.917933	0.270263	5.742500
1285.506000	236.645588	148.550707	0.125518	12.918560	0.270259	5.742778
1285.526000	236.645588	148.537934	0.125521	12.917449	0.270266	5.742284
1285.546000	236.645588	148.551902	0.125518	12.918664	0.270258	5.742824
1285.566000	236.645588	148.548659	0.125519	12.918382	0.270260	5.742699
1285.586000	236.645588	148.541307	0.125521	12.917742	0.270264	5.742415
1285.606000	236.645588	148.547282	0.125519	12.918262	0.270261	5.742646
1285.646000	236.645588	148.545693	0.125519	12.918124	0.270262	5.742584
1285.666000	236.645588	148.545049	0.125520	12.918068	0.270262	5.742559
1285.686000	236.645507	148.547250	0.125519	12.918259	0.270261	5.742645
1285.706000	236.645507	148.532656	0.125523	12.916990	0.270269	5.742080
1285.706000	236.645507	148.530883	0.125523	12.916836	0.270270	5.742012
1285.726000	236.645507	148.525090	0.125525	12.916332	0.270273	5.741788
1285.746000	236.645507	148.531613	0.125523	12.916899	0.270269	5.742040
1285.766000	236.645507	148.532704	0.125523	12.916994	0.270269	5.742082
1285.786000	236.645588	148.528193	0.125524	12.916602	0.270271	5.741908
1285.806000	236.645588	148.525120	0.125525	12.916335	0.270273	5.741789
1285.826000	236.645588	148.513411	0.125528	12.915316	0.270279	5.741336
1285.846000	236.645588	148.510182	0.125529	12.915036	0.270281	5.741212
1285.886000	236.645588	148.514036	0.125528	12.915371	0.270279	5.741361
1285.906000	236.645588	148.502103	0.125531	12.914333	0.270285	5.740899
1285.926000	236.645507	148.513967	0.125528	12.915365	0.270279	5.741358
1285.926000	236.645507	148.522835	0.125525	12.916136	0.270274	5.741701
1285.946000	236.645507	148.511388	0.125528	12.915140	0.270280	5.741258
1285.966000	236.645507	148.533826	0.125522	12.917092	0.270268	5.742126
1285.986000	236.645507	148.521841	0.125526	12.916049	0.270275	5.741662
1286.006000	236.645588	148.517900	0.125527	12.915707	0.270277	5.741510
1286.026000	236.645588	148.510144	0.125529	12.915032	0.270281	5.741210
1286.066000	236.645507	148.508549	0.125529	12.914894	0.270282	5.741148
1286.086000	236.645588	148.515732	0.125527	12.915518	0.270278	5.741426
1286.106000	236.645588	148.512388	0.125528	12.915227	0.270280	5.741297
1286.126000	236.645588	148.514186	0.125528	12.915384	0.270279	5.741366
1286.126000	236.645588	148.513217	0.125528	12.915300	0.270279	5.741329
1286.146000	236.645588	148.504584	0.125530	12.914549	0.270284	5.740995
1286.166000	236.645588	148.507388	0.125529	12.914793	0.270282	5.741104
1286.186000	236.645507	148.515450	0.125527	12.915494	0.270278	5.741415
1286.206000	236.645588	148.517032	0.125527	12.915631	0.270277	5.741476
1286.226000	236.645588	148.512268	0.125528	12.915217	0.270280	5.741292
1286.246000	236.645588	148.513341	0.125528	12.915310	0.270279	5.741334
1286.266000	236.645588	148.512300	0.125528	12.915220	0.270280	5.741293
1286.286000	236.645588	148.519880	0.125526	12.915879	0.270276	5.741586
1286.326000	236.645588	148.505998	0.125530	12.914672	0.270283	5.741050
1286.346000	236.645507	148.498983	0.125532	12.914062	0.270287	5.740779
1286.346000	236.645507	148.492665	0.125533	12.913512	0.270290	5.740534
1286.366000	236.645588	148.488851	0.125534	12.913181	0.270293	5.740387
1286.386000	236.645588	148.491020	0.125534	12.913369	0.270291	5.740471
1286.406000	236.645588	148.504285	0.125530	12.914523	0.270284	5.740984
1286.426000	236.645507	148.496199	0.125532	12.913820	0.270288	5.740671
1286.446000	236.645588	148.497108	0.125532	12.913899	0.270288	5.740706
1286.466000	236.645588	148.484246	0.125535	12.912780	0.270295	5.740209
1286.486000	236.645588	148.492497	0.125533	12.913498	0.270291	5.740528
1286.526000	236.645507	148.493515	0.125533	12.913586	0.270290	5.740567
1286.546000	236.645588	148.484346	0.125535	12.912789	0.270295	5.740213
1286.566000	236.645507	148.486547	0.125535	12.912980	0.270294	5.740298
1286.566000	236.645507	148.494503	0.125533	12.913672	0.270289	5.740605
1286.586000	236.645588	148.492519	0.125533	12.913500	0.270291	5.740529
1286.606000	236.645588	148.484962	0.125535	12.912842	0.270295	5.740237
1286.626000	236.645507	148.478756	0.125537	12.912303	0.270298	5.739997
1286.646000	236.645588	148.481562	0.125536	12.912547	0.270296	5.740105
1286.666000	236.645588	148.483909	0.125536	12.912751	0.270295	5.740196
1286.686000	236.645507	148.490933	0.125534	12.913362	0.270291	5.740467
1286.706000	236.645507	148.475996	0.125538	12.912063	0.270299	5.739890
1286.726000	236.645588	148.467802	0.125540	12.911350	0.270304	5.739573
1286.766000	236.645588	148.473118	0.125538	12.911812	0.270301	5.739779
1286.766000	236.645588	148.470507	0.125539	12.911585	0.270302	5.739678
1286.786000	236.645588	148.463581	0.125541	12.910983	0.270306	5.739410
1286.806000	236.645588	148.471477	0.125539	12.911670	0.270302	5.739715
1286.826000	236.645588	148.476824	0.125537	12.912135	0.270299	5.739922
1286.846000	236.645588	148.460956	0.125542	12.910755	0.270308	5.739309
1286.866000	236.645588	148.480235	0.125537	12.912431	0.270297	5.740054
1286.886000	236.645588	148.477851	0.125537	12.912224	0.270298	5.739962
1286.926000	236.645588	148.460908	0.125542	12.910751	0.270308	5.739307
1286.926000	236.645588	148.460770	0.125542	12.910739	0.270308	5.739301
1286.966000	236.645507	148.467903	0.125540	12.911359	0.270304	5.739577
1286.986000	236.645588	148.458645	0.125542	12.910554	0.270309	5.739219
1286.986000	236.645588	148.461451	0.125541	12.910798	0.270307	5.739328
1287.006000	236.645507	148.464558	0.125541	12.911068	0.270306	5.739448
1287.026000	236.645588	148.461194	0.125542	12.910775	0.270307	5.739318
1287.046000	236.645588	148.473148	0.125538	12.911815	0.270301	5.739780
1287.066000	236.645588	148.453515	0.125544	12.910108	0.270312	5.739021
1287.086000	236.645588	148.461954	0.125541	12.910842	0.270307	5.739347
1287.106000	236.645588	148.457752	0.125542	12.910476	0.270309	5.739185
1287.126000	236.645588	148.444893	0.125546	12.909358	0.270316	5.738688
1287.146000	236.645507	148.462988	0.125541	12.910931	0.270306	5.739387
1287.186000	236.645588	148.454188	0.125543	12.910166	0.270311	5.739047
1287.206000	236.645588	148.444598	0.125546	12.909332	0.270316	5.738676
1287.206000	236.645588	148.432803	0.125549	12.908306	0.270323	5.738220
1287.226000	236.645588	148.439164	0.125547	12.908860	0.270319	5.738466
1287.246000	236.645588	148.434004	0.125549	12.908411	0.270322	5.738267
1287.266000	236.645588	148.438463	0.125547	12.908799	0.270320	5.738439
1287.286000	236.645588	148.434974	0.125548	12.908495	0.270322	5.738304
1287.306000	236.645588	148.440345	0.125547	12.908962	0.270319	5.738512
1287.346000	236.645588	148.433532	0.125549	12.908370	0.270322	5.738248
1287.366000	236.645588	148.436105	0.125548	12.908594	0.270321	5.738348
1287.366000	236.645588	148.430456	0.125550	12.908102	0.270324	5.738129
1287.406000	236.645588	148.439040	0.125547	12.908849	0.270320	5.738461
1287.406000	236.645588	148.429053	0.125550	12.907980	0.270325	5.738075
1287.426000	236.645588	148.416797	0.125553	12.906914	0.270332	5.737601
1287.446000	236.645588	148.422697	0.125552	12.907428	0.270328	5.737829
1287.466000	236.645588	148.427061	0.125550	12.907807	0.270326	5.737998
1287.486000	236.645507	148.425497	0.125551	12.907671	0.270327	5.737938
1287.506000	236.645507	148.426297	0.125551	12.907741	0.270326	5.737969
1287.526000	236.645588	148.413543	0.125554	12.906632	0.270333	5.737476
1287.546000	236.645588	148.409027	0.125555	12.906239	0.270336	5.737301
1287.566000	236.645588	148.416424	0.125553	12.906882	0.270332	5.737587
1287.586000	236.645588	148.408195	0.125555	12.906166	0.270336	5.737269
1287.626000	236.645588	148.402282	0.125557	12.905652	0.270339	5.737040
1287.626000	236.645588	148.406341	0.125556	12.906005	0.270337	5.737197
1287.646000	236.645588	148.417174	0.125553	12.906947	0.270331	5.737616
1287.666000	236.645588	148.403934	0.125556	12.905796	0.270339	5.737104
1287.686000	236.645588	148.399755	0.125558	12.905432	0.270341	5.736943
1287.706000	236.645507	148.394876	0.125559	12.905008	0.270343	5.736754
1287.726000	236.645507	148.408511	0.125555	12.906194	0.270336	5.737281
1287.746000	236.645588	148.391759	0.125560	12.904737	0.270345	5.736633
1287.786000	236.645507	148.392178	0.125559	12.904774	0.270345	5.736650
1287.786000	236.645507	148.390867	0.125560	12.904659	0.270346	5.736599
1287.826000	236.645588	148.392379	0.125559	12.904791	0.270345	5.736657
1287.846000	236.645588	148.382367	0.125562	12.903920	0.270350	5.736270
1287.846000	236.645588	148.391288	0.125560	12.904696	0.270345	5.736615
1287.866000	236.645588	148.393752	0.125559	12.904910	0.270344	5.736711
1287.886000	236.645507	148.388046	0.125561	12.904414	0.270347	5.736490
1287.906000	236.645588	148.398260	0.125558	12.905302	0.270342	5.736885
1287.926000	236.645588	148.388804	0.125560	12.904480	0.270347	5.736519
1287.946000	236.645588	148.376912	0.125564	12.903446	0.270353	5.736059
1287.966000	236.645588	148.377362	0.125563	12.903485	0.270353	5.736077
1287.986000	236.645588	148.405161	0.125556	12.905903	0.270338	5.737152
1288.026000	236.645588	148.376485	0.125564	12.903409	0.270353	5.736043
1288.046000	236.645588	148.372304	0.125565	12.903045	0.270356	5.735881
1288.046000	236.645588	148.382712	0.125562	12.903950	0.270350	5.736284
1288.066000	236.645588	148.373451	0.125564	12.903145	0.270355	5.735926
1288.086000	236.645588	148.364978	0.125567	12.902408	0.270360	5.735598
1288.106000	236.645588	148.364397	0.125567	12.902358	0.270360	5.735576
1288.126000	236.645588	148.367149	0.125566	12.902597	0.270358	5.735682
1288.146000	236.645507	148.377090	0.125563	12.903461	0.270353	5.736066
1288.166000	236.645588	148.375302	0.125564	12.903306	0.270354	5.735997
1288.186000	236.645588	148.385011	0.125561	12.904150	0.270349	5.736373
1288.206000	236.645507	148.380875	0.125562	12.903791	0.270351	5.736213
1288.246000	236.645588	148.378102	0.125563	12.903549	0.270353	5.736105
1288.266000	236.645588	148.375253	0.125564	12.903302	0.270354	5.735995
1288.266000	236.645588	148.363099	0.125567	12.902245	0.270361	5.735525
1288.286000	236.645588	148.364995	0.125567	12.902410	0.270360	5.735599
1288.306000	236.645588	148.359933	0.125568	12.901969	0.270362	5.735403
1288.326000	236.645588	148.361696	0.125568	12.902123	0.270361	5.735471
1288.346000	236.645507	148.361948	0.125567	12.902145	0.270361	5.735481
1288.366000	236.645588	148.374034	0.125564	12.903196	0.270355	5.735948
1288.386000	236.645507	148.364754	0.125567	12.902389	0.270360	5.735590
1288.426000	236.645588	148.371616	0.125565	12.902985	0.270356	5.735855
1288.426000	236.645588	148.367676	0.125566	12.902643	0.270358	5.735702
1288.466000	236.645507	148.375055	0.125564	12.903284	0.270354	5.735988
1288.486000	236.645507	148.376527	0.125564	12.903412	0.270353	5.736045
1288.486000	236.645507	148.374593	0.125564	12.903244	0.270354	5.735970
1288.506000	236.645507	148.364863	0.125567	12.902398	0.270360	5.735594
1288.526000	236.645588	148.360236	0.125568	12.901996	0.270362	5.735415
1288.546000	236.645507	148.371419	0.125565	12.902968	0.270356	5.735847
1288.566000	236.645507	148.370834	0.125565	12.902917	0.270356	5.735825
1288.586000	236.645588	148.360230	0.125568	12.901995	0.270362	5.735415
1288.626000	236.645588	148.374705	0.125564	12.903254	0.270354	5.735974
1288.646000	236.645588	148.369895	0.125565	12.902836	0.270357	5.735788
1288.646000	236.645588	148.364073	0.125567	12.902329	0.270360	5.735563
1288.686000	236.645588	148.358636	0.125568	12.901857	0.270363	5.735353
1288.686000	236.645588	148.362402	0.125567	12.902184	0.270361	5.735499
1288.706000	236.645588	148.352962	0.125570	12.901363	0.270366	5.735134
1288.726000	236.645588	148.361965	0.125567	12.902146	0.270361	5.735482
1288.746000	236.645588	148.355465	0.125569	12.901581	0.270365	5.735230
1288.766000	236.645588	148.352577	0.125570	12.901330	0.270366	5.735119
1288.786000	236.645588	148.354366	0.125569	12.901485	0.270365	5.735188
1288.806000	236.645588	148.350472	0.125570	12.901147	0.270368	5.735037
1288.846000	236.645588	148.365011	0.125567	12.902411	0.270360	5.735599
1288.866000	236.645507	148.367081	0.125566	12.902591	0.270358	5.735679
1288.886000	236.645588	148.350327	0.125570	12.901134	0.270368	5.735032
1288.906000	236.645588	148.351748	0.125570	12.901258	0.270367	5.735087
1288.906000	236.645588	148.361156	0.125568	12.902076	0.270362	5.735450
1288.926000	236.645588	148.359293	0.125568	12.901914	0.270363	5.735378
1288.946000	236.645588	148.363857	0.125567	12.902311	0.270360	5.735555
1288.966000	236.645588	148.335540	0.125574	12.899848	0.270376	5.734460
1288.986000	236.645588	148.346243	0.125572	12.900779	0.270370	5.734874
1289.006000	236.645588	148.349466	0.125571	12.901059	0.270368	5.734998
1289.026000	236.645588	148.335343	0.125574	12.899831	0.270376	5.734453
1289.066000	236.645588	148.338710	0.125574	12.900124	0.270374	5.734583
1289.086000	236.645588	148.361783	0.125567	12.902130	0.270361	5.735475
1289.106000	236.645507	148.337487	0.125574	12.900017	0.270374	5.734535
1289.126000	236.645588	148.328772	0.125576	12.899259	0.270379	5.734198
1289.126000	236.645588	148.327300	0.125576	12.899132	0.270380	5.734142
1289.146000	236.645588	148.335518	0.125574	12.899846	0.270376	5.734459
1289.166000	236.645588	148.341594	0.125573	12.900375	0.270372	5.734694
1289.186000	236.645588	148.338503	0.125574	12.900106	0.270374	5.734575
1289.206000	236.645588	148.339411	0.125573	12.900185	0.270374	5.734610
1289.226000	236.645588	148.328600	0.125576	12.899245	0.270379	5.734192
1289.246000	236.645588	148.332345	0.125575	12.899570	0.270377	5.734337
1289.266000	236.645588	148.344020	0.125572	12.900586	0.270371	5.734788
1289.286000	236.645588	148.323711	0.125577	12.898819	0.270382	5.734003
1289.326000	236.645588	148.331759	0.125575	12.899519	0.270378	5.734314
1289.326000	236.645588	148.325519	0.125577	12.898977	0.270381	5.734073
1289.346000	236.645507	148.342549	0.125572	12.900458	0.270372	5.734731
1289.366000	236.645507	148.323843	0.125577	12.898831	0.270382	5.734008
1289.386000	236.645588	148.323172	0.125578	12.898772	0.270382	5.733982
1289.406000	236.645588	148.327598	0.125576	12.899157	0.270380	5.734153
1289.426000	236.645507	148.332093	0.125575	12.899548	0.270377	5.734327
1289.446000	236.645588	148.317917	0.125579	12.898315	0.270385	5.733779
1289.486000	236.645588	148.314699	0.125580	12.898036	0.270387	5.733654
1289.506000	236.645588	148.317073	0.125579	12.898242	0.270386	5.733746
1289.526000	236.645588	148.317030	0.125579	12.898238	0.270386	5.733745
1289.546000	236.645588	148.320974	0.125578	12.898581	0.270383	5.733897
1289.546000	236.645588	148.313058	0.125580	12.897893	0.270388	5.733591
1289.566000	236.645588	148.322607	0.125578	12.898723	0.270383	5.733960
1289.586000	236.645588	148.322709	0.125578	12.898732	0.270383	5.733964
1289.606000	236.645588	148.322769	0.125578	12.898737	0.270383	5.733966
1289.626000	236.645588	148.316600	0.125579	12.898201	0.270386	5.733728
1289.646000	236.645588	148.318152	0.125579	12.898336	0.270385	5.733788
1289.666000	236.645588	148.306662	0.125582	12.897337	0.270391	5.733344
1289.686000	236.645507	148.302859	0.125583	12.897006	0.270393	5.733197
1289.726000	236.645588	148.303883	0.125583	12.897095	0.270393	5.733236
1289.746000	236.645588	148.314151	0.125580	12.897988	0.270387	5.733633
1289.766000	236.645588	148.312090	0.125580	12.897809	0.270388	5.733554
1289.766000	236.645588	148.300196	0.125584	12.896774	0.270395	5.733094
1289.786000	236.645507	148.312506	0.125580	12.897845	0.270388	5.733570
1289.806000	236.645588	148.322566	0.125578	12.898720	0.270383	5.733959
1289.826000	236.645588	148.318039	0.125579	12.898326	0.270385	5.733784
1289.846000	236.645588	148.317138	0.125579	12.898248	0.270386	5.733749
1289.866000	236.645588	148.312402	0.125580	12.897836	0.270388	5.733566
1289.886000	236.645588	148.289206	0.125586	12.895819	0.270401	5.732669
1289.926000	236.645588	148.293146	0.125585	12.896161	0.270399	5.732821
1289.926000	236.645588	148.293331	0.125585	12.896177	0.270398	5.732828
1289.966000	236.645588	148.287322	0.125587	12.895655	0.270402	5.732596
1289.966000	236.645588	148.296893	0.125584	12.896487	0.270397	5.732966
1289.986000	236.645588	148.307938	0.125582	12.897448	0.270391	5.733393
1290.006000	236.645588	148.294745	0.125585	12.896300	0.270398	5.732883
1290.026000	236.645588	148.300969	0.125583	12.896842	0.270394	5.733124
1290.046000	236.645588	148.302667	0.125583	12.896989	0.270393	5.733189
1290.066000	236.645588	148.296331	0.125585	12.896438	0.270397	5.732944
1290.086000	236.645588	148.289200	0.125586	12.895818	0.270401	5.732669
1290.106000	236.645588	148.287244	0.125587	12.895648	0.270402	5.732593
1290.126000	236.645588	148.297891	0.125584	12.896574	0.270396	5.733005
1290.166000	236.645588	148.278871	0.125589	12.894920	0.270406	5.732269
1290.186000	236.645588	148.282109	0.125588	12.895202	0.270405	5.732395
1290.186000	236.645588	148.292026	0.125586	12.896064	0.270399	5.732778
1290.206000	236.645588	148.298301	0.125584	12.896610	0.270396	5.733020
1290.226000	236.645588	148.295556	0.125585	12.896371	0.270397	5.732914
1290.246000	236.645507	148.282391	0.125588	12.895226	0.270404	5.732405
1290.266000	236.645588	148.280471	0.125589	12.895059	0.270405	5.732331
1290.286000	236.645588	148.281451	0.125588	12.895144	0.270405	5.732369
1290.306000	236.645588	148.276160	0.125590	12.894684	0.270408	5.732165
1290.326000	236.645588	148.280867	0.125589	12.895093	0.270405	5.732347
1290.346000	236.645588	148.285386	0.125587	12.895486	0.270403	5.732521
1290.386000	236.645588	148.270886	0.125591	12.894226	0.270411	5.731961
1290.406000	236.645588	148.269625	0.125592	12.894116	0.270411	5.731912
1290.406000	236.645588	148.276327	0.125590	12.894699	0.270408	5.732171
1290.426000	236.645588	148.289582	0.125586	12.895851	0.270401	5.732683
1290.446000	236.645588	148.283550	0.125588	12.895327	0.270404	5.732450
1290.466000	236.645588	148.269673	0.125592	12.894120	0.270411	5.731914
1290.486000	236.645588	148.272794	0.125591	12.894391	0.270410	5.732034
1290.506000	236.645588	148.271309	0.125591	12.894262	0.270410	5.731977
1290.526000	236.645588	148.280268	0.125589	12.895041	0.270406	5.732323
1290.566000	236.645588	148.269379	0.125592	12.894094	0.270411	5.731902
1290.586000	236.645588	148.268255	0.125592	12.893997	0.270412	5.731859
1290.606000	236.645507	148.259248	0.125594	12.893213	0.270417	5.731511
1290.606000	236.645507	148.274315	0.125590	12.894524	0.270409	5.732093
1290.626000	236.645507	148.270734	0.125591	12.894212	0.270411	5.731955
1290.646000	236.645507	148.279874	0.125589	12.895007	0.270406	5.732308
1290.666000	236.645588	148.267893	0.125592	12.893965	0.270412	5.731845
1290.686000	236.645507	148.267220	0.125592	12.893907	0.270413	5.731819
1290.706000	236.645507	148.276987	0.125590	12.894756	0.270407	5.732197
1290.726000	236.645588	148.273227	0.125591	12.894429	0.270409	5.732051
1290.766000	236.645588	148.277230	0.125590	12.894777	0.270407	5.732206
1290.766000	236.645588	148.253330	0.125596	12.892699	0.270420	5.731282
1290.786000	236.645588	148.248976	0.125597	12.892320	0.270423	5.731114
1290.826000	236.645507	148.263027	0.125593	12.893542	0.270415	5.731657
1290.826000	236.645507	148.268095	0.125592	12.893983	0.270412	5.731853
1290.846000	236.645588	148.264505	0.125593	12.893671	0.270414	5.731714
1290.866000	236.645588	148.266417	0.125592	12.893837	0.270413	5.731788
1290.886000	236.645588	148.263614	0.125593	12.893593	0.270415	5.731680
1290.906000	236.645588	148.281489	0.125588	12.895148	0.270405	5.732371
1290.926000	236.645588	148.258466	0.125594	12.893145	0.270417	5.731481
1290.946000	236.645588	148.250371	0.125597	12.892441	0.270422	5.731168
1290.966000	236.645507	148.274844	0.125590	12.894570	0.270408	5.732114
1290.986000	236.645588	148.271123	0.125591	12.894246	0.270411	5.731970
1291.026000	236.645588	148.264131	0.125593	12.893638	0.270414	5.731700
1291.046000	236.645588	148.282470	0.125588	12.895233	0.270404	5.732408
1291.046000	236.645588	148.271254	0.125591	12.894258	0.270410	5.731975
1291.066000	236.645588	148.268695	0.125592	12.894035	0.270412	5.731876
1291.086000	236.645588	148.264276	0.125593	12.893651	0.270414	5.731705
1291.106000	236.645588	148.245597	0.125598	12.892026	0.270424	5.730983
1291.126000	236.645588	148.271683	0.125591	12.894295	0.270410	5.731991
1291.146000	236.645588	148.255515	0.125595	12.892889	0.270419	5.731366
1291.166000	236.645588	148.255777	0.125595	12.892912	0.270419	5.731377
1291.186000	236.645588	148.264287	0.125593	12.893652	0.270414	5.731706
1291.206000	236.645588	148.256311	0.125595	12.892958	0.270419	5.731397
1291.246000	236.645588	148.252328	0.125596	12.892612	0.270421	5.731243
1291.246000	236.645588	148.261575	0.125594	12.893416	0.270416	5.731601
1291.266000	236.645588	148.254143	0.125596	12.892769	0.270420	5.731313
1291.286000	236.645588	148.258556	0.125594	12.893153	0.270417	5.731484
1291.306000	236.645507	148.252738	0.125596	12.892647	0.270420	5.731259
1291.326000	236.645588	148.247278	0.125597	12.892172	0.270423	5.731048
1291.346000	236.645588	148.249892	0.125597	12.892400	0.270422	5.731149
1291.366000	236.645588	148.242931	0.125599	12.891794	0.270426	5.730880
1291.386000	236.645507	148.249518	0.125597	12.892367	0.270422	5.731135
1291.406000	236.645588	148.245274	0.125598	12.891998	0.270425	5.730971
1291.426000	236.645588	148.234652	0.125601	12.891074	0.270430	5.730560
1291.466000	236.645507	148.235633	0.125600	12.891160	0.270430	5.730598
1291.466000	236.645507	148.247774	0.125597	12.892216	0.270423	5.731067
1291.486000	236.645588	148.224829	0.125603	12.890220	0.270436	5.730180
1291.506000	236.645588	148.236871	0.125600	12.891267	0.270429	5.730646
1291.526000	236.645588	148.223806	0.125604	12.890131	0.270436	5.730141
1291.546000	236.645588	148.224074	0.125603	12.890155	0.270436	5.730151
1291.566000	236.645588	148.228747	0.125602	12.890561	0.270433	5.730332
1291.586000	236.645588	148.230636	0.125602	12.890725	0.270432	5.730405
1291.606000	236.645588	148.245112	0.125598	12.891984	0.270425	5.730964
1291.626000	236.645588	148.231703	0.125601	12.890818	0.270432	5.730446
1291.666000	236.645588	148.236543	0.125600	12.891239	0.270429	5.730633
1291.686000	236.645507	148.222475	0.125604	12.890016	0.270437	5.730089
1291.686000	236.645507	148.234615	0.125601	12.891071	0.270430	5.730558
1291.706000	236.645507	148.238846	0.125600	12.891439	0.270428	5.730722
1291.726000	236.645588	148.232084	0.125601	12.890851	0.270432	5.730461
1291.746000	236.645588	148.214423	0.125606	12.889315	0.270441	5.729778
1291.766000	236.645588	148.217635	0.125605	12.889595	0.270440	5.729902
1291.786000	236.645588	148.229020	0.125602	12.890585	0.270433	5.730342
1291.806000	236.645588	148.219523	0.125605	12.889759	0.270438	5.729975
1291.846000	236.645588	148.227588	0.125603	12.890460	0.270434	5.730287
1291.846000	236.645588	148.226414	0.125603	12.890358	0.270435	5.730241
1291.886000	236.645588	148.228306	0.125602	12.890523	0.270434	5.730315
1291.886000	236.645588	148.222578	0.125604	12.890024	0.270437	5.730093
1291.906000	236.645588	148.244570	0.125598	12.891937	0.270425	5.730943
1291.926000	236.645588	148.225100	0.125603	12.890244	0.270435	5.730191
1291.946000	236.645588	148.233938	0.125601	12.891012	0.270431	5.730532
1291.966000	236.645588	148.237115	0.125600	12.891289	0.270429	5.730655
1291.986000	236.645588	148.244026	0.125598	12.891890	0.270425	5.730922
1292.006000	236.645588	148.219957	0.125605	12.889796	0.270438	5.729992
1292.046000	236.645588	148.229351	0.125602	12.890613	0.270433	5.730355
1292.066000	236.645588	148.235045	0.125601	12.891109	0.270430	5.730575
1292.066000	236.645588	148.236326	0.125600	12.891220	0.270429	5.730625
1292.106000	236.645588	148.215156	0.125606	12.889379	0.270441	5.729806
1292.106000	236.645588	148.233233	0.125601	12.890951	0.270431	5.730505
1292.126000	236.645507	148.225511	0.125603	12.890279	0.270435	5.730207
1292.146000	236.645588	148.223972	0.125603	12.890146	0.270436	5.730147
1292.166000	236.645588	148.209350	0.125607	12.888874	0.270444	5.729582
1292.186000	236.645507	148.211147	0.125607	12.889030	0.270443	5.729651
1292.206000	236.645588	148.222058	0.125604	12.889979	0.270437	5.730073
1292.226000	236.645588	148.213467	0.125606	12.889232	0.270442	5.729741
1292.246000	236.645588	148.232559	0.125601	12.890892	0.270431	5.730479
1292.286000	236.645588	148.226866	0.125603	12.890397	0.270435	5.730259
1292.306000	236.645507	148.231348	0.125602	12.890787	0.270432	5.730432
1292.326000	236.645588	148.207370	0.125608	12.888702	0.270445	5.729505
1292.326000	236.645588	148.212590	0.125606	12.889156	0.270442	5.729707
1292.346000	236.645588	148.215480	0.125606	12.889407	0.270441	5.729819
1292.366000	236.645588	148.202774	0.125609	12.888302	0.270448	5.729328
1292.386000	236.645507	148.202574	0.125609	12.888285	0.270448	5.729320
1292.406000	236.645588	148.198179	0.125610	12.887903	0.270450	5.729150
1292.426000	236.645588	148.195460	0.125611	12.887666	0.270452	5.729045
1292.446000	236.645588	148.192102	0.125612	12.887374	0.270453	5.728915
1292.486000	236.645588	148.191281	0.125612	12.887303	0.270454	5.728883
1292.506000	236.645588	148.181865	0.125615	12.886484	0.270459	5.728519
1292.506000	236.645588	148.195583	0.125611	12.887677	0.270451	5.729050
1292.526000	236.645588	148.191986	0.125612	12.887364	0.270453	5.728911
1292.546000	236.645507	148.172926	0.125617	12.885706	0.270464	5.728174
1292.566000	236.645588	148.193936	0.125611	12.887534	0.270452	5.728986
1292.586000	236.645588	148.183615	0.125614	12.886636	0.270458	5.728587
1292.606000	236.645588	148.181919	0.125614	12.886489	0.270459	5.728521
1292.626000	236.645588	148.173908	0.125617	12.885792	0.270463	5.728212
1292.646000	236.645588	148.190720	0.125612	12.887254	0.270454	5.728862
1292.666000	236.645588	148.201141	0.125609	12.888160	0.270448	5.729264
1292.686000	236.645588	148.200912	0.125610	12.888140	0.270449	5.729256
1292.706000	236.645588	148.186178	0.125613	12.886859	0.270457	5.728686
1292.746000	236.645588	148.175496	0.125616	12.885930	0.270462	5.728273
1292.746000	236.645588	148.163736	0.125619	12.884907	0.270469	5.727818
1292.766000	236.645588	148.175653	0.125616	12.885944	0.270462	5.728279
1292.786000	236.645588	148.165114	0.125619	12.885027	0.270468	5.727872
1292.806000	236.645588	148.151606	0.125622	12.883852	0.270475	5.727349
1292.826000	236.645588	148.148568	0.125623	12.883588	0.270477	5.727232
1292.846000	236.645588	148.146853	0.125624	12.883439	0.270478	5.727166
1292.866000	236.645588	148.151410	0.125622	12.883835	0.270475	5.727342
1292.906000	236.645588	148.143817	0.125624	12.883175	0.270480	5.727048
1292.906000	236.645588	148.141329	0.125625	12.882959	0.270481	5.726952
1292.946000	236.645588	148.164487	0.125619	12.884973	0.270468	5.727847
1292.966000	236.645588	148.158117	0.125621	12.884419	0.270472	5.727601
1292.966000	236.645588	148.163579	0.125619	12.884894	0.270469	5.727812
1292.986000	236.645588	148.163281	0.125619	12.884868	0.270469	5.727801
1293.006000	236.645588	148.156280	0.125621	12.884259	0.270473	5.727530
1293.026000	236.645588	148.166341	0.125619	12.885134	0.270467	5.727919
1293.046000	236.645507	148.167794	0.125618	12.885260	0.270466	5.727975
1293.066000	236.645588	148.169432	0.125618	12.885403	0.270466	5.728039
1293.086000	236.645588	148.163582	0.125619	12.884894	0.270469	5.727812
1293.106000	236.645507	148.148477	0.125623	12.883580	0.270477	5.727228
1293.146000	236.645588	148.166327	0.125619	12.885133	0.270467	5.727919
1293.166000	236.645588	148.158123	0.125621	12.884419	0.270472	5.727601
1293.166000	236.645588	148.158895	0.125621	12.884486	0.270471	5.727631
1293.186000	236.645507	148.154201	0.125622	12.884078	0.270474	5.727450
1293.206000	236.645507	148.165912	0.125619	12.885097	0.270467	5.727903
1293.226000	236.645588	148.138646	0.125626	12.882725	0.270482	5.726848
1293.246000	236.645588	148.143856	0.125624	12.883178	0.270479	5.727050
1293.266000	236.645588	148.152621	0.125622	12.883941	0.270475	5.727389
1293.286000	236.645588	148.137373	0.125626	12.882615	0.270483	5.726799
1293.326000	236.645588	148.150896	0.125623	12.883791	0.270476	5.727322
1293.326000	236.645588	148.135176	0.125627	12.882424	0.270484	5.726714
1293.346000	236.645588	148.135974	0.125626	12.882493	0.270484	5.726745
1293.386000	236.645507	148.134818	0.125627	12.882392	0.270484	5.726700
1293.386000	236.645507	148.138825	0.125626	12.882741	0.270482	5.726855
1293.406000	236.645588	148.154531	0.125622	12.884107	0.270474	5.727463
1293.426000	236.645588	148.141689	0.125625	12.882990	0.270481	5.726966
1293.446000	236.645588	148.133550	0.125627	12.882282	0.270485	5.726651
1293.466000	236.645507	148.150760	0.125623	12.883779	0.270476	5.727317
1293.486000	236.645588	148.144359	0.125624	12.883222	0.270479	5.727069
1293.506000	236.645507	148.146255	0.125624	12.883387	0.270478	5.727143
1293.526000	236.645507	148.143134	0.125625	12.883116	0.270480	5.727022
1293.546000	236.645507	148.139374	0.125626	12.882789	0.270482	5.726877
1293.586000	236.645588	148.141651	0.125625	12.882987	0.270481	5.726965
1293.606000	236.645507	148.130447	0.125628	12.882012	0.270487	5.726531
1293.606000	236.645507	148.139040	0.125626	12.882760	0.270482	5.726864
1293.626000	236.645588	148.139211	0.125626	12.882775	0.270482	5.726870
1293.646000	236.645588	148.146714	0.125624	12.883427	0.270478	5.727160
1293.666000	236.645588	148.139410	0.125626	12.882792	0.270482	5.726878
1293.686000	236.645588	148.138311	0.125626	12.882696	0.270483	5.726836
1293.706000	236.645507	148.140252	0.125625	12.882865	0.270481	5.726911
1293.726000	236.645588	148.139953	0.125625	12.882839	0.270482	5.726899
1293.746000	236.645588	148.126966	0.125629	12.881710	0.270489	5.726397
1293.786000	236.645588	148.139797	0.125625	12.882825	0.270482	5.726893
1293.806000	236.645588	148.136528	0.125626	12.882541	0.270483	5.726767
1293.806000	236.645588	148.141515	0.125625	12.882975	0.270481	5.726959
1293.826000	236.645588	148.124183	0.125630	12.881468	0.270490	5.726289
1293.846000	236.645507	148.132011	0.125627	12.882148	0.270486	5.726592
1293.866000	236.645507	148.140891	0.125625	12.882921	0.270481	5.726935
1293.886000	236.645507	148.129350	0.125628	12.881917	0.270487	5.726489
1293.906000	236.645588	148.123543	0.125630	12.881412	0.270491	5.726265
1293.926000	236.645507	148.119054	0.125631	12.881022	0.270493	5.726091
1293.946000	236.645588	148.121475	0.125630	12.881232	0.270492	5.726185
1293.986000	236.645507	148.113137	0.125632	12.880507	0.270496	5.725862
1293.986000	236.645507	148.125121	0.125629	12.881549	0.270490	5.726326
1294.026000	236.645588	148.119548	0.125631	12.881065	0.270493	5.726110
1294.026000	236.645588	148.126607	0.125629	12.881678	0.270489	5.726383
1294.046000	236.645588	148.115226	0.125632	12.880689	0.270495	5.725943
1294.066000	236.645588	148.114220	0.125632	12.880601	0.270496	5.725904
1294.086000	236.645588	148.114088	0.125632	12.880590	0.270496	5.725899
1294.106000	236.645507	148.117094	0.125631	12.880851	0.270494	5.726015
1294.126000	236.645507	148.116310	0.125632	12.880783	0.270494	5.725985
1294.146000	236.645588	148.120784	0.125630	12.881172	0.270492	5.726158
1294.186000	236.645588	148.115474	0.125632	12.880710	0.270495	5.725953
1294.186000	236.645588	148.117476	0.125631	12.880884	0.270494	5.726030
1294.206000	236.645588	148.125174	0.125629	12.881554	0.270490	5.726328
1294.246000	236.645507	148.131803	0.125628	12.882130	0.270486	5.726584
1294.246000	236.645507	148.126852	0.125629	12.881700	0.270489	5.726393
1294.266000	236.645588	148.131314	0.125628	12.882088	0.270486	5.726565
1294.286000	236.645588	148.127418	0.125629	12.881749	0.270488	5.726414
1294.306000	236.645588	148.126755	0.125629	12.881691	0.270489	5.726389
1294.326000	236.645588	148.117595	0.125631	12.880895	0.270494	5.726035
1294.346000	236.645588	148.123698	0.125630	12.881425	0.270490	5.726271
1294.366000	236.645507	148.120520	0.125630	12.881149	0.270492	5.726148
1294.386000	236.645588	148.130519	0.125628	12.882019	0.270487	5.726534
1294.406000	236.645588	148.118059	0.125631	12.880935	0.270493	5.726053
1294.446000	236.645588	148.112333	0.125633	12.880437	0.270497	5.725831
1294.446000	236.645588	148.122460	0.125630	12.881318	0.270491	5.726223
1294.466000	236.645588	148.122461	0.125630	12.881318	0.270491	5.726223
1294.486000	236.645588	148.120232	0.125631	12.881124	0.270492	5.726137
1294.506000	236.645588	148.108355	0.125634	12.880091	0.270499	5.725677
1294.526000	236.645588	148.122187	0.125630	12.881294	0.270491	5.726212
1294.546000	236.645507	148.118024	0.125631	12.880932	0.270493	5.726051
1294.566000	236.645588	148.124169	0.125630	12.881466	0.270490	5.726289
1294.586000	236.645507	148.110725	0.125633	12.880297	0.270497	5.725769
1294.606000	236.645588	148.105531	0.125634	12.879846	0.270500	5.725568
1294.646000	236.645588	148.102095	0.125635	12.879547	0.270502	5.725435
1294.666000	236.645588	148.105745	0.125634	12.879864	0.270500	5.725577
1294.666000	236.645588	148.109989	0.125633	12.880233	0.270498	5.725741
1294.686000	236.645588	148.106501	0.125634	12.879930	0.270500	5.725606
1294.706000	236.645588	148.133123	0.125627	12.882245	0.270485	5.726635
1294.726000	236.645588	148.119721	0.125631	12.881080	0.270493	5.726117
1294.746000	236.645588	148.123267	0.125630	12.881388	0.270491	5.726254
1294.766000	236.645507	148.109408	0.125633	12.880183	0.270498	5.725718
1294.786000	236.645588	148.134465	0.125627	12.882362	0.270485	5.726687
1294.806000	236.645507	148.124879	0.125629	12.881528	0.270490	5.726316
1294.846000	236.645507	148.097694	0.125636	12.879164	0.270504	5.725265
1294.866000	236.645588	148.109347	0.125633	12.880177	0.270498	5.725716
1294.886000	236.645588	148.125458	0.125629	12.881578	0.270489	5.726339
1294.886000	236.645588	148.115867	0.125632	12.880744	0.270495	5.725968
1294.906000	236.645588	148.107999	0.125634	12.880060	0.270499	5.725664
1294.926000	236.645588	148.110950	0.125633	12.880317	0.270497	5.725778
1294.946000	236.645588	148.100403	0.125636	12.879400	0.270503	5.725370
1294.966000	236.645588	148.105298	0.125635	12.879825	0.270500	5.725559
1294.986000	236.645588	148.096344	0.125637	12.879047	0.270505	5.725213
1295.006000	236.645507	148.100954	0.125636	12.879448	0.270503	5.725391
1295.046000	236.645588	148.090000	0.125639	12.878495	0.270509	5.724968
1295.066000	236.645507	148.084792	0.125640	12.878042	0.270511	5.724767
1295.086000	236.645588	148.084287	0.125640	12.877998	0.270512	5.724747
1295.086000	236.645588	148.089730	0.125639	12.878471	0.270509	5.724957
1295.106000	236.645588	148.107805	0.125634	12.880043	0.270499	5.725656
1295.126000	236.645588	148.088377	0.125639	12.878354	0.270510	5.724905
1295.146000	236.645588	148.090579	0.125638	12.878545	0.270508	5.724990
1295.166000	236.645588	148.089863	0.125639	12.878483	0.270509	5.724963
1295.186000	236.645588	148.088586	0.125639	12.878372	0.270509	5.724913
1295.206000	236.645588	148.093163	0.125638	12.878770	0.270507	5.725090
1295.226000	236.645507	148.082167	0.125640	12.877814	0.270513	5.724665
1295.246000	236.645507	148.086072	0.125639	12.878153	0.270511	5.724816
1295.286000	236.645588	148.090329	0.125638	12.878524	0.270509	5.724981
1295.306000	236.645588	148.089419	0.125639	12.878444	0.270509	5.724945
1295.306000	236.645588	148.088353	0.125639	12.878352	0.270510	5.724904
1295.326000	236.645588	148.084653	0.125640	12.878030	0.270512	5.724761
1295.346000	236.645588	148.077465	0.125642	12.877405	0.270515	5.724483
1295.366000	236.645588	148.078363	0.125642	12.877483	0.270515	5.724518
1295.386000	236.645588	148.082609	0.125640	12.877852	0.270513	5.724682
1295.406000	236.645588	148.084066	0.125640	12.877979	0.270512	5.724738
1295.426000	236.645507	148.078712	0.125641	12.877513	0.270515	5.724531
1295.466000	236.645588	148.074129	0.125643	12.877115	0.270517	5.724354
1295.466000	236.645588	148.068445	0.125644	12.876620	0.270520	5.724135
1295.486000	236.645588	148.068939	0.125644	12.876663	0.270520	5.724154
1295.526000	236.645588	148.078388	0.125642	12.877485	0.270515	5.724519
1295.526000	236.645588	148.076255	0.125642	12.877300	0.270516	5.724436
1295.546000	236.645588	148.077808	0.125642	12.877435	0.270515	5.724497
1295.566000	236.645588	148.075451	0.125642	12.877230	0.270517	5.724405
1295.586000	236.645588	148.087691	0.125639	12.878294	0.270510	5.724879
1295.606000	236.645588	148.067513	0.125644	12.876539	0.270521	5.724099
1295.626000	236.645588	148.061103	0.125646	12.875982	0.270524	5.723851
1295.646000	236.645588	148.070028	0.125644	12.876758	0.270520	5.724196
1295.686000	236.645507	148.050553	0.125649	12.875064	0.270530	5.723443
1295.706000	236.645588	148.037397	0.125652	12.873920	0.270537	5.722934
1295.706000	236.645588	148.044572	0.125650	12.874544	0.270533	5.723212
1295.726000	236.645588	148.052388	0.125648	12.875224	0.270529	5.723514
1295.746000	236.645588	148.057848	0.125647	12.875699	0.270526	5.723725
1295.766000	236.645588	148.067244	0.125644	12.876516	0.270521	5.724088
1295.786000	236.645507	148.064080	0.125645	12.876241	0.270523	5.723966
1295.806000	236.645507	148.047689	0.125650	12.874815	0.270532	5.723332
1295.826000	236.645588	148.052742	0.125648	12.875255	0.270529	5.723527
1295.846000	236.645588	148.046610	0.125650	12.874722	0.270532	5.723290
1295.866000	236.645588	148.041737	0.125651	12.874298	0.270535	5.723102
1295.886000	236.645507	148.058829	0.125647	12.875784	0.270525	5.723763
1295.906000	236.645507	148.051811	0.125648	12.875174	0.270529	5.723492
1295.926000	236.645588	148.042071	0.125651	12.874327	0.270535	5.723115
1295.946000	236.645588	148.038694	0.125652	12.874033	0.270536	5.722984
1295.966000	236.645588	148.057167	0.125647	12.875640	0.270526	5.723699
1295.986000	236.645588	148.052108	0.125648	12.875200	0.270529	5.723503
1296.006000	236.645588	148.068315	0.125644	12.876609	0.270520	5.724130
1296.026000	236.645588	148.041874	0.125651	12.874310	0.270535	5.723107
1296.046000	236.645588	148.048744	0.125649	12.874907	0.270531	5.723373
1296.066000	236.645588	148.053947	0.125648	12.875360	0.270528	5.723574
1296.086000	236.645588	148.064894	0.125645	12.876312	0.270522	5.723997
1296.106000	236.645588	148.054440	0.125648	12.875403	0.270528	5.723593
1296.146000	236.645588	148.044087	0.125651	12.874502	0.270534	5.723193
1296.166000	236.645588	148.069504	0.125644	12.876713	0.270520	5.724176
1296.166000	236.645588	148.047744	0.125650	12.874820	0.270532	5.723334
1296.186000	236.645588	148.033118	0.125653	12.873548	0.270540	5.722769
1296.206000	236.645588	148.032799	0.125653	12.873521	0.270540	5.722757
1296.226000	236.645588	148.049872	0.125649	12.875005	0.270530	5.723417
1296.246000	236.645588	148.051475	0.125649	12.875145	0.270530	5.723479
1296.266000	236.645588	148.044250	0.125650	12.874516	0.270533	5.723199
1296.286000	236.645507	148.044647	0.125650	12.874551	0.270533	5.723215
1296.306000	236.645588	148.044121	0.125650	12.874505	0.270534	5.723194
1296.346000	236.645588	148.043631	0.125651	12.874463	0.270534	5.723175
1296.366000	236.645588	148.033775	0.125653	12.873605	0.270539	5.722794
1296.366000	236.645588	148.036907	0.125652	12.873878	0.270537	5.722915
1296.386000	236.645588	148.016967	0.125658	12.872144	0.270548	5.722144
1296.406000	236.645588	148.023260	0.125656	12.872691	0.270545	5.722388
1296.426000	236.645588	148.014957	0.125658	12.871969	0.270549	5.722067
1296.446000	236.645588	148.032972	0.125653	12.873536	0.270540	5.722763
1296.466000	236.645588	148.037524	0.125652	12.873931	0.270537	5.722939
1296.486000	236.645588	148.019816	0.125657	12.872391	0.270547	5.722255
1296.506000	236.645588	148.031840	0.125654	12.873437	0.270540	5.722719
1296.546000	236.645588	148.036281	0.125653	12.873823	0.270538	5.722891
1296.546000	236.645588	148.043586	0.125651	12.874459	0.270534	5.723174
1296.586000	236.645588	148.040934	0.125651	12.874228	0.270535	5.723071
1296.586000	236.645588	148.037884	0.125652	12.873963	0.270537	5.722953
1296.606000	236.645588	148.032688	0.125653	12.873511	0.270540	5.722752
1296.626000	236.645588	148.036774	0.125652	12.873866	0.270538	5.722910
1296.646000	236.645588	148.040217	0.125652	12.874166	0.270536	5.723043
1296.666000	236.645507	148.033131	0.125653	12.873549	0.270539	5.722769
1296.686000	236.645588	148.028886	0.125654	12.873180	0.270542	5.722605
1296.706000	236.645507	148.024562	0.125656	12.872804	0.270544	5.722438
1296.746000	236.645588	148.028963	0.125654	12.873187	0.270542	5.722608
1296.746000	236.645588	148.018151	0.125657	12.872247	0.270548	5.722190
1296.766000	236.645588	148.025640	0.125655	12.872898	0.270544	5.722480
1296.806000	236.645588	148.015106	0.125658	12.871982	0.270549	5.722073
1296.806000	236.645588	148.005455	0.125661	12.871143	0.270555	5.721699
1296.826000	236.645507	148.011257	0.125659	12.871647	0.270551	5.721924
1296.846000	236.645588	148.000922	0.125662	12.870748	0.270557	5.721524
1296.866000	236.645588	148.004541	0.125661	12.871063	0.270555	5.721664
1296.886000	236.645588	148.008074	0.125660	12.871370	0.270553	5.721801
1296.906000	236.645588	148.004662	0.125661	12.871074	0.270555	5.721669
1296.926000	236.645588	147.999470	0.125662	12.870622	0.270558	5.721468
1296.946000	236.645588	147.992483	0.125664	12.870014	0.270562	5.721198
1296.986000	236.645588	148.009573	0.125660	12.871501	0.270552	5.721859
1297.005000	236.645588	148.000612	0.125662	12.870721	0.270557	5.721512
1297.005000	236.645588	147.995068	0.125663	12.870239	0.270560	5.721298
1297.025000	236.645588	148.003991	0.125661	12.871015	0.270555	5.721643
1297.045000	236.645588	147.985460	0.125666	12.869404	0.270565	5.720926
1297.065000	236.645588	147.978090	0.125668	12.868763	0.270569	5.720642
1297.085000	236.645588	147.980508	0.125667	12.868973	0.270568	5.720735
1297.105000	236.645588	147.982011	0.125667	12.869104	0.270567	5.720793
1297.125000	236.645588	147.991940	0.125664	12.869967	0.270562	5.721177
1297.145000	236.645588	147.987428	0.125665	12.869575	0.270564	5.721003
1297.185000	236.645588	147.976736	0.125668	12.868645	0.270570	5.720589
1297.185000	236.645588	147.987017	0.125665	12.869539	0.270565	5.720987
1297.225000	236.645588	147.997020	0.125663	12.870409	0.270559	5.721373
1297.225000	236.645588	147.984004	0.125666	12.869277	0.270566	5.720870
1297.245000	236.645588	147.983938	0.125666	12.869271	0.270566	5.720868
1297.265000	236.645588	147.980540	0.125667	12.868976	0.270568	5.720736
1297.285000	236.645588	147.984403	0.125666	12.869312	0.270566	5.720886
1297.305000	236.645588	147.981597	0.125667	12.869068	0.270567	5.720777
1297.325000	236.645588	147.987922	0.125665	12.869618	0.270564	5.721022
1297.345000	236.645588	147.975206	0.125669	12.868512	0.270571	5.720530
1297.385000	236.645588	147.986185	0.125666	12.869467	0.270565	5.720954
1297.405000	236.645588	147.987087	0.125665	12.869545	0.270564	5.720989
1297.425000	236.645588	147.983216	0.125666	12.869209	0.270567	5.720840
1297.445000	236.645588	147.970795	0.125670	12.868128	0.270573	5.720360
1297.445000	236.645588	147.978219	0.125668	12.868774	0.270569	5.720647
1297.465000	236.645588	147.958864	0.125673	12.867091	0.270580	5.719898
1297.485000	236.645588	147.976621	0.125668	12.868635	0.270570	5.720585
1297.505000	236.645588	147.969020	0.125670	12.867974	0.270574	5.720291
1297.525000	236.645588	147.966478	0.125671	12.867753	0.270576	5.720193
1297.545000	236.645588	147.960671	0.125672	12.867248	0.270579	5.719968
1297.565000	236.645588	147.975186	0.125669	12.868510	0.270571	5.720529
1297.605000	236.645588	147.970388	0.125670	12.868093	0.270574	5.720344
1297.625000	236.645588	147.967668	0.125670	12.867856	0.270575	5.720239
1297.645000	236.645588	147.976856	0.125668	12.868655	0.270570	5.720594
1297.645000	236.645588	147.964585	0.125671	12.867588	0.270577	5.720119
1297.665000	236.645507	147.964429	0.125671	12.867575	0.270577	5.720113
1297.685000	236.645588	147.965060	0.125671	12.867630	0.270576	5.720138
1297.705000	236.645588	147.972402	0.125669	12.868268	0.270572	5.720422
1297.725000	236.645507	147.966797	0.125671	12.867781	0.270575	5.720205
1297.745000	236.645588	147.952768	0.125674	12.866561	0.270583	5.719663
1297.765000	236.645588	147.962500	0.125672	12.867407	0.270578	5.720039
1297.785000	236.645588	147.974763	0.125669	12.868473	0.270571	5.720513
1297.825000	236.645588	147.953542	0.125674	12.866628	0.270583	5.719693
1297.845000	236.645588	147.961907	0.125672	12.867355	0.270578	5.720016
1297.865000	236.645507	147.968270	0.125670	12.867909	0.270575	5.720262
1297.865000	236.645507	147.960840	0.125672	12.867263	0.270579	5.719975
1297.885000	236.645588	147.972686	0.125669	12.868293	0.270572	5.720433
1297.905000	236.645588	147.965179	0.125671	12.867640	0.270576	5.720142
1297.925000	236.645588	147.979453	0.125667	12.868881	0.270569	5.720694
1297.945000	236.645588	147.971748	0.125669	12.868211	0.270573	5.720396
1297.965000	236.645588	147.969096	0.125670	12.867981	0.270574	5.720294
1298.005000	236.645588	147.964995	0.125671	12.867624	0.270576	5.720135
1298.005000	236.645588	147.965564	0.125671	12.867673	0.270576	5.720157
1298.045000	236.645588	147.966636	0.125671	12.867767	0.270576	5.720199
1298.065000	236.645588	147.967631	0.125670	12.867853	0.270575	5.720237
1298.085000	236.645588	147.975968	0.125668	12.868578	0.270570	5.720560
1298.085000	236.645588	147.960113	0.125672	12.867199	0.270579	5.719947
1298.105000	236.645588	147.958686	0.125673	12.867075	0.270580	5.719891
1298.125000	236.645588	147.958345	0.125673	12.867046	0.270580	5.719878
1298.145000	236.645588	147.953779	0.125674	12.866649	0.270583	5.719702
1298.165000	236.645507	147.953235	0.125674	12.866601	0.270583	5.719681
1298.185000	236.645507	147.942938	0.125677	12.865706	0.270588	5.719283
1298.225000	236.645588	147.953574	0.125674	12.866631	0.270583	5.719694
1298.245000	236.645507	147.947350	0.125676	12.866090	0.270586	5.719453
1298.265000	236.645588	147.965504	0.125671	12.867668	0.270576	5.720155
1298.285000	236.645588	147.948991	0.125675	12.866232	0.270585	5.719517
1298.285000	236.645588	147.964347	0.125671	12.867568	0.270577	5.720110
1298.305000	236.645588	147.975545	0.125668	12.868541	0.270571	5.720543
1298.325000	236.645588	147.972066	0.125669	12.868239	0.270573	5.720409
1298.345000	236.645588	147.953540	0.125674	12.866628	0.270583	5.719692
1298.365000	236.645588	147.959225	0.125673	12.867122	0.270580	5.719912
1298.385000	236.645588	147.948247	0.125676	12.866168	0.270586	5.719488
1298.405000	236.645588	147.952343	0.125674	12.866524	0.270583	5.719646
1298.425000	236.645588	147.955145	0.125674	12.866767	0.270582	5.719755
1298.465000	236.645588	147.956108	0.125673	12.866851	0.270581	5.719792
1298.485000	236.645507	147.959916	0.125672	12.867182	0.270579	5.719939
1298.505000	236.645588	147.952631	0.125674	12.866549	0.270583	5.719657
1298.505000	236.645588	147.958195	0.125673	12.867033	0.270580	5.719872
1298.525000	236.645507	147.946307	0.125676	12.865999	0.270586	5.719413
1298.545000	236.645588	147.935767	0.125679	12.865082	0.270592	5.719005
1298.565000	236.645507	147.918087	0.125683	12.863545	0.270602	5.718322
1298.585000	236.645507	147.906408	0.125686	12.862529	0.270608	5.717870
1298.605000	236.645588	147.895850	0.125689	12.861611	0.270614	5.717462
1298.625000	236.645588	147.906151	0.125687	12.862507	0.270608	5.717860
1298.645000	236.645588	147.915352	0.125684	12.863307	0.270603	5.718216
1298.685000	236.645588	147.897694	0.125689	12.861771	0.270613	5.717534
1298.705000	236.645507	147.869753	0.125696	12.859341	0.270628	5.716453
1298.725000	236.645588	147.851180	0.125701	12.857726	0.270638	5.715735
1298.725000	236.645588	147.832237	0.125706	12.856079	0.270648	5.715003
1298.745000	236.645507	147.815129	0.125710	12.854591	0.270658	5.714342
1298.765000	236.645507	147.760283	0.125725	12.849821	0.270687	5.712221
1298.785000	236.645588	147.771465	0.125722	12.850794	0.270681	5.712654
1298.805000	236.645507	147.764130	0.125724	12.850156	0.270685	5.712370
1298.825000	236.645507	147.763336	0.125724	12.850087	0.270686	5.712339
1298.845000	236.645588	147.739950	0.125730	12.848053	0.270698	5.711435
1298.885000	236.645588	147.724665	0.125734	12.846724	0.270707	5.710844
1298.905000	236.645588	147.735501	0.125731	12.847666	0.270701	5.711263
1298.925000	236.645588	147.736366	0.125731	12.847741	0.270700	5.711297
1298.925000	236.645588	147.740386	0.125730	12.848091	0.270698	5.711452
1298.945000	236.645507	147.717354	0.125736	12.846088	0.270711	5.710562
1298.965000	236.645588	147.713177	0.125737	12.845725	0.270713	5.710400
1298.985000	236.645588	147.723970	0.125734	12.846664	0.270707	5.710818
1299.005000	236.645588	147.715905	0.125736	12.845962	0.270711	5.710506
1299.025000	236.645588	147.705252	0.125739	12.845036	0.270717	5.710094
1299.045000	236.645588	147.701262	0.125740	12.844689	0.270719	5.709940
1299.085000	236.645507	147.712412	0.125737	12.845658	0.270713	5.710371
1299.105000	236.645507	147.711848	0.125737	12.845609	0.270714	5.710349
1299.125000	236.645588	147.716591	0.125736	12.846022	0.270711	5.710532
1299.145000	236.645588	147.695919	0.125741	12.844224	0.270722	5.709733
1299.145000	236.645588	147.714168	0.125737	12.845811	0.270712	5.710439
1299.165000	236.645588	147.707416	0.125738	12.845224	0.270716	5.710178
1299.185000	236.645588	147.707245	0.125739	12.845209	0.270716	5.710171
1299.205000	236.645588	147.705176	0.125739	12.845029	0.270717	5.710091
1299.225000	236.645588	147.702179	0.125740	12.844768	0.270719	5.709975
1299.245000	236.645588	147.693750	0.125742	12.844035	0.270723	5.709649
1299.265000	236.645507	147.701503	0.125740	12.844710	0.270719	5.709949
1299.285000	236.645588	147.709657	0.125738	12.845419	0.270715	5.710264
1299.325000	236.645507	147.697493	0.125741	12.844361	0.270721	5.709794
1299.345000	236.645588	147.695915	0.125741	12.844224	0.270722	5.709733
1299.365000	236.645588	147.709615	0.125738	12.845415	0.270715	5.710263
1299.365000	236.645588	147.705892	0.125739	12.845091	0.270717	5.710119
1299.385000	236.645507	147.703249	0.125740	12.844862	0.270718	5.710017
1299.405000	236.645588	147.704832	0.125739	12.844999	0.270717	5.710078
1299.425000	236.645588	147.691714	0.125743	12.843858	0.270725	5.709571
1299.445000	236.645507	147.700080	0.125740	12.844586	0.270720	5.709894
1299.465000	236.645507	147.702534	0.125740	12.844799	0.270719	5.709989
1299.485000	236.645507	147.699721	0.125740	12.844555	0.270720	5.709880
1299.525000	236.645588	147.700151	0.125740	12.844592	0.270720	5.709897
1299.545000	236.645588	147.691082	0.125743	12.843803	0.270725	5.709546
1299.565000	236.645588	147.709793	0.125738	12.845431	0.270715	5.710270
1299.565000	236.645588	147.715967	0.125736	12.845968	0.270711	5.710508
1299.585000	236.645588	147.707507	0.125738	12.845232	0.270716	5.710181
1299.605000	236.645588	147.711168	0.125738	12.845550	0.270714	5.710323
1299.625000	236.645588	147.697330	0.125741	12.844347	0.270722	5.709788
1299.645000	236.645588	147.704743	0.125739	12.844991	0.270717	5.710074
1299.665000	236.645588	147.696636	0.125741	12.844286	0.270722	5.709761
1299.685000	236.645588	147.700294	0.125740	12.844605	0.270720	5.709902
1299.705000	236.645588	147.706834	0.125739	12.845173	0.270716	5.710155
1299.745000	236.645588	147.697741	0.125741	12.844383	0.270721	5.709804
1299.765000	236.645588	147.693473	0.125742	12.844011	0.270724	5.709639
1299.785000	236.645588	147.683003	0.125745	12.843101	0.270729	5.709234
1299.785000	236.645588	147.701105	0.125740	12.844675	0.270719	5.709934
1299.805000	236.645588	147.706985	0.125739	12.845186	0.270716	5.710161
1299.825000	236.645588	147.702469	0.125740	12.844794	0.270719	5.709986
1299.845000	236.645588	147.685485	0.125744	12.843317	0.270728	5.709330
1299.865000	236.645588	147.695242	0.125742	12.844165	0.270723	5.709707
1299.885000	236.645588	147.685304	0.125744	12.843301	0.270728	5.709323
1299.905000	236.645588	147.673814	0.125747	12.842302	0.270734	5.708879
1299.925000	236.645588	147.691023	0.125743	12.843798	0.270725	5.709544
1299.965000	236.645588	147.674584	0.125747	12.842369	0.270734	5.708908
1299.985000	236.645588	147.681464	0.125745	12.842967	0.270730	5.709174
1300.005000	236.645588	147.686263	0.125744	12.843384	0.270728	5.709360
1300.005000	236.645588	147.669088	0.125749	12.841891	0.270737	5.708696
1300.025000	236.645507	147.666857	0.125749	12.841697	0.270738	5.708610
1300.045000	236.645507	147.684645	0.125744	12.843244	0.270728	5.709297
1300.065000	236.645588	147.686719	0.125744	12.843424	0.270727	5.709378
1300.085000	236.645588	147.663256	0.125750	12.841384	0.270740	5.708470
1300.105000	236.645588	147.666792	0.125749	12.841691	0.270738	5.708607
1300.145000	236.645588	147.671688	0.125748	12.842117	0.270735	5.708796
1300.165000	236.645588	147.681600	0.125745	12.842979	0.270730	5.709180
1300.185000	236.645588	147.665092	0.125750	12.841543	0.270739	5.708541
1300.205000	236.645588	147.662994	0.125750	12.841361	0.270740	5.708460
1300.205000	236.645588	147.669107	0.125748	12.841892	0.270737	5.708697
1300.225000	236.645588	147.666625	0.125749	12.841677	0.270738	5.708601
1300.245000	236.645588	147.665977	0.125749	12.841620	0.270738	5.708576
1300.265000	236.645588	147.666479	0.125749	12.841664	0.270738	5.708595
1300.285000	236.645588	147.674763	0.125747	12.842384	0.270734	5.708915
1300.305000	236.645588	147.678354	0.125746	12.842697	0.270732	5.709054
1300.345000	236.645588	147.684595	0.125744	12.843239	0.270728	5.709295
1300.365000	236.645588	147.669891	0.125748	12.841961	0.270736	5.708727
1300.385000	236.645588	147.671148	0.125748	12.842070	0.270736	5.708776
1300.405000	236.645588	147.674336	0.125747	12.842347	0.270734	5.708899
1300.425000	236.645588	147.664051	0.125750	12.841453	0.270740	5.708501
1300.425000	236.645588	147.662540	0.125750	12.841321	0.270740	5.708443
1300.445000	236.645588	147.659461	0.125751	12.841054	0.270742	5.708324
1300.465000	236.645588	147.675116	0.125747	12.842415	0.270734	5.708929
1300.485000	236.645588	147.661227	0.125751	12.841207	0.270741	5.708392
1300.505000	236.645588	147.679508	0.125746	12.842797	0.270731	5.709099
1300.525000	236.645588	147.671932	0.125748	12.842138	0.270735	5.708806
1300.565000	236.645588	147.677783	0.125746	12.842647	0.270732	5.709032
1300.565000	236.645588	147.678383	0.125746	12.842699	0.270732	5.709055
1300.585000	236.645588	147.672402	0.125748	12.842179	0.270735	5.708824
1300.625000	236.645588	147.678163	0.125746	12.842680	0.270732	5.709047
1300.645000	236.645588	147.658025	0.125751	12.840929	0.270743	5.708268
1300.645000	236.645588	147.661791	0.125750	12.841256	0.270741	5.708414
1300.665000	236.645588	147.666324	0.125749	12.841650	0.270738	5.708589
1300.685000	236.645588	147.656290	0.125752	12.840778	0.270744	5.708201
1300.705000	236.645588	147.655222	0.125752	12.840685	0.270744	5.708160
1300.725000	236.645588	147.659194	0.125751	12.841030	0.270742	5.708313
1300.765000	236.645588	147.663313	0.125750	12.841389	0.270740	5.708473
1300.785000	236.645588	147.653203	0.125753	12.840509	0.270745	5.708082
1300.805000	236.645588	147.648690	0.125754	12.840117	0.270748	5.707907
1300.825000	236.645588	147.649341	0.125754	12.840173	0.270748	5.707933
1300.845000	236.645588	147.656168	0.125752	12.840767	0.270744	5.708196
1300.845000	236.645588	147.638636	0.125756	12.839243	0.270753	5.707519
1300.865000	236.645588	147.642123	0.125756	12.839546	0.270751	5.707654
1300.885000	236.645588	147.640965	0.125756	12.839445	0.270752	5.707609
1300.905000	236.645588	147.642384	0.125755	12.839568	0.270751	5.707664
1300.925000	236.645588	147.644922	0.125755	12.839789	0.270750	5.707762
1300.945000	236.645588	147.640651	0.125756	12.839418	0.270752	5.707597
1300.985000	236.645588	147.635879	0.125757	12.839003	0.270755	5.707412
1301.005000	236.645588	147.646811	0.125754	12.839953	0.270749	5.707835
1301.025000	236.645588	147.639364	0.125756	12.839306	0.270753	5.707547
1301.045000	236.645588	147.642777	0.125755	12.839603	0.270751	5.707679
1301.065000	236.645588	147.633044	0.125758	12.838756	0.270756	5.707303
1301.065000	236.645588	147.619979	0.125761	12.837620	0.270763	5.706797
1301.085000	236.645588	147.622297	0.125761	12.837822	0.270762	5.706887
1301.105000	236.645588	147.618274	0.125762	12.837472	0.270764	5.706732
1301.125000	236.645588	147.614652	0.125763	12.837157	0.270766	5.706592
1301.145000	236.645588	147.614615	0.125763	12.837154	0.270766	5.706590
1301.165000	236.645588	147.605680	0.125765	12.836377	0.270771	5.706245
1301.185000	236.645588	147.605348	0.125765	12.836348	0.270771	5.706232
1301.205000	236.645588	147.604425	0.125765	12.836267	0.270772	5.706196
1301.245000	236.645588	147.605356	0.125765	12.836348	0.270771	5.706232
1301.265000	236.645588	147.617591	0.125762	12.837412	0.270765	5.706705
1301.285000	236.645588	147.608655	0.125764	12.836635	0.270770	5.706360
1301.285000	236.645588	147.606114	0.125765	12.836414	0.270771	5.706261
1301.305000	236.645588	147.610037	0.125764	12.836755	0.270769	5.706413
1301.325000	236.645588	147.616214	0.125762	12.837293	0.270765	5.706652
1301.345000	236.645588	147.608130	0.125764	12.836590	0.270770	5.706339
1301.365000	236.645588	147.610820	0.125764	12.836824	0.270768	5.706443
1301.385000	236.645588	147.613109	0.125763	12.837023	0.270767	5.706532
1301.405000	236.645588	147.597410	0.125767	12.835657	0.270776	5.705925
1301.425000	236.645588	147.599369	0.125767	12.835828	0.270775	5.706001
1301.465000	236.645588	147.594423	0.125768	12.835398	0.270777	5.705810
1301.485000	236.645588	147.579232	0.125772	12.834077	0.270786	5.705222
1301.485000	236.645588	147.578745	0.125772	12.834034	0.270786	5.705203
1301.505000	236.645588	147.566659	0.125775	12.832983	0.270792	5.704736
1301.525000	236.645588	147.561551	0.125777	12.832539	0.270795	5.704539
1301.545000	236.645588	147.564654	0.125776	12.832809	0.270793	5.704659
1301.565000	236.645588	147.563749	0.125776	12.832730	0.270794	5.704624
1301.585000	236.645588	147.566722	0.125775	12.832989	0.270792	5.704739
1301.605000	236.645588	147.570306	0.125774	12.833300	0.270790	5.704877
1301.625000	236.645588	147.563095	0.125776	12.832673	0.270794	5.704598
1301.665000	236.645588	147.569093	0.125775	12.833195	0.270791	5.704830
1301.685000	236.645588	147.561881	0.125777	12.832568	0.270795	5.704551
1301.705000	236.645507	147.554115	0.125778	12.831892	0.270799	5.704251
1301.705000	236.645507	147.559750	0.125777	12.832382	0.270796	5.704469
1301.725000	236.645588	147.561094	0.125777	12.832499	0.270795	5.704521
1301.745000	236.645588	147.548126	0.125780	12.831371	0.270802	5.704020
1301.765000	236.645588	147.552729	0.125779	12.831772	0.270800	5.704198
1301.785000	236.645588	147.555635	0.125778	12.832024	0.270798	5.704310
1301.805000	236.645588	147.546743	0.125780	12.831251	0.270803	5.703966
1301.825000	236.645588	147.543882	0.125781	12.831002	0.270805	5.703856
1301.865000	236.645588	147.552074	0.125779	12.831715	0.270800	5.704172
1301.885000	236.645588	147.546721	0.125780	12.831249	0.270803	5.703965
1301.885000	236.645588	147.562986	0.125776	12.832664	0.270794	5.704594
1301.925000	236.645588	147.549461	0.125780	12.831487	0.270802	5.704071
1301.925000	236.645588	147.549191	0.125780	12.831464	0.270802	5.704061
1301.945000	236.645588	147.540292	0.125782	12.830690	0.270807	5.703717
1301.965000	236.645507	147.553016	0.125779	12.831797	0.270800	5.704209
1301.985000	236.645588	147.557342	0.125778	12.832173	0.270797	5.704376
1302.005000	236.645588	147.544309	0.125781	12.831039	0.270804	5.703872
1302.025000	236.645588	147.545925	0.125781	12.831180	0.270804	5.703935
1302.065000	236.645588	147.550372	0.125780	12.831567	0.270801	5.704107
1302.085000	236.645588	147.538437	0.125783	12.830529	0.270808	5.703645
1302.105000	236.645588	147.539649	0.125782	12.830634	0.270807	5.703692
1302.125000	236.645588	147.549027	0.125780	12.831450	0.270802	5.704055
1302.125000	236.645588	147.536864	0.125783	12.830392	0.270808	5.703584
1302.145000	236.645588	147.536449	0.125783	12.830356	0.270809	5.703568
1302.165000	236.645588	147.539760	0.125782	12.830644	0.270807	5.703696
1302.185000	236.645588	147.537670	0.125783	12.830462	0.270808	5.703615
1302.205000	236.645588	147.539454	0.125782	12.830617	0.270807	5.703684
1302.225000	236.645507	147.534915	0.125784	12.830223	0.270809	5.703509
1302.245000	236.645588	147.529863	0.125785	12.829783	0.270812	5.703314
1302.265000	236.645588	147.525779	0.125786	12.829428	0.270814	5.703156
1302.305000	236.645588	147.533372	0.125784	12.830088	0.270810	5.703449
1302.325000	236.645588	147.544594	0.125781	12.831064	0.270804	5.703883
1302.345000	236.645588	147.531005	0.125785	12.829883	0.270812	5.703358
1302.345000	236.645588	147.534840	0.125784	12.830216	0.270810	5.703506
1302.365000	236.645588	147.541436	0.125782	12.830790	0.270806	5.703761
1302.385000	236.645588	147.534232	0.125784	12.830163	0.270810	5.703483
1302.405000	236.645588	147.536289	0.125783	12.830342	0.270809	5.703562
1302.425000	236.645588	147.545429	0.125781	12.831137	0.270804	5.703915
1302.445000	236.645588	147.538394	0.125783	12.830525	0.270808	5.703643
1302.485000	236.645588	147.536866	0.125783	12.830392	0.270808	5.703584
1302.485000	236.645588	147.530746	0.125785	12.829860	0.270812	5.703348
1302.525000	236.645588	147.527371	0.125786	12.829566	0.270814	5.703217
1302.545000	236.645588	147.544495	0.125781	12.831056	0.270804	5.703879
1302.565000	236.645588	147.536644	0.125783	12.830373	0.270809	5.703576
1302.565000	236.645588	147.536904	0.125783	12.830395	0.270808	5.703586
1302.585000	236.645588	147.539323	0.125782	12.830606	0.270807	5.703679
1302.605000	236.645588	147.541662	0.125782	12.830809	0.270806	5.703770
1302.625000	236.645588	147.542769	0.125782	12.830906	0.270805	5.703813
1302.645000	236.645588	147.535432	0.125783	12.830267	0.270809	5.703529
1302.665000	236.645588	147.532584	0.125784	12.830020	0.270811	5.703419
1302.685000	236.645588	147.523285	0.125787	12.829211	0.270816	5.703059
1302.705000	236.645588	147.520529	0.125787	12.828971	0.270817	5.702953
1302.745000	236.645588	147.518850	0.125788	12.828825	0.270818	5.702888
1302.765000	236.645588	147.522462	0.125787	12.829140	0.270816	5.703028
1302.765000	236.645588	147.517856	0.125788	12.828739	0.270819	5.702850
1302.785000	236.645588	147.516251	0.125788	12.828599	0.270820	5.702787
1302.805000	236.645588	147.520611	0.125787	12.828979	0.270817	5.702956
1302.825000	236.645588	147.508570	0.125790	12.827931	0.270824	5.702491
1302.845000	236.645588	147.501461	0.125792	12.827313	0.270828	5.702216
1302.865000	236.645588	147.521763	0.125787	12.829079	0.270817	5.703001
1302.885000	236.645588	147.506540	0.125791	12.827755	0.270825	5.702412
1302.905000	236.645588	147.515731	0.125789	12.828554	0.270820	5.702767
1302.945000	236.645507	147.502788	0.125792	12.827429	0.270827	5.702267
1302.965000	236.645588	147.509363	0.125790	12.828000	0.270823	5.702521
1302.985000	236.645588	147.504332	0.125792	12.827563	0.270826	5.702327
1302.985000	236.645588	147.497931	0.125793	12.827006	0.270830	5.702079
1303.005000	236.645588	147.511363	0.125790	12.828174	0.270822	5.702599
1303.025000	236.645588	147.496881	0.125794	12.826915	0.270830	5.702039
1303.045000	236.645588	147.504926	0.125791	12.827615	0.270826	5.702350
1303.065000	236.645588	147.500904	0.125792	12.827265	0.270828	5.702194
1303.085000	236.645588	147.505154	0.125791	12.827634	0.270826	5.702358
1303.105000	236.645588	147.507785	0.125791	12.827863	0.270824	5.702460
1303.125000	236.645588	147.501243	0.125792	12.827294	0.270828	5.702207
1303.165000	236.645588	147.506986	0.125791	12.827794	0.270825	5.702429
1303.185000	236.645588	147.512577	0.125789	12.828280	0.270822	5.702645
1303.205000	236.645588	147.500726	0.125792	12.827249	0.270828	5.702187
1303.205000	236.645588	147.505486	0.125791	12.827663	0.270825	5.702371
1303.225000	236.645588	147.514873	0.125789	12.828480	0.270820	5.702734
1303.245000	236.645588	147.491419	0.125795	12.826440	0.270833	5.701827
1303.265000	236.645588	147.488068	0.125796	12.826149	0.270835	5.701698
1303.285000	236.645588	147.499749	0.125793	12.827164	0.270829	5.702149
1303.305000	236.645588	147.492810	0.125795	12.826561	0.270832	5.701881
1303.345000	236.645588	147.493599	0.125794	12.826629	0.270832	5.701912
1303.365000	236.645588	147.483481	0.125797	12.825750	0.270837	5.701521
1303.385000	236.645588	147.475984	0.125799	12.825098	0.270841	5.701231
1303.405000	236.645588	147.485565	0.125796	12.825931	0.270836	5.701601
1303.405000	236.645588	147.489193	0.125796	12.826246	0.270834	5.701741
1303.425000	236.645588	147.497138	0.125793	12.826937	0.270830	5.702049
1303.445000	236.645507	147.490702	0.125795	12.826378	0.270833	5.701800
1303.465000	236.645588	147.508078	0.125791	12.827889	0.270824	5.702472
1303.485000	236.645588	147.490028	0.125795	12.826319	0.270834	5.701774
1303.505000	236.645588	147.492104	0.125795	12.826499	0.270833	5.701854
1303.525000	236.645588	147.495422	0.125794	12.826788	0.270831	5.701982
1303.565000	236.645588	147.480190	0.125798	12.825463	0.270839	5.701393
1303.585000	236.645588	147.482046	0.125797	12.825625	0.270838	5.701465
1303.605000	236.645588	147.472212	0.125800	12.824770	0.270844	5.701085
1303.625000	236.645588	147.495064	0.125794	12.826757	0.270831	5.701968
1303.625000	236.645588	147.479843	0.125798	12.825433	0.270839	5.701380
1303.645000	236.645588	147.485524	0.125796	12.825927	0.270836	5.701600
1303.665000	236.645588	147.482963	0.125797	12.825705	0.270838	5.701501
1303.685000	236.645588	147.493329	0.125794	12.826606	0.270832	5.701901
1303.705000	236.645588	147.492060	0.125795	12.826496	0.270833	5.701852
1303.725000	236.645588	147.477230	0.125799	12.825206	0.270841	5.701279
1303.745000	236.645588	147.476166	0.125799	12.825113	0.270841	5.701238
1303.785000	236.645588	147.478543	0.125798	12.825320	0.270840	5.701330
1303.805000	236.645588	147.472990	0.125800	12.824837	0.270843	5.701115
1303.825000	236.645588	147.482833	0.125797	12.825693	0.270838	5.701496
1303.845000	236.645588	147.475327	0.125799	12.825040	0.270842	5.701205
1303.845000	236.645588	147.478495	0.125798	12.825316	0.270840	5.701328
1303.865000	236.645588	147.478705	0.125798	12.825334	0.270840	5.701336
1303.885000	236.645588	147.486352	0.125796	12.825999	0.270836	5.701632
1303.905000	236.645507	147.476022	0.125799	12.825101	0.270841	5.701232
1303.925000	236.645588	147.478796	0.125798	12.825342	0.270840	5.701339
1303.945000	236.645588	147.468468	0.125801	12.824444	0.270846	5.700940
1303.985000	236.645588	147.470843	0.125800	12.824651	0.270844	5.701032
1303.985000	236.645588	147.478163	0.125798	12.825287	0.270840	5.701315
1304.025000	236.645588	147.472889	0.125800	12.824829	0.270843	5.701111
1304.045000	236.645588	147.475779	0.125799	12.825080	0.270842	5.701223
1304.045000	236.645588	147.482754	0.125797	12.825686	0.270838	5.701493
1304.065000	236.645588	147.476267	0.125799	12.825122	0.270841	5.701242
1304.085000	236.645588	147.495250	0.125794	12.826773	0.270831	5.701976
1304.105000	236.645588	147.492040	0.125795	12.826494	0.270833	5.701852
1304.125000	236.645588	147.479971	0.125798	12.825444	0.270839	5.701385
1304.145000	236.645588	147.478020	0.125798	12.825275	0.270840	5.701310
1304.165000	236.645588	147.486932	0.125796	12.826050	0.270836	5.701654
1304.205000	236.645588	147.494449	0.125794	12.826703	0.270831	5.701945
1304.225000	236.645588	147.488992	0.125796	12.826229	0.270834	5.701734
1304.245000	236.645588	147.477259	0.125799	12.825209	0.270841	5.701280
1304.265000	236.645507	147.485246	0.125796	12.825903	0.270836	5.701589
1304.265000	236.645507	147.476814	0.125799	12.825170	0.270841	5.701263
1304.285000	236.645588	147.490467	0.125795	12.826357	0.270834	5.701791
1304.305000	236.645588	147.481184	0.125798	12.825550	0.270839	5.701432
1304.325000	236.645588	147.473914	0.125800	12.824918	0.270843	5.701151
1304.345000	236.645588	147.492202	0.125795	12.826508	0.270833	5.701858
1304.365000	236.645588	147.464832	0.125802	12.824128	0.270848	5.700800
1304.405000	236.645588	147.455337	0.125804	12.823302	0.270853	5.700433
1304.405000	236.645588	147.466453	0.125801	12.824269	0.270847	5.700862
1304.445000	236.645588	147.473785	0.125800	12.824906	0.270843	5.701146
1304.465000	236.645588	147.467492	0.125801	12.824359	0.270846	5.700902
1304.485000	236.645588	147.453465	0.125805	12.823139	0.270854	5.700360
1304.485000	236.645588	147.469012	0.125801	12.824491	0.270845	5.700961
1304.505000	236.645588	147.463085	0.125802	12.823976	0.270848	5.700732
1304.525000	236.645588	147.475590	0.125799	12.825063	0.270842	5.701216
1304.545000	236.645588	147.468679	0.125801	12.824462	0.270845	5.700948
1304.565000	236.645588	147.474460	0.125799	12.824965	0.270842	5.701172
1304.585000	236.645588	147.461635	0.125803	12.823850	0.270849	5.700676
1304.625000	236.645588	147.462764	0.125802	12.823948	0.270849	5.700720
1304.625000	236.645588	147.466771	0.125801	12.824296	0.270846	5.700875
1304.665000	236.645588	147.470244	0.125800	12.824598	0.270845	5.701009
1304.685000	236.645588	147.471554	0.125800	12.824712	0.270844	5.701060
1304.685000	236.645507	147.464742	0.125802	12.824120	0.270847	5.700796
1304.705000	236.645588	147.459311	0.125803	12.823648	0.270851	5.700586
1304.725000	236.645507	147.479466	0.125798	12.825400	0.270839	5.701365
1304.745000	236.645507	147.466559	0.125801	12.824278	0.270846	5.700866
1304.765000	236.645588	147.457177	0.125804	12.823462	0.270852	5.700504
1304.785000	236.645588	147.458655	0.125803	12.823591	0.270851	5.700561
1304.805000	236.645588	147.465051	0.125802	12.824147	0.270847	5.700808
1304.825000	236.645588	147.455509	0.125804	12.823317	0.270853	5.700439
1304.865000	236.645588	147.457390	0.125804	12.823481	0.270852	5.700512
1304.885000	236.645588	147.469689	0.125801	12.824550	0.270845	5.700987
1304.885000	236.645588	147.457901	0.125804	12.823525	0.270851	5.700532
1304.905000	236.645588	147.465063	0.125802	12.824148	0.270847	5.700809
1304.925000	236.645588	147.475929	0.125799	12.825093	0.270841	5.701229
1304.945000	236.645588	147.457678	0.125804	12.823506	0.270851	5.700523
1304.965000	236.645588	147.467505	0.125801	12.824360	0.270846	5.700903
1304.985000	236.645588	147.463167	0.125802	12.823983	0.270848	5.700735
1305.005000	236.645588	147.470796	0.125800	12.824647	0.270844	5.701030
1305.025000	236.645588	147.466193	0.125802	12.824246	0.270847	5.700852
1305.065000	236.645588	147.477093	0.125799	12.825194	0.270841	5.701274
1305.085000	236.645588	147.470190	0.125800	12.824594	0.270845	5.701007
1305.105000	236.645588	147.467978	0.125801	12.824401	0.270846	5.700921
1305.125000	236.645588	147.471071	0.125800	12.824670	0.270844	5.701041
1305.125000	236.645588	147.449100	0.125806	12.822760	0.270856	5.700191
1305.145000	236.645588	147.463830	0.125802	12.824041	0.270848	5.700761
1305.165000	236.645588	147.459187	0.125803	12.823637	0.270851	5.700581
1305.185000	236.645588	147.447503	0.125806	12.822621	0.270857	5.700130
1305.205000	236.645507	147.463549	0.125802	12.824016	0.270848	5.700750
1305.225000	236.645588	147.454751	0.125805	12.823251	0.270853	5.700410
1305.265000	236.645588	147.456730	0.125804	12.823423	0.270852	5.700486
1305.265000	236.645588	147.444336	0.125807	12.822345	0.270859	5.700007
1305.305000	236.645588	147.451189	0.125805	12.822941	0.270855	5.700272
1305.325000	236.645588	147.444511	0.125807	12.822361	0.270859	5.700014
1305.325000	236.645588	147.455185	0.125804	12.823289	0.270853	5.700427
1305.345000	236.645588	147.447338	0.125806	12.822607	0.270857	5.700123
1305.365000	236.645588	147.453205	0.125805	12.823117	0.270854	5.700350
1305.385000	236.645588	147.446889	0.125807	12.822567	0.270857	5.700106
1305.405000	236.645588	147.446639	0.125807	12.822546	0.270857	5.700096
1305.425000	236.645588	147.464165	0.125802	12.824070	0.270848	5.700774
1305.465000	236.645588	147.449762	0.125806	12.822817	0.270856	5.700217
1305.465000	236.645588	147.449851	0.125806	12.822825	0.270856	5.700221
1305.505000	236.645507	147.451185	0.125805	12.822941	0.270855	5.700272
1305.525000	236.645588	147.443435	0.125807	12.822267	0.270859	5.699972
1305.545000	236.645588	147.439065	0.125809	12.821887	0.270861	5.699804
1305.545000	236.645588	147.437101	0.125809	12.821716	0.270863	5.699728
1305.565000	236.645588	147.447040	0.125807	12.822581	0.270857	5.700112
1305.585000	236.645507	147.438537	0.125809	12.821841	0.270862	5.699783
1305.605000	236.645588	147.459417	0.125803	12.823657	0.270850	5.700590
1305.625000	236.645588	147.442765	0.125808	12.822209	0.270859	5.699947
1305.645000	236.645507	147.438840	0.125809	12.821867	0.270861	5.699795
1305.685000	236.645588	147.441234	0.125808	12.822076	0.270860	5.699887
1305.705000	236.645588	147.434584	0.125810	12.821497	0.270864	5.699630
1305.725000	236.645588	147.446250	0.125807	12.822512	0.270858	5.700081
1305.745000	236.645588	147.438783	0.125809	12.821863	0.270862	5.699793
1305.765000	236.645588	147.435650	0.125810	12.821590	0.270863	5.699672
1305.765000	236.645588	147.445018	0.125807	12.822405	0.270858	5.700034
1305.785000	236.645588	147.437586	0.125809	12.821758	0.270862	5.699746
1305.805000	236.645588	147.434560	0.125810	12.821495	0.270864	5.699629
1305.825000	236.645588	147.434094	0.125810	12.821455	0.270864	5.699611
1305.845000	236.645588	147.440900	0.125808	12.822047	0.270860	5.699874
1305.865000	236.645507	147.438492	0.125809	12.821837	0.270862	5.699781
1305.905000	236.645588	147.438103	0.125809	12.821803	0.270862	5.699766
1305.905000	236.645588	147.440894	0.125808	12.822046	0.270860	5.699874
1305.945000	236.645507	147.416780	0.125814	12.819949	0.270873	5.698942
1305.965000	236.645588	147.428493	0.125811	12.820968	0.270867	5.699395
1305.965000	236.645588	147.431616	0.125811	12.821239	0.270866	5.699516
1305.985000	236.645588	147.444032	0.125807	12.822319	0.270859	5.699996
1306.005000	236.645588	147.433149	0.125810	12.821373	0.270865	5.699575
1306.025000	236.645588	147.455815	0.125804	12.823344	0.270852	5.700451
1306.045000	236.645588	147.448856	0.125806	12.822738	0.270856	5.700182
1306.065000	236.645588	147.447741	0.125806	12.822642	0.270857	5.700139
1306.085000	236.645507	147.449648	0.125806	12.822807	0.270856	5.700213
1306.105000	236.645588	147.445576	0.125807	12.822453	0.270858	5.700055
1306.125000	236.645588	147.439302	0.125809	12.821908	0.270861	5.699813
1306.165000	236.645588	147.444093	0.125807	12.822324	0.270859	5.699998
1306.185000	236.645588	147.439402	0.125809	12.821916	0.270861	5.699817
1306.185000	236.645588	147.434189	0.125810	12.821463	0.270864	5.699615
1306.205000	236.645588	147.450441	0.125806	12.822876	0.270855	5.700243
1306.225000	236.645588	147.430975	0.125811	12.821183	0.270866	5.699491
1306.245000	236.645588	147.439539	0.125808	12.821928	0.270861	5.699822
1306.265000	236.645507	147.435758	0.125809	12.821599	0.270863	5.699676
1306.285000	236.645588	147.438468	0.125809	12.821835	0.270862	5.699780
1306.305000	236.645588	147.426127	0.125812	12.820762	0.270868	5.699303
1306.345000	236.645588	147.427104	0.125812	12.820847	0.270868	5.699341
1306.365000	236.645588	147.419304	0.125814	12.820169	0.270872	5.699040
1306.385000	236.645588	147.413512	0.125815	12.819665	0.270875	5.698816
1306.405000	236.645588	147.409767	0.125816	12.819339	0.270877	5.698671
1306.405000	236.645588	147.303799	0.125844	12.810124	0.270935	5.694574
1306.425000	236.645507	147.265879	0.125854	12.806826	0.270955	5.693108
1306.445000	236.645588	147.274479	0.125852	12.807574	0.270951	5.693441
1306.465000	236.645588	147.274577	0.125852	12.807582	0.270951	5.693445
1306.485000	236.645588	147.258947	0.125856	12.806223	0.270959	5.692840
1306.505000	236.645588	147.253496	0.125857	12.805749	0.270962	5.692630
1306.525000	236.645507	147.268985	0.125853	12.807096	0.270954	5.693228
1306.565000	236.645588	147.259367	0.125856	12.806260	0.270959	5.692857
1306.585000	236.645588	147.258181	0.125856	12.806157	0.270960	5.692811
1306.605000	236.645507	147.260567	0.125855	12.806364	0.270958	5.692903
1306.605000	236.645507	147.250369	0.125858	12.805477	0.270964	5.692509
1306.625000	236.645588	147.266437	0.125854	12.806875	0.270955	5.693130
1306.645000	236.645588	147.266909	0.125854	12.806916	0.270955	5.693148
1306.665000	236.645588	147.248861	0.125858	12.805346	0.270965	5.692450
1306.685000	236.645588	147.266169	0.125854	12.806851	0.270955	5.693120
1306.705000	236.645588	147.274470	0.125852	12.807573	0.270951	5.693441
1306.725000	236.645588	147.263041	0.125855	12.806579	0.270957	5.692999
1306.745000	236.645588	147.263847	0.125854	12.806649	0.270956	5.693030
1306.785000	236.645588	147.256166	0.125856	12.805981	0.270961	5.692733
1306.805000	236.645588	147.254890	0.125857	12.805870	0.270961	5.692684
1306.825000	236.645588	147.254278	0.125857	12.805817	0.270962	5.692660
1306.825000	236.645588	147.260068	0.125855	12.806321	0.270958	5.692884
1306.845000	236.645588	147.262460	0.125855	12.806529	0.270957	5.692976
1306.865000	236.645588	147.245319	0.125859	12.805038	0.270966	5.692314
1306.885000	236.645588	147.247531	0.125859	12.805230	0.270965	5.692399
1306.905000	236.645588	147.245118	0.125859	12.805021	0.270967	5.692306
1306.925000	236.645507	147.243047	0.125860	12.804841	0.270968	5.692226
1306.945000	236.645507	147.248513	0.125858	12.805316	0.270965	5.692437
1306.965000	236.645507	147.240290	0.125860	12.804601	0.270969	5.692119
1307.005000	236.645588	147.231607	0.125863	12.803846	0.270974	5.691783
1307.005000	236.645588	147.234928	0.125862	12.804134	0.270972	5.691912
1307.045000	236.645588	147.244206	0.125860	12.804941	0.270967	5.692271
1307.045000	236.645588	147.247148	0.125859	12.805197	0.270965	5.692384
1307.065000	236.645588	147.239041	0.125861	12.804492	0.270970	5.692071
1307.085000	236.645588	147.255115	0.125857	12.805890	0.270961	5.692692
1307.105000	236.645588	147.248635	0.125858	12.805326	0.270965	5.692442
1307.125000	236.645588	147.248833	0.125858	12.805344	0.270965	5.692449
1307.145000	236.645588	147.249363	0.125858	12.805390	0.270964	5.692470
1307.165000	236.645588	147.246683	0.125859	12.805157	0.270966	5.692366
1307.185000	236.645588	147.248183	0.125858	12.805287	0.270965	5.692424
1307.225000	236.645588	147.244819	0.125859	12.804995	0.270967	5.692294
1307.245000	236.645588	147.233184	0.125862	12.803983	0.270973	5.691844
1307.245000	236.645588	147.253111	0.125857	12.805716	0.270962	5.692615
1307.265000	236.645588	147.254500	0.125857	12.805837	0.270961	5.692669
1307.285000	236.645588	147.241413	0.125860	12.804698	0.270969	5.692163
1307.305000	236.645588	147.230657	0.125863	12.803763	0.270974	5.691747
1307.325000	236.645588	147.243609	0.125860	12.804889	0.270967	5.692247
1307.345000	236.645588	147.238744	0.125861	12.804466	0.270970	5.692059
1307.365000	236.645588	147.224241	0.125865	12.803205	0.270978	5.691499
1307.385000	236.645507	147.230904	0.125863	12.803785	0.270974	5.691756
1307.405000	236.645588	147.227064	0.125864	12.803451	0.270976	5.691608
1307.445000	236.645588	147.229082	0.125863	12.803626	0.270975	5.691686
1307.465000	236.645588	147.226085	0.125864	12.803365	0.270977	5.691570
1307.465000	236.645588	147.217819	0.125866	12.802647	0.270981	5.691250
1307.485000	236.645588	147.227046	0.125864	12.803449	0.270976	5.691607
1307.505000	236.645507	147.222673	0.125865	12.803069	0.270979	5.691438
1307.525000	236.645588	147.218815	0.125866	12.802733	0.270981	5.691289
1307.545000	236.645588	147.208074	0.125869	12.801799	0.270987	5.690874
1307.565000	236.645507	147.209434	0.125869	12.801917	0.270986	5.690926
1307.585000	236.645588	147.211002	0.125868	12.802054	0.270985	5.690987
1307.605000	236.645588	147.203996	0.125870	12.801445	0.270989	5.690716
1307.645000	236.645588	147.223025	0.125865	12.803099	0.270979	5.691452
1307.665000	236.645588	147.212421	0.125868	12.802177	0.270984	5.691042
1307.685000	236.645507	147.217914	0.125866	12.802655	0.270981	5.691254
1307.685000	236.645507	147.213773	0.125867	12.802295	0.270983	5.691094
1307.705000	236.645507	147.213314	0.125868	12.802255	0.270984	5.691076
1307.725000	236.645588	147.211948	0.125868	12.802136	0.270985	5.691024
1307.745000	236.645588	147.216427	0.125867	12.802526	0.270982	5.691197
1307.765000	236.645507	147.222509	0.125865	12.803054	0.270979	5.691432
1307.785000	236.645507	147.214936	0.125867	12.802396	0.270983	5.691139
1307.805000	236.645507	147.224362	0.125865	12.803216	0.270978	5.691503
1307.845000	236.645507	147.224639	0.125865	12.803240	0.270978	5.691514
1307.865000	236.645588	147.201620	0.125871	12.801238	0.270990	5.690624
1307.865000	236.645588	147.212112	0.125868	12.802150	0.270984	5.691030
1307.885000	236.645588	147.214094	0.125867	12.802323	0.270983	5.691106
1307.905000	236.645588	147.212887	0.125868	12.802218	0.270984	5.691060
1307.925000	236.645588	147.206758	0.125869	12.801685	0.270987	5.690823
1307.945000	236.645588	147.218128	0.125866	12.802673	0.270981	5.691262
1307.965000	236.645588	147.219500	0.125866	12.802793	0.270980	5.691315
1307.985000	236.645588	147.199520	0.125871	12.801055	0.270991	5.690543
1308.005000	236.645588	147.211504	0.125868	12.802097	0.270985	5.691006
1308.045000	236.645588	147.207852	0.125869	12.801780	0.270987	5.690865
1308.065000	236.645588	147.212214	0.125868	12.802159	0.270984	5.691034
1308.085000	236.645588	147.201582	0.125871	12.801235	0.270990	5.690623
1308.105000	236.645588	147.199504	0.125871	12.801054	0.270991	5.690542
1308.105000	236.645588	147.203658	0.125870	12.801415	0.270989	5.690703
1308.125000	236.645588	147.204244	0.125870	12.801466	0.270989	5.690726
1308.145000	236.645588	147.194944	0.125872	12.800657	0.270994	5.690366
1308.165000	236.645588	147.199468	0.125871	12.801051	0.270991	5.690541
1308.185000	236.645588	147.203520	0.125870	12.801403	0.270989	5.690698
1308.205000	236.645588	147.215174	0.125867	12.802417	0.270983	5.691148
1308.245000	236.645588	147.216190	0.125867	12.802505	0.270982	5.691187
1308.245000	236.645588	147.209018	0.125869	12.801881	0.270986	5.690910
1308.265000	236.645588	147.200534	0.125871	12.801143	0.270991	5.690582
1308.305000	236.645588	147.193145	0.125873	12.800501	0.270995	5.690297
1308.325000	236.645588	147.202147	0.125871	12.801284	0.270990	5.690645
1308.325000	236.645588	147.197399	0.125872	12.800871	0.270992	5.690461
1308.345000	236.645588	147.192131	0.125873	12.800413	0.270995	5.690257
1308.365000	236.645507	147.188644	0.125874	12.800109	0.270997	5.690123
1308.385000	236.645507	147.208491	0.125869	12.801835	0.270986	5.690890
1308.405000	236.645588	147.198939	0.125871	12.801005	0.270992	5.690521
1308.425000	236.645507	147.195096	0.125872	12.800670	0.270994	5.690372
1308.445000	236.645588	147.198832	0.125871	12.800995	0.270992	5.690516
1308.485000	236.645588	147.193226	0.125873	12.800508	0.270995	5.690300
1308.505000	236.645588	147.193316	0.125873	12.800516	0.270995	5.690303
1308.525000	236.645588	147.206289	0.125869	12.801644	0.270988	5.690805
1308.525000	236.645588	147.202103	0.125871	12.801280	0.270990	5.690643
1308.545000	236.645588	147.220719	0.125866	12.802899	0.270980	5.691363
1308.565000	236.645507	147.196255	0.125872	12.800771	0.270993	5.690417
1308.585000	236.645588	147.201618	0.125871	12.801238	0.270990	5.690624
1308.605000	236.645588	147.190329	0.125874	12.800256	0.270996	5.690188
1308.625000	236.645507	147.186050	0.125875	12.799884	0.270998	5.690022
1308.645000	236.645507	147.197827	0.125872	12.800908	0.270992	5.690478
1308.665000	236.645588	147.190248	0.125874	12.800249	0.270996	5.690185
1308.685000	236.645588	147.191546	0.125873	12.800362	0.270996	5.690235
1308.705000	236.645588	147.205239	0.125870	12.801553	0.270988	5.690764
1308.745000	236.645588	147.199238	0.125871	12.801031	0.270991	5.690532
1308.745000	236.645588	147.209699	0.125869	12.801940	0.270986	5.690937
1308.765000	236.645588	147.199727	0.125871	12.801073	0.270991	5.690551
1308.785000	236.645588	147.188778	0.125874	12.800121	0.270997	5.690128
1308.805000	236.645588	147.195341	0.125872	12.800692	0.270994	5.690381
1308.825000	236.645588	147.201158	0.125871	12.801198	0.270990	5.690606
1308.845000	236.645588	147.188577	0.125874	12.800104	0.270997	5.690120
1308.865000	236.645588	147.195873	0.125872	12.800738	0.270993	5.690402
1308.885000	236.645588	147.190120	0.125874	12.800238	0.270996	5.690180
1308.925000	236.645507	147.196931	0.125872	12.800830	0.270993	5.690443
1308.945000	236.645507	147.198257	0.125871	12.800945	0.270992	5.690494
1308.945000	236.645588	147.190899	0.125873	12.800306	0.270996	5.690210
1308.965000	236.645507	147.204368	0.125870	12.801477	0.270989	5.690730
1308.985000	236.645588	147.213447	0.125868	12.802266	0.270984	5.691081
1309.005000	236.645588	147.214228	0.125867	12.802334	0.270983	5.691112
1309.025000	236.645588	147.219001	0.125866	12.802749	0.270981	5.691296
1309.045000	236.645588	147.211167	0.125868	12.802068	0.270985	5.690993
1309.065000	236.645588	147.205727	0.125870	12.801595	0.270988	5.690783
1309.085000	236.645588	147.187758	0.125874	12.800032	0.270998	5.690088
1309.125000	236.645507	147.212449	0.125868	12.802180	0.270984	5.691043
1309.145000	236.645588	147.194034	0.125873	12.800578	0.270994	5.690331
1309.165000	236.645507	147.203816	0.125870	12.801429	0.270989	5.690709
1309.165000	236.645507	147.205304	0.125870	12.801558	0.270988	5.690767
1309.185000	236.645588	147.209387	0.125869	12.801913	0.270986	5.690924
1309.205000	236.645588	147.207047	0.125869	12.801710	0.270987	5.690834
1309.225000	236.645588	147.203849	0.125870	12.801432	0.270989	5.690710
1309.245000	236.645588	147.203169	0.125870	12.801373	0.270989	5.690684
1309.265000	236.645588	147.188322	0.125874	12.800081	0.270997	5.690110
1309.285000	236.645588	147.188129	0.125874	12.800065	0.270997	5.690103
1309.325000	236.645588	147.194541	0.125873	12.800622	0.270994	5.690351
1309.345000	236.645588	147.205077	0.125870	12.801539	0.270988	5.690758
1309.365000	236.645588	147.189782	0.125874	12.800208	0.270997	5.690167
1309.385000	236.645588	147.203660	0.125870	12.801415	0.270989	5.690703
1309.385000	236.645588	147.192600	0.125873	12.800453	0.270995	5.690276
1309.405000	236.645588	147.206703	0.125869	12.801680	0.270987	5.690821
1309.425000	236.645507	147.203956	0.125870	12.801441	0.270989	5.690715
1309.445000	236.645588	147.195381	0.125872	12.800695	0.270994	5.690383
1309.465000	236.645507	147.194440	0.125872	12.800613	0.270994	5.690347
1309.485000	236.645588	147.202403	0.125870	12.801306	0.270990	5.690655
1309.505000	236.645588	147.207224	0.125869	12.801725	0.270987	5.690841
1309.525000	236.645588	147.204118	0.125870	12.801455	0.270989	5.690721
1309.545000	236.645588	147.209279	0.125869	12.801904	0.270986	5.690920
1309.585000	236.645588	147.194257	0.125873	12.800598	0.270994	5.690340
1309.605000	236.645588	147.207218	0.125869	12.801725	0.270987	5.690841
1309.605000	236.645588	147.200757	0.125871	12.801163	0.270991	5.690591
1309.625000	236.645588	147.204674	0.125870	12.801503	0.270988	5.690742
1309.645000	236.645588	147.199113	0.125871	12.801020	0.270992	5.690527
1309.665000	236.645588	147.199322	0.125871	12.801038	0.270991	5.690535
1309.685000	236.645588	147.208428	0.125869	12.801830	0.270986	5.690887
1309.705000	236.645588	147.202434	0.125870	12.801309	0.270990	5.690656
1309.725000	236.645588	147.203017	0.125870	12.801359	0.270989	5.690678
1309.765000	236.645588	147.180511	0.125876	12.799402	0.271002	5.689808
1309.785000	236.645588	147.200834	0.125871	12.801170	0.270991	5.690594
1309.805000	236.645588	147.200478	0.125871	12.801139	0.270991	5.690580
1309.805000	236.645588	147.210001	0.125868	12.801967	0.270986	5.690948
1309.825000	236.645588	147.205164	0.125870	12.801546	0.270988	5.690761
1309.845000	236.645588	147.199651	0.125871	12.801067	0.270991	5.690548
1309.865000	236.645588	147.211124	0.125868	12.802064	0.270985	5.690992
1309.885000	236.645507	147.198087	0.125872	12.800931	0.270992	5.690488
1309.905000	236.645507	147.187877	0.125874	12.800043	0.270997	5.690093
1309.925000	236.645588	147.187137	0.125874	12.799978	0.270998	5.690064
1309.965000	236.645507	147.194024	0.125873	12.800577	0.270994	5.690331
1309.985000	236.645588	147.197096	0.125872	12.800844	0.270993	5.690449
1310.005000	236.645588	147.198975	0.125871	12.801008	0.270992	5.690522
1310.025000	236.645588	147.192763	0.125873	12.800468	0.270995	5.690282
1310.025000	236.645588	147.193726	0.125873	12.800551	0.270994	5.690319
1310.045000	236.645588	147.192582	0.125873	12.800452	0.270995	5.690275
1310.065000	236.645588	147.196520	0.125872	12.800794	0.270993	5.690427
1310.085000	236.645588	147.181166	0.125876	12.799459	0.271001	5.689833
1310.105000	236.645507	147.191557	0.125873	12.800363	0.270995	5.690235
1310.125000	236.645588	147.180561	0.125876	12.799407	0.271002	5.689810
1310.145000	236.645588	147.170814	0.125879	12.798559	0.271007	5.689433
1310.165000	236.645588	147.181751	0.125876	12.799510	0.271001	5.689856
1310.185000	236.645588	147.189045	0.125874	12.800144	0.270997	5.690138
1310.205000	236.645588	147.184131	0.125875	12.799717	0.271000	5.689948
1310.245000	236.645588	147.184150	0.125875	12.799719	0.271000	5.689949
1310.245000	236.645588	147.189787	0.125874	12.800209	0.270997	5.690167
1310.265000	236.645588	147.181223	0.125876	12.799464	0.271001	5.689836
1310.285000	236.645588	147.172895	0.125878	12.798740	0.271006	5.689514
1310.305000	236.645507	147.186005	0.125875	12.799880	0.270998	5.690021
1310.325000	236.645588	147.185310	0.125875	12.799820	0.270999	5.689994
1310.345000	236.645588	147.180908	0.125876	12.799437	0.271001	5.689824
1310.385000	236.645588	147.180647	0.125876	12.799414	0.271002	5.689813
1310.405000	236.645588	147.177362	0.125877	12.799128	0.271003	5.689686
1310.425000	236.645588	147.196699	0.125872	12.800810	0.270993	5.690434
1310.445000	236.645588	147.195458	0.125872	12.800702	0.270993	5.690386
1310.445000	236.645588	147.169981	0.125879	12.798486	0.271007	5.689401
1310.465000	236.645588	147.161300	0.125881	12.797731	0.271012	5.689066
1310.485000	236.645588	147.168649	0.125879	12.798371	0.271008	5.689350
1310.505000	236.645588	147.175961	0.125877	12.799006	0.271004	5.689632
1310.525000	236.645588	147.161442	0.125881	12.797744	0.271012	5.689071
1310.545000	236.645588	147.161532	0.125881	12.797752	0.271012	5.689074
1310.565000	236.645588	147.166201	0.125880	12.798158	0.271009	5.689255
1310.605000	236.645507	147.185160	0.125875	12.799806	0.270999	5.689988
1310.625000	236.645507	147.166682	0.125880	12.798200	0.271009	5.689274
1310.645000	236.645507	147.174864	0.125878	12.798911	0.271005	5.689590
1310.665000	236.645507	147.169307	0.125879	12.798428	0.271008	5.689375
1310.665000	236.645507	147.161003	0.125881	12.797706	0.271012	5.689054
1310.685000	236.645588	147.166357	0.125880	12.798171	0.271009	5.689261
1310.705000	236.645588	147.174081	0.125878	12.798843	0.271005	5.689560
1310.725000	236.645588	147.161155	0.125881	12.797719	0.271012	5.689060
1310.745000	236.645588	147.155772	0.125883	12.797251	0.271015	5.688852
1310.765000	236.645588	147.157387	0.125882	12.797391	0.271014	5.688914
1310.785000	236.645588	147.161887	0.125881	12.797783	0.271012	5.689088
1310.805000	236.645588	147.169209	0.125879	12.798419	0.271008	5.689371
1310.845000	236.645588	147.168352	0.125879	12.798345	0.271008	5.689338
1310.865000	236.645588	147.168043	0.125879	12.798318	0.271008	5.689326
1310.885000	236.645588	147.169938	0.125879	12.798483	0.271007	5.689399
1310.885000	236.645588	147.161494	0.125881	12.797748	0.271012	5.689073
1310.905000	236.645588	147.170839	0.125879	12.798561	0.271007	5.689434
1310.925000	236.645507	147.164518	0.125880	12.798011	0.271010	5.689190
1310.945000	236.645507	147.169116	0.125879	12.798411	0.271008	5.689368
1310.965000	236.645588	147.178416	0.125877	12.799220	0.271003	5.689727
1310.985000	236.645588	147.163365	0.125881	12.797911	0.271011	5.689145
1311.005000	236.645588	147.163192	0.125881	12.797896	0.271011	5.689139
1311.045000	236.645507	147.176419	0.125877	12.799046	0.271004	5.689650
1311.065000	236.645588	147.163342	0.125881	12.797909	0.271011	5.689144
1311.085000	236.645588	147.165076	0.125880	12.798060	0.271010	5.689211
1311.085000	236.645588	147.157718	0.125882	12.797420	0.271014	5.688927
1311.105000	236.645588	147.159251	0.125882	12.797553	0.271013	5.688986
1311.125000	236.645588	147.164869	0.125880	12.798042	0.271010	5.689203
1311.145000	236.645588	147.172119	0.125878	12.798672	0.271006	5.689484
1311.165000	236.645588	147.155693	0.125883	12.797244	0.271015	5.688849
1311.185000	236.645588	147.166598	0.125880	12.798192	0.271009	5.689270
1311.205000	236.645588	147.152719	0.125883	12.796985	0.271017	5.688734
1311.225000	236.645588	147.157391	0.125882	12.797392	0.271014	5.688914
1311.265000	236.645588	147.150775	0.125884	12.796816	0.271018	5.688659
1311.285000	236.645588	147.169163	0.125879	12.798415	0.271008	5.689369
1311.285000	236.645588	147.162471	0.125881	12.797833	0.271011	5.689111
1311.305000	236.645588	147.166698	0.125880	12.798201	0.271009	5.689274
1311.325000	236.645588	147.164644	0.125880	12.798022	0.271010	5.689195
1311.345000	236.645588	147.169553	0.125879	12.798449	0.271008	5.689385
1311.365000	236.645588	147.166047	0.125880	12.798144	0.271009	5.689249
1311.385000	236.645588	147.174100	0.125878	12.798845	0.271005	5.689560
1311.405000	236.645588	147.158672	0.125882	12.797503	0.271013	5.688964
1311.425000	236.645507	147.162299	0.125881	12.797818	0.271011	5.689104
1311.445000	236.645588	147.152982	0.125883	12.797008	0.271017	5.688744
1311.485000	236.645588	147.151994	0.125884	12.796922	0.271017	5.688706
1311.505000	236.645588	147.142848	0.125886	12.796127	0.271022	5.688352
1311.525000	236.645588	147.157295	0.125882	12.797383	0.271014	5.688911
1311.525000	236.645507	147.146109	0.125885	12.796410	0.271020	5.688478
1311.545000	236.645507	147.157122	0.125882	12.797368	0.271014	5.688904
1311.565000	236.645507	147.151060	0.125884	12.796841	0.271017	5.688670
1311.585000	236.645507	147.158048	0.125882	12.797449	0.271014	5.688940
1311.605000	236.645588	147.130899	0.125889	12.795088	0.271028	5.687890
1311.625000	236.645588	147.137590	0.125887	12.795670	0.271025	5.688149
1311.645000	236.645588	147.141137	0.125886	12.795978	0.271023	5.688286
1311.665000	236.645588	147.153148	0.125883	12.797023	0.271016	5.688750
1311.705000	236.645588	147.149404	0.125884	12.796697	0.271018	5.688606
1311.705000	236.645588	147.144841	0.125885	12.796300	0.271021	5.688429
1311.725000	236.645507	147.140865	0.125886	12.795954	0.271023	5.688276
1311.745000	236.645588	147.124938	0.125891	12.794569	0.271032	5.687660
1311.765000	236.645588	147.138698	0.125887	12.795766	0.271024	5.688192
1311.785000	236.645507	147.139480	0.125887	12.795834	0.271024	5.688222
1311.805000	236.645507	147.136434	0.125888	12.795569	0.271025	5.688104
1311.825000	236.645588	147.130166	0.125889	12.795024	0.271029	5.687862
1311.845000	236.645588	147.135675	0.125888	12.795503	0.271026	5.688075
1311.885000	236.645588	147.136287	0.125888	12.795556	0.271026	5.688099
1311.905000	236.645588	147.137330	0.125887	12.795647	0.271025	5.688139
1311.925000	236.645588	147.140592	0.125887	12.795931	0.271023	5.688265
1311.945000	236.645588	147.138942	0.125887	12.795787	0.271024	5.688201
1311.945000	236.645588	147.134928	0.125888	12.795438	0.271026	5.688046
1311.965000	236.645588	147.152635	0.125883	12.796978	0.271017	5.688731
1311.985000	236.645588	147.155433	0.125883	12.797221	0.271015	5.688839
1312.005000	236.645588	147.142675	0.125886	12.796112	0.271022	5.688346
1312.025000	236.645588	147.136173	0.125888	12.795546	0.271026	5.688094
1312.045000	236.645588	147.137996	0.125887	12.795705	0.271025	5.688165
1312.065000	236.645588	147.139548	0.125887	12.795840	0.271024	5.688225
1312.085000	236.645588	147.133561	0.125888	12.795319	0.271027	5.687993
1312.105000	236.645507	147.134114	0.125888	12.795367	0.271027	5.688015
1312.145000	236.645588	147.131834	0.125889	12.795169	0.271028	5.687926
1312.165000	236.645507	147.144759	0.125885	12.796293	0.271021	5.688426
1312.165000	236.645507	147.127724	0.125890	12.794812	0.271030	5.687767
1312.185000	236.645507	147.125001	0.125891	12.794575	0.271032	5.687662
1312.205000	236.645507	147.135912	0.125888	12.795524	0.271026	5.688084
1312.225000	236.645507	147.140732	0.125887	12.795943	0.271023	5.688270
1312.245000	236.645588	147.137521	0.125887	12.795664	0.271025	5.688146
1312.265000	236.645588	147.136879	0.125888	12.795608	0.271025	5.688121
1312.285000	236.645588	147.136887	0.125888	12.795608	0.271025	5.688122
1312.325000	236.645588	147.134697	0.125888	12.795418	0.271026	5.688037
1312.345000	236.645588	147.125863	0.125890	12.794650	0.271031	5.687696
1312.365000	236.645588	147.124656	0.125891	12.794545	0.271032	5.687649
1312.365000	236.645588	147.143366	0.125886	12.796172	0.271022	5.688372
1312.385000	236.645588	147.136698	0.125888	12.795592	0.271025	5.688114
1312.405000	236.645507	147.139464	0.125887	12.795833	0.271024	5.688221
1312.425000	236.645588	147.139765	0.125887	12.795859	0.271024	5.688233
1312.445000	236.645588	147.125764	0.125890	12.794641	0.271031	5.687692
1312.465000	236.645588	147.129108	0.125890	12.794932	0.271029	5.687821
1312.485000	236.645588	147.127893	0.125890	12.794826	0.271030	5.687774
1312.525000	236.645588	147.124263	0.125891	12.794511	0.271032	5.687634
1312.525000	236.645588	147.126199	0.125890	12.794679	0.271031	5.687709
1312.565000	236.645588	147.119153	0.125892	12.794066	0.271035	5.687436
1312.585000	236.645588	147.128682	0.125890	12.794895	0.271030	5.687805
1312.585000	236.645588	147.136398	0.125888	12.795566	0.271025	5.688103
1312.605000	236.645507	147.124506	0.125891	12.794532	0.271032	5.687643
1312.625000	236.645588	147.121440	0.125892	12.794265	0.271034	5.687525
1312.645000	236.645588	147.131525	0.125889	12.795142	0.271028	5.687914
1312.665000	236.645507	147.113134	0.125894	12.793543	0.271038	5.687203
1312.685000	236.645507	147.116749	0.125893	12.793857	0.271036	5.687343
1312.705000	236.645507	147.121177	0.125892	12.794242	0.271034	5.687514
1312.745000	236.645507	147.140973	0.125886	12.795964	0.271023	5.688280
1312.765000	236.645507	147.126668	0.125890	12.794720	0.271031	5.687727
1312.785000	236.645507	147.129751	0.125889	12.794988	0.271029	5.687846
1312.805000	236.645588	147.131714	0.125889	12.795159	0.271028	5.687922
1312.805000	236.645588	147.149646	0.125884	12.796718	0.271018	5.688615
1312.825000	236.645588	147.137679	0.125887	12.795677	0.271025	5.688152
1312.845000	236.645588	147.150523	0.125884	12.796794	0.271018	5.688649
1312.865000	236.645588	147.130557	0.125889	12.795058	0.271029	5.687877
1312.885000	236.645588	147.122625	0.125891	12.794368	0.271033	5.687570
1312.905000	236.645588	147.136442	0.125888	12.795570	0.271025	5.688105
1312.945000	236.645588	147.142551	0.125886	12.796101	0.271022	5.688341
1312.965000	236.645507	147.142882	0.125886	12.796130	0.271022	5.688353
1312.985000	236.645588	147.132733	0.125889	12.795247	0.271027	5.687961
1313.005000	236.645588	147.137199	0.125887	12.795636	0.271025	5.688134
1313.005000	236.645588	147.126420	0.125890	12.794698	0.271031	5.687717
1313.025000	236.645588	147.137637	0.125887	12.795674	0.271025	5.688151
1313.045000	236.645588	147.125416	0.125891	12.794611	0.271031	5.687678
1313.065000	236.645588	147.138251	0.125887	12.795727	0.271024	5.688174
1313.085000	236.645588	147.132027	0.125889	12.795186	0.271028	5.687934
1313.105000	236.645588	147.141775	0.125886	12.796034	0.271023	5.688311
1313.125000	236.645588	147.128786	0.125890	12.794904	0.271030	5.687809
1313.165000	236.645507	147.133413	0.125888	12.795306	0.271027	5.687987
1313.185000	236.645588	147.131115	0.125889	12.795106	0.271028	5.687899
1313.205000	236.645588	147.131256	0.125889	12.795119	0.271028	5.687904
1313.225000	236.645507	147.124745	0.125891	12.794552	0.271032	5.687652
1313.225000	236.645507	147.127592	0.125890	12.794800	0.271030	5.687762
1313.245000	236.645588	147.140176	0.125887	12.795894	0.271023	5.688249
1313.265000	236.645588	147.160110	0.125882	12.797628	0.271013	5.689020
1313.285000	236.645507	147.141643	0.125886	12.796022	0.271023	5.688306
1313.305000	236.645588	147.125640	0.125891	12.794630	0.271031	5.687687
1313.325000	236.645588	147.111625	0.125894	12.793412	0.271039	5.687145
1313.345000	236.645507	147.112705	0.125894	12.793505	0.271038	5.687187
1313.385000	236.645588	147.117080	0.125893	12.793886	0.271036	5.687356
1313.385000	236.645588	147.115781	0.125893	12.793773	0.271037	5.687306
1313.405000	236.645588	147.115307	0.125893	12.793732	0.271037	5.687287
1313.445000	236.645588	147.126271	0.125890	12.794685	0.271031	5.687711
1313.445000	236.645588	147.111939	0.125894	12.793439	0.271039	5.687157
1313.465000	236.645588	147.098086	0.125898	12.792234	0.271046	5.686622
1313.485000	236.645588	147.110858	0.125894	12.793345	0.271039	5.687116
1313.505000	236.645588	147.119099	0.125892	12.794061	0.271035	5.687434
1313.525000	236.645588	147.123115	0.125891	12.794411	0.271033	5.687589
1313.545000	236.645588	147.118762	0.125892	12.794032	0.271035	5.687421
1313.565000	236.645588	147.119026	0.125892	12.794055	0.271035	5.687431
1313.585000	236.645507	147.114177	0.125893	12.793633	0.271037	5.687244
1313.605000	236.645588	147.116155	0.125893	12.793806	0.271036	5.687320
1313.645000	236.645507	147.111177	0.125894	12.793373	0.271039	5.687128
1313.645000	236.645507	147.127547	0.125890	12.794796	0.271030	5.687761
1313.665000	236.645588	147.122466	0.125891	12.794354	0.271033	5.687564
1313.685000	236.645588	147.132690	0.125889	12.795243	0.271028	5.687959
1313.705000	236.645588	147.141852	0.125886	12.796040	0.271023	5.688314
1313.725000	236.645588	147.125009	0.125891	12.794575	0.271032	5.687663
1313.745000	236.645588	147.112297	0.125894	12.793470	0.271039	5.687171
1313.765000	236.645588	147.112556	0.125894	12.793492	0.271038	5.687181
1313.785000	236.645588	147.116326	0.125893	12.793820	0.271036	5.687327
1313.805000	236.645588	147.119077	0.125892	12.794060	0.271035	5.687433
1313.825000	236.645588	147.122652	0.125891	12.794370	0.271033	5.687571
1313.865000	236.645588	147.113163	0.125894	12.793545	0.271038	5.687205
1313.865000	236.645588	147.122844	0.125891	12.794387	0.271033	5.687579
1313.885000	236.645507	147.119506	0.125892	12.794097	0.271035	5.687450
1313.905000	236.645588	147.126415	0.125890	12.794698	0.271031	5.687717
1313.925000	236.645588	147.118002	0.125893	12.793966	0.271035	5.687392
1313.945000	236.645507	147.121640	0.125892	12.794283	0.271033	5.687532
1313.965000	236.645588	147.130799	0.125889	12.795079	0.271029	5.687886
1313.985000	236.645588	147.127829	0.125890	12.794821	0.271030	5.687772
1314.005000	236.645507	147.117137	0.125893	12.793891	0.271036	5.687358
1314.025000	236.645507	147.117995	0.125892	12.793965	0.271035	5.687391
1314.065000	236.645588	147.117173	0.125893	12.793894	0.271036	5.687360
1314.085000	236.645588	147.117985	0.125893	12.793965	0.271035	5.687391
1314.085000	236.645588	147.121656	0.125892	12.794284	0.271033	5.687533
1314.105000	236.645588	147.104842	0.125896	12.792822	0.271043	5.686883
1314.125000	236.645588	147.110145	0.125895	12.793283	0.271040	5.687088
1314.145000	236.645507	147.133666	0.125888	12.795328	0.271027	5.687997
1314.165000	236.645588	147.124124	0.125891	12.794499	0.271032	5.687628
1314.185000	236.645507	147.118420	0.125892	12.794003	0.271035	5.687408
1314.225000	236.645507	147.114229	0.125893	12.793638	0.271037	5.687246
1314.225000	236.645588	147.112496	0.125894	12.793487	0.271038	5.687179
1314.245000	236.645588	147.123831	0.125891	12.794473	0.271032	5.687617
1314.265000	236.645507	147.121087	0.125892	12.794234	0.271034	5.687511
1314.285000	236.645588	147.115239	0.125893	12.793726	0.271037	5.687285
1314.305000	236.645588	147.120126	0.125892	12.794151	0.271034	5.687474
1314.325000	236.645588	147.116203	0.125893	12.793810	0.271036	5.687322
1314.345000	236.645588	147.114101	0.125894	12.793627	0.271038	5.687241
1314.365000	236.645588	147.116298	0.125893	12.793818	0.271036	5.687326
1314.385000	236.645588	147.113437	0.125894	12.793569	0.271038	5.687215
1314.405000	236.645588	147.114493	0.125893	12.793661	0.271037	5.687256
1314.445000	236.645588	147.112221	0.125894	12.793463	0.271039	5.687168
1314.465000	236.645588	147.127134	0.125890	12.794760	0.271031	5.687745
1314.484000	236.645588	147.112424	0.125894	12.793481	0.271038	5.687176
1314.504000	236.645588	147.111245	0.125894	12.793378	0.271039	5.687130
1314.504000	236.645588	147.122059	0.125891	12.794319	0.271033	5.687549
1314.524000	236.645588	147.118658	0.125892	12.794023	0.271035	5.687417
1314.544000	236.645507	147.103550	0.125896	12.792709	0.271043	5.686833
1314.564000	236.645588	147.094413	0.125899	12.791915	0.271048	5.686480
1314.584000	236.645588	147.099006	0.125897	12.792314	0.271046	5.686657
1314.604000	236.645588	147.096976	0.125898	12.792138	0.271047	5.686579
1314.624000	236.645588	147.105984	0.125896	12.792921	0.271042	5.686927
1314.664000	236.645588	147.106865	0.125895	12.792998	0.271042	5.686961
1314.684000	236.645588	147.107405	0.125895	12.793045	0.271041	5.686982
1314.704000	236.645588	147.123728	0.125891	12.794464	0.271032	5.687613
1314.724000	236.645588	147.114807	0.125893	12.793688	0.271037	5.687268
1314.724000	236.645588	147.099064	0.125897	12.792319	0.271046	5.686660
1314.744000	236.645588	147.105108	0.125896	12.792845	0.271042	5.686893
1314.764000	236.645507	147.119708	0.125892	12.794114	0.271034	5.687458
1314.784000	236.645588	147.103134	0.125896	12.792673	0.271044	5.686817
1314.824000	236.645588	147.111152	0.125894	12.793370	0.271039	5.687127
1314.824000	236.645588	147.110158	0.125895	12.793284	0.271040	5.687088
1314.864000	236.645588	147.107587	0.125895	12.793060	0.271041	5.686989
1314.884000	236.645588	147.103943	0.125896	12.792744	0.271043	5.686848
1314.884000	236.645588	147.105645	0.125896	12.792891	0.271042	5.686914
1314.924000	236.645588	147.102775	0.125896	12.792642	0.271044	5.686803
1314.924000	236.645588	147.094498	0.125899	12.791922	0.271048	5.686483
1314.944000	236.645588	147.098082	0.125898	12.792234	0.271046	5.686622
1314.964000	236.645588	147.114020	0.125894	12.793620	0.271038	5.687238
1314.984000	236.645588	147.119416	0.125892	12.794089	0.271035	5.687446
1315.004000	236.645588	147.123459	0.125891	12.794441	0.271033	5.687603
1315.044000	236.645588	147.101384	0.125897	12.792521	0.271044	5.686749
1315.064000	236.645507	147.105075	0.125896	12.792842	0.271042	5.686892
1315.064000	236.645507	147.098074	0.125898	12.792233	0.271046	5.686621
1315.104000	236.645588	147.106168	0.125896	12.792937	0.271042	5.686934
1315.124000	236.645588	147.113009	0.125894	12.793532	0.271038	5.687199
1315.144000	236.645588	147.104400	0.125896	12.792783	0.271043	5.686866
1315.144000	236.645588	147.109974	0.125895	12.793268	0.271040	5.687081
1315.164000	236.645588	147.100006	0.125897	12.792401	0.271045	5.686696
1315.184000	236.645588	147.112505	0.125894	12.793488	0.271038	5.687179
1315.204000	236.645588	147.112526	0.125894	12.793490	0.271038	5.687180
1315.224000	236.645588	147.097891	0.125898	12.792217	0.271046	5.686614
1315.244000	236.645588	147.119728	0.125892	12.794116	0.271035	5.687458
1315.264000	236.645588	147.088208	0.125900	12.791375	0.271052	5.686240
1315.304000	236.645588	147.091068	0.125900	12.791624	0.271050	5.686350
1315.324000	236.645588	147.103861	0.125896	12.792736	0.271043	5.686845
1315.344000	236.645588	147.108957	0.125895	12.793179	0.271040	5.687042
1315.364000	236.645588	147.107101	0.125895	12.793018	0.271041	5.686970
1315.364000	236.645588	147.093685	0.125899	12.791851	0.271049	5.686452
1315.384000	236.645588	147.096028	0.125898	12.792055	0.271047	5.686542
1315.404000	236.645588	147.098128	0.125898	12.792238	0.271046	5.686623
1315.424000	236.645588	147.089336	0.125900	12.791473	0.271051	5.686283
1315.444000	236.645588	147.109392	0.125895	12.793217	0.271040	5.687059
1315.484000	236.645588	147.090524	0.125900	12.791577	0.271050	5.686329
1315.484000	236.645588	147.101938	0.125897	12.792569	0.271044	5.686771
1315.504000	236.645507	147.091235	0.125899	12.791638	0.271050	5.686357
1315.544000	236.645588	147.100643	0.125897	12.792457	0.271045	5.686721
1315.564000	236.645588	147.086766	0.125901	12.791250	0.271052	5.686184
1315.564000	236.645588	147.083857	0.125901	12.790997	0.271054	5.686072
1315.584000	236.645588	147.104815	0.125896	12.792819	0.271043	5.686882
1315.604000	236.645588	147.093973	0.125899	12.791877	0.271048	5.686463
1315.624000	236.645588	147.090509	0.125900	12.791575	0.271050	5.686329
1315.644000	236.645507	147.096721	0.125898	12.792115	0.271047	5.686569
1315.664000	236.645588	147.094024	0.125899	12.791881	0.271048	5.686465
1315.684000	236.645588	147.093075	0.125899	12.791798	0.271049	5.686428
1315.724000	236.645588	147.095593	0.125898	12.792017	0.271048	5.686525
1315.744000	236.645588	147.093376	0.125899	12.791824	0.271049	5.686440
1315.764000	236.645588	147.090278	0.125900	12.791555	0.271050	5.686320
1315.784000	236.645588	147.095536	0.125898	12.792012	0.271048	5.686523
1315.784000	236.645588	147.103340	0.125896	12.792691	0.271043	5.686825
1315.804000	236.645507	147.106457	0.125895	12.792962	0.271042	5.686945
1315.824000	236.645588	147.096654	0.125898	12.792110	0.271047	5.686566
1315.844000	236.645588	147.085371	0.125901	12.791128	0.271053	5.686130
1315.864000	236.645588	147.090007	0.125900	12.791532	0.271051	5.686309
1315.884000	236.645588	147.083752	0.125901	12.790988	0.271054	5.686068
1315.924000	236.645588	147.087183	0.125901	12.791286	0.271052	5.686200
1315.924000	236.645588	147.089547	0.125900	12.791492	0.271051	5.686292
1315.964000	236.645588	147.092438	0.125899	12.791743	0.271049	5.686403
1315.984000	236.645588	147.094869	0.125899	12.791954	0.271048	5.686497
1316.004000	236.645588	147.079994	0.125902	12.790661	0.271056	5.685922
1316.004000	236.645588	147.094293	0.125899	12.791904	0.271048	5.686475
1316.024000	236.645588	147.093982	0.125899	12.791877	0.271048	5.686463
1316.044000	236.645588	147.084045	0.125901	12.791013	0.271054	5.686079
1316.064000	236.645588	147.083946	0.125901	12.791004	0.271054	5.686075
1316.084000	236.645507	147.099632	0.125897	12.792369	0.271045	5.686681
1316.104000	236.645588	147.085083	0.125901	12.791103	0.271053	5.686119
1316.124000	236.645507	147.075573	0.125904	12.790276	0.271058	5.685751
1316.164000	236.645588	147.081226	0.125902	12.790768	0.271055	5.685970
1316.184000	236.645588	147.099501	0.125897	12.792357	0.271045	5.686676
1316.204000	236.645588	147.090236	0.125900	12.791551	0.271051	5.686318
1316.204000	236.645588	147.084928	0.125901	12.791090	0.271053	5.686113
1316.224000	236.645588	147.088620	0.125900	12.791411	0.271051	5.686256
1316.244000	236.645588	147.078027	0.125903	12.790490	0.271057	5.685846
1316.264000	236.645588	147.093638	0.125899	12.791847	0.271049	5.686450
1316.284000	236.645588	147.083810	0.125901	12.790993	0.271054	5.686070
1316.304000	236.645588	147.094676	0.125899	12.791938	0.271048	5.686490
1316.324000	236.645588	147.083493	0.125902	12.790965	0.271054	5.686058
1316.364000	236.645588	147.076778	0.125903	12.790381	0.271058	5.685798
1316.384000	236.645588	147.082259	0.125902	12.790858	0.271055	5.686010
1316.404000	236.645588	147.091191	0.125900	12.791634	0.271050	5.686355
1316.424000	236.645507	147.086719	0.125901	12.791246	0.271052	5.686182
1316.424000	236.645507	147.078920	0.125903	12.790567	0.271057	5.685881
1316.444000	236.645588	147.086555	0.125901	12.791231	0.271053	5.686176
1316.464000	236.645507	147.083151	0.125902	12.790935	0.271054	5.686044
1316.484000	236.645588	147.078222	0.125903	12.790507	0.271057	5.685854
1316.504000	236.645588	147.084011	0.125901	12.791010	0.271054	5.686078
1316.524000	236.645588	147.080811	0.125902	12.790732	0.271056	5.685954
1316.544000	236.645588	147.088247	0.125900	12.791379	0.271052	5.686241
1316.584000	236.645588	147.086592	0.125901	12.791235	0.271052	5.686177
[truncated: 1,002 more rows]
