# Supplementary material for: Stress relaxation in the presence of sudden strain bursts: Methodology and stress relaxation data of microcast aluminium microwires
Source: Data Brief. 2018 Nov 14;21:2134–41. doi: 10.1016/j.dib.2018.11.047 (PMC6265499; doi:10.1016/j.dib.2018.11.047)
Supplement: Supplementary file 2 — Supplementary material [file mmc2.zip › Data in brief/As-cast/Al4N/Al_100_r_1/Stress relax txt files/Al_100_relax_1_Relaxcycle0010.txt]

Time[s]	Motordispl[�m]	Force[mN]	EngStrain	EngStress[MPa]	Shearstrain	Shearstress [MPa]
1422.618000	262.427892	154.947564	0.141751	13.474856	0.303795	5.990072
1422.638000	262.427972	154.944473	0.141752	13.474587	0.303797	5.989953
1422.658000	262.427972	154.942705	0.141752	13.474433	0.303798	5.989885
1422.658000	262.427972	154.917262	0.141759	13.472221	0.303812	5.988901
1422.678000	262.427972	154.913461	0.141760	13.471890	0.303814	5.988754
1422.718000	262.428053	154.894972	0.141765	13.470282	0.303824	5.988039
1422.738000	262.428053	154.896812	0.141764	13.470442	0.303823	5.988110
1422.758000	262.428053	154.779096	0.141795	13.460205	0.303886	5.983560
1422.778000	262.428053	154.461522	0.141878	13.432588	0.304057	5.971283
1422.798000	262.428134	154.462145	0.141878	13.432642	0.304057	5.971307
1422.818000	262.428053	154.452707	0.141880	13.431821	0.304062	5.970942
1422.838000	262.428053	154.445812	0.141882	13.431222	0.304065	5.970675
1422.858000	262.428053	154.454902	0.141880	13.432012	0.304061	5.971027
1422.878000	262.428053	154.449969	0.141881	13.431583	0.304063	5.970836
1422.878000	262.428053	154.443682	0.141883	13.431036	0.304067	5.970593
1422.898000	262.428134	154.455341	0.141880	13.432050	0.304060	5.971044
1422.918000	262.428053	154.437222	0.141884	13.430475	0.304070	5.970343
1422.958000	262.428134	154.427758	0.141887	13.429652	0.304075	5.969977
1422.978000	262.428053	154.428074	0.141887	13.429679	0.304075	5.969990
1422.998000	262.428053	154.424273	0.141888	13.429348	0.304077	5.969843
1423.018000	262.428134	154.420326	0.141889	13.429005	0.304079	5.969690
1423.038000	262.428134	154.408672	0.141892	13.427992	0.304086	5.969240
1423.058000	262.428134	154.418886	0.141889	13.428880	0.304080	5.969634
1423.078000	262.428053	154.421295	0.141889	13.429089	0.304079	5.969728
1423.078000	262.428053	154.419197	0.141889	13.428907	0.304080	5.969646
1423.098000	262.428134	154.410988	0.141891	13.428193	0.304084	5.969329
1423.138000	262.428134	154.400438	0.141894	13.427276	0.304090	5.968921
1423.158000	262.428053	154.393218	0.141896	13.426648	0.304094	5.968642
1423.178000	262.428134	154.388048	0.141897	13.426198	0.304097	5.968442
1423.178000	262.428134	154.376796	0.141900	13.425220	0.304103	5.968007
1423.218000	262.428134	154.375800	0.141900	13.425133	0.304103	5.967969
1423.238000	262.428053	154.369256	0.141902	13.424564	0.304107	5.967716
1423.258000	262.428053	154.370706	0.141902	13.424690	0.304106	5.967772
1423.278000	262.428134	154.363066	0.141904	13.424026	0.304110	5.967476
1423.298000	262.428134	154.347747	0.141908	13.422693	0.304118	5.966884
1423.298000	262.428134	154.360346	0.141904	13.423789	0.304112	5.967371
1423.318000	262.428134	154.349537	0.141907	13.422849	0.304117	5.966953
1423.338000	262.428053	154.335501	0.141911	13.421629	0.304125	5.966411
1423.378000	262.428134	154.326554	0.141913	13.420850	0.304130	5.966065
1423.398000	262.428134	154.315361	0.141916	13.419877	0.304136	5.965632
1423.418000	262.428134	154.310697	0.141917	13.419471	0.304138	5.965452
1423.438000	262.428134	154.301545	0.141920	13.418676	0.304143	5.965098
1423.458000	262.428134	154.300530	0.141920	13.418587	0.304144	5.965059
1423.478000	262.428134	154.304779	0.141919	13.418957	0.304141	5.965223
1423.498000	262.428053	154.295256	0.141921	13.418129	0.304146	5.964855
1423.518000	262.428134	154.290321	0.141923	13.417699	0.304149	5.964664
1423.518000	262.428134	154.287137	0.141924	13.417423	0.304151	5.964541
1423.538000	262.428134	154.282348	0.141925	13.417006	0.304153	5.964356
1423.558000	262.428134	154.276992	0.141926	13.416540	0.304156	5.964149
1423.598000	262.428134	154.278786	0.141926	13.416696	0.304155	5.964218
1423.618000	262.428134	154.262495	0.141930	13.415280	0.304164	5.963589
1423.638000	262.428134	154.265115	0.141929	13.415508	0.304163	5.963690
1423.658000	262.428134	154.242129	0.141935	13.413509	0.304175	5.962801
1423.678000	262.428134	154.237865	0.141937	13.413138	0.304177	5.962636
1423.698000	262.428053	154.244297	0.141935	13.413697	0.304174	5.962885
1423.718000	262.428134	154.221292	0.141941	13.411696	0.304186	5.961996
1423.718000	262.428134	154.228790	0.141939	13.412348	0.304182	5.962286
1423.738000	262.428134	154.222027	0.141941	13.411760	0.304186	5.962024
1423.758000	262.428134	154.212589	0.141943	13.410940	0.304191	5.961659
1423.798000	262.428134	154.217749	0.141942	13.411388	0.304188	5.961859
1423.818000	262.428134	154.208953	0.141944	13.410623	0.304193	5.961519
1423.838000	262.428134	154.210080	0.141944	13.410721	0.304192	5.961562
1423.858000	262.428134	154.211872	0.141943	13.410877	0.304191	5.961632
1423.878000	262.428134	154.197170	0.141947	13.409599	0.304199	5.961063
1423.898000	262.428134	154.197891	0.141947	13.409661	0.304199	5.961091
1423.918000	262.428134	154.210124	0.141944	13.410725	0.304192	5.961564
1423.938000	262.428134	154.204973	0.141945	13.410277	0.304195	5.961365
1423.938000	262.428134	154.192835	0.141948	13.409222	0.304202	5.960896
1423.958000	262.428134	154.197180	0.141947	13.409600	0.304199	5.961064
1423.978000	262.428134	154.187394	0.141950	13.408749	0.304205	5.960685
1423.998000	262.428134	154.179028	0.141952	13.408021	0.304209	5.960362
1424.038000	262.428134	154.187189	0.141950	13.408731	0.304205	5.960677
1424.058000	262.428134	154.176582	0.141953	13.407808	0.304210	5.960267
1424.078000	262.428053	154.174880	0.141953	13.407660	0.304211	5.960201
1424.098000	262.428134	154.175510	0.141953	13.407715	0.304211	5.960226
1424.118000	262.428134	154.174063	0.141953	13.407589	0.304212	5.960170
1424.138000	262.428134	154.163020	0.141956	13.406629	0.304218	5.959743
1424.158000	262.428053	154.169877	0.141954	13.407225	0.304214	5.960008
1424.158000	262.428053	154.163453	0.141956	13.406666	0.304217	5.959760
1424.178000	262.428134	154.167889	0.141955	13.407052	0.304215	5.959931
1424.198000	262.428134	154.158077	0.141957	13.406199	0.304220	5.959552
1424.238000	262.428134	154.153558	0.141959	13.405806	0.304223	5.959377
1424.258000	262.428134	154.151665	0.141959	13.405641	0.304224	5.959304
1424.278000	262.428134	154.157590	0.141957	13.406157	0.304221	5.959533
1424.298000	262.428134	154.137959	0.141963	13.404449	0.304231	5.958774
1424.318000	262.428134	154.146914	0.141960	13.405228	0.304226	5.959120
1424.338000	262.428134	154.125017	0.141966	13.403324	0.304238	5.958274
1424.358000	262.428134	154.118609	0.141968	13.402767	0.304242	5.958026
1424.358000	262.428134	154.108429	0.141970	13.401881	0.304247	5.957633
1424.378000	262.428134	154.111062	0.141970	13.402110	0.304246	5.957734
1424.398000	262.428134	154.109099	0.141970	13.401940	0.304247	5.957658
1424.418000	262.428134	154.101191	0.141972	13.401252	0.304251	5.957353
1424.458000	262.428134	154.108965	0.141970	13.401928	0.304247	5.957653
1424.478000	262.428134	154.103376	0.141972	13.401442	0.304250	5.957437
1424.498000	262.428053	154.097718	0.141973	13.400950	0.304253	5.957218
1424.518000	262.428134	154.094139	0.141974	13.400639	0.304255	5.957080
1424.538000	262.428053	154.089368	0.141975	13.400224	0.304257	5.956896
1424.558000	262.428134	154.091422	0.141975	13.400402	0.304256	5.956975
1424.578000	262.428134	154.067600	0.141981	13.398331	0.304269	5.956054
1424.578000	262.428134	154.062699	0.141982	13.397905	0.304272	5.955865
1424.598000	262.428134	154.051720	0.141985	13.396950	0.304277	5.955440
1424.618000	262.428053	154.054942	0.141984	13.397230	0.304276	5.955565
1424.658000	262.428134	154.030795	0.141991	13.395130	0.304289	5.954631
1424.678000	262.428134	154.041916	0.141988	13.396097	0.304283	5.955061
1424.698000	262.428134	154.025309	0.141992	13.394653	0.304292	5.954419
1424.718000	262.428134	154.028706	0.141991	13.394948	0.304290	5.954551
1424.738000	262.428134	154.021525	0.141993	13.394324	0.304294	5.954273
1424.758000	262.428134	154.008731	0.141996	13.393211	0.304301	5.953778
1424.778000	262.428134	154.009951	0.141996	13.393317	0.304300	5.953825
1424.798000	262.428134	154.007728	0.141997	13.393124	0.304301	5.953740
1424.798000	262.428134	153.988742	0.142002	13.391473	0.304311	5.953006
1424.818000	262.428134	154.002964	0.141998	13.392710	0.304304	5.953555
1424.838000	262.428134	153.992456	0.142001	13.391796	0.304309	5.953149
1424.878000	262.428134	153.985310	0.142002	13.391175	0.304313	5.952873
1424.898000	262.428134	153.993357	0.142000	13.391874	0.304309	5.953184
1424.918000	262.428134	153.977145	0.142005	13.390464	0.304318	5.952557
1424.938000	262.428134	153.961818	0.142009	13.389132	0.304326	5.951965
1424.958000	262.428134	153.946414	0.142013	13.387792	0.304334	5.951369
1424.978000	262.428134	153.937048	0.142015	13.386977	0.304339	5.951007
1424.998000	262.428134	153.923388	0.142019	13.385790	0.304346	5.950479
1424.998000	262.428134	153.931337	0.142017	13.386481	0.304342	5.950786
1425.018000	262.428134	153.941515	0.142014	13.387366	0.304337	5.951180
1425.038000	262.428134	153.944187	0.142013	13.387598	0.304335	5.951283
1425.058000	262.428134	153.940150	0.142014	13.387247	0.304337	5.951127
1425.098000	262.428134	153.933528	0.142016	13.386671	0.304341	5.950871
1425.098000	262.428134	153.928426	0.142017	13.386228	0.304344	5.950674
1425.138000	262.428134	153.936508	0.142015	13.386930	0.304339	5.950986
1425.158000	262.428134	153.923252	0.142019	13.385778	0.304347	5.950474
1425.178000	262.428134	153.920915	0.142019	13.385574	0.304348	5.950383
1425.198000	262.428134	153.913892	0.142021	13.384964	0.304352	5.950112
1425.218000	262.428134	153.896204	0.142026	13.383426	0.304361	5.949428
1425.218000	262.428134	153.896194	0.142026	13.383425	0.304361	5.949428
1425.238000	262.428134	153.902643	0.142024	13.383985	0.304358	5.949677
1425.258000	262.428134	153.894235	0.142026	13.383254	0.304362	5.949352
1425.298000	262.428134	153.896240	0.142026	13.383429	0.304361	5.949430
1425.318000	262.428134	153.901486	0.142024	13.383885	0.304358	5.949632
1425.338000	262.428134	153.902667	0.142024	13.383988	0.304358	5.949678
1425.358000	262.428134	153.877424	0.142031	13.381792	0.304371	5.948702
1425.378000	262.428134	153.884982	0.142029	13.382450	0.304367	5.948994
1425.398000	262.428053	153.878116	0.142030	13.381853	0.304371	5.948729
1425.418000	262.428134	153.871878	0.142032	13.381310	0.304374	5.948488
1425.438000	262.428134	153.871132	0.142032	13.381245	0.304375	5.948459
1425.438000	262.428134	153.872985	0.142032	13.381406	0.304374	5.948531
1425.478000	262.428134	153.865902	0.142034	13.380790	0.304377	5.948257
1425.498000	262.428134	153.842794	0.142040	13.378781	0.304390	5.947363
1425.518000	262.428134	153.842893	0.142040	13.378789	0.304390	5.947367
1425.538000	262.428134	153.843431	0.142040	13.378836	0.304389	5.947388
1425.558000	262.428134	153.820672	0.142046	13.376857	0.304402	5.946508
1425.578000	262.428134	153.820200	0.142046	13.376816	0.304402	5.946490
1425.598000	262.428134	153.816951	0.142046	13.376533	0.304404	5.946364
1425.618000	262.428134	153.823832	0.142045	13.377132	0.304400	5.946630
1425.638000	262.428134	153.822394	0.142045	13.377007	0.304401	5.946575
1425.638000	262.428134	153.814942	0.142047	13.376359	0.304405	5.946287
1425.658000	262.428134	153.808279	0.142049	13.375779	0.304408	5.946029
1425.678000	262.428134	153.807891	0.142049	13.375745	0.304409	5.946014
1425.698000	262.428053	153.809012	0.142049	13.375843	0.304408	5.946057
1425.738000	262.428134	153.806364	0.142049	13.375613	0.304409	5.945955
1425.758000	262.428134	153.811970	0.142048	13.376100	0.304406	5.946172
1425.778000	262.428134	153.798154	0.142051	13.374899	0.304414	5.945638
1425.798000	262.428134	153.815345	0.142047	13.376394	0.304405	5.946302
1425.818000	262.428134	153.808099	0.142049	13.375764	0.304408	5.946022
1425.838000	262.428134	153.801744	0.142050	13.375211	0.304412	5.945776
1425.858000	262.428134	153.809505	0.142048	13.375886	0.304408	5.946077
1425.858000	262.428134	153.798617	0.142051	13.374939	0.304414	5.945656
1425.878000	262.428134	153.794632	0.142052	13.374592	0.304416	5.945502
1425.898000	262.428134	153.799662	0.142051	13.375030	0.304413	5.945696
1425.938000	262.428134	153.798857	0.142051	13.374960	0.304413	5.945665
1425.958000	262.428134	153.788866	0.142054	13.374091	0.304419	5.945279
1425.978000	262.428134	153.790787	0.142053	13.374258	0.304418	5.945353
1425.998000	262.428134	153.794014	0.142052	13.374539	0.304416	5.945478
1426.018000	262.428134	153.795909	0.142052	13.374703	0.304415	5.945551
1426.038000	262.428053	153.790453	0.142053	13.374229	0.304418	5.945340
1426.058000	262.428134	153.806260	0.142049	13.375604	0.304409	5.945951
1426.078000	262.428134	153.797604	0.142052	13.374851	0.304414	5.945616
1426.078000	262.428134	153.780364	0.142056	13.373352	0.304423	5.944950
1426.098000	262.428134	153.793195	0.142053	13.374467	0.304416	5.945446
1426.138000	262.428134	153.781527	0.142056	13.373453	0.304423	5.944995
1426.158000	262.428134	153.781101	0.142056	13.373416	0.304423	5.944978
1426.178000	262.428053	153.777721	0.142057	13.373122	0.304425	5.944848
1426.198000	262.428134	153.780237	0.142056	13.373341	0.304423	5.944945
1426.218000	262.428134	153.772910	0.142058	13.372703	0.304427	5.944662
1426.238000	262.428134	153.760931	0.142061	13.371662	0.304434	5.944199
1426.258000	262.428134	153.759636	0.142061	13.371549	0.304435	5.944149
1426.278000	262.428134	153.768043	0.142059	13.372280	0.304430	5.944474
1426.278000	262.428134	153.758877	0.142062	13.371483	0.304435	5.944119
1426.298000	262.428134	153.762511	0.142061	13.371799	0.304433	5.944260
1426.338000	262.428134	153.764771	0.142060	13.371996	0.304432	5.944347
1426.338000	262.428134	153.755252	0.142063	13.371168	0.304437	5.943979
1426.378000	262.428134	153.750976	0.142064	13.370796	0.304439	5.943814
1426.398000	262.428134	153.753401	0.142063	13.371007	0.304438	5.943908
1426.418000	262.428134	153.751699	0.142064	13.370859	0.304439	5.943842
1426.438000	262.428134	153.757927	0.142062	13.371400	0.304435	5.944083
1426.458000	262.428134	153.747781	0.142065	13.370518	0.304441	5.943690
1426.478000	262.428134	153.754611	0.142063	13.371112	0.304437	5.943954
1426.498000	262.428134	153.743023	0.142066	13.370104	0.304443	5.943506
1426.498000	262.428134	153.731544	0.142069	13.369106	0.304450	5.943063
1426.538000	262.428134	153.742771	0.142066	13.370082	0.304444	5.943497
1426.558000	262.428134	153.727516	0.142070	13.368756	0.304452	5.942907
1426.578000	262.428134	153.743201	0.142066	13.370120	0.304443	5.943513
1426.598000	262.428134	153.731151	0.142069	13.369072	0.304450	5.943047
1426.618000	262.428134	153.734637	0.142068	13.369375	0.304448	5.943182
1426.638000	262.428134	153.728058	0.142070	13.368803	0.304452	5.942928
1426.658000	262.428134	153.715454	0.142073	13.367707	0.304458	5.942441
1426.678000	262.428134	153.720451	0.142072	13.368141	0.304456	5.942634
1426.698000	262.428134	153.734152	0.142068	13.369333	0.304448	5.943163
1426.718000	262.428134	153.722123	0.142071	13.368287	0.304455	5.942698
1426.718000	262.428134	153.717855	0.142072	13.367916	0.304457	5.942533
1426.758000	262.428134	153.707750	0.142075	13.367037	0.304462	5.942143
1426.758000	262.428134	153.704973	0.142076	13.366795	0.304464	5.942035
1426.798000	262.428134	153.716542	0.142073	13.367801	0.304458	5.942483
1426.818000	262.428053	153.707599	0.142075	13.367024	0.304462	5.942137
1426.838000	262.428134	153.696938	0.142078	13.366097	0.304468	5.941725
1426.858000	262.428134	153.704890	0.142076	13.366788	0.304464	5.942032
1426.878000	262.428134	153.702513	0.142076	13.366581	0.304465	5.941940
1426.898000	262.428134	153.683779	0.142081	13.364952	0.304475	5.941216
1426.918000	262.428134	153.687650	0.142080	13.365289	0.304473	5.941366
1426.918000	262.428134	153.687579	0.142080	13.365283	0.304473	5.941363
1426.938000	262.428134	153.689635	0.142080	13.365461	0.304472	5.941443
1426.958000	262.428134	153.691857	0.142079	13.365655	0.304471	5.941528
1426.978000	262.428134	153.692682	0.142079	13.365726	0.304471	5.941560
1427.018000	262.428134	153.702288	0.142076	13.366562	0.304465	5.941932
1427.038000	262.428134	153.690447	0.142080	13.365532	0.304472	5.941474
1427.058000	262.428134	153.686660	0.142081	13.365203	0.304474	5.941327
1427.078000	262.428134	153.688051	0.142080	13.365324	0.304473	5.941381
1427.098000	262.428134	153.684055	0.142081	13.364976	0.304475	5.941227
1427.118000	262.428134	153.675834	0.142083	13.364261	0.304480	5.940909
1427.138000	262.428134	153.679921	0.142082	13.364617	0.304477	5.941067
1427.138000	262.428134	153.661860	0.142087	13.363046	0.304487	5.940369
1427.158000	262.428134	153.662671	0.142087	13.363117	0.304487	5.940400
1427.178000	262.428134	153.676085	0.142083	13.364283	0.304479	5.940919
1427.218000	262.428134	153.662715	0.142087	13.363120	0.304487	5.940402
1427.238000	262.428134	153.678915	0.142083	13.364529	0.304478	5.941028
1427.258000	262.428134	153.684858	0.142081	13.365046	0.304475	5.941258
1427.278000	262.428134	153.680119	0.142082	13.364634	0.304477	5.941075
1427.298000	262.428134	153.679854	0.142082	13.364611	0.304477	5.941064
1427.318000	262.428134	153.672860	0.142084	13.364003	0.304481	5.940794
1427.338000	262.428134	153.676373	0.142083	13.364308	0.304479	5.940930
1427.358000	262.428134	153.664616	0.142086	13.363286	0.304486	5.940475
1427.358000	262.428134	153.673172	0.142084	13.364030	0.304481	5.940806
1427.378000	262.428134	153.674887	0.142084	13.364179	0.304480	5.940872
1427.398000	262.428134	153.682154	0.142082	13.364811	0.304476	5.941153
1427.438000	262.428134	153.667477	0.142086	13.363534	0.304484	5.940586
1427.458000	262.428134	153.636213	0.142094	13.360816	0.304501	5.939377
1427.478000	262.428134	153.597222	0.142104	13.357425	0.304522	5.937870
1427.498000	262.428134	153.582506	0.142108	13.356145	0.304530	5.937301
1427.518000	262.428134	153.574318	0.142110	13.355433	0.304534	5.936984
1427.538000	262.428134	153.583330	0.142108	13.356217	0.304529	5.937333
1427.558000	262.428134	153.585319	0.142107	13.356390	0.304528	5.937410
1427.558000	262.428134	153.576861	0.142109	13.355654	0.304533	5.937083
1427.578000	262.428134	153.575421	0.142110	13.355529	0.304534	5.937027
1427.598000	262.428134	153.570666	0.142111	13.355115	0.304536	5.936843
1427.638000	262.428134	153.569742	0.142111	13.355035	0.304537	5.936808
1427.658000	262.428134	153.564696	0.142112	13.354596	0.304539	5.936613
1427.678000	262.428053	153.557958	0.142114	13.354010	0.304543	5.936352
1427.698000	262.428134	153.564353	0.142113	13.354566	0.304540	5.936599
1427.718000	262.428134	153.567678	0.142112	13.354856	0.304538	5.936728
1427.738000	262.428134	153.567190	0.142112	13.354813	0.304538	5.936709
1427.758000	262.428134	153.560406	0.142114	13.354223	0.304542	5.936447
1427.778000	262.428134	153.548851	0.142117	13.353218	0.304548	5.936000
1427.778000	262.428134	153.563651	0.142113	13.354505	0.304540	5.936572
1427.798000	262.428134	153.570253	0.142111	13.355079	0.304536	5.936827
1427.818000	262.428134	153.560617	0.142113	13.354241	0.304542	5.936455
1427.838000	262.428134	153.557669	0.142114	13.353985	0.304543	5.936341
1427.858000	262.428134	153.554014	0.142115	13.353667	0.304545	5.936200
1427.898000	262.428134	153.561943	0.142113	13.354357	0.304541	5.936506
1427.918000	262.428134	153.552698	0.142116	13.353553	0.304546	5.936149
1427.938000	262.428134	153.539002	0.142119	13.352362	0.304553	5.935619
1427.958000	262.428053	153.540875	0.142119	13.352525	0.304552	5.935692
1427.978000	262.428134	153.529186	0.142122	13.351508	0.304558	5.935240
1427.998000	262.428134	153.525293	0.142123	13.351170	0.304561	5.935089
1427.998000	262.428134	153.525772	0.142123	13.351211	0.304560	5.935108
1428.018000	262.428134	153.522287	0.142123	13.350908	0.304562	5.934973
1428.038000	262.428134	153.526398	0.142122	13.351266	0.304560	5.935132
1428.078000	262.428134	153.518288	0.142125	13.350560	0.304564	5.934818
1428.098000	262.428134	153.527533	0.142122	13.351364	0.304559	5.935176
1428.118000	262.428134	153.537487	0.142120	13.352230	0.304554	5.935561
1428.138000	262.428134	153.541693	0.142118	13.352596	0.304552	5.935723
1428.158000	262.428134	153.531765	0.142121	13.351732	0.304557	5.935339
1428.178000	262.428134	153.524984	0.142123	13.351143	0.304561	5.935077
1428.198000	262.428134	153.529355	0.142122	13.351523	0.304558	5.935246
1428.198000	262.428134	153.515958	0.142125	13.350358	0.304566	5.934728
1428.218000	262.428134	153.510831	0.142126	13.349912	0.304568	5.934530
1428.238000	262.428134	153.506143	0.142128	13.349504	0.304571	5.934349
1428.258000	262.428134	153.506692	0.142128	13.349552	0.304571	5.934370
1428.278000	262.428134	153.501492	0.142129	13.349100	0.304573	5.934169
1428.298000	262.428134	153.506724	0.142128	13.349555	0.304571	5.934371
1428.338000	262.428134	153.501063	0.142129	13.349062	0.304574	5.934153
1428.358000	262.428134	153.505206	0.142128	13.349423	0.304571	5.934313
1428.378000	262.428134	153.504953	0.142128	13.349401	0.304571	5.934303
1428.398000	262.428134	153.503410	0.142128	13.349267	0.304572	5.934243
1428.418000	262.428134	153.499762	0.142129	13.348949	0.304574	5.934102
1428.418000	262.428134	153.512606	0.142126	13.350066	0.304567	5.934599
1428.438000	262.428134	153.492372	0.142131	13.348307	0.304578	5.933817
1428.458000	262.428134	153.498644	0.142130	13.348852	0.304575	5.934059
1428.498000	262.428134	153.492232	0.142131	13.348294	0.304578	5.933811
1428.498000	262.428134	153.512129	0.142126	13.350025	0.304568	5.934580
1428.538000	262.428134	153.498291	0.142130	13.348821	0.304575	5.934045
1428.558000	262.428134	153.494381	0.142131	13.348481	0.304577	5.933894
1428.578000	262.428134	153.477963	0.142135	13.347054	0.304586	5.933260
1428.598000	262.428134	153.497722	0.142130	13.348772	0.304575	5.934023
1428.618000	262.428134	153.487811	0.142133	13.347910	0.304581	5.933640
1428.638000	262.428134	153.493323	0.142131	13.348389	0.304578	5.933853
1428.638000	262.428134	153.469727	0.142137	13.346337	0.304590	5.932941
1428.678000	262.428134	153.471338	0.142137	13.346477	0.304590	5.933003
1428.678000	262.428134	153.451295	0.142142	13.344734	0.304600	5.932229
1428.718000	262.428134	153.469422	0.142137	13.346311	0.304591	5.932929
1428.738000	262.428134	153.474465	0.142136	13.346749	0.304588	5.933124
1428.758000	262.428134	153.462559	0.142139	13.345714	0.304594	5.932664
1428.778000	262.428134	153.455173	0.142141	13.345072	0.304598	5.932379
1428.798000	262.428134	153.446071	0.142143	13.344280	0.304603	5.932027
1428.818000	262.428134	153.441509	0.142145	13.343883	0.304606	5.931850
1428.838000	262.428134	153.443269	0.142144	13.344036	0.304605	5.931918
1428.838000	262.428134	153.445903	0.142143	13.344266	0.304603	5.932020
1428.858000	262.428134	153.437441	0.142146	13.343530	0.304608	5.931693
1428.878000	262.428134	153.433183	0.142147	13.343159	0.304610	5.931528
1428.918000	262.428134	153.432610	0.142147	13.343109	0.304610	5.931506
1428.938000	262.428134	153.432268	0.142147	13.343080	0.304611	5.931493
1428.958000	262.428134	153.437191	0.142146	13.343508	0.304608	5.931683
1428.978000	262.428134	153.437536	0.142146	13.343538	0.304608	5.931697
1428.998000	262.428134	153.431049	0.142147	13.342974	0.304611	5.931446
1429.018000	262.428053	153.434194	0.142146	13.343247	0.304609	5.931567
1429.038000	262.428053	153.432555	0.142147	13.343105	0.304610	5.931504
1429.058000	262.428053	153.430387	0.142147	13.342916	0.304611	5.931420
1429.058000	262.428053	153.428142	0.142148	13.342721	0.304613	5.931334
1429.078000	262.428134	153.432024	0.142147	13.343059	0.304611	5.931484
1429.098000	262.428134	153.429580	0.142148	13.342846	0.304612	5.931389
1429.138000	262.428053	153.420724	0.142150	13.342076	0.304617	5.931047
1429.158000	262.428134	153.442298	0.142144	13.343952	0.304605	5.931881
1429.178000	262.428134	153.424864	0.142149	13.342436	0.304615	5.931207
1429.198000	262.428134	153.422372	0.142150	13.342219	0.304616	5.931110
1429.218000	262.428053	153.432574	0.142147	13.343106	0.304610	5.931505
1429.238000	262.428134	153.419926	0.142150	13.342006	0.304617	5.931016
1429.258000	262.428134	153.427116	0.142148	13.342632	0.304613	5.931294
1429.278000	262.428134	153.422926	0.142149	13.342267	0.304616	5.931132
1429.278000	262.428134	153.418722	0.142151	13.341902	0.304618	5.930969
1429.298000	262.428134	153.428730	0.142148	13.342772	0.304612	5.931356
1429.338000	262.428134	153.420185	0.142150	13.342029	0.304617	5.931026
1429.358000	262.428134	153.418122	0.142151	13.341850	0.304618	5.930946
1429.378000	262.428134	153.418190	0.142151	13.341855	0.304618	5.930949
1429.398000	262.428134	153.424529	0.142149	13.342407	0.304615	5.931194
1429.418000	262.428134	153.417923	0.142151	13.341832	0.304618	5.930938
1429.438000	262.428134	153.418628	0.142151	13.341894	0.304618	5.930966
1429.458000	262.428134	153.416886	0.142151	13.341742	0.304619	5.930898
1429.478000	262.428134	153.409334	0.142153	13.341085	0.304623	5.930606
1429.478000	262.428134	153.403543	0.142155	13.340582	0.304626	5.930383
1429.498000	262.428134	153.420951	0.142150	13.342096	0.304617	5.931056
1429.538000	262.428134	153.419889	0.142150	13.342003	0.304617	5.931014
1429.538000	262.428134	153.398147	0.142156	13.340112	0.304629	5.930174
1429.578000	262.428053	153.415673	0.142151	13.341637	0.304619	5.930851
1429.598000	262.428134	153.411550	0.142152	13.341278	0.304622	5.930692
1429.618000	262.428053	153.401656	0.142155	13.340418	0.304627	5.930310
1429.638000	262.428134	153.408048	0.142153	13.340974	0.304624	5.930557
1429.658000	262.428134	153.404671	0.142154	13.340680	0.304625	5.930426
1429.678000	262.428134	153.415518	0.142151	13.341623	0.304620	5.930846
1429.698000	262.428134	153.395255	0.142157	13.339861	0.304630	5.930062
1429.698000	262.428134	153.406943	0.142154	13.340877	0.304624	5.930514
1429.718000	262.428134	153.414275	0.142152	13.341515	0.304620	5.930797
1429.738000	262.428134	153.407333	0.142154	13.340911	0.304624	5.930529
1429.758000	262.428134	153.391634	0.142158	13.339546	0.304632	5.929922
1429.798000	262.428134	153.384605	0.142159	13.338935	0.304636	5.929650
1429.798000	262.428134	153.383849	0.142160	13.338869	0.304637	5.929621
1429.838000	262.428134	153.373264	0.142162	13.337949	0.304642	5.929212
1429.858000	262.428134	153.383728	0.142160	13.338859	0.304637	5.929617
1429.878000	262.428134	153.389766	0.142158	13.339384	0.304633	5.929850
1429.898000	262.428134	153.383085	0.142160	13.338803	0.304637	5.929592
1429.918000	262.428134	153.369107	0.142164	13.337587	0.304645	5.929051
1429.918000	262.428134	153.370751	0.142163	13.337730	0.304644	5.929115
1429.958000	262.428134	153.392380	0.142157	13.339611	0.304632	5.929951
1429.978000	262.428134	153.388294	0.142159	13.339256	0.304634	5.929793
1429.998000	262.428134	153.385171	0.142159	13.338984	0.304636	5.929672
1430.018000	262.428134	153.368359	0.142164	13.337522	0.304645	5.929022
1430.038000	262.428134	153.384885	0.142159	13.338959	0.304636	5.929661
1430.058000	262.428134	153.380672	0.142161	13.338593	0.304638	5.929498
1430.078000	262.428053	153.374434	0.142162	13.338050	0.304642	5.929257
1430.098000	262.428134	153.367812	0.142164	13.337474	0.304645	5.929001
1430.118000	262.428134	153.370860	0.142163	13.337740	0.304644	5.929119
1430.118000	262.428134	153.376694	0.142162	13.338247	0.304640	5.929345
1430.138000	262.428134	153.386385	0.142159	13.339090	0.304635	5.929719
1430.158000	262.428134	153.377164	0.142161	13.338288	0.304640	5.929363
1430.198000	262.428134	153.370475	0.142163	13.337706	0.304644	5.929104
1430.218000	262.428134	153.368486	0.142164	13.337533	0.304645	5.929027
1430.238000	262.428053	153.374208	0.142162	13.338031	0.304642	5.929248
1430.258000	262.428134	153.360945	0.142166	13.336877	0.304649	5.928736
1430.278000	262.428134	153.360917	0.142166	13.336875	0.304649	5.928735
1430.298000	262.428134	153.365623	0.142164	13.337284	0.304646	5.928917
1430.318000	262.428134	153.380604	0.142161	13.338587	0.304638	5.929496
1430.338000	262.428134	153.360546	0.142166	13.336843	0.304649	5.928720
1430.338000	262.428134	153.347159	0.142169	13.335678	0.304656	5.928203
1430.358000	262.428134	153.352970	0.142168	13.336184	0.304653	5.928427
1430.378000	262.428053	153.358865	0.142166	13.336696	0.304650	5.928655
1430.398000	262.428134	153.353427	0.142168	13.336223	0.304653	5.928445
1430.438000	262.428134	153.359652	0.142166	13.336765	0.304650	5.928686
1430.458000	262.428053	153.361240	0.142166	13.336903	0.304649	5.928747
1430.478000	262.428134	153.374493	0.142162	13.338055	0.304642	5.929260
1430.498000	262.428134	153.363437	0.142165	13.337094	0.304648	5.928832
1430.518000	262.428134	153.366196	0.142164	13.337334	0.304646	5.928939
1430.538000	262.428134	153.354528	0.142167	13.336319	0.304652	5.928488
1430.558000	262.428134	153.362338	0.142165	13.336998	0.304648	5.928790
1430.558000	262.428134	153.370373	0.142163	13.337697	0.304644	5.929100
1430.598000	262.428134	153.352891	0.142168	13.336177	0.304653	5.928424
1430.598000	262.428134	153.357505	0.142167	13.336578	0.304651	5.928603
1430.638000	262.428134	153.348445	0.142169	13.335790	0.304656	5.928253
1430.658000	262.428134	153.358319	0.142166	13.336649	0.304650	5.928634
1430.678000	262.428134	153.360421	0.142166	13.336832	0.304649	5.928716
1430.698000	262.428134	153.342434	0.142170	13.335267	0.304659	5.928020
1430.718000	262.428134	153.351136	0.142168	13.336024	0.304654	5.928357
1430.738000	262.428134	153.351214	0.142168	13.336031	0.304654	5.928360
1430.758000	262.428134	153.349500	0.142169	13.335882	0.304655	5.928293
1430.758000	262.428134	153.357591	0.142167	13.336586	0.304651	5.928606
1430.778000	262.428134	153.343990	0.142170	13.335403	0.304658	5.928080
1430.798000	262.428053	153.356606	0.142167	13.336500	0.304651	5.928568
1430.818000	262.428134	153.348440	0.142169	13.335790	0.304656	5.928252
1430.858000	262.428134	153.346699	0.142169	13.335638	0.304657	5.928185
1430.878000	262.428134	153.330984	0.142173	13.334272	0.304665	5.927578
1430.898000	262.428134	153.342262	0.142171	13.335252	0.304659	5.928013
1430.918000	262.428134	153.340054	0.142171	13.335060	0.304660	5.927928
1430.938000	262.428134	153.329517	0.142174	13.334144	0.304666	5.927521
1430.958000	262.428134	153.331145	0.142173	13.334286	0.304665	5.927584
1430.978000	262.428134	153.328667	0.142174	13.334070	0.304666	5.927488
1430.978000	262.428134	153.329815	0.142174	13.334170	0.304666	5.927532
1430.998000	262.428134	153.335050	0.142172	13.334625	0.304663	5.927735
1431.018000	262.428134	153.336916	0.142172	13.334788	0.304662	5.927807
1431.038000	262.428134	153.331908	0.142173	13.334352	0.304665	5.927613
1431.078000	262.428134	153.320139	0.142176	13.333329	0.304671	5.927158
1431.098000	262.428134	153.322328	0.142176	13.333519	0.304670	5.927243
1431.118000	262.428134	153.332018	0.142173	13.334362	0.304664	5.927618
1431.138000	262.428134	153.315130	0.142178	13.332893	0.304674	5.926965
1431.158000	262.428134	153.326845	0.142175	13.333912	0.304667	5.927417
1431.178000	262.428134	153.304375	0.142180	13.331958	0.304679	5.926549
1431.198000	262.428134	153.329545	0.142174	13.334147	0.304666	5.927522
1431.198000	262.428134	153.330230	0.142174	13.334206	0.304665	5.927548
1431.218000	262.428134	153.325954	0.142175	13.333834	0.304668	5.927383
1431.258000	262.428134	153.316961	0.142177	13.333052	0.304673	5.927035
1431.278000	262.428134	153.306226	0.142180	13.332119	0.304678	5.926620
1431.278000	262.428134	153.310587	0.142179	13.332498	0.304676	5.926789
1431.318000	262.428134	153.314893	0.142178	13.332872	0.304674	5.926955
1431.338000	262.428134	153.309776	0.142179	13.332427	0.304676	5.926758
1431.358000	262.428134	153.317880	0.142177	13.333132	0.304672	5.927071
1431.378000	262.428134	153.302530	0.142181	13.331797	0.304680	5.926478
1431.398000	262.428134	153.317598	0.142177	13.333108	0.304672	5.927060
1431.398000	262.428134	153.312432	0.142178	13.332658	0.304675	5.926860
1431.418000	262.428134	153.315435	0.142178	13.332920	0.304673	5.926976
1431.438000	262.428134	153.311813	0.142178	13.332605	0.304675	5.926836
1431.478000	262.428134	153.299150	0.142182	13.331503	0.304682	5.926347
1431.498000	262.428053	153.294129	0.142183	13.331067	0.304685	5.926153
1431.518000	262.428134	153.295713	0.142183	13.331204	0.304684	5.926214
1431.538000	262.428134	153.300688	0.142181	13.331637	0.304681	5.926406
1431.558000	262.428134	153.304942	0.142180	13.332007	0.304679	5.926571
1431.578000	262.428134	153.318239	0.142177	13.333163	0.304672	5.927085
1431.598000	262.428134	153.317664	0.142177	13.333113	0.304672	5.927063
1431.618000	262.428134	153.310784	0.142179	13.332515	0.304676	5.926797
1431.618000	262.428134	153.310970	0.142179	13.332531	0.304676	5.926804
1431.638000	262.428134	153.318877	0.142177	13.333219	0.304672	5.927109
1431.658000	262.428134	153.315999	0.142177	13.332969	0.304673	5.926998
1431.698000	262.428134	153.305640	0.142180	13.332068	0.304679	5.926598
1431.718000	262.428134	153.307294	0.142180	13.332212	0.304678	5.926662
1431.738000	262.428134	153.307606	0.142180	13.332239	0.304678	5.926674
1431.758000	262.428134	153.312847	0.142178	13.332694	0.304675	5.926876
1431.778000	262.428134	153.304725	0.142180	13.331988	0.304679	5.926562
1431.798000	262.428134	153.310221	0.142179	13.332466	0.304676	5.926775
1431.818000	262.428134	153.287455	0.142185	13.330486	0.304688	5.925895
1431.838000	262.428134	153.294687	0.142183	13.331115	0.304685	5.926174
1431.838000	262.428134	153.311764	0.142179	13.332600	0.304675	5.926835
1431.858000	262.428134	153.300929	0.142181	13.331658	0.304681	5.926416
1431.898000	262.428134	153.291154	0.142184	13.330808	0.304686	5.926038
1431.918000	262.428134	153.282489	0.142186	13.330054	0.304691	5.925703
1431.918000	262.428134	153.295147	0.142183	13.331155	0.304684	5.926192
1431.938000	262.428134	153.291690	0.142184	13.330855	0.304686	5.926058
1431.978000	262.428134	153.290351	0.142184	13.330738	0.304687	5.926007
1431.998000	262.428134	153.293459	0.142183	13.331008	0.304685	5.926127
1432.018000	262.428134	153.293568	0.142183	13.331018	0.304685	5.926131
1432.038000	262.428134	153.277483	0.142187	13.329619	0.304694	5.925509
1432.038000	262.428134	153.284497	0.142186	13.330229	0.304690	5.925780
1432.058000	262.428134	153.269859	0.142189	13.328956	0.304698	5.925214
1432.098000	262.428134	153.269429	0.142190	13.328919	0.304698	5.925198
1432.098000	262.428134	153.281625	0.142186	13.329979	0.304692	5.925669
1432.118000	262.428134	153.259338	0.142192	13.328041	0.304704	5.924808
1432.158000	262.428134	153.265133	0.142191	13.328545	0.304700	5.925032
1432.178000	262.428134	153.261522	0.142192	13.328231	0.304702	5.924892
1432.198000	262.428134	153.261943	0.142192	13.328268	0.304702	5.924908
1432.218000	262.428134	153.259981	0.142192	13.328097	0.304703	5.924833
1432.238000	262.428134	153.269792	0.142189	13.328950	0.304698	5.925212
1432.258000	262.428134	153.266953	0.142190	13.328703	0.304699	5.925102
1432.258000	262.428134	153.251455	0.142194	13.327356	0.304708	5.924503
1432.278000	262.428134	153.266193	0.142190	13.328637	0.304700	5.925073
1432.298000	262.428134	153.263516	0.142191	13.328404	0.304701	5.924969
1432.338000	262.428134	153.244033	0.142196	13.326710	0.304712	5.924216
1432.358000	262.428134	153.261280	0.142192	13.328210	0.304703	5.924883
1432.378000	262.428053	153.263308	0.142191	13.328386	0.304701	5.924961
1432.398000	262.428134	153.262534	0.142191	13.328319	0.304702	5.924931
1432.418000	262.428134	153.244111	0.142196	13.326717	0.304712	5.924219
1432.438000	262.428134	153.256185	0.142193	13.327767	0.304705	5.924686
1432.458000	262.428053	153.260870	0.142192	13.328174	0.304703	5.924867
1432.478000	262.428134	153.251233	0.142194	13.327336	0.304708	5.924494
1432.478000	262.428134	153.245077	0.142196	13.326801	0.304711	5.924256
1432.518000	262.428134	153.248739	0.142195	13.327119	0.304709	5.924398
1432.518000	262.428134	153.249252	0.142195	13.327164	0.304709	5.924418
1432.558000	262.428134	153.245355	0.142196	13.326825	0.304711	5.924267
1432.578000	262.428134	153.252085	0.142194	13.327410	0.304707	5.924527
1432.598000	262.428134	153.256726	0.142193	13.327814	0.304705	5.924707
1432.618000	262.428134	153.242451	0.142197	13.326573	0.304713	5.924155
1432.638000	262.428134	153.249848	0.142195	13.327216	0.304709	5.924441
1432.658000	262.428134	153.246278	0.142196	13.326905	0.304711	5.924303
1432.678000	262.428134	153.245919	0.142196	13.326874	0.304711	5.924289
1432.678000	262.428134	153.237047	0.142198	13.326103	0.304716	5.923946
1432.698000	262.428134	153.254074	0.142194	13.327583	0.304706	5.924604
1432.718000	262.428134	153.244006	0.142196	13.326708	0.304712	5.924215
1432.758000	262.428134	153.248256	0.142195	13.327077	0.304710	5.924379
1432.778000	262.428134	153.253908	0.142194	13.327569	0.304706	5.924598
1432.798000	262.428134	153.252815	0.142194	13.327474	0.304707	5.924556
1432.818000	262.428134	153.244101	0.142196	13.326716	0.304712	5.924219
1432.838000	262.428134	153.256225	0.142193	13.327770	0.304705	5.924687
1432.858000	262.428134	153.244766	0.142196	13.326774	0.304711	5.924244
1432.878000	262.428134	153.251119	0.142194	13.327326	0.304708	5.924490
1432.898000	262.428134	153.254304	0.142194	13.327603	0.304706	5.924613
1432.898000	262.428134	153.250387	0.142195	13.327263	0.304708	5.924462
1432.918000	262.428134	153.252010	0.142194	13.327404	0.304707	5.924524
1432.938000	262.428134	153.246673	0.142196	13.326940	0.304710	5.924318
1432.978000	262.428134	153.242314	0.142197	13.326561	0.304713	5.924150
1432.998000	262.428134	153.240478	0.142197	13.326401	0.304714	5.924079
1432.998000	262.428134	153.241832	0.142197	13.326519	0.304713	5.924131
1433.038000	262.428134	153.231709	0.142199	13.325638	0.304718	5.923740
1433.058000	262.428134	153.233855	0.142199	13.325825	0.304717	5.923823
1433.078000	262.428134	153.240288	0.142197	13.326384	0.304714	5.924071
1433.098000	262.428134	153.229256	0.142200	13.325425	0.304720	5.923645
1433.118000	262.428134	153.230751	0.142200	13.325555	0.304719	5.923703
1433.118000	262.428134	153.235797	0.142198	13.325994	0.304716	5.923898
1433.138000	262.428134	153.232776	0.142199	13.325731	0.304718	5.923781
1433.178000	262.428134	153.227755	0.142200	13.325295	0.304721	5.923587
1433.178000	262.428134	153.226910	0.142201	13.325221	0.304721	5.923554
1433.198000	262.428134	153.216317	0.142203	13.324300	0.304727	5.923145
1433.238000	262.428053	153.232118	0.142199	13.325674	0.304718	5.923755
1433.258000	262.428134	153.230937	0.142200	13.325571	0.304719	5.923710
1433.278000	262.428134	153.225583	0.142201	13.325106	0.304722	5.923503
1433.298000	262.428134	153.223873	0.142201	13.324957	0.304723	5.923437
1433.318000	262.428134	153.210868	0.142205	13.323826	0.304730	5.922934
1433.318000	262.428134	153.207528	0.142206	13.323536	0.304731	5.922805
1433.338000	262.428053	153.214087	0.142204	13.324106	0.304728	5.923058
1433.358000	262.428134	153.228111	0.142200	13.325325	0.304720	5.923601
1433.378000	262.428134	153.206925	0.142206	13.323483	0.304732	5.922782
1433.398000	262.428134	153.218443	0.142203	13.324485	0.304726	5.923227
1433.438000	262.428134	153.206940	0.142206	13.323484	0.304732	5.922782
1433.458000	262.428134	153.208643	0.142205	13.323632	0.304731	5.922848
1433.478000	262.428134	153.210403	0.142205	13.323786	0.304730	5.922916
1433.498000	262.428134	153.200881	0.142207	13.322957	0.304735	5.922548
1433.518000	262.428134	153.206496	0.142206	13.323446	0.304732	5.922765
1433.538000	262.428134	153.181898	0.142212	13.321307	0.304745	5.921814
1433.538000	262.428134	153.192277	0.142210	13.322209	0.304740	5.922215
1433.558000	262.428053	153.196721	0.142209	13.322596	0.304737	5.922387
1433.578000	262.428134	153.197891	0.142208	13.322697	0.304737	5.922432
1433.598000	262.428053	153.183083	0.142212	13.321410	0.304744	5.921860
1433.638000	262.428134	153.175041	0.142214	13.320710	0.304749	5.921549
1433.658000	262.428134	153.194597	0.142209	13.322411	0.304738	5.922305
1433.678000	262.428134	153.194371	0.142209	13.322391	0.304738	5.922296
1433.698000	262.428134	153.190472	0.142210	13.322052	0.304741	5.922146
1433.718000	262.428134	153.178155	0.142213	13.320981	0.304747	5.921669
1433.738000	262.428053	153.175041	0.142214	13.320710	0.304749	5.921549
1433.758000	262.428134	153.173189	0.142215	13.320549	0.304750	5.921477
1433.758000	262.428134	153.189790	0.142210	13.321993	0.304741	5.922119
1433.778000	262.428134	153.195449	0.142209	13.322485	0.304738	5.922338
1433.798000	262.428134	153.191755	0.142210	13.322164	0.304740	5.922195
1433.818000	262.428134	153.183323	0.142212	13.321430	0.304744	5.921869
1433.858000	262.428134	153.182714	0.142212	13.321378	0.304745	5.921846
1433.878000	262.428134	153.178160	0.142213	13.320981	0.304747	5.921670
1433.898000	262.428134	153.177336	0.142214	13.320910	0.304748	5.921638
1433.918000	262.428134	153.181755	0.142212	13.321294	0.304745	5.921809
1433.938000	262.428053	153.175055	0.142214	13.320712	0.304749	5.921550
1433.958000	262.428134	153.160635	0.142218	13.319457	0.304757	5.920992
1433.958000	262.428134	153.168079	0.142216	13.320105	0.304753	5.921280
1433.978000	262.428134	153.169043	0.142216	13.320189	0.304752	5.921317
1433.998000	262.428134	153.168046	0.142216	13.320102	0.304753	5.921279
1434.038000	262.428134	153.167036	0.142216	13.320014	0.304753	5.921240
1434.058000	262.428134	153.182369	0.142212	13.321348	0.304745	5.921832
1434.058000	262.428134	153.172567	0.142215	13.320495	0.304750	5.921453
1434.098000	262.428134	153.168381	0.142216	13.320131	0.304752	5.921291
1434.118000	262.428134	153.166303	0.142217	13.319950	0.304754	5.921211
1434.138000	262.428134	153.166322	0.142217	13.319952	0.304754	5.921212
1434.158000	262.428134	153.162368	0.142218	13.319608	0.304756	5.921059
1434.178000	262.428134	153.167752	0.142216	13.320076	0.304753	5.921267
1434.178000	262.428134	153.167712	0.142216	13.320073	0.304753	5.921266
1434.198000	262.428134	153.170311	0.142215	13.320299	0.304751	5.921366
1434.218000	262.428134	153.163888	0.142217	13.319740	0.304755	5.921118
1434.238000	262.428134	153.150563	0.142221	13.318582	0.304762	5.920603
1434.278000	262.428134	153.152203	0.142220	13.318724	0.304761	5.920666
1434.298000	262.428134	153.137648	0.142224	13.317458	0.304769	5.920103
1434.318000	262.428134	153.150152	0.142221	13.318546	0.304762	5.920587
1434.338000	262.428134	153.138423	0.142224	13.317526	0.304769	5.920133
1434.358000	262.428134	153.134532	0.142225	13.317187	0.304771	5.919983
1434.378000	262.428134	153.152920	0.142220	13.318787	0.304761	5.920694
1434.398000	262.428134	153.145057	0.142222	13.318103	0.304765	5.920390
1434.398000	262.428134	153.136219	0.142224	13.317334	0.304770	5.920048
1434.418000	262.428134	153.155687	0.142219	13.319027	0.304759	5.920801
1434.438000	262.428134	153.159615	0.142218	13.319369	0.304757	5.920953
1434.458000	262.428134	153.147313	0.142221	13.318299	0.304764	5.920477
1434.498000	262.428134	153.147928	0.142221	13.318352	0.304763	5.920501
1434.518000	262.428134	153.140257	0.142223	13.317685	0.304768	5.920204
1434.538000	262.428134	153.137920	0.142224	13.317482	0.304769	5.920114
1434.558000	262.428134	153.139362	0.142224	13.317608	0.304768	5.920170
1434.578000	262.428134	153.143246	0.142223	13.317945	0.304766	5.920320
1434.598000	262.428134	153.150219	0.142221	13.318552	0.304762	5.920589
1434.598000	262.428134	153.141808	0.142223	13.317820	0.304767	5.920264
1434.618000	262.428134	153.142941	0.142223	13.317919	0.304766	5.920308
1434.638000	262.428134	153.137057	0.142224	13.317407	0.304769	5.920081
1434.678000	262.428134	153.141821	0.142223	13.317821	0.304767	5.920265
1434.698000	262.428134	153.130424	0.142226	13.316830	0.304773	5.919824
1434.718000	262.428134	153.145655	0.142222	13.318155	0.304765	5.920413
1434.738000	262.428134	153.144026	0.142222	13.318013	0.304766	5.920350
1434.758000	262.428134	153.142346	0.142223	13.317867	0.304766	5.920285
1434.778000	262.428134	153.143848	0.142222	13.317998	0.304766	5.920343
1434.798000	262.428134	153.133692	0.142225	13.317114	0.304771	5.919950
1434.818000	262.428053	153.136497	0.142224	13.317358	0.304769	5.920059
1434.818000	262.428053	153.135788	0.142224	13.317297	0.304770	5.920031
1434.838000	262.428134	153.130454	0.142226	13.316833	0.304773	5.919825
1434.858000	262.428134	153.132779	0.142225	13.317035	0.304772	5.919915
1434.878000	262.428134	153.123946	0.142228	13.316267	0.304776	5.919574
1434.918000	262.428053	153.126376	0.142227	13.316478	0.304775	5.919668
1434.938000	262.428134	153.137413	0.142224	13.317438	0.304769	5.920094
1434.958000	262.428134	153.119116	0.142229	13.315847	0.304779	5.919387
1434.978000	262.428134	153.122752	0.142228	13.316163	0.304777	5.919528
1434.998000	262.428134	153.124485	0.142227	13.316314	0.304776	5.919595
1435.018000	262.428134	153.110500	0.142231	13.315098	0.304784	5.919054
1435.038000	262.428134	153.123805	0.142228	13.316255	0.304776	5.919568
1435.038000	262.428134	153.126338	0.142227	13.316475	0.304775	5.919666
1435.058000	262.428134	153.114160	0.142230	13.315416	0.304782	5.919195
1435.078000	262.428134	153.114917	0.142230	13.315482	0.304781	5.919225
1435.098000	262.428134	153.117641	0.142229	13.315719	0.304780	5.919330
1435.138000	262.428134	153.127524	0.142227	13.316578	0.304774	5.919712
1435.158000	262.428134	153.116076	0.142230	13.315582	0.304781	5.919269
1435.178000	262.428134	153.112549	0.142231	13.315276	0.304782	5.919133
1435.198000	262.428134	153.115548	0.142230	13.315537	0.304781	5.919249
1435.218000	262.428134	153.111946	0.142231	13.315223	0.304783	5.919110
1435.238000	262.428134	153.112978	0.142230	13.315313	0.304782	5.919150
1435.238000	262.428134	153.114035	0.142230	13.315405	0.304782	5.919191
1435.258000	262.428134	153.109383	0.142231	13.315000	0.304784	5.919011
1435.298000	262.428134	153.117628	0.142229	13.315717	0.304780	5.919329
1435.298000	262.428134	153.128312	0.142226	13.316647	0.304774	5.919742
1435.338000	262.428134	153.110131	0.142231	13.315065	0.304784	5.919040
1435.358000	262.428053	153.111714	0.142231	13.315203	0.304783	5.919101
1435.378000	262.428134	153.112333	0.142231	13.315257	0.304783	5.919125
1435.398000	262.428053	153.123647	0.142228	13.316241	0.304776	5.919562
1435.418000	262.428134	153.114545	0.142230	13.315449	0.304781	5.919210
1435.438000	262.428134	153.124662	0.142227	13.316329	0.304776	5.919601
1435.458000	262.428134	153.113624	0.142230	13.315369	0.304782	5.919175
1435.458000	262.428134	153.119524	0.142229	13.315882	0.304779	5.919403
1435.478000	262.428053	153.104065	0.142233	13.314538	0.304787	5.918805
1435.498000	262.428134	153.116410	0.142230	13.315612	0.304780	5.919282
1435.518000	262.428134	153.115346	0.142230	13.315519	0.304781	5.919241
1435.558000	262.428134	153.103749	0.142233	13.314510	0.304787	5.918793
1435.578000	262.428134	153.105373	0.142232	13.314652	0.304786	5.918856
1435.598000	262.428134	153.105719	0.142232	13.314682	0.304786	5.918869
1435.618000	262.428134	153.106980	0.142232	13.314791	0.304785	5.918918
1435.638000	262.428134	153.103260	0.142233	13.314468	0.304787	5.918774
1435.658000	262.428134	153.104495	0.142233	13.314575	0.304787	5.918822
1435.678000	262.428134	153.110578	0.142231	13.315104	0.304784	5.919057
1435.678000	262.428134	153.103335	0.142233	13.314474	0.304787	5.918777
1435.698000	262.428134	153.102446	0.142233	13.314397	0.304788	5.918743
1435.738000	262.428053	153.103688	0.142233	13.314505	0.304787	5.918791
1435.758000	262.428053	153.112095	0.142231	13.315236	0.304783	5.919116
1435.778000	262.428134	153.116261	0.142230	13.315599	0.304780	5.919277
1435.798000	262.428134	153.101525	0.142233	13.314317	0.304788	5.918707
1435.818000	262.428134	153.100706	0.142234	13.314246	0.304789	5.918675
1435.838000	262.428134	153.114150	0.142230	13.315415	0.304782	5.919195
1435.858000	262.428134	153.103937	0.142233	13.314527	0.304787	5.918800
1435.878000	262.428134	153.110567	0.142231	13.315103	0.304784	5.919056
1435.878000	262.428134	153.089996	0.142236	13.313314	0.304795	5.918261
1435.898000	262.428134	153.100293	0.142234	13.314210	0.304789	5.918659
1435.918000	262.428134	153.091058	0.142236	13.313407	0.304794	5.918302
1435.938000	262.428134	153.106850	0.142232	13.314780	0.304786	5.918913
1435.978000	262.428134	153.101989	0.142233	13.314357	0.304788	5.918725
1435.998000	262.428134	153.094498	0.142235	13.313706	0.304792	5.918435
1436.018000	262.428134	153.092015	0.142236	13.313490	0.304794	5.918339
1436.038000	262.428134	153.121159	0.142228	13.316025	0.304778	5.919466
1436.058000	262.428134	153.092640	0.142236	13.313544	0.304793	5.918363
1436.078000	262.428134	153.087328	0.142237	13.313082	0.304796	5.918158
1436.098000	262.428134	153.101757	0.142233	13.314337	0.304788	5.918716
1436.098000	262.428134	153.102255	0.142233	13.314381	0.304788	5.918735
1436.118000	262.428134	153.086058	0.142237	13.312972	0.304797	5.918109
1436.138000	262.428053	153.092270	0.142236	13.313512	0.304793	5.918349
1436.178000	262.428134	153.098494	0.142234	13.314053	0.304790	5.918590
1436.178000	262.428134	153.092532	0.142236	13.313535	0.304793	5.918359
1436.218000	262.428134	153.088062	0.142237	13.313146	0.304796	5.918186
1436.238000	262.428134	153.091942	0.142236	13.313484	0.304794	5.918336
1436.258000	262.428134	153.088592	0.142237	13.313192	0.304795	5.918207
1436.278000	262.428134	153.085850	0.142238	13.312954	0.304797	5.918101
1436.298000	262.428134	153.087645	0.142237	13.313110	0.304796	5.918170
1436.318000	262.428134	153.086747	0.142237	13.313032	0.304796	5.918136
1436.318000	262.428134	153.087284	0.142237	13.313079	0.304796	5.918156
1436.338000	262.428134	153.088768	0.142237	13.313208	0.304795	5.918214
1436.358000	262.428134	153.090996	0.142236	13.313401	0.304794	5.918300
1436.378000	262.428134	153.095892	0.142235	13.313827	0.304791	5.918489
1436.418000	262.428134	153.089156	0.142237	13.313241	0.304795	5.918229
1436.438000	262.428134	153.094154	0.142235	13.313676	0.304792	5.918422
1436.458000	262.428134	153.081418	0.142239	13.312568	0.304799	5.917930
1436.478000	262.428134	153.089339	0.142237	13.313257	0.304795	5.918236
1436.498000	262.428134	153.083562	0.142238	13.312755	0.304798	5.918013
1436.518000	262.428134	153.079561	0.142239	13.312407	0.304800	5.917858
1436.518000	262.428134	153.084446	0.142238	13.312832	0.304798	5.918047
1436.538000	262.428134	153.093385	0.142236	13.313609	0.304793	5.918392
1436.578000	262.428134	153.091952	0.142236	13.313485	0.304794	5.918337
1436.598000	262.428134	153.086690	0.142237	13.313027	0.304796	5.918133
1436.618000	262.428134	153.094876	0.142235	13.313739	0.304792	5.918450
1436.638000	262.428134	153.086342	0.142237	13.312997	0.304797	5.918120
1436.658000	262.428134	153.082421	0.142238	13.312656	0.304799	5.917968
1436.678000	262.428134	153.082401	0.142238	13.312654	0.304799	5.917968
1436.698000	262.428053	153.072437	0.142241	13.311787	0.304804	5.917582
1436.718000	262.428134	153.078016	0.142240	13.312273	0.304801	5.917798
1436.738000	262.428134	153.083169	0.142238	13.312721	0.304798	5.917997
1436.738000	262.428134	153.069677	0.142242	13.311547	0.304806	5.917476
1436.758000	262.428134	153.065573	0.142243	13.311191	0.304808	5.917317
1436.798000	262.428134	153.061805	0.142244	13.310863	0.304810	5.917171
1436.798000	262.428134	153.071799	0.142241	13.311732	0.304804	5.917558
1436.838000	262.428214	153.078905	0.142239	13.312350	0.304801	5.917832
1436.857000	262.428134	153.064517	0.142243	13.311099	0.304808	5.917276
1436.877000	262.428134	153.081463	0.142239	13.312572	0.304799	5.917931
1436.897000	262.428134	153.065698	0.142243	13.311201	0.304808	5.917322
1436.917000	262.428134	153.078524	0.142239	13.312317	0.304801	5.917818
1436.937000	262.428134	153.072508	0.142241	13.311794	0.304804	5.917585
1436.957000	262.428134	153.075210	0.142240	13.312029	0.304803	5.917690
1436.977000	262.428134	153.074217	0.142241	13.311942	0.304803	5.917651
1436.977000	262.428134	153.083570	0.142238	13.312756	0.304798	5.918013
1437.017000	262.428053	153.070818	0.142241	13.311647	0.304805	5.917520
1437.037000	262.428134	153.078718	0.142239	13.312334	0.304801	5.917825
1437.057000	262.428134	153.074810	0.142240	13.311994	0.304803	5.917674
1437.077000	262.428134	153.059177	0.142245	13.310634	0.304811	5.917070
1437.097000	262.428134	153.079398	0.142239	13.312393	0.304800	5.917852
1437.117000	262.428134	153.060498	0.142244	13.310749	0.304810	5.917121
1437.137000	262.428134	153.068197	0.142242	13.311419	0.304806	5.917419
1437.157000	262.428134	153.078878	0.142239	13.312348	0.304801	5.917831
1437.177000	262.428134	153.065300	0.142243	13.311167	0.304808	5.917307
1437.197000	262.428134	153.062750	0.142244	13.310945	0.304809	5.917208
1437.197000	262.428134	153.053223	0.142246	13.310117	0.304814	5.916840
1437.237000	262.428053	153.051325	0.142247	13.309951	0.304815	5.916766
1437.257000	262.428053	153.058792	0.142245	13.310601	0.304811	5.917055
1437.277000	262.428134	153.058999	0.142245	13.310619	0.304811	5.917063
1437.297000	262.428134	153.069120	0.142242	13.311499	0.304806	5.917454
1437.317000	262.428134	153.059938	0.142244	13.310701	0.304811	5.917099
1437.337000	262.428134	153.059303	0.142244	13.310645	0.304811	5.917075
1437.357000	262.428134	153.059774	0.142244	13.310686	0.304811	5.917093
1437.377000	262.428134	153.062567	0.142244	13.310929	0.304809	5.917201
1437.397000	262.428134	153.058855	0.142245	13.310606	0.304811	5.917057
1437.397000	262.428134	153.063472	0.142243	13.311008	0.304809	5.917236
1437.437000	262.428134	153.050677	0.142247	13.309895	0.304816	5.916741
1437.457000	262.428134	153.065308	0.142243	13.311167	0.304808	5.917307
1437.477000	262.428134	153.062822	0.142244	13.310951	0.304809	5.917211
1437.497000	262.428053	153.060727	0.142244	13.310769	0.304810	5.917130
1437.517000	262.428134	153.042929	0.142249	13.309221	0.304820	5.916442
1437.537000	262.428134	153.047355	0.142248	13.309606	0.304818	5.916613
1437.557000	262.428134	153.061068	0.142244	13.310799	0.304810	5.917143
1437.577000	262.428134	153.047236	0.142248	13.309596	0.304818	5.916608
1437.597000	262.428134	153.045649	0.142248	13.309458	0.304818	5.916547
1437.597000	262.428134	153.049984	0.142247	13.309835	0.304816	5.916714
1437.637000	262.428134	153.054676	0.142246	13.310243	0.304814	5.916896
1437.657000	262.428134	153.045078	0.142248	13.309408	0.304819	5.916525
1437.677000	262.428134	153.049104	0.142247	13.309758	0.304817	5.916680
1437.697000	262.428134	153.057946	0.142245	13.310527	0.304812	5.917022
1437.717000	262.428134	153.049146	0.142247	13.309762	0.304817	5.916682
1437.737000	262.428134	153.049514	0.142247	13.309794	0.304816	5.916696
1437.757000	262.428134	153.036628	0.142250	13.308673	0.304823	5.916198
1437.777000	262.428134	153.041655	0.142249	13.309111	0.304821	5.916392
1437.797000	262.428134	153.040795	0.142249	13.309036	0.304821	5.916359
1437.797000	262.428134	153.047609	0.142248	13.309628	0.304817	5.916623
1437.817000	262.428134	153.046190	0.142248	13.309505	0.304818	5.916568
1437.857000	262.428134	153.043699	0.142249	13.309288	0.304819	5.916471
1437.877000	262.428134	153.045036	0.142248	13.309405	0.304819	5.916523
1437.897000	262.428134	153.035508	0.142251	13.308576	0.304824	5.916155
1437.917000	262.428134	153.031040	0.142252	13.308187	0.304826	5.915982
1437.937000	262.428134	153.044863	0.142248	13.309390	0.304819	5.916516
1437.957000	262.428134	153.039558	0.142250	13.308928	0.304822	5.916311
1437.977000	262.428134	153.049557	0.142247	13.309798	0.304816	5.916698
1437.997000	262.428134	153.036800	0.142250	13.308688	0.304823	5.916205
1438.017000	262.428134	153.034227	0.142251	13.308465	0.304825	5.916105
1438.037000	262.428134	153.046864	0.142248	13.309564	0.304818	5.916594
1438.057000	262.428134	153.039317	0.142250	13.308907	0.304822	5.916302
1438.077000	262.428134	153.034819	0.142251	13.308516	0.304824	5.916128
1438.097000	262.428134	153.035592	0.142251	13.308583	0.304824	5.916158
1438.117000	262.428134	153.027998	0.142253	13.307923	0.304828	5.915864
1438.137000	262.428134	153.038487	0.142250	13.308835	0.304822	5.916270
1438.157000	262.428053	153.038197	0.142250	13.308810	0.304822	5.916259
1438.177000	262.428134	153.036886	0.142250	13.308696	0.304823	5.916208
1438.197000	262.428134	153.041326	0.142249	13.309082	0.304821	5.916380
1438.217000	262.428134	153.034660	0.142251	13.308502	0.304824	5.916122
1438.237000	262.428134	153.035226	0.142251	13.308551	0.304824	5.916144
1438.257000	262.428134	153.043418	0.142249	13.309264	0.304820	5.916461
1438.277000	262.428134	153.028813	0.142252	13.307994	0.304827	5.915896
1438.297000	262.428134	153.015568	0.142256	13.306842	0.304835	5.915384
1438.297000	262.428134	153.021922	0.142254	13.307394	0.304831	5.915630
1438.337000	262.428134	153.010785	0.142257	13.306426	0.304837	5.915199
1438.357000	262.428134	153.020631	0.142255	13.307282	0.304832	5.915580
1438.377000	262.428134	153.022597	0.142254	13.307453	0.304831	5.915656
1438.397000	262.428134	153.022773	0.142254	13.307468	0.304831	5.915662
1438.417000	262.428134	153.029456	0.142252	13.308050	0.304827	5.915921
1438.437000	262.428134	153.043384	0.142249	13.309261	0.304820	5.916459
1438.457000	262.428134	153.022171	0.142254	13.307416	0.304831	5.915639
1438.477000	262.428134	153.030733	0.142252	13.308161	0.304826	5.915970
1438.497000	262.428134	153.038566	0.142250	13.308842	0.304822	5.916273
1438.517000	262.428134	153.027963	0.142253	13.307920	0.304828	5.915863
1438.537000	262.428134	153.016379	0.142256	13.306912	0.304834	5.915415
1438.557000	262.428134	153.012995	0.142257	13.306618	0.304836	5.915284
1438.577000	262.428134	153.015610	0.142256	13.306846	0.304835	5.915386
1438.597000	262.428134	153.012370	0.142257	13.306564	0.304836	5.915260
1438.617000	262.428134	153.020409	0.142255	13.307263	0.304832	5.915571
1438.637000	262.428134	153.019902	0.142255	13.307219	0.304832	5.915552
1438.657000	262.428134	153.002378	0.142259	13.305695	0.304842	5.914874
1438.677000	262.428134	153.010046	0.142257	13.306362	0.304838	5.915170
1438.697000	262.428134	153.004520	0.142259	13.305881	0.304841	5.914957
1438.697000	262.428134	153.019060	0.142255	13.307146	0.304833	5.915519
1438.737000	262.428134	153.005378	0.142259	13.305956	0.304840	5.914990
1438.757000	262.428134	153.012017	0.142257	13.306533	0.304837	5.915247
1438.777000	262.428134	153.005408	0.142259	13.305958	0.304840	5.914991
1438.797000	262.428134	153.000236	0.142260	13.305509	0.304843	5.914791
1438.817000	262.428134	153.005333	0.142259	13.305952	0.304840	5.914988
1438.837000	262.428134	153.011689	0.142257	13.306505	0.304837	5.915234
1438.857000	262.428134	153.004344	0.142259	13.305866	0.304841	5.914950
1438.877000	262.428134	153.009342	0.142258	13.306300	0.304838	5.915143
1438.897000	262.428134	153.017126	0.142256	13.306977	0.304834	5.915444
1438.917000	262.428134	153.005729	0.142258	13.305986	0.304840	5.915004
1438.937000	262.428134	153.003060	0.142259	13.305754	0.304841	5.914900
1438.957000	262.428134	153.001754	0.142260	13.305641	0.304842	5.914850
1438.977000	262.428134	153.002185	0.142259	13.305678	0.304842	5.914867
1438.997000	262.428134	152.991179	0.142262	13.304721	0.304848	5.914441
1439.017000	262.428053	152.995890	0.142261	13.305131	0.304845	5.914623
1439.037000	262.428134	152.998208	0.142260	13.305332	0.304844	5.914713
1439.057000	262.428134	152.995046	0.142261	13.305057	0.304846	5.914591
1439.077000	262.428134	152.989911	0.142263	13.304611	0.304848	5.914392
1439.097000	262.428134	153.003143	0.142259	13.305761	0.304841	5.914904
1439.117000	262.428134	152.991894	0.142262	13.304783	0.304847	5.914469
1439.117000	262.428134	152.993489	0.142262	13.304922	0.304846	5.914530
1439.157000	262.428134	152.981812	0.142265	13.303906	0.304853	5.914079
1439.177000	262.428134	152.991859	0.142262	13.304780	0.304847	5.914467
1439.197000	262.428134	152.982447	0.142265	13.303962	0.304852	5.914104
1439.217000	262.428134	153.003483	0.142259	13.305791	0.304841	5.914917
1439.237000	262.428134	152.997922	0.142261	13.305307	0.304844	5.914702
1439.257000	262.428134	152.987901	0.142263	13.304436	0.304849	5.914314
1439.277000	262.428134	152.986980	0.142263	13.304356	0.304850	5.914279
1439.297000	262.428134	152.994173	0.142262	13.304981	0.304846	5.914557
1439.297000	262.428134	152.986232	0.142264	13.304291	0.304850	5.914250
1439.317000	262.428134	152.988089	0.142263	13.304452	0.304849	5.914322
1439.357000	262.428134	152.998428	0.142260	13.305351	0.304844	5.914721
1439.377000	262.428134	152.978149	0.142266	13.303588	0.304855	5.913937
1439.397000	262.428134	152.983987	0.142264	13.304095	0.304852	5.914163
1439.417000	262.428134	152.982621	0.142265	13.303977	0.304852	5.914110
1439.437000	262.428053	153.001031	0.142260	13.305578	0.304842	5.914822
1439.457000	262.428134	152.984851	0.142264	13.304171	0.304851	5.914196
1439.477000	262.428134	152.986139	0.142264	13.304283	0.304850	5.914246
1439.497000	262.428134	152.994223	0.142261	13.304986	0.304846	5.914559
1439.517000	262.428134	152.981577	0.142265	13.303886	0.304853	5.914070
1439.537000	262.428134	152.981202	0.142265	13.303853	0.304853	5.914055
1439.557000	262.428134	152.985798	0.142264	13.304253	0.304851	5.914233
1439.577000	262.428134	152.980976	0.142265	13.303834	0.304853	5.914047
1439.597000	262.428134	152.975477	0.142266	13.303355	0.304856	5.913834
1439.617000	262.428134	152.988511	0.142263	13.304489	0.304849	5.914338
1439.637000	262.428134	152.980058	0.142265	13.303754	0.304854	5.914011
1439.657000	262.428053	152.970325	0.142268	13.302907	0.304859	5.913635
1439.677000	262.428134	152.987665	0.142263	13.304415	0.304850	5.914305
1439.697000	262.428134	152.977602	0.142266	13.303540	0.304855	5.913916
1439.717000	262.428134	152.977649	0.142266	13.303544	0.304855	5.913918
1439.717000	262.428134	152.965760	0.142269	13.302510	0.304861	5.913458
1439.737000	262.428134	152.983228	0.142264	13.304029	0.304852	5.914134
1439.757000	262.428134	152.978389	0.142266	13.303609	0.304855	5.913947
1439.797000	262.428134	152.973074	0.142267	13.303146	0.304857	5.913741
1439.797000	262.428134	152.970218	0.142268	13.302898	0.304859	5.913631
1439.837000	262.428053	152.972529	0.142267	13.303099	0.304858	5.913720
1439.857000	262.428134	152.977326	0.142266	13.303516	0.304855	5.913906
1439.877000	262.428134	152.963114	0.142270	13.302280	0.304863	5.913356
1439.897000	262.428134	152.951449	0.142273	13.301266	0.304869	5.912905
1439.917000	262.428134	152.959245	0.142271	13.301944	0.304865	5.913207
1439.937000	262.428134	152.970027	0.142268	13.302881	0.304859	5.913623
1439.937000	262.428134	152.968179	0.142268	13.302721	0.304860	5.913552
1439.957000	262.428134	152.964549	0.142269	13.302405	0.304862	5.913412
1439.997000	262.428134	152.968211	0.142268	13.302724	0.304860	5.913553
1440.017000	262.428134	152.977775	0.142266	13.303555	0.304855	5.913923
1440.037000	262.428134	152.968955	0.142268	13.302788	0.304860	5.913582
1440.057000	262.428134	152.966766	0.142269	13.302598	0.304861	5.913497
1440.077000	262.428134	152.972754	0.142267	13.303119	0.304858	5.913729
1440.097000	262.428134	152.965914	0.142269	13.302524	0.304861	5.913464
1440.117000	262.428134	152.957275	0.142271	13.301772	0.304866	5.913130
1440.137000	262.428134	152.956251	0.142271	13.301683	0.304867	5.913091
1440.157000	262.428134	152.952934	0.142272	13.301395	0.304868	5.912963
1440.157000	262.428134	152.956626	0.142271	13.301716	0.304866	5.913105
1440.177000	262.428134	152.961760	0.142270	13.302163	0.304864	5.913304
1440.197000	262.428134	152.962541	0.142270	13.302230	0.304863	5.913334
1440.237000	262.428134	152.963195	0.142270	13.302287	0.304863	5.913359
1440.257000	262.428134	152.960316	0.142270	13.302037	0.304864	5.913248
1440.277000	262.428053	152.959022	0.142271	13.301924	0.304865	5.913198
1440.297000	262.428134	152.974975	0.142267	13.303312	0.304856	5.913815
1440.317000	262.428134	152.964895	0.142269	13.302435	0.304862	5.913425
1440.337000	262.428134	152.953558	0.142272	13.301449	0.304868	5.912987
1440.357000	262.428134	152.961468	0.142270	13.302137	0.304864	5.913292
1440.357000	262.428134	152.957496	0.142271	13.301792	0.304866	5.913139
1440.377000	262.428134	152.956658	0.142271	13.301719	0.304866	5.913107
1440.397000	262.428134	152.966703	0.142269	13.302592	0.304861	5.913495
1440.437000	262.428134	152.965109	0.142269	13.302454	0.304862	5.913433
1440.457000	262.428134	152.955585	0.142272	13.301625	0.304867	5.913065
1440.477000	262.428134	152.960595	0.142270	13.302061	0.304864	5.913259
1440.497000	262.428134	152.948393	0.142273	13.301000	0.304871	5.912787
1440.517000	262.428134	152.964177	0.142269	13.302373	0.304862	5.913397
1440.537000	262.428134	152.973287	0.142267	13.303165	0.304857	5.913749
1440.557000	262.428134	152.969487	0.142268	13.302834	0.304859	5.913602
1440.577000	262.428134	152.968949	0.142268	13.302788	0.304860	5.913582
1440.577000	262.428134	152.967605	0.142268	13.302671	0.304860	5.913530
1440.597000	262.428134	152.966551	0.142269	13.302579	0.304861	5.913489
1440.637000	262.428134	152.969611	0.142268	13.302845	0.304859	5.913607
1440.657000	262.428053	152.955819	0.142271	13.301646	0.304867	5.913074
1440.677000	262.428134	152.970117	0.142268	13.302889	0.304859	5.913627
1440.697000	262.428134	152.971505	0.142267	13.303010	0.304858	5.913681
1440.717000	262.428134	152.963586	0.142269	13.302321	0.304863	5.913374
1440.737000	262.428134	152.950824	0.142273	13.301212	0.304869	5.912881
1440.757000	262.428134	152.947912	0.142274	13.300958	0.304871	5.912768
1440.777000	262.428134	152.949765	0.142273	13.301119	0.304870	5.912840
1440.797000	262.428134	152.943416	0.142275	13.300567	0.304873	5.912595
1440.797000	262.428134	152.950877	0.142273	13.301216	0.304869	5.912883
1440.837000	262.428134	152.950680	0.142273	13.301199	0.304869	5.912875
1440.857000	262.428134	152.952928	0.142272	13.301394	0.304868	5.912962
1440.877000	262.428134	152.954349	0.142272	13.301518	0.304868	5.913017
1440.897000	262.428134	152.960643	0.142270	13.302065	0.304864	5.913261
1440.917000	262.428134	152.958065	0.142271	13.301841	0.304866	5.913161
1440.937000	262.428134	152.968122	0.142268	13.302716	0.304860	5.913550
1440.957000	262.428134	152.974963	0.142267	13.303311	0.304856	5.913814
1440.977000	262.428134	152.942956	0.142275	13.300527	0.304874	5.912577
1440.997000	262.428134	152.950163	0.142273	13.301154	0.304870	5.912855
1440.997000	262.428134	152.950432	0.142273	13.301177	0.304870	5.912866
1441.037000	262.428134	152.949126	0.142273	13.301064	0.304870	5.912815
1441.057000	262.428134	152.941066	0.142275	13.300363	0.304875	5.912504
1441.077000	262.428053	152.937562	0.142276	13.300058	0.304876	5.912368
1441.097000	262.428134	152.950279	0.142273	13.301164	0.304870	5.912860
1441.117000	262.428134	152.954630	0.142272	13.301542	0.304867	5.913028
1441.137000	262.428053	152.952479	0.142272	13.301355	0.304868	5.912945
1441.157000	262.428134	152.946005	0.142274	13.300792	0.304872	5.912695
1441.177000	262.428134	152.945367	0.142274	13.300737	0.304872	5.912670
1441.197000	262.428134	152.947354	0.142274	13.300910	0.304871	5.912747
1441.217000	262.428053	152.948472	0.142273	13.301007	0.304871	5.912790
1441.217000	262.428053	152.947878	0.142274	13.300955	0.304871	5.912767
1441.237000	262.428134	152.945559	0.142274	13.300754	0.304872	5.912677
1441.277000	262.428134	152.944048	0.142275	13.300622	0.304873	5.912619
1441.297000	262.428134	152.939375	0.142276	13.300216	0.304876	5.912438
1441.297000	262.428134	152.951686	0.142273	13.301286	0.304869	5.912914
1441.337000	262.428134	152.937423	0.142276	13.300046	0.304877	5.912363
1441.357000	262.428134	152.951034	0.142273	13.301230	0.304869	5.912889
1441.377000	262.428134	152.948637	0.142273	13.301021	0.304871	5.912796
1441.397000	262.428134	152.951796	0.142273	13.301296	0.304869	5.912919
1441.417000	262.428134	152.932381	0.142278	13.299608	0.304879	5.912168
1441.437000	262.428134	152.937360	0.142276	13.300041	0.304877	5.912361
1441.457000	262.428134	152.925263	0.142280	13.298989	0.304883	5.911893
1441.457000	262.428134	152.927852	0.142279	13.299214	0.304882	5.911993
1441.497000	262.428134	152.929744	0.142278	13.299378	0.304881	5.912066
1441.497000	262.428134	152.934064	0.142277	13.299754	0.304878	5.912233
1441.537000	262.428134	152.935886	0.142277	13.299912	0.304877	5.912304
1441.557000	262.428134	152.939526	0.142276	13.300229	0.304875	5.912444
1441.577000	262.428134	152.928010	0.142279	13.299227	0.304882	5.911999
1441.597000	262.428134	152.926234	0.142279	13.299073	0.304883	5.911930
1441.617000	262.428134	152.923831	0.142280	13.298864	0.304884	5.911838
1441.637000	262.428134	152.926326	0.142279	13.299081	0.304883	5.911934
1441.637000	262.428134	152.936787	0.142276	13.299991	0.304877	5.912338
1441.657000	262.428134	152.933978	0.142277	13.299747	0.304878	5.912230
1441.677000	262.428134	152.927898	0.142279	13.299218	0.304882	5.911995
1441.717000	262.428134	152.943871	0.142275	13.300607	0.304873	5.912612
1441.737000	262.428134	152.928678	0.142279	13.299286	0.304881	5.912025
1441.757000	262.428134	152.931181	0.142278	13.299503	0.304880	5.912122
1441.777000	262.428134	152.924965	0.142280	13.298963	0.304883	5.911881
1441.797000	262.428134	152.941422	0.142275	13.300394	0.304874	5.912518
1441.817000	262.428134	152.940013	0.142276	13.300271	0.304875	5.912463
1441.837000	262.428134	152.947247	0.142274	13.300900	0.304871	5.912743
1441.857000	262.428134	152.940553	0.142276	13.300318	0.304875	5.912484
1441.877000	262.428134	152.937883	0.142276	13.300086	0.304876	5.912381
1441.897000	262.428134	152.923095	0.142280	13.298800	0.304884	5.911809
1441.897000	262.428134	152.929682	0.142278	13.299373	0.304881	5.912064
1441.937000	262.428134	152.925656	0.142279	13.299023	0.304883	5.911908
1441.957000	262.428134	152.911563	0.142283	13.297797	0.304891	5.911363
1441.977000	262.428134	152.914772	0.142282	13.298076	0.304889	5.911487
1441.997000	262.428134	152.923723	0.142280	13.298855	0.304884	5.911833
1442.017000	262.428134	152.908661	0.142284	13.297545	0.304892	5.911251
1442.037000	262.428134	152.915218	0.142282	13.298115	0.304889	5.911505
1442.057000	262.428134	152.914562	0.142282	13.298058	0.304889	5.911479
1442.077000	262.428134	152.923332	0.142280	13.298821	0.304884	5.911818
1442.097000	262.428134	152.910835	0.142283	13.297734	0.304891	5.911335
1442.097000	262.428134	152.918789	0.142281	13.298426	0.304887	5.911643
1442.137000	262.428134	152.920038	0.142281	13.298534	0.304886	5.911691
1442.137000	262.428134	152.923641	0.142280	13.298848	0.304884	5.911830
1442.177000	262.428134	152.907988	0.142284	13.297486	0.304892	5.911225
1442.197000	262.428134	152.917627	0.142282	13.298325	0.304887	5.911598
1442.217000	262.428134	152.907416	0.142284	13.297437	0.304893	5.911203
1442.237000	262.428134	152.912478	0.142283	13.297877	0.304890	5.911399
1442.257000	262.428134	152.917978	0.142281	13.298355	0.304887	5.911611
1442.277000	262.428134	152.921976	0.142280	13.298703	0.304885	5.911766
1442.277000	262.428134	152.923523	0.142280	13.298837	0.304884	5.911826
1442.297000	262.428134	152.933342	0.142277	13.299691	0.304879	5.912205
1442.337000	262.428134	152.928660	0.142279	13.299284	0.304881	5.912024
1442.357000	262.428134	152.932844	0.142278	13.299648	0.304879	5.912186
1442.377000	262.428134	152.924746	0.142280	13.298944	0.304883	5.911873
1442.397000	262.428134	152.920097	0.142281	13.298539	0.304886	5.911693
1442.417000	262.428134	152.916879	0.142282	13.298260	0.304888	5.911569
1442.437000	262.428134	152.911291	0.142283	13.297774	0.304891	5.911353
1442.457000	262.428134	152.908705	0.142284	13.297549	0.304892	5.911253
1442.477000	262.428134	152.911372	0.142283	13.297781	0.304891	5.911356
1442.497000	262.428053	152.917626	0.142281	13.298324	0.304887	5.911598
1442.497000	262.428053	152.919631	0.142281	13.298499	0.304886	5.911675
1442.537000	262.428134	152.911637	0.142283	13.297804	0.304890	5.911366
1442.557000	262.428134	152.909147	0.142284	13.297587	0.304892	5.911270
1442.577000	262.428134	152.903413	0.142285	13.297088	0.304895	5.911048
1442.597000	262.428134	152.904545	0.142285	13.297187	0.304894	5.911092
1442.617000	262.428134	152.901845	0.142286	13.296952	0.304896	5.910988
1442.637000	262.428134	152.902131	0.142286	13.296977	0.304896	5.910999
1442.657000	262.428134	152.900174	0.142286	13.296807	0.304897	5.910923
1442.677000	262.428134	152.902415	0.142285	13.297002	0.304895	5.911010
1442.697000	262.428134	152.886964	0.142290	13.295658	0.304904	5.910412
1442.717000	262.428134	152.904447	0.142285	13.297178	0.304894	5.911088
1442.737000	262.428134	152.902431	0.142285	13.297003	0.304895	5.911010
1442.757000	262.428134	152.896010	0.142287	13.296445	0.304899	5.910762
1442.777000	262.428134	152.896196	0.142287	13.296461	0.304899	5.910769
1442.797000	262.428134	152.899366	0.142286	13.296737	0.304897	5.910892
1442.817000	262.428134	152.884106	0.142290	13.295409	0.304905	5.910302
1442.837000	262.428134	152.895230	0.142287	13.296377	0.304899	5.910732
1442.857000	262.428134	152.879344	0.142292	13.294995	0.304908	5.910118
1442.877000	262.428134	152.889974	0.142289	13.295920	0.304902	5.910529
1442.897000	262.428134	152.896722	0.142287	13.296507	0.304899	5.910789
1442.917000	262.428134	152.881722	0.142291	13.295202	0.304907	5.910210
1442.917000	262.428134	152.891515	0.142288	13.296054	0.304901	5.910588
1442.937000	262.428134	152.890374	0.142289	13.295955	0.304902	5.910544
1442.957000	262.428134	152.892877	0.142288	13.296172	0.304901	5.910641
1442.997000	262.428134	152.891228	0.142288	13.296029	0.304901	5.910577
1442.997000	262.428134	152.897116	0.142287	13.296541	0.304898	5.910805
1443.037000	262.428134	152.883192	0.142291	13.295330	0.304906	5.910266
1443.057000	262.428134	152.900596	0.142286	13.296843	0.304896	5.910939
1443.077000	262.428134	152.898957	0.142286	13.296701	0.304897	5.910876
1443.097000	262.428134	152.894118	0.142288	13.296280	0.304900	5.910689
1443.117000	262.428134	152.891611	0.142288	13.296062	0.304901	5.910592
1443.137000	262.428053	152.887277	0.142289	13.295685	0.304903	5.910424
1443.137000	262.428053	152.880970	0.142291	13.295137	0.304907	5.910181
1443.157000	262.428134	152.893780	0.142288	13.296251	0.304900	5.910676
1443.177000	262.428134	152.876678	0.142292	13.294763	0.304909	5.910015
1443.217000	262.428134	152.877503	0.142292	13.294835	0.304909	5.910047
1443.237000	262.428134	152.885309	0.142290	13.295514	0.304905	5.910348
1443.257000	262.428134	152.879828	0.142291	13.295037	0.304908	5.910136
1443.277000	262.428134	152.888395	0.142289	13.295782	0.304903	5.910468
1443.297000	262.428134	152.882418	0.142291	13.295263	0.304906	5.910237
1443.317000	262.428134	152.886896	0.142290	13.295652	0.304904	5.910410
1443.337000	262.428134	152.880600	0.142291	13.295105	0.304907	5.910166
1443.357000	262.428134	152.874432	0.142293	13.294568	0.304910	5.909928
1443.377000	262.428134	152.881476	0.142291	13.295181	0.304907	5.910200
1443.377000	262.428134	152.883333	0.142290	13.295342	0.304906	5.910272
1443.417000	262.428134	152.870280	0.142294	13.294207	0.304913	5.909767
1443.437000	262.428134	152.857336	0.142297	13.293081	0.304920	5.909267
1443.457000	262.428134	152.868903	0.142294	13.294087	0.304913	5.909714
1443.477000	262.428134	152.878724	0.142292	13.294941	0.304908	5.910094
1443.497000	262.428134	152.877029	0.142292	13.294794	0.304909	5.910028
1443.517000	262.428134	152.877292	0.142292	13.294817	0.304909	5.910038
1443.537000	262.428134	152.876269	0.142292	13.294728	0.304910	5.909999
1443.557000	262.428134	152.872761	0.142293	13.294423	0.304911	5.909863
1443.557000	262.428134	152.860199	0.142297	13.293330	0.304918	5.909378
1443.577000	262.428134	152.863392	0.142296	13.293608	0.304916	5.909501
1443.597000	262.428134	152.876825	0.142292	13.294776	0.304909	5.910020
1443.617000	262.428134	152.858730	0.142297	13.293203	0.304919	5.909321
1443.657000	262.428134	152.869922	0.142294	13.294176	0.304913	5.909753
1443.677000	262.428134	152.864377	0.142295	13.293694	0.304916	5.909539
1443.697000	262.428134	152.861159	0.142296	13.293414	0.304918	5.909415
1443.717000	262.428134	152.884020	0.142290	13.295402	0.304905	5.910298
1443.737000	262.428134	152.879492	0.142291	13.295008	0.304908	5.910123
1443.757000	262.428134	152.859768	0.142297	13.293293	0.304918	5.909361
1443.777000	262.428134	152.871572	0.142294	13.294319	0.304912	5.909817
1443.777000	262.428134	152.885660	0.142290	13.295545	0.304904	5.910362
1443.797000	262.428134	152.873618	0.142293	13.294497	0.304911	5.909896
1443.837000	262.428134	152.869016	0.142294	13.294097	0.304913	5.909718
1443.857000	262.428134	152.864560	0.142295	13.293710	0.304916	5.909546
1443.877000	262.428134	152.869660	0.142294	13.294153	0.304913	5.909743
1443.897000	262.428134	152.879730	0.142291	13.295029	0.304908	5.910133
1443.917000	262.428134	152.873841	0.142293	13.294517	0.304911	5.909905
1443.937000	262.428134	152.879839	0.142291	13.295038	0.304908	5.910137
1443.957000	262.428134	152.874797	0.142293	13.294600	0.304910	5.909942
1443.977000	262.428134	152.876088	0.142292	13.294712	0.304910	5.909992
1443.997000	262.428134	152.882817	0.142291	13.295297	0.304906	5.910252
1443.997000	262.428134	152.878515	0.142292	13.294923	0.304908	5.910086
1444.037000	262.428134	152.877996	0.142292	13.294878	0.304909	5.910066
1444.057000	262.428134	152.874183	0.142293	13.294546	0.304911	5.909918
1444.077000	262.428134	152.876135	0.142292	13.294716	0.304910	5.909994
1444.097000	262.428134	152.877982	0.142292	13.294877	0.304909	5.910065
1444.117000	262.428134	152.878680	0.142292	13.294938	0.304908	5.910092
1444.137000	262.428134	152.868277	0.142294	13.294033	0.304914	5.909690
1444.157000	262.428134	152.871469	0.142294	13.294310	0.304912	5.909813
1444.177000	262.428134	152.876148	0.142292	13.294717	0.304910	5.909994
1444.197000	262.428134	152.859106	0.142297	13.293235	0.304919	5.909335
1444.197000	262.428134	152.864720	0.142295	13.293724	0.304916	5.909552
1444.237000	262.428134	152.880502	0.142291	13.295096	0.304907	5.910162
1444.237000	262.428134	152.873167	0.142293	13.294458	0.304911	5.909879
1444.277000	262.428134	152.879067	0.142292	13.294971	0.304908	5.910107
1444.297000	262.428134	152.872585	0.142293	13.294408	0.304911	5.909856
1444.317000	262.428134	152.871982	0.142293	13.294355	0.304912	5.909833
1444.337000	262.428134	152.856583	0.142297	13.293016	0.304920	5.909238
1444.357000	262.428134	152.868658	0.142294	13.294066	0.304914	5.909705
1444.377000	262.428134	152.859288	0.142297	13.293251	0.304919	5.909342
1444.397000	262.428134	152.868189	0.142294	13.294025	0.304914	5.909686
1444.417000	262.428134	152.859032	0.142297	13.293229	0.304919	5.909332
1444.417000	262.428134	152.859779	0.142297	13.293294	0.304918	5.909361
1444.437000	262.428134	152.869267	0.142294	13.294119	0.304913	5.909728
1444.457000	262.428134	152.847821	0.142300	13.292254	0.304925	5.908899
1444.497000	262.428134	152.860528	0.142296	13.293359	0.304918	5.909390
1444.517000	262.428134	152.850731	0.142299	13.292507	0.304923	5.909012
1444.537000	262.428134	152.856996	0.142297	13.293052	0.304920	5.909254
1444.557000	262.428134	152.863390	0.142296	13.293608	0.304916	5.909501
1444.577000	262.428134	152.871414	0.142294	13.294306	0.304912	5.909811
1444.597000	262.428134	152.858360	0.142297	13.293170	0.304919	5.909306
1444.617000	262.428134	152.860946	0.142296	13.293395	0.304918	5.909406
1444.637000	262.428134	152.868882	0.142294	13.294085	0.304913	5.909713
1444.637000	262.428134	152.867450	0.142295	13.293961	0.304914	5.909658
1444.657000	262.428134	152.854906	0.142298	13.292870	0.304921	5.909173
1444.697000	262.428134	152.858039	0.142297	13.293143	0.304919	5.909294
1444.697000	262.428134	152.870821	0.142294	13.294254	0.304912	5.909788
1444.737000	262.428134	152.856421	0.142297	13.293002	0.304920	5.909232
1444.757000	262.428134	152.863279	0.142296	13.293598	0.304916	5.909497
1444.777000	262.428134	152.861593	0.142296	13.293452	0.304917	5.909431
1444.797000	262.428134	152.863308	0.142296	13.293601	0.304916	5.909498
1444.817000	262.428053	152.862820	0.142296	13.293558	0.304917	5.909479
1444.837000	262.428134	152.878497	0.142292	13.294922	0.304908	5.910085
1444.837000	262.428134	152.881152	0.142291	13.295153	0.304907	5.910188
1444.857000	262.428134	152.865848	0.142295	13.293822	0.304915	5.909596
1444.877000	262.428134	152.855603	0.142298	13.292931	0.304921	5.909200
1444.917000	262.428134	152.871200	0.142294	13.294287	0.304912	5.909803
1444.937000	262.428134	152.859669	0.142297	13.293284	0.304918	5.909357
1444.957000	262.428134	152.865379	0.142295	13.293781	0.304915	5.909578
1444.977000	262.428134	152.861543	0.142296	13.293447	0.304917	5.909430
1444.997000	262.428134	152.843455	0.142301	13.291874	0.304927	5.908730
1445.017000	262.428134	152.863296	0.142296	13.293600	0.304916	5.909497
1445.037000	262.428134	152.858470	0.142297	13.293180	0.304919	5.909311
1445.057000	262.428134	152.851416	0.142299	13.292567	0.304923	5.909038
1445.057000	262.428134	152.866640	0.142295	13.293891	0.304915	5.909627
1445.077000	262.428134	152.854267	0.142298	13.292815	0.304921	5.909148
1445.097000	262.428134	152.857335	0.142297	13.293081	0.304920	5.909267
1445.137000	262.428134	152.851335	0.142299	13.292560	0.304923	5.909035
1445.157000	262.428134	152.851065	0.142299	13.292536	0.304923	5.909024
1445.177000	262.428134	152.856399	0.142298	13.293000	0.304920	5.909231
1445.197000	262.428053	152.850976	0.142299	13.292528	0.304923	5.909021
1445.217000	262.428134	152.853608	0.142298	13.292757	0.304922	5.909123
1445.237000	262.428134	152.874700	0.142293	13.294591	0.304910	5.909938
1445.257000	262.428134	152.864813	0.142295	13.293732	0.304916	5.909556
1445.277000	262.428134	152.862316	0.142296	13.293514	0.304917	5.909459
1445.297000	262.428134	152.850311	0.142299	13.292470	0.304923	5.908995
1445.297000	262.428134	152.861596	0.142296	13.293452	0.304917	5.909432
1445.337000	262.428053	152.866416	0.142295	13.293871	0.304915	5.909618
1445.357000	262.428134	152.863147	0.142296	13.293587	0.304917	5.909492
1445.377000	262.428053	152.867914	0.142294	13.294001	0.304914	5.909676
1445.397000	262.428134	152.855411	0.142298	13.292914	0.304921	5.909192
1445.417000	262.428134	152.867467	0.142295	13.293962	0.304914	5.909659
1445.437000	262.428134	152.872670	0.142293	13.294415	0.304911	5.909860
1445.457000	262.428053	152.854911	0.142298	13.292871	0.304921	5.909173
1445.477000	262.428134	152.863002	0.142296	13.293574	0.304917	5.909486
1445.477000	262.428134	152.859579	0.142297	13.293276	0.304918	5.909354
1445.497000	262.428053	152.855805	0.142298	13.292948	0.304920	5.909208
1445.517000	262.428134	152.856830	0.142297	13.293037	0.304920	5.909247
1445.557000	262.428134	152.857751	0.142297	13.293118	0.304919	5.909283
1445.577000	262.428053	152.850515	0.142299	13.292488	0.304923	5.909003
1445.577000	262.428053	152.860689	0.142296	13.293373	0.304918	5.909397
1445.617000	262.428134	152.838002	0.142302	13.291400	0.304930	5.908519
1445.637000	262.428134	152.843856	0.142301	13.291909	0.304927	5.908746
1445.657000	262.428134	152.841250	0.142301	13.291683	0.304928	5.908645
1445.677000	262.428134	152.833446	0.142304	13.291004	0.304933	5.908343
1445.697000	262.428134	152.835073	0.142303	13.291145	0.304932	5.908406
1445.697000	262.428134	152.838049	0.142302	13.291404	0.304930	5.908521
1445.717000	262.428134	152.841771	0.142301	13.291728	0.304928	5.908665
1445.737000	262.428134	152.838356	0.142302	13.291431	0.304930	5.908533
1445.777000	262.428134	152.853537	0.142298	13.292751	0.304922	5.909120
1445.797000	262.428134	152.855464	0.142298	13.292919	0.304921	5.909195
1445.817000	262.428134	152.850063	0.142299	13.292449	0.304924	5.908986
1445.837000	262.428134	152.835723	0.142303	13.291202	0.304931	5.908431
1445.857000	262.428134	152.841324	0.142301	13.291689	0.304928	5.908648
1445.877000	262.428134	152.843829	0.142301	13.291907	0.304927	5.908745
1445.897000	262.428053	152.844244	0.142301	13.291943	0.304927	5.908761
1445.917000	262.428134	152.850276	0.142299	13.292467	0.304923	5.908994
1445.937000	262.428134	152.844825	0.142301	13.291993	0.304926	5.908783
1445.937000	262.428134	152.863189	0.142296	13.293590	0.304917	5.909493
1445.977000	262.428134	152.845370	0.142300	13.292041	0.304926	5.908804
1445.997000	262.428134	152.850779	0.142299	13.292511	0.304923	5.909013
1445.997000	262.428134	152.846166	0.142300	13.292110	0.304926	5.908835
1446.037000	262.428134	152.840239	0.142302	13.291595	0.304929	5.908606
1446.057000	262.428134	152.844004	0.142301	13.291922	0.304927	5.908751
1446.077000	262.428134	152.844526	0.142301	13.291967	0.304927	5.908772
1446.097000	262.428134	152.853345	0.142298	13.292734	0.304922	5.909113
1446.117000	262.428134	152.829449	0.142305	13.290656	0.304935	5.908189
1446.117000	262.428134	152.841430	0.142301	13.291698	0.304928	5.908652
1446.137000	262.428134	152.847316	0.142300	13.292210	0.304925	5.908880
1446.157000	262.428134	152.830729	0.142304	13.290768	0.304934	5.908238
1446.197000	262.428134	152.833912	0.142303	13.291044	0.304932	5.908361
1446.217000	262.428134	152.841257	0.142301	13.291683	0.304928	5.908645
1446.237000	262.428134	152.838044	0.142302	13.291404	0.304930	5.908521
1446.257000	262.428134	152.819197	0.142307	13.289765	0.304940	5.907792
1446.277000	262.428134	152.806092	0.142311	13.288625	0.304947	5.907286
1446.297000	262.428134	152.818072	0.142308	13.289667	0.304941	5.907749
1446.317000	262.428134	152.795626	0.142313	13.287715	0.304953	5.906881
1446.337000	262.428134	152.804035	0.142311	13.288446	0.304948	5.907206
1446.337000	262.428134	152.809521	0.142310	13.288923	0.304945	5.907418
1446.357000	262.428134	152.804563	0.142311	13.288492	0.304948	5.907227
1446.377000	262.428134	152.794613	0.142314	13.287627	0.304953	5.906842
1446.417000	262.428134	152.807648	0.142310	13.288760	0.304946	5.907346
1446.437000	262.428134	152.803076	0.142311	13.288363	0.304949	5.907169
1446.457000	262.428134	152.801983	0.142312	13.288268	0.304949	5.907127
1446.477000	262.428134	152.800229	0.142312	13.288115	0.304950	5.907059
1446.497000	262.428134	152.806044	0.142311	13.288621	0.304947	5.907284
1446.517000	262.428134	152.805882	0.142311	13.288607	0.304947	5.907278
1446.537000	262.428134	152.808002	0.142310	13.288791	0.304946	5.907360
1446.557000	262.428134	152.807955	0.142310	13.288787	0.304946	5.907358
1446.577000	262.428134	152.814788	0.142308	13.289381	0.304943	5.907622
1446.597000	262.428134	152.809259	0.142310	13.288900	0.304946	5.907408
1446.597000	262.428134	152.807791	0.142310	13.288773	0.304946	5.907352
1446.637000	262.428134	152.814910	0.142308	13.289392	0.304942	5.907627
1446.657000	262.428134	152.807215	0.142310	13.288723	0.304947	5.907329
1446.677000	262.428134	152.806749	0.142310	13.288682	0.304947	5.907311
1446.697000	262.428134	152.800211	0.142312	13.288114	0.304950	5.907059
1446.717000	262.428134	152.799970	0.142312	13.288093	0.304951	5.907049
1446.737000	262.428134	152.813932	0.142309	13.289307	0.304943	5.907589
1446.757000	262.428134	152.794308	0.142314	13.287600	0.304954	5.906830
1446.757000	262.428134	152.795377	0.142313	13.287693	0.304953	5.906872
1446.777000	262.428134	152.790908	0.142315	13.287305	0.304955	5.906699
1446.817000	262.428134	152.803960	0.142311	13.288440	0.304948	5.907203
1446.837000	262.428134	152.803742	0.142311	13.288421	0.304948	5.907195
1446.857000	262.428134	152.794060	0.142314	13.287579	0.304954	5.906821
1446.877000	262.428134	152.795952	0.142313	13.287743	0.304953	5.906894
1446.897000	262.428134	152.794811	0.142314	13.287644	0.304953	5.906850
1446.917000	262.428134	152.809123	0.142310	13.288889	0.304946	5.907403
1446.937000	262.428134	152.791134	0.142315	13.287324	0.304955	5.906708
1446.957000	262.428134	152.781162	0.142317	13.286457	0.304961	5.906322
1446.977000	262.428134	152.799644	0.142312	13.288064	0.304951	5.907037
1446.977000	262.428134	152.791774	0.142314	13.287380	0.304955	5.906732
1446.997000	262.428134	152.800747	0.142312	13.288160	0.304950	5.907079
1447.037000	262.428134	152.799392	0.142312	13.288042	0.304951	5.907027
1447.057000	262.428134	152.791556	0.142314	13.287361	0.304955	5.906724
1447.077000	262.428134	152.790308	0.142315	13.287252	0.304956	5.906676
1447.097000	262.428134	152.800523	0.142312	13.288141	0.304950	5.907071
1447.117000	262.428134	152.807588	0.142310	13.288755	0.304946	5.907344
1447.137000	262.428134	152.789580	0.142315	13.287189	0.304956	5.906648
1447.157000	262.428134	152.794191	0.142314	13.287590	0.304954	5.906826
1447.177000	262.428134	152.797188	0.142313	13.287851	0.304952	5.906942
1447.197000	262.428134	152.797338	0.142313	13.287864	0.304952	5.906947
1447.197000	262.428134	152.785669	0.142316	13.286849	0.304958	5.906496
1447.217000	262.428134	152.799274	0.142312	13.288032	0.304951	5.907022
1447.237000	262.428134	152.796749	0.142313	13.287813	0.304952	5.906925
1447.257000	262.428134	152.792841	0.142314	13.287473	0.304954	5.906774
1447.297000	262.428134	152.803802	0.142311	13.288426	0.304948	5.907197
1447.317000	262.428134	152.784686	0.142316	13.286764	0.304959	5.906458
1447.337000	262.428134	152.806159	0.142311	13.288631	0.304947	5.907288
1447.357000	262.428134	152.786092	0.142316	13.286886	0.304958	5.906513
1447.377000	262.428134	152.790577	0.142315	13.287276	0.304956	5.906686
1447.397000	262.428134	152.806393	0.142311	13.288651	0.304947	5.907298
1447.397000	262.428134	152.789902	0.142315	13.287217	0.304956	5.906660
1447.437000	262.428134	152.807362	0.142310	13.288735	0.304947	5.907335
1447.457000	262.428134	152.805658	0.142311	13.288587	0.304947	5.907269
1447.477000	262.428134	152.810640	0.142309	13.289021	0.304945	5.907462
1447.497000	262.428134	152.802050	0.142312	13.288273	0.304949	5.907130
1447.517000	262.428134	152.800720	0.142312	13.288158	0.304950	5.907078
1447.537000	262.428134	152.803936	0.142311	13.288438	0.304948	5.907203
1447.557000	262.428134	152.797875	0.142313	13.287910	0.304952	5.906968
1447.577000	262.428134	152.802126	0.142312	13.288280	0.304949	5.907133
1447.597000	262.428134	152.801911	0.142312	13.288261	0.304949	5.907124
1447.617000	262.428053	152.805043	0.142311	13.288534	0.304948	5.907245
1447.617000	262.428053	152.791740	0.142314	13.287377	0.304955	5.906731
1447.657000	262.428134	152.800361	0.142312	13.288127	0.304950	5.907064
1447.677000	262.428134	152.811220	0.142309	13.289071	0.304944	5.907484
1447.697000	262.428134	152.805005	0.142311	13.288530	0.304948	5.907244
1447.717000	262.428134	152.794530	0.142314	13.287620	0.304953	5.906839
1447.737000	262.428134	152.794127	0.142314	13.287585	0.304954	5.906823
1447.757000	262.428134	152.786434	0.142316	13.286915	0.304958	5.906526
1447.777000	262.428134	152.787963	0.142315	13.287048	0.304957	5.906585
1447.797000	262.428134	152.788960	0.142315	13.287135	0.304956	5.906624
1447.817000	262.428134	152.784979	0.142316	13.286789	0.304959	5.906470
1447.837000	262.428134	152.784249	0.142316	13.286725	0.304959	5.906441
1447.837000	262.428134	152.785235	0.142316	13.286811	0.304958	5.906480
1447.857000	262.428134	152.785162	0.142316	13.286805	0.304958	5.906477
1447.877000	262.428134	152.791890	0.142314	13.287390	0.304955	5.906737
1447.917000	262.428134	152.786402	0.142316	13.286913	0.304958	5.906525
1447.937000	262.428134	152.792795	0.142314	13.287469	0.304954	5.906772
1447.957000	262.428134	152.786614	0.142316	13.286931	0.304958	5.906533
1447.977000	262.428134	152.794489	0.142314	13.287616	0.304953	5.906837
1447.997000	262.428134	152.784729	0.142316	13.286767	0.304959	5.906460
1448.017000	262.428134	152.788232	0.142315	13.287072	0.304957	5.906595
1448.037000	262.428134	152.788755	0.142315	13.287117	0.304957	5.906616
1448.037000	262.428134	152.802530	0.142312	13.288315	0.304949	5.907148
1448.077000	262.428134	152.801107	0.142312	13.288192	0.304950	5.907093
1448.077000	262.428134	152.794861	0.142314	13.287648	0.304953	5.906852
1448.117000	262.428134	152.776417	0.142318	13.286044	0.304963	5.906139
1448.137000	262.428134	152.769682	0.142320	13.285459	0.304967	5.905878
1448.157000	262.428134	152.777105	0.142318	13.286104	0.304963	5.906165
1448.177000	262.428134	152.769944	0.142320	13.285481	0.304967	5.905888
1448.197000	262.428134	152.775527	0.142319	13.285967	0.304964	5.906104
1448.217000	262.428134	152.776918	0.142318	13.286088	0.304963	5.906158
1448.237000	262.428134	152.772535	0.142319	13.285707	0.304965	5.905989
1448.257000	262.428134	152.766058	0.142321	13.285144	0.304969	5.905738
1448.257000	262.428134	152.778682	0.142318	13.286241	0.304962	5.906226
1448.277000	262.428134	152.772418	0.142319	13.285697	0.304965	5.905984
1448.297000	262.428134	152.779659	0.142318	13.286326	0.304961	5.906264
1448.337000	262.428134	152.778554	0.142318	13.286230	0.304962	5.906221
1448.357000	262.428134	152.770971	0.142320	13.285571	0.304966	5.905928
1448.377000	262.428134	152.764612	0.142321	13.285018	0.304970	5.905682
1448.397000	262.428134	152.767739	0.142321	13.285290	0.304968	5.905803
1448.417000	262.428134	152.761333	0.142322	13.284733	0.304971	5.905556
1448.437000	262.428134	152.755665	0.142324	13.284240	0.304974	5.905336
1448.457000	262.428134	152.770361	0.142320	13.285518	0.304966	5.905905
1448.477000	262.428134	152.768974	0.142320	13.285397	0.304967	5.905851
1448.477000	262.428134	152.765879	0.142321	13.285128	0.304969	5.905731
1448.497000	262.428134	152.776550	0.142318	13.286056	0.304963	5.906144
1448.517000	262.428134	152.770275	0.142320	13.285510	0.304966	5.905901
1448.557000	262.428134	152.769778	0.142320	13.285467	0.304967	5.905882
1448.577000	262.428134	152.771804	0.142320	13.285643	0.304966	5.905960
1448.597000	262.428134	152.765119	0.142321	13.285062	0.304969	5.905702
1448.617000	262.428134	152.770394	0.142320	13.285521	0.304966	5.905906
1448.637000	262.428134	152.773902	0.142319	13.285826	0.304965	5.906041
1448.657000	262.428134	152.773775	0.142319	13.285815	0.304965	5.906037
1448.677000	262.428134	152.767472	0.142321	13.285266	0.304968	5.905793
1448.677000	262.428134	152.779346	0.142318	13.286299	0.304962	5.906252
1448.717000	262.428134	152.788219	0.142315	13.287071	0.304957	5.906595
1448.737000	262.428134	152.771780	0.142320	13.285641	0.304966	5.905959
1448.757000	262.428134	152.784616	0.142316	13.286757	0.304959	5.906456
1448.777000	262.428134	152.786542	0.142316	13.286925	0.304958	5.906530
1448.797000	262.428134	152.779193	0.142318	13.286286	0.304962	5.906246
1448.817000	262.428134	152.775287	0.142319	13.285946	0.304964	5.906095
1448.837000	262.428134	152.781047	0.142317	13.286447	0.304961	5.906318
1448.857000	262.428134	152.779458	0.142318	13.286309	0.304962	5.906256
1448.877000	262.428134	152.778703	0.142318	13.286243	0.304962	5.906227
1448.897000	262.428134	152.789811	0.142315	13.287209	0.304956	5.906656
1448.897000	262.428134	152.780334	0.142317	13.286385	0.304961	5.906290
1448.937000	262.428134	152.779964	0.142317	13.286353	0.304961	5.906276
1448.957000	262.428134	152.771143	0.142320	13.285586	0.304966	5.905935
1448.977000	262.428134	152.758014	0.142323	13.284444	0.304973	5.905427
1448.997000	262.428053	152.785189	0.142316	13.286807	0.304958	5.906478
1449.017000	262.428134	152.780713	0.142317	13.286418	0.304961	5.906305
1449.037000	262.428134	152.775415	0.142319	13.285957	0.304964	5.906100
1449.057000	262.428134	152.775557	0.142319	13.285970	0.304964	5.906105
1449.077000	262.428134	152.773581	0.142319	13.285798	0.304965	5.906029
1449.097000	262.428134	152.782537	0.142317	13.286577	0.304960	5.906375
1449.117000	262.428134	152.764442	0.142322	13.285003	0.304970	5.905676
1449.117000	262.428134	152.771888	0.142320	13.285651	0.304966	5.905964
1449.137000	262.428134	152.781072	0.142317	13.286449	0.304961	5.906319
1449.157000	262.428134	152.775669	0.142319	13.285979	0.304964	5.906110
1449.197000	262.428134	152.769160	0.142320	13.285413	0.304967	5.905858
1449.217000	262.428134	152.772778	0.142319	13.285728	0.304965	5.905998
1449.237000	262.428134	152.782612	0.142317	13.286583	0.304960	5.906378
1449.257000	262.428134	152.769329	0.142320	13.285428	0.304967	5.905865
1449.277000	262.428134	152.762043	0.142322	13.284794	0.304971	5.905583
1449.297000	262.428053	152.762769	0.142322	13.284857	0.304970	5.905611
1449.317000	262.428134	152.761479	0.142322	13.284745	0.304971	5.905561
1449.317000	262.428134	152.762984	0.142322	13.284876	0.304970	5.905619
1449.357000	262.428134	152.760753	0.142322	13.284682	0.304972	5.905533
1449.357000	262.428134	152.762074	0.142322	13.284797	0.304971	5.905584
1449.377000	262.428134	152.751958	0.142325	13.283917	0.304976	5.905193
1449.417000	262.428134	152.753019	0.142325	13.284010	0.304976	5.905234
1449.437000	262.428134	152.748140	0.142326	13.283585	0.304978	5.905046
1449.457000	262.428134	152.761934	0.142322	13.284785	0.304971	5.905579
1449.477000	262.428134	152.756370	0.142324	13.284301	0.304974	5.905364
1449.497000	262.428134	152.753081	0.142325	13.284015	0.304976	5.905237
1449.517000	262.428053	152.741146	0.142328	13.282977	0.304982	5.904775
1449.537000	262.428134	152.748739	0.142326	13.283637	0.304978	5.905069
1449.537000	262.428134	152.758437	0.142323	13.284481	0.304973	5.905444
1449.577000	262.428134	152.734751	0.142329	13.282421	0.304986	5.904528
1449.597000	262.428053	152.750104	0.142325	13.283756	0.304977	5.905121
1449.597000	262.428053	152.742546	0.142327	13.283099	0.304981	5.904829
1449.637000	262.428134	152.751167	0.142325	13.283849	0.304977	5.905163
1449.657000	262.428134	152.748161	0.142326	13.283587	0.304978	5.905046
1449.677000	262.428134	152.747430	0.142326	13.283524	0.304979	5.905018
1449.697000	262.428134	152.738411	0.142328	13.282739	0.304984	5.904669
1449.717000	262.428053	152.749854	0.142325	13.283734	0.304977	5.905112
1449.737000	262.428134	152.744342	0.142327	13.283255	0.304980	5.904899
1449.757000	262.428134	152.749203	0.142326	13.283678	0.304978	5.905087
1449.757000	262.428134	152.751323	0.142325	13.283862	0.304977	5.905169
1449.777000	262.428134	152.759144	0.142323	13.284542	0.304972	5.905471
1449.817000	262.428134	152.736654	0.142329	13.282586	0.304985	5.904601
1449.837000	262.428134	152.743725	0.142327	13.283201	0.304981	5.904875
1449.857000	262.428053	152.742740	0.142327	13.283116	0.304981	5.904837
1449.877000	262.428134	152.737295	0.142329	13.282642	0.304984	5.904626
1449.897000	262.428134	152.735067	0.142329	13.282448	0.304985	5.904540
1449.917000	262.428134	152.747250	0.142326	13.283508	0.304979	5.905011
1449.937000	262.428134	152.747954	0.142326	13.283569	0.304978	5.905038
1449.957000	262.428134	152.737696	0.142329	13.282677	0.304984	5.904642
1449.957000	262.428134	152.735215	0.142329	13.282461	0.304985	5.904546
1449.977000	262.428134	152.737124	0.142329	13.282627	0.304984	5.904620
1449.997000	262.428134	152.741619	0.142327	13.283018	0.304982	5.904793
1450.037000	262.428134	152.730144	0.142330	13.282020	0.304988	5.904350
1450.057000	262.428134	152.734256	0.142329	13.282378	0.304986	5.904509
1450.077000	262.428053	152.734215	0.142329	13.282374	0.304986	5.904507
1450.097000	262.428134	152.725735	0.142332	13.281637	0.304990	5.904179
1450.117000	262.428053	152.724468	0.142332	13.281527	0.304991	5.904130
1450.137000	262.428134	152.734096	0.142329	13.282364	0.304986	5.904503
1450.157000	262.428134	152.730137	0.142330	13.282020	0.304988	5.904350
1450.177000	262.428134	152.724484	0.142332	13.281528	0.304991	5.904131
1450.177000	262.428134	152.741598	0.142328	13.283016	0.304982	5.904793
1450.197000	262.428134	152.735520	0.142329	13.282488	0.304985	5.904558
1450.217000	262.428134	152.728844	0.142331	13.281907	0.304989	5.904300
1450.257000	262.428134	152.733963	0.142329	13.282352	0.304986	5.904497
1450.277000	262.428134	152.718721	0.142333	13.281027	0.304994	5.903908
1450.297000	262.428134	152.729608	0.142331	13.281974	0.304988	5.904329
1450.317000	262.428053	152.721793	0.142333	13.281294	0.304992	5.904027
1450.337000	262.428134	152.717704	0.142334	13.280938	0.304995	5.903869
1450.357000	262.428134	152.726682	0.142331	13.281719	0.304990	5.904216
1450.377000	262.428134	152.726672	0.142331	13.281718	0.304990	5.904216
1450.397000	262.428134	152.731261	0.142330	13.282117	0.304987	5.904393
1450.397000	262.428134	152.730658	0.142330	13.282065	0.304988	5.904370
1450.437000	262.428134	152.729453	0.142331	13.281960	0.304988	5.904323
1450.437000	262.428134	152.728541	0.142331	13.281881	0.304989	5.904288
1450.477000	262.428134	152.732047	0.142330	13.282186	0.304987	5.904423
1450.497000	262.428134	152.729719	0.142331	13.281983	0.304988	5.904333
1450.517000	262.428134	152.734507	0.142329	13.282400	0.304986	5.904518
1450.537000	262.428134	152.739089	0.142328	13.282798	0.304983	5.904696
1450.557000	262.428134	152.733428	0.142330	13.282306	0.304986	5.904477
1450.577000	262.428053	152.724249	0.142332	13.281508	0.304991	5.904122
1450.597000	262.428134	152.724757	0.142332	13.281552	0.304991	5.904142
1450.597000	262.428134	152.718130	0.142334	13.280976	0.304995	5.903885
1450.637000	262.428134	152.732909	0.142330	13.282261	0.304987	5.904457
1450.637000	262.428134	152.730450	0.142330	13.282047	0.304988	5.904362
1450.677000	262.428134	152.721945	0.142333	13.281307	0.304992	5.904033
1450.697000	262.428134	152.724129	0.142332	13.281497	0.304991	5.904117
1450.717000	262.428134	152.731324	0.142330	13.282123	0.304987	5.904395
1450.737000	262.428134	152.726022	0.142332	13.281662	0.304990	5.904190
1450.757000	262.428134	152.730094	0.142331	13.282016	0.304988	5.904348
1450.777000	262.428134	152.718757	0.142333	13.281030	0.304994	5.903910
1450.797000	262.428134	152.723928	0.142332	13.281480	0.304991	5.904110
1450.817000	262.428053	152.730656	0.142330	13.282065	0.304988	5.904370
1450.817000	262.428053	152.731687	0.142330	13.282154	0.304987	5.904409
1450.837000	262.428134	152.731940	0.142330	13.282176	0.304987	5.904419
1450.857000	262.428134	152.727630	0.142331	13.281802	0.304989	5.904253
1450.897000	262.428134	152.736119	0.142329	13.282540	0.304985	5.904581
1450.917000	262.428134	152.724162	0.142332	13.281500	0.304991	5.904119
1450.937000	262.428134	152.717425	0.142334	13.280914	0.304995	5.903858
1450.957000	262.428134	152.710589	0.142336	13.280320	0.304999	5.903594
1450.977000	262.428053	152.719228	0.142333	13.281071	0.304994	5.903928
1450.997000	262.428053	152.720914	0.142333	13.281218	0.304993	5.903993
1451.017000	262.428134	152.712039	0.142335	13.280446	0.304998	5.903650
1451.037000	262.428134	152.723707	0.142332	13.281461	0.304992	5.904101
1451.037000	262.428134	152.712989	0.142335	13.280528	0.304997	5.903687
1451.057000	262.428134	152.712663	0.142335	13.280500	0.304997	5.903674
1451.077000	262.428134	152.719342	0.142333	13.281081	0.304994	5.903932
1451.117000	262.428134	152.717098	0.142334	13.280886	0.304995	5.903845
1451.137000	262.428134	152.712707	0.142335	13.280504	0.304997	5.903676
1451.157000	262.428134	152.717277	0.142334	13.280901	0.304995	5.903852
1451.177000	262.428134	152.715884	0.142334	13.280780	0.304996	5.903799
1451.197000	262.428134	152.713115	0.142335	13.280539	0.304997	5.903692
1451.217000	262.428134	152.704028	0.142337	13.279749	0.305002	5.903340
1451.237000	262.428134	152.721943	0.142333	13.281307	0.304992	5.904033
1451.237000	262.428134	152.725155	0.142332	13.281586	0.304991	5.904157
1451.257000	262.428134	152.720950	0.142333	13.281221	0.304993	5.903994
1451.277000	262.428134	152.713607	0.142335	13.280582	0.304997	5.903711
1451.317000	262.428134	152.708826	0.142336	13.280166	0.305000	5.903526
1451.337000	262.428134	152.723498	0.142332	13.281442	0.304992	5.904093
1451.357000	262.428134	152.730339	0.142330	13.282037	0.304988	5.904357
1451.377000	262.428134	152.711486	0.142335	13.280398	0.304998	5.903629
1451.397000	262.428134	152.702255	0.142338	13.279595	0.305003	5.903272
1451.417000	262.428134	152.703908	0.142337	13.279739	0.305002	5.903336
1451.437000	262.428134	152.710980	0.142336	13.280354	0.304998	5.903609
1451.457000	262.428134	152.717464	0.142334	13.280918	0.304995	5.903860
1451.457000	262.428134	152.722147	0.142333	13.281325	0.304992	5.904041
1451.477000	262.428134	152.710377	0.142336	13.280301	0.304999	5.903586
1451.517000	262.428053	152.718643	0.142333	13.281020	0.304994	5.903905
1451.537000	262.428134	152.717407	0.142334	13.280913	0.304995	5.903857
1451.557000	262.428134	152.710482	0.142336	13.280310	0.304999	5.903590
1451.577000	262.428134	152.697488	0.142339	13.279180	0.305006	5.903087
1451.597000	262.428134	152.703555	0.142337	13.279708	0.305002	5.903322
1451.617000	262.428134	152.705861	0.142337	13.279909	0.305001	5.903411
1451.637000	262.428134	152.700687	0.142338	13.279459	0.305004	5.903211
1451.657000	262.428134	152.710715	0.142336	13.280331	0.304999	5.903599
1451.677000	262.428134	152.702533	0.142338	13.279619	0.305003	5.903282
1451.677000	262.428134	152.717156	0.142334	13.280891	0.304995	5.903848
1451.697000	262.428134	152.693676	0.142340	13.278849	0.305008	5.902940
1451.717000	262.428134	152.707708	0.142336	13.280069	0.305000	5.903482
1451.757000	262.428134	152.706440	0.142337	13.279959	0.305001	5.903433
1451.777000	262.428134	152.701560	0.142338	13.279535	0.305003	5.903245
1451.797000	262.428134	152.715477	0.142334	13.280745	0.304996	5.903783
1451.817000	262.428134	152.709212	0.142336	13.280200	0.304999	5.903541
1451.837000	262.428134	152.698399	0.142339	13.279260	0.305005	5.903123
1451.857000	262.428053	152.692510	0.142340	13.278747	0.305008	5.902895
1451.877000	262.428134	152.706869	0.142337	13.279996	0.305001	5.903450
1451.877000	262.428134	152.695859	0.142339	13.279039	0.305006	5.903024
1451.897000	262.428053	152.708017	0.142336	13.280096	0.305000	5.903494
1451.937000	262.428134	152.715548	0.142334	13.280751	0.304996	5.903786
1451.937000	262.428134	152.709789	0.142336	13.280250	0.304999	5.903563
1451.977000	262.428134	152.703347	0.142338	13.279690	0.305002	5.903314
1451.997000	262.428134	152.721166	0.142333	13.281240	0.304993	5.904003
1452.017000	262.428134	152.711013	0.142335	13.280357	0.304998	5.903610
1452.037000	262.428134	152.705390	0.142337	13.279868	0.305001	5.903393
1452.057000	262.428134	152.707083	0.142337	13.280015	0.305000	5.903458
1452.077000	262.428134	152.691420	0.142341	13.278653	0.305009	5.902853
1452.097000	262.428134	152.701784	0.142338	13.279554	0.305003	5.903253
1452.097000	262.428134	152.712973	0.142335	13.280527	0.304997	5.903686
1452.117000	262.428134	152.706976	0.142337	13.280005	0.305001	5.903454
1452.157000	262.428134	152.709337	0.142336	13.280211	0.304999	5.903545
1452.177000	262.428134	152.680584	0.142343	13.277710	0.305015	5.902434
1452.197000	262.428134	152.689711	0.142341	13.278504	0.305010	5.902787
1452.217000	262.428134	152.687724	0.142342	13.278331	0.305011	5.902710
1452.237000	262.428134	152.698525	0.142339	13.279271	0.305005	5.903127
1452.257000	262.428134	152.688493	0.142341	13.278398	0.305010	5.902740
1452.277000	262.428134	152.694336	0.142340	13.278906	0.305007	5.902966
1452.297000	262.428134	152.691415	0.142341	13.278652	0.305009	5.902853
1452.317000	262.428134	152.713265	0.142335	13.280552	0.304997	5.903697
1452.317000	262.428134	152.709730	0.142336	13.280245	0.304999	5.903561
1452.337000	262.428134	152.707478	0.142336	13.280049	0.305000	5.903474
1452.357000	262.428134	152.709016	0.142336	13.280183	0.304999	5.903533
1452.397000	262.428134	152.703954	0.142337	13.279743	0.305002	5.903337
1452.397000	262.428134	152.711226	0.142335	13.280375	0.304998	5.903618
1452.437000	262.428134	152.690540	0.142341	13.278576	0.305009	5.902819
1452.457000	262.428134	152.700380	0.142338	13.279432	0.305004	5.903199
1452.477000	262.428134	152.699234	0.142339	13.279332	0.305005	5.903155
1452.497000	262.428053	152.699459	0.142338	13.279352	0.305004	5.903164
1452.517000	262.428134	152.686143	0.142342	13.278194	0.305012	5.902649
1452.517000	262.428134	152.685684	0.142342	13.278154	0.305012	5.902631
1452.537000	262.428134	152.678340	0.142344	13.277515	0.305016	5.902347
1452.577000	262.428134	152.680634	0.142343	13.277715	0.305015	5.902436
1452.597000	262.428134	152.688052	0.142341	13.278360	0.305011	5.902723
1452.617000	262.428134	152.689292	0.142341	13.278468	0.305010	5.902771
1452.637000	262.428134	152.687966	0.142342	13.278352	0.305011	5.902719
1452.657000	262.428134	152.685727	0.142342	13.278158	0.305012	5.902633
1452.677000	262.428134	152.691339	0.142341	13.278646	0.305009	5.902850
1452.697000	262.428134	152.692368	0.142340	13.278735	0.305008	5.902889
1452.717000	262.428134	152.689049	0.142341	13.278446	0.305010	5.902761
1452.737000	262.428134	152.702487	0.142338	13.279615	0.305003	5.903281
1452.737000	262.428134	152.702272	0.142338	13.279596	0.305003	5.903272
1452.757000	262.428134	152.707354	0.142336	13.280038	0.305000	5.903469
1452.777000	262.428134	152.708766	0.142336	13.280161	0.305000	5.903523
1452.817000	262.428134	152.695028	0.142340	13.278966	0.305007	5.902992
1452.837000	262.428134	152.701373	0.142338	13.279518	0.305004	5.903238
1452.857000	262.428134	152.712930	0.142335	13.280523	0.304997	5.903684
1452.877000	262.428134	152.691946	0.142340	13.278698	0.305009	5.902873
1452.897000	262.428134	152.690353	0.142341	13.278560	0.305009	5.902812
1452.917000	262.428134	152.691089	0.142341	13.278624	0.305009	5.902840
1452.937000	262.428134	152.685181	0.142342	13.278110	0.305012	5.902612
1452.957000	262.428134	152.682741	0.142343	13.277898	0.305014	5.902517
1452.957000	262.428134	152.676918	0.142344	13.277392	0.305017	5.902292
1452.977000	262.428134	152.683384	0.142343	13.277954	0.305013	5.902542
1453.017000	262.428134	152.686053	0.142342	13.278186	0.305012	5.902645
1453.037000	262.428134	152.682072	0.142343	13.277840	0.305014	5.902491
1453.057000	262.428134	152.671051	0.142346	13.276881	0.305020	5.902065
1453.077000	262.428134	152.686424	0.142342	13.278218	0.305012	5.902660
1453.097000	262.428134	152.674946	0.142345	13.277220	0.305018	5.902216
1453.117000	262.428134	152.683745	0.142343	13.277985	0.305013	5.902556
1453.137000	262.428053	152.685291	0.142342	13.278120	0.305012	5.902616
1453.157000	262.428053	152.676102	0.142345	13.277321	0.305017	5.902261
1453.157000	262.428053	152.672776	0.142345	13.277031	0.305019	5.902132
1453.177000	262.428134	152.676772	0.142344	13.277379	0.305017	5.902287
1453.197000	262.428134	152.677843	0.142344	13.277472	0.305016	5.902328
1453.237000	262.428134	152.680358	0.142344	13.277691	0.305015	5.902425
1453.257000	262.428134	152.673821	0.142345	13.277122	0.305018	5.902172
1453.277000	262.428134	152.677188	0.142344	13.277415	0.305017	5.902303
1453.297000	262.428134	152.678120	0.142344	13.277496	0.305016	5.902339
1453.317000	262.428053	152.686772	0.142342	13.278248	0.305011	5.902673
1453.337000	262.428134	152.679478	0.142344	13.277614	0.305015	5.902391
1453.357000	262.428134	152.673776	0.142345	13.277118	0.305018	5.902171
1453.377000	262.428134	152.665505	0.142347	13.276399	0.305023	5.901851
1453.377000	262.428134	152.673058	0.142345	13.277056	0.305019	5.902143
1453.397000	262.428134	152.671327	0.142346	13.276905	0.305020	5.902076
1453.437000	262.428134	152.672353	0.142346	13.276995	0.305019	5.902116
1453.457000	262.428053	152.670579	0.142346	13.276840	0.305020	5.902047
1453.477000	262.428134	152.670773	0.142346	13.276857	0.305020	5.902055
1453.497000	262.428134	152.671922	0.142346	13.276957	0.305019	5.902099
1453.517000	262.428134	152.673832	0.142345	13.277123	0.305018	5.902173
1453.537000	262.428134	152.681363	0.142343	13.277778	0.305014	5.902464
1453.557000	262.428134	152.660610	0.142349	13.275973	0.305025	5.901662
1453.577000	262.428053	152.678009	0.142344	13.277486	0.305016	5.902334
1453.597000	262.428134	152.683418	0.142343	13.277957	0.305013	5.902543
1453.597000	262.428134	152.685639	0.142342	13.278150	0.305012	5.902629
1453.617000	262.428134	152.673660	0.142345	13.277108	0.305018	5.902166
1453.637000	262.428134	152.660129	0.142349	13.275931	0.305026	5.901643
1453.677000	262.428134	152.674515	0.142345	13.277183	0.305018	5.902199
1453.697000	262.428134	152.672596	0.142346	13.277016	0.305019	5.902125
1453.717000	262.428134	152.652446	0.142351	13.275263	0.305030	5.901346
1453.737000	262.428134	152.662271	0.142348	13.276118	0.305025	5.901726
1453.757000	262.428134	152.663030	0.142348	13.276184	0.305024	5.901755
1453.777000	262.428134	152.667456	0.142347	13.276569	0.305022	5.901926
1453.797000	262.428134	152.671700	0.142346	13.276938	0.305019	5.902090
1453.797000	262.428134	152.665458	0.142347	13.276395	0.305023	5.901849
1453.817000	262.428134	152.667762	0.142347	13.276595	0.305022	5.901938
1453.837000	262.428134	152.665380	0.142347	13.276388	0.305023	5.901846
1453.857000	262.428134	152.668455	0.142347	13.276656	0.305021	5.901965
1453.897000	262.428134	152.655553	0.142350	13.275534	0.305028	5.901466
1453.917000	262.428134	152.646884	0.142352	13.274780	0.305033	5.901131
1453.937000	262.428134	152.647739	0.142352	13.274854	0.305032	5.901164
1453.957000	262.428134	152.668710	0.142347	13.276678	0.305021	5.901975
1453.977000	262.428134	152.667899	0.142347	13.276607	0.305022	5.901944
1453.997000	262.428134	152.655193	0.142350	13.275502	0.305028	5.901452
1454.017000	262.428134	152.667449	0.142347	13.276568	0.305022	5.901926
1454.017000	262.428134	152.656609	0.142350	13.275625	0.305028	5.901507
1454.037000	262.428134	152.660096	0.142349	13.275929	0.305026	5.901642
1454.057000	262.428134	152.646889	0.142352	13.274780	0.305033	5.901131
1454.097000	262.428134	152.653523	0.142351	13.275357	0.305029	5.901388
1454.117000	262.428134	152.656999	0.142350	13.275659	0.305027	5.901522
1454.137000	262.428134	152.657970	0.142349	13.275744	0.305027	5.901560
1454.157000	262.428053	152.648379	0.142352	13.274910	0.305032	5.901189
1454.177000	262.428134	152.650554	0.142351	13.275099	0.305031	5.901273
1454.197000	262.428134	152.643267	0.142353	13.274465	0.305035	5.900991
1454.217000	262.428134	152.657828	0.142349	13.275731	0.305027	5.901554
1454.237000	262.428134	152.649088	0.142352	13.274971	0.305032	5.901216
1454.237000	262.428134	152.650382	0.142351	13.275084	0.305031	5.901266
1454.257000	262.428134	152.661265	0.142348	13.276030	0.305025	5.901687
1454.277000	262.428134	152.655820	0.142350	13.275557	0.305028	5.901477
1454.317000	262.428134	152.638712	0.142354	13.274069	0.305037	5.900815
1454.337000	262.428134	152.668489	0.142347	13.276659	0.305021	5.901966
1454.356000	262.428134	152.645653	0.142353	13.274673	0.305033	5.901084
1454.376000	262.428134	152.653844	0.142350	13.275385	0.305029	5.901400
1454.396000	262.428134	152.658085	0.142349	13.275754	0.305027	5.901564
1454.416000	262.428134	152.650337	0.142351	13.275080	0.305031	5.901265
1454.436000	262.428134	152.637392	0.142355	13.273954	0.305038	5.900764
1454.456000	262.428134	152.651562	0.142351	13.275187	0.305030	5.901312
1454.456000	262.428134	152.659217	0.142349	13.275852	0.305026	5.901608
1454.476000	262.428134	152.654138	0.142350	13.275411	0.305029	5.901412
1454.496000	262.428134	152.652121	0.142351	13.275235	0.305030	5.901334
1454.536000	262.428134	152.645669	0.142353	13.274674	0.305033	5.901084
1454.556000	262.428134	152.644750	0.142353	13.274594	0.305034	5.901049
1454.576000	262.428134	152.649615	0.142352	13.275017	0.305031	5.901237
1454.596000	262.428134	152.649251	0.142352	13.274986	0.305032	5.901223
1454.616000	262.428134	152.653316	0.142351	13.275339	0.305029	5.901380
1454.636000	262.428053	152.648935	0.142352	13.274958	0.305032	5.901210
1454.656000	262.428134	152.640923	0.142354	13.274261	0.305036	5.900901
1454.656000	262.428134	152.637282	0.142355	13.273945	0.305038	5.900760
1454.696000	262.428134	152.657660	0.142349	13.275717	0.305027	5.901548
1454.696000	262.428134	152.647097	0.142352	13.274798	0.305033	5.901139
1454.736000	262.428134	152.641317	0.142354	13.274296	0.305036	5.900916
1454.756000	262.428134	152.650735	0.142351	13.275115	0.305031	5.901280
1454.776000	262.428134	152.640405	0.142354	13.274216	0.305036	5.900881
1454.796000	262.428134	152.639887	0.142354	13.274171	0.305037	5.900861
1454.816000	262.428134	152.643870	0.142353	13.274518	0.305034	5.901015
1454.836000	262.428134	152.639710	0.142354	13.274156	0.305037	5.900854
1454.856000	262.428134	152.639181	0.142354	13.274110	0.305037	5.900833
1454.876000	262.428134	152.647503	0.142352	13.274834	0.305032	5.901155
1454.876000	262.428134	152.637494	0.142355	13.273963	0.305038	5.900768
1454.916000	262.428134	152.630280	0.142357	13.273336	0.305042	5.900489
1454.936000	262.428134	152.642194	0.142353	13.274372	0.305035	5.900950
1454.956000	262.428053	152.641402	0.142354	13.274303	0.305036	5.900919
1454.976000	262.428134	152.640736	0.142354	13.274245	0.305036	5.900893
1454.996000	262.428134	152.644359	0.142353	13.274560	0.305034	5.901033
1455.016000	262.428134	152.648963	0.142352	13.274960	0.305032	5.901211
1455.036000	262.428134	152.661495	0.142348	13.276050	0.305025	5.901696
1455.056000	262.428134	152.646406	0.142352	13.274738	0.305033	5.901113
1455.076000	262.428134	152.634288	0.142356	13.273684	0.305040	5.900644
1455.076000	262.428134	152.632129	0.142356	13.273497	0.305041	5.900561
1455.096000	262.428134	152.638423	0.142354	13.274044	0.305037	5.900804
1455.136000	262.428134	152.626415	0.142358	13.273000	0.305044	5.900340
1455.156000	262.428134	152.645494	0.142353	13.274659	0.305034	5.901077
1455.176000	262.428134	152.642304	0.142353	13.274381	0.305035	5.900954
1455.196000	262.428134	152.640630	0.142354	13.274236	0.305036	5.900889
1455.216000	262.428134	152.657044	0.142350	13.275663	0.305027	5.901524
1455.236000	262.428134	152.636089	0.142355	13.273841	0.305039	5.900714
1455.256000	262.428134	152.650788	0.142351	13.275119	0.305031	5.901282
1455.276000	262.428134	152.641836	0.142354	13.274341	0.305036	5.900936
1455.296000	262.428134	152.648656	0.142352	13.274934	0.305032	5.901200
1455.316000	262.428134	152.634329	0.142356	13.273688	0.305040	5.900646
1455.336000	262.428134	152.640907	0.142354	13.274260	0.305036	5.900900
1455.356000	262.428134	152.650245	0.142351	13.275072	0.305031	5.901261
1455.376000	262.428134	152.640457	0.142354	13.274221	0.305036	5.900883
1455.396000	262.428134	152.637762	0.142355	13.273986	0.305038	5.900778
1455.416000	262.428134	152.637393	0.142355	13.273954	0.305038	5.900764
1455.436000	262.428134	152.642400	0.142353	13.274390	0.305035	5.900958
1455.456000	262.428053	152.642876	0.142353	13.274431	0.305035	5.900976
1455.476000	262.428134	152.643218	0.142353	13.274461	0.305035	5.900989
1455.496000	262.428134	152.654934	0.142350	13.275480	0.305029	5.901442
1455.516000	262.428134	152.630722	0.142356	13.273374	0.305042	5.900506
1455.536000	262.428134	152.649076	0.142352	13.274970	0.305032	5.901216
1455.556000	262.428134	152.646377	0.142352	13.274736	0.305033	5.901111
1455.576000	262.428134	152.640110	0.142354	13.274191	0.305036	5.900869
1455.596000	262.428134	152.633290	0.142356	13.273597	0.305040	5.900606
1455.616000	262.428134	152.629964	0.142357	13.273308	0.305042	5.900477
1455.636000	262.428134	152.641332	0.142354	13.274297	0.305036	5.900916
1455.656000	262.428134	152.636272	0.142355	13.273857	0.305039	5.900721
1455.676000	262.428134	152.644154	0.142353	13.274542	0.305034	5.901026
1455.696000	262.428134	152.639476	0.142354	13.274135	0.305037	5.900845
1455.716000	262.428134	152.637810	0.142355	13.273991	0.305038	5.900780
1455.716000	262.428134	152.636161	0.142355	13.273847	0.305039	5.900717
1455.736000	262.428134	152.638865	0.142354	13.274082	0.305037	5.900821
1455.776000	262.428134	152.627938	0.142357	13.273132	0.305043	5.900399
1455.796000	262.428053	152.634841	0.142355	13.273732	0.305039	5.900666
1455.816000	262.428134	152.631413	0.142356	13.273434	0.305041	5.900533
1455.836000	262.428134	152.627228	0.142357	13.273070	0.305043	5.900371
1455.856000	262.428053	152.630695	0.142356	13.273372	0.305041	5.900505
1455.876000	262.428134	152.631734	0.142356	13.273462	0.305041	5.900545
1455.896000	262.428134	152.624552	0.142358	13.272838	0.305045	5.900268
1455.916000	262.428134	152.631062	0.142356	13.273404	0.305041	5.900519
1455.936000	262.428134	152.622572	0.142359	13.272665	0.305046	5.900191
1455.956000	262.428134	152.634429	0.142356	13.273697	0.305040	5.900650
1455.976000	262.428134	152.632435	0.142356	13.273523	0.305041	5.900573
1455.996000	262.428134	152.632119	0.142356	13.273496	0.305041	5.900560
1456.016000	262.428134	152.625597	0.142358	13.272928	0.305044	5.900308
1456.036000	262.428134	152.632962	0.142356	13.273569	0.305040	5.900593
1456.056000	262.428134	152.644413	0.142353	13.274565	0.305034	5.901036
1456.076000	262.428134	152.628141	0.142357	13.273150	0.305043	5.900407
1456.096000	262.428134	152.631034	0.142356	13.273401	0.305041	5.900518
1456.116000	262.428134	152.625318	0.142358	13.272904	0.305044	5.900297
1456.136000	262.428134	152.641061	0.142354	13.274273	0.305036	5.900906
1456.156000	262.428134	152.643121	0.142353	13.274452	0.305035	5.900986
1456.176000	262.428053	152.641070	0.142354	13.274274	0.305036	5.900906
1456.196000	262.428053	152.650568	0.142351	13.275100	0.305031	5.901274
1456.216000	262.428134	152.635591	0.142355	13.273798	0.305039	5.900695
1456.236000	262.428134	152.646891	0.142352	13.274780	0.305033	5.901131
1456.256000	262.428134	152.633872	0.142356	13.273648	0.305040	5.900628
1456.276000	262.428134	152.636910	0.142355	13.273912	0.305038	5.900745
1456.296000	262.428134	152.623851	0.142358	13.272777	0.305045	5.900241
1456.316000	262.428053	152.614246	0.142361	13.271941	0.305050	5.899869
1456.336000	262.428134	152.632241	0.142356	13.273506	0.305041	5.900565
1456.356000	262.428134	152.629346	0.142357	13.273254	0.305042	5.900453
1456.356000	262.428134	152.632850	0.142356	13.273559	0.305040	5.900589
1456.376000	262.428134	152.636662	0.142355	13.273891	0.305038	5.900736
1456.396000	262.428134	152.639316	0.142354	13.274122	0.305037	5.900839
1456.436000	262.428053	152.635416	0.142355	13.273782	0.305039	5.900688
1456.456000	262.428134	152.628119	0.142357	13.273148	0.305043	5.900406
1456.476000	262.428134	152.625510	0.142358	13.272921	0.305044	5.900305
1456.496000	262.428134	152.618605	0.142360	13.272320	0.305048	5.900038
1456.516000	262.428053	152.618362	0.142360	13.272299	0.305048	5.900028
1456.536000	262.428134	152.627519	0.142357	13.273096	0.305043	5.900382
1456.556000	262.428134	152.619541	0.142359	13.272402	0.305048	5.900074
1456.576000	262.428134	152.624915	0.142358	13.272869	0.305045	5.900282
1456.596000	262.428134	152.616865	0.142360	13.272169	0.305049	5.899971
1456.596000	262.428134	152.622580	0.142359	13.272666	0.305046	5.900192
1456.636000	262.428134	152.613511	0.142361	13.271877	0.305051	5.899841
1456.656000	262.428134	152.617505	0.142360	13.272225	0.305049	5.899995
1456.676000	262.428134	152.623439	0.142358	13.272741	0.305045	5.900225
1456.696000	262.428134	152.613754	0.142361	13.271899	0.305051	5.899850
1456.716000	262.428134	152.614079	0.142361	13.271927	0.305050	5.899863
1456.736000	262.428134	152.625432	0.142358	13.272914	0.305044	5.900302
1456.756000	262.428134	152.623270	0.142358	13.272726	0.305046	5.900218
1456.776000	262.428053	152.631229	0.142356	13.273418	0.305041	5.900526
1456.796000	262.428134	152.607468	0.142363	13.271352	0.305054	5.899607
1456.816000	262.428134	152.602155	0.142364	13.270890	0.305057	5.899402
1456.836000	262.428134	152.614549	0.142361	13.271968	0.305050	5.899881
1456.856000	262.428134	152.619106	0.142360	13.272364	0.305048	5.900057
1456.876000	262.428134	152.613510	0.142361	13.271877	0.305051	5.899841
1456.896000	262.428134	152.615968	0.142360	13.272091	0.305049	5.899936
1456.916000	262.428134	152.619914	0.142359	13.272434	0.305047	5.900088
1456.936000	262.428134	152.610246	0.142362	13.271593	0.305053	5.899715
1456.956000	262.428134	152.613356	0.142361	13.271864	0.305051	5.899835
1456.976000	262.428134	152.608650	0.142362	13.271455	0.305053	5.899653
1456.996000	262.428053	152.621804	0.142359	13.272599	0.305046	5.900162
1456.996000	262.428053	152.605503	0.142363	13.271181	0.305055	5.899531
1457.036000	262.428134	152.624590	0.142358	13.272841	0.305045	5.900269
1457.056000	262.428134	152.618132	0.142360	13.272279	0.305048	5.900020
1457.076000	262.428134	152.620027	0.142359	13.272444	0.305047	5.900093
1457.096000	262.428134	152.613655	0.142361	13.271890	0.305051	5.899847
1457.116000	262.428134	152.615102	0.142361	13.272016	0.305050	5.899902
1457.136000	262.428134	152.612622	0.142361	13.271800	0.305051	5.899807
1457.156000	262.428134	152.611399	0.142362	13.271694	0.305052	5.899759
1457.176000	262.428134	152.610460	0.142362	13.271612	0.305052	5.899723
1457.196000	262.428134	152.601391	0.142364	13.270823	0.305057	5.899372
1457.216000	262.428134	152.606354	0.142363	13.271255	0.305055	5.899564
1457.236000	262.428134	152.602009	0.142364	13.270877	0.305057	5.899396
1457.236000	262.428134	152.601557	0.142364	13.270838	0.305057	5.899379
1457.276000	262.428134	152.602262	0.142364	13.270899	0.305057	5.899406
1457.296000	262.428134	152.600037	0.142364	13.270706	0.305058	5.899320
1457.316000	262.428134	152.609760	0.142362	13.271551	0.305053	5.899696
1457.336000	262.428134	152.612794	0.142361	13.271815	0.305051	5.899813
1457.356000	262.428134	152.607512	0.142363	13.271356	0.305054	5.899609
1457.376000	262.428134	152.618722	0.142360	13.272331	0.305048	5.900042
1457.396000	262.428134	152.609481	0.142362	13.271527	0.305053	5.899685
1457.416000	262.428134	152.600480	0.142364	13.270744	0.305058	5.899337
1457.436000	262.428134	152.599436	0.142365	13.270653	0.305058	5.899297
1457.436000	262.428134	152.604419	0.142363	13.271087	0.305056	5.899489
1457.476000	262.428134	152.612972	0.142361	13.271831	0.305051	5.899820
1457.496000	262.428053	152.604699	0.142363	13.271111	0.305055	5.899500
1457.516000	262.428134	152.611131	0.142362	13.271670	0.305052	5.899749
1457.536000	262.428134	152.607265	0.142363	13.271334	0.305054	5.899599
1457.556000	262.428134	152.603578	0.142364	13.271014	0.305056	5.899457
1457.576000	262.428134	152.604935	0.142363	13.271132	0.305055	5.899509
1457.596000	262.428134	152.604501	0.142363	13.271094	0.305056	5.899493
1457.616000	262.428134	152.604965	0.142363	13.271134	0.305055	5.899511
1457.636000	262.428134	152.598419	0.142365	13.270565	0.305059	5.899257
1457.636000	262.428134	152.600703	0.142364	13.270764	0.305058	5.899346
1457.656000	262.428134	152.606891	0.142363	13.271302	0.305054	5.899585
1457.696000	262.428134	152.611977	0.142361	13.271744	0.305052	5.899782
1457.716000	262.428134	152.605614	0.142363	13.271191	0.305055	5.899536
1457.736000	262.428134	152.606411	0.142363	13.271260	0.305055	5.899566
1457.756000	262.428134	152.609999	0.142362	13.271572	0.305053	5.899705
1457.776000	262.428134	152.608685	0.142362	13.271458	0.305053	5.899654
1457.796000	262.428134	152.606620	0.142363	13.271278	0.305054	5.899575
1457.816000	262.428134	152.598310	0.142365	13.270555	0.305059	5.899253
1457.836000	262.428053	152.610397	0.142362	13.271607	0.305052	5.899721
1457.856000	262.428134	152.603717	0.142364	13.271026	0.305056	5.899462
1457.856000	262.428134	152.614787	0.142361	13.271988	0.305050	5.899890
1457.876000	262.428134	152.612119	0.142361	13.271756	0.305052	5.899787
1457.916000	262.428134	152.605720	0.142363	13.271200	0.305055	5.899540
1457.936000	262.428134	152.595412	0.142366	13.270303	0.305061	5.899141
1457.956000	262.428134	152.595555	0.142366	13.270316	0.305060	5.899147
1457.976000	262.428134	152.600270	0.142364	13.270726	0.305058	5.899329
1457.996000	262.428134	152.582762	0.142369	13.269203	0.305067	5.898652
1458.016000	262.428134	152.588499	0.142368	13.269702	0.305064	5.898874
1458.036000	262.428134	152.597010	0.142365	13.270442	0.305060	5.899203
1458.056000	262.428134	152.592634	0.142366	13.270062	0.305062	5.899034
1458.076000	262.428134	152.596069	0.142366	13.270361	0.305060	5.899167
1458.076000	262.428134	152.594683	0.142366	13.270240	0.305061	5.899113
1458.116000	262.428134	152.592100	0.142367	13.270015	0.305062	5.899013
1458.136000	262.428134	152.585402	0.142368	13.269433	0.305066	5.898754
1458.136000	262.428134	152.590360	0.142367	13.269864	0.305063	5.898946
1458.176000	262.428134	152.592321	0.142367	13.270035	0.305062	5.899022
1458.196000	262.428134	152.599871	0.142365	13.270691	0.305058	5.899314
1458.216000	262.428134	152.597465	0.142365	13.270482	0.305059	5.899221
1458.236000	262.428134	152.593149	0.142366	13.270107	0.305062	5.899054
1458.256000	262.428134	152.606012	0.142363	13.271225	0.305055	5.899551
1458.276000	262.428134	152.596722	0.142365	13.270417	0.305060	5.899192
1458.296000	262.428134	152.592294	0.142367	13.270032	0.305062	5.899021
1458.316000	262.428134	152.595444	0.142366	13.270306	0.305060	5.899142
1458.336000	262.428134	152.595926	0.142366	13.270348	0.305060	5.899161
1458.356000	262.428134	152.588231	0.142368	13.269679	0.305064	5.898864
1458.376000	262.428134	152.608618	0.142362	13.271452	0.305053	5.899652
1458.396000	262.428134	152.597848	0.142365	13.270515	0.305059	5.899235
1458.416000	262.428134	152.579808	0.142370	13.268946	0.305069	5.898538
1458.436000	262.428134	152.599133	0.142365	13.270627	0.305059	5.899285
1458.456000	262.428134	152.599735	0.142365	13.270679	0.305058	5.899308
1458.476000	262.428134	152.601568	0.142364	13.270839	0.305057	5.899379
1458.496000	262.428134	152.590616	0.142367	13.269886	0.305063	5.898956
1458.496000	262.428134	152.589070	0.142367	13.269752	0.305064	5.898896
1458.536000	262.428134	152.584165	0.142369	13.269325	0.305067	5.898706
1458.556000	262.428134	152.587762	0.142368	13.269638	0.305065	5.898846
1458.576000	262.428134	152.597904	0.142365	13.270520	0.305059	5.899238
1458.596000	262.428134	152.597822	0.142365	13.270513	0.305059	5.899234
1458.616000	262.428134	152.584726	0.142368	13.269374	0.305066	5.898728
1458.636000	262.428134	152.583924	0.142369	13.269304	0.305067	5.898697
1458.656000	262.428134	152.598804	0.142365	13.270598	0.305059	5.899272
1458.676000	262.428134	152.591008	0.142367	13.269920	0.305063	5.898971
1458.696000	262.428134	152.594900	0.142366	13.270259	0.305061	5.899121
1458.716000	262.428134	152.586186	0.142368	13.269501	0.305065	5.898785
1458.736000	262.428134	152.584020	0.142369	13.269313	0.305067	5.898701
1458.736000	262.428134	152.595380	0.142366	13.270301	0.305061	5.899140
1458.776000	262.428134	152.591600	0.142367	13.269972	0.305063	5.898994
1458.796000	262.428134	152.591139	0.142367	13.269932	0.305063	5.898976
1458.816000	262.428134	152.589406	0.142367	13.269781	0.305064	5.898909
1458.836000	262.428134	152.578917	0.142370	13.268869	0.305069	5.898504
1458.856000	262.428134	152.592396	0.142366	13.270041	0.305062	5.899025
1458.876000	262.428134	152.577520	0.142370	13.268748	0.305070	5.898450
1458.896000	262.428134	152.597433	0.142365	13.270479	0.305059	5.899219
1458.916000	262.428053	152.584071	0.142369	13.269317	0.305066	5.898703
1458.916000	262.428053	152.586560	0.142368	13.269534	0.305065	5.898799
1458.936000	262.428134	152.586852	0.142368	13.269559	0.305065	5.898810
1458.976000	262.428134	152.580637	0.142370	13.269019	0.305068	5.898570
1458.996000	262.428134	152.591604	0.142367	13.269972	0.305063	5.898994
1459.016000	262.428134	152.583859	0.142369	13.269299	0.305067	5.898695
1459.036000	262.428134	152.598550	0.142365	13.270576	0.305059	5.899263
1459.056000	262.428134	152.586084	0.142368	13.269492	0.305066	5.898781
1459.076000	262.428134	152.589673	0.142367	13.269804	0.305064	5.898919
1459.096000	262.428134	152.592561	0.142366	13.270056	0.305062	5.899031
1459.116000	262.428134	152.582124	0.142369	13.269148	0.305068	5.898628
1459.136000	262.428134	152.591117	0.142367	13.269930	0.305063	5.898975
1459.136000	262.428134	152.604587	0.142363	13.271101	0.305056	5.899496
1459.176000	262.428134	152.592185	0.142367	13.270023	0.305062	5.899016
1459.196000	262.428134	152.594543	0.142366	13.270228	0.305061	5.899108
1459.196000	262.428134	152.581567	0.142369	13.269099	0.305068	5.898606
1459.236000	262.428134	152.592502	0.142366	13.270050	0.305062	5.899029
1459.256000	262.428053	152.593738	0.142366	13.270158	0.305061	5.899077
1459.276000	262.428134	152.589524	0.142367	13.269791	0.305064	5.898914
1459.296000	262.428134	152.592006	0.142367	13.270007	0.305062	5.899010
1459.316000	262.428134	152.591380	0.142367	13.269953	0.305063	5.898985
1459.336000	262.428134	152.587595	0.142368	13.269624	0.305065	5.898839
1459.356000	262.428134	152.587116	0.142368	13.269582	0.305065	5.898821
1459.376000	262.428134	152.573606	0.142371	13.268407	0.305072	5.898298
1459.376000	262.428134	152.578230	0.142370	13.268809	0.305070	5.898477
1459.416000	262.428134	152.571092	0.142372	13.268189	0.305074	5.898201
1459.436000	262.428134	152.575766	0.142371	13.268595	0.305071	5.898382
1459.456000	262.428134	152.585068	0.142368	13.269404	0.305066	5.898741
1459.476000	262.428134	152.578537	0.142370	13.268836	0.305070	5.898489
1459.496000	262.428134	152.565291	0.142374	13.267684	0.305077	5.897977
1459.516000	262.428134	152.583480	0.142369	13.269266	0.305067	5.898680
1459.536000	262.428134	152.581411	0.142369	13.269086	0.305068	5.898600
1459.556000	262.428134	152.586881	0.142368	13.269562	0.305065	5.898811
1459.576000	262.428053	152.577676	0.142370	13.268761	0.305070	5.898456
1459.596000	262.428134	152.573129	0.142372	13.268366	0.305072	5.898280
1459.596000	262.428134	152.582648	0.142369	13.269193	0.305067	5.898648
1459.636000	262.428134	152.584274	0.142369	13.269335	0.305066	5.898711
1459.656000	262.428134	152.584789	0.142368	13.269380	0.305066	5.898731
1459.676000	262.428134	152.585630	0.142368	13.269453	0.305066	5.898763
1459.696000	262.428134	152.574891	0.142371	13.268519	0.305072	5.898348
1459.716000	262.428134	152.577165	0.142370	13.268717	0.305070	5.898436
1459.736000	262.428134	152.569387	0.142373	13.268040	0.305074	5.898135
1459.756000	262.428134	152.576840	0.142371	13.268688	0.305070	5.898423
1459.776000	262.428134	152.576795	0.142371	13.268684	0.305071	5.898422
1459.776000	262.428134	152.571483	0.142372	13.268223	0.305073	5.898216
1459.796000	262.428134	152.578744	0.142370	13.268854	0.305069	5.898497
1459.836000	262.428134	152.580044	0.142370	13.268967	0.305069	5.898547
1459.856000	262.428134	152.573799	0.142371	13.268424	0.305072	5.898306
1459.876000	262.428134	152.580450	0.142370	13.269002	0.305069	5.898563
1459.896000	262.428134	152.567615	0.142373	13.267886	0.305075	5.898067
1459.916000	262.428134	152.580138	0.142370	13.268975	0.305069	5.898551
1459.936000	262.428134	152.593512	0.142366	13.270138	0.305062	5.899068
1459.956000	262.428134	152.595279	0.142366	13.270292	0.305061	5.899136
1459.976000	262.428134	152.590882	0.142367	13.269910	0.305063	5.898966
1459.996000	262.428134	152.564801	0.142374	13.267641	0.305077	5.897958
1460.016000	262.428134	152.574879	0.142371	13.268518	0.305072	5.898347
1460.036000	262.428134	152.567749	0.142373	13.267898	0.305075	5.898072
1460.056000	262.428134	152.558325	0.142375	13.267078	0.305080	5.897708
1460.076000	262.428134	152.572770	0.142372	13.268334	0.305073	5.898266
1460.096000	262.428134	152.571685	0.142372	13.268240	0.305073	5.898224
1460.116000	262.428134	152.572934	0.142372	13.268349	0.305073	5.898272
1460.136000	262.428134	152.566145	0.142373	13.267758	0.305076	5.898010
1460.156000	262.428134	152.573433	0.142371	13.268392	0.305072	5.898292
1460.176000	262.428134	152.570573	0.142372	13.268143	0.305074	5.898181
1460.196000	262.428134	152.565858	0.142373	13.267733	0.305076	5.897999
1460.196000	262.428134	152.571779	0.142372	13.268248	0.305073	5.898228
1460.236000	262.428134	152.569035	0.142373	13.268010	0.305075	5.898122
1460.256000	262.428134	152.571577	0.142372	13.268231	0.305073	5.898220
1460.276000	262.428134	152.577087	0.142370	13.268710	0.305070	5.898433
1460.296000	262.428134	152.564496	0.142374	13.267615	0.305077	5.897946
1460.316000	262.428134	152.564048	0.142374	13.267576	0.305077	5.897929
1460.336000	262.428134	152.567067	0.142373	13.267838	0.305076	5.898045
1460.356000	262.428134	152.563140	0.142374	13.267497	0.305078	5.897894
1460.376000	262.428134	152.558770	0.142375	13.267117	0.305080	5.897725
1460.396000	262.428134	152.555347	0.142376	13.266819	0.305082	5.897592
1460.416000	262.428134	152.580456	0.142370	13.269003	0.305069	5.898563
1460.416000	262.428134	152.559550	0.142375	13.267185	0.305080	5.897755
1460.436000	262.428134	152.566566	0.142373	13.267795	0.305076	5.898026
1460.476000	262.428134	152.555974	0.142376	13.266874	0.305082	5.897617
1460.496000	262.428053	152.558936	0.142375	13.267131	0.305080	5.897731
1460.516000	262.428053	152.576630	0.142371	13.268670	0.305070	5.898415
1460.536000	262.428134	152.572703	0.142372	13.268329	0.305073	5.898263
1460.556000	262.428134	152.560042	0.142375	13.267228	0.305080	5.897774
1460.576000	262.428134	152.565520	0.142374	13.267704	0.305077	5.897986
1460.596000	262.428053	152.564287	0.142374	13.267597	0.305077	5.897938
1460.616000	262.428134	152.559432	0.142375	13.267175	0.305080	5.897750
1460.636000	262.428134	152.564640	0.142374	13.267627	0.305077	5.897952
1460.656000	262.428134	152.558977	0.142375	13.267135	0.305080	5.897733
1460.656000	262.428134	152.572354	0.142372	13.268298	0.305073	5.898250
1460.696000	262.428134	152.570268	0.142372	13.268117	0.305074	5.898169
1460.696000	262.428134	152.568592	0.142373	13.267971	0.305075	5.898104
1460.736000	262.428134	152.577791	0.142370	13.268771	0.305070	5.898460
1460.756000	262.428134	152.580997	0.142369	13.269050	0.305068	5.898584
1460.776000	262.428134	152.568689	0.142373	13.267980	0.305075	5.898108
1460.796000	262.428134	152.585285	0.142368	13.269423	0.305066	5.898750
1460.816000	262.428134	152.572649	0.142372	13.268324	0.305073	5.898261
1460.836000	262.428134	152.558361	0.142375	13.267081	0.305080	5.897709
1460.856000	262.428134	152.546895	0.142378	13.266084	0.305087	5.897266
1460.856000	262.428134	152.547036	0.142378	13.266096	0.305087	5.897271
1460.896000	262.428053	152.550868	0.142377	13.266430	0.305084	5.897419
1460.916000	262.428134	152.551696	0.142377	13.266502	0.305084	5.897451
1460.936000	262.428134	152.550675	0.142377	13.266413	0.305085	5.897412
1460.956000	262.428134	152.552390	0.142377	13.266562	0.305084	5.897478
1460.976000	262.428134	152.542288	0.142380	13.265684	0.305089	5.897088
1460.996000	262.428134	152.551113	0.142377	13.266451	0.305084	5.897429
1461.016000	262.428134	152.568970	0.142373	13.268004	0.305075	5.898119
1461.036000	262.428134	152.565552	0.142374	13.267707	0.305077	5.897987
1461.056000	262.428134	152.574995	0.142371	13.268528	0.305071	5.898352
1461.076000	262.428134	152.564119	0.142374	13.267582	0.305077	5.897931
1461.076000	262.428134	152.567378	0.142373	13.267866	0.305076	5.898057
1461.116000	262.428134	152.552787	0.142377	13.266597	0.305083	5.897493
1461.136000	262.428134	152.548306	0.142378	13.266207	0.305086	5.897320
1461.156000	262.428134	152.555221	0.142376	13.266808	0.305082	5.897588
1461.176000	262.428134	152.551264	0.142377	13.266464	0.305084	5.897435
1461.196000	262.428134	152.554582	0.142376	13.266753	0.305082	5.897563
1461.216000	262.428134	152.554085	0.142377	13.266710	0.305083	5.897544
1461.236000	262.428134	152.545541	0.142379	13.265966	0.305087	5.897213
1461.256000	262.428134	152.558559	0.142375	13.267099	0.305080	5.897717
1461.276000	262.428134	152.542443	0.142380	13.265697	0.305089	5.897094
1461.276000	262.428134	152.561397	0.142375	13.267345	0.305079	5.897826
1461.296000	262.428134	152.554211	0.142376	13.266720	0.305083	5.897548
1461.336000	262.428134	152.557317	0.142376	13.266991	0.305081	5.897669
1461.356000	262.428134	152.549668	0.142378	13.266325	0.305085	5.897373
1461.376000	262.428134	152.558046	0.142375	13.267054	0.305081	5.897697
1461.396000	262.428134	152.557480	0.142376	13.267005	0.305081	5.897675
1461.416000	262.428134	152.560225	0.142375	13.267243	0.305079	5.897781
1461.436000	262.428134	152.557224	0.142376	13.266982	0.305081	5.897665
1461.456000	262.428134	152.551301	0.142377	13.266467	0.305084	5.897436
1461.476000	262.428053	152.559648	0.142375	13.267193	0.305080	5.897759
1461.496000	262.428134	152.556360	0.142376	13.266907	0.305081	5.897632
1461.496000	262.428134	152.555181	0.142376	13.266805	0.305082	5.897586
1461.536000	262.428134	152.551356	0.142377	13.266472	0.305084	5.897438
1461.556000	262.428134	152.548778	0.142378	13.266248	0.305086	5.897338
1461.576000	262.428134	152.544969	0.142379	13.265917	0.305088	5.897191
1461.596000	262.428134	152.559570	0.142375	13.267186	0.305080	5.897756
1461.616000	262.428134	152.551973	0.142377	13.266526	0.305084	5.897462
1461.636000	262.428134	152.551843	0.142377	13.266515	0.305084	5.897457
1461.656000	262.428134	152.552527	0.142377	13.266574	0.305084	5.897483
1461.676000	262.428134	152.553777	0.142377	13.266683	0.305083	5.897532
1461.696000	262.428053	152.560283	0.142375	13.267248	0.305079	5.897783
1461.716000	262.428053	152.560179	0.142375	13.267239	0.305079	5.897779
1461.716000	262.428134	152.557800	0.142376	13.267033	0.305081	5.897687
1461.756000	262.428134	152.559587	0.142375	13.267188	0.305080	5.897756
1461.776000	262.428134	152.553028	0.142377	13.266618	0.305083	5.897503
1461.796000	262.428134	152.543143	0.142379	13.265758	0.305089	5.897121
1461.816000	262.428053	152.541979	0.142380	13.265657	0.305089	5.897076
1461.836000	262.428053	152.556693	0.142376	13.266936	0.305081	5.897644
1461.856000	262.428134	152.552378	0.142377	13.266561	0.305084	5.897478
1461.876000	262.428134	152.557394	0.142376	13.266997	0.305081	5.897672
1461.896000	262.428134	152.549467	0.142378	13.266308	0.305085	5.897365
1461.916000	262.428134	152.548881	0.142378	13.266257	0.305086	5.897342
1461.916000	262.428134	152.555701	0.142376	13.266850	0.305082	5.897606
1461.956000	262.428134	152.549540	0.142378	13.266314	0.305085	5.897368
1461.976000	262.428134	152.547831	0.142378	13.266166	0.305086	5.897302
1461.996000	262.428053	152.551212	0.142377	13.266460	0.305084	5.897433
1462.016000	262.428134	152.553266	0.142377	13.266638	0.305083	5.897512
1462.036000	262.428134	152.545594	0.142379	13.265971	0.305087	5.897215
1462.056000	262.428134	152.541177	0.142380	13.265587	0.305090	5.897045
1462.076000	262.428053	152.534108	0.142382	13.264972	0.305093	5.896771
1462.096000	262.428134	152.545724	0.142379	13.265982	0.305087	5.897220
1462.116000	262.428134	152.544497	0.142379	13.265876	0.305088	5.897173
1462.136000	262.428134	152.543415	0.142379	13.265782	0.305088	5.897131
1462.136000	262.428134	152.551827	0.142377	13.266513	0.305084	5.897456
1462.176000	262.428053	152.545891	0.142379	13.265997	0.305087	5.897227
1462.196000	262.428134	152.537566	0.142381	13.265273	0.305092	5.896905
1462.216000	262.428134	152.539648	0.142380	13.265454	0.305090	5.896986
1462.236000	262.428134	152.532202	0.142382	13.264807	0.305094	5.896698
1462.256000	262.428134	152.528605	0.142383	13.264494	0.305096	5.896559
1462.276000	262.428134	152.544064	0.142379	13.265838	0.305088	5.897156
1462.296000	262.428134	152.535587	0.142381	13.265101	0.305093	5.896828
1462.316000	262.428134	152.543264	0.142379	13.265768	0.305089	5.897125
1462.336000	262.428053	152.532283	0.142382	13.264813	0.305094	5.896701
1462.336000	262.428053	152.540960	0.142380	13.265568	0.305090	5.897036
1462.356000	262.428134	152.526790	0.142384	13.264336	0.305097	5.896488
1462.396000	262.428134	152.537634	0.142381	13.265279	0.305092	5.896908
1462.416000	262.428134	152.529509	0.142383	13.264572	0.305096	5.896594
1462.436000	262.428134	152.530520	0.142383	13.264660	0.305095	5.896633
1462.456000	262.428134	152.540819	0.142380	13.265556	0.305090	5.897031
1462.476000	262.428053	152.534377	0.142382	13.264996	0.305093	5.896782
1462.496000	262.428134	152.539700	0.142380	13.265459	0.305090	5.896988
1462.516000	262.428134	152.534815	0.142382	13.265034	0.305093	5.896799
1462.536000	262.428134	152.521565	0.142385	13.263881	0.305100	5.896286
1462.556000	262.428134	152.524989	0.142384	13.264179	0.305098	5.896419
1462.556000	262.428134	152.540696	0.142380	13.265545	0.305090	5.897026
[truncated: 1,001 more rows]
