# Supplementary material for: Stress relaxation in the presence of sudden strain bursts: Methodology and stress relaxation data of microcast aluminium microwires
Source: Data Brief. 2018 Nov 14;21:2134–41. doi: 10.1016/j.dib.2018.11.047 (PMC6265499; doi:10.1016/j.dib.2018.11.047)
Supplement: Supplementary file 2 — Supplementary material [file mmc2.zip › Data in brief/As-cast/Al4N/Al_100_r_1/Stress relax txt files/Al_100_relax_1_Relaxcycle0011.txt]

Time[s]	Motordispl[�m]	Force[mN]	EngStrain	EngStress[MPa]	Shearstrain	Shearstress [MPa]
1552.891000	283.503388	160.060924	0.155050	13.919534	0.331081	6.187748
1552.911000	283.503388	160.058792	0.155051	13.919349	0.331082	6.187666
1552.931000	283.503388	160.047849	0.155054	13.918397	0.331088	6.187243
1552.951000	283.503388	160.014394	0.155063	13.915488	0.331106	6.185949
1552.971000	283.503388	159.991830	0.155068	13.913525	0.331118	6.185077
1552.991000	283.503388	159.988755	0.155069	13.913258	0.331119	6.184958
1553.011000	283.503388	159.973349	0.155073	13.911918	0.331128	6.184363
1553.031000	283.503388	159.958914	0.155077	13.910663	0.331135	6.183805
1553.051000	283.503388	159.962085	0.155076	13.910939	0.331134	6.183927
1553.071000	283.503388	159.953681	0.155078	13.910208	0.331138	6.183602
1553.091000	283.503468	159.946324	0.155080	13.909568	0.331142	6.183318
1553.111000	283.503468	159.947851	0.155080	13.909701	0.331141	6.183377
1553.131000	283.503468	159.939878	0.155082	13.909007	0.331146	6.183069
1553.151000	283.503468	159.935919	0.155083	13.908663	0.331148	6.182916
1553.171000	283.503468	159.920948	0.155087	13.907361	0.331156	6.182337
1553.191000	283.503388	159.930439	0.155085	13.908187	0.331151	6.182704
1553.211000	283.503388	159.912517	0.155089	13.906628	0.331160	6.182011
1553.231000	283.503388	159.898724	0.155093	13.905428	0.331168	6.181478
1553.251000	283.503468	159.901679	0.155092	13.905685	0.331166	6.181592
1553.271000	283.503468	159.867092	0.155101	13.902678	0.331185	6.180255
1553.291000	283.503468	159.876855	0.155099	13.903527	0.331179	6.180632
1553.311000	283.503468	159.866483	0.155101	13.902625	0.331185	6.180231
1553.331000	283.503468	159.854475	0.155104	13.901580	0.331191	6.179767
1553.351000	283.503388	159.852791	0.155105	13.901434	0.331192	6.179702
1553.371000	283.503468	159.835939	0.155109	13.899968	0.331201	6.179051
1553.391000	283.503388	159.812691	0.155115	13.897947	0.331214	6.178152
1553.411000	283.503468	159.802642	0.155118	13.897073	0.331219	6.177763
1553.431000	283.503468	159.780868	0.155124	13.895179	0.331231	6.176922
1553.451000	283.503468	159.775064	0.155125	13.894674	0.331234	6.176697
1553.471000	283.503468	159.749317	0.155132	13.892435	0.331248	6.175702
1553.491000	283.503468	159.754747	0.155130	13.892908	0.331245	6.175912
1553.511000	283.503468	159.746982	0.155133	13.892232	0.331249	6.175612
1553.531000	283.503468	159.739590	0.155134	13.891590	0.331253	6.175326
1553.551000	283.503468	159.728966	0.155137	13.890666	0.331258	6.174915
1553.571000	283.503468	159.742109	0.155134	13.891809	0.331251	6.175423
1553.591000	283.503468	159.722773	0.155139	13.890127	0.331262	6.174676
1553.611000	283.503468	159.724984	0.155138	13.890319	0.331261	6.174761
1553.631000	283.503468	159.711416	0.155142	13.889139	0.331268	6.174237
1553.651000	283.503388	159.702655	0.155144	13.888378	0.331272	6.173898
1553.671000	283.503388	159.698686	0.155145	13.888032	0.331275	6.173745
1553.691000	283.503388	159.695231	0.155146	13.887732	0.331276	6.173611
1553.711000	283.503468	159.694616	0.155146	13.887678	0.331277	6.173587
1553.731000	283.503468	159.688686	0.155148	13.887163	0.331280	6.173358
1553.751000	283.503468	159.654300	0.155157	13.884172	0.331298	6.172029
1553.771000	283.503468	159.661681	0.155155	13.884814	0.331294	6.172314
1553.791000	283.503468	159.664954	0.155154	13.885099	0.331293	6.172441
1553.811000	283.503388	159.670608	0.155152	13.885591	0.331290	6.172659
1553.831000	283.503468	159.669300	0.155153	13.885477	0.331290	6.172609
1553.851000	283.503468	159.659868	0.155155	13.884657	0.331295	6.172244
1553.871000	283.503468	159.648461	0.155158	13.883665	0.331301	6.171803
1553.891000	283.503468	159.659316	0.155155	13.884609	0.331296	6.172223
1553.911000	283.503468	159.637691	0.155161	13.882728	0.331307	6.171387
1553.931000	283.503468	159.626930	0.155164	13.881792	0.331313	6.170971
1553.951000	283.503468	159.634866	0.155162	13.882482	0.331309	6.171277
1553.971000	283.503388	159.630046	0.155163	13.882063	0.331311	6.171091
1553.991000	283.503468	159.618938	0.155166	13.881097	0.331317	6.170662
1554.011000	283.503468	159.605788	0.155169	13.879954	0.331324	6.170153
1554.031000	283.503468	159.596667	0.155172	13.879160	0.331329	6.169801
1554.051000	283.503468	159.593766	0.155173	13.878908	0.331331	6.169689
1554.071000	283.503468	159.576992	0.155177	13.877449	0.331340	6.169040
1554.091000	283.503468	159.569243	0.155179	13.876776	0.331344	6.168741
1554.111000	283.503468	159.553805	0.155183	13.875433	0.331352	6.168144
1554.131000	283.503468	159.518384	0.155192	13.872353	0.331371	6.166774
1554.151000	283.503468	159.516131	0.155193	13.872157	0.331372	6.166687
1554.171000	283.503468	159.512895	0.155194	13.871875	0.331374	6.166562
1554.191000	283.503388	159.516622	0.155193	13.872199	0.331372	6.166706
1554.211000	283.503468	159.496505	0.155198	13.870450	0.331383	6.165929
1554.231000	283.503468	159.485489	0.155201	13.869492	0.331389	6.165503
1554.251000	283.503468	159.490790	0.155199	13.869953	0.331386	6.165708
1554.271000	283.503468	159.475075	0.155204	13.868586	0.331394	6.165100
1554.291000	283.503468	159.460307	0.155207	13.867302	0.331402	6.164529
1554.311000	283.503468	159.450636	0.155210	13.866461	0.331407	6.164155
1554.331000	283.503468	159.428797	0.155216	13.864562	0.331419	6.163311
1554.351000	283.503468	159.422082	0.155217	13.863978	0.331422	6.163051
1554.371000	283.503468	159.409909	0.155221	13.862919	0.331429	6.162581
1554.391000	283.503468	159.404338	0.155222	13.862435	0.331432	6.162366
1554.411000	283.503468	159.412123	0.155220	13.863112	0.331428	6.162666
1554.431000	283.503468	159.404749	0.155222	13.862471	0.331432	6.162381
1554.451000	283.503468	159.390725	0.155226	13.861251	0.331439	6.161839
1554.471000	283.503468	159.381283	0.155228	13.860430	0.331444	6.161474
1554.491000	283.503468	159.385118	0.155227	13.860763	0.331442	6.161623
1554.511000	283.503468	159.385571	0.155227	13.860803	0.331442	6.161640
1554.531000	283.503468	159.371736	0.155231	13.859600	0.331449	6.161105
1554.551000	283.503468	159.379689	0.155228	13.860291	0.331445	6.161413
1554.571000	283.503468	159.356543	0.155235	13.858278	0.331457	6.160518
1554.591000	283.503468	159.356100	0.155235	13.858240	0.331458	6.160501
1554.611000	283.503468	159.356195	0.155235	13.858248	0.331458	6.160504
1554.631000	283.503468	159.349656	0.155236	13.857679	0.331461	6.160252
1554.651000	283.503468	159.352026	0.155236	13.857885	0.331460	6.160343
1554.671000	283.503468	159.346770	0.155237	13.857428	0.331463	6.160140
1554.691000	283.503468	159.324120	0.155243	13.855459	0.331475	6.159264
1554.711000	283.503468	159.329305	0.155242	13.855910	0.331472	6.159465
1554.731000	283.503468	159.311150	0.155246	13.854331	0.331482	6.158763
1554.751000	283.503468	159.316383	0.155245	13.854786	0.331479	6.158965
1554.771000	283.503468	159.305527	0.155248	13.853842	0.331485	6.158546
1554.791000	283.503468	159.309915	0.155247	13.854223	0.331482	6.158715
1554.811000	283.503468	159.298301	0.155250	13.853213	0.331489	6.158266
1554.831000	283.503468	159.295691	0.155250	13.852986	0.331490	6.158165
1554.851000	283.503468	159.291874	0.155251	13.852654	0.331492	6.158018
1554.871000	283.503468	159.295247	0.155251	13.852948	0.331490	6.158148
1554.891000	283.503468	159.286807	0.155253	13.852214	0.331495	6.157822
1554.911000	283.503468	159.291824	0.155251	13.852650	0.331492	6.158016
1554.931000	283.503468	159.264378	0.155259	13.850263	0.331507	6.156955
1554.951000	283.503468	159.270332	0.155257	13.850781	0.331504	6.157185
1554.971000	283.503468	159.265103	0.155258	13.850326	0.331506	6.156983
1554.991000	283.503468	159.255266	0.155261	13.849471	0.331512	6.156603
1555.011000	283.503468	159.254638	0.155261	13.849416	0.331512	6.156578
1555.031000	283.503468	159.253412	0.155261	13.849310	0.331513	6.156531
1555.051000	283.503468	159.254449	0.155261	13.849400	0.331512	6.156571
1555.071000	283.503468	159.234507	0.155266	13.847666	0.331523	6.155800
1555.091000	283.503468	159.238551	0.155265	13.848017	0.331521	6.155956
1555.111000	283.503468	159.229583	0.155268	13.847237	0.331525	6.155610
1555.131000	283.503468	159.220253	0.155270	13.846426	0.331530	6.155249
1555.131000	283.503468	159.202849	0.155275	13.844912	0.331540	6.154576
1555.171000	283.503468	159.216745	0.155271	13.846121	0.331532	6.155113
1555.191000	283.503468	159.204825	0.155274	13.845084	0.331539	6.154653
1555.211000	283.503468	159.188209	0.155279	13.843639	0.331547	6.154010
1555.231000	283.503468	159.175321	0.155282	13.842519	0.331554	6.153512
1555.251000	283.503468	159.177564	0.155281	13.842714	0.331553	6.153599
1555.271000	283.503468	159.152545	0.155288	13.840538	0.331567	6.152632
1555.291000	283.503468	159.114247	0.155298	13.837207	0.331587	6.151151
1555.311000	283.503468	159.115246	0.155298	13.837294	0.331586	6.151190
1555.331000	283.503468	159.101202	0.155301	13.836073	0.331594	6.150647
1555.351000	283.503468	159.061491	0.155312	13.832619	0.331615	6.149112
1555.371000	283.503468	158.972569	0.155335	13.824886	0.331663	6.145674
1555.391000	283.503468	158.977008	0.155334	13.825272	0.331660	6.145845
1555.411000	283.503468	158.969313	0.155336	13.824603	0.331664	6.145548
1555.431000	283.503468	158.942458	0.155343	13.822268	0.331679	6.144510
1555.451000	283.503468	158.953022	0.155340	13.823186	0.331673	6.144918
1555.471000	283.503468	158.936863	0.155344	13.821781	0.331682	6.144294
1555.491000	283.503388	158.929828	0.155346	13.821169	0.331685	6.144022
1555.511000	283.503468	158.914705	0.155350	13.819854	0.331694	6.143437
1555.531000	283.503468	158.917594	0.155349	13.820106	0.331692	6.143549
1555.551000	283.503468	158.904898	0.155353	13.819001	0.331699	6.143058
1555.571000	283.503468	158.897563	0.155354	13.818364	0.331703	6.142774
1555.591000	283.503388	158.882481	0.155358	13.817052	0.331711	6.142191
1555.611000	283.503468	158.884577	0.155358	13.817234	0.331710	6.142272
1555.631000	283.503468	158.889359	0.155357	13.817650	0.331707	6.142457
1555.651000	283.503468	158.888295	0.155357	13.817558	0.331708	6.142416
1555.671000	283.503468	158.873024	0.155361	13.816230	0.331716	6.141826
1555.691000	283.503468	158.876010	0.155360	13.816489	0.331714	6.141941
1555.711000	283.503468	158.864206	0.155363	13.815463	0.331721	6.141485
1555.731000	283.503468	158.845467	0.155368	13.813833	0.331731	6.140760
1555.751000	283.503468	158.846449	0.155368	13.813918	0.331730	6.140798
1555.771000	283.503468	158.831892	0.155372	13.812653	0.331738	6.140236
1555.791000	283.503468	158.824474	0.155374	13.812007	0.331742	6.139949
1555.811000	283.503468	158.787792	0.155383	13.808817	0.331761	6.138531
1555.831000	283.503468	158.768360	0.155388	13.807128	0.331772	6.137779
1555.851000	283.503468	158.760851	0.155390	13.806475	0.331776	6.137489
1555.871000	283.503468	158.756086	0.155391	13.806060	0.331778	6.137305
1555.891000	283.503468	158.763725	0.155389	13.806724	0.331774	6.137600
1555.911000	283.503468	158.745319	0.155394	13.805124	0.331784	6.136889
1555.931000	283.503468	158.743641	0.155395	13.804978	0.331785	6.136824
1555.951000	283.503468	158.726786	0.155399	13.803512	0.331794	6.136172
1555.971000	283.503388	158.717645	0.155401	13.802717	0.331799	6.135819
1555.991000	283.503468	158.710506	0.155403	13.802096	0.331803	6.135543
1556.011000	283.503468	158.700984	0.155406	13.801268	0.331808	6.135175
1556.031000	283.503468	158.687092	0.155409	13.800060	0.331815	6.134638
1556.051000	283.503468	158.698466	0.155407	13.801049	0.331809	6.135077
1556.071000	283.503468	158.680976	0.155411	13.799528	0.331819	6.134401
1556.091000	283.503468	158.692490	0.155408	13.800530	0.331812	6.134846
1556.111000	283.503468	158.683046	0.155411	13.799708	0.331817	6.134481
1556.131000	283.503468	158.686083	0.155410	13.799972	0.331816	6.134599
1556.151000	283.503468	158.679341	0.155412	13.799386	0.331819	6.134338
1556.171000	283.503468	158.679353	0.155412	13.799387	0.331819	6.134339
1556.191000	283.503468	158.658164	0.155417	13.797544	0.331831	6.133519
1556.211000	283.503388	158.654309	0.155418	13.797209	0.331833	6.133370
1556.231000	283.503468	158.660557	0.155416	13.797753	0.331829	6.133612
1556.251000	283.503468	158.664668	0.155415	13.798110	0.331827	6.133771
1556.271000	283.503468	158.657051	0.155417	13.797448	0.331831	6.133476
1556.291000	283.503468	158.648364	0.155420	13.796692	0.331836	6.133141
1556.311000	283.503468	158.643730	0.155421	13.796289	0.331838	6.132961
1556.331000	283.503468	158.655262	0.155418	13.797292	0.331832	6.133407
1556.351000	283.503468	158.643654	0.155421	13.796283	0.331838	6.132958
1556.371000	283.503468	158.640516	0.155422	13.796010	0.331840	6.132837
1556.391000	283.503468	158.625620	0.155426	13.794714	0.331848	6.132261
1556.411000	283.503468	158.623719	0.155426	13.794549	0.331849	6.132188
1556.431000	283.503468	158.602976	0.155431	13.792745	0.331860	6.131386
1556.451000	283.503468	158.607681	0.155430	13.793154	0.331858	6.131568
1556.471000	283.503468	158.600650	0.155432	13.792543	0.331861	6.131296
1556.491000	283.503468	158.616372	0.155428	13.793910	0.331853	6.131904
1556.511000	283.503468	158.600405	0.155432	13.792522	0.331862	6.131287
1556.531000	283.503468	158.598281	0.155433	13.792337	0.331863	6.131204
1556.551000	283.503468	158.585948	0.155436	13.791264	0.331869	6.130728
1556.571000	283.503468	158.588798	0.155435	13.791512	0.331868	6.130838
1556.591000	283.503468	158.597947	0.155433	13.792308	0.331863	6.131191
1556.611000	283.503468	158.600608	0.155432	13.792539	0.331861	6.131294
1556.631000	283.503388	158.594250	0.155434	13.791986	0.331865	6.131049
1556.651000	283.503468	158.593367	0.155434	13.791909	0.331865	6.131014
1556.671000	283.503468	158.582736	0.155437	13.790985	0.331871	6.130603
1556.691000	283.503468	158.591958	0.155434	13.791787	0.331866	6.130960
1556.711000	283.503468	158.568040	0.155441	13.789707	0.331879	6.130035
1556.731000	283.503468	158.577268	0.155438	13.790509	0.331874	6.130392
1556.751000	283.503468	158.574769	0.155439	13.790292	0.331875	6.130295
1556.771000	283.503468	158.565299	0.155441	13.789469	0.331880	6.129929
1556.791000	283.503468	158.575774	0.155439	13.790380	0.331875	6.130334
1556.811000	283.503468	158.556730	0.155444	13.788723	0.331885	6.129598
1556.831000	283.503468	158.564865	0.155441	13.789431	0.331881	6.129913
1556.851000	283.503468	158.567355	0.155441	13.789647	0.331879	6.130009
1556.871000	283.503468	158.568723	0.155440	13.789766	0.331879	6.130062
1556.891000	283.503468	158.559930	0.155443	13.789002	0.331883	6.129722
1556.911000	283.503468	158.566881	0.155441	13.789606	0.331880	6.129991
1556.931000	283.503468	158.554193	0.155444	13.788503	0.331886	6.129500
1556.951000	283.503468	158.547149	0.155446	13.787890	0.331890	6.129228
1556.971000	283.503468	158.561587	0.155442	13.789146	0.331882	6.129786
1556.991000	283.503468	158.553389	0.155444	13.788433	0.331887	6.129469
1557.011000	283.503468	158.553181	0.155444	13.788415	0.331887	6.129461
1557.031000	283.503468	158.555243	0.155444	13.788594	0.331886	6.129541
1557.051000	283.503468	158.530730	0.155450	13.786462	0.331899	6.128593
1557.071000	283.503388	158.548571	0.155446	13.788014	0.331889	6.129283
1557.091000	283.503468	158.545276	0.155447	13.787727	0.331891	6.129155
1557.111000	283.503468	158.517922	0.155454	13.785348	0.331906	6.128098
1557.131000	283.503468	158.520133	0.155453	13.785541	0.331904	6.128183
1557.151000	283.503468	158.520021	0.155453	13.785531	0.331905	6.128179
1557.171000	283.503468	158.501503	0.155458	13.783921	0.331914	6.127463
1557.191000	283.503468	158.500930	0.155458	13.783871	0.331915	6.127441
1557.211000	283.503468	158.474448	0.155465	13.781568	0.331929	6.126417
1557.231000	283.503468	158.478538	0.155464	13.781923	0.331927	6.126575
1557.251000	283.503468	158.479207	0.155464	13.781982	0.331926	6.126601
1557.271000	283.503468	158.477580	0.155464	13.781840	0.331927	6.126538
1557.291000	283.503468	158.466241	0.155467	13.780854	0.331933	6.126100
1557.311000	283.503468	158.484181	0.155463	13.782414	0.331924	6.126793
1557.331000	283.503468	158.461511	0.155468	13.780443	0.331936	6.125917
1557.351000	283.503468	158.460666	0.155469	13.780369	0.331936	6.125884
1557.371000	283.503468	158.463948	0.155468	13.780655	0.331935	6.126011
1557.391000	283.503468	158.461666	0.155468	13.780456	0.331936	6.125923
1557.411000	283.503468	158.462050	0.155468	13.780490	0.331936	6.125938
1557.431000	283.503468	158.457607	0.155469	13.780103	0.331938	6.125766
1557.451000	283.503468	158.442176	0.155473	13.778761	0.331946	6.125170
1557.471000	283.503468	158.439361	0.155474	13.778516	0.331948	6.125061
1557.491000	283.503468	158.443947	0.155473	13.778915	0.331945	6.125238
1557.511000	283.503468	158.439703	0.155474	13.778546	0.331947	6.125074
1557.531000	283.503468	158.424428	0.155478	13.777218	0.331956	6.124483
1557.551000	283.503468	158.434670	0.155475	13.778109	0.331950	6.124879
1557.571000	283.503468	158.431659	0.155476	13.777847	0.331952	6.124763
1557.591000	283.503468	158.435507	0.155475	13.778181	0.331950	6.124912
1557.611000	283.503468	158.425722	0.155478	13.777330	0.331955	6.124533
1557.631000	283.503468	158.417731	0.155480	13.776635	0.331959	6.124225
1557.651000	283.503468	158.406980	0.155483	13.775700	0.331965	6.123809
1557.671000	283.503468	158.412697	0.155481	13.776198	0.331962	6.124030
1557.691000	283.503468	158.408515	0.155482	13.775834	0.331964	6.123868
1557.711000	283.503468	158.419904	0.155479	13.776824	0.331958	6.124309
1557.731000	283.503468	158.414836	0.155481	13.776384	0.331961	6.124113
1557.751000	283.503468	158.400824	0.155484	13.775165	0.331968	6.123571
1557.771000	283.503468	158.417089	0.155480	13.776580	0.331960	6.124200
1557.791000	283.503468	158.400970	0.155484	13.775178	0.331968	6.123577
1557.811000	283.503468	158.403958	0.155483	13.775438	0.331967	6.123692
1557.831000	283.503468	158.402024	0.155484	13.775269	0.331968	6.123617
1557.851000	283.503468	158.398179	0.155485	13.774935	0.331970	6.123469
1557.871000	283.503468	158.396231	0.155485	13.774766	0.331971	6.123393
1557.891000	283.503468	158.408869	0.155482	13.775865	0.331964	6.123882
1557.911000	283.503468	158.379442	0.155490	13.773306	0.331980	6.122744
1557.931000	283.503468	158.381680	0.155489	13.773500	0.331978	6.122831
1557.951000	283.503468	158.389209	0.155487	13.774155	0.331974	6.123122
1557.971000	283.503468	158.381899	0.155489	13.773519	0.331978	6.122839
1557.991000	283.503468	158.383456	0.155489	13.773655	0.331978	6.122900
1558.011000	283.503468	158.378067	0.155490	13.773186	0.331980	6.122691
1558.031000	283.503468	158.373214	0.155492	13.772764	0.331983	6.122504
1558.051000	283.503468	158.375266	0.155491	13.772943	0.331982	6.122583
1558.071000	283.503468	158.377822	0.155490	13.773165	0.331981	6.122682
1558.091000	283.503468	158.380211	0.155490	13.773373	0.331979	6.122774
1558.111000	283.503468	158.373255	0.155491	13.772768	0.331983	6.122505
1558.131000	283.503468	158.359391	0.155495	13.771562	0.331990	6.121969
1558.151000	283.503468	158.374892	0.155491	13.772910	0.331982	6.122568
1558.171000	283.503468	158.373788	0.155491	13.772814	0.331983	6.122526
1558.191000	283.503468	158.366532	0.155493	13.772183	0.331987	6.122245
1558.211000	283.503468	158.379614	0.155490	13.773321	0.331980	6.122751
1558.231000	283.503468	158.376165	0.155491	13.773021	0.331981	6.122618
1558.251000	283.503468	158.366710	0.155493	13.772198	0.331986	6.122252
1558.271000	283.503468	158.368779	0.155493	13.772378	0.331985	6.122332
1558.291000	283.503468	158.348086	0.155498	13.770579	0.331996	6.121532
1558.311000	283.503468	158.367527	0.155493	13.772270	0.331986	6.122284
1558.331000	283.503468	158.370899	0.155492	13.772563	0.331984	6.122414
1558.351000	283.503388	158.359036	0.155495	13.771531	0.331990	6.121956
1558.371000	283.503388	158.368485	0.155493	13.772353	0.331985	6.122321
1558.391000	283.503388	158.371214	0.155492	13.772590	0.331984	6.122426
1558.411000	283.503468	158.362135	0.155494	13.771801	0.331989	6.122075
1558.431000	283.503468	158.361225	0.155495	13.771721	0.331989	6.122040
1558.451000	283.503468	158.357291	0.155496	13.771379	0.331992	6.121888
1558.471000	283.503468	158.344220	0.155499	13.770243	0.331999	6.121383
1558.491000	283.503468	158.353347	0.155497	13.771036	0.331994	6.121736
1558.511000	283.503468	158.344539	0.155499	13.770270	0.331998	6.121395
1558.531000	283.503468	158.353621	0.155497	13.771060	0.331993	6.121746
1558.551000	283.503468	158.346648	0.155498	13.770454	0.331997	6.121477
1558.571000	283.503468	158.351746	0.155497	13.770897	0.331994	6.121674
1558.571000	283.503468	158.346225	0.155499	13.770417	0.331997	6.121460
1558.611000	283.503468	158.344369	0.155499	13.770256	0.331998	6.121388
1558.631000	283.503468	158.338330	0.155501	13.769730	0.332002	6.121155
1558.651000	283.503468	158.338386	0.155501	13.769735	0.332002	6.121157
1558.671000	283.503468	158.358948	0.155495	13.771523	0.331991	6.121952
1558.691000	283.503468	158.346109	0.155499	13.770407	0.331997	6.121456
1558.711000	283.503468	158.331111	0.155503	13.769103	0.332006	6.120876
1558.731000	283.503468	158.311369	0.155508	13.767386	0.332016	6.120113
1558.751000	283.503388	158.322956	0.155505	13.768393	0.332010	6.120561
1558.771000	283.503468	158.323413	0.155505	13.768433	0.332010	6.120578
1558.791000	283.503468	158.325988	0.155504	13.768657	0.332008	6.120678
1558.811000	283.503468	158.327498	0.155503	13.768788	0.332007	6.120736
1558.831000	283.503468	158.304840	0.155509	13.766818	0.332020	6.119860
1558.851000	283.503468	158.262659	0.155520	13.763150	0.332042	6.118230
1558.871000	283.503468	158.262480	0.155520	13.763134	0.332042	6.118223
1558.891000	283.503468	158.281643	0.155515	13.764801	0.332032	6.118964
1558.911000	283.503468	158.274367	0.155517	13.764168	0.332036	6.118682
1558.931000	283.503468	158.281925	0.155515	13.764825	0.332032	6.118974
1558.951000	283.503468	158.226685	0.155530	13.760021	0.332061	6.116839
1558.971000	283.503468	158.212108	0.155534	13.758754	0.332069	6.116275
1558.991000	283.503468	158.213946	0.155533	13.758913	0.332068	6.116347
1559.011000	283.503468	158.212629	0.155533	13.758799	0.332069	6.116296
1559.031000	283.503468	158.204985	0.155535	13.758134	0.332073	6.116000
1559.051000	283.503468	158.219916	0.155532	13.759433	0.332065	6.116577
1559.071000	283.503468	158.209879	0.155534	13.758560	0.332070	6.116189
1559.091000	283.503388	158.213429	0.155533	13.758869	0.332068	6.116327
1559.111000	283.503468	158.219567	0.155532	13.759402	0.332065	6.116564
1559.131000	283.503388	158.230439	0.155529	13.760348	0.332059	6.116984
1559.151000	283.503468	158.216144	0.155533	13.759105	0.332067	6.116431
1559.171000	283.503468	158.214519	0.155533	13.758963	0.332068	6.116369
1559.191000	283.503388	158.211276	0.155534	13.758681	0.332069	6.116243
1559.211000	283.503468	158.215272	0.155533	13.759029	0.332067	6.116398
1559.231000	283.503388	158.207991	0.155535	13.758396	0.332071	6.116116
1559.250000	283.503388	158.215088	0.155533	13.759013	0.332067	6.116391
1559.270000	283.503468	158.198144	0.155537	13.757539	0.332077	6.115736
1559.290000	283.503468	158.204587	0.155536	13.758100	0.332073	6.115985
1559.310000	283.503468	158.190085	0.155539	13.756838	0.332081	6.115424
1559.330000	283.503468	158.203046	0.155536	13.757966	0.332074	6.115925
1559.350000	283.503468	158.191690	0.155539	13.756978	0.332080	6.115486
1559.370000	283.503468	158.196435	0.155538	13.757391	0.332077	6.115670
1559.390000	283.503468	158.185230	0.155541	13.756416	0.332083	6.115236
1559.410000	283.503468	158.211061	0.155534	13.758663	0.332070	6.116235
1559.430000	283.503468	158.208498	0.155535	13.758440	0.332071	6.116136
1559.450000	283.503468	158.209394	0.155534	13.758518	0.332071	6.116171
1559.470000	283.503468	158.203518	0.155536	13.758007	0.332074	6.115943
1559.490000	283.503468	158.190180	0.155539	13.756847	0.332081	6.115428
1559.510000	283.503468	158.196276	0.155538	13.757377	0.332078	6.115663
1559.530000	283.503468	158.199694	0.155537	13.757674	0.332076	6.115796
1559.550000	283.503468	158.192955	0.155539	13.757088	0.332079	6.115535
1559.570000	283.503468	158.195878	0.155538	13.757342	0.332078	6.115648
1559.590000	283.503388	158.179624	0.155542	13.755929	0.332086	6.115020
1559.610000	283.503468	158.187516	0.155540	13.756615	0.332082	6.115325
1559.630000	283.503468	158.183882	0.155541	13.756299	0.332084	6.115184
1559.650000	283.503468	158.181115	0.155542	13.756058	0.332086	6.115077
1559.670000	283.503468	158.175370	0.155543	13.755559	0.332089	6.114855
1559.690000	283.503468	158.181103	0.155542	13.756057	0.332086	6.115077
1559.710000	283.503468	158.190595	0.155539	13.756883	0.332081	6.115444
1559.730000	283.503468	158.180005	0.155542	13.755962	0.332086	6.115034
1559.750000	283.503388	158.177080	0.155543	13.755707	0.332088	6.114921
1559.770000	283.503468	158.192493	0.155539	13.757048	0.332080	6.115517
1559.790000	283.503468	158.182056	0.155541	13.756140	0.332085	6.115114
1559.810000	283.503468	158.172856	0.155544	13.755340	0.332090	6.114758
1559.830000	283.503468	158.171240	0.155544	13.755200	0.332091	6.114696
1559.850000	283.503468	158.166498	0.155546	13.754787	0.332093	6.114512
1559.870000	283.503468	158.166517	0.155546	13.754789	0.332093	6.114513
1559.890000	283.503468	158.172718	0.155544	13.755328	0.332090	6.114753
1559.910000	283.503468	158.166155	0.155546	13.754757	0.332094	6.114499
1559.930000	283.503468	158.161693	0.155547	13.754369	0.332096	6.114326
1559.950000	283.503468	158.163721	0.155546	13.754546	0.332095	6.114405
1559.970000	283.503468	158.170073	0.155545	13.755098	0.332092	6.114650
1559.990000	283.503468	158.153800	0.155549	13.753683	0.332100	6.114021
1560.010000	283.503468	158.168587	0.155545	13.754969	0.332092	6.114593
1560.030000	283.503468	158.178433	0.155542	13.755825	0.332087	6.114974
1560.050000	283.503468	158.160458	0.155547	13.754262	0.332097	6.114279
1560.070000	283.503468	158.163443	0.155546	13.754522	0.332095	6.114394
1560.090000	283.503468	158.165508	0.155546	13.754701	0.332094	6.114474
1560.110000	283.503468	158.167036	0.155545	13.754834	0.332093	6.114533
1560.130000	283.503468	158.155958	0.155548	13.753871	0.332099	6.114105
1560.150000	283.503468	158.162986	0.155546	13.754482	0.332095	6.114376
1560.170000	283.503468	158.165234	0.155546	13.754677	0.332094	6.114463
1560.190000	283.503468	158.158822	0.155548	13.754120	0.332098	6.114216
1560.210000	283.503388	158.163828	0.155546	13.754555	0.332095	6.114409
1560.230000	283.503468	158.159948	0.155547	13.754218	0.332097	6.114259
1560.250000	283.503468	158.156204	0.155548	13.753892	0.332099	6.114114
1560.270000	283.503468	158.161541	0.155547	13.754356	0.332096	6.114321
1560.290000	283.503468	158.153601	0.155549	13.753666	0.332100	6.114014
1560.310000	283.503468	158.144859	0.155551	13.752905	0.332105	6.113676
1560.330000	283.503468	158.147646	0.155550	13.753148	0.332104	6.113783
1560.350000	283.503388	158.153352	0.155549	13.753644	0.332100	6.114004
1560.370000	283.503468	158.148003	0.155550	13.753179	0.332103	6.113797
1560.390000	283.503468	158.142911	0.155552	13.752736	0.332106	6.113600
1560.410000	283.503468	158.146140	0.155551	13.753017	0.332104	6.113725
1560.430000	283.503468	158.130747	0.155555	13.751678	0.332113	6.113130
1560.450000	283.503468	158.133081	0.155554	13.751881	0.332111	6.113220
1560.470000	283.503468	158.137430	0.155553	13.752259	0.332109	6.113389
1560.490000	283.503468	158.135207	0.155554	13.752066	0.332110	6.113303
1560.510000	283.503468	158.141264	0.155552	13.752593	0.332107	6.113537
1560.530000	283.503468	158.137865	0.155553	13.752297	0.332109	6.113405
1560.550000	283.503468	158.134932	0.155554	13.752042	0.332110	6.113292
1560.570000	283.503468	158.144263	0.155551	13.752854	0.332105	6.113653
1560.590000	283.503388	158.147415	0.155550	13.753128	0.332104	6.113774
1560.610000	283.503468	158.138173	0.155553	13.752324	0.332109	6.113417
1560.630000	283.503468	158.130781	0.155555	13.751681	0.332113	6.113131
1560.650000	283.503468	158.132626	0.155554	13.751842	0.332112	6.113203
1560.670000	283.503468	158.140914	0.155552	13.752562	0.332107	6.113523
1560.690000	283.503468	158.127212	0.155556	13.751371	0.332114	6.112993
1560.710000	283.503468	158.122253	0.155557	13.750940	0.332117	6.112802
1560.730000	283.503468	158.128832	0.155555	13.751512	0.332114	6.113056
1560.750000	283.503388	158.127695	0.155556	13.751413	0.332114	6.113012
1560.770000	283.503388	158.138061	0.155553	13.752314	0.332109	6.113413
1560.790000	283.503468	158.129240	0.155555	13.751547	0.332113	6.113072
1560.810000	283.503468	158.126541	0.155556	13.751312	0.332115	6.112968
1560.830000	283.503468	158.124486	0.155557	13.751134	0.332116	6.112888
1560.850000	283.503468	158.128560	0.155555	13.751488	0.332114	6.113046
1560.870000	283.503468	158.123977	0.155557	13.751089	0.332116	6.112868
1560.890000	283.503388	158.123079	0.155557	13.751011	0.332117	6.112834
1560.910000	283.503468	158.126414	0.155556	13.751301	0.332115	6.112963
1560.930000	283.503468	158.125532	0.155556	13.751225	0.332115	6.112929
1560.950000	283.503468	158.122256	0.155557	13.750940	0.332117	6.112802
1560.970000	283.503468	158.122293	0.155557	13.750943	0.332117	6.112803
1560.990000	283.503468	158.131600	0.155555	13.751752	0.332112	6.113163
1561.010000	283.503468	158.130908	0.155555	13.751692	0.332112	6.113136
1561.030000	283.503468	158.122997	0.155557	13.751004	0.332117	6.112831
1561.050000	283.503468	158.121019	0.155557	13.750832	0.332118	6.112754
1561.070000	283.503468	158.119022	0.155558	13.750659	0.332119	6.112677
1561.090000	283.503468	158.131940	0.155555	13.751782	0.332112	6.113176
1561.110000	283.503468	158.135651	0.155554	13.752105	0.332110	6.113320
1561.130000	283.503468	158.113294	0.155559	13.750160	0.332122	6.112455
1561.150000	283.503388	158.131661	0.155555	13.751758	0.332112	6.113165
1561.170000	283.503468	158.123587	0.155557	13.751056	0.332116	6.112853
1561.190000	283.503468	158.119537	0.155558	13.750703	0.332119	6.112697
1561.210000	283.503468	158.114736	0.155559	13.750286	0.332121	6.112511
1561.230000	283.503468	158.117167	0.155558	13.750497	0.332120	6.112605
1561.250000	283.503468	158.124871	0.155556	13.751167	0.332116	6.112903
1561.270000	283.503468	158.110478	0.155560	13.749916	0.332123	6.112347
1561.290000	283.503388	158.101671	0.155562	13.749150	0.332128	6.112006
1561.310000	283.503468	158.108001	0.155561	13.749700	0.332125	6.112251
1561.330000	283.503468	158.106133	0.155561	13.749538	0.332126	6.112179
1561.350000	283.503468	158.106651	0.155561	13.749583	0.332125	6.112199
1561.370000	283.503468	158.100229	0.155563	13.749024	0.332129	6.111950
1561.390000	283.503468	158.099237	0.155563	13.748938	0.332129	6.111912
1561.410000	283.503468	158.110987	0.155560	13.749960	0.332123	6.112366
1561.430000	283.503388	158.095684	0.155564	13.748629	0.332131	6.111775
1561.450000	283.503468	158.091360	0.155565	13.748253	0.332134	6.111608
1561.470000	283.503468	158.084353	0.155567	13.747644	0.332137	6.111337
1561.490000	283.503468	158.076980	0.155569	13.747002	0.332141	6.111052
1561.510000	283.503468	158.075281	0.155569	13.746855	0.332142	6.110986
1561.530000	283.503468	158.084343	0.155567	13.747643	0.332137	6.111336
1561.550000	283.503468	158.072248	0.155570	13.746591	0.332144	6.110869
1561.570000	283.503468	158.079266	0.155568	13.747201	0.332140	6.111140
1561.590000	283.503468	158.074072	0.155570	13.746750	0.332143	6.110939
1561.610000	283.503468	158.077535	0.155569	13.747051	0.332141	6.111073
1561.630000	283.503468	158.091999	0.155565	13.748309	0.332133	6.111632
1561.650000	283.503468	158.090213	0.155565	13.748153	0.332134	6.111563
1561.670000	283.503388	158.071515	0.155570	13.746527	0.332144	6.110840
1561.690000	283.503388	158.080438	0.155568	13.747303	0.332139	6.111185
1561.710000	283.503388	158.067529	0.155571	13.746181	0.332146	6.110686
1561.730000	283.503468	158.066241	0.155572	13.746068	0.332147	6.110636
1561.750000	283.503468	158.067544	0.155571	13.746182	0.332146	6.110687
1561.770000	283.503468	158.066159	0.155572	13.746061	0.332147	6.110633
1561.790000	283.503468	158.060204	0.155573	13.745543	0.332150	6.110403
1561.810000	283.503468	158.066433	0.155572	13.746085	0.332147	6.110644
1561.830000	283.503468	158.067251	0.155571	13.746156	0.332147	6.110675
1561.850000	283.503468	158.068363	0.155571	13.746253	0.332146	6.110718
1561.870000	283.503468	158.064901	0.155572	13.745952	0.332148	6.110585
1561.890000	283.503388	158.050554	0.155576	13.744704	0.332155	6.110030
1561.910000	283.503468	158.045606	0.155577	13.744274	0.332158	6.109839
1561.930000	283.503468	158.035830	0.155580	13.743424	0.332163	6.109461
1561.950000	283.503388	158.053232	0.155575	13.744937	0.332154	6.110134
1561.970000	283.503468	158.055807	0.155574	13.745161	0.332153	6.110233
1561.990000	283.503468	158.060356	0.155573	13.745557	0.332150	6.110409
1562.010000	283.503468	158.053273	0.155575	13.744941	0.332154	6.110135
1562.030000	283.503468	158.049311	0.155576	13.744596	0.332156	6.109982
1562.050000	283.503468	158.053759	0.155575	13.744983	0.332154	6.110154
1562.070000	283.503468	158.047257	0.155577	13.744418	0.332157	6.109903
1562.090000	283.503468	158.031823	0.155581	13.743075	0.332165	6.109306
1562.110000	283.503468	158.021877	0.155583	13.742210	0.332171	6.108921
1562.130000	283.503388	158.034595	0.155580	13.743316	0.332164	6.109413
1562.150000	283.503468	158.026122	0.155582	13.742580	0.332168	6.109085
1562.170000	283.503468	158.017797	0.155584	13.741856	0.332173	6.108764
1562.190000	283.503468	158.015838	0.155585	13.741685	0.332174	6.108688
1562.210000	283.503468	158.009471	0.155587	13.741132	0.332177	6.108442
1562.230000	283.503468	158.021547	0.155583	13.742182	0.332171	6.108909
1562.250000	283.503388	158.019071	0.155584	13.741966	0.332172	6.108813
1562.270000	283.503468	158.015753	0.155585	13.741678	0.332174	6.108685
1562.290000	283.503468	158.021168	0.155584	13.742149	0.332171	6.108894
1562.310000	283.503388	158.014488	0.155585	13.741568	0.332175	6.108636
1562.330000	283.503468	158.005132	0.155588	13.740754	0.332180	6.108274
1562.350000	283.503468	158.010117	0.155586	13.741188	0.332177	6.108467
1562.370000	283.503388	158.016887	0.155585	13.741776	0.332173	6.108728
1562.390000	283.503468	158.009601	0.155587	13.741143	0.332177	6.108447
1562.410000	283.503468	158.015341	0.155585	13.741642	0.332174	6.108669
1562.430000	283.503468	158.018267	0.155584	13.741896	0.332173	6.108782
1562.450000	283.503468	158.033082	0.155580	13.743185	0.332165	6.109355
1562.470000	283.503388	158.027766	0.155582	13.742723	0.332168	6.109149
1562.490000	283.503468	158.001138	0.155589	13.740407	0.332182	6.108120
1562.510000	283.503388	158.000304	0.155589	13.740334	0.332182	6.108087
1562.530000	283.503468	158.001265	0.155589	13.740418	0.332182	6.108125
1562.550000	283.503468	158.002951	0.155588	13.740565	0.332181	6.108190
1562.570000	283.503468	157.988418	0.155592	13.739301	0.332189	6.107628
1562.590000	283.503468	157.988404	0.155592	13.739300	0.332189	6.107627
1562.610000	283.503468	158.000663	0.155589	13.740366	0.332182	6.108101
1562.630000	283.503468	157.991228	0.155591	13.739545	0.332187	6.107737
1562.650000	283.503468	157.981384	0.155594	13.738689	0.332192	6.107356
1562.670000	283.503468	157.985833	0.155593	13.739076	0.332190	6.107528
1562.690000	283.503468	157.985742	0.155593	13.739068	0.332190	6.107524
1562.710000	283.503468	157.990696	0.155591	13.739499	0.332187	6.107716
1562.730000	283.503468	157.990085	0.155592	13.739446	0.332188	6.107692
1562.750000	283.503468	157.990365	0.155592	13.739470	0.332188	6.107703
1562.770000	283.503388	157.983331	0.155593	13.738858	0.332191	6.107431
1562.790000	283.503388	157.976426	0.155595	13.738258	0.332195	6.107164
1562.810000	283.503468	157.971694	0.155596	13.737846	0.332198	6.106981
1562.830000	283.503468	157.969294	0.155597	13.737638	0.332199	6.106889
1562.850000	283.503468	157.967780	0.155597	13.737506	0.332200	6.106830
1562.870000	283.503468	157.970351	0.155597	13.737730	0.332198	6.106929
1562.890000	283.503388	157.965491	0.155598	13.737307	0.332201	6.106742
1562.910000	283.503468	157.968124	0.155597	13.737536	0.332199	6.106843
1562.930000	283.503468	157.969958	0.155597	13.737695	0.332199	6.106914
1562.950000	283.503468	157.973075	0.155596	13.737966	0.332197	6.107035
1562.970000	283.503468	157.967177	0.155598	13.737453	0.332200	6.106807
1562.990000	283.503468	157.962596	0.155599	13.737055	0.332202	6.106630
1563.010000	283.503468	157.964247	0.155598	13.737199	0.332202	6.106693
1563.030000	283.503468	157.967051	0.155598	13.737443	0.332200	6.106802
1563.050000	283.503468	157.956372	0.155600	13.736514	0.332206	6.106389
1563.070000	283.503468	157.958791	0.155600	13.736724	0.332204	6.106483
1563.090000	283.503468	157.946097	0.155603	13.735620	0.332211	6.105992
1563.110000	283.503468	157.949805	0.155602	13.735943	0.332209	6.106135
1563.130000	283.503468	157.945036	0.155603	13.735528	0.332212	6.105951
1563.150000	283.503388	157.948879	0.155602	13.735862	0.332210	6.106099
1563.170000	283.503468	157.958022	0.155600	13.736657	0.332205	6.106453
1563.190000	283.503468	157.939614	0.155605	13.735056	0.332215	6.105741
1563.210000	283.503388	157.936226	0.155606	13.734762	0.332216	6.105610
1563.230000	283.503468	157.948226	0.155603	13.735805	0.332210	6.106074
1563.250000	283.503468	157.945535	0.155603	13.735571	0.332212	6.105970
1563.270000	283.503388	157.942996	0.155604	13.735351	0.332213	6.105872
1563.290000	283.503468	157.937770	0.155605	13.734896	0.332216	6.105670
1563.310000	283.503468	157.935441	0.155606	13.734694	0.332217	6.105580
1563.330000	283.503468	157.935743	0.155606	13.734720	0.332217	6.105592
1563.350000	283.503468	157.930558	0.155607	13.734269	0.332220	6.105391
1563.370000	283.503468	157.940605	0.155605	13.735143	0.332214	6.105779
1563.390000	283.503468	157.924042	0.155609	13.733702	0.332223	6.105139
1563.410000	283.503468	157.929829	0.155607	13.734206	0.332220	6.105363
1563.430000	283.503468	157.929917	0.155607	13.734213	0.332220	6.105366
1563.450000	283.503468	157.925796	0.155608	13.733855	0.332222	6.105207
1563.470000	283.503468	157.937959	0.155605	13.734913	0.332216	6.105677
1563.490000	283.503468	157.930277	0.155607	13.734245	0.332220	6.105380
1563.510000	283.503468	157.932985	0.155607	13.734480	0.332218	6.105485
1563.530000	283.503468	157.921870	0.155609	13.733513	0.332224	6.105055
1563.550000	283.503468	157.922687	0.155609	13.733584	0.332224	6.105087
1563.570000	283.503468	157.877403	0.155621	13.729646	0.332248	6.103336
1563.590000	283.503468	157.875875	0.155621	13.729514	0.332249	6.103277
1563.610000	283.503468	157.877667	0.155621	13.729669	0.332248	6.103346
1563.630000	283.503468	157.876664	0.155621	13.729582	0.332248	6.103308
1563.650000	283.503468	157.857504	0.155626	13.727916	0.332259	6.102567
1563.670000	283.503468	157.854538	0.155627	13.727658	0.332260	6.102452
1563.690000	283.503388	157.861011	0.155625	13.728221	0.332257	6.102703
1563.710000	283.503468	157.832797	0.155633	13.725767	0.332272	6.101612
1563.730000	283.503468	157.832414	0.155633	13.725734	0.332272	6.101597
1563.750000	283.503468	157.834504	0.155632	13.725916	0.332271	6.101678
1563.770000	283.503468	157.830881	0.155633	13.725601	0.332273	6.101538
1563.790000	283.503468	157.832571	0.155633	13.725748	0.332272	6.101603
1563.810000	283.503468	157.818569	0.155636	13.724530	0.332279	6.101062
1563.830000	283.503468	157.821823	0.155636	13.724813	0.332278	6.101188
1563.850000	283.503468	157.821913	0.155636	13.724821	0.332278	6.101191
1563.870000	283.503468	157.820290	0.155636	13.724680	0.332278	6.101128
1563.890000	283.503468	157.811416	0.155638	13.723908	0.332283	6.100785
1563.910000	283.503468	157.814418	0.155638	13.724169	0.332282	6.100901
1563.930000	283.503468	157.812605	0.155638	13.724011	0.332283	6.100831
1563.950000	283.503468	157.801811	0.155641	13.723073	0.332288	6.100414
1563.970000	283.503468	157.801456	0.155641	13.723042	0.332289	6.100400
1563.990000	283.503468	157.809474	0.155639	13.723739	0.332284	6.100710
1564.010000	283.503468	157.808892	0.155639	13.723688	0.332285	6.100688
1564.030000	283.503468	157.793903	0.155643	13.722385	0.332293	6.100108
1564.050000	283.503468	157.776101	0.155648	13.720837	0.332302	6.099420
1564.070000	283.503468	157.780717	0.155646	13.721238	0.332300	6.099598
1564.090000	283.503468	157.787039	0.155645	13.721788	0.332296	6.099843
1564.110000	283.503468	157.771233	0.155649	13.720413	0.332305	6.099232
1564.130000	283.503468	157.768880	0.155649	13.720209	0.332306	6.099141
1564.150000	283.503468	157.768361	0.155650	13.720164	0.332306	6.099121
1564.170000	283.503468	157.765374	0.155650	13.719904	0.332308	6.099005
1564.190000	283.503388	157.757975	0.155652	13.719260	0.332312	6.098719
1564.210000	283.503468	157.769308	0.155649	13.720246	0.332306	6.099157
1564.230000	283.503468	157.762422	0.155651	13.719647	0.332309	6.098891
1564.250000	283.503468	157.772542	0.155648	13.720527	0.332304	6.099282
1564.270000	283.503468	157.758374	0.155652	13.719295	0.332312	6.098735
1564.290000	283.503468	157.756683	0.155653	13.719148	0.332312	6.098669
1564.310000	283.503468	157.760584	0.155652	13.719487	0.332310	6.098820
1564.330000	283.503468	157.750462	0.155654	13.718607	0.332316	6.098429
1564.350000	283.503388	157.755770	0.155653	13.719069	0.332313	6.098634
1564.370000	283.503468	157.754077	0.155653	13.718921	0.332314	6.098569
1564.390000	283.503468	157.767032	0.155650	13.720048	0.332307	6.099069
1564.410000	283.503468	157.757279	0.155652	13.719200	0.332312	6.098692
1564.430000	283.503468	157.757209	0.155652	13.719194	0.332312	6.098690
1564.450000	283.503468	157.758075	0.155652	13.719269	0.332312	6.098723
1564.470000	283.503468	157.742773	0.155656	13.717938	0.332320	6.098132
1564.490000	283.503468	157.730597	0.155659	13.716880	0.332326	6.097661
1564.510000	283.503388	157.736390	0.155658	13.717383	0.332323	6.097885
1564.530000	283.503388	157.733247	0.155659	13.717110	0.332325	6.097763
1564.550000	283.503468	157.724854	0.155661	13.716380	0.332329	6.097439
1564.570000	283.503468	157.736039	0.155658	13.717353	0.332324	6.097871
1564.590000	283.503468	157.730067	0.155660	13.716833	0.332327	6.097640
1564.610000	283.503388	157.725778	0.155661	13.716460	0.332329	6.097475
1564.630000	283.503468	157.731190	0.155659	13.716931	0.332326	6.097684
1564.650000	283.503468	157.730271	0.155660	13.716851	0.332327	6.097648
1564.670000	283.503388	157.735429	0.155658	13.717300	0.332324	6.097848
1564.690000	283.503468	157.726817	0.155660	13.716551	0.332328	6.097515
1564.710000	283.503468	157.722323	0.155662	13.716160	0.332331	6.097341
1564.730000	283.503468	157.717981	0.155663	13.715782	0.332333	6.097173
1564.750000	283.503468	157.733362	0.155659	13.717120	0.332325	6.097768
1564.770000	283.503468	157.729507	0.155660	13.716785	0.332327	6.097619
1564.790000	283.503468	157.722148	0.155662	13.716145	0.332331	6.097334
1564.810000	283.503468	157.722332	0.155662	13.716161	0.332331	6.097341
1564.830000	283.503468	157.719259	0.155662	13.715894	0.332332	6.097223
1564.850000	283.503388	157.717649	0.155663	13.715754	0.332333	6.097160
1564.870000	283.503468	157.717009	0.155663	13.715698	0.332334	6.097136
1564.890000	283.503468	157.720522	0.155662	13.716003	0.332332	6.097271
1564.910000	283.503468	157.714894	0.155664	13.715514	0.332335	6.097054
1564.930000	283.503468	157.713451	0.155664	13.715388	0.332336	6.096998
1564.950000	283.503388	157.713668	0.155664	13.715407	0.332335	6.097006
1564.970000	283.503468	157.718707	0.155663	13.715846	0.332333	6.097201
1564.990000	283.503468	157.715052	0.155663	13.715528	0.332335	6.097060
1565.010000	283.503388	157.706947	0.155666	13.714823	0.332339	6.096747
1565.030000	283.503468	157.713297	0.155664	13.715375	0.332336	6.096992
1565.050000	283.503468	157.713195	0.155664	13.715366	0.332336	6.096988
1565.070000	283.503468	157.725396	0.155661	13.716427	0.332329	6.097460
1565.090000	283.503388	157.703013	0.155667	13.714481	0.332341	6.096594
1565.110000	283.503468	157.701062	0.155667	13.714311	0.332342	6.096519
1565.130000	283.503468	157.719928	0.155662	13.715952	0.332332	6.097248
1565.150000	283.503468	157.708110	0.155665	13.714924	0.332338	6.096792
1565.170000	283.503468	157.700514	0.155667	13.714263	0.332342	6.096498
1565.190000	283.503468	157.706320	0.155666	13.714768	0.332339	6.096722
1565.210000	283.503468	157.704039	0.155666	13.714570	0.332341	6.096634
1565.230000	283.503468	157.698194	0.155668	13.714062	0.332344	6.096408
1565.250000	283.503468	157.698928	0.155668	13.714125	0.332343	6.096437
1565.270000	283.503468	157.686761	0.155671	13.713067	0.332350	6.095966
1565.290000	283.503468	157.695593	0.155669	13.713835	0.332345	6.096308
1565.310000	283.503468	157.691464	0.155670	13.713476	0.332347	6.096148
1565.330000	283.503468	157.698385	0.155668	13.714078	0.332344	6.096416
1565.350000	283.503468	157.698466	0.155668	13.714085	0.332344	6.096419
1565.370000	283.503468	157.694111	0.155669	13.713707	0.332346	6.096250
1565.390000	283.503468	157.707722	0.155665	13.714890	0.332339	6.096777
1565.410000	283.503468	157.706239	0.155666	13.714761	0.332339	6.096719
1565.430000	283.503468	157.690779	0.155670	13.713417	0.332348	6.096122
1565.450000	283.503468	157.706820	0.155666	13.714812	0.332339	6.096742
1565.470000	283.503388	157.687298	0.155671	13.713114	0.332349	6.095987
1565.490000	283.503468	157.693486	0.155669	13.713652	0.332346	6.096226
1565.510000	283.503468	157.695643	0.155669	13.713840	0.332345	6.096310
1565.530000	283.503468	157.695326	0.155669	13.713812	0.332345	6.096297
1565.550000	283.503468	157.685378	0.155671	13.712947	0.332351	6.095913
1565.570000	283.503468	157.699062	0.155668	13.714137	0.332343	6.096442
1565.590000	283.503468	157.692330	0.155669	13.713552	0.332347	6.096181
1565.610000	283.503468	157.686683	0.155671	13.713061	0.332350	6.095963
1565.630000	283.503468	157.695963	0.155668	13.713868	0.332345	6.096322
1565.650000	283.503468	157.702799	0.155667	13.714462	0.332341	6.096586
1565.670000	283.503468	157.703961	0.155666	13.714563	0.332341	6.096631
1565.690000	283.503388	157.692571	0.155669	13.713573	0.332347	6.096191
1565.710000	283.503468	157.701909	0.155667	13.714385	0.332342	6.096552
1565.730000	283.503388	157.700932	0.155667	13.714300	0.332342	6.096514
1565.750000	283.503468	157.686815	0.155671	13.713072	0.332350	6.095968
1565.770000	283.503468	157.676997	0.155673	13.712218	0.332355	6.095589
1565.790000	283.503468	157.688496	0.155670	13.713218	0.332349	6.096033
1565.810000	283.503468	157.680732	0.155672	13.712543	0.332353	6.095733
1565.830000	283.503468	157.673156	0.155674	13.711884	0.332357	6.095440
1565.850000	283.503388	157.673769	0.155674	13.711938	0.332357	6.095464
1565.870000	283.503468	157.685884	0.155671	13.712991	0.332350	6.095932
1565.890000	283.503468	157.673442	0.155674	13.711909	0.332357	6.095451
1565.910000	283.503468	157.669114	0.155676	13.711533	0.332359	6.095284
1565.930000	283.503468	157.653586	0.155680	13.710182	0.332368	6.094684
1565.950000	283.503468	157.662001	0.155677	13.710914	0.332363	6.095009
1565.970000	283.503468	157.676560	0.155674	13.712180	0.332355	6.095572
1565.990000	283.503468	157.669879	0.155675	13.711599	0.332359	6.095314
1566.010000	283.503468	157.665889	0.155676	13.711252	0.332361	6.095159
1566.030000	283.503468	157.675638	0.155674	13.712100	0.332356	6.095536
1566.050000	283.503468	157.655490	0.155679	13.710348	0.332367	6.094757
1566.070000	283.503468	157.668930	0.155676	13.711517	0.332359	6.095277
1566.090000	283.503388	157.660841	0.155678	13.710813	0.332364	6.094964
1566.110000	283.503468	157.674810	0.155674	13.712028	0.332356	6.095504
1566.130000	283.503468	157.669770	0.155675	13.711590	0.332359	6.095309
1566.150000	283.503468	157.659609	0.155678	13.710706	0.332364	6.094917
1566.170000	283.503468	157.665868	0.155676	13.711251	0.332361	6.095159
1566.190000	283.503468	157.664745	0.155677	13.711153	0.332362	6.095115
1566.210000	283.503468	157.677856	0.155673	13.712293	0.332355	6.095622
1566.230000	283.503468	157.667700	0.155676	13.711410	0.332360	6.095229
1566.250000	283.503468	157.662788	0.155677	13.710983	0.332363	6.095039
1566.270000	283.503468	157.659662	0.155678	13.710711	0.332364	6.094919
1566.290000	283.503468	157.666048	0.155676	13.711266	0.332361	6.095165
1566.310000	283.503468	157.657459	0.155679	13.710519	0.332365	6.094833
1566.330000	283.503468	157.664103	0.155677	13.711097	0.332362	6.095090
1566.350000	283.503468	157.659279	0.155678	13.710677	0.332365	6.094904
1566.370000	283.503468	157.654429	0.155679	13.710256	0.332367	6.094716
1566.390000	283.503468	157.672939	0.155675	13.711865	0.332357	6.095432
1566.410000	283.503468	157.644809	0.155682	13.709419	0.332372	6.094344
1566.430000	283.503468	157.653607	0.155680	13.710184	0.332368	6.094685
1566.450000	283.503468	157.664441	0.155677	13.711126	0.332362	6.095103
1566.470000	283.503468	157.654509	0.155679	13.710263	0.332367	6.094719
1566.490000	283.503468	157.662091	0.155677	13.710922	0.332363	6.095012
1566.510000	283.503468	157.670807	0.155675	13.711680	0.332358	6.095349
1566.530000	283.503468	157.662191	0.155677	13.710931	0.332363	6.095016
1566.550000	283.503468	157.663488	0.155677	13.711044	0.332362	6.095067
1566.570000	283.503468	157.655038	0.155679	13.710309	0.332367	6.094740
1566.590000	283.503468	157.667164	0.155676	13.711363	0.332360	6.095209
1566.610000	283.503468	157.660953	0.155678	13.710823	0.332364	6.094969
1566.630000	283.503468	157.658767	0.155678	13.710633	0.332365	6.094884
1566.650000	283.503468	157.658251	0.155678	13.710588	0.332365	6.094864
1566.670000	283.503388	157.647374	0.155681	13.709642	0.332371	6.094444
1566.690000	283.503468	157.651158	0.155680	13.709971	0.332369	6.094590
1566.710000	283.503468	157.658910	0.155678	13.710645	0.332365	6.094890
1566.730000	283.503468	157.656810	0.155679	13.710463	0.332366	6.094808
1566.750000	283.503468	157.647100	0.155681	13.709618	0.332371	6.094433
1566.770000	283.503468	157.662107	0.155677	13.710923	0.332363	6.095013
1566.790000	283.503468	157.658342	0.155678	13.710596	0.332365	6.094868
1566.810000	283.503468	157.657352	0.155679	13.710510	0.332366	6.094829
1566.830000	283.503468	157.648038	0.155681	13.709700	0.332371	6.094469
1566.850000	283.503468	157.658798	0.155678	13.710636	0.332365	6.094885
1566.870000	283.503468	157.668115	0.155676	13.711446	0.332360	6.095245
1566.890000	283.503468	157.656988	0.155679	13.710478	0.332366	6.094815
1566.910000	283.503468	157.661624	0.155677	13.710881	0.332363	6.094994
1566.930000	283.503468	157.650248	0.155680	13.709892	0.332369	6.094555
1566.950000	283.503468	157.650919	0.155680	13.709950	0.332369	6.094581
1566.970000	283.503468	157.641420	0.155683	13.709124	0.332374	6.094213
1566.990000	283.503468	157.634534	0.155685	13.708526	0.332378	6.093947
1567.010000	283.503468	157.637299	0.155684	13.708766	0.332376	6.094054
1567.030000	283.503468	157.632348	0.155685	13.708335	0.332379	6.093863
1567.050000	283.503468	157.620774	0.155688	13.707329	0.332385	6.093415
1567.070000	283.503468	157.630805	0.155686	13.708201	0.332380	6.093803
1567.090000	283.503388	157.649947	0.155680	13.709866	0.332369	6.094543
1567.110000	283.503468	157.633229	0.155685	13.708412	0.332378	6.093897
1567.130000	283.503468	157.642625	0.155682	13.709229	0.332373	6.094260
1567.150000	283.503468	157.642490	0.155682	13.709217	0.332373	6.094255
1567.170000	283.503468	157.640579	0.155683	13.709051	0.332375	6.094181
1567.190000	283.503468	157.643273	0.155682	13.709285	0.332373	6.094285
1567.210000	283.503468	157.638115	0.155684	13.708837	0.332376	6.094086
1567.230000	283.503468	157.644967	0.155682	13.709433	0.332372	6.094351
1567.250000	283.503468	157.631831	0.155685	13.708290	0.332379	6.093843
1567.270000	283.503468	157.626287	0.155687	13.707808	0.332382	6.093628
1567.290000	283.503468	157.618638	0.155689	13.707143	0.332386	6.093333
1567.310000	283.503468	157.631619	0.155685	13.708272	0.332379	6.093835
1567.330000	283.503388	157.628133	0.155686	13.707969	0.332381	6.093700
1567.350000	283.503468	157.633383	0.155685	13.708425	0.332378	6.093903
1567.370000	283.503468	157.635628	0.155684	13.708621	0.332377	6.093989
1567.390000	283.503468	157.614920	0.155690	13.706820	0.332388	6.093189
1567.410000	283.503468	157.621315	0.155688	13.707376	0.332385	6.093436
1567.430000	283.503468	157.635379	0.155684	13.708599	0.332377	6.093980
1567.450000	283.503468	157.635882	0.155684	13.708643	0.332377	6.093999
1567.470000	283.503468	157.634303	0.155685	13.708505	0.332378	6.093938
1567.490000	283.503468	157.628173	0.155686	13.707972	0.332381	6.093701
1567.510000	283.503468	157.629204	0.155686	13.708062	0.332381	6.093741
1567.530000	283.503468	157.639017	0.155683	13.708915	0.332375	6.094121
1567.550000	283.503468	157.632826	0.155685	13.708377	0.332379	6.093881
1567.570000	283.503468	157.623818	0.155687	13.707594	0.332383	6.093533
1567.590000	283.503468	157.628803	0.155686	13.708027	0.332381	6.093726
1567.610000	283.503468	157.639396	0.155683	13.708948	0.332375	6.094135
1567.630000	283.503468	157.653038	0.155680	13.710135	0.332368	6.094663
1567.650000	283.503468	157.641606	0.155683	13.709141	0.332374	6.094221
1567.670000	283.503468	157.653167	0.155680	13.710146	0.332368	6.094668
1567.690000	283.503468	157.644027	0.155682	13.709351	0.332373	6.094314
1567.710000	283.503468	157.644574	0.155682	13.709399	0.332372	6.094335
1567.730000	283.503468	157.634885	0.155684	13.708556	0.332378	6.093961
1567.750000	283.503468	157.641595	0.155683	13.709140	0.332374	6.094220
1567.770000	283.503468	157.642774	0.155682	13.709242	0.332373	6.094266
1567.790000	283.503468	157.626979	0.155687	13.707869	0.332382	6.093655
1567.810000	283.503468	157.638315	0.155684	13.708854	0.332376	6.094093
1567.830000	283.503468	157.646418	0.155681	13.709559	0.332371	6.094407
1567.850000	283.503468	157.641653	0.155683	13.709145	0.332374	6.094222
1567.870000	283.503468	157.645045	0.155682	13.709440	0.332372	6.094354
1567.890000	283.503468	157.628935	0.155686	13.708039	0.332381	6.093731
1567.910000	283.503468	157.639648	0.155683	13.708970	0.332375	6.094145
1567.930000	283.503468	157.648882	0.155681	13.709773	0.332370	6.094502
1567.950000	283.503468	157.646602	0.155681	13.709575	0.332371	6.094414
1567.970000	283.503468	157.625828	0.155687	13.707768	0.332382	6.093611
1567.990000	283.503468	157.623969	0.155687	13.707607	0.332383	6.093539
1568.010000	283.503468	157.625359	0.155687	13.707728	0.332383	6.093592
1568.030000	283.503468	157.634005	0.155685	13.708480	0.332378	6.093927
1568.050000	283.503468	157.623406	0.155687	13.707558	0.332384	6.093517
1568.070000	283.503468	157.624960	0.155687	13.707693	0.332383	6.093577
1568.090000	283.503468	157.610530	0.155691	13.706438	0.332391	6.093019
1568.110000	283.503468	157.622693	0.155688	13.707496	0.332384	6.093489
1568.130000	283.503468	157.615535	0.155690	13.706873	0.332388	6.093213
1568.150000	283.503468	157.628910	0.155686	13.708036	0.332381	6.093730
1568.170000	283.503468	157.608726	0.155691	13.706281	0.332392	6.092949
1568.190000	283.503468	157.617089	0.155689	13.707008	0.332387	6.093273
1568.210000	283.503468	157.617881	0.155689	13.707077	0.332387	6.093303
1568.230000	283.503468	157.620794	0.155688	13.707331	0.332385	6.093416
1568.250000	283.503468	157.616835	0.155689	13.706986	0.332387	6.093263
1568.270000	283.503468	157.614543	0.155690	13.706787	0.332388	6.093174
1568.290000	283.503388	157.594482	0.155695	13.705042	0.332399	6.092399
1568.310000	283.503468	157.614643	0.155690	13.706796	0.332388	6.093178
1568.330000	283.503468	157.601446	0.155693	13.705648	0.332395	6.092668
1568.350000	283.503468	157.610477	0.155691	13.706433	0.332391	6.093017
1568.370000	283.503468	157.608608	0.155691	13.706271	0.332392	6.092945
1568.390000	283.503468	157.611024	0.155691	13.706481	0.332390	6.093038
1568.410000	283.503468	157.606648	0.155692	13.706100	0.332393	6.092869
1568.430000	283.503468	157.598887	0.155694	13.705425	0.332397	6.092569
1568.450000	283.503468	157.617569	0.155689	13.707050	0.332387	6.093291
1568.470000	283.503468	157.589952	0.155696	13.704648	0.332402	6.092224
1568.490000	283.503468	157.597157	0.155694	13.705275	0.332398	6.092502
1568.510000	283.503468	157.592123	0.155696	13.704837	0.332400	6.092308
1568.530000	283.503388	157.599527	0.155694	13.705481	0.332396	6.092594
1568.550000	283.503468	157.594479	0.155695	13.705042	0.332399	6.092399
1568.570000	283.503468	157.597445	0.155694	13.705300	0.332398	6.092513
1568.590000	283.503468	157.599320	0.155694	13.705463	0.332397	6.092586
1568.610000	283.503468	157.591986	0.155696	13.704825	0.332400	6.092302
1568.630000	283.503468	157.593755	0.155695	13.704979	0.332400	6.092371
1568.650000	283.503468	157.599640	0.155694	13.705491	0.332396	6.092598
1568.670000	283.503388	157.605920	0.155692	13.706037	0.332393	6.092841
1568.690000	283.503468	157.605390	0.155692	13.705991	0.332393	6.092821
1568.710000	283.503388	157.596517	0.155694	13.705219	0.332398	6.092478
1568.730000	283.503468	157.600894	0.155693	13.705600	0.332396	6.092647
1568.750000	283.503468	157.604960	0.155692	13.705954	0.332394	6.092804
1568.770000	283.503468	157.599109	0.155694	13.705445	0.332397	6.092578
1568.790000	283.503468	157.602612	0.155693	13.705749	0.332395	6.092713
1568.810000	283.503468	157.607899	0.155691	13.706209	0.332392	6.092918
1568.830000	283.503468	157.613190	0.155690	13.706669	0.332389	6.093122
1568.850000	283.503468	157.606113	0.155692	13.706054	0.332393	6.092848
1568.870000	283.503388	157.603923	0.155692	13.705863	0.332394	6.092764
1568.890000	283.503468	157.618843	0.155689	13.707161	0.332386	6.093341
1568.910000	283.503468	157.628494	0.155686	13.708000	0.332381	6.093714
1568.930000	283.503468	157.601405	0.155693	13.705645	0.332395	6.092666
1568.950000	283.503468	157.596775	0.155694	13.705242	0.332398	6.092487
1568.970000	283.503468	157.592271	0.155696	13.704850	0.332400	6.092313
1568.990000	283.503468	157.592492	0.155696	13.704869	0.332400	6.092322
1569.010000	283.503468	157.601288	0.155693	13.705634	0.332396	6.092662
1569.030000	283.503468	157.598182	0.155694	13.705364	0.332397	6.092542
1569.050000	283.503468	157.604979	0.155692	13.705955	0.332394	6.092805
1569.070000	283.503468	157.590125	0.155696	13.704664	0.332401	6.092230
1569.090000	283.503468	157.595858	0.155695	13.705162	0.332398	6.092452
1569.110000	283.503388	157.607318	0.155692	13.706159	0.332392	6.092895
1569.130000	283.503468	157.590711	0.155696	13.704715	0.332401	6.092253
1569.150000	283.503468	157.587089	0.155697	13.704400	0.332403	6.092113
1569.170000	283.503468	157.584212	0.155698	13.704149	0.332405	6.092002
1569.190000	283.503388	157.582661	0.155698	13.704014	0.332405	6.091942
1569.210000	283.503388	157.580632	0.155699	13.703838	0.332406	6.091863
1569.230000	283.503468	157.592235	0.155696	13.704847	0.332400	6.092312
1569.250000	283.503468	157.603638	0.155693	13.705839	0.332394	6.092753
1569.270000	283.503468	157.592039	0.155696	13.704830	0.332400	6.092304
1569.290000	283.503468	157.591030	0.155696	13.704742	0.332401	6.092265
1569.310000	283.503468	157.601856	0.155693	13.705684	0.332395	6.092684
1569.330000	283.503468	157.598343	0.155694	13.705378	0.332397	6.092548
1569.350000	283.503468	157.602820	0.155693	13.705768	0.332395	6.092721
1569.370000	283.503468	157.604201	0.155692	13.705888	0.332394	6.092775
1569.390000	283.503468	157.605888	0.155692	13.706034	0.332393	6.092840
1569.410000	283.503468	157.594895	0.155695	13.705078	0.332399	6.092415
1569.430000	283.503468	157.606715	0.155692	13.706106	0.332393	6.092872
1569.450000	283.503468	157.604764	0.155692	13.705937	0.332394	6.092796
1569.470000	283.503468	157.583531	0.155698	13.704090	0.332405	6.091975
1569.490000	283.503468	157.584660	0.155698	13.704188	0.332404	6.092019
1569.510000	283.503468	157.597999	0.155694	13.705348	0.332397	6.092535
1569.530000	283.503468	157.594295	0.155695	13.705026	0.332399	6.092392
1569.550000	283.503468	157.585722	0.155697	13.704281	0.332404	6.092060
1569.570000	283.503468	157.581323	0.155698	13.703898	0.332406	6.091890
1569.590000	283.503468	157.581149	0.155698	13.703883	0.332406	6.091883
1569.610000	283.503468	157.593554	0.155695	13.704962	0.332400	6.092363
1569.630000	283.503468	157.591702	0.155696	13.704801	0.332401	6.092291
1569.650000	283.503468	157.585289	0.155697	13.704243	0.332404	6.092043
1569.670000	283.503468	157.582610	0.155698	13.704010	0.332405	6.091940
1569.690000	283.503468	157.572532	0.155701	13.703134	0.332411	6.091550
1569.710000	283.503468	157.589273	0.155696	13.704589	0.332402	6.092197
1569.730000	283.503468	157.591913	0.155696	13.704819	0.332401	6.092300
1569.750000	283.503468	157.584919	0.155698	13.704211	0.332404	6.092029
1569.770000	283.503468	157.590545	0.155696	13.704700	0.332401	6.092247
1569.790000	283.503468	157.591291	0.155696	13.704765	0.332401	6.092275
1569.810000	283.503468	157.590473	0.155696	13.704694	0.332401	6.092244
1569.830000	283.503468	157.585382	0.155697	13.704251	0.332404	6.092047
1569.850000	283.503468	157.586328	0.155697	13.704333	0.332404	6.092084
1569.870000	283.503468	157.583184	0.155698	13.704060	0.332405	6.091962
1569.890000	283.503388	157.592881	0.155695	13.704903	0.332400	6.092337
1569.910000	283.503468	157.597048	0.155694	13.705266	0.332398	6.092498
1569.930000	283.503468	157.589524	0.155696	13.704611	0.332402	6.092207
1569.950000	283.503468	157.596950	0.155694	13.705257	0.332398	6.092494
1569.970000	283.503468	157.588914	0.155696	13.704558	0.332402	6.092184
1569.990000	283.503468	157.599021	0.155694	13.705437	0.332397	6.092574
1570.010000	283.503468	157.596035	0.155695	13.705178	0.332398	6.092459
1570.030000	283.503468	157.584215	0.155698	13.704150	0.332405	6.092002
1570.050000	283.503468	157.582180	0.155698	13.703973	0.332406	6.091923
1570.070000	283.503468	157.582033	0.155698	13.703960	0.332406	6.091918
1570.090000	283.503468	157.587922	0.155697	13.704472	0.332403	6.092145
1570.110000	283.503468	157.580175	0.155699	13.703798	0.332407	6.091846
1570.130000	283.503468	157.583392	0.155698	13.704078	0.332405	6.091970
1570.150000	283.503468	157.576424	0.155700	13.703472	0.332409	6.091701
1570.170000	283.503468	157.578570	0.155699	13.703659	0.332408	6.091784
1570.190000	283.503468	157.565020	0.155703	13.702480	0.332415	6.091260
1570.210000	283.503468	157.583433	0.155698	13.704082	0.332405	6.091972
1570.230000	283.503388	157.562865	0.155703	13.702293	0.332416	6.091177
1570.250000	283.503468	157.574431	0.155700	13.703299	0.332410	6.091624
1570.270000	283.503468	157.571932	0.155701	13.703081	0.332411	6.091527
1570.290000	283.503468	157.557551	0.155705	13.701831	0.332419	6.090971
1570.310000	283.503468	157.571780	0.155701	13.703068	0.332411	6.091521
1570.330000	283.503468	157.579358	0.155699	13.703727	0.332407	6.091814
1570.350000	283.503468	157.581215	0.155698	13.703889	0.332406	6.091886
1570.370000	283.503468	157.569714	0.155701	13.702889	0.332412	6.091441
1570.390000	283.503468	157.573437	0.155701	13.703212	0.332410	6.091585
1570.410000	283.503388	157.574151	0.155700	13.703274	0.332410	6.091613
1570.430000	283.503468	157.557460	0.155705	13.701823	0.332419	6.090968
1570.450000	283.503468	157.572414	0.155701	13.703123	0.332411	6.091546
1570.470000	283.503468	157.576264	0.155700	13.703458	0.332409	6.091695
1570.490000	283.503468	157.580127	0.155699	13.703794	0.332407	6.091844
1570.510000	283.503468	157.577400	0.155699	13.703557	0.332408	6.091738
1570.530000	283.503468	157.572242	0.155701	13.703108	0.332411	6.091539
1570.550000	283.503468	157.575164	0.155700	13.703363	0.332409	6.091652
1570.570000	283.503468	157.567491	0.155702	13.702695	0.332414	6.091355
1570.590000	283.503468	157.591261	0.155696	13.704762	0.332401	6.092274
1570.610000	283.503468	157.576193	0.155700	13.703452	0.332409	6.091692
1570.630000	283.503468	157.574745	0.155700	13.703326	0.332410	6.091636
1570.650000	283.503468	157.572106	0.155701	13.703097	0.332411	6.091534
1570.670000	283.503468	157.576081	0.155700	13.703442	0.332409	6.091687
1570.690000	283.503468	157.572343	0.155701	13.703117	0.332411	6.091543
1570.710000	283.503468	157.588107	0.155697	13.704488	0.332403	6.092152
1570.730000	283.503468	157.565999	0.155702	13.702565	0.332414	6.091298
1570.750000	283.503468	157.577249	0.155700	13.703544	0.332408	6.091733
1570.770000	283.503388	157.566284	0.155702	13.702590	0.332414	6.091309
1570.790000	283.503468	157.557443	0.155705	13.701821	0.332419	6.090967
1570.810000	283.503468	157.574296	0.155700	13.703287	0.332410	6.091618
1570.830000	283.503468	157.556742	0.155705	13.701760	0.332419	6.090940
1570.850000	283.503468	157.560877	0.155704	13.702120	0.332417	6.091100
1570.870000	283.503468	157.547434	0.155707	13.700951	0.332424	6.090580
1570.890000	283.503468	157.556598	0.155705	13.701748	0.332419	6.090934
1570.910000	283.503468	157.558396	0.155704	13.701904	0.332418	6.091004
1570.930000	283.503468	157.560927	0.155704	13.702124	0.332417	6.091102
1570.950000	283.503468	157.566481	0.155702	13.702607	0.332414	6.091316
1570.970000	283.503468	157.567485	0.155702	13.702695	0.332414	6.091355
1570.990000	283.503468	157.580433	0.155699	13.703821	0.332407	6.091856
1571.010000	283.503468	157.561996	0.155703	13.702217	0.332417	6.091143
1571.030000	283.503468	157.561639	0.155704	13.702186	0.332417	6.091129
1571.050000	283.503468	157.567024	0.155702	13.702655	0.332414	6.091337
1571.070000	283.503468	157.558810	0.155704	13.701940	0.332418	6.091020
1571.090000	283.503388	157.567263	0.155702	13.702675	0.332414	6.091347
1571.110000	283.503468	157.573285	0.155701	13.703199	0.332410	6.091579
1571.130000	283.503468	157.569889	0.155701	13.702904	0.332412	6.091448
1571.150000	283.503468	157.565393	0.155703	13.702513	0.332415	6.091274
1571.170000	283.503468	157.569673	0.155701	13.702885	0.332412	6.091440
1571.190000	283.503468	157.553211	0.155706	13.701453	0.332421	6.090803
1571.210000	283.503468	157.574670	0.155700	13.703320	0.332410	6.091633
1571.230000	283.503468	157.591682	0.155696	13.704799	0.332401	6.092291
1571.250000	283.503468	157.576799	0.155700	13.703505	0.332409	6.091715
1571.270000	283.503468	157.570365	0.155701	13.702945	0.332412	6.091467
1571.290000	283.503468	157.577773	0.155699	13.703589	0.332408	6.091753
1571.310000	283.503468	157.574114	0.155700	13.703271	0.332410	6.091611
1571.330000	283.503468	157.575930	0.155700	13.703429	0.332409	6.091682
1571.350000	283.503468	157.571617	0.155701	13.703054	0.332411	6.091515
1571.370000	283.503468	157.565560	0.155703	13.702527	0.332415	6.091281
1571.390000	283.503468	157.570599	0.155701	13.702966	0.332412	6.091476
1571.410000	283.503468	157.570000	0.155701	13.702913	0.332412	6.091452
1571.430000	283.503468	157.574541	0.155700	13.703308	0.332410	6.091628
1571.450000	283.503388	157.562994	0.155703	13.702304	0.332416	6.091182
1571.470000	283.503468	157.557607	0.155705	13.701836	0.332419	6.090973
1571.490000	283.503468	157.556171	0.155705	13.701711	0.332420	6.090918
1571.510000	283.503468	157.560814	0.155704	13.702115	0.332417	6.091097
1571.530000	283.503468	157.572831	0.155701	13.703160	0.332411	6.091562
1571.550000	283.503468	157.547760	0.155707	13.700979	0.332424	6.090593
1571.570000	283.503388	157.550162	0.155707	13.701188	0.332423	6.090685
1571.590000	283.503468	157.544171	0.155708	13.700667	0.332426	6.090454
1571.610000	283.503468	157.540640	0.155709	13.700360	0.332428	6.090317
1571.630000	283.503468	157.544486	0.155708	13.700695	0.332426	6.090466
1571.650000	283.503468	157.530078	0.155712	13.699442	0.332434	6.089909
1571.670000	283.503388	157.547488	0.155707	13.700956	0.332424	6.090582
1571.690000	283.503468	157.541983	0.155709	13.700477	0.332427	6.090369
1571.710000	283.503468	157.538323	0.155710	13.700159	0.332429	6.090228
1571.730000	283.503468	157.546679	0.155707	13.700885	0.332425	6.090551
1571.750000	283.503468	157.548584	0.155707	13.701051	0.332424	6.090624
1571.770000	283.503468	157.546242	0.155708	13.700847	0.332425	6.090534
1571.790000	283.503468	157.546597	0.155708	13.700878	0.332425	6.090548
1571.810000	283.503468	157.545566	0.155708	13.700789	0.332425	6.090508
1571.830000	283.503468	157.533170	0.155711	13.699711	0.332432	6.090029
1571.850000	283.503468	157.560670	0.155704	13.702102	0.332417	6.091092
1571.870000	283.503468	157.532174	0.155711	13.699624	0.332432	6.089990
1571.890000	283.503468	157.533880	0.155711	13.699772	0.332432	6.090056
1571.910000	283.503468	157.530897	0.155712	13.699513	0.332433	6.089941
1571.930000	283.503468	157.540130	0.155709	13.700316	0.332428	6.090298
1571.950000	283.503468	157.534137	0.155711	13.699795	0.332431	6.090066
1571.970000	283.503468	157.549557	0.155707	13.701136	0.332423	6.090662
1571.990000	283.503468	157.541591	0.155709	13.700443	0.332427	6.090354
1572.010000	283.503388	157.540993	0.155709	13.700391	0.332428	6.090331
1572.030000	283.503468	157.540301	0.155709	13.700331	0.332428	6.090304
1572.050000	283.503468	157.537459	0.155710	13.700083	0.332430	6.090194
1572.070000	283.503468	157.526653	0.155713	13.699144	0.332435	6.089777
1572.090000	283.503468	157.535943	0.155710	13.699952	0.332430	6.090136
1572.110000	283.503468	157.541967	0.155709	13.700476	0.332427	6.090369
1572.130000	283.503468	157.543602	0.155708	13.700618	0.332426	6.090432
1572.150000	283.503468	157.539861	0.155709	13.700292	0.332428	6.090287
1572.170000	283.503468	157.533290	0.155711	13.699721	0.332432	6.090033
1572.190000	283.503468	157.552414	0.155706	13.701384	0.332422	6.090773
1572.210000	283.503468	157.550091	0.155707	13.701182	0.332423	6.090683
1572.230000	283.503468	157.544369	0.155708	13.700684	0.332426	6.090462
1572.250000	283.503468	157.534224	0.155711	13.699802	0.332431	6.090069
1572.270000	283.503388	157.538963	0.155709	13.700214	0.332429	6.090253
1572.290000	283.503468	157.537811	0.155710	13.700114	0.332429	6.090208
1572.310000	283.503468	157.539936	0.155709	13.700299	0.332428	6.090290
1572.330000	283.503468	157.531769	0.155711	13.699589	0.332433	6.089974
1572.350000	283.503468	157.529680	0.155712	13.699407	0.332434	6.089894
1572.370000	283.503468	157.523456	0.155714	13.698866	0.332437	6.089653
1572.390000	283.503388	157.515969	0.155715	13.698215	0.332441	6.089364
1572.410000	283.503468	157.524880	0.155713	13.698990	0.332436	6.089708
1572.430000	283.503468	157.523222	0.155714	13.698845	0.332437	6.089644
1572.450000	283.503468	157.512106	0.155717	13.697879	0.332443	6.089214
1572.470000	283.503468	157.529721	0.155712	13.699411	0.332434	6.089895
1572.490000	283.503468	157.522918	0.155714	13.698819	0.332437	6.089632
1572.510000	283.503468	157.528180	0.155712	13.699277	0.332435	6.089836
1572.530000	283.503468	157.526171	0.155713	13.699102	0.332436	6.089758
1572.550000	283.503468	157.527745	0.155712	13.699239	0.332435	6.089819
1572.570000	283.503468	157.519013	0.155715	13.698479	0.332439	6.089481
1572.590000	283.503468	157.529701	0.155712	13.699409	0.332434	6.089894
1572.610000	283.503468	157.526842	0.155713	13.699160	0.332435	6.089784
1572.630000	283.503468	157.527806	0.155712	13.699244	0.332435	6.089821
1572.650000	283.503468	157.535349	0.155710	13.699900	0.332431	6.090113
1572.670000	283.503468	157.518510	0.155715	13.698436	0.332440	6.089462
1572.690000	283.503468	157.523832	0.155713	13.698898	0.332437	6.089668
1572.710000	283.503468	157.533751	0.155711	13.699761	0.332432	6.090051
1572.730000	283.503468	157.527407	0.155713	13.699209	0.332435	6.089806
1572.750000	283.503468	157.517748	0.155715	13.698369	0.332440	6.089432
1572.770000	283.503468	157.518003	0.155715	13.698392	0.332440	6.089442
1572.790000	283.503468	157.515430	0.155716	13.698168	0.332441	6.089343
1572.810000	283.503468	157.524835	0.155713	13.698986	0.332436	6.089706
1572.830000	283.503468	157.518180	0.155715	13.698407	0.332440	6.089449
1572.850000	283.503468	157.530811	0.155712	13.699505	0.332433	6.089937
1572.870000	283.503468	157.520251	0.155714	13.698587	0.332439	6.089529
1572.890000	283.503468	157.519810	0.155715	13.698549	0.332439	6.089512
1572.910000	283.503468	157.514712	0.155716	13.698105	0.332442	6.089315
1572.930000	283.503468	157.530214	0.155712	13.699453	0.332433	6.089914
1572.950000	283.503468	157.538418	0.155710	13.700167	0.332429	6.090231
1572.970000	283.503468	157.525587	0.155713	13.699051	0.332436	6.089735
1572.990000	283.503468	157.529338	0.155712	13.699377	0.332434	6.089880
1573.010000	283.503468	157.526495	0.155713	13.699130	0.332435	6.089771
1573.030000	283.503468	157.509779	0.155717	13.697676	0.332444	6.089124
1573.050000	283.503468	157.526554	0.155713	13.699135	0.332435	6.089773
1573.070000	283.503468	157.524966	0.155713	13.698997	0.332436	6.089711
1573.090000	283.503468	157.527586	0.155712	13.699225	0.332435	6.089813
1573.110000	283.503468	157.512017	0.155717	13.697871	0.332443	6.089211
1573.130000	283.503468	157.517035	0.155715	13.698307	0.332441	6.089405
1573.150000	283.503468	157.525860	0.155713	13.699075	0.332436	6.089746
1573.170000	283.503468	157.515838	0.155716	13.698203	0.332441	6.089359
1573.190000	283.503468	157.504165	0.155719	13.697188	0.332447	6.088907
1573.210000	283.503468	157.507285	0.155718	13.697459	0.332446	6.089028
1573.230000	283.503468	157.509964	0.155717	13.697692	0.332444	6.089131
1573.250000	283.503468	157.508870	0.155717	13.697597	0.332445	6.089089
1573.270000	283.503468	157.512134	0.155717	13.697881	0.332443	6.089215
1573.290000	283.503468	157.512434	0.155716	13.697907	0.332443	6.089227
1573.310000	283.503468	157.509959	0.155717	13.697692	0.332444	6.089131
1573.330000	283.503468	157.503030	0.155719	13.697089	0.332448	6.088863
1573.350000	283.503388	157.502497	0.155719	13.697043	0.332448	6.088843
1573.370000	283.503468	157.507890	0.155718	13.697512	0.332445	6.089051
1573.390000	283.503468	157.516500	0.155715	13.698261	0.332441	6.089384
1573.410000	283.503388	157.515189	0.155716	13.698147	0.332441	6.089333
1573.430000	283.503468	157.525665	0.155713	13.699058	0.332436	6.089738
1573.450000	283.503468	157.512893	0.155716	13.697947	0.332443	6.089245
1573.470000	283.503468	157.515864	0.155716	13.698206	0.332441	6.089360
1573.490000	283.503468	157.504281	0.155719	13.697198	0.332447	6.088912
1573.510000	283.503468	157.514877	0.155716	13.698120	0.332442	6.089321
1573.530000	283.503468	157.510263	0.155717	13.697718	0.332444	6.089143
1573.550000	283.503468	157.504423	0.155719	13.697211	0.332447	6.088917
1573.570000	283.503468	157.509503	0.155717	13.697652	0.332445	6.089114
1573.590000	283.503468	157.511287	0.155717	13.697807	0.332444	6.089183
1573.610000	283.503468	157.491321	0.155722	13.696071	0.332454	6.088411
1573.630000	283.503468	157.495956	0.155721	13.696474	0.332452	6.088590
1573.650000	283.503468	157.499919	0.155720	13.696819	0.332450	6.088743
1573.670000	283.503388	157.503073	0.155719	13.697093	0.332448	6.088865
1573.690000	283.503468	157.506099	0.155718	13.697356	0.332446	6.088982
1573.710000	283.503468	157.508552	0.155717	13.697570	0.332445	6.089077
1573.730000	283.503468	157.493683	0.155721	13.696277	0.332453	6.088502
1573.750000	283.503388	157.504713	0.155718	13.697236	0.332447	6.088928
1573.770000	283.503468	157.500536	0.155720	13.696873	0.332449	6.088767
1573.790000	283.503468	157.508866	0.155717	13.697597	0.332445	6.089089
1573.810000	283.503468	157.507268	0.155718	13.697458	0.332446	6.089027
1573.830000	283.503468	157.507655	0.155718	13.697492	0.332446	6.089042
1573.850000	283.503468	157.495684	0.155721	13.696451	0.332452	6.088579
1573.870000	283.503468	157.498454	0.155720	13.696692	0.332450	6.088687
1573.890000	283.503468	157.507266	0.155718	13.697458	0.332446	6.089027
1573.910000	283.503468	157.499392	0.155720	13.696773	0.332450	6.088723
1573.930000	283.503468	157.498861	0.155720	13.696727	0.332450	6.088702
1573.950000	283.503468	157.507303	0.155718	13.697461	0.332446	6.089029
1573.970000	283.503468	157.512472	0.155716	13.697911	0.332443	6.089228
1573.990000	283.503468	157.489533	0.155722	13.695916	0.332455	6.088342
1574.010000	283.503468	157.507945	0.155718	13.697517	0.332445	6.089053
1574.030000	283.503468	157.496791	0.155721	13.696547	0.332451	6.088622
1574.050000	283.503468	157.502480	0.155719	13.697042	0.332448	6.088842
1574.070000	283.503388	157.504375	0.155718	13.697206	0.332447	6.088915
1574.090000	283.503468	157.507331	0.155718	13.697463	0.332446	6.089030
1574.110000	283.503468	157.503997	0.155719	13.697173	0.332447	6.088901
1574.130000	283.503468	157.500621	0.155720	13.696880	0.332449	6.088770
1574.150000	283.503468	157.488824	0.155723	13.695854	0.332456	6.088314
1574.170000	283.503468	157.501905	0.155719	13.696992	0.332449	6.088820
1574.190000	283.503468	157.505400	0.155718	13.697296	0.332447	6.088955
1574.210000	283.503468	157.496272	0.155721	13.696502	0.332452	6.088602
1574.230000	283.503468	157.492163	0.155722	13.696144	0.332454	6.088443
1574.250000	283.503388	157.478352	0.155725	13.694943	0.332461	6.087909
1574.270000	283.503468	157.486642	0.155723	13.695664	0.332457	6.088230
1574.290000	283.503468	157.485333	0.155724	13.695550	0.332457	6.088179
1574.310000	283.503468	157.495811	0.155721	13.696462	0.332452	6.088584
1574.330000	283.503468	157.474515	0.155726	13.694610	0.332463	6.087761
1574.350000	283.503468	157.479175	0.155725	13.695015	0.332461	6.087941
1574.370000	283.503388	157.485159	0.155724	13.695535	0.332457	6.088173
1574.390000	283.503468	157.481711	0.155724	13.695235	0.332459	6.088039
1574.410000	283.503388	157.491847	0.155722	13.696117	0.332454	6.088431
1574.430000	283.503388	157.497940	0.155720	13.696647	0.332451	6.088667
1574.450000	283.503468	157.469785	0.155728	13.694198	0.332466	6.087578
1574.470000	283.503468	157.474570	0.155726	13.694614	0.332463	6.087763
1574.490000	283.503468	157.479886	0.155725	13.695077	0.332460	6.087969
1574.510000	283.503388	157.489658	0.155722	13.695927	0.332455	6.088346
1574.530000	283.503468	157.484315	0.155724	13.695462	0.332458	6.088140
1574.550000	283.503468	157.485435	0.155723	13.695559	0.332457	6.088183
1574.570000	283.503468	157.481909	0.155724	13.695253	0.332459	6.088047
1574.590000	283.503468	157.493430	0.155721	13.696255	0.332453	6.088492
1574.610000	283.503468	157.480585	0.155725	13.695138	0.332460	6.087996
1574.630000	283.503468	157.487962	0.155723	13.695779	0.332456	6.088281
1574.650000	283.503388	157.475170	0.155726	13.694667	0.332463	6.087786
1574.670000	283.503468	157.479506	0.155725	13.695044	0.332461	6.087954
1574.690000	283.503468	157.471327	0.155727	13.694332	0.332465	6.087638
1574.710000	283.503468	157.476773	0.155726	13.694806	0.332462	6.087848
1574.730000	283.503468	157.482994	0.155724	13.695347	0.332459	6.088089
1574.750000	283.503388	157.487577	0.155723	13.695746	0.332456	6.088266
1574.770000	283.503468	157.483490	0.155724	13.695390	0.332458	6.088108
1574.790000	283.503468	157.485751	0.155723	13.695587	0.332457	6.088195
1574.810000	283.503468	157.476843	0.155726	13.694812	0.332462	6.087851
1574.830000	283.503468	157.484878	0.155724	13.695511	0.332458	6.088162
1574.850000	283.503468	157.476352	0.155726	13.694769	0.332462	6.087832
1574.870000	283.503468	157.479818	0.155725	13.695071	0.332460	6.087966
1574.890000	283.503468	157.469251	0.155728	13.694152	0.332466	6.087558
1574.910000	283.503468	157.481912	0.155724	13.695253	0.332459	6.088047
1574.930000	283.503468	157.486349	0.155723	13.695639	0.332457	6.088219
1574.950000	283.503468	157.475975	0.155726	13.694737	0.332462	6.087817
1574.970000	283.503388	157.476392	0.155726	13.694773	0.332462	6.087834
1574.990000	283.503468	157.482046	0.155724	13.695265	0.332459	6.088052
1575.010000	283.503468	157.479032	0.155725	13.695002	0.332461	6.087936
1575.030000	283.503468	157.485942	0.155723	13.695603	0.332457	6.088203
1575.050000	283.503468	157.459430	0.155730	13.693298	0.332471	6.087178
1575.070000	283.503468	157.454177	0.155732	13.692841	0.332474	6.086975
1575.090000	283.503468	157.461204	0.155730	13.693452	0.332470	6.087246
1575.110000	283.503468	157.457192	0.155731	13.693103	0.332473	6.087091
1575.130000	283.503468	157.461094	0.155730	13.693443	0.332470	6.087242
1575.150000	283.503388	157.461550	0.155730	13.693482	0.332470	6.087260
1575.170000	283.503468	157.465187	0.155729	13.693798	0.332468	6.087400
1575.190000	283.503468	157.465137	0.155729	13.693794	0.332468	6.087399
1575.210000	283.503468	157.452861	0.155732	13.692727	0.332475	6.086924
1575.230000	283.503388	157.451681	0.155732	13.692624	0.332475	6.086878
1575.250000	283.503468	157.461431	0.155730	13.693472	0.332470	6.087255
1575.270000	283.503468	157.459526	0.155730	13.693306	0.332471	6.087182
1575.290000	283.503468	157.463631	0.155729	13.693663	0.332469	6.087340
1575.310000	283.503468	157.469394	0.155728	13.694164	0.332466	6.087563
1575.330000	283.503468	157.469247	0.155728	13.694152	0.332466	6.087557
1575.350000	283.503468	157.464002	0.155729	13.693695	0.332469	6.087355
1575.370000	283.503468	157.467889	0.155728	13.694033	0.332467	6.087505
1575.390000	283.503388	157.456653	0.155731	13.693056	0.332473	6.087071
1575.410000	283.503468	157.464918	0.155729	13.693775	0.332468	6.087390
1575.430000	283.503468	157.464429	0.155729	13.693733	0.332469	6.087371
1575.450000	283.503468	157.456046	0.155731	13.693004	0.332473	6.087047
1575.470000	283.503468	157.456774	0.155731	13.693067	0.332473	6.087075
1575.490000	283.503388	157.453889	0.155732	13.692816	0.332474	6.086964
1575.510000	283.503388	157.462863	0.155729	13.693596	0.332469	6.087311
1575.530000	283.503468	157.449144	0.155733	13.692403	0.332477	6.086780
1575.550000	283.503468	157.454783	0.155732	13.692894	0.332474	6.086998
1575.570000	283.503468	157.463575	0.155729	13.693658	0.332469	6.087338
1575.590000	283.503468	157.460964	0.155730	13.693431	0.332470	6.087237
1575.610000	283.503468	157.453428	0.155732	13.692776	0.332475	6.086946
1575.630000	283.503468	157.456479	0.155731	13.693041	0.332473	6.087064
1575.650000	283.503468	157.467486	0.155728	13.693998	0.332467	6.087489
1575.670000	283.503468	157.450914	0.155733	13.692557	0.332476	6.086849
1575.690000	283.503468	157.462549	0.155729	13.693569	0.332470	6.087298
1575.710000	283.503468	157.479468	0.155725	13.695040	0.332461	6.087953
1575.730000	283.503388	157.468739	0.155728	13.694107	0.332466	6.087538
1575.750000	283.503468	157.461592	0.155730	13.693486	0.332470	6.087261
1575.770000	283.503468	157.458688	0.155730	13.693233	0.332472	6.087149
1575.790000	283.503468	157.450964	0.155733	13.692562	0.332476	6.086851
1575.810000	283.503468	157.452336	0.155732	13.692681	0.332475	6.086904
1575.830000	283.503468	157.433447	0.155737	13.691038	0.332485	6.086173
1575.850000	283.503388	157.451255	0.155732	13.692587	0.332476	6.086862
1575.870000	283.503468	157.453946	0.155732	13.692821	0.332474	6.086966
1575.890000	283.503468	157.454013	0.155732	13.692827	0.332474	6.086968
1575.910000	283.503468	157.461775	0.155730	13.693502	0.332470	6.087269
1575.930000	283.503468	157.445543	0.155734	13.692090	0.332479	6.086641
1575.950000	283.503388	157.451986	0.155732	13.692650	0.332475	6.086890
1575.970000	283.503468	157.451906	0.155732	13.692643	0.332475	6.086887
1575.990000	283.503388	157.451352	0.155732	13.692595	0.332476	6.086866
1576.010000	283.503468	157.439574	0.155735	13.691571	0.332482	6.086410
1576.030000	283.503468	157.447432	0.155733	13.692254	0.332478	6.086714
1576.050000	283.503468	157.449852	0.155733	13.692465	0.332476	6.086808
1576.070000	283.503468	157.460607	0.155730	13.693400	0.332471	6.087223
1576.090000	283.503468	157.456031	0.155731	13.693002	0.332473	6.087046
1576.110000	283.503468	157.465263	0.155729	13.693805	0.332468	6.087403
1576.130000	283.503468	157.458576	0.155731	13.693223	0.332472	6.087145
1576.150000	283.503468	157.450878	0.155733	13.692554	0.332476	6.086847
1576.170000	283.503388	157.436881	0.155736	13.691337	0.332483	6.086306
1576.190000	283.503468	157.451977	0.155732	13.692650	0.332475	6.086890
1576.210000	283.503468	157.442630	0.155735	13.691837	0.332480	6.086528
1576.230000	283.503468	157.439685	0.155735	13.691581	0.332482	6.086415
1576.250000	283.503468	157.438992	0.155736	13.691520	0.332482	6.086388
1576.270000	283.503468	157.437449	0.155736	13.691386	0.332483	6.086328
1576.290000	283.503468	157.433956	0.155737	13.691083	0.332485	6.086193
1576.310000	283.503468	157.422948	0.155740	13.690125	0.332491	6.085768
1576.330000	283.503468	157.431576	0.155738	13.690876	0.332486	6.086101
1576.350000	283.503388	157.442511	0.155735	13.691826	0.332480	6.086524
1576.370000	283.503468	157.435673	0.155737	13.691232	0.332484	6.086259
1576.390000	283.503468	157.425228	0.155739	13.690323	0.332490	6.085856
1576.410000	283.503468	157.427206	0.155739	13.690495	0.332489	6.085932
1576.430000	283.503468	157.427572	0.155739	13.690527	0.332488	6.085946
1576.450000	283.503388	157.429968	0.155738	13.690736	0.332487	6.086039
1576.470000	283.503468	157.428003	0.155739	13.690565	0.332488	6.085963
1576.490000	283.503388	157.437173	0.155736	13.691362	0.332483	6.086317
1576.510000	283.503468	157.435125	0.155737	13.691184	0.332484	6.086238
1576.530000	283.503468	157.433248	0.155737	13.691021	0.332485	6.086166
1576.550000	283.503468	157.424682	0.155739	13.690276	0.332490	6.085835
1576.570000	283.503468	157.427509	0.155739	13.690522	0.332488	6.085944
1576.590000	283.503468	157.423161	0.155740	13.690144	0.332491	6.085776
1576.610000	283.503388	157.423127	0.155740	13.690141	0.332491	6.085774
1576.630000	283.503468	157.434071	0.155737	13.691092	0.332485	6.086198
1576.650000	283.503388	157.435266	0.155737	13.691196	0.332484	6.086244
1576.670000	283.503468	157.434040	0.155737	13.691090	0.332485	6.086196
1576.690000	283.503468	157.421996	0.155740	13.690042	0.332491	6.085731
1576.710000	283.503468	157.440148	0.155735	13.691621	0.332482	6.086432
1576.729000	283.503468	157.429220	0.155738	13.690671	0.332487	6.086010
1576.749000	283.503468	157.423537	0.155740	13.690176	0.332490	6.085790
1576.769000	283.503468	157.427516	0.155739	13.690522	0.332488	6.085944
1576.789000	283.503468	157.422887	0.155740	13.690120	0.332491	6.085765
1576.809000	283.503388	157.431553	0.155738	13.690873	0.332486	6.086100
1576.829000	283.503468	157.437473	0.155736	13.691388	0.332483	6.086329
1576.849000	283.503468	157.435047	0.155737	13.691177	0.332484	6.086235
1576.869000	283.503468	157.428928	0.155738	13.690645	0.332488	6.085999
1576.889000	283.503468	157.425338	0.155739	13.690333	0.332490	6.085860
1576.909000	283.503468	157.424623	0.155739	13.690271	0.332490	6.085832
1576.929000	283.503468	157.419032	0.155741	13.689785	0.332493	6.085616
1576.949000	283.503468	157.442642	0.155735	13.691838	0.332480	6.086529
1576.969000	283.503468	157.423029	0.155740	13.690132	0.332491	6.085771
1576.989000	283.503468	157.419751	0.155741	13.689847	0.332493	6.085644
1577.009000	283.503468	157.424367	0.155739	13.690249	0.332490	6.085822
1577.029000	283.503468	157.424489	0.155739	13.690259	0.332490	6.085827
1577.049000	283.503468	157.423871	0.155740	13.690205	0.332490	6.085803
1577.069000	283.503468	157.420111	0.155741	13.689878	0.332492	6.085658
1577.089000	283.503468	157.420279	0.155741	13.689893	0.332492	6.085664
1577.109000	283.503388	157.422710	0.155740	13.690104	0.332491	6.085758
1577.129000	283.503468	157.424957	0.155739	13.690300	0.332490	6.085845
1577.149000	283.503468	157.410708	0.155743	13.689061	0.332497	6.085294
1577.169000	283.503468	157.414251	0.155742	13.689369	0.332495	6.085431
1577.189000	283.503468	157.418596	0.155741	13.689747	0.332493	6.085599
1577.209000	283.503468	157.403571	0.155745	13.688440	0.332501	6.085018
1577.229000	283.503468	157.418101	0.155741	13.689704	0.332493	6.085580
1577.249000	283.503468	157.410384	0.155743	13.689033	0.332498	6.085282
1577.269000	283.503468	157.418438	0.155741	13.689733	0.332493	6.085593
1577.289000	283.503468	157.417605	0.155741	13.689661	0.332494	6.085561
1577.309000	283.503388	157.414404	0.155742	13.689382	0.332495	6.085437
1577.329000	283.503468	157.425448	0.155739	13.690343	0.332489	6.085864
1577.349000	283.503468	157.418310	0.155741	13.689722	0.332493	6.085588
1577.369000	283.503468	157.426377	0.155739	13.690423	0.332489	6.085900
1577.389000	283.503468	157.401568	0.155745	13.688266	0.332502	6.084941
1577.409000	283.503468	157.412572	0.155743	13.689223	0.332496	6.085366
1577.429000	283.503388	157.418482	0.155741	13.689737	0.332493	6.085595
1577.449000	283.503468	157.406740	0.155744	13.688716	0.332499	6.085141
1577.469000	283.503468	157.401136	0.155746	13.688228	0.332502	6.084924
1577.489000	283.503468	157.412047	0.155743	13.689177	0.332497	6.085346
1577.509000	283.503468	157.403045	0.155745	13.688394	0.332501	6.084998
1577.529000	283.503468	157.407827	0.155744	13.688810	0.332499	6.085183
1577.549000	283.503468	157.402835	0.155745	13.688376	0.332502	6.084990
1577.569000	283.503468	157.422101	0.155740	13.690051	0.332491	6.085735
1577.589000	283.503468	157.406378	0.155744	13.688684	0.332500	6.085127
1577.609000	283.503388	157.419020	0.155741	13.689784	0.332493	6.085616
1577.629000	283.503468	157.421490	0.155740	13.689998	0.332492	6.085711
1577.649000	283.503468	157.413704	0.155742	13.689321	0.332496	6.085410
1577.669000	283.503388	157.416889	0.155741	13.689598	0.332494	6.085533
1577.689000	283.503468	157.408169	0.155744	13.688840	0.332499	6.085196
1577.709000	283.503468	157.413176	0.155742	13.689275	0.332496	6.085390
1577.729000	283.503468	157.412706	0.155743	13.689235	0.332496	6.085372
1577.749000	283.503468	157.417595	0.155741	13.689660	0.332494	6.085561
1577.769000	283.503468	157.411343	0.155743	13.689116	0.332497	6.085319
1577.789000	283.503468	157.406043	0.155744	13.688655	0.332500	6.085114
1577.809000	283.503468	157.410289	0.155743	13.689024	0.332498	6.085278
1577.829000	283.503468	157.397973	0.155746	13.687953	0.332504	6.084802
1577.849000	283.503468	157.417595	0.155741	13.689660	0.332494	6.085561
1577.869000	283.503468	157.405611	0.155744	13.688617	0.332500	6.085097
1577.889000	283.503468	157.415919	0.155742	13.689514	0.332495	6.085496
1577.909000	283.503468	157.408254	0.155744	13.688847	0.332499	6.085199
1577.929000	283.503388	157.422046	0.155740	13.690047	0.332491	6.085733
1577.949000	283.503468	157.415380	0.155742	13.689467	0.332495	6.085475
1577.969000	283.503468	157.425663	0.155739	13.690361	0.332489	6.085873
1577.989000	283.503468	157.416710	0.155741	13.689583	0.332494	6.085526
1578.009000	283.503468	157.402739	0.155745	13.688368	0.332502	6.084986
1578.029000	283.503468	157.397746	0.155746	13.687933	0.332504	6.084793
1578.049000	283.503468	157.404343	0.155745	13.688507	0.332501	6.085048
1578.069000	283.503468	157.406562	0.155744	13.688700	0.332500	6.085134
1578.089000	283.503468	157.401400	0.155745	13.688251	0.332502	6.084935
1578.109000	283.503388	157.400050	0.155746	13.688134	0.332503	6.084882
1578.129000	283.503468	157.388782	0.155749	13.687154	0.332509	6.084447
1578.149000	283.503468	157.397788	0.155746	13.687937	0.332504	6.084795
1578.169000	283.503468	157.392056	0.155748	13.687439	0.332507	6.084573
1578.189000	283.503388	157.392258	0.155748	13.687456	0.332507	6.084581
1578.209000	283.503468	157.398205	0.155746	13.687973	0.332504	6.084811
1578.229000	283.503468	157.399802	0.155746	13.688112	0.332503	6.084873
1578.249000	283.503468	157.408608	0.155744	13.688878	0.332498	6.085213
1578.269000	283.503468	157.415223	0.155742	13.689453	0.332495	6.085469
1578.289000	283.503468	157.410920	0.155743	13.689079	0.332497	6.085303
1578.309000	283.503468	157.405730	0.155744	13.688628	0.332500	6.085102
1578.329000	283.503468	157.405274	0.155744	13.688588	0.332500	6.085084
1578.349000	283.503388	157.409551	0.155743	13.688960	0.332498	6.085250
1578.369000	283.503388	157.406326	0.155744	13.688680	0.332500	6.085125
1578.389000	283.503468	157.401211	0.155746	13.688235	0.332502	6.084927
1578.409000	283.503468	157.412378	0.155743	13.689206	0.332496	6.085359
1578.429000	283.503468	157.398676	0.155746	13.688014	0.332504	6.084829
1578.449000	283.503468	157.403632	0.155745	13.688445	0.332501	6.085021
1578.469000	283.503468	157.398438	0.155746	13.687994	0.332504	6.084820
1578.489000	283.503388	157.401846	0.155745	13.688290	0.332502	6.084952
1578.509000	283.503468	157.396405	0.155747	13.687817	0.332505	6.084741
1578.529000	283.503468	157.386110	0.155749	13.686922	0.332510	6.084343
1578.549000	283.503468	157.397434	0.155746	13.687906	0.332504	6.084781
1578.569000	283.503388	157.385132	0.155750	13.686837	0.332511	6.084306
1578.589000	283.503468	157.394461	0.155747	13.687648	0.332506	6.084666
1578.609000	283.503468	157.383434	0.155750	13.686689	0.332512	6.084240
1578.629000	283.503468	157.382623	0.155750	13.686618	0.332512	6.084209
1578.649000	283.503468	157.389106	0.155749	13.687182	0.332509	6.084459
1578.669000	283.503468	157.371536	0.155753	13.685654	0.332518	6.083780
1578.689000	283.503388	157.379844	0.155751	13.686377	0.332514	6.084101
1578.709000	283.503468	157.404325	0.155745	13.688506	0.332501	6.085048
1578.729000	283.503468	157.402437	0.155745	13.688341	0.332502	6.084975
1578.749000	283.503468	157.383091	0.155750	13.686659	0.332512	6.084227
1578.769000	283.503468	157.393725	0.155747	13.687584	0.332506	6.084638
1578.789000	283.503468	157.387827	0.155749	13.687071	0.332510	6.084410
1578.809000	283.503468	157.398159	0.155746	13.687969	0.332504	6.084809
1578.829000	283.503468	157.397048	0.155747	13.687873	0.332505	6.084766
1578.849000	283.503468	157.375383	0.155752	13.685989	0.332516	6.083929
1578.869000	283.503468	157.389864	0.155748	13.687248	0.332508	6.084489
1578.889000	283.503468	157.392299	0.155748	13.687460	0.332507	6.084583
1578.909000	283.503468	157.400502	0.155746	13.688173	0.332503	6.084900
1578.929000	283.503468	157.381807	0.155751	13.686547	0.332513	6.084177
1578.949000	283.503388	157.383452	0.155750	13.686690	0.332512	6.084241
1578.969000	283.503468	157.375729	0.155752	13.686019	0.332516	6.083942
1578.989000	283.503468	157.368187	0.155754	13.685363	0.332520	6.083651
1579.009000	283.503468	157.378903	0.155751	13.686295	0.332514	6.084065
1579.029000	283.503468	157.373557	0.155753	13.685830	0.332517	6.083858
1579.049000	283.503468	157.372634	0.155753	13.685750	0.332518	6.083822
1579.069000	283.503468	157.373243	0.155753	13.685803	0.332517	6.083846
1579.089000	283.503468	157.371696	0.155753	13.685668	0.332518	6.083786
1579.109000	283.503468	157.364095	0.155755	13.685007	0.332522	6.083492
1579.129000	283.503468	157.344748	0.155760	13.683325	0.332533	6.082744
1579.149000	283.503468	157.357888	0.155757	13.684467	0.332526	6.083252
1579.169000	283.503468	157.349059	0.155759	13.683699	0.332530	6.082911
1579.189000	283.503388	157.360901	0.155756	13.684729	0.332524	6.083369
1579.209000	283.503468	157.366386	0.155755	13.685206	0.332521	6.083581
1579.229000	283.503468	157.355274	0.155758	13.684240	0.332527	6.083151
1579.249000	283.503468	157.355748	0.155757	13.684281	0.332527	6.083170
1579.269000	283.503468	157.348147	0.155759	13.683620	0.332531	6.082876
1579.289000	283.503468	157.348401	0.155759	13.683642	0.332531	6.082886
1579.309000	283.503468	157.363031	0.155755	13.684915	0.332523	6.083451
1579.329000	283.503468	157.358453	0.155757	13.684516	0.332525	6.083274
1579.349000	283.503468	157.351804	0.155758	13.683938	0.332529	6.083017
1579.369000	283.503468	157.356135	0.155757	13.684315	0.332527	6.083185
1579.389000	283.503468	157.337847	0.155762	13.682724	0.332536	6.082478
1579.409000	283.503468	157.342188	0.155761	13.683102	0.332534	6.082645
1579.429000	283.503468	157.340942	0.155761	13.682994	0.332535	6.082597
1579.449000	283.503468	157.337318	0.155762	13.682678	0.332537	6.082457
1579.469000	283.503468	157.346685	0.155760	13.683493	0.332532	6.082819
1579.489000	283.503468	157.342039	0.155761	13.683089	0.332534	6.082640
1579.509000	283.503468	157.338922	0.155762	13.682818	0.332536	6.082519
1579.529000	283.503468	157.349113	0.155759	13.683704	0.332530	6.082913
1579.549000	283.503468	157.360458	0.155756	13.684691	0.332524	6.083352
1579.569000	283.503388	157.354422	0.155758	13.684166	0.332527	6.083118
1579.589000	283.503468	157.348240	0.155759	13.683628	0.332531	6.082879
1579.609000	283.503468	157.364362	0.155755	13.685030	0.332522	6.083503
1579.629000	283.503468	157.349327	0.155759	13.683723	0.332530	6.082921
1579.649000	283.503468	157.350525	0.155759	13.683827	0.332530	6.082968
1579.669000	283.503468	157.343492	0.155761	13.683215	0.332533	6.082696
1579.689000	283.503468	157.345582	0.155760	13.683397	0.332532	6.082777
1579.709000	283.503468	157.338063	0.155762	13.682743	0.332536	6.082486
1579.729000	283.503388	157.340268	0.155761	13.682935	0.332535	6.082571
1579.749000	283.503468	157.337280	0.155762	13.682675	0.332537	6.082456
1579.769000	283.503468	157.340232	0.155761	13.682932	0.332535	6.082570
1579.789000	283.503388	157.328338	0.155764	13.681898	0.332541	6.082110
1579.809000	283.503468	157.322823	0.155766	13.681418	0.332544	6.081897
1579.829000	283.503468	157.338785	0.155762	13.682806	0.332536	6.082514
1579.849000	283.503468	157.336161	0.155763	13.682578	0.332537	6.082412
1579.869000	283.503388	157.335820	0.155763	13.682548	0.332537	6.082399
1579.889000	283.503468	157.314571	0.155768	13.680700	0.332549	6.081578
1579.909000	283.503468	157.310620	0.155769	13.680357	0.332551	6.081425
1579.929000	283.503468	157.327916	0.155765	13.681861	0.332542	6.082094
1579.949000	283.503468	157.327392	0.155765	13.681815	0.332542	6.082073
1579.969000	283.503468	157.322042	0.155766	13.681350	0.332545	6.081867
1579.989000	283.503388	157.338922	0.155762	13.682818	0.332536	6.082519
1580.009000	283.503468	157.330600	0.155764	13.682094	0.332540	6.082198
1580.029000	283.503388	157.342528	0.155761	13.683131	0.332534	6.082659
1580.049000	283.503468	157.338906	0.155762	13.682817	0.332536	6.082519
1580.069000	283.503468	157.339833	0.155762	13.682897	0.332535	6.082554
1580.089000	283.503468	157.325247	0.155765	13.681629	0.332543	6.081991
1580.109000	283.503468	157.338410	0.155762	13.682773	0.332536	6.082499
1580.129000	283.503468	157.319792	0.155767	13.681154	0.332546	6.081780
1580.149000	283.503468	157.339369	0.155762	13.682857	0.332535	6.082536
1580.169000	283.503468	157.326734	0.155765	13.681758	0.332542	6.082048
1580.189000	283.503468	157.324434	0.155766	13.681558	0.332543	6.081959
1580.209000	283.503468	157.328116	0.155765	13.681878	0.332541	6.082101
1580.229000	283.503468	157.326619	0.155765	13.681748	0.332542	6.082044
1580.249000	283.503468	157.321595	0.155766	13.681311	0.332545	6.081849
1580.269000	283.503468	157.336444	0.155762	13.682602	0.332537	6.082423
1580.289000	283.503388	157.324204	0.155766	13.681538	0.332543	6.081950
1580.309000	283.503468	157.308313	0.155770	13.680156	0.332552	6.081336
1580.329000	283.503468	157.319153	0.155767	13.681099	0.332546	6.081755
1580.349000	283.503468	157.327911	0.155765	13.681860	0.332542	6.082094
1580.369000	283.503468	157.319319	0.155767	13.681113	0.332546	6.081761
1580.389000	283.503468	157.324147	0.155766	13.681533	0.332544	6.081948
1580.409000	283.503468	157.323725	0.155766	13.681496	0.332544	6.081932
1580.429000	283.503468	157.325085	0.155765	13.681615	0.332543	6.081984
1580.449000	283.503468	157.317014	0.155768	13.680913	0.332547	6.081672
1580.469000	283.503468	157.328860	0.155764	13.681943	0.332541	6.082130
1580.489000	283.503468	157.319986	0.155767	13.681171	0.332546	6.081787
1580.509000	283.503468	157.324663	0.155766	13.681578	0.332543	6.081968
1580.529000	283.503468	157.318178	0.155767	13.681014	0.332547	6.081717
1580.549000	283.503468	157.317122	0.155767	13.680922	0.332547	6.081676
1580.569000	283.503468	157.310325	0.155769	13.680331	0.332551	6.081414
1580.589000	283.503468	157.330331	0.155764	13.682071	0.332540	6.082187
1580.609000	283.503468	157.322631	0.155766	13.681401	0.332544	6.081889
1580.629000	283.503468	157.329366	0.155764	13.681987	0.332541	6.082150
1580.649000	283.503468	157.320573	0.155767	13.681222	0.332546	6.081810
1580.669000	283.503468	157.321303	0.155766	13.681286	0.332545	6.081838
1580.689000	283.503468	157.318611	0.155767	13.681052	0.332547	6.081734
1580.709000	283.503388	157.327818	0.155765	13.681852	0.332542	6.082090
1580.729000	283.503468	157.318962	0.155767	13.681082	0.332546	6.081748
1580.749000	283.503468	157.326867	0.155765	13.681770	0.332542	6.082053
1580.769000	283.503468	157.317083	0.155767	13.680919	0.332547	6.081675
1580.789000	283.503468	157.331565	0.155764	13.682178	0.332540	6.082235
1580.809000	283.503468	157.326339	0.155765	13.681724	0.332542	6.082033
1580.829000	283.503468	157.326240	0.155765	13.681715	0.332542	6.082029
1580.849000	283.503468	157.324834	0.155765	13.681593	0.332543	6.081975
1580.869000	283.503388	157.314338	0.155768	13.680680	0.332549	6.081569
1580.889000	283.503388	157.327637	0.155765	13.681837	0.332542	6.082083
1580.909000	283.503468	157.321046	0.155766	13.681263	0.332545	6.081828
1580.929000	283.503468	157.316620	0.155768	13.680878	0.332548	6.081657
1580.949000	283.503388	157.312441	0.155769	13.680515	0.332550	6.081495
1580.969000	283.503468	157.320325	0.155767	13.681201	0.332546	6.081800
1580.989000	283.503468	157.308823	0.155770	13.680200	0.332552	6.081356
1581.009000	283.503468	157.316603	0.155768	13.680877	0.332548	6.081656
1581.029000	283.503468	157.316546	0.155768	13.680872	0.332548	6.081654
1581.049000	283.503468	157.320997	0.155766	13.681259	0.332545	6.081826
1581.069000	283.503468	157.303945	0.155771	13.679776	0.332554	6.081167
1581.089000	283.503468	157.306660	0.155770	13.680012	0.332553	6.081272
1581.109000	283.503468	157.320149	0.155767	13.681185	0.332546	6.081793
1581.129000	283.503468	157.325561	0.155765	13.681656	0.332543	6.082003
1581.149000	283.503468	157.319063	0.155767	13.681091	0.332546	6.081752
1581.169000	283.503468	157.328341	0.155765	13.681898	0.332541	6.082110
1581.189000	283.503468	157.333383	0.155763	13.682336	0.332539	6.082305
1581.209000	283.503468	157.329255	0.155764	13.681977	0.332541	6.082146
1581.229000	283.503468	157.336573	0.155762	13.682614	0.332537	6.082428
1581.249000	283.503468	157.319500	0.155767	13.681129	0.332546	6.081768
1581.269000	283.503468	157.335833	0.155763	13.682549	0.332537	6.082400
1581.289000	283.503388	157.330646	0.155764	13.682098	0.332540	6.082199
1581.309000	283.503468	157.323692	0.155766	13.681493	0.332544	6.081930
1581.329000	283.503468	157.317032	0.155768	13.680914	0.332547	6.081673
1581.349000	283.503468	157.315670	0.155768	13.680796	0.332548	6.081620
1581.369000	283.503388	157.311210	0.155769	13.680408	0.332550	6.081448
1581.389000	283.503468	157.311524	0.155769	13.680435	0.332550	6.081460
1581.409000	283.503468	157.307990	0.155770	13.680128	0.332552	6.081323
1581.429000	283.503468	157.309422	0.155769	13.680252	0.332551	6.081379
1581.449000	283.503468	157.318187	0.155767	13.681015	0.332547	6.081718
1581.469000	283.503468	157.310123	0.155769	13.680313	0.332551	6.081406
1581.489000	283.503468	157.312518	0.155769	13.680522	0.332550	6.081498
1581.509000	283.503468	157.319751	0.155767	13.681151	0.332546	6.081778
1581.529000	283.503388	157.314186	0.155768	13.680667	0.332549	6.081563
1581.549000	283.503388	157.313354	0.155768	13.680594	0.332549	6.081531
1581.569000	283.503468	157.307686	0.155770	13.680102	0.332552	6.081312
1581.589000	283.503468	157.297763	0.155773	13.679239	0.332558	6.080928
1581.609000	283.503468	157.310245	0.155769	13.680324	0.332551	6.081411
1581.629000	283.503468	157.312634	0.155769	13.680532	0.332550	6.081503
1581.649000	283.503468	157.303617	0.155771	13.679748	0.332555	6.081154
1581.669000	283.503468	157.299863	0.155772	13.679421	0.332557	6.081009
1581.689000	283.503468	157.306333	0.155770	13.679984	0.332553	6.081259
1581.709000	283.503468	157.294519	0.155773	13.678956	0.332559	6.080803
1581.729000	283.503468	157.304210	0.155771	13.679799	0.332554	6.081177
1581.749000	283.503468	157.299611	0.155772	13.679399	0.332557	6.080999
1581.769000	283.503388	157.308818	0.155770	13.680200	0.332552	6.081355
1581.789000	283.503468	157.297840	0.155773	13.679245	0.332558	6.080931
1581.809000	283.503468	157.297315	0.155773	13.679200	0.332558	6.080911
1581.829000	283.503468	157.296688	0.155773	13.679145	0.332558	6.080886
1581.849000	283.503468	157.300230	0.155772	13.679453	0.332556	6.081023
1581.869000	283.503468	157.309660	0.155769	13.680273	0.332551	6.081388
1581.889000	283.503468	157.306178	0.155770	13.679970	0.332553	6.081253
1581.909000	283.503388	157.299156	0.155772	13.679360	0.332557	6.080982
1581.929000	283.503468	157.301740	0.155772	13.679584	0.332556	6.081082
1581.949000	283.503468	157.301134	0.155772	13.679532	0.332556	6.081058
1581.969000	283.503468	157.301202	0.155772	13.679538	0.332556	6.081061
1581.989000	283.503468	157.304506	0.155771	13.679825	0.332554	6.081189
1582.009000	283.503468	157.298430	0.155772	13.679297	0.332557	6.080954
1582.029000	283.503468	157.300947	0.155772	13.679515	0.332556	6.081051
1582.049000	283.503468	157.290047	0.155775	13.678568	0.332562	6.080630
1582.069000	283.503468	157.286902	0.155775	13.678294	0.332563	6.080508
1582.089000	283.503468	157.309808	0.155769	13.680286	0.332551	6.081394
1582.109000	283.503468	157.302573	0.155771	13.679657	0.332555	6.081114
1582.129000	283.503468	157.301048	0.155772	13.679524	0.332556	6.081055
1582.149000	283.503468	157.317861	0.155767	13.680986	0.332547	6.081705
1582.169000	283.503468	157.298028	0.155772	13.679262	0.332558	6.080938
1582.189000	283.503468	157.311476	0.155769	13.680431	0.332550	6.081458
1582.209000	283.503468	157.290218	0.155775	13.678582	0.332562	6.080636
1582.229000	283.503468	157.315741	0.155768	13.680802	0.332548	6.081623
1582.249000	283.503468	157.296754	0.155773	13.679151	0.332558	6.080889
1582.269000	283.503468	157.311773	0.155769	13.680457	0.332550	6.081470
1582.289000	283.503468	157.306318	0.155770	13.679983	0.332553	6.081259
1582.309000	283.503468	157.302172	0.155771	13.679622	0.332555	6.081099
1582.329000	283.503468	157.303357	0.155771	13.679725	0.332555	6.081144
1582.349000	283.503388	157.301832	0.155771	13.679592	0.332555	6.081085
1582.369000	283.503468	157.289120	0.155775	13.678487	0.332562	6.080594
1582.389000	283.503468	157.282392	0.155777	13.677902	0.332566	6.080334
1582.409000	283.503468	157.298105	0.155772	13.679268	0.332558	6.080941
1582.429000	283.503468	157.290845	0.155774	13.678637	0.332561	6.080661
1582.449000	283.503468	157.293007	0.155774	13.678825	0.332560	6.080744
1582.469000	283.503468	157.292272	0.155774	13.678761	0.332561	6.080716
1582.489000	283.503468	157.301741	0.155772	13.679585	0.332556	6.081082
1582.509000	283.503468	157.299504	0.155772	13.679390	0.332557	6.080995
1582.529000	283.503388	157.302107	0.155771	13.679616	0.332555	6.081096
1582.549000	283.503468	157.289685	0.155775	13.678536	0.332562	6.080616
1582.569000	283.503468	157.284824	0.155776	13.678113	0.332565	6.080428
1582.589000	283.503468	157.275078	0.155778	13.677266	0.332570	6.080051
1582.609000	283.503468	157.278190	0.155778	13.677536	0.332568	6.080171
1582.629000	283.503468	157.291859	0.155774	13.678725	0.332561	6.080700
1582.649000	283.503468	157.287028	0.155775	13.678305	0.332563	6.080513
1582.669000	283.503468	157.289338	0.155775	13.678506	0.332562	6.080602
1582.689000	283.503468	157.292889	0.155774	13.678815	0.332560	6.080740
1582.709000	283.503468	157.288873	0.155775	13.678465	0.332562	6.080584
1582.729000	283.503468	157.291204	0.155774	13.678668	0.332561	6.080675
1582.749000	283.503468	157.288376	0.155775	13.678422	0.332563	6.080565
1582.769000	283.503468	157.291380	0.155774	13.678684	0.332561	6.080681
1582.789000	283.503468	157.287973	0.155775	13.678387	0.332563	6.080550
1582.809000	283.503468	157.284913	0.155776	13.678121	0.332565	6.080431
1582.829000	283.503468	157.292950	0.155774	13.678820	0.332560	6.080742
1582.849000	283.503388	157.287673	0.155775	13.678361	0.332563	6.080538
1582.869000	283.503468	157.290741	0.155774	13.678628	0.332561	6.080657
1582.889000	283.503468	157.279707	0.155777	13.677668	0.332567	6.080230
1582.909000	283.503468	157.296228	0.155773	13.679105	0.332559	6.080869
1582.929000	283.503468	157.282836	0.155776	13.677940	0.332566	6.080351
1582.949000	283.503468	157.289844	0.155775	13.678550	0.332562	6.080622
1582.969000	283.503468	157.282973	0.155776	13.677952	0.332566	6.080356
1582.989000	283.503468	157.290079	0.155775	13.678570	0.332562	6.080631
1583.009000	283.503388	157.281567	0.155777	13.677830	0.332566	6.080302
1583.029000	283.503468	157.296067	0.155773	13.679091	0.332559	6.080862
1583.049000	283.503468	157.294831	0.155773	13.678984	0.332559	6.080815
1583.069000	283.503468	157.309639	0.155769	13.680271	0.332551	6.081387
1583.089000	283.503468	157.304410	0.155771	13.679817	0.332554	6.081185
1583.109000	283.503468	157.290282	0.155774	13.678588	0.332562	6.080639
1583.129000	283.503468	157.289632	0.155775	13.678531	0.332562	6.080614
1583.149000	283.503468	157.296619	0.155773	13.679139	0.332558	6.080884
1583.169000	283.503468	157.283313	0.155776	13.677982	0.332565	6.080369
1583.189000	283.503468	157.286107	0.155776	13.678225	0.332564	6.080477
1583.209000	283.503468	157.288892	0.155775	13.678467	0.332562	6.080585
1583.229000	283.503468	157.276772	0.155778	13.677413	0.332569	6.080117
1583.249000	283.503468	157.270833	0.155780	13.676897	0.332572	6.079887
1583.269000	283.503468	157.288284	0.155775	13.678414	0.332563	6.080562
1583.289000	283.503388	157.291468	0.155774	13.678691	0.332561	6.080685
1583.309000	283.503468	157.285419	0.155776	13.678165	0.332564	6.080451
1583.329000	283.503468	157.273310	0.155779	13.677112	0.332571	6.079983
1583.349000	283.503468	157.276874	0.155778	13.677422	0.332569	6.080121
1583.369000	283.503468	157.274404	0.155779	13.677207	0.332570	6.080025
1583.389000	283.503468	157.285035	0.155776	13.678132	0.332564	6.080436
1583.409000	283.503468	157.272486	0.155779	13.677040	0.332571	6.079951
1583.429000	283.503468	157.284347	0.155776	13.678072	0.332565	6.080409
1583.449000	283.503468	157.267590	0.155780	13.676615	0.332574	6.079762
1583.469000	283.503468	157.285343	0.155776	13.678158	0.332564	6.080448
1583.489000	283.503468	157.277468	0.155778	13.677474	0.332569	6.080143
1583.509000	283.503468	157.277333	0.155778	13.677462	0.332569	6.080138
1583.529000	283.503468	157.262892	0.155782	13.676206	0.332576	6.079580
1583.549000	283.503468	157.267780	0.155780	13.676631	0.332574	6.079769
1583.569000	283.503468	157.275215	0.155778	13.677278	0.332570	6.080056
1583.589000	283.503468	157.275906	0.155778	13.677338	0.332569	6.080083
1583.609000	283.503468	157.256092	0.155783	13.675615	0.332580	6.079317
1583.629000	283.503388	157.279782	0.155777	13.677675	0.332567	6.080233
1583.649000	283.503388	157.266374	0.155781	13.676509	0.332574	6.079715
1583.669000	283.503468	157.274918	0.155779	13.677252	0.332570	6.080045
1583.689000	283.503468	157.274746	0.155779	13.677237	0.332570	6.080038
1583.709000	283.503468	157.282724	0.155776	13.677931	0.332566	6.080347
1583.729000	283.503388	157.266757	0.155781	13.676542	0.332574	6.079729
1583.749000	283.503468	157.282784	0.155776	13.677936	0.332566	6.080349
1583.769000	283.503468	157.281084	0.155777	13.677788	0.332567	6.080283
1583.789000	283.503468	157.275905	0.155778	13.677338	0.332569	6.080083
1583.809000	283.503468	157.277971	0.155778	13.677517	0.332568	6.080163
1583.829000	283.503468	157.277106	0.155778	13.677442	0.332569	6.080129
1583.849000	283.503468	157.283177	0.155776	13.677970	0.332565	6.080364
1583.869000	283.503468	157.286881	0.155775	13.678292	0.332564	6.080507
1583.889000	283.503468	157.272425	0.155779	13.677035	0.332571	6.079949
1583.909000	283.503468	157.266938	0.155781	13.676558	0.332574	6.079736
1583.929000	283.503468	157.270405	0.155780	13.676859	0.332572	6.079870
1583.949000	283.503468	157.281029	0.155777	13.677783	0.332567	6.080281
1583.969000	283.503468	157.273688	0.155779	13.677145	0.332571	6.079997
1583.989000	283.503468	157.270982	0.155780	13.676910	0.332572	6.079893
1584.009000	283.503468	157.272711	0.155779	13.677060	0.332571	6.079960
1584.029000	283.503468	157.267636	0.155780	13.676619	0.332574	6.079763
1584.049000	283.503468	157.276485	0.155778	13.677388	0.332569	6.080105
1584.069000	283.503468	157.271726	0.155779	13.676974	0.332572	6.079921
1584.089000	283.503468	157.256723	0.155783	13.675670	0.332580	6.079342
1584.109000	283.503468	157.277731	0.155778	13.677496	0.332568	6.080154
1584.129000	283.503468	157.270312	0.155780	13.676851	0.332572	6.079867
1584.149000	283.503468	157.252646	0.155784	13.675315	0.332582	6.079184
1584.169000	283.503468	157.266596	0.155781	13.676528	0.332574	6.079723
1584.189000	283.503468	157.274391	0.155779	13.677206	0.332570	6.080025
1584.209000	283.503468	157.266652	0.155781	13.676533	0.332574	6.079725
1584.229000	283.503468	157.261655	0.155782	13.676099	0.332577	6.079532
1584.249000	283.503468	157.248500	0.155785	13.674954	0.332584	6.079024
1584.269000	283.503468	157.262153	0.155782	13.676142	0.332577	6.079551
1584.289000	283.503468	157.261845	0.155782	13.676115	0.332577	6.079540
1584.309000	283.503468	157.273629	0.155779	13.677140	0.332571	6.079995
1584.329000	283.503468	157.275085	0.155778	13.677266	0.332570	6.080051
1584.349000	283.503468	157.270916	0.155780	13.676904	0.332572	6.079890
1584.369000	283.503468	157.264920	0.155781	13.676382	0.332575	6.079658
1584.389000	283.503468	157.267687	0.155780	13.676623	0.332574	6.079765
1584.409000	283.503468	157.267967	0.155780	13.676647	0.332574	6.079776
1584.429000	283.503468	157.279757	0.155777	13.677673	0.332567	6.080232
1584.449000	283.503388	157.275644	0.155778	13.677315	0.332569	6.080073
1584.469000	283.503388	157.255838	0.155783	13.675593	0.332580	6.079307
1584.489000	283.503388	157.269836	0.155780	13.676810	0.332573	6.079848
1584.509000	283.503468	157.262507	0.155782	13.676173	0.332577	6.079565
1584.529000	283.503468	157.258274	0.155783	13.675805	0.332579	6.079401
1584.549000	283.503468	157.254755	0.155784	13.675498	0.332581	6.079265
1584.569000	283.503468	157.258157	0.155783	13.675794	0.332579	6.079397
1584.589000	283.503388	157.262687	0.155782	13.676188	0.332576	6.079572
1584.609000	283.503468	157.260497	0.155782	13.675998	0.332578	6.079487
1584.629000	283.503468	157.242228	0.155787	13.674409	0.332587	6.078781
1584.649000	283.503388	157.252661	0.155784	13.675316	0.332582	6.079184
1584.669000	283.503468	157.256447	0.155783	13.675646	0.332580	6.079331
1584.689000	283.503468	157.265762	0.155781	13.676456	0.332575	6.079691
1584.709000	283.503468	157.265212	0.155781	13.676408	0.332575	6.079670
1584.729000	283.503468	157.255137	0.155784	13.675532	0.332580	6.079280
1584.749000	283.503468	157.256131	0.155783	13.675618	0.332580	6.079319
1584.769000	283.503388	157.257548	0.155783	13.675741	0.332579	6.079373
1584.789000	283.503468	157.260460	0.155782	13.675995	0.332578	6.079486
1584.809000	283.503468	157.267762	0.155780	13.676630	0.332574	6.079768
1584.829000	283.503468	157.249771	0.155785	13.675065	0.332583	6.079073
1584.849000	283.503388	157.262021	0.155782	13.676130	0.332577	6.079546
1584.869000	283.503468	157.247248	0.155786	13.674846	0.332585	6.078975
1584.889000	283.503468	157.253653	0.155784	13.675403	0.332581	6.079223
1584.909000	283.503468	157.255098	0.155784	13.675528	0.332580	6.079279
1584.929000	283.503468	157.257509	0.155783	13.675738	0.332579	6.079372
1584.949000	283.503468	157.263742	0.155781	13.676280	0.332576	6.079613
1584.969000	283.503468	157.250257	0.155785	13.675107	0.332583	6.079092
1584.989000	283.503468	157.254026	0.155784	13.675435	0.332581	6.079237
1585.009000	283.503468	157.250496	0.155785	13.675128	0.332583	6.079101
1585.029000	283.503468	157.241801	0.155787	13.674372	0.332588	6.078765
1585.049000	283.503468	157.254460	0.155784	13.675473	0.332581	6.079254
1585.069000	283.503468	157.245296	0.155786	13.674676	0.332586	6.078900
1585.089000	283.503468	157.243030	0.155787	13.674479	0.332587	6.078812
1585.109000	283.503388	157.244757	0.155786	13.674629	0.332586	6.078879
1585.129000	283.503468	157.249915	0.155785	13.675078	0.332583	6.079078
1585.149000	283.503468	157.251448	0.155785	13.675211	0.332582	6.079138
1585.169000	283.503468	157.248902	0.155785	13.674989	0.332584	6.079039
1585.189000	283.503468	157.242914	0.155787	13.674469	0.332587	6.078808
1585.209000	283.503388	157.251539	0.155785	13.675219	0.332582	6.079141
1585.229000	283.503468	157.248312	0.155785	13.674938	0.332584	6.079016
1585.249000	283.503468	157.241371	0.155787	13.674334	0.332588	6.078748
1585.269000	283.503468	157.248961	0.155785	13.674995	0.332584	6.079041
1585.289000	283.503468	157.255132	0.155784	13.675531	0.332580	6.079280
1585.309000	283.503468	157.253766	0.155784	13.675412	0.332581	6.079227
1585.329000	283.503468	157.255621	0.155784	13.675574	0.332580	6.079299
1585.349000	283.503388	157.247977	0.155785	13.674909	0.332584	6.079003
1585.369000	283.503388	157.249956	0.155785	13.675081	0.332583	6.079080
1585.389000	283.503468	157.252538	0.155784	13.675306	0.332582	6.079180
1585.409000	283.503468	157.262619	0.155782	13.676182	0.332576	6.079569
1585.429000	283.503468	157.262425	0.155782	13.676165	0.332577	6.079562
1585.449000	283.503468	157.267227	0.155781	13.676583	0.332574	6.079748
1585.469000	283.503468	157.251826	0.155785	13.675244	0.332582	6.079152
1585.489000	283.503468	157.254289	0.155784	13.675458	0.332581	6.079247
1585.509000	283.503468	157.254986	0.155784	13.675518	0.332581	6.079274
1585.529000	283.503468	157.244833	0.155786	13.674636	0.332586	6.078882
1585.549000	283.503468	157.248050	0.155786	13.674915	0.332584	6.079006
1585.569000	283.503468	157.246378	0.155786	13.674770	0.332585	6.078942
1585.589000	283.503388	157.268361	0.155780	13.676682	0.332573	6.079791
1585.609000	283.503468	157.257519	0.155783	13.675739	0.332579	6.079372
1585.629000	283.503468	157.255125	0.155784	13.675531	0.332580	6.079280
1585.649000	283.503468	157.248617	0.155785	13.674965	0.332584	6.079028
1585.669000	283.503468	157.247400	0.155786	13.674859	0.332585	6.078981
1585.689000	283.503388	157.240833	0.155787	13.674288	0.332588	6.078727
1585.709000	283.503468	157.247438	0.155786	13.674862	0.332585	6.078983
1585.729000	283.503468	157.241153	0.155787	13.674316	0.332588	6.078740
1585.749000	283.503468	157.259314	0.155783	13.675895	0.332578	6.079442
1585.769000	283.503468	157.238794	0.155788	13.674110	0.332589	6.078648
1585.789000	283.503468	157.250175	0.155785	13.675100	0.332583	6.079088
1585.809000	283.503468	157.240718	0.155787	13.674278	0.332588	6.078723
1585.829000	283.503468	157.244388	0.155786	13.674597	0.332586	6.078865
1585.849000	283.503468	157.227958	0.155791	13.673168	0.332595	6.078229
1585.869000	283.503388	157.230421	0.155790	13.673382	0.332594	6.078325
1585.889000	283.503468	157.244916	0.155786	13.674643	0.332586	6.078885
1585.909000	283.503468	157.244223	0.155787	13.674583	0.332586	6.078858
1585.929000	283.503388	157.245955	0.155786	13.674733	0.332585	6.078925
1585.949000	283.503468	157.250780	0.155785	13.675153	0.332583	6.079112
1585.969000	283.503468	157.230133	0.155790	13.673357	0.332594	6.078314
1585.989000	283.503468	157.237820	0.155788	13.674026	0.332590	6.078611
1586.009000	283.503468	157.237938	0.155788	13.674036	0.332590	6.078615
1586.029000	283.503468	157.236766	0.155788	13.673934	0.332590	6.078570
1586.049000	283.503468	157.235353	0.155789	13.673811	0.332591	6.078515
1586.069000	283.503468	157.243514	0.155787	13.674521	0.332587	6.078831
1586.089000	283.503468	157.226058	0.155791	13.673003	0.332596	6.078156
1586.109000	283.503468	157.235265	0.155789	13.673804	0.332591	6.078512
1586.129000	283.503468	157.227503	0.155791	13.673129	0.332595	6.078212
1586.149000	283.503468	157.238423	0.155788	13.674078	0.332589	6.078634
1586.169000	283.503388	157.231689	0.155790	13.673493	0.332593	6.078374
1586.189000	283.503468	157.233095	0.155789	13.673615	0.332592	6.078428
1586.209000	283.503468	157.232135	0.155790	13.673531	0.332593	6.078391
1586.229000	283.503468	157.241075	0.155787	13.674309	0.332588	6.078737
1586.249000	283.503388	157.238606	0.155788	13.674094	0.332589	6.078641
1586.269000	283.503468	157.229477	0.155790	13.673300	0.332594	6.078288
1586.289000	283.503468	157.232900	0.155789	13.673598	0.332592	6.078421
1586.309000	283.503388	157.232043	0.155790	13.673523	0.332593	6.078387
1586.329000	283.503468	157.234304	0.155789	13.673720	0.332592	6.078475
1586.349000	283.503468	157.229577	0.155790	13.673309	0.332594	6.078292
1586.369000	283.503468	157.229140	0.155790	13.673271	0.332594	6.078275
1586.389000	283.503468	157.244987	0.155786	13.674649	0.332586	6.078888
1586.409000	283.503468	157.230459	0.155790	13.673386	0.332594	6.078326
1586.429000	283.503468	157.234235	0.155789	13.673714	0.332592	6.078472
1586.449000	283.503468	157.244549	0.155786	13.674611	0.332586	6.078871
1586.469000	283.503468	157.237137	0.155788	13.673966	0.332590	6.078584
1586.489000	283.503468	157.230017	0.155790	13.673347	0.332594	6.078309
1586.509000	283.503468	157.225053	0.155792	13.672915	0.332597	6.078117
1586.529000	283.503468	157.238052	0.155788	13.674046	0.332590	6.078620
1586.549000	283.503468	157.238261	0.155788	13.674064	0.332589	6.078628
1586.569000	283.503468	157.234387	0.155789	13.673727	0.332592	6.078478
1586.589000	283.503468	157.242261	0.155787	13.674412	0.332587	6.078782
1586.609000	283.503468	157.238113	0.155788	13.674051	0.332590	6.078622
1586.629000	283.503468	157.223058	0.155792	13.672742	0.332598	6.078040
1586.649000	283.503468	157.240920	0.155787	13.674295	0.332588	6.078731
1586.669000	283.503468	157.236213	0.155789	13.673886	0.332591	6.078549
1586.689000	283.503468	157.235471	0.155789	13.673821	0.332591	6.078520
1586.709000	283.503468	157.235032	0.155789	13.673783	0.332591	6.078503
1586.729000	283.503468	157.228178	0.155791	13.673187	0.332595	6.078238
1586.749000	283.503468	157.230583	0.155790	13.673396	0.332594	6.078331
1586.769000	283.503468	157.228471	0.155791	13.673213	0.332595	6.078249
1586.789000	283.503468	157.239368	0.155788	13.674160	0.332589	6.078671
1586.809000	283.503468	157.227780	0.155791	13.673153	0.332595	6.078223
1586.829000	283.503468	157.222489	0.155792	13.672692	0.332598	6.078018
1586.849000	283.503468	157.234121	0.155789	13.673704	0.332592	6.078468
1586.869000	283.503468	157.245453	0.155786	13.674689	0.332586	6.078906
1586.889000	283.503468	157.247413	0.155786	13.674860	0.332585	6.078982
1586.909000	283.503468	157.240832	0.155787	13.674288	0.332588	6.078727
1586.929000	283.503468	157.245692	0.155786	13.674710	0.332586	6.078915
1586.949000	283.503468	157.240202	0.155788	13.674233	0.332588	6.078703
1586.969000	283.503468	157.243257	0.155787	13.674499	0.332587	6.078821
1586.989000	283.503468	157.239477	0.155788	13.674170	0.332589	6.078675
1587.009000	283.503468	157.242311	0.155787	13.674416	0.332587	6.078784
1587.029000	283.503468	157.233417	0.155789	13.673643	0.332592	6.078441
1587.049000	283.503468	157.233213	0.155789	13.673625	0.332592	6.078433
1587.069000	283.503468	157.228353	0.155791	13.673202	0.332595	6.078245
1587.089000	283.503468	157.226537	0.155791	13.673044	0.332596	6.078175
1587.109000	283.503468	157.225425	0.155791	13.672948	0.332596	6.078132
1587.129000	283.503468	157.228891	0.155791	13.673249	0.332594	6.078266
1587.149000	283.503468	157.222939	0.155792	13.672732	0.332598	6.078035
1587.169000	283.503468	157.209612	0.155796	13.671573	0.332605	6.077520
1587.189000	283.503468	157.215828	0.155794	13.672113	0.332601	6.077761
1587.209000	283.503468	157.220518	0.155793	13.672521	0.332599	6.077942
1587.229000	283.503468	157.218389	0.155793	13.672336	0.332600	6.077860
1587.249000	283.503388	157.220662	0.155793	13.672534	0.332599	6.077947
1587.269000	283.503468	157.208443	0.155796	13.671471	0.332605	6.077475
1587.289000	283.503468	157.224258	0.155792	13.672846	0.332597	6.078086
1587.309000	283.503468	157.230519	0.155790	13.673391	0.332594	6.078328
1587.329000	283.503468	157.234679	0.155789	13.673753	0.332591	6.078489
1587.349000	283.503468	157.227977	0.155791	13.673170	0.332595	6.078230
1587.369000	283.503468	157.222259	0.155792	13.672672	0.332598	6.078009
1587.389000	283.503468	157.222837	0.155792	13.672723	0.332598	6.078032
1587.409000	283.503468	157.232030	0.155790	13.673522	0.332593	6.078387
1587.429000	283.503468	157.216885	0.155794	13.672205	0.332601	6.077801
1587.449000	283.503468	157.228638	0.155791	13.673227	0.332595	6.078256
1587.469000	283.503468	157.216489	0.155794	13.672171	0.332601	6.077786
1587.489000	283.503468	157.219443	0.155793	13.672428	0.332600	6.077900
1587.509000	283.503468	157.217938	0.155793	13.672297	0.332600	6.077842
1587.529000	283.503468	157.215527	0.155794	13.672087	0.332602	6.077749
1587.549000	283.503468	157.221918	0.155792	13.672643	0.332598	6.077996
1587.569000	283.503468	157.227225	0.155791	13.673104	0.332595	6.078201
1587.589000	283.503468	157.209184	0.155796	13.671535	0.332605	6.077504
1587.609000	283.503468	157.204415	0.155797	13.671121	0.332608	6.077319
1587.629000	283.503388	157.207886	0.155796	13.671422	0.332606	6.077454
1587.649000	283.503468	157.209819	0.155796	13.671591	0.332605	6.077528
1587.669000	283.503468	157.213596	0.155795	13.671919	0.332603	6.077674
1587.689000	283.503468	157.203737	0.155797	13.671062	0.332608	6.077293
1587.709000	283.503468	157.215048	0.155794	13.672045	0.332602	6.077730
1587.729000	283.503468	157.207854	0.155796	13.671420	0.332606	6.077452
1587.749000	283.503468	157.210491	0.155795	13.671649	0.332604	6.077554
1587.769000	283.503468	157.210925	0.155795	13.671687	0.332604	6.077571
1587.789000	283.503468	157.204918	0.155797	13.671164	0.332607	6.077339
1587.809000	283.503468	157.214650	0.155794	13.672011	0.332602	6.077715
1587.829000	283.503468	157.208798	0.155796	13.671502	0.332605	6.077489
1587.849000	283.503468	157.206460	0.155796	13.671299	0.332606	6.077398
1587.869000	283.503468	157.225704	0.155791	13.672972	0.332596	6.078142
1587.889000	283.503468	157.220525	0.155793	13.672522	0.332599	6.077942
1587.909000	283.503468	157.219335	0.155793	13.672418	0.332600	6.077896
1587.929000	283.503468	157.221137	0.155793	13.672575	0.332599	6.077966
1587.949000	283.503388	157.222862	0.155792	13.672725	0.332598	6.078032
1587.969000	283.503468	157.218124	0.155793	13.672313	0.332600	6.077849
1587.989000	283.503468	157.216918	0.155794	13.672208	0.332601	6.077803
1588.009000	283.503468	157.218021	0.155793	13.672304	0.332600	6.077845
1588.029000	283.503468	157.211639	0.155795	13.671749	0.332604	6.077599
1588.049000	283.503468	157.224005	0.155792	13.672824	0.332597	6.078077
1588.069000	283.503468	157.226202	0.155791	13.673015	0.332596	6.078162
1588.089000	283.503468	157.217090	0.155794	13.672223	0.332601	6.077809
1588.109000	283.503468	157.227205	0.155791	13.673103	0.332595	6.078200
1588.129000	283.503468	157.226398	0.155791	13.673032	0.332596	6.078169
1588.149000	283.503468	157.217541	0.155794	13.672262	0.332601	6.077827
1588.169000	283.503468	157.220673	0.155793	13.672535	0.332599	6.077948
1588.189000	283.503468	157.217756	0.155793	13.672281	0.332600	6.077835
1588.209000	283.503388	157.221525	0.155792	13.672609	0.332598	6.077981
1588.229000	283.503468	157.202443	0.155797	13.670949	0.332609	6.077243
1588.249000	283.503468	157.210162	0.155795	13.671620	0.332605	6.077542
1588.269000	283.503468	157.203116	0.155797	13.671008	0.332608	6.077269
1588.289000	283.503468	157.197679	0.155799	13.670535	0.332611	6.077059
1588.309000	283.503468	157.198286	0.155799	13.670588	0.332611	6.077082
1588.329000	283.503468	157.201199	0.155798	13.670841	0.332609	6.077195
1588.349000	283.503468	157.193717	0.155800	13.670190	0.332613	6.076906
1588.369000	283.503468	157.193886	0.155800	13.670205	0.332613	6.076912
1588.389000	283.503468	157.209353	0.155796	13.671550	0.332605	6.077510
1588.409000	283.503468	157.208213	0.155796	13.671451	0.332606	6.077466
1588.429000	283.503468	157.212577	0.155795	13.671830	0.332603	6.077635
1588.449000	283.503468	157.193948	0.155800	13.670210	0.332613	6.076915
1588.469000	283.503468	157.211562	0.155795	13.671742	0.332604	6.077596
1588.489000	283.503468	157.202904	0.155797	13.670989	0.332608	6.077261
1588.509000	283.503388	157.197660	0.155799	13.670533	0.332611	6.077058
1588.529000	283.503468	157.196398	0.155799	13.670424	0.332612	6.077009
1588.549000	283.503468	157.208050	0.155796	13.671437	0.332606	6.077460
1588.569000	283.503468	157.209060	0.155796	13.671525	0.332605	6.077499
1588.589000	283.503468	157.200463	0.155798	13.670777	0.332610	6.077167
1588.609000	283.503468	157.194558	0.155800	13.670263	0.332613	6.076938
1588.629000	283.503468	157.196095	0.155799	13.670397	0.332612	6.076998
1588.649000	283.503468	157.199196	0.155798	13.670667	0.332610	6.077118
1588.669000	283.503468	157.194521	0.155800	13.670260	0.332613	6.076937
1588.689000	283.503468	157.186952	0.155801	13.669602	0.332617	6.076644
1588.709000	283.503468	157.198837	0.155798	13.670636	0.332611	6.077104
1588.729000	283.503468	157.181493	0.155803	13.669127	0.332620	6.076433
1588.749000	283.503468	157.192017	0.155800	13.670043	0.332614	6.076840
1588.769000	283.503468	157.179963	0.155803	13.668994	0.332621	6.076374
1588.789000	283.503468	157.190230	0.155801	13.669887	0.332615	6.076771
1588.809000	283.503468	157.191016	0.155800	13.669955	0.332615	6.076801
1588.829000	283.503468	157.186812	0.155802	13.669590	0.332617	6.076639
1588.849000	283.503468	157.186268	0.155802	13.669543	0.332617	6.076618
1588.869000	283.503388	157.196399	0.155799	13.670424	0.332612	6.077009
1588.889000	283.503468	157.195213	0.155799	13.670320	0.332612	6.076964
1588.909000	283.503468	157.180578	0.155803	13.669048	0.332620	6.076398
1588.929000	283.503468	157.207437	0.155796	13.671383	0.332606	6.077436
1588.949000	283.503468	157.209890	0.155796	13.671597	0.332605	6.077531
1588.969000	283.503468	157.194520	0.155800	13.670260	0.332613	6.076937
1588.989000	283.503468	157.196435	0.155799	13.670427	0.332612	6.077011
1589.009000	283.503468	157.199337	0.155798	13.670679	0.332610	6.077123
1589.029000	283.503468	157.195942	0.155799	13.670384	0.332612	6.076992
1589.049000	283.503468	157.200022	0.155798	13.670739	0.332610	6.077150
1589.069000	283.503468	157.190971	0.155800	13.669952	0.332615	6.076800
1589.089000	283.503468	157.194290	0.155800	13.670240	0.332613	6.076928
1589.109000	283.503468	157.190439	0.155801	13.669905	0.332615	6.076779
1589.129000	283.503468	157.202458	0.155797	13.670951	0.332609	6.077244
1589.149000	283.503468	157.200505	0.155798	13.670781	0.332610	6.077168
1589.169000	283.503388	157.196378	0.155799	13.670422	0.332612	6.077009
1589.189000	283.503468	157.193338	0.155800	13.670157	0.332613	6.076891
1589.209000	283.503468	157.191667	0.155800	13.670012	0.332614	6.076827
1589.229000	283.503468	157.185590	0.155802	13.669484	0.332618	6.076592
1589.249000	283.503468	157.190848	0.155800	13.669941	0.332615	6.076795
1589.269000	283.503388	157.180626	0.155803	13.669052	0.332620	6.076400
1589.289000	283.503468	157.185535	0.155802	13.669479	0.332618	6.076589
1589.309000	283.503468	157.179004	0.155804	13.668911	0.332621	6.076337
1589.329000	283.503468	157.180455	0.155803	13.669037	0.332620	6.076393
1589.349000	283.503388	157.195240	0.155799	13.670323	0.332612	6.076965
1589.369000	283.503468	157.187462	0.155801	13.669646	0.332617	6.076664
1589.389000	283.503468	157.196698	0.155799	13.670450	0.332612	6.077021
1589.409000	283.503468	157.190428	0.155801	13.669904	0.332615	6.076779
1589.429000	283.503468	157.191285	0.155800	13.669979	0.332615	6.076812
1589.449000	283.503468	157.184192	0.155802	13.669362	0.332618	6.076538
1589.469000	283.503468	157.187401	0.155801	13.669641	0.332617	6.076662
1589.489000	283.503468	157.184320	0.155802	13.669373	0.332618	6.076543
1589.509000	283.503468	157.193587	0.155800	13.670179	0.332613	6.076901
1589.529000	283.503388	157.197855	0.155799	13.670550	0.332611	6.077066
1589.549000	283.503468	157.188826	0.155801	13.669765	0.332616	6.076717
1589.569000	283.503468	157.185162	0.155802	13.669446	0.332618	6.076575
1589.589000	283.503468	157.180570	0.155803	13.669047	0.332620	6.076398
1589.609000	283.503468	157.184642	0.155802	13.669401	0.332618	6.076555
1589.629000	283.503468	157.175587	0.155804	13.668614	0.332623	6.076205
1589.649000	283.503388	157.166967	0.155807	13.667864	0.332627	6.075872
1589.669000	283.503468	157.170763	0.155806	13.668194	0.332626	6.076018
1589.689000	283.503468	157.179942	0.155803	13.668992	0.332621	6.076373
1589.709000	283.503468	157.194228	0.155800	13.670235	0.332613	6.076926
1589.729000	283.503388	157.196390	0.155799	13.670423	0.332612	6.077009
1589.749000	283.503468	157.191932	0.155800	13.670035	0.332614	6.076837
1589.769000	283.503468	157.185437	0.155802	13.669470	0.332618	6.076586
1589.789000	283.503468	157.189687	0.155801	13.669840	0.332615	6.076750
1589.809000	283.503468	157.190146	0.155801	13.669880	0.332615	6.076768
1589.829000	283.503468	157.179188	0.155804	13.668927	0.332621	6.076344
1589.849000	283.503468	157.176410	0.155804	13.668685	0.332623	6.076237
1589.869000	283.503468	157.183130	0.155802	13.669270	0.332619	6.076496
1589.889000	283.503468	157.189721	0.155801	13.669843	0.332615	6.076751
1589.909000	283.503468	157.180369	0.155803	13.669030	0.332620	6.076390
1589.929000	283.503468	157.193567	0.155800	13.670177	0.332613	6.076900
1589.949000	283.503468	157.181401	0.155803	13.669119	0.332620	6.076430
1589.969000	283.503468	157.179085	0.155804	13.668918	0.332621	6.076340
1589.989000	283.503468	157.192425	0.155800	13.670078	0.332614	6.076856
1590.009000	283.503468	157.172845	0.155805	13.668375	0.332624	6.076099
1590.029000	283.503388	157.181664	0.155803	13.669142	0.332620	6.076440
1590.049000	283.503468	157.176559	0.155804	13.668698	0.332622	6.076242
1590.069000	283.503468	157.185733	0.155802	13.669496	0.332618	6.076597
1590.089000	283.503468	157.185383	0.155802	13.669466	0.332618	6.076584
1590.109000	283.503468	157.179662	0.155803	13.668968	0.332621	6.076362
1590.129000	283.503388	157.192063	0.155800	13.670046	0.332614	6.076842
1590.149000	283.503468	157.182743	0.155803	13.669236	0.332619	6.076482
1590.169000	283.503468	157.185374	0.155802	13.669465	0.332618	6.076583
1590.189000	283.503468	157.175312	0.155805	13.668590	0.332623	6.076194
1590.209000	283.503468	157.172769	0.155805	13.668369	0.332624	6.076096
1590.229000	283.503468	157.179037	0.155804	13.668914	0.332621	6.076338
1590.249000	283.503468	157.172624	0.155805	13.668356	0.332625	6.076090
1590.269000	283.503468	157.166971	0.155807	13.667864	0.332628	6.075872
1590.289000	283.503468	157.172496	0.155805	13.668345	0.332625	6.076085
1590.309000	283.503468	157.163203	0.155808	13.667537	0.332630	6.075726
1590.329000	283.503468	157.163281	0.155808	13.667544	0.332630	6.075729
1590.349000	283.503388	157.160872	0.155808	13.667334	0.332631	6.075636
1590.369000	283.503468	157.163082	0.155808	13.667526	0.332630	6.075721
1590.389000	283.503468	157.172056	0.155805	13.668307	0.332625	6.076068
1590.409000	283.503468	157.174986	0.155805	13.668561	0.332623	6.076182
1590.429000	283.503468	157.171360	0.155806	13.668246	0.332625	6.076041
1590.449000	283.503468	157.158446	0.155809	13.667123	0.332632	6.075542
1590.469000	283.503468	157.173480	0.155805	13.668430	0.332624	6.076123
1590.489000	283.503468	157.162291	0.155808	13.667457	0.332630	6.075691
1590.509000	283.503468	157.159448	0.155809	13.667210	0.332632	6.075581
1590.529000	283.503468	157.167009	0.155807	13.667868	0.332628	6.075873
1590.549000	283.503468	157.165967	0.155807	13.667777	0.332628	6.075833
1590.569000	283.503468	157.155611	0.155810	13.666876	0.332634	6.075433
1590.589000	283.503468	157.165988	0.155807	13.667779	0.332628	6.075834
1590.609000	283.503388	157.161176	0.155808	13.667360	0.332631	6.075648
1590.629000	283.503468	157.170694	0.155806	13.668188	0.332626	6.076016
1590.649000	283.503468	157.161480	0.155808	13.667387	0.332631	6.075660
1590.669000	283.503468	157.150249	0.155811	13.666410	0.332637	6.075225
1590.689000	283.503468	157.167728	0.155807	13.667930	0.332627	6.075901
1590.709000	283.503468	157.150952	0.155811	13.666471	0.332636	6.075253
1590.729000	283.503468	157.162392	0.155808	13.667466	0.332630	6.075695
1590.749000	283.503468	157.160598	0.155808	13.667310	0.332631	6.075625
1590.769000	283.503468	157.160211	0.155808	13.667277	0.332631	6.075610
1590.789000	283.503468	157.159232	0.155809	13.667191	0.332632	6.075573
1590.809000	283.503468	157.155308	0.155810	13.666850	0.332634	6.075421
1590.829000	283.503468	157.159343	0.155809	13.667201	0.332632	6.075577
1590.849000	283.503468	157.148284	0.155812	13.666239	0.332638	6.075149
1590.869000	283.503468	157.163337	0.155808	13.667548	0.332630	6.075731
1590.889000	283.503468	157.153819	0.155810	13.666721	0.332635	6.075363
1590.909000	283.503468	157.162236	0.155808	13.667453	0.332630	6.075689
1590.929000	283.503468	157.160152	0.155809	13.667271	0.332631	6.075608
1590.949000	283.503468	157.164742	0.155807	13.667671	0.332629	6.075786
1590.969000	283.503468	157.156932	0.155809	13.666991	0.332633	6.075484
1590.989000	283.503468	157.154013	0.155810	13.666737	0.332635	6.075371
1591.009000	283.503468	157.150998	0.155811	13.666475	0.332636	6.075254
1591.029000	283.503468	157.152611	0.155810	13.666616	0.332635	6.075317
1591.049000	283.503468	157.153146	0.155810	13.666662	0.332635	6.075337
1591.069000	283.503468	157.147121	0.155812	13.666138	0.332638	6.075104
1591.089000	283.503468	157.151523	0.155811	13.666521	0.332636	6.075275
1591.109000	283.503388	157.147124	0.155812	13.666138	0.332638	6.075105
1591.129000	283.503468	157.143886	0.155813	13.665857	0.332640	6.074979
1591.149000	283.503468	157.141806	0.155813	13.665676	0.332641	6.074899
1591.169000	283.503468	157.159673	0.155809	13.667230	0.332631	6.075590
1591.189000	283.503388	157.146558	0.155812	13.666089	0.332638	6.075083
1591.209000	283.503468	157.149496	0.155811	13.666345	0.332637	6.075196
1591.229000	283.503468	157.151422	0.155811	13.666512	0.332636	6.075271
1591.249000	283.503468	157.147496	0.155812	13.666171	0.332638	6.075119
1591.269000	283.503468	157.152287	0.155811	13.666587	0.332635	6.075304
1591.289000	283.503468	157.148728	0.155811	13.666278	0.332637	6.075167
1591.309000	283.503468	157.143567	0.155813	13.665829	0.332640	6.074967
1591.329000	283.503468	157.155264	0.155810	13.666846	0.332634	6.075419
1591.349000	283.503468	157.145143	0.155812	13.665966	0.332639	6.075028
1591.369000	283.503468	157.140689	0.155814	13.665579	0.332642	6.074856
1591.389000	283.503468	157.147601	0.155812	13.666180	0.332638	6.075123
1591.409000	283.503468	157.143362	0.155813	13.665811	0.332640	6.074959
1591.429000	283.503468	157.150857	0.155811	13.666463	0.332636	6.075249
1591.449000	283.503468	157.140246	0.155814	13.665540	0.332642	6.074839
1591.469000	283.503468	157.142079	0.155813	13.665700	0.332641	6.074910
1591.489000	283.503468	157.144239	0.155813	13.665888	0.332640	6.074993
1591.509000	283.503388	157.128688	0.155817	13.664535	0.332648	6.074392
1591.529000	283.503468	157.150759	0.155811	13.666454	0.332636	6.075245
1591.549000	283.503468	157.137424	0.155814	13.665295	0.332643	6.074730
1591.569000	283.503468	157.144389	0.155813	13.665901	0.332640	6.074999
1591.589000	283.503468	157.143961	0.155813	13.665863	0.332640	6.074982
1591.609000	283.503468	157.154375	0.155810	13.666769	0.332634	6.075385
1591.629000	283.503468	157.140796	0.155814	13.665588	0.332642	6.074860
1591.649000	283.503468	157.132802	0.155816	13.664893	0.332646	6.074551
1591.669000	283.503468	157.144507	0.155813	13.665911	0.332640	6.075003
1591.689000	283.503388	157.135833	0.155815	13.665156	0.332644	6.074668
1591.709000	283.503468	157.140307	0.155814	13.665546	0.332642	6.074841
1591.729000	283.503468	157.144418	0.155813	13.665903	0.332640	6.075000
1591.749000	283.503468	157.135221	0.155815	13.665103	0.332645	6.074644
1591.769000	283.503468	157.148294	0.155812	13.666240	0.332638	6.075150
1591.789000	283.503468	157.156995	0.155809	13.666997	0.332633	6.075486
1591.809000	283.503468	157.134990	0.155815	13.665083	0.332645	6.074635
1591.829000	283.503468	157.137680	0.155814	13.665317	0.332643	6.074739
1591.849000	283.503468	157.145763	0.155812	13.666020	0.332639	6.075052
1591.869000	283.503468	157.133057	0.155816	13.664915	0.332646	6.074561
1591.889000	283.503468	157.135934	0.155815	13.665165	0.332644	6.074672
1591.909000	283.503468	157.136336	0.155815	13.665200	0.332644	6.074688
1591.929000	283.503468	157.140522	0.155814	13.665564	0.332642	6.074849
1591.949000	283.503468	157.134188	0.155815	13.665013	0.332645	6.074604
1591.969000	283.503468	157.137755	0.155814	13.665324	0.332643	6.074742
1591.989000	283.503468	157.136329	0.155815	13.665200	0.332644	6.074687
1592.009000	283.503468	157.144456	0.155813	13.665906	0.332640	6.075001
1592.029000	283.503468	157.130584	0.155816	13.664700	0.332647	6.074465
1592.049000	283.503468	157.133850	0.155815	13.664984	0.332645	6.074591
1592.069000	283.503468	157.140306	0.155814	13.665545	0.332642	6.074841
1592.089000	283.503468	157.131442	0.155816	13.664775	0.332647	6.074498
1592.109000	283.503468	157.121455	0.155819	13.663906	0.332652	6.074112
1592.129000	283.503468	157.136519	0.155815	13.665216	0.332644	6.074695
1592.149000	283.503388	157.123001	0.155818	13.664041	0.332651	6.074172
1592.169000	283.503468	157.126927	0.155817	13.664382	0.332649	6.074324
1592.189000	283.503468	157.128973	0.155817	13.664560	0.332648	6.074403
1592.209000	283.503468	157.133955	0.155815	13.664993	0.332645	6.074595
1592.229000	283.503468	157.137458	0.155814	13.665298	0.332643	6.074731
1592.249000	283.503468	157.130845	0.155816	13.664723	0.332647	6.074475
1592.269000	283.503468	157.138574	0.155814	13.665395	0.332643	6.074774
1592.289000	283.503468	157.128480	0.155817	13.664517	0.332648	6.074384
1592.309000	283.503468	157.128111	0.155817	13.664485	0.332648	6.074370
1592.329000	283.503468	157.130605	0.155816	13.664702	0.332647	6.074466
1592.349000	283.503468	157.131916	0.155816	13.664816	0.332646	6.074517
1592.369000	283.503468	157.134968	0.155815	13.665081	0.332645	6.074635
1592.389000	283.503468	157.128078	0.155817	13.664482	0.332648	6.074368
1592.409000	283.503468	157.134274	0.155815	13.665021	0.332645	6.074608
1592.429000	283.503468	157.146302	0.155812	13.666067	0.332639	6.075073
1592.449000	283.503468	157.150642	0.155811	13.666444	0.332636	6.075241
1592.469000	283.503468	157.141256	0.155813	13.665628	0.332641	6.074878
1592.489000	283.503468	157.132671	0.155816	13.664881	0.332646	6.074546
1592.509000	283.503468	157.120306	0.155819	13.663806	0.332653	6.074068
1592.529000	283.503468	157.129625	0.155816	13.664617	0.332648	6.074428
1592.549000	283.503468	157.134977	0.155815	13.665082	0.332645	6.074635
1592.569000	283.503468	157.147122	0.155812	13.666138	0.332638	6.075104
1592.589000	283.503468	157.141277	0.155813	13.665630	0.332641	6.074879
1592.609000	283.503468	157.128926	0.155817	13.664556	0.332648	6.074401
1592.629000	283.503468	157.125723	0.155817	13.664277	0.332650	6.074277
1592.649000	283.503468	157.131586	0.155816	13.664787	0.332646	6.074504
1592.669000	283.503468	157.126143	0.155817	13.664314	0.332649	6.074293
1592.689000	283.503468	157.118574	0.155819	13.663656	0.332653	6.074001
1592.709000	283.503468	157.132099	0.155816	13.664832	0.332646	6.074524
1592.729000	283.503468	157.132368	0.155816	13.664855	0.332646	6.074534
1592.749000	283.503468	157.126671	0.155817	13.664360	0.332649	6.074314
1592.769000	283.503388	157.134154	0.155815	13.665010	0.332645	6.074603
1592.789000	283.503468	157.132165	0.155816	13.664837	0.332646	6.074526
1592.809000	283.503468	157.142193	0.155813	13.665710	0.332641	6.074914
1592.829000	283.503468	157.134066	0.155815	13.665003	0.332645	6.074600
1592.849000	283.503468	157.138321	0.155814	13.665373	0.332643	6.074764
[truncated: 1,001 more rows]
