# Supplementary material for: Stress relaxation in the presence of sudden strain bursts: Methodology and stress relaxation data of microcast aluminium microwires
Source: Data Brief. 2018 Nov 14;21:2134–41. doi: 10.1016/j.dib.2018.11.047 (PMC6265499; doi:10.1016/j.dib.2018.11.047)
Supplement: Supplementary file 2 — Supplementary material [file mmc2.zip › Data in brief/As-cast/Al4N/Al_100_r_1/Stress relax txt files/Al_100_relax_1_Relaxcycle0012.txt]

Time[s]	Motordispl[�m]	Force[mN]	EngStrain	EngStress[MPa]	Shearstrain	Shearstress [MPa]
1694.523000	307.987498	164.723695	0.170835	14.325027	0.363254	6.368005
1694.543000	307.987579	164.709229	0.170839	14.323769	0.363262	6.367446
1694.563000	307.987579	164.685376	0.170845	14.321695	0.363275	6.366524
1694.583000	307.987579	164.653887	0.170853	14.318956	0.363291	6.365306
1694.603000	307.987579	164.639767	0.170857	14.317728	0.363299	6.364760
1694.623000	307.987579	164.642587	0.170856	14.317974	0.363297	6.364869
1694.643000	307.987579	164.619972	0.170862	14.316007	0.363309	6.363995
1694.663000	307.987579	164.626777	0.170860	14.316599	0.363306	6.364258
1694.683000	307.987579	164.608945	0.170865	14.315048	0.363315	6.363569
1694.703000	307.987579	164.586453	0.170871	14.313092	0.363327	6.362699
1694.723000	307.987579	164.584603	0.170871	14.312931	0.363328	6.362628
1694.743000	307.987579	164.580695	0.170872	14.312591	0.363330	6.362477
1694.763000	307.987579	164.573404	0.170874	14.311957	0.363334	6.362195
1694.783000	307.987579	164.560490	0.170878	14.310834	0.363341	6.361696
1694.803000	307.987579	164.564279	0.170877	14.311164	0.363339	6.361842
1694.823000	307.987579	164.558350	0.170878	14.310648	0.363342	6.361613
1694.843000	307.987579	164.544118	0.170882	14.309410	0.363350	6.361063
1694.863000	307.987579	164.537226	0.170884	14.308811	0.363353	6.360796
1694.883000	307.987579	164.526398	0.170886	14.307869	0.363359	6.360378
1694.903000	307.987579	164.530385	0.170885	14.308216	0.363357	6.360532
1694.923000	307.987579	164.508233	0.170891	14.306290	0.363369	6.359675
1694.943000	307.987579	164.497818	0.170894	14.305384	0.363374	6.359273
1694.963000	307.987579	164.483629	0.170898	14.304150	0.363382	6.358724
1694.983000	307.987579	164.498026	0.170894	14.305402	0.363374	6.359281
1695.003000	307.987579	164.477927	0.170899	14.303654	0.363385	6.358504
1695.023000	307.987579	164.464779	0.170903	14.302511	0.363392	6.357996
1695.043000	307.987579	164.460095	0.170904	14.302103	0.363394	6.357815
1695.063000	307.987579	164.435827	0.170910	14.299993	0.363407	6.356876
1695.083000	307.987579	164.437682	0.170910	14.300154	0.363406	6.356948
1695.103000	307.987579	164.405601	0.170918	14.297364	0.363423	6.355708
1695.123000	307.987579	164.384096	0.170924	14.295494	0.363435	6.354877
1695.143000	307.987579	164.370834	0.170927	14.294341	0.363442	6.354364
1695.163000	307.987579	164.377387	0.170925	14.294911	0.363438	6.354617
1695.183000	307.987579	164.366448	0.170928	14.293960	0.363444	6.354194
1695.203000	307.987579	164.356938	0.170931	14.293132	0.363449	6.353827
1695.223000	307.987579	164.346000	0.170934	14.292181	0.363455	6.353404
1695.243000	307.987579	164.327205	0.170938	14.290547	0.363465	6.352677
1695.263000	307.987579	164.336983	0.170936	14.291397	0.363460	6.353055
1695.283000	307.987579	164.333241	0.170937	14.291072	0.363462	6.352911
1695.303000	307.987579	164.328477	0.170938	14.290657	0.363464	6.352726
1695.323000	307.987579	164.324415	0.170939	14.290304	0.363466	6.352569
1695.343000	307.987579	164.327947	0.170938	14.290611	0.363464	6.352706
1695.363000	307.987579	164.320803	0.170940	14.289990	0.363468	6.352430
1695.383000	307.987579	164.310168	0.170943	14.289065	0.363474	6.352019
1695.403000	307.987498	164.308410	0.170943	14.288912	0.363475	6.351951
1695.423000	307.987579	164.301543	0.170945	14.288315	0.363478	6.351685
1695.443000	307.987579	164.303757	0.170945	14.288508	0.363477	6.351771
1695.463000	307.987579	164.315617	0.170941	14.289539	0.363471	6.352229
1695.483000	307.987579	164.295289	0.170947	14.287771	0.363482	6.351443
1695.503000	307.987579	164.289354	0.170948	14.287255	0.363485	6.351214
1695.523000	307.987498	164.279030	0.170951	14.286357	0.363490	6.350815
1695.543000	307.987579	164.288264	0.170949	14.287160	0.363485	6.351172
1695.563000	307.987579	164.284689	0.170950	14.286849	0.363487	6.351034
1695.583000	307.987579	164.275884	0.170952	14.286084	0.363492	6.350693
1695.603000	307.987498	164.268665	0.170954	14.285456	0.363496	6.350414
1695.623000	307.987579	164.256421	0.170957	14.284391	0.363502	6.349941
1695.643000	307.987579	164.259760	0.170956	14.284681	0.363501	6.350070
1695.663000	307.987579	164.260383	0.170956	14.284736	0.363500	6.350094
1695.683000	307.987579	164.250015	0.170959	14.283834	0.363506	6.349693
1695.703000	307.987579	164.254630	0.170957	14.284235	0.363503	6.349872
1695.723000	307.987579	164.250944	0.170958	14.283915	0.363505	6.349729
1695.743000	307.987579	164.244466	0.170960	14.283351	0.363509	6.349479
1695.763000	307.987579	164.238751	0.170962	14.282855	0.363512	6.349258
1695.783000	307.987579	164.216982	0.170967	14.280961	0.363523	6.348416
1695.803000	307.987579	164.215212	0.170968	14.280807	0.363524	6.348348
1695.823000	307.987579	164.190326	0.170974	14.278643	0.363537	6.347386
1695.843000	307.987579	164.176287	0.170978	14.277422	0.363545	6.346843
1695.863000	307.987579	164.176288	0.170978	14.277422	0.363545	6.346843
1695.883000	307.987579	164.172101	0.170979	14.277058	0.363547	6.346681
1695.903000	307.987579	164.152932	0.170984	14.275391	0.363557	6.345940
1695.923000	307.987579	164.167279	0.170980	14.276639	0.363550	6.346495
1695.943000	307.987579	164.161965	0.170982	14.276177	0.363552	6.346289
1695.963000	307.987579	164.175609	0.170978	14.277363	0.363545	6.346817
1695.983000	307.987579	164.164711	0.170981	14.276416	0.363551	6.346395
1696.003000	307.987579	164.154785	0.170984	14.275553	0.363556	6.346012
1696.023000	307.987579	164.151180	0.170984	14.275239	0.363558	6.345872
1696.043000	307.987579	164.137530	0.170988	14.274052	0.363565	6.345345
1696.063000	307.987579	164.125787	0.170991	14.273031	0.363572	6.344891
1696.083000	307.987498	164.110697	0.170995	14.271718	0.363580	6.344307
1696.103000	307.987579	164.106225	0.170996	14.271329	0.363582	6.344134
1696.123000	307.987579	164.115389	0.170994	14.272126	0.363577	6.344489
1696.143000	307.987579	164.085035	0.171002	14.269487	0.363593	6.343315
1696.163000	307.987579	164.076141	0.171004	14.268713	0.363598	6.342971
1696.183000	307.987579	164.083712	0.171002	14.269372	0.363594	6.343264
1696.203000	307.987579	164.084835	0.171002	14.269469	0.363593	6.343307
1696.223000	307.987579	164.082194	0.171002	14.269240	0.363595	6.343205
1696.243000	307.987579	164.056503	0.171009	14.267006	0.363608	6.342212
1696.263000	307.987579	164.063695	0.171007	14.267631	0.363605	6.342490
1696.283000	307.987579	164.066598	0.171007	14.267883	0.363603	6.342602
1696.303000	307.987579	164.058184	0.171009	14.267152	0.363608	6.342277
1696.323000	307.987579	164.051961	0.171010	14.266611	0.363611	6.342037
1696.343000	307.987579	164.065079	0.171007	14.267751	0.363604	6.342544
1696.363000	307.987498	164.061791	0.171008	14.267465	0.363606	6.342417
1696.383000	307.987579	164.040293	0.171013	14.265596	0.363617	6.341586
1696.403000	307.987579	164.052246	0.171010	14.266635	0.363611	6.342048
1696.423000	307.987579	164.048824	0.171011	14.266338	0.363613	6.341915
1696.443000	307.987579	164.037728	0.171014	14.265373	0.363618	6.341486
1696.463000	307.987579	164.035724	0.171015	14.265198	0.363619	6.341409
1696.483000	307.987579	164.032791	0.171015	14.264943	0.363621	6.341296
1696.503000	307.987498	164.021430	0.171018	14.263955	0.363627	6.340856
1696.523000	307.987579	164.021933	0.171018	14.263999	0.363627	6.340876
1696.543000	307.987579	164.007537	0.171022	14.262747	0.363634	6.340319
1696.563000	307.987579	163.998849	0.171024	14.261992	0.363639	6.339983
1696.583000	307.987579	163.984845	0.171028	14.260774	0.363646	6.339442
1696.603000	307.987579	163.967940	0.171032	14.259304	0.363655	6.338788
1696.623000	307.987579	163.964528	0.171033	14.259007	0.363657	6.338657
1696.643000	307.987579	163.957923	0.171035	14.258433	0.363661	6.338401
1696.663000	307.987579	163.964606	0.171033	14.259014	0.363657	6.338660
1696.683000	307.987579	163.944183	0.171039	14.257238	0.363668	6.337870
1696.703000	307.987579	163.922222	0.171044	14.255328	0.363680	6.337021
1696.723000	307.987579	163.886006	0.171054	14.252178	0.363699	6.335621
1696.743000	307.987579	163.880247	0.171055	14.251678	0.363702	6.335398
1696.763000	307.987579	163.865646	0.171059	14.250408	0.363710	6.334834
1696.783000	307.987579	163.868856	0.171058	14.250687	0.363708	6.334958
1696.803000	307.987579	163.851174	0.171063	14.249149	0.363717	6.334274
1696.823000	307.987579	163.874445	0.171057	14.251173	0.363705	6.335174
1696.843000	307.987579	163.865791	0.171059	14.250420	0.363710	6.334840
1696.863000	307.987579	163.862746	0.171060	14.250156	0.363711	6.334722
1696.883000	307.987579	163.850425	0.171063	14.249084	0.363718	6.334245
1696.903000	307.987579	163.836971	0.171067	14.247914	0.363725	6.333725
1696.923000	307.987579	163.828490	0.171069	14.247177	0.363729	6.333398
1696.943000	307.987579	163.832884	0.171068	14.247559	0.363727	6.333567
1696.963000	307.987579	163.821488	0.171071	14.246568	0.363733	6.333127
1696.983000	307.987579	163.820753	0.171071	14.246504	0.363734	6.333098
1697.003000	307.987579	163.824013	0.171070	14.246787	0.363732	6.333224
1697.023000	307.987579	163.807303	0.171074	14.245334	0.363741	6.332578
1697.043000	307.987579	163.805874	0.171075	14.245210	0.363741	6.332523
1697.063000	307.987579	163.820293	0.171071	14.246464	0.363734	6.333081
1697.083000	307.987579	163.799063	0.171076	14.244618	0.363745	6.332260
1697.103000	307.987579	163.797290	0.171077	14.244463	0.363746	6.332191
1697.123000	307.987579	163.807970	0.171074	14.245392	0.363740	6.332604
1697.143000	307.987579	163.795892	0.171077	14.244342	0.363747	6.332137
1697.163000	307.987498	163.815367	0.171072	14.246035	0.363736	6.332890
1697.183000	307.987579	163.794602	0.171078	14.244230	0.363747	6.332087
1697.203000	307.987498	163.792824	0.171078	14.244075	0.363748	6.332019
1697.223000	307.987579	163.798802	0.171077	14.244595	0.363745	6.332250
1697.243000	307.987498	163.789335	0.171079	14.243771	0.363750	6.331884
1697.263000	307.987579	163.799207	0.171076	14.244630	0.363745	6.332265
1697.283000	307.987579	163.792351	0.171078	14.244034	0.363749	6.332000
1697.303000	307.987579	163.783827	0.171080	14.243292	0.363753	6.331671
1697.323000	307.987579	163.783146	0.171081	14.243233	0.363754	6.331645
1697.343000	307.987579	163.775341	0.171083	14.242555	0.363758	6.331343
1697.363000	307.987579	163.769760	0.171084	14.242069	0.363761	6.331127
1697.383000	307.987579	163.777609	0.171082	14.242752	0.363756	6.331431
1697.403000	307.987579	163.762960	0.171086	14.241478	0.363764	6.330864
1697.423000	307.987579	163.766219	0.171085	14.241761	0.363763	6.330990
1697.443000	307.987579	163.760954	0.171086	14.241303	0.363765	6.330787
1697.463000	307.987579	163.764116	0.171086	14.241578	0.363764	6.330909
1697.483000	307.987579	163.763529	0.171086	14.241527	0.363764	6.330886
1697.503000	307.987579	163.756425	0.171088	14.240910	0.363768	6.330612
1697.523000	307.987579	163.752998	0.171089	14.240611	0.363770	6.330479
1697.543000	307.987579	163.758355	0.171087	14.241077	0.363767	6.330686
1697.563000	307.987579	163.747025	0.171090	14.240092	0.363773	6.330248
1697.583000	307.987579	163.736897	0.171093	14.239211	0.363778	6.329857
1697.603000	307.987579	163.726729	0.171095	14.238327	0.363783	6.329464
1697.623000	307.987579	163.741869	0.171091	14.239644	0.363775	6.330049
1697.643000	307.987579	163.731653	0.171094	14.238755	0.363781	6.329654
1697.663000	307.987579	163.724111	0.171096	14.238099	0.363785	6.329362
1697.683000	307.987579	163.723949	0.171096	14.238085	0.363785	6.329356
1697.703000	307.987579	163.721615	0.171097	14.237882	0.363786	6.329266
1697.723000	307.987579	163.718956	0.171097	14.237651	0.363788	6.329163
1697.743000	307.987579	163.707404	0.171100	14.236646	0.363794	6.328717
1697.763000	307.987579	163.723131	0.171096	14.238014	0.363785	6.329324
1697.783000	307.987579	163.709797	0.171100	14.236855	0.363792	6.328809
1697.803000	307.987579	163.712635	0.171099	14.237101	0.363791	6.328919
1697.823000	307.987579	163.708699	0.171100	14.236759	0.363793	6.328767
1697.843000	307.987579	163.705615	0.171101	14.236491	0.363795	6.328647
1697.863000	307.987579	163.698835	0.171103	14.235901	0.363798	6.328385
1697.883000	307.987579	163.698154	0.171103	14.235842	0.363799	6.328359
1697.903000	307.987579	163.691026	0.171105	14.235222	0.363802	6.328083
1697.923000	307.987579	163.690737	0.171105	14.235197	0.363803	6.328072
1697.943000	307.987579	163.692000	0.171104	14.235307	0.363802	6.328121
1697.963000	307.987579	163.692413	0.171104	14.235343	0.363802	6.328137
1697.983000	307.987579	163.686263	0.171106	14.234808	0.363805	6.327899
1698.003000	307.987498	163.677330	0.171108	14.234031	0.363810	6.327554
1698.023000	307.987579	163.695750	0.171103	14.235633	0.363800	6.328266
1698.043000	307.987579	163.667940	0.171111	14.233214	0.363815	6.327191
1698.063000	307.987579	163.676106	0.171109	14.233925	0.363810	6.327507
1698.083000	307.987579	163.661641	0.171112	14.232667	0.363818	6.326947
1698.103000	307.987579	163.667811	0.171111	14.233203	0.363815	6.327186
1698.123000	307.987579	163.636756	0.171119	14.230503	0.363831	6.325985
1698.143000	307.987579	163.629110	0.171121	14.229838	0.363835	6.325690
1698.163000	307.987579	163.614535	0.171125	14.228570	0.363843	6.325126
1698.183000	307.987579	163.607392	0.171127	14.227949	0.363847	6.324850
1698.203000	307.987579	163.616952	0.171124	14.228780	0.363842	6.325220
1698.223000	307.987579	163.619805	0.171123	14.229029	0.363840	6.325330
1698.243000	307.987579	163.632443	0.171120	14.230128	0.363834	6.325819
1698.263000	307.987579	163.636115	0.171119	14.230447	0.363832	6.325961
1698.283000	307.987579	163.611976	0.171125	14.228348	0.363844	6.325027
1698.303000	307.987579	163.619275	0.171123	14.228982	0.363841	6.325310
1698.323000	307.987579	163.602426	0.171128	14.227517	0.363849	6.324658
1698.343000	307.987579	163.590583	0.171131	14.226487	0.363856	6.324200
1698.363000	307.987579	163.580275	0.171134	14.225591	0.363861	6.323802
1698.383000	307.987498	163.578430	0.171134	14.225430	0.363862	6.323731
1698.403000	307.987498	163.580430	0.171134	14.225604	0.363861	6.323808
1698.423000	307.987579	163.569508	0.171136	14.224654	0.363867	6.323386
1698.443000	307.987579	163.570787	0.171136	14.224766	0.363866	6.323435
1698.463000	307.987579	163.562885	0.171138	14.224079	0.363870	6.323130
1698.483000	307.987579	163.546858	0.171142	14.222685	0.363879	6.322510
1698.503000	307.987579	163.548416	0.171142	14.222820	0.363878	6.322570
1698.523000	307.987579	163.535945	0.171145	14.221736	0.363885	6.322088
1698.543000	307.987579	163.537887	0.171145	14.221905	0.363884	6.322163
1698.563000	307.987579	163.545367	0.171143	14.222555	0.363880	6.322452
1698.583000	307.987579	163.535391	0.171145	14.221688	0.363885	6.322067
1698.603000	307.987498	163.518856	0.171150	14.220250	0.363894	6.321427
1698.623000	307.987579	163.512140	0.171151	14.219666	0.363897	6.321168
1698.643000	307.987498	163.496911	0.171155	14.218341	0.363905	6.320579
1698.663000	307.987579	163.487687	0.171158	14.217539	0.363910	6.320223
1698.683000	307.987579	163.474728	0.171161	14.216412	0.363917	6.319722
1698.703000	307.987579	163.461371	0.171165	14.215250	0.363924	6.319205
1698.723000	307.987579	163.447351	0.171168	14.214031	0.363932	6.318663
1698.743000	307.987579	163.412099	0.171178	14.210966	0.363950	6.317300
1698.763000	307.987579	163.409326	0.171178	14.210724	0.363952	6.317193
1698.783000	307.987498	163.389749	0.171183	14.209022	0.363962	6.316436
1698.803000	307.987579	163.405430	0.171179	14.210386	0.363954	6.317043
1698.803000	307.987579	163.373772	0.171188	14.207633	0.363971	6.315819
1698.843000	307.987579	163.340674	0.171196	14.204754	0.363988	6.314539
1698.863000	307.987579	163.338126	0.171197	14.204533	0.363990	6.314441
1698.883000	307.987498	163.323389	0.171201	14.203251	0.363997	6.313871
1698.903000	307.987579	163.317479	0.171202	14.202737	0.364001	6.313642
1698.923000	307.987579	163.324090	0.171201	14.203312	0.363997	6.313898
1698.943000	307.987579	163.318600	0.171202	14.202834	0.364000	6.313686
1698.963000	307.987579	163.305918	0.171205	14.201732	0.364007	6.313196
1698.983000	307.987579	163.276921	0.171213	14.199210	0.364022	6.312075
1699.003000	307.987579	163.245284	0.171221	14.196459	0.364039	6.310852
1699.023000	307.987579	163.237517	0.171223	14.195783	0.364043	6.310551
1699.043000	307.987579	163.235464	0.171224	14.195605	0.364044	6.310472
1699.063000	307.987579	163.223287	0.171227	14.194546	0.364051	6.310001
1699.083000	307.987579	163.220933	0.171228	14.194341	0.364052	6.309910
1699.102000	307.987579	163.227452	0.171226	14.194908	0.364048	6.310162
1699.122000	307.987579	163.223007	0.171227	14.194521	0.364051	6.309990
1699.142000	307.987498	163.216270	0.171229	14.193935	0.364054	6.309730
1699.162000	307.987579	163.224935	0.171227	14.194689	0.364050	6.310065
1699.182000	307.987579	163.219846	0.171228	14.194246	0.364053	6.309868
1699.202000	307.987579	163.218159	0.171228	14.194100	0.364053	6.309803
1699.222000	307.987579	163.217441	0.171228	14.194037	0.364054	6.309775
1699.242000	307.987579	163.231368	0.171225	14.195248	0.364046	6.310314
1699.262000	307.987579	163.225171	0.171226	14.194710	0.364050	6.310074
1699.282000	307.987579	163.226362	0.171226	14.194813	0.364049	6.310120
1699.302000	307.987498	163.219651	0.171228	14.194230	0.364053	6.309861
1699.322000	307.987579	163.208298	0.171231	14.193242	0.364059	6.309422
1699.342000	307.987579	163.212380	0.171230	14.193597	0.364056	6.309579
1699.362000	307.987579	163.225774	0.171226	14.194762	0.364049	6.310097
1699.382000	307.987579	163.217081	0.171229	14.194006	0.364054	6.309761
1699.402000	307.987579	163.203638	0.171232	14.192837	0.364061	6.309242
1699.422000	307.987579	163.199849	0.171233	14.192507	0.364063	6.309095
1699.442000	307.987579	163.181507	0.171238	14.190912	0.364073	6.308386
1699.462000	307.987579	163.183373	0.171237	14.191075	0.364072	6.308458
1699.482000	307.987579	163.164825	0.171242	14.189462	0.364082	6.307741
1699.502000	307.987579	163.183309	0.171237	14.191069	0.364072	6.308456
1699.522000	307.987579	163.171140	0.171241	14.190011	0.364078	6.307985
1699.542000	307.987579	163.181509	0.171238	14.190913	0.364073	6.308386
1699.562000	307.987579	163.161676	0.171243	14.189188	0.364083	6.307619
1699.582000	307.987579	163.183208	0.171237	14.191060	0.364072	6.308452
1699.602000	307.987579	163.173989	0.171240	14.190259	0.364077	6.308095
1699.622000	307.987579	163.178661	0.171239	14.190665	0.364074	6.308276
1699.642000	307.987498	163.180699	0.171238	14.190842	0.364073	6.308355
1699.662000	307.987579	163.181642	0.171238	14.190924	0.364073	6.308391
1699.682000	307.987579	163.167965	0.171241	14.189735	0.364080	6.307862
1699.702000	307.987579	163.165565	0.171242	14.189526	0.364081	6.307770
1699.722000	307.987579	163.173188	0.171240	14.190189	0.364077	6.308064
1699.742000	307.987498	163.167034	0.171242	14.189654	0.364080	6.307826
1699.762000	307.987498	163.152421	0.171245	14.188383	0.364088	6.307262
1699.782000	307.987498	163.146422	0.171247	14.187861	0.364091	6.307030
1699.802000	307.987579	163.149978	0.171246	14.188170	0.364090	6.307167
1699.822000	307.987579	163.152184	0.171246	14.188362	0.364088	6.307252
1699.842000	307.987579	163.137712	0.171249	14.187104	0.364096	6.306693
1699.862000	307.987579	163.147375	0.171247	14.187944	0.364091	6.307066
1699.882000	307.987579	163.144541	0.171248	14.187698	0.364092	6.306957
1699.902000	307.987579	163.149927	0.171246	14.188166	0.364090	6.307165
1699.922000	307.987579	163.148172	0.171247	14.188013	0.364091	6.307097
1699.942000	307.987579	163.153357	0.171245	14.188464	0.364088	6.307298
1699.962000	307.987579	163.166420	0.171242	14.189600	0.364081	6.307803
1699.982000	307.987579	163.160271	0.171243	14.189066	0.364084	6.307565
1700.002000	307.987579	163.145615	0.171247	14.187791	0.364092	6.306998
1700.022000	307.987579	163.139446	0.171249	14.187255	0.364095	6.306760
1700.042000	307.987579	163.127777	0.171252	14.186240	0.364101	6.306309
1700.062000	307.987579	163.132481	0.171251	14.186649	0.364099	6.306491
1700.082000	307.987579	163.133747	0.171250	14.186759	0.364098	6.306540
1700.102000	307.987579	163.140079	0.171249	14.187310	0.364095	6.306784
1700.122000	307.987579	163.126988	0.171252	14.186171	0.364102	6.306278
1700.142000	307.987579	163.131434	0.171251	14.186558	0.364099	6.306450
1700.162000	307.987579	163.119976	0.171254	14.185561	0.364106	6.306007
1700.182000	307.987579	163.123617	0.171253	14.185878	0.364104	6.306148
1700.202000	307.987579	163.112238	0.171256	14.184888	0.364110	6.305708
1700.222000	307.987498	163.119134	0.171254	14.185488	0.364106	6.305975
1700.242000	307.987579	163.118362	0.171254	14.185421	0.364106	6.305945
1700.262000	307.987579	163.108983	0.171257	14.184605	0.364111	6.305582
1700.282000	307.987579	163.109072	0.171257	14.184613	0.364111	6.305586
1700.302000	307.987579	163.118859	0.171254	14.185464	0.364106	6.305964
1700.322000	307.987579	163.090940	0.171262	14.183036	0.364121	6.304885
1700.342000	307.987579	163.105231	0.171258	14.184279	0.364113	6.305437
1700.362000	307.987579	163.103936	0.171258	14.184166	0.364114	6.305387
1700.382000	307.987579	163.104438	0.171258	14.184210	0.364114	6.305407
1700.402000	307.987498	163.089131	0.171262	14.182879	0.364122	6.304815
1700.422000	307.987579	163.103655	0.171258	14.184142	0.364114	6.305376
1700.442000	307.987579	163.084071	0.171263	14.182439	0.364125	6.304619
1700.462000	307.987579	163.088352	0.171262	14.182811	0.364122	6.304785
1700.482000	307.987579	163.090329	0.171262	14.182983	0.364121	6.304861
1700.502000	307.987579	163.079457	0.171265	14.182038	0.364127	6.304441
1700.522000	307.987579	163.098777	0.171259	14.183718	0.364117	6.305188
1700.542000	307.987579	163.084397	0.171263	14.182467	0.364124	6.304632
1700.562000	307.987579	163.079437	0.171265	14.182036	0.364127	6.304440
1700.582000	307.987579	163.088654	0.171262	14.182837	0.364122	6.304796
1700.602000	307.987579	163.075235	0.171266	14.181670	0.364129	6.304278
1700.622000	307.987579	163.085232	0.171263	14.182540	0.364124	6.304664
1700.642000	307.987579	163.068148	0.171267	14.181054	0.364133	6.304004
1700.662000	307.987498	163.076980	0.171265	14.181822	0.364128	6.304345
1700.682000	307.987579	163.080552	0.171264	14.182133	0.364126	6.304483
1700.702000	307.987498	163.068869	0.171267	14.181117	0.364133	6.304032
1700.722000	307.987579	163.085752	0.171263	14.182585	0.364124	6.304684
1700.742000	307.987579	163.075125	0.171266	14.181661	0.364129	6.304273
1700.762000	307.987579	163.077766	0.171265	14.181891	0.364128	6.304375
1700.782000	307.987579	163.085294	0.171263	14.182545	0.364124	6.304667
1700.802000	307.987579	163.077892	0.171265	14.181902	0.364128	6.304380
1700.822000	307.987579	163.067952	0.171268	14.181037	0.364133	6.303996
1700.842000	307.987579	163.062699	0.171269	14.180580	0.364136	6.303793
1700.862000	307.987579	163.066717	0.171268	14.180930	0.364134	6.303948
1700.882000	307.987579	163.067975	0.171268	14.181039	0.364133	6.303997
1700.902000	307.987579	163.067004	0.171268	14.180955	0.364134	6.303959
1700.922000	307.987579	163.066261	0.171268	14.180890	0.364134	6.303931
1700.942000	307.987579	163.064995	0.171268	14.180780	0.364135	6.303882
1700.962000	307.987579	163.067696	0.171268	14.181015	0.364133	6.303986
1700.982000	307.987579	163.054676	0.171271	14.179883	0.364140	6.303483
1701.002000	307.987579	163.060896	0.171269	14.180424	0.364137	6.303723
1701.022000	307.987579	163.076177	0.171265	14.181752	0.364129	6.304314
1701.042000	307.987579	163.072030	0.171266	14.181392	0.364131	6.304154
1701.062000	307.987579	163.065198	0.171268	14.180798	0.364135	6.303890
1701.082000	307.987579	163.060895	0.171269	14.180423	0.364137	6.303723
1701.102000	307.987579	163.058443	0.171270	14.180210	0.364138	6.303629
1701.122000	307.987579	163.063947	0.171269	14.180689	0.364135	6.303841
1701.142000	307.987579	163.057613	0.171270	14.180138	0.364139	6.303596
1701.162000	307.987579	163.068791	0.171267	14.181110	0.364133	6.304029
1701.182000	307.987579	163.069708	0.171267	14.181190	0.364132	6.304064
1701.202000	307.987579	163.065488	0.171268	14.180823	0.364134	6.303901
1701.222000	307.987579	163.043762	0.171274	14.178933	0.364146	6.303061
1701.242000	307.987579	163.035891	0.171276	14.178249	0.364150	6.302757
1701.262000	307.987579	163.042242	0.171274	14.178801	0.364147	6.303002
1701.282000	307.987579	163.042030	0.171274	14.178783	0.364147	6.302994
1701.302000	307.987579	163.032409	0.171277	14.177946	0.364152	6.302622
1701.322000	307.987579	163.028234	0.171278	14.177583	0.364154	6.302461
1701.342000	307.987579	163.028397	0.171278	14.177597	0.364154	6.302467
1701.362000	307.987579	163.017725	0.171281	14.176669	0.364160	6.302054
1701.382000	307.987579	163.010423	0.171283	14.176034	0.364164	6.301772
1701.402000	307.987579	163.010973	0.171282	14.176082	0.364163	6.301793
1701.422000	307.987579	163.015580	0.171281	14.176483	0.364161	6.301971
1701.442000	307.987579	163.014359	0.171282	14.176376	0.364162	6.301924
1701.462000	307.987579	163.021897	0.171280	14.177032	0.364158	6.302216
1701.482000	307.987579	163.001006	0.171285	14.175215	0.364169	6.301408
1701.502000	307.987579	163.001591	0.171285	14.175266	0.364168	6.301431
1701.522000	307.987579	162.995717	0.171286	14.174755	0.364171	6.301204
1701.542000	307.987579	163.002584	0.171285	14.175352	0.364168	6.301469
1701.562000	307.987579	163.005875	0.171284	14.175639	0.364166	6.301596
1701.582000	307.987579	163.014151	0.171282	14.176358	0.364162	6.301916
1701.602000	307.987579	162.998310	0.171286	14.174981	0.364170	6.301304
1701.622000	307.987579	162.994366	0.171287	14.174638	0.364172	6.301151
1701.642000	307.987579	163.007657	0.171283	14.175794	0.364165	6.301665
1701.662000	307.987579	162.994694	0.171287	14.174666	0.364172	6.301164
1701.682000	307.987579	163.008949	0.171283	14.175906	0.364164	6.301715
1701.702000	307.987579	162.994260	0.171287	14.174629	0.364172	6.301147
1701.722000	307.987579	162.986843	0.171289	14.173984	0.364176	6.300861
1701.742000	307.987579	163.002956	0.171285	14.175385	0.364168	6.301483
1701.762000	307.987579	163.009727	0.171283	14.175974	0.364164	6.301745
1701.782000	307.987579	162.993487	0.171287	14.174561	0.364173	6.301117
1701.802000	307.987579	162.992103	0.171287	14.174441	0.364173	6.301064
1701.822000	307.987579	162.999111	0.171286	14.175050	0.364170	6.301335
1701.842000	307.987579	163.000949	0.171285	14.175210	0.364169	6.301406
1701.862000	307.987579	163.002219	0.171285	14.175321	0.364168	6.301455
1701.882000	307.987579	162.988687	0.171288	14.174144	0.364175	6.300932
1701.902000	307.987579	162.997233	0.171286	14.174887	0.364171	6.301262
1701.922000	307.987579	162.982643	0.171290	14.173618	0.364178	6.300698
1701.942000	307.987579	162.988971	0.171288	14.174169	0.364175	6.300943
1701.962000	307.987579	162.987645	0.171289	14.174053	0.364176	6.300892
1701.982000	307.987579	162.986466	0.171289	14.173951	0.364176	6.300846
1702.002000	307.987579	162.994171	0.171287	14.174621	0.364172	6.301144
1702.022000	307.987579	162.967145	0.171294	14.172271	0.364187	6.300099
1702.042000	307.987579	162.969898	0.171293	14.172510	0.364185	6.300205
1702.062000	307.987579	162.961788	0.171295	14.171805	0.364189	6.299892
1702.082000	307.987579	162.965344	0.171294	14.172114	0.364188	6.300029
1702.102000	307.987579	162.971946	0.171293	14.172688	0.364184	6.300285
1702.122000	307.987579	162.961459	0.171295	14.171776	0.364190	6.299879
1702.142000	307.987579	162.985516	0.171289	14.173868	0.364177	6.300809
1702.162000	307.987579	162.986958	0.171289	14.173994	0.364176	6.300865
1702.182000	307.987579	162.976175	0.171292	14.173056	0.364182	6.300448
1702.202000	307.987579	162.968789	0.171293	14.172414	0.364186	6.300163
1702.222000	307.987498	162.958438	0.171296	14.171513	0.364191	6.299762
1702.242000	307.987498	162.974436	0.171292	14.172905	0.364183	6.300381
1702.262000	307.987579	162.974873	0.171292	14.172943	0.364183	6.300398
1702.282000	307.987579	162.962725	0.171295	14.171886	0.364189	6.299928
1702.302000	307.987579	162.964211	0.171295	14.172015	0.364188	6.299986
1702.322000	307.987579	162.967644	0.171294	14.172314	0.364186	6.300118
1702.342000	307.987579	162.961168	0.171295	14.171751	0.364190	6.299868
1702.362000	307.987579	162.969762	0.171293	14.172498	0.364185	6.300200
1702.382000	307.987498	162.951068	0.171298	14.170872	0.364195	6.299478
1702.402000	307.987579	162.954312	0.171297	14.171155	0.364193	6.299603
1702.422000	307.987579	162.963176	0.171295	14.171925	0.364189	6.299946
1702.442000	307.987498	162.967945	0.171294	14.172340	0.364186	6.300130
1702.462000	307.987579	162.957428	0.171296	14.171426	0.364192	6.299723
1702.482000	307.987579	162.973049	0.171292	14.172784	0.364183	6.300327
1702.502000	307.987579	162.975599	0.171292	14.173006	0.364182	6.300426
1702.522000	307.987579	162.960880	0.171296	14.171726	0.364190	6.299857
1702.542000	307.987579	162.944333	0.171300	14.170287	0.364199	6.299217
1702.562000	307.987579	162.941476	0.171301	14.170038	0.364200	6.299107
1702.582000	307.987579	162.937973	0.171302	14.169734	0.364202	6.298971
1702.602000	307.987579	162.957616	0.171296	14.171442	0.364192	6.299731
1702.622000	307.987579	162.954040	0.171297	14.171131	0.364194	6.299592
1702.642000	307.987579	162.964347	0.171295	14.172027	0.364188	6.299991
1702.662000	307.987579	162.948870	0.171299	14.170681	0.364196	6.299393
1702.682000	307.987579	162.943940	0.171300	14.170253	0.364199	6.299202
1702.702000	307.987579	162.945768	0.171299	14.170412	0.364198	6.299273
1702.722000	307.987579	162.946530	0.171299	14.170478	0.364198	6.299302
1702.742000	307.987579	162.940008	0.171301	14.169911	0.364201	6.299050
1702.762000	307.987579	162.947234	0.171299	14.170539	0.364197	6.299329
1702.782000	307.987579	162.927292	0.171304	14.168805	0.364208	6.298558
1702.802000	307.987579	162.937114	0.171302	14.169659	0.364203	6.298938
1702.822000	307.987579	162.928274	0.171304	14.168890	0.364207	6.298596
1702.842000	307.987498	162.929761	0.171304	14.169020	0.364206	6.298654
1702.862000	307.987579	162.931777	0.171303	14.169195	0.364205	6.298732
1702.882000	307.987579	162.937353	0.171302	14.169680	0.364202	6.298947
1702.902000	307.987579	162.939971	0.171301	14.169907	0.364201	6.299049
1702.922000	307.987579	162.929057	0.171304	14.168958	0.364207	6.298627
1702.942000	307.987579	162.942180	0.171300	14.170100	0.364200	6.299134
1702.962000	307.987579	162.931673	0.171303	14.169186	0.364205	6.298728
1702.982000	307.987579	162.928684	0.171304	14.168926	0.364207	6.298612
1703.002000	307.987579	162.926498	0.171305	14.168736	0.364208	6.298528
1703.022000	307.987579	162.933625	0.171303	14.169356	0.364204	6.298803
1703.042000	307.987579	162.909697	0.171309	14.167275	0.364217	6.297878
1703.062000	307.987579	162.928434	0.171304	14.168904	0.364207	6.298603
1703.082000	307.987579	162.939531	0.171301	14.169869	0.364201	6.299032
1703.102000	307.987579	162.940797	0.171301	14.169979	0.364201	6.299080
1703.122000	307.987579	162.929425	0.171304	14.168990	0.364207	6.298641
1703.142000	307.987498	162.927477	0.171304	14.168821	0.364208	6.298566
1703.162000	307.987579	162.932171	0.171303	14.169229	0.364205	6.298747
1703.182000	307.987579	162.933041	0.171303	14.169305	0.364205	6.298781
1703.202000	307.987579	162.918994	0.171306	14.168083	0.364212	6.298238
1703.222000	307.987579	162.926103	0.171305	14.168701	0.364208	6.298512
1703.242000	307.987579	162.917210	0.171307	14.167928	0.364213	6.298169
1703.262000	307.987579	162.914848	0.171308	14.167723	0.364214	6.298077
1703.282000	307.987579	162.911156	0.171309	14.167402	0.364216	6.297935
1703.302000	307.987579	162.919329	0.171306	14.168112	0.364212	6.298251
1703.322000	307.987579	162.921912	0.171306	14.168337	0.364211	6.298350
1703.342000	307.987579	162.929635	0.171304	14.169009	0.364207	6.298649
1703.362000	307.987579	162.920240	0.171306	14.168192	0.364212	6.298286
1703.382000	307.987579	162.928671	0.171304	14.168925	0.364207	6.298612
1703.402000	307.987579	162.935630	0.171302	14.169530	0.364203	6.298881
1703.422000	307.987579	162.928684	0.171304	14.168926	0.364207	6.298612
1703.442000	307.987579	162.918495	0.171307	14.168040	0.364212	6.298218
1703.462000	307.987579	162.916019	0.171307	14.167824	0.364214	6.298123
1703.482000	307.987579	162.916653	0.171307	14.167880	0.364213	6.298147
1703.502000	307.987579	162.917846	0.171307	14.167983	0.364213	6.298193
1703.522000	307.987579	162.923581	0.171305	14.168482	0.364210	6.298415
1703.542000	307.987579	162.912482	0.171308	14.167517	0.364216	6.297986
1703.562000	307.987579	162.893405	0.171313	14.165858	0.364226	6.297248
1703.582000	307.987579	162.893192	0.171313	14.165839	0.364226	6.297240
1703.602000	307.987579	162.909472	0.171309	14.167255	0.364217	6.297869
1703.622000	307.987579	162.905269	0.171310	14.166890	0.364219	6.297707
1703.642000	307.987498	162.901388	0.171311	14.166552	0.364221	6.297557
1703.662000	307.987579	162.900167	0.171311	14.166446	0.364222	6.297510
1703.682000	307.987579	162.898311	0.171312	14.166285	0.364223	6.297438
1703.702000	307.987579	162.889246	0.171314	14.165496	0.364228	6.297088
1703.722000	307.987579	162.898306	0.171312	14.166284	0.364223	6.297438
1703.742000	307.987579	162.898735	0.171312	14.166321	0.364223	6.297454
1703.762000	307.987579	162.893866	0.171313	14.165898	0.364226	6.297266
1703.782000	307.987579	162.890939	0.171314	14.165643	0.364227	6.297153
1703.802000	307.987579	162.895775	0.171313	14.166064	0.364225	6.297340
1703.822000	307.987579	162.895767	0.171313	14.166063	0.364225	6.297340
1703.842000	307.987579	162.898814	0.171312	14.166328	0.364223	6.297457
1703.862000	307.987579	162.882346	0.171316	14.164896	0.364232	6.296821
1703.882000	307.987579	162.898565	0.171312	14.166307	0.364223	6.297448
1703.902000	307.987579	162.891380	0.171314	14.165682	0.364227	6.297170
1703.922000	307.987579	162.893677	0.171313	14.165882	0.364226	6.297259
1703.942000	307.987498	162.878604	0.171317	14.164571	0.364234	6.296676
1703.962000	307.987579	162.892575	0.171313	14.165786	0.364226	6.297216
1703.982000	307.987579	162.892174	0.171313	14.165751	0.364226	6.297201
1704.002000	307.987579	162.889014	0.171314	14.165476	0.364228	6.297079
1704.022000	307.987579	162.883258	0.171316	14.164975	0.364231	6.296856
1704.042000	307.987579	162.894636	0.171313	14.165965	0.364225	6.297296
1704.062000	307.987579	162.875253	0.171318	14.164279	0.364235	6.296547
1704.082000	307.987579	162.899634	0.171312	14.166400	0.364222	6.297489
1704.102000	307.987579	162.885424	0.171315	14.165164	0.364230	6.296940
1704.122000	307.987579	162.886309	0.171315	14.165241	0.364230	6.296974
1704.142000	307.987579	162.894863	0.171313	14.165985	0.364225	6.297305
1704.162000	307.987579	162.895706	0.171313	14.166058	0.364225	6.297337
1704.182000	307.987579	162.897579	0.171312	14.166221	0.364224	6.297410
1704.202000	307.987579	162.888555	0.171314	14.165436	0.364228	6.297061
1704.222000	307.987579	162.890645	0.171314	14.165618	0.364227	6.297142
1704.242000	307.987579	162.868822	0.171320	14.163720	0.364239	6.296298
1704.262000	307.987579	162.890600	0.171314	14.165614	0.364227	6.297140
1704.282000	307.987579	162.884385	0.171316	14.165073	0.364231	6.296900
1704.302000	307.987579	162.879155	0.171317	14.164619	0.364233	6.296697
1704.322000	307.987579	162.884986	0.171315	14.165126	0.364230	6.296923
1704.342000	307.987579	162.882404	0.171316	14.164901	0.364232	6.296823
1704.362000	307.987579	162.883882	0.171316	14.165030	0.364231	6.296880
1704.382000	307.987579	162.879347	0.171317	14.164635	0.364233	6.296705
1704.402000	307.987579	162.878145	0.171317	14.164531	0.364234	6.296658
1704.422000	307.987579	162.873046	0.171318	14.164087	0.364237	6.296461
1704.442000	307.987498	162.871937	0.171319	14.163991	0.364237	6.296418
1704.462000	307.987579	162.875028	0.171318	14.164260	0.364236	6.296538
1704.482000	307.987579	162.881087	0.171316	14.164787	0.364232	6.296772
1704.502000	307.987579	162.871470	0.171319	14.163950	0.364237	6.296400
1704.522000	307.987579	162.883610	0.171316	14.165006	0.364231	6.296870
1704.542000	307.987579	162.867528	0.171320	14.163607	0.364239	6.296248
1704.562000	307.987579	162.876031	0.171318	14.164347	0.364235	6.296577
1704.582000	307.987579	162.855269	0.171323	14.162541	0.364246	6.295774
1704.602000	307.987579	162.860346	0.171322	14.162983	0.364243	6.295970
1704.622000	307.987579	162.871004	0.171319	14.163910	0.364238	6.296382
1704.642000	307.987579	162.864661	0.171321	14.163358	0.364241	6.296137
1704.662000	307.987579	162.858479	0.171322	14.162821	0.364244	6.295898
1704.682000	307.987579	162.860342	0.171322	14.162983	0.364243	6.295970
1704.702000	307.987579	162.870166	0.171319	14.163837	0.364238	6.296350
1704.722000	307.987579	162.851959	0.171324	14.162254	0.364248	6.295646
1704.742000	307.987579	162.859520	0.171322	14.162911	0.364244	6.295938
1704.762000	307.987579	162.852401	0.171324	14.162292	0.364248	6.295663
1704.782000	307.987579	162.857244	0.171323	14.162713	0.364245	6.295850
1704.802000	307.987498	162.843406	0.171326	14.161510	0.364252	6.295315
1704.822000	307.987579	162.875903	0.171318	14.164336	0.364235	6.296572
1704.842000	307.987579	162.845530	0.171326	14.161694	0.364251	6.295398
1704.862000	307.987579	162.872601	0.171319	14.164049	0.364237	6.296444
1704.882000	307.987579	162.874502	0.171318	14.164214	0.364236	6.296518
1704.902000	307.987579	162.860364	0.171322	14.162985	0.364243	6.295971
1704.922000	307.987579	162.858166	0.171322	14.162793	0.364244	6.295886
1704.942000	307.987498	162.854573	0.171323	14.162481	0.364246	6.295747
1704.962000	307.987579	162.865644	0.171320	14.163444	0.364240	6.296175
1704.982000	307.987498	162.872038	0.171319	14.164000	0.364237	6.296422
1705.002000	307.987579	162.870617	0.171319	14.163876	0.364238	6.296367
1705.022000	307.987579	162.864703	0.171321	14.163362	0.364241	6.296139
1705.042000	307.987579	162.867079	0.171320	14.163568	0.364240	6.296231
1705.062000	307.987579	162.848087	0.171325	14.161917	0.364250	6.295496
1705.082000	307.987579	162.855696	0.171323	14.162579	0.364246	6.295791
1705.102000	307.987498	162.853195	0.171324	14.162361	0.364247	6.295694
1705.122000	307.987579	162.854892	0.171323	14.162509	0.364246	6.295759
1705.142000	307.987579	162.853208	0.171324	14.162362	0.364247	6.295694
1705.162000	307.987579	162.851122	0.171324	14.162181	0.364248	6.295614
1705.182000	307.987579	162.843861	0.171326	14.161549	0.364252	6.295333
1705.202000	307.987579	162.850792	0.171324	14.162152	0.364248	6.295601
1705.222000	307.987498	162.854497	0.171323	14.162474	0.364246	6.295744
1705.242000	307.987579	162.838814	0.171327	14.161110	0.364255	6.295138
1705.262000	307.987579	162.827282	0.171330	14.160108	0.364261	6.294692
1705.282000	307.987579	162.840297	0.171327	14.161239	0.364254	6.295195
1705.302000	307.987579	162.822033	0.171332	14.159651	0.364264	6.294489
1705.322000	307.987579	162.839306	0.171327	14.161153	0.364254	6.295157
1705.342000	307.987579	162.839674	0.171327	14.161185	0.364254	6.295171
1705.362000	307.987579	162.826787	0.171331	14.160065	0.364261	6.294673
1705.382000	307.987579	162.829856	0.171330	14.160331	0.364259	6.294792
1705.402000	307.987579	162.855942	0.171323	14.162600	0.364246	6.295800
1705.422000	307.987579	162.844588	0.171326	14.161613	0.364252	6.295361
1705.442000	307.987579	162.837769	0.171328	14.161019	0.364255	6.295098
1705.462000	307.987579	162.846966	0.171325	14.161819	0.364250	6.295453
1705.482000	307.987579	162.840328	0.171327	14.161242	0.364254	6.295196
1705.502000	307.987579	162.834184	0.171329	14.160708	0.364257	6.294959
1705.522000	307.987579	162.832409	0.171329	14.160553	0.364258	6.294890
1705.542000	307.987498	162.831697	0.171329	14.160491	0.364258	6.294863
1705.562000	307.987579	162.830987	0.171329	14.160430	0.364259	6.294835
1705.582000	307.987579	162.831667	0.171329	14.160489	0.364259	6.294862
1705.602000	307.987579	162.834934	0.171328	14.160773	0.364257	6.294988
1705.622000	307.987579	162.847264	0.171325	14.161845	0.364250	6.295465
1705.642000	307.987579	162.827650	0.171330	14.160139	0.364261	6.294706
1705.662000	307.987579	162.838832	0.171327	14.161112	0.364255	6.295139
1705.682000	307.987579	162.830793	0.171330	14.160413	0.364259	6.294828
1705.702000	307.987579	162.832404	0.171329	14.160553	0.364258	6.294890
1705.722000	307.987579	162.816897	0.171333	14.159204	0.364266	6.294291
1705.742000	307.987579	162.833600	0.171329	14.160657	0.364258	6.294936
1705.762000	307.987579	162.823929	0.171331	14.159816	0.364263	6.294562
1705.782000	307.987579	162.828579	0.171330	14.160220	0.364260	6.294742
1705.802000	307.987579	162.836251	0.171328	14.160888	0.364256	6.295039
1705.822000	307.987579	162.823189	0.171331	14.159752	0.364263	6.294534
1705.842000	307.987579	162.847179	0.171325	14.161838	0.364250	6.295461
1705.862000	307.987579	162.839705	0.171327	14.161188	0.364254	6.295172
1705.882000	307.987579	162.834357	0.171329	14.160723	0.364257	6.294966
1705.902000	307.987579	162.816103	0.171333	14.159135	0.364267	6.294260
1705.922000	307.987579	162.817718	0.171333	14.159276	0.364266	6.294322
1705.942000	307.987579	162.817729	0.171333	14.159277	0.364266	6.294323
1705.962000	307.987579	162.813392	0.171334	14.158900	0.364268	6.294155
1705.982000	307.987579	162.809110	0.171335	14.158527	0.364271	6.293990
1706.002000	307.987579	162.817581	0.171333	14.159264	0.364266	6.294317
1706.022000	307.987579	162.806605	0.171336	14.158309	0.364272	6.293893
1706.042000	307.987579	162.806365	0.171336	14.158288	0.364272	6.293883
1706.062000	307.987579	162.792520	0.171340	14.157084	0.364279	6.293348
1706.082000	307.987579	162.803231	0.171337	14.158016	0.364274	6.293762
1706.102000	307.987579	162.794783	0.171339	14.157281	0.364278	6.293436
1706.122000	307.987579	162.795682	0.171339	14.157359	0.364278	6.293470
1706.142000	307.987579	162.815694	0.171333	14.159100	0.364267	6.294244
1706.162000	307.987579	162.798253	0.171338	14.157583	0.364276	6.293570
1706.182000	307.987579	162.807506	0.171336	14.158388	0.364271	6.293928
1706.202000	307.987579	162.807433	0.171336	14.158381	0.364271	6.293925
1706.222000	307.987579	162.804133	0.171336	14.158094	0.364273	6.293797
1706.242000	307.987579	162.793590	0.171339	14.157178	0.364279	6.293390
1706.262000	307.987579	162.799318	0.171338	14.157676	0.364276	6.293611
1706.282000	307.987579	162.801586	0.171337	14.157873	0.364274	6.293699
1706.302000	307.987579	162.788120	0.171341	14.156702	0.364282	6.293178
1706.322000	307.987579	162.793801	0.171339	14.157196	0.364279	6.293398
1706.342000	307.987579	162.784705	0.171342	14.156405	0.364283	6.293046
1706.362000	307.987579	162.800737	0.171337	14.157799	0.364275	6.293666
1706.382000	307.987579	162.787613	0.171341	14.156658	0.364282	6.293159
1706.402000	307.987579	162.781974	0.171342	14.156167	0.364285	6.292941
1706.422000	307.987579	162.796248	0.171339	14.157409	0.364277	6.293492
1706.442000	307.987579	162.805619	0.171336	14.158224	0.364272	6.293855
1706.462000	307.987579	162.794896	0.171339	14.157291	0.364278	6.293440
1706.482000	307.987579	162.806751	0.171336	14.158322	0.364272	6.293898
1706.502000	307.987579	162.796546	0.171338	14.157435	0.364277	6.293504
1706.522000	307.987579	162.786921	0.171341	14.156598	0.364282	6.293132
1706.542000	307.987579	162.787488	0.171341	14.156647	0.364282	6.293154
1706.562000	307.987579	162.777824	0.171343	14.155806	0.364287	6.292780
1706.582000	307.987579	162.783482	0.171342	14.156299	0.364284	6.292999
1706.602000	307.987579	162.778984	0.171343	14.155907	0.364286	6.292825
1706.622000	307.987579	162.777586	0.171343	14.155786	0.364287	6.292771
1706.642000	307.987579	162.770302	0.171345	14.155152	0.364291	6.292489
1706.662000	307.987579	162.773910	0.171344	14.155466	0.364289	6.292629
1706.682000	307.987579	162.772598	0.171345	14.155352	0.364290	6.292578
1706.702000	307.987579	162.772767	0.171345	14.155367	0.364290	6.292585
1706.722000	307.987579	162.771805	0.171345	14.155283	0.364290	6.292547
1706.742000	307.987579	162.765890	0.171346	14.154769	0.364293	6.292319
1706.762000	307.987579	162.773117	0.171345	14.155397	0.364290	6.292598
1706.782000	307.987579	162.787265	0.171341	14.156628	0.364282	6.293145
1706.802000	307.987579	162.762833	0.171347	14.154503	0.364295	6.292201
1706.822000	307.987579	162.776491	0.171344	14.155691	0.364288	6.292729
1706.842000	307.987579	162.764217	0.171347	14.154623	0.364294	6.292254
1706.862000	307.987579	162.772776	0.171345	14.155367	0.364290	6.292585
1706.882000	307.987579	162.768130	0.171346	14.154963	0.364292	6.292405
1706.902000	307.987579	162.776233	0.171344	14.155668	0.364288	6.292719
1706.922000	307.987579	162.766816	0.171346	14.154849	0.364293	6.292355
1706.942000	307.987579	162.769325	0.171346	14.155067	0.364292	6.292452
1706.962000	307.987579	162.774547	0.171344	14.155521	0.364289	6.292653
1706.982000	307.987579	162.770046	0.171345	14.155130	0.364291	6.292479
1707.002000	307.987579	162.769971	0.171345	14.155124	0.364291	6.292477
1707.022000	307.987579	162.777097	0.171344	14.155743	0.364287	6.292752
1707.042000	307.987579	162.767977	0.171346	14.154950	0.364292	6.292399
1707.062000	307.987579	162.775121	0.171344	14.155571	0.364289	6.292676
1707.082000	307.987579	162.774478	0.171344	14.155515	0.364289	6.292651
1707.102000	307.987579	162.779343	0.171343	14.155939	0.364286	6.292839
1707.122000	307.987579	162.770278	0.171345	14.155150	0.364291	6.292488
1707.142000	307.987579	162.773354	0.171345	14.155418	0.364289	6.292607
1707.162000	307.987579	162.771021	0.171345	14.155215	0.364291	6.292517
1707.182000	307.987579	162.770425	0.171345	14.155163	0.364291	6.292494
1707.202000	307.987579	162.775221	0.171344	14.155580	0.364288	6.292680
1707.222000	307.987579	162.769791	0.171345	14.155108	0.364291	6.292470
1707.242000	307.987579	162.763102	0.171347	14.154526	0.364295	6.292211
1707.262000	307.987579	162.769175	0.171346	14.155054	0.364292	6.292446
1707.282000	307.987579	162.762511	0.171347	14.154475	0.364295	6.292188
1707.302000	307.987579	162.759158	0.171348	14.154183	0.364297	6.292059
1707.322000	307.987579	162.767345	0.171346	14.154895	0.364293	6.292375
1707.342000	307.987579	162.752040	0.171350	14.153564	0.364301	6.291783
1707.362000	307.987579	162.758075	0.171349	14.154089	0.364298	6.292017
1707.382000	307.987579	162.764574	0.171347	14.154654	0.364294	6.292268
1707.402000	307.987579	162.770691	0.171345	14.155186	0.364291	6.292504
1707.422000	307.987579	162.773220	0.171345	14.155406	0.364290	6.292602
1707.442000	307.987579	162.759133	0.171348	14.154181	0.364297	6.292058
1707.462000	307.987579	162.760909	0.171348	14.154335	0.364296	6.292126
1707.482000	307.987579	162.762772	0.171347	14.154498	0.364295	6.292198
1707.502000	307.987579	162.754354	0.171349	14.153765	0.364300	6.291873
1707.522000	307.987579	162.749734	0.171351	14.153364	0.364302	6.291694
1707.542000	307.987498	162.753659	0.171350	14.153705	0.364300	6.291846
1707.562000	307.987579	162.753273	0.171350	14.153671	0.364300	6.291831
1707.582000	307.987579	162.760549	0.171348	14.154304	0.364296	6.292112
1707.602000	307.987579	162.756935	0.171349	14.153990	0.364298	6.291973
1707.622000	307.987579	162.751463	0.171350	14.153514	0.364301	6.291761
1707.642000	307.987579	162.764897	0.171347	14.154682	0.364294	6.292280
1707.662000	307.987579	162.758544	0.171348	14.154130	0.364297	6.292035
1707.682000	307.987579	162.760302	0.171348	14.154283	0.364296	6.292103
1707.702000	307.987579	162.767074	0.171346	14.154872	0.364293	6.292365
1707.722000	307.987579	162.748222	0.171351	14.153232	0.364303	6.291636
1707.742000	307.987579	162.752245	0.171350	14.153582	0.364301	6.291791
1707.762000	307.987579	162.755257	0.171349	14.153844	0.364299	6.291908
1707.782000	307.987579	162.764696	0.171347	14.154665	0.364294	6.292273
1707.802000	307.987579	162.758996	0.171348	14.154169	0.364297	6.292052
1707.822000	307.987579	162.767739	0.171346	14.154929	0.364292	6.292390
1707.842000	307.987579	162.752387	0.171350	14.153594	0.364301	6.291797
1707.862000	307.987579	162.748264	0.171351	14.153236	0.364303	6.291637
1707.882000	307.987579	162.754307	0.171349	14.153761	0.364300	6.291871
1707.902000	307.987579	162.757384	0.171349	14.154029	0.364298	6.291990
1707.922000	307.987579	162.754593	0.171349	14.153786	0.364299	6.291882
1707.942000	307.987579	162.750604	0.171350	14.153439	0.364302	6.291728
1707.962000	307.987498	162.751207	0.171350	14.153492	0.364301	6.291751
1707.982000	307.987579	162.755618	0.171349	14.153875	0.364299	6.291922
1708.002000	307.987579	162.748193	0.171351	14.153230	0.364303	6.291635
1708.022000	307.987579	162.752411	0.171350	14.153596	0.364301	6.291798
1708.042000	307.987579	162.756278	0.171349	14.153933	0.364299	6.291947
1708.062000	307.987579	162.753369	0.171350	14.153680	0.364300	6.291835
1708.082000	307.987579	162.735520	0.171354	14.152128	0.364310	6.291145
1708.102000	307.987579	162.746227	0.171352	14.153059	0.364304	6.291559
1708.122000	307.987579	162.750600	0.171350	14.153439	0.364302	6.291728
1708.142000	307.987579	162.740641	0.171353	14.152573	0.364307	6.291343
1708.162000	307.987579	162.740819	0.171353	14.152588	0.364307	6.291350
1708.182000	307.987579	162.743975	0.171352	14.152863	0.364305	6.291472
1708.202000	307.987579	162.753846	0.171350	14.153721	0.364300	6.291853
1708.222000	307.987579	162.761608	0.171348	14.154396	0.364296	6.292153
1708.242000	307.987579	162.758221	0.171348	14.154102	0.364298	6.292022
1708.262000	307.987579	162.751125	0.171350	14.153485	0.364301	6.291748
1708.282000	307.987579	162.753853	0.171350	14.153722	0.364300	6.291853
1708.302000	307.987579	162.747306	0.171351	14.153153	0.364303	6.291600
1708.322000	307.987498	162.750511	0.171350	14.153431	0.364301	6.291724
1708.342000	307.987579	162.742027	0.171353	14.152693	0.364306	6.291396
1708.362000	307.987579	162.745474	0.171352	14.152993	0.364304	6.291530
1708.382000	307.987579	162.735024	0.171355	14.152084	0.364310	6.291126
1708.402000	307.987579	162.744700	0.171352	14.152926	0.364305	6.291500
1708.422000	307.987579	162.746997	0.171351	14.153126	0.364303	6.291588
1708.442000	307.987498	162.749698	0.171351	14.153361	0.364302	6.291693
1708.462000	307.987579	162.749592	0.171351	14.153351	0.364302	6.291689
1708.482000	307.987579	162.760916	0.171348	14.154336	0.364296	6.292126
1708.502000	307.987579	162.751519	0.171350	14.153519	0.364301	6.291763
1708.522000	307.987579	162.748068	0.171351	14.153219	0.364303	6.291630
1708.542000	307.987579	162.752549	0.171350	14.153608	0.364301	6.291803
1708.562000	307.987579	162.730340	0.171356	14.151677	0.364312	6.290944
1708.582000	307.987579	162.728006	0.171356	14.151474	0.364314	6.290854
1708.602000	307.987579	162.738786	0.171354	14.152412	0.364308	6.291271
1708.622000	307.987498	162.723940	0.171357	14.151121	0.364316	6.290697
1708.642000	307.987579	162.733579	0.171355	14.151959	0.364311	6.291070
1708.662000	307.987579	162.727649	0.171356	14.151443	0.364314	6.290840
1708.682000	307.987579	162.722602	0.171358	14.151004	0.364316	6.290645
1708.702000	307.987579	162.728036	0.171356	14.151477	0.364314	6.290855
1708.722000	307.987579	162.725587	0.171357	14.151264	0.364315	6.290761
1708.742000	307.987579	162.737761	0.171354	14.152322	0.364308	6.291231
1708.762000	307.987579	162.724908	0.171357	14.151205	0.364315	6.290734
1708.782000	307.987579	162.736491	0.171354	14.152212	0.364309	6.291182
1708.802000	307.987579	162.730159	0.171356	14.151661	0.364312	6.290937
1708.822000	307.987579	162.717685	0.171359	14.150577	0.364319	6.290455
1708.842000	307.987579	162.718848	0.171359	14.150678	0.364318	6.290500
1708.862000	307.987579	162.716446	0.171359	14.150469	0.364320	6.290407
1708.882000	307.987579	162.719065	0.171359	14.150697	0.364318	6.290509
1708.902000	307.987579	162.719748	0.171359	14.150756	0.364318	6.290535
1708.922000	307.987579	162.719852	0.171359	14.150765	0.364318	6.290539
1708.942000	307.987579	162.720018	0.171358	14.150779	0.364318	6.290545
1708.962000	307.987579	162.717809	0.171359	14.150587	0.364319	6.290460
1708.982000	307.987579	162.729926	0.171356	14.151641	0.364313	6.290928
1709.002000	307.987579	162.737610	0.171354	14.152309	0.364308	6.291226
1709.022000	307.987579	162.721028	0.171358	14.150867	0.364317	6.290584
1709.042000	307.987579	162.727047	0.171357	14.151391	0.364314	6.290817
1709.062000	307.987579	162.722551	0.171358	14.151000	0.364316	6.290643
1709.082000	307.987579	162.725808	0.171357	14.151283	0.364315	6.290769
1709.102000	307.987579	162.709098	0.171361	14.149830	0.364324	6.290123
1709.122000	307.987579	162.717836	0.171359	14.150590	0.364319	6.290461
1709.142000	307.987579	162.716335	0.171359	14.150459	0.364320	6.290403
1709.162000	307.987579	162.707840	0.171362	14.149720	0.364324	6.290075
1709.182000	307.987579	162.722008	0.171358	14.150952	0.364317	6.290622
1709.202000	307.987579	162.721971	0.171358	14.150949	0.364317	6.290621
1709.222000	307.987579	162.715437	0.171360	14.150381	0.364320	6.290368
1709.242000	307.987579	162.701041	0.171363	14.149129	0.364328	6.289812
1709.262000	307.987579	162.708792	0.171361	14.149803	0.364324	6.290111
1709.282000	307.987579	162.710170	0.171361	14.149923	0.364323	6.290165
1709.302000	307.987579	162.705693	0.171362	14.149534	0.364325	6.289992
1709.322000	307.987579	162.710501	0.171361	14.149952	0.364323	6.290178
1709.342000	307.987579	162.714130	0.171360	14.150267	0.364321	6.290318
1709.362000	307.987579	162.706981	0.171362	14.149646	0.364325	6.290041
1709.382000	307.987579	162.710554	0.171361	14.149956	0.364323	6.290180
1709.402000	307.987579	162.708547	0.171361	14.149782	0.364324	6.290102
1709.422000	307.987579	162.706069	0.171362	14.149566	0.364325	6.290006
1709.442000	307.987498	162.715276	0.171360	14.150367	0.364320	6.290362
1709.462000	307.987498	162.720949	0.171358	14.150860	0.364317	6.290581
1709.482000	307.987579	162.720085	0.171358	14.150785	0.364318	6.290548
1709.502000	307.987579	162.710514	0.171361	14.149953	0.364323	6.290178
1709.522000	307.987579	162.728760	0.171356	14.151540	0.364313	6.290883
1709.542000	307.987579	162.698869	0.171364	14.148940	0.364329	6.289728
1709.562000	307.987498	162.711642	0.171361	14.150051	0.364322	6.290222
1709.582000	307.987579	162.707491	0.171362	14.149690	0.364324	6.290061
1709.602000	307.987579	162.711695	0.171361	14.150056	0.364322	6.290224
1709.622000	307.987579	162.700214	0.171364	14.149057	0.364328	6.289780
1709.642000	307.987498	162.697150	0.171364	14.148791	0.364330	6.289661
1709.662000	307.987579	162.706099	0.171362	14.149569	0.364325	6.290007
1709.682000	307.987498	162.704319	0.171363	14.149414	0.364326	6.289939
1709.702000	307.987579	162.698497	0.171364	14.148908	0.364329	6.289713
1709.722000	307.987579	162.702850	0.171363	14.149286	0.364327	6.289882
1709.742000	307.987579	162.696912	0.171364	14.148770	0.364330	6.289652
1709.762000	307.987579	162.699789	0.171364	14.149020	0.364329	6.289763
1709.782000	307.987579	162.708520	0.171361	14.149780	0.364324	6.290101
1709.802000	307.987579	162.692917	0.171366	14.148423	0.364332	6.289498
1709.822000	307.987579	162.701541	0.171363	14.149173	0.364328	6.289831
1709.842000	307.987579	162.695337	0.171365	14.148633	0.364331	6.289591
1709.862000	307.987579	162.696232	0.171365	14.148711	0.364330	6.289626
1709.882000	307.987579	162.710637	0.171361	14.149964	0.364323	6.290183
1709.902000	307.987579	162.708122	0.171362	14.149745	0.364324	6.290086
1709.922000	307.987498	162.708072	0.171362	14.149741	0.364324	6.290084
1709.942000	307.987579	162.692314	0.171366	14.148370	0.364332	6.289474
1709.962000	307.987579	162.690583	0.171366	14.148220	0.364333	6.289407
1709.982000	307.987498	162.691208	0.171366	14.148274	0.364333	6.289432
1710.002000	307.987579	162.686674	0.171367	14.147880	0.364335	6.289256
1710.022000	307.987579	162.690579	0.171366	14.148219	0.364333	6.289407
1710.042000	307.987579	162.687051	0.171367	14.147912	0.364335	6.289271
1710.062000	307.987579	162.686215	0.171367	14.147840	0.364336	6.289239
1710.082000	307.987579	162.693445	0.171365	14.148469	0.364332	6.289518
1710.102000	307.987579	162.699679	0.171364	14.149011	0.364329	6.289759
1710.122000	307.987579	162.689841	0.171366	14.148155	0.364334	6.289379
1710.142000	307.987579	162.694082	0.171365	14.148524	0.364332	6.289543
1710.162000	307.987579	162.683390	0.171368	14.147594	0.364337	6.289129
1710.182000	307.987579	162.709385	0.171361	14.149855	0.364323	6.290134
1710.202000	307.987579	162.693415	0.171365	14.148466	0.364332	6.289517
1710.222000	307.987579	162.697830	0.171364	14.148850	0.364330	6.289688
1710.242000	307.987579	162.683284	0.171368	14.147585	0.364337	6.289125
1710.262000	307.987579	162.701743	0.171363	14.149190	0.364327	6.289839
1710.282000	307.987579	162.693006	0.171366	14.148430	0.364332	6.289501
1710.302000	307.987579	162.673078	0.171371	14.146697	0.364343	6.288731
1710.322000	307.987579	162.691188	0.171366	14.148272	0.364333	6.289431
1710.342000	307.987579	162.690448	0.171366	14.148208	0.364333	6.289402
1710.362000	307.987579	162.690021	0.171366	14.148171	0.364334	6.289386
1710.382000	307.987579	162.680389	0.171369	14.147333	0.364339	6.289013
1710.402000	307.987579	162.697255	0.171364	14.148800	0.364330	6.289665
1710.422000	307.987579	162.684288	0.171368	14.147672	0.364337	6.289164
1710.442000	307.987579	162.682611	0.171368	14.147526	0.364338	6.289099
1710.462000	307.987579	162.684089	0.171368	14.147655	0.364337	6.289156
1710.482000	307.987579	162.676691	0.171370	14.147012	0.364341	6.288870
1710.502000	307.987579	162.687472	0.171367	14.147949	0.364335	6.289287
1710.522000	307.987579	162.677431	0.171370	14.147076	0.364340	6.288899
1710.542000	307.987579	162.685628	0.171367	14.147789	0.364336	6.289216
1710.562000	307.987579	162.686167	0.171367	14.147836	0.364336	6.289237
1710.582000	307.987579	162.687792	0.171367	14.147977	0.364335	6.289300
1710.602000	307.987579	162.670626	0.171371	14.146484	0.364344	6.288636
1710.622000	307.987579	162.687000	0.171367	14.147908	0.364335	6.289269
1710.642000	307.987579	162.686542	0.171367	14.147868	0.364336	6.289251
1710.662000	307.987579	162.688474	0.171367	14.148036	0.364335	6.289326
1710.682000	307.987579	162.689193	0.171367	14.148099	0.364334	6.289354
1710.702000	307.987579	162.690284	0.171366	14.148194	0.364334	6.289396
1710.722000	307.987579	162.684957	0.171368	14.147730	0.364336	6.289190
1710.742000	307.987579	162.684073	0.171368	14.147653	0.364337	6.289156
1710.762000	307.987579	162.662242	0.171374	14.145755	0.364348	6.288312
1710.782000	307.987579	162.671566	0.171371	14.146566	0.364343	6.288672
1710.802000	307.987579	162.678195	0.171369	14.147142	0.364340	6.288929
1710.822000	307.987579	162.664168	0.171373	14.145922	0.364347	6.288386
1710.842000	307.987579	162.663638	0.171373	14.145876	0.364348	6.288366
1710.862000	307.987579	162.677209	0.171370	14.147057	0.364341	6.288890
1710.882000	307.987579	162.665856	0.171373	14.146069	0.364347	6.288452
1710.902000	307.987579	162.647354	0.171377	14.144460	0.364356	6.287736
1710.922000	307.987579	162.662763	0.171373	14.145800	0.364348	6.288332
1710.942000	307.987579	162.652508	0.171376	14.144909	0.364354	6.287936
1710.962000	307.987498	162.664090	0.171373	14.145916	0.364347	6.288383
1710.982000	307.987579	162.652181	0.171376	14.144880	0.364354	6.287923
1711.002000	307.987579	162.656082	0.171375	14.145219	0.364352	6.288074
1711.022000	307.987579	162.649927	0.171377	14.144684	0.364355	6.287836
1711.042000	307.987579	162.663620	0.171373	14.145875	0.364348	6.288365
1711.062000	307.987579	162.642549	0.171379	14.144042	0.364359	6.287551
1711.082000	307.987579	162.650507	0.171377	14.144734	0.364355	6.287858
1711.102000	307.987579	162.654918	0.171375	14.145118	0.364352	6.288029
1711.122000	307.987579	162.643462	0.171378	14.144122	0.364358	6.287586
1711.142000	307.987579	162.650324	0.171377	14.144719	0.364355	6.287851
1711.162000	307.987579	162.656668	0.171375	14.145270	0.364351	6.288096
1711.182000	307.987579	162.657406	0.171375	14.145334	0.364351	6.288125
1711.202000	307.987498	162.655422	0.171375	14.145162	0.364352	6.288048
1711.222000	307.987498	162.640971	0.171379	14.143905	0.364360	6.287490
1711.242000	307.987498	162.634638	0.171381	14.143354	0.364363	6.287245
1711.262000	307.987579	162.641374	0.171379	14.143940	0.364360	6.287505
1711.282000	307.987579	162.657285	0.171375	14.145324	0.364351	6.288120
1711.302000	307.987579	162.651379	0.171376	14.144810	0.364354	6.287892
1711.322000	307.987579	162.654734	0.171376	14.145102	0.364352	6.288022
1711.342000	307.987579	162.644290	0.171378	14.144194	0.364358	6.287618
1711.362000	307.987579	162.651072	0.171376	14.144784	0.364354	6.287880
1711.382000	307.987579	162.646743	0.171378	14.144407	0.364357	6.287713
1711.402000	307.987579	162.636901	0.171380	14.143551	0.364362	6.287332
1711.422000	307.987579	162.647251	0.171377	14.144451	0.364356	6.287732
1711.442000	307.987579	162.653139	0.171376	14.144963	0.364353	6.287960
1711.462000	307.987498	162.655911	0.171375	14.145204	0.364352	6.288067
1711.482000	307.987579	162.648807	0.171377	14.144587	0.364356	6.287793
1711.502000	307.987579	162.642510	0.171379	14.144039	0.364359	6.287549
1711.522000	307.987579	162.657557	0.171375	14.145348	0.364351	6.288131
1711.542000	307.987579	162.652883	0.171376	14.144941	0.364353	6.287950
1711.562000	307.987579	162.654523	0.171376	14.145084	0.364353	6.288013
1711.582000	307.987579	162.648989	0.171377	14.144602	0.364355	6.287800
1711.602000	307.987579	162.643766	0.171378	14.144148	0.364358	6.287598
1711.622000	307.987579	162.653773	0.171376	14.145019	0.364353	6.287984
1711.642000	307.987579	162.645699	0.171378	14.144316	0.364357	6.287672
1711.662000	307.987579	162.640444	0.171379	14.143859	0.364360	6.287469
1711.682000	307.987579	162.649016	0.171377	14.144605	0.364355	6.287801
1711.702000	307.987579	162.634230	0.171381	14.143319	0.364363	6.287229
1711.722000	307.987579	162.630324	0.171382	14.142979	0.364365	6.287078
1711.742000	307.987579	162.634098	0.171381	14.143308	0.364363	6.287224
1711.762000	307.987579	162.636704	0.171380	14.143534	0.364362	6.287325
1711.782000	307.987498	162.623832	0.171384	14.142415	0.364369	6.286827
1711.802000	307.987579	162.629164	0.171382	14.142878	0.364366	6.287033
1711.822000	307.987579	162.640235	0.171379	14.143841	0.364360	6.287461
1711.842000	307.987579	162.632339	0.171381	14.143155	0.364364	6.287156
1711.862000	307.987579	162.628955	0.171382	14.142860	0.364366	6.287025
1711.882000	307.987579	162.645607	0.171378	14.144308	0.364357	6.287669
1711.902000	307.987498	162.630806	0.171382	14.143021	0.364365	6.287097
1711.922000	307.987579	162.631783	0.171382	14.143106	0.364365	6.287134
1711.942000	307.987579	162.619306	0.171385	14.142021	0.364371	6.286652
1711.962000	307.987579	162.627621	0.171383	14.142744	0.364367	6.286973
1711.982000	307.987579	162.638788	0.171380	14.143715	0.364361	6.287405
1712.002000	307.987498	162.635497	0.171380	14.143429	0.364363	6.287278
1712.022000	307.987498	162.622176	0.171384	14.142271	0.364370	6.286763
1712.042000	307.987579	162.630042	0.171382	14.142955	0.364366	6.287067
1712.062000	307.987579	162.633352	0.171381	14.143243	0.364364	6.287195
1712.082000	307.987579	162.639317	0.171380	14.143761	0.364361	6.287426
1712.102000	307.987579	162.632685	0.171381	14.143185	0.364364	6.287169
1712.122000	307.987579	162.631476	0.171382	14.143079	0.364365	6.287123
1712.142000	307.987579	162.632752	0.171381	14.143190	0.364364	6.287172
1712.162000	307.987579	162.619761	0.171385	14.142061	0.364371	6.286670
1712.182000	307.987579	162.641653	0.171379	14.143965	0.364359	6.287516
1712.202000	307.987579	162.631323	0.171382	14.143066	0.364365	6.287117
1712.222000	307.987579	162.626995	0.171383	14.142690	0.364367	6.286949
1712.242000	307.987579	162.620374	0.171384	14.142114	0.364371	6.286693
1712.262000	307.987498	162.628946	0.171382	14.142859	0.364366	6.287025
1712.282000	307.987579	162.624138	0.171384	14.142441	0.364369	6.286839
1712.302000	307.987579	162.627804	0.171383	14.142760	0.364367	6.286981
1712.322000	307.987579	162.633397	0.171381	14.143246	0.364364	6.287197
1712.342000	307.987579	162.628528	0.171382	14.142823	0.364366	6.287009
1712.362000	307.987579	162.624132	0.171384	14.142441	0.364369	6.286839
1712.382000	307.987579	162.628071	0.171382	14.142783	0.364367	6.286991
1712.402000	307.987579	162.628802	0.171382	14.142847	0.364366	6.287019
1712.422000	307.987579	162.636469	0.171380	14.143514	0.364362	6.287316
1712.442000	307.987579	162.617629	0.171385	14.141875	0.364372	6.286587
1712.462000	307.987579	162.616361	0.171386	14.141765	0.364373	6.286538
1712.482000	307.987579	162.602553	0.171389	14.140564	0.364380	6.286004
1712.502000	307.987579	162.612048	0.171387	14.141390	0.364375	6.286371
1712.522000	307.987579	162.630773	0.171382	14.143018	0.364365	6.287095
1712.542000	307.987579	162.618150	0.171385	14.141921	0.364372	6.286607
1712.562000	307.987498	162.613812	0.171386	14.141543	0.364374	6.286440
1712.582000	307.987579	162.611873	0.171387	14.141375	0.364375	6.286365
1712.602000	307.987579	162.606245	0.171388	14.140885	0.364378	6.286147
1712.622000	307.987579	162.607292	0.171388	14.140976	0.364378	6.286188
1712.642000	307.987579	162.616224	0.171386	14.141753	0.364373	6.286533
1712.662000	307.987498	162.613251	0.171386	14.141495	0.364374	6.286418
1712.682000	307.987579	162.613734	0.171386	14.141537	0.364374	6.286437
1712.702000	307.987579	162.618051	0.171385	14.141912	0.364372	6.286604
1712.722000	307.987579	162.598506	0.171390	14.140212	0.364382	6.285848
1712.742000	307.987579	162.602955	0.171389	14.140599	0.364380	6.286020
1712.762000	307.987579	162.605260	0.171388	14.140800	0.364379	6.286109
1712.782000	307.987579	162.596860	0.171391	14.140069	0.364383	6.285784
1712.802000	307.987579	162.613878	0.171386	14.141549	0.364374	6.286442
1712.822000	307.987579	162.603556	0.171389	14.140651	0.364380	6.286043
1712.842000	307.987579	162.607379	0.171388	14.140984	0.364378	6.286191
1712.862000	307.987579	162.591967	0.171392	14.139644	0.364386	6.285595
1712.882000	307.987579	162.598388	0.171390	14.140202	0.364382	6.285843
1712.902000	307.987579	162.610148	0.171387	14.141225	0.364376	6.286298
1712.922000	307.987579	162.607524	0.171388	14.140996	0.364377	6.286197
1712.942000	307.987579	162.601068	0.171390	14.140435	0.364381	6.285947
1712.962000	307.987498	162.603923	0.171389	14.140683	0.364379	6.286057
1712.982000	307.987498	162.596473	0.171391	14.140035	0.364383	6.285769
1713.002000	307.987579	162.594640	0.171391	14.139876	0.364384	6.285698
1713.022000	307.987579	162.611519	0.171387	14.141344	0.364375	6.286351
1713.042000	307.987579	162.597328	0.171391	14.140110	0.364383	6.285802
1713.062000	307.987579	162.597410	0.171390	14.140117	0.364383	6.285806
1713.082000	307.987498	162.603150	0.171389	14.140616	0.364380	6.286027
1713.102000	307.987579	162.589087	0.171393	14.139393	0.364387	6.285484
1713.122000	307.987579	162.608528	0.171388	14.141084	0.364377	6.286235
1713.142000	307.987579	162.590259	0.171392	14.139495	0.364387	6.285529
1713.162000	307.987579	162.591888	0.171392	14.139637	0.364386	6.285592
1713.182000	307.987579	162.590593	0.171392	14.139524	0.364386	6.285542
1713.202000	307.987498	162.605723	0.171388	14.140840	0.364378	6.286127
1713.222000	307.987579	162.598777	0.171390	14.140236	0.364382	6.285858
1713.242000	307.987579	162.593106	0.171392	14.139743	0.364385	6.285639
1713.262000	307.987579	162.581630	0.171395	14.138745	0.364391	6.285196
1713.282000	307.987579	162.577068	0.171396	14.138348	0.364394	6.285019
1713.302000	307.987579	162.601094	0.171390	14.140437	0.364381	6.285948
1713.322000	307.987579	162.597796	0.171390	14.140151	0.364383	6.285820
1713.342000	307.987579	162.601554	0.171389	14.140477	0.364381	6.285966
1713.362000	307.987579	162.597730	0.171390	14.140145	0.364383	6.285818
1713.382000	307.987579	162.601277	0.171389	14.140453	0.364381	6.285955
1713.402000	307.987579	162.579511	0.171395	14.138560	0.364392	6.285114
1713.422000	307.987579	162.585781	0.171394	14.139106	0.364389	6.285356
1713.442000	307.987579	162.599887	0.171390	14.140332	0.364382	6.285901
1713.462000	307.987579	162.597363	0.171391	14.140113	0.364383	6.285804
1713.482000	307.987579	162.615028	0.171386	14.141649	0.364374	6.286487
1713.502000	307.987579	162.597202	0.171391	14.140099	0.364383	6.285798
1713.522000	307.987579	162.605390	0.171388	14.140811	0.364379	6.286114
1713.542000	307.987579	162.602292	0.171389	14.140541	0.364380	6.285994
1713.562000	307.987579	162.601697	0.171389	14.140490	0.364381	6.285971
1713.582000	307.987579	162.585952	0.171393	14.139121	0.364389	6.285363
1713.602000	307.987579	162.595811	0.171391	14.139978	0.364384	6.285744
1713.622000	307.987579	162.602473	0.171389	14.140557	0.364380	6.286001
1713.642000	307.987579	162.592431	0.171392	14.139684	0.364385	6.285613
1713.662000	307.987579	162.591664	0.171392	14.139617	0.364386	6.285583
1713.682000	307.987579	162.582406	0.171394	14.138812	0.364391	6.285226
1713.702000	307.987498	162.592389	0.171392	14.139680	0.364385	6.285611
1713.722000	307.987579	162.589234	0.171393	14.139406	0.364387	6.285489
1713.742000	307.987579	162.588871	0.171393	14.139374	0.364387	6.285475
1713.762000	307.987579	162.575627	0.171396	14.138223	0.364394	6.284963
1713.782000	307.987579	162.579877	0.171395	14.138592	0.364392	6.285128
1713.802000	307.987579	162.583531	0.171394	14.138910	0.364390	6.285269
1713.822000	307.987579	162.577922	0.171396	14.138422	0.364393	6.285052
1713.842000	307.987579	162.591456	0.171392	14.139599	0.364386	6.285575
1713.862000	307.987579	162.581319	0.171395	14.138718	0.364391	6.285184
1713.882000	307.987579	162.572918	0.171397	14.137987	0.364396	6.284859
1713.902000	307.987498	162.577754	0.171396	14.138408	0.364393	6.285046
1713.922000	307.987579	162.580717	0.171395	14.138665	0.364392	6.285160
1713.942000	307.987579	162.593521	0.171392	14.139779	0.364385	6.285655
1713.962000	307.987579	162.592904	0.171392	14.139725	0.364385	6.285631
1713.982000	307.987579	162.585785	0.171394	14.139106	0.364389	6.285356
1714.002000	307.987579	162.583499	0.171394	14.138907	0.364390	6.285268
1714.022000	307.987579	162.576379	0.171396	14.138288	0.364394	6.284993
1714.042000	307.987579	162.577226	0.171396	14.138362	0.364394	6.285025
1714.062000	307.987579	162.577423	0.171396	14.138379	0.364393	6.285033
1714.082000	307.987579	162.581848	0.171395	14.138764	0.364391	6.285204
1714.102000	307.987579	162.570920	0.171397	14.137813	0.364397	6.284781
1714.122000	307.987579	162.571566	0.171397	14.137869	0.364397	6.284806
1714.142000	307.987579	162.575332	0.171396	14.138197	0.364395	6.284952
1714.162000	307.987579	162.578283	0.171395	14.138454	0.364393	6.285066
1714.182000	307.987579	162.580170	0.171395	14.138618	0.364392	6.285139
1714.202000	307.987579	162.568371	0.171398	14.137592	0.364398	6.284683
1714.222000	307.987579	162.574327	0.171397	14.138110	0.364395	6.284913
1714.242000	307.987498	162.567137	0.171398	14.137484	0.364399	6.284635
1714.262000	307.987498	162.567228	0.171398	14.137492	0.364399	6.284639
1714.282000	307.987579	162.570624	0.171397	14.137788	0.364397	6.284770
1714.302000	307.987579	162.557686	0.171401	14.136662	0.364404	6.284270
1714.322000	307.987579	162.550556	0.171403	14.136042	0.364408	6.283994
1714.342000	307.987579	162.552138	0.171402	14.136180	0.364407	6.284055
1714.362000	307.987579	162.560238	0.171400	14.136884	0.364403	6.284369
1714.382000	307.987579	162.555228	0.171402	14.136449	0.364405	6.284175
1714.402000	307.987579	162.557029	0.171401	14.136605	0.364404	6.284244
1714.422000	307.987579	162.568187	0.171398	14.137576	0.364398	6.284676
1714.442000	307.987579	162.563551	0.171399	14.137172	0.364401	6.284497
1714.462000	307.987579	162.556065	0.171401	14.136521	0.364405	6.284207
1714.482000	307.987579	162.554431	0.171402	14.136379	0.364406	6.284144
1714.502000	307.987579	162.538068	0.171406	14.134956	0.364414	6.283511
1714.522000	307.987579	162.555585	0.171401	14.136480	0.364405	6.284189
1714.542000	307.987579	162.545391	0.171404	14.135593	0.364410	6.283795
1714.562000	307.987579	162.544941	0.171404	14.135554	0.364411	6.283777
1714.582000	307.987579	162.554638	0.171402	14.136397	0.364406	6.284152
1714.602000	307.987579	162.554182	0.171402	14.136358	0.364406	6.284134
1714.622000	307.987579	162.554604	0.171402	14.136394	0.364406	6.284151
1714.642000	307.987579	162.534594	0.171407	14.134654	0.364416	6.283377
1714.662000	307.987579	162.546520	0.171404	14.135691	0.364410	6.283838
1714.682000	307.987579	162.553057	0.171402	14.136260	0.364406	6.284091
1714.702000	307.987579	162.546354	0.171404	14.135677	0.364410	6.283832
1714.722000	307.987579	162.553115	0.171402	14.136265	0.364406	6.284093
1714.742000	307.987579	162.555951	0.171401	14.136512	0.364405	6.284203
1714.762000	307.987579	162.563156	0.171399	14.137138	0.364401	6.284481
1714.782000	307.987579	162.550516	0.171403	14.136039	0.364408	6.283993
1714.802000	307.987579	162.551917	0.171402	14.136161	0.364407	6.284047
1714.822000	307.987579	162.552349	0.171402	14.136198	0.364407	6.284064
1714.842000	307.987579	162.558729	0.171401	14.136753	0.364403	6.284310
1714.862000	307.987579	162.557126	0.171401	14.136614	0.364404	6.284248
1714.882000	307.987579	162.547933	0.171403	14.135814	0.364409	6.283893
1714.902000	307.987579	162.549042	0.171403	14.135911	0.364409	6.283936
1714.922000	307.987579	162.533751	0.171407	14.134581	0.364417	6.283345
1714.942000	307.987579	162.540869	0.171405	14.135200	0.364413	6.283620
1714.962000	307.987579	162.543116	0.171405	14.135395	0.364412	6.283707
1714.982000	307.987579	162.540288	0.171405	14.135149	0.364413	6.283597
1715.002000	307.987579	162.533996	0.171407	14.134602	0.364417	6.283354
1715.022000	307.987579	162.541724	0.171405	14.135274	0.364412	6.283653
1715.042000	307.987498	162.531100	0.171408	14.134350	0.364418	6.283242
1715.062000	307.987579	162.532123	0.171408	14.134439	0.364418	6.283282
1715.082000	307.987579	162.536990	0.171406	14.134863	0.364415	6.283470
1715.102000	307.987579	162.533935	0.171407	14.134597	0.364417	6.283352
1715.122000	307.987579	162.533158	0.171407	14.134529	0.364417	6.283322
1715.142000	307.987579	162.522917	0.171410	14.133639	0.364422	6.282926
1715.162000	307.987579	162.541760	0.171405	14.135277	0.364412	6.283654
1715.182000	307.987579	162.536589	0.171406	14.134828	0.364415	6.283454
1715.202000	307.987579	162.533009	0.171407	14.134516	0.364417	6.283316
1715.222000	307.987579	162.528449	0.171409	14.134120	0.364419	6.283140
1715.242000	307.987579	162.527275	0.171409	14.134018	0.364420	6.283094
1715.262000	307.987579	162.535274	0.171407	14.134713	0.364416	6.283403
1715.282000	307.987579	162.542046	0.171405	14.135302	0.364412	6.283665
1715.302000	307.987579	162.532465	0.171407	14.134469	0.364417	6.283295
1715.322000	307.987579	162.533547	0.171407	14.134563	0.364417	6.283337
1715.342000	307.987579	162.537232	0.171406	14.134884	0.364415	6.283479
1715.362000	307.987579	162.536476	0.171406	14.134818	0.364415	6.283450
1715.382000	307.987498	162.531561	0.171408	14.134390	0.364418	6.283260
1715.402000	307.987579	162.532744	0.171407	14.134493	0.364417	6.283306
1715.422000	307.987579	162.521089	0.171410	14.133480	0.364423	6.282855
1715.442000	307.987498	162.526000	0.171409	14.133907	0.364421	6.283045
1715.462000	307.987579	162.526335	0.171409	14.133936	0.364421	6.283058
1715.482000	307.987579	162.525094	0.171409	14.133828	0.364421	6.283010
1715.502000	307.987579	162.526361	0.171409	14.133938	0.364421	6.283059
1715.522000	307.987579	162.527372	0.171409	14.134026	0.364420	6.283098
1715.542000	307.987579	162.522415	0.171410	14.133595	0.364423	6.282906
1715.562000	307.987579	162.528152	0.171409	14.134094	0.364420	6.283128
1715.582000	307.987498	162.517651	0.171411	14.133181	0.364425	6.282722
1715.602000	307.987579	162.511863	0.171413	14.132677	0.364428	6.282498
1715.622000	307.987498	162.515304	0.171412	14.132977	0.364426	6.282631
1715.642000	307.987579	162.519982	0.171411	14.133383	0.364424	6.282812
1715.662000	307.987579	162.521584	0.171410	14.133523	0.364423	6.282874
1715.682000	307.987579	162.514097	0.171412	14.132872	0.364427	6.282585
1715.702000	307.987579	162.519026	0.171411	14.133300	0.364424	6.282775
1715.722000	307.987579	162.519766	0.171411	14.133365	0.364424	6.282804
1715.742000	307.987579	162.516591	0.171412	14.133089	0.364426	6.282681
1715.762000	307.987579	162.510742	0.171413	14.132580	0.364429	6.282455
1715.782000	307.987579	162.524399	0.171410	14.133768	0.364422	6.282983
1715.802000	307.987579	162.517918	0.171411	14.133204	0.364425	6.282733
1715.822000	307.987579	162.511192	0.171413	14.132619	0.364429	6.282472
1715.842000	307.987579	162.524369	0.171410	14.133765	0.364422	6.282982
1715.862000	307.987498	162.513412	0.171412	14.132812	0.364427	6.282558
1715.882000	307.987579	162.514301	0.171412	14.132889	0.364427	6.282593
1715.902000	307.987579	162.518834	0.171411	14.133284	0.364425	6.282768
1715.922000	307.987498	162.514192	0.171412	14.132880	0.364427	6.282588
1715.942000	307.987579	162.513808	0.171412	14.132847	0.364427	6.282574
1715.962000	307.987498	162.515184	0.171412	14.132966	0.364426	6.282627
1715.982000	307.987498	162.498476	0.171416	14.131513	0.364435	6.281981
1716.002000	307.987579	162.500446	0.171416	14.131685	0.364434	6.282057
1716.022000	307.987579	162.489860	0.171419	14.130764	0.364440	6.281648
1716.042000	307.987579	162.502967	0.171415	14.131904	0.364433	6.282155
1716.062000	307.987579	162.495741	0.171417	14.131275	0.364437	6.281875
1716.082000	307.987579	162.504023	0.171415	14.131996	0.364432	6.282195
1716.102000	307.987579	162.506062	0.171414	14.132173	0.364431	6.282274
1716.122000	307.987579	162.493721	0.171418	14.131100	0.364438	6.281797
1716.142000	307.987579	162.501388	0.171416	14.131766	0.364434	6.282093
1716.162000	307.987579	162.493518	0.171418	14.131082	0.364438	6.281789
1716.182000	307.987579	162.509949	0.171413	14.132511	0.364429	6.282424
1716.202000	307.987498	162.491468	0.171418	14.130904	0.364439	6.281710
1716.222000	307.987579	162.475433	0.171422	14.129509	0.364448	6.281090
1716.242000	307.987579	162.473251	0.171423	14.129320	0.364449	6.281006
1716.262000	307.987579	162.476315	0.171422	14.129586	0.364447	6.281124
1716.282000	307.987579	162.469697	0.171424	14.129011	0.364451	6.280868
1716.302000	307.987579	162.470274	0.171424	14.129061	0.364450	6.280891
1716.322000	307.987579	162.479959	0.171421	14.129903	0.364445	6.281265
1716.342000	307.987579	162.477013	0.171422	14.129647	0.364447	6.281151
1716.362000	307.987579	162.462435	0.171426	14.128379	0.364454	6.280588
1716.382000	307.987579	162.466117	0.171425	14.128699	0.364453	6.280730
1716.402000	307.987579	162.467739	0.171424	14.128840	0.364452	6.280793
1716.422000	307.987579	162.461336	0.171426	14.128283	0.364455	6.280545
1716.442000	307.987579	162.455915	0.171427	14.127812	0.364458	6.280336
1716.462000	307.987579	162.458556	0.171427	14.128042	0.364457	6.280438
1716.482000	307.987579	162.443984	0.171431	14.126774	0.364464	6.279874
1716.502000	307.987579	162.454072	0.171428	14.127652	0.364459	6.280264
1716.522000	307.987498	162.465179	0.171425	14.128618	0.364453	6.280694
1716.542000	307.987579	162.456442	0.171427	14.127858	0.364458	6.280356
1716.562000	307.987579	162.438985	0.171432	14.126340	0.364467	6.279681
1716.581000	307.987579	162.451893	0.171429	14.127462	0.364460	6.280180
1716.601000	307.987579	162.446427	0.171430	14.126987	0.364463	6.279969
1716.621000	307.987579	162.441598	0.171431	14.126567	0.364466	6.279782
1716.641000	307.987579	162.429951	0.171434	14.125554	0.364472	6.279332
1716.661000	307.987579	162.445385	0.171430	14.126896	0.364464	6.279928
1716.681000	307.987579	162.444201	0.171431	14.126793	0.364464	6.279883
1716.701000	307.987579	162.433089	0.171433	14.125827	0.364470	6.279453
1716.721000	307.987579	162.443263	0.171431	14.126712	0.364465	6.279846
1716.741000	307.987579	162.442733	0.171431	14.126666	0.364465	6.279826
1716.761000	307.987579	162.444117	0.171431	14.126786	0.364464	6.279879
1716.781000	307.987579	162.445841	0.171430	14.126936	0.364463	6.279946
1716.801000	307.987579	162.422066	0.171436	14.124868	0.364476	6.279027
1716.821000	307.987579	162.418200	0.171437	14.124532	0.364478	6.278878
1716.841000	307.987579	162.432908	0.171433	14.125811	0.364470	6.279446
1716.861000	307.987579	162.445309	0.171430	14.126890	0.364464	6.279926
1716.881000	307.987579	162.440755	0.171431	14.126494	0.364466	6.279749
1716.901000	307.987579	162.443975	0.171431	14.126774	0.364464	6.279874
1716.921000	307.987579	162.428353	0.171435	14.125415	0.364473	6.279270
1716.941000	307.987579	162.437374	0.171432	14.126200	0.364468	6.279619
1716.961000	307.987579	162.440435	0.171432	14.126466	0.364466	6.279737
1716.981000	307.987579	162.427237	0.171435	14.125318	0.364473	6.279227
1717.001000	307.987579	162.424645	0.171436	14.125093	0.364475	6.279127
1717.021000	307.987579	162.436639	0.171433	14.126136	0.364468	6.279590
1717.041000	307.987579	162.429831	0.171434	14.125544	0.364472	6.279327
1717.061000	307.987498	162.425477	0.171435	14.125165	0.364474	6.279159
1717.081000	307.987579	162.429662	0.171434	14.125529	0.364472	6.279321
1717.101000	307.987579	162.437810	0.171432	14.126237	0.364468	6.279636
1717.121000	307.987498	162.427273	0.171435	14.125321	0.364473	6.279228
1717.141000	307.987579	162.434250	0.171433	14.125928	0.364469	6.279498
1717.161000	307.987579	162.434916	0.171433	14.125986	0.364469	6.279524
1717.181000	307.987579	162.435662	0.171433	14.126051	0.364469	6.279553
1717.201000	307.987579	162.426183	0.171435	14.125226	0.364474	6.279186
1717.221000	307.987498	162.427235	0.171435	14.125318	0.364473	6.279227
1717.241000	307.987498	162.426485	0.171435	14.125253	0.364473	6.279198
1717.261000	307.987579	162.420671	0.171437	14.124747	0.364477	6.278973
1717.281000	307.987579	162.439929	0.171432	14.126422	0.364466	6.279718
1717.301000	307.987498	162.407347	0.171440	14.123588	0.364484	6.278458
1717.321000	307.987579	162.414890	0.171438	14.124244	0.364480	6.278750
1717.341000	307.987579	162.411707	0.171439	14.123967	0.364481	6.278627
1717.361000	307.987579	162.408747	0.171440	14.123710	0.364483	6.278512
1717.381000	307.987579	162.407908	0.171440	14.123637	0.364483	6.278480
1717.401000	307.987579	162.411450	0.171439	14.123945	0.364482	6.278617
1717.421000	307.987579	162.412704	0.171439	14.124054	0.364481	6.278665
1717.441000	307.987579	162.419705	0.171437	14.124663	0.364477	6.278936
1717.461000	307.987579	162.417894	0.171437	14.124506	0.364478	6.278866
1717.481000	307.987579	162.408792	0.171440	14.123714	0.364483	6.278514
1717.501000	307.987579	162.413603	0.171439	14.124132	0.364480	6.278700
1717.521000	307.987579	162.411920	0.171439	14.123986	0.364481	6.278635
1717.541000	307.987579	162.400912	0.171442	14.123029	0.364487	6.278209
1717.561000	307.987579	162.388013	0.171445	14.121907	0.364494	6.277711
1717.581000	307.987579	162.417559	0.171437	14.124476	0.364478	6.278853
1717.601000	307.987579	162.415813	0.171438	14.124325	0.364479	6.278785
1717.621000	307.987579	162.411475	0.171439	14.123947	0.364482	6.278618
1717.641000	307.987498	162.414936	0.171438	14.124248	0.364480	6.278751
1717.661000	307.987579	162.414410	0.171438	14.124203	0.364480	6.278731
1717.681000	307.987579	162.418919	0.171437	14.124595	0.364478	6.278905
1717.701000	307.987579	162.413084	0.171439	14.124087	0.364481	6.278680
1717.721000	307.987579	162.415840	0.171438	14.124327	0.364479	6.278786
1717.741000	307.987579	162.411055	0.171439	14.123911	0.364482	6.278601
1717.761000	307.987579	162.409914	0.171439	14.123812	0.364482	6.278557
1717.781000	307.987579	162.418915	0.171437	14.124594	0.364478	6.278905
1717.801000	307.987579	162.433298	0.171433	14.125845	0.364470	6.279461
1717.821000	307.987579	162.413431	0.171439	14.124117	0.364480	6.278693
1717.841000	307.987579	162.407626	0.171440	14.123613	0.364484	6.278469
1717.861000	307.987579	162.408876	0.171440	14.123721	0.364483	6.278517
1717.881000	307.987579	162.403897	0.171441	14.123288	0.364486	6.278325
1717.901000	307.987579	162.413903	0.171438	14.124158	0.364480	6.278711
1717.921000	307.987579	162.406740	0.171440	14.123535	0.364484	6.278434
1717.941000	307.987579	162.411023	0.171439	14.123908	0.364482	6.278600
1717.961000	307.987579	162.419376	0.171437	14.124634	0.364477	6.278923
1717.981000	307.987579	162.430563	0.171434	14.125607	0.364471	6.279355
1718.001000	307.987579	162.423440	0.171436	14.124988	0.364475	6.279080
1718.021000	307.987579	162.415490	0.171438	14.124296	0.364479	6.278773
1718.041000	307.987579	162.398423	0.171442	14.122812	0.364488	6.278113
1718.061000	307.987579	162.401752	0.171442	14.123102	0.364487	6.278242
1718.081000	307.987579	162.416917	0.171438	14.124421	0.364479	6.278828
1718.101000	307.987579	162.403398	0.171441	14.123245	0.364486	6.278305
1718.121000	307.987579	162.424936	0.171436	14.125118	0.364474	6.279138
1718.141000	307.987579	162.403259	0.171441	14.123233	0.364486	6.278300
1718.161000	307.987579	162.397526	0.171443	14.122734	0.364489	6.278078
1718.181000	307.987579	162.399466	0.171442	14.122903	0.364488	6.278153
1718.201000	307.987498	162.390171	0.171445	14.122095	0.364493	6.277794
1718.221000	307.987579	162.407160	0.171440	14.123572	0.364484	6.278451
1718.241000	307.987579	162.398315	0.171443	14.122803	0.364489	6.278109
1718.261000	307.987579	162.383082	0.171447	14.121478	0.364497	6.277520
1718.281000	307.987579	162.379330	0.171447	14.121152	0.364499	6.277375
1718.301000	307.987579	162.388388	0.171445	14.121940	0.364494	6.277725
1718.321000	307.987579	162.371187	0.171450	14.120444	0.364503	6.277060
1718.341000	307.987579	162.380868	0.171447	14.121286	0.364498	6.277434
1718.361000	307.987579	162.386919	0.171446	14.121812	0.364495	6.277668
1718.381000	307.987579	162.383331	0.171446	14.121500	0.364496	6.277530
1718.401000	307.987579	162.392180	0.171444	14.122269	0.364492	6.277872
1718.421000	307.987579	162.394937	0.171443	14.122509	0.364490	6.277978
1718.441000	307.987579	162.395758	0.171443	14.122580	0.364490	6.278010
1718.461000	307.987579	162.387878	0.171445	14.121895	0.364494	6.277705
1718.481000	307.987579	162.383296	0.171446	14.121497	0.364496	6.277528
1718.501000	307.987579	162.388232	0.171445	14.121926	0.364494	6.277719
1718.521000	307.987579	162.381364	0.171447	14.121329	0.364498	6.277454
1718.541000	307.987579	162.404021	0.171441	14.123299	0.364485	6.278329
1718.561000	307.987579	162.384210	0.171446	14.121576	0.364496	6.277564
1718.581000	307.987579	162.387833	0.171445	14.121891	0.364494	6.277704
1718.601000	307.987579	162.395386	0.171443	14.122548	0.364490	6.277996
1718.621000	307.987579	162.385282	0.171446	14.121669	0.364495	6.277605
1718.641000	307.987498	162.384200	0.171446	14.121575	0.364496	6.277563
1718.661000	307.987579	162.403182	0.171441	14.123226	0.364486	6.278297
1718.681000	307.987579	162.390697	0.171445	14.122140	0.364493	6.277814
1718.701000	307.987579	162.397909	0.171443	14.122768	0.364489	6.278093
1718.721000	307.987579	162.397840	0.171443	14.122762	0.364489	6.278090
1718.741000	307.987579	162.395051	0.171443	14.122519	0.364490	6.277983
1718.761000	307.987579	162.389362	0.171445	14.122024	0.364493	6.277763
1718.781000	307.987579	162.382744	0.171447	14.121449	0.364497	6.277507
1718.801000	307.987579	162.385017	0.171446	14.121646	0.364496	6.277595
1718.821000	307.987579	162.389202	0.171445	14.122010	0.364493	6.277757
1718.841000	307.987579	162.383888	0.171446	14.121548	0.364496	6.277551
1718.861000	307.987579	162.381157	0.171447	14.121311	0.364498	6.277445
1718.881000	307.987579	162.383426	0.171446	14.121508	0.364496	6.277533
1718.901000	307.987579	162.381395	0.171447	14.121331	0.364497	6.277455
1718.921000	307.987579	162.377245	0.171448	14.120971	0.364500	6.277294
1718.941000	307.987579	162.373536	0.171449	14.120648	0.364502	6.277151
1718.961000	307.987579	162.374100	0.171449	14.120697	0.364501	6.277173
1718.981000	307.987579	162.373388	0.171449	14.120635	0.364502	6.277145
1719.001000	307.987579	162.366587	0.171451	14.120044	0.364505	6.276882
1719.021000	307.987579	162.371953	0.171449	14.120510	0.364503	6.277090
1719.041000	307.987579	162.351488	0.171455	14.118731	0.364513	6.276299
1719.061000	307.987579	162.362773	0.171452	14.119712	0.364507	6.276735
1719.081000	307.987579	162.364342	0.171451	14.119848	0.364507	6.276795
1719.101000	307.987579	162.373282	0.171449	14.120626	0.364502	6.277141
1719.121000	307.987579	162.369783	0.171450	14.120322	0.364504	6.277006
1719.141000	307.987579	162.383616	0.171446	14.121525	0.364496	6.277541
1719.161000	307.987579	162.374084	0.171449	14.120696	0.364501	6.277172
1719.181000	307.987579	162.363819	0.171452	14.119803	0.364507	6.276775
1719.201000	307.987579	162.364612	0.171451	14.119872	0.364506	6.276806
1719.221000	307.987579	162.366113	0.171451	14.120002	0.364506	6.276864
1719.241000	307.987579	162.379672	0.171447	14.121182	0.364498	6.277388
1719.261000	307.987579	162.364454	0.171451	14.119858	0.364506	6.276800
1719.281000	307.987579	162.377958	0.171448	14.121033	0.364499	6.277322
1719.301000	307.987579	162.359541	0.171453	14.119431	0.364509	6.276610
1719.321000	307.987579	162.372619	0.171449	14.120568	0.364502	6.277115
1719.341000	307.987579	162.371238	0.171450	14.120448	0.364503	6.277062
1719.361000	307.987579	162.379448	0.171447	14.121162	0.364499	6.277379
1719.381000	307.987579	162.368311	0.171450	14.120194	0.364504	6.276949
1719.401000	307.987579	162.379044	0.171448	14.121127	0.364499	6.277364
1719.421000	307.987579	162.375680	0.171448	14.120834	0.364501	6.277234
1719.441000	307.987579	162.377491	0.171448	14.120992	0.364500	6.277304
1719.461000	307.987579	162.369987	0.171450	14.120339	0.364504	6.277014
1719.481000	307.987579	162.361178	0.171452	14.119573	0.364508	6.276673
1719.501000	307.987579	162.372126	0.171449	14.120525	0.364502	6.277096
1719.521000	307.987579	162.374906	0.171449	14.120767	0.364501	6.277204
1719.541000	307.987579	162.370979	0.171450	14.120426	0.364503	6.277052
1719.561000	307.987498	162.368875	0.171450	14.120243	0.364504	6.276971
1719.581000	307.987579	162.371583	0.171450	14.120478	0.364503	6.277075
1719.601000	307.987579	162.375763	0.171448	14.120842	0.364500	6.277237
1719.621000	307.987579	162.373323	0.171449	14.120629	0.364502	6.277143
1719.641000	307.987579	162.374656	0.171449	14.120745	0.364501	6.277194
1719.661000	307.987498	162.372029	0.171449	14.120517	0.364502	6.277093
1719.681000	307.987579	162.363894	0.171452	14.119809	0.364507	6.276778
1719.701000	307.987579	162.360487	0.171452	14.119513	0.364509	6.276646
1719.721000	307.987579	162.359425	0.171453	14.119421	0.364509	6.276605
1719.741000	307.987579	162.365493	0.171451	14.119949	0.364506	6.276840
1719.761000	307.987579	162.367784	0.171451	14.120148	0.364505	6.276929
1719.781000	307.987579	162.365229	0.171451	14.119926	0.364506	6.276830
1719.801000	307.987579	162.362011	0.171452	14.119646	0.364508	6.276705
1719.821000	307.987579	162.354248	0.171454	14.118971	0.364512	6.276405
1719.841000	307.987579	162.354536	0.171454	14.118996	0.364512	6.276416
1719.861000	307.987579	162.358038	0.171453	14.119300	0.364510	6.276552
1719.881000	307.987579	162.352435	0.171455	14.118813	0.364513	6.276335
1719.901000	307.987579	162.341897	0.171457	14.117897	0.364518	6.275928
1719.921000	307.987579	162.347417	0.171456	14.118377	0.364516	6.276141
1719.941000	307.987579	162.345628	0.171456	14.118221	0.364516	6.276072
1719.961000	307.987579	162.335146	0.171459	14.117309	0.364522	6.275667
1719.981000	307.987579	162.332978	0.171460	14.117121	0.364523	6.275583
1720.001000	307.987579	162.339232	0.171458	14.117665	0.364520	6.275825
1720.021000	307.987579	162.347497	0.171456	14.118384	0.364515	6.276144
1720.041000	307.987579	162.352814	0.171454	14.118846	0.364513	6.276350
1720.061000	307.987579	162.337377	0.171458	14.117503	0.364521	6.275753
1720.081000	307.987579	162.341583	0.171457	14.117869	0.364519	6.275916
1720.101000	307.987579	162.357936	0.171453	14.119291	0.364510	6.276548
1720.121000	307.987579	162.353910	0.171454	14.118941	0.364512	6.276392
1720.141000	307.987579	162.345739	0.171456	14.118231	0.364516	6.276076
1720.161000	307.987579	162.369949	0.171450	14.120336	0.364504	6.277012
1720.181000	307.987498	162.363570	0.171452	14.119781	0.364507	6.276766
1720.201000	307.987579	162.359141	0.171453	14.119396	0.364509	6.276594
1720.221000	307.987579	162.349745	0.171455	14.118579	0.364514	6.276231
1720.241000	307.987579	162.347634	0.171456	14.118395	0.364515	6.276150
1720.261000	307.987579	162.355325	0.171454	14.119064	0.364511	6.276447
1720.281000	307.987579	162.361774	0.171452	14.119625	0.364508	6.276696
1720.301000	307.987579	162.341031	0.171457	14.117821	0.364519	6.275894
1720.321000	307.987579	162.350626	0.171455	14.118656	0.364514	6.276265
1720.341000	307.987498	162.341757	0.171457	14.117884	0.364518	6.275922
1720.361000	307.987579	162.346164	0.171456	14.118268	0.364516	6.276093
1720.381000	307.987579	162.340761	0.171458	14.117798	0.364519	6.275884
1720.401000	307.987498	162.351756	0.171455	14.118754	0.364513	6.276309
1720.421000	307.987579	162.346027	0.171456	14.118256	0.364516	6.276087
1720.441000	307.987579	162.348648	0.171456	14.118484	0.364515	6.276189
1720.461000	307.987579	162.347185	0.171456	14.118356	0.364516	6.276132
1720.481000	307.987579	162.352025	0.171455	14.118777	0.364513	6.276319
1720.501000	307.987579	162.356256	0.171454	14.119145	0.364511	6.276483
1720.521000	307.987579	162.343621	0.171457	14.118046	0.364518	6.275994
1720.541000	307.987579	162.346038	0.171456	14.118257	0.364516	6.276088
1720.561000	307.987579	162.345110	0.171456	14.118176	0.364517	6.276052
1720.581000	307.987498	162.338456	0.171458	14.117597	0.364520	6.275795
1720.601000	307.987579	162.342214	0.171457	14.117924	0.364518	6.275940
1720.621000	307.987579	162.340785	0.171458	14.117800	0.364519	6.275885
1720.641000	307.987579	162.329843	0.171460	14.116848	0.364525	6.275462
1720.661000	307.987579	162.331842	0.171460	14.117022	0.364524	6.275539
1720.681000	307.987579	162.336207	0.171459	14.117402	0.364521	6.275708
1720.701000	307.987579	162.341006	0.171458	14.117819	0.364519	6.275893
1720.721000	307.987579	162.347255	0.171456	14.118362	0.364516	6.276135
1720.741000	307.987579	162.336875	0.171459	14.117460	0.364521	6.275734
1720.761000	307.987579	162.362799	0.171452	14.119714	0.364507	6.276736
1720.781000	307.987579	162.360338	0.171452	14.119500	0.364509	6.276641
1720.801000	307.987579	162.348792	0.171455	14.118496	0.364515	6.276194
1720.821000	307.987579	162.352481	0.171455	14.118817	0.364513	6.276337
1720.841000	307.987579	162.358719	0.171453	14.119359	0.364510	6.276578
1720.861000	307.987579	162.346827	0.171456	14.118325	0.364516	6.276118
1720.881000	307.987579	162.335814	0.171459	14.117368	0.364522	6.275693
1720.901000	307.987579	162.335035	0.171459	14.117300	0.364522	6.275662
1720.921000	307.987579	162.333879	0.171459	14.117199	0.364523	6.275618
1720.941000	307.987579	162.323072	0.171462	14.116259	0.364528	6.275200
1720.961000	307.987579	162.324440	0.171462	14.116378	0.364528	6.275253
1720.981000	307.987579	162.339386	0.171458	14.117678	0.364520	6.275831
1721.001000	307.987579	162.323547	0.171462	14.116301	0.364528	6.275218
1721.021000	307.987579	162.328748	0.171461	14.116753	0.364525	6.275419
1721.041000	307.987579	162.332513	0.171460	14.117080	0.364523	6.275565
1721.061000	307.987579	162.330271	0.171460	14.116885	0.364525	6.275478
1721.081000	307.987579	162.324349	0.171462	14.116370	0.364528	6.275249
1721.101000	307.987579	162.311890	0.171465	14.115287	0.364534	6.274768
1721.121000	307.987579	162.334479	0.171459	14.117251	0.364522	6.275641
1721.141000	307.987579	162.324516	0.171462	14.116385	0.364528	6.275256
1721.161000	307.987579	162.336592	0.171459	14.117435	0.364521	6.275723
1721.181000	307.987579	162.320919	0.171463	14.116072	0.364530	6.275117
1721.201000	307.987579	162.339472	0.171458	14.117686	0.364520	6.275834
1721.221000	307.987498	162.326600	0.171461	14.116566	0.364526	6.275336
1721.241000	307.987579	162.325038	0.171462	14.116430	0.364527	6.275276
1721.261000	307.987579	162.307158	0.171466	14.114875	0.364537	6.274585
1721.281000	307.987579	162.329188	0.171461	14.116791	0.364525	6.275436
1721.301000	307.987579	162.327853	0.171461	14.116675	0.364526	6.275385
1721.321000	307.987579	162.316237	0.171464	14.115665	0.364532	6.274936
1721.341000	307.987579	162.319658	0.171463	14.115963	0.364530	6.275068
1721.361000	307.987579	162.308383	0.171466	14.114982	0.364536	6.274632
1721.381000	307.987579	162.305323	0.171467	14.114716	0.364538	6.274514
1721.401000	307.987579	162.308883	0.171466	14.115026	0.364536	6.274651
1721.421000	307.987579	162.303468	0.171467	14.114555	0.364539	6.274442
1721.441000	307.987579	162.311154	0.171465	14.115223	0.364535	6.274739
1721.461000	307.987579	162.308517	0.171466	14.114994	0.364536	6.274637
1721.481000	307.987579	162.295212	0.171469	14.113837	0.364543	6.274123
1721.501000	307.987579	162.297303	0.171469	14.114018	0.364542	6.274204
1721.521000	307.987579	162.309670	0.171466	14.115094	0.364536	6.274682
1721.541000	307.987579	162.299679	0.171468	14.114225	0.364541	6.274296
1721.561000	307.987579	162.296105	0.171469	14.113914	0.364543	6.274158
1721.581000	307.987579	162.287253	0.171472	14.113144	0.364547	6.273815
1721.601000	307.987579	162.302046	0.171468	14.114431	0.364540	6.274387
1721.621000	307.987579	162.293823	0.171470	14.113716	0.364544	6.274069
1721.641000	307.987579	162.297265	0.171469	14.114015	0.364542	6.274202
1721.661000	307.987579	162.300697	0.171468	14.114314	0.364540	6.274335
1721.681000	307.987579	162.302862	0.171467	14.114502	0.364539	6.274419
1721.701000	307.987579	162.284705	0.171472	14.112923	0.364549	6.273717
1721.721000	307.987579	162.300063	0.171468	14.114258	0.364541	6.274310
1721.741000	307.987579	162.307528	0.171466	14.114908	0.364537	6.274599
1721.761000	307.987579	162.305072	0.171467	14.114694	0.364538	6.274504
1721.781000	307.987579	162.301542	0.171468	14.114387	0.364540	6.274368
1721.801000	307.987579	162.296942	0.171469	14.113987	0.364542	6.274190
1721.821000	307.987579	162.300221	0.171468	14.114272	0.364541	6.274317
1721.841000	307.987579	162.292665	0.171470	14.113615	0.364545	6.274025
1721.861000	307.987579	162.298154	0.171469	14.114092	0.364542	6.274237
1721.881000	307.987579	162.293436	0.171470	14.113682	0.364544	6.274054
1721.901000	307.987579	162.297877	0.171469	14.114068	0.364542	6.274226
1721.921000	307.987498	162.298537	0.171469	14.114126	0.364541	6.274251
1721.941000	307.987579	162.306236	0.171467	14.114795	0.364537	6.274549
1721.961000	307.987579	162.301741	0.171468	14.114404	0.364540	6.274375
1721.981000	307.987579	162.293056	0.171470	14.113649	0.364544	6.274040
1722.001000	307.987579	162.298782	0.171469	14.114147	0.364541	6.274261
1722.021000	307.987498	162.304113	0.171467	14.114611	0.364538	6.274467
1722.041000	307.987579	162.304462	0.171467	14.114641	0.364538	6.274481
1722.061000	307.987579	162.304688	0.171467	14.114661	0.364538	6.274489
1722.081000	307.987579	162.296542	0.171469	14.113952	0.364543	6.274174
1722.101000	307.987579	162.298886	0.171469	14.114156	0.364541	6.274265
1722.121000	307.987579	162.313053	0.171465	14.115388	0.364534	6.274813
1722.141000	307.987579	162.310539	0.171465	14.115169	0.364535	6.274715
1722.161000	307.987579	162.299321	0.171468	14.114194	0.364541	6.274282
1722.181000	307.987579	162.295291	0.171469	14.113844	0.364543	6.274126
1722.201000	307.987579	162.288157	0.171471	14.113223	0.364547	6.273850
1722.221000	307.987579	162.292047	0.171470	14.113561	0.364545	6.274001
1722.241000	307.987579	162.282384	0.171473	14.112721	0.364550	6.273627
1722.261000	307.987579	162.296598	0.171469	14.113957	0.364542	6.274177
1722.281000	307.987579	162.298404	0.171469	14.114114	0.364542	6.274246
1722.301000	307.987579	162.281894	0.171473	14.112678	0.364550	6.273608
1722.321000	307.987498	162.285393	0.171472	14.112983	0.364548	6.273743
1722.341000	307.987579	162.281809	0.171473	14.112671	0.364550	6.273605
1722.361000	307.987579	162.292560	0.171470	14.113606	0.364545	6.274020
1722.381000	307.987498	162.304606	0.171467	14.114654	0.364538	6.274486
1722.401000	307.987579	162.298768	0.171469	14.114146	0.364541	6.274260
1722.421000	307.987579	162.295058	0.171470	14.113823	0.364543	6.274117
1722.441000	307.987579	162.274485	0.171475	14.112034	0.364554	6.273322
1722.461000	307.987579	162.258678	0.171479	14.110659	0.364563	6.272711
1722.481000	307.987579	162.258918	0.171479	14.110680	0.364562	6.272720
1722.501000	307.987579	162.248772	0.171482	14.109798	0.364568	6.272328
1722.521000	307.987579	162.260087	0.171479	14.110782	0.364562	6.272765
1722.541000	307.987579	162.245516	0.171482	14.109515	0.364570	6.272202
1722.561000	307.987579	162.249514	0.171481	14.109863	0.364567	6.272356
1722.581000	307.987579	162.252542	0.171481	14.110126	0.364566	6.272473
1722.601000	307.987579	162.235408	0.171485	14.108636	0.364575	6.271811
1722.621000	307.987579	162.237687	0.171485	14.108834	0.364574	6.271899
1722.641000	307.987498	162.237172	0.171485	14.108789	0.364574	6.271879
1722.661000	307.987498	162.234777	0.171485	14.108581	0.364575	6.271787
1722.681000	307.987579	162.219474	0.171489	14.107250	0.364583	6.271195
1722.701000	307.987579	162.210967	0.171491	14.106510	0.364588	6.270866
1722.721000	307.987579	162.218052	0.171490	14.107126	0.364584	6.271140
1722.741000	307.987498	162.217364	0.171490	14.107067	0.364584	6.271113
1722.761000	307.987579	162.223279	0.171488	14.107581	0.364581	6.271342
1722.781000	307.987579	162.230389	0.171486	14.108199	0.364578	6.271617
1722.801000	307.987579	162.245956	0.171482	14.109553	0.364569	6.272219
1722.821000	307.987579	162.221026	0.171489	14.107385	0.364583	6.271255
1722.841000	307.987579	162.224466	0.171488	14.107684	0.364581	6.271388
1722.861000	307.987579	162.236295	0.171485	14.108713	0.364574	6.271845
1722.881000	307.987579	162.237585	0.171485	14.108825	0.364574	6.271895
1722.901000	307.987498	162.229384	0.171487	14.108112	0.364578	6.271578
1722.921000	307.987579	162.225748	0.171488	14.107796	0.364580	6.271438
1722.941000	307.987579	162.223895	0.171488	14.107635	0.364581	6.271366
1722.961000	307.987498	162.227789	0.171487	14.107973	0.364579	6.271516
1722.981000	307.987579	162.215453	0.171490	14.106900	0.364586	6.271040
1723.001000	307.987579	162.205990	0.171493	14.106078	0.364591	6.270674
1723.021000	307.987579	162.212432	0.171491	14.106638	0.364587	6.270923
1723.041000	307.987579	162.224401	0.171488	14.107679	0.364581	6.271386
1723.061000	307.987579	162.212833	0.171491	14.106673	0.364587	6.270938
1723.081000	307.987579	162.216377	0.171490	14.106981	0.364585	6.271075
1723.101000	307.987579	162.220417	0.171489	14.107332	0.364583	6.271232
1723.121000	307.987579	162.218257	0.171490	14.107144	0.364584	6.271148
1723.141000	307.987579	162.228781	0.171487	14.108059	0.364578	6.271555
1723.161000	307.987579	162.216675	0.171490	14.107007	0.364585	6.271087
1723.181000	307.987579	162.202513	0.171494	14.105775	0.364592	6.270539
1723.201000	307.987579	162.198510	0.171495	14.105427	0.364595	6.270385
1723.221000	307.987579	162.210157	0.171492	14.106440	0.364588	6.270835
1723.241000	307.987579	162.223717	0.171488	14.107619	0.364581	6.271359
1723.261000	307.987579	162.224785	0.171488	14.107712	0.364581	6.271400
1723.281000	307.987579	162.210393	0.171492	14.106460	0.364588	6.270844
1723.301000	307.987579	162.231490	0.171486	14.108295	0.364577	6.271660
1723.321000	307.987579	162.211847	0.171491	14.106587	0.364587	6.270900
1723.341000	307.987579	162.216382	0.171490	14.106981	0.364585	6.271076
1723.361000	307.987579	162.211866	0.171491	14.106588	0.364587	6.270901
1723.381000	307.987579	162.182897	0.171499	14.104069	0.364603	6.269781
1723.401000	307.987579	162.198452	0.171495	14.105422	0.364595	6.270382
1723.421000	307.987579	162.193903	0.171496	14.105026	0.364597	6.270206
1723.441000	307.987579	162.195619	0.171495	14.105176	0.364596	6.270273
1723.461000	307.987579	162.201344	0.171494	14.105673	0.364593	6.270494
1723.481000	307.987579	162.207047	0.171493	14.106169	0.364590	6.270715
1723.501000	307.987579	162.196675	0.171495	14.105267	0.364596	6.270314
1723.521000	307.987579	162.196415	0.171495	14.105245	0.364596	6.270304
1723.541000	307.987579	162.192200	0.171496	14.104878	0.364598	6.270141
1723.561000	307.987579	162.201184	0.171494	14.105660	0.364593	6.270488
1723.581000	307.987579	162.176571	0.171500	14.103519	0.364606	6.269536
1723.601000	307.987579	162.192741	0.171496	14.104925	0.364598	6.270162
1723.621000	307.987579	162.201211	0.171494	14.105662	0.364593	6.270489
1723.641000	307.987579	162.178942	0.171500	14.103725	0.364605	6.269628
1723.661000	307.987579	162.188907	0.171497	14.104592	0.364600	6.270013
1723.681000	307.987579	162.189138	0.171497	14.104612	0.364600	6.270022
1723.701000	307.987579	162.183906	0.171499	14.104157	0.364602	6.269820
1723.721000	307.987579	162.188287	0.171497	14.104538	0.364600	6.269989
1723.741000	307.987579	162.183194	0.171499	14.104095	0.364603	6.269792
1723.761000	307.987579	162.182579	0.171499	14.104042	0.364603	6.269769
1723.781000	307.987579	162.193433	0.171496	14.104986	0.364597	6.270188
1723.801000	307.987579	162.197198	0.171495	14.105313	0.364595	6.270334
1723.821000	307.987579	162.197295	0.171495	14.105321	0.364595	6.270338
1723.841000	307.987579	162.201712	0.171494	14.105705	0.364593	6.270508
1723.861000	307.987579	162.187915	0.171498	14.104506	0.364600	6.269975
1723.881000	307.987579	162.186665	0.171498	14.104397	0.364601	6.269927
1723.901000	307.987579	162.193325	0.171496	14.104976	0.364597	6.270184
1723.921000	307.987579	162.182267	0.171499	14.104014	0.364603	6.269757
1723.941000	307.987579	162.186700	0.171498	14.104400	0.364601	6.269928
1723.961000	307.987579	162.177435	0.171500	14.103594	0.364606	6.269570
1723.981000	307.987579	162.176135	0.171501	14.103481	0.364606	6.269520
1724.001000	307.987579	162.188093	0.171497	14.104521	0.364600	6.269982
1724.021000	307.987579	162.183999	0.171499	14.104165	0.364602	6.269824
1724.041000	307.987579	162.178790	0.171500	14.103712	0.364605	6.269622
1724.061000	307.987579	162.184942	0.171498	14.104247	0.364602	6.269860
1724.081000	307.987579	162.179227	0.171500	14.103750	0.364605	6.269639
1724.101000	307.987579	162.166522	0.171503	14.102645	0.364612	6.269148
1724.121000	307.987579	162.174500	0.171501	14.103339	0.364607	6.269456
1724.141000	307.987579	162.172317	0.171502	14.103149	0.364608	6.269372
1724.161000	307.987579	162.161969	0.171504	14.102249	0.364614	6.268972
1724.181000	307.987579	162.174803	0.171501	14.103365	0.364607	6.269468
1724.201000	307.987579	162.189414	0.171497	14.104636	0.364599	6.270033
1724.221000	307.987498	162.193845	0.171496	14.105021	0.364597	6.270204
1724.241000	307.987579	162.189921	0.171497	14.104680	0.364599	6.270053
1724.261000	307.987579	162.173955	0.171501	14.103292	0.364608	6.269435
1724.281000	307.987579	162.182701	0.171499	14.104052	0.364603	6.269773
1724.301000	307.987579	162.166378	0.171503	14.102633	0.364612	6.269142
1724.321000	307.987579	162.164604	0.171504	14.102478	0.364613	6.269074
1724.341000	307.987579	162.151307	0.171507	14.101322	0.364620	6.268560
1724.361000	307.987579	162.161677	0.171504	14.102224	0.364614	6.268961
1724.381000	307.987579	162.184968	0.171498	14.104249	0.364602	6.269861
1724.401000	307.987579	162.147268	0.171508	14.100971	0.364622	6.268404
1724.421000	307.987579	162.170285	0.171502	14.102972	0.364610	6.269293
1724.441000	307.987579	162.161713	0.171504	14.102227	0.364614	6.268962
1724.461000	307.987579	162.155054	0.171506	14.101648	0.364618	6.268705
1724.481000	307.987579	162.168023	0.171503	14.102776	0.364611	6.269206
1724.501000	307.987579	162.151117	0.171507	14.101306	0.364620	6.268552
1724.521000	307.987579	162.142515	0.171509	14.100557	0.364624	6.268220
1724.541000	307.987579	162.155089	0.171506	14.101651	0.364618	6.268706
1724.561000	307.987579	162.171682	0.171502	14.103094	0.364609	6.269347
1724.581000	307.987579	162.155565	0.171506	14.101692	0.364617	6.268724
1724.601000	307.987579	162.163201	0.171504	14.102356	0.364613	6.269020
1724.621000	307.987579	162.163736	0.171504	14.102403	0.364613	6.269040
1724.641000	307.987579	162.149195	0.171508	14.101138	0.364621	6.268478
1724.661000	307.987579	162.159279	0.171505	14.102015	0.364615	6.268868
1724.681000	307.987579	162.154123	0.171506	14.101567	0.364618	6.268669
1724.701000	307.987579	162.169503	0.171502	14.102904	0.364610	6.269263
1724.721000	307.987579	162.163001	0.171504	14.102339	0.364613	6.269012
1724.741000	307.987579	162.160583	0.171505	14.102129	0.364615	6.268918
1724.761000	307.987579	162.173263	0.171501	14.103231	0.364608	6.269409
1724.781000	307.987579	162.166834	0.171503	14.102672	0.364611	6.269160
1724.801000	307.987579	162.174180	0.171501	14.103311	0.364607	6.269444
1724.821000	307.987579	162.152653	0.171507	14.101439	0.364619	6.268612
1724.841000	307.987579	162.166031	0.171503	14.102603	0.364612	6.269129
1724.861000	307.987579	162.165142	0.171503	14.102525	0.364612	6.269095
1724.881000	307.987579	162.175098	0.171501	14.103391	0.364607	6.269480
1724.901000	307.987579	162.164235	0.171504	14.102446	0.364613	6.269060
1724.921000	307.987579	162.153544	0.171506	14.101517	0.364618	6.268646
1724.941000	307.987579	162.153570	0.171506	14.101519	0.364618	6.268647
1724.961000	307.987579	162.151776	0.171507	14.101363	0.364619	6.268578
1724.981000	307.987579	162.162608	0.171504	14.102305	0.364614	6.268997
1725.001000	307.987579	162.160541	0.171505	14.102125	0.364615	6.268917
1725.021000	307.987579	162.153054	0.171507	14.101474	0.364619	6.268627
1725.041000	307.987579	162.159354	0.171505	14.102022	0.364615	6.268871
1725.061000	307.987579	162.159112	0.171505	14.102001	0.364615	6.268862
1725.081000	307.987579	162.147286	0.171508	14.100972	0.364622	6.268404
1725.101000	307.987579	162.153023	0.171507	14.101471	0.364619	6.268626
1725.121000	307.987498	162.163406	0.171504	14.102374	0.364613	6.269028
1725.141000	307.987579	162.168004	0.171503	14.102774	0.364611	6.269205
1725.161000	307.987579	162.159659	0.171505	14.102048	0.364615	6.268883
1725.181000	307.987579	162.163337	0.171504	14.102368	0.364613	6.269025
1725.201000	307.987579	162.164800	0.171504	14.102496	0.364612	6.269081
1725.221000	307.987579	162.169540	0.171502	14.102908	0.364610	6.269265
1725.241000	307.987579	162.156670	0.171506	14.101788	0.364617	6.268767
1725.261000	307.987579	162.158872	0.171505	14.101980	0.364616	6.268852
1725.281000	307.987579	162.144640	0.171509	14.100742	0.364623	6.268302
1725.301000	307.987579	162.162798	0.171504	14.102321	0.364613	6.269004
1725.321000	307.987579	162.133523	0.171512	14.099776	0.364629	6.267872
1725.341000	307.987579	162.150731	0.171507	14.101272	0.364620	6.268538
1725.361000	307.987579	162.150179	0.171507	14.101224	0.364620	6.268516
1725.381000	307.987579	162.157798	0.171505	14.101887	0.364616	6.268811
1725.401000	307.987579	162.150890	0.171507	14.101286	0.364620	6.268544
1725.421000	307.987579	162.144150	0.171509	14.100700	0.364623	6.268283
1725.441000	307.987579	162.153840	0.171506	14.101542	0.364618	6.268658
1725.461000	307.987579	162.145832	0.171509	14.100846	0.364623	6.268348
1725.481000	307.987579	162.150974	0.171507	14.101293	0.364620	6.268547
1725.501000	307.987579	162.154322	0.171506	14.101584	0.364618	6.268676
1725.521000	307.987579	162.149851	0.171507	14.101195	0.364620	6.268504
1725.541000	307.987579	162.131830	0.171512	14.099628	0.364630	6.267807
1725.561000	307.987579	162.134551	0.171511	14.099865	0.364628	6.267912
1725.581000	307.987579	162.137733	0.171511	14.100142	0.364627	6.268035
1725.601000	307.987579	162.134244	0.171512	14.099838	0.364629	6.267900
1725.621000	307.987579	162.137404	0.171511	14.100113	0.364627	6.268022
1725.641000	307.987579	162.142680	0.171509	14.100572	0.364624	6.268226
1725.661000	307.987579	162.134162	0.171512	14.099831	0.364629	6.267897
1725.681000	307.987579	162.136978	0.171511	14.100076	0.364627	6.268006
1725.701000	307.987579	162.135353	0.171511	14.099935	0.364628	6.267943
1725.721000	307.987579	162.137540	0.171511	14.100125	0.364627	6.268028
1725.741000	307.987579	162.135655	0.171511	14.099961	0.364628	6.267955
1725.761000	307.987579	162.136899	0.171511	14.100069	0.364627	6.268003
1725.781000	307.987579	162.135358	0.171511	14.099935	0.364628	6.267943
1725.801000	307.987579	162.140805	0.171510	14.100409	0.364625	6.268154
1725.821000	307.987579	162.138063	0.171511	14.100170	0.364627	6.268048
1725.841000	307.987579	162.145890	0.171508	14.100851	0.364622	6.268350
1725.861000	307.987579	162.152913	0.171507	14.101462	0.364619	6.268622
1725.881000	307.987579	162.133931	0.171512	14.099811	0.364629	6.267888
1725.901000	307.987579	162.139025	0.171510	14.100254	0.364626	6.268085
1725.921000	307.987579	162.128034	0.171513	14.099298	0.364632	6.267660
1725.941000	307.987579	162.140932	0.171510	14.100420	0.364625	6.268159
1725.961000	307.987579	162.120538	0.171515	14.098646	0.364636	6.267370
1725.981000	307.987579	162.128086	0.171513	14.099303	0.364632	6.267662
1726.001000	307.987579	162.118403	0.171516	14.098461	0.364637	6.267288
1726.021000	307.987579	162.123203	0.171514	14.098878	0.364635	6.267473
1726.041000	307.987579	162.130335	0.171513	14.099498	0.364631	6.267749
1726.061000	307.987579	162.127115	0.171513	14.099218	0.364632	6.267625
1726.081000	307.987579	162.141716	0.171510	14.100488	0.364625	6.268189
1726.101000	307.987579	162.123785	0.171514	14.098929	0.364634	6.267496
1726.121000	307.987579	162.125921	0.171514	14.099114	0.364633	6.267578
1726.141000	307.987579	162.135215	0.171511	14.099923	0.364628	6.267938
1726.161000	307.987579	162.132792	0.171512	14.099712	0.364629	6.267844
1726.181000	307.987579	162.123141	0.171514	14.098873	0.364635	6.267471
1726.201000	307.987579	162.148898	0.171508	14.101113	0.364621	6.268467
1726.221000	307.987579	162.137907	0.171511	14.100157	0.364627	6.268042
1726.241000	307.987579	162.126138	0.171514	14.099133	0.364633	6.267587
1726.261000	307.987579	162.132392	0.171512	14.099677	0.364630	6.267829
1726.281000	307.987579	162.134293	0.171512	14.099842	0.364629	6.267902
1726.301000	307.987579	162.133017	0.171512	14.099732	0.364629	6.267853
1726.321000	307.987498	162.117658	0.171516	14.098396	0.364637	6.267259
1726.341000	307.987579	162.130051	0.171513	14.099474	0.364631	6.267738
1726.361000	307.987579	162.120246	0.171515	14.098621	0.364636	6.267359
1726.381000	307.987579	162.126686	0.171514	14.099181	0.364633	6.267608
1726.401000	307.987579	162.126419	0.171514	14.099158	0.364633	6.267598
1726.421000	307.987579	162.133406	0.171512	14.099765	0.364629	6.267868
1726.441000	307.987498	162.132966	0.171512	14.099727	0.364629	6.267851
1726.461000	307.987579	162.134808	0.171511	14.099887	0.364628	6.267922
1726.481000	307.987579	162.119288	0.171515	14.098538	0.364637	6.267322
1726.501000	307.987579	162.116563	0.171516	14.098301	0.364638	6.267217
1726.521000	307.987579	162.119400	0.171515	14.098547	0.364637	6.267326
1726.541000	307.987579	162.110437	0.171518	14.097768	0.364641	6.266980
1726.561000	307.987579	162.114496	0.171517	14.098121	0.364639	6.267137
1726.581000	307.987579	162.113644	0.171517	14.098047	0.364640	6.267104
1726.601000	307.987579	162.119988	0.171515	14.098598	0.364636	6.267349
1726.621000	307.987579	162.117082	0.171516	14.098346	0.364638	6.267237
1726.641000	307.987579	162.104730	0.171519	14.097272	0.364644	6.266759
1726.661000	307.987579	162.120228	0.171515	14.098619	0.364636	6.267358
1726.681000	307.987579	162.126807	0.171513	14.099191	0.364633	6.267613
1726.701000	307.987579	162.124391	0.171514	14.098981	0.364634	6.267519
1726.721000	307.987579	162.119906	0.171515	14.098591	0.364636	6.267346
1726.741000	307.987579	162.116617	0.171516	14.098305	0.364638	6.267219
1726.761000	307.987579	162.122838	0.171515	14.098846	0.364635	6.267459
1726.781000	307.987579	162.113658	0.171517	14.098048	0.364640	6.267104
1726.801000	307.987579	162.106235	0.171519	14.097402	0.364644	6.266817
1726.821000	307.987579	162.119108	0.171515	14.098522	0.364637	6.267315
1726.841000	307.987579	162.110819	0.171518	14.097801	0.364641	6.266995
1726.861000	307.987498	162.104496	0.171519	14.097251	0.364644	6.266750
1726.881000	307.987579	162.114481	0.171517	14.098120	0.364639	6.267136
1726.901000	307.987579	162.114875	0.171517	14.098154	0.364639	6.267151
1726.921000	307.987579	162.112691	0.171517	14.097964	0.364640	6.267067
1726.941000	307.987579	162.104244	0.171519	14.097229	0.364645	6.266740
1726.961000	307.987579	162.109301	0.171518	14.097669	0.364642	6.266936
1726.981000	307.987579	162.101035	0.171520	14.096950	0.364646	6.266616
1727.001000	307.987579	162.116050	0.171516	14.098256	0.364638	6.267197
1727.021000	307.987579	162.111372	0.171518	14.097849	0.364641	6.267016
1727.041000	307.987579	162.116270	0.171516	14.098275	0.364638	6.267205
1727.061000	307.987579	162.129048	0.171513	14.099386	0.364631	6.267699
1727.081000	307.987579	162.111960	0.171517	14.097900	0.364640	6.267039
1727.101000	307.987579	162.110912	0.171518	14.097809	0.364641	6.266998
1727.121000	307.987579	162.122073	0.171515	14.098780	0.364635	6.267430
1727.141000	307.987579	162.098294	0.171521	14.096712	0.364648	6.266510
1727.161000	307.987579	162.094948	0.171522	14.096421	0.364650	6.266381
1727.181000	307.987579	162.102391	0.171520	14.097068	0.364646	6.266669
1727.201000	307.987579	162.102439	0.171520	14.097072	0.364646	6.266671
1727.221000	307.987579	162.109014	0.171518	14.097644	0.364642	6.266925
1727.241000	307.987579	162.112543	0.171517	14.097951	0.364640	6.267061
1727.261000	307.987579	162.086076	0.171524	14.095649	0.364654	6.266038
1727.281000	307.987579	162.097919	0.171521	14.096679	0.364648	6.266496
1727.301000	307.987579	162.096699	0.171521	14.096573	0.364649	6.266449
1727.321000	307.987579	162.112006	0.171517	14.097904	0.364640	6.267040
1727.341000	307.987579	162.101916	0.171520	14.097027	0.364646	6.266650
1727.361000	307.987579	162.099902	0.171521	14.096852	0.364647	6.266573
1727.381000	307.987579	162.097759	0.171521	14.096665	0.364648	6.266490
1727.401000	307.987579	162.097251	0.171521	14.096621	0.364648	6.266470
1727.421000	307.987579	162.094129	0.171522	14.096350	0.364650	6.266349
1727.441000	307.987579	162.100007	0.171520	14.096861	0.364647	6.266577
1727.461000	307.987579	162.099372	0.171521	14.096806	0.364647	6.266552
1727.481000	307.987579	162.088638	0.171523	14.095872	0.364653	6.266137
1727.501000	307.987579	162.089666	0.171523	14.095961	0.364652	6.266177
1727.521000	307.987579	162.092754	0.171522	14.096230	0.364651	6.266296
1727.541000	307.987579	162.098749	0.171521	14.096751	0.364647	6.266528
1727.561000	307.987579	162.102266	0.171520	14.097057	0.364646	6.266664
1727.581000	307.987579	162.097994	0.171521	14.096686	0.364648	6.266499
1727.601000	307.987579	162.088361	0.171524	14.095848	0.364653	6.266126
1727.621000	307.987579	162.091292	0.171523	14.096103	0.364651	6.266240
1727.641000	307.987579	162.103796	0.171519	14.097190	0.364645	6.266723
1727.661000	307.987579	162.085390	0.171524	14.095590	0.364655	6.266012
1727.681000	307.987579	162.092433	0.171522	14.096202	0.364651	6.266284
1727.701000	307.987498	162.083565	0.171525	14.095431	0.364655	6.265941
1727.721000	307.987579	162.081589	0.171525	14.095259	0.364657	6.265865
1727.741000	307.987579	162.087651	0.171524	14.095786	0.364653	6.266099
1727.761000	307.987579	162.106636	0.171519	14.097437	0.364643	6.266833
1727.781000	307.987579	162.088788	0.171523	14.095885	0.364653	6.266143
1727.801000	307.987579	162.099097	0.171521	14.096782	0.364647	6.266541
1727.821000	307.987579	162.094991	0.171522	14.096425	0.364649	6.266383
1727.841000	307.987579	162.085819	0.171524	14.095627	0.364654	6.266028
1727.861000	307.987579	162.082487	0.171525	14.095337	0.364656	6.265899
1727.881000	307.987579	162.083234	0.171525	14.095402	0.364656	6.265928
1727.901000	307.987579	162.067899	0.171529	14.094069	0.364664	6.265335
1727.921000	307.987498	162.095470	0.171522	14.096466	0.364649	6.266401
1727.941000	307.987579	162.091100	0.171523	14.096086	0.364652	6.266232
1727.961000	307.987579	162.101015	0.171520	14.096948	0.364646	6.266616
1727.981000	307.987579	162.096338	0.171521	14.096542	0.364649	6.266435
1728.001000	307.987579	162.090916	0.171523	14.096070	0.364652	6.266225
1728.021000	307.987579	162.087639	0.171524	14.095785	0.364653	6.266098
1728.041000	307.987579	162.091254	0.171523	14.096100	0.364651	6.266238
1728.061000	307.987579	162.072984	0.171528	14.094511	0.364661	6.265532
1728.081000	307.987579	162.096260	0.171521	14.096535	0.364649	6.266432
1728.101000	307.987579	162.075615	0.171527	14.094740	0.364660	6.265634
1728.121000	307.987579	162.094307	0.171522	14.096365	0.364650	6.266356
1728.141000	307.987579	162.083185	0.171525	14.095398	0.364656	6.265926
1728.161000	307.987579	162.094659	0.171522	14.096396	0.364650	6.266370
1728.181000	307.987579	162.074241	0.171527	14.094620	0.364660	6.265581
1728.201000	307.987579	162.074113	0.171527	14.094609	0.364661	6.265576
1728.221000	307.987579	162.077415	0.171526	14.094896	0.364659	6.265703
1728.241000	307.987579	162.082455	0.171525	14.095334	0.364656	6.265898
1728.261000	307.987579	162.081726	0.171525	14.095271	0.364657	6.265870
1728.281000	307.987579	162.073639	0.171527	14.094568	0.364661	6.265557
1728.301000	307.987579	162.083953	0.171525	14.095465	0.364655	6.265956
1728.321000	307.987579	162.074352	0.171527	14.094630	0.364660	6.265585
1728.341000	307.987579	162.083459	0.171525	14.095422	0.364656	6.265937
1728.361000	307.987579	162.087096	0.171524	14.095738	0.364654	6.266077
1728.381000	307.987579	162.081690	0.171525	14.095268	0.364657	6.265869
1728.401000	307.987579	162.082094	0.171525	14.095303	0.364656	6.265884
1728.421000	307.987579	162.083933	0.171525	14.095463	0.364655	6.265955
1728.441000	307.987579	162.084053	0.171525	14.095473	0.364655	6.265960
1728.461000	307.987579	162.076975	0.171526	14.094858	0.364659	6.265686
1728.481000	307.987579	162.091866	0.171523	14.096153	0.364651	6.266262
1728.501000	307.987579	162.093300	0.171522	14.096278	0.364650	6.266317
1728.521000	307.987579	162.089601	0.171523	14.095956	0.364652	6.266174
1728.541000	307.987579	162.090603	0.171523	14.096043	0.364652	6.266213
1728.561000	307.987579	162.086659	0.171524	14.095700	0.364654	6.266061
1728.581000	307.987579	162.090390	0.171523	14.096024	0.364652	6.266205
1728.601000	307.987579	162.080992	0.171525	14.095207	0.364657	6.265841
1728.621000	307.987579	162.082195	0.171525	14.095312	0.364656	6.265888
1728.641000	307.987579	162.097342	0.171521	14.096629	0.364648	6.266474
1728.661000	307.987579	162.081556	0.171525	14.095256	0.364657	6.265863
1728.681000	307.987579	162.089319	0.171523	14.095931	0.364652	6.266163
1728.701000	307.987579	162.104196	0.171519	14.097225	0.364645	6.266739
1728.721000	307.987579	162.100393	0.171520	14.096894	0.364647	6.266592
1728.741000	307.987579	162.091063	0.171523	14.096083	0.364652	6.266231
1728.761000	307.987579	162.093079	0.171522	14.096258	0.364650	6.266309
1728.781000	307.987579	162.096479	0.171521	14.096554	0.364649	6.266440
1728.801000	307.987579	162.094732	0.171522	14.096402	0.364650	6.266373
1728.821000	307.987579	162.085559	0.171524	14.095604	0.364654	6.266018
1728.841000	307.987579	162.083509	0.171525	14.095426	0.364656	6.265939
1728.861000	307.987579	162.086837	0.171524	14.095716	0.364654	6.266067
1728.881000	307.987579	162.081563	0.171525	14.095257	0.364657	6.265864
1728.901000	307.987579	162.076332	0.171527	14.094802	0.364659	6.265661
1728.921000	307.987579	162.079168	0.171526	14.095049	0.364658	6.265771
1728.941000	307.987579	162.085174	0.171524	14.095571	0.364655	6.266003
1728.961000	307.987579	162.083932	0.171525	14.095463	0.364655	6.265955
1728.981000	307.987579	162.095090	0.171522	14.096433	0.364649	6.266387
1729.001000	307.987579	162.094065	0.171522	14.096344	0.364650	6.266347
1729.021000	307.987579	162.084513	0.171525	14.095513	0.364655	6.265978
1729.041000	307.987579	162.083814	0.171525	14.095453	0.364655	6.265951
1729.061000	307.987579	162.093282	0.171522	14.096276	0.364650	6.266317
1729.081000	307.987579	162.089301	0.171523	14.095930	0.364653	6.266163
1729.101000	307.987579	162.076061	0.171527	14.094778	0.364660	6.265651
1729.121000	307.987579	162.080211	0.171526	14.095139	0.364657	6.265811
1729.141000	307.987579	162.075103	0.171527	14.094695	0.364660	6.265614
1729.161000	307.987579	162.085595	0.171524	14.095607	0.364654	6.266019
1729.181000	307.987579	162.076510	0.171527	14.094817	0.364659	6.265668
1729.201000	307.987579	162.083104	0.171525	14.095391	0.364656	6.265923
1729.221000	307.987579	162.062751	0.171530	14.093621	0.364667	6.265136
1729.241000	307.987579	162.062021	0.171530	14.093557	0.364667	6.265108
1729.261000	307.987579	162.069973	0.171528	14.094249	0.364663	6.265416
1729.281000	307.987579	162.068984	0.171529	14.094163	0.364663	6.265377
1729.301000	307.987579	162.078092	0.171526	14.094955	0.364658	6.265729
1729.321000	307.987579	162.066912	0.171529	14.093983	0.364664	6.265297
1729.341000	307.987579	162.067373	0.171529	14.094023	0.364664	6.265315
1729.361000	307.987579	162.069556	0.171528	14.094213	0.364663	6.265399
1729.381000	307.987579	162.067792	0.171529	14.094059	0.364664	6.265331
1729.401000	307.987579	162.068499	0.171529	14.094121	0.364664	6.265359
1729.421000	307.987579	162.077553	0.171526	14.094908	0.364659	6.265709
1729.441000	307.987579	162.083905	0.171525	14.095460	0.364655	6.265954
1729.461000	307.987579	162.080469	0.171526	14.095162	0.364657	6.265821
1729.481000	307.987579	162.084488	0.171525	14.095511	0.364655	6.265977
1729.501000	307.987579	162.065965	0.171529	14.093900	0.364665	6.265261
1729.521000	307.987579	162.087334	0.171524	14.095759	0.364654	6.266087
1729.541000	307.987579	162.074095	0.171527	14.094607	0.364661	6.265575
1729.561000	307.987579	162.074089	0.171527	14.094607	0.364661	6.265575
1729.581000	307.987579	162.069568	0.171528	14.094214	0.364663	6.265400
1729.601000	307.987579	162.079582	0.171526	14.095085	0.364658	6.265787
1729.621000	307.987579	162.068263	0.171529	14.094100	0.364664	6.265349
1729.641000	307.987579	162.056406	0.171532	14.093069	0.364670	6.264891
1729.661000	307.987579	162.067053	0.171529	14.093995	0.364664	6.265303
1729.681000	307.987579	162.063302	0.171530	14.093669	0.364666	6.265158
1729.701000	307.987579	162.062804	0.171530	14.093625	0.364667	6.265138
1729.721000	307.987579	162.056006	0.171532	14.093034	0.364670	6.264876
1729.741000	307.987579	162.068530	0.171529	14.094123	0.364664	6.265360
1729.761000	307.987579	162.056775	0.171532	14.093101	0.364670	6.264905
1729.781000	307.987579	162.071294	0.171528	14.094364	0.364662	6.265467
1729.801000	307.987579	162.056396	0.171532	14.093068	0.364670	6.264891
1729.821000	307.987579	162.058193	0.171531	14.093225	0.364669	6.264960
1729.841000	307.987579	162.053138	0.171533	14.092785	0.364672	6.264765
1729.861000	307.987579	162.074898	0.171527	14.094677	0.364660	6.265606
1729.881000	307.987579	162.052645	0.171533	14.092742	0.364672	6.264746
1729.901000	307.987579	162.065529	0.171529	14.093863	0.364665	6.265244
1729.921000	307.987579	162.062629	0.171530	14.093610	0.364667	6.265132
1729.941000	307.987579	162.052951	0.171533	14.092769	0.364672	6.264757
1729.961000	307.987579	162.050263	0.171533	14.092535	0.364673	6.264654
1729.981000	307.987579	162.067761	0.171529	14.094057	0.364664	6.265330
1730.001000	307.987579	162.058356	0.171531	14.093239	0.364669	6.264966
1730.021000	307.987579	162.068401	0.171529	14.094112	0.364664	6.265355
1730.041000	307.987579	162.058480	0.171531	14.093249	0.364669	6.264971
1730.061000	307.987579	162.053950	0.171533	14.092856	0.364671	6.264796
1730.081000	307.987579	162.049020	0.171534	14.092427	0.364674	6.264606
1730.101000	307.987579	162.056891	0.171532	14.093111	0.364670	6.264910
1730.121000	307.987579	162.042413	0.171536	14.091852	0.364677	6.264350
1730.141000	307.987579	162.048804	0.171534	14.092408	0.364674	6.264597
1730.161000	307.987579	162.043070	0.171535	14.091909	0.364677	6.264375
1730.181000	307.987579	162.043790	0.171535	14.091972	0.364677	6.264403
1730.201000	307.987579	162.050993	0.171533	14.092598	0.364673	6.264682
1730.221000	307.987579	162.045477	0.171535	14.092119	0.364676	6.264469
1730.241000	307.987579	162.045155	0.171535	14.092091	0.364676	6.264456
1730.261000	307.987579	162.047400	0.171534	14.092286	0.364675	6.264543
1730.281000	307.987579	162.037381	0.171537	14.091415	0.364680	6.264156
1730.301000	307.987579	162.036590	0.171537	14.091346	0.364680	6.264125
1730.321000	307.987579	162.045108	0.171535	14.092087	0.364676	6.264454
1730.341000	307.987579	162.053207	0.171533	14.092791	0.364672	6.264767
1730.361000	307.987579	162.049209	0.171534	14.092443	0.364674	6.264613
1730.381000	307.987579	162.044782	0.171535	14.092058	0.364676	6.264442
1730.401000	307.987579	162.047011	0.171534	14.092252	0.364675	6.264528
1730.421000	307.987579	162.048738	0.171534	14.092402	0.364674	6.264595
1730.441000	307.987579	162.049638	0.171534	14.092481	0.364674	6.264629
1730.461000	307.987579	162.036043	0.171537	14.091298	0.364681	6.264104
1730.481000	307.987579	162.059455	0.171531	14.093334	0.364668	6.265009
1730.501000	307.987579	162.040216	0.171536	14.091661	0.364679	6.264265
1730.521000	307.987579	162.053914	0.171533	14.092852	0.364671	6.264795
1730.541000	307.987579	162.054583	0.171532	14.092911	0.364671	6.264821
1730.561000	307.987579	162.054269	0.171532	14.092883	0.364671	6.264808
1730.581000	307.987579	162.059355	0.171531	14.093326	0.364668	6.265005
1730.601000	307.987579	162.050948	0.171533	14.092594	0.364673	6.264680
1730.621000	307.987579	162.037660	0.171537	14.091439	0.364680	6.264166
1730.641000	307.987579	162.054181	0.171532	14.092876	0.364671	6.264805
1730.661000	307.987579	162.056146	0.171532	14.093046	0.364670	6.264881
1730.681000	307.987579	162.029627	0.171539	14.090740	0.364684	6.263856
1730.701000	307.987579	162.030631	0.171539	14.090828	0.364684	6.263895
1730.721000	307.987579	162.036651	0.171537	14.091351	0.364680	6.264127
1730.741000	307.987579	162.044002	0.171535	14.091990	0.364677	6.264412
1730.761000	307.987579	162.029211	0.171539	14.090704	0.364684	6.263840
1730.781000	307.987579	162.043656	0.171535	14.091960	0.364677	6.264398
1730.801000	307.987579	162.038553	0.171537	14.091517	0.364679	6.264201
1730.821000	307.987498	162.051234	0.171533	14.092619	0.364673	6.264691
1730.841000	307.987579	162.052752	0.171533	14.092751	0.364672	6.264750
1730.861000	307.987579	162.042356	0.171536	14.091847	0.364677	6.264348
1730.881000	307.987579	162.050044	0.171534	14.092516	0.364673	6.264645
1730.901000	307.987579	162.049885	0.171534	14.092502	0.364673	6.264639
1730.921000	307.987579	162.058338	0.171531	14.093237	0.364669	6.264966
1730.941000	307.987579	162.037305	0.171537	14.091408	0.364680	6.264153
1730.961000	307.987579	162.042280	0.171536	14.091841	0.364677	6.264345
1730.981000	307.987579	162.037709	0.171537	14.091443	0.364680	6.264168
1731.001000	307.987579	162.031665	0.171538	14.090918	0.364683	6.263935
1731.021000	307.987579	162.041796	0.171536	14.091799	0.364678	6.264326
1731.041000	307.987579	162.042697	0.171535	14.091877	0.364677	6.264361
1731.061000	307.987579	162.036862	0.171537	14.091369	0.364680	6.264135
1731.081000	307.987579	162.030928	0.171539	14.090853	0.364683	6.263906
1731.101000	307.987579	162.031196	0.171538	14.090877	0.364683	6.263916
1731.121000	307.987579	162.036458	0.171537	14.091334	0.364681	6.264120
1731.141000	307.987579	162.031272	0.171538	14.090883	0.364683	6.263919
1731.161000	307.987579	162.025175	0.171540	14.090353	0.364687	6.263684
1731.181000	307.987579	162.047503	0.171534	14.092295	0.364675	6.264547
1731.201000	307.987579	162.052932	0.171533	14.092767	0.364672	6.264757
1731.221000	307.987579	162.049364	0.171534	14.092457	0.364674	6.264619
1731.241000	307.987579	162.041680	0.171536	14.091788	0.364678	6.264322
1731.261000	307.987579	162.030470	0.171539	14.090814	0.364684	6.263888
1731.281000	307.987579	162.040668	0.171536	14.091700	0.364678	6.264283
1731.301000	307.987579	162.027954	0.171539	14.090595	0.364685	6.263791
1731.321000	307.987579	162.025304	0.171540	14.090364	0.364686	6.263689
1731.341000	307.987579	162.040036	0.171536	14.091646	0.364679	6.264258
1731.361000	307.987579	162.034903	0.171537	14.091199	0.364681	6.264060
1731.381000	307.987579	162.038230	0.171537	14.091488	0.364680	6.264188
1731.401000	307.987579	162.027213	0.171540	14.090530	0.364685	6.263762
1731.421000	307.987579	162.030681	0.171539	14.090832	0.364684	6.263897
1731.441000	307.987579	162.027945	0.171539	14.090594	0.364685	6.263791
1731.461000	307.987579	162.023306	0.171541	14.090191	0.364688	6.263611
1731.481000	307.987579	162.034503	0.171538	14.091164	0.364682	6.264044
1731.501000	307.987579	162.028092	0.171539	14.090607	0.364685	6.263796
1731.521000	307.987579	162.014434	0.171543	14.089419	0.364692	6.263268
1731.541000	307.987498	162.021142	0.171541	14.090002	0.364689	6.263528
1731.561000	307.987579	162.034780	0.171538	14.091188	0.364681	6.264055
1731.581000	307.987579	162.026008	0.171540	14.090426	0.364686	6.263716
1731.601000	307.987498	162.033781	0.171538	14.091102	0.364682	6.264016
1731.621000	307.987579	162.035523	0.171537	14.091253	0.364681	6.264084
1731.641000	307.987579	162.031910	0.171538	14.090939	0.364683	6.263944
1731.661000	307.987579	162.035247	0.171537	14.091229	0.364681	6.264073
1731.681000	307.987579	162.038191	0.171537	14.091485	0.364680	6.264187
1731.701000	307.987579	162.046598	0.171534	14.092216	0.364675	6.264512
1731.721000	307.987498	162.027061	0.171539	14.090517	0.364685	6.263757
1731.741000	307.987579	162.023078	0.171541	14.090171	0.364688	6.263603
1731.761000	307.987579	162.028217	0.171539	14.090618	0.364685	6.263801
1731.781000	307.987579	162.035050	0.171537	14.091212	0.364681	6.264065
1731.801000	307.987579	162.027336	0.171539	14.090541	0.364685	6.263767
1731.821000	307.987579	162.038353	0.171537	14.091499	0.364680	6.264193
1731.841000	307.987579	162.025288	0.171540	14.090363	0.364686	6.263688
1731.861000	307.987579	162.022845	0.171541	14.090150	0.364688	6.263594
1731.881000	307.987579	162.036454	0.171537	14.091334	0.364681	6.264120
1731.901000	307.987579	162.036408	0.171537	14.091330	0.364681	6.264118
1731.921000	307.987579	162.018820	0.171542	14.089800	0.364690	6.263438
1731.941000	307.987579	162.026970	0.171540	14.090509	0.364686	6.263753
1731.961000	307.987579	162.025347	0.171540	14.090368	0.364686	6.263690
1731.981000	307.987579	162.023611	0.171540	14.090217	0.364687	6.263623
1732.001000	307.987579	162.031236	0.171538	14.090880	0.364683	6.263918
1732.021000	307.987579	162.033680	0.171538	14.091093	0.364682	6.264012
1732.041000	307.987579	162.034939	0.171537	14.091202	0.364681	6.264061
1732.061000	307.987579	162.024146	0.171540	14.090264	0.364687	6.263644
1732.081000	307.987579	162.028372	0.171539	14.090631	0.364685	6.263807
1732.101000	307.987579	162.025994	0.171540	14.090424	0.364686	6.263715
1732.121000	307.987579	162.036434	0.171537	14.091332	0.364681	6.264119
1732.141000	307.987579	162.023584	0.171540	14.090215	0.364687	6.263622
1732.161000	307.987579	162.019790	0.171541	14.089885	0.364689	6.263475
1732.181000	307.987579	162.025937	0.171540	14.090419	0.364686	6.263713
1732.201000	307.987579	162.015708	0.171543	14.089530	0.364692	6.263318
1732.221000	307.987579	162.021641	0.171541	14.090046	0.364688	6.263547
1732.241000	307.987579	162.035947	0.171537	14.091290	0.364681	6.264100
1732.261000	307.987579	162.007056	0.171545	14.088777	0.364696	6.262983
1732.281000	307.987579	162.022016	0.171541	14.090078	0.364688	6.263562
1732.301000	307.987579	162.009768	0.171544	14.089013	0.364695	6.263088
1732.321000	307.987579	162.016818	0.171542	14.089626	0.364691	6.263361
1732.341000	307.987579	162.000543	0.171546	14.088211	0.364700	6.262731
1732.361000	307.987579	162.005608	0.171545	14.088651	0.364697	6.262927
1732.381000	307.987579	162.023647	0.171540	14.090220	0.364687	6.263625
1732.401000	307.987579	162.018359	0.171542	14.089760	0.364690	6.263420
1732.421000	307.987579	162.031452	0.171538	14.090899	0.364683	6.263926
1732.441000	307.987579	162.021085	0.171541	14.089997	0.364689	6.263526
1732.461000	307.987579	162.024014	0.171540	14.090252	0.364687	6.263639
1732.481000	307.987579	162.020479	0.171541	14.089945	0.364689	6.263502
1732.501000	307.987579	162.026073	0.171540	14.090431	0.364686	6.263718
1732.521000	307.987579	162.037471	0.171537	14.091422	0.364680	6.264159
1732.541000	307.987579	162.033478	0.171538	14.091075	0.364682	6.264005
1732.561000	307.987579	162.018545	0.171542	14.089777	0.364690	6.263427
1732.581000	307.987579	162.027133	0.171540	14.090523	0.364685	6.263759
1732.601000	307.987579	162.036559	0.171537	14.091343	0.364680	6.264124
1732.621000	307.987579	162.038120	0.171537	14.091479	0.364680	6.264184
1732.641000	307.987579	162.038505	0.171537	14.091512	0.364679	6.264199
1732.661000	307.987579	162.031266	0.171538	14.090883	0.364683	6.263919
1732.681000	307.987579	162.024963	0.171540	14.090335	0.364687	6.263676
1732.701000	307.987579	162.041111	0.171536	14.091739	0.364678	6.264300
1732.721000	307.987579	162.035045	0.171537	14.091211	0.364681	6.264065
1732.741000	307.987579	162.043705	0.171535	14.091965	0.364677	6.264400
1732.761000	307.987579	162.019221	0.171542	14.089835	0.364690	6.263454
1732.781000	307.987579	162.021431	0.171541	14.090028	0.364689	6.263539
1732.801000	307.987579	162.039070	0.171536	14.091561	0.364679	6.264221
1732.821000	307.987579	162.035208	0.171537	14.091226	0.364681	6.264072
1732.841000	307.987579	162.018818	0.171542	14.089800	0.364690	6.263438
1732.861000	307.987579	162.037987	0.171537	14.091467	0.364680	6.264179
1732.881000	307.987579	162.027122	0.171540	14.090522	0.364685	6.263759
1732.901000	307.987579	162.030094	0.171539	14.090781	0.364684	6.263874
1732.921000	307.987579	162.013173	0.171543	14.089309	0.364693	6.263220
1732.941000	307.987579	162.022313	0.171541	14.090104	0.364688	6.263573
1732.961000	307.987579	162.025468	0.171540	14.090379	0.364686	6.263695
1732.981000	307.987579	162.030100	0.171539	14.090781	0.364684	6.263874
1733.001000	307.987579	162.029096	0.171539	14.090694	0.364684	6.263835
1733.021000	307.987579	162.005196	0.171545	14.088616	0.364697	6.262911
1733.041000	307.987579	162.015552	0.171543	14.089516	0.364692	6.263312
1733.061000	307.987579	162.016788	0.171542	14.089624	0.364691	6.263359
1733.081000	307.987579	162.020367	0.171541	14.089935	0.364689	6.263498
1733.101000	307.987579	162.018279	0.171542	14.089753	0.364690	6.263417
1733.121000	307.987579	162.018410	0.171542	14.089765	0.364690	6.263422
1733.141000	307.987579	162.022824	0.171541	14.090149	0.364688	6.263593
1733.161000	307.987579	162.012892	0.171543	14.089285	0.364693	6.263209
1733.181000	307.987579	162.012284	0.171543	14.089232	0.364693	6.263185
1733.201000	307.987579	162.018324	0.171542	14.089757	0.364690	6.263419
1733.221000	307.987579	162.015124	0.171543	14.089479	0.364692	6.263295
1733.241000	307.987579	162.026497	0.171540	14.090468	0.364686	6.263735
1733.261000	307.987579	162.024639	0.171540	14.090307	0.364687	6.263663
1733.281000	307.987579	162.008518	0.171544	14.088905	0.364695	6.263040
1733.301000	307.987579	162.015614	0.171543	14.089522	0.364692	6.263314
1733.321000	307.987579	162.021562	0.171541	14.090039	0.364688	6.263544
1733.341000	307.987579	162.015849	0.171542	14.089542	0.364691	6.263323
1733.361000	307.987579	162.018881	0.171542	14.089806	0.364690	6.263440
1733.381000	307.987579	162.021202	0.171541	14.090008	0.364689	6.263530
1733.401000	307.987579	162.021461	0.171541	14.090030	0.364689	6.263540
1733.421000	307.987579	162.018753	0.171542	14.089795	0.364690	6.263435
1733.441000	307.987579	162.010190	0.171544	14.089050	0.364694	6.263104
1733.461000	307.987579	162.008966	0.171544	14.088943	0.364695	6.263057
1733.481000	307.987579	162.008152	0.171544	14.088873	0.364696	6.263026
1733.501000	307.987579	162.017628	0.171542	14.089697	0.364691	6.263392
1733.521000	307.987579	162.026799	0.171540	14.090494	0.364686	6.263746
1733.541000	307.987579	162.034400	0.171538	14.091155	0.364682	6.264040
1733.561000	307.987579	162.025913	0.171540	14.090417	0.364686	6.263712
1733.581000	307.987579	162.011685	0.171544	14.089180	0.364694	6.263162
1733.601000	307.987579	162.029592	0.171539	14.090737	0.364684	6.263854
1733.621000	307.987579	162.021774	0.171541	14.090057	0.364688	6.263552
1733.641000	307.987579	162.018930	0.171542	14.089810	0.364690	6.263442
1733.661000	307.987579	162.014378	0.171543	14.089414	0.364692	6.263266
1733.681000	307.987579	162.018528	0.171542	14.089775	0.364690	6.263427
1733.701000	307.987579	162.004135	0.171546	14.088523	0.364698	6.262870
1733.721000	307.987579	162.014025	0.171543	14.089383	0.364692	6.263253
1733.741000	307.987579	162.013422	0.171543	14.089331	0.364693	6.263229
1733.761000	307.987579	162.034465	0.171538	14.091161	0.364682	6.264043
1733.781000	307.987579	162.008910	0.171544	14.088939	0.364695	6.263055
1733.801000	307.987579	162.005762	0.171545	14.088665	0.364697	6.262933
1733.821000	307.987579	162.016246	0.171542	14.089577	0.364691	6.263339
1733.841000	307.987579	162.014229	0.171543	14.089401	0.364692	6.263261
1733.861000	307.987579	162.016376	0.171542	14.089588	0.364691	6.263344
1733.881000	307.987579	162.013513	0.171543	14.089339	0.364693	6.263233
1733.901000	307.987579	162.024747	0.171540	14.090316	0.364687	6.263667
1733.921000	307.987579	162.006870	0.171545	14.088761	0.364696	6.262976
1733.941000	307.987579	162.013506	0.171543	14.089338	0.364693	6.263233
1733.961000	307.987579	162.030370	0.171539	14.090805	0.364684	6.263885
1733.981000	307.987579	162.028089	0.171539	14.090607	0.364685	6.263796
1734.001000	307.987579	162.021056	0.171541	14.089995	0.364689	6.263524
1734.021000	307.987579	162.017562	0.171542	14.089691	0.364691	6.263389
1734.041000	307.987579	162.030058	0.171539	14.090778	0.364684	6.263872
1734.060000	307.987579	162.035966	0.171537	14.091292	0.364681	6.264101
1734.080000	307.987579	162.038238	0.171537	14.091489	0.364680	6.264189
1734.100000	307.987579	162.026409	0.171540	14.090460	0.364686	6.263731
1734.120000	307.987579	162.015897	0.171542	14.089546	0.364691	6.263325
1734.140000	307.987579	162.020404	0.171541	14.089938	0.364689	6.263499
1734.160000	307.987498	162.008468	0.171544	14.088900	0.364695	6.263038
1734.180000	307.987579	162.019292	0.171542	14.089842	0.364690	6.263456
1734.200000	307.987579	162.002715	0.171546	14.088400	0.364698	6.262815
1734.220000	307.987579	162.019060	0.171542	14.089821	0.364690	6.263447
1734.240000	307.987579	162.004157	0.171546	14.088525	0.364698	6.262871
1734.260000	307.987579	162.011765	0.171544	14.089187	0.364694	6.263165
1734.280000	307.987579	162.002600	0.171546	14.088390	0.364699	6.262811
1734.300000	307.987579	161.999188	0.171547	14.088093	0.364700	6.262679
1734.320000	307.987579	162.001906	0.171546	14.088330	0.364699	6.262784
1734.340000	307.987579	161.996492	0.171548	14.087859	0.364702	6.262575
1734.360000	307.987579	162.004035	0.171546	14.088515	0.364698	6.262866
1734.380000	307.987579	162.027948	0.171539	14.090594	0.364685	6.263791
1734.400000	307.987579	162.008953	0.171544	14.088942	0.364695	6.263057
1734.420000	307.987579	162.011747	0.171544	14.089185	0.364694	6.263165
1734.440000	307.987579	162.007174	0.171545	14.088788	0.364696	6.262988
1734.460000	307.987579	162.017776	0.171542	14.089710	0.364690	6.263398
1734.480000	307.987579	162.008251	0.171544	14.088881	0.364696	6.263029
[truncated: 1,001 more rows]
