# Supplementary material for: Stress relaxation in the presence of sudden strain bursts: Methodology and stress relaxation data of microcast aluminium microwires
Source: Data Brief. 2018 Nov 14;21:2134–41. doi: 10.1016/j.dib.2018.11.047 (PMC6265499; doi:10.1016/j.dib.2018.11.047)
Supplement: Supplementary file 2 — Supplementary material [file mmc2.zip › Data in brief/As-cast/Al4N/Al_100_r_1/Stress relax txt files/Al_100_relax_1_Relaxcycle0013.txt]

Time[s]	Motordispl[�m]	Force[mN]	EngStrain	EngStress[MPa]	Shearstrain	Shearstress [MPa]
1833.615000	331.714793	170.016273	0.185929	14.785291	0.393819	6.572609
1833.615000	331.714793	170.010251	0.185931	14.784767	0.393822	6.572376
1833.655000	331.721326	170.015266	0.185934	14.785203	0.393829	6.572570
1833.675000	331.721326	170.015805	0.185934	14.785250	0.393829	6.572591
1833.695000	331.721326	169.998974	0.185938	14.783786	0.393838	6.571940
1833.715000	331.721326	170.012068	0.185935	14.784925	0.393831	6.572447
1833.735000	331.721326	170.004741	0.185937	14.784288	0.393834	6.572163
1833.755000	331.721245	169.983496	0.185942	14.782440	0.393846	6.571342
1833.775000	331.721326	169.969605	0.185946	14.781232	0.393853	6.570805
1833.795000	331.721326	169.942570	0.185953	14.778881	0.393867	6.569760
1833.815000	331.721326	169.938796	0.185954	14.778553	0.393869	6.569614
1833.835000	331.721326	169.919368	0.185959	14.776864	0.393880	6.568863
1833.855000	331.721326	169.923654	0.185958	14.777236	0.393877	6.569029
1833.875000	331.721326	169.895360	0.185965	14.774776	0.393892	6.567935
1833.895000	331.721326	169.891986	0.185966	14.774482	0.393894	6.567804
1833.915000	331.721326	169.894005	0.185966	14.774658	0.393893	6.567882
1833.935000	331.721407	169.875328	0.185970	14.773034	0.393903	6.567160
1833.955000	331.721326	169.863111	0.185974	14.771971	0.393909	6.566688
1833.975000	331.721326	169.856987	0.185975	14.771439	0.393912	6.566451
1833.995000	331.721326	169.849472	0.185977	14.770785	0.393916	6.566161
1834.015000	331.721326	169.826307	0.185983	14.768771	0.393929	6.565265
1834.035000	331.721326	169.840986	0.185979	14.770047	0.393921	6.565833
1834.055000	331.721326	169.818799	0.185985	14.768118	0.393933	6.564975
1834.075000	331.721326	169.833690	0.185981	14.769413	0.393925	6.565551
1834.095000	331.721326	169.821972	0.185984	14.768394	0.393931	6.565098
1834.115000	331.721326	169.813438	0.185987	14.767651	0.393935	6.564768
1834.135000	331.721326	169.808892	0.185988	14.767256	0.393938	6.564592
1834.155000	331.721326	169.807814	0.185988	14.767162	0.393938	6.564550
1834.175000	331.721326	169.789572	0.185993	14.765576	0.393948	6.563845
1834.195000	331.721326	169.793228	0.185992	14.765894	0.393946	6.563987
1834.215000	331.721407	169.777278	0.185996	14.764507	0.393955	6.563370
1834.235000	331.721326	169.784660	0.185994	14.765149	0.393951	6.563655
1834.255000	331.721326	169.783067	0.185995	14.765010	0.393951	6.563594
1834.275000	331.721326	169.787600	0.185993	14.765404	0.393949	6.563769
1834.295000	331.721326	169.770438	0.185998	14.763912	0.393958	6.563106
1834.315000	331.721407	169.753260	0.186002	14.762418	0.393967	6.562441
1834.335000	331.721326	169.745694	0.186004	14.761760	0.393971	6.562149
1834.355000	331.721407	169.745013	0.186005	14.761701	0.393972	6.562123
1834.375000	331.721326	169.721364	0.186011	14.759644	0.393984	6.561208
1834.395000	331.721326	169.717394	0.186012	14.759299	0.393986	6.561055
1834.415000	331.721326	169.687687	0.186019	14.756716	0.394002	6.559906
1834.435000	331.721326	169.692990	0.186018	14.757177	0.393999	6.560111
1834.455000	331.721407	169.662892	0.186026	14.754559	0.394015	6.558948
1834.475000	331.721326	169.651571	0.186029	14.753575	0.394021	6.558510
1834.495000	331.721326	169.652562	0.186029	14.753661	0.394020	6.558549
1834.515000	331.721326	169.636692	0.186033	14.752281	0.394029	6.557935
1834.535000	331.721407	169.626588	0.186035	14.751402	0.394034	6.557544
1834.555000	331.721407	169.640521	0.186032	14.752614	0.394027	6.558083
1834.575000	331.721326	169.621984	0.186037	14.751002	0.394036	6.557366
1834.595000	331.721326	169.631574	0.186034	14.751836	0.394031	6.557737
1834.615000	331.721407	169.605669	0.186041	14.749583	0.394045	6.556736
1834.635000	331.721326	169.606239	0.186041	14.749633	0.394045	6.556758
1834.655000	331.721326	169.579228	0.186048	14.747284	0.394059	6.555714
1834.675000	331.721326	169.602523	0.186042	14.749309	0.394047	6.556614
1834.695000	331.721326	169.601025	0.186042	14.749179	0.394047	6.556556
1834.715000	331.721407	169.613532	0.186039	14.750267	0.394041	6.557040
1834.735000	331.721407	169.594228	0.186044	14.748588	0.394051	6.556293
1834.755000	331.721326	169.605725	0.186041	14.749588	0.394045	6.556738
1834.775000	331.721326	169.594016	0.186044	14.748570	0.394051	6.556285
1834.795000	331.721326	169.586718	0.186046	14.747935	0.394055	6.556003
1834.815000	331.721326	169.584559	0.186046	14.747747	0.394056	6.555920
1834.835000	331.721326	169.579846	0.186048	14.747337	0.394059	6.555737
1834.855000	331.721326	169.559326	0.186053	14.745553	0.394069	6.554944
1834.875000	331.721326	169.562024	0.186052	14.745787	0.394068	6.555049
1834.895000	331.721326	169.557179	0.186054	14.745366	0.394071	6.554861
1834.915000	331.721407	169.558384	0.186053	14.745471	0.394070	6.554908
1834.935000	331.721407	169.554245	0.186054	14.745111	0.394072	6.554748
1834.955000	331.721407	169.544934	0.186057	14.744301	0.394077	6.554388
1834.975000	331.721407	169.537645	0.186059	14.743667	0.394081	6.554106
1834.995000	331.721407	169.546718	0.186056	14.744456	0.394076	6.554457
1835.015000	331.721407	169.510617	0.186066	14.741317	0.394095	6.553061
1835.035000	331.721407	169.502268	0.186068	14.740591	0.394100	6.552738
1835.055000	331.721326	169.501609	0.186068	14.740534	0.394100	6.552713
1835.075000	331.721326	169.493615	0.186070	14.739838	0.394104	6.552404
1835.095000	331.721407	169.488932	0.186071	14.739431	0.394107	6.552223
1835.115000	331.721407	169.488339	0.186072	14.739380	0.394107	6.552200
1835.135000	331.721326	169.485441	0.186072	14.739127	0.394108	6.552088
1835.155000	331.721407	169.472879	0.186076	14.738035	0.394115	6.551602
1835.175000	331.721407	169.476749	0.186075	14.738372	0.394113	6.551752
1835.195000	331.721407	169.474011	0.186075	14.738134	0.394115	6.551646
1835.215000	331.721326	169.473104	0.186076	14.738055	0.394115	6.551611
1835.235000	331.721326	169.468898	0.186077	14.737689	0.394117	6.551448
1835.255000	331.721326	169.454745	0.186080	14.736458	0.394125	6.550901
1835.275000	331.721326	169.458014	0.186079	14.736742	0.394123	6.551028
1835.295000	331.721326	169.464886	0.186078	14.737340	0.394119	6.551293
1835.315000	331.721326	169.432991	0.186086	14.734566	0.394136	6.550060
1835.335000	331.721326	169.442108	0.186084	14.735359	0.394131	6.550413
1835.355000	331.721326	169.446200	0.186083	14.735715	0.394129	6.550571
1835.375000	331.721407	169.448669	0.186082	14.735930	0.394128	6.550666
1835.395000	331.721407	169.422927	0.186089	14.733691	0.394141	6.549671
1835.415000	331.721407	169.423725	0.186088	14.733760	0.394141	6.549702
1835.435000	331.721407	169.404515	0.186093	14.732090	0.394151	6.548959
1835.455000	331.721407	169.422321	0.186089	14.733638	0.394142	6.549648
1835.475000	331.721407	169.411311	0.186092	14.732681	0.394148	6.549222
1835.495000	331.721326	169.410569	0.186092	14.732616	0.394148	6.549193
1835.515000	331.721407	169.398863	0.186095	14.731598	0.394154	6.548741
1835.535000	331.721326	169.385388	0.186098	14.730426	0.394161	6.548220
1835.555000	331.721326	169.392728	0.186097	14.731065	0.394157	6.548504
1835.575000	331.721407	169.375427	0.186101	14.729560	0.394167	6.547835
1835.595000	331.721407	169.369352	0.186103	14.729032	0.394170	6.547600
1835.615000	331.721326	169.371245	0.186102	14.729197	0.394169	6.547673
1835.635000	331.721326	169.360188	0.186105	14.728235	0.394174	6.547246
1835.655000	331.721326	169.348276	0.186108	14.727199	0.394181	6.546785
1835.675000	331.721326	169.351190	0.186107	14.727452	0.394179	6.546898
1835.695000	331.721407	169.356559	0.186106	14.727919	0.394177	6.547106
1835.715000	331.721407	169.339818	0.186110	14.726464	0.394185	6.546458
1835.735000	331.721326	169.343598	0.186109	14.726792	0.394183	6.546604
1835.755000	331.721407	169.341316	0.186110	14.726594	0.394185	6.546516
1835.775000	331.721326	169.319650	0.186116	14.724710	0.394196	6.545679
1835.795000	331.721407	169.315663	0.186117	14.724363	0.394198	6.545525
1835.815000	331.721407	169.315091	0.186117	14.724313	0.394198	6.545502
1835.835000	331.721407	169.308956	0.186118	14.723780	0.394202	6.545265
1835.855000	331.721326	169.306871	0.186119	14.723598	0.394203	6.545185
1835.875000	331.721326	169.286502	0.186124	14.721827	0.394213	6.544397
1835.895000	331.721326	169.292015	0.186123	14.722306	0.394210	6.544610
1835.915000	331.721326	169.276684	0.186127	14.720973	0.394219	6.544018
1835.935000	331.721326	169.289208	0.186124	14.722062	0.394212	6.544502
1835.955000	331.721407	169.282955	0.186125	14.721518	0.394215	6.544260
1835.975000	331.721407	169.281977	0.186126	14.721433	0.394216	6.544222
1835.995000	331.721407	169.288432	0.186124	14.721995	0.394212	6.544472
1836.015000	331.721326	169.271163	0.186128	14.720493	0.394221	6.543804
1836.035000	331.721407	169.272636	0.186128	14.720621	0.394221	6.543861
1836.055000	331.721326	169.260728	0.186131	14.719586	0.394227	6.543401
1836.075000	331.721407	169.262038	0.186131	14.719699	0.394226	6.543451
1836.095000	331.721326	169.260470	0.186131	14.719563	0.394227	6.543391
1836.115000	331.721407	169.252987	0.186133	14.718912	0.394231	6.543102
1836.135000	331.721326	169.251601	0.186133	14.718792	0.394232	6.543048
1836.155000	331.721407	169.256901	0.186132	14.719253	0.394229	6.543253
1836.175000	331.721326	169.235900	0.186138	14.717426	0.394240	6.542441
1836.195000	331.721326	169.233077	0.186138	14.717181	0.394242	6.542332
1836.215000	331.721407	169.232159	0.186139	14.717101	0.394242	6.542296
1836.235000	331.721407	169.234557	0.186138	14.717310	0.394241	6.542389
1836.255000	331.721407	169.233288	0.186138	14.717199	0.394242	6.542340
1836.275000	331.721326	169.232418	0.186138	14.717124	0.394242	6.542306
1836.295000	331.721407	169.228719	0.186139	14.716802	0.394244	6.542163
1836.315000	331.721407	169.235956	0.186138	14.717431	0.394240	6.542443
1836.335000	331.721326	169.226616	0.186140	14.716619	0.394245	6.542082
1836.355000	331.721407	169.234428	0.186138	14.717298	0.394241	6.542384
1836.375000	331.721407	169.227478	0.186140	14.716694	0.394245	6.542115
1836.395000	331.721407	169.204288	0.186146	14.714677	0.394257	6.541219
1836.415000	331.721407	169.203249	0.186146	14.714587	0.394257	6.541179
1836.435000	331.721326	169.196736	0.186148	14.714021	0.394261	6.540927
1836.455000	331.721407	169.197738	0.186148	14.714108	0.394260	6.540966
1836.475000	331.721407	169.197633	0.186148	14.714099	0.394260	6.540962
1836.495000	331.721326	169.199620	0.186147	14.714271	0.394259	6.541038
1836.515000	331.721326	169.202222	0.186146	14.714498	0.394258	6.541139
1836.535000	331.721407	169.197732	0.186148	14.714107	0.394260	6.540965
1836.555000	331.721407	169.190658	0.186149	14.713492	0.394264	6.540692
1836.575000	331.721407	169.185209	0.186151	14.713018	0.394267	6.540481
1836.595000	331.721326	169.176265	0.186153	14.712240	0.394271	6.540136
1836.615000	331.721407	169.164919	0.186156	14.711254	0.394278	6.539697
1836.635000	331.721407	169.171491	0.186154	14.711825	0.394274	6.539951
1836.655000	331.721407	169.176122	0.186153	14.712228	0.394272	6.540130
1836.675000	331.721407	169.179310	0.186152	14.712505	0.394270	6.540253
1836.695000	331.721407	169.176706	0.186153	14.712279	0.394271	6.540153
1836.715000	331.721407	169.171661	0.186154	14.711840	0.394274	6.539958
1836.735000	331.721326	169.181395	0.186152	14.712686	0.394269	6.540334
1836.755000	331.721326	169.181614	0.186152	14.712705	0.394269	6.540342
1836.775000	331.721407	169.171053	0.186155	14.711787	0.394274	6.539934
1836.795000	331.721407	169.169441	0.186155	14.711647	0.394275	6.539872
1836.815000	331.721407	169.168188	0.186155	14.711538	0.394276	6.539823
1836.835000	331.721407	169.165622	0.186156	14.711315	0.394277	6.539724
1836.855000	331.721407	169.176418	0.186153	14.712254	0.394272	6.540141
1836.875000	331.721326	169.172471	0.186154	14.711910	0.394273	6.539989
1836.895000	331.721407	169.162605	0.186157	14.711052	0.394279	6.539608
1836.915000	331.721326	169.177944	0.186153	14.712386	0.394271	6.540200
1836.935000	331.721326	169.177714	0.186153	14.712366	0.394271	6.540192
1836.955000	331.721326	169.152725	0.186159	14.710193	0.394284	6.539226
1836.975000	331.721326	169.160037	0.186157	14.710829	0.394280	6.539508
1836.995000	331.721407	169.156392	0.186158	14.710512	0.394282	6.539367
1837.015000	331.721326	169.145378	0.186161	14.709554	0.394288	6.538942
1837.035000	331.721407	169.146950	0.186161	14.709691	0.394287	6.539002
1837.055000	331.721326	169.141828	0.186162	14.709246	0.394290	6.538804
1837.075000	331.721326	169.145899	0.186161	14.709600	0.394288	6.538962
1837.095000	331.721326	169.142941	0.186162	14.709342	0.394289	6.538847
1837.115000	331.721407	169.143521	0.186162	14.709393	0.394289	6.538870
1837.135000	331.721407	169.134516	0.186164	14.708610	0.394294	6.538522
1837.155000	331.721407	169.139312	0.186163	14.709027	0.394291	6.538707
1837.175000	331.721407	169.137992	0.186163	14.708912	0.394292	6.538656
1837.195000	331.721407	169.127728	0.186166	14.708019	0.394297	6.538259
1837.215000	331.721326	169.128792	0.186165	14.708112	0.394297	6.538300
1837.235000	331.721407	169.119480	0.186168	14.707302	0.394302	6.537940
1837.255000	331.721407	169.134015	0.186164	14.708566	0.394294	6.538502
1837.275000	331.721326	169.124313	0.186167	14.707722	0.394299	6.538127
1837.295000	331.721326	169.124448	0.186167	14.707734	0.394299	6.538132
1837.315000	331.721326	169.137556	0.186163	14.708874	0.394292	6.538639
1837.335000	331.721326	169.124125	0.186167	14.707706	0.394299	6.538120
1837.355000	331.721407	169.121939	0.186167	14.707516	0.394300	6.538035
1837.375000	331.721407	169.111269	0.186170	14.706588	0.394306	6.537623
1837.395000	331.721326	169.106079	0.186171	14.706137	0.394309	6.537422
1837.415000	331.721326	169.125605	0.186166	14.707835	0.394298	6.538177
1837.435000	331.721407	169.119270	0.186168	14.707284	0.394302	6.537932
1837.455000	331.721326	169.120047	0.186168	14.707351	0.394301	6.537962
1837.475000	331.721326	169.113990	0.186169	14.706825	0.394304	6.537728
1837.495000	331.721407	169.115005	0.186169	14.706913	0.394304	6.537767
1837.515000	331.721407	169.114702	0.186169	14.706887	0.394304	6.537756
1837.535000	331.721326	169.116538	0.186169	14.707046	0.394303	6.537827
1837.555000	331.721326	169.107407	0.186171	14.706252	0.394308	6.537474
1837.575000	331.721326	169.096725	0.186174	14.705323	0.394313	6.537061
1837.595000	331.721326	169.095925	0.186174	14.705254	0.394314	6.537030
1837.615000	331.721326	169.111663	0.186170	14.706622	0.394306	6.537638
1837.635000	331.721326	169.101796	0.186173	14.705764	0.394311	6.537257
1837.655000	331.721407	169.099863	0.186173	14.705596	0.394312	6.537182
1837.675000	331.721407	169.106267	0.186171	14.706153	0.394309	6.537430
1837.695000	331.721407	169.084201	0.186177	14.704234	0.394320	6.536577
1837.715000	331.721407	169.103904	0.186172	14.705948	0.394310	6.537338
1837.735000	331.721407	169.094464	0.186175	14.705127	0.394315	6.536973
1837.755000	331.721407	169.091199	0.186175	14.704843	0.394316	6.536847
1837.775000	331.721326	169.085917	0.186177	14.704383	0.394319	6.536643
1837.795000	331.721407	169.083591	0.186177	14.704181	0.394320	6.536553
1837.815000	331.721407	169.074239	0.186180	14.703368	0.394325	6.536191
1837.835000	331.721407	169.077809	0.186179	14.703678	0.394324	6.536329
1837.855000	331.721407	169.079864	0.186178	14.703857	0.394322	6.536409
1837.875000	331.721407	169.085390	0.186177	14.704337	0.394320	6.536622
1837.895000	331.721407	169.086836	0.186177	14.704463	0.394319	6.536678
1837.915000	331.721407	169.085835	0.186177	14.704376	0.394319	6.536640
1837.935000	331.721407	169.082450	0.186178	14.704082	0.394321	6.536509
1837.955000	331.721407	169.085124	0.186177	14.704314	0.394320	6.536612
1837.975000	331.721326	169.087749	0.186176	14.704543	0.394318	6.536714
1837.995000	331.721407	169.089690	0.186176	14.704711	0.394317	6.536789
1838.015000	331.721407	169.094232	0.186175	14.705106	0.394315	6.536964
1838.035000	331.721407	169.080818	0.186178	14.703940	0.394322	6.536446
1838.055000	331.721326	169.090272	0.186176	14.704762	0.394317	6.536811
1838.075000	331.721407	169.081811	0.186178	14.704026	0.394321	6.536484
1838.095000	331.721407	169.078056	0.186179	14.703700	0.394323	6.536339
1838.115000	331.721326	169.069417	0.186181	14.702948	0.394328	6.536005
1838.135000	331.721326	169.087696	0.186176	14.704538	0.394318	6.536712
1838.155000	331.721326	169.081511	0.186178	14.704000	0.394321	6.536473
1838.175000	331.721407	169.079703	0.186178	14.703843	0.394323	6.536403
1838.195000	331.721407	169.076987	0.186179	14.703607	0.394324	6.536298
1838.215000	331.721326	169.072570	0.186180	14.703223	0.394326	6.536127
1838.235000	331.721407	169.067131	0.186182	14.702750	0.394329	6.535917
1838.255000	331.721407	169.062863	0.186183	14.702378	0.394331	6.535752
1838.275000	331.721326	169.075856	0.186179	14.703508	0.394324	6.536254
1838.295000	331.721407	169.061439	0.186183	14.702255	0.394332	6.535697
1838.315000	331.721407	169.058149	0.186184	14.701969	0.394334	6.535569
1838.335000	331.721407	169.047428	0.186187	14.701036	0.394340	6.535155
1838.355000	331.721407	169.055697	0.186185	14.701755	0.394335	6.535475
1838.375000	331.721407	169.067449	0.186182	14.702777	0.394329	6.535929
1838.395000	331.721407	169.072281	0.186180	14.703197	0.394326	6.536116
1838.415000	331.721407	169.059544	0.186184	14.702090	0.394333	6.535623
1838.435000	331.721407	169.057428	0.186184	14.701906	0.394334	6.535542
1838.455000	331.721326	169.059436	0.186184	14.702080	0.394333	6.535619
1838.475000	331.721407	169.058982	0.186184	14.702041	0.394333	6.535602
1838.495000	331.721407	169.060784	0.186183	14.702198	0.394333	6.535671
1838.515000	331.721407	169.052967	0.186185	14.701518	0.394337	6.535369
1838.535000	331.721407	169.059006	0.186184	14.702043	0.394333	6.535603
1838.555000	331.721407	169.040714	0.186189	14.700452	0.394343	6.534895
1838.575000	331.721407	169.034390	0.186190	14.699902	0.394346	6.534651
1838.595000	331.721407	169.053374	0.186185	14.701553	0.394336	6.535385
1838.615000	331.721326	169.046009	0.186187	14.700913	0.394340	6.535100
1838.635000	331.721407	169.055715	0.186185	14.701757	0.394335	6.535475
1838.655000	331.721326	169.039522	0.186189	14.700349	0.394344	6.534849
1838.675000	331.721407	169.035033	0.186190	14.699958	0.394346	6.534676
1838.695000	331.721407	169.051062	0.186186	14.701352	0.394338	6.535295
1838.715000	331.721407	169.043745	0.186188	14.700716	0.394342	6.535013
1838.735000	331.721407	169.043749	0.186188	14.700716	0.394342	6.535013
1838.755000	331.721407	169.058064	0.186184	14.701961	0.394334	6.535566
1838.775000	331.721326	169.041630	0.186188	14.700532	0.394343	6.534931
1838.795000	331.721407	169.041451	0.186188	14.700516	0.394343	6.534924
1838.815000	331.721407	169.041647	0.186188	14.700533	0.394343	6.534931
1838.835000	331.721326	169.040634	0.186189	14.700445	0.394343	6.534892
1838.855000	331.721407	169.040353	0.186189	14.700421	0.394343	6.534881
1838.875000	331.721407	169.036683	0.186190	14.700102	0.394345	6.534740
1838.895000	331.721407	169.051001	0.186186	14.701347	0.394338	6.535293
1838.915000	331.721407	169.036282	0.186190	14.700067	0.394345	6.534724
1838.935000	331.721407	169.054711	0.186185	14.701669	0.394336	6.535436
1838.954000	331.721326	169.038899	0.186189	14.700294	0.394344	6.534825
1838.974000	331.721407	169.030714	0.186191	14.699583	0.394348	6.534509
1838.994000	331.721407	169.039129	0.186189	14.700314	0.394344	6.534834
1839.014000	331.721407	169.023490	0.186193	14.698954	0.394352	6.534229
1839.034000	331.721407	169.027872	0.186192	14.699335	0.394350	6.534399
1839.054000	331.721407	169.030657	0.186191	14.699578	0.394348	6.534507
1839.074000	331.721407	169.024436	0.186193	14.699037	0.394352	6.534266
1839.094000	331.721407	169.003317	0.186198	14.697200	0.394363	6.533450
1839.114000	331.721326	169.010333	0.186196	14.697810	0.394359	6.533721
1839.134000	331.721407	169.023000	0.186193	14.698912	0.394352	6.534211
1839.154000	331.721326	169.026674	0.186192	14.699231	0.394350	6.534353
1839.174000	331.721326	169.013444	0.186196	14.698081	0.394357	6.533841
1839.194000	331.721407	169.011124	0.186196	14.697879	0.394359	6.533751
1839.214000	331.721407	169.013977	0.186196	14.698127	0.394357	6.533862
1839.234000	331.721407	169.010392	0.186196	14.697815	0.394359	6.533723
1839.254000	331.721407	169.001444	0.186199	14.697037	0.394364	6.533377
1839.274000	331.721407	168.993483	0.186201	14.696345	0.394368	6.533069
1839.294000	331.721407	168.993019	0.186201	14.696304	0.394368	6.533052
1839.314000	331.721407	168.995441	0.186200	14.696515	0.394367	6.533145
1839.334000	331.721407	168.992225	0.186201	14.696235	0.394369	6.533021
1839.354000	331.721407	168.995338	0.186200	14.696506	0.394367	6.533141
1839.374000	331.721407	168.991812	0.186201	14.696200	0.394369	6.533005
1839.394000	331.721407	168.995875	0.186200	14.696553	0.394367	6.533162
1839.414000	331.721407	168.982149	0.186204	14.695359	0.394374	6.532631
1839.434000	331.721407	168.987446	0.186202	14.695820	0.394371	6.532836
1839.454000	331.721407	168.983196	0.186204	14.695450	0.394373	6.532672
1839.474000	331.721407	168.991326	0.186201	14.696157	0.394369	6.532986
1839.494000	331.721407	168.986448	0.186203	14.695733	0.394372	6.532798
1839.514000	331.721407	168.993714	0.186201	14.696365	0.394368	6.533078
1839.534000	331.721407	168.984505	0.186203	14.695564	0.394373	6.532722
1839.554000	331.721407	168.990225	0.186202	14.696062	0.394370	6.532944
1839.574000	331.721407	168.972825	0.186206	14.694548	0.394379	6.532271
1839.594000	331.721407	168.960386	0.186210	14.693467	0.394385	6.531790
1839.614000	331.721407	168.969926	0.186207	14.694296	0.394380	6.532159
1839.634000	331.721407	168.963707	0.186209	14.693755	0.394384	6.531918
1839.654000	331.721326	168.965029	0.186208	14.693870	0.394383	6.531969
1839.674000	331.721326	168.953080	0.186211	14.692831	0.394389	6.531508
1839.694000	331.721407	168.950334	0.186212	14.692592	0.394391	6.531401
1839.714000	331.721407	168.958828	0.186210	14.693331	0.394386	6.531730
1839.734000	331.721407	168.960276	0.186210	14.693457	0.394386	6.531786
1839.754000	331.721407	168.961493	0.186209	14.693563	0.394385	6.531833
1839.774000	331.721407	168.950273	0.186212	14.692587	0.394391	6.531399
1839.794000	331.721326	168.934343	0.186216	14.691202	0.394399	6.530783
1839.814000	331.721407	168.962779	0.186209	14.693675	0.394384	6.531882
1839.834000	331.721407	168.949630	0.186212	14.692531	0.394391	6.531374
1839.854000	331.721407	168.956908	0.186210	14.693164	0.394387	6.531656
1839.874000	331.721407	168.947837	0.186213	14.692375	0.394392	6.531305
1839.894000	331.721326	168.942414	0.186214	14.691904	0.394395	6.531095
1839.914000	331.721407	168.946681	0.186213	14.692275	0.394393	6.531260
1839.934000	331.721407	168.940033	0.186215	14.691697	0.394396	6.531003
1839.954000	331.721326	168.945078	0.186214	14.692135	0.394393	6.531198
1839.974000	331.721407	168.936242	0.186216	14.691367	0.394398	6.530857
1839.994000	331.721407	168.944697	0.186214	14.692102	0.394394	6.531183
1840.014000	331.721407	168.945840	0.186213	14.692202	0.394393	6.531228
1840.034000	331.721326	168.938599	0.186215	14.691572	0.394397	6.530948
1840.054000	331.721407	168.939769	0.186215	14.691674	0.394396	6.530993
1840.074000	331.721407	168.925583	0.186219	14.690440	0.394404	6.530445
1840.094000	331.721407	168.937339	0.186216	14.691462	0.394398	6.530899
1840.114000	331.721407	168.928739	0.186218	14.690715	0.394402	6.530567
1840.134000	331.721407	168.933297	0.186217	14.691111	0.394400	6.530743
1840.154000	331.721407	168.926524	0.186218	14.690522	0.394403	6.530481
1840.174000	331.721407	168.938239	0.186215	14.691541	0.394397	6.530934
1840.194000	331.721407	168.925598	0.186219	14.690441	0.394404	6.530445
1840.214000	331.721407	168.934158	0.186216	14.691186	0.394399	6.530776
1840.234000	331.721326	168.922550	0.186219	14.690176	0.394405	6.530327
1840.254000	331.721407	168.922181	0.186220	14.690144	0.394406	6.530313
1840.274000	331.721326	168.924500	0.186219	14.690346	0.394404	6.530403
1840.294000	331.721407	168.902899	0.186225	14.688467	0.394416	6.529568
1840.314000	331.721407	168.902844	0.186225	14.688463	0.394416	6.529565
1840.334000	331.721407	168.917838	0.186221	14.689766	0.394408	6.530145
1840.354000	331.721407	168.912733	0.186222	14.689323	0.394411	6.529948
1840.374000	331.721407	168.906954	0.186224	14.688820	0.394414	6.529724
1840.394000	331.721407	168.913608	0.186222	14.689399	0.394410	6.529982
1840.414000	331.721407	168.906183	0.186224	14.688753	0.394414	6.529695
1840.434000	331.721407	168.907476	0.186223	14.688865	0.394413	6.529745
1840.454000	331.721326	168.897304	0.186226	14.687981	0.394419	6.529351
1840.474000	331.721407	168.899083	0.186226	14.688135	0.394418	6.529420
1840.494000	331.721407	168.890492	0.186228	14.687388	0.394422	6.529088
1840.514000	331.721326	168.900170	0.186225	14.688230	0.394417	6.529462
1840.534000	331.721407	168.899797	0.186225	14.688198	0.394417	6.529448
1840.554000	331.721407	168.906362	0.186224	14.688768	0.394414	6.529701
1840.574000	331.721407	168.911240	0.186222	14.689193	0.394411	6.529890
1840.594000	331.721407	168.902568	0.186225	14.688439	0.394416	6.529555
1840.614000	331.721326	168.888163	0.186228	14.687186	0.394423	6.528998
1840.634000	331.721407	168.903319	0.186224	14.688504	0.394416	6.529584
1840.654000	331.721407	168.915082	0.186221	14.689527	0.394409	6.530039
1840.674000	331.721407	168.903782	0.186224	14.688544	0.394415	6.529602
1840.694000	331.721407	168.891713	0.186228	14.687495	0.394422	6.529135
1840.714000	331.721326	168.887249	0.186229	14.687106	0.394424	6.528963
1840.734000	331.721407	168.884301	0.186229	14.686850	0.394426	6.528849
1840.754000	331.721326	168.874166	0.186232	14.685969	0.394431	6.528457
1840.774000	331.721407	168.886745	0.186229	14.687063	0.394424	6.528943
1840.794000	331.721326	168.882353	0.186230	14.686681	0.394427	6.528773
1840.814000	331.721326	168.869217	0.186233	14.685538	0.394433	6.528265
1840.834000	331.721407	168.878062	0.186231	14.686307	0.394429	6.528607
1840.854000	331.721407	168.873752	0.186232	14.685933	0.394431	6.528441
1840.874000	331.721407	168.868663	0.186234	14.685490	0.394434	6.528244
1840.894000	331.721407	168.874996	0.186232	14.686041	0.394431	6.528489
1840.914000	331.721407	168.875265	0.186232	14.686064	0.394430	6.528499
1840.934000	331.721407	168.867854	0.186234	14.685420	0.394434	6.528213
1840.954000	331.721326	168.865388	0.186234	14.685205	0.394435	6.528117
1840.974000	331.721407	168.873709	0.186232	14.685929	0.394431	6.528439
1840.994000	331.721407	168.861460	0.186235	14.684864	0.394438	6.527966
1841.014000	331.721407	168.863371	0.186235	14.685030	0.394437	6.528040
1841.034000	331.721326	168.848628	0.186239	14.683748	0.394444	6.527470
1841.054000	331.721326	168.860675	0.186236	14.684795	0.394438	6.527935
1841.074000	331.721407	168.864471	0.186235	14.685126	0.394436	6.528082
1841.094000	331.721326	168.853881	0.186237	14.684205	0.394442	6.527673
1841.114000	331.721407	168.850870	0.186238	14.683943	0.394443	6.527556
1841.134000	331.721326	168.850604	0.186238	14.683920	0.394443	6.527546
1841.154000	331.721407	168.852824	0.186238	14.684113	0.394442	6.527632
1841.174000	331.721407	168.854136	0.186237	14.684227	0.394442	6.527682
1841.194000	331.721326	168.853563	0.186237	14.684177	0.394442	6.527660
1841.214000	331.721407	168.853493	0.186237	14.684171	0.394442	6.527658
1841.234000	331.721407	168.853366	0.186238	14.684160	0.394442	6.527653
1841.254000	331.721407	168.850095	0.186238	14.683875	0.394444	6.527526
1841.274000	331.721407	168.838194	0.186241	14.682840	0.394450	6.527066
1841.294000	331.721326	168.851762	0.186238	14.684020	0.394443	6.527591
1841.314000	331.721407	168.853918	0.186237	14.684208	0.394442	6.527674
1841.334000	331.721326	168.865852	0.186234	14.685246	0.394435	6.528135
1841.354000	331.721407	168.879048	0.186231	14.686393	0.394428	6.528646
1841.374000	331.721407	168.852448	0.186238	14.684080	0.394442	6.527617
1841.394000	331.721407	168.861544	0.186235	14.684871	0.394438	6.527969
1841.414000	331.721407	168.853865	0.186237	14.684203	0.394442	6.527672
1841.434000	331.721407	168.857132	0.186237	14.684487	0.394440	6.527798
1841.454000	331.721407	168.855563	0.186237	14.684351	0.394441	6.527738
1841.474000	331.721407	168.849178	0.186239	14.683796	0.394444	6.527491
1841.494000	331.721407	168.839090	0.186241	14.682918	0.394449	6.527101
1841.514000	331.721407	168.844154	0.186240	14.683359	0.394447	6.527297
1841.534000	331.721326	168.844841	0.186240	14.683418	0.394446	6.527323
1841.554000	331.721407	168.832960	0.186243	14.682385	0.394453	6.526864
1841.574000	331.721407	168.859138	0.186236	14.684662	0.394439	6.527876
1841.594000	331.721407	168.837507	0.186242	14.682781	0.394450	6.527040
1841.614000	331.721407	168.838038	0.186242	14.682827	0.394450	6.527060
1841.634000	331.721326	168.833129	0.186243	14.682400	0.394452	6.526870
1841.654000	331.721407	168.825072	0.186245	14.681699	0.394457	6.526559
1841.674000	331.721407	168.827379	0.186244	14.681900	0.394456	6.526648
1841.694000	331.721326	168.827956	0.186244	14.681950	0.394455	6.526670
1841.714000	331.721407	168.819490	0.186246	14.681214	0.394460	6.526343
1841.734000	331.721407	168.830046	0.186244	14.682132	0.394454	6.526751
1841.754000	331.721407	168.819858	0.186246	14.681246	0.394460	6.526357
1841.774000	331.721326	168.818177	0.186247	14.681100	0.394460	6.526292
1841.794000	331.721407	168.802266	0.186251	14.679716	0.394469	6.525677
1841.814000	331.721407	168.815152	0.186248	14.680836	0.394462	6.526175
1841.834000	331.721407	168.806149	0.186250	14.680054	0.394467	6.525827
1841.854000	331.721326	168.814846	0.186248	14.680810	0.394462	6.526164
1841.874000	331.721407	168.812066	0.186248	14.680568	0.394464	6.526056
1841.894000	331.721407	168.824013	0.186245	14.681607	0.394457	6.526518
1841.914000	331.721407	168.808020	0.186249	14.680216	0.394466	6.525900
1841.934000	331.721326	168.814979	0.186248	14.680821	0.394462	6.526169
1841.954000	331.721326	168.829825	0.186244	14.682113	0.394454	6.526743
1841.974000	331.721407	168.808294	0.186249	14.680240	0.394466	6.525910
1841.994000	331.721326	168.809179	0.186249	14.680317	0.394465	6.525945
1842.014000	331.721407	168.804535	0.186250	14.679913	0.394468	6.525765
1842.034000	331.721407	168.802520	0.186251	14.679738	0.394469	6.525687
1842.054000	331.721407	168.795760	0.186253	14.679150	0.394472	6.525426
1842.074000	331.721407	168.807628	0.186249	14.680182	0.394466	6.525885
1842.094000	331.721407	168.796916	0.186252	14.679251	0.394472	6.525470
1842.114000	331.721407	168.799857	0.186252	14.679506	0.394470	6.525584
1842.134000	331.721407	168.791737	0.186254	14.678800	0.394474	6.525270
1842.154000	331.721407	168.799325	0.186252	14.679460	0.394470	6.525564
1842.174000	331.721407	168.787638	0.186255	14.678444	0.394477	6.525112
1842.194000	331.721326	168.799725	0.186251	14.679495	0.394470	6.525579
1842.214000	331.721326	168.787399	0.186255	14.678423	0.394477	6.525103
1842.234000	331.721407	168.787226	0.186255	14.678408	0.394477	6.525096
1842.254000	331.721407	168.795199	0.186253	14.679101	0.394473	6.525404
1842.274000	331.721407	168.795157	0.186253	14.679098	0.394473	6.525402
1842.294000	331.721407	168.792360	0.186253	14.678854	0.394474	6.525294
1842.314000	331.721407	168.778214	0.186257	14.677624	0.394482	6.524747
1842.334000	331.721407	168.785553	0.186255	14.678262	0.394478	6.525031
1842.354000	331.721407	168.794330	0.186253	14.679026	0.394473	6.525370
1842.374000	331.721407	168.789462	0.186254	14.678602	0.394476	6.525182
1842.394000	331.721407	168.787912	0.186255	14.678468	0.394476	6.525122
1842.414000	331.721326	168.792413	0.186253	14.678859	0.394474	6.525296
1842.434000	331.721326	168.794428	0.186253	14.679034	0.394473	6.525374
1842.454000	331.721407	168.790723	0.186254	14.678712	0.394475	6.525231
1842.474000	331.721407	168.792581	0.186253	14.678874	0.394474	6.525303
1842.494000	331.721407	168.787625	0.186255	14.678443	0.394477	6.525111
1842.514000	331.721407	168.786895	0.186255	14.678379	0.394477	6.525083
1842.534000	331.721326	168.789655	0.186254	14.678619	0.394475	6.525190
1842.554000	331.721326	168.795805	0.186253	14.679154	0.394472	6.525428
1842.574000	331.721407	168.787707	0.186255	14.678450	0.394477	6.525114
1842.594000	331.721407	168.786730	0.186255	14.678365	0.394477	6.525077
1842.614000	331.721407	168.762649	0.186261	14.676271	0.394490	6.524146
1842.634000	331.721407	168.769223	0.186260	14.676842	0.394486	6.524400
1842.654000	331.721407	168.760457	0.186262	14.676080	0.394491	6.524061
1842.674000	331.721326	168.771555	0.186259	14.677045	0.394485	6.524490
1842.694000	331.721407	168.765242	0.186261	14.676496	0.394488	6.524246
1842.714000	331.721407	168.768120	0.186260	14.676746	0.394487	6.524357
1842.734000	331.721407	168.770946	0.186259	14.676992	0.394485	6.524466
1842.754000	331.721326	168.780000	0.186257	14.677780	0.394481	6.524816
1842.774000	331.721407	168.777144	0.186257	14.677531	0.394482	6.524706
1842.794000	331.721407	168.778190	0.186257	14.677622	0.394482	6.524747
1842.814000	331.721407	168.788678	0.186254	14.678534	0.394476	6.525152
1842.834000	331.721326	168.774149	0.186258	14.677271	0.394484	6.524590
1842.854000	331.721407	168.780959	0.186256	14.677863	0.394480	6.524854
1842.874000	331.721407	168.763275	0.186261	14.676325	0.394489	6.524170
1842.894000	331.721326	168.762110	0.186261	14.676224	0.394490	6.524125
1842.914000	331.721326	168.774525	0.186258	14.677303	0.394483	6.524605
1842.934000	331.721326	168.779710	0.186257	14.677754	0.394481	6.524805
1842.954000	331.721407	168.768669	0.186260	14.676794	0.394487	6.524378
1842.974000	331.721407	168.776337	0.186258	14.677461	0.394483	6.524675
1842.994000	331.721326	168.778177	0.186257	14.677621	0.394481	6.524746
1843.014000	331.721407	168.768438	0.186260	14.676774	0.394487	6.524370
1843.034000	331.721407	168.764578	0.186261	14.676438	0.394489	6.524220
1843.054000	331.721407	168.781080	0.186256	14.677873	0.394480	6.524858
1843.074000	331.721407	168.776261	0.186258	14.677454	0.394483	6.524672
1843.094000	331.721407	168.767814	0.186260	14.676720	0.394487	6.524345
1843.114000	331.721407	168.760392	0.186262	14.676074	0.394491	6.524058
1843.134000	331.721326	168.771660	0.186259	14.677054	0.394485	6.524494
1843.154000	331.721407	168.770871	0.186259	14.676986	0.394485	6.524464
1843.174000	331.721326	168.786535	0.186255	14.678348	0.394477	6.525069
1843.194000	331.721326	168.760810	0.186262	14.676111	0.394491	6.524075
1843.214000	331.721326	168.771590	0.186259	14.677048	0.394485	6.524491
1843.234000	331.721407	168.761235	0.186262	14.676148	0.394491	6.524091
1843.254000	331.721407	168.755745	0.186263	14.675670	0.394493	6.523879
1843.274000	331.721326	168.759271	0.186262	14.675977	0.394491	6.524015
1843.294000	331.721326	168.775232	0.186258	14.677365	0.394483	6.524632
1843.314000	331.721407	168.775856	0.186258	14.677419	0.394483	6.524656
1843.334000	331.721407	168.784181	0.186256	14.678143	0.394478	6.524978
1843.354000	331.721326	168.774878	0.186258	14.677334	0.394483	6.524618
1843.374000	331.721407	168.739010	0.186267	14.674215	0.394502	6.523232
1843.394000	331.721326	168.748106	0.186265	14.675006	0.394497	6.523583
1843.414000	331.721326	168.744359	0.186266	14.674680	0.394499	6.523439
1843.434000	331.721407	168.758066	0.186262	14.675872	0.394492	6.523969
1843.454000	331.721407	168.744469	0.186266	14.674690	0.394499	6.523443
1843.474000	331.721407	168.734689	0.186269	14.673839	0.394505	6.523065
1843.494000	331.721407	168.736467	0.186268	14.673994	0.394504	6.523134
1843.514000	331.721326	168.737809	0.186268	14.674110	0.394503	6.523185
1843.534000	331.721407	168.739434	0.186267	14.674252	0.394502	6.523248
1843.554000	331.721326	168.737975	0.186268	14.674125	0.394503	6.523192
1843.574000	331.721407	168.729318	0.186270	14.673372	0.394507	6.522857
1843.594000	331.721407	168.726492	0.186271	14.673126	0.394509	6.522748
1843.614000	331.721407	168.730390	0.186270	14.673465	0.394507	6.522899
1843.634000	331.721407	168.735224	0.186268	14.673886	0.394504	6.523086
1843.654000	331.721407	168.726398	0.186271	14.673118	0.394509	6.522744
1843.674000	331.721407	168.725515	0.186271	14.673041	0.394509	6.522710
1843.694000	331.721407	168.723068	0.186272	14.672829	0.394511	6.522616
1843.714000	331.721407	168.733639	0.186269	14.673748	0.394505	6.523024
1843.734000	331.721407	168.719194	0.186273	14.672492	0.394513	6.522466
1843.754000	331.721407	168.723769	0.186271	14.672890	0.394510	6.522643
1843.774000	331.721407	168.732772	0.186269	14.673672	0.394506	6.522991
1843.794000	331.721407	168.744111	0.186266	14.674658	0.394500	6.523429
1843.814000	331.721407	168.747292	0.186265	14.674935	0.394498	6.523552
1843.834000	331.721407	168.735827	0.186268	14.673938	0.394504	6.523109
1843.854000	331.721407	168.729084	0.186270	14.673352	0.394507	6.522848
1843.874000	331.721407	168.727664	0.186270	14.673228	0.394508	6.522793
1843.894000	331.721407	168.734091	0.186269	14.673787	0.394505	6.523042
1843.914000	331.721407	168.734341	0.186269	14.673809	0.394505	6.523051
1843.934000	331.721326	168.721744	0.186272	14.672713	0.394511	6.522564
1843.954000	331.721407	168.712915	0.186274	14.671946	0.394516	6.522223
1843.974000	331.721407	168.721495	0.186272	14.672692	0.394511	6.522555
1843.994000	331.721407	168.736224	0.186268	14.673973	0.394504	6.523124
1844.014000	331.721407	168.729238	0.186270	14.673365	0.394507	6.522854
1844.034000	331.721407	168.735346	0.186268	14.673896	0.394504	6.523090
1844.054000	331.721326	168.713793	0.186274	14.672022	0.394515	6.522257
1844.074000	331.721326	168.718236	0.186273	14.672408	0.394513	6.522429
1844.094000	331.721326	168.722136	0.186272	14.672747	0.394511	6.522580
1844.114000	331.721407	168.705974	0.186276	14.671342	0.394520	6.521955
1844.134000	331.721407	168.709674	0.186275	14.671664	0.394518	6.522098
1844.154000	331.721407	168.709020	0.186275	14.671607	0.394518	6.522073
1844.174000	331.721326	168.712645	0.186274	14.671922	0.394516	6.522213
1844.194000	331.721407	168.710855	0.186275	14.671766	0.394517	6.522143
1844.214000	331.721407	168.708302	0.186275	14.671544	0.394518	6.522045
1844.234000	331.721407	168.689534	0.186280	14.669912	0.394528	6.521319
1844.254000	331.721407	168.704980	0.186276	14.671256	0.394520	6.521916
1844.274000	331.721326	168.702755	0.186277	14.671062	0.394521	6.521830
1844.294000	331.721326	168.712505	0.186274	14.671910	0.394516	6.522207
1844.314000	331.721407	168.709135	0.186275	14.671617	0.394518	6.522077
1844.334000	331.721407	168.699203	0.186278	14.670753	0.394523	6.521693
1844.354000	331.721407	168.699783	0.186278	14.670804	0.394523	6.521715
1844.374000	331.721407	168.701487	0.186277	14.670952	0.394522	6.521781
1844.394000	331.721407	168.704616	0.186276	14.671224	0.394520	6.521902
1844.414000	331.721407	168.684622	0.186282	14.669485	0.394531	6.521129
1844.434000	331.721407	168.698339	0.186278	14.670678	0.394524	6.521660
1844.454000	331.721407	168.700027	0.186278	14.670825	0.394523	6.521725
1844.474000	331.721407	168.698223	0.186278	14.670668	0.394524	6.521655
1844.494000	331.721326	168.683530	0.186282	14.669390	0.394531	6.521087
1844.514000	331.721326	168.684529	0.186282	14.669477	0.394531	6.521126
1844.534000	331.721326	168.688919	0.186280	14.669859	0.394529	6.521295
1844.554000	331.721407	168.689296	0.186280	14.669892	0.394528	6.521310
1844.574000	331.721407	168.684328	0.186282	14.669460	0.394531	6.521118
1844.594000	331.721407	168.677384	0.186284	14.668856	0.394535	6.520849
1844.614000	331.721326	168.669938	0.186285	14.668208	0.394539	6.520562
1844.634000	331.721407	168.662074	0.186288	14.667524	0.394543	6.520258
1844.654000	331.721407	168.676536	0.186284	14.668782	0.394535	6.520817
1844.674000	331.721407	168.698049	0.186278	14.670653	0.394524	6.521648
1844.694000	331.721407	168.687366	0.186281	14.669724	0.394529	6.521235
1844.714000	331.721326	168.666427	0.186286	14.667903	0.394540	6.520426
1844.734000	331.721407	168.668620	0.186286	14.668094	0.394539	6.520511
1844.754000	331.721326	168.663971	0.186287	14.667689	0.394542	6.520331
1844.774000	331.721326	168.666902	0.186286	14.667944	0.394540	6.520444
1844.794000	331.721326	168.675424	0.186284	14.668685	0.394536	6.520774
1844.814000	331.721407	168.677972	0.186283	14.668907	0.394534	6.520872
1844.834000	331.721326	168.661919	0.186287	14.667511	0.394543	6.520252
1844.854000	331.721326	168.666795	0.186286	14.667935	0.394540	6.520440
1844.874000	331.721326	168.657245	0.186289	14.667104	0.394545	6.520071
1844.894000	331.721407	168.656430	0.186289	14.667033	0.394546	6.520039
1844.914000	331.721407	168.652319	0.186290	14.666676	0.394548	6.519881
1844.934000	331.721407	168.653125	0.186290	14.666746	0.394548	6.519912
1844.954000	331.721407	168.647151	0.186291	14.666227	0.394551	6.519681
1844.974000	331.721407	168.647762	0.186291	14.666280	0.394550	6.519704
1844.994000	331.721407	168.665336	0.186287	14.667808	0.394541	6.520384
1845.014000	331.721407	168.642801	0.186293	14.665848	0.394553	6.519513
1845.034000	331.721407	168.642881	0.186293	14.665855	0.394553	6.519516
1845.054000	331.721326	168.653089	0.186290	14.666743	0.394547	6.519910
1845.074000	331.721407	168.658258	0.186289	14.667192	0.394545	6.520110
1845.094000	331.721407	168.653640	0.186290	14.666791	0.394547	6.519932
1845.114000	331.721326	168.663852	0.186287	14.667679	0.394542	6.520326
1845.134000	331.721407	168.648230	0.186291	14.666320	0.394550	6.519722
1845.154000	331.721326	168.665162	0.186287	14.667793	0.394541	6.520377
1845.174000	331.721326	168.674660	0.186284	14.668619	0.394536	6.520744
1845.194000	331.721407	168.676617	0.186284	14.668789	0.394535	6.520820
1845.214000	331.721407	168.665345	0.186287	14.667809	0.394541	6.520384
1845.234000	331.721407	168.669727	0.186286	14.668190	0.394539	6.520553
1845.254000	331.721326	168.671139	0.186285	14.668313	0.394538	6.520608
1845.274000	331.721326	168.643554	0.186292	14.665914	0.394552	6.519542
1845.294000	331.721407	168.640930	0.186293	14.665685	0.394554	6.519440
1845.314000	331.721326	168.640731	0.186293	14.665668	0.394554	6.519433
1845.334000	331.721407	168.630898	0.186296	14.664813	0.394559	6.519052
1845.354000	331.721326	168.641645	0.186293	14.665748	0.394553	6.519468
1845.374000	331.721407	168.645470	0.186292	14.666080	0.394552	6.519616
1845.394000	331.721407	168.640939	0.186293	14.665686	0.394554	6.519441
1845.414000	331.721407	168.641572	0.186293	14.665741	0.394554	6.519465
1845.434000	331.721407	168.625864	0.186297	14.664375	0.394562	6.518858
1845.454000	331.721407	168.640475	0.186293	14.665646	0.394554	6.519423
1845.474000	331.721407	168.640398	0.186293	14.665639	0.394554	6.519420
1845.494000	331.721407	168.638535	0.186294	14.665477	0.394555	6.519348
1845.514000	331.721407	168.633134	0.186295	14.665008	0.394558	6.519139
1845.534000	331.721407	168.637580	0.186294	14.665394	0.394556	6.519311
1845.554000	331.721407	168.622374	0.186298	14.664072	0.394564	6.518723
1845.574000	331.721326	168.628676	0.186296	14.664620	0.394560	6.518967
1845.594000	331.721326	168.644288	0.186292	14.665978	0.394552	6.519570
1845.614000	331.721326	168.626043	0.186297	14.664391	0.394562	6.518865
1845.634000	331.721326	168.639594	0.186293	14.665569	0.394555	6.519389
1845.654000	331.721407	168.641547	0.186293	14.665739	0.394554	6.519464
1845.674000	331.721407	168.616200	0.186300	14.663535	0.394567	6.518484
1845.694000	331.721407	168.632431	0.186295	14.664946	0.394558	6.519112
1845.714000	331.721407	168.617081	0.186299	14.663611	0.394567	6.518518
1845.734000	331.721326	168.619566	0.186299	14.663828	0.394565	6.518614
1845.754000	331.721407	168.603445	0.186303	14.662426	0.394574	6.517991
1845.774000	331.721407	168.616067	0.186300	14.663523	0.394567	6.518479
1845.794000	331.721326	168.609354	0.186301	14.662939	0.394571	6.518220
1845.814000	331.721407	168.625344	0.186297	14.664330	0.394562	6.518838
1845.834000	331.721326	168.626769	0.186297	14.664454	0.394561	6.518893
1845.854000	331.721326	168.608421	0.186301	14.662858	0.394571	6.518183
1845.874000	331.721407	168.621972	0.186298	14.664037	0.394564	6.518707
1845.894000	331.721407	168.597959	0.186304	14.661949	0.394577	6.517779
1845.914000	331.721326	168.605795	0.186302	14.662630	0.394572	6.518082
1845.934000	331.721407	168.608601	0.186301	14.662874	0.394571	6.518190
1845.954000	331.721326	168.612247	0.186300	14.663191	0.394569	6.518331
1845.974000	331.721407	168.610634	0.186301	14.663051	0.394570	6.518269
1845.994000	331.721407	168.614587	0.186300	14.663395	0.394568	6.518422
1846.014000	331.721326	168.614910	0.186300	14.663423	0.394568	6.518434
1846.034000	331.721326	168.597515	0.186304	14.661910	0.394577	6.517762
1846.054000	331.721407	168.603778	0.186303	14.662455	0.394574	6.518004
1846.074000	331.721326	168.608991	0.186301	14.662908	0.394571	6.518205
1846.094000	331.721407	168.596188	0.186305	14.661795	0.394578	6.517711
1846.114000	331.721326	168.590115	0.186306	14.661266	0.394581	6.517476
1846.134000	331.721407	168.574153	0.186310	14.659878	0.394589	6.516859
1846.154000	331.721407	168.588983	0.186307	14.661168	0.394581	6.517432
1846.174000	331.721326	168.580881	0.186309	14.660463	0.394586	6.517119
1846.194000	331.721407	168.587876	0.186307	14.661072	0.394582	6.517389
1846.214000	331.721407	168.580284	0.186309	14.660411	0.394586	6.517096
1846.234000	331.721407	168.582046	0.186308	14.660565	0.394585	6.517164
1846.254000	331.721407	168.569212	0.186312	14.659449	0.394592	6.516668
1846.274000	331.721326	168.579716	0.186309	14.660362	0.394586	6.517074
1846.294000	331.721407	168.574100	0.186311	14.659874	0.394589	6.516857
1846.314000	331.721407	168.569264	0.186312	14.659453	0.394592	6.516670
1846.334000	331.721326	168.579903	0.186309	14.660378	0.394586	6.517081
1846.354000	331.721326	168.567532	0.186312	14.659302	0.394593	6.516603
1846.374000	331.721407	168.572972	0.186311	14.659776	0.394590	6.516813
1846.394000	331.721407	168.566084	0.186313	14.659177	0.394593	6.516547
1846.414000	331.721407	168.573526	0.186311	14.659824	0.394590	6.516834
1846.434000	331.721407	168.559607	0.186314	14.658613	0.394597	6.516296
1846.454000	331.721407	168.567530	0.186312	14.659302	0.394593	6.516603
1846.474000	331.721407	168.566670	0.186312	14.659228	0.394593	6.516569
1846.494000	331.721407	168.549441	0.186317	14.657729	0.394602	6.515903
1846.514000	331.721407	168.557240	0.186315	14.658407	0.394598	6.516205
1846.534000	331.721326	168.551988	0.186316	14.657951	0.394601	6.516002
1846.554000	331.721407	168.558807	0.186314	14.658544	0.394597	6.516265
1846.574000	331.721407	168.556145	0.186315	14.658312	0.394599	6.516163
1846.594000	331.721407	168.558031	0.186315	14.658476	0.394598	6.516235
1846.614000	331.721326	168.562052	0.186314	14.658826	0.394595	6.516391
1846.634000	331.721407	168.569686	0.186312	14.659490	0.394592	6.516686
1846.654000	331.721326	168.541129	0.186319	14.657006	0.394606	6.515582
1846.674000	331.721326	168.552294	0.186316	14.657977	0.394601	6.516014
1846.694000	331.721326	168.549604	0.186317	14.657743	0.394602	6.515910
1846.714000	331.721326	168.549042	0.186317	14.657694	0.394602	6.515888
1846.734000	331.721326	168.539912	0.186319	14.656901	0.394607	6.515535
1846.754000	331.721407	168.543473	0.186319	14.657210	0.394605	6.515673
1846.774000	331.721407	168.540597	0.186319	14.656960	0.394607	6.515561
1846.794000	331.721407	168.549909	0.186317	14.657770	0.394602	6.515921
1846.814000	331.721407	168.539579	0.186320	14.656872	0.394607	6.515522
1846.834000	331.721407	168.536903	0.186320	14.656639	0.394609	6.515419
1846.854000	331.721407	168.540445	0.186319	14.656947	0.394607	6.515556
1846.874000	331.721326	168.533934	0.186321	14.656381	0.394610	6.515304
1846.894000	331.721326	168.531840	0.186321	14.656199	0.394611	6.515223
1846.914000	331.721326	168.528843	0.186322	14.655938	0.394613	6.515107
1846.934000	331.721407	168.531626	0.186322	14.656180	0.394612	6.515215
1846.954000	331.721407	168.541654	0.186319	14.657052	0.394606	6.515602
1846.974000	331.721326	168.549580	0.186317	14.657741	0.394602	6.515909
1846.994000	331.721326	168.543836	0.186318	14.657242	0.394605	6.515687
1847.014000	331.721326	168.525399	0.186323	14.655638	0.394615	6.514974
1847.034000	331.721407	168.527584	0.186323	14.655828	0.394614	6.515058
1847.054000	331.721407	168.526876	0.186323	14.655767	0.394614	6.515031
1847.074000	331.721326	168.525290	0.186323	14.655629	0.394615	6.514970
1847.094000	331.721326	168.524947	0.186323	14.655599	0.394615	6.514956
1847.114000	331.721326	168.521570	0.186324	14.655305	0.394617	6.514826
1847.134000	331.721326	168.524645	0.186323	14.655573	0.394615	6.514945
1847.154000	331.721326	168.519695	0.186325	14.655142	0.394618	6.514753
1847.174000	331.721407	168.520581	0.186324	14.655219	0.394617	6.514788
1847.194000	331.721407	168.515190	0.186326	14.654751	0.394620	6.514579
1847.214000	331.721326	168.511495	0.186327	14.654429	0.394622	6.514436
1847.234000	331.721326	168.528058	0.186322	14.655870	0.394613	6.515077
1847.254000	331.721326	168.519877	0.186325	14.655158	0.394618	6.514760
1847.274000	331.721326	168.520259	0.186325	14.655191	0.394618	6.514775
1847.294000	331.721407	168.514020	0.186326	14.654649	0.394621	6.514534
1847.314000	331.721407	168.525047	0.186323	14.655608	0.394615	6.514960
1847.334000	331.721407	168.508348	0.186328	14.654156	0.394624	6.514315
1847.354000	331.721326	168.520687	0.186324	14.655229	0.394617	6.514792
1847.374000	331.721326	168.516142	0.186326	14.654833	0.394620	6.514616
1847.394000	331.721407	168.512757	0.186327	14.654539	0.394622	6.514485
1847.414000	331.721407	168.512984	0.186326	14.654559	0.394621	6.514494
1847.434000	331.721326	168.518949	0.186325	14.655077	0.394618	6.514725
1847.454000	331.721326	168.527119	0.186323	14.655788	0.394614	6.515040
1847.474000	331.721326	168.521564	0.186324	14.655305	0.394617	6.514826
1847.494000	331.721407	168.515870	0.186326	14.654810	0.394620	6.514606
1847.514000	331.721326	168.517970	0.186325	14.654992	0.394619	6.514687
1847.534000	331.721326	168.521624	0.186324	14.655310	0.394617	6.514828
1847.554000	331.721326	168.518365	0.186325	14.655027	0.394619	6.514702
1847.574000	331.721407	168.510904	0.186327	14.654378	0.394623	6.514414
1847.594000	331.721407	168.513397	0.186326	14.654595	0.394621	6.514510
1847.614000	331.721326	168.525120	0.186323	14.655614	0.394615	6.514963
1847.634000	331.721326	168.509266	0.186327	14.654235	0.394623	6.514350
1847.654000	331.721407	168.526750	0.186323	14.655756	0.394614	6.515026
1847.674000	331.721326	168.504320	0.186329	14.653805	0.394626	6.514159
1847.694000	331.721407	168.510078	0.186327	14.654306	0.394623	6.514382
1847.714000	331.721407	168.509388	0.186327	14.654246	0.394623	6.514355
1847.734000	331.721326	168.512262	0.186327	14.654496	0.394622	6.514466
1847.754000	331.721407	168.502808	0.186329	14.653674	0.394627	6.514101
1847.774000	331.721407	168.504467	0.186329	14.653818	0.394626	6.514165
1847.794000	331.721407	168.504665	0.186329	14.653835	0.394626	6.514172
1847.814000	331.721407	168.521544	0.186324	14.655303	0.394617	6.514825
1847.834000	331.721326	168.504654	0.186329	14.653834	0.394626	6.514172
1847.854000	331.721407	168.503464	0.186329	14.653731	0.394626	6.514126
1847.874000	331.721407	168.520728	0.186324	14.655232	0.394617	6.514793
1847.894000	331.721326	168.506721	0.186328	14.654014	0.394625	6.514252
1847.914000	331.721407	168.508963	0.186328	14.654209	0.394624	6.514339
1847.934000	331.721407	168.500951	0.186330	14.653512	0.394628	6.514029
1847.954000	331.721326	168.494142	0.186331	14.652920	0.394631	6.513766
1847.974000	331.721407	168.504391	0.186329	14.653812	0.394626	6.514162
1847.994000	331.721407	168.515378	0.186326	14.654767	0.394620	6.514587
1848.014000	331.721326	168.510912	0.186327	14.654379	0.394622	6.514414
1848.034000	331.721326	168.504480	0.186329	14.653819	0.394626	6.514165
1848.054000	331.721407	168.499012	0.186330	14.653344	0.394629	6.513954
1848.074000	331.721407	168.500506	0.186330	14.653474	0.394628	6.514012
1848.094000	331.721407	168.502346	0.186329	14.653634	0.394627	6.514083
1848.114000	331.721407	168.495931	0.186331	14.653076	0.394630	6.513835
1848.134000	331.721407	168.510090	0.186327	14.654307	0.394623	6.514382
1848.154000	331.721407	168.506876	0.186328	14.654028	0.394625	6.514258
1848.174000	331.721326	168.496946	0.186331	14.653164	0.394630	6.513874
1848.194000	331.721326	168.503705	0.186329	14.653752	0.394626	6.514135
1848.214000	331.721407	168.515298	0.186326	14.654760	0.394620	6.514583
1848.234000	331.721407	168.508051	0.186328	14.654130	0.394624	6.514303
1848.254000	331.721326	168.494426	0.186331	14.652945	0.394631	6.513777
1848.274000	331.721326	168.496509	0.186331	14.653126	0.394630	6.513857
1848.294000	331.721407	168.496861	0.186331	14.653157	0.394630	6.513871
1848.314000	331.721407	168.503323	0.186329	14.653719	0.394627	6.514121
1848.334000	331.721326	168.495633	0.186331	14.653050	0.394630	6.513823
1848.354000	331.721407	168.499926	0.186330	14.653423	0.394628	6.513989
1848.374000	331.721326	168.497557	0.186330	14.653217	0.394629	6.513898
1848.394000	331.721407	168.502513	0.186329	14.653648	0.394627	6.514089
1848.414000	331.721407	168.489742	0.186333	14.652538	0.394634	6.513595
1848.434000	331.721407	168.486227	0.186333	14.652232	0.394636	6.513460
1848.454000	331.721407	168.491092	0.186332	14.652655	0.394633	6.513648
1848.474000	331.721407	168.494834	0.186331	14.652980	0.394631	6.513792
1848.494000	331.721407	168.491745	0.186332	14.652712	0.394633	6.513673
1848.514000	331.721407	168.488948	0.186333	14.652468	0.394634	6.513565
1848.534000	331.721407	168.489320	0.186333	14.652501	0.394634	6.513579
1848.554000	331.721407	168.475183	0.186336	14.651271	0.394641	6.513033
1848.574000	331.721326	168.491456	0.186332	14.652687	0.394633	6.513662
1848.594000	331.721407	168.473544	0.186337	14.651129	0.394642	6.512969
1848.614000	331.721407	168.472513	0.186337	14.651039	0.394643	6.512929
1848.634000	331.721407	168.476492	0.186336	14.651385	0.394641	6.513083
1848.654000	331.721326	168.481220	0.186335	14.651796	0.394638	6.513266
1848.674000	331.721407	168.480241	0.186335	14.651711	0.394639	6.513228
1848.694000	331.721407	168.483343	0.186334	14.651981	0.394637	6.513348
1848.714000	331.721407	168.465056	0.186339	14.650391	0.394647	6.512641
1848.734000	331.721407	168.464192	0.186339	14.650316	0.394647	6.512608
1848.754000	331.721407	168.479199	0.186335	14.651621	0.394639	6.513188
1848.774000	331.721407	168.481306	0.186335	14.651804	0.394638	6.513269
1848.794000	331.721407	168.474564	0.186337	14.651218	0.394642	6.513009
1848.814000	331.721326	168.480134	0.186335	14.651702	0.394639	6.513224
1848.834000	331.721407	168.469344	0.186338	14.650764	0.394644	6.512807
1848.854000	331.721326	168.465246	0.186339	14.650407	0.394647	6.512649
1848.874000	331.721407	168.469529	0.186338	14.650780	0.394644	6.512814
1848.894000	331.721407	168.488247	0.186333	14.652408	0.394634	6.513538
1848.914000	331.721326	168.493153	0.186332	14.652834	0.394632	6.513727
1848.934000	331.721326	168.495615	0.186331	14.653048	0.394631	6.513823
1848.954000	331.721326	168.478716	0.186335	14.651579	0.394639	6.513169
1848.974000	331.721407	168.477894	0.186336	14.651507	0.394640	6.513137
1848.994000	331.721326	168.476964	0.186336	14.651426	0.394640	6.513101
1849.014000	331.721326	168.479745	0.186335	14.651668	0.394639	6.513209
1849.034000	331.721407	168.486028	0.186334	14.652215	0.394636	6.513452
1849.054000	331.721407	168.479668	0.186335	14.651661	0.394639	6.513206
1849.074000	331.721326	168.472548	0.186337	14.651042	0.394643	6.512931
1849.094000	331.721326	168.480456	0.186335	14.651730	0.394638	6.513236
1849.114000	331.721407	168.474302	0.186337	14.651195	0.394642	6.512999
1849.134000	331.721326	168.475180	0.186336	14.651271	0.394641	6.513033
1849.154000	331.721326	168.466273	0.186339	14.650497	0.394646	6.512688
1849.174000	331.721407	168.460191	0.186340	14.649968	0.394649	6.512453
1849.194000	331.721407	168.465905	0.186339	14.650465	0.394646	6.512674
1849.214000	331.721407	168.460686	0.186340	14.650011	0.394649	6.512472
1849.234000	331.721407	168.471614	0.186337	14.650961	0.394643	6.512895
1849.254000	331.721407	168.476526	0.186336	14.651388	0.394641	6.513085
1849.274000	331.721407	168.469883	0.186338	14.650811	0.394644	6.512828
1849.294000	331.721407	168.458802	0.186341	14.649847	0.394650	6.512399
1849.314000	331.721407	168.471216	0.186337	14.650926	0.394643	6.512879
1849.334000	331.721407	168.466161	0.186339	14.650487	0.394646	6.512684
1849.354000	331.721326	168.466228	0.186339	14.650493	0.394646	6.512686
1849.374000	331.721407	168.464524	0.186339	14.650345	0.394647	6.512621
1849.394000	331.721326	168.467582	0.186338	14.650610	0.394645	6.512739
1849.414000	331.721407	168.455860	0.186341	14.649591	0.394652	6.512286
1849.434000	331.721326	168.467115	0.186338	14.650570	0.394646	6.512721
1849.454000	331.721326	168.456291	0.186341	14.649629	0.394651	6.512302
1849.474000	331.721407	168.454718	0.186342	14.649492	0.394652	6.512241
1849.494000	331.721407	168.459067	0.186341	14.649870	0.394650	6.512410
1849.514000	331.721407	168.439983	0.186346	14.648210	0.394660	6.511672
1849.534000	331.721407	168.451237	0.186343	14.649189	0.394654	6.512107
1849.554000	331.721407	168.448635	0.186343	14.648963	0.394655	6.512006
1849.574000	331.721407	168.449986	0.186343	14.649080	0.394655	6.512059
1849.594000	331.721407	168.443311	0.186345	14.648500	0.394658	6.511801
1849.614000	331.721326	168.446223	0.186344	14.648753	0.394657	6.511913
1849.634000	331.721326	168.454024	0.186342	14.649431	0.394652	6.512215
1849.654000	331.721326	168.459434	0.186340	14.649902	0.394650	6.512424
1849.674000	331.721407	168.451040	0.186343	14.649172	0.394654	6.512099
1849.694000	331.721407	168.466654	0.186339	14.650530	0.394646	6.512703
1849.714000	331.721326	168.456867	0.186341	14.649679	0.394651	6.512325
1849.734000	331.721326	168.467415	0.186338	14.650596	0.394645	6.512732
1849.754000	331.721407	168.471009	0.186337	14.650908	0.394644	6.512871
1849.774000	331.721326	168.458981	0.186341	14.649862	0.394650	6.512406
1849.794000	331.721407	168.453209	0.186342	14.649361	0.394653	6.512183
1849.814000	331.721407	168.462042	0.186340	14.650129	0.394648	6.512525
1849.834000	331.721326	168.467252	0.186338	14.650582	0.394645	6.512726
1849.854000	331.721407	168.477334	0.186336	14.651459	0.394640	6.513116
1849.874000	331.721326	168.475327	0.186336	14.651284	0.394641	6.513038
1849.894000	331.721407	168.482597	0.186334	14.651916	0.394637	6.513319
1849.914000	331.721407	168.468855	0.186338	14.650721	0.394645	6.512788
1849.934000	331.721407	168.470197	0.186338	14.650838	0.394644	6.512840
1849.954000	331.721326	168.457514	0.186341	14.649735	0.394651	6.512350
1849.974000	331.721407	168.460923	0.186340	14.650031	0.394649	6.512481
1849.994000	331.721407	168.466286	0.186339	14.650498	0.394646	6.512689
1850.014000	331.721326	168.461475	0.186340	14.650079	0.394649	6.512503
1850.034000	331.721326	168.470652	0.186337	14.650877	0.394644	6.512857
1850.054000	331.721407	168.433918	0.186347	14.647683	0.394663	6.511437
1850.074000	331.721326	168.448861	0.186343	14.648982	0.394655	6.512015
1850.094000	331.721407	168.452083	0.186342	14.649263	0.394654	6.512140
1850.114000	331.721407	168.459009	0.186341	14.649865	0.394650	6.512407
1850.134000	331.721407	168.451802	0.186342	14.649238	0.394654	6.512129
1850.154000	331.721407	168.439331	0.186346	14.648154	0.394660	6.511647
1850.174000	331.721326	168.459655	0.186340	14.649921	0.394649	6.512432
1850.194000	331.721326	168.446486	0.186344	14.648776	0.394656	6.511923
1850.214000	331.721407	168.445725	0.186344	14.648710	0.394657	6.511894
1850.234000	331.721407	168.447917	0.186343	14.648900	0.394656	6.511979
1850.254000	331.721407	168.447777	0.186344	14.648888	0.394656	6.511973
1850.274000	331.721407	168.438233	0.186346	14.648058	0.394661	6.511604
1850.294000	331.721407	168.459109	0.186341	14.649874	0.394650	6.512411
1850.314000	331.721326	168.452599	0.186342	14.649307	0.394653	6.512160
1850.334000	331.721326	168.454317	0.186342	14.649457	0.394652	6.512226
1850.354000	331.721407	168.456555	0.186341	14.649651	0.394651	6.512313
1850.374000	331.721407	168.444939	0.186344	14.648641	0.394657	6.511863
1850.394000	331.721407	168.446789	0.186344	14.648802	0.394656	6.511935
1850.414000	331.721326	168.464788	0.186339	14.650367	0.394647	6.512631
1850.434000	331.721326	168.468749	0.186338	14.650712	0.394645	6.512784
1850.454000	331.721326	168.469127	0.186338	14.650745	0.394644	6.512799
1850.474000	331.721407	168.454236	0.186342	14.649450	0.394652	6.512223
1850.494000	331.721407	168.456859	0.186341	14.649678	0.394651	6.512324
1850.514000	331.721326	168.456187	0.186341	14.649619	0.394651	6.512298
1850.534000	331.721326	168.457423	0.186341	14.649727	0.394651	6.512346
1850.554000	331.721407	168.447054	0.186344	14.648825	0.394656	6.511945
1850.574000	331.721407	168.448883	0.186343	14.648984	0.394655	6.512016
1850.594000	331.721407	168.450382	0.186343	14.649115	0.394654	6.512074
1850.614000	331.721326	168.449232	0.186343	14.649015	0.394655	6.512029
1850.634000	331.721407	168.447384	0.186344	14.648854	0.394656	6.511958
1850.654000	331.721407	168.440108	0.186346	14.648221	0.394660	6.511677
1850.674000	331.721407	168.439353	0.186346	14.648156	0.394660	6.511648
1850.694000	331.721326	168.440285	0.186345	14.648237	0.394660	6.511684
1850.714000	331.721407	168.439889	0.186346	14.648202	0.394660	6.511668
1850.734000	331.721407	168.434124	0.186347	14.647701	0.394663	6.511445
1850.754000	331.721407	168.423043	0.186350	14.646737	0.394669	6.511017
1850.774000	331.721326	168.424702	0.186349	14.646881	0.394668	6.511081
1850.794000	331.721407	168.419199	0.186351	14.646403	0.394671	6.510868
1850.814000	331.721326	168.426275	0.186349	14.647018	0.394667	6.511142
1850.834000	331.721326	168.420235	0.186351	14.646493	0.394670	6.510908
1850.854000	331.721326	168.425554	0.186349	14.646955	0.394667	6.511114
1850.874000	331.721326	168.423138	0.186350	14.646745	0.394669	6.511021
1850.894000	331.721407	168.429315	0.186348	14.647283	0.394666	6.511259
1850.914000	331.721326	168.419798	0.186351	14.646455	0.394670	6.510892
1850.934000	331.721407	168.417342	0.186351	14.646241	0.394672	6.510797
1850.954000	331.721407	168.420277	0.186351	14.646497	0.394670	6.510910
1850.974000	331.721407	168.427275	0.186349	14.647105	0.394667	6.511181
1850.994000	331.721326	168.426382	0.186349	14.647028	0.394667	6.511146
1851.014000	331.721326	168.432982	0.186347	14.647601	0.394664	6.511401
1851.034000	331.721407	168.426229	0.186349	14.647014	0.394667	6.511140
1851.054000	331.721326	168.425944	0.186349	14.646989	0.394667	6.511129
1851.074000	331.721407	168.428364	0.186349	14.647200	0.394666	6.511223
1851.094000	331.721326	168.419046	0.186351	14.646390	0.394671	6.510862
1851.114000	331.721326	168.426042	0.186349	14.646998	0.394667	6.511133
1851.134000	331.721407	168.433506	0.186347	14.647647	0.394663	6.511421
1851.154000	331.721407	168.425781	0.186349	14.646975	0.394667	6.511123
1851.174000	331.721407	168.420488	0.186351	14.646515	0.394670	6.510918
1851.194000	331.721326	168.420117	0.186351	14.646483	0.394670	6.510904
1851.214000	331.721326	168.429059	0.186348	14.647260	0.394666	6.511250
1851.234000	331.721326	168.423455	0.186350	14.646773	0.394669	6.511033
1851.254000	331.721407	168.431888	0.186348	14.647506	0.394664	6.511359
1851.274000	331.721407	168.423197	0.186350	14.646751	0.394669	6.511023
1851.294000	331.721326	168.426427	0.186349	14.647031	0.394667	6.511148
1851.314000	331.721326	168.423993	0.186350	14.646820	0.394668	6.511054
1851.334000	331.721407	168.417533	0.186351	14.646258	0.394672	6.510804
1851.354000	331.721326	168.429006	0.186348	14.647256	0.394666	6.511248
1851.374000	331.721407	168.428276	0.186349	14.647192	0.394666	6.511219
1851.394000	331.721407	168.417238	0.186351	14.646232	0.394672	6.510793
1851.414000	331.721407	168.428694	0.186348	14.647229	0.394666	6.511235
1851.434000	331.721407	168.429501	0.186348	14.647299	0.394665	6.511267
1851.454000	331.721326	168.423386	0.186350	14.646767	0.394669	6.511030
1851.474000	331.721407	168.430043	0.186348	14.647346	0.394665	6.511288
1851.494000	331.721407	168.419953	0.186351	14.646468	0.394671	6.510898
1851.514000	331.721407	168.429736	0.186348	14.647319	0.394665	6.511276
1851.534000	331.721407	168.432147	0.186348	14.647529	0.394664	6.511369
1851.554000	331.721407	168.428754	0.186348	14.647234	0.394666	6.511238
1851.574000	331.721407	168.426117	0.186349	14.647004	0.394667	6.511136
1851.594000	331.721407	168.409614	0.186353	14.645569	0.394676	6.510498
1851.614000	331.721407	168.411829	0.186353	14.645762	0.394675	6.510583
1851.634000	331.721407	168.408788	0.186354	14.645498	0.394676	6.510466
1851.654000	331.721407	168.407413	0.186354	14.645378	0.394677	6.510413
1851.674000	331.721407	168.418647	0.186351	14.646355	0.394671	6.510847
1851.694000	331.721407	168.419190	0.186351	14.646402	0.394671	6.510868
1851.714000	331.721407	168.417460	0.186351	14.646252	0.394672	6.510801
1851.734000	331.721326	168.403697	0.186355	14.645055	0.394679	6.510269
1851.754000	331.721326	168.408963	0.186354	14.645513	0.394676	6.510473
1851.774000	331.721326	168.404698	0.186355	14.645142	0.394678	6.510308
1851.794000	331.721407	168.399094	0.186356	14.644654	0.394682	6.510091
1851.814000	331.721326	168.404510	0.186355	14.645125	0.394679	6.510301
1851.834000	331.721407	168.416515	0.186352	14.646169	0.394672	6.510765
1851.854000	331.721326	168.410448	0.186353	14.645642	0.394675	6.510530
1851.874000	331.721407	168.391141	0.186358	14.643963	0.394686	6.509784
1851.894000	331.721326	168.388242	0.186359	14.643711	0.394687	6.509672
1851.914000	331.721326	168.395334	0.186357	14.644327	0.394683	6.509946
1851.934000	331.721407	168.412516	0.186353	14.645822	0.394674	6.510610
1851.954000	331.721407	168.392823	0.186358	14.644109	0.394685	6.509849
1851.974000	331.721407	168.408618	0.186354	14.645483	0.394676	6.510459
1851.994000	331.721326	168.388744	0.186359	14.643754	0.394687	6.509691
1852.014000	331.721407	168.417668	0.186351	14.646270	0.394672	6.510809
1852.034000	331.721326	168.406943	0.186354	14.645337	0.394677	6.510395
1852.054000	331.721326	168.409858	0.186353	14.645591	0.394676	6.510507
1852.074000	331.721407	168.404551	0.186355	14.645129	0.394679	6.510302
1852.094000	331.721326	168.414332	0.186352	14.645980	0.394673	6.510680
1852.114000	331.721407	168.411917	0.186353	14.645770	0.394675	6.510587
1852.134000	331.721326	168.414110	0.186352	14.645960	0.394673	6.510672
1852.154000	331.721407	168.421781	0.186350	14.646627	0.394670	6.510968
1852.174000	331.721326	168.404007	0.186355	14.645082	0.394679	6.510281
1852.194000	331.721407	168.399451	0.186356	14.644686	0.394681	6.510105
1852.214000	331.721407	168.400887	0.186356	14.644810	0.394681	6.510160
1852.234000	331.721407	168.400944	0.186356	14.644815	0.394681	6.510163
1852.254000	331.721326	168.406452	0.186354	14.645294	0.394678	6.510376
1852.274000	331.721407	168.397235	0.186357	14.644493	0.394683	6.510019
1852.294000	331.721407	168.402024	0.186355	14.644909	0.394680	6.510204
1852.314000	331.721407	168.402923	0.186355	14.644987	0.394680	6.510239
1852.334000	331.721407	168.388229	0.186359	14.643710	0.394687	6.509671
1852.354000	331.721407	168.416102	0.186352	14.646134	0.394673	6.510749
1852.374000	331.721326	168.412891	0.186353	14.645854	0.394674	6.510625
1852.394000	331.721407	168.410598	0.186353	14.645655	0.394675	6.510536
1852.414000	331.721407	168.406298	0.186354	14.645281	0.394678	6.510370
1852.434000	331.721407	168.405431	0.186355	14.645206	0.394678	6.510336
1852.454000	331.721407	168.415395	0.186352	14.646072	0.394673	6.510721
1852.474000	331.721407	168.415769	0.186352	14.646105	0.394673	6.510736
1852.494000	331.721326	168.401757	0.186355	14.644886	0.394680	6.510194
1852.514000	331.721407	168.410946	0.186353	14.645685	0.394675	6.510549
1852.534000	331.721326	168.422161	0.186350	14.646660	0.394669	6.510983
1852.554000	331.721407	168.404441	0.186355	14.645119	0.394679	6.510298
1852.574000	331.721326	168.400954	0.186356	14.644816	0.394680	6.510163
1852.594000	331.721407	168.400923	0.186356	14.644814	0.394681	6.510162
1852.614000	331.721407	168.387662	0.186359	14.643660	0.394688	6.509649
1852.634000	331.721407	168.403427	0.186355	14.645031	0.394679	6.510259
1852.654000	331.721407	168.396490	0.186357	14.644428	0.394683	6.509990
1852.674000	331.721326	168.392007	0.186358	14.644038	0.394685	6.509817
1852.694000	331.721326	168.397598	0.186357	14.644524	0.394682	6.510033
1852.714000	331.721407	168.389418	0.186359	14.643813	0.394687	6.509717
1852.734000	331.721326	168.387270	0.186359	14.643626	0.394688	6.509634
1852.754000	331.721407	168.390786	0.186358	14.643932	0.394686	6.509770
1852.774000	331.721407	168.385135	0.186360	14.643441	0.394689	6.509552
1852.794000	331.721407	168.396226	0.186357	14.644405	0.394683	6.509980
1852.814000	331.721326	168.393254	0.186358	14.644147	0.394684	6.509865
1852.834000	331.721407	168.406190	0.186354	14.645272	0.394678	6.510365
1852.854000	331.721326	168.400683	0.186356	14.644793	0.394681	6.510153
1852.874000	331.721326	168.394475	0.186357	14.644253	0.394684	6.509913
1852.894000	331.721407	168.392237	0.186358	14.644058	0.394685	6.509826
1852.914000	331.721326	168.402769	0.186355	14.644974	0.394679	6.510233
1852.934000	331.721407	168.403850	0.186355	14.645068	0.394679	6.510275
1852.954000	331.721407	168.387505	0.186359	14.643647	0.394688	6.509643
1852.974000	331.721407	168.382988	0.186360	14.643254	0.394690	6.509469
1852.994000	331.721407	168.389406	0.186359	14.643812	0.394687	6.509717
1853.014000	331.721407	168.371695	0.186363	14.642272	0.394696	6.509032
1853.034000	331.721326	168.382010	0.186361	14.643169	0.394690	6.509431
1853.054000	331.721407	168.379109	0.186361	14.642916	0.394692	6.509319
1853.074000	331.721407	168.367122	0.186365	14.641874	0.394698	6.508855
1853.094000	331.721407	168.373937	0.186363	14.642467	0.394695	6.509119
1853.114000	331.721326	168.374788	0.186363	14.642541	0.394694	6.509152
1853.134000	331.721407	168.380222	0.186361	14.643013	0.394691	6.509362
1853.154000	331.721326	168.362439	0.186366	14.641467	0.394701	6.508674
1853.174000	331.721407	168.370585	0.186364	14.642175	0.394697	6.508989
1853.194000	331.721407	168.368929	0.186364	14.642031	0.394697	6.508925
1853.214000	331.721407	168.372624	0.186363	14.642353	0.394695	6.509068
1853.234000	331.721407	168.374659	0.186363	14.642529	0.394694	6.509147
1853.254000	331.721407	168.362906	0.186366	14.641507	0.394701	6.508692
1853.274000	331.721407	168.377432	0.186362	14.642771	0.394693	6.509254
1853.294000	331.721407	168.362183	0.186366	14.641445	0.394701	6.508664
1853.314000	331.721407	168.365990	0.186365	14.641776	0.394699	6.508811
1853.334000	331.721326	168.360721	0.186366	14.641317	0.394702	6.508608
1853.354000	331.721407	168.351113	0.186369	14.640482	0.394707	6.508236
1853.374000	331.721407	168.359286	0.186367	14.641193	0.394703	6.508552
1853.394000	331.721407	168.359773	0.186367	14.641235	0.394702	6.508571
1853.414000	331.721407	168.351999	0.186369	14.640559	0.394706	6.508271
1853.434000	331.721407	168.350042	0.186369	14.640389	0.394707	6.508195
1853.454000	331.721407	168.359016	0.186367	14.641169	0.394703	6.508542
1853.474000	331.721407	168.361284	0.186366	14.641366	0.394701	6.508629
1853.494000	331.721326	168.350506	0.186369	14.640429	0.394707	6.508213
1853.514000	331.721407	168.363518	0.186366	14.641561	0.394700	6.508716
1853.534000	331.721407	168.342292	0.186371	14.639715	0.394711	6.507895
1853.554000	331.721407	168.357679	0.186367	14.641053	0.394703	6.508490
1853.574000	331.721407	168.357975	0.186367	14.641079	0.394703	6.508502
1853.594000	331.721326	168.354365	0.186368	14.640765	0.394705	6.508362
1853.614000	331.721326	168.342455	0.186371	14.639729	0.394711	6.507902
1853.634000	331.721407	168.344052	0.186371	14.639868	0.394711	6.507963
1853.654000	331.721407	168.349307	0.186369	14.640325	0.394708	6.508166
1853.674000	331.721407	168.344365	0.186371	14.639895	0.394710	6.507975
1853.694000	331.721407	168.343746	0.186371	14.639841	0.394711	6.507951
1853.714000	331.721326	168.337718	0.186372	14.639317	0.394714	6.507718
1853.734000	331.721407	168.346484	0.186370	14.640079	0.394709	6.508057
1853.754000	331.721326	168.347159	0.186370	14.640138	0.394709	6.508083
1853.774000	331.721326	168.358375	0.186367	14.641113	0.394703	6.508517
1853.794000	331.721407	168.354395	0.186368	14.640767	0.394705	6.508363
1853.814000	331.721326	168.348562	0.186369	14.640260	0.394708	6.508138
1853.834000	331.721407	168.349210	0.186369	14.640316	0.394708	6.508163
1853.854000	331.721326	168.355529	0.186368	14.640866	0.394704	6.508407
1853.874000	331.721407	168.359004	0.186367	14.641168	0.394703	6.508541
1853.894000	331.721407	168.362563	0.186366	14.641478	0.394701	6.508679
1853.914000	331.721407	168.355708	0.186368	14.640881	0.394704	6.508414
1853.934000	331.721326	168.345792	0.186370	14.640019	0.394710	6.508031
1853.954000	331.721407	168.340322	0.186372	14.639543	0.394713	6.507819
1853.974000	331.721326	168.335806	0.186373	14.639151	0.394715	6.507645
1853.994000	331.721326	168.339680	0.186372	14.639488	0.394713	6.507794
1854.014000	331.721326	168.339775	0.186372	14.639496	0.394713	6.507798
1854.034000	331.721326	168.339351	0.186372	14.639459	0.394713	6.507782
1854.054000	331.721326	168.339684	0.186372	14.639488	0.394713	6.507794
1854.074000	331.721407	168.334348	0.186373	14.639024	0.394716	6.507588
1854.094000	331.721326	168.327411	0.186375	14.638421	0.394719	6.507320
1854.114000	331.721407	168.340253	0.186372	14.639537	0.394713	6.507816
1854.134000	331.721326	168.336198	0.186373	14.639185	0.394715	6.507660
1854.154000	331.721407	168.336312	0.186373	14.639195	0.394715	6.507664
1854.174000	331.721407	168.323030	0.186376	14.638040	0.394722	6.507151
1854.194000	331.721326	168.338550	0.186372	14.639389	0.394713	6.507751
1854.214000	331.721407	168.332359	0.186374	14.638851	0.394717	6.507511
1854.234000	331.721326	168.322420	0.186376	14.637987	0.394722	6.507127
1854.254000	331.721326	168.324995	0.186376	14.638210	0.394720	6.507227
1854.274000	331.721407	168.325058	0.186376	14.638216	0.394721	6.507229
1854.294000	331.721326	168.315326	0.186378	14.637370	0.394726	6.506853
1854.314000	331.721407	168.323067	0.186376	14.638043	0.394722	6.507152
1854.334000	331.721326	168.331851	0.186374	14.638807	0.394717	6.507492
1854.354000	331.721407	168.323941	0.186376	14.638119	0.394721	6.507186
1854.374000	331.721326	168.337317	0.186372	14.639282	0.394714	6.507703
1854.394000	331.721326	168.328612	0.186375	14.638525	0.394719	6.507366
1854.414000	331.721407	168.328958	0.186375	14.638555	0.394719	6.507380
1854.434000	331.721326	168.341247	0.186371	14.639624	0.394712	6.507855
1854.454000	331.721326	168.321655	0.186376	14.637920	0.394722	6.507097
1854.474000	331.721407	168.325900	0.186375	14.638289	0.394720	6.507262
1854.494000	331.721326	168.339347	0.186372	14.639459	0.394713	6.507781
1854.514000	331.721326	168.345773	0.186370	14.640017	0.394710	6.508030
1854.534000	331.721407	168.332996	0.186374	14.638906	0.394716	6.507536
1854.554000	331.721407	168.332398	0.186374	14.638854	0.394717	6.507513
1854.574000	331.721407	168.318400	0.186377	14.637637	0.394724	6.506972
1854.594000	331.721326	168.307483	0.186380	14.636688	0.394730	6.506550
1854.614000	331.721407	168.318370	0.186377	14.637634	0.394724	6.506970
1854.634000	331.721326	168.305078	0.186381	14.636478	0.394731	6.506457
1854.654000	331.721326	168.327050	0.186375	14.638389	0.394719	6.507306
1854.674000	331.721407	168.322065	0.186376	14.637956	0.394722	6.507113
1854.694000	331.721326	168.307763	0.186380	14.636712	0.394730	6.506560
1854.714000	331.721407	168.312850	0.186379	14.637154	0.394727	6.506757
1854.734000	331.721326	168.318589	0.186377	14.637653	0.394724	6.506979
1854.754000	331.721326	168.311297	0.186379	14.637019	0.394728	6.506697
1854.774000	331.721407	168.319858	0.186377	14.637764	0.394723	6.507028
1854.794000	331.721407	168.324699	0.186376	14.638185	0.394721	6.507215
1854.814000	331.721326	168.309972	0.186379	14.636904	0.394728	6.506646
1854.834000	331.721326	168.294054	0.186384	14.635520	0.394737	6.506030
1854.854000	331.721407	168.314413	0.186378	14.637290	0.394726	6.506817
1854.874000	331.721407	168.314801	0.186378	14.637324	0.394726	6.506832
1854.894000	331.721326	168.310571	0.186379	14.636956	0.394728	6.506669
1854.914000	331.721326	168.317410	0.186378	14.637551	0.394724	6.506933
1854.934000	331.721407	168.298270	0.186383	14.635886	0.394735	6.506193
1854.954000	331.721407	168.293022	0.186384	14.635430	0.394737	6.505991
1854.974000	331.721326	168.307810	0.186380	14.636716	0.394730	6.506562
1854.994000	331.721326	168.311605	0.186379	14.637046	0.394728	6.506709
1855.014000	331.721407	168.306696	0.186380	14.636619	0.394730	6.506519
1855.034000	331.721407	168.315078	0.186378	14.637348	0.394726	6.506843
1855.054000	331.721407	168.296212	0.186383	14.635707	0.394736	6.506114
1855.074000	331.721407	168.292848	0.186384	14.635415	0.394738	6.505984
1855.094000	331.721407	168.303794	0.186381	14.636367	0.394732	6.506407
1855.114000	331.721407	168.304883	0.186381	14.636461	0.394731	6.506449
1855.134000	331.721407	168.292741	0.186384	14.635406	0.394738	6.505980
1855.154000	331.721326	168.315319	0.186378	14.637369	0.394726	6.506853
1855.174000	331.721407	168.299121	0.186382	14.635960	0.394734	6.506226
1855.194000	331.721326	168.311428	0.186379	14.637031	0.394728	6.506702
1855.214000	331.721407	168.307724	0.186380	14.636709	0.394730	6.506559
1855.234000	331.721407	168.289905	0.186385	14.635159	0.394739	6.505870
1855.254000	331.721407	168.288200	0.186385	14.635011	0.394740	6.505804
1855.274000	331.721407	168.298515	0.186383	14.635908	0.394735	6.506203
1855.294000	331.721407	168.298674	0.186382	14.635922	0.394734	6.506209
1855.314000	331.721407	168.311343	0.186379	14.637023	0.394728	6.506699
1855.334000	331.721326	168.291840	0.186384	14.635327	0.394738	6.505945
1855.354000	331.721407	168.305343	0.186381	14.636502	0.394731	6.506467
1855.374000	331.721407	168.296752	0.186383	14.635754	0.394736	6.506135
1855.394000	331.721326	168.307414	0.186380	14.636682	0.394730	6.506547
1855.414000	331.721407	168.310994	0.186379	14.636993	0.394728	6.506685
1855.434000	331.721407	168.292559	0.186384	14.635390	0.394738	6.505973
1855.454000	331.721326	168.305782	0.186381	14.636540	0.394731	6.506484
1855.474000	331.721326	168.302420	0.186381	14.636247	0.394732	6.506354
1855.494000	331.721326	168.294193	0.186384	14.635532	0.394737	6.506036
1855.514000	331.721326	168.282868	0.186387	14.634547	0.394743	6.505598
1855.534000	331.721326	168.294882	0.186383	14.635592	0.394736	6.506062
1855.554000	331.721326	168.299258	0.186382	14.635972	0.394734	6.506232
1855.574000	331.721407	168.302322	0.186382	14.636239	0.394733	6.506350
1855.594000	331.721407	168.302155	0.186382	14.636224	0.394733	6.506344
1855.614000	331.721407	168.302910	0.186381	14.636290	0.394732	6.506373
1855.634000	331.721407	168.295098	0.186383	14.635611	0.394736	6.506071
1855.654000	331.721407	168.307624	0.186380	14.636700	0.394730	6.506555
1855.674000	331.721407	168.299561	0.186382	14.635999	0.394734	6.506243
1855.694000	331.721407	168.288476	0.186385	14.635035	0.394740	6.505815
1855.714000	331.721407	168.284772	0.186386	14.634713	0.394742	6.505672
1855.734000	331.721407	168.285743	0.186386	14.634797	0.394741	6.505709
1855.754000	331.721326	168.300070	0.186382	14.636043	0.394734	6.506263
1855.774000	331.721326	168.291163	0.186384	14.635268	0.394738	6.505919
1855.794000	331.721326	168.286628	0.186386	14.634874	0.394741	6.505743
1855.814000	331.721407	168.293965	0.186384	14.635512	0.394737	6.506027
1855.834000	331.721407	168.303217	0.186381	14.636317	0.394732	6.506385
1855.854000	331.721407	168.298105	0.186383	14.635872	0.394735	6.506187
1855.874000	331.721407	168.288394	0.186385	14.635028	0.394740	6.505812
1855.894000	331.721407	168.297721	0.186383	14.635839	0.394735	6.506172
1855.914000	331.721407	168.277528	0.186388	14.634083	0.394746	6.505392
1855.934000	331.721407	168.283011	0.186387	14.634559	0.394743	6.505604
1855.954000	331.721407	168.292187	0.186384	14.635357	0.394738	6.505958
1855.974000	331.721407	168.299719	0.186382	14.636012	0.394734	6.506249
1855.994000	331.721326	168.302114	0.186382	14.636221	0.394733	6.506342
1856.014000	331.721407	168.288452	0.186385	14.635033	0.394740	6.505814
1856.034000	331.721407	168.284921	0.186386	14.634725	0.394742	6.505677
1856.054000	331.721407	168.299814	0.186382	14.636021	0.394734	6.506253
1856.074000	331.721407	168.291022	0.186384	14.635256	0.394739	6.505913
1856.094000	331.721407	168.277375	0.186388	14.634069	0.394746	6.505386
1856.114000	331.721326	168.282394	0.186387	14.634506	0.394743	6.505580
1856.134000	331.721407	168.284776	0.186386	14.634713	0.394742	6.505672
1856.154000	331.721407	168.287367	0.186385	14.634938	0.394740	6.505772
1856.174000	331.721326	168.292931	0.186384	14.635422	0.394737	6.505987
1856.194000	331.721407	168.282077	0.186387	14.634478	0.394743	6.505567
1856.214000	331.721407	168.283950	0.186386	14.634641	0.394742	6.505640
1856.234000	331.721326	168.275938	0.186388	14.633944	0.394746	6.505330
1856.254000	331.721326	168.268230	0.186390	14.633274	0.394750	6.505032
1856.274000	331.721407	168.286778	0.186386	14.634887	0.394741	6.505749
1856.294000	331.721326	168.288734	0.186385	14.635057	0.394740	6.505825
1856.314000	331.721326	168.297454	0.186383	14.635815	0.394735	6.506162
1856.334000	331.721326	168.297176	0.186383	14.635791	0.394735	6.506151
1856.354000	331.721326	168.277146	0.186388	14.634049	0.394746	6.505377
1856.374000	331.721326	168.281710	0.186387	14.634446	0.394743	6.505553
1856.394000	331.721407	168.283671	0.186386	14.634617	0.394742	6.505629
1856.414000	331.721326	168.271880	0.186389	14.633591	0.394749	6.505173
1856.434000	331.721407	168.268907	0.186390	14.633333	0.394750	6.505058
1856.453000	331.721407	168.276256	0.186388	14.633972	0.394746	6.505342
1856.473000	331.721326	168.264996	0.186391	14.632993	0.394752	6.504907
1856.493000	331.721407	168.271629	0.186390	14.633570	0.394749	6.505164
1856.513000	331.721326	168.276328	0.186388	14.633978	0.394746	6.505345
1856.533000	331.721407	168.276686	0.186388	14.634009	0.394746	6.505359
1856.553000	331.721407	168.274171	0.186389	14.633791	0.394747	6.505262
1856.573000	331.721326	168.286178	0.186386	14.634835	0.394741	6.505726
1856.593000	331.721407	168.289051	0.186385	14.635085	0.394740	6.505837
1856.613000	331.721407	168.292315	0.186384	14.635369	0.394738	6.505963
1856.633000	331.721407	168.289067	0.186385	14.635086	0.394740	6.505838
1856.653000	331.721326	168.283445	0.186386	14.634597	0.394742	6.505620
1856.673000	331.721407	168.293693	0.186384	14.635488	0.394737	6.506016
1856.693000	331.721407	168.296142	0.186383	14.635701	0.394736	6.506111
1856.713000	331.721326	168.282358	0.186387	14.634503	0.394743	6.505578
1856.733000	331.721407	168.297950	0.186383	14.635859	0.394735	6.506181
1856.753000	331.721407	168.290082	0.186385	14.635174	0.394739	6.505877
1856.773000	331.721407	168.291732	0.186384	14.635318	0.394738	6.505941
1856.793000	331.721326	168.279510	0.186387	14.634255	0.394744	6.505468
1856.813000	331.721326	168.284935	0.186386	14.634727	0.394742	6.505678
1856.833000	331.721407	168.277379	0.186388	14.634070	0.394746	6.505386
1856.853000	331.721326	168.265246	0.186391	14.633014	0.394752	6.504917
1856.873000	331.721326	168.281981	0.186387	14.634470	0.394743	6.505564
1856.893000	331.721326	168.276246	0.186388	14.633971	0.394746	6.505342
1856.913000	331.721407	168.260867	0.186392	14.632634	0.394754	6.504747
1856.933000	331.721326	168.267704	0.186391	14.633228	0.394751	6.505012
1856.953000	331.721407	168.283831	0.186386	14.634631	0.394742	6.505635
1856.973000	331.721326	168.284747	0.186386	14.634710	0.394742	6.505671
1856.993000	331.721326	168.277272	0.186388	14.634060	0.394746	6.505382
1857.013000	331.721407	168.274644	0.186389	14.633832	0.394747	6.505280
1857.033000	331.721407	168.275631	0.186388	14.633918	0.394747	6.505318
1857.053000	331.721407	168.259638	0.186393	14.632527	0.394755	6.504700
1857.073000	331.721407	168.280226	0.186387	14.634317	0.394744	6.505496
1857.093000	331.721326	168.267700	0.186391	14.633228	0.394751	6.505012
1857.113000	331.721407	168.275788	0.186388	14.633931	0.394747	6.505324
1857.133000	331.721407	168.274048	0.186389	14.633780	0.394747	6.505257
1857.153000	331.721407	168.272564	0.186389	14.633651	0.394748	6.505200
1857.173000	331.721326	168.277824	0.186388	14.634108	0.394745	6.505403
1857.193000	331.721407	168.255017	0.186394	14.632125	0.394758	6.504521
1857.213000	331.721407	168.263555	0.186392	14.632867	0.394753	6.504851
1857.233000	331.721407	168.282720	0.186387	14.634534	0.394743	6.505592
1857.253000	331.721326	168.264841	0.186391	14.632979	0.394752	6.504901
1857.273000	331.721407	168.266227	0.186391	14.633100	0.394752	6.504955
1857.293000	331.721326	168.266385	0.186391	14.633114	0.394751	6.504961
1857.313000	331.721407	168.274723	0.186389	14.633839	0.394747	6.505283
1857.333000	331.721407	168.267950	0.186391	14.633250	0.394751	6.505021
1857.353000	331.721326	168.279653	0.186387	14.634267	0.394744	6.505474
1857.373000	331.721407	168.278639	0.186388	14.634179	0.394745	6.505435
1857.393000	331.721407	168.282089	0.186387	14.634479	0.394743	6.505568
1857.413000	331.721407	168.276934	0.186388	14.634031	0.394746	6.505369
1857.433000	331.721407	168.285996	0.186386	14.634819	0.394741	6.505719
1857.453000	331.721326	168.290126	0.186385	14.635178	0.394739	6.505879
1857.473000	331.721407	168.282470	0.186387	14.634512	0.394743	6.505583
1857.493000	331.721407	168.281137	0.186387	14.634396	0.394744	6.505531
1857.513000	331.721407	168.251892	0.186395	14.631853	0.394759	6.504401
1857.533000	331.721326	168.259459	0.186393	14.632511	0.394755	6.504693
1857.553000	331.721326	168.263976	0.186391	14.632904	0.394753	6.504868
1857.573000	331.721326	168.270325	0.186390	14.633456	0.394749	6.505113
1857.593000	331.721407	168.262907	0.186392	14.632811	0.394753	6.504826
1857.613000	331.721407	168.271702	0.186390	14.633576	0.394749	6.505166
1857.633000	331.721326	168.261761	0.186392	14.632711	0.394754	6.504782
1857.653000	331.721326	168.263913	0.186392	14.632899	0.394753	6.504865
1857.673000	331.721407	168.268914	0.186390	14.633333	0.394750	6.505059
1857.693000	331.721407	168.253436	0.186394	14.631987	0.394758	6.504460
1857.713000	331.721407	168.238698	0.186398	14.630706	0.394766	6.503890
1857.733000	331.721326	168.231745	0.186400	14.630101	0.394770	6.503622
1857.753000	331.721326	168.235216	0.186399	14.630403	0.394768	6.503756
1857.773000	331.721407	168.238779	0.186398	14.630713	0.394766	6.503894
1857.793000	331.721326	168.228717	0.186401	14.629838	0.394771	6.503505
1857.813000	331.721326	168.239657	0.186398	14.630789	0.394765	6.503928
1857.833000	331.721326	168.235146	0.186399	14.630397	0.394768	6.503753
1857.853000	331.721326	168.244479	0.186397	14.631208	0.394763	6.504114
1857.873000	331.721407	168.247956	0.186396	14.631511	0.394761	6.504248
1857.893000	331.721407	168.248061	0.186396	14.631520	0.394761	6.504252
1857.913000	331.721407	168.241545	0.186397	14.630953	0.394765	6.504001
1857.933000	331.721407	168.236654	0.186399	14.630528	0.394767	6.503811
1857.953000	331.721407	168.247503	0.186396	14.631472	0.394761	6.504231
1857.973000	331.721407	168.240926	0.186398	14.630899	0.394765	6.503977
1857.993000	331.721326	168.246541	0.186396	14.631388	0.394762	6.504194
1858.013000	331.721407	168.243322	0.186397	14.631108	0.394764	6.504069
1858.033000	331.721407	168.242399	0.186397	14.631028	0.394764	6.504034
1858.053000	331.721326	168.238447	0.186398	14.630684	0.394766	6.503881
1858.073000	331.721407	168.240951	0.186398	14.630902	0.394765	6.503978
1858.093000	331.721326	168.223875	0.186402	14.629417	0.394774	6.503317
1858.113000	331.721407	168.239282	0.186398	14.630757	0.394766	6.503913
1858.133000	331.721326	168.235135	0.186399	14.630396	0.394768	6.503753
1858.153000	331.721326	168.238630	0.186398	14.630700	0.394766	6.503888
1858.173000	331.721407	168.217869	0.186404	14.628894	0.394777	6.503085
1858.193000	331.721326	168.213779	0.186405	14.628539	0.394779	6.502927
1858.213000	331.721407	168.231567	0.186400	14.630086	0.394770	6.503615
1858.233000	331.721407	168.220981	0.186403	14.629165	0.394775	6.503206
1858.253000	331.721407	168.233206	0.186400	14.630228	0.394769	6.503678
1858.273000	331.721326	168.222993	0.186402	14.629340	0.394774	6.503283
1858.293000	331.721407	168.235850	0.186399	14.630458	0.394768	6.503780
1858.313000	331.721407	168.217053	0.186404	14.628823	0.394778	6.503054
1858.333000	331.721407	168.212329	0.186405	14.628413	0.394780	6.502871
1858.353000	331.721407	168.214227	0.186405	14.628578	0.394779	6.502944
1858.373000	331.721326	168.220599	0.186403	14.629132	0.394776	6.503191
1858.393000	331.721407	168.222818	0.186402	14.629325	0.394774	6.503277
1858.413000	331.721407	168.214406	0.186404	14.628593	0.394779	6.502951
1858.433000	331.721407	168.226982	0.186401	14.629687	0.394772	6.503438
1858.453000	331.721407	168.216623	0.186404	14.628786	0.394778	6.503037
1858.473000	331.721407	168.227206	0.186401	14.629706	0.394772	6.503446
1858.493000	331.721407	168.237359	0.186398	14.630589	0.394767	6.503839
1858.513000	331.721407	168.237007	0.186399	14.630559	0.394767	6.503825
1858.533000	331.721407	168.231431	0.186400	14.630074	0.394770	6.503610
1858.553000	331.721326	168.232917	0.186400	14.630203	0.394769	6.503667
1858.573000	331.721326	168.220813	0.186403	14.629150	0.394775	6.503199
1858.593000	331.721407	168.215381	0.186404	14.628678	0.394778	6.502989
1858.613000	331.721407	168.234924	0.186399	14.630378	0.394768	6.503745
1858.633000	331.721407	168.221365	0.186403	14.629198	0.394775	6.503220
1858.653000	331.721407	168.237055	0.186399	14.630563	0.394767	6.503827
1858.673000	331.721407	168.224945	0.186402	14.629510	0.394773	6.503359
1858.693000	331.721407	168.249982	0.186395	14.631687	0.394760	6.504327
1858.713000	331.721326	168.238676	0.186398	14.630704	0.394766	6.503890
1858.733000	331.721326	168.241291	0.186397	14.630931	0.394765	6.503991
1858.753000	331.721326	168.228529	0.186401	14.629821	0.394771	6.503497
1858.773000	331.721326	168.225392	0.186402	14.629549	0.394773	6.503376
1858.793000	331.721407	168.237448	0.186398	14.630597	0.394767	6.503842
1858.813000	331.721407	168.248199	0.186396	14.631532	0.394761	6.504258
1858.833000	331.721407	168.229571	0.186401	14.629912	0.394771	6.503538
1858.853000	331.721407	168.227405	0.186401	14.629724	0.394772	6.503454
1858.873000	331.721407	168.226915	0.186401	14.629681	0.394772	6.503435
1858.893000	331.721407	168.232683	0.186400	14.630183	0.394769	6.503658
1858.913000	331.721326	168.235186	0.186399	14.630400	0.394768	6.503755
1858.933000	331.721326	168.220464	0.186403	14.629120	0.394776	6.503186
1858.953000	331.721407	168.225440	0.186402	14.629553	0.394773	6.503378
1858.973000	331.721407	168.220101	0.186403	14.629089	0.394776	6.503172
1858.993000	331.721407	168.230847	0.186400	14.630023	0.394770	6.503587
1859.013000	331.721407	168.225807	0.186402	14.629585	0.394773	6.503392
1859.033000	331.721407	168.215591	0.186404	14.628696	0.394778	6.502997
1859.053000	331.721407	168.212810	0.186405	14.628454	0.394780	6.502890
1859.073000	331.721407	168.220855	0.186403	14.629154	0.394776	6.503201
1859.093000	331.721407	168.217244	0.186404	14.628840	0.394777	6.503061
1859.113000	331.721407	168.217890	0.186404	14.628896	0.394777	6.503086
1859.133000	331.721407	168.211896	0.186405	14.628375	0.394780	6.502854
1859.153000	331.721407	168.217871	0.186404	14.628895	0.394777	6.503085
1859.173000	331.721407	168.203851	0.186407	14.627675	0.394784	6.502543
1859.193000	331.721407	168.216798	0.186404	14.628801	0.394778	6.503044
1859.213000	331.721407	168.220921	0.186403	14.629160	0.394775	6.503203
1859.233000	331.721326	168.220051	0.186403	14.629084	0.394776	6.503170
1859.253000	331.721326	168.201030	0.186408	14.627430	0.394786	6.502434
1859.273000	331.721326	168.202178	0.186408	14.627530	0.394785	6.502479
1859.293000	331.721407	168.224490	0.186402	14.629470	0.394774	6.503341
1859.313000	331.721326	168.222292	0.186402	14.629279	0.394775	6.503256
1859.333000	331.721407	168.238119	0.186398	14.630655	0.394766	6.503868
1859.353000	331.721326	168.231649	0.186400	14.630093	0.394770	6.503618
1859.373000	331.721407	168.221538	0.186403	14.629213	0.394775	6.503227
1859.393000	331.721326	168.216430	0.186404	14.628769	0.394778	6.503030
1859.413000	331.721326	168.213546	0.186405	14.628518	0.394779	6.502918
1859.433000	331.721407	168.221154	0.186403	14.629180	0.394775	6.503212
1859.453000	331.721407	168.216973	0.186404	14.628816	0.394778	6.503051
1859.473000	331.721407	168.209789	0.186406	14.628192	0.394781	6.502773
1859.493000	331.721407	168.214961	0.186404	14.628642	0.394779	6.502973
1859.513000	331.721407	168.219487	0.186403	14.629035	0.394776	6.503148
1859.533000	331.721326	168.225640	0.186402	14.629570	0.394773	6.503386
1859.553000	331.721326	168.215549	0.186404	14.628693	0.394778	6.502996
1859.573000	331.721407	168.223740	0.186402	14.629405	0.394774	6.503312
1859.593000	331.721326	168.206244	0.186407	14.627883	0.394783	6.502636
1859.613000	331.721407	168.213770	0.186405	14.628538	0.394779	6.502927
1859.633000	331.721407	168.214635	0.186404	14.628613	0.394779	6.502960
1859.653000	331.721407	168.217263	0.186404	14.628842	0.394777	6.503062
1859.673000	331.721407	168.227289	0.186401	14.629714	0.394772	6.503449
1859.693000	331.721326	168.206032	0.186407	14.627865	0.394783	6.502628
1859.713000	331.721326	168.218074	0.186403	14.628912	0.394777	6.503093
1859.733000	331.721326	168.209694	0.186406	14.628183	0.394781	6.502769
1859.753000	331.721407	168.216380	0.186404	14.628765	0.394778	6.503028
1859.773000	331.721326	168.218180	0.186403	14.628921	0.394777	6.503097
1859.793000	331.721407	168.214843	0.186404	14.628631	0.394779	6.502968
1859.813000	331.721407	168.209734	0.186406	14.628187	0.394781	6.502771
1859.833000	331.721326	168.213103	0.186405	14.628480	0.394780	6.502901
1859.853000	331.721407	168.218113	0.186404	14.628916	0.394777	6.503095
1859.873000	331.721326	168.207174	0.186406	14.627964	0.394783	6.502672
1859.893000	331.721407	168.211335	0.186405	14.628326	0.394781	6.502833
1859.913000	331.721407	168.206874	0.186406	14.627938	0.394783	6.502660
1859.933000	331.721407	168.202476	0.186408	14.627556	0.394785	6.502490
1859.953000	331.721326	168.214910	0.186404	14.628637	0.394779	6.502971
1859.973000	331.721407	168.205770	0.186407	14.627842	0.394783	6.502617
1859.993000	331.721407	168.214186	0.186405	14.628574	0.394779	6.502943
1860.013000	331.721407	168.205218	0.186407	14.627794	0.394784	6.502596
1860.033000	331.721407	168.213599	0.186405	14.628523	0.394779	6.502920
1860.053000	331.721407	168.216408	0.186404	14.628767	0.394778	6.503029
1860.073000	331.721407	168.218236	0.186403	14.628926	0.394777	6.503099
1860.093000	331.721326	168.215602	0.186404	14.628697	0.394778	6.502998
1860.113000	331.721326	168.224549	0.186402	14.629475	0.394773	6.503343
1860.133000	331.721407	168.205008	0.186407	14.627776	0.394784	6.502588
1860.153000	331.721326	168.196277	0.186409	14.627017	0.394788	6.502251
1860.173000	331.721407	168.197213	0.186409	14.627098	0.394788	6.502287
1860.193000	331.721326	168.191837	0.186410	14.626631	0.394791	6.502079
1860.213000	331.721326	168.211197	0.186405	14.628314	0.394781	6.502827
1860.233000	331.721407	168.201873	0.186408	14.627503	0.394786	6.502467
1860.253000	331.721326	168.196912	0.186409	14.627072	0.394788	6.502275
1860.273000	331.721407	168.193854	0.186410	14.626806	0.394790	6.502157
1860.293000	331.721407	168.191158	0.186411	14.626572	0.394791	6.502053
1860.313000	331.721407	168.200832	0.186408	14.627413	0.394786	6.502427
1860.333000	331.721326	168.202152	0.186408	14.627528	0.394785	6.502478
1860.353000	331.721326	168.198777	0.186409	14.627234	0.394787	6.502347
1860.373000	331.721407	168.193124	0.186410	14.626742	0.394790	6.502129
1860.393000	331.721407	168.194141	0.186410	14.626831	0.394790	6.502168
1860.413000	331.721326	168.196119	0.186409	14.627003	0.394788	6.502244
1860.433000	331.721326	168.189310	0.186411	14.626411	0.394792	6.501981
1860.453000	331.721407	168.194213	0.186410	14.626837	0.394790	6.502171
1860.473000	331.721407	168.192696	0.186410	14.626705	0.394790	6.502112
1860.493000	331.721407	168.191184	0.186411	14.626574	0.394791	6.502054
1860.513000	331.721326	168.188132	0.186411	14.626308	0.394793	6.501936
1860.533000	331.721326	168.183433	0.186413	14.625900	0.394795	6.501754
1860.553000	331.721326	168.186926	0.186412	14.626203	0.394793	6.501889
1860.573000	331.721407	168.199285	0.186408	14.627278	0.394787	6.502367
1860.593000	331.721407	168.199449	0.186408	14.627293	0.394787	6.502373
1860.613000	331.721326	168.180810	0.186413	14.625672	0.394797	6.501653
1860.633000	331.721407	168.178475	0.186414	14.625469	0.394798	6.501562
1860.653000	331.721407	168.178510	0.186414	14.625472	0.394798	6.501564
1860.673000	331.721326	168.176289	0.186414	14.625278	0.394799	6.501478
1860.693000	331.721326	168.193756	0.186410	14.626797	0.394790	6.502153
1860.713000	331.721326	168.184115	0.186412	14.625959	0.394795	6.501780
1860.733000	331.721407	168.184456	0.186412	14.625989	0.394795	6.501794
1860.753000	331.721407	168.191250	0.186411	14.626579	0.394791	6.502056
1860.773000	331.721407	168.196897	0.186409	14.627071	0.394788	6.502274
1860.793000	331.721407	168.194935	0.186410	14.626900	0.394789	6.502199
1860.813000	331.721407	168.180349	0.186413	14.625632	0.394797	6.501635
1860.833000	331.721326	168.186131	0.186412	14.626134	0.394794	6.501858
1860.853000	331.721326	168.198310	0.186409	14.627194	0.394787	6.502329
1860.873000	331.721407	168.189466	0.186411	14.626424	0.394792	6.501987
1860.893000	331.721326	168.178679	0.186414	14.625486	0.394798	6.501570
1860.913000	331.721407	168.190549	0.186411	14.626519	0.394792	6.502029
1860.933000	331.721326	168.183982	0.186412	14.625947	0.394795	6.501775
1860.953000	331.721407	168.192950	0.186410	14.626727	0.394790	6.502122
1860.973000	331.721407	168.196509	0.186409	14.627037	0.394788	6.502259
1860.993000	331.721407	168.181636	0.186413	14.625743	0.394796	6.501685
1861.013000	331.721407	168.203379	0.186407	14.627634	0.394785	6.502525
1861.033000	331.721407	168.191852	0.186410	14.626632	0.394791	6.502079
1861.053000	331.721407	168.196368	0.186409	14.627025	0.394788	6.502254
1861.073000	331.721326	168.195972	0.186409	14.626990	0.394789	6.502239
1861.093000	331.721326	168.188607	0.186411	14.626350	0.394792	6.501954
1861.113000	331.721326	168.193193	0.186410	14.626748	0.394790	6.502131
1861.133000	331.721407	168.192095	0.186410	14.626653	0.394791	6.502089
1861.153000	331.721407	168.183553	0.186413	14.625910	0.394795	6.501759
1861.173000	331.721326	168.179986	0.186413	14.625600	0.394797	6.501621
1861.193000	331.721407	168.191989	0.186410	14.626644	0.394791	6.502085
1861.213000	331.721407	168.193068	0.186410	14.626738	0.394790	6.502126
1861.233000	331.721407	168.192946	0.186410	14.626727	0.394790	6.502122
1861.253000	331.721407	168.193941	0.186410	14.626814	0.394790	6.502160
1861.273000	331.721407	168.174793	0.186415	14.625148	0.394800	6.501420
1861.293000	331.721326	168.186637	0.186412	14.626178	0.394793	6.501878
1861.313000	331.721407	168.196282	0.186409	14.627017	0.394788	6.502251
1861.333000	331.721407	168.190118	0.186411	14.626481	0.394792	6.502012
1861.353000	331.721326	168.176771	0.186414	14.625320	0.394799	6.501496
1861.373000	331.721407	168.186224	0.186412	14.626142	0.394794	6.501862
1861.393000	331.721407	168.176791	0.186414	14.625322	0.394799	6.501497
1861.413000	331.721407	168.167521	0.186417	14.624516	0.394804	6.501139
1861.433000	331.721326	168.172885	0.186415	14.624982	0.394801	6.501346
1861.453000	331.721326	168.176618	0.186414	14.625307	0.394799	6.501491
1861.473000	331.721326	168.166175	0.186417	14.624399	0.394804	6.501087
1861.493000	331.721326	168.179663	0.186414	14.625572	0.394797	6.501608
1861.513000	331.721407	168.174369	0.186415	14.625112	0.394800	6.501404
1861.533000	331.721407	168.176748	0.186414	14.625318	0.394799	6.501496
1861.553000	331.721407	168.168727	0.186416	14.624621	0.394803	6.501185
1861.573000	331.721407	168.175098	0.186415	14.625175	0.394800	6.501432
1861.593000	331.721407	168.168067	0.186417	14.624563	0.394803	6.501160
1861.613000	331.721326	168.170217	0.186416	14.624750	0.394802	6.501243
1861.633000	331.721407	168.173039	0.186415	14.624996	0.394801	6.501352
1861.653000	331.721407	168.172970	0.186415	14.624990	0.394801	6.501349
1861.673000	331.721407	168.178819	0.186414	14.625498	0.394798	6.501576
1861.693000	331.721407	168.172508	0.186415	14.624950	0.394801	6.501332
1861.713000	331.721326	168.181546	0.186413	14.625736	0.394796	6.501681
1861.733000	331.721326	168.180394	0.186413	14.625635	0.394797	6.501636
1861.753000	331.721407	168.176033	0.186415	14.625256	0.394799	6.501468
1861.773000	331.721407	168.160237	0.186419	14.623882	0.394807	6.500857
1861.793000	331.721326	168.164104	0.186418	14.624219	0.394805	6.501007
1861.813000	331.721407	168.157252	0.186419	14.623623	0.394809	6.500742
1861.833000	331.721326	168.162705	0.186418	14.624097	0.394806	6.500953
1861.853000	331.721407	168.161470	0.186418	14.623990	0.394807	6.500905
1861.873000	331.721326	168.186951	0.186412	14.626206	0.394793	6.501890
1861.893000	331.721407	168.168664	0.186416	14.624615	0.394803	6.501183
1861.913000	331.721407	168.157186	0.186419	14.623617	0.394809	6.500739
1861.933000	331.721326	168.165994	0.186417	14.624383	0.394804	6.501080
1861.953000	331.721326	168.153209	0.186420	14.623271	0.394811	6.500586
1861.973000	331.721407	168.168522	0.186416	14.624603	0.394803	6.501178
1861.993000	331.721326	168.162932	0.186418	14.624117	0.394806	6.500961
1862.013000	331.721326	168.155057	0.186420	14.623432	0.394810	6.500657
1862.033000	331.721326	168.155524	0.186420	14.623473	0.394810	6.500675
1862.053000	331.721407	168.160638	0.186419	14.623917	0.394807	6.500873
1862.073000	331.721326	168.161603	0.186418	14.624001	0.394807	6.500910
1862.093000	331.721407	168.166158	0.186417	14.624397	0.394804	6.501086
1862.113000	331.721326	168.173432	0.186415	14.625030	0.394800	6.501367
1862.133000	331.721326	168.171484	0.186416	14.624861	0.394801	6.501292
1862.153000	331.721407	168.172919	0.186415	14.624985	0.394801	6.501348
1862.173000	331.721326	168.163257	0.186418	14.624145	0.394806	6.500974
1862.193000	331.721326	168.176441	0.186414	14.625292	0.394799	6.501484
1862.213000	331.721326	168.156852	0.186419	14.623588	0.394809	6.500726
1862.233000	331.721326	168.169403	0.186416	14.624680	0.394803	6.501212
1862.253000	331.721407	168.177824	0.186414	14.625412	0.394798	6.501537
1862.273000	331.721407	168.157133	0.186419	14.623613	0.394809	6.500737
1862.293000	331.721326	168.157225	0.186419	14.623621	0.394809	6.500741
1862.313000	331.721407	168.160244	0.186419	14.623883	0.394807	6.500858
1862.333000	331.721326	168.164814	0.186417	14.624281	0.394805	6.501034
1862.353000	331.721326	168.168409	0.186416	14.624593	0.394803	6.501173
1862.373000	331.721407	168.162996	0.186418	14.624122	0.394806	6.500964
1862.393000	331.721407	168.159441	0.186419	14.623813	0.394808	6.500826
1862.413000	331.721407	168.167809	0.186417	14.624541	0.394804	6.501150
1862.433000	331.721326	168.185017	0.186412	14.626037	0.394794	6.501815
1862.453000	331.721326	168.169295	0.186416	14.624670	0.394803	6.501207
1862.473000	331.721407	168.166730	0.186417	14.624447	0.394804	6.501108
1862.493000	331.721326	168.176204	0.186414	14.625271	0.394799	6.501475
1862.513000	331.721326	168.169629	0.186416	14.624699	0.394802	6.501220
1862.533000	331.721407	168.176862	0.186414	14.625328	0.394799	6.501500
1862.553000	331.721407	168.160913	0.186418	14.623941	0.394807	6.500883
1862.573000	331.721326	168.165462	0.186417	14.624337	0.394805	6.501059
1862.593000	331.721407	168.162407	0.186418	14.624071	0.394806	6.500941
1862.613000	331.721326	168.163790	0.186418	14.624191	0.394806	6.500995
1862.633000	331.721407	168.143539	0.186423	14.622430	0.394816	6.500212
1862.653000	331.721326	168.152965	0.186420	14.623250	0.394811	6.500576
1862.673000	331.721407	168.144317	0.186423	14.622498	0.394816	6.500242
1862.693000	331.721407	168.153540	0.186420	14.623300	0.394811	6.500598
1862.713000	331.721326	168.139340	0.186424	14.622065	0.394818	6.500049
1862.733000	331.721326	168.137070	0.186425	14.621868	0.394820	6.499962
1862.753000	331.721326	168.153923	0.186420	14.623333	0.394811	6.500613
1862.773000	331.721407	168.149438	0.186421	14.622943	0.394813	6.500440
1862.793000	331.721326	168.130161	0.186426	14.621267	0.394823	6.499695
1862.813000	331.721407	168.117517	0.186430	14.620167	0.394830	6.499206
1862.833000	331.721326	168.131278	0.186426	14.621364	0.394823	6.499738
1862.853000	331.721326	168.132816	0.186426	14.621498	0.394822	6.499797
1862.873000	331.721407	168.139546	0.186424	14.622083	0.394818	6.500057
1862.893000	331.721407	168.139584	0.186424	14.622086	0.394818	6.500059
1862.913000	331.721407	168.143903	0.186423	14.622462	0.394816	6.500226
1862.933000	331.721326	168.139208	0.186424	14.622054	0.394818	6.500044
1862.953000	331.721326	168.124733	0.186428	14.620795	0.394826	6.499485
1862.973000	331.721407	168.134437	0.186425	14.621639	0.394821	6.499860
1862.993000	331.721407	168.126376	0.186427	14.620938	0.394825	6.499548
1863.013000	331.721407	168.123882	0.186428	14.620721	0.394827	6.499452
1863.033000	331.721326	168.133380	0.186426	14.621547	0.394822	6.499819
1863.053000	331.721326	168.123648	0.186428	14.620701	0.394827	6.499443
1863.073000	331.721326	168.129643	0.186427	14.621222	0.394824	6.499675
1863.093000	331.721407	168.124027	0.186428	14.620734	0.394827	6.499457
1863.113000	331.721407	168.121240	0.186429	14.620491	0.394828	6.499350
1863.133000	331.721407	168.138611	0.186424	14.622002	0.394819	6.500021
1863.153000	331.721326	168.134649	0.186425	14.621657	0.394821	6.499868
1863.173000	331.721326	168.129377	0.186427	14.621199	0.394824	6.499664
1863.193000	331.721407	168.123069	0.186428	14.620650	0.394827	6.499420
1863.213000	331.721407	168.123766	0.186428	14.620711	0.394827	6.499447
1863.233000	331.721407	168.130317	0.186426	14.621281	0.394823	6.499701
1863.253000	331.721407	168.119941	0.186429	14.620378	0.394829	6.499299
1863.273000	331.721407	168.125194	0.186428	14.620835	0.394826	6.499503
1863.293000	331.721326	168.123123	0.186428	14.620655	0.394827	6.499422
1863.313000	331.721407	168.109862	0.186432	14.619502	0.394834	6.498910
1863.333000	331.721407	168.116087	0.186430	14.620043	0.394831	6.499150
1863.353000	331.721326	168.133393	0.186426	14.621548	0.394822	6.499819
1863.373000	331.721326	168.126775	0.186427	14.620973	0.394825	6.499564
1863.393000	331.721407	168.126847	0.186427	14.620979	0.394825	6.499566
1863.413000	331.721326	168.140751	0.186424	14.622188	0.394818	6.500104
1863.433000	331.721407	168.130811	0.186426	14.621323	0.394823	6.499720
1863.453000	331.721326	168.124258	0.186428	14.620754	0.394826	6.499466
1863.473000	331.721326	168.126887	0.186427	14.620982	0.394825	6.499568
1863.493000	331.721407	168.123188	0.186428	14.620661	0.394827	6.499425
1863.513000	331.721407	168.110815	0.186432	14.619585	0.394834	6.498947
1863.533000	331.721326	168.116692	0.186430	14.620096	0.394830	6.499174
1863.553000	331.721326	168.117773	0.186430	14.620190	0.394830	6.499216
1863.573000	331.721326	168.127306	0.186427	14.621019	0.394825	6.499584
1863.593000	331.721326	168.103915	0.186433	14.618985	0.394837	6.498680
1863.613000	331.721407	168.120950	0.186429	14.620466	0.394828	6.499338
1863.633000	331.721407	168.109231	0.186432	14.619447	0.394834	6.498885
1863.653000	331.721326	168.130631	0.186426	14.621308	0.394823	6.499713
1863.673000	331.721326	168.133484	0.186426	14.621556	0.394821	6.499823
1863.693000	331.721326	168.113796	0.186431	14.619844	0.394832	6.499062
1863.713000	331.721326	168.109233	0.186432	14.619447	0.394834	6.498886
1863.733000	331.721407	168.112038	0.186431	14.619691	0.394833	6.498994
1863.753000	331.721407	168.109548	0.186432	14.619474	0.394834	6.498898
1863.773000	331.721326	168.112429	0.186431	14.619725	0.394833	6.499009
1863.793000	331.721326	168.094842	0.186436	14.618195	0.394842	6.498329
1863.813000	331.721326	168.103848	0.186433	14.618979	0.394837	6.498677
1863.833000	331.721326	168.106936	0.186433	14.619247	0.394835	6.498797
1863.853000	331.721407	168.099710	0.186434	14.618619	0.394839	6.498517
1863.873000	331.721407	168.111237	0.186431	14.619621	0.394833	6.498963
1863.893000	331.721326	168.105727	0.186433	14.619142	0.394836	6.498750
1863.913000	331.721326	168.124553	0.186428	14.620779	0.394826	6.499478
1863.933000	331.721407	168.118328	0.186430	14.620238	0.394830	6.499237
1863.953000	331.721326	168.116044	0.186430	14.620039	0.394831	6.499149
1863.973000	331.721407	168.115523	0.186430	14.619994	0.394831	6.499129
1863.993000	331.721407	168.117892	0.186430	14.620200	0.394830	6.499220
1864.013000	331.721326	168.108884	0.186432	14.619417	0.394834	6.498872
1864.033000	331.721326	168.109488	0.186432	14.619469	0.394834	6.498895
1864.053000	331.721326	168.100931	0.186434	14.618725	0.394839	6.498565
1864.073000	331.721326	168.121895	0.186429	14.620548	0.394828	6.499375
1864.093000	331.721407	168.112221	0.186431	14.619707	0.394833	6.499001
1864.113000	331.721326	168.113120	0.186431	14.619785	0.394832	6.499036
1864.133000	331.721407	168.102723	0.186434	14.618881	0.394838	6.498634
1864.153000	331.721407	168.105143	0.186433	14.619091	0.394837	6.498727
1864.173000	331.721407	168.105940	0.186433	14.619161	0.394836	6.498758
1864.193000	331.721326	168.123236	0.186428	14.620665	0.394827	6.499427
1864.213000	331.721407	168.124681	0.186428	14.620790	0.394826	6.499483
1864.233000	331.721407	168.115370	0.186430	14.619981	0.394831	6.499123
1864.253000	331.721407	168.111463	0.186431	14.619641	0.394833	6.498972
1864.273000	331.721407	168.110884	0.186432	14.619591	0.394834	6.498949
1864.293000	331.721407	168.113166	0.186431	14.619789	0.394832	6.499038
1864.313000	331.721407	168.128415	0.186427	14.621115	0.394824	6.499627
1864.333000	331.721326	168.114909	0.186430	14.619941	0.394831	6.499105
1864.353000	331.721326	168.115941	0.186430	14.620030	0.394831	6.499145
1864.373000	331.721326	168.108851	0.186432	14.619414	0.394834	6.498871
1864.393000	331.721407	168.116285	0.186430	14.620060	0.394831	6.499158
1864.413000	331.721407	168.106183	0.186433	14.619182	0.394836	6.498768
1864.433000	331.721407	168.103096	0.186434	14.618913	0.394838	6.498648
1864.453000	331.721407	168.107911	0.186432	14.619332	0.394835	6.498834
1864.473000	331.721407	168.118922	0.186429	14.620290	0.394829	6.499260
1864.493000	331.721407	168.112551	0.186431	14.619735	0.394833	6.499014
1864.513000	331.721407	168.093741	0.186436	14.618100	0.394843	6.498287
1864.533000	331.721326	168.111472	0.186431	14.619642	0.394833	6.498972
1864.553000	331.721326	168.109214	0.186432	14.619445	0.394834	6.498885
1864.573000	331.721326	168.104592	0.186433	14.619043	0.394837	6.498706
1864.593000	331.721407	168.115561	0.186430	14.619997	0.394831	6.499130
1864.613000	331.721407	168.117585	0.186430	14.620173	0.394830	6.499208
1864.633000	331.721407	168.107645	0.186432	14.619309	0.394835	6.498824
1864.653000	331.721407	168.106117	0.186433	14.619176	0.394836	6.498765
1864.673000	331.721407	168.108899	0.186432	14.619418	0.394835	6.498873
1864.693000	331.721326	168.106730	0.186433	14.619229	0.394836	6.498789
1864.713000	331.721407	168.098717	0.186435	14.618532	0.394840	6.498479
1864.733000	331.721326	168.098936	0.186435	14.618551	0.394840	6.498487
1864.753000	331.721407	168.098526	0.186435	14.618516	0.394840	6.498472
1864.773000	331.721326	168.094068	0.186436	14.618128	0.394842	6.498299
1864.793000	331.721326	168.099718	0.186434	14.618619	0.394839	6.498518
1864.813000	331.721407	168.103987	0.186433	14.618991	0.394837	6.498683
1864.833000	331.721407	168.100448	0.186434	14.618683	0.394839	6.498546
1864.853000	331.721407	168.095677	0.186436	14.618268	0.394842	6.498361
1864.873000	331.721326	168.102975	0.186434	14.618903	0.394838	6.498644
1864.893000	331.721407	168.094840	0.186436	14.618195	0.394842	6.498329
1864.913000	331.721407	168.100019	0.186434	14.618646	0.394839	6.498529
1864.933000	331.721326	168.107537	0.186432	14.619300	0.394835	6.498820
1864.953000	331.721326	168.095905	0.186435	14.618288	0.394841	6.498370
1864.973000	331.721326	168.090983	0.186437	14.617860	0.394844	6.498180
1864.993000	331.721326	168.084869	0.186438	14.617328	0.394847	6.497944
1865.013000	331.721326	168.080863	0.186439	14.616980	0.394849	6.497789
1865.033000	331.721407	168.090706	0.186437	14.617836	0.394844	6.498169
1865.053000	331.721326	168.103030	0.186434	14.618908	0.394838	6.498646
1865.073000	331.721407	168.099816	0.186434	14.618628	0.394839	6.498521
1865.093000	331.721326	168.084737	0.186438	14.617317	0.394847	6.497939
1865.113000	331.721407	168.094609	0.186436	14.618175	0.394842	6.498320
1865.133000	331.721407	168.103357	0.186434	14.618936	0.394837	6.498658
1865.153000	331.721407	168.098041	0.186435	14.618474	0.394840	6.498453
1865.173000	331.721326	168.096572	0.186435	14.618346	0.394841	6.498396
1865.193000	331.721326	168.106360	0.186433	14.619197	0.394836	6.498774
1865.213000	331.721326	168.095195	0.186436	14.618226	0.394842	6.498343
1865.233000	331.721326	168.104791	0.186433	14.619061	0.394837	6.498714
1865.253000	331.721407	168.096328	0.186435	14.618325	0.394841	6.498387
1865.273000	331.721326	168.092172	0.186436	14.617963	0.394843	6.498226
1865.293000	331.721326	168.094610	0.186436	14.618175	0.394842	6.498320
1865.313000	331.721407	168.098269	0.186435	14.618494	0.394840	6.498462
1865.333000	331.721407	168.097111	0.186435	14.618393	0.394841	6.498417
1865.353000	331.721326	168.095030	0.186436	14.618212	0.394842	6.498336
1865.373000	331.721326	168.094921	0.186436	14.618202	0.394842	6.498332
1865.393000	331.721407	168.098829	0.186435	14.618542	0.394840	6.498483
1865.413000	331.721326	168.111637	0.186431	14.619656	0.394833	6.498978
1865.433000	331.721407	168.087605	0.186438	14.617566	0.394846	6.498049
1865.453000	331.721407	168.095927	0.186435	14.618290	0.394841	6.498371
1865.473000	331.721407	168.099462	0.186435	14.618597	0.394840	6.498508
1865.493000	331.721326	168.092579	0.186436	14.617999	0.394843	6.498242
1865.513000	331.721407	168.100914	0.186434	14.618724	0.394839	6.498564
1865.533000	331.721326	168.092933	0.186436	14.618029	0.394843	6.498255
1865.553000	331.721407	168.092730	0.186436	14.618012	0.394843	6.498248
1865.573000	331.721407	168.094520	0.186436	14.618167	0.394842	6.498317
1865.593000	331.721407	168.103355	0.186434	14.618936	0.394838	6.498658
1865.613000	331.721326	168.101723	0.186434	14.618794	0.394838	6.498595
1865.633000	331.721326	168.094939	0.186436	14.618204	0.394842	6.498333
1865.653000	331.721407	168.091461	0.186437	14.617901	0.394844	6.498198
1865.673000	331.721407	168.095510	0.186436	14.618254	0.394842	6.498355
1865.693000	331.721407	168.099091	0.186435	14.618565	0.394840	6.498493
1865.713000	331.721326	168.106334	0.186433	14.619195	0.394836	6.498773
1865.733000	331.721407	168.095338	0.186436	14.618239	0.394842	6.498348
1865.753000	331.721326	168.101355	0.186434	14.618762	0.394838	6.498581
1865.773000	331.721326	168.076068	0.186441	14.616563	0.394852	6.497603
1865.793000	331.721326	168.081924	0.186439	14.617072	0.394849	6.497830
1865.813000	331.721326	168.084460	0.186438	14.617293	0.394847	6.497928
1865.833000	331.721326	168.085756	0.186438	14.617405	0.394847	6.497978
1865.853000	331.721407	168.082792	0.186439	14.617148	0.394848	6.497863
1865.873000	331.721326	168.091648	0.186437	14.617918	0.394844	6.498206
1865.893000	331.721407	168.086379	0.186438	14.617460	0.394846	6.498002
1865.913000	331.721326	168.089202	0.186437	14.617705	0.394845	6.498111
1865.933000	331.721326	168.099211	0.186435	14.618575	0.394840	6.498498
1865.953000	331.721407	168.077779	0.186440	14.616712	0.394851	6.497670
1865.973000	331.721407	168.085376	0.186438	14.617372	0.394847	6.497963
1865.993000	331.721407	168.077426	0.186440	14.616681	0.394851	6.497656
1866.013000	331.721407	168.080340	0.186440	14.616934	0.394850	6.497769
1866.033000	331.721326	168.080501	0.186439	14.616948	0.394849	6.497775
1866.053000	331.721407	168.083996	0.186439	14.617252	0.394848	6.497910
1866.073000	331.721407	168.079948	0.186440	14.616900	0.394850	6.497753
1866.093000	331.721407	168.078367	0.186440	14.616763	0.394851	6.497692
1866.113000	331.721407	168.085908	0.186438	14.617419	0.394847	6.497984
1866.133000	331.721326	168.072550	0.186442	14.616257	0.394854	6.497467
1866.153000	331.721407	168.079388	0.186440	14.616852	0.394850	6.497732
1866.173000	331.721326	168.085545	0.186438	14.617387	0.394847	6.497970
1866.193000	331.721407	168.079957	0.186440	14.616901	0.394850	6.497754
1866.213000	331.721407	168.085604	0.186438	14.617392	0.394847	6.497972
1866.233000	331.721407	168.079917	0.186440	14.616898	0.394850	6.497752
1866.253000	331.721407	168.089383	0.186437	14.617721	0.394845	6.498118
1866.273000	331.721326	168.072093	0.186442	14.616217	0.394854	6.497450
1866.293000	331.721326	168.078346	0.186440	14.616761	0.394851	6.497691
1866.313000	331.721326	168.078628	0.186440	14.616785	0.394850	6.497702
1866.333000	331.721407	168.075851	0.186441	14.616544	0.394852	6.497595
1866.353000	331.721326	168.100883	0.186434	14.618721	0.394839	6.498563
1866.373000	331.721407	168.095109	0.186436	14.618219	0.394842	6.498339
1866.393000	331.721407	168.090496	0.186437	14.617817	0.394844	6.498161
1866.413000	331.721326	168.082773	0.186439	14.617146	0.394848	6.497863
1866.433000	331.721326	168.084968	0.186438	14.617337	0.394847	6.497947
1866.453000	331.721326	168.085183	0.186438	14.617355	0.394847	6.497956
1866.473000	331.721407	168.082287	0.186439	14.617104	0.394849	6.497844
1866.493000	331.721326	168.085667	0.186438	14.617398	0.394847	6.497974
1866.513000	331.721407	168.079700	0.186440	14.616879	0.394850	6.497744
1866.533000	331.721326	168.079054	0.186440	14.616822	0.394850	6.497719
1866.553000	331.721326	168.076099	0.186441	14.616566	0.394852	6.497605
1866.573000	331.721326	168.082558	0.186439	14.617127	0.394848	6.497854
1866.593000	331.721326	168.075433	0.186441	14.616508	0.394852	6.497579
1866.613000	331.721326	168.072035	0.186442	14.616212	0.394854	6.497447
1866.633000	331.721326	168.058245	0.186445	14.615013	0.394861	6.496914
1866.653000	331.721407	168.067821	0.186443	14.615846	0.394856	6.497285
1866.673000	331.721326	168.071913	0.186442	14.616201	0.394854	6.497443
1866.693000	331.721326	168.079736	0.186440	14.616882	0.394850	6.497745
1866.713000	331.721326	168.078879	0.186440	14.616807	0.394850	6.497712
1866.733000	331.721407	168.067696	0.186443	14.615835	0.394856	6.497280
1866.753000	331.721407	168.056396	0.186446	14.614852	0.394862	6.496843
1866.773000	331.721326	168.064216	0.186444	14.615532	0.394858	6.497145
1866.793000	331.721407	168.066422	0.186443	14.615724	0.394857	6.497230
1866.813000	331.721407	168.081380	0.186439	14.617025	0.394849	6.497809
1866.833000	331.721326	168.075874	0.186441	14.616546	0.394852	6.497596
1866.853000	331.721326	168.065925	0.186443	14.615681	0.394857	6.497211
1866.873000	331.721326	168.058545	0.186445	14.615039	0.394861	6.496926
1866.893000	331.721326	168.067363	0.186443	14.615806	0.394856	6.497267
1866.913000	331.721407	168.060967	0.186445	14.615250	0.394860	6.497020
1866.933000	331.721407	168.067344	0.186443	14.615804	0.394856	6.497266
1866.953000	331.721326	168.064460	0.186444	14.615553	0.394858	6.497155
1866.973000	331.721407	168.061214	0.186445	14.615271	0.394860	6.497029
1866.993000	331.721407	168.058407	0.186445	14.615027	0.394861	6.496921
1867.013000	331.721326	168.062900	0.186444	14.615418	0.394859	6.497094
1867.033000	331.721326	168.056080	0.186446	14.614825	0.394862	6.496831
1867.053000	331.721407	168.060812	0.186445	14.615236	0.394860	6.497014
1867.073000	331.721326	168.064955	0.186443	14.615596	0.394858	6.497174
1867.093000	331.721326	168.060039	0.186445	14.615169	0.394860	6.496984
1867.113000	331.721326	168.074309	0.186441	14.616410	0.394853	6.497535
1867.133000	331.721326	168.055216	0.186446	14.614749	0.394863	6.496797
1867.153000	331.721407	168.067248	0.186443	14.615796	0.394857	6.497262
1867.173000	331.721407	168.073562	0.186441	14.616345	0.394853	6.497507
1867.193000	331.721407	168.073196	0.186441	14.616313	0.394853	6.497492
1867.213000	331.721326	168.068766	0.186442	14.615928	0.394856	6.497321
1867.233000	331.721407	168.078492	0.186440	14.616774	0.394851	6.497697
1867.253000	331.721407	168.069165	0.186442	14.615963	0.394856	6.497337
1867.273000	331.721407	168.067303	0.186443	14.615801	0.394857	6.497265
1867.293000	331.721407	168.062348	0.186444	14.615370	0.394859	6.497073
1867.313000	331.721326	168.077463	0.186440	14.616684	0.394851	6.497657
1867.333000	331.721407	168.074840	0.186441	14.616456	0.394853	6.497556
1867.353000	331.721407	168.064714	0.186444	14.615575	0.394858	6.497164
1867.373000	331.721407	168.060122	0.186445	14.615176	0.394860	6.496987
1867.393000	331.721407	168.069383	0.186442	14.615981	0.394855	6.497345
1867.413000	331.721326	168.064714	0.186444	14.615575	0.394858	6.497164
1867.433000	331.721407	168.059803	0.186445	14.615148	0.394860	6.496975
1867.453000	331.721407	168.057905	0.186445	14.614983	0.394861	6.496901
1867.473000	331.721326	168.054610	0.186446	14.614697	0.394863	6.496774
1867.493000	331.721407	168.067823	0.186443	14.615846	0.394856	6.497285
1867.513000	331.721407	168.077040	0.186440	14.616647	0.394851	6.497641
1867.533000	331.721407	168.059753	0.186445	14.615144	0.394860	6.496973
1867.553000	331.721326	168.051919	0.186447	14.614463	0.394865	6.496670
1867.573000	331.721407	168.065429	0.186443	14.615638	0.394858	6.497192
1867.593000	331.721326	168.062905	0.186444	14.615418	0.394859	6.497095
1867.613000	331.721407	168.049749	0.186448	14.614274	0.394866	6.496586
1867.633000	331.721407	168.051718	0.186447	14.614445	0.394865	6.496662
1867.653000	331.721326	168.058563	0.186445	14.615041	0.394861	6.496927
1867.673000	331.721407	168.062338	0.186444	14.615369	0.394859	6.497073
1867.693000	331.721407	168.064321	0.186444	14.615541	0.394858	6.497149
1867.713000	331.721407	168.056340	0.186446	14.614847	0.394862	6.496841
1867.733000	331.721326	168.063649	0.186444	14.615483	0.394858	6.497123
1867.753000	331.721407	168.066211	0.186443	14.615706	0.394857	6.497222
1867.773000	331.721407	168.069315	0.186442	14.615976	0.394855	6.497342
1867.793000	331.721326	168.063319	0.186444	14.615454	0.394859	6.497111
1867.813000	331.721407	168.052939	0.186447	14.614551	0.394864	6.496709
1867.833000	331.721407	168.061091	0.186445	14.615260	0.394860	6.497024
1867.853000	331.721326	168.065742	0.186443	14.615665	0.394857	6.497204
1867.873000	331.721326	168.062940	0.186444	14.615421	0.394859	6.497096
1867.893000	331.721407	168.048851	0.186448	14.614196	0.394866	6.496551
1867.913000	331.721326	168.047769	0.186448	14.614102	0.394867	6.496509
1867.933000	331.721407	168.057599	0.186445	14.614957	0.394862	6.496889
1867.953000	331.721326	168.062483	0.186444	14.615381	0.394859	6.497078
1867.973000	331.721326	168.054818	0.186446	14.614715	0.394863	6.496782
1867.993000	331.721326	168.039602	0.186450	14.613392	0.394871	6.496194
1868.013000	331.721407	168.056802	0.186446	14.614887	0.394862	6.496859
1868.033000	331.721326	168.052312	0.186447	14.614497	0.394864	6.496685
1868.053000	331.721407	168.065422	0.186443	14.615637	0.394858	6.497192
1868.073000	331.721407	168.051025	0.186447	14.614385	0.394865	6.496635
1868.093000	331.721326	168.051121	0.186447	14.614393	0.394865	6.496639
1868.113000	331.721407	168.046356	0.186448	14.613979	0.394868	6.496455
1868.133000	331.721407	168.049232	0.186448	14.614229	0.394866	6.496566
1868.153000	331.721326	168.046878	0.186448	14.614024	0.394867	6.496475
1868.173000	331.721326	168.050173	0.186447	14.614311	0.394865	6.496602
1868.193000	331.721407	168.048811	0.186448	14.614192	0.394866	6.496550
1868.213000	331.721407	168.051715	0.186447	14.614445	0.394865	6.496662
1868.233000	331.721407	168.068912	0.186443	14.615940	0.394856	6.497327
1868.253000	331.721326	168.059500	0.186445	14.615122	0.394861	6.496963
1868.273000	331.721407	168.056226	0.186446	14.614837	0.394862	6.496836
1868.293000	331.721407	168.050916	0.186447	14.614376	0.394865	6.496631
1868.313000	331.721407	168.054631	0.186446	14.614699	0.394863	6.496775
1868.333000	331.721326	168.060122	0.186445	14.615176	0.394860	6.496987
1868.353000	331.721407	168.047148	0.186448	14.614048	0.394867	6.496485
1868.373000	331.721407	168.054449	0.186446	14.614683	0.394863	6.496768
1868.393000	331.721326	168.050681	0.186447	14.614355	0.394865	6.496622
1868.413000	331.721326	168.044144	0.186449	14.613787	0.394869	6.496369
1868.433000	331.721326	168.060765	0.186445	14.615232	0.394860	6.497012
1868.453000	331.721407	168.056637	0.186446	14.614873	0.394862	6.496852
1868.473000	331.721407	168.057067	0.186446	14.614910	0.394862	6.496869
1868.493000	331.721326	168.054804	0.186446	14.614714	0.394863	6.496781
1868.513000	331.721407	168.064070	0.186444	14.615519	0.394858	6.497140
1868.533000	331.721407	168.057106	0.186446	14.614914	0.394862	6.496870
1868.553000	331.721407	168.052800	0.186447	14.614539	0.394864	6.496704
1868.573000	331.721326	168.058450	0.186445	14.615031	0.394861	6.496922
1868.593000	331.721326	168.050954	0.186447	14.614379	0.394865	6.496633
1868.613000	331.721326	168.053688	0.186446	14.614617	0.394864	6.496738
1868.633000	331.721407	168.045895	0.186449	14.613939	0.394868	6.496437
1868.653000	331.721407	168.040688	0.186450	14.613486	0.394871	6.496236
1868.673000	331.721407	168.026552	0.186454	14.612257	0.394878	6.495689
1868.693000	331.721407	168.042592	0.186449	14.613652	0.394870	6.496309
1868.713000	331.721326	168.033986	0.186452	14.612903	0.394874	6.495977
1868.733000	331.721407	168.027847	0.186453	14.612369	0.394877	6.495739
1868.753000	331.721407	168.031758	0.186452	14.612709	0.394875	6.495890
1868.773000	331.721407	168.034356	0.186452	14.612935	0.394874	6.495991
1868.793000	331.721407	168.010283	0.186458	14.610842	0.394887	6.495060
1868.813000	331.721326	168.011155	0.186458	14.610918	0.394886	6.495094
1868.833000	331.721326	168.013581	0.186457	14.611129	0.394885	6.495188
1868.853000	331.721407	168.014705	0.186457	14.611226	0.394884	6.495231
1868.873000	331.721407	168.006940	0.186459	14.610551	0.394888	6.494931
1868.893000	331.721407	168.015338	0.186457	14.611282	0.394884	6.495256
1868.913000	331.721407	167.989741	0.186463	14.609055	0.394897	6.494266
1868.933000	331.721326	167.988274	0.186464	14.608928	0.394898	6.494209
1868.953000	331.721326	167.992871	0.186462	14.609328	0.394896	6.494387
1868.973000	331.721407	167.994423	0.186462	14.609463	0.394895	6.494447
1868.993000	331.721407	167.988007	0.186464	14.608905	0.394898	6.494199
1869.013000	331.721326	167.991521	0.186463	14.609210	0.394896	6.494335
1869.033000	331.721407	167.988068	0.186464	14.608910	0.394898	6.494201
1869.053000	331.721407	167.991438	0.186463	14.609203	0.394897	6.494332
1869.073000	331.721407	167.989242	0.186463	14.609012	0.394898	6.494247
1869.093000	331.721407	167.988419	0.186464	14.608941	0.394898	6.494215
1869.113000	331.721407	168.003874	0.186460	14.610285	0.394890	6.494812
1869.133000	331.721407	167.982655	0.186465	14.608439	0.394901	6.493992
1869.153000	331.721407	167.985194	0.186464	14.608660	0.394900	6.494090
1869.173000	331.721407	167.981055	0.186465	14.608300	0.394902	6.493930
1869.193000	331.721407	167.988236	0.186464	14.608925	0.394898	6.494208
1869.213000	331.721326	167.988190	0.186464	14.608921	0.394898	6.494206
1869.233000	331.721407	167.986240	0.186464	14.608751	0.394899	6.494131
1869.253000	331.721407	167.977113	0.186467	14.607957	0.394904	6.493778
1869.273000	331.721326	167.993010	0.186462	14.609340	0.394896	6.494392
1869.293000	331.721407	167.993807	0.186462	14.609409	0.394895	6.494423
1869.313000	331.721326	167.994427	0.186462	14.609463	0.394895	6.494447
1869.333000	331.721407	167.988164	0.186464	14.608918	0.394898	6.494205
1869.353000	331.721326	167.978782	0.186466	14.608102	0.394903	6.493842
1869.373000	331.721326	167.984409	0.186465	14.608592	0.394900	6.494060
1869.393000	331.721407	167.979719	0.186466	14.608184	0.394903	6.493879
1869.413000	331.721326	167.987514	0.186464	14.608862	0.394898	6.494180
1869.433000	331.721407	167.997642	0.186461	14.609743	0.394893	6.494572
1869.453000	331.721326	167.989234	0.186463	14.609011	0.394898	6.494247
1869.473000	331.721326	167.984009	0.186465	14.608557	0.394900	6.494044
1869.493000	331.721407	167.990505	0.186463	14.609122	0.394897	6.494296
1869.513000	331.721407	167.987316	0.186464	14.608845	0.394899	6.494172
1869.533000	331.721407	167.989794	0.186463	14.609060	0.394897	6.494268
1869.553000	331.721407	167.985389	0.186464	14.608677	0.394900	6.494098
1869.573000	331.721326	167.985523	0.186464	14.608689	0.394900	6.494103
1869.593000	331.721326	167.997836	0.186461	14.609759	0.394893	6.494579
1869.613000	331.721326	167.985932	0.186464	14.608724	0.394899	6.494119
1869.633000	331.721326	167.992060	0.186463	14.609257	0.394896	6.494356
1869.653000	331.721326	167.995495	0.186462	14.609556	0.394894	6.494489
1869.673000	331.721326	167.996404	0.186461	14.609635	0.394894	6.494524
1869.693000	331.721326	167.996626	0.186461	14.609654	0.394894	6.494532
1869.713000	331.721326	167.990542	0.186463	14.609125	0.394897	6.494297
1869.733000	331.721326	167.995462	0.186462	14.609553	0.394894	6.494487
1869.753000	331.721407	167.983496	0.186465	14.608512	0.394901	6.494025
1869.773000	331.721407	167.995723	0.186462	14.609576	0.394894	6.494497
1869.793000	331.721407	167.989530	0.186463	14.609037	0.394898	6.494258
1869.813000	331.721326	167.985224	0.186464	14.608663	0.394900	6.494091
1869.833000	331.721407	167.990360	0.186463	14.609109	0.394897	6.494290
1869.853000	331.721407	167.994643	0.186462	14.609482	0.394895	6.494456
1869.873000	331.721407	167.974462	0.186467	14.607727	0.394905	6.493675
1869.893000	331.721407	167.975492	0.186467	14.607816	0.394905	6.493715
1869.913000	331.721326	167.968630	0.186469	14.607220	0.394908	6.493450
1869.933000	331.721407	167.959784	0.186471	14.606450	0.394913	6.493108
1869.953000	331.721407	167.987588	0.186464	14.608868	0.394899	6.494183
1869.973000	331.721326	167.977278	0.186466	14.607972	0.394904	6.493784
1869.993000	331.721407	167.967090	0.186469	14.607086	0.394909	6.493390
1870.013000	331.721326	167.965736	0.186469	14.606968	0.394910	6.493338
1870.033000	331.721326	167.972336	0.186468	14.607542	0.394906	6.493593
1870.053000	331.721407	167.979668	0.186466	14.608179	0.394903	6.493877
1870.073000	331.721326	167.990227	0.186463	14.609098	0.394897	6.494285
1870.093000	331.721407	167.969550	0.186468	14.607300	0.394908	6.493486
1870.113000	331.721407	167.960963	0.186471	14.606553	0.394913	6.493154
1870.133000	331.721407	167.966054	0.186469	14.606996	0.394910	6.493350
1870.153000	331.721407	167.965416	0.186470	14.606940	0.394910	6.493326
1870.173000	331.721407	167.970585	0.186468	14.607390	0.394908	6.493526
1870.193000	331.721407	167.980680	0.186466	14.608267	0.394902	6.493916
1870.213000	331.721326	167.971569	0.186468	14.607475	0.394907	6.493564
1870.233000	331.721326	167.978814	0.186466	14.608105	0.394903	6.493844
1870.253000	331.721326	167.981355	0.186465	14.608326	0.394902	6.493942
1870.273000	331.721326	167.976736	0.186467	14.607925	0.394904	6.493763
1870.293000	331.721326	167.989328	0.186463	14.609020	0.394898	6.494250
1870.313000	331.721326	167.993010	0.186462	14.609340	0.394896	6.494392
1870.333000	331.721326	167.984676	0.186464	14.608615	0.394900	6.494070
1870.353000	331.721326	167.978194	0.186466	14.608051	0.394903	6.493820
1870.373000	331.721407	167.979329	0.186466	14.608150	0.394903	6.493864
1870.393000	331.721326	167.974896	0.186467	14.607765	0.394905	6.493692
1870.413000	331.721407	167.976419	0.186467	14.607897	0.394904	6.493751
1870.433000	331.721326	167.989463	0.186463	14.609031	0.394897	6.494255
1870.453000	331.721407	167.993514	0.186462	14.609384	0.394895	6.494412
1870.473000	331.721326	167.967022	0.186469	14.607080	0.394909	6.493388
1870.493000	331.721326	167.964632	0.186470	14.606872	0.394911	6.493295
1870.513000	331.721326	167.958729	0.186471	14.606359	0.394914	6.493067
1870.533000	331.721407	167.960174	0.186471	14.606484	0.394913	6.493123
1870.553000	331.721407	167.960045	0.186471	14.606473	0.394913	6.493118
1870.573000	331.721326	167.965255	0.186470	14.606926	0.394910	6.493319
1870.593000	331.721407	167.967525	0.186469	14.607123	0.394909	6.493407
1870.613000	331.721326	167.970322	0.186468	14.607367	0.394908	6.493515
1870.633000	331.721326	167.965117	0.186470	14.606914	0.394910	6.493314
1870.653000	331.721407	167.959272	0.186471	14.606406	0.394913	6.493088
1870.673000	331.721407	167.961276	0.186471	14.606580	0.394912	6.493166
1870.693000	331.721407	167.966537	0.186469	14.607038	0.394910	6.493369
1870.713000	331.721407	167.951241	0.186473	14.605707	0.394918	6.492778
1870.733000	331.721326	167.951088	0.186473	14.605694	0.394918	6.492772
1870.753000	331.721407	167.969906	0.186468	14.607331	0.394908	6.493499
1870.773000	331.721407	167.966309	0.186469	14.607018	0.394910	6.493360
1870.793000	331.721407	167.955089	0.186472	14.606042	0.394916	6.492926
1870.813000	331.721407	167.959184	0.186471	14.606398	0.394914	6.493085
1870.833000	331.721407	167.976754	0.186467	14.607926	0.394904	6.493764
1870.853000	331.721407	167.954257	0.186472	14.605970	0.394916	6.492894
1870.873000	331.721407	167.957543	0.186472	14.606255	0.394914	6.493021
1870.893000	331.721326	167.963254	0.186470	14.606752	0.394911	6.493242
1870.913000	331.721326	167.953519	0.186473	14.605905	0.394916	6.492866
1870.933000	331.721326	167.955519	0.186472	14.606079	0.394915	6.492943
1870.953000	331.721407	167.960289	0.186471	14.606494	0.394913	6.493128
1870.973000	331.721407	167.959336	0.186471	14.606411	0.394913	6.493091
1870.993000	331.721407	167.953698	0.186473	14.605921	0.394916	6.492873
1871.013000	331.721407	167.963826	0.186470	14.606802	0.394911	6.493264
1871.033000	331.721326	167.959083	0.186471	14.606389	0.394913	6.493081
1871.053000	331.721407	167.953474	0.186473	14.605902	0.394917	6.492864
1871.073000	331.721326	167.963265	0.186470	14.606753	0.394911	6.493243
1871.093000	331.721326	167.949537	0.186474	14.605559	0.394919	6.492712
1871.113000	331.721326	167.957268	0.186472	14.606232	0.394914	6.493011
1871.133000	331.721407	167.955870	0.186472	14.606110	0.394915	6.492957
1871.153000	331.721326	167.956063	0.186472	14.606127	0.394915	6.492964
1871.173000	331.721326	167.957481	0.186472	14.606250	0.394914	6.493019
1871.193000	331.721326	167.948644	0.186474	14.605482	0.394919	6.492677
1871.213000	331.721326	167.954275	0.186472	14.605971	0.394916	6.492895
1871.233000	331.721326	167.960206	0.186471	14.606487	0.394913	6.493124
1871.253000	331.721326	167.947907	0.186474	14.605417	0.394919	6.492649
1871.273000	331.721326	167.949354	0.186474	14.605543	0.394919	6.492705
1871.293000	331.721326	167.956455	0.186472	14.606161	0.394915	6.492979
1871.313000	331.721326	167.963705	0.186470	14.606791	0.394911	6.493260
1871.333000	331.721407	167.958446	0.186471	14.606334	0.394914	6.493056
1871.353000	331.721326	167.944675	0.186475	14.605136	0.394921	6.492524
1871.373000	331.721326	167.954776	0.186472	14.606015	0.394916	6.492914
1871.393000	331.721326	167.958103	0.186471	14.606304	0.394914	6.493043
1871.413000	331.721326	167.958810	0.186471	14.606366	0.394914	6.493070
1871.433000	331.721407	167.956036	0.186472	14.606124	0.394915	6.492963
1871.453000	331.721407	167.956460	0.186472	14.606161	0.394915	6.492979
1871.473000	331.721407	167.957302	0.186472	14.606234	0.394915	6.493012
1871.493000	331.721326	167.959757	0.186471	14.606448	0.394913	6.493107
1871.513000	331.721326	167.953911	0.186473	14.605940	0.394916	6.492881
1871.533000	331.721407	167.958498	0.186471	14.606338	0.394914	6.493058
1871.553000	331.721407	167.961815	0.186471	14.606627	0.394912	6.493187
1871.573000	331.721326	167.955929	0.186472	14.606115	0.394915	6.492959
1871.593000	331.721407	167.957295	0.186472	14.606234	0.394915	6.493012
1871.613000	331.721407	167.961023	0.186471	14.606558	0.394913	6.493156
1871.633000	331.721326	167.955333	0.186472	14.606063	0.394915	6.492936
1871.653000	331.721407	167.948857	0.186474	14.605500	0.394919	6.492686
1871.673000	331.721407	167.961337	0.186471	14.606585	0.394912	6.493168
1871.693000	331.721326	167.970725	0.186468	14.607402	0.394907	6.493531
1871.713000	331.721326	167.964529	0.186470	14.606863	0.394911	6.493291
1871.733000	331.721326	167.963091	0.186470	14.606738	0.394911	6.493236
1871.753000	331.721407	167.957282	0.186472	14.606233	0.394915	6.493011
1871.773000	331.721326	167.949763	0.186474	14.605579	0.394918	6.492721
1871.793000	331.721407	167.953769	0.186473	14.605927	0.394916	6.492875
1871.813000	331.721407	167.955072	0.186472	14.606041	0.394916	6.492926
1871.833000	331.721407	167.950380	0.186473	14.605632	0.394918	6.492744
1871.853000	331.721407	167.963557	0.186470	14.606778	0.394911	6.493254
1871.873000	331.721326	167.951984	0.186473	14.605772	0.394917	6.492806
1871.893000	331.721407	167.945434	0.186475	14.605202	0.394921	6.492553
1871.913000	331.721326	167.945970	0.186475	14.605249	0.394920	6.492574
1871.933000	331.721326	167.941468	0.186476	14.604857	0.394923	6.492400
1871.953000	331.721326	167.954811	0.186472	14.606018	0.394916	6.492916
1871.973000	331.721407	167.949628	0.186474	14.605567	0.394919	6.492715
1871.993000	331.721326	167.937760	0.186477	14.604535	0.394925	6.492257
1872.013000	331.721326	167.944605	0.186475	14.605130	0.394921	6.492521
1872.033000	331.721326	167.942568	0.186475	14.604953	0.394922	6.492442
1872.053000	331.721326	167.931916	0.186478	14.604027	0.394928	6.492031
1872.073000	331.721326	167.938566	0.186477	14.604605	0.394924	6.492288
1872.093000	331.721326	167.919328	0.186482	14.602932	0.394934	6.491544
1872.113000	331.721407	167.933485	0.186478	14.604163	0.394927	6.492091
1872.133000	331.721407	167.932892	0.186478	14.604112	0.394927	6.492068
1872.153000	331.721407	167.931681	0.186478	14.604006	0.394928	6.492022
1872.173000	331.721326	167.936828	0.186477	14.604454	0.394925	6.492221
1872.193000	331.721407	167.935658	0.186477	14.604352	0.394926	6.492175
1872.213000	331.721407	167.942266	0.186476	14.604927	0.394922	6.492431
1872.233000	331.721407	167.936307	0.186477	14.604409	0.394926	6.492200
1872.253000	331.721407	167.928175	0.186479	14.603701	0.394930	6.491886
1872.273000	331.721407	167.925970	0.186480	14.603510	0.394931	6.491801
1872.293000	331.721326	167.936945	0.186477	14.604464	0.394925	6.492225
1872.313000	331.721326	167.929816	0.186479	14.603844	0.394929	6.491949
1872.333000	331.721407	167.931842	0.186478	14.604020	0.394928	6.492028
1872.353000	331.721326	167.917822	0.186482	14.602801	0.394935	6.491486
1872.373000	331.721326	167.930381	0.186479	14.603893	0.394929	6.491971
1872.393000	331.721407	167.927678	0.186479	14.603658	0.394930	6.491867
1872.413000	331.721326	167.927658	0.186479	14.603657	0.394930	6.491866
1872.433000	331.721407	167.938915	0.186476	14.604635	0.394924	6.492301
1872.453000	331.721407	167.920356	0.186481	14.603021	0.394934	6.491584
1872.473000	331.721407	167.925760	0.186480	14.603491	0.394931	6.491793
1872.493000	331.721326	167.926659	0.186480	14.603570	0.394931	6.491827
1872.513000	331.721326	167.932777	0.186478	14.604102	0.394927	6.492064
1872.533000	331.721407	167.924682	0.186480	14.603398	0.394932	6.491751
1872.553000	331.721326	167.917032	0.186482	14.602732	0.394936	6.491455
1872.573000	331.721407	167.914625	0.186483	14.602523	0.394937	6.491362
1872.593000	331.721407	167.915015	0.186483	14.602557	0.394937	6.491377
1872.613000	331.721407	167.904982	0.186485	14.601684	0.394942	6.490989
1872.633000	331.721407	167.922503	0.186481	14.603208	0.394933	6.491667
1872.653000	331.721326	167.920552	0.186481	14.603039	0.394934	6.491591
1872.673000	331.721326	167.902478	0.186486	14.601467	0.394943	6.490893
1872.693000	331.721326	167.910490	0.186484	14.602164	0.394939	6.491202
1872.713000	331.721407	167.924321	0.186480	14.603366	0.394932	6.491737
1872.733000	331.721326	167.901836	0.186486	14.601411	0.394944	6.490868
1872.753000	331.721326	167.903164	0.186486	14.601526	0.394943	6.490919
1872.773000	331.721407	167.907404	0.186485	14.601895	0.394941	6.491083
1872.793000	331.721326	167.909586	0.186484	14.602085	0.394940	6.491167
1872.813000	331.721326	167.898381	0.186487	14.601110	0.394945	6.490734
1872.833000	331.721407	167.903838	0.186486	14.601585	0.394943	6.490945
1872.853000	331.721326	167.914373	0.186483	14.602501	0.394937	6.491352
1872.873000	331.721326	167.916778	0.186482	14.602710	0.394936	6.491445
1872.893000	331.721407	167.908025	0.186485	14.601949	0.394941	6.491107
1872.913000	331.721407	167.898809	0.186487	14.601148	0.394945	6.490751
1872.933000	331.721407	167.901538	0.186486	14.601385	0.394944	6.490856
1872.953000	331.721407	167.910832	0.186484	14.602193	0.394939	6.491216
1872.973000	331.721407	167.900277	0.186487	14.601275	0.394945	6.490808
1872.993000	331.721407	167.909415	0.186484	14.602070	0.394940	6.491161
1873.013000	331.721326	167.909513	0.186484	14.602079	0.394940	6.491165
1873.033000	331.721407	167.893150	0.186488	14.600656	0.394948	6.490532
1873.053000	331.721407	167.913942	0.186483	14.602464	0.394937	6.491336
1873.073000	331.721407	167.911004	0.186484	14.602208	0.394939	6.491222
1873.093000	331.721407	167.915495	0.186483	14.602599	0.394937	6.491396
1873.113000	331.721326	167.902382	0.186486	14.601458	0.394943	6.490889
1873.133000	331.721407	167.922700	0.186481	14.603225	0.394933	6.491674
1873.153000	331.721326	167.910753	0.186484	14.602186	0.394939	6.491213
1873.173000	331.721407	167.905291	0.186485	14.601711	0.394942	6.491001
1873.193000	331.721407	167.914517	0.186483	14.602514	0.394937	6.491358
1873.213000	331.721326	167.893752	0.186488	14.600708	0.394948	6.490555
1873.233000	331.721326	167.899789	0.186487	14.601233	0.394945	6.490789
1873.253000	331.721407	167.905612	0.186485	14.601739	0.394942	6.491014
1873.273000	331.721326	167.886814	0.186490	14.600105	0.394952	6.490287
1873.293000	331.721407	167.893870	0.186488	14.600718	0.394948	6.490560
1873.313000	331.721326	167.894215	0.186488	14.600748	0.394948	6.490573
1873.333000	331.721326	167.896136	0.186488	14.600915	0.394947	6.490647
1873.353000	331.721407	167.886179	0.186490	14.600049	0.394952	6.490263
1873.373000	331.721407	167.890990	0.186489	14.600468	0.394950	6.490448
1873.393000	331.721407	167.910019	0.186484	14.602123	0.394939	6.491184
1873.413000	331.721326	167.902259	0.186486	14.601448	0.394943	6.490884
1873.433000	331.721326	167.888641	0.186490	14.600263	0.394951	6.490358
1873.453000	331.721326	167.893892	0.186488	14.600720	0.394948	6.490561
1873.473000	331.721407	167.901560	0.186486	14.601387	0.394944	6.490857
1873.493000	331.721326	167.905659	0.186485	14.601743	0.394942	6.491016
1873.513000	331.721326	167.911089	0.186484	14.602216	0.394939	6.491226
1873.533000	331.721326	167.906969	0.186485	14.601857	0.394941	6.491066
1873.553000	331.721326	167.898562	0.186487	14.601126	0.394945	6.490741
1873.573000	331.721326	167.914667	0.186483	14.602527	0.394937	6.491364
[truncated: 1,003 more rows]
