# Supplementary material for: Stress relaxation in the presence of sudden strain bursts: Methodology and stress relaxation data of microcast aluminium microwires
Source: Data Brief. 2018 Nov 14;21:2134–41. doi: 10.1016/j.dib.2018.11.047 (PMC6265499; doi:10.1016/j.dib.2018.11.047)
Supplement: Supplementary file 2 — Supplementary material [file mmc2.zip › Data in brief/As-cast/Al4N/Al_100_r_1/Stress relax txt files/Al_100_relax_1_Relaxcycle0014.txt]

Time[s]	Motordispl[�m]	Force[mN]	EngStrain	EngStress[MPa]	Shearstrain	Shearstress [MPa]
1960.268000	351.703904	175.024956	0.198502	15.220866	0.419135	6.766238
1960.288000	351.704065	175.021786	0.198502	15.220590	0.419137	6.766116
1960.308000	351.704065	175.015782	0.198504	15.220068	0.419141	6.765884
1960.328000	351.704065	175.000001	0.198508	15.218696	0.419149	6.765274
1960.348000	351.704065	174.991495	0.198510	15.217956	0.419153	6.764945
1960.368000	351.704065	174.935060	0.198525	15.213048	0.419183	6.762763
1960.388000	351.704065	174.913516	0.198531	15.211174	0.419194	6.761930
1960.408000	351.704065	174.889313	0.198537	15.209070	0.419207	6.760995
1960.428000	351.704065	174.884905	0.198538	15.208686	0.419209	6.760824
1960.448000	351.704146	174.878456	0.198540	15.208126	0.419213	6.760575
1960.468000	351.704146	174.864046	0.198544	15.206872	0.419220	6.760018
1960.488000	351.704146	174.869679	0.198542	15.207362	0.419217	6.760236
1960.508000	351.704146	174.859105	0.198545	15.206443	0.419223	6.759827
1960.528000	351.704146	174.849917	0.198547	15.205644	0.419228	6.759472
1960.548000	351.704146	174.819113	0.198555	15.202965	0.419244	6.758281
1960.568000	351.704146	174.831506	0.198552	15.204043	0.419237	6.758760
1960.588000	351.704146	174.830974	0.198552	15.203996	0.419238	6.758739
1960.608000	351.704146	174.821442	0.198555	15.203167	0.419243	6.758371
1960.628000	351.704146	174.809957	0.198558	15.202169	0.419249	6.757927
1960.648000	351.704146	174.814927	0.198557	15.202601	0.419246	6.758119
1960.668000	351.704226	174.800594	0.198560	15.201354	0.419254	6.757565
1960.688000	351.704146	174.812421	0.198557	15.202383	0.419247	6.758022
1960.708000	351.704226	174.805762	0.198559	15.201804	0.419251	6.757765
1960.728000	351.704226	174.803940	0.198559	15.201645	0.419252	6.757694
1960.748000	351.704226	174.800864	0.198560	15.201378	0.419254	6.757575
1960.768000	351.704226	174.788920	0.198563	15.200339	0.419260	6.757114
1960.788000	351.704226	174.786251	0.198564	15.200107	0.419261	6.757010
1960.808000	351.704226	174.778909	0.198566	15.199468	0.419265	6.756727
1960.828000	351.704226	174.720950	0.198581	15.194428	0.419296	6.754486
1960.848000	351.704226	174.686655	0.198590	15.191446	0.419314	6.753160
1960.868000	351.704226	174.700536	0.198587	15.192653	0.419306	6.753697
1960.888000	351.704226	174.670040	0.198594	15.190001	0.419322	6.752518
1960.908000	351.704226	174.658995	0.198597	15.189040	0.419328	6.752091
1960.928000	351.704226	174.653756	0.198599	15.188585	0.419331	6.751888
1960.948000	351.704226	174.655612	0.198598	15.188746	0.419330	6.751960
1960.968000	351.704226	174.649685	0.198600	15.188231	0.419333	6.751731
1960.988000	351.704307	174.643585	0.198601	15.187700	0.419336	6.751495
1961.008000	351.704307	174.639506	0.198603	15.187345	0.419338	6.751337
1961.028000	351.704307	174.627287	0.198606	15.186283	0.419345	6.750865
1961.048000	351.704307	174.619191	0.198608	15.185579	0.419349	6.750552
1961.068000	351.704226	174.598604	0.198613	15.183789	0.419360	6.749756
1961.088000	351.704226	174.595810	0.198614	15.183546	0.419361	6.749648
1961.108000	351.704307	174.592852	0.198615	15.183288	0.419363	6.749534
1961.128000	351.704307	174.582756	0.198617	15.182410	0.419368	6.749144
1961.148000	351.704226	174.547891	0.198626	15.179378	0.419386	6.747796
1961.168000	351.704307	174.532997	0.198630	15.178083	0.419394	6.747220
1961.188000	351.704307	174.528910	0.198631	15.177728	0.419396	6.747062
1961.208000	351.704307	174.514974	0.198635	15.176516	0.419404	6.746523
1961.228000	351.704307	174.522363	0.198633	15.177158	0.419400	6.746809
1961.248000	351.704307	174.501737	0.198639	15.175365	0.419411	6.746011
1961.268000	351.704307	174.498256	0.198639	15.175062	0.419413	6.745877
1961.288000	351.704307	174.491082	0.198641	15.174438	0.419416	6.745600
1961.308000	351.704307	174.484434	0.198643	15.173860	0.419420	6.745343
1961.328000	351.704307	174.485721	0.198643	15.173972	0.419419	6.745392
1961.347000	351.704307	174.492215	0.198641	15.174536	0.419416	6.745643
1961.367000	351.704307	174.480458	0.198644	15.173514	0.419422	6.745189
1961.387000	351.704307	174.482275	0.198644	15.173672	0.419421	6.745259
1961.407000	351.704307	174.466389	0.198648	15.172291	0.419429	6.744645
1961.427000	351.704307	174.463224	0.198649	15.172015	0.419431	6.744523
1961.447000	351.704307	174.460696	0.198649	15.171795	0.419432	6.744425
1961.467000	351.704307	174.465093	0.198648	15.172178	0.419430	6.744595
1961.487000	351.704307	174.454615	0.198651	15.171267	0.419435	6.744190
1961.507000	351.704307	174.460995	0.198649	15.171821	0.419432	6.744436
1961.527000	351.704307	174.446834	0.198653	15.170590	0.419440	6.743889
1961.547000	351.704307	174.455125	0.198651	15.171311	0.419435	6.744209
1961.567000	351.704307	174.439723	0.198655	15.169972	0.419443	6.743614
1961.587000	351.704307	174.438521	0.198655	15.169867	0.419444	6.743568
1961.607000	351.704307	174.441566	0.198654	15.170132	0.419442	6.743685
1961.627000	351.704307	174.418862	0.198660	15.168157	0.419454	6.742808
1961.647000	351.704307	174.426063	0.198658	15.168784	0.419450	6.743086
1961.667000	351.704307	174.415622	0.198661	15.167876	0.419456	6.742682
1961.687000	351.704307	174.411359	0.198662	15.167505	0.419458	6.742518
1961.707000	351.704307	174.409279	0.198663	15.167324	0.419459	6.742437
1961.727000	351.704307	174.418457	0.198660	15.168122	0.419454	6.742792
1961.747000	351.704388	174.404318	0.198664	15.166893	0.419462	6.742245
1961.767000	351.704307	174.410041	0.198662	15.167390	0.419459	6.742467
1961.787000	351.704307	174.400759	0.198665	15.166583	0.419464	6.742108
1961.807000	351.704307	174.408170	0.198663	15.167228	0.419460	6.742394
1961.827000	351.704307	174.397987	0.198666	15.166342	0.419465	6.742001
1961.847000	351.704307	174.394036	0.198667	15.165998	0.419467	6.741848
1961.867000	351.704307	174.396011	0.198666	15.166170	0.419466	6.741924
1961.887000	351.704307	174.396000	0.198666	15.166169	0.419466	6.741924
1961.907000	351.704388	174.387693	0.198668	15.165447	0.419471	6.741603
1961.927000	351.704388	174.380680	0.198670	15.164837	0.419474	6.741332
1961.947000	351.704388	174.378307	0.198671	15.164631	0.419476	6.741240
1961.967000	351.704388	174.362558	0.198675	15.163261	0.419484	6.740631
1961.987000	351.704388	174.350122	0.198678	15.162179	0.419490	6.740150
1962.007000	351.704388	174.325916	0.198685	15.160074	0.419503	6.739214
1962.027000	351.704388	174.299711	0.198691	15.157796	0.419517	6.738201
1962.047000	351.704388	174.298358	0.198692	15.157678	0.419518	6.738149
1962.067000	351.704388	174.314410	0.198688	15.159074	0.419509	6.738770
1962.087000	351.704388	174.300813	0.198691	15.157891	0.419516	6.738244
1962.107000	351.704388	174.298030	0.198692	15.157649	0.419518	6.738136
1962.127000	351.704388	174.292125	0.198693	15.157136	0.419521	6.737908
1962.147000	351.704388	174.287084	0.198695	15.156697	0.419523	6.737713
1962.167000	351.704388	174.279870	0.198697	15.156070	0.419527	6.737434
1962.187000	351.704388	174.265233	0.198700	15.154797	0.419535	6.736869
1962.207000	351.704388	174.267064	0.198700	15.154956	0.419534	6.736939
1962.227000	351.704388	174.265829	0.198700	15.154849	0.419535	6.736892
1962.247000	351.704388	174.260824	0.198702	15.154414	0.419537	6.736698
1962.267000	351.704388	174.265693	0.198700	15.154837	0.419535	6.736886
1962.287000	351.704388	174.259123	0.198702	15.154266	0.419538	6.736632
1962.307000	351.704388	174.245672	0.198705	15.153096	0.419545	6.736112
1962.327000	351.704388	174.261133	0.198701	15.154441	0.419537	6.736710
1962.347000	351.704388	174.249689	0.198704	15.153445	0.419543	6.736268
1962.367000	351.704388	174.241318	0.198707	15.152717	0.419547	6.735944
1962.387000	351.704388	174.228904	0.198710	15.151638	0.419554	6.735464
1962.407000	351.704388	174.226094	0.198711	15.151394	0.419555	6.735355
1962.427000	351.704388	174.226292	0.198711	15.151411	0.419555	6.735363
1962.447000	351.704388	174.223331	0.198711	15.151153	0.419557	6.735249
1962.467000	351.704388	174.208281	0.198715	15.149844	0.419565	6.734667
1962.487000	351.704388	174.207205	0.198716	15.149751	0.419565	6.734625
1962.507000	351.704388	174.209174	0.198715	15.149922	0.419564	6.734701
1962.527000	351.704388	174.191368	0.198720	15.148374	0.419574	6.734013
1962.547000	351.704388	174.186608	0.198721	15.147960	0.419576	6.733829
1962.567000	351.704388	174.135534	0.198734	15.143518	0.419603	6.731854
1962.587000	351.704388	174.102180	0.198743	15.140617	0.419621	6.730565
1962.607000	351.704388	174.098922	0.198744	15.140334	0.419622	6.730439
1962.627000	351.704388	174.086037	0.198747	15.139214	0.419629	6.729941
1962.647000	351.704388	174.089976	0.198746	15.139556	0.419627	6.730093
1962.667000	351.704388	174.080235	0.198749	15.138709	0.419632	6.729717
1962.687000	351.704388	174.087351	0.198747	15.139328	0.419628	6.729992
1962.707000	351.704388	174.075212	0.198750	15.138272	0.419635	6.729523
1962.727000	351.704388	174.068880	0.198752	15.137722	0.419638	6.729278
1962.747000	351.704388	174.063466	0.198753	15.137251	0.419641	6.729068
1962.767000	351.704388	174.077838	0.198749	15.138501	0.419633	6.729624
1962.787000	351.704388	174.059040	0.198754	15.136866	0.419643	6.728897
1962.807000	351.704388	174.067467	0.198752	15.137599	0.419639	6.729223
1962.827000	351.704388	174.074539	0.198750	15.138214	0.419635	6.729497
1962.847000	351.704388	174.074053	0.198750	15.138171	0.419635	6.729478
1962.867000	351.704388	174.084739	0.198748	15.139101	0.419630	6.729891
1962.887000	351.704388	174.037792	0.198760	15.135018	0.419654	6.728076
1962.907000	351.704388	174.050268	0.198757	15.136103	0.419648	6.728558
1962.927000	351.704388	174.043202	0.198758	15.135488	0.419651	6.728285
1962.947000	351.704388	174.044052	0.198758	15.135562	0.419651	6.728318
1962.967000	351.704388	174.046726	0.198757	15.135795	0.419650	6.728421
1962.987000	351.704388	174.036539	0.198760	15.134909	0.419655	6.728027
1963.007000	351.704388	174.042729	0.198759	15.135447	0.419652	6.728267
1963.027000	351.704468	174.032880	0.198761	15.134591	0.419657	6.727886
1963.047000	351.704388	174.034478	0.198761	15.134730	0.419656	6.727948
1963.067000	351.704388	174.032089	0.198761	15.134522	0.419657	6.727855
1963.087000	351.704388	174.026289	0.198763	15.134018	0.419660	6.727631
1963.107000	351.704388	174.047942	0.198757	15.135901	0.419649	6.728468
1963.127000	351.704388	174.040945	0.198759	15.135292	0.419653	6.728198
1963.147000	351.704468	174.035807	0.198760	15.134845	0.419655	6.727999
1963.167000	351.704388	174.034365	0.198761	15.134720	0.419656	6.727943
1963.187000	351.704388	174.033031	0.198761	15.134604	0.419657	6.727892
1963.207000	351.704468	174.018507	0.198765	15.133341	0.419665	6.727330
1963.227000	351.704468	174.014447	0.198766	15.132988	0.419667	6.727173
1963.247000	351.704388	174.029787	0.198762	15.134322	0.419659	6.727766
1963.267000	351.704388	174.014359	0.198766	15.132980	0.419667	6.727170
1963.287000	351.704468	174.004682	0.198769	15.132139	0.419672	6.726796
1963.307000	351.704388	174.013848	0.198766	15.132936	0.419667	6.727150
1963.327000	351.704388	173.997648	0.198770	15.131527	0.419675	6.726524
1963.347000	351.704388	173.982142	0.198774	15.130179	0.419684	6.725925
1963.367000	351.704388	173.993355	0.198771	15.131154	0.419678	6.726358
1963.387000	351.704468	173.988534	0.198773	15.130734	0.419680	6.726172
1963.407000	351.704468	173.981194	0.198775	15.130096	0.419684	6.725888
1963.427000	351.704388	173.974576	0.198776	15.129521	0.419687	6.725632
1963.447000	351.704388	173.978424	0.198775	15.129855	0.419685	6.725781
1963.467000	351.704468	173.977775	0.198776	15.129799	0.419686	6.725756
1963.487000	351.704388	173.993809	0.198771	15.131193	0.419677	6.726376
1963.507000	351.704388	173.983685	0.198774	15.130313	0.419683	6.725984
1963.527000	351.704468	173.967451	0.198778	15.128901	0.419691	6.725357
1963.547000	351.704388	173.969440	0.198778	15.129074	0.419690	6.725434
1963.567000	351.704468	173.970914	0.198777	15.129202	0.419690	6.725491
1963.587000	351.704388	173.960606	0.198780	15.128306	0.419695	6.725092
1963.607000	351.704468	173.994215	0.198771	15.131228	0.419677	6.726391
1963.627000	351.704388	173.976781	0.198776	15.129712	0.419686	6.725717
1963.647000	351.704388	173.961056	0.198780	15.128345	0.419695	6.725109
1963.667000	351.704388	173.959097	0.198780	15.128174	0.419696	6.725034
1963.687000	351.704468	173.959078	0.198780	15.128173	0.419696	6.725033
1963.707000	351.704388	173.956186	0.198781	15.127921	0.419697	6.724921
1963.727000	351.704388	173.956792	0.198781	15.127974	0.419697	6.724945
1963.747000	351.704388	173.956855	0.198781	15.127979	0.419697	6.724947
1963.767000	351.704388	173.952538	0.198782	15.127604	0.419699	6.724780
1963.787000	351.704388	173.944722	0.198784	15.126924	0.419703	6.724478
1963.807000	351.704388	173.956344	0.198781	15.127935	0.419697	6.724927
1963.827000	351.704468	173.953018	0.198782	15.127646	0.419699	6.724799
1963.847000	351.704468	173.948823	0.198783	15.127281	0.419701	6.724637
1963.867000	351.704388	173.939970	0.198785	15.126511	0.419706	6.724294
1963.887000	351.704468	173.948569	0.198783	15.127259	0.419701	6.724627
1963.907000	351.704388	173.926618	0.198789	15.125350	0.419713	6.723778
1963.927000	351.704468	173.917455	0.198791	15.124553	0.419718	6.723424
1963.947000	351.704468	173.924306	0.198790	15.125149	0.419714	6.723689
1963.967000	351.704468	173.933136	0.198787	15.125917	0.419709	6.724030
1963.987000	351.704388	173.914201	0.198792	15.124270	0.419719	6.723298
1964.007000	351.704468	173.929659	0.198788	15.125614	0.419711	6.723896
1964.027000	351.704468	173.920916	0.198790	15.124854	0.419716	6.723558
1964.047000	351.704468	173.923278	0.198790	15.125059	0.419715	6.723649
1964.067000	351.704468	173.918812	0.198791	15.124671	0.419717	6.723476
1964.087000	351.704468	173.915134	0.198792	15.124351	0.419719	6.723334
1964.107000	351.704468	173.926091	0.198789	15.125304	0.419713	6.723758
1964.127000	351.704468	173.918531	0.198791	15.124647	0.419717	6.723465
1964.147000	351.704468	173.903838	0.198795	15.123369	0.419725	6.722897
1964.167000	351.704468	173.913591	0.198792	15.124217	0.419720	6.723274
1964.187000	351.704388	173.905046	0.198794	15.123474	0.419724	6.722944
1964.207000	351.704388	173.896313	0.198797	15.122714	0.419729	6.722607
1964.227000	351.704468	173.880484	0.198801	15.121338	0.419737	6.721995
1964.247000	351.704468	173.894177	0.198797	15.122529	0.419730	6.722524
1964.267000	351.704468	173.886322	0.198799	15.121846	0.419734	6.722220
1964.287000	351.704468	173.889149	0.198799	15.122091	0.419732	6.722330
1964.307000	351.704388	173.873846	0.198803	15.120761	0.419740	6.721738
1964.327000	351.704468	173.872710	0.198803	15.120662	0.419741	6.721694
1964.347000	351.704468	173.876754	0.198802	15.121014	0.419739	6.721850
1964.367000	351.704468	173.868812	0.198804	15.120323	0.419743	6.721543
1964.387000	351.704468	173.852496	0.198808	15.118904	0.419752	6.720913
1964.407000	351.704468	173.846541	0.198810	15.118386	0.419755	6.720682
1964.427000	351.704468	173.843985	0.198811	15.118164	0.419756	6.720584
1964.447000	351.704468	173.864964	0.198805	15.119988	0.419745	6.721395
1964.467000	351.704468	173.863462	0.198805	15.119858	0.419746	6.721337
1964.487000	351.704468	173.849152	0.198809	15.118613	0.419753	6.720783
1964.507000	351.704388	173.844529	0.198810	15.118211	0.419756	6.720605
1964.527000	351.704468	173.816295	0.198818	15.115756	0.419771	6.719513
1964.547000	351.704468	173.821126	0.198816	15.116176	0.419768	6.719700
1964.567000	351.704468	173.807088	0.198820	15.114955	0.419776	6.719157
1964.587000	351.704468	173.821583	0.198816	15.116216	0.419768	6.719718
1964.607000	351.704468	173.813389	0.198819	15.115503	0.419772	6.719401
1964.627000	351.704468	173.808440	0.198820	15.115073	0.419775	6.719209
1964.647000	351.704468	173.796517	0.198823	15.114036	0.419781	6.718749
1964.667000	351.704468	173.786702	0.198825	15.113182	0.419786	6.718369
1964.687000	351.704388	173.792443	0.198824	15.113682	0.419783	6.718591
1964.707000	351.704468	173.782756	0.198827	15.112839	0.419788	6.718217
1964.727000	351.704468	173.781315	0.198827	15.112714	0.419789	6.718161
1964.747000	351.704468	173.788650	0.198825	15.113352	0.419785	6.718444
1964.767000	351.704468	173.792701	0.198824	15.113704	0.419783	6.718601
1964.787000	351.704388	173.786018	0.198826	15.113123	0.419786	6.718343
1964.807000	351.704388	173.780788	0.198827	15.112668	0.419789	6.718140
1964.827000	351.704468	173.789734	0.198825	15.113446	0.419785	6.718486
1964.847000	351.704468	173.782045	0.198827	15.112777	0.419789	6.718189
1964.867000	351.704468	173.787173	0.198825	15.113223	0.419786	6.718387
1964.887000	351.704388	173.777264	0.198828	15.112362	0.419791	6.718004
1964.907000	351.704468	173.785811	0.198826	15.113105	0.419787	6.718335
1964.927000	351.704468	173.776961	0.198828	15.112335	0.419791	6.717993
1964.947000	351.704468	173.779298	0.198827	15.112538	0.419790	6.718083
1964.967000	351.704468	173.775737	0.198828	15.112229	0.419792	6.717945
1964.987000	351.704468	173.762193	0.198832	15.111051	0.419799	6.717422
1965.007000	351.704468	173.758585	0.198833	15.110737	0.419801	6.717282
1965.027000	351.704468	173.750373	0.198835	15.110023	0.419805	6.716965
1965.047000	351.704468	173.745678	0.198836	15.109615	0.419808	6.716783
1965.067000	351.704468	173.739988	0.198838	15.109120	0.419811	6.716563
1965.087000	351.704468	173.736272	0.198839	15.108797	0.419813	6.716420
1965.107000	351.704468	173.738257	0.198838	15.108969	0.419812	6.716496
1965.127000	351.704468	173.721078	0.198843	15.107475	0.419821	6.715832
1965.147000	351.704388	173.718086	0.198843	15.107215	0.419822	6.715717
1965.167000	351.704388	173.714874	0.198844	15.106936	0.419824	6.715592
1965.187000	351.704468	173.708609	0.198846	15.106391	0.419827	6.715350
1965.207000	351.704388	173.693068	0.198850	15.105039	0.419835	6.714749
1965.227000	351.704468	173.714217	0.198844	15.106879	0.419824	6.715567
1965.247000	351.704468	173.709168	0.198846	15.106440	0.419827	6.715372
1965.267000	351.704468	173.693212	0.198850	15.105052	0.419835	6.714755
1965.287000	351.704468	173.692997	0.198850	15.105033	0.419835	6.714747
1965.307000	351.704468	173.695105	0.198849	15.105217	0.419834	6.714828
1965.327000	351.704468	173.699021	0.198848	15.105557	0.419832	6.714979
1965.347000	351.704468	173.696761	0.198849	15.105361	0.419833	6.714892
1965.367000	351.704468	173.690198	0.198851	15.104790	0.419837	6.714638
1965.387000	351.704468	173.679108	0.198854	15.103825	0.419843	6.714210
1965.407000	351.704468	173.675081	0.198855	15.103475	0.419845	6.714054
1965.427000	351.704388	173.684665	0.198852	15.104309	0.419840	6.714424
1965.447000	351.704468	173.692419	0.198850	15.104983	0.419836	6.714724
1965.467000	351.704468	173.672787	0.198855	15.103276	0.419846	6.713965
1965.487000	351.704388	173.668075	0.198856	15.102866	0.419848	6.713783
1965.507000	351.704468	173.681652	0.198853	15.104047	0.419841	6.714308
1965.527000	351.704468	173.690062	0.198851	15.104778	0.419837	6.714633
1965.547000	351.704388	173.685970	0.198852	15.104422	0.419839	6.714475
1965.567000	351.704388	173.683090	0.198852	15.104172	0.419840	6.714364
1965.587000	351.704468	173.677029	0.198854	15.103645	0.419844	6.714129
1965.607000	351.704468	173.685843	0.198852	15.104411	0.419839	6.714470
1965.627000	351.704388	173.679313	0.198853	15.103843	0.419842	6.714218
1965.647000	351.704468	173.676238	0.198854	15.103576	0.419844	6.714099
1965.667000	351.704468	173.670760	0.198856	15.103099	0.419847	6.713887
1965.687000	351.704388	173.675409	0.198855	15.103504	0.419845	6.714067
1965.707000	351.704468	173.670255	0.198856	15.103056	0.419847	6.713867
1965.727000	351.704468	173.669253	0.198856	15.102968	0.419848	6.713829
1965.747000	351.704468	173.669583	0.198856	15.102997	0.419848	6.713841
1965.767000	351.704388	173.665332	0.198857	15.102627	0.419850	6.713677
1965.787000	351.704388	173.675925	0.198854	15.103549	0.419844	6.714087
1965.807000	351.704388	173.678775	0.198854	15.103797	0.419843	6.714197
1965.827000	351.704468	173.664503	0.198857	15.102555	0.419850	6.713645
1965.847000	351.704468	173.655600	0.198860	15.101781	0.419855	6.713301
1965.867000	351.704388	173.665803	0.198857	15.102668	0.419850	6.713695
1965.887000	351.704388	173.673173	0.198855	15.103309	0.419846	6.713980
1965.907000	351.704388	173.671392	0.198856	15.103154	0.419847	6.713911
1965.927000	351.704388	173.663858	0.198858	15.102499	0.419851	6.713620
1965.947000	351.704388	173.663175	0.198858	15.102440	0.419851	6.713594
1965.967000	351.704388	173.670863	0.198856	15.103108	0.419847	6.713891
1965.987000	351.704468	173.672796	0.198855	15.103277	0.419846	6.713966
1966.007000	351.704388	173.664304	0.198857	15.102538	0.419850	6.713637
1966.027000	351.704468	173.664071	0.198858	15.102518	0.419851	6.713628
1966.047000	351.704468	173.651048	0.198861	15.101385	0.419857	6.713125
1966.067000	351.704388	173.647049	0.198862	15.101037	0.419859	6.712970
1966.087000	351.704388	173.655627	0.198860	15.101783	0.419855	6.713302
1966.107000	351.704388	173.645467	0.198862	15.100900	0.419860	6.712909
1966.127000	351.704468	173.647085	0.198862	15.101041	0.419859	6.712972
1966.147000	351.704388	173.643838	0.198863	15.100758	0.419861	6.712846
1966.167000	351.704468	173.635226	0.198865	15.100009	0.419866	6.712513
1966.187000	351.704388	173.649023	0.198861	15.101209	0.419858	6.713047
1966.207000	351.704388	173.636712	0.198865	15.100138	0.419865	6.712571
1966.227000	351.704468	173.629569	0.198867	15.099517	0.419869	6.712295
1966.247000	351.704468	173.632314	0.198866	15.099756	0.419867	6.712401
1966.267000	351.704388	173.624290	0.198868	15.099058	0.419871	6.712090
1966.287000	351.704468	173.617594	0.198870	15.098476	0.419875	6.711832
1966.307000	351.704468	173.630456	0.198866	15.099594	0.419868	6.712329
1966.327000	351.704468	173.632483	0.198866	15.099771	0.419867	6.712407
1966.347000	351.704468	173.619036	0.198869	15.098601	0.419874	6.711887
1966.367000	351.704388	173.620213	0.198869	15.098704	0.419873	6.711933
1966.387000	351.704468	173.635167	0.198865	15.100004	0.419866	6.712511
1966.407000	351.704468	173.618666	0.198869	15.098569	0.419874	6.711873
1966.427000	351.704468	173.625911	0.198867	15.099199	0.419871	6.712153
1966.447000	351.704388	173.622152	0.198868	15.098872	0.419872	6.712008
1966.467000	351.704468	173.613228	0.198871	15.098096	0.419877	6.711663
1966.487000	351.704388	173.610402	0.198871	15.097851	0.419879	6.711554
1966.507000	351.704468	173.613883	0.198871	15.098153	0.419877	6.711688
1966.527000	351.704468	173.632115	0.198866	15.099739	0.419867	6.712393
1966.547000	351.704468	173.629489	0.198867	15.099510	0.419869	6.712291
1966.567000	351.704468	173.620300	0.198869	15.098711	0.419874	6.711936
1966.587000	351.704468	173.616947	0.198870	15.098420	0.419875	6.711807
1966.607000	351.704468	173.621815	0.198869	15.098843	0.419873	6.711995
1966.627000	351.704468	173.613500	0.198871	15.098120	0.419877	6.711673
1966.647000	351.704468	173.601009	0.198874	15.097034	0.419884	6.711190
1966.667000	351.704468	173.589744	0.198877	15.096054	0.419890	6.710755
1966.687000	351.704388	173.593755	0.198876	15.096403	0.419887	6.710910
1966.707000	351.704468	173.589828	0.198877	15.096061	0.419890	6.710758
1966.727000	351.704468	173.594845	0.198876	15.096498	0.419887	6.710952
1966.747000	351.704468	173.581849	0.198879	15.095367	0.419894	6.710450
1966.767000	351.704388	173.584224	0.198878	15.095574	0.419892	6.710542
1966.787000	351.704388	173.585510	0.198878	15.095686	0.419892	6.710591
1966.807000	351.704388	173.587566	0.198877	15.095865	0.419891	6.710671
1966.827000	351.704388	173.578426	0.198880	15.095070	0.419895	6.710317
1966.847000	351.704388	173.584628	0.198878	15.095609	0.419892	6.710557
1966.867000	351.704388	173.595318	0.198875	15.096539	0.419887	6.710970
1966.887000	351.704388	173.593920	0.198876	15.096417	0.419887	6.710916
1966.907000	351.704468	173.584796	0.198878	15.095624	0.419892	6.710564
1966.927000	351.704468	173.577003	0.198880	15.094946	0.419896	6.710262
1966.947000	351.704388	173.577127	0.198880	15.094957	0.419896	6.710267
1966.967000	351.704388	173.561254	0.198884	15.093576	0.419904	6.709654
1966.987000	351.704388	173.563005	0.198884	15.093729	0.419903	6.709721
1967.007000	351.704468	173.561580	0.198884	15.093605	0.419904	6.709666
1967.027000	351.704468	173.568919	0.198882	15.094243	0.419901	6.709950
1967.047000	351.704388	173.557495	0.198885	15.093249	0.419906	6.709508
1967.067000	351.704388	173.555535	0.198886	15.093079	0.419907	6.709432
1967.087000	351.704468	173.559131	0.198885	15.093392	0.419906	6.709571
1967.107000	351.704388	173.551292	0.198887	15.092710	0.419910	6.709268
1967.127000	351.704388	173.536232	0.198891	15.091400	0.419918	6.708686
1967.147000	351.704388	173.544139	0.198889	15.092088	0.419913	6.708992
1967.167000	351.704388	173.538204	0.198890	15.091572	0.419917	6.708763
1967.187000	351.704388	173.541865	0.198889	15.091890	0.419915	6.708904
1967.207000	351.704388	173.519367	0.198895	15.089934	0.419926	6.708034
1967.227000	351.704468	173.518749	0.198895	15.089880	0.419927	6.708010
1967.247000	351.704388	173.530750	0.198892	15.090924	0.419920	6.708474
1967.267000	351.704468	173.519376	0.198895	15.089934	0.419927	6.708035
1967.287000	351.704468	173.510320	0.198898	15.089147	0.419931	6.707685
1967.307000	351.704468	173.497085	0.198901	15.087996	0.419938	6.707173
1967.327000	351.704468	173.492140	0.198902	15.087566	0.419941	6.706982
1967.347000	351.704388	173.492066	0.198902	15.087560	0.419941	6.706979
1967.367000	351.704468	173.508242	0.198898	15.088966	0.419932	6.707604
1967.387000	351.704388	173.488376	0.198903	15.087239	0.419943	6.706836
1967.407000	351.704468	173.484509	0.198904	15.086902	0.419945	6.706687
1967.427000	351.704468	173.481878	0.198905	15.086674	0.419946	6.706585
1967.447000	351.704468	173.480638	0.198905	15.086566	0.419947	6.706537
1967.467000	351.704468	173.481662	0.198905	15.086655	0.419946	6.706577
1967.487000	351.704468	173.474478	0.198907	15.086030	0.419950	6.706299
1967.507000	351.704468	173.483760	0.198905	15.086837	0.419945	6.706658
1967.527000	351.704468	173.475872	0.198907	15.086151	0.419949	6.706353
1967.547000	351.704388	173.478578	0.198906	15.086387	0.419948	6.706457
1967.567000	351.704468	173.478118	0.198906	15.086347	0.419948	6.706440
1967.587000	351.704468	173.479083	0.198906	15.086430	0.419948	6.706477
1967.607000	351.704468	173.473880	0.198907	15.085978	0.419950	6.706276
1967.627000	351.704388	173.466629	0.198909	15.085347	0.419954	6.705996
1967.647000	351.704388	173.475408	0.198907	15.086111	0.419949	6.706335
1967.667000	351.704468	173.470363	0.198908	15.085672	0.419952	6.706140
1967.687000	351.704388	173.469067	0.198908	15.085559	0.419953	6.706090
1967.707000	351.704388	173.471177	0.198908	15.085743	0.419952	6.706171
1967.727000	351.704468	173.476689	0.198906	15.086222	0.419949	6.706384
1967.747000	351.704468	173.473706	0.198907	15.085963	0.419950	6.706269
1967.767000	351.704468	173.463786	0.198910	15.085100	0.419956	6.705886
1967.787000	351.704468	173.456753	0.198912	15.084489	0.419959	6.705614
1967.807000	351.704468	173.466338	0.198909	15.085322	0.419954	6.705984
1967.827000	351.704468	173.450359	0.198913	15.083933	0.419963	6.705367
1967.847000	351.704468	173.455565	0.198912	15.084385	0.419960	6.705568
1967.867000	351.704388	173.462953	0.198910	15.085028	0.419956	6.705853
1967.887000	351.704468	173.459152	0.198911	15.084697	0.419958	6.705706
1967.907000	351.704468	173.448393	0.198914	15.083762	0.419964	6.705291
1967.927000	351.704468	173.449264	0.198914	15.083837	0.419963	6.705324
1967.947000	351.704468	173.447828	0.198914	15.083712	0.419964	6.705269
1967.967000	351.704388	173.450555	0.198913	15.083950	0.419963	6.705374
1967.987000	351.704468	173.458876	0.198911	15.084673	0.419958	6.705696
1968.007000	351.704468	173.447051	0.198914	15.083645	0.419964	6.705239
1968.027000	351.704468	173.451081	0.198913	15.083995	0.419962	6.705394
1968.047000	351.704388	173.439705	0.198916	15.083006	0.419968	6.704955
1968.067000	351.704468	173.452855	0.198913	15.084150	0.419961	6.705463
1968.087000	351.704468	173.447514	0.198914	15.083685	0.419964	6.705257
1968.107000	351.704388	173.448656	0.198914	15.083784	0.419964	6.705301
1968.127000	351.704468	173.433363	0.198918	15.082454	0.419972	6.704709
1968.147000	351.704388	173.452750	0.198913	15.084140	0.419961	6.705459
1968.167000	351.704388	173.439190	0.198916	15.082961	0.419968	6.704935
1968.187000	351.704468	173.439315	0.198916	15.082972	0.419969	6.704940
1968.207000	351.704388	173.426939	0.198919	15.081896	0.419975	6.704461
1968.227000	351.704468	173.431561	0.198918	15.082298	0.419973	6.704640
1968.247000	351.704388	173.431753	0.198918	15.082315	0.419972	6.704647
1968.267000	351.704468	173.438943	0.198916	15.082940	0.419969	6.704925
1968.287000	351.704468	173.436505	0.198917	15.082728	0.419970	6.704831
1968.307000	351.704388	173.432228	0.198918	15.082356	0.419972	6.704666
1968.327000	351.704388	173.426476	0.198920	15.081856	0.419975	6.704443
1968.347000	351.704468	173.437796	0.198917	15.082840	0.419969	6.704881
1968.367000	351.704468	173.441244	0.198916	15.083140	0.419968	6.705014
1968.387000	351.704388	173.440328	0.198916	15.083060	0.419968	6.704979
1968.407000	351.704468	173.429881	0.198919	15.082152	0.419973	6.704575
1968.427000	351.704468	173.430154	0.198919	15.082175	0.419973	6.704585
1968.447000	351.704468	173.435734	0.198917	15.082661	0.419970	6.704801
1968.467000	351.704468	173.444611	0.198915	15.083433	0.419966	6.705144
1968.487000	351.704388	173.432404	0.198918	15.082371	0.419972	6.704672
1968.507000	351.704468	173.441796	0.198916	15.083188	0.419967	6.705035
1968.527000	351.704468	173.439307	0.198916	15.082971	0.419969	6.704939
1968.547000	351.704468	173.433865	0.198918	15.082498	0.419971	6.704729
1968.567000	351.704388	173.441483	0.198916	15.083161	0.419967	6.705023
1968.587000	351.704388	173.430222	0.198919	15.082181	0.419973	6.704588
1968.607000	351.704468	173.430357	0.198919	15.082193	0.419973	6.704593
1968.627000	351.704468	173.416352	0.198922	15.080975	0.419981	6.704052
1968.647000	351.704388	173.432135	0.198918	15.082348	0.419972	6.704662
1968.667000	351.704468	173.418709	0.198922	15.081180	0.419979	6.704143
1968.687000	351.704468	173.432273	0.198918	15.082360	0.419972	6.704667
1968.707000	351.704468	173.425004	0.198920	15.081728	0.419976	6.704386
1968.727000	351.704468	173.431218	0.198918	15.082268	0.419973	6.704627
1968.747000	351.704468	173.429531	0.198919	15.082121	0.419974	6.704561
1968.767000	351.704388	173.438667	0.198916	15.082916	0.419969	6.704915
1968.787000	351.704388	173.424685	0.198920	15.081700	0.419976	6.704374
1968.807000	351.704468	173.422492	0.198921	15.081509	0.419977	6.704289
1968.827000	351.704468	173.413882	0.198923	15.080760	0.419982	6.703956
1968.847000	351.704468	173.430839	0.198918	15.082235	0.419973	6.704612
1968.867000	351.704468	173.429636	0.198919	15.082130	0.419974	6.704565
1968.887000	351.704388	173.413526	0.198923	15.080729	0.419982	6.703943
1968.907000	351.704468	173.416358	0.198922	15.080976	0.419981	6.704052
1968.927000	351.704468	173.411116	0.198924	15.080520	0.419983	6.703849
1968.947000	351.704388	173.407750	0.198924	15.080227	0.419985	6.703719
1968.967000	351.704468	173.400533	0.198926	15.079599	0.419989	6.703440
1968.987000	351.704468	173.396673	0.198927	15.079264	0.419991	6.703291
1969.007000	351.704468	173.398194	0.198927	15.079396	0.419990	6.703350
1969.027000	351.704468	173.388475	0.198930	15.078551	0.419995	6.702974
1969.047000	351.704468	173.390050	0.198929	15.078688	0.419994	6.703035
1969.067000	351.704468	173.393390	0.198928	15.078978	0.419993	6.703164
1969.087000	351.704468	173.385511	0.198930	15.078293	0.419997	6.702860
1969.107000	351.704388	173.384102	0.198931	15.078171	0.419997	6.702805
1969.127000	351.704468	173.371000	0.198934	15.077031	0.420004	6.702299
1969.147000	351.704388	173.381257	0.198931	15.077923	0.419999	6.702695
1969.167000	351.704388	173.386546	0.198930	15.078383	0.419996	6.702900
1969.187000	351.704388	173.385564	0.198930	15.078298	0.419997	6.702862
1969.207000	351.704468	173.377993	0.198932	15.077639	0.420001	6.702569
1969.227000	351.704468	173.388554	0.198930	15.078558	0.419995	6.702977
1969.247000	351.704468	173.365567	0.198936	15.076559	0.420007	6.702089
1969.267000	351.704468	173.378464	0.198932	15.077680	0.420000	6.702587
1969.287000	351.704468	173.389964	0.198929	15.078680	0.419994	6.703032
1969.307000	351.704468	173.365496	0.198936	15.076553	0.420007	6.702086
1969.327000	351.704468	173.352065	0.198939	15.075385	0.420014	6.701567
1969.347000	351.704388	173.361460	0.198937	15.076201	0.420009	6.701930
1969.367000	351.704388	173.369839	0.198934	15.076930	0.420005	6.702254
1969.387000	351.704468	173.369996	0.198934	15.076944	0.420005	6.702260
1969.407000	351.704388	173.362984	0.198936	15.076334	0.420008	6.701989
1969.427000	351.704468	173.355899	0.198938	15.075718	0.420012	6.701715
1969.447000	351.704468	173.350668	0.198939	15.075263	0.420015	6.701513
1969.467000	351.704468	173.361117	0.198937	15.076172	0.420010	6.701917
1969.487000	351.704468	173.357327	0.198938	15.075842	0.420012	6.701770
1969.507000	351.704468	173.353563	0.198939	15.075515	0.420014	6.701625
1969.527000	351.704388	173.351666	0.198939	15.075350	0.420014	6.701551
1969.547000	351.704388	173.336620	0.198943	15.074041	0.420022	6.700970
1969.567000	351.704468	173.349972	0.198940	15.075203	0.420015	6.701486
1969.587000	351.704468	173.327680	0.198945	15.073264	0.420027	6.700624
1969.607000	351.704468	173.346611	0.198940	15.074910	0.420017	6.701356
1969.627000	351.704388	173.343431	0.198941	15.074634	0.420019	6.701233
1969.647000	351.704468	173.336670	0.198943	15.074046	0.420022	6.700971
1969.667000	351.704468	173.333116	0.198944	15.073737	0.420024	6.700834
1969.687000	351.704388	173.351556	0.198939	15.075340	0.420014	6.701547
1969.707000	351.704388	173.344509	0.198941	15.074727	0.420018	6.701275
1969.727000	351.704388	173.338595	0.198943	15.074213	0.420021	6.701046
1969.747000	351.704388	173.350652	0.198939	15.075262	0.420015	6.701512
1969.767000	351.704388	173.332431	0.198944	15.073677	0.420025	6.700808
1969.787000	351.704388	173.325717	0.198946	15.073093	0.420028	6.700548
1969.807000	351.704388	173.325978	0.198946	15.073116	0.420028	6.700558
1969.827000	351.704388	173.348690	0.198940	15.075091	0.420016	6.701436
1969.847000	351.704388	173.339423	0.198942	15.074285	0.420021	6.701078
1969.867000	351.704468	173.333847	0.198944	15.073800	0.420024	6.700862
1969.887000	351.704388	173.324200	0.198946	15.072961	0.420029	6.700489
1969.907000	351.704388	173.326410	0.198946	15.073153	0.420028	6.700575
1969.927000	351.704468	173.314033	0.198949	15.072077	0.420034	6.700096
1969.947000	351.704388	173.312489	0.198949	15.071943	0.420035	6.700037
1969.967000	351.704468	173.314360	0.198949	15.072106	0.420034	6.700109
1969.987000	351.704468	173.314866	0.198949	15.072150	0.420034	6.700129
1970.007000	351.704468	173.311080	0.198950	15.071820	0.420036	6.699982
1970.027000	351.704388	173.323228	0.198947	15.072877	0.420029	6.700452
1970.047000	351.704388	173.321450	0.198947	15.072722	0.420030	6.700383
1970.067000	351.704468	173.315728	0.198949	15.072224	0.420033	6.700162
1970.087000	351.704388	173.315024	0.198949	15.072163	0.420034	6.700135
1970.107000	351.704468	173.313355	0.198949	15.072018	0.420035	6.700070
1970.127000	351.704388	173.319035	0.198948	15.072512	0.420032	6.700290
1970.147000	351.704468	173.322386	0.198947	15.072803	0.420030	6.700419
1970.167000	351.704468	173.313547	0.198949	15.072035	0.420035	6.700078
1970.187000	351.704468	173.315332	0.198949	15.072190	0.420034	6.700147
1970.207000	351.704468	173.314468	0.198949	15.072115	0.420034	6.700113
1970.227000	351.704468	173.310762	0.198950	15.071793	0.420036	6.699970
1970.247000	351.704388	173.311288	0.198950	15.071838	0.420036	6.699990
1970.267000	351.704468	173.316210	0.198948	15.072266	0.420033	6.700180
1970.287000	351.704468	173.305096	0.198951	15.071300	0.420039	6.699751
1970.307000	351.704468	173.311289	0.198950	15.071838	0.420036	6.699990
1970.327000	351.704388	173.302544	0.198952	15.071078	0.420040	6.699652
1970.347000	351.704388	173.300250	0.198953	15.070878	0.420041	6.699564
1970.367000	351.704468	173.308419	0.198950	15.071589	0.420037	6.699879
1970.387000	351.704388	173.305895	0.198951	15.071369	0.420038	6.699782
1970.407000	351.704468	173.305429	0.198951	15.071329	0.420039	6.699764
1970.427000	351.704388	173.304623	0.198951	15.071259	0.420039	6.699733
1970.447000	351.704468	173.292616	0.198955	15.070215	0.420046	6.699268
1970.467000	351.704388	173.298879	0.198953	15.070759	0.420042	6.699510
1970.487000	351.704388	173.295720	0.198954	15.070485	0.420044	6.699388
1970.507000	351.704468	173.295867	0.198954	15.070497	0.420044	6.699394
1970.527000	351.704468	173.300858	0.198952	15.070931	0.420041	6.699587
1970.547000	351.704468	173.293952	0.198954	15.070331	0.420045	6.699320
1970.567000	351.704388	173.304210	0.198952	15.071223	0.420039	6.699717
1970.587000	351.704388	173.293732	0.198954	15.070312	0.420045	6.699312
1970.607000	351.704388	173.295890	0.198954	15.070499	0.420044	6.699395
1970.627000	351.704388	173.298174	0.198953	15.070698	0.420042	6.699483
1970.647000	351.704388	173.288936	0.198955	15.069895	0.420047	6.699126
1970.667000	351.704388	173.291837	0.198955	15.070147	0.420046	6.699238
1970.687000	351.704388	173.292221	0.198955	15.070180	0.420046	6.699253
1970.707000	351.704388	173.289909	0.198955	15.069979	0.420047	6.699164
1970.727000	351.704468	173.297788	0.198953	15.070664	0.420043	6.699468
1970.747000	351.704468	173.280768	0.198958	15.069184	0.420052	6.698810
1970.767000	351.704388	173.291767	0.198955	15.070141	0.420046	6.699236
1970.787000	351.704468	173.273338	0.198960	15.068538	0.420056	6.698523
1970.807000	351.704388	173.277778	0.198958	15.068924	0.420053	6.698695
1970.827000	351.704468	173.290928	0.198955	15.070068	0.420046	6.699203
1970.847000	351.704468	173.292659	0.198955	15.070218	0.420045	6.699270
1970.867000	351.704388	173.276174	0.198959	15.068785	0.420054	6.698633
1970.887000	351.704388	173.285883	0.198956	15.069629	0.420049	6.699008
1970.907000	351.704468	173.285879	0.198956	15.069629	0.420049	6.699008
1970.927000	351.704468	173.266178	0.198962	15.067915	0.420059	6.698246
1970.947000	351.704468	173.280788	0.198958	15.069186	0.420052	6.698811
1970.967000	351.704468	173.272375	0.198960	15.068454	0.420056	6.698486
1970.987000	351.704468	173.265382	0.198962	15.067846	0.420060	6.698216
1971.007000	351.704388	173.281787	0.198957	15.069273	0.420051	6.698850
1971.027000	351.704388	173.267091	0.198961	15.067995	0.420059	6.698282
1971.047000	351.704388	173.270810	0.198960	15.068318	0.420057	6.698425
1971.067000	351.704468	173.283762	0.198957	15.069445	0.420050	6.698926
1971.087000	351.704468	173.285613	0.198956	15.069606	0.420049	6.698998
1971.107000	351.704388	173.268940	0.198961	15.068156	0.420058	6.698353
1971.127000	351.704388	173.263260	0.198962	15.067662	0.420061	6.698134
1971.147000	351.704468	173.267982	0.198961	15.068072	0.420058	6.698316
1971.167000	351.704388	173.273960	0.198959	15.068592	0.420055	6.698547
1971.187000	351.704468	173.269205	0.198961	15.068179	0.420058	6.698363
1971.207000	351.704468	173.255116	0.198964	15.066953	0.420065	6.697819
1971.227000	351.704468	173.262224	0.198963	15.067572	0.420061	6.698093
1971.247000	351.704468	173.287745	0.198956	15.069791	0.420048	6.699080
1971.267000	351.704388	173.264127	0.198962	15.067737	0.420060	6.698167
1971.287000	351.704468	173.263070	0.198962	15.067645	0.420061	6.698126
1971.307000	351.704468	173.268452	0.198961	15.068113	0.420058	6.698334
1971.327000	351.704468	173.256547	0.198964	15.067078	0.420064	6.697874
1971.347000	351.704388	173.250666	0.198965	15.066566	0.420067	6.697647
1971.367000	351.704468	173.241731	0.198968	15.065789	0.420072	6.697301
1971.387000	351.704388	173.235536	0.198969	15.065251	0.420075	6.697062
1971.407000	351.704468	173.240689	0.198968	15.065699	0.420073	6.697261
1971.427000	351.704468	173.245445	0.198967	15.066112	0.420070	6.697445
1971.447000	351.704468	173.237001	0.198969	15.065378	0.420075	6.697118
1971.467000	351.704468	173.228475	0.198971	15.064637	0.420079	6.696789
1971.487000	351.704388	173.223775	0.198973	15.064228	0.420082	6.696607
1971.507000	351.704468	173.230096	0.198971	15.064778	0.420078	6.696851
1971.527000	351.704388	173.235180	0.198970	15.065220	0.420076	6.697048
1971.547000	351.704468	173.219665	0.198974	15.063870	0.420084	6.696448
1971.567000	351.704468	173.227432	0.198972	15.064546	0.420080	6.696748
1971.587000	351.704468	173.231656	0.198971	15.064913	0.420078	6.696912
1971.607000	351.704468	173.230565	0.198971	15.064818	0.420078	6.696870
1971.627000	351.704468	173.233200	0.198970	15.065047	0.420077	6.696971
1971.647000	351.704468	173.233616	0.198970	15.065084	0.420076	6.696988
1971.667000	351.704388	173.241047	0.198968	15.065730	0.420072	6.697275
1971.687000	351.704468	173.228860	0.198971	15.064670	0.420079	6.696804
1971.707000	351.704468	173.216500	0.198974	15.063595	0.420085	6.696326
1971.727000	351.704468	173.214020	0.198975	15.063380	0.420087	6.696230
1971.747000	351.704468	173.209258	0.198976	15.062965	0.420089	6.696046
1971.767000	351.704468	173.216301	0.198975	15.063578	0.420086	6.696318
1971.787000	351.704468	173.225833	0.198972	15.064407	0.420081	6.696687
1971.807000	351.704468	173.220988	0.198973	15.063985	0.420083	6.696499
1971.827000	351.704468	173.221715	0.198973	15.064049	0.420083	6.696527
1971.847000	351.704388	173.228997	0.198971	15.064682	0.420079	6.696809
1971.867000	351.704388	173.225465	0.198972	15.064375	0.420081	6.696672
1971.887000	351.704388	173.239929	0.198968	15.065633	0.420073	6.697232
1971.907000	351.704468	173.223947	0.198973	15.064243	0.420082	6.696614
1971.927000	351.704388	173.221065	0.198973	15.063992	0.420083	6.696502
1971.947000	351.704388	173.228171	0.198971	15.064610	0.420079	6.696777
1971.967000	351.704388	173.219587	0.198974	15.063864	0.420084	6.696445
1971.987000	351.704468	173.207513	0.198977	15.062814	0.420090	6.695978
1972.007000	351.704468	173.206051	0.198977	15.062687	0.420091	6.695922
1972.027000	351.704468	173.216283	0.198975	15.063576	0.420086	6.696317
1972.047000	351.704388	173.213121	0.198975	15.063301	0.420087	6.696195
1972.067000	351.704468	173.214574	0.198975	15.063428	0.420086	6.696251
1972.087000	351.704468	173.225471	0.198972	15.064375	0.420081	6.696673
1972.107000	351.704468	173.218043	0.198974	15.063729	0.420085	6.696385
1972.127000	351.704388	173.212680	0.198975	15.063263	0.420087	6.696178
1972.147000	351.704388	173.211231	0.198976	15.063137	0.420088	6.696122
1972.167000	351.704388	173.218714	0.198974	15.063788	0.420084	6.696411
1972.187000	351.704468	173.209651	0.198976	15.063000	0.420089	6.696061
1972.207000	351.704468	173.208584	0.198977	15.062907	0.420090	6.696020
1972.227000	351.704468	173.199847	0.198979	15.062147	0.420094	6.695682
1972.247000	351.704468	173.197773	0.198979	15.061967	0.420095	6.695602
1972.267000	351.704468	173.197193	0.198980	15.061916	0.420096	6.695579
1972.287000	351.704468	173.206268	0.198977	15.062705	0.420091	6.695930
1972.307000	351.704388	173.205196	0.198977	15.062612	0.420091	6.695889
1972.327000	351.704388	173.205865	0.198977	15.062670	0.420091	6.695915
1972.347000	351.704468	173.198561	0.198979	15.062035	0.420095	6.695632
1972.367000	351.704468	173.201715	0.198978	15.062309	0.420093	6.695754
1972.387000	351.704468	173.195375	0.198980	15.061758	0.420097	6.695509
1972.407000	351.704468	173.200554	0.198979	15.062209	0.420094	6.695709
1972.427000	351.704468	173.198236	0.198979	15.062007	0.420095	6.695620
1972.447000	351.704388	173.195258	0.198980	15.061748	0.420096	6.695505
1972.467000	351.704388	173.199047	0.198979	15.062077	0.420095	6.695651
1972.487000	351.704468	173.184217	0.198983	15.060788	0.420102	6.695078
1972.507000	351.704388	173.184119	0.198983	15.060779	0.420102	6.695074
1972.527000	351.704468	173.189318	0.198982	15.061231	0.420100	6.695275
1972.547000	351.704468	173.185067	0.198983	15.060862	0.420102	6.695111
1972.567000	351.704468	173.188812	0.198982	15.061187	0.420100	6.695255
1972.587000	351.704468	173.193676	0.198980	15.061610	0.420097	6.695443
1972.607000	351.704388	173.186425	0.198982	15.060980	0.420101	6.695163
1972.627000	351.704388	173.186980	0.198982	15.061028	0.420101	6.695185
1972.647000	351.704468	173.188449	0.198982	15.061156	0.420100	6.695241
1972.667000	351.704468	173.192138	0.198981	15.061477	0.420098	6.695384
1972.687000	351.704388	173.177939	0.198985	15.060242	0.420106	6.694835
1972.707000	351.704388	173.180858	0.198984	15.060496	0.420104	6.694948
1972.727000	351.704388	173.182681	0.198983	15.060654	0.420103	6.695018
1972.747000	351.704388	173.176850	0.198985	15.060147	0.420106	6.694793
1972.767000	351.704388	173.180627	0.198984	15.060476	0.420104	6.694939
1972.787000	351.704388	173.177527	0.198985	15.060206	0.420106	6.694819
1972.807000	351.704468	173.175993	0.198985	15.060073	0.420107	6.694760
1972.827000	351.704468	173.164603	0.198988	15.059082	0.420113	6.694320
1972.847000	351.704388	173.169983	0.198987	15.059550	0.420110	6.694528
1972.867000	351.704388	173.165395	0.198988	15.059151	0.420112	6.694350
1972.887000	351.704388	173.171174	0.198986	15.059653	0.420109	6.694574
1972.907000	351.704468	173.155660	0.198990	15.058304	0.420117	6.693974
1972.927000	351.704468	173.159260	0.198989	15.058617	0.420115	6.694113
1972.947000	351.704388	173.162693	0.198988	15.058916	0.420114	6.694246
1972.967000	351.704468	173.171395	0.198986	15.059673	0.420109	6.694582
1972.987000	351.704468	173.174336	0.198986	15.059928	0.420108	6.694696
1973.007000	351.704468	173.162133	0.198989	15.058867	0.420114	6.694224
1973.027000	351.704388	173.160035	0.198989	15.058685	0.420115	6.694143
1973.047000	351.704388	173.154249	0.198991	15.058182	0.420118	6.693919
1973.067000	351.704468	173.155713	0.198990	15.058309	0.420117	6.693976
1973.087000	351.704468	173.141922	0.198994	15.057110	0.420125	6.693443
1973.107000	351.704468	173.162355	0.198989	15.058887	0.420114	6.694233
1973.127000	351.704468	173.162435	0.198989	15.058893	0.420114	6.694236
1973.147000	351.704388	173.128644	0.198997	15.055955	0.420131	6.692929
1973.167000	351.704468	173.137906	0.198995	15.056760	0.420127	6.693287
1973.187000	351.704468	173.127449	0.198998	15.055851	0.420132	6.692883
1973.207000	351.704468	173.119737	0.199000	15.055180	0.420136	6.692585
1973.227000	351.704388	173.115420	0.199001	15.054805	0.420138	6.692418
1973.247000	351.704388	173.126753	0.198998	15.055790	0.420132	6.692856
1973.267000	351.704388	173.131941	0.198997	15.056242	0.420130	6.693057
1973.287000	351.704388	173.120857	0.198999	15.055278	0.420136	6.692628
1973.307000	351.704468	173.123419	0.198999	15.055501	0.420134	6.692727
1973.327000	351.704388	173.118775	0.199000	15.055097	0.420137	6.692548
1973.347000	351.704388	173.119648	0.199000	15.055173	0.420136	6.692582
1973.367000	351.704468	173.111230	0.199002	15.054441	0.420141	6.692256
1973.387000	351.704468	173.102304	0.199004	15.053664	0.420145	6.691911
1973.407000	351.704388	173.101032	0.199005	15.053554	0.420146	6.691862
1973.427000	351.704468	173.093541	0.199007	15.052902	0.420150	6.691572
1973.447000	351.704388	173.100488	0.199005	15.053506	0.420146	6.691841
1973.467000	351.704468	173.085731	0.199009	15.052223	0.420154	6.691270
1973.487000	351.704388	173.070000	0.199013	15.050855	0.420162	6.690662
1973.507000	351.704388	173.062898	0.199015	15.050237	0.420166	6.690388
1973.527000	351.704388	173.012088	0.199028	15.045819	0.420193	6.688424
1973.547000	351.704468	173.022839	0.199025	15.046754	0.420187	6.688839
1973.567000	351.704468	173.027958	0.199024	15.047199	0.420184	6.689037
1973.587000	351.704468	173.018875	0.199026	15.046409	0.420189	6.688686
1973.607000	351.704468	173.021966	0.199025	15.046678	0.420188	6.688805
1973.627000	351.704388	173.018895	0.199026	15.046411	0.420189	6.688687
1973.647000	351.704388	173.016028	0.199027	15.046161	0.420191	6.688576
1973.667000	351.704468	173.000403	0.199031	15.044803	0.420199	6.687972
1973.687000	351.704468	173.012391	0.199028	15.045845	0.420193	6.688435
1973.707000	351.704468	173.002344	0.199030	15.044971	0.420198	6.688047
1973.727000	351.704388	173.008554	0.199029	15.045511	0.420194	6.688287
1973.747000	351.704468	173.000463	0.199031	15.044808	0.420199	6.687974
1973.767000	351.704388	172.992705	0.199033	15.044133	0.420203	6.687674
1973.787000	351.704468	173.007089	0.199029	15.045384	0.420195	6.688230
1973.807000	351.704468	173.007414	0.199029	15.045412	0.420195	6.688243
1973.827000	351.704468	172.987318	0.199034	15.043665	0.420206	6.687466
1973.847000	351.704468	172.988268	0.199034	15.043747	0.420205	6.687503
1973.867000	351.704388	172.987153	0.199034	15.043650	0.420206	6.687460
1973.887000	351.704468	172.986895	0.199034	15.043628	0.420206	6.687450
1973.907000	351.704388	172.988394	0.199034	15.043758	0.420205	6.687508
1973.927000	351.704468	172.989748	0.199034	15.043876	0.420204	6.687560
1973.947000	351.704468	172.993126	0.199033	15.044170	0.420203	6.687690
1973.967000	351.704468	172.987519	0.199034	15.043682	0.420206	6.687474
1973.987000	351.704468	172.980266	0.199036	15.043051	0.420209	6.687193
1974.007000	351.704388	172.975594	0.199037	15.042645	0.420212	6.687013
1974.027000	351.704468	172.984114	0.199035	15.043386	0.420207	6.687342
1974.047000	351.704468	172.986904	0.199034	15.043629	0.420206	6.687450
1974.067000	351.704388	172.986185	0.199035	15.043566	0.420206	6.687422
1974.087000	351.704468	172.978377	0.199037	15.042887	0.420210	6.687120
1974.107000	351.704468	172.985092	0.199035	15.043471	0.420207	6.687380
1974.127000	351.704388	172.990032	0.199034	15.043901	0.420204	6.687571
1974.147000	351.704388	172.967483	0.199039	15.041940	0.420216	6.686699
1974.167000	351.704468	172.976764	0.199037	15.042747	0.420211	6.687058
1974.187000	351.704468	172.980861	0.199036	15.043103	0.420209	6.687216
1974.207000	351.704468	172.976646	0.199037	15.042737	0.420211	6.687053
1974.227000	351.704388	172.982815	0.199035	15.043273	0.420208	6.687292
1974.247000	351.704468	172.983266	0.199035	15.043312	0.420208	6.687309
1974.267000	351.704388	172.982204	0.199036	15.043220	0.420208	6.687268
1974.287000	351.704468	172.994600	0.199032	15.044298	0.420202	6.687747
1974.307000	351.704468	172.983191	0.199035	15.043306	0.420208	6.687306
1974.327000	351.704468	172.978348	0.199037	15.042885	0.420210	6.687119
1974.347000	351.704468	172.961246	0.199041	15.041397	0.420219	6.686458
1974.367000	351.704468	172.969539	0.199039	15.042119	0.420215	6.686779
1974.387000	351.704388	172.977406	0.199037	15.042803	0.420211	6.687083
1974.407000	351.704388	172.977058	0.199037	15.042772	0.420211	6.687069
1974.427000	351.704468	172.968422	0.199039	15.042021	0.420216	6.686735
1974.447000	351.704388	172.967293	0.199040	15.041923	0.420216	6.686692
1974.467000	351.704388	172.967596	0.199039	15.041950	0.420216	6.686704
1974.487000	351.704468	172.962232	0.199041	15.041483	0.420219	6.686496
1974.507000	351.704468	172.961556	0.199041	15.041424	0.420219	6.686470
1974.527000	351.704468	172.964421	0.199040	15.041673	0.420218	6.686581
1974.547000	351.704468	172.978099	0.199037	15.042863	0.420211	6.687110
1974.567000	351.704388	172.978439	0.199037	15.042892	0.420210	6.687123
1974.587000	351.704468	172.975742	0.199037	15.042658	0.420212	6.687018
1974.607000	351.704468	172.959831	0.199042	15.041274	0.420220	6.686403
1974.627000	351.704468	172.964185	0.199040	15.041653	0.420218	6.686572
1974.647000	351.704388	172.977186	0.199037	15.042784	0.420211	6.687074
1974.667000	351.704388	172.979171	0.199036	15.042956	0.420210	6.687151
1974.687000	351.704468	172.970850	0.199039	15.042233	0.420214	6.686829
1974.707000	351.704468	172.965990	0.199040	15.041810	0.420217	6.686641
1974.727000	351.704388	172.990998	0.199033	15.043985	0.420204	6.687608
1974.747000	351.704388	172.984388	0.199035	15.043410	0.420207	6.687353
1974.767000	351.704388	172.972313	0.199038	15.042360	0.420213	6.686886
1974.787000	351.704468	172.955897	0.199043	15.040932	0.420222	6.686251
1974.807000	351.704468	172.957010	0.199042	15.041029	0.420222	6.686294
1974.827000	351.704468	172.957585	0.199042	15.041079	0.420221	6.686317
1974.847000	351.704388	172.963402	0.199041	15.041585	0.420218	6.686541
1974.867000	351.704388	172.963120	0.199041	15.041560	0.420218	6.686530
1974.887000	351.704468	172.966607	0.199040	15.041863	0.420217	6.686665
1974.907000	351.704468	172.952306	0.199044	15.040620	0.420224	6.686112
1974.927000	351.704468	172.969255	0.199039	15.042094	0.420215	6.686768
1974.947000	351.704388	172.949336	0.199044	15.040362	0.420226	6.685998
1974.967000	351.704468	172.963525	0.199041	15.041595	0.420218	6.686546
1974.987000	351.704468	172.961390	0.199041	15.041410	0.420219	6.686464
1975.007000	351.704468	172.962763	0.199041	15.041529	0.420219	6.686517
1975.027000	351.704468	172.958052	0.199042	15.041120	0.420221	6.686335
1975.047000	351.704388	172.955928	0.199043	15.040935	0.420222	6.686252
1975.067000	351.704388	172.953504	0.199043	15.040724	0.420223	6.686159
1975.087000	351.704388	172.962106	0.199041	15.041472	0.420219	6.686491
1975.107000	351.704388	172.951425	0.199044	15.040543	0.420224	6.686078
1975.127000	351.704468	172.931160	0.199049	15.038781	0.420235	6.685295
1975.147000	351.704468	172.941833	0.199046	15.039709	0.420230	6.685708
1975.167000	351.704468	172.945365	0.199045	15.040016	0.420228	6.685844
1975.187000	351.704468	172.935235	0.199048	15.039135	0.420233	6.685452
1975.207000	351.704468	172.947722	0.199045	15.040221	0.420227	6.685935
1975.227000	351.704388	172.942870	0.199046	15.039799	0.420229	6.685748
1975.247000	351.704468	172.938206	0.199047	15.039394	0.420232	6.685567
1975.267000	351.704388	172.950730	0.199044	15.040483	0.420225	6.686052
1975.287000	351.704388	172.935621	0.199048	15.039169	0.420233	6.685467
1975.307000	351.704468	172.936752	0.199048	15.039267	0.420232	6.685511
1975.327000	351.704468	172.946926	0.199045	15.040152	0.420227	6.685904
1975.347000	351.704468	172.943473	0.199046	15.039852	0.420229	6.685771
1975.367000	351.704388	172.942484	0.199046	15.039766	0.420229	6.685733
1975.387000	351.704388	172.940466	0.199047	15.039590	0.420230	6.685655
1975.407000	351.704468	172.949647	0.199044	15.040389	0.420226	6.686010
1975.427000	351.704468	172.951225	0.199044	15.040526	0.420225	6.686071
1975.447000	351.704468	172.925422	0.199051	15.038282	0.420238	6.685073
1975.467000	351.704388	172.926325	0.199050	15.038360	0.420238	6.685108
1975.487000	351.704468	172.928979	0.199050	15.038591	0.420236	6.685211
1975.507000	351.704468	172.921452	0.199052	15.037937	0.420240	6.684920
1975.527000	351.704468	172.927835	0.199050	15.038492	0.420237	6.685166
1975.547000	351.704388	172.916360	0.199053	15.037494	0.420243	6.684723
1975.567000	351.704388	172.917739	0.199052	15.037614	0.420242	6.684776
1975.587000	351.704468	172.916345	0.199053	15.037493	0.420243	6.684722
1975.607000	351.704388	172.921937	0.199051	15.037979	0.420240	6.684938
1975.627000	351.704468	172.914785	0.199053	15.037357	0.420244	6.684662
1975.647000	351.704388	172.917685	0.199053	15.037609	0.420242	6.684774
1975.667000	351.704468	172.920914	0.199052	15.037890	0.420241	6.684899
1975.687000	351.704468	172.932511	0.199049	15.038898	0.420234	6.685347
1975.707000	351.704388	172.930190	0.199049	15.038697	0.420236	6.685257
1975.727000	351.704388	172.924091	0.199051	15.038166	0.420239	6.685022
1975.747000	351.704388	172.926636	0.199050	15.038387	0.420237	6.685120
1975.767000	351.704388	172.920451	0.199052	15.037850	0.420241	6.684881
1975.787000	351.704468	172.912777	0.199054	15.037182	0.420245	6.684584
1975.807000	351.704388	172.908012	0.199055	15.036768	0.420247	6.684400
1975.827000	351.704388	172.908486	0.199055	15.036809	0.420247	6.684418
1975.847000	351.704388	172.902374	0.199057	15.036278	0.420250	6.684182
1975.867000	351.704468	172.900217	0.199057	15.036090	0.420251	6.684099
1975.887000	351.704388	172.906070	0.199056	15.036599	0.420248	6.684325
1975.907000	351.704468	172.919224	0.199052	15.037743	0.420241	6.684834
1975.927000	351.704388	172.906337	0.199055	15.036622	0.420248	6.684335
1975.947000	351.704468	172.894218	0.199059	15.035568	0.420255	6.683867
1975.967000	351.704468	172.921398	0.199052	15.037932	0.420240	6.684918
1975.987000	351.704468	172.921358	0.199052	15.037928	0.420240	6.684916
1976.007000	351.704468	172.908425	0.199055	15.036804	0.420247	6.684416
1976.027000	351.704468	172.916658	0.199053	15.037520	0.420243	6.684734
1976.047000	351.704468	172.908964	0.199055	15.036851	0.420247	6.684437
1976.067000	351.704388	172.907906	0.199055	15.036759	0.420247	6.684396
1976.087000	351.704468	172.900204	0.199057	15.036089	0.420251	6.684098
1976.107000	351.704468	172.911567	0.199054	15.037077	0.420245	6.684538
1976.127000	351.704388	172.895270	0.199058	15.035660	0.420254	6.683908
1976.147000	351.704388	172.893783	0.199059	15.035531	0.420255	6.683850
1976.167000	351.704468	172.892486	0.199059	15.035418	0.420256	6.683800
1976.187000	351.704388	172.887627	0.199060	15.034995	0.420258	6.683612
1976.207000	351.704468	172.886043	0.199061	15.034857	0.420259	6.683551
1976.227000	351.704468	172.889550	0.199060	15.035162	0.420257	6.683686
1976.247000	351.704468	172.888202	0.199060	15.035045	0.420258	6.683634
1976.267000	351.704388	172.893676	0.199059	15.035521	0.420255	6.683846
1976.287000	351.704468	172.903057	0.199056	15.036337	0.420250	6.684209
1976.307000	351.704388	172.888211	0.199060	15.035046	0.420258	6.683635
1976.327000	351.704468	172.889875	0.199060	15.035191	0.420257	6.683699
1976.347000	351.704388	172.884443	0.199061	15.034718	0.420260	6.683489
1976.367000	351.704388	172.879086	0.199063	15.034252	0.420262	6.683282
1976.387000	351.704388	172.879111	0.199063	15.034255	0.420262	6.683283
1976.407000	351.704468	172.887215	0.199061	15.034959	0.420258	6.683596
1976.427000	351.704468	172.884809	0.199061	15.034750	0.420260	6.683503
1976.447000	351.704388	172.888640	0.199060	15.035083	0.420257	6.683651
1976.467000	351.704468	172.882227	0.199062	15.034525	0.420261	6.683403
1976.487000	351.704468	172.881266	0.199062	15.034442	0.420261	6.683366
1976.507000	351.704468	172.879156	0.199063	15.034258	0.420262	6.683285
1976.527000	351.704468	172.868076	0.199066	15.033295	0.420268	6.682856
1976.547000	351.704468	172.880648	0.199062	15.034388	0.420262	6.683342
1976.567000	351.704468	172.891170	0.199059	15.035303	0.420256	6.683749
1976.587000	351.704388	172.894338	0.199059	15.035579	0.420254	6.683871
1976.607000	351.704468	172.896817	0.199058	15.035794	0.420253	6.683967
1976.627000	351.704388	172.892827	0.199059	15.035447	0.420255	6.683813
1976.647000	351.704468	172.878441	0.199063	15.034196	0.420263	6.683257
1976.667000	351.704388	172.886337	0.199061	15.034883	0.420259	6.683562
1976.687000	351.704388	172.886328	0.199061	15.034882	0.420259	6.683562
1976.707000	351.704388	172.883777	0.199061	15.034660	0.420260	6.683463
1976.727000	351.704468	172.876296	0.199063	15.034010	0.420264	6.683174
1976.747000	351.704468	172.863944	0.199067	15.032936	0.420270	6.682696
1976.767000	351.704388	172.878090	0.199063	15.034166	0.420263	6.683243
1976.787000	351.704468	172.872831	0.199064	15.033708	0.420266	6.683040
1976.807000	351.704468	172.871325	0.199065	15.033577	0.420267	6.682982
1976.827000	351.704468	172.879479	0.199063	15.034287	0.420262	6.683297
1976.847000	351.704388	172.877857	0.199063	15.034145	0.420263	6.683234
1976.867000	351.704388	172.880529	0.199062	15.034378	0.420262	6.683338
1976.887000	351.704388	172.891287	0.199059	15.035313	0.420256	6.683754
1976.907000	351.704468	172.873965	0.199064	15.033807	0.420265	6.683084
1976.927000	351.704388	172.875059	0.199064	15.033902	0.420265	6.683126
1976.947000	351.704388	172.876098	0.199063	15.033993	0.420264	6.683166
1976.967000	351.704388	172.871320	0.199065	15.033577	0.420266	6.682982
1976.987000	351.704388	172.876948	0.199063	15.034066	0.420264	6.683199
1977.007000	351.704468	172.871027	0.199065	15.033551	0.420267	6.682970
1977.027000	351.704388	172.870254	0.199065	15.033484	0.420267	6.682940
1977.047000	351.704388	172.889987	0.199060	15.035200	0.420257	6.683703
1977.067000	351.704388	172.891137	0.199059	15.035300	0.420256	6.683748
1977.087000	351.704468	172.867527	0.199066	15.033247	0.420269	6.682835
1977.107000	351.704468	172.869104	0.199065	15.033384	0.420268	6.682896
1977.127000	351.704388	172.866016	0.199066	15.033116	0.420269	6.682777
1977.147000	351.704388	172.849093	0.199070	15.031644	0.420278	6.682122
1977.167000	351.704468	172.864170	0.199067	15.032955	0.420270	6.682705
1977.187000	351.704468	172.856916	0.199068	15.032324	0.420274	6.682425
1977.207000	351.704388	172.843970	0.199072	15.031199	0.420281	6.681924
1977.227000	351.704468	172.830149	0.199075	15.029997	0.420288	6.681390
1977.247000	351.704468	172.834008	0.199074	15.030332	0.420286	6.681539
1977.267000	351.704468	172.836350	0.199074	15.030536	0.420285	6.681630
1977.287000	351.704468	172.855247	0.199069	15.032179	0.420275	6.682360
1977.307000	351.704468	172.846587	0.199071	15.031426	0.420280	6.682025
1977.327000	351.704388	172.849021	0.199070	15.031638	0.420278	6.682120
1977.347000	351.704468	172.842795	0.199072	15.031096	0.420282	6.681879
1977.367000	351.704468	172.841477	0.199072	15.030982	0.420282	6.681828
1977.387000	351.704388	172.834082	0.199074	15.030339	0.420286	6.681542
1977.407000	351.704468	172.835961	0.199074	15.030502	0.420285	6.681615
1977.427000	351.704468	172.836749	0.199074	15.030571	0.420285	6.681645
1977.447000	351.704468	172.840413	0.199073	15.030889	0.420283	6.681787
1977.467000	351.704468	172.837344	0.199074	15.030622	0.420284	6.681668
1977.487000	351.704468	172.832956	0.199075	15.030241	0.420287	6.681499
1977.507000	351.704468	172.822126	0.199078	15.029299	0.420292	6.681080
1977.527000	351.704468	172.837508	0.199074	15.030637	0.420284	6.681674
1977.547000	351.704388	172.819458	0.199078	15.029067	0.420294	6.680977
1977.567000	351.704388	172.823728	0.199077	15.029438	0.420291	6.681142
1977.587000	351.704388	172.828551	0.199076	15.029858	0.420289	6.681328
1977.607000	351.704468	172.822152	0.199078	15.029301	0.420292	6.681081
1977.627000	351.704468	172.837310	0.199074	15.030619	0.420284	6.681667
1977.647000	351.704468	172.830908	0.199075	15.030063	0.420288	6.681419
1977.667000	351.704388	172.829048	0.199076	15.029901	0.420289	6.681347
1977.687000	351.704388	172.831322	0.199075	15.030099	0.420287	6.681435
1977.707000	351.704468	172.822851	0.199077	15.029362	0.420292	6.681108
1977.727000	351.704388	172.837878	0.199073	15.030669	0.420284	6.681689
1977.747000	351.704468	172.830239	0.199075	15.030004	0.420288	6.681394
1977.767000	351.704388	172.812583	0.199080	15.028469	0.420297	6.680711
1977.787000	351.704388	172.806765	0.199081	15.027963	0.420300	6.680486
1977.807000	351.704388	172.819633	0.199078	15.029082	0.420294	6.680983
1977.827000	351.704468	172.803355	0.199082	15.027666	0.420302	6.680354
1977.847000	351.704468	172.806849	0.199082	15.027970	0.420300	6.680489
1977.867000	351.704388	172.807137	0.199081	15.027995	0.420300	6.680500
1977.887000	351.704468	172.802422	0.199083	15.027585	0.420303	6.680318
1977.907000	351.704468	172.808801	0.199081	15.028140	0.420299	6.680565
1977.927000	351.704468	172.798828	0.199084	15.027273	0.420305	6.680179
1977.947000	351.704468	172.807279	0.199081	15.028008	0.420300	6.680506
1977.967000	351.704388	172.802824	0.199083	15.027620	0.420302	6.680334
1977.987000	351.704468	172.792944	0.199085	15.026761	0.420308	6.679952
1978.007000	351.704388	172.795665	0.199084	15.026998	0.420306	6.680057
1978.027000	351.704468	172.801209	0.199083	15.027480	0.420303	6.680271
1978.047000	351.704388	172.781798	0.199088	15.025792	0.420313	6.679521
1978.067000	351.704388	172.762744	0.199093	15.024135	0.420323	6.678784
1978.087000	351.704468	172.764623	0.199093	15.024298	0.420323	6.678857
1978.107000	351.704388	172.770050	0.199091	15.024770	0.420320	6.679067
1978.127000	351.704388	172.757105	0.199094	15.023644	0.420326	6.678566
1978.147000	351.704468	172.766856	0.199092	15.024492	0.420321	6.678943
1978.167000	351.704388	172.764628	0.199093	15.024299	0.420322	6.678857
1978.187000	351.704388	172.745733	0.199097	15.022655	0.420332	6.678127
1978.207000	351.704468	172.737158	0.199100	15.021910	0.420337	6.677795
1978.227000	351.704388	172.732511	0.199101	15.021506	0.420339	6.677615
1978.247000	351.704468	172.736798	0.199100	15.021878	0.420337	6.677781
1978.267000	351.704388	172.729319	0.199102	15.021228	0.420341	6.677492
1978.287000	351.704388	172.742708	0.199098	15.022392	0.420334	6.678010
1978.307000	351.704468	172.726161	0.199103	15.020953	0.420343	6.677370
1978.327000	351.704468	172.730736	0.199101	15.021351	0.420340	6.677547
1978.347000	351.704468	172.732632	0.199101	15.021516	0.420339	6.677620
1978.367000	351.704468	172.730868	0.199101	15.021363	0.420340	6.677552
1978.387000	351.704468	172.729891	0.199102	15.021278	0.420341	6.677514
1978.407000	351.704388	172.733595	0.199101	15.021600	0.420339	6.677657
1978.427000	351.704388	172.727340	0.199102	15.021056	0.420342	6.677416
1978.447000	351.704388	172.717423	0.199105	15.020194	0.420347	6.677032
1978.467000	351.704468	172.720596	0.199104	15.020469	0.420346	6.677155
1978.487000	351.704388	172.714755	0.199106	15.019962	0.420349	6.676929
1978.507000	351.704468	172.698260	0.199110	15.018527	0.420357	6.676291
1978.527000	351.704468	172.705443	0.199108	15.019152	0.420354	6.676569
1978.547000	351.704388	172.706439	0.199108	15.019238	0.420353	6.676608
1978.567000	351.704388	172.712888	0.199106	15.019799	0.420350	6.676857
1978.587000	351.704468	172.711757	0.199106	15.019701	0.420350	6.676813
1978.607000	351.704388	172.703545	0.199108	15.018987	0.420355	6.676496
1978.627000	351.704388	172.702099	0.199109	15.018861	0.420355	6.676440
1978.647000	351.704468	172.700913	0.199109	15.018758	0.420356	6.676394
1978.667000	351.704388	172.694708	0.199111	15.018218	0.420359	6.676154
1978.687000	351.704388	172.678171	0.199115	15.016780	0.420368	6.675515
1978.707000	351.704468	172.679260	0.199115	15.016875	0.420367	6.675557
1978.727000	351.704388	172.683356	0.199114	15.017231	0.420365	6.675715
1978.747000	351.704468	172.645841	0.199124	15.013968	0.420385	6.674265
1978.767000	351.704468	172.569632	0.199144	15.007341	0.420425	6.671319
1978.787000	351.704468	172.585555	0.199139	15.008726	0.420417	6.671934
1978.807000	351.704468	172.583536	0.199140	15.008550	0.420418	6.671856
1978.826000	351.704388	172.569314	0.199144	15.007313	0.420425	6.671306
1978.846000	351.704388	172.571846	0.199143	15.007534	0.420424	6.671404
1978.866000	351.704388	172.586015	0.199139	15.008766	0.420416	6.671952
1978.886000	351.704468	172.570710	0.199143	15.007435	0.420424	6.671360
1978.906000	351.704388	172.557468	0.199147	15.006283	0.420431	6.670848
1978.926000	351.704388	172.571895	0.199143	15.007538	0.420424	6.671406
1978.946000	351.704388	172.571383	0.199143	15.007493	0.420424	6.671386
1978.966000	351.704388	172.573022	0.199143	15.007636	0.420423	6.671450
1978.986000	351.704468	172.571016	0.199143	15.007461	0.420424	6.671372
1979.006000	351.704468	172.572873	0.199143	15.007623	0.420423	6.671444
1979.026000	351.704468	172.555096	0.199147	15.006077	0.420433	6.670757
1979.046000	351.704468	172.562253	0.199145	15.006699	0.420429	6.671034
1979.066000	351.704468	172.566448	0.199144	15.007064	0.420427	6.671196
1979.086000	351.704468	172.553052	0.199148	15.005899	0.420434	6.670678
1979.106000	351.704468	172.564467	0.199145	15.006892	0.420428	6.671119
1979.126000	351.704468	172.553027	0.199148	15.005897	0.420434	6.670677
1979.146000	351.704468	172.554364	0.199148	15.006013	0.420433	6.670729
1979.166000	351.704388	172.554928	0.199147	15.006062	0.420433	6.670750
1979.186000	351.704468	172.555572	0.199147	15.006118	0.420432	6.670775
1979.206000	351.704388	172.554924	0.199147	15.006062	0.420433	6.670750
1979.226000	351.704468	172.541933	0.199151	15.004932	0.420439	6.670248
1979.246000	351.704388	172.549379	0.199149	15.005580	0.420435	6.670536
1979.266000	351.704388	172.553314	0.199148	15.005922	0.420433	6.670688
1979.286000	351.704388	172.563054	0.199145	15.006769	0.420428	6.671064
1979.306000	351.704468	172.557568	0.199147	15.006292	0.420431	6.670852
1979.326000	351.704468	172.551927	0.199148	15.005801	0.420434	6.670634
1979.346000	351.704388	172.561754	0.199146	15.006656	0.420429	6.671014
1979.366000	351.704388	172.561309	0.199146	15.006617	0.420429	6.670997
1979.386000	351.704468	172.560097	0.199146	15.006512	0.420430	6.670950
1979.406000	351.704468	172.551610	0.199148	15.005774	0.420434	6.670622
1979.426000	351.704468	172.551965	0.199148	15.005805	0.420434	6.670636
1979.446000	351.704388	172.553797	0.199148	15.005964	0.420433	6.670707
1979.466000	351.704468	172.549155	0.199149	15.005560	0.420436	6.670527
1979.486000	351.704388	172.547558	0.199149	15.005421	0.420436	6.670465
1979.506000	351.704388	172.553919	0.199148	15.005975	0.420433	6.670711
1979.526000	351.704468	172.564376	0.199145	15.006884	0.420428	6.671116
1979.546000	351.704388	172.552692	0.199148	15.005868	0.420434	6.670664
1979.566000	351.704468	172.556626	0.199147	15.006210	0.420432	6.670816
1979.586000	351.704468	172.545813	0.199150	15.005270	0.420437	6.670398
1979.606000	351.704468	172.545932	0.199150	15.005280	0.420437	6.670403
1979.626000	351.704468	172.545041	0.199150	15.005202	0.420438	6.670368
1979.646000	351.704388	172.546402	0.199150	15.005321	0.420437	6.670421
1979.666000	351.704468	172.545978	0.199150	15.005284	0.420437	6.670404
1979.686000	351.704388	172.554497	0.199147	15.006025	0.420433	6.670734
1979.706000	351.704388	172.545504	0.199150	15.005243	0.420437	6.670386
1979.726000	351.704468	172.532905	0.199153	15.004147	0.420444	6.669899
1979.746000	351.704388	172.535780	0.199152	15.004397	0.420443	6.670010
1979.766000	351.704388	172.540129	0.199151	15.004775	0.420440	6.670178
1979.786000	351.704468	172.543374	0.199150	15.005058	0.420439	6.670304
1979.806000	351.704388	172.527457	0.199154	15.003673	0.420447	6.669688
1979.826000	351.704468	172.511167	0.199159	15.002257	0.420456	6.669059
1979.846000	351.704468	172.514508	0.199158	15.002547	0.420454	6.669188
1979.866000	351.704388	172.518851	0.199157	15.002925	0.420451	6.669356
1979.886000	351.704468	172.504841	0.199160	15.001707	0.420459	6.668814
1979.906000	351.704468	172.509705	0.199159	15.002129	0.420456	6.669002
1979.926000	351.704468	172.506879	0.199160	15.001884	0.420458	6.668893
1979.946000	351.704468	172.506555	0.199160	15.001856	0.420458	6.668880
1979.966000	351.704388	172.510210	0.199159	15.002173	0.420456	6.669022
1979.986000	351.704388	172.504694	0.199160	15.001694	0.420459	6.668808
1980.006000	351.704388	172.507472	0.199160	15.001935	0.420457	6.668916
1980.026000	351.704468	172.515178	0.199158	15.002605	0.420454	6.669214
1980.046000	351.704468	172.492281	0.199164	15.000614	0.420466	6.668328
1980.066000	351.704388	172.500336	0.199162	15.001315	0.420461	6.668640
1980.086000	351.704388	172.510691	0.199159	15.002215	0.420456	6.669040
1980.106000	351.704468	172.489091	0.199165	15.000337	0.420467	6.668205
1980.126000	351.704388	172.491732	0.199164	15.000566	0.420466	6.668307
1980.146000	351.704388	172.498223	0.199162	15.001131	0.420462	6.668558
1980.166000	351.704468	172.505259	0.199160	15.001743	0.420459	6.668830
1980.186000	351.704468	172.513695	0.199158	15.002476	0.420454	6.669156
1980.206000	351.704468	172.508699	0.199159	15.002042	0.420457	6.668963
1980.226000	351.704468	172.515705	0.199158	15.002651	0.420453	6.669234
1980.246000	351.704388	172.501090	0.199161	15.001380	0.420461	6.668669
1980.266000	351.704468	172.500433	0.199162	15.001323	0.420461	6.668644
1980.286000	351.704388	172.495958	0.199163	15.000934	0.420463	6.668471
1980.306000	351.704468	172.490905	0.199164	15.000495	0.420466	6.668275
1980.326000	351.704388	172.509369	0.199159	15.002100	0.420456	6.668989
1980.346000	351.704468	172.492603	0.199164	15.000642	0.420465	6.668341
1980.366000	351.704468	172.495427	0.199163	15.000888	0.420464	6.668450
1980.386000	351.704468	172.484763	0.199166	14.999960	0.420469	6.668038
1980.406000	351.704388	172.502949	0.199161	15.001542	0.420460	6.668741
1980.426000	351.704468	172.484468	0.199166	14.999935	0.420470	6.668026
1980.446000	351.704388	172.498105	0.199162	15.001121	0.420462	6.668554
1980.466000	351.704468	172.491213	0.199164	15.000521	0.420466	6.668287
1980.486000	351.704468	172.501585	0.199161	15.001423	0.420461	6.668688
1980.506000	351.704468	172.485366	0.199166	15.000013	0.420469	6.668061
1980.526000	351.704468	172.487020	0.199165	15.000157	0.420468	6.668125
1980.546000	351.704468	172.493578	0.199163	15.000727	0.420465	6.668379
1980.566000	351.704468	172.479619	0.199167	14.999513	0.420472	6.667839
1980.586000	351.704468	172.486547	0.199165	15.000116	0.420469	6.668107
1980.606000	351.704468	172.493060	0.199164	15.000682	0.420465	6.668359
1980.626000	351.704388	172.483512	0.199166	14.999852	0.420470	6.667989
1980.646000	351.704388	172.493939	0.199163	15.000758	0.420465	6.668393
1980.666000	351.704468	172.482396	0.199166	14.999755	0.420471	6.667946
1980.686000	351.704468	172.467748	0.199170	14.998481	0.420478	6.667380
1980.706000	351.704388	172.468550	0.199170	14.998551	0.420478	6.667411
1980.726000	351.704388	172.479021	0.199167	14.999461	0.420472	6.667816
1980.746000	351.704468	172.482723	0.199166	14.999783	0.420471	6.667959
1980.766000	351.704388	172.473499	0.199169	14.998981	0.420475	6.667602
1980.786000	351.704468	172.474945	0.199168	14.999107	0.420475	6.667658
1980.806000	351.704468	172.479524	0.199167	14.999505	0.420472	6.667835
1980.826000	351.704468	172.476544	0.199168	14.999246	0.420474	6.667720
1980.846000	351.704468	172.461898	0.199172	14.997972	0.420481	6.667154
1980.866000	351.704468	172.446810	0.199176	14.996660	0.420489	6.666571
1980.886000	351.704468	172.444401	0.199176	14.996450	0.420491	6.666478
1980.906000	351.704468	172.438663	0.199178	14.995951	0.420494	6.666256
1980.926000	351.704468	172.438314	0.199178	14.995921	0.420494	6.666242
1980.946000	351.704388	172.416712	0.199183	14.994042	0.420505	6.665407
1980.966000	351.704468	172.380383	0.199193	14.990883	0.420524	6.664003
1980.986000	351.704468	172.356867	0.199199	14.988838	0.420537	6.663094
1981.006000	351.704468	172.364612	0.199197	14.989512	0.420533	6.663393
1981.026000	351.704388	172.350093	0.199201	14.988249	0.420540	6.662832
1981.046000	351.704388	172.363240	0.199197	14.989392	0.420533	6.663340
1981.066000	351.704468	172.356934	0.199199	14.988844	0.420537	6.663096
1981.086000	351.704388	172.362838	0.199198	14.989357	0.420533	6.663324
1981.106000	351.704388	172.364335	0.199197	14.989488	0.420533	6.663382
1981.126000	351.704468	172.355447	0.199199	14.988715	0.420537	6.663039
1981.146000	351.704468	172.348798	0.199201	14.988136	0.420541	6.662782
1981.166000	351.704388	172.361789	0.199198	14.989266	0.420534	6.663284
1981.186000	351.704468	172.360916	0.199198	14.989190	0.420534	6.663250
1981.206000	351.704388	172.360725	0.199198	14.989174	0.420534	6.663243
1981.226000	351.704468	172.380534	0.199193	14.990896	0.420524	6.664008
1981.246000	351.704388	172.372108	0.199195	14.990164	0.420528	6.663683
1981.266000	351.704388	172.366140	0.199197	14.989645	0.420532	6.663452
1981.286000	351.704388	172.378606	0.199193	14.990729	0.420525	6.663934
1981.306000	351.704388	172.362030	0.199198	14.989287	0.420534	6.663293
1981.326000	351.704388	172.357080	0.199199	14.988857	0.420536	6.663102
1981.346000	351.704468	172.355718	0.199199	14.988738	0.420537	6.663049
1981.366000	351.704388	172.358629	0.199199	14.988991	0.420536	6.663162
1981.386000	351.704388	172.350170	0.199201	14.988256	0.420540	6.662835
1981.406000	351.704388	172.352083	0.199200	14.988422	0.420539	6.662909
1981.426000	351.704388	172.344161	0.199202	14.987733	0.420543	6.662602
1981.446000	351.704388	172.345018	0.199202	14.987808	0.420543	6.662635
1981.466000	351.704468	172.360458	0.199198	14.989150	0.420535	6.663232
1981.486000	351.704468	172.350681	0.199201	14.988300	0.420540	6.662854
1981.506000	351.704468	172.348486	0.199201	14.988109	0.420541	6.662770
1981.526000	351.704468	172.350600	0.199201	14.988293	0.420540	6.662851
1981.546000	351.704468	172.343936	0.199202	14.987714	0.420543	6.662594
1981.566000	351.704388	172.334164	0.199205	14.986864	0.420548	6.662216
1981.586000	351.704388	172.349496	0.199201	14.988197	0.420540	6.662809
1981.606000	351.704388	172.339433	0.199204	14.987322	0.420546	6.662420
1981.626000	351.704468	172.349607	0.199201	14.988207	0.420540	6.662813
1981.646000	351.704388	172.349481	0.199201	14.988196	0.420540	6.662808
1981.666000	351.704388	172.348955	0.199201	14.988150	0.420541	6.662788
1981.686000	351.704388	172.342621	0.199203	14.987599	0.420544	6.662543
1981.706000	351.704388	172.340726	0.199203	14.987434	0.420545	6.662470
1981.726000	351.704388	172.345050	0.199202	14.987810	0.420543	6.662637
1981.746000	351.704388	172.349764	0.199201	14.988220	0.420540	6.662819
1981.766000	351.704388	172.340302	0.199203	14.987398	0.420545	6.662453
1981.786000	351.704388	172.349065	0.199201	14.988160	0.420541	6.662792
1981.806000	351.704468	172.357505	0.199199	14.988894	0.420536	6.663118
1981.826000	351.704468	172.338543	0.199204	14.987245	0.420546	6.662385
1981.846000	351.704388	172.358061	0.199199	14.988942	0.420536	6.663140
1981.866000	351.704468	172.329558	0.199206	14.986463	0.420551	6.662038
1981.886000	351.704388	172.335137	0.199205	14.986948	0.420548	6.662253
1981.906000	351.704388	172.336277	0.199204	14.987048	0.420547	6.662298
1981.926000	351.704388	172.334208	0.199205	14.986868	0.420548	6.662218
1981.946000	351.704388	172.340362	0.199203	14.987403	0.420545	6.662455
1981.966000	351.704388	172.347196	0.199202	14.987997	0.420542	6.662720
1981.986000	351.704468	172.273590	0.199221	14.981596	0.420580	6.659874
1982.006000	351.704388	172.186223	0.199244	14.973998	0.420626	6.656497
1982.026000	351.704388	172.172127	0.199247	14.972772	0.420633	6.655952
1982.046000	351.704388	172.160330	0.199250	14.971746	0.420640	6.655496
1982.066000	351.704468	172.167552	0.199249	14.972375	0.420636	6.655775
1982.086000	351.704388	172.174139	0.199247	14.972947	0.420632	6.656030
1982.106000	351.704468	172.163238	0.199250	14.971999	0.420638	6.655608
1982.126000	351.704388	172.161451	0.199250	14.971844	0.420639	6.655539
1982.146000	351.704468	172.154194	0.199252	14.971213	0.420643	6.655258
1982.166000	351.704468	172.159634	0.199251	14.971686	0.420640	6.655469
1982.186000	351.704468	172.149087	0.199253	14.970769	0.420646	6.655061
1982.206000	351.704388	172.156879	0.199251	14.971446	0.420641	6.655362
1982.226000	351.704468	172.143989	0.199255	14.970325	0.420648	6.654864
1982.246000	351.704388	172.141785	0.199255	14.970134	0.420649	6.654779
1982.266000	351.704468	172.139549	0.199256	14.969939	0.420651	6.654692
1982.286000	351.704468	172.132833	0.199258	14.969355	0.420654	6.654433
1982.306000	351.704468	172.127979	0.199259	14.968933	0.420657	6.654245
1982.326000	351.704388	172.126221	0.199259	14.968780	0.420657	6.654177
1982.346000	351.704468	172.121651	0.199261	14.968383	0.420660	6.654000
1982.366000	351.704388	172.123289	0.199260	14.968525	0.420659	6.654064
1982.386000	351.704388	172.124151	0.199260	14.968600	0.420659	6.654097
1982.406000	351.704468	172.114884	0.199262	14.967794	0.420664	6.653739
1982.426000	351.704468	172.094452	0.199268	14.966017	0.420674	6.652949
1982.446000	351.704468	172.110972	0.199263	14.967454	0.420666	6.653588
1982.466000	351.704468	172.094462	0.199268	14.966018	0.420674	6.652949
1982.486000	351.704468	172.103328	0.199265	14.966789	0.420670	6.653292
1982.506000	351.704388	172.097411	0.199267	14.966275	0.420673	6.653063
1982.526000	351.704468	172.100748	0.199266	14.966565	0.420671	6.653192
1982.546000	351.704388	172.097209	0.199267	14.966257	0.420673	6.653055
1982.566000	351.704388	172.102363	0.199266	14.966705	0.420670	6.653255
1982.586000	351.704388	172.091077	0.199269	14.965724	0.420676	6.652818
1982.606000	351.704468	172.108039	0.199264	14.967199	0.420667	6.653474
1982.626000	351.704468	172.107338	0.199264	14.967138	0.420668	6.653447
1982.646000	351.704468	172.098948	0.199267	14.966408	0.420672	6.653123
1982.666000	351.704388	172.109921	0.199264	14.967363	0.420666	6.653547
1982.686000	351.704468	172.095304	0.199267	14.966092	0.420674	6.652982
1982.706000	351.704468	172.084910	0.199270	14.965188	0.420679	6.652580
1982.726000	351.704388	172.085903	0.199270	14.965274	0.420679	6.652618
1982.746000	351.704468	172.091628	0.199268	14.965772	0.420676	6.652840
1982.766000	351.704388	172.090613	0.199269	14.965684	0.420676	6.652800
1982.786000	351.704388	172.085898	0.199270	14.965274	0.420679	6.652618
1982.806000	351.704468	172.079515	0.199272	14.964718	0.420682	6.652371
1982.826000	351.704468	172.084841	0.199270	14.965182	0.420679	6.652577
1982.846000	351.704468	172.077123	0.199272	14.964510	0.420683	6.652279
1982.866000	351.704468	172.082802	0.199271	14.965004	0.420680	6.652499
1982.886000	351.704468	172.061539	0.199276	14.963155	0.420692	6.651677
1982.906000	351.704388	172.071707	0.199274	14.964039	0.420686	6.652070
1982.926000	351.704388	172.073690	0.199273	14.964212	0.420685	6.652146
1982.946000	351.704388	172.071553	0.199274	14.964026	0.420686	6.652064
1982.966000	351.704468	172.072075	0.199274	14.964071	0.420686	6.652084
1982.986000	351.704468	172.070243	0.199274	14.963912	0.420687	6.652013
1983.006000	351.704468	172.070142	0.199274	14.963903	0.420687	6.652009
1983.026000	351.704388	172.061086	0.199276	14.963116	0.420692	6.651659
1983.046000	351.704388	172.068674	0.199274	14.963776	0.420688	6.651952
1983.066000	351.704388	172.060732	0.199276	14.963085	0.420692	6.651645
1983.086000	351.704388	172.066140	0.199275	14.963555	0.420689	6.651854
1983.106000	351.704468	172.064073	0.199276	14.963376	0.420690	6.651774
1983.126000	351.704388	172.069006	0.199274	14.963805	0.420688	6.651965
1983.146000	351.704388	172.070390	0.199274	14.963925	0.420687	6.652019
1983.166000	351.704388	172.059554	0.199277	14.962983	0.420692	6.651600
1983.186000	351.704388	172.050661	0.199279	14.962209	0.420697	6.651256
1983.206000	351.704468	172.056127	0.199278	14.962685	0.420694	6.651467
1983.226000	351.704388	172.056372	0.199278	14.962706	0.420694	6.651477
1983.246000	351.704468	172.052989	0.199279	14.962412	0.420696	6.651346
1983.266000	351.704388	172.048578	0.199280	14.962028	0.420698	6.651175
1983.286000	351.704388	172.055106	0.199278	14.962596	0.420695	6.651428
1983.306000	351.704388	172.045979	0.199280	14.961802	0.420700	6.651075
1983.326000	351.704468	172.038626	0.199282	14.961163	0.420704	6.650791
1983.346000	351.704468	172.034285	0.199283	14.960785	0.420706	6.650623
1983.366000	351.704468	172.043886	0.199281	14.961620	0.420701	6.650994
1983.386000	351.704388	172.046788	0.199280	14.961872	0.420699	6.651106
1983.406000	351.704468	172.042028	0.199281	14.961458	0.420702	6.650922
1983.426000	351.704468	172.031129	0.199284	14.960511	0.420708	6.650501
1983.446000	351.704468	172.034144	0.199283	14.960773	0.420706	6.650617
1983.466000	351.704468	172.048227	0.199280	14.961998	0.420699	6.651162
1983.486000	351.704388	172.054042	0.199278	14.962503	0.420695	6.651387
1983.506000	351.704468	172.040224	0.199282	14.961302	0.420703	6.650853
1983.526000	351.704468	172.044618	0.199281	14.961684	0.420700	6.651022
1983.546000	351.704468	172.040708	0.199282	14.961344	0.420702	6.650871
1983.566000	351.704468	172.041898	0.199281	14.961447	0.420702	6.650917
1983.586000	351.704468	172.029334	0.199285	14.960355	0.420708	6.650432
1983.606000	351.704468	172.032374	0.199284	14.960619	0.420707	6.650549
1983.626000	351.704468	172.022623	0.199286	14.959771	0.420712	6.650172
1983.646000	351.704388	172.034746	0.199283	14.960825	0.420705	6.650641
1983.666000	351.704468	172.027087	0.199285	14.960159	0.420710	6.650345
1983.686000	351.704468	172.038189	0.199282	14.961125	0.420704	6.650774
1983.706000	351.704388	172.017451	0.199288	14.959321	0.420715	6.649972
1983.726000	351.704388	172.025450	0.199286	14.960017	0.420710	6.650281
1983.746000	351.704388	172.033225	0.199284	14.960693	0.420706	6.650582
1983.766000	351.704468	172.029548	0.199285	14.960373	0.420708	6.650440
1983.786000	351.704388	172.026570	0.199285	14.960114	0.420710	6.650325
1983.806000	351.704388	172.017499	0.199288	14.959325	0.420715	6.649974
1983.826000	351.704388	172.017893	0.199288	14.959360	0.420714	6.649989
1983.846000	351.704468	172.010788	0.199290	14.958742	0.420718	6.649715
1983.866000	351.704388	172.018656	0.199287	14.959426	0.420714	6.650019
1983.886000	351.704468	172.010583	0.199290	14.958724	0.420718	6.649707
1983.906000	351.704388	172.013203	0.199289	14.958952	0.420717	6.649808
1983.926000	351.704468	172.013075	0.199289	14.958941	0.420717	6.649803
1983.946000	351.704468	172.000345	0.199292	14.957834	0.420724	6.649311
1983.966000	351.704468	172.001490	0.199292	14.957933	0.420723	6.649355
1983.986000	351.704468	172.009130	0.199290	14.958597	0.420719	6.649650
1984.006000	351.704468	171.992886	0.199294	14.957185	0.420728	6.649022
1984.026000	351.704468	171.990326	0.199295	14.956962	0.420729	6.648924
1984.046000	351.704468	171.994670	0.199294	14.957340	0.420727	6.649091
1984.066000	351.704468	172.005740	0.199291	14.958303	0.420721	6.649519
1984.086000	351.704468	171.989171	0.199295	14.956862	0.420730	6.648879
1984.106000	351.704468	172.005582	0.199291	14.958289	0.420721	6.649513
1984.126000	351.704388	172.008998	0.199290	14.958586	0.420719	6.649645
1984.146000	351.704388	171.989555	0.199295	14.956895	0.420729	6.648894
1984.166000	351.704468	171.988137	0.199295	14.956772	0.420730	6.648839
1984.186000	351.704468	171.991474	0.199295	14.957062	0.420728	6.648968
1984.206000	351.704468	171.991443	0.199295	14.957059	0.420728	6.648967
1984.226000	351.704468	171.997238	0.199293	14.957563	0.420725	6.649191
1984.246000	351.704468	172.001843	0.199292	14.957964	0.420723	6.649369
1984.266000	351.704468	172.004039	0.199291	14.958155	0.420722	6.649454
1984.286000	351.704388	171.986901	0.199296	14.956664	0.420731	6.648791
1984.306000	351.704388	171.981801	0.199297	14.956221	0.420733	6.648594
1984.326000	351.704468	171.993913	0.199294	14.957274	0.420727	6.649062
1984.346000	351.704468	171.987918	0.199296	14.956753	0.420730	6.648830
1984.366000	351.704468	171.985200	0.199296	14.956517	0.420732	6.648725
1984.386000	351.704468	172.009681	0.199290	14.958645	0.420719	6.649672
1984.406000	351.704468	171.980616	0.199297	14.956118	0.420734	6.648548
1984.426000	351.704468	171.996140	0.199293	14.957468	0.420726	6.649148
1984.446000	351.704468	171.997453	0.199293	14.957582	0.420725	6.649199
1984.466000	351.704468	171.991577	0.199295	14.957071	0.420728	6.648972
1984.486000	351.704468	172.000893	0.199292	14.957881	0.420723	6.649332
1984.506000	351.704388	171.992914	0.199294	14.957187	0.420727	6.649024
1984.526000	351.704468	171.993122	0.199294	14.957205	0.420727	6.649032
1984.546000	351.704468	171.985761	0.199296	14.956565	0.420731	6.648747
1984.566000	351.704388	171.982397	0.199297	14.956273	0.420733	6.648617
1984.586000	351.704388	171.990353	0.199295	14.956965	0.420729	6.648925
1984.606000	351.704468	171.998732	0.199293	14.957693	0.420725	6.649249
1984.626000	351.704468	171.995947	0.199293	14.957451	0.420726	6.649141
1984.646000	351.704468	172.015901	0.199288	14.959186	0.420716	6.649912
1984.666000	351.704388	171.985823	0.199296	14.956571	0.420731	6.648749
1984.686000	351.704468	171.984991	0.199296	14.956498	0.420732	6.648717
1984.706000	351.704468	171.991436	0.199295	14.957059	0.420728	6.648966
1984.726000	351.704388	171.987768	0.199296	14.956740	0.420730	6.648825
1984.746000	351.704388	171.980212	0.199297	14.956083	0.420734	6.648533
1984.766000	351.704388	171.999786	0.199292	14.957785	0.420724	6.649289
1984.786000	351.704468	171.996173	0.199293	14.957471	0.420726	6.649150
1984.806000	351.704388	172.006347	0.199291	14.958355	0.420720	6.649543
1984.826000	351.704468	171.984994	0.199296	14.956499	0.420732	6.648717
1984.846000	351.704388	171.994014	0.199294	14.957283	0.420727	6.649066
1984.866000	351.704468	171.988054	0.199295	14.956765	0.420730	6.648836
1984.886000	351.704388	171.985183	0.199296	14.956515	0.420732	6.648725
1984.906000	351.704388	171.983630	0.199297	14.956380	0.420732	6.648665
1984.926000	351.704388	171.994205	0.199294	14.957300	0.420727	6.649073
1984.946000	351.704468	171.989471	0.199295	14.956888	0.420729	6.648890
1984.966000	351.704468	171.992415	0.199294	14.957144	0.420728	6.649004
1984.986000	351.704388	171.982628	0.199297	14.956293	0.420733	6.648626
1985.006000	351.704468	171.991634	0.199295	14.957076	0.420728	6.648974
1985.026000	351.704388	171.995655	0.199293	14.957426	0.420726	6.649130
1985.046000	351.704388	171.988192	0.199295	14.956777	0.420730	6.648841
1985.066000	351.704388	171.996152	0.199293	14.957469	0.420726	6.649149
1985.086000	351.704468	171.997131	0.199293	14.957554	0.420725	6.649187
1985.106000	351.704468	172.002266	0.199292	14.958001	0.420723	6.649385
1985.126000	351.704388	171.997999	0.199293	14.957629	0.420725	6.649220
1985.146000	351.704468	171.999280	0.199293	14.957741	0.420724	6.649270
1985.166000	351.704388	171.990636	0.199295	14.956989	0.420729	6.648936
1985.186000	351.704388	171.991796	0.199294	14.957090	0.420728	6.648980
1985.206000	351.704388	171.997488	0.199293	14.957585	0.420725	6.649200
1985.226000	351.704388	172.010790	0.199290	14.958742	0.420718	6.649715
1985.246000	351.704468	172.008478	0.199290	14.958541	0.420719	6.649625
1985.266000	351.704468	171.996854	0.199293	14.957530	0.420725	6.649176
1985.286000	351.704468	172.004686	0.199291	14.958211	0.420721	6.649479
1985.306000	351.704468	172.001763	0.199292	14.957957	0.420723	6.649366
1985.326000	351.704468	171.997201	0.199293	14.957560	0.420725	6.649189
1985.346000	351.704468	171.996397	0.199293	14.957490	0.420726	6.649158
1985.366000	351.704388	171.986824	0.199296	14.956658	0.420731	6.648788
1985.386000	351.704388	171.992464	0.199294	14.957148	0.420728	6.649006
1985.406000	351.704468	171.974560	0.199299	14.955591	0.420737	6.648314
1985.426000	351.704468	171.979671	0.199298	14.956036	0.420735	6.648512
1985.446000	351.704468	171.979865	0.199298	14.956053	0.420734	6.648519
1985.466000	351.704388	171.977433	0.199298	14.955841	0.420736	6.648425
1985.486000	351.704468	171.979406	0.199298	14.956013	0.420735	6.648501
1985.506000	351.704468	171.972696	0.199300	14.955429	0.420738	6.648242
1985.526000	351.704388	171.970079	0.199300	14.955201	0.420739	6.648141
1985.546000	351.704388	171.978074	0.199298	14.955897	0.420735	6.648450
1985.566000	351.704468	171.979272	0.199298	14.956001	0.420735	6.648496
1985.586000	351.704468	171.962346	0.199302	14.954529	0.420744	6.647842
1985.606000	351.704468	171.966651	0.199301	14.954903	0.420741	6.648008
1985.626000	351.704468	171.971440	0.199300	14.955320	0.420739	6.648193
1985.646000	351.704468	171.970648	0.199300	14.955251	0.420739	6.648163
1985.666000	351.704468	171.969620	0.199300	14.955162	0.420740	6.648123
1985.686000	351.704468	171.970069	0.199300	14.955201	0.420740	6.648140
1985.706000	351.704468	171.965464	0.199301	14.954800	0.420742	6.647962
1985.726000	351.704388	171.971826	0.199300	14.955353	0.420739	6.648208
1985.746000	351.704468	171.958880	0.199303	14.954228	0.420745	6.647708
1985.766000	351.704468	171.964199	0.199302	14.954690	0.420743	6.647914
1985.786000	351.704468	171.957841	0.199303	14.954137	0.420746	6.647668
1985.806000	351.704388	171.961478	0.199302	14.954454	0.420744	6.647808
1985.826000	351.704468	171.961378	0.199302	14.954445	0.420744	6.647804
1985.846000	351.704388	171.962372	0.199302	14.954531	0.420743	6.647843
1985.866000	351.704468	171.965535	0.199301	14.954806	0.420742	6.647965
1985.886000	351.704468	171.967742	0.199301	14.954998	0.420741	6.648050
1985.906000	351.704388	171.978978	0.199298	14.955975	0.420735	6.648485
1985.926000	351.704388	171.967601	0.199301	14.954986	0.420741	6.648045
1985.946000	351.704468	171.958514	0.199303	14.954196	0.420746	6.647694
1985.966000	351.704388	171.962187	0.199302	14.954515	0.420744	6.647836
1985.986000	351.704388	171.954783	0.199304	14.953871	0.420747	6.647549
1986.006000	351.704388	171.964776	0.199302	14.954740	0.420742	6.647936
1986.026000	351.704468	171.961582	0.199302	14.954463	0.420744	6.647812
1986.046000	351.704468	171.951416	0.199305	14.953579	0.420749	6.647419
1986.066000	351.704468	171.949754	0.199306	14.953434	0.420750	6.647355
1986.086000	351.704388	171.958085	0.199303	14.954158	0.420746	6.647677
1986.106000	351.704468	171.941561	0.199308	14.952721	0.420755	6.647038
1986.126000	351.704468	171.963511	0.199302	14.954630	0.420743	6.647887
1986.146000	351.704388	171.961782	0.199302	14.954480	0.420744	6.647820
1986.166000	351.704388	171.955415	0.199304	14.953926	0.420747	6.647574
1986.186000	351.704388	171.963504	0.199302	14.954630	0.420743	6.647887
1986.206000	351.704388	171.963151	0.199302	14.954599	0.420743	6.647873
1986.226000	351.704468	171.961005	0.199303	14.954412	0.420744	6.647790
1986.246000	351.704388	171.950561	0.199305	14.953504	0.420750	6.647386
1986.266000	351.704468	171.945577	0.199307	14.953071	0.420752	6.647194
1986.286000	351.704468	171.937350	0.199309	14.952355	0.420757	6.646876
1986.306000	351.704468	171.950899	0.199305	14.953533	0.420750	6.647399
1986.326000	351.704468	171.929310	0.199311	14.951656	0.420761	6.646565
1986.346000	351.704468	171.939909	0.199308	14.952578	0.420755	6.646974
1986.366000	351.704468	171.939126	0.199308	14.952510	0.420756	6.646944
1986.386000	351.704468	171.936696	0.199309	14.952298	0.420757	6.646850
1986.406000	351.704388	171.937352	0.199309	14.952355	0.420757	6.646876
1986.426000	351.704468	171.924890	0.199312	14.951272	0.420763	6.646394
1986.446000	351.704388	171.936904	0.199309	14.952316	0.420757	6.646858
1986.466000	351.704468	171.933377	0.199310	14.952010	0.420759	6.646722
1986.486000	351.704468	171.938403	0.199308	14.952447	0.420756	6.646916
1986.506000	351.704468	171.922503	0.199313	14.951064	0.420765	6.646302
1986.526000	351.704388	171.953932	0.199304	14.953797	0.420748	6.647517
1986.546000	351.704468	171.945987	0.199306	14.953106	0.420752	6.647209
1986.566000	351.704388	171.949660	0.199305	14.953426	0.420750	6.647351
1986.586000	351.704468	171.946617	0.199306	14.953161	0.420752	6.647234
1986.606000	351.704468	171.933277	0.199310	14.952001	0.420759	6.646718
1986.626000	351.704468	171.935479	0.199309	14.952193	0.420758	6.646803
1986.646000	351.704388	171.927042	0.199311	14.951459	0.420762	6.646477
1986.666000	351.704388	171.921677	0.199313	14.950992	0.420765	6.646270
1986.686000	351.704468	171.919786	0.199313	14.950828	0.420766	6.646197
1986.706000	351.704468	171.916832	0.199314	14.950571	0.420767	6.646082
1986.726000	351.704388	171.912951	0.199315	14.950233	0.420769	6.645932
1986.746000	351.704468	171.909841	0.199316	14.949963	0.420771	6.645812
1986.766000	351.704388	171.909792	0.199316	14.949959	0.420771	6.645810
1986.786000	351.704468	171.915590	0.199314	14.950463	0.420768	6.646034
1986.806000	351.704388	171.912461	0.199315	14.950191	0.420770	6.645913
1986.826000	351.704388	171.910991	0.199316	14.950063	0.420770	6.645857
1986.846000	351.704468	171.905683	0.199317	14.949601	0.420773	6.645651
1986.866000	351.704468	171.910717	0.199316	14.950039	0.420771	6.645846
1986.886000	351.704388	171.905046	0.199317	14.949546	0.420774	6.645627
1986.906000	351.704388	171.906528	0.199317	14.949675	0.420773	6.645684
1986.926000	351.704388	171.904333	0.199317	14.949484	0.420774	6.645599
1986.946000	351.704468	171.907958	0.199316	14.949799	0.420772	6.645739
1986.966000	351.704388	171.903817	0.199317	14.949439	0.420774	6.645579
1986.986000	351.704388	171.909599	0.199316	14.949942	0.420771	6.645803
1987.006000	351.704468	171.896242	0.199319	14.948780	0.420778	6.645286
1987.026000	351.704468	171.909640	0.199316	14.949945	0.420771	6.645804
1987.046000	351.704468	171.911500	0.199316	14.950107	0.420770	6.645876
1987.066000	351.704388	171.904865	0.199317	14.949530	0.420774	6.645620
1987.086000	351.704468	171.903411	0.199318	14.949404	0.420775	6.645564
1987.106000	351.704388	171.905257	0.199317	14.949564	0.420773	6.645635
1987.126000	351.704468	171.887295	0.199322	14.948002	0.420783	6.644940
1987.146000	351.704468	171.901525	0.199318	14.949240	0.420776	6.645491
1987.166000	351.704468	171.901066	0.199318	14.949200	0.420776	6.645473
1987.186000	351.704468	171.887732	0.199322	14.948040	0.420783	6.644957
1987.206000	351.704468	171.887879	0.199322	14.948053	0.420783	6.644963
1987.226000	351.704468	171.892643	0.199320	14.948467	0.420780	6.645147
1987.246000	351.704468	171.904409	0.199317	14.949491	0.420774	6.645602
1987.266000	351.704388	171.897343	0.199319	14.948876	0.420778	6.645329
1987.286000	351.704468	171.893257	0.199320	14.948521	0.420780	6.645171
1987.306000	351.704388	171.892650	0.199320	14.948468	0.420780	6.645148
1987.326000	351.704388	171.882991	0.199323	14.947628	0.420785	6.644774
1987.346000	351.704468	171.890412	0.199321	14.948273	0.420781	6.645061
1987.366000	351.704468	171.902005	0.199318	14.949281	0.420775	6.645509
1987.386000	351.704468	171.904991	0.199317	14.949541	0.420774	6.645625
1987.406000	351.704388	171.919275	0.199313	14.950783	0.420766	6.646177
1987.426000	351.704468	171.902249	0.199318	14.949303	0.420775	6.645519
1987.446000	351.704468	171.897794	0.199319	14.948915	0.420777	6.645346
1987.466000	351.704388	171.903437	0.199318	14.949406	0.420774	6.645565
1987.486000	351.704468	171.894594	0.199320	14.948637	0.420779	6.645223
1987.506000	351.704388	171.903808	0.199317	14.949438	0.420774	6.645579
1987.526000	351.704468	171.906735	0.199317	14.949693	0.420773	6.645692
1987.546000	351.704468	171.911787	0.199315	14.950132	0.420770	6.645887
1987.566000	351.704388	171.894793	0.199320	14.948654	0.420779	6.645230
1987.586000	351.704388	171.908579	0.199316	14.949853	0.420772	6.645763
1987.606000	351.704468	171.913302	0.199315	14.950264	0.420769	6.645946
1987.626000	351.704388	171.891876	0.199321	14.948401	0.420780	6.645118
1987.646000	351.704388	171.889375	0.199321	14.948183	0.420782	6.645021
1987.666000	351.704468	171.892135	0.199321	14.948423	0.420780	6.645128
1987.686000	351.704468	171.898547	0.199319	14.948981	0.420777	6.645375
1987.706000	351.704468	171.890857	0.199321	14.948312	0.420781	6.645078
1987.726000	351.704468	171.895864	0.199320	14.948747	0.420778	6.645272
1987.746000	351.704468	171.898023	0.199319	14.948935	0.420777	6.645355
1987.766000	351.704468	171.896672	0.199319	14.948818	0.420778	6.645303
1987.786000	351.704468	171.904811	0.199317	14.949526	0.420774	6.645618
1987.806000	351.704388	171.914887	0.199315	14.950402	0.420768	6.646007
1987.826000	351.704388	171.902360	0.199318	14.949312	0.420775	6.645523
1987.846000	351.704388	171.914227	0.199315	14.950344	0.420769	6.645982
1987.866000	351.704468	171.909918	0.199316	14.949970	0.420771	6.645815
1987.886000	351.704388	171.909362	0.199316	14.949921	0.420771	6.645794
1987.906000	351.704388	171.907814	0.199316	14.949787	0.420772	6.645734
1987.926000	351.704388	171.910610	0.199316	14.950030	0.420771	6.645842
1987.946000	351.704388	171.918390	0.199314	14.950706	0.420767	6.646143
1987.966000	351.704388	171.896918	0.199319	14.948839	0.420778	6.645313
1987.986000	351.704388	171.889035	0.199321	14.948154	0.420782	6.645008
1988.006000	351.704468	171.894485	0.199320	14.948628	0.420779	6.645218
1988.026000	351.704468	171.892820	0.199320	14.948483	0.420780	6.645154
1988.046000	351.704388	171.882150	0.199323	14.947555	0.420786	6.644742
1988.066000	351.704388	171.881358	0.199323	14.947486	0.420786	6.644711
1988.086000	351.704388	171.892301	0.199320	14.948438	0.420780	6.645134
1988.106000	351.704388	171.895207	0.199320	14.948690	0.420779	6.645246
1988.126000	351.704388	171.896382	0.199319	14.948793	0.420778	6.645292
1988.146000	351.704388	171.894511	0.199320	14.948630	0.420779	6.645219
1988.166000	351.704388	171.882665	0.199323	14.947600	0.420785	6.644762
1988.186000	351.704468	171.882099	0.199323	14.947550	0.420786	6.644740
1988.206000	351.704468	171.885608	0.199322	14.947856	0.420784	6.644875
1988.226000	351.704388	171.887959	0.199322	14.948060	0.420783	6.644966
1988.246000	351.704388	171.877346	0.199324	14.947137	0.420788	6.644556
1988.266000	351.704468	171.886709	0.199322	14.947951	0.420783	6.644918
1988.286000	351.704388	171.872354	0.199326	14.946703	0.420791	6.644363
1988.306000	351.704388	171.870240	0.199326	14.946519	0.420792	6.644281
1988.326000	351.704388	171.870931	0.199326	14.946579	0.420791	6.644308
1988.346000	351.704468	171.862764	0.199328	14.945869	0.420796	6.643992
1988.366000	351.704468	171.870359	0.199326	14.946529	0.420792	6.644286
1988.386000	351.704468	171.877889	0.199324	14.947184	0.420788	6.644577
1988.406000	351.704388	171.875139	0.199325	14.946945	0.420789	6.644471
1988.426000	351.704468	171.859487	0.199329	14.945584	0.420798	6.643865
1988.446000	351.704468	171.875192	0.199325	14.946950	0.420789	6.644473
1988.466000	351.704388	171.877651	0.199324	14.947164	0.420788	6.644568
1988.486000	351.704468	171.872706	0.199326	14.946734	0.420791	6.644377
1988.506000	351.704468	171.878048	0.199324	14.947198	0.420788	6.644583
1988.526000	351.704388	171.879053	0.199324	14.947285	0.420787	6.644622
1988.546000	351.704468	171.881348	0.199323	14.947485	0.420786	6.644711
1988.566000	351.704388	171.871569	0.199326	14.946635	0.420791	6.644333
1988.586000	351.704388	171.873165	0.199325	14.946773	0.420790	6.644394
1988.606000	351.704468	171.875681	0.199325	14.946992	0.420789	6.644492
1988.626000	351.704388	171.875618	0.199325	14.946987	0.420789	6.644489
1988.646000	351.704468	171.872983	0.199326	14.946758	0.420790	6.644387
1988.666000	351.704468	171.885072	0.199322	14.947809	0.420784	6.644855
1988.686000	351.704468	171.880892	0.199324	14.947445	0.420786	6.644693
1988.706000	351.704388	171.863485	0.199328	14.945932	0.420795	6.644020
1988.726000	351.704468	171.883598	0.199323	14.947681	0.420785	6.644798
1988.746000	351.704388	171.880412	0.199324	14.947404	0.420786	6.644674
1988.766000	351.704388	171.878473	0.199324	14.947235	0.420788	6.644599
1988.786000	351.704388	171.877244	0.199324	14.947128	0.420788	6.644552
1988.806000	351.704388	171.875341	0.199325	14.946963	0.420789	6.644478
1988.826000	351.704468	171.882592	0.199323	14.947593	0.420785	6.644759
1988.846000	351.704388	171.877402	0.199324	14.947142	0.420788	6.644558
1988.866000	351.704468	171.873554	0.199325	14.946807	0.420790	6.644409
1988.886000	351.704468	171.882431	0.199323	14.947579	0.420786	6.644752
1988.906000	351.704468	171.873526	0.199325	14.946805	0.420790	6.644408
1988.926000	351.704388	171.884799	0.199322	14.947785	0.420784	6.644844
1988.946000	351.704468	171.885114	0.199322	14.947813	0.420784	6.644856
1988.966000	351.704468	171.895388	0.199320	14.948706	0.420779	6.645253
1988.986000	351.704468	171.892889	0.199320	14.948489	0.420780	6.645157
1989.006000	351.704388	171.884107	0.199323	14.947725	0.420785	6.644817
1989.026000	351.704388	171.888678	0.199321	14.948123	0.420782	6.644994
1989.046000	351.704388	171.883009	0.199323	14.947630	0.420785	6.644775
1989.066000	351.704388	171.879453	0.199324	14.947320	0.420787	6.644637
1989.086000	351.704468	171.876271	0.199325	14.947044	0.420789	6.644514
1989.106000	351.704388	171.875068	0.199325	14.946939	0.420789	6.644468
1989.126000	351.704388	171.885128	0.199322	14.947814	0.420784	6.644857
1989.146000	351.704388	171.883935	0.199323	14.947710	0.420785	6.644811
1989.166000	351.704468	171.866406	0.199327	14.946186	0.420794	6.644133
1989.186000	351.704468	171.883196	0.199323	14.947646	0.420785	6.644782
1989.206000	351.704388	171.885745	0.199322	14.947868	0.420784	6.644881
1989.226000	351.704468	171.874690	0.199325	14.946906	0.420790	6.644453
1989.246000	351.704468	171.856219	0.199330	14.945300	0.420799	6.643739
1989.266000	351.704388	171.879685	0.199324	14.947341	0.420787	6.644646
1989.286000	351.704468	171.877808	0.199324	14.947177	0.420788	6.644574
1989.306000	351.704468	171.887851	0.199322	14.948051	0.420783	6.644962
1989.326000	351.704468	171.871388	0.199326	14.946619	0.420791	6.644326
1989.346000	351.704388	171.879419	0.199324	14.947317	0.420787	6.644636
1989.366000	351.704468	171.870563	0.199326	14.946547	0.420792	6.644294
1989.386000	351.704468	171.871868	0.199326	14.946661	0.420791	6.644344
1989.406000	351.704468	171.874459	0.199325	14.946886	0.420790	6.644444
1989.426000	351.704388	171.860098	0.199329	14.945637	0.420797	6.643889
1989.446000	351.704468	171.867655	0.199327	14.946294	0.420793	6.644181
1989.466000	351.704388	171.859758	0.199329	14.945608	0.420797	6.643876
1989.486000	351.704468	171.859937	0.199329	14.945623	0.420797	6.643883
1989.506000	351.704388	171.849841	0.199332	14.944745	0.420803	6.643493
1989.526000	351.704388	171.850499	0.199331	14.944802	0.420802	6.643518
1989.546000	351.704388	171.843598	0.199333	14.944202	0.420806	6.643251
1989.566000	351.704388	171.856348	0.199330	14.945311	0.420799	6.643744
1989.586000	351.704388	171.855869	0.199330	14.945269	0.420799	6.643726
1989.606000	351.704388	171.854510	0.199330	14.945151	0.420800	6.643673
1989.626000	351.704468	171.858419	0.199329	14.945491	0.420798	6.643824
1989.646000	351.704468	171.847047	0.199332	14.944502	0.420804	6.643385
1989.666000	351.704388	171.853377	0.199331	14.945053	0.420801	6.643629
1989.686000	351.704468	171.850202	0.199332	14.944777	0.420802	6.643507
1989.706000	351.704388	171.850190	0.199331	14.944775	0.420802	6.643506
1989.726000	351.704388	171.842106	0.199334	14.944072	0.420807	6.643194
1989.746000	351.704388	171.847145	0.199332	14.944511	0.420804	6.643388
1989.766000	351.704468	171.845235	0.199333	14.944345	0.420805	6.643314
1989.786000	351.704468	171.845027	0.199333	14.944326	0.420805	6.643306
1989.806000	351.704468	171.841272	0.199334	14.944000	0.420807	6.643161
1989.826000	351.704468	171.851943	0.199331	14.944928	0.420802	6.643574
1989.846000	351.704468	171.831914	0.199336	14.943186	0.420812	6.642800
1989.866000	351.704468	171.834174	0.199336	14.943383	0.420811	6.642887
1989.886000	351.704468	171.827721	0.199337	14.942821	0.420814	6.642637
1989.906000	351.704388	171.830237	0.199337	14.943040	0.420813	6.642735
1989.926000	351.704468	171.842054	0.199334	14.944068	0.420807	6.643192
1989.946000	351.704468	171.834948	0.199336	14.943450	0.420810	6.642917
1989.966000	351.704388	171.845931	0.199333	14.944405	0.420805	6.643341
1989.986000	351.704388	171.833348	0.199336	14.943311	0.420811	6.642855
1990.006000	351.704468	171.844519	0.199333	14.944282	0.420805	6.643287
1990.026000	351.704468	171.853400	0.199331	14.945055	0.420801	6.643630
1990.046000	351.704388	171.841091	0.199334	14.943984	0.420807	6.643154
1990.066000	351.704468	171.825475	0.199338	14.942626	0.420815	6.642551
1990.086000	351.704388	171.824817	0.199338	14.942569	0.420816	6.642525
1990.106000	351.704468	171.828531	0.199337	14.942892	0.420814	6.642669
1990.126000	351.704388	171.814269	0.199341	14.941652	0.420821	6.642117
1990.146000	351.704468	171.831761	0.199336	14.943173	0.420812	6.642794
1990.166000	351.704468	171.829193	0.199337	14.942950	0.420813	6.642694
1990.186000	351.704468	171.822360	0.199339	14.942355	0.420817	6.642430
1990.206000	351.704388	171.824680	0.199338	14.942557	0.420816	6.642520
1990.226000	351.704388	171.832967	0.199336	14.943278	0.420811	6.642840
1990.246000	351.704388	171.837535	0.199335	14.943675	0.420809	6.643017
1990.266000	351.704388	171.819486	0.199339	14.942105	0.420818	6.642319
1990.286000	351.704388	171.821785	0.199339	14.942305	0.420817	6.642408
1990.306000	351.704468	171.806138	0.199343	14.940945	0.420826	6.641803
1990.326000	351.704468	171.823414	0.199339	14.942447	0.420817	6.642471
1990.346000	351.704468	171.824304	0.199338	14.942524	0.420816	6.642505
1990.366000	351.704468	171.839621	0.199334	14.943856	0.420808	6.643097
1990.386000	351.704468	171.832189	0.199336	14.943210	0.420812	6.642810
1990.406000	351.704388	171.815643	0.199340	14.941771	0.420820	6.642171
1990.426000	351.704468	171.832197	0.199336	14.943211	0.420812	6.642810
1990.446000	351.704388	171.814215	0.199341	14.941647	0.420821	6.642115
1990.466000	351.704388	171.813775	0.199341	14.941609	0.420821	6.642098
1990.486000	351.704388	171.828662	0.199337	14.942903	0.420814	6.642674
1990.506000	351.704468	171.819811	0.199339	14.942134	0.420818	6.642332
1990.526000	351.704468	171.816269	0.199340	14.941826	0.420820	6.642195
1990.546000	351.704468	171.809871	0.199342	14.941269	0.420824	6.641947
1990.566000	351.704468	171.810252	0.199342	14.941302	0.420823	6.641962
1990.586000	351.704388	171.801540	0.199344	14.940545	0.420828	6.641625
1990.606000	351.704388	171.810944	0.199342	14.941362	0.420823	6.641989
1990.626000	351.704388	171.807903	0.199343	14.941098	0.420825	6.641871
1990.646000	351.704468	171.816724	0.199340	14.941865	0.420820	6.642212
1990.666000	351.704388	171.820279	0.199339	14.942174	0.420818	6.642350
1990.686000	351.704388	171.797174	0.199345	14.940165	0.420830	6.641457
1990.706000	351.704468	171.803425	0.199344	14.940709	0.420827	6.641698
1990.726000	351.704388	171.810442	0.199342	14.941319	0.420823	6.641969
1990.746000	351.704468	171.792932	0.199346	14.939796	0.420832	6.641293
1990.766000	351.704468	171.804868	0.199343	14.940834	0.420826	6.641754
1990.786000	351.704388	171.805904	0.199343	14.940924	0.420826	6.641794
1990.806000	351.704388	171.820383	0.199339	14.942183	0.420818	6.642354
1990.826000	351.704388	171.819656	0.199339	14.942120	0.420818	6.642326
1990.846000	351.704468	171.814615	0.199341	14.941682	0.420821	6.642131
1990.866000	351.704468	171.808655	0.199342	14.941163	0.420824	6.641900
1990.886000	351.704468	171.803786	0.199344	14.940740	0.420827	6.641712
1990.906000	351.704388	171.804920	0.199343	14.940839	0.420826	6.641756
1990.926000	351.704388	171.788579	0.199348	14.939418	0.420835	6.641124
1990.946000	351.704388	171.796086	0.199346	14.940070	0.420831	6.641414
1990.966000	351.704388	171.784188	0.199349	14.939036	0.420837	6.640955
1990.986000	351.704388	171.786206	0.199348	14.939211	0.420836	6.641033
1991.006000	351.704388	171.792348	0.199347	14.939745	0.420833	6.641270
1991.026000	351.704468	171.798003	0.199345	14.940237	0.420830	6.641489
1991.046000	351.704468	171.798767	0.199345	14.940303	0.420829	6.641518
1991.066000	351.704388	171.810433	0.199342	14.941318	0.420823	6.641969
1991.086000	351.704468	171.800546	0.199344	14.940458	0.420829	6.641587
1991.106000	351.704388	171.787794	0.199348	14.939349	0.420835	6.641094
1991.126000	351.704468	171.798845	0.199345	14.940310	0.420829	6.641521
1991.146000	351.704468	171.794670	0.199346	14.939947	0.420832	6.641360
1991.166000	351.704468	171.793949	0.199346	14.939885	0.420832	6.641332
1991.186000	351.704468	171.799565	0.199345	14.940373	0.420829	6.641549
1991.206000	351.704468	171.803623	0.199344	14.940726	0.420827	6.641706
1991.226000	351.704388	171.802082	0.199344	14.940592	0.420828	6.641646
1991.246000	351.704388	171.789832	0.199347	14.939526	0.420834	6.641173
1991.266000	351.704388	171.784908	0.199349	14.939098	0.420837	6.640982
1991.286000	351.704468	171.782337	0.199349	14.938875	0.420838	6.640883
1991.306000	351.704388	171.790998	0.199347	14.939628	0.420833	6.641218
1991.326000	351.704468	171.785565	0.199348	14.939155	0.420836	6.641008
1991.346000	351.704468	171.789886	0.199347	14.939531	0.420834	6.641175
1991.366000	351.704388	171.787947	0.199348	14.939363	0.420835	6.641100
1991.386000	351.704388	171.787724	0.199348	14.939343	0.420835	6.641091
1991.406000	351.704388	171.787869	0.199348	14.939356	0.420835	6.641097
1991.426000	351.704468	171.791878	0.199347	14.939704	0.420833	6.641252
1991.446000	351.704468	171.793049	0.199346	14.939806	0.420832	6.641297
1991.466000	351.704388	171.780744	0.199350	14.938736	0.420839	6.640821
1991.486000	351.704388	171.789167	0.199347	14.939469	0.420834	6.641147
1991.506000	351.704468	171.787444	0.199348	14.939319	0.420835	6.641080
1991.526000	351.704388	171.789073	0.199347	14.939461	0.420834	6.641143
1991.546000	351.704388	171.794011	0.199346	14.939890	0.420832	6.641334
1991.566000	351.704388	171.801282	0.199344	14.940522	0.420828	6.641615
1991.586000	351.704388	171.781951	0.199349	14.938841	0.420838	6.640868
1991.606000	351.704468	171.766244	0.199353	14.937475	0.420847	6.640261
1991.626000	351.704388	171.776086	0.199351	14.938331	0.420841	6.640641
1991.646000	351.704388	171.776883	0.199351	14.938400	0.420841	6.640672
1991.666000	351.704388	171.781136	0.199350	14.938770	0.420839	6.640837
1991.686000	351.704468	171.778784	0.199350	14.938566	0.420840	6.640746
1991.706000	351.704388	171.787716	0.199348	14.939342	0.420835	6.641091
1991.726000	351.704388	171.774701	0.199351	14.938211	0.420842	6.640588
1991.746000	351.704468	171.779846	0.199350	14.938658	0.420839	6.640787
1991.766000	351.704468	171.777839	0.199350	14.938484	0.420840	6.640709
1991.786000	351.704468	171.767961	0.199353	14.937624	0.420846	6.640327
1991.806000	351.704388	171.774055	0.199351	14.938154	0.420842	6.640563
1991.826000	351.704468	171.769120	0.199353	14.937725	0.420845	6.640372
1991.846000	351.704388	171.779724	0.199350	14.938647	0.420839	6.640782
1991.866000	351.704468	171.756362	0.199356	14.936616	0.420852	6.639879
1991.886000	351.704468	171.770159	0.199352	14.937816	0.420844	6.640412
1991.906000	351.704468	171.775093	0.199351	14.938245	0.420842	6.640603
1991.926000	351.704388	171.777875	0.199350	14.938487	0.420840	6.640710
1991.946000	351.704388	171.769705	0.199352	14.937776	0.420845	6.640395
1991.966000	351.704388	171.771289	0.199352	14.937914	0.420844	6.640456
1991.986000	351.704468	171.767005	0.199353	14.937541	0.420846	6.640290
1992.006000	351.704468	171.762301	0.199354	14.937132	0.420849	6.640108
1992.026000	351.704388	171.761517	0.199355	14.937064	0.420849	6.640078
1992.046000	351.704388	171.771796	0.199352	14.937958	0.420843	6.640475
1992.066000	351.704468	171.770635	0.199352	14.937857	0.420844	6.640431
1992.086000	351.704468	171.773896	0.199351	14.938141	0.420842	6.640557
1992.106000	351.704388	171.766433	0.199353	14.937492	0.420846	6.640268
1992.126000	351.704468	171.764987	0.199354	14.937366	0.420847	6.640212
1992.146000	351.704468	171.774819	0.199351	14.938221	0.420842	6.640592
1992.166000	351.704388	171.781553	0.199349	14.938807	0.420838	6.640853
1992.186000	351.704468	171.763415	0.199354	14.937229	0.420848	6.640151
1992.206000	351.704468	171.758818	0.199355	14.936829	0.420850	6.639974
1992.226000	351.704468	171.760014	0.199355	14.936933	0.420850	6.640020
1992.246000	351.704388	171.767860	0.199353	14.937616	0.420846	6.640323
1992.266000	351.704468	171.763072	0.199354	14.937199	0.420848	6.640138
1992.286000	351.704388	171.769753	0.199352	14.937780	0.420845	6.640396
1992.306000	351.704468	171.768519	0.199353	14.937673	0.420845	6.640349
1992.326000	351.704388	171.771650	0.199352	14.937945	0.420844	6.640470
1992.346000	351.704468	171.781792	0.199349	14.938827	0.420838	6.640862
1992.366000	351.704468	171.782484	0.199349	14.938887	0.420838	6.640889
1992.386000	351.704468	171.782647	0.199349	14.938902	0.420838	6.640895
1992.406000	351.704388	171.768576	0.199353	14.937678	0.420845	6.640351
1992.426000	351.704468	171.767057	0.199353	14.937546	0.420846	6.640292
1992.446000	351.704468	171.765624	0.199354	14.937421	0.420847	6.640237
1992.466000	351.704388	171.763211	0.199354	14.937211	0.420848	6.640144
1992.486000	351.704388	171.769049	0.199353	14.937719	0.420845	6.640369
1992.506000	351.704468	171.780186	0.199350	14.938688	0.420839	6.640800
1992.526000	351.704468	171.766066	0.199354	14.937460	0.420847	6.640254
1992.546000	351.704468	171.779428	0.199350	14.938622	0.420840	6.640771
1992.566000	351.704388	171.787053	0.199348	14.939285	0.420835	6.641065
1992.586000	351.704388	171.774548	0.199351	14.938197	0.420842	6.640582
1992.606000	351.704468	171.790586	0.199347	14.939592	0.420834	6.641202
1992.626000	351.704468	171.771366	0.199352	14.937921	0.420844	6.640459
1992.646000	351.704388	171.780504	0.199350	14.938715	0.420839	6.640812
1992.666000	351.704388	171.763989	0.199354	14.937279	0.420848	6.640174
1992.686000	351.704468	171.784689	0.199349	14.939079	0.420837	6.640974
1992.706000	351.704468	171.792165	0.199347	14.939729	0.420833	6.641263
1992.726000	351.704468	171.783879	0.199349	14.939009	0.420837	6.640943
1992.746000	351.704468	171.789906	0.199347	14.939533	0.420834	6.641176
1992.766000	351.704468	171.799499	0.199345	14.940367	0.420829	6.641546
1992.786000	351.704468	171.785196	0.199349	14.939123	0.420837	6.640993
1992.806000	351.704468	171.797487	0.199345	14.940192	0.420830	6.641469
1992.826000	351.704468	171.785618	0.199348	14.939160	0.420836	6.641010
1992.846000	351.704388	171.776465	0.199351	14.938364	0.420841	6.640656
1992.866000	351.704388	171.788946	0.199347	14.939449	0.420834	6.641138
1992.886000	351.704468	171.790343	0.199347	14.939571	0.420834	6.641192
1992.906000	351.704468	171.789698	0.199347	14.939515	0.420834	6.641168
1992.926000	351.704468	171.782906	0.199349	14.938924	0.420838	6.640905
1992.946000	351.704468	171.784920	0.199349	14.939099	0.420837	6.640983
1992.966000	351.704388	171.790473	0.199347	14.939582	0.420834	6.641197
1992.986000	351.704388	171.768948	0.199353	14.937710	0.420845	6.640365
1993.006000	351.704468	171.760655	0.199355	14.936989	0.420849	6.640045
1993.026000	351.704388	171.761728	0.199355	14.937083	0.420849	6.640086
1993.046000	351.704388	171.755873	0.199356	14.936573	0.420852	6.639860
1993.066000	351.704468	171.756877	0.199356	14.936661	0.420851	6.639899
1993.086000	351.704468	171.761077	0.199355	14.937026	0.420849	6.640061
1993.106000	351.704388	171.772962	0.199352	14.938059	0.420843	6.640521
1993.126000	351.704468	171.758366	0.199356	14.936790	0.420851	6.639956
1993.146000	351.704468	171.773185	0.199352	14.938079	0.420843	6.640529
1993.166000	351.704468	171.773005	0.199352	14.938063	0.420843	6.640522
1993.186000	351.704388	171.754741	0.199356	14.936475	0.420852	6.639816
1993.206000	351.704388	171.765532	0.199354	14.937413	0.420847	6.640233
1993.226000	351.704388	171.745402	0.199359	14.935663	0.420857	6.639455
1993.246000	351.704468	171.762567	0.199354	14.937155	0.420848	6.640119
1993.266000	351.704468	171.766441	0.199353	14.937492	0.420846	6.640268
1993.286000	351.704388	171.773309	0.199352	14.938090	0.420843	6.640534
1993.306000	351.704388	171.760548	0.199355	14.936980	0.420849	6.640041
1993.326000	351.704468	171.758668	0.199355	14.936816	0.420850	6.639968
1993.346000	351.704468	171.765510	0.199354	14.937411	0.420847	6.640232
1993.366000	351.704388	171.761288	0.199355	14.937044	0.420849	6.640069
1993.386000	351.704468	171.749141	0.199358	14.935988	0.420855	6.639600
1993.406000	351.704468	171.755843	0.199356	14.936571	0.420852	6.639859
1993.426000	351.704468	171.747350	0.199358	14.935832	0.420856	6.639530
1993.446000	351.704468	171.750796	0.199357	14.936132	0.420855	6.639664
1993.466000	351.704468	171.743096	0.199360	14.935462	0.420859	6.639366
1993.486000	351.704468	171.758424	0.199356	14.936795	0.420851	6.639958
1993.506000	351.704468	171.747758	0.199358	14.935868	0.420856	6.639546
1993.526000	351.704468	171.753413	0.199357	14.936359	0.420853	6.639765
1993.546000	351.704388	171.744911	0.199359	14.935620	0.420858	6.639436
1993.566000	351.704468	171.748601	0.199358	14.935941	0.420856	6.639579
1993.586000	351.704388	171.747212	0.199358	14.935820	0.420856	6.639525
1993.606000	351.704468	171.757113	0.199356	14.936681	0.420851	6.639908
1993.626000	351.704468	171.750081	0.199358	14.936070	0.420855	6.639636
1993.646000	351.704468	171.758729	0.199355	14.936822	0.420850	6.639970
1993.666000	351.704468	171.755085	0.199356	14.936505	0.420852	6.639829
1993.686000	351.704468	171.759520	0.199355	14.936890	0.420850	6.640001
1993.706000	351.704468	171.763046	0.199354	14.937197	0.420848	6.640137
1993.726000	351.704468	171.759294	0.199355	14.936871	0.420850	6.639992
1993.746000	351.704388	171.764609	0.199354	14.937333	0.420847	6.640198
1993.766000	351.704388	171.748918	0.199358	14.935968	0.420855	6.639591
1993.786000	351.704468	171.743141	0.199359	14.935466	0.420859	6.639368
1993.806000	351.704468	171.741331	0.199360	14.935309	0.420860	6.639298
1993.826000	351.704388	171.745950	0.199359	14.935710	0.420857	6.639476
1993.846000	351.704468	171.744850	0.199359	14.935615	0.420858	6.639434
1993.866000	351.704388	171.738838	0.199361	14.935092	0.420861	6.639201
1993.886000	351.704468	171.739329	0.199360	14.935135	0.420861	6.639220
1993.906000	351.704388	171.744313	0.199359	14.935568	0.420858	6.639413
1993.926000	351.704388	171.753978	0.199357	14.936409	0.420853	6.639787
1993.946000	351.704468	171.750232	0.199358	14.936083	0.420855	6.639642
1993.966000	351.704468	171.741935	0.199360	14.935361	0.420859	6.639321
1993.986000	351.704468	171.747007	0.199358	14.935802	0.420857	6.639517
1994.006000	351.704388	171.748430	0.199358	14.935926	0.420856	6.639572
1994.026000	351.704468	171.749924	0.199358	14.936056	0.420855	6.639630
1994.046000	351.704468	171.746292	0.199359	14.935740	0.420857	6.639490
1994.066000	351.704388	171.753245	0.199357	14.936345	0.420853	6.639758
1994.086000	351.704388	171.755236	0.199356	14.936518	0.420852	6.639835
1994.106000	351.704388	171.747547	0.199358	14.935849	0.420856	6.639538
1994.126000	351.704388	171.742413	0.199360	14.935403	0.420859	6.639340
1994.146000	351.704388	171.748532	0.199358	14.935935	0.420856	6.639576
1994.166000	351.704388	171.750564	0.199358	14.936112	0.420855	6.639655
1994.186000	351.704388	171.745396	0.199359	14.935662	0.420857	6.639455
1994.206000	351.704468	171.742046	0.199360	14.935371	0.420859	6.639325
1994.226000	351.704388	171.739003	0.199361	14.935106	0.420861	6.639208
1994.246000	351.704388	171.763363	0.199354	14.937225	0.420848	6.640149
1994.266000	351.704468	171.742524	0.199360	14.935412	0.420859	6.639344
1994.286000	351.704468	171.751906	0.199357	14.936228	0.420854	6.639707
1994.306000	351.704388	171.747100	0.199358	14.935810	0.420856	6.639521
1994.326000	351.704468	171.747614	0.199358	14.935855	0.420856	6.639541
1994.346000	351.704468	171.760434	0.199355	14.936970	0.420850	6.640036
1994.366000	351.704468	171.754196	0.199357	14.936427	0.420853	6.639795
1994.386000	351.704468	171.750363	0.199358	14.936094	0.420855	6.639647
1994.406000	351.704468	171.739664	0.199360	14.935164	0.420860	6.639233
1994.426000	351.704468	171.739611	0.199360	14.935159	0.420860	6.639231
1994.446000	351.704468	171.721804	0.199365	14.933611	0.420870	6.638543
1994.466000	351.704388	171.730308	0.199363	14.934350	0.420865	6.638872
1994.486000	351.704388	171.721378	0.199365	14.933573	0.420870	6.638526
1994.506000	351.704388	171.730733	0.199363	14.934387	0.420865	6.638888
1994.526000	351.704468	171.735771	0.199361	14.934825	0.420862	6.639083
1994.546000	351.704468	171.721540	0.199365	14.933588	0.420870	6.638533
1994.566000	351.704388	171.725290	0.199364	14.933914	0.420868	6.638678
1994.586000	351.704388	171.733938	0.199362	14.934666	0.420863	6.639012
1994.606000	351.704388	171.720709	0.199365	14.933515	0.420870	6.638500
1994.626000	351.704388	171.710578	0.199368	14.932634	0.420876	6.638109
1994.646000	351.704388	171.733656	0.199362	14.934641	0.420863	6.639001
1994.666000	351.704388	171.717880	0.199366	14.933269	0.420872	6.638391
1994.686000	351.704468	171.721178	0.199365	14.933556	0.420870	6.638519
1994.706000	351.704388	171.715745	0.199367	14.933084	0.420873	6.638309
1994.726000	351.704468	171.718998	0.199366	14.933367	0.420871	6.638434
1994.746000	351.704388	171.730576	0.199363	14.934373	0.420865	6.638882
1994.766000	351.704468	171.724580	0.199364	14.933852	0.420868	6.638650
1994.786000	351.704468	171.740070	0.199360	14.935199	0.420860	6.639249
1994.806000	351.704468	171.733961	0.199362	14.934668	0.420863	6.639013
1994.826000	351.704468	171.731772	0.199362	14.934477	0.420865	6.638928
1994.846000	351.704468	171.717459	0.199366	14.933233	0.420872	6.638375
1994.866000	351.704468	171.710371	0.199368	14.932616	0.420876	6.638101
1994.886000	351.704388	171.723351	0.199365	14.933745	0.420869	6.638603
1994.906000	351.704468	171.714262	0.199367	14.932955	0.420874	6.638251
1994.926000	351.704468	171.717047	0.199366	14.933197	0.420872	6.638359
1994.946000	351.704388	171.710016	0.199368	14.932585	0.420876	6.638087
1994.966000	351.704468	171.715329	0.199367	14.933047	0.420873	6.638293
1994.986000	351.704468	171.714970	0.199367	14.933016	0.420873	6.638279
1995.006000	351.704468	171.711463	0.199368	14.932711	0.420875	6.638143
1995.026000	351.704388	171.705911	0.199369	14.932228	0.420878	6.637928
1995.046000	351.704388	171.704260	0.199370	14.932085	0.420879	6.637865
1995.066000	351.704468	171.711013	0.199368	14.932672	0.420875	6.638126
1995.086000	351.704468	171.718997	0.199366	14.933366	0.420871	6.638434
1995.106000	351.704468	171.712433	0.199368	14.932796	0.420875	6.638181
1995.126000	351.704468	171.736846	0.199361	14.934919	0.420862	6.639124
1995.146000	351.704468	171.721480	0.199365	14.933582	0.420870	6.638530
1995.166000	351.704388	171.713762	0.199367	14.932911	0.420874	6.638232
1995.186000	351.704468	171.727258	0.199364	14.934085	0.420867	6.638754
1995.206000	351.704388	171.719395	0.199366	14.933401	0.420871	6.638450
1995.226000	351.704468	171.717105	0.199366	14.933202	0.420872	6.638361
1995.246000	351.704468	171.722134	0.199365	14.933639	0.420870	6.638556
1995.266000	351.704388	171.711702	0.199368	14.932732	0.420875	6.638152
1995.286000	351.704468	171.731612	0.199363	14.934463	0.420865	6.638922
1995.306000	351.704468	171.727885	0.199363	14.934139	0.420867	6.638778
1995.326000	351.704468	171.722880	0.199365	14.933704	0.420869	6.638584
1995.346000	351.704388	171.724847	0.199364	14.933875	0.420868	6.638660
1995.366000	351.704388	171.726965	0.199364	14.934059	0.420867	6.638742
1995.386000	351.704388	171.724083	0.199364	14.933809	0.420869	6.638631
1995.406000	351.704468	171.709167	0.199368	14.932512	0.420876	6.638054
1995.426000	351.704388	171.723327	0.199365	14.933743	0.420869	6.638602
1995.446000	351.704468	171.719390	0.199366	14.933401	0.420871	6.638450
1995.466000	351.704468	171.694015	0.199372	14.931194	0.420884	6.637469
1995.486000	351.704388	171.691952	0.199373	14.931014	0.420885	6.637389
1995.506000	351.704388	171.708159	0.199369	14.932424	0.420877	6.638015
1995.526000	351.704388	171.704011	0.199370	14.932063	0.420879	6.637855
1995.546000	351.704468	171.707788	0.199369	14.932392	0.420877	6.638001
1995.566000	351.704388	171.696202	0.199372	14.931384	0.420883	6.637553
1995.586000	351.704388	171.706885	0.199369	14.932313	0.420878	6.637966
1995.606000	351.704468	171.713806	0.199367	14.932915	0.420874	6.638234
1995.626000	351.704468	171.695953	0.199372	14.931362	0.420883	6.637543
1995.646000	351.704388	171.708584	0.199368	14.932461	0.420877	6.638032
1995.666000	351.704388	171.701541	0.199370	14.931848	0.420880	6.637759
1995.686000	351.704468	171.707469	0.199369	14.932364	0.420877	6.637989
1995.706000	351.704468	171.707510	0.199369	14.932367	0.420877	6.637990
1995.726000	351.704468	171.704588	0.199370	14.932113	0.420879	6.637877
1995.746000	351.704468	171.702850	0.199370	14.931962	0.420880	6.637810
1995.766000	351.704388	171.713008	0.199367	14.932846	0.420874	6.638203
1995.786000	351.704468	171.717177	0.199366	14.933208	0.420872	6.638364
1995.806000	351.704468	171.707916	0.199369	14.932403	0.420877	6.638006
1995.826000	351.704468	171.711820	0.199368	14.932742	0.420875	6.638157
1995.846000	351.704468	171.705841	0.199369	14.932222	0.420878	6.637926
1995.866000	351.704388	171.702667	0.199370	14.931946	0.420880	6.637803
1995.886000	351.704468	171.693877	0.199372	14.931182	0.420884	6.637463
1995.906000	351.704468	171.693715	0.199372	14.931168	0.420885	6.637457
1995.926000	351.704468	171.706215	0.199369	14.932255	0.420878	6.637940
1995.946000	351.704388	171.707307	0.199369	14.932350	0.420877	6.637982
1995.966000	351.704468	171.706441	0.199369	14.932274	0.420878	6.637949
1995.986000	351.704388	171.695537	0.199372	14.931326	0.420883	6.637527
1996.006000	351.704468	171.708817	0.199368	14.932481	0.420877	6.638041
1996.026000	351.704388	171.697461	0.199371	14.931494	0.420882	6.637602
1996.046000	351.704468	171.699483	0.199371	14.931669	0.420882	6.637680
1996.066000	351.704468	171.702293	0.199370	14.931914	0.420880	6.637789
1996.086000	351.704468	171.699480	0.199371	14.931669	0.420882	6.637680
1996.106000	351.704468	171.702988	0.199370	14.931974	0.420880	6.637815
1996.126000	351.704468	171.709383	0.199368	14.932530	0.420876	6.638063
1996.146000	351.704388	171.694739	0.199372	14.931257	0.420884	6.637497
1996.166000	351.704468	171.705714	0.199369	14.932211	0.420878	6.637921
1996.186000	351.704468	171.688671	0.199374	14.930729	0.420887	6.637262
1996.206000	351.704388	171.692562	0.199373	14.931067	0.420885	6.637412
1996.226000	351.704388	171.687787	0.199374	14.930652	0.420888	6.637228
1996.246000	351.704468	171.696989	0.199372	14.931453	0.420883	6.637584
1996.266000	351.704468	171.695719	0.199372	14.931342	0.420884	6.637534
1996.286000	351.704388	171.695366	0.199372	14.931311	0.420884	6.637521
1996.305000	351.704388	171.680204	0.199376	14.929993	0.420892	6.636935
1996.325000	351.704388	171.689779	0.199373	14.930825	0.420887	6.637305
1996.345000	351.704468	171.685144	0.199375	14.930422	0.420889	6.637126
1996.365000	351.704388	171.685162	0.199375	14.930424	0.420889	6.637126
1996.385000	351.704468	171.688011	0.199374	14.930672	0.420888	6.637236
1996.405000	351.704388	171.688491	0.199374	14.930714	0.420887	6.637255
1996.425000	351.704388	171.687088	0.199374	14.930591	0.420888	6.637201
1996.445000	351.704388	171.684216	0.199375	14.930342	0.420889	6.637090
1996.465000	351.704468	171.700297	0.199371	14.931740	0.420881	6.637711
1996.485000	351.704388	171.693351	0.199372	14.931136	0.420885	6.637443
1996.505000	351.704468	171.678963	0.199376	14.929885	0.420892	6.636887
1996.525000	351.704468	171.680831	0.199376	14.930047	0.420891	6.636959
1996.545000	351.704388	171.669160	0.199379	14.929032	0.420897	6.636508
1996.565000	351.704468	171.668749	0.199379	14.928997	0.420898	6.636492
1996.585000	351.704388	171.663759	0.199380	14.928563	0.420900	6.636299
1996.605000	351.704468	171.676187	0.199377	14.929643	0.420894	6.636779
1996.625000	351.704468	171.659135	0.199381	14.928161	0.420903	6.636120
1996.645000	351.704468	171.678548	0.199376	14.929849	0.420893	6.636871
1996.665000	351.704388	171.674097	0.199377	14.929462	0.420895	6.636699
1996.685000	351.704468	171.691369	0.199373	14.930964	0.420886	6.637366
1996.705000	351.704468	171.677131	0.199377	14.929726	0.420893	6.636816
1996.725000	351.704468	171.679042	0.199376	14.929892	0.420892	6.636890
1996.745000	351.704388	171.680571	0.199376	14.930025	0.420891	6.636949
1996.765000	351.704388	171.691305	0.199373	14.930958	0.420886	6.637364
1996.785000	351.704388	171.683003	0.199375	14.930236	0.420890	6.637043
1996.805000	351.704388	171.689913	0.199373	14.930837	0.420886	6.637310
1996.825000	351.704388	171.680349	0.199376	14.930005	0.420891	6.636940
1996.845000	351.704388	171.686973	0.199374	14.930581	0.420888	6.637196
1996.865000	351.704468	171.690412	0.199373	14.930881	0.420886	6.637329
1996.885000	351.704388	171.668639	0.199379	14.928987	0.420898	6.636488
1996.905000	351.704388	171.680333	0.199376	14.930004	0.420891	6.636940
1996.925000	351.704468	171.676732	0.199377	14.929691	0.420893	6.636800
1996.945000	351.704388	171.683256	0.199375	14.930258	0.420890	6.637053
1996.965000	351.704468	171.686198	0.199374	14.930514	0.420889	6.637166
1996.985000	351.704388	171.680168	0.199376	14.929990	0.420892	6.636933
1997.005000	351.704468	171.690827	0.199373	14.930917	0.420886	6.637345
1997.025000	351.704468	171.673199	0.199378	14.929384	0.420895	6.636664
1997.045000	351.704468	171.683284	0.199375	14.930261	0.420890	6.637054
1997.065000	351.704388	171.682879	0.199375	14.930225	0.420890	6.637038
1997.085000	351.704468	171.667515	0.199379	14.928889	0.420898	6.636444
1997.105000	351.704468	171.671421	0.199378	14.929229	0.420896	6.636595
1997.125000	351.704468	171.677000	0.199377	14.929714	0.420893	6.636811
1997.145000	351.704388	171.674775	0.199377	14.929521	0.420894	6.636725
1997.165000	351.704468	171.676754	0.199377	14.929693	0.420893	6.636801
1997.185000	351.704468	171.672430	0.199378	14.929317	0.420896	6.636634
1997.205000	351.704468	171.664000	0.199380	14.928584	0.420900	6.636308
1997.225000	351.704388	171.673424	0.199378	14.929403	0.420895	6.636673
1997.245000	351.704468	171.668552	0.199379	14.928980	0.420898	6.636484
1997.265000	351.704468	171.669065	0.199379	14.929024	0.420897	6.636504
1997.285000	351.704388	171.668117	0.199379	14.928942	0.420898	6.636467
1997.305000	351.704388	171.662556	0.199380	14.928458	0.420901	6.636252
1997.325000	351.704468	171.655227	0.199382	14.927821	0.420905	6.635969
1997.345000	351.704468	171.661089	0.199381	14.928331	0.420902	6.636196
1997.365000	351.704468	171.653258	0.199383	14.927649	0.420906	6.635893
1997.385000	351.704468	171.658706	0.199382	14.928123	0.420903	6.636104
1997.405000	351.704388	171.658082	0.199382	14.928069	0.420903	6.636079
1997.425000	351.704468	171.651974	0.199383	14.927538	0.420906	6.635843
1997.445000	351.704468	171.642615	0.199386	14.926724	0.420911	6.635481
1997.465000	351.704468	171.651664	0.199383	14.927511	0.420907	6.635831
1997.485000	351.704388	171.646639	0.199385	14.927074	0.420909	6.635637
1997.505000	351.704468	171.648498	0.199384	14.927236	0.420908	6.635709
1997.525000	351.704468	171.658697	0.199382	14.928123	0.420903	6.636103
1997.545000	351.704468	171.649479	0.199384	14.927321	0.420908	6.635747
1997.565000	351.704468	171.648544	0.199384	14.927239	0.420908	6.635711
1997.585000	351.704468	171.633916	0.199388	14.925967	0.420916	6.635145
1997.605000	351.704388	171.638793	0.199387	14.926392	0.420913	6.635334
1997.625000	351.704388	171.639703	0.199386	14.926471	0.420913	6.635369
1997.645000	351.704468	171.647485	0.199384	14.927147	0.420909	6.635670
1997.665000	351.704468	171.648618	0.199384	14.927246	0.420908	6.635714
1997.685000	351.704388	171.640087	0.199386	14.926504	0.420913	6.635384
1997.705000	351.704388	171.634753	0.199388	14.926040	0.420915	6.635178
1997.725000	351.704468	171.632169	0.199388	14.925816	0.420917	6.635078
1997.745000	351.704468	171.657775	0.199382	14.928042	0.420903	6.636068
1997.765000	351.704468	171.650524	0.199384	14.927412	0.420907	6.635787
1997.785000	351.704388	171.667404	0.199379	14.928880	0.420898	6.636440
1997.805000	351.704468	171.657385	0.199382	14.928008	0.420904	6.636052
1997.825000	351.704388	171.641071	0.199386	14.926590	0.420912	6.635422
1997.845000	351.704388	171.645029	0.199385	14.926934	0.420910	6.635575
1997.865000	351.704468	171.640725	0.199386	14.926560	0.420912	6.635408
1997.885000	351.704468	171.630152	0.199389	14.925640	0.420918	6.635000
1997.905000	351.704388	171.620852	0.199391	14.924831	0.420923	6.634640
1997.925000	351.704468	171.623676	0.199391	14.925077	0.420921	6.634749
1997.945000	351.704388	171.630884	0.199389	14.925704	0.420917	6.635028
1997.965000	351.704468	171.617063	0.199392	14.924502	0.420925	6.634494
1997.985000	351.704388	171.606181	0.199395	14.923555	0.420930	6.634073
1998.005000	351.704468	171.613062	0.199393	14.924154	0.420927	6.634339
1998.025000	351.704468	171.603549	0.199396	14.923327	0.420932	6.633971
1998.045000	351.704468	171.606576	0.199395	14.923590	0.420930	6.634088
1998.065000	351.704388	171.608114	0.199395	14.923724	0.420929	6.634148
1998.085000	351.704468	171.598834	0.199397	14.922917	0.420934	6.633789
1998.105000	351.704468	171.598796	0.199397	14.922913	0.420934	6.633787
1998.125000	351.704388	171.590261	0.199399	14.922171	0.420939	6.633458
1998.145000	351.704468	171.597430	0.199398	14.922794	0.420935	6.633735
1998.165000	351.704388	171.609547	0.199394	14.923848	0.420929	6.634203
1998.185000	351.704468	171.589582	0.199400	14.922112	0.420939	6.633431
1998.205000	351.704468	171.595338	0.199398	14.922613	0.420936	6.633654
1998.225000	351.704468	171.594040	0.199398	14.922500	0.420937	6.633604
1998.245000	351.704468	171.592230	0.199399	14.922342	0.420938	6.633534
1998.265000	351.704468	171.592222	0.199399	14.922342	0.420938	6.633533
1998.285000	351.704468	171.582622	0.199401	14.921507	0.420943	6.633162
1998.305000	351.704468	171.585711	0.199401	14.921775	0.420941	6.633282
1998.325000	351.704388	171.586180	0.199400	14.921816	0.420941	6.633300
1998.345000	351.704468	171.582121	0.199402	14.921463	0.420943	6.633143
1998.365000	351.704468	171.569362	0.199405	14.920354	0.420950	6.632650
1998.385000	351.704468	171.584130	0.199401	14.921638	0.420942	6.633221
1998.405000	351.704388	171.575748	0.199403	14.920909	0.420946	6.632896
1998.425000	351.704468	171.572383	0.199404	14.920616	0.420948	6.632766
1998.445000	351.704388	171.586880	0.199400	14.921877	0.420941	6.633327
1998.465000	351.704468	171.583697	0.199401	14.921600	0.420942	6.633204
1998.485000	351.704468	171.589265	0.199400	14.922084	0.420939	6.633419
1998.505000	351.704468	171.573210	0.199404	14.920688	0.420948	6.632798
1998.525000	351.704468	171.587480	0.199400	14.921929	0.420940	6.633350
1998.545000	351.704388	171.594380	0.199398	14.922529	0.420937	6.633617
1998.565000	351.704468	171.567666	0.199405	14.920206	0.420951	6.632584
1998.585000	351.704468	171.581692	0.199402	14.921426	0.420943	6.633126
1998.605000	351.704388	171.576800	0.199403	14.921000	0.420946	6.632937
1998.625000	351.704468	171.573045	0.199404	14.920674	0.420948	6.632792
1998.645000	351.704468	171.578141	0.199403	14.921117	0.420945	6.632989
1998.665000	351.704388	171.579722	0.199402	14.921255	0.420944	6.633050
1998.685000	351.704468	171.567254	0.199405	14.920170	0.420951	6.632568
1998.705000	351.704388	171.565434	0.199406	14.920012	0.420952	6.632498
1998.725000	351.704388	171.551408	0.199410	14.918792	0.420959	6.631956
1998.745000	351.704468	171.554793	0.199409	14.919087	0.420957	6.632086
1998.765000	351.704388	171.566938	0.199405	14.920143	0.420951	6.632556
1998.785000	351.704468	171.560715	0.199407	14.919602	0.420954	6.632315
1998.805000	351.704388	171.576124	0.199403	14.920942	0.420946	6.632911
1998.825000	351.704388	171.562231	0.199407	14.919733	0.420953	6.632374
1998.845000	351.704468	171.564882	0.199406	14.919964	0.420952	6.632476
1998.865000	351.704468	171.565876	0.199406	14.920050	0.420952	6.632515
1998.885000	351.704468	171.557402	0.199408	14.919313	0.420956	6.632187
1998.905000	351.704388	171.554002	0.199409	14.919018	0.420958	6.632056
1998.925000	351.704468	171.568983	0.199405	14.920321	0.420950	6.632635
1998.945000	351.704468	171.564115	0.199406	14.919897	0.420953	6.632447
1998.965000	351.704388	171.577683	0.199403	14.921077	0.420945	6.632971
1998.985000	351.704388	171.568828	0.199405	14.920307	0.420950	6.632629
1999.005000	351.704468	171.574381	0.199404	14.920790	0.420947	6.632844
1999.025000	351.704388	171.550251	0.199410	14.918692	0.420960	6.631911
1999.045000	351.704388	171.564287	0.199406	14.919912	0.420952	6.632453
1999.065000	351.704388	171.572745	0.199404	14.920648	0.420948	6.632780
1999.085000	351.704468	171.562069	0.199407	14.919719	0.420954	6.632368
1999.105000	351.704388	171.561499	0.199407	14.919670	0.420954	6.632346
1999.125000	351.704468	171.564856	0.199406	14.919962	0.420952	6.632475
1999.145000	351.704468	171.559410	0.199408	14.919488	0.420955	6.632265
1999.165000	351.704468	171.565118	0.199406	14.919984	0.420952	6.632486
1999.185000	351.704468	171.569204	0.199405	14.920340	0.420950	6.632643
1999.205000	351.704468	171.565602	0.199406	14.920027	0.420952	6.632504
1999.225000	351.704468	171.551701	0.199410	14.918818	0.420959	6.631967
1999.245000	351.704468	171.553423	0.199409	14.918967	0.420958	6.632033
1999.265000	351.704468	171.561301	0.199407	14.919653	0.420954	6.632338
1999.285000	351.704468	171.571585	0.199404	14.920547	0.420949	6.632736
1999.305000	351.704388	171.561285	0.199407	14.919651	0.420954	6.632337
1999.325000	351.704468	171.562766	0.199407	14.919780	0.420953	6.632395
1999.345000	351.704468	171.558753	0.199408	14.919431	0.420955	6.632240
1999.365000	351.704468	171.550190	0.199410	14.918686	0.420960	6.631908
1999.385000	351.704388	171.547126	0.199411	14.918420	0.420961	6.631790
1999.405000	351.704468	171.555713	0.199408	14.919167	0.420957	6.632122
1999.425000	351.704468	171.556568	0.199408	14.919241	0.420957	6.632155
1999.445000	351.704468	171.557229	0.199408	14.919298	0.420956	6.632181
1999.465000	351.704388	171.567444	0.199405	14.920187	0.420951	6.632575
1999.485000	351.704468	171.558753	0.199408	14.919431	0.420955	6.632239
1999.505000	351.704468	171.566911	0.199406	14.920140	0.420951	6.632555
1999.525000	351.704468	171.558803	0.199408	14.919435	0.420955	6.632241
1999.545000	351.704468	171.553538	0.199409	14.918977	0.420958	6.632038
1999.565000	351.704468	171.569125	0.199405	14.920333	0.420950	6.632640
1999.585000	351.704468	171.562640	0.199407	14.919769	0.420953	6.632390
1999.605000	351.704468	171.552126	0.199409	14.918855	0.420959	6.631983
1999.625000	351.704468	171.543412	0.199412	14.918097	0.420963	6.631646
1999.645000	351.704468	171.551710	0.199410	14.918818	0.420959	6.631967
1999.665000	351.704388	171.552142	0.199409	14.918856	0.420959	6.631984
1999.685000	351.704468	171.545428	0.199411	14.918272	0.420962	6.631724
1999.705000	351.704468	171.550278	0.199410	14.918694	0.420960	6.631912
1999.725000	351.704468	171.543052	0.199412	14.918066	0.420964	6.631633
1999.745000	351.704468	171.565599	0.199406	14.920026	0.420952	6.632504
1999.765000	351.704468	171.550053	0.199410	14.918674	0.420960	6.631903
1999.785000	351.704388	171.550931	0.199410	14.918751	0.420959	6.631937
1999.805000	351.704468	171.569299	0.199405	14.920348	0.420950	6.632647
1999.825000	351.704468	171.557145	0.199408	14.919291	0.420956	6.632177
1999.845000	351.704468	171.552445	0.199409	14.918882	0.420959	6.631996
1999.865000	351.704468	171.558346	0.199408	14.919396	0.420956	6.632224
1999.885000	351.704388	171.558507	0.199408	14.919410	0.420955	6.632230
1999.905000	351.704388	171.550687	0.199410	14.918730	0.420959	6.631928
1999.925000	351.704468	171.549538	0.199410	14.918630	0.420960	6.631883
1999.945000	351.704388	171.571736	0.199404	14.920560	0.420948	6.632741
1999.965000	351.704388	171.549391	0.199410	14.918617	0.420960	6.631878
1999.985000	351.704468	171.554503	0.199409	14.919061	0.420958	6.632075
2000.005000	351.704388	171.541301	0.199412	14.917913	0.420964	6.631565
2000.025000	351.704468	171.565019	0.199406	14.919976	0.420952	6.632482
2000.045000	351.704468	171.562270	0.199407	14.919737	0.420954	6.632375
2000.065000	351.704388	171.554204	0.199409	14.919035	0.420958	6.632064
2000.085000	351.704468	171.541408	0.199412	14.917923	0.420964	6.631569
2000.105000	351.704388	171.538882	0.199413	14.917703	0.420966	6.631471
2000.125000	351.704468	171.554205	0.199409	14.919035	0.420958	6.632064
2000.145000	351.704468	171.550243	0.199410	14.918691	0.420960	6.631910
2000.165000	351.704388	171.555991	0.199408	14.919191	0.420957	6.632133
2000.185000	351.704468	171.564563	0.199406	14.919936	0.420952	6.632464
2000.205000	351.704388	171.561165	0.199407	14.919641	0.420954	6.632333
2000.225000	351.704468	171.563019	0.199407	14.919802	0.420953	6.632404
[truncated: 1,002 more rows]
