# Supplementary material for: Stress relaxation in the presence of sudden strain bursts: Methodology and stress relaxation data of microcast aluminium microwires
Source: Data Brief. 2018 Nov 14;21:2134–41. doi: 10.1016/j.dib.2018.11.047 (PMC6265499; doi:10.1016/j.dib.2018.11.047)
Supplement: Supplementary file 2 — Supplementary material [file mmc2.zip › Data in brief/As-cast/Al4N/Al_100_r_1/Stress relax txt files/Al_100_relax_1_Relaxcycle0015.txt]

Time[s]	Motordispl[�m]	Force[mN]	EngStrain	EngStress[MPa]	Shearstrain	Shearstress [MPa]
2066.541000	365.580013	180.063464	0.206821	15.659034	0.435820	6.961021
2066.561000	365.580094	180.055410	0.206823	15.658334	0.435824	6.960709
2066.581000	365.580094	180.040155	0.206827	15.657007	0.435832	6.960120
2066.601000	365.580013	180.033272	0.206829	15.656409	0.435836	6.959853
2066.621000	365.580094	180.005747	0.206836	15.654015	0.435850	6.958789
2066.641000	365.580094	180.009830	0.206835	15.654370	0.435848	6.958947
2066.661000	365.580013	180.002490	0.206837	15.653732	0.435852	6.958663
2066.681000	365.580094	179.998656	0.206838	15.653398	0.435854	6.958515
2066.701000	365.580094	179.980799	0.206843	15.651846	0.435863	6.957825
2066.721000	365.580013	179.975184	0.206844	15.651357	0.435866	6.957608
2066.741000	365.580013	179.964396	0.206847	15.650419	0.435872	6.957191
2066.761000	365.580094	179.946267	0.206852	15.648842	0.435881	6.956490
2066.781000	365.580094	179.934339	0.206855	15.647805	0.435888	6.956029
2066.801000	365.580094	179.924035	0.206858	15.646909	0.435893	6.955630
2066.821000	365.580013	179.912850	0.206860	15.645936	0.435899	6.955198
2066.841000	365.580013	179.911578	0.206861	15.645826	0.435899	6.955149
2066.861000	365.580094	179.880642	0.206869	15.643135	0.435916	6.953953
2066.881000	365.580094	179.868101	0.206872	15.642045	0.435922	6.953468
2066.901000	365.580094	179.863653	0.206873	15.641658	0.435925	6.953296
2066.921000	365.580094	179.851772	0.206876	15.640625	0.435931	6.952837
2066.941000	365.580094	179.852337	0.206876	15.640674	0.435931	6.952859
2066.961000	365.580094	179.821321	0.206884	15.637977	0.435947	6.951660
2066.981000	365.580013	179.811449	0.206887	15.637118	0.435952	6.951278
2067.001000	365.580013	179.801887	0.206889	15.636287	0.435957	6.950908
2067.021000	365.580013	179.795844	0.206891	15.635761	0.435960	6.950675
2067.041000	365.580013	179.790951	0.206892	15.635336	0.435963	6.950486
2067.061000	365.580013	179.786970	0.206893	15.634989	0.435965	6.950332
2067.081000	365.580013	179.784163	0.206894	15.634745	0.435966	6.950223
2067.101000	365.580013	179.762617	0.206900	15.632872	0.435977	6.949390
2067.121000	365.580013	179.762661	0.206900	15.632875	0.435977	6.949392
2067.141000	365.580013	179.751233	0.206903	15.631882	0.435983	6.948950
2067.161000	365.580013	179.739258	0.206906	15.630840	0.435990	6.948487
2067.181000	365.580013	179.732620	0.206907	15.630263	0.435993	6.948231
2067.201000	365.580013	179.717259	0.206912	15.628927	0.436001	6.947637
2067.221000	365.580013	179.711721	0.206913	15.628445	0.436004	6.947423
2067.241000	365.580013	179.693772	0.206918	15.626885	0.436013	6.946729
2067.261000	365.580013	179.685072	0.206920	15.626128	0.436018	6.946392
2067.281000	365.580013	179.664030	0.206925	15.624298	0.436029	6.945579
2067.301000	365.580013	179.652314	0.206928	15.623279	0.436035	6.945126
2067.321000	365.580013	179.649527	0.206929	15.623037	0.436037	6.945018
2067.341000	365.580013	179.632211	0.206934	15.621531	0.436046	6.944349
2067.361000	365.580013	179.620024	0.206937	15.620471	0.436052	6.943878
2067.381000	365.580013	179.622877	0.206936	15.620719	0.436050	6.943988
2067.401000	365.580013	179.626438	0.206935	15.621029	0.436049	6.944126
2067.421000	365.580013	179.621258	0.206937	15.620578	0.436051	6.943925
2067.441000	365.580013	179.616806	0.206938	15.620191	0.436054	6.943753
2067.461000	365.580013	179.607718	0.206940	15.619401	0.436058	6.943402
2067.481000	365.580013	179.561134	0.206952	15.615350	0.436083	6.941601
2067.501000	365.580013	179.548922	0.206955	15.614288	0.436089	6.941129
2067.521000	365.580013	179.564308	0.206951	15.615626	0.436081	6.941724
2067.541000	365.580013	179.538277	0.206958	15.613362	0.436095	6.940718
2067.561000	365.580013	179.537841	0.206958	15.613324	0.436095	6.940701
2067.581000	365.580013	179.539181	0.206958	15.613441	0.436094	6.940752
2067.601000	365.580013	179.532714	0.206960	15.612878	0.436098	6.940502
2067.621000	365.580013	179.528037	0.206961	15.612472	0.436100	6.940322
2067.641000	365.580013	179.518454	0.206963	15.611638	0.436105	6.939951
2067.661000	365.580013	179.522664	0.206962	15.612004	0.436103	6.940114
2067.681000	365.580013	179.508022	0.206966	15.610731	0.436111	6.939548
2067.701000	365.580013	179.516917	0.206964	15.611504	0.436106	6.939892
2067.721000	365.580013	179.511297	0.206965	15.611016	0.436109	6.939675
2067.741000	365.580013	179.500572	0.206968	15.610083	0.436114	6.939260
2067.761000	365.580013	179.504479	0.206967	15.610423	0.436112	6.939411
2067.781000	365.580013	179.480160	0.206973	15.608308	0.436125	6.938471
2067.801000	365.580013	179.477224	0.206974	15.608053	0.436127	6.938357
2067.821000	365.580013	179.477813	0.206974	15.608104	0.436126	6.938380
2067.841000	365.580013	179.465931	0.206977	15.607071	0.436133	6.937921
2067.861000	365.580013	179.457422	0.206979	15.606331	0.436137	6.937592
2067.881000	365.580013	179.442310	0.206983	15.605016	0.436145	6.937008
2067.901000	365.580013	179.427454	0.206987	15.603724	0.436153	6.936433
2067.921000	365.580013	179.397773	0.206995	15.601143	0.436168	6.935286
2067.941000	365.580013	179.411556	0.206991	15.602342	0.436161	6.935819
2067.961000	365.580013	179.403598	0.206993	15.601650	0.436165	6.935511
2067.981000	365.580013	179.387954	0.206998	15.600289	0.436173	6.934906
2068.001000	365.580013	179.394188	0.206996	15.600831	0.436170	6.935147
2068.021000	365.580013	179.406657	0.206993	15.601916	0.436164	6.935629
2068.041000	365.579932	179.395192	0.206996	15.600919	0.436169	6.935186
2068.061000	365.580013	179.379501	0.207000	15.599554	0.436178	6.934579
2068.081000	365.580013	179.381520	0.206999	15.599730	0.436177	6.934658
2068.101000	365.580013	179.369746	0.207002	15.598706	0.436183	6.934202
2068.121000	365.580013	179.379780	0.207000	15.599579	0.436178	6.934590
2068.141000	365.580013	179.364616	0.207004	15.598260	0.436186	6.934004
2068.161000	365.580013	179.370410	0.207002	15.598764	0.436183	6.934228
2068.181000	365.580013	179.371548	0.207002	15.598863	0.436182	6.934272
2068.201000	365.580013	179.347234	0.207008	15.596748	0.436195	6.933332
2068.221000	365.580013	179.341388	0.207010	15.596240	0.436198	6.933106
2068.241000	365.580013	179.294770	0.207022	15.592186	0.436222	6.931304
2068.261000	365.580013	179.266644	0.207029	15.589740	0.436237	6.930217
2068.281000	365.580013	179.093706	0.207074	15.574700	0.436327	6.923531
2068.301000	365.580013	178.986155	0.207103	15.565347	0.436384	6.919373
2068.321000	365.580013	178.980314	0.207104	15.564839	0.436387	6.919147
2068.341000	365.580013	178.968659	0.207107	15.563826	0.436393	6.918697
2068.361000	365.580013	178.943944	0.207114	15.561677	0.436406	6.917741
2068.381000	365.580013	178.944541	0.207113	15.561728	0.436405	6.917764
2068.401000	365.580013	178.937594	0.207115	15.561124	0.436409	6.917496
2068.421000	365.580013	178.933454	0.207116	15.560764	0.436411	6.917336
2068.441000	365.580013	178.924557	0.207119	15.559991	0.436416	6.916992
2068.461000	365.580013	178.924574	0.207119	15.559992	0.436416	6.916993
2068.481000	365.580013	178.919879	0.207120	15.559584	0.436418	6.916811
2068.501000	365.580013	178.911292	0.207122	15.558837	0.436423	6.916479
2068.521000	365.580013	178.911082	0.207122	15.558819	0.436423	6.916471
2068.541000	365.580013	178.910041	0.207122	15.558728	0.436423	6.916431
2068.561000	365.580013	178.915884	0.207121	15.559236	0.436420	6.916657
2068.581000	365.580013	178.905098	0.207124	15.558298	0.436426	6.916240
2068.601000	365.580013	178.890382	0.207128	15.557019	0.436434	6.915671
2068.621000	365.580013	178.913885	0.207121	15.559062	0.436421	6.916579
2068.641000	365.580013	178.899900	0.207125	15.557846	0.436429	6.916039
2068.661000	365.580013	178.885085	0.207129	15.556558	0.436436	6.915466
2068.681000	365.580013	178.886866	0.207129	15.556713	0.436436	6.915535
2068.701000	365.580013	178.896068	0.207126	15.557513	0.436431	6.915891
2068.721000	365.580013	178.900398	0.207125	15.557890	0.436428	6.916058
2068.741000	365.580013	178.887656	0.207128	15.556782	0.436435	6.915565
2068.761000	365.579932	178.886692	0.207128	15.556698	0.436436	6.915528
2068.781000	365.580013	178.882717	0.207130	15.556352	0.436438	6.915374
2068.801000	365.580013	178.883833	0.207129	15.556449	0.436437	6.915418
2068.821000	365.580013	178.877394	0.207131	15.555889	0.436440	6.915169
2068.841000	365.580013	178.872476	0.207132	15.555461	0.436443	6.914979
2068.861000	365.580013	178.872391	0.207132	15.555454	0.436443	6.914975
2068.881000	365.580013	178.883617	0.207129	15.556430	0.436437	6.915409
2068.901000	365.580013	178.876919	0.207131	15.555848	0.436441	6.915150
2068.921000	365.580013	178.877379	0.207131	15.555888	0.436440	6.915168
2068.941000	365.580013	178.870503	0.207133	15.555290	0.436444	6.914902
2068.961000	365.580013	178.860718	0.207135	15.554439	0.436449	6.914524
2068.981000	365.580013	178.861559	0.207135	15.554512	0.436449	6.914557
2069.001000	365.580013	178.864211	0.207134	15.554743	0.436447	6.914659
2069.021000	365.580013	178.845703	0.207139	15.553133	0.436457	6.913944
2069.041000	365.580013	178.867300	0.207134	15.555011	0.436446	6.914778
2069.061000	365.580013	178.864900	0.207134	15.554803	0.436447	6.914686
2069.081000	365.580013	178.870085	0.207133	15.555253	0.436444	6.914886
2069.101000	365.580013	178.863336	0.207135	15.554667	0.436448	6.914625
2069.121000	365.580013	178.857502	0.207136	15.554159	0.436451	6.914400
2069.141000	365.580013	178.865273	0.207134	15.554835	0.436447	6.914700
2069.161000	365.580013	178.859796	0.207136	15.554359	0.436450	6.914488
2069.181000	365.580013	178.856014	0.207137	15.554030	0.436452	6.914342
2069.201000	365.580013	178.853326	0.207137	15.553796	0.436453	6.914238
2069.221000	365.580013	178.861271	0.207135	15.554487	0.436449	6.914545
2069.241000	365.580013	178.857180	0.207136	15.554131	0.436451	6.914387
2069.261000	365.580013	178.834524	0.207142	15.552161	0.436463	6.913511
2069.281000	365.580013	178.811307	0.207148	15.550142	0.436475	6.912614
2069.301000	365.580013	178.815243	0.207147	15.550484	0.436473	6.912766
2069.321000	365.580013	178.810740	0.207148	15.550093	0.436475	6.912592
2069.341000	365.580013	178.798521	0.207152	15.549030	0.436482	6.912120
2069.361000	365.580013	178.788052	0.207154	15.548120	0.436487	6.911715
2069.381000	365.580013	178.778826	0.207157	15.547317	0.436492	6.911358
2069.401000	365.580013	178.773293	0.207158	15.546836	0.436495	6.911144
2069.421000	365.580013	178.761670	0.207161	15.545825	0.436501	6.910695
2069.441000	365.580013	178.750952	0.207164	15.544893	0.436507	6.910281
2069.461000	365.580013	178.758274	0.207162	15.545530	0.436503	6.910564
2069.481000	365.580013	178.735891	0.207168	15.543583	0.436515	6.909698
2069.501000	365.580013	178.713354	0.207174	15.541623	0.436526	6.908827
2069.521000	365.580013	178.710843	0.207175	15.541405	0.436528	6.908730
2069.541000	365.580013	178.699128	0.207178	15.540386	0.436534	6.908277
2069.561000	365.580013	178.708608	0.207175	15.541211	0.436529	6.908644
2069.581000	365.580013	178.680010	0.207183	15.538724	0.436544	6.907538
2069.601000	365.580013	178.675979	0.207184	15.538373	0.436546	6.907382
2069.621000	365.580013	178.659999	0.207188	15.536983	0.436554	6.906764
2069.641000	365.580013	178.671051	0.207185	15.537945	0.436548	6.907192
2069.661000	365.580013	178.663677	0.207187	15.537303	0.436552	6.906907
2069.681000	365.580013	178.653755	0.207189	15.536441	0.436557	6.906523
2069.701000	365.580013	178.648731	0.207191	15.536004	0.436560	6.906329
2069.721000	365.579932	178.646420	0.207191	15.535803	0.436561	6.906240
2069.741000	365.580013	178.660793	0.207188	15.537053	0.436554	6.906795
2069.761000	365.580013	178.661855	0.207187	15.537145	0.436553	6.906836
2069.781000	365.580013	178.643598	0.207192	15.535557	0.436563	6.906130
2069.801000	365.580013	178.636407	0.207194	15.534932	0.436567	6.905852
2069.821000	365.580013	178.626245	0.207197	15.534048	0.436572	6.905460
2069.841000	365.580013	178.627213	0.207196	15.534132	0.436571	6.905497
2069.861000	365.579932	178.631400	0.207195	15.534496	0.436569	6.905659
2069.881000	365.580013	178.624277	0.207197	15.533877	0.436573	6.905384
2069.901000	365.580013	178.631150	0.207195	15.534475	0.436569	6.905649
2069.921000	365.580013	178.633381	0.207195	15.534669	0.436568	6.905735
2069.941000	365.580013	178.634458	0.207194	15.534762	0.436568	6.905777
2069.961000	365.580013	178.636912	0.207194	15.534976	0.436566	6.905872
2069.981000	365.580013	178.624561	0.207197	15.533902	0.436573	6.905394
2070.001000	365.580013	178.621011	0.207198	15.533593	0.436575	6.905257
2070.021000	365.580013	178.608471	0.207201	15.532502	0.436581	6.904772
2070.041000	365.580013	178.614422	0.207200	15.533020	0.436578	6.905003
2070.061000	365.580013	178.613583	0.207200	15.532947	0.436578	6.904970
2070.081000	365.580013	178.606436	0.207202	15.532325	0.436582	6.904694
2070.101000	365.580013	178.602619	0.207203	15.531994	0.436584	6.904546
2070.121000	365.580013	178.605301	0.207202	15.532227	0.436583	6.904650
2070.141000	365.580013	178.589861	0.207206	15.530884	0.436591	6.904053
2070.161000	365.580013	178.601658	0.207203	15.531910	0.436585	6.904509
2070.181000	365.580013	178.585008	0.207207	15.530462	0.436593	6.903865
2070.201000	365.580013	178.596705	0.207204	15.531479	0.436587	6.904318
2070.221000	365.580013	178.596510	0.207204	15.531462	0.436587	6.904310
2070.241000	365.580013	178.588606	0.207206	15.530775	0.436592	6.904005
2070.261000	365.580013	178.580111	0.207209	15.530036	0.436596	6.903676
2070.281000	365.580013	178.586007	0.207207	15.530549	0.436593	6.903904
2070.301000	365.580013	178.582593	0.207208	15.530252	0.436595	6.903772
2070.321000	365.580013	178.580479	0.207209	15.530068	0.436596	6.903690
2070.341000	365.580013	178.588076	0.207207	15.530729	0.436592	6.903984
2070.361000	365.580013	178.557657	0.207215	15.528083	0.436608	6.902808
2070.381000	365.580013	178.578482	0.207209	15.529894	0.436597	6.903613
2070.401000	365.580013	178.583896	0.207208	15.530365	0.436594	6.903822
2070.421000	365.580013	178.582388	0.207208	15.530234	0.436595	6.903764
2070.441000	365.580013	178.572435	0.207211	15.529369	0.436600	6.903379
2070.461000	365.580013	178.558017	0.207214	15.528115	0.436608	6.902822
2070.481000	365.580013	178.558680	0.207214	15.528172	0.436607	6.902848
2070.501000	365.580013	178.559536	0.207214	15.528247	0.436607	6.902881
2070.521000	365.580013	178.553489	0.207216	15.527721	0.436610	6.902647
2070.541000	365.580013	178.544840	0.207218	15.526969	0.436614	6.902313
2070.561000	365.580013	178.543939	0.207218	15.526890	0.436615	6.902278
2070.581000	365.580013	178.533877	0.207221	15.526015	0.436620	6.901889
2070.601000	365.580013	178.545872	0.207218	15.527059	0.436614	6.902352
2070.621000	365.580013	178.535662	0.207220	15.526171	0.436619	6.901958
2070.641000	365.580013	178.537524	0.207220	15.526333	0.436618	6.902030
2070.661000	365.580013	178.532656	0.207221	15.525909	0.436621	6.901842
2070.681000	365.580013	178.540856	0.207219	15.526622	0.436617	6.902159
2070.701000	365.580013	178.532373	0.207221	15.525885	0.436621	6.901831
2070.721000	365.580013	178.549999	0.207217	15.527417	0.436612	6.902512
2070.741000	365.580013	178.540733	0.207219	15.526612	0.436617	6.902154
2070.761000	365.580013	178.538565	0.207220	15.526423	0.436618	6.902070
2070.781000	365.580013	178.523496	0.207223	15.525113	0.436626	6.901487
2070.801000	365.580013	178.541375	0.207219	15.526668	0.436616	6.902179
2070.821000	365.580013	178.524462	0.207223	15.525197	0.436625	6.901525
2070.841000	365.580013	178.534428	0.207221	15.526063	0.436620	6.901910
2070.861000	365.580013	178.537207	0.207220	15.526305	0.436618	6.902017
2070.881000	365.580013	178.527454	0.207222	15.525457	0.436624	6.901640
2070.901000	365.580013	178.531848	0.207221	15.525839	0.436621	6.901810
2070.921000	365.580013	178.525977	0.207223	15.525328	0.436624	6.901583
2070.941000	365.580013	178.524361	0.207223	15.525188	0.436625	6.901521
2070.961000	365.580013	178.516333	0.207225	15.524490	0.436629	6.901211
2070.981000	365.580013	178.532864	0.207221	15.525927	0.436621	6.901850
2071.001000	365.580013	178.519775	0.207224	15.524789	0.436628	6.901344
2071.021000	365.580013	178.512443	0.207226	15.524151	0.436631	6.901060
2071.041000	365.580013	178.521324	0.207224	15.524924	0.436627	6.901403
2071.061000	365.580013	178.514753	0.207226	15.524352	0.436630	6.901149
2071.081000	365.580013	178.519612	0.207224	15.524775	0.436628	6.901337
2071.101000	365.580013	178.520759	0.207224	15.524875	0.436627	6.901382
2071.121000	365.580013	178.515481	0.207226	15.524416	0.436630	6.901178
2071.141000	365.580013	178.527781	0.207222	15.525485	0.436623	6.901653
2071.161000	365.580013	178.518499	0.207225	15.524678	0.436628	6.901294
2071.181000	365.580013	178.518383	0.207225	15.524668	0.436628	6.901290
2071.201000	365.580013	178.497469	0.207230	15.522849	0.436639	6.900481
2071.221000	365.580013	178.514630	0.207226	15.524342	0.436630	6.901145
2071.241000	365.580013	178.502519	0.207229	15.523288	0.436637	6.900676
2071.261000	365.580013	178.499370	0.207230	15.523015	0.436638	6.900555
2071.281000	365.580013	178.505291	0.207228	15.523529	0.436635	6.900784
2071.301000	365.580013	178.497717	0.207230	15.522871	0.436639	6.900491
2071.321000	365.580013	178.500725	0.207229	15.523132	0.436638	6.900607
2071.341000	365.580013	178.508108	0.207227	15.523774	0.436634	6.900893
2071.361000	365.580013	178.500640	0.207229	15.523125	0.436638	6.900604
2071.381000	365.580013	178.498270	0.207230	15.522919	0.436639	6.900512
2071.401000	365.580013	178.505027	0.207228	15.523507	0.436635	6.900773
2071.421000	365.580013	178.497271	0.207230	15.522832	0.436639	6.900474
2071.441000	365.580013	178.493321	0.207231	15.522489	0.436641	6.900321
2071.461000	365.580013	178.493830	0.207231	15.522533	0.436641	6.900341
2071.481000	365.580013	178.502247	0.207229	15.523265	0.436637	6.900666
2071.501000	365.580013	178.494805	0.207231	15.522618	0.436641	6.900378
2071.521000	365.580013	178.484915	0.207234	15.521757	0.436646	6.899996
2071.541000	365.580013	178.495955	0.207231	15.522718	0.436640	6.900423
2071.561000	365.580013	178.490804	0.207232	15.522270	0.436643	6.900224
2071.581000	365.580013	178.483923	0.207234	15.521671	0.436646	6.899958
2071.601000	365.580013	178.490274	0.207232	15.522224	0.436643	6.900203
2071.621000	365.580013	178.492738	0.207231	15.522438	0.436642	6.900298
2071.641000	365.580013	178.490335	0.207232	15.522229	0.436643	6.900205
2071.661000	365.580013	178.483859	0.207234	15.521666	0.436646	6.899955
2071.681000	365.580013	178.490717	0.207232	15.522262	0.436643	6.900220
2071.701000	365.580013	178.477191	0.207236	15.521086	0.436650	6.899697
2071.721000	365.580013	178.478795	0.207235	15.521225	0.436649	6.899759
2071.741000	365.580013	178.474849	0.207236	15.520882	0.436651	6.899607
2071.761000	365.580013	178.466645	0.207238	15.520169	0.436655	6.899290
2071.781000	365.580013	178.473477	0.207237	15.520763	0.436652	6.899554
2071.801000	365.580013	178.474323	0.207236	15.520836	0.436651	6.899586
2071.821000	365.580013	178.467800	0.207238	15.520269	0.436655	6.899334
2071.841000	365.580013	178.471069	0.207237	15.520553	0.436653	6.899461
2071.861000	365.580013	178.467492	0.207238	15.520242	0.436655	6.899322
2071.881000	365.580013	178.465109	0.207239	15.520035	0.436656	6.899230
2071.901000	365.580013	178.473336	0.207237	15.520751	0.436652	6.899548
2071.921000	365.580013	178.475772	0.207236	15.520962	0.436651	6.899642
2071.941000	365.580013	178.459448	0.207240	15.519543	0.436659	6.899011
2071.961000	365.580013	178.467619	0.207238	15.520253	0.436655	6.899327
2071.981000	365.580013	178.469565	0.207238	15.520423	0.436654	6.899403
2072.001000	365.580013	178.463202	0.207239	15.519869	0.436657	6.899157
2072.021000	365.580013	178.480474	0.207235	15.521371	0.436648	6.899824
2072.041000	365.580013	178.454251	0.207242	15.519091	0.436662	6.898811
2072.061000	365.580013	178.454157	0.207242	15.519083	0.436662	6.898807
2072.081000	365.580013	178.446321	0.207244	15.518401	0.436666	6.898504
2072.101000	365.580013	178.415602	0.207252	15.515730	0.436682	6.897316
2072.121000	365.580013	178.411992	0.207253	15.515416	0.436684	6.897177
2072.141000	365.580013	178.397538	0.207256	15.514159	0.436692	6.896618
2072.161000	365.580013	178.404223	0.207255	15.514740	0.436688	6.896877
2072.181000	365.580013	178.391716	0.207258	15.513653	0.436695	6.896393
2072.201000	365.580013	178.406083	0.207254	15.514902	0.436687	6.896948
2072.221000	365.580013	178.405180	0.207254	15.514823	0.436688	6.896914
2072.241000	365.580013	178.388412	0.207259	15.513365	0.436696	6.896265
2072.261000	365.580013	178.371259	0.207263	15.511874	0.436705	6.895602
2072.281000	365.580013	178.359645	0.207266	15.510864	0.436711	6.895153
2072.301000	365.580013	178.360372	0.207266	15.510927	0.436711	6.895181
2072.321000	365.580013	178.347589	0.207269	15.509815	0.436718	6.894687
2072.341000	365.579932	178.352009	0.207268	15.510199	0.436715	6.894858
2072.361000	365.580013	178.352473	0.207268	15.510240	0.436715	6.894876
2072.381000	365.580013	178.351741	0.207268	15.510176	0.436715	6.894848
2072.401000	365.580013	178.354156	0.207268	15.510386	0.436714	6.894941
2072.421000	365.580013	178.325180	0.207275	15.507866	0.436729	6.893821
2072.441000	365.580013	178.345662	0.207270	15.509648	0.436719	6.894613
2072.461000	365.580013	178.348243	0.207269	15.509872	0.436717	6.894712
2072.481000	365.580013	178.332587	0.207273	15.508510	0.436725	6.894107
2072.501000	365.580013	178.327965	0.207275	15.508109	0.436728	6.893928
2072.521000	365.580013	178.326180	0.207275	15.507953	0.436729	6.893859
2072.541000	365.580013	178.341109	0.207271	15.509252	0.436721	6.894437
2072.561000	365.580013	178.326019	0.207275	15.507939	0.436729	6.893853
2072.581000	365.580013	178.319605	0.207277	15.507382	0.436732	6.893605
2072.601000	365.580013	178.321604	0.207276	15.507555	0.436731	6.893683
2072.621000	365.580013	178.322820	0.207276	15.507661	0.436731	6.893730
2072.641000	365.580013	178.324019	0.207276	15.507765	0.436730	6.893776
2072.661000	365.580013	178.305199	0.207281	15.506129	0.436740	6.893048
2072.681000	365.580013	178.317496	0.207277	15.507198	0.436733	6.893524
2072.701000	365.580013	178.296507	0.207283	15.505373	0.436744	6.892712
2072.721000	365.580013	178.293810	0.207283	15.505138	0.436746	6.892608
2072.741000	365.580013	178.312012	0.207279	15.506721	0.436736	6.893312
2072.761000	365.580013	178.303883	0.207281	15.506014	0.436741	6.892997
2072.781000	365.580013	178.309798	0.207279	15.506529	0.436737	6.893226
2072.801000	365.580013	178.304363	0.207281	15.506056	0.436740	6.893016
2072.821000	365.580013	178.307341	0.207280	15.506315	0.436739	6.893131
2072.841000	365.580013	178.304924	0.207281	15.506105	0.436740	6.893038
2072.861000	365.580013	178.298610	0.207282	15.505556	0.436743	6.892794
2072.881000	365.580013	178.312027	0.207279	15.506722	0.436736	6.893312
2072.901000	365.580013	178.297203	0.207283	15.505433	0.436744	6.892739
2072.921000	365.580013	178.298897	0.207282	15.505581	0.436743	6.892805
2072.941000	365.580013	178.290590	0.207284	15.504858	0.436747	6.892484
2072.961000	365.580013	178.295053	0.207283	15.505246	0.436745	6.892656
2072.981000	365.580013	178.285059	0.207286	15.504377	0.436750	6.892270
2073.001000	365.580013	178.289664	0.207285	15.504778	0.436748	6.892448
2073.021000	365.580013	178.297212	0.207283	15.505434	0.436744	6.892740
2073.041000	365.580013	178.295219	0.207283	15.505261	0.436745	6.892663
2073.061000	365.580013	178.277102	0.207288	15.503685	0.436755	6.891962
2073.081000	365.580013	178.287761	0.207285	15.504612	0.436749	6.892374
2073.101000	365.580013	178.287731	0.207285	15.504610	0.436749	6.892373
2073.121000	365.580013	178.292509	0.207284	15.505025	0.436746	6.892558
2073.141000	365.580013	178.279210	0.207287	15.503869	0.436753	6.892044
2073.161000	365.580013	178.289990	0.207284	15.504806	0.436748	6.892460
2073.181000	365.580013	178.280057	0.207287	15.503942	0.436753	6.892076
2073.201000	365.580013	178.283786	0.207286	15.504267	0.436751	6.892221
2073.221000	365.580013	178.278043	0.207288	15.503767	0.436754	6.891999
2073.241000	365.580013	178.279451	0.207287	15.503890	0.436753	6.892053
2073.261000	365.580013	178.288958	0.207285	15.504716	0.436748	6.892421
2073.281000	365.580013	178.283499	0.207286	15.504242	0.436751	6.892209
2073.301000	365.580013	178.283866	0.207286	15.504274	0.436751	6.892224
2073.321000	365.580013	178.275317	0.207288	15.503530	0.436755	6.891893
2073.341000	365.580013	178.277316	0.207288	15.503704	0.436754	6.891970
2073.361000	365.580013	178.285825	0.207286	15.504444	0.436750	6.892299
2073.381000	365.580013	178.278788	0.207287	15.503832	0.436754	6.892027
2073.401000	365.580013	178.287079	0.207285	15.504553	0.436749	6.892348
2073.421000	365.580013	178.282162	0.207287	15.504125	0.436752	6.892158
2073.441000	365.580013	178.274601	0.207288	15.503468	0.436756	6.891865
2073.461000	365.580013	178.281162	0.207287	15.504038	0.436752	6.892119
2073.481000	365.580013	178.273462	0.207289	15.503369	0.436756	6.891821
2073.501000	365.580013	178.269817	0.207290	15.503052	0.436758	6.891681
2073.521000	365.580013	178.271535	0.207289	15.503201	0.436757	6.891747
2073.541000	365.580013	178.272151	0.207289	15.503255	0.436757	6.891771
2073.561000	365.580013	178.277902	0.207288	15.503755	0.436754	6.891993
2073.581000	365.580013	178.273856	0.207289	15.503403	0.436756	6.891837
2073.601000	365.580013	178.268281	0.207290	15.502918	0.436759	6.891621
2073.621000	365.580013	178.268637	0.207290	15.502949	0.436759	6.891635
2073.641000	365.580013	178.262440	0.207292	15.502410	0.436762	6.891395
2073.661000	365.580013	178.261196	0.207292	15.502302	0.436763	6.891347
2073.681000	365.580013	178.253468	0.207294	15.501630	0.436767	6.891048
2073.701000	365.580013	178.254197	0.207294	15.501693	0.436767	6.891077
2073.721000	365.580013	178.250362	0.207295	15.501360	0.436769	6.890928
2073.741000	365.580013	178.251432	0.207295	15.501453	0.436768	6.890970
2073.761000	365.580013	178.235098	0.207299	15.500032	0.436777	6.890338
2073.781000	365.580013	178.244287	0.207296	15.500832	0.436772	6.890694
2073.801000	365.580013	178.229603	0.207300	15.499555	0.436779	6.890126
2073.821000	365.580013	178.232082	0.207300	15.499770	0.436778	6.890222
2073.841000	365.580013	178.224360	0.207302	15.499099	0.436782	6.889923
2073.861000	365.580013	178.219402	0.207303	15.498667	0.436785	6.889732
2073.881000	365.580013	178.223018	0.207302	15.498982	0.436783	6.889871
2073.901000	365.580013	178.220751	0.207303	15.498785	0.436784	6.889784
2073.921000	365.580013	178.240648	0.207297	15.500515	0.436774	6.890553
2073.941000	365.580013	178.226470	0.207301	15.499282	0.436781	6.890005
2073.961000	365.580013	178.232204	0.207300	15.499781	0.436778	6.890226
2073.981000	365.580013	178.220922	0.207303	15.498800	0.436784	6.889790
2074.001000	365.580013	178.213570	0.207304	15.498160	0.436788	6.889506
2074.021000	365.580013	178.230880	0.207300	15.499666	0.436779	6.890175
2074.041000	365.580013	178.232732	0.207299	15.499827	0.436778	6.890247
2074.061000	365.580013	178.213903	0.207304	15.498189	0.436788	6.889519
2074.081000	365.580013	178.215317	0.207304	15.498312	0.436787	6.889574
2074.101000	365.580013	178.213415	0.207304	15.498147	0.436788	6.889500
2074.121000	365.580013	178.213415	0.207304	15.498147	0.436788	6.889500
2074.141000	365.580013	178.217686	0.207303	15.498518	0.436786	6.889665
2074.161000	365.580013	178.200069	0.207308	15.496986	0.436795	6.888984
2074.181000	365.580013	178.196928	0.207309	15.496713	0.436796	6.888863
2074.201000	365.580013	178.202561	0.207307	15.497203	0.436794	6.889081
2074.221000	365.580013	178.177746	0.207314	15.495045	0.436807	6.888121
2074.241000	365.580013	178.185073	0.207312	15.495682	0.436803	6.888404
2074.261000	365.580013	178.184342	0.207312	15.495618	0.436803	6.888376
2074.281000	365.580013	178.189282	0.207311	15.496048	0.436800	6.888567
2074.301000	365.580013	178.187729	0.207311	15.495913	0.436801	6.888507
2074.321000	365.580013	178.178426	0.207314	15.495104	0.436806	6.888147
2074.341000	365.580013	178.197780	0.207309	15.496787	0.436796	6.888896
2074.361000	365.580013	178.187696	0.207311	15.495910	0.436801	6.888506
2074.381000	365.580013	178.183463	0.207312	15.495542	0.436804	6.888342
2074.401000	365.580013	178.168996	0.207316	15.494284	0.436811	6.887783
2074.421000	365.580013	178.170752	0.207316	15.494437	0.436810	6.887851
2074.441000	365.580013	178.181484	0.207313	15.495370	0.436805	6.888266
2074.461000	365.580013	178.166784	0.207317	15.494092	0.436812	6.887697
2074.481000	365.580013	178.185017	0.207312	15.495677	0.436803	6.888402
2074.501000	365.580013	178.179219	0.207313	15.495173	0.436806	6.888178
2074.521000	365.580013	178.148688	0.207321	15.492518	0.436822	6.886998
2074.541000	365.580013	178.130845	0.207326	15.490966	0.436831	6.886308
2074.561000	365.580013	178.130245	0.207326	15.490914	0.436831	6.886285
2074.581000	365.580013	178.111795	0.207331	15.489310	0.436841	6.885572
2074.601000	365.580013	178.127371	0.207327	15.490664	0.436833	6.886174
2074.621000	365.580013	178.123015	0.207328	15.490285	0.436835	6.886005
2074.641000	365.580013	178.117364	0.207330	15.489794	0.436838	6.885787
2074.661000	365.580013	178.106131	0.207333	15.488817	0.436844	6.885353
2074.681000	365.580013	178.101890	0.207334	15.488448	0.436846	6.885189
2074.701000	365.580013	178.107239	0.207332	15.488913	0.436843	6.885395
2074.721000	365.580013	178.084813	0.207338	15.486963	0.436855	6.884529
2074.741000	365.580013	178.092069	0.207336	15.487594	0.436851	6.884809
2074.761000	365.580013	178.089595	0.207337	15.487379	0.436853	6.884713
2074.781000	365.580013	178.092463	0.207336	15.487628	0.436851	6.884824
2074.801000	365.580013	178.088264	0.207337	15.487263	0.436853	6.884662
2074.821000	365.580013	178.089067	0.207337	15.487333	0.436853	6.884693
2074.841000	365.580013	178.107245	0.207332	15.488914	0.436843	6.885396
2074.861000	365.580013	178.092947	0.207336	15.487670	0.436851	6.884843
2074.881000	365.580013	178.080543	0.207339	15.486592	0.436857	6.884363
2074.901000	365.580013	178.092048	0.207336	15.487592	0.436851	6.884808
2074.921000	365.580013	178.082328	0.207339	15.486747	0.436856	6.884432
2074.941000	365.580013	178.082974	0.207339	15.486803	0.436856	6.884457
2074.961000	365.580013	178.078480	0.207340	15.486412	0.436858	6.884284
2074.981000	365.580013	178.071087	0.207342	15.485769	0.436862	6.883998
2075.001000	365.580013	178.072407	0.207341	15.485884	0.436862	6.884049
2075.021000	365.580013	178.071640	0.207342	15.485817	0.436862	6.884019
2075.041000	365.580013	178.064239	0.207343	15.485174	0.436866	6.883733
2075.061000	365.580013	178.077462	0.207340	15.486324	0.436859	6.884244
2075.081000	365.580013	178.078319	0.207340	15.486398	0.436859	6.884277
2075.101000	365.580013	178.080953	0.207339	15.486627	0.436857	6.884379
2075.121000	365.580013	178.082788	0.207339	15.486787	0.436856	6.884450
2075.141000	365.580013	178.099175	0.207334	15.488212	0.436848	6.885084
2075.161000	365.580013	178.086020	0.207338	15.487068	0.436854	6.884575
2075.181000	365.580013	178.092574	0.207336	15.487638	0.436851	6.884829
2075.201000	365.580013	178.083107	0.207339	15.486815	0.436856	6.884463
2075.221000	365.580013	178.075678	0.207340	15.486169	0.436860	6.884175
2075.241000	365.580013	178.069845	0.207342	15.485661	0.436863	6.883950
2075.261000	365.580013	178.073718	0.207341	15.485998	0.436861	6.884100
2075.281000	365.580013	178.089310	0.207337	15.487354	0.436853	6.884702
2075.301000	365.580013	178.068073	0.207342	15.485507	0.436864	6.883881
2075.321000	365.580013	178.072772	0.207341	15.485916	0.436861	6.884063
2075.341000	365.580013	178.067481	0.207343	15.485456	0.436864	6.883858
2075.361000	365.580013	178.070228	0.207342	15.485695	0.436863	6.883965
2075.381000	365.580013	178.061154	0.207344	15.484906	0.436867	6.883614
2075.401000	365.580013	178.072581	0.207341	15.485899	0.436862	6.884056
2075.421000	365.580013	178.071847	0.207341	15.485835	0.436862	6.884027
2075.441000	365.580013	178.078343	0.207340	15.486400	0.436859	6.884278
2075.461000	365.580013	178.063187	0.207344	15.485082	0.436866	6.883692
2075.481000	365.580013	178.057822	0.207345	15.484616	0.436869	6.883485
2075.501000	365.580013	178.055750	0.207346	15.484436	0.436870	6.883405
2075.521000	365.580013	178.036331	0.207351	15.482747	0.436880	6.882654
2075.541000	365.580013	178.055383	0.207346	15.484404	0.436871	6.883391
2075.561000	365.580013	178.066480	0.207343	15.485369	0.436865	6.883820
2075.581000	365.580013	178.054353	0.207346	15.484314	0.436871	6.883351
2075.601000	365.580013	178.050509	0.207347	15.483980	0.436873	6.883202
2075.621000	365.580013	178.045105	0.207348	15.483510	0.436876	6.882993
2075.641000	365.580013	178.053281	0.207346	15.484221	0.436872	6.883310
2075.661000	365.580013	178.040267	0.207350	15.483089	0.436878	6.882806
2075.681000	365.580013	178.039894	0.207350	15.483057	0.436879	6.882792
2075.701000	365.580013	178.047123	0.207348	15.483685	0.436875	6.883071
2075.721000	365.580013	178.046173	0.207348	15.483603	0.436875	6.883035
2075.741000	365.580013	178.044375	0.207349	15.483446	0.436876	6.882965
2075.761000	365.580013	178.052313	0.207347	15.484137	0.436872	6.883272
2075.781000	365.580013	178.045409	0.207348	15.483536	0.436876	6.883005
2075.801000	365.580013	178.044483	0.207349	15.483456	0.436876	6.882969
2075.821000	365.579932	178.046532	0.207348	15.483634	0.436875	6.883049
2075.841000	365.580013	178.040978	0.207350	15.483151	0.436878	6.882834
2075.861000	365.580013	178.032253	0.207352	15.482392	0.436883	6.882497
2075.881000	365.580013	178.031812	0.207352	15.482354	0.436883	6.882480
2075.901000	365.580013	178.041685	0.207349	15.483213	0.436878	6.882861
2075.921000	365.580013	178.028798	0.207353	15.482092	0.436884	6.882363
2075.941000	365.580013	178.040926	0.207350	15.483146	0.436878	6.882832
2075.961000	365.580013	178.040274	0.207350	15.483090	0.436878	6.882807
2075.981000	365.580013	178.041967	0.207349	15.483237	0.436878	6.882872
2076.001000	365.580013	178.038948	0.207350	15.482974	0.436879	6.882755
2076.021000	365.580013	178.035761	0.207351	15.482697	0.436881	6.882632
2076.041000	365.580013	178.035960	0.207351	15.482715	0.436881	6.882640
2076.061000	365.580013	178.033359	0.207352	15.482488	0.436882	6.882539
2076.081000	365.580013	178.031217	0.207352	15.482302	0.436883	6.882457
2076.101000	365.580013	178.032117	0.207352	15.482380	0.436883	6.882491
2076.121000	365.580013	178.038997	0.207350	15.482979	0.436879	6.882757
2076.141000	365.580013	178.031107	0.207352	15.482293	0.436883	6.882452
2076.161000	365.580013	178.026311	0.207353	15.481876	0.436886	6.882267
2076.181000	365.580013	178.035581	0.207351	15.482682	0.436881	6.882625
2076.201000	365.580013	178.018392	0.207355	15.481187	0.436890	6.881961
2076.221000	365.580013	178.018746	0.207355	15.481218	0.436890	6.881974
2076.241000	365.580013	178.041669	0.207349	15.483211	0.436878	6.882861
2076.261000	365.580013	178.044986	0.207349	15.483500	0.436876	6.882989
2076.281000	365.580013	178.043439	0.207349	15.483365	0.436877	6.882929
2076.301000	365.580013	178.033477	0.207352	15.482499	0.436882	6.882544
2076.321000	365.580013	178.029338	0.207353	15.482139	0.436884	6.882384
2076.341000	365.580013	178.029141	0.207353	15.482122	0.436884	6.882376
2076.361000	365.580013	178.019243	0.207355	15.481261	0.436889	6.881994
2076.381000	365.580013	178.033774	0.207351	15.482525	0.436882	6.882555
2076.401000	365.580013	178.026250	0.207353	15.481870	0.436886	6.882265
2076.421000	365.580013	178.030799	0.207352	15.482266	0.436883	6.882440
2076.441000	365.580013	178.017717	0.207356	15.481128	0.436890	6.881935
2076.461000	365.580013	178.013588	0.207357	15.480769	0.436892	6.881775
2076.481000	365.580013	178.021942	0.207355	15.481496	0.436888	6.882098
2076.501000	365.580013	178.025592	0.207354	15.481813	0.436886	6.882239
2076.521000	365.580013	178.009886	0.207358	15.480447	0.436894	6.881632
2076.541000	365.580013	177.999290	0.207360	15.479526	0.436900	6.881222
2076.561000	365.580013	178.011710	0.207357	15.480606	0.436893	6.881702
2076.581000	365.580013	178.007270	0.207358	15.480220	0.436896	6.881531
2076.601000	365.580013	178.020487	0.207355	15.481369	0.436889	6.882042
2076.621000	365.580013	178.016470	0.207356	15.481020	0.436891	6.881886
2076.641000	365.580013	178.022847	0.207354	15.481574	0.436888	6.882133
2076.661000	365.580013	178.010764	0.207357	15.480524	0.436894	6.881666
2076.681000	365.580013	178.004748	0.207359	15.480000	0.436897	6.881433
2076.701000	365.580013	178.016853	0.207356	15.481053	0.436891	6.881901
2076.721000	365.580013	178.021515	0.207355	15.481458	0.436888	6.882082
2076.741000	365.580013	178.000932	0.207360	15.479668	0.436899	6.881286
2076.761000	365.580013	178.028611	0.207353	15.482075	0.436885	6.882356
2076.781000	365.580013	178.000766	0.207360	15.479654	0.436899	6.881279
2076.801000	365.580013	178.008701	0.207358	15.480344	0.436895	6.881586
2076.821000	365.580013	178.003823	0.207359	15.479920	0.436897	6.881398
2076.841000	365.579932	178.000631	0.207360	15.479642	0.436899	6.881274
2076.861000	365.580013	177.995930	0.207361	15.479233	0.436902	6.881092
2076.881000	365.580013	177.994616	0.207362	15.479119	0.436902	6.881042
2076.901000	365.580013	178.010747	0.207357	15.480522	0.436894	6.881665
2076.921000	365.580013	178.006344	0.207359	15.480139	0.436896	6.881495
2076.941000	365.580013	177.992314	0.207362	15.478919	0.436904	6.880953
2076.961000	365.580013	177.997070	0.207361	15.479333	0.436901	6.881136
2076.981000	365.580013	178.010061	0.207358	15.480462	0.436894	6.881639
2077.001000	365.580013	178.000825	0.207360	15.479659	0.436899	6.881282
2077.021000	365.580013	177.985461	0.207364	15.478323	0.436907	6.880688
2077.041000	365.580013	177.999483	0.207360	15.479542	0.436900	6.881230
2077.061000	365.579932	178.012593	0.207357	15.480683	0.436893	6.881737
2077.081000	365.580013	177.995169	0.207362	15.479167	0.436902	6.881063
2077.101000	365.580013	178.004518	0.207359	15.479980	0.436897	6.881424
2077.121000	365.580013	177.986866	0.207364	15.478445	0.436906	6.880742
2077.141000	365.580013	177.974993	0.207367	15.477413	0.436913	6.880283
2077.161000	365.580013	177.988905	0.207363	15.478623	0.436905	6.880821
2077.181000	365.580013	177.988257	0.207363	15.478566	0.436906	6.880796
2077.201000	365.580013	177.976176	0.207366	15.477516	0.436912	6.880329
2077.221000	365.580013	177.981403	0.207365	15.477970	0.436909	6.880531
2077.241000	365.580013	177.978865	0.207366	15.477749	0.436911	6.880433
2077.261000	365.580013	177.982689	0.207365	15.478082	0.436909	6.880581
2077.281000	365.580013	177.984784	0.207364	15.478264	0.436907	6.880662
2077.301000	365.580013	177.980696	0.207365	15.477909	0.436910	6.880503
2077.321000	365.580013	177.987958	0.207363	15.478540	0.436906	6.880784
2077.341000	365.580013	177.990152	0.207363	15.478731	0.436905	6.880869
2077.361000	365.580013	177.981768	0.207365	15.478002	0.436909	6.880545
2077.381000	365.580013	177.985853	0.207364	15.478357	0.436907	6.880703
2077.401000	365.580013	177.967488	0.207369	15.476760	0.436916	6.879993
2077.421000	365.580013	177.986885	0.207364	15.478447	0.436906	6.880743
2077.441000	365.580013	177.981611	0.207365	15.477988	0.436909	6.880539
2077.461000	365.580013	177.984972	0.207364	15.478281	0.436907	6.880669
2077.481000	365.580013	177.982209	0.207365	15.478040	0.436909	6.880562
2077.501000	365.580013	177.974798	0.207367	15.477396	0.436913	6.880275
2077.521000	365.580013	177.978116	0.207366	15.477684	0.436911	6.880404
2077.541000	365.580013	177.980469	0.207365	15.477889	0.436910	6.880495
2077.561000	365.580013	177.964792	0.207369	15.476526	0.436918	6.879889
2077.581000	365.580013	177.973276	0.207367	15.477263	0.436913	6.880217
2077.601000	365.580013	177.986517	0.207364	15.478415	0.436907	6.880729
2077.621000	365.580013	177.972205	0.207368	15.477170	0.436914	6.880175
2077.641000	365.580013	177.989309	0.207363	15.478658	0.436905	6.880836
2077.661000	365.580013	177.978081	0.207366	15.477681	0.436911	6.880402
2077.681000	365.580013	177.978070	0.207366	15.477680	0.436911	6.880402
2077.701000	365.580013	177.974082	0.207367	15.477333	0.436913	6.880248
2077.721000	365.580013	177.986614	0.207364	15.478423	0.436906	6.880732
2077.741000	365.580013	177.980902	0.207365	15.477927	0.436909	6.880511
2077.761000	365.580013	177.971637	0.207368	15.477121	0.436914	6.880153
2077.781000	365.580013	177.966921	0.207369	15.476711	0.436917	6.879971
2077.801000	365.580013	177.979607	0.207366	15.477814	0.436910	6.880461
2077.821000	365.580013	177.972153	0.207368	15.477166	0.436914	6.880173
2077.841000	365.580013	177.978705	0.207366	15.477736	0.436911	6.880427
2077.861000	365.580013	177.957300	0.207371	15.475874	0.436922	6.879599
2077.881000	365.580013	177.974738	0.207367	15.477391	0.436913	6.880273
2077.901000	365.579932	177.971138	0.207368	15.477077	0.436914	6.880134
2077.921000	365.580013	177.965141	0.207369	15.476556	0.436918	6.879902
2077.941000	365.580013	177.959597	0.207371	15.476074	0.436921	6.879688
2077.961000	365.580013	177.958455	0.207371	15.475974	0.436921	6.879644
2077.981000	365.580013	177.967012	0.207369	15.476719	0.436917	6.879974
2078.001000	365.580013	177.953429	0.207372	15.475537	0.436924	6.879449
2078.021000	365.579932	177.974512	0.207367	15.477371	0.436913	6.880264
2078.041000	365.580013	177.966747	0.207369	15.476696	0.436917	6.879964
2078.061000	365.579932	177.957613	0.207371	15.475901	0.436922	6.879611
2078.081000	365.580013	177.972424	0.207367	15.477189	0.436914	6.880184
2078.101000	365.580013	177.959492	0.207371	15.476065	0.436921	6.879684
2078.121000	365.580013	177.973441	0.207367	15.477278	0.436913	6.880223
2078.141000	365.580013	177.970307	0.207368	15.477005	0.436915	6.880102
2078.161000	365.580013	177.970974	0.207368	15.477063	0.436915	6.880128
2078.181000	365.579932	177.960933	0.207370	15.476190	0.436920	6.879740
2078.201000	365.580013	177.978896	0.207366	15.477752	0.436911	6.880434
2078.221000	365.580013	177.958957	0.207371	15.476018	0.436921	6.879663
2078.241000	365.580013	177.958976	0.207371	15.476020	0.436921	6.879664
2078.261000	365.580013	177.955794	0.207372	15.475743	0.436923	6.879541
2078.281000	365.580013	177.961157	0.207370	15.476209	0.436920	6.879748
2078.301000	365.580013	177.955656	0.207372	15.475731	0.436923	6.879535
2078.321000	365.580013	177.960034	0.207371	15.476112	0.436920	6.879705
2078.341000	365.580013	177.948318	0.207374	15.475093	0.436927	6.879252
2078.361000	365.580013	177.961018	0.207370	15.476197	0.436920	6.879743
2078.381000	365.580013	177.936154	0.207377	15.474035	0.436933	6.878782
2078.401000	365.580013	177.959866	0.207371	15.476097	0.436920	6.879698
2078.421000	365.580013	177.961513	0.207370	15.476240	0.436920	6.879762
2078.441000	365.580013	177.946215	0.207374	15.474910	0.436928	6.879170
2078.461000	365.580013	177.951968	0.207373	15.475410	0.436925	6.879393
2078.481000	365.580013	177.952801	0.207373	15.475483	0.436924	6.879425
2078.501000	365.580013	177.962005	0.207370	15.476283	0.436919	6.879781
2078.521000	365.580013	177.948863	0.207374	15.475140	0.436926	6.879273
2078.541000	365.580013	177.950742	0.207373	15.475304	0.436925	6.879346
2078.561000	365.580013	177.953292	0.207372	15.475525	0.436924	6.879444
2078.581000	365.580013	177.945916	0.207374	15.474884	0.436928	6.879159
2078.601000	365.580013	177.943100	0.207375	15.474639	0.436929	6.879050
2078.621000	365.580013	177.944679	0.207375	15.474776	0.436928	6.879111
2078.641000	365.580013	177.955253	0.207372	15.475696	0.436923	6.879520
2078.661000	365.580013	177.945231	0.207375	15.474824	0.436928	6.879132
2078.681000	365.580013	177.946842	0.207374	15.474965	0.436927	6.879195
2078.701000	365.580013	177.958820	0.207371	15.476006	0.436921	6.879658
2078.721000	365.580013	177.954632	0.207372	15.475642	0.436923	6.879496
2078.741000	365.580013	177.952458	0.207373	15.475453	0.436924	6.879412
2078.761000	365.580013	177.953352	0.207372	15.475531	0.436924	6.879446
2078.781000	365.580013	177.930827	0.207378	15.473572	0.436936	6.878576
2078.801000	365.580013	177.941667	0.207376	15.474515	0.436930	6.878995
2078.821000	365.580013	177.948481	0.207374	15.475107	0.436926	6.879258
2078.841000	365.580013	177.946843	0.207374	15.474965	0.436927	6.879195
2078.861000	365.580013	177.954326	0.207372	15.475615	0.436923	6.879484
2078.881000	365.580013	177.942459	0.207375	15.474583	0.436930	6.879025
2078.901000	365.579932	177.941573	0.207375	15.474506	0.436930	6.878991
2078.921000	365.580013	177.932245	0.207378	15.473695	0.436935	6.878630
2078.941000	365.580013	177.943624	0.207375	15.474685	0.436929	6.879070
2078.961000	365.580013	177.941568	0.207376	15.474506	0.436930	6.878991
2078.981000	365.580013	177.946663	0.207374	15.474949	0.436927	6.879188
2079.001000	365.580013	177.930684	0.207378	15.473559	0.436936	6.878570
2079.021000	365.580013	177.944421	0.207375	15.474754	0.436929	6.879101
2079.041000	365.580013	177.941058	0.207376	15.474462	0.436930	6.878971
2079.061000	365.580013	177.930048	0.207379	15.473504	0.436936	6.878546
2079.081000	365.579932	177.923437	0.207380	15.472929	0.436939	6.878290
2079.101000	365.580013	177.926718	0.207379	15.473215	0.436938	6.878417
2079.121000	365.580013	177.917524	0.207382	15.472415	0.436943	6.878061
2079.141000	365.580013	177.930825	0.207378	15.473572	0.436936	6.878576
2079.161000	365.580013	177.928494	0.207379	15.473369	0.436937	6.878485
2079.181000	365.580013	177.917283	0.207382	15.472394	0.436943	6.878052
2079.201000	365.580013	177.926167	0.207380	15.473167	0.436938	6.878395
2079.221000	365.580013	177.919201	0.207381	15.472561	0.436942	6.878126
2079.241000	365.580013	177.936568	0.207377	15.474071	0.436933	6.878798
2079.261000	365.580013	177.921138	0.207381	15.472729	0.436941	6.878201
2079.281000	365.580013	177.914087	0.207383	15.472116	0.436944	6.877928
2079.301000	365.580013	177.927220	0.207379	15.473258	0.436938	6.878436
2079.321000	365.580013	177.927027	0.207379	15.473241	0.436938	6.878429
2079.341000	365.580013	177.922217	0.207381	15.472823	0.436940	6.878243
2079.361000	365.580013	177.922442	0.207381	15.472843	0.436940	6.878251
2079.381000	365.580013	177.928376	0.207379	15.473359	0.436937	6.878481
2079.401000	365.580013	177.914184	0.207383	15.472125	0.436944	6.877932
2079.421000	365.580013	177.912013	0.207383	15.471936	0.436946	6.877848
2079.441000	365.580013	177.917791	0.207382	15.472438	0.436942	6.878072
2079.461000	365.580013	177.916054	0.207382	15.472287	0.436943	6.878005
2079.481000	365.580013	177.912759	0.207383	15.472001	0.436945	6.877877
2079.501000	365.580013	177.908836	0.207384	15.471659	0.436947	6.877725
2079.521000	365.580013	177.902985	0.207386	15.471151	0.436950	6.877499
2079.541000	365.580013	177.907210	0.207385	15.471518	0.436948	6.877663
2079.561000	365.580013	177.905092	0.207385	15.471334	0.436949	6.877581
2079.581000	365.580013	177.907239	0.207384	15.471521	0.436948	6.877664
2079.601000	365.580013	177.901704	0.207386	15.471039	0.436951	6.877450
2079.621000	365.580013	177.901643	0.207386	15.471034	0.436951	6.877447
2079.641000	365.580013	177.919933	0.207381	15.472624	0.436941	6.878154
2079.661000	365.580013	177.909232	0.207384	15.471694	0.436947	6.877741
2079.681000	365.580013	177.905821	0.207385	15.471397	0.436949	6.877609
2079.701000	365.580013	177.897508	0.207387	15.470674	0.436953	6.877288
2079.721000	365.580013	177.908360	0.207384	15.471618	0.436947	6.877707
2079.741000	365.580013	177.911360	0.207383	15.471879	0.436946	6.877823
2079.761000	365.580013	177.901911	0.207386	15.471057	0.436951	6.877458
2079.781000	365.580013	177.886816	0.207390	15.469744	0.436959	6.876874
2079.801000	365.580013	177.887935	0.207390	15.469842	0.436958	6.876917
2079.821000	365.579932	177.892964	0.207388	15.470279	0.436955	6.877112
2079.841000	365.580013	177.903877	0.207385	15.471228	0.436950	6.877534
2079.861000	365.580013	177.893884	0.207388	15.470359	0.436955	6.877147
2079.881000	365.579932	177.897125	0.207387	15.470641	0.436953	6.877273
2079.901000	365.580013	177.900712	0.207386	15.470953	0.436951	6.877411
2079.921000	365.580013	177.896335	0.207387	15.470572	0.436954	6.877242
2079.941000	365.579932	177.886623	0.207390	15.469728	0.436959	6.876867
2079.961000	365.580013	177.886069	0.207390	15.469680	0.436959	6.876845
2079.981000	365.580013	177.892879	0.207388	15.470272	0.436956	6.877109
2080.001000	365.580013	177.890945	0.207389	15.470104	0.436957	6.877034
2080.021000	365.580013	177.889346	0.207389	15.469965	0.436957	6.876972
2080.041000	365.580013	177.873242	0.207393	15.468564	0.436966	6.876349
2080.061000	365.580013	177.883731	0.207391	15.469476	0.436960	6.876755
2080.081000	365.580013	177.882030	0.207391	15.469328	0.436961	6.876689
2080.101000	365.580013	177.889983	0.207389	15.470020	0.436957	6.876997
2080.121000	365.580013	177.878546	0.207392	15.469025	0.436963	6.876554
2080.141000	365.580013	177.882786	0.207391	15.469394	0.436961	6.876718
2080.161000	365.580013	177.892122	0.207388	15.470206	0.436956	6.877079
2080.181000	365.580013	177.875561	0.207393	15.468766	0.436965	6.876439
2080.201000	365.580013	177.872465	0.207394	15.468496	0.436966	6.876319
2080.221000	365.580013	177.885051	0.207390	15.469591	0.436960	6.876806
2080.241000	365.580013	177.865250	0.207395	15.467869	0.436970	6.876041
2080.261000	365.580013	177.875445	0.207393	15.468756	0.436965	6.876435
2080.281000	365.580013	177.880510	0.207391	15.469196	0.436962	6.876630
2080.301000	365.580013	177.871188	0.207394	15.468385	0.436967	6.876270
2080.321000	365.580013	177.874100	0.207393	15.468639	0.436965	6.876383
2080.341000	365.580013	177.877598	0.207392	15.468943	0.436964	6.876518
2080.361000	365.580013	177.865878	0.207395	15.467924	0.436970	6.876065
2080.381000	365.580013	177.851863	0.207399	15.466705	0.436977	6.875523
2080.401000	365.580013	177.867896	0.207395	15.468099	0.436969	6.876143
2080.421000	365.580013	177.867481	0.207395	15.468063	0.436969	6.876127
2080.441000	365.580013	177.878242	0.207392	15.468999	0.436963	6.876543
2080.461000	365.580013	177.874900	0.207393	15.468708	0.436965	6.876414
2080.481000	365.580013	177.860283	0.207397	15.467437	0.436973	6.875848
2080.501000	365.580013	177.862922	0.207396	15.467667	0.436971	6.875950
2080.521000	365.580013	177.861796	0.207396	15.467569	0.436972	6.875907
2080.541000	365.580013	177.874693	0.207393	15.468690	0.436965	6.876406
2080.561000	365.580013	177.868294	0.207395	15.468134	0.436968	6.876158
2080.581000	365.580013	177.859689	0.207397	15.467385	0.436973	6.875826
2080.601000	365.580013	177.869140	0.207394	15.468207	0.436968	6.876191
2080.621000	365.580013	177.845292	0.207401	15.466133	0.436980	6.875269
2080.641000	365.580013	177.856160	0.207398	15.467079	0.436975	6.875689
2080.661000	365.580013	177.869783	0.207394	15.468263	0.436968	6.876216
2080.681000	365.580013	177.847134	0.207400	15.466294	0.436979	6.875340
2080.701000	365.579932	177.863873	0.207396	15.467749	0.436971	6.875987
2080.721000	365.580013	177.874911	0.207393	15.468709	0.436965	6.876414
2080.741000	365.580013	177.868439	0.207395	15.468146	0.436968	6.876164
2080.761000	365.580013	177.868665	0.207395	15.468166	0.436968	6.876173
2080.781000	365.580013	177.863546	0.207396	15.467721	0.436971	6.875975
2080.801000	365.580013	177.861213	0.207397	15.467518	0.436972	6.875884
2080.821000	365.580013	177.864040	0.207396	15.467764	0.436971	6.875994
2080.841000	365.580013	177.850003	0.207399	15.466543	0.436978	6.875451
2080.861000	365.580013	177.852929	0.207399	15.466797	0.436976	6.875564
2080.881000	365.580013	177.853102	0.207399	15.466813	0.436976	6.875571
2080.901000	365.580013	177.842484	0.207401	15.465889	0.436982	6.875160
2080.921000	365.580013	177.847092	0.207400	15.466290	0.436979	6.875339
2080.941000	365.580013	177.854738	0.207398	15.466955	0.436975	6.875634
2080.961000	365.580013	177.857138	0.207398	15.467164	0.436974	6.875727
2080.981000	365.580013	177.843539	0.207401	15.465981	0.436981	6.875201
2081.001000	365.580013	177.837957	0.207403	15.465495	0.436984	6.874985
2081.021000	365.580013	177.842278	0.207401	15.465871	0.436982	6.875152
2081.041000	365.580013	177.840905	0.207402	15.465752	0.436983	6.875099
2081.061000	365.580013	177.852703	0.207399	15.466778	0.436977	6.875555
2081.081000	365.580013	177.843697	0.207401	15.465995	0.436981	6.875207
2081.101000	365.580013	177.840560	0.207402	15.465722	0.436983	6.875086
2081.121000	365.580013	177.839697	0.207402	15.465647	0.436983	6.875053
2081.141000	365.580013	177.841654	0.207402	15.465817	0.436982	6.875128
2081.161000	365.580013	177.841719	0.207402	15.465823	0.436982	6.875131
2081.181000	365.580013	177.846414	0.207400	15.466231	0.436980	6.875312
2081.201000	365.580013	177.836599	0.207403	15.465377	0.436985	6.874933
2081.221000	365.580013	177.832378	0.207404	15.465010	0.436987	6.874770
2081.241000	365.580013	177.834002	0.207404	15.465152	0.436986	6.874832
2081.261000	365.580013	177.818137	0.207408	15.463772	0.436995	6.874219
2081.281000	365.580013	177.834588	0.207403	15.465203	0.436986	6.874855
2081.301000	365.580013	177.829321	0.207405	15.464745	0.436989	6.874652
2081.321000	365.580013	177.821709	0.207407	15.464082	0.436993	6.874357
2081.341000	365.580013	177.843258	0.207401	15.465956	0.436981	6.875190
2081.361000	365.580013	177.824467	0.207406	15.464322	0.436991	6.874464
2081.381000	365.580013	177.838998	0.207402	15.465586	0.436984	6.875026
2081.401000	365.580013	177.847623	0.207400	15.466336	0.436979	6.875359
2081.421000	365.580013	177.829304	0.207405	15.464743	0.436989	6.874651
2081.441000	365.580013	177.827801	0.207405	15.464612	0.436990	6.874593
2081.461000	365.580013	177.821128	0.207407	15.464032	0.436993	6.874335
2081.481000	365.580013	177.827716	0.207405	15.464605	0.436990	6.874589
2081.501000	365.580013	177.817533	0.207408	15.463719	0.436995	6.874196
2081.521000	365.580013	177.822838	0.207407	15.464181	0.436992	6.874401
2081.541000	365.580013	177.827212	0.207405	15.464561	0.436990	6.874570
2081.561000	365.580013	177.819727	0.207407	15.463910	0.436994	6.874281
2081.581000	365.580013	177.816601	0.207408	15.463638	0.436995	6.874160
2081.601000	365.580013	177.811660	0.207409	15.463209	0.436998	6.873969
2081.621000	365.580013	177.823380	0.207406	15.464228	0.436992	6.874422
2081.641000	365.580013	177.817712	0.207408	15.463735	0.436995	6.874203
2081.661000	365.580013	177.810293	0.207410	15.463090	0.436999	6.873916
2081.681000	365.580013	177.803035	0.207412	15.462459	0.437003	6.873635
2081.701000	365.580013	177.806808	0.207411	15.462787	0.437001	6.873781
2081.721000	365.580013	177.819296	0.207407	15.463873	0.436994	6.874264
2081.741000	365.580013	177.798523	0.207413	15.462066	0.437005	6.873461
2081.761000	365.580013	177.808438	0.207410	15.462928	0.437000	6.873844
2081.781000	365.580013	177.813215	0.207409	15.463344	0.436997	6.874029
2081.801000	365.580013	177.804865	0.207411	15.462618	0.437002	6.873706
2081.821000	365.580013	177.800523	0.207412	15.462240	0.437004	6.873538
2081.841000	365.580013	177.804435	0.207411	15.462580	0.437002	6.873689
2081.861000	365.580013	177.809614	0.207410	15.463031	0.436999	6.873890
2081.881000	365.580013	177.810478	0.207410	15.463106	0.436999	6.873923
2081.901000	365.580013	177.811381	0.207410	15.463184	0.436998	6.873958
2081.921000	365.580013	177.812106	0.207409	15.463247	0.436998	6.873986
2081.941000	365.580013	177.813923	0.207409	15.463405	0.436997	6.874056
2081.961000	365.580013	177.812182	0.207409	15.463254	0.436998	6.873989
2081.981000	365.580013	177.803360	0.207412	15.462487	0.437002	6.873648
2082.001000	365.580013	177.777919	0.207418	15.460274	0.437016	6.872664
2082.021000	365.580013	177.795047	0.207414	15.461764	0.437007	6.873327
2082.041000	365.580013	177.788693	0.207415	15.461211	0.437010	6.873081
2082.061000	365.580013	177.780233	0.207418	15.460476	0.437014	6.872754
2082.081000	365.580013	177.797621	0.207413	15.461988	0.437005	6.873426
2082.101000	365.580013	177.795124	0.207414	15.461771	0.437007	6.873330
2082.121000	365.580013	177.791351	0.207415	15.461442	0.437009	6.873184
2082.141000	365.580013	177.793135	0.207414	15.461598	0.437008	6.873253
2082.161000	365.580013	177.784341	0.207417	15.460833	0.437012	6.872913
2082.181000	365.580013	177.779209	0.207418	15.460387	0.437015	6.872714
2082.201000	365.580013	177.774709	0.207419	15.459995	0.437017	6.872540
2082.221000	365.580013	177.788596	0.207416	15.461203	0.437010	6.873077
2082.241000	365.580013	177.779716	0.207418	15.460431	0.437015	6.872734
2082.261000	365.580013	177.777481	0.207418	15.460236	0.437016	6.872647
2082.281000	365.580013	177.785196	0.207416	15.460907	0.437012	6.872946
2082.301000	365.580013	177.797301	0.207413	15.461960	0.437006	6.873414
2082.321000	365.580013	177.792824	0.207414	15.461571	0.437008	6.873241
2082.341000	365.580013	177.781791	0.207417	15.460611	0.437014	6.872814
2082.361000	365.580013	177.775480	0.207419	15.460062	0.437017	6.872570
2082.381000	365.580013	177.782139	0.207417	15.460641	0.437013	6.872828
2082.401000	365.580013	177.797840	0.207413	15.462007	0.437005	6.873435
2082.421000	365.580013	177.798458	0.207413	15.462060	0.437005	6.873458
2082.441000	365.580013	177.791538	0.207415	15.461459	0.437009	6.873191
2082.461000	365.580013	177.792299	0.207415	15.461525	0.437008	6.873220
2082.481000	365.580013	177.784290	0.207417	15.460828	0.437012	6.872911
2082.501000	365.580013	177.803056	0.207412	15.462460	0.437003	6.873636
2082.521000	365.580013	177.801767	0.207412	15.462348	0.437003	6.873586
2082.541000	365.580013	177.788208	0.207416	15.461169	0.437010	6.873062
2082.561000	365.580013	177.787163	0.207416	15.461078	0.437011	6.873022
2082.581000	365.580013	177.800775	0.207412	15.462262	0.437004	6.873548
2082.601000	365.580013	177.799607	0.207413	15.462160	0.437004	6.873503
2082.621000	365.580013	177.797167	0.207413	15.461948	0.437006	6.873409
2082.641000	365.580013	177.791966	0.207415	15.461496	0.437008	6.873207
2082.661000	365.580013	177.777456	0.207418	15.460234	0.437016	6.872647
2082.681000	365.580013	177.784031	0.207417	15.460806	0.437012	6.872901
2082.701000	365.580013	177.784258	0.207417	15.460826	0.437012	6.872909
2082.721000	365.580013	177.780799	0.207418	15.460525	0.437014	6.872776
2082.741000	365.580013	177.770342	0.207420	15.459615	0.437020	6.872371
2082.761000	365.580013	177.788503	0.207416	15.461195	0.437010	6.873074
2082.781000	365.580013	177.785890	0.207416	15.460968	0.437011	6.872973
2082.801000	365.580013	177.784033	0.207417	15.460806	0.437012	6.872901
2082.821000	365.580013	177.774036	0.207419	15.459937	0.437018	6.872514
2082.841000	365.580013	177.767362	0.207421	15.459356	0.437021	6.872256
2082.861000	365.580013	177.766483	0.207421	15.459280	0.437022	6.872222
2082.881000	365.580013	177.769271	0.207421	15.459522	0.437020	6.872330
2082.901000	365.580013	177.777614	0.207418	15.460248	0.437016	6.872653
2082.921000	365.580013	177.779504	0.207418	15.460412	0.437015	6.872726
2082.941000	365.580013	177.767212	0.207421	15.459343	0.437021	6.872250
2082.961000	365.580013	177.758025	0.207423	15.458544	0.437026	6.871895
2082.981000	365.580013	177.764572	0.207422	15.459114	0.437023	6.872148
2083.001000	365.580013	177.767337	0.207421	15.459354	0.437021	6.872255
2083.021000	365.580013	177.756527	0.207424	15.458414	0.437027	6.871837
2083.041000	365.580013	177.756197	0.207424	15.458385	0.437027	6.871825
2083.061000	365.580013	177.751009	0.207425	15.457934	0.437030	6.871624
2083.081000	365.580013	177.753522	0.207425	15.458153	0.437028	6.871721
2083.101000	365.580013	177.769218	0.207421	15.459518	0.437020	6.872328
2083.121000	365.580013	177.760981	0.207423	15.458801	0.437025	6.872010
2083.141000	365.580013	177.740933	0.207428	15.457058	0.437035	6.871235
2083.161000	365.580013	177.744911	0.207427	15.457404	0.437033	6.871388
2083.181000	365.580013	177.752454	0.207425	15.458060	0.437029	6.871680
2083.201000	365.580013	177.736000	0.207429	15.456629	0.437038	6.871044
2083.221000	365.580013	177.768871	0.207421	15.459487	0.437020	6.872315
2083.241000	365.580013	177.751545	0.207425	15.457981	0.437029	6.871645
2083.261000	365.580013	177.746932	0.207426	15.457580	0.437032	6.871466
2083.281000	365.580013	177.765340	0.207422	15.459180	0.437022	6.872178
2083.301000	365.580013	177.749133	0.207426	15.457771	0.437031	6.871552
2083.321000	365.580013	177.734819	0.207430	15.456526	0.437038	6.870998
2083.341000	365.580013	177.743232	0.207427	15.457258	0.437034	6.871323
2083.361000	365.580013	177.727860	0.207431	15.455921	0.437042	6.870729
2083.381000	365.580013	177.721488	0.207433	15.455367	0.437045	6.870483
2083.401000	365.580013	177.701961	0.207438	15.453669	0.437055	6.869728
2083.421000	365.580013	177.713562	0.207435	15.454678	0.437049	6.870176
2083.441000	365.580013	177.717374	0.207434	15.455009	0.437047	6.870324
2083.461000	365.580013	177.729138	0.207431	15.456032	0.437041	6.870779
2083.481000	365.580013	177.710395	0.207436	15.454402	0.437051	6.870054
2083.501000	365.580013	177.719750	0.207433	15.455216	0.437046	6.870416
2083.521000	365.580013	177.713813	0.207435	15.454699	0.437049	6.870186
2083.541000	365.580013	177.712340	0.207435	15.454571	0.437050	6.870129
2083.561000	365.580013	177.711876	0.207436	15.454531	0.437050	6.870111
2083.581000	365.580013	177.712637	0.207435	15.454597	0.437050	6.870141
2083.601000	365.580013	177.727856	0.207431	15.455921	0.437042	6.870729
2083.621000	365.580013	177.724368	0.207432	15.455617	0.437044	6.870594
2083.641000	365.580013	177.712774	0.207435	15.454609	0.437050	6.870146
2083.661000	365.580013	177.732905	0.207430	15.456360	0.437039	6.870924
2083.681000	365.580013	177.715060	0.207435	15.454808	0.437049	6.870234
2083.701000	365.580013	177.718464	0.207434	15.455104	0.437047	6.870366
2083.720000	365.580013	177.711233	0.207436	15.454475	0.437051	6.870086
2083.740000	365.580013	177.718936	0.207434	15.455145	0.437047	6.870384
2083.760000	365.580013	177.715344	0.207435	15.454833	0.437048	6.870245
2083.780000	365.579932	177.708282	0.207436	15.454218	0.437052	6.869972
2083.800000	365.580013	177.728248	0.207431	15.455955	0.437042	6.870744
2083.820000	365.580013	177.715300	0.207435	15.454829	0.437048	6.870244
2083.840000	365.580013	177.711272	0.207436	15.454478	0.437051	6.870088
2083.860000	365.580013	177.708453	0.207436	15.454233	0.437052	6.869979
2083.880000	365.580013	177.700618	0.207438	15.453552	0.437056	6.869676
2083.900000	365.580013	177.689545	0.207441	15.452589	0.437062	6.869248
2083.920000	365.580013	177.701149	0.207438	15.453598	0.437056	6.869697
2083.940000	365.580013	177.703725	0.207438	15.453822	0.437054	6.869796
2083.960000	365.580013	177.693484	0.207440	15.452932	0.437060	6.869400
2083.980000	365.580013	177.711387	0.207436	15.454488	0.437050	6.870092
2084.000000	365.580013	177.693759	0.207440	15.452955	0.437060	6.869411
2084.020000	365.580013	177.685872	0.207442	15.452270	0.437064	6.869106
2084.040000	365.580013	177.699312	0.207439	15.453438	0.437057	6.869626
2084.060000	365.580013	177.697728	0.207439	15.453301	0.437058	6.869564
2084.080000	365.580013	177.697151	0.207439	15.453250	0.437058	6.869542
2084.100000	365.580013	177.688565	0.207442	15.452504	0.437062	6.869210
2084.120000	365.580013	177.693267	0.207440	15.452913	0.437060	6.869392
2084.140000	365.580013	177.694787	0.207440	15.453045	0.437059	6.869451
2084.160000	365.580013	177.708755	0.207436	15.454260	0.437052	6.869991
2084.180000	365.580013	177.701562	0.207438	15.453634	0.437056	6.869713
2084.200000	365.580013	177.687878	0.207442	15.452444	0.437063	6.869184
2084.220000	365.580013	177.671425	0.207446	15.451013	0.437071	6.868547
2084.240000	365.580013	177.654535	0.207451	15.449544	0.437080	6.867895
2084.260000	365.580013	177.656723	0.207450	15.449735	0.437079	6.867979
2084.280000	365.580013	177.674499	0.207445	15.451280	0.437070	6.868666
2084.300000	365.580013	177.658741	0.207449	15.449910	0.437078	6.868057
2084.320000	365.580013	177.645861	0.207453	15.448790	0.437085	6.867559
2084.340000	365.580013	177.642632	0.207454	15.448509	0.437086	6.867434
2084.360000	365.580013	177.653569	0.207451	15.449460	0.437081	6.867857
2084.380000	365.580013	177.663185	0.207448	15.450297	0.437076	6.868229
2084.400000	365.580013	177.656287	0.207450	15.449697	0.437079	6.867962
2084.420000	365.580013	177.664637	0.207448	15.450423	0.437075	6.868285
2084.440000	365.580013	177.653769	0.207451	15.449478	0.437081	6.867865
2084.460000	365.580013	177.648622	0.207452	15.449030	0.437083	6.867666
2084.480000	365.580013	177.651837	0.207451	15.449310	0.437082	6.867790
2084.500000	365.580013	177.656625	0.207450	15.449726	0.437079	6.867975
2084.520000	365.580013	177.645957	0.207453	15.448798	0.437085	6.867563
2084.540000	365.580013	177.651179	0.207451	15.449253	0.437082	6.867765
2084.560000	365.580013	177.640568	0.207454	15.448330	0.437088	6.867355
2084.580000	365.580013	177.653771	0.207451	15.449478	0.437081	6.867865
2084.600000	365.580013	177.651420	0.207451	15.449273	0.437082	6.867774
2084.620000	365.580013	177.654371	0.207451	15.449530	0.437080	6.867888
2084.640000	365.580013	177.660526	0.207449	15.450065	0.437077	6.868126
2084.660000	365.580013	177.651848	0.207451	15.449311	0.437082	6.867791
2084.680000	365.580013	177.657077	0.207450	15.449765	0.437079	6.867993
2084.700000	365.580013	177.661443	0.207449	15.450145	0.437077	6.868162
2084.720000	365.580013	177.665472	0.207448	15.450496	0.437074	6.868317
2084.740000	365.580013	177.656517	0.207450	15.449717	0.437079	6.867971
2084.760000	365.580013	177.661882	0.207449	15.450183	0.437076	6.868179
2084.780000	365.580013	177.653895	0.207451	15.449489	0.437081	6.867870
2084.800000	365.580013	177.660185	0.207449	15.450036	0.437077	6.868113
2084.820000	365.580013	177.672553	0.207446	15.451111	0.437071	6.868591
2084.840000	365.580013	177.662193	0.207449	15.450210	0.437076	6.868191
2084.860000	365.580013	177.649209	0.207452	15.449081	0.437083	6.867689
2084.880000	365.580013	177.651466	0.207451	15.449278	0.437082	6.867776
2084.900000	365.580013	177.633840	0.207456	15.447745	0.437091	6.867094
2084.920000	365.580013	177.651655	0.207451	15.449294	0.437082	6.867783
2084.940000	365.580013	177.649699	0.207452	15.449124	0.437083	6.867708
2084.960000	365.580013	177.645744	0.207453	15.448780	0.437085	6.867555
2084.980000	365.580013	177.634259	0.207456	15.447781	0.437091	6.867111
2085.000000	365.580013	177.638969	0.207455	15.448191	0.437088	6.867293
2085.020000	365.580013	177.634891	0.207456	15.447836	0.437090	6.867135
2085.040000	365.580013	177.634054	0.207456	15.447763	0.437091	6.867103
2085.060000	365.580013	177.636868	0.207455	15.448008	0.437089	6.867212
2085.080000	365.580013	177.627549	0.207458	15.447198	0.437094	6.866851
2085.100000	365.580013	177.645866	0.207453	15.448790	0.437085	6.867559
2085.120000	365.580013	177.630465	0.207457	15.447451	0.437093	6.866964
2085.140000	365.580013	177.624391	0.207458	15.446923	0.437096	6.866729
2085.160000	365.580013	177.628213	0.207457	15.447255	0.437094	6.866877
2085.180000	365.580013	177.629061	0.207457	15.447329	0.437094	6.866910
2085.200000	365.580013	177.643233	0.207453	15.448562	0.437086	6.867458
2085.220000	365.580013	177.611470	0.207462	15.445799	0.437103	6.866230
2085.240000	365.580013	177.621352	0.207459	15.446659	0.437098	6.866612
2085.260000	365.580013	177.617785	0.207460	15.446348	0.437099	6.866474
2085.280000	365.580013	177.620111	0.207460	15.446551	0.437098	6.866564
2085.300000	365.580013	177.632387	0.207456	15.447618	0.437092	6.867038
2085.320000	365.580013	177.626111	0.207458	15.447072	0.437095	6.866796
2085.340000	365.580013	177.614917	0.207461	15.446099	0.437101	6.866363
2085.360000	365.580013	177.608357	0.207463	15.445529	0.437104	6.866109
2085.380000	365.580013	177.602705	0.207464	15.445037	0.437107	6.865891
2085.400000	365.580013	177.611561	0.207462	15.445807	0.437103	6.866233
2085.420000	365.580013	177.602255	0.207464	15.444998	0.437108	6.865873
2085.440000	365.580013	177.605547	0.207463	15.445284	0.437106	6.866001
2085.460000	365.580013	177.609284	0.207462	15.445609	0.437104	6.866145
2085.480000	365.580013	177.593529	0.207466	15.444239	0.437112	6.865536
2085.500000	365.580013	177.603835	0.207464	15.445135	0.437107	6.865935
2085.520000	365.580013	177.595629	0.207466	15.444422	0.437111	6.865617
2085.540000	365.580013	177.601876	0.207464	15.444965	0.437108	6.865859
2085.560000	365.580013	177.601717	0.207464	15.444951	0.437108	6.865853
2085.580000	365.580013	177.594577	0.207466	15.444330	0.437112	6.865577
2085.600000	365.580013	177.589841	0.207467	15.443918	0.437114	6.865394
2085.620000	365.580013	177.585232	0.207469	15.443518	0.437116	6.865215
2085.640000	365.580013	177.596854	0.207466	15.444528	0.437110	6.865665
2085.660000	365.580013	177.585443	0.207469	15.443536	0.437116	6.865224
2085.680000	365.580013	177.599176	0.207465	15.444730	0.437109	6.865754
2085.700000	365.580013	177.584536	0.207469	15.443457	0.437117	6.865188
2085.720000	365.580013	177.591612	0.207467	15.444072	0.437113	6.865462
2085.740000	365.580013	177.587134	0.207468	15.443683	0.437115	6.865289
2085.760000	365.580013	177.584954	0.207469	15.443493	0.437117	6.865205
2085.780000	365.580013	177.591317	0.207467	15.444047	0.437113	6.865451
2085.800000	365.580013	177.584049	0.207469	15.443415	0.437117	6.865170
2085.820000	365.580013	177.590030	0.207467	15.443935	0.437114	6.865401
2085.840000	365.580013	177.589880	0.207467	15.443922	0.437114	6.865395
2085.860000	365.580013	177.585488	0.207469	15.443540	0.437116	6.865225
2085.880000	365.580013	177.571853	0.207472	15.442354	0.437123	6.864698
2085.900000	365.580013	177.572525	0.207472	15.442412	0.437123	6.864724
2085.920000	365.580013	177.575181	0.207471	15.442643	0.437122	6.864827
2085.940000	365.580013	177.575751	0.207471	15.442693	0.437121	6.864849
2085.960000	365.580013	177.575183	0.207471	15.442644	0.437122	6.864827
2085.980000	365.580013	177.566158	0.207474	15.441859	0.437126	6.864478
2086.000000	365.580013	177.558342	0.207476	15.441179	0.437131	6.864176
2086.020000	365.580013	177.574919	0.207471	15.442621	0.437122	6.864817
2086.040000	365.580013	177.567180	0.207473	15.441948	0.437126	6.864518
2086.060000	365.580013	177.566835	0.207473	15.441918	0.437126	6.864504
2086.080000	365.580013	177.558986	0.207476	15.441235	0.437130	6.864201
2086.100000	365.580013	177.569601	0.207473	15.442158	0.437125	6.864611
2086.120000	365.580013	177.549885	0.207478	15.440444	0.437135	6.863849
2086.140000	365.580013	177.561521	0.207475	15.441455	0.437129	6.864299
2086.160000	365.580013	177.559668	0.207475	15.441294	0.437130	6.864227
2086.180000	365.580013	177.548007	0.207478	15.440280	0.437136	6.863776
2086.200000	365.580013	177.561955	0.207475	15.441493	0.437129	6.864316
2086.220000	365.580013	177.564965	0.207474	15.441755	0.437127	6.864432
2086.240000	365.580013	177.563269	0.207474	15.441608	0.437128	6.864366
2086.260000	365.580013	177.569863	0.207473	15.442181	0.437124	6.864621
2086.280000	365.580013	177.568579	0.207473	15.442069	0.437125	6.864572
2086.300000	365.580013	177.560522	0.207475	15.441369	0.437129	6.864260
2086.320000	365.580013	177.574529	0.207471	15.442587	0.437122	6.864802
2086.340000	365.580013	177.552043	0.207477	15.440631	0.437134	6.863932
2086.360000	365.580013	177.557835	0.207476	15.441135	0.437131	6.864156
2086.380000	365.580013	177.558663	0.207476	15.441207	0.437130	6.864188
2086.400000	365.580013	177.558525	0.207476	15.441195	0.437130	6.864183
2086.420000	365.580013	177.562325	0.207475	15.441525	0.437128	6.864330
2086.440000	365.580013	177.562207	0.207475	15.441515	0.437129	6.864325
2086.460000	365.580013	177.563308	0.207474	15.441611	0.437128	6.864368
2086.480000	365.580013	177.561333	0.207475	15.441439	0.437129	6.864291
2086.500000	365.580013	177.557533	0.207476	15.441109	0.437131	6.864145
2086.520000	365.580013	177.546860	0.207479	15.440181	0.437137	6.863732
2086.540000	365.580013	177.568191	0.207473	15.442036	0.437125	6.864557
2086.560000	365.580013	177.574767	0.207471	15.442607	0.437122	6.864811
2086.580000	365.580013	177.559371	0.207475	15.441269	0.437130	6.864216
2086.600000	365.580013	177.550454	0.207478	15.440493	0.437135	6.863871
2086.620000	365.580013	177.551220	0.207478	15.440560	0.437134	6.863900
2086.640000	365.580013	177.568172	0.207473	15.442034	0.437125	6.864556
2086.660000	365.580013	177.550349	0.207478	15.440484	0.437135	6.863867
2086.680000	365.580013	177.548184	0.207478	15.440296	0.437136	6.863783
2086.700000	365.580013	177.544418	0.207479	15.439968	0.437138	6.863638
2086.720000	365.580013	177.551721	0.207477	15.440603	0.437134	6.863920
2086.740000	365.580013	177.544204	0.207479	15.439950	0.437138	6.863629
2086.760000	365.580013	177.548924	0.207478	15.440360	0.437135	6.863812
2086.780000	365.580013	177.558282	0.207476	15.441174	0.437131	6.864174
2086.800000	365.580013	177.550303	0.207478	15.440480	0.437135	6.863865
2086.820000	365.580013	177.540368	0.207480	15.439616	0.437140	6.863481
2086.840000	365.580013	177.532724	0.207482	15.438951	0.437144	6.863185
2086.860000	365.580013	177.526276	0.207484	15.438390	0.437147	6.862936
2086.880000	365.580013	177.516512	0.207487	15.437541	0.437152	6.862559
2086.900000	365.580013	177.543344	0.207480	15.439875	0.437138	6.863596
2086.920000	365.580013	177.537808	0.207481	15.439393	0.437141	6.863382
2086.940000	365.580013	177.542523	0.207480	15.439803	0.437139	6.863564
2086.960000	365.580013	177.542016	0.207480	15.439759	0.437139	6.863545
2086.980000	365.580013	177.548391	0.207478	15.440314	0.437136	6.863791
2087.000000	365.580013	177.548156	0.207478	15.440293	0.437136	6.863782
2087.020000	365.580013	177.544465	0.207479	15.439972	0.437138	6.863639
2087.040000	365.580013	177.537039	0.207481	15.439326	0.437142	6.863352
2087.060000	365.580013	177.528796	0.207483	15.438610	0.437146	6.863034
2087.080000	365.580013	177.526660	0.207484	15.438424	0.437147	6.862951
2087.100000	365.580013	177.529435	0.207483	15.438665	0.437146	6.863058
2087.120000	365.580013	177.530842	0.207483	15.438788	0.437145	6.863113
2087.140000	365.580013	177.534233	0.207482	15.439082	0.437143	6.863244
2087.160000	365.580013	177.521607	0.207485	15.437984	0.437150	6.862756
2087.180000	365.580013	177.527221	0.207484	15.438473	0.437147	6.862973
2087.200000	365.580013	177.526516	0.207484	15.438411	0.437147	6.862945
2087.220000	365.580013	177.509627	0.207488	15.436943	0.437156	6.862293
2087.240000	365.580013	177.508832	0.207489	15.436873	0.437156	6.862262
2087.260000	365.580013	177.511582	0.207488	15.437113	0.437155	6.862368
2087.280000	365.580013	177.504208	0.207490	15.436471	0.437159	6.862083
2087.300000	365.580013	177.520231	0.207486	15.437865	0.437150	6.862703
2087.320000	365.580013	177.503059	0.207490	15.436371	0.437159	6.862039
2087.340000	365.580013	177.523927	0.207485	15.438186	0.437149	6.862845
2087.360000	365.580013	177.513489	0.207487	15.437278	0.437154	6.862442
2087.380000	365.580013	177.513408	0.207487	15.437271	0.437154	6.862439
2087.400000	365.580013	177.508628	0.207489	15.436856	0.437157	6.862254
2087.420000	365.580013	177.506949	0.207489	15.436710	0.437157	6.862189
2087.440000	365.580013	177.514665	0.207487	15.437381	0.437153	6.862487
2087.460000	365.580013	177.513697	0.207487	15.437297	0.437154	6.862450
2087.480000	365.580013	177.513344	0.207487	15.437266	0.437154	6.862436
2087.500000	365.580013	177.523498	0.207485	15.438149	0.437149	6.862829
2087.520000	365.580013	177.513992	0.207487	15.437322	0.437154	6.862461
2087.540000	365.580013	177.512060	0.207488	15.437154	0.437155	6.862387
2087.560000	365.580013	177.510979	0.207488	15.437060	0.437155	6.862345
2087.580000	365.580013	177.517131	0.207486	15.437595	0.437152	6.862583
2087.600000	365.580013	177.505919	0.207489	15.436620	0.437158	6.862149
2087.620000	365.580013	177.489329	0.207494	15.435177	0.437167	6.861508
2087.640000	365.580013	177.474412	0.207498	15.433880	0.437174	6.860931
2087.660000	365.580013	177.473560	0.207498	15.433806	0.437175	6.860898
2087.680000	365.580013	177.478433	0.207497	15.434230	0.437172	6.861087
2087.700000	365.580013	177.471405	0.207498	15.433619	0.437176	6.860815
2087.720000	365.580013	177.474001	0.207498	15.433844	0.437175	6.860915
2087.740000	365.580013	177.464540	0.207500	15.433022	0.437180	6.860550
2087.760000	365.580013	177.464125	0.207500	15.432986	0.437180	6.860534
2087.780000	365.580013	177.451052	0.207504	15.431849	0.437187	6.860028
2087.800000	365.580013	177.455212	0.207503	15.432211	0.437184	6.860189
2087.820000	365.580013	177.449412	0.207504	15.431706	0.437188	6.859965
2087.840000	365.580013	177.383246	0.207521	15.425952	0.437222	6.857407
2087.860000	365.579932	177.360058	0.207527	15.423935	0.437234	6.856510
2087.880000	365.580013	177.349579	0.207530	15.423024	0.437240	6.856105
2087.900000	365.580013	177.341215	0.207532	15.422297	0.437244	6.855782
2087.920000	365.580013	177.358475	0.207528	15.423798	0.437235	6.856449
2087.940000	365.580013	177.351602	0.207530	15.423200	0.437239	6.856184
2087.960000	365.580013	177.363357	0.207527	15.424222	0.437233	6.856638
2087.980000	365.580013	177.363945	0.207526	15.424274	0.437232	6.856661
2088.000000	365.580013	177.367500	0.207526	15.424583	0.437230	6.856798
2088.020000	365.580013	177.358924	0.207528	15.423837	0.437235	6.856467
2088.040000	365.580013	177.357103	0.207528	15.423678	0.437236	6.856396
2088.060000	365.580013	177.356459	0.207528	15.423623	0.437236	6.856371
2088.080000	365.580013	177.374852	0.207524	15.425222	0.437227	6.857082
2088.100000	365.580013	177.356572	0.207528	15.423632	0.437236	6.856376
2088.120000	365.580013	177.357178	0.207528	15.423685	0.437236	6.856399
2088.140000	365.580013	177.360777	0.207527	15.423998	0.437234	6.856538
2088.160000	365.580013	177.355434	0.207529	15.423533	0.437237	6.856332
2088.180000	365.580013	177.354430	0.207529	15.423446	0.437237	6.856293
2088.200000	365.580013	177.347080	0.207531	15.422807	0.437241	6.856009
2088.220000	365.580013	177.348518	0.207531	15.422932	0.437240	6.856064
2088.240000	365.580013	177.351967	0.207530	15.423232	0.437238	6.856198
2088.260000	365.580013	177.348877	0.207530	15.422963	0.437240	6.856078
2088.280000	365.580013	177.339789	0.207533	15.422173	0.437245	6.855727
2088.300000	365.580013	177.343126	0.207532	15.422463	0.437243	6.855856
2088.320000	365.580013	177.346853	0.207531	15.422787	0.437241	6.856000
2088.340000	365.579932	177.342130	0.207532	15.422376	0.437244	6.855817
2088.360000	365.580013	177.338396	0.207533	15.422052	0.437246	6.855673
2088.380000	365.580013	177.339028	0.207533	15.422107	0.437245	6.855697
2088.400000	365.580013	177.344611	0.207532	15.422592	0.437242	6.855913
2088.420000	365.580013	177.341257	0.207532	15.422301	0.437244	6.855784
2088.440000	365.580013	177.343813	0.207532	15.422523	0.437243	6.855882
2088.460000	365.580013	177.348707	0.207530	15.422948	0.437240	6.856072
2088.480000	365.580013	177.345250	0.207531	15.422648	0.437242	6.855938
2088.500000	365.580013	177.331806	0.207535	15.421479	0.437249	6.855418
2088.520000	365.580013	177.349534	0.207530	15.423020	0.437240	6.856104
2088.540000	365.580013	177.341421	0.207532	15.422315	0.437244	6.855790
2088.560000	365.580013	177.344463	0.207532	15.422579	0.437242	6.855908
2088.580000	365.580013	177.350892	0.207530	15.423138	0.437239	6.856156
2088.600000	365.580013	177.345947	0.207531	15.422708	0.437242	6.855965
2088.620000	365.580013	177.362806	0.207527	15.424174	0.437233	6.856617
2088.640000	365.580013	177.335284	0.207534	15.421781	0.437247	6.855553
2088.660000	365.580013	177.329715	0.207535	15.421297	0.437250	6.855337
2088.680000	365.580013	177.338533	0.207533	15.422064	0.437246	6.855678
2088.700000	365.580013	177.345989	0.207531	15.422712	0.437242	6.855967
2088.720000	365.580013	177.331484	0.207535	15.421451	0.437249	6.855406
2088.740000	365.580013	177.339478	0.207533	15.422146	0.437245	6.855715
2088.760000	365.580013	177.333789	0.207534	15.421651	0.437248	6.855495
2088.780000	365.580013	177.325373	0.207537	15.420919	0.437252	6.855170
2088.800000	365.580013	177.328457	0.207536	15.421187	0.437251	6.855289
2088.820000	365.580013	177.327301	0.207536	15.421087	0.437251	6.855244
2088.840000	365.580013	177.319076	0.207538	15.420372	0.437256	6.854926
2088.860000	365.580013	177.318303	0.207538	15.420304	0.437256	6.854896
2088.880000	365.580013	177.326224	0.207536	15.420993	0.437252	6.855202
2088.900000	365.580013	177.312697	0.207540	15.419817	0.437259	6.854680
2088.920000	365.580013	177.290562	0.207546	15.417892	0.437271	6.853824
2088.940000	365.580013	177.281340	0.207548	15.417090	0.437275	6.853467
2088.960000	365.580013	177.273210	0.207550	15.416383	0.437280	6.853153
2088.980000	365.580013	177.280178	0.207548	15.416989	0.437276	6.853422
2089.000000	365.580013	177.269029	0.207551	15.416019	0.437282	6.852991
2089.020000	365.580013	177.276738	0.207549	15.416690	0.437278	6.853289
2089.040000	365.580013	177.272104	0.207550	15.416287	0.437280	6.853110
2089.060000	365.580013	177.263824	0.207553	15.415567	0.437285	6.852790
2089.080000	365.580013	177.269969	0.207551	15.416101	0.437281	6.853028
2089.100000	365.580013	177.279736	0.207548	15.416950	0.437276	6.853405
2089.120000	365.580013	177.268088	0.207552	15.415937	0.437282	6.852955
2089.140000	365.580013	177.274930	0.207550	15.416532	0.437279	6.853219
2089.160000	365.580013	177.268492	0.207551	15.415973	0.437282	6.852971
2089.180000	365.580013	177.255652	0.207555	15.414856	0.437289	6.852474
2089.200000	365.580013	177.268105	0.207552	15.415939	0.437282	6.852956
2089.220000	365.580013	177.255030	0.207555	15.414802	0.437289	6.852450
2089.240000	365.580013	177.266671	0.207552	15.415814	0.437283	6.852900
2089.260000	365.580013	177.265541	0.207552	15.415716	0.437284	6.852857
2089.280000	365.579932	177.260222	0.207554	15.415253	0.437286	6.852651
2089.300000	365.580013	177.252695	0.207556	15.414599	0.437290	6.852360
2089.320000	365.580013	177.265495	0.207552	15.415712	0.437284	6.852855
2089.340000	365.580013	177.256931	0.207554	15.414967	0.437288	6.852524
2089.360000	365.580013	177.266148	0.207552	15.415769	0.437283	6.852880
2089.380000	365.580013	177.266977	0.207552	15.415841	0.437283	6.852912
2089.400000	365.580013	177.259531	0.207554	15.415193	0.437287	6.852624
2089.420000	365.580013	177.265530	0.207552	15.415715	0.437284	6.852856
2089.440000	365.580013	177.260846	0.207553	15.415308	0.437286	6.852675
2089.460000	365.580013	177.260409	0.207554	15.415270	0.437286	6.852658
2089.480000	365.580013	177.253739	0.207555	15.414690	0.437290	6.852400
2089.500000	365.580013	177.268996	0.207551	15.416016	0.437282	6.852990
2089.520000	365.580013	177.257157	0.207554	15.414987	0.437288	6.852532
2089.540000	365.580013	177.253776	0.207555	15.414693	0.437290	6.852402
2089.560000	365.580013	177.260207	0.207554	15.415252	0.437286	6.852650
2089.580000	365.580013	177.254180	0.207555	15.414728	0.437290	6.852417
2089.600000	365.580013	177.254221	0.207555	15.414732	0.437290	6.852419
2089.620000	365.580013	177.253362	0.207555	15.414657	0.437290	6.852386
2089.640000	365.580013	177.265513	0.207552	15.415713	0.437284	6.852855
2089.660000	365.580013	177.254277	0.207555	15.414736	0.437290	6.852421
2089.680000	365.580013	177.245681	0.207557	15.413989	0.437294	6.852089
2089.700000	365.580013	177.245324	0.207557	15.413958	0.437294	6.852075
2089.720000	365.580013	177.253444	0.207555	15.414664	0.437290	6.852389
2089.740000	365.580013	177.251417	0.207556	15.414488	0.437291	6.852311
2089.760000	365.580013	177.255584	0.207555	15.414850	0.437289	6.852472
2089.780000	365.580013	177.245274	0.207557	15.413953	0.437294	6.852073
2089.800000	365.580013	177.254407	0.207555	15.414748	0.437290	6.852426
2089.820000	365.580013	177.249999	0.207556	15.414364	0.437292	6.852256
2089.840000	365.580013	177.239078	0.207559	15.413415	0.437298	6.851833
2089.860000	365.580013	177.234143	0.207560	15.412985	0.437300	6.851643
2089.880000	365.580013	177.239823	0.207559	15.413479	0.437297	6.851862
2089.900000	365.580013	177.245399	0.207557	15.413964	0.437294	6.852078
2089.920000	365.580013	177.235020	0.207560	15.413062	0.437300	6.851677
2089.940000	365.580013	177.252711	0.207556	15.414600	0.437290	6.852361
2089.960000	365.580013	177.234986	0.207560	15.413059	0.437300	6.851675
2089.980000	365.580013	177.250229	0.207556	15.414384	0.437292	6.852265
2090.000000	365.580013	177.243663	0.207558	15.413813	0.437295	6.852011
2090.020000	365.580013	177.246007	0.207557	15.414017	0.437294	6.852101
2090.040000	365.580013	177.244758	0.207558	15.413909	0.437295	6.852053
2090.060000	365.580013	177.242440	0.207558	15.413707	0.437296	6.851963
2090.080000	365.580013	177.238454	0.207559	15.413360	0.437298	6.851809
2090.100000	365.580013	177.244491	0.207558	15.413885	0.437295	6.852043
2090.120000	365.580013	177.252366	0.207556	15.414570	0.437291	6.852347
2090.140000	365.580013	177.243840	0.207558	15.413829	0.437295	6.852018
2090.160000	365.580013	177.248887	0.207557	15.414268	0.437292	6.852213
2090.180000	365.580013	177.246671	0.207557	15.414075	0.437294	6.852127
2090.200000	365.580013	177.252109	0.207556	15.414548	0.437291	6.852337
2090.220000	365.580013	177.254278	0.207555	15.414736	0.437290	6.852421
2090.240000	365.580013	177.243743	0.207558	15.413820	0.437295	6.852014
2090.260000	365.580013	177.258736	0.207554	15.415124	0.437287	6.852593
2090.280000	365.580013	177.244845	0.207558	15.413916	0.437295	6.852056
2090.300000	365.580013	177.238227	0.207559	15.413341	0.437298	6.851801
2090.320000	365.580013	177.238421	0.207559	15.413357	0.437298	6.851808
2090.340000	365.580013	177.240283	0.207559	15.413519	0.437297	6.851880
2090.360000	365.580013	177.235079	0.207560	15.413067	0.437300	6.851679
2090.380000	365.580013	177.232499	0.207561	15.412842	0.437301	6.851579
2090.400000	365.580013	177.231180	0.207561	15.412728	0.437302	6.851528
2090.420000	365.580013	177.222897	0.207563	15.412007	0.437306	6.851208
2090.440000	365.580013	177.236521	0.207560	15.413192	0.437299	6.851735
2090.460000	365.580013	177.235445	0.207560	15.413099	0.437299	6.851693
2090.480000	365.580013	177.231527	0.207561	15.412758	0.437301	6.851542
2090.500000	365.580013	177.233981	0.207560	15.412971	0.437300	6.851636
2090.520000	365.580013	177.224852	0.207563	15.412177	0.437305	6.851284
2090.540000	365.580013	177.235330	0.207560	15.413089	0.437299	6.851689
2090.560000	365.580013	177.233925	0.207560	15.412966	0.437300	6.851634
2090.580000	365.580013	177.232821	0.207561	15.412870	0.437301	6.851592
2090.600000	365.580013	177.234815	0.207560	15.413044	0.437300	6.851669
2090.620000	365.580013	177.236183	0.207560	15.413163	0.437299	6.851722
2090.640000	365.580013	177.243417	0.207558	15.413792	0.437295	6.852001
2090.660000	365.579932	177.238729	0.207559	15.413384	0.437298	6.851820
2090.680000	365.580013	177.232167	0.207561	15.412814	0.437301	6.851566
2090.700000	365.580013	177.233495	0.207561	15.412929	0.437300	6.851618
2090.720000	365.580013	177.211073	0.207566	15.410979	0.437312	6.850751
2090.740000	365.580013	177.239873	0.207559	15.413484	0.437297	6.851864
2090.760000	365.580013	177.228084	0.207562	15.412459	0.437303	6.851408
2090.780000	365.580013	177.211639	0.207566	15.411028	0.437312	6.850773
2090.800000	365.580013	177.213217	0.207566	15.411166	0.437311	6.850834
2090.820000	365.580013	177.231257	0.207561	15.412734	0.437302	6.851531
2090.840000	365.580013	177.224750	0.207563	15.412169	0.437305	6.851280
2090.860000	365.580013	177.210262	0.207567	15.410909	0.437313	6.850720
2090.880000	365.580013	177.199841	0.207569	15.410002	0.437318	6.850317
2090.900000	365.580013	177.208113	0.207567	15.410722	0.437314	6.850636
2090.920000	365.580013	177.214399	0.207566	15.411268	0.437310	6.850879
2090.940000	365.580013	177.208038	0.207567	15.410715	0.437314	6.850634
2090.960000	365.580013	177.212388	0.207566	15.411094	0.437311	6.850802
2090.980000	365.580013	177.200895	0.207569	15.410094	0.437318	6.850357
2091.000000	365.580013	177.200614	0.207569	15.410070	0.437318	6.850347
2091.020000	365.580013	177.210641	0.207567	15.410942	0.437312	6.850734
2091.040000	365.580013	177.227028	0.207562	15.412367	0.437304	6.851368
2091.060000	365.580013	177.224907	0.207563	15.412182	0.437305	6.851286
2091.080000	365.580013	177.208471	0.207567	15.410753	0.437314	6.850650
2091.100000	365.580013	177.210130	0.207567	15.410897	0.437313	6.850714
2091.120000	365.580013	177.206661	0.207568	15.410595	0.437314	6.850580
2091.140000	365.580013	177.199934	0.207569	15.410010	0.437318	6.850320
2091.160000	365.580013	177.193792	0.207571	15.409476	0.437321	6.850083
2091.180000	365.580013	177.193713	0.207571	15.409469	0.437321	6.850080
2091.200000	365.580013	177.198036	0.207570	15.409845	0.437319	6.850247
2091.220000	365.580013	177.204688	0.207568	15.410424	0.437316	6.850504
2091.240000	365.580013	177.208783	0.207567	15.410780	0.437313	6.850662
2091.260000	365.579932	177.211169	0.207566	15.410987	0.437312	6.850755
2091.280000	365.580013	177.214041	0.207566	15.411237	0.437311	6.850866
2091.300000	365.580013	177.206162	0.207568	15.410552	0.437315	6.850561
2091.320000	365.580013	177.190740	0.207572	15.409211	0.437323	6.849965
2091.340000	365.580013	177.214799	0.207565	15.411303	0.437310	6.850895
2091.360000	365.580013	177.213152	0.207566	15.411160	0.437311	6.850831
2091.380000	365.580013	177.205767	0.207568	15.410518	0.437315	6.850546
2091.400000	365.580013	177.204793	0.207568	15.410433	0.437315	6.850508
2091.420000	365.580013	177.206085	0.207568	15.410545	0.437315	6.850558
2091.440000	365.580013	177.201140	0.207569	15.410115	0.437317	6.850367
2091.460000	365.580013	177.207893	0.207567	15.410703	0.437314	6.850628
2091.480000	365.580013	177.198036	0.207570	15.409845	0.437319	6.850247
2091.500000	365.580013	177.203445	0.207568	15.410316	0.437316	6.850456
2091.520000	365.580013	177.211709	0.207566	15.411034	0.437312	6.850775
2091.540000	365.580013	177.200160	0.207569	15.410030	0.437318	6.850329
2091.560000	365.580013	177.205441	0.207568	15.410489	0.437315	6.850533
2091.580000	365.580013	177.208279	0.207567	15.410736	0.437314	6.850643
2091.600000	365.580013	177.200340	0.207569	15.410046	0.437318	6.850336
2091.620000	365.580013	177.189268	0.207572	15.409083	0.437324	6.849908
2091.640000	365.580013	177.189972	0.207572	15.409144	0.437323	6.849935
2091.660000	365.580013	177.187256	0.207573	15.408908	0.437325	6.849830
2091.680000	365.580013	177.192649	0.207571	15.409377	0.437322	6.850039
2091.700000	365.580013	177.185306	0.207573	15.408738	0.437326	6.849755
2091.720000	365.580013	177.197632	0.207570	15.409810	0.437319	6.850231
2091.740000	365.580013	177.193514	0.207571	15.409452	0.437321	6.850072
2091.760000	365.580013	177.204832	0.207568	15.410436	0.437315	6.850510
2091.780000	365.580013	177.202913	0.207569	15.410270	0.437316	6.850435
2091.800000	365.580013	177.207636	0.207567	15.410680	0.437314	6.850618
2091.820000	365.580013	177.192239	0.207571	15.409341	0.437322	6.850023
2091.840000	365.580013	177.174872	0.207576	15.407831	0.437331	6.849351
2091.860000	365.580013	177.201473	0.207569	15.410144	0.437317	6.850380
2091.880000	365.580013	177.199886	0.207569	15.410006	0.437318	6.850318
2091.900000	365.580013	177.196905	0.207570	15.409747	0.437320	6.850203
2091.920000	365.579932	177.196737	0.207570	15.409732	0.437320	6.850197
2091.940000	365.580013	177.179296	0.207575	15.408216	0.437329	6.849522
2091.960000	365.579932	177.171905	0.207577	15.407573	0.437333	6.849237
2091.980000	365.580013	177.176439	0.207575	15.407967	0.437330	6.849412
2092.000000	365.580013	177.176188	0.207576	15.407945	0.437330	6.849402
2092.020000	365.580013	177.171994	0.207577	15.407581	0.437333	6.849240
2092.040000	365.580013	177.172268	0.207577	15.407605	0.437332	6.849251
2092.060000	365.580013	177.171633	0.207577	15.407549	0.437333	6.849226
2092.080000	365.580013	177.182180	0.207574	15.408467	0.437327	6.849634
2092.100000	365.580013	177.180115	0.207575	15.408287	0.437328	6.849554
2092.120000	365.580013	177.173338	0.207576	15.407698	0.437332	6.849292
2092.140000	365.580013	177.190305	0.207572	15.409173	0.437323	6.849948
2092.160000	365.580013	177.178905	0.207575	15.408182	0.437329	6.849507
2092.180000	365.579932	177.176133	0.207575	15.407941	0.437330	6.849400
2092.200000	365.580013	177.182678	0.207574	15.408510	0.437327	6.849653
2092.220000	365.580013	177.183246	0.207574	15.408559	0.437327	6.849675
2092.240000	365.580013	177.166722	0.207578	15.407122	0.437335	6.849036
2092.260000	365.580013	177.180669	0.207574	15.408335	0.437328	6.849575
2092.280000	365.580013	177.183831	0.207574	15.408610	0.437326	6.849698
2092.300000	365.580013	177.186365	0.207573	15.408830	0.437325	6.849796
2092.320000	365.580013	177.192623	0.207571	15.409375	0.437322	6.850038
2092.340000	365.580013	177.178432	0.207575	15.408141	0.437329	6.849489
2092.360000	365.580013	177.173293	0.207576	15.407694	0.437332	6.849290
2092.380000	365.580013	177.175421	0.207576	15.407879	0.437331	6.849373
2092.400000	365.580013	177.171591	0.207577	15.407546	0.437333	6.849225
2092.420000	365.580013	177.164952	0.207578	15.406968	0.437336	6.848968
2092.440000	365.580013	177.162808	0.207579	15.406782	0.437337	6.848885
2092.460000	365.580013	177.160779	0.207580	15.406605	0.437338	6.848807
2092.480000	365.580013	177.180475	0.207574	15.408318	0.437328	6.849568
2092.500000	365.580013	177.171161	0.207577	15.407508	0.437333	6.849208
2092.520000	365.580013	177.176741	0.207575	15.407994	0.437330	6.849424
2092.540000	365.580013	177.161437	0.207579	15.406663	0.437338	6.848832
2092.560000	365.580013	177.183637	0.207574	15.408593	0.437327	6.849690
2092.580000	365.580013	177.176811	0.207575	15.408000	0.437330	6.849426
2092.600000	365.579932	177.171127	0.207577	15.407505	0.437333	6.849207
2092.620000	365.580013	177.175378	0.207576	15.407875	0.437331	6.849371
2092.640000	365.580013	177.177407	0.207575	15.408051	0.437330	6.849449
2092.660000	365.580013	177.173402	0.207576	15.407703	0.437332	6.849295
2092.680000	365.580013	177.166694	0.207578	15.407120	0.437335	6.849035
2092.700000	365.580013	177.175733	0.207576	15.407906	0.437331	6.849385
2092.720000	365.580013	177.182824	0.207574	15.408523	0.437327	6.849659
2092.740000	365.580013	177.179368	0.207575	15.408222	0.437329	6.849525
2092.760000	365.580013	177.186205	0.207573	15.408817	0.437325	6.849790
2092.780000	365.580013	177.177905	0.207575	15.408095	0.437330	6.849469
2092.800000	365.580013	177.171154	0.207577	15.407508	0.437333	6.849208
2092.820000	365.580013	177.179094	0.207575	15.408198	0.437329	6.849515
2092.840000	365.580013	177.166725	0.207578	15.407122	0.437335	6.849036
2092.860000	365.580013	177.171156	0.207577	15.407508	0.437333	6.849208
2092.880000	365.580013	177.178737	0.207575	15.408167	0.437329	6.849501
2092.900000	365.580013	177.156664	0.207581	15.406248	0.437341	6.848647
2092.920000	365.580013	177.173376	0.207576	15.407701	0.437332	6.849294
2092.940000	365.580013	177.170148	0.207577	15.407420	0.437334	6.849169
2092.960000	365.580013	177.167706	0.207578	15.407208	0.437335	6.849074
2092.980000	365.580013	177.164843	0.207578	15.406959	0.437336	6.848964
2093.000000	365.580013	177.163947	0.207579	15.406881	0.437337	6.848929
2093.020000	365.580013	177.159686	0.207580	15.406510	0.437339	6.848764
2093.040000	365.580013	177.159723	0.207580	15.406514	0.437339	6.848766
2093.060000	365.580013	177.150411	0.207582	15.405704	0.437344	6.848406
2093.080000	365.580013	177.154061	0.207581	15.406021	0.437342	6.848547
2093.100000	365.580013	177.167762	0.207578	15.407213	0.437335	6.849077
2093.120000	365.580013	177.168265	0.207578	15.407256	0.437335	6.849096
2093.140000	365.580013	177.166321	0.207578	15.407087	0.437336	6.849021
2093.160000	365.579932	177.163391	0.207579	15.406833	0.437337	6.848908
2093.180000	365.580013	177.169926	0.207577	15.407401	0.437334	6.849160
2093.200000	365.580013	177.162992	0.207579	15.406798	0.437337	6.848892
2093.220000	365.580013	177.170888	0.207577	15.407485	0.437333	6.849197
2093.240000	365.580013	177.164642	0.207579	15.406941	0.437336	6.848956
2093.260000	365.580013	177.172182	0.207577	15.407597	0.437333	6.849247
2093.280000	365.580013	177.164811	0.207579	15.406956	0.437336	6.848962
2093.300000	365.580013	177.175204	0.207576	15.407860	0.437331	6.849364
2093.320000	365.580013	177.158605	0.207580	15.406416	0.437340	6.848723
2093.340000	365.580013	177.170158	0.207577	15.407421	0.437334	6.849169
2093.360000	365.580013	177.172439	0.207577	15.407619	0.437332	6.849257
2093.380000	365.579932	177.156563	0.207581	15.406239	0.437341	6.848644
2093.400000	365.580013	177.160814	0.207580	15.406608	0.437338	6.848808
2093.420000	365.580013	177.150163	0.207582	15.405682	0.437344	6.848396
2093.440000	365.580013	177.162245	0.207579	15.406733	0.437338	6.848863
2093.460000	365.580013	177.153980	0.207581	15.406014	0.437342	6.848544
2093.480000	365.580013	177.160762	0.207580	15.406604	0.437338	6.848806
2093.500000	365.580013	177.157133	0.207581	15.406288	0.437340	6.848666
2093.520000	365.580013	177.168785	0.207577	15.407302	0.437334	6.849116
2093.540000	365.580013	177.151756	0.207582	15.405821	0.437343	6.848458
2093.560000	365.580013	177.151367	0.207582	15.405787	0.437343	6.848443
2093.580000	365.580013	177.158856	0.207580	15.406438	0.437339	6.848732
2093.600000	365.580013	177.153362	0.207582	15.405960	0.437342	6.848520
2093.620000	365.580013	177.149104	0.207583	15.405590	0.437345	6.848355
2093.640000	365.580013	177.147532	0.207583	15.405453	0.437345	6.848294
2093.660000	365.580013	177.152128	0.207582	15.405853	0.437343	6.848472
2093.680000	365.580013	177.160033	0.207580	15.406541	0.437339	6.848778
2093.700000	365.580013	177.161889	0.207579	15.406702	0.437338	6.848849
2093.720000	365.580013	177.166376	0.207578	15.407092	0.437336	6.849023
2093.740000	365.580013	177.156943	0.207581	15.406272	0.437340	6.848658
2093.760000	365.580013	177.156111	0.207581	15.406199	0.437341	6.848626
2093.780000	365.580013	177.161142	0.207579	15.406637	0.437338	6.848821
2093.800000	365.580013	177.158897	0.207580	15.406442	0.437339	6.848734
2093.820000	365.580013	177.162718	0.207579	15.406774	0.437337	6.848882
2093.840000	365.580013	177.149985	0.207582	15.405667	0.437344	6.848389
2093.860000	365.580013	177.154014	0.207581	15.406017	0.437342	6.848545
2093.880000	365.580013	177.159845	0.207580	15.406524	0.437339	6.848770
2093.900000	365.580013	177.144067	0.207584	15.405152	0.437347	6.848160
2093.920000	365.580013	177.140962	0.207585	15.404882	0.437349	6.848040
2093.940000	365.580013	177.144162	0.207584	15.405160	0.437347	6.848164
2093.960000	365.580013	177.150428	0.207582	15.405705	0.437344	6.848406
2093.980000	365.580013	177.135895	0.207586	15.404441	0.437352	6.847845
2094.000000	365.580013	177.139130	0.207585	15.404723	0.437350	6.847970
2094.020000	365.580013	177.144488	0.207584	15.405189	0.437347	6.848177
2094.040000	365.580013	177.151690	0.207582	15.405815	0.437343	6.848455
2094.060000	365.580013	177.142882	0.207584	15.405049	0.437348	6.848115
2094.080000	365.580013	177.148570	0.207583	15.405544	0.437345	6.848335
2094.100000	365.580013	177.138659	0.207585	15.404682	0.437350	6.847951
2094.120000	365.580013	177.144902	0.207584	15.405225	0.437347	6.848193
2094.140000	365.580013	177.141537	0.207585	15.404932	0.437349	6.848063
2094.160000	365.580013	177.145486	0.207584	15.405275	0.437346	6.848215
2094.180000	365.580013	177.143387	0.207584	15.405093	0.437348	6.848134
2094.200000	365.580013	177.145390	0.207584	15.405267	0.437347	6.848212
2094.220000	365.580013	177.146408	0.207583	15.405356	0.437346	6.848251
2094.240000	365.580013	177.146734	0.207583	15.405384	0.437346	6.848264
2094.260000	365.580013	177.144521	0.207584	15.405192	0.437347	6.848178
2094.280000	365.580013	177.155866	0.207581	15.406178	0.437341	6.848617
2094.300000	365.580013	177.141101	0.207585	15.404894	0.437349	6.848046
2094.320000	365.580013	177.141450	0.207585	15.404924	0.437349	6.848059
2094.340000	365.580013	177.137368	0.207586	15.404569	0.437351	6.847902
2094.360000	365.580013	177.132263	0.207587	15.404126	0.437353	6.847704
2094.380000	365.580013	177.136398	0.207586	15.404485	0.437351	6.847864
2094.400000	365.580013	177.154041	0.207581	15.406019	0.437342	6.848546
2094.420000	365.580013	177.142457	0.207584	15.405012	0.437348	6.848098
2094.440000	365.580013	177.144758	0.207584	15.405212	0.437347	6.848187
2094.460000	365.580013	177.145903	0.207583	15.405312	0.437346	6.848231
2094.480000	365.580013	177.153599	0.207581	15.405981	0.437342	6.848529
2094.500000	365.580013	177.146516	0.207583	15.405365	0.437346	6.848255
2094.520000	365.580013	177.137497	0.207586	15.404581	0.437351	6.847907
2094.540000	365.580013	177.138751	0.207585	15.404690	0.437350	6.847955
2094.560000	365.580013	177.135738	0.207586	15.404428	0.437352	6.847839
2094.580000	365.580013	177.137695	0.207586	15.404598	0.437351	6.847914
2094.600000	365.580013	177.136550	0.207586	15.404498	0.437351	6.847870
2094.620000	365.580013	177.121604	0.207590	15.403199	0.437359	6.847292
2094.640000	365.580013	177.124207	0.207589	15.403425	0.437358	6.847393
2094.660000	365.580013	177.124040	0.207589	15.403410	0.437358	6.847386
2094.680000	365.580013	177.136304	0.207586	15.404477	0.437351	6.847860
2094.700000	365.580013	177.135406	0.207586	15.404399	0.437352	6.847826
2094.720000	365.580013	177.135646	0.207586	15.404420	0.437352	6.847835
2094.740000	365.580013	177.135407	0.207586	15.404399	0.437352	6.847826
2094.760000	365.580013	177.117576	0.207591	15.402848	0.437361	6.847136
2094.780000	365.580013	177.123404	0.207589	15.403355	0.437358	6.847362
2094.800000	365.580013	177.133428	0.207587	15.404227	0.437353	6.847749
2094.820000	365.580013	177.127672	0.207588	15.403726	0.437356	6.847527
2094.840000	365.580013	177.115621	0.207591	15.402678	0.437362	6.847061
2094.860000	365.580013	177.131332	0.207587	15.404045	0.437354	6.847668
2094.880000	365.580013	177.126497	0.207589	15.403624	0.437356	6.847481
2094.900000	365.580013	177.135849	0.207586	15.404437	0.437352	6.847843
2094.920000	365.580013	177.116796	0.207591	15.402780	0.437361	6.847106
2094.940000	365.580013	177.128463	0.207588	15.403795	0.437355	6.847557
2094.960000	365.579932	177.127915	0.207588	15.403747	0.437356	6.847536
2094.980000	365.580013	177.127428	0.207588	15.403705	0.437356	6.847517
2095.000000	365.580013	177.131342	0.207587	15.404045	0.437354	6.847669
2095.020000	365.580013	177.132270	0.207587	15.404126	0.437353	6.847704
2095.040000	365.580013	177.122747	0.207590	15.403298	0.437358	6.847336
2095.060000	365.580013	177.133111	0.207587	15.404199	0.437353	6.847737
2095.080000	365.580013	177.121853	0.207590	15.403220	0.437359	6.847302
2095.100000	365.580013	177.125885	0.207589	15.403571	0.437357	6.847458
2095.120000	365.580013	177.124759	0.207589	15.403473	0.437357	6.847414
2095.140000	365.580013	177.124252	0.207589	15.403429	0.437358	6.847394
2095.160000	365.580013	177.128647	0.207588	15.403811	0.437355	6.847564
2095.180000	365.580013	177.115219	0.207591	15.402643	0.437362	6.847045
2095.200000	365.580013	177.130909	0.207587	15.404008	0.437354	6.847652
2095.220000	365.580013	177.127427	0.207588	15.403705	0.437356	6.847517
2095.240000	365.580013	177.140118	0.207585	15.404809	0.437349	6.848008
2095.260000	365.580013	177.123690	0.207589	15.403380	0.437358	6.847373
2095.280000	365.580013	177.128830	0.207588	15.403827	0.437355	6.847571
2095.300000	365.580013	177.126458	0.207589	15.403621	0.437356	6.847480
2095.320000	365.580013	177.115268	0.207591	15.402648	0.437362	6.847047
2095.340000	365.580013	177.121410	0.207590	15.403182	0.437359	6.847285
2095.360000	365.580013	177.109359	0.207593	15.402134	0.437365	6.846819
2095.380000	365.579932	177.102821	0.207595	15.401565	0.437369	6.846566
2095.400000	365.580013	177.113964	0.207592	15.402534	0.437363	6.846997
2095.420000	365.580013	177.112614	0.207592	15.402417	0.437364	6.846945
2095.440000	365.580013	177.114477	0.207592	15.402579	0.437363	6.847017
2095.460000	365.580013	177.112129	0.207592	15.402375	0.437364	6.846926
2095.480000	365.580013	177.108622	0.207593	15.402070	0.437366	6.846790
2095.500000	365.580013	177.098371	0.207596	15.401178	0.437371	6.846394
2095.520000	365.580013	177.106457	0.207594	15.401881	0.437367	6.846707
2095.540000	365.580013	177.105565	0.207594	15.401804	0.437367	6.846672
2095.560000	365.580013	177.110752	0.207593	15.402255	0.437365	6.846873
2095.580000	365.580013	177.126585	0.207588	15.403632	0.437356	6.847485
2095.600000	365.580013	177.108869	0.207593	15.402091	0.437366	6.846800
2095.620000	365.579932	177.111482	0.207592	15.402318	0.437364	6.846901
2095.640000	365.580013	177.094845	0.207597	15.400872	0.437373	6.846258
2095.660000	365.580013	177.102617	0.207595	15.401547	0.437369	6.846558
2095.680000	365.580013	177.090832	0.207598	15.400522	0.437375	6.846102
2095.700000	365.580013	177.085902	0.207599	15.400094	0.437378	6.845912
2095.720000	365.580013	177.098715	0.207596	15.401208	0.437371	6.846407
2095.740000	365.580013	177.087294	0.207599	15.400215	0.437377	6.845966
2095.760000	365.580013	177.074913	0.207602	15.399138	0.437383	6.845487
2095.780000	365.580013	177.089304	0.207598	15.400390	0.437376	6.846043
2095.800000	365.580013	177.092411	0.207597	15.400660	0.437374	6.846164
2095.820000	365.580013	177.080991	0.207600	15.399667	0.437380	6.845722
2095.840000	365.580013	177.094566	0.207597	15.400847	0.437373	6.846247
2095.860000	365.580013	177.103850	0.207594	15.401655	0.437368	6.846606
2095.880000	365.580013	177.100776	0.207595	15.401387	0.437370	6.846487
2095.900000	365.580013	177.096282	0.207596	15.400996	0.437372	6.846313
2095.920000	365.580013	177.091399	0.207598	15.400572	0.437375	6.846124
2095.940000	365.580013	177.096320	0.207596	15.401000	0.437372	6.846315
2095.960000	365.580013	177.085561	0.207599	15.400064	0.437378	6.845899
2095.980000	365.580013	177.096916	0.207596	15.401052	0.437372	6.846338
2096.000000	365.580013	177.090233	0.207598	15.400470	0.437375	6.846079
2096.020000	365.580013	177.105933	0.207594	15.401836	0.437367	6.846686
2096.040000	365.580013	177.117437	0.207591	15.402836	0.437361	6.847131
2096.060000	365.580013	177.102987	0.207595	15.401580	0.437369	6.846572
2096.080000	365.580013	177.103114	0.207595	15.401591	0.437369	6.846577
2096.100000	365.580013	177.103409	0.207595	15.401616	0.437368	6.846589
2096.120000	365.580013	177.096812	0.207596	15.401043	0.437372	6.846334
2096.140000	365.580013	177.092218	0.207597	15.400643	0.437374	6.846156
2096.160000	365.580013	177.094517	0.207597	15.400843	0.437373	6.846245
2096.180000	365.580013	177.082982	0.207600	15.399840	0.437379	6.845799
2096.200000	365.580013	177.106157	0.207594	15.401855	0.437367	6.846695
2096.220000	365.580013	177.084670	0.207599	15.399987	0.437378	6.845864
2096.240000	365.580013	177.097242	0.207596	15.401080	0.437372	6.846350
2096.260000	365.580013	177.092149	0.207597	15.400637	0.437374	6.846153
2096.280000	365.580013	177.110315	0.207593	15.402217	0.437365	6.846856
2096.300000	365.580013	177.100379	0.207595	15.401353	0.437370	6.846472
2096.320000	365.580013	177.086225	0.207599	15.400122	0.437377	6.845924
2096.340000	365.580013	177.089681	0.207598	15.400422	0.437376	6.846058
2096.360000	365.580013	177.099542	0.207596	15.401280	0.437371	6.846439
2096.380000	365.580013	177.084282	0.207600	15.399953	0.437379	6.845849
2096.400000	365.580013	177.086628	0.207599	15.400157	0.437377	6.845940
2096.420000	365.580013	177.090090	0.207598	15.400458	0.437375	6.846074
2096.440000	365.580013	177.098544	0.207596	15.401193	0.437371	6.846401
2096.460000	365.580013	177.090294	0.207598	15.400476	0.437375	6.846082
2096.480000	365.580013	177.088404	0.207598	15.400311	0.437376	6.846009
2096.500000	365.580013	177.077831	0.207601	15.399392	0.437382	6.845600
2096.520000	365.580013	177.092977	0.207597	15.400709	0.437374	6.846185
2096.540000	365.580013	177.087134	0.207599	15.400201	0.437377	6.845960
2096.560000	365.580013	177.075239	0.207602	15.399166	0.437383	6.845500
2096.580000	365.580013	177.067623	0.207604	15.398504	0.437387	6.845205
2096.600000	365.580013	177.074571	0.207602	15.399108	0.437384	6.845474
2096.620000	365.580013	177.078822	0.207601	15.399478	0.437381	6.845638
2096.640000	365.580013	177.080181	0.207601	15.399596	0.437381	6.845691
2096.660000	365.580013	177.075171	0.207602	15.399161	0.437383	6.845497
2096.680000	365.580013	177.075888	0.207602	15.399223	0.437383	6.845525
2096.700000	365.580013	177.067987	0.207604	15.398536	0.437387	6.845219
2096.720000	365.580013	177.074985	0.207602	15.399144	0.437383	6.845490
2096.740000	365.580013	177.072675	0.207603	15.398944	0.437385	6.845401
2096.760000	365.580013	177.082800	0.207600	15.399824	0.437379	6.845792
2096.780000	365.580013	177.079248	0.207601	15.399515	0.437381	6.845655
2096.800000	365.580013	177.064363	0.207605	15.398221	0.437389	6.845079
2096.820000	365.580013	177.079334	0.207601	15.399523	0.437381	6.845658
2096.840000	365.580013	177.069696	0.207603	15.398684	0.437386	6.845285
2096.860000	365.580013	177.068784	0.207604	15.398605	0.437387	6.845250
2096.880000	365.580013	177.064719	0.207605	15.398252	0.437389	6.845093
2096.900000	365.580013	177.058666	0.207606	15.397725	0.437392	6.844859
2096.920000	365.580013	177.063482	0.207605	15.398144	0.437389	6.845045
2096.940000	365.580013	177.069856	0.207603	15.398698	0.437386	6.845292
2096.960000	365.579932	177.062423	0.207605	15.398052	0.437390	6.845004
2096.980000	365.580013	177.058289	0.207606	15.397692	0.437392	6.844844
2097.000000	365.580013	177.069682	0.207603	15.398683	0.437386	6.845285
2097.020000	365.580013	177.062794	0.207605	15.398084	0.437390	6.845019
2097.040000	365.580013	177.067199	0.207604	15.398467	0.437387	6.845189
2097.060000	365.580013	177.067729	0.207604	15.398513	0.437387	6.845209
2097.080000	365.579932	177.059283	0.207606	15.397779	0.437391	6.844883
2097.100000	365.580013	177.069315	0.207603	15.398651	0.437386	6.845271
2097.120000	365.580013	177.068553	0.207604	15.398585	0.437387	6.845241
2097.140000	365.579932	177.064442	0.207605	15.398228	0.437389	6.845082
2097.160000	365.580013	177.066073	0.207604	15.398369	0.437388	6.845145
2097.180000	365.580013	177.063367	0.207605	15.398134	0.437389	6.845041
2097.200000	365.580013	177.072812	0.207603	15.398955	0.437385	6.845406
2097.220000	365.580013	177.061222	0.207606	15.397947	0.437391	6.844958
2097.240000	365.580013	177.063988	0.207605	15.398188	0.437389	6.845065
2097.260000	365.580013	177.075352	0.207602	15.399176	0.437383	6.845504
2097.280000	365.580013	177.063983	0.207605	15.398188	0.437389	6.845065
2097.300000	365.580013	177.064471	0.207605	15.398230	0.437389	6.845083
2097.320000	365.580013	177.069491	0.207603	15.398667	0.437386	6.845278
2097.340000	365.580013	177.065182	0.207605	15.398292	0.437388	6.845111
2097.360000	365.580013	177.054283	0.207607	15.397344	0.437394	6.844690
2097.380000	365.580013	177.066023	0.207604	15.398365	0.437388	6.845143
2097.400000	365.580013	177.049173	0.207609	15.396900	0.437397	6.844492
2097.420000	365.580013	177.064558	0.207605	15.398238	0.437389	6.845087
2097.440000	365.580013	177.055208	0.207607	15.397425	0.437394	6.844725
2097.460000	365.580013	177.055745	0.207607	15.397471	0.437393	6.844746
2097.480000	365.580013	177.053121	0.207608	15.397243	0.437395	6.844645
2097.500000	365.580013	177.060039	0.207606	15.397845	0.437391	6.844912
2097.520000	365.580013	177.057778	0.207606	15.397648	0.437392	6.844825
2097.540000	365.580013	177.053894	0.207607	15.397310	0.437394	6.844675
2097.560000	365.580013	177.051006	0.207608	15.397059	0.437396	6.844563
2097.580000	365.580013	177.059443	0.207606	15.397793	0.437391	6.844889
2097.600000	365.580013	177.065944	0.207604	15.398358	0.437388	6.845140
2097.620000	365.580013	177.060752	0.207606	15.397907	0.437391	6.844940
2097.640000	365.580013	177.062601	0.207605	15.398067	0.437390	6.845011
2097.660000	365.579932	177.066295	0.207604	15.398389	0.437388	6.845154
2097.680000	365.580013	177.063115	0.207605	15.398112	0.437390	6.845031
2097.700000	365.580013	177.045597	0.207610	15.396589	0.437399	6.844354
2097.720000	365.580013	177.052721	0.207608	15.397208	0.437395	6.844629
2097.740000	365.580013	177.062074	0.207605	15.398022	0.437390	6.844991
2097.760000	365.580013	177.057125	0.207607	15.397591	0.437393	6.844799
2097.780000	365.580013	177.065282	0.207605	15.398301	0.437388	6.845115
2097.800000	365.580013	177.058437	0.207606	15.397705	0.437392	6.844850
2097.820000	365.580013	177.066260	0.207604	15.398386	0.437388	6.845153
2097.840000	365.580013	177.067428	0.207604	15.398487	0.437387	6.845198
2097.860000	365.580013	177.060891	0.207606	15.397919	0.437391	6.844945
2097.880000	365.580013	177.065973	0.207604	15.398361	0.437388	6.845141
2097.900000	365.580013	177.042887	0.207610	15.396353	0.437400	6.844249
2097.920000	365.580013	177.038542	0.207612	15.395975	0.437402	6.844081
2097.940000	365.580013	177.054941	0.207607	15.397401	0.437394	6.844715
2097.960000	365.580013	177.054412	0.207607	15.397355	0.437394	6.844695
2097.980000	365.580013	177.050476	0.207608	15.397013	0.437396	6.844542
2098.000000	365.580013	177.054352	0.207607	15.397350	0.437394	6.844692
2098.020000	365.580013	177.066996	0.207604	15.398450	0.437388	6.845181
2098.040000	365.580013	177.048269	0.207609	15.396821	0.437397	6.844457
2098.060000	365.580013	177.046491	0.207609	15.396666	0.437398	6.844388
2098.080000	365.580013	177.049416	0.207609	15.396921	0.437397	6.844501
2098.100000	365.580013	177.050657	0.207608	15.397029	0.437396	6.844549
2098.120000	365.580013	177.055356	0.207607	15.397437	0.437394	6.844731
2098.140000	365.580013	177.052995	0.207608	15.397232	0.437395	6.844640
2098.160000	365.580013	177.056342	0.207607	15.397523	0.437393	6.844769
2098.180000	365.580013	177.043492	0.207610	15.396406	0.437400	6.844272
2098.200000	365.580013	177.050067	0.207608	15.396977	0.437396	6.844527
2098.220000	365.580013	177.048908	0.207609	15.396877	0.437397	6.844482
2098.240000	365.580013	177.050016	0.207609	15.396973	0.437396	6.844525
2098.260000	365.580013	177.051970	0.207608	15.397143	0.437395	6.844600
2098.280000	365.580013	177.055287	0.207607	15.397431	0.437394	6.844728
2098.300000	365.580013	177.045018	0.207610	15.396538	0.437399	6.844331
2098.320000	365.580013	177.059712	0.207606	15.397816	0.437391	6.844899
2098.340000	365.580013	177.049545	0.207609	15.396932	0.437397	6.844506
2098.360000	365.580013	177.056387	0.207607	15.397527	0.437393	6.844771
2098.380000	365.580013	177.067328	0.207604	15.398479	0.437387	6.845194
2098.400000	365.580013	177.068470	0.207604	15.398578	0.437387	6.845238
2098.420000	365.580013	177.055159	0.207607	15.397420	0.437394	6.844723
2098.440000	365.580013	177.067472	0.207604	15.398491	0.437387	6.845199
2098.460000	365.580013	177.053907	0.207607	15.397311	0.437394	6.844675
2098.480000	365.580013	177.058866	0.207606	15.397743	0.437392	6.844867
2098.500000	365.580013	177.062779	0.207605	15.398083	0.437390	6.845018
2098.520000	365.580013	177.050885	0.207608	15.397049	0.437396	6.844558
2098.540000	365.580013	177.053301	0.207608	15.397259	0.437395	6.844652
2098.560000	365.580013	177.053893	0.207607	15.397310	0.437394	6.844675
2098.580000	365.580013	177.055688	0.207607	15.397466	0.437393	6.844744
2098.600000	365.580013	177.065515	0.207604	15.398321	0.437388	6.845124
2098.620000	365.580013	177.067369	0.207604	15.398482	0.437387	6.845195
2098.640000	365.580013	177.045789	0.207610	15.396605	0.437399	6.844361
2098.660000	365.580013	177.047079	0.207609	15.396718	0.437398	6.844411
2098.680000	365.580013	177.038017	0.207612	15.395930	0.437403	6.844061
2098.700000	365.580013	177.034774	0.207612	15.395647	0.437404	6.843935
2098.720000	365.580013	177.045709	0.207610	15.396598	0.437399	6.844358
2098.740000	365.579932	177.038209	0.207612	15.395946	0.437402	6.844068
2098.760000	365.580013	177.043244	0.207610	15.396384	0.437400	6.844263
2098.780000	365.580013	177.038123	0.207612	15.395939	0.437403	6.844065
2098.800000	365.580013	177.046874	0.207609	15.396700	0.437398	6.844403
2098.820000	365.580013	177.038022	0.207612	15.395930	0.437403	6.844061
2098.840000	365.580013	177.027240	0.207614	15.394992	0.437408	6.843644
2098.860000	365.580013	177.042732	0.207610	15.396340	0.437400	6.844243
2098.880000	365.580013	177.038816	0.207611	15.395999	0.437402	6.844092
2098.900000	365.580013	177.042366	0.207611	15.396308	0.437400	6.844229
2098.920000	365.580013	177.029737	0.207614	15.395210	0.437407	6.843741
2098.940000	365.580013	177.033772	0.207613	15.395560	0.437405	6.843897
2098.960000	365.580013	177.030255	0.207614	15.395255	0.437407	6.843761
2098.980000	365.580013	177.039506	0.207611	15.396059	0.437402	6.844118
2099.000000	365.580013	177.040470	0.207611	15.396143	0.437401	6.844156
2099.020000	365.580013	177.036453	0.207612	15.395794	0.437404	6.844000
2099.040000	365.580013	177.054360	0.207607	15.397351	0.437394	6.844693
2099.060000	365.580013	177.039887	0.207611	15.396092	0.437402	6.844133
2099.080000	365.580013	177.030081	0.207614	15.395239	0.437407	6.843754
2099.100000	365.580013	177.026101	0.207615	15.394893	0.437409	6.843600
2099.120000	365.580013	177.040801	0.207611	15.396172	0.437401	6.844168
2099.140000	365.580013	177.036262	0.207612	15.395777	0.437404	6.843993
2099.160000	365.580013	177.029981	0.207614	15.395231	0.437407	6.843750
2099.180000	365.580013	177.030056	0.207614	15.395237	0.437407	6.843753
2099.200000	365.580013	177.035217	0.207612	15.395686	0.437404	6.843953
2099.220000	365.580013	177.036090	0.207612	15.395762	0.437404	6.843986
2099.240000	365.580013	177.051496	0.207608	15.397102	0.437396	6.844582
2099.260000	365.580013	177.034434	0.207613	15.395618	0.437405	6.843922
2099.280000	365.580013	177.030224	0.207614	15.395252	0.437407	6.843759
2099.300000	365.580013	177.024476	0.207615	15.394752	0.437410	6.843537
2099.320000	365.580013	177.032545	0.207613	15.395454	0.437406	6.843849
2099.340000	365.580013	177.039763	0.207611	15.396081	0.437402	6.844128
2099.360000	365.580013	177.029293	0.207614	15.395171	0.437407	6.843723
2099.380000	365.580013	177.027381	0.207614	15.395005	0.437408	6.843650
2099.400000	365.580013	177.030255	0.207614	15.395255	0.437407	6.843761
2099.420000	365.580013	177.023674	0.207615	15.394682	0.437410	6.843506
2099.440000	365.580013	177.034043	0.207613	15.395584	0.437405	6.843907
2099.460000	365.580013	177.023653	0.207615	15.394680	0.437410	6.843505
2099.480000	365.580013	177.024996	0.207615	15.394797	0.437410	6.843557
2099.500000	365.580013	177.009409	0.207619	15.393442	0.437418	6.842955
2099.520000	365.580013	177.034045	0.207613	15.395584	0.437405	6.843907
2099.540000	365.580013	177.014166	0.207618	15.393855	0.437415	6.843139
2099.560000	365.580013	177.013027	0.207618	15.393756	0.437416	6.843095
2099.580000	365.580013	177.027546	0.207614	15.395019	0.437408	6.843656
2099.600000	365.580013	177.023019	0.207616	15.394625	0.437411	6.843481
2099.620000	365.579932	177.032443	0.207613	15.395445	0.437406	6.843845
2099.640000	365.580013	177.026808	0.207615	15.394955	0.437409	6.843627
2099.660000	365.580013	177.008000	0.207619	15.393319	0.437418	6.842900
2099.680000	365.580013	177.024583	0.207615	15.394761	0.437410	6.843541
2099.700000	365.580013	177.027553	0.207614	15.395020	0.437408	6.843656
2099.720000	365.580013	177.027726	0.207614	15.395035	0.437408	6.843663
2099.740000	365.580013	177.019326	0.207617	15.394304	0.437412	6.843338
2099.760000	365.580013	177.030983	0.207613	15.395318	0.437406	6.843789
2099.780000	365.580013	177.033155	0.207613	15.395507	0.437405	6.843873
2099.800000	365.580013	177.036642	0.207612	15.395810	0.437403	6.844008
2099.820000	365.580013	177.037588	0.207612	15.395892	0.437403	6.844044
2099.840000	365.580013	177.036891	0.207612	15.395832	0.437403	6.844017
2099.860000	365.580013	177.030423	0.207614	15.395269	0.437407	6.843767
2099.880000	365.580013	177.035313	0.207612	15.395694	0.437404	6.843956
2099.900000	365.580013	177.040829	0.207611	15.396174	0.437401	6.844169
2099.920000	365.580013	177.023443	0.207615	15.394662	0.437410	6.843497
2099.940000	365.580013	177.036155	0.207612	15.395768	0.437404	6.843989
2099.960000	365.580013	177.036468	0.207612	15.395795	0.437404	6.844001
2099.980000	365.580013	177.035105	0.207612	15.395676	0.437404	6.843948
2100.000000	365.580013	177.023728	0.207615	15.394687	0.437410	6.843508
2100.020000	365.580013	177.035645	0.207612	15.395723	0.437404	6.843969
2100.040000	365.580013	177.048684	0.207609	15.396857	0.437397	6.844473
2100.060000	365.580013	177.045301	0.207610	15.396563	0.437399	6.844342
2100.080000	365.580013	177.025354	0.207615	15.394828	0.437409	6.843571
2100.100000	365.580013	177.033332	0.207613	15.395522	0.437405	6.843880
2100.120000	365.580013	177.022496	0.207616	15.394580	0.437411	6.843461
2100.140000	365.580013	177.019262	0.207617	15.394299	0.437413	6.843336
2100.160000	365.580013	177.028376	0.207614	15.395091	0.437408	6.843688
2100.180000	365.580013	177.012880	0.207618	15.393744	0.437416	6.843089
2100.200000	365.580013	177.020757	0.207616	15.394429	0.437412	6.843394
2100.220000	365.580013	177.025289	0.207615	15.394823	0.437409	6.843569
2100.240000	365.580013	177.035384	0.207612	15.395701	0.437404	6.843959
2100.260000	365.579932	177.024042	0.207615	15.394714	0.437410	6.843520
2100.280000	365.580013	177.012761	0.207618	15.393733	0.437416	6.843084
2100.300000	365.580013	177.012479	0.207618	15.393709	0.437416	6.843073
2100.320000	365.580013	177.014986	0.207618	15.393927	0.437415	6.843170
2100.340000	365.580013	177.019386	0.207617	15.394309	0.437412	6.843341
2100.360000	365.580013	177.029832	0.207614	15.395218	0.437407	6.843744
2100.380000	365.580013	177.009192	0.207619	15.393423	0.437418	6.842946
2100.400000	365.580013	177.014176	0.207618	15.393856	0.437415	6.843139
2100.420000	365.580013	177.009126	0.207619	15.393417	0.437418	6.842944
2100.440000	365.580013	177.013938	0.207618	15.393836	0.437415	6.843130
2100.460000	365.580013	177.023920	0.207615	15.394704	0.437410	6.843516
2100.480000	365.580013	177.033497	0.207613	15.395536	0.437405	6.843886
2100.500000	365.580013	177.016721	0.207617	15.394078	0.437414	6.843237
2100.520000	365.580013	177.018357	0.207617	15.394220	0.437413	6.843301
2100.540000	365.580013	177.024798	0.207615	15.394780	0.437410	6.843550
2100.560000	365.580013	177.020248	0.207616	15.394384	0.437412	6.843374
2100.580000	365.580013	177.021606	0.207616	15.394502	0.437411	6.843426
2100.600000	365.580013	177.007677	0.207620	15.393291	0.437419	6.842888
2100.620000	365.580013	177.006401	0.207620	15.393180	0.437419	6.842839
2100.640000	365.580013	177.002995	0.207621	15.392884	0.437421	6.842707
2100.660000	365.580013	177.004795	0.207620	15.393040	0.437420	6.842776
2100.680000	365.580013	177.011043	0.207619	15.393584	0.437417	6.843018
2100.700000	365.580013	177.001251	0.207621	15.392732	0.437422	6.842639
2100.720000	365.580013	177.002545	0.207621	15.392845	0.437421	6.842689
2100.740000	365.580013	177.010605	0.207619	15.393546	0.437417	6.843001
2100.760000	365.580013	177.020508	0.207616	15.394407	0.437412	6.843384
2100.780000	365.580013	177.019095	0.207617	15.394284	0.437413	6.843329
2100.800000	365.580013	177.017044	0.207617	15.394106	0.437414	6.843250
2100.820000	365.580013	177.002535	0.207621	15.392844	0.437421	6.842689
2100.840000	365.580013	176.988332	0.207625	15.391609	0.437429	6.842140
2100.860000	365.580013	176.998080	0.207622	15.392456	0.437424	6.842517
2100.880000	365.580013	176.991926	0.207624	15.391921	0.437427	6.842279
2100.900000	365.580013	176.991582	0.207624	15.391891	0.437427	6.842266
2100.920000	365.580013	177.003240	0.207621	15.392905	0.437421	6.842716
2100.940000	365.580013	177.006547	0.207620	15.393193	0.437419	6.842844
2100.960000	365.580013	176.998398	0.207622	15.392484	0.437423	6.842529
2100.980000	365.580013	177.011554	0.207619	15.393628	0.437417	6.843038
2101.000000	365.580013	176.997242	0.207622	15.392384	0.437424	6.842484
2101.020000	365.580013	176.990558	0.207624	15.391802	0.437428	6.842226
2101.040000	365.580013	177.002677	0.207621	15.392856	0.437421	6.842695
2101.060000	365.580013	177.006168	0.207620	15.393160	0.437419	6.842829
2101.080000	365.580013	177.001695	0.207621	15.392771	0.437422	6.842657
2101.100000	365.580013	177.014675	0.207618	15.393900	0.437415	6.843158
2101.120000	365.580013	177.007036	0.207620	15.393235	0.437419	6.842863
2101.140000	365.580013	177.000115	0.207622	15.392633	0.437423	6.842596
2101.160000	365.580013	177.000435	0.207621	15.392661	0.437422	6.842608
2101.180000	365.580013	176.996384	0.207623	15.392309	0.437424	6.842451
2101.199000	365.579932	176.986800	0.207625	15.391475	0.437429	6.842081
2101.219000	365.580013	176.999746	0.207622	15.392601	0.437423	6.842581
2101.239000	365.580013	176.984331	0.207626	15.391261	0.437431	6.841985
2101.259000	365.580013	176.980952	0.207627	15.390967	0.437433	6.841855
2101.279000	365.580013	176.980743	0.207627	15.390949	0.437433	6.841847
2101.299000	365.580013	176.991424	0.207624	15.391878	0.437427	6.842260
2101.319000	365.580013	176.994823	0.207623	15.392173	0.437425	6.842391
2101.339000	365.580013	176.992857	0.207623	15.392002	0.437426	6.842315
2101.359000	365.580013	176.995181	0.207623	15.392204	0.437425	6.842405
2101.379000	365.580013	176.985391	0.207625	15.391353	0.437430	6.842026
2101.399000	365.580013	176.990383	0.207624	15.391787	0.437428	6.842219
2101.419000	365.580013	176.988246	0.207625	15.391601	0.437429	6.842137
2101.439000	365.580013	176.976569	0.207628	15.390586	0.437435	6.841685
2101.459000	365.580013	176.987367	0.207625	15.391525	0.437429	6.842103
2101.479000	365.580013	176.977590	0.207627	15.390675	0.437434	6.841725
2101.499000	365.580013	176.983384	0.207626	15.391178	0.437431	6.841949
2101.519000	365.580013	176.987888	0.207625	15.391570	0.437429	6.842123
2101.539000	365.580013	176.979069	0.207627	15.390803	0.437434	6.841782
2101.559000	365.580013	176.982308	0.207626	15.391085	0.437432	6.841907
2101.579000	365.580013	176.985595	0.207625	15.391371	0.437430	6.842034
2101.599000	365.580013	176.986262	0.207625	15.391429	0.437430	6.842060
2101.619000	365.580013	176.997980	0.207622	15.392448	0.437424	6.842513
2101.639000	365.580013	176.988842	0.207624	15.391653	0.437428	6.842160
2101.659000	365.580013	176.990641	0.207624	15.391810	0.437427	6.842229
2101.679000	365.580013	176.981880	0.207626	15.391048	0.437432	6.841891
2101.699000	365.579932	176.972893	0.207629	15.390266	0.437437	6.841543
2101.719000	365.580013	176.995602	0.207623	15.392241	0.437425	6.842421
2101.739000	365.580013	176.981492	0.207626	15.391014	0.437432	6.841876
2101.759000	365.580013	176.985374	0.207625	15.391351	0.437430	6.842026
2101.779000	365.580013	176.993878	0.207623	15.392091	0.437426	6.842354
2101.799000	365.580013	176.984886	0.207626	15.391309	0.437430	6.842007
2101.819000	365.580013	176.980173	0.207627	15.390899	0.437433	6.841825
2101.839000	365.580013	176.997108	0.207622	15.392372	0.437424	6.842479
2101.859000	365.580013	176.991650	0.207624	15.391897	0.437427	6.842268
2101.879000	365.580013	176.978913	0.207627	15.390790	0.437434	6.841776
2101.899000	365.580013	176.976908	0.207628	15.390615	0.437435	6.841698
2101.919000	365.579932	176.976444	0.207628	15.390575	0.437435	6.841680
2101.939000	365.580013	176.983815	0.207626	15.391216	0.437431	6.841965
2101.959000	365.580013	176.983801	0.207626	15.391215	0.437431	6.841965
2101.979000	365.579932	176.984412	0.207626	15.391268	0.437431	6.841988
2101.999000	365.580013	176.980705	0.207627	15.390945	0.437433	6.841845
2102.019000	365.579932	176.990175	0.207624	15.391769	0.437428	6.842211
2102.039000	365.580013	176.985551	0.207625	15.391367	0.437430	6.842032
2102.059000	365.580013	176.976013	0.207628	15.390537	0.437435	6.841664
2102.079000	365.580013	176.980965	0.207627	15.390968	0.437433	6.841855
2102.099000	365.580013	176.965464	0.207631	15.389620	0.437441	6.841256
2102.119000	365.580013	176.979163	0.207627	15.390811	0.437433	6.841786
2102.139000	365.580013	176.984441	0.207626	15.391270	0.437431	6.841990
2102.159000	365.579932	176.968238	0.207630	15.389861	0.437439	6.841363
2102.179000	365.579932	176.975456	0.207628	15.390489	0.437435	6.841642
2102.199000	365.580013	176.979034	0.207627	15.390800	0.437434	6.841781
2102.219000	365.580013	176.977521	0.207627	15.390669	0.437434	6.841722
2102.239000	365.580013	176.978335	0.207627	15.390739	0.437434	6.841754
2102.259000	365.580013	176.963015	0.207631	15.389407	0.437442	6.841161
2102.279000	365.580013	176.969124	0.207630	15.389938	0.437439	6.841397
2102.299000	365.580013	176.974910	0.207628	15.390442	0.437436	6.841621
2102.319000	365.580013	176.971319	0.207629	15.390129	0.437438	6.841482
2102.339000	365.580013	176.977375	0.207627	15.390656	0.437434	6.841716
2102.359000	365.580013	176.966616	0.207630	15.389720	0.437440	6.841300
2102.379000	365.580013	176.971105	0.207629	15.390111	0.437438	6.841474
2102.399000	365.580013	176.977621	0.207627	15.390677	0.437434	6.841726
2102.419000	365.580013	176.966262	0.207630	15.389689	0.437440	6.841287
2102.439000	365.580013	176.962856	0.207631	15.389393	0.437442	6.841155
2102.459000	365.580013	176.966392	0.207630	15.389701	0.437440	6.841292
2102.479000	365.580013	176.959980	0.207632	15.389143	0.437444	6.841044
2102.499000	365.580013	176.956498	0.207633	15.388840	0.437445	6.840909
2102.519000	365.580013	176.970161	0.207629	15.390029	0.437438	6.841438
2102.539000	365.580013	176.958845	0.207632	15.389044	0.437444	6.841000
2102.559000	365.580013	176.962362	0.207631	15.389350	0.437442	6.841136
2102.579000	365.580013	176.965604	0.207631	15.389632	0.437441	6.841261
2102.599000	365.580013	176.977135	0.207628	15.390635	0.437435	6.841707
2102.619000	365.580013	176.978860	0.207627	15.390785	0.437434	6.841774
2102.639000	365.580013	176.967620	0.207630	15.389807	0.437440	6.841339
2102.659000	365.580013	176.959237	0.207632	15.389079	0.437444	6.841015
2102.679000	365.580013	176.959542	0.207632	15.389105	0.437444	6.841027
2102.699000	365.580013	176.961366	0.207632	15.389264	0.437443	6.841098
2102.719000	365.580013	176.958440	0.207632	15.389009	0.437444	6.840984
2102.739000	365.580013	176.952827	0.207634	15.388521	0.437447	6.840767
2102.759000	365.580013	176.961213	0.207632	15.389250	0.437443	6.841092
2102.779000	365.580013	176.963469	0.207631	15.389447	0.437442	6.841179
2102.799000	365.580013	176.965796	0.207631	15.389649	0.437440	6.841269
2102.819000	365.580013	176.954752	0.207633	15.388688	0.437446	6.840842
2102.839000	365.579932	176.957305	0.207633	15.388911	0.437445	6.840941
2102.859000	365.580013	176.948422	0.207635	15.388138	0.437450	6.840597
2102.879000	365.580013	176.961743	0.207632	15.389296	0.437443	6.841112
2102.899000	365.580013	176.938642	0.207638	15.387288	0.437455	6.840219
2102.919000	365.580013	176.950533	0.207635	15.388322	0.437448	6.840679
2102.939000	365.580013	176.964698	0.207631	15.389553	0.437441	6.841226
2102.959000	365.580013	176.944037	0.207636	15.387757	0.437452	6.840428
2102.979000	365.580013	176.943312	0.207636	15.387694	0.437452	6.840400
2102.999000	365.580013	176.959356	0.207632	15.389089	0.437444	6.841020
2103.019000	365.580013	176.963877	0.207631	15.389482	0.437441	6.841195
2103.039000	365.580013	176.965797	0.207631	15.389649	0.437440	6.841269
2103.059000	365.580013	176.962848	0.207631	15.389392	0.437442	6.841155
2103.079000	365.580013	176.948406	0.207635	15.388137	0.437450	6.840597
2103.099000	365.579932	176.950961	0.207634	15.388359	0.437448	6.840695
2103.119000	365.580013	176.947722	0.207635	15.388077	0.437450	6.840570
2103.139000	365.580013	176.954079	0.207634	15.388630	0.437447	6.840816
2103.159000	365.580013	176.962336	0.207631	15.389348	0.437442	6.841135
2103.179000	365.580013	176.953405	0.207634	15.388571	0.437447	6.840790
2103.199000	365.580013	176.968551	0.207630	15.389888	0.437439	6.841375
2103.219000	365.580013	176.962194	0.207631	15.389336	0.437442	6.841130
2103.239000	365.580013	176.959984	0.207632	15.389143	0.437444	6.841044
2103.259000	365.580013	176.958254	0.207632	15.388993	0.437444	6.840977
2103.279000	365.580013	176.950130	0.207635	15.388286	0.437449	6.840663
2103.299000	365.580013	176.950262	0.207635	15.388298	0.437449	6.840668
2103.319000	365.580013	176.952207	0.207634	15.388467	0.437448	6.840743
2103.339000	365.579932	176.952220	0.207634	15.388468	0.437447	6.840744
2103.359000	365.579932	176.947294	0.207635	15.388040	0.437450	6.840554
2103.379000	365.580013	176.956656	0.207633	15.388854	0.437445	6.840915
2103.399000	365.580013	176.952569	0.207634	15.388499	0.437447	6.840757
2103.419000	365.580013	176.944861	0.207636	15.387828	0.437451	6.840459
2103.439000	365.580013	176.939409	0.207637	15.387354	0.437454	6.840249
2103.459000	365.580013	176.940552	0.207637	15.387454	0.437454	6.840293
2103.479000	365.580013	176.936169	0.207638	15.387072	0.437456	6.840123
2103.499000	365.580013	176.954875	0.207633	15.388699	0.437446	6.840847
2103.519000	365.580013	176.928806	0.207640	15.386432	0.437460	6.839839
2103.539000	365.580013	176.950565	0.207634	15.388324	0.437448	6.840680
2103.559000	365.580013	176.945758	0.207636	15.387906	0.437451	6.840494
2103.579000	365.580013	176.937173	0.207638	15.387160	0.437455	6.840162
2103.599000	365.580013	176.929388	0.207640	15.386483	0.437460	6.839861
2103.619000	365.580013	176.935308	0.207638	15.386998	0.437456	6.840090
2103.639000	365.580013	176.927932	0.207640	15.386356	0.437460	6.839805
2103.659000	365.580013	176.947094	0.207635	15.388023	0.437450	6.840546
2103.679000	365.580013	176.952415	0.207634	15.388485	0.437447	6.840751
2103.699000	365.580013	176.954247	0.207634	15.388645	0.437447	6.840822
2103.719000	365.580013	176.952664	0.207634	15.388507	0.437447	6.840761
2103.739000	365.580013	176.952041	0.207634	15.388453	0.437448	6.840737
2103.759000	365.580013	176.958770	0.207632	15.389038	0.437444	6.840997
2103.779000	365.580013	176.957374	0.207633	15.388916	0.437445	6.840943
2103.799000	365.580013	176.943467	0.207636	15.387707	0.437452	6.840406
2103.819000	365.580013	176.960074	0.207632	15.389151	0.437443	6.841048
2103.839000	365.580013	176.955395	0.207633	15.388744	0.437446	6.840867
2103.859000	365.580013	176.953014	0.207634	15.388537	0.437447	6.840775
2103.879000	365.580013	176.951003	0.207634	15.388362	0.437448	6.840697
2103.899000	365.580013	176.952079	0.207634	15.388456	0.437448	6.840738
2103.919000	365.580013	176.941326	0.207637	15.387521	0.437453	6.840323
2103.939000	365.579932	176.930959	0.207640	15.386619	0.437459	6.839922
2103.959000	365.580013	176.944889	0.207636	15.387831	0.437451	6.840461
2103.979000	365.580013	176.943922	0.207636	15.387747	0.437452	6.840423
2103.999000	365.580013	176.937693	0.207638	15.387205	0.437455	6.840182
2104.019000	365.579932	176.934550	0.207639	15.386932	0.437457	6.840061
2104.039000	365.580013	176.941036	0.207637	15.387496	0.437453	6.840312
2104.059000	365.580013	176.935791	0.207638	15.387040	0.437456	6.840109
2104.079000	365.580013	176.935162	0.207639	15.386985	0.437457	6.840084
2104.099000	365.580013	176.940807	0.207637	15.387476	0.437454	6.840303
2104.119000	365.580013	176.934072	0.207639	15.386890	0.437457	6.840042
2104.139000	365.580013	176.944385	0.207636	15.387787	0.437452	6.840441
2104.159000	365.580013	176.946014	0.207636	15.387929	0.437451	6.840504
2104.179000	365.580013	176.934707	0.207639	15.386945	0.437457	6.840067
2104.199000	365.580013	176.946310	0.207636	15.387954	0.437451	6.840515
2104.219000	365.580013	176.945915	0.207636	15.387920	0.437451	6.840500
2104.239000	365.579932	176.930958	0.207640	15.386619	0.437459	6.839922
2104.259000	365.580013	176.946470	0.207636	15.387968	0.437451	6.840522
2104.279000	365.580013	176.936287	0.207638	15.387083	0.437456	6.840128
2104.299000	365.580013	176.934801	0.207639	15.386953	0.437457	6.840071
2104.319000	365.580013	176.947407	0.207635	15.388050	0.437450	6.840558
2104.339000	365.580013	176.936132	0.207638	15.387069	0.437456	6.840122
2104.359000	365.580013	176.941498	0.207637	15.387536	0.437453	6.840329
2104.379000	365.580013	176.931922	0.207639	15.386703	0.437458	6.839959
2104.399000	365.580013	176.942723	0.207637	15.387642	0.437453	6.840377
2104.419000	365.580013	176.935578	0.207638	15.387021	0.437456	6.840101
2104.439000	365.580013	176.940638	0.207637	15.387461	0.437454	6.840296
2104.459000	365.580013	176.934696	0.207639	15.386944	0.437457	6.840066
2104.479000	365.580013	176.929744	0.207640	15.386514	0.437459	6.839875
2104.499000	365.580013	176.929603	0.207640	15.386501	0.437459	6.839870
2104.519000	365.580013	176.934855	0.207639	15.386958	0.437457	6.840073
2104.539000	365.580013	176.937447	0.207638	15.387184	0.437455	6.840173
2104.559000	365.580013	176.943175	0.207636	15.387682	0.437452	6.840394
2104.579000	365.580013	176.930604	0.207640	15.386588	0.437459	6.839908
2104.599000	365.580013	176.929134	0.207640	15.386461	0.437460	6.839851
2104.619000	365.580013	176.912112	0.207645	15.384980	0.437469	6.839193
2104.639000	365.580013	176.917760	0.207643	15.385472	0.437466	6.839412
2104.659000	365.580013	176.936434	0.207638	15.387095	0.437456	6.840134
2104.679000	365.580013	176.919412	0.207643	15.385615	0.437465	6.839476
2104.699000	365.580013	176.926027	0.207641	15.386190	0.437461	6.839731
2104.719000	365.580013	176.930051	0.207640	15.386540	0.437459	6.839887
2104.739000	365.580013	176.933356	0.207639	15.386828	0.437457	6.840015
2104.759000	365.580013	176.930711	0.207640	15.386598	0.437459	6.839912
2104.779000	365.580013	176.922215	0.207642	15.385859	0.437463	6.839584
2104.799000	365.580013	176.925825	0.207641	15.386173	0.437461	6.839724
2104.819000	365.580013	176.929527	0.207640	15.386495	0.437459	6.839867
2104.839000	365.580013	176.921919	0.207642	15.385833	0.437463	6.839573
2104.859000	365.580013	176.920752	0.207642	15.385732	0.437464	6.839527
2104.879000	365.580013	176.927557	0.207641	15.386323	0.437460	6.839791
2104.899000	365.580013	176.916898	0.207643	15.385397	0.437466	6.839378
2104.919000	365.580013	176.929065	0.207640	15.386455	0.437460	6.839849
2104.939000	365.580013	176.920227	0.207642	15.385686	0.437464	6.839507
2104.959000	365.580013	176.928339	0.207640	15.386391	0.437460	6.839821
2104.979000	365.580013	176.913030	0.207644	15.385060	0.437468	6.839229
2104.999000	365.580013	176.904621	0.207647	15.384329	0.437472	6.838904
2105.019000	365.580013	176.911083	0.207645	15.384891	0.437469	6.839154
2105.039000	365.580013	176.926686	0.207641	15.386248	0.437461	6.839757
2105.059000	365.580013	176.918060	0.207643	15.385498	0.437465	6.839423
2105.079000	365.580013	176.910257	0.207645	15.384819	0.437470	6.839122
2105.099000	365.580013	176.919724	0.207643	15.385642	0.437465	6.839488
2105.119000	365.580013	176.919782	0.207643	15.385647	0.437465	6.839490
2105.139000	365.580013	176.915207	0.207644	15.385249	0.437467	6.839313
2105.159000	365.580013	176.922649	0.207642	15.385897	0.437463	6.839601
2105.179000	365.579932	176.919979	0.207642	15.385664	0.437464	6.839498
2105.199000	365.580013	176.908724	0.207645	15.384686	0.437470	6.839062
2105.219000	365.580013	176.932246	0.207639	15.386731	0.437458	6.839972
2105.239000	365.580013	176.904750	0.207646	15.384340	0.437472	6.838909
2105.259000	365.580013	176.914697	0.207644	15.385205	0.437467	6.839293
2105.279000	365.580013	176.916125	0.207643	15.385329	0.437466	6.839349
2105.299000	365.580013	176.919823	0.207643	15.385651	0.437465	6.839492
2105.319000	365.580013	176.915594	0.207644	15.385283	0.437467	6.839328
2105.339000	365.579932	176.909815	0.207645	15.384781	0.437470	6.839105
2105.359000	365.579932	176.913416	0.207644	15.385094	0.437468	6.839244
2105.379000	365.580013	176.934468	0.207639	15.386925	0.437457	6.840058
2105.399000	365.580013	176.923932	0.207641	15.386008	0.437462	6.839650
2105.419000	365.580013	176.906616	0.207646	15.384502	0.437471	6.838981
2105.439000	365.580013	176.909984	0.207645	15.384795	0.437470	6.839111
2105.459000	365.580013	176.901939	0.207647	15.384096	0.437474	6.838800
2105.479000	365.580013	176.894850	0.207649	15.383479	0.437478	6.838526
2105.499000	365.580013	176.904395	0.207647	15.384309	0.437473	6.838895
2105.519000	365.580013	176.908111	0.207646	15.384632	0.437471	6.839039
2105.539000	365.580013	176.915990	0.207644	15.385318	0.437467	6.839343
2105.559000	365.580013	176.914346	0.207644	15.385175	0.437467	6.839280
2105.579000	365.580013	176.919601	0.207643	15.385632	0.437465	6.839483
2105.599000	365.580013	176.911589	0.207645	15.384935	0.437469	6.839173
2105.619000	365.580013	176.912128	0.207645	15.384982	0.437469	6.839194
2105.639000	365.580013	176.905566	0.207646	15.384411	0.437472	6.838940
2105.659000	365.580013	176.899773	0.207648	15.383907	0.437475	6.838716
2105.679000	365.580013	176.907973	0.207646	15.384620	0.437471	6.839033
2105.699000	365.580013	176.916014	0.207644	15.385320	0.437467	6.839344
2105.719000	365.580013	176.891758	0.207650	15.383210	0.437479	6.838407
2105.739000	365.580013	176.897151	0.207648	15.383679	0.437476	6.838615
2105.759000	365.580013	176.902289	0.207647	15.384126	0.437474	6.838814
2105.779000	365.580013	176.910439	0.207645	15.384835	0.437469	6.839129
2105.799000	365.580013	176.915214	0.207644	15.385250	0.437467	6.839313
2105.819000	365.580013	176.901716	0.207647	15.384076	0.437474	6.838792
2105.839000	365.580013	176.915538	0.207644	15.385278	0.437467	6.839326
2105.859000	365.580013	176.907158	0.207646	15.384550	0.437471	6.839002
2105.879000	365.580013	176.905590	0.207646	15.384413	0.437472	6.838941
2105.899000	365.580013	176.904960	0.207646	15.384358	0.437472	6.838917
2105.919000	365.580013	176.919442	0.207643	15.385618	0.437465	6.839477
2105.939000	365.580013	176.904564	0.207647	15.384324	0.437473	6.838902
2105.959000	365.580013	176.901606	0.207647	15.384067	0.437474	6.838787
2105.979000	365.580013	176.896224	0.207649	15.383599	0.437477	6.838579
2105.999000	365.580013	176.916474	0.207643	15.385360	0.437466	6.839362
2106.019000	365.579932	176.898807	0.207648	15.383823	0.437475	6.838679
2106.039000	365.580013	176.894225	0.207649	15.383425	0.437478	6.838502
2106.059000	365.580013	176.909565	0.207645	15.384759	0.437470	6.839095
2106.079000	365.580013	176.913793	0.207644	15.385127	0.437468	6.839258
2106.099000	365.580013	176.924549	0.207641	15.386062	0.437462	6.839674
2106.119000	365.580013	176.921192	0.207642	15.385770	0.437464	6.839544
2106.139000	365.580013	176.903962	0.207647	15.384272	0.437473	6.838878
2106.159000	365.580013	176.911823	0.207645	15.384955	0.437469	6.839182
2106.179000	365.580013	176.903015	0.207647	15.384189	0.437473	6.838842
2106.199000	365.580013	176.900036	0.207648	15.383930	0.437475	6.838727
2106.219000	365.580013	176.906227	0.207646	15.384469	0.437472	6.838966
2106.239000	365.580013	176.914362	0.207644	15.385176	0.437467	6.839280
2106.259000	365.580013	176.902583	0.207647	15.384152	0.437474	6.838825
2106.279000	365.580013	176.915227	0.207644	15.385251	0.437467	6.839314
2106.299000	365.580013	176.901708	0.207647	15.384076	0.437474	6.838791
2106.319000	365.580013	176.917201	0.207643	15.385423	0.437466	6.839390
2106.339000	365.580013	176.901756	0.207647	15.384080	0.437474	6.838793
2106.359000	365.580013	176.899588	0.207648	15.383891	0.437475	6.838709
2106.379000	365.580013	176.891867	0.207650	15.383220	0.437479	6.838411
2106.399000	365.580013	176.900940	0.207647	15.384009	0.437474	6.838762
2106.419000	365.580013	176.908194	0.207646	15.384640	0.437471	6.839042
2106.439000	365.580013	176.898709	0.207648	15.383815	0.437476	6.838675
2106.459000	365.580013	176.903470	0.207647	15.384229	0.437473	6.838859
2106.479000	365.580013	176.906791	0.207646	15.384518	0.437471	6.838988
2106.499000	365.580013	176.898125	0.207648	15.383764	0.437476	6.838653
[truncated: 1,002 more rows]
