# Supplementary material for: Stress relaxation in the presence of sudden strain bursts: Methodology and stress relaxation data of microcast aluminium microwires
Source: Data Brief. 2018 Nov 14;21:2134–41. doi: 10.1016/j.dib.2018.11.047 (PMC6265499; doi:10.1016/j.dib.2018.11.047)
Supplement: Supplementary file 2 — Supplementary material [file mmc2.zip › Data in brief/As-cast/Al4N/Al_100_r_1/Stress relax txt files/Al_100_relax_1_Relaxcycle0016.txt]

Time[s]	Motordispl[�m]	Force[mN]	EngStrain	EngStress[MPa]	Shearstrain	Shearstress [MPa]
2181.355000	382.017987	184.663210	0.217034	16.059047	0.456231	7.138841
2181.375000	382.018067	184.648609	0.217038	16.057777	0.456239	7.138276
2181.395000	382.018067	184.656622	0.217036	16.058474	0.456234	7.138586
2181.415000	382.018067	184.645139	0.217039	16.057475	0.456240	7.138142
2181.435000	382.018067	184.652277	0.217037	16.058096	0.456237	7.138418
2181.455000	382.018067	184.637016	0.217041	16.056769	0.456245	7.137828
2181.475000	382.018067	184.622551	0.217045	16.055511	0.456252	7.137269
2181.495000	382.018067	184.611122	0.217048	16.054517	0.456258	7.136827
2181.515000	382.018067	184.607833	0.217049	16.054231	0.456260	7.136700
2181.535000	382.018067	184.589909	0.217054	16.052672	0.456269	7.136007
2181.555000	382.018067	184.594453	0.217052	16.053067	0.456267	7.136183
2181.575000	382.018067	184.580754	0.217056	16.051876	0.456274	7.135653
2181.595000	382.018067	184.576957	0.217057	16.051546	0.456276	7.135506
2181.615000	382.018067	184.555914	0.217062	16.049716	0.456287	7.134693
2181.635000	382.018067	184.560906	0.217061	16.050150	0.456284	7.134886
2181.655000	382.018067	184.534897	0.217068	16.047888	0.456298	7.133880
2181.675000	382.018067	184.496498	0.217078	16.044549	0.456318	7.132396
2181.695000	382.018067	184.465510	0.217086	16.041854	0.456334	7.131198
2181.715000	382.018067	184.461289	0.217087	16.041487	0.456336	7.131035
2181.735000	382.018067	184.462424	0.217087	16.041585	0.456336	7.131079
2181.755000	382.018067	184.453145	0.217089	16.040779	0.456340	7.130720
2181.775000	382.018067	184.437930	0.217093	16.039455	0.456348	7.130132
2181.795000	382.018067	184.420201	0.217098	16.037914	0.456358	7.129446
2181.815000	382.018067	184.391740	0.217105	16.035438	0.456372	7.128346
2181.835000	382.018067	184.389081	0.217106	16.035207	0.456374	7.128243
2181.855000	382.018067	184.381590	0.217108	16.034556	0.456378	7.127954
2181.875000	382.018067	184.364032	0.217113	16.033029	0.456387	7.127275
2181.895000	382.018067	184.356484	0.217115	16.032373	0.456391	7.126983
2181.915000	382.018067	184.346796	0.217117	16.031530	0.456396	7.126609
2181.935000	382.018067	184.330760	0.217121	16.030135	0.456404	7.125989
2181.955000	382.018067	184.323606	0.217123	16.029513	0.456408	7.125712
2181.975000	382.018067	184.311603	0.217126	16.028469	0.456414	7.125248
2181.995000	382.018067	184.309249	0.217127	16.028265	0.456415	7.125157
2182.015000	382.018067	184.301107	0.217129	16.027557	0.456420	7.124842
2182.035000	382.018067	184.265419	0.217138	16.024453	0.456438	7.123463
2182.055000	382.018067	184.247075	0.217143	16.022858	0.456448	7.122754
2182.075000	382.018067	184.233883	0.217147	16.021711	0.456455	7.122244
2182.095000	382.018067	184.133003	0.217173	16.012938	0.456507	7.118344
2182.115000	382.018067	184.127599	0.217174	16.012468	0.456510	7.118135
2182.135000	382.018067	184.126104	0.217175	16.012338	0.456511	7.118077
2182.155000	382.018067	184.111318	0.217179	16.011052	0.456519	7.117505
2182.175000	382.018067	184.106303	0.217180	16.010616	0.456521	7.117312
2182.195000	382.018067	184.103004	0.217181	16.010329	0.456523	7.117184
2182.215000	382.018067	184.085631	0.217185	16.008818	0.456532	7.116512
2182.235000	382.018067	184.084286	0.217186	16.008701	0.456533	7.116460
2182.255000	382.018067	184.091629	0.217184	16.009340	0.456529	7.116744
2182.275000	382.018067	184.066353	0.217190	16.007142	0.456542	7.115767
2182.295000	382.018067	184.057700	0.217193	16.006389	0.456547	7.115433
2182.315000	382.018067	184.048743	0.217195	16.005610	0.456551	7.115086
2182.335000	382.018067	184.049180	0.217195	16.005648	0.456551	7.115103
2182.355000	382.018067	184.026034	0.217201	16.003635	0.456563	7.114208
2182.375000	382.018067	184.015933	0.217203	16.002757	0.456568	7.113818
2182.395000	382.018067	184.006061	0.217206	16.001898	0.456573	7.113436
2182.415000	382.018067	184.002311	0.217207	16.001572	0.456575	7.113291
2182.435000	382.018067	183.991809	0.217210	16.000659	0.456581	7.112885
2182.455000	382.018067	183.977918	0.217213	15.999451	0.456588	7.112348
2182.475000	382.018067	183.942625	0.217223	15.996382	0.456607	7.110984
2182.495000	382.018067	183.913567	0.217230	15.993855	0.456622	7.109861
2182.515000	382.018067	183.893709	0.217235	15.992128	0.456632	7.109093
2182.535000	382.018067	183.898408	0.217234	15.992536	0.456630	7.109275
2182.555000	382.018067	183.881169	0.217239	15.991037	0.456639	7.108608
2182.575000	382.018067	183.889547	0.217237	15.991766	0.456634	7.108932
2182.595000	382.018067	183.872721	0.217241	15.990303	0.456643	7.108282
2182.615000	382.018067	183.868097	0.217242	15.989900	0.456645	7.108103
2182.635000	382.018067	183.857009	0.217245	15.988936	0.456651	7.107674
2182.655000	382.018067	183.860973	0.217244	15.989281	0.456649	7.107827
2182.675000	382.018067	183.848373	0.217247	15.988185	0.456656	7.107340
2182.695000	382.018067	183.841526	0.217249	15.987590	0.456659	7.107076
2182.715000	382.018067	183.845345	0.217248	15.987922	0.456657	7.107223
2182.735000	382.018067	183.826831	0.217253	15.986312	0.456667	7.106508
2182.755000	382.018067	183.836354	0.217250	15.987140	0.456662	7.106876
2182.775000	382.017987	183.827210	0.217253	15.986345	0.456667	7.106522
2182.795000	382.018067	183.826074	0.217253	15.986246	0.456667	7.106478
2182.815000	382.018067	183.822706	0.217254	15.985953	0.456669	7.106348
2182.835000	382.018067	183.823426	0.217254	15.986016	0.456669	7.106376
2182.855000	382.018067	183.822701	0.217254	15.985953	0.456669	7.106348
2182.875000	382.018067	183.811353	0.217257	15.984966	0.456675	7.105909
2182.895000	382.018067	183.826710	0.217253	15.986301	0.456667	7.106503
2182.915000	382.018067	183.812454	0.217257	15.985061	0.456674	7.105952
2182.935000	382.018067	183.817679	0.217255	15.985516	0.456672	7.106154
2182.955000	382.018067	183.814917	0.217256	15.985276	0.456673	7.106047
2182.975000	382.018067	183.803424	0.217259	15.984276	0.456679	7.105603
2182.995000	382.018067	183.798818	0.217260	15.983876	0.456681	7.105425
2183.015000	382.018067	183.806906	0.217258	15.984579	0.456677	7.105737
2183.035000	382.018067	183.789573	0.217263	15.983072	0.456686	7.105067
2183.055000	382.018067	183.795620	0.217261	15.983598	0.456683	7.105301
2183.075000	382.017987	183.782074	0.217265	15.982420	0.456690	7.104777
2183.095000	382.018067	183.789548	0.217263	15.983069	0.456686	7.105066
2183.115000	382.018067	183.781338	0.217265	15.982355	0.456691	7.104749
2183.135000	382.018067	183.764436	0.217269	15.980886	0.456699	7.104095
2183.155000	382.018067	183.755515	0.217272	15.980110	0.456704	7.103751
2183.175000	382.018067	183.751401	0.217273	15.979752	0.456706	7.103591
2183.195000	382.018067	183.754909	0.217272	15.980057	0.456704	7.103727
2183.215000	382.018067	183.755234	0.217272	15.980085	0.456704	7.103740
2183.235000	382.018067	183.749732	0.217273	15.979607	0.456707	7.103527
2183.255000	382.018067	183.739087	0.217276	15.978681	0.456713	7.103115
2183.275000	382.018067	183.737611	0.217276	15.978553	0.456713	7.103058
2183.295000	382.018067	183.733406	0.217277	15.978187	0.456716	7.102896
2183.315000	382.018067	183.744190	0.217275	15.979125	0.456710	7.103313
2183.335000	382.018067	183.735036	0.217277	15.978329	0.456715	7.102959
2183.355000	382.018067	183.732495	0.217278	15.978108	0.456716	7.102861
2183.375000	382.018067	183.728409	0.217279	15.977753	0.456718	7.102703
2183.395000	382.018067	183.729747	0.217278	15.977869	0.456717	7.102754
2183.415000	382.018067	183.718726	0.217281	15.976911	0.456723	7.102328
2183.435000	382.018067	183.709368	0.217284	15.976097	0.456728	7.101967
2183.455000	382.018067	183.700245	0.217286	15.975303	0.456733	7.101614
2183.475000	382.018067	183.703056	0.217285	15.975548	0.456731	7.101723
2183.495000	382.018067	183.688255	0.217289	15.974261	0.456739	7.101150
2183.515000	382.018067	183.688765	0.217289	15.974305	0.456739	7.101170
2183.535000	382.018067	183.702901	0.217285	15.975534	0.456731	7.101717
2183.555000	382.018067	183.680955	0.217291	15.973626	0.456743	7.100868
2183.575000	382.018067	183.685309	0.217290	15.974004	0.456741	7.101036
2183.595000	382.017987	183.683985	0.217290	15.973889	0.456741	7.100985
2183.615000	382.018067	183.676174	0.217292	15.973210	0.456745	7.100683
2183.635000	382.018067	183.676679	0.217292	15.973254	0.456745	7.100703
2183.655000	382.018067	183.674806	0.217293	15.973091	0.456746	7.100630
2183.675000	382.018067	183.658902	0.217297	15.971708	0.456754	7.100016
2183.695000	382.018067	183.668768	0.217294	15.972566	0.456749	7.100397
2183.715000	382.018067	183.674238	0.217293	15.973042	0.456746	7.100608
2183.735000	382.018067	183.650439	0.217299	15.970972	0.456759	7.099688
2183.755000	382.018067	183.607736	0.217310	15.967258	0.456781	7.098038
2183.775000	382.018067	183.601055	0.217312	15.966677	0.456785	7.097779
2183.795000	382.018067	183.590612	0.217315	15.965769	0.456790	7.097376
2183.815000	382.018067	183.594409	0.217314	15.966099	0.456788	7.097522
2183.835000	382.018067	183.579117	0.217318	15.964770	0.456796	7.096931
2183.855000	382.018067	183.569222	0.217320	15.963909	0.456801	7.096549
2183.875000	382.018067	183.571669	0.217320	15.964122	0.456800	7.096643
2183.895000	382.018067	183.569187	0.217320	15.963906	0.456801	7.096547
2183.915000	382.018067	183.543607	0.217327	15.961682	0.456814	7.095558
2183.935000	382.018067	183.531014	0.217330	15.960586	0.456821	7.095072
2183.955000	382.018067	183.532909	0.217330	15.960751	0.456820	7.095145
2183.975000	382.018067	183.523710	0.217332	15.959951	0.456825	7.094789
2183.995000	382.018067	183.527262	0.217331	15.960260	0.456823	7.094927
2184.015000	382.018067	183.526754	0.217331	15.960216	0.456823	7.094907
2184.035000	382.018067	183.511104	0.217335	15.958855	0.456831	7.094302
2184.055000	382.018067	183.506558	0.217337	15.958460	0.456834	7.094126
2184.075000	382.018067	183.500648	0.217338	15.957946	0.456837	7.093898
2184.095000	382.018067	183.503003	0.217338	15.958150	0.456836	7.093989
2184.115000	382.018067	183.501485	0.217338	15.958018	0.456836	7.093930
2184.135000	382.018067	183.494018	0.217340	15.957369	0.456840	7.093641
2184.155000	382.018067	183.495367	0.217340	15.957486	0.456840	7.093694
2184.175000	382.018067	183.490469	0.217341	15.957060	0.456842	7.093504
2184.195000	382.018067	183.499761	0.217338	15.957869	0.456837	7.093863
2184.215000	382.018067	183.493943	0.217340	15.957363	0.456840	7.093639
2184.235000	382.018067	183.481617	0.217343	15.956291	0.456847	7.093162
2184.255000	382.018067	183.488492	0.217341	15.956888	0.456843	7.093428
2184.275000	382.018067	183.488646	0.217341	15.956902	0.456843	7.093434
2184.295000	382.018067	183.484288	0.217342	15.956523	0.456845	7.093265
2184.315000	382.018067	183.490730	0.217341	15.957083	0.456842	7.093514
2184.335000	382.018067	183.480455	0.217343	15.956190	0.456847	7.093117
2184.355000	382.018067	183.475837	0.217345	15.955788	0.456850	7.092939
2184.375000	382.018067	183.475109	0.217345	15.955725	0.456850	7.092910
2184.395000	382.018067	183.477513	0.217344	15.955934	0.456849	7.093003
2184.415000	382.018067	183.473826	0.217345	15.955613	0.456851	7.092861
2184.435000	382.018067	183.476941	0.217344	15.955884	0.456849	7.092981
2184.455000	382.018067	183.460027	0.217349	15.954413	0.456858	7.092327
2184.475000	382.018067	183.463957	0.217348	15.954755	0.456856	7.092479
2184.495000	382.018067	183.444377	0.217353	15.953052	0.456866	7.091722
2184.515000	382.018067	183.437126	0.217355	15.952421	0.456870	7.091442
2184.535000	382.018067	183.441417	0.217354	15.952795	0.456868	7.091608
2184.555000	382.018067	183.447316	0.217352	15.953308	0.456865	7.091836
2184.575000	382.018067	183.428431	0.217357	15.951665	0.456875	7.091106
2184.595000	382.018067	183.444205	0.217353	15.953037	0.456866	7.091716
2184.615000	382.018067	183.428611	0.217357	15.951681	0.456874	7.091113
2184.635000	382.018067	183.421123	0.217359	15.951030	0.456878	7.090823
2184.655000	382.018067	183.425184	0.217358	15.951383	0.456876	7.090980
2184.675000	382.018067	183.417496	0.217360	15.950714	0.456880	7.090683
2184.695000	382.018067	183.417325	0.217360	15.950700	0.456880	7.090677
2184.715000	382.018067	183.430849	0.217356	15.951876	0.456873	7.091199
2184.735000	382.018067	183.415566	0.217360	15.950547	0.456881	7.090609
2184.755000	382.018067	183.421514	0.217359	15.951064	0.456878	7.090838
2184.775000	382.018067	183.426463	0.217358	15.951494	0.456876	7.091030
2184.795000	382.018067	183.423442	0.217358	15.951231	0.456877	7.090913
2184.815000	382.018067	183.410474	0.217362	15.950104	0.456884	7.090412
2184.835000	382.018067	183.419174	0.217359	15.950860	0.456879	7.090748
2184.855000	382.018067	183.410299	0.217362	15.950088	0.456884	7.090405
2184.875000	382.018067	183.404591	0.217363	15.949592	0.456887	7.090184
2184.895000	382.017987	183.406491	0.217363	15.949757	0.456886	7.090258
2184.915000	382.018067	183.407519	0.217362	15.949847	0.456885	7.090297
2184.935000	382.018067	183.388521	0.217367	15.948195	0.456895	7.089563
2184.955000	382.018067	183.387233	0.217368	15.948083	0.456896	7.089513
2184.975000	382.018067	183.399603	0.217365	15.949158	0.456890	7.089991
2184.995000	382.018067	183.413445	0.217361	15.950362	0.456882	7.090527
2185.015000	382.018067	183.397368	0.217365	15.948964	0.456891	7.089905
2185.035000	382.017987	183.398871	0.217365	15.949095	0.456890	7.089963
2185.055000	382.017987	183.396087	0.217365	15.948853	0.456891	7.089856
2185.075000	382.017987	183.389383	0.217367	15.948270	0.456895	7.089596
2185.095000	382.018067	183.390739	0.217367	15.948387	0.456894	7.089649
2185.115000	382.018067	183.389509	0.217367	15.948281	0.456895	7.089601
2185.135000	382.018067	183.388794	0.217367	15.948218	0.456895	7.089574
2185.155000	382.018067	183.371860	0.217372	15.946746	0.456904	7.088919
2185.175000	382.018067	183.377909	0.217370	15.947272	0.456901	7.089153
2185.195000	382.018067	183.377895	0.217370	15.947270	0.456901	7.089152
2185.215000	382.018067	183.375266	0.217371	15.947042	0.456902	7.089051
2185.235000	382.018067	183.362448	0.217374	15.945927	0.456909	7.088555
2185.255000	382.018067	183.371448	0.217372	15.946710	0.456904	7.088903
2185.275000	382.018067	183.354905	0.217376	15.945271	0.456913	7.088263
2185.295000	382.018067	183.352554	0.217377	15.945067	0.456914	7.088173
2185.315000	382.018067	183.366459	0.217373	15.946276	0.456907	7.088710
2185.335000	382.018067	183.361326	0.217375	15.945830	0.456910	7.088512
2185.355000	382.018067	183.357428	0.217376	15.945491	0.456912	7.088361
2185.375000	382.018067	183.346860	0.217378	15.944572	0.456917	7.087952
2185.395000	382.018067	183.349839	0.217378	15.944831	0.456915	7.088068
2185.415000	382.018067	183.349043	0.217378	15.944761	0.456916	7.088037
2185.435000	382.018067	183.345504	0.217379	15.944454	0.456918	7.087900
2185.455000	382.018067	183.355133	0.217376	15.945291	0.456913	7.088272
2185.475000	382.018067	183.336736	0.217381	15.943691	0.456922	7.087561
2185.495000	382.018067	183.348782	0.217378	15.944739	0.456916	7.088027
2185.515000	382.017987	183.359380	0.217375	15.945660	0.456910	7.088436
2185.535000	382.018067	183.345540	0.217379	15.944457	0.456918	7.087901
2185.555000	382.018067	183.338675	0.217380	15.943860	0.456921	7.087636
2185.575000	382.018067	183.334566	0.217382	15.943502	0.456923	7.087477
2185.595000	382.018067	183.331761	0.217382	15.943259	0.456925	7.087369
2185.615000	382.018067	183.327442	0.217383	15.942883	0.456927	7.087202
2185.635000	382.018067	183.316569	0.217386	15.941937	0.456933	7.086781
2185.655000	382.018067	183.299182	0.217391	15.940425	0.456942	7.086109
2185.675000	382.018067	183.323863	0.217384	15.942572	0.456929	7.087063
2185.695000	382.018067	183.308528	0.217388	15.941238	0.456937	7.086471
2185.715000	382.018067	183.322095	0.217385	15.942418	0.456930	7.086995
2185.735000	382.018067	183.315663	0.217386	15.941859	0.456933	7.086746
2185.755000	382.018067	183.315277	0.217387	15.941825	0.456934	7.086731
2185.775000	382.018067	183.315096	0.217387	15.941809	0.456934	7.086724
2185.795000	382.018067	183.310737	0.217388	15.941430	0.456936	7.086556
2185.815000	382.018067	183.309371	0.217388	15.941311	0.456937	7.086503
2185.835000	382.018067	183.294777	0.217392	15.940042	0.456944	7.085939
2185.855000	382.018067	183.306284	0.217389	15.941043	0.456938	7.086384
2185.875000	382.018067	183.292753	0.217392	15.939866	0.456945	7.085861
2185.895000	382.018067	183.305850	0.217389	15.941005	0.456938	7.086367
2185.915000	382.018067	183.292170	0.217393	15.939816	0.456946	7.085838
2185.935000	382.018067	183.304234	0.217389	15.940865	0.456939	7.086305
2185.955000	382.018067	183.290873	0.217393	15.939703	0.456946	7.085788
2185.975000	382.018067	183.293553	0.217392	15.939936	0.456945	7.085892
2185.995000	382.018067	183.282109	0.217395	15.938941	0.456951	7.085449
2186.015000	382.018067	183.282405	0.217395	15.938966	0.456951	7.085461
2186.035000	382.018067	183.278211	0.217396	15.938602	0.456953	7.085299
2186.055000	382.018067	183.277230	0.217397	15.938516	0.456953	7.085261
2186.075000	382.018067	183.273131	0.217398	15.938160	0.456955	7.085102
2186.095000	382.018067	183.261131	0.217401	15.937116	0.456962	7.084638
2186.115000	382.018067	183.268670	0.217399	15.937772	0.456958	7.084930
2186.135000	382.017987	183.262465	0.217400	15.937232	0.456961	7.084690
2186.155000	382.018067	183.267834	0.217399	15.937699	0.456958	7.084897
2186.175000	382.018067	183.249163	0.217404	15.936076	0.456968	7.084176
2186.195000	382.018067	183.259776	0.217401	15.936998	0.456962	7.084586
2186.215000	382.018067	183.242003	0.217406	15.935453	0.456972	7.083899
2186.235000	382.018067	183.259376	0.217401	15.936964	0.456963	7.084570
2186.255000	382.018067	183.252946	0.217403	15.936404	0.456966	7.084322
2186.275000	382.018067	183.254300	0.217403	15.936522	0.456965	7.084374
2186.295000	382.018067	183.258609	0.217401	15.936897	0.456963	7.084541
2186.315000	382.018067	183.235076	0.217408	15.934850	0.456975	7.083631
2186.335000	382.018067	183.239861	0.217406	15.935267	0.456973	7.083816
2186.355000	382.018067	183.243888	0.217405	15.935617	0.456971	7.083972
2186.375000	382.018067	183.237345	0.217407	15.935048	0.456974	7.083719
2186.395000	382.018067	183.252332	0.217403	15.936351	0.456966	7.084298
2186.415000	382.018067	183.236433	0.217407	15.934968	0.456975	7.083683
2186.435000	382.018067	183.229091	0.217409	15.934330	0.456978	7.083400
2186.455000	382.018067	183.233078	0.217408	15.934677	0.456976	7.083554
2186.475000	382.018067	183.219337	0.217412	15.933482	0.456984	7.083023
2186.495000	382.018067	183.227162	0.217410	15.934162	0.456979	7.083325
2186.515000	382.018067	183.224914	0.217410	15.933967	0.456981	7.083238
2186.535000	382.018067	183.237645	0.217407	15.935074	0.456974	7.083730
2186.555000	382.018067	183.224769	0.217410	15.933954	0.456981	7.083233
2186.575000	382.018067	183.217475	0.217412	15.933320	0.456984	7.082951
2186.595000	382.018067	183.217484	0.217412	15.933321	0.456984	7.082951
2186.615000	382.018067	183.222973	0.217411	15.933798	0.456982	7.083163
2186.635000	382.018067	183.218867	0.217412	15.933441	0.456984	7.083004
2186.655000	382.018067	183.206245	0.217415	15.932343	0.456990	7.082516
2186.675000	382.018067	183.188491	0.217420	15.930799	0.457000	7.081830
2186.695000	382.018067	183.204724	0.217415	15.932211	0.456991	7.082458
2186.715000	382.018067	183.202885	0.217416	15.932051	0.456992	7.082387
2186.735000	382.018067	183.205079	0.217415	15.932242	0.456991	7.082471
2186.755000	382.018067	183.190966	0.217419	15.931014	0.456998	7.081926
2186.775000	382.018067	183.198237	0.217417	15.931647	0.456995	7.082207
2186.795000	382.018067	183.195622	0.217418	15.931419	0.456996	7.082106
2186.815000	382.018067	183.181818	0.217421	15.930219	0.457003	7.081572
2186.835000	382.018067	183.195008	0.217418	15.931366	0.456996	7.082082
2186.855000	382.018067	183.194158	0.217418	15.931292	0.456997	7.082049
2186.875000	382.018067	183.185951	0.217420	15.930578	0.457001	7.081732
2186.895000	382.018067	183.189107	0.217420	15.930853	0.456999	7.081854
2186.915000	382.017987	183.185835	0.217420	15.930568	0.457001	7.081727
2186.935000	382.018067	183.191633	0.217419	15.931072	0.456998	7.081952
2186.955000	382.018067	183.185100	0.217421	15.930504	0.457001	7.081699
2186.975000	382.018067	183.191538	0.217419	15.931064	0.456998	7.081948
2186.995000	382.018067	183.173171	0.217424	15.929467	0.457008	7.081238
2187.015000	382.018067	183.170403	0.217424	15.929226	0.457009	7.081131
2187.035000	382.018067	183.164960	0.217426	15.928753	0.457012	7.080920
2187.055000	382.018067	183.160565	0.217427	15.928371	0.457014	7.080751
2187.075000	382.018067	183.160817	0.217427	15.928393	0.457014	7.080760
2187.095000	382.018067	183.145658	0.217431	15.927074	0.457022	7.080174
2187.115000	382.018067	183.153692	0.217429	15.927773	0.457018	7.080485
2187.135000	382.018067	183.152228	0.217429	15.927646	0.457018	7.080428
2187.155000	382.018067	183.146810	0.217431	15.927174	0.457021	7.080219
2187.175000	382.018067	183.145907	0.217431	15.927096	0.457022	7.080184
2187.195000	382.018067	183.135854	0.217433	15.926222	0.457027	7.079795
2187.215000	382.018067	183.137860	0.217433	15.926396	0.457026	7.079873
2187.235000	382.018067	183.137383	0.217433	15.926355	0.457026	7.079854
2187.255000	382.018067	183.133918	0.217434	15.926053	0.457028	7.079720
2187.275000	382.018067	183.134713	0.217434	15.926122	0.457028	7.079751
2187.295000	382.018067	183.139936	0.217432	15.926577	0.457025	7.079953
2187.315000	382.018067	183.139540	0.217433	15.926542	0.457025	7.079938
2187.335000	382.018067	183.135209	0.217434	15.926166	0.457027	7.079770
2187.355000	382.018067	183.116849	0.217438	15.924569	0.457037	7.079061
2187.375000	382.018067	183.126953	0.217436	15.925448	0.457032	7.079451
2187.395000	382.018067	183.120802	0.217437	15.924913	0.457035	7.079213
2187.415000	382.018067	183.114566	0.217439	15.924370	0.457038	7.078972
2187.435000	382.018067	183.134472	0.217434	15.926101	0.457028	7.079742
2187.455000	382.018067	183.131069	0.217435	15.925806	0.457030	7.079610
2187.475000	382.018067	183.108154	0.217441	15.923813	0.457041	7.078724
2187.495000	382.018067	183.109217	0.217440	15.923905	0.457041	7.078765
2187.515000	382.018067	183.090912	0.217445	15.922313	0.457050	7.078058
2187.535000	382.018067	183.093020	0.217445	15.922497	0.457049	7.078139
2187.555000	382.018067	183.086963	0.217446	15.921970	0.457052	7.077905
2187.575000	382.018067	183.078236	0.217449	15.921211	0.457057	7.077568
2187.595000	382.018067	183.068354	0.217451	15.920352	0.457062	7.077186
2187.615000	382.018067	183.080969	0.217448	15.921449	0.457056	7.077673
2187.635000	382.018067	183.067479	0.217451	15.920275	0.457063	7.077152
2187.655000	382.018067	183.071217	0.217450	15.920601	0.457061	7.077296
2187.675000	382.018067	183.083018	0.217447	15.921627	0.457055	7.077753
2187.695000	382.018067	183.070076	0.217451	15.920501	0.457061	7.077252
2187.715000	382.018067	183.077884	0.217449	15.921180	0.457057	7.077554
2187.735000	382.018067	183.054455	0.217455	15.919143	0.457069	7.076648
2187.755000	382.018067	183.047748	0.217457	15.918560	0.457073	7.076389
2187.775000	382.018067	183.053702	0.217455	15.919077	0.457070	7.076619
2187.795000	382.018067	183.038539	0.217459	15.917759	0.457078	7.076033
2187.815000	382.018067	183.033677	0.217460	15.917336	0.457080	7.075845
2187.835000	382.018067	183.035449	0.217460	15.917490	0.457079	7.075914
2187.855000	382.018067	183.042430	0.217458	15.918097	0.457076	7.076184
2187.875000	382.018067	183.024741	0.217463	15.916559	0.457085	7.075500
2187.895000	382.018067	183.022123	0.217463	15.916331	0.457086	7.075399
2187.915000	382.018067	183.037122	0.217459	15.917636	0.457078	7.075978
2187.935000	382.018067	183.030710	0.217461	15.917078	0.457082	7.075731
2187.955000	382.018067	183.031287	0.217461	15.917128	0.457082	7.075753
2187.975000	382.018067	183.021064	0.217463	15.916239	0.457087	7.075358
2187.995000	382.018067	183.015501	0.217465	15.915755	0.457090	7.075143
2188.015000	382.018067	183.025464	0.217462	15.916622	0.457085	7.075528
2188.035000	382.018067	183.014316	0.217465	15.915652	0.457090	7.075097
2188.055000	382.018067	183.016174	0.217465	15.915814	0.457089	7.075169
2188.075000	382.018067	183.024725	0.217463	15.916557	0.457085	7.075499
2188.095000	382.018067	183.016424	0.217465	15.915836	0.457089	7.075178
2188.115000	382.018067	183.015216	0.217465	15.915730	0.457090	7.075132
2188.135000	382.018067	183.012178	0.217466	15.915466	0.457091	7.075014
2188.155000	382.018067	183.016258	0.217465	15.915821	0.457089	7.075172
2188.175000	382.018067	183.008448	0.217467	15.915142	0.457093	7.074870
2188.195000	382.018067	183.003145	0.217468	15.914681	0.457096	7.074665
2188.215000	382.018067	182.998712	0.217469	15.914295	0.457098	7.074493
2188.235000	382.018067	182.986847	0.217472	15.913263	0.457105	7.074035
2188.255000	382.018067	182.996458	0.217470	15.914099	0.457100	7.074406
2188.275000	382.018067	182.986382	0.217473	15.913223	0.457105	7.074017
2188.295000	382.018067	182.982784	0.217473	15.912910	0.457107	7.073878
2188.315000	382.018067	182.991535	0.217471	15.913671	0.457102	7.074216
2188.335000	382.018067	182.991083	0.217471	15.913632	0.457102	7.074199
2188.355000	382.018067	182.982394	0.217474	15.912876	0.457107	7.073863
2188.375000	382.018067	182.978044	0.217475	15.912498	0.457109	7.073694
2188.395000	382.018067	182.980527	0.217474	15.912714	0.457108	7.073791
2188.415000	382.018067	182.978028	0.217475	15.912497	0.457109	7.073694
2188.435000	382.018067	182.923058	0.217489	15.907716	0.457138	7.071569
2188.455000	382.018067	182.896357	0.217496	15.905394	0.457152	7.070537
2188.475000	382.018067	182.887206	0.217498	15.904598	0.457157	7.070183
2188.495000	382.018067	182.868338	0.217503	15.902957	0.457166	7.069453
2188.515000	382.018067	182.886012	0.217499	15.904494	0.457157	7.070137
2188.535000	382.018067	182.884776	0.217499	15.904387	0.457158	7.070089
2188.555000	382.018067	182.870384	0.217503	15.903135	0.457165	7.069533
2188.575000	382.018067	182.844657	0.217510	15.900898	0.457179	7.068538
2188.595000	382.018067	182.843982	0.217510	15.900839	0.457179	7.068512
2188.614000	382.018067	182.822720	0.217515	15.898990	0.457190	7.067690
2188.634000	382.018067	182.812149	0.217518	15.898071	0.457196	7.067281
2188.654000	382.018067	182.821784	0.217516	15.898909	0.457191	7.067654
2188.674000	382.018067	182.805914	0.217520	15.897529	0.457199	7.067040
2188.694000	382.018067	182.802625	0.217521	15.897243	0.457201	7.066913
2188.714000	382.018067	182.813238	0.217518	15.898166	0.457195	7.067323
2188.734000	382.018067	182.814416	0.217517	15.898268	0.457195	7.067369
2188.754000	382.018067	182.813777	0.217518	15.898213	0.457195	7.067344
2188.774000	382.018067	182.805277	0.217520	15.897473	0.457199	7.067016
2188.794000	382.018067	182.807048	0.217519	15.897627	0.457198	7.067084
2188.814000	382.018067	182.817900	0.217517	15.898571	0.457193	7.067504
2188.834000	382.018067	182.795839	0.217522	15.896653	0.457204	7.066651
2188.854000	382.018067	182.796320	0.217522	15.896694	0.457204	7.066669
2188.874000	382.018067	182.792953	0.217523	15.896402	0.457206	7.066539
2188.894000	382.018067	182.799654	0.217521	15.896984	0.457202	7.066798
2188.914000	382.018067	182.800530	0.217521	15.897061	0.457202	7.066832
2188.934000	382.018067	182.806606	0.217520	15.897589	0.457199	7.067067
2188.954000	382.018067	182.786786	0.217525	15.895865	0.457209	7.066301
2188.974000	382.018067	182.797761	0.217522	15.896820	0.457203	7.066725
2188.994000	382.018067	182.789961	0.217524	15.896141	0.457207	7.066423
2189.014000	382.018067	182.784738	0.217525	15.895687	0.457210	7.066222
2189.034000	382.018067	182.787009	0.217525	15.895885	0.457209	7.066309
2189.054000	382.018067	182.785556	0.217525	15.895758	0.457210	7.066253
2189.074000	382.018067	182.777646	0.217527	15.895070	0.457214	7.065947
2189.094000	382.018067	182.782468	0.217526	15.895490	0.457211	7.066134
2189.114000	382.018067	182.774070	0.217528	15.894759	0.457216	7.065809
2189.134000	382.018067	182.776671	0.217527	15.894986	0.457214	7.065910
2189.154000	382.018067	182.776322	0.217527	15.894955	0.457214	7.065896
2189.174000	382.018067	182.776276	0.217527	15.894951	0.457214	7.065894
2189.194000	382.017987	182.773016	0.217528	15.894668	0.457216	7.065768
2189.214000	382.018067	182.776155	0.217527	15.894941	0.457214	7.065890
2189.234000	382.018067	182.770436	0.217529	15.894443	0.457217	7.065669
2189.254000	382.018067	182.780462	0.217526	15.895315	0.457212	7.066056
2189.274000	382.018067	182.778541	0.217527	15.895148	0.457213	7.065982
2189.294000	382.018067	182.781290	0.217526	15.895387	0.457212	7.066088
2189.314000	382.018067	182.776523	0.217527	15.894973	0.457214	7.065904
2189.334000	382.018067	182.768044	0.217530	15.894235	0.457219	7.065576
2189.354000	382.018067	182.769408	0.217529	15.894354	0.457218	7.065629
2189.374000	382.017987	182.772172	0.217528	15.894594	0.457216	7.065736
2189.394000	382.018067	182.766668	0.217530	15.894116	0.457219	7.065523
2189.414000	382.018067	182.755475	0.217533	15.893142	0.457225	7.065090
2189.434000	382.018067	182.748863	0.217535	15.892567	0.457229	7.064835
2189.454000	382.018067	182.759366	0.217532	15.893481	0.457223	7.065241
2189.474000	382.018067	182.767656	0.217530	15.894202	0.457219	7.065561
2189.494000	382.018067	182.753249	0.217533	15.892949	0.457226	7.065004
2189.514000	382.018067	182.771616	0.217529	15.894546	0.457217	7.065714
2189.534000	382.018067	182.770445	0.217529	15.894444	0.457217	7.065669
2189.554000	382.018067	182.748094	0.217535	15.892501	0.457229	7.064805
2189.574000	382.018067	182.754516	0.217533	15.893059	0.457226	7.065053
2189.594000	382.018067	182.759153	0.217532	15.893462	0.457223	7.065232
2189.614000	382.018067	182.763579	0.217531	15.893847	0.457221	7.065404
2189.634000	382.018067	182.743306	0.217536	15.892084	0.457232	7.064620
2189.654000	382.018067	182.738230	0.217537	15.891643	0.457234	7.064424
2189.674000	382.018067	182.734909	0.217538	15.891354	0.457236	7.064295
2189.694000	382.018067	182.720623	0.217542	15.890111	0.457243	7.063743
2189.714000	382.018067	182.730780	0.217539	15.890995	0.457238	7.064136
2189.734000	382.018067	182.727102	0.217540	15.890675	0.457240	7.063993
2189.754000	382.018067	182.735520	0.217538	15.891407	0.457236	7.064319
2189.774000	382.018067	182.732680	0.217539	15.891160	0.457237	7.064209
2189.794000	382.018067	182.714416	0.217544	15.889572	0.457247	7.063503
2189.814000	382.018067	182.727376	0.217540	15.890699	0.457240	7.064004
2189.834000	382.018067	182.731986	0.217539	15.891100	0.457237	7.064182
2189.854000	382.018067	182.730143	0.217539	15.890939	0.457238	7.064111
2189.874000	382.018067	182.730598	0.217539	15.890979	0.457238	7.064129
2189.894000	382.018067	182.737095	0.217538	15.891544	0.457235	7.064380
2189.914000	382.018067	182.724549	0.217541	15.890453	0.457241	7.063895
2189.934000	382.018067	182.726345	0.217540	15.890609	0.457240	7.063964
2189.954000	382.017987	182.727246	0.217540	15.890687	0.457240	7.063999
2189.974000	382.018067	182.716497	0.217543	15.889753	0.457246	7.063583
2189.994000	382.018067	182.720349	0.217542	15.890088	0.457244	7.063732
2190.014000	382.018067	182.711770	0.217544	15.889342	0.457248	7.063401
2190.034000	382.018067	182.715356	0.217543	15.889653	0.457246	7.063539
2190.054000	382.018067	182.726580	0.217540	15.890630	0.457240	7.063973
2190.074000	382.018067	182.713725	0.217544	15.889512	0.457247	7.063476
2190.094000	382.018067	182.708123	0.217545	15.889025	0.457250	7.063260
2190.114000	382.018067	182.726321	0.217540	15.890607	0.457240	7.063963
2190.134000	382.018067	182.715128	0.217543	15.889634	0.457246	7.063530
2190.154000	382.018067	182.699238	0.217548	15.888252	0.457255	7.062916
2190.174000	382.018067	182.716298	0.217543	15.889735	0.457246	7.063576
2190.194000	382.018067	182.713668	0.217544	15.889507	0.457247	7.063474
2190.214000	382.018067	182.711572	0.217544	15.889324	0.457248	7.063393
2190.234000	382.018067	182.698599	0.217548	15.888196	0.457255	7.062892
2190.254000	382.018067	182.699970	0.217547	15.888315	0.457254	7.062945
2190.274000	382.018067	182.696469	0.217548	15.888011	0.457256	7.062809
2190.294000	382.018067	182.696976	0.217548	15.888055	0.457256	7.062829
2190.314000	382.018067	182.687934	0.217551	15.887269	0.457260	7.062479
2190.334000	382.018067	182.700106	0.217547	15.888327	0.457254	7.062950
2190.354000	382.018067	182.693474	0.217549	15.887751	0.457258	7.062693
2190.374000	382.018067	182.689819	0.217550	15.887433	0.457259	7.062552
2190.394000	382.018067	182.682315	0.217552	15.886780	0.457263	7.062262
2190.414000	382.018067	182.704210	0.217546	15.888684	0.457252	7.063108
2190.434000	382.018067	182.691877	0.217549	15.887612	0.457258	7.062632
2190.454000	382.018067	182.686282	0.217551	15.887125	0.457261	7.062415
2190.474000	382.018067	182.689508	0.217550	15.887406	0.457260	7.062540
2190.494000	382.018067	182.699297	0.217548	15.888257	0.457255	7.062918
2190.514000	382.018067	182.679718	0.217553	15.886554	0.457265	7.062162
2190.534000	382.018067	182.689411	0.217550	15.887397	0.457260	7.062536
2190.554000	382.018067	182.698858	0.217548	15.888219	0.457255	7.062902
2190.574000	382.018067	182.687353	0.217551	15.887218	0.457261	7.062457
2190.594000	382.018067	182.675759	0.217554	15.886210	0.457267	7.062009
2190.614000	382.018067	182.678770	0.217553	15.886472	0.457265	7.062125
2190.634000	382.018067	182.669340	0.217555	15.885652	0.457270	7.061760
2190.654000	382.018067	182.682457	0.217552	15.886792	0.457263	7.062268
2190.674000	382.018067	182.687849	0.217551	15.887261	0.457260	7.062476
2190.694000	382.018067	182.684802	0.217551	15.886996	0.457262	7.062358
2190.714000	382.018067	182.675815	0.217554	15.886215	0.457267	7.062011
2190.734000	382.018067	182.681470	0.217552	15.886707	0.457264	7.062229
2190.754000	382.018067	182.677582	0.217553	15.886369	0.457266	7.062079
2190.774000	382.018067	182.674375	0.217554	15.886090	0.457268	7.061955
2190.794000	382.018067	182.686529	0.217551	15.887147	0.457261	7.062425
2190.814000	382.018067	182.679709	0.217553	15.886554	0.457265	7.062161
2190.834000	382.018067	182.653717	0.217559	15.884293	0.457278	7.061156
2190.854000	382.018067	182.671489	0.217555	15.885839	0.457269	7.061843
2190.874000	382.018067	182.653449	0.217560	15.884270	0.457278	7.061146
2190.894000	382.018067	182.666019	0.217556	15.885363	0.457272	7.061632
2190.914000	382.018067	182.670618	0.217555	15.885763	0.457269	7.061810
2190.934000	382.018067	182.658928	0.217558	15.884746	0.457276	7.061358
2190.954000	382.018067	182.664587	0.217557	15.885238	0.457273	7.061577
2190.974000	382.018067	182.663002	0.217557	15.885101	0.457273	7.061515
2190.994000	382.018067	182.653825	0.217559	15.884303	0.457278	7.061161
2191.014000	382.018067	182.657129	0.217559	15.884590	0.457277	7.061288
2191.034000	382.018067	182.653379	0.217560	15.884264	0.457278	7.061143
2191.054000	382.018067	182.650573	0.217560	15.884020	0.457280	7.061035
2191.074000	382.018067	182.642444	0.217562	15.883313	0.457284	7.060721
2191.094000	382.018067	182.643798	0.217562	15.883431	0.457283	7.060773
2191.114000	382.018067	182.654676	0.217559	15.884377	0.457278	7.061194
2191.134000	382.018067	182.644268	0.217562	15.883471	0.457283	7.060791
2191.154000	382.018067	182.644196	0.217562	15.883465	0.457283	7.060788
2191.174000	382.018067	182.627504	0.217566	15.882014	0.457292	7.060143
2191.194000	382.018067	182.642492	0.217562	15.883317	0.457284	7.060722
2191.214000	382.018067	182.643859	0.217562	15.883436	0.457283	7.060775
2191.234000	382.018067	182.643255	0.217562	15.883383	0.457284	7.060752
2191.254000	382.018067	182.647159	0.217561	15.883723	0.457282	7.060903
2191.274000	382.018067	182.642043	0.217563	15.883278	0.457284	7.060705
2191.294000	382.018067	182.644162	0.217562	15.883462	0.457283	7.060787
2191.314000	382.018067	182.635181	0.217564	15.882681	0.457288	7.060440
2191.334000	382.018067	182.630540	0.217566	15.882278	0.457290	7.060260
2191.354000	382.018067	182.643007	0.217562	15.883362	0.457284	7.060742
2191.374000	382.018067	182.641247	0.217563	15.883209	0.457285	7.060674
2191.394000	382.018067	182.650505	0.217560	15.884014	0.457280	7.061032
2191.414000	382.018067	182.630490	0.217566	15.882273	0.457290	7.060259
2191.434000	382.018067	182.629894	0.217566	15.882221	0.457291	7.060235
2191.454000	382.018067	182.626731	0.217567	15.881946	0.457292	7.060113
2191.474000	382.018067	182.629128	0.217566	15.882155	0.457291	7.060206
2191.494000	382.018067	182.620121	0.217568	15.881371	0.457296	7.059858
2191.514000	382.018067	182.624127	0.217567	15.881720	0.457294	7.060013
2191.534000	382.018067	182.634342	0.217565	15.882608	0.457288	7.060407
2191.554000	382.018067	182.624610	0.217567	15.881762	0.457293	7.060031
2191.574000	382.018067	182.619651	0.217568	15.881331	0.457296	7.059840
2191.594000	382.018067	182.629580	0.217566	15.882194	0.457291	7.060223
2191.614000	382.018067	182.630558	0.217566	15.882279	0.457290	7.060261
2191.634000	382.018067	182.629339	0.217566	15.882173	0.457291	7.060214
2191.654000	382.018067	182.636445	0.217564	15.882791	0.457287	7.060489
2191.674000	382.018067	182.622314	0.217568	15.881562	0.457295	7.059942
2191.694000	382.018067	182.624365	0.217567	15.881741	0.457294	7.060022
2191.714000	382.018067	182.627908	0.217566	15.882049	0.457292	7.060159
2191.734000	382.018067	182.628914	0.217566	15.882136	0.457291	7.060198
2191.754000	382.018067	182.631471	0.217565	15.882359	0.457290	7.060296
2191.774000	382.018067	182.641969	0.217563	15.883271	0.457284	7.060702
2191.794000	382.018067	182.621528	0.217568	15.881494	0.457295	7.059912
2191.814000	382.018067	182.610685	0.217571	15.880551	0.457301	7.059493
2191.834000	382.018067	182.620599	0.217568	15.881413	0.457296	7.059876
2191.854000	382.018067	182.609985	0.217571	15.880490	0.457301	7.059466
2191.874000	382.018067	182.600537	0.217573	15.879668	0.457306	7.059101
2191.894000	382.018067	182.609591	0.217571	15.880456	0.457301	7.059451
2191.914000	382.018067	182.618139	0.217569	15.881199	0.457297	7.059781
2191.934000	382.018067	182.614079	0.217570	15.880846	0.457299	7.059624
2191.954000	382.017987	182.615560	0.217569	15.880975	0.457298	7.059681
2191.974000	382.018067	182.603150	0.217573	15.879896	0.457305	7.059202
2191.994000	382.018067	182.593819	0.217575	15.879084	0.457310	7.058841
2192.014000	382.018067	182.602063	0.217573	15.879801	0.457305	7.059160
2192.034000	382.018067	182.596941	0.217574	15.879356	0.457308	7.058962
2192.054000	382.018067	182.583441	0.217578	15.878182	0.457315	7.058440
2192.074000	382.018067	182.595639	0.217575	15.879242	0.457309	7.058911
2192.094000	382.018067	182.590255	0.217576	15.878774	0.457311	7.058703
2192.114000	382.018067	182.590823	0.217576	15.878824	0.457311	7.058725
2192.134000	382.018067	182.595193	0.217575	15.879204	0.457309	7.058894
2192.154000	382.018067	182.589179	0.217576	15.878681	0.457312	7.058661
2192.174000	382.018067	182.587111	0.217577	15.878501	0.457313	7.058582
2192.194000	382.018067	182.580854	0.217579	15.877957	0.457316	7.058340
2192.214000	382.018067	182.606186	0.217572	15.880160	0.457303	7.059319
2192.234000	382.018067	182.596200	0.217574	15.879291	0.457308	7.058933
2192.254000	382.018067	182.583109	0.217578	15.878153	0.457315	7.058427
2192.274000	382.018067	182.582917	0.217578	15.878136	0.457315	7.058419
2192.294000	382.018067	182.595484	0.217575	15.879229	0.457309	7.058905
2192.314000	382.018067	182.583645	0.217578	15.878199	0.457315	7.058448
2192.334000	382.018067	182.587384	0.217577	15.878524	0.457313	7.058592
2192.354000	382.018067	182.579017	0.217579	15.877797	0.457317	7.058269
2192.374000	382.018067	182.564996	0.217583	15.876578	0.457325	7.057727
2192.394000	382.018067	182.579100	0.217579	15.877804	0.457317	7.058272
2192.414000	382.018067	182.574229	0.217580	15.877381	0.457320	7.058084
2192.434000	382.018067	182.565727	0.217582	15.876641	0.457324	7.057755
2192.454000	382.018067	182.570605	0.217581	15.877065	0.457322	7.057943
2192.474000	382.018067	182.570125	0.217581	15.877024	0.457322	7.057925
2192.494000	382.018067	182.570850	0.217581	15.877087	0.457321	7.057953
2192.514000	382.018067	182.571274	0.217581	15.877124	0.457321	7.057969
2192.534000	382.018067	182.575398	0.217580	15.877482	0.457319	7.058129
2192.554000	382.018067	182.566476	0.217582	15.876706	0.457324	7.057784
2192.574000	382.018067	182.559922	0.217584	15.876136	0.457327	7.057530
2192.594000	382.018067	182.563696	0.217583	15.876465	0.457325	7.057676
2192.614000	382.018067	182.558416	0.217584	15.876005	0.457328	7.057472
2192.634000	382.018067	182.550991	0.217586	15.875360	0.457332	7.057185
2192.654000	382.018067	182.546315	0.217588	15.874953	0.457334	7.057004
2192.674000	382.018067	182.546163	0.217588	15.874940	0.457334	7.056999
2192.694000	382.018067	182.558238	0.217584	15.875990	0.457328	7.057465
2192.714000	382.018067	182.546313	0.217588	15.874953	0.457334	7.057004
2192.734000	382.018067	182.537382	0.217590	15.874176	0.457339	7.056659
2192.754000	382.018067	182.536305	0.217590	15.874082	0.457339	7.056617
2192.774000	382.018067	182.537306	0.217590	15.874170	0.457339	7.056656
2192.794000	382.018067	182.544026	0.217588	15.874754	0.457335	7.056916
2192.814000	382.018067	182.537065	0.217590	15.874149	0.457339	7.056647
2192.834000	382.018067	182.547981	0.217587	15.875098	0.457333	7.057069
2192.854000	382.018067	182.544108	0.217588	15.874761	0.457335	7.056919
2192.874000	382.018067	182.540899	0.217589	15.874482	0.457337	7.056795
2192.894000	382.018067	182.528839	0.217592	15.873433	0.457343	7.056329
2192.914000	382.018067	182.529623	0.217592	15.873501	0.457343	7.056359
2192.934000	382.018067	182.535633	0.217590	15.874024	0.457340	7.056591
2192.954000	382.018067	182.543360	0.217588	15.874696	0.457336	7.056890
2192.974000	382.018067	182.541114	0.217589	15.874501	0.457337	7.056803
2192.994000	382.018067	182.528208	0.217592	15.873378	0.457344	7.056304
2193.014000	382.018067	182.524654	0.217593	15.873069	0.457346	7.056167
2193.034000	382.018067	182.524662	0.217593	15.873070	0.457346	7.056167
2193.054000	382.018067	182.526182	0.217593	15.873202	0.457345	7.056226
2193.074000	382.018067	182.523982	0.217593	15.873011	0.457346	7.056141
2193.094000	382.018067	182.534489	0.217591	15.873925	0.457340	7.056547
2193.114000	382.018067	182.531297	0.217591	15.873647	0.457342	7.056424
2193.134000	382.018067	182.537176	0.217590	15.874158	0.457339	7.056651
2193.154000	382.018067	182.531543	0.217591	15.873668	0.457342	7.056433
2193.174000	382.018067	182.536975	0.217590	15.874141	0.457339	7.056643
2193.194000	382.018067	182.528898	0.217592	15.873438	0.457343	7.056331
2193.214000	382.018067	182.527410	0.217592	15.873309	0.457344	7.056274
2193.234000	382.018067	182.519453	0.217595	15.872617	0.457348	7.055966
2193.254000	382.018067	182.533731	0.217591	15.873859	0.457341	7.056518
2193.274000	382.018067	182.536667	0.217590	15.874114	0.457339	7.056631
2193.294000	382.018067	182.536037	0.217590	15.874059	0.457340	7.056607
2193.314000	382.018067	182.527759	0.217592	15.873339	0.457344	7.056287
2193.334000	382.018067	182.527777	0.217592	15.873341	0.457344	7.056288
2193.354000	382.018067	182.514389	0.217596	15.872177	0.457351	7.055770
2193.374000	382.018067	182.532972	0.217591	15.873793	0.457341	7.056489
2193.394000	382.018067	182.533693	0.217591	15.873855	0.457341	7.056516
2193.414000	382.018067	182.528558	0.217592	15.873409	0.457344	7.056318
2193.434000	382.018067	182.515685	0.217596	15.872289	0.457350	7.055820
2193.454000	382.018067	182.510486	0.217597	15.871837	0.457353	7.055619
2193.474000	382.018067	182.510423	0.217597	15.871832	0.457353	7.055617
2193.494000	382.018067	182.502919	0.217599	15.871179	0.457357	7.055327
2193.514000	382.018067	182.498696	0.217600	15.870812	0.457359	7.055164
2193.534000	382.018067	182.515052	0.217596	15.872234	0.457351	7.055796
2193.554000	382.018067	182.512885	0.217596	15.872046	0.457352	7.055712
2193.574000	382.018067	182.494661	0.217601	15.870461	0.457361	7.055008
2193.594000	382.018067	182.499784	0.217600	15.870906	0.457359	7.055206
2193.614000	382.018067	182.490222	0.217602	15.870075	0.457363	7.054836
2193.634000	382.018067	182.514726	0.217596	15.872206	0.457351	7.055783
2193.654000	382.018067	182.500075	0.217600	15.870932	0.457358	7.055217
2193.674000	382.018067	182.488823	0.217603	15.869953	0.457364	7.054782
2193.694000	382.018067	182.499253	0.217600	15.870860	0.457359	7.055185
2193.714000	382.017987	182.494136	0.217601	15.870415	0.457361	7.054987
2193.734000	382.018067	182.483989	0.217604	15.869533	0.457367	7.054595
2193.754000	382.018067	182.506060	0.217598	15.871452	0.457355	7.055448
2193.774000	382.018067	182.486233	0.217603	15.869728	0.457366	7.054682
2193.794000	382.018067	182.506334	0.217598	15.871476	0.457355	7.055459
2193.814000	382.018067	182.480692	0.217605	15.869246	0.457368	7.054468
2193.834000	382.018067	182.491872	0.217602	15.870218	0.457363	7.054900
2193.854000	382.018067	182.484267	0.217604	15.869557	0.457367	7.054606
2193.874000	382.018067	182.481169	0.217605	15.869288	0.457368	7.054486
2193.894000	382.018067	182.483523	0.217604	15.869492	0.457367	7.054577
2193.914000	382.018067	182.479573	0.217605	15.869149	0.457369	7.054424
2193.934000	382.018067	182.491058	0.217602	15.870148	0.457363	7.054868
2193.954000	382.018067	182.487640	0.217603	15.869850	0.457365	7.054736
2193.974000	382.018067	182.489503	0.217602	15.870012	0.457364	7.054808
2193.994000	382.018067	182.468467	0.217608	15.868183	0.457375	7.053995
2194.014000	382.018067	182.485408	0.217603	15.869656	0.457366	7.054650
2194.034000	382.018067	182.477700	0.217605	15.868986	0.457370	7.054352
2194.054000	382.018067	182.476427	0.217606	15.868875	0.457371	7.054303
2194.074000	382.018067	182.488312	0.217603	15.869909	0.457364	7.054762
2194.094000	382.018067	182.482170	0.217604	15.869375	0.457368	7.054525
2194.114000	382.018067	182.473947	0.217606	15.868660	0.457372	7.054207
2194.134000	382.018067	182.466884	0.217608	15.868045	0.457376	7.053934
2194.154000	382.018067	182.477380	0.217606	15.868958	0.457370	7.054339
2194.174000	382.018067	182.451900	0.217612	15.866742	0.457383	7.053354
2194.194000	382.018067	182.468385	0.217608	15.868176	0.457375	7.053992
2194.214000	382.018067	182.475620	0.217606	15.868805	0.457371	7.054271
2194.234000	382.018067	182.453234	0.217612	15.866858	0.457383	7.053406
2194.254000	382.018067	182.465040	0.217609	15.867885	0.457377	7.053862
2194.274000	382.018067	182.476955	0.217606	15.868921	0.457370	7.054323
2194.294000	382.018067	182.457152	0.217611	15.867199	0.457381	7.053558
2194.314000	382.018067	182.462860	0.217609	15.867695	0.457378	7.053778
2194.334000	382.018067	182.455205	0.217611	15.867030	0.457382	7.053482
2194.354000	382.018067	182.461879	0.217610	15.867610	0.457378	7.053740
2194.374000	382.018067	182.452504	0.217612	15.866795	0.457383	7.053378
2194.394000	382.018067	182.467605	0.217608	15.868108	0.457375	7.053962
2194.414000	382.018067	182.442460	0.217615	15.865921	0.457388	7.052990
2194.434000	382.018067	182.443835	0.217614	15.866041	0.457388	7.053043
2194.454000	382.018067	182.450946	0.217612	15.866659	0.457384	7.053318
2194.474000	382.018067	182.449980	0.217613	15.866575	0.457384	7.053280
2194.494000	382.018067	182.447100	0.217613	15.866325	0.457386	7.053169
2194.514000	382.018067	182.450232	0.217613	15.866597	0.457384	7.053290
2194.534000	382.018067	182.429669	0.217618	15.864809	0.457395	7.052495
2194.554000	382.018067	182.436754	0.217616	15.865425	0.457391	7.052769
2194.574000	382.018067	182.443661	0.217614	15.866026	0.457388	7.053036
2194.594000	382.018067	182.445695	0.217614	15.866203	0.457387	7.053115
2194.614000	382.018067	182.434671	0.217617	15.865244	0.457392	7.052688
2194.634000	382.018067	182.435973	0.217616	15.865357	0.457392	7.052739
2194.654000	382.018067	182.440788	0.217615	15.865776	0.457389	7.052925
2194.674000	382.018067	182.436218	0.217616	15.865379	0.457392	7.052748
2194.694000	382.018067	182.424163	0.217619	15.864330	0.457398	7.052282
2194.714000	382.018067	182.416739	0.217621	15.863685	0.457402	7.051995
2194.734000	382.017987	182.418872	0.217621	15.863870	0.457401	7.052078
2194.754000	382.018067	182.422450	0.217620	15.864181	0.457399	7.052216
2194.774000	382.018067	182.411937	0.217623	15.863267	0.457404	7.051810
2194.794000	382.018067	182.405759	0.217624	15.862730	0.457408	7.051571
2194.814000	382.018067	182.408635	0.217624	15.862980	0.457406	7.051682
2194.834000	382.018067	182.411035	0.217623	15.863189	0.457405	7.051775
2194.854000	382.018067	182.421768	0.217620	15.864122	0.457399	7.052190
2194.874000	382.018067	182.420231	0.217620	15.863988	0.457400	7.052130
2194.894000	382.018067	182.423731	0.217620	15.864293	0.457398	7.052265
2194.914000	382.018067	182.408339	0.217624	15.862954	0.457406	7.051670
2194.934000	382.018067	182.410369	0.217623	15.863131	0.457405	7.051749
2194.954000	382.018067	182.416562	0.217621	15.863669	0.457402	7.051988
2194.974000	382.018067	182.412852	0.217622	15.863347	0.457404	7.051845
2194.994000	382.018067	182.410465	0.217623	15.863139	0.457405	7.051753
2195.014000	382.018067	182.413413	0.217622	15.863395	0.457404	7.051867
2195.034000	382.018067	182.404244	0.217625	15.862598	0.457408	7.051512
2195.054000	382.018067	182.415753	0.217622	15.863599	0.457402	7.051957
2195.074000	382.018067	182.400838	0.217626	15.862302	0.457410	7.051380
2195.094000	382.018067	182.413754	0.217622	15.863425	0.457403	7.051880
2195.114000	382.018067	182.401462	0.217625	15.862356	0.457410	7.051405
2195.134000	382.018067	182.400572	0.217626	15.862279	0.457410	7.051370
2195.154000	382.018067	182.395803	0.217627	15.861864	0.457413	7.051186
2195.174000	382.018067	182.392273	0.217628	15.861557	0.457415	7.051049
2195.194000	382.018067	182.404198	0.217625	15.862594	0.457408	7.051510
2195.214000	382.018067	182.400884	0.217626	15.862306	0.457410	7.051382
2195.234000	382.018067	182.387114	0.217629	15.861108	0.457417	7.050850
2195.254000	382.018067	182.405164	0.217624	15.862678	0.457408	7.051548
2195.274000	382.018067	182.410889	0.217623	15.863176	0.457405	7.051769
2195.294000	382.018067	182.399478	0.217626	15.862183	0.457411	7.051328
2195.314000	382.018067	182.399458	0.217626	15.862182	0.457411	7.051327
2195.334000	382.018067	182.397162	0.217627	15.861982	0.457412	7.051238
2195.354000	382.018067	182.389335	0.217629	15.861301	0.457416	7.050936
2195.374000	382.018067	182.390662	0.217628	15.861417	0.457415	7.050987
2195.394000	382.018067	182.396013	0.217627	15.861882	0.457413	7.051194
2195.414000	382.018067	182.403204	0.217625	15.862508	0.457409	7.051472
2195.434000	382.018067	182.391323	0.217628	15.861474	0.457415	7.051013
2195.454000	382.018067	182.383971	0.217630	15.860835	0.457419	7.050728
2195.474000	382.018067	182.387991	0.217629	15.861185	0.457417	7.050884
2195.494000	382.018067	182.402305	0.217625	15.862429	0.457409	7.051437
2195.514000	382.018067	182.386592	0.217629	15.861063	0.457417	7.050830
2195.534000	382.018067	182.389491	0.217629	15.861315	0.457416	7.050942
2195.554000	382.018067	182.387724	0.217629	15.861161	0.457417	7.050874
2195.574000	382.018067	182.394716	0.217627	15.861769	0.457413	7.051144
2195.594000	382.018067	182.394414	0.217627	15.861743	0.457413	7.051132
2195.614000	382.018067	182.385239	0.217630	15.860945	0.457418	7.050777
2195.634000	382.018067	182.385614	0.217630	15.860978	0.457418	7.050792
2195.654000	382.018067	182.386378	0.217629	15.861044	0.457418	7.050821
2195.674000	382.018067	182.378052	0.217632	15.860320	0.457422	7.050500
2195.694000	382.018067	182.373069	0.217633	15.859887	0.457425	7.050307
2195.714000	382.018067	182.372077	0.217633	15.859801	0.457425	7.050269
2195.734000	382.018067	182.370493	0.217633	15.859663	0.457426	7.050207
2195.754000	382.018067	182.363865	0.217635	15.859086	0.457429	7.049951
2195.774000	382.017987	182.379491	0.217631	15.860445	0.457421	7.050555
2195.794000	382.018067	182.372597	0.217633	15.859846	0.457425	7.050289
2195.814000	382.018067	182.378771	0.217631	15.860383	0.457422	7.050527
2195.834000	382.018067	182.372257	0.217633	15.859816	0.457425	7.050276
2195.854000	382.018067	182.369250	0.217634	15.859555	0.457427	7.050159
2195.874000	382.017987	182.369625	0.217634	15.859587	0.457426	7.050174
2195.894000	382.018067	182.378025	0.217632	15.860318	0.457422	7.050499
2195.914000	382.018067	182.363972	0.217635	15.859096	0.457429	7.049955
2195.934000	382.018067	182.360474	0.217636	15.858792	0.457431	7.049820
2195.954000	382.018067	182.361990	0.217636	15.858923	0.457430	7.049879
2195.974000	382.018067	182.361806	0.217636	15.858907	0.457430	7.049872
2195.994000	382.018067	182.372984	0.217633	15.859879	0.457425	7.050304
2196.014000	382.018067	182.366513	0.217635	15.859317	0.457428	7.050054
2196.034000	382.018067	182.355165	0.217637	15.858330	0.457434	7.049615
2196.054000	382.018067	182.375739	0.217632	15.860119	0.457423	7.050410
2196.074000	382.018067	182.372654	0.217633	15.859851	0.457425	7.050291
2196.094000	382.018067	182.365247	0.217635	15.859207	0.457429	7.050005
2196.114000	382.018067	182.360075	0.217636	15.858757	0.457431	7.049805
2196.134000	382.018067	182.367239	0.217634	15.859380	0.457428	7.050082
2196.154000	382.018067	182.364685	0.217635	15.859158	0.457429	7.049983
2196.174000	382.018067	182.350191	0.217639	15.857897	0.457436	7.049423
2196.194000	382.018067	182.344772	0.217640	15.857426	0.457439	7.049213
2196.214000	382.018067	182.343693	0.217640	15.857332	0.457440	7.049171
2196.234000	382.018067	182.351894	0.217638	15.858045	0.457436	7.049488
2196.254000	382.018067	182.362087	0.217636	15.858932	0.457430	7.049882
2196.274000	382.018067	182.362119	0.217636	15.858935	0.457430	7.049884
2196.294000	382.018067	182.359475	0.217636	15.858705	0.457432	7.049781
2196.314000	382.018067	182.333768	0.217643	15.856469	0.457445	7.048788
2196.334000	382.018067	182.338963	0.217642	15.856921	0.457442	7.048988
2196.354000	382.018067	182.334021	0.217643	15.856491	0.457445	7.048797
2196.374000	382.018067	182.336728	0.217642	15.856727	0.457443	7.048902
2196.394000	382.018067	182.340986	0.217641	15.857097	0.457441	7.049067
2196.414000	382.018067	182.347380	0.217640	15.857653	0.457438	7.049314
2196.434000	382.018067	182.334397	0.217643	15.856524	0.457445	7.048812
2196.454000	382.018067	182.344073	0.217640	15.857365	0.457440	7.049186
2196.474000	382.018067	182.333357	0.217643	15.856433	0.457445	7.048772
2196.494000	382.018067	182.340637	0.217641	15.857066	0.457441	7.049053
2196.514000	382.018067	182.340621	0.217641	15.857065	0.457441	7.049053
2196.534000	382.018067	182.330035	0.217644	15.856144	0.457447	7.048643
2196.554000	382.018067	182.341003	0.217641	15.857098	0.457441	7.049067
2196.574000	382.018067	182.318642	0.217647	15.855154	0.457453	7.048203
2196.594000	382.018067	182.333026	0.217643	15.856405	0.457445	7.048759
2196.614000	382.018067	182.327755	0.217645	15.855946	0.457448	7.048555
2196.634000	382.018067	182.328227	0.217645	15.855987	0.457448	7.048573
2196.654000	382.018067	182.315628	0.217648	15.854892	0.457454	7.048086
2196.674000	382.018067	182.316523	0.217648	15.854969	0.457454	7.048121
2196.694000	382.018067	182.316997	0.217647	15.855011	0.457454	7.048139
2196.714000	382.017987	182.318479	0.217647	15.855139	0.457453	7.048197
2196.734000	382.018067	182.314763	0.217648	15.854816	0.457455	7.048053
2196.754000	382.018067	182.313619	0.217648	15.854717	0.457456	7.048009
2196.774000	382.018067	182.320391	0.217647	15.855306	0.457452	7.048271
2196.794000	382.018067	182.303542	0.217651	15.853841	0.457461	7.047619
2196.814000	382.018067	182.312241	0.217649	15.854597	0.457456	7.047955
2196.834000	382.018067	182.312090	0.217649	15.854584	0.457456	7.047950
2196.854000	382.018067	182.308806	0.217650	15.854298	0.457458	7.047823
2196.874000	382.018067	182.316912	0.217647	15.855003	0.457454	7.048136
2196.894000	382.018067	182.307608	0.217650	15.854194	0.457459	7.047776
2196.914000	382.018067	182.303101	0.217651	15.853802	0.457461	7.047602
2196.934000	382.018067	182.311656	0.217649	15.854546	0.457457	7.047933
2196.954000	382.018067	182.306154	0.217650	15.854068	0.457459	7.047720
2196.974000	382.018067	182.322545	0.217646	15.855493	0.457451	7.048354
2196.994000	382.018067	182.306172	0.217650	15.854069	0.457459	7.047721
2197.014000	382.018067	182.301442	0.217652	15.853658	0.457462	7.047538
2197.034000	382.018067	182.288449	0.217655	15.852528	0.457469	7.047036
2197.054000	382.018067	182.303134	0.217651	15.853805	0.457461	7.047603
2197.074000	382.018067	182.294005	0.217653	15.853011	0.457466	7.047250
2197.094000	382.018067	182.303902	0.217651	15.853872	0.457461	7.047633
2197.114000	382.018067	182.296542	0.217653	15.853232	0.457464	7.047349
2197.134000	382.018067	182.285843	0.217656	15.852301	0.457470	7.046935
2197.154000	382.018067	182.293115	0.217654	15.852934	0.457466	7.047216
2197.174000	382.018067	182.298451	0.217652	15.853398	0.457463	7.047422
2197.194000	382.018067	182.294807	0.217653	15.853081	0.457465	7.047281
2197.214000	382.018067	182.297538	0.217653	15.853318	0.457464	7.047387
2197.234000	382.018067	182.291785	0.217654	15.852818	0.457467	7.047165
2197.254000	382.018067	182.294481	0.217653	15.853053	0.457466	7.047269
2197.274000	382.018067	182.280374	0.217657	15.851826	0.457473	7.046723
2197.294000	382.018067	182.281000	0.217657	15.851880	0.457473	7.046748
2197.314000	382.018067	182.268118	0.217660	15.850760	0.457479	7.046250
2197.334000	382.018067	182.269395	0.217660	15.850871	0.457479	7.046299
2197.354000	382.018067	182.288363	0.217655	15.852520	0.457469	7.047032
2197.374000	382.018067	182.277716	0.217658	15.851595	0.457474	7.046621
2197.394000	382.018067	182.289020	0.217655	15.852578	0.457468	7.047058
2197.414000	382.018067	182.267354	0.217660	15.850693	0.457480	7.046220
2197.434000	382.018067	182.268643	0.217660	15.850806	0.457479	7.046270
2197.454000	382.018067	182.255979	0.217663	15.849704	0.457486	7.045780
2197.474000	382.018067	182.270745	0.217660	15.850988	0.457478	7.046351
2197.494000	382.018067	182.253770	0.217664	15.849512	0.457487	7.045695
2197.514000	382.018067	182.267033	0.217661	15.850665	0.457480	7.046208
2197.534000	382.018067	182.265658	0.217661	15.850546	0.457481	7.046155
2197.554000	382.018067	182.275782	0.217658	15.851426	0.457475	7.046546
2197.574000	382.018067	182.261626	0.217662	15.850195	0.457483	7.045999
2197.594000	382.018067	182.261072	0.217662	15.850147	0.457483	7.045977
2197.614000	382.018067	182.259411	0.217663	15.850003	0.457484	7.045913
2197.634000	382.018067	182.256437	0.217663	15.849744	0.457485	7.045798
2197.654000	382.018067	182.261370	0.217662	15.850173	0.457483	7.045989
2197.674000	382.018067	182.260344	0.217662	15.850084	0.457483	7.045949
2197.694000	382.018067	182.258456	0.217663	15.849920	0.457484	7.045876
2197.714000	382.018067	182.264859	0.217661	15.850477	0.457481	7.046124
2197.734000	382.018067	182.278149	0.217658	15.851632	0.457474	7.046637
2197.754000	382.018067	182.264486	0.217661	15.850444	0.457481	7.046109
2197.774000	382.018067	182.266359	0.217661	15.850607	0.457480	7.046182
2197.794000	382.018067	182.265134	0.217661	15.850500	0.457481	7.046134
2197.814000	382.018067	182.247912	0.217666	15.849003	0.457490	7.045469
2197.834000	382.018067	182.256617	0.217663	15.849760	0.457485	7.045805
2197.854000	382.018067	182.244220	0.217666	15.848682	0.457492	7.045326
2197.874000	382.018067	182.246133	0.217666	15.848848	0.457491	7.045400
2197.894000	382.018067	182.250460	0.217665	15.849224	0.457488	7.045567
2197.914000	382.018067	182.252514	0.217664	15.849403	0.457487	7.045646
2197.934000	382.018067	182.252406	0.217664	15.849393	0.457487	7.045642
2197.954000	382.018067	182.258424	0.217663	15.849917	0.457484	7.045875
2197.974000	382.018067	182.270414	0.217660	15.850960	0.457478	7.046338
2197.994000	382.018067	182.239210	0.217668	15.848246	0.457494	7.045132
2198.014000	382.018067	182.255682	0.217663	15.849678	0.457486	7.045769
2198.034000	382.018067	182.251211	0.217665	15.849290	0.457488	7.045596
2198.054000	382.018067	182.248521	0.217665	15.849056	0.457489	7.045492
2198.074000	382.018067	182.250524	0.217665	15.849230	0.457488	7.045570
2198.094000	382.018067	182.242821	0.217667	15.848560	0.457492	7.045272
2198.114000	382.018067	182.242639	0.217667	15.848544	0.457493	7.045265
2198.134000	382.018067	182.241692	0.217667	15.848462	0.457493	7.045228
2198.154000	382.018067	182.236352	0.217669	15.847997	0.457496	7.045022
2198.174000	382.018067	182.239357	0.217668	15.848259	0.457494	7.045138
2198.194000	382.018067	182.245433	0.217666	15.848787	0.457491	7.045373
2198.214000	382.018067	182.231835	0.217670	15.847605	0.457498	7.044847
2198.234000	382.018067	182.237906	0.217668	15.848133	0.457495	7.045082
2198.254000	382.018067	182.236384	0.217669	15.848000	0.457496	7.045023
2198.274000	382.018067	182.224707	0.217672	15.846985	0.457502	7.044571
2198.294000	382.018067	182.238353	0.217668	15.848171	0.457495	7.045099
2198.314000	382.018067	182.226489	0.217671	15.847140	0.457501	7.044640
2198.334000	382.018067	182.231389	0.217670	15.847566	0.457498	7.044830
2198.354000	382.018067	182.225709	0.217671	15.847072	0.457501	7.044610
2198.374000	382.018067	182.226446	0.217671	15.847136	0.457501	7.044639
2198.394000	382.018067	182.239853	0.217668	15.848302	0.457494	7.045157
2198.414000	382.018067	182.238394	0.217668	15.848175	0.457495	7.045101
2198.434000	382.018067	182.235082	0.217669	15.847887	0.457496	7.044973
2198.454000	382.018067	182.242595	0.217667	15.848540	0.457493	7.045263
2198.474000	382.018067	182.234942	0.217669	15.847875	0.457497	7.044967
2198.494000	382.018067	182.241881	0.217667	15.848478	0.457493	7.045235
2198.514000	382.018067	182.230629	0.217670	15.847500	0.457499	7.044800
2198.534000	382.018067	182.220321	0.217673	15.846603	0.457504	7.044402
2198.554000	382.018067	182.227307	0.217671	15.847211	0.457501	7.044672
2198.574000	382.018067	182.224613	0.217672	15.846977	0.457502	7.044568
2198.594000	382.018067	182.217011	0.217674	15.846315	0.457506	7.044274
2198.614000	382.018067	182.215167	0.217674	15.846155	0.457507	7.044203
2198.634000	382.018067	182.218352	0.217673	15.846432	0.457505	7.044326
2198.654000	382.018067	182.232931	0.217669	15.847700	0.457498	7.044889
2198.674000	382.018067	182.219456	0.217673	15.846528	0.457505	7.044368
2198.694000	382.018067	182.229907	0.217670	15.847437	0.457499	7.044772
2198.714000	382.018067	182.220698	0.217673	15.846636	0.457504	7.044416
2198.734000	382.018067	182.224335	0.217672	15.846952	0.457502	7.044557
2198.754000	382.018067	182.237881	0.217668	15.848130	0.457495	7.045081
2198.774000	382.018067	182.227860	0.217671	15.847259	0.457500	7.044693
2198.794000	382.018067	182.229575	0.217670	15.847408	0.457499	7.044760
2198.814000	382.018067	182.222203	0.217672	15.846767	0.457503	7.044475
2198.834000	382.018067	182.218020	0.217673	15.846403	0.457505	7.044313
2198.854000	382.018067	182.221000	0.217673	15.846662	0.457504	7.044428
2198.874000	382.018067	182.205943	0.217676	15.845353	0.457512	7.043846
2198.894000	382.018067	182.215860	0.217674	15.846215	0.457506	7.044229
2198.914000	382.018067	182.208054	0.217676	15.845536	0.457511	7.043928
2198.934000	382.018067	182.198231	0.217678	15.844682	0.457516	7.043548
2198.954000	382.018067	182.200794	0.217678	15.844905	0.457514	7.043647
2198.974000	382.018067	182.203695	0.217677	15.845157	0.457513	7.043759
2198.994000	382.018067	182.192282	0.217680	15.844165	0.457519	7.043318
2199.014000	382.018067	182.192465	0.217680	15.844181	0.457519	7.043325
2199.034000	382.018067	182.202491	0.217677	15.845053	0.457513	7.043713
2199.054000	382.018067	182.198375	0.217678	15.844695	0.457516	7.043554
2199.074000	382.018067	182.199832	0.217678	15.844821	0.457515	7.043610
2199.094000	382.018067	182.196956	0.217679	15.844571	0.457516	7.043499
2199.114000	382.018067	182.199933	0.217678	15.844830	0.457515	7.043614
2199.134000	382.018067	182.184605	0.217682	15.843497	0.457523	7.043021
2199.154000	382.017987	182.198659	0.217678	15.844719	0.457515	7.043564
2199.174000	382.018067	182.193831	0.217680	15.844300	0.457518	7.043378
2199.194000	382.018067	182.204742	0.217677	15.845248	0.457512	7.043800
2199.214000	382.018067	182.180961	0.217683	15.843180	0.457525	7.042880
2199.234000	382.017987	182.194739	0.217679	15.844379	0.457517	7.043413
2199.254000	382.018067	182.191037	0.217680	15.844057	0.457519	7.043270
2199.274000	382.018067	182.195806	0.217679	15.844471	0.457517	7.043454
2199.294000	382.018067	182.190616	0.217680	15.844020	0.457520	7.043254
2199.314000	382.018067	182.177926	0.217684	15.842916	0.457526	7.042763
2199.334000	382.018067	182.197274	0.217679	15.844599	0.457516	7.043511
2199.354000	382.018067	182.207107	0.217676	15.845454	0.457511	7.043891
2199.374000	382.018067	182.197029	0.217679	15.844578	0.457516	7.043501
2199.394000	382.018067	182.193674	0.217680	15.844286	0.457518	7.043372
2199.414000	382.018067	182.187560	0.217681	15.843754	0.457521	7.043135
2199.434000	382.018067	182.182353	0.217683	15.843301	0.457524	7.042934
2199.454000	382.018067	182.187621	0.217681	15.843760	0.457521	7.043138
2199.474000	382.018067	182.189840	0.217681	15.843953	0.457520	7.043224
2199.494000	382.018067	182.181882	0.217683	15.843260	0.457524	7.042916
2199.514000	382.018067	182.182188	0.217683	15.843287	0.457524	7.042928
2199.534000	382.018067	182.184472	0.217682	15.843486	0.457523	7.043016
2199.554000	382.018067	182.179453	0.217683	15.843049	0.457525	7.042822
2199.574000	382.018067	182.177141	0.217684	15.842848	0.457527	7.042733
2199.594000	382.018067	182.182777	0.217683	15.843338	0.457524	7.042950
2199.614000	382.018067	182.179258	0.217683	15.843032	0.457526	7.042814
2199.634000	382.018067	182.181923	0.217683	15.843264	0.457524	7.042918
2199.654000	382.018067	182.168577	0.217686	15.842103	0.457531	7.042402
2199.674000	382.018067	182.174167	0.217685	15.842590	0.457528	7.042618
2199.694000	382.018067	182.168536	0.217686	15.842100	0.457531	7.042400
2199.714000	382.018067	182.180337	0.217683	15.843126	0.457525	7.042856
2199.734000	382.018067	182.174019	0.217685	15.842577	0.457528	7.042612
2199.754000	382.018067	182.174667	0.217685	15.842633	0.457528	7.042637
2199.774000	382.018067	182.162874	0.217688	15.841607	0.457534	7.042181
2199.794000	382.018067	182.168999	0.217686	15.842140	0.457531	7.042418
2199.814000	382.018067	182.186846	0.217681	15.843692	0.457522	7.043108
2199.834000	382.018067	182.175256	0.217685	15.842684	0.457528	7.042660
2199.854000	382.018067	182.175520	0.217684	15.842707	0.457527	7.042670
2199.874000	382.018067	182.177668	0.217684	15.842894	0.457526	7.042753
2199.894000	382.018067	182.167872	0.217686	15.842042	0.457531	7.042374
2199.914000	382.018067	182.153060	0.217690	15.840754	0.457539	7.041802
2199.934000	382.018067	182.143763	0.217693	15.839945	0.457544	7.041442
2199.954000	382.018067	182.161209	0.217688	15.841463	0.457535	7.042117
2199.974000	382.018067	182.152421	0.217690	15.840698	0.457540	7.041777
2199.994000	382.018067	182.154882	0.217690	15.840912	0.457538	7.041872
2200.014000	382.018067	182.149367	0.217691	15.840433	0.457541	7.041659
2200.034000	382.018067	182.157235	0.217689	15.841117	0.457537	7.041963
2200.054000	382.018067	182.156536	0.217689	15.841056	0.457537	7.041936
2200.074000	382.018067	182.142339	0.217693	15.839822	0.457545	7.041387
2200.094000	382.018067	182.141143	0.217693	15.839718	0.457545	7.041341
2200.114000	382.018067	182.132690	0.217696	15.838982	0.457550	7.041014
2200.134000	382.018067	182.142335	0.217693	15.839821	0.457545	7.041387
2200.154000	382.018067	182.135998	0.217695	15.839270	0.457548	7.041142
2200.174000	382.018067	182.149455	0.217691	15.840440	0.457541	7.041662
2200.194000	382.018067	182.133360	0.217695	15.839041	0.457549	7.041040
2200.214000	382.018067	182.138232	0.217694	15.839464	0.457547	7.041228
2200.234000	382.018067	182.139311	0.217694	15.839558	0.457546	7.041270
2200.254000	382.018067	182.134349	0.217695	15.839127	0.457549	7.041078
2200.274000	382.018067	182.127654	0.217697	15.838545	0.457552	7.040820
2200.294000	382.018067	182.110359	0.217701	15.837041	0.457561	7.040151
2200.314000	382.018067	182.137205	0.217694	15.839375	0.457547	7.041189
2200.334000	382.018067	182.128435	0.217697	15.838613	0.457552	7.040850
2200.354000	382.018067	182.124684	0.217698	15.838286	0.457554	7.040705
2200.374000	382.018067	182.133938	0.217695	15.839091	0.457549	7.041062
2200.394000	382.018067	182.122418	0.217698	15.838089	0.457555	7.040617
2200.414000	382.017987	182.130286	0.217696	15.838773	0.457551	7.040921
2200.434000	382.018067	182.126893	0.217697	15.838478	0.457553	7.040790
2200.454000	382.018067	182.126234	0.217697	15.838421	0.457553	7.040765
2200.474000	382.018067	182.109388	0.217702	15.836956	0.457562	7.040113
2200.494000	382.018067	182.108790	0.217702	15.836904	0.457562	7.040090
2200.514000	382.018067	182.119682	0.217699	15.837851	0.457557	7.040511
2200.534000	382.018067	182.109900	0.217702	15.837001	0.457562	7.040133
2200.554000	382.018148	182.117480	0.217700	15.837660	0.457558	7.040426
2200.574000	382.018067	182.107112	0.217702	15.836758	0.457563	7.040025
2200.594000	382.018067	182.102209	0.217704	15.836332	0.457566	7.039836
2200.614000	382.018067	182.104582	0.217703	15.836538	0.457564	7.039928
2200.634000	382.018067	182.101720	0.217704	15.836289	0.457566	7.039817
2200.654000	382.018067	182.100053	0.217704	15.836144	0.457567	7.039753
2200.674000	382.018067	182.099229	0.217704	15.836073	0.457567	7.039721
2200.694000	382.018067	182.099895	0.217704	15.836131	0.457567	7.039746
2200.714000	382.018067	182.112697	0.217701	15.837244	0.457560	7.040241
2200.734000	382.017987	182.103617	0.217703	15.836454	0.457565	7.039890
2200.754000	382.018067	182.102914	0.217703	15.836393	0.457565	7.039863
2200.774000	382.018067	182.092956	0.217706	15.835527	0.457571	7.039478
2200.794000	382.018067	182.105688	0.217703	15.836634	0.457564	7.039970
2200.814000	382.018067	182.106866	0.217702	15.836737	0.457563	7.040016
2200.834000	382.018067	182.098390	0.217705	15.836000	0.457568	7.039688
2200.854000	382.018067	182.098106	0.217705	15.835975	0.457568	7.039677
2200.874000	382.018067	182.088685	0.217707	15.835156	0.457573	7.039313
2200.894000	382.018067	182.087111	0.217708	15.835019	0.457574	7.039252
2200.914000	382.018067	182.085855	0.217708	15.834910	0.457574	7.039204
2200.934000	382.018067	182.080998	0.217709	15.834487	0.457577	7.039016
2200.954000	382.018067	182.092076	0.217706	15.835451	0.457571	7.039444
2200.974000	382.018067	182.071214	0.217712	15.833636	0.457582	7.038638
2200.994000	382.018067	182.084185	0.217708	15.834764	0.457575	7.039139
2201.014000	382.018067	182.078236	0.217710	15.834247	0.457578	7.038909
2201.034000	382.018067	182.089743	0.217707	15.835248	0.457572	7.039354
2201.054000	382.018067	182.091228	0.217706	15.835377	0.457571	7.039411
2201.074000	382.018067	182.083490	0.217708	15.834704	0.457575	7.039112
2201.094000	382.018067	182.077997	0.217710	15.834226	0.457578	7.038900
2201.114000	382.018067	182.070249	0.217712	15.833552	0.457582	7.038600
2201.134000	382.018067	182.077892	0.217710	15.834217	0.457578	7.038896
2201.154000	382.018067	182.076924	0.217710	15.834133	0.457579	7.038858
2201.174000	382.018067	182.066140	0.217713	15.833195	0.457584	7.038441
2201.194000	382.018067	182.093633	0.217706	15.835586	0.457570	7.039504
2201.214000	382.018067	182.075465	0.217711	15.834006	0.457580	7.038802
2201.234000	382.018067	182.076636	0.217710	15.834108	0.457579	7.038847
2201.254000	382.018067	182.068089	0.217713	15.833365	0.457583	7.038517
2201.274000	382.018067	182.084096	0.217708	15.834757	0.457575	7.039136
2201.294000	382.018067	182.071068	0.217712	15.833624	0.457582	7.038632
2201.314000	382.018067	182.078271	0.217710	15.834250	0.457578	7.038910
2201.334000	382.018067	182.061567	0.217714	15.832797	0.457587	7.038265
2201.354000	382.018067	182.068989	0.217712	15.833443	0.457583	7.038552
2201.374000	382.018067	182.055842	0.217716	15.832300	0.457590	7.038043
2201.394000	382.018067	182.056519	0.217716	15.832358	0.457590	7.038070
2201.414000	382.018067	182.052092	0.217717	15.831973	0.457592	7.037898
2201.434000	382.017987	182.047027	0.217718	15.831533	0.457594	7.037703
2201.454000	382.018067	182.036939	0.217721	15.830656	0.457600	7.037313
2201.474000	382.018067	182.039088	0.217720	15.830842	0.457599	7.037396
2201.494000	382.018067	182.044865	0.217719	15.831345	0.457596	7.037619
2201.514000	382.018067	182.039861	0.217720	15.830910	0.457598	7.037426
2201.534000	382.018067	182.043310	0.217719	15.831210	0.457596	7.037559
2201.554000	382.018067	182.037439	0.217721	15.830699	0.457599	7.037332
2201.574000	382.018067	182.028816	0.217723	15.829949	0.457604	7.036999
2201.594000	382.018067	182.028349	0.217723	15.829909	0.457604	7.036981
2201.614000	382.018067	182.027613	0.217723	15.829845	0.457605	7.036952
2201.634000	382.018067	182.020672	0.217725	15.829241	0.457608	7.036684
2201.654000	382.018067	182.022343	0.217724	15.829386	0.457607	7.036748
2201.674000	382.018067	182.025477	0.217724	15.829659	0.457606	7.036870
2201.694000	382.018067	182.027714	0.217723	15.829853	0.457605	7.036956
2201.714000	382.018067	182.019278	0.217725	15.829120	0.457609	7.036630
2201.734000	382.018067	182.004669	0.217729	15.827849	0.457617	7.036065
2201.754000	382.018067	182.015436	0.217726	15.828786	0.457611	7.036481
2201.774000	382.018067	182.016776	0.217726	15.828902	0.457610	7.036533
2201.794000	382.018067	181.998073	0.217731	15.827276	0.457620	7.035810
2201.814000	382.018067	182.012658	0.217727	15.828544	0.457612	7.036374
2201.834000	382.018067	182.000862	0.217730	15.827518	0.457619	7.035918
2201.854000	382.018067	182.005385	0.217729	15.827912	0.457616	7.036093
2201.874000	382.018067	182.004259	0.217729	15.827814	0.457617	7.036049
2201.894000	382.018067	182.000959	0.217730	15.827527	0.457618	7.035922
2201.914000	382.018067	182.001142	0.217730	15.827543	0.457618	7.035929
2201.934000	382.018067	181.983546	0.217735	15.826012	0.457628	7.035248
2201.954000	382.018067	181.994188	0.217732	15.826938	0.457622	7.035660
2201.974000	382.018067	182.011795	0.217727	15.828469	0.457613	7.036341
2201.994000	382.018067	182.014803	0.217726	15.828731	0.457611	7.036457
2202.014000	382.018067	182.004515	0.217729	15.827836	0.457617	7.036059
2202.034000	382.018067	182.018739	0.217725	15.829073	0.457609	7.036609
2202.054000	382.018067	182.007160	0.217728	15.828066	0.457615	7.036161
2202.074000	382.018067	182.016741	0.217726	15.828899	0.457610	7.036532
2202.094000	382.018067	182.002190	0.217730	15.827634	0.457618	7.035969
2202.114000	382.018067	181.991225	0.217733	15.826680	0.457624	7.035545
2202.134000	382.018067	181.997121	0.217731	15.827193	0.457620	7.035773
2202.154000	382.018067	181.994903	0.217732	15.827000	0.457622	7.035688
2202.174000	382.018067	181.997824	0.217731	15.827254	0.457620	7.035800
2202.194000	382.018067	182.003020	0.217730	15.827706	0.457617	7.036001
2202.214000	382.018067	181.998364	0.217731	15.827301	0.457620	7.035821
2202.234000	382.018067	181.991316	0.217733	15.826688	0.457623	7.035549
2202.254000	382.018067	182.004489	0.217729	15.827834	0.457617	7.036058
2202.274000	382.018067	181.994343	0.217732	15.826951	0.457622	7.035666
2202.294000	382.017987	181.983214	0.217735	15.825984	0.457628	7.035236
2202.314000	382.018067	181.978880	0.217736	15.825607	0.457630	7.035068
2202.334000	382.018067	181.965878	0.217739	15.824476	0.457637	7.034565
2202.354000	382.018067	181.978513	0.217736	15.825575	0.457630	7.035054
2202.374000	382.018067	181.971986	0.217738	15.825007	0.457634	7.034802
2202.394000	382.018067	181.983808	0.217735	15.826035	0.457627	7.035259
2202.414000	382.018067	181.990509	0.217733	15.826618	0.457624	7.035518
2202.434000	382.018067	181.978051	0.217736	15.825534	0.457630	7.035036
2202.454000	382.018067	181.980881	0.217735	15.825781	0.457629	7.035145
2202.474000	382.018067	181.973569	0.217737	15.825145	0.457633	7.034863
2202.494000	382.018067	181.976487	0.217736	15.825398	0.457631	7.034976
2202.514000	382.018067	181.976133	0.217737	15.825368	0.457631	7.034962
2202.534000	382.018067	181.966785	0.217739	15.824555	0.457636	7.034601
2202.554000	382.018067	181.974856	0.217737	15.825257	0.457632	7.034913
2202.574000	382.018067	181.964472	0.217740	15.824354	0.457637	7.034511
2202.594000	382.017987	181.987852	0.217733	15.826387	0.457625	7.035415
2202.614000	382.018067	181.984961	0.217734	15.826135	0.457627	7.035303
2202.634000	382.018067	181.987543	0.217734	15.826360	0.457625	7.035403
2202.654000	382.018067	181.966701	0.217739	15.824547	0.457636	7.034597
2202.674000	382.018067	181.974313	0.217737	15.825209	0.457632	7.034892
2202.694000	382.018067	181.972385	0.217738	15.825042	0.457633	7.034817
2202.714000	382.018067	181.973938	0.217737	15.825177	0.457633	7.034877
2202.734000	382.018067	181.977962	0.217736	15.825527	0.457630	7.035033
2202.754000	382.018067	181.960656	0.217741	15.824022	0.457639	7.034364
2202.774000	382.018067	181.959656	0.217741	15.823935	0.457640	7.034325
2202.794000	382.018067	181.967208	0.217739	15.824592	0.457636	7.034617
2202.814000	382.018067	181.952505	0.217743	15.823313	0.457644	7.034048
2202.834000	382.018067	181.957213	0.217741	15.823722	0.457641	7.034230
2202.854000	382.018067	181.961964	0.217740	15.824136	0.457639	7.034414
2202.874000	382.018067	181.964354	0.217740	15.824343	0.457638	7.034507
2202.894000	382.018067	181.953498	0.217742	15.823399	0.457643	7.034087
2202.914000	382.018067	181.961034	0.217740	15.824055	0.457639	7.034378
2202.934000	382.018067	181.962616	0.217740	15.824192	0.457638	7.034439
2202.954000	382.018067	181.961302	0.217740	15.824078	0.457639	7.034389
2202.974000	382.018067	181.940938	0.217746	15.822307	0.457650	7.033601
2202.994000	382.018067	181.940010	0.217746	15.822226	0.457650	7.033565
2203.014000	382.018067	181.946806	0.217744	15.822817	0.457647	7.033828
2203.034000	382.018067	181.955123	0.217742	15.823541	0.457642	7.034150
2203.054000	382.018067	181.932047	0.217748	15.821534	0.457654	7.033258
2203.074000	382.018067	181.947202	0.217744	15.822852	0.457646	7.033843
2203.094000	382.018067	181.947656	0.217744	15.822891	0.457646	7.033861
2203.114000	382.018067	181.938142	0.217746	15.822064	0.457651	7.033493
2203.134000	382.018067	181.954089	0.217742	15.823451	0.457643	7.034110
2203.154000	382.018067	181.936481	0.217747	15.821919	0.457652	7.033429
2203.174000	382.018067	181.932290	0.217748	15.821555	0.457654	7.033267
2203.194000	382.018067	181.942119	0.217745	15.822410	0.457649	7.033647
2203.214000	382.018067	181.933316	0.217748	15.821644	0.457654	7.033307
2203.234000	382.018067	181.941767	0.217746	15.822379	0.457649	7.033633
2203.254000	382.018067	181.948201	0.217744	15.822939	0.457646	7.033882
2203.274000	382.018067	181.930033	0.217749	15.821359	0.457655	7.033180
2203.294000	382.018067	181.935334	0.217747	15.821820	0.457653	7.033385
2203.314000	382.018067	181.924779	0.217750	15.820902	0.457658	7.032977
2203.334000	382.018067	181.935364	0.217747	15.821822	0.457653	7.033386
2203.354000	382.018067	181.923269	0.217750	15.820770	0.457659	7.032918
2203.374000	382.018067	181.931860	0.217748	15.821518	0.457654	7.033250
2203.394000	382.018067	181.932394	0.217748	15.821564	0.457654	7.033271
2203.414000	382.018067	181.921911	0.217751	15.820652	0.457660	7.032866
2203.434000	382.018067	181.913936	0.217753	15.819959	0.457664	7.032557
2203.454000	382.018067	181.914671	0.217753	15.820023	0.457663	7.032586
2203.474000	382.018067	181.923349	0.217750	15.820777	0.457659	7.032921
2203.494000	382.018067	181.927353	0.217749	15.821126	0.457657	7.033076
2203.514000	382.018067	181.927948	0.217749	15.821177	0.457657	7.033099
2203.534000	382.018067	181.919096	0.217751	15.820408	0.457661	7.032757
2203.554000	382.018067	181.926815	0.217749	15.821079	0.457657	7.033055
2203.574000	382.018067	181.936120	0.217747	15.821888	0.457652	7.033415
2203.594000	382.018067	181.921482	0.217751	15.820615	0.457660	7.032849
2203.614000	382.018067	181.914089	0.217753	15.819972	0.457664	7.032563
2203.634000	382.018067	181.924262	0.217750	15.820857	0.457658	7.032957
2203.654000	382.018067	181.921065	0.217751	15.820579	0.457660	7.032833
2203.674000	382.018067	181.915070	0.217752	15.820057	0.457663	7.032601
2203.694000	382.018067	181.917764	0.217752	15.820292	0.457662	7.032705
2203.714000	382.018067	181.927290	0.217749	15.821120	0.457657	7.033074
2203.734000	382.018067	181.924339	0.217750	15.820864	0.457658	7.032960
2203.754000	382.018067	181.935643	0.217747	15.821847	0.457653	7.033397
2203.774000	382.018067	181.918337	0.217752	15.820342	0.457662	7.032728
2203.794000	382.018067	181.933876	0.217748	15.821693	0.457653	7.033328
2203.814000	382.018067	181.921344	0.217751	15.820603	0.457660	7.032844
2203.834000	382.018067	181.931167	0.217748	15.821457	0.457655	7.033224
2203.854000	382.018067	181.929530	0.217749	15.821315	0.457656	7.033160
2203.874000	382.018067	181.923416	0.217750	15.820783	0.457659	7.032924
2203.894000	382.018067	181.945801	0.217744	15.822730	0.457647	7.033789
2203.914000	382.018067	181.924446	0.217750	15.820873	0.457658	7.032964
2203.934000	382.018067	181.903592	0.217755	15.819059	0.457669	7.032158
2203.954000	382.018067	181.919285	0.217751	15.820424	0.457661	7.032764
2203.974000	382.018067	181.915300	0.217752	15.820077	0.457663	7.032610
2203.994000	382.018067	181.914606	0.217753	15.820017	0.457663	7.032583
2204.014000	382.018067	181.903336	0.217756	15.819037	0.457669	7.032148
2204.034000	382.018067	181.907350	0.217755	15.819386	0.457667	7.032303
2204.054000	382.018067	181.916128	0.217752	15.820149	0.457663	7.032642
2204.074000	382.018067	181.906814	0.217755	15.819339	0.457668	7.032282
2204.094000	382.018067	181.896979	0.217757	15.818484	0.457673	7.031902
2204.114000	382.018067	181.910305	0.217754	15.819643	0.457666	7.032417
2204.134000	382.018067	181.905859	0.217755	15.819256	0.457668	7.032245
2204.154000	382.018067	181.903664	0.217755	15.819066	0.457669	7.032160
2204.174000	382.018067	181.919393	0.217751	15.820433	0.457661	7.032768
2204.194000	382.018067	181.924615	0.217750	15.820887	0.457658	7.032970
2204.214000	382.018067	181.905093	0.217755	15.819190	0.457668	7.032216
2204.234000	382.018067	181.892642	0.217758	15.818107	0.457675	7.031734
2204.254000	382.018067	181.915776	0.217752	15.820119	0.457663	7.032629
2204.274000	382.018067	181.910839	0.217754	15.819690	0.457665	7.032438
2204.294000	382.018067	181.908193	0.217754	15.819459	0.457667	7.032335
2204.314000	382.018067	181.899458	0.217757	15.818700	0.457671	7.031998
2204.334000	382.018067	181.893419	0.217758	15.818175	0.457675	7.031764
2204.354000	382.018067	181.895156	0.217758	15.818326	0.457674	7.031831
2204.374000	382.018067	181.892019	0.217759	15.818053	0.457675	7.031710
2204.394000	382.018067	181.898957	0.217757	15.818656	0.457672	7.031978
2204.414000	382.018067	181.904086	0.217755	15.819102	0.457669	7.032177
2204.434000	382.018067	181.892764	0.217758	15.818118	0.457675	7.031739
2204.454000	382.018067	181.904222	0.217755	15.819114	0.457669	7.032182
2204.474000	382.018067	181.897627	0.217757	15.818541	0.457672	7.031927
2204.494000	382.018067	181.894836	0.217758	15.818298	0.457674	7.031819
2204.514000	382.018067	181.895780	0.217758	15.818380	0.457673	7.031856
2204.534000	382.018067	181.881697	0.217761	15.817155	0.457681	7.031311
2204.554000	382.018067	181.897928	0.217757	15.818567	0.457672	7.031939
2204.574000	382.018067	181.902289	0.217756	15.818946	0.457670	7.032107
2204.594000	382.018067	181.901116	0.217756	15.818844	0.457670	7.032062
2204.614000	382.018067	181.899947	0.217756	15.818742	0.457671	7.032017
2204.634000	382.018067	181.893530	0.217758	15.818184	0.457674	7.031769
2204.654000	382.018067	181.892932	0.217758	15.818132	0.457675	7.031745
2204.674000	382.017987	181.897567	0.217757	15.818535	0.457672	7.031925
2204.694000	382.018067	181.896988	0.217757	15.818485	0.457673	7.031902
2204.714000	382.018067	181.889284	0.217759	15.817815	0.457677	7.031604
2204.734000	382.018067	181.887322	0.217760	15.817644	0.457678	7.031529
2204.754000	382.018067	181.899736	0.217756	15.818724	0.457671	7.032009
2204.774000	382.018067	181.902429	0.217756	15.818958	0.457670	7.032113
2204.794000	382.018067	181.890963	0.217759	15.817961	0.457676	7.031669
2204.814000	382.018067	181.890766	0.217759	15.817944	0.457676	7.031662
2204.834000	382.018067	181.890800	0.217759	15.817947	0.457676	7.031663
2204.854000	382.018067	181.885212	0.217760	15.817461	0.457679	7.031447
2204.874000	382.018067	181.891010	0.217759	15.817965	0.457676	7.031671
2204.894000	382.018067	181.884441	0.217760	15.817394	0.457679	7.031417
2204.914000	382.018067	181.891399	0.217759	15.817999	0.457676	7.031686
2204.934000	382.018067	181.883607	0.217761	15.817321	0.457680	7.031385
2204.954000	382.018067	181.883884	0.217761	15.817345	0.457679	7.031396
2204.974000	382.018067	181.874138	0.217763	15.816498	0.457685	7.031019
2204.994000	382.018067	181.877334	0.217762	15.816776	0.457683	7.031142
2205.014000	382.018067	181.880222	0.217762	15.817027	0.457681	7.031254
2205.034000	382.018067	181.878010	0.217762	15.816835	0.457683	7.031169
2205.054000	382.018067	181.887341	0.217760	15.817646	0.457678	7.031529
2205.074000	382.018067	181.888725	0.217759	15.817766	0.457677	7.031583
2205.094000	382.018067	181.880917	0.217761	15.817087	0.457681	7.031281
2205.114000	382.018067	181.879952	0.217762	15.817003	0.457682	7.031244
2205.134000	382.018067	181.894975	0.217758	15.818310	0.457674	7.031824
2205.154000	382.018067	181.881839	0.217761	15.817168	0.457681	7.031317
2205.174000	382.018067	181.882622	0.217761	15.817236	0.457680	7.031347
2205.194000	382.018067	181.876724	0.217763	15.816723	0.457683	7.031119
2205.214000	382.018067	181.895215	0.217758	15.818331	0.457674	7.031834
2205.234000	382.018067	181.884613	0.217760	15.817409	0.457679	7.031424
2205.254000	382.018067	181.891692	0.217759	15.818024	0.457675	7.031698
2205.274000	382.018067	181.898479	0.217757	15.818615	0.457672	7.031960
2205.294000	382.018067	181.892118	0.217758	15.818061	0.457675	7.031714
2205.314000	382.018067	181.899299	0.217757	15.818686	0.457671	7.031992
2205.334000	382.018067	181.885963	0.217760	15.817526	0.457678	7.031476
2205.354000	382.018067	181.874787	0.217763	15.816554	0.457684	7.031044
2205.374000	382.018067	181.864057	0.217766	15.815621	0.457690	7.030629
2205.394000	382.018067	181.871310	0.217764	15.816252	0.457686	7.030910
2205.414000	382.018067	181.881751	0.217761	15.817160	0.457681	7.031313
2205.434000	382.018067	181.866000	0.217765	15.815790	0.457689	7.030704
2205.454000	382.018067	181.881436	0.217761	15.817132	0.457681	7.031301
2205.474000	382.018067	181.867762	0.217765	15.815943	0.457688	7.030772
2205.494000	382.018067	181.874044	0.217763	15.816490	0.457685	7.031015
2205.514000	382.018067	181.859791	0.217767	15.815250	0.457692	7.030464
2205.534000	382.018067	181.872260	0.217764	15.816334	0.457686	7.030946
2205.554000	382.018067	181.881070	0.217761	15.817101	0.457681	7.031287
2205.574000	382.018067	181.872604	0.217764	15.816364	0.457685	7.030960
2205.594000	382.018067	181.869289	0.217764	15.816076	0.457687	7.030831
2205.614000	382.018067	181.875111	0.217763	15.816582	0.457684	7.031057
2205.634000	382.018067	181.863680	0.217766	15.815588	0.457690	7.030615
2205.654000	382.018067	181.877536	0.217762	15.816793	0.457683	7.031150
2205.674000	382.018067	181.862196	0.217766	15.815459	0.457691	7.030557
2205.694000	382.018067	181.863331	0.217766	15.815558	0.457690	7.030601
2205.714000	382.018067	181.850747	0.217769	15.814464	0.457697	7.030115
2205.734000	382.018067	181.847942	0.217770	15.814220	0.457698	7.030006
2205.754000	382.018067	181.852599	0.217769	15.814625	0.457696	7.030186
2205.774000	382.018067	181.861602	0.217766	15.815408	0.457691	7.030534
2205.794000	382.018067	181.853451	0.217769	15.814699	0.457695	7.030219
2205.814000	382.018067	181.861829	0.217766	15.815427	0.457691	7.030543
2205.834000	382.018067	181.863817	0.217766	15.815600	0.457690	7.030620
2205.854000	382.018067	181.853614	0.217769	15.814713	0.457695	7.030225
2205.874000	382.018067	181.846926	0.217770	15.814131	0.457699	7.029967
2205.894000	382.018067	181.842592	0.217771	15.813754	0.457701	7.029799
2205.914000	382.018067	181.875245	0.217763	15.816594	0.457684	7.031062
2205.934000	382.018067	181.861630	0.217766	15.815410	0.457691	7.030535
2205.954000	382.018067	181.862518	0.217766	15.815487	0.457691	7.030570
2205.974000	382.018067	181.849195	0.217770	15.814329	0.457698	7.030055
2205.994000	382.018067	181.863119	0.217766	15.815540	0.457690	7.030593
2206.014000	382.018067	181.848893	0.217770	15.814302	0.457698	7.030043
2206.034000	382.018067	181.847520	0.217770	15.814183	0.457698	7.029990
2206.054000	382.018067	181.837360	0.217773	15.813299	0.457704	7.029597
2206.074000	382.018067	181.863539	0.217766	15.815576	0.457690	7.030609
2206.093000	382.018067	181.852444	0.217769	15.814611	0.457696	7.030180
2206.113000	382.018067	181.858014	0.217767	15.815096	0.457693	7.030396
2206.133000	382.018067	181.858431	0.217767	15.815132	0.457693	7.030412
2206.153000	382.018067	181.857615	0.217768	15.815061	0.457693	7.030380
2206.173000	382.018067	181.851545	0.217769	15.814533	0.457696	7.030146
2206.193000	382.018067	181.851650	0.217769	15.814542	0.457696	7.030150
2206.213000	382.018067	181.853860	0.217768	15.814734	0.457695	7.030235
2206.233000	382.018067	181.847595	0.217770	15.814190	0.457698	7.029993
2206.253000	382.018067	181.850902	0.217769	15.814477	0.457697	7.030121
2206.273000	382.018067	181.843302	0.217771	15.813816	0.457701	7.029827
2206.293000	382.018067	181.847391	0.217770	15.814172	0.457698	7.029985
2206.313000	382.018067	181.849494	0.217770	15.814355	0.457697	7.030066
2206.333000	382.018067	181.853141	0.217769	15.814672	0.457695	7.030207
2206.353000	382.018067	181.853282	0.217769	15.814684	0.457695	7.030213
2206.373000	382.018067	181.866320	0.217765	15.815818	0.457689	7.030717
2206.393000	382.018067	181.860383	0.217767	15.815302	0.457692	7.030487
2206.413000	382.017987	181.853540	0.217769	15.814707	0.457695	7.030223
2206.433000	382.018067	181.846301	0.217770	15.814077	0.457699	7.029943
2206.453000	382.018067	181.843603	0.217771	15.813842	0.457700	7.029838
2206.473000	382.018067	181.854528	0.217768	15.814792	0.457695	7.030261
2206.493000	382.018067	181.833761	0.217774	15.812986	0.457706	7.029458
2206.513000	382.018067	181.844324	0.217771	15.813905	0.457700	7.029866
2206.533000	382.018067	181.844555	0.217771	15.813925	0.457700	7.029875
2206.553000	382.018067	181.847699	0.217770	15.814199	0.457698	7.029997
2206.573000	382.018067	181.864706	0.217766	15.815678	0.457689	7.030654
2206.593000	382.018067	181.851574	0.217769	15.814536	0.457696	7.030147
2206.613000	382.018067	181.860583	0.217767	15.815319	0.457692	7.030495
2206.633000	382.018067	181.847682	0.217770	15.814197	0.457698	7.029996
2206.653000	382.018067	181.838729	0.217772	15.813419	0.457703	7.029650
2206.673000	382.018067	181.851580	0.217769	15.814536	0.457696	7.030147
2206.693000	382.018067	181.851250	0.217769	15.814507	0.457696	7.030134
2206.713000	382.018067	181.849002	0.217770	15.814312	0.457698	7.030047
2206.733000	382.018067	181.838943	0.217772	15.813437	0.457703	7.029658
2206.753000	382.018067	181.852378	0.217769	15.814605	0.457696	7.030178
2206.773000	382.018067	181.851049	0.217769	15.814490	0.457697	7.030126
2206.793000	382.018067	181.841399	0.217772	15.813651	0.457702	7.029753
2206.813000	382.018067	181.843847	0.217771	15.813864	0.457700	7.029848
2206.833000	382.018067	181.848487	0.217770	15.814267	0.457698	7.030027
2206.853000	382.018067	181.836409	0.217773	15.813217	0.457704	7.029560
2206.873000	382.018067	181.825421	0.217776	15.812261	0.457710	7.029136
2206.893000	382.018067	181.847476	0.217770	15.814179	0.457698	7.029988
2206.913000	382.018067	181.831586	0.217774	15.812797	0.457707	7.029374
2206.933000	382.018067	181.845341	0.217771	15.813994	0.457700	7.029906
2206.953000	382.018067	181.838567	0.217772	15.813404	0.457703	7.029644
2206.973000	382.018067	181.841352	0.217772	15.813647	0.457702	7.029751
2206.993000	382.018067	181.844801	0.217771	15.813947	0.457700	7.029885
2207.013000	382.018067	181.825386	0.217776	15.812258	0.457710	7.029134
2207.033000	382.018067	181.834140	0.217774	15.813019	0.457705	7.029473
2207.053000	382.018067	181.841756	0.217772	15.813682	0.457701	7.029767
2207.073000	382.018067	181.828645	0.217775	15.812542	0.457708	7.029260
2207.093000	382.018067	181.841476	0.217772	15.813657	0.457702	7.029756
2207.113000	382.018067	181.835688	0.217773	15.813154	0.457705	7.029532
2207.133000	382.018067	181.849456	0.217770	15.814351	0.457697	7.030065
2207.153000	382.018067	181.852699	0.217769	15.814633	0.457696	7.030190
2207.173000	382.018067	181.832365	0.217774	15.812865	0.457706	7.029404
2207.193000	382.018067	181.839719	0.217772	15.813505	0.457702	7.029688
2207.213000	382.018067	181.838975	0.217772	15.813440	0.457703	7.029660
2207.233000	382.018067	181.846278	0.217770	15.814075	0.457699	7.029942
2207.253000	382.018067	181.832515	0.217774	15.812878	0.457706	7.029410
2207.273000	382.018067	181.820409	0.217777	15.811825	0.457713	7.028942
2207.293000	382.018067	181.822082	0.217777	15.811971	0.457712	7.029006
2207.313000	382.018067	181.818987	0.217778	15.811702	0.457713	7.028887
2207.333000	382.018067	181.810952	0.217780	15.811003	0.457717	7.028576
2207.353000	382.018067	181.812604	0.217779	15.811147	0.457717	7.028640
2207.373000	382.018067	181.812140	0.217779	15.811106	0.457717	7.028622
2207.393000	382.018067	181.824479	0.217776	15.812179	0.457710	7.029099
2207.413000	382.018067	181.819550	0.217777	15.811751	0.457713	7.028909
2207.433000	382.018067	181.813246	0.217779	15.811202	0.457716	7.028665
2207.453000	382.018067	181.815958	0.217778	15.811438	0.457715	7.028770
2207.473000	382.018067	181.823395	0.217776	15.812085	0.457711	7.029057
2207.493000	382.018067	181.814289	0.217779	15.811293	0.457716	7.028705
2207.513000	382.018067	181.815986	0.217778	15.811441	0.457715	7.028771
2207.533000	382.018067	181.814649	0.217779	15.811324	0.457716	7.028719
2207.553000	382.018067	181.820261	0.217777	15.811812	0.457713	7.028936
2207.573000	382.018067	181.813084	0.217779	15.811188	0.457716	7.028659
2207.593000	382.018067	181.807616	0.217781	15.810713	0.457719	7.028447
2207.613000	382.018067	181.809583	0.217780	15.810884	0.457718	7.028523
2207.633000	382.018067	181.806873	0.217781	15.810648	0.457720	7.028419
2207.653000	382.018067	181.819468	0.217777	15.811743	0.457713	7.028905
2207.673000	382.018067	181.806123	0.217781	15.810583	0.457720	7.028390
2207.693000	382.018067	181.803398	0.217782	15.810346	0.457721	7.028284
2207.713000	382.018067	181.799333	0.217783	15.809993	0.457724	7.028127
2207.733000	382.018067	181.814592	0.217779	15.811319	0.457716	7.028717
2207.753000	382.018067	181.804532	0.217781	15.810445	0.457721	7.028328
2207.773000	382.018067	181.808397	0.217780	15.810781	0.457719	7.028477
2207.793000	382.018067	181.806171	0.217781	15.810587	0.457720	7.028391
2207.813000	382.018067	181.825151	0.217776	15.812238	0.457710	7.029125
2207.833000	382.018067	181.818164	0.217778	15.811630	0.457714	7.028855
2207.853000	382.018067	181.829080	0.217775	15.812579	0.457708	7.029277
2207.873000	382.018067	181.813016	0.217779	15.811182	0.457716	7.028656
2207.893000	382.018067	181.809030	0.217780	15.810836	0.457718	7.028502
2207.913000	382.018067	181.816700	0.217778	15.811503	0.457714	7.028798
2207.933000	382.018067	181.813542	0.217779	15.811228	0.457716	7.028676
2207.953000	382.018067	181.823549	0.217776	15.812098	0.457711	7.029063
2207.973000	382.018067	181.813818	0.217779	15.811252	0.457716	7.028687
2207.993000	382.018067	181.817397	0.217778	15.811563	0.457714	7.028825
2208.013000	382.018067	181.811662	0.217780	15.811065	0.457717	7.028604
2208.033000	382.018067	181.804395	0.217781	15.810433	0.457721	7.028323
2208.053000	382.018067	181.790349	0.217785	15.809211	0.457728	7.027780
2208.073000	382.018067	181.800540	0.217782	15.810097	0.457723	7.028174
2208.093000	382.018067	181.799673	0.217783	15.810022	0.457723	7.028140
2208.113000	382.018067	181.801256	0.217782	15.810160	0.457723	7.028201
2208.133000	382.018067	181.806934	0.217781	15.810653	0.457720	7.028421
2208.153000	382.018067	181.793615	0.217784	15.809495	0.457727	7.027906
2208.173000	382.018067	181.792830	0.217784	15.809427	0.457727	7.027876
2208.193000	382.018067	181.799427	0.217783	15.810001	0.457723	7.028131
2208.213000	382.018067	181.804428	0.217781	15.810436	0.457721	7.028324
2208.233000	382.018067	181.798981	0.217783	15.809962	0.457724	7.028113
2208.253000	382.018067	181.793884	0.217784	15.809519	0.457726	7.027916
2208.273000	382.018067	181.794374	0.217784	15.809561	0.457726	7.027935
2208.293000	382.018067	181.805146	0.217781	15.810498	0.457721	7.028352
2208.313000	382.018067	181.799923	0.217783	15.810044	0.457723	7.028150
2208.333000	382.018067	181.800991	0.217782	15.810137	0.457723	7.028191
2208.353000	382.018067	181.793138	0.217784	15.809454	0.457727	7.027888
2208.373000	382.018067	181.790220	0.217785	15.809200	0.457728	7.027775
2208.393000	382.018067	181.802975	0.217782	15.810309	0.457722	7.028268
2208.413000	382.018067	181.797108	0.217783	15.809799	0.457725	7.028041
2208.433000	382.018067	181.789463	0.217785	15.809134	0.457729	7.027746
2208.453000	382.018067	181.795441	0.217784	15.809654	0.457726	7.027977
2208.473000	382.018067	181.790596	0.217785	15.809233	0.457728	7.027789
2208.493000	382.018067	181.785674	0.217786	15.808805	0.457731	7.027599
2208.513000	382.018067	181.782271	0.217787	15.808509	0.457732	7.027467
2208.533000	382.018067	181.793810	0.217784	15.809512	0.457726	7.027914
2208.553000	382.018067	181.801406	0.217782	15.810173	0.457722	7.028207
2208.573000	382.018067	181.779967	0.217788	15.808308	0.457734	7.027378
2208.593000	382.018067	181.786566	0.217786	15.808882	0.457730	7.027634
2208.613000	382.018067	181.789947	0.217785	15.809176	0.457728	7.027764
2208.633000	382.018067	181.787058	0.217786	15.808925	0.457730	7.027653
2208.653000	382.018067	181.786879	0.217786	15.808909	0.457730	7.027646
2208.673000	382.018067	181.784919	0.217787	15.808739	0.457731	7.027570
2208.693000	382.018067	181.780980	0.217788	15.808396	0.457733	7.027418
2208.713000	382.018067	181.784418	0.217787	15.808695	0.457731	7.027550
2208.733000	382.018067	181.786135	0.217786	15.808845	0.457730	7.027617
2208.753000	382.018067	181.790088	0.217785	15.809188	0.457728	7.027770
2208.773000	382.018067	181.789850	0.217785	15.809168	0.457728	7.027760
2208.793000	382.018067	181.782533	0.217787	15.808531	0.457732	7.027478
2208.813000	382.018067	181.787455	0.217786	15.808960	0.457730	7.027668
2208.833000	382.018067	181.785532	0.217786	15.808792	0.457731	7.027594
2208.853000	382.018067	181.788814	0.217785	15.809078	0.457729	7.027720
2208.873000	382.018067	181.782516	0.217787	15.808530	0.457732	7.027477
2208.893000	382.018067	181.783431	0.217787	15.808610	0.457732	7.027512
2208.913000	382.018067	181.766908	0.217791	15.807173	0.457740	7.026874
2208.933000	382.018067	181.792965	0.217784	15.809439	0.457727	7.027881
2208.953000	382.018067	181.781033	0.217788	15.808401	0.457733	7.027420
2208.973000	382.018067	181.779030	0.217788	15.808227	0.457734	7.027342
2208.993000	382.018067	181.789694	0.217785	15.809154	0.457729	7.027754
2209.013000	382.018067	181.785147	0.217786	15.808759	0.457731	7.027579
2209.033000	382.018067	181.781291	0.217787	15.808423	0.457733	7.027430
2209.053000	382.018067	181.778162	0.217788	15.808151	0.457735	7.027309
2209.073000	382.018067	181.784704	0.217787	15.808720	0.457731	7.027562
2209.093000	382.018067	181.774177	0.217789	15.807805	0.457737	7.027155
2209.113000	382.018067	181.776170	0.217789	15.807978	0.457736	7.027232
2209.133000	382.018067	181.766179	0.217791	15.807109	0.457741	7.026845
2209.153000	382.018067	181.767322	0.217791	15.807209	0.457740	7.026890
2209.173000	382.018067	181.765921	0.217791	15.807087	0.457741	7.026835
2209.193000	382.018067	181.770304	0.217790	15.807468	0.457739	7.027005
2209.213000	382.018067	181.765966	0.217791	15.807091	0.457741	7.026837
2209.233000	382.018067	181.774834	0.217789	15.807862	0.457736	7.027180
2209.253000	382.018067	181.753739	0.217795	15.806027	0.457747	7.026364
2209.273000	382.018067	181.755592	0.217794	15.806189	0.457746	7.026436
2209.293000	382.018067	181.757411	0.217794	15.806347	0.457745	7.026506
2209.313000	382.018067	181.766926	0.217791	15.807174	0.457740	7.026874
2209.333000	382.018067	181.760461	0.217793	15.806612	0.457744	7.026624
2209.353000	382.018067	181.755677	0.217794	15.806196	0.457746	7.026439
2209.373000	382.018067	181.774426	0.217789	15.807826	0.457737	7.027164
2209.393000	382.018067	181.760529	0.217793	15.806618	0.457744	7.026627
2209.413000	382.018067	181.764442	0.217792	15.806958	0.457742	7.026778
2209.433000	382.018067	181.769845	0.217790	15.807428	0.457739	7.026987
2209.453000	382.018067	181.768941	0.217791	15.807350	0.457739	7.026952
2209.473000	382.018067	181.743347	0.217797	15.805124	0.457753	7.025963
2209.493000	382.018067	181.746085	0.217797	15.805362	0.457751	7.026069
2209.513000	382.018067	181.759171	0.217793	15.806500	0.457744	7.026574
2209.533000	382.018067	181.747955	0.217796	15.805524	0.457750	7.026141
2209.553000	382.018067	181.740006	0.217798	15.804833	0.457754	7.025834
2209.573000	382.018067	181.754256	0.217795	15.806072	0.457747	7.026384
2209.593000	382.018067	181.754842	0.217794	15.806123	0.457747	7.026407
2209.613000	382.018067	181.743413	0.217797	15.805129	0.457753	7.025965
2209.633000	382.018067	181.735931	0.217799	15.804479	0.457757	7.025676
2209.653000	382.018067	181.739755	0.217798	15.804811	0.457755	7.025824
2209.673000	382.018067	181.729416	0.217801	15.803912	0.457760	7.025424
2209.693000	382.018067	181.736291	0.217799	15.804510	0.457756	7.025690
2209.713000	382.018067	181.726247	0.217802	15.803637	0.457762	7.025302
2209.733000	382.018067	181.729322	0.217801	15.803904	0.457760	7.025421
2209.753000	382.018067	181.732258	0.217800	15.804159	0.457758	7.025534
2209.773000	382.018067	181.725522	0.217802	15.803574	0.457762	7.025274
2209.793000	382.018067	181.720974	0.217803	15.803178	0.457764	7.025098
2209.813000	382.018067	181.731744	0.217800	15.804115	0.457759	7.025514
2209.833000	382.018067	181.728791	0.217801	15.803858	0.457760	7.025400
2209.853000	382.018067	181.722223	0.217803	15.803287	0.457764	7.025146
2209.873000	382.018067	181.720323	0.217803	15.803121	0.457765	7.025073
2209.893000	382.018067	181.718046	0.217804	15.802923	0.457766	7.024985
2209.913000	382.018067	181.714634	0.217805	15.802627	0.457768	7.024853
2209.933000	382.018067	181.721791	0.217803	15.803249	0.457764	7.025129
2209.953000	382.018067	181.723380	0.217803	15.803387	0.457763	7.025191
2209.973000	382.018067	181.727717	0.217801	15.803764	0.457761	7.025358
2209.993000	382.018067	181.712987	0.217805	15.802484	0.457769	7.024789
2210.013000	382.018067	181.717822	0.217804	15.802904	0.457766	7.024976
2210.033000	382.018067	181.712586	0.217805	15.802449	0.457769	7.024774
2210.053000	382.018067	181.706462	0.217807	15.801916	0.457772	7.024537
2210.073000	382.018067	181.711682	0.217806	15.802370	0.457769	7.024739
2210.093000	382.018067	181.708722	0.217806	15.802113	0.457771	7.024624
2210.113000	382.018067	181.712360	0.217805	15.802429	0.457769	7.024765
2210.133000	382.018067	181.706402	0.217807	15.801911	0.457772	7.024534
2210.153000	382.018067	181.699588	0.217809	15.801318	0.457776	7.024271
2210.173000	382.018067	181.712603	0.217805	15.802450	0.457769	7.024774
2210.193000	382.018067	181.708851	0.217806	15.802124	0.457771	7.024629
2210.213000	382.018067	181.715507	0.217805	15.802703	0.457767	7.024886
2210.233000	382.018067	181.700657	0.217809	15.801411	0.457775	7.024312
2210.253000	382.018067	181.721189	0.217803	15.803197	0.457764	7.025106
2210.273000	382.018067	181.703263	0.217808	15.801638	0.457774	7.024413
2210.293000	382.018067	181.698823	0.217809	15.801252	0.457776	7.024241
2210.313000	382.018067	181.711355	0.217806	15.802342	0.457769	7.024726
2210.333000	382.018067	181.699942	0.217809	15.801349	0.457775	7.024285
2210.353000	382.018067	181.695328	0.217810	15.800948	0.457778	7.024106
2210.373000	382.018067	181.696104	0.217810	15.801015	0.457777	7.024136
2210.393000	382.018067	181.700071	0.217809	15.801360	0.457775	7.024290
2210.413000	382.018067	181.692473	0.217811	15.800700	0.457779	7.023996
2210.433000	382.018067	181.689044	0.217812	15.800401	0.457781	7.023863
2210.453000	382.018067	181.685711	0.217812	15.800111	0.457783	7.023735
2210.473000	382.018067	181.699142	0.217809	15.801279	0.457776	7.024254
2210.493000	382.018067	181.675281	0.217815	15.799204	0.457788	7.023331
2210.513000	382.018067	181.682635	0.217813	15.799844	0.457784	7.023616
2210.533000	382.018067	181.693874	0.217810	15.800821	0.457778	7.024050
2210.553000	382.018067	181.697062	0.217809	15.801099	0.457777	7.024173
2210.573000	382.018067	181.689505	0.217811	15.800441	0.457781	7.023881
2210.593000	382.018067	181.692445	0.217811	15.800697	0.457779	7.023995
2210.613000	382.018067	181.704581	0.217807	15.801752	0.457773	7.024464
2210.633000	382.018067	181.691330	0.217811	15.800600	0.457780	7.023952
2210.653000	382.018067	181.683185	0.217813	15.799892	0.457784	7.023637
2210.673000	382.018067	181.704694	0.217807	15.801762	0.457773	7.024468
2210.693000	382.018067	181.707782	0.217807	15.802031	0.457771	7.024588
2210.713000	382.018067	181.698805	0.217809	15.801250	0.457776	7.024241
2210.733000	382.018067	181.699505	0.217809	15.801311	0.457776	7.024268
2210.753000	382.018067	181.688175	0.217812	15.800326	0.457781	7.023830
2210.773000	382.018067	181.685375	0.217813	15.800082	0.457783	7.023722
2210.793000	382.018067	181.674612	0.217815	15.799146	0.457789	7.023306
2210.813000	382.018067	181.676439	0.217815	15.799305	0.457788	7.023376
2210.833000	382.018067	181.685179	0.217813	15.800065	0.457783	7.023714
2210.853000	382.018067	181.675959	0.217815	15.799263	0.457788	7.023358
2210.873000	382.018067	181.668511	0.217817	15.798616	0.457792	7.023070
2210.893000	382.017987	181.654156	0.217821	15.797367	0.457799	7.022515
2210.913000	382.018067	181.652695	0.217821	15.797240	0.457800	7.022458
2210.933000	382.018067	181.664192	0.217818	15.798240	0.457794	7.022903
2210.953000	382.018067	181.679886	0.217814	15.799605	0.457786	7.023509
2210.973000	382.018067	181.668032	0.217817	15.798574	0.457792	7.023051
2210.993000	382.018067	181.670865	0.217816	15.798820	0.457790	7.023161
2211.013000	382.018067	181.657542	0.217820	15.797662	0.457797	7.022646
2211.033000	382.018067	181.659604	0.217819	15.797841	0.457796	7.022725
2211.053000	382.018067	181.657412	0.217820	15.797650	0.457797	7.022641
2211.073000	382.018067	181.655602	0.217820	15.797493	0.457798	7.022571
2211.093000	382.018067	181.671240	0.217816	15.798853	0.457790	7.023175
2211.113000	382.018067	181.667381	0.217817	15.798517	0.457792	7.023026
2211.133000	382.018067	181.674916	0.217815	15.799173	0.457788	7.023317
2211.153000	382.018067	181.666191	0.217818	15.798414	0.457793	7.022980
2211.173000	382.018067	181.673108	0.217816	15.799015	0.457789	7.023247
2211.193000	382.018067	181.670317	0.217816	15.798773	0.457791	7.023139
2211.213000	382.018067	181.668806	0.217817	15.798641	0.457792	7.023081
2211.233000	382.018067	181.668159	0.217817	15.798585	0.457792	7.023056
2211.253000	382.018067	181.662093	0.217819	15.798058	0.457795	7.022822
2211.273000	382.018067	181.661080	0.217819	15.797969	0.457796	7.022782
2211.293000	382.018067	181.670455	0.217816	15.798785	0.457791	7.023145
2211.313000	382.018067	181.654503	0.217821	15.797397	0.457799	7.022528
2211.333000	382.018067	181.658605	0.217820	15.797754	0.457797	7.022687
2211.353000	382.018067	181.667194	0.217817	15.798501	0.457792	7.023019
2211.373000	382.018067	181.663502	0.217818	15.798180	0.457794	7.022876
2211.393000	382.018067	181.649686	0.217822	15.796979	0.457802	7.022342
2211.413000	382.018067	181.649863	0.217822	15.796994	0.457801	7.022349
2211.433000	382.018067	181.651389	0.217821	15.797127	0.457801	7.022408
2211.453000	382.018067	181.658338	0.217820	15.797731	0.457797	7.022676
2211.473000	382.018067	181.650108	0.217822	15.797015	0.457801	7.022358
2211.493000	382.018067	181.646865	0.217823	15.796733	0.457803	7.022233
2211.513000	382.018067	181.646415	0.217823	15.796694	0.457803	7.022215
2211.533000	382.018067	181.646253	0.217823	15.796680	0.457803	7.022209
2211.553000	382.018067	181.649083	0.217822	15.796926	0.457802	7.022319
2211.573000	382.018067	181.642567	0.217824	15.796359	0.457805	7.022067
2211.593000	382.018067	181.654177	0.217821	15.797369	0.457799	7.022516
2211.613000	382.018067	181.659032	0.217819	15.797791	0.457797	7.022703
2211.633000	382.018067	181.654157	0.217821	15.797367	0.457799	7.022515
2211.653000	382.018067	181.656894	0.217820	15.797605	0.457798	7.022621
2211.673000	382.018067	181.648653	0.217822	15.796889	0.457802	7.022302
2211.693000	382.018067	181.659355	0.217819	15.797819	0.457796	7.022716
2211.713000	382.018067	181.657571	0.217820	15.797664	0.457797	7.022647
2211.733000	382.018067	181.662139	0.217819	15.798062	0.457795	7.022823
2211.753000	382.018067	181.654755	0.217821	15.797419	0.457799	7.022538
2211.773000	382.018067	181.651209	0.217821	15.797111	0.457801	7.022401
2211.793000	382.018067	181.652159	0.217821	15.797194	0.457800	7.022438
2211.813000	382.018067	181.665521	0.217818	15.798356	0.457793	7.022954
2211.833000	382.018067	181.658977	0.217819	15.797787	0.457797	7.022701
2211.853000	382.018067	181.644932	0.217823	15.796565	0.457804	7.022158
2211.873000	382.018067	181.640935	0.217824	15.796218	0.457806	7.022004
2211.893000	382.018067	181.650899	0.217822	15.797084	0.457801	7.022389
2211.913000	382.018067	181.640155	0.217824	15.796150	0.457806	7.021973
2211.933000	382.018067	181.638223	0.217825	15.795982	0.457807	7.021899
2211.953000	382.018067	181.647436	0.217822	15.796783	0.457803	7.022255
2211.973000	382.018067	181.643512	0.217823	15.796442	0.457805	7.022103
2211.993000	382.018067	181.646335	0.217823	15.796687	0.457803	7.022212
2212.013000	382.018067	181.636004	0.217825	15.795789	0.457809	7.021813
2212.033000	382.018067	181.641250	0.217824	15.796245	0.457806	7.022016
2212.053000	382.018067	181.641089	0.217824	15.796231	0.457806	7.022010
2212.073000	382.018067	181.621710	0.217829	15.794546	0.457816	7.021260
2212.093000	382.018067	181.636683	0.217825	15.795848	0.457808	7.021839
2212.113000	382.018067	181.650350	0.217822	15.797036	0.457801	7.022368
2212.133000	382.018067	181.640255	0.217824	15.796158	0.457806	7.021977
2212.153000	382.018067	181.645581	0.217823	15.796622	0.457804	7.022183
2212.173000	382.018067	181.638276	0.217825	15.795986	0.457807	7.021901
2212.193000	382.018067	181.623752	0.217829	15.794723	0.457815	7.021339
2212.213000	382.018067	181.636609	0.217825	15.795841	0.457808	7.021836
2212.233000	382.018067	181.640757	0.217824	15.796202	0.457806	7.021997
2212.253000	382.018067	181.623396	0.217829	15.794692	0.457815	7.021326
2212.273000	382.018067	181.635793	0.217825	15.795770	0.457809	7.021805
2212.293000	382.018067	181.645726	0.217823	15.796634	0.457804	7.022189
2212.313000	382.018067	181.633935	0.217826	15.795609	0.457810	7.021733
2212.333000	382.018067	181.638976	0.217825	15.796047	0.457807	7.021928
2212.353000	382.018067	181.625127	0.217828	15.794843	0.457814	7.021392
2212.373000	382.018067	181.635267	0.217826	15.795725	0.457809	7.021784
2212.393000	382.018067	181.628443	0.217827	15.795131	0.457813	7.021521
2212.413000	382.018067	181.627325	0.217828	15.795034	0.457813	7.021477
2212.433000	382.018067	181.640253	0.217824	15.796158	0.457806	7.021977
2212.453000	382.018067	181.636756	0.217825	15.795854	0.457808	7.021842
2212.473000	382.018067	181.631740	0.217827	15.795418	0.457811	7.021648
2212.493000	382.018067	181.620325	0.217830	15.794425	0.457817	7.021207
2212.513000	382.018067	181.625108	0.217828	15.794841	0.457814	7.021392
2212.533000	382.018067	181.627371	0.217828	15.795038	0.457813	7.021479
2212.553000	382.018067	181.616974	0.217830	15.794134	0.457819	7.021077
2212.573000	382.018067	181.628789	0.217827	15.795161	0.457812	7.021534
2212.593000	382.018067	181.616700	0.217830	15.794110	0.457819	7.021067
2212.613000	382.018067	181.630688	0.217827	15.795326	0.457811	7.021607
2212.633000	382.018067	181.623478	0.217829	15.794699	0.457815	7.021329
2212.653000	382.018067	181.615806	0.217831	15.794032	0.457819	7.021032
2212.673000	382.018067	181.614825	0.217831	15.793947	0.457820	7.020994
2212.693000	382.018067	181.624506	0.217828	15.794789	0.457815	7.021368
2212.713000	382.018067	181.621489	0.217829	15.794526	0.457816	7.021252
2212.733000	382.018067	181.612284	0.217832	15.793726	0.457821	7.020896
2212.753000	382.018067	181.609549	0.217832	15.793488	0.457822	7.020790
2212.773000	382.018067	181.614083	0.217831	15.793882	0.457820	7.020966
2212.793000	382.018067	181.609030	0.217832	15.793443	0.457823	7.020770
2212.813000	382.018067	181.613517	0.217831	15.793833	0.457820	7.020944
2212.833000	382.018067	181.608375	0.217833	15.793386	0.457823	7.020745
2212.853000	382.018067	181.619116	0.217830	15.794320	0.457817	7.021160
2212.873000	382.018067	181.623858	0.217829	15.794733	0.457815	7.021343
2212.893000	382.018067	181.611725	0.217832	15.793677	0.457821	7.020874
2212.913000	382.018067	181.611217	0.217832	15.793633	0.457822	7.020855
2212.933000	382.018067	181.599266	0.217835	15.792594	0.457828	7.020393
2212.953000	382.018067	181.615182	0.217831	15.793978	0.457819	7.021008
2212.973000	382.018067	181.608681	0.217833	15.793413	0.457823	7.020757
2212.993000	382.018067	181.600232	0.217835	15.792678	0.457827	7.020430
2213.013000	382.018067	181.597885	0.217835	15.792474	0.457829	7.020339
2213.033000	382.018067	181.619056	0.217830	15.794315	0.457817	7.021158
2213.053000	382.018067	181.609242	0.217832	15.793461	0.457823	7.020778
2213.073000	382.018067	181.613609	0.217831	15.793841	0.457820	7.020947
2213.093000	382.018067	181.611471	0.217832	15.793655	0.457821	7.020865
2213.113000	382.018067	181.604564	0.217834	15.793055	0.457825	7.020598
2213.133000	382.018067	181.612811	0.217831	15.793772	0.457821	7.020916
2213.153000	382.018067	181.610927	0.217832	15.793608	0.457822	7.020844
2213.173000	382.018067	181.608521	0.217833	15.793399	0.457823	7.020751
2213.193000	382.018067	181.600983	0.217835	15.792743	0.457827	7.020459
2213.213000	382.018067	181.604898	0.217834	15.793084	0.457825	7.020610
2213.233000	382.018067	181.591533	0.217837	15.791921	0.457832	7.020094
2213.253000	382.018067	181.608599	0.217833	15.793406	0.457823	7.020754
2213.273000	382.018067	181.598910	0.217835	15.792563	0.457828	7.020379
2213.293000	382.018067	181.604505	0.217834	15.793049	0.457825	7.020595
2213.313000	382.018067	181.597260	0.217836	15.792419	0.457829	7.020315
2213.333000	382.018067	181.593989	0.217836	15.792135	0.457831	7.020189
2213.353000	382.018067	181.595055	0.217836	15.792228	0.457830	7.020230
2213.373000	382.018067	181.592598	0.217837	15.792014	0.457831	7.020135
2213.393000	382.018067	181.589348	0.217838	15.791731	0.457833	7.020009
2213.413000	382.018067	181.590196	0.217837	15.791805	0.457833	7.020042
2213.433000	382.018067	181.589807	0.217837	15.791771	0.457833	7.020027
2213.453000	382.018067	181.601578	0.217834	15.792795	0.457827	7.020482
2213.473000	382.018067	181.598437	0.217835	15.792522	0.457828	7.020361
2213.493000	382.018067	181.594783	0.217836	15.792204	0.457830	7.020219
2213.513000	382.018067	181.603734	0.217834	15.792982	0.457825	7.020565
2213.533000	382.018067	181.600798	0.217835	15.792727	0.457827	7.020452
2213.553000	382.018067	181.583709	0.217839	15.791241	0.457836	7.019791
2213.573000	382.018067	181.591915	0.217837	15.791955	0.457832	7.020109
2213.593000	382.018067	181.588519	0.217838	15.791659	0.457833	7.019977
2213.613000	382.018067	181.599639	0.217835	15.792626	0.457828	7.020407
2213.633000	382.018067	181.600214	0.217835	15.792676	0.457827	7.020429
2213.653000	382.018067	181.588009	0.217838	15.791615	0.457834	7.019958
2213.673000	382.018067	181.596513	0.217836	15.792354	0.457829	7.020286
2213.693000	382.018067	181.586863	0.217838	15.791515	0.457834	7.019913
2213.713000	382.018067	181.592715	0.217837	15.792024	0.457831	7.020139
2213.733000	382.018067	181.581874	0.217840	15.791081	0.457837	7.019720
2213.753000	382.018067	181.598997	0.217835	15.792570	0.457828	7.020382
2213.773000	382.018067	181.580664	0.217840	15.790976	0.457837	7.019674
2213.793000	382.018067	181.571459	0.217842	15.790176	0.457842	7.019318
2213.813000	382.018067	181.581035	0.217840	15.791008	0.457837	7.019688
2213.833000	382.018067	181.581315	0.217840	15.791033	0.457837	7.019699
2213.853000	382.018067	181.592752	0.217837	15.792027	0.457831	7.020141
2213.873000	382.018067	181.576116	0.217841	15.790581	0.457840	7.019498
2213.893000	382.017987	181.581098	0.217840	15.791014	0.457837	7.019690
2213.913000	382.018067	181.578623	0.217840	15.790799	0.457839	7.019595
2213.933000	382.018067	181.580416	0.217840	15.790955	0.457838	7.019664
2213.953000	382.018067	181.573257	0.217842	15.790332	0.457841	7.019387
2213.973000	382.018067	181.572898	0.217842	15.790301	0.457842	7.019373
2213.993000	382.018067	181.568263	0.217843	15.789898	0.457844	7.019194
2214.013000	382.018067	181.580885	0.217840	15.790995	0.457837	7.019682
2214.033000	382.018067	181.578407	0.217840	15.790780	0.457839	7.019586
2214.053000	382.018067	181.581933	0.217840	15.791087	0.457837	7.019723
2214.073000	382.018067	181.587366	0.217838	15.791559	0.457834	7.019933
2214.093000	382.018067	181.579009	0.217840	15.790832	0.457838	7.019610
2214.113000	382.018067	181.574562	0.217841	15.790445	0.457841	7.019438
2214.133000	382.018067	181.576503	0.217841	15.790614	0.457840	7.019513
2214.153000	382.018067	181.588942	0.217838	15.791696	0.457833	7.019994
2214.173000	382.018067	181.592035	0.217837	15.791965	0.457832	7.020113
2214.193000	382.018067	181.580377	0.217840	15.790951	0.457838	7.019663
2214.213000	382.018067	181.573116	0.217842	15.790320	0.457841	7.019382
2214.233000	382.018067	181.560231	0.217845	15.789199	0.457848	7.018884
2214.253000	382.018067	181.579767	0.217840	15.790898	0.457838	7.019639
2214.273000	382.018067	181.573850	0.217842	15.790384	0.457841	7.019410
2214.293000	382.018067	181.577042	0.217841	15.790661	0.457839	7.019534
2214.313000	382.018067	181.572637	0.217842	15.790278	0.457842	7.019363
2214.333000	382.018067	181.572589	0.217842	15.790274	0.457842	7.019361
2214.353000	382.018067	181.570022	0.217843	15.790051	0.457843	7.019262
2214.373000	382.018067	181.569442	0.217843	15.790000	0.457843	7.019240
2214.393000	382.018067	181.581871	0.217840	15.791081	0.457837	7.019720
2214.413000	382.018067	181.568738	0.217843	15.789939	0.457844	7.019213
2214.433000	382.018067	181.560909	0.217845	15.789258	0.457848	7.018910
2214.453000	382.018067	181.572017	0.217842	15.790224	0.457842	7.019339
2214.473000	382.018067	181.575306	0.217841	15.790510	0.457840	7.019466
2214.493000	382.018067	181.562399	0.217845	15.789388	0.457847	7.018968
2214.513000	382.018067	181.569426	0.217843	15.789999	0.457843	7.019239
2214.533000	382.018067	181.565207	0.217844	15.789632	0.457846	7.019076
2214.553000	382.018067	181.555929	0.217846	15.788825	0.457850	7.018717
2214.573000	382.018067	181.572347	0.217842	15.790253	0.457842	7.019352
2214.593000	382.018067	181.570037	0.217843	15.790052	0.457843	7.019263
2214.613000	382.018067	181.564986	0.217844	15.789613	0.457846	7.019068
2214.633000	382.018067	181.565580	0.217844	15.789664	0.457845	7.019090
2214.653000	382.018067	181.570312	0.217843	15.790076	0.457843	7.019273
2214.673000	382.018067	181.567493	0.217843	15.789831	0.457844	7.019164
2214.693000	382.018067	181.570034	0.217843	15.790052	0.457843	7.019263
2214.713000	382.018067	181.577388	0.217841	15.790691	0.457839	7.019547
2214.733000	382.018067	181.575615	0.217841	15.790537	0.457840	7.019478
2214.753000	382.018067	181.566534	0.217844	15.789747	0.457845	7.019127
2214.773000	382.018067	181.580586	0.217840	15.790969	0.457838	7.019671
2214.793000	382.018067	181.564719	0.217844	15.789589	0.457846	7.019057
2214.813000	382.018067	181.567870	0.217843	15.789864	0.457844	7.019179
2214.833000	382.018067	181.556206	0.217846	15.788849	0.457850	7.018728
2214.853000	382.018067	181.577006	0.217841	15.790658	0.457839	7.019532
2214.873000	382.018067	181.565761	0.217844	15.789680	0.457845	7.019097
2214.893000	382.018067	181.565384	0.217844	15.789647	0.457845	7.019083
2214.913000	382.018067	181.572951	0.217842	15.790305	0.457842	7.019375
2214.933000	382.018067	181.569957	0.217843	15.790045	0.457843	7.019260
2214.953000	382.018067	181.560751	0.217845	15.789244	0.457848	7.018904
2214.973000	382.018067	181.558162	0.217846	15.789019	0.457849	7.018804
2214.993000	382.018067	181.562200	0.217845	15.789370	0.457847	7.018960
2215.013000	382.018067	181.561016	0.217845	15.789267	0.457848	7.018914
2215.033000	382.018067	181.570632	0.217842	15.790104	0.457843	7.019286
2215.053000	382.018067	181.554466	0.217847	15.788698	0.457851	7.018661
2215.073000	382.018067	181.571308	0.217842	15.790163	0.457842	7.019312
2215.093000	382.018067	181.551706	0.217847	15.788458	0.457853	7.018554
2215.113000	382.018067	181.561531	0.217845	15.789312	0.457847	7.018934
2215.133000	382.018067	181.551059	0.217848	15.788402	0.457853	7.018529
2215.153000	382.018067	181.544604	0.217849	15.787840	0.457856	7.018280
2215.173000	382.018067	181.560753	0.217845	15.789245	0.457848	7.018904
2215.193000	382.018067	181.554672	0.217847	15.788716	0.457851	7.018669
2215.213000	382.018067	181.543984	0.217849	15.787786	0.457857	7.018256
2215.233000	382.018067	181.548861	0.217848	15.788210	0.457854	7.018444
2215.253000	382.018067	181.569994	0.217843	15.790048	0.457843	7.019261
2215.273000	382.018067	181.575195	0.217841	15.790501	0.457840	7.019462
2215.293000	382.018067	181.557357	0.217846	15.788949	0.457850	7.018773
2215.313000	382.018067	181.559869	0.217845	15.789168	0.457848	7.018870
2215.333000	382.018067	181.560184	0.217845	15.789195	0.457848	7.018882
2215.353000	382.018067	181.544059	0.217849	15.787793	0.457857	7.018258
2215.373000	382.018067	181.551415	0.217848	15.788433	0.457853	7.018543
2215.393000	382.018067	181.528309	0.217854	15.786423	0.457865	7.017650
2215.413000	382.018067	181.534071	0.217852	15.786924	0.457862	7.017872
2215.433000	382.018067	181.543182	0.217850	15.787717	0.457857	7.018225
2215.453000	382.018067	181.538385	0.217851	15.787299	0.457860	7.018039
2215.473000	382.018067	181.537813	0.217851	15.787250	0.457860	7.018017
2215.493000	382.018067	181.545127	0.217849	15.787886	0.457856	7.018300
2215.513000	382.018067	181.544565	0.217849	15.787837	0.457856	7.018278
2215.533000	382.018067	181.566765	0.217844	15.789767	0.457845	7.019136
2215.553000	382.018067	181.556113	0.217846	15.788841	0.457850	7.018725
2215.573000	382.018067	181.531392	0.217853	15.786691	0.457863	7.017769
2215.593000	382.018067	181.552967	0.217847	15.788568	0.457852	7.018603
2215.613000	382.018067	181.546931	0.217849	15.788043	0.457855	7.018370
2215.633000	382.018067	181.551670	0.217847	15.788455	0.457853	7.018553
2215.653000	382.018067	181.531121	0.217853	15.786668	0.457863	7.017758
2215.673000	382.018067	181.526659	0.217854	15.786280	0.457866	7.017586
2215.693000	382.018067	181.550483	0.217848	15.788351	0.457853	7.018507
2215.713000	382.018067	181.537113	0.217851	15.787189	0.457860	7.017990
2215.733000	382.018067	181.540489	0.217850	15.787482	0.457858	7.018120
2215.753000	382.018067	181.542686	0.217850	15.787673	0.457857	7.018205
2215.773000	382.018067	181.531538	0.217853	15.786704	0.457863	7.017774
2215.793000	382.018067	181.527969	0.217854	15.786394	0.457865	7.017636
2215.813000	382.018067	181.545907	0.217849	15.787954	0.457856	7.018330
2215.833000	382.018067	181.533018	0.217852	15.786833	0.457862	7.017832
2215.853000	382.018067	181.536913	0.217851	15.787171	0.457860	7.017982
2215.873000	382.018067	181.542439	0.217850	15.787652	0.457857	7.018196
2215.893000	382.018067	181.537684	0.217851	15.787238	0.457860	7.018012
2215.913000	382.018067	181.542177	0.217850	15.787629	0.457858	7.018186
2215.933000	382.018067	181.543983	0.217849	15.787786	0.457857	7.018256
2215.953000	382.018067	181.544831	0.217849	15.787860	0.457856	7.018288
2215.973000	382.018067	181.541856	0.217850	15.787601	0.457858	7.018173
2215.993000	382.018067	181.515766	0.217857	15.785332	0.457871	7.017165
2216.013000	382.018067	181.530651	0.217853	15.786627	0.457864	7.017740
2216.033000	382.018067	181.543554	0.217850	15.787749	0.457857	7.018239
2216.053000	382.018067	181.536664	0.217851	15.787150	0.457860	7.017973
2216.073000	382.018067	181.532250	0.217853	15.786766	0.457863	7.017802
2216.093000	382.018067	181.528146	0.217854	15.786409	0.457865	7.017643
2216.113000	382.018067	181.527183	0.217854	15.786325	0.457865	7.017606
2216.133000	382.018067	181.525481	0.217854	15.786177	0.457866	7.017540
2216.153000	382.018067	181.542338	0.217850	15.787643	0.457857	7.018192
2216.173000	382.018067	181.527357	0.217854	15.786340	0.457865	7.017613
2216.193000	382.018067	181.531206	0.217853	15.786675	0.457863	7.017762
2216.213000	382.018067	181.513993	0.217857	15.785178	0.457872	7.017096
2216.233000	382.018067	181.530191	0.217853	15.786587	0.457864	7.017722
2216.253000	382.018067	181.530565	0.217853	15.786619	0.457864	7.017737
2216.273000	382.018067	181.521223	0.217855	15.785807	0.457868	7.017376
2216.293000	382.018067	181.519349	0.217856	15.785644	0.457869	7.017303
2216.313000	382.018067	181.529895	0.217853	15.786561	0.457864	7.017711
2216.333000	382.018067	181.517570	0.217856	15.785489	0.457870	7.017234
2216.353000	382.018067	181.520511	0.217856	15.785745	0.457869	7.017348
2216.373000	382.018067	181.509944	0.217858	15.784826	0.457874	7.016940
2216.393000	382.018067	181.529314	0.217853	15.786511	0.457864	7.017688
2216.413000	382.018067	181.524917	0.217854	15.786128	0.457867	7.017519
2216.433000	382.018067	181.523241	0.217855	15.785982	0.457867	7.017454
2216.453000	382.018067	181.521620	0.217855	15.785841	0.457868	7.017391
2216.473000	382.018067	181.528721	0.217853	15.786459	0.457865	7.017666
2216.493000	382.018067	181.518710	0.217856	15.785588	0.457870	7.017279
2216.513000	382.018067	181.525058	0.217854	15.786140	0.457866	7.017524
2216.533000	382.018067	181.529850	0.217853	15.786557	0.457864	7.017709
2216.553000	382.018067	181.523680	0.217855	15.786021	0.457867	7.017471
2216.573000	382.018067	181.517973	0.217856	15.785524	0.457870	7.017250
2216.593000	382.018067	181.517777	0.217856	15.785507	0.457870	7.017242
2216.613000	382.018067	181.517837	0.217856	15.785513	0.457870	7.017245
2216.633000	382.018067	181.536156	0.217852	15.787106	0.457861	7.017953
2216.653000	382.018067	181.526410	0.217854	15.786258	0.457866	7.017576
2216.673000	382.018067	181.509109	0.217859	15.784753	0.457875	7.016907
2216.693000	382.018067	181.509719	0.217858	15.784807	0.457874	7.016931
2216.713000	382.018067	181.510516	0.217858	15.784876	0.457874	7.016962
2216.733000	382.018067	181.516885	0.217857	15.785430	0.457871	7.017208
2216.753000	382.018067	181.523018	0.217855	15.785963	0.457868	7.017445
2216.773000	382.018067	181.530704	0.217853	15.786631	0.457864	7.017742
2216.793000	382.018067	181.512216	0.217858	15.785024	0.457873	7.017027
2216.813000	382.018067	181.506264	0.217859	15.784506	0.457876	7.016797
2216.833000	382.018067	181.506347	0.217859	15.784513	0.457876	7.016801
2216.853000	382.018067	181.506753	0.217859	15.784549	0.457876	7.016816
2216.873000	382.018067	181.515951	0.217857	15.785348	0.457871	7.017172
2216.893000	382.018067	181.506507	0.217859	15.784527	0.457876	7.016807
2216.913000	382.018067	181.497893	0.217862	15.783778	0.457881	7.016474
2216.933000	382.018067	181.489758	0.217864	15.783071	0.457885	7.016159
2216.953000	382.018067	181.496402	0.217862	15.783648	0.457881	7.016416
2216.973000	382.018067	181.486156	0.217865	15.782757	0.457887	7.016020
2216.993000	382.018067	181.489698	0.217864	15.783065	0.457885	7.016157
2217.013000	382.018067	181.498159	0.217861	15.783801	0.457880	7.016484
2217.033000	382.018067	181.479831	0.217866	15.782207	0.457890	7.015776
2217.053000	382.018067	181.482215	0.217866	15.782415	0.457889	7.015868
2217.073000	382.018067	181.498237	0.217861	15.783808	0.457880	7.016487
2217.093000	382.018067	181.490839	0.217863	15.783165	0.457884	7.016201
2217.113000	382.018067	181.494459	0.217862	15.783479	0.457882	7.016341
2217.133000	382.018067	181.483536	0.217865	15.782530	0.457888	7.015919
2217.153000	382.018067	181.499798	0.217861	15.783944	0.457880	7.016547
2217.173000	382.018067	181.483458	0.217865	15.782523	0.457888	7.015916
2217.193000	382.018067	181.493315	0.217863	15.783380	0.457883	7.016297
2217.213000	382.018067	181.483575	0.217865	15.782533	0.457888	7.015920
2217.233000	382.018067	181.490301	0.217863	15.783118	0.457885	7.016180
2217.253000	382.018067	181.491627	0.217863	15.783233	0.457884	7.016232
2217.273000	382.018067	181.481650	0.217866	15.782365	0.457889	7.015846
2217.293000	382.018067	181.503200	0.217860	15.784240	0.457878	7.016679
2217.313000	382.018067	181.494406	0.217862	15.783475	0.457882	7.016339
2217.333000	382.018067	181.505692	0.217859	15.784456	0.457877	7.016775
2217.353000	382.018067	181.495353	0.217862	15.783557	0.457882	7.016376
2217.373000	382.018067	181.490741	0.217863	15.783156	0.457884	7.016197
2217.393000	382.018067	181.503816	0.217860	15.784293	0.457878	7.016703
2217.413000	382.018067	181.509525	0.217858	15.784790	0.457875	7.016923
2217.433000	382.018067	181.506846	0.217859	15.784557	0.457876	7.016820
2217.453000	382.018067	181.503055	0.217860	15.784227	0.457878	7.016673
2217.473000	382.018067	181.493906	0.217863	15.783431	0.457883	7.016320
2217.493000	382.018067	181.488683	0.217864	15.782977	0.457885	7.016118
2217.513000	382.018067	181.483310	0.217865	15.782510	0.457888	7.015910
2217.533000	382.018067	181.498670	0.217861	15.783846	0.457880	7.016504
2217.553000	382.018067	181.499283	0.217861	15.783899	0.457880	7.016528
2217.573000	382.018067	181.492330	0.217863	15.783294	0.457884	7.016259
2217.593000	382.018067	181.500634	0.217861	15.784016	0.457879	7.016580
2217.613000	382.018067	181.498125	0.217861	15.783798	0.457880	7.016483
2217.633000	382.018067	181.498794	0.217861	15.783856	0.457880	7.016509
2217.653000	382.018067	181.481065	0.217866	15.782315	0.457889	7.015823
2217.673000	382.018067	181.494791	0.217862	15.783508	0.457882	7.016354
2217.693000	382.018067	181.502954	0.217860	15.784218	0.457878	7.016669
2217.713000	382.018067	181.501066	0.217861	15.784054	0.457879	7.016596
2217.733000	382.018067	181.506710	0.217859	15.784545	0.457876	7.016815
2217.753000	382.017987	181.493462	0.217863	15.783393	0.457883	7.016302
2217.773000	382.018067	181.491027	0.217863	15.783181	0.457884	7.016208
2217.793000	382.018067	181.484395	0.217865	15.782604	0.457888	7.015952
2217.813000	382.018067	181.489769	0.217864	15.783072	0.457885	7.016160
2217.833000	382.018067	181.484943	0.217865	15.782652	0.457887	7.015973
2217.853000	382.018067	181.480790	0.217866	15.782291	0.457890	7.015813
2217.873000	382.018067	181.486465	0.217864	15.782784	0.457887	7.016032
2217.893000	382.018067	181.493524	0.217863	15.783398	0.457883	7.016305
2217.913000	382.018067	181.484084	0.217865	15.782577	0.457888	7.015940
2217.933000	382.018067	181.489029	0.217864	15.783007	0.457885	7.016131
2217.953000	382.018067	181.490859	0.217863	15.783166	0.457884	7.016202
2217.973000	382.018067	181.481965	0.217866	15.782393	0.457889	7.015858
2217.993000	382.018067	181.474564	0.217868	15.781749	0.457893	7.015572
2218.013000	382.018067	181.477970	0.217867	15.782045	0.457891	7.015704
2218.033000	382.018067	181.480789	0.217866	15.782291	0.457890	7.015813
2218.053000	382.018067	181.470547	0.217869	15.781400	0.457895	7.015417
2218.073000	382.018067	181.477339	0.217867	15.781991	0.457891	7.015679
2218.093000	382.018067	181.480813	0.217866	15.782293	0.457890	7.015813
2218.113000	382.018067	181.470314	0.217869	15.781380	0.457895	7.015408
2218.133000	382.018067	181.466837	0.217870	15.781077	0.457897	7.015273
2218.153000	382.018067	181.470243	0.217869	15.781374	0.457895	7.015405
2218.173000	382.018067	181.464369	0.217870	15.780863	0.457898	7.015178
2218.193000	382.018067	181.468213	0.217869	15.781197	0.457896	7.015326
2218.213000	382.018067	181.481888	0.217866	15.782386	0.457889	7.015855
2218.233000	382.018067	181.466139	0.217870	15.781017	0.457897	7.015246
2218.253000	382.018067	181.450128	0.217874	15.779624	0.457906	7.014627
2218.273000	382.018067	181.466381	0.217870	15.781038	0.457897	7.015256
2218.293000	382.018067	181.460624	0.217871	15.780537	0.457900	7.015033
2218.313000	382.018067	181.471334	0.217868	15.781468	0.457894	7.015447
2218.333000	382.018067	181.475746	0.217867	15.781852	0.457892	7.015618
2218.353000	382.018067	181.480802	0.217866	15.782292	0.457890	7.015813
2218.373000	382.018067	181.461744	0.217871	15.780634	0.457899	7.015076
2218.393000	382.018067	181.465118	0.217870	15.780928	0.457898	7.015207
2218.413000	382.018067	181.463133	0.217871	15.780755	0.457899	7.015130
2218.433000	382.018067	181.473440	0.217868	15.781652	0.457893	7.015528
2218.453000	382.018067	181.457270	0.217872	15.780245	0.457902	7.014903
2218.473000	382.018067	181.465159	0.217870	15.780931	0.457898	7.015208
2218.493000	382.018067	181.464935	0.217870	15.780912	0.457898	7.015200
2218.513000	382.018067	181.461528	0.217871	15.780616	0.457900	7.015068
2218.533000	382.018067	181.454365	0.217873	15.779993	0.457903	7.014791
2218.553000	382.018067	181.464751	0.217870	15.780896	0.457898	7.015193
2218.573000	382.018067	181.462298	0.217871	15.780683	0.457899	7.015098
2218.593000	382.018067	181.457575	0.217872	15.780272	0.457902	7.014915
2218.613000	382.018067	181.450054	0.217874	15.779618	0.457906	7.014624
2218.633000	382.018067	181.452924	0.217873	15.779867	0.457904	7.014735
2218.653000	382.018067	181.459834	0.217871	15.780468	0.457900	7.015002
2218.673000	382.018067	181.459009	0.217872	15.780397	0.457901	7.014971
2218.693000	382.018067	181.448258	0.217874	15.779462	0.457906	7.014555
2218.713000	382.018067	181.457958	0.217872	15.780305	0.457901	7.014930
2218.733000	382.018067	181.452063	0.217873	15.779793	0.457904	7.014702
2218.753000	382.018067	181.447734	0.217875	15.779416	0.457907	7.014535
2218.773000	382.018067	181.447916	0.217875	15.779432	0.457907	7.014542
2218.793000	382.018067	181.455723	0.217873	15.780111	0.457903	7.014844
2218.813000	382.018067	181.451953	0.217874	15.779783	0.457905	7.014698
2218.833000	382.018067	181.448441	0.217874	15.779478	0.457906	7.014562
2218.853000	382.017987	181.448716	0.217874	15.779501	0.457906	7.014573
2218.873000	382.018067	181.447684	0.217875	15.779412	0.457907	7.014533
2218.893000	382.018067	181.437217	0.217877	15.778501	0.457912	7.014128
2218.913000	382.018067	181.445656	0.217875	15.779235	0.457908	7.014454
2218.933000	382.018067	181.440321	0.217877	15.778771	0.457911	7.014248
2218.953000	382.018067	181.450215	0.217874	15.779632	0.457905	7.014631
2218.973000	382.018067	181.446533	0.217875	15.779312	0.457907	7.014488
2218.993000	382.018067	181.432221	0.217879	15.778067	0.457915	7.013935
2219.013000	382.018067	181.445911	0.217875	15.779258	0.457908	7.014464
2219.033000	382.018067	181.441079	0.217876	15.778837	0.457910	7.014277
2219.053000	382.018067	181.440302	0.217877	15.778770	0.457911	7.014247
2219.073000	382.018067	181.430235	0.217879	15.777894	0.457916	7.013858
2219.093000	382.018067	181.426536	0.217880	15.777573	0.457918	7.013715
2219.113000	382.018067	181.427965	0.217880	15.777697	0.457917	7.013770
2219.133000	382.018067	181.426929	0.217880	15.777607	0.457918	7.013730
2219.153000	382.018067	181.422512	0.217881	15.777223	0.457920	7.013560
2219.173000	382.018067	181.421923	0.217881	15.777171	0.457920	7.013537
2219.193000	382.018067	181.415992	0.217883	15.776656	0.457923	7.013308
2219.213000	382.018067	181.414633	0.217883	15.776537	0.457924	7.013255
2219.233000	382.018067	181.417969	0.217882	15.776828	0.457922	7.013384
2219.253000	382.018067	181.414414	0.217883	15.776518	0.457924	7.013247
2219.273000	382.018067	181.411190	0.217884	15.776238	0.457926	7.013122
2219.293000	382.018067	181.416405	0.217883	15.776692	0.457923	7.013324
2219.313000	382.018067	181.405906	0.217886	15.775779	0.457929	7.012918
2219.333000	382.018067	181.384652	0.217891	15.773930	0.457940	7.012096
2219.353000	382.018067	181.388831	0.217890	15.774294	0.457937	7.012258
2219.373000	382.018067	181.379338	0.217892	15.773468	0.457942	7.011891
2219.393000	382.018067	181.394113	0.217889	15.774753	0.457935	7.012462
2219.413000	382.018067	181.387353	0.217890	15.774165	0.457938	7.012200
2219.433000	382.018067	181.385762	0.217891	15.774027	0.457939	7.012139
2219.453000	382.018067	181.371711	0.217894	15.772805	0.457946	7.011596
2219.473000	382.018067	181.373118	0.217894	15.772927	0.457946	7.011650
2219.493000	382.018067	181.379600	0.217892	15.773491	0.457942	7.011901
2219.513000	382.018067	181.369717	0.217895	15.772631	0.457947	7.011519
2219.533000	382.018067	181.365703	0.217896	15.772282	0.457950	7.011363
2219.553000	382.018067	181.368793	0.217895	15.772551	0.457948	7.011483
2219.573000	382.018067	181.364882	0.217896	15.772211	0.457950	7.011332
2219.593000	382.018067	181.353288	0.217899	15.771203	0.457956	7.010884
2219.613000	382.018067	181.349283	0.217900	15.770854	0.457958	7.010729
2219.633000	382.018067	181.342461	0.217902	15.770261	0.457962	7.010465
2219.653000	382.018067	181.343219	0.217902	15.770327	0.457961	7.010494
2219.673000	382.018067	181.360714	0.217897	15.771848	0.457952	7.011171
2219.693000	382.018067	181.352727	0.217899	15.771154	0.457956	7.010862
2219.713000	382.018067	181.355708	0.217899	15.771413	0.457955	7.010977
2219.733000	382.018067	181.346088	0.217901	15.770576	0.457960	7.010605
2219.753000	382.018067	181.345460	0.217901	15.770522	0.457960	7.010581
2219.773000	382.018067	181.328499	0.217906	15.769047	0.457969	7.009925
2219.793000	382.018067	181.340985	0.217903	15.770133	0.457962	7.010408
2219.813000	382.018067	181.340258	0.217903	15.770069	0.457963	7.010380
2219.833000	382.018067	181.332563	0.217905	15.769400	0.457967	7.010082
2219.853000	382.018067	181.331456	0.217905	15.769304	0.457967	7.010040
2219.873000	382.018067	181.331252	0.217905	15.769286	0.457967	7.010032
2219.893000	382.018067	181.320111	0.217908	15.768317	0.457973	7.009601
2219.913000	382.018067	181.334492	0.217904	15.769568	0.457966	7.010157
2219.933000	382.018067	181.318910	0.217908	15.768213	0.457974	7.009555
2219.953000	382.018067	181.322511	0.217907	15.768526	0.457972	7.009694
2219.973000	382.018067	181.320684	0.217908	15.768367	0.457973	7.009623
2219.993000	382.018067	181.318784	0.217908	15.768202	0.457974	7.009550
2220.013000	382.018067	181.320140	0.217908	15.768320	0.457973	7.009602
2220.033000	382.018067	181.315413	0.217909	15.767909	0.457976	7.009419
2220.053000	382.018067	181.319412	0.217908	15.768257	0.457974	7.009574
2220.073000	382.018067	181.308808	0.217911	15.767334	0.457979	7.009164
2220.093000	382.018067	181.311153	0.217910	15.767538	0.457978	7.009255
2220.113000	382.018067	181.313864	0.217910	15.767774	0.457977	7.009359
2220.133000	382.018067	181.306958	0.217911	15.767174	0.457980	7.009092
2220.153000	382.018067	181.305344	0.217912	15.767033	0.457981	7.009030
2220.173000	382.018067	181.304752	0.217912	15.766982	0.457981	7.009007
2220.193000	382.018067	181.313582	0.217910	15.767750	0.457977	7.009349
2220.213000	382.018067	181.310341	0.217911	15.767468	0.457978	7.009223
2220.233000	382.018067	181.302477	0.217913	15.766784	0.457982	7.008919
2220.253000	382.018067	181.306785	0.217911	15.767159	0.457980	7.009086
2220.273000	382.018067	181.284236	0.217917	15.765198	0.457992	7.008214
2220.293000	382.018067	181.304544	0.217912	15.766964	0.457981	7.008999
2220.313000	382.018067	181.298582	0.217914	15.766445	0.457984	7.008769
2220.333000	382.018067	181.305012	0.217912	15.767004	0.457981	7.009017
2220.353000	382.018067	181.304044	0.217912	15.766920	0.457982	7.008980
2220.373000	382.018067	181.289709	0.217916	15.765674	0.457989	7.008426
2220.393000	382.018067	181.294234	0.217915	15.766067	0.457987	7.008601
2220.413000	382.018067	181.303881	0.217912	15.766906	0.457982	7.008974
2220.433000	382.018067	181.288440	0.217916	15.765563	0.457990	7.008377
2220.453000	382.018067	181.282350	0.217918	15.765034	0.457993	7.008141
2220.473000	382.018067	181.292540	0.217915	15.765920	0.457988	7.008535
2220.493000	382.018067	181.297104	0.217914	15.766317	0.457985	7.008712
2220.513000	382.018067	181.289171	0.217916	15.765627	0.457989	7.008405
2220.533000	382.018067	181.293698	0.217915	15.766020	0.457987	7.008580
2220.553000	382.018067	181.281625	0.217918	15.764971	0.457993	7.008113
2220.573000	382.018067	181.285745	0.217917	15.765329	0.457991	7.008272
2220.593000	382.018067	181.278451	0.217919	15.764694	0.457995	7.007990
2220.613000	382.018067	181.268880	0.217921	15.763862	0.458000	7.007620
2220.633000	382.018067	181.265489	0.217922	15.763567	0.458002	7.007489
2220.653000	382.018067	181.269996	0.217921	15.763959	0.457999	7.007664
2220.673000	382.018067	181.286689	0.217917	15.765411	0.457991	7.008309
2220.693000	382.018067	181.284733	0.217917	15.765241	0.457992	7.008233
2220.713000	382.018067	181.273912	0.217920	15.764300	0.457997	7.007815
2220.733000	382.018067	181.277060	0.217919	15.764574	0.457996	7.007937
2220.753000	382.018067	181.255268	0.217925	15.762678	0.458007	7.007094
2220.773000	382.018067	181.256719	0.217925	15.762805	0.458006	7.007150
2220.793000	382.018067	181.269090	0.217921	15.763880	0.458000	7.007629
2220.813000	382.018067	181.263281	0.217923	15.763375	0.458003	7.007404
2220.833000	382.018067	181.258396	0.217924	15.762950	0.458005	7.007215
2220.853000	382.018067	181.258493	0.217924	15.762959	0.458005	7.007219
2220.873000	382.018067	181.260829	0.217923	15.763162	0.458004	7.007309
2220.893000	382.018067	181.261498	0.217923	15.763220	0.458004	7.007335
2220.913000	382.018067	181.260585	0.217924	15.763141	0.458004	7.007300
2220.933000	382.018067	181.258014	0.217924	15.762917	0.458006	7.007200
2220.953000	382.018067	181.270176	0.217921	15.763975	0.457999	7.007671
2220.973000	382.018067	181.257361	0.217924	15.762860	0.458006	7.007175
2220.993000	382.018067	181.253537	0.217925	15.762528	0.458008	7.007027
2221.013000	382.018067	181.254973	0.217925	15.762653	0.458007	7.007083
2221.033000	382.018067	181.243484	0.217928	15.761654	0.458013	7.006639
2221.053000	382.018067	181.251567	0.217926	15.762357	0.458009	7.006951
2221.073000	382.018067	181.257377	0.217924	15.762862	0.458006	7.007176
2221.093000	382.018067	181.246566	0.217927	15.761922	0.458012	7.006758
2221.113000	382.018067	181.240993	0.217929	15.761437	0.458014	7.006542
2221.133000	382.018067	181.240721	0.217929	15.761413	0.458015	7.006532
2221.153000	382.018067	181.240115	0.217929	15.761361	0.458015	7.006508
2221.173000	382.018067	181.249443	0.217926	15.762172	0.458010	7.006869
2221.193000	382.018067	181.245386	0.217927	15.761819	0.458012	7.006712
2221.213000	382.018067	181.243763	0.217928	15.761678	0.458013	7.006649
2221.233000	382.018067	181.244890	0.217928	15.761776	0.458012	7.006693
2221.253000	382.018067	181.247895	0.217927	15.762037	0.458011	7.006809
2221.273000	382.018067	181.255178	0.217925	15.762671	0.458007	7.007091
2221.293000	382.018067	181.245830	0.217927	15.761858	0.458012	7.006729
2221.313000	382.018067	181.228745	0.217932	15.760372	0.458021	7.006069
[truncated: 1,002 more rows]
