# Supplementary material for: Stress relaxation in the presence of sudden strain bursts: Methodology and stress relaxation data of microcast aluminium microwires
Source: Data Brief. 2018 Nov 14;21:2134–41. doi: 10.1016/j.dib.2018.11.047 (PMC6265499; doi:10.1016/j.dib.2018.11.047)
Supplement: Supplementary file 2 — Supplementary material [file mmc2.zip › Data in brief/As-cast/Al4N/Al_100_r_1/Stress relax txt files/Al_100_relax_1_Relaxcycle0017.txt]

Time[s]	Motordispl[�m]	Force[mN]	EngStrain	EngStress[MPa]	Shearstrain	Shearstress [MPa]
2294.888000	398.071382	190.003739	0.226787	16.523480	0.475650	7.345299
2294.908000	398.077351	189.978578	0.226798	16.521292	0.475671	7.344326
2294.928000	398.081626	189.972764	0.226802	16.520787	0.475680	7.344101
2294.948000	398.081707	189.984168	0.226799	16.521778	0.475675	7.344542
2294.968000	398.081787	189.956089	0.226807	16.519336	0.475689	7.343457
2294.988000	398.081707	189.925266	0.226815	16.516656	0.475705	7.342265
2295.008000	398.081787	189.918574	0.226816	16.516074	0.475709	7.342006
2295.028000	398.081707	189.924587	0.226815	16.516597	0.475706	7.342239
2295.048000	398.081707	189.908334	0.226819	16.515183	0.475714	7.341611
2295.068000	398.081787	189.902967	0.226820	16.514717	0.475717	7.341403
2295.088000	398.081707	189.884704	0.226825	16.513128	0.475726	7.340697
2295.108000	398.081707	189.889922	0.226824	16.513582	0.475724	7.340899
2295.128000	398.081707	189.899397	0.226821	16.514406	0.475719	7.341265
2295.148000	398.081707	189.866980	0.226830	16.511587	0.475735	7.340012
2295.168000	398.081707	189.881271	0.226826	16.512830	0.475728	7.340564
2295.188000	398.081707	189.847993	0.226835	16.509936	0.475745	7.339278
2295.208000	398.081707	189.848362	0.226835	16.509968	0.475745	7.339292
2295.228000	398.081787	189.846889	0.226835	16.509840	0.475746	7.339235
2295.248000	398.081707	189.816105	0.226843	16.507163	0.475762	7.338045
2295.268000	398.081707	189.819753	0.226842	16.507480	0.475760	7.338186
2295.288000	398.081707	189.810068	0.226845	16.506638	0.475765	7.337812
2295.308000	398.081707	189.807121	0.226845	16.506382	0.475767	7.337698
2295.328000	398.081707	189.800388	0.226847	16.505796	0.475770	7.337438
2295.368000	398.081707	189.778812	0.226853	16.503920	0.475781	7.336603
2295.368000	398.081707	189.765212	0.226856	16.502737	0.475788	7.336078
2295.388000	398.081707	189.732196	0.226865	16.499866	0.475805	7.334801
2295.408000	398.081707	189.716910	0.226869	16.498536	0.475813	7.334210
2295.428000	398.081787	189.713962	0.226870	16.498280	0.475815	7.334096
2295.448000	398.081787	189.703752	0.226873	16.497392	0.475820	7.333702
2295.468000	398.081787	189.695167	0.226875	16.496646	0.475825	7.333370
2295.488000	398.081707	189.692524	0.226875	16.496416	0.475826	7.333268
2295.508000	398.081787	189.672971	0.226881	16.494715	0.475836	7.332512
2295.528000	398.081787	189.664436	0.226883	16.493973	0.475841	7.332182
2295.568000	398.081707	189.656653	0.226885	16.493296	0.475845	7.331881
2295.568000	398.081707	189.646751	0.226887	16.492435	0.475850	7.331498
2295.588000	398.081787	189.643706	0.226888	16.492170	0.475852	7.331380
2295.608000	398.081707	189.645650	0.226888	16.492339	0.475850	7.331456
2295.628000	398.081787	189.640236	0.226889	16.491869	0.475853	7.331246
2295.648000	398.081787	189.633614	0.226891	16.491293	0.475857	7.330990
2295.668000	398.081787	189.632784	0.226891	16.491221	0.475857	7.330958
2295.688000	398.081787	189.630793	0.226892	16.491047	0.475858	7.330881
2295.708000	398.081787	189.628656	0.226892	16.490861	0.475859	7.330799
2295.728000	398.081787	189.619352	0.226895	16.490052	0.475864	7.330439
2295.748000	398.081787	189.610841	0.226897	16.489312	0.475869	7.330110
2295.788000	398.081787	189.599949	0.226900	16.488365	0.475874	7.329689
2295.788000	398.081787	189.583036	0.226904	16.486894	0.475883	7.329035
2295.808000	398.081787	189.574546	0.226906	16.486156	0.475887	7.328707
2295.828000	398.081787	189.575795	0.226906	16.486264	0.475887	7.328755
2295.848000	398.081787	189.564831	0.226909	16.485311	0.475893	7.328331
2295.868000	398.081787	189.564924	0.226909	16.485319	0.475892	7.328335
2295.888000	398.081787	189.572567	0.226907	16.485984	0.475889	7.328630
2295.908000	398.081787	189.554991	0.226911	16.484455	0.475898	7.327951
2295.928000	398.081787	189.549553	0.226913	16.483982	0.475900	7.327741
2295.948000	398.081787	189.542991	0.226915	16.483412	0.475904	7.327487
2295.968000	398.081787	189.536746	0.226916	16.482869	0.475907	7.327245
2295.988000	398.081787	189.533906	0.226917	16.482622	0.475909	7.327136
2296.008000	398.081787	189.531610	0.226918	16.482422	0.475910	7.327047
2296.028000	398.081787	189.541590	0.226915	16.483290	0.475905	7.327433
2296.048000	398.081787	189.536310	0.226916	16.482831	0.475907	7.327229
2296.068000	398.081787	189.545692	0.226914	16.483647	0.475902	7.327591
2296.088000	398.081787	189.530954	0.226918	16.482365	0.475910	7.327022
2296.108000	398.081787	189.512044	0.226923	16.480721	0.475920	7.326291
2296.128000	398.081787	189.514248	0.226922	16.480912	0.475919	7.326376
2296.148000	398.081787	189.504787	0.226925	16.480089	0.475924	7.326010
2296.168000	398.081787	189.506026	0.226924	16.480197	0.475923	7.326058
2296.188000	398.081787	189.507066	0.226924	16.480288	0.475923	7.326098
2296.208000	398.081787	189.497762	0.226926	16.479478	0.475927	7.325738
2296.228000	398.081787	189.507539	0.226924	16.480329	0.475922	7.326116
2296.248000	398.081787	189.501668	0.226925	16.479818	0.475925	7.325889
2296.268000	398.081787	189.482717	0.226930	16.478170	0.475935	7.325157
2296.288000	398.081787	189.465643	0.226935	16.476685	0.475944	7.324497
2296.308000	398.081787	189.449981	0.226939	16.475323	0.475952	7.323891
2296.328000	398.081787	189.442360	0.226941	16.474661	0.475956	7.323597
2296.348000	398.081787	189.429236	0.226944	16.473519	0.475963	7.323089
2296.368000	398.081787	189.429792	0.226944	16.473568	0.475963	7.323111
2296.388000	398.081787	189.422477	0.226946	16.472931	0.475966	7.322828
2296.428000	398.081787	189.407485	0.226950	16.471628	0.475974	7.322248
2296.428000	398.081787	189.399327	0.226952	16.470918	0.475978	7.321933
2296.448000	398.081787	189.406288	0.226950	16.471524	0.475975	7.322202
2296.468000	398.081787	189.388477	0.226955	16.469975	0.475984	7.321514
2296.488000	398.081787	189.382811	0.226956	16.469482	0.475987	7.321295
2296.508000	398.081787	189.371532	0.226959	16.468501	0.475993	7.320858
2296.528000	398.081787	189.374040	0.226959	16.468719	0.475992	7.320955
2296.548000	398.081787	189.363001	0.226962	16.467759	0.475997	7.320529
2296.568000	398.081787	189.355025	0.226964	16.467066	0.476002	7.320220
2296.588000	398.081787	189.342936	0.226967	16.466014	0.476008	7.319753
2296.628000	398.081787	189.358131	0.226963	16.467336	0.476000	7.320340
2296.648000	398.081787	189.335352	0.226969	16.465355	0.476012	7.319460
2296.648000	398.081787	189.304601	0.226977	16.462680	0.476028	7.318271
2296.668000	398.081787	189.304590	0.226977	16.462679	0.476028	7.318271
2296.688000	398.081787	189.291809	0.226980	16.461568	0.476034	7.317776
2296.708000	398.081787	189.291881	0.226980	16.461574	0.476034	7.317779
2296.728000	398.081787	189.288410	0.226981	16.461272	0.476036	7.317645
2296.748000	398.081787	189.298012	0.226979	16.462107	0.476031	7.318016
2296.768000	398.081787	189.289281	0.226981	16.461348	0.476036	7.317679
2296.788000	398.081787	189.283107	0.226982	16.460811	0.476039	7.317440
2296.808000	398.081787	189.257875	0.226989	16.458617	0.476052	7.316465
2296.848000	398.081787	189.258015	0.226989	16.458629	0.476052	7.316470
2296.848000	398.081787	189.241726	0.226993	16.457213	0.476060	7.315840
2296.868000	398.081787	189.222515	0.226998	16.455542	0.476070	7.315098
2296.888000	398.081787	189.221914	0.226998	16.455490	0.476071	7.315074
2296.908000	398.081787	189.218074	0.226999	16.455156	0.476073	7.314926
2296.928000	398.081787	189.235346	0.226995	16.456658	0.476064	7.315594
2296.948000	398.081787	189.217690	0.227000	16.455122	0.476073	7.314911
2296.968000	398.081787	189.216571	0.227000	16.455025	0.476073	7.314868
2296.988000	398.081787	189.212687	0.227001	16.454687	0.476075	7.314718
2297.008000	398.081787	189.218061	0.226999	16.455155	0.476073	7.314925
2297.028000	398.081868	189.196475	0.227005	16.453277	0.476084	7.314091
2297.048000	398.081787	189.192255	0.227006	16.452910	0.476086	7.313928
2297.068000	398.081787	189.177575	0.227010	16.451634	0.476094	7.313360
2297.088000	398.081787	189.197875	0.227005	16.453399	0.476083	7.314145
2297.108000	398.081787	189.189052	0.227007	16.452632	0.476088	7.313804
2297.128000	398.081787	189.191662	0.227006	16.452859	0.476086	7.313905
2297.148000	398.081787	189.173379	0.227011	16.451269	0.476096	7.313198
2297.168000	398.081787	189.173746	0.227011	16.451301	0.476096	7.313212
2297.188000	398.081868	189.168993	0.227012	16.450887	0.476098	7.313029
2297.208000	398.081868	189.179806	0.227009	16.451828	0.476093	7.313447
2297.228000	398.081787	189.168756	0.227012	16.450867	0.476098	7.313019
2297.268000	398.081787	189.167567	0.227013	16.450763	0.476099	7.312973
2297.288000	398.081787	189.143189	0.227019	16.448643	0.476112	7.312031
2297.288000	398.081868	189.150658	0.227017	16.449293	0.476108	7.312320
2297.308000	398.081787	189.156900	0.227015	16.449836	0.476104	7.312561
2297.328000	398.081787	189.128668	0.227023	16.447381	0.476119	7.311470
2297.348000	398.081787	189.120547	0.227025	16.446674	0.476123	7.311156
2297.368000	398.081787	189.120534	0.227025	16.446673	0.476123	7.311155
2297.388000	398.081787	189.112103	0.227027	16.445940	0.476128	7.310829
2297.408000	398.081787	189.104206	0.227029	16.445253	0.476132	7.310524
2297.428000	398.081787	189.089478	0.227033	16.443972	0.476139	7.309955
2297.448000	398.081787	189.092408	0.227032	16.444227	0.476138	7.310068
2297.488000	398.081868	189.072953	0.227037	16.442535	0.476148	7.309316
2297.488000	398.081868	189.067668	0.227039	16.442076	0.476151	7.309111
2297.508000	398.081868	189.064140	0.227040	16.441769	0.476153	7.308975
2297.528000	398.081868	189.052615	0.227043	16.440767	0.476159	7.308530
2297.548000	398.081868	189.038837	0.227046	16.439569	0.476166	7.307997
2297.568000	398.081868	189.054212	0.227042	16.440906	0.476158	7.308591
2297.588000	398.081868	189.043694	0.227045	16.439991	0.476163	7.308185
2297.608000	398.081868	189.044374	0.227045	16.440050	0.476163	7.308211
2297.628000	398.081868	189.046930	0.227044	16.440272	0.476162	7.308310
2297.648000	398.081868	189.023979	0.227050	16.438276	0.476174	7.307423
2297.668000	398.081868	189.013743	0.227053	16.437386	0.476179	7.307027
2297.708000	398.081868	189.023988	0.227050	16.438277	0.476174	7.307423
2297.708000	398.081868	189.021477	0.227051	16.438059	0.476175	7.307326
2297.728000	398.081868	189.016722	0.227052	16.437645	0.476177	7.307142
2297.748000	398.081868	188.995070	0.227058	16.435762	0.476189	7.306305
2297.768000	398.081868	189.013569	0.227053	16.437371	0.476179	7.307020
2297.788000	398.081868	189.013435	0.227053	16.437359	0.476179	7.307015
2297.808000	398.081868	189.009430	0.227054	16.437011	0.476181	7.306860
2297.828000	398.081868	189.006905	0.227055	16.436792	0.476182	7.306762
2297.848000	398.081868	189.011326	0.227054	16.437176	0.476180	7.306933
2297.868000	398.081868	188.990246	0.227059	16.435343	0.476191	7.306118
2297.888000	398.081949	188.997938	0.227057	16.436012	0.476187	7.306416
2297.908000	398.081868	188.992125	0.227059	16.435506	0.476190	7.306191
2297.928000	398.081868	188.989515	0.227059	16.435279	0.476191	7.306090
2297.948000	398.081868	188.991828	0.227059	16.435480	0.476190	7.306180
2297.968000	398.081868	188.975257	0.227063	16.434039	0.476199	7.305539
2297.988000	398.081868	188.968329	0.227065	16.433437	0.476202	7.305271
2298.008000	398.081868	188.983000	0.227061	16.434713	0.476195	7.305838
2298.028000	398.081868	188.961562	0.227067	16.432848	0.476206	7.305010
2298.048000	398.081868	188.961257	0.227067	16.432822	0.476206	7.304998
2298.068000	398.081949	188.969832	0.227064	16.433568	0.476202	7.305329
2298.088000	398.081868	188.966409	0.227065	16.433270	0.476203	7.305197
2298.128000	398.081868	188.972345	0.227064	16.433786	0.476200	7.305426
2298.148000	398.081868	188.977496	0.227062	16.434234	0.476198	7.305626
2298.148000	398.081868	188.985058	0.227060	16.434892	0.476194	7.305918
2298.168000	398.081868	188.978886	0.227062	16.434355	0.476197	7.305679
2298.188000	398.081949	188.977752	0.227062	16.434256	0.476198	7.305635
2298.208000	398.081868	188.961549	0.227067	16.432847	0.476206	7.305009
2298.228000	398.081868	188.944555	0.227071	16.431369	0.476215	7.304352
2298.248000	398.081949	188.941209	0.227072	16.431078	0.476217	7.304223
2298.268000	398.081949	188.952069	0.227069	16.432023	0.476211	7.304643
2298.288000	398.081868	188.946478	0.227070	16.431537	0.476214	7.304426
2298.308000	398.081868	188.942699	0.227071	16.431208	0.476216	7.304280
2298.348000	398.081949	188.936333	0.227073	16.430654	0.476219	7.304034
2298.368000	398.081949	188.935599	0.227073	16.430591	0.476220	7.304006
2298.368000	398.081949	188.944199	0.227071	16.431338	0.476215	7.304338
2298.388000	398.081949	188.937517	0.227073	16.430757	0.476219	7.304080
2298.408000	398.081949	188.925464	0.227076	16.429709	0.476225	7.303614
2298.428000	398.081949	188.943445	0.227071	16.431273	0.476215	7.304309
2298.448000	398.081949	188.947169	0.227070	16.431597	0.476214	7.304453
2298.468000	398.081949	188.933553	0.227074	16.430413	0.476221	7.303927
2298.488000	398.081949	188.930509	0.227075	16.430148	0.476222	7.303809
2298.508000	398.081949	188.925894	0.227076	16.429747	0.476225	7.303631
2298.548000	398.081949	188.910265	0.227080	16.428387	0.476233	7.303027
2298.568000	398.081949	188.919803	0.227077	16.429217	0.476228	7.303395
2298.568000	398.081949	188.913930	0.227079	16.428706	0.476231	7.303168
2298.588000	398.081949	188.916246	0.227078	16.428908	0.476230	7.303258
2298.608000	398.081949	188.916633	0.227078	16.428941	0.476229	7.303273
2298.628000	398.081949	188.907616	0.227081	16.428157	0.476234	7.302924
2298.648000	398.081949	188.895549	0.227084	16.427108	0.476240	7.302458
2298.668000	398.081949	188.912701	0.227079	16.428599	0.476231	7.303121
2298.688000	398.081949	188.893705	0.227084	16.426947	0.476241	7.302386
2298.708000	398.082029	188.901598	0.227082	16.427634	0.476237	7.302691
2298.728000	398.081949	188.877792	0.227088	16.425563	0.476250	7.301771
2298.768000	398.081949	188.855134	0.227094	16.423593	0.476261	7.300895
2298.788000	398.081949	188.849256	0.227096	16.423082	0.476264	7.300668
2298.788000	398.081949	188.836670	0.227099	16.421987	0.476271	7.300181
2298.808000	398.082029	188.836844	0.227099	16.422002	0.476271	7.300188
2298.828000	398.082029	188.832079	0.227100	16.421588	0.476273	7.300004
2298.848000	398.081949	188.825568	0.227102	16.421022	0.476277	7.299752
2298.868000	398.082029	188.823760	0.227103	16.420865	0.476278	7.299682
2298.888000	398.082029	188.815503	0.227105	16.420147	0.476282	7.299363
2298.908000	398.082029	188.812442	0.227106	16.419880	0.476284	7.299245
2298.928000	398.082029	188.813430	0.227105	16.419966	0.476283	7.299283
2298.948000	398.082029	188.816438	0.227105	16.420228	0.476282	7.299399
2298.968000	398.082029	188.807341	0.227107	16.419437	0.476286	7.299048
2298.988000	398.082029	188.785194	0.227113	16.417511	0.476298	7.298191
2299.008000	398.082029	188.772222	0.227116	16.416383	0.476305	7.297690
2299.028000	398.082029	188.745240	0.227123	16.414036	0.476319	7.296647
2299.048000	398.082029	188.752362	0.227121	16.414655	0.476315	7.296922
2299.068000	398.082029	188.743770	0.227124	16.413908	0.476319	7.296590
2299.088000	398.082029	188.734118	0.227126	16.413069	0.476324	7.296217
2299.108000	398.082029	188.743645	0.227124	16.413897	0.476319	7.296585
2299.128000	398.082029	188.714996	0.227131	16.411406	0.476334	7.295478
2299.148000	398.082029	188.696139	0.227136	16.409766	0.476344	7.294749
2299.168000	398.082029	188.705953	0.227133	16.410620	0.476339	7.295128
2299.188000	398.082029	188.699799	0.227135	16.410084	0.476342	7.294890
2299.208000	398.082029	188.692597	0.227137	16.409458	0.476346	7.294612
2299.228000	398.082029	188.704698	0.227134	16.410510	0.476340	7.295080
2299.248000	398.082029	188.695627	0.227136	16.409722	0.476344	7.294729
2299.268000	398.082029	188.666719	0.227144	16.407208	0.476359	7.293611
2299.288000	398.082110	188.662321	0.227145	16.406825	0.476362	7.293441
2299.308000	398.082029	188.653883	0.227147	16.406091	0.476366	7.293115
2299.328000	398.082110	188.656158	0.227147	16.406289	0.476365	7.293203
2299.348000	398.082029	188.663864	0.227144	16.406959	0.476361	7.293501
2299.368000	398.082029	188.651839	0.227148	16.405914	0.476367	7.293036
2299.388000	398.082110	188.654525	0.227147	16.406147	0.476366	7.293140
2299.428000	398.082110	188.648383	0.227149	16.405613	0.476369	7.292902
2299.428000	398.082110	188.634390	0.227152	16.404396	0.476376	7.292362
2299.448000	398.082110	188.644457	0.227150	16.405272	0.476371	7.292751
2299.468000	398.082110	188.637558	0.227151	16.404672	0.476375	7.292484
2299.488000	398.082110	188.641251	0.227150	16.404993	0.476373	7.292627
2299.508000	398.082110	188.645126	0.227149	16.405330	0.476371	7.292777
2299.528000	398.082191	188.645784	0.227149	16.405387	0.476370	7.292802
2299.548000	398.082110	188.638284	0.227151	16.404735	0.476374	7.292512
2299.568000	398.082110	188.630992	0.227153	16.404101	0.476378	7.292230
2299.588000	398.082110	188.635386	0.227152	16.404483	0.476376	7.292400
2299.628000	398.082110	188.627110	0.227154	16.403763	0.476380	7.292080
2299.648000	398.082110	188.616980	0.227157	16.402882	0.476385	7.291688
2299.648000	398.082110	188.618889	0.227156	16.403048	0.476384	7.291762
2299.668000	398.082110	188.618160	0.227156	16.402985	0.476385	7.291734
2299.688000	398.082110	188.611453	0.227158	16.402401	0.476388	7.291475
2299.708000	398.082110	188.616645	0.227157	16.402853	0.476385	7.291676
2299.728000	398.082191	188.618407	0.227156	16.403006	0.476385	7.291744
2299.748000	398.082110	188.610350	0.227158	16.402306	0.476389	7.291432
2299.768000	398.082191	188.606760	0.227159	16.401993	0.476391	7.291293
2299.788000	398.082191	188.603072	0.227160	16.401673	0.476393	7.291151
2299.808000	398.082110	188.595870	0.227162	16.401046	0.476396	7.290872
2299.828000	398.082110	188.584505	0.227165	16.400058	0.476402	7.290433
2299.848000	398.082191	188.575569	0.227168	16.399281	0.476407	7.290088
2299.868000	398.082110	188.574897	0.227168	16.399222	0.476407	7.290062
2299.888000	398.082110	188.576956	0.227167	16.399402	0.476406	7.290141
2299.908000	398.082191	188.573410	0.227168	16.399093	0.476408	7.290004
2299.928000	398.082191	188.576420	0.227167	16.399355	0.476406	7.290120
2299.948000	398.082191	188.586556	0.227165	16.400236	0.476401	7.290512
2299.968000	398.082191	188.579494	0.227167	16.399622	0.476405	7.290239
2299.988000	398.082110	188.585748	0.227165	16.400166	0.476401	7.290481
2300.008000	398.082110	188.590192	0.227164	16.400553	0.476399	7.290653
2300.048000	398.082191	188.571586	0.227169	16.398935	0.476409	7.289934
2300.068000	398.082110	188.576652	0.227167	16.399375	0.476406	7.290129
2300.068000	398.082110	188.577648	0.227167	16.399462	0.476406	7.290168
2300.088000	398.082191	188.574038	0.227168	16.399148	0.476408	7.290028
2300.108000	398.082191	188.566185	0.227170	16.398465	0.476412	7.289725
2300.128000	398.082191	188.563245	0.227171	16.398209	0.476413	7.289611
2300.148000	398.082191	188.555521	0.227173	16.397537	0.476417	7.289313
2300.168000	398.082110	188.559892	0.227172	16.397918	0.476415	7.289482
2300.188000	398.082191	188.562466	0.227171	16.398141	0.476414	7.289581
2300.208000	398.082191	188.554493	0.227173	16.397448	0.476418	7.289273
2300.228000	398.082191	188.565900	0.227170	16.398440	0.476412	7.289714
2300.248000	398.082191	188.564722	0.227170	16.398338	0.476413	7.289668
2300.268000	398.082191	188.546180	0.227175	16.396725	0.476422	7.288951
2300.288000	398.082110	188.564459	0.227170	16.398315	0.476413	7.289658
2300.308000	398.082191	188.548180	0.227175	16.396899	0.476421	7.289029
2300.328000	398.082191	188.539728	0.227177	16.396164	0.476426	7.288702
2300.348000	398.082110	188.548479	0.227175	16.396925	0.476421	7.289040
2300.368000	398.082110	188.545099	0.227176	16.396631	0.476423	7.288910
2300.388000	398.082191	188.536914	0.227178	16.395919	0.476427	7.288593
2300.408000	398.082110	188.530496	0.227179	16.395361	0.476430	7.288345
2300.428000	398.082191	188.546813	0.227175	16.396780	0.476422	7.288976
2300.448000	398.082191	188.541130	0.227177	16.396286	0.476425	7.288756
2300.488000	398.082110	188.534903	0.227178	16.395744	0.476428	7.288516
2300.488000	398.082110	188.536650	0.227178	16.395896	0.476427	7.288583
2300.508000	398.082110	188.518075	0.227183	16.394281	0.476437	7.287865
2300.528000	398.082110	188.524677	0.227181	16.394855	0.476433	7.288120
2300.548000	398.082110	188.532118	0.227179	16.395502	0.476429	7.288408
2300.568000	398.082191	188.530230	0.227179	16.395338	0.476430	7.288335
2300.588000	398.082191	188.531547	0.227179	16.395453	0.476430	7.288386
2300.608000	398.082191	188.538301	0.227177	16.396040	0.476426	7.288647
2300.628000	398.082191	188.531027	0.227179	16.395407	0.476430	7.288366
2300.648000	398.082191	188.536090	0.227178	16.395848	0.476427	7.288561
2300.668000	398.082191	188.528868	0.227180	16.395220	0.476431	7.288282
2300.688000	398.082110	188.522741	0.227181	16.394687	0.476434	7.288045
2300.708000	398.082191	188.541275	0.227177	16.396299	0.476425	7.288762
2300.728000	398.082110	188.535693	0.227178	16.395813	0.476427	7.288546
2300.748000	398.082110	188.529429	0.227180	16.395268	0.476431	7.288304
2300.768000	398.082110	188.531503	0.227179	16.395449	0.476430	7.288384
2300.788000	398.082110	188.522420	0.227181	16.394659	0.476434	7.288033
2300.808000	398.082191	188.522408	0.227182	16.394658	0.476435	7.288032
2300.828000	398.082110	188.523547	0.227181	16.394757	0.476434	7.288076
2300.848000	398.082191	188.513426	0.227184	16.393877	0.476439	7.287685
2300.868000	398.082110	188.506611	0.227186	16.393284	0.476443	7.287422
2300.888000	398.082110	188.509433	0.227185	16.393529	0.476441	7.287531
2300.928000	398.082110	188.494858	0.227189	16.392262	0.476449	7.286967
2300.928000	398.082110	188.495125	0.227189	16.392285	0.476449	7.286978
2300.948000	398.082110	188.504890	0.227186	16.393134	0.476443	7.287355
2300.968000	398.082191	188.508028	0.227185	16.393407	0.476442	7.287477
2300.988000	398.082191	188.502967	0.227187	16.392967	0.476445	7.287281
2301.008000	398.082191	188.515066	0.227183	16.394019	0.476438	7.287749
2301.028000	398.082110	188.511154	0.227184	16.393679	0.476440	7.287597
2301.048000	398.082191	188.501568	0.227187	16.392845	0.476445	7.287227
2301.068000	398.082191	188.486308	0.227191	16.391518	0.476453	7.286637
2301.088000	398.082191	188.494671	0.227189	16.392246	0.476449	7.286960
2301.128000	398.082191	188.488423	0.227190	16.391702	0.476452	7.286719
2301.128000	398.082191	188.493409	0.227189	16.392136	0.476450	7.286911
2301.148000	398.082191	188.473584	0.227194	16.390412	0.476460	7.286145
2301.168000	398.082191	188.485152	0.227191	16.391418	0.476454	7.286592
2301.188000	398.082191	188.488629	0.227190	16.391720	0.476452	7.286727
2301.208000	398.082191	188.489964	0.227190	16.391836	0.476451	7.286778
2301.228000	398.082110	188.498179	0.227188	16.392551	0.476447	7.287096
2301.248000	398.082191	188.501779	0.227187	16.392864	0.476445	7.287235
2301.268000	398.082191	188.486556	0.227191	16.391540	0.476453	7.286646
2301.288000	398.082191	188.477360	0.227193	16.390740	0.476458	7.286291
2301.328000	398.082191	188.476429	0.227194	16.390659	0.476458	7.286255
2301.348000	398.082191	188.466341	0.227196	16.389782	0.476464	7.285865
2301.348000	398.082191	188.465353	0.227196	16.389696	0.476464	7.285827
2301.368000	398.082191	188.476189	0.227194	16.390638	0.476459	7.286246
2301.388000	398.082191	188.483538	0.227192	16.391278	0.476455	7.286530
2301.408000	398.082191	188.469608	0.227195	16.390066	0.476462	7.285991
2301.428000	398.082191	188.460232	0.227198	16.389251	0.476467	7.285629
2301.448000	398.082191	188.468697	0.227196	16.389987	0.476462	7.285956
2301.468000	398.082191	188.469712	0.227195	16.390075	0.476462	7.285995
2301.488000	398.082191	188.465697	0.227196	16.389726	0.476464	7.285840
2301.508000	398.082110	188.466722	0.227196	16.389815	0.476463	7.285880
2301.548000	398.082191	188.456189	0.227199	16.388899	0.476469	7.285473
2301.568000	398.082110	188.459563	0.227198	16.389193	0.476467	7.285603
2301.568000	398.082110	188.455722	0.227199	16.388859	0.476469	7.285454
2301.588000	398.082191	188.451767	0.227200	16.388515	0.476471	7.285302
2301.608000	398.082110	188.457627	0.227198	16.389024	0.476468	7.285528
2301.628000	398.082191	188.447208	0.227201	16.388118	0.476474	7.285125
2301.648000	398.082191	188.455218	0.227199	16.388815	0.476469	7.285435
2301.668000	398.082191	188.450223	0.227200	16.388380	0.476472	7.285242
2301.688000	398.082110	188.435445	0.227204	16.387095	0.476480	7.284671
2301.708000	398.082110	188.438768	0.227203	16.387384	0.476478	7.284799
2301.728000	398.082191	188.454062	0.227199	16.388714	0.476470	7.285390
2301.768000	398.082110	188.447695	0.227201	16.388160	0.476473	7.285144
2301.768000	398.082110	188.430903	0.227205	16.386700	0.476482	7.284495
2301.788000	398.082191	188.437901	0.227204	16.387309	0.476478	7.284766
2301.808000	398.082191	188.450109	0.227200	16.388370	0.476472	7.285237
2301.828000	398.082110	188.440309	0.227203	16.387518	0.476477	7.284859
2301.848000	398.082110	188.433737	0.227205	16.386947	0.476480	7.284605
2301.868000	398.082191	188.444473	0.227202	16.387880	0.476475	7.285020
2301.888000	398.082110	188.429520	0.227206	16.386580	0.476483	7.284442
2301.908000	398.082191	188.431109	0.227205	16.386718	0.476482	7.284503
2301.928000	398.082110	188.425275	0.227207	16.386211	0.476485	7.284277
2301.968000	398.082110	188.432495	0.227205	16.386839	0.476481	7.284557
2301.988000	398.082191	188.429775	0.227206	16.386602	0.476483	7.284451
2301.988000	398.082191	188.412630	0.227210	16.385111	0.476492	7.283789
2302.008000	398.082191	188.420305	0.227208	16.385779	0.476488	7.284085
2302.028000	398.082110	188.412709	0.227210	16.385118	0.476491	7.283792
2302.048000	398.082110	188.411771	0.227210	16.385036	0.476492	7.283755
2302.068000	398.082191	188.419741	0.227208	16.385729	0.476488	7.284063
2302.088000	398.082110	188.417336	0.227209	16.385520	0.476489	7.283971
2302.108000	398.082110	188.422097	0.227208	16.385934	0.476486	7.284155
2302.128000	398.082191	188.421251	0.227208	16.385861	0.476487	7.284122
2302.148000	398.082191	188.411029	0.227211	16.384972	0.476492	7.283727
2302.168000	398.082110	188.411334	0.227210	16.384998	0.476492	7.283738
2302.188000	398.082191	188.403076	0.227213	16.384280	0.476496	7.283419
2302.208000	398.082191	188.416137	0.227209	16.385416	0.476490	7.283924
2302.228000	398.082191	188.422639	0.227208	16.385981	0.476486	7.284175
2302.248000	398.082191	188.403043	0.227213	16.384277	0.476496	7.283418
2302.268000	398.082110	188.395512	0.227215	16.383622	0.476500	7.283127
2302.288000	398.082110	188.415011	0.227210	16.385318	0.476490	7.283881
2302.308000	398.082191	188.395886	0.227215	16.383655	0.476500	7.283141
2302.328000	398.082191	188.408042	0.227211	16.384712	0.476494	7.283611
2302.348000	398.082191	188.399218	0.227214	16.383945	0.476498	7.283270
2302.368000	398.082191	188.386324	0.227217	16.382823	0.476505	7.282772
2302.388000	398.082191	188.373703	0.227220	16.381726	0.476512	7.282284
2302.408000	398.082191	188.337788	0.227230	16.378603	0.476530	7.280895
2302.428000	398.082191	188.329899	0.227232	16.377916	0.476534	7.280590
2302.448000	398.082191	188.307727	0.227238	16.375988	0.476546	7.279733
2302.468000	398.082191	188.297648	0.227240	16.375112	0.476551	7.279344
2302.488000	398.082191	188.276697	0.227246	16.373290	0.476562	7.278534
2302.508000	398.082110	188.265295	0.227249	16.372298	0.476568	7.278093
2302.528000	398.082110	188.268983	0.227248	16.372619	0.476566	7.278235
2302.548000	398.082191	188.262568	0.227249	16.372061	0.476569	7.277987
2302.568000	398.082191	188.263324	0.227249	16.372127	0.476569	7.278017
2302.608000	398.082110	188.265878	0.227248	16.372349	0.476568	7.278115
2302.628000	398.082191	188.267129	0.227248	16.372458	0.476567	7.278164
2302.628000	398.082191	188.264053	0.227249	16.372190	0.476569	7.278045
2302.648000	398.082191	188.255682	0.227251	16.371462	0.476573	7.277721
2302.668000	398.082110	188.263610	0.227249	16.372152	0.476569	7.278028
2302.688000	398.082110	188.257298	0.227251	16.371603	0.476572	7.277784
2302.708000	398.082110	188.259420	0.227250	16.371787	0.476571	7.277866
2302.728000	398.082191	188.262504	0.227249	16.372056	0.476569	7.277985
2302.748000	398.082110	188.255421	0.227251	16.371440	0.476573	7.277711
2302.768000	398.082191	188.243139	0.227254	16.370371	0.476580	7.277236
2302.788000	398.082191	188.241493	0.227255	16.370228	0.476580	7.277173
2302.828000	398.082191	188.235103	0.227257	16.369673	0.476584	7.276926
2302.848000	398.082191	188.224740	0.227259	16.368771	0.476589	7.276525
2302.848000	398.082191	188.223806	0.227260	16.368690	0.476590	7.276489
2302.868000	398.082191	188.212918	0.227262	16.367743	0.476595	7.276068
2302.888000	398.082191	188.205067	0.227264	16.367061	0.476599	7.275764
2302.908000	398.082110	188.204163	0.227265	16.366982	0.476600	7.275730
2302.928000	398.082191	188.191234	0.227268	16.365858	0.476606	7.275230
2302.948000	398.082191	188.191035	0.227268	16.365840	0.476607	7.275222
2302.968000	398.082191	188.205531	0.227264	16.367101	0.476599	7.275782
2302.988000	398.082191	188.206259	0.227264	16.367164	0.476599	7.275811
2303.008000	398.082110	188.204307	0.227265	16.366994	0.476600	7.275735
2303.048000	398.082191	188.205602	0.227264	16.367107	0.476599	7.275785
2303.048000	398.082191	188.198617	0.227266	16.366500	0.476603	7.275515
2303.068000	398.082191	188.195517	0.227267	16.366230	0.476604	7.275395
2303.088000	398.082191	188.203026	0.227265	16.366883	0.476600	7.275686
2303.108000	398.082110	188.189652	0.227268	16.365720	0.476607	7.275169
2303.128000	398.082191	188.195904	0.227267	16.366264	0.476604	7.275410
2303.148000	398.082191	188.187117	0.227269	16.365500	0.476609	7.275071
2303.168000	398.082191	188.189139	0.227269	16.365675	0.476608	7.275149
2303.188000	398.082191	188.195738	0.227267	16.366249	0.476604	7.275404
2303.208000	398.082191	188.182558	0.227270	16.365103	0.476611	7.274894
2303.228000	398.082110	188.174112	0.227272	16.364369	0.476615	7.274568
2303.248000	398.082110	188.185129	0.227270	16.365327	0.476610	7.274994
2303.268000	398.082191	188.173830	0.227273	16.364344	0.476616	7.274557
2303.288000	398.082110	188.160209	0.227276	16.363160	0.476623	7.274030
2303.308000	398.082191	188.150951	0.227279	16.362354	0.476627	7.273672
2303.328000	398.082191	188.155958	0.227277	16.362790	0.476625	7.273866
2303.348000	398.082110	188.167610	0.227274	16.363803	0.476619	7.274316
2303.368000	398.082191	188.158823	0.227277	16.363039	0.476623	7.273977
2303.388000	398.082191	188.153633	0.227278	16.362588	0.476626	7.273776
2303.408000	398.082110	188.158824	0.227276	16.363039	0.476623	7.273977
2303.428000	398.082191	188.151690	0.227278	16.362419	0.476627	7.273701
2303.468000	398.082110	188.159745	0.227276	16.363119	0.476623	7.274012
2303.468000	398.082110	188.152610	0.227278	16.362499	0.476626	7.273737
2303.488000	398.082191	188.154086	0.227278	16.362627	0.476626	7.273794
2303.508000	398.082191	188.143500	0.227281	16.361706	0.476631	7.273384
2303.528000	398.082191	188.127618	0.227285	16.360325	0.476640	7.272770
2303.548000	398.082191	188.103329	0.227291	16.358213	0.476652	7.271831
2303.568000	398.082191	188.091974	0.227294	16.357226	0.476658	7.271392
2303.588000	398.082191	188.092194	0.227294	16.357245	0.476658	7.271401
2303.608000	398.082191	188.089572	0.227295	16.357017	0.476659	7.271300
2303.628000	398.082191	188.091074	0.227294	16.357147	0.476659	7.271358
2303.648000	398.082191	188.064310	0.227301	16.354820	0.476672	7.270323
2303.668000	398.082110	188.064567	0.227301	16.354842	0.476672	7.270333
2303.688000	398.082191	188.049483	0.227305	16.353530	0.476680	7.269750
2303.708000	398.082191	188.041123	0.227307	16.352803	0.476684	7.269427
2303.728000	398.082191	188.017591	0.227313	16.350757	0.476697	7.268517
2303.748000	398.082191	188.007359	0.227316	16.349867	0.476702	7.268121
2303.768000	398.082191	188.012699	0.227315	16.350332	0.476699	7.268328
2303.788000	398.082191	187.995908	0.227319	16.348871	0.476708	7.267679
2303.808000	398.082191	187.972134	0.227325	16.346804	0.476720	7.266760
2303.828000	398.082110	187.934650	0.227335	16.343544	0.476740	7.265310
2303.848000	398.082110	187.932472	0.227336	16.343355	0.476741	7.265226
2303.868000	398.082191	187.930541	0.227336	16.343187	0.476742	7.265152
2303.888000	398.082110	187.939446	0.227334	16.343961	0.476737	7.265496
2303.908000	398.082191	187.925778	0.227337	16.342773	0.476744	7.264968
2303.928000	398.082110	187.922077	0.227338	16.342451	0.476746	7.264824
2303.948000	398.082191	187.922423	0.227338	16.342481	0.476746	7.264838
2303.968000	398.082110	187.910748	0.227341	16.341465	0.476752	7.264386
2303.988000	398.082191	187.911924	0.227341	16.341568	0.476752	7.264432
2304.008000	398.082191	187.919305	0.227339	16.342210	0.476748	7.264717
2304.028000	398.082191	187.906361	0.227342	16.341084	0.476754	7.264217
2304.048000	398.082191	187.910260	0.227341	16.341423	0.476752	7.264368
2304.068000	398.082191	187.912700	0.227341	16.341635	0.476751	7.264462
2304.088000	398.082191	187.905715	0.227343	16.341028	0.476755	7.264192
2304.108000	398.082110	187.904789	0.227343	16.340947	0.476755	7.264156
2304.128000	398.082191	187.902718	0.227343	16.340767	0.476756	7.264076
2304.148000	398.082191	187.918256	0.227339	16.342118	0.476748	7.264677
2304.168000	398.082191	187.906792	0.227342	16.341121	0.476754	7.264234
2304.188000	398.082191	187.898140	0.227345	16.340369	0.476759	7.263899
2304.208000	398.082110	187.895820	0.227345	16.340167	0.476760	7.263809
2304.228000	398.082191	187.899190	0.227344	16.340460	0.476758	7.263940
2304.248000	398.082110	187.893726	0.227346	16.339985	0.476761	7.263728
2304.268000	398.082191	187.881112	0.227349	16.338888	0.476768	7.263241
2304.288000	398.082110	187.832667	0.227362	16.334675	0.476793	7.261368
2304.308000	398.082110	187.803931	0.227369	16.332176	0.476808	7.260257
2304.328000	398.082191	187.780822	0.227375	16.330167	0.476820	7.259364
2304.348000	398.082191	187.783374	0.227375	16.330388	0.476818	7.259462
2304.368000	398.082110	187.775612	0.227377	16.329714	0.476822	7.259162
2304.388000	398.082191	187.784805	0.227374	16.330513	0.476818	7.259518
2304.408000	398.082110	187.765727	0.227379	16.328854	0.476827	7.258780
2304.428000	398.082191	187.766274	0.227379	16.328901	0.476827	7.258801
2304.448000	398.082110	187.764965	0.227379	16.328788	0.476828	7.258751
2304.468000	398.082191	187.770002	0.227378	16.329226	0.476825	7.258945
2304.488000	398.082110	187.764901	0.227379	16.328782	0.476828	7.258748
2304.508000	398.082110	187.761816	0.227380	16.328514	0.476829	7.258629
2304.548000	398.082110	187.753069	0.227382	16.327753	0.476834	7.258291
2304.548000	398.082110	187.751830	0.227383	16.327645	0.476835	7.258243
2304.568000	398.082191	187.767444	0.227379	16.329003	0.476827	7.258847
2304.588000	398.082191	187.759560	0.227381	16.328318	0.476831	7.258542
2304.608000	398.082191	187.756540	0.227382	16.328055	0.476832	7.258425
2304.628000	398.082191	187.752551	0.227383	16.327708	0.476834	7.258271
2304.648000	398.082191	187.761483	0.227380	16.328485	0.476830	7.258616
2304.668000	398.082110	187.763427	0.227380	16.328654	0.476829	7.258691
2304.688000	398.082191	187.764017	0.227380	16.328705	0.476828	7.258714
2304.708000	398.082191	187.745713	0.227384	16.327113	0.476838	7.258006
2304.728000	398.082110	187.751310	0.227383	16.327600	0.476835	7.258223
2304.768000	398.082191	187.745130	0.227385	16.327063	0.476838	7.257984
2304.768000	398.082191	187.755590	0.227382	16.327972	0.476833	7.258388
2304.788000	398.082191	187.746495	0.227384	16.327181	0.476837	7.258037
2304.808000	398.082110	187.742725	0.227385	16.326854	0.476839	7.257891
2304.828000	398.082191	187.736697	0.227387	16.326329	0.476843	7.257658
2304.848000	398.082191	187.736244	0.227387	16.326290	0.476843	7.257640
2304.868000	398.082110	187.728843	0.227389	16.325646	0.476847	7.257354
2304.888000	398.082191	187.720987	0.227391	16.324963	0.476851	7.257051
2304.908000	398.082110	187.723622	0.227390	16.325192	0.476849	7.257152
2304.928000	398.082110	187.722828	0.227390	16.325123	0.476850	7.257122
2304.948000	398.082110	187.720660	0.227391	16.324935	0.476851	7.257038
2304.968000	398.082191	187.720748	0.227391	16.324942	0.476851	7.257041
2304.988000	398.082191	187.732095	0.227388	16.325929	0.476845	7.257480
2305.008000	398.082191	187.713660	0.227393	16.324326	0.476855	7.256767
2305.028000	398.082191	187.723640	0.227390	16.325194	0.476849	7.257153
2305.048000	398.082191	187.719245	0.227391	16.324812	0.476852	7.256983
2305.068000	398.082191	187.727840	0.227389	16.325559	0.476847	7.257315
2305.088000	398.082110	187.719384	0.227391	16.324824	0.476851	7.256989
2305.108000	398.082191	187.706598	0.227395	16.323712	0.476858	7.256494
2305.128000	398.082191	187.707708	0.227394	16.323808	0.476858	7.256537
2305.148000	398.082110	187.708407	0.227394	16.323869	0.476857	7.256564
2305.188000	398.082191	187.709690	0.227394	16.323981	0.476857	7.256614
2305.188000	398.082191	187.702721	0.227396	16.323375	0.476860	7.256344
2305.208000	398.082191	187.706061	0.227395	16.323665	0.476858	7.256474
2305.228000	398.082191	187.705012	0.227395	16.323574	0.476859	7.256433
2305.248000	398.082191	187.702013	0.227396	16.323313	0.476861	7.256317
2305.268000	398.082191	187.683364	0.227401	16.321691	0.476870	7.255596
2305.288000	398.082110	187.706306	0.227395	16.323686	0.476858	7.256483
2305.308000	398.082110	187.700445	0.227396	16.323177	0.476861	7.256256
2305.328000	398.082110	187.701639	0.227396	16.323280	0.476861	7.256303
2305.348000	398.082191	187.704229	0.227395	16.323506	0.476859	7.256403
2305.368000	398.082191	187.687355	0.227400	16.322038	0.476868	7.255750
2305.408000	398.082110	187.701051	0.227396	16.323229	0.476861	7.256280
2305.408000	398.082110	187.685472	0.227400	16.321875	0.476869	7.255678
2305.428000	398.082191	187.700987	0.227396	16.323224	0.476861	7.256277
2305.448000	398.082191	187.694293	0.227398	16.322642	0.476865	7.256019
2305.468000	398.082191	187.683939	0.227401	16.321741	0.476870	7.255618
2305.488000	398.082110	187.693516	0.227398	16.322574	0.476865	7.255989
2305.508000	398.082191	187.705352	0.227395	16.323603	0.476859	7.256446
2305.528000	398.082191	187.687261	0.227400	16.322030	0.476868	7.255747
2305.548000	398.082110	187.698497	0.227397	16.323007	0.476862	7.256181
2305.568000	398.082110	187.682077	0.227401	16.321579	0.476871	7.255546
2305.588000	398.082191	187.681758	0.227401	16.321552	0.476871	7.255534
2305.608000	398.082110	187.675488	0.227403	16.321006	0.476874	7.255292
2305.628000	398.082191	187.683940	0.227401	16.321741	0.476870	7.255618
2305.648000	398.082191	187.683762	0.227401	16.321726	0.476870	7.255611
2305.668000	398.082191	187.675841	0.227403	16.321037	0.476874	7.255305
2305.688000	398.082191	187.674143	0.227403	16.320889	0.476875	7.255240
2305.708000	398.082110	187.682377	0.227401	16.321605	0.476871	7.255558
2305.728000	398.082191	187.669688	0.227404	16.320502	0.476877	7.255067
2305.748000	398.082191	187.687523	0.227400	16.322053	0.476868	7.255757
2305.768000	398.082191	187.679811	0.227402	16.321382	0.476872	7.255459
2305.788000	398.082110	187.663942	0.227406	16.320002	0.476880	7.254845
2305.808000	398.082191	187.658757	0.227407	16.319551	0.476883	7.254645
2305.828000	398.082191	187.665716	0.227405	16.320157	0.476879	7.254914
2305.848000	398.082191	187.665768	0.227405	16.320161	0.476879	7.254916
2305.868000	398.082191	187.680941	0.227401	16.321481	0.476872	7.255502
2305.888000	398.082191	187.663622	0.227406	16.319974	0.476881	7.254833
2305.908000	398.082191	187.670754	0.227404	16.320595	0.476877	7.255109
2305.928000	398.082110	187.656046	0.227408	16.319316	0.476884	7.254540
2305.948000	398.082110	187.648712	0.227410	16.318678	0.476888	7.254256
2305.968000	398.082191	187.635655	0.227413	16.317542	0.476895	7.253752
2305.988000	398.082191	187.637938	0.227413	16.317741	0.476894	7.253840
2306.008000	398.082191	187.633812	0.227414	16.317382	0.476896	7.253680
2306.048000	398.082110	187.630051	0.227415	16.317055	0.476898	7.253535
2306.048000	398.082110	187.583828	0.227427	16.313035	0.476922	7.251748
2306.068000	398.082191	187.570831	0.227430	16.311905	0.476929	7.251246
2306.088000	398.082191	187.565640	0.227432	16.311453	0.476931	7.251045
2306.108000	398.082191	187.551663	0.227435	16.310238	0.476939	7.250505
2306.128000	398.082191	187.551472	0.227435	16.310221	0.476939	7.250497
2306.148000	398.082191	187.564163	0.227432	16.311325	0.476932	7.250988
2306.168000	398.082191	187.560556	0.227433	16.311011	0.476934	7.250848
2306.188000	398.082191	187.543782	0.227437	16.309553	0.476943	7.250200
2306.208000	398.082110	187.543862	0.227437	16.309560	0.476943	7.250203
2306.228000	398.082191	187.547629	0.227436	16.309887	0.476941	7.250349
2306.248000	398.082191	187.549319	0.227436	16.310034	0.476940	7.250414
2306.268000	398.082191	187.545506	0.227437	16.309703	0.476942	7.250267
2306.288000	398.082110	187.544279	0.227437	16.309596	0.476942	7.250219
2306.308000	398.082191	187.530661	0.227441	16.308412	0.476950	7.249693
2306.328000	398.082191	187.541938	0.227438	16.309392	0.476944	7.250129
2306.348000	398.082191	187.537646	0.227439	16.309019	0.476946	7.249963
2306.368000	398.082191	187.543168	0.227437	16.309499	0.476943	7.250176
2306.388000	398.082191	187.539637	0.227438	16.309192	0.476945	7.250040
2306.408000	398.082191	187.537631	0.227439	16.309018	0.476946	7.249962
2306.428000	398.082191	187.527489	0.227442	16.308136	0.476951	7.249570
2306.468000	398.082110	187.508993	0.227446	16.306527	0.476961	7.248855
2306.468000	398.082110	187.517386	0.227444	16.307257	0.476956	7.249180
2306.488000	398.082191	187.529458	0.227441	16.308307	0.476950	7.249646
2306.508000	398.082110	187.510736	0.227446	16.306679	0.476960	7.248922
2306.528000	398.082191	187.529407	0.227441	16.308303	0.476950	7.249644
2306.548000	398.082110	187.527641	0.227441	16.308149	0.476951	7.249576
2306.568000	398.082191	187.516883	0.227444	16.307213	0.476957	7.249160
2306.588000	398.082191	187.527925	0.227441	16.308174	0.476951	7.249587
2306.608000	398.082191	187.529083	0.227441	16.308274	0.476950	7.249632
2306.628000	398.082191	187.517666	0.227444	16.307281	0.476956	7.249190
2306.668000	398.082191	187.519114	0.227444	16.307407	0.476956	7.249246
2306.668000	398.082191	187.513575	0.227445	16.306926	0.476958	7.249032
2306.688000	398.082110	187.513041	0.227445	16.306879	0.476959	7.249012
2306.708000	398.082191	187.511410	0.227446	16.306737	0.476960	7.248949
2306.728000	398.082191	187.513340	0.227445	16.306905	0.476959	7.249023
2306.748000	398.082110	187.481862	0.227453	16.304168	0.476975	7.247806
2306.768000	398.082191	187.478168	0.227454	16.303847	0.476977	7.247663
2306.788000	398.082110	187.483182	0.227453	16.304283	0.476974	7.247857
2306.808000	398.082191	187.469841	0.227457	16.303122	0.476981	7.247342
2306.828000	398.082191	187.478257	0.227454	16.303854	0.476977	7.247667
2306.848000	398.082191	187.476755	0.227455	16.303724	0.476978	7.247609
2306.888000	398.082191	187.460183	0.227459	16.302283	0.476986	7.246968
2306.888000	398.082191	187.466837	0.227457	16.302861	0.476983	7.247225
2306.908000	398.082110	187.460868	0.227459	16.302342	0.476986	7.246995
2306.928000	398.082191	187.456583	0.227460	16.301969	0.476988	7.246829
2306.948000	398.082191	187.464971	0.227458	16.302699	0.476984	7.247153
2306.968000	398.082191	187.450112	0.227462	16.301407	0.476991	7.246579
2306.988000	398.082191	187.460806	0.227459	16.302337	0.476986	7.246992
2307.008000	398.082191	187.450471	0.227462	16.301438	0.476991	7.246593
2307.028000	398.082191	187.450850	0.227462	16.301471	0.476991	7.246607
2307.048000	398.082191	187.444970	0.227463	16.300960	0.476994	7.246380
2307.068000	398.082191	187.450534	0.227462	16.301443	0.476991	7.246595
2307.108000	398.082191	187.447850	0.227462	16.301210	0.476993	7.246491
2307.108000	398.082191	187.449337	0.227462	16.301339	0.476992	7.246549
2307.128000	398.082191	187.435023	0.227466	16.300094	0.476999	7.245996
2307.148000	398.082191	187.440465	0.227464	16.300568	0.476996	7.246206
2307.168000	398.082110	187.419105	0.227470	16.298710	0.477007	7.245380
2307.188000	398.082191	187.422716	0.227469	16.299024	0.477006	7.245520
2307.208000	398.082191	187.411603	0.227472	16.298058	0.477011	7.245090
2307.228000	398.082191	187.387700	0.227478	16.295979	0.477024	7.244166
2307.248000	398.082191	187.380157	0.227480	16.295323	0.477028	7.243875
2307.268000	398.082191	187.351652	0.227487	16.292844	0.477043	7.242773
2307.288000	398.082191	187.362564	0.227485	16.293793	0.477037	7.243194
2307.308000	398.082191	187.352826	0.227487	16.292946	0.477042	7.242818
2307.328000	398.082191	187.355666	0.227486	16.293193	0.477040	7.242928
2307.348000	398.082191	187.348877	0.227488	16.292603	0.477044	7.242665
2307.368000	398.082191	187.334000	0.227492	16.291309	0.477052	7.242090
2307.388000	398.082191	187.328924	0.227493	16.290868	0.477054	7.241894
2307.408000	398.082191	187.346375	0.227489	16.292385	0.477045	7.242569
2307.428000	398.082191	187.355461	0.227486	16.293175	0.477041	7.242920
2307.448000	398.082191	187.347558	0.227489	16.292488	0.477045	7.242614
2307.468000	398.082191	187.343519	0.227490	16.292137	0.477047	7.242458
2307.488000	398.082110	187.327846	0.227494	16.290774	0.477055	7.241852
2307.508000	398.082191	187.325382	0.227494	16.290560	0.477056	7.241757
2307.528000	398.082191	187.336868	0.227491	16.291559	0.477050	7.242201
2307.548000	398.082191	187.339330	0.227491	16.291773	0.477049	7.242296
2307.568000	398.082191	187.309989	0.227498	16.289221	0.477064	7.241162
2307.588000	398.082191	187.288499	0.227504	16.287352	0.477075	7.240331
2307.608000	398.082191	187.290845	0.227503	16.287556	0.477074	7.240422
2307.628000	398.082191	187.284882	0.227505	16.287038	0.477077	7.240191
2307.648000	398.082191	187.286146	0.227505	16.287148	0.477077	7.240240
2307.668000	398.082191	187.284348	0.227505	16.286991	0.477077	7.240171
2307.688000	398.082110	187.277379	0.227507	16.286385	0.477081	7.239901
2307.708000	398.082191	187.281026	0.227506	16.286702	0.477079	7.240042
2307.748000	398.082191	187.279532	0.227506	16.286572	0.477080	7.239984
2307.748000	398.082191	187.286036	0.227505	16.287138	0.477077	7.240236
2307.768000	398.082191	187.290335	0.227503	16.287512	0.477074	7.240402
2307.788000	398.082191	187.272083	0.227508	16.285925	0.477084	7.239696
2307.808000	398.082191	187.286260	0.227505	16.287157	0.477076	7.240245
2307.828000	398.082191	187.254606	0.227513	16.284405	0.477093	7.239021
2307.848000	398.082110	187.245458	0.227515	16.283609	0.477098	7.238667
2307.868000	398.082110	187.239213	0.227517	16.283066	0.477101	7.238426
2307.888000	398.082191	187.240456	0.227517	16.283174	0.477100	7.238474
2307.908000	398.082191	187.225463	0.227520	16.281870	0.477108	7.237894
2307.928000	398.082191	187.238278	0.227517	16.282985	0.477101	7.238390
2307.948000	398.082191	187.244595	0.227515	16.283534	0.477098	7.238634
2307.968000	398.082191	187.242038	0.227516	16.283312	0.477099	7.238535
2307.988000	398.082191	187.237377	0.227517	16.282906	0.477102	7.238355
2308.008000	398.082110	187.240316	0.227516	16.283162	0.477100	7.238468
2308.028000	398.082191	187.239170	0.227517	16.283062	0.477101	7.238424
2308.048000	398.082191	187.225790	0.227520	16.281899	0.477108	7.237907
2308.068000	398.082110	187.223707	0.227521	16.281718	0.477109	7.237826
2308.088000	398.082191	187.223598	0.227521	16.281708	0.477109	7.237822
2308.108000	398.082191	187.210988	0.227524	16.280612	0.477116	7.237335
2308.128000	398.082191	187.210939	0.227524	16.280607	0.477116	7.237333
2308.168000	398.082191	187.224860	0.227521	16.281818	0.477108	7.237871
2308.168000	398.082191	187.221307	0.227522	16.281509	0.477110	7.237734
2308.188000	398.082191	187.213337	0.227524	16.280816	0.477114	7.237425
2308.208000	398.082191	187.226335	0.227520	16.281946	0.477108	7.237928
2308.228000	398.082191	187.221614	0.227521	16.281536	0.477110	7.237745
2308.248000	398.082191	187.211328	0.227524	16.280641	0.477115	7.237348
2308.268000	398.082191	187.219098	0.227522	16.281317	0.477111	7.237648
2308.288000	398.082191	187.208380	0.227525	16.280385	0.477117	7.237234
2308.308000	398.082191	187.200068	0.227527	16.279662	0.477121	7.236912
2308.328000	398.082191	187.206148	0.227525	16.280191	0.477118	7.237148
2308.348000	398.082191	187.220966	0.227522	16.281479	0.477110	7.237720
2308.388000	398.082191	187.200929	0.227527	16.279737	0.477121	7.236946
2308.388000	398.082191	187.215140	0.227523	16.280973	0.477113	7.237495
2308.408000	398.082191	187.198977	0.227527	16.279567	0.477122	7.236870
2308.428000	398.082110	187.211686	0.227524	16.280672	0.477115	7.237362
2308.448000	398.082191	187.195065	0.227528	16.279227	0.477124	7.236719
2308.468000	398.082191	187.201419	0.227527	16.279779	0.477121	7.236965
2308.488000	398.082191	187.196222	0.227528	16.279327	0.477123	7.236764
2308.508000	398.082191	187.196736	0.227528	16.279372	0.477123	7.236784
2308.528000	398.082191	187.206027	0.227526	16.280180	0.477118	7.237143
2308.548000	398.082110	187.196611	0.227528	16.279361	0.477123	7.236779
2308.568000	398.082191	187.206779	0.227525	16.280246	0.477118	7.237172
2308.588000	398.082191	187.192269	0.227529	16.278984	0.477125	7.236611
2308.608000	398.082110	187.191886	0.227529	16.278950	0.477125	7.236596
2308.628000	398.082191	187.194952	0.227528	16.279217	0.477124	7.236715
2308.648000	398.082191	187.183304	0.227531	16.278204	0.477130	7.236264
2308.668000	398.082191	187.181793	0.227532	16.278073	0.477131	7.236206
2308.688000	398.082191	187.188006	0.227530	16.278613	0.477127	7.236446
2308.708000	398.082191	187.183833	0.227531	16.278250	0.477130	7.236285
2308.728000	398.082191	187.185230	0.227531	16.278371	0.477129	7.236339
2308.748000	398.082191	187.193464	0.227529	16.279088	0.477125	7.236657
2308.768000	398.082191	187.174881	0.227534	16.277472	0.477134	7.235939
2308.788000	398.082191	187.188784	0.227530	16.278681	0.477127	7.236476
2308.808000	398.082191	187.182147	0.227532	16.278103	0.477131	7.236220
2308.828000	398.082191	187.193158	0.227529	16.279061	0.477125	7.236645
2308.848000	398.082191	187.197321	0.227528	16.279423	0.477123	7.236806
2308.868000	398.082191	187.198833	0.227527	16.279554	0.477122	7.236865
2308.888000	398.082191	187.183869	0.227531	16.278253	0.477130	7.236286
2308.908000	398.082191	187.191608	0.227529	16.278926	0.477126	7.236585
2308.928000	398.082191	187.185352	0.227531	16.278382	0.477129	7.236344
2308.948000	398.082191	187.191164	0.227529	16.278888	0.477126	7.236568
2308.968000	398.082191	187.195217	0.227528	16.279240	0.477124	7.236725
2308.988000	398.082110	187.185047	0.227531	16.278356	0.477129	7.236332
2309.008000	398.082110	187.177881	0.227533	16.277732	0.477133	7.236055
2309.028000	398.082191	187.181065	0.227532	16.278009	0.477131	7.236178
2309.048000	398.082191	187.192195	0.227529	16.278977	0.477125	7.236608
2309.068000	398.082191	187.186349	0.227531	16.278469	0.477128	7.236382
2309.088000	398.082191	187.173820	0.227534	16.277379	0.477135	7.235898
2309.108000	398.082191	187.190872	0.227529	16.278862	0.477126	7.236557
2309.128000	398.082191	187.186318	0.227531	16.278466	0.477128	7.236381
2309.148000	398.082191	187.190148	0.227530	16.278799	0.477126	7.236529
2309.168000	398.082191	187.190945	0.227529	16.278868	0.477126	7.236560
2309.188000	398.082110	187.188316	0.227530	16.278640	0.477127	7.236458
2309.208000	398.082191	187.163339	0.227537	16.276468	0.477140	7.235493
2309.248000	398.082191	187.180383	0.227532	16.277950	0.477131	7.236152
2309.248000	398.082191	187.165881	0.227536	16.276689	0.477139	7.235591
2309.268000	398.082110	187.176795	0.227533	16.277638	0.477133	7.236013
2309.288000	398.082191	187.184648	0.227531	16.278321	0.477129	7.236316
2309.308000	398.082191	187.178258	0.227533	16.277765	0.477133	7.236069
2309.328000	398.082191	187.185668	0.227531	16.278410	0.477129	7.236356
2309.348000	398.082191	187.190091	0.227530	16.278794	0.477126	7.236527
2309.368000	398.082191	187.175368	0.227534	16.277514	0.477134	7.235958
2309.388000	398.082191	187.187261	0.227530	16.278548	0.477128	7.236417
2309.408000	398.082191	187.182956	0.227532	16.278174	0.477130	7.236251
2309.428000	398.082110	187.170652	0.227535	16.277104	0.477136	7.235775
2309.448000	398.082191	187.183008	0.227532	16.278178	0.477130	7.236253
2309.468000	398.082110	187.178651	0.227533	16.277799	0.477132	7.236085
2309.488000	398.082191	187.170573	0.227535	16.277097	0.477137	7.235772
2309.508000	398.082191	187.181297	0.227532	16.278029	0.477131	7.236187
2309.528000	398.082191	187.184226	0.227531	16.278284	0.477129	7.236300
2309.548000	398.082191	187.183863	0.227531	16.278253	0.477130	7.236286
2309.568000	398.082191	187.175157	0.227534	16.277496	0.477134	7.235949
2309.588000	398.082191	187.177159	0.227533	16.277670	0.477133	7.236027
2309.608000	398.082110	187.172141	0.227534	16.277233	0.477136	7.235833
2309.628000	398.082191	187.171853	0.227534	16.277208	0.477136	7.235822
2309.648000	398.082191	187.168247	0.227535	16.276895	0.477138	7.235682
2309.668000	398.082110	187.181501	0.227532	16.278047	0.477131	7.236195
2309.688000	398.082191	187.166401	0.227536	16.276734	0.477139	7.235611
2309.708000	398.082110	187.185314	0.227531	16.278379	0.477129	7.236342
2309.728000	398.082191	187.173326	0.227534	16.277336	0.477135	7.235879
2309.748000	398.082110	187.179076	0.227532	16.277836	0.477132	7.236101
2309.768000	398.082110	187.180153	0.227532	16.277930	0.477131	7.236143
2309.788000	398.082191	187.170259	0.227535	16.277070	0.477137	7.235760
2309.808000	398.082191	187.170332	0.227535	16.277076	0.477137	7.235763
2309.828000	398.082191	187.170064	0.227535	16.277053	0.477137	7.235753
2309.848000	398.082191	187.175444	0.227533	16.277520	0.477134	7.235961
2309.868000	398.082110	187.162079	0.227537	16.276358	0.477141	7.235444
2309.888000	398.082191	187.182196	0.227532	16.278108	0.477131	7.236222
2309.908000	398.082191	187.170803	0.227535	16.277117	0.477136	7.235781
2309.928000	398.082191	187.168931	0.227535	16.276954	0.477137	7.235709
2309.948000	398.082191	187.178107	0.227533	16.277752	0.477133	7.236063
2309.968000	398.082191	187.168266	0.227535	16.276896	0.477138	7.235683
2309.988000	398.082191	187.162314	0.227537	16.276379	0.477141	7.235453
2310.008000	398.082191	187.162063	0.227537	16.276357	0.477141	7.235443
2310.028000	398.082191	187.164602	0.227536	16.276578	0.477140	7.235541
2310.048000	398.082110	187.145849	0.227541	16.274947	0.477149	7.234816
2310.068000	398.082191	187.164287	0.227536	16.276550	0.477140	7.235529
2310.088000	398.082191	187.171857	0.227534	16.277208	0.477136	7.235822
2310.108000	398.082191	187.165790	0.227536	16.276681	0.477139	7.235587
2310.128000	398.082191	187.174304	0.227534	16.277421	0.477135	7.235916
2310.148000	398.082191	187.167552	0.227536	16.276834	0.477138	7.235655
2310.168000	398.082191	187.147025	0.227541	16.275049	0.477149	7.234862
2310.188000	398.082191	187.168062	0.227535	16.276878	0.477138	7.235675
2310.208000	398.082191	187.159643	0.227538	16.276146	0.477142	7.235350
2310.228000	398.082191	187.161157	0.227537	16.276278	0.477141	7.235408
2310.248000	398.082191	187.149460	0.227540	16.275261	0.477148	7.234956
2310.268000	398.082191	187.161979	0.227537	16.276349	0.477141	7.235440
2310.288000	398.082110	187.155569	0.227539	16.275792	0.477144	7.235192
2310.308000	398.082191	187.151781	0.227540	16.275463	0.477146	7.235046
2310.328000	398.082110	187.158825	0.227538	16.276075	0.477143	7.235318
2310.348000	398.082191	187.142896	0.227542	16.274690	0.477151	7.234702
2310.368000	398.082110	187.134552	0.227544	16.273964	0.477155	7.234380
2310.388000	398.082191	187.153145	0.227539	16.275581	0.477146	7.235099
2310.408000	398.082191	187.162037	0.227537	16.276355	0.477141	7.235442
2310.428000	398.082191	187.156177	0.227539	16.275845	0.477144	7.235216
2310.448000	398.082191	187.154334	0.227539	16.275685	0.477145	7.235144
2310.468000	398.082191	187.158004	0.227538	16.276004	0.477143	7.235286
2310.488000	398.082191	187.144254	0.227542	16.274808	0.477150	7.234755
2310.508000	398.082191	187.146103	0.227541	16.274969	0.477149	7.234826
2310.528000	398.082191	187.147835	0.227541	16.275120	0.477148	7.234893
2310.548000	398.082191	187.149357	0.227540	16.275252	0.477148	7.234952
2310.568000	398.082191	187.155231	0.227539	16.275763	0.477145	7.235179
2310.588000	398.082191	187.146747	0.227541	16.275025	0.477149	7.234851
2310.608000	398.082191	187.147829	0.227541	16.275119	0.477148	7.234893
2310.628000	398.082191	187.135626	0.227544	16.274058	0.477155	7.234421
2310.648000	398.082191	187.136354	0.227544	16.274121	0.477154	7.234449
2310.668000	398.082191	187.147127	0.227541	16.275058	0.477149	7.234866
2310.688000	398.082191	187.138658	0.227543	16.274321	0.477153	7.234538
2310.708000	398.082191	187.137134	0.227544	16.274189	0.477154	7.234480
2310.728000	398.082110	187.128579	0.227546	16.273445	0.477158	7.234149
2310.748000	398.082191	187.150491	0.227540	16.275350	0.477147	7.234996
2310.768000	398.082191	187.139106	0.227543	16.274360	0.477153	7.234556
2310.788000	398.082191	187.132388	0.227545	16.273776	0.477156	7.234296
2310.808000	398.082191	187.134317	0.227544	16.273944	0.477155	7.234371
2310.828000	398.082191	187.145324	0.227541	16.274901	0.477150	7.234796
2310.848000	398.082191	187.149608	0.227540	16.275274	0.477147	7.234962
2310.868000	398.082191	187.142972	0.227542	16.274697	0.477151	7.234705
2310.888000	398.082110	187.143740	0.227542	16.274763	0.477150	7.234735
2310.908000	398.082191	187.146516	0.227541	16.275005	0.477149	7.234842
2310.948000	398.082191	187.143401	0.227542	16.274734	0.477151	7.234722
2310.948000	398.082191	187.142252	0.227542	16.274634	0.477151	7.234677
2310.968000	398.082191	187.141050	0.227542	16.274529	0.477152	7.234631
2310.987000	398.082191	187.138622	0.227543	16.274318	0.477153	7.234537
2311.007000	398.082191	187.137612	0.227543	16.274230	0.477154	7.234498
2311.027000	398.082191	187.143759	0.227542	16.274765	0.477150	7.234736
2311.047000	398.082191	187.132514	0.227545	16.273787	0.477156	7.234301
2311.067000	398.082191	187.136860	0.227544	16.274165	0.477154	7.234469
2311.087000	398.082191	187.144363	0.227542	16.274818	0.477150	7.234759
2311.127000	398.082191	187.129198	0.227546	16.273499	0.477158	7.234173
2311.147000	398.082110	187.137163	0.227543	16.274191	0.477154	7.234481
2311.167000	398.082191	187.129195	0.227546	16.273498	0.477158	7.234173
2311.167000	398.082191	187.141590	0.227542	16.274576	0.477152	7.234652
2311.187000	398.082191	187.136311	0.227544	16.274117	0.477154	7.234448
2311.207000	398.082191	187.138002	0.227543	16.274264	0.477153	7.234513
2311.227000	398.082191	187.132176	0.227545	16.273758	0.477156	7.234288
2311.247000	398.082191	187.146614	0.227541	16.275013	0.477149	7.234846
2311.267000	398.082191	187.137947	0.227543	16.274260	0.477153	7.234511
2311.287000	398.082191	187.133495	0.227544	16.273872	0.477156	7.234339
2311.307000	398.082191	187.140176	0.227543	16.274453	0.477152	7.234597
2311.327000	398.082191	187.142581	0.227542	16.274663	0.477151	7.234690
2311.367000	398.082191	187.148790	0.227540	16.275203	0.477148	7.234930
2311.367000	398.082191	187.146167	0.227541	16.274974	0.477149	7.234829
2311.387000	398.082191	187.143787	0.227542	16.274767	0.477150	7.234737
2311.407000	398.082191	187.135688	0.227544	16.274063	0.477155	7.234424
2311.427000	398.082191	187.150144	0.227540	16.275320	0.477147	7.234983
2311.447000	398.082110	187.153718	0.227539	16.275631	0.477145	7.235121
2311.467000	398.082191	187.152246	0.227540	16.275503	0.477146	7.235064
2311.487000	398.082191	187.154582	0.227539	16.275706	0.477145	7.235154
2311.507000	398.082191	187.159666	0.227538	16.276148	0.477142	7.235351
2311.547000	398.082191	187.154422	0.227539	16.275692	0.477145	7.235148
2311.567000	398.082191	187.144389	0.227542	16.274820	0.477150	7.234760
2311.587000	398.082110	187.135860	0.227544	16.274078	0.477154	7.234430
2311.587000	398.082110	187.142215	0.227542	16.274631	0.477151	7.234676
2311.607000	398.082191	187.139807	0.227543	16.274421	0.477153	7.234583
2311.627000	398.082191	187.130403	0.227545	16.273604	0.477157	7.234219
2311.647000	398.082191	187.138420	0.227543	16.274301	0.477153	7.234529
2311.667000	398.082191	187.130990	0.227545	16.273655	0.477157	7.234242
2311.687000	398.082191	187.132361	0.227545	16.273774	0.477156	7.234295
2311.707000	398.082191	187.127931	0.227546	16.273389	0.477159	7.234124
2311.727000	398.082110	187.137561	0.227543	16.274226	0.477154	7.234496
2311.767000	398.082191	187.139741	0.227543	16.274416	0.477153	7.234580
2311.787000	398.082191	187.117728	0.227549	16.272501	0.477164	7.233729
2311.807000	398.082191	187.115104	0.227549	16.272273	0.477165	7.233628
2311.807000	398.082191	187.117008	0.227549	16.272439	0.477164	7.233702
2311.827000	398.082191	187.112149	0.227550	16.272016	0.477167	7.233514
2311.847000	398.082191	187.113305	0.227550	16.272117	0.477166	7.233558
2311.867000	398.082110	187.112569	0.227550	16.272053	0.477167	7.233530
2311.887000	398.082191	187.108728	0.227551	16.271719	0.477169	7.233381
2311.907000	398.082110	187.109658	0.227551	16.271799	0.477168	7.233417
2311.927000	398.082110	187.117539	0.227549	16.272485	0.477164	7.233722
2311.947000	398.082191	187.120873	0.227548	16.272775	0.477162	7.233851
2311.987000	398.082191	187.104730	0.227552	16.271371	0.477171	7.233227
2311.987000	398.082191	187.116137	0.227549	16.272363	0.477165	7.233668
2312.007000	398.082191	187.115508	0.227549	16.272308	0.477165	7.233644
2312.027000	398.082191	187.116955	0.227549	16.272434	0.477164	7.233699
2312.047000	398.082110	187.116050	0.227549	16.272355	0.477165	7.233664
2312.067000	398.082191	187.121190	0.227548	16.272802	0.477162	7.233863
2312.087000	398.082191	187.120049	0.227548	16.272703	0.477163	7.233819
2312.107000	398.082191	187.114574	0.227549	16.272227	0.477166	7.233607
2312.127000	398.082110	187.113425	0.227550	16.272127	0.477166	7.233563
2312.147000	398.082191	187.112508	0.227550	16.272047	0.477167	7.233528
2312.187000	398.082191	187.117893	0.227549	16.272516	0.477164	7.233736
2312.207000	398.082191	187.118006	0.227549	16.272525	0.477164	7.233740
2312.227000	398.082191	187.114112	0.227550	16.272187	0.477166	7.233590
2312.227000	398.082191	187.116624	0.227549	16.272405	0.477165	7.233687
2312.247000	398.082191	187.116284	0.227549	16.272376	0.477165	7.233674
2312.267000	398.082110	187.108892	0.227551	16.271733	0.477168	7.233388
2312.287000	398.082191	187.123902	0.227547	16.273038	0.477161	7.233968
2312.307000	398.082191	187.125010	0.227547	16.273135	0.477160	7.234011
2312.327000	398.082191	187.112254	0.227550	16.272025	0.477167	7.233518
2312.347000	398.082191	187.130054	0.227545	16.273573	0.477158	7.234206
2312.367000	398.082191	187.127919	0.227546	16.273387	0.477159	7.234123
2312.387000	398.082191	187.140638	0.227543	16.274494	0.477152	7.234615
2312.427000	398.082110	187.128953	0.227546	16.273477	0.477158	7.234163
2312.447000	398.082110	187.125662	0.227546	16.273191	0.477160	7.234036
2312.447000	398.082191	187.116757	0.227549	16.272417	0.477164	7.233692
2312.467000	398.082191	187.114691	0.227549	16.272237	0.477166	7.233612
2312.487000	398.082191	187.107308	0.227551	16.271595	0.477169	7.233326
2312.507000	398.082110	187.107335	0.227551	16.271597	0.477169	7.233328
2312.527000	398.082191	187.098034	0.227554	16.270789	0.477174	7.232968
2312.547000	398.082191	187.106927	0.227551	16.271562	0.477170	7.233312
2312.567000	398.082191	187.104086	0.227552	16.271315	0.477171	7.233202
2312.587000	398.082191	187.109711	0.227551	16.271804	0.477168	7.233419
2312.607000	398.082191	187.110028	0.227551	16.271832	0.477168	7.233432
2312.627000	398.082110	187.119687	0.227548	16.272672	0.477163	7.233805
2312.647000	398.082191	187.107513	0.227551	16.271613	0.477169	7.233334
2312.667000	398.082110	187.119960	0.227548	16.272695	0.477163	7.233816
2312.687000	398.082191	187.111072	0.227550	16.271922	0.477167	7.233472
2312.707000	398.082191	187.121680	0.227548	16.272845	0.477162	7.233882
2312.727000	398.082191	187.117159	0.227549	16.272452	0.477164	7.233707
2312.747000	398.082191	187.108005	0.227551	16.271656	0.477169	7.233353
2312.767000	398.082191	187.122591	0.227547	16.272924	0.477161	7.233917
2312.787000	398.082110	187.107693	0.227551	16.271629	0.477169	7.233341
2312.827000	398.082191	187.104417	0.227552	16.271344	0.477171	7.233215
2312.847000	398.082191	187.114229	0.227549	16.272197	0.477166	7.233594
2312.867000	398.082110	187.101675	0.227553	16.271105	0.477172	7.233109
2312.867000	398.082110	187.114146	0.227549	16.272190	0.477166	7.233591
2312.887000	398.082191	187.093073	0.227555	16.270357	0.477177	7.232776
2312.907000	398.082191	187.106018	0.227552	16.271483	0.477170	7.233277
2312.927000	398.082191	187.106085	0.227552	16.271489	0.477170	7.233279
2312.947000	398.082191	187.110197	0.227551	16.271846	0.477168	7.233438
2312.967000	398.082191	187.107500	0.227551	16.271612	0.477169	7.233334
2312.987000	398.082191	187.108877	0.227551	16.271732	0.477169	7.233387
2313.007000	398.082191	187.091134	0.227556	16.270189	0.477178	7.232701
2313.047000	398.082110	187.102205	0.227553	16.271151	0.477172	7.233129
2313.067000	398.082191	187.100566	0.227553	16.271009	0.477173	7.233066
2313.087000	398.082191	187.104645	0.227552	16.271364	0.477171	7.233224
2313.087000	398.082191	187.106271	0.227552	16.271505	0.477170	7.233286
2313.107000	398.082191	187.084827	0.227557	16.269640	0.477181	7.232457
2313.127000	398.082191	187.114266	0.227549	16.272200	0.477166	7.233596
2313.147000	398.082191	187.099628	0.227553	16.270927	0.477173	7.233030
2313.167000	398.082191	187.103293	0.227552	16.271246	0.477171	7.233171
2313.187000	398.082191	187.095610	0.227554	16.270578	0.477175	7.232874
2313.207000	398.082191	187.100133	0.227553	16.270971	0.477173	7.233049
2313.227000	398.082191	187.103501	0.227552	16.271264	0.477171	7.233179
2313.267000	398.082191	187.096918	0.227554	16.270692	0.477175	7.232925
2313.267000	398.082191	187.112223	0.227550	16.272023	0.477167	7.233517
2313.287000	398.082191	187.091904	0.227555	16.270256	0.477177	7.232731
2313.307000	398.082191	187.105383	0.227552	16.271428	0.477170	7.233252
2313.327000	398.082191	187.109152	0.227551	16.271755	0.477168	7.233398
2313.347000	398.082191	187.104056	0.227552	16.271312	0.477171	7.233201
2313.367000	398.082191	187.094619	0.227555	16.270492	0.477176	7.232836
2313.387000	398.082191	187.086739	0.227557	16.269806	0.477180	7.232531
2313.407000	398.082191	187.078423	0.227559	16.269083	0.477184	7.232210
2313.427000	398.082191	187.095487	0.227554	16.270567	0.477176	7.232870
2313.467000	398.082191	187.099588	0.227553	16.270924	0.477173	7.233028
2313.487000	398.082191	187.086498	0.227557	16.269785	0.477180	7.232522
2313.507000	398.082191	187.094492	0.227555	16.270481	0.477176	7.232831
2313.507000	398.082191	187.100147	0.227553	16.270972	0.477173	7.233050
2313.527000	398.082191	187.116761	0.227549	16.272417	0.477164	7.233692
2313.547000	398.082191	187.099288	0.227553	16.270898	0.477174	7.233016
2313.567000	398.082191	187.084258	0.227557	16.269591	0.477181	7.232435
2313.587000	398.082191	187.095063	0.227555	16.270530	0.477176	7.232853
2313.607000	398.082191	187.108698	0.227551	16.271716	0.477169	7.233380
2313.627000	398.082191	187.088746	0.227556	16.269981	0.477179	7.232609
2313.647000	398.082191	187.083189	0.227558	16.269498	0.477182	7.232394
2313.667000	398.082191	187.103348	0.227552	16.271251	0.477171	7.233173
2313.687000	398.082191	187.093360	0.227555	16.270382	0.477177	7.232787
2313.727000	398.082191	187.102702	0.227553	16.271195	0.477172	7.233148
2313.727000	398.082191	187.112542	0.227550	16.272050	0.477167	7.233529
2313.747000	398.082191	187.091550	0.227555	16.270225	0.477178	7.232717
2313.767000	398.082191	187.106688	0.227551	16.271541	0.477170	7.233303
2313.787000	398.082191	187.110005	0.227551	16.271830	0.477168	7.233431
2313.807000	398.082191	187.112467	0.227550	16.272044	0.477167	7.233526
2313.827000	398.082191	187.112004	0.227550	16.272003	0.477167	7.233508
2313.847000	398.082191	187.105669	0.227552	16.271453	0.477170	7.233263
2313.867000	398.082191	187.089839	0.227556	16.270076	0.477178	7.232651
2313.907000	398.082191	187.096822	0.227554	16.270683	0.477175	7.232921
2313.907000	398.082191	187.093093	0.227555	16.270359	0.477177	7.232777
2313.927000	398.082191	187.105588	0.227552	16.271445	0.477170	7.233260
2313.947000	398.082191	187.094134	0.227555	16.270449	0.477176	7.232817
2313.967000	398.082191	187.095903	0.227554	16.270603	0.477175	7.232886
2313.987000	398.082191	187.107923	0.227551	16.271649	0.477169	7.233350
2314.007000	398.082191	187.106338	0.227552	16.271511	0.477170	7.233289
2314.027000	398.082191	187.106854	0.227551	16.271556	0.477170	7.233309
2314.047000	398.082191	187.110011	0.227551	16.271830	0.477168	7.233431
2314.067000	398.082191	187.095313	0.227554	16.270552	0.477176	7.232863
2314.087000	398.082191	187.099600	0.227553	16.270925	0.477173	7.233029
2314.107000	398.082191	187.090225	0.227556	16.270110	0.477178	7.232666
2314.147000	398.082191	187.090472	0.227556	16.270131	0.477178	7.232676
2314.147000	398.082191	187.087934	0.227556	16.269910	0.477179	7.232578
2314.167000	398.082191	187.075828	0.227560	16.268857	0.477186	7.232110
2314.187000	398.082191	187.102030	0.227553	16.271136	0.477172	7.233122
2314.207000	398.082191	187.086621	0.227557	16.269796	0.477180	7.232527
2314.227000	398.082191	187.083457	0.227558	16.269521	0.477182	7.232404
2314.247000	398.082191	187.087214	0.227557	16.269848	0.477180	7.232550
2314.267000	398.082191	187.089993	0.227556	16.270089	0.477178	7.232657
2314.287000	398.082191	187.104530	0.227552	16.271354	0.477171	7.233219
2314.327000	398.082191	187.100918	0.227553	16.271039	0.477173	7.233079
2314.347000	398.082191	187.096520	0.227554	16.270657	0.477175	7.232909
2314.367000	398.082191	187.090698	0.227556	16.270151	0.477178	7.232684
2314.367000	398.082191	187.084577	0.227557	16.269618	0.477181	7.232448
2314.387000	398.082191	187.080866	0.227558	16.269296	0.477183	7.232304
2314.407000	398.082191	187.064841	0.227562	16.267902	0.477191	7.231685
2314.427000	398.082191	187.088290	0.227556	16.269941	0.477179	7.232591
2314.447000	398.082191	187.087081	0.227557	16.269836	0.477180	7.232545
2314.467000	398.082191	187.082913	0.227558	16.269474	0.477182	7.232383
2314.487000	398.082191	187.091346	0.227555	16.270207	0.477178	7.232709
2314.507000	398.082191	187.080719	0.227558	16.269283	0.477183	7.232299
2314.547000	398.082191	187.086249	0.227557	16.269764	0.477180	7.232512
2314.567000	398.082191	187.093565	0.227555	16.270400	0.477177	7.232795
2314.567000	398.082191	187.089761	0.227556	16.270069	0.477179	7.232648
2314.587000	398.082191	187.102615	0.227553	16.271187	0.477172	7.233145
2314.607000	398.082191	187.087735	0.227556	16.269893	0.477180	7.232570
2314.627000	398.082191	187.085494	0.227557	16.269698	0.477181	7.232483
2314.647000	398.082191	187.092943	0.227555	16.270346	0.477177	7.232771
2314.667000	398.082191	187.082979	0.227558	16.269479	0.477182	7.232386
2314.687000	398.082191	187.091788	0.227555	16.270245	0.477177	7.232727
2314.707000	398.082110	187.086425	0.227557	16.269779	0.477180	7.232519
2314.747000	398.082191	187.093112	0.227555	16.270361	0.477177	7.232778
2314.767000	398.082191	187.102967	0.227552	16.271218	0.477172	7.233159
2314.787000	398.082191	187.083786	0.227557	16.269550	0.477182	7.232417
2314.787000	398.082191	187.082874	0.227558	16.269470	0.477182	7.232382
2314.807000	398.082191	187.077157	0.227559	16.268973	0.477185	7.232161
2314.827000	398.082191	187.076058	0.227559	16.268877	0.477186	7.232118
2314.847000	398.082191	187.080246	0.227558	16.269242	0.477183	7.232280
2314.867000	398.082191	187.083868	0.227557	16.269557	0.477182	7.232420
2314.887000	398.082191	187.076205	0.227559	16.268890	0.477186	7.232124
2314.907000	398.082191	187.096156	0.227554	16.270625	0.477175	7.232895
2314.927000	398.082191	187.086182	0.227557	16.269758	0.477180	7.232510
2314.947000	398.082191	187.095077	0.227554	16.270531	0.477176	7.232854
2314.987000	398.082191	187.093122	0.227555	16.270361	0.477177	7.232778
2315.007000	398.082191	187.089534	0.227556	16.270049	0.477179	7.232639
2315.007000	398.082191	187.099411	0.227553	16.270908	0.477174	7.233021
2315.027000	398.082191	187.100016	0.227553	16.270961	0.477173	7.233045
2315.047000	398.082191	187.082880	0.227558	16.269471	0.477182	7.232382
2315.067000	398.082191	187.083004	0.227558	16.269482	0.477182	7.232387
2315.087000	398.082191	187.084764	0.227557	16.269635	0.477181	7.232455
2315.107000	398.082191	187.067136	0.227562	16.268102	0.477190	7.231774
2315.127000	398.082191	187.075982	0.227559	16.268871	0.477186	7.232116
2315.147000	398.082191	187.074748	0.227560	16.268764	0.477186	7.232068
2315.187000	398.082191	187.081353	0.227558	16.269338	0.477183	7.232323
2315.207000	398.082191	187.085531	0.227557	16.269701	0.477181	7.232485
2315.207000	398.082191	187.085168	0.227557	16.269670	0.477181	7.232471
2315.227000	398.082191	187.093206	0.227555	16.270369	0.477177	7.232781
2315.247000	398.082191	187.098384	0.227554	16.270819	0.477174	7.232982
2315.267000	398.082191	187.081577	0.227558	16.269357	0.477183	7.232332
2315.287000	398.082191	187.096899	0.227554	16.270690	0.477175	7.232924
2315.307000	398.082191	187.094132	0.227555	16.270449	0.477176	7.232817
2315.327000	398.082191	187.082758	0.227558	16.269460	0.477182	7.232377
2315.347000	398.082191	187.073056	0.227560	16.268616	0.477187	7.232002
2315.367000	398.082191	187.083327	0.227558	16.269510	0.477182	7.232399
2315.387000	398.082191	187.070505	0.227561	16.268395	0.477189	7.231904
2315.427000	398.082191	187.074886	0.227560	16.268776	0.477186	7.232073
2315.427000	398.082191	187.069324	0.227561	16.268292	0.477189	7.231858
2315.447000	398.082191	187.069460	0.227561	16.268304	0.477189	7.231863
2315.467000	398.082191	187.083906	0.227557	16.269560	0.477182	7.232422
2315.487000	398.082191	187.080906	0.227558	16.269299	0.477183	7.232306
2315.507000	398.082191	187.072784	0.227560	16.268593	0.477187	7.231992
2315.527000	398.082191	187.068767	0.227561	16.268243	0.477189	7.231837
2315.547000	398.082191	187.075268	0.227560	16.268809	0.477186	7.232088
2315.567000	398.082191	187.076988	0.227559	16.268958	0.477185	7.232154
2315.587000	398.082191	187.075013	0.227560	16.268787	0.477186	7.232078
2315.627000	398.082191	187.080389	0.227558	16.269254	0.477183	7.232286
2315.647000	398.082191	187.082549	0.227558	16.269442	0.477182	7.232369
2315.647000	398.082191	187.068243	0.227562	16.268198	0.477190	7.231816
2315.667000	398.082191	187.071618	0.227561	16.268491	0.477188	7.231947
2315.687000	398.082191	187.073901	0.227560	16.268690	0.477187	7.232035
2315.707000	398.082191	187.078808	0.227559	16.269117	0.477184	7.232225
2315.727000	398.082191	187.076382	0.227559	16.268906	0.477185	7.232131
2315.747000	398.082191	187.081502	0.227558	16.269351	0.477183	7.232329
2315.767000	398.082191	187.088426	0.227556	16.269953	0.477179	7.232597
2315.787000	398.082191	187.084419	0.227557	16.269605	0.477181	7.232442
2315.807000	398.082191	187.083893	0.227557	16.269559	0.477182	7.232421
2315.847000	398.082191	187.071390	0.227561	16.268472	0.477188	7.231938
2315.847000	398.082191	187.085846	0.227557	16.269729	0.477181	7.232497
2315.867000	398.082191	187.089286	0.227556	16.270028	0.477179	7.232630
2315.887000	398.082191	187.082171	0.227558	16.269409	0.477182	7.232355
2315.907000	398.082191	187.083339	0.227558	16.269511	0.477182	7.232400
2315.927000	398.082191	187.079932	0.227558	16.269214	0.477184	7.232268
2315.947000	398.082191	187.074779	0.227560	16.268766	0.477186	7.232069
2315.967000	398.082191	187.063829	0.227563	16.267814	0.477192	7.231646
2315.987000	398.082191	187.065809	0.227562	16.267986	0.477191	7.231722
2316.007000	398.082191	187.079350	0.227559	16.269164	0.477184	7.232246
2316.047000	398.082191	187.077631	0.227559	16.269014	0.477185	7.232179
2316.067000	398.082191	187.077582	0.227559	16.269010	0.477185	7.232177
2316.067000	398.082191	187.069626	0.227561	16.268318	0.477189	7.231870
2316.087000	398.082191	187.066899	0.227562	16.268081	0.477190	7.231764
2316.107000	398.082191	187.066621	0.227562	16.268057	0.477191	7.231754
2316.127000	398.082191	187.065636	0.227562	16.267971	0.477191	7.231716
2316.147000	398.082191	187.078010	0.227559	16.269047	0.477185	7.232194
2316.167000	398.082110	187.065248	0.227562	16.267937	0.477191	7.231701
2316.187000	398.082191	187.083133	0.227558	16.269493	0.477182	7.232392
2316.207000	398.082191	187.072064	0.227561	16.268530	0.477188	7.231964
2316.247000	398.082191	187.071210	0.227561	16.268456	0.477188	7.231931
2316.267000	398.082191	187.071265	0.227561	16.268461	0.477188	7.231933
2316.287000	398.082191	187.072526	0.227560	16.268570	0.477187	7.231982
2316.287000	398.082191	187.064594	0.227562	16.267881	0.477192	7.231675
2316.307000	398.082191	187.071307	0.227561	16.268464	0.477188	7.231935
2316.327000	398.082191	187.065539	0.227562	16.267963	0.477191	7.231712
2316.347000	398.082191	187.045386	0.227567	16.266210	0.477202	7.230933
2316.367000	398.082191	187.047495	0.227567	16.266394	0.477200	7.231014
2316.387000	398.082191	187.059419	0.227564	16.267430	0.477194	7.231475
2316.407000	398.082191	187.059812	0.227564	16.267465	0.477194	7.231490
2316.427000	398.082191	187.073710	0.227560	16.268673	0.477187	7.232028
2316.447000	398.082191	187.051353	0.227566	16.266729	0.477198	7.231163
2316.467000	398.082191	187.058823	0.227564	16.267379	0.477195	7.231452
2316.487000	398.082191	187.069154	0.227561	16.268277	0.477189	7.231852
2316.507000	398.082191	187.047222	0.227567	16.266370	0.477201	7.231004
2316.527000	398.082191	187.060469	0.227564	16.267522	0.477194	7.231516
2316.547000	398.082191	187.062683	0.227563	16.267714	0.477193	7.231601
2316.567000	398.082191	187.067671	0.227562	16.268148	0.477190	7.231794
2316.587000	398.082191	187.062018	0.227563	16.267656	0.477193	7.231576
2316.607000	398.082191	187.058320	0.227564	16.267335	0.477195	7.231433
2316.627000	398.082110	187.068954	0.227561	16.268260	0.477189	7.231844
2316.647000	398.082191	187.052290	0.227566	16.266810	0.477198	7.231200
2316.667000	398.082191	187.048574	0.227567	16.266487	0.477200	7.231056
2316.687000	398.082191	187.051945	0.227566	16.266781	0.477198	7.231186
2316.707000	398.082191	187.047158	0.227567	16.266364	0.477201	7.231001
2316.727000	398.082191	187.042662	0.227568	16.265973	0.477203	7.230827
2316.747000	398.082191	187.043379	0.227568	16.266036	0.477203	7.230855
2316.767000	398.082191	187.038753	0.227569	16.265633	0.477205	7.230676
2316.787000	398.082191	187.044243	0.227568	16.266111	0.477202	7.230888
2316.807000	398.082110	187.044921	0.227568	16.266170	0.477202	7.230915
2316.827000	398.082191	187.041058	0.227569	16.265834	0.477204	7.230765
2316.847000	398.082191	187.047387	0.227567	16.266384	0.477201	7.231010
2316.887000	398.082191	187.045657	0.227567	16.266234	0.477201	7.230943
2316.887000	398.082191	187.040219	0.227569	16.265761	0.477204	7.230733
2316.907000	398.082191	187.047550	0.227567	16.266398	0.477200	7.231016
2316.927000	398.082191	187.056828	0.227564	16.267205	0.477196	7.231375
2316.947000	398.082191	187.037773	0.227569	16.265548	0.477206	7.230638
2316.967000	398.082191	187.046232	0.227567	16.266284	0.477201	7.230965
2316.987000	398.082191	187.022991	0.227573	16.264263	0.477213	7.230067
2317.007000	398.082191	187.026351	0.227572	16.264555	0.477211	7.230197
2317.027000	398.082191	187.025945	0.227573	16.264519	0.477212	7.230181
2317.047000	398.082191	187.032056	0.227571	16.265051	0.477208	7.230417
2317.067000	398.082191	187.030644	0.227571	16.264928	0.477209	7.230363
2317.107000	398.082191	187.016399	0.227575	16.263689	0.477217	7.229812
2317.127000	398.082191	187.034559	0.227570	16.265269	0.477207	7.230514
2317.127000	398.082191	187.028169	0.227572	16.264713	0.477210	7.230267
2317.147000	398.082191	187.031582	0.227571	16.265010	0.477209	7.230399
2317.167000	398.082191	187.020098	0.227574	16.264011	0.477215	7.229955
2317.187000	398.082110	187.027568	0.227572	16.264661	0.477211	7.230244
2317.207000	398.082191	187.030681	0.227571	16.264931	0.477209	7.230364
2317.227000	398.082191	187.019593	0.227574	16.263967	0.477215	7.229936
2317.247000	398.082191	187.027059	0.227572	16.264616	0.477211	7.230224
2317.267000	398.082191	187.021921	0.227574	16.264169	0.477214	7.230026
2317.287000	398.082191	187.033712	0.227571	16.265195	0.477208	7.230481
2317.307000	398.082191	187.020608	0.227574	16.264055	0.477214	7.229975
2317.327000	398.082191	187.028981	0.227572	16.264783	0.477210	7.230298
2317.347000	398.082191	187.026142	0.227573	16.264537	0.477212	7.230189
2317.367000	398.082191	187.030009	0.227572	16.264873	0.477210	7.230338
2317.387000	398.082191	187.026073	0.227573	16.264531	0.477212	7.230186
2317.407000	398.082191	187.021637	0.227574	16.264145	0.477214	7.230015
2317.427000	398.082191	187.021060	0.227574	16.264095	0.477214	7.229992
2317.447000	398.082191	187.030286	0.227571	16.264897	0.477209	7.230349
2317.467000	398.082191	187.014482	0.227576	16.263523	0.477218	7.229738
2317.487000	398.082191	187.018505	0.227575	16.263872	0.477216	7.229893
2317.507000	398.082191	187.027065	0.227572	16.264617	0.477211	7.230224
2317.547000	398.082191	187.012096	0.227576	16.263315	0.477219	7.229646
2317.567000	398.082191	187.012270	0.227576	16.263330	0.477219	7.229652
2317.567000	398.082191	187.023688	0.227573	16.264323	0.477213	7.230094
2317.587000	398.082191	187.020339	0.227574	16.264032	0.477215	7.229964
2317.607000	398.082191	187.006997	0.227578	16.262872	0.477221	7.229449
2317.627000	398.082191	187.017070	0.227575	16.263748	0.477216	7.229838
2317.647000	398.082191	187.015323	0.227575	16.263596	0.477217	7.229770
2317.667000	398.082191	187.021702	0.227574	16.264150	0.477214	7.230017
2317.687000	398.082191	187.011779	0.227576	16.263287	0.477219	7.229633
2317.707000	398.082110	187.022312	0.227573	16.264203	0.477213	7.230041
2317.747000	398.082191	187.020428	0.227574	16.264040	0.477215	7.229968
2317.767000	398.082191	187.020248	0.227574	16.264024	0.477215	7.229961
2317.767000	398.082191	187.036255	0.227570	16.265416	0.477206	7.230580
2317.787000	398.082191	187.030447	0.227571	16.264911	0.477209	7.230355
2317.807000	398.082191	187.014283	0.227576	16.263505	0.477218	7.229730
2317.827000	398.082191	187.018092	0.227575	16.263837	0.477216	7.229878
2317.847000	398.082110	187.024334	0.227573	16.264379	0.477212	7.230119
2317.867000	398.082191	187.037980	0.227569	16.265566	0.477205	7.230646
2317.887000	398.082191	187.029846	0.227572	16.264859	0.477210	7.230332
2317.907000	398.082191	187.016861	0.227575	16.263729	0.477216	7.229830
2317.927000	398.082191	187.019008	0.227574	16.263916	0.477215	7.229913
2317.967000	398.082191	187.023622	0.227573	16.264317	0.477213	7.230091
2317.987000	398.082191	187.015597	0.227575	16.263620	0.477217	7.229781
2317.987000	398.082191	187.020836	0.227574	16.264075	0.477214	7.229984
2318.007000	398.082191	187.014642	0.227576	16.263536	0.477218	7.229744
2318.027000	398.082191	187.019277	0.227574	16.263940	0.477215	7.229923
2318.047000	398.082191	187.014272	0.227576	16.263504	0.477218	7.229730
2318.067000	398.082191	187.011621	0.227576	16.263274	0.477219	7.229627
2318.087000	398.082191	187.000612	0.227579	16.262316	0.477225	7.229202
2318.107000	398.082191	187.014068	0.227576	16.263487	0.477218	7.229722
2318.127000	398.082191	187.018070	0.227575	16.263835	0.477216	7.229877
2318.167000	398.082191	187.018245	0.227575	16.263850	0.477216	7.229883
2318.187000	398.082191	187.005610	0.227578	16.262751	0.477222	7.229395
2318.207000	398.082191	187.012962	0.227576	16.263390	0.477218	7.229679
2318.207000	398.082191	186.996258	0.227580	16.261938	0.477227	7.229033
2318.227000	398.082191	187.014175	0.227576	16.263496	0.477218	7.229726
2318.247000	398.082191	187.010374	0.227577	16.263165	0.477220	7.229579
2318.267000	398.082191	187.016611	0.227575	16.263708	0.477216	7.229820
2318.287000	398.082191	187.008890	0.227577	16.263036	0.477221	7.229522
2318.307000	398.082191	186.998811	0.227580	16.262160	0.477226	7.229132
2318.327000	398.082191	187.014954	0.227575	16.263564	0.477217	7.229756
2318.347000	398.082191	187.005717	0.227578	16.262760	0.477222	7.229399
2318.367000	398.082191	186.997333	0.227580	16.262031	0.477227	7.229075
2318.387000	398.082191	186.999169	0.227580	16.262191	0.477226	7.229146
2318.407000	398.082191	187.002661	0.227579	16.262495	0.477224	7.229281
2318.427000	398.082191	187.007311	0.227577	16.262899	0.477221	7.229461
2318.447000	398.082191	187.005456	0.227578	16.262738	0.477222	7.229389
2318.467000	398.082191	186.993785	0.227581	16.261723	0.477228	7.228938
2318.487000	398.082191	187.005587	0.227578	16.262749	0.477222	7.229394
2318.507000	398.082191	186.988057	0.227582	16.261225	0.477231	7.228716
2318.527000	398.082191	186.993472	0.227581	16.261695	0.477229	7.228926
2318.547000	398.082191	186.996878	0.227580	16.261992	0.477227	7.229057
2318.567000	398.082191	186.988790	0.227582	16.261288	0.477231	7.228745
2318.607000	398.082191	186.997601	0.227580	16.262055	0.477226	7.229085
2318.627000	398.082191	186.996282	0.227580	16.261940	0.477227	7.229034
2318.627000	398.082191	186.987997	0.227582	16.261219	0.477231	7.228714
2318.647000	398.082191	186.997367	0.227580	16.262034	0.477226	7.229076
2318.667000	398.082191	187.006070	0.227578	16.262791	0.477222	7.229413
2318.687000	398.082191	186.997874	0.227580	16.262078	0.477226	7.229096
2318.707000	398.082191	186.996524	0.227580	16.261961	0.477227	7.229044
2318.727000	398.082191	187.001347	0.227579	16.262380	0.477224	7.229230
2318.747000	398.082191	186.996170	0.227580	16.261930	0.477227	7.229030
2318.767000	398.082191	186.993735	0.227581	16.261718	0.477228	7.228936
2318.787000	398.082191	186.983682	0.227584	16.260844	0.477234	7.228547
2318.807000	398.082191	186.990616	0.227582	16.261447	0.477230	7.228815
2318.847000	398.082191	186.999186	0.227580	16.262192	0.477226	7.229147
2318.847000	398.082191	186.992501	0.227581	16.261611	0.477229	7.228888
2318.867000	398.082191	187.006929	0.227578	16.262866	0.477222	7.229446
2318.887000	398.082191	186.998710	0.227580	16.262151	0.477226	7.229128
2318.907000	398.082191	186.998094	0.227580	16.262097	0.477226	7.229104
2318.927000	398.082191	186.994902	0.227581	16.261820	0.477228	7.228981
2318.947000	398.082191	187.007555	0.227577	16.262920	0.477221	7.229470
2318.967000	398.082191	186.998279	0.227580	16.262113	0.477226	7.229112
2318.987000	398.082191	186.989895	0.227582	16.261384	0.477230	7.228787
2319.007000	398.082191	187.008814	0.227577	16.263030	0.477221	7.229519
2319.027000	398.082191	187.003935	0.227578	16.262605	0.477223	7.229330
2319.047000	398.082191	186.986841	0.227583	16.261119	0.477232	7.228669
2319.067000	398.082191	186.995574	0.227581	16.261878	0.477227	7.229007
2319.087000	398.082191	186.983228	0.227584	16.260805	0.477234	7.228530
2319.107000	398.082191	187.001197	0.227579	16.262367	0.477225	7.229224
2319.127000	398.082191	186.993321	0.227581	16.261682	0.477229	7.228920
2319.147000	398.082191	186.992656	0.227581	16.261624	0.477229	7.228894
2319.167000	398.082191	187.004301	0.227578	16.262637	0.477223	7.229344
2319.187000	398.082191	187.001700	0.227579	16.262411	0.477224	7.229244
2319.207000	398.082191	186.995093	0.227581	16.261836	0.477228	7.228988
2319.247000	398.082110	186.993909	0.227581	16.261733	0.477228	7.228943
2319.247000	398.082110	186.994621	0.227581	16.261795	0.477228	7.228970
2319.267000	398.082191	186.994530	0.227581	16.261787	0.477228	7.228967
2319.287000	398.082191	186.994065	0.227581	16.261747	0.477228	7.228949
2319.307000	398.082191	186.998430	0.227580	16.262127	0.477226	7.229117
2319.327000	398.082191	187.001170	0.227579	16.262365	0.477225	7.229223
2319.347000	398.082191	187.001612	0.227579	16.262403	0.477224	7.229240
2319.367000	398.082191	187.014258	0.227576	16.263503	0.477218	7.229729
2319.387000	398.082191	186.992757	0.227581	16.261633	0.477229	7.228898
2319.407000	398.082191	186.996070	0.227580	16.261921	0.477227	7.229026
2319.447000	398.082110	187.004583	0.227578	16.262662	0.477223	7.229355
2319.447000	398.082110	186.994442	0.227581	16.261780	0.477228	7.228963
2319.487000	398.082191	187.004693	0.227578	16.262671	0.477223	7.229360
2319.487000	398.082191	186.995769	0.227580	16.261895	0.477227	7.229015
2319.507000	398.082191	186.994739	0.227581	16.261806	0.477228	7.228975
2319.527000	398.082191	186.996502	0.227580	16.261959	0.477227	7.229043
2319.547000	398.082191	186.991942	0.227581	16.261562	0.477229	7.228867
2319.567000	398.082191	186.998022	0.227580	16.262091	0.477226	7.229102
2319.587000	398.082191	187.007185	0.227577	16.262888	0.477221	7.229456
2319.607000	398.082191	187.004243	0.227578	16.262632	0.477223	7.229342
2319.627000	398.082191	187.001861	0.227579	16.262425	0.477224	7.229250
2319.647000	398.082191	187.004456	0.227578	16.262651	0.477223	7.229350
2319.687000	398.082191	186.995204	0.227581	16.261846	0.477228	7.228993
2319.687000	398.082191	186.993507	0.227581	16.261698	0.477228	7.228927
2319.707000	398.082191	186.996383	0.227580	16.261949	0.477227	7.229038
2319.727000	398.082191	186.999913	0.227579	16.262256	0.477225	7.229175
2319.747000	398.082110	186.984204	0.227583	16.260889	0.477233	7.228567
2319.767000	398.082191	186.992050	0.227581	16.261572	0.477229	7.228871
2319.787000	398.082191	187.009155	0.227577	16.263059	0.477220	7.229532
2319.807000	398.082191	187.000060	0.227579	16.262268	0.477225	7.229180
2319.827000	398.082191	186.988896	0.227582	16.261298	0.477231	7.228749
2319.847000	398.082191	187.019639	0.227574	16.263971	0.477215	7.229937
2319.887000	398.082191	186.996935	0.227580	16.261997	0.477227	7.229060
2319.907000	398.082191	187.008615	0.227577	16.263012	0.477221	7.229511
2319.907000	398.082191	187.004464	0.227578	16.262651	0.477223	7.229351
2319.927000	398.082191	187.009565	0.227577	16.263095	0.477220	7.229548
2319.947000	398.082191	187.010048	0.227577	16.263137	0.477220	7.229567
2319.967000	398.082191	187.000661	0.227579	16.262321	0.477225	7.229204
2319.987000	398.082191	186.996993	0.227580	16.262002	0.477227	7.229062
2320.007000	398.082191	186.994147	0.227581	16.261754	0.477228	7.228952
2320.027000	398.082191	187.000341	0.227579	16.262293	0.477225	7.229191
2320.047000	398.082191	186.976849	0.227585	16.260250	0.477237	7.228283
2320.067000	398.082191	186.999953	0.227579	16.262259	0.477225	7.229176
2320.087000	398.082191	186.980687	0.227584	16.260584	0.477235	7.228432
2320.107000	398.082191	186.985229	0.227583	16.260979	0.477233	7.228607
2320.127000	398.082110	186.977623	0.227585	16.260317	0.477237	7.228313
2320.147000	398.082191	186.986750	0.227583	16.261111	0.477232	7.228666
2320.167000	398.082191	186.980906	0.227584	16.260603	0.477235	7.228440
2320.187000	398.082191	186.976100	0.227586	16.260185	0.477238	7.228254
2320.207000	398.082191	186.989173	0.227582	16.261322	0.477231	7.228760
2320.227000	398.082191	186.987203	0.227583	16.261150	0.477232	7.228683
2320.247000	398.082191	186.995763	0.227580	16.261895	0.477227	7.229014
2320.267000	398.082191	186.986643	0.227583	16.261102	0.477232	7.228662
2320.287000	398.082191	187.000513	0.227579	16.262308	0.477225	7.229198
2320.327000	398.082191	186.988060	0.227582	16.261225	0.477231	7.228717
2320.327000	398.082191	186.984847	0.227583	16.260945	0.477233	7.228592
2320.347000	398.082191	186.982879	0.227584	16.260774	0.477234	7.228516
2320.367000	398.082191	186.999695	0.227579	16.262237	0.477225	7.229166
2320.387000	398.082191	186.991799	0.227581	16.261550	0.477229	7.228861
2320.407000	398.082191	187.004659	0.227578	16.262668	0.477223	7.229358
2320.427000	398.082191	187.003795	0.227578	16.262593	0.477223	7.229325
2320.447000	398.082110	187.001792	0.227579	16.262419	0.477224	7.229247
2320.467000	398.082191	186.980855	0.227584	16.260598	0.477235	7.228438
2320.487000	398.082191	186.978449	0.227585	16.260389	0.477236	7.228345
2320.507000	398.082191	186.978961	0.227585	16.260434	0.477236	7.228365
2320.547000	398.082191	186.988375	0.227582	16.261252	0.477231	7.228729
2320.547000	398.082191	186.985995	0.227583	16.261045	0.477232	7.228637
2320.567000	398.082191	186.985380	0.227583	16.260992	0.477233	7.228613
2320.587000	398.082191	186.977367	0.227585	16.260295	0.477237	7.228303
2320.607000	398.082191	186.976138	0.227586	16.260188	0.477238	7.228256
2320.627000	398.082191	186.974046	0.227586	16.260006	0.477239	7.228175
2320.647000	398.082191	186.977440	0.227585	16.260301	0.477237	7.228306
2320.667000	398.082191	186.985357	0.227583	16.260990	0.477233	7.228612
2320.687000	398.082191	186.975804	0.227586	16.260159	0.477238	7.228243
2320.707000	398.082191	186.974825	0.227586	16.260074	0.477238	7.228205
2320.747000	398.082191	186.992701	0.227581	16.261628	0.477229	7.228896
2320.767000	398.082110	186.993494	0.227581	16.261697	0.477228	7.228927
2320.767000	398.082110	186.981096	0.227584	16.260619	0.477235	7.228447
2320.787000	398.082191	186.990259	0.227582	16.261416	0.477230	7.228802
2320.807000	398.082191	186.985140	0.227583	16.260971	0.477233	7.228604
2320.827000	398.082191	186.993644	0.227581	16.261710	0.477228	7.228932
2320.847000	398.082191	186.992480	0.227581	16.261609	0.477229	7.228887
2320.867000	398.082191	186.988565	0.227582	16.261269	0.477231	7.228736
2320.887000	398.082191	186.977573	0.227585	16.260313	0.477237	7.228311
2320.907000	398.082191	186.992131	0.227581	16.261579	0.477229	7.228874
2320.927000	398.082191	186.981097	0.227584	16.260619	0.477235	7.228447
2320.967000	398.082191	186.977440	0.227585	16.260301	0.477237	7.228306
2320.967000	398.082191	186.980621	0.227584	16.260578	0.477235	7.228429
2320.987000	398.082191	186.989693	0.227582	16.261367	0.477230	7.228780
2321.007000	398.082191	186.977861	0.227585	16.260338	0.477237	7.228322
2321.027000	398.082191	186.975036	0.227586	16.260092	0.477238	7.228213
2321.047000	398.082110	186.977642	0.227585	16.260319	0.477237	7.228314
2321.067000	398.082191	186.978669	0.227585	16.260408	0.477236	7.228354
2321.087000	398.082191	186.968889	0.227587	16.259558	0.477241	7.227975
2321.107000	398.082191	186.975315	0.227586	16.260116	0.477238	7.228224
2321.127000	398.082191	186.976576	0.227585	16.260226	0.477237	7.228273
2321.147000	398.082191	186.961654	0.227589	16.258928	0.477245	7.227696
2321.167000	398.082191	186.978134	0.227585	16.260362	0.477236	7.228333
2321.187000	398.082191	186.982553	0.227584	16.260746	0.477234	7.228504
2321.207000	398.082191	186.987867	0.227583	16.261208	0.477231	7.228709
2321.227000	398.082191	186.991927	0.227581	16.261561	0.477229	7.228866
2321.247000	398.082191	186.991055	0.227582	16.261485	0.477230	7.228832
2321.267000	398.082191	186.979436	0.227585	16.260475	0.477236	7.228383
2321.287000	398.082191	186.990769	0.227582	16.261460	0.477230	7.228821
2321.307000	398.082191	186.982307	0.227584	16.260725	0.477234	7.228494
2321.327000	398.082191	186.980922	0.227584	16.260604	0.477235	7.228441
2321.347000	398.082191	186.969301	0.227587	16.259593	0.477241	7.227991
2321.367000	398.082191	186.980713	0.227584	16.260586	0.477235	7.228433
2321.387000	398.082191	186.985577	0.227583	16.261009	0.477233	7.228621
2321.407000	398.082191	186.967150	0.227588	16.259406	0.477242	7.227908
2321.427000	398.082191	186.966168	0.227588	16.259321	0.477243	7.227870
2321.447000	398.082191	186.972967	0.227586	16.259912	0.477239	7.228133
2321.467000	398.082191	186.965253	0.227588	16.259241	0.477243	7.227835
2321.487000	398.082191	186.962131	0.227589	16.258970	0.477245	7.227714
2321.507000	398.082191	186.985331	0.227583	16.260987	0.477233	7.228611
2321.527000	398.082191	186.987153	0.227583	16.261146	0.477232	7.228681
2321.547000	398.082191	186.992068	0.227581	16.261573	0.477229	7.228871
2321.567000	398.082191	186.984247	0.227583	16.260893	0.477233	7.228569
2321.607000	398.082110	186.961935	0.227589	16.258953	0.477245	7.227707
2321.607000	398.082110	186.971010	0.227587	16.259742	0.477240	7.228057
2321.627000	398.082191	186.962048	0.227589	16.258963	0.477245	7.227711
2321.647000	398.082110	186.979167	0.227585	16.260451	0.477236	7.228373
2321.667000	398.082191	186.986795	0.227583	16.261115	0.477232	7.228668
2321.687000	398.082191	186.977259	0.227585	16.260286	0.477237	7.228299
2321.707000	398.082191	186.975174	0.227586	16.260104	0.477238	7.228218
2321.727000	398.082191	186.983335	0.227584	16.260814	0.477234	7.228534
2321.747000	398.082191	186.988026	0.227582	16.261222	0.477231	7.228715
2321.767000	398.082191	186.985881	0.227583	16.261035	0.477232	7.228632
2321.787000	398.082191	186.975531	0.227586	16.260135	0.477238	7.228232
2321.827000	398.082191	186.976546	0.227585	16.260224	0.477237	7.228271
2321.827000	398.082191	186.975165	0.227586	16.260103	0.477238	7.228218
2321.847000	398.082191	186.975278	0.227586	16.260113	0.477238	7.228222
2321.867000	398.082191	186.975104	0.227586	16.260098	0.477238	7.228216
2321.887000	398.082191	186.970918	0.227587	16.259734	0.477240	7.228054
2321.907000	398.082191	186.967103	0.227588	16.259402	0.477242	7.227906
2321.927000	398.082110	186.966636	0.227588	16.259362	0.477242	7.227888
2321.947000	398.082191	186.969282	0.227587	16.259592	0.477241	7.227991
2321.967000	398.082191	186.968327	0.227588	16.259509	0.477242	7.227954
2321.987000	398.082191	186.959460	0.227590	16.258738	0.477246	7.227611
2322.007000	398.082191	186.979876	0.227585	16.260513	0.477236	7.228400
2322.047000	398.082191	186.977543	0.227585	16.260310	0.477237	7.228310
2322.047000	398.082191	186.970713	0.227587	16.259716	0.477240	7.228046
2322.067000	398.082191	186.967901	0.227588	16.259472	0.477242	7.227937
2322.087000	398.082191	186.969585	0.227587	16.259618	0.477241	7.228002
2322.107000	398.082191	186.951651	0.227592	16.258059	0.477250	7.227309
2322.127000	398.082191	186.950608	0.227592	16.257968	0.477251	7.227269
2322.147000	398.082191	186.954983	0.227591	16.258348	0.477249	7.227438
2322.167000	398.082191	186.950918	0.227592	16.257995	0.477251	7.227281
2322.187000	398.082191	186.962406	0.227589	16.258994	0.477245	7.227725
2322.207000	398.082191	186.959850	0.227590	16.258772	0.477246	7.227626
2322.227000	398.082191	186.962771	0.227589	16.259026	0.477244	7.227739
2322.247000	398.082191	186.963456	0.227589	16.259085	0.477244	7.227765
2322.267000	398.082191	186.954392	0.227591	16.258297	0.477249	7.227415
2322.287000	398.082191	186.951607	0.227592	16.258055	0.477250	7.227307
2322.307000	398.082191	186.967014	0.227588	16.259395	0.477242	7.227903
2322.327000	398.082191	186.983856	0.227584	16.260859	0.477234	7.228554
2322.347000	398.082191	186.969318	0.227587	16.259595	0.477241	7.227992
2322.367000	398.082191	186.964343	0.227589	16.259162	0.477244	7.227800
2322.387000	398.082191	186.952831	0.227592	16.258161	0.477250	7.227355
2322.407000	398.082191	186.968882	0.227587	16.259557	0.477241	7.227975
2322.447000	398.082191	186.958526	0.227590	16.258656	0.477247	7.227575
2322.447000	398.082191	186.947980	0.227593	16.257739	0.477252	7.227167
2322.467000	398.082191	186.945983	0.227593	16.257566	0.477253	7.227090
2322.487000	398.082191	186.948411	0.227593	16.257777	0.477252	7.227184
2322.507000	398.082191	186.954307	0.227591	16.258290	0.477249	7.227412
2322.527000	398.082191	186.933078	0.227597	16.256443	0.477260	7.226591
2322.547000	398.082191	186.951795	0.227592	16.258071	0.477250	7.227315
2322.567000	398.082191	186.945229	0.227594	16.257500	0.477254	7.227061
2322.587000	398.082191	186.964806	0.227589	16.259203	0.477243	7.227818
2322.607000	398.082191	186.945501	0.227594	16.257524	0.477253	7.227071
2322.627000	398.082191	186.943465	0.227594	16.257347	0.477254	7.226993
2322.667000	398.082191	186.947835	0.227593	16.257727	0.477252	7.227161
2322.687000	398.082191	186.937778	0.227596	16.256852	0.477257	7.226773
2322.687000	398.082191	186.948647	0.227593	16.257797	0.477252	7.227193
2322.707000	398.082191	186.954077	0.227591	16.258270	0.477249	7.227403
2322.727000	398.082191	186.945712	0.227594	16.257542	0.477253	7.227079
2322.747000	398.082191	186.960998	0.227590	16.258871	0.477245	7.227670
2322.767000	398.082191	186.946612	0.227593	16.257620	0.477253	7.227114
2322.787000	398.082191	186.958518	0.227590	16.258656	0.477247	7.227574
2322.807000	398.082191	186.941993	0.227595	16.257219	0.477255	7.226936
2322.827000	398.082191	186.944552	0.227594	16.257441	0.477254	7.227035
2322.867000	398.082191	186.948729	0.227593	16.257804	0.477252	7.227196
2322.887000	398.082191	186.947151	0.227593	16.257667	0.477253	7.227135
2322.887000	398.082191	186.945293	0.227594	16.257506	0.477254	7.227063
2322.907000	398.082191	186.945905	0.227593	16.257559	0.477253	7.227087
2322.927000	398.082191	186.946014	0.227593	16.257568	0.477253	7.227091
2322.947000	398.082191	186.939681	0.227595	16.257018	0.477256	7.226846
2322.967000	398.082191	186.943411	0.227594	16.257342	0.477255	7.226990
2322.987000	398.082191	186.942451	0.227594	16.257259	0.477255	7.226953
2323.007000	398.082191	186.951868	0.227592	16.258077	0.477250	7.227317
2323.027000	398.082110	186.957401	0.227590	16.258559	0.477247	7.227531
2323.047000	398.082191	186.952699	0.227592	16.258150	0.477250	7.227350
2323.067000	398.082191	186.941739	0.227595	16.257197	0.477255	7.226926
2323.087000	398.082191	186.952497	0.227592	16.258132	0.477250	7.227342
2323.107000	398.082191	186.937533	0.227596	16.256831	0.477258	7.226763
2323.127000	398.082191	186.943886	0.227594	16.257383	0.477254	7.227009
2323.147000	398.082191	186.946525	0.227593	16.257613	0.477253	7.227111
2323.167000	398.082191	186.946206	0.227593	16.257585	0.477253	7.227099
2323.187000	398.082191	186.941408	0.227595	16.257168	0.477256	7.226913
2323.207000	398.082191	186.949823	0.227592	16.257900	0.477251	7.227238
2323.227000	398.082191	186.943706	0.227594	16.257368	0.477254	7.227002
2323.247000	398.082191	186.948640	0.227593	16.257797	0.477252	7.227193
2323.267000	398.082191	186.943270	0.227594	16.257330	0.477255	7.226985
2323.287000	398.082191	186.943990	0.227594	16.257392	0.477254	7.227013
2323.307000	398.082191	186.938090	0.227596	16.256879	0.477257	7.226785
2323.327000	398.082191	186.940408	0.227595	16.257081	0.477256	7.226874
2323.347000	398.082110	186.945327	0.227594	16.257509	0.477253	7.227065
2323.367000	398.082191	186.930419	0.227598	16.256212	0.477261	7.226488
2323.387000	398.082191	186.950234	0.227592	16.257935	0.477251	7.227254
2323.407000	398.082191	186.941538	0.227595	16.257179	0.477255	7.226918
2323.427000	398.082191	186.940259	0.227595	16.257068	0.477256	7.226869
2323.447000	398.082191	186.933614	0.227597	16.256490	0.477260	7.226612
2323.467000	398.082191	186.945261	0.227594	16.257503	0.477254	7.227062
2323.487000	398.082191	186.932975	0.227597	16.256434	0.477260	7.226587
2323.507000	398.082191	186.928802	0.227598	16.256071	0.477262	7.226426
2323.527000	398.082191	186.930763	0.227597	16.256242	0.477261	7.226501
2323.547000	398.082191	186.930062	0.227598	16.256181	0.477261	7.226474
2323.567000	398.082191	186.927979	0.227598	16.256000	0.477263	7.226394
2323.587000	398.082191	186.925275	0.227599	16.255765	0.477264	7.226289
2323.607000	398.082191	186.933822	0.227597	16.256508	0.477259	7.226620
2323.627000	398.082191	186.940841	0.227595	16.257118	0.477256	7.226891
2323.647000	398.082110	186.924749	0.227599	16.255719	0.477264	7.226269
2323.667000	398.082191	186.921453	0.227600	16.255432	0.477266	7.226142
2323.687000	398.082191	186.936254	0.227596	16.256720	0.477258	7.226714
2323.707000	398.082191	186.919119	0.227600	16.255229	0.477267	7.226051
2323.747000	398.082191	186.931456	0.227597	16.256302	0.477261	7.226528
2323.747000	398.082191	186.930019	0.227598	16.256177	0.477261	7.226473
2323.767000	398.082191	186.929892	0.227598	16.256166	0.477262	7.226468
2323.787000	398.082191	186.924840	0.227599	16.255727	0.477264	7.226273
2323.807000	398.082191	186.928427	0.227598	16.256039	0.477262	7.226411
2323.827000	398.082191	186.920633	0.227600	16.255361	0.477266	7.226110
2323.847000	398.082191	186.931904	0.227597	16.256341	0.477260	7.226546
2323.867000	398.082191	186.916395	0.227601	16.254993	0.477269	7.225946
2323.887000	398.082191	186.928904	0.227598	16.256080	0.477262	7.226430
2323.907000	398.082191	186.928343	0.227598	16.256032	0.477262	7.226408
2323.927000	398.082110	186.923067	0.227599	16.255573	0.477265	7.226204
2323.967000	398.082191	186.936833	0.227596	16.256770	0.477258	7.226736
2323.967000	398.082191	186.919138	0.227600	16.255231	0.477267	7.226052
2323.987000	398.082191	186.921786	0.227600	16.255461	0.477266	7.226154
2324.007000	398.082191	186.933677	0.227597	16.256495	0.477260	7.226614
2324.027000	398.082191	186.917818	0.227601	16.255116	0.477268	7.226001
2324.047000	398.082191	186.920970	0.227600	16.255390	0.477266	7.226123
2324.067000	398.082191	186.926629	0.227599	16.255882	0.477263	7.226342
2324.087000	398.082191	186.923741	0.227599	16.255631	0.477265	7.226230
2324.107000	398.082191	186.927205	0.227598	16.255933	0.477263	7.226364
2324.147000	398.082191	186.926580	0.227599	16.255878	0.477263	7.226340
2324.167000	398.082191	186.916781	0.227601	16.255026	0.477268	7.225961
2324.167000	398.082191	186.922494	0.227600	16.255523	0.477265	7.226182
2324.187000	398.082191	186.904705	0.227604	16.253976	0.477275	7.225494
2324.207000	398.082191	186.901807	0.227605	16.253724	0.477276	7.225382
2324.227000	398.082191	186.915747	0.227601	16.254936	0.477269	7.225921
2324.247000	398.082191	186.908998	0.227603	16.254349	0.477272	7.225660
2324.267000	398.082110	186.902746	0.227605	16.253806	0.477276	7.225418
2324.287000	398.082191	186.908809	0.227603	16.254333	0.477272	7.225653
2324.307000	398.082191	186.917283	0.227601	16.255070	0.477268	7.225980
2324.327000	398.082191	186.903225	0.227605	16.253847	0.477275	7.225437
2324.347000	398.082110	186.907990	0.227603	16.254262	0.477273	7.225621
2324.367000	398.082191	186.915883	0.227601	16.254948	0.477269	7.225926
2324.387000	398.082191	186.907069	0.227604	16.254182	0.477273	7.225586
2324.407000	398.082191	186.925606	0.227599	16.255794	0.477264	7.226302
2324.427000	398.082191	186.931793	0.227597	16.256332	0.477261	7.226541
2324.447000	398.082191	186.923569	0.227599	16.255616	0.477265	7.226223
2324.467000	398.082191	186.921588	0.227600	16.255444	0.477266	7.226147
2324.487000	398.082191	186.922622	0.227600	16.255534	0.477265	7.226187
2324.507000	398.082191	186.925661	0.227599	16.255798	0.477264	7.226304
2324.527000	398.082191	186.926028	0.227599	16.255830	0.477264	7.226318
2324.547000	398.082191	186.904327	0.227604	16.253943	0.477275	7.225480
2324.587000	398.082191	186.900026	0.227605	16.253569	0.477277	7.225313
2324.587000	398.082191	186.910178	0.227603	16.254452	0.477272	7.225706
2324.607000	398.082191	186.897908	0.227606	16.253385	0.477278	7.225231
2324.627000	398.082191	186.911167	0.227603	16.254538	0.477271	7.225744
2324.647000	398.082191	186.904180	0.227604	16.253930	0.477275	7.225474
2324.667000	398.082191	186.901287	0.227605	16.253679	0.477276	7.225362
2324.687000	398.082191	186.915686	0.227601	16.254931	0.477269	7.225919
2324.707000	398.082191	186.914637	0.227602	16.254840	0.477269	7.225878
2324.727000	398.082191	186.910518	0.227603	16.254481	0.477272	7.225719
2324.747000	398.082191	186.906564	0.227604	16.254138	0.477274	7.225566
2324.767000	398.082191	186.912046	0.227602	16.254614	0.477271	7.225778
2324.787000	398.082191	186.914718	0.227602	16.254847	0.477269	7.225881
2324.807000	398.082191	186.924493	0.227599	16.255697	0.477264	7.226259
2324.827000	398.082191	186.914958	0.227602	16.254868	0.477269	7.225890
2324.847000	398.082191	186.921386	0.227600	16.255427	0.477266	7.226139
2324.867000	398.082191	186.926992	0.227598	16.255914	0.477263	7.226356
2324.887000	398.082191	186.920057	0.227600	16.255311	0.477267	7.226088
2324.907000	398.082191	186.910899	0.227603	16.254515	0.477271	7.225734
2324.927000	398.082191	186.908903	0.227603	16.254341	0.477272	7.225656
2324.947000	398.082191	186.905085	0.227604	16.254009	0.477274	7.225509
2324.967000	398.082191	186.909663	0.227603	16.254407	0.477272	7.225686
2324.987000	398.082191	186.898847	0.227606	16.253467	0.477278	7.225268
2325.007000	398.082191	186.925337	0.227599	16.255770	0.477264	7.226292
2325.027000	398.082191	186.903654	0.227605	16.253885	0.477275	7.225454
2325.047000	398.082191	186.914370	0.227602	16.254816	0.477270	7.225868
2325.067000	398.082191	186.901741	0.227605	16.253718	0.477276	7.225380
2325.087000	398.082191	186.896035	0.227607	16.253222	0.477279	7.225159
2325.107000	398.082191	186.897873	0.227606	16.253382	0.477278	7.225230
2325.127000	398.082191	186.909067	0.227603	16.254355	0.477272	7.225663
2325.147000	398.082191	186.903284	0.227605	16.253852	0.477275	7.225439
2325.167000	398.082191	186.907837	0.227603	16.254248	0.477273	7.225615
2325.187000	398.082191	186.913545	0.227602	16.254745	0.477270	7.225836
2325.207000	398.082191	186.904649	0.227604	16.253971	0.477275	7.225492
2325.227000	398.082191	186.905089	0.227604	16.254009	0.477274	7.225509
2325.247000	398.082191	186.896496	0.227606	16.253262	0.477279	7.225177
2325.267000	398.082191	186.908441	0.227603	16.254301	0.477273	7.225639
2325.287000	398.082191	186.930885	0.227597	16.256253	0.477261	7.226506
2325.307000	398.082191	186.910358	0.227603	16.254468	0.477272	7.225713
2325.327000	398.082191	186.919296	0.227600	16.255245	0.477267	7.226058
2325.347000	398.082191	186.890745	0.227608	16.252762	0.477282	7.224954
2325.367000	398.082191	186.902872	0.227605	16.253817	0.477276	7.225423
2325.387000	398.082191	186.893531	0.227607	16.253004	0.477280	7.225062
2325.407000	398.082191	186.902134	0.227605	16.253752	0.477276	7.225395
2325.427000	398.082191	186.903013	0.227605	16.253829	0.477275	7.225429
2325.447000	398.082191	186.892367	0.227607	16.252903	0.477281	7.225017
2325.467000	398.082191	186.910132	0.227603	16.254448	0.477272	7.225704
2325.487000	398.082191	186.905312	0.227604	16.254029	0.477274	7.225518
2325.507000	398.082191	186.886068	0.227609	16.252355	0.477284	7.224774
2325.527000	398.082191	186.900364	0.227605	16.253598	0.477277	7.225326
2325.547000	398.082191	186.908625	0.227603	16.254317	0.477273	7.225646
2325.567000	398.082191	186.909362	0.227603	16.254381	0.477272	7.225674
2325.587000	398.082110	186.892488	0.227607	16.252913	0.477281	7.225022
2325.607000	398.082191	186.894759	0.227607	16.253111	0.477280	7.225110
2325.627000	398.082191	186.900546	0.227605	16.253614	0.477277	7.225333
2325.647000	398.082191	186.889633	0.227608	16.252665	0.477282	7.224911
2325.667000	398.082191	186.885476	0.227609	16.252304	0.477285	7.224751
2325.687000	398.082191	186.890159	0.227608	16.252711	0.477282	7.224932
2325.707000	398.082191	186.893584	0.227607	16.253009	0.477280	7.225064
2325.727000	398.082191	186.896375	0.227606	16.253252	0.477279	7.225172
2325.747000	398.082191	186.894994	0.227607	16.253131	0.477280	7.225119
2325.767000	398.082191	186.882621	0.227610	16.252055	0.477286	7.224640
2325.787000	398.082191	186.881070	0.227610	16.251921	0.477287	7.224580
2325.807000	398.082191	186.884704	0.227609	16.252237	0.477285	7.224721
2325.827000	398.082191	186.881493	0.227610	16.251957	0.477287	7.224597
2325.847000	398.082191	186.878990	0.227611	16.251740	0.477288	7.224500
2325.887000	398.082191	186.880814	0.227610	16.251898	0.477287	7.224571
2325.887000	398.082191	186.873801	0.227612	16.251288	0.477291	7.224299
2325.907000	398.082191	186.874189	0.227612	16.251322	0.477290	7.224314
2325.927000	398.082191	186.882835	0.227610	16.252074	0.477286	7.224649
2325.947000	398.082191	186.876581	0.227612	16.251530	0.477289	7.224407
2325.967000	398.082191	186.874003	0.227612	16.251306	0.477291	7.224307
2325.987000	398.082191	186.867449	0.227614	16.250736	0.477294	7.224054
2326.007000	398.082191	186.858632	0.227616	16.249969	0.477299	7.223713
2326.027000	398.082191	186.865989	0.227614	16.250609	0.477295	7.223997
2326.047000	398.082191	186.865406	0.227615	16.250558	0.477295	7.223975
2326.067000	398.082191	186.856162	0.227617	16.249754	0.477300	7.223618
2326.087000	398.082191	186.849132	0.227619	16.249143	0.477303	7.223346
2326.107000	398.082191	186.853102	0.227618	16.249488	0.477301	7.223499
2326.127000	398.082191	186.855271	0.227617	16.249677	0.477300	7.223583
2326.147000	398.082191	186.874448	0.227612	16.251345	0.477290	7.224324
2326.167000	398.082191	186.866547	0.227614	16.250658	0.477294	7.224019
2326.187000	398.082110	186.875469	0.227612	16.251433	0.477290	7.224364
2326.207000	398.082191	186.847093	0.227619	16.248966	0.477305	7.223267
2326.227000	398.082191	186.860007	0.227616	16.250089	0.477298	7.223766
2326.247000	398.082191	186.865767	0.227614	16.250590	0.477295	7.223989
2326.267000	398.082191	186.847040	0.227619	16.248961	0.477305	7.223265
2326.287000	398.082191	186.868168	0.227614	16.250799	0.477294	7.224082
2326.307000	398.082191	186.865493	0.227614	16.250566	0.477295	7.223978
2326.327000	398.082191	186.856230	0.227617	16.249760	0.477300	7.223620
2326.347000	398.082191	186.862771	0.227615	16.250329	0.477296	7.223873
2326.367000	398.082191	186.854960	0.227617	16.249650	0.477300	7.223571
2326.387000	398.082191	186.868282	0.227614	16.250808	0.477294	7.224086
2326.407000	398.082191	186.864889	0.227615	16.250513	0.477295	7.223955
2326.427000	398.082191	186.870331	0.227613	16.250987	0.477292	7.224165
2326.447000	398.082191	186.850976	0.227618	16.249303	0.477303	7.223417
2326.467000	398.082191	186.855266	0.227617	16.249677	0.477300	7.223583
2326.487000	398.082191	186.855341	0.227617	16.249683	0.477300	7.223586
2326.507000	398.082191	186.854790	0.227617	16.249635	0.477301	7.223564
2326.527000	398.082191	186.847344	0.227619	16.248988	0.477304	7.223277
2326.547000	398.082191	186.858418	0.227616	16.249951	0.477299	7.223705
2326.567000	398.082191	186.862246	0.227615	16.250283	0.477297	7.223853
2326.587000	398.082110	186.864611	0.227615	16.250489	0.477295	7.223944
2326.607000	398.082191	186.859583	0.227616	16.250052	0.477298	7.223750
2326.627000	398.082191	186.868336	0.227614	16.250813	0.477293	7.224088
2326.647000	398.082191	186.871046	0.227613	16.251049	0.477292	7.224193
2326.667000	398.082191	186.855233	0.227617	16.249674	0.477300	7.223582
2326.687000	398.082191	186.857743	0.227617	16.249892	0.477299	7.223679
2326.707000	398.082191	186.865037	0.227615	16.250526	0.477295	7.223961
2326.727000	398.082191	186.864298	0.227615	16.250462	0.477296	7.223932
2326.747000	398.082191	186.869592	0.227613	16.250922	0.477293	7.224137
2326.767000	398.082191	186.859419	0.227616	16.250038	0.477298	7.223743
2326.787000	398.082191	186.867842	0.227614	16.250770	0.477294	7.224069
2326.807000	398.082191	186.852671	0.227618	16.249451	0.477302	7.223483
2326.827000	398.082191	186.864346	0.227615	16.250466	0.477296	7.223934
2326.847000	398.082191	186.846126	0.227620	16.248882	0.477305	7.223230
2326.867000	398.082191	186.863170	0.227615	16.250364	0.477296	7.223888
2326.887000	398.082191	186.847994	0.227619	16.249044	0.477304	7.223302
2326.927000	398.082191	186.851614	0.227618	16.249359	0.477302	7.223442
2326.927000	398.082191	186.854561	0.227617	16.249615	0.477301	7.223556
2326.947000	398.082191	186.837328	0.227622	16.248117	0.477310	7.222889
2326.967000	398.082191	186.845212	0.227620	16.248802	0.477306	7.223194
2326.987000	398.082191	186.836532	0.227622	16.248047	0.477310	7.222859
2327.007000	398.082191	186.859637	0.227616	16.250057	0.477298	7.223752
2327.027000	398.082191	186.858072	0.227616	16.249920	0.477299	7.223691
2327.047000	398.082191	186.855908	0.227617	16.249732	0.477300	7.223608
2327.067000	398.082191	186.856428	0.227617	16.249778	0.477300	7.223628
2327.087000	398.082191	186.836720	0.227622	16.248064	0.477310	7.222866
2327.107000	398.082191	186.846297	0.227620	16.248897	0.477305	7.223236
2327.147000	398.082191	186.842438	0.227621	16.248561	0.477307	7.223087
2327.167000	398.082191	186.838578	0.227622	16.248225	0.477309	7.222938
2327.167000	398.082191	186.838991	0.227621	16.248261	0.477309	7.222954
2327.187000	398.082191	186.834398	0.227623	16.247862	0.477311	7.222776
2327.207000	398.082191	186.835275	0.227622	16.247938	0.477311	7.222810
2327.227000	398.082191	186.829940	0.227624	16.247474	0.477313	7.222604
2327.247000	398.082191	186.847238	0.227619	16.248978	0.477304	7.223273
2327.267000	398.082191	186.809080	0.227629	16.245660	0.477324	7.221797
2327.287000	398.082191	186.802757	0.227631	16.245110	0.477328	7.221553
2327.307000	398.082191	186.807774	0.227630	16.245546	0.477325	7.221747
2327.327000	398.082191	186.792716	0.227634	16.244237	0.477333	7.221165
2327.347000	398.082191	186.795300	0.227633	16.244462	0.477331	7.221265
2327.367000	398.082191	186.796638	0.227632	16.244578	0.477331	7.221316
2327.387000	398.082191	186.793627	0.227633	16.244316	0.477332	7.221200
2327.407000	398.082191	186.771283	0.227639	16.242373	0.477344	7.220336
2327.427000	398.082191	186.784603	0.227636	16.243531	0.477337	7.220851
2327.447000	398.082191	186.795278	0.227633	16.244460	0.477331	7.221264
2327.467000	398.082191	186.777150	0.227638	16.242883	0.477341	7.220563
2327.487000	398.082191	186.781385	0.227636	16.243252	0.477339	7.220727
2327.507000	398.082191	186.785073	0.227636	16.243572	0.477337	7.220869
2327.527000	398.082191	186.786675	0.227635	16.243712	0.477336	7.220931
2327.567000	398.082191	186.799509	0.227632	16.244828	0.477329	7.221427
2327.567000	398.082191	186.795896	0.227633	16.244513	0.477331	7.221288
2327.587000	398.082191	186.782714	0.227636	16.243367	0.477338	7.220778
2327.607000	398.082191	186.789226	0.227634	16.243933	0.477335	7.221030
2327.627000	398.082191	186.771436	0.227639	16.242386	0.477344	7.220342
2327.647000	398.082191	186.786282	0.227635	16.243677	0.477336	7.220916
2327.667000	398.082191	186.782583	0.227636	16.243356	0.477338	7.220773
2327.687000	398.082191	186.797296	0.227632	16.244635	0.477330	7.221342
2327.707000	398.082191	186.779348	0.227637	16.243074	0.477340	7.220648
2327.727000	398.082191	186.793912	0.227633	16.244341	0.477332	7.221211
2327.747000	398.082191	186.776353	0.227638	16.242814	0.477341	7.220532
2327.767000	398.082191	186.783806	0.227636	16.243462	0.477337	7.220820
2327.787000	398.082191	186.791042	0.227634	16.244091	0.477334	7.221100
2327.807000	398.082191	186.791291	0.227634	16.244113	0.477334	7.221110
2327.827000	398.082191	186.782442	0.227636	16.243343	0.477338	7.220768
2327.847000	398.082191	186.785865	0.227635	16.243641	0.477336	7.220900
2327.867000	398.082191	186.788986	0.227634	16.243913	0.477335	7.221021
2327.887000	398.082191	186.779796	0.227637	16.243113	0.477339	7.220665
2327.907000	398.082191	186.788371	0.227635	16.243859	0.477335	7.220997
2327.927000	398.082191	186.778311	0.227637	16.242984	0.477340	7.220608
2327.947000	398.082191	186.769694	0.227640	16.242235	0.477345	7.220275
2327.967000	398.082191	186.783393	0.227636	16.243426	0.477338	7.220804
2327.987000	398.082191	186.776690	0.227638	16.242843	0.477341	7.220545
2328.007000	398.082191	186.775867	0.227638	16.242772	0.477342	7.220513
2328.027000	398.082191	186.777560	0.227637	16.242919	0.477341	7.220579
2328.047000	398.082110	186.771252	0.227639	16.242370	0.477344	7.220335
2328.067000	398.082110	186.786898	0.227635	16.243731	0.477336	7.220940
2328.087000	398.082191	186.781949	0.227636	16.243301	0.477338	7.220749
2328.107000	398.082191	186.777167	0.227638	16.242885	0.477341	7.220564
2328.127000	398.082191	186.776486	0.227638	16.242825	0.477341	7.220537
2328.147000	398.082110	186.776392	0.227638	16.242817	0.477341	7.220534
2328.167000	398.082191	186.784364	0.227636	16.243511	0.477337	7.220842
2328.187000	398.082191	186.782627	0.227636	16.243360	0.477338	7.220775
2328.207000	398.082191	186.773344	0.227639	16.242552	0.477343	7.220416
2328.227000	398.082191	186.776877	0.227638	16.242859	0.477341	7.220552
2328.247000	398.082110	186.776272	0.227638	16.242807	0.477341	7.220529
2328.267000	398.082191	186.784554	0.227636	16.243527	0.477337	7.220849
2328.287000	398.082191	186.776657	0.227638	16.242840	0.477341	7.220544
2328.307000	398.082191	186.778077	0.227637	16.242964	0.477340	7.220599
2328.327000	398.082191	186.760253	0.227642	16.241414	0.477350	7.219910
2328.347000	398.082191	186.775489	0.227638	16.242739	0.477342	7.220499
2328.367000	398.082191	186.775687	0.227638	16.242756	0.477342	7.220506
2328.387000	398.082110	186.764229	0.227641	16.241760	0.477347	7.220064
2328.407000	398.082191	186.762524	0.227641	16.241611	0.477348	7.219998
2328.447000	398.082191	186.759326	0.227642	16.241333	0.477350	7.219874
2328.447000	398.082191	186.759240	0.227642	16.241326	0.477350	7.219871
2328.466000	398.082191	186.764185	0.227641	16.241756	0.477348	7.220062
2328.486000	398.082191	186.744231	0.227646	16.240020	0.477358	7.219290
2328.506000	398.082191	186.755057	0.227643	16.240962	0.477352	7.219709
2328.526000	398.082191	186.764044	0.227641	16.241743	0.477348	7.220056
2328.546000	398.082191	186.748995	0.227645	16.240435	0.477355	7.219475
2328.566000	398.082191	186.746100	0.227646	16.240183	0.477357	7.219363
2328.586000	398.082191	186.749093	0.227645	16.240443	0.477355	7.219478
2328.626000	398.082191	186.751131	0.227644	16.240621	0.477354	7.219557
2328.646000	398.082191	186.760623	0.227642	16.241446	0.477349	7.219924
2328.646000	398.082191	186.753178	0.227644	16.240799	0.477353	7.219636
2328.666000	398.082191	186.735400	0.227648	16.239252	0.477363	7.218949
2328.686000	398.082191	186.738574	0.227648	16.239529	0.477361	7.219072
2328.706000	398.082191	186.755656	0.227643	16.241014	0.477352	7.219732
2328.726000	398.082191	186.728407	0.227650	16.238644	0.477366	7.218679
2328.746000	398.082191	186.727738	0.227650	16.238586	0.477367	7.218653
2328.766000	398.082191	186.747440	0.227645	16.240300	0.477356	7.219414
2328.806000	398.082191	186.745359	0.227646	16.240119	0.477357	7.219334
2328.806000	398.082191	186.749354	0.227645	16.240466	0.477355	7.219488
2328.846000	398.082191	186.755472	0.227643	16.240998	0.477352	7.219725
2328.866000	398.082191	186.753481	0.227644	16.240825	0.477353	7.219648
2328.866000	398.082191	186.756665	0.227643	16.241102	0.477351	7.219771
2328.886000	398.082191	186.752263	0.227644	16.240719	0.477354	7.219601
2328.906000	398.082191	186.740148	0.227647	16.239665	0.477360	7.219133
2328.926000	398.082191	186.752344	0.227644	16.240726	0.477354	7.219604
2328.946000	398.082110	186.732970	0.227649	16.239041	0.477364	7.218855
2328.966000	398.082191	186.746440	0.227646	16.240213	0.477357	7.219376
2328.986000	398.082191	186.736621	0.227648	16.239359	0.477362	7.218996
2329.006000	398.082191	186.745460	0.227646	16.240127	0.477357	7.219338
2329.026000	398.082191	186.751910	0.227644	16.240688	0.477354	7.219587
2329.066000	398.082191	186.735089	0.227649	16.239225	0.477363	7.218937
2329.086000	398.082191	186.751558	0.227644	16.240658	0.477354	7.219574
2329.086000	398.082191	186.752909	0.227644	16.240775	0.477353	7.219626
2329.106000	398.082191	186.741850	0.227647	16.239813	0.477359	7.219198
2329.126000	398.082110	186.730331	0.227650	16.238812	0.477365	7.218753
2329.146000	398.082191	186.741055	0.227647	16.239744	0.477360	7.219168
2329.166000	398.082191	186.747324	0.227645	16.240289	0.477356	7.219410
2329.186000	398.082191	186.733089	0.227649	16.239052	0.477364	7.218860
2329.206000	398.082191	186.732042	0.227649	16.238960	0.477364	7.218819
2329.226000	398.082191	186.740913	0.227647	16.239732	0.477360	7.219162
2329.266000	398.082191	186.739046	0.227648	16.239570	0.477361	7.219090
2329.286000	398.082191	186.742946	0.227647	16.239909	0.477359	7.219241
2329.286000	398.082191	186.742439	0.227647	16.239865	0.477359	7.219221
2329.306000	398.082191	186.746734	0.227646	16.240238	0.477357	7.219387
2329.326000	398.082191	186.730800	0.227650	16.238852	0.477365	7.218771
2329.346000	398.082191	186.741630	0.227647	16.239794	0.477359	7.219190
2329.366000	398.082191	186.739451	0.227647	16.239605	0.477360	7.219106
2329.386000	398.082191	186.730318	0.227650	16.238811	0.477365	7.218753
2329.406000	398.082110	186.737214	0.227648	16.239410	0.477361	7.219019
2329.446000	398.082191	186.738750	0.227648	16.239544	0.477361	7.219079
2329.466000	398.082191	186.728908	0.227650	16.238688	0.477366	7.218698
2329.466000	398.082191	186.717220	0.227653	16.237671	0.477372	7.218246
2329.506000	398.082191	186.721801	0.227652	16.238070	0.477370	7.218423
2329.506000	398.082191	186.727062	0.227651	16.238527	0.477367	7.218627
2329.526000	398.082191	186.718760	0.227653	16.237805	0.477371	7.218306
2329.546000	398.082191	186.733754	0.227649	16.239109	0.477363	7.218885
2329.566000	398.082191	186.720756	0.227652	16.237979	0.477370	7.218383
2329.586000	398.082191	186.725804	0.227651	16.238418	0.477368	7.218578
2329.606000	398.082191	186.735051	0.227649	16.239222	0.477363	7.218936
2329.626000	398.082191	186.730366	0.227650	16.238815	0.477365	7.218754
2329.646000	398.082191	186.722202	0.227652	16.238105	0.477369	7.218439
2329.666000	398.082191	186.732554	0.227649	16.239005	0.477364	7.218839
2329.706000	398.082191	186.726482	0.227651	16.238477	0.477367	7.218604
2329.726000	398.082191	186.721616	0.227652	16.238054	0.477370	7.218416
2329.726000	398.082191	186.739459	0.227647	16.239606	0.477360	7.219106
2329.746000	398.082191	186.710982	0.227655	16.237129	0.477375	7.218005
2329.766000	398.082191	186.732970	0.227649	16.239041	0.477364	7.218855
2329.786000	398.082191	186.724406	0.227651	16.238296	0.477368	7.218524
2329.806000	398.082191	186.718632	0.227653	16.237794	0.477371	7.218301
2329.826000	398.082191	186.706764	0.227656	16.236762	0.477377	7.217842
2329.846000	398.082191	186.723065	0.227652	16.238180	0.477369	7.218472
2329.886000	398.082191	186.725480	0.227651	16.238390	0.477368	7.218566
2329.906000	398.082191	186.711350	0.227655	16.237161	0.477375	7.218019
2329.926000	398.082191	186.718188	0.227653	16.237756	0.477371	7.218284
2329.926000	398.082191	186.707968	0.227656	16.236867	0.477377	7.217889
2329.946000	398.082191	186.708666	0.227655	16.236928	0.477376	7.217916
2329.966000	398.082110	186.722683	0.227652	16.238147	0.477369	7.218457
2329.986000	398.082191	186.717232	0.227653	16.237673	0.477372	7.218247
2330.006000	398.082191	186.725406	0.227651	16.238383	0.477368	7.218563
2330.026000	398.082191	186.713177	0.227654	16.237320	0.477374	7.218090
2330.046000	398.082191	186.714523	0.227654	16.237437	0.477373	7.218142
2330.066000	398.082191	186.719520	0.227653	16.237872	0.477371	7.218335
2330.086000	398.082191	186.691407	0.227660	16.235427	0.477385	7.217248
2330.106000	398.082191	186.722020	0.227652	16.238089	0.477369	7.218432
2330.146000	398.082191	186.725210	0.227651	16.238366	0.477368	7.218555
2330.146000	398.082191	186.718000	0.227653	16.237739	0.477372	7.218276
2330.166000	398.082191	186.726482	0.227651	16.238477	0.477367	7.218604
2330.186000	398.082191	186.723123	0.227652	16.238185	0.477369	7.218474
2330.206000	398.082191	186.734539	0.227649	16.239178	0.477363	7.218916
2330.226000	398.082191	186.718018	0.227653	16.237741	0.477372	7.218277
2330.246000	398.082191	186.724079	0.227651	16.238268	0.477368	7.218511
2330.266000	398.082191	186.706031	0.227656	16.236698	0.477378	7.217814
2330.286000	398.082191	186.712548	0.227654	16.237265	0.477374	7.218066
2330.326000	398.082191	186.714567	0.227654	16.237441	0.477373	7.218144
2330.346000	398.082191	186.694093	0.227659	16.235660	0.477384	7.217352
2330.366000	398.082191	186.702987	0.227657	16.236434	0.477379	7.217696
2330.366000	398.082191	186.702581	0.227657	16.236398	0.477380	7.217680
2330.386000	398.082191	186.702339	0.227657	16.236377	0.477380	7.217671
2330.406000	398.082191	186.695977	0.227659	16.235824	0.477383	7.217425
2330.426000	398.082191	186.696717	0.227659	16.235888	0.477383	7.217454
2330.446000	398.082191	186.707400	0.227656	16.236817	0.477377	7.217867
2330.466000	398.082191	186.705853	0.227656	16.236683	0.477378	7.217807
2330.486000	398.082191	186.706845	0.227656	16.236769	0.477377	7.217845
2330.526000	398.082191	186.709709	0.227655	16.237018	0.477376	7.217956
2330.546000	398.082191	186.700013	0.227658	16.236175	0.477381	7.217581
2330.566000	398.082191	186.690498	0.227660	16.235348	0.477386	7.217213
2330.566000	398.082191	186.707127	0.227656	16.236794	0.477377	7.217856
2330.586000	398.082191	186.686332	0.227661	16.234985	0.477388	7.217052
2330.606000	398.082191	186.698258	0.227658	16.236022	0.477382	7.217513
2330.626000	398.082191	186.702075	0.227657	16.236354	0.477380	7.217661
2330.646000	398.082191	186.705606	0.227656	16.236661	0.477378	7.217797
2330.666000	398.082191	186.696728	0.227659	16.235889	0.477383	7.217454
2330.686000	398.082191	186.693979	0.227659	16.235650	0.477384	7.217348
2330.706000	398.082191	186.700300	0.227658	16.236200	0.477381	7.217592
2330.746000	398.082191	186.689395	0.227661	16.235252	0.477386	7.217171
2330.746000	398.082191	186.692949	0.227660	16.235561	0.477385	7.217308
2330.786000	398.082191	186.690828	0.227660	16.235376	0.477386	7.217226
2330.786000	398.082191	186.687404	0.227661	16.235079	0.477387	7.217094
2330.806000	398.082191	186.684067	0.227662	16.234788	0.477389	7.216965
2330.826000	398.082191	186.695976	0.227659	16.235824	0.477383	7.217425
2330.846000	398.082191	186.690359	0.227660	16.235336	0.477386	7.217208
2330.866000	398.082191	186.684701	0.227662	16.234844	0.477389	7.216989
2330.886000	398.082191	186.678585	0.227663	16.234312	0.477392	7.216753
2330.906000	398.082191	186.673733	0.227665	16.233890	0.477395	7.216565
2330.926000	398.082191	186.677666	0.227664	16.234232	0.477393	7.216717
2330.966000	398.082191	186.673208	0.227665	16.233844	0.477395	7.216545
2330.986000	398.082191	186.681650	0.227663	16.234578	0.477390	7.216871
2331.006000	398.082191	186.669323	0.227666	16.233506	0.477397	7.216395
2331.006000	398.082191	186.664506	0.227667	16.233087	0.477399	7.216208
2331.026000	398.082191	186.669377	0.227666	16.233511	0.477397	7.216397
2331.046000	398.082191	186.658726	0.227669	16.232585	0.477402	7.215985
2331.066000	398.082191	186.665112	0.227667	16.233140	0.477399	7.216232
2331.086000	398.082191	186.656422	0.227669	16.232384	0.477404	7.215896
2331.106000	398.082191	186.668110	0.227666	16.233401	0.477397	7.216348
2331.126000	398.082191	186.670441	0.227665	16.233603	0.477396	7.216438
2331.146000	398.082191	186.678915	0.227663	16.234340	0.477392	7.216765
2331.186000	398.082191	186.662281	0.227668	16.232894	0.477400	7.216122
2331.206000	398.082191	186.658920	0.227668	16.232601	0.477402	7.215992
2331.206000	398.082191	186.660285	0.227668	16.232720	0.477402	7.216045
2331.226000	398.082191	186.668677	0.227666	16.233450	0.477397	7.216370
2331.246000	398.082191	186.658010	0.227669	16.232522	0.477403	7.215957
2331.266000	398.082191	186.673422	0.227665	16.233863	0.477395	7.216553
2331.286000	398.082191	186.667099	0.227666	16.233313	0.477398	7.216309
2331.306000	398.082191	186.662842	0.227667	16.232943	0.477400	7.216144
2331.326000	398.082191	186.670136	0.227666	16.233577	0.477396	7.216426
2331.346000	398.082191	186.671787	0.227665	16.233720	0.477396	7.216490
2331.386000	398.082110	186.663103	0.227667	16.232965	0.477400	7.216154
2331.406000	398.082191	186.670877	0.227665	16.233641	0.477396	7.216455
2331.426000	398.082191	186.661513	0.227668	16.232827	0.477401	7.216093
2331.426000	398.082191	186.663515	0.227667	16.233001	0.477400	7.216170
2331.446000	398.082191	186.658850	0.227668	16.232595	0.477402	7.215990
2331.466000	398.082191	186.668562	0.227666	16.233440	0.477397	7.216365
2331.486000	398.082191	186.667088	0.227666	16.233312	0.477398	7.216308
2331.506000	398.082191	186.667605	0.227666	16.233357	0.477398	7.216328
2331.526000	398.082191	186.666937	0.227666	16.233299	0.477398	7.216302
2331.546000	398.082191	186.675308	0.227664	16.234027	0.477394	7.216626
2331.586000	398.082191	186.662593	0.227668	16.232921	0.477400	7.216134
2331.606000	398.082191	186.665396	0.227667	16.233165	0.477399	7.216243
2331.626000	398.082191	186.662375	0.227668	16.232902	0.477400	7.216126
2331.646000	398.082191	186.669034	0.227666	16.233481	0.477397	7.216383
2331.646000	398.082191	186.665404	0.227667	16.233165	0.477399	7.216243
2331.666000	398.082191	186.667268	0.227666	16.233327	0.477398	7.216315
2331.686000	398.082191	186.658936	0.227668	16.232603	0.477402	7.215993
2331.706000	398.082191	186.667958	0.227666	16.233387	0.477398	7.216342
2331.726000	398.082110	186.658650	0.227668	16.232578	0.477402	7.215982
2331.746000	398.082191	186.659445	0.227668	16.232647	0.477402	7.216013
2331.766000	398.082191	186.670843	0.227665	16.233638	0.477396	7.216453
2331.786000	398.082191	186.654592	0.227670	16.232225	0.477404	7.215825
2331.826000	398.082191	186.661056	0.227668	16.232787	0.477401	7.216075
2331.846000	398.082191	186.657616	0.227669	16.232488	0.477403	7.215942
2331.846000	398.082191	186.662055	0.227668	16.232874	0.477401	7.216114
2331.866000	398.082191	186.660193	0.227668	16.232712	0.477402	7.216042
2331.886000	398.082191	186.642560	0.227673	16.231179	0.477411	7.215360
2331.906000	398.082191	186.668298	0.227666	16.233417	0.477397	7.216355
2331.926000	398.082191	186.669602	0.227666	16.233530	0.477397	7.216405
2331.946000	398.082191	186.640525	0.227673	16.231002	0.477412	7.215281
2331.966000	398.082191	186.642639	0.227673	16.231186	0.477411	7.215363
2331.986000	398.082191	186.657600	0.227669	16.232487	0.477403	7.215941
2332.026000	398.082191	186.649211	0.227671	16.231757	0.477407	7.215617
2332.046000	398.082191	186.667072	0.227666	16.233310	0.477398	7.216308
2332.066000	398.082110	186.665998	0.227667	16.233217	0.477398	7.216266
2332.066000	398.082110	186.655267	0.227669	16.232284	0.477404	7.215851
2332.086000	398.082191	186.661271	0.227668	16.232806	0.477401	7.216083
2332.106000	398.082191	186.659453	0.227668	16.232648	0.477402	7.216013
2332.126000	398.082191	186.673148	0.227665	16.233839	0.477395	7.216542
2332.146000	398.082191	186.663380	0.227667	16.232989	0.477400	7.216165
2332.166000	398.082191	186.653029	0.227670	16.232089	0.477405	7.215765
2332.186000	398.082191	186.661610	0.227668	16.232835	0.477401	7.216096
2332.206000	398.082191	186.666013	0.227667	16.233218	0.477399	7.216267
2332.226000	398.082191	186.656555	0.227669	16.232396	0.477403	7.215901
2332.266000	398.082191	186.643867	0.227672	16.231292	0.477410	7.215410
2332.286000	398.082191	186.644164	0.227672	16.231318	0.477410	7.215422
2332.286000	398.082191	186.649758	0.227671	16.231805	0.477407	7.215638
2332.306000	398.082191	186.660085	0.227668	16.232703	0.477402	7.216037
2332.326000	398.082191	186.665421	0.227667	16.233167	0.477399	7.216244
2332.346000	398.082191	186.648583	0.227671	16.231703	0.477408	7.215593
2332.366000	398.082191	186.644521	0.227672	16.231349	0.477410	7.215436
2332.386000	398.082191	186.653094	0.227670	16.232095	0.477405	7.215767
2332.406000	398.082191	186.652639	0.227670	16.232055	0.477406	7.215750
2332.446000	398.082191	186.656893	0.227669	16.232425	0.477403	7.215914
2332.466000	398.082191	186.657234	0.227669	16.232455	0.477403	7.215927
2332.486000	398.082191	186.661577	0.227668	16.232833	0.477401	7.216095
2332.486000	398.082191	186.649089	0.227671	16.231747	0.477407	7.215612
2332.506000	398.082191	186.648424	0.227671	16.231689	0.477408	7.215587
2332.526000	398.082191	186.666206	0.227667	16.233235	0.477398	7.216274
2332.546000	398.082191	186.656066	0.227669	16.232353	0.477404	7.215882
2332.566000	398.082191	186.662887	0.227667	16.232946	0.477400	7.216146
2332.586000	398.082191	186.660134	0.227668	16.232707	0.477402	7.216039
2332.606000	398.082191	186.669704	0.227666	16.233539	0.477397	7.216409
2332.626000	398.082191	186.640546	0.227673	16.231004	0.477412	7.215282
2332.666000	398.082191	186.670356	0.227665	16.233596	0.477396	7.216435
2332.686000	398.082191	186.652955	0.227670	16.232083	0.477405	7.215762
2332.706000	398.082191	186.659541	0.227668	16.232655	0.477402	7.216016
2332.706000	398.082191	186.644803	0.227672	16.231374	0.477410	7.215447
2332.726000	398.082191	186.650460	0.227671	16.231866	0.477407	7.215665
2332.746000	398.082110	186.647504	0.227671	16.231609	0.477408	7.215551
2332.766000	398.082191	186.645915	0.227672	16.231471	0.477409	7.215490
2332.786000	398.082191	186.647691	0.227671	16.231625	0.477408	7.215558
2332.806000	398.082191	186.646200	0.227672	16.231495	0.477409	7.215501
2332.826000	398.082191	186.637335	0.227674	16.230724	0.477413	7.215158
2332.866000	398.082191	186.626226	0.227677	16.229758	0.477419	7.214728
2332.886000	398.082191	186.634668	0.227675	16.230492	0.477415	7.215055
2332.906000	398.082191	186.631983	0.227676	16.230259	0.477416	7.214951
2332.926000	398.082191	186.624884	0.227677	16.229642	0.477420	7.214677
2332.926000	398.082191	186.635932	0.227674	16.230602	0.477414	7.215104
2332.946000	398.082191	186.634423	0.227675	16.230471	0.477415	7.215045
2332.966000	398.082191	186.631793	0.227676	16.230242	0.477416	7.214944
2332.986000	398.082110	186.637786	0.227674	16.230764	0.477413	7.215175
2333.006000	398.082110	186.636188	0.227674	16.230625	0.477414	7.215114
2333.026000	398.082191	186.636213	0.227674	16.230627	0.477414	7.215115
2333.046000	398.082191	186.635159	0.227675	16.230535	0.477415	7.215074
2333.066000	398.082191	186.635758	0.227675	16.230587	0.477414	7.215097
2333.086000	398.082191	186.641901	0.227673	16.231121	0.477411	7.215334
2333.126000	398.082191	186.629962	0.227676	16.230083	0.477417	7.214873
2333.126000	398.082191	186.624359	0.227678	16.229596	0.477420	7.214656
2333.146000	398.082191	186.630835	0.227676	16.230159	0.477417	7.214907
2333.166000	398.082191	186.635051	0.227675	16.230526	0.477415	7.215070
2333.186000	398.082191	186.631134	0.227676	16.230185	0.477417	7.214918
2333.206000	398.082191	186.640225	0.227673	16.230976	0.477412	7.215270
2333.226000	398.082191	186.636195	0.227674	16.230625	0.477414	7.215114
2333.246000	398.082191	186.627281	0.227677	16.229850	0.477419	7.214769
2333.266000	398.082191	186.639124	0.227674	16.230880	0.477413	7.215227
2333.286000	398.082110	186.656120	0.227669	16.232358	0.477404	7.215884
2333.326000	398.082191	186.645188	0.227672	16.231407	0.477409	7.215462
2333.346000	398.082191	186.641289	0.227673	16.231068	0.477411	7.215311
2333.346000	398.082191	186.628941	0.227676	16.229994	0.477418	7.214833
2333.366000	398.082191	186.639675	0.227674	16.230928	0.477412	7.215248
2333.386000	398.082191	186.626309	0.227677	16.229765	0.477419	7.214732
2333.406000	398.082191	186.624473	0.227677	16.229606	0.477420	7.214661
2333.426000	398.082191	186.622811	0.227678	16.229461	0.477421	7.214596
2333.446000	398.082191	186.622436	0.227678	16.229429	0.477421	7.214582
2333.466000	398.082191	186.635797	0.227675	16.230591	0.477414	7.215098
2333.486000	398.082191	186.618237	0.227679	16.229064	0.477423	7.214420
2333.506000	398.082191	186.633022	0.227675	16.230349	0.477416	7.214991
2333.546000	398.082191	186.628545	0.227676	16.229960	0.477418	7.214818
2333.566000	398.082191	186.626972	0.227677	16.229823	0.477419	7.214757
2333.566000	398.082191	186.617514	0.227679	16.229001	0.477424	7.214392
2333.586000	398.082191	186.615805	0.227680	16.228852	0.477425	7.214326
2333.606000	398.082191	186.621180	0.227678	16.229319	0.477422	7.214533
2333.626000	398.082191	186.616313	0.227680	16.228896	0.477424	7.214345
2333.646000	398.082191	186.627835	0.227677	16.229898	0.477418	7.214791
2333.666000	398.082191	186.622904	0.227678	16.229469	0.477421	7.214600
2333.686000	398.082110	186.610254	0.227681	16.228369	0.477427	7.214111
2333.726000	398.082191	186.616557	0.227680	16.228917	0.477424	7.214355
2333.746000	398.082191	186.612104	0.227681	16.228530	0.477427	7.214183
2333.766000	398.082191	186.609895	0.227681	16.228338	0.477428	7.214097
2333.766000	398.082191	186.615429	0.227680	16.228819	0.477425	7.214311
2333.786000	398.082191	186.613710	0.227680	16.228670	0.477426	7.214245
2333.806000	398.082191	186.614638	0.227680	16.228751	0.477425	7.214281
2333.826000	398.082191	186.609289	0.227681	16.228285	0.477428	7.214074
2333.846000	398.082191	186.612005	0.227681	16.228522	0.477427	7.214179
2333.866000	398.082191	186.613291	0.227680	16.228633	0.477426	7.214228
2333.886000	398.082110	186.605664	0.227682	16.227970	0.477430	7.213934
2333.906000	398.082191	186.598620	0.227684	16.227358	0.477434	7.213661
2333.926000	398.082191	186.616298	0.227680	16.228895	0.477424	7.214345
2333.946000	398.082191	186.605538	0.227682	16.227959	0.477430	7.213929
2333.986000	398.082191	186.605323	0.227682	16.227940	0.477430	7.213920
2333.986000	398.082191	186.609234	0.227681	16.228281	0.477428	7.214072
2334.006000	398.082191	186.600990	0.227684	16.227564	0.477432	7.213753
2334.026000	398.082191	186.611900	0.227681	16.228512	0.477427	7.214175
2334.046000	398.082191	186.604402	0.227683	16.227860	0.477431	7.213885
2334.066000	398.082191	186.610303	0.227681	16.228374	0.477427	7.214113
2334.086000	398.082191	186.595379	0.227685	16.227076	0.477435	7.213536
2334.106000	398.082191	186.602328	0.227683	16.227680	0.477432	7.213805
2334.126000	398.082191	186.603144	0.227683	16.227751	0.477431	7.213836
2334.146000	398.082191	186.613464	0.227680	16.228648	0.477426	7.214235
2334.166000	398.082191	186.607813	0.227682	16.228157	0.477429	7.214017
2334.206000	398.082191	186.596159	0.227685	16.227144	0.477435	7.213566
2334.206000	398.082191	186.618303	0.227679	16.229069	0.477423	7.214422
2334.226000	398.082191	186.599086	0.227684	16.227398	0.477433	7.213679
2334.246000	398.082191	186.608576	0.227682	16.228223	0.477428	7.214046
2334.266000	398.082191	186.614798	0.227680	16.228764	0.477425	7.214287
2334.286000	398.082191	186.615947	0.227680	16.228864	0.477425	7.214331
2334.306000	398.082191	186.614310	0.227680	16.228722	0.477425	7.214268
2334.326000	398.082191	186.624838	0.227677	16.229638	0.477420	7.214675
2334.346000	398.082191	186.629868	0.227676	16.230075	0.477417	7.214869
2334.366000	398.082191	186.616942	0.227679	16.228951	0.477424	7.214370
2334.406000	398.082191	186.597932	0.227684	16.227298	0.477434	7.213635
2334.406000	398.082191	186.620064	0.227679	16.229222	0.477422	7.214490
2334.426000	398.082191	186.595210	0.227685	16.227061	0.477435	7.213529
2334.446000	398.082191	186.596926	0.227685	16.227210	0.477434	7.213596
2334.466000	398.082191	186.605365	0.227682	16.227944	0.477430	7.213922
2334.486000	398.082191	186.606345	0.227682	16.228029	0.477430	7.213960
2334.506000	398.082191	186.609391	0.227681	16.228294	0.477428	7.214078
2334.526000	398.082191	186.597851	0.227684	16.227291	0.477434	7.213632
2334.546000	398.082191	186.610081	0.227681	16.228354	0.477428	7.214104
2334.566000	398.082191	186.597180	0.227685	16.227232	0.477434	7.213606
2334.586000	398.082191	186.605543	0.227682	16.227960	0.477430	7.213929
2334.626000	398.082191	186.603672	0.227683	16.227797	0.477431	7.213857
2334.626000	398.082191	186.594807	0.227685	16.227026	0.477436	7.213514
2334.646000	398.082191	186.598618	0.227684	16.227357	0.477434	7.213661
2334.666000	398.082191	186.600352	0.227684	16.227508	0.477433	7.213728
2334.686000	398.082191	186.605672	0.227682	16.227971	0.477430	7.213934
2334.706000	398.082191	186.604865	0.227683	16.227901	0.477430	7.213903
2334.726000	398.082191	186.594607	0.227685	16.227009	0.477436	7.213506
2334.746000	398.082191	186.596169	0.227685	16.227144	0.477435	7.213567
2334.766000	398.082191	186.615198	0.227680	16.228799	0.477425	7.214302
2334.786000	398.082191	186.602025	0.227683	16.227654	0.477432	7.213793
2334.806000	398.082191	186.592180	0.227686	16.226797	0.477437	7.213412
2334.846000	398.082191	186.594992	0.227685	16.227042	0.477435	7.213521
2334.846000	398.082191	186.601588	0.227683	16.227616	0.477432	7.213776
[truncated: 1,003 more rows]
