# Supplementary material for: Stress relaxation in the presence of sudden strain bursts: Methodology and stress relaxation data of microcast aluminium microwires
Source: Data Brief. 2018 Nov 14;21:2134–41. doi: 10.1016/j.dib.2018.11.047 (PMC6265499; doi:10.1016/j.dib.2018.11.047)
Supplement: Supplementary file 2 — Supplementary material [file mmc2.zip › Data in brief/As-cast/Al4N/Al_100_r_1/Stress relax txt files/Al_100_relax_1_Relaxcycle0018.txt]

Time[s]	Motordispl[�m]	Force[mN]	EngStrain	EngStress[MPa]	Shearstrain	Shearstress [MPa]
2410.562000	414.762623	196.040672	0.236800	17.048476	0.495520	7.578679
2410.562000	414.762623	196.025871	0.236804	17.047189	0.495527	7.578107
2410.582000	414.762623	196.027927	0.236804	17.047368	0.495526	7.578186
2410.602000	414.762704	196.035579	0.236802	17.048033	0.495522	7.578482
2410.622000	414.762704	195.999919	0.236811	17.044932	0.495541	7.577103
2410.642000	414.762704	195.987681	0.236814	17.043868	0.495547	7.576630
2410.662000	414.762704	195.982651	0.236816	17.043430	0.495550	7.576436
2410.682000	414.762704	195.972746	0.236818	17.042569	0.495555	7.576053
2410.702000	414.762704	195.962906	0.236821	17.041713	0.495560	7.575672
2410.742000	414.762784	195.963083	0.236821	17.041728	0.495560	7.575679
2410.762000	414.762704	195.949701	0.236824	17.040565	0.495567	7.575162
2410.782000	414.762704	195.946521	0.236825	17.040288	0.495568	7.575039
2410.782000	414.762704	195.943237	0.236826	17.040003	0.495570	7.574912
2410.802000	414.762784	195.938958	0.236827	17.039630	0.495572	7.574747
2410.822000	414.762704	195.905280	0.236836	17.036702	0.495590	7.573445
2410.842000	414.762784	195.903027	0.236837	17.036506	0.495591	7.573358
2410.862000	414.762784	195.899851	0.236837	17.036230	0.495593	7.573235
2410.882000	414.762704	195.849880	0.236850	17.031884	0.495618	7.571303
2410.902000	414.762704	195.794500	0.236865	17.027068	0.495647	7.569162
2410.922000	414.762784	195.753368	0.236876	17.023491	0.495669	7.567572
2410.962000	414.762704	195.705245	0.236888	17.019306	0.495693	7.565712
2410.982000	414.762784	195.688789	0.236893	17.017875	0.495702	7.565075
2411.002000	414.762784	195.684738	0.236894	17.017523	0.495704	7.564919
2411.002000	414.762784	195.659809	0.236900	17.015355	0.495717	7.563955
2411.022000	414.762784	195.673983	0.236896	17.016587	0.495710	7.564503
2411.042000	414.762784	195.660343	0.236900	17.015401	0.495717	7.563976
2411.062000	414.762784	195.648494	0.236903	17.014371	0.495723	7.563518
2411.082000	414.762784	195.648568	0.236903	17.014377	0.495723	7.563521
2411.102000	414.762784	195.645110	0.236904	17.014076	0.495725	7.563387
2411.142000	414.762865	195.629797	0.236908	17.012745	0.495733	7.562795
2411.162000	414.762784	195.622199	0.236910	17.012084	0.495736	7.562501
2411.182000	414.762784	195.614370	0.236912	17.011403	0.495740	7.562199
2411.202000	414.762865	195.612776	0.236912	17.011264	0.495741	7.562137
2411.202000	414.762865	195.610239	0.236913	17.011044	0.495743	7.562039
2411.222000	414.762865	195.593921	0.236917	17.009625	0.495751	7.561408
2411.242000	414.762865	195.593253	0.236918	17.009567	0.495752	7.561382
2411.262000	414.762865	195.592083	0.236918	17.009465	0.495752	7.561337
2411.282000	414.762865	195.567732	0.236924	17.007347	0.495765	7.560396
2411.302000	414.762865	195.562390	0.236926	17.006883	0.495767	7.560189
2411.322000	414.762865	195.538399	0.236932	17.004796	0.495780	7.559262
2411.342000	414.762865	195.521530	0.236936	17.003329	0.495789	7.558609
2411.382000	414.762865	195.486121	0.236946	17.000250	0.495807	7.557241
2411.402000	414.762865	195.502805	0.236941	17.001701	0.495798	7.557886
2411.422000	414.762865	195.476742	0.236948	16.999434	0.495812	7.556878
2411.422000	414.762865	195.465494	0.236951	16.998456	0.495818	7.556443
2411.442000	414.762865	195.472277	0.236949	16.999046	0.495814	7.556705
2411.462000	414.762865	195.464374	0.236951	16.998359	0.495818	7.556400
2411.482000	414.762865	195.439819	0.236958	16.996223	0.495831	7.555451
2411.502000	414.762865	195.417082	0.236964	16.994246	0.495843	7.554572
2411.522000	414.762865	195.407664	0.236966	16.993427	0.495848	7.554208
2411.542000	414.762865	195.396982	0.236969	16.992498	0.495853	7.553795
2411.582000	414.762865	195.406727	0.236966	16.993346	0.495848	7.554171
2411.602000	414.762865	195.394288	0.236970	16.992264	0.495855	7.553690
2411.622000	414.762865	195.390215	0.236971	16.991910	0.495857	7.553533
2411.642000	414.762865	195.377243	0.236974	16.990782	0.495863	7.553032
2411.642000	414.762865	195.376587	0.236974	16.990724	0.495864	7.553006
2411.662000	414.762865	195.370074	0.236976	16.990158	0.495867	7.552754
2411.682000	414.762865	195.359668	0.236979	16.989253	0.495872	7.552352
2411.702000	414.762865	195.354304	0.236980	16.988787	0.495875	7.552145
2411.722000	414.762865	195.353224	0.236980	16.988693	0.495876	7.552103
2411.742000	414.762865	195.351360	0.236981	16.988531	0.495877	7.552031
2411.762000	414.762865	195.361076	0.236978	16.989376	0.495872	7.552407
2411.802000	414.762865	195.350260	0.236981	16.988435	0.495877	7.551988
2411.822000	414.762865	195.337054	0.236985	16.987286	0.495884	7.551478
2411.842000	414.762865	195.336869	0.236985	16.987270	0.495884	7.551471
2411.842000	414.762865	195.332932	0.236986	16.986928	0.495886	7.551318
2411.862000	414.762865	195.276081	0.237000	16.981984	0.495916	7.549121
2411.882000	414.762865	195.243425	0.237009	16.979144	0.495933	7.547858
2411.902000	414.762865	195.179803	0.237026	16.973611	0.495966	7.545399
2411.922000	414.762865	195.150732	0.237033	16.971083	0.495981	7.544275
2411.942000	414.762865	195.111076	0.237044	16.967635	0.496001	7.542742
2411.982000	414.762865	195.124609	0.237040	16.968811	0.495994	7.543265
2411.982000	414.762865	195.123635	0.237040	16.968727	0.495995	7.543227
2412.022000	414.762865	195.115078	0.237043	16.967983	0.495999	7.542897
2412.042000	414.762865	195.106500	0.237045	16.967237	0.496003	7.542565
2412.062000	414.762865	195.085082	0.237050	16.965374	0.496015	7.541737
2412.062000	414.762865	195.068534	0.237055	16.963935	0.496023	7.541097
2412.082000	414.762865	195.049294	0.237060	16.962262	0.496033	7.540353
2412.102000	414.762865	195.056208	0.237058	16.962863	0.496029	7.540621
2412.122000	414.762865	195.037615	0.237063	16.961246	0.496039	7.539902
2412.142000	414.762865	195.031490	0.237064	16.960713	0.496042	7.539665
2412.182000	414.762865	195.030678	0.237065	16.960643	0.496043	7.539634
2412.202000	414.762865	195.024508	0.237066	16.960106	0.496046	7.539395
2412.202000	414.762865	194.995196	0.237074	16.957557	0.496061	7.538262
2412.242000	414.762865	194.974070	0.237079	16.955720	0.496072	7.537445
2412.262000	414.762865	194.959041	0.237083	16.954413	0.496080	7.536864
2412.282000	414.762865	194.961831	0.237083	16.954656	0.496078	7.536972
2412.282000	414.762865	194.954833	0.237084	16.954047	0.496082	7.536702
2412.302000	414.762865	194.934975	0.237090	16.952320	0.496092	7.535934
2412.322000	414.762865	194.942292	0.237088	16.952956	0.496088	7.536217
2412.342000	414.762865	194.930077	0.237091	16.951894	0.496095	7.535745
2412.362000	414.762865	194.926804	0.237092	16.951610	0.496096	7.535618
2412.382000	414.762865	194.941082	0.237088	16.952851	0.496089	7.536170
2412.422000	414.762865	194.920876	0.237093	16.951094	0.496100	7.535389
2412.442000	414.762865	194.916907	0.237094	16.950749	0.496102	7.535236
2412.462000	414.762865	194.914813	0.237095	16.950567	0.496103	7.535155
2412.482000	414.762946	194.913705	0.237095	16.950470	0.496103	7.535112
2412.482000	414.762946	194.899324	0.237099	16.949220	0.496111	7.534556
2412.502000	414.762865	194.906101	0.237097	16.949809	0.496107	7.534818
2412.522000	414.762865	194.890133	0.237101	16.948421	0.496115	7.534200
2412.542000	414.762865	194.891526	0.237101	16.948542	0.496115	7.534254
2412.562000	414.762865	194.889089	0.237102	16.948330	0.496116	7.534160
2412.582000	414.762865	194.878049	0.237104	16.947370	0.496122	7.533733
2412.602000	414.762865	194.891322	0.237101	16.948524	0.496115	7.534246
2412.622000	414.762865	194.885014	0.237103	16.947975	0.496118	7.534003
2412.662000	414.762865	194.884907	0.237103	16.947966	0.496118	7.533998
2412.682000	414.762865	194.885795	0.237102	16.948043	0.496118	7.534033
2412.702000	414.762865	194.874311	0.237105	16.947044	0.496124	7.533589
2412.702000	414.762865	194.861290	0.237109	16.945912	0.496130	7.533085
2412.722000	414.762865	194.863505	0.237108	16.946105	0.496129	7.533171
2412.742000	414.762865	194.860250	0.237109	16.945822	0.496131	7.533045
2412.762000	414.762865	194.862828	0.237108	16.946046	0.496130	7.533145
2412.782000	414.762865	194.850000	0.237112	16.944930	0.496136	7.532649
2412.822000	414.762865	194.854973	0.237110	16.945363	0.496134	7.532841
2412.842000	414.762865	194.831884	0.237117	16.943355	0.496146	7.531949
2412.842000	414.762865	194.839447	0.237115	16.944013	0.496142	7.532241
2412.882000	414.762865	194.828589	0.237117	16.943068	0.496147	7.531821
2412.902000	414.762865	194.844669	0.237113	16.944467	0.496139	7.532443
2412.922000	414.762865	194.829356	0.237117	16.943135	0.496147	7.531851
2412.922000	414.762865	194.820205	0.237120	16.942339	0.496152	7.531497
2412.942000	414.762865	194.826970	0.237118	16.942928	0.496148	7.531759
2412.962000	414.762865	194.823110	0.237119	16.942592	0.496150	7.531609
2412.982000	414.762865	194.821806	0.237119	16.942478	0.496151	7.531559
2413.002000	414.762865	194.813942	0.237121	16.941795	0.496155	7.531255
2413.022000	414.762865	194.819147	0.237120	16.942247	0.496152	7.531456
2413.042000	414.762865	194.816513	0.237121	16.942018	0.496154	7.531354
2413.082000	414.762865	194.811471	0.237122	16.941580	0.496156	7.531159
2413.102000	414.762865	194.806521	0.237123	16.941149	0.496159	7.530968
2413.122000	414.762865	194.808795	0.237123	16.941347	0.496158	7.531056
2413.122000	414.762865	194.805653	0.237123	16.941074	0.496159	7.530935
2413.142000	414.762865	194.801723	0.237124	16.940732	0.496161	7.530783
2413.162000	414.762865	194.792297	0.237127	16.939912	0.496166	7.530418
2413.182000	414.762946	194.796798	0.237126	16.940304	0.496164	7.530592
2413.202000	414.762946	194.791345	0.237127	16.939829	0.496167	7.530381
2413.222000	414.762865	194.798404	0.237125	16.940443	0.496163	7.530654
2413.242000	414.762865	194.795701	0.237126	16.940208	0.496164	7.530550
2413.282000	414.762865	194.780647	0.237130	16.938899	0.496172	7.529968
2413.302000	414.762946	194.777649	0.237131	16.938638	0.496174	7.529852
2413.322000	414.762946	194.784439	0.237129	16.939229	0.496170	7.530114
2413.342000	414.762865	194.772580	0.237132	16.938198	0.496176	7.529656
2413.342000	414.762865	194.779486	0.237130	16.938798	0.496173	7.529923
2413.362000	414.762865	194.772898	0.237132	16.938225	0.496176	7.529668
2413.382000	414.762865	194.765905	0.237134	16.937617	0.496180	7.529398
2413.402000	414.762946	194.742667	0.237140	16.935596	0.496192	7.528500
2413.422000	414.762865	194.738720	0.237141	16.935253	0.496194	7.528347
2413.442000	414.762865	194.728428	0.237144	16.934358	0.496199	7.527949
2413.462000	414.762946	194.732150	0.237143	16.934682	0.496197	7.528093
2413.482000	414.762865	194.712596	0.237148	16.932981	0.496207	7.527337
2413.522000	414.762946	194.705058	0.237150	16.932326	0.496211	7.527046
2413.542000	414.762946	194.721233	0.237145	16.933732	0.496203	7.527671
2413.562000	414.762865	194.712293	0.237148	16.932955	0.496207	7.527325
2413.562000	414.762865	194.705606	0.237150	16.932373	0.496211	7.527067
2413.582000	414.762946	194.704735	0.237150	16.932298	0.496212	7.527033
2413.602000	414.762946	194.713984	0.237147	16.933102	0.496207	7.527391
2413.622000	414.762865	194.700811	0.237151	16.931956	0.496213	7.526882
2413.642000	414.762865	194.703954	0.237150	16.932230	0.496212	7.527003
2413.662000	414.762865	194.689584	0.237154	16.930980	0.496219	7.526447
2413.682000	414.762865	194.688289	0.237154	16.930867	0.496220	7.526397
2413.722000	414.762865	194.679299	0.237156	16.930086	0.496225	7.526050
2413.742000	414.762865	194.680499	0.237156	16.930190	0.496224	7.526096
2413.762000	414.762946	194.660751	0.237161	16.928472	0.496234	7.525333
2413.762000	414.762946	194.671283	0.237159	16.929388	0.496229	7.525740
2413.782000	414.762946	194.669394	0.237159	16.929224	0.496230	7.525667
2413.802000	414.762946	194.671871	0.237158	16.929440	0.496229	7.525763
2413.822000	414.762865	194.662682	0.237161	16.928640	0.496233	7.525407
2413.842000	414.762946	194.671162	0.237159	16.929378	0.496229	7.525735
2413.862000	414.762865	194.655378	0.237163	16.928005	0.496237	7.525125
2413.882000	414.762946	194.668454	0.237159	16.929142	0.496230	7.525631
2413.922000	414.762865	194.643760	0.237166	16.926995	0.496243	7.524676
2413.942000	414.762946	194.648471	0.237165	16.927405	0.496241	7.524858
2413.962000	414.762946	194.651055	0.237164	16.927629	0.496239	7.524958
2413.982000	414.762865	194.662094	0.237161	16.928589	0.496233	7.525385
2413.982000	414.762865	194.654678	0.237163	16.927944	0.496237	7.525098
2414.002000	414.762946	194.656815	0.237162	16.928130	0.496236	7.525181
2414.022000	414.762946	194.641122	0.237166	16.926766	0.496244	7.524574
2414.042000	414.762946	194.632111	0.237169	16.925982	0.496249	7.524226
2414.062000	414.762946	194.627522	0.237170	16.925583	0.496251	7.524048
2414.082000	414.762946	194.634513	0.237168	16.926191	0.496248	7.524319
2414.102000	414.762946	194.623422	0.237171	16.925226	0.496254	7.523890
2414.122000	414.762946	194.617838	0.237173	16.924741	0.496256	7.523674
2414.162000	414.762865	194.590543	0.237180	16.922367	0.496271	7.522619
2414.182000	414.762946	194.599889	0.237177	16.923180	0.496266	7.522980
2414.202000	414.762865	194.598833	0.237177	16.923088	0.496266	7.522939
2414.202000	414.762865	194.589529	0.237180	16.922279	0.496271	7.522580
2414.222000	414.762946	194.592396	0.237179	16.922528	0.496270	7.522690
2414.242000	414.762865	194.582510	0.237182	16.921668	0.496275	7.522308
2414.262000	414.762865	194.586640	0.237181	16.922027	0.496273	7.522468
2414.282000	414.762946	194.580936	0.237182	16.921531	0.496276	7.522247
2414.302000	414.762946	194.574290	0.237184	16.920954	0.496279	7.521990
2414.342000	414.762946	194.577898	0.237183	16.921267	0.496277	7.522130
2414.362000	414.762865	194.571182	0.237185	16.920683	0.496281	7.521870
2414.362000	414.762865	194.561313	0.237187	16.919825	0.496286	7.521489
2414.402000	414.762946	194.574452	0.237184	16.920968	0.496279	7.521997
2414.402000	414.762946	194.578418	0.237183	16.921313	0.496277	7.522150
2414.422000	414.762865	194.559156	0.237188	16.919637	0.496287	7.521405
2414.442000	414.762946	194.566665	0.237186	16.920290	0.496283	7.521696
2414.462000	414.762865	194.512463	0.237200	16.915577	0.496311	7.519600
2414.482000	414.762865	194.457504	0.237214	16.910797	0.496339	7.517476
2414.502000	414.762865	194.451946	0.237216	16.910314	0.496342	7.517261
2414.522000	414.762865	194.443898	0.237218	16.909614	0.496346	7.516950
2414.542000	414.762865	194.435511	0.237220	16.908885	0.496351	7.516625
2414.562000	414.762865	194.442849	0.237218	16.909523	0.496347	7.516909
2414.602000	414.762946	194.431780	0.237221	16.908560	0.496353	7.516481
2414.622000	414.762946	194.435793	0.237220	16.908909	0.496351	7.516636
2414.622000	414.762946	194.428843	0.237222	16.908305	0.496354	7.516368
2414.642000	414.762946	194.424067	0.237223	16.907890	0.496357	7.516183
2414.662000	414.762946	194.422705	0.237224	16.907771	0.496357	7.516130
2414.682000	414.762946	194.430429	0.237221	16.908443	0.496353	7.516429
2414.702000	414.762946	194.419353	0.237224	16.907480	0.496359	7.516001
2414.722000	414.762946	194.420637	0.237224	16.907591	0.496359	7.516050
2414.762000	414.762946	194.413789	0.237226	16.906996	0.496362	7.515786
2414.782000	414.762946	194.402413	0.237229	16.906006	0.496368	7.515346
2414.802000	414.762865	194.419013	0.237224	16.907450	0.496359	7.515988
2414.822000	414.762865	194.397927	0.237230	16.905616	0.496370	7.515172
2414.842000	414.762946	194.402756	0.237229	16.906036	0.496368	7.515359
2414.842000	414.762946	194.428317	0.237222	16.908259	0.496355	7.516347
2414.862000	414.762946	194.404467	0.237228	16.906185	0.496367	7.515425
2414.882000	414.762946	194.393656	0.237231	16.905245	0.496373	7.515007
2414.902000	414.762946	194.396457	0.237230	16.905488	0.496371	7.515116
2414.922000	414.762946	194.381538	0.237234	16.904191	0.496379	7.514539
2414.962000	414.762946	194.374151	0.237236	16.903549	0.496383	7.514253
2414.982000	414.762946	194.381091	0.237234	16.904152	0.496379	7.514522
2415.002000	414.762946	194.388199	0.237233	16.904770	0.496375	7.514796
2415.022000	414.762946	194.375571	0.237236	16.903672	0.496382	7.514308
2415.042000	414.762946	194.369138	0.237238	16.903113	0.496385	7.514059
2415.042000	414.762946	194.362931	0.237239	16.902573	0.496388	7.513820
2415.062000	414.762946	194.370794	0.237237	16.903257	0.496384	7.514123
2415.082000	414.762946	194.384231	0.237234	16.904425	0.496377	7.514643
2415.102000	414.762946	194.370550	0.237237	16.903235	0.496384	7.514114
2415.122000	414.762946	194.359031	0.237240	16.902234	0.496390	7.513669
2415.142000	414.762946	194.356919	0.237241	16.902050	0.496392	7.513587
2415.182000	414.762946	194.354877	0.237241	16.901873	0.496393	7.513508
2415.202000	414.762946	194.351734	0.237242	16.901599	0.496394	7.513387
2415.222000	414.762946	194.350236	0.237242	16.901469	0.496395	7.513329
2415.242000	414.762946	194.351822	0.237242	16.901607	0.496394	7.513390
2415.262000	414.762946	194.364376	0.237239	16.902699	0.496388	7.513875
2415.262000	414.762946	194.353794	0.237242	16.901778	0.496393	7.513466
2415.282000	414.762946	194.349950	0.237243	16.901444	0.496395	7.513318
2415.302000	414.762946	194.345353	0.237244	16.901044	0.496398	7.513140
2415.322000	414.762946	194.342616	0.237244	16.900806	0.496399	7.513034
2415.342000	414.762946	194.340453	0.237245	16.900618	0.496400	7.512951
2415.362000	414.762946	194.332539	0.237247	16.899930	0.496404	7.512645
2415.382000	414.762946	194.315840	0.237251	16.898478	0.496413	7.511999
2415.402000	414.762946	194.312014	0.237252	16.898145	0.496415	7.511851
2415.442000	414.762946	194.308899	0.237253	16.897874	0.496416	7.511731
2415.462000	414.762946	194.299813	0.237256	16.897084	0.496421	7.511379
2415.482000	414.762946	194.301856	0.237255	16.897262	0.496420	7.511458
2415.482000	414.762946	194.313582	0.237252	16.898281	0.496414	7.511912
2415.502000	414.762946	194.300395	0.237255	16.897135	0.496421	7.511402
2415.522000	414.762946	194.308612	0.237253	16.897849	0.496417	7.511720
2415.542000	414.762946	194.319606	0.237250	16.898805	0.496411	7.512145
2415.562000	414.762946	194.319732	0.237250	16.898816	0.496411	7.512150
2415.582000	414.762946	194.303427	0.237255	16.897398	0.496419	7.511519
2415.602000	414.762946	194.308946	0.237253	16.897878	0.496416	7.511733
2415.622000	414.762946	194.293781	0.237257	16.896559	0.496424	7.511146
2415.662000	414.762946	194.295857	0.237257	16.896740	0.496423	7.511227
2415.682000	414.762946	194.288710	0.237259	16.896118	0.496427	7.510950
2415.682000	414.762946	194.295301	0.237257	16.896692	0.496423	7.511205
2415.702000	414.762946	194.294746	0.237257	16.896643	0.496424	7.511184
2415.722000	414.762946	194.287014	0.237259	16.895971	0.496428	7.510885
2415.742000	414.762946	194.271932	0.237263	16.894659	0.496436	7.510302
2415.762000	414.762946	194.270964	0.237263	16.894575	0.496436	7.510264
2415.782000	414.762946	194.266649	0.237264	16.894200	0.496438	7.510097
2415.802000	414.762946	194.275281	0.237262	16.894951	0.496434	7.510431
2415.842000	414.762946	194.252667	0.237268	16.892984	0.496445	7.509557
2415.862000	414.762946	194.256837	0.237267	16.893347	0.496443	7.509718
2415.881000	414.762946	194.251409	0.237268	16.892875	0.496446	7.509508
2415.901000	414.762946	194.257115	0.237267	16.893371	0.496443	7.509729
2415.901000	414.762946	194.259391	0.237266	16.893569	0.496442	7.509817
2415.921000	414.762946	194.256469	0.237267	16.893315	0.496444	7.509704
2415.941000	414.762946	194.256638	0.237267	16.893329	0.496443	7.509710
2415.961000	414.762946	194.259914	0.237266	16.893614	0.496442	7.509837
2415.981000	414.762946	194.261499	0.237266	16.893752	0.496441	7.509898
2416.001000	414.762946	194.260659	0.237266	16.893679	0.496441	7.509866
2416.041000	414.762946	194.231919	0.237273	16.891180	0.496456	7.508755
2416.061000	414.762946	194.249646	0.237269	16.892721	0.496447	7.509440
2416.081000	414.762946	194.244687	0.237270	16.892290	0.496450	7.509248
2416.101000	414.762946	194.236879	0.237272	16.891611	0.496454	7.508947
2416.121000	414.762946	194.224803	0.237275	16.890561	0.496460	7.508480
2416.121000	414.762946	194.225216	0.237275	16.890597	0.496460	7.508496
2416.141000	414.762946	194.223830	0.237275	16.890476	0.496460	7.508442
2416.161000	414.762946	194.223372	0.237276	16.890436	0.496461	7.508424
2416.181000	414.762946	194.233949	0.237273	16.891356	0.496455	7.508833
2416.201000	414.762946	194.216652	0.237277	16.889852	0.496464	7.508165
2416.241000	414.762946	194.221057	0.237276	16.890235	0.496462	7.508335
2416.261000	414.762946	194.223948	0.237275	16.890486	0.496460	7.508447
2416.281000	414.762946	194.232093	0.237273	16.891195	0.496456	7.508761
2416.301000	414.762946	194.235112	0.237273	16.891457	0.496455	7.508878
2416.321000	414.762946	194.236850	0.237272	16.891608	0.496454	7.508945
2416.321000	414.762946	194.229100	0.237274	16.890934	0.496458	7.508646
2416.341000	414.762946	194.243461	0.237270	16.892183	0.496450	7.509201
2416.361000	414.762946	194.221295	0.237276	16.890256	0.496462	7.508344
2416.381000	414.762946	194.217430	0.237277	16.889920	0.496464	7.508195
2416.401000	414.762946	194.204655	0.237280	16.888809	0.496470	7.507701
2416.441000	414.762946	194.209574	0.237279	16.889236	0.496468	7.507891
2416.461000	414.762946	194.209379	0.237279	16.889219	0.496468	7.507883
2416.481000	414.762946	194.208776	0.237279	16.889167	0.496468	7.507860
2416.501000	414.762946	194.198479	0.237282	16.888272	0.496474	7.507462
2416.521000	414.762946	194.195830	0.237283	16.888041	0.496475	7.507360
2416.541000	414.762946	194.189927	0.237284	16.887528	0.496478	7.507131
2416.541000	414.762946	194.189883	0.237284	16.887524	0.496478	7.507130
2416.561000	414.762946	194.175402	0.237288	16.886265	0.496485	7.506570
2416.581000	414.762946	194.171683	0.237289	16.885941	0.496487	7.506426
2416.601000	414.762946	194.172428	0.237289	16.886006	0.496487	7.506455
2416.641000	414.762946	194.178400	0.237287	16.886525	0.496484	7.506686
2416.661000	414.762946	194.170291	0.237289	16.885820	0.496488	7.506372
2416.681000	414.762946	194.171632	0.237289	16.885937	0.496487	7.506424
2416.701000	414.762946	194.171830	0.237289	16.885954	0.496487	7.506432
2416.721000	414.762946	194.171368	0.237289	16.885914	0.496488	7.506414
2416.741000	414.762946	194.162669	0.237291	16.885157	0.496492	7.506078
2416.761000	414.762946	194.163251	0.237291	16.885208	0.496492	7.506100
2416.761000	414.762946	194.156487	0.237293	16.884620	0.496495	7.505839
2416.781000	414.762946	194.155644	0.237293	16.884546	0.496496	7.505806
2416.801000	414.762946	194.153012	0.237294	16.884317	0.496497	7.505704
2416.841000	414.762946	194.158660	0.237293	16.884809	0.496494	7.505923
2416.861000	414.762946	194.150332	0.237295	16.884084	0.496498	7.505601
2416.881000	414.762946	194.149636	0.237295	16.884024	0.496499	7.505574
2416.901000	414.762946	194.137004	0.237298	16.882925	0.496505	7.505085
2416.921000	414.762946	194.146572	0.237296	16.883757	0.496500	7.505455
2416.941000	414.762946	194.137156	0.237298	16.882939	0.496505	7.505091
2416.961000	414.762946	194.123393	0.237302	16.881742	0.496512	7.504559
2416.961000	414.762946	194.116968	0.237303	16.881183	0.496516	7.504311
2416.981000	414.762946	194.120393	0.237303	16.881481	0.496514	7.504443
2417.001000	414.762946	194.098632	0.237308	16.879588	0.496525	7.503602
2417.021000	414.762946	194.091326	0.237310	16.878953	0.496529	7.503320
2417.041000	414.762946	194.087374	0.237311	16.878609	0.496531	7.503167
2417.061000	414.762946	194.107018	0.237306	16.880318	0.496521	7.503926
2417.081000	414.762946	194.100269	0.237308	16.879731	0.496524	7.503665
2417.101000	414.762946	194.099135	0.237308	16.879632	0.496525	7.503622
2417.141000	414.762946	194.087850	0.237311	16.878651	0.496531	7.503185
2417.161000	414.762946	194.074585	0.237314	16.877497	0.496538	7.502672
2417.181000	414.762946	194.088356	0.237311	16.878695	0.496531	7.503205
2417.181000	414.762946	194.069671	0.237316	16.877070	0.496540	7.502482
2417.201000	414.762946	194.068479	0.237316	16.876966	0.496541	7.502436
2417.221000	414.762946	194.066756	0.237317	16.876816	0.496542	7.502370
2417.241000	414.762946	194.062679	0.237318	16.876462	0.496544	7.502212
2417.261000	414.762946	194.062746	0.237318	16.876468	0.496544	7.502215
2417.281000	414.762946	194.052137	0.237320	16.875545	0.496549	7.501805
2417.301000	414.762946	194.039133	0.237324	16.874414	0.496556	7.501302
2417.341000	414.762946	194.045610	0.237322	16.874977	0.496553	7.501552
2417.361000	414.762946	194.042917	0.237323	16.874743	0.496554	7.501448
2417.381000	414.762946	194.048003	0.237321	16.875186	0.496551	7.501645
2417.401000	414.763026	194.043250	0.237323	16.874772	0.496554	7.501461
2417.401000	414.763026	194.035884	0.237325	16.874132	0.496558	7.501176
2417.421000	414.762946	194.036662	0.237324	16.874199	0.496557	7.501206
2417.441000	414.762946	194.035237	0.237325	16.874075	0.496558	7.501151
2417.461000	414.762946	194.030578	0.237326	16.873670	0.496560	7.500971
2417.481000	414.762946	194.026702	0.237327	16.873333	0.496562	7.500821
2417.501000	414.762946	194.014836	0.237330	16.872301	0.496569	7.500363
2417.541000	414.762946	194.004186	0.237333	16.871375	0.496574	7.499951
2417.561000	414.762946	194.025973	0.237327	16.873270	0.496563	7.500793
2417.581000	414.762946	194.009629	0.237331	16.871848	0.496571	7.500161
2417.601000	414.763026	194.004528	0.237333	16.871405	0.496574	7.499964
2417.601000	414.763026	194.006777	0.237332	16.871600	0.496573	7.500051
2417.621000	414.762946	194.003281	0.237333	16.871296	0.496575	7.499916
2417.641000	414.762946	194.007065	0.237332	16.871625	0.496573	7.500062
2417.661000	414.763026	194.004314	0.237333	16.871386	0.496574	7.499956
2417.681000	414.762946	193.993569	0.237336	16.870452	0.496580	7.499540
2417.701000	414.762946	193.998054	0.237334	16.870842	0.496577	7.499714
2417.741000	414.762946	193.995160	0.237335	16.870590	0.496579	7.499602
2417.761000	414.762946	193.988129	0.237337	16.869979	0.496582	7.499330
2417.781000	414.762946	193.996453	0.237335	16.870703	0.496578	7.499652
2417.801000	414.762946	193.988887	0.237337	16.870045	0.496582	7.499359
2417.821000	414.762946	193.983552	0.237338	16.869581	0.496585	7.499153
2417.821000	414.762946	193.971887	0.237341	16.868566	0.496591	7.498702
2417.841000	414.762946	193.961834	0.237344	16.867692	0.496596	7.498314
2417.861000	414.762946	193.970447	0.237342	16.868441	0.496592	7.498647
2417.881000	414.762946	193.966581	0.237343	16.868105	0.496594	7.498497
2417.901000	414.762946	193.965793	0.237343	16.868036	0.496594	7.498467
2417.921000	414.762946	193.950827	0.237347	16.866735	0.496602	7.497888
2417.961000	414.762946	193.956384	0.237345	16.867218	0.496599	7.498103
2417.981000	414.762946	193.955343	0.237346	16.867127	0.496599	7.498063
2418.001000	414.762946	193.958157	0.237345	16.867372	0.496598	7.498171
2418.021000	414.763026	193.957268	0.237345	16.867295	0.496598	7.498137
2418.041000	414.762946	193.937849	0.237350	16.865606	0.496608	7.497386
2418.041000	414.762946	193.939131	0.237350	16.865718	0.496608	7.497436
2418.061000	414.762946	193.942020	0.237349	16.865969	0.496606	7.497548
2418.081000	414.762946	193.942255	0.237349	16.865989	0.496606	7.497557
2418.101000	414.762946	193.933876	0.237351	16.865261	0.496610	7.497233
2418.141000	414.762946	193.940027	0.237350	16.865795	0.496607	7.497471
2418.141000	414.762946	193.931935	0.237352	16.865092	0.496611	7.497158
2418.161000	414.762946	193.930823	0.237352	16.864995	0.496612	7.497115
2418.201000	414.762946	193.935316	0.237351	16.865386	0.496610	7.497288
2418.221000	414.762946	193.934665	0.237351	16.865329	0.496610	7.497263
2418.241000	414.762946	193.919208	0.237355	16.863985	0.496618	7.496666
2418.241000	414.762946	193.917862	0.237355	16.863868	0.496619	7.496614
2418.261000	414.762946	193.939892	0.237350	16.865784	0.496607	7.497465
2418.281000	414.762946	193.929818	0.237352	16.864908	0.496613	7.497076
2418.301000	414.762946	193.913731	0.237357	16.863509	0.496621	7.496454
2418.341000	414.762946	193.910456	0.237357	16.863224	0.496623	7.496327
2418.341000	414.763026	193.917261	0.237356	16.863816	0.496619	7.496590
2418.381000	414.762946	193.914502	0.237356	16.863576	0.496620	7.496484
2418.401000	414.762946	193.916203	0.237356	16.863724	0.496620	7.496550
2418.421000	414.762946	193.896153	0.237361	16.861980	0.496630	7.495774
2418.441000	414.762946	193.906357	0.237358	16.862867	0.496625	7.496169
2418.461000	414.762946	193.903931	0.237359	16.862656	0.496626	7.496075
2418.461000	414.762946	193.889714	0.237363	16.861420	0.496633	7.495526
2418.481000	414.762946	193.884279	0.237364	16.860947	0.496636	7.495315
2418.501000	414.762946	193.892989	0.237362	16.861705	0.496632	7.495652
2418.521000	414.762946	193.873748	0.237367	16.860032	0.496642	7.494908
2418.541000	414.762946	193.873229	0.237367	16.859986	0.496642	7.494888
2418.561000	414.762946	193.871007	0.237368	16.859793	0.496643	7.494802
2418.601000	414.762946	193.861496	0.237370	16.858966	0.496648	7.494435
2418.621000	414.762946	193.844871	0.237375	16.857520	0.496657	7.493792
2418.641000	414.762946	193.848065	0.237374	16.857798	0.496655	7.493915
2418.661000	414.762946	193.838657	0.237376	16.856980	0.496660	7.493552
2418.681000	414.763026	193.832498	0.237378	16.856444	0.496663	7.493314
2418.681000	414.763026	193.833508	0.237378	16.856532	0.496663	7.493353
2418.701000	414.762946	193.835423	0.237377	16.856699	0.496661	7.493427
2418.721000	414.762946	193.832372	0.237378	16.856433	0.496663	7.493309
2418.741000	414.762946	193.828426	0.237379	16.856090	0.496665	7.493156
2418.781000	414.762946	193.842958	0.237375	16.857354	0.496658	7.493718
2418.781000	414.762946	193.826296	0.237379	16.855905	0.496666	7.493074
2418.821000	414.762946	193.828259	0.237379	16.856076	0.496665	7.493150
2418.841000	414.762946	193.822029	0.237380	16.855534	0.496668	7.492909
2418.861000	414.762946	193.805264	0.237385	16.854076	0.496677	7.492261
2418.881000	414.762946	193.830001	0.237378	16.856227	0.496664	7.493217
2418.881000	414.762946	193.809562	0.237384	16.854450	0.496675	7.492427
2418.901000	414.762946	193.803707	0.237385	16.853941	0.496678	7.492201
2418.921000	414.762946	193.797583	0.237387	16.853408	0.496681	7.491964
2418.941000	414.762946	193.808743	0.237384	16.854379	0.496675	7.492395
2418.961000	414.762946	193.807747	0.237384	16.854292	0.496676	7.492357
2418.981000	414.762946	193.796666	0.237387	16.853328	0.496681	7.491928
2419.001000	414.762946	193.799133	0.237386	16.853543	0.496680	7.492024
2419.041000	414.763026	193.804684	0.237385	16.854026	0.496677	7.492238
2419.061000	414.762946	193.790194	0.237389	16.852765	0.496685	7.491678
2419.081000	414.762946	193.787742	0.237389	16.852552	0.496686	7.491583
2419.101000	414.762946	193.779883	0.237391	16.851869	0.496690	7.491280
2419.101000	414.762946	193.797207	0.237387	16.853375	0.496681	7.491949
2419.121000	414.762946	193.798708	0.237387	16.853506	0.496680	7.492007
2419.141000	414.762946	193.779433	0.237392	16.851830	0.496690	7.491262
2419.161000	414.762946	193.779811	0.237392	16.851862	0.496690	7.491277
2419.201000	414.762946	193.772123	0.237394	16.851194	0.496694	7.490980
2419.201000	414.762946	193.771667	0.237394	16.851154	0.496694	7.490962
2419.241000	414.762946	193.771829	0.237394	16.851168	0.496694	7.490968
2419.261000	414.763026	193.780911	0.237391	16.851958	0.496690	7.491319
2419.281000	414.762946	193.777068	0.237392	16.851624	0.496692	7.491171
2419.301000	414.763026	193.765431	0.237395	16.850612	0.496698	7.490721
2419.321000	414.762946	193.768283	0.237395	16.850860	0.496696	7.490831
2419.321000	414.762946	193.761336	0.237396	16.850256	0.496700	7.490563
2419.341000	414.762946	193.761146	0.237396	16.850239	0.496700	7.490555
2419.361000	414.762946	193.766048	0.237395	16.850666	0.496697	7.490745
2419.381000	414.762946	193.773282	0.237393	16.851295	0.496694	7.491024
2419.401000	414.762946	193.768492	0.237394	16.850878	0.496696	7.490839
2419.421000	414.762946	193.765426	0.237395	16.850612	0.496698	7.490721
2419.461000	414.762946	193.756973	0.237397	16.849876	0.496702	7.490394
2419.481000	414.762946	193.762228	0.237396	16.850333	0.496699	7.490597
2419.501000	414.762946	193.766988	0.237395	16.850747	0.496697	7.490781
2419.521000	414.762946	193.753214	0.237398	16.849549	0.496704	7.490249
2419.521000	414.762946	193.770262	0.237394	16.851032	0.496695	7.490908
2419.541000	414.762946	193.772097	0.237394	16.851192	0.496694	7.490979
2419.561000	414.762946	193.760346	0.237397	16.850170	0.496700	7.490524
2419.581000	414.762946	193.771345	0.237394	16.851126	0.496695	7.490950
2419.601000	414.762946	193.761871	0.237396	16.850302	0.496699	7.490583
2419.621000	414.762946	193.763928	0.237396	16.850481	0.496698	7.490663
2419.661000	414.762946	193.764362	0.237396	16.850519	0.496698	7.490680
2419.681000	414.763026	193.775942	0.237393	16.851526	0.496692	7.491127
2419.701000	414.762946	193.743194	0.237401	16.848678	0.496709	7.489861
2419.721000	414.762946	193.744353	0.237401	16.848779	0.496709	7.489906
2419.741000	414.762946	193.742700	0.237401	16.848635	0.496709	7.489842
2419.741000	414.762946	193.751337	0.237399	16.849386	0.496705	7.490176
2419.761000	414.763026	193.741963	0.237401	16.848571	0.496710	7.489814
2419.781000	414.762946	193.740146	0.237402	16.848413	0.496711	7.489743
2419.801000	414.762946	193.742760	0.237401	16.848640	0.496709	7.489844
2419.821000	414.762946	193.747482	0.237400	16.849051	0.496707	7.490027
2419.861000	414.762946	193.747819	0.237400	16.849080	0.496707	7.490040
2419.861000	414.762946	193.738247	0.237402	16.848248	0.496712	7.489670
2419.901000	414.762946	193.737751	0.237403	16.848205	0.496712	7.489651
2419.921000	414.762946	193.732036	0.237404	16.847708	0.496715	7.489430
2419.941000	414.762946	193.741914	0.237401	16.848567	0.496710	7.489812
2419.961000	414.762946	193.738353	0.237402	16.848257	0.496712	7.489674
2419.961000	414.762946	193.739500	0.237402	16.848357	0.496711	7.489718
2419.981000	414.763026	193.752292	0.237399	16.849469	0.496705	7.490213
2420.001000	414.762946	193.748394	0.237400	16.849130	0.496706	7.490062
2420.021000	414.762946	193.749054	0.237400	16.849188	0.496706	7.490088
2420.041000	414.762946	193.741439	0.237402	16.848525	0.496710	7.489793
2420.081000	414.762946	193.716313	0.237408	16.846340	0.496723	7.488822
2420.101000	414.762946	193.738503	0.237402	16.848270	0.496712	7.489680
2420.101000	414.762946	193.725506	0.237406	16.847140	0.496718	7.489177
2420.141000	414.762946	193.738142	0.237402	16.848239	0.496712	7.489666
2420.161000	414.763026	193.741097	0.237402	16.848496	0.496710	7.489780
2420.161000	414.763026	193.744982	0.237401	16.848834	0.496708	7.489930
2420.181000	414.762946	193.736311	0.237403	16.848080	0.496713	7.489595
2420.201000	414.762946	193.727101	0.237405	16.847279	0.496717	7.489239
2420.221000	414.762946	193.732884	0.237404	16.847781	0.496714	7.489463
2420.241000	414.762946	193.732133	0.237404	16.847716	0.496715	7.489434
2420.281000	414.762946	193.738884	0.237402	16.848303	0.496711	7.489695
2420.281000	414.762946	193.726205	0.237406	16.847201	0.496718	7.489205
2420.321000	414.762946	193.715843	0.237408	16.846300	0.496723	7.488804
2420.341000	414.763026	193.723182	0.237406	16.846938	0.496720	7.489088
2420.361000	414.762946	193.738477	0.237402	16.848268	0.496712	7.489679
2420.381000	414.762946	193.735664	0.237403	16.848023	0.496713	7.489570
2420.381000	414.762946	193.743465	0.237401	16.848702	0.496709	7.489872
2420.401000	414.762946	193.745831	0.237400	16.848907	0.496708	7.489963
2420.421000	414.762946	193.744416	0.237401	16.848784	0.496709	7.489909
2420.441000	414.762946	193.744769	0.237401	16.848815	0.496708	7.489922
2420.461000	414.762946	193.736599	0.237403	16.848105	0.496713	7.489606
2420.481000	414.762946	193.709901	0.237410	16.845783	0.496726	7.488574
2420.521000	414.762946	193.720478	0.237407	16.846703	0.496721	7.488983
2420.541000	414.762946	193.731778	0.237404	16.847685	0.496715	7.489420
2420.561000	414.762946	193.731153	0.237404	16.847631	0.496715	7.489396
2420.581000	414.762946	193.719455	0.237407	16.846614	0.496721	7.488944
2420.601000	414.762946	193.727504	0.237405	16.847314	0.496717	7.489255
2420.601000	414.762946	193.737127	0.237403	16.848150	0.496712	7.489627
2420.621000	414.762946	193.722344	0.237407	16.846865	0.496720	7.489055
2420.641000	414.762946	193.704801	0.237411	16.845339	0.496729	7.488377
2420.661000	414.763026	193.713251	0.237409	16.846074	0.496725	7.488704
2420.681000	414.762946	193.720835	0.237407	16.846734	0.496721	7.488997
2420.721000	414.762946	193.712060	0.237409	16.845971	0.496725	7.488658
2420.721000	414.762946	193.713901	0.237409	16.846131	0.496724	7.488729
2420.761000	414.762946	193.700516	0.237412	16.844967	0.496731	7.488211
2420.781000	414.762946	193.716291	0.237408	16.846339	0.496723	7.488821
2420.801000	414.762946	193.717125	0.237408	16.846411	0.496723	7.488853
2420.801000	414.762946	193.693671	0.237414	16.844371	0.496735	7.487947
2420.821000	414.762946	193.692016	0.237414	16.844227	0.496736	7.487883
2420.841000	414.762946	193.709518	0.237410	16.845749	0.496727	7.488559
2420.861000	414.762946	193.714909	0.237408	16.846218	0.496724	7.488768
2420.901000	414.762946	193.711904	0.237409	16.845957	0.496725	7.488652
2420.901000	414.762946	193.700805	0.237412	16.844992	0.496731	7.488223
2420.921000	414.762946	193.705032	0.237411	16.845359	0.496729	7.488386
2420.961000	414.762946	193.693664	0.237414	16.844371	0.496735	7.487947
2420.981000	414.762946	193.696295	0.237413	16.844600	0.496733	7.488048
2421.001000	414.762946	193.693580	0.237414	16.844363	0.496735	7.487943
2421.021000	414.762946	193.674931	0.237419	16.842742	0.496744	7.487222
2421.021000	414.762946	193.697805	0.237413	16.844731	0.496733	7.488107
2421.041000	414.762946	193.676077	0.237419	16.842841	0.496744	7.487267
2421.061000	414.762946	193.682314	0.237417	16.843384	0.496741	7.487508
2421.081000	414.762946	193.687104	0.237416	16.843800	0.496738	7.487693
2421.101000	414.762946	193.673824	0.237419	16.842645	0.496745	7.487180
2421.121000	414.762946	193.681869	0.237417	16.843345	0.496741	7.487491
2421.161000	414.763026	193.684507	0.237416	16.843574	0.496740	7.487593
2421.181000	414.762946	193.688767	0.237415	16.843945	0.496737	7.487757
2421.201000	414.762946	193.673289	0.237419	16.842599	0.496745	7.487159
2421.221000	414.762946	193.677435	0.237418	16.842959	0.496743	7.487319
2421.241000	414.762946	193.680823	0.237417	16.843254	0.496741	7.487450
2421.241000	414.762946	193.683091	0.237417	16.843451	0.496740	7.487538
2421.261000	414.762946	193.661510	0.237422	16.841575	0.496751	7.486703
2421.281000	414.762946	193.659224	0.237423	16.841376	0.496753	7.486615
2421.301000	414.762946	193.670231	0.237420	16.842333	0.496747	7.487041
2421.321000	414.762946	193.666630	0.237421	16.842020	0.496749	7.486901
2421.361000	414.762946	193.670060	0.237420	16.842318	0.496747	7.487034
2421.381000	414.762946	193.671333	0.237420	16.842429	0.496746	7.487083
2421.401000	414.762946	193.683915	0.237417	16.843523	0.496740	7.487570
2421.421000	414.762946	193.669710	0.237420	16.842288	0.496747	7.487020
2421.441000	414.762946	193.666878	0.237421	16.842041	0.496749	7.486911
2421.441000	414.762946	193.668810	0.237421	16.842209	0.496748	7.486986
2421.461000	414.762946	193.680926	0.237417	16.843263	0.496741	7.487454
2421.481000	414.762946	193.663748	0.237422	16.841769	0.496750	7.486790
2421.501000	414.762946	193.668792	0.237421	16.842208	0.496748	7.486985
2421.541000	414.762946	193.661480	0.237422	16.841572	0.496751	7.486702
2421.561000	414.762946	193.672387	0.237420	16.842520	0.496746	7.487124
2421.581000	414.762946	193.661767	0.237422	16.841597	0.496751	7.486713
2421.581000	414.762946	193.659446	0.237423	16.841395	0.496752	7.486624
2421.621000	414.763026	193.668162	0.237421	16.842153	0.496748	7.486961
2421.641000	414.762946	193.658211	0.237423	16.841288	0.496753	7.486576
2421.661000	414.762946	193.663213	0.237422	16.841723	0.496751	7.486769
2421.661000	414.762946	193.662196	0.237422	16.841634	0.496751	7.486730
2421.681000	414.762946	193.662807	0.237422	16.841687	0.496751	7.486754
2421.701000	414.762946	193.666459	0.237421	16.842005	0.496749	7.486895
2421.721000	414.762946	193.659518	0.237423	16.841401	0.496752	7.486626
2421.741000	414.762946	193.667785	0.237421	16.842120	0.496748	7.486946
2421.781000	414.762946	193.653518	0.237425	16.840879	0.496756	7.486395
2421.801000	414.762946	193.658458	0.237423	16.841309	0.496753	7.486586
2421.801000	414.762946	193.655595	0.237424	16.841060	0.496754	7.486475
2421.841000	414.762946	193.650350	0.237425	16.840604	0.496757	7.486272
2421.861000	414.762946	193.642374	0.237427	16.839910	0.496761	7.485964
2421.881000	414.763026	193.659553	0.237423	16.841404	0.496753	7.486628
2421.881000	414.763026	193.639968	0.237428	16.839701	0.496763	7.485871
2421.901000	414.762946	193.636661	0.237429	16.839414	0.496764	7.485743
2421.921000	414.762946	193.629829	0.237431	16.838819	0.496768	7.485479
2421.941000	414.762946	193.629399	0.237431	16.838782	0.496768	7.485462
2421.961000	414.762946	193.626451	0.237432	16.838526	0.496770	7.485348
2421.981000	414.763026	193.633749	0.237430	16.839160	0.496766	7.485630
2422.021000	414.762946	193.627210	0.237431	16.838592	0.496769	7.485377
2422.041000	414.762946	193.615892	0.237434	16.837607	0.496775	7.484940
2422.061000	414.762946	193.633850	0.237430	16.839169	0.496766	7.485634
2422.081000	414.763026	193.627011	0.237431	16.838574	0.496769	7.485370
2422.081000	414.763026	193.623812	0.237432	16.838296	0.496771	7.485246
2422.101000	414.762946	193.627158	0.237431	16.838587	0.496769	7.485375
2422.121000	414.762946	193.627854	0.237431	16.838648	0.496769	7.485402
2422.141000	414.762946	193.618871	0.237434	16.837866	0.496773	7.485055
2422.161000	414.762946	193.619413	0.237433	16.837914	0.496773	7.485076
2422.181000	414.762946	193.624522	0.237432	16.838358	0.496771	7.485274
2422.221000	414.763026	193.622095	0.237433	16.838147	0.496772	7.485180
2422.241000	414.763026	193.625509	0.237432	16.838444	0.496770	7.485312
2422.261000	414.762946	193.616173	0.237434	16.837632	0.496775	7.484951
2422.281000	414.762946	193.610059	0.237436	16.837100	0.496778	7.484714
2422.301000	414.762946	193.619122	0.237434	16.837888	0.496773	7.485065
2422.301000	414.762946	193.618902	0.237434	16.837869	0.496773	7.485056
2422.321000	414.762946	193.617349	0.237434	16.837734	0.496774	7.484996
2422.341000	414.762946	193.612936	0.237435	16.837350	0.496777	7.484826
2422.361000	414.762946	193.610238	0.237436	16.837116	0.496778	7.484721
2422.381000	414.762946	193.619174	0.237433	16.837893	0.496773	7.485067
2422.401000	414.762946	193.598437	0.237439	16.836089	0.496784	7.484265
2422.441000	414.762946	193.605724	0.237437	16.836723	0.496780	7.484547
2422.461000	414.762946	193.597558	0.237439	16.836013	0.496785	7.484231
2422.481000	414.762946	193.601628	0.237438	16.836367	0.496782	7.484389
2422.501000	414.762946	193.605559	0.237437	16.836709	0.496780	7.484540
2422.521000	414.762946	193.602758	0.237438	16.836465	0.496782	7.484432
2422.521000	414.762946	193.602501	0.237438	16.836443	0.496782	7.484422
2422.541000	414.762946	193.601357	0.237438	16.836343	0.496783	7.484378
2422.561000	414.762946	193.600012	0.237438	16.836226	0.496783	7.484326
2422.581000	414.762946	193.602219	0.237438	16.836418	0.496782	7.484411
2422.601000	414.763026	193.590571	0.237441	16.835405	0.496788	7.483961
2422.621000	414.763026	193.590228	0.237441	16.835376	0.496788	7.483948
2422.641000	414.762946	193.570402	0.237446	16.833651	0.496799	7.483181
2422.681000	414.762946	193.558305	0.237449	16.832599	0.496805	7.482714
2422.701000	414.762946	193.569790	0.237446	16.833598	0.496799	7.483158
2422.721000	414.762946	193.579996	0.237444	16.834486	0.496794	7.483552
2422.721000	414.762946	193.578606	0.237444	16.834365	0.496794	7.483499
2422.741000	414.762946	193.562652	0.237448	16.832977	0.496803	7.482882
2422.761000	414.762946	193.557041	0.237450	16.832490	0.496805	7.482665
2422.781000	414.762946	193.566302	0.237447	16.833295	0.496801	7.483023
2422.801000	414.762946	193.554891	0.237450	16.832303	0.496807	7.482582
2422.821000	414.762946	193.551388	0.237451	16.831998	0.496808	7.482446
2422.841000	414.762946	193.554450	0.237450	16.832264	0.496807	7.482565
2422.881000	414.762946	193.562273	0.237448	16.832944	0.496803	7.482867
2422.901000	414.763026	193.556490	0.237450	16.832442	0.496806	7.482644
2422.921000	414.762946	193.560490	0.237449	16.832789	0.496804	7.482798
2422.941000	414.763026	193.564477	0.237448	16.833136	0.496802	7.482952
2422.941000	414.763026	193.557309	0.237450	16.832513	0.496805	7.482675
2422.961000	414.762946	193.557383	0.237450	16.832519	0.496805	7.482678
2422.981000	414.762946	193.560012	0.237449	16.832748	0.496804	7.482780
2423.001000	414.763026	193.570486	0.237446	16.833659	0.496799	7.483185
2423.041000	414.762946	193.564239	0.237448	16.833115	0.496802	7.482943
2423.061000	414.763026	193.549573	0.237452	16.831840	0.496809	7.482376
2423.081000	414.762946	193.552279	0.237451	16.832075	0.496808	7.482481
2423.101000	414.762946	193.546692	0.237452	16.831589	0.496811	7.482265
2423.121000	414.763026	193.539142	0.237454	16.830933	0.496815	7.481973
2423.141000	414.762946	193.522643	0.237459	16.829498	0.496823	7.481335
2423.161000	414.762946	193.520732	0.237459	16.829332	0.496824	7.481261
2423.161000	414.762946	193.515027	0.237461	16.828836	0.496827	7.481041
2423.181000	414.763026	193.519897	0.237459	16.829259	0.496825	7.481229
2423.201000	414.762946	193.503198	0.237464	16.827807	0.496833	7.480583
2423.221000	414.762946	193.520066	0.237459	16.829274	0.496825	7.481235
2423.241000	414.762946	193.500639	0.237464	16.827585	0.496835	7.480484
2423.281000	414.762946	193.512275	0.237461	16.828596	0.496829	7.480934
2423.301000	414.762946	193.509084	0.237462	16.828319	0.496830	7.480811
2423.321000	414.763026	193.504965	0.237463	16.827961	0.496833	7.480652
2423.341000	414.762946	193.510843	0.237462	16.828472	0.496829	7.480879
2423.361000	414.762946	193.504590	0.237463	16.827928	0.496833	7.480637
2423.361000	414.762946	193.495185	0.237466	16.827110	0.496837	7.480274
2423.381000	414.762946	193.502333	0.237464	16.827732	0.496834	7.480550
2423.401000	414.762946	193.523544	0.237458	16.829576	0.496823	7.481370
2423.421000	414.762946	193.504748	0.237463	16.827942	0.496833	7.480643
2423.441000	414.762946	193.500257	0.237465	16.827551	0.496835	7.480470
2423.461000	414.762946	193.501332	0.237464	16.827645	0.496834	7.480511
2423.481000	414.762946	193.494672	0.237466	16.827066	0.496838	7.480254
2423.521000	414.763026	193.480739	0.237470	16.825854	0.496845	7.479715
2423.541000	414.762946	193.495186	0.237466	16.827110	0.496837	7.480274
2423.561000	414.763026	193.497677	0.237465	16.827327	0.496836	7.480370
2423.581000	414.762946	193.501480	0.237464	16.827658	0.496834	7.480517
2423.581000	414.762946	193.496408	0.237466	16.827217	0.496837	7.480321
2423.601000	414.762946	193.486819	0.237468	16.826383	0.496842	7.479950
2423.621000	414.762946	193.497494	0.237465	16.827311	0.496836	7.480363
2423.641000	414.762946	193.488616	0.237468	16.826539	0.496841	7.480020
2423.681000	414.763026	193.488781	0.237468	16.826553	0.496841	7.480026
2423.681000	414.763026	193.490673	0.237467	16.826718	0.496840	7.480099
2423.721000	414.762946	193.493055	0.237466	16.826925	0.496839	7.480191
2423.741000	414.762946	193.480233	0.237470	16.825810	0.496845	7.479696
2423.761000	414.763026	193.499419	0.237465	16.827478	0.496835	7.480437
2423.781000	414.762946	193.496141	0.237466	16.827193	0.496837	7.480311
2423.801000	414.762946	193.481194	0.237470	16.825894	0.496845	7.479733
2423.801000	414.762946	193.479904	0.237470	16.825781	0.496845	7.479683
2423.821000	414.762946	193.491866	0.237467	16.826822	0.496839	7.480145
2423.841000	414.762946	193.487460	0.237468	16.826438	0.496841	7.479975
2423.861000	414.762946	193.503193	0.237464	16.827807	0.496833	7.480583
2423.881000	414.762946	193.492347	0.237467	16.826863	0.496839	7.480164
2423.901000	414.763026	193.498019	0.237465	16.827357	0.496836	7.480383
2423.941000	414.763026	193.493912	0.237466	16.827000	0.496838	7.480224
2423.961000	414.763026	193.490055	0.237467	16.826664	0.496840	7.480075
2423.981000	414.762946	193.486000	0.237468	16.826312	0.496842	7.479918
2424.001000	414.763026	193.492106	0.237467	16.826842	0.496839	7.480155
2424.001000	414.763026	193.497119	0.237465	16.827278	0.496837	7.480348
2424.021000	414.762946	193.490270	0.237467	16.826683	0.496840	7.480084
2424.041000	414.762946	193.470452	0.237472	16.824959	0.496850	7.479317
2424.061000	414.762946	193.479643	0.237470	16.825759	0.496846	7.479673
2424.081000	414.762946	193.475994	0.237471	16.825441	0.496847	7.479532
2424.121000	414.762946	193.487915	0.237468	16.826478	0.496841	7.479993
2424.141000	414.762946	193.488181	0.237468	16.826501	0.496841	7.480003
2424.161000	414.762946	193.485639	0.237468	16.826280	0.496842	7.479905
2424.181000	414.762946	193.479143	0.237470	16.825715	0.496846	7.479653
2424.201000	414.762946	193.470557	0.237472	16.824969	0.496850	7.479322
2424.221000	414.763026	193.474199	0.237471	16.825285	0.496848	7.479462
2424.221000	414.763026	193.477490	0.237471	16.825571	0.496847	7.479590
2424.241000	414.763026	193.480051	0.237470	16.825794	0.496845	7.479689
2424.261000	414.762946	193.471828	0.237472	16.825079	0.496850	7.479371
2424.281000	414.762946	193.473853	0.237471	16.825255	0.496849	7.479449
2424.301000	414.763026	193.479008	0.237470	16.825703	0.496846	7.479648
2424.321000	414.762946	193.476899	0.237471	16.825520	0.496847	7.479567
2424.341000	414.762946	193.479232	0.237470	16.825723	0.496846	7.479657
2424.381000	414.762946	193.476128	0.237471	16.825453	0.496847	7.479537
2424.401000	414.762946	193.473119	0.237472	16.825191	0.496849	7.479421
2424.421000	414.763026	193.474444	0.237471	16.825307	0.496848	7.479472
2424.441000	414.762946	193.468139	0.237473	16.824758	0.496851	7.479228
2424.441000	414.762946	193.472507	0.237472	16.825138	0.496849	7.479397
2424.461000	414.763026	193.460136	0.237475	16.824062	0.496856	7.478919
2424.481000	414.762946	193.464867	0.237474	16.824474	0.496853	7.479102
2424.501000	414.762946	193.454756	0.237476	16.823594	0.496858	7.478711
2424.541000	414.762946	193.469296	0.237473	16.824859	0.496851	7.479273
2424.561000	414.762946	193.462192	0.237475	16.824241	0.496855	7.478998
2424.581000	414.762946	193.441942	0.237480	16.822480	0.496865	7.478215
2424.601000	414.762946	193.472130	0.237472	16.825105	0.496849	7.479382
2424.621000	414.762946	193.475354	0.237471	16.825386	0.496848	7.479507
2424.641000	414.762946	193.467029	0.237473	16.824662	0.496852	7.479185
2424.641000	414.762946	193.470868	0.237472	16.824996	0.496850	7.479334
2424.661000	414.762946	193.468218	0.237473	16.824765	0.496851	7.479231
2424.681000	414.762946	193.470792	0.237472	16.824989	0.496850	7.479331
2424.701000	414.762946	193.473488	0.237472	16.825223	0.496849	7.479435
2424.721000	414.762946	193.468490	0.237473	16.824789	0.496851	7.479242
2424.761000	414.762946	193.466102	0.237473	16.824581	0.496853	7.479149
2424.761000	414.762946	193.457832	0.237476	16.823862	0.496857	7.478830
2424.801000	414.763026	193.458693	0.237475	16.823937	0.496856	7.478863
2424.821000	414.762946	193.462070	0.237475	16.824230	0.496855	7.478993
2424.841000	414.762946	193.461809	0.237475	16.824208	0.496855	7.478983
2424.861000	414.762946	193.452468	0.237477	16.823395	0.496860	7.478622
2424.861000	414.762946	193.461244	0.237475	16.824159	0.496855	7.478961
2424.881000	414.762946	193.456845	0.237476	16.823776	0.496857	7.478791
2424.901000	414.762946	193.459796	0.237475	16.824033	0.496856	7.478905
2424.921000	414.762946	193.452216	0.237477	16.823374	0.496860	7.478612
2424.961000	414.762946	193.457535	0.237476	16.823836	0.496857	7.478818
2424.961000	414.762946	193.455768	0.237476	16.823682	0.496858	7.478750
2425.001000	414.762946	193.436557	0.237481	16.822012	0.496868	7.478007
2425.021000	414.762946	193.458337	0.237476	16.823906	0.496857	7.478849
2425.041000	414.762946	193.454122	0.237477	16.823539	0.496859	7.478686
2425.061000	414.762946	193.446658	0.237479	16.822890	0.496863	7.478398
2425.081000	414.762946	193.453654	0.237477	16.823499	0.496859	7.478668
2425.081000	414.762946	193.473190	0.237472	16.825198	0.496849	7.479423
2425.101000	414.762946	193.454237	0.237477	16.823549	0.496859	7.478691
2425.121000	414.762946	193.454248	0.237477	16.823550	0.496859	7.478691
2425.141000	414.762946	193.448279	0.237478	16.823031	0.496862	7.478460
2425.161000	414.762946	193.456718	0.237476	16.823765	0.496857	7.478786
2425.201000	414.762946	193.454011	0.237477	16.823530	0.496859	7.478682
2425.221000	414.762946	193.443168	0.237479	16.822587	0.496864	7.478263
2425.241000	414.763026	193.445793	0.237479	16.822815	0.496863	7.478364
2425.261000	414.762946	193.437387	0.237481	16.822084	0.496867	7.478039
2425.281000	414.762946	193.447908	0.237478	16.822999	0.496862	7.478446
2425.281000	414.762946	193.432079	0.237482	16.821622	0.496870	7.477834
2425.301000	414.762946	193.423585	0.237485	16.820884	0.496875	7.477506
2425.321000	414.762946	193.437545	0.237481	16.822098	0.496867	7.478045
2425.341000	414.762946	193.431020	0.237483	16.821530	0.496871	7.477793
2425.361000	414.762946	193.432386	0.237482	16.821649	0.496870	7.477846
2425.401000	414.763026	193.438545	0.237481	16.822185	0.496867	7.478084
2425.401000	414.763026	193.415786	0.237487	16.820205	0.496879	7.477204
2425.441000	414.762946	193.426601	0.237484	16.821146	0.496873	7.477622
2425.461000	414.762946	193.417387	0.237486	16.820345	0.496878	7.477266
2425.481000	414.763026	193.422372	0.237485	16.820778	0.496875	7.477459
2425.501000	414.762946	193.411182	0.237488	16.819805	0.496881	7.477026
2425.501000	414.762946	193.423241	0.237485	16.820854	0.496875	7.477492
2425.521000	414.762946	193.406560	0.237489	16.819403	0.496883	7.476847
2425.541000	414.763026	193.414923	0.237487	16.820130	0.496879	7.477171
2425.561000	414.762946	193.413280	0.237487	16.819987	0.496880	7.477107
2425.581000	414.762946	193.411116	0.237488	16.819799	0.496881	7.477024
2425.601000	414.762946	193.418726	0.237486	16.820461	0.496877	7.477318
2425.641000	414.762946	193.400026	0.237491	16.818835	0.496887	7.476595
2425.661000	414.763026	193.411766	0.237488	16.819856	0.496881	7.477049
2425.681000	414.763026	193.419290	0.237486	16.820510	0.496877	7.477340
2425.701000	414.762946	193.410372	0.237488	16.819735	0.496881	7.476995
2425.721000	414.762946	193.407709	0.237489	16.819503	0.496883	7.476892
2425.721000	414.762946	193.415840	0.237487	16.820210	0.496879	7.477206
2425.741000	414.762946	193.414523	0.237487	16.820096	0.496879	7.477155
2425.761000	414.762946	193.414702	0.237487	16.820111	0.496879	7.477162
2425.781000	414.763026	193.407734	0.237489	16.819505	0.496883	7.476893
2425.801000	414.762946	193.412813	0.237487	16.819947	0.496880	7.477089
2425.821000	414.762946	193.402224	0.237490	16.819026	0.496886	7.476680
2425.861000	414.762946	193.407964	0.237489	16.819525	0.496883	7.476902
2425.881000	414.763026	193.413883	0.237487	16.820040	0.496880	7.477131
2425.901000	414.763026	193.399317	0.237491	16.818773	0.496887	7.476567
2425.921000	414.763026	193.417040	0.237486	16.820314	0.496878	7.477253
2425.921000	414.763026	193.406973	0.237489	16.819439	0.496883	7.476863
2425.941000	414.762946	193.408022	0.237489	16.819530	0.496883	7.476904
2425.961000	414.762946	193.404953	0.237489	16.819263	0.496884	7.476785
2425.981000	414.762946	193.381175	0.237496	16.817196	0.496896	7.475866
2426.001000	414.762946	193.398860	0.237491	16.818733	0.496887	7.476550
2426.021000	414.762946	193.396215	0.237492	16.818503	0.496889	7.476448
2426.041000	414.762946	193.396848	0.237492	16.818558	0.496888	7.476472
2426.081000	414.762946	193.396912	0.237492	16.818564	0.496888	7.476474
2426.101000	414.762946	193.391720	0.237493	16.818113	0.496891	7.476274
2426.121000	414.762946	193.382502	0.237495	16.817311	0.496896	7.475917
2426.141000	414.762946	193.383746	0.237495	16.817419	0.496895	7.475966
2426.141000	414.762946	193.374190	0.237498	16.816588	0.496900	7.475596
2426.161000	414.763026	193.388086	0.237494	16.817796	0.496893	7.476133
2426.181000	414.762946	193.391359	0.237493	16.818081	0.496891	7.476260
2426.201000	414.762946	193.396401	0.237492	16.818520	0.496889	7.476455
2426.241000	414.763026	193.391826	0.237493	16.818122	0.496891	7.476278
2426.261000	414.763026	193.390665	0.237493	16.818021	0.496892	7.476233
2426.281000	414.762946	193.389046	0.237494	16.817880	0.496892	7.476170
2426.301000	414.763026	193.384709	0.237495	16.817503	0.496895	7.476003
2426.321000	414.762946	193.392744	0.237493	16.818202	0.496891	7.476313
2426.341000	414.762946	193.384038	0.237495	16.817444	0.496895	7.475977
2426.361000	414.762946	193.389773	0.237493	16.817943	0.496892	7.476198
2426.361000	414.762946	193.384983	0.237495	16.817527	0.496895	7.476013
2426.381000	414.762946	193.388722	0.237494	16.817852	0.496893	7.476158
2426.401000	414.762946	193.390209	0.237493	16.817981	0.496892	7.476215
2426.421000	414.762946	193.386133	0.237494	16.817627	0.496894	7.476058
2426.441000	414.762946	193.384540	0.237495	16.817488	0.496895	7.475996
2426.461000	414.762946	193.383148	0.237495	16.817367	0.496895	7.475942
2426.501000	414.763026	193.371704	0.237498	16.816372	0.496902	7.475500
2426.521000	414.762946	193.382632	0.237495	16.817322	0.496896	7.475922
2426.541000	414.762946	193.378421	0.237496	16.816956	0.496898	7.475760
2426.561000	414.763026	193.377188	0.237497	16.816849	0.496899	7.475712
2426.561000	414.763026	193.382599	0.237495	16.817319	0.496896	7.475921
2426.581000	414.762946	193.383655	0.237495	16.817411	0.496895	7.475962
2426.601000	414.762946	193.378973	0.237496	16.817004	0.496898	7.475781
2426.621000	414.762946	193.374535	0.237497	16.816618	0.496900	7.475609
2426.641000	414.762946	193.378980	0.237496	16.817005	0.496898	7.475781
2426.661000	414.763026	193.370715	0.237498	16.816286	0.496902	7.475462
2426.681000	414.763026	193.370091	0.237499	16.816232	0.496902	7.475438
2426.721000	414.763026	193.362251	0.237501	16.815550	0.496906	7.475135
2426.741000	414.762946	193.373699	0.237498	16.816545	0.496900	7.475577
2426.761000	414.763026	193.359636	0.237501	16.815322	0.496908	7.475033
2426.781000	414.762946	193.358914	0.237501	16.815260	0.496908	7.475006
2426.781000	414.762946	193.359728	0.237501	16.815330	0.496908	7.475037
2426.801000	414.762946	193.363838	0.237500	16.815688	0.496905	7.475196
2426.821000	414.763026	193.353039	0.237503	16.814749	0.496911	7.474778
2426.841000	414.762946	193.363806	0.237500	16.815685	0.496905	7.475195
2426.861000	414.762946	193.358288	0.237502	16.815205	0.496908	7.474981
2426.881000	414.763026	193.353006	0.237503	16.814746	0.496911	7.474777
2426.901000	414.762946	193.371992	0.237498	16.816397	0.496901	7.475511
2426.941000	414.762946	193.358036	0.237502	16.815183	0.496908	7.474972
2426.961000	414.762946	193.352371	0.237503	16.814691	0.496911	7.474753
2426.981000	414.763026	193.349114	0.237504	16.814407	0.496913	7.474627
2427.001000	414.763026	193.358229	0.237502	16.815200	0.496908	7.474979
2427.001000	414.763026	193.353738	0.237503	16.814809	0.496911	7.474805
2427.021000	414.763026	193.362304	0.237501	16.815554	0.496906	7.475137
2427.041000	414.762946	193.364245	0.237500	16.815723	0.496905	7.475212
2427.061000	414.762946	193.369913	0.237499	16.816216	0.496902	7.475431
2427.081000	414.762946	193.355607	0.237502	16.814972	0.496910	7.474878
2427.101000	414.762946	193.371438	0.237498	16.816349	0.496902	7.475490
2427.141000	414.762946	193.351704	0.237503	16.814633	0.496912	7.474727
2427.161000	414.762946	193.355158	0.237502	16.814933	0.496910	7.474860
2427.181000	414.762946	193.350708	0.237504	16.814546	0.496912	7.474688
2427.201000	414.762946	193.359613	0.237501	16.815320	0.496908	7.475033
2427.201000	414.762946	193.359814	0.237501	16.815338	0.496908	7.475040
2427.221000	414.762946	193.342908	0.237506	16.813868	0.496916	7.474387
2427.241000	414.763026	193.349770	0.237504	16.814464	0.496913	7.474652
2427.261000	414.762946	193.332934	0.237508	16.813000	0.496921	7.474001
2427.281000	414.762946	193.342492	0.237506	16.813831	0.496917	7.474371
2427.321000	414.762946	193.340333	0.237506	16.813644	0.496918	7.474287
2427.321000	414.762946	193.346542	0.237505	16.814184	0.496914	7.474527
2427.361000	414.762946	193.335980	0.237507	16.813265	0.496920	7.474119
2427.381000	414.762946	193.339324	0.237507	16.813556	0.496918	7.474248
2427.401000	414.762946	193.344589	0.237505	16.814014	0.496915	7.474452
2427.421000	414.762946	193.353032	0.237503	16.814748	0.496911	7.474778
2427.421000	414.762946	193.351557	0.237503	16.814620	0.496912	7.474721
2427.441000	414.762946	193.356033	0.237502	16.815009	0.496910	7.474894
2427.461000	414.762946	193.339544	0.237507	16.813575	0.496918	7.474257
2427.481000	414.763026	193.345939	0.237505	16.814131	0.496915	7.474504
2427.501000	414.763026	193.342257	0.237506	16.813811	0.496917	7.474362
2427.541000	414.762946	193.343331	0.237506	16.813904	0.496916	7.474403
2427.541000	414.762946	193.343128	0.237506	16.813887	0.496916	7.474395
2427.581000	414.762946	193.330536	0.237509	16.812792	0.496923	7.473908
2427.601000	414.762946	193.347537	0.237504	16.814270	0.496914	7.474566
2427.621000	414.762946	193.334724	0.237508	16.813156	0.496921	7.474070
2427.641000	414.762946	193.338610	0.237507	16.813494	0.496919	7.474221
2427.641000	414.762946	193.333548	0.237508	16.813054	0.496921	7.474025
2427.661000	414.762946	193.330025	0.237509	16.812747	0.496923	7.473889
2427.681000	414.762946	193.339121	0.237507	16.813538	0.496918	7.474240
2427.701000	414.762946	193.338883	0.237507	16.813518	0.496918	7.474231
2427.741000	414.762946	193.337898	0.237507	16.813432	0.496919	7.474193
2427.761000	414.762946	193.339352	0.237507	16.813558	0.496918	7.474249
2427.781000	414.762946	193.330029	0.237509	16.812748	0.496923	7.473889
2427.801000	414.763026	193.326610	0.237510	16.812450	0.496925	7.473757
2427.821000	414.762946	193.339561	0.237507	16.813577	0.496918	7.474257
2427.841000	414.763026	193.317161	0.237512	16.811629	0.496930	7.473391
2427.841000	414.763026	193.314463	0.237513	16.811394	0.496931	7.473287
2427.861000	414.762946	193.326957	0.237510	16.812480	0.496925	7.473770
2427.881000	414.762946	193.329769	0.237509	16.812725	0.496923	7.473879
2427.901000	414.762946	193.324916	0.237510	16.812303	0.496926	7.473691
2427.921000	414.762946	193.316462	0.237513	16.811568	0.496930	7.473364
2427.961000	414.762946	193.323304	0.237511	16.812163	0.496926	7.473629
2427.981000	414.762946	193.313567	0.237513	16.811316	0.496931	7.473252
2428.001000	414.762946	193.304194	0.237516	16.810501	0.496936	7.472890
2428.021000	414.762946	193.315588	0.237513	16.811492	0.496930	7.473331
2428.041000	414.763026	193.324783	0.237510	16.812291	0.496926	7.473686
2428.061000	414.762946	193.331354	0.237509	16.812863	0.496922	7.473940
2428.061000	414.762946	193.311866	0.237514	16.811168	0.496932	7.473187
2428.081000	414.762946	193.323029	0.237511	16.812139	0.496927	7.473618
2428.101000	414.763026	193.313571	0.237513	16.811316	0.496932	7.473253
2428.121000	414.762946	193.310423	0.237514	16.811043	0.496933	7.473131
2428.141000	414.762946	193.310660	0.237514	16.811063	0.496933	7.473140
2428.161000	414.763026	193.312586	0.237514	16.811231	0.496932	7.473215
2428.201000	414.762946	193.318180	0.237512	16.811717	0.496929	7.473431
2428.221000	414.763026	193.309553	0.237514	16.810967	0.496934	7.473097
2428.241000	414.762946	193.306442	0.237515	16.810696	0.496935	7.472977
2428.261000	414.763026	193.321500	0.237511	16.812006	0.496927	7.473559
2428.281000	414.762946	193.310571	0.237514	16.811055	0.496933	7.473137
2428.281000	414.762946	193.305420	0.237515	16.810608	0.496936	7.472938
2428.301000	414.762946	193.318060	0.237512	16.811707	0.496929	7.473426
2428.321000	414.762946	193.332446	0.237508	16.812958	0.496922	7.473982
2428.341000	414.762946	193.308452	0.237515	16.810871	0.496934	7.473055
2428.361000	414.762946	193.310751	0.237514	16.811071	0.496933	7.473144
2428.381000	414.762946	193.307189	0.237515	16.810761	0.496935	7.473006
2428.401000	414.763026	193.298600	0.237517	16.810014	0.496939	7.472674
2428.441000	414.763026	193.309784	0.237514	16.810987	0.496934	7.473106
2428.461000	414.762946	193.303027	0.237516	16.810399	0.496937	7.472845
2428.481000	414.762946	193.306058	0.237515	16.810663	0.496935	7.472962
2428.481000	414.762946	193.317005	0.237512	16.811615	0.496930	7.473385
2428.501000	414.762946	193.326126	0.237510	16.812408	0.496925	7.473738
2428.521000	414.762946	193.296918	0.237518	16.809868	0.496940	7.472609
2428.541000	414.762946	193.293173	0.237519	16.809542	0.496942	7.472464
2428.561000	414.762946	193.300547	0.237517	16.810184	0.496938	7.472749
2428.601000	414.763026	193.294070	0.237518	16.809621	0.496942	7.472499
2428.601000	414.763026	193.292583	0.237519	16.809491	0.496942	7.472441
2428.641000	414.762946	193.289780	0.237520	16.809247	0.496944	7.472333
2428.661000	414.762946	193.292873	0.237519	16.809516	0.496942	7.472452
2428.681000	414.762946	193.284233	0.237521	16.808765	0.496947	7.472118
2428.701000	414.762946	193.287914	0.237520	16.809085	0.496945	7.472261
2428.701000	414.762946	193.289398	0.237520	16.809214	0.496944	7.472318
2428.721000	414.762946	193.294265	0.237518	16.809637	0.496941	7.472506
2428.741000	414.762946	193.289579	0.237520	16.809230	0.496944	7.472325
2428.761000	414.762946	193.286898	0.237520	16.808997	0.496945	7.472221
2428.781000	414.763026	193.287075	0.237520	16.809012	0.496945	7.472228
2428.821000	414.762946	193.294067	0.237518	16.809620	0.496942	7.472499
2428.821000	414.762946	193.289690	0.237520	16.809240	0.496944	7.472329
2428.841000	414.763026	193.281084	0.237522	16.808491	0.496948	7.471997
2428.881000	414.763026	193.282215	0.237522	16.808590	0.496948	7.472040
2428.901000	414.763026	193.287425	0.237520	16.809043	0.496945	7.472242
2428.921000	414.762946	193.293717	0.237519	16.809590	0.496942	7.472485
2428.921000	414.762946	193.287091	0.237520	16.809014	0.496945	7.472229
2428.941000	414.763026	193.259493	0.237528	16.806614	0.496960	7.471162
2428.961000	414.762946	193.279477	0.237522	16.808351	0.496949	7.471935
2428.981000	414.762946	193.283552	0.237521	16.808706	0.496947	7.472092
2429.001000	414.762946	193.269247	0.237525	16.807462	0.496954	7.471539
2429.021000	414.762946	193.278864	0.237522	16.808298	0.496949	7.471911
2429.061000	414.762946	193.287843	0.237520	16.809079	0.496945	7.472258
2429.081000	414.763026	193.272001	0.237524	16.807701	0.496953	7.471646
2429.101000	414.762946	193.273185	0.237524	16.807804	0.496952	7.471691
2429.121000	414.762946	193.272370	0.237524	16.807733	0.496953	7.471660
2429.121000	414.762946	193.274072	0.237524	16.807881	0.496952	7.471726
2429.141000	414.763026	193.275189	0.237523	16.807979	0.496951	7.471769
2429.161000	414.763026	193.271213	0.237524	16.807633	0.496954	7.471615
2429.181000	414.763026	193.273412	0.237524	16.807824	0.496952	7.471700
2429.201000	414.763026	193.254125	0.237529	16.806147	0.496962	7.470954
2429.241000	414.762946	193.267131	0.237525	16.807278	0.496956	7.471457
2429.261000	414.763026	193.275883	0.237523	16.808039	0.496951	7.471796
2429.281000	414.763026	193.267778	0.237525	16.807334	0.496955	7.471482
2429.301000	414.762946	193.257647	0.237528	16.806453	0.496960	7.471091
2429.321000	414.763026	193.266479	0.237526	16.807221	0.496956	7.471432
2429.341000	414.763026	193.266922	0.237526	16.807260	0.496956	7.471449
2429.341000	414.763026	193.277259	0.237523	16.808159	0.496950	7.471849
2429.361000	414.762946	193.278857	0.237522	16.808298	0.496949	7.471911
2429.381000	414.763026	193.259713	0.237527	16.806633	0.496959	7.471171
2429.401000	414.762946	193.270478	0.237525	16.807569	0.496954	7.471587
2429.421000	414.763026	193.280249	0.237522	16.808419	0.496949	7.471964
2429.461000	414.763026	193.259109	0.237528	16.806580	0.496960	7.471147
2429.481000	414.762946	193.266256	0.237526	16.807202	0.496956	7.471423
2429.501000	414.763026	193.267094	0.237526	16.807275	0.496956	7.471456
2429.521000	414.763026	193.266066	0.237526	16.807185	0.496956	7.471416
2429.541000	414.762946	193.271507	0.237524	16.807658	0.496953	7.471626
2429.561000	414.763026	193.270838	0.237525	16.807600	0.496954	7.471601
2429.561000	414.763026	193.261489	0.237527	16.806787	0.496959	7.471239
2429.581000	414.762946	193.271749	0.237524	16.807679	0.496953	7.471636
2429.601000	414.762946	193.259169	0.237528	16.806585	0.496960	7.471149
2429.621000	414.762946	193.264883	0.237526	16.807082	0.496957	7.471370
2429.641000	414.762946	193.269933	0.237525	16.807521	0.496954	7.471566
2429.661000	414.763026	193.258239	0.237528	16.806504	0.496960	7.471114
2429.681000	414.762946	193.259422	0.237527	16.806607	0.496960	7.471159
2429.721000	414.763026	193.267306	0.237525	16.807293	0.496956	7.471464
2429.741000	414.762946	193.279302	0.237522	16.808336	0.496949	7.471928
2429.761000	414.762946	193.275773	0.237523	16.808029	0.496951	7.471791
2429.761000	414.762946	193.271049	0.237524	16.807618	0.496953	7.471609
2429.781000	414.762946	193.265567	0.237526	16.807142	0.496956	7.471397
2429.801000	414.762946	193.259588	0.237527	16.806622	0.496959	7.471166
2429.821000	414.763026	193.247573	0.237531	16.805577	0.496966	7.470701
2429.841000	414.762946	193.254471	0.237529	16.806177	0.496962	7.470968
2429.861000	414.762946	193.252003	0.237529	16.805962	0.496963	7.470872
2429.881000	414.763026	193.249679	0.237530	16.805760	0.496965	7.470783
2429.921000	414.763026	193.251229	0.237530	16.805895	0.496964	7.470843
2429.941000	414.763026	193.235973	0.237534	16.804568	0.496972	7.470253
2429.961000	414.763026	193.251173	0.237530	16.805890	0.496964	7.470840
2429.981000	414.762946	193.241585	0.237532	16.805056	0.496969	7.470470
2429.981000	414.762946	193.244541	0.237531	16.805313	0.496967	7.470584
2430.001000	414.762946	193.249410	0.237530	16.805737	0.496965	7.470772
2430.021000	414.763026	193.247840	0.237531	16.805600	0.496966	7.470712
2430.041000	414.762946	193.243491	0.237532	16.805222	0.496968	7.470543
2430.061000	414.762946	193.233549	0.237534	16.804357	0.496973	7.470159
2430.081000	414.763026	193.239160	0.237533	16.804845	0.496970	7.470376
2430.121000	414.763026	193.235950	0.237534	16.804566	0.496972	7.470252
2430.141000	414.763026	193.244978	0.237531	16.805351	0.496967	7.470601
2430.161000	414.763026	193.245318	0.237531	16.805381	0.496967	7.470614
2430.181000	414.763026	193.228019	0.237536	16.803876	0.496976	7.469945
2430.201000	414.762946	193.222188	0.237537	16.803369	0.496979	7.469720
2430.201000	414.762946	193.227110	0.237536	16.803797	0.496976	7.469910
2430.221000	414.763026	193.226298	0.237536	16.803727	0.496977	7.469879
2430.241000	414.763026	193.231409	0.237535	16.804171	0.496974	7.470076
2430.261000	414.763026	193.215562	0.237539	16.802793	0.496982	7.469464
2430.281000	414.763026	193.208335	0.237541	16.802165	0.496986	7.469184
2430.321000	414.762946	193.206459	0.237541	16.802001	0.496987	7.469112
2430.341000	414.762946	193.219397	0.237538	16.803127	0.496980	7.469612
2430.361000	414.762946	193.219910	0.237538	16.803171	0.496980	7.469632
2430.381000	414.763026	193.209619	0.237541	16.802276	0.496985	7.469234
2430.401000	414.763026	193.211773	0.237540	16.802464	0.496984	7.469317
2430.401000	414.763026	193.213459	0.237540	16.802610	0.496983	7.469382
2430.421000	414.763026	193.200327	0.237543	16.801468	0.496990	7.468875
2430.441000	414.762946	193.208089	0.237541	16.802143	0.496986	7.469175
2430.461000	414.762946	193.199077	0.237543	16.801360	0.496991	7.468826
2430.481000	414.762946	193.203330	0.237542	16.801729	0.496989	7.468991
2430.521000	414.762946	193.218638	0.237538	16.803061	0.496981	7.469583
2430.521000	414.762946	193.198699	0.237543	16.801327	0.496991	7.468812
2430.561000	414.762946	193.195152	0.237544	16.801018	0.496993	7.468675
2430.581000	414.763026	193.187953	0.237546	16.800392	0.496997	7.468396
2430.601000	414.762946	193.189166	0.237546	16.800498	0.496996	7.468443
2430.621000	414.762946	193.199059	0.237543	16.801358	0.496991	7.468826
2430.621000	414.762946	193.192508	0.237545	16.800788	0.496994	7.468572
2430.641000	414.763026	193.192281	0.237545	16.800769	0.496994	7.468564
2430.661000	414.762946	193.195467	0.237544	16.801046	0.496993	7.468687
2430.681000	414.762946	193.180571	0.237548	16.799750	0.497000	7.468111
2430.701000	414.763026	193.204369	0.237542	16.801820	0.496988	7.469031
2430.721000	414.762946	193.176322	0.237549	16.799381	0.497003	7.467947
2430.741000	414.762946	193.185166	0.237547	16.800150	0.496998	7.468289
2430.781000	414.762946	193.200580	0.237543	16.801490	0.496990	7.468885
2430.781000	414.762946	193.180672	0.237548	16.799759	0.497000	7.468115
2430.821000	414.762946	193.187954	0.237546	16.800392	0.496996	7.468396
2430.841000	414.763026	193.178380	0.237549	16.799560	0.497002	7.468026
2430.841000	414.763026	193.179940	0.237548	16.799695	0.497001	7.468087
2430.861000	414.763026	193.186904	0.237547	16.800301	0.496997	7.468356
2430.881000	414.763026	193.185258	0.237547	16.800158	0.496998	7.468292
2430.901000	414.763026	193.180933	0.237548	16.799782	0.497000	7.468125
2430.921000	414.762946	193.176653	0.237549	16.799409	0.497002	7.467960
2430.961000	414.763026	193.192807	0.237545	16.800814	0.496994	7.468584
2430.961000	414.763026	193.184564	0.237547	16.800097	0.496998	7.468265
2430.981000	414.762946	193.176636	0.237549	16.799408	0.497002	7.467959
2431.021000	414.763026	193.180490	0.237548	16.799743	0.497000	7.468108
2431.041000	414.762946	193.191199	0.237545	16.800674	0.496995	7.468522
2431.041000	414.762946	193.189204	0.237546	16.800501	0.496996	7.468445
2431.061000	414.762946	193.187214	0.237546	16.800328	0.496997	7.468368
2431.081000	414.763026	193.175991	0.237549	16.799352	0.497003	7.467934
2431.101000	414.763026	193.178836	0.237549	16.799599	0.497001	7.468044
2431.121000	414.762946	193.173568	0.237550	16.799141	0.497004	7.467840
2431.161000	414.762946	193.183516	0.237547	16.800006	0.496999	7.468225
2431.161000	414.762946	193.177561	0.237549	16.799488	0.497002	7.467995
2431.201000	414.762946	193.182370	0.237548	16.799907	0.496999	7.468181
2431.221000	414.763026	193.171714	0.237550	16.798980	0.497005	7.467769
2431.241000	414.762946	193.179370	0.237548	16.799646	0.497001	7.468065
2431.261000	414.763026	193.175778	0.237549	16.799333	0.497003	7.467926
2431.261000	414.763026	193.176105	0.237549	16.799362	0.497003	7.467938
2431.281000	414.763026	193.185526	0.237547	16.800181	0.496998	7.468303
2431.301000	414.763026	193.188182	0.237546	16.800412	0.496996	7.468405
2431.321000	414.763026	193.177724	0.237549	16.799503	0.497002	7.468001
2431.341000	414.762946	193.182448	0.237548	16.799913	0.496999	7.468184
2431.361000	414.762946	193.170838	0.237551	16.798904	0.497005	7.467735
2431.401000	414.762946	193.189364	0.237546	16.800515	0.496996	7.468451
2431.421000	414.763026	193.171025	0.237551	16.798920	0.497005	7.467742
2431.441000	414.762946	193.177247	0.237549	16.799461	0.497002	7.467982
2431.441000	414.762946	193.152604	0.237555	16.797318	0.497015	7.467030
2431.481000	414.762946	193.168972	0.237551	16.798741	0.497006	7.467663
2431.481000	414.762946	193.168213	0.237551	16.798675	0.497007	7.467633
2431.501000	414.762946	193.166891	0.237552	16.798561	0.497007	7.467582
2431.521000	414.763026	193.163835	0.237553	16.798295	0.497009	7.467464
2431.541000	414.762946	193.166306	0.237552	16.798510	0.497008	7.467560
2431.561000	414.762946	193.157537	0.237554	16.797747	0.497012	7.467221
2431.581000	414.762946	193.162272	0.237553	16.798159	0.497010	7.467404
2431.621000	414.763026	193.160801	0.237553	16.798031	0.497011	7.467347
2431.641000	414.762946	193.151501	0.237556	16.797222	0.497015	7.466987
2431.661000	414.763026	193.146753	0.237557	16.796809	0.497018	7.466804
2431.681000	414.762946	193.145632	0.237557	16.796712	0.497018	7.466760
2431.681000	414.762946	193.152660	0.237555	16.797323	0.497015	7.467032
2431.701000	414.762946	193.141077	0.237558	16.796316	0.497021	7.466584
2431.721000	414.762946	193.139952	0.237559	16.796218	0.497021	7.466541
2431.741000	414.762946	193.130333	0.237561	16.795381	0.497026	7.466169
2431.761000	414.762946	193.129554	0.237561	16.795314	0.497027	7.466139
2431.781000	414.762946	193.129512	0.237561	16.795310	0.497027	7.466137
2431.821000	414.762946	193.132280	0.237561	16.795551	0.497025	7.466244
2431.841000	414.762946	193.128138	0.237562	16.795190	0.497027	7.466084
2431.861000	414.762946	193.127653	0.237562	16.795148	0.497028	7.466065
2431.881000	414.762946	193.125363	0.237563	16.794949	0.497029	7.465977
2431.901000	414.762946	193.133647	0.237560	16.795669	0.497025	7.466297
2431.901000	414.762946	193.132503	0.237561	16.795570	0.497025	7.466253
2431.921000	414.763026	193.133193	0.237561	16.795630	0.497025	7.466279
2431.941000	414.763026	193.138390	0.237559	16.796082	0.497022	7.466480
2431.961000	414.762946	193.147615	0.237557	16.796884	0.497017	7.466837
2431.981000	414.763026	193.134502	0.237560	16.795744	0.497024	7.466330
2432.001000	414.762946	193.133793	0.237560	16.795682	0.497025	7.466303
2432.021000	414.762946	193.131328	0.237561	16.795468	0.497026	7.466207
2432.061000	414.762946	193.140393	0.237559	16.796256	0.497021	7.466558
2432.081000	414.762946	193.138226	0.237559	16.796068	0.497022	7.466474
2432.101000	414.762946	193.133414	0.237560	16.795649	0.497025	7.466288
2432.121000	414.762946	193.130325	0.237561	16.795381	0.497026	7.466169
2432.121000	414.762946	193.131476	0.237561	16.795481	0.497026	7.466213
2432.141000	414.762946	193.140268	0.237559	16.796245	0.497021	7.466553
2432.161000	414.762946	193.124077	0.237563	16.794837	0.497030	7.465927
2432.181000	414.762946	193.127421	0.237562	16.795128	0.497028	7.466056
2432.201000	414.762946	193.124325	0.237563	16.794859	0.497029	7.465937
2432.241000	414.763026	193.123329	0.237563	16.794772	0.497030	7.465898
2432.261000	414.763026	193.131554	0.237561	16.795487	0.497026	7.466216
2432.281000	414.762946	193.138651	0.237559	16.796105	0.497022	7.466490
2432.301000	414.762946	193.135580	0.237560	16.795838	0.497024	7.466372
2432.321000	414.762946	193.126117	0.237562	16.795015	0.497028	7.466006
2432.321000	414.762946	193.124748	0.237563	16.794896	0.497029	7.465953
2432.341000	414.762946	193.120581	0.237564	16.794533	0.497031	7.465792
2432.361000	414.763026	193.130142	0.237561	16.795365	0.497027	7.466161
2432.381000	414.763026	193.140653	0.237559	16.796279	0.497021	7.466568
2432.401000	414.762946	193.136988	0.237559	16.795960	0.497023	7.466426
2432.421000	414.762946	193.117949	0.237564	16.794304	0.497033	7.465690
2432.461000	414.762946	193.110875	0.237566	16.793689	0.497036	7.465417
2432.481000	414.762946	193.130857	0.237561	16.795427	0.497026	7.466189
2432.501000	414.762946	193.121404	0.237564	16.794605	0.497031	7.465824
2432.521000	414.763026	193.118062	0.237564	16.794314	0.497033	7.465694
2432.541000	414.762946	193.123279	0.237563	16.794768	0.497030	7.465896
2432.541000	414.762946	193.112230	0.237566	16.793807	0.497036	7.465469
2432.561000	414.763026	193.114028	0.237566	16.793963	0.497035	7.465539
2432.581000	414.762946	193.122647	0.237563	16.794713	0.497030	7.465872
2432.601000	414.762946	193.116460	0.237565	16.794175	0.497033	7.465633
2432.621000	414.762946	193.120526	0.237564	16.794528	0.497031	7.465790
2432.641000	414.763026	193.136710	0.237560	16.795936	0.497023	7.466415
2432.681000	414.762946	193.125945	0.237562	16.795000	0.497029	7.465999
2432.701000	414.762946	193.109712	0.237567	16.793588	0.497037	7.465372
2432.721000	414.763026	193.109180	0.237567	16.793542	0.497037	7.465351
2432.741000	414.762946	193.118513	0.237564	16.794353	0.497032	7.465712
2432.761000	414.762946	193.116494	0.237565	16.794178	0.497033	7.465634
2432.761000	414.762946	193.107276	0.237567	16.793376	0.497038	7.465278
2432.781000	414.762946	193.111262	0.237566	16.793723	0.497036	7.465432
2432.801000	414.762946	193.109882	0.237567	16.793603	0.497037	7.465378
2432.821000	414.763026	193.100290	0.237569	16.792769	0.497042	7.465007
2432.841000	414.762946	193.109189	0.237567	16.793542	0.497037	7.465351
2432.861000	414.762946	193.108722	0.237567	16.793502	0.497037	7.465333
2432.881000	414.763026	193.107079	0.237567	16.793359	0.497038	7.465270
2432.921000	414.762946	193.118754	0.237564	16.794374	0.497032	7.465721
2432.941000	414.762946	193.109216	0.237567	16.793545	0.497037	7.465353
2432.961000	414.763026	193.113673	0.237566	16.793932	0.497035	7.465525
2432.961000	414.763026	193.115628	0.237565	16.794102	0.497034	7.465600
2432.981000	414.763026	193.121231	0.237564	16.794590	0.497031	7.465817
2433.001000	414.762946	193.100704	0.237569	16.792805	0.497042	7.465023
2433.021000	414.762946	193.107581	0.237567	16.793403	0.497038	7.465289
2433.041000	414.762946	193.116720	0.237565	16.794197	0.497033	7.465643
2433.081000	414.762946	193.111324	0.237566	16.793728	0.497036	7.465434
2433.101000	414.762946	193.110743	0.237566	16.793678	0.497036	7.465412
2433.121000	414.763026	193.106325	0.237568	16.793293	0.497039	7.465241
2433.141000	414.763026	193.101849	0.237569	16.792904	0.497041	7.465068
2433.161000	414.763026	193.107183	0.237567	16.793368	0.497038	7.465274
2433.181000	414.762946	193.099410	0.237569	16.792692	0.497042	7.464973
2433.181000	414.762946	193.109126	0.237567	16.793537	0.497037	7.465349
2433.201000	414.762946	193.095978	0.237570	16.792394	0.497044	7.464841
2433.221000	414.762946	193.096061	0.237570	16.792401	0.497044	7.464844
2433.241000	414.763026	193.102990	0.237568	16.793003	0.497041	7.465112
2433.261000	414.763026	193.095878	0.237570	16.792385	0.497044	7.464837
2433.281000	414.762946	193.086165	0.237573	16.791540	0.497049	7.464461
2433.301000	414.763026	193.081469	0.237574	16.791132	0.497052	7.464280
2433.341000	414.763026	193.088131	0.237572	16.791711	0.497048	7.464537
2433.360000	414.762946	193.087422	0.237572	16.791650	0.497049	7.464510
2433.380000	414.762946	193.087920	0.237572	16.791693	0.497048	7.464529
2433.400000	414.762946	193.086563	0.237573	16.791575	0.497049	7.464477
2433.400000	414.762946	193.074924	0.237576	16.790563	0.497055	7.464027
2433.420000	414.762946	193.096764	0.237570	16.792462	0.497044	7.464871
2433.440000	414.762946	193.081638	0.237574	16.791147	0.497052	7.464286
2433.460000	414.762946	193.079535	0.237575	16.790964	0.497053	7.464205
2433.480000	414.762946	193.083642	0.237573	16.791321	0.497050	7.464364
2433.520000	414.762946	193.062016	0.237579	16.789440	0.497062	7.463528
2433.520000	414.762946	193.077741	0.237575	16.790808	0.497054	7.464136
2433.560000	414.763026	193.081989	0.237574	16.791177	0.497051	7.464300
2433.580000	414.762946	193.073107	0.237576	16.790405	0.497056	7.463957
2433.600000	414.763026	193.076158	0.237575	16.790670	0.497054	7.464075
2433.600000	414.763026	193.082464	0.237574	16.791218	0.497051	7.464318
2433.620000	414.762946	193.088674	0.237572	16.791758	0.497048	7.464558
2433.640000	414.762946	193.075022	0.237576	16.790571	0.497055	7.464031
2433.660000	414.762946	193.076594	0.237575	16.790708	0.497054	7.464091
2433.680000	414.762946	193.075012	0.237576	16.790570	0.497055	7.464030
2433.700000	414.762946	193.076385	0.237575	16.790690	0.497054	7.464083
2433.740000	414.763026	193.070907	0.237577	16.790213	0.497057	7.463872
2433.760000	414.762946	193.075500	0.237576	16.790613	0.497055	7.464049
2433.780000	414.762946	193.072097	0.237576	16.790317	0.497056	7.463918
2433.800000	414.762946	193.064764	0.237578	16.789679	0.497060	7.463634
2433.820000	414.762946	193.069211	0.237577	16.790066	0.497058	7.463806
2433.820000	414.762946	193.084598	0.237573	16.791404	0.497050	7.464401
2433.840000	414.763026	193.070351	0.237577	16.790165	0.497057	7.463850
2433.860000	414.762946	193.083889	0.237573	16.791342	0.497050	7.464373
2433.880000	414.762946	193.076378	0.237575	16.790689	0.497054	7.464083
2433.900000	414.762946	193.058231	0.237580	16.789111	0.497064	7.463382
2433.940000	414.762946	193.074997	0.237576	16.790569	0.497055	7.464030
2433.960000	414.763026	193.074991	0.237576	16.790568	0.497055	7.464029
2433.980000	414.762946	193.070749	0.237577	16.790200	0.497057	7.463865
2434.000000	414.762946	193.068664	0.237577	16.790018	0.497058	7.463785
2434.020000	414.762946	193.065356	0.237578	16.789731	0.497060	7.463657
2434.040000	414.763026	193.058087	0.237580	16.789098	0.497064	7.463376
2434.040000	414.763026	193.070466	0.237577	16.790175	0.497057	7.463854
2434.060000	414.762946	193.061016	0.237579	16.789353	0.497062	7.463489
2434.080000	414.762946	193.059549	0.237580	16.789226	0.497063	7.463432
2434.100000	414.763026	193.073745	0.237576	16.790460	0.497056	7.463981
2434.140000	414.762946	193.062883	0.237579	16.789516	0.497061	7.463561
2434.160000	414.762946	193.066599	0.237578	16.789839	0.497059	7.463705
2434.180000	414.762946	193.069986	0.237577	16.790133	0.497058	7.463836
2434.200000	414.762946	193.059245	0.237580	16.789199	0.497063	7.463421
2434.220000	414.762946	193.055964	0.237581	16.788914	0.497065	7.463294
2434.240000	414.762946	193.062977	0.237579	16.789524	0.497061	7.463565
2434.240000	414.762946	193.079324	0.237575	16.790945	0.497053	7.464197
2434.260000	414.762946	193.078484	0.237575	16.790872	0.497053	7.464164
2434.280000	414.763026	193.073781	0.237576	16.790463	0.497056	7.463983
2434.300000	414.763026	193.081200	0.237574	16.791109	0.497052	7.464269
2434.340000	414.763026	193.074204	0.237576	16.790500	0.497055	7.463999
2434.340000	414.763026	193.071502	0.237577	16.790265	0.497057	7.463895
2434.360000	414.762946	193.066550	0.237578	16.789834	0.497059	7.463703
2434.400000	414.762946	193.062636	0.237579	16.789494	0.497061	7.463552
2434.420000	414.763026	193.070906	0.237577	16.790213	0.497057	7.463871
2434.440000	414.763026	193.071380	0.237577	16.790255	0.497057	7.463890
2434.460000	414.763026	193.061940	0.237579	16.789434	0.497062	7.463525
2434.460000	414.763026	193.055176	0.237581	16.788845	0.497065	7.463263
2434.480000	414.763026	193.054419	0.237581	16.788779	0.497066	7.463234
2434.500000	414.763026	193.058373	0.237580	16.789123	0.497064	7.463387
2434.540000	414.763026	193.060111	0.237580	16.789274	0.497063	7.463454
2434.560000	414.762946	193.045623	0.237583	16.788015	0.497070	7.462894
2434.560000	414.762946	193.039319	0.237585	16.787466	0.497073	7.462650
2434.600000	414.763026	193.036491	0.237586	16.787220	0.497075	7.462541
2434.620000	414.763026	193.043553	0.237584	16.787835	0.497071	7.462814
2434.640000	414.762946	193.056330	0.237581	16.788946	0.497065	7.463308
2434.660000	414.763026	193.063827	0.237579	16.789598	0.497061	7.463598
2434.680000	414.762946	193.045445	0.237583	16.787999	0.497070	7.462887
2434.680000	414.762946	193.039959	0.237585	16.787522	0.497073	7.462675
2434.700000	414.762946	193.045825	0.237583	16.788032	0.497070	7.462902
2434.720000	414.763026	193.055720	0.237581	16.788893	0.497065	7.463284
2434.740000	414.762946	193.046598	0.237583	16.788099	0.497070	7.462932
2434.760000	414.762946	193.044314	0.237584	16.787901	0.497071	7.462843
2434.800000	414.762946	193.048550	0.237583	16.788269	0.497069	7.463007
2434.820000	414.763026	193.057070	0.237580	16.789010	0.497064	7.463337
2434.840000	414.763026	193.041205	0.237585	16.787630	0.497073	7.462723
2434.860000	414.762946	193.031996	0.237587	16.786829	0.497077	7.462367
2434.880000	414.762946	193.029005	0.237588	16.786569	0.497079	7.462252
2434.880000	414.762946	193.042963	0.237584	16.787783	0.497072	7.462791
2434.900000	414.763026	193.036690	0.237586	16.787238	0.497075	7.462549
2434.920000	414.762946	193.031750	0.237587	16.786808	0.497077	7.462358
2434.960000	414.763026	193.050005	0.237582	16.788396	0.497068	7.463064
2434.980000	414.762946	193.044852	0.237584	16.787948	0.497071	7.462864
2434.980000	414.762946	193.036234	0.237586	16.787198	0.497075	7.462531
2435.000000	414.763026	193.036020	0.237586	16.787179	0.497075	7.462523
2435.040000	414.762946	193.046096	0.237583	16.788056	0.497070	7.462912
2435.060000	414.763026	193.036646	0.237586	16.787234	0.497075	7.462547
2435.080000	414.762946	193.036188	0.237586	16.787194	0.497075	7.462529
2435.100000	414.762946	193.036032	0.237586	16.787180	0.497075	7.462523
2435.100000	414.762946	193.045806	0.237583	16.788030	0.497070	7.462901
2435.120000	414.763026	193.040290	0.237585	16.787551	0.497073	7.462688
2435.140000	414.763026	193.037038	0.237586	16.787268	0.497075	7.462562
2435.160000	414.762946	193.021401	0.237590	16.785908	0.497083	7.461958
2435.180000	414.762946	193.028355	0.237588	16.786513	0.497079	7.462227
2435.220000	414.763026	193.028539	0.237588	16.786529	0.497079	7.462234
2435.240000	414.762946	193.028254	0.237588	16.786504	0.497079	7.462223
2435.260000	414.762946	193.022490	0.237589	16.786003	0.497082	7.462000
2435.280000	414.762946	193.024181	0.237589	16.786150	0.497081	7.462065
2435.300000	414.763026	193.021972	0.237590	16.785958	0.497082	7.461980
2435.320000	414.762946	193.012187	0.237592	16.785107	0.497087	7.461602
2435.320000	414.762946	193.022405	0.237589	16.785995	0.497082	7.461997
2435.340000	414.763026	193.023911	0.237589	16.786126	0.497081	7.462055
2435.360000	414.763026	193.023913	0.237589	16.786127	0.497081	7.462055
2435.380000	414.762946	193.015877	0.237591	16.785428	0.497086	7.461744
2435.400000	414.762946	193.012468	0.237592	16.785131	0.497087	7.461612
2435.440000	414.762946	193.027692	0.237588	16.786455	0.497079	7.462201
2435.460000	414.763026	193.033320	0.237587	16.786945	0.497077	7.462418
2435.480000	414.762946	193.029552	0.237588	16.786617	0.497078	7.462273
2435.500000	414.762946	193.025168	0.237589	16.786236	0.497081	7.462103
2435.520000	414.763026	193.028412	0.237588	16.786518	0.497079	7.462229
2435.520000	414.763026	193.016084	0.237591	16.785446	0.497086	7.461752
2435.540000	414.762946	193.010957	0.237592	16.785000	0.497088	7.461554
2435.560000	414.762946	193.010927	0.237592	16.784997	0.497088	7.461553
2435.580000	414.763026	193.018299	0.237591	16.785638	0.497084	7.461838
2435.600000	414.763026	193.020405	0.237590	16.785822	0.497083	7.461919
2435.620000	414.762946	193.023419	0.237589	16.786084	0.497082	7.462036
2435.660000	414.762946	193.028267	0.237588	16.786505	0.497079	7.462223
2435.680000	414.763026	193.028769	0.237588	16.786549	0.497079	7.462243
2435.700000	414.762946	193.017100	0.237591	16.785534	0.497085	7.461791
2435.720000	414.763026	193.015132	0.237591	16.785363	0.497086	7.461715
2435.740000	414.763026	193.013226	0.237592	16.785197	0.497087	7.461642
2435.740000	414.763026	193.009514	0.237593	16.784874	0.497089	7.461498
2435.760000	414.762946	193.016742	0.237591	16.785503	0.497085	7.461778
2435.780000	414.762946	193.008780	0.237593	16.784811	0.497089	7.461470
2435.800000	414.762946	193.011444	0.237592	16.785042	0.497088	7.461573
2435.840000	414.763026	193.018434	0.237591	16.785650	0.497084	7.461843
2435.860000	414.763026	193.008147	0.237593	16.784755	0.497090	7.461445
2435.880000	414.763026	193.014598	0.237592	16.785316	0.497086	7.461695
2435.900000	414.763026	193.028352	0.237588	16.786513	0.497079	7.462226
2435.920000	414.762946	193.016272	0.237591	16.785462	0.497085	7.461759
2435.940000	414.763026	193.020960	0.237590	16.785870	0.497083	7.461941
2435.960000	414.763026	193.026217	0.237588	16.786327	0.497080	7.462144
2435.960000	414.763026	193.012521	0.237592	16.785136	0.497087	7.461614
2435.980000	414.763026	193.026751	0.237588	16.786373	0.497080	7.462165
2436.000000	414.762946	193.020157	0.237590	16.785800	0.497083	7.461910
2436.020000	414.762946	193.016994	0.237591	16.785525	0.497085	7.461787
2436.060000	414.763026	193.022427	0.237589	16.785997	0.497082	7.461997
2436.080000	414.762946	193.028620	0.237588	16.786536	0.497079	7.462237
2436.100000	414.763026	193.015064	0.237591	16.785357	0.497086	7.461713
2436.120000	414.763026	193.017916	0.237591	16.785605	0.497085	7.461823
2436.140000	414.763026	193.020252	0.237590	16.785808	0.497083	7.461913
2436.160000	414.763026	193.018345	0.237591	16.785642	0.497084	7.461840
2436.160000	414.763026	193.014452	0.237592	16.785304	0.497086	7.461689
2436.180000	414.762946	193.011081	0.237592	16.785011	0.497088	7.461559
2436.200000	414.763026	193.018216	0.237591	16.785631	0.497084	7.461835
2436.220000	414.763026	193.014811	0.237591	16.785335	0.497086	7.461703
2436.240000	414.763026	193.017722	0.237591	16.785588	0.497085	7.461815
2436.260000	414.763026	193.009975	0.237593	16.784914	0.497089	7.461516
2436.300000	414.762946	193.011200	0.237592	16.785021	0.497088	7.461563
2436.320000	414.763026	193.019383	0.237590	16.785733	0.497084	7.461880
2436.340000	414.762946	193.012945	0.237592	16.785173	0.497087	7.461631
2436.360000	414.762946	193.001544	0.237595	16.784181	0.497093	7.461190
2436.380000	414.762946	193.012202	0.237592	16.785108	0.497087	7.461602
2436.380000	414.762946	193.001051	0.237595	16.784138	0.497093	7.461171
2436.400000	414.762946	193.004480	0.237594	16.784437	0.497091	7.461304
2436.420000	414.763026	193.008412	0.237593	16.784779	0.497090	7.461456
2436.440000	414.763026	193.003414	0.237594	16.784344	0.497092	7.461262
2436.460000	414.763026	193.011959	0.237592	16.785087	0.497088	7.461593
2436.500000	414.763026	193.005533	0.237594	16.784528	0.497091	7.461344
2436.500000	414.763026	193.008158	0.237593	16.784756	0.497090	7.461446
2436.540000	414.762946	193.006196	0.237594	16.784586	0.497091	7.461370
2436.560000	414.763026	193.004267	0.237594	16.784418	0.497092	7.461295
2436.580000	414.762946	193.014065	0.237592	16.785270	0.497086	7.461674
2436.600000	414.763026	192.991162	0.237598	16.783278	0.497098	7.460789
2436.600000	414.763026	193.014735	0.237591	16.785328	0.497086	7.461700
2436.620000	414.762946	193.002807	0.237595	16.784291	0.497092	7.461239
2436.640000	414.763026	193.014180	0.237592	16.785280	0.497087	7.461679
2436.660000	414.762946	193.007193	0.237593	16.784673	0.497090	7.461408
2436.700000	414.762946	193.012315	0.237592	16.785118	0.497087	7.461606
2436.700000	414.762946	193.006358	0.237594	16.784600	0.497090	7.461376
2436.740000	414.762946	192.995861	0.237596	16.783687	0.497096	7.460970
2436.760000	414.763026	192.997313	0.237596	16.783813	0.497095	7.461026
2436.780000	414.762946	193.005895	0.237594	16.784560	0.497091	7.461358
2436.800000	414.762946	192.999462	0.237595	16.784000	0.497094	7.461110
2436.800000	414.762946	193.011015	0.237592	16.785005	0.497088	7.461556
2436.820000	414.762946	192.999054	0.237596	16.783965	0.497094	7.461094
2436.840000	414.763026	192.991525	0.237598	16.783310	0.497098	7.460803
2436.860000	414.763026	193.000009	0.237595	16.784048	0.497094	7.461131
2436.880000	414.763026	192.995663	0.237596	16.783670	0.497096	7.460963
2436.900000	414.763026	192.996438	0.237596	16.783737	0.497096	7.460993
2436.940000	414.762946	192.995319	0.237597	16.783640	0.497096	7.460949
2436.960000	414.762946	193.011692	0.237592	16.785064	0.497088	7.461582
2436.980000	414.763026	193.005774	0.237594	16.784549	0.497091	7.461354
2437.000000	414.762946	192.999904	0.237595	16.784039	0.497094	7.461127
2437.020000	414.763026	192.995360	0.237597	16.783644	0.497096	7.460951
2437.020000	414.763026	192.983277	0.237600	16.782593	0.497103	7.460484
2437.040000	414.762946	192.991138	0.237598	16.783276	0.497098	7.460788
2437.060000	414.762946	192.994821	0.237597	16.783597	0.497096	7.460930
2437.080000	414.763026	192.991350	0.237598	16.783295	0.497098	7.460796
2437.100000	414.763026	192.992747	0.237597	16.783416	0.497098	7.460850
2437.140000	414.762946	192.993990	0.237597	16.783524	0.497097	7.460898
2437.160000	414.763026	192.979348	0.237601	16.782251	0.497105	7.460332
2437.180000	414.762946	193.003362	0.237594	16.784339	0.497092	7.461260
2437.200000	414.763026	192.983675	0.237600	16.782627	0.497102	7.460499
2437.220000	414.762946	192.986567	0.237599	16.782879	0.497101	7.460611
2437.240000	414.762946	192.993997	0.237597	16.783525	0.497097	7.460898
2437.240000	414.762946	192.985696	0.237599	16.782803	0.497101	7.460577
2437.260000	414.762946	192.985287	0.237599	16.782767	0.497101	7.460562
2437.280000	414.762946	192.978778	0.237601	16.782201	0.497105	7.460310
2437.300000	414.763026	192.979867	0.237601	16.782296	0.497104	7.460352
2437.340000	414.763026	192.985997	0.237599	16.782829	0.497101	7.460589
2437.360000	414.762946	192.987833	0.237598	16.782989	0.497100	7.460660
2437.380000	414.763026	192.991109	0.237598	16.783274	0.497098	7.460787
2437.400000	414.762946	192.974814	0.237602	16.781857	0.497107	7.460157
2437.420000	414.763026	192.986032	0.237599	16.782832	0.497101	7.460590
2437.440000	414.762946	192.976075	0.237602	16.781966	0.497106	7.460205
2437.440000	414.762946	192.986660	0.237599	16.782887	0.497101	7.460615
2437.460000	414.762946	192.980659	0.237600	16.782365	0.497104	7.460383
2437.480000	414.762946	192.970226	0.237603	16.781458	0.497109	7.459979
2437.500000	414.763026	192.970777	0.237603	16.781506	0.497109	7.460001
2437.520000	414.762946	192.979932	0.237601	16.782302	0.497104	7.460355
2437.540000	414.763026	192.965797	0.237604	16.781073	0.497112	7.459808
2437.580000	414.762946	192.964505	0.237605	16.780960	0.497112	7.459758
2437.600000	414.762946	192.969846	0.237603	16.781425	0.497109	7.459965
2437.620000	414.762946	192.966997	0.237604	16.781177	0.497111	7.459855
2437.640000	414.762946	192.976132	0.237602	16.781971	0.497106	7.460208
2437.660000	414.762946	192.957745	0.237606	16.780372	0.497116	7.459497
2437.660000	414.762946	192.966085	0.237604	16.781098	0.497111	7.459819
2437.680000	414.763026	192.970316	0.237603	16.781466	0.497109	7.459983
2437.700000	414.762946	192.964588	0.237605	16.780967	0.497112	7.459761
2437.720000	414.762946	192.954750	0.237607	16.780112	0.497117	7.459381
2437.740000	414.763026	192.946919	0.237609	16.779431	0.497121	7.459078
2437.760000	414.762946	192.964824	0.237604	16.780988	0.497112	7.459771
2437.800000	414.763026	192.949290	0.237609	16.779637	0.497120	7.459170
2437.820000	414.763026	192.957718	0.237606	16.780370	0.497116	7.459496
2437.840000	414.762946	192.974314	0.237602	16.781813	0.497107	7.460137
2437.860000	414.762946	192.966728	0.237604	16.781154	0.497111	7.459844
2437.880000	414.762946	192.947662	0.237609	16.779495	0.497121	7.459107
2437.880000	414.762946	192.956384	0.237607	16.780254	0.497116	7.459444
2437.900000	414.762946	192.950921	0.237608	16.779779	0.497119	7.459233
2437.920000	414.762946	192.955874	0.237607	16.780210	0.497117	7.459425
2437.940000	414.762946	192.938894	0.237611	16.778733	0.497125	7.458768
2437.960000	414.762946	192.940947	0.237611	16.778911	0.497124	7.458847
2438.000000	414.762946	192.935341	0.237612	16.778424	0.497127	7.458631
2438.020000	414.762946	192.947478	0.237609	16.779479	0.497121	7.459100
2438.040000	414.762946	192.954399	0.237607	16.780081	0.497117	7.459367
2438.060000	414.762946	192.938979	0.237611	16.778740	0.497125	7.458771
2438.080000	414.763026	192.940251	0.237611	16.778851	0.497125	7.458821
2438.080000	414.763026	192.952510	0.237608	16.779917	0.497118	7.459294
2438.100000	414.763026	192.952362	0.237608	16.779904	0.497119	7.459289
2438.120000	414.763026	192.943879	0.237610	16.779167	0.497123	7.458961
2438.140000	414.762946	192.955321	0.237607	16.780162	0.497117	7.459403
2438.160000	414.762946	192.945404	0.237610	16.779299	0.497122	7.459020
2438.180000	414.762946	192.947914	0.237609	16.779517	0.497121	7.459117
2438.200000	414.762946	192.951931	0.237608	16.779867	0.497119	7.459272
2438.240000	414.762946	192.947562	0.237609	16.779487	0.497121	7.459103
2438.260000	414.762946	192.938069	0.237611	16.778661	0.497126	7.458736
2438.280000	414.763026	192.949046	0.237609	16.779616	0.497120	7.459161
2438.300000	414.762946	192.939003	0.237611	16.778742	0.497125	7.458772
2438.300000	414.762946	192.934017	0.237613	16.778309	0.497128	7.458580
2438.320000	414.763026	192.947560	0.237609	16.779487	0.497121	7.459103
2438.340000	414.763026	192.936675	0.237612	16.778540	0.497127	7.458682
2438.360000	414.762946	192.937464	0.237612	16.778609	0.497126	7.458713
2438.400000	414.762946	192.942588	0.237610	16.779054	0.497123	7.458911
2438.400000	414.762946	192.941391	0.237611	16.778950	0.497124	7.458865
2438.440000	414.762946	192.924423	0.237615	16.777475	0.497133	7.458209
2438.460000	414.762946	192.934162	0.237612	16.778321	0.497128	7.458585
2438.480000	414.763026	192.926295	0.237615	16.777637	0.497132	7.458281
2438.500000	414.763026	192.938879	0.237611	16.778732	0.497125	7.458767
2438.520000	414.762946	192.931757	0.237613	16.778112	0.497129	7.458492
2438.520000	414.762946	192.927374	0.237614	16.777731	0.497131	7.458323
2438.540000	414.762946	192.924834	0.237615	16.777510	0.497133	7.458225
2438.560000	414.763026	192.935319	0.237612	16.778422	0.497127	7.458630
2438.600000	414.763026	192.936575	0.237612	16.778531	0.497127	7.458678
2438.600000	414.763026	192.925924	0.237615	16.777605	0.497132	7.458267
2438.640000	414.763026	192.922809	0.237616	16.777334	0.497134	7.458146
2438.660000	414.763026	192.930595	0.237613	16.778011	0.497130	7.458447
2438.680000	414.762946	192.922081	0.237616	16.777271	0.497134	7.458118
2438.700000	414.762946	192.928214	0.237614	16.777804	0.497131	7.458355
2438.720000	414.762946	192.910391	0.237619	16.776254	0.497140	7.457666
2438.720000	414.762946	192.931420	0.237613	16.778083	0.497129	7.458479
2438.740000	414.763026	192.914349	0.237618	16.776598	0.497138	7.457819
2438.760000	414.762946	192.938462	0.237611	16.778695	0.497126	7.458751
2438.780000	414.762946	192.932022	0.237613	16.778135	0.497129	7.458502
2438.800000	414.762946	192.926196	0.237615	16.777629	0.497132	7.458277
2438.820000	414.763026	192.932679	0.237613	16.778193	0.497129	7.458528
2438.860000	414.762946	192.915767	0.237617	16.776722	0.497137	7.457874
2438.880000	414.762946	192.926403	0.237615	16.777647	0.497132	7.458285
2438.900000	414.762946	192.928002	0.237614	16.777786	0.497131	7.458347
2438.920000	414.763026	192.919193	0.237616	16.777020	0.497136	7.458006
2438.940000	414.763026	192.915909	0.237617	16.776734	0.497137	7.457880
2438.940000	414.763026	192.926835	0.237614	16.777684	0.497132	7.458302
2438.960000	414.763026	192.927307	0.237614	16.777725	0.497131	7.458320
2438.980000	414.762946	192.921862	0.237616	16.777252	0.497134	7.458110
2439.000000	414.763026	192.933158	0.237613	16.778234	0.497128	7.458546
2439.040000	414.762946	192.937783	0.237612	16.778636	0.497126	7.458725
2439.060000	414.762946	192.934270	0.237612	16.778331	0.497128	7.458589
2439.080000	414.762946	192.915745	0.237617	16.776720	0.497137	7.457873
2439.100000	414.763026	192.914156	0.237618	16.776582	0.497138	7.457812
2439.100000	414.763026	192.921008	0.237616	16.777178	0.497135	7.458077
2439.140000	414.762946	192.915164	0.237617	16.776669	0.497138	7.457851
2439.160000	414.762946	192.911993	0.237618	16.776394	0.497139	7.457728
2439.160000	414.762946	192.912213	0.237618	16.776413	0.497139	7.457737
2439.180000	414.762946	192.936593	0.237612	16.778533	0.497127	7.458679
2439.200000	414.762946	192.922126	0.237616	16.777275	0.497134	7.458120
2439.220000	414.763026	192.923109	0.237615	16.777360	0.497134	7.458158
2439.240000	414.762946	192.908573	0.237619	16.776096	0.497141	7.457596
2439.280000	414.763026	192.907269	0.237620	16.775983	0.497142	7.457545
2439.300000	414.762946	192.899215	0.237622	16.775282	0.497146	7.457234
2439.320000	414.762946	192.913723	0.237618	16.776544	0.497138	7.457795
2439.340000	414.762946	192.906015	0.237620	16.775874	0.497142	7.457497
2439.360000	414.762946	192.918499	0.237617	16.776959	0.497136	7.457980
2439.360000	414.762946	192.909805	0.237619	16.776203	0.497140	7.457644
2439.380000	414.762946	192.907759	0.237619	16.776025	0.497141	7.457564
2439.400000	414.763026	192.906370	0.237620	16.775905	0.497142	7.457511
2439.420000	414.763026	192.907327	0.237620	16.775988	0.497142	7.457548
2439.460000	414.762946	192.910559	0.237619	16.776269	0.497140	7.457673
2439.460000	414.762946	192.916865	0.237617	16.776817	0.497137	7.457916
2439.500000	414.762946	192.904072	0.237620	16.775705	0.497143	7.457422
2439.520000	414.762946	192.913156	0.237618	16.776495	0.497139	7.457773
2439.540000	414.763026	192.900181	0.237621	16.775366	0.497146	7.457271
2439.560000	414.762946	192.911505	0.237618	16.776351	0.497140	7.457709
2439.580000	414.762946	192.909464	0.237619	16.776174	0.497141	7.457630
2439.580000	414.762946	192.909245	0.237619	16.776155	0.497141	7.457622
2439.600000	414.762946	192.898937	0.237622	16.775258	0.497146	7.457223
2439.620000	414.762946	192.898769	0.237622	16.775244	0.497146	7.457217
2439.640000	414.762946	192.914579	0.237618	16.776618	0.497138	7.457828
2439.660000	414.763026	192.911009	0.237619	16.776308	0.497140	7.457690
2439.700000	414.762946	192.910523	0.237619	16.776266	0.497140	7.457671
2439.700000	414.762946	192.907236	0.237620	16.775980	0.497142	7.457544
2439.740000	414.762946	192.907404	0.237619	16.775995	0.497142	7.457551
2439.760000	414.763026	192.911968	0.237618	16.776391	0.497139	7.457727
2439.780000	414.763026	192.913108	0.237618	16.776491	0.497139	7.457771
2439.800000	414.762946	192.893515	0.237623	16.774787	0.497149	7.457014
2439.800000	414.762946	192.899516	0.237622	16.775308	0.497146	7.457246
2439.820000	414.763026	192.900434	0.237621	16.775388	0.497145	7.457281
2439.840000	414.762946	192.903547	0.237620	16.775659	0.497144	7.457402
2439.860000	414.763026	192.910469	0.237619	16.776261	0.497140	7.457669
2439.880000	414.762946	192.891448	0.237624	16.774607	0.497150	7.456934
2439.920000	414.762946	192.909927	0.237619	16.776214	0.497140	7.457648
2439.940000	414.763026	192.904144	0.237620	16.775711	0.497143	7.457425
2439.960000	414.762946	192.894391	0.237623	16.774863	0.497148	7.457048
2439.980000	414.763026	192.892748	0.237623	16.774720	0.497149	7.456984
2440.000000	414.763026	192.894800	0.237623	16.774898	0.497148	7.457063
2440.000000	414.763026	192.894640	0.237623	16.774884	0.497148	7.457057
2440.020000	414.763026	192.884125	0.237626	16.773970	0.497154	7.456651
2440.040000	414.763026	192.893312	0.237623	16.774769	0.497149	7.457006
2440.060000	414.763026	192.887813	0.237625	16.774291	0.497152	7.456793
2440.080000	414.763026	192.892050	0.237624	16.774659	0.497150	7.456957
2440.100000	414.763026	192.890769	0.237624	16.774548	0.497150	7.456908
2440.120000	414.763026	192.884743	0.237625	16.774024	0.497154	7.456675
2440.160000	414.763026	192.878744	0.237627	16.773502	0.497157	7.456443
2440.180000	414.762946	192.873177	0.237628	16.773018	0.497159	7.456228
2440.200000	414.762946	192.878656	0.237627	16.773494	0.497157	7.456439
2440.220000	414.762946	192.886380	0.237625	16.774166	0.497153	7.456738
2440.220000	414.762946	192.886334	0.237625	16.774162	0.497153	7.456736
2440.240000	414.762946	192.873096	0.237628	16.773011	0.497159	7.456224
2440.260000	414.763026	192.872036	0.237629	16.772919	0.497160	7.456183
2440.280000	414.763026	192.880094	0.237627	16.773620	0.497156	7.456495
2440.300000	414.763026	192.883304	0.237626	16.773899	0.497154	7.456619
2440.320000	414.762946	192.890453	0.237624	16.774520	0.497150	7.456895
2440.360000	414.763026	192.883707	0.237626	16.773934	0.497154	7.456635
2440.380000	414.763026	192.894486	0.237623	16.774871	0.497148	7.457051
2440.400000	414.762946	192.874540	0.237628	16.773137	0.497159	7.456280
2440.420000	414.762946	192.874118	0.237628	16.773100	0.497159	7.456264
2440.440000	414.763026	192.871260	0.237629	16.772851	0.497160	7.456153
2440.440000	414.763026	192.853481	0.237634	16.771305	0.497170	7.455466
2440.460000	414.763026	192.857164	0.237633	16.771625	0.497168	7.455608
2440.480000	414.763026	192.857547	0.237633	16.771659	0.497168	7.455623
2440.500000	414.762946	192.852629	0.237634	16.771231	0.497170	7.455433
2440.540000	414.762946	192.842614	0.237636	16.770360	0.497175	7.455046
2440.560000	414.762946	192.848466	0.237635	16.770869	0.497172	7.455272
2440.580000	414.762946	192.843169	0.237636	16.770408	0.497175	7.455067
2440.600000	414.762946	192.845293	0.237636	16.770593	0.497174	7.455150
2440.620000	414.762946	192.847926	0.237635	16.770822	0.497172	7.455251
2440.640000	414.762946	192.849773	0.237635	16.770983	0.497171	7.455323
2440.640000	414.762946	192.855027	0.237633	16.771440	0.497169	7.455526
2440.660000	414.762946	192.854589	0.237633	16.771401	0.497169	7.455509
2440.680000	414.763026	192.840503	0.237637	16.770176	0.497176	7.454964
2440.700000	414.762946	192.833316	0.237639	16.769552	0.497180	7.454687
2440.720000	414.763026	192.837767	0.237638	16.769939	0.497178	7.454859
2440.740000	414.762946	192.823734	0.237641	16.768718	0.497185	7.454316
2440.780000	414.763026	192.826329	0.237641	16.768944	0.497184	7.454416
2440.800000	414.762946	192.831773	0.237639	16.769417	0.497181	7.454627
2440.820000	414.763026	192.830585	0.237640	16.769314	0.497182	7.454581
2440.840000	414.762946	192.824917	0.237641	16.768821	0.497184	7.454362
2440.860000	414.763026	192.846913	0.237635	16.770734	0.497173	7.455212
2440.860000	414.763026	192.854657	0.237633	16.771407	0.497169	7.455512
2440.880000	414.762946	192.849521	0.237635	16.770961	0.497172	7.455313
2440.900000	414.762946	192.840037	0.237637	16.770136	0.497177	7.454946
2440.920000	414.763026	192.842332	0.237637	16.770336	0.497175	7.455035
2440.960000	414.762946	192.839185	0.237637	16.770062	0.497177	7.454913
2440.980000	414.762946	192.824041	0.237641	16.768745	0.497185	7.454328
2441.000000	414.763026	192.829043	0.237640	16.769180	0.497182	7.454521
2441.000000	414.763026	192.833663	0.237639	16.769582	0.497180	7.454700
2441.040000	414.763026	192.837890	0.237638	16.769949	0.497178	7.454863
2441.060000	414.762946	192.844163	0.237636	16.770495	0.497174	7.455106
2441.080000	414.763026	192.842773	0.237636	16.770374	0.497175	7.455052
2441.080000	414.763026	192.844062	0.237636	16.770486	0.497175	7.455102
2441.100000	414.763026	192.854144	0.237633	16.771363	0.497169	7.455492
2441.120000	414.763026	192.842417	0.237637	16.770343	0.497175	7.455038
2441.140000	414.763026	192.843890	0.237636	16.770471	0.497175	7.455095
2441.180000	414.762946	192.838124	0.237638	16.769970	0.497178	7.454872
2441.200000	414.763026	192.852793	0.237634	16.771245	0.497170	7.455440
2441.220000	414.762946	192.847361	0.237635	16.770773	0.497173	7.455230
2441.240000	414.762946	192.840366	0.237637	16.770165	0.497176	7.454959
2441.260000	414.762946	192.838670	0.237637	16.770017	0.497177	7.454894
2441.280000	414.762946	192.830046	0.237640	16.769267	0.497182	7.454560
2441.280000	414.762946	192.850707	0.237634	16.771064	0.497171	7.455359
2441.300000	414.762946	192.840184	0.237637	16.770149	0.497176	7.454952
2441.320000	414.762946	192.834583	0.237639	16.769662	0.497179	7.454736
2441.340000	414.762946	192.818607	0.237643	16.768272	0.497188	7.454118
2441.360000	414.762946	192.811596	0.237645	16.767663	0.497191	7.453847
2441.380000	414.762946	192.808231	0.237645	16.767370	0.497193	7.453717
2441.420000	414.763026	192.808902	0.237645	16.767428	0.497193	7.453743
2441.440000	414.763026	192.795757	0.237649	16.766285	0.497200	7.453235
2441.460000	414.762946	192.784623	0.237652	16.765317	0.497205	7.452804
2441.480000	414.762946	192.784471	0.237652	16.765304	0.497205	7.452798
2441.500000	414.762946	192.785065	0.237651	16.765355	0.497205	7.452821
2441.500000	414.762946	192.787416	0.237651	16.765560	0.497204	7.452912
2441.520000	414.763026	192.785971	0.237651	16.765434	0.497205	7.452856
2441.540000	414.763026	192.793163	0.237649	16.766060	0.497201	7.453134
2441.560000	414.762946	192.803932	0.237647	16.766996	0.497195	7.453551
2441.580000	414.763026	192.779423	0.237653	16.764865	0.497208	7.452603
2441.600000	414.762946	192.788408	0.237651	16.765646	0.497203	7.452950
2441.640000	414.762946	192.791605	0.237650	16.765924	0.497202	7.453074
2441.660000	414.762946	192.783162	0.237652	16.765190	0.497206	7.452748
2441.680000	414.762946	192.783594	0.237652	16.765228	0.497206	7.452764
2441.700000	414.762946	192.799529	0.237648	16.766613	0.497197	7.453380
2441.720000	414.762946	192.789965	0.237650	16.765782	0.497202	7.453011
2441.720000	414.762946	192.790715	0.237650	16.765847	0.497202	7.453040
2441.740000	414.763026	192.786315	0.237651	16.765464	0.497204	7.452870
2441.760000	414.762946	192.781237	0.237652	16.765023	0.497207	7.452673
2441.780000	414.762946	192.776912	0.237654	16.764646	0.497209	7.452506
2441.820000	414.762946	192.776447	0.237654	16.764606	0.497209	7.452488
2441.840000	414.763026	192.785706	0.237651	16.765411	0.497205	7.452846
2441.860000	414.763026	192.789338	0.237650	16.765727	0.497203	7.452986
2441.880000	414.763026	192.774446	0.237654	16.764432	0.497211	7.452411
2441.900000	414.762946	192.773703	0.237654	16.764367	0.497211	7.452382
2441.920000	414.763026	192.783373	0.237652	16.765208	0.497206	7.452756
2441.920000	414.763026	192.780924	0.237653	16.764995	0.497207	7.452661
2441.940000	414.762946	192.776250	0.237654	16.764589	0.497210	7.452480
2441.960000	414.762946	192.778430	0.237653	16.764778	0.497208	7.452565
2441.980000	414.762946	192.767905	0.237656	16.763863	0.497214	7.452158
2442.020000	414.762946	192.781410	0.237652	16.765038	0.497207	7.452680
2442.040000	414.762946	192.772987	0.237655	16.764305	0.497211	7.452354
2442.060000	414.763026	192.762464	0.237657	16.763390	0.497217	7.451948
2442.080000	414.762946	192.779339	0.237653	16.764857	0.497208	7.452600
2442.100000	414.762946	192.776280	0.237654	16.764591	0.497210	7.452482
2442.120000	414.762946	192.760367	0.237658	16.763208	0.497218	7.451866
2442.140000	414.763026	192.759537	0.237658	16.763135	0.497218	7.451834
2442.140000	414.763026	192.765077	0.237657	16.763617	0.497215	7.452049
2442.160000	414.762946	192.782445	0.237652	16.765128	0.497206	7.452720
2442.180000	414.762946	192.768327	0.237656	16.763900	0.497214	7.452174
2442.200000	414.762946	192.760050	0.237658	16.763180	0.497218	7.451854
2442.220000	414.762946	192.766062	0.237656	16.763703	0.497215	7.452087
2442.260000	414.763026	192.753636	0.237660	16.762622	0.497221	7.451606
2442.280000	414.763026	192.753415	0.237660	16.762603	0.497221	7.451598
2442.300000	414.763026	192.761380	0.237658	16.763296	0.497217	7.451906
2442.320000	414.762946	192.761344	0.237658	16.763293	0.497217	7.451904
2442.340000	414.763026	192.752655	0.237660	16.762537	0.497222	7.451568
2442.360000	414.762946	192.770199	0.237655	16.764063	0.497213	7.452247
2442.360000	414.762946	192.757545	0.237659	16.762962	0.497219	7.451757
2442.380000	414.762946	192.755665	0.237659	16.762799	0.497220	7.451685
2442.400000	414.762946	192.770454	0.237655	16.764085	0.497213	7.452256
2442.440000	414.762946	192.754687	0.237659	16.762714	0.497221	7.451647
2442.440000	414.762946	192.758116	0.237658	16.763012	0.497219	7.451779
2442.480000	414.763026	192.757957	0.237659	16.762998	0.497219	7.451773
2442.500000	414.762946	192.763926	0.237657	16.763517	0.497216	7.452004
2442.520000	414.762946	192.745947	0.237662	16.761954	0.497225	7.451309
2442.540000	414.763026	192.754005	0.237660	16.762654	0.497221	7.451621
2442.560000	414.762946	192.760499	0.237658	16.763219	0.497218	7.451872
2442.560000	414.762946	192.757850	0.237659	16.762989	0.497219	7.451769
2442.580000	414.763026	192.751577	0.237660	16.762443	0.497222	7.451527
2442.600000	414.762946	192.747215	0.237661	16.762064	0.497225	7.451358
2442.620000	414.762946	192.753225	0.237660	16.762586	0.497221	7.451590
2442.640000	414.762946	192.754961	0.237659	16.762737	0.497221	7.451657
2442.680000	414.762946	192.765171	0.237657	16.763625	0.497215	7.452052
2442.700000	414.763026	192.752343	0.237660	16.762510	0.497222	7.451556
2442.720000	414.763026	192.759231	0.237658	16.763109	0.497218	7.451823
2442.740000	414.762946	192.761181	0.237658	16.763278	0.497217	7.451898
2442.760000	414.762946	192.757498	0.237659	16.762958	0.497219	7.451756
2442.780000	414.762946	192.749425	0.237661	16.762256	0.497223	7.451443
2442.780000	414.762946	192.756060	0.237659	16.762833	0.497220	7.451700
2442.800000	414.763026	192.741119	0.237663	16.761534	0.497228	7.451122
2442.820000	414.762946	192.752074	0.237660	16.762486	0.497222	7.451546
2442.840000	414.762946	192.736317	0.237664	16.761116	0.497230	7.450937
2442.880000	414.762946	192.749277	0.237661	16.762243	0.497223	7.451438
2442.880000	414.762946	192.757462	0.237659	16.762955	0.497219	7.451754
2442.900000	414.762946	192.742138	0.237663	16.761622	0.497227	7.451162
2442.920000	414.762946	192.744060	0.237662	16.761789	0.497226	7.451236
2442.960000	414.762946	192.743301	0.237662	16.761723	0.497227	7.451207
2442.980000	414.762946	192.740149	0.237663	16.761449	0.497228	7.451085
2443.000000	414.763026	192.723411	0.237668	16.759994	0.497237	7.450438
2443.000000	414.763026	192.739484	0.237663	16.761392	0.497229	7.451059
2443.020000	414.763026	192.744222	0.237662	16.761804	0.497226	7.451242
2443.040000	414.762946	192.742534	0.237663	16.761657	0.497227	7.451177
2443.060000	414.762946	192.732426	0.237665	16.760778	0.497232	7.450786
2443.080000	414.763026	192.735044	0.237665	16.761005	0.497231	7.450888
2443.120000	414.763026	192.735208	0.237665	16.761020	0.497231	7.450894
2443.140000	414.762946	192.734512	0.237665	16.760959	0.497231	7.450867
2443.160000	414.762946	192.733031	0.237665	16.760830	0.497232	7.450810
2443.180000	414.763026	192.738923	0.237664	16.761343	0.497229	7.451037
2443.200000	414.762946	192.746545	0.237662	16.762006	0.497225	7.451332
2443.200000	414.762946	192.740341	0.237663	16.761466	0.497228	7.451092
2443.220000	414.762946	192.737526	0.237664	16.761221	0.497230	7.450983
2443.240000	414.763026	192.728979	0.237666	16.760478	0.497234	7.450653
2443.260000	414.763026	192.738492	0.237664	16.761305	0.497229	7.451021
2443.280000	414.762946	192.729961	0.237666	16.760563	0.497233	7.450691
2443.320000	414.763026	192.733788	0.237665	16.760896	0.497232	7.450839
2443.340000	414.763026	192.722333	0.237668	16.759900	0.497238	7.450396
2443.360000	414.763026	192.732933	0.237665	16.760822	0.497232	7.450806
2443.380000	414.762946	192.720069	0.237668	16.759703	0.497239	7.450309
2443.400000	414.763026	192.718733	0.237669	16.759587	0.497239	7.450257
2443.420000	414.763026	192.725007	0.237667	16.760133	0.497236	7.450499
2443.420000	414.763026	192.719929	0.237669	16.759691	0.497239	7.450303
2443.440000	414.762946	192.704202	0.237673	16.758323	0.497247	7.449695
2443.460000	414.762946	192.703712	0.237673	16.758281	0.497247	7.449676
2443.480000	414.762946	192.717744	0.237669	16.759501	0.497240	7.450219
2443.500000	414.762946	192.713583	0.237670	16.759139	0.497242	7.450058
2443.540000	414.762946	192.701364	0.237673	16.758076	0.497248	7.449585
2443.560000	414.762946	192.698202	0.237674	16.757801	0.497250	7.449463
2443.580000	414.762946	192.708097	0.237672	16.758662	0.497245	7.449846
2443.600000	414.762946	192.712023	0.237671	16.759003	0.497243	7.449998
2443.620000	414.762946	192.703527	0.237673	16.758265	0.497247	7.449669
2443.640000	414.762946	192.706364	0.237672	16.758511	0.497246	7.449779
2443.640000	414.762946	192.704560	0.237672	16.758354	0.497247	7.449709
2443.660000	414.762946	192.717279	0.237669	16.759460	0.497240	7.450201
2443.680000	414.762946	192.710254	0.237671	16.758850	0.497244	7.449929
2443.720000	414.762946	192.697553	0.237674	16.757745	0.497250	7.449438
2443.720000	414.762946	192.696693	0.237675	16.757670	0.497251	7.449405
2443.740000	414.762946	192.688144	0.237677	16.756927	0.497255	7.449074
2443.780000	414.763026	192.689524	0.237676	16.757047	0.497255	7.449128
2443.800000	414.762946	192.690622	0.237676	16.757142	0.497254	7.449170
2443.820000	414.763026	192.692353	0.237676	16.757293	0.497253	7.449237
2443.840000	414.762946	192.698168	0.237674	16.757799	0.497250	7.449462
2443.840000	414.762946	192.696313	0.237675	16.757637	0.497251	7.449390
2443.860000	414.763026	192.706042	0.237672	16.758483	0.497246	7.449766
2443.880000	414.763026	192.700405	0.237674	16.757993	0.497249	7.449548
2443.900000	414.763026	192.690659	0.237676	16.757145	0.497254	7.449172
2443.940000	414.762946	192.699961	0.237674	16.757954	0.497249	7.449531
2443.940000	414.762946	192.688761	0.237677	16.756980	0.497255	7.449098
2443.980000	414.763026	192.704029	0.237673	16.758308	0.497247	7.449689
2444.000000	414.762946	192.698582	0.237674	16.757834	0.497250	7.449478
2444.020000	414.762946	192.683923	0.237678	16.756560	0.497257	7.448911
2444.040000	414.762946	192.671061	0.237681	16.755441	0.497264	7.448414
2444.060000	414.763026	192.685829	0.237677	16.756725	0.497256	7.448985
2444.060000	414.763026	192.680774	0.237679	16.756286	0.497259	7.448789
2444.080000	414.762946	192.664379	0.237683	16.754860	0.497267	7.448156
2444.100000	414.763026	192.661832	0.237684	16.754639	0.497269	7.448057
2444.120000	414.762946	192.661392	0.237684	16.754600	0.497269	7.448040
2444.140000	414.762946	192.679042	0.237679	16.756135	0.497260	7.448723
2444.160000	414.762946	192.675779	0.237680	16.755851	0.497262	7.448596
2444.200000	414.762946	192.677341	0.237680	16.755987	0.497261	7.448657
2444.200000	414.762946	192.666711	0.237682	16.755063	0.497266	7.448246
2444.240000	414.762946	192.655892	0.237685	16.754122	0.497272	7.447828
2444.260000	414.762946	192.669363	0.237682	16.755294	0.497265	7.448348
2444.280000	414.763026	192.674180	0.237680	16.755712	0.497262	7.448535
2444.280000	414.763026	192.662422	0.237684	16.754690	0.497269	7.448080
2444.300000	414.762946	192.674478	0.237680	16.755738	0.497262	7.448546
2444.320000	414.763026	192.676829	0.237680	16.755943	0.497261	7.448637
2444.340000	414.763026	192.659253	0.237684	16.754414	0.497270	7.447958
2444.360000	414.762946	192.654461	0.237686	16.753998	0.497273	7.447772
2444.380000	414.763026	192.659123	0.237684	16.754403	0.497270	7.447953
2444.420000	414.762946	192.652819	0.237686	16.753855	0.497273	7.447709
2444.440000	414.763026	192.653949	0.237686	16.753953	0.497273	7.447752
2444.460000	414.762946	192.666355	0.237682	16.755032	0.497266	7.448232
2444.480000	414.763026	192.667387	0.237682	16.755122	0.497266	7.448272
2444.480000	414.763026	192.654052	0.237686	16.753962	0.497273	7.447756
2444.500000	414.762946	192.667779	0.237682	16.755156	0.497266	7.448287
2444.520000	414.762946	192.657422	0.237685	16.754255	0.497271	7.447887
2444.540000	414.763026	192.659462	0.237684	16.754432	0.497270	7.447966
2444.560000	414.762946	192.657131	0.237685	16.754230	0.497271	7.447875
2444.600000	414.763026	192.663324	0.237683	16.754768	0.497268	7.448115
2444.620000	414.763026	192.655199	0.237685	16.754062	0.497272	7.447801
2444.640000	414.763026	192.656821	0.237685	16.754203	0.497271	7.447863
2444.660000	414.762946	192.663492	0.237683	16.754783	0.497268	7.448121
2444.680000	414.763026	192.672239	0.237681	16.755544	0.497263	7.448460
2444.700000	414.762946	192.670621	0.237681	16.755403	0.497264	7.448397
2444.700000	414.762946	192.662481	0.237683	16.754695	0.497268	7.448082
2444.720000	414.762946	192.662067	0.237684	16.754659	0.497269	7.448066
2444.740000	414.762946	192.662813	0.237683	16.754724	0.497268	7.448095
2444.760000	414.762946	192.659643	0.237684	16.754448	0.497270	7.447973
2444.780000	414.762946	192.649534	0.237687	16.753569	0.497275	7.447582
2444.800000	414.763026	192.661192	0.237684	16.754583	0.497269	7.448032
2444.840000	414.763026	192.675040	0.237680	16.755787	0.497262	7.448568
2444.860000	414.762946	192.654412	0.237686	16.753993	0.497273	7.447770
2444.880000	414.762946	192.646469	0.237688	16.753303	0.497277	7.447463
2444.900000	414.762946	192.649963	0.237687	16.753606	0.497275	7.447598
2444.920000	414.762946	192.659458	0.237684	16.754432	0.497270	7.447965
2444.920000	414.762946	192.654475	0.237686	16.753999	0.497273	7.447773
2444.940000	414.762946	192.659242	0.237684	16.754413	0.497270	7.447957
2444.960000	414.762946	192.666870	0.237682	16.755077	0.497266	7.448252
2444.980000	414.762946	192.653608	0.237686	16.753923	0.497273	7.447739
2445.020000	414.763026	192.648820	0.237687	16.753507	0.497276	7.447554
2445.020000	414.763026	192.650785	0.237687	16.753678	0.497275	7.447630
2445.060000	414.762946	192.651940	0.237686	16.753778	0.497274	7.447675
2445.080000	414.762946	192.644006	0.237688	16.753088	0.497278	7.447368
2445.100000	414.763026	192.673974	0.237681	16.755694	0.497263	7.448527
2445.120000	414.762946	192.648858	0.237687	16.753510	0.497275	7.447556
2445.120000	414.762946	192.633819	0.237691	16.752202	0.497283	7.446974
2445.140000	414.763026	192.644675	0.237688	16.753146	0.497278	7.447394
2445.160000	414.763026	192.653763	0.237686	16.753937	0.497273	7.447745
2445.180000	414.763026	192.644279	0.237688	16.753112	0.497278	7.447379
2445.220000	414.762946	192.641682	0.237689	16.752886	0.497279	7.447278
2445.220000	414.762946	192.651522	0.237686	16.753742	0.497274	7.447659
2445.260000	414.762946	192.651158	0.237686	16.753710	0.497274	7.447645
2445.280000	414.762946	192.642008	0.237689	16.752915	0.497279	7.447291
2445.300000	414.762946	192.646054	0.237688	16.753266	0.497277	7.447447
2445.320000	414.762946	192.643441	0.237688	16.753039	0.497278	7.447346
2445.340000	414.762946	192.642813	0.237689	16.752985	0.497279	7.447322
2445.340000	414.762946	192.633292	0.237691	16.752157	0.497284	7.446954
2445.360000	414.763026	192.647564	0.237687	16.753398	0.497276	7.447506
2445.380000	414.763026	192.647690	0.237687	16.753409	0.497276	7.447511
2445.400000	414.763026	192.644007	0.237688	16.753088	0.497278	7.447368
2445.420000	414.762946	192.650036	0.237687	16.753613	0.497275	7.447601
2445.460000	414.762946	192.641389	0.237689	16.752861	0.497279	7.447267
2445.480000	414.763026	192.653002	0.237686	16.753871	0.497273	7.447716
2445.500000	414.763026	192.648575	0.237687	16.753486	0.497276	7.447545
2445.520000	414.762946	192.635396	0.237691	16.752340	0.497282	7.447035
2445.540000	414.762946	192.635378	0.237691	16.752338	0.497282	7.447035
2445.560000	414.762946	192.635180	0.237691	16.752321	0.497283	7.447027
2445.560000	414.762946	192.637078	0.237690	16.752486	0.497282	7.447100
2445.580000	414.762946	192.634208	0.237691	16.752236	0.497283	7.446989
2445.600000	414.762946	192.617531	0.237695	16.750786	0.497292	7.446345
2445.620000	414.762946	192.619501	0.237695	16.750957	0.497291	7.446421
2445.660000	414.762946	192.622821	0.237694	16.751246	0.497289	7.446549
2445.680000	414.762946	192.629122	0.237692	16.751794	0.497286	7.446793
2445.700000	414.762946	192.615376	0.237696	16.750599	0.497293	7.446261
2445.720000	414.762946	192.612704	0.237696	16.750366	0.497294	7.446158
2445.740000	414.763026	192.625795	0.237693	16.751505	0.497288	7.446664
2445.760000	414.763026	192.621019	0.237694	16.751089	0.497290	7.446479
2445.760000	414.763026	192.625089	0.237693	16.751443	0.497288	7.446637
2445.780000	414.763026	192.620087	0.237695	16.751008	0.497290	7.446443
2445.800000	414.762946	192.625673	0.237693	16.751494	0.497287	7.446659
2445.820000	414.762946	192.617117	0.237695	16.750750	0.497292	7.446329
2445.840000	414.762946	192.629062	0.237692	16.751789	0.497286	7.446790
2445.860000	414.762946	192.625927	0.237693	16.751516	0.497287	7.446669
2445.900000	414.762946	192.621965	0.237694	16.751172	0.497289	7.446516
2445.920000	414.762946	192.635235	0.237691	16.752326	0.497283	7.447029
2445.940000	414.763026	192.630285	0.237692	16.751895	0.497285	7.446838
2445.960000	414.762946	192.630536	0.237692	16.751917	0.497285	7.446847
2445.980000	414.762946	192.635139	0.237691	16.752317	0.497283	7.447025
2445.980000	414.762946	192.633196	0.237691	16.752148	0.497284	7.446950
2446.000000	414.762946	192.620499	0.237694	16.751044	0.497290	7.446459
2446.020000	414.762946	192.626895	0.237693	16.751600	0.497287	7.446707
2446.040000	414.763026	192.618557	0.237695	16.750875	0.497291	7.446384
2446.060000	414.762946	192.617956	0.237695	16.750823	0.497291	7.446361
2446.080000	414.762946	192.625284	0.237693	16.751460	0.497288	7.446644
2446.120000	414.763026	192.605725	0.237698	16.749759	0.497298	7.445888
2446.140000	414.762946	192.612983	0.237696	16.750390	0.497294	7.446169
2446.160000	414.762946	192.622579	0.237694	16.751225	0.497289	7.446540
2446.180000	414.762946	192.624279	0.237693	16.751373	0.497288	7.446605
2446.200000	414.763026	192.603079	0.237699	16.749529	0.497299	7.445786
2446.200000	414.763026	192.618426	0.237695	16.750864	0.497291	7.446379
2446.220000	414.763026	192.600393	0.237700	16.749296	0.497301	7.445682
2446.240000	414.762946	192.596914	0.237701	16.748993	0.497302	7.445548
2446.260000	414.762946	192.595916	0.237701	16.748906	0.497303	7.445509
2446.300000	414.762946	192.599177	0.237700	16.749190	0.497301	7.445635
2446.320000	414.762946	192.595868	0.237701	16.748902	0.497303	7.445507
2446.340000	414.763026	192.595108	0.237701	16.748836	0.497303	7.445478
2446.360000	414.763026	192.592727	0.237702	16.748629	0.497305	7.445386
2446.380000	414.763026	192.610414	0.237697	16.750167	0.497295	7.446069
2446.400000	414.763026	192.599171	0.237700	16.749189	0.497301	7.445635
2446.400000	414.763026	192.587210	0.237703	16.748149	0.497307	7.445172
2446.420000	414.762946	192.594588	0.237701	16.748791	0.497304	7.445458
2446.440000	414.762946	192.578227	0.237706	16.747368	0.497312	7.444825
2446.460000	414.762946	192.579630	0.237705	16.747490	0.497311	7.444879
2446.500000	414.762946	192.586499	0.237703	16.748087	0.497308	7.445145
2446.500000	414.762946	192.577758	0.237706	16.747327	0.497312	7.444807
2446.520000	414.762946	192.597121	0.237701	16.749011	0.497302	7.445556
2446.560000	414.763026	192.598267	0.237700	16.749111	0.497302	7.445600
2446.580000	414.763026	192.595522	0.237701	16.748872	0.497303	7.445494
2446.600000	414.763026	192.594785	0.237701	16.748808	0.497304	7.445465
2446.620000	414.762946	192.596715	0.237701	16.748976	0.497302	7.445540
2446.620000	414.762946	192.581485	0.237705	16.747651	0.497310	7.444951
2446.640000	414.762946	192.593444	0.237702	16.748691	0.497304	7.445413
2446.660000	414.763026	192.586647	0.237703	16.748100	0.497308	7.445151
2446.680000	414.763026	192.593897	0.237701	16.748731	0.497304	7.445431
2446.700000	414.762946	192.577331	0.237706	16.747290	0.497312	7.444791
2446.720000	414.762946	192.585226	0.237704	16.747977	0.497308	7.445096
2446.760000	414.762946	192.576354	0.237706	16.747205	0.497313	7.444753
2446.780000	414.762946	192.587302	0.237703	16.748157	0.497307	7.445176
2446.800000	414.762946	192.595542	0.237701	16.748874	0.497303	7.445495
2446.820000	414.762946	192.583856	0.237704	16.747857	0.497309	7.445043
2446.840000	414.763026	192.583525	0.237704	16.747829	0.497309	7.445030
2446.840000	414.763026	192.578790	0.237705	16.747417	0.497312	7.444847
2446.860000	414.763026	192.596248	0.237701	16.748935	0.497303	7.445522
2446.880000	414.763026	192.566887	0.237709	16.746382	0.497318	7.444387
2446.900000	414.762946	192.577486	0.237706	16.747303	0.497312	7.444797
2446.940000	414.762946	192.578906	0.237705	16.747427	0.497312	7.444851
2446.960000	414.762946	192.558877	0.237711	16.745685	0.497322	7.444077
2446.980000	414.763026	192.581659	0.237705	16.747666	0.497310	7.444958
2447.000000	414.763026	192.584409	0.237704	16.747906	0.497309	7.445064
2447.020000	414.763026	192.573876	0.237707	16.746990	0.497314	7.444657
2447.040000	414.763026	192.588172	0.237703	16.748233	0.497307	7.445210
2447.040000	414.763026	192.578796	0.237705	16.747417	0.497312	7.444847
2447.060000	414.763026	192.561466	0.237710	16.745910	0.497321	7.444177
2447.080000	414.762946	192.569531	0.237708	16.746612	0.497317	7.444489
2447.100000	414.762946	192.553404	0.237712	16.745209	0.497325	7.443866
2447.120000	414.762946	192.535254	0.237717	16.743631	0.497334	7.443164
2447.140000	414.762946	192.540779	0.237715	16.744111	0.497331	7.443377
2447.180000	414.762946	192.539005	0.237716	16.743957	0.497332	7.443309
2447.200000	414.762946	192.528567	0.237718	16.743049	0.497338	7.442905
2447.220000	414.762946	192.540747	0.237715	16.744109	0.497331	7.443376
2447.240000	414.763026	192.548823	0.237713	16.744811	0.497327	7.443688
2447.260000	414.762946	192.539759	0.237716	16.744023	0.497332	7.443338
2447.260000	414.762946	192.529756	0.237718	16.743153	0.497337	7.442951
2447.280000	414.763026	192.537298	0.237716	16.743809	0.497333	7.443243
2447.300000	414.762946	192.541577	0.237715	16.744181	0.497331	7.443408
2447.320000	414.763026	192.534069	0.237717	16.743528	0.497335	7.443118
2447.360000	414.762946	192.531637	0.237718	16.743316	0.497336	7.443024
2447.380000	414.762946	192.535483	0.237717	16.743651	0.497334	7.443173
2447.400000	414.762946	192.541899	0.237715	16.744209	0.497331	7.443421
2447.420000	414.763026	192.547958	0.237713	16.744736	0.497328	7.443655
2447.440000	414.762946	192.536724	0.237716	16.743759	0.497333	7.443221
2447.460000	414.763026	192.542799	0.237715	16.744287	0.497330	7.443456
2447.480000	414.763026	192.547715	0.237714	16.744715	0.497328	7.443646
2447.480000	414.763026	192.539920	0.237716	16.744037	0.497332	7.443344
2447.500000	414.762946	192.541215	0.237715	16.744149	0.497331	7.443394
2447.520000	414.762946	192.527143	0.237719	16.742925	0.497338	7.442850
2447.540000	414.763026	192.539154	0.237716	16.743970	0.497332	7.443315
2447.560000	414.762946	192.537904	0.237716	16.743861	0.497333	7.443266
2447.580000	414.762946	192.542601	0.237715	16.744270	0.497330	7.443448
2447.620000	414.762946	192.536863	0.237716	16.743771	0.497333	7.443226
2447.640000	414.762946	192.541345	0.237715	16.744161	0.497331	7.443399
2447.660000	414.762946	192.546015	0.237714	16.744567	0.497329	7.443580
2447.680000	414.763026	192.512575	0.237723	16.741659	0.497346	7.442287
2447.680000	414.763026	192.523366	0.237720	16.742597	0.497341	7.442704
2447.700000	414.763026	192.530903	0.237718	16.743253	0.497337	7.442996
2447.720000	414.763026	192.522817	0.237720	16.742549	0.497341	7.442683
2447.740000	414.762946	192.517678	0.237721	16.742102	0.497343	7.442484
2447.780000	414.762946	192.520524	0.237721	16.742350	0.497342	7.442594
2447.780000	414.762946	192.531596	0.237718	16.743313	0.497336	7.443022
2447.820000	414.763026	192.537699	0.237716	16.743843	0.497333	7.443258
2447.840000	414.763026	192.543730	0.237715	16.744368	0.497330	7.443492
2447.860000	414.763026	192.543042	0.237715	16.744308	0.497330	7.443465
2447.880000	414.762946	192.542376	0.237715	16.744250	0.497331	7.443439
2447.900000	414.763026	192.549242	0.237713	16.744847	0.497327	7.443705
2447.900000	414.763026	192.539634	0.237716	16.744012	0.497332	7.443333
2447.920000	414.762946	192.545695	0.237714	16.744539	0.497329	7.443568
2447.940000	414.762946	192.552107	0.237712	16.745096	0.497326	7.443815
2447.960000	414.763026	192.539796	0.237716	16.744026	0.497332	7.443339
2447.980000	414.763026	192.530659	0.237718	16.743231	0.497337	7.442986
2448.020000	414.762946	192.542703	0.237715	16.744279	0.497330	7.443452
2448.040000	414.762946	192.540768	0.237715	16.744110	0.497331	7.443377
2448.060000	414.762946	192.542285	0.237715	16.744242	0.497331	7.443436
2448.080000	414.762946	192.524329	0.237720	16.742681	0.497340	7.442742
2448.100000	414.762946	192.529228	0.237718	16.743107	0.497337	7.442931
2448.120000	414.762946	192.521818	0.237720	16.742462	0.497341	7.442644
2448.120000	414.762946	192.538576	0.237716	16.743920	0.497333	7.443292
2448.140000	414.762946	192.522643	0.237720	16.742534	0.497341	7.442676
2448.160000	414.762946	192.531759	0.237718	16.743327	0.497336	7.443029
2448.180000	414.763026	192.531120	0.237718	16.743271	0.497336	7.443004
2448.220000	414.762946	192.518983	0.237721	16.742216	0.497343	7.442535
2448.240000	414.762946	192.516933	0.237722	16.742038	0.497344	7.442456
2448.260000	414.763026	192.527641	0.237719	16.742969	0.497338	7.442870
2448.280000	414.762946	192.528346	0.237719	16.743030	0.497338	7.442897
2448.300000	414.762946	192.527467	0.237719	16.742954	0.497338	7.442863
2448.320000	414.763026	192.524785	0.237720	16.742720	0.497340	7.442759
2448.320000	414.763026	192.522901	0.237720	16.742557	0.497341	7.442686
2448.340000	414.762946	192.517075	0.237721	16.742050	0.497344	7.442461
2448.360000	414.762946	192.527608	0.237719	16.742966	0.497338	7.442868
2448.380000	414.762946	192.512126	0.237723	16.741620	0.497346	7.442270
2448.400000	414.763026	192.523607	0.237720	16.742618	0.497340	7.442714
2448.420000	414.762946	192.530357	0.237718	16.743205	0.497337	7.442975
2448.440000	414.762946	192.519275	0.237721	16.742241	0.497343	7.442546
2448.460000	414.762946	192.520716	0.237721	16.742367	0.497342	7.442602
2448.500000	414.763026	192.512990	0.237723	16.741695	0.497346	7.442303
2448.520000	414.762946	192.513559	0.237722	16.741744	0.497345	7.442325
2448.540000	414.762946	192.507169	0.237724	16.741188	0.497349	7.442078
2448.540000	414.762946	192.514094	0.237722	16.741791	0.497345	7.442346
2448.560000	414.763026	192.518857	0.237721	16.742205	0.497343	7.442530
2448.580000	414.763026	192.522602	0.237720	16.742531	0.497341	7.442675
2448.600000	414.762946	192.516802	0.237722	16.742026	0.497344	7.442451
2448.640000	414.762946	192.513014	0.237723	16.741697	0.497346	7.442304
2448.640000	414.762946	192.492394	0.237728	16.739904	0.497356	7.441507
2448.680000	414.762946	192.522419	0.237720	16.742515	0.497341	7.442668
2448.700000	414.762946	192.506573	0.237724	16.741137	0.497349	7.442055
2448.720000	414.762946	192.511097	0.237723	16.741530	0.497347	7.442230
2448.740000	414.763026	192.519708	0.237721	16.742279	0.497342	7.442563
2448.760000	414.763026	192.509363	0.237724	16.741379	0.497348	7.442163
2448.760000	414.763026	192.500135	0.237726	16.740577	0.497353	7.441806
2448.780000	414.762946	192.500481	0.237726	16.740607	0.497352	7.441820
2448.800000	414.763026	192.494584	0.237727	16.740094	0.497355	7.441592
2448.820000	414.762946	192.497835	0.237727	16.740377	0.497354	7.441717
2448.840000	414.762946	192.494708	0.237727	16.740105	0.497355	7.441596
2448.880000	414.762946	192.494907	0.237727	16.740122	0.497355	7.441604
2448.900000	414.762946	192.496104	0.237727	16.740226	0.497354	7.441650
2448.920000	414.763026	192.498953	0.237726	16.740474	0.497353	7.441761
2448.940000	414.762946	192.483820	0.237730	16.739158	0.497361	7.441175
2448.960000	414.762946	192.491627	0.237728	16.739837	0.497357	7.441477
2448.960000	414.762946	192.494549	0.237727	16.740091	0.497355	7.441590
2448.980000	414.763026	192.486040	0.237730	16.739351	0.497360	7.441261
2449.000000	414.763026	192.488675	0.237729	16.739580	0.497358	7.441363
2449.020000	414.762946	192.496423	0.237727	16.740254	0.497354	7.441663
2449.040000	414.762946	192.497752	0.237727	16.740370	0.497354	7.441714
2449.060000	414.762946	192.487215	0.237729	16.739453	0.497359	7.441307
2449.080000	414.762946	192.499599	0.237726	16.740530	0.497353	7.441785
2449.120000	414.762946	192.508006	0.237724	16.741261	0.497348	7.442111
2449.140000	414.763026	192.508361	0.237724	16.741292	0.497348	7.442124
2449.160000	414.763026	192.501684	0.237726	16.740711	0.497352	7.441866
2449.180000	414.762946	192.508211	0.237724	16.741279	0.497348	7.442118
2449.180000	414.762946	192.511257	0.237723	16.741544	0.497347	7.442236
2449.200000	414.762946	192.496429	0.237727	16.740255	0.497354	7.441663
2449.220000	414.763026	192.506762	0.237724	16.741153	0.497349	7.442062
2449.240000	414.762946	192.500533	0.237726	16.740611	0.497352	7.441822
2449.280000	414.762946	192.484051	0.237730	16.739178	0.497361	7.441184
2449.300000	414.762946	192.481601	0.237731	16.738965	0.497362	7.441090
2449.320000	414.762946	192.488246	0.237729	16.739543	0.497359	7.441347
2449.340000	414.762946	192.485087	0.237730	16.739268	0.497360	7.441224
2449.360000	414.762946	192.468548	0.237734	16.737830	0.497369	7.440585
2449.380000	414.762946	192.485470	0.237730	16.739301	0.497360	7.441239
2449.400000	414.762946	192.499356	0.237726	16.740509	0.497353	7.441776
2449.400000	414.762946	192.472067	0.237733	16.738136	0.497367	7.440721
2449.420000	414.762946	192.476727	0.237732	16.738541	0.497365	7.440901
2449.440000	414.762946	192.484238	0.237730	16.739194	0.497361	7.441192
2449.460000	414.762946	192.469663	0.237734	16.737927	0.497368	7.440628
2449.480000	414.763026	192.467641	0.237734	16.737751	0.497369	7.440550
2449.520000	414.762946	192.480756	0.237731	16.738891	0.497362	7.441057
2449.540000	414.762946	192.481952	0.237731	16.738995	0.497362	7.441103
2449.560000	414.762946	192.469141	0.237734	16.737881	0.497368	7.440608
2449.580000	414.762946	192.486859	0.237729	16.739422	0.497359	7.441293
2449.600000	414.763026	192.475393	0.237732	16.738425	0.497365	7.440850
2449.600000	414.763026	192.470306	0.237734	16.737983	0.497368	7.440653
2449.620000	414.763026	192.485482	0.237730	16.739302	0.497360	7.441240
2449.640000	414.762946	192.473175	0.237733	16.738232	0.497366	7.440764
2449.660000	414.763026	192.481145	0.237731	16.738925	0.497362	7.441072
2449.680000	414.763026	192.485959	0.237730	16.739344	0.497360	7.441258
2449.720000	414.763026	192.477304	0.237732	16.738591	0.497364	7.440924
2449.720000	414.763026	192.489162	0.237729	16.739622	0.497358	7.441382
2449.760000	414.762946	192.499263	0.237726	16.740501	0.497353	7.441773
2449.760000	414.762946	192.492788	0.237728	16.739938	0.497356	7.441522
2449.800000	414.763026	192.494365	0.237727	16.740075	0.497356	7.441583
2449.820000	414.763026	192.483338	0.237730	16.739116	0.497361	7.441157
2449.820000	414.763026	192.469246	0.237734	16.737891	0.497369	7.440612
2449.840000	414.763026	192.474917	0.237733	16.738384	0.497366	7.440831
2449.860000	414.763026	192.473691	0.237733	16.738277	0.497366	7.440784
2449.880000	414.762946	192.460763	0.237736	16.737153	0.497373	7.440284
2449.900000	414.763026	192.467025	0.237735	16.737697	0.497370	7.440526
2449.940000	414.763026	192.469098	0.237734	16.737878	0.497369	7.440606
2449.960000	414.762946	192.476382	0.237732	16.738511	0.497365	7.440888
2449.980000	414.762946	192.481190	0.237731	16.738929	0.497362	7.441074
2450.000000	414.762946	192.487140	0.237729	16.739447	0.497359	7.441304
2450.020000	414.762946	192.478947	0.237731	16.738734	0.497363	7.440987
2450.040000	414.763026	192.479921	0.237731	16.738819	0.497363	7.441025
2450.040000	414.763026	192.468822	0.237734	16.737854	0.497369	7.440596
2450.060000	414.763026	192.471209	0.237734	16.738061	0.497367	7.440688
2450.080000	414.763026	192.469317	0.237734	16.737897	0.497368	7.440615
2450.100000	414.762946	192.472880	0.237733	16.738207	0.497367	7.440753
2450.140000	414.763026	192.464918	0.237735	16.737514	0.497371	7.440445
2450.140000	414.763026	192.465269	0.237735	16.737545	0.497371	7.440458
2450.180000	414.763026	192.473896	0.237733	16.738295	0.497366	7.440792
2450.200000	414.762946	192.467943	0.237734	16.737777	0.497369	7.440562
2450.220000	414.763026	192.479894	0.237731	16.738816	0.497363	7.441024
2450.240000	414.762946	192.476598	0.237732	16.738530	0.497365	7.440896
2450.240000	414.762946	192.486088	0.237730	16.739355	0.497360	7.441263
2450.260000	414.762946	192.481338	0.237731	16.738942	0.497362	7.441080
2450.280000	414.762946	192.483844	0.237730	16.739160	0.497361	7.441176
2450.300000	414.762946	192.466733	0.237735	16.737672	0.497370	7.440515
2450.320000	414.762946	192.476683	0.237732	16.738537	0.497365	7.440900
2450.340000	414.762946	192.463541	0.237735	16.737394	0.497371	7.440392
2450.360000	414.763026	192.463124	0.237736	16.737358	0.497372	7.440375
2450.400000	414.763026	192.452753	0.237738	16.736456	0.497377	7.439975
2450.420000	414.762946	192.459779	0.237736	16.737067	0.497373	7.440246
2450.440000	414.763026	192.454778	0.237738	16.736632	0.497376	7.440053
2450.460000	414.763026	192.460449	0.237736	16.737125	0.497373	7.440272
2450.460000	414.763026	192.448952	0.237739	16.736126	0.497379	7.439828
2450.480000	414.762946	192.455730	0.237738	16.736715	0.497375	7.440090
2450.500000	414.762946	192.460872	0.237736	16.737162	0.497373	7.440288
[truncated: 1,002 more rows]
