# Supplementary material for: Stress relaxation in the presence of sudden strain bursts: Methodology and stress relaxation data of microcast aluminium microwires
Source: Data Brief. 2018 Nov 14;21:2134–41. doi: 10.1016/j.dib.2018.11.047 (PMC6265499; doi:10.1016/j.dib.2018.11.047)
Supplement: Supplementary file 2 — Supplementary material [file mmc2.zip › Data in brief/As-cast/Al4N/Al_100_r_1/Stress relax txt files/Al_100_relax_1_Relaxcycle0019.txt]

Time[s]	Motordispl[�m]	Force[mN]	EngStrain	EngStress[MPa]	Shearstrain	Shearstress [MPa]
2509.476000	426.431441	199.816168	0.243917	17.376808	0.509599	7.724635
2509.496000	426.431441	199.810378	0.243919	17.376305	0.509602	7.724411
2509.516000	426.431441	199.800973	0.243921	17.375487	0.509607	7.724047
2509.536000	426.431441	199.791830	0.243924	17.374692	0.509612	7.723694
2509.556000	426.431441	199.772776	0.243929	17.373034	0.509622	7.722957
2509.576000	426.431441	199.776952	0.243927	17.373398	0.509620	7.723119
2509.596000	426.431441	199.754590	0.243933	17.371453	0.509631	7.722254
2509.596000	426.431441	199.736726	0.243938	17.369899	0.509640	7.721563
2509.636000	426.431441	199.719187	0.243943	17.368374	0.509649	7.720885
2509.656000	426.431441	199.696577	0.243948	17.366408	0.509661	7.720011
2509.676000	426.431441	199.669349	0.243956	17.364040	0.509675	7.718959
2509.696000	426.431441	199.660040	0.243958	17.363231	0.509680	7.718599
2509.716000	426.431360	199.657783	0.243959	17.363034	0.509681	7.718512
2509.736000	426.431441	199.644134	0.243962	17.361847	0.509688	7.717984
2509.756000	426.431441	199.626253	0.243967	17.360292	0.509697	7.717293
2509.756000	426.431441	199.632873	0.243965	17.360868	0.509694	7.717549
2509.776000	426.431441	199.623084	0.243968	17.360017	0.509699	7.717170
2509.816000	426.431441	199.606442	0.243972	17.358569	0.509708	7.716527
2509.836000	426.431441	199.600031	0.243974	17.358012	0.509711	7.716279
2509.856000	426.431441	199.594777	0.243975	17.357555	0.509714	7.716076
2509.876000	426.431360	199.580472	0.243979	17.356311	0.509721	7.715523
2509.896000	426.431441	199.582569	0.243978	17.356493	0.509720	7.715604
2509.916000	426.431360	199.564239	0.243983	17.354899	0.509729	7.714895
2509.936000	426.431441	199.562609	0.243983	17.354758	0.509730	7.714832
2509.956000	426.431441	199.536463	0.243990	17.352484	0.509744	7.713822
2509.976000	426.431441	199.532611	0.243991	17.352149	0.509746	7.713673
2509.976000	426.431441	199.515840	0.243996	17.350690	0.509754	7.713024
2509.996000	426.431360	199.504453	0.243999	17.349700	0.509760	7.712584
2510.036000	426.431441	199.499928	0.244000	17.349307	0.509763	7.712409
2510.056000	426.431360	199.475305	0.244006	17.347165	0.509775	7.711457
2510.076000	426.431441	199.466862	0.244008	17.346431	0.509780	7.711131
2510.096000	426.431360	199.467924	0.244008	17.346523	0.509779	7.711172
2510.116000	426.431441	199.434886	0.244017	17.343650	0.509796	7.709895
2510.136000	426.431441	199.435342	0.244017	17.343690	0.509796	7.709912
2510.156000	426.431441	199.422766	0.244020	17.342596	0.509803	7.709426
2510.176000	426.431441	199.412566	0.244023	17.341709	0.509808	7.709032
2510.196000	426.431441	199.388376	0.244029	17.339606	0.509820	7.708097
2510.196000	426.431441	199.380916	0.244031	17.338957	0.509824	7.707808
2510.216000	426.431360	199.356615	0.244037	17.336843	0.509837	7.706869
2510.236000	426.431441	199.337673	0.244042	17.335196	0.509846	7.706137
2510.276000	426.431441	199.330324	0.244044	17.334557	0.509850	7.705852
2510.276000	426.431441	199.319435	0.244047	17.333610	0.509856	7.705432
2510.316000	426.431441	199.299528	0.244052	17.331879	0.509866	7.704662
2510.336000	426.431441	199.293134	0.244054	17.331323	0.509869	7.704415
2510.356000	426.431441	199.284998	0.244056	17.330615	0.509874	7.704100
2510.376000	426.431441	199.271877	0.244059	17.329474	0.509880	7.703593
2510.396000	426.431441	199.256605	0.244063	17.328146	0.509888	7.703003
2510.396000	426.431441	199.248848	0.244065	17.327472	0.509892	7.702703
2510.416000	426.431441	199.239053	0.244068	17.326620	0.509897	7.702324
2510.436000	426.431441	199.221940	0.244073	17.325132	0.509906	7.701663
2510.476000	426.431441	199.202027	0.244078	17.323400	0.509917	7.700893
2510.496000	426.431441	199.192191	0.244080	17.322545	0.509922	7.700512
2510.516000	426.431441	199.183029	0.244083	17.321748	0.509926	7.700158
2510.536000	426.431441	199.172434	0.244085	17.320826	0.509932	7.699749
2510.556000	426.431441	199.167450	0.244087	17.320393	0.509934	7.699556
2510.576000	426.431441	199.164147	0.244088	17.320106	0.509936	7.699428
2510.596000	426.431441	199.155008	0.244090	17.319311	0.509941	7.699075
2510.616000	426.431441	199.153923	0.244090	17.319217	0.509941	7.699033
2510.616000	426.431441	199.131934	0.244096	17.317304	0.509953	7.698183
2510.656000	426.431441	199.124581	0.244098	17.316665	0.509957	7.697899
2510.656000	426.431441	199.113990	0.244101	17.315744	0.509962	7.697489
2510.696000	426.431360	199.114140	0.244101	17.315757	0.509962	7.697495
2510.716000	426.431441	199.106005	0.244103	17.315049	0.509966	7.697181
2510.736000	426.431441	199.097446	0.244105	17.314305	0.509971	7.696850
2510.756000	426.431441	199.075984	0.244111	17.312439	0.509982	7.696020
2510.776000	426.431441	199.081041	0.244109	17.312879	0.509979	7.696216
2510.796000	426.431441	199.073017	0.244111	17.312181	0.509983	7.695905
2510.816000	426.431441	199.060119	0.244115	17.311059	0.509990	7.695407
2510.836000	426.431441	199.044151	0.244119	17.309670	0.509998	7.694789
2510.836000	426.431441	199.044501	0.244119	17.309701	0.509998	7.694803
2510.856000	426.431360	199.034342	0.244121	17.308817	0.510003	7.694410
2510.876000	426.431360	199.028627	0.244123	17.308320	0.510006	7.694189
2510.896000	426.431441	199.019650	0.244125	17.307540	0.510011	7.693842
2510.916000	426.431360	199.023846	0.244124	17.307905	0.510008	7.694004
2510.956000	426.431441	199.013578	0.244127	17.307012	0.510014	7.693608
2510.976000	426.431441	198.993069	0.244132	17.305228	0.510024	7.692815
2510.996000	426.431441	198.988339	0.244134	17.304817	0.510027	7.692632
2511.016000	426.431441	198.988270	0.244134	17.304811	0.510027	7.692629
2511.036000	426.431441	198.990227	0.244133	17.304981	0.510026	7.692705
2511.036000	426.431441	198.993174	0.244132	17.305237	0.510024	7.692819
2511.076000	426.431441	198.977203	0.244136	17.303848	0.510033	7.692201
2511.096000	426.431441	198.972086	0.244138	17.303403	0.510035	7.692003
2511.116000	426.431441	198.966598	0.244139	17.302926	0.510038	7.691791
2511.136000	426.431441	198.957655	0.244142	17.302148	0.510043	7.691446
2511.156000	426.431441	198.959546	0.244141	17.302313	0.510042	7.691519
2511.176000	426.431441	198.960933	0.244141	17.302433	0.510041	7.691572
2511.196000	426.431441	198.962315	0.244140	17.302554	0.510040	7.691626
2511.216000	426.431441	198.947304	0.244144	17.301248	0.510048	7.691045
2511.236000	426.431360	198.956205	0.244142	17.302022	0.510043	7.691390
2511.256000	426.431441	198.952923	0.244143	17.301737	0.510045	7.691263
2511.256000	426.431441	198.936694	0.244147	17.300325	0.510054	7.690635
2511.276000	426.431441	198.939380	0.244146	17.300559	0.510052	7.690739
2511.296000	426.431360	198.928282	0.244149	17.299594	0.510058	7.690310
2511.336000	426.431441	198.934415	0.244148	17.300127	0.510055	7.690547
2511.356000	426.431441	198.927032	0.244150	17.299485	0.510059	7.690262
2511.376000	426.431441	198.917967	0.244152	17.298697	0.510063	7.689911
2511.396000	426.431441	198.916027	0.244152	17.298528	0.510064	7.689836
2511.416000	426.431441	198.912142	0.244153	17.298190	0.510066	7.689686
2511.436000	426.431441	198.904633	0.244155	17.297537	0.510070	7.689396
2511.456000	426.431441	198.908195	0.244154	17.297847	0.510068	7.689534
2511.476000	426.431441	198.896118	0.244158	17.296797	0.510074	7.689067
2511.476000	426.431441	198.896829	0.244157	17.296859	0.510074	7.689094
2511.496000	426.431441	198.901349	0.244156	17.297252	0.510072	7.689269
2511.536000	426.431441	198.905111	0.244155	17.297579	0.510070	7.689414
2511.556000	426.431441	198.889173	0.244159	17.296193	0.510078	7.688798
2511.576000	426.431360	198.886698	0.244160	17.295978	0.510079	7.688703
2511.596000	426.431441	198.879974	0.244162	17.295393	0.510083	7.688443
2511.616000	426.431441	198.866604	0.244165	17.294230	0.510090	7.687926
2511.636000	426.431441	198.879384	0.244162	17.295342	0.510083	7.688420
2511.656000	426.431441	198.865862	0.244166	17.294166	0.510090	7.687897
2511.676000	426.431441	198.846113	0.244171	17.292448	0.510100	7.687134
2511.676000	426.431441	198.856500	0.244168	17.293352	0.510095	7.687535
2511.696000	426.431441	198.843922	0.244171	17.292258	0.510101	7.687049
2511.736000	426.431441	198.843292	0.244171	17.292203	0.510102	7.687024
2511.756000	426.431441	198.855287	0.244168	17.293246	0.510096	7.687488
2511.776000	426.431441	198.828347	0.244175	17.290903	0.510109	7.686447
2511.796000	426.431441	198.822855	0.244177	17.290426	0.510112	7.686234
2511.816000	426.431441	198.840262	0.244172	17.291939	0.510103	7.686907
2511.836000	426.431441	198.825827	0.244176	17.290684	0.510111	7.686349
2511.856000	426.431441	198.827420	0.244176	17.290823	0.510110	7.686411
2511.876000	426.431441	198.820564	0.244177	17.290226	0.510114	7.686146
2511.896000	426.431441	198.823386	0.244177	17.290472	0.510112	7.686255
2511.896000	426.431441	198.797107	0.244184	17.288186	0.510126	7.685239
2511.916000	426.431441	198.800004	0.244183	17.288438	0.510124	7.685351
2511.956000	426.431441	198.777491	0.244189	17.286481	0.510136	7.684481
2511.976000	426.431441	198.779177	0.244188	17.286627	0.510135	7.684546
2511.996000	426.431441	198.767142	0.244191	17.285581	0.510141	7.684081
2512.016000	426.431441	198.772309	0.244190	17.286030	0.510138	7.684280
2512.036000	426.431441	198.755895	0.244194	17.284603	0.510147	7.683646
2512.056000	426.431441	198.746582	0.244197	17.283793	0.510152	7.683286
2512.076000	426.431441	198.742121	0.244198	17.283405	0.510154	7.683113
2512.096000	426.431441	198.743010	0.244198	17.283482	0.510154	7.683148
2512.116000	426.431441	198.727633	0.244202	17.282145	0.510161	7.682553
2512.116000	426.431441	198.726368	0.244202	17.282035	0.510162	7.682504
2512.136000	426.431441	198.733207	0.244200	17.282629	0.510159	7.682769
2512.156000	426.431441	198.719112	0.244204	17.281404	0.510166	7.682224
2512.176000	426.431441	198.715812	0.244205	17.281117	0.510168	7.682096
2512.216000	426.431441	198.712608	0.244206	17.280838	0.510169	7.681972
2512.236000	426.431441	198.716124	0.244205	17.281144	0.510167	7.682108
2512.256000	426.431441	198.697617	0.244210	17.279534	0.510177	7.681393
2512.276000	426.431441	198.709860	0.244206	17.280599	0.510171	7.681866
2512.296000	426.431441	198.712212	0.244206	17.280804	0.510169	7.681957
2512.316000	426.431441	198.683377	0.244213	17.278296	0.510184	7.680842
2512.316000	426.431441	198.689508	0.244212	17.278829	0.510181	7.681079
2512.356000	426.431441	198.667666	0.244217	17.276930	0.510192	7.680235
2512.356000	426.431441	198.682966	0.244213	17.278260	0.510185	7.680826
2512.376000	426.431441	198.678868	0.244214	17.277904	0.510187	7.680668
2512.416000	426.431441	198.673104	0.244216	17.277403	0.510190	7.680445
2512.436000	426.431441	198.669607	0.244217	17.277099	0.510191	7.680310
2512.456000	426.431441	198.674915	0.244215	17.277560	0.510189	7.680515
2512.476000	426.431441	198.659931	0.244219	17.276257	0.510196	7.679936
2512.496000	426.431441	198.667622	0.244217	17.276926	0.510192	7.680233
2512.516000	426.431441	198.665388	0.244218	17.276732	0.510194	7.680147
2512.536000	426.431441	198.656629	0.244220	17.275970	0.510198	7.679808
2512.536000	426.431441	198.661500	0.244219	17.276394	0.510196	7.679997
2512.556000	426.431441	198.644515	0.244223	17.274916	0.510204	7.679340
2512.576000	426.431441	198.643548	0.244224	17.274832	0.510205	7.679303
2512.616000	426.431441	198.646828	0.244223	17.275118	0.510203	7.679429
2512.636000	426.431441	198.639625	0.244225	17.274491	0.510207	7.679151
2512.656000	426.431441	198.631296	0.244227	17.273767	0.510211	7.678829
2512.676000	426.431441	198.619913	0.244230	17.272777	0.510217	7.678389
2512.696000	426.431441	198.626824	0.244228	17.273378	0.510214	7.678656
2512.716000	426.431441	198.618067	0.244230	17.272616	0.510218	7.678318
2512.736000	426.431441	198.619116	0.244230	17.272708	0.510218	7.678358
2512.756000	426.431441	198.618163	0.244230	17.272625	0.510218	7.678321
2512.756000	426.431441	198.616863	0.244231	17.272512	0.510219	7.678271
2512.796000	426.431441	198.615293	0.244231	17.272375	0.510219	7.678210
2512.816000	426.431441	198.606805	0.244233	17.271637	0.510224	7.677882
2512.836000	426.431441	198.592295	0.244237	17.270375	0.510231	7.677321
2512.856000	426.431360	198.599961	0.244235	17.271042	0.510227	7.677618
2512.876000	426.431441	198.593837	0.244237	17.270509	0.510231	7.677381
2512.896000	426.431441	198.591832	0.244237	17.270335	0.510232	7.677303
2512.916000	426.431441	198.596213	0.244236	17.270716	0.510229	7.677473
2512.936000	426.431441	198.590253	0.244238	17.270198	0.510232	7.677242
2512.956000	426.431441	198.574577	0.244242	17.268834	0.510241	7.676636
2512.956000	426.431441	198.592970	0.244237	17.270434	0.510231	7.677347
2512.976000	426.431441	198.572641	0.244242	17.268666	0.510242	7.676561
2512.996000	426.431441	198.577517	0.244241	17.269090	0.510239	7.676750
2513.036000	426.431441	198.569533	0.244243	17.268396	0.510243	7.676441
2513.056000	426.431441	198.564815	0.244244	17.267985	0.510246	7.676259
2513.076000	426.431441	198.557849	0.244246	17.267380	0.510249	7.675990
2513.096000	426.431441	198.579641	0.244240	17.269275	0.510238	7.676832
2513.116000	426.431441	198.547793	0.244249	17.266505	0.510254	7.675601
2513.136000	426.431441	198.558816	0.244246	17.267464	0.510249	7.676027
2513.156000	426.431441	198.523148	0.244255	17.264362	0.510267	7.674648
2513.176000	426.431360	198.537166	0.244251	17.265581	0.510260	7.675190
2513.176000	426.431360	198.521718	0.244255	17.264238	0.510268	7.674593
2513.216000	426.431441	198.519690	0.244256	17.264061	0.510269	7.674514
2513.236000	426.431441	198.514264	0.244257	17.263589	0.510272	7.674305
2513.256000	426.431441	198.510658	0.244258	17.263276	0.510274	7.674165
2513.276000	426.431441	198.504253	0.244260	17.262719	0.510277	7.673918
2513.296000	426.431441	198.502171	0.244261	17.262538	0.510278	7.673837
2513.316000	426.431441	198.500457	0.244261	17.262389	0.510279	7.673771
2513.336000	426.431441	198.488873	0.244264	17.261381	0.510285	7.673323
2513.356000	426.431441	198.467396	0.244270	17.259513	0.510296	7.672493
2513.376000	426.431441	198.457249	0.244272	17.258631	0.510301	7.672101
2513.396000	426.431441	198.447025	0.244275	17.257742	0.510306	7.671705
2513.396000	426.431441	198.453436	0.244273	17.258299	0.510303	7.671953
2513.436000	426.431441	198.454050	0.244273	17.258353	0.510303	7.671977
2513.436000	426.431441	198.445017	0.244276	17.257567	0.510307	7.671628
2513.476000	426.431441	198.431168	0.244279	17.256363	0.510315	7.671092
2513.496000	426.431441	198.422124	0.244282	17.255576	0.510319	7.670743
2513.516000	426.431360	198.415889	0.244283	17.255034	0.510322	7.670502
2513.536000	426.431441	198.431235	0.244279	17.256369	0.510315	7.671095
2513.556000	426.431441	198.424026	0.244281	17.255742	0.510318	7.670816
2513.576000	426.431441	198.428245	0.244280	17.256109	0.510316	7.670979
2513.596000	426.431441	198.424242	0.244281	17.255761	0.510318	7.670825
2513.596000	426.431441	198.410299	0.244285	17.254548	0.510325	7.670286
2513.636000	426.431360	198.398083	0.244288	17.253486	0.510332	7.669813
2513.636000	426.431360	198.380093	0.244292	17.251921	0.510341	7.669118
2513.656000	426.431441	198.375349	0.244294	17.251509	0.510343	7.668934
2513.696000	426.431441	198.380707	0.244292	17.251975	0.510341	7.669142
2513.696000	426.431441	198.358008	0.244298	17.250001	0.510352	7.668264
2513.736000	426.431441	198.339565	0.244303	17.248397	0.510362	7.667551
2513.756000	426.431441	198.335110	0.244304	17.248009	0.510364	7.667379
2513.776000	426.431441	198.333731	0.244305	17.247889	0.510365	7.667326
2513.796000	426.431441	198.320534	0.244308	17.246742	0.510372	7.666815
2513.816000	426.431441	198.323178	0.244307	17.246972	0.510370	7.666918
2513.816000	426.431441	198.319901	0.244308	17.246687	0.510372	7.666791
2513.856000	426.431441	198.301659	0.244313	17.245100	0.510381	7.666086
2513.856000	426.431441	198.304373	0.244312	17.245336	0.510380	7.666191
2513.896000	426.431441	198.299658	0.244314	17.244926	0.510382	7.666008
2513.916000	426.431441	198.285113	0.244317	17.243661	0.510390	7.665446
2513.936000	426.431441	198.281795	0.244318	17.243373	0.510392	7.665318
2513.956000	426.431441	198.285637	0.244317	17.243707	0.510390	7.665466
2513.976000	426.431360	198.272273	0.244321	17.242545	0.510396	7.664950
2513.996000	426.431441	198.279802	0.244319	17.243200	0.510393	7.665241
2514.016000	426.431441	198.260916	0.244324	17.241557	0.510402	7.664511
2514.036000	426.431441	198.264787	0.244323	17.241894	0.510400	7.664660
2514.036000	426.431441	198.263267	0.244323	17.241762	0.510401	7.664601
2514.056000	426.431360	198.242653	0.244328	17.239969	0.510412	7.663805
2514.076000	426.431441	198.248012	0.244327	17.240435	0.510409	7.664012
2514.116000	426.431441	198.255815	0.244325	17.241114	0.510405	7.664313
2514.136000	426.431441	198.250623	0.244326	17.240662	0.510408	7.664113
2514.156000	426.431441	198.265534	0.244322	17.241959	0.510400	7.664689
2514.176000	426.431441	198.233356	0.244331	17.239160	0.510417	7.663445
2514.196000	426.431441	198.218887	0.244335	17.237902	0.510424	7.662886
2514.216000	426.431441	198.215392	0.244336	17.237598	0.510426	7.662751
2514.236000	426.431441	198.219000	0.244335	17.237912	0.510424	7.662890
2514.236000	426.431441	198.215598	0.244335	17.237616	0.510426	7.662759
2514.256000	426.431441	198.203453	0.244339	17.236560	0.510432	7.662289
2514.276000	426.431441	198.198232	0.244340	17.236106	0.510435	7.662087
2514.296000	426.431441	198.191751	0.244342	17.235542	0.510438	7.661837
2514.336000	426.431441	198.188871	0.244342	17.235292	0.510440	7.661725
2514.356000	426.431360	198.171185	0.244347	17.233754	0.510449	7.661042
2514.376000	426.431441	198.185985	0.244343	17.235041	0.510441	7.661614
2514.396000	426.431441	198.174652	0.244346	17.234055	0.510447	7.661176
2514.416000	426.431441	198.168570	0.244348	17.233526	0.510450	7.660941
2514.436000	426.431441	198.170298	0.244347	17.233677	0.510449	7.661007
2514.456000	426.431441	198.160379	0.244350	17.232814	0.510454	7.660624
2514.456000	426.431441	198.167927	0.244348	17.233470	0.510450	7.660916
2514.496000	426.431441	198.149415	0.244353	17.231861	0.510460	7.660200
2514.516000	426.431441	198.153760	0.244352	17.232238	0.510458	7.660368
2514.536000	426.431360	198.135583	0.244356	17.230658	0.510467	7.659665
2514.556000	426.431360	198.137725	0.244356	17.230844	0.510466	7.659748
2514.576000	426.431360	198.132963	0.244357	17.230430	0.510468	7.659564
2514.596000	426.431441	198.132166	0.244357	17.230361	0.510469	7.659533
2514.616000	426.431441	198.127635	0.244358	17.229967	0.510471	7.659358
2514.636000	426.431441	198.121829	0.244360	17.229462	0.510474	7.659134
2514.656000	426.431441	198.084507	0.244370	17.226216	0.510494	7.657691
2514.676000	426.431441	198.025707	0.244385	17.221102	0.510524	7.655418
2514.676000	426.431441	198.005997	0.244390	17.219388	0.510534	7.654656
2514.716000	426.431441	197.997826	0.244392	17.218678	0.510538	7.654340
2514.736000	426.431441	198.001668	0.244391	17.219012	0.510536	7.654488
2514.756000	426.431441	197.990808	0.244394	17.218068	0.510542	7.654069
2514.776000	426.431360	197.977678	0.244398	17.216926	0.510549	7.653561
2514.796000	426.431441	197.961250	0.244402	17.215497	0.510557	7.652926
2514.816000	426.431441	197.951049	0.244405	17.214610	0.510562	7.652532
2514.836000	426.431441	197.945851	0.244406	17.214158	0.510565	7.652331
2514.856000	426.431441	197.938628	0.244408	17.213530	0.510569	7.652051
2514.876000	426.431441	197.936755	0.244408	17.213367	0.510570	7.651979
2514.876000	426.431441	197.928867	0.244410	17.212681	0.510574	7.651674
2514.896000	426.431441	197.927964	0.244411	17.212602	0.510574	7.651639
2514.936000	426.431441	197.910137	0.244415	17.211052	0.510584	7.650950
2514.936000	426.431441	197.912952	0.244415	17.211297	0.510582	7.651059
2514.976000	426.431441	197.912553	0.244415	17.211262	0.510582	7.651043
2514.996000	426.431441	197.897571	0.244419	17.209959	0.510590	7.650464
2515.016000	426.431441	197.893494	0.244420	17.209605	0.510592	7.650307
2515.036000	426.431441	197.888931	0.244421	17.209208	0.510595	7.650130
2515.056000	426.431441	197.871312	0.244425	17.207676	0.510604	7.649449
2515.076000	426.431441	197.885385	0.244422	17.208900	0.510596	7.649993
2515.096000	426.431441	197.891273	0.244420	17.209412	0.510593	7.650221
2515.096000	426.431441	197.871397	0.244425	17.207683	0.510604	7.649452
2515.116000	426.431441	197.872108	0.244425	17.207745	0.510603	7.649480
2515.136000	426.431441	197.873575	0.244425	17.207872	0.510602	7.649536
2515.176000	426.431441	197.881308	0.244423	17.208545	0.510598	7.649835
2515.196000	426.431441	197.889730	0.244421	17.209277	0.510594	7.650161
2515.216000	426.431441	197.881594	0.244423	17.208570	0.510598	7.649846
2515.236000	426.431441	197.873685	0.244425	17.207882	0.510602	7.649541
2515.256000	426.431441	197.876981	0.244424	17.208169	0.510601	7.649668
2515.276000	426.431441	197.880068	0.244423	17.208437	0.510599	7.649787
2515.296000	426.431441	197.879689	0.244423	17.208404	0.510599	7.649773
2515.316000	426.431441	197.868580	0.244426	17.207438	0.510605	7.649343
2515.316000	426.431441	197.868798	0.244426	17.207457	0.510605	7.649352
2515.336000	426.431441	197.865329	0.244427	17.207155	0.510607	7.649218
2515.356000	426.431441	197.867274	0.244427	17.207324	0.510606	7.649293
2515.396000	426.431441	197.851788	0.244431	17.205978	0.510614	7.648694
2515.416000	426.431441	197.842126	0.244433	17.205137	0.510619	7.648321
2515.436000	426.431441	197.845450	0.244432	17.205427	0.510617	7.648449
2515.456000	426.431441	197.838744	0.244434	17.204843	0.510620	7.648190
2515.476000	426.431441	197.832512	0.244436	17.204301	0.510624	7.647949
2515.496000	426.431441	197.826679	0.244437	17.203794	0.510627	7.647724
2515.516000	426.431441	197.845252	0.244432	17.205409	0.510617	7.648442
2515.516000	426.431441	197.829643	0.244436	17.204052	0.510625	7.647838
2515.536000	426.431441	197.823420	0.244438	17.203511	0.510628	7.647598
2515.556000	426.431441	197.816324	0.244440	17.202894	0.510632	7.647323
2515.576000	426.431441	197.801837	0.244444	17.201634	0.510639	7.646763
2515.616000	426.431441	197.800804	0.244444	17.201544	0.510640	7.646723
2515.636000	426.431441	197.811159	0.244441	17.202445	0.510635	7.647124
2515.656000	426.431441	197.802615	0.244443	17.201702	0.510639	7.646793
2515.676000	426.431441	197.796383	0.244445	17.201160	0.510642	7.646552
2515.696000	426.431441	197.795221	0.244445	17.201058	0.510643	7.646507
2515.716000	426.431441	197.790450	0.244447	17.200644	0.510645	7.646323
2515.736000	426.431441	197.792538	0.244446	17.200825	0.510644	7.646404
2515.736000	426.431441	197.810110	0.244441	17.202353	0.510635	7.647083
2515.756000	426.431441	197.785046	0.244448	17.200174	0.510648	7.646114
2515.796000	426.431441	197.782933	0.244449	17.199990	0.510649	7.646032
2515.816000	426.431441	197.785424	0.244448	17.200207	0.510648	7.646129
2515.836000	426.431441	197.777249	0.244450	17.199496	0.510652	7.645813
2515.856000	426.431441	197.778781	0.244450	17.199629	0.510651	7.645872
2515.876000	426.431441	197.774479	0.244451	17.199255	0.510654	7.645706
2515.896000	426.431441	197.758079	0.244455	17.197828	0.510662	7.645072
2515.916000	426.431441	197.742154	0.244459	17.196444	0.510670	7.644456
2515.936000	426.431441	197.751047	0.244457	17.197217	0.510666	7.644800
2515.956000	426.431441	197.732574	0.244462	17.195610	0.510675	7.644086
2515.956000	426.431441	197.728134	0.244463	17.195224	0.510678	7.643914
2515.976000	426.431441	197.719465	0.244465	17.194470	0.510682	7.643579
2515.996000	426.431441	197.718437	0.244465	17.194381	0.510683	7.643539
2516.016000	426.431441	197.710649	0.244467	17.193704	0.510687	7.643238
2516.056000	426.431360	197.712296	0.244467	17.193847	0.510686	7.643302
2516.076000	426.431441	197.716775	0.244466	17.194237	0.510683	7.643475
2516.096000	426.431441	197.714988	0.244466	17.194081	0.510684	7.643406
2516.116000	426.431441	197.719365	0.244465	17.194462	0.510682	7.643575
2516.136000	426.431360	197.700367	0.244470	17.192810	0.510692	7.642840
2516.156000	426.431441	197.700285	0.244470	17.192802	0.510692	7.642837
2516.156000	426.431441	197.692846	0.244472	17.192156	0.510696	7.642550
2516.176000	426.431441	197.702721	0.244470	17.193014	0.510691	7.642931
2516.196000	426.431441	197.695235	0.244471	17.192363	0.510695	7.642642
2516.236000	426.431441	197.698113	0.244471	17.192614	0.510693	7.642753
2516.256000	426.431360	197.692160	0.244472	17.192096	0.510696	7.642523
2516.276000	426.431441	197.705647	0.244469	17.193269	0.510689	7.643045
2516.296000	426.431360	197.704082	0.244469	17.193133	0.510690	7.642984
2516.316000	426.431441	197.708809	0.244468	17.193544	0.510688	7.643167
2516.336000	426.431441	197.690188	0.244473	17.191924	0.510697	7.642447
2516.356000	426.431441	197.690056	0.244473	17.191913	0.510697	7.642442
2516.376000	426.431441	197.687149	0.244474	17.191660	0.510699	7.642329
2516.376000	426.431441	197.696233	0.244471	17.192450	0.510694	7.642681
2516.416000	426.431441	197.687427	0.244473	17.191684	0.510699	7.642340
2516.436000	426.431441	197.689502	0.244473	17.191865	0.510697	7.642420
2516.456000	426.431441	197.690933	0.244473	17.191989	0.510697	7.642476
2516.476000	426.431441	197.680116	0.244475	17.191048	0.510702	7.642058
2516.496000	426.431441	197.685494	0.244474	17.191516	0.510700	7.642265
2516.516000	426.431441	197.666784	0.244479	17.189889	0.510709	7.641542
2516.536000	426.431360	197.651743	0.244483	17.188581	0.510717	7.640961
2516.556000	426.431441	197.656634	0.244482	17.189006	0.510714	7.641150
2516.576000	426.431441	197.646137	0.244484	17.188094	0.510720	7.640744
2516.596000	426.431441	197.657228	0.244481	17.189058	0.510714	7.641173
2516.596000	426.431441	197.646879	0.244484	17.188158	0.510719	7.640773
2516.616000	426.431441	197.645004	0.244485	17.187995	0.510720	7.640700
2516.636000	426.431441	197.647595	0.244484	17.188220	0.510719	7.640800
2516.676000	426.431441	197.646709	0.244484	17.188143	0.510720	7.640766
2516.696000	426.431441	197.657014	0.244481	17.189039	0.510714	7.641164
2516.716000	426.431441	197.651047	0.244483	17.188520	0.510717	7.640934
2516.736000	426.431441	197.642630	0.244485	17.187789	0.510722	7.640608
2516.756000	426.431441	197.635779	0.244487	17.187193	0.510725	7.640344
2516.776000	426.431441	197.622747	0.244490	17.186059	0.510732	7.639840
2516.796000	426.431441	197.633814	0.244488	17.187022	0.510726	7.640268
2516.796000	426.431441	197.645867	0.244484	17.188070	0.510720	7.640734
2516.816000	426.431441	197.636720	0.244487	17.187275	0.510725	7.640380
2516.856000	426.431441	197.639090	0.244486	17.187481	0.510724	7.640472
2516.876000	426.431441	197.632480	0.244488	17.186906	0.510727	7.640216
2516.896000	426.431441	197.634429	0.244487	17.187075	0.510726	7.640291
2516.916000	426.431441	197.618330	0.244492	17.185675	0.510734	7.639669
2516.936000	426.431441	197.624690	0.244490	17.186228	0.510731	7.639915
2516.956000	426.431441	197.631035	0.244488	17.186780	0.510728	7.640160
2516.976000	426.431441	197.634320	0.244487	17.187066	0.510726	7.640287
2516.996000	426.431441	197.636953	0.244487	17.187295	0.510725	7.640389
2517.016000	426.431441	197.627971	0.244489	17.186514	0.510729	7.640042
2517.016000	426.431441	197.640068	0.244486	17.187566	0.510723	7.640509
2517.036000	426.431441	197.638086	0.244486	17.187393	0.510724	7.640433
2517.056000	426.431441	197.627549	0.244489	17.186477	0.510729	7.640025
2517.096000	426.431360	197.618923	0.244491	17.185727	0.510734	7.639692
2517.116000	426.431441	197.611263	0.244493	17.185061	0.510738	7.639396
2517.136000	426.431360	197.601879	0.244496	17.184245	0.510743	7.639033
2517.156000	426.431441	197.608783	0.244494	17.184845	0.510739	7.639300
2517.176000	426.431441	197.599259	0.244497	17.184017	0.510744	7.638932
2517.196000	426.431441	197.614646	0.244493	17.185355	0.510736	7.639527
2517.216000	426.431441	197.607666	0.244494	17.184748	0.510740	7.639257
2517.236000	426.431441	197.592909	0.244498	17.183465	0.510747	7.638686
2517.236000	426.431441	197.604417	0.244495	17.184465	0.510741	7.639131
2517.256000	426.431441	197.604774	0.244495	17.184496	0.510741	7.639145
2517.276000	426.431441	197.602112	0.244496	17.184265	0.510743	7.639042
2517.296000	426.431441	197.600953	0.244496	17.184164	0.510743	7.638997
2517.336000	426.431441	197.583240	0.244501	17.182624	0.510752	7.638312
2517.356000	426.431441	197.590396	0.244499	17.183246	0.510749	7.638589
2517.376000	426.431360	197.585993	0.244500	17.182863	0.510751	7.638419
2517.396000	426.431360	197.594169	0.244498	17.183574	0.510747	7.638735
2517.416000	426.431441	197.592574	0.244498	17.183435	0.510748	7.638673
2517.436000	426.431441	197.594600	0.244498	17.183612	0.510746	7.638752
2517.436000	426.431441	197.582480	0.244501	17.182558	0.510753	7.638283
2517.456000	426.431441	197.590563	0.244499	17.183261	0.510749	7.638596
2517.476000	426.431441	197.585650	0.244500	17.182833	0.510751	7.638406
2517.516000	426.431360	197.569970	0.244504	17.181470	0.510759	7.637799
2517.536000	426.431441	197.576589	0.244502	17.182045	0.510756	7.638055
2517.556000	426.431441	197.573957	0.244503	17.181817	0.510757	7.637954
2517.576000	426.431441	197.583166	0.244501	17.182617	0.510752	7.638310
2517.596000	426.431441	197.573816	0.244503	17.181804	0.510757	7.637948
2517.616000	426.431441	197.585051	0.244500	17.182781	0.510751	7.638382
2517.636000	426.431441	197.571358	0.244504	17.181590	0.510758	7.637853
2517.656000	426.431441	197.552261	0.244509	17.179930	0.510768	7.637115
2517.656000	426.431441	197.522174	0.244517	17.177313	0.510784	7.635952
2517.676000	426.431441	197.503888	0.244521	17.175723	0.510793	7.635245
2517.716000	426.431441	197.503018	0.244522	17.175647	0.510794	7.635211
2517.716000	426.431441	197.518119	0.244518	17.176961	0.510786	7.635795
2517.756000	426.431441	197.509374	0.244520	17.176200	0.510790	7.635457
2517.756000	426.431441	197.499584	0.244523	17.175349	0.510796	7.635078
2517.796000	426.431441	197.503945	0.244521	17.175728	0.510793	7.635247
2517.816000	426.431441	197.498532	0.244523	17.175257	0.510796	7.635038
2517.836000	426.431441	197.501900	0.244522	17.175550	0.510794	7.635168
2517.856000	426.431441	197.479343	0.244528	17.173588	0.510806	7.634296
2517.876000	426.431360	197.499512	0.244523	17.175342	0.510795	7.635076
2517.876000	426.431360	197.495799	0.244524	17.175020	0.510797	7.634932
2517.916000	426.431441	197.481616	0.244527	17.173786	0.510805	7.634384
2517.916000	426.431441	197.481371	0.244527	17.173765	0.510805	7.634374
2517.956000	426.431441	197.483801	0.244527	17.173976	0.510804	7.634468
2517.976000	426.431441	197.482361	0.244527	17.173851	0.510804	7.634413
2517.996000	426.431441	197.466375	0.244531	17.172461	0.510813	7.633795
2518.016000	426.431441	197.469421	0.244530	17.172726	0.510811	7.633912
2518.036000	426.431360	197.476145	0.244529	17.173310	0.510808	7.634172
2518.056000	426.431441	197.479222	0.244528	17.173578	0.510806	7.634291
2518.076000	426.431441	197.467507	0.244531	17.172559	0.510812	7.633838
2518.076000	426.431441	197.478038	0.244528	17.173475	0.510807	7.634245
2518.096000	426.431441	197.471564	0.244530	17.172912	0.510810	7.633995
2518.136000	426.431441	197.473180	0.244529	17.173052	0.510809	7.634058
2518.156000	426.431441	197.474555	0.244529	17.173172	0.510808	7.634111
2518.176000	426.431441	197.471125	0.244530	17.172874	0.510810	7.633978
2518.196000	426.431441	197.472211	0.244530	17.172968	0.510810	7.634020
2518.216000	426.431441	197.465674	0.244531	17.172400	0.510813	7.633768
2518.236000	426.431441	197.470862	0.244530	17.172851	0.510810	7.633968
2518.256000	426.431441	197.467192	0.244531	17.172532	0.510812	7.633826
2518.276000	426.431360	197.447961	0.244536	17.170859	0.510822	7.633083
2518.296000	426.431441	197.456984	0.244534	17.171644	0.510818	7.633432
2518.296000	426.431441	197.455291	0.244534	17.171497	0.510818	7.633366
2518.336000	426.431441	197.459711	0.244533	17.171881	0.510816	7.633537
2518.356000	426.431441	197.442118	0.244538	17.170351	0.510825	7.632857
2518.376000	426.431441	197.446477	0.244536	17.170730	0.510823	7.633025
2518.396000	426.431441	197.452745	0.244535	17.171275	0.510820	7.633268
2518.416000	426.431441	197.444063	0.244537	17.170520	0.510824	7.632932
2518.436000	426.431360	197.433745	0.244540	17.169623	0.510829	7.632533
2518.456000	426.431441	197.433103	0.244540	17.169567	0.510830	7.632508
2518.476000	426.431360	197.447190	0.244536	17.170792	0.510822	7.633053
2518.496000	426.431360	197.435010	0.244539	17.169733	0.510829	7.632582
2518.516000	426.431441	197.423750	0.244542	17.168754	0.510835	7.632147
2518.516000	426.431441	197.424200	0.244542	17.168793	0.510834	7.632164
2518.556000	426.431441	197.431028	0.244540	17.169387	0.510831	7.632428
2518.556000	426.431441	197.422525	0.244543	17.168647	0.510835	7.632099
2518.596000	426.431441	197.431545	0.244540	17.169432	0.510831	7.632448
2518.616000	426.431441	197.419244	0.244544	17.168362	0.510837	7.631973
2518.636000	426.431441	197.420963	0.244543	17.168512	0.510836	7.632039
2518.656000	426.431441	197.425400	0.244542	17.168897	0.510834	7.632211
2518.676000	426.431441	197.417828	0.244544	17.168239	0.510838	7.631918
2518.696000	426.431441	197.426548	0.244542	17.168997	0.510833	7.632255
2518.716000	426.431441	197.412843	0.244545	17.167805	0.510840	7.631725
2518.716000	426.431441	197.404532	0.244547	17.167083	0.510845	7.631404
2518.736000	426.431360	197.408432	0.244546	17.167422	0.510842	7.631555
2518.756000	426.431441	197.403164	0.244548	17.166964	0.510845	7.631351
2518.796000	426.431441	197.417535	0.244544	17.168213	0.510838	7.631907
2518.816000	426.431441	197.408333	0.244546	17.167413	0.510843	7.631551
2518.836000	426.431441	197.408235	0.244546	17.167405	0.510843	7.631547
2518.856000	426.431441	197.416955	0.244544	17.168163	0.510838	7.631884
2518.876000	426.431360	197.400363	0.244548	17.166720	0.510847	7.631243
2518.896000	426.431441	197.412757	0.244545	17.167798	0.510840	7.631722
2518.916000	426.431441	197.398351	0.244549	17.166545	0.510848	7.631165
2518.936000	426.431441	197.398223	0.244549	17.166534	0.510848	7.631160
2518.936000	426.431441	197.391820	0.244551	17.165977	0.510851	7.630912
2518.976000	426.431360	197.402211	0.244548	17.166881	0.510846	7.631314
2518.996000	426.431360	197.393061	0.244550	17.166085	0.510850	7.630960
2518.996000	426.431360	197.393948	0.244550	17.166162	0.510850	7.630995
2519.036000	426.431441	197.384548	0.244553	17.165345	0.510855	7.630631
2519.056000	426.431441	197.385058	0.244553	17.165389	0.510855	7.630651
2519.076000	426.431441	197.396314	0.244550	17.166368	0.510849	7.631086
2519.096000	426.431441	197.386129	0.244552	17.165482	0.510854	7.630692
2519.116000	426.431441	197.381076	0.244554	17.165043	0.510857	7.630497
2519.136000	426.431441	197.378800	0.244554	17.164845	0.510858	7.630409
2519.156000	426.431360	197.379794	0.244554	17.164931	0.510857	7.630448
2519.156000	426.431360	197.399365	0.244549	17.166633	0.510847	7.631204
2519.176000	426.431441	197.384015	0.244553	17.165298	0.510855	7.630611
2519.216000	426.431441	197.372715	0.244556	17.164316	0.510861	7.630174
2519.236000	426.431441	197.391232	0.244551	17.165926	0.510851	7.630890
2519.256000	426.431441	197.383847	0.244553	17.165284	0.510855	7.630604
2519.276000	426.431441	197.371447	0.244556	17.164205	0.510862	7.630125
2519.296000	426.431441	197.376577	0.244555	17.164652	0.510859	7.630323
2519.316000	426.431441	197.364493	0.244558	17.163601	0.510865	7.629856
2519.336000	426.431441	197.364263	0.244558	17.163581	0.510865	7.629847
2519.356000	426.431360	197.364524	0.244558	17.163603	0.510865	7.629857
2519.356000	426.431360	197.366845	0.244557	17.163805	0.510864	7.629947
2519.376000	426.431441	197.352733	0.244561	17.162578	0.510871	7.629401
2519.416000	426.431360	197.361359	0.244559	17.163328	0.510867	7.629735
2519.436000	426.431441	197.345206	0.244563	17.161923	0.510875	7.629110
2519.456000	426.431441	197.344178	0.244563	17.161834	0.510876	7.629071
2519.476000	426.431441	197.362668	0.244558	17.163442	0.510866	7.629785
2519.496000	426.431441	197.344093	0.244563	17.161827	0.510876	7.629067
2519.516000	426.431441	197.345180	0.244563	17.161921	0.510875	7.629109
2519.536000	426.431441	197.345194	0.244563	17.161922	0.510875	7.629110
2519.556000	426.431441	197.342614	0.244564	17.161698	0.510877	7.629010
2519.576000	426.431441	197.358729	0.244559	17.163099	0.510868	7.629633
2519.576000	426.431441	197.354589	0.244560	17.162739	0.510870	7.629473
2519.596000	426.431441	197.343296	0.244563	17.161757	0.510876	7.629037
2519.636000	426.431441	197.348512	0.244562	17.162211	0.510874	7.629238
2519.636000	426.431441	197.348046	0.244562	17.162170	0.510874	7.629220
2519.656000	426.431441	197.340931	0.244564	17.161552	0.510877	7.628945
2519.696000	426.431441	197.344511	0.244563	17.161863	0.510876	7.629084
2519.716000	426.431441	197.344709	0.244563	17.161880	0.510875	7.629091
2519.736000	426.431441	197.346454	0.244563	17.162032	0.510875	7.629159
2519.756000	426.431441	197.333061	0.244566	17.160867	0.510881	7.628641
2519.776000	426.431360	197.327186	0.244568	17.160356	0.510884	7.628414
2519.796000	426.431441	197.330368	0.244567	17.160633	0.510883	7.628537
2519.796000	426.431441	197.324616	0.244568	17.160133	0.510886	7.628314
2519.816000	426.431441	197.328670	0.244567	17.160485	0.510884	7.628471
2519.836000	426.431441	197.327731	0.244567	17.160404	0.510884	7.628435
2519.856000	426.431441	197.317850	0.244570	17.159544	0.510889	7.628053
2519.896000	426.431441	197.318228	0.244570	17.159577	0.510889	7.628067
2519.916000	426.431441	197.319598	0.244570	17.159696	0.510888	7.628120
2519.936000	426.431441	197.318833	0.244570	17.159630	0.510889	7.628091
2519.956000	426.431441	197.328865	0.244567	17.160502	0.510884	7.628479
2519.976000	426.431441	197.310908	0.244572	17.158941	0.510893	7.627784
2519.996000	426.431441	197.306541	0.244573	17.158561	0.510895	7.627616
2519.996000	426.431441	197.307289	0.244573	17.158626	0.510895	7.627645
2520.016000	426.431441	197.297111	0.244575	17.157741	0.510900	7.627251
2520.056000	426.431441	197.299911	0.244575	17.157984	0.510899	7.627359
2520.076000	426.431360	197.298214	0.244575	17.157837	0.510899	7.627294
2520.096000	426.431441	197.310932	0.244572	17.158943	0.510893	7.627785
2520.116000	426.431441	197.298056	0.244575	17.157823	0.510900	7.627288
2520.136000	426.431441	197.301588	0.244574	17.158130	0.510898	7.627424
2520.156000	426.431441	197.290073	0.244577	17.157129	0.510904	7.626979
2520.176000	426.431441	197.283023	0.244579	17.156516	0.510907	7.626707
2520.196000	426.431441	197.276251	0.244581	17.155927	0.510911	7.626445
2520.216000	426.431441	197.281494	0.244580	17.156383	0.510908	7.626647
2520.216000	426.431441	197.288529	0.244578	17.156995	0.510904	7.626919
2520.236000	426.431441	197.280849	0.244580	17.156327	0.510908	7.626622
2520.256000	426.431441	197.280057	0.244580	17.156258	0.510909	7.626592
2520.276000	426.431441	197.281741	0.244580	17.156404	0.510908	7.626657
2520.316000	426.431441	197.279899	0.244580	17.156244	0.510909	7.626586
2520.336000	426.431441	197.269710	0.244583	17.155358	0.510914	7.626192
2520.356000	426.431441	197.270344	0.244582	17.155413	0.510914	7.626216
2520.376000	426.431360	197.276923	0.244581	17.155985	0.510910	7.626471
2520.396000	426.431441	197.274855	0.244581	17.155805	0.510912	7.626391
2520.416000	426.431441	197.274386	0.244581	17.155765	0.510912	7.626373
2520.436000	426.431441	197.266659	0.244583	17.155093	0.510916	7.626074
2520.436000	426.431441	197.260885	0.244585	17.154591	0.510919	7.625851
2520.456000	426.431441	197.265062	0.244584	17.154954	0.510917	7.626012
2520.496000	426.431441	197.273439	0.244582	17.155682	0.510912	7.626336
2520.516000	426.431441	197.266123	0.244584	17.155046	0.510916	7.626053
2520.536000	426.431441	197.263945	0.244584	17.154857	0.510917	7.625969
2520.556000	426.431441	197.253723	0.244587	17.153968	0.510922	7.625574
2520.576000	426.431441	197.241176	0.244590	17.152876	0.510929	7.625089
2520.596000	426.431441	197.237506	0.244591	17.152557	0.510931	7.624947
2520.616000	426.431441	197.243912	0.244589	17.153114	0.510928	7.625195
2520.636000	426.431441	197.231949	0.244593	17.152074	0.510934	7.624732
2520.636000	426.431441	197.232320	0.244592	17.152106	0.510934	7.624746
2520.656000	426.431441	197.225856	0.244594	17.151544	0.510937	7.624496
2520.696000	426.431441	197.241848	0.244590	17.152935	0.510929	7.625115
2520.716000	426.431441	197.231018	0.244593	17.151993	0.510934	7.624696
2520.736000	426.431441	197.231709	0.244593	17.152053	0.510934	7.624723
2520.756000	426.431441	197.221547	0.244595	17.151170	0.510939	7.624330
2520.775000	426.431441	197.228134	0.244594	17.151742	0.510936	7.624585
2520.795000	426.431441	197.222105	0.244595	17.151218	0.510939	7.624351
2520.815000	426.431441	197.209546	0.244598	17.150126	0.510945	7.623866
2520.835000	426.431441	197.225492	0.244594	17.151513	0.510937	7.624482
2520.855000	426.431441	197.215402	0.244597	17.150635	0.510942	7.624092
2520.875000	426.431441	197.213174	0.244597	17.150441	0.510943	7.624006
2520.875000	426.431441	197.213843	0.244597	17.150500	0.510943	7.624032
2520.915000	426.431441	197.216900	0.244596	17.150765	0.510941	7.624150
2520.935000	426.431441	197.207362	0.244599	17.149936	0.510946	7.623782
2520.955000	426.431441	197.212837	0.244598	17.150412	0.510944	7.623993
2520.975000	426.431441	197.216872	0.244596	17.150763	0.510941	7.624149
2520.995000	426.431441	197.183843	0.244605	17.147891	0.510959	7.622872
2521.015000	426.431441	197.186399	0.244604	17.148113	0.510957	7.622971
2521.035000	426.431441	197.186305	0.244604	17.148105	0.510957	7.622967
2521.055000	426.431441	197.188209	0.244604	17.148270	0.510956	7.623041
2521.075000	426.431441	197.145232	0.244615	17.144533	0.510978	7.621380
2521.075000	426.431441	197.126736	0.244620	17.142924	0.510988	7.620665
2521.115000	426.431441	197.131812	0.244619	17.143366	0.510985	7.620861
2521.135000	426.431441	197.130939	0.244619	17.143290	0.510986	7.620827
2521.155000	426.431441	197.110103	0.244624	17.141478	0.510997	7.620022
2521.175000	426.431441	197.123791	0.244621	17.142668	0.510990	7.620551
2521.195000	426.431441	197.113861	0.244623	17.141805	0.510995	7.620167
2521.215000	426.431360	197.102840	0.244626	17.140846	0.511000	7.619741
2521.235000	426.431441	197.094655	0.244628	17.140134	0.511005	7.619424
2521.255000	426.431360	197.104370	0.244626	17.140979	0.510999	7.619800
2521.275000	426.431441	197.090974	0.244629	17.139814	0.511006	7.619282
2521.295000	426.431441	197.094533	0.244628	17.140124	0.511005	7.619420
2521.315000	426.431441	197.089666	0.244630	17.139701	0.511007	7.619232
2521.335000	426.431441	197.089261	0.244630	17.139665	0.511007	7.619216
2521.355000	426.431441	197.087615	0.244630	17.139522	0.511008	7.619152
2521.375000	426.431441	197.078915	0.244633	17.138766	0.511013	7.618816
2521.395000	426.431441	197.086314	0.244631	17.139409	0.511009	7.619102
2521.415000	426.431441	197.068971	0.244635	17.137901	0.511018	7.618432
2521.435000	426.431441	197.076373	0.244633	17.138545	0.511014	7.618718
2521.455000	426.431441	197.081774	0.244632	17.139014	0.511011	7.618926
2521.475000	426.431441	197.069269	0.244635	17.137927	0.511018	7.618443
2521.495000	426.431441	197.051367	0.244640	17.136370	0.511027	7.617751
2521.515000	426.431441	197.057694	0.244638	17.136920	0.511024	7.617996
2521.515000	426.431441	197.034478	0.244644	17.134901	0.511036	7.617098
2521.555000	426.431441	197.037870	0.244643	17.135196	0.511034	7.617229
2521.575000	426.431441	197.024647	0.244647	17.134046	0.511041	7.616718
2521.595000	426.431441	197.010671	0.244650	17.132831	0.511048	7.616178
2521.615000	426.431441	196.996161	0.244654	17.131569	0.511055	7.615617
2521.635000	426.431441	197.007248	0.244651	17.132533	0.511050	7.616045
2521.655000	426.431441	196.997553	0.244654	17.131690	0.511055	7.615671
2521.675000	426.431441	196.995625	0.244654	17.131522	0.511056	7.615596
2521.695000	426.431441	196.996206	0.244654	17.131573	0.511055	7.615619
2521.715000	426.431441	196.996784	0.244654	17.131623	0.511055	7.615641
2521.735000	426.431441	196.986246	0.244657	17.130707	0.511061	7.615233
2521.755000	426.431441	196.975188	0.244660	17.129745	0.511066	7.614806
2521.775000	426.431441	196.971329	0.244661	17.129410	0.511068	7.614657
2521.795000	426.431441	196.986474	0.244657	17.130727	0.511060	7.615242
2521.815000	426.431441	196.962138	0.244663	17.128610	0.511073	7.614301
2521.835000	426.431441	196.953010	0.244665	17.127816	0.511078	7.613949
2521.855000	426.431441	196.962569	0.244663	17.128648	0.511073	7.614318
2521.875000	426.431441	196.950046	0.244666	17.127559	0.511079	7.613834
2521.895000	426.431441	196.957466	0.244664	17.128204	0.511075	7.614121
2521.915000	426.431441	196.934532	0.244670	17.126210	0.511087	7.613234
2521.915000	426.431441	196.933958	0.244670	17.126160	0.511088	7.613212
2521.955000	426.431441	196.936797	0.244670	17.126406	0.511086	7.613322
2521.975000	426.431441	196.942435	0.244668	17.126897	0.511083	7.613540
2521.995000	426.431441	196.929865	0.244671	17.125804	0.511090	7.613054
2522.015000	426.431441	196.940618	0.244669	17.126739	0.511084	7.613470
2522.035000	426.431441	196.937532	0.244669	17.126470	0.511086	7.613350
2522.055000	426.431441	196.937959	0.244669	17.126508	0.511085	7.613367
2522.075000	426.431441	196.922676	0.244673	17.125178	0.511093	7.612776
2522.095000	426.431441	196.932387	0.244671	17.126023	0.511088	7.613151
2522.115000	426.431441	196.919523	0.244674	17.124904	0.511095	7.612654
2522.135000	426.431441	196.930046	0.244671	17.125819	0.511090	7.613061
2522.155000	426.431441	196.921150	0.244674	17.125046	0.511094	7.612717
2522.155000	426.431441	196.914169	0.244676	17.124439	0.511098	7.612447
2522.195000	426.431441	196.918968	0.244674	17.124856	0.511095	7.612633
2522.215000	426.431441	196.912901	0.244676	17.124328	0.511098	7.612398
2522.235000	426.431441	196.913687	0.244676	17.124397	0.511098	7.612428
2522.255000	426.431441	196.916813	0.244675	17.124669	0.511096	7.612549
2522.275000	426.431441	196.914407	0.244676	17.124459	0.511098	7.612456
2522.295000	426.431441	196.912227	0.244676	17.124270	0.511099	7.612372
2522.315000	426.431441	196.903579	0.244678	17.123518	0.511103	7.612038
2522.335000	426.431441	196.897204	0.244680	17.122963	0.511107	7.611791
2522.355000	426.431441	196.904347	0.244678	17.123585	0.511103	7.612067
2522.355000	426.431441	196.903480	0.244678	17.123509	0.511103	7.612034
2522.375000	426.431441	196.898450	0.244680	17.123072	0.511106	7.611839
2522.395000	426.431441	196.889405	0.244682	17.122285	0.511111	7.611490
2522.435000	426.431441	196.902484	0.244679	17.123423	0.511104	7.611995
2522.455000	426.431441	196.907649	0.244677	17.123872	0.511101	7.612195
2522.475000	426.431441	196.911039	0.244676	17.124166	0.511099	7.612326
2522.495000	426.431360	196.898965	0.244679	17.123116	0.511105	7.611859
2522.515000	426.431441	196.892387	0.244681	17.122544	0.511109	7.611605
2522.535000	426.431441	196.897580	0.244680	17.122996	0.511106	7.611806
2522.555000	426.431441	196.897956	0.244680	17.123029	0.511106	7.611820
2522.555000	426.431441	196.887984	0.244682	17.122162	0.511111	7.611435
2522.575000	426.431441	196.868988	0.244687	17.120510	0.511121	7.610700
2522.615000	426.431441	196.884161	0.244683	17.121829	0.511113	7.611287
2522.635000	426.431441	196.879395	0.244685	17.121415	0.511116	7.611103
2522.655000	426.431441	196.878335	0.244685	17.121322	0.511116	7.611062
2522.675000	426.431441	196.873525	0.244686	17.120904	0.511119	7.610876
2522.695000	426.431441	196.886324	0.244683	17.122017	0.511112	7.611371
2522.715000	426.431441	196.872232	0.244687	17.120792	0.511119	7.610826
2522.735000	426.431360	196.870603	0.244687	17.120650	0.511120	7.610763
2522.755000	426.431360	196.858428	0.244690	17.119591	0.511126	7.610292
2522.775000	426.431441	196.856819	0.244691	17.119451	0.511127	7.610230
2522.795000	426.431441	196.864864	0.244688	17.120151	0.511123	7.610541
2522.815000	426.431441	196.878146	0.244685	17.121306	0.511116	7.611054
2522.835000	426.431441	196.863018	0.244689	17.119990	0.511124	7.610470
2522.855000	426.431441	196.867285	0.244688	17.120361	0.511122	7.610635
2522.875000	426.431441	196.850948	0.244692	17.118941	0.511130	7.610003
2522.895000	426.431441	196.854857	0.244691	17.119281	0.511128	7.610154
2522.915000	426.431441	196.849564	0.244692	17.118820	0.511131	7.609950
2522.935000	426.431360	196.853138	0.244691	17.119131	0.511129	7.610088
2522.955000	426.431441	196.847914	0.244693	17.118677	0.511132	7.609886
2522.975000	426.431441	196.849313	0.244693	17.118799	0.511131	7.609940
2522.995000	426.431441	196.850649	0.244692	17.118915	0.511131	7.609991
2523.015000	426.431441	196.848772	0.244693	17.118751	0.511132	7.609919
2523.035000	426.431441	196.855186	0.244691	17.119309	0.511128	7.610167
2523.055000	426.431441	196.833483	0.244697	17.117422	0.511139	7.609328
2523.075000	426.431441	196.853759	0.244691	17.119185	0.511129	7.610112
2523.095000	426.431441	196.853369	0.244691	17.119151	0.511129	7.610097
2523.115000	426.431441	196.843392	0.244694	17.118284	0.511134	7.609711
2523.135000	426.431441	196.844715	0.244694	17.118399	0.511134	7.609762
2523.155000	426.431441	196.827224	0.244698	17.116878	0.511143	7.609086
2523.175000	426.431441	196.841428	0.244695	17.118113	0.511135	7.609635
2523.195000	426.431441	196.825116	0.244699	17.116694	0.511144	7.609004
2523.215000	426.431441	196.823275	0.244699	17.116534	0.511145	7.608933
2523.235000	426.431441	196.826573	0.244698	17.116821	0.511143	7.609061
2523.255000	426.431441	196.818399	0.244701	17.116110	0.511147	7.608745
2523.275000	426.431441	196.821742	0.244700	17.116401	0.511145	7.608874
2523.295000	426.431441	196.820887	0.244700	17.116327	0.511146	7.608841
2523.315000	426.431441	196.819391	0.244700	17.116196	0.511147	7.608783
2523.335000	426.431360	196.831183	0.244697	17.117222	0.511140	7.609239
2523.355000	426.431441	196.816880	0.244701	17.115978	0.511148	7.608686
2523.375000	426.431441	196.823332	0.244699	17.116539	0.511145	7.608935
2523.395000	426.431441	196.820058	0.244700	17.116254	0.511146	7.608809
2523.415000	426.431441	196.820352	0.244700	17.116280	0.511146	7.608820
2523.415000	426.431441	196.824974	0.244699	17.116682	0.511144	7.608999
2523.435000	426.431441	196.814955	0.244701	17.115811	0.511149	7.608612
2523.475000	426.431441	196.819474	0.244700	17.116204	0.511147	7.608786
2523.495000	426.431441	196.821572	0.244700	17.116386	0.511146	7.608867
2523.515000	426.431441	196.801579	0.244705	17.114647	0.511156	7.608094
2523.535000	426.431441	196.817056	0.244701	17.115993	0.511148	7.608693
2523.555000	426.431441	196.825718	0.244699	17.116747	0.511143	7.609028
2523.575000	426.431441	196.830936	0.244697	17.117200	0.511141	7.609229
2523.595000	426.431441	196.824485	0.244699	17.116639	0.511144	7.608980
2523.615000	426.431441	196.821248	0.244700	17.116358	0.511146	7.608855
2523.635000	426.431441	196.820301	0.244700	17.116276	0.511146	7.608818
2523.635000	426.431441	196.804970	0.244704	17.114942	0.511154	7.608226
2523.655000	426.431441	196.807827	0.244703	17.115191	0.511153	7.608336
2523.695000	426.431441	196.804051	0.244704	17.114862	0.511155	7.608190
2523.715000	426.431441	196.826663	0.244698	17.116829	0.511143	7.609064
2523.735000	426.431441	196.809208	0.244703	17.115311	0.511152	7.608389
2523.755000	426.431441	196.811278	0.244702	17.115491	0.511151	7.608469
2523.775000	426.431441	196.803581	0.244704	17.114822	0.511155	7.608172
2523.795000	426.431441	196.787379	0.244709	17.113412	0.511163	7.607546
2523.815000	426.431441	196.791361	0.244708	17.113759	0.511161	7.607699
2523.835000	426.431441	196.794618	0.244707	17.114042	0.511159	7.607825
2523.855000	426.431441	196.796636	0.244706	17.114218	0.511158	7.607903
2523.875000	426.431441	196.799814	0.244705	17.114494	0.511157	7.608026
2523.895000	426.431441	196.791869	0.244708	17.113803	0.511161	7.607719
2523.915000	426.431441	196.793730	0.244707	17.113965	0.511160	7.607791
2523.935000	426.431441	196.791997	0.244707	17.113814	0.511161	7.607724
2523.955000	426.431441	196.798304	0.244706	17.114363	0.511158	7.607968
2523.975000	426.431441	196.803313	0.244705	17.114798	0.511155	7.608162
2523.995000	426.431441	196.790966	0.244708	17.113725	0.511161	7.607684
2524.015000	426.431441	196.801086	0.244705	17.114605	0.511156	7.608075
2524.035000	426.431441	196.803910	0.244704	17.114850	0.511155	7.608185
2524.055000	426.431441	196.794618	0.244707	17.114042	0.511159	7.607825
2524.075000	426.431441	196.802685	0.244705	17.114744	0.511155	7.608137
2524.075000	426.431441	196.794134	0.244707	17.114000	0.511160	7.607807
2524.115000	426.431441	196.782006	0.244710	17.112945	0.511166	7.607338
2524.135000	426.431441	196.804152	0.244704	17.114871	0.511155	7.608194
2524.155000	426.431441	196.790742	0.244708	17.113705	0.511161	7.607676
2524.175000	426.431441	196.787477	0.244709	17.113421	0.511163	7.607549
2524.195000	426.431441	196.791761	0.244708	17.113794	0.511161	7.607715
2524.215000	426.431441	196.778651	0.244711	17.112654	0.511168	7.607208
2524.235000	426.431441	196.788442	0.244708	17.113505	0.511163	7.607587
2524.255000	426.431441	196.799958	0.244705	17.114506	0.511157	7.608032
2524.275000	426.431441	196.795056	0.244707	17.114080	0.511159	7.607842
2524.295000	426.431441	196.792852	0.244707	17.113889	0.511160	7.607757
2524.315000	426.431441	196.783825	0.244710	17.113103	0.511165	7.607408
2524.335000	426.431441	196.794094	0.244707	17.113996	0.511160	7.607805
2524.355000	426.431441	196.788575	0.244708	17.113517	0.511163	7.607592
2524.375000	426.431441	196.790479	0.244708	17.113682	0.511162	7.607665
2524.395000	426.431441	196.796619	0.244706	17.114216	0.511158	7.607903
2524.415000	426.431360	196.792674	0.244707	17.113873	0.511160	7.607750
2524.435000	426.431441	196.790261	0.244708	17.113663	0.511162	7.607657
2524.455000	426.431441	196.790084	0.244708	17.113648	0.511162	7.607650
2524.475000	426.431441	196.798748	0.244706	17.114401	0.511157	7.607985
2524.495000	426.431441	196.802324	0.244705	17.114712	0.511155	7.608123
2524.515000	426.431441	196.789125	0.244708	17.113564	0.511162	7.607613
2524.535000	426.431441	196.796201	0.244706	17.114180	0.511159	7.607887
2524.555000	426.431441	196.796437	0.244706	17.114200	0.511159	7.607896
2524.575000	426.431441	196.792369	0.244707	17.113847	0.511161	7.607738
2524.595000	426.431441	196.790858	0.244708	17.113715	0.511161	7.607680
2524.615000	426.431441	196.779801	0.244711	17.112754	0.511167	7.607253
2524.635000	426.431441	196.790826	0.244708	17.113712	0.511161	7.607679
2524.655000	426.431441	196.788167	0.244708	17.113481	0.511163	7.607576
2524.675000	426.431441	196.792842	0.244707	17.113888	0.511160	7.607757
2524.695000	426.431441	196.789968	0.244708	17.113638	0.511162	7.607646
2524.715000	426.431441	196.799367	0.244706	17.114455	0.511157	7.608009
2524.735000	426.431441	196.784237	0.244710	17.113139	0.511165	7.607424
2524.755000	426.431441	196.778239	0.244711	17.112618	0.511168	7.607192
2524.775000	426.431441	196.766146	0.244714	17.111566	0.511174	7.606725
2524.795000	426.431441	196.775089	0.244712	17.112344	0.511170	7.607070
2524.815000	426.431441	196.773550	0.244712	17.112210	0.511170	7.607011
2524.835000	426.431441	196.771335	0.244713	17.112017	0.511171	7.606925
2524.855000	426.431441	196.775397	0.244712	17.112371	0.511169	7.607082
2524.875000	426.431441	196.778809	0.244711	17.112667	0.511168	7.607214
2524.895000	426.431441	196.783236	0.244710	17.113052	0.511165	7.607385
2524.915000	426.431441	196.776483	0.244712	17.112465	0.511169	7.607124
2524.915000	426.431441	196.772812	0.244713	17.112146	0.511171	7.606982
2524.955000	426.431441	196.788727	0.244708	17.113530	0.511163	7.607598
2524.975000	426.431441	196.778104	0.244711	17.112606	0.511168	7.607187
2524.995000	426.431441	196.780249	0.244711	17.112792	0.511167	7.607270
2525.015000	426.431441	196.776966	0.244711	17.112507	0.511169	7.607143
2525.035000	426.431441	196.779609	0.244711	17.112737	0.511167	7.607245
2525.055000	426.431441	196.776321	0.244712	17.112451	0.511169	7.607118
2525.075000	426.431441	196.779148	0.244711	17.112697	0.511167	7.607227
2525.095000	426.431441	196.763114	0.244715	17.111302	0.511176	7.606607
2525.115000	426.431441	196.762297	0.244715	17.111231	0.511176	7.606576
2525.135000	426.431441	196.776721	0.244711	17.112486	0.511169	7.607134
2525.155000	426.431441	196.775520	0.244712	17.112381	0.511169	7.607087
2525.175000	426.431441	196.763509	0.244715	17.111337	0.511176	7.606623
2525.195000	426.431441	196.763194	0.244715	17.111309	0.511176	7.606611
2525.215000	426.431441	196.771386	0.244713	17.112022	0.511171	7.606927
2525.235000	426.431360	196.770870	0.244713	17.111977	0.511172	7.606907
2525.255000	426.431441	196.758519	0.244716	17.110903	0.511178	7.606430
2525.275000	426.431441	196.758076	0.244716	17.110864	0.511178	7.606413
2525.295000	426.431441	196.757422	0.244717	17.110807	0.511179	7.606387
2525.315000	426.431441	196.774462	0.244712	17.112289	0.511170	7.607046
2525.335000	426.431441	196.765289	0.244714	17.111491	0.511175	7.606692
2525.355000	426.431441	196.767076	0.244714	17.111647	0.511174	7.606761
2525.375000	426.431441	196.772042	0.244713	17.112079	0.511171	7.606953
2525.395000	426.431441	196.755195	0.244717	17.110614	0.511180	7.606301
2525.415000	426.431441	196.736466	0.244722	17.108985	0.511189	7.605577
2525.435000	426.431441	196.753671	0.244718	17.110481	0.511181	7.606242
2525.455000	426.431441	196.740581	0.244721	17.109343	0.511187	7.605736
2525.475000	426.431441	196.743512	0.244720	17.109598	0.511186	7.605850
2525.495000	426.431441	196.724188	0.244725	17.107917	0.511196	7.605103
2525.515000	426.431441	196.745703	0.244720	17.109788	0.511185	7.605934
2525.535000	426.431441	196.734671	0.244722	17.108829	0.511190	7.605508
2525.555000	426.431441	196.736560	0.244722	17.108993	0.511189	7.605581
2525.555000	426.431441	196.737125	0.244722	17.109042	0.511189	7.605603
2525.575000	426.431441	196.735530	0.244722	17.108904	0.511190	7.605541
2525.615000	426.431441	196.724983	0.244725	17.107986	0.511195	7.605133
2525.635000	426.431441	196.732384	0.244723	17.108630	0.511192	7.605419
2525.655000	426.431441	196.724557	0.244725	17.107949	0.511196	7.605117
2525.675000	426.431441	196.736811	0.244722	17.109015	0.511189	7.605591
2525.695000	426.431441	196.725488	0.244725	17.108030	0.511195	7.605153
2525.715000	426.431441	196.730591	0.244724	17.108474	0.511193	7.605350
2525.735000	426.431441	196.729117	0.244724	17.108346	0.511193	7.605293
2525.755000	426.431441	196.731536	0.244723	17.108556	0.511192	7.605387
2525.775000	426.431441	196.728586	0.244724	17.108300	0.511194	7.605273
2525.795000	426.431441	196.723308	0.244725	17.107841	0.511196	7.605069
2525.815000	426.431441	196.718024	0.244727	17.107381	0.511199	7.604864
2525.835000	426.431441	196.728322	0.244724	17.108277	0.511194	7.605262
2525.855000	426.431441	196.719624	0.244726	17.107520	0.511198	7.604926
2525.875000	426.431441	196.705698	0.244730	17.106309	0.511205	7.604388
2525.895000	426.431441	196.710514	0.244729	17.106728	0.511203	7.604574
2525.915000	426.431441	196.708015	0.244729	17.106511	0.511204	7.604477
2525.935000	426.431441	196.707965	0.244729	17.106506	0.511204	7.604476
2525.955000	426.431441	196.723125	0.244725	17.107825	0.511196	7.605062
2525.975000	426.431441	196.717122	0.244727	17.107303	0.511199	7.604830
2525.995000	426.431441	196.701262	0.244731	17.105923	0.511208	7.604216
2526.015000	426.431441	196.703578	0.244731	17.106125	0.511206	7.604306
2526.015000	426.431441	196.703019	0.244731	17.106076	0.511207	7.604284
2526.055000	426.431441	196.707738	0.244730	17.106487	0.511204	7.604467
2526.075000	426.431441	196.699691	0.244732	17.105787	0.511208	7.604156
2526.095000	426.431441	196.714173	0.244728	17.107046	0.511201	7.604716
2526.115000	426.431441	196.700236	0.244731	17.105834	0.511208	7.604177
2526.135000	426.431441	196.685564	0.244735	17.104558	0.511216	7.603609
2526.155000	426.431441	196.699630	0.244732	17.105782	0.511209	7.604153
2526.175000	426.431441	196.682992	0.244736	17.104335	0.511217	7.603510
2526.195000	426.431441	196.684315	0.244736	17.104450	0.511216	7.603561
2526.195000	426.431441	196.680455	0.244737	17.104114	0.511218	7.603412
2526.215000	426.431441	196.682958	0.244736	17.104332	0.511217	7.603509
2526.255000	426.431441	196.679951	0.244737	17.104070	0.511219	7.603393
2526.275000	426.431441	196.682169	0.244736	17.104263	0.511218	7.603478
2526.295000	426.431441	196.686392	0.244735	17.104630	0.511215	7.603642
2526.315000	426.431441	196.669240	0.244740	17.103139	0.511224	7.602978
2526.335000	426.431441	196.671514	0.244739	17.103336	0.511223	7.603066
2526.355000	426.431441	196.663757	0.244741	17.102662	0.511227	7.602766
2526.375000	426.431441	196.673403	0.244738	17.103501	0.511222	7.603139
2526.395000	426.431441	196.658260	0.244742	17.102184	0.511230	7.602554
2526.415000	426.431441	196.649135	0.244745	17.101390	0.511235	7.602201
2526.415000	426.431441	196.661939	0.244741	17.102504	0.511228	7.602696
2526.455000	426.431441	196.655748	0.244743	17.101965	0.511231	7.602457
2526.475000	426.431441	196.653825	0.244744	17.101798	0.511232	7.602383
2526.495000	426.431360	196.660588	0.244742	17.102386	0.511229	7.602644
2526.515000	426.431441	196.653519	0.244744	17.101772	0.511232	7.602371
2526.535000	426.431441	196.663225	0.244741	17.102616	0.511227	7.602746
2526.555000	426.431441	196.658122	0.244742	17.102172	0.511230	7.602549
2526.575000	426.431441	196.645931	0.244746	17.101112	0.511236	7.602077
2526.595000	426.431441	196.652337	0.244744	17.101669	0.511233	7.602325
2526.615000	426.431441	196.638895	0.244747	17.100500	0.511240	7.601805
2526.635000	426.431441	196.645564	0.244746	17.101080	0.511236	7.602063
2526.655000	426.431441	196.645311	0.244746	17.101058	0.511237	7.602053
2526.675000	426.431441	196.649581	0.244745	17.101429	0.511234	7.602218
2526.695000	426.431441	196.663111	0.244741	17.102606	0.511227	7.602741
2526.715000	426.431441	196.665935	0.244740	17.102851	0.511226	7.602851
2526.735000	426.431441	196.648441	0.244745	17.101330	0.511235	7.602174
2526.755000	426.431441	196.634813	0.244749	17.100145	0.511242	7.601648
2526.775000	426.431441	196.645125	0.244746	17.101042	0.511237	7.602046
2526.795000	426.431441	196.655083	0.244743	17.101908	0.511231	7.602431
2526.815000	426.431360	196.665940	0.244740	17.102852	0.511226	7.602851
2526.835000	426.431441	196.658590	0.244742	17.102213	0.511230	7.602567
2526.835000	426.431441	196.637373	0.244748	17.100367	0.511241	7.601747
2526.855000	426.431441	196.655151	0.244743	17.101913	0.511231	7.602434
2526.895000	426.431441	196.648468	0.244745	17.101332	0.511235	7.602175
2526.915000	426.431441	196.648190	0.244745	17.101308	0.511235	7.602165
2526.935000	426.431441	196.640948	0.244747	17.100678	0.511239	7.601885
2526.955000	426.431441	196.641972	0.244747	17.100767	0.511238	7.601924
2526.975000	426.431441	196.643266	0.244746	17.100880	0.511238	7.601974
2526.995000	426.431441	196.643764	0.244746	17.100923	0.511237	7.601994
2527.015000	426.431441	196.636671	0.244748	17.100306	0.511241	7.601719
2527.035000	426.431441	196.637319	0.244748	17.100363	0.511241	7.601744
2527.035000	426.431441	196.616709	0.244753	17.098570	0.511251	7.600948
2527.055000	426.431441	196.636369	0.244748	17.100280	0.511241	7.601708
2527.095000	426.431441	196.622950	0.244752	17.099113	0.511248	7.601189
2527.115000	426.431441	196.627128	0.244751	17.099476	0.511246	7.601350
2527.135000	426.431441	196.617268	0.244753	17.098619	0.511251	7.600969
2527.155000	426.431441	196.610889	0.244755	17.098064	0.511254	7.600723
2527.175000	426.431441	196.629776	0.244750	17.099707	0.511245	7.601453
2527.195000	426.431441	196.626892	0.244751	17.099456	0.511246	7.601341
2527.215000	426.431441	196.619811	0.244752	17.098840	0.511250	7.601068
2527.235000	426.431441	196.620824	0.244752	17.098928	0.511249	7.601107
2527.255000	426.431441	196.614772	0.244754	17.098402	0.511252	7.600873
2527.275000	426.431441	196.610341	0.244755	17.098017	0.511255	7.600701
2527.275000	426.431441	196.599556	0.244758	17.097079	0.511260	7.600285
2527.315000	426.431441	196.608791	0.244755	17.097882	0.511255	7.600642
2527.335000	426.431441	196.598147	0.244758	17.096956	0.511261	7.600230
2527.355000	426.431441	196.604837	0.244756	17.097538	0.511257	7.600489
2527.375000	426.431441	196.606977	0.244756	17.097724	0.511256	7.600571
2527.395000	426.431441	196.604492	0.244756	17.097508	0.511258	7.600475
2527.415000	426.431441	196.592253	0.244760	17.096444	0.511264	7.600002
2527.435000	426.431441	196.597125	0.244758	17.096867	0.511261	7.600191
2527.455000	426.431441	196.590517	0.244760	17.096293	0.511265	7.599935
2527.475000	426.431441	196.585640	0.244761	17.095868	0.511267	7.599747
2527.495000	426.431441	196.593158	0.244759	17.096522	0.511263	7.600037
2527.495000	426.431441	196.588035	0.244761	17.096077	0.511266	7.599839
2527.535000	426.431441	196.601582	0.244757	17.097255	0.511259	7.600363
2527.555000	426.431441	196.591621	0.244760	17.096389	0.511264	7.599978
2527.575000	426.431441	196.600965	0.244757	17.097201	0.511259	7.600339
2527.595000	426.431441	196.599340	0.244758	17.097060	0.511260	7.600276
2527.615000	426.431441	196.591713	0.244760	17.096397	0.511264	7.599981
2527.635000	426.431441	196.591364	0.244760	17.096366	0.511264	7.599968
2527.655000	426.431441	196.585088	0.244762	17.095821	0.511268	7.599725
2527.675000	426.431441	196.585464	0.244761	17.095853	0.511267	7.599740
2527.695000	426.431441	196.587937	0.244761	17.096068	0.511266	7.599835
2527.715000	426.431441	196.588105	0.244761	17.096083	0.511266	7.599842
2527.735000	426.431441	196.589787	0.244760	17.096229	0.511265	7.599907
2527.755000	426.431441	196.594160	0.244759	17.096609	0.511263	7.600076
2527.775000	426.431441	196.584277	0.244762	17.095750	0.511268	7.599694
2527.795000	426.431441	196.587520	0.244761	17.096032	0.511266	7.599819
2527.815000	426.431441	196.569337	0.244766	17.094451	0.511276	7.599116
2527.835000	426.431441	196.597532	0.244758	17.096903	0.511261	7.600206
2527.855000	426.431441	196.598032	0.244758	17.096946	0.511261	7.600226
2527.875000	426.431441	196.572136	0.244765	17.094694	0.511274	7.599225
2527.895000	426.431441	196.586194	0.244761	17.095917	0.511267	7.599768
2527.915000	426.431441	196.599182	0.244758	17.097046	0.511260	7.600270
2527.935000	426.431441	196.581450	0.244763	17.095504	0.511270	7.599585
2527.955000	426.431441	196.582485	0.244762	17.095594	0.511269	7.599625
2527.955000	426.431441	196.579870	0.244763	17.095367	0.511270	7.599523
2527.995000	426.431441	196.581068	0.244763	17.095471	0.511270	7.599570
2528.015000	426.431441	196.578507	0.244763	17.095248	0.511271	7.599471
2528.035000	426.431441	196.575271	0.244764	17.094967	0.511273	7.599346
2528.055000	426.431441	196.575360	0.244764	17.094975	0.511273	7.599349
2528.075000	426.431441	196.581821	0.244762	17.095536	0.511269	7.599599
2528.095000	426.431441	196.580357	0.244763	17.095409	0.511270	7.599542
2528.115000	426.431441	196.573714	0.244765	17.094831	0.511274	7.599286
2528.135000	426.431441	196.555940	0.244769	17.093286	0.511283	7.598598
2528.155000	426.431441	196.563317	0.244767	17.093927	0.511279	7.598884
2528.175000	426.431441	196.571510	0.244765	17.094640	0.511275	7.599200
2528.195000	426.431441	196.552949	0.244770	17.093026	0.511284	7.598483
2528.215000	426.431441	196.550619	0.244771	17.092823	0.511285	7.598393
2528.235000	426.431441	196.554394	0.244770	17.093151	0.511283	7.598539
2528.255000	426.431441	196.563258	0.244767	17.093922	0.511279	7.598881
2528.275000	426.431441	196.557015	0.244769	17.093379	0.511282	7.598640
2528.295000	426.431360	196.556990	0.244769	17.093377	0.511282	7.598639
2528.315000	426.431441	196.553642	0.244770	17.093086	0.511284	7.598510
2528.315000	426.431441	196.548458	0.244771	17.092635	0.511287	7.598309
2528.335000	426.431441	196.553739	0.244770	17.093094	0.511284	7.598513
2528.355000	426.431441	196.539724	0.244773	17.091875	0.511291	7.597972
2528.395000	426.431441	196.546597	0.244772	17.092473	0.511288	7.598237
2528.415000	426.431360	196.545516	0.244772	17.092379	0.511288	7.598195
2528.435000	426.431441	196.535844	0.244774	17.091538	0.511293	7.597822
2528.455000	426.431441	196.540951	0.244773	17.091982	0.511290	7.598019
2528.475000	426.431441	196.553866	0.244770	17.093105	0.511284	7.598518
2528.495000	426.431441	196.544260	0.244772	17.092270	0.511289	7.598147
2528.515000	426.431441	196.549945	0.244771	17.092764	0.511286	7.598367
2528.535000	426.431441	196.534020	0.244775	17.091379	0.511294	7.597751
2528.535000	426.431441	196.530173	0.244776	17.091045	0.511296	7.597602
2528.555000	426.431441	196.535051	0.244775	17.091469	0.511293	7.597791
2528.595000	426.431441	196.549088	0.244771	17.092690	0.511286	7.598334
2528.615000	426.431441	196.544585	0.244772	17.092298	0.511289	7.598159
2528.635000	426.431441	196.540218	0.244773	17.091918	0.511291	7.597991
2528.655000	426.431441	196.536217	0.244774	17.091570	0.511293	7.597836
2528.675000	426.431441	196.540545	0.244773	17.091947	0.511291	7.598003
2528.695000	426.431441	196.537407	0.244774	17.091674	0.511292	7.597882
2528.715000	426.431441	196.553571	0.244770	17.093080	0.511284	7.598507
2528.735000	426.431441	196.540401	0.244773	17.091934	0.511291	7.597998
2528.755000	426.431441	196.541640	0.244773	17.092042	0.511290	7.598046
2528.775000	426.431360	196.547410	0.244771	17.092544	0.511287	7.598269
2528.775000	426.431360	196.538121	0.244774	17.091736	0.511292	7.597910
2528.815000	426.431441	196.530166	0.244776	17.091044	0.511296	7.597602
2528.835000	426.431441	196.518740	0.244779	17.090051	0.511302	7.597160
2528.855000	426.431441	196.521820	0.244778	17.090318	0.511300	7.597279
2528.875000	426.431441	196.515186	0.244780	17.089742	0.511304	7.597023
2528.895000	426.431441	196.518147	0.244779	17.089999	0.511302	7.597137
2528.915000	426.431441	196.515515	0.244780	17.089770	0.511304	7.597036
2528.935000	426.431441	196.524962	0.244777	17.090592	0.511299	7.597401
2528.955000	426.431441	196.512926	0.244780	17.089545	0.511305	7.596936
2528.955000	426.431441	196.528192	0.244776	17.090873	0.511297	7.597526
2528.975000	426.431441	196.518636	0.244779	17.090042	0.511302	7.597156
2528.995000	426.431441	196.522057	0.244778	17.090339	0.511300	7.597289
2529.035000	426.431441	196.517189	0.244779	17.089916	0.511303	7.597100
2529.055000	426.431441	196.526158	0.244777	17.090696	0.511298	7.597447
2529.075000	426.431441	196.530751	0.244776	17.091095	0.511296	7.597625
2529.095000	426.431441	196.514654	0.244780	17.089695	0.511304	7.597002
2529.115000	426.431441	196.525180	0.244777	17.090611	0.511299	7.597409
2529.135000	426.431441	196.516486	0.244779	17.089855	0.511303	7.597073
2529.155000	426.431441	196.513850	0.244780	17.089625	0.511304	7.596971
2529.175000	426.431441	196.523250	0.244778	17.090443	0.511300	7.597335
2529.175000	426.431441	196.512626	0.244780	17.089519	0.511305	7.596924
2529.195000	426.431441	196.511116	0.244781	17.089388	0.511306	7.596866
2529.235000	426.431441	196.517718	0.244779	17.089962	0.511302	7.597121
2529.255000	426.431441	196.515596	0.244780	17.089777	0.511304	7.597039
2529.275000	426.431441	196.524289	0.244777	17.090533	0.511299	7.597375
2529.295000	426.431441	196.506890	0.244782	17.089020	0.511308	7.596702
2529.315000	426.431441	196.521301	0.244778	17.090273	0.511301	7.597259
2529.335000	426.431441	196.515928	0.244780	17.089806	0.511303	7.597052
2529.355000	426.431441	196.506383	0.244782	17.088976	0.511308	7.596683
2529.375000	426.431441	196.509323	0.244781	17.089232	0.511307	7.596796
2529.395000	426.431441	196.508452	0.244782	17.089156	0.511307	7.596763
2529.395000	426.431441	196.492959	0.244786	17.087809	0.511315	7.596164
2529.415000	426.431441	196.496465	0.244785	17.088114	0.511313	7.596299
2529.455000	426.431441	196.505653	0.244782	17.088913	0.511309	7.596654
2529.455000	426.431441	196.517091	0.244779	17.089907	0.511303	7.597097
2529.495000	426.431441	196.510577	0.244781	17.089341	0.511306	7.596845
2529.515000	426.431441	196.505982	0.244782	17.088941	0.511308	7.596667
2529.535000	426.431441	196.493987	0.244785	17.087898	0.511315	7.596203
2529.555000	426.431441	196.507237	0.244782	17.089050	0.511308	7.596716
2529.575000	426.431441	196.506239	0.244782	17.088963	0.511308	7.596677
2529.595000	426.431441	196.497643	0.244784	17.088216	0.511313	7.596345
2529.595000	426.431441	196.502797	0.244783	17.088664	0.511310	7.596544
2529.635000	426.431441	196.506317	0.244782	17.088970	0.511308	7.596680
2529.655000	426.431441	196.495733	0.244785	17.088050	0.511314	7.596271
2529.675000	426.431441	196.507139	0.244782	17.089042	0.511308	7.596712
2529.695000	426.431441	196.505612	0.244782	17.088909	0.511309	7.596653
2529.715000	426.431441	196.504135	0.244783	17.088781	0.511309	7.596596
2529.735000	426.431441	196.503500	0.244783	17.088725	0.511310	7.596571
2529.755000	426.431441	196.506082	0.244782	17.088950	0.511308	7.596671
2529.775000	426.431441	196.510035	0.244781	17.089294	0.511306	7.596824
2529.795000	426.431441	196.516717	0.244779	17.089875	0.511303	7.597082
2529.815000	426.431441	196.502241	0.244783	17.088616	0.511310	7.596522
2529.815000	426.431441	196.505055	0.244782	17.088860	0.511309	7.596631
2529.835000	426.431441	196.497329	0.244784	17.088189	0.511313	7.596333
2529.875000	426.431360	196.510836	0.244781	17.089363	0.511306	7.596855
2529.875000	426.431360	196.501655	0.244783	17.088565	0.511311	7.596500
2529.915000	426.431441	196.495527	0.244785	17.088032	0.511314	7.596263
2529.935000	426.431441	196.503520	0.244783	17.088727	0.511310	7.596572
2529.955000	426.431441	196.510822	0.244781	17.089362	0.511306	7.596854
2529.975000	426.431441	196.483305	0.244788	17.086969	0.511320	7.595790
2529.995000	426.431441	196.486708	0.244787	17.087265	0.511318	7.595922
2530.015000	426.431441	196.495902	0.244785	17.088065	0.511314	7.596277
2530.035000	426.431441	196.489132	0.244787	17.087476	0.511317	7.596016
2530.055000	426.431441	196.489650	0.244786	17.087521	0.511317	7.596036
2530.055000	426.431441	196.499288	0.244784	17.088359	0.511312	7.596408
2530.075000	426.431441	196.506873	0.244782	17.089019	0.511308	7.596702
2530.115000	426.431441	196.476843	0.244790	17.086407	0.511324	7.595541
2530.135000	426.431441	196.493153	0.244786	17.087825	0.511315	7.596171
2530.155000	426.431441	196.502723	0.244783	17.088658	0.511310	7.596541
2530.175000	426.431441	196.486106	0.244787	17.087213	0.511319	7.595899
2530.195000	426.431441	196.488389	0.244787	17.087411	0.511318	7.595987
2530.215000	426.431441	196.492770	0.244786	17.087792	0.511315	7.596156
2530.235000	426.431441	196.482687	0.244788	17.086915	0.511320	7.595767
2530.235000	426.431441	196.482501	0.244788	17.086899	0.511321	7.595759
2530.255000	426.431441	196.487162	0.244787	17.087304	0.511318	7.595940
2530.275000	426.431441	196.468568	0.244792	17.085687	0.511328	7.595221
2530.315000	426.431441	196.479557	0.244789	17.086643	0.511322	7.595646
2530.335000	426.431441	196.487419	0.244787	17.087327	0.511318	7.595949
2530.355000	426.431441	196.477778	0.244790	17.086488	0.511323	7.595577
2530.375000	426.431441	196.476698	0.244790	17.086394	0.511324	7.595535
2530.395000	426.431441	196.487420	0.244787	17.087327	0.511318	7.595950
2530.415000	426.431441	196.486810	0.244787	17.087274	0.511318	7.595926
2530.435000	426.431441	196.473222	0.244791	17.086092	0.511325	7.595401
2530.455000	426.431441	196.477295	0.244790	17.086446	0.511323	7.595558
2530.475000	426.431441	196.471624	0.244791	17.085953	0.511326	7.595339
2530.475000	426.431441	196.476496	0.244790	17.086377	0.511324	7.595527
2530.515000	426.431441	196.477268	0.244790	17.086444	0.511323	7.595557
2530.535000	426.431441	196.487569	0.244787	17.087340	0.511318	7.595955
2530.555000	426.431441	196.478582	0.244789	17.086558	0.511323	7.595608
2530.575000	426.431441	196.469490	0.244792	17.085768	0.511327	7.595256
2530.595000	426.431441	196.472921	0.244791	17.086066	0.511326	7.595389
2530.615000	426.431441	196.479853	0.244789	17.086669	0.511322	7.595657
2530.635000	426.431441	196.478045	0.244790	17.086512	0.511323	7.595587
2530.655000	426.431441	196.475462	0.244790	17.086287	0.511324	7.595487
2530.675000	426.431441	196.481429	0.244789	17.086806	0.511321	7.595718
2530.675000	426.431441	196.488451	0.244787	17.087417	0.511318	7.595989
2530.695000	426.431441	196.485392	0.244788	17.087151	0.511319	7.595871
2530.735000	426.431441	196.490441	0.244786	17.087590	0.511316	7.596066
2530.755000	426.431441	196.474750	0.244790	17.086225	0.511325	7.595460
2530.775000	426.431441	196.467621	0.244792	17.085605	0.511328	7.595184
2530.795000	426.431441	196.471108	0.244791	17.085908	0.511326	7.595319
2530.815000	426.431441	196.461851	0.244794	17.085103	0.511331	7.594961
2530.835000	426.431441	196.466747	0.244792	17.085529	0.511329	7.595150
2530.855000	426.431360	196.458332	0.244795	17.084797	0.511333	7.594825
2530.875000	426.431360	196.460133	0.244794	17.084954	0.511332	7.594895
2530.875000	426.431360	196.469477	0.244792	17.085767	0.511327	7.595256
2530.895000	426.431441	196.464153	0.244793	17.085304	0.511330	7.595050
2530.935000	426.431441	196.451952	0.244796	17.084242	0.511336	7.594578
2530.955000	426.431441	196.466638	0.244793	17.085520	0.511329	7.595146
2530.975000	426.431441	196.469375	0.244792	17.085758	0.511327	7.595252
2530.975000	426.431441	196.458279	0.244795	17.084793	0.511333	7.594823
2531.015000	426.431441	196.455718	0.244795	17.084570	0.511334	7.594724
2531.035000	426.431441	196.453280	0.244796	17.084358	0.511336	7.594630
2531.055000	426.431360	196.469220	0.244792	17.085744	0.511327	7.595246
2531.075000	426.431360	196.458186	0.244795	17.084785	0.511333	7.594819
2531.095000	426.431441	196.457090	0.244795	17.084689	0.511334	7.594777
2531.095000	426.431441	196.462501	0.244794	17.085160	0.511331	7.594986
2531.135000	426.431441	196.459045	0.244794	17.084859	0.511333	7.594853
2531.135000	426.431441	196.460980	0.244794	17.085028	0.511332	7.594927
2531.175000	426.431441	196.480967	0.244789	17.086766	0.511321	7.595700
2531.195000	426.431441	196.466771	0.244792	17.085531	0.511329	7.595151
2531.215000	426.431441	196.448695	0.244797	17.083959	0.511338	7.594452
2531.235000	426.431441	196.449340	0.244797	17.084015	0.511338	7.594477
2531.255000	426.431360	196.455837	0.244795	17.084580	0.511334	7.594729
2531.275000	426.431441	196.447218	0.244798	17.083831	0.511339	7.594395
2531.295000	426.431441	196.435179	0.244801	17.082784	0.511345	7.593930
2531.315000	426.431441	196.439371	0.244800	17.083148	0.511343	7.594092
2531.315000	426.431441	196.421293	0.244804	17.081576	0.511352	7.593393
2531.335000	426.431441	196.434980	0.244801	17.082767	0.511345	7.593922
2531.375000	426.431441	196.436461	0.244800	17.082895	0.511344	7.593979
2531.395000	426.431441	196.432330	0.244801	17.082536	0.511346	7.593820
2531.415000	426.431360	196.431280	0.244802	17.082445	0.511347	7.593779
2531.435000	426.431441	196.431779	0.244802	17.082488	0.511347	7.593798
2531.455000	426.431360	196.419457	0.244805	17.081417	0.511353	7.593322
2531.475000	426.431360	196.425880	0.244803	17.081975	0.511350	7.593570
2531.495000	426.431360	196.424041	0.244804	17.081815	0.511351	7.593499
2531.515000	426.431441	196.427825	0.244803	17.082144	0.511349	7.593646
2531.515000	426.431441	196.422615	0.244804	17.081691	0.511352	7.593444
2531.535000	426.431441	196.431948	0.244802	17.082503	0.511347	7.593805
2531.555000	426.431441	196.429740	0.244802	17.082311	0.511348	7.593720
2531.575000	426.431441	196.424907	0.244803	17.081891	0.511350	7.593533
2531.615000	426.431360	196.429458	0.244802	17.082286	0.511348	7.593709
2531.635000	426.431441	196.418939	0.244805	17.081372	0.511353	7.593302
2531.655000	426.431441	196.413454	0.244806	17.080894	0.511356	7.593090
2531.675000	426.431441	196.431882	0.244802	17.082497	0.511347	7.593802
2531.695000	426.431441	196.430321	0.244802	17.082361	0.511348	7.593742
2531.715000	426.431441	196.423722	0.244804	17.081787	0.511351	7.593487
2531.735000	426.431441	196.424635	0.244803	17.081867	0.511350	7.593522
2531.755000	426.431360	196.420072	0.244805	17.081470	0.511353	7.593346
2531.755000	426.431360	196.411652	0.244807	17.080738	0.511357	7.593020
2531.775000	426.431441	196.423547	0.244804	17.081772	0.511351	7.593480
2531.815000	426.431441	196.423621	0.244804	17.081779	0.511351	7.593483
2531.835000	426.431441	196.408652	0.244808	17.080477	0.511359	7.592904
2531.855000	426.431441	196.406722	0.244808	17.080309	0.511360	7.592830
2531.875000	426.431441	196.407675	0.244808	17.080392	0.511359	7.592867
2531.895000	426.431441	196.399836	0.244810	17.079710	0.511363	7.592564
2531.915000	426.431441	196.412806	0.244807	17.080838	0.511357	7.593065
2531.935000	426.431360	196.412198	0.244807	17.080785	0.511357	7.593042
2531.955000	426.431441	196.406802	0.244808	17.080316	0.511360	7.592833
2531.975000	426.431441	196.408779	0.244808	17.080488	0.511359	7.592909
2531.975000	426.431441	196.415286	0.244806	17.081054	0.511355	7.593161
2532.015000	426.431441	196.418128	0.244805	17.081301	0.511354	7.593271
2532.035000	426.431441	196.417347	0.244805	17.081233	0.511354	7.593241
2532.055000	426.431441	196.416129	0.244806	17.081127	0.511355	7.593193
2532.075000	426.431441	196.409019	0.244808	17.080509	0.511359	7.592919
2532.095000	426.431441	196.400440	0.244810	17.079763	0.511363	7.592587
2532.115000	426.431441	196.401766	0.244809	17.079878	0.511362	7.592638
2532.135000	426.431441	196.410098	0.244807	17.080603	0.511358	7.592960
2532.155000	426.431441	196.399268	0.244810	17.079661	0.511364	7.592542
2532.155000	426.431441	196.410195	0.244807	17.080611	0.511358	7.592964
2532.195000	426.431441	196.404080	0.244809	17.080079	0.511361	7.592728
2532.195000	426.431441	196.399347	0.244810	17.079668	0.511364	7.592545
2532.235000	426.431441	196.404572	0.244809	17.080122	0.511361	7.592747
2532.255000	426.431441	196.403625	0.244809	17.080040	0.511361	7.592710
2532.275000	426.431441	196.399152	0.244810	17.079651	0.511364	7.592537
2532.295000	426.431441	196.408509	0.244808	17.080465	0.511359	7.592899
2532.315000	426.431441	196.413745	0.244806	17.080920	0.511356	7.593101
2532.335000	426.431441	196.402282	0.244809	17.079923	0.511362	7.592658
2532.355000	426.431360	196.402903	0.244809	17.079977	0.511362	7.592682
2532.375000	426.431441	196.407444	0.244808	17.080372	0.511359	7.592858
2532.375000	426.431441	196.397720	0.244811	17.079526	0.511364	7.592482
2532.415000	426.431441	196.399147	0.244810	17.079650	0.511364	7.592537
2532.415000	426.431441	196.408311	0.244808	17.080447	0.511359	7.592891
2532.455000	426.431441	196.409851	0.244807	17.080581	0.511358	7.592951
2532.475000	426.431441	196.398503	0.244810	17.079594	0.511364	7.592512
2532.495000	426.431441	196.396254	0.244811	17.079399	0.511365	7.592425
2532.515000	426.431441	196.392472	0.244812	17.079070	0.511367	7.592279
2532.535000	426.431441	196.386075	0.244814	17.078514	0.511370	7.592032
2532.555000	426.431441	196.393396	0.244812	17.079150	0.511367	7.592315
2532.575000	426.431441	196.395037	0.244811	17.079293	0.511366	7.592378
2532.595000	426.431441	196.386846	0.244813	17.078581	0.511370	7.592061
2532.615000	426.431441	196.390477	0.244812	17.078896	0.511368	7.592202
2532.635000	426.431441	196.391319	0.244812	17.078970	0.511368	7.592234
2532.655000	426.431441	196.391549	0.244812	17.078990	0.511368	7.592243
2532.675000	426.431441	196.389658	0.244813	17.078825	0.511369	7.592170
2532.695000	426.431441	196.384070	0.244814	17.078339	0.511371	7.591954
2532.715000	426.431441	196.394885	0.244811	17.079280	0.511366	7.592372
2532.735000	426.431441	196.389115	0.244813	17.078778	0.511369	7.592149
2532.755000	426.431441	196.371730	0.244817	17.077266	0.511378	7.591477
2532.775000	426.431441	196.392875	0.244812	17.079105	0.511367	7.592295
2532.795000	426.431441	196.379900	0.244815	17.077977	0.511374	7.591793
2532.795000	426.431441	196.386643	0.244813	17.078563	0.511370	7.592054
2532.835000	426.431441	196.387515	0.244813	17.078639	0.511370	7.592087
2532.855000	426.431441	196.384212	0.244814	17.078352	0.511371	7.591960
2532.875000	426.431441	196.380267	0.244815	17.078008	0.511373	7.591807
2532.895000	426.431441	196.388836	0.244813	17.078754	0.511369	7.592138
2532.915000	426.431441	196.390576	0.244812	17.078905	0.511368	7.592206
2532.935000	426.431441	196.395474	0.244811	17.079331	0.511366	7.592395
2532.955000	426.431441	196.378490	0.244816	17.077854	0.511374	7.591738
2532.975000	426.431441	196.390982	0.244812	17.078940	0.511368	7.592221
2532.995000	426.431360	196.389401	0.244813	17.078803	0.511369	7.592160
2533.015000	426.431441	196.389878	0.244813	17.078844	0.511368	7.592179
2533.015000	426.431441	196.373201	0.244817	17.077394	0.511377	7.591534
2533.035000	426.431441	196.380042	0.244815	17.077989	0.511373	7.591798
2533.055000	426.431441	196.382835	0.244814	17.078232	0.511372	7.591906
2533.075000	426.431441	196.380768	0.244815	17.078052	0.511373	7.591826
2533.115000	426.431441	196.387108	0.244813	17.078603	0.511370	7.592072
2533.135000	426.431441	196.373808	0.244817	17.077447	0.511377	7.591557
2533.155000	426.431441	196.383298	0.244814	17.078272	0.511372	7.591924
2533.175000	426.431441	196.386556	0.244813	17.078555	0.511370	7.592050
2533.195000	426.431441	196.381977	0.244815	17.078157	0.511372	7.591873
2533.215000	426.431441	196.381295	0.244815	17.078098	0.511373	7.591847
2533.235000	426.431441	196.367315	0.244818	17.076882	0.511380	7.591306
2533.255000	426.431441	196.369665	0.244818	17.077086	0.511379	7.591397
2533.275000	426.431441	196.370330	0.244818	17.077144	0.511378	7.591423
2533.295000	426.431441	196.370192	0.244818	17.077132	0.511379	7.591418
2533.315000	426.431441	196.359382	0.244821	17.076192	0.511384	7.591000
2533.335000	426.431441	196.358498	0.244821	17.076115	0.511385	7.590966
2533.355000	426.431441	196.367547	0.244818	17.076902	0.511380	7.591315
2533.375000	426.431441	196.368853	0.244818	17.077016	0.511379	7.591366
2533.395000	426.431441	196.368238	0.244818	17.076962	0.511380	7.591342
2533.415000	426.431441	196.369415	0.244818	17.077065	0.511379	7.591388
2533.435000	426.431441	196.365419	0.244819	17.076717	0.511381	7.591233
2533.435000	426.431441	196.370327	0.244818	17.077144	0.511378	7.591423
2533.455000	426.431441	196.360577	0.244820	17.076296	0.511384	7.591046
2533.495000	426.431441	196.363976	0.244819	17.076592	0.511382	7.591177
2533.515000	426.431441	196.364838	0.244819	17.076667	0.511381	7.591211
2533.535000	426.431441	196.363485	0.244819	17.076549	0.511382	7.591158
2533.555000	426.431441	196.356335	0.244821	17.075927	0.511386	7.590882
2533.575000	426.431441	196.359655	0.244820	17.076216	0.511384	7.591010
2533.595000	426.431441	196.345308	0.244824	17.074968	0.511391	7.590456
2533.615000	426.431441	196.358807	0.244821	17.076142	0.511384	7.590977
2533.635000	426.431441	196.357391	0.244821	17.076019	0.511385	7.590923
2533.655000	426.431441	196.353992	0.244822	17.075723	0.511387	7.590791
2533.655000	426.431441	196.363742	0.244819	17.076571	0.511382	7.591168
2533.695000	426.431441	196.357815	0.244821	17.076056	0.511385	7.590939
2533.695000	426.431441	196.363220	0.244820	17.076526	0.511382	7.591148
2533.735000	426.431441	196.368318	0.244818	17.076969	0.511380	7.591345
2533.755000	426.431441	196.349321	0.244823	17.075317	0.511389	7.590611
2533.775000	426.431441	196.354804	0.244822	17.075794	0.511387	7.590823
2533.795000	426.431441	196.356787	0.244821	17.075967	0.511385	7.590899
2533.815000	426.431441	196.372179	0.244817	17.077305	0.511378	7.591494
2533.835000	426.431441	196.363780	0.244819	17.076575	0.511382	7.591170
2533.855000	426.431441	196.352258	0.244822	17.075573	0.511388	7.590724
2533.875000	426.431441	196.348888	0.244823	17.075280	0.511390	7.590594
2533.895000	426.431441	196.356233	0.244821	17.075918	0.511386	7.590878
2533.915000	426.431441	196.344549	0.244824	17.074902	0.511392	7.590426
2533.935000	426.431441	196.355804	0.244821	17.075881	0.511386	7.590861
2533.955000	426.431441	196.355123	0.244822	17.075822	0.511386	7.590835
2533.975000	426.431441	196.333390	0.244827	17.073932	0.511398	7.589995
2533.995000	426.431441	196.352789	0.244822	17.075619	0.511388	7.590745
2534.015000	426.431441	196.354682	0.244822	17.075783	0.511387	7.590818
2534.035000	426.431441	196.347636	0.244824	17.075171	0.511390	7.590546
2534.055000	426.431441	196.345159	0.244824	17.074955	0.511391	7.590450
2534.075000	426.431441	196.341858	0.244825	17.074668	0.511393	7.590322
2534.075000	426.431441	196.334039	0.244827	17.073988	0.511397	7.590020
2534.095000	426.431360	196.329212	0.244828	17.073569	0.511400	7.589833
2534.135000	426.431441	196.340296	0.244826	17.074532	0.511394	7.590262
2534.155000	426.431441	196.341838	0.244825	17.074667	0.511393	7.590321
2534.175000	426.431441	196.352828	0.244822	17.075622	0.511388	7.590746
2534.195000	426.431441	196.350022	0.244823	17.075378	0.511389	7.590638
2534.215000	426.431441	196.342045	0.244825	17.074685	0.511393	7.590329
2534.235000	426.431441	196.342638	0.244825	17.074736	0.511393	7.590352
2534.255000	426.431441	196.352731	0.244822	17.075614	0.511388	7.590743
2534.275000	426.431441	196.332391	0.244828	17.073845	0.511398	7.589956
2534.295000	426.431441	196.340331	0.244826	17.074535	0.511394	7.590263
2534.295000	426.431441	196.331382	0.244828	17.073757	0.511399	7.589917
2534.335000	426.431441	196.319163	0.244831	17.072695	0.511405	7.589445
2534.335000	426.431441	196.329359	0.244828	17.073581	0.511400	7.589839
2534.375000	426.431441	196.320922	0.244831	17.072848	0.511404	7.589513
2534.395000	426.431441	196.339417	0.244826	17.074456	0.511394	7.590228
2534.415000	426.431441	196.327866	0.244829	17.073451	0.511400	7.589781
2534.435000	426.431441	196.333205	0.244827	17.073916	0.511398	7.589988
2534.455000	426.431441	196.349187	0.244823	17.075306	0.511389	7.590606
2534.475000	426.431441	196.353883	0.244822	17.075714	0.511387	7.590787
2534.495000	426.431441	196.335405	0.244827	17.074107	0.511397	7.590073
2534.515000	426.431441	196.333604	0.244827	17.073950	0.511397	7.590003
2534.535000	426.431441	196.334225	0.244827	17.074004	0.511397	7.590027
2534.535000	426.431441	196.312475	0.244833	17.072113	0.511408	7.589186
2534.575000	426.431441	196.334209	0.244827	17.074003	0.511397	7.590027
2534.575000	426.431441	196.337168	0.244826	17.074260	0.511396	7.590141
2534.615000	426.431441	196.313153	0.244833	17.072172	0.511408	7.589213
2534.635000	426.431441	196.311494	0.244833	17.072028	0.511409	7.589148
2534.655000	426.431441	196.311495	0.244833	17.072028	0.511409	7.589148
2534.675000	426.431441	196.311419	0.244833	17.072021	0.511409	7.589146
2534.695000	426.431441	196.295261	0.244837	17.070616	0.511417	7.588521
2534.715000	426.431441	196.308404	0.244834	17.071759	0.511410	7.589029
2534.715000	426.431441	196.301274	0.244836	17.071139	0.511414	7.588753
2534.735000	426.431441	196.285901	0.244840	17.069802	0.511422	7.588159
2534.755000	426.431441	196.297705	0.244837	17.070828	0.511416	7.588615
2534.795000	426.431441	196.292203	0.244838	17.070350	0.511419	7.588403
2534.815000	426.431360	196.289545	0.244839	17.070119	0.511420	7.588300
2534.835000	426.431441	196.301014	0.244836	17.071116	0.511414	7.588743
2534.855000	426.431441	196.304370	0.244835	17.071408	0.511413	7.588873
2534.875000	426.431441	196.291363	0.244838	17.070277	0.511419	7.588370
2534.895000	426.431441	196.291695	0.244838	17.070306	0.511419	7.588383
2534.915000	426.431441	196.293779	0.244838	17.070487	0.511418	7.588464
2534.935000	426.431441	196.302061	0.244836	17.071207	0.511414	7.588784
2534.935000	426.431441	196.291395	0.244838	17.070280	0.511419	7.588371
2534.955000	426.431441	196.290778	0.244838	17.070226	0.511420	7.588348
2534.995000	426.431441	196.293582	0.244838	17.070470	0.511418	7.588456
2534.995000	426.431441	196.299357	0.244836	17.070972	0.511415	7.588679
2535.015000	426.431441	196.297270	0.244837	17.070791	0.511416	7.588599
2535.055000	426.431441	196.285994	0.244840	17.069810	0.511422	7.588163
2535.075000	426.431441	196.286620	0.244840	17.069865	0.511422	7.588187
2535.095000	426.431441	196.288245	0.244839	17.070006	0.511421	7.588250
2535.115000	426.431441	196.290863	0.244838	17.070234	0.511420	7.588351
2535.135000	426.431441	196.293477	0.244838	17.070461	0.511418	7.588452
2535.155000	426.431441	196.282693	0.244841	17.069523	0.511424	7.588035
2535.155000	426.431441	196.286842	0.244839	17.069884	0.511422	7.588195
2535.195000	426.431441	196.287584	0.244839	17.069948	0.511421	7.588224
2535.215000	426.431441	196.285045	0.244840	17.069728	0.511423	7.588126
2535.235000	426.431441	196.291302	0.244838	17.070272	0.511419	7.588368
2535.255000	426.431441	196.292730	0.244838	17.070396	0.511419	7.588423
2535.275000	426.431441	196.286424	0.244840	17.069847	0.511422	7.588179
2535.295000	426.431441	196.278995	0.244842	17.069201	0.511426	7.587892
2535.315000	426.431441	196.281279	0.244841	17.069400	0.511424	7.587980
2535.335000	426.431441	196.283219	0.244840	17.069569	0.511423	7.588055
2535.355000	426.431441	196.281249	0.244841	17.069397	0.511424	7.587979
2535.355000	426.431441	196.277089	0.244842	17.069036	0.511427	7.587818
2535.375000	426.431441	196.272348	0.244843	17.068623	0.511429	7.587635
2535.395000	426.431441	196.275814	0.244842	17.068925	0.511427	7.587769
2535.435000	426.431441	196.266313	0.244845	17.068099	0.511432	7.587402
2535.455000	426.431441	196.267884	0.244844	17.068235	0.511431	7.587463
2535.475000	426.431441	196.275203	0.244843	17.068872	0.511428	7.587745
2535.495000	426.431441	196.272071	0.244843	17.068599	0.511429	7.587624
2535.515000	426.431441	196.271485	0.244844	17.068548	0.511430	7.587602
2535.535000	426.431441	196.267508	0.244845	17.068203	0.511432	7.587448
2535.555000	426.431441	196.264836	0.244845	17.067970	0.511433	7.587345
2535.575000	426.431441	196.276513	0.244842	17.068986	0.511427	7.587796
2535.575000	426.431441	196.257391	0.244847	17.067323	0.511437	7.587057
2535.595000	426.431360	196.265561	0.244845	17.068033	0.511432	7.587373
2535.615000	426.431441	196.260131	0.244846	17.067561	0.511435	7.587163
2535.655000	426.431441	196.273930	0.244843	17.068761	0.511428	7.587696
2535.675000	426.431441	196.254183	0.244848	17.067044	0.511438	7.586933
2535.695000	426.431441	196.267324	0.244845	17.068187	0.511432	7.587441
2535.715000	426.431441	196.269037	0.244844	17.068335	0.511431	7.587507
2535.735000	426.431441	196.258974	0.244847	17.067460	0.511436	7.587118
2535.755000	426.431441	196.260555	0.244846	17.067598	0.511435	7.587179
2535.775000	426.431441	196.262396	0.244846	17.067758	0.511434	7.587250
2535.795000	426.431441	196.264313	0.244845	17.067925	0.511433	7.587324
2535.795000	426.431441	196.272151	0.244843	17.068606	0.511429	7.587627
2535.835000	426.431441	196.254710	0.244848	17.067090	0.511438	7.586953
2535.835000	426.431441	196.261372	0.244846	17.067669	0.511435	7.587211
2535.875000	426.431441	196.265513	0.244845	17.068029	0.511433	7.587371
2535.875000	426.431441	196.250662	0.244849	17.066737	0.511440	7.586797
2535.915000	426.431441	196.265062	0.244845	17.067990	0.511433	7.587353
2535.935000	426.431441	196.245162	0.244850	17.066259	0.511443	7.586584
2535.955000	426.431441	196.245572	0.244850	17.066295	0.511443	7.586600
2535.975000	426.431441	196.256175	0.244848	17.067217	0.511437	7.587010
2535.995000	426.431360	196.258708	0.244847	17.067437	0.511436	7.587108
2535.995000	426.431360	196.252436	0.244848	17.066892	0.511439	7.586865
2536.035000	426.431441	196.241723	0.244851	17.065960	0.511445	7.586451
2536.055000	426.431441	196.238804	0.244852	17.065706	0.511446	7.586338
2536.075000	426.431441	196.252971	0.244848	17.066938	0.511439	7.586886
2536.095000	426.431441	196.250107	0.244849	17.066689	0.511441	7.586775
2536.115000	426.431441	196.239652	0.244852	17.065780	0.511446	7.586371
2536.135000	426.431441	196.246098	0.244850	17.066341	0.511443	7.586620
2536.155000	426.431441	196.245823	0.244850	17.066317	0.511443	7.586610
2536.175000	426.431441	196.258652	0.244847	17.067432	0.511436	7.587106
2536.195000	426.431441	196.248643	0.244849	17.066562	0.511441	7.586719
2536.215000	426.431441	196.249748	0.244849	17.066658	0.511441	7.586761
2536.215000	426.431441	196.247925	0.244850	17.066499	0.511442	7.586691
2536.255000	426.431360	196.254152	0.244848	17.067041	0.511438	7.586932
2536.255000	426.431360	196.246033	0.244850	17.066335	0.511443	7.586618
2536.295000	426.431441	196.252729	0.244848	17.066917	0.511439	7.586877
2536.315000	426.431441	196.240432	0.244852	17.065848	0.511446	7.586401
2536.335000	426.431441	196.247291	0.244850	17.066444	0.511442	7.586666
2536.355000	426.431441	196.239980	0.244852	17.065808	0.511446	7.586384
2536.375000	426.431441	196.249093	0.244849	17.066601	0.511441	7.586736
2536.395000	426.431441	196.238954	0.244852	17.065719	0.511446	7.586344
2536.415000	426.431441	196.233872	0.244853	17.065277	0.511449	7.586148
2536.435000	426.431441	196.246627	0.244850	17.066387	0.511442	7.586641
2536.435000	426.431441	196.229216	0.244855	17.064872	0.511451	7.585968
2536.455000	426.431441	196.238641	0.244852	17.065692	0.511446	7.586332
2536.475000	426.431441	196.224492	0.244856	17.064462	0.511454	7.585785
2536.515000	426.431441	196.244770	0.244850	17.066225	0.511443	7.586569
2536.535000	426.431441	196.232960	0.244854	17.065198	0.511449	7.586112
2536.555000	426.431441	196.226469	0.244855	17.064634	0.511453	7.585861
2536.575000	426.431441	196.236510	0.244853	17.065507	0.511448	7.586250
2536.595000	426.431441	196.232065	0.244854	17.065120	0.511450	7.586078
2536.615000	426.431441	196.227823	0.244855	17.064751	0.511452	7.585914
2536.635000	426.431441	196.240790	0.244852	17.065879	0.511445	7.586415
2536.635000	426.431441	196.223741	0.244856	17.064396	0.511454	7.585756
2536.655000	426.431441	196.226359	0.244855	17.064624	0.511453	7.585857
2536.675000	426.431441	196.206033	0.244861	17.062856	0.511463	7.585071
2536.715000	426.431441	196.238668	0.244852	17.065694	0.511446	7.586333
2536.735000	426.431441	196.232461	0.244854	17.065155	0.511450	7.586093
2536.755000	426.431441	196.224408	0.244856	17.064454	0.511454	7.585782
2536.775000	426.431441	196.233922	0.244853	17.065282	0.511449	7.586150
2536.795000	426.431441	196.233315	0.244853	17.065229	0.511449	7.586126
2536.815000	426.431360	196.228083	0.244855	17.064774	0.511452	7.585924
2536.835000	426.431441	196.229665	0.244854	17.064912	0.511451	7.585985
2536.855000	426.431441	196.228833	0.244855	17.064839	0.511452	7.585953
2536.855000	426.431441	196.225518	0.244856	17.064551	0.511453	7.585825
2536.875000	426.431441	196.231365	0.244854	17.065059	0.511450	7.586051
2536.895000	426.431441	196.224389	0.244856	17.064453	0.511454	7.585781
2536.935000	426.431441	196.228094	0.244855	17.064775	0.511452	7.585924
2536.955000	426.431441	196.218729	0.244857	17.063961	0.511457	7.585562
2536.975000	426.431441	196.220712	0.244857	17.064133	0.511456	7.585639
2536.995000	426.431441	196.225433	0.244856	17.064543	0.511453	7.585821
2537.015000	426.431441	196.217800	0.244858	17.063880	0.511457	7.585526
2537.035000	426.431441	196.221500	0.244857	17.064201	0.511455	7.585669
2537.055000	426.431441	196.233636	0.244853	17.065257	0.511449	7.586139
2537.075000	426.431441	196.231050	0.244854	17.065032	0.511450	7.586039
2537.075000	426.431441	196.223807	0.244856	17.064402	0.511454	7.585759
2537.115000	426.431441	196.228562	0.244855	17.064816	0.511452	7.585942
2537.115000	426.431441	196.217749	0.244858	17.063875	0.511457	7.585524
2537.155000	426.431441	196.223932	0.244856	17.064413	0.511454	7.585763
2537.175000	426.431441	196.215851	0.244858	17.063710	0.511458	7.585451
2537.195000	426.431441	196.206471	0.244861	17.062894	0.511463	7.585088
2537.215000	426.431441	196.211437	0.244859	17.063326	0.511461	7.585280
2537.235000	426.431441	196.207449	0.244860	17.062980	0.511463	7.585126
2537.255000	426.431441	196.226762	0.244855	17.064659	0.511453	7.585873
2537.275000	426.431441	196.219553	0.244857	17.064032	0.511456	7.585594
2537.275000	426.431441	196.209706	0.244860	17.063176	0.511461	7.585213
2537.315000	426.431441	196.206069	0.244861	17.062859	0.511463	7.585073
2537.315000	426.431441	196.215326	0.244858	17.063665	0.511459	7.585431
2537.355000	426.431441	196.200292	0.244862	17.062357	0.511466	7.584849
2537.375000	426.431441	196.217986	0.244857	17.063896	0.511457	7.585534
2537.395000	426.431441	196.201910	0.244862	17.062498	0.511465	7.584912
2537.415000	426.431441	196.212779	0.244859	17.063443	0.511460	7.585332
2537.435000	426.431441	196.209862	0.244860	17.063189	0.511461	7.585219
2537.455000	426.431441	196.206609	0.244860	17.062906	0.511463	7.585094
2537.475000	426.431441	196.205523	0.244861	17.062812	0.511464	7.585052
2537.495000	426.431441	196.204966	0.244861	17.062764	0.511464	7.585030
2537.495000	426.431441	196.203958	0.244861	17.062676	0.511464	7.584991
2537.515000	426.431441	196.202397	0.244862	17.062540	0.511465	7.584931
2537.555000	426.431441	196.207705	0.244860	17.063002	0.511462	7.585136
2537.575000	426.431441	196.199926	0.244862	17.062325	0.511466	7.584835
2537.595000	426.431441	196.204714	0.244861	17.062742	0.511464	7.585020
2537.615000	426.431441	196.196499	0.244863	17.062027	0.511468	7.584703
2537.635000	426.431441	196.200844	0.244862	17.062405	0.511466	7.584871
2537.655000	426.431441	196.190729	0.244865	17.061525	0.511471	7.584480
2537.675000	426.431441	196.195290	0.244863	17.061922	0.511469	7.584656
2537.695000	426.431441	196.193289	0.244864	17.061748	0.511470	7.584579
2537.715000	426.431441	196.189770	0.244865	17.061442	0.511472	7.584443
2537.715000	426.431441	196.181408	0.244867	17.060715	0.511476	7.584119
2537.735000	426.431441	196.192825	0.244864	17.061708	0.511470	7.584561
2537.755000	426.431441	196.184631	0.244866	17.060995	0.511474	7.584244
2537.795000	426.431441	196.186578	0.244866	17.061164	0.511473	7.584319
2537.815000	426.431441	196.182336	0.244867	17.060796	0.511476	7.584155
2537.835000	426.431441	196.196740	0.244863	17.062048	0.511468	7.584712
2537.855000	426.431441	196.180852	0.244867	17.060666	0.511476	7.584098
2537.875000	426.431441	196.175838	0.244869	17.060231	0.511479	7.583904
2537.895000	426.431441	196.178476	0.244868	17.060460	0.511478	7.584006
2537.915000	426.431441	196.183815	0.244866	17.060924	0.511475	7.584213
2537.915000	426.431441	196.175994	0.244868	17.060244	0.511479	7.583910
2537.955000	426.431441	196.180779	0.244867	17.060660	0.511476	7.584095
2537.955000	426.431441	196.184845	0.244866	17.061014	0.511474	7.584252
2537.995000	426.431441	196.176345	0.244868	17.060275	0.511479	7.583924
2538.015000	426.431441	196.178609	0.244868	17.060471	0.511477	7.584011
2538.035000	426.431441	196.182120	0.244867	17.060777	0.511476	7.584147
2538.055000	426.431441	196.180131	0.244867	17.060604	0.511477	7.584070
2538.075000	426.431441	196.199293	0.244862	17.062270	0.511467	7.584811
2538.095000	426.431441	196.169885	0.244870	17.059713	0.511482	7.583674
2538.115000	426.431441	196.181221	0.244867	17.060699	0.511476	7.584112
2538.135000	426.431441	196.188768	0.244865	17.061355	0.511472	7.584404
2538.135000	426.431441	196.174683	0.244869	17.060130	0.511479	7.583859
2538.155000	426.431441	196.180345	0.244867	17.060622	0.511477	7.584078
2538.195000	426.431441	196.182232	0.244867	17.060787	0.511476	7.584151
2538.215000	426.431441	196.165096	0.244871	17.059296	0.511484	7.583489
2538.235000	426.431441	196.169588	0.244870	17.059687	0.511482	7.583663
2538.254000	426.431441	196.167687	0.244871	17.059522	0.511483	7.583589
2538.274000	426.431441	196.164242	0.244872	17.059222	0.511485	7.583456
2538.294000	426.431441	196.168455	0.244870	17.059588	0.511483	7.583619
2538.314000	426.431441	196.182717	0.244867	17.060829	0.511475	7.584170
2538.334000	426.431441	196.161151	0.244872	17.058953	0.511486	7.583336
2538.354000	426.431441	196.161693	0.244872	17.059000	0.511486	7.583357
2538.354000	426.431441	196.155408	0.244874	17.058454	0.511489	7.583114
2538.394000	426.431441	196.157210	0.244873	17.058610	0.511489	7.583184
2538.414000	426.431441	196.157370	0.244873	17.058624	0.511488	7.583190
2538.434000	426.431441	196.151269	0.244875	17.058094	0.511492	7.582954
2538.454000	426.431441	196.161595	0.244872	17.058992	0.511486	7.583354
2538.474000	426.431441	196.159927	0.244873	17.058847	0.511487	7.583289
2538.494000	426.431441	196.153770	0.244874	17.058311	0.511490	7.583051
2538.514000	426.431441	196.147875	0.244876	17.057799	0.511493	7.582823
2538.534000	426.431441	196.153624	0.244874	17.058299	0.511490	7.583045
2538.554000	426.431441	196.139555	0.244878	17.057075	0.511498	7.582502
2538.574000	426.431441	196.143109	0.244877	17.057384	0.511496	7.582639
2538.594000	426.431441	196.148723	0.244876	17.057872	0.511493	7.582856
2538.614000	426.431441	196.145242	0.244876	17.057570	0.511495	7.582721
2538.634000	426.431441	196.143614	0.244877	17.057428	0.511496	7.582658
2538.654000	426.431441	196.153780	0.244874	17.058312	0.511490	7.583051
2538.674000	426.431441	196.147770	0.244876	17.057790	0.511493	7.582819
2538.694000	426.431441	196.154670	0.244874	17.058390	0.511490	7.583086
2538.714000	426.431441	196.139048	0.244878	17.057031	0.511498	7.582482
2538.734000	426.431441	196.137546	0.244879	17.056900	0.511499	7.582424
2538.754000	426.431441	196.124651	0.244882	17.055779	0.511505	7.581925
2538.774000	426.431441	196.127775	0.244881	17.056051	0.511504	7.582046
2538.794000	426.431441	196.132598	0.244880	17.056470	0.511501	7.582233
2538.814000	426.431441	196.122380	0.244882	17.055582	0.511506	7.581838
2538.834000	426.431441	196.123808	0.244882	17.055706	0.511506	7.581893
2538.854000	426.431441	196.108692	0.244886	17.054391	0.511514	7.581308
2538.874000	426.431441	196.092993	0.244890	17.053026	0.511522	7.580701
2538.894000	426.431441	196.080041	0.244894	17.051900	0.511528	7.580201
2538.914000	426.431441	196.073271	0.244895	17.051311	0.511532	7.579939
2538.934000	426.431441	196.071135	0.244896	17.051125	0.511533	7.579856
2538.954000	426.431441	196.055699	0.244900	17.049783	0.511541	7.579260
2538.974000	426.431441	196.062774	0.244898	17.050398	0.511537	7.579533
2538.994000	426.431441	196.062933	0.244898	17.050412	0.511537	7.579539
2539.014000	426.431441	196.065628	0.244897	17.050646	0.511536	7.579644
2539.034000	426.431441	196.063687	0.244898	17.050477	0.511537	7.579569
2539.054000	426.431441	196.063490	0.244898	17.050460	0.511537	7.579561
2539.074000	426.431441	196.059733	0.244899	17.050134	0.511539	7.579416
2539.094000	426.431441	196.057069	0.244900	17.049902	0.511540	7.579313
2539.114000	426.431441	196.060858	0.244899	17.050231	0.511538	7.579459
2539.134000	426.431441	196.050305	0.244901	17.049314	0.511544	7.579051
2539.154000	426.431441	196.068538	0.244897	17.050899	0.511534	7.579756
2539.174000	426.431441	196.061665	0.244898	17.050302	0.511538	7.579490
2539.194000	426.431441	196.045464	0.244903	17.048893	0.511546	7.578864
2539.214000	426.431441	196.051762	0.244901	17.049440	0.511543	7.579108
2539.234000	426.431441	196.049584	0.244901	17.049251	0.511544	7.579023
2539.254000	426.431441	196.056922	0.244900	17.049889	0.511540	7.579307
2539.274000	426.431441	196.051938	0.244901	17.049456	0.511543	7.579114
2539.294000	426.431441	196.047875	0.244902	17.049102	0.511545	7.578957
2539.314000	426.431441	196.044626	0.244903	17.048820	0.511547	7.578832
2539.334000	426.431441	196.050192	0.244901	17.049304	0.511544	7.579047
2539.354000	426.431441	196.021556	0.244909	17.046814	0.511559	7.577940
2539.374000	426.431441	196.022388	0.244909	17.046886	0.511558	7.577972
2539.394000	426.431441	196.028444	0.244907	17.047413	0.511555	7.578206
2539.414000	426.431441	196.018412	0.244910	17.046540	0.511560	7.577818
2539.414000	426.431441	196.020728	0.244909	17.046742	0.511559	7.577908
2539.454000	426.431441	196.025342	0.244908	17.047143	0.511557	7.578086
2539.474000	426.431441	196.030413	0.244907	17.047584	0.511554	7.578282
2539.494000	426.431441	196.020538	0.244909	17.046725	0.511559	7.577900
2539.514000	426.431441	196.037733	0.244905	17.048220	0.511550	7.578565
2539.534000	426.431441	196.020165	0.244909	17.046693	0.511559	7.577886
2539.554000	426.431441	196.026271	0.244908	17.047224	0.511556	7.578122
2539.574000	426.431441	196.039505	0.244904	17.048374	0.511549	7.578634
2539.594000	426.431441	196.022620	0.244909	17.046906	0.511558	7.577981
2539.614000	426.431441	196.031774	0.244906	17.047702	0.511553	7.578335
2539.634000	426.431441	196.016088	0.244910	17.046338	0.511561	7.577728
2539.654000	426.431441	196.021042	0.244909	17.046769	0.511559	7.577920
2539.674000	426.431360	196.003852	0.244913	17.045274	0.511568	7.577255
2539.694000	426.431441	196.012914	0.244911	17.046062	0.511563	7.577606
2539.714000	426.431441	196.002610	0.244914	17.045166	0.511568	7.577207
2539.734000	426.431360	196.005728	0.244913	17.045437	0.511567	7.577328
2539.754000	426.431441	196.002736	0.244914	17.045177	0.511568	7.577212
2539.774000	426.431360	196.011954	0.244911	17.045979	0.511563	7.577569
2539.794000	426.431441	196.000274	0.244914	17.044963	0.511570	7.577117
2539.814000	426.431441	195.991908	0.244917	17.044235	0.511574	7.576794
2539.834000	426.431441	196.000356	0.244914	17.044970	0.511569	7.577120
2539.854000	426.431441	195.984125	0.244919	17.043558	0.511578	7.576493
2539.854000	426.431441	195.990968	0.244917	17.044153	0.511574	7.576757
2539.894000	426.431441	195.991541	0.244917	17.044203	0.511574	7.576779
2539.914000	426.431441	195.991535	0.244917	17.044203	0.511574	7.576779
2539.934000	426.431441	195.997178	0.244915	17.044694	0.511571	7.576997
2539.954000	426.431441	195.984752	0.244918	17.043613	0.511578	7.576517
2539.974000	426.431441	195.999235	0.244915	17.044872	0.511570	7.577077
2539.994000	426.431441	195.985760	0.244918	17.043701	0.511577	7.576556
2540.014000	426.431441	195.990086	0.244917	17.044077	0.511575	7.576723
2540.034000	426.431441	195.990336	0.244917	17.044099	0.511575	7.576733
2540.054000	426.431441	195.990807	0.244917	17.044139	0.511574	7.576751
2540.074000	426.431441	195.990418	0.244917	17.044106	0.511575	7.576736
2540.094000	426.431441	195.961256	0.244925	17.041570	0.511590	7.575609
2540.114000	426.431441	195.960404	0.244925	17.041496	0.511590	7.575576
2540.134000	426.431441	195.925962	0.244934	17.038500	0.511608	7.574244
2540.154000	426.431441	195.927673	0.244933	17.038649	0.511607	7.574310
2540.174000	426.431441	195.930607	0.244933	17.038904	0.511605	7.574424
2540.194000	426.431441	195.929122	0.244933	17.038775	0.511606	7.574366
2540.214000	426.431441	195.927112	0.244934	17.038600	0.511607	7.574289
2540.234000	426.431441	195.908752	0.244938	17.037004	0.511617	7.573579
2540.254000	426.431441	195.928823	0.244933	17.038749	0.511606	7.574355
2540.274000	426.431441	195.913712	0.244937	17.037435	0.511614	7.573771
2540.274000	426.431441	195.925585	0.244934	17.038467	0.511608	7.574230
2540.314000	426.431441	195.913626	0.244937	17.037427	0.511614	7.573767
2540.334000	426.431441	195.909518	0.244938	17.037070	0.511616	7.573609
2540.354000	426.431441	195.906838	0.244939	17.036837	0.511618	7.573505
2540.374000	426.431441	195.906406	0.244939	17.036800	0.511618	7.573488
2540.394000	426.431360	195.887439	0.244944	17.035150	0.511628	7.572755
2540.414000	426.431441	195.895074	0.244942	17.035814	0.511624	7.573050
2540.434000	426.431441	195.891703	0.244943	17.035521	0.511626	7.572920
2540.454000	426.431441	195.896299	0.244942	17.035921	0.511623	7.573098
2540.474000	426.431441	195.887814	0.244944	17.035183	0.511628	7.572770
2540.474000	426.431441	195.889408	0.244943	17.035321	0.511627	7.572831
2540.494000	426.431441	195.891661	0.244943	17.035517	0.511626	7.572918
2540.534000	426.431441	195.886391	0.244944	17.035059	0.511628	7.572715
2540.554000	426.431441	195.889493	0.244943	17.035329	0.511627	7.572834
2540.574000	426.431441	195.882449	0.244945	17.034716	0.511630	7.572562
2540.594000	426.431441	195.887062	0.244944	17.035117	0.511628	7.572740
2540.614000	426.431441	195.892343	0.244943	17.035577	0.511625	7.572945
2540.634000	426.431441	195.888111	0.244944	17.035209	0.511627	7.572781
2540.654000	426.431441	195.891924	0.244943	17.035540	0.511625	7.572928
2540.674000	426.431441	195.890956	0.244943	17.035456	0.511626	7.572891
2540.694000	426.431441	195.899007	0.244941	17.036156	0.511622	7.573202
2540.714000	426.431441	195.877643	0.244946	17.034298	0.511633	7.572376
2540.734000	426.431441	195.872428	0.244948	17.033845	0.511636	7.572175
2540.754000	426.431441	195.875401	0.244947	17.034103	0.511634	7.572290
2540.774000	426.431441	195.866054	0.244949	17.033290	0.511639	7.571928
2540.794000	426.431441	195.861016	0.244951	17.032852	0.511641	7.571734
2540.814000	426.431441	195.864345	0.244950	17.033142	0.511640	7.571862
2540.834000	426.431441	195.853434	0.244953	17.032193	0.511645	7.571440
2540.854000	426.431441	195.870109	0.244948	17.033643	0.511637	7.572085
2540.874000	426.431441	195.866477	0.244949	17.033327	0.511639	7.571945
2540.894000	426.431441	195.856595	0.244952	17.032468	0.511644	7.571563
2540.914000	426.431441	195.872002	0.244948	17.033808	0.511636	7.572158
2540.914000	426.431441	195.867887	0.244949	17.033450	0.511638	7.571999
2540.954000	426.431360	195.855061	0.244952	17.032334	0.511644	7.571503
2540.974000	426.431441	195.848978	0.244954	17.031805	0.511648	7.571268
2540.994000	426.431441	195.868565	0.244949	17.033509	0.511638	7.572025
2541.014000	426.431441	195.851962	0.244953	17.032065	0.511646	7.571384
2541.034000	426.431441	195.847708	0.244954	17.031695	0.511648	7.571219
2541.054000	426.431441	195.834726	0.244958	17.030566	0.511655	7.570717
2541.074000	426.431441	195.857071	0.244952	17.032509	0.511643	7.571581
2541.094000	426.431441	195.843426	0.244955	17.031323	0.511650	7.571054
2541.114000	426.431441	195.848380	0.244954	17.031753	0.511648	7.571245
2541.134000	426.431441	195.854147	0.244953	17.032255	0.511645	7.571468
2541.134000	426.431441	195.846604	0.244955	17.031599	0.511649	7.571176
2541.154000	426.431441	195.849829	0.244954	17.031879	0.511647	7.571301
2541.194000	426.431441	195.851998	0.244953	17.032068	0.511646	7.571385
2541.214000	426.431441	195.832400	0.244958	17.030364	0.511656	7.570627
2541.234000	426.431441	195.836912	0.244957	17.030756	0.511654	7.570802
2541.254000	426.431441	195.844800	0.244955	17.031442	0.511650	7.571107
2541.274000	426.431360	195.853670	0.244953	17.032214	0.511645	7.571450
2541.294000	426.431441	195.838814	0.244957	17.030922	0.511653	7.570875
2541.314000	426.431441	195.842737	0.244956	17.031263	0.511651	7.571027
2541.334000	426.431441	195.862487	0.244950	17.032980	0.511641	7.571790
2541.334000	426.431441	195.867135	0.244949	17.033384	0.511638	7.571970
2541.374000	426.431441	195.857570	0.244952	17.032553	0.511643	7.571600
2541.394000	426.431441	195.849883	0.244954	17.031884	0.511647	7.571303
2541.414000	426.431441	195.848665	0.244954	17.031778	0.511648	7.571256
2541.434000	426.431441	195.830380	0.244959	17.030188	0.511657	7.570549
2541.454000	426.431441	195.836395	0.244957	17.030711	0.511654	7.570782
2541.474000	426.431441	195.839234	0.244956	17.030958	0.511653	7.570891
2541.494000	426.431441	195.827668	0.244959	17.029952	0.511659	7.570444
2541.514000	426.431360	195.819409	0.244962	17.029234	0.511663	7.570125
2541.534000	426.431441	195.825014	0.244960	17.029721	0.511660	7.570342
2541.554000	426.431441	195.827477	0.244960	17.029936	0.511659	7.570437
2541.554000	426.431441	195.826054	0.244960	17.029812	0.511659	7.570382
2541.594000	426.431441	195.822401	0.244961	17.029494	0.511661	7.570241
2541.614000	426.431441	195.818721	0.244962	17.029174	0.511663	7.570098
2541.634000	426.431441	195.810761	0.244964	17.028482	0.511667	7.569791
2541.654000	426.431441	195.816224	0.244962	17.028957	0.511665	7.570002
2541.674000	426.431441	195.824689	0.244960	17.029693	0.511660	7.570329
2541.694000	426.431441	195.807595	0.244965	17.028207	0.511669	7.569668
2541.714000	426.431441	195.823162	0.244961	17.029560	0.511661	7.570270
2541.734000	426.431441	195.811972	0.244964	17.028587	0.511667	7.569838
2541.754000	426.431441	195.812646	0.244963	17.028646	0.511666	7.569864
2541.774000	426.431441	195.816417	0.244962	17.028974	0.511664	7.570009
2541.774000	426.431441	195.809836	0.244964	17.028402	0.511668	7.569755
2541.814000	426.431441	195.821914	0.244961	17.029452	0.511662	7.570222
2541.834000	426.431441	195.807315	0.244965	17.028182	0.511669	7.569658
2541.854000	426.431441	195.797610	0.244967	17.027338	0.511674	7.569282
2541.874000	426.431441	195.803339	0.244966	17.027836	0.511671	7.569504
2541.894000	426.431441	195.793877	0.244968	17.027014	0.511676	7.569138
2541.914000	426.431441	195.807523	0.244965	17.028200	0.511669	7.569666
2541.934000	426.431441	195.826298	0.244960	17.029833	0.511659	7.570391
2541.954000	426.431441	195.824416	0.244960	17.029669	0.511660	7.570319
2541.974000	426.431441	195.829328	0.244959	17.030097	0.511658	7.570509
2541.994000	426.431441	195.818097	0.244962	17.029120	0.511664	7.570074
2542.014000	426.431441	195.808085	0.244965	17.028249	0.511669	7.569687
2542.034000	426.431441	195.811002	0.244964	17.028503	0.511667	7.569800
2542.054000	426.431441	195.800867	0.244966	17.027622	0.511672	7.569408
2542.074000	426.431441	195.806452	0.244965	17.028107	0.511670	7.569624
2542.094000	426.431441	195.804447	0.244966	17.027933	0.511671	7.569547
2542.114000	426.431441	195.814115	0.244963	17.028774	0.511666	7.569920
2542.134000	426.431441	195.813600	0.244963	17.028729	0.511666	7.569900
2542.154000	426.431441	195.806365	0.244965	17.028100	0.511670	7.569621
2542.174000	426.431360	195.804604	0.244965	17.027947	0.511670	7.569553
2542.194000	426.431441	195.812659	0.244963	17.028647	0.511666	7.569864
2542.214000	426.431441	195.825349	0.244960	17.029751	0.511660	7.570355
2542.234000	426.431441	195.816308	0.244962	17.028964	0.511664	7.570005
2542.254000	426.431441	195.814558	0.244963	17.028812	0.511665	7.569938
2542.274000	426.431360	195.811207	0.244964	17.028521	0.511667	7.569808
2542.294000	426.431441	195.820734	0.244961	17.029349	0.511662	7.570176
2542.314000	426.431441	195.806349	0.244965	17.028098	0.511670	7.569620
2542.334000	426.431441	195.800297	0.244967	17.027572	0.511673	7.569386
2542.354000	426.431441	195.807041	0.244965	17.028158	0.511669	7.569647
2542.374000	426.431441	195.796904	0.244968	17.027277	0.511675	7.569255
2542.394000	426.431441	195.794638	0.244968	17.027080	0.511676	7.569167
2542.414000	426.431441	195.795786	0.244968	17.027180	0.511675	7.569212
2542.414000	426.431441	195.774772	0.244973	17.025352	0.511686	7.568399
2542.454000	426.431441	195.773789	0.244974	17.025267	0.511686	7.568361
2542.474000	426.431441	195.779700	0.244972	17.025781	0.511683	7.568590
2542.494000	426.431441	195.761709	0.244977	17.024216	0.511693	7.567894
2542.514000	426.431441	195.759016	0.244977	17.023982	0.511694	7.567790
2542.534000	426.431441	195.761637	0.244977	17.024210	0.511693	7.567892
2542.554000	426.431441	195.756671	0.244978	17.023778	0.511695	7.567700
2542.574000	426.431441	195.765858	0.244976	17.024577	0.511691	7.568055
2542.594000	426.431441	195.761084	0.244977	17.024162	0.511693	7.567870
2542.614000	426.431441	195.750298	0.244980	17.023224	0.511699	7.567453
2542.634000	426.431441	195.748206	0.244980	17.023042	0.511700	7.567372
2542.654000	426.431441	195.745814	0.244981	17.022834	0.511701	7.567280
2542.674000	426.431441	195.738591	0.244983	17.022206	0.511705	7.567001
2542.674000	426.431441	195.743138	0.244982	17.022601	0.511702	7.567177
2542.714000	426.431441	195.740552	0.244982	17.022376	0.511704	7.567077
2542.734000	426.431441	195.741131	0.244982	17.022427	0.511703	7.567099
2542.754000	426.431441	195.742519	0.244982	17.022547	0.511703	7.567153
2542.774000	426.431360	195.746690	0.244981	17.022910	0.511700	7.567314
2542.794000	426.431441	195.760250	0.244977	17.024089	0.511693	7.567838
2542.814000	426.431441	195.737281	0.244983	17.022092	0.511705	7.566950
2542.834000	426.431441	195.735776	0.244984	17.021961	0.511706	7.566892
2542.834000	426.431441	195.739247	0.244983	17.022263	0.511704	7.567026
2542.874000	426.431441	195.733374	0.244984	17.021752	0.511707	7.566799
2542.874000	426.431441	195.732026	0.244984	17.021635	0.511708	7.566747
2542.914000	426.431441	195.743374	0.244982	17.022622	0.511702	7.567186
2542.934000	426.431441	195.742555	0.244982	17.022550	0.511703	7.567154
2542.954000	426.431441	195.744434	0.244981	17.022714	0.511702	7.567227
2542.974000	426.431441	195.732219	0.244984	17.021652	0.511708	7.566754
2542.994000	426.431441	195.734474	0.244984	17.021848	0.511707	7.566842
2543.014000	426.431441	195.723473	0.244987	17.020891	0.511712	7.566416
2543.034000	426.431441	195.744004	0.244981	17.022676	0.511702	7.567210
2543.034000	426.431441	195.736559	0.244983	17.022029	0.511706	7.566922
2543.054000	426.431441	195.724108	0.244987	17.020946	0.511712	7.566441
2543.094000	426.431441	195.729989	0.244985	17.021458	0.511709	7.566668
2543.114000	426.431441	195.723930	0.244987	17.020931	0.511712	7.566434
2543.134000	426.431441	195.724817	0.244986	17.021008	0.511712	7.566468
2543.154000	426.431441	195.733795	0.244984	17.021789	0.511707	7.566815
2543.174000	426.431441	195.735766	0.244984	17.021960	0.511706	7.566892
2543.194000	426.431360	195.734480	0.244984	17.021848	0.511707	7.566842
2543.214000	426.431441	195.733145	0.244984	17.021732	0.511707	7.566790
2543.234000	426.431441	195.728025	0.244986	17.021287	0.511710	7.566592
2543.254000	426.431441	195.734143	0.244984	17.021819	0.511707	7.566829
2543.274000	426.431441	195.747510	0.244980	17.022981	0.511700	7.567346
2543.294000	426.431441	195.727158	0.244986	17.021211	0.511711	7.566559
2543.314000	426.431441	195.735806	0.244983	17.021964	0.511706	7.566893
2543.334000	426.431441	195.738822	0.244983	17.022226	0.511704	7.567010
2543.354000	426.431441	195.732771	0.244984	17.021700	0.511708	7.566776
2543.374000	426.431441	195.730312	0.244985	17.021486	0.511709	7.566681
2543.394000	426.431441	195.726115	0.244986	17.021121	0.511711	7.566518
2543.414000	426.431441	195.729187	0.244985	17.021388	0.511709	7.566637
2543.434000	426.431441	195.730391	0.244985	17.021493	0.511709	7.566684
2543.454000	426.431441	195.724323	0.244986	17.020965	0.511712	7.566449
2543.474000	426.431441	195.732686	0.244984	17.021692	0.511708	7.566772
2543.494000	426.431441	195.746882	0.244981	17.022927	0.511700	7.567321
2543.514000	426.431441	195.731685	0.244985	17.021605	0.511708	7.566734
2543.534000	426.431441	195.735799	0.244983	17.021963	0.511706	7.566893
2543.554000	426.431441	195.727779	0.244986	17.021266	0.511710	7.566583
2543.574000	426.431441	195.727206	0.244986	17.021216	0.511710	7.566561
2543.594000	426.431360	195.712296	0.244990	17.019919	0.511718	7.565984
2543.614000	426.431441	195.721773	0.244987	17.020743	0.511713	7.566351
2543.634000	426.431441	195.720074	0.244988	17.020595	0.511714	7.566285
2543.654000	426.431441	195.723683	0.244987	17.020909	0.511712	7.566424
2543.674000	426.431441	195.720075	0.244988	17.020596	0.511714	7.566285
2543.674000	426.431441	195.722608	0.244987	17.020816	0.511713	7.566383
2543.694000	426.431441	195.717732	0.244988	17.020392	0.511715	7.566194
2543.734000	426.431441	195.714280	0.244989	17.020092	0.511717	7.566061
2543.754000	426.431441	195.714394	0.244989	17.020101	0.511717	7.566065
2543.774000	426.431441	195.721690	0.244987	17.020736	0.511713	7.566347
2543.794000	426.431441	195.726630	0.244986	17.021166	0.511711	7.566538
2543.814000	426.431441	195.719448	0.244988	17.020541	0.511714	7.566261
2543.834000	426.431441	195.742677	0.244982	17.022561	0.511702	7.567159
2543.854000	426.431441	195.713939	0.244989	17.020062	0.511717	7.566048
2543.874000	426.431441	195.706928	0.244991	17.019452	0.511721	7.565777
2543.894000	426.431441	195.704721	0.244992	17.019260	0.511722	7.565691
2543.914000	426.431441	195.720281	0.244988	17.020613	0.511714	7.566293
2543.934000	426.431441	195.726600	0.244986	17.021163	0.511711	7.566537
2543.954000	426.431441	195.716842	0.244988	17.020314	0.511716	7.566160
2543.974000	426.431441	195.704690	0.244992	17.019258	0.511722	7.565690
2543.994000	426.431441	195.726511	0.244986	17.021155	0.511711	7.566534
2544.014000	426.431441	195.728558	0.244985	17.021333	0.511710	7.566613
2544.034000	426.431360	195.722025	0.244987	17.020765	0.511713	7.566360
2544.054000	426.431441	195.718354	0.244988	17.020446	0.511715	7.566218
2544.074000	426.431441	195.698938	0.244993	17.018757	0.511725	7.565468
2544.094000	426.431441	195.702799	0.244992	17.019093	0.511723	7.565617
2544.114000	426.431441	195.702873	0.244992	17.019100	0.511723	7.565620
2544.134000	426.431441	195.704582	0.244992	17.019248	0.511722	7.565686
2544.154000	426.431441	195.717043	0.244988	17.020332	0.511716	7.566168
2544.174000	426.431441	195.712147	0.244990	17.019906	0.511718	7.565978
2544.194000	426.431441	195.697562	0.244993	17.018638	0.511726	7.565415
2544.214000	426.431441	195.702247	0.244992	17.019045	0.511723	7.565596
2544.234000	426.431441	195.704821	0.244992	17.019269	0.511722	7.565695
2544.254000	426.431441	195.692128	0.244995	17.018165	0.511729	7.565205
2544.274000	426.431441	195.696852	0.244994	17.018576	0.511726	7.565387
2544.294000	426.431441	195.700340	0.244993	17.018879	0.511724	7.565522
2544.314000	426.431441	195.693624	0.244995	17.018295	0.511728	7.565262
2544.314000	426.431441	195.709265	0.244990	17.019655	0.511720	7.565867
2544.354000	426.431441	195.697431	0.244994	17.018626	0.511726	7.565410
2544.374000	426.431441	195.698747	0.244993	17.018741	0.511725	7.565460
2544.394000	426.431441	195.705052	0.244992	17.019289	0.511722	7.565704
2544.414000	426.431441	195.690502	0.244995	17.018024	0.511729	7.565142
2544.434000	426.431441	195.708601	0.244991	17.019598	0.511720	7.565841
2544.454000	426.431441	195.697719	0.244993	17.018651	0.511726	7.565421
2544.474000	426.431441	195.706048	0.244991	17.019376	0.511721	7.565743
2544.494000	426.431441	195.694718	0.244994	17.018390	0.511727	7.565305
2544.514000	426.431441	195.693844	0.244994	17.018314	0.511728	7.565271
2544.534000	426.431441	195.697015	0.244994	17.018590	0.511726	7.565393
2544.554000	426.431441	195.709029	0.244990	17.019635	0.511720	7.565858
2544.554000	426.431441	195.693686	0.244995	17.018301	0.511728	7.565265
2544.594000	426.431441	195.693541	0.244995	17.018288	0.511728	7.565259
2544.594000	426.431441	195.713253	0.244989	17.020002	0.511718	7.566021
2544.634000	426.431441	195.701174	0.244993	17.018952	0.511724	7.565554
2544.654000	426.431441	195.706057	0.244991	17.019376	0.511721	7.565743
2544.674000	426.431441	195.696149	0.244994	17.018515	0.511727	7.565360
2544.694000	426.431441	195.705234	0.244991	17.019305	0.511722	7.565711
2544.714000	426.431441	195.704654	0.244992	17.019254	0.511722	7.565689
2544.734000	426.431441	195.709043	0.244990	17.019636	0.511720	7.565858
2544.754000	426.431441	195.693771	0.244994	17.018308	0.511728	7.565268
2544.774000	426.431441	195.696456	0.244994	17.018541	0.511726	7.565372
2544.794000	426.431360	195.706097	0.244991	17.019380	0.511721	7.565745
2544.814000	426.431441	195.705386	0.244991	17.019318	0.511722	7.565717
2544.834000	426.431441	195.695503	0.244994	17.018459	0.511727	7.565335
2544.854000	426.431441	195.701141	0.244993	17.018949	0.511724	7.565553
2544.874000	426.431441	195.686064	0.244996	17.017638	0.511732	7.564970
2544.894000	426.431441	195.689519	0.244996	17.017938	0.511730	7.565104
2544.914000	426.431441	195.672481	0.245000	17.016457	0.511739	7.564445
2544.934000	426.431441	195.677391	0.244999	17.016884	0.511736	7.564635
2544.954000	426.431441	195.690028	0.244995	17.017983	0.511730	7.565123
2544.974000	426.431441	195.684312	0.244997	17.017485	0.511733	7.564902
2544.994000	426.431441	195.693114	0.244995	17.018251	0.511728	7.565243
2545.014000	426.431441	195.677214	0.244999	17.016868	0.511736	7.564628
2545.034000	426.431441	195.681394	0.244998	17.017232	0.511734	7.564790
2545.054000	426.431441	195.691398	0.244995	17.018102	0.511729	7.565176
2545.074000	426.431441	195.678647	0.244998	17.016993	0.511736	7.564683
2545.094000	426.431441	195.675724	0.244999	17.016739	0.511737	7.564570
2545.114000	426.431441	195.678405	0.244998	17.016972	0.511736	7.564674
2545.134000	426.431441	195.687409	0.244996	17.017755	0.511731	7.565022
2545.154000	426.431441	195.688762	0.244996	17.017872	0.511730	7.565074
2545.174000	426.431441	195.675371	0.244999	17.016708	0.511737	7.564557
2545.194000	426.431441	195.680269	0.244998	17.017134	0.511735	7.564746
2545.194000	426.431441	195.692807	0.244995	17.018224	0.511728	7.565231
2545.234000	426.431441	195.696679	0.244994	17.018561	0.511726	7.565380
2545.254000	426.431441	195.682046	0.244998	17.017288	0.511734	7.564815
2545.274000	426.431441	195.682906	0.244997	17.017363	0.511733	7.564848
2545.294000	426.431441	195.686086	0.244996	17.017640	0.511732	7.564971
2545.314000	426.431441	195.687583	0.244996	17.017770	0.511731	7.565029
2545.334000	426.431441	195.702255	0.244992	17.019046	0.511723	7.565596
2545.354000	426.431441	195.688165	0.244996	17.017821	0.511731	7.565051
2545.374000	426.431441	195.695349	0.244994	17.018445	0.511727	7.565329
2545.394000	426.431441	195.680902	0.244998	17.017189	0.511734	7.564771
2545.394000	426.431441	195.690213	0.244995	17.017999	0.511730	7.565131
2545.434000	426.431441	195.692199	0.244995	17.018171	0.511729	7.565207
2545.454000	426.431441	195.690262	0.244995	17.018003	0.511730	7.565132
2545.474000	426.431441	195.687829	0.244996	17.017791	0.511731	7.565038
2545.494000	426.431441	195.687595	0.244996	17.017771	0.511731	7.565029
2545.514000	426.431360	195.705590	0.244991	17.019336	0.511722	7.565725
2545.534000	426.431441	195.693915	0.244994	17.018321	0.511728	7.565274
2545.554000	426.431441	195.695409	0.244994	17.018450	0.511727	7.565331
2545.574000	426.431441	195.689064	0.244996	17.017899	0.511730	7.565086
2545.594000	426.431441	195.681605	0.244998	17.017250	0.511734	7.564798
2545.594000	426.431441	195.688252	0.244996	17.017828	0.511731	7.565055
2545.614000	426.431441	195.685114	0.244997	17.017555	0.511732	7.564933
2545.654000	426.431441	195.683128	0.244997	17.017382	0.511733	7.564857
2545.674000	426.431441	195.686321	0.244996	17.017660	0.511732	7.564980
2545.694000	426.431441	195.674805	0.244999	17.016659	0.511738	7.564535
2545.714000	426.431441	195.676605	0.244999	17.016815	0.511737	7.564604
2545.734000	426.431441	195.672676	0.245000	17.016474	0.511739	7.564453
2545.754000	426.431441	195.674165	0.245000	17.016603	0.511738	7.564510
2545.774000	426.431441	195.674179	0.245000	17.016604	0.511738	7.564511
2545.794000	426.431441	195.671976	0.245000	17.016413	0.511739	7.564425
2545.814000	426.431441	195.672392	0.245000	17.016449	0.511739	7.564442
2545.814000	426.431441	195.684059	0.244997	17.017463	0.511733	7.564893
2545.834000	426.431441	195.684572	0.244997	17.017508	0.511732	7.564912
2545.874000	426.431441	195.673678	0.245000	17.016561	0.511738	7.564491
2545.894000	426.431441	195.668565	0.245001	17.016116	0.511741	7.564294
2545.914000	426.431441	195.682522	0.244997	17.017330	0.511734	7.564833
2545.934000	426.431441	195.677583	0.244999	17.016900	0.511736	7.564642
2545.954000	426.431441	195.674310	0.245000	17.016616	0.511738	7.564516
2545.974000	426.431441	195.667091	0.245001	17.015988	0.511742	7.564237
2545.994000	426.431441	195.663633	0.245002	17.015687	0.511743	7.564103
2546.014000	426.431441	195.672500	0.245000	17.016458	0.511739	7.564446
2546.034000	426.431441	195.673226	0.245000	17.016521	0.511738	7.564474
2546.034000	426.431441	195.671489	0.245000	17.016370	0.511739	7.564407
2546.054000	426.431441	195.668215	0.245001	17.016086	0.511741	7.564280
2546.094000	426.431441	195.670360	0.245001	17.016272	0.511740	7.564363
2546.114000	426.431441	195.672225	0.245000	17.016434	0.511739	7.564435
2546.134000	426.431441	195.679924	0.244998	17.017104	0.511735	7.564733
2546.154000	426.431441	195.667167	0.245001	17.015994	0.511741	7.564240
2546.174000	426.431441	195.661318	0.245003	17.015486	0.511744	7.564013
2546.194000	426.431441	195.663773	0.245002	17.015699	0.511743	7.564108
2546.214000	426.431441	195.672388	0.245000	17.016448	0.511739	7.564441
2546.234000	426.431441	195.666369	0.245002	17.015925	0.511742	7.564209
2546.234000	426.431441	195.663952	0.245002	17.015715	0.511743	7.564115
2546.254000	426.431441	195.678908	0.244998	17.017015	0.511735	7.564693
2546.294000	426.431441	195.667938	0.245001	17.016061	0.511741	7.564269
2546.314000	426.431441	195.666228	0.245002	17.015913	0.511742	7.564203
2546.334000	426.431441	195.660146	0.245003	17.015384	0.511745	7.563968
2546.354000	426.431441	195.661027	0.245003	17.015460	0.511745	7.564002
2546.374000	426.431441	195.660080	0.245003	17.015378	0.511745	7.563966
2546.394000	426.431441	195.663942	0.245002	17.015714	0.511743	7.564115
2546.414000	426.431441	195.671418	0.245000	17.016364	0.511739	7.564404
2546.434000	426.431441	195.672073	0.245000	17.016421	0.511739	7.564429
2546.454000	426.431441	195.668482	0.245001	17.016109	0.511741	7.564290
2546.474000	426.431441	195.663373	0.245002	17.015665	0.511743	7.564093
2546.474000	426.431441	195.656679	0.245004	17.015082	0.511747	7.563834
2546.514000	426.431441	195.653422	0.245005	17.014799	0.511749	7.563708
2546.534000	426.431441	195.664504	0.245002	17.015763	0.511743	7.564137
2546.554000	426.431441	195.660560	0.245003	17.015420	0.511745	7.563984
2546.574000	426.431441	195.661753	0.245003	17.015524	0.511744	7.564030
2546.594000	426.431441	195.659954	0.245003	17.015367	0.511745	7.563961
2546.614000	426.431441	195.667813	0.245001	17.016051	0.511741	7.564265
2546.634000	426.431441	195.676756	0.244999	17.016828	0.511737	7.564610
2546.654000	426.431441	195.658701	0.245004	17.015258	0.511746	7.563912
2546.674000	426.431441	195.659857	0.245003	17.015359	0.511745	7.563957
2546.674000	426.431441	195.669628	0.245001	17.016208	0.511740	7.564335
2546.694000	426.431441	195.662745	0.245003	17.015610	0.511744	7.564069
2546.734000	426.431441	195.650615	0.245006	17.014555	0.511750	7.563600
2546.754000	426.431441	195.654285	0.245005	17.014874	0.511748	7.563742
2546.774000	426.431441	195.660575	0.245003	17.015421	0.511745	7.563985
2546.794000	426.431441	195.661298	0.245003	17.015484	0.511744	7.564013
2546.814000	426.431441	195.654322	0.245005	17.014877	0.511748	7.563743
2546.834000	426.431441	195.655081	0.245005	17.014943	0.511748	7.563772
2546.854000	426.431441	195.645168	0.245007	17.014081	0.511753	7.563389
2546.874000	426.431441	195.675067	0.244999	17.016681	0.511737	7.564545
2546.894000	426.431441	195.661170	0.245003	17.015473	0.511745	7.564008
2546.894000	426.431441	195.648502	0.245006	17.014371	0.511751	7.563518
2546.934000	426.431441	195.661104	0.245003	17.015467	0.511745	7.564005
2546.934000	426.431441	195.648508	0.245006	17.014372	0.511751	7.563518
2546.974000	426.431441	195.659470	0.245003	17.015325	0.511745	7.563942
2546.994000	426.431441	195.648761	0.245006	17.014394	0.511751	7.563528
2547.014000	426.431360	195.660248	0.245003	17.015393	0.511745	7.563972
2547.034000	426.431441	195.653340	0.245005	17.014792	0.511749	7.563705
2547.054000	426.431441	195.654537	0.245005	17.014896	0.511748	7.563751
2547.074000	426.431441	195.639623	0.245009	17.013599	0.511756	7.563175
2547.094000	426.431441	195.637051	0.245009	17.013375	0.511757	7.563075
2547.114000	426.431441	195.637105	0.245009	17.013380	0.511757	7.563077
2547.134000	426.431441	195.642108	0.245008	17.013815	0.511754	7.563271
2547.154000	426.431441	195.636545	0.245009	17.013331	0.511757	7.563056
2547.174000	426.431441	195.639526	0.245009	17.013591	0.511756	7.563171
2547.194000	426.431441	195.635498	0.245010	17.013240	0.511758	7.563015
2547.214000	426.431441	195.642971	0.245008	17.013890	0.511754	7.563304
2547.234000	426.431441	195.628008	0.245012	17.012589	0.511762	7.562726
2547.254000	426.431441	195.634045	0.245010	17.013114	0.511759	7.562959
2547.274000	426.431441	195.642987	0.245008	17.013892	0.511754	7.563305
2547.294000	426.431441	195.627817	0.245012	17.012572	0.511762	7.562718
2547.314000	426.431441	195.625597	0.245012	17.012379	0.511763	7.562633
2547.314000	426.431441	195.639395	0.245009	17.013579	0.511756	7.563166
2547.354000	426.431441	195.641056	0.245008	17.013724	0.511755	7.563230
2547.374000	426.431441	195.645783	0.245007	17.014135	0.511753	7.563413
2547.394000	426.431441	195.634402	0.245010	17.013145	0.511758	7.562973
2547.414000	426.431441	195.638998	0.245009	17.013545	0.511756	7.563151
2547.434000	426.431441	195.655984	0.245004	17.015022	0.511747	7.563807
2547.454000	426.431441	195.654222	0.245005	17.014869	0.511748	7.563739
2547.474000	426.431441	195.656626	0.245004	17.015078	0.511747	7.563832
2547.494000	426.431441	195.662914	0.245003	17.015625	0.511744	7.564075
2547.514000	426.431441	195.654207	0.245005	17.014867	0.511748	7.563739
2547.534000	426.431441	195.653794	0.245005	17.014831	0.511748	7.563723
2547.554000	426.431441	195.657392	0.245004	17.015144	0.511747	7.563862
2547.574000	426.431441	195.648855	0.245006	17.014402	0.511751	7.563532
2547.594000	426.431441	195.645813	0.245007	17.014137	0.511752	7.563414
2547.614000	426.431360	195.644195	0.245007	17.013997	0.511753	7.563352
2547.634000	426.431360	195.634893	0.245010	17.013188	0.511758	7.562992
2547.654000	426.431441	195.634365	0.245010	17.013142	0.511758	7.562972
2547.674000	426.431441	195.618765	0.245014	17.011785	0.511766	7.562368
2547.694000	426.431441	195.630580	0.245011	17.012813	0.511760	7.562825
2547.714000	426.431360	195.636757	0.245009	17.013350	0.511757	7.563064
2547.734000	426.431441	195.634664	0.245010	17.013168	0.511758	7.562983
2547.754000	426.431441	195.624352	0.245013	17.012271	0.511764	7.562584
2547.754000	426.431441	195.639298	0.245009	17.013571	0.511756	7.563162
2547.794000	426.431441	195.630451	0.245011	17.012801	0.511760	7.562820
2547.814000	426.431441	195.638881	0.245009	17.013535	0.511756	7.563146
2547.834000	426.431441	195.635747	0.245010	17.013262	0.511758	7.563025
2547.854000	426.431441	195.636713	0.245009	17.013346	0.511757	7.563062
2547.874000	426.431441	195.627807	0.245012	17.012572	0.511762	7.562718
2547.894000	426.431441	195.630588	0.245011	17.012813	0.511760	7.562826
2547.914000	426.431441	195.634360	0.245010	17.013141	0.511758	7.562971
2547.934000	426.431441	195.626035	0.245012	17.012417	0.511763	7.562649
2547.954000	426.431360	195.628809	0.245011	17.012659	0.511761	7.562757
2547.954000	426.431360	195.634615	0.245010	17.013164	0.511758	7.562981
2547.994000	426.431441	195.647517	0.245007	17.014286	0.511752	7.563480
2548.014000	426.431441	195.640652	0.245008	17.013689	0.511755	7.563215
2548.034000	426.431441	195.615381	0.245015	17.011491	0.511768	7.562238
2548.054000	426.431441	195.642374	0.245008	17.013838	0.511754	7.563281
2548.074000	426.431441	195.647473	0.245007	17.014282	0.511752	7.563478
2548.094000	426.431441	195.638455	0.245009	17.013498	0.511756	7.563130
2548.114000	426.431441	195.636331	0.245009	17.013313	0.511757	7.563047
2548.134000	426.431441	195.638420	0.245009	17.013494	0.511756	7.563128
2548.154000	426.431441	195.631667	0.245011	17.012907	0.511760	7.562867
2548.174000	426.431441	195.653696	0.245005	17.014823	0.511748	7.563719
2548.194000	426.431441	195.630960	0.245011	17.012846	0.511760	7.562840
2548.214000	426.431441	195.635043	0.245010	17.013201	0.511758	7.562998
2548.234000	426.431441	195.628023	0.245012	17.012590	0.511762	7.562726
2548.254000	426.431441	195.641740	0.245008	17.013783	0.511755	7.563257
2548.274000	426.431441	195.635571	0.245010	17.013247	0.511758	7.563018
2548.294000	426.431441	195.633801	0.245010	17.013093	0.511759	7.562950
2548.314000	426.431441	195.635403	0.245010	17.013232	0.511758	7.563012
2548.334000	426.431441	195.644486	0.245007	17.014022	0.511753	7.563363
2548.354000	426.431441	195.635220	0.245010	17.013216	0.511758	7.563005
2548.374000	426.431441	195.630315	0.245011	17.012790	0.511760	7.562815
2548.374000	426.431441	195.624612	0.245013	17.012294	0.511763	7.562594
2548.394000	426.431441	195.626927	0.245012	17.012495	0.511762	7.562684
2548.434000	426.431360	195.643887	0.245007	17.013970	0.511753	7.563340
2548.454000	426.431441	195.628420	0.245012	17.012625	0.511761	7.562742
2548.474000	426.431441	195.625740	0.245012	17.012392	0.511763	7.562638
2548.494000	426.431441	195.620204	0.245014	17.011910	0.511766	7.562424
2548.514000	426.431441	195.631174	0.245011	17.012864	0.511760	7.562848
2548.534000	426.431441	195.619830	0.245014	17.011878	0.511766	7.562410
2548.554000	426.431441	195.629245	0.245011	17.012697	0.511761	7.562774
2548.574000	426.431441	195.619100	0.245014	17.011814	0.511766	7.562381
2548.594000	426.431441	195.623414	0.245013	17.012189	0.511764	7.562548
2548.614000	426.431441	195.624632	0.245013	17.012295	0.511763	7.562595
2548.634000	426.431360	195.620686	0.245014	17.011952	0.511765	7.562443
2548.654000	426.431441	195.621856	0.245013	17.012054	0.511765	7.562488
2548.674000	426.431441	195.616880	0.245015	17.011621	0.511767	7.562296
2548.694000	426.431441	195.611162	0.245016	17.011124	0.511770	7.562074
2548.714000	426.431441	195.610718	0.245016	17.011085	0.511771	7.562057
2548.734000	426.431441	195.618139	0.245014	17.011731	0.511767	7.562344
2548.754000	426.431441	195.621033	0.245013	17.011982	0.511765	7.562456
2548.774000	426.431441	195.607939	0.245017	17.010844	0.511772	7.561950
2548.794000	426.431360	195.602940	0.245018	17.010409	0.511775	7.561757
2548.794000	426.431360	195.603168	0.245018	17.010429	0.511774	7.561765
2548.834000	426.431441	195.599905	0.245019	17.010145	0.511776	7.561639
2548.854000	426.431441	195.613273	0.245016	17.011308	0.511769	7.562156
2548.874000	426.431441	195.610731	0.245016	17.011087	0.511771	7.562058
2548.894000	426.431441	195.621657	0.245013	17.012037	0.511765	7.562480
2548.914000	426.431441	195.619455	0.245014	17.011845	0.511766	7.562395
2548.934000	426.431441	195.632867	0.245010	17.013012	0.511759	7.562914
2548.954000	426.431441	195.628807	0.245011	17.012659	0.511761	7.562757
2548.974000	426.431441	195.619569	0.245014	17.011855	0.511766	7.562400
2548.994000	426.431360	195.616508	0.245015	17.011589	0.511768	7.562281
2549.014000	426.431441	195.621605	0.245013	17.012032	0.511765	7.562478
2549.034000	426.431441	195.617034	0.245015	17.011635	0.511767	7.562302
2549.034000	426.431441	195.605631	0.245018	17.010643	0.511773	7.561861
2549.074000	426.431441	195.615149	0.245015	17.011471	0.511768	7.562229
2549.074000	426.431441	195.612705	0.245016	17.011258	0.511770	7.562134
2549.114000	426.431441	195.614388	0.245015	17.011405	0.511769	7.562199
2549.134000	426.431441	195.607608	0.245017	17.010815	0.511772	7.561937
2549.154000	426.431441	195.612137	0.245016	17.011209	0.511770	7.562112
2549.174000	426.431441	195.613015	0.245016	17.011285	0.511769	7.562146
2549.194000	426.431441	195.612967	0.245016	17.011281	0.511769	7.562144
2549.214000	426.431441	195.609965	0.245016	17.011020	0.511771	7.562028
2549.234000	426.431441	195.610025	0.245016	17.011025	0.511771	7.562031
2549.234000	426.431441	195.630270	0.245011	17.012786	0.511761	7.562813
2549.274000	426.431441	195.615268	0.245015	17.011481	0.511768	7.562233
2549.294000	426.431441	195.606991	0.245017	17.010761	0.511773	7.561913
2549.314000	426.431441	195.624775	0.245013	17.012308	0.511763	7.562601
2549.334000	426.431441	195.621477	0.245013	17.012021	0.511765	7.562473
2549.354000	426.431441	195.609465	0.245017	17.010976	0.511771	7.562009
2549.374000	426.431441	195.603023	0.245018	17.010416	0.511775	7.561760
2549.394000	426.431441	195.599429	0.245019	17.010104	0.511776	7.561621
2549.414000	426.431441	195.596454	0.245020	17.009845	0.511778	7.561506
2549.434000	426.431360	195.598676	0.245019	17.010038	0.511777	7.561592
[truncated: 1,001 more rows]
