# Supplementary material for: Stress relaxation in the presence of sudden strain bursts: Methodology and stress relaxation data of microcast aluminium microwires
Source: Data Brief. 2018 Nov 14;21:2134–41. doi: 10.1016/j.dib.2018.11.047 (PMC6265499; doi:10.1016/j.dib.2018.11.047)
Supplement: Supplementary file 2 — Supplementary material [file mmc2.zip › Data in brief/As-cast/Al4N/Al_100_r_1/Stress relax txt files/Al_100_relax_1_Relaxcycle0020.txt]

Time[s]	Motordispl[�m]	Force[mN]	EngStrain	EngStress[MPa]	Shearstrain	Shearstress [MPa]
2611.870000	439.143168	204.241221	0.251588	17.761628	0.524739	7.895701
2611.890000	439.143249	204.213412	0.251596	17.759210	0.524753	7.894626
2611.910000	439.143168	204.203246	0.251598	17.758326	0.524758	7.894233
2611.930000	439.143168	204.175306	0.251606	17.755896	0.524773	7.893153
2611.950000	439.143249	204.154205	0.251611	17.754061	0.524784	7.892337
2611.970000	439.143168	204.143874	0.251614	17.753163	0.524789	7.891938
2611.990000	439.143249	204.132862	0.251617	17.752205	0.524795	7.891512
2612.010000	439.143168	204.120523	0.251620	17.751132	0.524801	7.891035
2612.030000	439.143168	204.105706	0.251624	17.749843	0.524808	7.890463
2612.050000	439.143249	204.088260	0.251628	17.748326	0.524818	7.889788
2612.070000	439.143249	204.092775	0.251627	17.748719	0.524815	7.889963
2612.090000	439.143249	204.073740	0.251632	17.747063	0.524825	7.889227
2612.110000	439.143249	204.057178	0.251637	17.745623	0.524834	7.888587
2612.130000	439.143249	203.990382	0.251654	17.739814	0.524868	7.886004
2612.150000	439.143249	203.991617	0.251654	17.739922	0.524867	7.886052
2612.170000	439.143249	203.977951	0.251657	17.738733	0.524874	7.885524
2612.190000	439.143249	203.957739	0.251663	17.736976	0.524885	7.884742
2612.210000	439.143249	203.958051	0.251663	17.737003	0.524885	7.884754
2612.230000	439.143249	203.928856	0.251670	17.734464	0.524900	7.883626
2612.250000	439.143249	203.927845	0.251670	17.734376	0.524900	7.883587
2612.270000	439.143168	203.910933	0.251675	17.732905	0.524909	7.882933
2612.290000	439.143249	203.918390	0.251673	17.733554	0.524905	7.883221
2612.310000	439.143249	203.893286	0.251679	17.731370	0.524918	7.882251
2612.330000	439.143249	203.893103	0.251679	17.731355	0.524918	7.882244
2612.350000	439.143249	203.873588	0.251685	17.729657	0.524928	7.881489
2612.370000	439.143249	203.854561	0.251690	17.728003	0.524938	7.880754
2612.390000	439.143249	203.835584	0.251695	17.726352	0.524948	7.880020
2612.410000	439.143249	203.831123	0.251696	17.725964	0.524950	7.879848
2612.430000	439.143249	203.829874	0.251696	17.725856	0.524951	7.879799
2612.450000	439.143249	203.825760	0.251697	17.725498	0.524953	7.879640
2612.470000	439.143249	203.814301	0.251700	17.724502	0.524959	7.879197
2612.490000	439.143249	203.802143	0.251703	17.723444	0.524965	7.878727
2612.510000	439.143249	203.800313	0.251704	17.723285	0.524966	7.878657
2612.530000	439.143249	203.800210	0.251704	17.723276	0.524966	7.878653
2612.550000	439.143249	203.800066	0.251704	17.723264	0.524966	7.878647
2612.570000	439.143249	203.782087	0.251708	17.721700	0.524975	7.877952
2612.590000	439.143168	203.778110	0.251709	17.721354	0.524977	7.877798
2612.610000	439.143249	203.754672	0.251716	17.719316	0.524989	7.876892
2612.630000	439.143249	203.748672	0.251717	17.718794	0.524992	7.876660
2612.650000	439.143168	203.749270	0.251717	17.718846	0.524992	7.876683
2612.670000	439.143249	203.739408	0.251720	17.717989	0.524997	7.876302
2612.690000	439.143249	203.732904	0.251721	17.717423	0.525001	7.876051
2612.710000	439.143249	203.722090	0.251724	17.716483	0.525006	7.875632
2612.730000	439.143249	203.705979	0.251728	17.715081	0.525014	7.875010
2612.750000	439.143249	203.698533	0.251730	17.714434	0.525018	7.874722
2612.770000	439.143249	203.693507	0.251732	17.713997	0.525021	7.874528
2612.790000	439.143249	203.678768	0.251735	17.712715	0.525028	7.873958
2612.810000	439.143249	203.675453	0.251736	17.712427	0.525030	7.873830
2612.830000	439.143249	203.657727	0.251741	17.710885	0.525039	7.873144
2612.850000	439.143249	203.646255	0.251744	17.709888	0.525045	7.872701
2612.870000	439.143249	203.637803	0.251746	17.709153	0.525050	7.872374
2612.890000	439.143249	203.632813	0.251748	17.708719	0.525052	7.872181
2612.910000	439.143249	203.617474	0.251752	17.707385	0.525060	7.871588
2612.930000	439.143249	203.612149	0.251753	17.706922	0.525063	7.871382
2612.950000	439.143249	203.590970	0.251758	17.705080	0.525074	7.870564
2612.970000	439.143249	203.581076	0.251761	17.704219	0.525079	7.870181
2612.990000	439.143249	203.591386	0.251758	17.705116	0.525074	7.870580
2613.010000	439.143249	203.587178	0.251759	17.704750	0.525076	7.870417
2613.030000	439.143249	203.580220	0.251761	17.704145	0.525079	7.870148
2613.050000	439.143249	203.573579	0.251763	17.703567	0.525083	7.869891
2613.070000	439.143249	203.567635	0.251765	17.703051	0.525086	7.869661
2613.090000	439.143249	203.554438	0.251768	17.701903	0.525093	7.869151
2613.110000	439.143249	203.566446	0.251765	17.702947	0.525086	7.869615
2613.130000	439.143249	203.573712	0.251763	17.703579	0.525083	7.869896
2613.150000	439.143249	203.578825	0.251762	17.704024	0.525080	7.870094
2613.170000	439.143249	203.554537	0.251768	17.701912	0.525092	7.869155
2613.190000	439.143249	203.555134	0.251768	17.701963	0.525092	7.869178
2613.210000	439.143249	203.562907	0.251766	17.702639	0.525088	7.869479
2613.230000	439.143249	203.569017	0.251764	17.703171	0.525085	7.869715
2613.250000	439.143249	203.552094	0.251769	17.701699	0.525094	7.869061
2613.270000	439.143249	203.539562	0.251772	17.700609	0.525100	7.868576
2613.290000	439.143249	203.528573	0.251775	17.699654	0.525106	7.868151
2613.310000	439.143249	203.537673	0.251772	17.700445	0.525101	7.868503
2613.330000	439.143249	203.512660	0.251779	17.698270	0.525114	7.867536
2613.350000	439.143249	203.509921	0.251780	17.698032	0.525115	7.867430
2613.370000	439.143249	203.517138	0.251778	17.698659	0.525112	7.867709
2613.390000	439.143249	203.506323	0.251781	17.697719	0.525117	7.867291
2613.410000	439.143249	203.496347	0.251783	17.696851	0.525122	7.866906
2613.430000	439.143249	203.505867	0.251781	17.697679	0.525118	7.867274
2613.450000	439.143168	203.491013	0.251785	17.696387	0.525125	7.866699
2613.470000	439.143249	203.492249	0.251784	17.696495	0.525125	7.866747
2613.490000	439.143249	203.477499	0.251788	17.695212	0.525132	7.866177
2613.510000	439.143249	203.490799	0.251785	17.696369	0.525125	7.866691
2613.530000	439.143249	203.481413	0.251787	17.695552	0.525130	7.866328
2613.550000	439.143249	203.468022	0.251791	17.694388	0.525137	7.865811
2613.570000	439.143249	203.467172	0.251791	17.694314	0.525137	7.865778
2613.590000	439.143249	203.476836	0.251788	17.695154	0.525132	7.866151
2613.610000	439.143249	203.462674	0.251792	17.693923	0.525140	7.865604
2613.630000	439.143249	203.455652	0.251794	17.693312	0.525143	7.865332
2613.650000	439.143249	203.451506	0.251795	17.692952	0.525146	7.865172
2613.670000	439.143249	203.448417	0.251796	17.692683	0.525147	7.865053
2613.690000	439.143249	203.447670	0.251796	17.692618	0.525148	7.865024
2613.710000	439.143249	203.445942	0.251796	17.692468	0.525148	7.864957
2613.730000	439.143249	203.446909	0.251796	17.692552	0.525148	7.864994
2613.750000	439.143249	203.450126	0.251795	17.692831	0.525146	7.865119
2613.770000	439.143249	203.440465	0.251798	17.691991	0.525151	7.864745
2613.790000	439.143249	203.430106	0.251800	17.691091	0.525157	7.864345
2613.810000	439.143249	203.431471	0.251800	17.691209	0.525156	7.864398
2613.830000	439.143249	203.430106	0.251800	17.691091	0.525157	7.864345
2613.850000	439.143249	203.431849	0.251800	17.691242	0.525156	7.864412
2613.870000	439.143249	203.429059	0.251801	17.690999	0.525157	7.864304
2613.890000	439.143249	203.431843	0.251800	17.691242	0.525156	7.864412
2613.910000	439.143168	203.419281	0.251803	17.690149	0.525162	7.863926
2613.930000	439.143249	203.432854	0.251800	17.691329	0.525155	7.864451
2613.950000	439.143249	203.410342	0.251806	17.689372	0.525167	7.863581
2613.970000	439.143249	203.426586	0.251801	17.690784	0.525158	7.864209
2613.990000	439.143249	203.410406	0.251806	17.689377	0.525167	7.863583
2614.010000	439.143249	203.415729	0.251804	17.689840	0.525164	7.863789
2614.030000	439.143168	203.405906	0.251807	17.688986	0.525169	7.863409
2614.050000	439.143249	203.402105	0.251808	17.688655	0.525171	7.863262
2614.070000	439.143249	203.401135	0.251808	17.688571	0.525171	7.863225
2614.090000	439.143168	203.392382	0.251810	17.687810	0.525176	7.862886
2614.110000	439.143249	203.391862	0.251810	17.687765	0.525176	7.862866
2614.130000	439.143249	203.395203	0.251810	17.688055	0.525175	7.862995
2614.150000	439.143249	203.377082	0.251814	17.686479	0.525184	7.862295
2614.170000	439.143249	203.396992	0.251809	17.688211	0.525174	7.863065
2614.190000	439.143168	203.384156	0.251812	17.687094	0.525180	7.862568
2614.210000	439.143249	203.388191	0.251811	17.687445	0.525178	7.862724
2614.230000	439.143249	203.380670	0.251813	17.686791	0.525182	7.862434
2614.250000	439.143249	203.390701	0.251811	17.687664	0.525177	7.862821
2614.270000	439.143249	203.393212	0.251810	17.687882	0.525176	7.862918
2614.290000	439.143249	203.382895	0.251813	17.686985	0.525181	7.862520
2614.310000	439.143249	203.389331	0.251811	17.687544	0.525178	7.862768
2614.330000	439.143249	203.383977	0.251813	17.687079	0.525180	7.862561
2614.350000	439.143168	203.384569	0.251812	17.687130	0.525180	7.862584
2614.370000	439.143249	203.363898	0.251818	17.685333	0.525191	7.861785
2614.390000	439.143249	203.362723	0.251818	17.685231	0.525191	7.861740
2614.410000	439.143249	203.374232	0.251815	17.686231	0.525185	7.862185
2614.430000	439.143249	203.376882	0.251814	17.686462	0.525184	7.862287
2614.450000	439.143249	203.370231	0.251816	17.685884	0.525187	7.862030
2614.470000	439.143249	203.360998	0.251819	17.685081	0.525192	7.861673
2614.490000	439.143249	203.366632	0.251817	17.685571	0.525189	7.861891
2614.510000	439.143249	203.366054	0.251817	17.685520	0.525190	7.861869
2614.530000	439.143249	203.370462	0.251816	17.685904	0.525187	7.862039
2614.550000	439.143249	203.362531	0.251818	17.685214	0.525191	7.861732
2614.570000	439.143249	203.349135	0.251822	17.684049	0.525198	7.861215
2614.590000	439.143249	203.336797	0.251825	17.682976	0.525205	7.860738
2614.610000	439.143249	203.356358	0.251820	17.684677	0.525195	7.861494
2614.630000	439.143168	203.335180	0.251825	17.682835	0.525205	7.860675
2614.650000	439.143249	203.344323	0.251823	17.683630	0.525201	7.861028
2614.670000	439.143249	203.332080	0.251826	17.682566	0.525207	7.860555
2614.690000	439.143249	203.336488	0.251825	17.682949	0.525205	7.860726
2614.710000	439.143249	203.330753	0.251826	17.682450	0.525208	7.860504
2614.730000	439.143249	203.310676	0.251832	17.680704	0.525218	7.859728
2614.750000	439.143249	203.315800	0.251830	17.681150	0.525215	7.859926
2614.770000	439.143249	203.311557	0.251831	17.680781	0.525218	7.859762
2614.790000	439.143249	203.301191	0.251834	17.679879	0.525223	7.859361
2614.810000	439.143249	203.294119	0.251836	17.679264	0.525227	7.859088
2614.830000	439.143249	203.294189	0.251836	17.679271	0.525227	7.859090
2614.850000	439.143249	203.280382	0.251840	17.678070	0.525234	7.858557
2614.870000	439.143249	203.290481	0.251837	17.678948	0.525228	7.858947
2614.890000	439.143249	203.287295	0.251838	17.678671	0.525230	7.858824
2614.910000	439.143249	203.276656	0.251841	17.677746	0.525236	7.858413
2614.930000	439.143249	203.273200	0.251841	17.677445	0.525237	7.858279
2614.950000	439.143249	203.273635	0.251841	17.677483	0.525237	7.858296
2614.970000	439.143249	203.269647	0.251842	17.677136	0.525239	7.858142
2614.990000	439.143249	203.266807	0.251843	17.676889	0.525241	7.858032
2615.010000	439.143249	203.257474	0.251846	17.676078	0.525245	7.857671
2615.030000	439.143249	203.257313	0.251846	17.676064	0.525246	7.857665
2615.050000	439.143249	203.256307	0.251846	17.675976	0.525246	7.857626
2615.070000	439.143249	203.264609	0.251844	17.676698	0.525242	7.857947
2615.090000	439.143249	203.271432	0.251842	17.677292	0.525238	7.858211
2615.110000	439.143249	203.263592	0.251844	17.676610	0.525242	7.857908
2615.130000	439.143249	203.258557	0.251845	17.676172	0.525245	7.857713
2615.150000	439.143249	203.247721	0.251848	17.675230	0.525250	7.857294
2615.170000	439.143249	203.242850	0.251849	17.674806	0.525253	7.857106
2615.190000	439.143249	203.238698	0.251850	17.674445	0.525255	7.856945
2615.210000	439.143249	203.236038	0.251851	17.674214	0.525257	7.856842
2615.230000	439.143168	203.254552	0.251846	17.675824	0.525247	7.857558
2615.250000	439.143249	203.230424	0.251853	17.673725	0.525259	7.856625
2615.270000	439.143249	203.248284	0.251848	17.675279	0.525250	7.857316
2615.290000	439.143249	203.237721	0.251851	17.674360	0.525256	7.856907
2615.310000	439.143168	203.232677	0.251852	17.673921	0.525258	7.856712
2615.330000	439.143249	203.235498	0.251851	17.674167	0.525257	7.856821
2615.350000	439.143249	203.213423	0.251857	17.672247	0.525268	7.855968
2615.370000	439.143249	203.218462	0.251856	17.672685	0.525266	7.856163
2615.390000	439.143249	203.222602	0.251855	17.673045	0.525263	7.856323
2615.410000	439.143249	203.225146	0.251854	17.673266	0.525262	7.856421
2615.430000	439.143249	203.214084	0.251857	17.672304	0.525268	7.855994
2615.450000	439.143249	203.215319	0.251857	17.672412	0.525267	7.856041
2615.470000	439.143249	203.205065	0.251859	17.671520	0.525272	7.855645
2615.490000	439.143249	203.202303	0.251860	17.671280	0.525274	7.855538
2615.510000	439.143249	203.199423	0.251861	17.671029	0.525275	7.855427
2615.530000	439.143249	203.201092	0.251860	17.671175	0.525275	7.855491
2615.550000	439.143249	203.192019	0.251863	17.670385	0.525279	7.855141
2615.570000	439.143249	203.183828	0.251865	17.669673	0.525283	7.854824
2615.590000	439.143168	203.173465	0.251867	17.668772	0.525289	7.854423
2615.610000	439.143249	203.191055	0.251863	17.670302	0.525280	7.855103
2615.630000	439.143249	203.162383	0.251870	17.667808	0.525294	7.853995
2615.650000	439.143168	203.179268	0.251866	17.669277	0.525286	7.854648
2615.670000	439.143249	203.177714	0.251866	17.669141	0.525287	7.854588
2615.690000	439.143249	203.165075	0.251870	17.668042	0.525293	7.854099
2615.710000	439.143249	203.159363	0.251871	17.667546	0.525296	7.853878
2615.730000	439.143249	203.169542	0.251869	17.668431	0.525291	7.854272
2615.750000	439.143249	203.157286	0.251872	17.667365	0.525297	7.853798
2615.770000	439.143249	203.161882	0.251871	17.667765	0.525295	7.853976
2615.790000	439.143249	203.165177	0.251870	17.668051	0.525293	7.854103
2615.810000	439.143249	203.147649	0.251874	17.666527	0.525302	7.853425
2615.830000	439.143249	203.140544	0.251876	17.665909	0.525306	7.853151
2615.850000	439.143249	203.158211	0.251872	17.667445	0.525297	7.853834
2615.870000	439.143168	203.145828	0.251875	17.666369	0.525303	7.853355
2615.890000	439.143249	203.135536	0.251877	17.665473	0.525308	7.852957
2615.910000	439.143249	203.135064	0.251878	17.665432	0.525309	7.852939
2615.930000	439.143249	203.141838	0.251876	17.666022	0.525305	7.853201
2615.950000	439.143249	203.136322	0.251877	17.665542	0.525308	7.852987
2615.970000	439.143249	203.129255	0.251879	17.664927	0.525312	7.852714
2615.990000	439.143249	203.126190	0.251880	17.664661	0.525313	7.852596
2616.010000	439.143249	203.113218	0.251883	17.663533	0.525320	7.852094
2616.030000	439.143249	203.120813	0.251881	17.664193	0.525316	7.852388
2616.050000	439.143249	203.115034	0.251883	17.663691	0.525319	7.852164
2616.070000	439.143249	203.103649	0.251886	17.662700	0.525325	7.851724
2616.090000	439.143249	203.110755	0.251884	17.663318	0.525321	7.851999
2616.110000	439.143168	203.112758	0.251883	17.663493	0.525320	7.852076
2616.130000	439.143249	203.097975	0.251887	17.662207	0.525328	7.851505
2616.150000	439.143249	203.095995	0.251888	17.662035	0.525329	7.851428
2616.170000	439.143249	203.096257	0.251888	17.662058	0.525329	7.851439
2616.190000	439.143249	203.080003	0.251892	17.660644	0.525337	7.850810
2616.210000	439.143249	203.104113	0.251886	17.662741	0.525324	7.851742
2616.230000	439.143249	203.095003	0.251888	17.661949	0.525329	7.851390
2616.250000	439.143249	203.082402	0.251891	17.660853	0.525336	7.850903
2616.270000	439.143249	203.086433	0.251890	17.661203	0.525334	7.851059
2616.290000	439.143249	203.090644	0.251889	17.661569	0.525331	7.851222
2616.310000	439.143168	203.074831	0.251893	17.660194	0.525339	7.850610
2616.330000	439.143249	203.064265	0.251896	17.659276	0.525345	7.850202
2616.350000	439.143249	203.077234	0.251893	17.660403	0.525338	7.850703
2616.370000	439.143249	203.070268	0.251895	17.659798	0.525342	7.850434
2616.390000	439.143249	203.071313	0.251894	17.659888	0.525341	7.850474
2616.410000	439.143249	203.056815	0.251898	17.658628	0.525349	7.849914
2616.430000	439.143249	203.042010	0.251902	17.657340	0.525356	7.849341
2616.450000	439.143249	203.060370	0.251897	17.658937	0.525347	7.850051
2616.470000	439.143249	203.055729	0.251898	17.658533	0.525349	7.849872
2616.490000	439.143249	203.050253	0.251900	17.658057	0.525352	7.849660
2616.510000	439.143249	203.046893	0.251901	17.657765	0.525354	7.849530
2616.530000	439.143249	203.043121	0.251902	17.657437	0.525356	7.849384
2616.550000	439.143249	203.042805	0.251902	17.657409	0.525356	7.849372
2616.570000	439.143249	203.024317	0.251907	17.655801	0.525366	7.848657
2616.590000	439.143249	203.026439	0.251906	17.655986	0.525364	7.848740
2616.610000	439.143249	203.021976	0.251907	17.655598	0.525367	7.848567
2616.630000	439.143249	203.010984	0.251910	17.654642	0.525372	7.848142
2616.650000	439.143249	203.010192	0.251910	17.654573	0.525373	7.848111
2616.670000	439.143249	203.016666	0.251909	17.655136	0.525369	7.848362
2616.690000	439.143249	203.010187	0.251910	17.654573	0.525373	7.848111
2616.710000	439.143249	203.006884	0.251911	17.654285	0.525375	7.847984
2616.730000	439.143249	203.002319	0.251912	17.653888	0.525377	7.847807
2616.750000	439.143249	203.012370	0.251910	17.654762	0.525372	7.848196
2616.770000	439.143249	202.999258	0.251913	17.653622	0.525378	7.847689
2616.790000	439.143249	202.998534	0.251913	17.653559	0.525379	7.847661
2616.810000	439.143249	202.992831	0.251915	17.653063	0.525382	7.847440
2616.830000	439.143249	202.998783	0.251913	17.653581	0.525379	7.847670
2616.850000	439.143249	202.987700	0.251916	17.652617	0.525384	7.847242
2616.870000	439.143249	202.983148	0.251917	17.652221	0.525387	7.847066
2616.890000	439.143249	202.985151	0.251917	17.652395	0.525386	7.847143
2616.910000	439.143249	202.983505	0.251917	17.652252	0.525387	7.847080
2616.930000	439.143249	202.979094	0.251918	17.651869	0.525389	7.846909
2616.950000	439.143249	202.988000	0.251916	17.652643	0.525384	7.847254
2616.970000	439.143249	202.987975	0.251916	17.652641	0.525384	7.847253
2616.990000	439.143249	202.993517	0.251915	17.653123	0.525381	7.847467
2617.010000	439.143249	202.973996	0.251920	17.651425	0.525391	7.846712
2617.030000	439.143249	202.980662	0.251918	17.652005	0.525388	7.846970
2617.050000	439.143249	202.977377	0.251919	17.651719	0.525390	7.846843
2617.070000	439.143249	202.973596	0.251920	17.651391	0.525392	7.846697
2617.090000	439.143249	202.970884	0.251920	17.651155	0.525393	7.846592
2617.110000	439.143168	202.968089	0.251921	17.650912	0.525394	7.846484
2617.130000	439.143249	202.964062	0.251922	17.650561	0.525397	7.846328
2617.150000	439.143249	202.951284	0.251926	17.649450	0.525403	7.845834
2617.170000	439.143249	202.954868	0.251925	17.649762	0.525401	7.845973
2617.190000	439.143168	202.945923	0.251927	17.648984	0.525406	7.845627
2617.210000	439.143249	202.935772	0.251930	17.648101	0.525411	7.845234
2617.230000	439.143249	202.951411	0.251926	17.649461	0.525403	7.845839
2617.250000	439.143249	202.963012	0.251923	17.650470	0.525397	7.846288
2617.270000	439.143249	202.960276	0.251923	17.650232	0.525399	7.846182
2617.290000	439.143168	202.956001	0.251924	17.649860	0.525401	7.846016
2617.310000	439.143249	202.946570	0.251927	17.649040	0.525406	7.845652
2617.330000	439.143249	202.951197	0.251926	17.649443	0.525403	7.845831
2617.350000	439.143249	202.940216	0.251928	17.648488	0.525409	7.845406
2617.370000	439.143249	202.925734	0.251932	17.647228	0.525416	7.844846
2617.390000	439.143249	202.924145	0.251933	17.647090	0.525417	7.844785
2617.410000	439.143249	202.926904	0.251932	17.647330	0.525416	7.844892
2617.430000	439.143249	202.920716	0.251934	17.646792	0.525419	7.844652
2617.450000	439.143249	202.925588	0.251932	17.647216	0.525416	7.844841
2617.470000	439.143249	202.924333	0.251933	17.647106	0.525417	7.844792
2617.490000	439.143249	202.929940	0.251931	17.647594	0.525414	7.845009
2617.510000	439.143168	202.927523	0.251932	17.647384	0.525415	7.844916
2617.530000	439.143249	202.930050	0.251931	17.647604	0.525414	7.845013
2617.550000	439.143249	202.925033	0.251932	17.647167	0.525417	7.844819
2617.570000	439.143249	202.911911	0.251936	17.646026	0.525423	7.844312
2617.590000	439.143249	202.913120	0.251936	17.646131	0.525423	7.844359
2617.610000	439.143249	202.893929	0.251941	17.644462	0.525433	7.843617
2617.630000	439.143249	202.906778	0.251937	17.645580	0.525426	7.844114
2617.650000	439.143249	202.904105	0.251938	17.645347	0.525427	7.844010
2617.670000	439.143168	202.897805	0.251940	17.644799	0.525431	7.843767
2617.690000	439.143249	202.915155	0.251935	17.646308	0.525422	7.844437
2617.710000	439.143249	202.925101	0.251932	17.647173	0.525417	7.844822
2617.730000	439.143249	202.898249	0.251939	17.644838	0.525430	7.843784
2617.750000	439.143249	202.903890	0.251938	17.645329	0.525428	7.844002
2617.770000	439.143249	202.897253	0.251940	17.644751	0.525431	7.843745
2617.790000	439.143249	202.886063	0.251943	17.643778	0.525437	7.843313
2617.810000	439.143249	202.886038	0.251943	17.643776	0.525437	7.843312
2617.830000	439.143249	202.883904	0.251943	17.643591	0.525438	7.843229
2617.850000	439.143249	202.883122	0.251943	17.643523	0.525438	7.843199
2617.870000	439.143249	202.866224	0.251948	17.642053	0.525447	7.842546
2617.890000	439.143249	202.885920	0.251943	17.643766	0.525437	7.843307
2617.910000	439.143249	202.875251	0.251945	17.642838	0.525442	7.842895
2617.930000	439.143249	202.874845	0.251946	17.642803	0.525443	7.842879
2617.950000	439.143249	202.879578	0.251944	17.643214	0.525440	7.843062
2617.970000	439.143249	202.864780	0.251948	17.641927	0.525448	7.842490
2617.990000	439.143249	202.866942	0.251948	17.642116	0.525447	7.842574
2618.010000	439.143249	202.861917	0.251949	17.641678	0.525449	7.842379
2618.030000	439.143168	202.852453	0.251951	17.640855	0.525454	7.842013
2618.050000	439.143249	202.848148	0.251953	17.640481	0.525456	7.841847
2618.070000	439.143249	202.863099	0.251949	17.641781	0.525449	7.842425
2618.090000	439.143249	202.841971	0.251954	17.639944	0.525459	7.841608
2618.110000	439.143168	202.852151	0.251951	17.640829	0.525454	7.842002
2618.130000	439.143249	202.842166	0.251954	17.639961	0.525459	7.841616
2618.150000	439.143249	202.850515	0.251952	17.640687	0.525455	7.841939
2618.170000	439.143249	202.835776	0.251956	17.639405	0.525463	7.841369
2618.190000	439.143249	202.836945	0.251955	17.639507	0.525462	7.841414
2618.210000	439.143249	202.833328	0.251956	17.639192	0.525464	7.841274
2618.230000	439.143249	202.832492	0.251957	17.639120	0.525464	7.841242
2618.250000	439.143249	202.827624	0.251958	17.638696	0.525467	7.841054
2618.270000	439.143249	202.829661	0.251957	17.638873	0.525466	7.841132
2618.290000	439.143249	202.824761	0.251959	17.638447	0.525468	7.840943
2618.310000	439.143168	202.842521	0.251954	17.639992	0.525459	7.841630
2618.330000	439.143249	202.835278	0.251956	17.639362	0.525463	7.841349
2618.350000	439.143249	202.830378	0.251957	17.638936	0.525465	7.841160
2618.370000	439.143249	202.831331	0.251957	17.639019	0.525465	7.841197
2618.390000	439.143249	202.828586	0.251958	17.638780	0.525466	7.841091
2618.410000	439.143249	202.833739	0.251956	17.639228	0.525464	7.841290
2618.430000	439.143249	202.835692	0.251956	17.639398	0.525463	7.841365
2618.450000	439.143249	202.824114	0.251959	17.638391	0.525469	7.840918
2618.470000	439.143249	202.825301	0.251959	17.638494	0.525468	7.840964
2618.490000	439.143249	202.813926	0.251961	17.637505	0.525474	7.840524
2618.510000	439.143249	202.825127	0.251959	17.638479	0.525468	7.840957
2618.530000	439.143249	202.823364	0.251959	17.638326	0.525469	7.840889
2618.550000	439.143249	202.811324	0.251962	17.637279	0.525475	7.840423
2618.570000	439.143249	202.824296	0.251959	17.638407	0.525469	7.840925
2618.590000	439.143249	202.811011	0.251962	17.637252	0.525475	7.840411
2618.610000	439.143249	202.815028	0.251961	17.637601	0.525473	7.840567
2618.630000	439.143249	202.803415	0.251964	17.636591	0.525479	7.840118
2618.650000	439.143249	202.814240	0.251961	17.637532	0.525474	7.840536
2618.670000	439.143249	202.804695	0.251964	17.636702	0.525479	7.840167
2618.690000	439.143249	202.805970	0.251964	17.636813	0.525478	7.840216
2618.710000	439.143249	202.808058	0.251963	17.636995	0.525477	7.840297
2618.730000	439.143249	202.803012	0.251964	17.636556	0.525480	7.840102
2618.750000	439.143249	202.798791	0.251965	17.636189	0.525482	7.839939
2618.770000	439.143249	202.793452	0.251967	17.635724	0.525484	7.839733
2618.790000	439.143249	202.792640	0.251967	17.635654	0.525485	7.839701
2618.810000	439.143249	202.782679	0.251970	17.634788	0.525490	7.839316
2618.830000	439.143249	202.771571	0.251973	17.633822	0.525496	7.838887
2618.850000	439.143249	202.786671	0.251969	17.635135	0.525488	7.839470
2618.870000	439.143249	202.777537	0.251971	17.634340	0.525493	7.839117
2618.890000	439.143249	202.774866	0.251972	17.634108	0.525494	7.839014
2618.910000	439.143249	202.776995	0.251971	17.634293	0.525493	7.839096
2618.930000	439.143249	202.774063	0.251972	17.634038	0.525494	7.838983
2618.950000	439.143249	202.774670	0.251972	17.634091	0.525494	7.839006
2618.970000	439.143249	202.766796	0.251974	17.633406	0.525498	7.838702
2618.990000	439.143249	202.767488	0.251974	17.633467	0.525498	7.838729
2619.010000	439.143249	202.764830	0.251974	17.633235	0.525499	7.838626
2619.030000	439.143249	202.755317	0.251977	17.632408	0.525504	7.838258
2619.050000	439.143249	202.754836	0.251977	17.632366	0.525504	7.838240
2619.070000	439.143249	202.762677	0.251975	17.633048	0.525500	7.838543
2619.090000	439.143249	202.765240	0.251974	17.633271	0.525499	7.838642
2619.110000	439.143249	202.752013	0.251978	17.632121	0.525506	7.838131
2619.130000	439.143249	202.746359	0.251979	17.631629	0.525509	7.837912
2619.150000	439.143249	202.750863	0.251978	17.632021	0.525506	7.838086
2619.170000	439.143168	202.748990	0.251978	17.631858	0.525507	7.838014
2619.190000	439.143249	202.744993	0.251980	17.631510	0.525509	7.837859
2619.210000	439.143249	202.730929	0.251983	17.630287	0.525517	7.837315
2619.230000	439.143249	202.749877	0.251978	17.631935	0.525507	7.838048
2619.250000	439.143249	202.742276	0.251980	17.631274	0.525511	7.837754
2619.270000	439.143168	202.737102	0.251982	17.630824	0.525513	7.837554
2619.290000	439.143249	202.744467	0.251980	17.631465	0.525510	7.837839
2619.310000	439.143249	202.730054	0.251983	17.630211	0.525517	7.837282
2619.330000	439.143249	202.736336	0.251982	17.630757	0.525514	7.837525
2619.350000	439.143249	202.728963	0.251984	17.630116	0.525518	7.837239
2619.370000	439.143249	202.717389	0.251987	17.629110	0.525524	7.836792
2619.390000	439.143249	202.727136	0.251984	17.629957	0.525519	7.837169
2619.410000	439.143249	202.726280	0.251984	17.629883	0.525519	7.837136
2619.410000	439.143249	202.730364	0.251983	17.630238	0.525517	7.837294
2619.450000	439.143249	202.742847	0.251980	17.631324	0.525511	7.837776
2619.470000	439.143249	202.722406	0.251985	17.629546	0.525521	7.836986
2619.490000	439.143249	202.717561	0.251987	17.629125	0.525524	7.836799
2619.510000	439.143249	202.724295	0.251985	17.629710	0.525520	7.837059
2619.530000	439.143249	202.726885	0.251984	17.629936	0.525519	7.837159
2619.550000	439.143249	202.732544	0.251983	17.630428	0.525516	7.837378
2619.570000	439.143249	202.731454	0.251983	17.630333	0.525516	7.837336
2619.590000	439.143168	202.714327	0.251987	17.628843	0.525525	7.836674
2619.610000	439.143249	202.704809	0.251990	17.628016	0.525530	7.836306
2619.630000	439.143249	202.699805	0.251991	17.627581	0.525533	7.836112
2619.650000	439.143249	202.732074	0.251983	17.630387	0.525516	7.837360
2619.670000	439.143249	202.716238	0.251987	17.629010	0.525524	7.836748
2619.690000	439.143168	202.730441	0.251983	17.630245	0.525517	7.837297
2619.710000	439.143249	202.718745	0.251986	17.629228	0.525523	7.836844
2619.730000	439.143249	202.718532	0.251986	17.629209	0.525523	7.836836
2619.750000	439.143249	202.717757	0.251987	17.629142	0.525523	7.836806
2619.770000	439.143168	202.711963	0.251988	17.628638	0.525526	7.836582
2619.790000	439.143249	202.723886	0.251985	17.629675	0.525520	7.837043
2619.810000	439.143249	202.712089	0.251988	17.628649	0.525526	7.836587
2619.830000	439.143249	202.702162	0.251991	17.627786	0.525531	7.836203
2619.850000	439.143249	202.707497	0.251989	17.628250	0.525529	7.836410
2619.870000	439.143168	202.706639	0.251989	17.628175	0.525529	7.836376
2619.890000	439.143249	202.707290	0.251989	17.628232	0.525529	7.836402
2619.910000	439.143249	202.698728	0.251992	17.627487	0.525533	7.836071
2619.930000	439.143249	202.703577	0.251990	17.627909	0.525531	7.836258
2619.950000	439.143249	202.695575	0.251992	17.627213	0.525535	7.835949
2619.970000	439.143249	202.700896	0.251991	17.627675	0.525532	7.836154
2619.990000	439.143249	202.710393	0.251989	17.628501	0.525527	7.836522
2620.010000	439.143249	202.687002	0.251995	17.626467	0.525539	7.835617
2620.030000	439.143249	202.675075	0.251998	17.625430	0.525545	7.835156
2620.050000	439.143249	202.667761	0.252000	17.624794	0.525549	7.834874
2620.070000	439.143249	202.671532	0.251999	17.625122	0.525547	7.835019
2620.090000	439.143249	202.665039	0.252000	17.624557	0.525551	7.834768
2620.110000	439.143249	202.671780	0.251999	17.625143	0.525547	7.835029
2620.130000	439.143168	202.665107	0.252000	17.624563	0.525550	7.834771
2620.150000	439.143249	202.658536	0.252002	17.623992	0.525554	7.834517
2620.170000	439.143249	202.658397	0.252002	17.623980	0.525554	7.834512
2620.190000	439.143249	202.655878	0.252003	17.623761	0.525555	7.834414
2620.210000	439.143168	202.650058	0.252004	17.623254	0.525558	7.834189
2620.230000	439.143168	202.653491	0.252003	17.623553	0.525556	7.834322
2620.250000	439.143249	202.650652	0.252004	17.623306	0.525558	7.834212
2620.270000	439.143249	202.647329	0.252005	17.623017	0.525560	7.834084
2620.290000	439.143249	202.644995	0.252006	17.622814	0.525561	7.833993
2620.310000	439.143249	202.641106	0.252007	17.622476	0.525563	7.833843
2620.330000	439.143249	202.644036	0.252006	17.622731	0.525561	7.833956
2620.350000	439.143249	202.641191	0.252007	17.622483	0.525563	7.833846
2620.370000	439.143249	202.637637	0.252008	17.622174	0.525565	7.833709
2620.390000	439.143249	202.641527	0.252007	17.622512	0.525563	7.833859
2620.410000	439.143249	202.644894	0.252006	17.622805	0.525561	7.833989
2620.430000	439.143249	202.632362	0.252009	17.621715	0.525567	7.833505
2620.450000	439.143249	202.639691	0.252007	17.622353	0.525564	7.833788
2620.470000	439.143249	202.634300	0.252008	17.621884	0.525566	7.833580
2620.490000	439.143168	202.608720	0.252015	17.619659	0.525579	7.832591
2620.510000	439.143249	202.611842	0.252014	17.619931	0.525578	7.832712
2620.530000	439.143249	202.610181	0.252015	17.619787	0.525579	7.832648
2620.550000	439.143249	202.611812	0.252014	17.619928	0.525578	7.832711
2620.570000	439.143249	202.589387	0.252020	17.617978	0.525590	7.831844
2620.590000	439.143249	202.601104	0.252017	17.618997	0.525584	7.832297
2620.610000	439.143249	202.601560	0.252017	17.619037	0.525583	7.832314
2620.630000	439.143249	202.588853	0.252020	17.617932	0.525590	7.831823
2620.650000	439.143249	202.589876	0.252020	17.618021	0.525589	7.831863
2620.670000	439.143249	202.603328	0.252017	17.619191	0.525582	7.832383
2620.690000	439.143249	202.577143	0.252023	17.616913	0.525596	7.831370
2620.710000	439.143249	202.576447	0.252024	17.616853	0.525596	7.831343
2620.730000	439.143249	202.588174	0.252020	17.617873	0.525590	7.831797
2620.750000	439.143249	202.580248	0.252023	17.617183	0.525594	7.831490
2620.770000	439.143249	202.573579	0.252024	17.616604	0.525598	7.831233
2620.790000	439.143249	202.569942	0.252025	17.616287	0.525600	7.831092
2620.810000	439.143249	202.558689	0.252028	17.615309	0.525605	7.830657
2620.830000	439.143249	202.575184	0.252024	17.616743	0.525597	7.831295
2620.850000	439.143249	202.569504	0.252025	17.616249	0.525600	7.831075
2620.870000	439.143249	202.560580	0.252028	17.615473	0.525604	7.830730
2620.890000	439.143168	202.555385	0.252029	17.615021	0.525607	7.830529
2620.910000	439.143249	202.544474	0.252032	17.614072	0.525613	7.830107
2620.930000	439.143249	202.554091	0.252029	17.614909	0.525608	7.830479
2620.950000	439.143249	202.549102	0.252031	17.614475	0.525610	7.830286
2620.970000	439.143249	202.544953	0.252032	17.614114	0.525612	7.830126
2620.990000	439.143249	202.552078	0.252030	17.614734	0.525609	7.830401
2621.010000	439.143249	202.537961	0.252034	17.613506	0.525616	7.829856
2621.030000	439.143249	202.553275	0.252030	17.614838	0.525608	7.830448
2621.050000	439.143249	202.555732	0.252029	17.615051	0.525607	7.830543
2621.070000	439.143249	202.540507	0.252033	17.613727	0.525615	7.829954
2621.090000	439.143249	202.548326	0.252031	17.614407	0.525611	7.830256
2621.110000	439.143249	202.556439	0.252029	17.615113	0.525607	7.830570
2621.130000	439.143168	202.539983	0.252033	17.613682	0.525615	7.829934
2621.150000	439.143249	202.534056	0.252035	17.613166	0.525618	7.829705
2621.170000	439.143168	202.537944	0.252034	17.613505	0.525616	7.829855
2621.190000	439.143249	202.541836	0.252033	17.613843	0.525614	7.830005
2621.210000	439.143249	202.530502	0.252036	17.612857	0.525620	7.829567
2621.230000	439.143168	202.521904	0.252038	17.612110	0.525624	7.829235
2621.250000	439.143249	202.528009	0.252036	17.612641	0.525621	7.829471
2621.270000	439.143249	202.518343	0.252039	17.611800	0.525626	7.829097
2621.290000	439.143249	202.534067	0.252035	17.613167	0.525618	7.829705
2621.310000	439.143249	202.523336	0.252037	17.612234	0.525624	7.829290
2621.330000	439.143249	202.517511	0.252039	17.611728	0.525627	7.829065
2621.350000	439.143249	202.512964	0.252040	17.611332	0.525629	7.828889
2621.370000	439.143249	202.511231	0.252041	17.611181	0.525630	7.828822
2621.390000	439.143249	202.522406	0.252038	17.612153	0.525624	7.829254
2621.410000	439.143249	202.522046	0.252038	17.612122	0.525624	7.829240
2621.430000	439.143249	202.529979	0.252036	17.612812	0.525620	7.829547
2621.450000	439.143249	202.514317	0.252040	17.611450	0.525628	7.828942
2621.470000	439.143249	202.521251	0.252038	17.612053	0.525625	7.829210
2621.490000	439.143168	202.512871	0.252040	17.611324	0.525629	7.828886
2621.510000	439.143249	202.516953	0.252039	17.611679	0.525627	7.829043
2621.530000	439.143249	202.524472	0.252037	17.612333	0.525623	7.829334
2621.550000	439.143249	202.500469	0.252043	17.610246	0.525635	7.828406
2621.570000	439.143249	202.487132	0.252047	17.609086	0.525642	7.827891
2621.590000	439.143249	202.505193	0.252042	17.610656	0.525633	7.828589
2621.610000	439.143249	202.505092	0.252042	17.610648	0.525633	7.828585
2621.630000	439.143249	202.496908	0.252044	17.609936	0.525637	7.828269
2621.650000	439.143249	202.498786	0.252044	17.610099	0.525636	7.828341
2621.670000	439.143249	202.483212	0.252048	17.608745	0.525644	7.827739
2621.690000	439.143249	202.496528	0.252044	17.609903	0.525637	7.828254
2621.710000	439.143249	202.483380	0.252048	17.608759	0.525644	7.827746
2621.730000	439.143249	202.485244	0.252047	17.608922	0.525643	7.827818
2621.750000	439.143249	202.482732	0.252048	17.608703	0.525644	7.827721
2621.770000	439.143249	202.489383	0.252046	17.609281	0.525641	7.827978
2621.790000	439.143249	202.478103	0.252049	17.608301	0.525647	7.827542
2621.810000	439.143249	202.479127	0.252049	17.608390	0.525646	7.827581
2621.830000	439.143249	202.481030	0.252048	17.608555	0.525645	7.827655
2621.850000	439.143249	202.472521	0.252051	17.607815	0.525650	7.827326
2621.870000	439.143249	202.468909	0.252052	17.607501	0.525652	7.827186
2621.890000	439.143249	202.489701	0.252046	17.609309	0.525641	7.827990
2621.910000	439.143249	202.495296	0.252045	17.609796	0.525638	7.828206
2621.930000	439.143249	202.482783	0.252048	17.608708	0.525644	7.827722
2621.950000	439.143249	202.486973	0.252047	17.609072	0.525642	7.827884
2621.970000	439.143249	202.475991	0.252050	17.608117	0.525648	7.827460
2621.990000	439.143249	202.471097	0.252051	17.607691	0.525650	7.827271
2622.010000	439.143249	202.474395	0.252050	17.607978	0.525649	7.827398
2622.030000	439.143249	202.474795	0.252050	17.608013	0.525649	7.827414
2622.050000	439.143249	202.472850	0.252051	17.607844	0.525650	7.827338
2622.070000	439.143249	202.470945	0.252051	17.607678	0.525651	7.827265
2622.090000	439.143249	202.469056	0.252052	17.607514	0.525652	7.827192
2622.110000	439.143249	202.469838	0.252051	17.607582	0.525651	7.827222
2622.130000	439.143168	202.458950	0.252054	17.606635	0.525657	7.826801
2622.150000	439.143249	202.460914	0.252054	17.606806	0.525656	7.826877
2622.170000	439.143249	202.451146	0.252056	17.605956	0.525661	7.826499
2622.190000	439.143249	202.446510	0.252058	17.605553	0.525663	7.826320
2622.210000	439.143249	202.464791	0.252053	17.607143	0.525654	7.827027
2622.230000	439.143249	202.455684	0.252055	17.606351	0.525658	7.826675
2622.250000	439.143249	202.443297	0.252058	17.605274	0.525665	7.826196
2622.270000	439.143249	202.430634	0.252062	17.604172	0.525671	7.825706
2622.290000	439.143249	202.434090	0.252061	17.604473	0.525670	7.825840
2622.310000	439.143249	202.434702	0.252061	17.604526	0.525669	7.825864
2622.330000	439.143249	202.434380	0.252061	17.604498	0.525669	7.825851
2622.350000	439.143249	202.436816	0.252060	17.604710	0.525668	7.825945
2622.370000	439.143249	202.436406	0.252060	17.604674	0.525668	7.825930
2622.390000	439.143249	202.427485	0.252062	17.603899	0.525673	7.825585
2622.410000	439.143249	202.422044	0.252064	17.603425	0.525676	7.825374
2622.430000	439.143249	202.427792	0.252062	17.603925	0.525673	7.825597
2622.450000	439.143249	202.442629	0.252059	17.605216	0.525665	7.826170
2622.470000	439.143249	202.428440	0.252062	17.603982	0.525672	7.825622
2622.490000	439.143249	202.428943	0.252062	17.604025	0.525672	7.825641
2622.510000	439.143249	202.423696	0.252063	17.603569	0.525675	7.825438
2622.530000	439.143249	202.428641	0.252062	17.603999	0.525672	7.825629
2622.550000	439.143249	202.421845	0.252064	17.603408	0.525676	7.825367
2622.570000	439.143249	202.429651	0.252062	17.604087	0.525672	7.825668
2622.590000	439.143249	202.428334	0.252062	17.603972	0.525672	7.825618
2622.610000	439.143249	202.426990	0.252063	17.603855	0.525673	7.825566
2622.630000	439.143249	202.423961	0.252063	17.603592	0.525675	7.825449
2622.650000	439.143249	202.405137	0.252068	17.601955	0.525684	7.824721
2622.670000	439.143249	202.413157	0.252066	17.602653	0.525680	7.825031
2622.690000	439.143249	202.419730	0.252065	17.603224	0.525677	7.825285
2622.710000	439.143249	202.400335	0.252070	17.601537	0.525687	7.824535
2622.730000	439.143249	202.392544	0.252072	17.600860	0.525691	7.824234
2622.750000	439.143249	202.392045	0.252072	17.600817	0.525691	7.824215
2622.770000	439.143249	202.410299	0.252067	17.602404	0.525682	7.824920
2622.790000	439.143168	202.409758	0.252067	17.602357	0.525682	7.824899
2622.810000	439.143249	202.390467	0.252072	17.600679	0.525692	7.824154
2622.830000	439.143249	202.410264	0.252067	17.602401	0.525682	7.824919
2622.850000	439.143249	202.406989	0.252068	17.602116	0.525683	7.824792
2622.870000	439.143249	202.394979	0.252071	17.601072	0.525690	7.824328
2622.890000	439.143249	202.408678	0.252067	17.602263	0.525683	7.824858
2622.910000	439.143249	202.396366	0.252071	17.601192	0.525689	7.824382
2622.930000	439.143249	202.385192	0.252074	17.600221	0.525695	7.823950
2622.950000	439.143249	202.399200	0.252070	17.601439	0.525687	7.824491
2622.970000	439.143249	202.394659	0.252071	17.601044	0.525690	7.824316
2622.990000	439.143249	202.392275	0.252072	17.600837	0.525691	7.824224
2623.010000	439.143249	202.390986	0.252072	17.600724	0.525692	7.824174
2623.030000	439.143249	202.396450	0.252071	17.601200	0.525689	7.824385
2623.050000	439.143249	202.385759	0.252073	17.600270	0.525694	7.823972
2623.070000	439.143249	202.376778	0.252076	17.599489	0.525699	7.823624
2623.090000	439.143168	202.372700	0.252077	17.599134	0.525701	7.823467
2623.110000	439.143249	202.376253	0.252076	17.599443	0.525699	7.823604
2623.130000	439.143249	202.365407	0.252079	17.598500	0.525705	7.823185
2623.150000	439.143249	202.385901	0.252073	17.600282	0.525694	7.823977
2623.170000	439.143249	202.375332	0.252076	17.599363	0.525700	7.823569
2623.190000	439.143249	202.362498	0.252079	17.598247	0.525706	7.823072
2623.210000	439.143249	202.362783	0.252079	17.598272	0.525706	7.823083
2623.230000	439.143249	202.357125	0.252081	17.597780	0.525709	7.822865
2623.250000	439.143249	202.349186	0.252083	17.597089	0.525713	7.822558
2623.270000	439.143249	202.331544	0.252088	17.595555	0.525722	7.821876
2623.290000	439.143249	202.336609	0.252086	17.595996	0.525720	7.822072
2623.310000	439.143168	202.342863	0.252085	17.596540	0.525716	7.822313
2623.330000	439.143168	202.341444	0.252085	17.596416	0.525717	7.822259
2623.350000	439.143168	202.340760	0.252085	17.596357	0.525717	7.822232
2623.370000	439.143249	202.338602	0.252086	17.596169	0.525719	7.822149
2623.390000	439.143249	202.332359	0.252087	17.595626	0.525722	7.821907
2623.410000	439.143249	202.322628	0.252090	17.594780	0.525727	7.821531
2623.430000	439.143168	202.333067	0.252087	17.595688	0.525721	7.821935
2623.450000	439.143249	202.327139	0.252089	17.595172	0.525725	7.821706
2623.470000	439.143249	202.334185	0.252087	17.595785	0.525721	7.821978
2623.490000	439.143249	202.330381	0.252088	17.595454	0.525723	7.821831
2623.510000	439.143249	202.328081	0.252088	17.595254	0.525724	7.821742
2623.530000	439.143249	202.332647	0.252087	17.595651	0.525722	7.821918
2623.550000	439.143249	202.327486	0.252089	17.595202	0.525724	7.821719
2623.570000	439.143249	202.312412	0.252093	17.593891	0.525732	7.821136
2623.590000	439.143249	202.301426	0.252095	17.592936	0.525738	7.820711
2623.610000	439.143249	202.295894	0.252097	17.592455	0.525741	7.820498
2623.630000	439.143249	202.289036	0.252099	17.591858	0.525744	7.820232
2623.650000	439.143249	202.290431	0.252098	17.591980	0.525744	7.820286
2623.670000	439.143249	202.314251	0.252092	17.594051	0.525731	7.821207
2623.690000	439.143168	202.295583	0.252097	17.592428	0.525741	7.820486
2623.710000	439.143249	202.298607	0.252096	17.592691	0.525739	7.820602
2623.730000	439.143249	202.292403	0.252098	17.592151	0.525742	7.820363
2623.750000	439.143249	202.302312	0.252095	17.593013	0.525737	7.820746
2623.770000	439.143249	202.300982	0.252096	17.592897	0.525738	7.820694
2623.790000	439.143249	202.292944	0.252098	17.592198	0.525742	7.820384
2623.810000	439.143249	202.292730	0.252098	17.592180	0.525742	7.820375
2623.830000	439.143249	202.286671	0.252099	17.591653	0.525745	7.820141
2623.850000	439.143249	202.287106	0.252099	17.591691	0.525745	7.820158
2623.870000	439.143249	202.267339	0.252104	17.589972	0.525755	7.819394
2623.890000	439.143249	202.288150	0.252099	17.591781	0.525745	7.820198
2623.910000	439.143249	202.263677	0.252105	17.589653	0.525757	7.819252
2623.930000	439.143249	202.274749	0.252102	17.590616	0.525752	7.819680
2623.950000	439.143249	202.255868	0.252107	17.588974	0.525761	7.818950
2623.970000	439.143249	202.255744	0.252107	17.588963	0.525761	7.818945
2623.990000	439.143168	202.269535	0.252104	17.590163	0.525754	7.819479
2624.010000	439.143249	202.259994	0.252106	17.589333	0.525759	7.819110
2624.030000	439.143249	202.274501	0.252102	17.590594	0.525752	7.819671
2624.050000	439.143249	202.264530	0.252105	17.589727	0.525757	7.819285
2624.070000	439.143168	202.262026	0.252106	17.589510	0.525758	7.819188
2624.090000	439.143249	202.255242	0.252107	17.588920	0.525762	7.818926
2624.110000	439.143249	202.257971	0.252107	17.589157	0.525760	7.819032
2624.130000	439.143249	202.255441	0.252107	17.588937	0.525762	7.818934
2624.150000	439.143249	202.258899	0.252107	17.589238	0.525760	7.819067
2624.170000	439.143249	202.236571	0.252112	17.587296	0.525771	7.818204
2624.190000	439.143249	202.261255	0.252106	17.589443	0.525759	7.819159
2624.210000	439.143249	202.238288	0.252112	17.587445	0.525770	7.818271
2624.230000	439.143249	202.253485	0.252108	17.588767	0.525763	7.818858
2624.250000	439.143249	202.249087	0.252109	17.588384	0.525765	7.818688
2624.270000	439.143249	202.251493	0.252108	17.588594	0.525764	7.818781
2624.290000	439.143249	202.260361	0.252106	17.589365	0.525759	7.819124
2624.310000	439.143249	202.249715	0.252109	17.588439	0.525764	7.818712
2624.330000	439.143249	202.249063	0.252109	17.588382	0.525765	7.818687
2624.350000	439.143249	202.252296	0.252108	17.588663	0.525763	7.818812
2624.370000	439.143249	202.255442	0.252107	17.588937	0.525762	7.818934
2624.390000	439.143249	202.248252	0.252109	17.588312	0.525765	7.818656
2624.410000	439.143249	202.248725	0.252109	17.588353	0.525765	7.818674
2624.430000	439.143249	202.251668	0.252108	17.588609	0.525763	7.818788
2624.450000	439.143249	202.246683	0.252110	17.588175	0.525766	7.818595
2624.470000	439.143168	202.245731	0.252110	17.588093	0.525766	7.818558
2624.490000	439.143249	202.249388	0.252109	17.588411	0.525765	7.818700
2624.510000	439.143249	202.254379	0.252108	17.588845	0.525762	7.818893
2624.530000	439.143249	202.247405	0.252110	17.588238	0.525766	7.818623
2624.550000	439.143249	202.254063	0.252108	17.588817	0.525762	7.818880
2624.570000	439.143249	202.244010	0.252110	17.587943	0.525767	7.818492
2624.590000	439.143249	202.251574	0.252108	17.588601	0.525764	7.818784
2624.610000	439.143249	202.246434	0.252110	17.588154	0.525766	7.818586
2624.630000	439.143249	202.233661	0.252113	17.587043	0.525773	7.818092
2624.650000	439.143249	202.239028	0.252112	17.587510	0.525770	7.818299
2624.670000	439.143249	202.226098	0.252115	17.586385	0.525777	7.817799
2624.690000	439.143249	202.227270	0.252115	17.586487	0.525776	7.817845
2624.710000	439.143249	202.233715	0.252113	17.587048	0.525773	7.818094
2624.730000	439.143249	202.229260	0.252114	17.586660	0.525775	7.817922
2624.750000	439.143249	202.229553	0.252114	17.586686	0.525775	7.817933
2624.770000	439.143249	202.231734	0.252114	17.586875	0.525774	7.818017
2624.790000	439.143249	202.228034	0.252115	17.586554	0.525776	7.817874
2624.810000	439.143249	202.233121	0.252113	17.586996	0.525773	7.818071
2624.830000	439.143249	202.228350	0.252115	17.586581	0.525775	7.817886
2624.850000	439.143249	202.220491	0.252117	17.585898	0.525780	7.817583
2624.870000	439.143249	202.225468	0.252115	17.586330	0.525777	7.817775
2624.890000	439.143249	202.230275	0.252114	17.586748	0.525774	7.817961
2624.910000	439.143249	202.219900	0.252117	17.585846	0.525780	7.817560
2624.930000	439.143249	202.213561	0.252118	17.585295	0.525783	7.817315
2624.950000	439.143168	202.221914	0.252116	17.586021	0.525779	7.817638
2624.970000	439.143249	202.222799	0.252116	17.586098	0.525778	7.817672
2624.990000	439.143249	202.234955	0.252113	17.587155	0.525772	7.818142
2625.010000	439.143249	202.223122	0.252116	17.586126	0.525778	7.817684
2625.030000	439.143168	202.216881	0.252117	17.585584	0.525781	7.817443
2625.050000	439.143168	202.204240	0.252121	17.584484	0.525788	7.816954
2625.070000	439.143249	202.202695	0.252121	17.584350	0.525789	7.816895
2625.090000	439.143249	202.204351	0.252121	17.584494	0.525788	7.816959
2625.110000	439.143168	202.205567	0.252120	17.584600	0.525787	7.817006
2625.130000	439.143249	202.199880	0.252122	17.584105	0.525790	7.816786
2625.150000	439.143249	202.203329	0.252121	17.584405	0.525788	7.816919
2625.170000	439.143168	202.179942	0.252127	17.582371	0.525800	7.816015
2625.190000	439.143249	202.199158	0.252122	17.584042	0.525791	7.816758
2625.210000	439.143168	202.199318	0.252122	17.584056	0.525790	7.816764
2625.230000	439.143249	202.212387	0.252119	17.585193	0.525784	7.817269
2625.250000	439.143249	202.205133	0.252121	17.584562	0.525787	7.816989
2625.270000	439.143249	202.189445	0.252125	17.583198	0.525796	7.816382
2625.290000	439.143249	202.195956	0.252123	17.583764	0.525792	7.816634
2625.310000	439.143249	202.207087	0.252120	17.584732	0.525786	7.817064
2625.330000	439.143249	202.200677	0.252122	17.584174	0.525790	7.816817
2625.350000	439.143249	202.191566	0.252124	17.583382	0.525794	7.816464
2625.370000	439.143249	202.182116	0.252127	17.582560	0.525799	7.816099
2625.390000	439.143249	202.187397	0.252125	17.583020	0.525797	7.816303
2625.410000	439.143168	202.196695	0.252123	17.583828	0.525792	7.816663
2625.430000	439.143249	202.186746	0.252125	17.582963	0.525797	7.816278
2625.450000	439.143249	202.198858	0.252122	17.584016	0.525791	7.816746
2625.470000	439.143249	202.197611	0.252123	17.583908	0.525791	7.816698
2625.490000	439.143249	202.206251	0.252120	17.584659	0.525787	7.817032
2625.510000	439.143249	202.189261	0.252125	17.583182	0.525796	7.816375
2625.530000	439.143249	202.194318	0.252123	17.583621	0.525793	7.816571
2625.550000	439.143249	202.180408	0.252127	17.582412	0.525800	7.816033
2625.570000	439.143168	202.179195	0.252127	17.582306	0.525801	7.815986
2625.590000	439.143249	202.175794	0.252128	17.582011	0.525803	7.815855
2625.610000	439.143249	202.182474	0.252127	17.582591	0.525799	7.816113
2625.630000	439.143249	202.178611	0.252128	17.582256	0.525801	7.815964
2625.650000	439.143168	202.182706	0.252126	17.582612	0.525799	7.816122
2625.669000	439.143249	202.189046	0.252125	17.583163	0.525796	7.816367
2625.689000	439.143249	202.187330	0.252125	17.583014	0.525797	7.816301
2625.709000	439.143249	202.190948	0.252124	17.583328	0.525795	7.816441
2625.729000	439.143249	202.172316	0.252129	17.581708	0.525804	7.815720
2625.749000	439.143249	202.176306	0.252128	17.582055	0.525802	7.815874
2625.769000	439.143249	202.169774	0.252130	17.581487	0.525806	7.815622
2625.789000	439.143168	202.175686	0.252128	17.582001	0.525802	7.815850
2625.809000	439.143168	202.176211	0.252128	17.582047	0.525802	7.815871
2625.829000	439.143249	202.171456	0.252129	17.581633	0.525805	7.815687
2625.849000	439.143249	202.159436	0.252133	17.580588	0.525811	7.815222
2625.869000	439.143168	202.168912	0.252130	17.581412	0.525806	7.815589
2625.889000	439.143249	202.180667	0.252127	17.582434	0.525800	7.816043
2625.909000	439.143249	202.157978	0.252133	17.580461	0.525812	7.815166
2625.929000	439.143249	202.159389	0.252133	17.580584	0.525811	7.815220
2625.949000	439.143249	202.162103	0.252132	17.580820	0.525810	7.815325
2625.969000	439.143249	202.165926	0.252131	17.581152	0.525808	7.815473
2625.989000	439.143249	202.151444	0.252135	17.579893	0.525815	7.814913
2626.009000	439.143249	202.150017	0.252135	17.579769	0.525816	7.814858
2626.029000	439.143249	202.145532	0.252136	17.579379	0.525818	7.814685
2626.049000	439.143168	202.161691	0.252132	17.580784	0.525810	7.815310
2626.069000	439.143249	202.164648	0.252131	17.581041	0.525808	7.815424
2626.089000	439.143249	202.164206	0.252131	17.581003	0.525809	7.815407
2626.109000	439.143168	202.156895	0.252133	17.580367	0.525812	7.815124
2626.129000	439.143168	202.130919	0.252140	17.578108	0.525826	7.814120
2626.149000	439.143249	202.112718	0.252145	17.576525	0.525835	7.813416
2626.169000	439.143249	202.113618	0.252144	17.576603	0.525835	7.813451
2626.189000	439.143249	202.099655	0.252148	17.575389	0.525842	7.812911
2626.209000	439.143249	202.079781	0.252153	17.573661	0.525852	7.812143
2626.229000	439.143168	202.096346	0.252149	17.575101	0.525843	7.812783
2626.249000	439.143249	202.081164	0.252153	17.573781	0.525851	7.812196
2626.269000	439.143249	202.088780	0.252151	17.574443	0.525847	7.812491
2626.289000	439.143249	202.070767	0.252156	17.572877	0.525857	7.811794
2626.309000	439.143249	202.076042	0.252154	17.573336	0.525854	7.811998
2626.329000	439.143168	202.065420	0.252157	17.572412	0.525859	7.811588
2626.349000	439.143249	202.050214	0.252161	17.571090	0.525867	7.811000
2626.369000	439.143168	202.060808	0.252158	17.572011	0.525862	7.811409
2626.389000	439.143249	202.035893	0.252165	17.569844	0.525875	7.810446
2626.409000	439.143249	202.044225	0.252163	17.570569	0.525870	7.810768
2626.429000	439.143249	202.042057	0.252163	17.570380	0.525871	7.810685
2626.449000	439.143168	202.030146	0.252166	17.569344	0.525877	7.810224
2626.469000	439.143249	202.034628	0.252165	17.569734	0.525875	7.810397
2626.489000	439.143249	202.035017	0.252165	17.569768	0.525875	7.810412
2626.509000	439.143249	202.031989	0.252166	17.569505	0.525877	7.810295
2626.529000	439.143249	202.033938	0.252165	17.569674	0.525876	7.810371
2626.549000	439.143168	202.021839	0.252168	17.568622	0.525882	7.809903
2626.569000	439.143249	202.017971	0.252169	17.568286	0.525884	7.809753
2626.589000	439.143249	202.022899	0.252168	17.568714	0.525881	7.809944
2626.609000	439.143249	202.033074	0.252166	17.569599	0.525876	7.810337
2626.629000	439.143249	202.026779	0.252167	17.569052	0.525879	7.810094
2626.649000	439.143249	202.023870	0.252168	17.568799	0.525881	7.809982
2626.669000	439.143249	202.018789	0.252169	17.568357	0.525883	7.809785
2626.689000	439.143249	202.007572	0.252172	17.567381	0.525889	7.809351
2626.709000	439.143168	202.004281	0.252173	17.567095	0.525891	7.809224
2626.729000	439.143249	201.997087	0.252175	17.566469	0.525895	7.808946
2626.749000	439.143249	202.000785	0.252174	17.566791	0.525893	7.809089
2626.769000	439.143249	201.991870	0.252176	17.566016	0.525897	7.808744
2626.789000	439.143249	201.986431	0.252178	17.565543	0.525900	7.808534
2626.809000	439.143249	201.994677	0.252176	17.566260	0.525896	7.808853
2626.829000	439.143249	202.002104	0.252174	17.566906	0.525892	7.809140
2626.849000	439.143249	201.994675	0.252176	17.566260	0.525896	7.808853
2626.869000	439.143249	201.993709	0.252176	17.566176	0.525896	7.808816
2626.889000	439.143249	202.002277	0.252174	17.566921	0.525892	7.809147
2626.909000	439.143249	201.995736	0.252175	17.566352	0.525895	7.808894
2626.929000	439.143249	201.987160	0.252178	17.565606	0.525900	7.808562
2626.949000	439.143249	201.995836	0.252175	17.566361	0.525895	7.808898
2626.969000	439.143168	201.992920	0.252176	17.566107	0.525897	7.808785
2626.989000	439.143249	201.998056	0.252175	17.566554	0.525894	7.808984
2627.009000	439.143249	202.009854	0.252172	17.567580	0.525888	7.809440
2627.029000	439.143168	202.010243	0.252171	17.567614	0.525888	7.809455
2627.049000	439.143168	201.992899	0.252176	17.566105	0.525897	7.808784
2627.069000	439.143249	202.005068	0.252173	17.567164	0.525890	7.809255
2627.089000	439.143249	201.995743	0.252175	17.566353	0.525895	7.808894
2627.109000	439.143249	201.978906	0.252180	17.564888	0.525904	7.808243
2627.129000	439.143249	201.977400	0.252180	17.564757	0.525905	7.808185
2627.149000	439.143249	201.983581	0.252178	17.565295	0.525902	7.808424
2627.169000	439.143249	201.985464	0.252178	17.565459	0.525901	7.808497
2627.189000	439.143168	201.981734	0.252179	17.565134	0.525902	7.808353
2627.209000	439.143249	201.991325	0.252176	17.565968	0.525898	7.808723
2627.229000	439.143249	201.981857	0.252179	17.565145	0.525902	7.808357
2627.249000	439.143249	201.995251	0.252175	17.566310	0.525896	7.808875
2627.269000	439.143249	201.982935	0.252179	17.565239	0.525902	7.808399
2627.289000	439.143249	201.978048	0.252180	17.564814	0.525904	7.808210
2627.309000	439.143249	201.984118	0.252178	17.565342	0.525901	7.808445
2627.329000	439.143249	201.974004	0.252181	17.564462	0.525906	7.808054
2627.349000	439.143249	201.979958	0.252179	17.564980	0.525903	7.808284
2627.369000	439.143168	201.962844	0.252184	17.563492	0.525912	7.807622
2627.389000	439.143249	201.973574	0.252181	17.564425	0.525907	7.808037
2627.409000	439.143249	201.969568	0.252182	17.564076	0.525909	7.807882
2627.429000	439.143249	201.972096	0.252181	17.564296	0.525907	7.807980
2627.449000	439.143249	201.949125	0.252187	17.562298	0.525919	7.807092
2627.469000	439.143249	201.955939	0.252186	17.562891	0.525916	7.807355
2627.489000	439.143249	201.965959	0.252183	17.563762	0.525911	7.807743
2627.509000	439.143168	201.960324	0.252184	17.563272	0.525913	7.807525
2627.529000	439.143249	201.969710	0.252182	17.564089	0.525909	7.807888
2627.549000	439.143249	201.970229	0.252182	17.564134	0.525908	7.807908
2627.569000	439.143249	201.969042	0.252182	17.564030	0.525909	7.807862
2627.589000	439.143249	201.975476	0.252181	17.564590	0.525906	7.808111
2627.609000	439.143249	201.971956	0.252182	17.564284	0.525908	7.807975
2627.629000	439.143249	201.966477	0.252183	17.563807	0.525910	7.807763
2627.649000	439.143249	201.962576	0.252184	17.563468	0.525912	7.807612
2627.669000	439.143168	201.950846	0.252187	17.562448	0.525918	7.807159
2627.689000	439.143249	201.949597	0.252187	17.562340	0.525919	7.807110
2627.709000	439.143168	201.942036	0.252189	17.561682	0.525923	7.806818
2627.729000	439.143249	201.946400	0.252188	17.562062	0.525921	7.806987
2627.749000	439.143249	201.962110	0.252184	17.563428	0.525913	7.807594
2627.769000	439.143249	201.949317	0.252187	17.562315	0.525919	7.807099
2627.789000	439.143249	201.950122	0.252187	17.562385	0.525919	7.807130
2627.809000	439.143249	201.962065	0.252184	17.563424	0.525913	7.807592
2627.829000	439.143249	201.950672	0.252187	17.562433	0.525918	7.807152
2627.849000	439.143168	201.940643	0.252190	17.561561	0.525924	7.806764
2627.869000	439.143168	201.935109	0.252191	17.561080	0.525926	7.806550
2627.889000	439.143249	201.948392	0.252188	17.562235	0.525920	7.807064
2627.909000	439.143249	201.936468	0.252191	17.561198	0.525926	7.806603
2627.929000	439.143249	201.932867	0.252192	17.560885	0.525928	7.806463
2627.949000	439.143249	201.932786	0.252192	17.560878	0.525928	7.806460
2627.969000	439.143249	201.939731	0.252190	17.561482	0.525924	7.806729
2627.989000	439.143249	201.952320	0.252187	17.562576	0.525918	7.807215
2628.009000	439.143249	201.952509	0.252187	17.562593	0.525918	7.807223
2628.029000	439.143168	201.941793	0.252189	17.561661	0.525923	7.806809
2628.049000	439.143249	201.945546	0.252188	17.561987	0.525921	7.806954
2628.069000	439.143168	201.950039	0.252187	17.562378	0.525919	7.807127
2628.089000	439.143168	201.939055	0.252190	17.561423	0.525924	7.806703
2628.109000	439.143249	201.947435	0.252188	17.562151	0.525920	7.807027
2628.129000	439.143249	201.929040	0.252193	17.560552	0.525930	7.806315
2628.149000	439.143249	201.935314	0.252191	17.561097	0.525926	7.806558
2628.169000	439.143168	201.932666	0.252192	17.560867	0.525928	7.806456
2628.189000	439.143249	201.924886	0.252194	17.560191	0.525932	7.806155
2628.209000	439.143249	201.939190	0.252190	17.561434	0.525924	7.806708
2628.229000	439.143249	201.933360	0.252192	17.560927	0.525927	7.806483
2628.249000	439.143249	201.932709	0.252192	17.560871	0.525928	7.806457
2628.269000	439.143249	201.906564	0.252199	17.558597	0.525941	7.805447
2628.289000	439.143249	201.926819	0.252193	17.560359	0.525931	7.806230
2628.309000	439.143249	201.921702	0.252195	17.559914	0.525933	7.806032
2628.329000	439.143249	201.918830	0.252195	17.559664	0.525935	7.805921
2628.349000	439.143249	201.915560	0.252196	17.559380	0.525937	7.805794
2628.369000	439.143168	201.924200	0.252194	17.560131	0.525932	7.806128
2628.389000	439.143168	201.915391	0.252196	17.559365	0.525937	7.805788
2628.409000	439.143249	201.915634	0.252196	17.559386	0.525937	7.805797
2628.429000	439.143249	201.916377	0.252196	17.559451	0.525936	7.805826
2628.449000	439.143168	201.913559	0.252197	17.559206	0.525937	7.805717
2628.469000	439.143168	201.903650	0.252199	17.558344	0.525943	7.805334
2628.489000	439.143249	201.912063	0.252197	17.559075	0.525938	7.805659
2628.509000	439.143249	201.909079	0.252198	17.558816	0.525940	7.805544
2628.529000	439.143249	201.913924	0.252197	17.559237	0.525937	7.805731
2628.549000	439.143249	201.913481	0.252197	17.559199	0.525938	7.805714
2628.569000	439.143249	201.912350	0.252197	17.559100	0.525938	7.805670
2628.589000	439.143249	201.902159	0.252200	17.558214	0.525943	7.805276
2628.609000	439.143249	201.905548	0.252199	17.558509	0.525942	7.805407
2628.629000	439.143168	201.911338	0.252197	17.559012	0.525939	7.805631
2628.649000	439.143249	201.919136	0.252195	17.559690	0.525935	7.805933
2628.669000	439.143249	201.917051	0.252196	17.559509	0.525936	7.805852
2628.689000	439.143249	201.909843	0.252198	17.558882	0.525939	7.805573
2628.709000	439.143168	201.922310	0.252194	17.559967	0.525933	7.806055
2628.729000	439.143249	201.905946	0.252199	17.558543	0.525941	7.805423
2628.749000	439.143249	201.910692	0.252198	17.558956	0.525939	7.805606
2628.769000	439.143249	201.913621	0.252197	17.559211	0.525938	7.805719
2628.789000	439.143249	201.918494	0.252195	17.559635	0.525935	7.805908
2628.809000	439.143249	201.923203	0.252194	17.560044	0.525933	7.806090
2628.829000	439.143249	201.916785	0.252196	17.559486	0.525936	7.805842
2628.849000	439.143249	201.904792	0.252199	17.558443	0.525942	7.805378
2628.869000	439.143168	201.898317	0.252201	17.557880	0.525945	7.805128
2628.889000	439.143249	201.888772	0.252203	17.557050	0.525950	7.804759
2628.909000	439.143249	201.896275	0.252201	17.557702	0.525946	7.805049
2628.929000	439.143249	201.892334	0.252202	17.557360	0.525949	7.804897
2628.949000	439.143249	201.893278	0.252202	17.557442	0.525948	7.804933
2628.969000	439.143249	201.900944	0.252200	17.558108	0.525944	7.805229
2628.989000	439.143249	201.911063	0.252197	17.558988	0.525939	7.805621
2629.009000	439.143249	201.911292	0.252197	17.559008	0.525939	7.805629
2629.029000	439.143249	201.913260	0.252197	17.559180	0.525938	7.805705
2629.049000	439.143168	201.915600	0.252196	17.559383	0.525936	7.805796
2629.069000	439.143249	201.923228	0.252194	17.560046	0.525933	7.806091
2629.089000	439.143249	201.914183	0.252197	17.559260	0.525937	7.805741
2629.109000	439.143249	201.908154	0.252198	17.558736	0.525940	7.805508
2629.129000	439.143249	201.909002	0.252198	17.558809	0.525940	7.805541
2629.149000	439.143249	201.904208	0.252199	17.558392	0.525942	7.805356
2629.169000	439.143249	201.893208	0.252202	17.557436	0.525948	7.804930
2629.189000	439.143249	201.898190	0.252201	17.557869	0.525945	7.805123
2629.209000	439.143249	201.901681	0.252200	17.558173	0.525944	7.805258
2629.229000	439.143249	201.900563	0.252200	17.558075	0.525944	7.805215
2629.249000	439.143249	201.891616	0.252203	17.557297	0.525949	7.804869
2629.269000	439.143249	201.879970	0.252206	17.556284	0.525955	7.804419
2629.289000	439.143249	201.890335	0.252203	17.557186	0.525950	7.804819
2629.309000	439.143249	201.891962	0.252202	17.557327	0.525949	7.804882
2629.329000	439.143249	201.890373	0.252203	17.557189	0.525950	7.804821
2629.349000	439.143249	201.889001	0.252203	17.557070	0.525950	7.804768
2629.369000	439.143249	201.889003	0.252203	17.557070	0.525950	7.804768
2629.389000	439.143249	201.890631	0.252203	17.557212	0.525949	7.804831
2629.409000	439.143249	201.887572	0.252204	17.556946	0.525951	7.804712
2629.429000	439.143249	201.871647	0.252208	17.555561	0.525959	7.804097
2629.449000	439.143249	201.885539	0.252204	17.556769	0.525952	7.804634
2629.469000	439.143249	201.882109	0.252205	17.556471	0.525954	7.804501
2629.489000	439.143249	201.890305	0.252203	17.557183	0.525950	7.804818
2629.509000	439.143249	201.880138	0.252206	17.556299	0.525955	7.804425
2629.529000	439.143249	201.881231	0.252205	17.556394	0.525954	7.804467
2629.549000	439.143249	201.884328	0.252204	17.556663	0.525953	7.804587
2629.569000	439.143249	201.885196	0.252204	17.556739	0.525952	7.804621
2629.589000	439.143249	201.869545	0.252208	17.555378	0.525960	7.804015
2629.609000	439.143249	201.866851	0.252209	17.555144	0.525962	7.803911
2629.629000	439.143249	201.868982	0.252208	17.555329	0.525961	7.803994
2629.649000	439.143249	201.872603	0.252207	17.555644	0.525959	7.804134
2629.669000	439.143249	201.863458	0.252210	17.554849	0.525963	7.803780
2629.689000	439.143249	201.859264	0.252211	17.554484	0.525966	7.803618
2629.709000	439.143249	201.880371	0.252205	17.556319	0.525955	7.804434
2629.729000	439.143249	201.875655	0.252207	17.555909	0.525957	7.804252
2629.749000	439.143249	201.875027	0.252207	17.555855	0.525957	7.804227
2629.769000	439.143168	201.869934	0.252208	17.555412	0.525960	7.804031
2629.789000	439.143249	201.878877	0.252206	17.556189	0.525955	7.804376
2629.809000	439.143249	201.876240	0.252207	17.555960	0.525957	7.804274
2629.829000	439.143249	201.861708	0.252210	17.554696	0.525964	7.803713
2629.849000	439.143249	201.872258	0.252208	17.555614	0.525959	7.804120
2629.869000	439.143249	201.875141	0.252207	17.555865	0.525957	7.804232
2629.889000	439.143249	201.867632	0.252209	17.555212	0.525961	7.803942
2629.909000	439.143249	201.872824	0.252207	17.555663	0.525959	7.804142
2629.929000	439.143249	201.872856	0.252207	17.555666	0.525959	7.804143
2629.949000	439.143168	201.871196	0.252208	17.555521	0.525959	7.804079
2629.969000	439.143249	201.873900	0.252207	17.555757	0.525958	7.804184
2629.989000	439.143249	201.871442	0.252208	17.555543	0.525959	7.804089
2630.009000	439.143249	201.866752	0.252209	17.555135	0.525962	7.803908
2630.029000	439.143249	201.870698	0.252208	17.555478	0.525960	7.804060
2630.049000	439.143249	201.868429	0.252209	17.555281	0.525961	7.803972
2630.069000	439.143249	201.865259	0.252209	17.555005	0.525962	7.803850
2630.089000	439.143249	201.855132	0.252212	17.554124	0.525968	7.803458
2630.109000	439.143168	201.848009	0.252214	17.553505	0.525971	7.803183
2630.129000	439.143249	201.854891	0.252212	17.554104	0.525968	7.803449
2630.149000	439.143249	201.845880	0.252214	17.553320	0.525972	7.803101
2630.169000	439.143249	201.853432	0.252212	17.553977	0.525969	7.803393
2630.189000	439.143249	201.863586	0.252210	17.554860	0.525963	7.803785
2630.209000	439.143249	201.846368	0.252214	17.553362	0.525972	7.803119
2630.229000	439.143249	201.847625	0.252214	17.553472	0.525972	7.803168
2630.249000	439.143168	201.854550	0.252212	17.554074	0.525968	7.803436
2630.269000	439.143168	201.861176	0.252210	17.554650	0.525964	7.803692
2630.289000	439.143249	201.843455	0.252215	17.553109	0.525974	7.803007
2630.309000	439.143249	201.856799	0.252212	17.554269	0.525967	7.803523
2630.329000	439.143249	201.851545	0.252213	17.553813	0.525970	7.803320
2630.349000	439.143249	201.854507	0.252212	17.554070	0.525968	7.803434
2630.369000	439.143249	201.860239	0.252211	17.554569	0.525965	7.803656
2630.389000	439.143249	201.863212	0.252210	17.554827	0.525964	7.803771
2630.409000	439.143249	201.850675	0.252213	17.553737	0.525970	7.803286
2630.429000	439.143249	201.877538	0.252206	17.556073	0.525956	7.804324
2630.449000	439.143249	201.853540	0.252212	17.553986	0.525968	7.803397
2630.469000	439.143249	201.858708	0.252211	17.554435	0.525966	7.803597
2630.489000	439.143249	201.862350	0.252210	17.554752	0.525964	7.803737
2630.509000	439.143168	201.860992	0.252210	17.554634	0.525965	7.803685
2630.529000	439.143249	201.850080	0.252213	17.553685	0.525970	7.803263
2630.549000	439.143249	201.846918	0.252214	17.553410	0.525972	7.803141
2630.569000	439.143249	201.835909	0.252217	17.552453	0.525978	7.802715
2630.589000	439.143249	201.838012	0.252217	17.552636	0.525976	7.802796
2630.609000	439.143249	201.840055	0.252216	17.552813	0.525975	7.802875
2630.629000	439.143168	201.843879	0.252215	17.553146	0.525973	7.803023
2630.649000	439.143249	201.846416	0.252214	17.553366	0.525972	7.803121
2630.669000	439.143249	201.847256	0.252214	17.553440	0.525972	7.803154
2630.689000	439.143249	201.838677	0.252216	17.552693	0.525976	7.802822
2630.709000	439.143249	201.836462	0.252217	17.552501	0.525977	7.802737
2630.729000	439.143249	201.829621	0.252219	17.551906	0.525981	7.802472
2630.749000	439.143249	201.853466	0.252212	17.553980	0.525969	7.803394
2630.769000	439.143249	201.841174	0.252216	17.552911	0.525975	7.802919
2630.789000	439.143249	201.831823	0.252218	17.552097	0.525980	7.802557
2630.809000	439.143249	201.832283	0.252218	17.552137	0.525979	7.802575
2630.829000	439.143249	201.826659	0.252219	17.551648	0.525982	7.802358
2630.849000	439.143249	201.840962	0.252216	17.552892	0.525975	7.802911
2630.869000	439.143249	201.832524	0.252218	17.552158	0.525979	7.802584
2630.889000	439.143249	201.838876	0.252216	17.552711	0.525976	7.802830
2630.909000	439.143249	201.838576	0.252216	17.552685	0.525976	7.802818
2630.929000	439.143249	201.837180	0.252217	17.552563	0.525977	7.802764
2630.949000	439.143168	201.822024	0.252221	17.551245	0.525985	7.802178
2630.969000	439.143168	201.822353	0.252221	17.551274	0.525984	7.802191
2630.989000	439.143249	201.826318	0.252220	17.551619	0.525983	7.802344
2631.009000	439.143249	201.830632	0.252218	17.551994	0.525980	7.802511
2631.029000	439.143249	201.830272	0.252219	17.551963	0.525980	7.802497
2631.049000	439.143249	201.822759	0.252221	17.551309	0.525984	7.802207
2631.069000	439.143249	201.808259	0.252224	17.550048	0.525992	7.801646
2631.089000	439.143168	201.829487	0.252219	17.551894	0.525981	7.802467
2631.109000	439.143249	201.820054	0.252221	17.551074	0.525986	7.802102
2631.129000	439.143249	201.818350	0.252222	17.550926	0.525987	7.802036
2631.149000	439.143249	201.814737	0.252223	17.550612	0.525988	7.801897
2631.169000	439.143249	201.818322	0.252222	17.550923	0.525987	7.802035
2631.189000	439.143249	201.828347	0.252219	17.551795	0.525981	7.802423
2631.209000	439.143249	201.817273	0.252222	17.550832	0.525987	7.801995
2631.229000	439.143249	201.819450	0.252221	17.551021	0.525986	7.802079
2631.249000	439.143249	201.821947	0.252221	17.551239	0.525985	7.802175
2631.269000	439.143249	201.823121	0.252220	17.551341	0.525984	7.802221
2631.289000	439.143249	201.821671	0.252221	17.551215	0.525985	7.802165
2631.309000	439.143249	201.819860	0.252221	17.551057	0.525986	7.802095
2631.329000	439.143168	201.818586	0.252222	17.550946	0.525986	7.802045
2631.349000	439.143249	201.818202	0.252222	17.550913	0.525987	7.802031
2631.369000	439.143249	201.815379	0.252222	17.550667	0.525988	7.801922
2631.389000	439.143249	201.809597	0.252224	17.550165	0.525991	7.801698
2631.409000	439.143249	201.813014	0.252223	17.550462	0.525989	7.801830
2631.429000	439.143249	201.814051	0.252223	17.550552	0.525989	7.801870
2631.449000	439.143249	201.801115	0.252226	17.549427	0.525995	7.801370
2631.469000	439.143249	201.816058	0.252222	17.550726	0.525988	7.801948
2631.489000	439.143249	201.824102	0.252220	17.551426	0.525984	7.802259
2631.509000	439.143249	201.819642	0.252221	17.551038	0.525986	7.802086
2631.529000	439.143249	201.805742	0.252225	17.549829	0.525993	7.801549
2631.549000	439.143249	201.803258	0.252226	17.549613	0.525994	7.801453
2631.569000	439.143249	201.834675	0.252217	17.552345	0.525978	7.802667
2631.589000	439.143249	201.814967	0.252223	17.550632	0.525988	7.801906
2631.609000	439.143249	201.820625	0.252221	17.551124	0.525985	7.802124
2631.629000	439.143249	201.814741	0.252223	17.550612	0.525988	7.801897
2631.649000	439.143249	201.822077	0.252221	17.551250	0.525985	7.802180
2631.669000	439.143249	201.808443	0.252224	17.550064	0.525992	7.801653
2631.689000	439.143249	201.808689	0.252224	17.550086	0.525992	7.801663
2631.709000	439.143249	201.809291	0.252224	17.550138	0.525991	7.801686
2631.729000	439.143249	201.802915	0.252226	17.549584	0.525995	7.801440
2631.749000	439.143249	201.792938	0.252228	17.548716	0.526000	7.801054
2631.769000	439.143249	201.807465	0.252224	17.549979	0.525992	7.801616
2631.789000	439.143249	201.800714	0.252226	17.549392	0.525996	7.801355
2631.809000	439.143249	201.797784	0.252227	17.549137	0.525997	7.801241
2631.829000	439.143249	201.805438	0.252225	17.549803	0.525993	7.801537
2631.849000	439.143249	201.827033	0.252219	17.551681	0.525982	7.802372
2631.869000	439.143249	201.811527	0.252223	17.550332	0.525990	7.801773
2631.889000	439.143249	201.802069	0.252226	17.549510	0.525995	7.801407
2631.909000	439.143249	201.818568	0.252222	17.550945	0.525986	7.802045
2631.929000	439.143249	201.812750	0.252223	17.550439	0.525989	7.801820
2631.949000	439.143168	201.823800	0.252220	17.551400	0.525984	7.802247
2631.969000	439.143249	201.810782	0.252224	17.550268	0.525991	7.801744
2631.989000	439.143249	201.802710	0.252226	17.549566	0.525995	7.801432
2632.009000	439.143168	201.823081	0.252220	17.551337	0.525984	7.802219
2632.029000	439.143249	201.808321	0.252224	17.550054	0.525992	7.801649
2632.049000	439.143249	201.814135	0.252223	17.550559	0.525989	7.801873
2632.069000	439.143249	201.814069	0.252223	17.550553	0.525989	7.801871
2632.089000	439.143249	201.796797	0.252227	17.549051	0.525998	7.801203
2632.109000	439.143249	201.803024	0.252226	17.549593	0.525994	7.801444
2632.129000	439.143249	201.806120	0.252225	17.549862	0.525993	7.801564
2632.149000	439.143249	201.800958	0.252226	17.549413	0.525996	7.801364
2632.169000	439.143249	201.797683	0.252227	17.549128	0.525997	7.801237
2632.189000	439.143249	201.793583	0.252228	17.548772	0.525999	7.801079
2632.209000	439.143249	201.803035	0.252226	17.549594	0.525994	7.801444
2632.229000	439.143249	201.781655	0.252231	17.547735	0.526006	7.800618
2632.249000	439.143249	201.788006	0.252230	17.548287	0.526002	7.800863
2632.269000	439.143249	201.806977	0.252225	17.549937	0.525992	7.801597
2632.289000	439.143168	201.790508	0.252229	17.548505	0.526001	7.800960
2632.309000	439.143168	201.793468	0.252228	17.548762	0.525999	7.801074
2632.329000	439.143249	201.779537	0.252232	17.547550	0.526007	7.800536
2632.349000	439.143249	201.798938	0.252227	17.549238	0.525997	7.801286
2632.369000	439.143168	201.773801	0.252233	17.547052	0.526009	7.800314
2632.389000	439.143249	201.781224	0.252231	17.547697	0.526006	7.800601
2632.409000	439.143249	201.773601	0.252233	17.547034	0.526010	7.800306
2632.429000	439.143249	201.781224	0.252231	17.547697	0.526006	7.800601
2632.449000	439.143249	201.783807	0.252231	17.547922	0.526004	7.800701
2632.469000	439.143249	201.785343	0.252230	17.548055	0.526004	7.800760
2632.489000	439.143249	201.787552	0.252230	17.548247	0.526002	7.800846
2632.509000	439.143249	201.773911	0.252233	17.547061	0.526009	7.800318
2632.529000	439.143249	201.780935	0.252231	17.547672	0.526006	7.800590
2632.549000	439.143249	201.776432	0.252233	17.547280	0.526008	7.800416
2632.569000	439.143249	201.779922	0.252232	17.547584	0.526006	7.800551
2632.589000	439.143249	201.768318	0.252235	17.546575	0.526012	7.800102
2632.609000	439.143249	201.783894	0.252231	17.547929	0.526004	7.800704
2632.629000	439.143168	201.790806	0.252229	17.548530	0.526001	7.800972
2632.649000	439.143249	201.783515	0.252231	17.547896	0.526005	7.800690
2632.669000	439.143249	201.776790	0.252233	17.547312	0.526008	7.800430
2632.689000	439.143168	201.760596	0.252237	17.545903	0.526016	7.799804
2632.709000	439.143249	201.769751	0.252234	17.546699	0.526012	7.800158
2632.729000	439.143249	201.766002	0.252235	17.546373	0.526014	7.800013
2632.749000	439.143249	201.768415	0.252235	17.546583	0.526012	7.800106
2632.769000	439.143249	201.786246	0.252230	17.548134	0.526003	7.800795
2632.789000	439.143249	201.766078	0.252235	17.546380	0.526014	7.800016
2632.809000	439.143249	201.772234	0.252234	17.546915	0.526010	7.800254
2632.829000	439.143249	201.767002	0.252235	17.546460	0.526013	7.800051
2632.849000	439.143249	201.768876	0.252235	17.546623	0.526012	7.800124
2632.869000	439.143249	201.778114	0.252232	17.547427	0.526007	7.800481
2632.889000	439.143249	201.773549	0.252233	17.547030	0.526010	7.800304
2632.909000	439.143168	201.784096	0.252231	17.547947	0.526004	7.800712
2632.929000	439.143168	201.780389	0.252232	17.547625	0.526006	7.800569
2632.949000	439.143168	201.781340	0.252231	17.547707	0.526006	7.800606
2632.969000	439.143249	201.770250	0.252234	17.546743	0.526011	7.800177
2632.989000	439.143249	201.777012	0.252232	17.547331	0.526008	7.800438
2633.009000	439.143249	201.764694	0.252236	17.546260	0.526014	7.799962
2633.029000	439.143249	201.771921	0.252234	17.546888	0.526011	7.800241
2633.049000	439.143249	201.776701	0.252233	17.547304	0.526008	7.800426
2633.069000	439.143249	201.765560	0.252235	17.546335	0.526014	7.799996
2633.089000	439.143249	201.765890	0.252235	17.546364	0.526014	7.800008
2633.109000	439.143249	201.760243	0.252237	17.545873	0.526017	7.799790
2633.129000	439.143249	201.764277	0.252236	17.546223	0.526014	7.799946
2633.149000	439.143249	201.759700	0.252237	17.545825	0.526017	7.799769
2633.169000	439.143249	201.767619	0.252235	17.546514	0.526013	7.800075
2633.189000	439.143249	201.763796	0.252236	17.546182	0.526015	7.799927
2633.209000	439.143249	201.752980	0.252239	17.545241	0.526020	7.799509
2633.229000	439.143249	201.772550	0.252234	17.546943	0.526010	7.800266
2633.249000	439.143168	201.752415	0.252239	17.545192	0.526020	7.799487
2633.269000	439.143249	201.748759	0.252240	17.544874	0.526022	7.799346
2633.289000	439.143249	201.738177	0.252243	17.543954	0.526028	7.798937
2633.309000	439.143249	201.746696	0.252240	17.544694	0.526024	7.799266
2633.329000	439.143249	201.748941	0.252240	17.544890	0.526022	7.799353
2633.349000	439.143249	201.768186	0.252235	17.546563	0.526012	7.800097
2633.369000	439.143249	201.757782	0.252237	17.545659	0.526018	7.799695
2633.389000	439.143249	201.753002	0.252239	17.545243	0.526020	7.799510
2633.409000	439.143249	201.755438	0.252238	17.545455	0.526019	7.799604
2633.429000	439.143249	201.751878	0.252239	17.545145	0.526021	7.799467
2633.449000	439.143249	201.761220	0.252237	17.545958	0.526016	7.799828
2633.469000	439.143249	201.755592	0.252238	17.545468	0.526019	7.799610
2633.489000	439.143249	201.750450	0.252239	17.545021	0.526022	7.799411
2633.509000	439.143249	201.748385	0.252240	17.544841	0.526023	7.799332
2633.529000	439.143249	201.757149	0.252238	17.545603	0.526018	7.799670
2633.549000	439.143249	201.749025	0.252240	17.544897	0.526022	7.799356
2633.569000	439.143168	201.740650	0.252242	17.544169	0.526027	7.799033
2633.589000	439.143249	201.742325	0.252242	17.544314	0.526026	7.799097
2633.609000	439.143249	201.736135	0.252243	17.543776	0.526029	7.798858
2633.629000	439.143249	201.755624	0.252238	17.545471	0.526019	7.799611
2633.649000	439.143249	201.745284	0.252241	17.544572	0.526024	7.799212
2633.669000	439.143249	201.760247	0.252237	17.545873	0.526017	7.799790
2633.689000	439.143249	201.747198	0.252240	17.544738	0.526023	7.799286
2633.709000	439.143249	201.738642	0.252242	17.543994	0.526028	7.798955
2633.729000	439.143249	201.741135	0.252242	17.544211	0.526026	7.799051
2633.749000	439.143249	201.738717	0.252242	17.544001	0.526028	7.798958
2633.769000	439.143168	201.747083	0.252240	17.544728	0.526023	7.799281
2633.789000	439.143168	201.736256	0.252243	17.543787	0.526029	7.798863
2633.809000	439.143168	201.746794	0.252240	17.544703	0.526023	7.799270
2633.829000	439.143249	201.730083	0.252245	17.543250	0.526032	7.798624
2633.849000	439.143249	201.755083	0.252238	17.545424	0.526019	7.799591
2633.869000	439.143168	201.744563	0.252241	17.544509	0.526024	7.799184
2633.889000	439.143249	201.743188	0.252241	17.544389	0.526025	7.799131
2633.909000	439.143249	201.742462	0.252241	17.544326	0.526026	7.799103
2633.929000	439.143249	201.729587	0.252245	17.543207	0.526032	7.798605
2633.949000	439.143249	201.723439	0.252246	17.542672	0.526035	7.798367
2633.969000	439.143249	201.728610	0.252245	17.543122	0.526033	7.798567
2633.989000	439.143249	201.729208	0.252245	17.543174	0.526033	7.798590
2634.009000	439.143168	201.725680	0.252246	17.542867	0.526034	7.798454
2634.029000	439.143249	201.721306	0.252247	17.542486	0.526037	7.798285
2634.049000	439.143249	201.710771	0.252250	17.541570	0.526042	7.797877
2634.069000	439.143249	201.728261	0.252245	17.543091	0.526033	7.798554
2634.089000	439.143249	201.721248	0.252247	17.542481	0.526037	7.798283
2634.109000	439.143249	201.707735	0.252251	17.541306	0.526044	7.797760
2634.129000	439.143249	201.714834	0.252249	17.541924	0.526040	7.798035
2634.149000	439.143249	201.729868	0.252245	17.543231	0.526032	7.798616
2634.169000	439.143249	201.725690	0.252246	17.542868	0.526034	7.798454
2634.189000	439.143249	201.713021	0.252249	17.541766	0.526041	7.797964
2634.209000	439.143249	201.712017	0.252249	17.541679	0.526041	7.797926
2634.229000	439.143249	201.721042	0.252247	17.542463	0.526037	7.798275
2634.249000	439.143249	201.722424	0.252247	17.542584	0.526036	7.798328
2634.269000	439.143249	201.705769	0.252251	17.541135	0.526045	7.797684
2634.289000	439.143168	201.720117	0.252247	17.542383	0.526037	7.798239
2634.309000	439.143249	201.726273	0.252246	17.542918	0.526034	7.798477
2634.329000	439.143249	201.714660	0.252249	17.541908	0.526040	7.798028
2634.349000	439.143249	201.720537	0.252247	17.542420	0.526037	7.798255
2634.369000	439.143249	201.715220	0.252249	17.541957	0.526040	7.798049
2634.389000	439.143249	201.718033	0.252248	17.542202	0.526038	7.798158
2634.409000	439.143249	201.703717	0.252252	17.540957	0.526046	7.797605
2634.429000	439.143249	201.712807	0.252249	17.541747	0.526041	7.797956
2634.449000	439.143249	201.727193	0.252245	17.542998	0.526034	7.798512
2634.469000	439.143249	201.728515	0.252245	17.543113	0.526033	7.798563
2634.489000	439.143249	201.710046	0.252250	17.541507	0.526042	7.797849
2634.509000	439.143249	201.704553	0.252251	17.541030	0.526045	7.797637
2634.529000	439.143249	201.712354	0.252249	17.541708	0.526041	7.797939
2634.549000	439.143249	201.711175	0.252250	17.541605	0.526042	7.797893
2634.569000	439.143249	201.712551	0.252249	17.541725	0.526041	7.797946
2634.589000	439.143249	201.716969	0.252248	17.542109	0.526039	7.798117
2634.609000	439.143249	201.714484	0.252249	17.541893	0.526040	7.798021
2634.629000	439.143249	201.709601	0.252250	17.541468	0.526043	7.797832
2634.649000	439.143249	201.707886	0.252251	17.541319	0.526043	7.797766
2634.669000	439.143249	201.703333	0.252252	17.540923	0.526046	7.797590
2634.689000	439.143249	201.705319	0.252251	17.541096	0.526045	7.797667
2634.709000	439.143249	201.708714	0.252250	17.541391	0.526043	7.797798
2634.729000	439.143249	201.703642	0.252252	17.540950	0.526046	7.797602
2634.749000	439.143249	201.693752	0.252254	17.540090	0.526051	7.797220
2634.769000	439.143249	201.698086	0.252253	17.540467	0.526049	7.797387
2634.789000	439.143168	201.680324	0.252258	17.538922	0.526058	7.796700
2634.809000	439.143249	201.704988	0.252251	17.541067	0.526045	7.797654
2634.829000	439.143249	201.707621	0.252251	17.541296	0.526044	7.797756
2634.849000	439.143249	201.709548	0.252250	17.541464	0.526043	7.797830
2634.869000	439.143249	201.704443	0.252251	17.541020	0.526045	7.797633
2634.889000	439.143249	201.700430	0.252252	17.540671	0.526047	7.797478
2634.909000	439.143168	201.715536	0.252248	17.541985	0.526039	7.798062
2634.929000	439.143249	201.698906	0.252253	17.540538	0.526048	7.797419
2634.949000	439.143249	201.716376	0.252248	17.542058	0.526039	7.798094
2634.969000	439.143249	201.707540	0.252251	17.541289	0.526044	7.797753
2634.989000	439.143249	201.712786	0.252249	17.541746	0.526041	7.797955
2635.009000	439.143249	201.705486	0.252251	17.541111	0.526045	7.797673
2635.029000	439.143249	201.698369	0.252253	17.540492	0.526048	7.797398
2635.049000	439.143249	201.694527	0.252254	17.540158	0.526050	7.797250
2635.069000	439.143249	201.705829	0.252251	17.541141	0.526045	7.797686
2635.089000	439.143249	201.695507	0.252254	17.540243	0.526050	7.797287
2635.109000	439.143249	201.696897	0.252253	17.540364	0.526049	7.797341
2635.129000	439.143249	201.693183	0.252254	17.540041	0.526051	7.797198
2635.149000	439.143168	201.705776	0.252251	17.541136	0.526044	7.797684
2635.169000	439.143249	201.695720	0.252254	17.540261	0.526050	7.797296
2635.189000	439.143249	201.692468	0.252255	17.539979	0.526051	7.797170
2635.209000	439.143249	201.704457	0.252251	17.541021	0.526045	7.797633
2635.229000	439.143249	201.693516	0.252254	17.540070	0.526051	7.797210
2635.249000	439.143249	201.696498	0.252253	17.540329	0.526049	7.797326
2635.269000	439.143249	201.700171	0.252253	17.540648	0.526047	7.797468
2635.289000	439.143249	201.684355	0.252257	17.539273	0.526056	7.796856
2635.309000	439.143168	201.692281	0.252255	17.539962	0.526051	7.797163
2635.329000	439.143249	201.704216	0.252251	17.541000	0.526045	7.797624
2635.349000	439.143249	201.687795	0.252256	17.539572	0.526054	7.796989
2635.369000	439.143168	201.685796	0.252256	17.539398	0.526055	7.796912
2635.389000	439.143249	201.680575	0.252258	17.538944	0.526058	7.796710
2635.409000	439.143249	201.692462	0.252255	17.539978	0.526051	7.797170
2635.429000	439.143249	201.682497	0.252257	17.539111	0.526057	7.796784
2635.449000	439.143249	201.688535	0.252256	17.539637	0.526053	7.797018
2635.469000	439.143249	201.693926	0.252254	17.540105	0.526051	7.797226
2635.489000	439.143249	201.681523	0.252257	17.539027	0.526057	7.796747
2635.509000	439.143249	201.682324	0.252257	17.539096	0.526057	7.796778
2635.529000	439.143168	201.690887	0.252255	17.539841	0.526052	7.797109
2635.549000	439.143249	201.692528	0.252255	17.539984	0.526051	7.797172
2635.569000	439.143249	201.700624	0.252252	17.540688	0.526047	7.797485
2635.589000	439.143249	201.697459	0.252253	17.540413	0.526049	7.797363
2635.609000	439.143249	201.691087	0.252255	17.539858	0.526052	7.797117
2635.629000	439.143249	201.700982	0.252252	17.540719	0.526047	7.797499
2635.649000	439.143249	201.669432	0.252261	17.537975	0.526063	7.796279
2635.669000	439.143249	201.679786	0.252258	17.538876	0.526058	7.796680
2635.689000	439.143249	201.673519	0.252260	17.538331	0.526061	7.796437
2635.709000	439.143249	201.685966	0.252256	17.539413	0.526055	7.796919
2635.729000	439.143249	201.667008	0.252261	17.537764	0.526065	7.796186
2635.749000	439.143249	201.674059	0.252259	17.538378	0.526061	7.796458
2635.769000	439.143249	201.681473	0.252257	17.539022	0.526057	7.796745
2635.789000	439.143249	201.679097	0.252258	17.538816	0.526058	7.796653
2635.809000	439.143249	201.682703	0.252257	17.539129	0.526056	7.796792
2635.829000	439.143249	201.680015	0.252258	17.538896	0.526058	7.796689
2635.849000	439.143249	201.682270	0.252257	17.539092	0.526057	7.796776
2635.869000	439.143249	201.684356	0.252257	17.539273	0.526056	7.796856
2635.889000	439.143249	201.687772	0.252256	17.539570	0.526054	7.796988
2635.909000	439.143249	201.679142	0.252258	17.538820	0.526058	7.796655
2635.929000	439.143249	201.686469	0.252256	17.539457	0.526055	7.796938
2635.949000	439.143168	201.684069	0.252257	17.539248	0.526056	7.796845
2635.969000	439.143249	201.682788	0.252257	17.539137	0.526056	7.796796
2635.989000	439.143249	201.683538	0.252257	17.539202	0.526056	7.796825
2636.009000	439.143249	201.682102	0.252257	17.539077	0.526057	7.796769
2636.029000	439.143249	201.679061	0.252258	17.538813	0.526058	7.796652
2636.049000	439.143249	201.678988	0.252258	17.538806	0.526058	7.796649
2636.069000	439.143249	201.677895	0.252258	17.538711	0.526059	7.796607
2636.089000	439.143249	201.662473	0.252262	17.537370	0.526067	7.796010
2636.109000	439.143168	201.670151	0.252260	17.538038	0.526063	7.796307
2636.129000	439.143249	201.676148	0.252259	17.538559	0.526060	7.796539
2636.149000	439.143249	201.681068	0.252258	17.538987	0.526057	7.796729
2636.169000	439.143249	201.667270	0.252261	17.537787	0.526064	7.796196
2636.189000	439.143249	201.663876	0.252262	17.537492	0.526066	7.796065
2636.209000	439.143249	201.661935	0.252263	17.537323	0.526067	7.795990
2636.229000	439.143249	201.673671	0.252259	17.538344	0.526061	7.796443
2636.249000	439.143249	201.669520	0.252261	17.537983	0.526063	7.796283
2636.269000	439.143168	201.663779	0.252262	17.537484	0.526066	7.796061
2636.289000	439.143249	201.665436	0.252262	17.537628	0.526065	7.796125
2636.309000	439.143249	201.681497	0.252257	17.539025	0.526057	7.796746
2636.329000	439.143249	201.667052	0.252261	17.537768	0.526065	7.796187
2636.349000	439.143249	201.669103	0.252261	17.537947	0.526063	7.796267
2636.369000	439.143168	201.669460	0.252261	17.537978	0.526063	7.796280
2636.389000	439.143249	201.662811	0.252262	17.537399	0.526067	7.796023
2636.409000	439.143249	201.659326	0.252263	17.537096	0.526068	7.795889
2636.429000	439.143249	201.677916	0.252258	17.538713	0.526059	7.796607
2636.449000	439.143249	201.685097	0.252256	17.539338	0.526055	7.796885
2636.469000	439.143249	201.684082	0.252257	17.539249	0.526056	7.796846
2636.489000	439.143249	201.680919	0.252258	17.538974	0.526057	7.796723
2636.509000	439.143249	201.678232	0.252258	17.538741	0.526059	7.796620
2636.529000	439.143168	201.679072	0.252258	17.538814	0.526058	7.796652
2636.549000	439.143249	201.660560	0.252263	17.537204	0.526068	7.795936
2636.569000	439.143249	201.682252	0.252257	17.539090	0.526057	7.796775
2636.589000	439.143249	201.675148	0.252259	17.538472	0.526060	7.796500
2636.609000	439.143249	201.669524	0.252261	17.537983	0.526063	7.796283
2636.629000	439.143249	201.677890	0.252258	17.538711	0.526059	7.796606
2636.649000	439.143249	201.680048	0.252258	17.538898	0.526058	7.796690
2636.669000	439.143249	201.668532	0.252261	17.537897	0.526064	7.796245
2636.689000	439.143249	201.678822	0.252258	17.538792	0.526058	7.796642
2636.709000	439.143249	201.683664	0.252257	17.539213	0.526056	7.796830
2636.729000	439.143249	201.674531	0.252259	17.538419	0.526061	7.796476
2636.749000	439.143168	201.668813	0.252261	17.537921	0.526064	7.796255
2636.769000	439.143249	201.669398	0.252261	17.537972	0.526063	7.796278
2636.789000	439.143249	201.670452	0.252260	17.538064	0.526063	7.796319
2636.809000	439.143249	201.658380	0.252263	17.537014	0.526069	7.795852
2636.829000	439.143249	201.672238	0.252260	17.538219	0.526062	7.796388
2636.849000	439.143168	201.666618	0.252261	17.537731	0.526065	7.796171
2636.869000	439.143249	201.663865	0.252262	17.537491	0.526066	7.796064
2636.889000	439.143249	201.668762	0.252261	17.537917	0.526064	7.796254
2636.909000	439.143249	201.670210	0.252260	17.538043	0.526063	7.796309
2636.929000	439.143168	201.668209	0.252261	17.537869	0.526064	7.796232
2636.949000	439.143168	201.656178	0.252264	17.536823	0.526070	7.795767
2636.969000	439.143168	201.659083	0.252263	17.537075	0.526069	7.795879
2636.989000	439.143249	201.657390	0.252264	17.536928	0.526069	7.795814
2637.009000	439.143249	201.670663	0.252260	17.538082	0.526063	7.796327
2637.029000	439.143249	201.659142	0.252263	17.537080	0.526069	7.795882
2637.049000	439.143249	201.668013	0.252261	17.537852	0.526064	7.796225
2637.069000	439.143249	201.657508	0.252264	17.536938	0.526069	7.795818
2637.089000	439.143249	201.649335	0.252266	17.536228	0.526074	7.795502
2637.109000	439.143249	201.661826	0.252263	17.537314	0.526067	7.795985
2637.129000	439.143249	201.646255	0.252267	17.535960	0.526075	7.795383
2637.149000	439.143249	201.643015	0.252267	17.535678	0.526077	7.795258
2637.169000	439.143249	201.647571	0.252266	17.536074	0.526075	7.795434
2637.189000	439.143249	201.656877	0.252264	17.536883	0.526070	7.795794
2637.209000	439.143249	201.649903	0.252266	17.536277	0.526073	7.795524
2637.229000	439.143168	201.654272	0.252264	17.536657	0.526071	7.795693
2637.249000	439.143249	201.649504	0.252266	17.536242	0.526074	7.795509
2637.269000	439.143249	201.654503	0.252264	17.536677	0.526071	7.795702
2637.289000	439.143249	201.664824	0.252262	17.537575	0.526066	7.796101
2637.309000	439.143249	201.660001	0.252263	17.537155	0.526068	7.795915
2637.329000	439.143249	201.648804	0.252266	17.536181	0.526074	7.795482
2637.349000	439.143249	201.657075	0.252264	17.536901	0.526070	7.795802
2637.369000	439.143249	201.656925	0.252264	17.536888	0.526070	7.795796
2637.389000	439.143249	201.635062	0.252270	17.534986	0.526081	7.794951
2637.409000	439.143249	201.651721	0.252265	17.536435	0.526072	7.795595
2637.429000	439.143249	201.653192	0.252265	17.536563	0.526072	7.795652
2637.449000	439.143249	201.658244	0.252263	17.537002	0.526069	7.795847
2637.469000	439.143168	201.646268	0.252267	17.535961	0.526075	7.795384
2637.489000	439.143249	201.645138	0.252267	17.535863	0.526076	7.795340
2637.509000	439.143249	201.642192	0.252268	17.535606	0.526077	7.795226
2637.529000	439.143168	201.643398	0.252267	17.535711	0.526077	7.795273
2637.549000	439.143168	201.646393	0.252267	17.535972	0.526075	7.795389
2637.569000	439.143249	201.654718	0.252264	17.536696	0.526071	7.795711
2637.589000	439.143249	201.642163	0.252268	17.535604	0.526077	7.795225
2637.609000	439.143249	201.633095	0.252270	17.534815	0.526082	7.794875
2637.629000	439.143249	201.637484	0.252269	17.535197	0.526080	7.795044
2637.649000	439.143168	201.641693	0.252268	17.535563	0.526077	7.795207
2637.669000	439.143249	201.637782	0.252269	17.535223	0.526080	7.795056
2637.689000	439.143249	201.641789	0.252268	17.535571	0.526078	7.795211
2637.709000	439.143249	201.647877	0.252266	17.536101	0.526074	7.795446
2637.729000	439.143249	201.630286	0.252271	17.534571	0.526083	7.794766
2637.749000	439.143249	201.634631	0.252270	17.534949	0.526081	7.794934
2637.769000	439.143249	201.651326	0.252265	17.536401	0.526073	7.795579
2637.789000	439.143249	201.661828	0.252263	17.537314	0.526067	7.795985
2637.809000	439.143249	201.650703	0.252265	17.536347	0.526073	7.795555
2637.829000	439.143249	201.645569	0.252267	17.535900	0.526076	7.795357
2637.849000	439.143249	201.647213	0.252266	17.536043	0.526075	7.795420
2637.869000	439.143249	201.637374	0.252269	17.535187	0.526080	7.795040
2637.889000	439.143249	201.634884	0.252270	17.534971	0.526081	7.794944
2637.909000	439.143168	201.637760	0.252269	17.535221	0.526079	7.795055
2637.929000	439.143249	201.645292	0.252267	17.535876	0.526076	7.795346
2637.949000	439.143249	201.627636	0.252271	17.534341	0.526085	7.794664
2637.969000	439.143249	201.625711	0.252272	17.534173	0.526086	7.794589
2637.989000	439.143249	201.623707	0.252273	17.533999	0.526087	7.794512
2638.009000	439.143249	201.622030	0.252273	17.533853	0.526088	7.794447
2638.029000	439.143249	201.618180	0.252274	17.533518	0.526090	7.794298
2638.049000	439.143249	201.622033	0.252273	17.533853	0.526088	7.794447
2638.069000	439.143249	201.620897	0.252273	17.533754	0.526088	7.794403
2638.089000	439.143249	201.623195	0.252273	17.533954	0.526087	7.794492
2638.109000	439.143249	201.624964	0.252272	17.534108	0.526086	7.794560
2638.129000	439.143249	201.628148	0.252271	17.534385	0.526085	7.794683
2638.149000	439.143249	201.624921	0.252272	17.534104	0.526086	7.794559
2638.169000	439.143249	201.631479	0.252270	17.534675	0.526083	7.794812
2638.189000	439.143249	201.626170	0.252272	17.534213	0.526086	7.794607
2638.209000	439.143249	201.636583	0.252269	17.535119	0.526080	7.795009
2638.229000	439.143249	201.626503	0.252272	17.534242	0.526085	7.794620
2638.249000	439.143168	201.618201	0.252274	17.533520	0.526090	7.794299
2638.269000	439.143168	201.622460	0.252273	17.533890	0.526087	7.794463
2638.289000	439.143249	201.627772	0.252271	17.534352	0.526085	7.794669
2638.309000	439.143249	201.615227	0.252275	17.533261	0.526091	7.794184
2638.329000	439.143249	201.622890	0.252273	17.533928	0.526087	7.794480
2638.349000	439.143249	201.627562	0.252272	17.534334	0.526085	7.794661
2638.369000	439.143249	201.616854	0.252274	17.533403	0.526090	7.794247
2638.389000	439.143168	201.617672	0.252274	17.533474	0.526090	7.794278
2638.409000	439.143249	201.628348	0.252271	17.534402	0.526084	7.794691
2638.429000	439.143249	201.628761	0.252271	17.534438	0.526084	7.794707
2638.449000	439.143249	201.628456	0.252271	17.534412	0.526084	7.794695
2638.469000	439.143249	201.613634	0.252275	17.533123	0.526092	7.794122
2638.489000	439.143249	201.625068	0.252272	17.534117	0.526086	7.794564
2638.509000	439.143249	201.621576	0.252273	17.533814	0.526088	7.794429
2638.529000	439.143249	201.628687	0.252271	17.534432	0.526084	7.794704
2638.549000	439.143168	201.616663	0.252274	17.533386	0.526090	7.794239
2638.569000	439.143249	201.614928	0.252275	17.533235	0.526091	7.794172
2638.589000	439.143249	201.622378	0.252273	17.533883	0.526088	7.794460
2638.609000	439.143249	201.622916	0.252273	17.533930	0.526087	7.794481
2638.629000	439.143249	201.623885	0.252272	17.534014	0.526087	7.794519
2638.649000	439.143249	201.619158	0.252274	17.533603	0.526089	7.794336
2638.669000	439.143249	201.630827	0.252271	17.534618	0.526083	7.794787
2638.689000	439.143249	201.617786	0.252274	17.533484	0.526090	7.794283
2638.709000	439.143168	201.598997	0.252279	17.531850	0.526099	7.793556
2638.729000	439.143249	201.608690	0.252276	17.532693	0.526095	7.793931
2638.749000	439.143249	201.619190	0.252274	17.533606	0.526089	7.794337
2638.769000	439.143249	201.611283	0.252276	17.532918	0.526093	7.794031
2638.789000	439.143249	201.622973	0.252273	17.533935	0.526087	7.794483
2638.809000	439.143249	201.624335	0.252272	17.534053	0.526087	7.794536
2638.829000	439.143168	201.621960	0.252273	17.533847	0.526088	7.794444
2638.849000	439.143249	201.617424	0.252274	17.533452	0.526090	7.794269
2638.869000	439.143249	201.602215	0.252278	17.532130	0.526098	7.793681
2638.889000	439.143249	201.615014	0.252275	17.533243	0.526091	7.794176
2638.909000	439.143168	201.618904	0.252274	17.533581	0.526089	7.794326
2638.929000	439.143249	201.614657	0.252275	17.533212	0.526091	7.794162
2638.949000	439.143249	201.613602	0.252275	17.533120	0.526092	7.794121
2638.969000	439.143249	201.606389	0.252277	17.532493	0.526096	7.793842
2638.989000	439.143249	201.616038	0.252275	17.533332	0.526091	7.794215
2639.009000	439.143249	201.612382	0.252275	17.533014	0.526093	7.794074
2639.029000	439.143249	201.620664	0.252273	17.533734	0.526088	7.794394
2639.049000	439.143168	201.611183	0.252276	17.532910	0.526093	7.794028
2639.069000	439.143249	201.603244	0.252278	17.532219	0.526097	7.793721
2639.089000	439.143249	201.608979	0.252276	17.532718	0.526094	7.793942
2639.109000	439.143249	201.606064	0.252277	17.532464	0.526096	7.793830
2639.129000	439.143249	201.594842	0.252280	17.531489	0.526102	7.793396
2639.149000	439.143168	201.611464	0.252276	17.532934	0.526093	7.794038
2639.169000	439.143249	201.594512	0.252280	17.531460	0.526102	7.793383
2639.189000	439.143249	201.598366	0.252279	17.531795	0.526100	7.793532
2639.209000	439.143249	201.595976	0.252280	17.531587	0.526101	7.793440
2639.229000	439.143249	201.593633	0.252280	17.531383	0.526102	7.793349
2639.249000	439.143249	201.604214	0.252278	17.532304	0.526097	7.793758
2639.269000	439.143249	201.600853	0.252278	17.532011	0.526099	7.793628
2639.289000	439.143168	201.592917	0.252281	17.531321	0.526103	7.793321
2639.309000	439.143249	201.587884	0.252282	17.530884	0.526105	7.793127
2639.329000	439.143249	201.600769	0.252279	17.532004	0.526099	7.793625
2639.349000	439.143249	201.615675	0.252275	17.533300	0.526091	7.794201
2639.369000	439.143249	201.591803	0.252281	17.531224	0.526103	7.793278
2639.389000	439.143249	201.596547	0.252280	17.531637	0.526101	7.793462
2639.409000	439.143249	201.603449	0.252278	17.532237	0.526097	7.793729
2639.429000	439.143249	201.601169	0.252278	17.532039	0.526098	7.793640
2639.449000	439.143249	201.602281	0.252278	17.532136	0.526098	7.793683
2639.469000	439.143249	201.591651	0.252281	17.531211	0.526103	7.793272
2639.489000	439.143168	201.598489	0.252279	17.531806	0.526100	7.793537
2639.509000	439.143249	201.595207	0.252280	17.531520	0.526102	7.793410
2639.529000	439.143249	201.599406	0.252279	17.531885	0.526099	7.793572
2639.549000	439.143249	201.596577	0.252280	17.531639	0.526101	7.793463
2639.569000	439.143249	201.601226	0.252278	17.532044	0.526098	7.793643
2639.589000	439.143249	201.598928	0.252279	17.531844	0.526100	7.793554
2639.609000	439.143249	201.597185	0.252279	17.531692	0.526100	7.793486
2639.629000	439.143249	201.613546	0.252275	17.533115	0.526092	7.794119
2639.649000	439.143249	201.595731	0.252280	17.531566	0.526101	7.793430
2639.669000	439.143249	201.592267	0.252281	17.531265	0.526103	7.793296
2639.689000	439.143249	201.591318	0.252281	17.531182	0.526104	7.793260
2639.709000	439.143249	201.590351	0.252281	17.531098	0.526104	7.793222
2639.729000	439.143249	201.592788	0.252281	17.531310	0.526103	7.793316
2639.749000	439.143249	201.583769	0.252283	17.530526	0.526107	7.792968
2639.769000	439.143249	201.580918	0.252284	17.530278	0.526109	7.792858
2639.789000	439.143249	201.599286	0.252279	17.531875	0.526099	7.793568
2639.809000	439.143249	201.593834	0.252280	17.531401	0.526102	7.793357
2639.829000	439.143249	201.582069	0.252283	17.530378	0.526108	7.792902
2639.849000	439.143249	201.572629	0.252286	17.529557	0.526113	7.792537
2639.869000	439.143249	201.583138	0.252283	17.530471	0.526108	7.792943
2639.889000	439.143249	201.579092	0.252284	17.530119	0.526110	7.792787
2639.909000	439.143249	201.565913	0.252288	17.528973	0.526117	7.792277
2639.929000	439.143249	201.572427	0.252286	17.529539	0.526113	7.792529
2639.949000	439.143249	201.570913	0.252286	17.529408	0.526114	7.792471
2639.969000	439.143249	201.574077	0.252285	17.529683	0.526112	7.792593
2639.989000	439.143249	201.581740	0.252283	17.530349	0.526108	7.792889
2640.009000	439.143249	201.593925	0.252280	17.531409	0.526102	7.793360
2640.029000	439.143249	201.566149	0.252288	17.528993	0.526116	7.792287
2640.049000	439.143249	201.577481	0.252285	17.529979	0.526111	7.792725
2640.069000	439.143249	201.586300	0.252282	17.530746	0.526106	7.793066
2640.089000	439.143249	201.592882	0.252281	17.531318	0.526103	7.793320
2640.109000	439.143249	201.582367	0.252283	17.530404	0.526108	7.792914
2640.129000	439.143249	201.582574	0.252283	17.530422	0.526108	7.792922
2640.149000	439.143249	201.577775	0.252285	17.530004	0.526110	7.792736
2640.169000	439.143249	201.585200	0.252283	17.530650	0.526107	7.793023
2640.189000	439.143249	201.577638	0.252285	17.529992	0.526111	7.792731
2640.209000	439.143249	201.588314	0.252282	17.530921	0.526105	7.793143
2640.229000	439.143249	201.570890	0.252286	17.529406	0.526114	7.792470
2640.249000	439.143249	201.574300	0.252285	17.529702	0.526112	7.792602
2640.269000	439.143249	201.571184	0.252286	17.529431	0.526114	7.792481
2640.289000	439.143168	201.577102	0.252285	17.529946	0.526111	7.792710
2640.309000	439.143249	201.569079	0.252287	17.529248	0.526115	7.792400
2640.329000	439.143249	201.571464	0.252286	17.529456	0.526114	7.792492
2640.349000	439.143249	201.574945	0.252285	17.529758	0.526112	7.792627
2640.369000	439.143249	201.571426	0.252286	17.529452	0.526114	7.792491
2640.389000	439.143249	201.559728	0.252289	17.528435	0.526120	7.792038
2640.409000	439.143249	201.578369	0.252284	17.530056	0.526110	7.792759
2640.429000	439.143168	201.566755	0.252287	17.529046	0.526116	7.792310
2640.449000	439.143249	201.570230	0.252286	17.529348	0.526114	7.792444
2640.469000	439.143249	201.562800	0.252288	17.528702	0.526118	7.792157
2640.489000	439.143249	201.569342	0.252287	17.529271	0.526115	7.792410
2640.509000	439.143249	201.564789	0.252288	17.528875	0.526117	7.792234
2640.529000	439.143249	201.567584	0.252287	17.529118	0.526116	7.792342
2640.549000	439.143249	201.573943	0.252286	17.529671	0.526112	7.792588
2640.569000	439.143249	201.582528	0.252283	17.530418	0.526108	7.792920
2640.589000	439.143168	201.578980	0.252284	17.530109	0.526110	7.792783
2640.609000	439.143249	201.566204	0.252288	17.528998	0.526116	7.792289
2640.629000	439.143249	201.567802	0.252287	17.529137	0.526116	7.792351
2640.649000	439.143168	201.561667	0.252289	17.528604	0.526119	7.792113
2640.669000	439.143249	201.569142	0.252287	17.529254	0.526115	7.792402
2640.689000	439.143249	201.553596	0.252291	17.527902	0.526123	7.791801
2640.709000	439.143249	201.554557	0.252291	17.527985	0.526122	7.791838
2640.729000	439.143249	201.553376	0.252291	17.527883	0.526123	7.791793
2640.749000	439.143249	201.563355	0.252288	17.528750	0.526118	7.792179
2640.769000	439.143249	201.553962	0.252291	17.527934	0.526123	7.791815
2640.789000	439.143249	201.544040	0.252293	17.527071	0.526128	7.791432
2640.809000	439.143249	201.562922	0.252288	17.528713	0.526118	7.792162
2640.829000	439.143249	201.564793	0.252288	17.528875	0.526117	7.792234
2640.849000	439.143249	201.561798	0.252289	17.528615	0.526119	7.792118
2640.869000	439.143249	201.561367	0.252289	17.528578	0.526119	7.792102
2640.889000	439.143249	201.567346	0.252287	17.529097	0.526116	7.792333
2640.909000	439.143249	201.560017	0.252289	17.528460	0.526120	7.792050
2640.929000	439.143249	201.564752	0.252288	17.528872	0.526117	7.792233
2640.949000	439.143249	201.549338	0.252292	17.527531	0.526125	7.791637
2640.969000	439.143249	201.548249	0.252292	17.527437	0.526126	7.791595
2640.989000	439.143249	201.542236	0.252294	17.526914	0.526129	7.791362
2641.009000	439.143249	201.541435	0.252294	17.526844	0.526129	7.791331
2641.029000	439.143249	201.557824	0.252290	17.528269	0.526121	7.791965
2641.049000	439.143249	201.553839	0.252291	17.527923	0.526123	7.791811
2641.069000	439.143249	201.550244	0.252292	17.527610	0.526125	7.791672
2641.089000	439.143249	201.542323	0.252294	17.526921	0.526129	7.791366
2641.109000	439.143249	201.550608	0.252292	17.527642	0.526124	7.791686
2641.129000	439.143249	201.538180	0.252295	17.526561	0.526131	7.791205
2641.149000	439.143249	201.548865	0.252292	17.527490	0.526125	7.791618
2641.169000	439.143249	201.545931	0.252293	17.527235	0.526127	7.791505
2641.189000	439.143249	201.551145	0.252291	17.527689	0.526124	7.791707
2641.209000	439.143249	201.551950	0.252291	17.527759	0.526124	7.791738
2641.229000	439.143249	201.542054	0.252294	17.526898	0.526129	7.791355
2641.249000	439.143249	201.549912	0.252292	17.527581	0.526125	7.791659
2641.269000	439.143249	201.555237	0.252290	17.528044	0.526122	7.791865
2641.289000	439.143249	201.558855	0.252289	17.528359	0.526120	7.792005
2641.309000	439.143249	201.543634	0.252293	17.527035	0.526128	7.791416
2641.329000	439.143249	201.556713	0.252290	17.528173	0.526121	7.791922
2641.349000	439.143249	201.554793	0.252291	17.528006	0.526122	7.791848
2641.369000	439.143249	201.562988	0.252288	17.528718	0.526118	7.792164
2641.389000	439.143249	201.551578	0.252291	17.527726	0.526124	7.791723
2641.409000	439.143249	201.543698	0.252293	17.527041	0.526128	7.791419
2641.429000	439.143249	201.541048	0.252294	17.526810	0.526129	7.791316
2641.449000	439.143249	201.552753	0.252291	17.527828	0.526123	7.791769
2641.469000	439.143249	201.546921	0.252293	17.527321	0.526126	7.791543
2641.489000	439.143249	201.555662	0.252290	17.528081	0.526122	7.791881
2641.509000	439.143249	201.539055	0.252295	17.526637	0.526130	7.791239
2641.529000	439.143168	201.549681	0.252292	17.527561	0.526125	7.791650
2641.549000	439.143249	201.537760	0.252295	17.526525	0.526131	7.791189
2641.569000	439.143168	201.527532	0.252298	17.525635	0.526136	7.790794
2641.589000	439.143168	201.547640	0.252292	17.527384	0.526126	7.791571
2641.609000	439.143249	201.530994	0.252297	17.525936	0.526135	7.790928
2641.629000	439.143249	201.542484	0.252294	17.526935	0.526129	7.791372
2641.649000	439.143168	201.543800	0.252293	17.527050	0.526128	7.791423
2641.669000	439.143249	201.533961	0.252296	17.526194	0.526133	7.791042
2641.689000	439.143249	201.540130	0.252294	17.526731	0.526130	7.791281
2641.709000	439.143249	201.534316	0.252296	17.526225	0.526133	7.791056
2641.729000	439.143249	201.539474	0.252295	17.526674	0.526130	7.791255
2641.749000	439.143249	201.528852	0.252297	17.525750	0.526136	7.790845
2641.769000	439.143168	201.540984	0.252294	17.526805	0.526129	7.791314
2641.789000	439.143168	201.530496	0.252297	17.525893	0.526135	7.790908
2641.809000	439.143249	201.542168	0.252294	17.526908	0.526129	7.791360
2641.829000	439.143249	201.529131	0.252297	17.525774	0.526136	7.790856
2641.849000	439.143249	201.530043	0.252297	17.525853	0.526135	7.790891
2641.869000	439.143168	201.543499	0.252293	17.527024	0.526128	7.791411
2641.889000	439.143249	201.539634	0.252294	17.526688	0.526130	7.791262
2641.909000	439.143249	201.544313	0.252293	17.527094	0.526128	7.791442
2641.929000	439.143249	201.543321	0.252294	17.527008	0.526128	7.791404
2641.949000	439.143249	201.532795	0.252296	17.526093	0.526134	7.790997
2641.969000	439.143249	201.539255	0.252295	17.526655	0.526130	7.791247
2641.989000	439.143249	201.543966	0.252293	17.527064	0.526128	7.791429
2642.009000	439.143249	201.533508	0.252296	17.526155	0.526133	7.791025
2642.029000	439.143249	201.540790	0.252294	17.526788	0.526130	7.791306
2642.049000	439.143168	201.541910	0.252294	17.526885	0.526129	7.791350
2642.069000	439.143249	201.545589	0.252293	17.527205	0.526127	7.791492
2642.089000	439.143249	201.531376	0.252297	17.525969	0.526134	7.790942
2642.109000	439.143168	201.538653	0.252295	17.526602	0.526131	7.791224
2642.129000	439.143168	201.552270	0.252291	17.527786	0.526124	7.791750
2642.149000	439.143249	201.531999	0.252296	17.526024	0.526134	7.790966
2642.169000	439.143249	201.529692	0.252297	17.525823	0.526135	7.790877
2642.189000	439.143249	201.531395	0.252297	17.525971	0.526134	7.790943
2642.209000	439.143249	201.519075	0.252300	17.524900	0.526141	7.790467
2642.229000	439.143249	201.525030	0.252298	17.525417	0.526138	7.790697
2642.249000	439.143249	201.509656	0.252302	17.524080	0.526146	7.790103
2642.269000	439.143249	201.532830	0.252296	17.526096	0.526134	7.790999
2642.289000	439.143249	201.519848	0.252300	17.524967	0.526140	7.790497
2642.309000	439.143249	201.524161	0.252299	17.525342	0.526138	7.790663
2642.329000	439.143249	201.524500	0.252298	17.525371	0.526138	7.790676
2642.349000	439.143249	201.516325	0.252301	17.524660	0.526142	7.790360
2642.369000	439.143249	201.522742	0.252299	17.525219	0.526139	7.790609
2642.389000	439.143168	201.525296	0.252298	17.525441	0.526137	7.790707
2642.409000	439.143249	201.532930	0.252296	17.526104	0.526134	7.791002
2642.429000	439.143249	201.530520	0.252297	17.525895	0.526135	7.790909
2642.449000	439.143249	201.521319	0.252299	17.525095	0.526140	7.790554
2642.469000	439.143249	201.541232	0.252294	17.526826	0.526129	7.791323
2642.489000	439.143249	201.535650	0.252296	17.526341	0.526132	7.791108
2642.509000	439.143249	201.509201	0.252302	17.524041	0.526146	7.790085
2642.529000	439.143249	201.542380	0.252294	17.526926	0.526129	7.791368
2642.549000	439.143249	201.526385	0.252298	17.525535	0.526137	7.790749
2642.569000	439.143249	201.519256	0.252300	17.524915	0.526141	7.790474
2642.589000	439.143249	201.525094	0.252298	17.525423	0.526138	7.790699
2642.609000	439.143249	201.529727	0.252297	17.525826	0.526135	7.790879
2642.629000	439.143249	201.527561	0.252298	17.525638	0.526136	7.790795
2642.649000	439.143249	201.524457	0.252298	17.525368	0.526138	7.790675
2642.669000	439.143249	201.538827	0.252295	17.526617	0.526131	7.791230
2642.689000	439.143249	201.541160	0.252294	17.526820	0.526129	7.791321
2642.709000	439.143249	201.539038	0.252295	17.526636	0.526130	7.791239
2642.729000	439.143249	201.531461	0.252297	17.525977	0.526134	7.790946
2642.749000	439.143249	201.545053	0.252293	17.527159	0.526127	7.791471
2642.769000	439.143168	201.525552	0.252298	17.525463	0.526137	7.790717
2642.789000	439.143249	201.520284	0.252300	17.525005	0.526140	7.790514
2642.809000	439.143249	201.516123	0.252301	17.524643	0.526142	7.790353
2642.829000	439.143249	201.510092	0.252302	17.524118	0.526145	7.790120
2642.849000	439.143168	201.510031	0.252302	17.524113	0.526145	7.790117
2642.869000	439.143249	201.516672	0.252300	17.524691	0.526142	7.790374
2642.889000	439.143249	201.512447	0.252302	17.524323	0.526144	7.790211
2642.909000	439.143249	201.510466	0.252302	17.524151	0.526145	7.790134
2642.929000	439.143249	201.514964	0.252301	17.524542	0.526143	7.790308
2642.949000	439.143249	201.509660	0.252302	17.524081	0.526146	7.790103
2642.969000	439.143249	201.504594	0.252304	17.523640	0.526148	7.789907
2642.989000	439.143249	201.510026	0.252302	17.524113	0.526145	7.790117
2643.009000	439.143249	201.492525	0.252307	17.522591	0.526154	7.789440
2643.029000	439.143249	201.499203	0.252305	17.523171	0.526151	7.789699
2643.049000	439.143168	201.510305	0.252302	17.524137	0.526145	7.790128
2643.069000	439.143249	201.504978	0.252304	17.523674	0.526148	7.789922
2643.089000	439.143249	201.516841	0.252300	17.524705	0.526142	7.790380
2643.109000	439.143249	201.514057	0.252301	17.524463	0.526143	7.790273
2643.129000	439.143168	201.503540	0.252304	17.523549	0.526149	7.789866
2643.129000	439.143168	201.510226	0.252302	17.524130	0.526145	7.790125
2643.168000	439.143168	201.507154	0.252303	17.523863	0.526147	7.790006
2643.188000	439.143249	201.500125	0.252305	17.523252	0.526150	7.789734
2643.208000	439.143249	201.505534	0.252303	17.523722	0.526148	7.789943
2643.228000	439.143168	201.493971	0.252306	17.522716	0.526154	7.789496
2643.248000	439.143249	201.497502	0.252305	17.523024	0.526152	7.789633
2643.268000	439.143249	201.493149	0.252307	17.522645	0.526154	7.789465
2643.288000	439.143249	201.508271	0.252303	17.523960	0.526146	7.790049
2643.308000	439.143249	201.487120	0.252308	17.522121	0.526157	7.789231
2643.328000	439.143249	201.522981	0.252299	17.525239	0.526139	7.790618
2643.348000	439.143168	201.504330	0.252304	17.523617	0.526148	7.789897
2643.368000	439.143168	201.520917	0.252299	17.525060	0.526140	7.790538
2643.388000	439.143249	201.512201	0.252302	17.524302	0.526144	7.790201
2643.408000	439.143249	201.507914	0.252303	17.523929	0.526146	7.790035
2643.428000	439.143249	201.502679	0.252304	17.523474	0.526149	7.789833
2643.448000	439.143249	201.500312	0.252305	17.523268	0.526150	7.789741
2643.468000	439.143168	201.515185	0.252301	17.524561	0.526143	7.790316
2643.488000	439.143249	201.511169	0.252302	17.524212	0.526145	7.790161
2643.508000	439.143249	201.494194	0.252306	17.522736	0.526154	7.789505
2643.528000	439.143249	201.511324	0.252302	17.524226	0.526145	7.790167
2643.548000	439.143249	201.510769	0.252302	17.524177	0.526145	7.790146
2643.568000	439.143249	201.506408	0.252303	17.523798	0.526147	7.789977
2643.588000	439.143249	201.499636	0.252305	17.523209	0.526151	7.789715
2643.608000	439.143249	201.500620	0.252305	17.523295	0.526150	7.789753
2643.628000	439.143168	201.509107	0.252302	17.524033	0.526146	7.790081
2643.648000	439.143168	201.488412	0.252308	17.522233	0.526156	7.789281
2643.668000	439.143249	201.508175	0.252303	17.523952	0.526146	7.790045
2643.688000	439.143249	201.505402	0.252303	17.523711	0.526148	7.789938
2643.708000	439.143249	201.509116	0.252302	17.524034	0.526146	7.790082
2643.728000	439.143249	201.503112	0.252304	17.523511	0.526149	7.789850
2643.748000	439.143249	201.492385	0.252307	17.522579	0.526154	7.789435
2643.768000	439.143249	201.486954	0.252308	17.522106	0.526157	7.789225
2643.788000	439.143249	201.501381	0.252304	17.523361	0.526150	7.789783
2643.808000	439.143249	201.500244	0.252305	17.523262	0.526150	7.789739
2643.828000	439.143249	201.495214	0.252306	17.522825	0.526153	7.789544
2643.848000	439.143249	201.504920	0.252304	17.523669	0.526148	7.789920
2643.868000	439.143249	201.486858	0.252308	17.522098	0.526157	7.789221
2643.888000	439.143168	201.498630	0.252305	17.523122	0.526151	7.789676
2643.908000	439.143249	201.490058	0.252307	17.522376	0.526156	7.789345
2643.928000	439.143249	201.496438	0.252306	17.522931	0.526152	7.789592
2643.948000	439.143249	201.484392	0.252309	17.521883	0.526159	7.789126
2643.968000	439.143168	201.496235	0.252306	17.522913	0.526152	7.789584
2643.988000	439.143249	201.487103	0.252308	17.522119	0.526157	7.789231
2644.008000	439.143249	201.474643	0.252311	17.521036	0.526164	7.788749
2644.028000	439.143249	201.488590	0.252308	17.522249	0.526156	7.789288
2644.048000	439.143168	201.502698	0.252304	17.523475	0.526149	7.789834
2644.068000	439.143168	201.499979	0.252305	17.523239	0.526150	7.789729
2644.088000	439.143249	201.485062	0.252309	17.521942	0.526158	7.789152
2644.108000	439.143249	201.497110	0.252306	17.522989	0.526152	7.789618
2644.128000	439.143249	201.486954	0.252308	17.522106	0.526157	7.789225
2644.148000	439.143168	201.485883	0.252308	17.522013	0.526158	7.789184
2644.168000	439.143168	201.471435	0.252312	17.520757	0.526165	7.788625
2644.188000	439.143249	201.486270	0.252308	17.522047	0.526158	7.789199
2644.208000	439.143249	201.481221	0.252310	17.521608	0.526160	7.789003
2644.228000	439.143249	201.482771	0.252309	17.521743	0.526159	7.789063
2644.248000	439.143168	201.497434	0.252305	17.523018	0.526152	7.789630
2644.268000	439.143249	201.488680	0.252308	17.522256	0.526156	7.789292
2644.288000	439.143249	201.501157	0.252305	17.523341	0.526150	7.789774
2644.308000	439.143249	201.483852	0.252309	17.521837	0.526159	7.789105
2644.328000	439.143249	201.488573	0.252308	17.522247	0.526156	7.789288
2644.348000	439.143249	201.484568	0.252309	17.521899	0.526158	7.789133
2644.368000	439.143168	201.488362	0.252308	17.522229	0.526156	7.789279
2644.388000	439.143168	201.484986	0.252309	17.521935	0.526158	7.789149
2644.408000	439.143249	201.484313	0.252309	17.521877	0.526159	7.789123
2644.428000	439.143249	201.480253	0.252310	17.521523	0.526161	7.788966
2644.448000	439.143249	201.475804	0.252311	17.521137	0.526163	7.788794
2644.468000	439.143168	201.477899	0.252311	17.521319	0.526162	7.788875
2644.488000	439.143249	201.480507	0.252310	17.521546	0.526161	7.788976
2644.508000	439.143249	201.491911	0.252307	17.522537	0.526155	7.789417
2644.528000	439.143249	201.484061	0.252309	17.521855	0.526159	7.789113
2644.548000	439.143249	201.479081	0.252310	17.521422	0.526161	7.788921
2644.568000	439.143249	201.479953	0.252310	17.521497	0.526161	7.788954
2644.588000	439.143168	201.487302	0.252308	17.522136	0.526157	7.789238
2644.608000	439.143249	201.486440	0.252308	17.522062	0.526158	7.789205
2644.628000	439.143249	201.478980	0.252310	17.521413	0.526161	7.788917
2644.648000	439.143168	201.475849	0.252311	17.521141	0.526163	7.788796
2644.668000	439.143249	201.473499	0.252312	17.520936	0.526164	7.788705
2644.688000	439.143249	201.478697	0.252310	17.521388	0.526162	7.788906
2644.708000	439.143249	201.482333	0.252309	17.521704	0.526160	7.789046
2644.728000	439.143249	201.474228	0.252312	17.521000	0.526164	7.788733
2644.748000	439.143249	201.490783	0.252307	17.522439	0.526155	7.789373
2644.768000	439.143249	201.486052	0.252308	17.522028	0.526158	7.789190
2644.788000	439.143168	201.475994	0.252311	17.521153	0.526163	7.788801
2644.808000	439.143168	201.475582	0.252311	17.521117	0.526163	7.788785
2644.828000	439.143249	201.472189	0.252312	17.520822	0.526165	7.788654
2644.848000	439.143249	201.477782	0.252311	17.521309	0.526162	7.788870
2644.868000	439.143249	201.470950	0.252312	17.520715	0.526165	7.788606
2644.888000	439.143249	201.481333	0.252310	17.521617	0.526160	7.789008
2644.908000	439.143249	201.482133	0.252310	17.521687	0.526160	7.789039
2644.928000	439.143249	201.484127	0.252309	17.521860	0.526159	7.789116
2644.948000	439.143249	201.465130	0.252314	17.520208	0.526168	7.788381
2644.968000	439.143249	201.469832	0.252313	17.520617	0.526166	7.788563
2644.988000	439.143168	201.476058	0.252311	17.521159	0.526163	7.788804
2645.008000	439.143249	201.482213	0.252309	17.521694	0.526160	7.789042
2645.028000	439.143249	201.474982	0.252311	17.521065	0.526163	7.788762
2645.048000	439.143168	201.477764	0.252311	17.521307	0.526162	7.788870
2645.068000	439.143249	201.476499	0.252311	17.521197	0.526163	7.788821
2645.088000	439.143249	201.478856	0.252310	17.521402	0.526161	7.788912
2645.108000	439.143249	201.480338	0.252310	17.521531	0.526161	7.788969
2645.128000	439.143249	201.482962	0.252309	17.521759	0.526159	7.789071
2645.148000	439.143249	201.485037	0.252309	17.521939	0.526158	7.789151
2645.168000	439.143249	201.480536	0.252310	17.521548	0.526161	7.788977
2645.188000	439.143249	201.487463	0.252308	17.522151	0.526157	7.789245
2645.208000	439.143168	201.496676	0.252306	17.522952	0.526152	7.789601
2645.228000	439.143249	201.476515	0.252311	17.521198	0.526163	7.788821
2645.248000	439.143249	201.453483	0.252317	17.519195	0.526174	7.787931
2645.268000	439.143249	201.463166	0.252314	17.520038	0.526170	7.788305
2645.288000	439.143249	201.464040	0.252314	17.520114	0.526169	7.788339
2645.308000	439.143249	201.470863	0.252312	17.520707	0.526166	7.788603
2645.328000	439.143249	201.465204	0.252314	17.520215	0.526168	7.788384
2645.348000	439.143249	201.459352	0.252315	17.519706	0.526171	7.788158
2645.368000	439.143249	201.465406	0.252314	17.520232	0.526168	7.788392
2645.388000	439.143249	201.452531	0.252317	17.519113	0.526175	7.787894
2645.408000	439.143249	201.461437	0.252315	17.519887	0.526170	7.788239
2645.428000	439.143249	201.468515	0.252313	17.520503	0.526167	7.788512
2645.448000	439.143168	201.462257	0.252315	17.519958	0.526170	7.788270
2645.468000	439.143249	201.463483	0.252314	17.520065	0.526169	7.788318
2645.488000	439.143249	201.445113	0.252319	17.518468	0.526179	7.787608
2645.508000	439.143249	201.450586	0.252318	17.518944	0.526176	7.787819
2645.528000	439.143168	201.446247	0.252319	17.518566	0.526178	7.787651
2645.548000	439.143168	201.457238	0.252316	17.519522	0.526172	7.788076
2645.568000	439.143249	201.458248	0.252316	17.519610	0.526172	7.788115
2645.588000	439.143168	201.452599	0.252317	17.519119	0.526175	7.787897
2645.608000	439.143249	201.451381	0.252318	17.519013	0.526176	7.787850
2645.628000	439.143249	201.445801	0.252319	17.518527	0.526178	7.787634
2645.648000	439.143168	201.461756	0.252315	17.519915	0.526170	7.788251
2645.668000	439.143249	201.451891	0.252317	17.519057	0.526175	7.787870
2645.688000	439.143249	201.458836	0.252316	17.519661	0.526172	7.788138
2645.708000	439.143249	201.464170	0.252314	17.520125	0.526169	7.788344
2645.728000	439.143168	201.455394	0.252316	17.519362	0.526173	7.788005
2645.748000	439.143168	201.466227	0.252314	17.520304	0.526168	7.788424
2645.768000	439.143249	201.450755	0.252318	17.518958	0.526176	7.787826
2645.788000	439.143168	201.459265	0.252315	17.519698	0.526171	7.788155
2645.808000	439.143168	201.457016	0.252316	17.519503	0.526173	7.788068
2645.828000	439.143249	201.458478	0.252316	17.519630	0.526172	7.788124
2645.848000	439.143249	201.448255	0.252318	17.518741	0.526177	7.787729
2645.868000	439.143249	201.452119	0.252317	17.519077	0.526175	7.787878
2645.888000	439.143249	201.434889	0.252322	17.517578	0.526184	7.787212
2645.908000	439.143249	201.454381	0.252317	17.519274	0.526174	7.787966
2645.928000	439.143168	201.444362	0.252319	17.518402	0.526179	7.787578
2645.948000	439.143168	201.453884	0.252317	17.519230	0.526174	7.787947
2645.968000	439.143249	201.427977	0.252324	17.516977	0.526188	7.786945
2645.988000	439.143249	201.442292	0.252320	17.518222	0.526180	7.787498
2646.008000	439.143249	201.443200	0.252320	17.518301	0.526180	7.787534
2646.028000	439.143249	201.447096	0.252319	17.518640	0.526178	7.787684
2646.048000	439.143249	201.442929	0.252320	17.518278	0.526180	7.787523
2646.068000	439.143249	201.443614	0.252320	17.518337	0.526180	7.787550
2646.088000	439.143249	201.438082	0.252321	17.517856	0.526182	7.787336
2646.108000	439.143249	201.444752	0.252319	17.518436	0.526179	7.787594
2646.128000	439.143168	201.439191	0.252321	17.517953	0.526182	7.787379
2646.148000	439.143249	201.440651	0.252320	17.518080	0.526181	7.787435
2646.168000	439.143249	201.437554	0.252321	17.517810	0.526183	7.787315
2646.188000	439.143168	201.444265	0.252319	17.518394	0.526179	7.787575
2646.208000	439.143168	201.439470	0.252321	17.517977	0.526182	7.787389
2646.228000	439.143249	201.446071	0.252319	17.518551	0.526178	7.787645
2646.248000	439.143249	201.438299	0.252321	17.517875	0.526182	7.787344
2646.268000	439.143168	201.434758	0.252322	17.517567	0.526184	7.787207
2646.288000	439.143249	201.434446	0.252322	17.517540	0.526184	7.787195
2646.308000	439.143249	201.436647	0.252321	17.517731	0.526183	7.787280
2646.328000	439.143168	201.438065	0.252321	17.517855	0.526182	7.787335
2646.348000	439.143249	201.438495	0.252321	17.517892	0.526182	7.787352
2646.368000	439.143249	201.435573	0.252322	17.517638	0.526184	7.787239
2646.388000	439.143249	201.435062	0.252322	17.517594	0.526184	7.787219
2646.408000	439.143249	201.439830	0.252321	17.518008	0.526182	7.787403
2646.428000	439.143249	201.440400	0.252320	17.518058	0.526181	7.787425
2646.448000	439.143249	201.442702	0.252320	17.518258	0.526180	7.787514
2646.468000	439.143249	201.441066	0.252320	17.518116	0.526181	7.787451
2646.488000	439.143249	201.435494	0.252322	17.517631	0.526184	7.787236
2646.508000	439.143249	201.443789	0.252320	17.518352	0.526179	7.787556
2646.528000	439.143249	201.462380	0.252315	17.519969	0.526170	7.788275
2646.548000	439.143249	201.443240	0.252320	17.518305	0.526180	7.787535
2646.568000	439.143168	201.438932	0.252321	17.517930	0.526182	7.787369
2646.588000	439.143249	201.433596	0.252322	17.517466	0.526185	7.787162
2646.608000	439.143249	201.434323	0.252322	17.517529	0.526184	7.787190
2646.628000	439.143249	201.442153	0.252320	17.518210	0.526180	7.787493
2646.648000	439.143168	201.434924	0.252322	17.517582	0.526184	7.787214
2646.668000	439.143249	201.431420	0.252323	17.517277	0.526186	7.787078
2646.688000	439.143168	201.438751	0.252321	17.517914	0.526182	7.787362
2646.708000	439.143249	201.438788	0.252321	17.517918	0.526182	7.787363
2646.728000	439.143249	201.436592	0.252321	17.517727	0.526183	7.787278
2646.748000	439.143249	201.438392	0.252321	17.517883	0.526182	7.787348
2646.768000	439.143249	201.443800	0.252320	17.518353	0.526179	7.787557
2646.788000	439.143249	201.440619	0.252320	17.518077	0.526181	7.787434
2646.808000	439.143249	201.445075	0.252319	17.518464	0.526179	7.787606
2646.828000	439.143249	201.438092	0.252321	17.517857	0.526182	7.787336
2646.848000	439.143249	201.439117	0.252321	17.517946	0.526182	7.787376
2646.868000	439.143249	201.435326	0.252322	17.517616	0.526184	7.787229
2646.888000	439.143249	201.445126	0.252319	17.518469	0.526179	7.787608
2646.908000	439.143168	201.423482	0.252325	17.516586	0.526190	7.786771
2646.928000	439.143249	201.433894	0.252322	17.517492	0.526185	7.787174
2646.948000	439.143168	201.435827	0.252322	17.517660	0.526183	7.787249
2646.968000	439.143168	201.430745	0.252323	17.517218	0.526186	7.787052
2646.988000	439.143249	201.426619	0.252324	17.516859	0.526188	7.786893
2647.008000	439.143249	201.424171	0.252325	17.516646	0.526190	7.786798
2647.028000	439.143249	201.425446	0.252324	17.516757	0.526189	7.786847
2647.048000	439.143249	201.428982	0.252323	17.517065	0.526187	7.786984
2647.068000	439.143249	201.427663	0.252324	17.516950	0.526188	7.786933
2647.088000	439.143249	201.431199	0.252323	17.517258	0.526186	7.787070
2647.108000	439.143249	201.421071	0.252325	17.516377	0.526191	7.786678
2647.128000	439.143249	201.424501	0.252325	17.516675	0.526189	7.786811
2647.148000	439.143249	201.428582	0.252324	17.517030	0.526187	7.786968
2647.168000	439.143249	201.419321	0.252326	17.516225	0.526192	7.786610
2647.188000	439.143249	201.424065	0.252325	17.516637	0.526190	7.786794
2647.208000	439.143249	201.422634	0.252325	17.516513	0.526190	7.786738
2647.228000	439.143249	201.423931	0.252325	17.516625	0.526190	7.786789
2647.248000	439.143249	201.426697	0.252324	17.516866	0.526188	7.786896
2647.268000	439.143249	201.436169	0.252322	17.517690	0.526183	7.787262
2647.288000	439.143249	201.432077	0.252323	17.517334	0.526186	7.787104
2647.308000	439.143249	201.425498	0.252324	17.516762	0.526189	7.786849
2647.328000	439.143249	201.424963	0.252324	17.516715	0.526189	7.786829
2647.348000	439.143249	201.424530	0.252325	17.516678	0.526189	7.786812
2647.368000	439.143249	201.433813	0.252322	17.517485	0.526185	7.787171
2647.388000	439.143249	201.421467	0.252325	17.516411	0.526191	7.786693
2647.408000	439.143249	201.439588	0.252321	17.517987	0.526182	7.787394
2647.428000	439.143249	201.443776	0.252320	17.518351	0.526179	7.787556
2647.448000	439.143249	201.441893	0.252320	17.518188	0.526180	7.787483
2647.468000	439.143168	201.436324	0.252321	17.517703	0.526183	7.787268
2647.488000	439.143168	201.431155	0.252323	17.517254	0.526186	7.787068
2647.508000	439.143249	201.422874	0.252325	17.516534	0.526190	7.786748
2647.528000	439.143249	201.429625	0.252323	17.517121	0.526187	7.787009
2647.548000	439.143249	201.425774	0.252324	17.516786	0.526189	7.786860
2647.568000	439.143249	201.424165	0.252325	17.516646	0.526190	7.786798
2647.588000	439.143249	201.408034	0.252329	17.515243	0.526198	7.786174
2647.608000	439.143249	201.416384	0.252327	17.515969	0.526194	7.786497
2647.628000	439.143249	201.420190	0.252326	17.516300	0.526192	7.786644
2647.648000	439.143168	201.423475	0.252325	17.516586	0.526190	7.786771
2647.668000	439.143249	201.413894	0.252327	17.515753	0.526195	7.786401
2647.688000	439.143168	201.432917	0.252322	17.517407	0.526185	7.787136
2647.708000	439.143249	201.424761	0.252325	17.516698	0.526189	7.786821
2647.728000	439.143249	201.420382	0.252326	17.516317	0.526192	7.786651
2647.748000	439.143249	201.422431	0.252325	17.516495	0.526190	7.786731
2647.768000	439.143249	201.428932	0.252323	17.517060	0.526187	7.786982
2647.788000	439.143168	201.417825	0.252326	17.516095	0.526193	7.786553
2647.808000	439.143168	201.415317	0.252327	17.515876	0.526194	7.786456
2647.828000	439.143249	201.419439	0.252326	17.516235	0.526192	7.786615
2647.848000	439.143249	201.415606	0.252327	17.515902	0.526194	7.786467
2647.868000	439.143249	201.395966	0.252332	17.514194	0.526204	7.785708
2647.888000	439.143249	201.415471	0.252327	17.515890	0.526194	7.786462
2647.908000	439.143249	201.430868	0.252323	17.517229	0.526186	7.787057
2647.928000	439.143249	201.413872	0.252327	17.515751	0.526195	7.786400
2647.948000	439.143249	201.413158	0.252328	17.515689	0.526195	7.786372
2647.968000	439.143168	201.414305	0.252327	17.515788	0.526195	7.786417
2647.988000	439.143249	201.418827	0.252326	17.516182	0.526192	7.786591
2648.008000	439.143249	201.410839	0.252328	17.515487	0.526196	7.786283
2648.028000	439.143249	201.410155	0.252328	17.515428	0.526197	7.786256
2648.048000	439.143249	201.409046	0.252329	17.515331	0.526197	7.786213
2648.068000	439.143249	201.411240	0.252328	17.515522	0.526196	7.786298
2648.088000	439.143168	201.400797	0.252331	17.514614	0.526202	7.785894
2648.108000	439.143168	201.419286	0.252326	17.516222	0.526192	7.786609
2648.128000	439.143249	201.412317	0.252328	17.515616	0.526196	7.786340
2648.148000	439.143168	201.429821	0.252323	17.517138	0.526187	7.787016
2648.168000	439.143168	201.410061	0.252328	17.515419	0.526197	7.786252
2648.188000	439.143249	201.415607	0.252327	17.515902	0.526194	7.786467
2648.208000	439.143168	201.424526	0.252325	17.516677	0.526189	7.786812
2648.228000	439.143168	201.416280	0.252327	17.515960	0.526194	7.786493
2648.248000	439.143249	201.405987	0.252329	17.515065	0.526199	7.786095
2648.268000	439.143249	201.425062	0.252324	17.516724	0.526189	7.786832
2648.288000	439.143168	201.429640	0.252323	17.517122	0.526187	7.787009
2648.308000	439.143168	201.416048	0.252327	17.515940	0.526194	7.786484
2648.328000	439.143249	201.420684	0.252326	17.516343	0.526191	7.786663
2648.348000	439.143249	201.409773	0.252328	17.515394	0.526197	7.786241
2648.368000	439.143168	201.409564	0.252328	17.515376	0.526197	7.786233
2648.388000	439.143249	201.399116	0.252331	17.514468	0.526202	7.785829
2648.408000	439.143249	201.409843	0.252328	17.515400	0.526197	7.786244
2648.428000	439.143249	201.409380	0.252329	17.515360	0.526197	7.786226
2648.448000	439.143249	201.420636	0.252326	17.516339	0.526191	7.786661
2648.468000	439.143249	201.414389	0.252327	17.515796	0.526195	7.786420
2648.488000	439.143168	201.408227	0.252329	17.515260	0.526198	7.786182
2648.508000	439.143249	201.419725	0.252326	17.516260	0.526192	7.786626
2648.528000	439.143249	201.413943	0.252327	17.515757	0.526195	7.786403
2648.548000	439.143249	201.399329	0.252331	17.514486	0.526202	7.785838
2648.568000	439.143249	201.404675	0.252330	17.514951	0.526200	7.786044
2648.588000	439.143249	201.401834	0.252330	17.514704	0.526201	7.785934
2648.608000	439.143249	201.411389	0.252328	17.515535	0.526196	7.786304
2648.628000	439.143168	201.406482	0.252329	17.515108	0.526199	7.786114
2648.648000	439.143168	201.387790	0.252334	17.513483	0.526208	7.785391
2648.668000	439.143249	201.399315	0.252331	17.514485	0.526202	7.785837
2648.688000	439.143168	201.394010	0.252332	17.514023	0.526205	7.785632
2648.708000	439.143249	201.402184	0.252330	17.514734	0.526201	7.785948
2648.728000	439.143249	201.389252	0.252334	17.513610	0.526208	7.785448
2648.748000	439.143249	201.389299	0.252334	17.513614	0.526208	7.785450
2648.768000	439.143249	201.398657	0.252331	17.514428	0.526203	7.785812
2648.788000	439.143249	201.392675	0.252333	17.513907	0.526206	7.785580
2648.808000	439.143249	201.406775	0.252329	17.515134	0.526199	7.786125
2648.828000	439.143168	201.407720	0.252329	17.515216	0.526198	7.786162
2648.848000	439.143168	201.411899	0.252328	17.515579	0.526196	7.786324
2648.868000	439.143249	201.410419	0.252328	17.515450	0.526197	7.786266
2648.888000	439.143249	201.408138	0.252329	17.515252	0.526198	7.786178
2648.908000	439.143249	201.408109	0.252329	17.515250	0.526198	7.786177
2648.928000	439.143249	201.401733	0.252331	17.514695	0.526201	7.785930
2648.948000	439.143249	201.402059	0.252330	17.514723	0.526201	7.785943
2648.968000	439.143168	201.403827	0.252330	17.514877	0.526200	7.786011
2648.988000	439.143249	201.401630	0.252331	17.514686	0.526201	7.785927
2649.008000	439.143249	201.395266	0.252332	17.514133	0.526204	7.785680
2649.028000	439.143249	201.407492	0.252329	17.515196	0.526198	7.786153
2649.048000	439.143168	201.408820	0.252329	17.515311	0.526197	7.786204
2649.068000	439.143249	201.388359	0.252334	17.513532	0.526208	7.785413
2649.088000	439.143249	201.383504	0.252335	17.513110	0.526211	7.785226
2649.108000	439.143249	201.384691	0.252335	17.513213	0.526210	7.785272
2649.128000	439.143249	201.385313	0.252335	17.513267	0.526210	7.785296
2649.148000	439.143249	201.384451	0.252335	17.513192	0.526210	7.785262
2649.168000	439.143249	201.386214	0.252335	17.513345	0.526209	7.785331
2649.188000	439.143168	201.382741	0.252335	17.513043	0.526211	7.785196
2649.208000	439.143249	201.383647	0.252335	17.513122	0.526210	7.785231
2649.228000	439.143249	201.401629	0.252331	17.514686	0.526201	7.785926
2649.248000	439.143249	201.391107	0.252333	17.513771	0.526207	7.785520
2649.268000	439.143249	201.390281	0.252334	17.513699	0.526207	7.785488
2649.288000	439.143249	201.374480	0.252338	17.512325	0.526215	7.784877
2649.308000	439.143249	201.399247	0.252331	17.514479	0.526202	7.785834
2649.328000	439.143249	201.381995	0.252336	17.512979	0.526211	7.785167
2649.348000	439.143249	201.382655	0.252336	17.513036	0.526211	7.785193
2649.368000	439.143249	201.400725	0.252331	17.514607	0.526202	7.785892
2649.388000	439.143168	201.390812	0.252333	17.513745	0.526207	7.785508
2649.408000	439.143249	201.385727	0.252335	17.513303	0.526209	7.785312
2649.428000	439.143249	201.393054	0.252333	17.513940	0.526206	7.785595
2649.448000	439.143249	201.401968	0.252330	17.514715	0.526201	7.785940
2649.468000	439.143249	201.398724	0.252331	17.514433	0.526203	7.785814
2649.488000	439.143249	201.391617	0.252333	17.513815	0.526206	7.785539
2649.508000	439.143249	201.394449	0.252332	17.514062	0.526205	7.785649
2649.528000	439.143249	201.388404	0.252334	17.513536	0.526208	7.785415
2649.548000	439.143249	201.393673	0.252333	17.513994	0.526205	7.785619
2649.568000	439.143168	201.398540	0.252331	17.514417	0.526203	7.785807
2649.588000	439.143249	201.386110	0.252335	17.513336	0.526209	7.785327
2649.608000	439.143249	201.389383	0.252334	17.513621	0.526208	7.785453
2649.628000	439.143168	201.386263	0.252335	17.513350	0.526209	7.785332
2649.648000	439.143168	201.384491	0.252335	17.513196	0.526210	7.785264
2649.668000	439.143249	201.391789	0.252333	17.513830	0.526206	7.785546
2649.688000	439.143249	201.393589	0.252333	17.513987	0.526205	7.785616
2649.708000	439.143249	201.394868	0.252332	17.514098	0.526205	7.785665
2649.728000	439.143249	201.389964	0.252334	17.513672	0.526207	7.785476
2649.748000	439.143168	201.397155	0.252332	17.514297	0.526203	7.785754
2649.768000	439.143249	201.386986	0.252334	17.513413	0.526209	7.785360
2649.788000	439.143249	201.388090	0.252334	17.513509	0.526208	7.785403
2649.808000	439.143168	201.376082	0.252337	17.512464	0.526214	7.784939
2649.828000	439.143249	201.377297	0.252337	17.512570	0.526214	7.784986
2649.848000	439.143249	201.376733	0.252337	17.512521	0.526214	7.784964
2649.868000	439.143249	201.383469	0.252335	17.513107	0.526211	7.785224
2649.888000	439.143168	201.377395	0.252337	17.512579	0.526214	7.784990
2649.908000	439.143249	201.371617	0.252338	17.512076	0.526217	7.784766
2649.928000	439.143249	201.378305	0.252337	17.512658	0.526213	7.785025
2649.948000	439.143249	201.371414	0.252338	17.512058	0.526217	7.784758
2649.968000	439.143249	201.364216	0.252340	17.511433	0.526220	7.784480
2649.988000	439.143249	201.377345	0.252337	17.512574	0.526214	7.784988
2650.008000	439.143249	201.382578	0.252336	17.513029	0.526211	7.785190
2650.028000	439.143249	201.373354	0.252338	17.512227	0.526216	7.784833
2650.048000	439.143249	201.380181	0.252336	17.512821	0.526212	7.785097
2650.068000	439.143249	201.380001	0.252336	17.512805	0.526212	7.785090
2650.088000	439.143249	201.376800	0.252337	17.512527	0.526214	7.784967
2650.108000	439.143249	201.368305	0.252339	17.511788	0.526218	7.784638
2650.128000	439.143168	201.379683	0.252336	17.512778	0.526212	7.785078
2650.148000	439.143168	201.385292	0.252335	17.513265	0.526209	7.785295
2650.168000	439.143249	201.388982	0.252334	17.513586	0.526208	7.785438
2650.188000	439.143249	201.396526	0.252332	17.514242	0.526204	7.785729
2650.208000	439.143249	201.392396	0.252333	17.513883	0.526206	7.785570
2650.228000	439.143249	201.381494	0.252336	17.512935	0.526212	7.785148
2650.248000	439.143249	201.386464	0.252335	17.513367	0.526209	7.785340
2650.268000	439.143249	201.382130	0.252336	17.512990	0.526211	7.785173
2650.288000	439.143249	201.371225	0.252338	17.512042	0.526217	7.784751
2650.308000	439.143249	201.382580	0.252336	17.513029	0.526211	7.785190
2650.328000	439.143168	201.377662	0.252337	17.512602	0.526213	7.785000
2650.348000	439.143168	201.382629	0.252335	17.513034	0.526211	7.785192
2650.368000	439.143249	201.363610	0.252340	17.511380	0.526221	7.784457
2650.388000	439.143168	201.373142	0.252338	17.512209	0.526216	7.784825
2650.408000	439.143249	201.362434	0.252341	17.511278	0.526221	7.784411
2650.428000	439.143168	201.389516	0.252334	17.513633	0.526207	7.785458
2650.448000	439.143249	201.369828	0.252339	17.511920	0.526218	7.784697
2650.468000	439.143249	201.367356	0.252340	17.511706	0.526219	7.784602
2650.488000	439.143168	201.365785	0.252340	17.511569	0.526220	7.784541
2650.508000	439.143249	201.370782	0.252339	17.512004	0.526217	7.784734
2650.528000	439.143249	201.367490	0.252339	17.511717	0.526219	7.784607
2650.548000	439.143249	201.366435	0.252340	17.511625	0.526219	7.784566
2650.568000	439.143168	201.360299	0.252341	17.511092	0.526222	7.784329
2650.588000	439.143249	201.367428	0.252339	17.511712	0.526219	7.784604
2650.608000	439.143249	201.355916	0.252342	17.510711	0.526225	7.784159
2650.628000	439.143249	201.376359	0.252337	17.512488	0.526214	7.784950
2650.648000	439.143168	201.376552	0.252337	17.512505	0.526214	7.784957
2650.668000	439.143249	201.369637	0.252339	17.511904	0.526218	7.784690
2650.688000	439.143249	201.369688	0.252339	17.511908	0.526218	7.784692
2650.708000	439.143168	201.365877	0.252340	17.511577	0.526219	7.784544
2650.728000	439.143249	201.362395	0.252341	17.511274	0.526221	7.784410
2650.748000	439.143249	201.362128	0.252341	17.511251	0.526222	7.784399
2650.768000	439.143249	201.361357	0.252341	17.511184	0.526222	7.784370
2650.788000	439.143168	201.367483	0.252339	17.511717	0.526219	7.784606
2650.808000	439.143168	201.356969	0.252342	17.510802	0.526224	7.784200
2650.828000	439.143249	201.371639	0.252338	17.512078	0.526217	7.784767
2650.848000	439.143249	201.365696	0.252340	17.511561	0.526220	7.784537
2650.868000	439.143249	201.365917	0.252340	17.511580	0.526220	7.784546
2650.888000	439.143249	201.344991	0.252345	17.509761	0.526230	7.783737
2650.908000	439.143168	201.367831	0.252339	17.511747	0.526218	7.784620
2650.928000	439.143249	201.362789	0.252341	17.511308	0.526221	7.784425
2650.948000	439.143249	201.361995	0.252341	17.511239	0.526222	7.784394
2650.968000	439.143249	201.365015	0.252340	17.511502	0.526220	7.784511
2650.988000	439.143249	201.352220	0.252343	17.510389	0.526227	7.784016
2651.008000	439.143249	201.345644	0.252345	17.509817	0.526230	7.783762
2651.028000	439.143249	201.349492	0.252344	17.510152	0.526228	7.783911
2651.048000	439.143249	201.349840	0.252344	17.510182	0.526228	7.783924
2651.068000	439.143249	201.354570	0.252343	17.510594	0.526225	7.784107
2651.088000	439.143249	201.341397	0.252346	17.509448	0.526232	7.783598
2651.108000	439.143249	201.349208	0.252344	17.510127	0.526228	7.783900
2651.128000	439.143168	201.342858	0.252346	17.509575	0.526231	7.783654
2651.148000	439.143168	201.361959	0.252341	17.511236	0.526222	7.784393
2651.168000	439.143168	201.346131	0.252345	17.509860	0.526230	7.783781
2651.188000	439.143249	201.349973	0.252344	17.510194	0.526228	7.783930
2651.208000	439.143249	201.347755	0.252345	17.510001	0.526229	7.783844
2651.228000	439.143249	201.342879	0.252346	17.509577	0.526231	7.783655
2651.248000	439.143168	201.346238	0.252345	17.509869	0.526230	7.783785
2651.268000	439.143249	201.339728	0.252347	17.509303	0.526233	7.783533
2651.288000	439.143249	201.351767	0.252344	17.510350	0.526227	7.783999
2651.308000	439.143168	201.350193	0.252344	17.510213	0.526228	7.783938
2651.328000	439.143249	201.347287	0.252345	17.509960	0.526229	7.783826
2651.348000	439.143249	201.356132	0.252342	17.510729	0.526225	7.784168
2651.368000	439.143249	201.358467	0.252342	17.510933	0.526223	7.784258
2651.388000	439.143249	201.345701	0.252345	17.509822	0.526230	7.783764
2651.408000	439.143249	201.340291	0.252347	17.509352	0.526233	7.783555
2651.428000	439.143249	201.349540	0.252344	17.510156	0.526228	7.783913
2651.448000	439.143249	201.340038	0.252347	17.509330	0.526233	7.783545
2651.468000	439.143168	201.345973	0.252345	17.509846	0.526230	7.783775
2651.488000	439.143249	201.342216	0.252346	17.509519	0.526232	7.783630
2651.508000	439.143168	201.353905	0.252343	17.510536	0.526226	7.784082
2651.528000	439.143249	201.341380	0.252346	17.509447	0.526232	7.783597
2651.548000	439.143249	201.350743	0.252344	17.510261	0.526227	7.783959
2651.568000	439.143168	201.357135	0.252342	17.510817	0.526224	7.784206
2651.588000	439.143249	201.347199	0.252345	17.509953	0.526229	7.783822
2651.608000	439.143249	201.333808	0.252348	17.508788	0.526236	7.783305
2651.628000	439.143249	201.333139	0.252348	17.508730	0.526236	7.783279
2651.648000	439.143168	201.341938	0.252346	17.509495	0.526232	7.783619
2651.668000	439.143249	201.334062	0.252348	17.508810	0.526236	7.783314
2651.688000	439.143249	201.332712	0.252349	17.508693	0.526237	7.783262
2651.708000	439.143249	201.344271	0.252346	17.509698	0.526231	7.783709
2651.728000	439.143249	201.326269	0.252350	17.508132	0.526240	7.783013
2651.748000	439.143249	201.338418	0.252347	17.509189	0.526234	7.783483
2651.768000	439.143249	201.347398	0.252345	17.509970	0.526229	7.783830
2651.788000	439.143249	201.338864	0.252347	17.509228	0.526234	7.783500
2651.808000	439.143249	201.334766	0.252348	17.508871	0.526236	7.783342
2651.828000	439.143249	201.335459	0.252348	17.508932	0.526235	7.783368
[truncated: 1,001 more rows]
