# Supplementary material for: Stress relaxation in the presence of sudden strain bursts: Methodology and stress relaxation data of microcast aluminium microwires
Source: Data Brief. 2018 Nov 14;21:2134–41. doi: 10.1016/j.dib.2018.11.047 (PMC6265499; doi:10.1016/j.dib.2018.11.047)
Supplement: Supplementary file 2 — Supplementary material [file mmc2.zip › Data in brief/As-cast/Al4N/Al_100_r_1/Stress relax txt files/Al_100_relax_1_Relaxcycle0021.txt]

Time[s]	Motordispl[�m]	Force[mN]	EngStrain	EngStress[MPa]	Shearstrain	Shearstress [MPa]
2716.424000	452.508550	210.001380	0.259365	18.262555	0.540046	8.118382
2716.424000	452.508550	210.003627	0.259364	18.262750	0.540045	8.118469
2716.464000	452.514680	210.003435	0.259368	18.262733	0.540054	8.118461
2716.484000	452.514680	209.994017	0.259371	18.261914	0.540059	8.118097
2716.504000	452.514760	210.001503	0.259369	18.262565	0.540055	8.118386
2716.524000	452.514760	209.986541	0.259373	18.261264	0.540063	8.117808
2716.544000	452.514760	209.956869	0.259381	18.258684	0.540078	8.116661
2716.564000	452.514760	209.940022	0.259385	18.257219	0.540086	8.116010
2716.584000	452.514760	209.943700	0.259384	18.257538	0.540085	8.116152
2716.604000	452.514760	209.912007	0.259392	18.254782	0.540101	8.114927
2716.624000	452.514760	209.899959	0.259396	18.253735	0.540107	8.114461
2716.644000	452.514760	209.857496	0.259407	18.250042	0.540129	8.112819
2716.664000	452.514760	209.845542	0.259410	18.249002	0.540135	8.112357
2716.684000	452.514760	209.839257	0.259411	18.248456	0.540138	8.112114
2716.704000	452.514760	209.813078	0.259418	18.246179	0.540152	8.111102
2716.724000	452.514760	209.800926	0.259421	18.245122	0.540158	8.110632
2716.744000	452.514841	209.795080	0.259423	18.244614	0.540161	8.110406
2716.764000	452.514841	209.792392	0.259424	18.244380	0.540162	8.110303
2716.784000	452.514841	209.786633	0.259425	18.243879	0.540165	8.110080
2716.804000	452.514841	209.765493	0.259431	18.242041	0.540176	8.109263
2716.824000	452.514841	209.761165	0.259432	18.241665	0.540178	8.109095
2716.844000	452.514841	209.752477	0.259434	18.240909	0.540183	8.108759
2716.864000	452.514841	209.743915	0.259436	18.240164	0.540187	8.108428
2716.884000	452.514841	209.733531	0.259439	18.239261	0.540193	8.108027
2716.904000	452.514841	209.717114	0.259443	18.237834	0.540201	8.107392
2716.924000	452.514841	209.703462	0.259447	18.236646	0.540208	8.106865
2716.944000	452.514841	209.696017	0.259449	18.235999	0.540212	8.106577
2716.964000	452.514841	209.693505	0.259450	18.235781	0.540213	8.106480
2716.984000	452.514841	209.680174	0.259453	18.234621	0.540220	8.105964
2717.004000	452.514841	209.671819	0.259455	18.233895	0.540224	8.105641
2717.024000	452.514841	209.665475	0.259457	18.233343	0.540228	8.105396
2717.044000	452.514841	209.671559	0.259455	18.233872	0.540225	8.105631
2717.064000	452.514841	209.656772	0.259459	18.232586	0.540232	8.105060
2717.084000	452.514841	209.662355	0.259458	18.233072	0.540229	8.105275
2717.104000	452.514841	209.645074	0.259462	18.231569	0.540238	8.104607
2717.124000	452.514922	209.639323	0.259464	18.231069	0.540241	8.104385
2717.144000	452.514922	209.645453	0.259462	18.231602	0.540238	8.104622
2717.164000	452.514841	209.640709	0.259463	18.231189	0.540240	8.104439
2717.184000	452.514922	209.626493	0.259467	18.229953	0.540248	8.103889
2717.204000	452.514922	209.614437	0.259470	18.228904	0.540254	8.103423
2717.224000	452.514922	209.622810	0.259468	18.229633	0.540250	8.103747
2717.244000	452.514841	209.618311	0.259469	18.229241	0.540252	8.103573
2717.264000	452.514922	209.611762	0.259471	18.228672	0.540255	8.103320
2717.284000	452.514922	209.611750	0.259471	18.228671	0.540255	8.103319
2717.304000	452.514922	209.595498	0.259475	18.227257	0.540264	8.102691
2717.324000	452.514922	209.608856	0.259472	18.228419	0.540257	8.103207
2717.344000	452.514922	209.591850	0.259476	18.226940	0.540266	8.102550
2717.364000	452.514922	209.608737	0.259472	18.228409	0.540257	8.103203
2717.384000	452.514922	209.606661	0.259472	18.228228	0.540258	8.103122
2717.404000	452.514922	209.595128	0.259475	18.227225	0.540264	8.102677
2717.424000	452.514922	209.592021	0.259476	18.226955	0.540265	8.102556
2717.444000	452.514922	209.583497	0.259478	18.226214	0.540270	8.102227
2717.464000	452.514922	209.560020	0.259484	18.224172	0.540282	8.101319
2717.484000	452.514922	209.569454	0.259482	18.224993	0.540277	8.101684
2717.504000	452.514922	209.557594	0.259485	18.223961	0.540283	8.101226
2717.524000	452.514922	209.552600	0.259486	18.223527	0.540286	8.101032
2717.544000	452.514922	209.550175	0.259487	18.223316	0.540287	8.100939
2717.564000	452.514922	209.548419	0.259488	18.223163	0.540288	8.100871
2717.584000	452.515002	209.539941	0.259490	18.222426	0.540292	8.100543
2717.604000	452.514922	209.543293	0.259489	18.222717	0.540291	8.100673
2717.624000	452.514922	209.545784	0.259488	18.222934	0.540289	8.100769
2717.644000	452.514922	209.521479	0.259495	18.220820	0.540302	8.099829
2717.664000	452.514922	209.525224	0.259494	18.221146	0.540300	8.099974
2717.684000	452.514922	209.514794	0.259496	18.220239	0.540305	8.099571
2717.704000	452.514922	209.514999	0.259496	18.220257	0.540305	8.099579
2717.724000	452.514922	209.518055	0.259495	18.220523	0.540303	8.099697
2717.744000	452.514922	209.492750	0.259502	18.218322	0.540316	8.098719
2717.764000	452.514922	209.489887	0.259503	18.218073	0.540318	8.098608
2717.784000	452.514922	209.489007	0.259503	18.217997	0.540318	8.098574
2717.804000	452.514922	209.484877	0.259504	18.217637	0.540321	8.098414
2717.824000	452.514922	209.488343	0.259503	18.217939	0.540319	8.098548
2717.844000	452.514922	209.491611	0.259502	18.218223	0.540317	8.098675
2717.864000	452.514922	209.484495	0.259504	18.217604	0.540321	8.098400
2717.884000	452.515002	209.483825	0.259504	18.217546	0.540321	8.098374
2717.904000	452.514922	209.475321	0.259507	18.216806	0.540325	8.098045
2717.924000	452.515002	209.476514	0.259506	18.216910	0.540325	8.098091
2717.944000	452.515002	209.463847	0.259510	18.215809	0.540331	8.097601
2717.964000	452.515002	209.459515	0.259511	18.215432	0.540334	8.097434
2717.984000	452.514922	209.447270	0.259514	18.214367	0.540340	8.096961
2718.004000	452.515002	209.460172	0.259511	18.215489	0.540333	8.097459
2718.024000	452.515002	209.448520	0.259514	18.214476	0.540339	8.097009
2718.044000	452.514922	209.433776	0.259517	18.213193	0.540347	8.096439
2718.064000	452.514922	209.442092	0.259515	18.213917	0.540343	8.096760
2718.084000	452.515002	209.444481	0.259515	18.214124	0.540341	8.096853
2718.104000	452.515002	209.428826	0.259519	18.212763	0.540349	8.096248
2718.124000	452.515002	209.422745	0.259520	18.212234	0.540353	8.096012
2718.144000	452.515002	209.420081	0.259521	18.212002	0.540354	8.095909
2718.164000	452.515002	209.433153	0.259518	18.213139	0.540347	8.096415
2718.184000	452.515002	209.422864	0.259520	18.212244	0.540353	8.096017
2718.204000	452.514922	209.417651	0.259522	18.211791	0.540355	8.095816
2718.224000	452.514922	209.428873	0.259519	18.212767	0.540349	8.096249
2718.244000	452.515002	209.423590	0.259520	18.212308	0.540352	8.096045
2718.264000	452.514922	209.426075	0.259519	18.212524	0.540351	8.096141
2718.284000	452.515002	209.409143	0.259524	18.211051	0.540360	8.095487
2718.304000	452.515002	209.413555	0.259523	18.211435	0.540357	8.095657
2718.324000	452.515002	209.406669	0.259525	18.210836	0.540361	8.095391
2718.344000	452.515002	209.395588	0.259528	18.209873	0.540367	8.094963
2718.364000	452.515002	209.402136	0.259526	18.210442	0.540363	8.095216
2718.384000	452.515002	209.400194	0.259526	18.210273	0.540364	8.095141
2718.404000	452.515002	209.390926	0.259529	18.209467	0.540369	8.094782
2718.424000	452.514922	209.392889	0.259528	18.209638	0.540368	8.094858
2718.444000	452.514922	209.390881	0.259529	18.209463	0.540369	8.094781
2718.464000	452.515002	209.394159	0.259528	18.209748	0.540367	8.094907
2718.484000	452.514922	209.386390	0.259530	18.209073	0.540371	8.094607
2718.504000	452.514922	209.391176	0.259529	18.209489	0.540369	8.094792
2718.524000	452.515002	209.387435	0.259530	18.209163	0.540371	8.094647
2718.544000	452.515002	209.374810	0.259533	18.208066	0.540377	8.094159
2718.564000	452.515002	209.371393	0.259534	18.207768	0.540379	8.094027
2718.584000	452.514922	209.375491	0.259533	18.208125	0.540377	8.094186
2718.604000	452.514922	209.367986	0.259535	18.207472	0.540381	8.093896
2718.624000	452.514922	209.372204	0.259534	18.207839	0.540378	8.094059
2718.644000	452.514922	209.359481	0.259537	18.206732	0.540385	8.093567
2718.664000	452.514922	209.364414	0.259536	18.207161	0.540382	8.093757
2718.684000	452.515002	209.368931	0.259534	18.207554	0.540380	8.093932
2718.704000	452.514922	209.366841	0.259535	18.207373	0.540381	8.093851
2718.724000	452.514922	209.358106	0.259537	18.206613	0.540386	8.093514
2718.744000	452.514922	209.365578	0.259535	18.207263	0.540382	8.093802
2718.764000	452.515002	209.366737	0.259535	18.207364	0.540381	8.093847
2718.784000	452.514922	209.361874	0.259536	18.206941	0.540384	8.093659
2718.804000	452.515002	209.356977	0.259538	18.206515	0.540386	8.093470
2718.824000	452.514922	209.360400	0.259537	18.206812	0.540384	8.093602
2718.844000	452.514922	209.343670	0.259541	18.205357	0.540393	8.092956
2718.864000	452.515002	209.352680	0.259539	18.206141	0.540389	8.093304
2718.884000	452.515002	209.340366	0.259542	18.205070	0.540395	8.092828
2718.904000	452.514922	209.337372	0.259543	18.204810	0.540396	8.092712
2718.924000	452.514922	209.323707	0.259546	18.203621	0.540403	8.092184
2718.944000	452.515002	209.344356	0.259541	18.205417	0.540393	8.092982
2718.964000	452.515002	209.344857	0.259541	18.205461	0.540393	8.093001
2718.984000	452.515002	209.335697	0.259543	18.204664	0.540397	8.092647
2719.004000	452.514922	209.328603	0.259545	18.204047	0.540401	8.092373
2719.024000	452.514922	209.313224	0.259549	18.202710	0.540409	8.091778
2719.044000	452.515002	209.325424	0.259546	18.203771	0.540403	8.092250
2719.064000	452.515002	209.314519	0.259549	18.202822	0.540408	8.091829
2719.084000	452.515002	209.322532	0.259547	18.203519	0.540404	8.092138
2719.104000	452.515002	209.319012	0.259548	18.203213	0.540406	8.092002
2719.124000	452.515002	209.325226	0.259546	18.203754	0.540403	8.092242
2719.144000	452.515002	209.317153	0.259548	18.203052	0.540407	8.091930
2719.164000	452.515002	209.307330	0.259551	18.202197	0.540412	8.091551
2719.184000	452.515002	209.304432	0.259551	18.201945	0.540413	8.091439
2719.204000	452.515002	209.300167	0.259552	18.201574	0.540416	8.091274
2719.224000	452.515002	209.279460	0.259558	18.199774	0.540426	8.090473
2719.244000	452.515002	209.296941	0.259553	18.201294	0.540417	8.091149
2719.264000	452.515002	209.287804	0.259556	18.200499	0.540422	8.090796
2719.284000	452.515002	209.291434	0.259555	18.200815	0.540420	8.090936
2719.304000	452.515002	209.283218	0.259557	18.200100	0.540424	8.090619
2719.324000	452.515002	209.281019	0.259557	18.199909	0.540425	8.090534
2719.344000	452.515002	209.289090	0.259555	18.200611	0.540421	8.090846
2719.364000	452.515002	209.290249	0.259555	18.200712	0.540421	8.090890
2719.384000	452.515002	209.273725	0.259559	18.199275	0.540429	8.090252
2719.404000	452.515002	209.281284	0.259557	18.199932	0.540425	8.090544
2719.424000	452.515002	209.287282	0.259556	18.200454	0.540422	8.090776
2719.444000	452.515002	209.274502	0.259559	18.199342	0.540429	8.090282
2719.464000	452.515002	209.272314	0.259560	18.199152	0.540430	8.090197
2719.484000	452.515002	209.271796	0.259560	18.199107	0.540430	8.090177
2719.504000	452.515002	209.264267	0.259562	18.198452	0.540434	8.089886
2719.524000	452.515002	209.262237	0.259562	18.198276	0.540435	8.089807
2719.544000	452.514922	209.266700	0.259561	18.198664	0.540433	8.089980
2719.564000	452.515002	209.251784	0.259565	18.197367	0.540440	8.089403
2719.584000	452.515002	209.248569	0.259566	18.197087	0.540442	8.089279
2719.604000	452.515002	209.240478	0.259568	18.196384	0.540446	8.088966
2719.624000	452.515002	209.244274	0.259567	18.196714	0.540444	8.089113
2719.644000	452.515002	209.255800	0.259564	18.197716	0.540438	8.089559
2719.664000	452.515002	209.257833	0.259564	18.197893	0.540437	8.089637
2719.684000	452.515002	209.257684	0.259564	18.197880	0.540437	8.089631
2719.704000	452.515002	209.245555	0.259567	18.196825	0.540444	8.089162
2719.724000	452.515002	209.245154	0.259567	18.196790	0.540444	8.089147
2719.744000	452.515002	209.239513	0.259568	18.196300	0.540447	8.088929
2719.764000	452.515002	209.251242	0.259565	18.197320	0.540441	8.089382
2719.784000	452.514922	209.244867	0.259567	18.196765	0.540444	8.089136
2719.804000	452.515002	209.232327	0.259570	18.195675	0.540450	8.088651
2719.824000	452.515002	209.245974	0.259567	18.196861	0.540443	8.089179
2719.844000	452.514922	209.236918	0.259569	18.196074	0.540448	8.088829
2719.864000	452.515002	209.230063	0.259571	18.195478	0.540452	8.088564
2719.884000	452.515002	209.219072	0.259574	18.194522	0.540457	8.088139
2719.904000	452.515002	209.231031	0.259571	18.195562	0.540451	8.088601
2719.924000	452.515002	209.220586	0.259573	18.194654	0.540456	8.088197
2719.944000	452.515002	209.210871	0.259576	18.193809	0.540461	8.087822
2719.964000	452.515002	209.207323	0.259577	18.193500	0.540463	8.087685
2719.984000	452.515002	209.206439	0.259577	18.193423	0.540464	8.087650
2720.004000	452.515002	209.215028	0.259575	18.194170	0.540459	8.087982
2720.024000	452.515002	209.220575	0.259573	18.194653	0.540456	8.088197
2720.044000	452.515002	209.210522	0.259576	18.193778	0.540462	8.087808
2720.064000	452.515002	209.198351	0.259579	18.192720	0.540468	8.087338
2720.084000	452.514922	209.214965	0.259575	18.194165	0.540459	8.087980
2720.104000	452.515002	209.207685	0.259577	18.193532	0.540463	8.087698
2720.124000	452.515002	209.199628	0.259579	18.192831	0.540467	8.087387
2720.144000	452.515002	209.211868	0.259576	18.193895	0.540461	8.087860
2720.164000	452.514922	209.206753	0.259577	18.193451	0.540463	8.087662
2720.184000	452.515002	209.209742	0.259576	18.193711	0.540462	8.087778
2720.204000	452.515002	209.202307	0.259578	18.193064	0.540466	8.087491
2720.224000	452.515002	209.183032	0.259583	18.191388	0.540476	8.086745
2720.244000	452.514922	209.196022	0.259580	18.192517	0.540469	8.087248
2720.264000	452.515002	209.198043	0.259579	18.192693	0.540468	8.087326
2720.284000	452.515002	209.191619	0.259581	18.192135	0.540471	8.087077
2720.304000	452.515002	209.208120	0.259577	18.193570	0.540463	8.087715
2720.324000	452.515002	209.196506	0.259580	18.192560	0.540469	8.087266
2720.344000	452.515002	209.183905	0.259583	18.191464	0.540475	8.086779
2720.364000	452.515002	209.177485	0.259585	18.190905	0.540479	8.086531
2720.384000	452.515002	209.177830	0.259584	18.190935	0.540478	8.086544
2720.404000	452.515002	209.161107	0.259589	18.189481	0.540487	8.085898
2720.424000	452.515002	209.163436	0.259588	18.189684	0.540486	8.085988
2720.444000	452.514922	209.180183	0.259584	18.191140	0.540477	8.086635
2720.464000	452.515002	209.173862	0.259585	18.190590	0.540480	8.086391
2720.484000	452.515002	209.186141	0.259582	18.191658	0.540474	8.086866
2720.504000	452.515002	209.170028	0.259586	18.190257	0.540482	8.086243
2720.524000	452.515002	209.157231	0.259590	18.189144	0.540489	8.085748
2720.544000	452.515002	209.154121	0.259591	18.188874	0.540491	8.085628
2720.564000	452.515002	209.165287	0.259588	18.189845	0.540485	8.086059
2720.584000	452.515002	209.163243	0.259588	18.189667	0.540486	8.085980
2720.604000	452.514922	209.155457	0.259590	18.188990	0.540490	8.085679
2720.624000	452.515002	209.149588	0.259592	18.188479	0.540493	8.085453
2720.644000	452.515002	209.134841	0.259596	18.187197	0.540500	8.084882
2720.664000	452.515002	209.141399	0.259594	18.187767	0.540497	8.085136
2720.684000	452.515002	209.158115	0.259590	18.189221	0.540489	8.085782
2720.704000	452.515002	209.142055	0.259594	18.187824	0.540497	8.085161
2720.724000	452.515002	209.142192	0.259594	18.187836	0.540497	8.085167
2720.744000	452.515002	209.141907	0.259594	18.187811	0.540497	8.085156
2720.764000	452.515002	209.149456	0.259592	18.188468	0.540493	8.085447
2720.784000	452.515002	209.142133	0.259594	18.187831	0.540497	8.085164
2720.804000	452.515002	209.140685	0.259594	18.187705	0.540497	8.085108
2720.824000	452.515002	209.122535	0.259599	18.186127	0.540507	8.084407
2720.844000	452.515002	209.144925	0.259593	18.188074	0.540495	8.085272
2720.864000	452.514922	209.140964	0.259594	18.187729	0.540497	8.085119
2720.884000	452.514922	209.132813	0.259596	18.187021	0.540501	8.084804
2720.904000	452.515002	209.129973	0.259597	18.186774	0.540503	8.084694
2720.924000	452.515002	209.125048	0.259598	18.186345	0.540506	8.084504
2720.944000	452.515002	209.125295	0.259598	18.186367	0.540505	8.084513
2720.964000	452.515002	209.127150	0.259598	18.186528	0.540504	8.084585
2720.984000	452.514922	209.122330	0.259599	18.186109	0.540507	8.084399
2721.004000	452.515002	209.120081	0.259600	18.185913	0.540508	8.084312
2721.024000	452.515002	209.121447	0.259599	18.186032	0.540507	8.084365
2721.044000	452.515002	209.126462	0.259598	18.186468	0.540505	8.084559
2721.064000	452.515002	209.125906	0.259598	18.186420	0.540505	8.084537
2721.084000	452.515002	209.109210	0.259602	18.184968	0.540514	8.083892
2721.104000	452.515002	209.105104	0.259603	18.184611	0.540516	8.083733
2721.124000	452.515002	209.112690	0.259601	18.185271	0.540512	8.084026
2721.144000	452.515002	209.106006	0.259603	18.184689	0.540515	8.083768
2721.164000	452.515002	209.106154	0.259603	18.184702	0.540515	8.083773
2721.184000	452.515002	209.103114	0.259604	18.184438	0.540517	8.083656
2721.204000	452.515002	209.101301	0.259604	18.184280	0.540518	8.083586
2721.224000	452.515002	209.099744	0.259605	18.184145	0.540519	8.083526
2721.244000	452.515002	209.117090	0.259600	18.185653	0.540510	8.084196
2721.264000	452.515002	209.095806	0.259606	18.183802	0.540521	8.083373
2721.284000	452.515002	209.100795	0.259605	18.184236	0.540518	8.083566
2721.304000	452.515002	209.103547	0.259604	18.184475	0.540517	8.083673
2721.324000	452.515002	209.106040	0.259603	18.184692	0.540515	8.083769
2721.344000	452.515002	209.090635	0.259607	18.183353	0.540523	8.083173
2721.364000	452.515002	209.100274	0.259605	18.184191	0.540518	8.083546
2721.384000	452.515002	209.092118	0.259607	18.183482	0.540522	8.083231
2721.404000	452.515002	209.095035	0.259606	18.183735	0.540521	8.083344
2721.424000	452.515002	209.077571	0.259611	18.182216	0.540530	8.082668
2721.444000	452.515002	209.096356	0.259606	18.183850	0.540520	8.083395
2721.464000	452.515002	209.090256	0.259607	18.183320	0.540523	8.083159
2721.484000	452.515002	209.074459	0.259611	18.181946	0.540531	8.082548
2721.504000	452.515002	209.076053	0.259611	18.182084	0.540531	8.082610
2721.524000	452.515002	209.079092	0.259610	18.182349	0.540529	8.082727
2721.544000	452.515002	209.077072	0.259611	18.182173	0.540530	8.082649
2721.564000	452.514922	209.072057	0.259612	18.181737	0.540533	8.082455
2721.584000	452.514922	209.079466	0.259610	18.182381	0.540529	8.082742
2721.604000	452.515002	209.073574	0.259612	18.181869	0.540532	8.082514
2721.624000	452.515002	209.069725	0.259613	18.181534	0.540534	8.082365
2721.644000	452.515002	209.063477	0.259614	18.180991	0.540537	8.082124
2721.664000	452.515002	209.053231	0.259617	18.180100	0.540542	8.081727
2721.684000	452.515002	209.056432	0.259616	18.180378	0.540541	8.081851
2721.704000	452.515002	209.063447	0.259614	18.180988	0.540537	8.082122
2721.724000	452.515002	209.052539	0.259617	18.180040	0.540543	8.081701
2721.744000	452.515002	209.065354	0.259614	18.181154	0.540536	8.082196
2721.764000	452.515002	209.066496	0.259614	18.181253	0.540536	8.082240
2721.784000	452.515002	209.060433	0.259615	18.180726	0.540539	8.082006
2721.804000	452.515002	209.046147	0.259619	18.179484	0.540546	8.081454
2721.824000	452.515002	209.053553	0.259617	18.180128	0.540542	8.081740
2721.844000	452.515002	209.045839	0.259619	18.179457	0.540546	8.081442
2721.864000	452.514922	209.048315	0.259618	18.179672	0.540545	8.081537
2721.884000	452.515002	209.053750	0.259617	18.180145	0.540542	8.081748
2721.904000	452.514922	209.045004	0.259619	18.179384	0.540547	8.081409
2721.924000	452.515002	209.043764	0.259619	18.179276	0.540547	8.081362
2721.944000	452.515002	209.036472	0.259621	18.178642	0.540551	8.081080
2721.964000	452.515002	209.026320	0.259624	18.177760	0.540556	8.080687
2721.984000	452.515002	209.045168	0.259619	18.179399	0.540547	8.081416
2722.004000	452.515002	209.042368	0.259620	18.179155	0.540548	8.081308
2722.024000	452.515002	209.047620	0.259618	18.179612	0.540545	8.081511
2722.044000	452.515002	209.041292	0.259620	18.179061	0.540549	8.081266
2722.064000	452.515002	209.035792	0.259622	18.178583	0.540551	8.081053
2722.084000	452.515002	209.031592	0.259623	18.178218	0.540554	8.080891
2722.104000	452.514922	209.030167	0.259623	18.178094	0.540554	8.080836
2722.124000	452.515002	209.027690	0.259624	18.177879	0.540556	8.080740
2722.144000	452.515002	209.036373	0.259621	18.178634	0.540551	8.081076
2722.164000	452.515002	209.018415	0.259626	18.177072	0.540560	8.080382
2722.184000	452.515002	209.020476	0.259626	18.177251	0.540559	8.080461
2722.204000	452.515002	209.030303	0.259623	18.178106	0.540554	8.080841
2722.224000	452.515002	209.019888	0.259626	18.177200	0.540560	8.080439
2722.244000	452.515002	209.009525	0.259628	18.176299	0.540565	8.080038
2722.264000	452.515002	209.014042	0.259627	18.176692	0.540563	8.080213
2722.284000	452.515002	209.024716	0.259624	18.177620	0.540557	8.080625
2722.304000	452.515002	209.004615	0.259630	18.175872	0.540567	8.079848
2722.324000	452.515002	209.024487	0.259624	18.177600	0.540557	8.080616
2722.344000	452.515002	209.016994	0.259626	18.176948	0.540561	8.080327
2722.364000	452.515002	209.013558	0.259627	18.176650	0.540563	8.080194
2722.384000	452.515002	209.016662	0.259627	18.176920	0.540561	8.080314
2722.404000	452.515002	209.019574	0.259626	18.177173	0.540560	8.080426
2722.424000	452.515002	209.021703	0.259625	18.177358	0.540559	8.080509
2722.444000	452.515002	209.008906	0.259629	18.176245	0.540565	8.080014
2722.464000	452.515002	209.009595	0.259628	18.176305	0.540565	8.080041
2722.484000	452.515002	209.024557	0.259624	18.177606	0.540557	8.080619
2722.504000	452.515002	209.010613	0.259628	18.176394	0.540564	8.080080
2722.524000	452.515002	209.005840	0.259629	18.175978	0.540567	8.079895
2722.544000	452.515002	208.991837	0.259633	18.174761	0.540574	8.079354
2722.564000	452.515002	209.002952	0.259630	18.175727	0.540568	8.079784
2722.584000	452.514922	208.986973	0.259634	18.174338	0.540576	8.079166
2722.604000	452.514922	209.003823	0.259630	18.175803	0.540568	8.079817
2722.624000	452.515002	208.992305	0.259633	18.174801	0.540574	8.079372
2722.644000	452.515002	208.986609	0.259634	18.174306	0.540577	8.079152
2722.664000	452.515002	208.988243	0.259634	18.174448	0.540576	8.079215
2722.684000	452.514922	208.995763	0.259632	18.175102	0.540572	8.079506
2722.704000	452.515002	209.003734	0.259630	18.175795	0.540568	8.079814
2722.724000	452.515002	208.988014	0.259634	18.174428	0.540576	8.079206
2722.744000	452.515002	208.990493	0.259633	18.174644	0.540575	8.079302
2722.764000	452.515002	208.984498	0.259635	18.174122	0.540578	8.079070
2722.784000	452.515002	208.971205	0.259638	18.172966	0.540585	8.078556
2722.804000	452.515002	208.972910	0.259638	18.173115	0.540584	8.078622
2722.824000	452.515002	208.986211	0.259634	18.174271	0.540577	8.079137
2722.844000	452.515002	208.971009	0.259638	18.172949	0.540585	8.078549
2722.864000	452.515002	208.974820	0.259637	18.173281	0.540583	8.078696
2722.884000	452.515002	208.965434	0.259640	18.172465	0.540587	8.078333
2722.904000	452.515002	208.972900	0.259638	18.173114	0.540584	8.078622
2722.924000	452.515002	208.976232	0.259637	18.173404	0.540582	8.078751
2722.944000	452.514922	208.978678	0.259636	18.173616	0.540581	8.078845
2722.964000	452.515002	208.972286	0.259638	18.173060	0.540584	8.078598
2722.984000	452.515002	208.962429	0.259641	18.172203	0.540589	8.078217
2723.004000	452.515002	208.965605	0.259640	18.172479	0.540587	8.078340
2723.024000	452.514922	208.981084	0.259636	18.173826	0.540579	8.078938
2723.044000	452.515002	208.966178	0.259640	18.172529	0.540587	8.078362
2723.064000	452.514922	208.973985	0.259638	18.173208	0.540583	8.078664
2723.084000	452.515002	208.963241	0.259640	18.172274	0.540589	8.078249
2723.104000	452.515002	208.974256	0.259638	18.173232	0.540583	8.078674
2723.124000	452.514922	208.960492	0.259641	18.172035	0.540590	8.078142
2723.144000	452.514922	208.972310	0.259638	18.173063	0.540584	8.078599
2723.164000	452.515002	208.964186	0.259640	18.172356	0.540588	8.078285
2723.184000	452.514922	208.956989	0.259642	18.171730	0.540592	8.078007
2723.204000	452.515002	208.961238	0.259641	18.172100	0.540590	8.078171
2723.224000	452.515002	208.955935	0.259642	18.171638	0.540592	8.077966
2723.244000	452.515002	208.955284	0.259643	18.171582	0.540593	8.077941
2723.264000	452.515002	208.966383	0.259640	18.172547	0.540587	8.078370
2723.284000	452.515002	208.946011	0.259645	18.170775	0.540597	8.077583
2723.304000	452.515002	208.944343	0.259645	18.170630	0.540598	8.077518
2723.324000	452.515002	208.947045	0.259645	18.170865	0.540597	8.077623
2723.344000	452.515002	208.946213	0.259645	18.170793	0.540597	8.077590
2723.364000	452.515002	208.948613	0.259644	18.171002	0.540596	8.077683
2723.384000	452.515002	208.945975	0.259645	18.170772	0.540597	8.077581
2723.404000	452.514922	208.936248	0.259647	18.169926	0.540602	8.077205
2723.424000	452.515002	208.934300	0.259648	18.169757	0.540603	8.077130
2723.444000	452.515002	208.940302	0.259646	18.170279	0.540600	8.077362
2723.464000	452.515002	208.929679	0.259649	18.169355	0.540606	8.076951
2723.484000	452.515002	208.923817	0.259651	18.168845	0.540609	8.076725
2723.504000	452.515002	208.929751	0.259649	18.169361	0.540606	8.076954
2723.524000	452.515002	208.937004	0.259647	18.169992	0.540602	8.077234
2723.544000	452.515002	208.945798	0.259645	18.170757	0.540598	8.077574
2723.564000	452.514922	208.930433	0.259649	18.169421	0.540605	8.076980
2723.584000	452.515002	208.923808	0.259651	18.168845	0.540609	8.076724
2723.604000	452.515002	208.941483	0.259646	18.170382	0.540600	8.077407
2723.624000	452.514922	208.934666	0.259648	18.169789	0.540603	8.077144
2723.644000	452.515002	208.929914	0.259649	18.169376	0.540606	8.076960
2723.664000	452.514922	208.933335	0.259648	18.169673	0.540604	8.077092
2723.684000	452.515002	208.920225	0.259652	18.168533	0.540611	8.076586
2723.704000	452.515002	208.912071	0.259654	18.167824	0.540615	8.076270
2723.724000	452.515002	208.910137	0.259654	18.167656	0.540616	8.076196
2723.744000	452.515002	208.912915	0.259654	18.167897	0.540614	8.076303
2723.764000	452.514922	208.909150	0.259655	18.167570	0.540616	8.076158
2723.784000	452.515002	208.900013	0.259657	18.166775	0.540621	8.075804
2723.804000	452.514922	208.894750	0.259658	18.166318	0.540624	8.075601
2723.824000	452.514922	208.894397	0.259658	18.166287	0.540624	8.075587
2723.844000	452.514922	208.913110	0.259654	18.167914	0.540614	8.076311
2723.864000	452.515002	208.905604	0.259656	18.167262	0.540618	8.076020
2723.884000	452.515002	208.903289	0.259656	18.167060	0.540619	8.075931
2723.904000	452.514922	208.908874	0.259655	18.167546	0.540616	8.076147
2723.924000	452.514922	208.904240	0.259656	18.167143	0.540619	8.075968
2723.944000	452.514922	208.885588	0.259661	18.165521	0.540628	8.075247
2723.964000	452.515002	208.887463	0.259660	18.165684	0.540628	8.075319
2723.984000	452.515002	208.889643	0.259660	18.165874	0.540626	8.075403
2724.004000	452.515002	208.887651	0.259660	18.165700	0.540627	8.075326
2724.024000	452.515002	208.893766	0.259659	18.166232	0.540624	8.075563
2724.044000	452.515002	208.894604	0.259658	18.166305	0.540624	8.075595
2724.064000	452.515002	208.896103	0.259658	18.166435	0.540623	8.075653
2724.084000	452.515002	208.881598	0.259662	18.165174	0.540631	8.075092
2724.104000	452.514922	208.879896	0.259662	18.165026	0.540631	8.075027
2724.124000	452.515002	208.881223	0.259662	18.165141	0.540631	8.075078
2724.144000	452.514922	208.882382	0.259662	18.165242	0.540630	8.075123
2724.164000	452.514922	208.862088	0.259667	18.163477	0.540640	8.074338
2724.184000	452.515002	208.877096	0.259663	18.164782	0.540633	8.074918
2724.204000	452.515002	208.872466	0.259664	18.164380	0.540635	8.074739
2724.224000	452.515002	208.871703	0.259664	18.164313	0.540636	8.074710
2724.244000	452.514922	208.857162	0.259668	18.163049	0.540643	8.074148
2724.264000	452.515002	208.861655	0.259667	18.163440	0.540641	8.074321
2724.284000	452.515002	208.866833	0.259666	18.163890	0.540638	8.074522
2724.304000	452.515002	208.851639	0.259670	18.162569	0.540646	8.073934
2724.324000	452.515002	208.839031	0.259673	18.161472	0.540652	8.073447
2724.344000	452.514922	208.830872	0.259675	18.160763	0.540657	8.073131
2724.364000	452.515002	208.850991	0.259670	18.162512	0.540646	8.073909
2724.384000	452.515002	208.837084	0.259673	18.161303	0.540653	8.073372
2724.404000	452.515002	208.838190	0.259673	18.161399	0.540653	8.073414
2724.424000	452.514922	208.833882	0.259674	18.161024	0.540655	8.073248
2724.444000	452.515002	208.858015	0.259668	18.163123	0.540643	8.074181
2724.464000	452.515002	208.834129	0.259674	18.161046	0.540655	8.073257
2724.484000	452.514922	208.826575	0.259676	18.160389	0.540659	8.072965
2724.504000	452.515002	208.811938	0.259680	18.159116	0.540666	8.072399
2724.524000	452.515002	208.827750	0.259676	18.160491	0.540658	8.073011
2724.544000	452.515002	208.827985	0.259676	18.160512	0.540658	8.073020
2724.564000	452.515002	208.817284	0.259679	18.159581	0.540664	8.072606
2724.584000	452.515002	208.826260	0.259676	18.160361	0.540659	8.072953
2724.604000	452.515002	208.814713	0.259679	18.159357	0.540665	8.072507
2724.624000	452.515002	208.820578	0.259678	18.159867	0.540662	8.072733
2724.644000	452.515002	208.822264	0.259677	18.160014	0.540661	8.072799
2724.664000	452.515002	208.822898	0.259677	18.160069	0.540661	8.072823
2724.684000	452.515002	208.815763	0.259679	18.159449	0.540664	8.072547
2724.704000	452.515002	208.815421	0.259679	18.159419	0.540665	8.072534
2724.724000	452.515002	208.824137	0.259677	18.160177	0.540660	8.072871
2724.744000	452.515002	208.812186	0.259680	18.159138	0.540666	8.072409
2724.764000	452.515002	208.812044	0.259680	18.159125	0.540666	8.072404
2724.784000	452.515002	208.810402	0.259680	18.158982	0.540667	8.072340
2724.804000	452.515002	208.818351	0.259678	18.159674	0.540663	8.072647
2724.824000	452.515002	208.807051	0.259681	18.158691	0.540669	8.072211
2724.844000	452.515002	208.809091	0.259681	18.158868	0.540668	8.072289
2724.864000	452.515002	208.811327	0.259680	18.159063	0.540667	8.072376
2724.884000	452.515002	208.802832	0.259682	18.158324	0.540671	8.072047
2724.904000	452.515002	208.803479	0.259682	18.158380	0.540671	8.072072
2724.924000	452.514922	208.802729	0.259682	18.158315	0.540671	8.072043
2724.944000	452.515002	208.795829	0.259684	18.157715	0.540675	8.071777
2724.964000	452.515002	208.795243	0.259684	18.157664	0.540675	8.071754
2724.984000	452.515002	208.789616	0.259686	18.157175	0.540678	8.071536
2725.004000	452.515002	208.786925	0.259687	18.156941	0.540679	8.071432
2725.024000	452.515002	208.774556	0.259690	18.155865	0.540686	8.070954
2725.044000	452.515002	208.807774	0.259681	18.158754	0.540668	8.072238
2725.064000	452.514922	208.774675	0.259690	18.155875	0.540685	8.070959
2725.084000	452.515002	208.792739	0.259685	18.157446	0.540676	8.071657
2725.104000	452.515002	208.782700	0.259688	18.156573	0.540681	8.071269
2725.124000	452.515002	208.791017	0.259686	18.157297	0.540677	8.071591
2725.144000	452.515002	208.780078	0.259688	18.156345	0.540683	8.071168
2725.164000	452.515002	208.771483	0.259691	18.155598	0.540687	8.070835
2725.184000	452.515002	208.774102	0.259690	18.155826	0.540686	8.070937
2725.204000	452.515002	208.781756	0.259688	18.156491	0.540682	8.071233
2725.224000	452.514922	208.785382	0.259687	18.156807	0.540680	8.071373
2725.244000	452.515002	208.776620	0.259689	18.156045	0.540684	8.071034
2725.264000	452.514922	208.772192	0.259690	18.155659	0.540687	8.070863
2725.284000	452.515002	208.780040	0.259688	18.156342	0.540683	8.071166
2725.304000	452.514922	208.779421	0.259688	18.156288	0.540683	8.071142
2725.324000	452.515002	208.772057	0.259690	18.155648	0.540687	8.070858
2725.344000	452.515002	208.768810	0.259691	18.155365	0.540689	8.070732
2725.364000	452.515002	208.768550	0.259691	18.155343	0.540689	8.070722
2725.384000	452.515002	208.757019	0.259694	18.154340	0.540695	8.070276
2725.404000	452.515002	208.768650	0.259691	18.155351	0.540689	8.070726
2725.424000	452.515002	208.767495	0.259692	18.155251	0.540689	8.070681
2725.444000	452.515002	208.760242	0.259694	18.154620	0.540693	8.070401
2725.464000	452.515002	208.750271	0.259696	18.153753	0.540698	8.070015
2725.484000	452.515002	208.760023	0.259694	18.154601	0.540693	8.070392
2725.504000	452.515002	208.758375	0.259694	18.154458	0.540694	8.070329
2725.524000	452.515002	208.761148	0.259693	18.154699	0.540692	8.070436
2725.544000	452.515002	208.737163	0.259700	18.152613	0.540705	8.069509
2725.564000	452.514922	208.753123	0.259695	18.154001	0.540696	8.070126
2725.584000	452.515002	208.756572	0.259695	18.154301	0.540695	8.070259
2725.604000	452.515002	208.749192	0.259696	18.153659	0.540699	8.069974
2725.624000	452.515002	208.753461	0.259695	18.154031	0.540696	8.070139
2725.644000	452.515002	208.749835	0.259696	18.153715	0.540698	8.069999
2725.664000	452.515002	208.749585	0.259696	18.153694	0.540698	8.069989
2725.684000	452.515002	208.737202	0.259700	18.152617	0.540705	8.069510
2725.704000	452.515002	208.745133	0.259697	18.153306	0.540701	8.069817
2725.724000	452.515002	208.733860	0.259700	18.152326	0.540706	8.069381
2725.744000	452.515002	208.736636	0.259700	18.152567	0.540705	8.069488
2725.764000	452.515002	208.739694	0.259699	18.152833	0.540703	8.069607
2725.784000	452.515002	208.719980	0.259704	18.151119	0.540714	8.068844
2725.804000	452.514922	208.734963	0.259700	18.152422	0.540706	8.069424
2725.824000	452.515002	208.733460	0.259701	18.152291	0.540707	8.069366
2725.844000	452.515002	208.728534	0.259702	18.151863	0.540709	8.069175
2725.864000	452.515002	208.724748	0.259703	18.151534	0.540711	8.069029
2725.884000	452.515002	208.725598	0.259703	18.151607	0.540711	8.069062
2725.904000	452.515002	208.721030	0.259704	18.151210	0.540713	8.068885
2725.924000	452.515002	208.726383	0.259702	18.151676	0.540710	8.069092
2725.944000	452.515002	208.717097	0.259705	18.150868	0.540715	8.068733
2725.964000	452.515002	208.717872	0.259705	18.150936	0.540715	8.068763
2725.984000	452.515002	208.714561	0.259705	18.150648	0.540716	8.068635
2726.004000	452.515002	208.711775	0.259706	18.150405	0.540718	8.068527
2726.024000	452.515002	208.718220	0.259705	18.150966	0.540714	8.068776
2726.044000	452.514922	208.724321	0.259703	18.151496	0.540711	8.069012
2726.064000	452.515002	208.714966	0.259705	18.150683	0.540716	8.068651
2726.084000	452.515002	208.714157	0.259706	18.150613	0.540717	8.068619
2726.104000	452.515002	208.700558	0.259709	18.149430	0.540724	8.068094
2726.124000	452.515002	208.705892	0.259708	18.149894	0.540721	8.068300
2726.144000	452.515002	208.706577	0.259708	18.149953	0.540720	8.068326
2726.164000	452.514922	208.707695	0.259707	18.150051	0.540720	8.068370
2726.184000	452.515002	208.706326	0.259708	18.149932	0.540721	8.068317
2726.204000	452.515002	208.696071	0.259710	18.149040	0.540726	8.067920
2726.224000	452.515002	208.701386	0.259709	18.149502	0.540723	8.068126
2726.244000	452.515002	208.696573	0.259710	18.149083	0.540726	8.067940
2726.264000	452.514922	208.699916	0.259709	18.149374	0.540724	8.068069
2726.284000	452.515002	208.705735	0.259708	18.149880	0.540721	8.068294
2726.304000	452.515002	208.702601	0.259709	18.149608	0.540723	8.068173
2726.324000	452.515002	208.686191	0.259713	18.148181	0.540731	8.067538
2726.344000	452.515002	208.689434	0.259712	18.148463	0.540729	8.067664
2726.364000	452.515002	208.677775	0.259715	18.147449	0.540735	8.067213
2726.384000	452.515002	208.698370	0.259710	18.149240	0.540725	8.068009
2726.404000	452.515002	208.700128	0.259709	18.149393	0.540724	8.068077
2726.424000	452.515002	208.698197	0.259710	18.149225	0.540725	8.068002
2726.444000	452.515002	208.695882	0.259710	18.149023	0.540726	8.067913
2726.464000	452.514922	208.700440	0.259709	18.149420	0.540724	8.068089
2726.484000	452.515002	208.698528	0.259710	18.149253	0.540725	8.068015
2726.504000	452.515002	208.693001	0.259711	18.148773	0.540727	8.067801
2726.524000	452.515002	208.691823	0.259711	18.148670	0.540728	8.067756
2726.544000	452.514922	208.687941	0.259712	18.148333	0.540730	8.067606
2726.564000	452.514922	208.669442	0.259717	18.146724	0.540739	8.066891
2726.584000	452.515002	208.688090	0.259712	18.148346	0.540730	8.067612
2726.604000	452.515002	208.686478	0.259713	18.148205	0.540731	8.067549
2726.624000	452.515002	208.676084	0.259716	18.147302	0.540736	8.067148
2726.644000	452.515002	208.671676	0.259717	18.146918	0.540738	8.066977
2726.664000	452.515002	208.677884	0.259715	18.147458	0.540735	8.067217
2726.684000	452.515002	208.658823	0.259720	18.145800	0.540745	8.066480
2726.704000	452.515002	208.653947	0.259721	18.145376	0.540748	8.066292
2726.724000	452.514922	208.658029	0.259720	18.145731	0.540745	8.066449
2726.744000	452.515002	208.659008	0.259720	18.145817	0.540745	8.066487
2726.764000	452.515002	208.651247	0.259722	18.145142	0.540749	8.066187
2726.784000	452.515002	208.657393	0.259720	18.145676	0.540746	8.066425
2726.804000	452.515002	208.663263	0.259719	18.146187	0.540743	8.066652
2726.824000	452.514922	208.664524	0.259719	18.146296	0.540742	8.066701
2726.844000	452.514922	208.657425	0.259720	18.145679	0.540746	8.066426
2726.864000	452.515002	208.647805	0.259723	18.144842	0.540751	8.066054
2726.884000	452.515002	208.656962	0.259721	18.145639	0.540746	8.066408
2726.904000	452.515002	208.649306	0.259723	18.144973	0.540750	8.066112
2726.924000	452.515002	208.654775	0.259721	18.145448	0.540747	8.066324
2726.944000	452.514922	208.657671	0.259720	18.145700	0.540745	8.066436
2726.964000	452.515002	208.655268	0.259721	18.145491	0.540747	8.066343
2726.984000	452.515002	208.646388	0.259723	18.144719	0.540751	8.065999
2727.004000	452.515002	208.658917	0.259720	18.145809	0.540745	8.066484
2727.024000	452.515002	208.656841	0.259721	18.145628	0.540746	8.066404
2727.044000	452.515002	208.645608	0.259724	18.144651	0.540752	8.065969
2727.064000	452.515002	208.652832	0.259722	18.145279	0.540748	8.066249
2727.084000	452.515002	208.656856	0.259721	18.145629	0.540746	8.066404
2727.104000	452.515002	208.641419	0.259725	18.144287	0.540754	8.065807
2727.124000	452.514922	208.637991	0.259725	18.143989	0.540756	8.065675
2727.144000	452.515002	208.637426	0.259726	18.143940	0.540756	8.065653
2727.164000	452.515002	208.639277	0.259725	18.144101	0.540755	8.065725
2727.184000	452.515002	208.639364	0.259725	18.144108	0.540755	8.065728
2727.204000	452.515002	208.630835	0.259727	18.143366	0.540759	8.065398
2727.224000	452.515002	208.613633	0.259732	18.141871	0.540768	8.064733
2727.244000	452.515002	208.624274	0.259729	18.142796	0.540763	8.065145
2727.264000	452.515002	208.629771	0.259728	18.143274	0.540760	8.065357
2727.284000	452.515002	208.621571	0.259730	18.142561	0.540764	8.065040
2727.304000	452.515002	208.617019	0.259731	18.142165	0.540766	8.064864
2727.324000	452.515002	208.622572	0.259730	18.142648	0.540764	8.065079
2727.344000	452.515002	208.629748	0.259728	18.143272	0.540760	8.065356
2727.364000	452.515002	208.631866	0.259727	18.143456	0.540759	8.065438
2727.384000	452.515002	208.622037	0.259730	18.142601	0.540764	8.065058
2727.404000	452.515002	208.628959	0.259728	18.143203	0.540760	8.065326
2727.424000	452.515002	208.627038	0.259728	18.143036	0.540761	8.065251
2727.444000	452.515002	208.628083	0.259728	18.143127	0.540761	8.065292
2727.464000	452.514922	208.622327	0.259730	18.142627	0.540764	8.065069
2727.484000	452.514922	208.620952	0.259730	18.142507	0.540764	8.065016
2727.504000	452.515002	208.621062	0.259730	18.142517	0.540764	8.065020
2727.524000	452.514922	208.616839	0.259731	18.142149	0.540766	8.064857
2727.544000	452.515002	208.605214	0.259734	18.141138	0.540773	8.064408
2727.564000	452.514922	208.620127	0.259730	18.142435	0.540765	8.064984
2727.584000	452.514922	208.619778	0.259730	18.142405	0.540765	8.064971
2727.604000	452.515002	208.609211	0.259733	18.141486	0.540770	8.064562
2727.624000	452.514922	208.619592	0.259730	18.142389	0.540765	8.064964
2727.644000	452.515002	208.615288	0.259731	18.142015	0.540767	8.064797
2727.664000	452.514922	208.602586	0.259735	18.140910	0.540774	8.064306
2727.684000	452.515002	208.604674	0.259734	18.141091	0.540773	8.064387
2727.704000	452.515002	208.606829	0.259734	18.141279	0.540772	8.064470
2727.724000	452.515002	208.598370	0.259736	18.140543	0.540776	8.064143
2727.744000	452.515002	208.612623	0.259732	18.141783	0.540769	8.064694
2727.764000	452.515002	208.607025	0.259734	18.141296	0.540772	8.064478
2727.784000	452.515002	208.609285	0.259733	18.141492	0.540770	8.064565
2727.804000	452.515002	208.601963	0.259735	18.140856	0.540774	8.064282
2727.824000	452.515002	208.588253	0.259738	18.139663	0.540781	8.063752
2727.844000	452.515002	208.606197	0.259734	18.141224	0.540772	8.064446
2727.864000	452.515002	208.590296	0.259738	18.139841	0.540780	8.063831
2727.884000	452.515002	208.599877	0.259735	18.140674	0.540775	8.064201
2727.904000	452.515002	208.586902	0.259739	18.139546	0.540782	8.063700
2727.924000	452.515002	208.589173	0.259738	18.139743	0.540781	8.063788
2727.944000	452.515002	208.579740	0.259741	18.138923	0.540786	8.063423
2727.964000	452.515002	208.583530	0.259740	18.139253	0.540784	8.063569
2727.984000	452.515002	208.588547	0.259738	18.139689	0.540781	8.063763
2728.004000	452.515002	208.595695	0.259737	18.140311	0.540777	8.064040
2728.024000	452.515002	208.587049	0.259739	18.139559	0.540782	8.063706
2728.044000	452.514922	208.589499	0.259738	18.139772	0.540781	8.063800
2728.064000	452.514922	208.562515	0.259745	18.137425	0.540794	8.062757
2728.084000	452.514922	208.574842	0.259742	18.138497	0.540788	8.063234
2728.104000	452.515002	208.566585	0.259744	18.137779	0.540792	8.062914
2728.124000	452.515002	208.577309	0.259741	18.138712	0.540787	8.063329
2728.144000	452.515002	208.568449	0.259744	18.137941	0.540791	8.062986
2728.164000	452.515002	208.569354	0.259743	18.138020	0.540791	8.063021
2728.184000	452.515002	208.573934	0.259742	18.138418	0.540789	8.063199
2728.204000	452.515002	208.565540	0.259744	18.137688	0.540793	8.062874
2728.224000	452.515002	208.572410	0.259743	18.138286	0.540789	8.063140
2728.244000	452.515002	208.564458	0.259745	18.137594	0.540793	8.062832
2728.264000	452.514922	208.567363	0.259744	18.137847	0.540792	8.062944
2728.284000	452.515002	208.563740	0.259745	18.137532	0.540794	8.062804
2728.304000	452.515002	208.558891	0.259746	18.137110	0.540796	8.062617
2728.324000	452.515002	208.554398	0.259747	18.136719	0.540799	8.062443
2728.344000	452.515002	208.560926	0.259746	18.137287	0.540795	8.062696
2728.364000	452.515002	208.549776	0.259749	18.136317	0.540801	8.062265
2728.384000	452.515002	208.562249	0.259745	18.137402	0.540795	8.062747
2728.404000	452.515002	208.560443	0.259746	18.137245	0.540796	8.062677
2728.424000	452.514922	208.557679	0.259746	18.137005	0.540797	8.062570
2728.444000	452.515002	208.557335	0.259747	18.136975	0.540797	8.062557
2728.464000	452.515002	208.548421	0.259749	18.136199	0.540802	8.062212
2728.484000	452.515002	208.553723	0.259748	18.136661	0.540799	8.062417
2728.504000	452.515002	208.543220	0.259750	18.135747	0.540804	8.062011
2728.524000	452.515002	208.543841	0.259750	18.135801	0.540804	8.062035
2728.544000	452.515002	208.542481	0.259750	18.135683	0.540805	8.061983
2728.564000	452.515002	208.552829	0.259748	18.136583	0.540799	8.062383
2728.584000	452.515002	208.549830	0.259749	18.136322	0.540801	8.062267
2728.604000	452.515002	208.549059	0.259749	18.136255	0.540801	8.062237
2728.624000	452.514922	208.549010	0.259749	18.136251	0.540801	8.062235
2728.644000	452.515002	208.547422	0.259749	18.136113	0.540802	8.062174
2728.664000	452.515002	208.553354	0.259748	18.136629	0.540799	8.062403
2728.684000	452.515002	208.546913	0.259749	18.136068	0.540802	8.062154
2728.704000	452.515002	208.535944	0.259752	18.135114	0.540808	8.061730
2728.724000	452.515002	208.552607	0.259748	18.136564	0.540800	8.062374
2728.744000	452.515002	208.547967	0.259749	18.136160	0.540802	8.062195
2728.764000	452.515002	208.558915	0.259746	18.137112	0.540796	8.062618
2728.784000	452.514922	208.564781	0.259745	18.137622	0.540793	8.062845
2728.804000	452.515002	208.549386	0.259749	18.136283	0.540801	8.062250
2728.824000	452.515002	208.558047	0.259746	18.137037	0.540797	8.062584
2728.844000	452.515002	208.552862	0.259748	18.136586	0.540799	8.062384
2728.864000	452.515002	208.545973	0.259750	18.135987	0.540803	8.062118
2728.884000	452.514922	208.537742	0.259752	18.135271	0.540807	8.061799
2728.904000	452.515002	208.541455	0.259751	18.135594	0.540805	8.061943
2728.924000	452.515002	208.540996	0.259751	18.135554	0.540806	8.061925
2728.944000	452.515002	208.520328	0.259756	18.133756	0.540816	8.061126
2728.964000	452.515002	208.537714	0.259752	18.135268	0.540807	8.061798
2728.984000	452.515002	208.534232	0.259753	18.134966	0.540809	8.061664
2729.004000	452.515002	208.513114	0.259758	18.133129	0.540820	8.060847
2729.024000	452.515002	208.531520	0.259753	18.134730	0.540810	8.061559
2729.044000	452.515002	208.522438	0.259756	18.133940	0.540815	8.061208
2729.064000	452.515002	208.516055	0.259757	18.133385	0.540818	8.060961
2729.084000	452.515002	208.525260	0.259755	18.134185	0.540814	8.061317
2729.104000	452.515002	208.519689	0.259756	18.133701	0.540816	8.061101
2729.124000	452.515002	208.527884	0.259754	18.134413	0.540812	8.061418
2729.144000	452.515002	208.511627	0.259759	18.133000	0.540821	8.060790
2729.164000	452.514922	208.507996	0.259759	18.132684	0.540822	8.060649
2729.184000	452.514922	208.517385	0.259757	18.133500	0.540818	8.061012
2729.204000	452.515002	208.512149	0.259758	18.133045	0.540820	8.060810
2729.224000	452.515002	208.506324	0.259760	18.132539	0.540823	8.060585
2729.244000	452.515002	208.513376	0.259758	18.133152	0.540820	8.060857
2729.264000	452.515002	208.505925	0.259760	18.132504	0.540824	8.060569
2729.284000	452.515002	208.519010	0.259757	18.133642	0.540817	8.061075
2729.304000	452.515002	208.520551	0.259756	18.133776	0.540816	8.061135
2729.324000	452.515002	208.517074	0.259757	18.133473	0.540818	8.061000
2729.344000	452.515002	208.526409	0.259755	18.134285	0.540813	8.061361
2729.364000	452.515002	208.514264	0.259758	18.133229	0.540819	8.060892
2729.384000	452.515002	208.503556	0.259761	18.132298	0.540825	8.060478
2729.404000	452.515002	208.501840	0.259761	18.132149	0.540826	8.060411
2729.424000	452.515002	208.515048	0.259758	18.133297	0.540819	8.060922
2729.444000	452.515002	208.500815	0.259761	18.132059	0.540826	8.060372
2729.464000	452.514922	208.513268	0.259758	18.133142	0.540820	8.060853
2729.484000	452.515002	208.499571	0.259762	18.131951	0.540827	8.060324
2729.504000	452.515002	208.496850	0.259762	18.131715	0.540828	8.060219
2729.524000	452.514922	208.510547	0.259759	18.132906	0.540821	8.060748
2729.544000	452.515002	208.495096	0.259763	18.131562	0.540829	8.060151
2729.564000	452.514922	208.485638	0.259765	18.130740	0.540834	8.059785
2729.584000	452.515002	208.489148	0.259764	18.131045	0.540832	8.059921
2729.604000	452.515002	208.489423	0.259764	18.131069	0.540832	8.059931
2729.624000	452.515002	208.497190	0.259762	18.131744	0.540828	8.060232
2729.644000	452.515002	208.490829	0.259764	18.131191	0.540831	8.059986
2729.664000	452.515002	208.495812	0.259763	18.131624	0.540829	8.060178
2729.684000	452.515002	208.493019	0.259763	18.131381	0.540830	8.060070
2729.704000	452.515002	208.494960	0.259763	18.131550	0.540829	8.060145
2729.724000	452.515002	208.491279	0.259764	18.131230	0.540831	8.060003
2729.744000	452.515002	208.486341	0.259765	18.130801	0.540834	8.059812
2729.764000	452.514922	208.486706	0.259765	18.130833	0.540833	8.059826
2729.784000	452.514922	208.489144	0.259764	18.131044	0.540832	8.059921
2729.804000	452.515002	208.479899	0.259767	18.130241	0.540837	8.059563
2729.824000	452.515002	208.483608	0.259766	18.130563	0.540835	8.059707
2729.844000	452.515002	208.473316	0.259769	18.129668	0.540840	8.059309
2729.864000	452.515002	208.481858	0.259766	18.130411	0.540836	8.059639
2729.884000	452.515002	208.488682	0.259765	18.131004	0.540832	8.059903
2729.904000	452.515002	208.471531	0.259769	18.129513	0.540841	8.059240
2729.924000	452.515002	208.480110	0.259767	18.130259	0.540837	8.059571
2729.944000	452.515002	208.475466	0.259768	18.129855	0.540839	8.059392
2729.964000	452.515002	208.472882	0.259769	18.129630	0.540841	8.059292
2729.984000	452.515002	208.479913	0.259767	18.130242	0.540837	8.059564
2730.004000	452.515002	208.477369	0.259767	18.130021	0.540838	8.059465
2730.024000	452.515002	208.473334	0.259769	18.129670	0.540840	8.059309
2730.044000	452.515002	208.471329	0.259769	18.129495	0.540841	8.059232
2730.064000	452.515002	208.452107	0.259774	18.127824	0.540851	8.058489
2730.084000	452.515002	208.473821	0.259768	18.129712	0.540840	8.059328
2730.104000	452.515002	208.469705	0.259769	18.129354	0.540842	8.059169
2730.124000	452.515002	208.472461	0.259769	18.129594	0.540841	8.059276
2730.144000	452.515002	208.459198	0.259772	18.128440	0.540848	8.058763
2730.164000	452.514922	208.457444	0.259773	18.128288	0.540848	8.058695
2730.184000	452.515002	208.457459	0.259773	18.128289	0.540848	8.058696
2730.204000	452.515002	208.462550	0.259771	18.128732	0.540846	8.058893
2730.224000	452.515002	208.455780	0.259773	18.128143	0.540849	8.058631
2730.244000	452.515002	208.460726	0.259772	18.128573	0.540847	8.058822
2730.264000	452.514922	208.458122	0.259772	18.128347	0.540848	8.058721
2730.284000	452.515002	208.459000	0.259772	18.128423	0.540848	8.058755
2730.304000	452.515002	208.466521	0.259770	18.129077	0.540844	8.059046
2730.324000	452.515002	208.441390	0.259777	18.126892	0.540857	8.058075
2730.344000	452.515002	208.468115	0.259770	18.129216	0.540843	8.059108
2730.364000	452.515002	208.455950	0.259773	18.128158	0.540849	8.058637
2730.384000	452.515002	208.439045	0.259777	18.126688	0.540858	8.057984
2730.404000	452.515002	208.446169	0.259776	18.127307	0.540854	8.058259
2730.424000	452.515002	208.434212	0.259779	18.126267	0.540860	8.057797
2730.444000	452.515002	208.435803	0.259778	18.126406	0.540860	8.057859
2730.464000	452.515002	208.432212	0.259779	18.126093	0.540861	8.057720
2730.484000	452.515002	208.446740	0.259775	18.127357	0.540854	8.058281
2730.504000	452.515002	208.431668	0.259779	18.126046	0.540862	8.057699
2730.524000	452.514922	208.433005	0.259779	18.126162	0.540861	8.057750
2730.544000	452.515002	208.435959	0.259778	18.126419	0.540859	8.057865
2730.563000	452.514922	208.434758	0.259779	18.126315	0.540860	8.057818
2730.583000	452.514922	208.419135	0.259783	18.124956	0.540868	8.057214
2730.603000	452.515002	208.427054	0.259781	18.125645	0.540864	8.057520
2730.623000	452.515002	208.426814	0.259781	18.125624	0.540864	8.057511
2730.643000	452.515002	208.426260	0.259781	18.125576	0.540864	8.057490
2730.663000	452.515002	208.428133	0.259780	18.125739	0.540864	8.057562
2730.683000	452.515002	208.418671	0.259783	18.124916	0.540868	8.057196
2730.703000	452.514922	208.433335	0.259779	18.126191	0.540861	8.057763
2730.723000	452.515002	208.424606	0.259781	18.125432	0.540865	8.057426
2730.743000	452.515002	208.423294	0.259782	18.125318	0.540866	8.057375
2730.763000	452.515002	208.416563	0.259783	18.124733	0.540869	8.057115
2730.783000	452.515002	208.406232	0.259786	18.123834	0.540875	8.056715
2730.803000	452.515002	208.413164	0.259784	18.124437	0.540871	8.056983
2730.823000	452.515002	208.416235	0.259783	18.124704	0.540870	8.057102
2730.843000	452.515002	208.419684	0.259783	18.125004	0.540868	8.057235
2730.863000	452.515002	208.412735	0.259784	18.124400	0.540871	8.056967
2730.883000	452.515002	208.411283	0.259785	18.124273	0.540872	8.056911
2730.903000	452.515002	208.406095	0.259786	18.123822	0.540875	8.056710
2730.923000	452.514922	208.409260	0.259785	18.124098	0.540873	8.056832
2730.943000	452.514922	208.411609	0.259785	18.124302	0.540872	8.056923
2730.963000	452.515002	208.408662	0.259785	18.124046	0.540874	8.056809
2730.983000	452.515002	208.414995	0.259784	18.124596	0.540870	8.057054
2731.003000	452.515002	208.388624	0.259791	18.122303	0.540884	8.056035
2731.023000	452.515002	208.388951	0.259791	18.122331	0.540884	8.056047
2731.043000	452.515002	208.403963	0.259787	18.123637	0.540876	8.056628
2731.063000	452.515002	208.398884	0.259788	18.123195	0.540879	8.056431
2731.083000	452.514922	208.389429	0.259790	18.122373	0.540883	8.056066
2731.103000	452.515002	208.398343	0.259788	18.123148	0.540879	8.056410
2731.123000	452.515002	208.390931	0.259790	18.122504	0.540883	8.056124
2731.143000	452.515002	208.390438	0.259790	18.122461	0.540883	8.056105
2731.163000	452.515002	208.386227	0.259791	18.122094	0.540885	8.055942
2731.183000	452.515002	208.383943	0.259792	18.121896	0.540886	8.055854
2731.203000	452.515002	208.390224	0.259790	18.122442	0.540883	8.056097
2731.223000	452.515002	208.384118	0.259792	18.121911	0.540886	8.055860
2731.243000	452.515002	208.376436	0.259794	18.121243	0.540890	8.055564
2731.263000	452.515002	208.391429	0.259790	18.122547	0.540882	8.056143
2731.283000	452.515002	208.392941	0.259790	18.122678	0.540882	8.056202
2731.303000	452.515002	208.395971	0.259789	18.122942	0.540880	8.056319
2731.323000	452.515002	208.385854	0.259791	18.122062	0.540885	8.055928
2731.343000	452.515002	208.386280	0.259791	18.122099	0.540885	8.055944
2731.363000	452.515002	208.378220	0.259793	18.121398	0.540889	8.055632
2731.383000	452.515002	208.384618	0.259792	18.121955	0.540886	8.055880
2731.403000	452.515002	208.373366	0.259795	18.120976	0.540892	8.055445
2731.423000	452.515002	208.384708	0.259792	18.121962	0.540886	8.055883
2731.443000	452.515002	208.378685	0.259793	18.121439	0.540889	8.055650
2731.463000	452.515002	208.369036	0.259796	18.120599	0.540894	8.055277
2731.483000	452.514922	208.365172	0.259797	18.120263	0.540896	8.055128
2731.503000	452.515002	208.370588	0.259795	18.120734	0.540893	8.055337
2731.523000	452.515002	208.359037	0.259798	18.119730	0.540899	8.054891
2731.543000	452.515002	208.360713	0.259798	18.119876	0.540898	8.054956
2731.563000	452.515002	208.367376	0.259796	18.120455	0.540895	8.055213
2731.583000	452.515002	208.356713	0.259799	18.119528	0.540900	8.054801
2731.603000	452.515002	208.376465	0.259794	18.121245	0.540890	8.055565
2731.623000	452.515002	208.358058	0.259799	18.119645	0.540900	8.054853
2731.643000	452.515002	208.365023	0.259797	18.120250	0.540896	8.055122
2731.663000	452.515002	208.347285	0.259801	18.118708	0.540905	8.054437
2731.683000	452.515002	208.366377	0.259796	18.120368	0.540895	8.055175
2731.703000	452.515002	208.362215	0.259798	18.120006	0.540897	8.055014
2731.723000	452.515002	208.352492	0.259800	18.119161	0.540902	8.054638
2731.743000	452.515002	208.358543	0.259799	18.119687	0.540899	8.054872
2731.763000	452.515002	208.360758	0.259798	18.119880	0.540898	8.054957
2731.783000	452.515002	208.362079	0.259798	18.119994	0.540897	8.055008
2731.803000	452.515002	208.363598	0.259797	18.120127	0.540897	8.055067
2731.823000	452.515002	208.363619	0.259797	18.120128	0.540897	8.055068
2731.843000	452.515002	208.357883	0.259799	18.119630	0.540900	8.054846
2731.863000	452.515002	208.337609	0.259804	18.117866	0.540910	8.054062
2731.883000	452.515002	208.354304	0.259800	18.119318	0.540901	8.054708
2731.903000	452.515002	208.362582	0.259797	18.120038	0.540897	8.055028
2731.923000	452.515002	208.359235	0.259798	18.119747	0.540899	8.054899
2731.943000	452.515002	208.351192	0.259800	18.119048	0.540903	8.054588
2731.963000	452.514922	208.337499	0.259804	18.117857	0.540910	8.054058
2731.983000	452.515002	208.354400	0.259800	18.119327	0.540901	8.054712
2732.003000	452.514922	208.339794	0.259803	18.118056	0.540909	8.054147
2732.023000	452.515002	208.350552	0.259801	18.118992	0.540903	8.054563
2732.043000	452.515002	208.336075	0.259804	18.117733	0.540911	8.054003
2732.063000	452.514922	208.353351	0.259800	18.119235	0.540902	8.054671
2732.083000	452.515002	208.342278	0.259803	18.118272	0.540908	8.054243
2732.103000	452.514922	208.338070	0.259804	18.117907	0.540910	8.054080
2732.123000	452.514922	208.344716	0.259802	18.118484	0.540906	8.054337
2732.143000	452.515002	208.342889	0.259803	18.118326	0.540907	8.054267
2732.163000	452.515002	208.335441	0.259805	18.117678	0.540911	8.053979
2732.183000	452.514922	208.341314	0.259803	18.118189	0.540908	8.054206
2732.203000	452.515002	208.335144	0.259805	18.117652	0.540911	8.053967
2732.223000	452.515002	208.341379	0.259803	18.118194	0.540908	8.054208
2732.243000	452.514922	208.341652	0.259803	18.118218	0.540908	8.054219
2732.263000	452.515002	208.330859	0.259806	18.117279	0.540913	8.053802
2732.283000	452.514922	208.336270	0.259804	18.117750	0.540911	8.054011
2732.303000	452.515002	208.335876	0.259804	18.117716	0.540911	8.053995
2732.323000	452.515002	208.339231	0.259804	18.118008	0.540909	8.054125
2732.343000	452.514922	208.328605	0.259806	18.117083	0.540915	8.053714
2732.363000	452.515002	208.333995	0.259805	18.117552	0.540912	8.053923
2732.383000	452.515002	208.324406	0.259807	18.116718	0.540917	8.053552
2732.403000	452.515002	208.327490	0.259807	18.116986	0.540915	8.053671
2732.423000	452.515002	208.314803	0.259810	18.115883	0.540922	8.053181
2732.443000	452.515002	208.334595	0.259805	18.117604	0.540912	8.053946
2732.463000	452.515002	208.312371	0.259811	18.115672	0.540923	8.053087
2732.483000	452.515002	208.329086	0.259806	18.117125	0.540914	8.053733
2732.503000	452.514922	208.331826	0.259805	18.117363	0.540913	8.053839
2732.523000	452.515002	208.324702	0.259807	18.116744	0.540917	8.053564
2732.543000	452.515002	208.310086	0.259811	18.115473	0.540924	8.052998
2732.563000	452.514922	208.333930	0.259805	18.117546	0.540912	8.053920
2732.583000	452.515002	208.314080	0.259810	18.115820	0.540922	8.053153
2732.603000	452.515002	208.313580	0.259810	18.115777	0.540922	8.053134
2732.623000	452.515002	208.296356	0.259815	18.114279	0.540931	8.052468
2732.643000	452.515002	208.307799	0.259812	18.115274	0.540925	8.052910
2732.663000	452.515002	208.310637	0.259811	18.115521	0.540924	8.053020
2732.683000	452.515002	208.317868	0.259809	18.116150	0.540920	8.053299
2732.703000	452.515002	208.306029	0.259812	18.115120	0.540926	8.052842
2732.723000	452.515002	208.305220	0.259812	18.115050	0.540927	8.052810
2732.743000	452.515002	208.321965	0.259808	18.116506	0.540918	8.053458
2732.763000	452.514922	208.324136	0.259807	18.116695	0.540917	8.053542
2732.783000	452.515002	208.307945	0.259812	18.115287	0.540925	8.052916
2732.803000	452.515002	208.303455	0.259813	18.114896	0.540928	8.052742
2732.823000	452.515002	208.320706	0.259808	18.116396	0.540919	8.053409
2732.843000	452.515002	208.308288	0.259812	18.115317	0.540925	8.052929
2732.863000	452.515002	208.304300	0.259813	18.114970	0.540927	8.052775
2732.883000	452.514922	208.314554	0.259810	18.115861	0.540922	8.053171
2732.903000	452.515002	208.303577	0.259813	18.114907	0.540928	8.052747
2732.923000	452.515002	208.297707	0.259814	18.114396	0.540931	8.052520
2732.943000	452.514922	208.303469	0.259813	18.114897	0.540927	8.052743
2732.963000	452.515002	208.294320	0.259815	18.114102	0.540932	8.052389
2732.983000	452.515002	208.299092	0.259814	18.114517	0.540930	8.052573
2733.003000	452.515002	208.287693	0.259817	18.113526	0.540936	8.052133
2733.023000	452.515002	208.295590	0.259815	18.114212	0.540932	8.052438
2733.043000	452.515002	208.289021	0.259817	18.113641	0.540935	8.052184
2733.063000	452.515002	208.276163	0.259820	18.112523	0.540942	8.051687
2733.083000	452.515002	208.289088	0.259817	18.113647	0.540935	8.052187
2733.103000	452.515002	208.279509	0.259819	18.112814	0.540940	8.051816
2733.123000	452.515002	208.289239	0.259817	18.113660	0.540935	8.052193
2733.143000	452.515002	208.297754	0.259814	18.114400	0.540930	8.052522
2733.163000	452.515002	208.287488	0.259817	18.113508	0.540936	8.052125
2733.183000	452.515002	208.290994	0.259816	18.113813	0.540934	8.052260
2733.203000	452.515002	208.276464	0.259820	18.112549	0.540941	8.051699
2733.223000	452.515002	208.287904	0.259817	18.113544	0.540936	8.052141
2733.243000	452.515002	208.266311	0.259823	18.111666	0.540947	8.051306
2733.263000	452.515002	208.261772	0.259824	18.111271	0.540949	8.051131
2733.283000	452.515002	208.269671	0.259822	18.111958	0.540945	8.051436
2733.303000	452.514922	208.277729	0.259820	18.112659	0.540941	8.051748
2733.323000	452.514922	208.281827	0.259819	18.113015	0.540939	8.051906
2733.343000	452.515002	208.274680	0.259820	18.112394	0.540942	8.051630
2733.363000	452.515002	208.265318	0.259823	18.111580	0.540947	8.051268
2733.383000	452.515002	208.272907	0.259821	18.112240	0.540943	8.051561
2733.403000	452.515002	208.259210	0.259824	18.111049	0.540950	8.051032
2733.423000	452.514922	208.271748	0.259821	18.112139	0.540944	8.051516
2733.443000	452.515002	208.268458	0.259822	18.111853	0.540946	8.051389
2733.463000	452.515002	208.286951	0.259817	18.113461	0.540936	8.052104
2733.483000	452.515002	208.268293	0.259822	18.111838	0.540946	8.051383
2733.503000	452.515002	208.271616	0.259821	18.112127	0.540944	8.051511
2733.523000	452.514922	208.258060	0.259825	18.110949	0.540951	8.050987
2733.543000	452.515002	208.275620	0.259820	18.112476	0.540942	8.051666
2733.563000	452.515002	208.258474	0.259825	18.110985	0.540951	8.051003
2733.583000	452.515002	208.258874	0.259825	18.111019	0.540950	8.051019
2733.603000	452.515002	208.264923	0.259823	18.111545	0.540947	8.051253
2733.623000	452.515002	208.262418	0.259824	18.111328	0.540949	8.051156
2733.643000	452.514922	208.273858	0.259821	18.112322	0.540943	8.051598
2733.663000	452.514922	208.266106	0.259823	18.111648	0.540947	8.051298
2733.683000	452.515002	208.260544	0.259824	18.111165	0.540950	8.051083
2733.703000	452.515002	208.254691	0.259826	18.110656	0.540953	8.050857
2733.723000	452.515002	208.260886	0.259824	18.111194	0.540949	8.051096
2733.743000	452.515002	208.254985	0.259826	18.110681	0.540952	8.050868
2733.763000	452.514922	208.252934	0.259826	18.110503	0.540953	8.050789
2733.783000	452.514922	208.253033	0.259826	18.110511	0.540953	8.050793
2733.803000	452.515002	208.259887	0.259824	18.111107	0.540950	8.051058
2733.823000	452.515002	208.241474	0.259829	18.109506	0.540959	8.050346
2733.843000	452.515002	208.251233	0.259827	18.110355	0.540954	8.050723
2733.863000	452.515002	208.238177	0.259830	18.109219	0.540961	8.050219
2733.883000	452.515002	208.236330	0.259830	18.109059	0.540962	8.050147
2733.903000	452.515002	208.232280	0.259832	18.108707	0.540964	8.049991
2733.923000	452.515002	208.239673	0.259830	18.109350	0.540960	8.050276
2733.943000	452.515002	208.237439	0.259830	18.109155	0.540961	8.050190
2733.963000	452.515002	208.226249	0.259833	18.108182	0.540967	8.049757
2733.983000	452.515002	208.228460	0.259833	18.108374	0.540966	8.049843
2734.003000	452.515002	208.230646	0.259832	18.108565	0.540965	8.049927
2734.023000	452.515002	208.212782	0.259837	18.107011	0.540974	8.049237
2734.043000	452.514922	208.236306	0.259830	18.109057	0.540962	8.050146
2734.063000	452.514922	208.230039	0.259832	18.108512	0.540965	8.049904
2734.083000	452.515002	208.244692	0.259828	18.109786	0.540958	8.050470
2734.103000	452.515002	208.239832	0.259830	18.109363	0.540960	8.050283
2734.123000	452.515002	208.235748	0.259831	18.109008	0.540962	8.050125
2734.143000	452.515002	208.234302	0.259831	18.108882	0.540963	8.050069
2734.163000	452.515002	208.224658	0.259834	18.108044	0.540968	8.049696
2734.183000	452.515002	208.229852	0.259832	18.108495	0.540965	8.049897
2734.203000	452.515002	208.225641	0.259833	18.108129	0.540968	8.049734
2734.223000	452.515002	208.232710	0.259831	18.108744	0.540964	8.050007
2734.243000	452.515002	208.228715	0.259832	18.108397	0.540966	8.049853
2734.263000	452.515002	208.232324	0.259832	18.108710	0.540964	8.049992
2734.283000	452.514922	208.224733	0.259833	18.108050	0.540968	8.049699
2734.303000	452.515002	208.217137	0.259835	18.107390	0.540972	8.049405
2734.323000	452.515002	208.235148	0.259831	18.108956	0.540963	8.050101
2734.343000	452.514922	208.213681	0.259836	18.107089	0.540974	8.049272
2734.363000	452.515002	208.226340	0.259833	18.108190	0.540967	8.049761
2734.383000	452.515002	208.230444	0.259832	18.108547	0.540965	8.049920
2734.403000	452.515002	208.220125	0.259835	18.107650	0.540970	8.049521
2734.423000	452.514922	208.217324	0.259835	18.107406	0.540972	8.049412
2734.443000	452.515002	208.220475	0.259835	18.107680	0.540970	8.049534
2734.463000	452.514922	208.231699	0.259832	18.108656	0.540964	8.049968
2734.483000	452.515002	208.226368	0.259833	18.108192	0.540967	8.049762
2734.503000	452.515002	208.215847	0.259836	18.107278	0.540973	8.049355
2734.523000	452.515002	208.207228	0.259838	18.106528	0.540977	8.049022
2734.543000	452.515002	208.211904	0.259837	18.106935	0.540975	8.049203
2734.563000	452.515002	208.196678	0.259841	18.105611	0.540982	8.048614
2734.583000	452.515002	208.208439	0.259838	18.106633	0.540976	8.049069
2734.603000	452.515002	208.212777	0.259837	18.107011	0.540974	8.049237
2734.623000	452.515002	208.203375	0.259839	18.106193	0.540979	8.048873
2734.643000	452.515002	208.199425	0.259840	18.105849	0.540981	8.048720
2734.663000	452.515002	208.208138	0.259838	18.106607	0.540977	8.049057
2734.683000	452.514922	208.203999	0.259839	18.106247	0.540979	8.048897
2734.703000	452.514922	208.205009	0.259839	18.106335	0.540978	8.048936
2734.723000	452.515002	208.199465	0.259840	18.105853	0.540981	8.048722
2734.743000	452.515002	208.192234	0.259842	18.105224	0.540985	8.048442
2734.763000	452.515002	208.201444	0.259840	18.106025	0.540980	8.048799
2734.783000	452.514922	208.200066	0.259840	18.105905	0.540981	8.048745
2734.803000	452.515002	208.193652	0.259842	18.105347	0.540984	8.048497
2734.823000	452.515002	208.175973	0.259846	18.103810	0.540993	8.047814
2734.843000	452.515002	208.185357	0.259844	18.104626	0.540988	8.048177
2734.863000	452.515002	208.186303	0.259844	18.104708	0.540988	8.048213
2734.883000	452.515002	208.169571	0.259848	18.103253	0.540996	8.047566
2734.903000	452.514922	208.174140	0.259847	18.103651	0.540994	8.047743
2734.923000	452.515002	208.157502	0.259851	18.102204	0.541003	8.047100
2734.943000	452.515002	208.171866	0.259847	18.103453	0.540995	8.047655
2734.963000	452.515002	208.171531	0.259847	18.103424	0.540995	8.047642
2734.983000	452.515002	208.169998	0.259848	18.103290	0.540996	8.047583
2735.003000	452.515002	208.159100	0.259851	18.102343	0.541002	8.047162
2735.023000	452.515002	208.165383	0.259849	18.102889	0.540998	8.047404
2735.043000	452.515002	208.171906	0.259847	18.103456	0.540995	8.047657
2735.063000	452.514922	208.161486	0.259850	18.102550	0.541000	8.047254
2735.083000	452.515002	208.157256	0.259851	18.102182	0.541003	8.047090
2735.103000	452.514922	208.152554	0.259852	18.101773	0.541005	8.046908
2735.123000	452.515002	208.167906	0.259848	18.103108	0.540997	8.047502
2735.143000	452.514922	208.168844	0.259848	18.103190	0.540997	8.047538
2735.163000	452.515002	208.144807	0.259854	18.101100	0.541009	8.046609
2735.183000	452.515002	208.156987	0.259851	18.102159	0.541003	8.047080
2735.203000	452.515002	208.152410	0.259852	18.101761	0.541005	8.046903
2735.223000	452.515002	208.149307	0.259853	18.101491	0.541007	8.046783
2735.243000	452.514922	208.145239	0.259854	18.101137	0.541009	8.046626
2735.263000	452.514922	208.156693	0.259851	18.102133	0.541003	8.047069
2735.283000	452.514922	208.151897	0.259852	18.101716	0.541005	8.046883
2735.303000	452.515002	208.157466	0.259851	18.102200	0.541003	8.047098
2735.323000	452.515002	208.148294	0.259853	18.101403	0.541007	8.046744
2735.343000	452.515002	208.150491	0.259853	18.101594	0.541006	8.046829
2735.363000	452.515002	208.153745	0.259852	18.101877	0.541004	8.046955
2735.383000	452.515002	208.149376	0.259853	18.101497	0.541007	8.046786
2735.403000	452.515002	208.155479	0.259852	18.102028	0.541004	8.047022
2735.423000	452.515002	208.131330	0.259858	18.099928	0.541016	8.046088
2735.443000	452.515002	208.132655	0.259858	18.100043	0.541015	8.046139
2735.463000	452.515002	208.134542	0.259857	18.100207	0.541014	8.046212
2735.483000	452.515002	208.158198	0.259851	18.102264	0.541002	8.047127
2735.503000	452.515002	208.141729	0.259855	18.100832	0.541011	8.046490
2735.523000	452.515002	208.133983	0.259857	18.100158	0.541015	8.046191
2735.543000	452.515002	208.152253	0.259852	18.101747	0.541005	8.046897
2735.563000	452.515002	208.141340	0.259855	18.100798	0.541011	8.046475
2735.583000	452.515002	208.138944	0.259856	18.100590	0.541012	8.046382
2735.603000	452.515002	208.143378	0.259855	18.100975	0.541010	8.046554
2735.623000	452.515002	208.139052	0.259856	18.100599	0.541012	8.046387
2735.643000	452.515002	208.132515	0.259858	18.100031	0.541015	8.046134
2735.663000	452.515002	208.124769	0.259860	18.099357	0.541019	8.045834
2735.683000	452.514922	208.103349	0.259865	18.097494	0.541030	8.045006
2735.703000	452.514922	208.073386	0.259873	18.094889	0.541046	8.043848
2735.723000	452.515002	208.058800	0.259877	18.093620	0.541053	8.043284
2735.743000	452.515002	208.050178	0.259879	18.092870	0.541058	8.042951
2735.763000	452.514922	208.047590	0.259880	18.092645	0.541059	8.042851
2735.783000	452.515002	208.039586	0.259882	18.091949	0.541063	8.042541
2735.803000	452.515002	208.051408	0.259879	18.092977	0.541057	8.042998
2735.823000	452.514922	208.051680	0.259879	18.093001	0.541057	8.043009
2735.843000	452.514922	208.045084	0.259880	18.092427	0.541060	8.042754
2735.863000	452.515002	208.038981	0.259882	18.091897	0.541063	8.042518
2735.883000	452.515002	208.047886	0.259880	18.092671	0.541059	8.042862
2735.903000	452.515002	208.014186	0.259889	18.089740	0.541076	8.041559
2735.923000	452.515002	207.993184	0.259894	18.087914	0.541087	8.040747
2735.943000	452.515002	208.003889	0.259891	18.088845	0.541081	8.041161
2735.963000	452.515002	208.008117	0.259890	18.089212	0.541079	8.041325
2735.983000	452.515002	207.990280	0.259895	18.087661	0.541088	8.040635
2736.003000	452.515002	207.991547	0.259894	18.087772	0.541088	8.040684
2736.023000	452.515002	207.999080	0.259892	18.088427	0.541084	8.040975
2736.043000	452.514922	207.982007	0.259897	18.086942	0.541093	8.040315
2736.063000	452.515002	207.987801	0.259895	18.087446	0.541090	8.040539
2736.083000	452.515002	207.999098	0.259892	18.088428	0.541084	8.040976
2736.103000	452.514922	207.991599	0.259894	18.087776	0.541088	8.040686
2736.123000	452.514922	207.995487	0.259893	18.088114	0.541086	8.040836
2736.143000	452.515002	207.989970	0.259895	18.087634	0.541089	8.040623
2736.163000	452.515002	207.984324	0.259896	18.087143	0.541091	8.040405
2736.183000	452.515002	207.987535	0.259895	18.087423	0.541090	8.040529
2736.203000	452.515002	207.995455	0.259893	18.088111	0.541086	8.040835
2736.223000	452.515002	207.997084	0.259893	18.088253	0.541085	8.040898
2736.243000	452.515002	207.992186	0.259894	18.087827	0.541087	8.040709
2736.263000	452.515002	207.988197	0.259895	18.087480	0.541090	8.040555
2736.283000	452.514922	208.000223	0.259892	18.088526	0.541083	8.041020
2736.303000	452.515002	208.003132	0.259891	18.088779	0.541082	8.041132
2736.323000	452.515002	207.993482	0.259894	18.087940	0.541087	8.040759
2736.343000	452.515002	207.990977	0.259895	18.087722	0.541088	8.040662
2736.363000	452.515002	207.998450	0.259893	18.088372	0.541084	8.040951
2736.383000	452.514922	207.983765	0.259896	18.087095	0.541092	8.040383
2736.403000	452.515002	208.004589	0.259891	18.088906	0.541081	8.041188
2736.423000	452.515002	207.998793	0.259893	18.088402	0.541084	8.040964
2736.443000	452.515002	207.999030	0.259892	18.088422	0.541084	8.040973
2736.463000	452.514922	207.994516	0.259894	18.088030	0.541086	8.040799
2736.483000	452.515002	207.982494	0.259897	18.086984	0.541092	8.040334
2736.503000	452.514922	207.979199	0.259898	18.086698	0.541094	8.040207
2736.523000	452.515002	207.985534	0.259896	18.087249	0.541091	8.040452
2736.543000	452.515002	207.954601	0.259904	18.084559	0.541107	8.039256
2736.563000	452.515002	207.963001	0.259902	18.085289	0.541102	8.039581
2736.583000	452.515002	207.959693	0.259903	18.085001	0.541104	8.039453
2736.603000	452.515002	207.968002	0.259901	18.085724	0.541100	8.039774
2736.623000	452.515002	207.955991	0.259904	18.084679	0.541106	8.039310
2736.643000	452.514922	207.959222	0.259903	18.084960	0.541104	8.039435
2736.663000	452.514922	207.960282	0.259903	18.085053	0.541104	8.039475
2736.683000	452.515002	207.961512	0.259902	18.085160	0.541103	8.039523
2736.703000	452.514922	207.969983	0.259900	18.085896	0.541099	8.039851
2736.723000	452.515002	207.953014	0.259904	18.084421	0.541108	8.039195
2736.743000	452.515002	207.960060	0.259903	18.085033	0.541104	8.039467
2736.763000	452.515002	207.945086	0.259907	18.083731	0.541112	8.038888
2736.783000	452.515002	207.956871	0.259903	18.084756	0.541106	8.039344
2736.803000	452.515002	207.956946	0.259903	18.084762	0.541106	8.039347
2736.823000	452.514922	207.952926	0.259904	18.084413	0.541108	8.039191
2736.843000	452.514922	207.950578	0.259905	18.084209	0.541109	8.039100
2736.863000	452.515002	207.937422	0.259909	18.083065	0.541116	8.038592
2736.883000	452.515002	207.942436	0.259907	18.083501	0.541113	8.038786
2736.903000	452.514922	207.948867	0.259906	18.084060	0.541110	8.039034
2736.923000	452.515002	207.938310	0.259908	18.083142	0.541115	8.038626
2736.943000	452.515002	207.948538	0.259906	18.084031	0.541110	8.039022
2736.963000	452.515002	207.953698	0.259904	18.084480	0.541107	8.039221
2736.983000	452.514922	207.961194	0.259902	18.085132	0.541103	8.039511
2737.003000	452.514922	207.953348	0.259904	18.084450	0.541107	8.039207
2737.023000	452.515002	207.937940	0.259908	18.083110	0.541115	8.038612
2737.043000	452.515002	207.944945	0.259907	18.083719	0.541112	8.038883
2737.063000	452.515002	207.946302	0.259906	18.083837	0.541111	8.038935
2737.083000	452.515002	207.945168	0.259907	18.083738	0.541112	8.038891
2737.103000	452.515002	207.959530	0.259903	18.084987	0.541104	8.039446
2737.123000	452.515002	207.941725	0.259907	18.083439	0.541113	8.038758
2737.143000	452.515002	207.937831	0.259908	18.083100	0.541115	8.038608
2737.163000	452.515002	207.937941	0.259908	18.083110	0.541115	8.038612
2737.183000	452.515002	207.934180	0.259909	18.082783	0.541117	8.038466
2737.203000	452.515002	207.920844	0.259913	18.081623	0.541124	8.037951
2737.223000	452.515002	207.921782	0.259913	18.081705	0.541124	8.037987
2737.243000	452.515002	207.930179	0.259910	18.082435	0.541119	8.038312
2737.263000	452.515002	207.940285	0.259908	18.083314	0.541114	8.038702
2737.283000	452.515002	207.924638	0.259912	18.081953	0.541122	8.038098
2737.303000	452.515002	207.921727	0.259913	18.081700	0.541124	8.037985
2737.323000	452.515002	207.921338	0.259913	18.081666	0.541124	8.037970
2737.343000	452.515002	207.922281	0.259913	18.081748	0.541123	8.038006
2737.363000	452.515002	207.930128	0.259910	18.082430	0.541119	8.038310
2737.383000	452.514922	207.931394	0.259910	18.082540	0.541119	8.038359
2737.403000	452.514922	207.920900	0.259913	18.081628	0.541124	8.037953
2737.423000	452.514922	207.926490	0.259911	18.082114	0.541121	8.038169
2737.443000	452.514922	207.922965	0.259912	18.081807	0.541123	8.038033
2737.463000	452.515002	207.917934	0.259914	18.081370	0.541126	8.037838
2737.483000	452.515002	207.912276	0.259915	18.080878	0.541129	8.037620
2737.503000	452.514922	207.908947	0.259916	18.080588	0.541130	8.037491
2737.523000	452.515002	207.924622	0.259912	18.081951	0.541122	8.038097
2737.543000	452.515002	207.915032	0.259914	18.081117	0.541127	8.037726
2737.563000	452.515002	207.911982	0.259915	18.080852	0.541129	8.037608
2737.583000	452.515002	207.918559	0.259913	18.081424	0.541125	8.037863
2737.603000	452.515002	207.915113	0.259914	18.081124	0.541127	8.037729
2737.623000	452.514922	207.923889	0.259912	18.081888	0.541122	8.038069
2737.643000	452.515002	207.932918	0.259910	18.082673	0.541118	8.038418
2737.663000	452.515002	207.924970	0.259912	18.081982	0.541122	8.038110
2737.683000	452.515002	207.918770	0.259913	18.081443	0.541125	8.037871
2737.703000	452.515002	207.910168	0.259916	18.080694	0.541130	8.037538
2737.723000	452.515002	207.921685	0.259913	18.081696	0.541124	8.037983
2737.743000	452.515002	207.919536	0.259913	18.081509	0.541125	8.037900
2737.763000	452.515002	207.903965	0.259917	18.080155	0.541133	8.037298
2737.783000	452.515002	207.905188	0.259917	18.080261	0.541132	8.037346
2737.803000	452.514922	207.922312	0.259912	18.081751	0.541123	8.038008
2737.823000	452.514922	207.911385	0.259915	18.080800	0.541129	8.037585
2737.843000	452.514922	207.917152	0.259914	18.081302	0.541126	8.037808
2737.863000	452.514922	207.915444	0.259914	18.081153	0.541127	8.037742
2737.883000	452.515002	207.926903	0.259911	18.082150	0.541121	8.038185
2737.903000	452.515002	207.922492	0.259912	18.081766	0.541123	8.038015
2737.923000	452.515002	207.920979	0.259913	18.081635	0.541124	8.037956
2737.943000	452.515002	207.911336	0.259915	18.080796	0.541129	8.037583
2737.963000	452.515002	207.914386	0.259915	18.081061	0.541127	8.037701
2737.983000	452.514922	207.912689	0.259915	18.080914	0.541128	8.037636
2738.003000	452.515002	207.907725	0.259916	18.080482	0.541131	8.037444
2738.023000	452.515002	207.907134	0.259916	18.080431	0.541131	8.037421
2738.043000	452.514922	207.902955	0.259918	18.080067	0.541133	8.037259
2738.063000	452.514922	207.904398	0.259917	18.080193	0.541132	8.037315
2738.083000	452.515002	207.908788	0.259916	18.080574	0.541130	8.037485
2738.103000	452.515002	207.913112	0.259915	18.080950	0.541128	8.037652
2738.123000	452.514922	207.915458	0.259914	18.081155	0.541127	8.037743
2738.143000	452.515002	207.930022	0.259910	18.082421	0.541119	8.038306
2738.163000	452.515002	207.911940	0.259915	18.080849	0.541129	8.037607
2738.183000	452.515002	207.897188	0.259919	18.079566	0.541136	8.037036
2738.203000	452.514922	207.903085	0.259917	18.080078	0.541133	8.037264
2738.223000	452.514922	207.902046	0.259918	18.079988	0.541134	8.037224
2738.243000	452.515002	207.899538	0.259918	18.079770	0.541135	8.037127
2738.263000	452.515002	207.912263	0.259915	18.080877	0.541129	8.037619
2738.283000	452.515002	207.888746	0.259921	18.078832	0.541141	8.036710
2738.303000	452.515002	207.891149	0.259921	18.079040	0.541139	8.036803
2738.323000	452.515002	207.900246	0.259918	18.079832	0.541135	8.037155
2738.343000	452.515002	207.891102	0.259921	18.079036	0.541139	8.036801
2738.363000	452.515002	207.909363	0.259916	18.080624	0.541130	8.037507
2738.383000	452.515002	207.899658	0.259918	18.079780	0.541135	8.037132
2738.403000	452.515002	207.896356	0.259919	18.079493	0.541137	8.037004
2738.423000	452.514922	207.900772	0.259918	18.079877	0.541134	8.037175
2738.443000	452.515002	207.910483	0.259916	18.080722	0.541129	8.037550
2738.463000	452.515002	207.899091	0.259919	18.079731	0.541135	8.037110
2738.483000	452.514922	207.906930	0.259916	18.080413	0.541131	8.037413
2738.503000	452.515002	207.902726	0.259918	18.080047	0.541133	8.037250
2738.523000	452.515002	207.902351	0.259918	18.080015	0.541134	8.037236
2738.543000	452.514922	207.892821	0.259920	18.079186	0.541138	8.036868
2738.563000	452.515002	207.908082	0.259916	18.080513	0.541131	8.037458
2738.583000	452.514922	207.897159	0.259919	18.079563	0.541136	8.037035
2738.603000	452.515002	207.896743	0.259919	18.079527	0.541136	8.037019
2738.623000	452.515002	207.892781	0.259920	18.079182	0.541139	8.036866
2738.643000	452.514922	207.895866	0.259919	18.079451	0.541137	8.036985
2738.663000	452.515002	207.894780	0.259920	18.079356	0.541137	8.036943
2738.683000	452.515002	207.897383	0.259919	18.079583	0.541136	8.037044
2738.703000	452.515002	207.877962	0.259924	18.077894	0.541146	8.036293
2738.723000	452.515002	207.868553	0.259927	18.077075	0.541151	8.035929
2738.743000	452.515002	207.881587	0.259923	18.078209	0.541144	8.036433
2738.763000	452.515002	207.869527	0.259926	18.077160	0.541150	8.035967
2738.783000	452.514922	207.877393	0.259924	18.077844	0.541146	8.036271
2738.803000	452.515002	207.888330	0.259921	18.078795	0.541141	8.036694
2738.823000	452.515002	207.883374	0.259923	18.078364	0.541143	8.036502
2738.843000	452.515002	207.888192	0.259921	18.078783	0.541141	8.036689
2738.863000	452.515002	207.902508	0.259918	18.080028	0.541134	8.037242
2738.883000	452.514922	207.884321	0.259922	18.078447	0.541143	8.036539
2738.903000	452.515002	207.889237	0.259921	18.078874	0.541140	8.036729
2738.923000	452.515002	207.886199	0.259922	18.078610	0.541142	8.036612
2738.943000	452.515002	207.887690	0.259922	18.078740	0.541141	8.036669
2738.963000	452.515002	207.882120	0.259923	18.078255	0.541144	8.036454
2738.983000	452.515002	207.883832	0.259923	18.078404	0.541143	8.036520
2739.003000	452.515002	207.884838	0.259922	18.078492	0.541143	8.036559
2739.023000	452.515002	207.884992	0.259922	18.078505	0.541143	8.036565
2739.043000	452.515002	207.873703	0.259925	18.077523	0.541148	8.036128
2739.063000	452.515002	207.876067	0.259925	18.077729	0.541147	8.036220
2739.083000	452.515002	207.871614	0.259926	18.077342	0.541149	8.036048
2739.103000	452.515002	207.879576	0.259924	18.078034	0.541145	8.036356
2739.123000	452.515002	207.872382	0.259926	18.077408	0.541149	8.036077
2739.143000	452.514922	207.873812	0.259925	18.077533	0.541148	8.036133
2739.163000	452.515002	207.881903	0.259923	18.078236	0.541144	8.036445
2739.183000	452.515002	207.871032	0.259926	18.077291	0.541150	8.036025
2739.203000	452.515002	207.853449	0.259931	18.075762	0.541159	8.035345
2739.223000	452.515002	207.879439	0.259924	18.078022	0.541145	8.036350
2739.243000	452.515002	207.868918	0.259926	18.077107	0.541151	8.035943
2739.263000	452.514922	207.866039	0.259927	18.076857	0.541152	8.035832
2739.283000	452.515002	207.848401	0.259932	18.075323	0.541161	8.035150
2739.303000	452.515002	207.870812	0.259926	18.077272	0.541150	8.036017
2739.323000	452.515002	207.862251	0.259928	18.076527	0.541154	8.035686
2739.343000	452.515002	207.861254	0.259928	18.076441	0.541155	8.035647
2739.363000	452.515002	207.856680	0.259930	18.076043	0.541157	8.035470
2739.383000	452.515002	207.859538	0.259929	18.076291	0.541156	8.035581
2739.403000	452.515002	207.858028	0.259929	18.076160	0.541156	8.035522
2739.423000	452.515002	207.860848	0.259929	18.076405	0.541155	8.035632
2739.443000	452.515002	207.857905	0.259929	18.076149	0.541156	8.035518
2739.463000	452.514922	207.841734	0.259934	18.074743	0.541165	8.034893
2739.483000	452.515002	207.858352	0.259929	18.076188	0.541156	8.035535
2739.503000	452.515002	207.845362	0.259933	18.075059	0.541163	8.035033
2739.523000	452.515002	207.845720	0.259933	18.075090	0.541163	8.035047
2739.543000	452.515002	207.853847	0.259930	18.075797	0.541159	8.035361
2739.563000	452.515002	207.847671	0.259932	18.075260	0.541162	8.035122
2739.583000	452.515002	207.853094	0.259931	18.075731	0.541159	8.035332
2739.603000	452.515002	207.865441	0.259927	18.076805	0.541153	8.035809
2739.623000	452.515002	207.856404	0.259930	18.076019	0.541157	8.035460
2739.643000	452.515002	207.849092	0.259932	18.075383	0.541161	8.035177
2739.663000	452.515002	207.848053	0.259932	18.075293	0.541161	8.035137
2739.683000	452.515002	207.847719	0.259932	18.075264	0.541162	8.035124
2739.703000	452.515002	207.843673	0.259933	18.074912	0.541164	8.034968
2739.723000	452.515002	207.839565	0.259934	18.074555	0.541166	8.034809
2739.743000	452.515002	207.844231	0.259933	18.074960	0.541163	8.034989
2739.763000	452.514922	207.838943	0.259934	18.074500	0.541166	8.034785
2739.783000	452.515002	207.848481	0.259932	18.075330	0.541161	8.035153
2739.803000	452.515002	207.856352	0.259930	18.076014	0.541157	8.035458
2739.823000	452.514922	207.844474	0.259933	18.074981	0.541163	8.034999
2739.843000	452.515002	207.842139	0.259933	18.074778	0.541165	8.034908
2739.863000	452.515002	207.855291	0.259930	18.075922	0.541158	8.035417
2739.883000	452.514922	207.844396	0.259933	18.074975	0.541163	8.034996
2739.903000	452.515002	207.838029	0.259935	18.074421	0.541167	8.034749
2739.923000	452.515002	207.847953	0.259932	18.075284	0.541162	8.035133
2739.943000	452.515002	207.841831	0.259934	18.074752	0.541165	8.034896
2739.963000	452.514922	207.839428	0.259934	18.074543	0.541166	8.034803
2739.983000	452.515002	207.826688	0.259938	18.073435	0.541172	8.034311
2740.003000	452.515002	207.844314	0.259933	18.074968	0.541163	8.034992
2740.023000	452.515002	207.826125	0.259938	18.073386	0.541173	8.034289
2740.043000	452.515002	207.835183	0.259935	18.074173	0.541168	8.034639
2740.063000	452.515002	207.826040	0.259938	18.073378	0.541173	8.034286
2740.083000	452.515002	207.816210	0.259940	18.072523	0.541178	8.033906
2740.103000	452.515002	207.828453	0.259937	18.073588	0.541172	8.034379
2740.123000	452.515002	207.828626	0.259937	18.073603	0.541171	8.034386
2740.143000	452.515002	207.816907	0.259940	18.072584	0.541177	8.033933
2740.163000	452.515002	207.811711	0.259941	18.072132	0.541180	8.033732
2740.183000	452.514922	207.832432	0.259936	18.073934	0.541169	8.034533
2740.203000	452.515002	207.824311	0.259938	18.073228	0.541174	8.034219
2740.223000	452.514922	207.831779	0.259936	18.073877	0.541170	8.034508
2740.243000	452.514922	207.822795	0.259938	18.073096	0.541174	8.034160
2740.263000	452.515002	207.827485	0.259937	18.073504	0.541172	8.034342
2740.283000	452.515002	207.843247	0.259933	18.074875	0.541164	8.034951
2740.303000	452.515002	207.823941	0.259938	18.073196	0.541174	8.034205
2740.323000	452.514922	207.831310	0.259936	18.073837	0.541170	8.034490
2740.343000	452.515002	207.832962	0.259936	18.073980	0.541169	8.034553
2740.363000	452.515002	207.839316	0.259934	18.074533	0.541166	8.034799
2740.383000	452.515002	207.841399	0.259934	18.074714	0.541165	8.034880
2740.403000	452.515002	207.834633	0.259935	18.074126	0.541168	8.034618
2740.423000	452.515002	207.830496	0.259937	18.073766	0.541171	8.034458
2740.443000	452.515002	207.833906	0.259936	18.074062	0.541169	8.034590
2740.463000	452.514922	207.825479	0.259938	18.073330	0.541173	8.034264
2740.483000	452.515002	207.805832	0.259943	18.071621	0.541183	8.033505
2740.503000	452.514922	207.821342	0.259939	18.072970	0.541175	8.034104
2740.523000	452.515002	207.802746	0.259944	18.071353	0.541185	8.033385
2740.543000	452.515002	207.806297	0.259943	18.071661	0.541183	8.033523
2740.563000	452.514922	207.803982	0.259943	18.071460	0.541184	8.033433
2740.583000	452.515002	207.799735	0.259945	18.071091	0.541186	8.033269
2740.603000	452.515002	207.803930	0.259943	18.071456	0.541184	8.033431
2740.623000	452.515002	207.792028	0.259947	18.070421	0.541190	8.032971
2740.643000	452.515002	207.792011	0.259947	18.070419	0.541190	8.032970
2740.663000	452.515002	207.796917	0.259945	18.070846	0.541188	8.033160
2740.683000	452.515002	207.795791	0.259946	18.070748	0.541188	8.033117
2740.703000	452.514922	207.805299	0.259943	18.071575	0.541183	8.033484
2740.723000	452.515002	207.795434	0.259946	18.070717	0.541189	8.033103
2740.743000	452.515002	207.795724	0.259946	18.070742	0.541188	8.033114
2740.763000	452.515002	207.790587	0.259947	18.070295	0.541191	8.032915
2740.783000	452.515002	207.783265	0.259949	18.069659	0.541195	8.032632
2740.803000	452.514922	207.793208	0.259946	18.070523	0.541190	8.033017
2740.823000	452.515002	207.791496	0.259947	18.070374	0.541191	8.032950
2740.843000	452.515002	207.786537	0.259948	18.069943	0.541193	8.032759
2740.863000	452.515002	207.777943	0.259950	18.069196	0.541198	8.032427
2740.883000	452.515002	207.775285	0.259951	18.068964	0.541199	8.032324
2740.903000	452.515002	207.777835	0.259950	18.069186	0.541198	8.032422
2740.923000	452.515002	207.790016	0.259947	18.070246	0.541191	8.032893
2740.943000	452.515002	207.771216	0.259952	18.068611	0.541201	8.032166
2740.963000	452.515002	207.769235	0.259953	18.068438	0.541202	8.032090
2740.983000	452.515002	207.778283	0.259950	18.069225	0.541197	8.032440
2741.003000	452.514922	207.795213	0.259946	18.070698	0.541189	8.033094
2741.023000	452.515002	207.772589	0.259952	18.068730	0.541200	8.032220
2741.043000	452.515002	207.764271	0.259954	18.068007	0.541205	8.031898
2741.063000	452.515002	207.770964	0.259952	18.068589	0.541201	8.032157
2741.083000	452.515002	207.774933	0.259951	18.068934	0.541199	8.032310
2741.103000	452.515002	207.791291	0.259947	18.070356	0.541191	8.032943
2741.123000	452.515002	207.783682	0.259949	18.069695	0.541195	8.032648
2741.143000	452.515002	207.772393	0.259952	18.068713	0.541200	8.032212
2741.163000	452.515002	207.779669	0.259950	18.069346	0.541197	8.032493
2741.183000	452.515002	207.776448	0.259951	18.069066	0.541198	8.032369
2741.203000	452.515002	207.766975	0.259953	18.068242	0.541203	8.032003
2741.223000	452.515002	207.778091	0.259950	18.069208	0.541197	8.032432
2741.243000	452.515002	207.776839	0.259951	18.069100	0.541198	8.032384
2741.263000	452.515002	207.773127	0.259951	18.068777	0.541200	8.032240
2741.283000	452.515002	207.768855	0.259953	18.068405	0.541202	8.032075
2741.303000	452.514922	207.766791	0.259953	18.068226	0.541203	8.031995
2741.323000	452.514922	207.775820	0.259951	18.069011	0.541198	8.032344
2741.343000	452.514922	207.774993	0.259951	18.068939	0.541199	8.032312
2741.363000	452.515002	207.761496	0.259955	18.067765	0.541206	8.031791
2741.383000	452.514922	207.757309	0.259956	18.067401	0.541208	8.031629
2741.403000	452.515002	207.760361	0.259955	18.067667	0.541207	8.031747
2741.423000	452.515002	207.768115	0.259953	18.068341	0.541203	8.032047
2741.443000	452.515002	207.761009	0.259955	18.067723	0.541206	8.031772
2741.463000	452.515002	207.767214	0.259953	18.068263	0.541203	8.032012
2741.483000	452.515002	207.765177	0.259954	18.068085	0.541204	8.031933
2741.503000	452.514922	207.778150	0.259950	18.069214	0.541197	8.032435
2741.523000	452.515002	207.764042	0.259954	18.067987	0.541205	8.031889
2741.543000	452.514922	207.753595	0.259957	18.067078	0.541210	8.031485
2741.563000	452.515002	207.757933	0.259955	18.067456	0.541208	8.031653
2741.583000	452.514922	207.755277	0.259956	18.067225	0.541209	8.031550
2741.603000	452.515002	207.753929	0.259957	18.067107	0.541210	8.031498
2741.623000	452.515002	207.753344	0.259957	18.067056	0.541210	8.031476
2741.643000	452.514922	207.753272	0.259957	18.067050	0.541210	8.031473
2741.663000	452.514922	207.762128	0.259954	18.067820	0.541206	8.031815
2741.683000	452.515002	207.757004	0.259956	18.067375	0.541208	8.031617
2741.703000	452.515002	207.747686	0.259958	18.066564	0.541213	8.031257
2741.723000	452.515002	207.754391	0.259956	18.067147	0.541210	8.031516
2741.743000	452.515002	207.755076	0.259956	18.067207	0.541209	8.031543
2741.763000	452.515002	207.741823	0.259960	18.066054	0.541216	8.031030
2741.783000	452.515002	207.750193	0.259957	18.066782	0.541212	8.031354
2741.803000	452.514922	207.739679	0.259960	18.065868	0.541217	8.030947
2741.823000	452.515002	207.744788	0.259959	18.066312	0.541215	8.031145
2741.843000	452.514922	207.742323	0.259959	18.066098	0.541216	8.031050
2741.863000	452.514922	207.735796	0.259961	18.065530	0.541219	8.030797
2741.883000	452.515002	207.735539	0.259961	18.065508	0.541219	8.030787
2741.903000	452.514922	207.739715	0.259960	18.065871	0.541217	8.030949
2741.923000	452.515002	207.731362	0.259962	18.065145	0.541221	8.030626
2741.943000	452.515002	207.723654	0.259964	18.064475	0.541225	8.030328
2741.963000	452.515002	207.738104	0.259961	18.065731	0.541218	8.030886
2741.983000	452.515002	207.734129	0.259962	18.065385	0.541220	8.030733
2742.003000	452.515002	207.733898	0.259962	18.065365	0.541220	8.030724
2742.023000	452.515002	207.732741	0.259962	18.065265	0.541221	8.030679
2742.043000	452.515002	207.737712	0.259961	18.065697	0.541218	8.030871
2742.063000	452.515002	207.730611	0.259963	18.065080	0.541222	8.030597
2742.083000	452.515002	207.732845	0.259962	18.065274	0.541221	8.030683
2742.103000	452.515002	207.728280	0.259963	18.064877	0.541223	8.030507
2742.123000	452.514922	207.725828	0.259964	18.064663	0.541224	8.030412
2742.143000	452.514922	207.723273	0.259964	18.064441	0.541225	8.030313
2742.163000	452.514922	207.720906	0.259965	18.064235	0.541227	8.030222
2742.183000	452.515002	207.722784	0.259965	18.064399	0.541226	8.030294
2742.203000	452.514922	207.721220	0.259965	18.064263	0.541227	8.030234
2742.223000	452.515002	207.712648	0.259967	18.063517	0.541231	8.029902
2742.243000	452.514922	207.703648	0.259970	18.062735	0.541236	8.029554
2742.263000	452.515002	207.717961	0.259966	18.063979	0.541228	8.030108
2742.283000	452.515002	207.703674	0.259970	18.062737	0.541236	8.029555
2742.303000	452.515002	207.714475	0.259967	18.063676	0.541230	8.029973
2742.323000	452.514922	207.714354	0.259967	18.063666	0.541230	8.029968
2742.343000	452.515002	207.705893	0.259969	18.062930	0.541235	8.029641
2742.363000	452.515002	207.704497	0.259969	18.062809	0.541235	8.029587
2742.383000	452.515002	207.706987	0.259969	18.063025	0.541234	8.029683
2742.403000	452.515002	207.699280	0.259971	18.062355	0.541238	8.029386
2742.423000	452.514922	207.713878	0.259967	18.063624	0.541230	8.029950
2742.443000	452.515002	207.701545	0.259970	18.062552	0.541237	8.029473
2742.463000	452.515002	207.691684	0.259973	18.061694	0.541242	8.029092
2742.483000	452.515002	207.704192	0.259970	18.062782	0.541235	8.029575
2742.503000	452.515002	207.705429	0.259969	18.062890	0.541235	8.029623
2742.523000	452.515002	207.703983	0.259970	18.062764	0.541236	8.029567
2742.543000	452.515002	207.716018	0.259966	18.063810	0.541229	8.030033
2742.563000	452.515002	207.704395	0.259969	18.062800	0.541235	8.029583
2742.583000	452.515002	207.699807	0.259971	18.062401	0.541238	8.029406
2742.603000	452.515002	207.694469	0.259972	18.061936	0.541240	8.029200
2742.623000	452.515002	207.700134	0.259971	18.062429	0.541237	8.029419
2742.643000	452.515002	207.698478	0.259971	18.062285	0.541238	8.029355
2742.663000	452.515002	207.695518	0.259972	18.062028	0.541240	8.029240
2742.683000	452.515002	207.696562	0.259972	18.062118	0.541239	8.029280
2742.703000	452.515002	207.689413	0.259973	18.061497	0.541243	8.029004
2742.723000	452.515002	207.696049	0.259972	18.062074	0.541240	8.029261
2742.743000	452.515002	207.683257	0.259975	18.060961	0.541246	8.028766
2742.763000	452.515002	207.691204	0.259973	18.061652	0.541242	8.029073
2742.783000	452.515002	207.701115	0.259970	18.062514	0.541237	8.029456
2742.803000	452.515002	207.696682	0.259971	18.062129	0.541239	8.029285
2742.823000	452.515002	207.692457	0.259973	18.061761	0.541241	8.029122
2742.843000	452.515002	207.693405	0.259972	18.061844	0.541241	8.029158
2742.863000	452.515002	207.694114	0.259972	18.061906	0.541241	8.029186
2742.883000	452.515002	207.681011	0.259976	18.060766	0.541247	8.028679
2742.903000	452.515002	207.688306	0.259974	18.061400	0.541244	8.028961
2742.923000	452.515002	207.698121	0.259971	18.062254	0.541239	8.029341
2742.943000	452.515002	207.698736	0.259971	18.062308	0.541238	8.029364
2742.963000	452.515002	207.690746	0.259973	18.061613	0.541242	8.029056
2742.983000	452.515002	207.702324	0.259970	18.062620	0.541236	8.029503
2743.003000	452.515002	207.693421	0.259972	18.061845	0.541241	8.029159
2743.023000	452.514922	207.705255	0.259969	18.062874	0.541235	8.029616
2743.043000	452.515002	207.695444	0.259972	18.062021	0.541240	8.029237
2743.063000	452.515002	207.689060	0.259973	18.061466	0.541243	8.028990
2743.083000	452.515002	207.690483	0.259973	18.061590	0.541242	8.029045
2743.103000	452.515002	207.687320	0.259974	18.061315	0.541244	8.028923
2743.123000	452.515002	207.677451	0.259977	18.060456	0.541249	8.028542
2743.143000	452.515002	207.638993	0.259987	18.057112	0.541269	8.027055
2743.163000	452.515002	207.624908	0.259990	18.055887	0.541276	8.026510
2743.183000	452.514922	207.615900	0.259993	18.055104	0.541281	8.026162
2743.203000	452.515002	207.583925	0.260001	18.052323	0.541297	8.024926
2743.223000	452.515002	207.595432	0.259998	18.053324	0.541291	8.025371
2743.243000	452.515002	207.601771	0.259996	18.053875	0.541288	8.025616
2743.263000	452.515002	207.585487	0.260001	18.052459	0.541296	8.024986
2743.283000	452.515002	207.573988	0.260004	18.051459	0.541302	8.024542
2743.303000	452.515002	207.581507	0.260002	18.052113	0.541298	8.024833
2743.323000	452.515002	207.582924	0.260001	18.052236	0.541298	8.024887
2743.343000	452.515002	207.583146	0.260001	18.052255	0.541298	8.024896
2743.363000	452.515002	207.570248	0.260005	18.051134	0.541304	8.024397
2743.383000	452.514922	207.574046	0.260003	18.051464	0.541302	8.024544
2743.403000	452.515002	207.575577	0.260003	18.051597	0.541301	8.024603
2743.423000	452.514922	207.575618	0.260003	18.051601	0.541301	8.024605
2743.443000	452.514922	207.575003	0.260003	18.051547	0.541302	8.024581
2743.463000	452.515002	207.559360	0.260007	18.050187	0.541310	8.023976
2743.483000	452.514922	207.554637	0.260009	18.049776	0.541312	8.023794
2743.503000	452.514922	207.554613	0.260009	18.049774	0.541312	8.023793
2743.523000	452.515002	207.552349	0.260009	18.049577	0.541313	8.023705
2743.543000	452.515002	207.538729	0.260013	18.048393	0.541320	8.023179
2743.563000	452.515002	207.542861	0.260012	18.048752	0.541318	8.023339
2743.583000	452.515002	207.542732	0.260012	18.048741	0.541318	8.023334
2743.603000	452.515002	207.529073	0.260015	18.047553	0.541325	8.022806
2743.623000	452.515002	207.525436	0.260016	18.047237	0.541327	8.022665
2743.643000	452.515002	207.537303	0.260013	18.048269	0.541321	8.023124
2743.663000	452.515002	207.544528	0.260011	18.048897	0.541317	8.023403
2743.683000	452.515002	207.529932	0.260015	18.047628	0.541325	8.022839
2743.703000	452.514922	207.533711	0.260014	18.047956	0.541323	8.022985
2743.723000	452.514922	207.533282	0.260014	18.047919	0.541323	8.022968
2743.743000	452.515002	207.534368	0.260014	18.048013	0.541323	8.023010
2743.763000	452.515002	207.536876	0.260013	18.048232	0.541321	8.023107
2743.783000	452.514922	207.521842	0.260017	18.046924	0.541329	8.022526
2743.803000	452.515002	207.531764	0.260015	18.047787	0.541324	8.022910
2743.823000	452.514922	207.528423	0.260015	18.047496	0.541326	8.022780
2743.843000	452.514922	207.525879	0.260016	18.047275	0.541327	8.022682
2743.863000	452.515002	207.530724	0.260015	18.047697	0.541324	8.022869
2743.883000	452.515002	207.534769	0.260014	18.048048	0.541322	8.023026
2743.903000	452.515002	207.536461	0.260013	18.048195	0.541322	8.023091
2743.923000	452.515002	207.539822	0.260012	18.048488	0.541320	8.023221
2743.943000	452.515002	207.529528	0.260015	18.047593	0.541325	8.022823
2743.963000	452.514922	207.512776	0.260019	18.046136	0.541334	8.022176
2743.983000	452.515002	207.532065	0.260014	18.047813	0.541324	8.022921
2744.003000	452.515002	207.510658	0.260020	18.045951	0.541335	8.022094
2744.023000	452.515002	207.522439	0.260017	18.046976	0.541329	8.022549
2744.043000	452.515002	207.529172	0.260015	18.047562	0.541325	8.022809
2744.063000	452.515002	207.527472	0.260016	18.047414	0.541326	8.022744
2744.083000	452.515002	207.526890	0.260016	18.047363	0.541326	8.022721
2744.103000	452.515002	207.531646	0.260015	18.047777	0.541324	8.022905
2744.123000	452.515002	207.539485	0.260013	18.048458	0.541320	8.023208
2744.143000	452.515002	207.517593	0.260018	18.046555	0.541331	8.022362
2744.163000	452.515002	207.534100	0.260014	18.047990	0.541323	8.023000
2744.183000	452.515002	207.538103	0.260013	18.048338	0.541321	8.023155
2744.203000	452.515002	207.538461	0.260013	18.048369	0.541321	8.023168
2744.223000	452.514922	207.543373	0.260011	18.048796	0.541318	8.023358
2744.243000	452.515002	207.535729	0.260014	18.048132	0.541322	8.023063
2744.263000	452.515002	207.525078	0.260016	18.047206	0.541327	8.022651
2744.283000	452.515002	207.531199	0.260015	18.047738	0.541324	8.022888
2744.303000	452.515002	207.523375	0.260017	18.047057	0.541328	8.022585
2744.323000	452.515002	207.515779	0.260019	18.046397	0.541332	8.022292
2744.343000	452.515002	207.503369	0.260022	18.045318	0.541339	8.021812
2744.363000	452.515002	207.500726	0.260023	18.045088	0.541340	8.021710
2744.383000	452.515002	207.497793	0.260023	18.044833	0.541341	8.021596
2744.403000	452.515002	207.506391	0.260021	18.045580	0.541337	8.021929
2744.423000	452.515002	207.512775	0.260020	18.046136	0.541334	8.022175
2744.443000	452.515002	207.508909	0.260021	18.045799	0.541336	8.022026
2744.463000	452.514922	207.510674	0.260020	18.045953	0.541335	8.022094
2744.483000	452.515002	207.497915	0.260023	18.044843	0.541341	8.021601
2744.503000	452.515002	207.498894	0.260023	18.044928	0.541341	8.021639
2744.523000	452.515002	207.498043	0.260023	18.044854	0.541341	8.021606
2744.543000	452.515002	207.493135	0.260025	18.044428	0.541344	8.021416
2744.563000	452.515002	207.476482	0.260029	18.042979	0.541352	8.020772
2744.583000	452.515002	207.482768	0.260027	18.043526	0.541349	8.021015
2744.603000	452.514922	207.479905	0.260028	18.043277	0.541350	8.020905
2744.623000	452.515002	207.493343	0.260025	18.044446	0.541344	8.021424
2744.643000	452.515002	207.488783	0.260026	18.044049	0.541346	8.021248
2744.663000	452.515002	207.492367	0.260025	18.044361	0.541344	8.021387
2744.683000	452.515002	207.469471	0.260031	18.042370	0.541356	8.020501
2744.703000	452.515002	207.487870	0.260026	18.043970	0.541347	8.021213
2744.723000	452.515002	207.474110	0.260030	18.042773	0.541354	8.020681
2744.743000	452.515002	207.468009	0.260031	18.042243	0.541357	8.020445
2744.763000	452.515002	207.471412	0.260030	18.042538	0.541355	8.020576
2744.783000	452.515002	207.472226	0.260030	18.042609	0.541355	8.020608
2744.803000	452.514922	207.452789	0.260035	18.040919	0.541364	8.019856
2744.823000	452.515002	207.435931	0.260040	18.039453	0.541373	8.019205
2744.843000	452.515002	207.457452	0.260034	18.041325	0.541362	8.020037
2744.863000	452.515002	207.447675	0.260037	18.040474	0.541367	8.019659
2744.883000	452.515002	207.454898	0.260035	18.041102	0.541363	8.019938
2744.903000	452.515002	207.438848	0.260039	18.039707	0.541372	8.019318
2744.923000	452.515002	207.454064	0.260035	18.041030	0.541364	8.019906
2744.943000	452.515002	207.437232	0.260039	18.039566	0.541373	8.019255
2744.963000	452.514922	207.448579	0.260036	18.040553	0.541367	8.019694
2744.983000	452.515002	207.439584	0.260039	18.039771	0.541371	8.019346
2745.003000	452.515002	207.448569	0.260036	18.040552	0.541367	8.019693
2745.023000	452.515002	207.450312	0.260036	18.040704	0.541366	8.019761
2745.043000	452.515002	207.437679	0.260039	18.039605	0.541372	8.019272
2745.063000	452.515002	207.447472	0.260037	18.040457	0.541367	8.019651
2745.083000	452.515002	207.436919	0.260039	18.039539	0.541373	8.019243
2745.103000	452.515002	207.440823	0.260038	18.039878	0.541371	8.019394
2745.123000	452.515002	207.439062	0.260039	18.039725	0.541372	8.019326
2745.143000	452.514922	207.436773	0.260039	18.039526	0.541373	8.019237
2745.163000	452.514922	207.440331	0.260038	18.039836	0.541371	8.019375
2745.183000	452.515002	207.447800	0.260037	18.040485	0.541367	8.019664
2745.203000	452.515002	207.447851	0.260037	18.040490	0.541367	8.019666
2745.223000	452.515002	207.441894	0.260038	18.039972	0.541370	8.019435
2745.243000	452.515002	207.430743	0.260041	18.039002	0.541376	8.019004
2745.263000	452.515002	207.433109	0.260040	18.039208	0.541375	8.019096
2745.283000	452.514922	207.434895	0.260040	18.039363	0.541374	8.019165
2745.303000	452.515002	207.434656	0.260040	18.039342	0.541374	8.019156
2745.323000	452.515002	207.428699	0.260042	18.038824	0.541377	8.018925
2745.343000	452.515002	207.428571	0.260042	18.038813	0.541377	8.018920
2745.363000	452.515002	207.434635	0.260040	18.039340	0.541374	8.019155
2745.383000	452.515002	207.430477	0.260041	18.038979	0.541376	8.018994
2745.403000	452.515002	207.420046	0.260044	18.038072	0.541381	8.018591
2745.423000	452.515002	207.423574	0.260043	18.038378	0.541380	8.018727
2745.443000	452.515002	207.429408	0.260041	18.038886	0.541377	8.018953
2745.463000	452.515002	207.424971	0.260042	18.038500	0.541379	8.018781
2745.483000	452.515002	207.427882	0.260042	18.038753	0.541377	8.018894
2745.503000	452.515002	207.427440	0.260042	18.038715	0.541378	8.018877
2745.523000	452.515002	207.426542	0.260042	18.038636	0.541378	8.018842
2745.543000	452.515002	207.429467	0.260041	18.038891	0.541377	8.018955
2745.563000	452.515002	207.426574	0.260042	18.038639	0.541378	8.018843
2745.583000	452.515002	207.423268	0.260043	18.038352	0.541380	8.018715
2745.603000	452.515002	207.433712	0.260040	18.039260	0.541374	8.019119
2745.623000	452.515002	207.432634	0.260040	18.039166	0.541375	8.019077
2745.643000	452.514922	207.438125	0.260039	18.039644	0.541372	8.019290
2745.663000	452.515002	207.421637	0.260043	18.038210	0.541381	8.018652
2745.683000	452.515002	207.413834	0.260045	18.037531	0.541385	8.018351
2745.703000	452.515002	207.428665	0.260042	18.038821	0.541377	8.018924
2745.723000	452.515002	207.429920	0.260041	18.038930	0.541376	8.018972
2745.743000	452.515002	207.430167	0.260041	18.038952	0.541376	8.018982
2745.763000	452.515002	207.429180	0.260041	18.038866	0.541377	8.018944
2745.783000	452.515002	207.428951	0.260041	18.038846	0.541377	8.018935
2745.803000	452.515002	207.424287	0.260043	18.038440	0.541379	8.018755
2745.823000	452.515002	207.431121	0.260041	18.039035	0.541376	8.019019
2745.843000	452.515002	207.429283	0.260041	18.038875	0.541377	8.018948
2745.863000	452.515002	207.414024	0.260045	18.037548	0.541384	8.018358
2745.883000	452.515002	207.416631	0.260045	18.037775	0.541383	8.018459
2745.903000	452.515002	207.419415	0.260044	18.038017	0.541382	8.018566
2745.923000	452.515002	207.395258	0.260050	18.035916	0.541394	8.017632
2745.943000	452.515002	207.401384	0.260049	18.036449	0.541391	8.017869
2745.963000	452.515002	207.408534	0.260047	18.037070	0.541387	8.018146
2745.983000	452.515002	207.399692	0.260049	18.036301	0.541392	8.017804
2746.003000	452.515002	207.396417	0.260050	18.036017	0.541393	8.017677
2746.023000	452.515002	207.388020	0.260052	18.035286	0.541398	8.017353
2746.043000	452.515002	207.393934	0.260051	18.035801	0.541395	8.017581
2746.063000	452.515002	207.388063	0.260052	18.035290	0.541398	8.017354
2746.083000	452.515002	207.392515	0.260051	18.035677	0.541395	8.017526
2746.103000	452.515002	207.397663	0.260050	18.036125	0.541393	8.017725
2746.123000	452.514922	207.391053	0.260051	18.035550	0.541396	8.017470
2746.143000	452.515002	207.390812	0.260051	18.035529	0.541396	8.017461
2746.163000	452.515002	207.393779	0.260051	18.035787	0.541395	8.017575
2746.183000	452.515002	207.378989	0.260054	18.034501	0.541402	8.017003
2746.203000	452.515002	207.393263	0.260051	18.035742	0.541395	8.017555
2746.223000	452.514922	207.387908	0.260052	18.035277	0.541398	8.017348
2746.243000	452.515002	207.380594	0.260054	18.034641	0.541402	8.017066
2746.263000	452.515002	207.390596	0.260051	18.035510	0.541396	8.017452
2746.283000	452.515002	207.389065	0.260052	18.035377	0.541397	8.017393
2746.303000	452.515002	207.381661	0.260054	18.034733	0.541401	8.017107
2746.323000	452.515002	207.391603	0.260051	18.035598	0.541396	8.017491
2746.343000	452.515002	207.370735	0.260057	18.033783	0.541407	8.016684
2746.363000	452.515002	207.371597	0.260056	18.033858	0.541406	8.016718
2746.383000	452.514922	207.381478	0.260054	18.034717	0.541401	8.017100
2746.403000	452.515002	207.363769	0.260058	18.033177	0.541410	8.016415
2746.423000	452.515002	207.363004	0.260059	18.033111	0.541411	8.016386
2746.443000	452.515002	207.370931	0.260057	18.033800	0.541407	8.016692
2746.463000	452.515002	207.364872	0.260058	18.033273	0.541410	8.016458
2746.483000	452.514922	207.376268	0.260055	18.034264	0.541404	8.016898
2746.503000	452.515002	207.380851	0.260054	18.034663	0.541401	8.017075
2746.523000	452.515002	207.389724	0.260052	18.035435	0.541397	8.017418
2746.543000	452.515002	207.383688	0.260053	18.034910	0.541400	8.017185
2746.563000	452.515002	207.364417	0.260058	18.033234	0.541410	8.016440
2746.583000	452.514922	207.377021	0.260055	18.034330	0.541403	8.016927
2746.603000	452.515002	207.378326	0.260055	18.034443	0.541403	8.016978
2746.623000	452.515002	207.367373	0.260058	18.033491	0.541408	8.016554
2746.643000	452.515002	207.383224	0.260053	18.034869	0.541400	8.017167
2746.663000	452.515002	207.380192	0.260054	18.034606	0.541402	8.017050
2746.683000	452.515002	207.378046	0.260055	18.034419	0.541403	8.016967
2746.703000	452.515002	207.373730	0.260056	18.034044	0.541405	8.016800
2746.723000	452.515002	207.374786	0.260056	18.034136	0.541405	8.016841
2746.743000	452.515002	207.374035	0.260056	18.034070	0.541405	8.016812
2746.763000	452.515002	207.366186	0.260058	18.033388	0.541409	8.016509
2746.783000	452.515002	207.359994	0.260059	18.032849	0.541412	8.016269
2746.803000	452.515002	207.374888	0.260056	18.034144	0.541405	8.016845
2746.823000	452.515002	207.377419	0.260055	18.034364	0.541403	8.016943
2746.843000	452.515002	207.364602	0.260058	18.033250	0.541410	8.016447
2746.863000	452.515002	207.362959	0.260059	18.033107	0.541411	8.016384
2746.883000	452.515002	207.372058	0.260056	18.033898	0.541406	8.016736
2746.903000	452.515002	207.366531	0.260058	18.033418	0.541409	8.016522
2746.923000	452.514922	207.357158	0.260060	18.032603	0.541414	8.016160
2746.943000	452.515002	207.379468	0.260054	18.034543	0.541402	8.017022
2746.963000	452.515002	207.368200	0.260057	18.033563	0.541408	8.016586
2746.983000	452.515002	207.378166	0.260055	18.034429	0.541403	8.016972
2747.003000	452.515002	207.380164	0.260054	18.034603	0.541402	8.017049
2747.023000	452.515002	207.380548	0.260054	18.034637	0.541402	8.017064
2747.043000	452.515002	207.377005	0.260055	18.034328	0.541403	8.016927
2747.063000	452.515002	207.367421	0.260058	18.033495	0.541408	8.016556
2747.083000	452.515002	207.370057	0.260057	18.033724	0.541407	8.016658
2747.103000	452.515002	207.366015	0.260058	18.033373	0.541409	8.016502
2747.123000	452.515002	207.365994	0.260058	18.033371	0.541409	8.016501
2747.143000	452.515002	207.370244	0.260057	18.033741	0.541407	8.016665
2747.163000	452.515002	207.361091	0.260059	18.032945	0.541412	8.016312
2747.183000	452.515002	207.353127	0.260061	18.032252	0.541416	8.016004
2747.203000	452.515002	207.365434	0.260058	18.033322	0.541409	8.016479
2747.223000	452.515002	207.350534	0.260062	18.032027	0.541417	8.015903
2747.243000	452.515002	207.355066	0.260061	18.032421	0.541415	8.016079
2747.263000	452.515002	207.348265	0.260063	18.031829	0.541418	8.015816
2747.283000	452.515002	207.342605	0.260064	18.031337	0.541421	8.015597
2747.303000	452.515002	207.358670	0.260060	18.032734	0.541413	8.016218
2747.323000	452.515002	207.353639	0.260061	18.032297	0.541415	8.016023
2747.343000	452.515002	207.356706	0.260060	18.032563	0.541414	8.016142
2747.363000	452.515002	207.356477	0.260060	18.032543	0.541414	8.016133
2747.383000	452.515002	207.339199	0.260065	18.031041	0.541423	8.015465
2747.403000	452.515002	207.349076	0.260062	18.031900	0.541418	8.015847
2747.423000	452.515002	207.353373	0.260061	18.032273	0.541416	8.016013
2747.443000	452.515002	207.350561	0.260062	18.032029	0.541417	8.015904
2747.463000	452.515002	207.352507	0.260061	18.032198	0.541416	8.015980
2747.483000	452.515002	207.339347	0.260065	18.031054	0.541423	8.015471
2747.503000	452.515002	207.331525	0.260067	18.030373	0.541427	8.015169
2747.523000	452.515002	207.327636	0.260068	18.030035	0.541429	8.015018
2747.543000	452.515002	207.319503	0.260070	18.029328	0.541433	8.014704
2747.563000	452.514922	207.317134	0.260071	18.029122	0.541434	8.014612
2747.583000	452.515002	207.297908	0.260076	18.027450	0.541444	8.013869
2747.603000	452.515002	207.296133	0.260076	18.027296	0.541445	8.013800
2747.623000	452.515002	207.305010	0.260074	18.028067	0.541440	8.014144
2747.643000	452.515002	207.315496	0.260071	18.028979	0.541435	8.014549
2747.663000	452.515002	207.294563	0.260077	18.027159	0.541446	8.013740
2747.683000	452.515002	207.296708	0.260076	18.027346	0.541445	8.013823
2747.703000	452.514922	207.289156	0.260078	18.026689	0.541448	8.013531
2747.723000	452.515002	207.313782	0.260072	18.028830	0.541436	8.014483
2747.743000	452.515002	207.316830	0.260071	18.029095	0.541434	8.014600
2747.763000	452.515002	207.311405	0.260072	18.028624	0.541437	8.014391
2747.783000	452.515002	207.299219	0.260075	18.027564	0.541443	8.013920
2747.803000	452.515002	207.298581	0.260076	18.027508	0.541444	8.013895
2747.823000	452.515002	207.307469	0.260073	18.028281	0.541439	8.014239
2747.843000	452.514922	207.305991	0.260074	18.028153	0.541440	8.014181
2747.863000	452.515002	207.305314	0.260074	18.028094	0.541440	8.014155
2747.883000	452.515002	207.305510	0.260074	18.028111	0.541440	8.014163
2747.903000	452.515002	207.286973	0.260079	18.026499	0.541450	8.013446
2747.923000	452.515002	207.297620	0.260076	18.027425	0.541444	8.013858
2747.943000	452.514922	207.292793	0.260077	18.027005	0.541447	8.013671
2747.963000	452.515002	207.285378	0.260079	18.026360	0.541451	8.013385
2747.983000	452.515002	207.292843	0.260077	18.027009	0.541447	8.013673
2748.003000	452.514922	207.295795	0.260076	18.027266	0.541445	8.013787
2748.023000	452.515002	207.296925	0.260076	18.027364	0.541445	8.013831
2748.043000	452.515002	207.295454	0.260076	18.027236	0.541445	8.013774
2748.062000	452.515002	207.297473	0.260076	18.027412	0.541444	8.013852
2748.082000	452.515002	207.294374	0.260077	18.027143	0.541446	8.013732
2748.102000	452.515002	207.285749	0.260079	18.026393	0.541450	8.013399
2748.122000	452.514922	207.279756	0.260080	18.025871	0.541453	8.013167
2748.142000	452.515002	207.292167	0.260077	18.026951	0.541447	8.013647
2748.162000	452.515002	207.287948	0.260078	18.026584	0.541449	8.013484
2748.182000	452.515002	207.298001	0.260076	18.027458	0.541444	8.013873
2748.202000	452.515002	207.279375	0.260081	18.025838	0.541454	8.013153
2748.222000	452.515002	207.280931	0.260080	18.025974	0.541453	8.013213
2748.242000	452.514922	207.253265	0.260087	18.023568	0.541467	8.012143
2748.262000	452.515002	207.250782	0.260088	18.023352	0.541468	8.012047
2748.282000	452.515002	207.238639	0.260091	18.022296	0.541475	8.011578
2748.302000	452.515002	207.225585	0.260095	18.021160	0.541481	8.011073
2748.322000	452.515002	207.235235	0.260092	18.022000	0.541476	8.011446
2748.342000	452.515002	207.224523	0.260095	18.021068	0.541482	8.011032
2748.362000	452.515002	207.230935	0.260093	18.021626	0.541478	8.011280
2748.382000	452.515002	207.225983	0.260094	18.021195	0.541481	8.011088
2748.402000	452.515002	207.221155	0.260096	18.020775	0.541484	8.010902
2748.422000	452.515002	207.233495	0.260093	18.021848	0.541477	8.011379
2748.442000	452.514922	207.213632	0.260098	18.020121	0.541487	8.010611
2748.462000	452.515002	207.222397	0.260095	18.020883	0.541483	8.010950
2748.482000	452.515002	207.228650	0.260094	18.021427	0.541480	8.011192
2748.502000	452.515002	207.217597	0.260097	18.020466	0.541485	8.010764
2748.522000	452.515002	207.228805	0.260094	18.021440	0.541480	8.011198
2748.542000	452.515002	207.229044	0.260094	18.021461	0.541479	8.011207
2748.562000	452.515002	207.220148	0.260096	18.020688	0.541484	8.010863
2748.582000	452.515002	207.221117	0.260096	18.020772	0.541484	8.010900
2748.602000	452.515002	207.215735	0.260097	18.020304	0.541486	8.010692
2748.622000	452.515002	207.209834	0.260099	18.019791	0.541489	8.010464
2748.642000	452.515002	207.218363	0.260096	18.020532	0.541485	8.010794
2748.662000	452.515002	207.232729	0.260093	18.021782	0.541478	8.011349
2748.682000	452.515002	207.223098	0.260095	18.020944	0.541483	8.010977
2748.702000	452.515002	207.212739	0.260098	18.020043	0.541488	8.010576
2748.722000	452.515002	207.208023	0.260099	18.019633	0.541490	8.010394
2748.742000	452.515002	207.214308	0.260098	18.020180	0.541487	8.010637
2748.762000	452.515002	207.221079	0.260096	18.020769	0.541484	8.010899
2748.782000	452.515002	207.244945	0.260090	18.022844	0.541471	8.011821
2748.802000	452.514922	207.235327	0.260092	18.022008	0.541476	8.011450
2748.822000	452.514922	207.228136	0.260094	18.021382	0.541480	8.011172
2748.842000	452.515002	207.214417	0.260098	18.020189	0.541487	8.010641
2748.862000	452.515002	207.210522	0.260099	18.019850	0.541489	8.010491
2748.882000	452.515002	207.216685	0.260097	18.020386	0.541486	8.010729
2748.902000	452.515002	207.207707	0.260099	18.019606	0.541490	8.010382
2748.922000	452.515002	207.215998	0.260097	18.020327	0.541486	8.010702
2748.942000	452.515002	207.210834	0.260098	18.019878	0.541489	8.010503
2748.962000	452.515002	207.206676	0.260100	18.019516	0.541491	8.010342
2748.982000	452.515002	207.198637	0.260102	18.018817	0.541495	8.010031
2749.002000	452.515002	207.205794	0.260100	18.019439	0.541491	8.010308
2749.022000	452.515002	207.180795	0.260106	18.017265	0.541504	8.009342
2749.042000	452.515002	207.187634	0.260105	18.017860	0.541501	8.009606
2749.062000	452.515002	207.178778	0.260107	18.017090	0.541505	8.009264
2749.082000	452.515002	207.172480	0.260108	18.016542	0.541509	8.009020
2749.102000	452.514922	207.173811	0.260108	18.016658	0.541508	8.009072
2749.122000	452.515002	207.173529	0.260108	18.016633	0.541508	8.009061
2749.142000	452.515002	207.173745	0.260108	18.016652	0.541508	8.009069
2749.162000	452.515002	207.174312	0.260108	18.016701	0.541508	8.009091
2749.182000	452.515002	207.179739	0.260107	18.017173	0.541505	8.009301
2749.202000	452.514922	207.175225	0.260108	18.016781	0.541507	8.009126
2749.222000	452.515002	207.164968	0.260110	18.015889	0.541512	8.008730
2749.242000	452.515002	207.157506	0.260112	18.015240	0.541516	8.008441
2749.262000	452.515002	207.163124	0.260111	18.015729	0.541513	8.008658
2749.282000	452.515002	207.167157	0.260110	18.016079	0.541511	8.008814
2749.302000	452.515002	207.172122	0.260109	18.016511	0.541509	8.009006
2749.322000	452.515002	207.165260	0.260110	18.015914	0.541512	8.008741
2749.342000	452.515002	207.184113	0.260105	18.017554	0.541503	8.009470
2749.362000	452.515002	207.179277	0.260107	18.017133	0.541505	8.009283
2749.382000	452.515002	207.183007	0.260106	18.017458	0.541503	8.009427
2749.402000	452.515002	207.169805	0.260109	18.016310	0.541510	8.008917
2749.422000	452.515002	207.184818	0.260105	18.017615	0.541502	8.009497
2749.442000	452.515002	207.182066	0.260106	18.017376	0.541504	8.009391
2749.462000	452.515002	207.172722	0.260108	18.016563	0.541508	8.009029
2749.482000	452.515002	207.177751	0.260107	18.017001	0.541506	8.009224
2749.502000	452.515002	207.166129	0.260110	18.015990	0.541512	8.008775
2749.522000	452.515002	207.173808	0.260108	18.016658	0.541508	8.009071
2749.542000	452.515002	207.174881	0.260108	18.016751	0.541507	8.009113
2749.562000	452.515002	207.171620	0.260109	18.016467	0.541509	8.008987
2749.582000	452.515002	207.163732	0.260111	18.015781	0.541513	8.008682
2749.602000	452.515002	207.167800	0.260110	18.016135	0.541511	8.008839
2749.622000	452.515002	207.162527	0.260111	18.015677	0.541514	8.008635
2749.642000	452.515002	207.156955	0.260113	18.015192	0.541516	8.008420
2749.662000	452.515002	207.169632	0.260109	18.016295	0.541510	8.008910
2749.682000	452.515002	207.160197	0.260112	18.015474	0.541515	8.008545
2749.702000	452.515002	207.168092	0.260110	18.016161	0.541511	8.008850
2749.722000	452.515002	207.153483	0.260113	18.014890	0.541518	8.008286
2749.742000	452.515002	207.169290	0.260109	18.016265	0.541510	8.008897
2749.762000	452.515002	207.153654	0.260113	18.014905	0.541518	8.008292
2749.782000	452.515002	207.150075	0.260114	18.014594	0.541520	8.008154
2749.802000	452.515002	207.160062	0.260112	18.015462	0.541515	8.008540
2749.822000	452.515002	207.144963	0.260116	18.014149	0.541523	8.007956
2749.842000	452.515002	207.158117	0.260112	18.015293	0.541516	8.008465
2749.862000	452.515002	207.146020	0.260115	18.014241	0.541522	8.007997
2749.882000	452.515002	207.160499	0.260112	18.015500	0.541515	8.008557
2749.902000	452.515002	207.161877	0.260111	18.015620	0.541514	8.008610
2749.922000	452.515002	207.165197	0.260110	18.015909	0.541512	8.008739
2749.942000	452.515002	207.169871	0.260109	18.016315	0.541510	8.008919
2749.962000	452.515002	207.163141	0.260111	18.015730	0.541513	8.008659
2749.982000	452.515002	207.153504	0.260113	18.014892	0.541518	8.008287
2750.002000	452.515002	207.161517	0.260111	18.015589	0.541514	8.008596
2750.022000	452.515002	207.158929	0.260112	18.015364	0.541515	8.008496
2750.042000	452.514922	207.154782	0.260113	18.015003	0.541517	8.008336
2750.062000	452.515002	207.161208	0.260111	18.015562	0.541514	8.008584
2750.082000	452.515002	207.166196	0.260110	18.015996	0.541512	8.008777
2750.102000	452.514922	207.173185	0.260108	18.016604	0.541508	8.009047
2750.122000	452.514922	207.157517	0.260112	18.015241	0.541516	8.008442
2750.142000	452.515002	207.152564	0.260114	18.014810	0.541519	8.008250
2750.162000	452.514922	207.160516	0.260112	18.015502	0.541515	8.008558
2750.182000	452.514922	207.137754	0.260117	18.013522	0.541526	8.007678
2750.202000	452.514922	207.153028	0.260113	18.014851	0.541518	8.008268
2750.222000	452.515002	207.146797	0.260115	18.014309	0.541522	8.008027
2750.242000	452.515002	207.156849	0.260113	18.015183	0.541517	8.008416
2750.262000	452.515002	207.148699	0.260115	18.014474	0.541521	8.008101
2750.282000	452.515002	207.136113	0.260118	18.013380	0.541527	8.007614
2750.302000	452.515002	207.136697	0.260118	18.013430	0.541527	8.007637
2750.322000	452.515002	207.137767	0.260118	18.013523	0.541526	8.007678
2750.342000	452.515002	207.145870	0.260115	18.014228	0.541522	8.007991
2750.362000	452.515002	207.146152	0.260115	18.014253	0.541522	8.008002
2750.382000	452.515002	207.132785	0.260119	18.013090	0.541529	8.007486
2750.402000	452.515002	207.148569	0.260115	18.014463	0.541521	8.008096
2750.422000	452.514922	207.135717	0.260118	18.013345	0.541527	8.007599
2750.442000	452.515002	207.141866	0.260116	18.013880	0.541524	8.007837
2750.462000	452.515002	207.116611	0.260123	18.011684	0.541537	8.006860
2750.482000	452.515002	207.135643	0.260118	18.013339	0.541527	8.007596
2750.502000	452.515002	207.135924	0.260118	18.013363	0.541527	8.007607
2750.522000	452.514922	207.121987	0.260122	18.012151	0.541534	8.007068
2750.542000	452.515002	207.131857	0.260119	18.013009	0.541529	8.007450
2750.562000	452.515002	207.127335	0.260120	18.012616	0.541532	8.007275
2750.582000	452.514922	207.135392	0.260118	18.013317	0.541527	8.007586
2750.602000	452.515002	207.128971	0.260120	18.012758	0.541531	8.007338
2750.622000	452.515002	207.119453	0.260122	18.011931	0.541536	8.006970
2750.642000	452.515002	207.113989	0.260124	18.011456	0.541539	8.006759
2750.662000	452.515002	207.127867	0.260120	18.012662	0.541531	8.007295
2750.682000	452.515002	207.125984	0.260121	18.012499	0.541532	8.007223
2750.702000	452.515002	207.105337	0.260126	18.010703	0.541543	8.006424
2750.722000	452.515002	207.103497	0.260126	18.010543	0.541544	8.006353
2750.742000	452.515002	207.114980	0.260123	18.011542	0.541538	8.006797
2750.762000	452.515002	207.116328	0.260123	18.011659	0.541537	8.006849
2750.782000	452.515002	207.104690	0.260126	18.010647	0.541543	8.006399
2750.802000	452.515002	207.093265	0.260129	18.009653	0.541549	8.005958
2750.822000	452.515002	207.095223	0.260129	18.009824	0.541548	8.006033
2750.842000	452.515002	207.095637	0.260129	18.009860	0.541548	8.006049
2750.862000	452.515002	207.098409	0.260128	18.010101	0.541547	8.006157
2750.882000	452.514922	207.100062	0.260127	18.010244	0.541546	8.006221
2750.902000	452.515002	207.093395	0.260129	18.009665	0.541549	8.005963
2750.922000	452.515002	207.100915	0.260127	18.010319	0.541545	8.006253
2750.942000	452.515002	207.103948	0.260126	18.010582	0.541544	8.006371
2750.962000	452.515002	207.099185	0.260128	18.010168	0.541546	8.006187
2750.982000	452.514922	207.094528	0.260129	18.009763	0.541548	8.006007
2751.002000	452.515002	207.102503	0.260127	18.010457	0.541544	8.006315
2751.022000	452.515002	207.115649	0.260123	18.011600	0.541538	8.006823
2751.042000	452.515002	207.110976	0.260125	18.011194	0.541540	8.006642
2751.062000	452.515002	207.111158	0.260124	18.011209	0.541540	8.006649
2751.082000	452.515002	207.118061	0.260123	18.011810	0.541536	8.006916
2751.102000	452.514922	207.103970	0.260126	18.010584	0.541544	8.006372
2751.122000	452.515002	207.105636	0.260126	18.010729	0.541543	8.006436
2751.142000	452.514922	207.097330	0.260128	18.010007	0.541547	8.006115
2751.162000	452.515002	207.112697	0.260124	18.011343	0.541539	8.006709
2751.182000	452.514922	207.102032	0.260127	18.010416	0.541545	8.006297
2751.202000	452.515002	207.106236	0.260126	18.010781	0.541543	8.006459
2751.222000	452.515002	207.098707	0.260128	18.010127	0.541546	8.006168
2751.242000	452.515002	207.087945	0.260131	18.009191	0.541552	8.005752
2751.262000	452.515002	207.084587	0.260131	18.008899	0.541554	8.005622
2751.282000	452.515002	207.087234	0.260131	18.009129	0.541552	8.005725
2751.302000	452.515002	207.101426	0.260127	18.010363	0.541545	8.006273
2751.322000	452.515002	207.101122	0.260127	18.010337	0.541545	8.006261
2751.342000	452.515002	207.104658	0.260126	18.010644	0.541543	8.006398
2751.362000	452.515002	207.090306	0.260130	18.009396	0.541551	8.005843
2751.382000	452.515002	207.093802	0.260129	18.009700	0.541549	8.005979
2751.402000	452.515002	207.090462	0.260130	18.009410	0.541551	8.005849
2751.422000	452.515002	207.091848	0.260130	18.009530	0.541550	8.005903
2751.442000	452.514922	207.100056	0.260127	18.010244	0.541546	8.006220
2751.462000	452.515002	207.095846	0.260128	18.009878	0.541548	8.006058
2751.482000	452.515002	207.103311	0.260127	18.010527	0.541544	8.006346
2751.502000	452.515002	207.086219	0.260131	18.009041	0.541553	8.005685
2751.522000	452.515002	207.088085	0.260131	18.009203	0.541552	8.005758
2751.542000	452.515002	207.092607	0.260129	18.009596	0.541550	8.005932
2751.562000	452.515002	207.086879	0.260131	18.009098	0.541552	8.005711
2751.582000	452.515002	207.086495	0.260131	18.009065	0.541553	8.005696
2751.602000	452.515002	207.096552	0.260128	18.009939	0.541548	8.006085
2751.622000	452.515002	207.082350	0.260132	18.008704	0.541555	8.005536
2751.642000	452.515002	207.083755	0.260132	18.008826	0.541554	8.005590
2751.662000	452.515002	207.099348	0.260128	18.010182	0.541546	8.006193
2751.682000	452.515002	207.088844	0.260130	18.009269	0.541551	8.005787
2751.702000	452.515002	207.083296	0.260132	18.008786	0.541554	8.005572
2751.722000	452.515002	207.089773	0.260130	18.009350	0.541551	8.005823
2751.742000	452.515002	207.077780	0.260133	18.008307	0.541557	8.005359
2751.762000	452.514922	207.074452	0.260134	18.008017	0.541559	8.005230
2751.782000	452.515002	207.089238	0.260130	18.009303	0.541551	8.005802
2751.802000	452.515002	207.083864	0.260132	18.008836	0.541554	8.005594
2751.822000	452.515002	207.073378	0.260134	18.007924	0.541559	8.005189
2751.842000	452.514922	207.091278	0.260130	18.009480	0.541550	8.005881
2751.862000	452.515002	207.081713	0.260132	18.008649	0.541555	8.005511
2751.882000	452.514922	207.091268	0.260130	18.009480	0.541550	8.005881
2751.902000	452.515002	207.077380	0.260133	18.008272	0.541557	8.005344
2751.922000	452.515002	207.072659	0.260135	18.007861	0.541560	8.005161
2751.942000	452.515002	207.076667	0.260133	18.008210	0.541558	8.005316
2751.962000	452.515002	207.083278	0.260132	18.008785	0.541554	8.005572
2751.982000	452.515002	207.088251	0.260130	18.009217	0.541552	8.005764
2752.002000	452.515002	207.085126	0.260131	18.008945	0.541553	8.005643
2752.022000	452.515002	207.088160	0.260130	18.009209	0.541552	8.005760
2752.042000	452.515002	207.079220	0.260133	18.008432	0.541556	8.005415
2752.062000	452.515002	207.063677	0.260137	18.007080	0.541564	8.004814
2752.082000	452.514922	207.072948	0.260134	18.007886	0.541560	8.005172
2752.102000	452.515002	207.076534	0.260134	18.008198	0.541558	8.005311
2752.122000	452.515002	207.078341	0.260133	18.008355	0.541557	8.005381
2752.142000	452.515002	207.082872	0.260132	18.008750	0.541555	8.005556
2752.162000	452.515002	207.074609	0.260134	18.008031	0.541559	8.005237
2752.182000	452.515002	207.081427	0.260132	18.008624	0.541555	8.005500
2752.202000	452.515002	207.074867	0.260134	18.008053	0.541559	8.005246
2752.222000	452.515002	207.067321	0.260136	18.007397	0.541563	8.004955
2752.242000	452.515002	207.073598	0.260134	18.007943	0.541559	8.005197
2752.262000	452.515002	207.072358	0.260135	18.007835	0.541560	8.005150
2752.282000	452.515002	207.066095	0.260136	18.007291	0.541563	8.004907
2752.302000	452.515002	207.080386	0.260133	18.008533	0.541556	8.005460
2752.322000	452.515002	207.070340	0.260135	18.007660	0.541561	8.005071
2752.342000	452.515002	207.084888	0.260131	18.008925	0.541554	8.005634
2752.362000	452.514922	207.079801	0.260133	18.008482	0.541556	8.005437
2752.382000	452.514922	207.079333	0.260133	18.008442	0.541556	8.005419
2752.402000	452.515002	207.073082	0.260134	18.007898	0.541560	8.005178
2752.422000	452.515002	207.068620	0.260136	18.007510	0.541562	8.005005
2752.442000	452.514922	207.084826	0.260131	18.008919	0.541553	8.005632
2752.462000	452.515002	207.072409	0.260135	18.007840	0.541560	8.005152
2752.482000	452.515002	207.065369	0.260136	18.007227	0.541564	8.004879
2752.502000	452.515002	207.061716	0.260137	18.006910	0.541565	8.004738
2752.522000	452.515002	207.083725	0.260132	18.008824	0.541554	8.005589
2752.542000	452.515002	207.074752	0.260134	18.008043	0.541559	8.005242
2752.562000	452.515002	207.056696	0.260139	18.006473	0.541568	8.004544
2752.582000	452.515002	207.053005	0.260140	18.006152	0.541570	8.004401
2752.602000	452.514922	207.052803	0.260140	18.006135	0.541570	8.004394
2752.622000	452.514922	207.054711	0.260139	18.006300	0.541569	8.004467
2752.642000	452.515002	207.057571	0.260138	18.006549	0.541568	8.004578
2752.662000	452.515002	207.048096	0.260141	18.005725	0.541572	8.004212
2752.682000	452.515002	207.054064	0.260139	18.006244	0.541569	8.004442
2752.702000	452.515002	207.057685	0.260138	18.006559	0.541567	8.004582
2752.722000	452.515002	207.042289	0.260142	18.005220	0.541575	8.003987
2752.742000	452.515002	207.038891	0.260143	18.004925	0.541577	8.003856
2752.762000	452.515002	207.039944	0.260143	18.005016	0.541577	8.003896
2752.782000	452.515002	207.047561	0.260141	18.005679	0.541573	8.004191
2752.802000	452.515002	207.046293	0.260141	18.005568	0.541573	8.004142
2752.822000	452.515002	207.055213	0.260139	18.006344	0.541569	8.004487
2752.842000	452.514922	207.045057	0.260142	18.005461	0.541574	8.004094
2752.862000	452.514922	207.059056	0.260138	18.006678	0.541567	8.004635
2752.882000	452.514922	207.046799	0.260141	18.005612	0.541573	8.004161
2752.902000	452.514922	207.052037	0.260140	18.006068	0.541570	8.004364
2752.922000	452.514922	207.047423	0.260141	18.005667	0.541573	8.004186
2752.942000	452.515002	207.052404	0.260140	18.006100	0.541570	8.004378
2752.962000	452.515002	207.050536	0.260140	18.005937	0.541571	8.004306
2752.982000	452.515002	207.038565	0.260143	18.004896	0.541577	8.003843
2753.002000	452.515002	207.028981	0.260146	18.004063	0.541582	8.003473
2753.022000	452.515002	207.039077	0.260143	18.004941	0.541577	8.003863
2753.042000	452.515002	207.040089	0.260143	18.005029	0.541577	8.003902
2753.062000	452.515002	207.033113	0.260145	18.004422	0.541580	8.003632
2753.082000	452.515002	207.034750	0.260144	18.004565	0.541579	8.003696
2753.102000	452.514922	207.030874	0.260145	18.004228	0.541581	8.003546
2753.122000	452.515002	207.029643	0.260146	18.004121	0.541582	8.003498
2753.142000	452.515002	207.044354	0.260142	18.005400	0.541574	8.004067
2753.162000	452.515002	207.036783	0.260144	18.004741	0.541578	8.003774
2753.182000	452.515002	207.038856	0.260143	18.004922	0.541577	8.003854
2753.202000	452.515002	207.034812	0.260144	18.004570	0.541579	8.003698
2753.222000	452.515002	207.046455	0.260141	18.005583	0.541573	8.004148
2753.242000	452.515002	207.032017	0.260145	18.004327	0.541581	8.003590
2753.262000	452.515002	207.044397	0.260142	18.005404	0.541574	8.004069
2753.282000	452.515002	207.045554	0.260142	18.005504	0.541574	8.004113
2753.302000	452.515002	207.029808	0.260146	18.004135	0.541582	8.003505
2753.322000	452.515002	207.036984	0.260144	18.004759	0.541578	8.003782
2753.342000	452.515002	207.040028	0.260143	18.005024	0.541577	8.003900
2753.362000	452.515002	207.032407	0.260145	18.004361	0.541580	8.003605
2753.382000	452.515002	207.027582	0.260146	18.003941	0.541583	8.003419
2753.402000	452.515002	207.032922	0.260145	18.004406	0.541580	8.003625
2753.422000	452.515002	207.049268	0.260141	18.005827	0.541572	8.004257
2753.442000	452.515002	207.045300	0.260142	18.005482	0.541574	8.004104
2753.462000	452.515002	207.035337	0.260144	18.004616	0.541579	8.003718
2753.482000	452.515002	207.044626	0.260142	18.005424	0.541574	8.004077
2753.502000	452.515002	207.038766	0.260143	18.004914	0.541577	8.003851
2753.522000	452.515002	207.039778	0.260143	18.005002	0.541577	8.003890
2753.542000	452.515002	207.045137	0.260142	18.005468	0.541574	8.004097
2753.562000	452.515002	207.032089	0.260145	18.004333	0.541581	8.003593
2753.582000	452.515002	207.029618	0.260146	18.004118	0.541582	8.003497
2753.602000	452.515002	207.038857	0.260143	18.004922	0.541577	8.003854
2753.622000	452.515002	207.033636	0.260145	18.004468	0.541580	8.003653
2753.642000	452.515002	207.029719	0.260146	18.004127	0.541582	8.003501
2753.662000	452.515002	207.024823	0.260147	18.003701	0.541584	8.003312
2753.682000	452.515002	207.004405	0.260152	18.001926	0.541595	8.002523
2753.702000	452.515002	207.028202	0.260146	18.003995	0.541583	8.003443
2753.722000	452.515002	207.025320	0.260147	18.003745	0.541584	8.003331
2753.742000	452.515002	207.011828	0.260150	18.002571	0.541591	8.002809
2753.762000	452.515002	207.023433	0.260147	18.003580	0.541585	8.003258
2753.782000	452.515002	207.010490	0.260151	18.002455	0.541592	8.002758
2753.802000	452.515002	207.015003	0.260150	18.002847	0.541589	8.002932
2753.822000	452.514922	207.022241	0.260148	18.003477	0.541586	8.003212
2753.842000	452.514922	207.009539	0.260151	18.002372	0.541592	8.002721
2753.862000	452.515002	207.016122	0.260149	18.002945	0.541589	8.002976
2753.882000	452.515002	207.016911	0.260149	18.003013	0.541588	8.003006
2753.902000	452.515002	207.003003	0.260153	18.001804	0.541596	8.002468
2753.922000	452.515002	207.014321	0.260150	18.002788	0.541590	8.002906
2753.942000	452.514922	207.008716	0.260151	18.002301	0.541593	8.002689
2753.962000	452.515002	207.003071	0.260153	18.001810	0.541596	8.002471
2753.982000	452.515002	207.014529	0.260150	18.002806	0.541590	8.002914
2754.002000	452.515002	207.000198	0.260153	18.001560	0.541597	8.002360
2754.022000	452.515002	207.007447	0.260152	18.002190	0.541593	8.002640
2754.042000	452.515002	207.001389	0.260153	18.001663	0.541596	8.002406
2754.062000	452.515002	207.000140	0.260153	18.001555	0.541597	8.002358
2754.082000	452.514922	207.003611	0.260153	18.001857	0.541595	8.002492
2754.102000	452.514922	206.997776	0.260154	18.001349	0.541598	8.002266
2754.122000	452.514922	207.003702	0.260153	18.001865	0.541595	8.002495
2754.142000	452.515002	206.997502	0.260154	18.001325	0.541598	8.002256
2754.162000	452.515002	206.997725	0.260154	18.001345	0.541598	8.002264
2754.182000	452.515002	206.987121	0.260157	18.000423	0.541604	8.001854
2754.202000	452.515002	206.992900	0.260155	18.000925	0.541601	8.002078
2754.222000	452.515002	207.005509	0.260152	18.002022	0.541594	8.002565
2754.242000	452.514922	207.005249	0.260152	18.001999	0.541594	8.002555
2754.262000	452.515002	206.995268	0.260155	18.001131	0.541600	8.002169
2754.282000	452.515002	207.011127	0.260151	18.002510	0.541591	8.002782
2754.302000	452.515002	206.991767	0.260156	18.000827	0.541601	8.002034
2754.322000	452.515002	206.991076	0.260156	18.000767	0.541602	8.002007
2754.342000	452.515002	206.990446	0.260156	18.000712	0.541602	8.001983
2754.362000	452.515002	206.979659	0.260159	17.999774	0.541608	8.001566
2754.382000	452.515002	206.998265	0.260154	18.001392	0.541598	8.002285
2754.402000	452.515002	206.990905	0.260156	18.000752	0.541602	8.002001
2754.422000	452.515002	206.987073	0.260157	18.000418	0.541604	8.001853
2754.442000	452.515002	206.984252	0.260158	18.000173	0.541605	8.001743
2754.462000	452.515002	206.974084	0.260160	17.999289	0.541610	8.001350
2754.482000	452.515002	206.981379	0.260158	17.999923	0.541607	8.001632
2754.502000	452.515002	206.987637	0.260157	18.000467	0.541603	8.001874
2754.522000	452.515002	206.999340	0.260154	18.001485	0.541597	8.002327
2754.542000	452.515002	206.978234	0.260159	17.999650	0.541608	8.001511
2754.562000	452.515002	206.973105	0.260161	17.999204	0.541611	8.001313
2754.582000	452.515002	206.990117	0.260156	18.000683	0.541602	8.001970
2754.602000	452.515002	206.975063	0.260160	17.999374	0.541610	8.001388
2754.622000	452.514922	206.997115	0.260154	18.001292	0.541598	8.002241
2754.642000	452.514922	206.981733	0.260158	17.999954	0.541606	8.001646
2754.662000	452.515002	206.990797	0.260156	18.000742	0.541602	8.001996
2754.682000	452.514922	206.979751	0.260159	17.999782	0.541607	8.001569
2754.702000	452.515002	206.971297	0.260161	17.999047	0.541612	8.001243
2754.722000	452.515002	206.974173	0.260160	17.999297	0.541610	8.001354
2754.742000	452.515002	206.983974	0.260158	18.000149	0.541605	8.001733
2754.762000	452.515002	206.969478	0.260162	17.998888	0.541613	8.001172
2754.782000	452.515002	206.975995	0.260160	17.999455	0.541609	8.001424
2754.802000	452.515002	206.965543	0.260163	17.998546	0.541615	8.001020
2754.822000	452.515002	206.976688	0.260160	17.999515	0.541609	8.001451
2754.842000	452.515002	206.972582	0.260161	17.999158	0.541611	8.001292
2754.862000	452.515002	206.956579	0.260165	17.997767	0.541619	8.000674
2754.882000	452.515002	206.973268	0.260161	17.999218	0.541611	8.001319
2754.902000	452.515002	206.957695	0.260165	17.997864	0.541619	8.000717
2754.922000	452.515002	206.978974	0.260159	17.999714	0.541608	8.001539
2754.942000	452.515002	206.973199	0.260161	17.999212	0.541611	8.001316
2754.962000	452.515002	206.981666	0.260158	17.999948	0.541607	8.001643
2754.982000	452.515002	206.966160	0.260162	17.998600	0.541614	8.001044
2755.002000	452.515002	206.963138	0.260163	17.998337	0.541616	8.000927
2755.022000	452.515002	206.964292	0.260163	17.998437	0.541615	8.000972
2755.042000	452.515002	206.956961	0.260165	17.997800	0.541619	8.000688
2755.062000	452.515002	206.942190	0.260169	17.996515	0.541627	8.000117
2755.082000	452.515002	206.959988	0.260164	17.998063	0.541618	8.000805
2755.102000	452.514922	206.944567	0.260168	17.996722	0.541625	8.000209
2755.122000	452.515002	206.948475	0.260167	17.997062	0.541624	8.000360
2755.142000	452.515002	206.944126	0.260168	17.996684	0.541626	8.000192
2755.162000	452.515002	206.946700	0.260167	17.996907	0.541624	8.000292
2755.182000	452.515002	206.943487	0.260168	17.996628	0.541626	8.000168
2755.202000	452.515002	206.946738	0.260167	17.996911	0.541624	8.000293
2755.222000	452.514922	206.948171	0.260167	17.997035	0.541624	8.000349
2755.242000	452.515002	206.936696	0.260170	17.996037	0.541630	7.999905
2755.262000	452.515002	206.938258	0.260170	17.996173	0.541629	7.999965
2755.282000	452.515002	206.943750	0.260168	17.996651	0.541626	8.000178
2755.302000	452.515002	206.939727	0.260169	17.996301	0.541628	8.000022
2755.322000	452.515002	206.937787	0.260170	17.996132	0.541629	7.999947
2755.342000	452.515002	206.934785	0.260171	17.995871	0.541631	7.999831
2755.362000	452.515002	206.930637	0.260172	17.995511	0.541633	7.999671
2755.382000	452.515002	206.927242	0.260173	17.995215	0.541634	7.999540
2755.402000	452.514922	206.918204	0.260175	17.994429	0.541639	7.999190
2755.422000	452.515002	206.921780	0.260174	17.994740	0.541637	7.999328
2755.442000	452.515002	206.914848	0.260176	17.994137	0.541641	7.999060
2755.462000	452.515002	206.926185	0.260173	17.995123	0.541635	7.999499
2755.482000	452.515002	206.920083	0.260174	17.994593	0.541638	7.999263
2755.502000	452.515002	206.923084	0.260174	17.994854	0.541637	7.999379
2755.522000	452.515002	206.926420	0.260173	17.995144	0.541635	7.999508
2755.542000	452.514922	206.930584	0.260172	17.995506	0.541633	7.999669
2755.562000	452.515002	206.903642	0.260179	17.993163	0.541647	7.998627
2755.582000	452.515002	206.928868	0.260172	17.995357	0.541634	7.999602
2755.602000	452.515002	206.926200	0.260173	17.995125	0.541635	7.999499
2755.622000	452.514922	206.923688	0.260173	17.994906	0.541636	7.999402
2755.642000	452.515002	206.915356	0.260176	17.994182	0.541641	7.999080
2755.662000	452.514922	206.917597	0.260175	17.994377	0.541639	7.999167
2755.682000	452.515002	206.915034	0.260176	17.994154	0.541641	7.999068
2755.702000	452.515002	206.921646	0.260174	17.994729	0.541637	7.999323
2755.722000	452.515002	206.912767	0.260176	17.993957	0.541642	7.998980
2755.742000	452.515002	206.913359	0.260176	17.994008	0.541642	7.999003
2755.762000	452.515002	206.917500	0.260175	17.994368	0.541639	7.999163
2755.782000	452.515002	206.925248	0.260173	17.995042	0.541636	7.999462
2755.802000	452.515002	206.918600	0.260175	17.994464	0.541639	7.999205
2755.822000	452.514922	206.903008	0.260179	17.993108	0.541647	7.998603
2755.842000	452.514922	206.915541	0.260176	17.994198	0.541640	7.999087
2755.862000	452.515002	206.896462	0.260181	17.992539	0.541650	7.998350
2755.882000	452.515002	206.891661	0.260182	17.992121	0.541653	7.998164
2755.902000	452.514922	206.889240	0.260182	17.991910	0.541654	7.998070
2755.922000	452.515002	206.884519	0.260184	17.991500	0.541656	7.997888
2755.942000	452.515002	206.884334	0.260184	17.991484	0.541657	7.997881
2755.962000	452.515002	206.886451	0.260183	17.991668	0.541655	7.997963
2755.982000	452.515002	206.874860	0.260186	17.990660	0.541661	7.997514
2756.002000	452.515002	206.882069	0.260184	17.991287	0.541658	7.997793
2756.022000	452.514922	206.887369	0.260183	17.991748	0.541655	7.997998
2756.042000	452.515002	206.894614	0.260181	17.992378	0.541651	7.998278
2756.062000	452.515002	206.893880	0.260181	17.992314	0.541652	7.998250
2756.082000	452.515002	206.882992	0.260184	17.991367	0.541657	7.997829
2756.102000	452.515002	206.883609	0.260184	17.991421	0.541657	7.997853
2756.122000	452.515002	206.880532	0.260185	17.991153	0.541658	7.997734
2756.142000	452.514922	206.880525	0.260185	17.991153	0.541658	7.997734
2756.162000	452.515002	206.889255	0.260182	17.991912	0.541654	7.998071
2756.182000	452.515002	206.882898	0.260184	17.991359	0.541657	7.997825
2756.202000	452.515002	206.878727	0.260185	17.990996	0.541659	7.997664
2756.222000	452.514922	206.871110	0.260187	17.990334	0.541663	7.997370
2756.242000	452.515002	206.878767	0.260185	17.991000	0.541659	7.997666
2756.262000	452.515002	206.878416	0.260185	17.990969	0.541660	7.997652
2756.282000	452.515002	206.874167	0.260186	17.990600	0.541662	7.997488
2756.302000	452.514922	206.874580	0.260186	17.990636	0.541661	7.997504
2756.322000	452.515002	206.875471	0.260186	17.990713	0.541661	7.997538
2756.342000	452.515002	206.870669	0.260187	17.990295	0.541664	7.997352
2756.362000	452.515002	206.860527	0.260190	17.989414	0.541669	7.996960
2756.382000	452.515002	206.867626	0.260188	17.990031	0.541665	7.997235
[truncated: 1,003 more rows]
