# Supplementary material for: Stress relaxation in the presence of sudden strain bursts: Methodology and stress relaxation data of microcast aluminium microwires
Source: Data Brief. 2018 Nov 14;21:2134–41. doi: 10.1016/j.dib.2018.11.047 (PMC6265499; doi:10.1016/j.dib.2018.11.047)
Supplement: Supplementary file 2 — Supplementary material [file mmc2.zip › Data in brief/As-cast/Al4N/Al_100_r_1/Stress relax txt files/Al_100_relax_1_Relaxcycle0022.txt]

Time[s]	Motordispl[�m]	Force[mN]	EngStrain	EngStress[MPa]	Shearstrain	Shearstress [MPa]
2824.518000	466.925311	214.956657	0.268081	18.693485	0.557160	8.309946
2824.538000	466.925311	214.945136	0.268084	18.692483	0.557166	8.309501
2824.558000	466.925311	214.933265	0.268088	18.691451	0.557172	8.309042
2824.558000	466.925311	214.915274	0.268092	18.689886	0.557182	8.308347
2824.598000	466.925311	214.915723	0.268092	18.689925	0.557181	8.308364
2824.618000	466.925230	214.911629	0.268093	18.689569	0.557183	8.308206
2824.638000	466.925230	214.902230	0.268096	18.688752	0.557188	8.307842
2824.658000	466.925311	214.895044	0.268098	18.688127	0.557192	8.307564
2824.678000	466.925311	214.877439	0.268102	18.686596	0.557201	8.306884
2824.698000	466.925311	214.876668	0.268102	18.686529	0.557201	8.306854
2824.718000	466.925311	214.847716	0.268110	18.684011	0.557216	8.305735
2824.738000	466.925311	214.845687	0.268110	18.683835	0.557217	8.305656
2824.758000	466.925311	214.825498	0.268116	18.682079	0.557228	8.304876
2824.778000	466.925311	214.813095	0.268119	18.681000	0.557234	8.304396
2824.798000	466.925311	214.806195	0.268121	18.680400	0.557237	8.304130
2824.818000	466.925311	214.779429	0.268128	18.678073	0.557251	8.303095
2824.838000	466.925311	214.770147	0.268130	18.677265	0.557256	8.302736
2824.858000	466.925311	214.768153	0.268131	18.677092	0.557257	8.302659
2824.878000	466.925230	214.760077	0.268133	18.676390	0.557261	8.302347
2824.898000	466.925311	214.743205	0.268137	18.674923	0.557270	8.301695
2824.918000	466.925311	214.736418	0.268139	18.674332	0.557273	8.301432
2824.938000	466.925311	214.727651	0.268141	18.673570	0.557278	8.301093
2824.958000	466.925311	214.712296	0.268145	18.672235	0.557286	8.300500
2824.978000	466.925311	214.693872	0.268150	18.670632	0.557295	8.299787
2824.998000	466.925311	214.687267	0.268152	18.670058	0.557298	8.299532
2825.018000	466.925311	214.686789	0.268152	18.670016	0.557299	8.299514
2825.038000	466.925311	214.681286	0.268153	18.669538	0.557301	8.299301
2825.058000	466.925311	214.659330	0.268159	18.667628	0.557313	8.298452
2825.078000	466.925311	214.635253	0.268165	18.665535	0.557325	8.297521
2825.098000	466.925311	214.617934	0.268170	18.664028	0.557334	8.296852
2825.118000	466.925230	214.594897	0.268176	18.662025	0.557346	8.295961
2825.138000	466.925311	214.597438	0.268175	18.662246	0.557344	8.296059
2825.158000	466.925311	214.577802	0.268180	18.660538	0.557354	8.295300
2825.178000	466.925230	214.551027	0.268187	18.658210	0.557368	8.294265
2825.198000	466.925311	214.552415	0.268187	18.658331	0.557368	8.294319
2825.218000	466.925311	214.524899	0.268194	18.655938	0.557382	8.293255
2825.238000	466.925311	214.491073	0.268203	18.652996	0.557399	8.291947
2825.258000	466.925311	214.474238	0.268208	18.651532	0.557408	8.291297
2825.278000	466.925311	214.435277	0.268218	18.648144	0.557428	8.289790
2825.298000	466.925311	214.413154	0.268223	18.646220	0.557439	8.288935
2825.318000	466.925311	214.384097	0.268231	18.643693	0.557454	8.287812
2825.338000	466.925311	214.332872	0.268244	18.639238	0.557480	8.285832
2825.358000	466.925311	214.293670	0.268255	18.635829	0.557500	8.284316
2825.378000	466.925311	214.290468	0.268256	18.635551	0.557502	8.284192
2825.398000	466.925311	214.268062	0.268261	18.633602	0.557513	8.283326
2825.418000	466.925311	214.233277	0.268270	18.630577	0.557531	8.281981
2825.438000	466.925311	214.221578	0.268274	18.629560	0.557537	8.281529
2825.458000	466.925311	214.213239	0.268276	18.628835	0.557541	8.281207
2825.478000	466.925311	214.188103	0.268282	18.626649	0.557554	8.280235
2825.498000	466.925311	214.180252	0.268284	18.625966	0.557558	8.279932
2825.518000	466.925311	214.165662	0.268288	18.624697	0.557566	8.279367
2825.538000	466.925311	214.155179	0.268291	18.623785	0.557571	8.278962
2825.558000	466.925311	214.129459	0.268298	18.621549	0.557584	8.277968
2825.578000	466.925230	214.122488	0.268299	18.620942	0.557588	8.277698
2825.598000	466.925311	214.125662	0.268299	18.621219	0.557586	8.277821
2825.618000	466.925311	214.096740	0.268306	18.618703	0.557601	8.276703
2825.638000	466.925311	214.084193	0.268309	18.617612	0.557607	8.276218
2825.658000	466.925311	214.079580	0.268311	18.617211	0.557610	8.276040
2825.678000	466.925311	214.063699	0.268315	18.615830	0.557618	8.275426
2825.698000	466.925311	214.058220	0.268316	18.615353	0.557621	8.275214
2825.718000	466.925311	214.052022	0.268318	18.614814	0.557624	8.274974
2825.738000	466.925311	214.029004	0.268324	18.612813	0.557636	8.274084
2825.758000	466.925311	214.030326	0.268324	18.612928	0.557635	8.274136
2825.778000	466.925311	214.019409	0.268326	18.611978	0.557641	8.273714
2825.798000	466.925311	214.005312	0.268330	18.610752	0.557648	8.273169
2825.818000	466.925311	213.981265	0.268336	18.608661	0.557660	8.272239
2825.838000	466.925311	213.970406	0.268339	18.607717	0.557666	8.271819
2825.858000	466.925230	213.953643	0.268344	18.606259	0.557674	8.271171
2825.878000	466.925311	213.927430	0.268350	18.603979	0.557688	8.270158
2825.898000	466.925311	213.935965	0.268348	18.604722	0.557683	8.270488
2825.918000	466.925311	213.910475	0.268355	18.602505	0.557696	8.269502
2825.938000	466.925311	213.944086	0.268346	18.605428	0.557679	8.270802
2825.958000	466.925311	213.917038	0.268353	18.603076	0.557693	8.269756
2825.978000	466.925311	213.903748	0.268357	18.601920	0.557700	8.269242
2825.998000	466.925311	213.906128	0.268356	18.602127	0.557699	8.269334
2826.018000	466.925311	213.899218	0.268358	18.601526	0.557702	8.269067
2826.038000	466.925311	213.897946	0.268358	18.601415	0.557703	8.269018
2826.058000	466.925311	213.882629	0.268362	18.600083	0.557711	8.268426
2826.078000	466.925311	213.884013	0.268362	18.600204	0.557710	8.268479
2826.098000	466.925311	213.864961	0.268367	18.598547	0.557720	8.267743
2826.118000	466.925311	213.868260	0.268366	18.598834	0.557718	8.267870
2826.138000	466.925311	213.855270	0.268369	18.597704	0.557725	8.267368
2826.158000	466.925311	213.860711	0.268368	18.598177	0.557722	8.267578
2826.178000	466.925311	213.853457	0.268370	18.597547	0.557726	8.267298
2826.198000	466.925311	213.858503	0.268368	18.597985	0.557723	8.267493
2826.218000	466.925311	213.863319	0.268367	18.598404	0.557721	8.267679
2826.238000	466.925311	213.851993	0.268370	18.597419	0.557726	8.267241
2826.258000	466.925311	213.844105	0.268372	18.596733	0.557730	8.266936
2826.278000	466.925311	213.841924	0.268373	18.596544	0.557732	8.266852
2826.298000	466.925311	213.853721	0.268370	18.597569	0.557725	8.267308
2826.318000	466.925311	213.852215	0.268370	18.597438	0.557726	8.267250
2826.338000	466.925311	213.835149	0.268375	18.595954	0.557735	8.266590
2826.358000	466.925311	213.844911	0.268372	18.596803	0.557730	8.266968
2826.378000	466.925311	213.826639	0.268377	18.595214	0.557739	8.266261
2826.398000	466.925311	213.835537	0.268374	18.595988	0.557735	8.266605
2826.418000	466.925311	213.829339	0.268376	18.595449	0.557738	8.266366
2826.438000	466.925311	213.819267	0.268379	18.594573	0.557743	8.265976
2826.458000	466.925311	213.814907	0.268380	18.594194	0.557745	8.265808
2826.478000	466.925311	213.812448	0.268380	18.593980	0.557747	8.265713
2826.498000	466.925311	213.811779	0.268381	18.593922	0.557747	8.265687
2826.518000	466.925311	213.792411	0.268386	18.592238	0.557757	8.264938
2826.538000	466.925230	213.796531	0.268385	18.592596	0.557755	8.265097
2826.558000	466.925311	213.798546	0.268384	18.592771	0.557754	8.265175
2826.578000	466.925311	213.779601	0.268389	18.591124	0.557763	8.264443
2826.598000	466.925230	213.787493	0.268387	18.591810	0.557759	8.264748
2826.618000	466.925311	213.757744	0.268395	18.589223	0.557775	8.263598
2826.638000	466.925311	213.737914	0.268400	18.587498	0.557785	8.262831
2826.658000	466.925311	213.724848	0.268403	18.586362	0.557791	8.262326
2826.678000	466.925311	213.734354	0.268401	18.587189	0.557787	8.262694
2826.698000	466.925311	213.729051	0.268402	18.586728	0.557789	8.262489
2826.718000	466.925311	213.726988	0.268403	18.586548	0.557790	8.262409
2826.738000	466.925311	213.720687	0.268404	18.586000	0.557794	8.262165
2826.758000	466.925311	213.714630	0.268406	18.585474	0.557797	8.261931
2826.778000	466.925311	213.707391	0.268408	18.584844	0.557800	8.261651
2826.798000	466.925230	213.706289	0.268408	18.584748	0.557801	8.261609
2826.818000	466.925311	213.678186	0.268416	18.582304	0.557815	8.260522
2826.838000	466.925311	213.679298	0.268415	18.582401	0.557815	8.260565
2826.858000	466.925311	213.665983	0.268419	18.581243	0.557822	8.260051
2826.878000	466.925311	213.659392	0.268420	18.580670	0.557825	8.259796
2826.898000	466.925311	213.644589	0.268424	18.579383	0.557833	8.259223
2826.918000	466.925311	213.660903	0.268420	18.580801	0.557824	8.259854
2826.938000	466.925311	213.647895	0.268423	18.579670	0.557831	8.259351
2826.958000	466.925230	213.638925	0.268426	18.578890	0.557835	8.259005
2826.978000	466.925311	213.630785	0.268428	18.578182	0.557840	8.258690
2826.998000	466.925311	213.629795	0.268428	18.578096	0.557840	8.258652
2827.018000	466.925230	213.633462	0.268427	18.578415	0.557838	8.258793
2827.038000	466.925311	213.614879	0.268432	18.576799	0.557848	8.258075
2827.058000	466.925311	213.612678	0.268433	18.576607	0.557849	8.257990
2827.078000	466.925311	213.610844	0.268433	18.576448	0.557850	8.257919
2827.098000	466.925311	213.598423	0.268436	18.575368	0.557856	8.257439
2827.118000	466.925311	213.588021	0.268439	18.574463	0.557862	8.257037
2827.138000	466.925311	213.597601	0.268437	18.575296	0.557857	8.257407
2827.158000	466.925311	213.585046	0.268440	18.574204	0.557863	8.256922
2827.178000	466.925311	213.581474	0.268441	18.573894	0.557865	8.256784
2827.198000	466.925311	213.599592	0.268436	18.575469	0.557856	8.257484
2827.218000	466.925311	213.580416	0.268441	18.573802	0.557865	8.256743
2827.238000	466.925311	213.567811	0.268444	18.572706	0.557872	8.256255
2827.258000	466.925311	213.559009	0.268447	18.571940	0.557876	8.255915
2827.278000	466.925311	213.561066	0.268446	18.572119	0.557875	8.255995
2827.298000	466.925311	213.555152	0.268448	18.571605	0.557878	8.255766
2827.318000	466.925311	213.545403	0.268450	18.570757	0.557883	8.255389
2827.338000	466.925311	213.545431	0.268450	18.570759	0.557883	8.255390
2827.358000	466.925311	213.545648	0.268450	18.570778	0.557883	8.255399
2827.378000	466.925311	213.555950	0.268447	18.571674	0.557878	8.255797
2827.398000	466.925311	213.534569	0.268453	18.569815	0.557889	8.254970
2827.418000	466.925311	213.532894	0.268454	18.569669	0.557890	8.254905
2827.438000	466.925311	213.535195	0.268453	18.569869	0.557889	8.254994
2827.458000	466.925311	213.533969	0.268453	18.569763	0.557889	8.254947
2827.478000	466.925311	213.518585	0.268457	18.568425	0.557897	8.254352
2827.498000	466.925311	213.512933	0.268459	18.567933	0.557900	8.254134
2827.518000	466.925311	213.516141	0.268458	18.568212	0.557898	8.254258
2827.538000	466.925311	213.507030	0.268460	18.567420	0.557903	8.253906
2827.558000	466.925311	213.497423	0.268463	18.566584	0.557908	8.253534
2827.578000	466.925311	213.486107	0.268466	18.565600	0.557914	8.253097
2827.598000	466.925311	213.489063	0.268465	18.565857	0.557912	8.253211
2827.618000	466.925311	213.473495	0.268469	18.564504	0.557920	8.252609
2827.638000	466.925230	213.474074	0.268469	18.564554	0.557920	8.252632
2827.658000	466.925311	213.488453	0.268465	18.565804	0.557913	8.253187
2827.678000	466.925311	213.478286	0.268468	18.564920	0.557918	8.252794
2827.698000	466.925311	213.477314	0.268468	18.564836	0.557918	8.252757
2827.718000	466.925311	213.474560	0.268469	18.564596	0.557920	8.252650
2827.738000	466.925311	213.462443	0.268472	18.563542	0.557926	8.252182
2827.758000	466.925311	213.472805	0.268469	18.564443	0.557921	8.252583
2827.778000	466.925311	213.465190	0.268471	18.563781	0.557925	8.252288
2827.798000	466.925311	213.454421	0.268474	18.562845	0.557930	8.251872
2827.818000	466.925311	213.414795	0.268484	18.559399	0.557950	8.250340
2827.838000	466.925311	213.400172	0.268488	18.558127	0.557958	8.249775
2827.858000	466.925311	213.394144	0.268490	18.557603	0.557961	8.249542
2827.878000	466.925311	213.378735	0.268494	18.556263	0.557969	8.248946
2827.898000	466.925311	213.361737	0.268498	18.554785	0.557978	8.248289
2827.918000	466.925311	213.348213	0.268502	18.553608	0.557984	8.247766
2827.938000	466.925311	213.357925	0.268499	18.554453	0.557979	8.248141
2827.958000	466.925230	213.360484	0.268499	18.554676	0.557978	8.248240
2827.978000	466.925311	213.348379	0.268502	18.553623	0.557984	8.247772
2827.998000	466.925311	213.347955	0.268502	18.553586	0.557985	8.247756
2828.018000	466.925311	213.356582	0.268500	18.554336	0.557980	8.248089
2828.038000	466.925311	213.356105	0.268500	18.554295	0.557980	8.248071
2828.058000	466.925311	213.340508	0.268504	18.552938	0.557988	8.247468
2828.078000	466.925311	213.333664	0.268506	18.552343	0.557992	8.247203
2828.098000	466.925311	213.319867	0.268509	18.551143	0.557999	8.246670
2828.118000	466.925311	213.325843	0.268508	18.551663	0.557996	8.246901
2828.138000	466.925311	213.325769	0.268508	18.551657	0.557996	8.246898
2828.158000	466.925311	213.307325	0.268512	18.550053	0.558005	8.246185
2828.178000	466.925311	213.298139	0.268515	18.549254	0.558010	8.245830
2828.198000	466.925311	213.284943	0.268518	18.548106	0.558017	8.245320
2828.218000	466.925311	213.293711	0.268516	18.548869	0.558012	8.245659
2828.238000	466.925311	213.277897	0.268520	18.547493	0.558020	8.245048
2828.258000	466.925311	213.273833	0.268521	18.547140	0.558023	8.244891
2828.278000	466.925311	213.274121	0.268521	18.547165	0.558022	8.244902
2828.298000	466.925311	213.270682	0.268522	18.546866	0.558024	8.244769
2828.318000	466.925311	213.273221	0.268521	18.547087	0.558023	8.244867
2828.338000	466.925311	213.254860	0.268526	18.545490	0.558032	8.244157
2828.358000	466.925311	213.238625	0.268530	18.544078	0.558041	8.243529
2828.378000	466.925311	213.225243	0.268534	18.542914	0.558047	8.243012
2828.398000	466.925311	213.217732	0.268536	18.542261	0.558051	8.242722
2828.418000	466.925311	213.216315	0.268536	18.542138	0.558052	8.242667
2828.438000	466.925311	213.209023	0.268538	18.541504	0.558056	8.242385
2828.458000	466.925311	213.194342	0.268542	18.540227	0.558063	8.241818
2828.478000	466.925311	213.192630	0.268542	18.540078	0.558064	8.241751
2828.498000	466.925311	213.189627	0.268543	18.539817	0.558066	8.241635
2828.518000	466.925311	213.181896	0.268545	18.539145	0.558070	8.241336
2828.538000	466.925311	213.174139	0.268547	18.538470	0.558074	8.241036
2828.558000	466.925311	213.171809	0.268548	18.538268	0.558075	8.240946
2828.578000	466.925311	213.170932	0.268548	18.538191	0.558075	8.240913
2828.598000	466.925311	213.180194	0.268546	18.538997	0.558071	8.241271
2828.618000	466.925311	213.166509	0.268549	18.537807	0.558078	8.240742
2828.638000	466.925311	213.169548	0.268548	18.538071	0.558076	8.240859
2828.658000	466.925311	213.167423	0.268549	18.537886	0.558077	8.240777
2828.678000	466.925311	213.168794	0.268549	18.538005	0.558076	8.240830
2828.698000	466.925311	213.166876	0.268549	18.537839	0.558077	8.240756
2828.718000	466.925311	213.149543	0.268554	18.536331	0.558086	8.240086
2828.738000	466.925311	213.160049	0.268551	18.537245	0.558081	8.240492
2828.758000	466.925311	213.149035	0.268554	18.536287	0.558086	8.240066
2828.778000	466.925311	213.150918	0.268553	18.536451	0.558086	8.240139
2828.798000	466.925311	213.129557	0.268559	18.534593	0.558096	8.239313
2828.818000	466.925311	213.143405	0.268555	18.535798	0.558089	8.239848
2828.838000	466.925311	213.139088	0.268556	18.535422	0.558092	8.239681
2828.858000	466.925311	213.125600	0.268560	18.534249	0.558098	8.239160
2828.878000	466.925311	213.128937	0.268559	18.534539	0.558097	8.239289
2828.898000	466.925311	213.134010	0.268558	18.534981	0.558094	8.239485
2828.918000	466.925311	213.142157	0.268556	18.535689	0.558090	8.239800
2828.938000	466.925311	213.149126	0.268554	18.536295	0.558086	8.240070
2828.958000	466.925311	213.145891	0.268555	18.536014	0.558088	8.239944
2828.978000	466.925311	213.137594	0.268557	18.535292	0.558092	8.239624
2828.998000	466.925311	213.161784	0.268551	18.537396	0.558080	8.240559
2829.018000	466.925311	213.140221	0.268556	18.535521	0.558091	8.239725
2829.038000	466.925311	213.137263	0.268557	18.535263	0.558092	8.239611
2829.058000	466.925311	213.118937	0.268562	18.533670	0.558102	8.238902
2829.078000	466.925311	213.110015	0.268564	18.532894	0.558106	8.238558
2829.098000	466.925311	213.102339	0.268566	18.532226	0.558110	8.238261
2829.118000	466.925311	213.113515	0.268563	18.533198	0.558105	8.238693
2829.138000	466.925311	213.115487	0.268563	18.533370	0.558104	8.238769
2829.158000	466.925311	213.109128	0.268564	18.532817	0.558107	8.238523
2829.178000	466.925311	213.124434	0.268560	18.534148	0.558099	8.239115
2829.198000	466.925311	213.111401	0.268564	18.533014	0.558106	8.238611
2829.218000	466.925311	213.102022	0.268566	18.532199	0.558111	8.238249
2829.238000	466.925311	213.099548	0.268567	18.531984	0.558112	8.238153
2829.258000	466.925311	213.098569	0.268567	18.531898	0.558112	8.238115
2829.278000	466.925311	213.094497	0.268568	18.531544	0.558114	8.237958
2829.298000	466.925311	213.095944	0.268568	18.531670	0.558114	8.238014
2829.318000	466.925311	213.085999	0.268570	18.530805	0.558119	8.237629
2829.338000	466.925311	213.074455	0.268573	18.529801	0.558125	8.237183
2829.358000	466.925311	213.071875	0.268574	18.529577	0.558126	8.237083
2829.378000	466.925230	213.089482	0.268569	18.531108	0.558117	8.237764
2829.398000	466.925311	213.061035	0.268577	18.528634	0.558132	8.236664
2829.418000	466.925311	213.065845	0.268576	18.529053	0.558129	8.236850
2829.438000	466.925311	213.054609	0.268579	18.528075	0.558135	8.236416
2829.458000	466.925311	213.045635	0.268581	18.527295	0.558139	8.236069
2829.478000	466.925311	213.047430	0.268580	18.527451	0.558139	8.236138
2829.498000	466.925311	213.041385	0.268582	18.526925	0.558142	8.235904
2829.518000	466.925311	213.029335	0.268585	18.525878	0.558148	8.235439
2829.538000	466.925311	213.033331	0.268584	18.526225	0.558146	8.235593
2829.558000	466.925311	213.024490	0.268586	18.525456	0.558150	8.235251
2829.578000	466.925311	213.032737	0.268584	18.526173	0.558146	8.235570
2829.598000	466.925311	213.018737	0.268588	18.524956	0.558153	8.235029
2829.618000	466.925311	213.022342	0.268587	18.525269	0.558151	8.235168
2829.638000	466.925311	213.024946	0.268586	18.525496	0.558150	8.235269
2829.658000	466.925311	213.014366	0.268589	18.524576	0.558155	8.234860
2829.678000	466.925311	213.009278	0.268590	18.524133	0.558158	8.234663
2829.698000	466.925311	213.003709	0.268592	18.523649	0.558161	8.234448
2829.718000	466.925311	213.004833	0.268592	18.523747	0.558160	8.234491
2829.738000	466.925311	212.989393	0.268596	18.522404	0.558168	8.233894
2829.758000	466.925311	212.991248	0.268595	18.522565	0.558167	8.233966
2829.778000	466.925311	212.988514	0.268596	18.522328	0.558169	8.233860
2829.798000	466.925311	212.973480	0.268600	18.521020	0.558176	8.233279
2829.818000	466.925311	212.969023	0.268601	18.520633	0.558179	8.233107
2829.838000	466.925311	212.968281	0.268601	18.520568	0.558179	8.233078
2829.858000	466.925311	212.947538	0.268606	18.518764	0.558190	8.232276
2829.878000	466.925311	212.952162	0.268605	18.519166	0.558187	8.232455
2829.898000	466.925311	212.938869	0.268609	18.518010	0.558194	8.231941
2829.918000	466.925311	212.951052	0.268606	18.519070	0.558188	8.232412
2829.938000	466.925311	212.948515	0.268606	18.518849	0.558189	8.232314
2829.958000	466.925311	212.914917	0.268615	18.515927	0.558206	8.231015
2829.978000	466.925311	212.928868	0.268611	18.517141	0.558199	8.231555
2829.998000	466.925311	212.907857	0.268617	18.515313	0.558210	8.230742
2830.018000	466.925311	212.921120	0.268613	18.516467	0.558203	8.231255
2830.038000	466.925311	212.921958	0.268613	18.516540	0.558203	8.231287
2830.058000	466.925311	212.923310	0.268613	18.516657	0.558202	8.231340
2830.078000	466.925311	212.916846	0.268615	18.516095	0.558205	8.231090
2830.098000	466.925311	212.914805	0.268615	18.515918	0.558206	8.231011
2830.118000	466.925311	212.913770	0.268615	18.515828	0.558207	8.230971
2830.138000	466.925311	212.910569	0.268616	18.515549	0.558209	8.230847
2830.158000	466.925311	212.903348	0.268618	18.514921	0.558212	8.230568
2830.178000	466.925311	212.901140	0.268619	18.514729	0.558213	8.230483
2830.198000	466.925311	212.900873	0.268619	18.514706	0.558214	8.230472
2830.218000	466.925311	212.884702	0.268623	18.513300	0.558222	8.229847
2830.238000	466.925311	212.891007	0.268621	18.513848	0.558219	8.230091
2830.258000	466.925311	212.891397	0.268621	18.513882	0.558218	8.230106
2830.278000	466.925311	212.890437	0.268621	18.513798	0.558219	8.230069
2830.298000	466.925230	212.885527	0.268623	18.513371	0.558221	8.229879
2830.318000	466.925311	212.888823	0.268622	18.513658	0.558220	8.230007
2830.338000	466.925311	212.892418	0.268621	18.513971	0.558218	8.230146
2830.358000	466.925311	212.889000	0.268622	18.513673	0.558220	8.230013
2830.378000	466.925311	212.894393	0.268620	18.514143	0.558217	8.230222
2830.398000	466.925311	212.895255	0.268620	18.514217	0.558216	8.230255
2830.418000	466.925311	212.880169	0.268624	18.512906	0.558224	8.229672
2830.438000	466.925311	212.885904	0.268623	18.513404	0.558221	8.229894
2830.458000	466.925311	212.875852	0.268625	18.512530	0.558226	8.229505
2830.478000	466.925311	212.881711	0.268624	18.513040	0.558223	8.229732
2830.498000	466.925311	212.874976	0.268625	18.512454	0.558227	8.229471
2830.518000	466.925311	212.880306	0.268624	18.512917	0.558224	8.229677
2830.538000	466.925311	212.901009	0.268619	18.514718	0.558214	8.230478
2830.558000	466.925311	212.879541	0.268624	18.512851	0.558225	8.229648
2830.578000	466.925311	212.881978	0.268624	18.513063	0.558223	8.229742
2830.598000	466.925311	212.879756	0.268624	18.512870	0.558224	8.229656
2830.618000	466.925311	212.887486	0.268622	18.513542	0.558220	8.229955
2830.638000	466.925311	212.880015	0.268624	18.512892	0.558224	8.229666
2830.658000	466.925311	212.882263	0.268624	18.513088	0.558223	8.229753
2830.678000	466.925311	212.881177	0.268624	18.512993	0.558224	8.229711
2830.698000	466.925311	212.866618	0.268628	18.511727	0.558231	8.229148
2830.718000	466.925311	212.881462	0.268624	18.513018	0.558224	8.229722
2830.738000	466.925311	212.866059	0.268628	18.511678	0.558231	8.229126
2830.758000	466.925311	212.867564	0.268627	18.511809	0.558231	8.229185
2830.778000	466.925311	212.861344	0.268629	18.511268	0.558234	8.228944
2830.798000	466.925311	212.857857	0.268630	18.510965	0.558236	8.228809
2830.818000	466.925311	212.847805	0.268633	18.510091	0.558241	8.228421
2830.838000	466.925311	212.857394	0.268630	18.510925	0.558236	8.228792
2830.858000	466.925311	212.842548	0.268634	18.509634	0.558243	8.228218
2830.878000	466.925311	212.845844	0.268633	18.509920	0.558242	8.228345
2830.898000	466.925311	212.856070	0.268630	18.510810	0.558237	8.228740
2830.918000	466.925311	212.833061	0.268636	18.508809	0.558248	8.227851
2830.938000	466.925311	212.842606	0.268634	18.509639	0.558243	8.228220
2830.958000	466.925311	212.848056	0.268632	18.510113	0.558241	8.228431
2830.978000	466.925311	212.838145	0.268635	18.509251	0.558246	8.228047
2830.998000	466.925311	212.844226	0.268633	18.509780	0.558243	8.228282
2831.018000	466.925311	212.837867	0.268635	18.509227	0.558246	8.228037
2831.038000	466.925230	212.845616	0.268633	18.509901	0.558242	8.228336
2831.058000	466.925311	212.838934	0.268635	18.509320	0.558245	8.228078
2831.078000	466.925311	212.850582	0.268632	18.510333	0.558239	8.228528
2831.098000	466.925311	212.830787	0.268637	18.508611	0.558249	8.227763
2831.118000	466.925311	212.839641	0.268635	18.509381	0.558245	8.228105
2831.138000	466.925230	212.826358	0.268638	18.508226	0.558252	8.227592
2831.158000	466.925311	212.826205	0.268638	18.508213	0.558252	8.227586
2831.178000	466.925311	212.831835	0.268637	18.508702	0.558249	8.227803
2831.198000	466.925311	212.828059	0.268638	18.508374	0.558251	8.227657
2831.218000	466.925311	212.817001	0.268641	18.507412	0.558257	8.227230
2831.238000	466.925311	212.826971	0.268638	18.508279	0.558251	8.227615
2831.258000	466.925311	212.813491	0.268642	18.507107	0.558258	8.227094
2831.278000	466.925311	212.818443	0.268640	18.507538	0.558256	8.227286
2831.298000	466.925311	212.818045	0.268640	18.507503	0.558256	8.227270
2831.318000	466.925311	212.805256	0.268644	18.506391	0.558263	8.226776
2831.338000	466.925311	212.812525	0.268642	18.507023	0.558259	8.227057
2831.358000	466.925311	212.816335	0.268641	18.507354	0.558257	8.227204
2831.378000	466.925311	212.802780	0.268644	18.506175	0.558264	8.226680
2831.398000	466.925311	212.815188	0.268641	18.507255	0.558257	8.227160
2831.418000	466.925311	212.801169	0.268645	18.506035	0.558265	8.226618
2831.438000	466.925311	212.804009	0.268644	18.506282	0.558263	8.226728
2831.458000	466.925311	212.793251	0.268647	18.505347	0.558269	8.226312
2831.478000	466.925311	212.802415	0.268644	18.506144	0.558264	8.226666
2831.498000	466.925311	212.803489	0.268644	18.506237	0.558263	8.226708
2831.518000	466.925311	212.799087	0.268645	18.505854	0.558266	8.226537
2831.538000	466.925311	212.798391	0.268645	18.505794	0.558266	8.226511
2831.558000	466.925311	212.792473	0.268647	18.505279	0.558269	8.226282
2831.578000	466.925311	212.807733	0.268643	18.506606	0.558261	8.226872
2831.598000	466.925311	212.798049	0.268646	18.505764	0.558266	8.226497
2831.618000	466.925311	212.782727	0.268650	18.504432	0.558274	8.225905
2831.638000	466.925311	212.791855	0.268647	18.505225	0.558269	8.226258
2831.658000	466.925311	212.784737	0.268649	18.504606	0.558273	8.225983
2831.678000	466.925311	212.775430	0.268651	18.503797	0.558278	8.225623
2831.698000	466.925311	212.786766	0.268648	18.504783	0.558272	8.226061
2831.718000	466.925311	212.786148	0.268649	18.504729	0.558272	8.226037
2831.738000	466.925230	212.787447	0.268648	18.504842	0.558272	8.226087
2831.758000	466.925311	212.786130	0.268649	18.504727	0.558272	8.226037
2831.778000	466.925311	212.792241	0.268647	18.505259	0.558269	8.226273
2831.798000	466.925311	212.789684	0.268648	18.505037	0.558271	8.226174
2831.818000	466.925311	212.782044	0.268650	18.504372	0.558274	8.225879
2831.838000	466.925311	212.785015	0.268649	18.504631	0.558273	8.225993
2831.858000	466.925311	212.789262	0.268648	18.505000	0.558271	8.226158
2831.878000	466.925311	212.788210	0.268648	18.504908	0.558271	8.226117
2831.898000	466.925311	212.789720	0.268648	18.505040	0.558271	8.226175
2831.918000	466.925311	212.778673	0.268651	18.504079	0.558276	8.225748
2831.938000	466.925311	212.780165	0.268650	18.504209	0.558275	8.225806
2831.958000	466.925311	212.776106	0.268651	18.503856	0.558278	8.225649
2831.978000	466.925311	212.754308	0.268657	18.501960	0.558289	8.224806
2831.998000	466.925311	212.754085	0.268657	18.501941	0.558289	8.224798
2832.018000	466.925311	212.762261	0.268655	18.502652	0.558285	8.225114
2832.038000	466.925311	212.754810	0.268657	18.502004	0.558288	8.224826
2832.058000	466.925311	212.770301	0.268653	18.503351	0.558280	8.225425
2832.078000	466.925311	212.751441	0.268658	18.501711	0.558290	8.224696
2832.098000	466.925311	212.749995	0.268658	18.501585	0.558291	8.224640
2832.118000	466.925311	212.756239	0.268656	18.502128	0.558288	8.224881
2832.138000	466.925311	212.729863	0.268663	18.499834	0.558301	8.223861
2832.158000	466.925311	212.759592	0.268656	18.502420	0.558286	8.225011
2832.178000	466.925311	212.749729	0.268658	18.501562	0.558291	8.224629
2832.198000	466.925311	212.750012	0.268658	18.501587	0.558291	8.224640
2832.218000	466.925311	212.746345	0.268659	18.501268	0.558293	8.224498
2832.238000	466.925311	212.743750	0.268660	18.501042	0.558294	8.224398
2832.258000	466.925311	212.755127	0.268657	18.502031	0.558288	8.224838
2832.278000	466.925230	212.742327	0.268660	18.500918	0.558295	8.224343
2832.298000	466.925311	212.753080	0.268657	18.501853	0.558289	8.224759
2832.318000	466.925311	212.719883	0.268666	18.498966	0.558306	8.223476
2832.338000	466.925311	212.731002	0.268663	18.499933	0.558301	8.223905
2832.358000	466.925311	212.720253	0.268666	18.498999	0.558306	8.223490
2832.378000	466.925311	212.718448	0.268666	18.498842	0.558307	8.223420
2832.398000	466.925311	212.717501	0.268667	18.498759	0.558308	8.223383
2832.418000	466.925311	212.721026	0.268666	18.499066	0.558306	8.223520
2832.438000	466.925311	212.730384	0.268663	18.499880	0.558301	8.223881
2832.458000	466.925311	212.714868	0.268667	18.498530	0.558309	8.223282
2832.478000	466.925311	212.713990	0.268668	18.498454	0.558309	8.223248
2832.498000	466.925311	212.717484	0.268667	18.498758	0.558308	8.223383
2832.518000	466.925311	212.717298	0.268667	18.498742	0.558308	8.223376
2832.538000	466.925311	212.726183	0.268664	18.499514	0.558303	8.223719
2832.558000	466.925311	212.718782	0.268666	18.498871	0.558307	8.223433
2832.578000	466.925311	212.720892	0.268666	18.499054	0.558306	8.223515
2832.598000	466.925311	212.727894	0.268664	18.499663	0.558302	8.223785
2832.618000	466.925311	212.722776	0.268665	18.499218	0.558305	8.223587
2832.638000	466.925311	212.734804	0.268662	18.500264	0.558299	8.224052
2832.658000	466.925311	212.713703	0.268668	18.498429	0.558309	8.223237
2832.678000	466.925311	212.719181	0.268666	18.498905	0.558307	8.223448
2832.698000	466.925311	212.728332	0.268664	18.499701	0.558302	8.223802
2832.718000	466.925311	212.716281	0.268667	18.498653	0.558308	8.223336
2832.738000	466.925311	212.728730	0.268664	18.499736	0.558302	8.223818
2832.758000	466.925311	212.721057	0.268666	18.499068	0.558306	8.223521
2832.778000	466.925311	212.730089	0.268663	18.499854	0.558301	8.223870
2832.798000	466.925311	212.725669	0.268664	18.499470	0.558303	8.223699
2832.818000	466.925311	212.713555	0.268668	18.498416	0.558310	8.223231
2832.838000	466.925311	212.704257	0.268670	18.497607	0.558314	8.222871
2832.858000	466.925311	212.702557	0.268671	18.497460	0.558315	8.222806
2832.878000	466.925311	212.701688	0.268671	18.497384	0.558316	8.222772
2832.898000	466.925230	212.695428	0.268672	18.496840	0.558319	8.222530
2832.918000	466.925311	212.696008	0.268672	18.496890	0.558319	8.222553
2832.938000	466.925311	212.693712	0.268673	18.496690	0.558320	8.222464
2832.958000	466.925311	212.685394	0.268675	18.495967	0.558324	8.222142
2832.978000	466.925311	212.679787	0.268676	18.495479	0.558327	8.221925
2832.998000	466.925311	212.683822	0.268675	18.495830	0.558325	8.222081
2833.018000	466.925311	212.684131	0.268675	18.495857	0.558325	8.222093
2833.038000	466.925311	212.688286	0.268674	18.496219	0.558322	8.222254
2833.058000	466.925311	212.683320	0.268676	18.495787	0.558325	8.222062
2833.078000	466.925311	212.688779	0.268674	18.496261	0.558322	8.222273
2833.098000	466.925311	212.689857	0.268674	18.496355	0.558322	8.222315
2833.118000	466.925311	212.681183	0.268676	18.495601	0.558326	8.221979
2833.138000	466.925311	212.682430	0.268676	18.495709	0.558325	8.222028
2833.158000	466.925311	212.681185	0.268676	18.495601	0.558326	8.221980
2833.178000	466.925311	212.688430	0.268674	18.496231	0.558322	8.222260
2833.198000	466.925311	212.687311	0.268674	18.496134	0.558323	8.222216
2833.218000	466.925311	212.687467	0.268674	18.496147	0.558323	8.222222
2833.238000	466.925311	212.675853	0.268677	18.495137	0.558329	8.221773
2833.258000	466.925311	212.678363	0.268677	18.495356	0.558328	8.221870
2833.278000	466.925311	212.679796	0.268676	18.495480	0.558327	8.221926
2833.298000	466.925311	212.684670	0.268675	18.495904	0.558324	8.222114
2833.318000	466.925311	212.672666	0.268678	18.494860	0.558330	8.221650
2833.338000	466.925311	212.668376	0.268679	18.494487	0.558333	8.221484
2833.358000	466.925311	212.665728	0.268680	18.494257	0.558334	8.221382
2833.378000	466.925311	212.667354	0.268680	18.494398	0.558333	8.221445
2833.398000	466.925311	212.666907	0.268680	18.494359	0.558333	8.221428
2833.418000	466.925311	212.665458	0.268680	18.494233	0.558334	8.221372
2833.438000	466.925311	212.660279	0.268682	18.493783	0.558337	8.221171
2833.458000	466.925311	212.667786	0.268680	18.494436	0.558333	8.221462
2833.478000	466.925311	212.666652	0.268680	18.494337	0.558334	8.221418
2833.498000	466.925311	212.650078	0.268684	18.492896	0.558342	8.220777
2833.518000	466.925311	212.669051	0.268679	18.494546	0.558332	8.221510
2833.538000	466.925311	212.653053	0.268683	18.493155	0.558341	8.220892
2833.558000	466.925311	212.651133	0.268684	18.492988	0.558342	8.220818
2833.578000	466.925311	212.652715	0.268684	18.493125	0.558341	8.220879
2833.598000	466.925311	212.654406	0.268683	18.493272	0.558340	8.220944
2833.618000	466.925311	212.654348	0.268683	18.493267	0.558340	8.220942
2833.638000	466.925311	212.649058	0.268684	18.492807	0.558343	8.220738
2833.658000	466.925311	212.646202	0.268685	18.492559	0.558344	8.220627
2833.678000	466.925311	212.646031	0.268685	18.492544	0.558344	8.220621
2833.698000	466.925311	212.648760	0.268685	18.492781	0.558343	8.220726
2833.718000	466.925311	212.649268	0.268684	18.492825	0.558342	8.220746
2833.738000	466.925311	212.645472	0.268685	18.492495	0.558344	8.220599
2833.758000	466.925311	212.645741	0.268685	18.492519	0.558344	8.220609
2833.778000	466.925311	212.644446	0.268686	18.492406	0.558345	8.220559
2833.798000	466.925311	212.640459	0.268687	18.492059	0.558347	8.220405
2833.818000	466.925311	212.632402	0.268689	18.491359	0.558351	8.220094
2833.838000	466.925311	212.636842	0.268688	18.491745	0.558349	8.220265
2833.858000	466.925311	212.639110	0.268687	18.491942	0.558348	8.220353
2833.878000	466.925311	212.637384	0.268688	18.491792	0.558349	8.220286
2833.898000	466.925311	212.640808	0.268687	18.492090	0.558347	8.220419
2833.918000	466.925311	212.645407	0.268685	18.492490	0.558344	8.220596
2833.938000	466.925311	212.638481	0.268687	18.491887	0.558348	8.220329
2833.958000	466.925311	212.641968	0.268686	18.492191	0.558346	8.220463
2833.978000	466.925311	212.634871	0.268688	18.491573	0.558350	8.220189
2833.998000	466.925311	212.632066	0.268689	18.491330	0.558351	8.220081
2834.018000	466.925311	212.634441	0.268688	18.491536	0.558350	8.220172
2834.038000	466.925311	212.636255	0.268688	18.491694	0.558349	8.220243
2834.058000	466.925311	212.624993	0.268691	18.490714	0.558355	8.219807
2834.078000	466.925311	212.623133	0.268691	18.490553	0.558356	8.219735
2834.098000	466.925311	212.615837	0.268693	18.489918	0.558360	8.219453
2834.118000	466.925311	212.614567	0.268693	18.489808	0.558360	8.219404
2834.138000	466.925311	212.617044	0.268693	18.490023	0.558359	8.219500
2834.158000	466.925311	212.613670	0.268694	18.489730	0.558361	8.219369
2834.178000	466.925311	212.615861	0.268693	18.489920	0.558360	8.219454
2834.198000	466.925311	212.619442	0.268692	18.490232	0.558358	8.219593
2834.218000	466.925311	212.616084	0.268693	18.489940	0.558359	8.219463
2834.238000	466.925311	212.606621	0.268696	18.489117	0.558364	8.219097
2834.258000	466.925311	212.603219	0.268696	18.488821	0.558366	8.218965
2834.278000	466.925311	212.604173	0.268696	18.488904	0.558366	8.219002
2834.298000	466.925311	212.621537	0.268692	18.490414	0.558357	8.219674
2834.318000	466.925311	212.614086	0.268694	18.489766	0.558361	8.219386
2834.338000	466.925311	212.596628	0.268698	18.488248	0.558369	8.218711
2834.358000	466.925311	212.601094	0.268697	18.488636	0.558367	8.218883
2834.378000	466.925311	212.604050	0.268696	18.488893	0.558366	8.218998
2834.398000	466.925311	212.598396	0.268698	18.488401	0.558369	8.218779
2834.418000	466.925230	212.603837	0.268696	18.488875	0.558366	8.218989
2834.438000	466.925311	212.604884	0.268696	18.488966	0.558365	8.219030
2834.458000	466.925311	212.585272	0.268701	18.487260	0.558375	8.218272
2834.478000	466.925311	212.593341	0.268699	18.487962	0.558371	8.218584
2834.498000	466.925311	212.577670	0.268703	18.486599	0.558379	8.217978
2834.518000	466.925311	212.585058	0.268701	18.487242	0.558375	8.218263
2834.538000	466.925311	212.585466	0.268701	18.487277	0.558375	8.218279
2834.558000	466.925311	212.580067	0.268703	18.486807	0.558378	8.218070
2834.578000	466.925311	212.577550	0.268703	18.486589	0.558379	8.217973
2834.598000	466.925311	212.573253	0.268704	18.486215	0.558381	8.217807
2834.618000	466.925311	212.581079	0.268702	18.486895	0.558377	8.218110
2834.638000	466.925311	212.588391	0.268700	18.487531	0.558374	8.218392
2834.658000	466.925311	212.576996	0.268703	18.486540	0.558380	8.217952
2834.678000	466.925311	212.574722	0.268704	18.486343	0.558381	8.217864
2834.698000	466.925311	212.565701	0.268706	18.485558	0.558385	8.217515
2834.718000	466.925311	212.555508	0.268709	18.484672	0.558391	8.217121
2834.738000	466.925311	212.562742	0.268707	18.485301	0.558387	8.217401
2834.758000	466.925311	212.568928	0.268705	18.485839	0.558384	8.217640
2834.778000	466.925311	212.551704	0.268710	18.484341	0.558392	8.216974
2834.798000	466.925311	212.559707	0.268708	18.485037	0.558388	8.217283
2834.818000	466.925311	212.541821	0.268713	18.483481	0.558398	8.216592
2834.838000	466.925311	212.555068	0.268709	18.484633	0.558391	8.217104
2834.858000	466.925311	212.560278	0.268708	18.485086	0.558388	8.217305
2834.878000	466.925311	212.552763	0.268710	18.484433	0.558392	8.217015
2834.898000	466.925311	212.558490	0.268708	18.484931	0.558389	8.217236
2834.918000	466.925311	212.549999	0.268710	18.484193	0.558393	8.216908
2834.938000	466.925311	212.559820	0.268708	18.485047	0.558388	8.217288
2834.958000	466.925311	212.551384	0.268710	18.484313	0.558393	8.216962
2834.978000	466.925311	212.556911	0.268709	18.484794	0.558390	8.217175
2834.998000	466.925311	212.558488	0.268708	18.484931	0.558389	8.217236
2835.018000	466.925311	212.546771	0.268711	18.483912	0.558395	8.216783
2835.038000	466.925311	212.552100	0.268710	18.484375	0.558392	8.216989
2835.058000	466.925311	212.561015	0.268707	18.485151	0.558388	8.217334
2835.078000	466.925311	212.544761	0.268712	18.483737	0.558396	8.216706
2835.098000	466.925311	212.551977	0.268710	18.484365	0.558392	8.216984
2835.118000	466.925311	212.546954	0.268711	18.483928	0.558395	8.216790
2835.138000	466.925311	212.546971	0.268711	18.483929	0.558395	8.216791
2835.158000	466.925311	212.533093	0.268715	18.482722	0.558402	8.216254
2835.178000	466.925311	212.536501	0.268714	18.483019	0.558400	8.216386
2835.198000	466.925311	212.522415	0.268718	18.481794	0.558407	8.215842
2835.218000	466.925311	212.524731	0.268717	18.481995	0.558406	8.215931
2835.238000	466.925311	212.525032	0.268717	18.482021	0.558406	8.215943
2835.258000	466.925311	212.511496	0.268720	18.480844	0.558413	8.215420
2835.278000	466.925311	212.515515	0.268719	18.481194	0.558411	8.215575
2835.298000	466.925311	212.507045	0.268722	18.480457	0.558415	8.215248
2835.318000	466.925311	212.518158	0.268719	18.481424	0.558410	8.215677
2835.338000	466.925311	212.514743	0.268720	18.481127	0.558411	8.215545
2835.358000	466.925311	212.513309	0.268720	18.481002	0.558412	8.215490
2835.378000	466.925311	212.515559	0.268719	18.481198	0.558411	8.215577
2835.398000	466.925311	212.498171	0.268724	18.479685	0.558420	8.214904
2835.418000	466.925311	212.504692	0.268722	18.480253	0.558417	8.215157
2835.438000	466.925311	212.500044	0.268723	18.479848	0.558419	8.214977
2835.457000	466.925311	212.495613	0.268725	18.479463	0.558421	8.214806
2835.477000	466.925311	212.499334	0.268724	18.479787	0.558419	8.214949
2835.497000	466.925311	212.502949	0.268723	18.480101	0.558417	8.215089
2835.517000	466.925311	212.497523	0.268724	18.479629	0.558420	8.214879
2835.537000	466.925311	212.500771	0.268723	18.479912	0.558419	8.215005
2835.557000	466.925311	212.494624	0.268725	18.479377	0.558422	8.214767
2835.577000	466.925311	212.474267	0.268730	18.477607	0.558432	8.213980
2835.597000	466.925311	212.480290	0.268729	18.478130	0.558429	8.214213
2835.617000	466.925311	212.493788	0.268725	18.479304	0.558422	8.214735
2835.637000	466.925311	212.489171	0.268726	18.478903	0.558424	8.214556
2835.657000	466.925311	212.479994	0.268729	18.478105	0.558429	8.214202
2835.677000	466.925311	212.490410	0.268726	18.479011	0.558424	8.214604
2835.697000	466.925311	212.474709	0.268730	18.477645	0.558432	8.213997
2835.717000	466.925311	212.460552	0.268734	18.476414	0.558439	8.213450
2835.737000	466.925230	212.474471	0.268730	18.477624	0.558432	8.213988
2835.757000	466.925311	212.472222	0.268731	18.477429	0.558433	8.213901
2835.777000	466.925311	212.463045	0.268733	18.476631	0.558438	8.213547
2835.797000	466.925311	212.477260	0.268729	18.477867	0.558431	8.214096
2835.817000	466.925311	212.464212	0.268733	18.476732	0.558437	8.213592
2835.837000	466.925311	212.476071	0.268730	18.477764	0.558431	8.214050
2835.857000	466.925230	212.465626	0.268732	18.476855	0.558436	8.213646
2835.877000	466.925311	212.458140	0.268734	18.476204	0.558440	8.213357
2835.897000	466.925311	212.472983	0.268730	18.477495	0.558433	8.213931
2835.917000	466.925311	212.466904	0.268732	18.476966	0.558436	8.213696
2835.937000	466.925311	212.476480	0.268730	18.477799	0.558431	8.214066
2835.957000	466.925311	212.470402	0.268731	18.477271	0.558434	8.213831
2835.977000	466.925311	212.455924	0.268735	18.476011	0.558442	8.213271
2835.997000	466.925311	212.457730	0.268734	18.476169	0.558441	8.213341
2836.017000	466.925311	212.451577	0.268736	18.475633	0.558444	8.213103
2836.037000	466.925311	212.443367	0.268738	18.474920	0.558448	8.212786
2836.057000	466.925311	212.435957	0.268740	18.474275	0.558452	8.212499
2836.077000	466.925311	212.439332	0.268739	18.474569	0.558450	8.212630
2836.097000	466.925311	212.447394	0.268737	18.475270	0.558446	8.212941
2836.117000	466.925311	212.447244	0.268737	18.475257	0.558446	8.212936
2836.137000	466.925311	212.448659	0.268737	18.475380	0.558445	8.212990
2836.157000	466.925311	212.435461	0.268740	18.474232	0.558452	8.212480
2836.177000	466.925311	212.436203	0.268740	18.474296	0.558452	8.212509
2836.197000	466.925311	212.448449	0.268737	18.475361	0.558445	8.212982
2836.217000	466.925311	212.429668	0.268742	18.473728	0.558455	8.212256
2836.237000	466.925311	212.442707	0.268738	18.474862	0.558448	8.212760
2836.257000	466.925311	212.435165	0.268740	18.474206	0.558452	8.212469
2836.277000	466.925230	212.430500	0.268742	18.473800	0.558454	8.212288
2836.297000	466.925311	212.433631	0.268741	18.474073	0.558453	8.212409
2836.317000	466.925311	212.439822	0.268739	18.474611	0.558450	8.212649
2836.337000	466.925311	212.425839	0.268743	18.473395	0.558457	8.212108
2836.357000	466.925311	212.429883	0.268742	18.473747	0.558455	8.212265
2836.377000	466.925311	212.402809	0.268749	18.471392	0.558469	8.211218
2836.397000	466.925311	212.412529	0.268746	18.472238	0.558464	8.211594
2836.417000	466.925311	212.404128	0.268748	18.471507	0.558468	8.211269
2836.437000	466.925311	212.408095	0.268747	18.471852	0.558466	8.211422
2836.457000	466.925311	212.394836	0.268751	18.470699	0.558473	8.210910
2836.477000	466.925311	212.384517	0.268754	18.469802	0.558478	8.210511
2836.497000	466.925311	212.379662	0.268755	18.469379	0.558481	8.210323
2836.517000	466.925311	212.400912	0.268749	18.471227	0.558470	8.211145
2836.537000	466.925311	212.386343	0.268753	18.469960	0.558477	8.210581
2836.557000	466.925230	212.375913	0.268756	18.469053	0.558482	8.210178
2836.577000	466.925230	212.374217	0.268756	18.468906	0.558483	8.210113
2836.597000	466.925311	212.377381	0.268755	18.469181	0.558482	8.210235
2836.617000	466.925311	212.370124	0.268757	18.468550	0.558485	8.209954
2836.637000	466.925311	212.364163	0.268759	18.468032	0.558489	8.209724
2836.657000	466.925311	212.364525	0.268759	18.468063	0.558488	8.209738
2836.677000	466.925311	212.347016	0.268763	18.466540	0.558497	8.209061
2836.697000	466.925311	212.347485	0.268763	18.466581	0.558497	8.209079
2836.717000	466.925311	212.364919	0.268759	18.468097	0.558488	8.209753
2836.737000	466.925311	212.364446	0.268759	18.468056	0.558488	8.209735
2836.757000	466.925311	212.361773	0.268760	18.467824	0.558490	8.209631
2836.777000	466.925311	212.363595	0.268759	18.467982	0.558489	8.209702
2836.797000	466.925311	212.353011	0.268762	18.467062	0.558494	8.209293
2836.817000	466.925311	212.358464	0.268760	18.467536	0.558491	8.209504
2836.837000	466.925311	212.348112	0.268763	18.466636	0.558497	8.209103
2836.857000	466.925311	212.349236	0.268763	18.466733	0.558496	8.209147
2836.877000	466.925311	212.336481	0.268766	18.465624	0.558503	8.208654
2836.897000	466.925311	212.348407	0.268763	18.466661	0.558497	8.209115
2836.917000	466.925311	212.347591	0.268763	18.466590	0.558497	8.209083
2836.937000	466.925311	212.334404	0.268767	18.465444	0.558504	8.208573
2836.957000	466.925311	212.342253	0.268765	18.466126	0.558500	8.208877
2836.977000	466.925311	212.335573	0.268766	18.465545	0.558503	8.208619
2836.997000	466.925311	212.356407	0.268761	18.467357	0.558492	8.209424
2837.017000	466.925311	212.346306	0.268764	18.466479	0.558498	8.209034
2837.037000	466.925311	212.338409	0.268766	18.465792	0.558502	8.208728
2837.057000	466.925311	212.356431	0.268761	18.467359	0.558492	8.209425
2837.077000	466.925311	212.334851	0.268767	18.465482	0.558504	8.208591
2837.097000	466.925311	212.336661	0.268766	18.465640	0.558503	8.208661
2837.117000	466.925311	212.335854	0.268766	18.465570	0.558503	8.208629
2837.137000	466.925230	212.340234	0.268765	18.465951	0.558501	8.208799
2837.157000	466.925311	212.348002	0.268763	18.466626	0.558497	8.209099
2837.177000	466.925311	212.349108	0.268763	18.466722	0.558496	8.209142
2837.197000	466.925311	212.327552	0.268769	18.464848	0.558507	8.208309
2837.217000	466.925311	212.334666	0.268767	18.465466	0.558504	8.208584
2837.237000	466.925311	212.332536	0.268767	18.465281	0.558505	8.208501
2837.257000	466.925311	212.338093	0.268766	18.465764	0.558502	8.208716
2837.277000	466.925311	212.322455	0.268770	18.464404	0.558510	8.208111
2837.297000	466.925311	212.316688	0.268771	18.463903	0.558513	8.207889
2837.317000	466.925311	212.321964	0.268770	18.464362	0.558510	8.208092
2837.337000	466.925311	212.321896	0.268770	18.464356	0.558510	8.208090
2837.357000	466.925311	212.314301	0.268772	18.463695	0.558514	8.207796
2837.377000	466.925311	212.322928	0.268770	18.464446	0.558510	8.208130
2837.397000	466.925311	212.323675	0.268770	18.464511	0.558509	8.208159
2837.417000	466.925311	212.321650	0.268770	18.464334	0.558510	8.208080
2837.437000	466.925311	212.317432	0.268771	18.463968	0.558512	8.207917
2837.457000	466.925311	212.312112	0.268773	18.463505	0.558515	8.207712
2837.477000	466.925230	212.305634	0.268774	18.462942	0.558518	8.207461
2837.497000	466.925311	212.313897	0.268772	18.463660	0.558514	8.207781
2837.517000	466.925311	212.312988	0.268772	18.463581	0.558515	8.207745
2837.537000	466.925311	212.316669	0.268771	18.463901	0.558513	8.207888
2837.557000	466.925311	212.315459	0.268772	18.463796	0.558513	8.207841
2837.577000	466.925311	212.304586	0.268775	18.462851	0.558519	8.207421
2837.597000	466.925311	212.300673	0.268776	18.462510	0.558521	8.207269
2837.617000	466.925311	212.290164	0.268778	18.461596	0.558526	8.206863
2837.637000	466.925311	212.301730	0.268775	18.462602	0.558521	8.207310
2837.657000	466.925311	212.306293	0.268774	18.462999	0.558518	8.207487
2837.677000	466.925311	212.296029	0.268777	18.462106	0.558523	8.207090
2837.697000	466.925311	212.287250	0.268779	18.461343	0.558528	8.206750
2837.717000	466.925311	212.296620	0.268777	18.462158	0.558523	8.207113
2837.737000	466.925311	212.288308	0.268779	18.461435	0.558527	8.206791
2837.757000	466.925311	212.295210	0.268777	18.462035	0.558524	8.207058
2837.777000	466.925311	212.287846	0.268779	18.461395	0.558528	8.206774
2837.797000	466.925311	212.287192	0.268779	18.461338	0.558528	8.206748
2837.817000	466.925311	212.286652	0.268779	18.461291	0.558528	8.206727
2837.837000	466.925311	212.277206	0.268782	18.460469	0.558533	8.206362
2837.857000	466.925311	212.275869	0.268782	18.460353	0.558534	8.206311
2837.877000	466.925311	212.283007	0.268780	18.460974	0.558530	8.206586
2837.897000	466.925311	212.274024	0.268782	18.460193	0.558535	8.206239
2837.917000	466.925311	212.267134	0.268784	18.459594	0.558538	8.205973
2837.937000	466.925311	212.286060	0.268779	18.461239	0.558529	8.206704
2837.957000	466.925311	212.267908	0.268784	18.459661	0.558538	8.206003
2837.977000	466.925311	212.267411	0.268784	18.459618	0.558538	8.205984
2837.997000	466.925311	212.274264	0.268782	18.460214	0.558535	8.206248
2838.017000	466.925311	212.265538	0.268785	18.459455	0.558539	8.205911
2838.037000	466.925311	212.270267	0.268783	18.459866	0.558537	8.206094
2838.057000	466.925311	212.272346	0.268783	18.460047	0.558536	8.206174
2838.077000	466.925311	212.272483	0.268783	18.460059	0.558535	8.206180
2838.097000	466.925311	212.265834	0.268785	18.459480	0.558539	8.205923
2838.117000	466.925311	212.255359	0.268787	18.458570	0.558544	8.205518
2838.137000	466.925311	212.264230	0.268785	18.459341	0.558540	8.205861
2838.157000	466.925311	212.262117	0.268786	18.459157	0.558541	8.205779
2838.177000	466.925311	212.257477	0.268787	18.458754	0.558543	8.205600
2838.197000	466.925311	212.263022	0.268785	18.459236	0.558540	8.205814
2838.217000	466.925230	212.253903	0.268788	18.458443	0.558545	8.205461
2838.237000	466.925311	212.265025	0.268785	18.459410	0.558539	8.205891
2838.257000	466.925311	212.244874	0.268790	18.457658	0.558550	8.205112
2838.277000	466.925311	212.248091	0.268789	18.457937	0.558548	8.205237
2838.297000	466.925311	212.246935	0.268790	18.457837	0.558549	8.205192
2838.317000	466.925311	212.267604	0.268784	18.459634	0.558538	8.205991
2838.337000	466.925311	212.262716	0.268785	18.459209	0.558540	8.205802
2838.357000	466.925311	212.248485	0.268789	18.457972	0.558548	8.205252
2838.377000	466.925311	212.252644	0.268788	18.458333	0.558546	8.205413
2838.397000	466.925311	212.251104	0.268788	18.458200	0.558546	8.205353
2838.417000	466.925311	212.248867	0.268789	18.458005	0.558548	8.205267
2838.437000	466.925311	212.245130	0.268790	18.457680	0.558550	8.205122
2838.457000	466.925311	212.244604	0.268790	18.457634	0.558550	8.205102
2838.477000	466.925311	212.258705	0.268786	18.458861	0.558543	8.205647
2838.497000	466.925311	212.247028	0.268790	18.457845	0.558549	8.205196
2838.517000	466.925311	212.225780	0.268795	18.455997	0.558559	8.204374
2838.537000	466.925311	212.237999	0.268792	18.457060	0.558553	8.204847
2838.557000	466.925311	212.247185	0.268790	18.457859	0.558548	8.205202
2838.577000	466.925311	212.243959	0.268790	18.457578	0.558550	8.205077
2838.597000	466.925311	212.242466	0.268791	18.457448	0.558551	8.205019
2838.617000	466.925311	212.243514	0.268790	18.457539	0.558550	8.205060
2838.637000	466.925311	212.234470	0.268793	18.456753	0.558555	8.204710
2838.657000	466.925311	212.236108	0.268792	18.456895	0.558554	8.204773
2838.677000	466.925311	212.236529	0.268792	18.456932	0.558554	8.204790
2838.697000	466.925311	212.229911	0.268794	18.456356	0.558557	8.204534
2838.717000	466.925311	212.238463	0.268792	18.457100	0.558553	8.204864
2838.737000	466.925311	212.239009	0.268792	18.457148	0.558553	8.204886
2838.757000	466.925311	212.236857	0.268792	18.456961	0.558554	8.204802
2838.777000	466.925230	212.228461	0.268794	18.456230	0.558558	8.204478
2838.797000	466.925311	212.240469	0.268791	18.457275	0.558552	8.204942
2838.817000	466.925311	212.227972	0.268795	18.456188	0.558558	8.204459
2838.837000	466.925311	212.234768	0.268793	18.456779	0.558555	8.204722
2838.857000	466.925230	212.239669	0.268791	18.457205	0.558552	8.204911
2838.877000	466.925311	212.227295	0.268795	18.456129	0.558559	8.204433
2838.897000	466.925311	212.226789	0.268795	18.456085	0.558559	8.204413
2838.917000	466.925311	212.227056	0.268795	18.456108	0.558559	8.204423
2838.937000	466.925311	212.232488	0.268793	18.456581	0.558556	8.204633
2838.957000	466.925311	212.226325	0.268795	18.456045	0.558559	8.204395
2838.977000	466.925311	212.226186	0.268795	18.456033	0.558559	8.204390
2838.997000	466.925311	212.234349	0.268793	18.456742	0.558555	8.204705
2839.017000	466.925311	212.226810	0.268795	18.456087	0.558559	8.204414
2839.037000	466.925311	212.236909	0.268792	18.456965	0.558554	8.204804
2839.057000	466.925311	212.230304	0.268794	18.456391	0.558557	8.204549
2839.077000	466.925311	212.231110	0.268794	18.456461	0.558557	8.204580
2839.097000	466.925311	212.212427	0.268799	18.454836	0.558566	8.203858
2839.117000	466.925311	212.216060	0.268798	18.455152	0.558564	8.203998
2839.137000	466.925311	212.216164	0.268798	18.455161	0.558564	8.204002
2839.157000	466.925311	212.215464	0.268798	18.455100	0.558565	8.203975
2839.177000	466.925311	212.211324	0.268799	18.454740	0.558567	8.203815
2839.197000	466.925311	212.213414	0.268798	18.454922	0.558566	8.203896
2839.217000	466.925311	212.214370	0.268798	18.455005	0.558565	8.203933
2839.237000	466.925311	212.202134	0.268801	18.453941	0.558572	8.203460
2839.257000	466.925311	212.210436	0.268799	18.454663	0.558567	8.203781
2839.277000	466.925311	212.200476	0.268802	18.453797	0.558572	8.203396
2839.297000	466.925311	212.199860	0.268802	18.453743	0.558573	8.203372
2839.317000	466.925311	212.214181	0.268798	18.454989	0.558565	8.203926
2839.337000	466.925311	212.206824	0.268800	18.454349	0.558569	8.203641
2839.357000	466.925311	212.210141	0.268799	18.454637	0.558567	8.203770
2839.377000	466.925311	212.208169	0.268800	18.454466	0.558568	8.203693
2839.397000	466.925311	212.208810	0.268800	18.454521	0.558568	8.203718
2839.417000	466.925311	212.213098	0.268798	18.454894	0.558566	8.203884
2839.437000	466.925311	212.189905	0.268804	18.452877	0.558578	8.202987
2839.457000	466.925311	212.193241	0.268804	18.453167	0.558576	8.203116
2839.477000	466.925311	212.210449	0.268799	18.454664	0.558567	8.203781
2839.497000	466.925311	212.195721	0.268803	18.453383	0.558575	8.203212
2839.517000	466.925311	212.199465	0.268802	18.453709	0.558573	8.203357
2839.537000	466.925311	212.198615	0.268802	18.453635	0.558573	8.203324
2839.557000	466.925311	212.192651	0.268804	18.453116	0.558576	8.203093
2839.577000	466.925311	212.195248	0.268803	18.453342	0.558575	8.203194
2839.597000	466.925311	212.195201	0.268803	18.453338	0.558575	8.203192
2839.617000	466.925311	212.191369	0.268804	18.453005	0.558577	8.203044
2839.637000	466.925311	212.199684	0.268802	18.453728	0.558573	8.203365
2839.657000	466.925311	212.186246	0.268805	18.452559	0.558580	8.202846
2839.677000	466.925311	212.194501	0.268803	18.453277	0.558575	8.203165
2839.697000	466.925311	212.190170	0.268804	18.452900	0.558578	8.202997
2839.717000	466.925311	212.180553	0.268807	18.452064	0.558583	8.202626
2839.737000	466.925230	212.186527	0.268805	18.452584	0.558579	8.202857
2839.757000	466.925311	212.197193	0.268803	18.453511	0.558574	8.203269
2839.777000	466.925311	212.186819	0.268805	18.452609	0.558579	8.202868
2839.797000	466.925311	212.195921	0.268803	18.453401	0.558575	8.203220
2839.817000	466.925311	212.193654	0.268803	18.453203	0.558576	8.203132
2839.837000	466.925311	212.190876	0.268804	18.452962	0.558577	8.203025
2839.857000	466.925311	212.187488	0.268805	18.452667	0.558579	8.202894
2839.877000	466.925311	212.204282	0.268801	18.454128	0.558570	8.203543
2839.897000	466.925311	212.192739	0.268804	18.453124	0.558576	8.203097
2839.917000	466.925311	212.178594	0.268807	18.451894	0.558584	8.202550
2839.937000	466.925311	212.185265	0.268806	18.452474	0.558580	8.202808
2839.957000	466.925311	212.182612	0.268806	18.452243	0.558582	8.202705
2839.977000	466.925311	212.183804	0.268806	18.452347	0.558581	8.202751
2839.997000	466.925311	212.182491	0.268806	18.452233	0.558582	8.202701
2840.017000	466.925311	212.185361	0.268806	18.452482	0.558580	8.202812
2840.037000	466.925230	212.174688	0.268808	18.451554	0.558585	8.202399
2840.057000	466.925311	212.183015	0.268806	18.452278	0.558581	8.202721
2840.077000	466.925311	212.175993	0.268808	18.451668	0.558585	8.202449
2840.097000	466.925311	212.178121	0.268808	18.451853	0.558584	8.202532
2840.117000	466.925311	212.171719	0.268809	18.451296	0.558587	8.202284
2840.137000	466.925311	212.171751	0.268809	18.451299	0.558587	8.202285
2840.157000	466.925311	212.175234	0.268808	18.451602	0.558585	8.202420
2840.177000	466.925311	212.179069	0.268807	18.451935	0.558583	8.202568
2840.197000	466.925311	212.176685	0.268808	18.451728	0.558585	8.202476
2840.217000	466.925311	212.181163	0.268807	18.452117	0.558582	8.202649
2840.237000	466.925311	212.172282	0.268809	18.451345	0.558587	8.202306
2840.257000	466.925311	212.170732	0.268809	18.451210	0.558588	8.202246
2840.277000	466.925311	212.172698	0.268809	18.451381	0.558587	8.202322
2840.297000	466.925311	212.174284	0.268809	18.451519	0.558586	8.202383
2840.317000	466.925311	212.177802	0.268808	18.451825	0.558584	8.202519
2840.337000	466.925311	212.172093	0.268809	18.451328	0.558587	8.202299
2840.357000	466.925311	212.166388	0.268811	18.450832	0.558590	8.202078
2840.377000	466.925311	212.166324	0.268811	18.450827	0.558590	8.202076
2840.397000	466.925311	212.171478	0.268809	18.451275	0.558587	8.202275
2840.417000	466.925311	212.159963	0.268812	18.450273	0.558593	8.201830
2840.437000	466.925311	212.157280	0.268813	18.450040	0.558595	8.201726
2840.457000	466.925311	212.149388	0.268815	18.449354	0.558599	8.201421
2840.477000	466.925311	212.158731	0.268813	18.450166	0.558594	8.201782
2840.497000	466.925311	212.140248	0.268817	18.448559	0.558603	8.201068
2840.517000	466.925311	212.143611	0.268817	18.448851	0.558602	8.201198
2840.537000	466.925311	212.152451	0.268814	18.449620	0.558597	8.201539
2840.557000	466.925311	212.148003	0.268815	18.449233	0.558599	8.201367
2840.577000	466.925311	212.141201	0.268817	18.448642	0.558603	8.201104
2840.597000	466.925311	212.141498	0.268817	18.448668	0.558603	8.201116
2840.617000	466.925311	212.132084	0.268820	18.447849	0.558607	8.200752
2840.637000	466.925311	212.133334	0.268819	18.447958	0.558607	8.200800
2840.657000	466.925311	212.133441	0.268819	18.447967	0.558607	8.200804
2840.677000	466.925311	212.113591	0.268824	18.446241	0.558617	8.200037
2840.697000	466.925311	212.131954	0.268820	18.447838	0.558607	8.200747
2840.717000	466.925311	212.131225	0.268820	18.447774	0.558608	8.200719
2840.737000	466.925311	212.136544	0.268818	18.448237	0.558605	8.200924
2840.757000	466.925311	212.127282	0.268821	18.447431	0.558610	8.200566
2840.777000	466.925311	212.132012	0.268820	18.447843	0.558607	8.200749
2840.797000	466.925311	212.136078	0.268819	18.448196	0.558605	8.200906
2840.817000	466.925311	212.135251	0.268819	18.448124	0.558606	8.200874
2840.837000	466.925311	212.139018	0.268818	18.448452	0.558604	8.201020
2840.857000	466.925311	212.131664	0.268820	18.447813	0.558608	8.200736
2840.877000	466.925311	212.130521	0.268820	18.447713	0.558608	8.200692
2840.897000	466.925311	212.124938	0.268821	18.447228	0.558611	8.200476
2840.917000	466.925311	212.131343	0.268820	18.447785	0.558608	8.200723
2840.937000	466.925311	212.107958	0.268826	18.445751	0.558620	8.199819
2840.957000	466.925311	212.126539	0.268821	18.447367	0.558610	8.200538
2840.977000	466.925311	212.126649	0.268821	18.447376	0.558610	8.200542
2840.997000	466.925230	212.119202	0.268823	18.446729	0.558614	8.200254
2841.017000	466.925311	212.124261	0.268822	18.447169	0.558611	8.200450
2841.037000	466.925311	212.116515	0.268824	18.446495	0.558615	8.200150
2841.057000	466.925311	212.139729	0.268818	18.448514	0.558603	8.201048
2841.077000	466.925311	212.123649	0.268822	18.447116	0.558612	8.200426
2841.097000	466.925311	212.129613	0.268820	18.447634	0.558609	8.200656
2841.117000	466.925311	212.123575	0.268822	18.447109	0.558612	8.200423
2841.137000	466.925311	212.132989	0.268819	18.447928	0.558607	8.200787
2841.157000	466.925311	212.118734	0.268823	18.446688	0.558614	8.200236
2841.177000	466.925311	212.116591	0.268824	18.446502	0.558615	8.200153
2841.197000	466.925311	212.110490	0.268825	18.445971	0.558618	8.199917
2841.217000	466.925311	212.122806	0.268822	18.447042	0.558612	8.200393
2841.237000	466.925311	212.109864	0.268825	18.445917	0.558619	8.199893
2841.257000	466.925311	212.115158	0.268824	18.446377	0.558616	8.200098
2841.277000	466.925311	212.101530	0.268828	18.445192	0.558623	8.199571
2841.297000	466.925311	212.114609	0.268824	18.446329	0.558616	8.200076
2841.317000	466.925311	212.110645	0.268825	18.445985	0.558618	8.199923
2841.337000	466.925311	212.102949	0.268827	18.445315	0.558622	8.199626
2841.357000	466.925311	212.096098	0.268829	18.444720	0.558626	8.199361
2841.377000	466.925311	212.101254	0.268828	18.445168	0.558623	8.199560
2841.397000	466.925311	212.089921	0.268831	18.444182	0.558629	8.199122
2841.417000	466.925311	212.084929	0.268832	18.443748	0.558632	8.198929
2841.437000	466.925311	212.111929	0.268825	18.446096	0.558618	8.199973
2841.457000	466.925311	212.094815	0.268829	18.444608	0.558626	8.199311
2841.477000	466.925311	212.094232	0.268829	18.444557	0.558627	8.199289
2841.497000	466.925311	212.097763	0.268829	18.444864	0.558625	8.199425
2841.517000	466.925311	212.095088	0.268829	18.444632	0.558626	8.199322
2841.537000	466.925311	212.093773	0.268830	18.444517	0.558627	8.199271
2841.557000	466.925311	212.087313	0.268831	18.443956	0.558630	8.199021
2841.577000	466.925311	212.091265	0.268830	18.444299	0.558628	8.199174
2841.597000	466.925311	212.077960	0.268834	18.443142	0.558635	8.198660
2841.617000	466.925311	212.086120	0.268832	18.443852	0.558631	8.198975
2841.637000	466.925230	212.087763	0.268831	18.443995	0.558630	8.199039
2841.657000	466.925230	212.085437	0.268832	18.443792	0.558631	8.198949
2841.677000	466.925311	212.076164	0.268834	18.442986	0.558636	8.198590
2841.697000	466.925311	212.091186	0.268830	18.444292	0.558628	8.199171
2841.717000	466.925311	212.096939	0.268829	18.444793	0.558625	8.199393
2841.737000	466.925311	212.095139	0.268829	18.444636	0.558626	8.199324
2841.757000	466.925311	212.074629	0.268835	18.442853	0.558637	8.198531
2841.777000	466.925311	212.076352	0.268834	18.443002	0.558636	8.198597
2841.797000	466.925311	212.089355	0.268831	18.444133	0.558629	8.199100
2841.817000	466.925311	212.090878	0.268830	18.444266	0.558629	8.199159
2841.837000	466.925311	212.086523	0.268831	18.443887	0.558631	8.198991
2841.857000	466.925311	212.076015	0.268834	18.442973	0.558636	8.198584
2841.877000	466.925311	212.079261	0.268833	18.443255	0.558634	8.198710
2841.897000	466.925230	212.089765	0.268831	18.444169	0.558629	8.199116
2841.917000	466.925311	212.073333	0.268835	18.442740	0.558638	8.198481
2841.937000	466.925311	212.046074	0.268842	18.440369	0.558651	8.197427
2841.957000	466.925311	212.065546	0.268837	18.442063	0.558641	8.198180
2841.977000	466.925311	212.071334	0.268835	18.442566	0.558639	8.198403
2841.997000	466.925311	212.064689	0.268837	18.441988	0.558642	8.198147
2842.017000	466.925311	212.060875	0.268838	18.441656	0.558644	8.197999
2842.037000	466.925230	212.056829	0.268839	18.441305	0.558646	8.197843
2842.057000	466.925311	212.053636	0.268840	18.441027	0.558648	8.197719
2842.077000	466.925311	212.058472	0.268839	18.441447	0.558645	8.197906
2842.097000	466.925311	212.062195	0.268838	18.441771	0.558643	8.198050
2842.117000	466.925311	212.050826	0.268841	18.440783	0.558649	8.197611
2842.137000	466.925311	212.044508	0.268842	18.440233	0.558652	8.197366
2842.157000	466.925311	212.037383	0.268844	18.439613	0.558656	8.197091
2842.177000	466.925311	212.054785	0.268840	18.441127	0.558647	8.197764
2842.197000	466.925311	212.059639	0.268839	18.441549	0.558645	8.197951
2842.217000	466.925311	212.048054	0.268842	18.440541	0.558650	8.197503
2842.237000	466.925311	212.053423	0.268840	18.441008	0.558648	8.197711
2842.257000	466.925311	212.044681	0.268842	18.440248	0.558652	8.197373
2842.277000	466.925311	212.046851	0.268842	18.440437	0.558651	8.197457
2842.297000	466.925311	212.038319	0.268844	18.439695	0.558655	8.197127
2842.317000	466.925311	212.036509	0.268845	18.439537	0.558656	8.197057
2842.337000	466.925311	212.027754	0.268847	18.438776	0.558661	8.196719
2842.357000	466.925311	212.028039	0.268847	18.438801	0.558661	8.196730
2842.377000	466.925311	212.041196	0.268843	18.439945	0.558654	8.197238
2842.397000	466.925311	212.038076	0.268844	18.439674	0.558656	8.197118
2842.417000	466.925311	212.043028	0.268843	18.440104	0.558653	8.197309
2842.437000	466.925311	212.032610	0.268846	18.439198	0.558658	8.196906
2842.457000	466.925311	212.035845	0.268845	18.439480	0.558657	8.197031
2842.477000	466.925311	212.027583	0.268847	18.438761	0.558661	8.196712
2842.497000	466.925311	212.031054	0.268846	18.439063	0.558659	8.196846
2842.517000	466.925311	212.018673	0.268849	18.437986	0.558666	8.196368
2842.537000	466.925311	212.023863	0.268848	18.438438	0.558663	8.196568
2842.557000	466.925311	212.030795	0.268846	18.439041	0.558659	8.196836
2842.577000	466.925311	212.026863	0.268847	18.438699	0.558661	8.196684
2842.597000	466.925311	212.024607	0.268848	18.438502	0.558662	8.196597
2842.617000	466.925311	212.022095	0.268848	18.438284	0.558664	8.196500
2842.637000	466.925311	212.030992	0.268846	18.439058	0.558659	8.196844
2842.657000	466.925311	212.034677	0.268845	18.439378	0.558657	8.196986
2842.677000	466.925311	212.033490	0.268845	18.439275	0.558658	8.196940
2842.697000	466.925311	212.023241	0.268848	18.438384	0.558663	8.196544
2842.717000	466.925311	212.032210	0.268846	18.439164	0.558659	8.196891
2842.737000	466.925311	212.045862	0.268842	18.440351	0.558652	8.197419
2842.757000	466.925311	212.032629	0.268846	18.439200	0.558658	8.196907
2842.777000	466.925311	212.021681	0.268848	18.438248	0.558664	8.196484
2842.797000	466.925311	212.030960	0.268846	18.439055	0.558659	8.196843
2842.817000	466.925311	212.020182	0.268849	18.438118	0.558665	8.196426
2842.837000	466.925311	212.004030	0.268853	18.436713	0.558673	8.195802
2842.857000	466.925311	212.000821	0.268854	18.436434	0.558675	8.195678
2842.877000	466.925311	212.009649	0.268852	18.437202	0.558670	8.196019
2842.897000	466.925311	212.010632	0.268851	18.437287	0.558670	8.196057
2842.917000	466.925311	212.017024	0.268850	18.437843	0.558666	8.196304
2842.937000	466.925311	212.019427	0.268849	18.438052	0.558665	8.196397
2842.957000	466.925311	212.024661	0.268848	18.438507	0.558662	8.196599
2842.977000	466.925311	212.013621	0.268851	18.437547	0.558668	8.196172
2842.997000	466.925311	212.017940	0.268849	18.437923	0.558666	8.196339
2843.017000	466.925311	212.019435	0.268849	18.438053	0.558665	8.196397
2843.037000	466.925311	212.011630	0.268851	18.437374	0.558669	8.196095
2843.057000	466.925230	212.001957	0.268854	18.436533	0.558674	8.195721
2843.077000	466.925311	212.016607	0.268850	18.437807	0.558667	8.196288
2843.097000	466.925311	212.011257	0.268851	18.437341	0.558669	8.196081
2843.117000	466.925311	212.009409	0.268852	18.437181	0.558670	8.196010
2843.137000	466.925311	212.012595	0.268851	18.437458	0.558669	8.196133
2843.157000	466.925311	212.009583	0.268852	18.437196	0.558670	8.196016
2843.177000	466.925311	212.001633	0.268854	18.436505	0.558674	8.195709
2843.197000	466.925311	211.993001	0.268856	18.435754	0.558679	8.195375
2843.217000	466.925311	212.000844	0.268854	18.436436	0.558675	8.195678
2843.237000	466.925311	211.997268	0.268855	18.436125	0.558676	8.195540
2843.257000	466.925311	212.002805	0.268853	18.436606	0.558674	8.195754
2843.277000	466.925311	212.004856	0.268853	18.436785	0.558673	8.195834
2843.297000	466.925311	211.993703	0.268856	18.435815	0.558678	8.195402
2843.317000	466.925311	211.984125	0.268858	18.434982	0.558683	8.195032
2843.337000	466.925311	211.998468	0.268854	18.436229	0.558676	8.195587
2843.357000	466.925311	211.985993	0.268858	18.435144	0.558682	8.195104
2843.377000	466.925311	211.976334	0.268860	18.434304	0.558687	8.194731
2843.397000	466.925311	211.994215	0.268856	18.435859	0.558678	8.195422
2843.417000	466.925311	211.988213	0.268857	18.435337	0.558681	8.195190
2843.437000	466.925311	211.983137	0.268859	18.434896	0.558684	8.194994
2843.457000	466.925311	211.983036	0.268859	18.434887	0.558684	8.194990
2843.477000	466.925311	211.984202	0.268858	18.434989	0.558683	8.195035
2843.497000	466.925311	211.979309	0.268860	18.434563	0.558686	8.194846
2843.517000	466.925230	211.981759	0.268859	18.434776	0.558684	8.194941
2843.537000	466.925311	211.970280	0.268862	18.433778	0.558690	8.194497
2843.557000	466.925311	211.986919	0.268858	18.435225	0.558682	8.195140
2843.577000	466.925311	211.966164	0.268863	18.433420	0.558692	8.194338
2843.597000	466.925311	211.973922	0.268861	18.434095	0.558688	8.194638
2843.617000	466.925311	211.970531	0.268862	18.433800	0.558690	8.194507
2843.637000	466.925311	211.973103	0.268861	18.434023	0.558689	8.194606
2843.657000	466.925311	211.970595	0.268862	18.433805	0.558690	8.194509
2843.677000	466.925311	211.967000	0.268863	18.433493	0.558692	8.194370
2843.697000	466.925311	211.966219	0.268863	18.433425	0.558692	8.194340
2843.717000	466.925311	211.975223	0.268861	18.434208	0.558688	8.194688
2843.737000	466.925311	211.958877	0.268865	18.432786	0.558696	8.194056
2843.757000	466.925311	211.960434	0.268864	18.432922	0.558695	8.194116
2843.777000	466.925311	211.978854	0.268860	18.434524	0.558686	8.194828
2843.797000	466.925311	211.983735	0.268858	18.434948	0.558683	8.195017
2843.817000	466.925230	211.971743	0.268861	18.433905	0.558689	8.194553
2843.837000	466.925311	211.980100	0.268859	18.434632	0.558685	8.194876
2843.857000	466.925311	211.967728	0.268863	18.433556	0.558692	8.194398
2843.877000	466.925311	211.965324	0.268863	18.433347	0.558693	8.194305
2843.897000	466.925311	211.980459	0.268859	18.434663	0.558685	8.194890
2843.917000	466.925311	211.977480	0.268860	18.434404	0.558687	8.194775
2843.937000	466.925311	211.970619	0.268862	18.433807	0.558690	8.194510
2843.957000	466.925311	211.954609	0.268866	18.432415	0.558698	8.193891
2843.977000	466.925311	211.960249	0.268864	18.432906	0.558695	8.194109
2843.997000	466.925311	211.959243	0.268865	18.432818	0.558696	8.194070
2844.017000	466.925311	211.954290	0.268866	18.432387	0.558698	8.193879
2844.037000	466.925311	211.957034	0.268865	18.432626	0.558697	8.193985
2844.057000	466.925311	211.945851	0.268868	18.431654	0.558703	8.193552
2844.077000	466.925311	211.961770	0.268864	18.433038	0.558695	8.194168
2844.097000	466.925311	211.960448	0.268864	18.432923	0.558695	8.194117
2844.117000	466.925311	211.960358	0.268864	18.432915	0.558695	8.194113
2844.137000	466.925311	211.958049	0.268865	18.432714	0.558697	8.194024
2844.157000	466.925311	211.951508	0.268867	18.432145	0.558700	8.193771
2844.177000	466.925311	211.940405	0.268870	18.431180	0.558706	8.193342
2844.197000	466.925311	211.948139	0.268868	18.431853	0.558702	8.193641
2844.217000	466.925311	211.939439	0.268870	18.431096	0.558706	8.193305
2844.237000	466.925311	211.953939	0.268866	18.432357	0.558699	8.193865
2844.257000	466.925311	211.953402	0.268866	18.432310	0.558699	8.193844
2844.277000	466.925311	211.949328	0.268867	18.431956	0.558701	8.193687
2844.297000	466.925311	211.955068	0.268866	18.432455	0.558698	8.193909
2844.317000	466.925311	211.939481	0.268870	18.431099	0.558706	8.193306
2844.337000	466.925311	211.937725	0.268870	18.430947	0.558707	8.193238
2844.357000	466.925311	211.940891	0.268870	18.431222	0.558705	8.193361
2844.377000	466.925311	211.944397	0.268869	18.431527	0.558704	8.193496
2844.397000	466.925311	211.943855	0.268869	18.431480	0.558704	8.193475
2844.417000	466.925311	211.946710	0.268868	18.431728	0.558702	8.193586
2844.437000	466.925311	211.946756	0.268868	18.431732	0.558702	8.193587
2844.457000	466.925311	211.937837	0.268870	18.430957	0.558707	8.193243
2844.477000	466.925311	211.933093	0.268872	18.430544	0.558709	8.193059
2844.497000	466.925311	211.945743	0.268868	18.431644	0.558703	8.193548
2844.517000	466.925311	211.949389	0.268867	18.431961	0.558701	8.193689
2844.537000	466.925311	211.950972	0.268867	18.432099	0.558700	8.193750
2844.557000	466.925311	211.933529	0.268871	18.430582	0.558709	8.193076
2844.577000	466.925311	211.922125	0.268874	18.429590	0.558715	8.192635
2844.597000	466.925311	211.923495	0.268874	18.429709	0.558714	8.192688
2844.617000	466.925311	211.934990	0.268871	18.430709	0.558708	8.193133
2844.637000	466.925311	211.932735	0.268872	18.430513	0.558710	8.193045
2844.657000	466.925311	211.935035	0.268871	18.430713	0.558708	8.193134
2844.677000	466.925311	211.931803	0.268872	18.430432	0.558710	8.193009
2844.697000	466.925311	211.932587	0.268872	18.430500	0.558710	8.193040
2844.717000	466.925311	211.931971	0.268872	18.430446	0.558710	8.193016
2844.737000	466.925311	211.940119	0.268870	18.431155	0.558706	8.193331
2844.757000	466.925311	211.925133	0.268874	18.429852	0.558713	8.192752
2844.777000	466.925311	211.927482	0.268873	18.430056	0.558712	8.192842
2844.797000	466.925230	211.918936	0.268875	18.429313	0.558716	8.192512
2844.817000	466.925311	211.930336	0.268872	18.430304	0.558711	8.192953
2844.837000	466.925311	211.939373	0.268870	18.431090	0.558706	8.193302
2844.857000	466.925311	211.924997	0.268874	18.429840	0.558713	8.192746
2844.877000	466.925311	211.924393	0.268874	18.429787	0.558714	8.192723
2844.897000	466.925311	211.925214	0.268874	18.429859	0.558713	8.192755
2844.917000	466.925311	211.919952	0.268875	18.429401	0.558716	8.192551
2844.937000	466.925311	211.910110	0.268878	18.428545	0.558721	8.192171
2844.957000	466.925311	211.920596	0.268875	18.429457	0.558716	8.192576
2844.977000	466.925230	211.914442	0.268876	18.428922	0.558719	8.192338
2844.997000	466.925311	211.923849	0.268874	18.429740	0.558714	8.192702
2845.017000	466.925311	211.916466	0.268876	18.429098	0.558718	8.192416
2845.037000	466.925311	211.909122	0.268878	18.428459	0.558722	8.192133
2845.057000	466.925311	211.909317	0.268878	18.428476	0.558722	8.192140
2845.077000	466.925311	211.911547	0.268877	18.428670	0.558720	8.192226
2845.097000	466.925311	211.911971	0.268877	18.428707	0.558720	8.192243
2845.117000	466.925311	211.911766	0.268877	18.428689	0.558720	8.192235
2845.137000	466.925311	211.915126	0.268876	18.428982	0.558719	8.192365
2845.157000	466.925311	211.921092	0.268875	18.429500	0.558715	8.192595
2845.177000	466.925311	211.918817	0.268875	18.429303	0.558717	8.192507
2845.197000	466.925311	211.927011	0.268873	18.430015	0.558712	8.192824
2845.217000	466.925311	211.914436	0.268876	18.428921	0.558719	8.192338
2845.237000	466.925311	211.910902	0.268877	18.428614	0.558721	8.192201
2845.257000	466.925311	211.908758	0.268878	18.428428	0.558722	8.192118
2845.277000	466.925311	211.920701	0.268875	18.429466	0.558716	8.192580
2845.297000	466.925311	211.910794	0.268877	18.428605	0.558721	8.192197
2845.317000	466.925311	211.919038	0.268875	18.429322	0.558717	8.192516
2845.337000	466.925311	211.913673	0.268877	18.428855	0.558719	8.192308
2845.357000	466.925311	211.914365	0.268876	18.428915	0.558719	8.192335
2845.377000	466.925311	211.907303	0.268878	18.428301	0.558723	8.192062
2845.397000	466.925311	211.904858	0.268879	18.428089	0.558724	8.191968
2845.417000	466.925311	211.909660	0.268878	18.428506	0.558721	8.192153
2845.437000	466.925311	211.902149	0.268880	18.427853	0.558725	8.191863
2845.457000	466.925311	211.907493	0.268878	18.428318	0.558722	8.192070
2845.477000	466.925311	211.887923	0.268883	18.426616	0.558732	8.191313
2845.497000	466.925311	211.893859	0.268882	18.427132	0.558729	8.191543
2845.517000	466.925311	211.890629	0.268883	18.426851	0.558731	8.191418
2845.537000	466.925311	211.901340	0.268880	18.427783	0.558726	8.191832
2845.557000	466.925311	211.883110	0.268885	18.426197	0.558735	8.191127
2845.577000	466.925311	211.887102	0.268884	18.426544	0.558733	8.191281
2845.597000	466.925311	211.891609	0.268882	18.426936	0.558731	8.191456
2845.617000	466.925311	211.883895	0.268884	18.426266	0.558735	8.191157
2845.637000	466.925311	211.884927	0.268884	18.426355	0.558734	8.191197
2845.657000	466.925311	211.881186	0.268885	18.426030	0.558736	8.191053
2845.677000	466.925311	211.878320	0.268886	18.425781	0.558737	8.190942
2845.697000	466.925311	211.871298	0.268888	18.425170	0.558741	8.190670
2845.717000	466.925311	211.873066	0.268887	18.425324	0.558740	8.190739
2845.737000	466.925311	211.870409	0.268888	18.425093	0.558741	8.190636
2845.757000	466.925311	211.877751	0.268886	18.425731	0.558738	8.190920
2845.777000	466.925311	211.871777	0.268888	18.425212	0.558741	8.190689
2845.797000	466.925311	211.883908	0.268884	18.426267	0.558735	8.191158
2845.817000	466.925311	211.861725	0.268890	18.424338	0.558746	8.190300
2845.837000	466.925311	211.882696	0.268885	18.426161	0.558735	8.191111
2845.857000	466.925311	211.874611	0.268887	18.425458	0.558739	8.190798
2845.877000	466.925311	211.864564	0.268889	18.424584	0.558744	8.190410
2845.897000	466.925311	211.876449	0.268886	18.425618	0.558738	8.190869
2845.917000	466.925311	211.878711	0.268886	18.425815	0.558737	8.190957
2845.937000	466.925311	211.891939	0.268882	18.426965	0.558730	8.191468
2845.957000	466.925311	211.863987	0.268890	18.424534	0.558745	8.190388
2845.977000	466.925311	211.876876	0.268886	18.425655	0.558738	8.190886
2845.997000	466.925311	211.873416	0.268887	18.425354	0.558740	8.190752
2846.017000	466.925230	211.873992	0.268887	18.425404	0.558740	8.190774
2846.037000	466.925311	211.878349	0.268886	18.425783	0.558737	8.190943
2846.057000	466.925311	211.884091	0.268884	18.426283	0.558734	8.191165
2846.077000	466.925311	211.853146	0.268892	18.423592	0.558750	8.189969
2846.097000	466.925311	211.867931	0.268889	18.424877	0.558743	8.190540
2846.117000	466.925311	211.878839	0.268886	18.425826	0.558737	8.190962
2846.137000	466.925311	211.877181	0.268886	18.425682	0.558738	8.190898
2846.157000	466.925311	211.875743	0.268887	18.425557	0.558739	8.190842
2846.177000	466.925311	211.876143	0.268886	18.425591	0.558739	8.190858
2846.197000	466.925311	211.876481	0.268886	18.425621	0.558738	8.190871
2846.217000	466.925311	211.870002	0.268888	18.425057	0.558742	8.190620
2846.237000	466.925311	211.864377	0.268890	18.424568	0.558745	8.190403
2846.257000	466.925311	211.868275	0.268889	18.424907	0.558743	8.190553
2846.277000	466.925311	211.866067	0.268889	18.424715	0.558744	8.190468
2846.297000	466.925311	211.876608	0.268886	18.425632	0.558738	8.190876
2846.317000	466.925311	211.877222	0.268886	18.425685	0.558738	8.190899
2846.337000	466.925311	211.877235	0.268886	18.425686	0.558738	8.190900
2846.357000	466.925311	211.882264	0.268885	18.426124	0.558735	8.191094
2846.377000	466.925230	211.873455	0.268887	18.425358	0.558740	8.190754
2846.397000	466.925230	211.868404	0.268888	18.424918	0.558742	8.190558
2846.417000	466.925311	211.848581	0.268894	18.423195	0.558753	8.189792
2846.437000	466.925311	211.859119	0.268891	18.424111	0.558747	8.190200
2846.457000	466.925311	211.858694	0.268891	18.424074	0.558747	8.190183
2846.477000	466.925311	211.861079	0.268890	18.424281	0.558746	8.190275
2846.497000	466.925311	211.855938	0.268892	18.423834	0.558749	8.190077
2846.517000	466.925311	211.863388	0.268890	18.424482	0.558745	8.190365
2846.537000	466.925311	211.852207	0.268893	18.423510	0.558751	8.189932
2846.557000	466.925230	211.851650	0.268893	18.423461	0.558751	8.189911
2846.577000	466.925311	211.846392	0.268894	18.423004	0.558754	8.189707
2846.597000	466.925311	211.853636	0.268892	18.423634	0.558750	8.189988
2846.617000	466.925311	211.850588	0.268893	18.423369	0.558752	8.189870
2846.637000	466.925311	211.846104	0.268894	18.422979	0.558754	8.189696
2846.657000	466.925311	211.838671	0.268896	18.422333	0.558758	8.189409
2846.677000	466.925311	211.851198	0.268893	18.423422	0.558751	8.189893
2846.697000	466.925311	211.847930	0.268894	18.423138	0.558753	8.189767
2846.717000	466.925311	211.851015	0.268893	18.423406	0.558751	8.189886
2846.737000	466.925311	211.843696	0.268895	18.422770	0.558755	8.189603
2846.757000	466.925311	211.840808	0.268896	18.422519	0.558757	8.189492
2846.777000	466.925311	211.841035	0.268896	18.422538	0.558756	8.189500
2846.797000	466.925311	211.836546	0.268897	18.422148	0.558759	8.189327
2846.817000	466.925311	211.840343	0.268896	18.422478	0.558757	8.189474
2846.837000	466.925311	211.836436	0.268897	18.422138	0.558759	8.189323
2846.857000	466.925311	211.838470	0.268896	18.422315	0.558758	8.189401
2846.877000	466.925311	211.840324	0.268896	18.422476	0.558757	8.189473
2846.897000	466.925230	211.841172	0.268896	18.422550	0.558756	8.189506
2846.917000	466.925311	211.835246	0.268897	18.422035	0.558759	8.189277
2846.937000	466.925311	211.832825	0.268898	18.421824	0.558761	8.189183
2846.957000	466.925311	211.838753	0.268896	18.422340	0.558758	8.189412
2846.977000	466.925311	211.841074	0.268896	18.422542	0.558756	8.189502
2846.997000	466.925311	211.851537	0.268893	18.423452	0.558751	8.189906
2847.017000	466.925311	211.851944	0.268893	18.423487	0.558751	8.189922
2847.037000	466.925311	211.843796	0.268895	18.422778	0.558755	8.189607
2847.057000	466.925311	211.848634	0.268894	18.423199	0.558753	8.189794
2847.077000	466.925311	211.842515	0.268895	18.422667	0.558756	8.189558
2847.097000	466.925311	211.836823	0.268897	18.422172	0.558759	8.189338
2847.117000	466.925311	211.850295	0.268893	18.423344	0.558752	8.189858
2847.137000	466.925311	211.845297	0.268895	18.422909	0.558754	8.189665
2847.157000	466.925311	211.859342	0.268891	18.424130	0.558747	8.190208
2847.177000	466.925311	211.844032	0.268895	18.422799	0.558755	8.189616
2847.197000	466.925311	211.856356	0.268892	18.423871	0.558749	8.190093
2847.217000	466.925311	211.856770	0.268892	18.423907	0.558748	8.190109
2847.237000	466.925311	211.844738	0.268895	18.422860	0.558755	8.189644
2847.257000	466.925311	211.831546	0.268898	18.421713	0.558761	8.189134
2847.277000	466.925311	211.839059	0.268896	18.422366	0.558758	8.189424
2847.297000	466.925311	211.862895	0.268890	18.424439	0.558745	8.190345
2847.317000	466.925311	211.848443	0.268894	18.423182	0.558753	8.189787
2847.337000	466.925311	211.866287	0.268889	18.424734	0.558744	8.190477
2847.357000	466.925311	211.838082	0.268896	18.422281	0.558758	8.189386
2847.377000	466.925311	211.848769	0.268894	18.423211	0.558753	8.189799
2847.397000	466.925311	211.829692	0.268899	18.421552	0.558762	8.189062
2847.417000	466.925311	211.826237	0.268900	18.421251	0.558764	8.188928
2847.437000	466.925311	211.833393	0.268898	18.421874	0.558760	8.189205
2847.457000	466.925311	211.823911	0.268900	18.421049	0.558765	8.188838
2847.477000	466.925311	211.839475	0.268896	18.422403	0.558757	8.189440
2847.497000	466.925311	211.835743	0.268897	18.422078	0.558759	8.189296
2847.517000	466.925311	211.823174	0.268900	18.420985	0.558766	8.188810
2847.537000	466.925311	211.820481	0.268901	18.420751	0.558767	8.188706
2847.557000	466.925311	211.828611	0.268899	18.421458	0.558763	8.189020
2847.577000	466.925311	211.817992	0.268902	18.420534	0.558768	8.188610
2847.597000	466.925311	211.824247	0.268900	18.421078	0.558765	8.188851
2847.617000	466.925311	211.819247	0.268901	18.420643	0.558768	8.188658
2847.637000	466.925311	211.823330	0.268900	18.420999	0.558766	8.188816
2847.657000	466.925311	211.826003	0.268900	18.421231	0.558764	8.188919
2847.677000	466.925230	211.818287	0.268902	18.420560	0.558768	8.188621
2847.697000	466.925311	211.812800	0.268903	18.420083	0.558771	8.188409
2847.717000	466.925311	211.818643	0.268901	18.420591	0.558768	8.188635
2847.737000	466.925311	211.816317	0.268902	18.420389	0.558769	8.188545
2847.757000	466.925311	211.819555	0.268901	18.420670	0.558767	8.188670
2847.777000	466.925311	211.831158	0.268898	18.421679	0.558762	8.189119
2847.797000	466.925311	211.829726	0.268899	18.421555	0.558762	8.189063
2847.817000	466.925311	211.825160	0.268900	18.421158	0.558765	8.188887
2847.837000	466.925311	211.822520	0.268900	18.420928	0.558766	8.188785
2847.857000	466.925311	211.820080	0.268901	18.420716	0.558767	8.188690
2847.877000	466.925311	211.817840	0.268902	18.420521	0.558768	8.188604
2847.897000	466.925311	211.805820	0.268905	18.419476	0.558775	8.188139
2847.917000	466.925311	211.804322	0.268905	18.419346	0.558775	8.188081
2847.937000	466.925311	211.809016	0.268904	18.419754	0.558773	8.188263
2847.957000	466.925311	211.803075	0.268906	18.419237	0.558776	8.188033
2847.977000	466.925311	211.816272	0.268902	18.420385	0.558769	8.188543
2847.997000	466.925311	211.814146	0.268903	18.420200	0.558770	8.188461
2848.017000	466.925311	211.807993	0.268904	18.419665	0.558773	8.188223
2848.037000	466.925311	211.817142	0.268902	18.420460	0.558769	8.188577
2848.057000	466.925311	211.821798	0.268901	18.420865	0.558766	8.188757
2848.077000	466.925311	211.823159	0.268900	18.420984	0.558766	8.188809
2848.097000	466.925311	211.801776	0.268906	18.419124	0.558777	8.187983
2848.117000	466.925311	211.814397	0.268903	18.420222	0.558770	8.188471
2848.137000	466.925311	211.808324	0.268904	18.419694	0.558773	8.188236
2848.157000	466.925311	211.814568	0.268903	18.420237	0.558770	8.188477
2848.177000	466.925311	211.816656	0.268902	18.420418	0.558769	8.188558
2848.197000	466.925311	211.815000	0.268902	18.420274	0.558770	8.188494
2848.217000	466.925311	211.818337	0.268902	18.420564	0.558768	8.188623
2848.237000	466.925311	211.821264	0.268901	18.420819	0.558767	8.188736
2848.257000	466.925311	211.825412	0.268900	18.421180	0.558764	8.188896
2848.277000	466.925311	211.821323	0.268901	18.420824	0.558767	8.188738
2848.297000	466.925311	211.821743	0.268901	18.420861	0.558766	8.188755
2848.317000	466.925311	211.817308	0.268902	18.420475	0.558769	8.188583
2848.337000	466.925311	211.816155	0.268902	18.420375	0.558769	8.188539
2848.357000	466.925311	211.808070	0.268904	18.419672	0.558773	8.188226
2848.377000	466.925311	211.794882	0.268908	18.418525	0.558780	8.187716
2848.397000	466.925311	211.807562	0.268904	18.419627	0.558774	8.188206
2848.417000	466.925311	211.801408	0.268906	18.419092	0.558777	8.187968
2848.437000	466.925311	211.803433	0.268905	18.419268	0.558776	8.188047
2848.457000	466.925311	211.794454	0.268908	18.418487	0.558780	8.187700
2848.477000	466.925311	211.786905	0.268910	18.417831	0.558784	8.187408
2848.497000	466.925311	211.788623	0.268909	18.417980	0.558783	8.187474
2848.517000	466.925311	211.797804	0.268907	18.418779	0.558779	8.187829
2848.537000	466.925311	211.791691	0.268909	18.418247	0.558782	8.187593
2848.557000	466.925311	211.791232	0.268909	18.418207	0.558782	8.187575
2848.577000	466.925311	211.793811	0.268908	18.418431	0.558781	8.187675
2848.597000	466.925311	211.791970	0.268908	18.418271	0.558782	8.187604
2848.617000	466.925311	211.806045	0.268905	18.419495	0.558774	8.188148
2848.637000	466.925311	211.791305	0.268909	18.418214	0.558782	8.187578
2848.657000	466.925311	211.796530	0.268907	18.418668	0.558779	8.187780
2848.677000	466.925311	211.780816	0.268911	18.417301	0.558787	8.187172
2848.697000	466.925311	211.783929	0.268911	18.417572	0.558786	8.187293
2848.717000	466.925311	211.795512	0.268908	18.418579	0.558780	8.187741
2848.737000	466.925311	211.792152	0.268908	18.418287	0.558782	8.187611
2848.757000	466.925311	211.794126	0.268908	18.418459	0.558781	8.187687
2848.777000	466.925311	211.796415	0.268907	18.418658	0.558779	8.187775
2848.797000	466.925311	211.791001	0.268909	18.418187	0.558782	8.187566
2848.817000	466.925311	211.783713	0.268911	18.417553	0.558786	8.187284
2848.837000	466.925311	211.791523	0.268909	18.418232	0.558782	8.187586
2848.857000	466.925311	211.785981	0.268910	18.417751	0.558785	8.187372
2848.877000	466.925311	211.792158	0.268908	18.418288	0.558782	8.187611
2848.897000	466.925311	211.778148	0.268912	18.417069	0.558789	8.187069
2848.917000	466.925311	211.787915	0.268910	18.417919	0.558784	8.187447
2848.937000	466.925311	211.774098	0.268913	18.416717	0.558791	8.186913
2848.957000	466.925230	211.773376	0.268913	18.416654	0.558791	8.186885
2848.977000	466.925311	211.783206	0.268911	18.417509	0.558786	8.187265
2848.997000	466.925311	211.784677	0.268910	18.417637	0.558785	8.187322
2849.017000	466.925311	211.779201	0.268912	18.417161	0.558788	8.187110
2849.037000	466.925311	211.785577	0.268910	18.417715	0.558785	8.187356
2849.057000	466.925311	211.786228	0.268910	18.417772	0.558785	8.187382
2849.077000	466.925311	211.780229	0.268912	18.417250	0.558788	8.187150
2849.097000	466.925311	211.780285	0.268912	18.417255	0.558788	8.187152
2849.117000	466.925311	211.783889	0.268911	18.417569	0.558786	8.187291
2849.137000	466.925311	211.783354	0.268911	18.417522	0.558786	8.187271
2849.157000	466.925311	211.765924	0.268915	18.416006	0.558795	8.186597
2849.177000	466.925230	211.766495	0.268915	18.416056	0.558795	8.186619
2849.197000	466.925311	211.784869	0.268910	18.417654	0.558785	8.187329
2849.217000	466.925311	211.778496	0.268912	18.417100	0.558789	8.187083
2849.237000	466.925311	211.760392	0.268917	18.415525	0.558798	8.186383
2849.257000	466.925311	211.771843	0.268914	18.416521	0.558792	8.186826
2849.277000	466.925311	211.782966	0.268911	18.417488	0.558786	8.187256
2849.297000	466.925230	211.767812	0.268915	18.416171	0.558794	8.186670
2849.317000	466.925311	211.765642	0.268915	18.415982	0.558795	8.186586
2849.337000	466.925311	211.769773	0.268914	18.416341	0.558793	8.186746
2849.357000	466.925311	211.773481	0.268913	18.416664	0.558791	8.186889
2849.377000	466.925311	211.779173	0.268912	18.417159	0.558788	8.187109
2849.397000	466.925311	211.772528	0.268914	18.416581	0.558792	8.186852
2849.417000	466.925311	211.784349	0.268910	18.417609	0.558786	8.187309
2849.437000	466.925311	211.770658	0.268914	18.416418	0.558793	8.186780
2849.457000	466.925311	211.769793	0.268914	18.416343	0.558793	8.186746
2849.477000	466.925311	211.761885	0.268916	18.415655	0.558797	8.186441
2849.497000	466.925311	211.773968	0.268913	18.416706	0.558791	8.186908
2849.517000	466.925311	211.766132	0.268915	18.416024	0.558795	8.186605
2849.537000	466.925311	211.759096	0.268917	18.415413	0.558798	8.186333
2849.557000	466.925311	211.763242	0.268916	18.415773	0.558796	8.186493
2849.577000	466.925311	211.777015	0.268912	18.416971	0.558789	8.187025
2849.597000	466.925230	211.774943	0.268913	18.416791	0.558790	8.186945
2849.617000	466.925311	211.775426	0.268913	18.416833	0.558790	8.186964
2849.637000	466.925311	211.757926	0.268917	18.415311	0.558799	8.186288
2849.657000	466.925311	211.764973	0.268916	18.415924	0.558795	8.186560
2849.677000	466.925311	211.771781	0.268914	18.416516	0.558792	8.186823
2849.697000	466.925311	211.771752	0.268914	18.416513	0.558792	8.186822
2849.717000	466.925311	211.764201	0.268916	18.415856	0.558796	8.186530
2849.737000	466.925311	211.770391	0.268914	18.416395	0.558793	8.186769
2849.757000	466.925311	211.758734	0.268917	18.415381	0.558799	8.186319
2849.777000	466.925311	211.753263	0.268919	18.414905	0.558801	8.186107
2849.797000	466.925311	211.757312	0.268918	18.415257	0.558799	8.186264
2849.817000	466.925311	211.769819	0.268914	18.416345	0.558793	8.186747
2849.837000	466.925311	211.763426	0.268916	18.415789	0.558796	8.186500
2849.857000	466.925230	211.769418	0.268914	18.416310	0.558793	8.186732
2849.877000	466.925311	211.771880	0.268914	18.416524	0.558792	8.186827
2849.897000	466.925311	211.766607	0.268915	18.416066	0.558795	8.186623
2849.917000	466.925311	211.768724	0.268915	18.416250	0.558794	8.186705
2849.937000	466.925311	211.762380	0.268916	18.415698	0.558797	8.186460
2849.957000	466.925311	211.761860	0.268916	18.415653	0.558797	8.186440
2849.977000	466.925311	211.750604	0.268919	18.414674	0.558803	8.186004
2849.997000	466.925311	211.763253	0.268916	18.415774	0.558796	8.186493
2850.017000	466.925311	211.755299	0.268918	18.415082	0.558800	8.186186
2850.037000	466.925311	211.763262	0.268916	18.415775	0.558796	8.186494
2850.057000	466.925311	211.757527	0.268917	18.415276	0.558799	8.186272
2850.077000	466.925311	211.751450	0.268919	18.414748	0.558802	8.186037
2850.097000	466.925311	211.756161	0.268918	18.415157	0.558800	8.186219
2850.117000	466.925311	211.766516	0.268915	18.416058	0.558795	8.186620
2850.137000	466.925311	211.747564	0.268920	18.414410	0.558804	8.185887
2850.157000	466.925311	211.747744	0.268920	18.414425	0.558804	8.185894
2850.177000	466.925311	211.761915	0.268916	18.415658	0.558797	8.186442
2850.197000	466.925311	211.756347	0.268918	18.415173	0.558800	8.186226
2850.217000	466.925311	211.762326	0.268916	18.415693	0.558797	8.186458
2850.237000	466.925311	211.753630	0.268918	18.414937	0.558801	8.186121
2850.257000	466.925311	211.760863	0.268917	18.415566	0.558798	8.186401
2850.277000	466.925230	211.765993	0.268915	18.416012	0.558795	8.186599
2850.297000	466.925311	211.761156	0.268917	18.415592	0.558797	8.186412
2850.317000	466.925311	211.757326	0.268918	18.415259	0.558799	8.186264
2850.337000	466.925311	211.756743	0.268918	18.415208	0.558800	8.186242
2850.357000	466.925311	211.757360	0.268918	18.415262	0.558799	8.186266
2850.377000	466.925311	211.744693	0.268921	18.414160	0.558806	8.185776
2850.397000	466.925311	211.743054	0.268921	18.414017	0.558807	8.185713
2850.417000	466.925230	211.743144	0.268921	18.414025	0.558807	8.185716
2850.437000	466.925311	211.733799	0.268924	18.413213	0.558811	8.185355
2850.457000	466.925311	211.743258	0.268921	18.414035	0.558807	8.185720
2850.477000	466.925311	211.750475	0.268919	18.414663	0.558803	8.185999
2850.497000	466.925311	211.748122	0.268920	18.414458	0.558804	8.185909
2850.517000	466.925311	211.742226	0.268921	18.413945	0.558807	8.185681
2850.537000	466.925311	211.754186	0.268918	18.414986	0.558801	8.186143
2850.557000	466.925311	211.737452	0.268923	18.413530	0.558810	8.185496
2850.577000	466.925311	211.738998	0.268922	18.413665	0.558809	8.185556
2850.597000	466.925311	211.745048	0.268921	18.414191	0.558806	8.185790
2850.617000	466.925311	211.732426	0.268924	18.413093	0.558812	8.185302
2850.637000	466.925311	211.735154	0.268923	18.413330	0.558811	8.185407
2850.657000	466.925311	211.738087	0.268923	18.413586	0.558809	8.185521
2850.677000	466.925311	211.744296	0.268921	18.414125	0.558806	8.185761
2850.697000	466.925311	211.736120	0.268923	18.413414	0.558810	8.185445
2850.717000	466.925311	211.732433	0.268924	18.413094	0.558812	8.185302
2850.737000	466.925311	211.733958	0.268924	18.413226	0.558811	8.185361
2850.757000	466.925311	211.739256	0.268922	18.413687	0.558809	8.185566
2850.777000	466.925311	211.742902	0.268921	18.414004	0.558807	8.185707
2850.797000	466.925311	211.737527	0.268923	18.413537	0.558810	8.185499
2850.817000	466.925311	211.741413	0.268922	18.413875	0.558808	8.185649
2850.837000	466.925311	211.729152	0.268925	18.412809	0.558814	8.185175
2850.857000	466.925311	211.732662	0.268924	18.413114	0.558812	8.185311
2850.877000	466.925311	211.727808	0.268925	18.412692	0.558814	8.185123
2850.897000	466.925311	211.729156	0.268925	18.412809	0.558814	8.185175
2850.917000	466.925311	211.729839	0.268925	18.412868	0.558813	8.185202
2850.937000	466.925311	211.728055	0.268925	18.412713	0.558814	8.185133
2850.957000	466.925311	211.741118	0.268922	18.413849	0.558808	8.185638
2850.977000	466.925311	211.738177	0.268923	18.413593	0.558809	8.185524
2850.997000	466.925311	211.740942	0.268922	18.413834	0.558808	8.185631
2851.017000	466.925311	211.737477	0.268923	18.413532	0.558810	8.185497
2851.037000	466.925311	211.732758	0.268924	18.413122	0.558812	8.185315
2851.057000	466.925311	211.722386	0.268927	18.412220	0.558817	8.184914
2851.077000	466.925311	211.722122	0.268927	18.412197	0.558817	8.184903
2851.097000	466.925230	211.724927	0.268926	18.412441	0.558816	8.185012
2851.117000	466.925311	211.733438	0.268924	18.413181	0.558812	8.185341
2851.137000	466.925311	211.738476	0.268922	18.413619	0.558809	8.185536
2851.157000	466.925311	211.732421	0.268924	18.413093	0.558812	8.185302
2851.177000	466.925311	211.737061	0.268923	18.413496	0.558810	8.185481
2851.197000	466.925311	211.734845	0.268923	18.413304	0.558811	8.185395
2851.217000	466.925311	211.729477	0.268925	18.412837	0.558814	8.185188
2851.237000	466.925311	211.730724	0.268924	18.412945	0.558813	8.185236
2851.257000	466.925311	211.726700	0.268926	18.412595	0.558815	8.185080
2851.277000	466.925311	211.723141	0.268926	18.412286	0.558817	8.184943
2851.297000	466.925230	211.733436	0.268924	18.413181	0.558811	8.185341
2851.317000	466.925311	211.724378	0.268926	18.412393	0.558816	8.184991
2851.337000	466.925311	211.721259	0.268927	18.412122	0.558818	8.184870
2851.357000	466.925311	211.720639	0.268927	18.412068	0.558818	8.184846
2851.377000	466.925311	211.725525	0.268926	18.412493	0.558816	8.185035
2851.397000	466.925311	211.725514	0.268926	18.412492	0.558816	8.185034
2851.417000	466.925311	211.723595	0.268926	18.412325	0.558817	8.184960
2851.437000	466.925311	211.732529	0.268924	18.413102	0.558812	8.185306
2851.457000	466.925311	211.730420	0.268925	18.412919	0.558813	8.185224
2851.477000	466.925230	211.724345	0.268926	18.412390	0.558816	8.184989
2851.497000	466.925311	211.722722	0.268927	18.412249	0.558817	8.184927
2851.517000	466.925311	211.721539	0.268927	18.412146	0.558818	8.184881
2851.537000	466.925311	211.719065	0.268928	18.411931	0.558819	8.184785
2851.557000	466.925311	211.720835	0.268927	18.412085	0.558818	8.184854
2851.577000	466.925230	211.721131	0.268927	18.412111	0.558818	8.184865
2851.597000	466.925311	211.724938	0.268926	18.412442	0.558816	8.185012
2851.617000	466.925311	211.715695	0.268928	18.411638	0.558821	8.184655
2851.637000	466.925311	211.719716	0.268927	18.411988	0.558819	8.184810
2851.657000	466.925311	211.717730	0.268928	18.411815	0.558820	8.184734
2851.677000	466.925311	211.713465	0.268929	18.411444	0.558822	8.184569
2851.697000	466.925311	211.710065	0.268930	18.411149	0.558824	8.184437
2851.717000	466.925311	211.703510	0.268932	18.410579	0.558827	8.184184
2851.737000	466.925311	211.711747	0.268929	18.411295	0.558823	8.184502
2851.757000	466.925311	211.709887	0.268930	18.411133	0.558824	8.184430
2851.777000	466.925311	211.710091	0.268930	18.411151	0.558824	8.184438
2851.797000	466.925311	211.694445	0.268934	18.409790	0.558832	8.183833
2851.817000	466.925311	211.721516	0.268927	18.412144	0.558818	8.184880
2851.837000	466.925311	211.702514	0.268932	18.410492	0.558827	8.184145
2851.857000	466.925311	211.719268	0.268927	18.411949	0.558819	8.184793
2851.877000	466.925311	211.721558	0.268927	18.412148	0.558818	8.184882
2851.897000	466.925311	211.706699	0.268931	18.410856	0.558825	8.184307
2851.917000	466.925311	211.695317	0.268934	18.409866	0.558831	8.183867
2851.937000	466.925311	211.700180	0.268932	18.410289	0.558829	8.184055
2851.957000	466.925311	211.712109	0.268929	18.411326	0.558823	8.184516
2851.977000	466.925311	211.710773	0.268930	18.411210	0.558823	8.184465
2851.997000	466.925311	211.710172	0.268930	18.411158	0.558824	8.184441
2852.017000	466.925311	211.705199	0.268931	18.410725	0.558826	8.184249
2852.037000	466.925311	211.713238	0.268929	18.411425	0.558822	8.184560
2852.057000	466.925311	211.700071	0.268932	18.410279	0.558829	8.184051
2852.077000	466.925311	211.695451	0.268934	18.409878	0.558831	8.183872
2852.097000	466.925311	211.697367	0.268933	18.410044	0.558830	8.183946
2852.117000	466.925311	211.707589	0.268931	18.410933	0.558825	8.184342
2852.137000	466.925311	211.700769	0.268932	18.410340	0.558828	8.184078
2852.157000	466.925311	211.697342	0.268933	18.410042	0.558830	8.183945
2852.177000	466.925311	211.705479	0.268931	18.410750	0.558826	8.184260
2852.197000	466.925311	211.702983	0.268932	18.410533	0.558827	8.184163
2852.217000	466.925311	211.692527	0.268934	18.409623	0.558833	8.183759
2852.237000	466.925311	211.698527	0.268933	18.410145	0.558829	8.183991
2852.257000	466.925311	211.701742	0.268932	18.410425	0.558828	8.184116
2852.277000	466.925311	211.707942	0.268930	18.410964	0.558825	8.184355
2852.297000	466.925311	211.686989	0.268936	18.409142	0.558835	8.183545
2852.317000	466.925311	211.698642	0.268933	18.410155	0.558829	8.183996
2852.337000	466.925311	211.698343	0.268933	18.410129	0.558830	8.183984
2852.357000	466.925311	211.705305	0.268931	18.410735	0.558826	8.184253
2852.377000	466.925311	211.691489	0.268935	18.409533	0.558833	8.183719
2852.397000	466.925311	211.694715	0.268934	18.409814	0.558831	8.183844
2852.417000	466.925311	211.685536	0.268936	18.409015	0.558836	8.183489
2852.437000	466.925311	211.691351	0.268935	18.409521	0.558833	8.183714
2852.457000	466.925311	211.687771	0.268936	18.409210	0.558835	8.183575
2852.477000	466.925311	211.673795	0.268939	18.407994	0.558842	8.183035
2852.497000	466.925311	211.675837	0.268939	18.408172	0.558841	8.183114
2852.517000	466.925311	211.695680	0.268934	18.409898	0.558831	8.183881
2852.537000	466.925311	211.680376	0.268938	18.408567	0.558839	8.183290
2852.557000	466.925311	211.685565	0.268936	18.409018	0.558836	8.183490
2852.577000	466.925311	211.696704	0.268933	18.409987	0.558830	8.183921
2852.597000	466.925311	211.676640	0.268939	18.408242	0.558841	8.183145
2852.617000	466.925230	211.684096	0.268937	18.408890	0.558837	8.183433
2852.637000	466.925311	211.693673	0.268934	18.409723	0.558832	8.183804
2852.657000	466.925311	211.676638	0.268939	18.408242	0.558841	8.183145
2852.677000	466.925311	211.686231	0.268936	18.409076	0.558836	8.183516
2852.697000	466.925311	211.695969	0.268934	18.409923	0.558831	8.183892
2852.717000	466.925311	211.681660	0.268937	18.408678	0.558838	8.183339
2852.737000	466.925311	211.677736	0.268938	18.408337	0.558840	8.183187
2852.757000	466.925311	211.676780	0.268939	18.408254	0.558841	8.183151
2852.777000	466.925311	211.689788	0.268935	18.409385	0.558834	8.183653
2852.797000	466.925311	211.691242	0.268935	18.409512	0.558833	8.183710
2852.817000	466.925311	211.678408	0.268938	18.408396	0.558840	8.183213
2852.837000	466.925311	211.684229	0.268937	18.408902	0.558837	8.183438
2852.857000	466.925311	211.695526	0.268934	18.409884	0.558831	8.183875
2852.877000	466.925311	211.673668	0.268939	18.407983	0.558842	8.183030
2852.897000	466.925311	211.676067	0.268939	18.408192	0.558841	8.183123
2852.917000	466.925311	211.675591	0.268939	18.408151	0.558841	8.183105
2852.937000	466.925311	211.674763	0.268939	18.408079	0.558842	8.183073
2852.956000	466.925311	211.689726	0.268935	18.409380	0.558834	8.183651
2852.976000	466.925311	211.683057	0.268937	18.408800	0.558837	8.183393
2852.996000	466.925311	211.673696	0.268939	18.407986	0.558842	8.183031
2853.016000	466.925311	211.679209	0.268938	18.408465	0.558839	8.183244
2853.036000	466.925311	211.678763	0.268938	18.408426	0.558840	8.183227
2853.056000	466.925311	211.674863	0.268939	18.408087	0.558842	8.183076
2853.076000	466.925230	211.679457	0.268938	18.408487	0.558839	8.183254
2853.096000	466.925311	211.674815	0.268939	18.408083	0.558842	8.183075
2853.116000	466.925311	211.678880	0.268938	18.408437	0.558840	8.183232
2853.136000	466.925311	211.676199	0.268939	18.408204	0.558841	8.183128
2853.156000	466.925311	211.669887	0.268940	18.407655	0.558844	8.182884
2853.176000	466.925311	211.677175	0.268938	18.408288	0.558840	8.183166
2853.196000	466.925311	211.676626	0.268939	18.408241	0.558841	8.183145
2853.216000	466.925311	211.653496	0.268945	18.406229	0.558853	8.182250
2853.236000	466.925311	211.662264	0.268942	18.406992	0.558848	8.182589
2853.256000	466.925311	211.661307	0.268943	18.406908	0.558849	8.182552
2853.276000	466.925311	211.654089	0.268944	18.406281	0.558852	8.182273
2853.296000	466.925311	211.662980	0.268942	18.407054	0.558848	8.182617
2853.316000	466.925311	211.673340	0.268939	18.407955	0.558842	8.183018
2853.336000	466.925311	211.665313	0.268942	18.407257	0.558847	8.182707
2853.356000	466.925311	211.653205	0.268945	18.406204	0.558853	8.182239
2853.376000	466.925311	211.659041	0.268943	18.406711	0.558850	8.182465
2853.396000	466.925311	211.658324	0.268943	18.406649	0.558850	8.182437
2853.416000	466.925311	211.664718	0.268942	18.407205	0.558847	8.182684
2853.436000	466.925311	211.659082	0.268943	18.406715	0.558850	8.182466
2853.456000	466.925311	211.659581	0.268943	18.406758	0.558849	8.182486
2853.476000	466.925311	211.663815	0.268942	18.407127	0.558847	8.182649
2853.496000	466.925311	211.671218	0.268940	18.407770	0.558843	8.182935
2853.516000	466.925311	211.662932	0.268942	18.407050	0.558848	8.182615
2853.536000	466.925311	211.675946	0.268939	18.408181	0.558841	8.183118
2853.556000	466.925311	211.661605	0.268943	18.406934	0.558848	8.182564
2853.576000	466.925311	211.650760	0.268945	18.405991	0.558854	8.182145
2853.596000	466.925311	211.657985	0.268943	18.406620	0.558850	8.182424
2853.616000	466.925311	211.651736	0.268945	18.406076	0.558853	8.182182
2853.636000	466.925311	211.655310	0.268944	18.406387	0.558852	8.182321
2853.656000	466.925311	211.647211	0.268946	18.405683	0.558856	8.182007
2853.676000	466.925230	211.653278	0.268945	18.406210	0.558853	8.182242
2853.696000	466.925311	211.653165	0.268945	18.406200	0.558853	8.182238
2853.716000	466.925311	211.644062	0.268947	18.405409	0.558857	8.181886
2853.736000	466.925311	211.658650	0.268943	18.406677	0.558850	8.182450
2853.756000	466.925311	211.650966	0.268945	18.406009	0.558854	8.182153
2853.776000	466.925311	211.649023	0.268946	18.405840	0.558855	8.182077
2853.796000	466.925311	211.649683	0.268946	18.405898	0.558855	8.182103
2853.816000	466.925311	211.647504	0.268946	18.405708	0.558856	8.182019
2853.836000	466.925311	211.634029	0.268950	18.404536	0.558863	8.181498
2853.856000	466.925311	211.647658	0.268946	18.405721	0.558856	8.182025
2853.876000	466.925311	211.644539	0.268947	18.405450	0.558857	8.181904
2853.896000	466.925311	211.644916	0.268947	18.405483	0.558857	8.181919
2853.916000	466.925311	211.652230	0.268945	18.406119	0.558853	8.182201
2853.936000	466.925311	211.654812	0.268944	18.406344	0.558852	8.182301
2853.956000	466.925311	211.647875	0.268946	18.405740	0.558855	8.182033
2853.976000	466.925311	211.649639	0.268946	18.405894	0.558855	8.182101
2853.996000	466.925311	211.645634	0.268947	18.405545	0.558857	8.181946
2854.016000	466.925230	211.643877	0.268947	18.405393	0.558857	8.181879
2854.036000	466.925311	211.640232	0.268948	18.405076	0.558859	8.181738
2854.056000	466.925311	211.637918	0.268949	18.404874	0.558861	8.181648
2854.076000	466.925311	211.634859	0.268950	18.404608	0.558862	8.181530
2854.096000	466.925311	211.640584	0.268948	18.405106	0.558859	8.181751
2854.116000	466.925311	211.633695	0.268950	18.404507	0.558863	8.181485
2854.136000	466.925311	211.636702	0.268949	18.404769	0.558861	8.181601
2854.156000	466.925311	211.632690	0.268950	18.404420	0.558863	8.181446
2854.176000	466.925311	211.629257	0.268951	18.404121	0.558865	8.181313
2854.196000	466.925311	211.618848	0.268954	18.403216	0.558870	8.180911
2854.216000	466.925311	211.634906	0.268950	18.404612	0.558862	8.181532
2854.236000	466.925311	211.623524	0.268952	18.403623	0.558868	8.181092
2854.256000	466.925311	211.627140	0.268952	18.403937	0.558866	8.181231
2854.276000	466.925311	211.631224	0.268950	18.404292	0.558864	8.181389
2854.296000	466.925311	211.624858	0.268952	18.403739	0.558867	8.181143
2854.316000	466.925311	211.631241	0.268950	18.404294	0.558864	8.181390
2854.336000	466.925311	211.634217	0.268950	18.404553	0.558862	8.181505
2854.356000	466.925311	211.634280	0.268950	18.404558	0.558862	8.181508
2854.376000	466.925311	211.629931	0.268951	18.404180	0.558865	8.181339
2854.396000	466.925311	211.624399	0.268952	18.403699	0.558867	8.181126
2854.416000	466.925311	211.620160	0.268953	18.403330	0.558870	8.180962
2854.436000	466.925311	211.630620	0.268951	18.404240	0.558864	8.181366
2854.456000	466.925311	211.622442	0.268953	18.403529	0.558868	8.181050
2854.476000	466.925311	211.627592	0.268951	18.403976	0.558866	8.181249
2854.496000	466.925311	211.627091	0.268952	18.403933	0.558866	8.181230
2854.516000	466.925311	211.628609	0.268951	18.404065	0.558865	8.181288
2854.536000	466.925311	211.636803	0.268949	18.404777	0.558861	8.181605
2854.556000	466.925311	211.621899	0.268953	18.403481	0.558869	8.181029
2854.576000	466.925311	211.653197	0.268945	18.406203	0.558853	8.182239
2854.596000	466.925311	211.629123	0.268951	18.404110	0.558865	8.181308
2854.616000	466.925311	211.625794	0.268952	18.403820	0.558867	8.181179
2854.636000	466.925311	211.628671	0.268951	18.404070	0.558865	8.181291
2854.656000	466.925311	211.628754	0.268951	18.404077	0.558865	8.181294
2854.676000	466.925311	211.631567	0.268950	18.404322	0.558864	8.181403
2854.696000	466.925311	211.619337	0.268954	18.403259	0.558870	8.180930
2854.716000	466.925311	211.617312	0.268954	18.403082	0.558871	8.180852
2854.736000	466.925230	211.630386	0.268951	18.404219	0.558864	8.181357
2854.756000	466.925311	211.620945	0.268953	18.403398	0.558869	8.180992
2854.776000	466.925311	211.616579	0.268954	18.403019	0.558871	8.180823
2854.796000	466.925311	211.619306	0.268954	18.403256	0.558870	8.180929
2854.816000	466.925311	211.615745	0.268955	18.402946	0.558872	8.180791
2854.836000	466.925311	211.619150	0.268954	18.403242	0.558870	8.180923
2854.856000	466.925311	211.624758	0.268952	18.403730	0.558867	8.181139
2854.876000	466.925311	211.608192	0.268956	18.402289	0.558876	8.180499
2854.896000	466.925311	211.611804	0.268956	18.402603	0.558874	8.180639
2854.916000	466.925311	211.607632	0.268957	18.402241	0.558876	8.180477
2854.936000	466.925311	211.624914	0.268952	18.403744	0.558867	8.181145
2854.956000	466.925311	211.633119	0.268950	18.404457	0.558863	8.181463
2854.976000	466.925311	211.615983	0.268954	18.402967	0.558872	8.180800
2854.996000	466.925311	211.612753	0.268955	18.402686	0.558873	8.180675
2855.016000	466.925311	211.609562	0.268956	18.402408	0.558875	8.180552
2855.036000	466.925311	211.617112	0.268954	18.403065	0.558871	8.180844
2855.056000	466.925311	211.619192	0.268954	18.403246	0.558870	8.180924
2855.076000	466.925311	211.609658	0.268956	18.402417	0.558875	8.180556
2855.096000	466.925311	211.605402	0.268957	18.402047	0.558877	8.180391
2855.116000	466.925311	211.604025	0.268958	18.401927	0.558878	8.180338
2855.136000	466.925311	211.616712	0.268954	18.403030	0.558871	8.180828
2855.156000	466.925311	211.610793	0.268956	18.402516	0.558874	8.180600
2855.176000	466.925311	211.613360	0.268955	18.402739	0.558873	8.180699
2855.196000	466.925311	211.609360	0.268956	18.402391	0.558875	8.180544
2855.216000	466.925311	211.600719	0.268958	18.401639	0.558880	8.180210
2855.236000	466.925311	211.597165	0.268959	18.401330	0.558881	8.180073
2855.256000	466.925311	211.589753	0.268961	18.400686	0.558885	8.179786
2855.276000	466.925230	211.605984	0.268957	18.402097	0.558877	8.180414
2855.296000	466.925230	211.604728	0.268957	18.401988	0.558877	8.180365
2855.316000	466.925311	211.599504	0.268959	18.401534	0.558880	8.180163
2855.336000	466.925311	211.607901	0.268957	18.402264	0.558876	8.180488
2855.356000	466.925311	211.599284	0.268959	18.401515	0.558880	8.180155
2855.376000	466.925311	211.600105	0.268959	18.401586	0.558880	8.180186
2855.396000	466.925311	211.598028	0.268959	18.401405	0.558881	8.180106
2855.416000	466.925311	211.595686	0.268960	18.401202	0.558882	8.180016
2855.436000	466.925230	211.592344	0.268961	18.400911	0.558884	8.179886
2855.456000	466.925311	211.594893	0.268960	18.401133	0.558883	8.179985
2855.476000	466.925311	211.611188	0.268956	18.402550	0.558874	8.180615
2855.496000	466.925311	211.606144	0.268957	18.402111	0.558877	8.180420
2855.516000	466.925311	211.605013	0.268957	18.402013	0.558877	8.180376
2855.536000	466.925311	211.605004	0.268957	18.402012	0.558877	8.180376
2855.556000	466.925311	211.593873	0.268960	18.401044	0.558883	8.179945
2855.576000	466.925311	211.604355	0.268957	18.401956	0.558878	8.180351
2855.596000	466.925230	211.611474	0.268956	18.402575	0.558874	8.180626
2855.616000	466.925311	211.610218	0.268956	18.402466	0.558875	8.180577
2855.636000	466.925311	211.604080	0.268958	18.401932	0.558878	8.180340
2855.656000	466.925311	211.612138	0.268955	18.402632	0.558874	8.180652
2855.676000	466.925311	211.612271	0.268955	18.402644	0.558874	8.180657
2855.696000	466.925311	211.607868	0.268957	18.402261	0.558876	8.180486
2855.716000	466.925311	211.614526	0.268955	18.402840	0.558873	8.180744
2855.736000	466.925311	211.610081	0.268956	18.402454	0.558875	8.180572
2855.756000	466.925311	211.597902	0.268959	18.401394	0.558881	8.180101
2855.776000	466.925311	211.608147	0.268956	18.402285	0.558876	8.180497
2855.796000	466.925311	211.608488	0.268956	18.402315	0.558876	8.180510
2855.816000	466.925311	211.598922	0.268959	18.401483	0.558881	8.180141
2855.836000	466.925311	211.615752	0.268955	18.402947	0.558872	8.180791
2855.856000	466.925311	211.591281	0.268961	18.400819	0.558884	8.179845
2855.876000	466.925311	211.585216	0.268962	18.400291	0.558888	8.179611
2855.896000	466.925311	211.574886	0.268965	18.399393	0.558893	8.179211
2855.916000	466.925311	211.583421	0.268963	18.400135	0.558888	8.179541
2855.936000	466.925311	211.601549	0.268958	18.401712	0.558879	8.180242
2855.956000	466.925311	211.580409	0.268964	18.399873	0.558890	8.179425
2855.976000	466.925311	211.578524	0.268964	18.399709	0.558891	8.179352
2855.996000	466.925311	211.582541	0.268963	18.400059	0.558889	8.179507
2856.016000	466.925311	211.579044	0.268964	18.399754	0.558891	8.179372
2856.036000	466.925311	211.592109	0.268961	18.400891	0.558884	8.179877
2856.056000	466.925311	211.589138	0.268961	18.400632	0.558886	8.179762
2856.076000	466.925311	211.575454	0.268965	18.399442	0.558893	8.179233
2856.096000	466.925311	211.577553	0.268964	18.399625	0.558891	8.179315
2856.116000	466.925311	211.583829	0.268963	18.400171	0.558888	8.179557
2856.136000	466.925311	211.591710	0.268961	18.400856	0.558884	8.179862
2856.156000	466.925311	211.582749	0.268963	18.400077	0.558889	8.179515
2856.176000	466.925311	211.576473	0.268965	18.399531	0.558892	8.179273
2856.196000	466.925311	211.566756	0.268967	18.398686	0.558897	8.178897
2856.216000	466.925311	211.567569	0.268967	18.398757	0.558897	8.178929
2856.236000	466.925311	211.578880	0.268964	18.399740	0.558891	8.179366
2856.256000	466.925311	211.575143	0.268965	18.399415	0.558893	8.179221
2856.276000	466.925311	211.578342	0.268964	18.399693	0.558891	8.179345
2856.296000	466.925311	211.575375	0.268965	18.399435	0.558893	8.179230
2856.316000	466.925311	211.573782	0.268965	18.399297	0.558893	8.179169
2856.336000	466.925311	211.563184	0.268968	18.398375	0.558899	8.178759
2856.356000	466.925311	211.570598	0.268966	18.399020	0.558895	8.179046
2856.376000	466.925311	211.566607	0.268967	18.398673	0.558897	8.178891
2856.396000	466.925311	211.564192	0.268968	18.398463	0.558898	8.178798
2856.416000	466.925311	211.568061	0.268967	18.398799	0.558896	8.178948
2856.436000	466.925311	211.566069	0.268967	18.398626	0.558897	8.178871
2856.456000	466.925311	211.567723	0.268967	18.398770	0.558896	8.178935
2856.476000	466.925311	211.569330	0.268967	18.398910	0.558896	8.178997
2856.496000	466.925230	211.560137	0.268969	18.398110	0.558900	8.178641
2856.516000	466.925311	211.566386	0.268967	18.398654	0.558897	8.178883
2856.536000	466.925311	211.571130	0.268966	18.399066	0.558895	8.179066
2856.556000	466.925311	211.570786	0.268966	18.399036	0.558895	8.179053
2856.576000	466.925311	211.568639	0.268967	18.398850	0.558896	8.178970
2856.596000	466.925311	211.565408	0.268968	18.398569	0.558898	8.178845
2856.616000	466.925311	211.565775	0.268968	18.398601	0.558897	8.178859
2856.636000	466.925311	211.565255	0.268968	18.398555	0.558898	8.178839
2856.656000	466.925311	211.568139	0.268967	18.398806	0.558896	8.178951
2856.676000	466.925311	211.555340	0.268970	18.397693	0.558903	8.178456
2856.696000	466.925311	211.563032	0.268968	18.398362	0.558899	8.178753
2856.716000	466.925230	211.568271	0.268967	18.398818	0.558896	8.178956
2856.736000	466.925311	211.562209	0.268968	18.398290	0.558899	8.178721
2856.756000	466.925311	211.554338	0.268971	18.397606	0.558903	8.178417
2856.776000	466.925311	211.556397	0.268970	18.397785	0.558902	8.178497
2856.796000	466.925311	211.563246	0.268968	18.398381	0.558899	8.178761
2856.816000	466.925311	211.567489	0.268967	18.398750	0.558897	8.178925
2856.836000	466.925311	211.572022	0.268966	18.399144	0.558894	8.179101
2856.856000	466.925311	211.558994	0.268969	18.398011	0.558901	8.178597
2856.876000	466.925311	211.559321	0.268969	18.398039	0.558901	8.178610
2856.896000	466.925311	211.552136	0.268971	18.397414	0.558904	8.178332
2856.916000	466.925311	211.553071	0.268971	18.397496	0.558904	8.178368
2856.936000	466.925311	211.563217	0.268968	18.398378	0.558899	8.178760
2856.956000	466.925311	211.561629	0.268969	18.398240	0.558900	8.178699
2856.976000	466.925311	211.552016	0.268971	18.397404	0.558905	8.178327
2856.996000	466.925311	211.563869	0.268968	18.398435	0.558898	8.178786
2857.016000	466.925311	211.563380	0.268968	18.398392	0.558899	8.178767
2857.036000	466.925311	211.550873	0.268971	18.397305	0.558905	8.178283
2857.056000	466.925311	211.560972	0.268969	18.398183	0.558900	8.178674
2857.076000	466.925311	211.562819	0.268968	18.398344	0.558899	8.178745
2857.096000	466.925311	211.562757	0.268968	18.398338	0.558899	8.178743
2857.116000	466.925311	211.552763	0.268971	18.397469	0.558904	8.178356
2857.136000	466.925311	211.556328	0.268970	18.397779	0.558902	8.178494
2857.156000	466.925311	211.547796	0.268972	18.397037	0.558907	8.178164
2857.176000	466.925311	211.577069	0.268965	18.399583	0.558892	8.179296
2857.196000	466.925311	211.555880	0.268970	18.397740	0.558903	8.178477
2857.216000	466.925311	211.555229	0.268970	18.397683	0.558903	8.178451
2857.236000	466.925311	211.554799	0.268970	18.397646	0.558903	8.178435
2857.256000	466.925311	211.552652	0.268971	18.397459	0.558904	8.178352
2857.276000	466.925311	211.545127	0.268973	18.396805	0.558908	8.178061
2857.296000	466.925311	211.544142	0.268973	18.396719	0.558909	8.178023
2857.316000	466.925311	211.540808	0.268974	18.396429	0.558910	8.177894
2857.336000	466.925311	211.550506	0.268972	18.397273	0.558905	8.178269
2857.356000	466.925311	211.556416	0.268970	18.397787	0.558902	8.178497
2857.376000	466.925311	211.556255	0.268970	18.397773	0.558902	8.178491
2857.396000	466.925311	211.542540	0.268974	18.396580	0.558909	8.177961
2857.416000	466.925311	211.540661	0.268974	18.396417	0.558910	8.177888
2857.436000	466.925311	211.543157	0.268973	18.396634	0.558909	8.177985
2857.456000	466.925311	211.538559	0.268975	18.396234	0.558911	8.177807
2857.476000	466.925311	211.548583	0.268972	18.397105	0.558906	8.178195
2857.496000	466.925311	211.536641	0.268975	18.396067	0.558912	8.177733
2857.516000	466.925230	211.546704	0.268972	18.396942	0.558907	8.178122
2857.536000	466.925311	211.524060	0.268978	18.394973	0.558919	8.177247
2857.556000	466.925311	211.539828	0.268974	18.396344	0.558911	8.177856
2857.576000	466.925311	211.535382	0.268976	18.395958	0.558913	8.177684
2857.596000	466.925311	211.530550	0.268977	18.395537	0.558916	8.177497
2857.616000	466.925311	211.537598	0.268975	18.396150	0.558912	8.177770
2857.636000	466.925311	211.534802	0.268976	18.395907	0.558913	8.177662
2857.656000	466.925311	211.524892	0.268978	18.395045	0.558918	8.177279
2857.676000	466.925311	211.536359	0.268975	18.396042	0.558913	8.177722
2857.696000	466.925311	211.538209	0.268975	18.396203	0.558912	8.177794
2857.716000	466.925311	211.523628	0.268979	18.394935	0.558919	8.177230
2857.736000	466.925311	211.515900	0.268981	18.394263	0.558923	8.176931
2857.756000	466.925311	211.519372	0.268980	18.394565	0.558921	8.177065
2857.776000	466.925311	211.521438	0.268979	18.394745	0.558920	8.177145
2857.796000	466.925311	211.513569	0.268981	18.394061	0.558924	8.176841
2857.816000	466.925311	211.527508	0.268978	18.395273	0.558917	8.177380
2857.836000	466.925311	211.518764	0.268980	18.394512	0.558922	8.177042
2857.856000	466.925311	211.526798	0.268978	18.395211	0.558917	8.177352
2857.876000	466.925311	211.521026	0.268979	18.394709	0.558920	8.177129
2857.896000	466.925311	211.541448	0.268974	18.396485	0.558910	8.177919
2857.916000	466.925311	211.515326	0.268981	18.394213	0.558923	8.176909
2857.936000	466.925311	211.509367	0.268982	18.393695	0.558926	8.176679
2857.956000	466.925311	211.510492	0.268982	18.393793	0.558926	8.176722
2857.976000	466.925311	211.518507	0.268980	18.394490	0.558922	8.177032
2857.996000	466.925311	211.525229	0.268978	18.395074	0.558918	8.177292
2858.016000	466.925311	211.531779	0.268976	18.395644	0.558915	8.177545
2858.036000	466.925311	211.517331	0.268980	18.394388	0.558922	8.176986
2858.056000	466.925311	211.509878	0.268982	18.393740	0.558926	8.176698
2858.076000	466.925311	211.516461	0.268980	18.394312	0.558923	8.176953
2858.096000	466.925311	211.504966	0.268983	18.393312	0.558929	8.176508
2858.116000	466.925311	211.522737	0.268979	18.394858	0.558920	8.177195
2858.136000	466.925311	211.506643	0.268983	18.393458	0.558928	8.176573
2858.156000	466.925311	211.507516	0.268983	18.393534	0.558927	8.176607
2858.176000	466.925311	211.506564	0.268983	18.393451	0.558928	8.176570
2858.196000	466.925311	211.507690	0.268983	18.393549	0.558927	8.176614
2858.216000	466.925311	211.510701	0.268982	18.393811	0.558926	8.176730
2858.236000	466.925230	211.512253	0.268981	18.393946	0.558925	8.176790
2858.256000	466.925311	211.512256	0.268982	18.393946	0.558925	8.176790
2858.276000	466.925311	211.507703	0.268983	18.393550	0.558927	8.176614
2858.296000	466.925311	211.510413	0.268982	18.393786	0.558926	8.176719
2858.316000	466.925311	211.506593	0.268983	18.393454	0.558928	8.176571
2858.336000	466.925311	211.509034	0.268982	18.393666	0.558927	8.176666
2858.356000	466.925230	211.510529	0.268982	18.393796	0.558926	8.176723
2858.376000	466.925311	211.508202	0.268983	18.393594	0.558927	8.176634
2858.396000	466.925311	211.505472	0.268983	18.393356	0.558928	8.176528
2858.416000	466.925311	211.501131	0.268984	18.392979	0.558931	8.176360
2858.436000	466.925311	211.499859	0.268985	18.392868	0.558931	8.176311
2858.456000	466.925311	211.505697	0.268983	18.393376	0.558928	8.176537
2858.476000	466.925311	211.504951	0.268983	18.393311	0.558929	8.176508
2858.496000	466.925311	211.502239	0.268984	18.393075	0.558930	8.176403
2858.516000	466.925311	211.494294	0.268986	18.392384	0.558934	8.176096
2858.536000	466.925311	211.493600	0.268986	18.392324	0.558934	8.176069
2858.556000	466.925311	211.500639	0.268985	18.392936	0.558931	8.176341
2858.576000	466.925311	211.496883	0.268986	18.392609	0.558933	8.176196
2858.596000	466.925311	211.500462	0.268985	18.392921	0.558931	8.176334
2858.616000	466.925311	211.514949	0.268981	18.394181	0.558924	8.176894
2858.636000	466.925311	211.522435	0.268979	18.394832	0.558920	8.177184
2858.656000	466.925311	211.527396	0.268978	18.395263	0.558917	8.177376
2858.676000	466.925311	211.509040	0.268982	18.393667	0.558927	8.176666
2858.696000	466.925311	211.499936	0.268985	18.392875	0.558931	8.176314
2858.716000	466.925311	211.499793	0.268985	18.392862	0.558931	8.176308
2858.736000	466.925311	211.510765	0.268982	18.393817	0.558926	8.176733
2858.756000	466.925311	211.503073	0.268984	18.393148	0.558930	8.176435
2858.776000	466.925311	211.501233	0.268984	18.392988	0.558931	8.176364
2858.796000	466.925311	211.509739	0.268982	18.393728	0.558926	8.176693
2858.816000	466.925311	211.508244	0.268983	18.393597	0.558927	8.176635
2858.836000	466.925311	211.508348	0.268983	18.393607	0.558927	8.176639
2858.856000	466.925311	211.521445	0.268979	18.394745	0.558920	8.177145
2858.876000	466.925230	211.505970	0.268983	18.393400	0.558928	8.176547
2858.896000	466.925311	211.506693	0.268983	18.393463	0.558928	8.176575
2858.916000	466.925311	211.514413	0.268981	18.394134	0.558924	8.176874
2858.936000	466.925311	211.509965	0.268982	18.393747	0.558926	8.176702
2858.956000	466.925311	211.494026	0.268986	18.392361	0.558934	8.176086
2858.976000	466.925311	211.490872	0.268987	18.392087	0.558936	8.175964
2858.996000	466.925311	211.507631	0.268983	18.393544	0.558927	8.176611
2859.016000	466.925311	211.504576	0.268984	18.393279	0.558929	8.176493
2859.036000	466.925311	211.506082	0.268983	18.393409	0.558928	8.176552
2859.056000	466.925311	211.493924	0.268986	18.392352	0.558934	8.176082
2859.076000	466.925311	211.500603	0.268985	18.392933	0.558931	8.176340
2859.096000	466.925311	211.497919	0.268985	18.392700	0.558932	8.176236
2859.116000	466.925311	211.510495	0.268982	18.393793	0.558926	8.176722
2859.136000	466.925311	211.506176	0.268983	18.393418	0.558928	8.176555
2859.156000	466.925311	211.511380	0.268982	18.393870	0.558925	8.176756
2859.176000	466.925311	211.510508	0.268982	18.393794	0.558926	8.176723
2859.196000	466.925311	211.500582	0.268985	18.392931	0.558931	8.176339
2859.216000	466.925311	211.512340	0.268982	18.393954	0.558925	8.176793
2859.236000	466.925311	211.500863	0.268985	18.392956	0.558931	8.176350
2859.256000	466.925311	211.506243	0.268983	18.393423	0.558928	8.176558
2859.276000	466.925230	211.496244	0.268986	18.392554	0.558933	8.176171
2859.296000	466.925311	211.490363	0.268987	18.392042	0.558936	8.175944
2859.316000	466.925311	211.496460	0.268986	18.392573	0.558933	8.176180
2859.336000	466.925230	211.478424	0.268990	18.391004	0.558942	8.175482
2859.356000	466.925311	211.490463	0.268987	18.392051	0.558936	8.175948
2859.376000	466.925311	211.500564	0.268985	18.392930	0.558931	8.176338
2859.396000	466.925311	211.490856	0.268987	18.392085	0.558936	8.175963
2859.416000	466.925311	211.494853	0.268986	18.392433	0.558934	8.176117
2859.436000	466.925311	211.502408	0.268984	18.393090	0.558930	8.176410
2859.456000	466.925311	211.479809	0.268990	18.391125	0.558942	8.175536
2859.476000	466.925311	211.494043	0.268986	18.392363	0.558934	8.176086
2859.496000	466.925311	211.497698	0.268985	18.392680	0.558932	8.176227
2859.516000	466.925311	211.483909	0.268989	18.391481	0.558939	8.175694
2859.536000	466.925311	211.484262	0.268989	18.391512	0.558939	8.175708
2859.556000	466.925311	211.488240	0.268988	18.391858	0.558937	8.175862
2859.576000	466.925311	211.485071	0.268989	18.391582	0.558939	8.175739
2859.596000	466.925311	211.494839	0.268986	18.392432	0.558934	8.176117
2859.616000	466.925311	211.487083	0.268988	18.391757	0.558938	8.175817
2859.636000	466.925311	211.487247	0.268988	18.391771	0.558938	8.175823
2859.656000	466.925311	211.476792	0.268991	18.390862	0.558943	8.175419
2859.676000	466.925311	211.490183	0.268987	18.392027	0.558936	8.175937
2859.696000	466.925311	211.476421	0.268991	18.390830	0.558943	8.175405
2859.716000	466.925311	211.477316	0.268991	18.390908	0.558943	8.175440
2859.736000	466.925311	211.478245	0.268990	18.390989	0.558942	8.175475
2859.756000	466.925311	211.476646	0.268991	18.390850	0.558943	8.175414
2859.776000	466.925311	211.479407	0.268990	18.391090	0.558942	8.175520
2859.796000	466.925311	211.457143	0.268996	18.389153	0.558953	8.174660
2859.816000	466.925311	211.490488	0.268987	18.392053	0.558936	8.175949
2859.836000	466.925311	211.477457	0.268991	18.390920	0.558943	8.175445
2859.856000	466.925311	211.459306	0.268995	18.389342	0.558952	8.174743
2859.876000	466.925311	211.470409	0.268992	18.390307	0.558946	8.175172
2859.896000	466.925311	211.462471	0.268995	18.389617	0.558950	8.174866
2859.916000	466.925311	211.467687	0.268993	18.390070	0.558948	8.175067
2859.936000	466.925311	211.467072	0.268993	18.390017	0.558948	8.175043
2859.956000	466.925311	211.472122	0.268992	18.390456	0.558945	8.175239
2859.976000	466.925311	211.467388	0.268993	18.390044	0.558948	8.175056
2859.996000	466.925311	211.455981	0.268996	18.389052	0.558954	8.174615
2860.016000	466.925311	211.457777	0.268996	18.389209	0.558953	8.174684
2860.036000	466.925311	211.462906	0.268994	18.389655	0.558950	8.174882
2860.056000	466.925311	211.459054	0.268995	18.389320	0.558952	8.174733
2860.076000	466.925311	211.471132	0.268992	18.390370	0.558946	8.175200
2860.096000	466.925311	211.465383	0.268994	18.389870	0.558949	8.174978
2860.116000	466.925311	211.462075	0.268995	18.389582	0.558951	8.174850
2860.136000	466.925311	211.467081	0.268993	18.390018	0.558948	8.175044
2860.156000	466.925311	211.463914	0.268994	18.389742	0.558950	8.174921
2860.176000	466.925311	211.457634	0.268996	18.389196	0.558953	8.174679
2860.196000	466.925311	211.450634	0.268998	18.388587	0.558956	8.174408
2860.216000	466.925311	211.454801	0.268997	18.388950	0.558954	8.174569
2860.236000	466.925311	211.457149	0.268996	18.389154	0.558953	8.174660
2860.256000	466.925311	211.447122	0.268999	18.388282	0.558958	8.174272
2860.276000	466.925311	211.454173	0.268997	18.388895	0.558955	8.174545
2860.296000	466.925311	211.446882	0.268999	18.388261	0.558958	8.174263
2860.316000	466.925311	211.450836	0.268998	18.388605	0.558956	8.174416
2860.336000	466.925311	211.427802	0.269004	18.386602	0.558968	8.173525
2860.356000	466.925311	211.444902	0.268999	18.388089	0.558959	8.174186
2860.376000	466.925311	211.446454	0.268999	18.388224	0.558959	8.174246
2860.396000	466.925311	211.447170	0.268999	18.388286	0.558958	8.174274
2860.416000	466.925311	211.433855	0.269002	18.387128	0.558965	8.173759
2860.436000	466.925311	211.447791	0.268998	18.388340	0.558958	8.174298
2860.456000	466.925311	211.433852	0.269002	18.387128	0.558965	8.173759
2860.476000	466.925311	211.449437	0.268998	18.388483	0.558957	8.174362
2860.496000	466.925311	211.452714	0.268997	18.388768	0.558955	8.174488
2860.516000	466.925311	211.443073	0.269000	18.387930	0.558960	8.174116
2860.536000	466.925311	211.441937	0.269000	18.387831	0.558961	8.174072
2860.556000	466.925311	211.441808	0.269000	18.387820	0.558961	8.174067
2860.576000	466.925311	211.448327	0.268998	18.388387	0.558958	8.174319
2860.596000	466.925311	211.455182	0.268996	18.388983	0.558954	8.174584
2860.616000	466.925311	211.455877	0.268996	18.389043	0.558954	8.174611
2860.636000	466.925311	211.456231	0.268996	18.389074	0.558954	8.174624
2860.656000	466.925311	211.457203	0.268996	18.389159	0.558953	8.174662
2860.676000	466.925230	211.458304	0.268996	18.389254	0.558952	8.174705
2860.696000	466.925311	211.442827	0.269000	18.387909	0.558960	8.174106
2860.716000	466.925311	211.450977	0.268998	18.388617	0.558956	8.174421
2860.736000	466.925311	211.451337	0.268997	18.388649	0.558956	8.174435
2860.756000	466.925311	211.454737	0.268997	18.388944	0.558954	8.174567
2860.776000	466.925311	211.439178	0.269001	18.387591	0.558962	8.173965
2860.796000	466.925311	211.443132	0.269000	18.387935	0.558960	8.174118
2860.816000	466.925311	211.461836	0.268995	18.389562	0.558951	8.174841
2860.836000	466.925311	211.440709	0.269000	18.387724	0.558962	8.174024
2860.856000	466.925311	211.432991	0.269002	18.387053	0.558965	8.173726
2860.876000	466.925311	211.428946	0.269003	18.386701	0.558968	8.173570
2860.896000	466.925311	211.438796	0.269001	18.387558	0.558963	8.173950
2860.916000	466.925311	211.431195	0.269003	18.386897	0.558966	8.173657
2860.936000	466.925311	211.437248	0.269001	18.387423	0.558963	8.173891
2860.956000	466.925311	211.432632	0.269002	18.387022	0.558966	8.173712
2860.976000	466.925311	211.433193	0.269002	18.387071	0.558965	8.173734
2860.996000	466.925311	211.431427	0.269003	18.386917	0.558966	8.173665
2861.016000	466.925311	211.441772	0.269000	18.387817	0.558961	8.174065
2861.036000	466.925311	211.438214	0.269001	18.387507	0.558963	8.173928
2861.056000	466.925311	211.428962	0.269003	18.386703	0.558968	8.173570
2861.076000	466.925230	211.436649	0.269001	18.387371	0.558964	8.173867
2861.096000	466.925311	211.426041	0.269004	18.386449	0.558969	8.173457
2861.116000	466.925311	211.432336	0.269002	18.386996	0.558966	8.173701
2861.136000	466.925311	211.420912	0.269005	18.386003	0.558972	8.173259
2861.156000	466.925311	211.433079	0.269002	18.387061	0.558965	8.173729
2861.176000	466.925311	211.422031	0.269005	18.386100	0.558971	8.173302
2861.196000	466.925311	211.435404	0.269002	18.387263	0.558964	8.173819
2861.216000	466.925311	211.427991	0.269004	18.386618	0.558968	8.173533
2861.236000	466.925311	211.434915	0.269002	18.387221	0.558965	8.173800
2861.256000	466.925311	211.433933	0.269002	18.387135	0.558965	8.173762
2861.276000	466.925311	211.419624	0.269006	18.385891	0.558972	8.173209
2861.296000	466.925311	211.412146	0.269008	18.385240	0.558976	8.172920
2861.316000	466.925311	211.427493	0.269004	18.386575	0.558968	8.173513
2861.336000	466.925311	211.426583	0.269004	18.386496	0.558969	8.173478
2861.356000	466.925311	211.420405	0.269006	18.385959	0.558972	8.173239
2861.376000	466.925230	211.420749	0.269005	18.385989	0.558972	8.173253
2861.396000	466.925311	211.418635	0.269006	18.385805	0.558973	8.173171
2861.416000	466.925311	211.424308	0.269005	18.386298	0.558970	8.173390
2861.436000	466.925311	211.428840	0.269003	18.386692	0.558968	8.173565
2861.456000	466.925311	211.411803	0.269008	18.385211	0.558976	8.172907
2861.476000	466.925311	211.412291	0.269008	18.385253	0.558976	8.172926
2861.496000	466.925311	211.423509	0.269005	18.386229	0.558970	8.173359
2861.516000	466.925311	211.423069	0.269005	18.386190	0.558971	8.173342
2861.536000	466.925311	211.417885	0.269006	18.385739	0.558973	8.173142
2861.556000	466.925311	211.414056	0.269007	18.385407	0.558975	8.172994
2861.576000	466.925311	211.419246	0.269006	18.385858	0.558973	8.173195
2861.596000	466.925311	211.429265	0.269003	18.386729	0.558967	8.173582
2861.616000	466.925311	211.419628	0.269006	18.385891	0.558972	8.173209
2861.636000	466.925311	211.411527	0.269008	18.385187	0.558976	8.172896
2861.656000	466.925311	211.417118	0.269006	18.385673	0.558974	8.173112
2861.676000	466.925311	211.408396	0.269009	18.384914	0.558978	8.172775
2861.696000	466.925311	211.422326	0.269005	18.386126	0.558971	8.173314
2861.716000	466.925311	211.419541	0.269006	18.385884	0.558972	8.173206
2861.736000	466.925311	211.422532	0.269005	18.386144	0.558971	8.173322
2861.756000	466.925311	211.418204	0.269006	18.385767	0.558973	8.173154
2861.776000	466.925311	211.417300	0.269006	18.385689	0.558974	8.173119
2861.796000	466.925311	211.411955	0.269008	18.385224	0.558976	8.172913
2861.816000	466.925311	211.418839	0.269006	18.385822	0.558973	8.173179
2861.836000	466.925311	211.421646	0.269005	18.386067	0.558971	8.173287
2861.856000	466.925311	211.418343	0.269006	18.385779	0.558973	8.173160
2861.876000	466.925311	211.414674	0.269007	18.385460	0.558975	8.173018
2861.896000	466.925311	211.420510	0.269006	18.385968	0.558972	8.173243
2861.916000	466.925311	211.412910	0.269008	18.385307	0.558976	8.172950
2861.936000	466.925311	211.423454	0.269005	18.386224	0.558970	8.173357
2861.956000	466.925311	211.407339	0.269009	18.384822	0.558979	8.172734
2861.976000	466.925311	211.402071	0.269010	18.384364	0.558981	8.172531
2861.996000	466.925311	211.411980	0.269008	18.385226	0.558976	8.172914
2862.016000	466.925311	211.403968	0.269010	18.384529	0.558980	8.172604
2862.036000	466.925311	211.409883	0.269008	18.385044	0.558977	8.172833
2862.056000	466.925230	211.408030	0.269009	18.384882	0.558978	8.172761
2862.076000	466.925230	211.411011	0.269008	18.385142	0.558977	8.172876
2862.096000	466.925311	211.405268	0.269010	18.384642	0.558980	8.172654
2862.116000	466.925311	211.414052	0.269007	18.385406	0.558975	8.172994
2862.136000	466.925311	211.394776	0.269012	18.383730	0.558985	8.172249
2862.156000	466.925311	211.413788	0.269007	18.385383	0.558975	8.172984
2862.176000	466.925311	211.396487	0.269012	18.383879	0.558984	8.172315
2862.196000	466.925311	211.388089	0.269014	18.383148	0.558988	8.171990
2862.216000	466.925311	211.409755	0.269008	18.385032	0.558977	8.172828
2862.236000	466.925311	211.417523	0.269006	18.385708	0.558973	8.173128
2862.256000	466.925311	211.388853	0.269014	18.383215	0.558988	8.172020
2862.276000	466.925311	211.393770	0.269013	18.383642	0.558986	8.172210
2862.296000	466.925311	211.397074	0.269012	18.383930	0.558984	8.172337
2862.316000	466.925311	211.397321	0.269012	18.383951	0.558984	8.172347
2862.336000	466.925311	211.401141	0.269011	18.384283	0.558982	8.172495
2862.356000	466.925311	211.424588	0.269004	18.386322	0.558970	8.173401
2862.376000	466.925311	211.410128	0.269008	18.385065	0.558977	8.172842
2862.396000	466.925311	211.398597	0.269011	18.384062	0.558983	8.172396
2862.416000	466.925230	211.401173	0.269011	18.384286	0.558982	8.172496
2862.436000	466.925311	211.410381	0.269008	18.385087	0.558977	8.172852
2862.456000	466.925311	211.420701	0.269005	18.385984	0.558972	8.173251
2862.476000	466.925311	211.406001	0.269009	18.384706	0.558979	8.172683
2862.496000	466.925230	211.424729	0.269004	18.386335	0.558970	8.173407
2862.516000	466.925311	211.396430	0.269012	18.383874	0.558984	8.172313
2862.536000	466.925311	211.405516	0.269009	18.384664	0.558980	8.172664
2862.556000	466.925311	211.393924	0.269012	18.383656	0.558986	8.172216
2862.576000	466.925311	211.385803	0.269015	18.382949	0.558990	8.171902
2862.596000	466.925311	211.398083	0.269011	18.384017	0.558983	8.172376
2862.616000	466.925311	211.404323	0.269010	18.384560	0.558980	8.172618
2862.636000	466.925311	211.397983	0.269011	18.384009	0.558983	8.172373
2862.656000	466.925311	211.400129	0.269011	18.384195	0.558982	8.172456
2862.676000	466.925311	211.393672	0.269013	18.383634	0.558986	8.172206
2862.696000	466.925311	211.405348	0.269009	18.384649	0.558980	8.172657
2862.716000	466.925311	211.393039	0.269013	18.383579	0.558986	8.172181
2862.736000	466.925311	211.403189	0.269010	18.384461	0.558981	8.172574
2862.756000	466.925311	211.406338	0.269009	18.384735	0.558979	8.172696
2862.776000	466.925311	211.403630	0.269010	18.384500	0.558981	8.172591
2862.796000	466.925311	211.390793	0.269013	18.383383	0.558987	8.172095
2862.816000	466.925311	211.401125	0.269011	18.384282	0.558982	8.172494
2862.836000	466.925311	211.384185	0.269015	18.382809	0.558990	8.171839
2862.856000	466.925311	211.394595	0.269012	18.383714	0.558985	8.172242
2862.876000	466.925311	211.392287	0.269013	18.383513	0.558986	8.172152
2862.896000	466.925311	211.397260	0.269012	18.383946	0.558984	8.172345
2862.916000	466.925311	211.385281	0.269015	18.382904	0.558990	8.171882
2862.936000	466.925311	211.381498	0.269016	18.382575	0.558992	8.171735
2862.956000	466.925311	211.373627	0.269018	18.381891	0.558996	8.171431
2862.976000	466.925230	211.368670	0.269019	18.381460	0.558998	8.171239
2862.996000	466.925230	211.387283	0.269014	18.383078	0.558989	8.171959
2863.016000	466.925311	211.390855	0.269013	18.383389	0.558987	8.172097
2863.036000	466.925311	211.383752	0.269015	18.382771	0.558991	8.171822
2863.056000	466.925230	211.363562	0.269020	18.381015	0.559001	8.171042
2863.076000	466.925311	211.361541	0.269021	18.380840	0.559002	8.170964
2863.096000	466.925311	211.368604	0.269019	18.381454	0.558998	8.171237
2863.116000	466.925230	211.374267	0.269018	18.381946	0.558995	8.171456
2863.136000	466.925311	211.377495	0.269017	18.382227	0.558994	8.171581
2863.156000	466.925230	211.378065	0.269017	18.382277	0.558994	8.171603
2863.176000	466.925311	211.373979	0.269018	18.381921	0.558996	8.171445
2863.196000	466.925311	211.375824	0.269017	18.382082	0.558995	8.171516
2863.216000	466.925311	211.371711	0.269018	18.381724	0.558997	8.171357
2863.236000	466.925311	211.374641	0.269018	18.381979	0.558995	8.171470
2863.256000	466.925311	211.369712	0.269019	18.381550	0.558998	8.171280
2863.276000	466.925311	211.380719	0.269016	18.382507	0.558992	8.171705
2863.296000	466.925311	211.382426	0.269015	18.382656	0.558991	8.171771
2863.316000	466.925230	211.378283	0.269017	18.382296	0.558993	8.171611
2863.336000	466.925311	211.375152	0.269017	18.382023	0.558995	8.171490
2863.356000	466.925311	211.396202	0.269012	18.383854	0.558984	8.172304
2863.376000	466.925311	211.368823	0.269019	18.381473	0.558998	8.171245
2863.396000	466.925311	211.373965	0.269018	18.381920	0.558996	8.171444
2863.416000	466.925311	211.378748	0.269016	18.382336	0.558993	8.171629
2863.436000	466.925311	211.384742	0.269015	18.382857	0.558990	8.171861
2863.456000	466.925311	211.387212	0.269014	18.383072	0.558989	8.171956
2863.476000	466.925311	211.378761	0.269016	18.382337	0.558993	8.171629
2863.496000	466.925311	211.377861	0.269017	18.382259	0.558994	8.171595
2863.516000	466.925311	211.383274	0.269015	18.382730	0.558991	8.171804
2863.536000	466.925311	211.389864	0.269014	18.383303	0.558988	8.172059
2863.556000	466.925311	211.373566	0.269018	18.381885	0.558996	8.171429
2863.576000	466.925311	211.374287	0.269018	18.381948	0.558996	8.171457
2863.596000	466.925311	211.372389	0.269018	18.381783	0.558997	8.171383
2863.616000	466.925311	211.366242	0.269020	18.381248	0.559000	8.171146
2863.636000	466.925311	211.365402	0.269020	18.381175	0.559000	8.171113
2863.656000	466.925311	211.371525	0.269018	18.381708	0.558997	8.171350
2863.676000	466.925311	211.374452	0.269018	18.381962	0.558995	8.171463
2863.696000	466.925311	211.381247	0.269016	18.382553	0.558992	8.171726
2863.716000	466.925311	211.365198	0.269020	18.381158	0.559000	8.171105
2863.736000	466.925311	211.376397	0.269017	18.382132	0.558994	8.171538
2863.756000	466.925311	211.375260	0.269017	18.382033	0.558995	8.171494
2863.776000	466.925311	211.374935	0.269017	18.382004	0.558995	8.171482
2863.796000	466.925311	211.372323	0.269018	18.381777	0.558997	8.171381
2863.816000	466.925311	211.360407	0.269021	18.380741	0.559003	8.170920
2863.836000	466.925311	211.362810	0.269021	18.380950	0.559001	8.171013
2863.856000	466.925311	211.364779	0.269020	18.381121	0.559000	8.171089
2863.876000	466.925311	211.360602	0.269021	18.380758	0.559003	8.170927
2863.896000	466.925311	211.354054	0.269023	18.380188	0.559006	8.170674
2863.916000	466.925311	211.354544	0.269023	18.380231	0.559006	8.170693
2863.936000	466.925311	211.352291	0.269023	18.380035	0.559007	8.170606
2863.956000	466.925311	211.346974	0.269025	18.379573	0.559010	8.170401
2863.976000	466.925311	211.346704	0.269025	18.379549	0.559010	8.170390
2863.996000	466.925311	211.358479	0.269022	18.380573	0.559004	8.170845
2864.016000	466.925311	211.353625	0.269023	18.380151	0.559006	8.170658
2864.036000	466.925311	211.359751	0.269021	18.380684	0.559003	8.170895
2864.056000	466.925311	211.366896	0.269020	18.381305	0.558999	8.171171
2864.076000	466.925230	211.356003	0.269022	18.380358	0.559005	8.170750
2864.096000	466.925311	211.366463	0.269020	18.381268	0.559000	8.171154
2864.116000	466.925311	211.351651	0.269024	18.379980	0.559007	8.170581
2864.136000	466.925311	211.359176	0.269022	18.380634	0.559003	8.170872
2864.156000	466.925311	211.349184	0.269024	18.379765	0.559008	8.170486
2864.176000	466.925311	211.346569	0.269025	18.379538	0.559010	8.170385
2864.196000	466.925311	211.340031	0.269027	18.378969	0.559013	8.170132
2864.216000	466.925311	211.350835	0.269024	18.379909	0.559008	8.170550
2864.236000	466.925311	211.358379	0.269022	18.380565	0.559004	8.170842
2864.256000	466.925311	211.357556	0.269022	18.380493	0.559004	8.170810
2864.276000	466.925311	211.351461	0.269024	18.379963	0.559007	8.170574
2864.296000	466.925311	211.345275	0.269025	18.379425	0.559010	8.170335
2864.316000	466.925311	211.355026	0.269023	18.380273	0.559005	8.170712
2864.336000	466.925311	211.341075	0.269026	18.379060	0.559013	8.170173
2864.356000	466.925311	211.350901	0.269024	18.379914	0.559008	8.170552
2864.376000	466.925311	211.344780	0.269025	18.379382	0.559011	8.170316
2864.396000	466.925311	211.363540	0.269020	18.381013	0.559001	8.171041
2864.416000	466.925311	211.357655	0.269022	18.380502	0.559004	8.170814
2864.436000	466.925311	211.347764	0.269025	18.379641	0.559009	8.170431
2864.456000	466.925311	211.343672	0.269026	18.379286	0.559011	8.170273
2864.476000	466.925311	211.363228	0.269020	18.380986	0.559001	8.171029
[truncated: 1,001 more rows]
