# Supplementary material for: Stress relaxation in the presence of sudden strain bursts: Methodology and stress relaxation data of microcast aluminium microwires
Source: Data Brief. 2018 Nov 14;21:2134–41. doi: 10.1016/j.dib.2018.11.047 (PMC6265499; doi:10.1016/j.dib.2018.11.047)
Supplement: Supplementary file 2 — Supplementary material [file mmc2.zip › Data in brief/As-cast/Al4N/Al_100_r_1/Stress relax txt files/Al_100_relax_1_Relaxcycle0023.txt]

Time[s]	Motordispl[�m]	Force[mN]	EngStrain	EngStress[MPa]	Shearstrain	Shearstress [MPa]
2918.293000	477.056461	219.924828	0.273819	19.125537	0.568399	8.502009
2918.313000	477.056461	219.928891	0.273818	19.125890	0.568397	8.502166
2918.333000	477.056461	219.920306	0.273820	19.125144	0.568401	8.501835
2918.353000	477.056461	219.920683	0.273820	19.125177	0.568401	8.501849
2918.373000	477.056461	219.887458	0.273828	19.122287	0.568418	8.500565
2918.393000	477.056461	219.874724	0.273832	19.121180	0.568425	8.500072
2918.413000	477.056461	219.862874	0.273835	19.120149	0.568431	8.499614
2918.433000	477.056461	219.849140	0.273838	19.118955	0.568438	8.499083
2918.453000	477.056541	219.831964	0.273843	19.117461	0.568447	8.498419
2918.473000	477.056541	219.833508	0.273843	19.117596	0.568446	8.498479
2918.493000	477.056541	219.808768	0.273849	19.115444	0.568459	8.497523
2918.513000	477.056541	219.810918	0.273849	19.115631	0.568457	8.497606
2918.533000	477.056541	219.806586	0.273850	19.115254	0.568460	8.497438
2918.553000	477.056541	219.785173	0.273855	19.113392	0.568471	8.496611
2918.573000	477.056541	219.776967	0.273857	19.112678	0.568475	8.496293
2918.593000	477.056541	219.768615	0.273860	19.111952	0.568479	8.495970
2918.613000	477.056622	219.735491	0.273868	19.109072	0.568496	8.494690
2918.633000	477.056622	219.719578	0.273872	19.107688	0.568504	8.494075
2918.653000	477.056622	219.712513	0.273874	19.107073	0.568508	8.493802
2918.673000	477.056622	219.695466	0.273879	19.105591	0.568517	8.493143
2918.693000	477.056622	219.687008	0.273881	19.104855	0.568521	8.492816
2918.713000	477.056622	219.667980	0.273886	19.103201	0.568531	8.492080
2918.733000	477.056622	219.660682	0.273888	19.102566	0.568534	8.491798
2918.753000	477.056622	219.669092	0.273886	19.103297	0.568530	8.492123
2918.773000	477.056622	219.666078	0.273886	19.103035	0.568532	8.492006
2918.793000	477.056622	219.654058	0.273890	19.101990	0.568538	8.491542
2918.813000	477.056703	219.634090	0.273895	19.100253	0.568548	8.490770
2918.833000	477.056703	219.627931	0.273896	19.099718	0.568551	8.490532
2918.853000	477.056703	219.634598	0.273895	19.100298	0.568548	8.490789
2918.873000	477.056703	219.610357	0.273901	19.098189	0.568560	8.489852
2918.893000	477.056703	219.614379	0.273900	19.098539	0.568558	8.490008
2918.913000	477.056703	219.591335	0.273906	19.096535	0.568570	8.489117
2918.933000	477.056703	219.592491	0.273906	19.096636	0.568569	8.489162
2918.953000	477.056703	219.596438	0.273905	19.096979	0.568567	8.489314
2918.973000	477.056703	219.592527	0.273906	19.096639	0.568569	8.489163
2918.993000	477.056703	219.571152	0.273911	19.094780	0.568580	8.488337
2919.013000	477.056783	219.562005	0.273914	19.093985	0.568585	8.487983
2919.033000	477.056783	219.550782	0.273917	19.093009	0.568591	8.487549
2919.053000	477.056783	219.546463	0.273918	19.092633	0.568593	8.487382
2919.073000	477.056783	219.526254	0.273923	19.090875	0.568603	8.486601
2919.093000	477.056783	219.517687	0.273925	19.090130	0.568608	8.486270
2919.113000	477.056783	219.509764	0.273927	19.089441	0.568612	8.485964
2919.133000	477.056783	219.519868	0.273925	19.090320	0.568607	8.486354
2919.153000	477.056783	219.510769	0.273927	19.089529	0.568611	8.486002
2919.173000	477.056783	219.514307	0.273926	19.089837	0.568610	8.486139
2919.193000	477.056783	219.490006	0.273933	19.087723	0.568622	8.485200
2919.213000	477.056783	219.487161	0.273933	19.087476	0.568623	8.485090
2919.233000	477.056783	219.474381	0.273937	19.086364	0.568630	8.484596
2919.253000	477.056783	219.479456	0.273935	19.086806	0.568627	8.484792
2919.273000	477.056783	219.468858	0.273938	19.085884	0.568633	8.484382
2919.293000	477.056783	219.477484	0.273936	19.086634	0.568628	8.484716
2919.313000	477.056783	219.444018	0.273945	19.083724	0.568645	8.483422
2919.333000	477.056783	219.438868	0.273946	19.083276	0.568648	8.483223
2919.353000	477.056783	219.425518	0.273949	19.082115	0.568655	8.482707
2919.373000	477.056783	219.425012	0.273950	19.082071	0.568655	8.482687
2919.393000	477.056783	219.424857	0.273950	19.082058	0.568655	8.482681
2919.413000	477.056783	219.409402	0.273954	19.080714	0.568663	8.482084
2919.433000	477.056783	219.398135	0.273957	19.079734	0.568669	8.481648
2919.453000	477.056783	219.384745	0.273960	19.078569	0.568676	8.481130
2919.473000	477.056783	219.358550	0.273967	19.076291	0.568689	8.480118
2919.493000	477.056783	219.371855	0.273963	19.077448	0.568682	8.480632
2919.513000	477.056783	219.377107	0.273962	19.077905	0.568680	8.480835
2919.533000	477.056783	219.365113	0.273965	19.076862	0.568686	8.480372
2919.553000	477.056783	219.369951	0.273964	19.077283	0.568683	8.480559
2919.573000	477.056783	219.357418	0.273967	19.076193	0.568690	8.480074
2919.593000	477.056783	219.337375	0.273972	19.074450	0.568700	8.479299
2919.613000	477.056783	219.314827	0.273978	19.072489	0.568712	8.478428
2919.633000	477.056783	219.306146	0.273981	19.071734	0.568716	8.478092
2919.653000	477.056783	219.305244	0.273981	19.071656	0.568716	8.478057
2919.673000	477.056783	219.296747	0.273983	19.070917	0.568721	8.477729
2919.693000	477.056783	219.290524	0.273985	19.070375	0.568724	8.477488
2919.713000	477.056783	219.283543	0.273987	19.069768	0.568728	8.477218
2919.733000	477.056783	219.288388	0.273985	19.070190	0.568725	8.477405
2919.753000	477.056783	219.278918	0.273988	19.069366	0.568730	8.477039
2919.773000	477.056783	219.264924	0.273991	19.068149	0.568737	8.476498
2919.793000	477.056783	219.263976	0.273992	19.068067	0.568738	8.476462
2919.813000	477.056783	219.264053	0.273992	19.068073	0.568738	8.476465
2919.833000	477.056783	219.244024	0.273997	19.066332	0.568748	8.475690
2919.853000	477.056783	219.237769	0.273998	19.065788	0.568751	8.475449
2919.873000	477.056783	219.231266	0.274000	19.065222	0.568754	8.475197
2919.893000	477.056783	219.235471	0.273999	19.065588	0.568752	8.475360
2919.913000	477.056783	219.234875	0.273999	19.065536	0.568752	8.475337
2919.933000	477.056783	219.204847	0.274007	19.062925	0.568768	8.474176
2919.953000	477.056783	219.191339	0.274011	19.061750	0.568775	8.473654
2919.973000	477.056783	219.195176	0.274010	19.062084	0.568773	8.473802
2919.993000	477.056783	219.185391	0.274012	19.061233	0.568778	8.473424
2920.013000	477.056783	219.184092	0.274013	19.061120	0.568778	8.473373
2920.033000	477.056783	219.190398	0.274011	19.061668	0.568775	8.473617
2920.053000	477.056783	219.166855	0.274017	19.059621	0.568787	8.472707
2920.073000	477.056783	219.161621	0.274018	19.059166	0.568790	8.472505
2920.093000	477.056783	219.164876	0.274018	19.059449	0.568788	8.472631
2920.113000	477.056783	219.154783	0.274020	19.058571	0.568793	8.472240
2920.133000	477.056783	219.146849	0.274022	19.057881	0.568797	8.471934
2920.153000	477.056783	219.134933	0.274025	19.056845	0.568804	8.471473
2920.173000	477.056783	219.147280	0.274022	19.057918	0.568797	8.471950
2920.193000	477.056783	219.125916	0.274028	19.056060	0.568808	8.471124
2920.213000	477.056783	219.130422	0.274027	19.056452	0.568806	8.471299
2920.233000	477.056783	219.123674	0.274028	19.055866	0.568809	8.471038
2920.253000	477.056783	219.111275	0.274032	19.054787	0.568816	8.470558
2920.273000	477.056864	219.122830	0.274029	19.055792	0.568810	8.471005
2920.293000	477.056864	219.099913	0.274035	19.053799	0.568822	8.470119
2920.313000	477.056864	219.096717	0.274035	19.053521	0.568823	8.469996
2920.333000	477.056864	219.082034	0.274039	19.052244	0.568831	8.469428
2920.353000	477.056864	219.097175	0.274035	19.053561	0.568823	8.470013
2920.373000	477.056864	219.092511	0.274036	19.053155	0.568825	8.469833
2920.393000	477.056864	219.090592	0.274037	19.052989	0.568826	8.469759
2920.413000	477.056864	219.084747	0.274039	19.052480	0.568829	8.469533
2920.433000	477.056864	219.062539	0.274044	19.050549	0.568841	8.468674
2920.453000	477.056864	219.054435	0.274046	19.049844	0.568845	8.468361
2920.473000	477.056864	219.055347	0.274046	19.049924	0.568844	8.468396
2920.493000	477.056864	219.040758	0.274050	19.048655	0.568852	8.467832
2920.513000	477.056864	219.048265	0.274048	19.049308	0.568848	8.468123
2920.533000	477.056864	219.046163	0.274049	19.049125	0.568849	8.468041
2920.553000	477.056864	219.040303	0.274050	19.048615	0.568852	8.467815
2920.573000	477.056864	219.037575	0.274051	19.048378	0.568853	8.467709
2920.593000	477.056864	219.021124	0.274055	19.046947	0.568862	8.467073
2920.613000	477.056864	219.027042	0.274054	19.047462	0.568859	8.467302
2920.633000	477.056864	219.015503	0.274057	19.046459	0.568865	8.466856
2920.653000	477.056864	219.004833	0.274059	19.045531	0.568870	8.466444
2920.673000	477.056864	219.011621	0.274058	19.046121	0.568867	8.466706
2920.693000	477.056864	219.015611	0.274057	19.046468	0.568865	8.466860
2920.713000	477.056864	219.015681	0.274057	19.046474	0.568865	8.466863
2920.733000	477.056864	219.007676	0.274059	19.045778	0.568869	8.466553
2920.753000	477.056864	219.005825	0.274059	19.045617	0.568870	8.466482
2920.773000	477.056864	218.998973	0.274061	19.045021	0.568873	8.466217
2920.793000	477.056864	219.007937	0.274059	19.045801	0.568869	8.466564
2920.813000	477.056864	218.979832	0.274066	19.043356	0.568883	8.465477
2920.833000	477.056864	218.983449	0.274065	19.043671	0.568881	8.465617
2920.853000	477.056864	218.978106	0.274066	19.043206	0.568884	8.465410
2920.873000	477.056864	218.986926	0.274064	19.043973	0.568879	8.465751
2920.893000	477.056864	218.971920	0.274068	19.042668	0.568887	8.465171
2920.913000	477.056864	218.977264	0.274067	19.043133	0.568884	8.465378
2920.933000	477.056864	218.979276	0.274066	19.043308	0.568883	8.465456
2920.953000	477.056864	218.967726	0.274069	19.042304	0.568889	8.465009
2920.973000	477.056864	218.964833	0.274070	19.042052	0.568891	8.464897
2920.993000	477.056864	218.963861	0.274070	19.041968	0.568891	8.464860
2921.013000	477.056864	218.956630	0.274072	19.041339	0.568895	8.464580
2921.033000	477.056864	218.958415	0.274072	19.041494	0.568894	8.464649
2921.053000	477.056864	218.954102	0.274073	19.041119	0.568896	8.464482
2921.073000	477.056864	218.943551	0.274075	19.040201	0.568902	8.464074
2921.093000	477.056864	218.937371	0.274077	19.039664	0.568905	8.463836
2921.113000	477.056864	218.942103	0.274076	19.040075	0.568902	8.464018
2921.133000	477.056864	218.937411	0.274077	19.039667	0.568905	8.463837
2921.153000	477.056864	218.931214	0.274079	19.039128	0.568908	8.463598
2921.173000	477.056864	218.950254	0.274074	19.040784	0.568898	8.464334
2921.193000	477.056864	218.934330	0.274078	19.039399	0.568906	8.463718
2921.213000	477.056864	218.927333	0.274080	19.038791	0.568910	8.463448
2921.233000	477.056864	218.941693	0.274076	19.040040	0.568902	8.464003
2921.253000	477.056864	218.927625	0.274080	19.038816	0.568910	8.463459
2921.273000	477.056864	218.933028	0.274078	19.039286	0.568907	8.463668
2921.293000	477.056864	218.925893	0.274080	19.038666	0.568911	8.463392
2921.313000	477.056864	218.921031	0.274081	19.038243	0.568913	8.463204
2921.333000	477.056864	218.919596	0.274082	19.038118	0.568914	8.463148
2921.353000	477.056864	218.914302	0.274083	19.037658	0.568916	8.462944
2921.373000	477.056864	218.906817	0.274085	19.037007	0.568920	8.462654
2921.393000	477.056864	218.902547	0.274086	19.036635	0.568922	8.462489
2921.413000	477.056864	218.913295	0.274083	19.037570	0.568917	8.462905
2921.433000	477.056864	218.910387	0.274084	19.037317	0.568918	8.462792
2921.453000	477.056864	218.918745	0.274082	19.038044	0.568914	8.463116
2921.473000	477.056864	218.905345	0.274085	19.036879	0.568921	8.462597
2921.493000	477.056864	218.898411	0.274087	19.036276	0.568925	8.462329
2921.513000	477.056864	218.891498	0.274089	19.035675	0.568928	8.462062
2921.533000	477.056864	218.898606	0.274087	19.036293	0.568925	8.462337
2921.553000	477.056864	218.907450	0.274085	19.037062	0.568920	8.462679
2921.573000	477.056864	218.887748	0.274090	19.035348	0.568930	8.461917
2921.593000	477.056864	218.891063	0.274089	19.035637	0.568928	8.462045
2921.613000	477.056864	218.882086	0.274091	19.034856	0.568933	8.461698
2921.633000	477.056864	218.882557	0.274091	19.034897	0.568933	8.461717
2921.653000	477.056864	218.879627	0.274092	19.034642	0.568934	8.461603
2921.673000	477.056864	218.873497	0.274094	19.034109	0.568937	8.461366
2921.693000	477.056864	218.872253	0.274094	19.034001	0.568938	8.461318
2921.713000	477.056864	218.871814	0.274094	19.033963	0.568938	8.461301
2921.733000	477.056864	218.873525	0.274094	19.034112	0.568937	8.461367
2921.753000	477.056864	218.859446	0.274097	19.032887	0.568945	8.460823
2921.773000	477.056864	218.867883	0.274095	19.033621	0.568940	8.461149
2921.793000	477.056864	218.847608	0.274100	19.031858	0.568951	8.460365
2921.813000	477.056864	218.855969	0.274098	19.032585	0.568946	8.460689
2921.833000	477.056864	218.855876	0.274098	19.032577	0.568946	8.460685
2921.853000	477.056864	218.850473	0.274100	19.032107	0.568949	8.460476
2921.873000	477.056864	218.841240	0.274102	19.031304	0.568954	8.460119
2921.893000	477.056864	218.848540	0.274100	19.031939	0.568950	8.460401
2921.913000	477.056864	218.823471	0.274107	19.029759	0.568963	8.459432
2921.933000	477.056864	218.818005	0.274108	19.029283	0.568966	8.459221
2921.953000	477.056864	218.821946	0.274107	19.029626	0.568964	8.459373
2921.973000	477.056864	218.812011	0.274110	19.028762	0.568969	8.458989
2921.993000	477.056864	218.819150	0.274108	19.029383	0.568965	8.459265
2922.013000	477.056864	218.811757	0.274110	19.028740	0.568969	8.458980
2922.033000	477.056864	218.809137	0.274111	19.028512	0.568970	8.458878
2922.053000	477.056864	218.800208	0.274113	19.027736	0.568975	8.458533
2922.073000	477.056864	218.781068	0.274118	19.026071	0.568985	8.457793
2922.093000	477.056864	218.797916	0.274113	19.027536	0.568976	8.458444
2922.113000	477.056864	218.788475	0.274116	19.026715	0.568981	8.458079
2922.133000	477.056864	218.794563	0.274114	19.027245	0.568978	8.458315
2922.153000	477.056864	218.786739	0.274116	19.026564	0.568982	8.458012
2922.173000	477.056864	218.797222	0.274114	19.027476	0.568976	8.458418
2922.193000	477.056864	218.783787	0.274117	19.026308	0.568983	8.457898
2922.213000	477.056864	218.791155	0.274115	19.026948	0.568979	8.458183
2922.233000	477.056864	218.791722	0.274115	19.026998	0.568979	8.458205
2922.253000	477.056864	218.769708	0.274121	19.025083	0.568990	8.457354
2922.273000	477.056864	218.781678	0.274118	19.026124	0.568984	8.457817
2922.293000	477.056864	218.761975	0.274123	19.024411	0.568994	8.457055
2922.313000	477.056864	218.767958	0.274121	19.024931	0.568991	8.457286
2922.333000	477.056864	218.769579	0.274121	19.025072	0.568990	8.457349
2922.353000	477.056864	218.765700	0.274122	19.024735	0.568992	8.457199
2922.373000	477.056864	218.761770	0.274123	19.024393	0.568994	8.457047
2922.393000	477.056864	218.752597	0.274125	19.023595	0.568999	8.456692
2922.413000	477.056864	218.747112	0.274127	19.023118	0.569002	8.456480
2922.433000	477.056864	218.750474	0.274126	19.023411	0.569000	8.456610
2922.453000	477.056864	218.742490	0.274128	19.022716	0.569004	8.456302
2922.473000	477.056864	218.737991	0.274129	19.022325	0.569007	8.456128
2922.493000	477.056864	218.745453	0.274127	19.022974	0.569003	8.456416
2922.513000	477.056864	218.744095	0.274128	19.022856	0.569004	8.456364
2922.533000	477.056864	218.743296	0.274128	19.022786	0.569004	8.456333
2922.553000	477.056864	218.729025	0.274131	19.021545	0.569011	8.455781
2922.573000	477.056864	218.723917	0.274133	19.021101	0.569014	8.455584
2922.593000	477.056864	218.720800	0.274134	19.020830	0.569015	8.455463
2922.613000	477.056864	218.714524	0.274135	19.020284	0.569019	8.455221
2922.633000	477.056864	218.717040	0.274135	19.020503	0.569017	8.455318
2922.653000	477.056864	218.720351	0.274134	19.020791	0.569016	8.455446
2922.673000	477.056864	218.724076	0.274133	19.021115	0.569014	8.455590
2922.693000	477.056864	218.713886	0.274135	19.020229	0.569019	8.455196
2922.713000	477.056864	218.722244	0.274133	19.020956	0.569015	8.455519
2922.733000	477.056864	218.718651	0.274134	19.020643	0.569017	8.455380
2922.753000	477.056864	218.714085	0.274135	19.020246	0.569019	8.455204
2922.773000	477.056864	218.713361	0.274136	19.020183	0.569019	8.455176
2922.793000	477.056864	218.708228	0.274137	19.019737	0.569022	8.454977
2922.813000	477.056864	218.706671	0.274137	19.019601	0.569023	8.454917
2922.833000	477.056864	218.698237	0.274140	19.018868	0.569027	8.454591
2922.853000	477.056864	218.693755	0.274141	19.018478	0.569029	8.454418
2922.872000	477.056864	218.695424	0.274140	19.018623	0.569028	8.454482
2922.892000	477.056864	218.678359	0.274145	19.017139	0.569037	8.453823
2922.912000	477.056864	218.674332	0.274146	19.016789	0.569039	8.453667
2922.932000	477.056864	218.659884	0.274150	19.015532	0.569047	8.453108
2922.952000	477.056864	218.667093	0.274148	19.016159	0.569043	8.453387
2922.972000	477.056864	218.676909	0.274145	19.017013	0.569038	8.453766
2922.992000	477.056864	218.669464	0.274147	19.016366	0.569042	8.453479
2923.012000	477.056864	218.656864	0.274150	19.015270	0.569048	8.452992
2923.032000	477.056864	218.659522	0.274150	19.015501	0.569047	8.453094
2923.052000	477.056864	218.655906	0.274151	19.015187	0.569049	8.452955
2923.072000	477.056864	218.667649	0.274148	19.016208	0.569043	8.453408
2923.092000	477.056864	218.660205	0.274149	19.015560	0.569046	8.453121
2923.112000	477.056864	218.668658	0.274147	19.016296	0.569042	8.453447
2923.132000	477.056864	218.636042	0.274156	19.013459	0.569059	8.452187
2923.152000	477.056864	218.643036	0.274154	19.014067	0.569055	8.452457
2923.172000	477.056864	218.633174	0.274157	19.013210	0.569060	8.452076
2923.192000	477.056864	218.627000	0.274158	19.012673	0.569063	8.451837
2923.212000	477.056864	218.624603	0.274159	19.012464	0.569065	8.451744
2923.232000	477.056864	218.616506	0.274161	19.011760	0.569069	8.451431
2923.252000	477.056864	218.630029	0.274157	19.012936	0.569062	8.451954
2923.272000	477.056864	218.620503	0.274160	19.012108	0.569067	8.451586
2923.292000	477.056864	218.629471	0.274157	19.012888	0.569062	8.451933
2923.312000	477.056864	218.605045	0.274164	19.010763	0.569075	8.450988
2923.332000	477.056864	218.604559	0.274164	19.010721	0.569075	8.450969
2923.352000	477.056864	218.609031	0.274163	19.011110	0.569073	8.451142
2923.372000	477.056864	218.605668	0.274164	19.010818	0.569074	8.451012
2923.392000	477.056864	218.605738	0.274164	19.010824	0.569074	8.451015
2923.412000	477.056864	218.589311	0.274168	19.009395	0.569083	8.450380
2923.432000	477.056864	218.595806	0.274166	19.009960	0.569079	8.450631
2923.452000	477.056864	218.595732	0.274166	19.009954	0.569079	8.450628
2923.472000	477.056864	218.588258	0.274168	19.009304	0.569083	8.450339
2923.492000	477.056864	218.600618	0.274165	19.010378	0.569077	8.450817
2923.512000	477.056864	218.590965	0.274168	19.009539	0.569082	8.450444
2923.532000	477.056864	218.582360	0.274170	19.008791	0.569086	8.450111
2923.552000	477.056864	218.570951	0.274173	19.007798	0.569092	8.449670
2923.572000	477.056864	218.578795	0.274171	19.008481	0.569088	8.449974
2923.592000	477.056864	218.579363	0.274171	19.008530	0.569088	8.449995
2923.612000	477.056864	218.573192	0.274172	19.007993	0.569091	8.449757
2923.632000	477.056864	218.577027	0.274171	19.008327	0.569089	8.449905
2923.652000	477.056864	218.578306	0.274171	19.008438	0.569088	8.449955
2923.672000	477.056864	218.577714	0.274171	19.008387	0.569089	8.449932
2923.692000	477.056864	218.567715	0.274174	19.007517	0.569094	8.449545
2923.712000	477.056864	218.566227	0.274174	19.007388	0.569094	8.449488
2923.732000	477.056864	218.569050	0.274173	19.007633	0.569093	8.449597
2923.752000	477.056864	218.559796	0.274176	19.006828	0.569098	8.449239
2923.772000	477.056864	218.549062	0.274179	19.005895	0.569103	8.448824
2923.792000	477.056864	218.562575	0.274175	19.007070	0.569096	8.449346
2923.812000	477.056864	218.564546	0.274174	19.007242	0.569095	8.449423
2923.832000	477.056864	218.561539	0.274175	19.006980	0.569097	8.449306
2923.852000	477.056864	218.540291	0.274181	19.005132	0.569108	8.448485
2923.872000	477.056864	218.566561	0.274174	19.007417	0.569094	8.449501
2923.892000	477.056864	218.553786	0.274177	19.006306	0.569101	8.449007
2923.912000	477.056864	218.552448	0.274178	19.006189	0.569102	8.448955
2923.932000	477.056864	218.549890	0.274178	19.005967	0.569103	8.448856
2923.952000	477.056864	218.556184	0.274177	19.006514	0.569100	8.449099
2923.972000	477.056864	218.554299	0.274177	19.006350	0.569101	8.449027
2923.992000	477.056864	218.549970	0.274178	19.005974	0.569103	8.448859
2924.012000	477.056864	218.541822	0.274180	19.005265	0.569107	8.448544
2924.032000	477.056864	218.536004	0.274182	19.004759	0.569110	8.448319
2924.052000	477.056864	218.536541	0.274182	19.004806	0.569110	8.448340
2924.072000	477.056864	218.534506	0.274182	19.004629	0.569111	8.448261
2924.092000	477.056864	218.532426	0.274183	19.004448	0.569112	8.448181
2924.112000	477.056864	218.528144	0.274184	19.004076	0.569114	8.448015
2924.132000	477.056864	218.537428	0.274182	19.004883	0.569109	8.448374
2924.152000	477.056864	218.528266	0.274184	19.004086	0.569114	8.448020
2924.172000	477.056864	218.514279	0.274188	19.002870	0.569121	8.447479
2924.192000	477.056864	218.503047	0.274191	19.001893	0.569127	8.447045
2924.212000	477.056864	218.505069	0.274190	19.002069	0.569126	8.447123
2924.232000	477.056864	218.497022	0.274192	19.001369	0.569130	8.446812
2924.252000	477.056864	218.511825	0.274188	19.002657	0.569122	8.447385
2924.272000	477.056864	218.496026	0.274192	19.001283	0.569130	8.446774
2924.292000	477.056864	218.482699	0.274196	19.000124	0.569137	8.446259
2924.312000	477.056864	218.484389	0.274195	19.000271	0.569136	8.446324
2924.332000	477.056864	218.504379	0.274190	19.002009	0.569126	8.447097
2924.352000	477.056864	218.494999	0.274193	19.001193	0.569131	8.446734
2924.372000	477.056864	218.491629	0.274194	19.000900	0.569133	8.446604
2924.392000	477.056864	218.482601	0.274196	19.000115	0.569137	8.446255
2924.412000	477.056864	218.463335	0.274201	18.998440	0.569147	8.445510
2924.432000	477.056864	218.474639	0.274198	18.999423	0.569141	8.445947
2924.452000	477.056864	218.471743	0.274199	18.999171	0.569143	8.445835
2924.472000	477.056864	218.467500	0.274200	18.998802	0.569145	8.445671
2924.492000	477.056864	218.459904	0.274202	18.998141	0.569149	8.445377
2924.512000	477.056864	218.449557	0.274205	18.997242	0.569154	8.444977
2924.532000	477.056864	218.452845	0.274204	18.997528	0.569152	8.445104
2924.552000	477.056864	218.449638	0.274204	18.997249	0.569154	8.444980
2924.572000	477.056864	218.470797	0.274199	18.999089	0.569143	8.445798
2924.592000	477.056864	218.443006	0.274206	18.996672	0.569158	8.444724
2924.612000	477.056864	218.435959	0.274208	18.996059	0.569161	8.444452
2924.632000	477.056864	218.438197	0.274207	18.996254	0.569160	8.444538
2924.652000	477.056864	218.430037	0.274210	18.995544	0.569164	8.444223
2924.672000	477.056864	218.427160	0.274210	18.995294	0.569166	8.444111
2924.692000	477.056864	218.435077	0.274208	18.995982	0.569162	8.444418
2924.712000	477.056864	218.442319	0.274206	18.996612	0.569158	8.444698
2924.732000	477.056864	218.420394	0.274212	18.994705	0.569169	8.443850
2924.752000	477.056864	218.423425	0.274211	18.994969	0.569168	8.443967
2924.772000	477.056864	218.421240	0.274212	18.994779	0.569169	8.443883
2924.792000	477.056864	218.423387	0.274211	18.994966	0.569168	8.443966
2924.812000	477.056864	218.408300	0.274215	18.993654	0.569175	8.443382
2924.832000	477.056864	218.403525	0.274217	18.993238	0.569178	8.443198
2924.852000	477.056864	218.413898	0.274214	18.994141	0.569172	8.443599
2924.872000	477.056864	218.409294	0.274215	18.993740	0.569175	8.443421
2924.892000	477.056864	218.404301	0.274216	18.993306	0.569177	8.443228
2924.912000	477.056864	218.415241	0.274213	18.994257	0.569172	8.443651
2924.932000	477.056864	218.400540	0.274217	18.992979	0.569179	8.443082
2924.952000	477.056864	218.388899	0.274220	18.991967	0.569185	8.442632
2924.972000	477.056864	218.385723	0.274221	18.991690	0.569187	8.442510
2924.992000	477.056864	218.392666	0.274219	18.992294	0.569183	8.442778
2925.012000	477.056864	218.378745	0.274223	18.991084	0.569190	8.442240
2925.032000	477.056864	218.392068	0.274220	18.992242	0.569184	8.442755
2925.052000	477.056864	218.380306	0.274223	18.991219	0.569190	8.442300
2925.072000	477.056864	218.374870	0.274224	18.990747	0.569192	8.442090
2925.092000	477.056864	218.366476	0.274226	18.990017	0.569197	8.441766
2925.112000	477.056864	218.389698	0.274220	18.992036	0.569185	8.442663
2925.132000	477.056864	218.371698	0.274225	18.990471	0.569194	8.441967
2925.152000	477.056864	218.379444	0.274223	18.991144	0.569190	8.442267
2925.172000	477.056864	218.363472	0.274227	18.989755	0.569198	8.441649
2925.192000	477.056864	218.363029	0.274227	18.989717	0.569198	8.441632
2925.212000	477.056864	218.347063	0.274231	18.988328	0.569207	8.441015
2925.232000	477.056864	218.354837	0.274229	18.989004	0.569203	8.441316
2925.252000	477.056864	218.354936	0.274229	18.989013	0.569203	8.441319
2925.272000	477.056864	218.337249	0.274234	18.987475	0.569212	8.440636
2925.292000	477.056864	218.348551	0.274231	18.988458	0.569206	8.441073
2925.312000	477.056864	218.342901	0.274232	18.987966	0.569209	8.440854
2925.332000	477.056864	218.364397	0.274227	18.989836	0.569198	8.441685
2925.352000	477.056864	218.340014	0.274233	18.987715	0.569210	8.440743
2925.372000	477.056864	218.343576	0.274232	18.988025	0.569208	8.440880
2925.392000	477.056864	218.343961	0.274232	18.988059	0.569208	8.440895
2925.412000	477.056864	218.359315	0.274228	18.989394	0.569200	8.441489
2925.432000	477.056864	218.348581	0.274231	18.988460	0.569206	8.441074
2925.452000	477.056864	218.334674	0.274235	18.987251	0.569213	8.440536
2925.472000	477.056864	218.327626	0.274236	18.986638	0.569217	8.440264
2925.492000	477.056864	218.347799	0.274231	18.988392	0.569206	8.441043
2925.512000	477.056864	218.325010	0.274237	18.986411	0.569218	8.440163
2925.532000	477.056864	218.324603	0.274237	18.986375	0.569218	8.440147
2925.552000	477.056864	218.322853	0.274238	18.986223	0.569219	8.440079
2925.572000	477.056864	218.324378	0.274237	18.986356	0.569218	8.440138
2925.592000	477.056864	218.334185	0.274235	18.987208	0.569213	8.440517
2925.612000	477.056864	218.324074	0.274237	18.986329	0.569218	8.440126
2925.632000	477.056864	218.318936	0.274239	18.985882	0.569221	8.439928
2925.652000	477.056864	218.322961	0.274238	18.986232	0.569219	8.440083
2925.672000	477.056864	218.329989	0.274236	18.986843	0.569215	8.440355
2925.692000	477.056864	218.338284	0.274234	18.987565	0.569211	8.440676
2925.712000	477.056864	218.320644	0.274238	18.986031	0.569220	8.439994
2925.732000	477.056864	218.315724	0.274239	18.985603	0.569223	8.439804
2925.752000	477.056864	218.319405	0.274239	18.985923	0.569221	8.439946
2925.772000	477.056864	218.318609	0.274239	18.985854	0.569221	8.439915
2925.792000	477.056864	218.326800	0.274237	18.986566	0.569217	8.440232
2925.812000	477.056864	218.303623	0.274243	18.984551	0.569229	8.439336
2925.832000	477.056864	218.309541	0.274241	18.985065	0.569226	8.439564
2925.852000	477.056864	218.305497	0.274242	18.984714	0.569228	8.439408
2925.872000	477.056864	218.303925	0.274243	18.984577	0.569229	8.439347
2925.892000	477.056864	218.289836	0.274246	18.983352	0.569236	8.438803
2925.912000	477.056864	218.288733	0.274247	18.983256	0.569236	8.438760
2925.932000	477.056864	218.287930	0.274247	18.983186	0.569237	8.438729
2925.952000	477.056864	218.293761	0.274245	18.983693	0.569234	8.438954
2925.972000	477.056864	218.294877	0.274245	18.983790	0.569233	8.438998
2925.992000	477.056864	218.283272	0.274248	18.982781	0.569239	8.438549
2926.012000	477.056864	218.295802	0.274245	18.983870	0.569233	8.439033
2926.032000	477.056864	218.303655	0.274243	18.984553	0.569229	8.439337
2926.052000	477.056864	218.280759	0.274249	18.982562	0.569240	8.438452
2926.072000	477.056864	218.288294	0.274247	18.983218	0.569237	8.438743
2926.092000	477.056864	218.274339	0.274250	18.982004	0.569244	8.438204
2926.112000	477.056864	218.279229	0.274249	18.982429	0.569241	8.438393
2926.132000	477.056864	218.285347	0.274247	18.982961	0.569238	8.438629
2926.152000	477.056864	218.283571	0.274248	18.982807	0.569239	8.438560
2926.172000	477.056864	218.278961	0.274249	18.982406	0.569241	8.438382
2926.192000	477.056864	218.290561	0.274246	18.983415	0.569235	8.438831
2926.212000	477.056864	218.282633	0.274248	18.982725	0.569240	8.438524
2926.232000	477.056864	218.278515	0.274249	18.982367	0.569242	8.438365
2926.252000	477.056864	218.269730	0.274251	18.981603	0.569246	8.438025
2926.272000	477.056864	218.261258	0.274254	18.980866	0.569250	8.437698
2926.292000	477.056864	218.261964	0.274254	18.980928	0.569250	8.437725
2926.312000	477.056864	218.247927	0.274257	18.979707	0.569257	8.437183
2926.332000	477.056864	218.258090	0.274255	18.980591	0.569252	8.437575
2926.352000	477.056864	218.242254	0.274259	18.979214	0.569260	8.436963
2926.372000	477.056864	218.251942	0.274256	18.980056	0.569255	8.437338
2926.392000	477.056864	218.247880	0.274257	18.979703	0.569257	8.437181
2926.412000	477.056864	218.244840	0.274258	18.979439	0.569259	8.437063
2926.432000	477.056864	218.233351	0.274261	18.978440	0.569265	8.436619
2926.452000	477.056864	218.249301	0.274257	18.979827	0.569257	8.437236
2926.472000	477.056864	218.251039	0.274256	18.979978	0.569256	8.437303
2926.492000	477.056864	218.239278	0.274259	18.978955	0.569262	8.436848
2926.512000	477.056864	218.244680	0.274258	18.979425	0.569259	8.437057
2926.532000	477.056864	218.240843	0.274259	18.979091	0.569261	8.436909
2926.552000	477.056864	218.232803	0.274261	18.978392	0.569265	8.436598
2926.572000	477.056864	218.234474	0.274261	18.978537	0.569264	8.436662
2926.592000	477.056864	218.232604	0.274261	18.978375	0.569265	8.436590
2926.612000	477.056864	218.228026	0.274262	18.977976	0.569267	8.436413
2926.632000	477.056864	218.239302	0.274259	18.978957	0.569262	8.436849
2926.652000	477.056864	218.228354	0.274262	18.978005	0.569267	8.436426
2926.672000	477.056864	218.217006	0.274265	18.977018	0.569273	8.435987
2926.692000	477.056864	218.200254	0.274270	18.975561	0.569282	8.435340
2926.712000	477.056864	218.214291	0.274266	18.976782	0.569274	8.435882
2926.732000	477.056864	218.215328	0.274266	18.976872	0.569274	8.435922
2926.752000	477.056864	218.203307	0.274269	18.975827	0.569280	8.435458
2926.772000	477.056864	218.210303	0.274267	18.976435	0.569277	8.435728
2926.792000	477.056864	218.195604	0.274271	18.975157	0.569284	8.435160
2926.812000	477.056864	218.199436	0.274270	18.975490	0.569282	8.435308
2926.832000	477.056864	218.193650	0.274271	18.974987	0.569285	8.435084
2926.852000	477.056864	218.204449	0.274269	18.975926	0.569279	8.435502
2926.872000	477.056864	218.190159	0.274272	18.974683	0.569287	8.434949
2926.892000	477.056864	218.194527	0.274271	18.975063	0.569285	8.435118
2926.912000	477.056864	218.192855	0.274272	18.974918	0.569285	8.435054
2926.932000	477.056864	218.179524	0.274275	18.973758	0.569292	8.434538
2926.952000	477.056864	218.184224	0.274274	18.974167	0.569290	8.434720
2926.972000	477.056864	218.177086	0.274276	18.973546	0.569293	8.434444
2926.992000	477.056864	218.191683	0.274272	18.974816	0.569286	8.435008
2927.012000	477.056864	218.179441	0.274275	18.973751	0.569292	8.434535
2927.032000	477.056864	218.171360	0.274277	18.973049	0.569296	8.434223
2927.052000	477.056864	218.177250	0.274276	18.973561	0.569293	8.434450
2927.072000	477.056864	218.178559	0.274275	18.973675	0.569293	8.434501
2927.092000	477.056864	218.172529	0.274277	18.973150	0.569296	8.434268
2927.112000	477.056864	218.168452	0.274278	18.972796	0.569298	8.434110
2927.132000	477.056864	218.164476	0.274279	18.972450	0.569300	8.433956
2927.152000	477.056864	218.161141	0.274280	18.972160	0.569302	8.433828
2927.172000	477.056864	218.167051	0.274278	18.972674	0.569299	8.434056
2927.192000	477.056864	218.176089	0.274276	18.973460	0.569294	8.434405
2927.212000	477.056864	218.161869	0.274280	18.972223	0.569301	8.433856
2927.232000	477.056864	218.158993	0.274280	18.971973	0.569303	8.433744
2927.252000	477.056864	218.147639	0.274283	18.970986	0.569309	8.433306
2927.272000	477.056864	218.143894	0.274284	18.970660	0.569310	8.433161
2927.292000	477.056864	218.146204	0.274284	18.970861	0.569309	8.433250
2927.312000	477.056864	218.150031	0.274283	18.971194	0.569307	8.433398
2927.332000	477.056864	218.135266	0.274287	18.969910	0.569315	8.432827
2927.352000	477.056864	218.146148	0.274284	18.970856	0.569309	8.433248
2927.372000	477.056864	218.133913	0.274287	18.969792	0.569316	8.432775
2927.392000	477.056864	218.118382	0.274291	18.968441	0.569324	8.432175
2927.412000	477.056864	218.133104	0.274287	18.969722	0.569316	8.432744
2927.432000	477.056864	218.122825	0.274290	18.968828	0.569321	8.432346
2927.452000	477.056864	218.126666	0.274289	18.969162	0.569319	8.432495
2927.472000	477.056864	218.125717	0.274289	18.969079	0.569320	8.432458
2927.492000	477.056864	218.127240	0.274289	18.969212	0.569319	8.432517
2927.512000	477.056864	218.133554	0.274287	18.969761	0.569316	8.432761
2927.532000	477.056864	218.115532	0.274292	18.968193	0.569325	8.432064
2927.552000	477.056864	218.113833	0.274292	18.968046	0.569326	8.431999
2927.572000	477.056864	218.107769	0.274294	18.967518	0.569329	8.431764
2927.592000	477.056864	218.124995	0.274289	18.969016	0.569320	8.432430
2927.612000	477.056864	218.102899	0.274295	18.967095	0.569331	8.431576
2927.632000	477.056864	218.107700	0.274294	18.967512	0.569329	8.431762
2927.652000	477.056864	218.109599	0.274293	18.967678	0.569328	8.431835
2927.672000	477.056864	218.100368	0.274296	18.966875	0.569333	8.431478
2927.692000	477.056864	218.108396	0.274294	18.967573	0.569329	8.431788
2927.712000	477.056864	218.110355	0.274293	18.967743	0.569328	8.431864
2927.732000	477.056864	218.107958	0.274294	18.967535	0.569329	8.431772
2927.752000	477.056864	218.109959	0.274293	18.967709	0.569328	8.431849
2927.772000	477.056864	218.088520	0.274299	18.965844	0.569339	8.431020
2927.792000	477.056864	218.098025	0.274296	18.966671	0.569334	8.431388
2927.812000	477.056864	218.101356	0.274295	18.966961	0.569332	8.431516
2927.832000	477.056864	218.102856	0.274295	18.967091	0.569331	8.431574
2927.852000	477.056864	218.091828	0.274298	18.966132	0.569337	8.431148
2927.872000	477.056864	218.086749	0.274299	18.965690	0.569340	8.430952
2927.892000	477.056864	218.095137	0.274297	18.966420	0.569335	8.431276
2927.912000	477.056864	218.088524	0.274299	18.965845	0.569339	8.431020
2927.932000	477.056864	218.087401	0.274299	18.965747	0.569339	8.430977
2927.952000	477.056864	218.085216	0.274300	18.965557	0.569340	8.430892
2927.972000	477.056864	218.088286	0.274299	18.965824	0.569339	8.431011
2927.992000	477.056864	218.093994	0.274297	18.966320	0.569336	8.431232
2928.012000	477.056864	218.079561	0.274301	18.965065	0.569343	8.430674
2928.032000	477.056864	218.086322	0.274299	18.965653	0.569340	8.430935
2928.052000	477.056864	218.086459	0.274299	18.965665	0.569340	8.430940
2928.072000	477.056864	218.088475	0.274299	18.965841	0.569339	8.431018
2928.092000	477.056864	218.067831	0.274304	18.964045	0.569349	8.430220
2928.112000	477.056864	218.070580	0.274304	18.964284	0.569348	8.430327
2928.132000	477.056864	218.052456	0.274308	18.962708	0.569357	8.429626
2928.152000	477.056864	218.058969	0.274307	18.963275	0.569354	8.429878
2928.172000	477.056864	218.051489	0.274309	18.962624	0.569358	8.429589
2928.192000	477.056864	218.060430	0.274306	18.963402	0.569353	8.429934
2928.212000	477.056864	218.059420	0.274306	18.963314	0.569354	8.429895
2928.232000	477.056864	218.058533	0.274307	18.963237	0.569354	8.429861
2928.252000	477.056864	218.047253	0.274310	18.962256	0.569360	8.429425
2928.272000	477.056864	218.060511	0.274306	18.963409	0.569353	8.429937
2928.292000	477.056864	218.062235	0.274306	18.963559	0.569352	8.430004
2928.312000	477.056864	218.051773	0.274308	18.962649	0.569358	8.429599
2928.332000	477.056864	218.046408	0.274310	18.962182	0.569360	8.429392
2928.352000	477.056864	218.056880	0.274307	18.963093	0.569355	8.429797
2928.372000	477.056864	218.058183	0.274307	18.963206	0.569354	8.429847
2928.392000	477.056864	218.057177	0.274307	18.963119	0.569355	8.429808
2928.412000	477.056864	218.052843	0.274308	18.962742	0.569357	8.429641
2928.432000	477.056864	218.057187	0.274307	18.963120	0.569355	8.429809
2928.452000	477.056864	218.046653	0.274310	18.962203	0.569360	8.429402
2928.472000	477.056864	218.050059	0.274309	18.962500	0.569358	8.429533
2928.492000	477.056864	218.036858	0.274312	18.961352	0.569365	8.429023
2928.512000	477.056864	218.047483	0.274310	18.962276	0.569360	8.429434
2928.532000	477.056864	218.041656	0.274311	18.961769	0.569363	8.429208
2928.552000	477.056864	218.027175	0.274315	18.960510	0.569370	8.428649
2928.572000	477.056864	218.041560	0.274311	18.961761	0.569363	8.429205
2928.592000	477.056864	218.024695	0.274316	18.960294	0.569371	8.428553
2928.612000	477.056864	218.045461	0.274310	18.962100	0.569361	8.429355
2928.632000	477.056864	218.039215	0.274312	18.961557	0.569364	8.429114
2928.652000	477.056864	218.043868	0.274311	18.961961	0.569362	8.429294
2928.672000	477.056864	218.028003	0.274315	18.960582	0.569370	8.428681
2928.692000	477.056864	218.030258	0.274314	18.960778	0.569369	8.428768
2928.712000	477.056864	218.019386	0.274317	18.959832	0.569374	8.428347
2928.732000	477.056864	218.034426	0.274313	18.961140	0.569366	8.428929
2928.752000	477.056864	218.022598	0.274316	18.960112	0.569372	8.428472
2928.772000	477.056864	218.025012	0.274315	18.960321	0.569371	8.428565
2928.792000	477.056864	218.045661	0.274310	18.962117	0.569361	8.429363
2928.812000	477.056864	218.031794	0.274314	18.960911	0.569368	8.428827
2928.832000	477.056864	218.025937	0.274315	18.960402	0.569371	8.428601
2928.852000	477.056864	218.012777	0.274319	18.959257	0.569378	8.428092
2928.872000	477.056864	218.017029	0.274318	18.959627	0.569375	8.428256
2928.892000	477.056864	218.024709	0.274316	18.960295	0.569371	8.428553
2928.912000	477.056864	218.029939	0.274314	18.960750	0.569369	8.428755
2928.932000	477.056864	218.030201	0.274314	18.960773	0.569369	8.428766
2928.952000	477.056864	218.026043	0.274315	18.960411	0.569371	8.428605
2928.972000	477.056864	218.021655	0.274316	18.960030	0.569373	8.428435
2928.992000	477.056864	218.018894	0.274317	18.959789	0.569374	8.428328
2929.012000	477.056864	218.021980	0.274316	18.960058	0.569373	8.428448
2929.032000	477.056864	218.016601	0.274318	18.959590	0.569376	8.428240
2929.052000	477.056864	218.003886	0.274321	18.958484	0.569382	8.427748
2929.072000	477.056864	218.000077	0.274322	18.958153	0.569384	8.427601
2929.092000	477.056864	218.004070	0.274321	18.958500	0.569382	8.427755
2929.112000	477.056864	218.010956	0.274319	18.959099	0.569378	8.428022
2929.132000	477.056864	217.998733	0.274322	18.958036	0.569385	8.427549
2929.152000	477.056864	218.012156	0.274319	18.959204	0.569378	8.428068
2929.172000	477.056864	217.996050	0.274323	18.957803	0.569386	8.427445
2929.192000	477.056864	217.979636	0.274327	18.956375	0.569394	8.426811
2929.212000	477.056864	218.007834	0.274320	18.958828	0.569380	8.427901
2929.232000	477.056864	217.987192	0.274325	18.957032	0.569391	8.427103
2929.252000	477.056864	217.982848	0.274326	18.956655	0.569393	8.426935
2929.272000	477.056864	217.989654	0.274325	18.957247	0.569389	8.427198
2929.292000	477.056864	217.990629	0.274324	18.957331	0.569389	8.427236
2929.312000	477.056864	217.978861	0.274328	18.956308	0.569395	8.426781
2929.332000	477.056864	217.981997	0.274327	18.956581	0.569393	8.426902
2929.352000	477.056864	217.979175	0.274327	18.956335	0.569395	8.426793
2929.372000	477.056864	217.968504	0.274330	18.955407	0.569400	8.426380
2929.392000	477.056864	217.976353	0.274328	18.956090	0.569396	8.426684
2929.412000	477.056864	217.977359	0.274328	18.956177	0.569396	8.426723
2929.432000	477.056864	217.994991	0.274323	18.957711	0.569387	8.427404
2929.452000	477.056864	217.977631	0.274328	18.956201	0.569395	8.426733
2929.472000	477.056864	217.989549	0.274325	18.957237	0.569389	8.427194
2929.492000	477.056864	217.984532	0.274326	18.956801	0.569392	8.427000
2929.512000	477.056864	217.982486	0.274327	18.956623	0.569393	8.426921
2929.532000	477.056864	217.980747	0.274327	18.956472	0.569394	8.426854
2929.552000	477.056864	217.984707	0.274326	18.956816	0.569392	8.427007
2929.572000	477.056864	217.977348	0.274328	18.956176	0.569396	8.426722
2929.592000	477.056864	217.981169	0.274327	18.956509	0.569394	8.426870
2929.612000	477.056864	217.963784	0.274331	18.954997	0.569403	8.426198
2929.632000	477.056864	217.953378	0.274334	18.954092	0.569408	8.425796
2929.652000	477.056864	217.964375	0.274331	18.955048	0.569402	8.426221
2929.672000	477.056864	217.956405	0.274333	18.954355	0.569406	8.425913
2929.692000	477.056864	217.945724	0.274336	18.953426	0.569412	8.425500
2929.712000	477.056864	217.954657	0.274334	18.954203	0.569407	8.425845
2929.732000	477.056864	217.943627	0.274337	18.953244	0.569413	8.425419
2929.752000	477.056864	217.940740	0.274337	18.952993	0.569414	8.425307
2929.772000	477.056864	217.954771	0.274334	18.954213	0.569407	8.425850
2929.792000	477.056864	217.949387	0.274335	18.953745	0.569410	8.425641
2929.812000	477.056864	217.941506	0.274337	18.953060	0.569414	8.425337
2929.832000	477.056864	217.956476	0.274333	18.954361	0.569406	8.425915
2929.852000	477.056864	217.947563	0.274336	18.953586	0.569411	8.425571
2929.872000	477.056864	217.943770	0.274337	18.953256	0.569413	8.425424
2929.892000	477.056864	217.944641	0.274336	18.953332	0.569412	8.425458
2929.912000	477.056864	217.937622	0.274338	18.952722	0.569416	8.425187
2929.932000	477.056864	217.963386	0.274332	18.954962	0.569403	8.426183
2929.952000	477.056864	217.959328	0.274333	18.954609	0.569405	8.426026
2929.972000	477.056864	217.959855	0.274332	18.954655	0.569405	8.426046
2929.992000	477.056864	217.958866	0.274333	18.954569	0.569405	8.426008
2930.012000	477.056864	217.944770	0.274336	18.953343	0.569412	8.425463
2930.032000	477.056864	217.946453	0.274336	18.953490	0.569411	8.425528
2930.052000	477.056864	217.943869	0.274337	18.953265	0.569413	8.425428
2930.072000	477.056864	217.944259	0.274337	18.953299	0.569413	8.425443
2930.092000	477.056864	217.944303	0.274337	18.953303	0.569413	8.425445
2930.112000	477.056864	217.936008	0.274339	18.952581	0.569417	8.425124
2930.132000	477.056864	217.936826	0.274338	18.952652	0.569416	8.425156
2930.152000	477.056864	217.938083	0.274338	18.952762	0.569416	8.425204
2930.172000	477.056864	217.946591	0.274336	18.953502	0.569411	8.425533
2930.192000	477.056864	217.946969	0.274336	18.953535	0.569411	8.425548
2930.212000	477.056864	217.941935	0.274337	18.953097	0.569414	8.425353
2930.232000	477.056864	217.929924	0.274340	18.952052	0.569420	8.424889
2930.252000	477.056864	217.934133	0.274339	18.952418	0.569418	8.425052
2930.272000	477.056864	217.933012	0.274339	18.952321	0.569418	8.425008
2930.292000	477.056864	217.921837	0.274342	18.951349	0.569424	8.424576
2930.312000	477.056864	217.926061	0.274341	18.951716	0.569422	8.424740
2930.332000	477.056864	217.929545	0.274340	18.952019	0.569420	8.424874
2930.352000	477.056864	217.920607	0.274343	18.951242	0.569425	8.424529
2930.372000	477.056864	217.918369	0.274343	18.951047	0.569426	8.424442
2930.392000	477.056864	217.913027	0.274345	18.950583	0.569429	8.424236
2930.412000	477.056864	217.918815	0.274343	18.951086	0.569426	8.424460
2930.432000	477.056864	217.926305	0.274341	18.951738	0.569422	8.424749
2930.452000	477.056864	217.916141	0.274344	18.950854	0.569427	8.424356
2930.472000	477.056864	217.915552	0.274344	18.950802	0.569427	8.424333
2930.492000	477.056864	217.916891	0.274344	18.950919	0.569427	8.424385
2930.512000	477.056864	217.892514	0.274350	18.948799	0.569439	8.423443
2930.532000	477.056864	217.902924	0.274347	18.949704	0.569434	8.423845
2930.552000	477.056864	217.898792	0.274348	18.949345	0.569436	8.423685
2930.572000	477.056864	217.894465	0.274350	18.948969	0.569438	8.423518
2930.592000	477.056864	217.898314	0.274349	18.949303	0.569436	8.423667
2930.612000	477.056864	217.904486	0.274347	18.949840	0.569433	8.423906
2930.632000	477.056864	217.902361	0.274347	18.949655	0.569434	8.423823
2930.652000	477.056864	217.909362	0.274346	18.950264	0.569430	8.424094
2930.672000	477.056864	217.902846	0.274347	18.949697	0.569434	8.423842
2930.692000	477.056864	217.904451	0.274347	18.949837	0.569433	8.423904
2930.712000	477.056864	217.902327	0.274348	18.949652	0.569434	8.423822
2930.732000	477.056864	217.892591	0.274350	18.948806	0.569439	8.423446
2930.752000	477.056864	217.894005	0.274350	18.948929	0.569438	8.423500
2930.772000	477.056864	217.892935	0.274350	18.948836	0.569439	8.423459
2930.792000	477.056864	217.899661	0.274348	18.949420	0.569435	8.423719
2930.812000	477.056864	217.889330	0.274351	18.948522	0.569441	8.423320
2930.832000	477.056864	217.895183	0.274349	18.949031	0.569438	8.423546
2930.852000	477.056864	217.892816	0.274350	18.948825	0.569439	8.423454
2930.872000	477.056864	217.890570	0.274351	18.948630	0.569440	8.423368
2930.892000	477.056864	217.869429	0.274356	18.946791	0.569451	8.422550
2930.912000	477.056864	217.872321	0.274355	18.947043	0.569449	8.422662
2930.932000	477.056864	217.879712	0.274353	18.947686	0.569446	8.422948
2930.952000	477.056864	217.879771	0.274353	18.947691	0.569446	8.422950
2930.972000	477.056864	217.870582	0.274356	18.946892	0.569450	8.422595
2930.992000	477.056864	217.878141	0.274354	18.947549	0.569446	8.422887
2931.012000	477.056864	217.884668	0.274352	18.948117	0.569443	8.423139
2931.032000	477.056864	217.888033	0.274351	18.948409	0.569441	8.423270
2931.052000	477.056864	217.875860	0.274354	18.947351	0.569448	8.422799
2931.072000	477.056864	217.862702	0.274358	18.946206	0.569454	8.422290
2931.092000	477.056864	217.883106	0.274353	18.947981	0.569444	8.423079
2931.112000	477.056864	217.871710	0.274356	18.946990	0.569450	8.422638
2931.132000	477.056864	217.875910	0.274354	18.947355	0.569448	8.422801
2931.152000	477.056864	217.857579	0.274359	18.945761	0.569457	8.422092
2931.172000	477.056864	217.876238	0.274354	18.947384	0.569447	8.422814
2931.192000	477.056864	217.868083	0.274356	18.946674	0.569452	8.422498
2931.212000	477.056864	217.868557	0.274356	18.946716	0.569451	8.422517
2931.232000	477.056864	217.872083	0.274355	18.947022	0.569449	8.422653
2931.252000	477.056864	217.876193	0.274354	18.947380	0.569447	8.422812
2931.272000	477.056864	217.853985	0.274360	18.945448	0.569459	8.421953
2931.292000	477.056864	217.856882	0.274359	18.945700	0.569457	8.422065
2931.312000	477.056864	217.860994	0.274358	18.946058	0.569455	8.422224
2931.332000	477.056864	217.846568	0.274362	18.944803	0.569463	8.421667
2931.352000	477.056864	217.827233	0.274367	18.943122	0.569472	8.420919
2931.372000	477.056864	217.842631	0.274363	18.944461	0.569465	8.421514
2931.392000	477.056864	217.835036	0.274365	18.943800	0.569468	8.421221
2931.412000	477.056864	217.839832	0.274364	18.944217	0.569466	8.421406
2931.432000	477.056864	217.823509	0.274368	18.942798	0.569474	8.420775
2931.452000	477.056864	217.822878	0.274368	18.942743	0.569475	8.420751
2931.472000	477.056864	217.831708	0.274366	18.943511	0.569470	8.421092
2931.492000	477.056864	217.809062	0.274372	18.941542	0.569482	8.420217
2931.512000	477.056864	217.816688	0.274370	18.942205	0.569478	8.420511
2931.532000	477.056864	217.807298	0.274372	18.941388	0.569483	8.420148
2931.552000	477.056864	217.811624	0.274371	18.941764	0.569480	8.420316
2931.572000	477.056864	217.807519	0.274372	18.941407	0.569482	8.420157
2931.592000	477.056864	217.811514	0.274371	18.941755	0.569480	8.420311
2931.612000	477.056864	217.801862	0.274374	18.940915	0.569485	8.419938
2931.632000	477.056864	217.803147	0.274373	18.941027	0.569485	8.419988
2931.652000	477.056864	217.784687	0.274378	18.939422	0.569494	8.419274
2931.672000	477.056864	217.795910	0.274375	18.940398	0.569488	8.419708
2931.692000	477.056864	217.798629	0.274375	18.940634	0.569487	8.419813
2931.712000	477.056864	217.792994	0.274376	18.940144	0.569490	8.419595
2931.732000	477.056864	217.802048	0.274374	18.940932	0.569485	8.419945
2931.752000	477.056864	217.797989	0.274375	18.940579	0.569487	8.419789
2931.772000	477.056864	217.794153	0.274376	18.940245	0.569489	8.419640
2931.792000	477.056864	217.797062	0.274375	18.940498	0.569488	8.419753
2931.812000	477.056864	217.786895	0.274378	18.939614	0.569493	8.419360
2931.832000	477.056864	217.789009	0.274377	18.939798	0.569492	8.419441
2931.852000	477.056864	217.796633	0.274375	18.940461	0.569488	8.419736
2931.872000	477.056864	217.800502	0.274374	18.940797	0.569486	8.419886
2931.892000	477.056864	217.811126	0.274371	18.941721	0.569481	8.420296
2931.912000	477.056864	217.799282	0.274374	18.940691	0.569487	8.419839
2931.932000	477.056864	217.796829	0.274375	18.940478	0.569488	8.419744
2931.952000	477.056864	217.784519	0.274378	18.939407	0.569494	8.419268
2931.972000	477.056864	217.789345	0.274377	18.939827	0.569492	8.419454
2931.992000	477.056864	217.788819	0.274377	18.939781	0.569492	8.419434
2932.012000	477.056864	217.782608	0.274379	18.939241	0.569495	8.419194
2932.032000	477.056864	217.775890	0.274381	18.938657	0.569499	8.418934
2932.052000	477.056864	217.778311	0.274380	18.938867	0.569497	8.419028
2932.072000	477.056864	217.789199	0.274377	18.939814	0.569492	8.419449
2932.092000	477.056864	217.801771	0.274374	18.940908	0.569485	8.419935
2932.112000	477.056864	217.780757	0.274379	18.939080	0.569496	8.419122
2932.132000	477.056864	217.779485	0.274380	18.938969	0.569497	8.419073
2932.152000	477.056864	217.775651	0.274381	18.938636	0.569499	8.418925
2932.172000	477.056864	217.773811	0.274381	18.938476	0.569500	8.418854
2932.192000	477.056864	217.771239	0.274382	18.938252	0.569501	8.418754
2932.212000	477.056864	217.773080	0.274381	18.938413	0.569500	8.418826
2932.232000	477.056864	217.765636	0.274383	18.937765	0.569504	8.418538
2932.252000	477.056864	217.770614	0.274382	18.938198	0.569501	8.418730
2932.272000	477.056864	217.760221	0.274385	18.937294	0.569507	8.418328
2932.292000	477.056864	217.753353	0.274386	18.936697	0.569510	8.418063
2932.312000	477.056864	217.742758	0.274389	18.935776	0.569516	8.417653
2932.332000	477.056864	217.754918	0.274386	18.936833	0.569509	8.418123
2932.352000	477.056864	217.752930	0.274387	18.936660	0.569510	8.418047
2932.372000	477.056864	217.753678	0.274386	18.936725	0.569510	8.418076
2932.392000	477.056864	217.750457	0.274387	18.936445	0.569512	8.417951
2932.412000	477.056864	217.740585	0.274390	18.935587	0.569517	8.417569
2932.432000	477.056864	217.742246	0.274389	18.935731	0.569516	8.417634
2932.452000	477.056864	217.742054	0.274389	18.935714	0.569516	8.417626
2932.472000	477.056864	217.732816	0.274392	18.934911	0.569521	8.417269
2932.492000	477.056864	217.746880	0.274388	18.936134	0.569513	8.417813
2932.512000	477.056864	217.725571	0.274394	18.934281	0.569524	8.416989
2932.532000	477.056864	217.741617	0.274390	18.935676	0.569516	8.417609
2932.552000	477.056864	217.737408	0.274391	18.935310	0.569518	8.417447
2932.572000	477.056864	217.738799	0.274390	18.935431	0.569518	8.417500
2932.592000	477.056864	217.748783	0.274388	18.936300	0.569513	8.417886
2932.612000	477.056864	217.760975	0.274384	18.937360	0.569506	8.418358
2932.632000	477.056864	217.765115	0.274383	18.937720	0.569504	8.418518
2932.652000	477.056864	217.758003	0.274385	18.937101	0.569508	8.418243
2932.672000	477.056864	217.736598	0.274391	18.935240	0.569519	8.417415
2932.692000	477.056864	217.746165	0.274388	18.936072	0.569514	8.417785
2932.712000	477.056864	217.758254	0.274385	18.937123	0.569508	8.418252
2932.732000	477.056864	217.745023	0.274389	18.935973	0.569514	8.417741
2932.752000	477.056864	217.740701	0.274390	18.935597	0.569517	8.417574
2932.772000	477.056864	217.726614	0.274393	18.934372	0.569524	8.417029
2932.792000	477.056864	217.733861	0.274392	18.935002	0.569520	8.417309
2932.812000	477.056864	217.738103	0.274390	18.935371	0.569518	8.417473
2932.832000	477.056864	217.725588	0.274394	18.934282	0.569524	8.416990
2932.852000	477.056864	217.712746	0.274397	18.933166	0.569531	8.416493
2932.872000	477.056864	217.729024	0.274393	18.934581	0.569523	8.417122
2932.892000	477.056864	217.730646	0.274392	18.934722	0.569522	8.417185
2932.912000	477.056864	217.721259	0.274395	18.933906	0.569527	8.416822
2932.932000	477.056864	217.720054	0.274395	18.933801	0.569527	8.416776
2932.952000	477.056864	217.723414	0.274394	18.934093	0.569525	8.416906
2932.972000	477.056864	217.730913	0.274392	18.934745	0.569522	8.417195
2932.992000	477.056864	217.735568	0.274391	18.935150	0.569519	8.417375
2933.012000	477.056864	217.730774	0.274392	18.934733	0.569522	8.417190
2933.032000	477.056864	217.744560	0.274389	18.935932	0.569515	8.417723
2933.052000	477.056864	217.745176	0.274389	18.935986	0.569514	8.417747
2933.072000	477.056864	217.737955	0.274390	18.935358	0.569518	8.417468
2933.092000	477.056864	217.732445	0.274392	18.934879	0.569521	8.417255
2933.112000	477.056864	217.744853	0.274389	18.935958	0.569515	8.417734
2933.132000	477.056864	217.734299	0.274391	18.935040	0.569520	8.417326
2933.152000	477.056864	217.734277	0.274391	18.935038	0.569520	8.417326
2933.172000	477.056864	217.738936	0.274390	18.935443	0.569518	8.417506
2933.192000	477.056864	217.734406	0.274391	18.935049	0.569520	8.417331
2933.212000	477.056864	217.730669	0.274392	18.934724	0.569522	8.417186
2933.232000	477.056864	217.728287	0.274393	18.934517	0.569523	8.417094
2933.252000	477.056864	217.730178	0.274392	18.934682	0.569522	8.417167
2933.272000	477.056864	217.728609	0.274393	18.934545	0.569523	8.417106
2933.292000	477.056864	217.708934	0.274398	18.932834	0.569533	8.416346
2933.312000	477.056864	217.714068	0.274397	18.933281	0.569530	8.416544
2933.332000	477.056864	217.731665	0.274392	18.934811	0.569521	8.417225
2933.352000	477.056864	217.707886	0.274398	18.932743	0.569533	8.416305
2933.372000	477.056864	217.719556	0.274395	18.933758	0.569527	8.416756
2933.392000	477.056864	217.707333	0.274398	18.932695	0.569534	8.416284
2933.412000	477.056864	217.710311	0.274398	18.932954	0.569532	8.416399
2933.432000	477.056864	217.699960	0.274400	18.932054	0.569537	8.415999
2933.452000	477.056864	217.699477	0.274401	18.932012	0.569538	8.415980
2933.472000	477.056864	217.708059	0.274398	18.932758	0.569533	8.416312
2933.492000	477.056864	217.699565	0.274400	18.932019	0.569538	8.415984
2933.512000	477.056864	217.704274	0.274399	18.932429	0.569535	8.416166
2933.532000	477.056864	217.707359	0.274398	18.932697	0.569534	8.416285
2933.552000	477.056864	217.704411	0.274399	18.932441	0.569535	8.416171
2933.572000	477.056864	217.695842	0.274401	18.931696	0.569540	8.415840
2933.592000	477.056864	217.697395	0.274401	18.931831	0.569539	8.415900
2933.612000	477.056864	217.691380	0.274403	18.931308	0.569542	8.415667
2933.632000	477.056864	217.684666	0.274404	18.930724	0.569545	8.415408
2933.652000	477.056864	217.695837	0.274401	18.931695	0.569540	8.415839
2933.672000	477.056864	217.691154	0.274403	18.931288	0.569542	8.415658
2933.692000	477.056864	217.698384	0.274401	18.931917	0.569538	8.415938
2933.712000	477.056864	217.689832	0.274403	18.931173	0.569543	8.415607
2933.732000	477.056864	217.692725	0.274402	18.931425	0.569541	8.415719
2933.752000	477.056864	217.688719	0.274403	18.931076	0.569543	8.415564
2933.772000	477.056864	217.691546	0.274403	18.931322	0.569542	8.415674
2933.792000	477.056864	217.673064	0.274407	18.929715	0.569551	8.414959
2933.812000	477.056864	217.682992	0.274405	18.930578	0.569546	8.415343
2933.832000	477.056864	217.694457	0.274402	18.931575	0.569540	8.415786
2933.852000	477.056864	217.685327	0.274404	18.930781	0.569545	8.415433
2933.872000	477.056864	217.696742	0.274401	18.931774	0.569539	8.415874
2933.892000	477.056864	217.690152	0.274403	18.931201	0.569542	8.415620
2933.912000	477.056864	217.694914	0.274402	18.931615	0.569540	8.415804
2933.932000	477.056864	217.682555	0.274405	18.930540	0.569546	8.415326
2933.952000	477.056864	217.690226	0.274403	18.931207	0.569542	8.415623
2933.972000	477.056864	217.676671	0.274406	18.930028	0.569549	8.415099
2933.992000	477.056864	217.688840	0.274403	18.931087	0.569543	8.415569
2934.012000	477.056864	217.679993	0.274406	18.930317	0.569548	8.415227
2934.032000	477.056864	217.678372	0.274406	18.930176	0.569549	8.415164
2934.052000	477.056864	217.668643	0.274409	18.929330	0.569553	8.414788
2934.072000	477.056864	217.674973	0.274407	18.929881	0.569550	8.415033
2934.092000	477.056864	217.658236	0.274411	18.928425	0.569559	8.414386
2934.112000	477.056864	217.660377	0.274411	18.928611	0.569558	8.414469
2934.132000	477.056864	217.670601	0.274408	18.929500	0.569552	8.414864
2934.152000	477.056864	217.662908	0.274410	18.928832	0.569556	8.414566
2934.172000	477.056864	217.661665	0.274410	18.928723	0.569557	8.414518
2934.192000	477.056864	217.668253	0.274409	18.929296	0.569554	8.414773
2934.212000	477.056864	217.663995	0.274410	18.928926	0.569556	8.414609
2934.232000	477.056864	217.677085	0.274406	18.930064	0.569549	8.415115
2934.252000	477.056864	217.664028	0.274410	18.928929	0.569556	8.414610
2934.272000	477.056864	217.677138	0.274406	18.930069	0.569549	8.415117
2934.292000	477.056864	217.663220	0.274410	18.928859	0.569556	8.414579
2934.312000	477.056864	217.671625	0.274408	18.929590	0.569552	8.414903
2934.332000	477.056864	217.659661	0.274411	18.928549	0.569558	8.414441
2934.352000	477.056864	217.656539	0.274412	18.928278	0.569560	8.414320
2934.372000	477.056864	217.660072	0.274411	18.928585	0.569558	8.414457
2934.392000	477.056864	217.660184	0.274411	18.928595	0.569558	8.414461
2934.412000	477.056864	217.653190	0.274413	18.927986	0.569561	8.414191
2934.432000	477.056864	217.656831	0.274412	18.928303	0.569560	8.414332
2934.452000	477.056864	217.654463	0.274412	18.928097	0.569561	8.414240
2934.472000	477.056864	217.650744	0.274413	18.927774	0.569563	8.414096
2934.492000	477.056864	217.662407	0.274410	18.928788	0.569557	8.414547
2934.512000	477.056864	217.668127	0.274409	18.929285	0.569554	8.414768
2934.532000	477.056864	217.641875	0.274416	18.927002	0.569567	8.413753
2934.552000	477.056864	217.656293	0.274412	18.928256	0.569560	8.414311
2934.572000	477.056864	217.649074	0.274414	18.927628	0.569563	8.414032
2934.592000	477.056864	217.671681	0.274408	18.929594	0.569552	8.414906
2934.612000	477.056864	217.656967	0.274412	18.928315	0.569559	8.414337
2934.632000	477.056864	217.646579	0.274414	18.927411	0.569565	8.413935
2934.652000	477.056864	217.657051	0.274412	18.928322	0.569559	8.414340
2934.672000	477.056864	217.651784	0.274413	18.927864	0.569562	8.414136
2934.692000	477.056864	217.663812	0.274410	18.928910	0.569556	8.414601
2934.712000	477.056864	217.652687	0.274413	18.927943	0.569562	8.414171
2934.732000	477.056864	217.655892	0.274412	18.928221	0.569560	8.414295
2934.752000	477.056864	217.651058	0.274413	18.927801	0.569562	8.414108
2934.772000	477.056864	217.662494	0.274410	18.928796	0.569557	8.414550
2934.792000	477.056864	217.646916	0.274414	18.927441	0.569565	8.413948
2934.812000	477.056864	217.632691	0.274418	18.926204	0.569572	8.413398
2934.832000	477.056864	217.633423	0.274418	18.926267	0.569572	8.413427
2934.852000	477.056864	217.641325	0.274416	18.926955	0.569567	8.413732
2934.872000	477.056864	217.635029	0.274417	18.926407	0.569571	8.413489
2934.892000	477.056864	217.648553	0.274414	18.927583	0.569564	8.414012
2934.912000	477.056864	217.644010	0.274415	18.927188	0.569566	8.413836
2934.932000	477.056864	217.645848	0.274415	18.927348	0.569565	8.413907
2934.952000	477.056864	217.638837	0.274416	18.926738	0.569569	8.413636
2934.972000	477.056864	217.649609	0.274414	18.927675	0.569563	8.414052
2934.992000	477.056864	217.647881	0.274414	18.927525	0.569564	8.413986
2935.012000	477.056864	217.627960	0.274419	18.925792	0.569574	8.413215
2935.032000	477.056864	217.631362	0.274418	18.926088	0.569573	8.413347
2935.052000	477.056864	217.643694	0.274415	18.927161	0.569566	8.413824
2935.072000	477.056864	217.629047	0.274419	18.925887	0.569574	8.413257
2935.092000	477.056864	217.623902	0.274420	18.925439	0.569576	8.413059
2935.112000	477.056864	217.636904	0.274417	18.926570	0.569570	8.413561
2935.132000	477.056864	217.627647	0.274419	18.925765	0.569574	8.413203
2935.152000	477.056864	217.633355	0.274418	18.926261	0.569572	8.413424
2935.172000	477.056864	217.631277	0.274418	18.926081	0.569573	8.413344
2935.192000	477.056864	217.622473	0.274421	18.925315	0.569577	8.413003
2935.212000	477.056864	217.628337	0.274419	18.925825	0.569574	8.413230
2935.232000	477.056864	217.624556	0.274420	18.925496	0.569576	8.413084
2935.252000	477.056864	217.616814	0.274422	18.924823	0.569580	8.412785
2935.272000	477.056864	217.625627	0.274420	18.925589	0.569575	8.413125
2935.292000	477.056864	217.624947	0.274420	18.925530	0.569576	8.413099
2935.312000	477.056864	217.616304	0.274422	18.924779	0.569580	8.412765
2935.332000	477.056864	217.619882	0.274421	18.925090	0.569578	8.412903
2935.352000	477.056864	217.630036	0.274419	18.925973	0.569573	8.413296
2935.372000	477.056864	217.628945	0.274419	18.925878	0.569574	8.413254
2935.392000	477.056864	217.622496	0.274421	18.925317	0.569577	8.413004
2935.412000	477.056864	217.624019	0.274420	18.925450	0.569576	8.413063
2935.432000	477.056864	217.625667	0.274420	18.925593	0.569575	8.413127
2935.452000	477.056945	217.617072	0.274422	18.924845	0.569580	8.412795
2935.472000	477.056864	217.611467	0.274424	18.924358	0.569583	8.412578
2935.492000	477.056864	217.617655	0.274422	18.924896	0.569580	8.412817
2935.512000	477.056864	217.620219	0.274421	18.925119	0.569578	8.412916
2935.532000	477.056864	217.611432	0.274424	18.924355	0.569583	8.412577
2935.552000	477.056945	217.595606	0.274428	18.922979	0.569591	8.411965
2935.572000	477.056864	217.604674	0.274425	18.923767	0.569586	8.412315
2935.592000	477.056864	217.596790	0.274427	18.923082	0.569590	8.412010
2935.612000	477.056864	217.603524	0.274426	18.923667	0.569587	8.412271
2935.632000	477.056864	217.594583	0.274428	18.922890	0.569591	8.411925
2935.652000	477.056864	217.606824	0.274425	18.923954	0.569585	8.412398
2935.672000	477.056864	217.614220	0.274423	18.924597	0.569581	8.412684
2935.692000	477.056864	217.592907	0.274428	18.922744	0.569592	8.411860
2935.712000	477.056945	217.604405	0.274425	18.923744	0.569586	8.412305
2935.732000	477.056864	217.587650	0.274430	18.922287	0.569595	8.411657
2935.752000	477.056864	217.607128	0.274425	18.923981	0.569585	8.412410
2935.772000	477.056945	217.609659	0.274424	18.924201	0.569584	8.412508
2935.792000	477.056864	217.608302	0.274424	18.924083	0.569584	8.412455
2935.812000	477.056945	217.608878	0.274424	18.924133	0.569584	8.412478
2935.832000	477.056864	217.589186	0.274429	18.922420	0.569594	8.411717
2935.852000	477.056864	217.597736	0.274427	18.923164	0.569590	8.412047
2935.872000	477.056864	217.592388	0.274429	18.922699	0.569592	8.411840
2935.892000	477.056945	217.597818	0.274427	18.923171	0.569590	8.412050
2935.912000	477.056945	217.589882	0.274429	18.922481	0.569594	8.411743
2935.932000	477.056945	217.585907	0.274430	18.922135	0.569596	8.411590
2935.952000	477.056945	217.580856	0.274432	18.921696	0.569598	8.411394
2935.972000	477.056945	217.566560	0.274435	18.920453	0.569606	8.410842
2935.992000	477.056945	217.575668	0.274433	18.921245	0.569601	8.411194
2936.012000	477.056945	217.594185	0.274428	18.922855	0.569592	8.411910
2936.032000	477.056945	217.586712	0.274430	18.922205	0.569595	8.411621
2936.052000	477.056945	217.584901	0.274431	18.922048	0.569596	8.411551
2936.072000	477.056945	217.586362	0.274430	18.922175	0.569596	8.411607
2936.092000	477.056945	217.581976	0.274431	18.921793	0.569598	8.411438
2936.112000	477.056945	217.594291	0.274428	18.922864	0.569592	8.411914
2936.132000	477.056945	217.578927	0.274432	18.921528	0.569599	8.411320
2936.152000	477.056945	217.592307	0.274429	18.922692	0.569593	8.411837
2936.172000	477.056945	217.590161	0.274429	18.922505	0.569594	8.411754
2936.192000	477.056945	217.571975	0.274434	18.920924	0.569603	8.411051
2936.212000	477.056945	217.587994	0.274430	18.922317	0.569595	8.411670
2936.232000	477.056945	217.583224	0.274431	18.921902	0.569597	8.411486
2936.252000	477.056945	217.587955	0.274430	18.922313	0.569595	8.411669
2936.272000	477.056945	217.586865	0.274430	18.922218	0.569595	8.411627
2936.292000	477.056945	217.582451	0.274431	18.921835	0.569598	8.411456
2936.312000	477.056945	217.587654	0.274430	18.922287	0.569595	8.411657
2936.332000	477.056945	217.580355	0.274432	18.921652	0.569599	8.411375
2936.352000	477.056945	217.576997	0.274433	18.921360	0.569600	8.411245
2936.372000	477.056945	217.585833	0.274430	18.922129	0.569596	8.411587
2936.392000	477.056945	217.566408	0.274435	18.920440	0.569606	8.410836
2936.412000	477.056945	217.574024	0.274433	18.921102	0.569602	8.411130
2936.432000	477.056945	217.571646	0.274434	18.920895	0.569603	8.411038
2936.452000	477.056945	217.569509	0.274435	18.920709	0.569604	8.410956
2936.472000	477.056945	217.558992	0.274437	18.919795	0.569610	8.410549
2936.492000	477.056945	217.549890	0.274440	18.919003	0.569614	8.410197
2936.512000	477.056945	217.558788	0.274437	18.919777	0.569610	8.410541
2936.532000	477.056945	217.564999	0.274436	18.920317	0.569607	8.410781
2936.552000	477.056945	217.559510	0.274437	18.919840	0.569609	8.410569
2936.572000	477.056945	217.565244	0.274436	18.920338	0.569606	8.410791
2936.592000	477.056945	217.553763	0.274439	18.919340	0.569612	8.410347
2936.612000	477.056945	217.559858	0.274437	18.919870	0.569609	8.410583
2936.632000	477.056945	217.543301	0.274441	18.918430	0.569618	8.409943
2936.652000	477.056945	217.556519	0.274438	18.919579	0.569611	8.410454
2936.672000	477.056945	217.551258	0.274439	18.919122	0.569614	8.410250
2936.692000	477.056945	217.557512	0.274438	18.919666	0.569610	8.410492
2936.712000	477.056945	217.560262	0.274437	18.919905	0.569609	8.410598
2936.732000	477.056945	217.553508	0.274439	18.919318	0.569612	8.410337
2936.752000	477.056945	217.554357	0.274438	18.919391	0.569612	8.410370
2936.772000	477.056945	217.553256	0.274439	18.919296	0.569613	8.410327
2936.792000	477.056945	217.548774	0.274440	18.918906	0.569615	8.410154
2936.812000	477.056945	217.543547	0.274441	18.918451	0.569618	8.409952
2936.832000	477.056945	217.549733	0.274440	18.918989	0.569614	8.410191
2936.852000	477.056945	217.543867	0.274441	18.918479	0.569617	8.409965
2936.872000	477.056945	217.535456	0.274443	18.917748	0.569622	8.409639
2936.892000	477.056945	217.542237	0.274442	18.918337	0.569618	8.409902
2936.912000	477.056945	217.538156	0.274443	18.917983	0.569620	8.409744
2936.932000	477.056945	217.534164	0.274444	18.917635	0.569622	8.409589
2936.952000	477.056945	217.535608	0.274443	18.917761	0.569622	8.409645
2936.972000	477.056945	217.537503	0.274443	18.917926	0.569621	8.409718
2936.992000	477.056945	217.529086	0.274445	18.917194	0.569625	8.409393
2937.012000	477.056945	217.531012	0.274445	18.917361	0.569624	8.409468
2937.032000	477.056945	217.535047	0.274444	18.917712	0.569622	8.409624
2937.052000	477.056945	217.527171	0.274446	18.917027	0.569626	8.409319
2937.072000	477.056945	217.518284	0.274448	18.916254	0.569630	8.408976
2937.092000	477.056945	217.530615	0.274445	18.917327	0.569624	8.409452
2937.112000	477.056945	217.529396	0.274445	18.917221	0.569625	8.409405
2937.132000	477.056945	217.531702	0.274444	18.917421	0.569624	8.409494
2937.152000	477.056945	217.523816	0.274446	18.916736	0.569628	8.409189
2937.172000	477.056945	217.534138	0.274444	18.917633	0.569622	8.409588
2937.192000	477.056945	217.516751	0.274448	18.916121	0.569631	8.408916
2937.212000	477.056945	217.525929	0.274446	18.916919	0.569627	8.409271
2937.232000	477.056945	217.522962	0.274447	18.916661	0.569628	8.409156
2937.252000	477.056945	217.515420	0.274449	18.916005	0.569632	8.408865
2937.272000	477.056945	217.523599	0.274447	18.916717	0.569628	8.409181
2937.292000	477.056945	217.523517	0.274447	18.916710	0.569628	8.409178
2937.312000	477.056945	217.529373	0.274445	18.917219	0.569625	8.409404
2937.332000	477.056945	217.515830	0.274449	18.916041	0.569632	8.408881
2937.352000	477.056945	217.519017	0.274448	18.916318	0.569630	8.409004
2937.372000	477.056945	217.516762	0.274448	18.916122	0.569631	8.408917
2937.392000	477.056945	217.502390	0.274452	18.914872	0.569639	8.408361
2937.412000	477.056945	217.498223	0.274453	18.914510	0.569641	8.408200
2937.432000	477.056945	217.507461	0.274451	18.915313	0.569636	8.408557
2937.452000	477.056945	217.514930	0.274449	18.915963	0.569632	8.408846
2937.472000	477.056945	217.496285	0.274454	18.914341	0.569642	8.408125
2937.492000	477.056945	217.499244	0.274453	18.914599	0.569640	8.408239
2937.512000	477.056945	217.510559	0.274450	18.915583	0.569634	8.408677
2937.532000	477.056945	217.508651	0.274450	18.915417	0.569635	8.408603
2937.552000	477.056945	217.498994	0.274453	18.914577	0.569640	8.408230
2937.572000	477.056945	217.495335	0.274454	18.914259	0.569642	8.408088
2937.592000	477.056945	217.503173	0.274452	18.914940	0.569638	8.408391
2937.612000	477.056945	217.494108	0.274454	18.914152	0.569643	8.408041
2937.632000	477.056945	217.488543	0.274456	18.913668	0.569646	8.407826
2937.652000	477.056945	217.503308	0.274452	18.914952	0.569638	8.408397
2937.672000	477.056945	217.505585	0.274451	18.915150	0.569637	8.408485
2937.692000	477.056945	217.498370	0.274453	18.914523	0.569641	8.408206
2937.712000	477.056945	217.483572	0.274457	18.913236	0.569648	8.407634
2937.732000	477.056945	217.496601	0.274454	18.914369	0.569642	8.408137
2937.752000	477.056945	217.504047	0.274452	18.915016	0.569638	8.408425
2937.772000	477.056945	217.491782	0.274455	18.913950	0.569644	8.407951
2937.792000	477.056945	217.485417	0.274457	18.913396	0.569647	8.407705
2937.812000	477.056945	217.483224	0.274457	18.913205	0.569648	8.407620
2937.832000	477.056945	217.490410	0.274455	18.913830	0.569645	8.407898
2937.852000	477.056945	217.481738	0.274457	18.913076	0.569649	8.407563
2937.872000	477.056945	217.489496	0.274455	18.913751	0.569645	8.407863
2937.892000	477.056945	217.470949	0.274460	18.912138	0.569655	8.407146
2937.912000	477.056945	217.475269	0.274459	18.912514	0.569652	8.407313
2937.932000	477.056945	217.469495	0.274461	18.912012	0.569655	8.407089
2937.952000	477.056945	217.471636	0.274460	18.912198	0.569654	8.407172
2937.972000	477.056945	217.481346	0.274458	18.913042	0.569649	8.407548
2937.992000	477.056945	217.474873	0.274459	18.912479	0.569653	8.407297
2938.012000	477.056945	217.463470	0.274462	18.911488	0.569659	8.406856
2938.032000	477.056945	217.473433	0.274460	18.912354	0.569653	8.407242
2938.052000	477.056945	217.466613	0.274461	18.911761	0.569657	8.406978
2938.072000	477.056945	217.461236	0.274463	18.911293	0.569660	8.406770
2938.092000	477.056945	217.473746	0.274460	18.912381	0.569653	8.407254
2938.112000	477.056945	217.465696	0.274462	18.911681	0.569657	8.406943
2938.132000	477.056945	217.462866	0.274462	18.911435	0.569659	8.406833
2938.152000	477.056945	217.476566	0.274459	18.912626	0.569652	8.407363
2938.172000	477.056945	217.482306	0.274457	18.913126	0.569649	8.407585
2938.192000	477.056945	217.471809	0.274460	18.912213	0.569654	8.407179
2938.212000	477.056945	217.470378	0.274460	18.912088	0.569655	8.407124
2938.232000	477.056945	217.467726	0.274461	18.911858	0.569656	8.407021
2938.252000	477.056945	217.460866	0.274463	18.911261	0.569660	8.406756
2938.272000	477.056945	217.465487	0.274462	18.911663	0.569657	8.406934
2938.292000	477.056945	217.455431	0.274464	18.910788	0.569663	8.406546
2938.312000	477.056945	217.458897	0.274463	18.911090	0.569661	8.406680
2938.332000	477.056945	217.457778	0.274464	18.910993	0.569661	8.406636
2938.352000	477.056945	217.456400	0.274464	18.910873	0.569662	8.406583
2938.372000	477.056945	217.466098	0.274462	18.911716	0.569657	8.406958
2938.392000	477.056945	217.454973	0.274464	18.910749	0.569663	8.406528
2938.412000	477.056945	217.444904	0.274467	18.909873	0.569668	8.406139
2938.432000	477.056945	217.458397	0.274464	18.911046	0.569661	8.406660
2938.452000	477.056945	217.453626	0.274465	18.910632	0.569664	8.406476
2938.472000	477.056945	217.452977	0.274465	18.910575	0.569664	8.406451
2938.492000	477.056945	217.437710	0.274469	18.909247	0.569672	8.405861
2938.512000	477.056945	217.432638	0.274470	18.908806	0.569674	8.405665
2938.532000	477.056945	217.437676	0.274469	18.909244	0.569672	8.405859
2938.552000	477.056945	217.449888	0.274466	18.910306	0.569665	8.406331
2938.572000	477.056945	217.442267	0.274468	18.909644	0.569669	8.406037
2938.592000	477.056945	217.448968	0.274466	18.910226	0.569666	8.406296
2938.612000	477.056945	217.440150	0.274468	18.909460	0.569670	8.405955
2938.632000	477.056945	217.440326	0.274468	18.909475	0.569670	8.405962
2938.652000	477.056945	217.439430	0.274469	18.909397	0.569671	8.405927
2938.672000	477.056945	217.430572	0.274471	18.908627	0.569675	8.405585
2938.692000	477.056945	217.437368	0.274469	18.909218	0.569672	8.405847
2938.712000	477.056945	217.438737	0.274469	18.909337	0.569671	8.405900
2938.732000	477.056945	217.428072	0.274471	18.908409	0.569677	8.405488
2938.752000	477.056945	217.439276	0.274469	18.909384	0.569671	8.405921
2938.772000	477.056945	217.441793	0.274468	18.909602	0.569670	8.406018
2938.792000	477.056945	217.436145	0.274469	18.909111	0.569672	8.405800
2938.812000	477.056945	217.443911	0.274467	18.909787	0.569669	8.406100
2938.832000	477.056945	217.450271	0.274466	18.910340	0.569665	8.406346
2938.852000	477.056945	217.438082	0.274469	18.909280	0.569671	8.405875
2938.872000	477.056945	217.445238	0.274467	18.909902	0.569668	8.406152
2938.892000	477.056945	217.437549	0.274469	18.909233	0.569672	8.405854
2938.912000	477.056945	217.434882	0.274470	18.909001	0.569673	8.405751
2938.932000	477.056945	217.417040	0.274474	18.907450	0.569682	8.405062
2938.952000	477.056945	217.430711	0.274471	18.908639	0.569675	8.405590
2938.972000	477.056945	217.433714	0.274470	18.908900	0.569674	8.405706
2938.992000	477.056945	217.422244	0.274473	18.907902	0.569680	8.405263
2939.012000	477.056945	217.427325	0.274472	18.908344	0.569677	8.405459
2939.032000	477.056945	217.428356	0.274471	18.908434	0.569676	8.405499
2939.052000	477.056945	217.427759	0.274472	18.908382	0.569677	8.405476
2939.072000	477.056945	217.432261	0.274470	18.908774	0.569674	8.405650
2939.092000	477.056945	217.428160	0.274471	18.908417	0.569677	8.405491
2939.112000	477.056945	217.439678	0.274468	18.909419	0.569671	8.405937
2939.132000	477.056945	217.424341	0.274472	18.908085	0.569679	8.405344
2939.152000	477.056945	217.440539	0.274468	18.909493	0.569670	8.405970
2939.172000	477.056945	217.421426	0.274473	18.907831	0.569680	8.405231
2939.192000	477.056945	217.435377	0.274470	18.909045	0.569673	8.405770
2939.212000	477.056945	217.421906	0.274473	18.907873	0.569680	8.405250
2939.232000	477.056945	217.428976	0.274471	18.908488	0.569676	8.405523
2939.252000	477.056945	217.415445	0.274475	18.907311	0.569683	8.405000
2939.272000	477.056945	217.412812	0.274475	18.907082	0.569684	8.404898
2939.292000	477.056945	217.428072	0.274471	18.908409	0.569677	8.405488
2939.312000	477.056945	217.427977	0.274472	18.908401	0.569677	8.405484
2939.332000	477.056945	217.429616	0.274471	18.908543	0.569676	8.405548
2939.352000	477.056945	217.430163	0.274471	18.908591	0.569676	8.405569
2939.372000	477.056945	217.415127	0.274475	18.907283	0.569683	8.404988
2939.392000	477.056945	217.425948	0.274472	18.908225	0.569678	8.405406
2939.412000	477.056945	217.413193	0.274475	18.907115	0.569684	8.404913
2939.432000	477.056945	217.405504	0.274477	18.906447	0.569688	8.404616
2939.452000	477.056945	217.419066	0.274474	18.907626	0.569681	8.405140
2939.472000	477.056945	217.415831	0.274475	18.907345	0.569683	8.405015
2939.492000	477.056945	217.418914	0.274474	18.907613	0.569681	8.405134
2939.512000	477.056945	217.413134	0.274475	18.907110	0.569684	8.404911
2939.532000	477.056945	217.418509	0.274474	18.907578	0.569682	8.405118
2939.552000	477.056945	217.425853	0.274472	18.908216	0.569678	8.405402
2939.572000	477.056945	217.421660	0.274473	18.907852	0.569680	8.405240
2939.592000	477.056945	217.412254	0.274476	18.907034	0.569685	8.404877
2939.612000	477.056945	217.421584	0.274473	18.907845	0.569680	8.405237
2939.632000	477.056945	217.413394	0.274475	18.907133	0.569684	8.404921
2939.652000	477.056945	217.410811	0.274476	18.906908	0.569685	8.404821
2939.672000	477.056945	217.403725	0.274478	18.906292	0.569689	8.404547
2939.692000	477.056945	217.424735	0.274472	18.908119	0.569678	8.405359
2939.712000	477.056945	217.408474	0.274477	18.906705	0.569687	8.404730
2939.732000	477.056945	217.404398	0.274478	18.906350	0.569689	8.404573
2939.752000	477.056945	217.397376	0.274480	18.905740	0.569692	8.404301
2939.772000	477.056945	217.406170	0.274477	18.906505	0.569688	8.404641
2939.792000	477.056945	217.390790	0.274481	18.905167	0.569696	8.404047
2939.812000	477.056945	217.406338	0.274477	18.906519	0.569688	8.404648
2939.832000	477.056945	217.396697	0.274480	18.905681	0.569693	8.404275
2939.852000	477.056945	217.398070	0.274479	18.905800	0.569692	8.404328
2939.872000	477.056945	217.393981	0.274480	18.905445	0.569694	8.404170
2939.892000	477.056945	217.389820	0.274481	18.905083	0.569696	8.404009
2939.912000	477.056945	217.405833	0.274477	18.906475	0.569688	8.404628
2939.932000	477.056945	217.394409	0.274480	18.905482	0.569694	8.404187
2939.952000	477.056945	217.400066	0.274479	18.905974	0.569691	8.404405
2939.972000	477.056945	217.408824	0.274477	18.906735	0.569686	8.404744
2939.992000	477.056945	217.402573	0.274478	18.906192	0.569690	8.404502
2940.012000	477.056945	217.398411	0.274479	18.905830	0.569692	8.404341
2940.032000	477.056945	217.390340	0.274481	18.905128	0.569696	8.404029
2940.052000	477.056945	217.386403	0.274482	18.904786	0.569698	8.403877
2940.072000	477.056945	217.390104	0.274481	18.905107	0.569696	8.404020
2940.092000	477.056945	217.380171	0.274484	18.904244	0.569701	8.403636
2940.112000	477.056945	217.373318	0.274486	18.903648	0.569705	8.403371
2940.132000	477.056945	217.374276	0.274486	18.903731	0.569704	8.403408
2940.152000	477.056945	217.379301	0.274484	18.904168	0.569702	8.403603
2940.172000	477.056945	217.372580	0.274486	18.903583	0.569705	8.403343
2940.192000	477.056945	217.367838	0.274487	18.903171	0.569707	8.403159
2940.212000	477.056945	217.390482	0.274481	18.905140	0.569696	8.404035
2940.232000	477.056945	217.398952	0.274479	18.905877	0.569692	8.404362
2940.252000	477.056945	217.381172	0.274484	18.904331	0.569701	8.403675
2940.272000	477.056945	217.371487	0.274486	18.903488	0.569706	8.403301
2940.292000	477.056945	217.393302	0.274481	18.905385	0.569694	8.404144
2940.312000	477.056945	217.380859	0.274484	18.904303	0.569701	8.403663
2940.332000	477.056945	217.381187	0.274484	18.904332	0.569701	8.403676
2940.352000	477.056945	217.373430	0.274486	18.903657	0.569705	8.403376
2940.371000	477.056945	217.369946	0.274487	18.903354	0.569706	8.403241
2940.391000	477.056945	217.375378	0.274485	18.903827	0.569704	8.403451
2940.411000	477.056945	217.389090	0.274482	18.905019	0.569697	8.403981
2940.431000	477.056945	217.371154	0.274486	18.903459	0.569706	8.403288
2940.451000	477.056945	217.374782	0.274485	18.903775	0.569704	8.403428
2940.471000	477.056945	217.362667	0.274489	18.902721	0.569710	8.402960
2940.491000	477.056945	217.380368	0.274484	18.904261	0.569701	8.403644
2940.511000	477.056945	217.365055	0.274488	18.902929	0.569709	8.403052
2940.531000	477.056945	217.363580	0.274488	18.902801	0.569710	8.402995
2940.551000	477.056945	217.348890	0.274492	18.901523	0.569717	8.402427
2940.571000	477.056945	217.375347	0.274485	18.903824	0.569704	8.403450
2940.591000	477.056945	217.366876	0.274487	18.903087	0.569708	8.403122
2940.611000	477.056945	217.378219	0.274485	18.904074	0.569702	8.403561
2940.631000	477.056945	217.363224	0.274488	18.902770	0.569710	8.402981
2940.651000	477.056945	217.373579	0.274486	18.903670	0.569704	8.403381
2940.671000	477.056945	217.361286	0.274489	18.902601	0.569711	8.402906
2940.691000	477.056945	217.366661	0.274488	18.903069	0.569708	8.403114
2940.711000	477.056945	217.352620	0.274491	18.901848	0.569715	8.402571
2940.731000	477.056945	217.365998	0.274488	18.903011	0.569708	8.403088
2940.751000	477.056945	217.355891	0.274490	18.902132	0.569714	8.402698
2940.771000	477.056945	217.359670	0.274489	18.902461	0.569712	8.402844
2940.791000	477.056945	217.353663	0.274491	18.901938	0.569715	8.402611
2940.811000	477.056945	217.365843	0.274488	18.902998	0.569708	8.403082
2940.831000	477.056945	217.353635	0.274491	18.901936	0.569715	8.402610
2940.851000	477.056945	217.360166	0.274489	18.902504	0.569711	8.402863
2940.871000	477.056945	217.359854	0.274489	18.902477	0.569711	8.402851
2940.891000	477.056945	217.361894	0.274489	18.902654	0.569710	8.402930
2940.911000	477.056945	217.368586	0.274487	18.903236	0.569707	8.403188
2940.931000	477.056945	217.360340	0.274489	18.902519	0.569711	8.402870
2940.951000	477.056945	217.355679	0.274490	18.902114	0.569714	8.402689
2940.971000	477.056945	217.351728	0.274491	18.901770	0.569716	8.402537
2940.991000	477.056945	217.356719	0.274490	18.902204	0.569713	8.402730
2941.011000	477.056945	217.357770	0.274490	18.902295	0.569713	8.402770
2941.031000	477.056945	217.356308	0.274490	18.902168	0.569713	8.402714
2941.051000	477.056945	217.363052	0.274488	18.902755	0.569710	8.402974
2941.071000	477.056945	217.351723	0.274491	18.901770	0.569716	8.402536
2941.091000	477.056945	217.351460	0.274492	18.901747	0.569716	8.402526
2941.111000	477.056945	217.362574	0.274489	18.902713	0.569710	8.402956
2941.131000	477.056945	217.355857	0.274490	18.902129	0.569714	8.402696
2941.151000	477.056945	217.372681	0.274486	18.903592	0.569705	8.403347
2941.171000	477.056945	217.352712	0.274491	18.901856	0.569715	8.402575
2941.191000	477.056945	217.345071	0.274493	18.901191	0.569719	8.402279
2941.211000	477.056945	217.351249	0.274492	18.901728	0.569716	8.402518
2941.231000	477.056945	217.339467	0.274495	18.900704	0.569722	8.402063
2941.251000	477.056945	217.339044	0.274495	18.900667	0.569722	8.402046
2941.271000	477.056945	217.341230	0.274494	18.900857	0.569721	8.402131
2941.291000	477.056945	217.346129	0.274493	18.901283	0.569719	8.402320
2941.311000	477.056945	217.355714	0.274490	18.902117	0.569714	8.402691
2941.331000	477.056945	217.351082	0.274492	18.901714	0.569716	8.402512
2941.351000	477.056945	217.330249	0.274497	18.899902	0.569727	8.401706
2941.371000	477.056945	217.355118	0.274491	18.902065	0.569714	8.402668
2941.391000	477.056945	217.340616	0.274494	18.900804	0.569721	8.402107
2941.411000	477.056945	217.346440	0.274493	18.901310	0.569718	8.402332
2941.431000	477.056945	217.331515	0.274497	18.900012	0.569726	8.401755
2941.451000	477.056945	217.351758	0.274491	18.901773	0.569716	8.402538
2941.471000	477.056945	217.356211	0.274490	18.902160	0.569713	8.402710
2941.491000	477.056945	217.350183	0.274492	18.901636	0.569716	8.402477
2941.511000	477.056945	217.356312	0.274490	18.902169	0.569713	8.402714
2941.531000	477.056945	217.345985	0.274493	18.901271	0.569719	8.402315
2941.551000	477.056945	217.348167	0.274492	18.901460	0.569717	8.402399
2941.571000	477.056945	217.362794	0.274489	18.902732	0.569710	8.402964
2941.591000	477.056945	217.352450	0.274491	18.901833	0.569715	8.402565
2941.611000	477.056945	217.344939	0.274493	18.901180	0.569719	8.402274
2941.631000	477.056945	217.360036	0.274489	18.902493	0.569711	8.402858
2941.651000	477.056945	217.348798	0.274492	18.901515	0.569717	8.402423
2941.671000	477.056945	217.351610	0.274491	18.901760	0.569716	8.402532
2941.691000	477.056945	217.349853	0.274492	18.901607	0.569717	8.402464
2941.711000	477.056945	217.346152	0.274493	18.901285	0.569719	8.402321
2941.731000	477.056945	217.334839	0.274496	18.900301	0.569724	8.401884
2941.751000	477.056945	217.337267	0.274495	18.900512	0.569723	8.401978
2941.771000	477.056945	217.336663	0.274495	18.900460	0.569723	8.401954
2941.791000	477.056945	217.327321	0.274498	18.899647	0.569728	8.401593
2941.811000	477.056945	217.330480	0.274497	18.899922	0.569727	8.401715
2941.831000	477.056945	217.339136	0.274495	18.900675	0.569722	8.402050
2941.851000	477.056945	217.322727	0.274499	18.899248	0.569730	8.401416
2941.871000	477.056945	217.326806	0.274498	18.899603	0.569728	8.401573
2941.891000	477.056945	217.343536	0.274494	18.901058	0.569720	8.402220
2941.911000	477.056945	217.344272	0.274493	18.901122	0.569719	8.402248
2941.931000	477.056945	217.327286	0.274498	18.899644	0.569728	8.401592
2941.951000	477.056945	217.335219	0.274496	18.900334	0.569724	8.401898
2941.971000	477.056945	217.333916	0.274496	18.900221	0.569725	8.401848
2941.991000	477.056945	217.321705	0.274499	18.899159	0.569731	8.401376
2942.011000	477.056945	217.313325	0.274501	18.898430	0.569735	8.401052
2942.031000	477.056945	217.325531	0.274498	18.899492	0.569729	8.401524
2942.051000	477.056945	217.323548	0.274499	18.899319	0.569730	8.401447
2942.071000	477.056945	217.315959	0.274501	18.898659	0.569734	8.401154
2942.091000	477.056945	217.321566	0.274499	18.899147	0.569731	8.401371
2942.111000	477.056945	217.306168	0.274503	18.897808	0.569739	8.400775
2942.131000	477.056945	217.314712	0.274501	18.898551	0.569735	8.401106
2942.151000	477.056945	217.306780	0.274503	18.897861	0.569739	8.400799
2942.171000	477.056945	217.317530	0.274500	18.898796	0.569733	8.401215
2942.191000	477.056945	217.313256	0.274501	18.898424	0.569735	8.401049
2942.211000	477.056945	217.307803	0.274503	18.897950	0.569738	8.400839
2942.231000	477.056945	217.302808	0.274504	18.897516	0.569741	8.400645
2942.251000	477.056945	217.315669	0.274501	18.898634	0.569734	8.401143
2942.271000	477.056945	217.309829	0.274502	18.898126	0.569737	8.400917
2942.291000	477.056945	217.306446	0.274503	18.897832	0.569739	8.400786
2942.311000	477.056945	217.296574	0.274506	18.896974	0.569744	8.400404
2942.331000	477.056945	217.296882	0.274506	18.897000	0.569744	8.400416
2942.351000	477.056945	217.309761	0.274502	18.898120	0.569737	8.400914
2942.371000	477.056945	217.315488	0.274501	18.898618	0.569734	8.401136
2942.391000	477.056945	217.306385	0.274503	18.897827	0.569739	8.400784
2942.411000	477.056945	217.317497	0.274500	18.898793	0.569733	8.401213
2942.431000	477.056945	217.301308	0.274505	18.897385	0.569741	8.400588
2942.451000	477.056945	217.307378	0.274503	18.897913	0.569738	8.400822
2942.471000	477.056945	217.303402	0.274504	18.897567	0.569740	8.400668
2942.491000	477.056945	217.311892	0.274502	18.898306	0.569736	8.400997
2942.511000	477.056945	217.304503	0.274504	18.897663	0.569740	8.400711
2942.531000	477.056945	217.304139	0.274504	18.897632	0.569740	8.400697
2942.551000	477.056945	217.315489	0.274501	18.898619	0.569734	8.401136
2942.571000	477.056945	217.314086	0.274501	18.898497	0.569735	8.401081
2942.591000	477.056945	217.320028	0.274500	18.899013	0.569732	8.401311
2942.611000	477.056945	217.309413	0.274503	18.898090	0.569737	8.400901
2942.631000	477.056945	217.322616	0.274499	18.899238	0.569731	8.401411
2942.651000	477.056945	217.325402	0.274498	18.899481	0.569729	8.401519
2942.671000	477.056945	217.313894	0.274501	18.898480	0.569735	8.401074
2942.691000	477.056945	217.320346	0.274500	18.899041	0.569732	8.401323
2942.711000	477.056945	217.319363	0.274500	18.898955	0.569732	8.401285
2942.731000	477.056945	217.303051	0.274504	18.897537	0.569741	8.400655
2942.751000	477.056945	217.312562	0.274502	18.898364	0.569736	8.401023
2942.771000	477.056945	217.308367	0.274503	18.897999	0.569738	8.400860
2942.791000	477.056945	217.300747	0.274505	18.897337	0.569742	8.400566
2942.811000	477.056945	217.313234	0.274502	18.898422	0.569735	8.401049
2942.831000	477.056945	217.311978	0.274502	18.898313	0.569736	8.401000
2942.851000	477.056945	217.308352	0.274503	18.897998	0.569738	8.400860
2942.871000	477.056945	217.302927	0.274504	18.897526	0.569741	8.400650
2942.891000	477.056945	217.289310	0.274508	18.896342	0.569748	8.400124
2942.911000	477.056945	217.288531	0.274508	18.896274	0.569748	8.400094
2942.931000	477.056945	217.284929	0.274509	18.895961	0.569750	8.399954
2942.951000	477.056945	217.277255	0.274511	18.895294	0.569754	8.399658
2942.971000	477.056945	217.281589	0.274510	18.895670	0.569752	8.399825
2942.991000	477.056945	217.273807	0.274512	18.894994	0.569755	8.399524
2943.011000	477.056945	217.274566	0.274512	18.895060	0.569755	8.399554
2943.031000	477.056945	217.272559	0.274512	18.894885	0.569756	8.399476
2943.051000	477.056945	217.277653	0.274511	18.895328	0.569754	8.399673
2943.071000	477.056945	217.279704	0.274510	18.895507	0.569752	8.399752
2943.091000	477.056945	217.291125	0.274507	18.896500	0.569747	8.400194
2943.111000	477.056945	217.282133	0.274510	18.895718	0.569751	8.399846
2943.131000	477.056945	217.284791	0.274509	18.895949	0.569750	8.399949
2943.151000	477.056945	217.275828	0.274511	18.895169	0.569754	8.399602
2943.171000	477.056945	217.273181	0.274512	18.894939	0.569756	8.399500
2943.191000	477.056945	217.285370	0.274509	18.895999	0.569750	8.399971
2943.211000	477.056945	217.281588	0.274510	18.895670	0.569752	8.399825
2943.231000	477.056945	217.284141	0.274509	18.895892	0.569750	8.399924
2943.251000	477.056945	217.272851	0.274512	18.894911	0.569756	8.399487
2943.271000	477.056945	217.278986	0.274510	18.895444	0.569753	8.399725
2943.291000	477.056945	217.298918	0.274505	18.897178	0.569743	8.400495
2943.311000	477.056945	217.283066	0.274509	18.895799	0.569751	8.399882
2943.331000	477.056945	217.278742	0.274511	18.895423	0.569753	8.399715
2943.351000	477.056945	217.277590	0.274511	18.895323	0.569754	8.399671
2943.371000	477.056945	217.277837	0.274511	18.895344	0.569753	8.399680
2943.391000	477.056945	217.276573	0.274511	18.895234	0.569754	8.399631
2943.411000	477.056945	217.286305	0.274509	18.896081	0.569749	8.400007
2943.431000	477.056945	217.281361	0.274510	18.895651	0.569752	8.399816
2943.451000	477.056945	217.271851	0.274512	18.894824	0.569756	8.399449
2943.471000	477.056945	217.275849	0.274511	18.895171	0.569754	8.399603
2943.491000	477.056945	217.288524	0.274508	18.896274	0.569748	8.400093
2943.511000	477.056945	217.283309	0.274509	18.895820	0.569751	8.399892
2943.531000	477.056945	217.268242	0.274513	18.894510	0.569758	8.399309
2943.551000	477.056945	217.255609	0.274517	18.893411	0.569765	8.398821
2943.571000	477.056945	217.280928	0.274510	18.895613	0.569752	8.399800
2943.591000	477.056945	217.278294	0.274511	18.895384	0.569753	8.399698
2943.611000	477.056945	217.271441	0.274512	18.894788	0.569757	8.399433
2943.631000	477.056945	217.258982	0.274516	18.893705	0.569763	8.398951
2943.651000	477.056945	217.266268	0.274514	18.894338	0.569759	8.399233
2943.671000	477.056945	217.275214	0.274511	18.895116	0.569755	8.399579
2943.691000	477.056945	217.277774	0.274511	18.895339	0.569753	8.399678
2943.711000	477.056945	217.270095	0.274513	18.894671	0.569757	8.399381
2943.731000	477.056945	217.272746	0.274512	18.894901	0.569756	8.399483
2943.751000	477.056945	217.272296	0.274512	18.894862	0.569756	8.399466
2943.771000	477.056945	217.264850	0.274514	18.894215	0.569760	8.399178
2943.791000	477.056945	217.280068	0.274510	18.895538	0.569752	8.399766
2943.811000	477.056945	217.269625	0.274513	18.894630	0.569758	8.399363
2943.831000	477.056945	217.269400	0.274513	18.894611	0.569758	8.399354
2943.851000	477.056945	217.259247	0.274516	18.893728	0.569763	8.398961
2943.871000	477.056945	217.272198	0.274512	18.894854	0.569756	8.399462
2943.891000	477.056945	217.257690	0.274516	18.893592	0.569764	8.398901
2943.911000	477.056945	217.262966	0.274515	18.894051	0.569761	8.399105
2943.931000	477.056945	217.268635	0.274513	18.894544	0.569758	8.399324
2943.951000	477.056945	217.269412	0.274513	18.894612	0.569758	8.399354
2943.971000	477.056945	217.261569	0.274515	18.893929	0.569762	8.399051
2943.991000	477.056945	217.261311	0.274515	18.893907	0.569762	8.399041
2944.011000	477.056945	217.247040	0.274519	18.892666	0.569769	8.398490
2944.031000	477.056945	217.259976	0.274515	18.893791	0.569763	8.398990
2944.051000	477.056945	217.256696	0.274516	18.893506	0.569764	8.398863
2944.071000	477.056945	217.257216	0.274516	18.893551	0.569764	8.398883
2944.091000	477.056945	217.265153	0.274514	18.894241	0.569760	8.399190
2944.111000	477.056945	217.267089	0.274514	18.894409	0.569759	8.399265
2944.131000	477.056945	217.248456	0.274518	18.892789	0.569768	8.398544
2944.151000	477.056945	217.245867	0.274519	18.892564	0.569770	8.398444
2944.171000	477.056945	217.243438	0.274520	18.892353	0.569771	8.398350
2944.191000	477.056945	217.242584	0.274520	18.892278	0.569771	8.398317
2944.211000	477.056945	217.232798	0.274523	18.891427	0.569776	8.397939
2944.231000	477.056945	217.240508	0.274521	18.892098	0.569773	8.398237
2944.251000	477.056945	217.239810	0.274521	18.892037	0.569773	8.398210
2944.271000	477.056945	217.245385	0.274519	18.892522	0.569770	8.398426
2944.291000	477.056945	217.226943	0.274524	18.890918	0.569779	8.397713
2944.311000	477.056945	217.250479	0.274518	18.892965	0.569767	8.398623
2944.331000	477.056945	217.237522	0.274521	18.891838	0.569774	8.398122
2944.351000	477.056945	217.236602	0.274522	18.891758	0.569775	8.398086
2944.371000	477.056945	217.239134	0.274521	18.891978	0.569773	8.398184
2944.391000	477.056945	217.231712	0.274523	18.891333	0.569777	8.397897
2944.411000	477.056945	217.249530	0.274518	18.892883	0.569768	8.398586
2944.431000	477.056945	217.240019	0.274521	18.892055	0.569773	8.398218
2944.451000	477.056945	217.228586	0.274524	18.891061	0.569779	8.397776
2944.471000	477.056945	217.235233	0.274522	18.891639	0.569775	8.398033
2944.491000	477.056945	217.237227	0.274521	18.891813	0.569774	8.398110
2944.511000	477.056945	217.242190	0.274520	18.892244	0.569772	8.398302
2944.531000	477.056945	217.225515	0.274524	18.890794	0.569780	8.397657
2944.551000	477.056945	217.212985	0.274528	18.889704	0.569787	8.397173
2944.571000	477.056945	217.226509	0.274524	18.890881	0.569780	8.397696
2944.591000	477.056945	217.211211	0.274528	18.889550	0.569788	8.397104
2944.611000	477.056945	217.229554	0.274523	18.891145	0.569778	8.397814
2944.631000	477.056945	217.226651	0.274524	18.890893	0.569780	8.397701
2944.651000	477.056945	217.230011	0.274523	18.891185	0.569778	8.397831
2944.671000	477.056945	217.225521	0.274524	18.890795	0.569780	8.397658
2944.691000	477.056945	217.217840	0.274526	18.890127	0.569784	8.397361
2944.711000	477.056945	217.218443	0.274526	18.890179	0.569784	8.397384
2944.731000	477.056945	217.220151	0.274526	18.890328	0.569783	8.397450
2944.751000	477.056945	217.222429	0.274525	18.890526	0.569782	8.397538
2944.771000	477.056945	217.220564	0.274526	18.890364	0.569783	8.397466
2944.791000	477.056945	217.237601	0.274521	18.891845	0.569774	8.398125
2944.811000	477.056945	217.218263	0.274526	18.890163	0.569784	8.397377
2944.831000	477.056945	217.223945	0.274525	18.890658	0.569781	8.397597
2944.851000	477.056945	217.232721	0.274523	18.891421	0.569777	8.397936
2944.871000	477.056945	217.231842	0.274523	18.891344	0.569777	8.397902
2944.891000	477.056945	217.230026	0.274523	18.891186	0.569778	8.397832
2944.911000	477.056945	217.234600	0.274522	18.891584	0.569776	8.398009
2944.931000	477.056945	217.222855	0.274525	18.890563	0.569782	8.397555
2944.951000	477.056945	217.223281	0.274525	18.890600	0.569781	8.397571
2944.971000	477.056945	217.232310	0.274523	18.891385	0.569777	8.397920
2944.991000	477.056945	217.225889	0.274524	18.890827	0.569780	8.397672
2945.011000	477.056945	217.220800	0.274526	18.890384	0.569783	8.397475
2945.031000	477.056945	217.210238	0.274528	18.889465	0.569788	8.397067
2945.051000	477.056945	217.221667	0.274525	18.890459	0.569782	8.397509
2945.071000	477.056945	217.197802	0.274532	18.888384	0.569794	8.396586
2945.091000	477.056945	217.202843	0.274530	18.888822	0.569792	8.396781
2945.111000	477.056945	217.208520	0.274529	18.889316	0.569789	8.397000
2945.131000	477.056945	217.199273	0.274531	18.888512	0.569794	8.396643
2945.151000	477.056945	217.209738	0.274529	18.889422	0.569788	8.397048
2945.171000	477.056945	217.208416	0.274529	18.889307	0.569789	8.396996
2945.191000	477.056945	217.210462	0.274528	18.889485	0.569788	8.397076
2945.211000	477.056945	217.198409	0.274532	18.888437	0.569794	8.396610
2945.231000	477.056945	217.221931	0.274525	18.890482	0.569782	8.397519
2945.251000	477.056945	217.209367	0.274529	18.889390	0.569788	8.397033
2945.271000	477.056945	217.214976	0.274527	18.889878	0.569786	8.397250
2945.291000	477.056945	217.201588	0.274531	18.888713	0.569792	8.396732
2945.311000	477.056945	217.203116	0.274530	18.888846	0.569792	8.396792
2945.331000	477.056945	217.211031	0.274528	18.889534	0.569788	8.397098
2945.351000	477.056945	217.193459	0.274533	18.888006	0.569797	8.396418
2945.371000	477.056945	217.209084	0.274529	18.889365	0.569789	8.397022
2945.391000	477.056945	217.214258	0.274527	18.889815	0.569786	8.397222
2945.411000	477.056945	217.207349	0.274529	18.889214	0.569789	8.396955
2945.431000	477.056945	217.189037	0.274534	18.887622	0.569799	8.396247
2945.451000	477.056945	217.211774	0.274528	18.889599	0.569787	8.397126
2945.471000	477.056945	217.207356	0.274529	18.889215	0.569789	8.396955
2945.491000	477.056945	217.201711	0.274531	18.888724	0.569792	8.396737
2945.511000	477.056945	217.213857	0.274527	18.889780	0.569786	8.397207
2945.531000	477.056945	217.207605	0.274529	18.889237	0.569789	8.396965
2945.551000	477.056945	217.199082	0.274531	18.888495	0.569794	8.396636
2945.571000	477.056945	217.198527	0.274531	18.888447	0.569794	8.396614
2945.591000	477.056945	217.196115	0.274532	18.888237	0.569795	8.396521
2945.611000	477.056945	217.193650	0.274533	18.888023	0.569796	8.396426
2945.631000	477.056945	217.182356	0.274536	18.887041	0.569802	8.395989
2945.651000	477.056945	217.204364	0.274530	18.888955	0.569791	8.396840
2945.671000	477.056945	217.204441	0.274530	18.888961	0.569791	8.396843
2945.691000	477.056945	217.183509	0.274535	18.887141	0.569802	8.396034
2945.711000	477.056945	217.185907	0.274535	18.887350	0.569800	8.396126
2945.731000	477.056945	217.183915	0.274535	18.887176	0.569801	8.396049
2945.751000	477.056945	217.188525	0.274534	18.887577	0.569799	8.396227
2945.771000	477.056945	217.176795	0.274537	18.886557	0.569805	8.395774
2945.791000	477.056945	217.185880	0.274535	18.887347	0.569800	8.396125
2945.811000	477.056945	217.184593	0.274535	18.887235	0.569801	8.396075
2945.831000	477.056945	217.185141	0.274535	18.887283	0.569801	8.396097
2945.851000	477.056945	217.187856	0.274534	18.887519	0.569799	8.396202
2945.871000	477.056945	217.190400	0.274534	18.887740	0.569798	8.396300
2945.891000	477.056945	217.197405	0.274532	18.888349	0.569795	8.396571
2945.911000	477.056945	217.190164	0.274534	18.887720	0.569798	8.396291
2945.931000	477.056945	217.179061	0.274537	18.886754	0.569804	8.395862
2945.951000	477.056945	217.183749	0.274535	18.887162	0.569802	8.396043
2945.971000	477.056945	217.188895	0.274534	18.887609	0.569799	8.396242
2945.991000	477.056945	217.184312	0.274535	18.887211	0.569801	8.396065
2946.011000	477.056945	217.162776	0.274541	18.885338	0.569812	8.395232
2946.031000	477.056945	217.192805	0.274533	18.887949	0.569797	8.396393
2946.051000	477.056945	217.167801	0.274540	18.885775	0.569810	8.395426
2946.071000	477.056945	217.180488	0.274536	18.886878	0.569803	8.395917
2946.091000	477.056945	217.181248	0.274536	18.886944	0.569803	8.395946
2946.111000	477.056945	217.176385	0.274537	18.886521	0.569805	8.395758
2946.131000	477.056945	217.167770	0.274540	18.885772	0.569810	8.395425
2946.151000	477.056945	217.178079	0.274537	18.886669	0.569804	8.395824
2946.171000	477.056945	217.200273	0.274531	18.888599	0.569793	8.396682
2946.191000	477.056945	217.200119	0.274531	18.888585	0.569793	8.396676
2946.211000	477.056945	217.188596	0.274534	18.887583	0.569799	8.396230
2946.231000	477.056945	217.185738	0.274535	18.887335	0.569801	8.396120
2946.251000	477.056945	217.184406	0.274535	18.887219	0.569801	8.396068
2946.271000	477.056945	217.183962	0.274535	18.887180	0.569801	8.396051
2946.291000	477.056945	217.189341	0.274534	18.887648	0.569799	8.396259
2946.311000	477.056945	217.178207	0.274537	18.886680	0.569804	8.395829
2946.331000	477.056945	217.186903	0.274535	18.887436	0.569800	8.396165
2946.351000	477.056945	217.166772	0.274540	18.885686	0.569810	8.395386
2946.371000	477.056945	217.189107	0.274534	18.887628	0.569799	8.396250
2946.391000	477.056945	217.169135	0.274539	18.885891	0.569809	8.395478
2946.411000	477.056945	217.185891	0.274535	18.887348	0.569800	8.396126
2946.431000	477.056945	217.181646	0.274536	18.886979	0.569803	8.395962
2946.451000	477.056945	217.184105	0.274535	18.887193	0.569801	8.396057
2946.471000	477.056945	217.163909	0.274541	18.885437	0.569812	8.395276
2946.491000	477.056945	217.174479	0.274538	18.886356	0.569806	8.395684
2946.511000	477.056945	217.167189	0.274540	18.885722	0.569810	8.395403
2946.531000	477.056945	217.167632	0.274540	18.885760	0.569810	8.395420
2946.551000	477.056945	217.172695	0.274538	18.886201	0.569807	8.395615
2946.571000	477.056945	217.160083	0.274542	18.885104	0.569814	8.395128
2946.591000	477.056945	217.162167	0.274541	18.885285	0.569813	8.395208
2946.611000	477.056945	217.163304	0.274541	18.885384	0.569812	8.395252
2946.631000	477.056945	217.166986	0.274540	18.885704	0.569810	8.395395
2946.651000	477.056945	217.160058	0.274542	18.885102	0.569814	8.395127
2946.671000	477.056945	217.166142	0.274540	18.885631	0.569811	8.395362
2946.691000	477.056945	217.170643	0.274539	18.886022	0.569808	8.395536
2946.711000	477.056945	217.153922	0.274543	18.884568	0.569817	8.394890
2946.731000	477.056945	217.152210	0.274544	18.884419	0.569818	8.394824
2946.751000	477.056945	217.171392	0.274539	18.886087	0.569808	8.395565
2946.771000	477.056945	217.150070	0.274544	18.884233	0.569819	8.394741
2946.791000	477.056945	217.163882	0.274541	18.885434	0.569812	8.395275
2946.811000	477.056945	217.141372	0.274546	18.883477	0.569823	8.394405
2946.831000	477.056945	217.164282	0.274540	18.885469	0.569812	8.395290
2946.851000	477.056945	217.162163	0.274541	18.885285	0.569813	8.395208
2946.871000	477.056945	217.160281	0.274541	18.885121	0.569814	8.395136
2946.891000	477.056945	217.147957	0.274545	18.884049	0.569820	8.394659
2946.911000	477.056945	217.150686	0.274544	18.884287	0.569818	8.394765
2946.931000	477.056945	217.152695	0.274543	18.884461	0.569817	8.394842
2946.951000	477.056945	217.146656	0.274545	18.883936	0.569821	8.394609
2946.971000	477.056945	217.147561	0.274545	18.884015	0.569820	8.394644
2946.991000	477.056945	217.151233	0.274544	18.884334	0.569818	8.394786
2947.011000	477.056945	217.147580	0.274545	18.884017	0.569820	8.394645
2947.031000	477.056945	217.144983	0.274545	18.883791	0.569821	8.394544
2947.051000	477.056945	217.147298	0.274545	18.883992	0.569820	8.394634
2947.071000	477.056945	217.157206	0.274542	18.884854	0.569815	8.395017
2947.091000	477.056945	217.158247	0.274542	18.884944	0.569815	8.395057
2947.111000	477.056945	217.153776	0.274543	18.884555	0.569817	8.394884
2947.131000	477.056945	217.150888	0.274544	18.884304	0.569818	8.394772
2947.151000	477.056945	217.142651	0.274546	18.883588	0.569823	8.394454
2947.171000	477.056945	217.142073	0.274546	18.883538	0.569823	8.394432
2947.191000	477.056945	217.157258	0.274542	18.884858	0.569815	8.395019
2947.211000	477.056945	217.132169	0.274549	18.882676	0.569828	8.394049
2947.231000	477.056945	217.143935	0.274546	18.883700	0.569822	8.394504
2947.251000	477.056945	217.137761	0.274547	18.883163	0.569825	8.394265
2947.271000	477.056945	217.141486	0.274546	18.883487	0.569823	8.394409
2947.291000	477.056945	217.129078	0.274550	18.882407	0.569830	8.393929
2947.311000	477.056945	217.129521	0.274550	18.882446	0.569829	8.393946
2947.331000	477.056945	217.139807	0.274547	18.883341	0.569824	8.394344
2947.351000	477.056945	217.143302	0.274546	18.883644	0.569822	8.394479
2947.371000	477.056945	217.129080	0.274550	18.882408	0.569830	8.393929
2947.391000	477.056945	217.130117	0.274549	18.882498	0.569829	8.393969
2947.411000	477.056945	217.131762	0.274549	18.882641	0.569828	8.394033
2947.431000	477.056945	217.131662	0.274549	18.882632	0.569828	8.394029
2947.451000	477.056945	217.142203	0.274546	18.883549	0.569823	8.394437
2947.471000	477.056945	217.140855	0.274547	18.883432	0.569823	8.394385
2947.491000	477.056945	217.131966	0.274549	18.882659	0.569828	8.394041
2947.511000	477.056945	217.118895	0.274552	18.881522	0.569835	8.393536
2947.531000	477.056945	217.133489	0.274548	18.882791	0.569827	8.394100
2947.551000	477.056945	217.144967	0.274545	18.883789	0.569821	8.394544
2947.571000	477.056945	217.142985	0.274546	18.883617	0.569822	8.394467
2947.591000	477.056945	217.127865	0.274550	18.882302	0.569830	8.393882
2947.611000	477.056945	217.124140	0.274551	18.881978	0.569832	8.393738
2947.631000	477.056945	217.134792	0.274548	18.882904	0.569827	8.394150
2947.651000	477.056945	217.127027	0.274550	18.882229	0.569831	8.393850
2947.671000	477.056945	217.131968	0.274549	18.882659	0.569828	8.394041
2947.691000	477.056945	217.123627	0.274551	18.881933	0.569832	8.393719
2947.711000	477.056945	217.126700	0.274550	18.882201	0.569831	8.393837
2947.731000	477.056945	217.129586	0.274549	18.882452	0.569829	8.393949
2947.751000	477.056945	217.122056	0.274551	18.881797	0.569833	8.393658
2947.771000	477.056945	217.118493	0.274552	18.881487	0.569835	8.393520
2947.791000	477.056945	217.112639	0.274554	18.880978	0.569838	8.393294
2947.811000	477.056945	217.120166	0.274552	18.881633	0.569834	8.393585
2947.831000	477.056945	217.120811	0.274552	18.881689	0.569834	8.393610
2947.851000	477.056945	217.121625	0.274552	18.881759	0.569833	8.393641
2947.871000	477.056945	217.118284	0.274552	18.881469	0.569835	8.393512
2947.891000	477.056945	217.125196	0.274551	18.882070	0.569831	8.393779
2947.911000	477.056945	217.120765	0.274552	18.881685	0.569834	8.393608
2947.931000	477.056945	217.123509	0.274551	18.881923	0.569832	8.393714
2947.951000	477.056945	217.126951	0.274550	18.882223	0.569831	8.393847
2947.971000	477.056945	217.126066	0.274550	18.882146	0.569831	8.393813
2947.991000	477.056945	217.122304	0.274551	18.881818	0.569833	8.393667
2948.011000	477.056945	217.103444	0.274556	18.880178	0.569843	8.392938
2948.031000	477.056945	217.120935	0.274552	18.881699	0.569834	8.393614
2948.051000	477.056945	217.118275	0.274552	18.881468	0.569835	8.393512
2948.071000	477.056945	217.106274	0.274556	18.880424	0.569841	8.393048
2948.091000	477.056945	217.106773	0.274555	18.880468	0.569841	8.393067
2948.111000	477.056945	217.119505	0.274552	18.881575	0.569834	8.393559
2948.131000	477.056945	217.111366	0.274554	18.880867	0.569839	8.393245
2948.151000	477.056945	217.105233	0.274556	18.880334	0.569842	8.393007
2948.171000	477.056945	217.101960	0.274557	18.880049	0.569843	8.392881
2948.191000	477.056945	217.120397	0.274552	18.881653	0.569834	8.393594
2948.211000	477.056945	217.100931	0.274557	18.879960	0.569844	8.392841
2948.231000	477.056945	217.114429	0.274553	18.881134	0.569837	8.393363
2948.251000	477.056945	217.110357	0.274555	18.880779	0.569839	8.393206
2948.271000	477.056945	217.112075	0.274554	18.880929	0.569838	8.393272
2948.291000	477.056945	217.126908	0.274550	18.882219	0.569831	8.393845
2948.311000	477.056945	217.111226	0.274554	18.880855	0.569839	8.393239
2948.331000	477.056945	217.115350	0.274553	18.881214	0.569837	8.393399
2948.351000	477.056945	217.113330	0.274554	18.881038	0.569838	8.393321
2948.371000	477.056945	217.106957	0.274555	18.880484	0.569841	8.393074
2948.391000	477.056945	217.116411	0.274553	18.881306	0.569836	8.393440
2948.411000	477.056945	217.103991	0.274556	18.880226	0.569842	8.392959
2948.431000	477.056945	217.104718	0.274556	18.880289	0.569842	8.392988
2948.451000	477.056945	217.094785	0.274559	18.879425	0.569847	8.392604
2948.471000	477.056945	217.101519	0.274557	18.880011	0.569844	8.392864
2948.491000	477.056945	217.102301	0.274557	18.880079	0.569843	8.392894
2948.511000	477.056945	217.093032	0.274559	18.879273	0.569848	8.392536
2948.531000	477.056945	217.099644	0.274557	18.879848	0.569845	8.392791
2948.551000	477.056945	217.092519	0.274559	18.879228	0.569848	8.392516
2948.571000	477.056945	217.092234	0.274559	18.879203	0.569848	8.392505
2948.591000	477.056945	217.104946	0.274556	18.880309	0.569842	8.392996
2948.611000	477.056945	217.099557	0.274557	18.879840	0.569845	8.392788
2948.631000	477.056945	217.086766	0.274561	18.878728	0.569851	8.392294
2948.651000	477.056945	217.085395	0.274561	18.878609	0.569852	8.392241
2948.671000	477.056945	217.086958	0.274561	18.878745	0.569851	8.392301
2948.691000	477.056945	217.095404	0.274558	18.879479	0.569847	8.392628
2948.711000	477.056945	217.091194	0.274560	18.879113	0.569849	8.392465
2948.731000	477.056945	217.094777	0.274559	18.879425	0.569847	8.392603
2948.751000	477.056945	217.086807	0.274561	18.878731	0.569851	8.392295
2948.771000	477.056945	217.087551	0.274560	18.878796	0.569851	8.392324
2948.791000	477.056945	217.091006	0.274560	18.879097	0.569849	8.392457
2948.811000	477.056945	217.102947	0.274556	18.880135	0.569843	8.392919
2948.831000	477.056945	217.097931	0.274558	18.879699	0.569845	8.392725
2948.851000	477.056945	217.094147	0.274559	18.879370	0.569847	8.392579
2948.871000	477.056945	217.099253	0.274557	18.879814	0.569845	8.392776
2948.891000	477.056945	217.099536	0.274557	18.879838	0.569845	8.392787
2948.911000	477.056945	217.089552	0.274560	18.878970	0.569850	8.392401
2948.931000	477.056945	217.092840	0.274559	18.879256	0.569848	8.392528
2948.951000	477.056945	217.086338	0.274561	18.878691	0.569851	8.392277
2948.971000	477.056945	217.092420	0.274559	18.879220	0.569848	8.392512
2948.991000	477.056945	217.078569	0.274563	18.878015	0.569855	8.391977
2949.011000	477.056945	217.087292	0.274561	18.878774	0.569851	8.392314
2949.031000	477.056945	217.093413	0.274559	18.879306	0.569848	8.392551
2949.051000	477.056945	217.087068	0.274561	18.878754	0.569851	8.392305
2949.071000	477.056945	217.082535	0.274562	18.878360	0.569853	8.392130
2949.091000	477.056945	217.080351	0.274562	18.878170	0.569854	8.392046
2949.111000	477.056945	217.079319	0.274563	18.878080	0.569855	8.392006
2949.131000	477.056945	217.078945	0.274563	18.878048	0.569855	8.391991
2949.151000	477.056945	217.095628	0.274558	18.879499	0.569847	8.392636
2949.171000	477.056945	217.085221	0.274561	18.878594	0.569852	8.392234
2949.191000	477.056945	217.071489	0.274565	18.877399	0.569859	8.391703
2949.211000	477.056945	217.086508	0.274561	18.878705	0.569851	8.392284
2949.231000	477.056945	217.088861	0.274560	18.878910	0.569850	8.392375
2949.251000	477.056945	217.088232	0.274560	18.878855	0.569850	8.392350
2949.271000	477.056945	217.074767	0.274564	18.877684	0.569857	8.391830
2949.291000	477.056945	217.093116	0.274559	18.879280	0.569848	8.392539
2949.311000	477.056945	217.083201	0.274562	18.878418	0.569853	8.392156
2949.331000	477.056945	217.074691	0.274564	18.877678	0.569857	8.391827
2949.351000	477.056945	217.082469	0.274562	18.878354	0.569853	8.392127
2949.371000	477.056945	217.067750	0.274566	18.877074	0.569861	8.391558
2949.391000	477.056945	217.062962	0.274567	18.876658	0.569863	8.391373
2949.411000	477.056945	217.079962	0.274562	18.878136	0.569855	8.392031
2949.431000	477.056945	217.054615	0.274569	18.875932	0.569868	8.391051
2949.451000	477.056945	217.053128	0.274569	18.875803	0.569868	8.390993
2949.471000	477.056945	217.056982	0.274568	18.876138	0.569866	8.391142
2949.491000	477.056945	217.067378	0.274566	18.877042	0.569861	8.391544
2949.511000	477.056945	217.059353	0.274568	18.876344	0.569865	8.391234
2949.531000	477.056945	217.069403	0.274565	18.877218	0.569860	8.391622
2949.551000	477.056945	217.064999	0.274566	18.876835	0.569862	8.391452
2949.571000	477.056945	217.051083	0.274570	18.875625	0.569869	8.390914
2949.591000	477.056945	217.039668	0.274573	18.874632	0.569875	8.390473
2949.611000	477.056945	217.046939	0.274571	18.875264	0.569872	8.390754
2949.631000	477.056945	217.048387	0.274571	18.875390	0.569871	8.390810
2949.651000	477.056945	217.061017	0.274567	18.876489	0.569864	8.391298
2949.671000	477.056945	217.053351	0.274569	18.875822	0.569868	8.391002
2949.691000	477.056945	217.058446	0.274568	18.876265	0.569866	8.391199
2949.711000	477.056945	217.065078	0.274566	18.876842	0.569862	8.391455
2949.731000	477.056945	217.066922	0.274566	18.877002	0.569861	8.391526
2949.751000	477.056945	217.063117	0.274567	18.876671	0.569863	8.391379
2949.771000	477.056945	217.055740	0.274569	18.876030	0.569867	8.391094
2949.791000	477.056945	217.061510	0.274567	18.876532	0.569864	8.391317
2949.811000	477.056945	217.053208	0.274569	18.875810	0.569868	8.390996
2949.831000	477.056945	217.036375	0.274574	18.874346	0.569877	8.390346
2949.851000	477.056945	217.045809	0.274571	18.875166	0.569872	8.390710
2949.871000	477.056945	217.030137	0.274575	18.873803	0.569880	8.390104
2949.891000	477.056945	217.031461	0.274575	18.873918	0.569879	8.390156
2949.911000	477.056945	217.039456	0.274573	18.874614	0.569875	8.390465
2949.931000	477.056945	217.038587	0.274573	18.874538	0.569876	8.390431
2949.951000	477.056945	217.045219	0.274572	18.875115	0.569872	8.390687
2949.971000	477.056945	217.046125	0.274571	18.875194	0.569872	8.390722
2949.991000	477.056945	217.042572	0.274572	18.874885	0.569874	8.390585
2950.011000	477.056945	217.042047	0.274572	18.874839	0.569874	8.390565
2950.031000	477.056945	217.033405	0.274575	18.874087	0.569878	8.390231
2950.051000	477.056945	217.046483	0.274571	18.875225	0.569872	8.390736
2950.071000	477.056945	217.037993	0.274573	18.874486	0.569876	8.390408
2950.091000	477.056945	217.027079	0.274576	18.873537	0.569882	8.389986
2950.111000	477.056945	217.039103	0.274573	18.874583	0.569876	8.390451
2950.131000	477.056945	217.041645	0.274572	18.874804	0.569874	8.390549
2950.151000	477.056945	217.038565	0.274573	18.874536	0.569876	8.390430
2950.171000	477.056945	217.017734	0.274579	18.872725	0.569886	8.389625
2950.191000	477.056945	217.028076	0.274576	18.873624	0.569881	8.390025
2950.211000	477.056945	217.035361	0.274574	18.874258	0.569877	8.390306
2950.231000	477.056945	217.044824	0.274572	18.875080	0.569873	8.390672
2950.251000	477.056945	217.044074	0.274572	18.875015	0.569873	8.390643
2950.271000	477.056945	217.028310	0.274576	18.873644	0.569881	8.390034
2950.291000	477.056945	217.034675	0.274574	18.874198	0.569878	8.390280
2950.311000	477.056945	217.039600	0.274573	18.874626	0.569875	8.390470
2950.331000	477.056945	217.037241	0.274574	18.874421	0.569876	8.390379
2950.351000	477.056945	217.032723	0.274575	18.874028	0.569879	8.390204
2950.371000	477.056945	217.021104	0.274578	18.873018	0.569885	8.389755
2950.391000	477.056945	217.033693	0.274575	18.874112	0.569878	8.390242
2950.411000	477.056945	217.030670	0.274575	18.873850	0.569880	8.390125
2950.431000	477.056945	217.032922	0.274575	18.874045	0.569879	8.390212
2950.451000	477.056945	217.036467	0.274574	18.874354	0.569877	8.390349
2950.471000	477.056945	217.032295	0.274575	18.873991	0.569879	8.390188
2950.491000	477.056945	217.034521	0.274574	18.874184	0.569878	8.390274
2950.511000	477.056945	217.047447	0.274571	18.875309	0.569871	8.390774
2950.531000	477.056945	217.025867	0.274577	18.873432	0.569882	8.389939
2950.551000	477.056945	217.026507	0.274576	18.873488	0.569882	8.389964
2950.571000	477.056945	217.023509	0.274577	18.873227	0.569883	8.389848
2950.591000	477.056945	217.021774	0.274578	18.873076	0.569884	8.389781
2950.611000	477.056945	217.027890	0.274576	18.873608	0.569881	8.390018
2950.631000	477.056945	217.025372	0.274577	18.873389	0.569883	8.389920
2950.651000	477.056945	217.020657	0.274578	18.872979	0.569885	8.389738
2950.671000	477.056945	217.014438	0.274580	18.872438	0.569888	8.389497
2950.691000	477.056945	217.028771	0.274576	18.873684	0.569881	8.390052
2950.711000	477.056945	217.036610	0.274574	18.874366	0.569877	8.390355
2950.731000	477.056945	217.029852	0.274576	18.873778	0.569880	8.390093
2950.751000	477.056945	217.040748	0.274573	18.874726	0.569875	8.390515
2950.771000	477.056945	217.025858	0.274577	18.873431	0.569882	8.389939
2950.791000	477.056945	217.021502	0.274578	18.873052	0.569885	8.389771
2950.811000	477.056945	217.016719	0.274579	18.872636	0.569887	8.389586
2950.831000	477.056945	217.022778	0.274577	18.873163	0.569884	8.389820
2950.851000	477.056945	217.021493	0.274578	18.873052	0.569885	8.389770
2950.871000	477.056945	217.024130	0.274577	18.873281	0.569883	8.389872
2950.891000	477.056945	217.025474	0.274577	18.873398	0.569882	8.389924
2950.911000	477.056945	217.014080	0.274580	18.872407	0.569888	8.389484
2950.931000	477.056945	217.027579	0.274576	18.873581	0.569881	8.390005
2950.951000	477.056945	217.017962	0.274579	18.872744	0.569886	8.389634
2950.971000	477.056945	217.028129	0.274576	18.873629	0.569881	8.390027
2950.991000	477.056945	217.013909	0.274580	18.872392	0.569888	8.389477
2951.011000	477.056945	217.018601	0.274578	18.872800	0.569886	8.389658
2951.031000	477.056945	217.022209	0.274578	18.873114	0.569884	8.389798
2951.051000	477.056945	217.022475	0.274577	18.873137	0.569884	8.389808
2951.071000	477.056945	217.022888	0.274577	18.873173	0.569884	8.389824
2951.091000	477.056945	217.024491	0.274577	18.873312	0.569883	8.389886
2951.111000	477.056945	217.014298	0.274580	18.872426	0.569888	8.389492
2951.131000	477.056945	217.027857	0.274576	18.873605	0.569881	8.390016
2951.151000	477.056945	217.031700	0.274575	18.873939	0.569879	8.390165
2951.171000	477.056945	217.035433	0.274574	18.874264	0.569877	8.390309
2951.191000	477.056945	217.014243	0.274580	18.872421	0.569888	8.389490
2951.211000	477.056945	217.016271	0.274579	18.872597	0.569887	8.389568
2951.231000	477.056945	217.008641	0.274581	18.871934	0.569891	8.389273
2951.251000	477.056945	217.023707	0.274577	18.873244	0.569883	8.389856
2951.271000	477.056945	217.021042	0.274578	18.873012	0.569885	8.389753
2951.291000	477.056945	217.016447	0.274579	18.872613	0.569887	8.389575
2951.311000	477.056945	217.023413	0.274577	18.873218	0.569884	8.389844
2951.331000	477.056945	217.024195	0.274577	18.873286	0.569883	8.389875
2951.351000	477.056945	217.011768	0.274580	18.872206	0.569889	8.389394
2951.371000	477.056945	217.005648	0.274582	18.871674	0.569893	8.389158
2951.391000	477.056945	217.013185	0.274580	18.872329	0.569889	8.389449
2951.411000	477.056945	217.009190	0.274581	18.871982	0.569891	8.389295
2951.431000	477.056945	217.011781	0.274580	18.872207	0.569889	8.389395
2951.451000	477.056945	217.013794	0.274580	18.872382	0.569888	8.389473
2951.471000	477.056945	217.010901	0.274581	18.872130	0.569890	8.389361
2951.491000	477.056945	217.015681	0.274579	18.872546	0.569887	8.389546
2951.511000	477.056945	216.993774	0.274585	18.870641	0.569899	8.388699
2951.531000	477.056945	217.006600	0.274582	18.871756	0.569892	8.389194
2951.551000	477.056945	217.016600	0.274579	18.872626	0.569887	8.389581
2951.571000	477.056945	217.027434	0.274576	18.873568	0.569881	8.390000
2951.591000	477.056945	217.000524	0.274583	18.871228	0.569895	8.388960
2951.611000	477.056945	216.990820	0.274586	18.870384	0.569900	8.388584
2951.631000	477.056945	216.995052	0.274585	18.870752	0.569898	8.388748
2951.651000	477.056945	217.002301	0.274583	18.871382	0.569894	8.389028
2951.671000	477.056945	217.002091	0.274583	18.871364	0.569894	8.389020
2951.691000	477.056945	217.002207	0.274583	18.871374	0.569894	8.389025
2951.711000	477.056945	216.993219	0.274585	18.870593	0.569899	8.388677
2951.731000	477.056945	216.991024	0.274586	18.870402	0.569900	8.388592
2951.751000	477.056945	216.993343	0.274585	18.870603	0.569899	8.388682
2951.771000	477.056945	217.004300	0.274582	18.871556	0.569893	8.389106
2951.791000	477.056945	217.011844	0.274580	18.872212	0.569889	8.389397
2951.811000	477.056945	216.992574	0.274585	18.870537	0.569899	8.388652
2951.831000	477.056945	217.001401	0.274583	18.871304	0.569895	8.388993
2951.851000	477.056945	217.010132	0.274581	18.872063	0.569890	8.389331
2951.871000	477.056945	217.015083	0.274579	18.872494	0.569888	8.389522
2951.891000	477.056945	217.005750	0.274582	18.871682	0.569893	8.389162
2951.911000	477.056945	217.011650	0.274580	18.872196	0.569890	8.389390
2951.931000	477.056945	217.008690	0.274581	18.871938	0.569891	8.389275
2951.951000	477.056945	217.002821	0.274583	18.871428	0.569894	8.389048
2951.971000	477.056945	217.007338	0.274581	18.871821	0.569892	8.389223
2951.991000	477.056945	216.994934	0.274585	18.870742	0.569898	8.388743
2952.011000	477.056945	216.993094	0.274585	18.870582	0.569899	8.388672
2952.031000	477.056945	216.995607	0.274585	18.870800	0.569898	8.388769
2952.051000	477.056945	216.997386	0.274584	18.870955	0.569897	8.388838
2952.071000	477.056945	216.995664	0.274584	18.870805	0.569898	8.388772
2952.091000	477.056945	216.979270	0.274589	18.869380	0.569906	8.388138
2952.111000	477.056945	216.993265	0.274585	18.870597	0.569899	8.388679
2952.131000	477.056945	216.996330	0.274584	18.870863	0.569897	8.388797
2952.151000	477.056945	216.993532	0.274585	18.870620	0.569899	8.388689
2952.171000	477.056945	216.982012	0.274588	18.869618	0.569905	8.388244
2952.191000	477.056945	216.990964	0.274586	18.870397	0.569900	8.388590
2952.211000	477.056945	216.984543	0.274587	18.869838	0.569903	8.388342
2952.231000	477.056945	216.987309	0.274587	18.870079	0.569902	8.388449
2952.251000	477.056945	216.975965	0.274590	18.869092	0.569908	8.388010
2952.271000	477.056945	216.986659	0.274587	18.870022	0.569902	8.388424
2952.291000	477.056945	216.977491	0.274589	18.869225	0.569907	8.388069
2952.311000	477.056945	216.993055	0.274585	18.870578	0.569899	8.388671
2952.331000	477.056945	217.000106	0.274583	18.871192	0.569895	8.388943
2952.351000	477.056945	216.978475	0.274589	18.869311	0.569907	8.388107
2952.371000	477.056945	216.989745	0.274586	18.870291	0.569901	8.388543
2952.391000	477.056945	216.987396	0.274587	18.870086	0.569902	8.388452
2952.411000	477.056945	216.988932	0.274586	18.870220	0.569901	8.388511
2952.431000	477.056945	216.992016	0.274585	18.870488	0.569900	8.388631
2952.451000	477.056945	216.996942	0.274584	18.870916	0.569897	8.388821
2952.471000	477.056945	216.982286	0.274588	18.869642	0.569905	8.388255
2952.491000	477.056945	216.989568	0.274586	18.870275	0.569901	8.388536
2952.511000	477.056945	216.981889	0.274588	18.869607	0.569905	8.388239
2952.531000	477.056945	216.989194	0.274586	18.870243	0.569901	8.388522
2952.551000	477.056945	216.975122	0.274590	18.869019	0.569908	8.387978
2952.571000	477.056945	216.985353	0.274587	18.869909	0.569903	8.388373
2952.591000	477.056945	216.975543	0.274590	18.869055	0.569908	8.387994
2952.611000	477.056945	216.982553	0.274588	18.869665	0.569904	8.388265
2952.631000	477.056945	216.976863	0.274589	18.869170	0.569907	8.388045
2952.651000	477.056945	216.962952	0.274593	18.867960	0.569914	8.387507
2952.671000	477.056945	216.983362	0.274588	18.869735	0.569904	8.388296
2952.691000	477.056945	216.966300	0.274592	18.868252	0.569913	8.387637
2952.711000	477.056945	216.984995	0.274587	18.869877	0.569903	8.388359
2952.731000	477.056945	216.976464	0.274590	18.869136	0.569908	8.388029
2952.751000	477.056945	216.975932	0.274590	18.869089	0.569908	8.388009
2952.771000	477.056945	216.988022	0.274586	18.870141	0.569902	8.388476
2952.791000	477.056945	216.998801	0.274584	18.871078	0.569896	8.388893
2952.811000	477.056945	216.995728	0.274584	18.870811	0.569898	8.388774
2952.831000	477.056945	217.000982	0.274583	18.871268	0.569895	8.388977
2952.851000	477.056945	216.996133	0.274584	18.870846	0.569897	8.388790
2952.871000	477.056945	216.987312	0.274587	18.870079	0.569902	8.388449
2952.891000	477.056945	216.999707	0.274583	18.871157	0.569896	8.388928
2952.911000	477.056945	216.987409	0.274587	18.870087	0.569902	8.388453
2952.931000	477.056945	216.982666	0.274588	18.869675	0.569904	8.388269
2952.951000	477.056945	216.992402	0.274585	18.870522	0.569899	8.388646
2952.971000	477.056945	216.975298	0.274590	18.869034	0.569908	8.387984
2952.991000	477.056945	216.965487	0.274592	18.868181	0.569913	8.387605
2953.011000	477.056945	216.957912	0.274594	18.867522	0.569917	8.387312
2953.031000	477.056945	216.959698	0.274594	18.867678	0.569916	8.387381
2953.051000	477.056945	216.958885	0.274594	18.867607	0.569917	8.387350
2953.071000	477.056945	216.971151	0.274591	18.868674	0.569910	8.387824
2953.091000	477.056945	216.969350	0.274591	18.868517	0.569911	8.387754
2953.111000	477.056945	216.958491	0.274594	18.867573	0.569917	8.387335
2953.131000	477.056945	216.957778	0.274594	18.867511	0.569917	8.387307
2953.151000	477.056945	216.965612	0.274592	18.868192	0.569913	8.387610
2953.171000	477.056945	216.980269	0.274589	18.869467	0.569906	8.388177
2953.191000	477.056945	216.968988	0.274591	18.868485	0.569911	8.387740
2953.211000	477.056945	216.968834	0.274592	18.868472	0.569911	8.387734
2953.231000	477.056945	216.969053	0.274591	18.868491	0.569911	8.387743
2953.251000	477.056945	216.959182	0.274594	18.867633	0.569916	8.387361
2953.271000	477.056945	216.966258	0.274592	18.868248	0.569913	8.387635
2953.291000	477.056945	216.963380	0.274593	18.867998	0.569914	8.387524
2953.311000	477.056945	216.963732	0.274593	18.868028	0.569914	8.387537
2953.331000	477.056945	216.962589	0.274593	18.867929	0.569915	8.387493
2953.351000	477.056945	216.964047	0.274593	18.868056	0.569914	8.387549
2953.371000	477.056945	216.946072	0.274597	18.866493	0.569923	8.386855
2953.391000	477.056945	216.961763	0.274593	18.867857	0.569915	8.387461
2953.411000	477.056945	216.967399	0.274592	18.868347	0.569912	8.387679
2953.431000	477.056945	216.961901	0.274593	18.867869	0.569915	8.387466
2953.451000	477.056945	216.959772	0.274594	18.867684	0.569916	8.387384
2953.471000	477.056945	216.949233	0.274597	18.866767	0.569921	8.386977
2953.491000	477.056945	216.967135	0.274592	18.868324	0.569912	8.387669
2953.511000	477.056945	216.969870	0.274591	18.868562	0.569911	8.387775
2953.531000	477.056945	216.989900	0.274586	18.870304	0.569901	8.388549
2953.551000	477.056945	216.975325	0.274590	18.869037	0.569908	8.387985
2953.571000	477.056945	216.941018	0.274599	18.866053	0.569926	8.386659
2953.591000	477.056945	216.962541	0.274593	18.867925	0.569915	8.387491
2953.611000	477.056945	216.967168	0.274592	18.868327	0.569912	8.387670
2953.631000	477.056945	216.947919	0.274597	18.866653	0.569922	8.386926
2953.651000	477.056945	216.959721	0.274594	18.867680	0.569916	8.387382
2953.671000	477.056945	216.952006	0.274596	18.867009	0.569920	8.387084
2953.691000	477.056945	216.960655	0.274594	18.867761	0.569916	8.387418
2953.711000	477.056945	216.939829	0.274599	18.865950	0.569926	8.386613
2953.731000	477.056945	216.945848	0.274598	18.866473	0.569923	8.386846
2953.751000	477.056945	216.948020	0.274597	18.866662	0.569922	8.386930
2953.771000	477.056945	216.958088	0.274594	18.867538	0.569917	8.387319
2953.791000	477.056945	216.945779	0.274598	18.866467	0.569923	8.386843
2953.811000	477.056945	216.955482	0.274595	18.867311	0.569918	8.387218
2953.831000	477.056945	216.965146	0.274592	18.868151	0.569913	8.387592
2953.851000	477.056945	216.950128	0.274596	18.866845	0.569921	8.387011
2953.871000	477.056945	216.948051	0.274597	18.866665	0.569922	8.386931
2953.891000	477.056945	216.956071	0.274595	18.867362	0.569918	8.387241
2953.911000	477.056945	216.945244	0.274598	18.866421	0.569924	8.386823
2953.931000	477.056945	216.948244	0.274597	18.866681	0.569922	8.386939
2953.951000	477.056945	216.950145	0.274596	18.866847	0.569921	8.387012
2953.971000	477.056945	216.945158	0.274598	18.866413	0.569924	8.386819
2953.991000	477.056945	216.947081	0.274597	18.866580	0.569923	8.386894
2954.011000	477.056945	216.941247	0.274599	18.866073	0.569926	8.386668
2954.031000	477.056945	216.961439	0.274593	18.867829	0.569915	8.387449
2954.051000	477.056945	216.937349	0.274600	18.865734	0.569928	8.386517
2954.071000	477.056945	216.937368	0.274600	18.865736	0.569928	8.386518
2954.091000	477.056945	216.941851	0.274599	18.866126	0.569925	8.386691
2954.111000	477.056945	216.938933	0.274599	18.865872	0.569927	8.386579
2954.131000	477.056945	216.934521	0.274600	18.865488	0.569929	8.386408
2954.151000	477.056945	216.942963	0.274598	18.866222	0.569925	8.386734
2954.171000	477.056945	216.944786	0.274598	18.866381	0.569924	8.386805
2954.191000	477.056945	216.947582	0.274597	18.866624	0.569922	8.386913
2954.211000	477.056945	216.951708	0.274596	18.866983	0.569920	8.387072
2954.231000	477.056945	216.935737	0.274600	18.865594	0.569928	8.386455
2954.251000	477.056945	216.940132	0.274599	18.865976	0.569926	8.386625
2954.271000	477.056945	216.938746	0.274599	18.865856	0.569927	8.386571
2954.291000	477.056945	216.939647	0.274599	18.865934	0.569926	8.386606
2954.311000	477.056945	216.939493	0.274599	18.865920	0.569926	8.386600
2954.331000	477.056945	216.927625	0.274602	18.864888	0.569933	8.386141
2954.351000	477.056945	216.938086	0.274600	18.865798	0.569927	8.386546
2954.371000	477.056945	216.941740	0.274599	18.866116	0.569925	8.386687
2954.391000	477.056945	216.934035	0.274601	18.865446	0.569929	8.386389
2954.411000	477.056945	216.931690	0.274601	18.865242	0.569930	8.386299
2954.431000	477.056945	216.922594	0.274604	18.864451	0.569935	8.385947
2954.451000	477.056945	216.933408	0.274601	18.865391	0.569930	8.386365
2954.471000	477.056945	216.936233	0.274600	18.865637	0.569928	8.386474
2954.491000	477.056945	216.936032	0.274600	18.865619	0.569928	8.386466
2954.511000	477.056945	216.939764	0.274599	18.865944	0.569926	8.386611
2954.531000	477.056945	216.938365	0.274599	18.865822	0.569927	8.386557
2954.551000	477.056945	216.926697	0.274603	18.864808	0.569933	8.386106
2954.571000	477.056945	216.942582	0.274598	18.866189	0.569925	8.386720
2954.591000	477.056945	216.935770	0.274600	18.865597	0.569928	8.386456
2954.611000	477.056945	216.932356	0.274601	18.865300	0.569930	8.386324
2954.631000	477.056945	216.937763	0.274600	18.865770	0.569927	8.386533
2954.651000	477.056945	216.936315	0.274600	18.865644	0.569928	8.386477
2954.671000	477.056945	216.929890	0.274602	18.865085	0.569931	8.386229
2954.691000	477.056945	216.934151	0.274601	18.865456	0.569929	8.386394
2954.711000	477.056945	216.926837	0.274602	18.864820	0.569933	8.386111
2954.731000	477.056945	216.928429	0.274602	18.864958	0.569932	8.386172
2954.751000	477.056945	216.915295	0.274605	18.863816	0.569939	8.385665
2954.771000	477.056945	216.928717	0.274602	18.864983	0.569932	8.386184
2954.791000	477.056945	216.916002	0.274605	18.863878	0.569938	8.385692
2954.811000	477.056945	216.921468	0.274604	18.864353	0.569936	8.385903
2954.831000	477.056945	216.933272	0.274601	18.865379	0.569930	8.386360
2954.851000	477.056945	216.918850	0.274605	18.864125	0.569937	8.385802
2954.871000	477.056945	216.915784	0.274605	18.863859	0.569939	8.385684
2954.891000	477.056945	216.924270	0.274603	18.864597	0.569934	8.386012
2954.911000	477.056945	216.929922	0.274602	18.865088	0.569931	8.386230
2954.931000	477.056945	216.931330	0.274601	18.865211	0.569931	8.386285
2954.951000	477.056945	216.913287	0.274606	18.863642	0.569940	8.385587
2954.971000	477.056945	216.908630	0.274607	18.863236	0.569942	8.385407
2954.991000	477.056945	216.903799	0.274608	18.862816	0.569945	8.385220
2955.011000	477.056945	216.912473	0.274606	18.863571	0.569940	8.385556
2955.031000	477.056945	216.906830	0.274608	18.863080	0.569943	8.385337
2955.051000	477.056945	216.904153	0.274608	18.862847	0.569945	8.385234
2955.071000	477.056945	216.901591	0.274609	18.862624	0.569946	8.385135
2955.091000	477.056945	216.911141	0.274607	18.863455	0.569941	8.385504
2955.111000	477.056945	216.913812	0.274606	18.863687	0.569940	8.385607
2955.131000	477.056945	216.903275	0.274609	18.862771	0.569945	8.385200
2955.151000	477.056945	216.916997	0.274605	18.863964	0.569938	8.385731
2955.171000	477.056945	216.907157	0.274608	18.863108	0.569943	8.385350
2955.191000	477.056945	216.914115	0.274606	18.863713	0.569939	8.385619
2955.211000	477.056945	216.916401	0.274605	18.863912	0.569938	8.385708
2955.231000	477.056945	216.917858	0.274605	18.864039	0.569938	8.385764
2955.251000	477.056945	216.912454	0.274606	18.863569	0.569940	8.385555
2955.271000	477.056945	216.908280	0.274607	18.863206	0.569942	8.385394
2955.291000	477.056945	216.903686	0.274609	18.862807	0.569945	8.385216
2955.311000	477.056945	216.908324	0.274607	18.863210	0.569942	8.385395
2955.331000	477.056945	216.912495	0.274606	18.863573	0.569940	8.385556
2955.351000	477.056945	216.906457	0.274608	18.863048	0.569943	8.385323
2955.371000	477.056945	216.916830	0.274605	18.863950	0.569938	8.385724
2955.391000	477.056945	216.925768	0.274603	18.864727	0.569933	8.386070
2955.411000	477.056945	216.910916	0.274607	18.863435	0.569941	8.385495
2955.431000	477.056945	216.908587	0.274607	18.863233	0.569942	8.385405
2955.451000	477.056945	216.907535	0.274608	18.863141	0.569943	8.385365
2955.471000	477.056945	216.887369	0.274613	18.861388	0.569953	8.384585
2955.491000	477.056945	216.897441	0.274610	18.862263	0.569948	8.384975
2955.511000	477.056945	216.899405	0.274610	18.862434	0.569947	8.385050
2955.531000	477.056945	216.903167	0.274609	18.862761	0.569945	8.385196
2955.551000	477.056945	216.900019	0.274609	18.862488	0.569947	8.385074
2955.571000	477.056945	216.895704	0.274611	18.862112	0.569949	8.384907
2955.591000	477.056945	216.908288	0.274607	18.863207	0.569942	8.385394
2955.611000	477.056945	216.914198	0.274606	18.863721	0.569939	8.385622
2955.631000	477.056945	216.899942	0.274610	18.862481	0.569947	8.385071
2955.651000	477.056945	216.908561	0.274607	18.863230	0.569942	8.385404
2955.671000	477.056945	216.895643	0.274611	18.862107	0.569949	8.384905
2955.691000	477.056945	216.903851	0.274608	18.862821	0.569945	8.385222
2955.711000	477.056945	216.889986	0.274612	18.861615	0.569952	8.384686
2955.731000	477.056945	216.905878	0.274608	18.862997	0.569944	8.385301
2955.751000	477.056945	216.902107	0.274609	18.862669	0.569946	8.385155
2955.771000	477.056945	216.888315	0.274613	18.861470	0.569953	8.384622
2955.791000	477.056945	216.896013	0.274611	18.862139	0.569949	8.384919
2955.811000	477.056945	216.897532	0.274610	18.862271	0.569948	8.384978
2955.831000	477.056945	216.904536	0.274608	18.862880	0.569944	8.385249
2955.851000	477.056945	216.892128	0.274612	18.861801	0.569951	8.384769
2955.871000	477.056945	216.878629	0.274615	18.860627	0.569958	8.384247
2955.891000	477.056945	216.886631	0.274613	18.861323	0.569953	8.384557
2955.911000	477.056945	216.890262	0.274612	18.861639	0.569952	8.384697
2955.931000	477.056945	216.886657	0.274613	18.861326	0.569953	8.384558
2955.951000	477.056945	216.876212	0.274616	18.860417	0.569959	8.384154
2955.971000	477.056945	216.881943	0.274614	18.860916	0.569956	8.384375
2955.991000	477.056945	216.891089	0.274612	18.861711	0.569951	8.384729
2956.011000	477.056945	216.890980	0.274612	18.861702	0.569951	8.384725
2956.031000	477.056945	216.880467	0.274615	18.860787	0.569957	8.384318
2956.051000	477.056945	216.878381	0.274615	18.860606	0.569958	8.384238
2956.071000	477.056945	216.879101	0.274615	18.860669	0.569957	8.384266
2956.091000	477.056945	216.876457	0.274616	18.860439	0.569959	8.384163
2956.111000	477.056945	216.873029	0.274617	18.860140	0.569960	8.384031
2956.131000	477.056945	216.877777	0.274615	18.860553	0.569958	8.384214
2956.151000	477.056945	216.879329	0.274615	18.860688	0.569957	8.384274
2956.171000	477.056945	216.864259	0.274619	18.859378	0.569965	8.383692
2956.191000	477.056945	216.874207	0.274616	18.860243	0.569960	8.384076
2956.211000	477.056945	216.867308	0.274618	18.859643	0.569963	8.383810
2956.231000	477.056945	216.868345	0.274618	18.859733	0.569963	8.383850
2956.251000	477.056945	216.858514	0.274620	18.858878	0.569968	8.383470
2956.271000	477.056945	216.874928	0.274616	18.860306	0.569959	8.384104
2956.291000	477.056945	216.874879	0.274616	18.860301	0.569959	8.384102
2956.311000	477.056945	216.867969	0.274618	18.859700	0.569963	8.383835
2956.331000	477.056945	216.877389	0.274615	18.860520	0.569958	8.384199
2956.351000	477.056945	216.866283	0.274618	18.859554	0.569964	8.383770
2956.371000	477.056945	216.871773	0.274617	18.860031	0.569961	8.383982
2956.391000	477.056945	216.868069	0.274618	18.859709	0.569963	8.383839
2956.411000	477.056945	216.863523	0.274619	18.859314	0.569965	8.383663
2956.431000	477.056945	216.868535	0.274618	18.859750	0.569963	8.383857
2956.451000	477.056945	216.876949	0.274616	18.860481	0.569958	8.384182
2956.471000	477.056945	216.857078	0.274621	18.858753	0.569969	8.383414
2956.491000	477.056945	216.858070	0.274620	18.858840	0.569968	8.383453
2956.511000	477.056945	216.852105	0.274622	18.858321	0.569971	8.383222
2956.531000	477.056945	216.869400	0.274617	18.859825	0.569962	8.383891
2956.551000	477.056945	216.860021	0.274620	18.859009	0.569967	8.383528
2956.571000	477.056945	216.857499	0.274621	18.858790	0.569968	8.383430
2956.591000	477.056945	216.877887	0.274615	18.860563	0.569958	8.384219
2956.611000	477.056945	216.866407	0.274618	18.859565	0.569964	8.383775
2956.631000	477.056945	216.870200	0.274617	18.859894	0.569962	8.383921
2956.651000	477.056945	216.863648	0.274619	18.859325	0.569965	8.383668
2956.671000	477.056945	216.867964	0.274618	18.859700	0.569963	8.383835
2956.691000	477.056945	216.880962	0.274614	18.860830	0.569956	8.384337
2956.711000	477.056945	216.860700	0.274620	18.859068	0.569967	8.383554
2956.731000	477.056945	216.849625	0.274623	18.858105	0.569972	8.383126
2956.751000	477.056945	216.856188	0.274621	18.858676	0.569969	8.383380
2956.771000	477.056945	216.864751	0.274619	18.859421	0.569965	8.383711
2956.791000	477.056945	216.868831	0.274618	18.859775	0.569963	8.383868
2956.811000	477.056945	216.866244	0.274618	18.859550	0.569964	8.383768
2956.831000	477.056945	216.860756	0.274620	18.859073	0.569967	8.383556
2956.851000	477.056945	216.853242	0.274622	18.858420	0.569971	8.383266
2956.871000	477.056945	216.856259	0.274621	18.858682	0.569969	8.383382
2956.891000	477.056945	216.855301	0.274621	18.858599	0.569969	8.383345
2956.911000	477.056945	216.853578	0.274622	18.858449	0.569970	8.383279
2956.931000	477.056945	216.849749	0.274623	18.858116	0.569972	8.383131
2956.951000	477.056945	216.852597	0.274622	18.858364	0.569971	8.383241
2956.971000	477.056945	216.853217	0.274622	18.858418	0.569971	8.383265
2956.991000	477.056945	216.856295	0.274621	18.858685	0.569969	8.383384
2957.011000	477.056945	216.848965	0.274623	18.858048	0.569973	8.383101
2957.031000	477.056945	216.861552	0.274620	18.859142	0.569966	8.383587
2957.051000	477.056945	216.866220	0.274618	18.859548	0.569964	8.383768
2957.071000	477.056945	216.847270	0.274623	18.857900	0.569974	8.383035
2957.091000	477.056945	216.851929	0.274622	18.858306	0.569971	8.383215
2957.111000	477.056945	216.857762	0.274621	18.858813	0.569968	8.383441
2957.131000	477.056945	216.850944	0.274622	18.858220	0.569972	8.383177
2957.151000	477.056945	216.854507	0.274621	18.858530	0.569970	8.383315
2957.171000	477.056945	216.862991	0.274619	18.859267	0.569966	8.383643
2957.191000	477.056945	216.842174	0.274625	18.857457	0.569976	8.382838
2957.211000	477.056945	216.844911	0.274624	18.857695	0.569975	8.382944
2957.231000	477.056945	216.847535	0.274623	18.857923	0.569973	8.383045
2957.251000	477.056945	216.846027	0.274624	18.857792	0.569974	8.382987
2957.271000	477.056945	216.854163	0.274621	18.858500	0.569970	8.383301
2957.291000	477.056945	216.855890	0.274621	18.858650	0.569969	8.383368
2957.311000	477.056945	216.852648	0.274622	18.858368	0.569971	8.383243
2957.331000	477.056945	216.856540	0.274621	18.858707	0.569969	8.383393
2957.351000	477.056945	216.845687	0.274624	18.857763	0.569974	8.382974
2957.371000	477.056945	216.860368	0.274620	18.859039	0.569967	8.383541
2957.391000	477.056945	216.852230	0.274622	18.858332	0.569971	8.383227
2957.411000	477.056945	216.845795	0.274624	18.857772	0.569974	8.382978
2957.431000	477.056945	216.847955	0.274623	18.857960	0.569973	8.383061
2957.451000	477.056945	216.851743	0.274622	18.858289	0.569971	8.383208
2957.471000	477.056945	216.842452	0.274625	18.857481	0.569976	8.382849
2957.491000	477.056945	216.843272	0.274624	18.857553	0.569976	8.382880
2957.511000	477.056945	216.843573	0.274624	18.857579	0.569975	8.382892
2957.531000	477.056945	216.845850	0.274624	18.857777	0.569974	8.382980
2957.551000	477.056945	216.850959	0.274622	18.858221	0.569972	8.383178
2957.571000	477.056945	216.851775	0.274622	18.858292	0.569971	8.383209
2957.591000	477.056945	216.840303	0.274625	18.857294	0.569977	8.382766
2957.611000	477.056945	216.841678	0.274625	18.857414	0.569976	8.382819
2957.631000	477.056945	216.846430	0.274623	18.857827	0.569974	8.383002
2957.651000	477.056945	216.840172	0.274625	18.857283	0.569977	8.382761
2957.671000	477.056945	216.848209	0.274623	18.857982	0.569973	8.383071
2957.691000	477.056945	216.848230	0.274623	18.857984	0.569973	8.383072
2957.711000	477.056945	216.847269	0.274623	18.857900	0.569974	8.383035
2957.731000	477.056945	216.840860	0.274625	18.857343	0.569977	8.382787
2957.751000	477.056945	216.835012	0.274626	18.856834	0.569980	8.382561
2957.771000	477.056945	216.834519	0.274627	18.856792	0.569980	8.382542
2957.791000	477.056945	216.841106	0.274625	18.857364	0.569977	8.382797
2957.811000	477.056945	216.833506	0.274627	18.856703	0.569981	8.382503
2957.831000	477.056945	216.831862	0.274627	18.856560	0.569981	8.382439
2957.850000	477.056945	216.832332	0.274627	18.856601	0.569981	8.382457
2957.870000	477.056945	216.834686	0.274627	18.856806	0.569980	8.382549
2957.890000	477.056945	216.841005	0.274625	18.857356	0.569977	8.382793
2957.910000	477.056945	216.839858	0.274625	18.857256	0.569977	8.382748
2957.930000	477.056945	216.834934	0.274626	18.856828	0.569980	8.382558
2957.950000	477.056945	216.838649	0.274626	18.857151	0.569978	8.382702
2957.970000	477.056945	216.831439	0.274627	18.856524	0.569982	8.382423
2957.990000	477.056945	216.826804	0.274629	18.856121	0.569984	8.382244
2958.010000	477.056945	216.817805	0.274631	18.855338	0.569989	8.381896
2958.030000	477.056945	216.829829	0.274628	18.856384	0.569983	8.382361
2958.050000	477.056945	216.813679	0.274632	18.854979	0.569991	8.381736
2958.070000	477.056945	216.824359	0.274629	18.855908	0.569985	8.382149
2958.090000	477.056945	216.822135	0.274630	18.855715	0.569986	8.382063
2958.110000	477.056945	216.828953	0.274628	18.856307	0.569983	8.382327
2958.130000	477.056945	216.835201	0.274626	18.856851	0.569980	8.382568
2958.150000	477.056945	216.828797	0.274628	18.856294	0.569983	8.382321
2958.170000	477.056945	216.827530	0.274628	18.856184	0.569984	8.382272
2958.190000	477.056945	216.845702	0.274624	18.857764	0.569974	8.382974
2958.210000	477.056945	216.817387	0.274631	18.855302	0.569989	8.381880
2958.230000	477.056945	216.833528	0.274627	18.856705	0.569981	8.382504
2958.250000	477.056945	216.830576	0.274628	18.856449	0.569982	8.382390
[truncated: 1,002 more rows]
