# Supplementary material for: Stress relaxation in the presence of sudden strain bursts: Methodology and stress relaxation data of microcast aluminium microwires
Source: Data Brief. 2018 Nov 14;21:2134–41. doi: 10.1016/j.dib.2018.11.047 (PMC6265499; doi:10.1016/j.dib.2018.11.047)
Supplement: Supplementary file 2 — Supplementary material [file mmc2.zip › Data in brief/As-cast/Al4N/Al_100_r_1/Stress relax txt files/Al_100_relax_1_Relaxcycle0024.txt]

Time[s]	Motordispl[�m]	Force[mN]	EngStrain	EngStress[MPa]	Shearstrain	Shearstress [MPa]
3032.786000	493.397887	225.253255	0.283775	19.588918	0.587855	8.707999
3032.806000	493.397967	225.262596	0.283772	19.589731	0.587850	8.708361
3032.826000	493.398048	225.247944	0.283776	19.588456	0.587858	8.707794
3032.846000	493.398048	225.213576	0.283785	19.585468	0.587875	8.706466
3032.866000	493.398048	225.209756	0.283786	19.585135	0.587877	8.706318
3032.886000	493.398048	225.190621	0.283791	19.583471	0.587887	8.705578
3032.906000	493.398048	225.178609	0.283794	19.582427	0.587893	8.705114
3032.926000	493.398048	225.160158	0.283799	19.580822	0.587903	8.704400
3032.946000	493.398048	225.150339	0.283802	19.579968	0.587908	8.704021
3032.966000	493.398048	225.149500	0.283802	19.579895	0.587908	8.703988
3032.986000	493.398129	225.136608	0.283805	19.578774	0.587915	8.703490
3033.006000	493.398048	225.114539	0.283811	19.576855	0.587926	8.702637
3033.026000	493.398129	225.108645	0.283812	19.576342	0.587929	8.702409
3033.046000	493.398129	225.096057	0.283816	19.575248	0.587935	8.701922
3033.066000	493.398129	225.078557	0.283820	19.573726	0.587944	8.701246
3033.086000	493.398129	225.067240	0.283823	19.572742	0.587950	8.700808
3033.106000	493.398129	225.040577	0.283830	19.570423	0.587964	8.699778
3033.126000	493.398129	225.033684	0.283832	19.569823	0.587967	8.699511
3033.146000	493.398129	225.007117	0.283839	19.567513	0.587981	8.698484
3033.166000	493.398129	224.985147	0.283845	19.565602	0.587992	8.697635
3033.186000	493.398129	224.976836	0.283847	19.564880	0.587996	8.697313
3033.206000	493.398129	224.942699	0.283856	19.561911	0.588014	8.695994
3033.226000	493.398209	224.936896	0.283857	19.561406	0.588017	8.695769
3033.246000	493.398209	224.920258	0.283862	19.559959	0.588025	8.695126
3033.266000	493.398209	224.912272	0.283864	19.559265	0.588029	8.694818
3033.286000	493.398209	224.909699	0.283865	19.559041	0.588031	8.694718
3033.306000	493.398209	224.889076	0.283870	19.557248	0.588041	8.693921
3033.326000	493.398209	224.866372	0.283876	19.555273	0.588053	8.693043
3033.346000	493.398209	224.833484	0.283884	19.552413	0.588069	8.691772
3033.366000	493.398209	224.817242	0.283889	19.551001	0.588078	8.691144
3033.386000	493.398209	224.790168	0.283896	19.548646	0.588092	8.690097
3033.406000	493.398209	224.791108	0.283895	19.548728	0.588091	8.690133
3033.426000	493.398209	224.785452	0.283897	19.548236	0.588094	8.689915
3033.446000	493.398209	224.789958	0.283896	19.548628	0.588092	8.690089
3033.466000	493.398209	224.770679	0.283901	19.546951	0.588101	8.689344
3033.486000	493.398209	224.759830	0.283904	19.546008	0.588107	8.688924
3033.506000	493.398290	224.751819	0.283906	19.545311	0.588111	8.688615
3033.526000	493.398209	224.736927	0.283910	19.544016	0.588119	8.688039
3033.546000	493.398290	224.710578	0.283917	19.541725	0.588132	8.687020
3033.566000	493.398290	224.703962	0.283918	19.541150	0.588136	8.686765
3033.586000	493.398290	224.690665	0.283922	19.539993	0.588142	8.686250
3033.606000	493.398290	224.682406	0.283924	19.539275	0.588147	8.685931
3033.626000	493.398290	224.670589	0.283927	19.538247	0.588153	8.685474
3033.646000	493.398371	224.675856	0.283926	19.538705	0.588150	8.685678
3033.666000	493.398371	224.656195	0.283931	19.536996	0.588160	8.684918
3033.686000	493.398290	224.656458	0.283931	19.537018	0.588160	8.684928
3033.706000	493.398290	224.644946	0.283934	19.536017	0.588166	8.684483
3033.726000	493.398290	224.628158	0.283938	19.534557	0.588174	8.683834
3033.746000	493.398371	224.630122	0.283938	19.534728	0.588173	8.683910
3033.766000	493.398371	224.629876	0.283938	19.534707	0.588173	8.683900
3033.786000	493.398290	224.627174	0.283938	19.534472	0.588175	8.683796
3033.806000	493.398290	224.614361	0.283942	19.533357	0.588181	8.683301
3033.826000	493.398290	224.605071	0.283944	19.532550	0.588186	8.682942
3033.846000	493.398371	224.590830	0.283948	19.531311	0.588193	8.682391
3033.866000	493.398371	224.586199	0.283949	19.530908	0.588196	8.682212
3033.886000	493.398371	224.586148	0.283949	19.530904	0.588196	8.682210
3033.906000	493.398371	224.583653	0.283950	19.530687	0.588197	8.682114
3033.926000	493.398371	224.578593	0.283951	19.530247	0.588200	8.681918
3033.946000	493.398371	224.567350	0.283954	19.529269	0.588205	8.681483
3033.966000	493.398371	224.562380	0.283955	19.528837	0.588208	8.681291
3033.986000	493.398371	224.554438	0.283957	19.528146	0.588212	8.680984
3034.006000	493.398371	224.551219	0.283958	19.527866	0.588214	8.680860
3034.026000	493.398371	224.548843	0.283959	19.527660	0.588215	8.680768
3034.046000	493.398371	224.532424	0.283963	19.526232	0.588223	8.680133
3034.066000	493.398371	224.544006	0.283960	19.527239	0.588217	8.680581
3034.086000	493.398371	224.542070	0.283961	19.527071	0.588218	8.680506
3034.106000	493.398371	224.545126	0.283960	19.527337	0.588217	8.680624
3034.126000	493.398371	224.535313	0.283962	19.526483	0.588222	8.680245
3034.146000	493.398371	224.523174	0.283966	19.525427	0.588228	8.679775
3034.166000	493.398371	224.525394	0.283965	19.525621	0.588227	8.679861
3034.186000	493.398371	224.518204	0.283967	19.524995	0.588230	8.679583
3034.206000	493.398371	224.516045	0.283967	19.524807	0.588232	8.679500
3034.226000	493.398451	224.504201	0.283971	19.523778	0.588238	8.679042
3034.246000	493.398371	224.501504	0.283971	19.523543	0.588239	8.678938
3034.266000	493.398371	224.490095	0.283974	19.522551	0.588245	8.678497
3034.286000	493.398451	224.502687	0.283971	19.523646	0.588238	8.678983
3034.306000	493.398451	224.494957	0.283973	19.522974	0.588242	8.678685
3034.326000	493.398371	224.470375	0.283979	19.520836	0.588255	8.677734
3034.346000	493.398451	224.460503	0.283982	19.519977	0.588260	8.677353
3034.366000	493.398451	224.460976	0.283982	19.520018	0.588260	8.677371
3034.386000	493.398451	224.435859	0.283988	19.517834	0.588273	8.676400
3034.406000	493.398451	224.434406	0.283989	19.517708	0.588273	8.676344
3034.426000	493.398451	224.435244	0.283989	19.517781	0.588273	8.676376
3034.446000	493.398451	224.423911	0.283992	19.516795	0.588279	8.675938
3034.466000	493.398532	224.413538	0.283994	19.515893	0.588284	8.675537
3034.486000	493.398451	224.404134	0.283997	19.515075	0.588289	8.675174
3034.506000	493.398532	224.402773	0.283997	19.514957	0.588290	8.675121
3034.526000	493.398451	224.407649	0.283996	19.515381	0.588287	8.675309
3034.546000	493.398451	224.399030	0.283998	19.514631	0.588291	8.674976
3034.566000	493.398451	224.390088	0.284000	19.513854	0.588296	8.674631
3034.586000	493.398451	224.391120	0.284000	19.513944	0.588295	8.674670
3034.606000	493.398451	224.387488	0.284001	19.513628	0.588297	8.674530
3034.626000	493.398451	224.382106	0.284003	19.513160	0.588300	8.674322
3034.646000	493.398451	224.391266	0.284000	19.513956	0.588295	8.674676
3034.666000	493.398451	224.370641	0.284006	19.512163	0.588306	8.673879
3034.686000	493.398451	224.381577	0.284003	19.513114	0.588300	8.674302
3034.706000	493.398451	224.379328	0.284003	19.512918	0.588301	8.674215
3034.726000	493.398532	224.382282	0.284003	19.513175	0.588300	8.674329
3034.746000	493.398532	224.367077	0.284007	19.511853	0.588308	8.673741
3034.766000	493.398451	224.365899	0.284007	19.511750	0.588308	8.673695
3034.786000	493.398451	224.369501	0.284006	19.512063	0.588306	8.673835
3034.806000	493.398532	224.363563	0.284007	19.511547	0.588309	8.673605
3034.826000	493.398532	224.358083	0.284009	19.511071	0.588312	8.673393
3034.846000	493.398451	224.356078	0.284009	19.510896	0.588313	8.673316
3034.866000	493.398451	224.348105	0.284011	19.510203	0.588317	8.673008
3034.886000	493.398451	224.353212	0.284010	19.510647	0.588315	8.673205
3034.906000	493.398451	224.345527	0.284012	19.509979	0.588319	8.672908
3034.926000	493.398532	224.345487	0.284012	19.509975	0.588319	8.672906
3034.946000	493.398451	224.340041	0.284014	19.509502	0.588321	8.672696
3034.966000	493.398532	224.332966	0.284015	19.508886	0.588325	8.672422
3034.986000	493.398532	224.339458	0.284014	19.509451	0.588322	8.672673
3035.006000	493.398451	224.322617	0.284018	19.507986	0.588330	8.672022
3035.026000	493.398451	224.323560	0.284018	19.508068	0.588330	8.672059
3035.046000	493.398451	224.310583	0.284021	19.506940	0.588336	8.671557
3035.066000	493.398451	224.319879	0.284019	19.507748	0.588332	8.671916
3035.086000	493.398451	224.303277	0.284023	19.506304	0.588340	8.671275
3035.106000	493.398451	224.311617	0.284021	19.507030	0.588336	8.671597
3035.126000	493.398451	224.310670	0.284021	19.506947	0.588336	8.671560
3035.146000	493.398451	224.297480	0.284025	19.505800	0.588343	8.671050
3035.166000	493.398451	224.299670	0.284024	19.505991	0.588342	8.671135
3035.186000	493.398451	224.301864	0.284024	19.506182	0.588341	8.671220
3035.206000	493.398451	224.284802	0.284028	19.504698	0.588350	8.670560
3035.226000	493.398532	224.289753	0.284027	19.505128	0.588347	8.670752
3035.246000	493.398451	224.273832	0.284031	19.503744	0.588355	8.670136
3035.266000	493.398532	224.272840	0.284031	19.503657	0.588356	8.670098
3035.286000	493.398532	224.265468	0.284033	19.503016	0.588360	8.669813
3035.306000	493.398451	224.260308	0.284034	19.502568	0.588362	8.669613
3035.326000	493.398532	224.256403	0.284035	19.502228	0.588364	8.669462
3035.346000	493.398532	224.248060	0.284038	19.501502	0.588368	8.669140
3035.366000	493.398532	224.241616	0.284039	19.500942	0.588372	8.668891
3035.386000	493.398451	224.228908	0.284043	19.499837	0.588378	8.668400
3035.406000	493.398451	224.232770	0.284042	19.500173	0.588376	8.668549
3035.426000	493.398532	224.227869	0.284043	19.499747	0.588379	8.668359
3035.446000	493.398532	224.221711	0.284045	19.499211	0.588382	8.668121
3035.466000	493.398532	224.230088	0.284042	19.499940	0.588378	8.668445
3035.486000	493.398532	224.216194	0.284046	19.498731	0.588385	8.667908
3035.506000	493.398532	224.221777	0.284044	19.499217	0.588382	8.668124
3035.526000	493.398532	224.212904	0.284047	19.498445	0.588386	8.667781
3035.546000	493.398532	224.206411	0.284049	19.497880	0.588390	8.667530
3035.566000	493.398532	224.206960	0.284048	19.497928	0.588389	8.667551
3035.586000	493.398451	224.207504	0.284048	19.497976	0.588389	8.667572
3035.606000	493.398532	224.189796	0.284053	19.496436	0.588398	8.666888
3035.626000	493.398532	224.177865	0.284056	19.495398	0.588404	8.666426
3035.646000	493.398532	224.189206	0.284053	19.496384	0.588398	8.666865
3035.666000	493.398532	224.190242	0.284053	19.496474	0.588398	8.666905
3035.686000	493.398532	224.186424	0.284054	19.496142	0.588400	8.666757
3035.706000	493.398532	224.192825	0.284052	19.496699	0.588397	8.667005
3035.726000	493.398532	224.186731	0.284054	19.496169	0.588400	8.666769
3035.746000	493.398532	224.190300	0.284053	19.496479	0.588398	8.666907
3035.766000	493.398532	224.185761	0.284054	19.496085	0.588400	8.666732
3035.786000	493.398532	224.173135	0.284057	19.494987	0.588407	8.666243
3035.806000	493.398532	224.163119	0.284060	19.494116	0.588412	8.665856
3035.826000	493.398532	224.184312	0.284054	19.495959	0.588401	8.666676
3035.846000	493.398532	224.176585	0.284056	19.495287	0.588405	8.666377
3035.866000	493.398532	224.181429	0.284055	19.495708	0.588402	8.666564
3035.886000	493.398532	224.177138	0.284056	19.495335	0.588405	8.666398
3035.906000	493.398532	224.170081	0.284058	19.494721	0.588408	8.666125
3035.926000	493.398532	224.163148	0.284060	19.494118	0.588412	8.665857
3035.946000	493.398532	224.162768	0.284060	19.494085	0.588412	8.665843
3035.966000	493.398532	224.151929	0.284063	19.493143	0.588417	8.665424
3035.986000	493.398532	224.158361	0.284061	19.493702	0.588414	8.665672
3036.006000	493.398532	224.156464	0.284062	19.493537	0.588415	8.665599
3036.026000	493.398532	224.138617	0.284066	19.491985	0.588424	8.664909
3036.046000	493.398532	224.126589	0.284069	19.490939	0.588430	8.664444
3036.066000	493.398532	224.128033	0.284069	19.491064	0.588430	8.664500
3036.086000	493.398532	224.151718	0.284063	19.493124	0.588418	8.665415
3036.106000	493.398532	224.130241	0.284068	19.491257	0.588428	8.664585
3036.126000	493.398532	224.130759	0.284068	19.491302	0.588428	8.664605
3036.146000	493.398532	224.136367	0.284067	19.491789	0.588425	8.664822
3036.166000	493.398532	224.121864	0.284071	19.490528	0.588433	8.664261
3036.186000	493.398532	224.120929	0.284071	19.490447	0.588433	8.664225
3036.206000	493.398532	224.113768	0.284073	19.489824	0.588437	8.663948
3036.226000	493.398532	224.111438	0.284073	19.489621	0.588438	8.663858
3036.246000	493.398613	224.122057	0.284071	19.490545	0.588433	8.664269
3036.266000	493.398532	224.128431	0.284069	19.491099	0.588429	8.664515
3036.286000	493.398532	224.122719	0.284070	19.490602	0.588432	8.664294
3036.306000	493.398532	224.109089	0.284074	19.489417	0.588439	8.663767
3036.326000	493.398532	224.102316	0.284076	19.488828	0.588443	8.663506
3036.346000	493.398532	224.096423	0.284077	19.488316	0.588446	8.663278
3036.366000	493.398532	224.096307	0.284077	19.488305	0.588446	8.663273
3036.386000	493.398532	224.096023	0.284077	19.488281	0.588446	8.663262
3036.406000	493.398532	224.072234	0.284084	19.486212	0.588458	8.662343
3036.426000	493.398532	224.063113	0.284086	19.485419	0.588463	8.661990
3036.446000	493.398532	224.054462	0.284088	19.484666	0.588467	8.661656
3036.466000	493.398532	224.051531	0.284089	19.484412	0.588469	8.661542
3036.486000	493.398532	224.031484	0.284094	19.482668	0.588479	8.660767
3036.506000	493.398532	224.023822	0.284096	19.482002	0.588483	8.660471
3036.526000	493.398613	224.020330	0.284097	19.481698	0.588485	8.660336
3036.546000	493.398532	224.029027	0.284095	19.482454	0.588480	8.660672
3036.566000	493.398532	224.026429	0.284096	19.482229	0.588481	8.660572
3036.586000	493.398532	224.011338	0.284099	19.480916	0.588489	8.659989
3036.606000	493.398532	224.001806	0.284102	19.480087	0.588494	8.659620
3036.626000	493.398532	224.010193	0.284100	19.480817	0.588490	8.659944
3036.646000	493.398532	224.004503	0.284101	19.480322	0.588493	8.659724
3036.666000	493.398532	223.996536	0.284103	19.479629	0.588497	8.659416
3036.686000	493.398532	223.978602	0.284108	19.478069	0.588506	8.658723
3036.706000	493.398532	223.947808	0.284116	19.475391	0.588521	8.657533
3036.726000	493.398532	223.935650	0.284119	19.474334	0.588528	8.657063
3036.746000	493.398532	223.930694	0.284121	19.473903	0.588530	8.656871
3036.766000	493.398532	223.927561	0.284121	19.473631	0.588532	8.656750
3036.786000	493.398532	223.927686	0.284121	19.473641	0.588532	8.656755
3036.806000	493.398532	223.917899	0.284124	19.472790	0.588537	8.656376
3036.826000	493.398532	223.926863	0.284122	19.473570	0.588532	8.656723
3036.846000	493.398532	223.920891	0.284123	19.473051	0.588535	8.656492
3036.866000	493.398532	223.922765	0.284123	19.473214	0.588534	8.656564
3036.886000	493.398532	223.920649	0.284123	19.473029	0.588535	8.656483
3036.906000	493.398613	223.924967	0.284122	19.473405	0.588533	8.656650
3036.926000	493.398532	223.899862	0.284129	19.471222	0.588546	8.655679
3036.946000	493.398532	223.905883	0.284127	19.471745	0.588543	8.655912
3036.966000	493.398532	223.893542	0.284130	19.470672	0.588549	8.655435
3036.986000	493.398532	223.897010	0.284129	19.470974	0.588547	8.655569
3037.006000	493.398613	223.893977	0.284130	19.470710	0.588549	8.655452
3037.026000	493.398532	223.884171	0.284133	19.469857	0.588554	8.655072
3037.046000	493.398532	223.892420	0.284131	19.470575	0.588550	8.655391
3037.066000	493.398532	223.893459	0.284130	19.470665	0.588549	8.655432
3037.086000	493.398532	223.872901	0.284136	19.468877	0.588560	8.654637
3037.106000	493.398532	223.883067	0.284133	19.469761	0.588554	8.655030
3037.126000	493.398532	223.881967	0.284133	19.469666	0.588555	8.654987
3037.146000	493.398532	223.866273	0.284137	19.468301	0.588563	8.654381
3037.166000	493.398532	223.871096	0.284136	19.468720	0.588561	8.654567
3037.186000	493.398532	223.874613	0.284135	19.469026	0.588559	8.654703
3037.206000	493.398532	223.883704	0.284133	19.469817	0.588554	8.655054
3037.226000	493.398532	223.885739	0.284132	19.469994	0.588553	8.655133
3037.246000	493.398532	223.874311	0.284135	19.469000	0.588559	8.654691
3037.266000	493.398532	223.880872	0.284134	19.469570	0.588556	8.654945
3037.286000	493.398532	223.859110	0.284139	19.467678	0.588567	8.654104
3037.306000	493.398532	223.878186	0.284134	19.469337	0.588557	8.654841
3037.326000	493.398532	223.871067	0.284136	19.468718	0.588561	8.654566
3037.346000	493.398532	223.876664	0.284135	19.469204	0.588558	8.654782
3037.366000	493.398532	223.872441	0.284136	19.468837	0.588560	8.654619
3037.386000	493.398532	223.863455	0.284138	19.468056	0.588564	8.654272
3037.406000	493.398532	223.854847	0.284140	19.467307	0.588569	8.653939
3037.426000	493.398613	223.855712	0.284140	19.467382	0.588569	8.653972
3037.446000	493.398532	223.855158	0.284140	19.467334	0.588569	8.653951
3037.466000	493.398532	223.854308	0.284141	19.467260	0.588569	8.653918
3037.486000	493.398613	223.847628	0.284142	19.466679	0.588573	8.653660
3037.506000	493.398532	223.847414	0.284142	19.466661	0.588573	8.653651
3037.526000	493.398532	223.833096	0.284146	19.465416	0.588580	8.653098
3037.546000	493.398532	223.836123	0.284145	19.465679	0.588578	8.653215
3037.566000	493.398532	223.838621	0.284145	19.465896	0.588577	8.653312
3037.586000	493.398532	223.833787	0.284146	19.465476	0.588580	8.653125
3037.606000	493.398532	223.834488	0.284146	19.465537	0.588579	8.653152
3037.626000	493.398532	223.838940	0.284145	19.465924	0.588577	8.653324
3037.646000	493.398532	223.835521	0.284145	19.465626	0.588579	8.653192
3037.666000	493.398532	223.836433	0.284145	19.465706	0.588578	8.653227
3037.686000	493.398532	223.836244	0.284145	19.465689	0.588578	8.653220
3037.706000	493.398532	223.837672	0.284145	19.465813	0.588578	8.653275
3037.726000	493.398532	223.837037	0.284145	19.465758	0.588578	8.653250
3037.746000	493.398532	223.820191	0.284149	19.464293	0.588587	8.652599
3037.766000	493.398532	223.809467	0.284152	19.463361	0.588592	8.652184
3037.786000	493.398532	223.819403	0.284150	19.464225	0.588587	8.652569
3037.806000	493.398532	223.812476	0.284151	19.463622	0.588590	8.652301
3037.826000	493.398532	223.817193	0.284150	19.464033	0.588588	8.652483
3037.846000	493.398532	223.810646	0.284152	19.463463	0.588591	8.652230
3037.866000	493.398532	223.823610	0.284149	19.464591	0.588585	8.652731
3037.886000	493.398532	223.807810	0.284153	19.463217	0.588593	8.652120
3037.906000	493.398532	223.818905	0.284150	19.464181	0.588587	8.652549
3037.926000	493.398613	223.811227	0.284152	19.463514	0.588591	8.652253
3037.946000	493.398532	223.814176	0.284151	19.463770	0.588590	8.652367
3037.966000	493.398532	223.808366	0.284153	19.463265	0.588593	8.652142
3037.986000	493.398613	223.805136	0.284153	19.462984	0.588594	8.652017
3038.006000	493.398532	223.815803	0.284151	19.463912	0.588589	8.652429
3038.026000	493.398532	223.812277	0.284152	19.463605	0.588591	8.652293
3038.046000	493.398532	223.807539	0.284153	19.463193	0.588593	8.652110
3038.066000	493.398532	223.804770	0.284153	19.462952	0.588594	8.652003
3038.086000	493.398532	223.803944	0.284154	19.462880	0.588595	8.651971
3038.106000	493.398532	223.778835	0.284160	19.460697	0.588608	8.651000
3038.126000	493.398613	223.804818	0.284154	19.462956	0.588594	8.652005
3038.146000	493.398532	223.780227	0.284160	19.460818	0.588607	8.651054
3038.166000	493.398532	223.793018	0.284157	19.461930	0.588600	8.651549
3038.186000	493.398613	223.796321	0.284156	19.462217	0.588599	8.651676
3038.206000	493.398532	223.801207	0.284154	19.462642	0.588596	8.651865
3038.226000	493.398532	223.800234	0.284155	19.462558	0.588597	8.651828
3038.246000	493.398532	223.785837	0.284158	19.461306	0.588604	8.651271
3038.266000	493.398532	223.790479	0.284157	19.461709	0.588602	8.651450
3038.286000	493.398532	223.779257	0.284160	19.460733	0.588607	8.651017
3038.306000	493.398613	223.789628	0.284157	19.461635	0.588602	8.651418
3038.326000	493.398532	223.771804	0.284162	19.460085	0.588611	8.650728
3038.346000	493.398613	223.759575	0.284165	19.459022	0.588618	8.650256
3038.366000	493.398532	223.758891	0.284165	19.458962	0.588618	8.650229
3038.386000	493.398532	223.752862	0.284167	19.458438	0.588621	8.649996
3038.406000	493.398532	223.761658	0.284165	19.459203	0.588616	8.650336
3038.426000	493.398613	223.749942	0.284168	19.458184	0.588622	8.649883
3038.446000	493.398532	223.767099	0.284163	19.459676	0.588614	8.650547
3038.466000	493.398532	223.753414	0.284167	19.458486	0.588621	8.650018
3038.486000	493.398532	223.764737	0.284164	19.459471	0.588615	8.650455
3038.506000	493.398532	223.756162	0.284166	19.458725	0.588619	8.650124
3038.526000	493.398532	223.763324	0.284164	19.459348	0.588616	8.650401
3038.546000	493.398532	223.762369	0.284165	19.459265	0.588616	8.650364
3038.566000	493.398532	223.744059	0.284169	19.457673	0.588625	8.649656
3038.586000	493.398532	223.752997	0.284167	19.458450	0.588621	8.650001
3038.606000	493.398532	223.752331	0.284167	19.458392	0.588621	8.649976
3038.626000	493.398532	223.756319	0.284166	19.458739	0.588619	8.650130
3038.646000	493.398613	223.754463	0.284167	19.458577	0.588620	8.650058
3038.666000	493.398532	223.762339	0.284165	19.459262	0.588616	8.650363
3038.686000	493.398613	223.741480	0.284170	19.457448	0.588627	8.649556
3038.706000	493.398613	223.751353	0.284167	19.458307	0.588622	8.649938
3038.726000	493.398613	223.741546	0.284170	19.457454	0.588627	8.649559
3038.746000	493.398613	223.743159	0.284170	19.457594	0.588626	8.649621
3038.766000	493.398613	223.741075	0.284170	19.457413	0.588627	8.649541
3038.786000	493.398613	223.749497	0.284168	19.458145	0.588623	8.649866
3038.806000	493.398613	223.751250	0.284168	19.458298	0.588622	8.649934
3038.826000	493.398613	223.741639	0.284170	19.457462	0.588627	8.649562
3038.846000	493.398613	223.722581	0.284175	19.455805	0.588636	8.648826
3038.866000	493.398613	223.735718	0.284172	19.456947	0.588630	8.649333
3038.886000	493.398613	223.747257	0.284169	19.457951	0.588624	8.649780
3038.906000	493.398613	223.739836	0.284170	19.457305	0.588628	8.649493
3038.926000	493.398613	223.720348	0.284176	19.455611	0.588638	8.648739
3038.946000	493.398613	223.715761	0.284177	19.455212	0.588640	8.648562
3038.966000	493.398613	223.719805	0.284176	19.455563	0.588638	8.648718
3038.986000	493.398613	223.715112	0.284177	19.455155	0.588640	8.648537
3039.006000	493.398613	223.717442	0.284176	19.455358	0.588639	8.648627
3039.026000	493.398613	223.719511	0.284176	19.455538	0.588638	8.648707
3039.046000	493.398613	223.705555	0.284179	19.454324	0.588645	8.648167
3039.066000	493.398613	223.713816	0.284177	19.455043	0.588641	8.648487
3039.086000	493.398613	223.714738	0.284177	19.455123	0.588640	8.648522
3039.106000	493.398613	223.715883	0.284177	19.455222	0.588640	8.648567
3039.126000	493.398613	223.715408	0.284177	19.455181	0.588640	8.648548
3039.146000	493.398613	223.707240	0.284179	19.454471	0.588644	8.648233
3039.166000	493.398613	223.718369	0.284176	19.455438	0.588639	8.648663
3039.186000	493.398613	223.716828	0.284177	19.455304	0.588639	8.648603
3039.206000	493.398613	223.717306	0.284176	19.455346	0.588639	8.648622
3039.226000	493.398613	223.715466	0.284177	19.455186	0.588640	8.648551
3039.246000	493.398613	223.702585	0.284180	19.454066	0.588647	8.648053
3039.266000	493.398613	223.706260	0.284179	19.454385	0.588645	8.648195
3039.286000	493.398613	223.693594	0.284183	19.453284	0.588651	8.647705
3039.306000	493.398693	223.673720	0.284188	19.451556	0.588661	8.646937
3039.326000	493.398613	223.669847	0.284189	19.451219	0.588663	8.646787
3039.346000	493.398613	223.661305	0.284191	19.450476	0.588668	8.646457
3039.366000	493.398613	223.652817	0.284193	19.449738	0.588672	8.646129
3039.386000	493.398693	223.667283	0.284190	19.450996	0.588665	8.646688
3039.406000	493.398693	223.654952	0.284193	19.449923	0.588671	8.646211
3039.426000	493.398613	223.664515	0.284190	19.450755	0.588666	8.646581
3039.446000	493.398693	223.647905	0.284195	19.449311	0.588675	8.645939
3039.466000	493.398613	223.663942	0.284190	19.450705	0.588666	8.646559
3039.486000	493.398693	223.665185	0.284190	19.450813	0.588666	8.646607
3039.506000	493.398613	223.650196	0.284194	19.449510	0.588673	8.646027
3039.526000	493.398613	223.639365	0.284197	19.448568	0.588679	8.645609
3039.546000	493.398693	223.639697	0.284197	19.448597	0.588679	8.645621
3039.566000	493.398613	223.649329	0.284194	19.449434	0.588674	8.645994
3039.586000	493.398613	223.643139	0.284196	19.448896	0.588677	8.645754
3039.606000	493.398693	223.638608	0.284197	19.448502	0.588679	8.645579
3039.626000	493.398613	223.638972	0.284197	19.448534	0.588679	8.645593
3039.646000	493.398693	223.626045	0.284200	19.447410	0.588686	8.645094
3039.666000	493.398693	223.628920	0.284200	19.447660	0.588684	8.645205
3039.686000	493.398613	223.619109	0.284202	19.446806	0.588689	8.644826
3039.706000	493.398613	223.632000	0.284199	19.447927	0.588683	8.645324
3039.726000	493.398613	223.610956	0.284204	19.446097	0.588693	8.644510
3039.746000	493.398613	223.624498	0.284201	19.447275	0.588686	8.645034
3039.766000	493.398613	223.603520	0.284206	19.445451	0.588697	8.644223
3039.786000	493.398613	223.611753	0.284204	19.446167	0.588693	8.644541
3039.806000	493.398693	223.598046	0.284208	19.444975	0.588700	8.644011
3039.826000	493.398693	223.595150	0.284208	19.444723	0.588702	8.643899
3039.846000	493.398613	223.589345	0.284210	19.444218	0.588704	8.643675
3039.866000	493.398693	223.594495	0.284209	19.444666	0.588702	8.643874
3039.886000	493.398693	223.590752	0.284210	19.444340	0.588704	8.643729
3039.906000	493.398613	223.591882	0.284209	19.444439	0.588703	8.643773
3039.926000	493.398613	223.594291	0.284209	19.444648	0.588702	8.643866
3039.946000	493.398613	223.599201	0.284207	19.445075	0.588699	8.644056
3039.966000	493.398613	223.586518	0.284211	19.443972	0.588706	8.643566
3039.986000	493.398693	223.584309	0.284211	19.443780	0.588707	8.643480
3040.006000	493.398693	223.590091	0.284210	19.444283	0.588704	8.643704
3040.026000	493.398613	223.583052	0.284211	19.443671	0.588708	8.643432
3040.046000	493.398613	223.586129	0.284211	19.443938	0.588706	8.643551
3040.066000	493.398613	223.581165	0.284212	19.443507	0.588709	8.643359
3040.086000	493.398613	223.588874	0.284210	19.444177	0.588705	8.643657
3040.106000	493.398613	223.573918	0.284214	19.442876	0.588712	8.643079
3040.126000	493.398613	223.577611	0.284213	19.443198	0.588710	8.643221
3040.146000	493.398613	223.575927	0.284213	19.443051	0.588711	8.643156
3040.166000	493.398613	223.576974	0.284213	19.443142	0.588711	8.643197
3040.186000	493.398693	223.571240	0.284215	19.442644	0.588714	8.642975
3040.206000	493.398613	223.574728	0.284214	19.442947	0.588712	8.643110
3040.226000	493.398613	223.571600	0.284214	19.442675	0.588713	8.642989
3040.246000	493.398693	223.571094	0.284215	19.442631	0.588714	8.642969
3040.266000	493.398613	223.562047	0.284217	19.441844	0.588718	8.642620
3040.286000	493.398693	223.567051	0.284216	19.442279	0.588716	8.642813
3040.306000	493.398693	223.545726	0.284221	19.440425	0.588727	8.641989
3040.326000	493.398613	223.544508	0.284222	19.440319	0.588727	8.641942
3040.346000	493.398613	223.547884	0.284221	19.440612	0.588725	8.642072
3040.366000	493.398613	223.539121	0.284223	19.439850	0.588730	8.641733
3040.386000	493.398693	223.545615	0.284221	19.440415	0.588727	8.641984
3040.406000	493.398613	223.540186	0.284223	19.439943	0.588729	8.641774
3040.426000	493.398693	223.541064	0.284222	19.440019	0.588729	8.641808
3040.446000	493.398693	223.540887	0.284223	19.440004	0.588729	8.641802
3040.466000	493.398613	223.547469	0.284221	19.440576	0.588726	8.642056
3040.486000	493.398613	223.536570	0.284224	19.439628	0.588731	8.641635
3040.506000	493.398693	223.538343	0.284223	19.439783	0.588730	8.641703
3040.526000	493.398613	223.528311	0.284226	19.438910	0.588735	8.641315
3040.546000	493.398693	223.518239	0.284228	19.438034	0.588741	8.640926
3040.566000	493.398693	223.520552	0.284228	19.438236	0.588740	8.641015
3040.586000	493.398693	223.518203	0.284228	19.438031	0.588741	8.640925
3040.606000	493.398693	223.511556	0.284230	19.437453	0.588744	8.640668
3040.626000	493.398613	223.522127	0.284227	19.438372	0.588739	8.641076
3040.646000	493.398613	223.515832	0.284229	19.437825	0.588742	8.640833
3040.666000	493.398613	223.519879	0.284228	19.438177	0.588740	8.640989
3040.686000	493.398613	223.512818	0.284230	19.437563	0.588743	8.640716
3040.706000	493.398613	223.519256	0.284228	19.438123	0.588740	8.640965
3040.726000	493.398693	223.515866	0.284229	19.437828	0.588742	8.640834
3040.746000	493.398693	223.509327	0.284231	19.437259	0.588745	8.640581
3040.766000	493.398693	223.506232	0.284232	19.436990	0.588747	8.640462
3040.786000	493.398693	223.506356	0.284232	19.437001	0.588747	8.640467
3040.806000	493.398613	223.503629	0.284232	19.436764	0.588748	8.640361
3040.826000	493.398693	223.513655	0.284230	19.437636	0.588743	8.640749
3040.846000	493.398613	223.509102	0.284231	19.437240	0.588745	8.640573
3040.866000	493.398613	223.513524	0.284230	19.437624	0.588743	8.640744
3040.886000	493.398613	223.501647	0.284233	19.436591	0.588749	8.640285
3040.906000	493.398613	223.496889	0.284234	19.436178	0.588751	8.640101
3040.926000	493.398613	223.491066	0.284236	19.435671	0.588754	8.639876
3040.946000	493.398613	223.481315	0.284238	19.434823	0.588759	8.639499
3040.966000	493.398613	223.491252	0.284235	19.435687	0.588754	8.639883
3040.986000	493.398613	223.496849	0.284234	19.436174	0.588752	8.640099
3041.006000	493.398693	223.486606	0.284237	19.435283	0.588757	8.639703
3041.026000	493.398613	223.482336	0.284238	19.434912	0.588759	8.639538
3041.046000	493.398613	223.488814	0.284236	19.435475	0.588756	8.639788
3041.066000	493.398613	223.473603	0.284240	19.434153	0.588763	8.639200
3041.086000	493.398613	223.454010	0.284245	19.432449	0.588773	8.638443
3041.106000	493.398693	223.468163	0.284242	19.433680	0.588766	8.638990
3041.126000	493.398693	223.460427	0.284244	19.433007	0.588770	8.638691
3041.146000	493.398613	223.460074	0.284244	19.432976	0.588770	8.638677
3041.166000	493.398693	223.449876	0.284246	19.432089	0.588776	8.638283
3041.186000	493.398693	223.443948	0.284248	19.431574	0.588779	8.638054
3041.206000	493.398613	223.435633	0.284250	19.430851	0.588783	8.637733
3041.226000	493.398613	223.446997	0.284247	19.431839	0.588777	8.638172
3041.246000	493.398693	223.437362	0.284250	19.431001	0.588782	8.637799
3041.266000	493.398693	223.442892	0.284248	19.431482	0.588779	8.638013
3041.286000	493.398613	223.446573	0.284247	19.431802	0.588777	8.638156
3041.306000	493.398613	223.438383	0.284249	19.431090	0.588781	8.637839
3041.326000	493.398613	223.436293	0.284250	19.430908	0.588782	8.637758
3041.346000	493.398693	223.432258	0.284251	19.430557	0.588785	8.637602
3041.366000	493.398613	223.426445	0.284252	19.430052	0.588787	8.637377
3041.386000	493.398693	223.420957	0.284254	19.429574	0.588790	8.637165
3041.406000	493.398693	223.411241	0.284256	19.428729	0.588795	8.636790
3041.426000	493.398613	223.416107	0.284255	19.429153	0.588793	8.636978
3041.446000	493.398693	223.416712	0.284255	19.429205	0.588792	8.637001
3041.466000	493.398613	223.415371	0.284255	19.429089	0.588793	8.636949
3041.486000	493.398693	223.420939	0.284254	19.429573	0.588790	8.637164
3041.506000	493.398613	223.417486	0.284255	19.429272	0.588792	8.637031
3041.526000	493.398613	223.411750	0.284256	19.428774	0.588795	8.636809
3041.546000	493.398693	223.417978	0.284255	19.429315	0.588792	8.637050
3041.566000	493.398613	223.406851	0.284258	19.428348	0.588797	8.636620
3041.586000	493.398613	223.390688	0.284262	19.426942	0.588806	8.635995
3041.606000	493.398613	223.388785	0.284262	19.426777	0.588807	8.635921
3041.626000	493.398613	223.405900	0.284258	19.428265	0.588798	8.636583
3041.646000	493.398693	223.388572	0.284262	19.426758	0.588807	8.635913
3041.666000	493.398693	223.394230	0.284261	19.427250	0.588804	8.636132
3041.686000	493.398693	223.403675	0.284258	19.428071	0.588799	8.636497
3041.706000	493.398613	223.387097	0.284263	19.426630	0.588807	8.635856
3041.726000	493.398693	223.385273	0.284263	19.426471	0.588809	8.635786
3041.746000	493.398613	223.393143	0.284261	19.427156	0.588804	8.636090
3041.766000	493.398693	223.389675	0.284262	19.426854	0.588806	8.635956
3041.786000	493.398693	223.387222	0.284263	19.426641	0.588808	8.635861
3041.806000	493.398613	223.383895	0.284264	19.426351	0.588809	8.635732
3041.826000	493.398613	223.388159	0.284262	19.426722	0.588807	8.635897
3041.846000	493.398693	223.368498	0.284268	19.425012	0.588817	8.635137
3041.866000	493.398613	223.366846	0.284268	19.424869	0.588818	8.635073
3041.886000	493.398693	223.359409	0.284270	19.424222	0.588822	8.634786
3041.906000	493.398613	223.351224	0.284272	19.423510	0.588826	8.634469
3041.926000	493.398693	223.363326	0.284269	19.424563	0.588820	8.634937
3041.946000	493.398613	223.340192	0.284275	19.422551	0.588831	8.634043
3041.966000	493.398613	223.334460	0.284276	19.422052	0.588834	8.633821
3041.986000	493.398693	223.329794	0.284278	19.421646	0.588837	8.633641
3042.006000	493.398693	223.328948	0.284278	19.421573	0.588837	8.633608
3042.026000	493.398613	223.325213	0.284279	19.421248	0.588839	8.633464
3042.046000	493.398693	223.318674	0.284281	19.420679	0.588842	8.633211
3042.066000	493.398613	223.320121	0.284280	19.420805	0.588842	8.633267
3042.086000	493.398693	223.316157	0.284281	19.420461	0.588844	8.633114
3042.106000	493.398613	223.309446	0.284283	19.419877	0.588847	8.632854
3042.126000	493.398613	223.301801	0.284285	19.419212	0.588851	8.632559
3042.146000	493.398613	223.315730	0.284281	19.420423	0.588844	8.633097
3042.166000	493.398693	223.313691	0.284282	19.420246	0.588845	8.633018
3042.186000	493.398613	223.314270	0.284282	19.420296	0.588845	8.633041
3042.206000	493.398693	223.306021	0.284284	19.419579	0.588849	8.632722
3042.226000	493.398693	223.291554	0.284288	19.418321	0.588856	8.632163
3042.246000	493.398693	223.318711	0.284281	19.420683	0.588842	8.633213
3042.266000	493.398693	223.304361	0.284284	19.419435	0.588850	8.632658
3042.286000	493.398693	223.298118	0.284286	19.418892	0.588853	8.632416
3042.306000	493.398693	223.288112	0.284289	19.418022	0.588858	8.632030
3042.326000	493.398613	223.299421	0.284286	19.419005	0.588852	8.632467
3042.346000	493.398613	223.297996	0.284286	19.418881	0.588853	8.632412
3042.366000	493.398613	223.306036	0.284284	19.419580	0.588849	8.632723
3042.386000	493.398693	223.293169	0.284287	19.418461	0.588855	8.632225
3042.406000	493.398693	223.305674	0.284284	19.419549	0.588849	8.632709
3042.426000	493.398693	223.309218	0.284283	19.419857	0.588847	8.632846
3042.446000	493.398613	223.299404	0.284286	19.419004	0.588852	8.632466
3042.466000	493.398693	223.299430	0.284286	19.419006	0.588852	8.632467
3042.486000	493.398693	223.302562	0.284285	19.419278	0.588851	8.632588
3042.506000	493.398693	223.300588	0.284285	19.419107	0.588852	8.632512
3042.526000	493.398613	223.304028	0.284284	19.419406	0.588850	8.632645
3042.546000	493.398613	223.297354	0.284286	19.418825	0.588853	8.632387
3042.566000	493.398693	223.299371	0.284286	19.419001	0.588852	8.632465
3042.586000	493.398613	223.292009	0.284288	19.418361	0.588856	8.632180
3042.606000	493.398693	223.300389	0.284285	19.419089	0.588852	8.632504
3042.626000	493.398613	223.286259	0.284289	19.417860	0.588859	8.631958
3042.646000	493.398693	223.287565	0.284289	19.417974	0.588858	8.632008
3042.666000	493.398613	223.289953	0.284288	19.418182	0.588857	8.632101
3042.686000	493.398613	223.264837	0.284295	19.415997	0.588870	8.631130
3042.706000	493.398693	223.286014	0.284289	19.417839	0.588859	8.631948
3042.726000	493.398693	223.271435	0.284293	19.416571	0.588867	8.631385
3042.746000	493.398613	223.277638	0.284291	19.417111	0.588863	8.631625
3042.766000	493.398613	223.275919	0.284292	19.416961	0.588864	8.631558
3042.786000	493.398693	223.271100	0.284293	19.416542	0.588867	8.631372
3042.806000	493.398693	223.258804	0.284296	19.415473	0.588873	8.630897
3042.826000	493.398693	223.266683	0.284294	19.416158	0.588869	8.631201
3042.846000	493.398613	223.272248	0.284293	19.416642	0.588866	8.631416
3042.866000	493.398613	223.263292	0.284295	19.415863	0.588871	8.631070
3042.886000	493.398693	223.265174	0.284295	19.416027	0.588870	8.631143
3042.906000	493.398693	223.252711	0.284298	19.414943	0.588876	8.630661
3042.926000	493.398693	223.249267	0.284299	19.414643	0.588878	8.630528
3042.946000	493.398693	223.258939	0.284296	19.415485	0.588873	8.630902
3042.966000	493.398613	223.247756	0.284299	19.414512	0.588879	8.630469
3042.986000	493.398613	223.260983	0.284296	19.415662	0.588872	8.630981
3043.006000	493.398613	223.255178	0.284297	19.415158	0.588875	8.630756
3043.026000	493.398613	223.241156	0.284301	19.413938	0.588882	8.630214
3043.046000	493.398613	223.247713	0.284299	19.414508	0.588879	8.630468
3043.066000	493.398613	223.241421	0.284301	19.413961	0.588882	8.630225
3043.086000	493.398613	223.249318	0.284299	19.414648	0.588878	8.630530
3043.106000	493.398613	223.240791	0.284301	19.413906	0.588882	8.630200
3043.126000	493.398613	223.237636	0.284302	19.413632	0.588884	8.630078
3043.146000	493.398693	223.246626	0.284299	19.414414	0.588879	8.630426
3043.166000	493.398613	223.253110	0.284298	19.414978	0.588876	8.630676
3043.186000	493.398613	223.233272	0.284303	19.413253	0.588886	8.629910
3043.206000	493.398613	223.223733	0.284305	19.412423	0.588891	8.629541
3043.226000	493.398693	223.237530	0.284302	19.413623	0.588884	8.630074
3043.246000	493.398613	223.231331	0.284303	19.413084	0.588887	8.629835
3043.266000	493.398693	223.225108	0.284305	19.412542	0.588890	8.629594
3043.286000	493.398693	223.220180	0.284306	19.412114	0.588893	8.629403
3043.306000	493.398693	223.221497	0.284306	19.412228	0.588892	8.629454
3043.326000	493.398693	223.218422	0.284307	19.411961	0.588894	8.629335
3043.346000	493.398693	223.216175	0.284307	19.411766	0.588895	8.629249
3043.366000	493.398693	223.216646	0.284307	19.411807	0.588894	8.629267
3043.386000	493.398693	223.219248	0.284307	19.412033	0.588893	8.629367
3043.406000	493.398693	223.204765	0.284310	19.410773	0.588901	8.628807
3043.426000	493.398693	223.214411	0.284308	19.411612	0.588896	8.629180
3043.446000	493.398693	223.215166	0.284308	19.411678	0.588895	8.629210
3043.466000	493.398693	223.209390	0.284309	19.411176	0.588898	8.628986
3043.486000	493.398693	223.201941	0.284311	19.410528	0.588902	8.628698
3043.506000	493.398693	223.227447	0.284304	19.412746	0.588889	8.629684
3043.526000	493.398693	223.218753	0.284307	19.411990	0.588893	8.629348
3043.546000	493.398693	223.229781	0.284304	19.412949	0.588888	8.629775
3043.566000	493.398693	223.202957	0.284311	19.410616	0.588901	8.628738
3043.586000	493.398613	223.205216	0.284310	19.410813	0.588900	8.628825
3043.606000	493.398613	223.208990	0.284309	19.411141	0.588898	8.628971
3043.626000	493.398613	223.198433	0.284312	19.410223	0.588904	8.628563
3043.646000	493.398693	223.191245	0.284314	19.409598	0.588907	8.628285
3043.666000	493.398693	223.193867	0.284313	19.409826	0.588906	8.628386
3043.686000	493.398693	223.195100	0.284313	19.409933	0.588905	8.628434
3043.706000	493.398613	223.187121	0.284315	19.409239	0.588909	8.628125
3043.726000	493.398693	223.197187	0.284312	19.410114	0.588904	8.628515
3043.746000	493.398693	223.181977	0.284316	19.408792	0.588912	8.627927
3043.766000	493.398693	223.188450	0.284315	19.409355	0.588909	8.628177
3043.786000	493.398613	223.194178	0.284313	19.409853	0.588906	8.628398
3043.806000	493.398613	223.186028	0.284315	19.409144	0.588910	8.628083
3043.826000	493.398693	223.194426	0.284313	19.409874	0.588906	8.628408
3043.846000	493.398693	223.172251	0.284319	19.407946	0.588917	8.627551
3043.866000	493.398693	223.178819	0.284317	19.408517	0.588914	8.627804
3043.886000	493.398693	223.172751	0.284319	19.407989	0.588917	8.627570
3043.906000	493.398693	223.165147	0.284321	19.407328	0.588921	8.627276
3043.926000	493.398613	223.176701	0.284318	19.408333	0.588915	8.627723
3043.946000	493.398693	223.176508	0.284318	19.408316	0.588915	8.627715
3043.966000	493.398693	223.181695	0.284316	19.408767	0.588912	8.627916
3043.986000	493.398693	223.173206	0.284319	19.408029	0.588917	8.627587
3044.006000	493.398693	223.172683	0.284319	19.407983	0.588917	8.627567
3044.026000	493.398693	223.172643	0.284319	19.407980	0.588917	8.627566
3044.046000	493.398693	223.153564	0.284324	19.406321	0.588927	8.626828
3044.066000	493.398693	223.167510	0.284320	19.407534	0.588920	8.627367
3044.086000	493.398613	223.164472	0.284321	19.407269	0.588921	8.627250
3044.106000	493.398613	223.148866	0.284325	19.405912	0.588929	8.626647
3044.126000	493.398693	223.144710	0.284326	19.405551	0.588931	8.626486
3044.146000	493.398693	223.151928	0.284324	19.406178	0.588927	8.626765
3044.166000	493.398693	223.150727	0.284324	19.406074	0.588928	8.626718
3044.186000	493.398693	223.149376	0.284325	19.405957	0.588929	8.626666
3044.206000	493.398693	223.136732	0.284328	19.404857	0.588935	8.626177
3044.226000	493.398613	223.135284	0.284328	19.404731	0.588936	8.626121
3044.246000	493.398693	223.125954	0.284331	19.403920	0.588941	8.625761
3044.266000	493.398613	223.118528	0.284333	19.403274	0.588944	8.625474
3044.286000	493.398693	223.124639	0.284331	19.403805	0.588941	8.625710
3044.306000	493.398693	223.122811	0.284332	19.403646	0.588942	8.625639
3044.326000	493.398693	223.114801	0.284334	19.402950	0.588946	8.625330
3044.346000	493.398693	223.112305	0.284335	19.402733	0.588948	8.625233
3044.366000	493.398693	223.110615	0.284335	19.402586	0.588949	8.625168
3044.386000	493.398693	223.101738	0.284337	19.401814	0.588953	8.624825
3044.406000	493.398693	223.096802	0.284339	19.401384	0.588956	8.624634
3044.426000	493.398613	223.115415	0.284334	19.403003	0.588946	8.625353
3044.446000	493.398693	223.108129	0.284336	19.402370	0.588950	8.625072
3044.466000	493.398693	223.110077	0.284335	19.402539	0.588949	8.625147
3044.486000	493.398693	223.100834	0.284338	19.401735	0.588954	8.624790
3044.506000	493.398693	223.101161	0.284337	19.401764	0.588953	8.624802
3044.526000	493.398693	223.091852	0.284340	19.400954	0.588958	8.624442
3044.546000	493.398693	223.090246	0.284340	19.400814	0.588959	8.624380
3044.566000	493.398693	223.081705	0.284343	19.400072	0.588963	8.624050
3044.586000	493.398613	223.085661	0.284341	19.400416	0.588961	8.624203
3044.606000	493.398693	223.083455	0.284342	19.400224	0.588962	8.624118
3044.626000	493.398693	223.076810	0.284344	19.399646	0.588966	8.623861
3044.646000	493.398693	223.082276	0.284342	19.400121	0.588963	8.624072
3044.666000	493.398693	223.083255	0.284342	19.400206	0.588962	8.624110
3044.686000	493.398693	223.079503	0.284343	19.399880	0.588964	8.623965
3044.706000	493.398693	223.080267	0.284343	19.399947	0.588964	8.623995
3044.726000	493.398693	223.086073	0.284341	19.400451	0.588961	8.624219
3044.746000	493.398693	223.085069	0.284342	19.400364	0.588962	8.624180
3044.766000	493.398693	223.090337	0.284340	19.400822	0.588959	8.624384
3044.786000	493.398693	223.078813	0.284343	19.399820	0.588965	8.623938
3044.806000	493.398693	223.087458	0.284341	19.400572	0.588960	8.624273
3044.826000	493.398613	223.080981	0.284343	19.400009	0.588964	8.624022
3044.846000	493.398693	223.083404	0.284342	19.400219	0.588962	8.624116
3044.866000	493.398693	223.075681	0.284344	19.399548	0.588966	8.623817
3044.886000	493.398693	223.065137	0.284347	19.398631	0.588972	8.623410
3044.906000	493.398613	223.049462	0.284351	19.397268	0.588980	8.622804
3044.926000	493.398613	223.043391	0.284352	19.396740	0.588983	8.622569
3044.946000	493.398693	223.039223	0.284354	19.396377	0.588985	8.622408
3044.966000	493.398693	223.042134	0.284353	19.396630	0.588983	8.622520
3044.986000	493.398693	223.028386	0.284356	19.395435	0.588990	8.621989
3045.006000	493.398613	223.022421	0.284358	19.394916	0.588993	8.621758
3045.026000	493.398693	223.013247	0.284360	19.394118	0.588998	8.621404
3045.046000	493.398693	223.029435	0.284356	19.395526	0.588990	8.622029
3045.066000	493.398693	223.020707	0.284358	19.394767	0.588994	8.621692
3045.086000	493.398693	223.021089	0.284358	19.394800	0.588994	8.621707
3045.106000	493.398693	223.033760	0.284355	19.395902	0.588988	8.622197
3045.126000	493.398693	223.023975	0.284358	19.395051	0.588993	8.621818
3045.146000	493.398693	223.025925	0.284357	19.395221	0.588992	8.621894
3045.166000	493.398693	223.014362	0.284360	19.394215	0.588998	8.621447
3045.186000	493.398693	223.015353	0.284360	19.394301	0.588997	8.621485
3045.206000	493.398613	223.023522	0.284358	19.395012	0.588993	8.621801
3045.226000	493.398693	223.003959	0.284363	19.393311	0.589003	8.621045
3045.246000	493.398693	223.011626	0.284361	19.393977	0.588999	8.621341
3045.265000	493.398693	223.013715	0.284360	19.394159	0.588998	8.621422
3045.285000	493.398693	222.992883	0.284366	19.392347	0.589009	8.620616
3045.305000	493.398693	222.999737	0.284364	19.392943	0.589005	8.620881
3045.325000	493.398693	223.001310	0.284364	19.393080	0.589004	8.620942
3045.345000	493.398693	222.993434	0.284366	19.392395	0.589008	8.620638
3045.365000	493.398613	222.992111	0.284366	19.392280	0.589009	8.620587
3045.385000	493.398693	222.988042	0.284367	19.391926	0.589011	8.620429
3045.405000	493.398693	222.981004	0.284369	19.391314	0.589015	8.620157
3045.425000	493.398693	222.996636	0.284365	19.392674	0.589007	8.620762
3045.445000	493.398613	222.982618	0.284368	19.391455	0.589014	8.620220
3045.465000	493.398693	222.984607	0.284368	19.391628	0.589013	8.620297
3045.485000	493.398693	222.978497	0.284370	19.391096	0.589016	8.620060
3045.505000	493.398693	222.982273	0.284369	19.391425	0.589014	8.620206
3045.525000	493.398693	222.974882	0.284370	19.390782	0.589018	8.619921
3045.545000	493.398693	222.974411	0.284371	19.390741	0.589018	8.619902
3045.565000	493.398693	222.970152	0.284372	19.390371	0.589020	8.619738
3045.585000	493.398693	222.978497	0.284370	19.391096	0.589016	8.620060
3045.605000	493.398613	222.979672	0.284369	19.391198	0.589015	8.620106
3045.625000	493.398693	222.970902	0.284371	19.390436	0.589020	8.619767
3045.645000	493.398693	222.963103	0.284374	19.389758	0.589024	8.619465
3045.665000	493.398693	222.962790	0.284374	19.389730	0.589024	8.619453
3045.685000	493.398693	222.973179	0.284371	19.390634	0.589019	8.619855
3045.705000	493.398693	222.969509	0.284372	19.390315	0.589020	8.619713
3045.725000	493.398613	222.957815	0.284375	19.389298	0.589026	8.619261
3045.745000	493.398693	222.951804	0.284376	19.388775	0.589030	8.619028
3045.765000	493.398693	222.963545	0.284373	19.389796	0.589024	8.619482
3045.785000	493.398693	222.960498	0.284374	19.389531	0.589025	8.619364
3045.805000	493.398693	222.964287	0.284373	19.389861	0.589023	8.619511
3045.825000	493.398613	222.964004	0.284373	19.389836	0.589023	8.619500
3045.845000	493.398693	222.952731	0.284376	19.388855	0.589029	8.619064
3045.865000	493.398693	222.950718	0.284377	19.388680	0.589030	8.618986
3045.885000	493.398693	222.942358	0.284379	19.387953	0.589034	8.618663
3045.905000	493.398693	222.939867	0.284380	19.387737	0.589036	8.618567
3045.925000	493.398693	222.950696	0.284377	19.388679	0.589030	8.618986
3045.945000	493.398693	222.940924	0.284379	19.387829	0.589035	8.618608
3045.965000	493.398693	222.945711	0.284378	19.388245	0.589033	8.618793
3045.985000	493.398693	222.934958	0.284381	19.387310	0.589038	8.618377
3046.005000	493.398693	222.936416	0.284380	19.387437	0.589037	8.618433
3046.025000	493.398613	222.928029	0.284383	19.386707	0.589042	8.618109
3046.045000	493.398693	222.931314	0.284382	19.386993	0.589040	8.618236
3046.065000	493.398693	222.934874	0.284381	19.387303	0.589038	8.618374
3046.085000	493.398613	222.929669	0.284382	19.386850	0.589041	8.618173
3046.105000	493.398613	222.915734	0.284386	19.385638	0.589048	8.617634
3046.125000	493.398693	222.916139	0.284386	19.385673	0.589048	8.617650
3046.145000	493.398693	222.915765	0.284386	19.385641	0.589048	8.617635
3046.165000	493.398693	222.903747	0.284389	19.384596	0.589054	8.617171
3046.185000	493.398693	222.903732	0.284389	19.384594	0.589054	8.617170
3046.205000	493.398693	222.892337	0.284392	19.383603	0.589060	8.616729
3046.225000	493.398693	222.884349	0.284394	19.382909	0.589064	8.616421
3046.245000	493.398693	222.877975	0.284396	19.382354	0.589067	8.616174
3046.265000	493.398613	222.884138	0.284394	19.382890	0.589064	8.616412
3046.285000	493.398693	222.877680	0.284396	19.382329	0.589067	8.616163
3046.305000	493.398693	222.876652	0.284396	19.382239	0.589068	8.616123
3046.325000	493.398613	222.885535	0.284394	19.383012	0.589063	8.616467
3046.345000	493.398693	222.885201	0.284394	19.382983	0.589063	8.616454
3046.365000	493.398693	222.870116	0.284398	19.381671	0.589071	8.615870
3046.385000	493.398613	222.878004	0.284396	19.382357	0.589067	8.616175
3046.405000	493.398613	222.878128	0.284396	19.382368	0.589067	8.616180
3046.425000	493.398613	222.870344	0.284398	19.381691	0.589071	8.615879
3046.445000	493.398613	222.878126	0.284396	19.382368	0.589067	8.616180
3046.465000	493.398693	222.873631	0.284397	19.381977	0.589069	8.616006
3046.485000	493.398693	222.872946	0.284397	19.381917	0.589070	8.615980
3046.505000	493.398693	222.861138	0.284400	19.380890	0.589076	8.615523
3046.525000	493.398693	222.877594	0.284396	19.382321	0.589067	8.616160
3046.545000	493.398693	222.874602	0.284397	19.382061	0.589069	8.616044
3046.565000	493.398693	222.879844	0.284395	19.382517	0.589066	8.616246
3046.585000	493.398693	222.877996	0.284396	19.382356	0.589067	8.616175
3046.605000	493.398693	222.861230	0.284400	19.380898	0.589076	8.615527
3046.625000	493.398613	222.860815	0.284400	19.380862	0.589076	8.615511
3046.645000	493.398613	222.862869	0.284400	19.381041	0.589075	8.615590
3046.665000	493.398693	222.870219	0.284398	19.381680	0.589071	8.615874
3046.685000	493.398693	222.874765	0.284397	19.382075	0.589069	8.616050
3046.705000	493.398693	222.864175	0.284399	19.381154	0.589074	8.615641
3046.725000	493.398613	222.850490	0.284403	19.379964	0.589081	8.615112
3046.745000	493.398613	222.852956	0.284402	19.380179	0.589080	8.615207
3046.765000	493.398693	222.859934	0.284400	19.380785	0.589076	8.615477
3046.785000	493.398613	222.848284	0.284403	19.379772	0.589082	8.615026
3046.805000	493.398693	222.856566	0.284401	19.380493	0.589078	8.615347
3046.825000	493.398693	222.855234	0.284402	19.380377	0.589079	8.615295
3046.845000	493.398693	222.856050	0.284401	19.380448	0.589078	8.615327
3046.865000	493.398693	222.837986	0.284406	19.378877	0.589088	8.614628
3046.885000	493.398693	222.848288	0.284404	19.379773	0.589082	8.615027
3046.905000	493.398613	222.841646	0.284405	19.379195	0.589086	8.614770
3046.925000	493.398693	222.833787	0.284407	19.378512	0.589090	8.614466
3046.945000	493.398693	222.828271	0.284409	19.378032	0.589092	8.614253
3046.965000	493.398693	222.834784	0.284407	19.378598	0.589089	8.614505
3046.985000	493.398693	222.838313	0.284406	19.378905	0.589087	8.614641
3047.005000	493.398693	222.833474	0.284407	19.378484	0.589090	8.614454
3047.025000	493.398693	222.823680	0.284410	19.377633	0.589095	8.614075
3047.045000	493.398693	222.821911	0.284410	19.377479	0.589096	8.614007
3047.065000	493.398693	222.822932	0.284410	19.377568	0.589095	8.614046
3047.085000	493.398693	222.814271	0.284412	19.376814	0.589100	8.613711
3047.105000	493.398613	222.807597	0.284414	19.376234	0.589103	8.613454
3047.125000	493.398613	222.809621	0.284414	19.376410	0.589102	8.613532
3047.145000	493.398613	222.813036	0.284413	19.376707	0.589100	8.613664
3047.165000	493.398693	222.825186	0.284410	19.377764	0.589094	8.614133
3047.185000	493.398693	222.819476	0.284411	19.377267	0.589097	8.613913
3047.205000	493.398693	222.820198	0.284411	19.377330	0.589097	8.613941
3047.225000	493.398693	222.811735	0.284413	19.376594	0.589101	8.613613
3047.245000	493.398693	222.804409	0.284415	19.375957	0.589105	8.613330
3047.265000	493.398693	222.816369	0.284412	19.376997	0.589099	8.613793
3047.285000	493.398693	222.790455	0.284419	19.374743	0.589112	8.612791
3047.305000	493.398693	222.788849	0.284419	19.374604	0.589113	8.612729
3047.325000	493.398693	222.790655	0.284419	19.374761	0.589112	8.612799
3047.345000	493.398693	222.807607	0.284414	19.376235	0.589103	8.613454
3047.365000	493.398693	222.799474	0.284416	19.375528	0.589107	8.613139
3047.385000	493.398693	222.781857	0.284421	19.373996	0.589116	8.612458
3047.405000	493.398613	222.780967	0.284421	19.373918	0.589116	8.612424
3047.425000	493.398693	222.776847	0.284422	19.373560	0.589119	8.612265
3047.445000	493.398693	222.777090	0.284422	19.373581	0.589119	8.612274
3047.465000	493.398693	222.778976	0.284422	19.373745	0.589118	8.612347
3047.485000	493.398693	222.775595	0.284423	19.373451	0.589119	8.612216
3047.505000	493.398693	222.773325	0.284423	19.373254	0.589120	8.612129
3047.525000	493.398693	222.775699	0.284422	19.373460	0.589119	8.612220
3047.545000	493.398693	222.774618	0.284423	19.373366	0.589120	8.612179
3047.565000	493.398693	222.777817	0.284422	19.373644	0.589118	8.612302
3047.585000	493.398693	222.761450	0.284426	19.372221	0.589127	8.611670
3047.605000	493.398613	222.775708	0.284422	19.373461	0.589119	8.612221
3047.625000	493.398693	222.761360	0.284426	19.372213	0.589127	8.611666
3047.645000	493.398613	222.760875	0.284426	19.372171	0.589127	8.611647
3047.665000	493.398613	222.764340	0.284425	19.372472	0.589125	8.611781
3047.685000	493.398693	222.753471	0.284428	19.371527	0.589131	8.611361
3047.705000	493.398613	222.758006	0.284427	19.371922	0.589128	8.611536
3047.725000	493.398613	222.758529	0.284427	19.371967	0.589128	8.611557
3047.745000	493.398693	222.757914	0.284427	19.371913	0.589128	8.611533
3047.765000	493.398613	222.760422	0.284426	19.372132	0.589127	8.611630
3047.785000	493.398693	222.763438	0.284426	19.372394	0.589126	8.611746
3047.805000	493.398693	222.761777	0.284426	19.372249	0.589126	8.611682
3047.825000	493.398693	222.740432	0.284432	19.370393	0.589137	8.610857
3047.845000	493.398693	222.746258	0.284430	19.370900	0.589134	8.611082
3047.865000	493.398693	222.752880	0.284428	19.371476	0.589131	8.611338
3047.885000	493.398693	222.731983	0.284434	19.369658	0.589142	8.610530
3047.905000	493.398613	222.735453	0.284433	19.369960	0.589140	8.610664
3047.925000	493.398693	222.742914	0.284431	19.370609	0.589136	8.610953
3047.945000	493.398693	222.730017	0.284434	19.369487	0.589143	8.610454
3047.965000	493.398693	222.745378	0.284430	19.370823	0.589135	8.611048
3047.985000	493.398693	222.742298	0.284431	19.370555	0.589136	8.610929
3048.005000	493.398693	222.738468	0.284432	19.370222	0.589138	8.610781
3048.025000	493.398693	222.720107	0.284437	19.368626	0.589148	8.610071
3048.045000	493.398693	222.729469	0.284435	19.369440	0.589143	8.610433
3048.065000	493.398693	222.722353	0.284436	19.368821	0.589146	8.610158
3048.085000	493.398693	222.711171	0.284439	19.367848	0.589152	8.609726
3048.105000	493.398693	222.715995	0.284438	19.368268	0.589150	8.609912
3048.125000	493.398693	222.699001	0.284443	19.366790	0.589158	8.609255
3048.145000	493.398693	222.707715	0.284440	19.367548	0.589154	8.609592
3048.165000	493.398693	222.706938	0.284440	19.367480	0.589154	8.609562
3048.185000	493.398693	222.706997	0.284440	19.367485	0.589154	8.609564
3048.205000	493.398693	222.692207	0.284444	19.366199	0.589162	8.608993
3048.225000	493.398693	222.698813	0.284443	19.366774	0.589158	8.609248
3048.245000	493.398693	222.700507	0.284442	19.366921	0.589158	8.609314
3048.265000	493.398693	222.701005	0.284442	19.366964	0.589157	8.609333
3048.285000	493.398693	222.707908	0.284440	19.367565	0.589154	8.609600
3048.305000	493.398693	222.697338	0.284443	19.366646	0.589159	8.609191
3048.325000	493.398693	222.697483	0.284443	19.366658	0.589159	8.609197
3048.345000	493.398693	222.683147	0.284447	19.365411	0.589166	8.608642
3048.365000	493.398693	222.683035	0.284447	19.365402	0.589167	8.608638
3048.385000	493.398693	222.696656	0.284443	19.366586	0.589160	8.609165
3048.405000	493.398613	222.681444	0.284447	19.365263	0.589167	8.608577
3048.425000	493.398693	222.676130	0.284449	19.364801	0.589170	8.608371
3048.445000	493.398613	222.685879	0.284446	19.365649	0.589165	8.608748
3048.465000	493.398693	222.683808	0.284447	19.365469	0.589166	8.608668
3048.485000	493.398693	222.694096	0.284444	19.366364	0.589161	8.609066
3048.505000	493.398693	222.687083	0.284446	19.365754	0.589164	8.608795
3048.525000	493.398613	222.682220	0.284447	19.365331	0.589167	8.608607
3048.545000	493.398613	222.667271	0.284451	19.364031	0.589174	8.608029
3048.565000	493.398613	222.674773	0.284449	19.364683	0.589171	8.608319
3048.585000	493.398613	222.667573	0.284451	19.364057	0.589174	8.608040
3048.605000	493.398613	222.669944	0.284450	19.364263	0.589173	8.608132
3048.625000	493.398693	222.659596	0.284453	19.363363	0.589178	8.607732
3048.645000	493.398693	222.658675	0.284453	19.363283	0.589179	8.607696
3048.665000	493.398613	222.653288	0.284454	19.362815	0.589182	8.607488
3048.685000	493.398693	222.657551	0.284453	19.363186	0.589180	8.607653
3048.705000	493.398693	222.655994	0.284454	19.363050	0.589180	8.607593
3048.725000	493.398693	222.646921	0.284456	19.362261	0.589185	8.607242
3048.745000	493.398693	222.650711	0.284455	19.362591	0.589183	8.607389
3048.765000	493.398693	222.641338	0.284458	19.361776	0.589188	8.607026
3048.785000	493.398693	222.640164	0.284458	19.361673	0.589188	8.606981
3048.805000	493.398613	222.626754	0.284461	19.360507	0.589195	8.606462
3048.825000	493.398693	222.635594	0.284459	19.361276	0.589191	8.606804
3048.845000	493.398613	222.639750	0.284458	19.361637	0.589188	8.606965
3048.865000	493.398613	222.640390	0.284458	19.361693	0.589188	8.606990
3048.885000	493.398693	222.650313	0.284455	19.362556	0.589183	8.607373
3048.905000	493.398693	222.639003	0.284458	19.361572	0.589189	8.606936
3048.925000	493.398693	222.622052	0.284463	19.360098	0.589198	8.606281
3048.945000	493.398693	222.638302	0.284458	19.361512	0.589189	8.606909
3048.965000	493.398693	222.635907	0.284459	19.361303	0.589191	8.606816
3048.985000	493.398613	222.629302	0.284461	19.360729	0.589194	8.606561
3049.005000	493.398693	222.625345	0.284462	19.360385	0.589196	8.606408
3049.025000	493.398693	222.626718	0.284461	19.360504	0.589195	8.606461
3049.045000	493.398693	222.626704	0.284461	19.360503	0.589195	8.606460
3049.065000	493.398693	222.620293	0.284463	19.359945	0.589199	8.606213
3049.085000	493.398693	222.621505	0.284463	19.360051	0.589198	8.606259
3049.105000	493.398693	222.627191	0.284461	19.360545	0.589195	8.606479
3049.125000	493.398693	222.610315	0.284466	19.359078	0.589204	8.605827
3049.145000	493.398693	222.607707	0.284466	19.358851	0.589205	8.605726
3049.165000	493.398613	222.623768	0.284462	19.360248	0.589197	8.606347
3049.185000	493.398613	222.613903	0.284465	19.359390	0.589202	8.605966
3049.205000	493.398693	222.607989	0.284466	19.358875	0.589205	8.605737
3049.225000	493.398613	222.618455	0.284464	19.359786	0.589199	8.606142
3049.245000	493.398613	222.605708	0.284467	19.358677	0.589206	8.605649
3049.265000	493.398613	222.605416	0.284467	19.358652	0.589206	8.605637
3049.285000	493.398613	222.621570	0.284463	19.360056	0.589198	8.606262
3049.305000	493.398613	222.609767	0.284466	19.359030	0.589204	8.605806
3049.325000	493.398693	222.604633	0.284467	19.358584	0.589206	8.605607
3049.345000	493.398693	222.600324	0.284468	19.358209	0.589209	8.605441
3049.365000	493.398693	222.606420	0.284467	19.358739	0.589206	8.605676
3049.385000	493.398613	222.592754	0.284470	19.357550	0.589212	8.605148
3049.405000	493.398693	222.594942	0.284470	19.357741	0.589211	8.605233
3049.425000	493.398693	222.596882	0.284469	19.357909	0.589210	8.605308
3049.445000	493.398693	222.583709	0.284473	19.356764	0.589217	8.604798
3049.465000	493.398613	222.598502	0.284469	19.358050	0.589210	8.605370
3049.485000	493.398693	222.592568	0.284470	19.357534	0.589213	8.605141
3049.505000	493.398693	222.588624	0.284471	19.357191	0.589215	8.604988
3049.525000	493.398693	222.583347	0.284473	19.356732	0.589217	8.604784
3049.545000	493.398693	222.584173	0.284473	19.356804	0.589217	8.604816
3049.565000	493.398693	222.592156	0.284470	19.357498	0.589213	8.605125
3049.585000	493.398693	222.594740	0.284470	19.357723	0.589212	8.605225
3049.605000	493.398693	222.583072	0.284473	19.356709	0.589217	8.604774
3049.625000	493.398693	222.572296	0.284476	19.355771	0.589223	8.604357
3049.645000	493.398613	222.570684	0.284476	19.355631	0.589224	8.604295
3049.665000	493.398693	222.579569	0.284474	19.356404	0.589219	8.604638
3049.685000	493.398613	222.577006	0.284474	19.356181	0.589220	8.604539
3049.705000	493.398613	222.580202	0.284474	19.356459	0.589219	8.604663
3049.725000	493.398693	222.569537	0.284476	19.355531	0.589224	8.604250
3049.745000	493.398693	222.576512	0.284475	19.356138	0.589221	8.604520
3049.765000	493.398693	222.573174	0.284475	19.355848	0.589223	8.604391
3049.785000	493.398613	222.568325	0.284477	19.355426	0.589225	8.604204
3049.805000	493.398693	222.562943	0.284478	19.354958	0.589228	8.603996
3049.825000	493.398613	222.568985	0.284476	19.355483	0.589225	8.604229
3049.845000	493.398613	222.580190	0.284474	19.356458	0.589219	8.604662
3049.865000	493.398613	222.570755	0.284476	19.355637	0.589224	8.604298
3049.885000	493.398693	222.560996	0.284479	19.354789	0.589229	8.603920
3049.905000	493.398613	222.566301	0.284477	19.355250	0.589226	8.604125
3049.925000	493.398693	222.559183	0.284479	19.354631	0.589230	8.603850
3049.945000	493.398693	222.562354	0.284478	19.354907	0.589228	8.603973
3049.965000	493.398613	222.565440	0.284477	19.355175	0.589226	8.604092
3049.985000	493.398613	222.549438	0.284482	19.353784	0.589235	8.603473
3050.005000	493.398693	222.551163	0.284481	19.353934	0.589234	8.603540
3050.025000	493.398693	222.555542	0.284480	19.354314	0.589232	8.603709
3050.045000	493.398693	222.553960	0.284480	19.354177	0.589232	8.603648
3050.065000	493.398693	222.548319	0.284482	19.353686	0.589235	8.603430
3050.085000	493.398693	222.548676	0.284482	19.353717	0.589235	8.603444
3050.105000	493.398693	222.552336	0.284481	19.354036	0.589233	8.603585
3050.125000	493.398693	222.535148	0.284485	19.352541	0.589242	8.602921
3050.145000	493.398693	222.524748	0.284488	19.351636	0.589247	8.602519
3050.165000	493.398613	222.541032	0.284484	19.353053	0.589239	8.603148
3050.185000	493.398693	222.533705	0.284486	19.352415	0.589243	8.602865
3050.205000	493.398693	222.550027	0.284481	19.353835	0.589234	8.603496
3050.225000	493.398693	222.551742	0.284481	19.353984	0.589233	8.603562
3050.245000	493.398693	222.543401	0.284483	19.353259	0.589238	8.603240
3050.265000	493.398613	222.526766	0.284487	19.351812	0.589246	8.602597
3050.285000	493.398693	222.536440	0.284485	19.352653	0.589241	8.602971
3050.305000	493.398693	222.530040	0.284487	19.352097	0.589245	8.602724
3050.325000	493.398693	222.519268	0.284490	19.351160	0.589250	8.602307
3050.345000	493.398693	222.510380	0.284492	19.350387	0.589255	8.601963
3050.365000	493.398693	222.515253	0.284491	19.350811	0.589252	8.602152
3050.385000	493.398693	222.519428	0.284489	19.351174	0.589250	8.602313
3050.405000	493.398693	222.511197	0.284492	19.350458	0.589254	8.601995
3050.425000	493.398613	222.500038	0.284494	19.349488	0.589260	8.601564
3050.445000	493.398693	222.515508	0.284490	19.350833	0.589252	8.602162
3050.465000	493.398613	222.508184	0.284492	19.350196	0.589256	8.601879
3050.485000	493.398693	222.507442	0.284493	19.350131	0.589256	8.601850
3050.505000	493.398693	222.513530	0.284491	19.350661	0.589253	8.602085
3050.525000	493.398693	222.509849	0.284492	19.350341	0.589255	8.601943
3050.545000	493.398693	222.499906	0.284495	19.349476	0.589260	8.601559
3050.565000	493.398693	222.499622	0.284495	19.349451	0.589260	8.601548
3050.585000	493.398693	222.497653	0.284495	19.349280	0.589261	8.601471
3050.605000	493.398693	222.497946	0.284495	19.349306	0.589261	8.601483
3050.625000	493.398613	222.492010	0.284497	19.348789	0.589264	8.601253
3050.645000	493.398693	222.493295	0.284496	19.348901	0.589263	8.601303
3050.665000	493.398693	222.489281	0.284497	19.348552	0.589265	8.601148
3050.685000	493.398693	222.486503	0.284498	19.348310	0.589267	8.601040
3050.705000	493.398693	222.478430	0.284500	19.347608	0.589271	8.600728
3050.725000	493.398693	222.469808	0.284502	19.346859	0.589275	8.600395
3050.745000	493.398693	222.472983	0.284502	19.347135	0.589274	8.600518
3050.765000	493.398693	222.476080	0.284501	19.347404	0.589272	8.600637
3050.785000	493.398613	222.469331	0.284503	19.346817	0.589275	8.600377
3050.805000	493.398693	222.470146	0.284502	19.346888	0.589275	8.600408
3050.825000	493.398693	222.482221	0.284499	19.347938	0.589269	8.600875
3050.845000	493.398693	222.466743	0.284503	19.346592	0.589277	8.600277
3050.865000	493.398693	222.474639	0.284501	19.347279	0.589273	8.600582
3050.885000	493.398693	222.466226	0.284503	19.346547	0.589277	8.600257
3050.905000	493.398693	222.459755	0.284505	19.345984	0.589280	8.600006
3050.925000	493.398693	222.466460	0.284503	19.346567	0.589277	8.600266
3050.945000	493.398693	222.454592	0.284506	19.345535	0.589283	8.599807
3050.965000	493.398693	222.460299	0.284505	19.346032	0.589280	8.600027
3050.985000	493.398693	222.450180	0.284508	19.345152	0.589285	8.599636
3051.005000	493.398613	222.444785	0.284509	19.344682	0.589288	8.599428
3051.025000	493.398693	222.454420	0.284506	19.345520	0.589283	8.599800
3051.045000	493.398693	222.458594	0.284505	19.345883	0.589281	8.599962
3051.065000	493.398693	222.435414	0.284511	19.343868	0.589293	8.599065
3051.085000	493.398613	222.440227	0.284510	19.344286	0.589290	8.599251
3051.105000	493.398693	222.435409	0.284511	19.343867	0.589293	8.599065
3051.125000	493.398693	222.436765	0.284511	19.343985	0.589292	8.599118
3051.145000	493.398693	222.437507	0.284511	19.344050	0.589292	8.599146
3051.165000	493.398693	222.440043	0.284510	19.344270	0.589290	8.599244
3051.185000	493.398693	222.440961	0.284510	19.344350	0.589290	8.599280
3051.205000	493.398693	222.439948	0.284510	19.344262	0.589290	8.599241
3051.225000	493.398693	222.437362	0.284511	19.344037	0.589292	8.599141
3051.245000	493.398693	222.449592	0.284508	19.345101	0.589286	8.599613
3051.265000	493.398693	222.435074	0.284512	19.343838	0.589293	8.599052
3051.285000	493.398613	222.432713	0.284512	19.343633	0.589294	8.598961
3051.305000	493.398693	222.420275	0.284515	19.342551	0.589300	8.598480
3051.325000	493.398613	222.401985	0.284520	19.340960	0.589310	8.597773
3051.345000	493.398693	222.408181	0.284519	19.341499	0.589307	8.598013
3051.365000	493.398693	222.412711	0.284517	19.341893	0.589304	8.598188
3051.385000	493.398693	222.401822	0.284520	19.340946	0.589310	8.597767
3051.405000	493.398613	222.393723	0.284522	19.340242	0.589314	8.597454
3051.425000	493.398693	222.379752	0.284526	19.339027	0.589321	8.596914
3051.445000	493.398693	222.381437	0.284526	19.339174	0.589320	8.596979
3051.465000	493.398693	222.397318	0.284521	19.340555	0.589312	8.597593
3051.485000	493.398613	222.368895	0.284529	19.338083	0.589327	8.596494
3051.505000	493.398693	222.366433	0.284529	19.337869	0.589328	8.596399
3051.525000	493.398693	222.366788	0.284529	19.337900	0.589328	8.596412
3051.545000	493.398693	222.367616	0.284529	19.337972	0.589327	8.596444
3051.565000	493.398693	222.366350	0.284529	19.337861	0.589328	8.596395
3051.585000	493.398693	222.365568	0.284530	19.337793	0.589328	8.596365
3051.605000	493.398693	222.367885	0.284529	19.337995	0.589327	8.596455
3051.625000	493.398693	222.358588	0.284531	19.337187	0.589332	8.596095
3051.645000	493.398693	222.365491	0.284530	19.337787	0.589328	8.596362
3051.665000	493.398693	222.359434	0.284531	19.337260	0.589331	8.596128
3051.685000	493.398693	222.363264	0.284530	19.337593	0.589330	8.596276
3051.705000	493.398613	222.372095	0.284528	19.338361	0.589325	8.596618
3051.725000	493.398693	222.359042	0.284531	19.337226	0.589332	8.596113
3051.745000	493.398613	222.347076	0.284534	19.336185	0.589338	8.595650
3051.765000	493.398693	222.352265	0.284533	19.336637	0.589335	8.595851
3051.785000	493.398693	222.349657	0.284534	19.336410	0.589336	8.595750
3051.805000	493.398613	222.346900	0.284534	19.336170	0.589338	8.595644
3051.825000	493.398693	222.339587	0.284536	19.335534	0.589342	8.595361
3051.845000	493.398693	222.335753	0.284537	19.335201	0.589344	8.595213
3051.865000	493.398693	222.324164	0.284540	19.334193	0.589349	8.594765
3051.885000	493.398693	222.313504	0.284543	19.333266	0.589355	8.594352
3051.905000	493.398693	222.323965	0.284541	19.334175	0.589350	8.594757
3051.925000	493.398693	222.311250	0.284544	19.333070	0.589356	8.594265
3051.945000	493.398693	222.319398	0.284542	19.333778	0.589352	8.594580
3051.965000	493.398613	222.311672	0.284544	19.333107	0.589356	8.594282
3051.985000	493.398693	222.309686	0.284544	19.332934	0.589357	8.594205
3052.005000	493.398693	222.304343	0.284546	19.332469	0.589360	8.593998
3052.025000	493.398693	222.304381	0.284546	19.332472	0.589360	8.594000
3052.045000	493.398693	222.306237	0.284545	19.332634	0.589359	8.594072
3052.065000	493.398693	222.318366	0.284542	19.333689	0.589352	8.594540
3052.085000	493.398693	222.308837	0.284544	19.332860	0.589357	8.594172
3052.105000	493.398613	222.303689	0.284546	19.332412	0.589360	8.593973
3052.125000	493.398693	222.304042	0.284546	19.332443	0.589360	8.593987
3052.145000	493.398693	222.301260	0.284546	19.332201	0.589361	8.593879
3052.165000	493.398613	222.297830	0.284547	19.331903	0.589363	8.593747
3052.185000	493.398693	222.290848	0.284549	19.331296	0.589366	8.593477
3052.205000	493.398693	222.270795	0.284554	19.329552	0.589377	8.592701
3052.225000	493.398693	222.280720	0.284552	19.330415	0.589372	8.593085
3052.245000	493.398693	222.291369	0.284549	19.331341	0.589366	8.593497
3052.265000	493.398693	222.295691	0.284548	19.331717	0.589364	8.593664
3052.285000	493.398693	222.281498	0.284552	19.330482	0.589371	8.593115
3052.305000	493.398613	222.291869	0.284549	19.331384	0.589366	8.593516
3052.325000	493.398613	222.289185	0.284550	19.331151	0.589367	8.593412
3052.345000	493.398613	222.279862	0.284552	19.330340	0.589372	8.593052
3052.365000	493.398613	222.286253	0.284550	19.330896	0.589369	8.593299
3052.385000	493.398613	222.279404	0.284552	19.330300	0.589372	8.593034
3052.405000	493.398693	222.273931	0.284554	19.329824	0.589375	8.592823
3052.425000	493.398693	222.271709	0.284554	19.329631	0.589376	8.592737
3052.445000	493.398693	222.269189	0.284555	19.329412	0.589378	8.592639
3052.465000	493.398693	222.275727	0.284553	19.329981	0.589374	8.592892
3052.485000	493.398613	222.276034	0.284553	19.330007	0.589374	8.592904
3052.505000	493.398693	222.263985	0.284556	19.328959	0.589380	8.592438
3052.525000	493.398693	222.267812	0.284555	19.329292	0.589378	8.592586
3052.545000	493.398693	222.262185	0.284557	19.328803	0.589381	8.592369
3052.565000	493.398693	222.259681	0.284557	19.328585	0.589382	8.592272
3052.585000	493.398693	222.264226	0.284556	19.328980	0.589380	8.592447
3052.605000	493.398693	222.265175	0.284556	19.329063	0.589380	8.592484
3052.625000	493.398613	222.259473	0.284557	19.328567	0.589382	8.592264
3052.645000	493.398693	222.248086	0.284560	19.327577	0.589388	8.591824
3052.665000	493.398693	222.239270	0.284563	19.326810	0.589393	8.591483
3052.685000	493.398613	222.257870	0.284558	19.328428	0.589383	8.592202
3052.705000	493.398693	222.241063	0.284562	19.326966	0.589392	8.591552
3052.725000	493.398693	222.242714	0.284562	19.327110	0.589391	8.591616
3052.745000	493.398613	222.232764	0.284564	19.326244	0.589396	8.591231
3052.765000	493.398693	222.237964	0.284563	19.326697	0.589393	8.591432
3052.785000	493.398693	222.228855	0.284565	19.325904	0.589398	8.591080
3052.805000	493.398693	222.234055	0.284564	19.326357	0.589395	8.591281
3052.825000	493.398693	222.226374	0.284566	19.325689	0.589399	8.590984
3052.845000	493.398693	222.235709	0.284564	19.326500	0.589395	8.591345
3052.865000	493.398693	222.218906	0.284568	19.325039	0.589403	8.590695
3052.885000	493.398693	222.216679	0.284569	19.324846	0.589404	8.590609
3052.905000	493.398613	222.222826	0.284567	19.325380	0.589401	8.590847
3052.925000	493.398613	222.223429	0.284567	19.325433	0.589401	8.590870
3052.945000	493.398693	222.213900	0.284569	19.324604	0.589406	8.590502
3052.965000	493.398693	222.222656	0.284567	19.325365	0.589401	8.590840
3052.985000	493.398613	222.222100	0.284567	19.325317	0.589401	8.590819
3053.005000	493.398693	222.210178	0.284570	19.324280	0.589408	8.590358
3053.025000	493.398693	222.219292	0.284568	19.325073	0.589403	8.590710
3053.045000	493.398693	222.205973	0.284571	19.323914	0.589410	8.590195
3053.065000	493.398613	222.202719	0.284572	19.323631	0.589411	8.590070
3053.085000	493.398693	222.203543	0.284572	19.323703	0.589411	8.590102
3053.105000	493.398613	222.206946	0.284571	19.323999	0.589409	8.590233
3053.125000	493.398693	222.198785	0.284573	19.323289	0.589413	8.589918
3053.145000	493.398693	222.199110	0.284573	19.323318	0.589413	8.589930
3053.165000	493.398693	222.198287	0.284573	19.323246	0.589414	8.589898
3053.185000	493.398693	222.206118	0.284571	19.323927	0.589410	8.590201
3053.205000	493.398693	222.194575	0.284574	19.322923	0.589416	8.589755
3053.225000	493.398693	222.193233	0.284575	19.322807	0.589416	8.589703
3053.245000	493.398693	222.187006	0.284576	19.322265	0.589419	8.589462
3053.265000	493.398693	222.178348	0.284579	19.321512	0.589424	8.589128
3053.285000	493.398693	222.194865	0.284574	19.322948	0.589415	8.589766
3053.305000	493.398693	222.184582	0.284577	19.322054	0.589421	8.589369
3053.325000	493.398693	222.195055	0.284574	19.322965	0.589415	8.589773
3053.345000	493.398693	222.190142	0.284576	19.322538	0.589418	8.589583
3053.365000	493.398693	222.181292	0.284578	19.321768	0.589422	8.589241
3053.385000	493.398613	222.185802	0.284577	19.322160	0.589420	8.589416
3053.405000	493.398613	222.176117	0.284579	19.321318	0.589425	8.589041
3053.425000	493.398613	222.188327	0.284576	19.322380	0.589419	8.589513
3053.445000	493.398693	222.185911	0.284577	19.322170	0.589420	8.589420
3053.465000	493.398693	222.176784	0.284579	19.321376	0.589425	8.589067
3053.485000	493.398693	222.184707	0.284577	19.322065	0.589421	8.589373
3053.505000	493.398693	222.192760	0.284575	19.322765	0.589416	8.589685
3053.525000	493.398693	222.193946	0.284575	19.322869	0.589416	8.589731
3053.545000	493.398693	222.194179	0.284574	19.322889	0.589416	8.589740
3053.565000	493.398693	222.200748	0.284573	19.323460	0.589412	8.589994
3053.585000	493.398693	222.188580	0.284576	19.322402	0.589419	8.589523
3053.605000	493.398693	222.196596	0.284574	19.323099	0.589415	8.589833
3053.625000	493.398693	222.194197	0.284574	19.322890	0.589416	8.589740
3053.645000	493.398613	222.177311	0.284579	19.321422	0.589424	8.589087
3053.665000	493.398693	222.186063	0.284577	19.322183	0.589420	8.589426
3053.685000	493.398613	222.179557	0.284578	19.321617	0.589423	8.589174
3053.705000	493.398693	222.161498	0.284583	19.320047	0.589432	8.588476
3053.725000	493.398693	222.172196	0.284580	19.320977	0.589427	8.588890
3053.745000	493.398613	222.182875	0.284577	19.321906	0.589421	8.589303
3053.765000	493.398693	222.182157	0.284578	19.321843	0.589422	8.589275
3053.785000	493.398693	222.173533	0.284580	19.321093	0.589426	8.588941
3053.805000	493.398693	222.176042	0.284579	19.321312	0.589425	8.589038
3053.825000	493.398693	222.170833	0.284581	19.320859	0.589428	8.588837
3053.845000	493.398613	222.165457	0.284582	19.320391	0.589430	8.588629
3053.865000	493.398693	222.163739	0.284582	19.320242	0.589431	8.588563
3053.885000	493.398693	222.172367	0.284580	19.320992	0.589427	8.588896
3053.905000	493.398693	222.176183	0.284579	19.321324	0.589425	8.589044
3053.925000	493.398693	222.185560	0.284577	19.322139	0.589420	8.589406
3053.945000	493.398693	222.174000	0.284580	19.321134	0.589426	8.588959
3053.965000	493.398693	222.175889	0.284579	19.321298	0.589425	8.589032
3053.985000	493.398693	222.158248	0.284584	19.319764	0.589434	8.588351
3054.005000	493.398693	222.160835	0.284583	19.319989	0.589433	8.588451
3054.025000	493.398613	222.171085	0.284580	19.320880	0.589427	8.588847
3054.045000	493.398693	222.168839	0.284581	19.320685	0.589429	8.588760
3054.065000	493.398693	222.159600	0.284583	19.319882	0.589433	8.588403
3054.085000	493.398613	222.158103	0.284584	19.319751	0.589434	8.588345
3054.105000	493.398693	222.161942	0.284583	19.320085	0.589432	8.588493
3054.125000	493.398693	222.152082	0.284585	19.319228	0.589437	8.588112
3054.145000	493.398693	222.154906	0.284585	19.319473	0.589436	8.588221
3054.165000	493.398693	222.163590	0.284582	19.320229	0.589431	8.588557
3054.185000	493.398693	222.164002	0.284582	19.320265	0.589431	8.588573
3054.205000	493.398693	222.155030	0.284585	19.319484	0.589436	8.588226
3054.225000	493.398613	222.145094	0.284587	19.318620	0.589441	8.587842
3054.245000	493.398693	222.143538	0.284588	19.318485	0.589442	8.587782
3054.265000	493.398693	222.141020	0.284588	19.318266	0.589443	8.587684
3054.285000	493.398693	222.146119	0.284587	19.318709	0.589440	8.587882
3054.305000	493.398613	222.145534	0.284587	19.318658	0.589440	8.587859
3054.325000	493.398613	222.159671	0.284583	19.319888	0.589433	8.588406
3054.345000	493.398693	222.155330	0.284585	19.319510	0.589436	8.588238
3054.365000	493.398693	222.151559	0.284586	19.319182	0.589437	8.588092
3054.385000	493.398693	222.151228	0.284586	19.319154	0.589438	8.588079
3054.405000	493.398693	222.140069	0.284589	19.318183	0.589443	8.587648
3054.425000	493.398693	222.144689	0.284587	19.318585	0.589441	8.587826
3054.445000	493.398693	222.143811	0.284588	19.318509	0.589441	8.587792
3054.465000	493.398693	222.140046	0.284589	19.318181	0.589443	8.587647
3054.485000	493.398693	222.133507	0.284590	19.317613	0.589447	8.587394
3054.505000	493.398693	222.142089	0.284588	19.318359	0.589442	8.587726
3054.525000	493.398613	222.133794	0.284590	19.317638	0.589446	8.587405
3054.545000	493.398613	222.139794	0.284589	19.318159	0.589443	8.587637
3054.565000	493.398693	222.148753	0.284586	19.318938	0.589439	8.587983
3054.585000	493.398613	222.128710	0.284592	19.317195	0.589449	8.587209
3054.605000	493.398693	222.133284	0.284590	19.317593	0.589447	8.587385
3054.625000	493.398613	222.126345	0.284592	19.316990	0.589450	8.587117
3054.645000	493.398693	222.135164	0.284590	19.317757	0.589446	8.587458
3054.665000	493.398693	222.135066	0.284590	19.317748	0.589446	8.587454
3054.685000	493.398693	222.147354	0.284587	19.318817	0.589440	8.587929
3054.705000	493.398693	222.130942	0.284591	19.317390	0.589448	8.587295
3054.725000	493.398693	222.123455	0.284593	19.316738	0.589452	8.587005
3054.745000	493.398693	222.131835	0.284591	19.317467	0.589448	8.587329
3054.765000	493.398693	222.131304	0.284591	19.317421	0.589448	8.587309
3054.785000	493.398693	222.132951	0.284590	19.317564	0.589447	8.587373
3054.805000	493.398693	222.115063	0.284595	19.316009	0.589456	8.586681
3054.825000	493.398613	222.111462	0.284596	19.315695	0.589458	8.586542
3054.845000	493.398693	222.120915	0.284594	19.316518	0.589453	8.586907
3054.865000	493.398693	222.117416	0.284595	19.316213	0.589455	8.586772
3054.885000	493.398693	222.124160	0.284593	19.316800	0.589451	8.587033
3054.905000	493.398693	222.110679	0.284596	19.315627	0.589458	8.586512
3054.925000	493.398613	222.113302	0.284596	19.315855	0.589457	8.586613
3054.945000	493.398693	222.126932	0.284592	19.317041	0.589450	8.587140
3054.965000	493.398693	222.102709	0.284598	19.314934	0.589462	8.586203
3054.985000	493.398693	222.108505	0.284597	19.315438	0.589459	8.586427
3055.005000	493.398613	222.123419	0.284593	19.316735	0.589452	8.587004
3055.025000	493.398693	222.119869	0.284594	19.316426	0.589454	8.586867
3055.045000	493.398693	222.102881	0.284598	19.314949	0.589462	8.586210
3055.065000	493.398693	222.109360	0.284597	19.315513	0.589459	8.586461
3055.085000	493.398693	222.102587	0.284598	19.314924	0.589462	8.586199
3055.105000	493.398693	222.111789	0.284596	19.315724	0.589458	8.586554
3055.125000	493.398693	222.093600	0.284601	19.314142	0.589467	8.585851
3055.145000	493.398693	222.104526	0.284598	19.315092	0.589461	8.586274
3055.165000	493.398693	222.100945	0.284599	19.314781	0.589463	8.586135
3055.185000	493.398693	222.102383	0.284598	19.314906	0.589463	8.586191
3055.205000	493.398693	222.091720	0.284601	19.313979	0.589468	8.585779
3055.225000	493.398693	222.095105	0.284600	19.314273	0.589466	8.585909
3055.245000	493.398613	222.099532	0.284599	19.314658	0.589464	8.586081
3055.265000	493.398693	222.089956	0.284602	19.313825	0.589469	8.585710
3055.285000	493.398693	222.094580	0.284600	19.314227	0.589467	8.585889
3055.305000	493.398693	222.084442	0.284603	19.313346	0.589472	8.585497
3055.325000	493.398693	222.101035	0.284599	19.314789	0.589463	8.586139
3055.345000	493.398693	222.100864	0.284599	19.314774	0.589463	8.586132
3055.365000	493.398693	222.085656	0.284603	19.313451	0.589471	8.585544
3055.385000	493.398693	222.087264	0.284602	19.313591	0.589470	8.585606
3055.405000	493.398693	222.091693	0.284601	19.313976	0.589468	8.585778
3055.425000	493.398693	222.079700	0.284604	19.312933	0.589474	8.585314
3055.445000	493.398693	222.085269	0.284603	19.313418	0.589471	8.585529
3055.465000	493.398693	222.087571	0.284602	19.313618	0.589470	8.585618
3055.485000	493.398613	222.103071	0.284598	19.314966	0.589462	8.586217
3055.505000	493.398693	222.086803	0.284603	19.313551	0.589470	8.585589
3055.525000	493.398693	222.082445	0.284604	19.313172	0.589473	8.585420
3055.545000	493.398613	222.089262	0.284602	19.313765	0.589469	8.585684
3055.565000	493.398693	222.084897	0.284603	19.313385	0.589471	8.585515
3055.585000	493.398693	222.085792	0.284603	19.313463	0.589471	8.585549
3055.605000	493.398613	222.080850	0.284604	19.313033	0.589473	8.585358
3055.625000	493.398693	222.093888	0.284601	19.314167	0.589467	8.585862
3055.645000	493.398693	222.089143	0.284602	19.313754	0.589469	8.585679
3055.665000	493.398613	222.087349	0.284602	19.313598	0.589470	8.585610
3055.685000	493.398693	222.094625	0.284600	19.314231	0.589466	8.585891
3055.705000	493.398693	222.065385	0.284608	19.311688	0.589481	8.584761
3055.725000	493.398613	222.088580	0.284602	19.313706	0.589469	8.585657
3055.745000	493.398693	222.087389	0.284602	19.313602	0.589470	8.585611
3055.765000	493.398693	222.096472	0.284600	19.314392	0.589466	8.585962
3055.785000	493.398693	222.090757	0.284601	19.313895	0.589468	8.585741
3055.805000	493.398693	222.078278	0.284605	19.312810	0.589475	8.585259
3055.825000	493.398693	222.077434	0.284605	19.312736	0.589475	8.585226
3055.845000	493.398693	222.081079	0.284604	19.313053	0.589473	8.585367
3055.865000	493.398693	222.084012	0.284603	19.313308	0.589472	8.585481
3055.885000	493.398613	222.095099	0.284600	19.314272	0.589466	8.585909
3055.905000	493.398693	222.096001	0.284600	19.314351	0.589466	8.585944
3055.925000	493.398613	222.078480	0.284605	19.312827	0.589475	8.585267
3055.945000	493.398693	222.084899	0.284603	19.313385	0.589471	8.585515
3055.965000	493.398693	222.087135	0.284602	19.313580	0.589470	8.585601
3055.985000	493.398693	222.061072	0.284609	19.311313	0.589484	8.584594
3056.005000	493.398613	222.074565	0.284606	19.312487	0.589477	8.585115
3056.025000	493.398613	222.064976	0.284608	19.311653	0.589481	8.584745
3056.045000	493.398693	222.079505	0.284604	19.312916	0.589474	8.585306
3056.065000	493.398693	222.070388	0.284607	19.312123	0.589479	8.584954
3056.085000	493.398693	222.064947	0.284608	19.311650	0.589482	8.584744
3056.105000	493.398693	222.075135	0.284606	19.312536	0.589476	8.585137
3056.125000	493.398693	222.065042	0.284608	19.311659	0.589482	8.584747
3056.145000	493.398693	222.068887	0.284607	19.311993	0.589480	8.584896
3056.165000	493.398693	222.047627	0.284613	19.310144	0.589490	8.584074
3056.185000	493.398693	222.049712	0.284612	19.310325	0.589489	8.584155
3056.205000	493.398693	222.051327	0.284612	19.310466	0.589489	8.584217
3056.225000	493.398613	222.050410	0.284612	19.310386	0.589489	8.584182
3056.245000	493.398693	222.046627	0.284613	19.310057	0.589491	8.584035
3056.265000	493.398693	222.048643	0.284612	19.310232	0.589490	8.584113
3056.285000	493.398693	222.050500	0.284612	19.310394	0.589489	8.584185
3056.305000	493.398613	222.044373	0.284614	19.309861	0.589492	8.583948
3056.325000	493.398613	222.055910	0.284611	19.310864	0.589486	8.584394
3056.345000	493.398613	222.047413	0.284613	19.310125	0.589490	8.584066
3056.365000	493.398693	222.050573	0.284612	19.310400	0.589489	8.584188
3056.385000	493.398613	222.041962	0.284614	19.309651	0.589493	8.583855
3056.405000	493.398693	222.040812	0.284615	19.309551	0.589494	8.583811
3056.425000	493.398693	222.057150	0.284610	19.310972	0.589486	8.584442
3056.445000	493.398613	222.042648	0.284614	19.309711	0.589493	8.583882
3056.465000	493.398613	222.036742	0.284616	19.309197	0.589496	8.583653
3056.485000	493.398613	222.051640	0.284612	19.310493	0.589488	8.584229
3056.505000	493.398613	222.056325	0.284610	19.310901	0.589486	8.584410
3056.525000	493.398693	222.044602	0.284614	19.309881	0.589492	8.583957
3056.545000	493.398693	222.049136	0.284612	19.310275	0.589490	8.584132
3056.565000	493.398693	222.055326	0.284611	19.310814	0.589487	8.584372
3056.585000	493.398693	222.040121	0.284615	19.309491	0.589494	8.583784
3056.605000	493.398693	222.023423	0.284619	19.308039	0.589503	8.583138
3056.625000	493.398693	222.019900	0.284620	19.307733	0.589505	8.583002
3056.645000	493.398693	222.034518	0.284616	19.309004	0.589497	8.583567
3056.665000	493.398693	222.022593	0.284619	19.307967	0.589503	8.583106
3056.685000	493.398693	222.032050	0.284617	19.308789	0.589498	8.583472
3056.705000	493.398693	222.027137	0.284618	19.308362	0.589501	8.583282
3056.725000	493.398693	222.021170	0.284620	19.307843	0.589504	8.583051
3056.745000	493.398693	222.025452	0.284619	19.308216	0.589502	8.583217
3056.765000	493.398693	222.023650	0.284619	19.308059	0.589503	8.583147
3056.785000	493.398693	222.025052	0.284619	19.308181	0.589502	8.583201
3056.805000	493.398613	222.018998	0.284620	19.307654	0.589505	8.582967
3056.825000	493.398693	222.020283	0.284620	19.307766	0.589504	8.583017
3056.845000	493.398693	222.033993	0.284616	19.308958	0.589497	8.583547
3056.865000	493.398693	222.019104	0.284620	19.307664	0.589505	8.582971
3056.885000	493.398693	222.030927	0.284617	19.308692	0.589499	8.583428
3056.905000	493.398693	222.022652	0.284619	19.307972	0.589503	8.583109
3056.925000	493.398693	222.020921	0.284620	19.307822	0.589504	8.583042
3056.945000	493.398693	222.013565	0.284622	19.307182	0.589508	8.582757
3056.965000	493.398693	222.024155	0.284619	19.308103	0.589502	8.583167
3056.985000	493.398693	222.014337	0.284621	19.307249	0.589507	8.582787
3057.005000	493.398693	222.026216	0.284618	19.308282	0.589501	8.583246
3057.025000	493.398693	222.018333	0.284620	19.307597	0.589505	8.582942
3057.045000	493.398613	222.015140	0.284621	19.307319	0.589507	8.582818
3057.065000	493.398613	222.011823	0.284622	19.307030	0.589509	8.582690
3057.085000	493.398613	222.013110	0.284622	19.307142	0.589508	8.582740
3057.105000	493.398693	222.006386	0.284624	19.306558	0.589511	8.582480
3057.125000	493.398693	222.010890	0.284622	19.306949	0.589509	8.582654
3057.145000	493.398693	222.002187	0.284625	19.306192	0.589514	8.582317
3057.165000	493.398613	222.013982	0.284621	19.307218	0.589507	8.582773
3057.185000	493.398613	222.008084	0.284623	19.306705	0.589511	8.582545
3057.205000	493.398693	222.003229	0.284624	19.306283	0.589513	8.582358
3057.225000	493.398693	221.990107	0.284628	19.305142	0.589520	8.581850
3057.245000	493.398693	221.990460	0.284628	19.305173	0.589520	8.581864
3057.265000	493.398693	221.985962	0.284629	19.304781	0.589522	8.581690
3057.285000	493.398613	221.974425	0.284632	19.303778	0.589528	8.581244
3057.305000	493.398693	221.981037	0.284630	19.304353	0.589524	8.581500
3057.325000	493.398693	221.989338	0.284628	19.305075	0.589520	8.581821
3057.345000	493.398693	221.981823	0.284630	19.304422	0.589524	8.581530
3057.365000	493.398693	221.979600	0.284631	19.304228	0.589525	8.581444
3057.385000	493.398693	221.989719	0.284628	19.305108	0.589520	8.581835
3057.405000	493.398693	221.978867	0.284631	19.304164	0.589526	8.581416
3057.425000	493.398693	221.988215	0.284628	19.304977	0.589521	8.581777
3057.445000	493.398693	221.976737	0.284631	19.303979	0.589527	8.581334
3057.465000	493.398693	221.980698	0.284630	19.304324	0.589525	8.581487
3057.485000	493.398693	221.989020	0.284628	19.305047	0.589520	8.581808
3057.505000	493.398693	221.994792	0.284627	19.305549	0.589517	8.582032
3057.525000	493.398693	221.977914	0.284631	19.304082	0.589526	8.581379
3057.545000	493.398693	221.976639	0.284631	19.303971	0.589527	8.581330
3057.565000	493.398693	221.988390	0.284628	19.304993	0.589521	8.581784
3057.585000	493.398693	221.976604	0.284631	19.303968	0.589527	8.581328
3057.605000	493.398613	221.986135	0.284629	19.304797	0.589522	8.581697
3057.625000	493.398613	221.981129	0.284630	19.304361	0.589524	8.581503
3057.645000	493.398693	221.974023	0.284632	19.303743	0.589528	8.581229
3057.665000	493.398693	221.976821	0.284631	19.303987	0.589527	8.581337
3057.685000	493.398693	221.977626	0.284631	19.304057	0.589526	8.581368
3057.705000	493.398693	221.977100	0.284631	19.304011	0.589526	8.581348
3057.725000	493.398693	221.991655	0.284627	19.305277	0.589519	8.581910
3057.745000	493.398693	221.981240	0.284630	19.304371	0.589524	8.581508
3057.765000	493.398693	221.973770	0.284632	19.303721	0.589528	8.581219
3057.785000	493.398693	221.978844	0.284631	19.304162	0.589526	8.581415
3057.805000	493.398693	221.965803	0.284634	19.303028	0.589532	8.580911
3057.825000	493.398693	221.990066	0.284628	19.305138	0.589520	8.581849
3057.845000	493.398613	221.956278	0.284637	19.302200	0.589537	8.580543
3057.865000	493.398613	221.967245	0.284634	19.303154	0.589531	8.580967
3057.885000	493.398693	221.978735	0.284631	19.304153	0.589526	8.581411
3057.905000	493.398693	221.966035	0.284634	19.303048	0.589532	8.580920
3057.925000	493.398693	221.979070	0.284631	19.304182	0.589525	8.581424
3057.945000	493.398693	221.952036	0.284638	19.301831	0.589539	8.580379
3057.965000	493.398693	221.963972	0.284635	19.302869	0.589533	8.580840
3057.985000	493.398693	221.949748	0.284638	19.301632	0.589540	8.580290
3058.005000	493.398693	221.934154	0.284642	19.300276	0.589548	8.579687
3058.025000	493.398693	221.904176	0.284650	19.297669	0.589564	8.578528
3058.045000	493.398613	221.899358	0.284651	19.297250	0.589566	8.578342
3058.065000	493.398693	221.902200	0.284651	19.297497	0.589565	8.578452
3058.085000	493.398693	221.894872	0.284653	19.296860	0.589568	8.578169
3058.105000	493.398693	221.895502	0.284653	19.296915	0.589568	8.578193
3058.125000	493.398693	221.900941	0.284651	19.297388	0.589565	8.578403
3058.145000	493.398693	221.898326	0.284652	19.297160	0.589567	8.578302
3058.165000	493.398693	221.876523	0.284657	19.295264	0.589578	8.577459
3058.185000	493.398693	221.863093	0.284661	19.294096	0.589585	8.576940
3058.205000	493.398693	221.868773	0.284659	19.294590	0.589582	8.577160
3058.225000	493.398613	221.849709	0.284664	19.292932	0.589591	8.576423
3058.245000	493.398693	221.845196	0.284666	19.292540	0.589594	8.576248
3058.265000	493.398693	221.838890	0.284667	19.291992	0.589597	8.576005
3058.285000	493.398693	221.834063	0.284669	19.291572	0.589599	8.575818
3058.305000	493.398693	221.828535	0.284670	19.291091	0.589602	8.575604
3058.325000	493.398613	221.826048	0.284671	19.290875	0.589603	8.575508
3058.345000	493.398613	221.823840	0.284671	19.290683	0.589604	8.575423
3058.365000	493.398693	221.818925	0.284673	19.290255	0.589607	8.575233
3058.385000	493.398693	221.811010	0.284675	19.289567	0.589611	8.574927
3058.405000	493.398693	221.817464	0.284673	19.290128	0.589608	8.575176
3058.425000	493.398693	221.803120	0.284677	19.288881	0.589615	8.574622
3058.445000	493.398693	221.802730	0.284677	19.288847	0.589615	8.574607
3058.465000	493.398693	221.785439	0.284681	19.287343	0.589624	8.573938
3058.485000	493.398693	221.791493	0.284680	19.287870	0.589621	8.574172
3058.505000	493.398613	221.773493	0.284684	19.286304	0.589630	8.573476
3058.525000	493.398693	221.784230	0.284682	19.287238	0.589625	8.573891
3058.545000	493.398693	221.780052	0.284683	19.286875	0.589627	8.573730
3058.565000	493.398693	221.777884	0.284683	19.286686	0.589628	8.573646
3058.585000	493.398693	221.787553	0.284681	19.287527	0.589623	8.574020
3058.605000	493.398613	221.773679	0.284684	19.286320	0.589630	8.573484
3058.625000	493.398613	221.776122	0.284684	19.286533	0.589629	8.573578
3058.645000	493.398693	221.774406	0.284684	19.286384	0.589630	8.573512
3058.665000	493.398693	221.752384	0.284690	19.284469	0.589641	8.572660
3058.685000	493.398693	221.779000	0.284683	19.286783	0.589627	8.573689
3058.705000	493.398613	221.769922	0.284685	19.285994	0.589632	8.573338
3058.725000	493.398693	221.762020	0.284687	19.285307	0.589636	8.573033
3058.745000	493.398693	221.763310	0.284687	19.285419	0.589635	8.573083
3058.765000	493.398613	221.761469	0.284687	19.285259	0.589636	8.573012
3058.785000	493.398693	221.767771	0.284686	19.285807	0.589633	8.573255
3058.805000	493.398693	221.761404	0.284688	19.285253	0.589636	8.573009
3058.825000	493.398693	221.746363	0.284691	19.283945	0.589644	8.572428
3058.845000	493.398693	221.735980	0.284694	19.283042	0.589649	8.572026
3058.865000	493.398693	221.738637	0.284694	19.283273	0.589648	8.572129
3058.885000	493.398693	221.733503	0.284695	19.282827	0.589651	8.571930
3058.905000	493.398693	221.742286	0.284693	19.283590	0.589646	8.572270
3058.925000	493.398693	221.739484	0.284693	19.283347	0.589648	8.572162
3058.945000	493.398613	221.731173	0.284695	19.282624	0.589652	8.571840
3058.965000	493.398693	221.746155	0.284692	19.283927	0.589644	8.572420
3058.985000	493.398693	221.720293	0.284698	19.281678	0.589657	8.571420
3059.005000	493.398693	221.715046	0.284700	19.281221	0.589660	8.571217
3059.025000	493.398693	221.722832	0.284698	19.281899	0.589656	8.571518
3059.045000	493.398693	221.723397	0.284697	19.281948	0.589656	8.571540
3059.065000	493.398693	221.720708	0.284698	19.281714	0.589657	8.571436
3059.085000	493.398693	221.711899	0.284700	19.280948	0.589662	8.571095
3059.105000	493.398613	221.712724	0.284700	19.281020	0.589661	8.571127
3059.125000	493.398693	221.701191	0.284703	19.280017	0.589667	8.570681
3059.145000	493.398613	221.691932	0.284706	19.279211	0.589672	8.570323
3059.165000	493.398693	221.697125	0.284704	19.279663	0.589669	8.570524
3059.185000	493.398613	221.691563	0.284706	19.279179	0.589672	8.570309
3059.205000	493.398693	221.671345	0.284711	19.277421	0.589682	8.569527
3059.225000	493.398693	221.683274	0.284708	19.278459	0.589676	8.569989
3059.245000	493.398693	221.665690	0.284713	19.276929	0.589685	8.569309
3059.265000	493.398693	221.676486	0.284710	19.277868	0.589680	8.569726
3059.285000	493.398613	221.671548	0.284711	19.277439	0.589682	8.569535
3059.305000	493.398693	221.691000	0.284706	19.279130	0.589672	8.570287
3059.325000	493.398693	221.675628	0.284710	19.277794	0.589680	8.569693
3059.345000	493.398693	221.679828	0.284709	19.278159	0.589678	8.569855
3059.365000	493.398613	221.678581	0.284709	19.278050	0.589678	8.569807
3059.385000	493.398613	221.669000	0.284712	19.277217	0.589683	8.569437
3059.405000	493.398693	221.665091	0.284713	19.276877	0.589685	8.569286
3059.425000	493.398693	221.676376	0.284710	19.277859	0.589680	8.569722
3059.445000	493.398613	221.675791	0.284710	19.277808	0.589680	8.569699
3059.465000	493.398613	221.664927	0.284713	19.276863	0.589685	8.569279
3059.485000	493.398693	221.648409	0.284717	19.275427	0.589694	8.568641
3059.505000	493.398693	221.636469	0.284720	19.274388	0.589700	8.568179
3059.525000	493.398693	221.650221	0.284717	19.275584	0.589693	8.568711
3059.545000	493.398613	221.653543	0.284716	19.275873	0.589691	8.568839
3059.565000	493.398613	221.652099	0.284716	19.275747	0.589692	8.568783
3059.585000	493.398693	221.644426	0.284718	19.275080	0.589696	8.568487
3059.605000	493.398613	221.633949	0.284721	19.274169	0.589701	8.568082
3059.625000	493.398613	221.635722	0.284720	19.274323	0.589700	8.568150
3059.645000	493.398693	221.631198	0.284722	19.273930	0.589703	8.567975
3059.665000	493.398693	221.625850	0.284723	19.273465	0.589705	8.567769
3059.685000	493.398693	221.606884	0.284728	19.271815	0.589715	8.567035
3059.705000	493.398693	221.608868	0.284727	19.271988	0.589714	8.567112
3059.725000	493.398693	221.616116	0.284726	19.272618	0.589710	8.567392
3059.745000	493.398693	221.614580	0.284726	19.272485	0.589711	8.567333
3059.765000	493.398693	221.623080	0.284724	19.273224	0.589707	8.567662
3059.785000	493.398693	221.622842	0.284724	19.273203	0.589707	8.567652
3059.805000	493.398693	221.617245	0.284725	19.272716	0.589710	8.567436
3059.825000	493.398693	221.610849	0.284727	19.272160	0.589713	8.567189
3059.845000	493.398693	221.613963	0.284726	19.272431	0.589712	8.567309
3059.865000	493.398693	221.616310	0.284725	19.272635	0.589710	8.567400
3059.885000	493.398693	221.618725	0.284725	19.272845	0.589709	8.567493
3059.905000	493.398613	221.629525	0.284722	19.273784	0.589703	8.567911
3059.925000	493.398693	221.615315	0.284726	19.272549	0.589711	8.567361
3059.945000	493.398693	221.624610	0.284723	19.273357	0.589706	8.567721
3059.965000	493.398693	221.608641	0.284727	19.271968	0.589714	8.567103
3059.985000	493.398613	221.610773	0.284727	19.272154	0.589713	8.567186
3060.005000	493.398693	221.590539	0.284732	19.270394	0.589723	8.566404
3060.025000	493.398693	221.595613	0.284731	19.270835	0.589721	8.566600
3060.045000	493.398613	221.598425	0.284730	19.271080	0.589719	8.566708
3060.065000	493.398693	221.609124	0.284727	19.272010	0.589714	8.567122
3060.085000	493.398693	221.598203	0.284730	19.271060	0.589720	8.566700
3060.105000	493.398693	221.598616	0.284730	19.271096	0.589719	8.566716
3060.125000	493.398613	221.611982	0.284727	19.272259	0.589712	8.567233
3060.145000	493.398693	221.607130	0.284728	19.271837	0.589715	8.567045
3060.165000	493.398693	221.591127	0.284732	19.270445	0.589723	8.566426
3060.185000	493.398693	221.590190	0.284732	19.270364	0.589724	8.566390
3060.205000	493.398613	221.593568	0.284731	19.270657	0.589722	8.566521
3060.225000	493.398693	221.604768	0.284728	19.271631	0.589716	8.566954
3060.245000	493.398613	221.593754	0.284731	19.270674	0.589722	8.566528
3060.265000	493.398693	221.601655	0.284729	19.271361	0.589718	8.566833
3060.285000	493.398693	221.593628	0.284731	19.270663	0.589722	8.566523
3060.305000	493.398613	221.587676	0.284733	19.270145	0.589725	8.566293
3060.325000	493.398693	221.593467	0.284731	19.270649	0.589722	8.566517
3060.345000	493.398693	221.585396	0.284734	19.269947	0.589726	8.566205
3060.365000	493.398693	221.590015	0.284732	19.270348	0.589724	8.566383
3060.385000	493.398693	221.581284	0.284735	19.269589	0.589728	8.566046
3060.405000	493.398613	221.583554	0.284734	19.269786	0.589727	8.566134
3060.425000	493.398613	221.583986	0.284734	19.269824	0.589727	8.566150
3060.445000	493.398693	221.584244	0.284734	19.269846	0.589727	8.566160
3060.465000	493.398693	221.588684	0.284733	19.270233	0.589724	8.566332
3060.485000	493.398693	221.576028	0.284736	19.269132	0.589731	8.565843
3060.505000	493.398693	221.577442	0.284736	19.269255	0.589730	8.565897
3060.525000	493.398693	221.581328	0.284735	19.269593	0.589728	8.566048
3060.545000	493.398693	221.574747	0.284736	19.269021	0.589732	8.565793
3060.565000	493.398613	221.564086	0.284739	19.268093	0.589737	8.565381
3060.585000	493.398693	221.562475	0.284740	19.267953	0.589738	8.565319
3060.605000	493.398693	221.577725	0.284736	19.269280	0.589730	8.565908
3060.625000	493.398693	221.563506	0.284739	19.268043	0.589737	8.565359
3060.645000	493.398693	221.558191	0.284741	19.267581	0.589740	8.565153
3060.665000	493.398693	221.561668	0.284740	19.267883	0.589738	8.565287
3060.685000	493.398693	221.569530	0.284738	19.268567	0.589734	8.565591
3060.705000	493.398693	221.570605	0.284737	19.268660	0.589734	8.565633
3060.725000	493.398693	221.565401	0.284739	19.268208	0.589736	8.565432
3060.745000	493.398693	221.567060	0.284738	19.268352	0.589735	8.565496
3060.765000	493.398693	221.559454	0.284740	19.267691	0.589739	8.565202
3060.785000	493.398693	221.568541	0.284738	19.268481	0.589735	8.565553
3060.805000	493.398693	221.564221	0.284739	19.268105	0.589737	8.565386
3060.825000	493.398693	221.574544	0.284736	19.269003	0.589732	8.565785
3060.845000	493.398693	221.578416	0.284735	19.269340	0.589730	8.565935
3060.865000	493.398613	221.565776	0.284739	19.268240	0.589736	8.565446
3060.885000	493.398613	221.567623	0.284738	19.268401	0.589735	8.565518
3060.905000	493.398613	221.556705	0.284741	19.267452	0.589741	8.565096
3060.925000	493.398693	221.564835	0.284739	19.268159	0.589737	8.565410
3060.945000	493.398693	221.563114	0.284739	19.268009	0.589737	8.565343
3060.965000	493.398613	221.551037	0.284742	19.266959	0.589743	8.564877
3060.985000	493.398693	221.552632	0.284742	19.267097	0.589743	8.564938
3061.005000	493.398693	221.556156	0.284741	19.267404	0.589741	8.565074
3061.025000	493.398693	221.545599	0.284744	19.266486	0.589746	8.564666
3061.045000	493.398693	221.542231	0.284745	19.266193	0.589748	8.564536
3061.065000	493.398693	221.541483	0.284745	19.266128	0.589748	8.564507
3061.085000	493.398693	221.549633	0.284743	19.266837	0.589744	8.564822
3061.105000	493.398693	221.541019	0.284745	19.266087	0.589749	8.564489
3061.125000	493.398693	221.526357	0.284749	19.264812	0.589756	8.563922
3061.145000	493.398693	221.536007	0.284746	19.265652	0.589751	8.564295
3061.165000	493.398693	221.531493	0.284748	19.265259	0.589754	8.564121
3061.185000	493.398693	221.540873	0.284745	19.266075	0.589749	8.564484
3061.205000	493.398693	221.528623	0.284748	19.265009	0.589755	8.564010
3061.225000	493.398693	221.532988	0.284747	19.265389	0.589753	8.564179
3061.245000	493.398693	221.539028	0.284746	19.265914	0.589750	8.564412
3061.265000	493.398693	221.533571	0.284747	19.265440	0.589753	8.564201
3061.285000	493.398693	221.523899	0.284750	19.264599	0.589757	8.563827
3061.305000	493.398613	221.527854	0.284749	19.264943	0.589755	8.563980
3061.325000	493.398613	221.521990	0.284750	19.264433	0.589758	8.563754
3061.345000	493.398693	221.514036	0.284752	19.263741	0.589762	8.563446
3061.365000	493.398693	221.510514	0.284753	19.263435	0.589764	8.563310
3061.385000	493.398693	221.506878	0.284754	19.263118	0.589766	8.563169
3061.405000	493.398693	221.509493	0.284753	19.263346	0.589765	8.563270
3061.425000	493.398693	221.514017	0.284752	19.263739	0.589762	8.563445
3061.445000	493.398693	221.503014	0.284755	19.262782	0.589768	8.563020
3061.465000	493.398693	221.505173	0.284755	19.262970	0.589767	8.563103
3061.485000	493.398613	221.508767	0.284754	19.263283	0.589765	8.563242
3061.505000	493.398693	221.490780	0.284758	19.261718	0.589774	8.562547
3061.525000	493.398693	221.497919	0.284756	19.262339	0.589771	8.562823
3061.545000	493.398693	221.490291	0.284758	19.261676	0.589775	8.562528
3061.565000	493.398693	221.495584	0.284757	19.262136	0.589772	8.562733
3061.585000	493.398693	221.486692	0.284759	19.261363	0.589776	8.562389
3061.605000	493.398613	221.480667	0.284761	19.260839	0.589779	8.562156
3061.625000	493.398693	221.477460	0.284762	19.260560	0.589781	8.562032
3061.645000	493.398693	221.486109	0.284759	19.261312	0.589777	8.562366
3061.665000	493.398693	221.498268	0.284756	19.262370	0.589771	8.562837
3061.685000	493.398693	221.485124	0.284760	19.261227	0.589777	8.562328
3061.705000	493.398693	221.487869	0.284759	19.261465	0.589776	8.562435
3061.725000	493.398693	221.493898	0.284757	19.261990	0.589773	8.562668
3061.745000	493.398693	221.478754	0.284761	19.260673	0.589780	8.562082
3061.765000	493.398693	221.471149	0.284763	19.260011	0.589784	8.561788
3061.785000	493.398693	221.492370	0.284758	19.261857	0.589774	8.562609
3061.805000	493.398693	221.478322	0.284762	19.260635	0.589781	8.562065
3061.825000	493.398693	221.480511	0.284761	19.260825	0.589780	8.562150
3061.845000	493.398693	221.483728	0.284760	19.261105	0.589778	8.562274
3061.865000	493.398693	221.476406	0.284762	19.260468	0.589782	8.561991
3061.885000	493.398693	221.493846	0.284757	19.261985	0.589773	8.562666
3061.905000	493.398693	221.472553	0.284763	19.260133	0.589784	8.561842
3061.925000	493.398693	221.476446	0.284762	19.260472	0.589782	8.561993
3061.945000	493.398613	221.477053	0.284762	19.260525	0.589781	8.562016
3061.965000	493.398693	221.478932	0.284761	19.260688	0.589780	8.562089
3061.985000	493.398693	221.470327	0.284764	19.259940	0.589785	8.561756
3062.005000	493.398693	221.481382	0.284761	19.260901	0.589779	8.562184
3062.025000	493.398693	221.471800	0.284763	19.260068	0.589784	8.561813
3062.045000	493.398693	221.469987	0.284764	19.259910	0.589785	8.561743
3062.065000	493.398693	221.462939	0.284766	19.259297	0.589789	8.561471
3062.085000	493.398693	221.468195	0.284764	19.259754	0.589786	8.561674
3062.105000	493.398693	221.462513	0.284766	19.259260	0.589789	8.561454
3062.125000	493.398613	221.456757	0.284767	19.258760	0.589792	8.561232
3062.145000	493.398693	221.456048	0.284767	19.258698	0.589792	8.561204
3062.165000	493.398693	221.449251	0.284769	19.258107	0.589795	8.560942
3062.185000	493.398613	221.464066	0.284765	19.259395	0.589788	8.561514
3062.205000	493.398693	221.470699	0.284764	19.259972	0.589785	8.561771
3062.225000	493.398693	221.466773	0.284765	19.259631	0.589787	8.561619
3062.245000	493.398693	221.465013	0.284765	19.259478	0.589787	8.561551
3062.265000	493.398693	221.465372	0.284765	19.259509	0.589787	8.561565
3062.285000	493.398693	221.470819	0.284763	19.259983	0.589784	8.561775
3062.305000	493.398693	221.457913	0.284767	19.258860	0.589791	8.561276
3062.325000	493.398613	221.468273	0.284764	19.259761	0.589786	8.561677
3062.345000	493.398693	221.458138	0.284767	19.258880	0.589791	8.561285
3062.365000	493.398693	221.462872	0.284766	19.259291	0.589789	8.561468
3062.385000	493.398693	221.464847	0.284765	19.259463	0.589788	8.561545
3062.405000	493.398693	221.450023	0.284769	19.258174	0.589795	8.560971
3062.425000	493.398693	221.452441	0.284768	19.258384	0.589794	8.561065
3062.445000	493.398693	221.437329	0.284772	19.257070	0.589802	8.560481
3062.465000	493.398693	221.436590	0.284772	19.257006	0.589802	8.560452
3062.485000	493.398693	221.443915	0.284771	19.257643	0.589798	8.560735
3062.505000	493.398693	221.430272	0.284774	19.256456	0.589805	8.560208
3062.525000	493.398693	221.430227	0.284774	19.256453	0.589805	8.560206
3062.545000	493.398693	221.419483	0.284777	19.255518	0.589811	8.559791
3062.565000	493.398693	221.419894	0.284777	19.255554	0.589810	8.559807
3062.585000	493.398613	221.412800	0.284779	19.254937	0.589814	8.559532
3062.605000	493.398693	221.422962	0.284776	19.255821	0.589809	8.559925
3062.625000	493.398693	221.426388	0.284775	19.256119	0.589807	8.560058
3062.645000	493.398693	221.411575	0.284779	19.254830	0.589815	8.559485
3062.665000	493.398693	221.420912	0.284777	19.255642	0.589810	8.559846
3062.685000	493.398693	221.414222	0.284778	19.255061	0.589813	8.559587
3062.705000	493.398693	221.407121	0.284780	19.254443	0.589817	8.559313
3062.725000	493.398693	221.422479	0.284776	19.255779	0.589809	8.559907
3062.744000	493.398693	221.413332	0.284779	19.254983	0.589814	8.559553
3062.764000	493.398693	221.423759	0.284776	19.255890	0.589808	8.559956
3062.784000	493.398693	221.405393	0.284781	19.254293	0.589818	8.559246
3062.804000	493.398693	221.410026	0.284779	19.254696	0.589815	8.559425
3062.824000	493.398693	221.419024	0.284777	19.255478	0.589811	8.559773
3062.844000	493.398693	221.419324	0.284777	19.255504	0.589811	8.559785
3062.864000	493.398693	221.399925	0.284782	19.253817	0.589821	8.559035
3062.884000	493.398693	221.412585	0.284779	19.254918	0.589814	8.559524
3062.904000	493.398693	221.402391	0.284781	19.254032	0.589819	8.559130
3062.924000	493.398693	221.404151	0.284781	19.254185	0.589818	8.559198
3062.944000	493.398693	221.411979	0.284779	19.254866	0.589814	8.559501
3062.964000	493.398693	221.409380	0.284780	19.254640	0.589816	8.559400
3062.984000	493.398693	221.415190	0.284778	19.255145	0.589813	8.559625
3063.004000	493.398693	221.415248	0.284778	19.255150	0.589813	8.559627
3063.024000	493.398693	221.410969	0.284779	19.254778	0.589815	8.559462
3063.044000	493.398693	221.406884	0.284780	19.254423	0.589817	8.559304
3063.064000	493.398693	221.414420	0.284778	19.255078	0.589813	8.559595
3063.084000	493.398693	221.398259	0.284782	19.253672	0.589821	8.558970
3063.104000	493.398613	221.404460	0.284781	19.254212	0.589818	8.559210
3063.124000	493.398693	221.385696	0.284786	19.252580	0.589828	8.558485
3063.144000	493.398613	221.390677	0.284784	19.253013	0.589825	8.558677
3063.164000	493.398693	221.389176	0.284785	19.252883	0.589826	8.558619
3063.184000	493.398693	221.390673	0.284784	19.253013	0.589825	8.558677
3063.204000	493.398613	221.387631	0.284785	19.252748	0.589827	8.558559
3063.224000	493.398693	221.383077	0.284786	19.252352	0.589829	8.558383
3063.244000	493.398613	221.384522	0.284786	19.252478	0.589828	8.558439
3063.264000	493.398613	221.395680	0.284783	19.253448	0.589823	8.558871
3063.284000	493.398613	221.388396	0.284785	19.252815	0.589826	8.558589
3063.304000	493.398693	221.388484	0.284785	19.252822	0.589826	8.558592
3063.324000	493.398613	221.380155	0.284787	19.252098	0.589831	8.558270
3063.344000	493.398693	221.384517	0.284786	19.252477	0.589828	8.558439
3063.364000	493.398613	221.373046	0.284789	19.251480	0.589834	8.557996
3063.384000	493.398613	221.386208	0.284786	19.252624	0.589828	8.558504
3063.404000	493.398693	221.374008	0.284789	19.251563	0.589834	8.558033
3063.424000	493.398613	221.388212	0.284785	19.252799	0.589826	8.558582
3063.444000	493.398613	221.370212	0.284790	19.251233	0.589836	8.557886
3063.464000	493.398693	221.392710	0.284784	19.253190	0.589824	8.558756
3063.484000	493.398693	221.379779	0.284787	19.252065	0.589831	8.558256
3063.504000	493.398613	221.389997	0.284785	19.252954	0.589826	8.558651
3063.524000	493.398613	221.372808	0.284789	19.251459	0.589834	8.557986
3063.544000	493.398693	221.378151	0.284788	19.251924	0.589832	8.558193
3063.564000	493.398693	221.375994	0.284788	19.251736	0.589833	8.558110
3063.584000	493.398693	221.370154	0.284790	19.251228	0.589836	8.557884
3063.604000	493.398693	221.379908	0.284787	19.252077	0.589831	8.558261
3063.624000	493.398693	221.366146	0.284791	19.250880	0.589838	8.557729
3063.644000	493.398693	221.379491	0.284787	19.252040	0.589831	8.558245
3063.664000	493.398693	221.364065	0.284791	19.250699	0.589839	8.557648
3063.684000	493.398693	221.367319	0.284791	19.250982	0.589837	8.557774
3063.704000	493.398693	221.376666	0.284788	19.251795	0.589832	8.558136
3063.724000	493.398693	221.376396	0.284788	19.251771	0.589833	8.558125
3063.744000	493.398693	221.375663	0.284788	19.251707	0.589833	8.558097
3063.764000	493.398693	221.371311	0.284789	19.251329	0.589835	8.557929
3063.784000	493.398693	221.377287	0.284788	19.251849	0.589832	8.558160
3063.804000	493.398693	221.387300	0.284785	19.252719	0.589827	8.558547
3063.824000	493.398693	221.376469	0.284788	19.251778	0.589833	8.558128
3063.844000	493.398693	221.385532	0.284786	19.252566	0.589828	8.558478
3063.864000	493.398693	221.388917	0.284785	19.252860	0.589826	8.558609
3063.884000	493.398693	221.378200	0.284788	19.251928	0.589832	8.558195
3063.904000	493.398613	221.376712	0.284788	19.251799	0.589832	8.558137
3063.924000	493.398693	221.384908	0.284786	19.252511	0.589828	8.558454
3063.944000	493.398693	221.377202	0.284788	19.251841	0.589832	8.558156
3063.964000	493.398693	221.374491	0.284789	19.251606	0.589834	8.558051
3063.984000	493.398693	221.373784	0.284789	19.251544	0.589834	8.558024
3064.004000	493.398613	221.376310	0.284788	19.251764	0.589833	8.558122
3064.024000	493.398693	221.378832	0.284788	19.251983	0.589831	8.558219
3064.044000	493.398693	221.377687	0.284788	19.251883	0.589832	8.558175
3064.064000	493.398693	221.378255	0.284788	19.251933	0.589832	8.558197
3064.084000	493.398693	221.374526	0.284789	19.251609	0.589834	8.558053
3064.104000	493.398693	221.378595	0.284788	19.251962	0.589832	8.558210
3064.124000	493.398693	221.360669	0.284792	19.250403	0.589841	8.557517
3064.144000	493.398693	221.351453	0.284795	19.249602	0.589845	8.557161
3064.164000	493.398693	221.367017	0.284791	19.250956	0.589837	8.557763
3064.184000	493.398693	221.359772	0.284793	19.250325	0.589841	8.557482
3064.204000	493.398613	221.349338	0.284795	19.249418	0.589846	8.557079
3064.224000	493.398613	221.358337	0.284793	19.250201	0.589842	8.557427
3064.244000	493.398693	221.361084	0.284792	19.250440	0.589840	8.557533
3064.264000	493.398693	221.371498	0.284789	19.251345	0.589835	8.557936
3064.284000	493.398693	221.366522	0.284791	19.250912	0.589838	8.557743
3064.304000	493.398693	221.362803	0.284792	19.250589	0.589840	8.557600
3064.324000	493.398693	221.363660	0.284791	19.250664	0.589839	8.557633
3064.344000	493.398693	221.356337	0.284793	19.250027	0.589843	8.557350
3064.364000	493.398613	221.352964	0.284794	19.249733	0.589844	8.557219
3064.384000	493.398693	221.360952	0.284792	19.250428	0.589841	8.557528
3064.404000	493.398613	221.375288	0.284788	19.251675	0.589833	8.558082
3064.424000	493.398693	221.356651	0.284793	19.250054	0.589843	8.557362
3064.444000	493.398693	221.361463	0.284792	19.250473	0.589840	8.557548
3064.464000	493.398693	221.357955	0.284793	19.250168	0.589842	8.557412
3064.484000	493.398693	221.351270	0.284795	19.249586	0.589845	8.557154
3064.504000	493.398613	221.350314	0.284795	19.249503	0.589846	8.557117
3064.524000	493.398693	221.356516	0.284793	19.250042	0.589843	8.557357
3064.544000	493.398693	221.341430	0.284797	19.248730	0.589850	8.556773
3064.564000	493.398693	221.348206	0.284796	19.249320	0.589847	8.557035
3064.584000	493.398693	221.357887	0.284793	19.250162	0.589842	8.557410
3064.604000	493.398693	221.335560	0.284799	19.248220	0.589853	8.556546
3064.624000	493.398613	221.332446	0.284800	19.247949	0.589855	8.556426
3064.644000	493.398613	221.334206	0.284799	19.248102	0.589854	8.556494
3064.664000	493.398693	221.331696	0.284800	19.247884	0.589855	8.556397
3064.684000	493.398693	221.340315	0.284798	19.248633	0.589851	8.556730
3064.704000	493.398693	221.351470	0.284795	19.249603	0.589845	8.557162
3064.724000	493.398693	221.339546	0.284798	19.248567	0.589851	8.556701
3064.744000	493.398613	221.335478	0.284799	19.248213	0.589853	8.556543
3064.764000	493.398693	221.335316	0.284799	19.248199	0.589854	8.556537
3064.784000	493.398693	221.346059	0.284796	19.249133	0.589848	8.556952
3064.804000	493.398613	221.331750	0.284800	19.247889	0.589855	8.556399
3064.824000	493.398613	221.323847	0.284802	19.247201	0.589859	8.556094
3064.844000	493.398693	221.332141	0.284800	19.247923	0.589855	8.556414
3064.864000	493.398693	221.331883	0.284800	19.247900	0.589855	8.556404
3064.884000	493.398693	221.344317	0.284797	19.248981	0.589849	8.556885
3064.904000	493.398613	221.330287	0.284800	19.247761	0.589856	8.556343
3064.924000	493.398613	221.336947	0.284798	19.248341	0.589853	8.556600
3064.944000	493.398693	221.331789	0.284800	19.247892	0.589855	8.556401
3064.964000	493.398693	221.337042	0.284798	19.248349	0.589853	8.556604
3064.984000	493.398693	221.334360	0.284799	19.248116	0.589854	8.556500
3065.004000	493.398613	221.330006	0.284800	19.247737	0.589856	8.556332
3065.024000	493.398693	221.324083	0.284802	19.247222	0.589859	8.556103
3065.044000	493.398693	221.336790	0.284799	19.248327	0.589853	8.556594
3065.064000	493.398693	221.340245	0.284798	19.248627	0.589851	8.556728
3065.084000	493.398693	221.330549	0.284800	19.247784	0.589856	8.556353
3065.104000	493.398693	221.332352	0.284800	19.247941	0.589855	8.556422
3065.124000	493.398613	221.325961	0.284801	19.247385	0.589858	8.556175
3065.144000	493.398693	221.325460	0.284801	19.247342	0.589859	8.556156
3065.164000	493.398693	221.333285	0.284799	19.248022	0.589855	8.556459
3065.184000	493.398693	221.322913	0.284802	19.247120	0.589860	8.556058
3065.204000	493.398693	221.331978	0.284800	19.247908	0.589855	8.556408
3065.224000	493.398613	221.319489	0.284803	19.246822	0.589862	8.555925
3065.244000	493.398693	221.317026	0.284804	19.246608	0.589863	8.555830
3065.264000	493.398693	221.306527	0.284806	19.245695	0.589868	8.555424
3065.284000	493.398693	221.319791	0.284803	19.246849	0.589861	8.555937
3065.304000	493.398613	221.312907	0.284805	19.246250	0.589865	8.555671
3065.324000	493.398613	221.311963	0.284805	19.246168	0.589865	8.555634
3065.344000	493.398613	221.314777	0.284804	19.246413	0.589864	8.555743
3065.364000	493.398693	221.315178	0.284804	19.246447	0.589864	8.555759
3065.384000	493.398613	221.315206	0.284804	19.246450	0.589864	8.555760
3065.404000	493.398613	221.311161	0.284805	19.246098	0.589866	8.555603
3065.424000	493.398693	221.304637	0.284807	19.245531	0.589869	8.555351
3065.444000	493.398693	221.315760	0.284804	19.246498	0.589864	8.555781
3065.464000	493.398693	221.304593	0.284807	19.245527	0.589869	8.555349
3065.484000	493.398693	221.286690	0.284812	19.243970	0.589878	8.554657
3065.504000	493.398613	221.293498	0.284810	19.244562	0.589875	8.554920
3065.524000	493.398693	221.297958	0.284809	19.244950	0.589873	8.555093
3065.544000	493.398613	221.308159	0.284806	19.245837	0.589867	8.555487
3065.564000	493.398693	221.296129	0.284809	19.244791	0.589874	8.555022
3065.584000	493.398613	221.300794	0.284808	19.245196	0.589871	8.555202
3065.604000	493.398693	221.302405	0.284807	19.245337	0.589870	8.555265
3065.624000	493.398693	221.284316	0.284812	19.243763	0.589880	8.554565
3065.644000	493.398613	221.300752	0.284808	19.245193	0.589871	8.555201
3065.664000	493.398693	221.299856	0.284808	19.245115	0.589872	8.555166
3065.684000	493.398693	221.294697	0.284810	19.244666	0.589874	8.554967
3065.704000	493.398693	221.291537	0.284810	19.244391	0.589876	8.554845
3065.724000	493.398693	221.291813	0.284810	19.244415	0.589876	8.554855
3065.744000	493.398613	221.297896	0.284809	19.244944	0.589873	8.555090
3065.764000	493.398693	221.292072	0.284810	19.244438	0.589876	8.554865
3065.784000	493.398693	221.291943	0.284810	19.244427	0.589876	8.554860
3065.804000	493.398613	221.282691	0.284813	19.243622	0.589880	8.554503
3065.824000	493.398693	221.295623	0.284809	19.244747	0.589874	8.555003
3065.844000	493.398693	221.285745	0.284812	19.243888	0.589879	8.554621
3065.864000	493.398693	221.281051	0.284813	19.243480	0.589881	8.554439
3065.884000	493.398693	221.274049	0.284815	19.242871	0.589885	8.554169
3065.904000	493.398693	221.272583	0.284815	19.242743	0.589886	8.554112
3065.924000	493.398693	221.271867	0.284815	19.242681	0.589886	8.554084
3065.944000	493.398693	221.272124	0.284815	19.242703	0.589886	8.554094
3065.964000	493.398693	221.256814	0.284819	19.241372	0.589894	8.553502
3065.984000	493.398693	221.267410	0.284817	19.242293	0.589888	8.553912
3066.004000	493.398613	221.266735	0.284817	19.242235	0.589888	8.553886
3066.024000	493.398693	221.260478	0.284818	19.241691	0.589892	8.553644
3066.044000	493.398693	221.259432	0.284819	19.241600	0.589892	8.553603
3066.064000	493.398693	221.266359	0.284817	19.242202	0.589889	8.553871
3066.084000	493.398693	221.267972	0.284816	19.242342	0.589888	8.553934
3066.104000	493.398693	221.256138	0.284820	19.241313	0.589894	8.553476
3066.124000	493.398693	221.257600	0.284819	19.241440	0.589893	8.553533
3066.144000	493.398693	221.258708	0.284819	19.241537	0.589893	8.553575
3066.164000	493.398613	221.260744	0.284818	19.241714	0.589891	8.553654
3066.184000	493.398693	221.259563	0.284819	19.241611	0.589892	8.553608
3066.204000	493.398693	221.266229	0.284817	19.242191	0.589889	8.553866
3066.224000	493.398613	221.250779	0.284821	19.240847	0.589897	8.553269
3066.244000	493.398693	221.267918	0.284817	19.242337	0.589888	8.553932
3066.264000	493.398693	221.255564	0.284820	19.241263	0.589894	8.553454
3066.284000	493.398693	221.263853	0.284818	19.241984	0.589890	8.553774
3066.304000	493.398693	221.262361	0.284818	19.241854	0.589891	8.553717
3066.324000	493.398693	221.268743	0.284816	19.242409	0.589888	8.553963
3066.344000	493.398693	221.267149	0.284817	19.242271	0.589888	8.553902
3066.364000	493.398693	221.264570	0.284817	19.242046	0.589890	8.553802
3066.384000	493.398613	221.259118	0.284819	19.241572	0.589892	8.553591
3066.404000	493.398693	221.262296	0.284818	19.241849	0.589891	8.553714
3066.424000	493.398613	221.263392	0.284818	19.241944	0.589890	8.553757
3066.444000	493.398693	221.267466	0.284817	19.242298	0.589888	8.553914
3066.464000	493.398693	221.267395	0.284817	19.242292	0.589888	8.553911
3066.484000	493.398613	221.252124	0.284821	19.240964	0.589896	8.553321
3066.504000	493.398693	221.246582	0.284822	19.240482	0.589899	8.553107
3066.524000	493.398693	221.256227	0.284820	19.241321	0.589894	8.553480
3066.544000	493.398693	221.252405	0.284821	19.240988	0.589896	8.553332
3066.564000	493.398613	221.256358	0.284819	19.241332	0.589894	8.553485
3066.584000	493.398613	221.248022	0.284822	19.240607	0.589898	8.553162
3066.604000	493.398693	221.247645	0.284822	19.240574	0.589898	8.553148
3066.624000	493.398693	221.253812	0.284820	19.241111	0.589895	8.553386
3066.644000	493.398693	221.257290	0.284819	19.241413	0.589893	8.553521
3066.664000	493.398693	221.243781	0.284823	19.240238	0.589900	8.552998
3066.684000	493.398693	221.234022	0.284825	19.239390	0.589905	8.552621
3066.704000	493.398693	221.248758	0.284822	19.240671	0.589898	8.553191
3066.724000	493.398613	221.244298	0.284823	19.240283	0.589900	8.553018
3066.744000	493.398693	221.232780	0.284826	19.239282	0.589906	8.552573
3066.764000	493.398693	221.234599	0.284825	19.239440	0.589905	8.552643
3066.784000	493.398693	221.239619	0.284824	19.239877	0.589902	8.552838
3066.804000	493.398693	221.239272	0.284824	19.239846	0.589903	8.552824
3066.824000	493.398693	221.241607	0.284823	19.240049	0.589901	8.552914
3066.844000	493.398693	221.251418	0.284821	19.240903	0.589896	8.553294
3066.864000	493.398693	221.245538	0.284822	19.240391	0.589899	8.553066
3066.884000	493.398693	221.248658	0.284822	19.240663	0.589898	8.553187
3066.904000	493.398693	221.230586	0.284826	19.239091	0.589907	8.552488
3066.924000	493.398693	221.240335	0.284824	19.239939	0.589902	8.552865
3066.944000	493.398693	221.234586	0.284825	19.239439	0.589905	8.552643
3066.964000	493.398693	221.222392	0.284828	19.238378	0.589911	8.552172
3066.984000	493.398693	221.235519	0.284825	19.239520	0.589904	8.552679
3067.004000	493.398693	221.236776	0.284825	19.239629	0.589904	8.552728
3067.024000	493.398693	221.234856	0.284825	19.239462	0.589905	8.552653
3067.044000	493.398693	221.240515	0.284824	19.239954	0.589902	8.552872
3067.064000	493.398693	221.242493	0.284823	19.240126	0.589901	8.552949
3067.084000	493.398693	221.242248	0.284823	19.240105	0.589901	8.552939
3067.104000	493.398693	221.248728	0.284822	19.240669	0.589898	8.553190
3067.124000	493.398693	221.237037	0.284825	19.239652	0.589904	8.552738
3067.144000	493.398693	221.244597	0.284823	19.240309	0.589900	8.553030
3067.164000	493.398693	221.243583	0.284823	19.240221	0.589900	8.552991
3067.184000	493.398693	221.236511	0.284825	19.239606	0.589904	8.552717
3067.204000	493.398693	221.243382	0.284823	19.240204	0.589900	8.552983
3067.224000	493.398693	221.248542	0.284822	19.240652	0.589898	8.553182
3067.244000	493.398693	221.232892	0.284826	19.239291	0.589906	8.552577
3067.264000	493.398693	221.230945	0.284826	19.239122	0.589907	8.552502
3067.284000	493.398693	221.225460	0.284828	19.238645	0.589910	8.552290
3067.304000	493.398693	221.229896	0.284826	19.239031	0.589907	8.552462
3067.324000	493.398693	221.221583	0.284829	19.238308	0.589912	8.552140
3067.344000	493.398613	221.224584	0.284828	19.238569	0.589910	8.552256
3067.364000	493.398693	221.219444	0.284829	19.238122	0.589913	8.552058
3067.384000	493.398693	221.232347	0.284826	19.239244	0.589906	8.552556
3067.404000	493.398693	221.215258	0.284830	19.237758	0.589915	8.551896
3067.424000	493.398693	221.212434	0.284831	19.237512	0.589916	8.551787
3067.444000	493.398693	221.226607	0.284827	19.238745	0.589909	8.552334
3067.464000	493.398693	221.217669	0.284830	19.237968	0.589914	8.551989
3067.484000	493.398693	221.219883	0.284829	19.238160	0.589912	8.552075
3067.504000	493.398613	221.216058	0.284830	19.237827	0.589914	8.551927
3067.524000	493.398693	221.213559	0.284831	19.237610	0.589916	8.551830
3067.544000	493.398693	221.227396	0.284827	19.238814	0.589909	8.552365
3067.564000	493.398693	221.235520	0.284825	19.239520	0.589904	8.552679
3067.584000	493.398693	221.225130	0.284828	19.238616	0.589910	8.552277
3067.604000	493.398693	221.237361	0.284824	19.239680	0.589904	8.552750
3067.624000	493.398693	221.220044	0.284829	19.238174	0.589912	8.552081
3067.644000	493.398693	221.211061	0.284831	19.237393	0.589917	8.551734
3067.664000	493.398693	221.216502	0.284830	19.237866	0.589914	8.551944
3067.684000	493.398693	221.217239	0.284830	19.237930	0.589914	8.551972
3067.704000	493.398693	221.204995	0.284833	19.236865	0.589920	8.551499
3067.724000	493.398693	221.211928	0.284831	19.237468	0.589916	8.551767
3067.744000	493.398693	221.214764	0.284830	19.237715	0.589915	8.551877
3067.764000	493.398693	221.205432	0.284833	19.236903	0.589920	8.551516
3067.784000	493.398693	221.215228	0.284830	19.237755	0.589915	8.551895
3067.804000	493.398693	221.209392	0.284832	19.237248	0.589918	8.551669
3067.824000	493.398693	221.208839	0.284832	19.237200	0.589918	8.551648
3067.844000	493.398693	221.219832	0.284829	19.238156	0.589912	8.552073
3067.864000	493.398693	221.207158	0.284832	19.237054	0.589919	8.551583
3067.884000	493.398693	221.203735	0.284833	19.236756	0.589921	8.551450
3067.904000	493.398693	221.208328	0.284832	19.237155	0.589918	8.551628
3067.924000	493.398693	221.209971	0.284832	19.237298	0.589917	8.551691
3067.944000	493.398693	221.194177	0.284836	19.235925	0.589926	8.551081
3067.964000	493.398693	221.198924	0.284835	19.236337	0.589923	8.551264
3067.984000	493.398693	221.209060	0.284832	19.237219	0.589918	8.551656
3068.004000	493.398693	221.211672	0.284831	19.237446	0.589917	8.551757
3068.024000	493.398693	221.214644	0.284830	19.237705	0.589915	8.551872
3068.044000	493.398693	221.199937	0.284834	19.236426	0.589923	8.551303
3068.064000	493.398693	221.206835	0.284832	19.237025	0.589919	8.551570
3068.084000	493.398693	221.199749	0.284834	19.236409	0.589923	8.551296
3068.104000	493.398693	221.197014	0.284835	19.236171	0.589924	8.551190
3068.124000	493.398693	221.197836	0.284835	19.236243	0.589924	8.551222
3068.144000	493.398693	221.206113	0.284833	19.236963	0.589919	8.551542
3068.164000	493.398693	221.205263	0.284833	19.236889	0.589920	8.551509
3068.184000	493.398693	221.206052	0.284833	19.236957	0.589919	8.551540
3068.204000	493.398693	221.193686	0.284836	19.235882	0.589926	8.551062
3068.224000	493.398693	221.193421	0.284836	19.235859	0.589926	8.551052
3068.244000	493.398693	221.183311	0.284839	19.234980	0.589931	8.550661
3068.264000	493.398693	221.183520	0.284839	19.234998	0.589931	8.550669
3068.284000	493.398693	221.204204	0.284833	19.236797	0.589920	8.551468
3068.304000	493.398693	221.196759	0.284835	19.236149	0.589924	8.551181
3068.324000	493.398693	221.196611	0.284835	19.236136	0.589924	8.551175
3068.344000	493.398693	221.194268	0.284836	19.235933	0.589925	8.551084
3068.364000	493.398693	221.199900	0.284834	19.236422	0.589923	8.551302
3068.384000	493.398693	221.205576	0.284833	19.236916	0.589920	8.551521
3068.404000	493.398693	221.200569	0.284834	19.236481	0.589922	8.551328
3068.424000	493.398613	221.187401	0.284837	19.235335	0.589929	8.550819
3068.444000	493.398693	221.193466	0.284836	19.235863	0.589926	8.551053
3068.464000	493.398693	221.182120	0.284839	19.234876	0.589932	8.550615
3068.484000	493.398693	221.186822	0.284838	19.235285	0.589929	8.550796
3068.504000	493.398693	221.186512	0.284838	19.235258	0.589929	8.550784
3068.524000	493.398693	221.185654	0.284838	19.235184	0.589930	8.550751
3068.544000	493.398693	221.192685	0.284836	19.235795	0.589926	8.551023
3068.564000	493.398693	221.200397	0.284834	19.236466	0.589922	8.551321
3068.584000	493.398693	221.185627	0.284838	19.235181	0.589930	8.550750
3068.604000	493.398693	221.181559	0.284839	19.234827	0.589932	8.550593
3068.624000	493.398693	221.189018	0.284837	19.235476	0.589928	8.550881
3068.644000	493.398693	221.192035	0.284836	19.235738	0.589927	8.550998
3068.664000	493.398693	221.182776	0.284839	19.234933	0.589931	8.550640
3068.684000	493.398693	221.191376	0.284837	19.235681	0.589927	8.550972
3068.704000	493.398693	221.192097	0.284836	19.235744	0.589927	8.551000
3068.724000	493.398613	221.172051	0.284842	19.234001	0.589937	8.550225
3068.744000	493.398693	221.193026	0.284836	19.235825	0.589926	8.551036
3068.764000	493.398693	221.200488	0.284834	19.236474	0.589922	8.551325
3068.784000	493.398693	221.182627	0.284839	19.234920	0.589931	8.550634
3068.804000	493.398693	221.181534	0.284839	19.234825	0.589932	8.550592
3068.824000	493.398693	221.180988	0.284839	19.234778	0.589932	8.550571
3068.844000	493.398693	221.175126	0.284841	19.234268	0.589935	8.550344
3068.864000	493.398693	221.176512	0.284840	19.234389	0.589935	8.550398
3068.884000	493.398693	221.172746	0.284841	19.234061	0.589936	8.550252
3068.904000	493.398693	221.171253	0.284842	19.233931	0.589937	8.550195
3068.924000	493.398693	221.184229	0.284838	19.235060	0.589931	8.550696
3068.944000	493.398693	221.169529	0.284842	19.233781	0.589938	8.550128
3068.964000	493.398693	221.168484	0.284842	19.233690	0.589939	8.550088
3068.984000	493.398693	221.183946	0.284838	19.235035	0.589931	8.550685
3069.004000	493.398693	221.173529	0.284841	19.234129	0.589936	8.550283
3069.024000	493.398693	221.176172	0.284840	19.234359	0.589935	8.550385
3069.044000	493.398693	221.171634	0.284842	19.233964	0.589937	8.550209
3069.064000	493.398613	221.175836	0.284841	19.234330	0.589935	8.550372
3069.084000	493.398693	221.179294	0.284840	19.234630	0.589933	8.550505
3069.104000	493.398693	221.182674	0.284839	19.234924	0.589931	8.550636
3069.124000	493.398693	221.171732	0.284842	19.233973	0.589937	8.550213
3069.144000	493.398613	221.164062	0.284844	19.233306	0.589941	8.549917
3069.164000	493.398693	221.170150	0.284842	19.233835	0.589938	8.550152
3069.184000	493.398693	221.168676	0.284842	19.233707	0.589939	8.550095
3069.204000	493.398693	221.156505	0.284846	19.232649	0.589945	8.549624
3069.224000	493.398693	221.162502	0.284844	19.233170	0.589942	8.549856
3069.244000	493.398693	221.157806	0.284845	19.232762	0.589944	8.549675
3069.264000	493.398693	221.159430	0.284845	19.232903	0.589943	8.549738
3069.284000	493.398693	221.163334	0.284844	19.233242	0.589941	8.549888
3069.304000	493.398693	221.156339	0.284846	19.232634	0.589945	8.549618
3069.324000	493.398613	221.156721	0.284846	19.232667	0.589944	8.549633
3069.344000	493.398693	221.148563	0.284848	19.231958	0.589949	8.549317
3069.364000	493.398693	221.149700	0.284847	19.232057	0.589948	8.549361
3069.384000	493.398693	221.155049	0.284846	19.232522	0.589945	8.549568
3069.404000	493.398613	221.153421	0.284846	19.232380	0.589946	8.549505
3069.424000	493.398693	221.148256	0.284848	19.231931	0.589949	8.549306
3069.444000	493.398693	221.149389	0.284847	19.232030	0.589948	8.549349
3069.464000	493.398693	221.162120	0.284844	19.233137	0.589942	8.549842
3069.484000	493.398613	221.156918	0.284845	19.232684	0.589944	8.549640
3069.504000	493.398693	221.156478	0.284846	19.232646	0.589945	8.549623
3069.524000	493.398693	221.153090	0.284847	19.232352	0.589946	8.549492
3069.544000	493.398693	221.151567	0.284847	19.232219	0.589947	8.549434
3069.564000	493.398693	221.161595	0.284844	19.233091	0.589942	8.549821
3069.584000	493.398693	221.154444	0.284846	19.232469	0.589946	8.549545
3069.604000	493.398613	221.155258	0.284846	19.232540	0.589945	8.549576
3069.624000	493.398693	221.158972	0.284845	19.232863	0.589943	8.549720
3069.644000	493.398693	221.151352	0.284847	19.232200	0.589947	8.549425
3069.664000	493.398693	221.154988	0.284846	19.232517	0.589945	8.549566
3069.684000	493.398693	221.157308	0.284845	19.232718	0.589944	8.549655
3069.704000	493.398693	221.159628	0.284845	19.232920	0.589943	8.549745
3069.724000	493.398693	221.164321	0.284844	19.233328	0.589941	8.549927
3069.744000	493.398693	221.159964	0.284845	19.232949	0.589943	8.549758
3069.764000	493.398693	221.162337	0.284844	19.233156	0.589942	8.549850
3069.784000	493.398693	221.149911	0.284847	19.232075	0.589948	8.549370
3069.804000	493.398693	221.152580	0.284847	19.232307	0.589947	8.549473
3069.824000	493.398693	221.148654	0.284848	19.231966	0.589949	8.549321
3069.844000	493.398613	221.159545	0.284845	19.232913	0.589943	8.549742
3069.864000	493.398693	221.146466	0.284848	19.231776	0.589950	8.549236
3069.884000	493.398693	221.158003	0.284845	19.232779	0.589944	8.549682
3069.904000	493.398693	221.160162	0.284845	19.232967	0.589943	8.549766
3069.924000	493.398613	221.154299	0.284846	19.232457	0.589946	8.549539
3069.944000	493.398693	221.152725	0.284847	19.232320	0.589947	8.549478
3069.964000	493.398693	221.150363	0.284847	19.232114	0.589948	8.549387
3069.984000	493.398613	221.152386	0.284847	19.232290	0.589947	8.549465
3070.004000	493.398693	221.162741	0.284844	19.233191	0.589942	8.549865
3070.024000	493.398693	221.149617	0.284847	19.232050	0.589948	8.549358
3070.044000	493.398693	221.157431	0.284845	19.232729	0.589944	8.549660
3070.064000	493.398693	221.173123	0.284841	19.234094	0.589936	8.550267
3070.084000	493.398693	221.138029	0.284850	19.231042	0.589954	8.548910
3070.104000	493.398613	221.150204	0.284847	19.232101	0.589948	8.549381
3070.124000	493.398693	221.144435	0.284849	19.231599	0.589951	8.549158
3070.144000	493.398693	221.152880	0.284847	19.232333	0.589947	8.549484
3070.164000	493.398693	221.145482	0.284849	19.231690	0.589950	8.549198
3070.184000	493.398693	221.160881	0.284844	19.233029	0.589942	8.549794
3070.204000	493.398693	221.146164	0.284848	19.231749	0.589950	8.549225
3070.224000	493.398693	221.142237	0.284849	19.231408	0.589952	8.549073
3070.244000	493.398693	221.153320	0.284846	19.232372	0.589946	8.549501
3070.264000	493.398693	221.153033	0.284847	19.232347	0.589946	8.549490
3070.284000	493.398693	221.144278	0.284849	19.231585	0.589951	8.549152
3070.304000	493.398693	221.146248	0.284848	19.231757	0.589950	8.549228
3070.324000	493.398693	221.156490	0.284846	19.232647	0.589945	8.549624
3070.344000	493.398693	221.141446	0.284850	19.231339	0.589952	8.549042
3070.364000	493.398693	221.150161	0.284847	19.232097	0.589948	8.549379
3070.384000	493.398613	221.161994	0.284844	19.233126	0.589942	8.549837
3070.404000	493.398693	221.146327	0.284848	19.231763	0.589950	8.549231
3070.424000	493.398613	221.136908	0.284851	19.230944	0.589955	8.548867
3070.444000	493.398693	221.138436	0.284850	19.231077	0.589954	8.548926
3070.464000	493.398693	221.129723	0.284853	19.230320	0.589958	8.548589
3070.484000	493.398693	221.138468	0.284850	19.231080	0.589954	8.548927
3070.504000	493.398693	221.133839	0.284852	19.230677	0.589956	8.548748
3070.524000	493.398693	221.130768	0.284852	19.230410	0.589958	8.548629
3070.544000	493.398613	221.143466	0.284849	19.231515	0.589951	8.549120
3070.564000	493.398693	221.137548	0.284851	19.231000	0.589954	8.548892
3070.584000	493.398613	221.145184	0.284849	19.231664	0.589950	8.549187
3070.604000	493.398693	221.147858	0.284848	19.231897	0.589949	8.549290
3070.624000	493.398613	221.156534	0.284846	19.232651	0.589945	8.549626
3070.644000	493.398693	221.143640	0.284849	19.231530	0.589951	8.549127
3070.664000	493.398693	221.143333	0.284849	19.231503	0.589951	8.549115
3070.684000	493.398693	221.150511	0.284847	19.232127	0.589948	8.549393
3070.704000	493.398693	221.135834	0.284851	19.230851	0.589955	8.548825
3070.724000	493.398693	221.134021	0.284851	19.230693	0.589956	8.548755
3070.744000	493.398613	221.142450	0.284849	19.231426	0.589952	8.549081
3070.764000	493.398693	221.129859	0.284853	19.230331	0.589958	8.548594
3070.784000	493.398693	221.143686	0.284849	19.231534	0.589951	8.549129
3070.804000	493.398693	221.139416	0.284850	19.231162	0.589953	8.548964
3070.824000	493.398693	221.136477	0.284851	19.230907	0.589955	8.548850
3070.844000	493.398693	221.132282	0.284852	19.230542	0.589957	8.548688
3070.864000	493.398693	221.136806	0.284851	19.230935	0.589955	8.548863
3070.884000	493.398693	221.137946	0.284850	19.231035	0.589954	8.548907
3070.904000	493.398693	221.141573	0.284850	19.231350	0.589952	8.549047
3070.924000	493.398693	221.132150	0.284852	19.230531	0.589957	8.548683
3070.944000	493.398613	221.141165	0.284850	19.231315	0.589952	8.549031
3070.964000	493.398693	221.138427	0.284850	19.231076	0.589954	8.548926
3070.984000	493.398693	221.138179	0.284850	19.231055	0.589954	8.548916
3071.004000	493.398613	221.134305	0.284851	19.230718	0.589956	8.548766
3071.024000	493.398693	221.133438	0.284852	19.230643	0.589956	8.548733
3071.044000	493.398693	221.139199	0.284850	19.231144	0.589954	8.548955
3071.064000	493.398693	221.133020	0.284852	19.230606	0.589957	8.548717
3071.084000	493.398693	221.131669	0.284852	19.230489	0.589957	8.548664
3071.104000	493.398693	221.127578	0.284853	19.230133	0.589959	8.548506
3071.124000	493.398693	221.120746	0.284855	19.229539	0.589963	8.548242
3071.144000	493.398613	221.134267	0.284851	19.230715	0.589956	8.548765
3071.164000	493.398693	221.138401	0.284850	19.231074	0.589954	8.548925
3071.184000	493.398693	221.136413	0.284851	19.230901	0.589955	8.548848
3071.204000	493.398693	221.128196	0.284853	19.230187	0.589959	8.548530
3071.224000	493.398613	221.115176	0.284856	19.229054	0.589966	8.548027
3071.244000	493.398693	221.135332	0.284851	19.230807	0.589956	8.548806
3071.264000	493.398693	221.131651	0.284852	19.230487	0.589957	8.548664
3071.284000	493.398693	221.142031	0.284849	19.231390	0.589952	8.549065
3071.304000	493.398693	221.124368	0.284854	19.229854	0.589961	8.548382
3071.324000	493.398693	221.122694	0.284854	19.229708	0.589962	8.548317
3071.344000	493.398693	221.127650	0.284853	19.230139	0.589959	8.548509
3071.364000	493.398693	221.130166	0.284853	19.230358	0.589958	8.548606
3071.384000	493.398693	221.129732	0.284853	19.230320	0.589958	8.548589
3071.404000	493.398613	221.138060	0.284850	19.231045	0.589954	8.548911
3071.424000	493.398693	221.141379	0.284850	19.231333	0.589952	8.549040
3071.444000	493.398693	221.127819	0.284853	19.230154	0.589959	8.548515
3071.464000	493.398693	221.130813	0.284852	19.230414	0.589958	8.548631
3071.484000	493.398693	221.121713	0.284855	19.229623	0.589962	8.548279
3071.504000	493.398693	221.127644	0.284853	19.230139	0.589959	8.548509
3071.524000	493.398693	221.114660	0.284857	19.229010	0.589966	8.548007
3071.544000	493.398693	221.128803	0.284853	19.230239	0.589959	8.548553
3071.564000	493.398613	221.123239	0.284854	19.229756	0.589962	8.548338
3071.584000	493.398693	221.118963	0.284855	19.229384	0.589964	8.548173
3071.604000	493.398613	221.119629	0.284855	19.229442	0.589963	8.548199
3071.624000	493.398693	221.129861	0.284853	19.230331	0.589958	8.548594
3071.644000	493.398693	221.132306	0.284852	19.230544	0.589957	8.548689
3071.664000	493.398693	221.128677	0.284853	19.230229	0.589959	8.548549
3071.684000	493.398693	221.125771	0.284854	19.229976	0.589960	8.548436
3071.704000	493.398693	221.121217	0.284855	19.229580	0.589963	8.548260
3071.724000	493.398693	221.127938	0.284853	19.230164	0.589959	8.548520
3071.744000	493.398693	221.119894	0.284855	19.229465	0.589963	8.548209
3071.764000	493.398613	221.113414	0.284857	19.228901	0.589967	8.547959
3071.784000	493.398693	221.114389	0.284857	19.228986	0.589966	8.547996
3071.804000	493.398693	221.116040	0.284856	19.229130	0.589965	8.548060
3071.824000	493.398693	221.115018	0.284856	19.229041	0.589966	8.548021
3071.844000	493.398613	221.128603	0.284853	19.230222	0.589959	8.548546
3071.864000	493.398693	221.114576	0.284857	19.229002	0.589966	8.548003
3071.884000	493.398693	221.106817	0.284859	19.228327	0.589970	8.547704
3071.904000	493.398693	221.102051	0.284860	19.227913	0.589972	8.547519
3071.924000	493.398693	221.107689	0.284858	19.228403	0.589970	8.547737
3071.944000	493.398693	221.103074	0.284860	19.228002	0.589972	8.547559
3071.964000	493.398693	221.097109	0.284861	19.227483	0.589975	8.547328
3071.984000	493.398693	221.096246	0.284861	19.227408	0.589975	8.547295
3072.004000	493.398693	221.111477	0.284857	19.228733	0.589968	8.547884
3072.024000	493.398693	221.115317	0.284856	19.229067	0.589966	8.548032
3072.044000	493.398613	221.113133	0.284857	19.228877	0.589967	8.547948
3072.064000	493.398613	221.110277	0.284858	19.228628	0.589968	8.547837
3072.084000	493.398693	221.090817	0.284863	19.226936	0.589978	8.547085
3072.104000	493.398613	221.102403	0.284860	19.227944	0.589972	8.547533
3072.124000	493.398693	221.104925	0.284859	19.228163	0.589971	8.547630
3072.144000	493.398693	221.101596	0.284860	19.227874	0.589973	8.547502
3072.164000	493.398693	221.104110	0.284859	19.228092	0.589971	8.547599
3072.184000	493.398693	221.089208	0.284863	19.226796	0.589979	8.547023
3072.204000	493.398693	221.100446	0.284860	19.227773	0.589973	8.547457
3072.224000	493.398693	221.108839	0.284858	19.228503	0.589969	8.547782
3072.244000	493.398693	221.099305	0.284861	19.227674	0.589974	8.547413
3072.264000	493.398693	221.090988	0.284863	19.226951	0.589978	8.547092
3072.284000	493.398613	221.096624	0.284861	19.227441	0.589975	8.547309
3072.304000	493.398693	221.085746	0.284864	19.226495	0.589981	8.546889
3072.324000	493.398693	221.091965	0.284862	19.227036	0.589978	8.547129
3072.344000	493.398693	221.105713	0.284859	19.228232	0.589971	8.547661
3072.364000	493.398693	221.090600	0.284863	19.226917	0.589978	8.547077
3072.384000	493.398613	221.100429	0.284860	19.227772	0.589973	8.547457
3072.404000	493.398613	221.092324	0.284862	19.227067	0.589977	8.547143
3072.424000	493.398693	221.106692	0.284859	19.228317	0.589970	8.547699
3072.444000	493.398693	221.100759	0.284860	19.227801	0.589973	8.547469
3072.464000	493.398693	221.103224	0.284860	19.228015	0.589972	8.547565
3072.484000	493.398693	221.085681	0.284864	19.226489	0.589981	8.546886
3072.504000	493.398693	221.098470	0.284861	19.227602	0.589974	8.547381
3072.524000	493.398693	221.089814	0.284863	19.226849	0.589979	8.547046
3072.544000	493.398693	221.094206	0.284862	19.227231	0.589976	8.547216
3072.564000	493.398693	221.085139	0.284864	19.226442	0.589981	8.546866
3072.584000	493.398693	221.105892	0.284859	19.228247	0.589971	8.547668
3072.604000	493.398693	221.094440	0.284862	19.227251	0.589976	8.547225
3072.624000	493.398693	221.086367	0.284864	19.226549	0.589980	8.546913
3072.644000	493.398693	221.074689	0.284867	19.225534	0.589986	8.546462
3072.664000	493.398693	221.078243	0.284866	19.225843	0.589985	8.546599
3072.684000	493.398693	221.072318	0.284868	19.225327	0.589988	8.546370
3072.704000	493.398613	221.059043	0.284871	19.224173	0.589994	8.545857
3072.724000	493.398693	221.070226	0.284868	19.225145	0.589989	8.546289
3072.744000	493.398613	221.080611	0.284865	19.226049	0.589983	8.546690
[truncated: 1,002 more rows]
