# Supplementary material for: Stress relaxation in the presence of sudden strain bursts: Methodology and stress relaxation data of microcast aluminium microwires
Source: Data Brief. 2018 Nov 14;21:2134–41. doi: 10.1016/j.dib.2018.11.047 (PMC6265499; doi:10.1016/j.dib.2018.11.047)
Supplement: Supplementary file 2 — Supplementary material [file mmc2.zip › Data in brief/As-cast/Al4N/Al_100_r_1/Stress relax txt files/Al_100_relax_1_Relaxcycle0025.txt]

Time[s]	Motordispl[�m]	Force[mN]	EngStrain	EngStress[MPa]	Shearstrain	Shearstress [MPa]
3121.641000	502.048637	230.001897	0.288541	20.001879	0.597149	8.891576
3121.661000	502.054606	229.999968	0.288546	20.001711	0.597158	8.891501
3121.681000	502.058800	230.017383	0.288544	20.003226	0.597155	8.892175
3121.701000	502.058800	230.004922	0.288547	20.002142	0.597162	8.891693
3121.721000	502.058880	230.003065	0.288548	20.001981	0.597163	8.891621
3121.741000	502.058880	229.994529	0.288550	20.001238	0.597167	8.891291
3121.761000	502.058880	230.001286	0.288548	20.001826	0.597164	8.891552
3121.781000	502.058880	229.974206	0.288555	19.999471	0.597177	8.890505
3121.801000	502.058880	229.972676	0.288556	19.999338	0.597178	8.890446
3121.821000	502.058880	229.949396	0.288562	19.997313	0.597190	8.889546
3121.841000	502.058880	229.953692	0.288561	19.997687	0.597188	8.889712
3121.861000	502.058961	229.941995	0.288564	19.996670	0.597194	8.889260
3121.881000	502.058961	229.927675	0.288568	19.995424	0.597201	8.888707
3121.901000	502.058961	229.929540	0.288567	19.995587	0.597200	8.888779
3121.921000	502.058880	229.935787	0.288565	19.996130	0.597197	8.889020
3121.941000	502.058880	229.912276	0.288572	19.994085	0.597209	8.888111
3121.961000	502.058961	229.911392	0.288572	19.994008	0.597209	8.888077
3121.981000	502.058961	229.909233	0.288572	19.993821	0.597211	8.887994
3122.001000	502.058961	229.884140	0.288579	19.991638	0.597223	8.887023
3122.021000	502.058880	229.881205	0.288580	19.991383	0.597225	8.886910
3122.041000	502.058880	229.880178	0.288580	19.991294	0.597225	8.886870
3122.061000	502.058961	229.856627	0.288586	19.989246	0.597237	8.885960
3122.081000	502.058961	229.847727	0.288589	19.988472	0.597242	8.885616
3122.101000	502.058961	229.842361	0.288590	19.988005	0.597245	8.885408
3122.121000	502.058961	229.820023	0.288596	19.986062	0.597256	8.884545
3122.141000	502.058961	229.832103	0.288593	19.987113	0.597250	8.885012
3122.161000	502.058961	229.826835	0.288594	19.986655	0.597253	8.884808
3122.181000	502.058961	229.809763	0.288598	19.985170	0.597261	8.884148
3122.201000	502.058961	229.794005	0.288603	19.983800	0.597269	8.883539
3122.221000	502.058961	229.795585	0.288602	19.983937	0.597268	8.883600
3122.241000	502.058880	229.780774	0.288606	19.982649	0.597276	8.883028
3122.261000	502.058961	229.770816	0.288609	19.981783	0.597281	8.882643
3122.281000	502.058961	229.777255	0.288607	19.982343	0.597278	8.882891
3122.301000	502.058880	229.777284	0.288607	19.982346	0.597278	8.882893
3122.321000	502.058961	229.769281	0.288609	19.981650	0.597282	8.882583
3122.341000	502.058961	229.762224	0.288611	19.981036	0.597285	8.882310
3122.361000	502.058961	229.743752	0.288616	19.979430	0.597295	8.881596
3122.381000	502.058880	229.746974	0.288615	19.979710	0.597293	8.881721
3122.401000	502.058961	229.732431	0.288619	19.978445	0.597301	8.881159
3122.421000	502.058880	229.739127	0.288617	19.979027	0.597297	8.881417
3122.441000	502.058961	229.723181	0.288621	19.977641	0.597305	8.880801
3122.461000	502.058961	229.707253	0.288625	19.976256	0.597313	8.880185
3122.481000	502.058961	229.703778	0.288626	19.975953	0.597315	8.880051
3122.501000	502.058961	229.684281	0.288631	19.974258	0.597325	8.879297
3122.521000	502.058961	229.695411	0.288628	19.975226	0.597319	8.879727
3122.541000	502.058961	229.675685	0.288633	19.973510	0.597329	8.878965
3122.561000	502.058961	229.667562	0.288636	19.972804	0.597334	8.878651
3122.581000	502.058961	229.663705	0.288637	19.972468	0.597336	8.878502
3122.601000	502.058961	229.656950	0.288638	19.971881	0.597339	8.878241
3122.621000	502.058961	229.649987	0.288640	19.971276	0.597343	8.877971
3122.641000	502.058961	229.633377	0.288645	19.969831	0.597351	8.877329
3122.661000	502.058880	229.638071	0.288643	19.970239	0.597349	8.877511
3122.681000	502.058961	229.623717	0.288647	19.968991	0.597356	8.876956
3122.701000	502.058880	229.626640	0.288646	19.969245	0.597354	8.877069
3122.721000	502.058961	229.619388	0.288648	19.968614	0.597358	8.876789
3122.741000	502.058961	229.618342	0.288648	19.968524	0.597359	8.876748
3122.761000	502.058961	229.616547	0.288649	19.968367	0.597360	8.876679
3122.781000	502.058961	229.587567	0.288657	19.965847	0.597374	8.875558
3122.801000	502.058961	229.581806	0.288658	19.965346	0.597377	8.875336
3122.821000	502.058961	229.601799	0.288653	19.967085	0.597367	8.876109
3122.841000	502.058961	229.583421	0.288658	19.965487	0.597376	8.875398
3122.861000	502.058961	229.587004	0.288657	19.965798	0.597375	8.875537
3122.881000	502.058961	229.579523	0.288659	19.965148	0.597378	8.875247
3122.901000	502.058961	229.574970	0.288660	19.964752	0.597381	8.875071
3122.921000	502.058961	229.553089	0.288666	19.962849	0.597392	8.874226
3122.941000	502.058961	229.544806	0.288668	19.962129	0.597396	8.873905
3122.961000	502.058961	229.554269	0.288665	19.962952	0.597391	8.874271
3122.981000	502.058961	229.546290	0.288667	19.962258	0.597395	8.873963
3123.001000	502.058961	229.523406	0.288673	19.960268	0.597407	8.873078
3123.021000	502.058880	229.532145	0.288671	19.961027	0.597402	8.873416
3123.041000	502.058880	229.520933	0.288674	19.960052	0.597408	8.872982
3123.061000	502.058961	229.520004	0.288674	19.959972	0.597409	8.872946
3123.081000	502.058961	229.493359	0.288681	19.957655	0.597422	8.871916
3123.101000	502.058961	229.494776	0.288681	19.957778	0.597422	8.871971
3123.121000	502.058961	229.498605	0.288680	19.958111	0.597420	8.872119
3123.141000	502.058961	229.498985	0.288680	19.958144	0.597419	8.872134
3123.161000	502.058880	229.487041	0.288683	19.957105	0.597425	8.871672
3123.181000	502.058961	229.481199	0.288684	19.956597	0.597429	8.871446
3123.201000	502.058961	229.484305	0.288683	19.956867	0.597427	8.871566
3123.221000	502.058961	229.482687	0.288684	19.956726	0.597428	8.871504
3123.241000	502.058961	229.485701	0.288683	19.956989	0.597426	8.871620
3123.261000	502.058961	229.474379	0.288686	19.956004	0.597432	8.871183
3123.281000	502.058961	229.472221	0.288687	19.955816	0.597433	8.871099
3123.301000	502.058961	229.479659	0.288685	19.956463	0.597429	8.871387
3123.321000	502.058961	229.458142	0.288690	19.954592	0.597440	8.870555
3123.341000	502.058961	229.456572	0.288691	19.954455	0.597441	8.870494
3123.361000	502.058961	229.451893	0.288692	19.954049	0.597443	8.870313
3123.381000	502.058961	229.453173	0.288692	19.954160	0.597443	8.870363
3123.401000	502.058961	229.448563	0.288693	19.953759	0.597445	8.870185
3123.421000	502.058961	229.462823	0.288689	19.954999	0.597438	8.870736
3123.441000	502.058880	229.458747	0.288690	19.954645	0.597440	8.870578
3123.461000	502.058961	229.453486	0.288692	19.954187	0.597443	8.870375
3123.481000	502.058961	229.439303	0.288695	19.952954	0.597450	8.869827
3123.501000	502.058961	229.443949	0.288694	19.953358	0.597447	8.870006
3123.521000	502.058961	229.436056	0.288696	19.952671	0.597451	8.869701
3123.541000	502.058961	229.432109	0.288697	19.952328	0.597453	8.869549
3123.561000	502.058961	229.429039	0.288698	19.952061	0.597455	8.869430
3123.581000	502.058880	229.437771	0.288696	19.952820	0.597451	8.869767
3123.601000	502.058961	229.430362	0.288698	19.952176	0.597454	8.869481
3123.621000	502.058961	229.420089	0.288700	19.951283	0.597460	8.869084
3123.641000	502.058961	229.414341	0.288702	19.950783	0.597463	8.868862
3123.661000	502.058880	229.409842	0.288703	19.950392	0.597465	8.868688
3123.681000	502.058961	229.417679	0.288701	19.951073	0.597461	8.868991
3123.701000	502.058961	229.406562	0.288704	19.950106	0.597467	8.868561
3123.721000	502.058961	229.397881	0.288706	19.949351	0.597471	8.868225
3123.741000	502.058961	229.397780	0.288706	19.949343	0.597471	8.868221
3123.761000	502.058961	229.404146	0.288704	19.949896	0.597468	8.868468
3123.781000	502.058961	229.383163	0.288710	19.948071	0.597478	8.867656
3123.801000	502.058961	229.384359	0.288710	19.948175	0.597478	8.867703
3123.821000	502.058961	229.378064	0.288711	19.947628	0.597481	8.867459
3123.841000	502.058961	229.351295	0.288718	19.945300	0.597495	8.866424
3123.861000	502.058961	229.358289	0.288716	19.945908	0.597491	8.866695
3123.881000	502.058961	229.370242	0.288713	19.946948	0.597485	8.867157
3123.901000	502.058961	229.365305	0.288715	19.946518	0.597488	8.866966
3123.921000	502.058961	229.372372	0.288713	19.947133	0.597484	8.867239
3123.941000	502.058961	229.364501	0.288715	19.946449	0.597488	8.866935
3123.961000	502.058961	229.344682	0.288720	19.944725	0.597498	8.866169
3123.981000	502.058961	229.356038	0.288717	19.945713	0.597492	8.866608
3124.001000	502.058961	229.334436	0.288723	19.943834	0.597503	8.865773
3124.021000	502.058961	229.344344	0.288720	19.944696	0.597498	8.866156
3124.041000	502.058961	229.341244	0.288721	19.944426	0.597500	8.866036
3124.061000	502.058961	229.323140	0.288726	19.942852	0.597509	8.865336
3124.081000	502.058961	229.331432	0.288723	19.943573	0.597505	8.865657
3124.101000	502.058880	229.333767	0.288723	19.943776	0.597503	8.865747
3124.121000	502.058961	229.318349	0.288727	19.942435	0.597511	8.865151
3124.141000	502.058961	229.312552	0.288728	19.941931	0.597514	8.864927
3124.161000	502.058961	229.328462	0.288724	19.943314	0.597506	8.865542
3124.181000	502.058961	229.311711	0.288729	19.941858	0.597515	8.864894
3124.201000	502.058961	229.308736	0.288729	19.941599	0.597516	8.864779
3124.221000	502.058961	229.305152	0.288730	19.941287	0.597518	8.864641
3124.241000	502.058961	229.291811	0.288734	19.940127	0.597525	8.864125
3124.261000	502.058961	229.296081	0.288733	19.940498	0.597523	8.864290
3124.281000	502.058961	229.288330	0.288735	19.939824	0.597527	8.863990
3124.301000	502.058961	229.283415	0.288736	19.939397	0.597529	8.863800
3124.321000	502.058961	229.276020	0.288738	19.938754	0.597533	8.863514
3124.341000	502.058961	229.279045	0.288737	19.939017	0.597531	8.863631
3124.361000	502.058961	229.276533	0.288738	19.938798	0.597533	8.863534
3124.381000	502.058961	229.278053	0.288737	19.938931	0.597532	8.863593
3124.401000	502.058961	229.269949	0.288740	19.938226	0.597536	8.863280
3124.421000	502.058961	229.267593	0.288740	19.938021	0.597537	8.863189
3124.441000	502.058961	229.253556	0.288744	19.936800	0.597544	8.862646
3124.461000	502.058961	229.244950	0.288746	19.936052	0.597549	8.862313
3124.481000	502.058880	229.235738	0.288748	19.935251	0.597553	8.861957
3124.501000	502.058961	229.254305	0.288744	19.936865	0.597544	8.862675
3124.521000	502.058961	229.221740	0.288752	19.934033	0.597561	8.861416
3124.541000	502.058961	229.211876	0.288755	19.933176	0.597566	8.861035
3124.561000	502.058961	229.203162	0.288757	19.932418	0.597570	8.860698
3124.581000	502.058961	229.180925	0.288763	19.930484	0.597581	8.859838
3124.601000	502.058961	229.194520	0.288759	19.931666	0.597574	8.860364
3124.621000	502.058961	229.187268	0.288761	19.931036	0.597578	8.860083
3124.641000	502.058961	229.188926	0.288761	19.931180	0.597577	8.860147
3124.661000	502.058961	229.185709	0.288762	19.930900	0.597579	8.860023
3124.681000	502.058961	229.182622	0.288762	19.930632	0.597581	8.859904
3124.701000	502.058961	229.165851	0.288767	19.929173	0.597589	8.859255
3124.721000	502.058961	229.153553	0.288770	19.928104	0.597595	8.858780
3124.741000	502.058961	229.151760	0.288770	19.927948	0.597596	8.858711
3124.761000	502.058961	229.142543	0.288773	19.927146	0.597601	8.858354
3124.781000	502.058961	229.133759	0.288775	19.926382	0.597605	8.858015
3124.801000	502.058961	229.130766	0.288776	19.926122	0.597607	8.857899
3124.821000	502.058961	229.133392	0.288775	19.926350	0.597606	8.858001
3124.841000	502.058961	229.119676	0.288779	19.925158	0.597613	8.857470
3124.861000	502.058961	229.115639	0.288780	19.924806	0.597615	8.857314
3124.881000	502.058961	229.112383	0.288781	19.924523	0.597616	8.857188
3124.901000	502.058961	229.112423	0.288781	19.924527	0.597616	8.857190
3124.921000	502.058961	229.096139	0.288785	19.923111	0.597625	8.856560
3124.941000	502.058961	229.098784	0.288784	19.923341	0.597623	8.856663
3124.961000	502.058961	229.097184	0.288785	19.923202	0.597624	8.856601
3124.981000	502.058961	229.096768	0.288785	19.923165	0.597624	8.856585
3125.001000	502.058961	229.103785	0.288783	19.923776	0.597621	8.856856
3125.021000	502.058961	229.087261	0.288787	19.922339	0.597629	8.856217
3125.041000	502.058961	229.091260	0.288786	19.922686	0.597627	8.856372
3125.061000	502.058961	229.079804	0.288789	19.921690	0.597633	8.855929
3125.081000	502.058961	229.083969	0.288788	19.922052	0.597631	8.856090
3125.101000	502.058961	229.086222	0.288788	19.922248	0.597630	8.856177
3125.121000	502.058961	229.068111	0.288792	19.920673	0.597639	8.855477
3125.141000	502.058961	229.070051	0.288792	19.920842	0.597638	8.855552
3125.161000	502.058961	229.072295	0.288791	19.921037	0.597637	8.855639
3125.181000	502.058961	229.076111	0.288790	19.921369	0.597635	8.855786
3125.201000	502.058961	229.064570	0.288793	19.920365	0.597641	8.855340
3125.221000	502.058961	229.075023	0.288790	19.921274	0.597635	8.855744
3125.241000	502.058961	229.067480	0.288792	19.920618	0.597639	8.855452
3125.261000	502.058961	229.065136	0.288793	19.920415	0.597640	8.855362
3125.281000	502.058961	229.073500	0.288791	19.921142	0.597636	8.855685
3125.301000	502.058961	229.057105	0.288795	19.919716	0.597644	8.855051
3125.321000	502.058961	229.051436	0.288797	19.919223	0.597647	8.854832
3125.341000	502.058961	229.055042	0.288796	19.919537	0.597645	8.854972
3125.361000	502.058961	229.035498	0.288801	19.917837	0.597655	8.854216
3125.381000	502.058961	229.033878	0.288801	19.917696	0.597656	8.854153
3125.401000	502.058961	229.028272	0.288803	19.917209	0.597659	8.853937
3125.421000	502.058961	229.023094	0.288804	19.916758	0.597662	8.853737
3125.441000	502.058961	229.023094	0.288804	19.916758	0.597662	8.853737
3125.461000	502.058961	229.013177	0.288807	19.915896	0.597667	8.853353
3125.481000	502.058961	229.007537	0.288808	19.915406	0.597670	8.853135
3125.501000	502.058961	229.005062	0.288809	19.915190	0.597671	8.853039
3125.521000	502.058961	228.990422	0.288813	19.913917	0.597678	8.852474
3125.541000	502.058961	228.981698	0.288815	19.913158	0.597683	8.852136
3125.561000	502.058961	228.976867	0.288816	19.912738	0.597685	8.851949
3125.581000	502.058961	228.974992	0.288817	19.912575	0.597686	8.851877
3125.601000	502.058961	228.960909	0.288820	19.911351	0.597693	8.851333
3125.621000	502.058961	228.966603	0.288819	19.911846	0.597691	8.851553
3125.641000	502.058961	228.958922	0.288821	19.911178	0.597694	8.851256
3125.661000	502.058961	228.940906	0.288825	19.909611	0.597704	8.850559
3125.681000	502.058880	228.930255	0.288828	19.908685	0.597709	8.850148
3125.701000	502.058961	228.934193	0.288827	19.909027	0.597707	8.850300
3125.721000	502.058961	228.925105	0.288830	19.908237	0.597712	8.849948
3125.741000	502.058961	228.927634	0.288829	19.908457	0.597710	8.850046
3125.761000	502.058961	228.913912	0.288833	19.907263	0.597717	8.849516
3125.781000	502.058961	228.921832	0.288830	19.907952	0.597713	8.849822
3125.801000	502.058961	228.923235	0.288830	19.908074	0.597713	8.849876
3125.821000	502.058880	228.918145	0.288831	19.907632	0.597715	8.849679
3125.841000	502.058961	228.913864	0.288833	19.907259	0.597717	8.849514
3125.861000	502.058961	228.914041	0.288833	19.907275	0.597717	8.849521
3125.881000	502.058961	228.914299	0.288832	19.907297	0.597717	8.849531
3125.901000	502.058961	228.894530	0.288838	19.905578	0.597727	8.848766
3125.921000	502.058961	228.885799	0.288840	19.904819	0.597732	8.848429
3125.941000	502.058961	228.904190	0.288835	19.906418	0.597722	8.849140
3125.961000	502.058961	228.893457	0.288838	19.905485	0.597728	8.848725
3125.981000	502.058961	228.883582	0.288840	19.904626	0.597733	8.848343
3126.001000	502.058961	228.889991	0.288839	19.905183	0.597730	8.848591
3126.021000	502.058961	228.888985	0.288839	19.905096	0.597730	8.848552
3126.041000	502.058961	228.893410	0.288838	19.905481	0.597728	8.848723
3126.061000	502.058961	228.877274	0.288842	19.904077	0.597736	8.848099
3126.081000	502.058961	228.875213	0.288843	19.903898	0.597737	8.848020
3126.101000	502.058961	228.863852	0.288846	19.902910	0.597743	8.847580
3126.121000	502.058961	228.869107	0.288844	19.903367	0.597740	8.847784
3126.141000	502.058961	228.867550	0.288845	19.903232	0.597741	8.847723
3126.161000	502.058880	228.866989	0.288845	19.903183	0.597741	8.847702
3126.181000	502.058961	228.854704	0.288848	19.902115	0.597747	8.847227
3126.201000	502.058961	228.858603	0.288847	19.902454	0.597746	8.847378
3126.221000	502.058961	228.853121	0.288848	19.901977	0.597748	8.847166
3126.241000	502.058961	228.850027	0.288849	19.901708	0.597750	8.847046
3126.261000	502.058961	228.859129	0.288847	19.902499	0.597745	8.847398
3126.281000	502.058961	228.850047	0.288849	19.901710	0.597750	8.847047
3126.301000	502.058961	228.837368	0.288853	19.900607	0.597756	8.846557
3126.321000	502.058961	228.850212	0.288849	19.901724	0.597750	8.847053
3126.341000	502.058961	228.832760	0.288854	19.900206	0.597759	8.846379
3126.361000	502.058961	228.832394	0.288854	19.900174	0.597759	8.846364
3126.381000	502.058961	228.837403	0.288853	19.900610	0.597756	8.846558
3126.401000	502.058961	228.817436	0.288858	19.898874	0.597766	8.845786
3126.421000	502.058961	228.813863	0.288859	19.898563	0.597768	8.845648
3126.441000	502.058961	228.822248	0.288856	19.899292	0.597764	8.845972
3126.461000	502.058961	228.811047	0.288859	19.898318	0.597770	8.845539
3126.481000	502.058961	228.809562	0.288860	19.898189	0.597770	8.845482
3126.501000	502.058961	228.811394	0.288859	19.898348	0.597770	8.845553
3126.521000	502.058961	228.809252	0.288860	19.898162	0.597771	8.845470
3126.541000	502.058961	228.802402	0.288862	19.897566	0.597774	8.845205
3126.561000	502.058961	228.796796	0.288863	19.897079	0.597777	8.844988
3126.581000	502.058961	228.791707	0.288864	19.896636	0.597780	8.844791
3126.601000	502.058961	228.796092	0.288863	19.897017	0.597777	8.844961
3126.621000	502.058961	228.797533	0.288863	19.897143	0.597777	8.845017
3126.641000	502.058961	228.794572	0.288864	19.896885	0.597778	8.844902
3126.661000	502.058961	228.784663	0.288866	19.896024	0.597783	8.844519
3126.681000	502.058961	228.770510	0.288870	19.894793	0.597790	8.843972
3126.701000	502.058961	228.766368	0.288871	19.894432	0.597792	8.843812
3126.721000	502.058961	228.769537	0.288870	19.894708	0.597791	8.843934
3126.741000	502.058961	228.769892	0.288870	19.894739	0.597791	8.843948
3126.761000	502.058961	228.790403	0.288865	19.896523	0.597780	8.844741
3126.781000	502.058961	228.784306	0.288866	19.895992	0.597783	8.844505
3126.801000	502.058961	228.779200	0.288868	19.895548	0.597786	8.844308
3126.821000	502.058961	228.764913	0.288871	19.894306	0.597793	8.843756
3126.841000	502.058961	228.764305	0.288872	19.894253	0.597794	8.843732
3126.861000	502.058961	228.766903	0.288871	19.894479	0.597792	8.843833
3126.881000	502.058961	228.762349	0.288872	19.894083	0.597795	8.843657
3126.901000	502.058961	228.771874	0.288870	19.894911	0.597790	8.844025
3126.921000	502.058961	228.758550	0.288873	19.893753	0.597796	8.843510
3126.941000	502.058961	228.750707	0.288875	19.893071	0.597800	8.843206
3126.961000	502.058961	228.759009	0.288873	19.893792	0.597796	8.843527
3126.981000	502.058961	228.745428	0.288877	19.892611	0.597803	8.843002
3127.001000	502.058961	228.761134	0.288872	19.893977	0.597795	8.843610
3127.021000	502.058961	228.738473	0.288878	19.892007	0.597807	8.842734
3127.041000	502.058961	228.755847	0.288874	19.893518	0.597798	8.843405
3127.061000	502.058961	228.741064	0.288878	19.892232	0.597805	8.842834
3127.081000	502.058961	228.747143	0.288876	19.892761	0.597802	8.843069
3127.101000	502.058961	228.736003	0.288879	19.891792	0.597808	8.842638
3127.121000	502.058961	228.751316	0.288875	19.893124	0.597800	8.843230
3127.141000	502.058961	228.735645	0.288879	19.891761	0.597808	8.842624
3127.161000	502.058961	228.725030	0.288882	19.890838	0.597814	8.842214
3127.181000	502.058961	228.721912	0.288883	19.890566	0.597815	8.842093
3127.201000	502.058961	228.736829	0.288879	19.891864	0.597808	8.842670
3127.221000	502.058961	228.711566	0.288885	19.889667	0.597820	8.841693
3127.241000	502.058961	228.732675	0.288880	19.891502	0.597810	8.842509
3127.261000	502.058961	228.705405	0.288887	19.889131	0.597824	8.841455
3127.281000	502.058961	228.712123	0.288885	19.889715	0.597820	8.841715
3127.301000	502.058961	228.707004	0.288887	19.889270	0.597823	8.841517
3127.321000	502.058961	228.714073	0.288885	19.889885	0.597819	8.841790
3127.341000	502.058961	228.707851	0.288886	19.889344	0.597822	8.841550
3127.361000	502.058961	228.694627	0.288890	19.888194	0.597829	8.841038
3127.381000	502.058961	228.692920	0.288890	19.888045	0.597830	8.840972
3127.401000	502.058961	228.681282	0.288893	19.887033	0.597836	8.840523
3127.421000	502.058961	228.679198	0.288894	19.886852	0.597837	8.840442
3127.441000	502.058961	228.689305	0.288891	19.887731	0.597832	8.840833
3127.461000	502.058961	228.678945	0.288894	19.886830	0.597837	8.840432
3127.481000	502.058961	228.663614	0.288898	19.885497	0.597845	8.839840
3127.501000	502.058961	228.673287	0.288895	19.886338	0.597840	8.840214
3127.521000	502.058961	228.670172	0.288896	19.886067	0.597841	8.840093
3127.541000	502.058961	228.680174	0.288894	19.886937	0.597836	8.840480
3127.561000	502.058961	228.660851	0.288899	19.885256	0.597846	8.839733
3127.581000	502.058961	228.679944	0.288894	19.886917	0.597836	8.840471
3127.601000	502.058961	228.657514	0.288900	19.884966	0.597848	8.839604
3127.621000	502.058961	228.658370	0.288899	19.885041	0.597847	8.839637
3127.641000	502.058961	228.652902	0.288901	19.884565	0.597850	8.839425
3127.661000	502.058961	228.643913	0.288903	19.883783	0.597855	8.839078
3127.681000	502.058961	228.643607	0.288903	19.883757	0.597855	8.839066
3127.701000	502.058961	228.638315	0.288905	19.883297	0.597858	8.838862
3127.721000	502.058961	228.640618	0.288904	19.883497	0.597856	8.838951
3127.741000	502.058961	228.639075	0.288904	19.883363	0.597857	8.838891
3127.761000	502.058961	228.634748	0.288905	19.882986	0.597859	8.838724
3127.781000	502.058880	228.634996	0.288905	19.883008	0.597859	8.838733
3127.801000	502.058961	228.619184	0.288910	19.881633	0.597867	8.838122
3127.821000	502.058880	228.624120	0.288908	19.882062	0.597865	8.838313
3127.841000	502.058961	228.627061	0.288908	19.882318	0.597863	8.838426
3127.861000	502.058961	228.619122	0.288910	19.881627	0.597867	8.838120
3127.881000	502.058961	228.614060	0.288911	19.881187	0.597870	8.837924
3127.901000	502.058961	228.616040	0.288910	19.881359	0.597869	8.838000
3127.921000	502.058961	228.611807	0.288911	19.880991	0.597871	8.837837
3127.941000	502.058961	228.600723	0.288914	19.880027	0.597877	8.837408
3127.961000	502.058961	228.594012	0.288916	19.879444	0.597880	8.837149
3127.981000	502.058961	228.602817	0.288914	19.880209	0.597876	8.837489
3128.001000	502.058961	228.605058	0.288913	19.880404	0.597875	8.837576
3128.021000	502.058961	228.594209	0.288916	19.879461	0.597880	8.837156
3128.041000	502.058961	228.587653	0.288918	19.878891	0.597883	8.836903
3128.061000	502.058961	228.571276	0.288922	19.877467	0.597892	8.836270
3128.081000	502.058961	228.575765	0.288921	19.877857	0.597890	8.836443
3128.101000	502.058961	228.568735	0.288923	19.877246	0.597893	8.836172
3128.121000	502.058961	228.571730	0.288922	19.877506	0.597892	8.836287
3128.141000	502.058961	228.574104	0.288921	19.877713	0.597890	8.836379
3128.161000	502.058961	228.568640	0.288923	19.877237	0.597893	8.836168
3128.181000	502.058961	228.575055	0.288921	19.877795	0.597890	8.836416
3128.201000	502.058961	228.565675	0.288924	19.876979	0.597895	8.836053
3128.221000	502.058961	228.567796	0.288923	19.877164	0.597894	8.836135
3128.241000	502.058961	228.578654	0.288920	19.878108	0.597888	8.836555
3128.261000	502.058961	228.557934	0.288926	19.876306	0.597899	8.835754
3128.281000	502.058961	228.558948	0.288925	19.876394	0.597898	8.835793
3128.301000	502.058961	228.539974	0.288930	19.874744	0.597908	8.835060
3128.321000	502.058961	228.549385	0.288928	19.875563	0.597903	8.835424
3128.341000	502.058961	228.547611	0.288928	19.875409	0.597904	8.835355
3128.361000	502.058961	228.541703	0.288930	19.874895	0.597907	8.835127
3128.381000	502.058961	228.523676	0.288935	19.873327	0.597916	8.834430
3128.401000	502.058961	228.528008	0.288933	19.873704	0.597914	8.834597
3128.421000	502.058961	228.521267	0.288935	19.873118	0.597917	8.834337
3128.441000	502.058961	228.519220	0.288936	19.872940	0.597918	8.834257
3128.461000	502.058961	228.530992	0.288933	19.873963	0.597912	8.834713
3128.481000	502.058961	228.524978	0.288934	19.873440	0.597915	8.834480
3128.501000	502.058961	228.506439	0.288939	19.871828	0.597925	8.833763
3128.521000	502.058961	228.512733	0.288937	19.872375	0.597922	8.834007
3128.541000	502.058961	228.517923	0.288936	19.872827	0.597919	8.834207
3128.561000	502.058961	228.508620	0.288938	19.872018	0.597924	8.833848
3128.581000	502.058961	228.506456	0.288939	19.871830	0.597925	8.833764
3128.601000	502.058961	228.504550	0.288940	19.871664	0.597926	8.833690
3128.621000	502.058961	228.517254	0.288936	19.872769	0.597919	8.834181
3128.641000	502.058961	228.504037	0.288940	19.871619	0.597926	8.833671
3128.661000	502.058961	228.502468	0.288940	19.871483	0.597927	8.833610
3128.681000	502.058961	228.496739	0.288942	19.870985	0.597930	8.833388
3128.701000	502.058961	228.493392	0.288942	19.870693	0.597931	8.833259
3128.721000	502.058961	228.490090	0.288943	19.870406	0.597933	8.833131
3128.741000	502.058961	228.506281	0.288939	19.871814	0.597925	8.833757
3128.761000	502.058961	228.491987	0.288943	19.870571	0.597932	8.833205
3128.781000	502.058961	228.497709	0.288941	19.871069	0.597929	8.833426
3128.801000	502.058961	228.485499	0.288944	19.870007	0.597935	8.832954
3128.821000	502.058880	228.489210	0.288943	19.870330	0.597933	8.833097
3128.841000	502.058961	228.476964	0.288947	19.869265	0.597940	8.832624
3128.861000	502.058961	228.469873	0.288949	19.868648	0.597943	8.832350
3128.881000	502.058961	228.473330	0.288948	19.868949	0.597942	8.832483
3128.901000	502.058961	228.471086	0.288948	19.868754	0.597943	8.832397
3128.921000	502.058961	228.462581	0.288950	19.868014	0.597947	8.832068
3128.941000	502.058961	228.461411	0.288951	19.867912	0.597948	8.832023
3128.961000	502.058961	228.454161	0.288953	19.867282	0.597951	8.831742
3128.981000	502.058961	228.455982	0.288952	19.867440	0.597950	8.831813
3129.001000	502.058961	228.460078	0.288951	19.867796	0.597948	8.831971
3129.021000	502.058961	228.445775	0.288955	19.866552	0.597956	8.831418
3129.041000	502.058961	228.448180	0.288954	19.866762	0.597954	8.831511
3129.061000	502.058961	228.452978	0.288953	19.867179	0.597952	8.831697
3129.081000	502.058961	228.450941	0.288954	19.867002	0.597953	8.831618
3129.101000	502.058961	228.452664	0.288953	19.867152	0.597952	8.831684
3129.121000	502.058961	228.433434	0.288958	19.865479	0.597962	8.830941
3129.141000	502.058961	228.435815	0.288957	19.865686	0.597961	8.831033
3129.161000	502.058961	228.428829	0.288959	19.865079	0.597964	8.830763
3129.181000	502.058961	228.439662	0.288956	19.866021	0.597959	8.831182
3129.201000	502.058961	228.439610	0.288956	19.866016	0.597959	8.831180
3129.221000	502.058961	228.442614	0.288956	19.866278	0.597957	8.831296
3129.241000	502.058961	228.436696	0.288957	19.865763	0.597960	8.831067
3129.261000	502.058961	228.428402	0.288959	19.865042	0.597965	8.830747
3129.281000	502.058961	228.425241	0.288960	19.864767	0.597966	8.830624
3129.301000	502.058961	228.430893	0.288959	19.865258	0.597963	8.830843
3129.321000	502.058961	228.432177	0.288958	19.865370	0.597963	8.830892
3129.341000	502.058961	228.443417	0.288955	19.866347	0.597957	8.831327
3129.361000	502.058961	228.432052	0.288958	19.865359	0.597963	8.830888
3129.381000	502.058961	228.430020	0.288959	19.865182	0.597964	8.830809
3129.401000	502.058961	228.421491	0.288961	19.864441	0.597968	8.830479
3129.421000	502.058961	228.427125	0.288960	19.864931	0.597965	8.830697
3129.441000	502.058961	228.418181	0.288962	19.864153	0.597970	8.830351
3129.461000	502.058961	228.415286	0.288963	19.863901	0.597971	8.830240
3129.481000	502.058961	228.419010	0.288962	19.864225	0.597969	8.830383
3129.501000	502.058961	228.397538	0.288967	19.862358	0.597980	8.829553
3129.521000	502.058961	228.408018	0.288965	19.863269	0.597975	8.829959
3129.541000	502.058961	228.400063	0.288967	19.862577	0.597979	8.829651
3129.561000	502.058961	228.395525	0.288968	19.862182	0.597981	8.829476
3129.581000	502.058961	228.407313	0.288965	19.863208	0.597975	8.829931
3129.601000	502.058961	228.390800	0.288969	19.861772	0.597984	8.829293
3129.621000	502.058961	228.389941	0.288969	19.861697	0.597984	8.829260
3129.641000	502.058961	228.388088	0.288970	19.861536	0.597985	8.829188
3129.661000	502.058961	228.399734	0.288967	19.862549	0.597979	8.829638
3129.681000	502.058961	228.387524	0.288970	19.861487	0.597985	8.829166
3129.701000	502.058961	228.394829	0.288968	19.862122	0.597982	8.829449
3129.721000	502.058961	228.383944	0.288971	19.861175	0.597987	8.829028
3129.741000	502.058961	228.396845	0.288968	19.862297	0.597981	8.829527
3129.761000	502.058961	228.382597	0.288971	19.861058	0.597988	8.828976
3129.781000	502.058961	228.385785	0.288971	19.861335	0.597986	8.829099
3129.801000	502.058961	228.378883	0.288972	19.860735	0.597990	8.828832
3129.821000	502.058961	228.353165	0.288979	19.858499	0.598003	8.827838
3129.841000	502.058961	228.366365	0.288976	19.859647	0.597996	8.828348
3129.861000	502.058961	228.369872	0.288975	19.859952	0.597994	8.828484
3129.881000	502.058961	228.365019	0.288976	19.859530	0.597997	8.828296
3129.901000	502.058961	228.368748	0.288975	19.859854	0.597995	8.828440
3129.921000	502.058961	228.359908	0.288977	19.859085	0.597999	8.828099
3129.941000	502.058961	228.364402	0.288976	19.859476	0.597997	8.828272
3129.961000	502.058961	228.362274	0.288977	19.859291	0.597998	8.828190
3129.981000	502.058961	228.369648	0.288975	19.859932	0.597994	8.828475
3130.001000	502.058961	228.353179	0.288979	19.858500	0.598003	8.827839
3130.021000	502.058961	228.342111	0.288982	19.857537	0.598008	8.827411
3130.041000	502.058961	228.365582	0.288976	19.859579	0.597997	8.828318
3130.061000	502.058961	228.351278	0.288980	19.858335	0.598004	8.827765
3130.081000	502.058961	228.340500	0.288982	19.857397	0.598009	8.827348
3130.101000	502.058961	228.348038	0.288980	19.858053	0.598005	8.827640
3130.121000	502.058961	228.342988	0.288982	19.857614	0.598008	8.827445
3130.141000	502.058961	228.353137	0.288979	19.858496	0.598003	8.827837
3130.161000	502.058961	228.343752	0.288982	19.857680	0.598008	8.827474
3130.181000	502.058961	228.327335	0.288986	19.856252	0.598016	8.826839
3130.201000	502.058961	228.334099	0.288984	19.856841	0.598013	8.827101
3130.221000	502.058961	228.330867	0.288985	19.856560	0.598014	8.826976
3130.241000	502.058961	228.331999	0.288985	19.856658	0.598014	8.827020
3130.261000	502.058961	228.320608	0.288988	19.855667	0.598019	8.826579
3130.281000	502.058961	228.315512	0.288989	19.855224	0.598022	8.826382
3130.301000	502.058961	228.308471	0.288991	19.854612	0.598026	8.826110
3130.321000	502.058961	228.319206	0.288988	19.855546	0.598020	8.826525
3130.341000	502.058961	228.321672	0.288987	19.855760	0.598019	8.826620
3130.361000	502.058961	228.308445	0.288991	19.854610	0.598026	8.826109
3130.381000	502.058961	228.319655	0.288988	19.855585	0.598020	8.826543
3130.401000	502.058961	228.301064	0.288993	19.853968	0.598029	8.825824
3130.421000	502.058961	228.310773	0.288990	19.854812	0.598024	8.826199
3130.441000	502.058961	228.305258	0.288992	19.854333	0.598027	8.825986
3130.461000	502.058961	228.299347	0.288993	19.853818	0.598030	8.825757
3130.481000	502.058961	228.298845	0.288993	19.853775	0.598031	8.825738
3130.501000	502.058961	228.286244	0.288997	19.852679	0.598037	8.825251
3130.521000	502.058961	228.287659	0.288996	19.852802	0.598036	8.825306
3130.541000	502.058961	228.277983	0.288999	19.851961	0.598041	8.824932
3130.561000	502.058961	228.297714	0.288994	19.853676	0.598031	8.825694
3130.581000	502.058961	228.300420	0.288993	19.853912	0.598030	8.825799
3130.601000	502.058961	228.298910	0.288993	19.853781	0.598030	8.825741
3130.621000	502.058961	228.285697	0.288997	19.852631	0.598037	8.825230
3130.641000	502.058961	228.287386	0.288996	19.852778	0.598036	8.825295
3130.661000	502.058961	228.287469	0.288996	19.852786	0.598036	8.825298
3130.681000	502.058961	228.286254	0.288997	19.852680	0.598037	8.825251
3130.701000	502.058961	228.291815	0.288995	19.853164	0.598034	8.825466
3130.721000	502.058961	228.291780	0.288995	19.853160	0.598034	8.825465
3130.741000	502.058961	228.275946	0.288999	19.851783	0.598042	8.824853
3130.761000	502.058961	228.287920	0.288996	19.852825	0.598036	8.825316
3130.781000	502.058961	228.283562	0.288997	19.852446	0.598038	8.825147
3130.801000	502.058961	228.269321	0.289001	19.851207	0.598046	8.824597
3130.821000	502.058961	228.271924	0.289000	19.851434	0.598044	8.824697
3130.841000	502.058961	228.272696	0.289000	19.851501	0.598044	8.824727
3130.861000	502.058961	228.273861	0.289000	19.851602	0.598043	8.824772
3130.881000	502.058961	228.273634	0.289000	19.851582	0.598043	8.824763
3130.901000	502.058880	228.268843	0.289001	19.851166	0.598046	8.824578
3130.921000	502.058961	228.256855	0.289004	19.850123	0.598052	8.824115
3130.941000	502.058961	228.262147	0.289003	19.850583	0.598049	8.824319
3130.961000	502.058961	228.269981	0.289001	19.851265	0.598045	8.824622
3130.981000	502.058961	228.254134	0.289005	19.849887	0.598053	8.824010
3131.001000	502.058961	228.249636	0.289006	19.849495	0.598056	8.823836
3131.021000	502.058961	228.262662	0.289003	19.850628	0.598049	8.824339
3131.041000	502.058961	228.253530	0.289005	19.849834	0.598054	8.823986
3131.061000	502.058961	228.247256	0.289007	19.849288	0.598057	8.823744
3131.081000	502.058961	228.244406	0.289007	19.849041	0.598058	8.823633
3131.101000	502.058961	228.261306	0.289003	19.850510	0.598050	8.824287
3131.121000	502.058961	228.260878	0.289003	19.850473	0.598050	8.824270
3131.141000	502.058961	228.260310	0.289003	19.850424	0.598050	8.824248
3131.161000	502.058961	228.253748	0.289005	19.849853	0.598053	8.823995
3131.181000	502.058961	228.238684	0.289009	19.848543	0.598061	8.823412
3131.201000	502.058961	228.237515	0.289009	19.848441	0.598062	8.823367
3131.221000	502.058880	228.251628	0.289006	19.849669	0.598054	8.823913
3131.241000	502.058961	228.225796	0.289012	19.847422	0.598068	8.822914
3131.261000	502.058961	228.229115	0.289011	19.847711	0.598066	8.823042
3131.281000	502.058961	228.225762	0.289012	19.847419	0.598068	8.822913
3131.301000	502.058961	228.230906	0.289011	19.847867	0.598065	8.823112
3131.321000	502.058961	228.233590	0.289010	19.848100	0.598064	8.823215
3131.341000	502.058961	228.231906	0.289011	19.847954	0.598065	8.823150
3131.361000	502.058961	228.222027	0.289013	19.847094	0.598070	8.822768
3131.381000	502.058961	228.232396	0.289011	19.847996	0.598064	8.823169
3131.401000	502.058880	228.224915	0.289013	19.847346	0.598068	8.822880
3131.421000	502.058961	228.228813	0.289012	19.847685	0.598066	8.823031
3131.441000	502.058961	228.222641	0.289013	19.847148	0.598069	8.822792
3131.461000	502.058961	228.230618	0.289011	19.847842	0.598065	8.823100
3131.481000	502.058961	228.229722	0.289011	19.847764	0.598066	8.823066
3131.501000	502.058961	228.224441	0.289013	19.847304	0.598068	8.822862
3131.521000	502.058961	228.215544	0.289015	19.846531	0.598073	8.822518
3131.541000	502.058961	228.202412	0.289018	19.845389	0.598080	8.822010
3131.561000	502.058961	228.210175	0.289016	19.846064	0.598076	8.822310
3131.581000	502.058961	228.206548	0.289017	19.845748	0.598077	8.822170
3131.601000	502.058961	228.209579	0.289017	19.846012	0.598076	8.822287
3131.621000	502.058961	228.189611	0.289022	19.844275	0.598086	8.821515
3131.641000	502.058961	228.214122	0.289015	19.846407	0.598074	8.822463
3131.661000	502.058961	228.195990	0.289020	19.844830	0.598083	8.821762
3131.681000	502.058961	228.207367	0.289017	19.845820	0.598077	8.822202
3131.701000	502.058961	228.216548	0.289015	19.846618	0.598072	8.822557
3131.721000	502.058961	228.206233	0.289017	19.845721	0.598078	8.822158
3131.741000	502.058961	228.202204	0.289019	19.845371	0.598080	8.822002
3131.761000	502.058961	228.198061	0.289020	19.845010	0.598082	8.821842
3131.781000	502.058961	228.199004	0.289019	19.845092	0.598081	8.821878
3131.801000	502.058961	228.196340	0.289020	19.844861	0.598083	8.821775
3131.821000	502.058961	228.190543	0.289022	19.844356	0.598086	8.821551
3131.841000	502.058961	228.192517	0.289021	19.844528	0.598085	8.821628
3131.861000	502.058961	228.181313	0.289024	19.843554	0.598090	8.821194
3131.881000	502.058961	228.188675	0.289022	19.844194	0.598087	8.821479
3131.901000	502.058961	228.186342	0.289023	19.843991	0.598088	8.821389
3131.921000	502.058961	228.177409	0.289025	19.843214	0.598092	8.821044
3131.941000	502.058961	228.181975	0.289024	19.843611	0.598090	8.821220
3131.961000	502.058961	228.182153	0.289024	19.843627	0.598090	8.821227
3131.981000	502.058961	228.186013	0.289023	19.843963	0.598088	8.821376
3132.001000	502.058961	228.176964	0.289025	19.843176	0.598093	8.821026
3132.021000	502.058961	228.170347	0.289027	19.842600	0.598096	8.820770
3132.041000	502.058961	228.165890	0.289028	19.842213	0.598098	8.820598
3132.061000	502.058961	228.168568	0.289027	19.842445	0.598097	8.820702
3132.081000	502.058961	228.158291	0.289030	19.841552	0.598102	8.820304
3132.101000	502.058961	228.171081	0.289027	19.842664	0.598096	8.820799
3132.121000	502.058961	228.158758	0.289030	19.841592	0.598102	8.820322
3132.141000	502.058961	228.154672	0.289031	19.841237	0.598104	8.820164
3132.161000	502.058961	228.146552	0.289033	19.840531	0.598108	8.819851
3132.181000	502.058961	228.146009	0.289033	19.840484	0.598108	8.819830
3132.201000	502.058961	228.136052	0.289036	19.839618	0.598113	8.819445
3132.221000	502.058961	228.143931	0.289034	19.840303	0.598109	8.819749
3132.241000	502.058961	228.131048	0.289037	19.839183	0.598116	8.819251
3132.261000	502.058961	228.129949	0.289037	19.839087	0.598116	8.819209
3132.281000	502.058961	228.127268	0.289038	19.838854	0.598118	8.819105
3132.301000	502.058961	228.126017	0.289038	19.838745	0.598118	8.819057
3132.321000	502.058961	228.123673	0.289039	19.838541	0.598120	8.818966
3132.341000	502.058961	228.127138	0.289038	19.838842	0.598118	8.819100
3132.361000	502.058961	228.136491	0.289036	19.839656	0.598113	8.819462
3132.381000	502.058961	228.115179	0.289041	19.837803	0.598124	8.818638
3132.401000	502.058961	228.129739	0.289037	19.839069	0.598117	8.819201
3132.421000	502.058961	228.131896	0.289037	19.839256	0.598115	8.819284
3132.441000	502.058961	228.111608	0.289042	19.837492	0.598126	8.818500
3132.461000	502.058961	228.119859	0.289040	19.838210	0.598122	8.818819
3132.481000	502.058961	228.118884	0.289040	19.838125	0.598122	8.818781
3132.501000	502.058961	228.104600	0.289044	19.836882	0.598129	8.818229
3132.521000	502.058961	228.102544	0.289045	19.836704	0.598130	8.818149
3132.541000	502.058961	228.109981	0.289043	19.837351	0.598127	8.818437
3132.561000	502.058961	228.104397	0.289044	19.836865	0.598129	8.818221
3132.581000	502.058961	228.098648	0.289046	19.836365	0.598132	8.817999
3132.601000	502.058961	228.100056	0.289045	19.836487	0.598132	8.818053
3132.621000	502.058961	228.094007	0.289047	19.835961	0.598135	8.817819
3132.641000	502.058961	228.095431	0.289046	19.836085	0.598134	8.817874
3132.660000	502.058961	228.097903	0.289046	19.836300	0.598133	8.817970
3132.680000	502.058961	228.079781	0.289051	19.834724	0.598142	8.817269
3132.700000	502.058961	228.083349	0.289050	19.835034	0.598140	8.817407
3132.720000	502.058961	228.095048	0.289047	19.836052	0.598134	8.817860
3132.740000	502.058961	228.077864	0.289051	19.834557	0.598143	8.817195
3132.760000	502.058961	228.092873	0.289047	19.835863	0.598135	8.817775
3132.780000	502.058961	228.080294	0.289050	19.834769	0.598142	8.817289
3132.800000	502.058961	228.078968	0.289051	19.834653	0.598142	8.817238
3132.820000	502.058961	228.100953	0.289045	19.836565	0.598131	8.818088
3132.840000	502.058961	228.088924	0.289048	19.835519	0.598137	8.817623
3132.860000	502.058961	228.081848	0.289050	19.834904	0.598141	8.817349
3132.880000	502.058961	228.089158	0.289048	19.835540	0.598137	8.817632
3132.900000	502.058961	228.092996	0.289047	19.835873	0.598135	8.817780
3132.920000	502.058961	228.079648	0.289051	19.834713	0.598142	8.817264
3132.940000	502.058961	228.065216	0.289054	19.833458	0.598149	8.816706
3132.960000	502.058961	228.065578	0.289054	19.833489	0.598149	8.816720
3132.980000	502.058961	228.075312	0.289052	19.834336	0.598144	8.817097
3133.000000	502.058961	228.073139	0.289052	19.834147	0.598145	8.817013
3133.020000	502.058961	228.065237	0.289054	19.833459	0.598149	8.816707
3133.040000	502.058961	228.056595	0.289057	19.832708	0.598154	8.816373
3133.060000	502.058961	228.071621	0.289053	19.834015	0.598146	8.816954
3133.080000	502.058961	228.068195	0.289054	19.833717	0.598148	8.816821
3133.100000	502.058961	228.057970	0.289056	19.832827	0.598153	8.816426
3133.120000	502.058961	228.059167	0.289056	19.832931	0.598153	8.816472
3133.140000	502.058880	228.064288	0.289055	19.833377	0.598150	8.816670
3133.160000	502.058961	228.050385	0.289058	19.832168	0.598157	8.816133
3133.180000	502.058961	228.054664	0.289057	19.832540	0.598155	8.816298
3133.200000	502.058961	228.055897	0.289057	19.832647	0.598154	8.816346
3133.220000	502.058961	228.047090	0.289059	19.831881	0.598159	8.816006
3133.240000	502.058961	228.045930	0.289059	19.831780	0.598159	8.815961
3133.260000	502.058961	228.038255	0.289061	19.831113	0.598163	8.815664
3133.280000	502.058961	228.038343	0.289061	19.831121	0.598163	8.815667
3133.300000	502.058961	228.035481	0.289062	19.830872	0.598165	8.815557
3133.320000	502.058961	228.046961	0.289059	19.831870	0.598159	8.816001
3133.340000	502.058961	228.037132	0.289062	19.831015	0.598164	8.815621
3133.360000	502.058961	228.046444	0.289059	19.831825	0.598159	8.815981
3133.380000	502.058880	228.039222	0.289061	19.831197	0.598163	8.815701
3133.400000	502.058961	228.034281	0.289062	19.830767	0.598165	8.815510
3133.420000	502.058961	228.040992	0.289061	19.831351	0.598162	8.815770
3133.440000	502.058961	228.044556	0.289060	19.831661	0.598160	8.815908
3133.460000	502.058961	228.040238	0.289061	19.831285	0.598162	8.815741
3133.480000	502.058961	228.017307	0.289067	19.829291	0.598174	8.814854
3133.500000	502.058961	228.027400	0.289064	19.830169	0.598169	8.815244
3133.520000	502.058961	228.017888	0.289067	19.829342	0.598174	8.814877
3133.540000	502.058961	228.021065	0.289066	19.829618	0.598172	8.814999
3133.560000	502.058961	228.035753	0.289062	19.830895	0.598164	8.815567
3133.580000	502.058961	228.024232	0.289065	19.829893	0.598170	8.815122
3133.600000	502.058961	228.020616	0.289066	19.829579	0.598172	8.814982
3133.620000	502.058961	228.015759	0.289067	19.829157	0.598175	8.814794
3133.640000	502.058961	228.010266	0.289069	19.828679	0.598177	8.814582
3133.660000	502.058961	228.015086	0.289067	19.829098	0.598175	8.814768
3133.680000	502.058961	228.009967	0.289069	19.828653	0.598178	8.814570
3133.700000	502.058961	228.004324	0.289070	19.828162	0.598180	8.814352
3133.720000	502.058961	228.002140	0.289071	19.827972	0.598182	8.814268
3133.740000	502.058961	228.009175	0.289069	19.828584	0.598178	8.814540
3133.760000	502.058961	228.010252	0.289069	19.828678	0.598177	8.814581
3133.780000	502.058961	228.005197	0.289070	19.828238	0.598180	8.814386
3133.800000	502.058961	227.993778	0.289073	19.827245	0.598186	8.813945
3133.820000	502.058961	227.999881	0.289071	19.827776	0.598183	8.814180
3133.840000	502.058961	228.001997	0.289071	19.827960	0.598182	8.814262
3133.860000	502.058961	227.993651	0.289073	19.827234	0.598186	8.813940
3133.880000	502.058961	227.984167	0.289076	19.826409	0.598191	8.813573
3133.900000	502.058961	227.974900	0.289078	19.825603	0.598195	8.813215
3133.920000	502.058961	227.980194	0.289077	19.826064	0.598193	8.813419
3133.940000	502.058961	227.991533	0.289074	19.827050	0.598187	8.813858
3133.960000	502.058961	227.990401	0.289074	19.826951	0.598188	8.813814
3133.980000	502.058961	227.990184	0.289074	19.826932	0.598188	8.813806
3134.000000	502.058961	227.984269	0.289075	19.826418	0.598191	8.813577
3134.020000	502.058961	227.984021	0.289076	19.826396	0.598191	8.813567
3134.040000	502.058961	227.989297	0.289074	19.826855	0.598188	8.813771
3134.060000	502.058961	227.987467	0.289075	19.826696	0.598189	8.813701
3134.080000	502.058961	227.983977	0.289076	19.826393	0.598191	8.813566
3134.100000	502.058961	227.989712	0.289074	19.826891	0.598188	8.813787
3134.120000	502.058961	227.984102	0.289076	19.826404	0.598191	8.813570
3134.140000	502.058961	227.988034	0.289074	19.826745	0.598189	8.813723
3134.160000	502.058961	227.996416	0.289072	19.827474	0.598184	8.814047
3134.180000	502.058961	227.976606	0.289077	19.825752	0.598195	8.813281
3134.200000	502.058961	227.984647	0.289075	19.826451	0.598190	8.813592
3134.220000	502.058961	227.980895	0.289076	19.826125	0.598192	8.813447
3134.240000	502.058961	227.975391	0.289078	19.825646	0.598195	8.813234
3134.260000	502.058961	227.968774	0.289080	19.825071	0.598199	8.812978
3134.280000	502.058961	227.958856	0.289082	19.824208	0.598204	8.812595
3134.300000	502.058961	227.962302	0.289081	19.824508	0.598202	8.812728
3134.320000	502.058961	227.961004	0.289082	19.824395	0.598203	8.812678
3134.340000	502.058961	227.952165	0.289084	19.823626	0.598207	8.812336
3134.360000	502.058961	227.961330	0.289081	19.824423	0.598202	8.812690
3134.380000	502.058961	227.953980	0.289083	19.823784	0.598206	8.812406
3134.400000	502.058880	227.950677	0.289084	19.823497	0.598208	8.812278
3134.420000	502.058961	227.954021	0.289083	19.823788	0.598206	8.812408
3134.440000	502.058961	227.940839	0.289087	19.822641	0.598213	8.811898
3134.460000	502.058880	227.950668	0.289084	19.823496	0.598208	8.812278
3134.480000	502.058961	227.952694	0.289084	19.823672	0.598207	8.812356
3134.500000	502.058961	227.941138	0.289087	19.822667	0.598213	8.811910
3134.520000	502.058961	227.949697	0.289085	19.823412	0.598208	8.812240
3134.540000	502.058961	227.951213	0.289084	19.823543	0.598207	8.812299
3134.560000	502.058961	227.953382	0.289084	19.823732	0.598206	8.812383
3134.580000	502.058961	227.939050	0.289087	19.822486	0.598214	8.811829
3134.600000	502.058961	227.924072	0.289091	19.821183	0.598221	8.811250
3134.620000	502.058880	227.916567	0.289093	19.820530	0.598225	8.810960
3134.640000	502.058961	227.923359	0.289091	19.821121	0.598222	8.811222
3134.660000	502.058961	227.934712	0.289088	19.822108	0.598216	8.811661
3134.680000	502.058961	227.923391	0.289091	19.821124	0.598222	8.811224
3134.700000	502.058961	227.919433	0.289092	19.820780	0.598224	8.811070
3134.720000	502.058961	227.924363	0.289091	19.821208	0.598221	8.811261
3134.740000	502.058961	227.921740	0.289092	19.820980	0.598222	8.811160
3134.760000	502.058961	227.927299	0.289090	19.821464	0.598220	8.811375
3134.780000	502.058961	227.921567	0.289092	19.820965	0.598223	8.811153
3134.800000	502.058961	227.914820	0.289094	19.820379	0.598226	8.810892
3134.820000	502.058961	227.920744	0.289092	19.820894	0.598223	8.811121
3134.840000	502.058961	227.920427	0.289092	19.820866	0.598223	8.811109
3134.860000	502.058961	227.920850	0.289092	19.820903	0.598223	8.811125
3134.880000	502.058961	227.906423	0.289096	19.819648	0.598230	8.810568
3134.900000	502.058961	227.916137	0.289093	19.820493	0.598225	8.810943
3134.920000	502.058961	227.905153	0.289096	19.819538	0.598231	8.810518
3134.940000	502.058961	227.905412	0.289096	19.819560	0.598231	8.810528
3134.960000	502.058961	227.895192	0.289099	19.818672	0.598236	8.810133
3134.980000	502.058961	227.909898	0.289095	19.819950	0.598229	8.810702
3135.000000	502.058961	227.913688	0.289094	19.820280	0.598227	8.810848
3135.020000	502.058961	227.884070	0.289102	19.817704	0.598242	8.809703
3135.040000	502.058961	227.894615	0.289099	19.818621	0.598236	8.810111
3135.060000	502.058961	227.897898	0.289098	19.818907	0.598235	8.810238
3135.080000	502.058961	227.903297	0.289097	19.819376	0.598232	8.810447
3135.100000	502.058961	227.892557	0.289099	19.818442	0.598237	8.810031
3135.120000	502.058961	227.898436	0.289098	19.818954	0.598234	8.810259
3135.140000	502.058961	227.898004	0.289098	19.818916	0.598235	8.810242
3135.160000	502.058961	227.896786	0.289098	19.818810	0.598235	8.810195
3135.180000	502.058961	227.894990	0.289099	19.818654	0.598236	8.810126
3135.200000	502.058961	227.890103	0.289100	19.818229	0.598239	8.809937
3135.220000	502.058961	227.880700	0.289103	19.817411	0.598243	8.809573
3135.240000	502.058961	227.888002	0.289101	19.818046	0.598240	8.809855
3135.260000	502.058961	227.882382	0.289102	19.817558	0.598243	8.809638
3135.280000	502.058961	227.882668	0.289102	19.817582	0.598242	8.809649
3135.300000	502.058961	227.888953	0.289100	19.818129	0.598239	8.809892
3135.320000	502.058961	227.878432	0.289103	19.817214	0.598245	8.809485
3135.340000	502.058961	227.875602	0.289104	19.816968	0.598246	8.809376
3135.360000	502.058961	227.878886	0.289103	19.817254	0.598244	8.809503
3135.380000	502.058961	227.872035	0.289105	19.816658	0.598248	8.809238
3135.400000	502.058961	227.863008	0.289107	19.815873	0.598252	8.808889
3135.420000	502.058961	227.861569	0.289108	19.815748	0.598253	8.808834
3135.440000	502.058961	227.840130	0.289113	19.813883	0.598264	8.808005
3135.460000	502.058961	227.834344	0.289115	19.813380	0.598267	8.807781
3135.480000	502.058961	227.839093	0.289113	19.813793	0.598265	8.807965
3135.500000	502.058961	227.834788	0.289115	19.813419	0.598267	8.807798
3135.520000	502.058961	227.836066	0.289114	19.813530	0.598266	8.807848
3135.540000	502.058961	227.828892	0.289116	19.812906	0.598270	8.807570
3135.560000	502.058961	227.836670	0.289114	19.813582	0.598266	8.807871
3135.580000	502.058961	227.826057	0.289117	19.812659	0.598271	8.807461
3135.600000	502.058961	227.834380	0.289115	19.813383	0.598267	8.807782
3135.620000	502.058961	227.823879	0.289117	19.812470	0.598272	8.807376
3135.640000	502.058961	227.825563	0.289117	19.812616	0.598271	8.807442
3135.660000	502.058961	227.813645	0.289120	19.811580	0.598278	8.806981
3135.680000	502.058961	227.828112	0.289116	19.812838	0.598270	8.807540
3135.700000	502.058961	227.834520	0.289115	19.813395	0.598267	8.807788
3135.720000	502.058961	227.812556	0.289120	19.811485	0.598278	8.806939
3135.740000	502.058961	227.822855	0.289118	19.812381	0.598273	8.807337
3135.760000	502.058961	227.815017	0.289120	19.811699	0.598277	8.807034
3135.780000	502.058961	227.808229	0.289121	19.811109	0.598280	8.806771
3135.800000	502.058961	227.801029	0.289123	19.810483	0.598284	8.806493
3135.820000	502.058961	227.805679	0.289122	19.810887	0.598282	8.806673
3135.840000	502.058961	227.786509	0.289127	19.809220	0.598291	8.805932
3135.860000	502.058961	227.801424	0.289123	19.810517	0.598284	8.806508
3135.880000	502.058961	227.801423	0.289123	19.810517	0.598284	8.806508
3135.900000	502.058961	227.801641	0.289123	19.810536	0.598284	8.806517
3135.920000	502.058961	227.798430	0.289124	19.810257	0.598285	8.806393
3135.940000	502.058961	227.790020	0.289126	19.809525	0.598290	8.806068
3135.960000	502.058961	227.788522	0.289127	19.809395	0.598290	8.806010
3135.980000	502.058961	227.796515	0.289125	19.810090	0.598286	8.806319
3136.000000	502.058961	227.802825	0.289123	19.810639	0.598283	8.806563
3136.020000	502.058961	227.790201	0.289126	19.809541	0.598289	8.806075
3136.040000	502.058961	227.796352	0.289125	19.810076	0.598286	8.806312
3136.060000	502.058961	227.778063	0.289129	19.808486	0.598296	8.805605
3136.080000	502.058961	227.773292	0.289131	19.808071	0.598298	8.805421
3136.100000	502.058961	227.776841	0.289130	19.808379	0.598296	8.805558
3136.120000	502.058961	227.784401	0.289128	19.809037	0.598292	8.805850
3136.140000	502.058961	227.772055	0.289131	19.807963	0.598299	8.805373
3136.160000	502.058961	227.780381	0.289129	19.808687	0.598294	8.805695
3136.180000	502.058961	227.779476	0.289129	19.808608	0.598295	8.805660
3136.200000	502.058961	227.762658	0.289133	19.807146	0.598303	8.805010
3136.220000	502.058961	227.773588	0.289131	19.808096	0.598298	8.805432
3136.240000	502.058961	227.759966	0.289134	19.806912	0.598305	8.804906
3136.260000	502.058961	227.756617	0.289135	19.806621	0.598307	8.804776
3136.280000	502.058961	227.749674	0.289137	19.806017	0.598310	8.804508
3136.300000	502.058961	227.760892	0.289134	19.806992	0.598304	8.804941
3136.320000	502.058961	227.753600	0.289136	19.806358	0.598308	8.804660
3136.340000	502.058961	227.751760	0.289136	19.806198	0.598309	8.804588
3136.360000	502.058961	227.753144	0.289136	19.806318	0.598308	8.804642
3136.380000	502.058961	227.752752	0.289136	19.806284	0.598309	8.804627
3136.400000	502.058961	227.749601	0.289137	19.806010	0.598310	8.804505
3136.420000	502.058961	227.738328	0.289140	19.805030	0.598316	8.804069
3136.440000	502.058961	227.740451	0.289139	19.805215	0.598315	8.804151
3136.460000	502.058961	227.740318	0.289139	19.805203	0.598315	8.804146
3136.480000	502.058961	227.741411	0.289139	19.805298	0.598314	8.804188
3136.500000	502.058961	227.724905	0.289143	19.803863	0.598323	8.803550
3136.520000	502.058961	227.723818	0.289144	19.803768	0.598323	8.803508
3136.540000	502.058961	227.734357	0.289141	19.804685	0.598318	8.803916
3136.560000	502.058961	227.732161	0.289141	19.804494	0.598319	8.803831
3136.580000	502.058961	227.736325	0.289140	19.804856	0.598317	8.803992
3136.600000	502.058961	227.728905	0.289142	19.804211	0.598321	8.803705
3136.620000	502.058961	227.729736	0.289142	19.804283	0.598320	8.803737
3136.640000	502.058961	227.728561	0.289142	19.804181	0.598321	8.803692
3136.660000	502.058961	227.739444	0.289139	19.805127	0.598315	8.804112
3136.680000	502.058961	227.755462	0.289135	19.806520	0.598307	8.804732
3136.700000	502.058961	227.741030	0.289139	19.805265	0.598314	8.804174
3136.720000	502.058961	227.741086	0.289139	19.805270	0.598314	8.804176
3136.740000	502.058961	227.734632	0.289141	19.804709	0.598318	8.803926
3136.760000	502.058961	227.734510	0.289141	19.804698	0.598318	8.803922
3136.780000	502.058961	227.734655	0.289141	19.804711	0.598318	8.803927
3136.800000	502.058961	227.735004	0.289141	19.804741	0.598318	8.803941
3136.820000	502.058961	227.729790	0.289142	19.804288	0.598320	8.803739
3136.840000	502.058961	227.724474	0.289143	19.803825	0.598323	8.803534
3136.860000	502.058961	227.712503	0.289146	19.802784	0.598329	8.803071
3136.880000	502.058961	227.727255	0.289143	19.804067	0.598322	8.803641
3136.900000	502.058961	227.723194	0.289144	19.803714	0.598324	8.803484
3136.920000	502.058880	227.708953	0.289147	19.802476	0.598331	8.802934
3136.940000	502.058961	227.707406	0.289148	19.802341	0.598332	8.802874
3136.960000	502.058961	227.705199	0.289148	19.802149	0.598333	8.802788
3136.980000	502.058961	227.718681	0.289145	19.803322	0.598326	8.803310
3137.000000	502.058961	227.725865	0.289143	19.803946	0.598322	8.803587
3137.020000	502.058961	227.717215	0.289145	19.803194	0.598327	8.803253
3137.040000	502.058961	227.703518	0.289149	19.802003	0.598334	8.802723
3137.060000	502.058961	227.706258	0.289148	19.802241	0.598332	8.802829
3137.080000	502.058961	227.705518	0.289148	19.802177	0.598333	8.802801
3137.100000	502.058961	227.698127	0.289150	19.801534	0.598336	8.802515
3137.120000	502.058961	227.688727	0.289153	19.800717	0.598341	8.802152
3137.140000	502.058961	227.689880	0.289152	19.800817	0.598341	8.802196
3137.160000	502.058961	227.681642	0.289155	19.800100	0.598345	8.801878
3137.180000	502.058961	227.700789	0.289150	19.801766	0.598335	8.802618
3137.200000	502.058961	227.697876	0.289150	19.801512	0.598336	8.802505
3137.220000	502.058961	227.691356	0.289152	19.800945	0.598340	8.802253
3137.240000	502.058961	227.698534	0.289150	19.801569	0.598336	8.802531
3137.260000	502.058961	227.685302	0.289154	19.800419	0.598343	8.802019
3137.280000	502.058961	227.680806	0.289155	19.800028	0.598345	8.801845
3137.300000	502.058961	227.675115	0.289156	19.799533	0.598348	8.801625
3137.320000	502.058961	227.672909	0.289157	19.799341	0.598349	8.801540
3137.340000	502.058961	227.680942	0.289155	19.800040	0.598345	8.801851
3137.360000	502.058961	227.667669	0.289158	19.798885	0.598352	8.801338
3137.380000	502.058961	227.685893	0.289153	19.800470	0.598343	8.802042
3137.400000	502.058961	227.672941	0.289157	19.799344	0.598349	8.801541
3137.420000	502.058961	227.673752	0.289157	19.799414	0.598349	8.801573
3137.440000	502.058961	227.668524	0.289158	19.798960	0.598351	8.801371
3137.460000	502.058961	227.671497	0.289157	19.799218	0.598350	8.801486
3137.480000	502.058961	227.669673	0.289158	19.799060	0.598351	8.801415
3137.500000	502.058961	227.672995	0.289157	19.799348	0.598349	8.801544
3137.520000	502.058961	227.656682	0.289161	19.797930	0.598357	8.800913
3137.540000	502.058961	227.645480	0.289164	19.796956	0.598363	8.800480
3137.560000	502.058961	227.666218	0.289159	19.798759	0.598353	8.801281
3137.580000	502.058961	227.673275	0.289157	19.799373	0.598349	8.801554
3137.600000	502.058961	227.666281	0.289159	19.798765	0.598353	8.801284
3137.620000	502.058961	227.668344	0.289158	19.798944	0.598351	8.801364
3137.640000	502.058961	227.654109	0.289162	19.797706	0.598359	8.800813
3137.660000	502.058961	227.667033	0.289158	19.798830	0.598352	8.801313
3137.680000	502.058961	227.653279	0.289162	19.797634	0.598359	8.800781
3137.700000	502.058961	227.648938	0.289163	19.797256	0.598361	8.800613
3137.720000	502.058961	227.646768	0.289164	19.797068	0.598362	8.800530
3137.740000	502.058961	227.647350	0.289164	19.797118	0.598362	8.800552
3137.760000	502.058961	227.637306	0.289166	19.796245	0.598367	8.800164
3137.780000	502.058961	227.642896	0.289165	19.796731	0.598364	8.800380
3137.800000	502.058961	227.639593	0.289166	19.796444	0.598366	8.800252
3137.820000	502.058961	227.633672	0.289167	19.795929	0.598369	8.800023
3137.840000	502.058961	227.635862	0.289167	19.796119	0.598368	8.800108
3137.860000	502.058961	227.639331	0.289166	19.796421	0.598366	8.800242
3137.880000	502.058961	227.631406	0.289168	19.795732	0.598370	8.799936
3137.900000	502.058961	227.626197	0.289169	19.795279	0.598373	8.799734
3137.920000	502.058961	227.619064	0.289171	19.794658	0.598377	8.799459
3137.940000	502.058961	227.615197	0.289172	19.794322	0.598379	8.799309
3137.960000	502.058961	227.617607	0.289171	19.794532	0.598377	8.799402
3137.980000	502.058961	227.630454	0.289168	19.795649	0.598371	8.799899
3138.000000	502.058961	227.621968	0.289170	19.794911	0.598375	8.799571
3138.020000	502.058880	227.622529	0.289170	19.794960	0.598375	8.799593
3138.040000	502.058961	227.602074	0.289175	19.793181	0.598385	8.798802
3138.060000	502.058961	227.603919	0.289175	19.793341	0.598384	8.798873
3138.080000	502.058961	227.598582	0.289176	19.792877	0.598387	8.798667
3138.100000	502.058961	227.608583	0.289174	19.793747	0.598382	8.799053
3138.120000	502.058961	227.597710	0.289176	19.792801	0.598387	8.798633
3138.140000	502.058961	227.585473	0.289180	19.791737	0.598394	8.798160
3138.160000	502.058961	227.564923	0.289185	19.789950	0.598404	8.797366
3138.180000	502.058961	227.573569	0.289183	19.790702	0.598400	8.797700
3138.200000	502.058961	227.576701	0.289182	19.790974	0.598398	8.797821
3138.220000	502.058961	227.562941	0.289186	19.789778	0.598405	8.797289
3138.240000	502.058961	227.567758	0.289184	19.790197	0.598403	8.797475
3138.260000	502.058961	227.570770	0.289184	19.790459	0.598401	8.797592
3138.280000	502.058961	227.565949	0.289185	19.790039	0.598404	8.797405
3138.300000	502.058961	227.557043	0.289187	19.789265	0.598408	8.797061
3138.320000	502.058961	227.561811	0.289186	19.789679	0.598406	8.797245
3138.340000	502.058961	227.554000	0.289188	19.789000	0.598410	8.796943
3138.360000	502.058961	227.537287	0.289192	19.787547	0.598418	8.796297
3138.380000	502.058961	227.544632	0.289190	19.788185	0.598414	8.796581
3138.400000	502.058961	227.540567	0.289191	19.787832	0.598417	8.796424
3138.420000	502.058961	227.530744	0.289194	19.786978	0.598422	8.796044
3138.440000	502.058961	227.531601	0.289194	19.787052	0.598421	8.796077
3138.460000	502.058961	227.526255	0.289195	19.786587	0.598424	8.795871
3138.480000	502.058961	227.519116	0.289197	19.785967	0.598427	8.795595
3138.500000	502.058961	227.503936	0.289201	19.784646	0.598435	8.795008
3138.520000	502.058961	227.490274	0.289205	19.783458	0.598442	8.794480
3138.540000	502.058961	227.496372	0.289203	19.783989	0.598439	8.794715
3138.560000	502.058961	227.487781	0.289205	19.783242	0.598443	8.794383
3138.580000	502.058961	227.478510	0.289208	19.782435	0.598448	8.794025
3138.600000	502.058961	227.475130	0.289209	19.782141	0.598450	8.793894
3138.620000	502.058961	227.462694	0.289212	19.781060	0.598456	8.793414
3138.640000	502.058961	227.485574	0.289206	19.783050	0.598445	8.794298
3138.660000	502.058961	227.471758	0.289209	19.781848	0.598452	8.793764
3138.680000	502.058961	227.469677	0.289210	19.781667	0.598453	8.793684
3138.700000	502.058961	227.462699	0.289212	19.781060	0.598456	8.793414
3138.720000	502.058961	227.446461	0.289216	19.779648	0.598464	8.792786
3138.740000	502.058961	227.442157	0.289217	19.779274	0.598467	8.792620
3138.760000	502.058961	227.439111	0.289218	19.779009	0.598468	8.792502
3138.780000	502.058961	227.429467	0.289220	19.778170	0.598473	8.792129
3138.800000	502.058961	227.415462	0.289224	19.776952	0.598480	8.791588
3138.820000	502.058961	227.442268	0.289217	19.779284	0.598467	8.792624
3138.840000	502.058961	227.430911	0.289220	19.778296	0.598472	8.792185
3138.860000	502.058961	227.418741	0.289223	19.777238	0.598479	8.791714
3138.880000	502.058961	227.415284	0.289224	19.776937	0.598480	8.791581
3138.900000	502.058961	227.415108	0.289224	19.776922	0.598480	8.791574
3138.920000	502.058961	227.418691	0.289223	19.777233	0.598479	8.791712
3138.940000	502.058961	227.412352	0.289225	19.776682	0.598482	8.791467
3138.960000	502.058961	227.409987	0.289226	19.776476	0.598483	8.791376
3138.980000	502.058961	227.407897	0.289226	19.776294	0.598484	8.791295
3139.000000	502.058961	227.403998	0.289227	19.775955	0.598486	8.791144
3139.020000	502.058961	227.400492	0.289228	19.775650	0.598488	8.791009
3139.040000	502.058961	227.408151	0.289226	19.776317	0.598484	8.791305
3139.060000	502.058961	227.401790	0.289228	19.775763	0.598487	8.791059
3139.080000	502.058961	227.401360	0.289228	19.775726	0.598487	8.791042
3139.100000	502.058961	227.410075	0.289226	19.776484	0.598483	8.791379
3139.120000	502.058961	227.399929	0.289228	19.775602	0.598488	8.790987
3139.140000	502.058961	227.400926	0.289228	19.775688	0.598488	8.791026
3139.160000	502.058961	227.370621	0.289236	19.773053	0.598503	8.789854
3139.180000	502.058961	227.375134	0.289235	19.773445	0.598501	8.790029
3139.200000	502.058961	227.378821	0.289234	19.773766	0.598499	8.790171
3139.220000	502.058961	227.382532	0.289233	19.774089	0.598497	8.790315
3139.240000	502.058961	227.390388	0.289231	19.774772	0.598493	8.790618
3139.260000	502.058961	227.377662	0.289234	19.773665	0.598499	8.790126
3139.280000	502.058961	227.363719	0.289238	19.772453	0.598507	8.789587
3139.300000	502.058961	227.376090	0.289234	19.773528	0.598500	8.790066
3139.320000	502.058961	227.370022	0.289236	19.773001	0.598503	8.789831
3139.340000	502.058961	227.367844	0.289237	19.772811	0.598504	8.789747
3139.360000	502.058961	227.369924	0.289236	19.772992	0.598503	8.789827
3139.380000	502.058961	227.368662	0.289236	19.772882	0.598504	8.789778
3139.400000	502.058961	227.352710	0.289241	19.771495	0.598512	8.789162
3139.420000	502.058961	227.359850	0.289239	19.772116	0.598509	8.789438
3139.440000	502.058961	227.365556	0.289237	19.772612	0.598506	8.789658
3139.460000	502.058961	227.361357	0.289238	19.772247	0.598508	8.789496
3139.480000	502.058961	227.369695	0.289236	19.772972	0.598504	8.789818
3139.500000	502.058961	227.364262	0.289237	19.772500	0.598506	8.789608
3139.520000	502.058961	227.363233	0.289238	19.772410	0.598507	8.789569
3139.540000	502.058961	227.367067	0.289237	19.772744	0.598505	8.789717
3139.560000	502.058961	227.362695	0.289238	19.772364	0.598507	8.789548
3139.580000	502.058961	227.353928	0.289240	19.771601	0.598512	8.789209
3139.600000	502.058961	227.360327	0.289239	19.772158	0.598508	8.789456
3139.620000	502.058961	227.345429	0.289242	19.770862	0.598516	8.788880
3139.640000	502.058961	227.347262	0.289242	19.771021	0.598515	8.788951
3139.660000	502.058961	227.346107	0.289242	19.770921	0.598516	8.788906
3139.680000	502.058961	227.347082	0.289242	19.771006	0.598515	8.788944
3139.700000	502.058961	227.347474	0.289242	19.771040	0.598515	8.788959
3139.720000	502.058961	227.355894	0.289240	19.771772	0.598511	8.789285
3139.740000	502.058961	227.354159	0.289240	19.771621	0.598511	8.789218
3139.760000	502.058961	227.346892	0.289242	19.770989	0.598515	8.788937
3139.780000	502.058961	227.356825	0.289239	19.771853	0.598510	8.789321
3139.800000	502.058961	227.344640	0.289243	19.770793	0.598516	8.788850
3139.820000	502.058961	227.339590	0.289244	19.770354	0.598519	8.788654
3139.840000	502.058880	227.344972	0.289242	19.770822	0.598516	8.788863
3139.860000	502.058961	227.351412	0.289241	19.771382	0.598513	8.789111
3139.880000	502.058961	227.344200	0.289243	19.770755	0.598517	8.788833
3139.900000	502.058961	227.328946	0.289247	19.769429	0.598524	8.788243
3139.920000	502.058961	227.328091	0.289247	19.769354	0.598525	8.788210
3139.940000	502.058961	227.332103	0.289246	19.769703	0.598523	8.788365
3139.960000	502.058961	227.314778	0.289250	19.768196	0.598531	8.787695
3139.980000	502.058961	227.320615	0.289249	19.768704	0.598529	8.787921
3140.000000	502.058961	227.339329	0.289244	19.770332	0.598519	8.788644
3140.020000	502.058961	227.328036	0.289247	19.769349	0.598525	8.788208
3140.040000	502.058961	227.315295	0.289250	19.768241	0.598531	8.787715
3140.060000	502.058961	227.335385	0.289245	19.769989	0.598521	8.788492
3140.080000	502.058961	227.342487	0.289243	19.770606	0.598517	8.788766
3140.100000	502.058961	227.328262	0.289247	19.769369	0.598525	8.788217
3140.120000	502.058961	227.314004	0.289251	19.768129	0.598532	8.787665
3140.140000	502.058961	227.315242	0.289250	19.768237	0.598531	8.787713
3140.160000	502.058961	227.313793	0.289251	19.768111	0.598532	8.787657
3140.180000	502.058961	227.301782	0.289254	19.767066	0.598538	8.787193
3140.200000	502.058961	227.323958	0.289248	19.768995	0.598527	8.788050
3140.220000	502.058961	227.321005	0.289249	19.768738	0.598528	8.787936
3140.240000	502.058961	227.320016	0.289249	19.768652	0.598529	8.787898
3140.260000	502.058961	227.319841	0.289249	19.768637	0.598529	8.787891
3140.280000	502.058961	227.313996	0.289251	19.768128	0.598532	8.787665
3140.300000	502.058961	227.314955	0.289250	19.768212	0.598531	8.787702
3140.320000	502.058961	227.313738	0.289251	19.768106	0.598532	8.787655
3140.340000	502.058961	227.310587	0.289252	19.767832	0.598534	8.787533
3140.360000	502.058961	227.319518	0.289249	19.768609	0.598529	8.787879
3140.380000	502.058961	227.300335	0.289254	19.766940	0.598539	8.787137
3140.400000	502.058961	227.306987	0.289252	19.767519	0.598535	8.787394
3140.420000	502.058961	227.299875	0.289254	19.766900	0.598539	8.787119
3140.440000	502.058961	227.298120	0.289255	19.766748	0.598540	8.787051
3140.460000	502.058961	227.309787	0.289252	19.767762	0.598534	8.787502
3140.480000	502.058961	227.298750	0.289255	19.766803	0.598540	8.787076
3140.500000	502.058961	227.300331	0.289254	19.766940	0.598539	8.787137
3140.520000	502.058961	227.293567	0.289256	19.766352	0.598542	8.786875
3140.540000	502.058961	227.298077	0.289255	19.766744	0.598540	8.787050
3140.560000	502.058961	227.295156	0.289256	19.766490	0.598541	8.786937
3140.580000	502.058961	227.294429	0.289256	19.766427	0.598542	8.786909
3140.600000	502.058961	227.303299	0.289253	19.767198	0.598537	8.787252
3140.620000	502.058961	227.297720	0.289255	19.766713	0.598540	8.787036
3140.640000	502.058961	227.290898	0.289257	19.766120	0.598544	8.786772
3140.660000	502.058961	227.309754	0.289252	19.767760	0.598534	8.787501
3140.680000	502.058961	227.294991	0.289256	19.766476	0.598542	8.786930
3140.700000	502.058961	227.291022	0.289257	19.766131	0.598544	8.786777
3140.720000	502.058961	227.306477	0.289253	19.767475	0.598536	8.787374
3140.740000	502.058961	227.293827	0.289256	19.766374	0.598542	8.786885
3140.760000	502.058961	227.273809	0.289261	19.764634	0.598552	8.786111
3140.780000	502.058961	227.279763	0.289260	19.765151	0.598549	8.786342
3140.800000	502.058961	227.287114	0.289258	19.765791	0.598546	8.786626
3140.820000	502.058961	227.294688	0.289256	19.766449	0.598542	8.786919
3140.840000	502.058961	227.292209	0.289256	19.766234	0.598543	8.786823
3140.860000	502.058961	227.279813	0.289260	19.765156	0.598549	8.786344
3140.880000	502.058961	227.283576	0.289259	19.765483	0.598547	8.786489
3140.900000	502.058961	227.282852	0.289259	19.765420	0.598548	8.786461
3140.920000	502.058961	227.293074	0.289256	19.766309	0.598543	8.786856
3140.940000	502.058961	227.288442	0.289257	19.765906	0.598545	8.786677
3140.960000	502.058961	227.297107	0.289255	19.766660	0.598540	8.787012
3140.980000	502.058961	227.306061	0.289253	19.767438	0.598536	8.787358
3141.000000	502.058961	227.286567	0.289258	19.765743	0.598546	8.786605
3141.020000	502.058961	227.277776	0.289260	19.764979	0.598550	8.786265
3141.040000	502.058880	227.277504	0.289260	19.764955	0.598550	8.786254
3141.060000	502.058961	227.276570	0.289260	19.764874	0.598551	8.786218
3141.080000	502.058961	227.270833	0.289262	19.764375	0.598554	8.785996
3141.100000	502.058961	227.280666	0.289259	19.765230	0.598549	8.786377
3141.120000	502.058961	227.276555	0.289260	19.764872	0.598551	8.786218
3141.140000	502.058961	227.282530	0.289259	19.765392	0.598548	8.786449
3141.160000	502.058961	227.277315	0.289260	19.764939	0.598551	8.786247
3141.180000	502.058961	227.271166	0.289262	19.764404	0.598554	8.786009
3141.200000	502.058961	227.263177	0.289264	19.763709	0.598558	8.785700
3141.220000	502.058961	227.259304	0.289265	19.763372	0.598560	8.785551
3141.240000	502.058961	227.264374	0.289264	19.763813	0.598557	8.785747
3141.260000	502.058961	227.252013	0.289267	19.762738	0.598563	8.785269
3141.280000	502.058961	227.255950	0.289266	19.763081	0.598561	8.785421
3141.300000	502.058961	227.270176	0.289262	19.764318	0.598554	8.785971
3141.320000	502.058961	227.242757	0.289269	19.761933	0.598568	8.784911
3141.340000	502.058961	227.267529	0.289263	19.764087	0.598556	8.785869
3141.360000	502.058961	227.243450	0.289269	19.761994	0.598568	8.784938
3141.380000	502.058961	227.246193	0.289268	19.762232	0.598566	8.785044
3141.400000	502.058961	227.263559	0.289264	19.763742	0.598558	8.785715
3141.420000	502.058961	227.254082	0.289266	19.762918	0.598562	8.785349
3141.440000	502.058961	227.260595	0.289265	19.763484	0.598559	8.785601
3141.460000	502.058961	227.253364	0.289266	19.762856	0.598563	8.785321
3141.480000	502.058961	227.265866	0.289263	19.763943	0.598556	8.785804
3141.500000	502.058961	227.257067	0.289266	19.763178	0.598561	8.785464
3141.520000	502.058961	227.248882	0.289268	19.762466	0.598565	8.785148
3141.540000	502.058961	227.258009	0.289265	19.763260	0.598560	8.785501
3141.560000	502.058961	227.261544	0.289264	19.763567	0.598559	8.785637
3141.580000	502.058961	227.254186	0.289266	19.762927	0.598562	8.785353
3141.600000	502.058961	227.252766	0.289267	19.762804	0.598563	8.785298
3141.620000	502.058961	227.253033	0.289267	19.762827	0.598563	8.785308
3141.640000	502.058961	227.248806	0.289268	19.762459	0.598565	8.785145
3141.660000	502.058961	227.257498	0.289265	19.763215	0.598561	8.785481
3141.680000	502.058961	227.253395	0.289266	19.762858	0.598563	8.785322
3141.700000	502.058961	227.246838	0.289268	19.762288	0.598566	8.785069
3141.720000	502.058961	227.240220	0.289270	19.761713	0.598569	8.784813
3141.740000	502.058961	227.241758	0.289270	19.761846	0.598569	8.784872
3141.760000	502.058961	227.261284	0.289264	19.763544	0.598559	8.785627
3141.780000	502.058961	227.252417	0.289267	19.762773	0.598563	8.785285
3141.800000	502.058961	227.253883	0.289266	19.762901	0.598562	8.785341
3141.820000	502.058961	227.244161	0.289269	19.762055	0.598567	8.784965
3141.840000	502.058961	227.250664	0.289267	19.762621	0.598564	8.785217
3141.860000	502.058961	227.249034	0.289268	19.762479	0.598565	8.785154
3141.880000	502.058961	227.246689	0.289268	19.762275	0.598566	8.785063
3141.900000	502.058961	227.245267	0.289269	19.762151	0.598567	8.785008
3141.920000	502.058961	227.239256	0.289270	19.761629	0.598570	8.784776
3141.940000	502.058961	227.233557	0.289272	19.761133	0.598573	8.784555
3141.960000	502.058961	227.229903	0.289273	19.760815	0.598575	8.784414
3141.980000	502.058961	227.224580	0.289274	19.760352	0.598577	8.784208
3142.000000	502.058961	227.240836	0.289270	19.761766	0.598569	8.784837
3142.020000	502.058961	227.251790	0.289267	19.762719	0.598564	8.785260
3142.040000	502.058961	227.250214	0.289267	19.762582	0.598564	8.785199
3142.060000	502.058961	227.234470	0.289271	19.761213	0.598572	8.784591
3142.080000	502.058961	227.225820	0.289274	19.760460	0.598577	8.784256
3142.100000	502.058961	227.241498	0.289270	19.761824	0.598569	8.784862
3142.120000	502.058961	227.229029	0.289273	19.760739	0.598575	8.784380
3142.140000	502.058961	227.228728	0.289273	19.760713	0.598575	8.784369
3142.160000	502.058961	227.219257	0.289275	19.759890	0.598580	8.784003
3142.180000	502.058961	227.214140	0.289277	19.759445	0.598583	8.783805
3142.200000	502.058961	227.228189	0.289273	19.760666	0.598576	8.784348
3142.220000	502.058961	227.226543	0.289273	19.760523	0.598576	8.784284
3142.240000	502.058961	227.239487	0.289270	19.761649	0.598570	8.784785
3142.260000	502.058961	227.243388	0.289269	19.761988	0.598568	8.784935
3142.280000	502.058961	227.238152	0.289270	19.761533	0.598571	8.784733
3142.300000	502.058961	227.229083	0.289273	19.760744	0.598575	8.784382
3142.320000	502.058961	227.225686	0.289274	19.760449	0.598577	8.784251
3142.340000	502.058961	227.224349	0.289274	19.760332	0.598578	8.784199
3142.360000	502.058961	227.211810	0.289277	19.759242	0.598584	8.783715
3142.380000	502.058961	227.203488	0.289280	19.758518	0.598588	8.783393
3142.400000	502.058961	227.204057	0.289279	19.758568	0.598588	8.783415
3142.420000	502.058961	227.207453	0.289278	19.758863	0.598586	8.783546
3142.440000	502.058961	227.213293	0.289277	19.759371	0.598583	8.783772
3142.460000	502.058961	227.215211	0.289276	19.759538	0.598582	8.783846
3142.480000	502.058961	227.214756	0.289277	19.759498	0.598582	8.783829
3142.500000	502.058961	227.212794	0.289277	19.759328	0.598583	8.783753
3142.520000	502.058961	227.214425	0.289277	19.759469	0.598583	8.783816
3142.540000	502.058961	227.211845	0.289277	19.759245	0.598584	8.783716
3142.560000	502.058961	227.193477	0.289282	19.757648	0.598593	8.783006
3142.580000	502.058961	227.215850	0.289276	19.759593	0.598582	8.783871
3142.600000	502.058961	227.204759	0.289279	19.758629	0.598588	8.783442
3142.620000	502.058961	227.199728	0.289280	19.758191	0.598590	8.783248
3142.640000	502.058961	227.206268	0.289279	19.758760	0.598587	8.783500
3142.660000	502.058961	227.202678	0.289280	19.758448	0.598589	8.783362
3142.680000	502.058961	227.197558	0.289281	19.758003	0.598591	8.783164
3142.700000	502.058961	227.192014	0.289283	19.757520	0.598594	8.782949
3142.720000	502.058961	227.192820	0.289282	19.757590	0.598594	8.782981
3142.740000	502.058961	227.190862	0.289283	19.757420	0.598595	8.782905
3142.760000	502.058961	227.181977	0.289285	19.756648	0.598599	8.782561
3142.780000	502.058961	227.173978	0.289287	19.755952	0.598603	8.782252
3142.800000	502.058961	227.169507	0.289288	19.755563	0.598605	8.782079
3142.820000	502.058961	227.188485	0.289283	19.757214	0.598596	8.782813
3142.840000	502.058961	227.182537	0.289285	19.756696	0.598599	8.782583
3142.860000	502.058961	227.180773	0.289285	19.756543	0.598600	8.782515
3142.880000	502.058961	227.195320	0.289282	19.757808	0.598592	8.783077
3142.900000	502.058961	227.197532	0.289281	19.758000	0.598591	8.783163
3142.920000	502.058961	227.184805	0.289284	19.756894	0.598598	8.782671
3142.940000	502.058961	227.185952	0.289284	19.756993	0.598597	8.782715
3142.960000	502.058961	227.170484	0.289288	19.755648	0.598605	8.782117
3142.980000	502.058961	227.170219	0.289288	19.755625	0.598605	8.782107
3143.000000	502.058961	227.181556	0.289285	19.756611	0.598599	8.782545
3143.020000	502.058961	227.181358	0.289285	19.756594	0.598599	8.782537
3143.040000	502.058961	227.186708	0.289284	19.757059	0.598597	8.782744
3143.060000	502.058961	227.177384	0.289286	19.756248	0.598601	8.782384
3143.080000	502.058961	227.181313	0.289285	19.756590	0.598599	8.782536
3143.100000	502.058961	227.188189	0.289284	19.757188	0.598596	8.782802
3143.120000	502.058961	227.180698	0.289285	19.756536	0.598600	8.782512
3143.140000	502.058961	227.176744	0.289286	19.756193	0.598602	8.782359
3143.160000	502.058961	227.181358	0.289285	19.756594	0.598599	8.782537
3143.180000	502.058961	227.165179	0.289290	19.755187	0.598608	8.781912
3143.200000	502.058961	227.159955	0.289291	19.754732	0.598610	8.781710
3143.220000	502.058961	227.166416	0.289289	19.755294	0.598607	8.781960
3143.240000	502.058961	227.177644	0.289286	19.756271	0.598601	8.782394
3143.260000	502.058961	227.164324	0.289290	19.755112	0.598608	8.781879
3143.280000	502.058961	227.152844	0.289293	19.754114	0.598614	8.781435
3143.300000	502.058961	227.164667	0.289290	19.755142	0.598608	8.781892
3143.320000	502.058961	227.155497	0.289292	19.754345	0.598613	8.781538
3143.340000	502.058961	227.141501	0.289296	19.753128	0.598620	8.780997
3143.360000	502.058961	227.146022	0.289295	19.753521	0.598617	8.781171
3143.380000	502.058961	227.144387	0.289295	19.753379	0.598618	8.781108
3143.400000	502.058961	227.154410	0.289292	19.754250	0.598613	8.781496
3143.420000	502.058961	227.149156	0.289294	19.753793	0.598616	8.781293
3143.440000	502.058961	227.141855	0.289296	19.753158	0.598620	8.781010
3143.460000	502.058961	227.150998	0.289293	19.753953	0.598615	8.781364
3143.480000	502.058961	227.165874	0.289289	19.755247	0.598607	8.781939
3143.500000	502.058961	227.155188	0.289292	19.754318	0.598613	8.781526
3143.520000	502.058961	227.149838	0.289294	19.753853	0.598615	8.781319
3143.540000	502.058961	227.146137	0.289294	19.753531	0.598617	8.781176
3143.560000	502.058961	227.151958	0.289293	19.754037	0.598614	8.781401
3143.580000	502.058961	227.149357	0.289294	19.753811	0.598616	8.781300
3143.600000	502.058961	227.144679	0.289295	19.753404	0.598618	8.781119
3143.620000	502.058961	227.139170	0.289296	19.752925	0.598621	8.780907
3143.640000	502.058961	227.138248	0.289297	19.752845	0.598621	8.780871
3143.660000	502.058961	227.142596	0.289295	19.753223	0.598619	8.781039
3143.680000	502.058961	227.143617	0.289295	19.753312	0.598619	8.781078
3143.700000	502.058880	227.140887	0.289296	19.753074	0.598620	8.780973
3143.720000	502.058961	227.129976	0.289299	19.752125	0.598626	8.780551
3143.740000	502.058961	227.138722	0.289296	19.752886	0.598621	8.780889
3143.760000	502.058961	227.131137	0.289298	19.752226	0.598625	8.780596
3143.780000	502.058961	227.135268	0.289297	19.752586	0.598623	8.780756
3143.800000	502.058961	227.133265	0.289298	19.752411	0.598624	8.780678
3143.820000	502.058961	227.139408	0.289296	19.752946	0.598621	8.780916
3143.840000	502.058961	227.138023	0.289297	19.752825	0.598621	8.780862
3143.860000	502.058961	227.136952	0.289297	19.752732	0.598622	8.780821
3143.880000	502.058961	227.116173	0.289302	19.750925	0.598633	8.780017
3143.900000	502.058961	227.116012	0.289302	19.750911	0.598633	8.780011
3143.920000	502.058961	227.133868	0.289298	19.752464	0.598624	8.780702
3143.940000	502.058961	227.123778	0.289300	19.751586	0.598629	8.780311
3143.960000	502.058961	227.099206	0.289307	19.749449	0.598641	8.779362
3143.980000	502.058961	227.119164	0.289302	19.751185	0.598631	8.780133
3144.000000	502.058961	227.115293	0.289303	19.750848	0.598633	8.779983
3144.020000	502.058961	227.096170	0.289308	19.749185	0.598643	8.779244
3144.040000	502.058961	227.108591	0.289304	19.750266	0.598636	8.779724
3144.060000	502.058880	227.094849	0.289308	19.749071	0.598643	8.779193
3144.080000	502.058961	227.100464	0.289306	19.749559	0.598641	8.779410
3144.100000	502.058961	227.106101	0.289305	19.750049	0.598638	8.779628
3144.120000	502.058961	227.105560	0.289305	19.750002	0.598638	8.779607
3144.140000	502.058961	227.087061	0.289310	19.748393	0.598647	8.778892
3144.160000	502.058961	227.080626	0.289312	19.747834	0.598651	8.778643
3144.180000	502.058961	227.084713	0.289311	19.748189	0.598649	8.778801
3144.200000	502.058961	227.093224	0.289308	19.748929	0.598644	8.779130
3144.220000	502.058961	227.079935	0.289312	19.747774	0.598651	8.778617
3144.240000	502.058961	227.071838	0.289314	19.747069	0.598655	8.778304
3144.260000	502.058961	227.075823	0.289313	19.747416	0.598653	8.778458
3144.280000	502.058961	227.062206	0.289316	19.746232	0.598660	8.777931
3144.300000	502.058961	227.084485	0.289311	19.748169	0.598649	8.778792
3144.320000	502.058961	227.072364	0.289314	19.747115	0.598655	8.778324
3144.340000	502.058961	227.077229	0.289313	19.747538	0.598652	8.778512
3144.360000	502.058961	227.068282	0.289315	19.746760	0.598657	8.778166
3144.380000	502.058961	227.061864	0.289317	19.746202	0.598660	8.777918
3144.400000	502.058961	227.074557	0.289313	19.747306	0.598654	8.778409
3144.420000	502.058961	227.065991	0.289315	19.746561	0.598658	8.778078
3144.440000	502.058961	227.072208	0.289314	19.747102	0.598655	8.778318
3144.460000	502.058961	227.063117	0.289316	19.746311	0.598660	8.777966
3144.480000	502.058961	227.066483	0.289315	19.746604	0.598658	8.778097
3144.500000	502.058961	227.064158	0.289316	19.746402	0.598659	8.778007
3144.520000	502.058961	227.067418	0.289315	19.746685	0.598657	8.778133
3144.540000	502.058961	227.065573	0.289316	19.746525	0.598658	8.778061
3144.560000	502.058961	227.060557	0.289317	19.746088	0.598661	8.777867
3144.580000	502.058961	227.061611	0.289317	19.746180	0.598660	8.777908
3144.600000	502.058961	227.058130	0.289317	19.745877	0.598662	8.777774
3144.620000	502.058961	227.047967	0.289320	19.744994	0.598667	8.777381
3144.640000	502.058961	227.045053	0.289321	19.744740	0.598669	8.777268
3144.660000	502.058961	227.050930	0.289319	19.745251	0.598666	8.777495
3144.680000	502.058961	227.057315	0.289318	19.745806	0.598663	8.777742
3144.700000	502.058961	227.058863	0.289317	19.745941	0.598662	8.777802
3144.720000	502.058961	227.064834	0.289316	19.746460	0.598659	8.778033
3144.740000	502.058961	227.047092	0.289320	19.744917	0.598668	8.777347
3144.760000	502.058961	227.052578	0.289319	19.745395	0.598665	8.777559
3144.780000	502.058961	227.042438	0.289322	19.744513	0.598670	8.777167
3144.800000	502.058880	227.050395	0.289319	19.745205	0.598666	8.777475
3144.820000	502.058961	227.054876	0.289318	19.745594	0.598664	8.777648
3144.840000	502.058961	227.053702	0.289319	19.745492	0.598664	8.777602
3144.860000	502.058961	227.040197	0.289322	19.744318	0.598671	8.777080
3144.880000	502.058961	227.052662	0.289319	19.745402	0.598665	8.777562
3144.900000	502.058961	227.049120	0.289320	19.745094	0.598667	8.777425
3144.920000	502.058961	227.053379	0.289319	19.745464	0.598665	8.777590
3144.940000	502.058961	227.044688	0.289321	19.744708	0.598669	8.777254
3144.960000	502.058961	227.052199	0.289319	19.745362	0.598665	8.777544
3144.980000	502.058961	227.041082	0.289322	19.744395	0.598671	8.777115
3145.000000	502.058961	227.047052	0.289320	19.744914	0.598668	8.777345
3145.020000	502.058961	227.041885	0.289322	19.744465	0.598670	8.777146
3145.040000	502.058961	227.020979	0.289327	19.742647	0.598681	8.776337
3145.060000	502.058961	227.038116	0.289323	19.744137	0.598672	8.777000
3145.080000	502.058961	227.031657	0.289324	19.743575	0.598676	8.776750
3145.100000	502.058961	227.030180	0.289325	19.743447	0.598676	8.776693
3145.120000	502.058961	227.021069	0.289327	19.742654	0.598681	8.776341
3145.140000	502.058961	227.025517	0.289326	19.743041	0.598679	8.776513
3145.160000	502.058961	227.024679	0.289326	19.742968	0.598679	8.776480
3145.180000	502.058961	227.033711	0.289324	19.743754	0.598675	8.776830
3145.200000	502.058961	227.028811	0.289325	19.743328	0.598677	8.776640
3145.220000	502.058961	227.024823	0.289326	19.742981	0.598679	8.776486
3145.240000	502.058961	227.032383	0.289324	19.743638	0.598675	8.776778
3145.260000	502.058961	227.037460	0.289323	19.744080	0.598673	8.776975
3145.280000	502.058961	227.027564	0.289325	19.743219	0.598678	8.776592
3145.300000	502.058961	227.032072	0.289324	19.743611	0.598675	8.776766
3145.320000	502.058961	227.043798	0.289321	19.744631	0.598669	8.777220
3145.340000	502.058961	227.033974	0.289324	19.743777	0.598674	8.776840
3145.360000	502.058961	227.021985	0.289327	19.742734	0.598681	8.776376
3145.380000	502.058961	227.030193	0.289325	19.743448	0.598676	8.776694
3145.400000	502.058961	227.026541	0.289326	19.743130	0.598678	8.776552
3145.420000	502.058961	227.043460	0.289321	19.744602	0.598670	8.777206
3145.440000	502.058961	227.037739	0.289323	19.744104	0.598673	8.776985
3145.460000	502.058961	227.032556	0.289324	19.743653	0.598675	8.776785
3145.480000	502.058961	227.031866	0.289324	19.743593	0.598676	8.776758
3145.500000	502.058961	227.034287	0.289324	19.743804	0.598674	8.776852
3145.520000	502.058961	227.034695	0.289324	19.743839	0.598674	8.776868
3145.540000	502.058961	227.023877	0.289326	19.742899	0.598680	8.776449
3145.560000	502.058961	227.020280	0.289327	19.742586	0.598681	8.776310
3145.580000	502.058961	227.016873	0.289328	19.742289	0.598683	8.776179
3145.600000	502.058961	227.006275	0.289331	19.741368	0.598689	8.775769
3145.620000	502.058961	227.030504	0.289325	19.743475	0.598676	8.776706
3145.640000	502.058961	227.016782	0.289328	19.742282	0.598683	8.776175
3145.660000	502.058961	227.019754	0.289328	19.742540	0.598682	8.776290
3145.680000	502.058961	227.014916	0.289329	19.742119	0.598684	8.776103
3145.700000	502.058961	227.007276	0.289331	19.741455	0.598688	8.775808
3145.720000	502.058961	227.002223	0.289332	19.741015	0.598691	8.775612
3145.740000	502.058961	227.012358	0.289329	19.741897	0.598685	8.776004
3145.760000	502.058961	227.010759	0.289330	19.741758	0.598686	8.775942
3145.780000	502.058961	227.030089	0.289325	19.743439	0.598676	8.776690
3145.800000	502.058961	227.007985	0.289331	19.741517	0.598688	8.775835
3145.820000	502.058961	227.015860	0.289329	19.742201	0.598684	8.776139
3145.840000	502.058961	227.016139	0.289328	19.742226	0.598684	8.776150
3145.860000	502.058961	227.008996	0.289330	19.741604	0.598687	8.775874
3145.880000	502.058961	226.999292	0.289333	19.740761	0.598692	8.775499
3145.900000	502.058961	226.997557	0.289333	19.740610	0.598693	8.775432
3145.920000	502.058961	226.994510	0.289334	19.740345	0.598695	8.775314
3145.940000	502.058961	227.002130	0.289332	19.741007	0.598691	8.775609
3145.960000	502.058961	226.997874	0.289333	19.740637	0.598693	8.775444
3145.980000	502.058961	227.011957	0.289330	19.741862	0.598686	8.775989
3146.000000	502.058961	227.009567	0.289330	19.741654	0.598687	8.775896
3146.020000	502.058961	227.012514	0.289329	19.741910	0.598685	8.776010
3146.040000	502.058961	226.996458	0.289334	19.740514	0.598694	8.775389
3146.060000	502.058961	227.007178	0.289331	19.741446	0.598688	8.775804
3146.080000	502.058961	227.006681	0.289331	19.741403	0.598688	8.775785
3146.100000	502.058961	227.009145	0.289330	19.741617	0.598687	8.775880
3146.120000	502.058961	227.002108	0.289332	19.741005	0.598691	8.775608
3146.140000	502.058961	227.004582	0.289331	19.741221	0.598689	8.775704
3146.160000	502.058961	227.007732	0.289331	19.741495	0.598688	8.775825
3146.180000	502.058961	227.009867	0.289330	19.741680	0.598687	8.775908
3146.200000	502.058961	227.009677	0.289330	19.741664	0.598687	8.775900
3146.220000	502.058961	226.995976	0.289334	19.740472	0.598694	8.775371
3146.240000	502.058961	227.007051	0.289331	19.741435	0.598688	8.775799
3146.260000	502.058961	226.997589	0.289333	19.740612	0.598693	8.775433
3146.280000	502.058961	227.005069	0.289331	19.741263	0.598689	8.775722
3146.300000	502.058961	226.977793	0.289338	19.738891	0.598703	8.774668
3146.320000	502.058961	226.993985	0.289334	19.740299	0.598695	8.775294
3146.340000	502.058961	226.985152	0.289337	19.739531	0.598699	8.774952
3146.360000	502.058961	227.002389	0.289332	19.741030	0.598691	8.775619
3146.380000	502.058961	226.991679	0.289335	19.740098	0.598696	8.775205
3146.400000	502.058961	227.001243	0.289332	19.740930	0.598691	8.775574
3146.420000	502.058961	226.988572	0.289336	19.739828	0.598698	8.775085
3146.440000	502.058961	227.010289	0.289330	19.741717	0.598687	8.775924
3146.460000	502.058961	226.986125	0.289336	19.739615	0.598699	8.774990
3146.480000	502.058961	226.982994	0.289337	19.739343	0.598700	8.774869
3146.500000	502.058961	226.990430	0.289335	19.739990	0.598697	8.775156
3146.520000	502.058961	226.982035	0.289337	19.739260	0.598701	8.774832
3146.540000	502.058961	226.991152	0.289335	19.740053	0.598696	8.775184
3146.560000	502.058961	227.000011	0.289333	19.740823	0.598692	8.775527
3146.580000	502.058961	226.975425	0.289339	19.738685	0.598704	8.774576
3146.600000	502.058961	226.978923	0.289338	19.738989	0.598702	8.774712
3146.620000	502.058961	226.974755	0.289339	19.738627	0.598705	8.774550
3146.640000	502.058961	226.976353	0.289339	19.738766	0.598704	8.774612
3146.660000	502.058961	226.983012	0.289337	19.739345	0.598700	8.774870
3146.680000	502.058961	226.978745	0.289338	19.738974	0.598703	8.774705
3146.700000	502.058961	226.976781	0.289339	19.738803	0.598704	8.774629
3146.720000	502.058961	226.980691	0.289338	19.739143	0.598702	8.774780
3146.740000	502.058961	226.962786	0.289342	19.737586	0.598711	8.774088
3146.760000	502.058961	226.964445	0.289342	19.737730	0.598710	8.774152
3146.780000	502.058961	226.956181	0.289344	19.737011	0.598714	8.773832
3146.800000	502.058961	226.959963	0.289343	19.737340	0.598712	8.773979
3146.820000	502.058961	226.975755	0.289339	19.738714	0.598704	8.774589
3146.840000	502.058961	226.961508	0.289343	19.737475	0.598711	8.774038
3146.860000	502.058961	226.966364	0.289341	19.737897	0.598709	8.774226
3146.880000	502.058961	226.966033	0.289342	19.737868	0.598709	8.774213
3146.900000	502.058961	226.961517	0.289343	19.737476	0.598711	8.774039
3146.920000	502.058961	226.960415	0.289343	19.737380	0.598712	8.773996
3146.940000	502.058961	226.965484	0.289342	19.737820	0.598709	8.774192
3146.960000	502.058961	226.961552	0.289343	19.737479	0.598711	8.774040
3146.980000	502.058961	226.964542	0.289342	19.737739	0.598710	8.774156
3147.000000	502.058961	226.974587	0.289339	19.738612	0.598705	8.774544
3147.020000	502.058961	226.958900	0.289343	19.737248	0.598713	8.773937
3147.040000	502.058961	226.976913	0.289339	19.738814	0.598703	8.774634
3147.060000	502.058961	226.966301	0.289341	19.737892	0.598709	8.774224
3147.080000	502.058961	226.965589	0.289342	19.737830	0.598709	8.774196
3147.100000	502.058961	226.962346	0.289343	19.737548	0.598711	8.774071
3147.120000	502.058961	226.965059	0.289342	19.737783	0.598710	8.774176
3147.140000	502.058961	226.966711	0.289341	19.737927	0.598709	8.774239
3147.160000	502.058961	226.971850	0.289340	19.738374	0.598706	8.774438
3147.180000	502.058961	226.960174	0.289343	19.737359	0.598712	8.773987
3147.200000	502.058961	226.964369	0.289342	19.737723	0.598710	8.774149
3147.220000	502.058961	226.963579	0.289342	19.737655	0.598710	8.774118
3147.240000	502.058961	226.965515	0.289342	19.737823	0.598709	8.774193
3147.260000	502.058961	226.939876	0.289348	19.735594	0.598722	8.773202
3147.280000	502.058961	226.947222	0.289346	19.736232	0.598719	8.773486
3147.300000	502.058961	226.960322	0.289343	19.737372	0.598712	8.773992
3147.320000	502.058961	226.958792	0.289343	19.737239	0.598713	8.773933
3147.340000	502.058880	226.948486	0.289346	19.736342	0.598718	8.773535
3147.360000	502.058961	226.959197	0.289343	19.737274	0.598713	8.773949
3147.380000	502.058961	226.949754	0.289346	19.736453	0.598717	8.773584
3147.400000	502.058961	226.948542	0.289346	19.736347	0.598718	8.773537
3147.420000	502.058961	226.958676	0.289343	19.737228	0.598713	8.773929
3147.440000	502.058961	226.958784	0.289343	19.737238	0.598713	8.773933
3147.460000	502.058961	226.953122	0.289345	19.736745	0.598716	8.773714
3147.480000	502.058961	226.954389	0.289345	19.736856	0.598715	8.773763
3147.500000	502.058961	226.964693	0.289342	19.737752	0.598710	8.774161
3147.520000	502.058961	226.939704	0.289348	19.735579	0.598722	8.773195
3147.540000	502.058961	226.946200	0.289347	19.736143	0.598719	8.773447
3147.560000	502.058961	226.956183	0.289344	19.737012	0.598714	8.773832
3147.580000	502.058961	226.954225	0.289345	19.736841	0.598715	8.773757
3147.600000	502.058961	226.959551	0.289343	19.737305	0.598712	8.773963
3147.620000	502.058961	226.926433	0.289352	19.734424	0.598729	8.772682
3147.640000	502.058961	226.942822	0.289348	19.735850	0.598721	8.773316
3147.660000	502.058961	226.941950	0.289348	19.735774	0.598721	8.773282
3147.680000	502.058961	226.938618	0.289349	19.735484	0.598723	8.773153
3147.700000	502.058961	226.945697	0.289347	19.736100	0.598719	8.773427
3147.720000	502.058961	226.946206	0.289347	19.736144	0.598719	8.773447
3147.740000	502.058961	226.933773	0.289350	19.735063	0.598725	8.772966
3147.760000	502.058961	226.945574	0.289347	19.736089	0.598719	8.773422
3147.780000	502.058961	226.953108	0.289345	19.736744	0.598716	8.773714
3147.800000	502.058961	226.949810	0.289346	19.736457	0.598717	8.773586
3147.820000	502.058961	226.932309	0.289350	19.734935	0.598726	8.772910
3147.840000	502.058961	226.933545	0.289350	19.735043	0.598726	8.772957
3147.860000	502.058961	226.937773	0.289349	19.735411	0.598723	8.773121
3147.880000	502.058961	226.929359	0.289351	19.734679	0.598728	8.772796
3147.900000	502.058961	226.944887	0.289347	19.736029	0.598720	8.773396
3147.920000	502.058961	226.927718	0.289352	19.734536	0.598729	8.772732
3147.940000	502.058961	226.934082	0.289350	19.735090	0.598725	8.772978
3147.960000	502.058961	226.931309	0.289351	19.734848	0.598727	8.772871
3147.980000	502.058961	226.938562	0.289349	19.735479	0.598723	8.773151
3148.000000	502.058961	226.936995	0.289349	19.735343	0.598724	8.773091
3148.020000	502.058961	226.924617	0.289352	19.734267	0.598730	8.772612
3148.040000	502.058961	226.924050	0.289353	19.734217	0.598730	8.772590
3148.060000	502.058961	226.917043	0.289354	19.733608	0.598734	8.772319
3148.080000	502.058961	226.930611	0.289351	19.734788	0.598727	8.772844
3148.100000	502.058961	226.936895	0.289349	19.735334	0.598724	8.773087
3148.120000	502.058961	226.933517	0.289350	19.735041	0.598726	8.772956
3148.140000	502.058961	226.921471	0.289353	19.733993	0.598732	8.772491
3148.160000	502.058961	226.920573	0.289353	19.733915	0.598732	8.772456
3148.180000	502.058961	226.921779	0.289353	19.734020	0.598732	8.772502
3148.200000	502.058961	226.933510	0.289350	19.735040	0.598726	8.772956
3148.220000	502.058961	226.938050	0.289349	19.735435	0.598723	8.773131
3148.240000	502.058961	226.924157	0.289353	19.734227	0.598730	8.772594
3148.260000	502.058961	226.927547	0.289352	19.734521	0.598729	8.772725
3148.280000	502.058961	226.928946	0.289351	19.734643	0.598728	8.772780
3148.300000	502.058961	226.921686	0.289353	19.734012	0.598732	8.772499
3148.320000	502.058961	226.921227	0.289353	19.733972	0.598732	8.772481
3148.340000	502.058961	226.912993	0.289355	19.733256	0.598736	8.772163
3148.360000	502.058961	226.906549	0.289357	19.732695	0.598739	8.771914
3148.380000	502.058961	226.916182	0.289355	19.733533	0.598734	8.772286
3148.400000	502.058961	226.923172	0.289353	19.734141	0.598731	8.772556
3148.420000	502.058961	226.922877	0.289353	19.734115	0.598731	8.772545
3148.440000	502.058961	226.931550	0.289351	19.734869	0.598727	8.772880
3148.460000	502.058961	226.917470	0.289354	19.733645	0.598734	8.772336
3148.480000	502.058961	226.908222	0.289357	19.732841	0.598738	8.771978
3148.500000	502.058961	226.924650	0.289352	19.734269	0.598730	8.772613
3148.520000	502.058961	226.912157	0.289356	19.733183	0.598736	8.772131
3148.540000	502.058961	226.911839	0.289356	19.733155	0.598737	8.772118
3148.560000	502.058961	226.915662	0.289355	19.733488	0.598735	8.772266
3148.580000	502.058961	226.916502	0.289355	19.733561	0.598734	8.772298
3148.600000	502.058961	226.905993	0.289357	19.732647	0.598740	8.771892
3148.620000	502.058961	226.912751	0.289355	19.733235	0.598736	8.772153
3148.640000	502.058961	226.916981	0.289354	19.733602	0.598734	8.772317
3148.660000	502.058961	226.914382	0.289355	19.733376	0.598735	8.772216
3148.680000	502.058961	226.908096	0.289357	19.732830	0.598739	8.771973
3148.700000	502.058961	226.902863	0.289358	19.732375	0.598741	8.771771
3148.720000	502.058961	226.904673	0.289358	19.732532	0.598740	8.771841
3148.740000	502.058961	226.899531	0.289359	19.732085	0.598743	8.771642
3148.760000	502.058961	226.910987	0.289356	19.733081	0.598737	8.772085
3148.780000	502.058961	226.908223	0.289357	19.732841	0.598738	8.771978
3148.800000	502.058961	226.899299	0.289359	19.732065	0.598743	8.771633
3148.820000	502.058961	226.896023	0.289360	19.731780	0.598745	8.771507
3148.840000	502.058961	226.903678	0.289358	19.732446	0.598741	8.771803
3148.860000	502.058880	226.904941	0.289357	19.732555	0.598740	8.771852
3148.880000	502.058961	226.897809	0.289359	19.731935	0.598744	8.771576
3148.900000	502.058961	226.890870	0.289361	19.731332	0.598747	8.771308
3148.920000	502.058961	226.884486	0.289363	19.730777	0.598751	8.771061
3148.940000	502.058961	226.901494	0.289358	19.732256	0.598742	8.771718
3148.960000	502.058961	226.886568	0.289362	19.730958	0.598749	8.771141
3148.980000	502.058961	226.904898	0.289358	19.732552	0.598740	8.771850
3149.000000	502.058961	226.884316	0.289363	19.730762	0.598751	8.771054
3149.020000	502.058961	226.878023	0.289365	19.730214	0.598754	8.770811
3149.040000	502.058961	226.878370	0.289364	19.730245	0.598754	8.770824
3149.060000	502.058961	226.871945	0.289366	19.729686	0.598757	8.770576
3149.080000	502.058961	226.875890	0.289365	19.730029	0.598755	8.770728
3149.100000	502.058961	226.877466	0.289365	19.730166	0.598754	8.770789
3149.120000	502.058961	226.879748	0.289364	19.730365	0.598753	8.770878
3149.140000	502.058961	226.879512	0.289364	19.730344	0.598753	8.770868
3149.160000	502.058961	226.871922	0.289366	19.729684	0.598757	8.770575
3149.180000	502.058961	226.877473	0.289365	19.730167	0.598754	8.770790
3149.200000	502.058961	226.873682	0.289366	19.729837	0.598756	8.770643
3149.220000	502.058961	226.881974	0.289364	19.730558	0.598752	8.770964
3149.240000	502.058961	226.873790	0.289366	19.729846	0.598756	8.770647
3149.260000	502.058961	226.867879	0.289367	19.729332	0.598759	8.770419
3149.280000	502.058961	226.863719	0.289368	19.728971	0.598761	8.770258
3149.300000	502.058961	226.869784	0.289367	19.729498	0.598758	8.770492
3149.320000	502.058961	226.862047	0.289369	19.728825	0.598762	8.770193
3149.340000	502.058961	226.871284	0.289366	19.729628	0.598757	8.770550
3149.360000	502.058961	226.858400	0.289370	19.728508	0.598764	8.770052
3149.380000	502.058961	226.855812	0.289370	19.728283	0.598765	8.769952
3149.400000	502.058961	226.861863	0.289369	19.728809	0.598762	8.770186
3149.420000	502.058961	226.857820	0.289370	19.728458	0.598764	8.770030
3149.440000	502.058961	226.848335	0.289372	19.727633	0.598769	8.769663
3149.460000	502.058961	226.854999	0.289371	19.728212	0.598766	8.769921
3149.480000	502.058961	226.853402	0.289371	19.728073	0.598766	8.769859
3149.500000	502.058961	226.849559	0.289372	19.727739	0.598768	8.769711
3149.520000	502.058961	226.854774	0.289371	19.728193	0.598766	8.769912
3149.540000	502.058961	226.843400	0.289374	19.727204	0.598771	8.769472
3149.560000	502.058961	226.841593	0.289374	19.727046	0.598772	8.769403
3149.580000	502.058961	226.849840	0.289372	19.727764	0.598768	8.769721
3149.600000	502.058961	226.855565	0.289370	19.728261	0.598765	8.769943
3149.620000	502.058961	226.859062	0.289370	19.728566	0.598763	8.770078
3149.640000	502.058961	226.861646	0.289369	19.728790	0.598762	8.770178
3149.660000	502.058961	226.851173	0.289372	19.727880	0.598768	8.769773
3149.680000	502.058961	226.860790	0.289369	19.728716	0.598763	8.770145
3149.700000	502.058961	226.851784	0.289371	19.727933	0.598767	8.769797
3149.720000	502.058961	226.860481	0.289369	19.728689	0.598763	8.770133
3149.740000	502.058961	226.864832	0.289368	19.729067	0.598761	8.770301
3149.760000	502.058961	226.851263	0.289372	19.727887	0.598767	8.769776
3149.780000	502.058880	226.828576	0.289377	19.725914	0.598779	8.768899
3149.800000	502.058961	226.842071	0.289374	19.727088	0.598772	8.769421
3149.820000	502.058961	226.852926	0.289371	19.728032	0.598767	8.769841
3149.840000	502.058961	226.829687	0.289377	19.726011	0.598778	8.768942
3149.860000	502.058961	226.844399	0.289373	19.727290	0.598771	8.769511
3149.880000	502.058961	226.851795	0.289371	19.727934	0.598767	8.769797
3149.900000	502.058961	226.846057	0.289373	19.727435	0.598770	8.769575
3149.920000	502.058961	226.833485	0.289376	19.726341	0.598777	8.769089
3149.940000	502.058961	226.835667	0.289376	19.726531	0.598775	8.769173
3149.960000	502.058961	226.841380	0.289374	19.727028	0.598772	8.769394
3149.980000	502.058961	226.842274	0.289374	19.727106	0.598772	8.769429
3150.000000	502.058961	226.832884	0.289376	19.726289	0.598777	8.769066
3150.020000	502.058961	226.845911	0.289373	19.727422	0.598770	8.769570
3150.040000	502.058961	226.828912	0.289377	19.725944	0.598779	8.768912
3150.060000	502.058961	226.842978	0.289374	19.727167	0.598772	8.769456
3150.080000	502.058961	226.843660	0.289374	19.727226	0.598771	8.769482
3150.100000	502.058961	226.843047	0.289374	19.727173	0.598772	8.769459
3150.120000	502.058961	226.827427	0.289378	19.725814	0.598780	8.768855
3150.140000	502.058961	226.831541	0.289377	19.726172	0.598778	8.769014
3150.159000	502.058961	226.841775	0.289374	19.727062	0.598772	8.769410
3150.179000	502.058961	226.841666	0.289374	19.727053	0.598772	8.769405
3150.199000	502.058961	226.829595	0.289377	19.726003	0.598778	8.768939
3150.219000	502.058961	226.816025	0.289381	19.724823	0.598785	8.768414
3150.239000	502.058961	226.843950	0.289373	19.727251	0.598771	8.769494
3150.259000	502.058961	226.838837	0.289375	19.726807	0.598774	8.769296
3150.279000	502.058961	226.839066	0.289375	19.726827	0.598774	8.769305
3150.299000	502.058961	226.827088	0.289378	19.725785	0.598780	8.768842
3150.319000	502.058961	226.836585	0.289375	19.726611	0.598775	8.769209
3150.339000	502.058961	226.809390	0.289382	19.724246	0.598789	8.768158
3150.359000	502.058961	226.824793	0.289378	19.725585	0.598781	8.768753
3150.379000	502.058961	226.826768	0.289378	19.725757	0.598780	8.768829
3150.399000	502.058961	226.830829	0.289377	19.726110	0.598778	8.768986
3150.419000	502.058961	226.835364	0.289376	19.726505	0.598776	8.769162
3150.439000	502.058961	226.835245	0.289376	19.726494	0.598776	8.769157
3150.459000	502.058961	226.830488	0.289377	19.726081	0.598778	8.768973
3150.479000	502.058880	226.834687	0.289376	19.726446	0.598776	8.769136
3150.499000	502.058961	226.836218	0.289375	19.726579	0.598775	8.769195
3150.519000	502.058961	226.831886	0.289377	19.726202	0.598777	8.769027
3150.539000	502.058961	226.823889	0.289379	19.725507	0.598781	8.768718
3150.559000	502.058961	226.810635	0.289382	19.724354	0.598788	8.768206
3150.579000	502.058961	226.821325	0.289379	19.725284	0.598783	8.768619
3150.599000	502.058961	226.809687	0.289382	19.724272	0.598789	8.768169
3150.619000	502.058880	226.817576	0.289380	19.724958	0.598785	8.768474
3150.639000	502.058961	226.820354	0.289380	19.725199	0.598783	8.768581
3150.659000	502.058961	226.803772	0.289384	19.723757	0.598792	8.767940
3150.679000	502.058961	226.808576	0.289383	19.724175	0.598789	8.768126
3150.699000	502.058961	226.808488	0.289383	19.724167	0.598789	8.768123
3150.719000	502.058961	226.811725	0.289382	19.724449	0.598788	8.768248
3150.739000	502.058961	226.806267	0.289383	19.723974	0.598790	8.768037
3150.759000	502.058961	226.820891	0.289379	19.725246	0.598783	8.768602
3150.779000	502.058880	226.810619	0.289382	19.724353	0.598788	8.768205
3150.799000	502.058961	226.806566	0.289383	19.724000	0.598790	8.768048
3150.819000	502.058961	226.806676	0.289383	19.724010	0.598790	8.768053
3150.839000	502.058961	226.823128	0.289379	19.725441	0.598782	8.768689
3150.859000	502.058961	226.810096	0.289382	19.724307	0.598788	8.768185
3150.879000	502.058961	226.819762	0.289380	19.725148	0.598783	8.768559
3150.899000	502.058961	226.815350	0.289381	19.724764	0.598786	8.768388
3150.919000	502.058961	226.808153	0.289383	19.724138	0.598789	8.768110
3150.939000	502.058961	226.815767	0.289381	19.724801	0.598786	8.768404
3150.959000	502.058961	226.812493	0.289382	19.724516	0.598787	8.768278
3150.979000	502.058961	226.815431	0.289381	19.724771	0.598786	8.768391
3150.999000	502.058961	226.803547	0.289384	19.723738	0.598792	8.767932
3151.019000	502.058961	226.795803	0.289386	19.723064	0.598796	8.767632
3151.039000	502.058961	226.807916	0.289383	19.724118	0.598790	8.768101
3151.059000	502.058961	226.804185	0.289384	19.723793	0.598791	8.767956
3151.079000	502.058961	226.795868	0.289386	19.723070	0.598796	8.767635
3151.099000	502.058961	226.801000	0.289385	19.723516	0.598793	8.767833
3151.119000	502.058961	226.794626	0.289386	19.722962	0.598796	8.767587
3151.139000	502.058961	226.786423	0.289388	19.722249	0.598800	8.767270
3151.159000	502.058961	226.796821	0.289386	19.723153	0.598795	8.767672
3151.179000	502.058961	226.797634	0.289386	19.723224	0.598795	8.767703
3151.199000	502.058880	226.797832	0.289385	19.723241	0.598795	8.767711
3151.219000	502.058961	226.777610	0.289391	19.721482	0.598805	8.766929
3151.239000	502.058961	226.794537	0.289386	19.722954	0.598796	8.767583
3151.259000	502.058961	226.780786	0.289390	19.721758	0.598803	8.767052
3151.279000	502.058961	226.777699	0.289391	19.721490	0.598805	8.766933
3151.299000	502.058961	226.777804	0.289391	19.721499	0.598805	8.766937
3151.319000	502.058961	226.785632	0.289389	19.722180	0.598801	8.767239
3151.339000	502.058880	226.776869	0.289391	19.721418	0.598805	8.766900
3151.359000	502.058961	226.779502	0.289390	19.721647	0.598804	8.767002
3151.379000	502.058961	226.771450	0.289392	19.720947	0.598808	8.766691
3151.399000	502.058961	226.771897	0.289392	19.720985	0.598808	8.766708
3151.419000	502.058961	226.777467	0.289391	19.721470	0.598805	8.766924
3151.439000	502.058961	226.781852	0.289390	19.721851	0.598803	8.767093
3151.459000	502.058961	226.759262	0.289396	19.719887	0.598814	8.766220
3151.479000	502.058961	226.769010	0.289393	19.720734	0.598809	8.766597
3151.499000	502.058961	226.772839	0.289392	19.721067	0.598807	8.766745
3151.519000	502.058961	226.766119	0.289394	19.720483	0.598811	8.766485
3151.539000	502.058961	226.762340	0.289395	19.720154	0.598813	8.766339
3151.559000	502.058961	226.754840	0.289397	19.719502	0.598817	8.766049
3151.579000	502.058961	226.768001	0.289393	19.720647	0.598810	8.766558
3151.599000	502.058961	226.764338	0.289394	19.720328	0.598812	8.766416
3151.619000	502.058961	226.764136	0.289394	19.720310	0.598812	8.766408
3151.639000	502.058961	226.762427	0.289395	19.720162	0.598813	8.766342
3151.659000	502.058961	226.758134	0.289396	19.719789	0.598815	8.766176
3151.679000	502.058961	226.757800	0.289396	19.719759	0.598815	8.766163
3151.699000	502.058961	226.764507	0.289394	19.720343	0.598812	8.766423
3151.719000	502.058961	226.747691	0.289399	19.718880	0.598820	8.765772
3151.739000	502.058961	226.754104	0.289397	19.719438	0.598817	8.766020
3151.759000	502.058961	226.754200	0.289397	19.719446	0.598817	8.766024
3151.779000	502.058961	226.755884	0.289396	19.719593	0.598816	8.766089
3151.799000	502.058961	226.742815	0.289400	19.718456	0.598823	8.765584
3151.819000	502.058961	226.757670	0.289396	19.719748	0.598815	8.766158
3151.839000	502.058961	226.749561	0.289398	19.719043	0.598819	8.765845
3151.859000	502.058961	226.750055	0.289398	19.719086	0.598819	8.765864
3151.879000	502.058961	226.754123	0.289397	19.719440	0.598817	8.766021
3151.899000	502.058961	226.759927	0.289395	19.719944	0.598814	8.766245
3151.919000	502.058961	226.746358	0.289399	19.718764	0.598821	8.765721
3151.939000	502.058961	226.742039	0.289400	19.718389	0.598823	8.765554
3151.959000	502.058961	226.747305	0.289399	19.718847	0.598820	8.765758
3151.979000	502.058961	226.746217	0.289399	19.718752	0.598821	8.765715
3151.999000	502.058961	226.739767	0.289401	19.718191	0.598824	8.765466
3152.019000	502.058961	226.751414	0.289398	19.719204	0.598818	8.765916
3152.039000	502.058961	226.748912	0.289398	19.718987	0.598820	8.765820
3152.059000	502.058961	226.741759	0.289400	19.718364	0.598823	8.765543
3152.079000	502.058961	226.747027	0.289399	19.718823	0.598821	8.765747
3152.099000	502.058961	226.737912	0.289401	19.718030	0.598825	8.765394
3152.119000	502.058961	226.732359	0.289403	19.717547	0.598828	8.765180
3152.139000	502.058961	226.738296	0.289401	19.718063	0.598825	8.765409
3152.159000	502.058961	226.729494	0.289403	19.717298	0.598829	8.765069
3152.179000	502.058961	226.735676	0.289402	19.717835	0.598826	8.765308
3152.199000	502.058961	226.739729	0.289401	19.718188	0.598824	8.765465
3152.219000	502.058961	226.735205	0.289402	19.717794	0.598827	8.765290
3152.239000	502.058961	226.735297	0.289402	19.717803	0.598826	8.765293
3152.259000	502.058961	226.733340	0.289402	19.717632	0.598827	8.765218
3152.279000	502.058961	226.727452	0.289404	19.717120	0.598830	8.764990
3152.299000	502.058961	226.728891	0.289404	19.717245	0.598830	8.765046
3152.319000	502.058961	226.732448	0.289403	19.717555	0.598828	8.765183
3152.339000	502.058961	226.716033	0.289407	19.716127	0.598836	8.764549
3152.359000	502.058961	226.734142	0.289402	19.717702	0.598827	8.765249
3152.379000	502.058961	226.727521	0.289404	19.717126	0.598830	8.764993
3152.399000	502.058961	226.717532	0.289406	19.716258	0.598836	8.764607
3152.419000	502.058880	226.716064	0.289407	19.716130	0.598836	8.764550
3152.439000	502.058961	226.720733	0.289406	19.716536	0.598834	8.764730
3152.459000	502.058961	226.717717	0.289406	19.716274	0.598835	8.764614
3152.479000	502.058961	226.714679	0.289407	19.716009	0.598837	8.764496
3152.499000	502.058961	226.707608	0.289409	19.715395	0.598841	8.764223
3152.519000	502.058961	226.708360	0.289409	19.715460	0.598840	8.764252
3152.539000	502.058961	226.704276	0.289410	19.715105	0.598842	8.764094
3152.559000	502.058961	226.701901	0.289411	19.714898	0.598843	8.764002
3152.579000	502.058961	226.703166	0.289410	19.715008	0.598843	8.764051
3152.599000	502.058961	226.710147	0.289408	19.715615	0.598839	8.764321
3152.619000	502.058961	226.713847	0.289407	19.715937	0.598837	8.764464
3152.639000	502.058961	226.705909	0.289410	19.715247	0.598841	8.764157
3152.659000	502.058961	226.706143	0.289409	19.715267	0.598841	8.764166
3152.679000	502.058961	226.705233	0.289410	19.715188	0.598842	8.764131
3152.699000	502.058961	226.711158	0.289408	19.715703	0.598839	8.764360
3152.719000	502.058961	226.707661	0.289409	19.715399	0.598841	8.764225
3152.739000	502.058961	226.695576	0.289412	19.714348	0.598847	8.763758
3152.759000	502.058961	226.705150	0.289410	19.715181	0.598842	8.764128
3152.779000	502.058961	226.711076	0.289408	19.715696	0.598839	8.764357
3152.799000	502.058961	226.705620	0.289410	19.715222	0.598842	8.764146
3152.819000	502.058961	226.703917	0.289410	19.715074	0.598842	8.764080
3152.839000	502.058961	226.707098	0.289409	19.715350	0.598841	8.764203
3152.859000	502.058961	226.710299	0.289408	19.715629	0.598839	8.764327
3152.879000	502.058961	226.694001	0.289413	19.714211	0.598848	8.763697
3152.899000	502.058961	226.701280	0.289411	19.714844	0.598844	8.763978
3152.919000	502.058961	226.690283	0.289414	19.713888	0.598849	8.763553
3152.939000	502.058961	226.697661	0.289412	19.714530	0.598846	8.763838
3152.959000	502.058961	226.686150	0.289415	19.713528	0.598852	8.763393
3152.979000	502.058961	226.701654	0.289411	19.714877	0.598844	8.763993
3152.999000	502.058961	226.701670	0.289411	19.714878	0.598844	8.763993
3153.019000	502.058961	226.695455	0.289412	19.714338	0.598847	8.763753
3153.039000	502.058961	226.687235	0.289414	19.713623	0.598851	8.763435
3153.059000	502.058961	226.703507	0.289410	19.715038	0.598843	8.764064
3153.079000	502.058961	226.702387	0.289410	19.714941	0.598843	8.764021
3153.099000	502.058961	226.700315	0.289411	19.714760	0.598844	8.763941
3153.119000	502.058961	226.722571	0.289405	19.716696	0.598833	8.764801
3153.139000	502.058961	226.704604	0.289410	19.715133	0.598842	8.764107
3153.159000	502.058961	226.703354	0.289410	19.715025	0.598843	8.764058
3153.179000	502.058961	226.703318	0.289410	19.715021	0.598843	8.764057
3153.199000	502.058961	226.696954	0.289412	19.714468	0.598846	8.763811
3153.219000	502.058961	226.702389	0.289410	19.714941	0.598843	8.764021
3153.239000	502.058961	226.707261	0.289409	19.715364	0.598841	8.764209
3153.259000	502.058961	226.698919	0.289411	19.714639	0.598845	8.763887
3153.279000	502.058961	226.712311	0.289408	19.715804	0.598838	8.764405
3153.299000	502.058961	226.679356	0.289416	19.712938	0.598855	8.763131
3153.319000	502.058961	226.691241	0.289413	19.713971	0.598849	8.763590
3153.339000	502.058961	226.683393	0.289415	19.713289	0.598853	8.763287
3153.359000	502.058961	226.692015	0.289413	19.714038	0.598849	8.763620
3153.379000	502.058961	226.685341	0.289415	19.713458	0.598852	8.763362
3153.399000	502.058961	226.685233	0.289415	19.713449	0.598852	8.763358
3153.419000	502.058961	226.689936	0.289414	19.713858	0.598850	8.763540
3153.439000	502.058961	226.692878	0.289413	19.714114	0.598848	8.763653
3153.459000	502.058961	226.695885	0.289412	19.714375	0.598847	8.763770
3153.479000	502.058961	226.679538	0.289416	19.712953	0.598855	8.763138
3153.499000	502.058961	226.688529	0.289414	19.713735	0.598850	8.763485
3153.519000	502.058961	226.675300	0.289418	19.712585	0.598857	8.762974
3153.539000	502.058961	226.690429	0.289414	19.713901	0.598849	8.763559
3153.559000	502.058961	226.679652	0.289416	19.712963	0.598855	8.763142
3153.579000	502.058961	226.683867	0.289415	19.713330	0.598853	8.763305
3153.599000	502.058961	226.679814	0.289416	19.712977	0.598855	8.763148
3153.619000	502.058961	226.702508	0.289410	19.714951	0.598843	8.764026
3153.639000	502.058961	226.686626	0.289415	19.713570	0.598851	8.763412
3153.659000	502.058961	226.678673	0.289417	19.712878	0.598855	8.763104
3153.679000	502.058961	226.685219	0.289415	19.713448	0.598852	8.763357
3153.699000	502.058961	226.688208	0.289414	19.713707	0.598850	8.763473
3153.719000	502.058961	226.686334	0.289415	19.713544	0.598851	8.763400
3153.739000	502.058961	226.688115	0.289414	19.713699	0.598851	8.763469
3153.759000	502.058961	226.674766	0.289418	19.712538	0.598857	8.762953
3153.779000	502.058961	226.674011	0.289418	19.712473	0.598858	8.762924
3153.799000	502.058961	226.666554	0.289420	19.711824	0.598861	8.762636
3153.819000	502.058961	226.683699	0.289415	19.713315	0.598853	8.763299
3153.839000	502.058961	226.666654	0.289420	19.711833	0.598861	8.762640
3153.859000	502.058961	226.669892	0.289419	19.712115	0.598860	8.762765
3153.879000	502.058961	226.660129	0.289421	19.711266	0.598865	8.762387
3153.899000	502.058961	226.673403	0.289418	19.712420	0.598858	8.762901
3153.919000	502.058961	226.668071	0.289419	19.711956	0.598861	8.762694
3153.939000	502.058961	226.658731	0.289422	19.711144	0.598865	8.762333
3153.959000	502.058961	226.665560	0.289420	19.711738	0.598862	8.762597
3153.979000	502.058961	226.662131	0.289421	19.711440	0.598864	8.762465
3153.999000	502.058961	226.666282	0.289420	19.711801	0.598862	8.762625
3154.019000	502.058961	226.669966	0.289419	19.712121	0.598860	8.762768
3154.039000	502.058961	226.651028	0.289424	19.710474	0.598869	8.762036
3154.059000	502.058961	226.656491	0.289422	19.710949	0.598867	8.762247
3154.079000	502.058961	226.669877	0.289419	19.712113	0.598860	8.762764
3154.099000	502.058961	226.645714	0.289425	19.710012	0.598872	8.761830
3154.119000	502.058961	226.655934	0.289423	19.710901	0.598867	8.762225
3154.139000	502.058961	226.656110	0.289423	19.710916	0.598867	8.762232
3154.159000	502.058961	226.662306	0.289421	19.711455	0.598864	8.762472
3154.179000	502.058961	226.648076	0.289425	19.710217	0.598871	8.761921
3154.199000	502.058961	226.651157	0.289424	19.710485	0.598869	8.762041
3154.219000	502.058961	226.641604	0.289426	19.709655	0.598874	8.761671
3154.239000	502.058961	226.618762	0.289432	19.707668	0.598886	8.760788
3154.259000	502.058961	226.638007	0.289427	19.709342	0.598876	8.761532
3154.279000	502.058961	226.635084	0.289428	19.709088	0.598878	8.761419
3154.299000	502.058961	226.630954	0.289429	19.708728	0.598880	8.761260
3154.319000	502.058961	226.625363	0.289431	19.708242	0.598882	8.761043
3154.339000	502.058961	226.628444	0.289430	19.708510	0.598881	8.761162
3154.359000	502.058961	226.643209	0.289426	19.709794	0.598873	8.761733
3154.379000	502.058961	226.630180	0.289429	19.708661	0.598880	8.761230
3154.399000	502.058961	226.619792	0.289432	19.707758	0.598885	8.760828
3154.419000	502.058961	226.611474	0.289434	19.707034	0.598890	8.760506
3154.439000	502.058961	226.621582	0.289432	19.707913	0.598884	8.760897
3154.459000	502.058961	226.616984	0.289433	19.707514	0.598887	8.760719
3154.479000	502.058961	226.627127	0.289430	19.708396	0.598882	8.761112
3154.499000	502.058961	226.615330	0.289433	19.707370	0.598888	8.760656
3154.519000	502.058961	226.616448	0.289433	19.707467	0.598887	8.760699
3154.539000	502.058961	226.618076	0.289432	19.707608	0.598886	8.760762
3154.559000	502.058961	226.612226	0.289434	19.707100	0.598889	8.760536
3154.579000	502.058961	226.614247	0.289433	19.707276	0.598888	8.760614
3154.599000	502.058961	226.618800	0.289432	19.707671	0.598886	8.760790
3154.619000	502.058961	226.619272	0.289432	19.707712	0.598886	8.760808
3154.639000	502.058961	226.616899	0.289433	19.707506	0.598887	8.760716
3154.659000	502.058961	226.613928	0.289434	19.707248	0.598888	8.760601
3154.679000	502.058961	226.611230	0.289434	19.707013	0.598890	8.760497
3154.699000	502.058961	226.601525	0.289437	19.706169	0.598895	8.760122
3154.719000	502.058961	226.601127	0.289437	19.706135	0.598895	8.760106
3154.739000	502.058961	226.605354	0.289436	19.706502	0.598893	8.760270
3154.759000	502.058961	226.613972	0.289434	19.707252	0.598888	8.760603
3154.779000	502.058961	226.622709	0.289431	19.708011	0.598884	8.760941
3154.799000	502.058961	226.608189	0.289435	19.706749	0.598891	8.760379
3154.819000	502.058961	226.625524	0.289431	19.708256	0.598882	8.761050
3154.839000	502.058961	226.614310	0.289433	19.707281	0.598888	8.760616
3154.859000	502.058961	226.613309	0.289434	19.707194	0.598889	8.760577
3154.879000	502.058961	226.612149	0.289434	19.707093	0.598889	8.760533
3154.899000	502.058961	226.612268	0.289434	19.707103	0.598889	8.760537
3154.919000	502.058961	226.608897	0.289435	19.706810	0.598891	8.760407
3154.939000	502.058961	226.605265	0.289436	19.706494	0.598893	8.760266
3154.959000	502.058961	226.617811	0.289433	19.707585	0.598886	8.760751
3154.979000	502.058961	226.591139	0.289440	19.705266	0.598900	8.759720
3154.999000	502.058961	226.609251	0.289435	19.706841	0.598891	8.760421
3155.019000	502.058961	226.599536	0.289437	19.705996	0.598896	8.760045
3155.039000	502.058961	226.600231	0.289437	19.706057	0.598895	8.760072
3155.059000	502.058961	226.594643	0.289439	19.705571	0.598898	8.759856
3155.079000	502.058961	226.609910	0.289435	19.706898	0.598890	8.760446
3155.099000	502.058961	226.604447	0.289436	19.706423	0.598893	8.760235
3155.119000	502.058961	226.604265	0.289436	19.706407	0.598893	8.760228
3155.139000	502.058961	226.600635	0.289437	19.706092	0.598895	8.760087
3155.159000	502.058961	226.594211	0.289439	19.705533	0.598898	8.759839
3155.179000	502.058961	226.590232	0.289440	19.705187	0.598900	8.759685
3155.199000	502.058961	226.595891	0.289438	19.705679	0.598897	8.759904
3155.219000	502.058961	226.577317	0.289443	19.704064	0.598907	8.759186
3155.239000	502.058961	226.594493	0.289439	19.705558	0.598898	8.759850
3155.259000	502.058961	226.582544	0.289442	19.704519	0.598904	8.759388
3155.279000	502.058961	226.594726	0.289439	19.705578	0.598898	8.759859
3155.299000	502.058961	226.593297	0.289439	19.705454	0.598899	8.759804
3155.319000	502.058961	226.600828	0.289437	19.706109	0.598895	8.760095
3155.339000	502.058961	226.604844	0.289436	19.706458	0.598893	8.760250
3155.359000	502.058961	226.596924	0.289438	19.705769	0.598897	8.759944
3155.379000	502.058961	226.603289	0.289436	19.706323	0.598894	8.760190
3155.399000	502.058880	226.601174	0.289437	19.706139	0.598895	8.760108
3155.419000	502.058961	226.593930	0.289439	19.705509	0.598898	8.759828
3155.439000	502.058961	226.594505	0.289439	19.705559	0.598898	8.759850
3155.459000	502.058961	226.590313	0.289440	19.705194	0.598900	8.759688
3155.479000	502.058961	226.599190	0.289437	19.705966	0.598896	8.760032
3155.499000	502.058961	226.590430	0.289440	19.705204	0.598900	8.759693
3155.519000	502.058961	226.585166	0.289441	19.704747	0.598903	8.759489
3155.539000	502.058961	226.581709	0.289442	19.704446	0.598905	8.759356
3155.559000	502.058961	226.583920	0.289441	19.704638	0.598904	8.759441
3155.579000	502.058961	226.587904	0.289440	19.704985	0.598902	8.759595
3155.599000	502.058880	226.580525	0.289442	19.704343	0.598905	8.759310
3155.619000	502.058961	226.587263	0.289441	19.704929	0.598902	8.759570
3155.639000	502.058961	226.591660	0.289439	19.705311	0.598900	8.759740
3155.659000	502.058961	226.584974	0.289441	19.704730	0.598903	8.759482
3155.679000	502.058961	226.583553	0.289442	19.704606	0.598904	8.759427
3155.699000	502.058961	226.582647	0.289442	19.704527	0.598904	8.759392
3155.719000	502.058961	226.572465	0.289444	19.703642	0.598909	8.758998
3155.739000	502.058961	226.581861	0.289442	19.704459	0.598905	8.759362
3155.759000	502.058961	226.572827	0.289444	19.703673	0.598909	8.759012
3155.779000	502.058961	226.573942	0.289444	19.703770	0.598909	8.759056
3155.799000	502.058961	226.579391	0.289443	19.704244	0.598906	8.759266
3155.819000	502.058961	226.586844	0.289441	19.704892	0.598902	8.759554
3155.839000	502.058961	226.574283	0.289444	19.703800	0.598908	8.759069
3155.859000	502.058961	226.576391	0.289443	19.703983	0.598907	8.759150
3155.879000	502.058961	226.582338	0.289442	19.704501	0.598904	8.759380
3155.899000	502.058961	226.580118	0.289442	19.704307	0.598905	8.759294
3155.919000	502.058961	226.583353	0.289442	19.704589	0.598904	8.759419
3155.939000	502.058961	226.561711	0.289447	19.702707	0.598915	8.758583
3155.959000	502.058961	226.569649	0.289445	19.703397	0.598911	8.758890
3155.979000	502.058961	226.566417	0.289446	19.703116	0.598912	8.758765
3155.999000	502.058961	226.560254	0.289448	19.702580	0.598916	8.758526
3156.019000	502.058961	226.577867	0.289443	19.704112	0.598907	8.759207
3156.039000	502.058961	226.570384	0.289445	19.703461	0.598910	8.758918
3156.059000	502.058961	226.572039	0.289445	19.703605	0.598910	8.758982
3156.079000	502.058961	226.561327	0.289447	19.702673	0.598915	8.758568
3156.099000	502.058961	226.551489	0.289450	19.701818	0.598920	8.758188
3156.119000	502.058961	226.567165	0.289446	19.703181	0.598912	8.758794
3156.139000	502.058961	226.571872	0.289445	19.703590	0.598910	8.758976
3156.159000	502.058961	226.559746	0.289448	19.702536	0.598916	8.758507
3156.179000	502.058961	226.563633	0.289447	19.702874	0.598914	8.758657
3156.199000	502.058961	226.555679	0.289449	19.702182	0.598918	8.758349
3156.219000	502.058961	226.554881	0.289449	19.702113	0.598918	8.758319
3156.239000	502.058961	226.551936	0.289450	19.701857	0.598920	8.758205
3156.259000	502.058961	226.553289	0.289449	19.701974	0.598919	8.758257
3156.279000	502.058961	226.559232	0.289448	19.702491	0.598916	8.758487
3156.299000	502.058961	226.563642	0.289447	19.702875	0.598914	8.758657
3156.319000	502.058961	226.562143	0.289447	19.702744	0.598915	8.758599
3156.339000	502.058961	226.554867	0.289449	19.702112	0.598918	8.758318
3156.359000	502.058961	226.540776	0.289453	19.700886	0.598926	8.757773
3156.379000	502.058961	226.557730	0.289448	19.702361	0.598917	8.758429
3156.399000	502.058961	226.549520	0.289450	19.701647	0.598921	8.758111
3156.419000	502.058961	226.562611	0.289447	19.702785	0.598914	8.758617
3156.439000	502.058961	226.552240	0.289450	19.701883	0.598920	8.758217
3156.459000	502.058961	226.552790	0.289450	19.701931	0.598919	8.758238
3156.479000	502.058961	226.547675	0.289451	19.701486	0.598922	8.758040
3156.499000	502.058961	226.544111	0.289452	19.701176	0.598924	8.757902
3156.519000	502.058961	226.558619	0.289448	19.702438	0.598916	8.758463
3156.539000	502.058961	226.546991	0.289451	19.701427	0.598922	8.758014
3156.559000	502.058961	226.546240	0.289451	19.701361	0.598923	8.757985
3156.579000	502.058961	226.542217	0.289452	19.701012	0.598925	8.757829
3156.599000	502.058961	226.555361	0.289449	19.702155	0.598918	8.758337
3156.619000	502.058961	226.541245	0.289453	19.700927	0.598925	8.757792
3156.639000	502.058961	226.537985	0.289453	19.700643	0.598927	8.757665
3156.659000	502.058961	226.538520	0.289453	19.700690	0.598927	8.757686
3156.679000	502.058961	226.536124	0.289454	19.700482	0.598928	8.757594
3156.699000	502.058961	226.532484	0.289455	19.700165	0.598930	8.757453
3156.719000	502.058961	226.544125	0.289452	19.701177	0.598924	8.757903
3156.739000	502.058961	226.536390	0.289454	19.700505	0.598928	8.757604
3156.759000	502.058961	226.542157	0.289452	19.701006	0.598925	8.757827
3156.779000	502.058961	226.530474	0.289455	19.699990	0.598931	8.757375
3156.799000	502.058961	226.536167	0.289454	19.700485	0.598928	8.757595
3156.819000	502.058961	226.537220	0.289454	19.700577	0.598927	8.757636
3156.839000	502.058961	226.540198	0.289453	19.700836	0.598926	8.757751
3156.859000	502.058961	226.536766	0.289454	19.700537	0.598928	8.757618
3156.879000	502.058961	226.536350	0.289454	19.700501	0.598928	8.757602
3156.899000	502.058961	226.524564	0.289457	19.699476	0.598934	8.757147
3156.919000	502.058961	226.523305	0.289457	19.699367	0.598934	8.757098
3156.939000	502.058880	226.526663	0.289456	19.699659	0.598933	8.757228
3156.959000	502.058961	226.510599	0.289461	19.698262	0.598941	8.756607
3156.979000	502.058961	226.526175	0.289457	19.699616	0.598933	8.757209
3156.999000	502.058961	226.528414	0.289456	19.699811	0.598932	8.757295
3157.019000	502.058961	226.530376	0.289455	19.699982	0.598931	8.757371
3157.039000	502.058961	226.522611	0.289457	19.699306	0.598935	8.757071
3157.059000	502.058961	226.516693	0.289459	19.698792	0.598938	8.756842
3157.079000	502.058961	226.533173	0.289455	19.700225	0.598929	8.757479
3157.099000	502.058961	226.517106	0.289459	19.698828	0.598938	8.756858
3157.119000	502.058961	226.518942	0.289458	19.698987	0.598937	8.756929
3157.139000	502.058961	226.528327	0.289456	19.699804	0.598932	8.757292
3157.159000	502.058961	226.536982	0.289454	19.700556	0.598927	8.757627
3157.179000	502.058961	226.523439	0.289457	19.699378	0.598934	8.757103
3157.199000	502.058961	226.514046	0.289460	19.698562	0.598939	8.756740
3157.219000	502.058961	226.531449	0.289455	19.700075	0.598930	8.757413
3157.239000	502.058961	226.520406	0.289458	19.699115	0.598936	8.756986
3157.259000	502.058880	226.522795	0.289457	19.699322	0.598935	8.757078
3157.279000	502.058961	226.523625	0.289457	19.699395	0.598934	8.757110
3157.299000	502.058961	226.518985	0.289458	19.698991	0.598937	8.756931
3157.319000	502.058961	226.508250	0.289461	19.698058	0.598942	8.756516
3157.339000	502.058961	226.505210	0.289462	19.697793	0.598944	8.756398
3157.359000	502.058961	226.512031	0.289460	19.698386	0.598940	8.756662
3157.379000	502.058961	226.516954	0.289459	19.698814	0.598938	8.756852
3157.399000	502.058961	226.509814	0.289461	19.698194	0.598941	8.756576
3157.419000	502.058961	226.511566	0.289460	19.698346	0.598940	8.756644
3157.439000	502.058961	226.519154	0.289458	19.699006	0.598937	8.756937
3157.459000	502.058961	226.520603	0.289458	19.699132	0.598936	8.756994
3157.479000	502.058961	226.511977	0.289460	19.698382	0.598940	8.756660
3157.499000	502.058961	226.508362	0.289461	19.698067	0.598942	8.756520
3157.519000	502.058961	226.506639	0.289462	19.697918	0.598943	8.756454
3157.539000	502.058961	226.498107	0.289464	19.697176	0.598947	8.756124
3157.559000	502.058961	226.503815	0.289462	19.697672	0.598944	8.756344
3157.579000	502.058961	226.512429	0.289460	19.698421	0.598940	8.756678
3157.599000	502.058961	226.495107	0.289465	19.696915	0.598949	8.756008
3157.619000	502.058961	226.496396	0.289464	19.697027	0.598948	8.756058
3157.639000	502.058961	226.494146	0.289465	19.696831	0.598949	8.755971
3157.659000	502.058961	226.504089	0.289462	19.697696	0.598944	8.756355
3157.679000	502.058961	226.492011	0.289465	19.696645	0.598950	8.755888
3157.699000	502.058961	226.499656	0.289463	19.697310	0.598946	8.756184
3157.719000	502.058961	226.498618	0.289464	19.697220	0.598947	8.756144
3157.739000	502.058961	226.499274	0.289464	19.697277	0.598947	8.756169
3157.759000	502.058961	226.499571	0.289463	19.697303	0.598946	8.756180
3157.779000	502.058961	226.514092	0.289460	19.698566	0.598939	8.756742
3157.799000	502.058961	226.495442	0.289465	19.696944	0.598949	8.756021
3157.819000	502.058961	226.499569	0.289463	19.697303	0.598946	8.756180
3157.839000	502.058961	226.497032	0.289464	19.697082	0.598948	8.756082
3157.859000	502.058961	226.487980	0.289466	19.696295	0.598952	8.755732
3157.879000	502.058961	226.494841	0.289465	19.696891	0.598949	8.755998
3157.899000	502.058961	226.494855	0.289465	19.696893	0.598949	8.755998
3157.919000	502.058961	226.496118	0.289464	19.697003	0.598948	8.756047
3157.939000	502.058961	226.492433	0.289465	19.696682	0.598950	8.755904
3157.959000	502.058961	226.488015	0.289466	19.696298	0.598952	8.755734
3157.979000	502.058961	226.479296	0.289469	19.695540	0.598957	8.755397
3157.999000	502.058961	226.494636	0.289465	19.696874	0.598949	8.755990
3158.019000	502.058961	226.488007	0.289466	19.696297	0.598952	8.755733
3158.039000	502.058961	226.499813	0.289463	19.697324	0.598946	8.756190
3158.059000	502.058961	226.487257	0.289467	19.696232	0.598953	8.755704
3158.079000	502.058961	226.500517	0.289463	19.697385	0.598946	8.756217
3158.099000	502.058961	226.503992	0.289462	19.697687	0.598944	8.756351
3158.119000	502.058961	226.501464	0.289463	19.697467	0.598946	8.756254
3158.139000	502.058961	226.481640	0.289468	19.695743	0.598956	8.755487
3158.159000	502.058961	226.484502	0.289467	19.695992	0.598954	8.755598
3158.179000	502.058961	226.493236	0.289465	19.696752	0.598950	8.755936
3158.199000	502.058961	226.483998	0.289468	19.695949	0.598954	8.755578
3158.219000	502.058961	226.488350	0.289466	19.696327	0.598952	8.755747
3158.239000	502.058961	226.482185	0.289468	19.695791	0.598955	8.755508
3158.259000	502.058961	226.471576	0.289471	19.694868	0.598961	8.755098
3158.279000	502.058961	226.472878	0.289470	19.694982	0.598960	8.755149
3158.299000	502.058961	226.485711	0.289467	19.696097	0.598954	8.755645
3158.319000	502.058961	226.485530	0.289467	19.696082	0.598954	8.755638
3158.339000	502.058961	226.484806	0.289467	19.696019	0.598954	8.755610
3158.359000	502.058961	226.487126	0.289467	19.696221	0.598953	8.755699
3158.379000	502.058961	226.481842	0.289468	19.695761	0.598956	8.755495
3158.399000	502.058961	226.469990	0.289471	19.694730	0.598962	8.755037
3158.419000	502.058961	226.474082	0.289470	19.695086	0.598959	8.755195
3158.439000	502.058961	226.465767	0.289472	19.694363	0.598964	8.754874
3158.459000	502.058961	226.475445	0.289470	19.695205	0.598959	8.755248
3158.479000	502.058961	226.466817	0.289472	19.694454	0.598963	8.754914
3158.499000	502.058961	226.475658	0.289470	19.695223	0.598959	8.755256
3158.519000	502.058961	226.467163	0.289472	19.694484	0.598963	8.754928
3158.539000	502.058961	226.465481	0.289472	19.694338	0.598964	8.754863
3158.559000	502.058961	226.464800	0.289473	19.694279	0.598964	8.754836
3158.579000	502.058961	226.467669	0.289472	19.694528	0.598963	8.754947
3158.599000	502.058961	226.468561	0.289472	19.694606	0.598962	8.754982
3158.619000	502.058961	226.456297	0.289475	19.693540	0.598969	8.754508
3158.639000	502.058961	226.448559	0.289477	19.692867	0.598972	8.754208
3158.659000	502.058961	226.447298	0.289477	19.692757	0.598973	8.754160
3158.679000	502.058961	226.444527	0.289478	19.692516	0.598975	8.754053
3158.699000	502.058961	226.445949	0.289477	19.692640	0.598974	8.754107
3158.719000	502.058961	226.446406	0.289477	19.692679	0.598974	8.754125
3158.739000	502.058961	226.455412	0.289475	19.693463	0.598969	8.754473
3158.759000	502.058961	226.445146	0.289478	19.692570	0.598974	8.754076
3158.779000	502.058961	226.466702	0.289472	19.694444	0.598963	8.754910
3158.799000	502.058961	226.458443	0.289474	19.693726	0.598967	8.754591
3158.819000	502.058961	226.437384	0.289480	19.691895	0.598978	8.753776
3158.839000	502.058961	226.449633	0.289477	19.692960	0.598972	8.754250
3158.859000	502.058961	226.448028	0.289477	19.692820	0.598973	8.754188
3158.879000	502.058961	226.449826	0.289476	19.692977	0.598972	8.754257
3158.899000	502.058961	226.449460	0.289477	19.692945	0.598972	8.754243
3158.919000	502.058961	226.454175	0.289475	19.693355	0.598970	8.754426
3158.939000	502.058961	226.458708	0.289474	19.693749	0.598967	8.754601
3158.959000	502.058961	226.441424	0.289479	19.692246	0.598976	8.753933
3158.979000	502.058961	226.436232	0.289480	19.691795	0.598979	8.753732
3158.999000	502.058961	226.454223	0.289475	19.693359	0.598970	8.754427
3159.019000	502.058961	226.437666	0.289480	19.691919	0.598978	8.753787
3159.039000	502.058961	226.457950	0.289474	19.693683	0.598968	8.754571
3159.059000	502.058961	226.447784	0.289477	19.692799	0.598973	8.754178
3159.079000	502.058961	226.449697	0.289476	19.692966	0.598972	8.754252
3159.099000	502.058961	226.459711	0.289474	19.693836	0.598967	8.754639
3159.119000	502.058961	226.450071	0.289476	19.692998	0.598972	8.754267
3159.139000	502.058961	226.442750	0.289478	19.692361	0.598975	8.753984
3159.159000	502.058961	226.448325	0.289477	19.692846	0.598973	8.754199
3159.179000	502.058961	226.449202	0.289477	19.692923	0.598972	8.754233
3159.199000	502.058880	226.440891	0.289479	19.692200	0.598976	8.753912
3159.219000	502.058961	226.427998	0.289482	19.691079	0.598983	8.753414
3159.239000	502.058961	226.424105	0.289483	19.690740	0.598985	8.753263
3159.259000	502.058961	226.426970	0.289482	19.690989	0.598983	8.753374
3159.279000	502.058961	226.432704	0.289481	19.691488	0.598981	8.753595
3159.299000	502.058961	226.441068	0.289479	19.692215	0.598976	8.753919
3159.319000	502.058961	226.439484	0.289479	19.692077	0.598977	8.753858
3159.339000	502.058961	226.426882	0.289482	19.690981	0.598983	8.753370
3159.359000	502.058961	226.432407	0.289481	19.691462	0.598981	8.753584
3159.379000	502.058961	226.418466	0.289485	19.690250	0.598988	8.753045
3159.399000	502.058961	226.424910	0.289483	19.690810	0.598985	8.753294
3159.419000	502.058961	226.434989	0.289480	19.691687	0.598979	8.753684
3159.439000	502.058961	226.432934	0.289481	19.691508	0.598980	8.753604
3159.459000	502.058961	226.430034	0.289482	19.691256	0.598982	8.753492
3159.479000	502.058961	226.427413	0.289482	19.691028	0.598983	8.753391
3159.499000	502.058961	226.425033	0.289483	19.690821	0.598984	8.753299
3159.519000	502.058961	226.432734	0.289481	19.691490	0.598981	8.753597
3159.539000	502.058961	226.427696	0.289482	19.691052	0.598983	8.753402
3159.559000	502.058961	226.417336	0.289485	19.690151	0.598988	8.753001
3159.579000	502.058961	226.439350	0.289479	19.692066	0.598977	8.753852
3159.599000	502.058961	226.422362	0.289484	19.690588	0.598986	8.753196
3159.619000	502.058961	226.422147	0.289484	19.690570	0.598986	8.753187
3159.639000	502.058961	226.423796	0.289483	19.690713	0.598985	8.753251
3159.659000	502.058961	226.418336	0.289485	19.690238	0.598988	8.753040
3159.679000	502.058961	226.413308	0.289486	19.689801	0.598990	8.752846
3159.699000	502.058961	226.409210	0.289487	19.689445	0.598992	8.752687
3159.719000	502.058961	226.414339	0.289486	19.689891	0.598990	8.752885
3159.739000	502.058961	226.411218	0.289487	19.689619	0.598991	8.752765
3159.759000	502.058961	226.409037	0.289487	19.689430	0.598993	8.752681
3159.779000	502.058961	226.412870	0.289486	19.689763	0.598991	8.752829
3159.799000	502.058961	226.413756	0.289486	19.689840	0.598990	8.752863
3159.819000	502.058961	226.409851	0.289487	19.689500	0.598992	8.752712
3159.839000	502.058961	226.409932	0.289487	19.689507	0.598992	8.752715
3159.859000	502.058961	226.394720	0.289491	19.688185	0.599000	8.752127
3159.879000	502.058961	226.394432	0.289491	19.688159	0.599000	8.752116
3159.899000	502.058961	226.397983	0.289490	19.688468	0.598998	8.752253
3159.919000	502.058961	226.400992	0.289489	19.688730	0.598997	8.752370
3159.939000	502.058961	226.396257	0.289490	19.688318	0.598999	8.752186
3159.959000	502.058961	226.395081	0.289491	19.688216	0.599000	8.752141
3159.979000	502.058961	226.402226	0.289489	19.688837	0.598996	8.752417
3159.999000	502.058961	226.393521	0.289491	19.688080	0.599000	8.752081
3160.019000	502.058961	226.396747	0.289490	19.688361	0.598999	8.752205
3160.039000	502.058961	226.386042	0.289493	19.687430	0.599004	8.751792
3160.059000	502.058961	226.386903	0.289493	19.687505	0.599004	8.751825
3160.079000	502.058961	226.392085	0.289492	19.687955	0.599001	8.752025
3160.099000	502.058961	226.388921	0.289492	19.687680	0.599003	8.751903
3160.119000	502.058961	226.380725	0.289495	19.686967	0.599007	8.751586
3160.139000	502.058961	226.394890	0.289491	19.688199	0.599000	8.752134
3160.159000	502.058961	226.389945	0.289492	19.687769	0.599002	8.751942
3160.179000	502.058961	226.377458	0.289495	19.686683	0.599009	8.751460
3160.199000	502.058880	226.393797	0.289491	19.688104	0.599000	8.752091
3160.219000	502.058961	226.374708	0.289496	19.686444	0.599010	8.751353
3160.239000	502.058961	226.379023	0.289495	19.686819	0.599008	8.751520
3160.259000	502.058961	226.387354	0.289493	19.687544	0.599004	8.751842
3160.279000	502.058961	226.383680	0.289494	19.687224	0.599005	8.751700
3160.299000	502.058961	226.380990	0.289494	19.686991	0.599007	8.751596
3160.319000	502.058961	226.369400	0.289497	19.685983	0.599013	8.751148
3160.339000	502.058961	226.372897	0.289497	19.686287	0.599011	8.751283
3160.359000	502.058961	226.384709	0.289493	19.687314	0.599005	8.751740
3160.379000	502.058961	226.360142	0.289500	19.685177	0.599017	8.750790
3160.399000	502.058961	226.369215	0.289498	19.685967	0.599013	8.751141
3160.419000	502.058961	226.371225	0.289497	19.686141	0.599012	8.751219
3160.439000	502.058961	226.374486	0.289496	19.686425	0.599010	8.751345
3160.459000	502.058961	226.380302	0.289495	19.686931	0.599007	8.751570
3160.479000	502.058961	226.362175	0.289499	19.685354	0.599016	8.750869
3160.499000	502.058961	226.370543	0.289497	19.686082	0.599012	8.751192
3160.519000	502.058961	226.372146	0.289497	19.686221	0.599011	8.751254
3160.539000	502.058961	226.373286	0.289496	19.686321	0.599011	8.751298
3160.559000	502.058961	226.350622	0.289502	19.684350	0.599022	8.750422
3160.579000	502.058961	226.375853	0.289496	19.686544	0.599009	8.751398
3160.599000	502.058961	226.364711	0.289499	19.685575	0.599015	8.750967
3160.619000	502.058961	226.359173	0.289500	19.685093	0.599018	8.750753
3160.639000	502.058961	226.361217	0.289500	19.685271	0.599017	8.750832
3160.659000	502.058961	226.357548	0.289501	19.684952	0.599019	8.750690
3160.679000	502.058961	226.350964	0.289502	19.684379	0.599022	8.750435
3160.699000	502.058961	226.351610	0.289502	19.684436	0.599022	8.750460
3160.719000	502.058961	226.357389	0.289501	19.684938	0.599019	8.750684
3160.739000	502.058961	226.338208	0.289506	19.683270	0.599029	8.749942
3160.759000	502.058961	226.346777	0.289503	19.684015	0.599024	8.750274
3160.779000	502.058961	226.360275	0.289500	19.685189	0.599017	8.750795
3160.799000	502.058961	226.354077	0.289501	19.684650	0.599021	8.750556
3160.819000	502.058961	226.335847	0.289506	19.683065	0.599030	8.749851
3160.839000	502.058961	226.328141	0.289508	19.682395	0.599034	8.749553
3160.859000	502.058961	226.337397	0.289506	19.683200	0.599029	8.749911
3160.879000	502.058961	226.335487	0.289506	19.683033	0.599030	8.749837
3160.899000	502.058961	226.330243	0.289508	19.682577	0.599033	8.749634
3160.919000	502.058961	226.330577	0.289508	19.682606	0.599033	8.749647
3160.939000	502.058880	226.320808	0.289510	19.681757	0.599037	8.749270
3160.959000	502.058961	226.316894	0.289511	19.681416	0.599039	8.749118
3160.979000	502.058880	226.316885	0.289511	19.681416	0.599039	8.749118
3160.999000	502.058961	226.309048	0.289513	19.680734	0.599043	8.748815
3161.019000	502.058961	226.316972	0.289511	19.681423	0.599039	8.749121
3161.039000	502.058961	226.299923	0.289516	19.679941	0.599048	8.748462
3161.059000	502.058961	226.309846	0.289513	19.680804	0.599043	8.748846
3161.079000	502.058961	226.314786	0.289512	19.681233	0.599041	8.749037
3161.099000	502.058961	226.311527	0.289513	19.680950	0.599042	8.748911
3161.119000	502.058961	226.307613	0.289514	19.680609	0.599044	8.748760
3161.139000	502.058961	226.298691	0.289516	19.679834	0.599049	8.748415
3161.159000	502.058961	226.304597	0.289514	19.680347	0.599046	8.748643
3161.179000	502.058961	226.293900	0.289517	19.679417	0.599051	8.748229
3161.199000	502.058961	226.306169	0.289514	19.680484	0.599045	8.748704
3161.219000	502.058961	226.298305	0.289516	19.679800	0.599049	8.748400
3161.239000	502.058961	226.295934	0.289517	19.679594	0.599050	8.748308
3161.259000	502.058961	226.293374	0.289517	19.679371	0.599051	8.748209
3161.279000	502.058961	226.284038	0.289520	19.678559	0.599056	8.747848
3161.299000	502.058961	226.294850	0.289517	19.679499	0.599051	8.748266
3161.319000	502.058961	226.289713	0.289518	19.679053	0.599053	8.748068
3161.339000	502.058961	226.284494	0.289520	19.678599	0.599056	8.747866
3161.359000	502.058880	226.281450	0.289520	19.678334	0.599057	8.747748
3161.379000	502.058961	226.283745	0.289520	19.678534	0.599056	8.747837
3161.399000	502.058961	226.285875	0.289519	19.678719	0.599055	8.747919
3161.419000	502.058961	226.288803	0.289519	19.678974	0.599054	8.748032
3161.439000	502.058961	226.280926	0.289521	19.678289	0.599058	8.747728
3161.459000	502.058961	226.277133	0.289522	19.677959	0.599060	8.747581
3161.479000	502.058961	226.283285	0.289520	19.678494	0.599057	8.747819
3161.499000	502.058961	226.281938	0.289520	19.678377	0.599057	8.747767
3161.519000	502.058961	226.265149	0.289525	19.676917	0.599066	8.747118
3161.539000	502.058961	226.273268	0.289523	19.677623	0.599062	8.747432
3161.559000	502.058961	226.274602	0.289522	19.677739	0.599061	8.747483
3161.579000	502.058961	226.271823	0.289523	19.677497	0.599062	8.747376
3161.599000	502.058961	226.259319	0.289526	19.676410	0.599069	8.746893
[truncated: 1,003 more rows]
