# Supplementary material for: Stress relaxation in the presence of sudden strain bursts: Methodology and stress relaxation data of microcast aluminium microwires
Source: Data Brief. 2018 Nov 14;21:2134–41. doi: 10.1016/j.dib.2018.11.047 (PMC6265499; doi:10.1016/j.dib.2018.11.047)
Supplement: Supplementary file 2 — Supplementary material [file mmc2.zip › Data in brief/As-cast/Al4N/Al_100_r_1/Stress relax txt files/Al_100_relax_1_Relaxcycle0026.txt]

Time[s]	Motordispl[�m]	Force[mN]	EngStrain	EngStress[MPa]	Shearstrain	Shearstress [MPa]
3229.055000	516.267301	235.119626	0.297078	20.446937	0.613763	9.089421
3229.075000	516.267382	235.120792	0.297078	20.447038	0.613763	9.089466
3229.095000	516.267382	235.115598	0.297079	20.446587	0.613765	9.089265
3229.115000	516.267382	235.120864	0.297078	20.447045	0.613762	9.089468
3229.135000	516.267301	235.104932	0.297082	20.445659	0.613770	9.088853
3229.155000	516.267301	235.090457	0.297085	20.444400	0.613778	9.088293
3229.175000	516.267301	235.102375	0.297082	20.445437	0.613772	9.088754
3229.195000	516.267382	235.090799	0.297085	20.444430	0.613778	9.088306
3229.215000	516.267301	235.082852	0.297087	20.443739	0.613782	9.087999
3229.235000	516.267301	235.073744	0.297090	20.442947	0.613786	9.087647
3229.255000	516.267382	235.075007	0.297089	20.443057	0.613786	9.087696
3229.275000	516.267382	235.063297	0.297093	20.442038	0.613792	9.087243
3229.295000	516.267382	235.062042	0.297093	20.441929	0.613792	9.087195
3229.315000	516.267382	235.040278	0.297099	20.440037	0.613803	9.086353
3229.335000	516.267382	235.038331	0.297099	20.439867	0.613804	9.086278
3229.355000	516.267382	235.037220	0.297099	20.439771	0.613805	9.086235
3229.375000	516.267301	235.023906	0.297103	20.438613	0.613812	9.085720
3229.395000	516.267301	235.014134	0.297105	20.437763	0.613817	9.085342
3229.415000	516.267301	235.011423	0.297106	20.437527	0.613818	9.085238
3229.435000	516.267382	235.015140	0.297105	20.437851	0.613816	9.085381
3229.455000	516.267301	235.007060	0.297107	20.437148	0.613820	9.085069
3229.475000	516.267301	234.969843	0.297117	20.433911	0.613839	9.083630
3229.495000	516.267382	234.993923	0.297111	20.436005	0.613827	9.084561
3229.515000	516.267382	234.990894	0.297111	20.435742	0.613829	9.084444
3229.535000	516.267382	234.978853	0.297115	20.434695	0.613835	9.083979
3229.555000	516.267382	234.988122	0.297112	20.435501	0.613830	9.084337
3229.575000	516.267382	234.978087	0.297115	20.434628	0.613835	9.083949
3229.595000	516.267382	234.973753	0.297116	20.434251	0.613837	9.083781
3229.615000	516.267382	234.957977	0.297120	20.432879	0.613845	9.083171
3229.635000	516.267301	234.957712	0.297120	20.432856	0.613845	9.083161
3229.655000	516.267301	234.951881	0.297122	20.432349	0.613848	9.082936
3229.675000	516.267382	234.938446	0.297125	20.431181	0.613855	9.082416
3229.695000	516.267382	234.946717	0.297123	20.431900	0.613851	9.082736
3229.715000	516.267301	234.931061	0.297127	20.430539	0.613859	9.082131
3229.735000	516.267382	234.919588	0.297130	20.429541	0.613865	9.081687
3229.755000	516.267382	234.915362	0.297131	20.429173	0.613867	9.081524
3229.775000	516.267382	234.925366	0.297129	20.430043	0.613862	9.081911
3229.795000	516.267382	234.930189	0.297127	20.430463	0.613859	9.082097
3229.815000	516.267382	234.906797	0.297133	20.428429	0.613871	9.081193
3229.835000	516.267382	234.910264	0.297133	20.428730	0.613869	9.081327
3229.855000	516.267382	234.906055	0.297134	20.428364	0.613872	9.081164
3229.875000	516.267382	234.886646	0.297139	20.426676	0.613881	9.080414
3229.895000	516.267301	234.890480	0.297138	20.427010	0.613879	9.080562
3229.915000	516.267382	234.888502	0.297138	20.426838	0.613881	9.080486
3229.935000	516.267382	234.884195	0.297139	20.426463	0.613883	9.080319
3229.955000	516.267382	234.877401	0.297141	20.425872	0.613886	9.080057
3229.975000	516.267382	234.862823	0.297145	20.424604	0.613894	9.079493
3229.995000	516.267382	234.854540	0.297147	20.423884	0.613898	9.079173
3230.015000	516.267382	234.837373	0.297152	20.422391	0.613906	9.078509
3230.035000	516.267382	234.837548	0.297152	20.422406	0.613906	9.078516
3230.055000	516.267382	234.838704	0.297151	20.422507	0.613906	9.078561
3230.075000	516.267382	234.829565	0.297154	20.421712	0.613910	9.078207
3230.095000	516.267382	234.844863	0.297150	20.423043	0.613903	9.078799
3230.115000	516.267382	234.836836	0.297152	20.422344	0.613907	9.078488
3230.135000	516.267301	234.832966	0.297153	20.422008	0.613909	9.078339
3230.155000	516.267382	234.830851	0.297153	20.421824	0.613910	9.078257
3230.175000	516.267382	234.827616	0.297154	20.421543	0.613911	9.078132
3230.195000	516.267382	234.814636	0.297158	20.420414	0.613918	9.077630
3230.215000	516.267301	234.808861	0.297159	20.419912	0.613921	9.077407
3230.235000	516.267301	234.804900	0.297160	20.419567	0.613923	9.077254
3230.255000	516.267301	234.800160	0.297161	20.419155	0.613925	9.077070
3230.275000	516.267382	234.802600	0.297161	20.419367	0.613924	9.077165
3230.295000	516.267382	234.799207	0.297162	20.419072	0.613926	9.077034
3230.315000	516.267382	234.779659	0.297167	20.417372	0.613936	9.076278
3230.335000	516.267382	234.780405	0.297166	20.417437	0.613935	9.076307
3230.355000	516.267382	234.779524	0.297167	20.417360	0.613936	9.076273
3230.375000	516.267382	234.771723	0.297169	20.416682	0.613940	9.075971
3230.395000	516.267382	234.766204	0.297170	20.416202	0.613943	9.075758
3230.415000	516.267382	234.754089	0.297173	20.415149	0.613949	9.075289
3230.435000	516.267382	234.745119	0.297176	20.414368	0.613953	9.074943
3230.455000	516.267382	234.758816	0.297172	20.415560	0.613946	9.075472
3230.475000	516.267382	234.761933	0.297171	20.415831	0.613945	9.075593
3230.495000	516.267382	234.750179	0.297174	20.414808	0.613951	9.075138
3230.515000	516.267382	234.755012	0.297173	20.415229	0.613948	9.075325
3230.535000	516.267382	234.752451	0.297174	20.415006	0.613950	9.075226
3230.555000	516.267382	234.743359	0.297176	20.414215	0.613954	9.074875
3230.575000	516.267382	234.740670	0.297177	20.413982	0.613956	9.074771
3230.595000	516.267382	234.725802	0.297181	20.412689	0.613963	9.074196
3230.615000	516.267382	234.712187	0.297184	20.411505	0.613970	9.073670
3230.635000	516.267382	234.730736	0.297179	20.413118	0.613961	9.074387
3230.655000	516.267382	234.696199	0.297188	20.410114	0.613978	9.073051
3230.675000	516.267382	234.703401	0.297187	20.410740	0.613975	9.073330
3230.695000	516.267382	234.700112	0.297187	20.410454	0.613976	9.073203
3230.715000	516.267382	234.694425	0.297189	20.409960	0.613979	9.072983
3230.735000	516.267382	234.689058	0.297190	20.409493	0.613982	9.072775
3230.755000	516.267382	234.694535	0.297189	20.409969	0.613979	9.072987
3230.775000	516.267382	234.682005	0.297192	20.408880	0.613985	9.072503
3230.795000	516.267382	234.680714	0.297193	20.408768	0.613986	9.072453
3230.815000	516.267382	234.686788	0.297191	20.409296	0.613983	9.072688
3230.835000	516.267382	234.663998	0.297197	20.407314	0.613995	9.071807
3230.855000	516.267382	234.666967	0.297196	20.407572	0.613993	9.071921
3230.875000	516.267382	234.666049	0.297196	20.407492	0.613994	9.071886
3230.895000	516.267382	234.659902	0.297198	20.406958	0.613997	9.071648
3230.915000	516.267382	234.663315	0.297197	20.407254	0.613995	9.071780
3230.935000	516.267382	234.667630	0.297196	20.407630	0.613993	9.071947
3230.955000	516.267382	234.667932	0.297196	20.407656	0.613993	9.071959
3230.975000	516.267382	234.658272	0.297198	20.406816	0.613997	9.071585
3230.995000	516.267382	234.653775	0.297200	20.406425	0.614000	9.071411
3231.015000	516.267382	234.660844	0.297198	20.407040	0.613996	9.071685
3231.035000	516.267382	234.631774	0.297205	20.404512	0.614011	9.070561
3231.055000	516.267382	234.643484	0.297202	20.405530	0.614005	9.071014
3231.075000	516.267382	234.636990	0.297204	20.404965	0.614008	9.070763
3231.095000	516.267382	234.633212	0.297205	20.404637	0.614010	9.070616
3231.115000	516.267382	234.630562	0.297206	20.404406	0.614012	9.070514
3231.135000	516.267382	234.637343	0.297204	20.404996	0.614008	9.070776
3231.155000	516.267382	234.638369	0.297204	20.405085	0.614008	9.070816
3231.175000	516.267382	234.623725	0.297207	20.403812	0.614015	9.070250
3231.195000	516.267382	234.615199	0.297210	20.403070	0.614019	9.069920
3231.215000	516.267382	234.608848	0.297211	20.402518	0.614023	9.069675
3231.235000	516.267382	234.604841	0.297212	20.402169	0.614025	9.069520
3231.255000	516.267301	234.599735	0.297214	20.401725	0.614027	9.069322
3231.275000	516.267382	234.603422	0.297213	20.402046	0.614025	9.069465
3231.295000	516.267382	234.593697	0.297215	20.401200	0.614030	9.069089
3231.315000	516.267382	234.603207	0.297213	20.402027	0.614025	9.069457
3231.335000	516.267382	234.596152	0.297215	20.401414	0.614029	9.069184
3231.355000	516.267382	234.596303	0.297215	20.401427	0.614029	9.069190
3231.375000	516.267382	234.582309	0.297218	20.400210	0.614036	9.068649
3231.395000	516.267382	234.583117	0.297218	20.400280	0.614036	9.068680
3231.415000	516.267382	234.583738	0.297218	20.400334	0.614035	9.068704
3231.435000	516.267382	234.584169	0.297218	20.400372	0.614035	9.068721
3231.455000	516.267382	234.566556	0.297222	20.398840	0.614044	9.068040
3231.475000	516.267382	234.570416	0.297221	20.399176	0.614042	9.068189
3231.495000	516.267382	234.565862	0.297223	20.398780	0.614044	9.068013
3231.515000	516.267382	234.571263	0.297221	20.399249	0.614042	9.068222
3231.535000	516.267382	234.576460	0.297220	20.399701	0.614039	9.068423
3231.555000	516.267382	234.557205	0.297225	20.398027	0.614049	9.067678
3231.575000	516.267382	234.558133	0.297225	20.398107	0.614048	9.067714
3231.595000	516.267382	234.570134	0.297221	20.399151	0.614042	9.068178
3231.615000	516.267382	234.560895	0.297224	20.398348	0.614047	9.067821
3231.635000	516.267301	234.559990	0.297224	20.398269	0.614047	9.067786
3231.655000	516.267382	234.555896	0.297225	20.397913	0.614049	9.067628
3231.675000	516.267382	234.552484	0.297226	20.397616	0.614051	9.067496
3231.695000	516.267382	234.550422	0.297227	20.397437	0.614052	9.067416
3231.715000	516.267382	234.541875	0.297229	20.396694	0.614057	9.067086
3231.735000	516.267382	234.544329	0.297228	20.396907	0.614055	9.067180
3231.755000	516.267382	234.542402	0.297229	20.396739	0.614056	9.067106
3231.775000	516.267382	234.552801	0.297226	20.397644	0.614051	9.067508
3231.795000	516.267382	234.529517	0.297232	20.395619	0.614063	9.066608
3231.815000	516.267301	234.534475	0.297231	20.396050	0.614060	9.066799
3231.835000	516.267382	234.533436	0.297231	20.395960	0.614061	9.066759
3231.855000	516.267382	234.511535	0.297237	20.394055	0.614072	9.065913
3231.875000	516.267382	234.528504	0.297232	20.395531	0.614063	9.066569
3231.895000	516.267382	234.519335	0.297235	20.394733	0.614068	9.066214
3231.915000	516.267301	234.515200	0.297236	20.394374	0.614070	9.066054
3231.935000	516.267382	234.498548	0.297240	20.392926	0.614079	9.065411
3231.955000	516.267382	234.499302	0.297240	20.392991	0.614078	9.065440
3231.975000	516.267382	234.487304	0.297243	20.391948	0.614084	9.064976
3231.995000	516.267382	234.491087	0.297242	20.392277	0.614082	9.065122
3232.015000	516.267382	234.493863	0.297241	20.392518	0.614081	9.065229
3232.035000	516.267382	234.492310	0.297242	20.392383	0.614082	9.065169
3232.055000	516.267301	234.480838	0.297245	20.391386	0.614087	9.064726
3232.075000	516.267382	234.473623	0.297247	20.390758	0.614091	9.064447
3232.095000	516.267382	234.468958	0.297248	20.390352	0.614094	9.064267
3232.115000	516.267382	234.439327	0.297256	20.387776	0.614109	9.063121
3232.135000	516.267382	234.455244	0.297251	20.389160	0.614101	9.063736
3232.155000	516.267382	234.445052	0.297254	20.388273	0.614106	9.063342
3232.175000	516.267382	234.447154	0.297254	20.388456	0.614105	9.063424
3232.195000	516.267382	234.440905	0.297255	20.387913	0.614108	9.063182
3232.215000	516.267382	234.447283	0.297254	20.388467	0.614105	9.063429
3232.235000	516.267382	234.462385	0.297250	20.389781	0.614097	9.064013
3232.255000	516.267382	234.439548	0.297256	20.387795	0.614109	9.063130
3232.275000	516.267382	234.455008	0.297252	20.389139	0.614101	9.063727
3232.295000	516.267382	234.424571	0.297259	20.386492	0.614116	9.062551
3232.315000	516.267382	234.434981	0.297257	20.387398	0.614111	9.062953
3232.335000	516.267382	234.415657	0.297262	20.385717	0.614121	9.062206
3232.355000	516.267382	234.426187	0.297259	20.386633	0.614115	9.062613
3232.375000	516.267382	234.416011	0.297262	20.385748	0.614121	9.062220
3232.395000	516.267382	234.414383	0.297262	20.385606	0.614121	9.062157
3232.415000	516.267301	234.410721	0.297263	20.385288	0.614123	9.062015
3232.435000	516.267301	234.413203	0.297262	20.385504	0.614122	9.062111
3232.455000	516.267382	234.413108	0.297262	20.385495	0.614122	9.062108
3232.475000	516.267301	234.401529	0.297265	20.384488	0.614128	9.061660
3232.495000	516.267382	234.408885	0.297264	20.385128	0.614124	9.061944
3232.515000	516.267382	234.403700	0.297265	20.384677	0.614127	9.061744
3232.535000	516.267382	234.401471	0.297265	20.384483	0.614128	9.061658
3232.555000	516.267382	234.399407	0.297266	20.384304	0.614129	9.061578
3232.575000	516.267382	234.400708	0.297266	20.384417	0.614128	9.061628
3232.595000	516.267382	234.396276	0.297267	20.384032	0.614131	9.061457
3232.615000	516.267382	234.377606	0.297272	20.382408	0.614140	9.060735
3232.635000	516.267382	234.390741	0.297268	20.383550	0.614133	9.061243
3232.655000	516.267382	234.374452	0.297273	20.382134	0.614142	9.060613
3232.675000	516.267382	234.377260	0.297272	20.382378	0.614140	9.060722
3232.695000	516.267382	234.371655	0.297273	20.381891	0.614143	9.060505
3232.715000	516.267382	234.366056	0.297275	20.381404	0.614146	9.060289
3232.735000	516.267382	234.379451	0.297271	20.382568	0.614139	9.060806
3232.755000	516.267382	234.359130	0.297277	20.380801	0.614149	9.060021
3232.775000	516.267382	234.366553	0.297275	20.381447	0.614146	9.060308
3232.795000	516.267382	234.350822	0.297279	20.380079	0.614154	9.059700
3232.815000	516.267382	234.358275	0.297277	20.380727	0.614150	9.059988
3232.835000	516.267382	234.351143	0.297279	20.380107	0.614153	9.059712
3232.855000	516.267382	234.339740	0.297282	20.379115	0.614159	9.059271
3232.875000	516.267382	234.341682	0.297281	20.379284	0.614158	9.059346
3232.895000	516.267382	234.361697	0.297276	20.381025	0.614148	9.060120
3232.915000	516.267301	234.343062	0.297281	20.379404	0.614157	9.059400
3232.935000	516.267382	234.335028	0.297283	20.378705	0.614162	9.059089
3232.955000	516.267382	234.337283	0.297282	20.378901	0.614160	9.059176
3232.975000	516.267301	234.327612	0.297285	20.378060	0.614165	9.058802
3232.995000	516.267301	234.342019	0.297281	20.379313	0.614158	9.059359
3233.015000	516.267382	234.337791	0.297282	20.378946	0.614160	9.059196
3233.035000	516.267382	234.331390	0.297284	20.378389	0.614163	9.058948
3233.055000	516.267382	234.320538	0.297287	20.377445	0.614169	9.058529
3233.075000	516.267382	234.322130	0.297286	20.377584	0.614168	9.058590
3233.095000	516.267382	234.314156	0.297288	20.376890	0.614172	9.058282
3233.115000	516.267382	234.309049	0.297290	20.376446	0.614175	9.058085
3233.135000	516.267382	234.313936	0.297288	20.376871	0.614172	9.058274
3233.155000	516.267382	234.308506	0.297290	20.376399	0.614175	9.058064
3233.175000	516.267382	234.308982	0.297290	20.376440	0.614175	9.058082
3233.195000	516.267382	234.308496	0.297290	20.376398	0.614175	9.058063
3233.215000	516.267382	234.296504	0.297293	20.375355	0.614181	9.057600
3233.235000	516.267382	234.290539	0.297294	20.374836	0.614184	9.057369
3233.255000	516.267382	234.291777	0.297294	20.374944	0.614184	9.057417
3233.275000	516.267382	234.281816	0.297297	20.374078	0.614189	9.057032
3233.295000	516.267382	234.296708	0.297293	20.375373	0.614181	9.057608
3233.315000	516.267382	234.298263	0.297292	20.375508	0.614180	9.057668
3233.335000	516.267382	234.268469	0.297300	20.372917	0.614195	9.056516
3233.355000	516.267382	234.272313	0.297299	20.373251	0.614193	9.056665
3233.375000	516.267301	234.284416	0.297296	20.374304	0.614187	9.057132
3233.395000	516.267301	234.274692	0.297299	20.373458	0.614192	9.056757
3233.415000	516.267382	234.280450	0.297297	20.373959	0.614189	9.056979
3233.435000	516.267382	234.268018	0.297300	20.372878	0.614196	9.056499
3233.455000	516.267382	234.270549	0.297300	20.373098	0.614194	9.056596
3233.475000	516.267382	234.269335	0.297300	20.372992	0.614195	9.056549
3233.495000	516.267382	234.262276	0.297302	20.372378	0.614199	9.056277
3233.515000	516.267382	234.240917	0.297307	20.370521	0.614209	9.055451
3233.535000	516.267382	234.250091	0.297305	20.371319	0.614205	9.055806
3233.555000	516.267382	234.250239	0.297305	20.371332	0.614205	9.055811
3233.575000	516.267301	234.236165	0.297309	20.370108	0.614212	9.055267
3233.595000	516.267382	234.241872	0.297307	20.370604	0.614209	9.055488
3233.615000	516.267382	234.224707	0.297312	20.369111	0.614218	9.054824
3233.635000	516.267382	234.211499	0.297315	20.367963	0.614224	9.054314
3233.655000	516.267301	234.226471	0.297311	20.369265	0.614217	9.054892
3233.675000	516.267382	234.220779	0.297313	20.368770	0.614220	9.054672
3233.695000	516.267301	234.226599	0.297311	20.369276	0.614217	9.054897
3233.715000	516.267382	234.209330	0.297316	20.367774	0.614225	9.054230
3233.735000	516.267382	234.202907	0.297317	20.367216	0.614229	9.053981
3233.755000	516.267382	234.204041	0.297317	20.367314	0.614228	9.054025
3233.775000	516.267382	234.198742	0.297318	20.366853	0.614231	9.053820
3233.795000	516.267382	234.189896	0.297321	20.366084	0.614235	9.053478
3233.815000	516.267382	234.183804	0.297322	20.365554	0.614238	9.053243
3233.835000	516.267382	234.177358	0.297324	20.364994	0.614242	9.052994
3233.855000	516.267301	234.176767	0.297324	20.364942	0.614242	9.052971
3233.875000	516.267382	234.175762	0.297324	20.364855	0.614243	9.052932
3233.895000	516.267382	234.159746	0.297329	20.363462	0.614251	9.052313
3233.915000	516.267382	234.160373	0.297329	20.363517	0.614250	9.052337
3233.935000	516.267382	234.157371	0.297329	20.363256	0.614252	9.052221
3233.955000	516.267382	234.151798	0.297331	20.362771	0.614255	9.052006
3233.975000	516.267382	234.142770	0.297333	20.361986	0.614259	9.051657
3233.995000	516.267382	234.137528	0.297334	20.361530	0.614262	9.051454
3234.015000	516.267382	234.137983	0.297334	20.361569	0.614262	9.051472
3234.035000	516.267382	234.139211	0.297334	20.361676	0.614261	9.051519
3234.055000	516.267382	234.138050	0.297334	20.361575	0.614262	9.051474
3234.075000	516.267382	234.125288	0.297338	20.360465	0.614268	9.050981
3234.095000	516.267382	234.135664	0.297335	20.361368	0.614263	9.051382
3234.115000	516.267301	234.126317	0.297337	20.360555	0.614268	9.051021
3234.135000	516.267382	234.115584	0.297340	20.359622	0.614273	9.050606
3234.155000	516.267382	234.101279	0.297344	20.358378	0.614280	9.050053
3234.175000	516.267382	234.105410	0.297343	20.358737	0.614278	9.050212
3234.195000	516.267382	234.095686	0.297345	20.357891	0.614283	9.049836
3234.215000	516.267382	234.087165	0.297348	20.357150	0.614288	9.049507
3234.235000	516.267301	234.084452	0.297348	20.356914	0.614289	9.049402
3234.255000	516.267382	234.077023	0.297350	20.356268	0.614293	9.049115
3234.275000	516.267382	234.063812	0.297354	20.355119	0.614299	9.048604
3234.295000	516.267382	234.058894	0.297355	20.354692	0.614302	9.048414
3234.315000	516.267382	234.044879	0.297359	20.353473	0.614309	9.047872
3234.335000	516.267382	234.026661	0.297363	20.351889	0.614318	9.047168
3234.355000	516.267382	234.013534	0.297367	20.350747	0.614325	9.046661
3234.375000	516.267301	234.005389	0.297369	20.350039	0.614329	9.046346
3234.395000	516.267382	233.990207	0.297373	20.348718	0.614337	9.045759
3234.415000	516.267382	233.991199	0.297373	20.348805	0.614336	9.045797
3234.435000	516.267382	233.957710	0.297381	20.345892	0.614353	9.044502
3234.455000	516.267382	233.937324	0.297387	20.344119	0.614364	9.043714
3234.475000	516.267382	233.888084	0.297400	20.339837	0.614389	9.041811
3234.495000	516.267382	233.809785	0.297420	20.333028	0.614428	9.038784
3234.515000	516.267382	233.735728	0.297439	20.326588	0.614466	9.035921
3234.535000	516.267382	233.719723	0.297444	20.325196	0.614474	9.035302
3234.555000	516.267382	233.706571	0.297447	20.324052	0.614481	9.034794
3234.575000	516.267382	233.685052	0.297453	20.322181	0.614492	9.033962
3234.595000	516.267382	233.658117	0.297460	20.319838	0.614505	9.032921
3234.615000	516.267382	233.634278	0.297466	20.317765	0.614518	9.031999
3234.635000	516.267382	233.631963	0.297467	20.317564	0.614519	9.031909
3234.655000	516.267382	233.606885	0.297473	20.315383	0.614531	9.030940
3234.675000	516.267382	233.591839	0.297477	20.314075	0.614539	9.030358
3234.695000	516.267382	233.554850	0.297487	20.310858	0.614558	9.028928
3234.715000	516.267382	233.553161	0.297487	20.310711	0.614559	9.028863
3234.735000	516.267301	233.538596	0.297491	20.309444	0.614566	9.028300
3234.755000	516.267382	233.524016	0.297495	20.308176	0.614574	9.027736
3234.775000	516.267382	233.521677	0.297495	20.307973	0.614575	9.027646
3234.795000	516.267382	233.502335	0.297500	20.306291	0.614585	9.026898
3234.815000	516.267382	233.500186	0.297501	20.306104	0.614586	9.026815
3234.835000	516.267382	233.475267	0.297508	20.303937	0.614598	9.025852
3234.855000	516.267382	233.471987	0.297508	20.303652	0.614600	9.025725
3234.875000	516.267382	233.454604	0.297513	20.302140	0.614609	9.025053
3234.895000	516.267382	233.444120	0.297516	20.301228	0.614614	9.024648
3234.915000	516.267382	233.430041	0.297519	20.300004	0.614621	9.024103
3234.935000	516.267382	233.424365	0.297521	20.299510	0.614624	9.023884
3234.955000	516.267382	233.418350	0.297522	20.298987	0.614627	9.023652
3234.975000	516.267382	233.410688	0.297524	20.298321	0.614631	9.023355
3234.995000	516.267382	233.360192	0.297538	20.293930	0.614657	9.021403
3235.015000	516.267382	233.347312	0.297541	20.292810	0.614663	9.020905
3235.035000	516.267301	233.340518	0.297543	20.292219	0.614667	9.020643
3235.055000	516.267382	233.308423	0.297551	20.289428	0.614683	9.019402
3235.075000	516.267382	233.308088	0.297551	20.289399	0.614683	9.019389
3235.095000	516.267382	233.310377	0.297551	20.289598	0.614682	9.019477
3235.115000	516.267382	233.290125	0.297556	20.287836	0.614692	9.018694
3235.135000	516.267382	233.302292	0.297553	20.288894	0.614686	9.019165
3235.155000	516.267382	233.292697	0.297555	20.288060	0.614691	9.018794
3235.175000	516.267382	233.277146	0.297559	20.286708	0.614699	9.018193
3235.195000	516.267382	233.259153	0.297564	20.285143	0.614708	9.017497
3235.215000	516.267301	233.255276	0.297565	20.284806	0.614710	9.017347
3235.235000	516.267382	233.237736	0.297570	20.283280	0.614719	9.016669
3235.255000	516.267382	233.234333	0.297570	20.282985	0.614721	9.016538
3235.275000	516.267382	233.220509	0.297574	20.281782	0.614728	9.016003
3235.295000	516.267382	233.220465	0.297574	20.281778	0.614728	9.016002
3235.315000	516.267382	233.202788	0.297579	20.280241	0.614737	9.015318
3235.335000	516.267382	233.204336	0.297578	20.280376	0.614736	9.015378
3235.355000	516.267382	233.196892	0.297580	20.279728	0.614740	9.015090
3235.375000	516.267382	233.187165	0.297583	20.278883	0.614745	9.014714
3235.395000	516.267382	233.185850	0.297583	20.278768	0.614745	9.014663
3235.415000	516.267382	233.178908	0.297585	20.278165	0.614749	9.014395
3235.435000	516.267382	233.179629	0.297585	20.278227	0.614748	9.014423
3235.455000	516.267382	233.168170	0.297588	20.277231	0.614754	9.013980
3235.475000	516.267382	233.165567	0.297588	20.277004	0.614756	9.013879
3235.495000	516.267382	233.167038	0.297588	20.277132	0.614755	9.013936
3235.515000	516.267382	233.167417	0.297588	20.277165	0.614755	9.013951
3235.535000	516.267382	233.167063	0.297588	20.277134	0.614755	9.013937
3235.555000	516.267301	233.142878	0.297594	20.275031	0.614767	9.013002
3235.575000	516.267382	233.150115	0.297592	20.275661	0.614763	9.013282
3235.595000	516.267382	233.155279	0.297591	20.276110	0.614761	9.013482
3235.615000	516.267301	233.144738	0.297594	20.275193	0.614766	9.013074
3235.635000	516.267382	233.144711	0.297594	20.275191	0.614766	9.013073
3235.655000	516.267382	233.135899	0.297596	20.274424	0.614771	9.012732
3235.675000	516.267382	233.131015	0.297597	20.274000	0.614773	9.012543
3235.695000	516.267382	233.121634	0.297600	20.273184	0.614778	9.012181
3235.715000	516.267382	233.123667	0.297599	20.273361	0.614777	9.012259
3235.735000	516.267382	233.112819	0.297602	20.272417	0.614782	9.011840
3235.755000	516.267382	233.118190	0.297601	20.272884	0.614780	9.012048
3235.775000	516.267382	233.114478	0.297602	20.272561	0.614782	9.011904
3235.795000	516.267382	233.108547	0.297603	20.272046	0.614785	9.011675
3235.815000	516.267382	233.109419	0.297603	20.272121	0.614784	9.011709
3235.835000	516.267382	233.098314	0.297606	20.271156	0.614790	9.011279
3235.855000	516.267382	233.107251	0.297604	20.271933	0.614785	9.011625
3235.875000	516.267382	233.093128	0.297607	20.270705	0.614792	9.011079
3235.895000	516.267382	233.090468	0.297608	20.270473	0.614794	9.010976
3235.915000	516.267382	233.088366	0.297609	20.270291	0.614795	9.010895
3235.935000	516.267382	233.078340	0.297611	20.269419	0.614800	9.010507
3235.955000	516.267382	233.092211	0.297608	20.270625	0.614793	9.011043
3235.975000	516.267382	233.081558	0.297610	20.269699	0.614798	9.010632
3235.995000	516.267382	233.092963	0.297607	20.270690	0.614792	9.011072
3236.015000	516.267382	233.086607	0.297609	20.270138	0.614796	9.010827
3236.035000	516.267382	233.077862	0.297611	20.269377	0.614800	9.010489
3236.055000	516.267382	233.079328	0.297611	20.269505	0.614799	9.010545
3236.075000	516.267382	233.082665	0.297610	20.269795	0.614798	9.010674
3236.095000	516.267382	233.082022	0.297610	20.269739	0.614798	9.010649
3236.115000	516.267382	233.075314	0.297612	20.269156	0.614801	9.010390
3236.135000	516.267382	233.072095	0.297613	20.268876	0.614803	9.010266
3236.155000	516.267382	233.060716	0.297616	20.267886	0.614809	9.009826
3236.175000	516.267382	233.045520	0.297620	20.266565	0.614817	9.009238
3236.195000	516.267382	233.045594	0.297620	20.266571	0.614817	9.009241
3236.215000	516.267382	233.052952	0.297618	20.267211	0.614813	9.009526
3236.235000	516.267382	233.060811	0.297616	20.267894	0.614809	9.009830
3236.255000	516.267301	233.047896	0.297619	20.266771	0.614815	9.009330
3236.275000	516.267382	233.047197	0.297619	20.266710	0.614816	9.009303
3236.295000	516.267382	233.053517	0.297618	20.267260	0.614812	9.009548
3236.315000	516.267382	233.045069	0.297620	20.266525	0.614817	9.009221
3236.335000	516.267301	233.044308	0.297620	20.266459	0.614817	9.009192
3236.355000	516.267382	233.044624	0.297620	20.266487	0.614817	9.009204
3236.375000	516.267382	233.037425	0.297622	20.265861	0.614821	9.008925
3236.395000	516.267382	233.042878	0.297621	20.266335	0.614818	9.009136
3236.415000	516.267382	233.024453	0.297625	20.264733	0.614827	9.008424
3236.435000	516.267382	233.031988	0.297623	20.265388	0.614823	9.008715
3236.455000	516.267382	233.024864	0.297625	20.264768	0.614827	9.008440
3236.475000	516.267382	233.037723	0.297622	20.265886	0.614821	9.008937
3236.495000	516.267382	233.024552	0.297625	20.264741	0.614827	9.008428
3236.515000	516.267382	233.009815	0.297629	20.263459	0.614835	9.007858
3236.535000	516.267382	233.017943	0.297627	20.264166	0.614831	9.008172
3236.555000	516.267382	233.010659	0.297629	20.263533	0.614834	9.007891
3236.575000	516.267382	233.007783	0.297630	20.263283	0.614836	9.007780
3236.595000	516.267382	233.013037	0.297628	20.263740	0.614833	9.007983
3236.615000	516.267382	233.012418	0.297628	20.263686	0.614833	9.007959
3236.635000	516.267382	233.005948	0.297630	20.263123	0.614837	9.007709
3236.655000	516.267382	233.014393	0.297628	20.263858	0.614832	9.008035
3236.675000	516.267382	233.021202	0.297626	20.264450	0.614829	9.008298
3236.695000	516.267382	233.004029	0.297631	20.262956	0.614838	9.007634
3236.715000	516.267382	232.996664	0.297633	20.262316	0.614841	9.007350
3236.735000	516.267382	232.995588	0.297633	20.262222	0.614842	9.007308
3236.755000	516.267382	232.991635	0.297634	20.261878	0.614844	9.007155
3236.775000	516.267382	232.995604	0.297633	20.262224	0.614842	9.007309
3236.795000	516.267382	232.987851	0.297635	20.261549	0.614846	9.007009
3236.815000	516.267382	232.989030	0.297635	20.261652	0.614845	9.007055
3236.835000	516.267382	232.975391	0.297638	20.260466	0.614852	9.006527
3236.855000	516.267382	232.975358	0.297638	20.260463	0.614852	9.006526
3236.875000	516.267382	232.986682	0.297635	20.261448	0.614846	9.006964
3236.895000	516.267301	232.986894	0.297635	20.261466	0.614846	9.006972
3236.915000	516.267382	233.002459	0.297631	20.262820	0.614838	9.007574
3236.935000	516.267382	232.986490	0.297635	20.261431	0.614847	9.006956
3236.955000	516.267382	232.992359	0.297634	20.261941	0.614844	9.007183
3236.975000	516.267301	232.980964	0.297637	20.260951	0.614849	9.006743
3236.995000	516.267382	232.980959	0.297637	20.260950	0.614849	9.006743
3237.015000	516.267382	232.994474	0.297633	20.262125	0.614842	9.007265
3237.035000	516.267382	232.982753	0.297636	20.261106	0.614848	9.006812
3237.055000	516.267382	232.976687	0.297638	20.260579	0.614852	9.006577
3237.075000	516.267382	232.975669	0.297638	20.260490	0.614852	9.006538
3237.095000	516.267301	232.965928	0.297641	20.259643	0.614857	9.006161
3237.115000	516.267382	232.968967	0.297640	20.259907	0.614855	9.006279
3237.135000	516.267301	232.974693	0.297638	20.260405	0.614852	9.006500
3237.155000	516.267382	232.968686	0.297640	20.259883	0.614856	9.006268
3237.175000	516.267382	232.963135	0.297641	20.259400	0.614858	9.006053
3237.195000	516.267382	232.958851	0.297642	20.259027	0.614861	9.005888
3237.215000	516.267382	232.970195	0.297640	20.260014	0.614855	9.006326
3237.235000	516.267382	232.959522	0.297642	20.259086	0.614860	9.005914
3237.255000	516.267382	232.957845	0.297643	20.258940	0.614861	9.005849
3237.275000	516.267382	232.957387	0.297643	20.258900	0.614861	9.005831
3237.295000	516.267382	232.938577	0.297648	20.257264	0.614871	9.005104
3237.315000	516.267382	232.961966	0.297642	20.259298	0.614859	9.006008
3237.335000	516.267382	232.965193	0.297641	20.259579	0.614857	9.006133
3237.355000	516.267382	232.954915	0.297644	20.258685	0.614863	9.005736
3237.375000	516.267382	232.956954	0.297643	20.258862	0.614862	9.005815
3237.395000	516.267301	232.950218	0.297645	20.258277	0.614865	9.005554
3237.415000	516.267382	232.953816	0.297644	20.258590	0.614863	9.005693
3237.435000	516.267382	232.938855	0.297648	20.257289	0.614871	9.005115
3237.455000	516.267382	232.950883	0.297645	20.258335	0.614865	9.005580
3237.475000	516.267382	232.943128	0.297647	20.257660	0.614869	9.005280
3237.495000	516.267382	232.938307	0.297648	20.257241	0.614871	9.005094
3237.515000	516.267382	232.928965	0.297650	20.256429	0.614876	9.004733
3237.535000	516.267382	232.926999	0.297651	20.256258	0.614877	9.004657
3237.555000	516.267382	232.934434	0.297649	20.256904	0.614873	9.004944
3237.574000	516.267382	232.938485	0.297648	20.257256	0.614871	9.005101
3237.594000	516.267382	232.932984	0.297649	20.256778	0.614874	9.004888
3237.614000	516.267382	232.929894	0.297650	20.256509	0.614875	9.004768
3237.634000	516.267382	232.934366	0.297649	20.256898	0.614873	9.004941
3237.654000	516.267382	232.939079	0.297648	20.257308	0.614871	9.005123
3237.674000	516.267382	232.930957	0.297650	20.256602	0.614875	9.004810
3237.694000	516.267301	232.918653	0.297653	20.255532	0.614881	9.004334
3237.714000	516.267382	232.911012	0.297655	20.254867	0.614885	9.004038
3237.734000	516.267382	232.921374	0.297652	20.255768	0.614880	9.004439
3237.754000	516.267382	232.914466	0.297654	20.255168	0.614883	9.004172
3237.774000	516.267382	232.910327	0.297655	20.254808	0.614885	9.004012
3237.794000	516.267382	232.916781	0.297653	20.255369	0.614882	9.004261
3237.814000	516.267382	232.915714	0.297654	20.255276	0.614882	9.004220
3237.834000	516.267382	232.895891	0.297659	20.253552	0.614893	9.003454
3237.854000	516.267382	232.899622	0.297658	20.253877	0.614891	9.003598
3237.874000	516.267382	232.892155	0.297660	20.253227	0.614894	9.003309
3237.894000	516.267382	232.886677	0.297661	20.252751	0.614897	9.003098
3237.914000	516.267382	232.913545	0.297654	20.255087	0.614884	9.004136
3237.934000	516.267301	232.887679	0.297661	20.252838	0.614897	9.003136
3237.954000	516.267382	232.893560	0.297660	20.253349	0.614894	9.003364
3237.974000	516.267382	232.893490	0.297660	20.253343	0.614894	9.003361
3237.994000	516.267382	232.892363	0.297660	20.253245	0.614894	9.003318
3238.014000	516.267382	232.894598	0.297659	20.253440	0.614893	9.003404
3238.034000	516.267382	232.887293	0.297661	20.252804	0.614897	9.003121
3238.054000	516.267382	232.890672	0.297660	20.253098	0.614895	9.003252
3238.074000	516.267301	232.883702	0.297662	20.252492	0.614899	9.002983
3238.094000	516.267382	232.887292	0.297661	20.252804	0.614897	9.003121
3238.114000	516.267382	232.889045	0.297661	20.252957	0.614896	9.003189
3238.134000	516.267382	232.895857	0.297659	20.253549	0.614893	9.003453
3238.154000	516.267382	232.891153	0.297660	20.253140	0.614895	9.003271
3238.174000	516.267382	232.880345	0.297663	20.252200	0.614900	9.002853
3238.194000	516.267382	232.894219	0.297659	20.253407	0.614893	9.003389
3238.214000	516.267382	232.891316	0.297660	20.253154	0.614895	9.003277
3238.234000	516.267382	232.903270	0.297657	20.254194	0.614889	9.003739
3238.254000	516.267382	232.885677	0.297662	20.252664	0.614898	9.003059
3238.274000	516.267382	232.893267	0.297660	20.253324	0.614894	9.003352
3238.294000	516.267382	232.893129	0.297660	20.253312	0.614894	9.003347
3238.314000	516.267382	232.885766	0.297662	20.252672	0.614898	9.003062
3238.334000	516.267382	232.884819	0.297662	20.252589	0.614898	9.003026
3238.354000	516.267382	232.874837	0.297664	20.251721	0.614903	9.002640
3238.374000	516.267301	232.882487	0.297662	20.252387	0.614899	9.002936
3238.394000	516.267382	232.879711	0.297663	20.252145	0.614901	9.002828
3238.414000	516.267382	232.873811	0.297665	20.251632	0.614904	9.002600
3238.434000	516.267301	232.877871	0.297664	20.251985	0.614902	9.002757
3238.454000	516.267301	232.872629	0.297665	20.251529	0.614904	9.002555
3238.474000	516.267382	232.873943	0.297665	20.251644	0.614904	9.002605
3238.494000	516.267382	232.859252	0.297669	20.250366	0.614911	9.002038
3238.514000	516.267382	232.875970	0.297664	20.251820	0.614903	9.002684
3238.534000	516.267382	232.870603	0.297666	20.251353	0.614905	9.002476
3238.554000	516.267382	232.861497	0.297668	20.250561	0.614910	9.002124
3238.574000	516.267382	232.860797	0.297668	20.250500	0.614910	9.002097
3238.594000	516.267382	232.877580	0.297664	20.251960	0.614902	9.002746
3238.614000	516.267382	232.853093	0.297670	20.249830	0.614914	9.001799
3238.634000	516.267301	232.862625	0.297668	20.250659	0.614909	9.002168
3238.654000	516.267382	232.859382	0.297668	20.250377	0.614911	9.002043
3238.674000	516.267382	232.865071	0.297667	20.250872	0.614908	9.002262
3238.694000	516.267301	232.843306	0.297673	20.248979	0.614919	9.001421
3238.714000	516.267382	232.858779	0.297669	20.250325	0.614911	9.002019
3238.734000	516.267382	232.862806	0.297668	20.250675	0.614909	9.002175
3238.754000	516.267382	232.861532	0.297668	20.250564	0.614910	9.002126
3238.774000	516.267382	232.859525	0.297668	20.250390	0.614911	9.002048
3238.794000	516.267382	232.839573	0.297674	20.248655	0.614921	9.001277
3238.814000	516.267382	232.853943	0.297670	20.249904	0.614914	9.001832
3238.834000	516.267382	232.838142	0.297674	20.248530	0.614922	9.001221
3238.854000	516.267382	232.839941	0.297674	20.248687	0.614921	9.001291
3238.874000	516.267382	232.844466	0.297672	20.249080	0.614919	9.001466
3238.894000	516.267382	232.827808	0.297677	20.247631	0.614927	9.000822
3238.914000	516.267382	232.852360	0.297670	20.249767	0.614915	9.001771
3238.934000	516.267382	232.840052	0.297674	20.248696	0.614921	9.001295
3238.954000	516.267301	232.832100	0.297676	20.248005	0.614925	9.000988
3238.974000	516.267382	232.832707	0.297675	20.248058	0.614925	9.001011
3238.994000	516.267382	232.826308	0.297677	20.247501	0.614928	9.000764
3239.014000	516.267382	232.829155	0.297676	20.247749	0.614926	9.000874
3239.034000	516.267382	232.828057	0.297677	20.247653	0.614927	9.000832
3239.054000	516.267382	232.830124	0.297676	20.247833	0.614926	9.000911
3239.074000	516.267382	232.823346	0.297678	20.247243	0.614929	9.000649
3239.094000	516.267382	232.832466	0.297676	20.248037	0.614925	9.001002
3239.114000	516.267382	232.810435	0.297681	20.246121	0.614936	9.000150
3239.134000	516.267382	232.816730	0.297680	20.246668	0.614933	9.000394
3239.154000	516.267382	232.815605	0.297680	20.246570	0.614933	9.000350
3239.174000	516.267382	232.816439	0.297680	20.246643	0.614933	9.000382
3239.194000	516.267382	232.813697	0.297680	20.246404	0.614934	9.000276
3239.214000	516.267382	232.819034	0.297679	20.246868	0.614932	9.000483
3239.234000	516.267382	232.796779	0.297685	20.244933	0.614943	8.999622
3239.254000	516.267301	232.807794	0.297682	20.245891	0.614937	9.000048
3239.274000	516.267382	232.809140	0.297682	20.246008	0.614937	9.000100
3239.294000	516.267382	232.809523	0.297682	20.246041	0.614936	9.000115
3239.314000	516.267301	232.813871	0.297680	20.246419	0.614934	9.000283
3239.334000	516.267382	232.793982	0.297686	20.244690	0.614944	8.999514
3239.354000	516.267382	232.792508	0.297686	20.244562	0.614945	8.999457
3239.374000	516.267382	232.789106	0.297687	20.244266	0.614947	8.999326
3239.394000	516.267382	232.799158	0.297684	20.245140	0.614942	8.999714
3239.414000	516.267382	232.787206	0.297687	20.244101	0.614948	8.999252
3239.434000	516.267382	232.785554	0.297688	20.243957	0.614949	8.999188
3239.454000	516.267382	232.778444	0.297690	20.243339	0.614952	8.998914
3239.474000	516.267382	232.781973	0.297689	20.243645	0.614950	8.999050
3239.494000	516.267382	232.777153	0.297690	20.243226	0.614953	8.998864
3239.514000	516.267382	232.774067	0.297691	20.242958	0.614954	8.998744
3239.534000	516.267382	232.775723	0.297690	20.243102	0.614954	8.998808
3239.554000	516.267382	232.774978	0.297691	20.243037	0.614954	8.998780
3239.574000	516.267382	232.790199	0.297687	20.244361	0.614946	8.999368
3239.594000	516.267382	232.768678	0.297692	20.242489	0.614957	8.998536
3239.614000	516.267382	232.768441	0.297692	20.242469	0.614957	8.998527
3239.634000	516.267382	232.769381	0.297692	20.242550	0.614957	8.998563
3239.654000	516.267382	232.761229	0.297694	20.241842	0.614961	8.998248
3239.674000	516.267382	232.760115	0.297694	20.241745	0.614962	8.998205
3239.694000	516.267382	232.752685	0.297696	20.241098	0.614965	8.997918
3239.714000	516.267382	232.759228	0.297695	20.241667	0.614962	8.998171
3239.734000	516.267382	232.757306	0.297695	20.241500	0.614963	8.998096
3239.754000	516.267382	232.746226	0.297698	20.240537	0.614969	8.997668
3239.774000	516.267382	232.756199	0.297695	20.241404	0.614963	8.998054
3239.794000	516.267382	232.736212	0.297701	20.239666	0.614974	8.997281
3239.814000	516.267301	232.750544	0.297697	20.240912	0.614966	8.997835
3239.834000	516.267382	232.743748	0.297699	20.240321	0.614970	8.997572
3239.854000	516.267382	232.743520	0.297699	20.240301	0.614970	8.997563
3239.874000	516.267382	232.749212	0.297697	20.240796	0.614967	8.997783
3239.894000	516.267382	232.755187	0.297696	20.241316	0.614964	8.998014
3239.914000	516.267382	232.762867	0.297694	20.241984	0.614960	8.998311
3239.934000	516.267382	232.754145	0.297696	20.241225	0.614965	8.997974
3239.954000	516.267382	232.751342	0.297697	20.240982	0.614966	8.997866
3239.974000	516.267382	232.742649	0.297699	20.240226	0.614970	8.997530
3239.994000	516.267382	232.742454	0.297699	20.240209	0.614970	8.997522
3240.014000	516.267382	232.732787	0.297702	20.239368	0.614975	8.997148
3240.034000	516.267382	232.735421	0.297701	20.239597	0.614974	8.997250
3240.054000	516.267301	232.741846	0.297699	20.240156	0.614971	8.997499
3240.074000	516.267382	232.740599	0.297700	20.240047	0.614971	8.997451
3240.094000	516.267382	232.735198	0.297701	20.239578	0.614974	8.997242
3240.114000	516.267382	232.735932	0.297701	20.239642	0.614974	8.997270
3240.134000	516.267382	232.735003	0.297701	20.239561	0.614974	8.997234
3240.154000	516.267382	232.738264	0.297700	20.239844	0.614973	8.997360
3240.174000	516.267382	232.749433	0.297697	20.240816	0.614967	8.997792
3240.194000	516.267382	232.733532	0.297701	20.239433	0.614975	8.997177
3240.214000	516.267382	232.755001	0.297696	20.241300	0.614964	8.998007
3240.234000	516.267382	232.742049	0.297699	20.240174	0.614971	8.997507
3240.254000	516.267382	232.729670	0.297702	20.239097	0.614977	8.997028
3240.274000	516.267382	232.735605	0.297701	20.239613	0.614974	8.997257
3240.294000	516.267382	232.724868	0.297704	20.238679	0.614979	8.996842
3240.314000	516.267382	232.721110	0.297705	20.238353	0.614981	8.996697
3240.334000	516.267382	232.710457	0.297707	20.237426	0.614987	8.996285
3240.354000	516.267382	232.710722	0.297707	20.237449	0.614987	8.996295
3240.374000	516.267382	232.730475	0.297702	20.239167	0.614977	8.997059
3240.394000	516.267382	232.718673	0.297705	20.238141	0.614983	8.996603
3240.414000	516.267382	232.706839	0.297708	20.237112	0.614989	8.996145
3240.434000	516.267382	232.713604	0.297707	20.237700	0.614985	8.996407
3240.454000	516.267382	232.715592	0.297706	20.237873	0.614984	8.996484
3240.474000	516.267382	232.719529	0.297705	20.238215	0.614982	8.996636
3240.494000	516.267382	232.711694	0.297707	20.237534	0.614986	8.996333
3240.514000	516.267382	232.721108	0.297705	20.238352	0.614981	8.996697
3240.534000	516.267382	232.705424	0.297709	20.236988	0.614989	8.996091
3240.554000	516.267382	232.715779	0.297706	20.237889	0.614984	8.996491
3240.574000	516.267382	232.710066	0.297707	20.237392	0.614987	8.996270
3240.594000	516.267382	232.707137	0.297708	20.237137	0.614988	8.996157
3240.614000	516.267382	232.692140	0.297712	20.235833	0.614996	8.995577
3240.634000	516.267382	232.704056	0.297709	20.236869	0.614990	8.996038
3240.654000	516.267301	232.690360	0.297713	20.235678	0.614997	8.995508
3240.674000	516.267382	232.709455	0.297708	20.237339	0.614987	8.996247
3240.694000	516.267382	232.702240	0.297710	20.236712	0.614991	8.995968
3240.714000	516.267382	232.702372	0.297710	20.236723	0.614991	8.995973
3240.734000	516.267382	232.703856	0.297709	20.236852	0.614990	8.996030
3240.754000	516.267382	232.692951	0.297712	20.235904	0.614996	8.995608
3240.774000	516.267382	232.702887	0.297709	20.236768	0.614991	8.995993
3240.794000	516.267382	232.691497	0.297712	20.235777	0.614996	8.995552
3240.814000	516.267382	232.679086	0.297716	20.234698	0.615003	8.995072
3240.834000	516.267301	232.669666	0.297718	20.233879	0.615007	8.994708
3240.854000	516.267382	232.680586	0.297715	20.234828	0.615002	8.995130
3240.874000	516.267301	232.686089	0.297714	20.235307	0.614999	8.995343
3240.894000	516.267382	232.701423	0.297710	20.236641	0.614991	8.995936
3240.914000	516.267382	232.681880	0.297715	20.234941	0.615001	8.995181
3240.934000	516.267382	232.670382	0.297718	20.233941	0.615007	8.994736
3240.954000	516.267382	232.684380	0.297714	20.235158	0.615000	8.995277
3240.974000	516.267382	232.681707	0.297715	20.234926	0.615001	8.995174
3240.994000	516.267301	232.679149	0.297716	20.234703	0.615003	8.995075
3241.014000	516.267382	232.685423	0.297714	20.235249	0.614999	8.995317
3241.034000	516.267382	232.685534	0.297714	20.235259	0.614999	8.995322
3241.054000	516.267382	232.671957	0.297717	20.234078	0.615006	8.994797
3241.074000	516.267382	232.671001	0.297718	20.233995	0.615007	8.994760
3241.094000	516.267382	232.662950	0.297720	20.233295	0.615011	8.994449
3241.114000	516.267382	232.670308	0.297718	20.233935	0.615007	8.994733
3241.134000	516.267301	232.688182	0.297713	20.235489	0.614998	8.995424
3241.154000	516.267382	232.678875	0.297716	20.234680	0.615003	8.995064
3241.174000	516.267301	232.683863	0.297714	20.235113	0.615000	8.995257
3241.194000	516.267382	232.671933	0.297717	20.234076	0.615006	8.994796
3241.214000	516.267382	232.676580	0.297716	20.234480	0.615004	8.994976
3241.234000	516.267382	232.641109	0.297726	20.231395	0.615022	8.993604
3241.254000	516.267382	232.657390	0.297721	20.232811	0.615014	8.994234
3241.274000	516.267382	232.656340	0.297722	20.232720	0.615014	8.994193
3241.294000	516.267301	232.659415	0.297721	20.232987	0.615013	8.994312
3241.314000	516.267382	232.652180	0.297723	20.232358	0.615016	8.994032
3241.334000	516.267382	232.652149	0.297723	20.232355	0.615016	8.994031
3241.354000	516.267301	232.638279	0.297726	20.231149	0.615023	8.993495
3241.374000	516.267301	232.654914	0.297722	20.232596	0.615015	8.994138
3241.394000	516.267382	232.639108	0.297726	20.231221	0.615023	8.993527
3241.414000	516.267301	232.635848	0.297727	20.230938	0.615024	8.993401
3241.434000	516.267382	232.648615	0.297724	20.232048	0.615018	8.993895
3241.454000	516.267382	232.655391	0.297722	20.232637	0.615015	8.994156
3241.474000	516.267382	232.651283	0.297723	20.232280	0.615017	8.993998
3241.494000	516.267301	232.651548	0.297723	20.232303	0.615017	8.994008
3241.514000	516.267382	232.647590	0.297724	20.231959	0.615019	8.993855
3241.534000	516.267382	232.654617	0.297722	20.232570	0.615015	8.994127
3241.554000	516.267382	232.647641	0.297724	20.231963	0.615019	8.993857
3241.574000	516.267382	232.637222	0.297727	20.231057	0.615024	8.993454
3241.594000	516.267382	232.649968	0.297723	20.232166	0.615017	8.993947
3241.614000	516.267382	232.635591	0.297727	20.230916	0.615025	8.993391
3241.634000	516.267382	232.638726	0.297726	20.231188	0.615023	8.993512
3241.654000	516.267382	232.653871	0.297722	20.232505	0.615015	8.994098
3241.674000	516.267382	232.636320	0.297727	20.230979	0.615024	8.993419
3241.694000	516.267382	232.639186	0.297726	20.231228	0.615023	8.993530
3241.714000	516.267382	232.627925	0.297729	20.230249	0.615029	8.993095
3241.734000	516.267382	232.632743	0.297728	20.230668	0.615026	8.993281
3241.754000	516.267382	232.647135	0.297724	20.231919	0.615019	8.993837
3241.774000	516.267382	232.636335	0.297727	20.230980	0.615024	8.993420
3241.794000	516.267382	232.636714	0.297727	20.231013	0.615024	8.993434
3241.814000	516.267382	232.622831	0.297730	20.229806	0.615031	8.992898
3241.834000	516.267382	232.602778	0.297736	20.228062	0.615041	8.992123
3241.854000	516.267382	232.616683	0.297732	20.229271	0.615034	8.992660
3241.874000	516.267382	232.612037	0.297733	20.228867	0.615037	8.992480
3241.894000	516.267382	232.609606	0.297734	20.228656	0.615038	8.992386
3241.914000	516.267382	232.614514	0.297732	20.229083	0.615035	8.992576
3241.934000	516.267382	232.618871	0.297731	20.229461	0.615033	8.992745
3241.954000	516.267382	232.604470	0.297735	20.228209	0.615041	8.992188
3241.974000	516.267301	232.606449	0.297735	20.228381	0.615039	8.992264
3241.994000	516.267382	232.622216	0.297730	20.229752	0.615032	8.992874
3242.014000	516.267382	232.604383	0.297735	20.228202	0.615041	8.992185
3242.034000	516.267382	232.613249	0.297733	20.228973	0.615036	8.992527
3242.054000	516.267382	232.607150	0.297734	20.228442	0.615039	8.992292
3242.074000	516.267382	232.627735	0.297729	20.230232	0.615029	8.993087
3242.094000	516.267382	232.610880	0.297733	20.228767	0.615037	8.992436
3242.114000	516.267382	232.604391	0.297735	20.228202	0.615041	8.992185
3242.134000	516.267301	232.593996	0.297738	20.227298	0.615046	8.991783
3242.154000	516.267382	232.592895	0.297738	20.227202	0.615046	8.991740
3242.174000	516.267382	232.598531	0.297737	20.227693	0.615044	8.991958
3242.194000	516.267382	232.605003	0.297735	20.228255	0.615040	8.992209
3242.214000	516.267382	232.596913	0.297737	20.227552	0.615044	8.991896
3242.234000	516.267382	232.603053	0.297735	20.228086	0.615041	8.992133
3242.254000	516.267301	232.608476	0.297734	20.228557	0.615038	8.992343
3242.274000	516.267382	232.590627	0.297739	20.227005	0.615048	8.991653
3242.294000	516.267382	232.586033	0.297740	20.226606	0.615050	8.991475
3242.314000	516.267382	232.598909	0.297737	20.227726	0.615043	8.991973
3242.334000	516.267382	232.596242	0.297737	20.227494	0.615045	8.991870
3242.354000	516.267382	232.597663	0.297737	20.227617	0.615044	8.991925
3242.374000	516.267382	232.592670	0.297738	20.227183	0.615047	8.991732
3242.394000	516.267382	232.578997	0.297742	20.225994	0.615053	8.991203
3242.414000	516.267301	232.592361	0.297738	20.227156	0.615047	8.991720
3242.434000	516.267382	232.580653	0.297741	20.226138	0.615053	8.991267
3242.454000	516.267382	232.576348	0.297742	20.225764	0.615055	8.991101
3242.474000	516.267382	232.571013	0.297744	20.225300	0.615058	8.990895
3242.494000	516.267382	232.587459	0.297740	20.226730	0.615049	8.991530
3242.514000	516.267382	232.581998	0.297741	20.226255	0.615052	8.991319
3242.534000	516.267382	232.574189	0.297743	20.225576	0.615056	8.991017
3242.554000	516.267301	232.584153	0.297740	20.226442	0.615051	8.991403
3242.574000	516.267382	232.571463	0.297744	20.225339	0.615057	8.990912
3242.594000	516.267301	232.580456	0.297741	20.226121	0.615053	8.991260
3242.614000	516.267382	232.581059	0.297741	20.226173	0.615052	8.991283
3242.634000	516.267382	232.568768	0.297744	20.225104	0.615059	8.990808
3242.654000	516.267382	232.556172	0.297748	20.224009	0.615065	8.990321
3242.674000	516.267382	232.566917	0.297745	20.224943	0.615060	8.990736
3242.694000	516.267382	232.564705	0.297745	20.224751	0.615061	8.990651
3242.714000	516.267382	232.567536	0.297745	20.224997	0.615059	8.990760
3242.734000	516.267382	232.571072	0.297744	20.225305	0.615058	8.990897
3242.754000	516.267382	232.569590	0.297744	20.225176	0.615058	8.990840
3242.774000	516.267382	232.566603	0.297745	20.224916	0.615060	8.990724
3242.794000	516.267382	232.569081	0.297744	20.225132	0.615059	8.990820
3242.814000	516.267382	232.566208	0.297745	20.224882	0.615060	8.990709
3242.834000	516.267382	232.577820	0.297742	20.225892	0.615054	8.991158
3242.854000	516.267382	232.562850	0.297746	20.224590	0.615062	8.990579
3242.874000	516.267382	232.561874	0.297746	20.224505	0.615062	8.990541
3242.894000	516.267382	232.546459	0.297750	20.223164	0.615070	8.989945
3242.914000	516.267382	232.564032	0.297746	20.224692	0.615061	8.990625
3242.934000	516.267382	232.568669	0.297744	20.225096	0.615059	8.990804
3242.954000	516.267382	232.574487	0.297743	20.225602	0.615056	8.991029
3242.974000	516.267382	232.557447	0.297747	20.224120	0.615064	8.990370
3242.994000	516.267382	232.560058	0.297747	20.224347	0.615063	8.990471
3243.014000	516.267382	232.552496	0.297749	20.223689	0.615067	8.990179
3243.034000	516.267382	232.555149	0.297748	20.223920	0.615066	8.990281
3243.054000	516.267301	232.561830	0.297746	20.224501	0.615062	8.990540
3243.074000	516.267382	232.564226	0.297746	20.224709	0.615061	8.990632
3243.094000	516.267382	232.552136	0.297749	20.223658	0.615067	8.990165
3243.114000	516.267382	232.553635	0.297748	20.223788	0.615066	8.990223
3243.134000	516.267382	232.548536	0.297750	20.223345	0.615069	8.990026
3243.154000	516.267301	232.556518	0.297748	20.224039	0.615065	8.990334
3243.174000	516.267382	232.562349	0.297746	20.224546	0.615062	8.990560
3243.194000	516.267382	232.537305	0.297753	20.222368	0.615075	8.989591
3243.214000	516.267382	232.548588	0.297750	20.223349	0.615069	8.990028
3243.234000	516.267301	232.549386	0.297749	20.223419	0.615068	8.990058
3243.254000	516.267382	232.539407	0.297752	20.222551	0.615074	8.989673
3243.274000	516.267382	232.522442	0.297757	20.221076	0.615082	8.989017
3243.294000	516.267382	232.533128	0.297754	20.222005	0.615077	8.989430
3243.314000	516.267382	232.526730	0.297755	20.221449	0.615080	8.989183
3243.334000	516.267382	232.527755	0.297755	20.221538	0.615080	8.989222
3243.354000	516.267382	232.525774	0.297756	20.221365	0.615081	8.989146
3243.374000	516.267382	232.516834	0.297758	20.220588	0.615085	8.988800
3243.394000	516.267382	232.529803	0.297755	20.221716	0.615078	8.989301
3243.414000	516.267382	232.520305	0.297757	20.220890	0.615083	8.988934
3243.434000	516.267301	232.533153	0.297754	20.222007	0.615077	8.989431
3243.454000	516.267301	232.520383	0.297757	20.220897	0.615083	8.988937
3243.474000	516.267382	232.523441	0.297756	20.221162	0.615082	8.989055
3243.494000	516.267382	232.502114	0.297762	20.219308	0.615093	8.988231
3243.514000	516.267382	232.513748	0.297759	20.220320	0.615087	8.988681
3243.534000	516.267382	232.524661	0.297756	20.221269	0.615081	8.989103
3243.554000	516.267301	232.508838	0.297760	20.219893	0.615089	8.988491
3243.574000	516.267382	232.531208	0.297754	20.221838	0.615078	8.989356
3243.594000	516.267382	232.515493	0.297758	20.220471	0.615086	8.988748
3243.614000	516.267382	232.514580	0.297759	20.220392	0.615086	8.988713
3243.634000	516.267382	232.516630	0.297758	20.220570	0.615085	8.988792
3243.654000	516.267382	232.516436	0.297758	20.220553	0.615085	8.988785
3243.674000	516.267382	232.512493	0.297759	20.220210	0.615087	8.988632
3243.694000	516.267382	232.515183	0.297758	20.220444	0.615086	8.988736
3243.714000	516.267301	232.516663	0.297758	20.220573	0.615085	8.988793
3243.734000	516.267382	232.512040	0.297759	20.220171	0.615087	8.988615
3243.754000	516.267382	232.512397	0.297759	20.220202	0.615087	8.988629
3243.774000	516.267382	232.508220	0.297760	20.219839	0.615089	8.988467
3243.794000	516.267382	232.520431	0.297757	20.220901	0.615083	8.988939
3243.814000	516.267301	232.515605	0.297758	20.220481	0.615086	8.988753
3243.834000	516.267382	232.503888	0.297761	20.219462	0.615092	8.988300
3243.854000	516.267382	232.493911	0.297764	20.218594	0.615097	8.987914
3243.874000	516.267382	232.499271	0.297763	20.219061	0.615094	8.988121
3243.894000	516.267382	232.502925	0.297762	20.219378	0.615092	8.988262
3243.914000	516.267382	232.496670	0.297763	20.218834	0.615095	8.988021
3243.934000	516.267382	232.512063	0.297759	20.220173	0.615087	8.988616
3243.954000	516.267382	232.509334	0.297760	20.219936	0.615089	8.988510
3243.974000	516.267382	232.510786	0.297760	20.220062	0.615088	8.988566
3243.994000	516.267382	232.509071	0.297760	20.219913	0.615089	8.988500
3244.014000	516.267301	232.498814	0.297763	20.219021	0.615094	8.988103
3244.034000	516.267382	232.512261	0.297759	20.220190	0.615087	8.988623
3244.054000	516.267382	232.506751	0.297761	20.219711	0.615090	8.988410
3244.074000	516.267382	232.506417	0.297761	20.219682	0.615090	8.988397
3244.094000	516.267382	232.503037	0.297762	20.219388	0.615092	8.988267
3244.114000	516.267382	232.500713	0.297762	20.219186	0.615093	8.988177
3244.134000	516.267382	232.499536	0.297763	20.219084	0.615094	8.988131
3244.154000	516.267382	232.504922	0.297761	20.219552	0.615091	8.988340
3244.174000	516.267382	232.479937	0.297768	20.217379	0.615104	8.987374
3244.194000	516.267382	232.483686	0.297767	20.217705	0.615102	8.987519
3244.214000	516.267382	232.487818	0.297766	20.218065	0.615100	8.987678
3244.234000	516.267301	232.485680	0.297766	20.217879	0.615101	8.987596
3244.254000	516.267382	232.472931	0.297769	20.216770	0.615107	8.987103
3244.274000	516.267382	232.481540	0.297767	20.217519	0.615103	8.987436
3244.294000	516.267382	232.489996	0.297765	20.218254	0.615099	8.987763
3244.314000	516.267382	232.478935	0.297768	20.217292	0.615104	8.987335
3244.334000	516.267382	232.486929	0.297766	20.217987	0.615100	8.987644
3244.354000	516.267382	232.496072	0.297763	20.218782	0.615096	8.987997
3244.374000	516.267382	232.487100	0.297766	20.218002	0.615100	8.987651
3244.394000	516.267382	232.484012	0.297767	20.217734	0.615102	8.987531
3244.414000	516.267301	232.472651	0.297769	20.216746	0.615107	8.987092
3244.434000	516.267382	232.480479	0.297767	20.217426	0.615104	8.987395
3244.454000	516.267382	232.483396	0.297767	20.217680	0.615102	8.987507
3244.474000	516.267382	232.485567	0.297766	20.217869	0.615101	8.987591
3244.494000	516.267382	232.478524	0.297768	20.217256	0.615105	8.987319
3244.514000	516.267382	232.481409	0.297767	20.217507	0.615103	8.987431
3244.534000	516.267382	232.475456	0.297769	20.216990	0.615106	8.987200
3244.554000	516.267382	232.477036	0.297768	20.217127	0.615105	8.987262
3244.574000	516.267382	232.484953	0.297766	20.217815	0.615101	8.987568
3244.594000	516.267301	232.478793	0.297768	20.217280	0.615104	8.987329
3244.614000	516.267382	232.478953	0.297768	20.217294	0.615104	8.987336
3244.634000	516.267382	232.466524	0.297771	20.216213	0.615111	8.986855
3244.654000	516.267301	232.457643	0.297773	20.215440	0.615115	8.986512
3244.674000	516.267382	232.462597	0.297772	20.215871	0.615113	8.986703
3244.694000	516.267382	232.455623	0.297774	20.215265	0.615116	8.986434
3244.714000	516.267382	232.461783	0.297772	20.215800	0.615113	8.986672
3244.734000	516.267301	232.468833	0.297770	20.216414	0.615109	8.986944
3244.754000	516.267382	232.450798	0.297775	20.214845	0.615119	8.986247
3244.774000	516.267382	232.462355	0.297772	20.215850	0.615113	8.986694
3244.794000	516.267382	232.453515	0.297775	20.215081	0.615117	8.986352
3244.814000	516.267382	232.445981	0.297777	20.214426	0.615121	8.986061
3244.834000	516.267382	232.449226	0.297776	20.214708	0.615119	8.986186
3244.854000	516.267382	232.447914	0.297776	20.214594	0.615120	8.986136
3244.874000	516.267382	232.458395	0.297773	20.215506	0.615115	8.986541
3244.894000	516.267382	232.451899	0.297775	20.214941	0.615118	8.986290
3244.914000	516.267382	232.439126	0.297778	20.213830	0.615125	8.985796
3244.934000	516.267382	232.448695	0.297776	20.214662	0.615120	8.986166
3244.954000	516.267382	232.445283	0.297777	20.214366	0.615121	8.986034
3244.974000	516.267301	232.450158	0.297775	20.214790	0.615119	8.986222
3244.994000	516.267382	232.450950	0.297775	20.214858	0.615119	8.986253
3245.014000	516.267382	232.444679	0.297777	20.214313	0.615122	8.986011
3245.034000	516.267382	232.446254	0.297776	20.214450	0.615121	8.986072
3245.054000	516.267382	232.443558	0.297777	20.214216	0.615122	8.985967
3245.074000	516.267382	232.436210	0.297779	20.213577	0.615126	8.985683
3245.094000	516.267382	232.455617	0.297774	20.215264	0.615116	8.986433
3245.114000	516.267382	232.452285	0.297775	20.214974	0.615118	8.986305
3245.134000	516.267382	232.446946	0.297776	20.214510	0.615121	8.986098
3245.154000	516.267382	232.456738	0.297774	20.215362	0.615116	8.986477
3245.174000	516.267382	232.456075	0.297774	20.215304	0.615116	8.986451
3245.194000	516.267382	232.455740	0.297774	20.215275	0.615116	8.986438
3245.214000	516.267382	232.435306	0.297779	20.213498	0.615126	8.985648
3245.234000	516.267382	232.446641	0.297776	20.214484	0.615121	8.986086
3245.254000	516.267382	232.449199	0.297776	20.214706	0.615119	8.986185
3245.274000	516.267382	232.445671	0.297777	20.214399	0.615121	8.986049
3245.294000	516.267382	232.446839	0.297776	20.214501	0.615121	8.986094
3245.314000	516.267382	232.456825	0.297774	20.215369	0.615116	8.986480
3245.334000	516.267382	232.431136	0.297780	20.213135	0.615129	8.985487
3245.354000	516.267382	232.430728	0.297780	20.213100	0.615129	8.985471
3245.374000	516.267382	232.434916	0.297779	20.213464	0.615127	8.985633
3245.394000	516.267382	232.435396	0.297779	20.213506	0.615126	8.985652
3245.414000	516.267382	232.422375	0.297783	20.212373	0.615133	8.985148
3245.434000	516.267382	232.433122	0.297780	20.213308	0.615128	8.985564
3245.454000	516.267382	232.424315	0.297782	20.212542	0.615132	8.985223
3245.474000	516.267382	232.415055	0.297785	20.211737	0.615137	8.984865
3245.494000	516.267301	232.421924	0.297783	20.212334	0.615133	8.985131
3245.514000	516.267382	232.420220	0.297783	20.212186	0.615134	8.985065
3245.534000	516.267382	232.425762	0.297782	20.212668	0.615131	8.985279
3245.554000	516.267382	232.420212	0.297783	20.212185	0.615134	8.985065
3245.574000	516.267382	232.415048	0.297785	20.211736	0.615137	8.984865
3245.594000	516.267382	232.414951	0.297785	20.211728	0.615137	8.984861
3245.614000	516.267382	232.424265	0.297782	20.212538	0.615132	8.985221
3245.634000	516.267382	232.425124	0.297782	20.212612	0.615132	8.985255
3245.654000	516.267382	232.413103	0.297785	20.211567	0.615138	8.984790
3245.674000	516.267382	232.408208	0.297786	20.211141	0.615140	8.984601
3245.694000	516.267382	232.411357	0.297786	20.211415	0.615139	8.984722
3245.714000	516.267382	232.404973	0.297787	20.210860	0.615142	8.984476
3245.734000	516.267301	232.400969	0.297788	20.210512	0.615144	8.984321
3245.754000	516.267382	232.401411	0.297788	20.210550	0.615144	8.984338
3245.774000	516.267382	232.401735	0.297788	20.210578	0.615143	8.984350
3245.794000	516.267382	232.405032	0.297787	20.210865	0.615142	8.984478
3245.814000	516.267382	232.396769	0.297789	20.210147	0.615146	8.984158
3245.834000	516.267382	232.389758	0.297791	20.209537	0.615150	8.983887
3245.854000	516.267382	232.392754	0.297790	20.209797	0.615148	8.984003
3245.874000	516.267382	232.397155	0.297789	20.210180	0.615146	8.984173
3245.894000	516.267382	232.390309	0.297791	20.209585	0.615149	8.983909
3245.914000	516.267382	232.395628	0.297790	20.210047	0.615147	8.984114
3245.934000	516.267301	232.398571	0.297789	20.210303	0.615145	8.984228
3245.954000	516.267382	232.385316	0.297792	20.209151	0.615152	8.983716
3245.974000	516.267382	232.382915	0.297793	20.208942	0.615153	8.983623
3245.994000	516.267382	232.381347	0.297793	20.208805	0.615154	8.983562
3246.014000	516.267382	232.394439	0.297790	20.209944	0.615147	8.984068
3246.034000	516.267382	232.407961	0.297786	20.211120	0.615140	8.984591
3246.054000	516.267382	232.397985	0.297789	20.210252	0.615145	8.984206
3246.074000	516.267382	232.404126	0.297787	20.210786	0.615142	8.984443
3246.094000	516.267382	232.397100	0.297789	20.210175	0.615146	8.984171
3246.114000	516.267382	232.398092	0.297789	20.210262	0.615145	8.984210
3246.134000	516.267382	232.399298	0.297789	20.210367	0.615145	8.984256
3246.154000	516.267382	232.390522	0.297791	20.209603	0.615149	8.983917
3246.174000	516.267382	232.390204	0.297791	20.209576	0.615149	8.983905
3246.194000	516.267382	232.391856	0.297791	20.209719	0.615149	8.983969
3246.214000	516.267301	232.382610	0.297793	20.208915	0.615153	8.983611
3246.234000	516.267382	232.393502	0.297790	20.209863	0.615148	8.984032
3246.254000	516.267382	232.387337	0.297792	20.209326	0.615151	8.983794
3246.274000	516.267382	232.402808	0.297788	20.210672	0.615143	8.984392
3246.294000	516.267382	232.405305	0.297787	20.210889	0.615142	8.984489
3246.314000	516.267382	232.390044	0.297791	20.209562	0.615149	8.983899
3246.334000	516.267382	232.393413	0.297790	20.209855	0.615148	8.984029
3246.354000	516.267382	232.372888	0.297796	20.208070	0.615158	8.983235
3246.374000	516.267382	232.369595	0.297796	20.207783	0.615160	8.983108
3246.394000	516.267382	232.373652	0.297795	20.208136	0.615158	8.983265
3246.414000	516.267382	232.375974	0.297795	20.208338	0.615157	8.983355
3246.434000	516.267301	232.373248	0.297795	20.208101	0.615158	8.983249
3246.454000	516.267382	232.362249	0.297798	20.207145	0.615164	8.982824
3246.474000	516.267301	232.377964	0.297794	20.208511	0.615155	8.983432
3246.494000	516.267382	232.378782	0.297794	20.208582	0.615155	8.983463
3246.514000	516.267382	232.367915	0.297797	20.207637	0.615161	8.983043
3246.534000	516.267382	232.358573	0.297799	20.206825	0.615165	8.982682
3246.554000	516.267382	232.374508	0.297795	20.208211	0.615157	8.983298
3246.574000	516.267382	232.353274	0.297801	20.206364	0.615168	8.982477
3246.594000	516.267382	232.363544	0.297798	20.207257	0.615163	8.982874
3246.614000	516.267382	232.352603	0.297801	20.206306	0.615168	8.982451
3246.634000	516.267382	232.367351	0.297797	20.207588	0.615161	8.983021
3246.654000	516.267382	232.368382	0.297797	20.207678	0.615160	8.983061
3246.674000	516.267382	232.352002	0.297801	20.206253	0.615169	8.982428
3246.694000	516.267382	232.365716	0.297797	20.207446	0.615162	8.982958
3246.714000	516.267382	232.350501	0.297801	20.206123	0.615170	8.982370
3246.734000	516.267382	232.343005	0.297803	20.205471	0.615173	8.982080
3246.754000	516.267382	232.350198	0.297802	20.206097	0.615170	8.982358
3246.774000	516.267382	232.350096	0.297802	20.206088	0.615170	8.982354
3246.794000	516.267382	232.352313	0.297801	20.206281	0.615169	8.982440
3246.814000	516.267382	232.344372	0.297803	20.205590	0.615173	8.982133
3246.834000	516.267382	232.325513	0.297808	20.203950	0.615182	8.981404
3246.854000	516.267382	232.343689	0.297803	20.205531	0.615173	8.982106
3246.874000	516.267382	232.333452	0.297806	20.204640	0.615178	8.981711
3246.894000	516.267301	232.338076	0.297805	20.205042	0.615176	8.981890
3246.914000	516.267382	232.344906	0.297803	20.205636	0.615172	8.982154
3246.934000	516.267301	232.342971	0.297803	20.205468	0.615173	8.982079
3246.954000	516.267382	232.352601	0.297801	20.206306	0.615168	8.982451
3246.974000	516.267382	232.357526	0.297800	20.206734	0.615166	8.982641
3246.994000	516.267382	232.363355	0.297798	20.207241	0.615163	8.982867
3247.014000	516.267382	232.358493	0.297799	20.206818	0.615165	8.982679
3247.034000	516.267382	232.349094	0.297802	20.206001	0.615170	8.982315
3247.054000	516.267382	232.336993	0.297805	20.204948	0.615176	8.981848
3247.074000	516.267382	232.335912	0.297805	20.204854	0.615177	8.981806
3247.094000	516.267382	232.322654	0.297809	20.203701	0.615184	8.981293
3247.114000	516.267382	232.321982	0.297809	20.203643	0.615184	8.981267
3247.134000	516.267382	232.337668	0.297805	20.205007	0.615176	8.981874
3247.154000	516.267382	232.336455	0.297805	20.204901	0.615177	8.981827
3247.174000	516.267382	232.335178	0.297805	20.204790	0.615177	8.981777
3247.194000	516.267382	232.329806	0.297807	20.204323	0.615180	8.981570
3247.214000	516.267382	232.326397	0.297808	20.204027	0.615182	8.981438
3247.234000	516.267382	232.321925	0.297809	20.203638	0.615184	8.981265
3247.254000	516.267382	232.330700	0.297807	20.204401	0.615180	8.981604
3247.274000	516.267382	232.324522	0.297808	20.203864	0.615183	8.981366
3247.294000	516.267382	232.320245	0.297809	20.203492	0.615185	8.981200
3247.314000	516.267382	232.328911	0.297807	20.204245	0.615180	8.981535
3247.334000	516.267301	232.322288	0.297809	20.203669	0.615184	8.981279
3247.354000	516.267382	232.313703	0.297811	20.202923	0.615188	8.980947
3247.374000	516.267382	232.312587	0.297811	20.202826	0.615189	8.980904
3247.394000	516.267382	232.325929	0.297808	20.203986	0.615182	8.981420
3247.414000	516.267382	232.327992	0.297807	20.204165	0.615181	8.981500
3247.434000	516.267382	232.322262	0.297809	20.203667	0.615184	8.981278
3247.454000	516.267382	232.319433	0.297810	20.203421	0.615185	8.981169
3247.474000	516.267382	232.317716	0.297810	20.203272	0.615186	8.981102
3247.494000	516.267301	232.317733	0.297810	20.203273	0.615186	8.981103
3247.514000	516.267382	232.308464	0.297812	20.202467	0.615191	8.980745
3247.534000	516.267382	232.322712	0.297809	20.203706	0.615184	8.981296
3247.554000	516.267382	232.322262	0.297809	20.203667	0.615184	8.981278
3247.574000	516.267382	232.318695	0.297810	20.203357	0.615186	8.981140
3247.594000	516.267301	232.312235	0.297811	20.202795	0.615189	8.980890
3247.614000	516.267382	232.309919	0.297812	20.202594	0.615190	8.980801
3247.634000	516.267382	232.328160	0.297807	20.204180	0.615181	8.981506
3247.654000	516.267382	232.310283	0.297812	20.202625	0.615190	8.980815
3247.674000	516.267301	232.326165	0.297808	20.204007	0.615182	8.981429
3247.694000	516.267382	232.315093	0.297811	20.203044	0.615187	8.981001
3247.714000	516.267382	232.309017	0.297812	20.202515	0.615191	8.980766
3247.734000	516.267301	232.317509	0.297810	20.203254	0.615186	8.981094
3247.754000	516.267382	232.305247	0.297813	20.202188	0.615192	8.980620
3247.774000	516.267382	232.299390	0.297815	20.201678	0.615195	8.980394
3247.794000	516.267382	232.319555	0.297810	20.203432	0.615185	8.981173
3247.814000	516.267382	232.304150	0.297814	20.202092	0.615193	8.980578
3247.834000	516.267382	232.306103	0.297813	20.202262	0.615192	8.980653
3247.854000	516.267382	232.308898	0.297812	20.202505	0.615191	8.980762
3247.874000	516.267382	232.306122	0.297813	20.202264	0.615192	8.980654
3247.894000	516.267382	232.314584	0.297811	20.202999	0.615188	8.980981
3247.914000	516.267382	232.301194	0.297814	20.201835	0.615195	8.980464
3247.934000	516.267382	232.301835	0.297814	20.201891	0.615194	8.980488
3247.954000	516.267382	232.299008	0.297815	20.201645	0.615196	8.980379
3247.974000	516.267382	232.306813	0.297813	20.202324	0.615192	8.980681
3247.994000	516.267301	232.298622	0.297815	20.201611	0.615196	8.980364
3248.014000	516.267382	232.303103	0.297814	20.202001	0.615194	8.980538
3248.034000	516.267382	232.307739	0.297813	20.202404	0.615191	8.980717
3248.054000	516.267382	232.311644	0.297812	20.202744	0.615189	8.980868
3248.074000	516.267382	232.307113	0.297813	20.202350	0.615192	8.980692
3248.094000	516.267382	232.307095	0.297813	20.202348	0.615192	8.980692
3248.114000	516.267382	232.307778	0.297813	20.202408	0.615191	8.980718
3248.134000	516.267382	232.309735	0.297812	20.202578	0.615190	8.980794
3248.154000	516.267382	232.297386	0.297815	20.201504	0.615196	8.980316
3248.174000	516.267382	232.308743	0.297812	20.202492	0.615191	8.980756
3248.194000	516.267382	232.297044	0.297815	20.201474	0.615197	8.980303
3248.214000	516.267382	232.301610	0.297814	20.201871	0.615194	8.980480
3248.234000	516.267301	232.291898	0.297817	20.201027	0.615199	8.980104
3248.254000	516.267382	232.300112	0.297815	20.201741	0.615195	8.980422
3248.274000	516.267382	232.295820	0.297816	20.201368	0.615197	8.980256
3248.294000	516.267382	232.305614	0.297813	20.202219	0.615192	8.980635
3248.314000	516.267382	232.309902	0.297812	20.202592	0.615190	8.980800
3248.334000	516.267382	232.286846	0.297818	20.200587	0.615202	8.979909
3248.354000	516.267301	232.288582	0.297818	20.200738	0.615201	8.979976
3248.374000	516.267382	232.284374	0.297819	20.200372	0.615203	8.979813
3248.394000	516.267382	232.292941	0.297816	20.201117	0.615199	8.980145
3248.414000	516.267382	232.287445	0.297818	20.200639	0.615202	8.979932
3248.434000	516.267382	232.273909	0.297821	20.199462	0.615208	8.979409
3248.454000	516.267382	232.266272	0.297823	20.198798	0.615212	8.979114
3248.474000	516.267301	232.273923	0.297821	20.199463	0.615208	8.979409
3248.494000	516.267382	232.277981	0.297820	20.199816	0.615206	8.979566
3248.514000	516.267301	232.271727	0.297822	20.199272	0.615209	8.979325
3248.534000	516.267382	232.270804	0.297822	20.199192	0.615210	8.979289
3248.554000	516.267382	232.272143	0.297822	20.199309	0.615209	8.979341
3248.574000	516.267382	232.267810	0.297823	20.198932	0.615212	8.979173
3248.594000	516.267382	232.267412	0.297823	20.198897	0.615212	8.979158
3248.614000	516.267301	232.277374	0.297821	20.199764	0.615207	8.979543
3248.634000	516.267382	232.291687	0.297817	20.201008	0.615199	8.980096
3248.654000	516.267382	232.299140	0.297815	20.201656	0.615196	8.980384
3248.674000	516.267382	232.282256	0.297819	20.200188	0.615204	8.979732
3248.694000	516.267301	232.273223	0.297822	20.199403	0.615209	8.979382
3248.714000	516.267382	232.285647	0.297818	20.200483	0.615202	8.979863
3248.734000	516.267382	232.277389	0.297821	20.199765	0.615207	8.979543
3248.754000	516.267382	232.279037	0.297820	20.199908	0.615206	8.979607
3248.774000	516.267382	232.272139	0.297822	20.199308	0.615209	8.979340
3248.794000	516.267382	232.266944	0.297823	20.198856	0.615212	8.979140
3248.814000	516.267382	232.270032	0.297822	20.199125	0.615210	8.979259
3248.834000	516.267382	232.270956	0.297822	20.199205	0.615210	8.979295
3248.854000	516.267382	232.260790	0.297825	20.198321	0.615215	8.978902
3248.874000	516.267382	232.266683	0.297823	20.198834	0.615212	8.979130
3248.894000	516.267301	232.267277	0.297823	20.198885	0.615212	8.979153
3248.914000	516.267382	232.258148	0.297826	20.198092	0.615216	8.978800
3248.934000	516.267382	232.266283	0.297823	20.198799	0.615212	8.979114
3248.954000	516.267382	232.263955	0.297824	20.198597	0.615213	8.979024
3248.974000	516.267382	232.270055	0.297822	20.199127	0.615210	8.979260
3248.994000	516.267301	232.259425	0.297825	20.198203	0.615216	8.978849
3249.014000	516.267382	232.265296	0.297824	20.198713	0.615213	8.979076
3249.034000	516.267382	232.266273	0.297823	20.198798	0.615212	8.979114
3249.054000	516.267382	232.277274	0.297821	20.199755	0.615207	8.979539
3249.074000	516.267382	232.257891	0.297826	20.198069	0.615217	8.978790
3249.094000	516.267382	232.263319	0.297824	20.198541	0.615214	8.978999
3249.114000	516.267382	232.273443	0.297822	20.199422	0.615209	8.979391
3249.134000	516.267382	232.268934	0.297823	20.199030	0.615211	8.979217
3249.154000	516.267301	232.261554	0.297825	20.198388	0.615215	8.978931
3249.174000	516.267382	232.245936	0.297829	20.197030	0.615223	8.978327
3249.194000	516.267382	232.258255	0.297826	20.198101	0.615216	8.978804
3249.214000	516.267382	232.261542	0.297825	20.198387	0.615215	8.978931
3249.234000	516.267301	232.271125	0.297822	20.199220	0.615210	8.979301
3249.254000	516.267382	232.257487	0.297826	20.198034	0.615217	8.978774
3249.274000	516.267382	232.258487	0.297825	20.198121	0.615216	8.978813
3249.294000	516.267382	232.268389	0.297823	20.198982	0.615211	8.979195
3249.314000	516.267301	232.266108	0.297823	20.198784	0.615212	8.979107
3249.334000	516.267301	232.248871	0.297828	20.197285	0.615221	8.978441
3249.354000	516.267382	232.256304	0.297826	20.197931	0.615217	8.978728
3249.374000	516.267382	232.251471	0.297827	20.197511	0.615220	8.978541
3249.394000	516.267382	232.250128	0.297828	20.197394	0.615220	8.978490
3249.414000	516.267382	232.249540	0.297828	20.197343	0.615221	8.978467
3249.434000	516.267382	232.248819	0.297828	20.197280	0.615221	8.978439
3249.454000	516.267382	232.251699	0.297827	20.197531	0.615220	8.978550
3249.474000	516.267382	232.242653	0.297830	20.196744	0.615224	8.978201
3249.494000	516.267382	232.256898	0.297826	20.197983	0.615217	8.978751
3249.514000	516.267382	232.231576	0.297833	20.195781	0.615230	8.977772
3249.534000	516.267382	232.231728	0.297832	20.195794	0.615230	8.977778
3249.554000	516.267382	232.237783	0.297831	20.196321	0.615227	8.978012
3249.574000	516.267382	232.228739	0.297833	20.195534	0.615231	8.977663
3249.594000	516.267382	232.224844	0.297834	20.195195	0.615233	8.977512
3249.614000	516.267382	232.227167	0.297834	20.195397	0.615232	8.977602
3249.634000	516.267382	232.218531	0.297836	20.194646	0.615237	8.977268
3249.654000	516.267382	232.222608	0.297835	20.195001	0.615234	8.977426
3249.674000	516.267382	232.221254	0.297835	20.194883	0.615235	8.977373
3249.694000	516.267382	232.226707	0.297834	20.195357	0.615232	8.977584
3249.714000	516.267382	232.220586	0.297835	20.194825	0.615235	8.977347
3249.734000	516.267382	232.215927	0.297837	20.194420	0.615238	8.977167
3249.754000	516.267382	232.205591	0.297839	20.193521	0.615243	8.976768
3249.774000	516.267382	232.211664	0.297838	20.194049	0.615240	8.977003
3249.794000	516.267382	232.213255	0.297837	20.194188	0.615239	8.977064
3249.814000	516.267301	232.206110	0.297839	20.193566	0.615243	8.976788
3249.834000	516.267382	232.217909	0.297836	20.194592	0.615237	8.977244
3249.854000	516.267382	232.203836	0.297840	20.193368	0.615244	8.976700
3249.874000	516.267382	232.200936	0.297841	20.193116	0.615245	8.976588
3249.894000	516.267382	232.206909	0.297839	20.193636	0.615242	8.976819
3249.914000	516.267382	232.213539	0.297837	20.194212	0.615239	8.977075
3249.934000	516.267382	232.207298	0.297839	20.193669	0.615242	8.976834
3249.954000	516.267382	232.207498	0.297839	20.193687	0.615242	8.976842
3249.974000	516.267301	232.191508	0.297843	20.192296	0.615250	8.976223
3249.994000	516.267382	232.201388	0.297840	20.193155	0.615245	8.976605
3250.014000	516.267382	232.211608	0.297838	20.194044	0.615240	8.977000
3250.034000	516.267382	232.205564	0.297839	20.193519	0.615243	8.976767
3250.054000	516.267382	232.211859	0.297838	20.194066	0.615240	8.977010
3250.074000	516.267382	232.214340	0.297837	20.194282	0.615239	8.977106
3250.094000	516.267382	232.216384	0.297837	20.194460	0.615238	8.977185
3250.114000	516.267382	232.208414	0.297839	20.193767	0.615242	8.976877
3250.134000	516.267382	232.187786	0.297844	20.191973	0.615252	8.976079
3250.154000	516.267382	232.195861	0.297842	20.192675	0.615248	8.976392
3250.174000	516.267382	232.205236	0.297839	20.193490	0.615243	8.976754
3250.194000	516.267382	232.212406	0.297838	20.194114	0.615240	8.977031
3250.214000	516.267382	232.205146	0.297839	20.193482	0.615243	8.976751
3250.234000	516.267382	232.197801	0.297841	20.192844	0.615247	8.976467
3250.254000	516.267382	232.210671	0.297838	20.193963	0.615241	8.976964
3250.274000	516.267382	232.198333	0.297841	20.192890	0.615247	8.976487
3250.294000	516.267382	232.190430	0.297843	20.192203	0.615251	8.976182
3250.314000	516.267382	232.192145	0.297843	20.192352	0.615250	8.976248
3250.334000	516.267382	232.198128	0.297841	20.192872	0.615247	8.976479
3250.354000	516.267382	232.189241	0.297844	20.192099	0.615251	8.976136
3250.374000	516.267382	232.195584	0.297842	20.192651	0.615248	8.976381
3250.394000	516.267382	232.174268	0.297848	20.190797	0.615259	8.975557
3250.414000	516.267382	232.180514	0.297846	20.191340	0.615256	8.975798
3250.434000	516.267382	232.178397	0.297846	20.191156	0.615257	8.975717
3250.454000	516.267382	232.172510	0.297848	20.190644	0.615260	8.975489
3250.474000	516.267382	232.165762	0.297850	20.190057	0.615263	8.975228
3250.494000	516.267301	232.167647	0.297849	20.190221	0.615262	8.975301
3250.514000	516.267301	232.162399	0.297851	20.189765	0.615265	8.975098
3250.534000	516.267382	232.163670	0.297850	20.189875	0.615264	8.975147
3250.554000	516.267382	232.165119	0.297850	20.190001	0.615264	8.975203
3250.574000	516.267301	232.153515	0.297853	20.188992	0.615269	8.974755
3250.594000	516.267382	232.158135	0.297852	20.189394	0.615267	8.974933
3250.614000	516.267382	232.155756	0.297852	20.189187	0.615268	8.974841
3250.634000	516.267382	232.154781	0.297853	20.189102	0.615269	8.974804
3250.654000	516.267382	232.153866	0.297853	20.189023	0.615269	8.974768
3250.674000	516.267382	232.147245	0.297855	20.188447	0.615273	8.974512
3250.694000	516.267382	232.140245	0.297856	20.187838	0.615276	8.974242
3250.714000	516.267382	232.142168	0.297856	20.188005	0.615275	8.974316
3250.734000	516.267382	232.140095	0.297856	20.187825	0.615276	8.974236
3250.754000	516.267382	232.144626	0.297855	20.188219	0.615274	8.974411
3250.774000	516.267382	232.125906	0.297860	20.186591	0.615284	8.973687
3250.794000	516.267301	232.139585	0.297857	20.187781	0.615277	8.974216
3250.814000	516.267301	232.140270	0.297856	20.187840	0.615276	8.974243
3250.834000	516.267382	232.135317	0.297858	20.187410	0.615279	8.974051
3250.854000	516.267382	232.149914	0.297854	20.188679	0.615271	8.974615
3250.874000	516.267382	232.140678	0.297856	20.187876	0.615276	8.974258
3250.894000	516.267382	232.153129	0.297853	20.188959	0.615270	8.974740
3250.914000	516.267382	232.147940	0.297854	20.188507	0.615272	8.974539
3250.934000	516.267382	232.156571	0.297852	20.189258	0.615268	8.974873
3250.954000	516.267382	232.156466	0.297852	20.189249	0.615268	8.974869
3250.974000	516.267382	232.146287	0.297855	20.188364	0.615273	8.974475
3250.994000	516.267382	232.138858	0.297857	20.187718	0.615277	8.974188
3251.014000	516.267301	232.143410	0.297856	20.188114	0.615275	8.974364
3251.034000	516.267382	232.142889	0.297856	20.188068	0.615275	8.974344
3251.054000	516.267382	232.147535	0.297854	20.188472	0.615273	8.974523
3251.074000	516.267382	232.134030	0.297858	20.187298	0.615279	8.974001
3251.094000	516.267382	232.129135	0.297859	20.186872	0.615282	8.973812
3251.114000	516.267382	232.138311	0.297857	20.187670	0.615277	8.974167
3251.134000	516.267382	232.134137	0.297858	20.187307	0.615279	8.974005
3251.154000	516.267382	232.131984	0.297859	20.187120	0.615280	8.973922
3251.174000	516.267382	232.121485	0.297861	20.186207	0.615286	8.973516
3251.194000	516.267382	232.132893	0.297858	20.187199	0.615280	8.973957
3251.214000	516.267382	232.132583	0.297858	20.187172	0.615280	8.973945
3251.234000	516.267382	232.124875	0.297860	20.186502	0.615284	8.973647
3251.254000	516.267301	232.129988	0.297859	20.186946	0.615281	8.973845
3251.274000	516.267382	232.129716	0.297859	20.186923	0.615282	8.973835
3251.294000	516.267382	232.117299	0.297862	20.185843	0.615288	8.973355
3251.314000	516.267382	232.121780	0.297861	20.186232	0.615286	8.973528
3251.334000	516.267382	232.128355	0.297860	20.186804	0.615282	8.973782
3251.354000	516.267382	232.129493	0.297859	20.186903	0.615282	8.973826
3251.374000	516.267382	232.119840	0.297862	20.186064	0.615287	8.973453
3251.394000	516.267301	232.130736	0.297859	20.187011	0.615281	8.973874
3251.414000	516.267382	232.133786	0.297858	20.187277	0.615280	8.973992
3251.434000	516.267382	232.119560	0.297862	20.186039	0.615287	8.973442
3251.454000	516.267382	232.127268	0.297860	20.186710	0.615283	8.973740
3251.474000	516.267382	232.126172	0.297860	20.186614	0.615283	8.973698
3251.494000	516.267382	232.130986	0.297859	20.187033	0.615281	8.973884
3251.514000	516.267382	232.117670	0.297862	20.185875	0.615288	8.973369
3251.534000	516.267301	232.122689	0.297861	20.186311	0.615285	8.973563
3251.554000	516.267382	232.121022	0.297861	20.186167	0.615286	8.973498
3251.574000	516.267382	232.129800	0.297859	20.186930	0.615282	8.973838
3251.594000	516.267382	232.118656	0.297862	20.185961	0.615287	8.973407
3251.614000	516.267382	232.102589	0.297866	20.184564	0.615295	8.972786
3251.634000	516.267382	232.114633	0.297863	20.185611	0.615289	8.973251
3251.654000	516.267382	232.111650	0.297864	20.185352	0.615291	8.973136
3251.674000	516.267382	232.116693	0.297863	20.185790	0.615288	8.973331
3251.694000	516.267382	232.109891	0.297864	20.185199	0.615292	8.973068
3251.714000	516.267382	232.124336	0.297861	20.186455	0.615284	8.973627
3251.734000	516.267382	232.106944	0.297865	20.184942	0.615293	8.972954
3251.754000	516.267382	232.108656	0.297865	20.185091	0.615292	8.973020
3251.774000	516.267382	232.103256	0.297866	20.184622	0.615295	8.972812
3251.794000	516.267301	232.117076	0.297862	20.185823	0.615288	8.973346
3251.814000	516.267382	232.102109	0.297866	20.184522	0.615296	8.972767
3251.834000	516.267382	232.083370	0.297871	20.182892	0.615305	8.972043
3251.854000	516.267382	232.093786	0.297869	20.183798	0.615300	8.972446
3251.874000	516.267382	232.096935	0.297868	20.184072	0.615298	8.972567
3251.894000	516.267301	232.090606	0.297869	20.183521	0.615301	8.972323
3251.914000	516.267382	232.097068	0.297868	20.184083	0.615298	8.972572
3251.934000	516.267382	232.083831	0.297871	20.182932	0.615305	8.972061
3251.954000	516.267382	232.095823	0.297868	20.183975	0.615299	8.972524
3251.974000	516.267301	232.103347	0.297866	20.184629	0.615295	8.972815
3251.994000	516.267382	232.102332	0.297866	20.184541	0.615296	8.972776
3252.014000	516.267382	232.098014	0.297867	20.184166	0.615298	8.972609
3252.034000	516.267382	232.088456	0.297870	20.183334	0.615303	8.972239
3252.054000	516.267382	232.095611	0.297868	20.183957	0.615299	8.972516
3252.074000	516.267382	232.093119	0.297869	20.183740	0.615300	8.972420
3252.094000	516.267382	232.092240	0.297869	20.183664	0.615301	8.972386
3252.114000	516.267382	232.099728	0.297867	20.184315	0.615297	8.972675
3252.134000	516.267382	232.086357	0.297870	20.183152	0.615304	8.972158
3252.154000	516.267382	232.086466	0.297870	20.183161	0.615304	8.972163
3252.174000	516.267382	232.077164	0.297873	20.182352	0.615308	8.971803
3252.194000	516.267301	232.083524	0.297871	20.182906	0.615305	8.972049
3252.214000	516.267382	232.085638	0.297871	20.183089	0.615304	8.972131
3252.234000	516.267382	232.078197	0.297873	20.182442	0.615308	8.971843
3252.254000	516.267382	232.078150	0.297873	20.182438	0.615308	8.971841
3252.274000	516.267382	232.086908	0.297870	20.183200	0.615303	8.972180
3252.294000	516.267382	232.083129	0.297871	20.182871	0.615305	8.972034
3252.314000	516.267382	232.084069	0.297871	20.182953	0.615305	8.972070
3252.334000	516.267382	232.089336	0.297870	20.183411	0.615302	8.972274
3252.354000	516.267382	232.081759	0.297872	20.182752	0.615306	8.971981
3252.374000	516.267382	232.088540	0.297870	20.183342	0.615303	8.972243
3252.394000	516.267382	232.077329	0.297873	20.182367	0.615308	8.971809
3252.414000	516.267382	232.083195	0.297871	20.182877	0.615305	8.972036
3252.434000	516.267382	232.066342	0.297876	20.181411	0.615314	8.971385
3252.454000	516.267382	232.075363	0.297873	20.182196	0.615309	8.971733
3252.474000	516.267382	232.070844	0.297875	20.181803	0.615312	8.971559
3252.494000	516.267382	232.069293	0.297875	20.181668	0.615312	8.971499
3252.514000	516.267301	232.062738	0.297877	20.181098	0.615316	8.971245
3252.534000	516.267382	232.078811	0.297872	20.182496	0.615307	8.971867
3252.554000	516.267382	232.066791	0.297876	20.181450	0.615314	8.971402
3252.574000	516.267382	232.073957	0.297874	20.182074	0.615310	8.971679
3252.594000	516.267382	232.080513	0.297872	20.182644	0.615307	8.971932
3252.614000	516.267382	232.075521	0.297873	20.182210	0.615309	8.971739
3252.634000	516.267382	232.066854	0.297876	20.181456	0.615314	8.971404
3252.654000	516.267382	232.077430	0.297873	20.182376	0.615308	8.971813
3252.674000	516.267382	232.058097	0.297878	20.180694	0.615318	8.971066
3252.694000	516.267382	232.055518	0.297879	20.180470	0.615319	8.970966
3252.714000	516.267382	232.067879	0.297875	20.181545	0.615313	8.971444
3252.734000	516.267382	232.060710	0.297877	20.180922	0.615317	8.971167
3252.754000	516.267382	232.066446	0.297876	20.181420	0.615314	8.971389
3252.774000	516.267301	232.060404	0.297877	20.180895	0.615317	8.971155
3252.794000	516.267382	232.061281	0.297877	20.180971	0.615316	8.971189
3252.814000	516.267382	232.068476	0.297875	20.181597	0.615313	8.971467
3252.834000	516.267382	232.061028	0.297877	20.180949	0.615317	8.971179
3252.854000	516.267382	232.069713	0.297875	20.181705	0.615312	8.971515
3252.874000	516.267382	232.065164	0.297876	20.181309	0.615314	8.971339
3252.894000	516.267382	232.083277	0.297871	20.182884	0.615305	8.972039
3252.914000	516.267382	232.064411	0.297876	20.181243	0.615315	8.971310
3252.934000	516.267382	232.065572	0.297876	20.181344	0.615314	8.971355
3252.954000	516.267382	232.059325	0.297878	20.180801	0.615317	8.971113
3252.974000	516.267382	232.060389	0.297877	20.180894	0.615317	8.971154
3252.994000	516.267382	232.056422	0.297878	20.180549	0.615319	8.971001
3253.014000	516.267382	232.052354	0.297879	20.180195	0.615321	8.970844
3253.034000	516.267382	232.071608	0.297874	20.181869	0.615311	8.971588
3253.054000	516.267382	232.058114	0.297878	20.180696	0.615318	8.971067
3253.074000	516.267382	232.068456	0.297875	20.181595	0.615313	8.971466
3253.094000	516.267382	232.044777	0.297881	20.179536	0.615325	8.970551
3253.114000	516.267382	232.042672	0.297882	20.179353	0.615326	8.970470
3253.134000	516.267382	232.037379	0.297883	20.178893	0.615329	8.970265
3253.154000	516.267382	232.050711	0.297880	20.180052	0.615322	8.970780
3253.174000	516.267382	232.052963	0.297879	20.180248	0.615321	8.970867
3253.194000	516.267382	232.052830	0.297879	20.180236	0.615321	8.970862
3253.214000	516.267382	232.040069	0.297883	20.179127	0.615327	8.970369
3253.234000	516.267382	232.048618	0.297880	20.179870	0.615323	8.970699
3253.254000	516.267382	232.048355	0.297880	20.179847	0.615323	8.970689
3253.274000	516.267382	232.040281	0.297883	20.179145	0.615327	8.970377
3253.294000	516.267301	232.049575	0.297880	20.179953	0.615322	8.970736
3253.314000	516.267382	232.042557	0.297882	20.179343	0.615326	8.970465
3253.334000	516.267382	232.043443	0.297882	20.179420	0.615325	8.970499
3253.354000	516.267382	232.041975	0.297882	20.179292	0.615326	8.970443
3253.374000	516.267382	232.042969	0.297882	20.179379	0.615326	8.970481
3253.394000	516.267382	232.052214	0.297879	20.180183	0.615321	8.970838
3253.414000	516.267382	232.042543	0.297882	20.179342	0.615326	8.970465
3253.434000	516.267382	232.023449	0.297887	20.177681	0.615336	8.969726
3253.454000	516.267382	232.026967	0.297886	20.177987	0.615334	8.969862
3253.474000	516.267382	232.036012	0.297884	20.178774	0.615329	8.970212
3253.494000	516.267301	232.030491	0.297885	20.178294	0.615332	8.969999
3253.514000	516.267382	232.028973	0.297885	20.178162	0.615333	8.969940
3253.534000	516.267301	232.034579	0.297884	20.178649	0.615330	8.970157
3253.554000	516.267382	232.051066	0.297880	20.180083	0.615322	8.970794
3253.574000	516.267382	232.029230	0.297885	20.178184	0.615333	8.969950
3253.594000	516.267382	232.023047	0.297887	20.177646	0.615336	8.969711
3253.614000	516.267382	232.020224	0.297888	20.177401	0.615337	8.969602
3253.634000	516.267382	232.016230	0.297889	20.177053	0.615339	8.969447
3253.654000	516.267301	232.021061	0.297887	20.177474	0.615337	8.969634
3253.674000	516.267382	232.027776	0.297886	20.178057	0.615333	8.969894
3253.694000	516.267382	232.023636	0.297887	20.177697	0.615336	8.969734
3253.714000	516.267382	232.029780	0.297885	20.178232	0.615332	8.969971
3253.734000	516.267382	232.017911	0.297888	20.177200	0.615338	8.969512
3253.754000	516.267382	232.021702	0.297887	20.177529	0.615336	8.969659
3253.774000	516.267382	232.030209	0.297885	20.178269	0.615332	8.969988
3253.794000	516.267382	232.031681	0.297885	20.178397	0.615331	8.970045
3253.814000	516.267382	232.024154	0.297887	20.177743	0.615335	8.969754
3253.834000	516.267382	232.010449	0.297890	20.176551	0.615342	8.969224
3253.854000	516.267382	232.025627	0.297886	20.177871	0.615334	8.969811
3253.874000	516.267382	232.031095	0.297885	20.178346	0.615332	8.970022
3253.894000	516.267382	232.017724	0.297888	20.177183	0.615339	8.969505
3253.914000	516.267382	232.007689	0.297891	20.176311	0.615344	8.969117
3253.934000	516.267382	232.005722	0.297892	20.176140	0.615345	8.969041
3253.954000	516.267382	232.020632	0.297888	20.177436	0.615337	8.969618
3253.974000	516.267382	232.025199	0.297886	20.177833	0.615335	8.969794
3253.994000	516.267382	232.016685	0.297889	20.177093	0.615339	8.969465
3254.014000	516.267382	232.030477	0.297885	20.178292	0.615332	8.969998
3254.034000	516.267382	232.024826	0.297887	20.177801	0.615335	8.969780
3254.054000	516.267382	232.020226	0.297888	20.177401	0.615337	8.969602
3254.074000	516.267382	232.006855	0.297891	20.176238	0.615344	8.969085
3254.094000	516.267382	232.025452	0.297886	20.177855	0.615335	8.969804
3254.114000	516.267382	232.017251	0.297889	20.177142	0.615339	8.969487
3254.134000	516.267382	232.011305	0.297890	20.176625	0.615342	8.969257
3254.154000	516.267382	232.013123	0.297890	20.176783	0.615341	8.969327
3254.174000	516.267301	232.008939	0.297891	20.176419	0.615343	8.969165
3254.194000	516.267382	232.012959	0.297890	20.176769	0.615341	8.969321
3254.214000	516.267382	232.005503	0.297892	20.176121	0.615345	8.969033
3254.234000	516.267382	232.015197	0.297889	20.176964	0.615340	8.969407
3254.254000	516.267382	232.006781	0.297891	20.176232	0.615344	8.969082
3254.274000	516.267382	232.012083	0.297890	20.176693	0.615341	8.969287
3254.294000	516.267301	232.006739	0.297891	20.176228	0.615344	8.969080
3254.314000	516.267382	232.013284	0.297890	20.176797	0.615341	8.969333
3254.334000	516.267382	232.002951	0.297892	20.175899	0.615346	8.968934
3254.354000	516.267301	232.002060	0.297892	20.175821	0.615346	8.968900
3254.374000	516.267382	231.995190	0.297894	20.175224	0.615350	8.968634
3254.394000	516.267382	232.006467	0.297891	20.176204	0.615344	8.969070
3254.414000	516.267382	232.001952	0.297893	20.175812	0.615347	8.968895
3254.434000	516.267382	232.013104	0.297890	20.176782	0.615341	8.969327
3254.454000	516.267382	232.000516	0.297893	20.175687	0.615347	8.968840
3254.474000	516.267382	232.006626	0.297891	20.176218	0.615344	8.969076
3254.494000	516.267382	232.010702	0.297890	20.176573	0.615342	8.969234
3254.514000	516.267382	231.999482	0.297893	20.175597	0.615348	8.968800
3254.534000	516.267382	231.997855	0.297894	20.175455	0.615349	8.968737
3254.554000	516.267382	232.003569	0.297892	20.175952	0.615346	8.968958
3254.574000	516.267382	231.992698	0.297895	20.175007	0.615351	8.968538
3254.594000	516.267382	232.000570	0.297893	20.175692	0.615347	8.968842
3254.614000	516.267382	231.993339	0.297895	20.175063	0.615351	8.968562
3254.634000	516.267382	231.995591	0.297894	20.175259	0.615350	8.968649
3254.654000	516.267301	231.997169	0.297894	20.175396	0.615349	8.968710
3254.674000	516.267382	231.992680	0.297895	20.175005	0.615351	8.968537
3254.694000	516.267382	231.993080	0.297895	20.175040	0.615351	8.968552
3254.714000	516.267382	231.993909	0.297895	20.175112	0.615351	8.968584
3254.734000	516.267382	232.002416	0.297892	20.175852	0.615346	8.968913
3254.754000	516.267382	231.996737	0.297894	20.175358	0.615349	8.968694
3254.774000	516.267382	231.996412	0.297894	20.175330	0.615349	8.968681
3254.794000	516.267301	231.982686	0.297898	20.174136	0.615356	8.968151
3254.814000	516.267382	231.987450	0.297896	20.174551	0.615354	8.968335
3254.834000	516.267382	231.978115	0.297899	20.173739	0.615359	8.967974
3254.854000	516.267301	232.001932	0.297892	20.175810	0.615346	8.968895
3254.874000	516.267382	231.992282	0.297895	20.174971	0.615351	8.968522
3254.894000	516.267382	231.993334	0.297895	20.175062	0.615351	8.968562
3254.914000	516.267382	231.978099	0.297899	20.173737	0.615359	8.967973
3254.934000	516.267382	231.969661	0.297901	20.173004	0.615363	8.967647
3254.954000	516.267382	231.975331	0.297899	20.173497	0.615360	8.967866
3254.974000	516.267382	231.978004	0.297899	20.173729	0.615359	8.967970
3254.994000	516.267382	231.965903	0.297902	20.172677	0.615365	8.967502
3255.014000	516.267382	231.980144	0.297898	20.173915	0.615358	8.968052
3255.034000	516.267301	231.983118	0.297897	20.174174	0.615356	8.968167
3255.053000	516.267382	231.989882	0.297896	20.174762	0.615353	8.968429
3255.073000	516.267382	231.986749	0.297897	20.174490	0.615354	8.968308
3255.093000	516.267382	231.977865	0.297899	20.173717	0.615359	8.967964
3255.113000	516.267301	231.971114	0.297901	20.173130	0.615362	8.967703
3255.133000	516.267382	231.976681	0.297899	20.173614	0.615359	8.967918
3255.153000	516.267382	231.983746	0.297897	20.174228	0.615356	8.968192
3255.173000	516.267382	231.984095	0.297897	20.174259	0.615356	8.968205
3255.193000	516.267382	231.981466	0.297898	20.174030	0.615357	8.968103
3255.213000	516.267382	231.979306	0.297898	20.173842	0.615358	8.968020
3255.233000	516.267382	231.976319	0.297899	20.173583	0.615360	8.967904
3255.253000	516.267382	231.980552	0.297898	20.173951	0.615357	8.968068
3255.273000	516.267382	231.975606	0.297899	20.173521	0.615360	8.967877
3255.293000	516.267382	231.973335	0.297900	20.173323	0.615361	8.967789
3255.313000	516.267382	231.973687	0.297900	20.173354	0.615361	8.967803
3255.333000	516.267382	231.991393	0.297895	20.174894	0.615352	8.968487
3255.353000	516.267382	231.983053	0.297897	20.174168	0.615356	8.968165
3255.373000	516.267382	231.991051	0.297895	20.174864	0.615352	8.968474
3255.393000	516.267382	231.976732	0.297899	20.173618	0.615359	8.967920
3255.413000	516.267382	231.963805	0.297903	20.172494	0.615366	8.967421
3255.433000	516.267382	231.958431	0.297904	20.172027	0.615369	8.967213
3255.453000	516.267382	231.969742	0.297901	20.173011	0.615363	8.967650
3255.473000	516.267382	231.957527	0.297904	20.171948	0.615369	8.967178
3255.493000	516.267382	231.967827	0.297901	20.172844	0.615364	8.967576
3255.513000	516.267382	231.973154	0.297900	20.173307	0.615361	8.967782
3255.533000	516.267382	231.968217	0.297901	20.172878	0.615364	8.967591
3255.553000	516.267382	231.951931	0.297906	20.171462	0.615372	8.966962
3255.573000	516.267301	231.955383	0.297905	20.171762	0.615370	8.967095
3255.593000	516.267382	231.954053	0.297905	20.171646	0.615371	8.967044
3255.613000	516.267382	231.951974	0.297906	20.171465	0.615372	8.966963
3255.633000	516.267382	231.944209	0.297908	20.170790	0.615376	8.966663
3255.653000	516.267382	231.928576	0.297912	20.169431	0.615384	8.966059
3255.673000	516.267382	231.946662	0.297907	20.171004	0.615375	8.966758
3255.693000	516.267382	231.946958	0.297907	20.171029	0.615374	8.966769
3255.713000	516.267382	231.943357	0.297908	20.170716	0.615376	8.966630
3255.733000	516.267382	231.945026	0.297907	20.170861	0.615375	8.966695
3255.753000	516.267382	231.960210	0.297903	20.172182	0.615368	8.967282
3255.773000	516.267382	231.956715	0.297904	20.171878	0.615369	8.967147
3255.793000	516.267382	231.958357	0.297904	20.172021	0.615369	8.967210
3255.813000	516.267382	231.957511	0.297904	20.171947	0.615369	8.967177
3255.833000	516.267382	231.955409	0.297905	20.171764	0.615370	8.967096
3255.853000	516.267382	231.941955	0.297908	20.170594	0.615377	8.966576
3255.873000	516.267382	231.944962	0.297907	20.170856	0.615375	8.966692
3255.893000	516.267382	231.952711	0.297905	20.171530	0.615372	8.966992
3255.913000	516.267382	231.948101	0.297907	20.171129	0.615374	8.966814
3255.933000	516.267382	231.954725	0.297905	20.171705	0.615371	8.967070
3255.953000	516.267382	231.961128	0.297903	20.172262	0.615367	8.967317
3255.973000	516.267382	231.935508	0.297910	20.170034	0.615380	8.966327
3255.993000	516.267301	231.941462	0.297908	20.170551	0.615377	8.966557
3256.013000	516.267382	231.943588	0.297908	20.170736	0.615376	8.966639
3256.033000	516.267382	231.933287	0.297910	20.169840	0.615381	8.966241
3256.053000	516.267382	231.933793	0.297910	20.169884	0.615381	8.966260
3256.073000	516.267382	231.938304	0.297909	20.170277	0.615379	8.966435
3256.093000	516.267382	231.929659	0.297911	20.169525	0.615383	8.966101
3256.113000	516.267382	231.936163	0.297910	20.170090	0.615380	8.966352
3256.133000	516.267382	231.939972	0.297909	20.170422	0.615378	8.966499
3256.153000	516.267382	231.935500	0.297910	20.170033	0.615380	8.966326
3256.173000	516.267382	231.938440	0.297909	20.170288	0.615379	8.966440
3256.193000	516.267382	231.946946	0.297907	20.171028	0.615374	8.966769
3256.213000	516.267301	231.940425	0.297909	20.170461	0.615378	8.966517
3256.233000	516.267382	231.942937	0.297908	20.170680	0.615376	8.966614
3256.253000	516.267382	231.928458	0.297912	20.169420	0.615384	8.966054
3256.273000	516.267301	231.935549	0.297910	20.170037	0.615380	8.966328
3256.293000	516.267301	231.944820	0.297907	20.170843	0.615375	8.966687
3256.313000	516.267382	231.941222	0.297908	20.170530	0.615377	8.966548
3256.333000	516.267382	231.932244	0.297911	20.169750	0.615382	8.966201
3256.353000	516.267382	231.935204	0.297910	20.170007	0.615380	8.966315
3256.373000	516.267382	231.934916	0.297910	20.169982	0.615381	8.966304
3256.393000	516.267382	231.922575	0.297913	20.168909	0.615387	8.965827
3256.413000	516.267301	231.914467	0.297915	20.168204	0.615391	8.965513
3256.433000	516.267382	231.916912	0.297915	20.168416	0.615390	8.965608
3256.453000	516.267382	231.924499	0.297913	20.169076	0.615386	8.965901
3256.473000	516.267382	231.913597	0.297916	20.168128	0.615391	8.965480
3256.493000	516.267301	231.914086	0.297915	20.168171	0.615391	8.965499
3256.513000	516.267382	231.927315	0.297912	20.169321	0.615384	8.966010
3256.533000	516.267382	231.928638	0.297912	20.169436	0.615384	8.966061
3256.553000	516.267301	231.925046	0.297913	20.169124	0.615385	8.965922
3256.573000	516.267382	231.912390	0.297916	20.168023	0.615392	8.965433
3256.593000	516.267382	231.919694	0.297914	20.168658	0.615388	8.965715
3256.613000	516.267382	231.913098	0.297916	20.168085	0.615392	8.965460
3256.633000	516.267382	231.908818	0.297917	20.167712	0.615394	8.965295
3256.653000	516.267382	231.912515	0.297916	20.168034	0.615392	8.965438
3256.673000	516.267382	231.908589	0.297917	20.167693	0.615394	8.965286
3256.693000	516.267382	231.912748	0.297916	20.168054	0.615392	8.965447
3256.713000	516.267382	231.894942	0.297921	20.166506	0.615401	8.964759
3256.733000	516.267382	231.908549	0.297917	20.167689	0.615394	8.965285
3256.753000	516.267382	231.913527	0.297916	20.168122	0.615391	8.965477
3256.773000	516.267301	231.903584	0.297918	20.167257	0.615396	8.965093
3256.793000	516.267382	231.908652	0.297917	20.167698	0.615394	8.965289
3256.813000	516.267301	231.903118	0.297918	20.167217	0.615397	8.965075
3256.833000	516.267382	231.896116	0.297920	20.166608	0.615400	8.964804
3256.853000	516.267382	231.911998	0.297916	20.167989	0.615392	8.965418
3256.873000	516.267382	231.890969	0.297922	20.166160	0.615403	8.964605
3256.893000	516.267382	231.905372	0.297918	20.167413	0.615396	8.965162
3256.913000	516.267382	231.911430	0.297916	20.167940	0.615392	8.965396
3256.933000	516.267382	231.909356	0.297917	20.167759	0.615394	8.965316
3256.953000	516.267382	231.893613	0.297921	20.166390	0.615402	8.964707
3256.973000	516.267382	231.901821	0.297919	20.167104	0.615397	8.965024
3256.993000	516.267382	231.905284	0.297918	20.167405	0.615396	8.965158
3257.013000	516.267382	231.903314	0.297918	20.167234	0.615397	8.965082
3257.033000	516.267382	231.907255	0.297917	20.167577	0.615395	8.965235
3257.053000	516.267382	231.908753	0.297917	20.167707	0.615394	8.965292
3257.073000	516.267382	231.902996	0.297918	20.167206	0.615397	8.965070
3257.093000	516.267382	231.905121	0.297918	20.167391	0.615396	8.965152
3257.113000	516.267382	231.894538	0.297921	20.166471	0.615401	8.964743
3257.133000	516.267382	231.899370	0.297919	20.166891	0.615399	8.964930
3257.153000	516.267382	231.907718	0.297917	20.167617	0.615394	8.965252
3257.173000	516.267382	231.885257	0.297923	20.165663	0.615406	8.964384
3257.193000	516.267301	231.897365	0.297920	20.166716	0.615400	8.964852
3257.213000	516.267382	231.897249	0.297920	20.166706	0.615400	8.964848
3257.233000	516.267382	231.881094	0.297924	20.165301	0.615408	8.964223
3257.253000	516.267382	231.897712	0.297920	20.166747	0.615399	8.964866
3257.273000	516.267382	231.889425	0.297922	20.166026	0.615404	8.964545
3257.293000	516.267382	231.892838	0.297921	20.166323	0.615402	8.964677
3257.313000	516.267382	231.881024	0.297924	20.165295	0.615408	8.964220
3257.333000	516.267382	231.885199	0.297923	20.165658	0.615406	8.964382
3257.353000	516.267382	231.876919	0.297925	20.164938	0.615410	8.964062
3257.373000	516.267382	231.890760	0.297922	20.166142	0.615403	8.964597
3257.393000	516.267301	231.894745	0.297920	20.166489	0.615401	8.964751
3257.413000	516.267382	231.882045	0.297924	20.165384	0.615407	8.964260
3257.433000	516.267382	231.879787	0.297924	20.165188	0.615409	8.964173
3257.453000	516.267382	231.898895	0.297919	20.166849	0.615399	8.964911
3257.473000	516.267382	231.886896	0.297923	20.165806	0.615405	8.964447
3257.493000	516.267382	231.882487	0.297924	20.165423	0.615407	8.964277
3257.513000	516.267382	231.867631	0.297928	20.164131	0.615415	8.963703
3257.533000	516.267382	231.874025	0.297926	20.164687	0.615411	8.963950
3257.553000	516.267382	231.869427	0.297927	20.164287	0.615414	8.963772
3257.573000	516.267382	231.866666	0.297928	20.164047	0.615415	8.963665
3257.593000	516.267382	231.874665	0.297926	20.164742	0.615411	8.963975
3257.613000	516.267301	231.868881	0.297927	20.164239	0.615414	8.963751
3257.633000	516.267382	231.880185	0.297924	20.165222	0.615408	8.964188
3257.653000	516.267382	231.862824	0.297929	20.163713	0.615417	8.963517
3257.673000	516.267382	231.867765	0.297928	20.164142	0.615415	8.963708
3257.693000	516.267301	231.864447	0.297928	20.163854	0.615416	8.963580
3257.713000	516.267382	231.869260	0.297927	20.164272	0.615414	8.963766
3257.733000	516.267382	231.862390	0.297929	20.163675	0.615417	8.963500
3257.753000	516.267382	231.860065	0.297930	20.163473	0.615419	8.963410
3257.773000	516.267382	231.875078	0.297926	20.164778	0.615411	8.963991
3257.793000	516.267382	231.862268	0.297929	20.163664	0.615417	8.963495
3257.813000	516.267382	231.860311	0.297930	20.163494	0.615418	8.963420
3257.833000	516.267382	231.868525	0.297927	20.164208	0.615414	8.963737
3257.853000	516.267382	231.864023	0.297929	20.163817	0.615417	8.963563
3257.873000	516.267382	231.866390	0.297928	20.164023	0.615415	8.963655
3257.893000	516.267382	231.864298	0.297929	20.163841	0.615416	8.963574
3257.913000	516.267382	231.862714	0.297929	20.163703	0.615417	8.963513
3257.933000	516.267382	231.863473	0.297929	20.163769	0.615417	8.963542
3257.953000	516.267382	231.853219	0.297931	20.162877	0.615422	8.963146
3257.973000	516.267382	231.863272	0.297929	20.163752	0.615417	8.963534
3257.993000	516.267382	231.864187	0.297929	20.163831	0.615416	8.963570
3258.013000	516.267382	231.863275	0.297929	20.163752	0.615417	8.963534
3258.033000	516.267301	231.854470	0.297931	20.162986	0.615421	8.963194
3258.053000	516.267382	231.858379	0.297930	20.163326	0.615419	8.963345
3258.073000	516.267382	231.852354	0.297932	20.162802	0.615422	8.963112
3258.093000	516.267382	231.851551	0.297932	20.162732	0.615423	8.963081
3258.113000	516.267382	231.848652	0.297933	20.162480	0.615424	8.962969
3258.133000	516.267382	231.845353	0.297933	20.162193	0.615426	8.962841
3258.153000	516.267382	231.853041	0.297931	20.162862	0.615422	8.963139
3258.173000	516.267382	231.854974	0.297931	20.163030	0.615421	8.963213
3258.193000	516.267382	231.861190	0.297929	20.163571	0.615418	8.963454
3258.213000	516.267382	231.856532	0.297931	20.163165	0.615420	8.963274
3258.233000	516.267382	231.842583	0.297934	20.161952	0.615427	8.962734
3258.253000	516.267382	231.849909	0.297932	20.162589	0.615424	8.963018
3258.273000	516.267301	231.833863	0.297936	20.161194	0.615432	8.962397
3258.293000	516.267382	231.853743	0.297931	20.162923	0.615422	8.963166
3258.313000	516.267382	231.842618	0.297934	20.161955	0.615427	8.962736
3258.333000	516.267382	231.850942	0.297932	20.162679	0.615423	8.963058
3258.353000	516.267382	231.840814	0.297935	20.161799	0.615428	8.962666
3258.373000	516.267301	231.852020	0.297932	20.162773	0.615423	8.963099
3258.393000	516.267382	231.844388	0.297934	20.162109	0.615427	8.962804
3258.413000	516.267382	231.852987	0.297931	20.162857	0.615422	8.963137
3258.433000	516.267382	231.845078	0.297934	20.162169	0.615426	8.962831
3258.453000	516.267382	231.842589	0.297934	20.161953	0.615427	8.962735
3258.473000	516.267301	231.825267	0.297939	20.160447	0.615436	8.962065
3258.493000	516.267382	231.845977	0.297933	20.162247	0.615426	8.962866
3258.513000	516.267382	231.834108	0.297936	20.161215	0.615432	8.962407
3258.533000	516.267382	231.833258	0.297937	20.161141	0.615432	8.962374
3258.553000	516.267382	231.840962	0.297935	20.161811	0.615428	8.962672
3258.573000	516.267382	231.839436	0.297935	20.161679	0.615429	8.962613
3258.593000	516.267382	231.837916	0.297935	20.161546	0.615430	8.962554
3258.613000	516.267382	231.839627	0.297935	20.161695	0.615429	8.962620
3258.633000	516.267382	231.831505	0.297937	20.160989	0.615433	8.962306
3258.653000	516.267382	231.844880	0.297934	20.162152	0.615426	8.962823
3258.673000	516.267301	231.831391	0.297937	20.160979	0.615433	8.962302
3258.693000	516.267382	231.828011	0.297938	20.160685	0.615435	8.962171
3258.713000	516.267382	231.834450	0.297936	20.161245	0.615432	8.962420
3258.733000	516.267382	231.837730	0.297935	20.161530	0.615430	8.962547
3258.753000	516.267382	231.825536	0.297939	20.160470	0.615436	8.962075
3258.773000	516.267382	231.836979	0.297936	20.161465	0.615430	8.962518
3258.793000	516.267301	231.834190	0.297936	20.161223	0.615432	8.962410
3258.813000	516.267382	231.820293	0.297940	20.160014	0.615439	8.961873
3258.833000	516.267382	231.819031	0.297940	20.159904	0.615439	8.961824
3258.853000	516.267382	231.818676	0.297940	20.159873	0.615440	8.961810
3258.873000	516.267382	231.809602	0.297943	20.159084	0.615444	8.961459
3258.893000	516.267382	231.824079	0.297939	20.160343	0.615437	8.962019
3258.913000	516.267382	231.826486	0.297938	20.160553	0.615436	8.962112
3258.933000	516.267382	231.839056	0.297935	20.161646	0.615429	8.962598
3258.953000	516.267382	231.820085	0.297940	20.159996	0.615439	8.961865
3258.973000	516.267382	231.821783	0.297940	20.160144	0.615438	8.961930
3258.993000	516.267382	231.822510	0.297939	20.160207	0.615438	8.961958
3259.013000	516.267382	231.820321	0.297940	20.160016	0.615439	8.961874
3259.033000	516.267382	231.819519	0.297940	20.159947	0.615439	8.961843
3259.053000	516.267382	231.804394	0.297944	20.158631	0.615447	8.961258
3259.073000	516.267382	231.809697	0.297943	20.159092	0.615444	8.961463
3259.093000	516.267382	231.809390	0.297943	20.159066	0.615444	8.961451
3259.113000	516.267301	231.805431	0.297944	20.158721	0.615446	8.961298
3259.133000	516.267382	231.817305	0.297941	20.159754	0.615440	8.961757
3259.153000	516.267301	231.804535	0.297944	20.158644	0.615447	8.961263
3259.173000	516.267382	231.805255	0.297944	20.158706	0.615446	8.961291
3259.193000	516.267382	231.812557	0.297942	20.159341	0.615443	8.961574
3259.213000	516.267382	231.802859	0.297945	20.158498	0.615448	8.961199
3259.233000	516.267382	231.810825	0.297942	20.159191	0.615444	8.961507
3259.253000	516.267382	231.802247	0.297945	20.158445	0.615448	8.961175
3259.273000	516.267382	231.807632	0.297943	20.158913	0.615445	8.961383
3259.293000	516.267382	231.813245	0.297942	20.159401	0.615442	8.961600
3259.313000	516.267382	231.800314	0.297945	20.158277	0.615449	8.961100
3259.333000	516.267301	231.807583	0.297943	20.158909	0.615445	8.961381
3259.353000	516.267382	231.801640	0.297945	20.158392	0.615448	8.961152
3259.373000	516.267382	231.800349	0.297945	20.158280	0.615449	8.961102
3259.393000	516.267382	231.804408	0.297944	20.158633	0.615447	8.961259
3259.413000	516.267382	231.803709	0.297944	20.158572	0.615447	8.961232
3259.433000	516.267382	231.800278	0.297945	20.158273	0.615449	8.961099
3259.453000	516.267301	231.802316	0.297945	20.158451	0.615448	8.961178
3259.473000	516.267382	231.805364	0.297944	20.158716	0.615446	8.961296
3259.493000	516.267382	231.795962	0.297946	20.157898	0.615451	8.960932
3259.513000	516.267382	231.788219	0.297948	20.157225	0.615455	8.960633
3259.533000	516.267382	231.795353	0.297947	20.157845	0.615451	8.960909
3259.553000	516.267382	231.789561	0.297948	20.157341	0.615454	8.960685
3259.573000	516.267382	231.797519	0.297946	20.158033	0.615450	8.960992
3259.593000	516.267382	231.796200	0.297946	20.157919	0.615451	8.960941
3259.613000	516.267382	231.786684	0.297949	20.157091	0.615456	8.960573
3259.633000	516.267382	231.795221	0.297947	20.157834	0.615452	8.960903
3259.653000	516.267382	231.802362	0.297945	20.158455	0.615448	8.961179
3259.673000	516.267382	231.793524	0.297947	20.157686	0.615452	8.960838
3259.693000	516.267382	231.791751	0.297947	20.157532	0.615453	8.960769
3259.713000	516.267382	231.797324	0.297946	20.158016	0.615450	8.960985
3259.733000	516.267382	231.789147	0.297948	20.157305	0.615455	8.960669
3259.753000	516.267382	231.776074	0.297952	20.156169	0.615461	8.960163
3259.773000	516.267382	231.784463	0.297949	20.156898	0.615457	8.960488
3259.793000	516.267382	231.786469	0.297949	20.157073	0.615456	8.960565
3259.813000	516.267382	231.792866	0.297947	20.157629	0.615453	8.960812
3259.833000	516.267382	231.779238	0.297951	20.156444	0.615460	8.960286
3259.853000	516.267382	231.775352	0.297952	20.156106	0.615462	8.960135
3259.873000	516.267382	231.767896	0.297954	20.155457	0.615465	8.959847
3259.893000	516.267382	231.764788	0.297955	20.155187	0.615467	8.959727
3259.913000	516.267382	231.780932	0.297950	20.156591	0.615459	8.960351
3259.933000	516.267382	231.759342	0.297956	20.154713	0.615470	8.959516
3259.953000	516.267382	231.772952	0.297952	20.155897	0.615463	8.960043
3259.973000	516.267382	231.781543	0.297950	20.156644	0.615458	8.960375
3259.993000	516.267382	231.764750	0.297955	20.155184	0.615467	8.959725
3260.013000	516.267382	231.770423	0.297953	20.155677	0.615464	8.959945
3260.033000	516.267301	231.764545	0.297955	20.155166	0.615467	8.959718
3260.053000	516.267382	231.769278	0.297953	20.155578	0.615465	8.959901
3260.073000	516.267382	231.767847	0.297954	20.155453	0.615465	8.959845
3260.093000	516.267382	231.773418	0.297952	20.155937	0.615463	8.960061
3260.113000	516.267382	231.778178	0.297951	20.156351	0.615460	8.960245
3260.133000	516.267382	231.784289	0.297949	20.156883	0.615457	8.960481
3260.153000	516.267382	231.772963	0.297952	20.155898	0.615463	8.960043
3260.173000	516.267382	231.760130	0.297956	20.154782	0.615469	8.959547
3260.193000	516.267382	231.756778	0.297957	20.154490	0.615471	8.959417
3260.213000	516.267382	231.763192	0.297955	20.155048	0.615468	8.959665
3260.233000	516.267382	231.765652	0.297954	20.155262	0.615467	8.959760
3260.253000	516.267382	231.764504	0.297955	20.155162	0.615467	8.959716
3260.273000	516.267382	231.757321	0.297956	20.154538	0.615471	8.959438
3260.293000	516.267382	231.760425	0.297956	20.154808	0.615469	8.959558
3260.313000	516.267382	231.765271	0.297954	20.155229	0.615467	8.959746
3260.333000	516.267382	231.767389	0.297954	20.155413	0.615466	8.959827
3260.353000	516.267382	231.762326	0.297955	20.154973	0.615468	8.959632
3260.373000	516.267382	231.749307	0.297959	20.153841	0.615475	8.959128
3260.393000	516.267382	231.748828	0.297959	20.153799	0.615475	8.959110
3260.413000	516.267382	231.736727	0.297962	20.152747	0.615481	8.958642
3260.433000	516.267301	231.736091	0.297962	20.152691	0.615481	8.958618
3260.453000	516.267382	231.736520	0.297962	20.152729	0.615481	8.958634
3260.473000	516.267382	231.742705	0.297960	20.153267	0.615478	8.958873
3260.493000	516.267382	231.735432	0.297962	20.152634	0.615482	8.958592
3260.513000	516.267382	231.745993	0.297959	20.153553	0.615476	8.959000
3260.533000	516.267382	231.740895	0.297961	20.153109	0.615479	8.958803
3260.553000	516.267382	231.726222	0.297965	20.151833	0.615487	8.958236
3260.573000	516.267382	231.747984	0.297959	20.153726	0.615475	8.959077
3260.593000	516.267382	231.735943	0.297962	20.152679	0.615482	8.958612
3260.613000	516.267382	231.740231	0.297961	20.153051	0.615479	8.958778
3260.633000	516.267301	231.726542	0.297964	20.151861	0.615486	8.958248
3260.653000	516.267382	231.736481	0.297962	20.152725	0.615481	8.958633
3260.673000	516.267382	231.741579	0.297961	20.153169	0.615479	8.958830
3260.693000	516.267382	231.731019	0.297963	20.152250	0.615484	8.958421
3260.713000	516.267382	231.737265	0.297962	20.152793	0.615481	8.958663
3260.733000	516.267382	231.725065	0.297965	20.151733	0.615487	8.958191
3260.753000	516.267382	231.715123	0.297967	20.150868	0.615492	8.957807
3260.773000	516.267382	231.738086	0.297961	20.152865	0.615481	8.958695
3260.793000	516.267382	231.722531	0.297966	20.151512	0.615488	8.958093
3260.813000	516.267382	231.734025	0.297963	20.152512	0.615483	8.958538
3260.833000	516.267382	231.718163	0.297967	20.151132	0.615491	8.957924
3260.853000	516.267382	231.723643	0.297965	20.151609	0.615488	8.958136
3260.873000	516.267382	231.725814	0.297965	20.151798	0.615487	8.958220
3260.893000	516.267382	231.720506	0.297966	20.151336	0.615489	8.958015
3260.913000	516.267382	231.720852	0.297966	20.151366	0.615489	8.958028
3260.933000	516.267382	231.723236	0.297965	20.151573	0.615488	8.958121
3260.953000	516.267382	231.721499	0.297966	20.151422	0.615489	8.958053
3260.973000	516.267301	231.702959	0.297971	20.149810	0.615498	8.957337
3260.993000	516.267382	231.726305	0.297965	20.151840	0.615486	8.958239
3261.013000	516.267382	231.718935	0.297966	20.151199	0.615490	8.957954
3261.033000	516.267301	231.707228	0.297969	20.150181	0.615496	8.957502
3261.053000	516.267382	231.728609	0.297964	20.152041	0.615485	8.958328
3261.073000	516.267382	231.706461	0.297970	20.150115	0.615497	8.957472
3261.093000	516.267382	231.704805	0.297970	20.149971	0.615497	8.957408
3261.113000	516.267382	231.701217	0.297971	20.149659	0.615499	8.957269
3261.133000	516.267382	231.698470	0.297972	20.149420	0.615501	8.957163
3261.153000	516.267301	231.696270	0.297972	20.149228	0.615502	8.957078
3261.173000	516.267382	231.700104	0.297971	20.149562	0.615500	8.957226
3261.193000	516.267382	231.690982	0.297974	20.148769	0.615504	8.956874
3261.213000	516.267382	231.700861	0.297971	20.149628	0.615499	8.957256
3261.233000	516.267382	231.695908	0.297973	20.149197	0.615502	8.957064
3261.253000	516.267382	231.689239	0.297974	20.148617	0.615505	8.956806
3261.273000	516.267382	231.694271	0.297973	20.149055	0.615503	8.957001
3261.293000	516.267382	231.699720	0.297972	20.149528	0.615500	8.957211
3261.313000	516.267382	231.699710	0.297972	20.149528	0.615500	8.957211
3261.333000	516.267382	231.696816	0.297972	20.149276	0.615501	8.957099
3261.353000	516.267382	231.693736	0.297973	20.149008	0.615503	8.956980
3261.373000	516.267382	231.691623	0.297974	20.148824	0.615504	8.956898
3261.393000	516.267382	231.684431	0.297976	20.148199	0.615508	8.956620
3261.413000	516.267382	231.691334	0.297974	20.148799	0.615504	8.956887
3261.433000	516.267382	231.702870	0.297971	20.149802	0.615498	8.957333
3261.453000	516.267382	231.677394	0.297977	20.147587	0.615511	8.956348
3261.473000	516.267382	231.685046	0.297975	20.148252	0.615507	8.956644
3261.493000	516.267382	231.691720	0.297974	20.148833	0.615504	8.956902
3261.513000	516.267382	231.689276	0.297974	20.148620	0.615505	8.956808
3261.533000	516.267301	231.694127	0.297973	20.149042	0.615503	8.956995
3261.553000	516.267382	231.669628	0.297979	20.146912	0.615515	8.956048
3261.573000	516.267301	231.676040	0.297978	20.147469	0.615512	8.956296
3261.593000	516.267301	231.679384	0.297977	20.147760	0.615510	8.956425
3261.613000	516.267382	231.676288	0.297978	20.147491	0.615512	8.956306
3261.633000	516.267382	231.673965	0.297978	20.147289	0.615513	8.956216
3261.653000	516.267382	231.667435	0.297980	20.146721	0.615516	8.955963
3261.673000	516.267301	231.672008	0.297979	20.147119	0.615514	8.956140
3261.693000	516.267382	231.657786	0.297982	20.145882	0.615521	8.955590
3261.713000	516.267382	231.665588	0.297980	20.146560	0.615517	8.955892
3261.733000	516.267382	231.674905	0.297978	20.147370	0.615513	8.956252
3261.753000	516.267382	231.663993	0.297981	20.146421	0.615518	8.955830
3261.773000	516.267382	231.663987	0.297981	20.146421	0.615518	8.955830
3261.793000	516.267382	231.665481	0.297980	20.146551	0.615517	8.955888
3261.813000	516.267382	231.661946	0.297981	20.146243	0.615519	8.955751
3261.833000	516.267382	231.663540	0.297981	20.146382	0.615518	8.955813
3261.853000	516.267301	231.669693	0.297979	20.146917	0.615515	8.956051
3261.873000	516.267382	231.651837	0.297984	20.145364	0.615524	8.955360
3261.893000	516.267382	231.662871	0.297981	20.146324	0.615519	8.955787
3261.913000	516.267382	231.650491	0.297984	20.145247	0.615525	8.955308
3261.933000	516.267382	231.659620	0.297982	20.146041	0.615520	8.955661
3261.953000	516.267382	231.654735	0.297983	20.145616	0.615523	8.955472
3261.973000	516.267382	231.655927	0.297983	20.145720	0.615522	8.955519
3261.993000	516.267382	231.650422	0.297984	20.145241	0.615525	8.955306
3262.013000	516.267382	231.661818	0.297981	20.146232	0.615519	8.955746
3262.033000	516.267382	231.651106	0.297984	20.145301	0.615525	8.955332
3262.053000	516.267382	231.650386	0.297984	20.145238	0.615525	8.955304
3262.073000	516.267382	231.645705	0.297986	20.144831	0.615527	8.955123
3262.093000	516.267382	231.642267	0.297987	20.144532	0.615529	8.954990
3262.113000	516.267382	231.646036	0.297986	20.144860	0.615527	8.955136
3262.133000	516.267382	231.635495	0.297988	20.143943	0.615533	8.954729
3262.153000	516.267382	231.647884	0.297985	20.145021	0.615526	8.955208
3262.173000	516.267382	231.658856	0.297982	20.145975	0.615521	8.955632
3262.193000	516.267382	231.648530	0.297985	20.145077	0.615526	8.955233
3262.213000	516.267382	231.663208	0.297981	20.146353	0.615519	8.955800
3262.233000	516.267382	231.656176	0.297983	20.145742	0.615522	8.955528
3262.253000	516.267382	231.655404	0.297983	20.145675	0.615522	8.955498
3262.273000	516.267382	231.643519	0.297986	20.144641	0.615529	8.955039
3262.293000	516.267382	231.638221	0.297988	20.144180	0.615531	8.954834
3262.313000	516.267382	231.650474	0.297984	20.145246	0.615525	8.955308
3262.333000	516.267382	231.646108	0.297986	20.144866	0.615527	8.955139
3262.353000	516.267382	231.647375	0.297985	20.144976	0.615527	8.955188
3262.373000	516.267382	231.642136	0.297987	20.144521	0.615529	8.954985
3262.393000	516.267382	231.649908	0.297985	20.145197	0.615525	8.955286
3262.413000	516.267382	231.642437	0.297986	20.144547	0.615529	8.954997
3262.433000	516.267382	231.632906	0.297989	20.143718	0.615534	8.954629
3262.453000	516.267382	231.632193	0.297989	20.143656	0.615534	8.954601
3262.473000	516.267382	231.623245	0.297992	20.142878	0.615539	8.954255
3262.493000	516.267382	231.635927	0.297988	20.143981	0.615532	8.954745
3262.513000	516.267382	231.638705	0.297987	20.144222	0.615531	8.954853
3262.533000	516.267382	231.643965	0.297986	20.144680	0.615528	8.955056
3262.553000	516.267382	231.624452	0.297991	20.142983	0.615538	8.954302
3262.573000	516.267301	231.638199	0.297988	20.144178	0.615531	8.954833
3262.593000	516.267301	231.629386	0.297990	20.143412	0.615536	8.954492
3262.613000	516.267382	231.627120	0.297990	20.143215	0.615537	8.954405
3262.633000	516.267382	231.636494	0.297988	20.144030	0.615532	8.954767
3262.653000	516.267301	231.640315	0.297987	20.144362	0.615530	8.954915
3262.673000	516.267382	231.635504	0.297988	20.143944	0.615533	8.954729
3262.693000	516.267301	231.636196	0.297988	20.144004	0.615532	8.954756
3262.713000	516.267382	231.623202	0.297992	20.142874	0.615539	8.954253
3262.733000	516.267301	231.617183	0.297993	20.142351	0.615542	8.954021
3262.753000	516.267382	231.626606	0.297991	20.143170	0.615537	8.954385
3262.773000	516.267382	231.634844	0.297988	20.143887	0.615533	8.954703
3262.793000	516.267382	231.620097	0.297992	20.142604	0.615540	8.954133
3262.813000	516.267382	231.628682	0.297990	20.143351	0.615536	8.954465
3262.833000	516.267382	231.624860	0.297991	20.143018	0.615538	8.954317
3262.853000	516.267382	231.628971	0.297990	20.143376	0.615536	8.954476
3262.873000	516.267382	231.639600	0.297987	20.144300	0.615531	8.954887
3262.893000	516.267382	231.617456	0.297993	20.142374	0.615542	8.954031
3262.913000	516.267382	231.623809	0.297991	20.142927	0.615539	8.954277
3262.933000	516.267382	231.622114	0.297992	20.142780	0.615539	8.954211
3262.953000	516.267382	231.612763	0.297994	20.141966	0.615544	8.953850
3262.973000	516.267301	231.609974	0.297995	20.141724	0.615545	8.953742
3262.993000	516.267382	231.613287	0.297994	20.142012	0.615544	8.953870
3263.013000	516.267301	231.624466	0.297991	20.142984	0.615538	8.954302
3263.033000	516.267382	231.617297	0.297993	20.142361	0.615542	8.954025
3263.053000	516.267382	231.607885	0.297996	20.141542	0.615547	8.953661
3263.073000	516.267382	231.616132	0.297993	20.142259	0.615542	8.953980
3263.093000	516.267301	231.611008	0.297995	20.141814	0.615545	8.953782
3263.113000	516.267382	231.595505	0.297999	20.140466	0.615553	8.953183
3263.133000	516.267382	231.611807	0.297994	20.141883	0.615545	8.953813
3263.153000	516.267382	231.608561	0.297995	20.141601	0.615546	8.953687
3263.173000	516.267301	231.600337	0.297997	20.140886	0.615550	8.953369
3263.193000	516.267382	231.615340	0.297994	20.142190	0.615543	8.953949
3263.213000	516.267382	231.616981	0.297993	20.142333	0.615542	8.954013
3263.233000	516.267382	231.610181	0.297995	20.141742	0.615545	8.953750
3263.253000	516.267382	231.612128	0.297994	20.141911	0.615544	8.953825
3263.273000	516.267382	231.613414	0.297994	20.142023	0.615544	8.953875
3263.293000	516.267382	231.615429	0.297994	20.142198	0.615543	8.953953
3263.313000	516.267382	231.615409	0.297994	20.142196	0.615543	8.953952
3263.333000	516.267382	231.599359	0.297998	20.140801	0.615551	8.953332
3263.353000	516.267382	231.604697	0.297996	20.141265	0.615548	8.953538
3263.373000	516.267382	231.617909	0.297993	20.142414	0.615542	8.954049
3263.393000	516.267382	231.619304	0.297993	20.142535	0.615541	8.954103
3263.413000	516.267382	231.606410	0.297996	20.141414	0.615547	8.953604
3263.433000	516.267382	231.614056	0.297994	20.142079	0.615543	8.953900
3263.453000	516.267382	231.607967	0.297995	20.141549	0.615547	8.953664
3263.473000	516.267382	231.592382	0.298000	20.140194	0.615555	8.953062
3263.493000	516.267382	231.608971	0.297995	20.141637	0.615546	8.953703
3263.513000	516.267382	231.600384	0.297997	20.140890	0.615550	8.953371
3263.533000	516.267301	231.604629	0.297996	20.141259	0.615548	8.953535
3263.553000	516.267382	231.603339	0.297997	20.141147	0.615549	8.953485
3263.573000	516.267382	231.605755	0.297996	20.141357	0.615548	8.953579
3263.593000	516.267382	231.603330	0.297997	20.141146	0.615549	8.953485
3263.613000	516.267382	231.592094	0.298000	20.140169	0.615555	8.953051
3263.633000	516.267382	231.593455	0.297999	20.140287	0.615554	8.953103
3263.653000	516.267382	231.596482	0.297998	20.140550	0.615552	8.953220
3263.673000	516.267382	231.585546	0.298001	20.139599	0.615558	8.952798
3263.693000	516.267382	231.583199	0.298002	20.139395	0.615559	8.952707
3263.713000	516.267382	231.594034	0.297999	20.140338	0.615554	8.953126
3263.733000	516.267301	231.577713	0.298003	20.138918	0.615562	8.952495
3263.753000	516.267382	231.586140	0.298001	20.139651	0.615558	8.952821
3263.773000	516.267382	231.586323	0.298001	20.139667	0.615558	8.952828
3263.793000	516.267382	231.578618	0.298003	20.138997	0.615561	8.952530
3263.813000	516.267382	231.589279	0.298000	20.139924	0.615556	8.952942
3263.833000	516.267382	231.574012	0.298004	20.138596	0.615564	8.952352
3263.853000	516.267382	231.584678	0.298002	20.139524	0.615558	8.952764
3263.873000	516.267301	231.581430	0.298002	20.139241	0.615560	8.952639
3263.893000	516.267382	231.572770	0.298005	20.138488	0.615564	8.952304
3263.913000	516.267301	231.577589	0.298003	20.138907	0.615562	8.952490
3263.933000	516.267382	231.573153	0.298005	20.138522	0.615564	8.952319
3263.953000	516.267382	231.576522	0.298004	20.138815	0.615563	8.952449
3263.973000	516.267382	231.589360	0.298000	20.139931	0.615556	8.952945
3263.993000	516.267382	231.576677	0.298004	20.138828	0.615562	8.952455
3264.013000	516.267382	231.568235	0.298006	20.138094	0.615567	8.952128
3264.033000	516.267382	231.565502	0.298007	20.137856	0.615568	8.952023
3264.053000	516.267382	231.576930	0.298004	20.138850	0.615562	8.952465
3264.073000	516.267382	231.574140	0.298004	20.138608	0.615564	8.952357
3264.093000	516.267382	231.565817	0.298007	20.137884	0.615568	8.952035
3264.113000	516.267301	231.573412	0.298004	20.138544	0.615564	8.952329
3264.133000	516.267382	231.581542	0.298002	20.139251	0.615560	8.952643
3264.153000	516.267301	231.559518	0.298008	20.137336	0.615571	8.951791
3264.173000	516.267382	231.565970	0.298006	20.137897	0.615568	8.952041
3264.193000	516.267382	231.580429	0.298003	20.139154	0.615561	8.952600
3264.213000	516.267382	231.575398	0.298004	20.138717	0.615563	8.952405
3264.233000	516.267382	231.572132	0.298005	20.138433	0.615565	8.952279
3264.253000	516.267382	231.562751	0.298007	20.137617	0.615570	8.951916
3264.273000	516.267382	231.564935	0.298007	20.137807	0.615568	8.952001
3264.293000	516.267382	231.570868	0.298005	20.138323	0.615565	8.952230
3264.313000	516.267301	231.563921	0.298007	20.137719	0.615569	8.951962
3264.333000	516.267301	231.571785	0.298005	20.138403	0.615565	8.952266
3264.353000	516.267382	231.564211	0.298007	20.137744	0.615569	8.951973
3264.373000	516.267382	231.559976	0.298008	20.137376	0.615571	8.951809
3264.393000	516.267382	231.562954	0.298007	20.137635	0.615569	8.951924
3264.413000	516.267382	231.567312	0.298006	20.138014	0.615567	8.952093
3264.433000	516.267382	231.559544	0.298008	20.137338	0.615571	8.951792
3264.453000	516.267382	231.554831	0.298009	20.136928	0.615574	8.951610
3264.473000	516.267382	231.552453	0.298010	20.136721	0.615575	8.951518
3264.493000	516.267382	231.558895	0.298008	20.137282	0.615572	8.951767
3264.513000	516.267382	231.563860	0.298007	20.137713	0.615569	8.951959
3264.533000	516.267382	231.561195	0.298008	20.137482	0.615570	8.951856
3264.553000	516.267382	231.551867	0.298010	20.136671	0.615575	8.951496
3264.573000	516.267382	231.562930	0.298007	20.137633	0.615569	8.951923
3264.593000	516.267382	231.564494	0.298007	20.137769	0.615569	8.951984
3264.613000	516.267301	231.556696	0.298009	20.137091	0.615573	8.951682
3264.633000	516.267382	231.559936	0.298008	20.137372	0.615571	8.951808
3264.653000	516.267382	231.556580	0.298009	20.137080	0.615573	8.951678
3264.673000	516.267382	231.549281	0.298011	20.136446	0.615576	8.951396
3264.693000	516.267301	231.551199	0.298010	20.136612	0.615575	8.951470
3264.713000	516.267382	231.550603	0.298010	20.136561	0.615576	8.951447
3264.733000	516.267382	231.559234	0.298008	20.137311	0.615571	8.951780
3264.753000	516.267382	231.561585	0.298008	20.137516	0.615570	8.951871
3264.773000	516.267382	231.551832	0.298010	20.136667	0.615575	8.951494
3264.793000	516.267382	231.554430	0.298009	20.136893	0.615574	8.951595
3264.813000	516.267301	231.545892	0.298012	20.136151	0.615578	8.951265
3264.833000	516.267301	231.549594	0.298011	20.136473	0.615576	8.951408
3264.853000	516.267382	231.564679	0.298007	20.137785	0.615569	8.951991
3264.873000	516.267382	231.552687	0.298010	20.136742	0.615575	8.951527
3264.893000	516.267382	231.554793	0.298009	20.136925	0.615574	8.951609
3264.913000	516.267301	231.549871	0.298011	20.136497	0.615576	8.951419
3264.933000	516.267382	231.542518	0.298013	20.135858	0.615580	8.951134
3264.953000	516.267301	231.539905	0.298013	20.135630	0.615581	8.951033
3264.973000	516.267301	231.534448	0.298015	20.135156	0.615584	8.950822
3264.993000	516.267382	231.527836	0.298016	20.134581	0.615587	8.950567
3265.013000	516.267382	231.522817	0.298018	20.134144	0.615590	8.950373
3265.033000	516.267382	231.532109	0.298015	20.134952	0.615585	8.950732
3265.053000	516.267382	231.516864	0.298019	20.133627	0.615593	8.950143
3265.073000	516.267382	231.490918	0.298026	20.131370	0.615606	8.949139
3265.093000	516.267382	231.449706	0.298037	20.127786	0.615627	8.947546
3265.113000	516.267382	231.437985	0.298040	20.126767	0.615633	8.947093
3265.133000	516.267382	231.442212	0.298039	20.127135	0.615631	8.947257
3265.153000	516.267382	231.425237	0.298043	20.125658	0.615639	8.946600
3265.173000	516.267382	231.410624	0.298047	20.124388	0.615647	8.946035
3265.193000	516.267382	231.411784	0.298047	20.124488	0.615646	8.946080
3265.213000	516.267382	231.413902	0.298046	20.124673	0.615645	8.946162
3265.233000	516.267382	231.411105	0.298047	20.124429	0.615647	8.946054
3265.253000	516.267382	231.408150	0.298048	20.124172	0.615648	8.945940
3265.273000	516.267382	231.405600	0.298048	20.123951	0.615649	8.945841
3265.293000	516.267382	231.410894	0.298047	20.124411	0.615647	8.946046
3265.313000	516.267382	231.402609	0.298049	20.123690	0.615651	8.945726
3265.333000	516.267382	231.398113	0.298050	20.123299	0.615653	8.945552
3265.353000	516.267382	231.399400	0.298050	20.123411	0.615652	8.945601
3265.373000	516.267382	231.397501	0.298050	20.123246	0.615653	8.945528
3265.393000	516.267382	231.393597	0.298052	20.122907	0.615655	8.945377
3265.413000	516.267301	231.387579	0.298053	20.122383	0.615658	8.945144
3265.433000	516.267382	231.375595	0.298056	20.121341	0.615665	8.944681
3265.453000	516.267382	231.389758	0.298053	20.122573	0.615657	8.945229
3265.473000	516.267382	231.365732	0.298059	20.120483	0.615670	8.944300
3265.493000	516.267301	231.354106	0.298062	20.119472	0.615675	8.943850
3265.513000	516.267382	231.359023	0.298061	20.119900	0.615673	8.944041
3265.533000	516.267382	231.359313	0.298060	20.119925	0.615673	8.944052
3265.553000	516.267382	231.352357	0.298062	20.119320	0.615676	8.943783
3265.573000	516.267382	231.340805	0.298065	20.118316	0.615682	8.943336
3265.593000	516.267382	231.346333	0.298064	20.118796	0.615679	8.943550
3265.613000	516.267382	231.356508	0.298061	20.119681	0.615674	8.943943
3265.633000	516.267382	231.349353	0.298063	20.119059	0.615678	8.943667
3265.653000	516.267301	231.346016	0.298064	20.118769	0.615679	8.943538
3265.673000	516.267382	231.332105	0.298068	20.117559	0.615687	8.943000
3265.693000	516.267382	231.340212	0.298065	20.118264	0.615683	8.943313
3265.713000	516.267382	231.334174	0.298067	20.117739	0.615686	8.943080
3265.733000	516.267301	231.323901	0.298070	20.116846	0.615691	8.942683
3265.753000	516.267382	231.310791	0.298073	20.115706	0.615697	8.942176
3265.773000	516.267382	231.269665	0.298084	20.112129	0.615718	8.940586
3265.793000	516.267301	231.269383	0.298084	20.112105	0.615718	8.940575
3265.813000	516.267301	231.257612	0.298087	20.111081	0.615724	8.940120
3265.833000	516.267382	231.262659	0.298086	20.111520	0.615722	8.940315
3265.853000	516.267382	231.263423	0.298086	20.111586	0.615722	8.940345
3265.873000	516.267382	231.273879	0.298083	20.112496	0.615716	8.940749
3265.893000	516.267301	231.265979	0.298085	20.111809	0.615720	8.940444
3265.913000	516.267382	231.277527	0.298082	20.112813	0.615714	8.940890
3265.933000	516.267382	231.263643	0.298085	20.111605	0.615721	8.940353
3265.953000	516.267382	231.276297	0.298082	20.112706	0.615715	8.940842
3265.973000	516.267301	231.255579	0.298088	20.110904	0.615725	8.940042
3265.993000	516.267301	231.264993	0.298085	20.111723	0.615721	8.940406
3266.013000	516.267382	231.279978	0.298081	20.113026	0.615713	8.940985
3266.033000	516.267382	231.260676	0.298086	20.111347	0.615723	8.940239
3266.053000	516.267382	231.256142	0.298087	20.110953	0.615725	8.940063
3266.073000	516.267301	231.245871	0.298090	20.110060	0.615730	8.939666
3266.093000	516.267382	231.233423	0.298093	20.108977	0.615737	8.939185
3266.113000	516.267382	231.237432	0.298092	20.109326	0.615735	8.939340
3266.133000	516.267382	231.234069	0.298093	20.109034	0.615736	8.939210
3266.153000	516.267382	231.227236	0.298095	20.108439	0.615740	8.938946
3266.173000	516.267382	231.221338	0.298097	20.107926	0.615743	8.938718
3266.193000	516.267382	231.224107	0.298096	20.108167	0.615742	8.938825
3266.213000	516.267382	231.225213	0.298096	20.108263	0.615741	8.938868
3266.233000	516.267382	231.227003	0.298095	20.108419	0.615740	8.938937
3266.253000	516.267382	231.225542	0.298095	20.108292	0.615741	8.938880
3266.273000	516.267382	231.215838	0.298098	20.107448	0.615746	8.938505
3266.293000	516.267382	231.212344	0.298099	20.107144	0.615747	8.938370
3266.313000	516.267382	231.209538	0.298100	20.106900	0.615749	8.938262
3266.333000	516.267382	231.208587	0.298100	20.106818	0.615749	8.938225
3266.353000	516.267382	231.153802	0.298114	20.102053	0.615777	8.936107
3266.373000	516.267301	231.129679	0.298120	20.099955	0.615789	8.935174
3266.393000	516.267382	231.130478	0.298120	20.100025	0.615789	8.935205
3266.413000	516.267382	231.137762	0.298118	20.100658	0.615785	8.935487
3266.433000	516.267382	231.141019	0.298118	20.100942	0.615784	8.935613
3266.453000	516.267382	231.139156	0.298118	20.100780	0.615785	8.935541
3266.473000	516.267382	231.135228	0.298119	20.100438	0.615787	8.935389
3266.493000	516.267382	231.149171	0.298115	20.101651	0.615780	8.935928
3266.513000	516.267382	231.131806	0.298120	20.100140	0.615788	8.935257
3266.533000	516.267382	231.138112	0.298118	20.100689	0.615785	8.935500
3266.553000	516.267382	231.131106	0.298120	20.100080	0.615789	8.935230
3266.573000	516.267382	231.144399	0.298117	20.101236	0.615782	8.935743
3266.593000	516.267382	231.133241	0.298120	20.100265	0.615788	8.935312
3266.613000	516.267382	231.128454	0.298121	20.099849	0.615790	8.935127
3266.633000	516.267382	231.136784	0.298119	20.100573	0.615786	8.935449
3266.653000	516.267382	231.121692	0.298123	20.099261	0.615794	8.934866
3266.673000	516.267382	231.126897	0.298121	20.099714	0.615791	8.935067
3266.693000	516.267382	231.126669	0.298121	20.099694	0.615791	8.935058
3266.713000	516.267382	231.118583	0.298123	20.098990	0.615795	8.934745
3266.733000	516.267382	231.112952	0.298125	20.098501	0.615798	8.934528
3266.753000	516.267382	231.117073	0.298124	20.098859	0.615796	8.934687
3266.773000	516.267382	231.107347	0.298126	20.098013	0.615801	8.934311
3266.793000	516.267382	231.115138	0.298124	20.098691	0.615797	8.934612
3266.813000	516.267382	231.115416	0.298124	20.098715	0.615797	8.934623
3266.833000	516.267382	231.117427	0.298124	20.098890	0.615796	8.934701
3266.853000	516.267382	231.107261	0.298126	20.098006	0.615801	8.934308
3266.873000	516.267382	231.125130	0.298122	20.099560	0.615792	8.934999
3266.893000	516.267382	231.104418	0.298127	20.097759	0.615802	8.934198
3266.913000	516.267382	231.103673	0.298127	20.097694	0.615803	8.934169
3266.933000	516.267382	231.092836	0.298130	20.096751	0.615808	8.933750
3266.953000	516.267382	231.110227	0.298126	20.098264	0.615799	8.934422
3266.973000	516.267382	231.102840	0.298127	20.097621	0.615803	8.934137
3266.993000	516.267301	231.100254	0.298128	20.097397	0.615804	8.934037
3267.013000	516.267382	231.109823	0.298126	20.098229	0.615800	8.934407
3267.033000	516.267382	231.113536	0.298125	20.098552	0.615798	8.934550
3267.053000	516.267382	231.104989	0.298127	20.097808	0.615802	8.934220
3267.073000	516.267382	231.098692	0.298129	20.097261	0.615805	8.933977
3267.093000	516.267382	231.106855	0.298126	20.097971	0.615801	8.934292
3267.113000	516.267382	231.102192	0.298128	20.097565	0.615803	8.934112
3267.133000	516.267382	231.094591	0.298130	20.096904	0.615807	8.933818
3267.153000	516.267301	231.098018	0.298129	20.097202	0.615805	8.933950
3267.173000	516.267301	231.089084	0.298131	20.096425	0.615810	8.933605
3267.193000	516.267301	231.104861	0.298127	20.097797	0.615802	8.934215
3267.213000	516.267301	231.105486	0.298127	20.097851	0.615802	8.934239
3267.233000	516.267382	231.098528	0.298129	20.097246	0.615805	8.933970
3267.253000	516.267382	231.095743	0.298129	20.097004	0.615807	8.933863
3267.273000	516.267382	231.084445	0.298132	20.096022	0.615812	8.933426
3267.293000	516.267382	231.098058	0.298129	20.097205	0.615806	8.933952
3267.313000	516.267382	231.094946	0.298130	20.096935	0.615807	8.933832
3267.333000	516.267382	231.103355	0.298127	20.097666	0.615803	8.934157
3267.353000	516.267382	231.090659	0.298131	20.096562	0.615809	8.933666
3267.373000	516.267382	231.096581	0.298129	20.097077	0.615806	8.933895
3267.393000	516.267301	231.096688	0.298129	20.097086	0.615806	8.933899
3267.413000	516.267382	231.083064	0.298133	20.095902	0.615813	8.933372
3267.433000	516.267382	231.082818	0.298133	20.095880	0.615813	8.933363
3267.453000	516.267301	231.085456	0.298132	20.096110	0.615812	8.933465
3267.473000	516.267382	231.070437	0.298136	20.094803	0.615820	8.932884
3267.493000	516.267382	231.081739	0.298133	20.095786	0.615814	8.933321
3267.513000	516.267382	231.079635	0.298134	20.095603	0.615815	8.933240
3267.533000	516.267382	231.082719	0.298133	20.095872	0.615813	8.933359
3267.553000	516.267382	231.076588	0.298134	20.095338	0.615816	8.933122
3267.573000	516.267301	231.068429	0.298136	20.094629	0.615820	8.932807
3267.593000	516.267382	231.083350	0.298133	20.095926	0.615813	8.933383
3267.613000	516.267301	231.074356	0.298135	20.095144	0.615817	8.933036
3267.633000	516.267382	231.074731	0.298135	20.095177	0.615817	8.933050
3267.653000	516.267382	231.072565	0.298135	20.094989	0.615818	8.932966
3267.673000	516.267382	231.074789	0.298135	20.095182	0.615817	8.933052
3267.693000	516.267382	231.068711	0.298136	20.094653	0.615820	8.932817
3267.713000	516.267382	231.071796	0.298136	20.094922	0.615819	8.932937
3267.733000	516.267301	231.054506	0.298140	20.093418	0.615828	8.932268
3267.753000	516.267382	231.086797	0.298132	20.096226	0.615811	8.933517
3267.773000	516.267382	231.078949	0.298134	20.095544	0.615815	8.933213
3267.793000	516.267382	231.070955	0.298136	20.094849	0.615819	8.932904
3267.813000	516.267301	231.078840	0.298134	20.095534	0.615815	8.933209
3267.833000	516.267382	231.071452	0.298136	20.094892	0.615819	8.932923
3267.853000	516.267382	231.064903	0.298137	20.094322	0.615822	8.932670
3267.873000	516.267382	231.071617	0.298136	20.094906	0.615819	8.932930
3267.893000	516.267382	231.077539	0.298134	20.095421	0.615816	8.933159
3267.913000	516.267382	231.058554	0.298139	20.093770	0.615826	8.932425
3267.933000	516.267382	231.066176	0.298137	20.094433	0.615822	8.932719
3267.953000	516.267382	231.061693	0.298138	20.094043	0.615824	8.932546
3267.973000	516.267382	231.061660	0.298138	20.094040	0.615824	8.932545
3267.993000	516.267382	231.051588	0.298141	20.093164	0.615829	8.932156
3268.013000	516.267382	231.057337	0.298139	20.093664	0.615826	8.932378
3268.033000	516.267301	231.053373	0.298140	20.093320	0.615828	8.932225
3268.053000	516.267382	231.048483	0.298142	20.092894	0.615831	8.932035
3268.073000	516.267301	231.052308	0.298141	20.093227	0.615829	8.932183
3268.093000	516.267382	231.059419	0.298139	20.093845	0.615825	8.932458
3268.113000	516.267382	231.050654	0.298141	20.093083	0.615830	8.932119
3268.133000	516.267382	231.051917	0.298141	20.093193	0.615829	8.932168
3268.153000	516.267382	231.050822	0.298141	20.093098	0.615830	8.932126
3268.173000	516.267382	231.059293	0.298139	20.093834	0.615825	8.932453
3268.193000	516.267382	231.052331	0.298141	20.093229	0.615829	8.932184
3268.213000	516.267301	231.057484	0.298139	20.093677	0.615826	8.932383
3268.233000	516.267382	231.046810	0.298142	20.092749	0.615832	8.931971
3268.253000	516.267382	231.042945	0.298143	20.092413	0.615834	8.931821
3268.273000	516.267382	231.049718	0.298141	20.093002	0.615830	8.932083
3268.293000	516.267382	231.049713	0.298141	20.093001	0.615830	8.932083
3268.313000	516.267382	231.037269	0.298145	20.091919	0.615836	8.931602
3268.333000	516.267301	231.033535	0.298146	20.091594	0.615838	8.931458
3268.353000	516.267382	231.047752	0.298142	20.092831	0.615831	8.932007
3268.373000	516.267382	231.048893	0.298142	20.092930	0.615830	8.932051
3268.393000	516.267382	231.041162	0.298144	20.092258	0.615834	8.931752
3268.413000	516.267301	231.038634	0.298144	20.092038	0.615836	8.931655
3268.433000	516.267382	231.041821	0.298143	20.092315	0.615834	8.931778
3268.453000	516.267382	231.060379	0.298139	20.093929	0.615825	8.932495
3268.473000	516.267382	231.043769	0.298143	20.092484	0.615833	8.931853
3268.493000	516.267382	231.035234	0.298145	20.091742	0.615837	8.931523
3268.513000	516.267301	231.040018	0.298144	20.092158	0.615835	8.931708
3268.533000	516.267382	231.049591	0.298141	20.092991	0.615830	8.932078
3268.553000	516.267382	231.041374	0.298144	20.092276	0.615834	8.931761
3268.573000	516.267382	231.033388	0.298146	20.091582	0.615838	8.931452
3268.593000	516.267382	231.045767	0.298142	20.092658	0.615832	8.931931
3268.613000	516.267382	231.032062	0.298146	20.091466	0.615839	8.931401
3268.633000	516.267382	231.037245	0.298145	20.091917	0.615836	8.931601
3268.653000	516.267382	231.027678	0.298147	20.091085	0.615841	8.931231
3268.673000	516.267382	231.024735	0.298148	20.090829	0.615843	8.931117
3268.693000	516.267382	231.034182	0.298145	20.091651	0.615838	8.931483
3268.713000	516.267382	231.041588	0.298143	20.092295	0.615834	8.931769
3268.733000	516.267382	231.034401	0.298145	20.091670	0.615838	8.931491
3268.753000	516.267382	231.034226	0.298145	20.091654	0.615838	8.931484
3268.773000	516.267382	231.029009	0.298147	20.091201	0.615841	8.931283
3268.793000	516.267382	231.032140	0.298146	20.091473	0.615839	8.931404
3268.813000	516.267382	231.028295	0.298147	20.091139	0.615841	8.931255
3268.833000	516.267382	231.015713	0.298150	20.090044	0.615847	8.930769
3268.853000	516.267382	231.030698	0.298146	20.091348	0.615840	8.931348
3268.873000	516.267382	231.032277	0.298146	20.091485	0.615839	8.931409
3268.893000	516.267382	231.039698	0.298144	20.092130	0.615835	8.931696
3268.913000	516.267301	231.025893	0.298148	20.090930	0.615842	8.931162
3268.933000	516.267382	231.019842	0.298149	20.090404	0.615845	8.930928
3268.953000	516.267382	231.024886	0.298148	20.090842	0.615843	8.931123
3268.973000	516.267382	231.029493	0.298147	20.091243	0.615840	8.931301
3268.993000	516.267382	231.017040	0.298150	20.090160	0.615847	8.930820
3269.013000	516.267382	231.022798	0.298148	20.090661	0.615844	8.931043
[truncated: 1,002 more rows]
