# Supplementary material for: Stress relaxation in the presence of sudden strain bursts: Methodology and stress relaxation data of microcast aluminium microwires
Source: Data Brief. 2018 Nov 14;21:2134–41. doi: 10.1016/j.dib.2018.11.047 (PMC6265499; doi:10.1016/j.dib.2018.11.047)
Supplement: Supplementary file 2 — Supplementary material [file mmc2.zip › Data in brief/As-cast/Al4N/Al_100_r_1/Stress relax txt files/Al_100_relax_1_Relaxcycle0027.txt]

Time[s]	Motordispl[�m]	Force[mN]	EngStrain	EngStress[MPa]	Shearstrain	Shearstress [MPa]
3331.829000	529.094289	239.902065	0.304736	20.862837	0.628632	9.274304
3331.851000	529.094370	239.901961	0.304736	20.862828	0.628632	9.274299
3331.869000	529.094370	239.891118	0.304739	20.861885	0.628637	9.273880
3331.889000	529.094370	239.894821	0.304738	20.862207	0.628636	9.274023
3331.909000	529.094451	239.867076	0.304745	20.859794	0.628650	9.272951
3331.929000	529.094451	239.875821	0.304743	20.860555	0.628645	9.273289
3331.949000	529.094451	239.850549	0.304749	20.858357	0.628658	9.272312
3331.969000	529.094451	239.844600	0.304751	20.857840	0.628661	9.272082
3331.989000	529.094531	239.832330	0.304754	20.856773	0.628667	9.271608
3332.009000	529.094531	239.823465	0.304756	20.856002	0.628672	9.271265
3332.029000	529.094531	239.812248	0.304759	20.855026	0.628678	9.270831
3332.049000	529.094612	239.794164	0.304764	20.853453	0.628687	9.270132
3332.069000	529.094612	239.782086	0.304767	20.852403	0.628693	9.269665
3332.089000	529.094612	239.781812	0.304767	20.852379	0.628693	9.269655
3332.109000	529.094693	239.784735	0.304767	20.852634	0.628692	9.269768
3332.129000	529.094612	239.754804	0.304774	20.850031	0.628707	9.268611
3332.149000	529.094693	239.748642	0.304776	20.849495	0.628710	9.268372
3332.169000	529.094693	239.753377	0.304775	20.849906	0.628708	9.268555
3332.189000	529.094693	239.762189	0.304772	20.850673	0.628703	9.268896
3332.209000	529.094693	239.741017	0.304778	20.848832	0.628714	9.268078
3332.229000	529.094693	239.740694	0.304778	20.848804	0.628714	9.268065
3332.249000	529.094693	239.741564	0.304778	20.848879	0.628714	9.268099
3332.269000	529.094693	239.723298	0.304783	20.847291	0.628723	9.267393
3332.289000	529.094693	239.707039	0.304787	20.845877	0.628731	9.266764
3332.309000	529.094693	239.707822	0.304787	20.845945	0.628731	9.266794
3332.329000	529.094693	239.710927	0.304786	20.846215	0.628729	9.266914
3332.349000	529.094773	239.693168	0.304791	20.844670	0.628738	9.266228
3332.369000	529.094693	239.688861	0.304792	20.844296	0.628740	9.266061
3332.389000	529.094773	239.683561	0.304793	20.843835	0.628743	9.265856
3332.409000	529.094693	239.675777	0.304795	20.843158	0.628747	9.265556
3332.429000	529.094693	239.670854	0.304796	20.842730	0.628750	9.265365
3332.449000	529.094773	239.672472	0.304796	20.842871	0.628749	9.265428
3332.469000	529.094773	239.656979	0.304800	20.841523	0.628757	9.264829
3332.489000	529.094693	239.656368	0.304800	20.841470	0.628757	9.264805
3332.509000	529.094773	239.644570	0.304803	20.840444	0.628763	9.264349
3332.529000	529.094773	239.638008	0.304805	20.839874	0.628766	9.264095
3332.549000	529.094773	239.626121	0.304808	20.838840	0.628772	9.263636
3332.569000	529.094773	239.630642	0.304807	20.839233	0.628770	9.263811
3332.589000	529.094773	239.621875	0.304809	20.838471	0.628774	9.263472
3332.609000	529.094773	239.602300	0.304814	20.836768	0.628784	9.262715
3332.629000	529.094773	239.612994	0.304812	20.837698	0.628779	9.263128
3332.649000	529.094773	239.590745	0.304817	20.835763	0.628790	9.262268
3332.669000	529.094773	239.585021	0.304819	20.835266	0.628793	9.262047
3332.689000	529.094773	239.585336	0.304819	20.835293	0.628793	9.262059
3332.709000	529.094773	239.572864	0.304822	20.834208	0.628799	9.261577
3332.729000	529.094773	239.585080	0.304819	20.835271	0.628793	9.262049
3332.749000	529.094693	239.575449	0.304821	20.834433	0.628798	9.261677
3332.769000	529.094773	239.571915	0.304822	20.834126	0.628800	9.261540
3332.789000	529.094773	239.555489	0.304827	20.832697	0.628808	9.260905
3332.809000	529.094773	239.556981	0.304826	20.832827	0.628807	9.260963
3332.829000	529.094773	239.540445	0.304830	20.831389	0.628816	9.260324
3332.849000	529.094773	239.550650	0.304828	20.832277	0.628811	9.260718
3332.869000	529.094773	239.544022	0.304830	20.831700	0.628814	9.260462
3332.889000	529.094773	239.523094	0.304835	20.829880	0.628825	9.259653
3332.909000	529.094773	239.523837	0.304835	20.829945	0.628824	9.259682
3332.929000	529.094773	239.531082	0.304833	20.830575	0.628820	9.259962
3332.949000	529.094773	239.509021	0.304839	20.828656	0.628832	9.259109
3332.969000	529.094773	239.500782	0.304841	20.827940	0.628836	9.258790
3332.989000	529.094773	239.497079	0.304842	20.827618	0.628838	9.258647
3333.009000	529.094773	239.481794	0.304846	20.826289	0.628845	9.258056
3333.029000	529.094773	239.481815	0.304846	20.826290	0.628845	9.258057
3333.049000	529.094773	239.476439	0.304847	20.825823	0.628848	9.257849
3333.069000	529.094773	239.475563	0.304847	20.825747	0.628849	9.257816
3333.089000	529.094773	239.468210	0.304849	20.825107	0.628852	9.257531
3333.109000	529.094773	239.457411	0.304852	20.824168	0.628858	9.257114
3333.129000	529.094773	239.454594	0.304853	20.823923	0.628859	9.257005
3333.149000	529.094773	239.446539	0.304855	20.823223	0.628863	9.256693
3333.169000	529.094773	239.436762	0.304858	20.822372	0.628868	9.256316
3333.189000	529.094773	239.430847	0.304859	20.821858	0.628871	9.256087
3333.209000	529.094773	239.435609	0.304858	20.822272	0.628869	9.256271
3333.229000	529.094773	239.428953	0.304860	20.821693	0.628872	9.256014
3333.249000	529.094773	239.413271	0.304864	20.820329	0.628880	9.255407
3333.269000	529.094773	239.403343	0.304866	20.819466	0.628885	9.255024
3333.289000	529.094773	239.410731	0.304864	20.820109	0.628881	9.255309
3333.309000	529.094773	239.400574	0.304867	20.819225	0.628887	9.254917
3333.329000	529.094773	239.387526	0.304870	20.818091	0.628893	9.254412
3333.349000	529.094773	239.368081	0.304876	20.816400	0.628903	9.253660
3333.369000	529.094773	239.368793	0.304875	20.816462	0.628903	9.253688
3333.389000	529.094773	239.360055	0.304878	20.815702	0.628907	9.253350
3333.409000	529.094773	239.358939	0.304878	20.815605	0.628908	9.253307
3333.429000	529.094773	239.330235	0.304885	20.813108	0.628922	9.252197
3333.449000	529.094773	239.331728	0.304885	20.813238	0.628921	9.252255
3333.469000	529.094773	239.326012	0.304887	20.812741	0.628924	9.252034
3333.489000	529.094773	239.323776	0.304887	20.812547	0.628926	9.251948
3333.509000	529.094773	239.306495	0.304892	20.811044	0.628934	9.251280
3333.529000	529.094773	239.300687	0.304893	20.810539	0.628937	9.251055
3333.549000	529.094773	239.294824	0.304895	20.810029	0.628940	9.250828
3333.569000	529.094773	239.281033	0.304898	20.808830	0.628947	9.250295
3333.589000	529.094773	239.274771	0.304900	20.808285	0.628950	9.250053
3333.609000	529.094773	239.265472	0.304902	20.807476	0.628955	9.249694
3333.629000	529.094773	239.253220	0.304906	20.806411	0.628961	9.249220
3333.649000	529.094773	239.257205	0.304905	20.806757	0.628959	9.249374
3333.669000	529.094773	239.236959	0.304910	20.804997	0.628970	9.248591
3333.689000	529.094773	239.228314	0.304912	20.804245	0.628974	9.248257
3333.709000	529.094773	239.236277	0.304910	20.804937	0.628970	9.248565
3333.729000	529.094773	239.218992	0.304914	20.803434	0.628979	9.247897
3333.749000	529.094773	239.215845	0.304915	20.803161	0.628980	9.247775
3333.769000	529.094773	239.206693	0.304918	20.802365	0.628985	9.247421
3333.789000	529.094773	239.203546	0.304919	20.802091	0.628986	9.247300
3333.809000	529.094773	239.194179	0.304921	20.801276	0.628991	9.246938
3333.829000	529.094773	239.198527	0.304920	20.801654	0.628989	9.247106
3333.849000	529.094773	239.186453	0.304923	20.800605	0.628995	9.246639
3333.869000	529.094773	239.180449	0.304925	20.800082	0.628998	9.246407
3333.889000	529.094773	239.179668	0.304925	20.800014	0.628999	9.246377
3333.909000	529.094773	239.184134	0.304924	20.800403	0.628996	9.246549
3333.929000	529.094773	239.177564	0.304925	20.799831	0.629000	9.246295
3333.949000	529.094773	239.174257	0.304926	20.799544	0.629001	9.246167
3333.969000	529.094773	239.141847	0.304935	20.796725	0.629018	9.244914
3333.989000	529.094773	239.159760	0.304930	20.798283	0.629009	9.245607
3334.009000	529.094773	239.158238	0.304930	20.798151	0.629009	9.245548
3334.029000	529.094773	239.144977	0.304934	20.796998	0.629016	9.245035
3334.049000	529.094773	239.148113	0.304933	20.797270	0.629015	9.245157
3334.069000	529.094773	239.139275	0.304935	20.796502	0.629019	9.244815
3334.089000	529.094773	239.138916	0.304935	20.796470	0.629019	9.244801
3334.109000	529.094693	239.155137	0.304931	20.797881	0.629011	9.245428
3334.129000	529.094773	239.133745	0.304937	20.796021	0.629022	9.244601
3334.149000	529.094773	239.132998	0.304937	20.795956	0.629022	9.244572
3334.169000	529.094693	239.133852	0.304937	20.796030	0.629022	9.244605
3334.189000	529.094773	239.119475	0.304941	20.794780	0.629029	9.244050
3334.209000	529.094773	239.117039	0.304941	20.794568	0.629030	9.243955
3334.229000	529.094773	239.104124	0.304945	20.793445	0.629037	9.243456
3334.249000	529.094773	239.103911	0.304945	20.793426	0.629037	9.243448
3334.269000	529.094773	239.094052	0.304947	20.792569	0.629042	9.243067
3334.289000	529.094773	239.084024	0.304950	20.791697	0.629047	9.242679
3334.309000	529.094773	239.064525	0.304955	20.790001	0.629057	9.241925
3334.329000	529.094773	239.068075	0.304954	20.790310	0.629055	9.242063
3334.349000	529.094693	239.060702	0.304956	20.789669	0.629059	9.241778
3334.369000	529.094773	239.057388	0.304957	20.789381	0.629061	9.241649
3334.389000	529.094693	239.047739	0.304959	20.788541	0.629065	9.241276
3334.409000	529.094773	239.042344	0.304961	20.788072	0.629068	9.241068
3334.429000	529.094773	239.051800	0.304958	20.788895	0.629063	9.241433
3334.449000	529.094773	239.022048	0.304966	20.786307	0.629078	9.240283
3334.469000	529.094773	239.029534	0.304964	20.786958	0.629075	9.240573
3334.489000	529.094773	239.030526	0.304964	20.787044	0.629074	9.240611
3334.509000	529.094693	239.026241	0.304965	20.786672	0.629076	9.240445
3334.529000	529.094773	239.011125	0.304969	20.785357	0.629084	9.239861
3334.549000	529.094773	239.019393	0.304967	20.786076	0.629080	9.240181
3334.569000	529.094773	239.017604	0.304967	20.785921	0.629081	9.240111
3334.589000	529.094773	239.010125	0.304969	20.785270	0.629084	9.239822
3334.609000	529.094773	239.001786	0.304971	20.784545	0.629089	9.239500
3334.629000	529.094773	239.003040	0.304971	20.784654	0.629088	9.239548
3334.649000	529.094773	238.984564	0.304976	20.783047	0.629097	9.238834
3334.669000	529.094773	238.981976	0.304976	20.782822	0.629099	9.238734
3334.689000	529.094773	238.990463	0.304974	20.783560	0.629094	9.239062
3334.709000	529.094773	238.983498	0.304976	20.782955	0.629098	9.238793
3334.729000	529.094773	238.987250	0.304975	20.783281	0.629096	9.238938
3334.749000	529.094773	238.969844	0.304980	20.781767	0.629105	9.238265
3334.769000	529.094773	238.963151	0.304981	20.781185	0.629108	9.238006
3334.789000	529.094693	238.962560	0.304981	20.781134	0.629108	9.237983
3334.809000	529.094773	238.960586	0.304982	20.780962	0.629110	9.237907
3334.829000	529.094773	238.961685	0.304982	20.781058	0.629109	9.237950
3334.849000	529.094773	238.954479	0.304984	20.780431	0.629113	9.237671
3334.869000	529.094773	238.957774	0.304983	20.780718	0.629111	9.237798
3334.889000	529.094773	238.941258	0.304987	20.779281	0.629119	9.237160
3334.909000	529.094773	238.937293	0.304988	20.778937	0.629121	9.237007
3334.929000	529.094773	238.928527	0.304990	20.778174	0.629126	9.236668
3334.949000	529.094773	238.911798	0.304995	20.776719	0.629134	9.236021
3334.969000	529.094773	238.914715	0.304994	20.776973	0.629133	9.236134
3334.989000	529.094773	238.905608	0.304996	20.776181	0.629137	9.235782
3335.009000	529.094773	238.898891	0.304998	20.775597	0.629141	9.235522
3335.029000	529.094773	238.889611	0.305001	20.774790	0.629146	9.235163
3335.049000	529.094773	238.898464	0.304998	20.775560	0.629141	9.235506
3335.069000	529.094773	238.881204	0.305003	20.774059	0.629150	9.234838
3335.089000	529.094773	238.876741	0.305004	20.773671	0.629152	9.234666
3335.109000	529.094773	238.867811	0.305006	20.772894	0.629157	9.234321
3335.129000	529.094773	238.870988	0.305005	20.773170	0.629155	9.234443
3335.149000	529.094773	238.862581	0.305008	20.772439	0.629159	9.234118
3335.169000	529.094773	238.857789	0.305009	20.772023	0.629162	9.233933
3335.189000	529.094773	238.858102	0.305009	20.772050	0.629162	9.233945
3335.209000	529.094773	238.854778	0.305010	20.771761	0.629163	9.233817
3335.229000	529.094773	238.857873	0.305009	20.772030	0.629162	9.233936
3335.249000	529.094773	238.842974	0.305013	20.770734	0.629169	9.233360
3335.269000	529.094773	238.851918	0.305010	20.771512	0.629165	9.233706
3335.289000	529.094773	238.845873	0.305012	20.770986	0.629168	9.233473
3335.309000	529.094693	238.839060	0.305014	20.770394	0.629171	9.233209
3335.329000	529.094693	238.844509	0.305012	20.770868	0.629168	9.233420
3335.349000	529.094773	238.853763	0.305010	20.771672	0.629164	9.233778
3335.369000	529.094773	238.819198	0.305019	20.768667	0.629181	9.232441
3335.389000	529.094773	238.835319	0.305015	20.770069	0.629173	9.233065
3335.409000	529.094773	238.817337	0.305019	20.768505	0.629182	9.232369
3335.429000	529.094773	238.825423	0.305017	20.769208	0.629178	9.232682
3335.449000	529.094773	238.825938	0.305017	20.769253	0.629178	9.232702
3335.469000	529.094773	238.824176	0.305018	20.769099	0.629179	9.232634
3335.489000	529.094773	238.820787	0.305019	20.768805	0.629180	9.232503
3335.509000	529.094773	238.813603	0.305020	20.768180	0.629184	9.232225
3335.529000	529.094773	238.805269	0.305023	20.767455	0.629188	9.231903
3335.549000	529.094773	238.799276	0.305024	20.766934	0.629191	9.231671
3335.569000	529.094773	238.806248	0.305022	20.767540	0.629188	9.231941
3335.589000	529.094773	238.808627	0.305022	20.767747	0.629187	9.232033
3335.609000	529.094773	238.792666	0.305026	20.766359	0.629195	9.231416
3335.629000	529.094773	238.782674	0.305029	20.765490	0.629200	9.231029
3335.649000	529.094773	238.787813	0.305027	20.765937	0.629197	9.231228
3335.669000	529.094773	238.788807	0.305027	20.766024	0.629197	9.231266
3335.689000	529.094773	238.789005	0.305027	20.766041	0.629197	9.231274
3335.709000	529.094773	238.772165	0.305031	20.764576	0.629205	9.230623
3335.729000	529.094693	238.770431	0.305032	20.764426	0.629206	9.230556
3335.749000	529.094773	238.768302	0.305032	20.764240	0.629207	9.230474
3335.769000	529.094773	238.759798	0.305034	20.763501	0.629211	9.230145
3335.789000	529.094773	238.763419	0.305034	20.763816	0.629210	9.230285
3335.809000	529.094773	238.757782	0.305035	20.763326	0.629212	9.230067
3335.829000	529.094773	238.753192	0.305036	20.762926	0.629215	9.229890
3335.849000	529.094773	238.746315	0.305038	20.762328	0.629218	9.229624
3335.869000	529.094693	238.740201	0.305040	20.761797	0.629221	9.229387
3335.889000	529.094693	238.736692	0.305040	20.761491	0.629223	9.229252
3335.909000	529.094773	238.746078	0.305038	20.762308	0.629218	9.229615
3335.929000	529.094773	238.732434	0.305042	20.761121	0.629225	9.229087
3335.949000	529.094773	238.744909	0.305038	20.762206	0.629219	9.229569
3335.969000	529.094773	238.740477	0.305040	20.761821	0.629221	9.229398
3335.989000	529.094773	238.749394	0.305037	20.762596	0.629217	9.229743
3336.009000	529.094773	238.742015	0.305039	20.761954	0.629220	9.229457
3336.029000	529.094773	238.728956	0.305043	20.760819	0.629227	9.228953
3336.049000	529.094773	238.721520	0.305044	20.760172	0.629231	9.228665
3336.069000	529.094693	238.723929	0.305044	20.760382	0.629229	9.228758
3336.089000	529.094773	238.725324	0.305044	20.760503	0.629229	9.228812
3336.109000	529.094773	238.706881	0.305048	20.758899	0.629238	9.228099
3336.129000	529.094773	238.699348	0.305050	20.758244	0.629242	9.227808
3336.149000	529.094773	238.692293	0.305052	20.757630	0.629246	9.227535
3336.169000	529.094773	238.692474	0.305052	20.757646	0.629245	9.227542
3336.189000	529.094773	238.695847	0.305051	20.757939	0.629244	9.227673
3336.209000	529.094693	238.688724	0.305053	20.757320	0.629247	9.227397
3336.229000	529.094773	238.682704	0.305055	20.756796	0.629250	9.227165
3336.249000	529.094773	238.671167	0.305058	20.755793	0.629256	9.226719
3336.269000	529.094693	238.671694	0.305057	20.755839	0.629256	9.226739
3336.289000	529.094773	238.679722	0.305055	20.756537	0.629252	9.227049
3336.309000	529.094773	238.672398	0.305057	20.755900	0.629256	9.226766
3336.329000	529.094773	238.675162	0.305057	20.756141	0.629254	9.226873
3336.349000	529.094773	238.671501	0.305058	20.755822	0.629256	9.226732
3336.369000	529.094773	238.671437	0.305058	20.755817	0.629256	9.226729
3336.389000	529.094773	238.660576	0.305060	20.754872	0.629262	9.226309
3336.409000	529.094773	238.655563	0.305062	20.754436	0.629264	9.226115
3336.429000	529.094773	238.647453	0.305064	20.753731	0.629268	9.225802
3336.449000	529.094693	238.659092	0.305061	20.754743	0.629262	9.226252
3336.469000	529.094693	238.658342	0.305061	20.754678	0.629263	9.226223
3336.489000	529.094693	238.655966	0.305062	20.754471	0.629264	9.226131
3336.509000	529.094773	238.663122	0.305060	20.755094	0.629260	9.226408
3336.529000	529.094773	238.635797	0.305067	20.752717	0.629274	9.225351
3336.549000	529.094773	238.643599	0.305065	20.753396	0.629270	9.225653
3336.569000	529.094773	238.646333	0.305064	20.753634	0.629269	9.225759
3336.589000	529.094693	238.648430	0.305064	20.753816	0.629268	9.225840
3336.609000	529.094693	238.646888	0.305064	20.753682	0.629268	9.225780
3336.629000	529.094773	238.640694	0.305066	20.753143	0.629272	9.225541
3336.649000	529.094773	238.640930	0.305066	20.753164	0.629272	9.225550
3336.669000	529.094773	238.619836	0.305071	20.751329	0.629282	9.224734
3336.689000	529.094773	238.631222	0.305068	20.752319	0.629277	9.225174
3336.709000	529.094693	238.613947	0.305073	20.750817	0.629285	9.224507
3336.729000	529.094773	238.613022	0.305073	20.750737	0.629286	9.224471
3336.749000	529.094773	238.621797	0.305071	20.751500	0.629281	9.224810
3336.769000	529.094773	238.601052	0.305076	20.749696	0.629292	9.224008
3336.789000	529.094773	238.606525	0.305075	20.750172	0.629289	9.224220
3336.809000	529.094773	238.601915	0.305076	20.749771	0.629291	9.224041
3336.829000	529.094773	238.599149	0.305076	20.749530	0.629293	9.223934
3336.849000	529.094773	238.597562	0.305077	20.749392	0.629294	9.223873
3336.869000	529.094773	238.584879	0.305080	20.748289	0.629300	9.223383
3336.889000	529.094773	238.579335	0.305082	20.747807	0.629303	9.223169
3336.909000	529.094773	238.579635	0.305082	20.747833	0.629303	9.223180
3336.929000	529.094773	238.575709	0.305083	20.747492	0.629305	9.223028
3336.949000	529.094773	238.561770	0.305086	20.746280	0.629312	9.222489
3336.969000	529.094693	238.576818	0.305082	20.747588	0.629304	9.223071
3336.989000	529.094773	238.571133	0.305084	20.747094	0.629307	9.222851
3337.009000	529.094693	238.590774	0.305079	20.748802	0.629297	9.223611
3337.029000	529.094773	238.573721	0.305083	20.747319	0.629306	9.222951
3337.049000	529.094773	238.591278	0.305079	20.748846	0.629297	9.223630
3337.069000	529.094773	238.583984	0.305080	20.748211	0.629300	9.223348
3337.089000	529.094773	238.571579	0.305084	20.747133	0.629307	9.222869
3337.109000	529.094773	238.562932	0.305086	20.746381	0.629311	9.222534
3337.129000	529.094773	238.569413	0.305084	20.746944	0.629308	9.222785
3337.149000	529.094773	238.562225	0.305086	20.746319	0.629311	9.222507
3337.169000	529.094773	238.553305	0.305088	20.745543	0.629316	9.222162
3337.189000	529.094773	238.565480	0.305085	20.746602	0.629310	9.222633
3337.209000	529.094773	238.544189	0.305091	20.744751	0.629321	9.221810
3337.229000	529.094773	238.545243	0.305091	20.744842	0.629320	9.221851
3337.249000	529.094773	238.536333	0.305093	20.744067	0.629325	9.221506
3337.269000	529.094773	238.540924	0.305092	20.744467	0.629322	9.221684
3337.289000	529.094773	238.541397	0.305092	20.744508	0.629322	9.221702
3337.309000	529.094773	238.536165	0.305093	20.744053	0.629325	9.221500
3337.329000	529.094773	238.531360	0.305094	20.743635	0.629327	9.221314
3337.349000	529.094773	238.539573	0.305092	20.744349	0.629323	9.221631
3337.369000	529.094773	238.512092	0.305099	20.741959	0.629337	9.220569
3337.389000	529.094773	238.507065	0.305101	20.741522	0.629339	9.220375
3337.409000	529.094773	238.518606	0.305098	20.742526	0.629334	9.220821
3337.429000	529.094773	238.524192	0.305096	20.743012	0.629331	9.221037
3337.449000	529.094773	238.515026	0.305098	20.742215	0.629335	9.220682
3337.469000	529.094773	238.511383	0.305099	20.741898	0.629337	9.220542
3337.489000	529.094773	238.521004	0.305097	20.742734	0.629332	9.220914
3337.509000	529.094773	238.509449	0.305100	20.741730	0.629338	9.220467
3337.529000	529.094773	238.506993	0.305101	20.741516	0.629339	9.220372
3337.549000	529.094773	238.512070	0.305099	20.741957	0.629337	9.220568
3337.569000	529.094773	238.504722	0.305101	20.741318	0.629341	9.220284
3337.589000	529.094773	238.521387	0.305097	20.742768	0.629332	9.220928
3337.609000	529.094773	238.499793	0.305102	20.740890	0.629343	9.220093
3337.629000	529.094773	238.506693	0.305101	20.741490	0.629340	9.220360
3337.649000	529.094773	238.495905	0.305103	20.740552	0.629345	9.219943
3337.669000	529.094773	238.486304	0.305106	20.739717	0.629350	9.219572
3337.689000	529.094773	238.483017	0.305107	20.739431	0.629352	9.219445
3337.709000	529.094693	238.488186	0.305105	20.739880	0.629349	9.219645
3337.729000	529.094773	238.487823	0.305106	20.739849	0.629349	9.219631
3337.749000	529.094773	238.491163	0.305105	20.740139	0.629347	9.219760
3337.769000	529.094773	238.490189	0.305105	20.740055	0.629348	9.219722
3337.789000	529.094773	238.478111	0.305108	20.739004	0.629354	9.219255
3337.809000	529.094773	238.492687	0.305104	20.740272	0.629347	9.219819
3337.829000	529.094773	238.478051	0.305108	20.738999	0.629354	9.219253
3337.849000	529.094773	238.476837	0.305108	20.738893	0.629355	9.219206
3337.869000	529.094773	238.490782	0.305105	20.740106	0.629348	9.219745
3337.889000	529.094773	238.467862	0.305111	20.738113	0.629359	9.218859
3337.909000	529.094773	238.457046	0.305114	20.737172	0.629365	9.218441
3337.929000	529.094773	238.469029	0.305110	20.738215	0.629359	9.218904
3337.949000	529.094773	238.463522	0.305112	20.737736	0.629361	9.218691
3337.969000	529.094773	238.456271	0.305114	20.737105	0.629365	9.218411
3337.989000	529.094773	238.461110	0.305113	20.737526	0.629363	9.218598
3338.009000	529.094773	238.455550	0.305114	20.737042	0.629366	9.218383
3338.029000	529.094773	238.457092	0.305114	20.737176	0.629365	9.218443
3338.049000	529.094773	238.437677	0.305119	20.735488	0.629375	9.217692
3338.069000	529.094773	238.452085	0.305115	20.736741	0.629367	9.218249
3338.089000	529.094773	238.453127	0.305115	20.736832	0.629367	9.218289
3338.109000	529.094773	238.439231	0.305118	20.735623	0.629374	9.217752
3338.129000	529.094773	238.460780	0.305113	20.737497	0.629363	9.218585
3338.149000	529.094773	238.437819	0.305119	20.735500	0.629375	9.217698
3338.169000	529.094773	238.444310	0.305117	20.736065	0.629371	9.217949
3338.189000	529.094773	238.434705	0.305119	20.735230	0.629376	9.217577
3338.209000	529.094773	238.431737	0.305120	20.734971	0.629378	9.217463
3338.229000	529.094693	238.442151	0.305117	20.735877	0.629372	9.217865
3338.249000	529.094773	238.435319	0.305119	20.735283	0.629376	9.217601
3338.269000	529.094773	238.428944	0.305121	20.734728	0.629379	9.217355
3338.289000	529.094773	238.433983	0.305120	20.735167	0.629376	9.217549
3338.309000	529.094773	238.423337	0.305122	20.734241	0.629382	9.217138
3338.329000	529.094773	238.424456	0.305122	20.734338	0.629381	9.217181
3338.349000	529.094693	238.434966	0.305119	20.735252	0.629376	9.217587
3338.369000	529.094773	238.409337	0.305126	20.733023	0.629389	9.216597
3338.389000	529.094693	238.420943	0.305123	20.734033	0.629383	9.217045
3338.409000	529.094773	238.419135	0.305124	20.733875	0.629384	9.216975
3338.429000	529.094773	238.400010	0.305129	20.732212	0.629394	9.216236
3338.449000	529.094773	238.409531	0.305126	20.733040	0.629389	9.216604
3338.469000	529.094773	238.400911	0.305128	20.732291	0.629393	9.216271
3338.489000	529.094773	238.404440	0.305127	20.732598	0.629391	9.216407
3338.509000	529.094773	238.390144	0.305131	20.731354	0.629399	9.215855
3338.529000	529.094773	238.397960	0.305129	20.732034	0.629395	9.216157
3338.549000	529.094773	238.395958	0.305130	20.731860	0.629396	9.216079
3338.569000	529.094693	238.395260	0.305130	20.731799	0.629396	9.216052
3338.589000	529.094693	238.389531	0.305131	20.731301	0.629399	9.215831
3338.609000	529.094773	238.396922	0.305129	20.731944	0.629395	9.216117
3338.629000	529.094773	238.395895	0.305130	20.731854	0.629396	9.216077
3338.649000	529.094773	238.364668	0.305138	20.729139	0.629412	9.214870
3338.669000	529.094773	238.380980	0.305133	20.730557	0.629403	9.215500
3338.689000	529.094693	238.376471	0.305135	20.730165	0.629406	9.215326
3338.709000	529.094773	238.382967	0.305133	20.730730	0.629402	9.215577
3338.729000	529.094693	238.378648	0.305134	20.730355	0.629404	9.215410
3338.749000	529.094773	238.369592	0.305136	20.729567	0.629409	9.215060
3338.769000	529.094693	238.354518	0.305140	20.728256	0.629417	9.214477
3338.789000	529.094693	238.350311	0.305141	20.727890	0.629419	9.214315
3338.809000	529.094773	238.359880	0.305139	20.728722	0.629414	9.214685
3338.829000	529.094693	238.356378	0.305140	20.728418	0.629416	9.214549
3338.849000	529.094773	238.354707	0.305140	20.728273	0.629417	9.214485
3338.869000	529.094773	238.347726	0.305142	20.727665	0.629420	9.214215
3338.889000	529.094773	238.340931	0.305144	20.727075	0.629424	9.213952
3338.909000	529.094773	238.346997	0.305142	20.727602	0.629421	9.214187
3338.929000	529.094773	238.347694	0.305142	20.727663	0.629420	9.214214
3338.949000	529.094773	238.346089	0.305143	20.727523	0.629421	9.214152
3338.969000	529.094773	238.350589	0.305141	20.727914	0.629419	9.214325
3338.989000	529.094693	238.349458	0.305142	20.727816	0.629419	9.214282
3339.009000	529.094773	238.328444	0.305147	20.725989	0.629430	9.213469
3339.029000	529.094773	238.333081	0.305146	20.726392	0.629428	9.213649
3339.049000	529.094773	238.326067	0.305148	20.725782	0.629431	9.213377
3339.069000	529.094773	238.337260	0.305145	20.726755	0.629425	9.213810
3339.089000	529.094773	238.330360	0.305147	20.726155	0.629429	9.213543
3339.109000	529.094773	238.331455	0.305146	20.726250	0.629428	9.213586
3339.129000	529.094773	238.317604	0.305150	20.725046	0.629435	9.213050
3339.149000	529.094693	238.311647	0.305152	20.724528	0.629438	9.212820
3339.169000	529.094693	238.310686	0.305152	20.724444	0.629439	9.212783
3339.189000	529.094773	238.323402	0.305149	20.725550	0.629433	9.213274
3339.209000	529.094773	238.317773	0.305150	20.725061	0.629435	9.213057
3339.229000	529.094693	238.301474	0.305154	20.723643	0.629444	9.212427
3339.249000	529.094773	238.315635	0.305151	20.724875	0.629436	9.212974
3339.269000	529.094773	238.311632	0.305152	20.724527	0.629438	9.212819
3339.289000	529.094693	238.313735	0.305151	20.724709	0.629437	9.212901
3339.309000	529.094773	238.309296	0.305152	20.724323	0.629440	9.212729
3339.329000	529.094773	238.305348	0.305153	20.723980	0.629442	9.212577
3339.349000	529.094773	238.310799	0.305152	20.724454	0.629439	9.212787
3339.369000	529.094693	238.300224	0.305155	20.723535	0.629444	9.212378
3339.389000	529.094773	238.317454	0.305150	20.725033	0.629436	9.213044
3339.409000	529.094773	238.303556	0.305154	20.723824	0.629443	9.212507
3339.429000	529.094773	238.297372	0.305155	20.723286	0.629446	9.212268
3339.449000	529.094773	238.300191	0.305155	20.723532	0.629444	9.212377
3339.469000	529.094773	238.284991	0.305159	20.722210	0.629452	9.211790
3339.489000	529.094773	238.290011	0.305157	20.722646	0.629449	9.211984
3339.509000	529.094773	238.278053	0.305160	20.721606	0.629455	9.211521
3339.529000	529.094693	238.284998	0.305159	20.722210	0.629452	9.211790
3339.549000	529.094773	238.285189	0.305159	20.722227	0.629452	9.211797
3339.569000	529.094773	238.275338	0.305161	20.721370	0.629457	9.211416
3339.589000	529.094773	238.289311	0.305157	20.722585	0.629450	9.211957
3339.609000	529.094773	238.271260	0.305162	20.721016	0.629459	9.211259
3339.629000	529.094773	238.283487	0.305159	20.722079	0.629453	9.211731
3339.649000	529.094773	238.272401	0.305162	20.721115	0.629458	9.211303
3339.669000	529.094773	238.266208	0.305163	20.720576	0.629461	9.211063
3339.689000	529.094773	238.264827	0.305164	20.720456	0.629462	9.211010
3339.709000	529.094773	238.275293	0.305161	20.721366	0.629457	9.211415
3339.729000	529.094773	238.262023	0.305165	20.720212	0.629464	9.210902
3339.749000	529.094773	238.251686	0.305167	20.719313	0.629469	9.210502
3339.769000	529.094773	238.260492	0.305165	20.720079	0.629464	9.210842
3339.789000	529.094773	238.257431	0.305166	20.719813	0.629466	9.210724
3339.809000	529.094773	238.261652	0.305165	20.720180	0.629464	9.210887
3339.829000	529.094773	238.253093	0.305167	20.719436	0.629468	9.210556
3339.849000	529.094773	238.251424	0.305167	20.719291	0.629469	9.210492
3339.869000	529.094773	238.262773	0.305164	20.720278	0.629463	9.210931
3339.889000	529.094773	238.253940	0.305167	20.719509	0.629468	9.210589
3339.909000	529.094773	238.255168	0.305166	20.719616	0.629467	9.210637
3339.929000	529.094773	238.254718	0.305166	20.719577	0.629467	9.210619
3339.949000	529.094693	238.255281	0.305166	20.719626	0.629467	9.210641
3339.969000	529.094773	238.251375	0.305167	20.719286	0.629469	9.210490
3339.989000	529.094773	238.242345	0.305170	20.718501	0.629474	9.210141
3340.009000	529.094773	238.235228	0.305172	20.717882	0.629477	9.209866
3340.029000	529.094773	238.236817	0.305171	20.718020	0.629476	9.209927
3340.049000	529.094773	238.250092	0.305168	20.719175	0.629470	9.210440
3340.069000	529.094773	238.236523	0.305171	20.717995	0.629477	9.209916
3340.089000	529.094773	238.241521	0.305170	20.718429	0.629474	9.210109
3340.109000	529.094773	238.231201	0.305173	20.717532	0.629479	9.209710
3340.129000	529.094773	238.228992	0.305173	20.717340	0.629480	9.209625
3340.149000	529.094773	238.224936	0.305174	20.716987	0.629482	9.209468
3340.169000	529.094773	238.242538	0.305170	20.718518	0.629473	9.210148
3340.189000	529.094773	238.234236	0.305172	20.717796	0.629478	9.209827
3340.209000	529.094773	238.228835	0.305173	20.717326	0.629480	9.209619
3340.229000	529.094693	238.218675	0.305176	20.716443	0.629485	9.209226
3340.249000	529.094773	238.213380	0.305177	20.715982	0.629488	9.209021
3340.269000	529.094773	238.214655	0.305177	20.716093	0.629488	9.209070
3340.289000	529.094693	238.206959	0.305179	20.715424	0.629491	9.208773
3340.309000	529.094773	238.210809	0.305178	20.715759	0.629490	9.208922
3340.329000	529.094773	238.209037	0.305178	20.715605	0.629490	9.208853
3340.349000	529.094773	238.212702	0.305177	20.715923	0.629489	9.208995
3340.369000	529.094773	238.222181	0.305175	20.716748	0.629484	9.209361
3340.389000	529.094773	238.219720	0.305176	20.716534	0.629485	9.209266
3340.409000	529.094773	238.210201	0.305178	20.715706	0.629490	9.208898
3340.429000	529.094773	238.212162	0.305178	20.715876	0.629489	9.208974
3340.449000	529.094693	238.202986	0.305180	20.715078	0.629493	9.208619
3340.469000	529.094693	238.200353	0.305181	20.714849	0.629495	9.208518
3340.489000	529.094773	238.208853	0.305178	20.715589	0.629491	9.208846
3340.509000	529.094773	238.207937	0.305179	20.715509	0.629491	9.208811
3340.529000	529.094773	238.199376	0.305181	20.714764	0.629495	9.208480
3340.549000	529.094773	238.202281	0.305180	20.715017	0.629494	9.208592
3340.569000	529.094773	238.200634	0.305181	20.714874	0.629495	9.208528
3340.589000	529.094773	238.185134	0.305185	20.713526	0.629503	9.207929
3340.609000	529.094773	238.173747	0.305188	20.712536	0.629508	9.207489
3340.629000	529.094773	238.177690	0.305187	20.712879	0.629506	9.207641
3340.649000	529.094773	238.200481	0.305181	20.714860	0.629495	9.208522
3340.669000	529.094773	238.180129	0.305186	20.713091	0.629505	9.207736
3340.689000	529.094693	238.179868	0.305186	20.713068	0.629505	9.207726
3340.709000	529.094773	238.177673	0.305187	20.712877	0.629506	9.207641
3340.729000	529.094773	238.174644	0.305187	20.712614	0.629508	9.207524
3340.749000	529.094773	238.174278	0.305188	20.712582	0.629508	9.207510
3340.769000	529.094773	238.171182	0.305188	20.712312	0.629510	9.207390
3340.789000	529.094773	238.161415	0.305191	20.711463	0.629515	9.207012
3340.809000	529.094773	238.162355	0.305191	20.711545	0.629514	9.207049
3340.829000	529.094773	238.155248	0.305192	20.710927	0.629518	9.206774
3340.849000	529.094773	238.178254	0.305186	20.712927	0.629506	9.207663
3340.869000	529.094773	238.150541	0.305194	20.710517	0.629520	9.206592
3340.889000	529.094773	238.163718	0.305190	20.711663	0.629513	9.207101
3340.909000	529.094773	238.162905	0.305190	20.711593	0.629514	9.207070
3340.929000	529.094773	238.160424	0.305191	20.711377	0.629515	9.206974
3340.949000	529.094773	238.161362	0.305191	20.711458	0.629515	9.207010
3340.969000	529.094773	238.153156	0.305193	20.710745	0.629519	9.206693
3340.989000	529.094773	238.158071	0.305192	20.711172	0.629516	9.206883
3341.009000	529.094773	238.151820	0.305193	20.710629	0.629519	9.206641
3341.029000	529.094773	238.136384	0.305197	20.709286	0.629527	9.206045
3341.049000	529.094693	238.132306	0.305198	20.708932	0.629529	9.205887
3341.069000	529.094773	238.141307	0.305196	20.709714	0.629525	9.206235
3341.089000	529.094693	238.138883	0.305197	20.709504	0.629526	9.206141
3341.109000	529.094693	238.129067	0.305199	20.708650	0.629531	9.205762
3341.129000	529.094693	238.130163	0.305199	20.708745	0.629530	9.205804
3341.149000	529.094773	238.138491	0.305197	20.709470	0.629526	9.206126
3341.169000	529.094773	238.132070	0.305199	20.708911	0.629529	9.205878
3341.189000	529.094773	238.119180	0.305202	20.707790	0.629536	9.205380
3341.209000	529.094773	238.128119	0.305200	20.708568	0.629531	9.205725
3341.229000	529.094773	238.133773	0.305198	20.709059	0.629529	9.205944
3341.249000	529.094773	238.122478	0.305201	20.708077	0.629534	9.205507
3341.269000	529.094773	238.120123	0.305202	20.707872	0.629536	9.205416
3341.289000	529.094773	238.132002	0.305199	20.708905	0.629530	9.205875
3341.309000	529.094773	238.119510	0.305202	20.707819	0.629536	9.205392
3341.329000	529.094773	238.115187	0.305203	20.707443	0.629538	9.205225
3341.349000	529.094773	238.110784	0.305204	20.707060	0.629540	9.205055
3341.369000	529.094773	238.115608	0.305203	20.707480	0.629538	9.205241
3341.389000	529.094773	238.103999	0.305206	20.706470	0.629544	9.204793
3341.409000	529.094773	238.109215	0.305205	20.706924	0.629541	9.204994
3341.429000	529.094773	238.098809	0.305207	20.706019	0.629546	9.204592
3341.449000	529.094773	238.099269	0.305207	20.706059	0.629546	9.204610
3341.469000	529.094773	238.099777	0.305207	20.706103	0.629546	9.204629
3341.489000	529.094773	238.096590	0.305208	20.705826	0.629547	9.204506
3341.509000	529.094773	238.111666	0.305204	20.707137	0.629540	9.205089
3341.529000	529.094773	238.106480	0.305205	20.706686	0.629542	9.204889
3341.549000	529.094773	238.102577	0.305206	20.706346	0.629544	9.204738
3341.569000	529.094773	238.088973	0.305210	20.705163	0.629551	9.204212
3341.589000	529.094773	238.091683	0.305209	20.705399	0.629550	9.204316
3341.609000	529.094773	238.077837	0.305213	20.704195	0.629557	9.203781
3341.629000	529.094773	238.084523	0.305211	20.704776	0.629554	9.204040
3341.649000	529.094773	238.087120	0.305210	20.705002	0.629552	9.204140
3341.669000	529.094773	238.085296	0.305211	20.704844	0.629553	9.204070
3341.689000	529.094773	238.076451	0.305213	20.704074	0.629558	9.203728
3341.709000	529.094773	238.073436	0.305214	20.703812	0.629559	9.203611
3341.729000	529.094773	238.075319	0.305213	20.703976	0.629558	9.203684
3341.749000	529.094693	238.067580	0.305215	20.703303	0.629562	9.203385
3341.769000	529.094773	238.063601	0.305216	20.702957	0.629564	9.203231
3341.789000	529.094773	238.066777	0.305216	20.703233	0.629563	9.203354
3341.809000	529.094773	238.070556	0.305215	20.703562	0.629561	9.203500
3341.829000	529.094773	238.061587	0.305217	20.702782	0.629565	9.203153
3341.849000	529.094773	238.073637	0.305214	20.703830	0.629559	9.203619
3341.869000	529.094773	238.056064	0.305218	20.702301	0.629568	9.202940
3341.889000	529.094773	238.069172	0.305215	20.703441	0.629561	9.203446
3341.909000	529.094773	238.060642	0.305217	20.702700	0.629566	9.203116
3341.929000	529.094773	238.064429	0.305216	20.703029	0.629564	9.203263
3341.949000	529.094773	238.061437	0.305217	20.702769	0.629565	9.203147
3341.969000	529.094773	238.063263	0.305217	20.702927	0.629564	9.203218
3341.989000	529.094773	238.049004	0.305220	20.701687	0.629572	9.202667
3342.009000	529.094693	238.044991	0.305221	20.701338	0.629573	9.202511
3342.029000	529.094773	238.060529	0.305217	20.702690	0.629566	9.203112
3342.049000	529.094773	238.036288	0.305224	20.700582	0.629578	9.202175
3342.069000	529.094773	238.045128	0.305221	20.701350	0.629574	9.202517
3342.089000	529.094773	238.058241	0.305218	20.702491	0.629567	9.203024
3342.109000	529.094773	238.047380	0.305221	20.701546	0.629572	9.202604
3342.129000	529.094773	238.051971	0.305219	20.701945	0.629570	9.202781
3342.149000	529.094773	238.044347	0.305221	20.701282	0.629574	9.202487
3342.169000	529.094773	238.049160	0.305220	20.701701	0.629571	9.202673
3342.189000	529.094773	238.046551	0.305221	20.701474	0.629573	9.202572
3342.209000	529.094773	238.033274	0.305224	20.700319	0.629580	9.202058
3342.229000	529.094773	238.053732	0.305219	20.702099	0.629569	9.202849
3342.249000	529.094773	238.052520	0.305219	20.701993	0.629570	9.202802
3342.269000	529.094773	238.056136	0.305218	20.702308	0.629568	9.202942
3342.289000	529.094773	238.026319	0.305226	20.699715	0.629583	9.201790
3342.309000	529.094773	238.029652	0.305225	20.700005	0.629581	9.201918
3342.329000	529.094693	238.046289	0.305221	20.701451	0.629573	9.202562
3342.349000	529.094773	238.030882	0.305225	20.700111	0.629581	9.201966
3342.369000	529.094773	238.021237	0.305227	20.699273	0.629586	9.201593
3342.389000	529.094773	238.030837	0.305225	20.700108	0.629581	9.201964
3342.409000	529.094773	238.033527	0.305224	20.700341	0.629579	9.202068
3342.429000	529.094773	238.018203	0.305228	20.699009	0.629587	9.201476
3342.449000	529.094773	238.011810	0.305230	20.698453	0.629590	9.201229
3342.468000	529.094773	237.995298	0.305234	20.697017	0.629599	9.200590
3342.488000	529.094773	238.006615	0.305231	20.698001	0.629593	9.201028
3342.508000	529.094773	238.006058	0.305231	20.697953	0.629593	9.201006
3342.528000	529.094773	238.010937	0.305230	20.698377	0.629591	9.201195
3342.548000	529.094773	238.007506	0.305231	20.698079	0.629593	9.201062
3342.568000	529.094773	237.990776	0.305235	20.696624	0.629601	9.200416
3342.588000	529.094773	238.002364	0.305232	20.697631	0.629595	9.200864
3342.608000	529.094773	237.991501	0.305235	20.696687	0.629601	9.200444
3342.628000	529.094693	237.985973	0.305237	20.696206	0.629603	9.200230
3342.648000	529.094773	237.997498	0.305234	20.697208	0.629598	9.200675
3342.668000	529.094773	237.972444	0.305240	20.695029	0.629610	9.199707
3342.688000	529.094773	237.985159	0.305237	20.696135	0.629604	9.200198
3342.708000	529.094773	238.001755	0.305233	20.697578	0.629596	9.200840
3342.728000	529.094773	237.999985	0.305233	20.697425	0.629596	9.200772
3342.748000	529.094773	237.983642	0.305237	20.696003	0.629605	9.200140
3342.788000	529.094773	237.998865	0.305233	20.697327	0.629597	9.200728
3342.808000	529.094693	237.986957	0.305236	20.696292	0.629603	9.200268
3342.808000	529.094693	237.973792	0.305240	20.695147	0.629610	9.199759
3342.828000	529.094773	237.987412	0.305236	20.696331	0.629603	9.200286
3342.848000	529.094773	237.971457	0.305241	20.694944	0.629611	9.199669
3342.868000	529.094773	237.974755	0.305240	20.695230	0.629609	9.199796
3342.888000	529.094773	237.981287	0.305238	20.695798	0.629606	9.200049
3342.908000	529.094773	237.968104	0.305241	20.694652	0.629613	9.199539
3342.928000	529.094773	237.970538	0.305241	20.694864	0.629611	9.199633
3342.948000	529.094773	237.971435	0.305241	20.694942	0.629611	9.199668
3342.968000	529.094773	237.961754	0.305243	20.694100	0.629616	9.199294
3342.988000	529.094773	237.958483	0.305244	20.693815	0.629617	9.199167
3343.008000	529.094773	237.964287	0.305242	20.694320	0.629614	9.199392
3343.028000	529.094773	237.954356	0.305245	20.693456	0.629620	9.199008
3343.048000	529.094693	237.960142	0.305243	20.693960	0.629616	9.199231
3343.068000	529.094773	237.971652	0.305240	20.694961	0.629611	9.199676
3343.088000	529.094773	237.961090	0.305243	20.694042	0.629616	9.199268
3343.108000	529.094773	237.960691	0.305243	20.694007	0.629616	9.199253
3343.128000	529.094693	237.965264	0.305242	20.694405	0.629614	9.199429
3343.148000	529.094773	237.950354	0.305246	20.693108	0.629622	9.198853
3343.168000	529.094773	237.961937	0.305243	20.694116	0.629616	9.199301
3343.188000	529.094773	237.950865	0.305246	20.693153	0.629621	9.198873
3343.228000	529.094693	237.949586	0.305246	20.693042	0.629622	9.198823
3343.228000	529.094693	237.963420	0.305243	20.694245	0.629615	9.199358
3343.248000	529.094773	237.956238	0.305244	20.693620	0.629619	9.199080
3343.268000	529.094693	237.952988	0.305245	20.693337	0.629620	9.198955
3343.288000	529.094773	237.954522	0.305245	20.693471	0.629619	9.199014
3343.308000	529.094773	237.952420	0.305245	20.693288	0.629621	9.198933
3343.328000	529.094773	237.956238	0.305244	20.693620	0.629619	9.199080
3343.348000	529.094773	237.954586	0.305245	20.693476	0.629619	9.199017
3343.368000	529.094693	237.951640	0.305246	20.693220	0.629621	9.198903
3343.388000	529.094773	237.935128	0.305250	20.691784	0.629629	9.198264
3343.408000	529.094773	237.960293	0.305243	20.693973	0.629617	9.199237
3343.448000	529.094773	237.950610	0.305246	20.693131	0.629621	9.198863
3343.448000	529.094773	237.942036	0.305248	20.692385	0.629626	9.198531
3343.468000	529.094693	237.935783	0.305250	20.691841	0.629629	9.198290
3343.488000	529.094773	237.935767	0.305250	20.691840	0.629629	9.198289
3343.508000	529.094773	237.949694	0.305246	20.693051	0.629622	9.198827
3343.528000	529.094773	237.946041	0.305247	20.692733	0.629624	9.198686
3343.548000	529.094773	237.937690	0.305249	20.692007	0.629628	9.198363
3343.568000	529.094693	237.936075	0.305250	20.691867	0.629629	9.198301
3343.588000	529.094773	237.924070	0.305253	20.690823	0.629635	9.197837
3343.608000	529.094773	237.926249	0.305252	20.691012	0.629634	9.197921
3343.628000	529.094773	237.928179	0.305252	20.691180	0.629633	9.197996
3343.648000	529.094773	237.921738	0.305253	20.690620	0.629636	9.197747
3343.668000	529.094773	237.917463	0.305255	20.690248	0.629638	9.197581
3343.688000	529.094773	237.920739	0.305254	20.690533	0.629637	9.197708
3343.708000	529.094773	237.910156	0.305257	20.689613	0.629642	9.197299
3343.728000	529.094773	237.918738	0.305254	20.690359	0.629638	9.197631
3343.748000	529.094773	237.932076	0.305251	20.691519	0.629631	9.198146
3343.768000	529.094773	237.918328	0.305254	20.690323	0.629638	9.197615
3343.788000	529.094773	237.922684	0.305253	20.690702	0.629636	9.197783
3343.808000	529.094773	237.929581	0.305251	20.691302	0.629632	9.198050
3343.828000	529.094773	237.921538	0.305254	20.690602	0.629636	9.197739
3343.868000	529.094773	237.917505	0.305255	20.690252	0.629638	9.197583
3343.868000	529.094773	237.915580	0.305255	20.690084	0.629639	9.197509
3343.888000	529.094773	237.904562	0.305258	20.689126	0.629645	9.197083
3343.908000	529.094773	237.905901	0.305258	20.689243	0.629644	9.197134
3343.928000	529.094773	237.899271	0.305259	20.688666	0.629647	9.196878
3343.948000	529.094773	237.906564	0.305257	20.689300	0.629644	9.197160
3343.968000	529.094773	237.906386	0.305258	20.689285	0.629644	9.197153
3343.988000	529.094773	237.900713	0.305259	20.688791	0.629647	9.196934
3344.008000	529.094773	237.897047	0.305260	20.688473	0.629649	9.196792
3344.028000	529.094773	237.897623	0.305260	20.688523	0.629648	9.196814
3344.068000	529.094773	237.888888	0.305262	20.687763	0.629653	9.196477
3344.088000	529.094773	237.896882	0.305260	20.688458	0.629649	9.196786
3344.088000	529.094773	237.890508	0.305262	20.687904	0.629652	9.196539
3344.108000	529.094773	237.884679	0.305263	20.687397	0.629655	9.196314
3344.128000	529.094773	237.874446	0.305266	20.686507	0.629660	9.195918
3344.148000	529.094773	237.873251	0.305266	20.686403	0.629661	9.195872
3344.168000	529.094773	237.883238	0.305264	20.687272	0.629656	9.196258
3344.188000	529.094773	237.874325	0.305266	20.686497	0.629660	9.195914
3344.208000	529.094693	237.863332	0.305269	20.685541	0.629666	9.195489
3344.228000	529.094773	237.874707	0.305266	20.686530	0.629660	9.195928
3344.248000	529.094693	237.863346	0.305269	20.685542	0.629666	9.195489
3344.288000	529.094773	237.862693	0.305269	20.685485	0.629666	9.195464
3344.288000	529.094773	237.873193	0.305266	20.686398	0.629661	9.195870
3344.308000	529.094773	237.864304	0.305269	20.685625	0.629665	9.195526
3344.328000	529.094773	237.863430	0.305269	20.685549	0.629666	9.195493
3344.348000	529.094693	237.858119	0.305270	20.685087	0.629668	9.195287
3344.368000	529.094773	237.866548	0.305268	20.685820	0.629664	9.195613
3344.388000	529.094773	237.866175	0.305268	20.685788	0.629664	9.195599
3344.408000	529.094773	237.868935	0.305267	20.686028	0.629663	9.195705
3344.428000	529.094693	237.865703	0.305268	20.685747	0.629664	9.195580
3344.448000	529.094693	237.865206	0.305268	20.685704	0.629665	9.195561
3344.468000	529.094773	237.859235	0.305270	20.685184	0.629668	9.195330
3344.508000	529.094773	237.865422	0.305268	20.685722	0.629665	9.195570
3344.508000	529.094773	237.876199	0.305265	20.686660	0.629659	9.195986
3344.528000	529.094773	237.860834	0.305269	20.685323	0.629667	9.195392
3344.548000	529.094693	237.847177	0.305273	20.684136	0.629674	9.194864
3344.568000	529.094773	237.855990	0.305271	20.684902	0.629669	9.195205
3344.588000	529.094773	237.855770	0.305271	20.684883	0.629669	9.195196
3344.608000	529.094773	237.854578	0.305271	20.684779	0.629670	9.195150
3344.628000	529.094773	237.845429	0.305273	20.683984	0.629675	9.194797
3344.648000	529.094773	237.838793	0.305275	20.683407	0.629678	9.194540
3344.668000	529.094773	237.830852	0.305277	20.682716	0.629682	9.194233
3344.688000	529.094773	237.847897	0.305273	20.684198	0.629673	9.194892
3344.708000	529.094773	237.849819	0.305272	20.684366	0.629673	9.194966
3344.728000	529.094773	237.835970	0.305276	20.683161	0.629680	9.194431
3344.748000	529.094773	237.840342	0.305275	20.683541	0.629677	9.194600
3344.768000	529.094773	237.839664	0.305275	20.683482	0.629678	9.194574
3344.788000	529.094773	237.824833	0.305279	20.682193	0.629685	9.194000
3344.808000	529.094773	237.831116	0.305277	20.682739	0.629682	9.194243
3344.828000	529.094773	237.821599	0.305280	20.681911	0.629687	9.193875
3344.848000	529.094773	237.817369	0.305281	20.681543	0.629689	9.193712
3344.868000	529.094773	237.815197	0.305281	20.681355	0.629690	9.193628
3344.888000	529.094693	237.824253	0.305279	20.682142	0.629685	9.193978
3344.908000	529.094773	237.838488	0.305275	20.683380	0.629678	9.194528
3344.928000	529.094773	237.823028	0.305279	20.682036	0.629686	9.193931
3344.948000	529.094773	237.819176	0.305280	20.681701	0.629688	9.193782
3344.968000	529.094773	237.808500	0.305283	20.680772	0.629693	9.193369
3344.988000	529.094773	237.817206	0.305281	20.681529	0.629689	9.193706
3345.008000	529.094693	237.811163	0.305282	20.681004	0.629692	9.193472
3345.028000	529.094773	237.797939	0.305286	20.679854	0.629699	9.192961
3345.048000	529.094773	237.810255	0.305283	20.680925	0.629693	9.193437
3345.068000	529.094773	237.801303	0.305285	20.680146	0.629697	9.193091
3345.088000	529.094773	237.807521	0.305283	20.680687	0.629694	9.193331
3345.108000	529.094773	237.812267	0.305282	20.681100	0.629692	9.193515
3345.128000	529.094693	237.795596	0.305286	20.679650	0.629700	9.192870
3345.148000	529.094773	237.812227	0.305282	20.681096	0.629692	9.193513
3345.168000	529.094773	237.799417	0.305285	20.679982	0.629698	9.193018
3345.188000	529.094773	237.821726	0.305280	20.681922	0.629687	9.193880
3345.208000	529.094693	237.790167	0.305288	20.679178	0.629703	9.192660
3345.228000	529.094693	237.803456	0.305284	20.680334	0.629696	9.193174
3345.248000	529.094773	237.791461	0.305288	20.679290	0.629702	9.192710
3345.268000	529.094773	237.787291	0.305289	20.678928	0.629704	9.192549
3345.288000	529.094773	237.788090	0.305288	20.678997	0.629704	9.192580
3345.308000	529.094773	237.796818	0.305286	20.679756	0.629699	9.192917
3345.328000	529.094773	237.806069	0.305284	20.680561	0.629695	9.193275
3345.368000	529.094773	237.795959	0.305286	20.679682	0.629700	9.192884
3345.368000	529.094773	237.795569	0.305286	20.679648	0.629700	9.192869
3345.388000	529.094773	237.797843	0.305286	20.679845	0.629699	9.192957
3345.408000	529.094693	237.799770	0.305285	20.680013	0.629698	9.193032
3345.428000	529.094773	237.801149	0.305285	20.680133	0.629697	9.193085
3345.448000	529.094693	237.795525	0.305286	20.679644	0.629700	9.192867
3345.468000	529.094773	237.797222	0.305286	20.679791	0.629699	9.192933
3345.488000	529.094773	237.792268	0.305287	20.679361	0.629702	9.192742
3345.508000	529.094773	237.797066	0.305286	20.679778	0.629699	9.192927
3345.528000	529.094773	237.783935	0.305290	20.678636	0.629706	9.192419
3345.568000	529.094773	237.795414	0.305287	20.679634	0.629700	9.192863
3345.568000	529.094773	237.786828	0.305289	20.678888	0.629704	9.192531
3345.588000	529.094773	237.782229	0.305290	20.678488	0.629707	9.192353
3345.608000	529.094773	237.767728	0.305294	20.677227	0.629714	9.191793
3345.628000	529.094773	237.767970	0.305294	20.677248	0.629714	9.191802
3345.648000	529.094773	237.758266	0.305296	20.676404	0.629719	9.191427
3345.668000	529.094773	237.770325	0.305293	20.677452	0.629713	9.191893
3345.688000	529.094773	237.773701	0.305292	20.677746	0.629711	9.192024
3345.708000	529.094773	237.772830	0.305292	20.677670	0.629712	9.191990
3345.728000	529.094773	237.782145	0.305290	20.678480	0.629707	9.192350
3345.748000	529.094773	237.777303	0.305291	20.678059	0.629709	9.192163
3345.788000	529.094773	237.762470	0.305295	20.676769	0.629717	9.191590
3345.788000	529.094773	237.759187	0.305296	20.676484	0.629718	9.191463
3345.808000	529.094773	237.757440	0.305296	20.676332	0.629719	9.191395
3345.828000	529.094773	237.762922	0.305295	20.676809	0.629717	9.191607
3345.848000	529.094773	237.747665	0.305299	20.675482	0.629724	9.191017
3345.868000	529.094773	237.754990	0.305297	20.676119	0.629721	9.191300
3345.888000	529.094773	237.745627	0.305300	20.675305	0.629725	9.190938
3345.908000	529.094773	237.751190	0.305298	20.675788	0.629722	9.191153
3345.928000	529.094773	237.741515	0.305301	20.674947	0.629727	9.190779
3345.948000	529.094773	237.748669	0.305299	20.675569	0.629724	9.191056
3345.968000	529.094773	237.737102	0.305302	20.674563	0.629730	9.190609
3346.008000	529.094773	237.736164	0.305302	20.674482	0.629730	9.190573
3346.008000	529.094773	237.742470	0.305300	20.675030	0.629727	9.190816
3346.028000	529.094773	237.733543	0.305303	20.674254	0.629731	9.190471
3346.048000	529.094773	237.746200	0.305299	20.675354	0.629725	9.190961
3346.068000	529.094773	237.738797	0.305301	20.674711	0.629729	9.190674
3346.088000	529.094773	237.734843	0.305302	20.674367	0.629731	9.190522
3346.108000	529.094773	237.731919	0.305303	20.674112	0.629732	9.190408
3346.128000	529.094773	237.728993	0.305304	20.673858	0.629734	9.190295
3346.148000	529.094773	237.737525	0.305302	20.674600	0.629729	9.190625
3346.168000	529.094773	237.729779	0.305304	20.673926	0.629733	9.190326
3346.188000	529.094693	237.716470	0.305307	20.672769	0.629740	9.189811
3346.208000	529.094773	237.714576	0.305308	20.672604	0.629741	9.189738
3346.228000	529.094773	237.711060	0.305309	20.672298	0.629743	9.189602
3346.248000	529.094773	237.713164	0.305308	20.672481	0.629742	9.189683
3346.268000	529.094773	237.699998	0.305311	20.671336	0.629748	9.189174
3346.288000	529.094773	237.712472	0.305308	20.672421	0.629742	9.189657
3346.308000	529.094773	237.706284	0.305310	20.671883	0.629745	9.189417
3346.328000	529.094773	237.692242	0.305313	20.670662	0.629752	9.188875
3346.348000	529.094773	237.696075	0.305312	20.670995	0.629750	9.189023
3346.368000	529.094773	237.708539	0.305309	20.672079	0.629744	9.189505
3346.388000	529.094773	237.707302	0.305310	20.671972	0.629745	9.189457
3346.408000	529.094773	237.713417	0.305308	20.672503	0.629742	9.189693
3346.428000	529.094773	237.712369	0.305308	20.672412	0.629742	9.189653
3346.448000	529.094773	237.715145	0.305307	20.672654	0.629741	9.189760
3346.468000	529.094773	237.726541	0.305305	20.673645	0.629735	9.190201
3346.488000	529.094773	237.720464	0.305306	20.673116	0.629738	9.189966
3346.508000	529.094773	237.717307	0.305307	20.672842	0.629740	9.189844
3346.528000	529.094693	237.697463	0.305312	20.671116	0.629750	9.189076
3346.548000	529.094773	237.698566	0.305312	20.671212	0.629749	9.189119
3346.568000	529.094773	237.693264	0.305313	20.670751	0.629752	9.188914
3346.588000	529.094773	237.699854	0.305311	20.671324	0.629749	9.189169
3346.608000	529.094773	237.709253	0.305309	20.672141	0.629744	9.189532
3346.648000	529.094773	237.715901	0.305307	20.672719	0.629740	9.189789
3346.648000	529.094773	237.700398	0.305311	20.671371	0.629748	9.189190
3346.668000	529.094773	237.707450	0.305309	20.671985	0.629745	9.189463
3346.688000	529.094773	237.702368	0.305311	20.671543	0.629747	9.189266
3346.708000	529.094773	237.689124	0.305314	20.670391	0.629754	9.188754
3346.728000	529.094773	237.689839	0.305314	20.670453	0.629754	9.188782
3346.748000	529.094773	237.710391	0.305309	20.672240	0.629743	9.189576
3346.768000	529.094773	237.698363	0.305312	20.671194	0.629749	9.189111
3346.788000	529.094693	237.685313	0.305315	20.670059	0.629756	9.188607
3346.808000	529.094773	237.690585	0.305314	20.670518	0.629753	9.188811
3346.848000	529.094693	237.682218	0.305316	20.669790	0.629757	9.188487
3346.848000	529.094693	237.696697	0.305312	20.671049	0.629750	9.189047
3346.868000	529.094773	237.665125	0.305321	20.668304	0.629766	9.187826
3346.888000	529.094773	237.672857	0.305319	20.668976	0.629762	9.188125
3346.908000	529.094773	237.678264	0.305317	20.669446	0.629759	9.188334
3346.928000	529.094773	237.682291	0.305316	20.669797	0.629757	9.188490
3346.948000	529.094773	237.676950	0.305317	20.669332	0.629760	9.188283
3346.968000	529.094773	237.671383	0.305319	20.668848	0.629763	9.188068
3346.988000	529.094773	237.670468	0.305319	20.668768	0.629763	9.188033
3347.008000	529.094773	237.665750	0.305320	20.668358	0.629766	9.187850
3347.028000	529.094773	237.674667	0.305318	20.669134	0.629761	9.188195
3347.048000	529.094693	237.671488	0.305319	20.668857	0.629763	9.188072
3347.068000	529.094773	237.667115	0.305320	20.668477	0.629765	9.187903
3347.088000	529.094773	237.675103	0.305318	20.669172	0.629761	9.188212
3347.108000	529.094773	237.652105	0.305324	20.667171	0.629773	9.187323
3347.128000	529.094773	237.662280	0.305321	20.668056	0.629768	9.187716
3347.148000	529.094773	237.659292	0.305322	20.667796	0.629769	9.187601
3347.168000	529.094773	237.657603	0.305323	20.667650	0.629770	9.187536
3347.188000	529.094773	237.654745	0.305323	20.667401	0.629771	9.187425
3347.208000	529.094773	237.648088	0.305325	20.666822	0.629775	9.187168
3347.228000	529.094773	237.661370	0.305322	20.667977	0.629768	9.187681
3347.248000	529.094773	237.653206	0.305324	20.667267	0.629772	9.187366
3347.268000	529.094773	237.673865	0.305318	20.669064	0.629762	9.188164
3347.288000	529.094773	237.672126	0.305319	20.668913	0.629763	9.188097
3347.308000	529.094773	237.662166	0.305321	20.668046	0.629768	9.187712
3347.328000	529.094773	237.659371	0.305322	20.667803	0.629769	9.187604
3347.348000	529.094773	237.667924	0.305320	20.668547	0.629765	9.187935
3347.368000	529.094773	237.669519	0.305319	20.668686	0.629764	9.187996
3347.388000	529.094773	237.657218	0.305323	20.667616	0.629770	9.187521
3347.408000	529.094773	237.646014	0.305326	20.666642	0.629776	9.187088
3347.428000	529.094773	237.649505	0.305325	20.666945	0.629774	9.187222
3347.448000	529.094773	237.643788	0.305326	20.666448	0.629777	9.187001
3347.468000	529.094773	237.644576	0.305326	20.666517	0.629777	9.187032
3347.488000	529.094773	237.664020	0.305321	20.668208	0.629767	9.187784
3347.508000	529.094773	237.657375	0.305323	20.667630	0.629770	9.187527
3347.528000	529.094693	237.636366	0.305328	20.665803	0.629781	9.186715
3347.548000	529.094773	237.642321	0.305327	20.666321	0.629778	9.186945
3347.568000	529.094773	237.648096	0.305325	20.666823	0.629775	9.187168
3347.588000	529.094773	237.654680	0.305323	20.667395	0.629771	9.187423
3347.608000	529.094773	237.651128	0.305324	20.667087	0.629773	9.187285
3347.628000	529.094773	237.646367	0.305325	20.666672	0.629776	9.187101
3347.648000	529.094693	237.634076	0.305329	20.665604	0.629782	9.186626
3347.668000	529.094773	237.640733	0.305327	20.666183	0.629778	9.186883
3347.688000	529.094773	237.640888	0.305327	20.666196	0.629778	9.186889
3347.708000	529.094773	237.623907	0.305331	20.664719	0.629787	9.186233
3347.728000	529.094773	237.630091	0.305330	20.665257	0.629784	9.186472
3347.748000	529.094773	237.618254	0.305333	20.664228	0.629790	9.186014
3347.768000	529.094773	237.628477	0.305330	20.665117	0.629785	9.186410
3347.788000	529.094773	237.617680	0.305333	20.664178	0.629790	9.185992
3347.808000	529.094773	237.621775	0.305332	20.664534	0.629788	9.186150
3347.828000	529.094693	237.618142	0.305333	20.664218	0.629790	9.186010
3347.848000	529.094773	237.627181	0.305330	20.665004	0.629785	9.186359
3347.868000	529.094773	237.621953	0.305332	20.664549	0.629788	9.186157
3347.888000	529.094693	237.611159	0.305335	20.663611	0.629793	9.185740
3347.908000	529.094773	237.621179	0.305332	20.664482	0.629788	9.186127
3347.928000	529.094773	237.622028	0.305332	20.664556	0.629788	9.186160
3347.948000	529.094773	237.621129	0.305332	20.664478	0.629788	9.186125
3347.968000	529.094773	237.621985	0.305332	20.664552	0.629788	9.186159
3347.988000	529.094773	237.611626	0.305335	20.663651	0.629793	9.185758
3348.008000	529.094773	237.606832	0.305336	20.663234	0.629796	9.185573
3348.028000	529.094773	237.600991	0.305337	20.662726	0.629799	9.185347
3348.048000	529.094773	237.597072	0.305338	20.662386	0.629801	9.185195
3348.068000	529.094773	237.606827	0.305336	20.663234	0.629796	9.185573
3348.088000	529.094773	237.593838	0.305339	20.662104	0.629802	9.185070
3348.108000	529.094773	237.604808	0.305336	20.663058	0.629797	9.185495
3348.128000	529.094773	237.602091	0.305337	20.662822	0.629798	9.185389
3348.148000	529.094773	237.596373	0.305339	20.662325	0.629801	9.185168
3348.168000	529.094773	237.591238	0.305340	20.661878	0.629804	9.184970
3348.188000	529.094693	237.589372	0.305340	20.661716	0.629804	9.184898
3348.208000	529.094693	237.588586	0.305340	20.661648	0.629805	9.184867
3348.228000	529.094773	237.588356	0.305341	20.661628	0.629805	9.184859
3348.248000	529.094773	237.578525	0.305343	20.660773	0.629810	9.184478
3348.268000	529.094773	237.566506	0.305346	20.659728	0.629816	9.184014
3348.288000	529.094773	237.579594	0.305343	20.660866	0.629809	9.184520
3348.308000	529.094773	237.587139	0.305341	20.661522	0.629806	9.184811
3348.348000	529.094773	237.577547	0.305343	20.660688	0.629810	9.184441
3348.348000	529.094773	237.571948	0.305345	20.660201	0.629813	9.184224
3348.368000	529.094773	237.563276	0.305347	20.659447	0.629818	9.183889
3348.388000	529.094773	237.571245	0.305345	20.660140	0.629814	9.184197
3348.408000	529.094773	237.583589	0.305342	20.661213	0.629807	9.184674
3348.428000	529.094773	237.572997	0.305345	20.660292	0.629813	9.184265
3348.448000	529.094773	237.573092	0.305345	20.660300	0.629813	9.184268
3348.468000	529.094773	237.572423	0.305345	20.660242	0.629813	9.184243
3348.488000	529.094773	237.586514	0.305341	20.661467	0.629806	9.184787
3348.508000	529.094693	237.567374	0.305346	20.659803	0.629816	9.184047
3348.528000	529.094693	237.562695	0.305347	20.659396	0.629818	9.183867
3348.568000	529.094773	237.560516	0.305348	20.659207	0.629819	9.183782
3348.568000	529.094773	237.559138	0.305348	20.659087	0.629820	9.183729
3348.588000	529.094693	237.554735	0.305349	20.658704	0.629822	9.183559
3348.608000	529.094693	237.554451	0.305349	20.658679	0.629822	9.183548
3348.628000	529.094693	237.555988	0.305349	20.658813	0.629821	9.183607
3348.648000	529.094773	237.562445	0.305347	20.659374	0.629818	9.183857
3348.668000	529.094773	237.553584	0.305350	20.658604	0.629823	9.183514
3348.688000	529.094693	237.564098	0.305347	20.659518	0.629817	9.183921
3348.708000	529.094773	237.549319	0.305351	20.658233	0.629825	9.183349
3348.728000	529.094773	237.558393	0.305348	20.659022	0.629820	9.183700
3348.748000	529.094773	237.539414	0.305353	20.657371	0.629830	9.182967
3348.768000	529.094773	237.557543	0.305349	20.658948	0.629821	9.183667
3348.788000	529.094773	237.558239	0.305348	20.659009	0.629820	9.183694
3348.808000	529.094773	237.530591	0.305356	20.656604	0.629834	9.182625
3348.828000	529.094773	237.543889	0.305352	20.657761	0.629828	9.183139
3348.848000	529.094693	237.541828	0.305353	20.657581	0.629828	9.183060
3348.868000	529.094773	237.541504	0.305353	20.657553	0.629829	9.183047
3348.888000	529.094773	237.546112	0.305352	20.657954	0.629826	9.183225
3348.908000	529.094693	237.543660	0.305352	20.657741	0.629828	9.183131
3348.928000	529.094773	237.528556	0.305356	20.656427	0.629835	9.182547
3348.948000	529.094773	237.549437	0.305351	20.658243	0.629825	9.183354
3348.968000	529.094693	237.550675	0.305350	20.658351	0.629824	9.183402
3348.988000	529.094773	237.546452	0.305352	20.657984	0.629826	9.183239
3349.008000	529.094773	237.522849	0.305358	20.655931	0.629838	9.182326
3349.028000	529.094773	237.524057	0.305357	20.656036	0.629838	9.182373
3349.048000	529.094693	237.522444	0.305358	20.655896	0.629838	9.182310
3349.068000	529.094773	237.514029	0.305360	20.655164	0.629843	9.181985
3349.088000	529.094773	237.516700	0.305359	20.655396	0.629841	9.182088
3349.108000	529.094773	237.507967	0.305362	20.654637	0.629846	9.181751
3349.128000	529.094693	237.522758	0.305358	20.655923	0.629838	9.182323
3349.148000	529.094773	237.516144	0.305359	20.655348	0.629842	9.182067
3349.168000	529.094773	237.521941	0.305358	20.655852	0.629839	9.182291
3349.188000	529.094773	237.518251	0.305359	20.655531	0.629841	9.182148
3349.208000	529.094773	237.501608	0.305363	20.654084	0.629849	9.181505
3349.228000	529.094773	237.521223	0.305358	20.655789	0.629839	9.182263
3349.248000	529.094773	237.511875	0.305361	20.654977	0.629844	9.181902
3349.268000	529.094773	237.503968	0.305363	20.654289	0.629848	9.181596
3349.288000	529.094693	237.509843	0.305361	20.654800	0.629845	9.181823
3349.308000	529.094773	237.510357	0.305361	20.654845	0.629845	9.181843
3349.328000	529.094773	237.508707	0.305361	20.654701	0.629845	9.181779
3349.348000	529.094773	237.511719	0.305361	20.654963	0.629844	9.181896
3349.368000	529.094773	237.505100	0.305362	20.654387	0.629847	9.181640
3349.388000	529.094773	237.514657	0.305360	20.655218	0.629842	9.182009
3349.408000	529.094773	237.504948	0.305362	20.654374	0.629847	9.181634
3349.428000	529.094773	237.504335	0.305363	20.654321	0.629848	9.181610
3349.448000	529.094693	237.510501	0.305361	20.654857	0.629844	9.181849
3349.468000	529.094773	237.497711	0.305364	20.653745	0.629851	9.181354
3349.488000	529.094773	237.502275	0.305363	20.654142	0.629849	9.181531
3349.508000	529.094773	237.507034	0.305362	20.654556	0.629846	9.181715
3349.528000	529.094773	237.496022	0.305365	20.653598	0.629852	9.181289
3349.548000	529.094773	237.503591	0.305363	20.654256	0.629848	9.181582
3349.568000	529.094773	237.493103	0.305366	20.653344	0.629853	9.181176
3349.588000	529.094773	237.499411	0.305364	20.653893	0.629850	9.181420
3349.608000	529.094773	237.499624	0.305364	20.653911	0.629850	9.181428
3349.628000	529.094773	237.501559	0.305363	20.654079	0.629849	9.181503
3349.648000	529.094773	237.481703	0.305368	20.652353	0.629859	9.180735
3349.668000	529.094773	237.497268	0.305364	20.653706	0.629851	9.181337
3349.688000	529.094773	237.492660	0.305366	20.653305	0.629853	9.181159
3349.708000	529.094773	237.493898	0.305365	20.653413	0.629853	9.181207
3349.728000	529.094693	237.479412	0.305369	20.652153	0.629860	9.180647
3349.748000	529.094773	237.490633	0.305366	20.653129	0.629855	9.181081
3349.768000	529.094773	237.487551	0.305367	20.652861	0.629856	9.180962
3349.788000	529.094773	237.479777	0.305369	20.652185	0.629860	9.180661
3349.808000	529.094773	237.487690	0.305367	20.652873	0.629856	9.180967
3349.848000	529.094773	237.477246	0.305370	20.651965	0.629861	9.180563
3349.848000	529.094773	237.483191	0.305368	20.652482	0.629858	9.180793
3349.868000	529.094773	237.476383	0.305370	20.651890	0.629862	9.180530
3349.888000	529.094773	237.468952	0.305372	20.651244	0.629866	9.180243
3349.908000	529.094773	237.480357	0.305369	20.652236	0.629860	9.180683
3349.928000	529.094773	237.460595	0.305374	20.650517	0.629870	9.179919
3349.948000	529.094773	237.462488	0.305374	20.650682	0.629869	9.179993
3349.968000	529.094773	237.471020	0.305371	20.651424	0.629864	9.180322
3349.988000	529.094773	237.465165	0.305373	20.650914	0.629867	9.180096
3350.008000	529.094773	237.464241	0.305373	20.650834	0.629868	9.180060
3350.048000	529.094773	237.458440	0.305375	20.650330	0.629871	9.179836
3350.048000	529.094773	237.459949	0.305374	20.650461	0.629870	9.179894
3350.068000	529.094693	237.462278	0.305374	20.650663	0.629869	9.179985
3350.088000	529.094773	237.459323	0.305374	20.650406	0.629870	9.179870
3350.108000	529.094773	237.455737	0.305375	20.650095	0.629872	9.179732
3350.128000	529.094773	237.457145	0.305375	20.650217	0.629871	9.179786
3350.148000	529.094773	237.464118	0.305373	20.650823	0.629868	9.180056
3350.168000	529.094773	237.462479	0.305374	20.650681	0.629869	9.179992
3350.188000	529.094773	237.463611	0.305373	20.650779	0.629868	9.180036
3350.208000	529.094773	237.461406	0.305374	20.650588	0.629869	9.179951
3350.228000	529.094773	237.456248	0.305375	20.650139	0.629872	9.179751
3350.248000	529.094773	237.453750	0.305376	20.649922	0.629873	9.179655
3350.268000	529.094773	237.453947	0.305376	20.649939	0.629873	9.179662
3350.288000	529.094773	237.445043	0.305378	20.649165	0.629878	9.179318
3350.308000	529.094693	237.449196	0.305377	20.649526	0.629875	9.179479
3350.328000	529.094773	237.460377	0.305374	20.650498	0.629870	9.179911
3350.348000	529.094773	237.449785	0.305377	20.649577	0.629875	9.179502
3350.368000	529.094693	237.440426	0.305379	20.648763	0.629880	9.179140
3350.388000	529.094773	237.456459	0.305375	20.650157	0.629872	9.179760
3350.408000	529.094773	237.439326	0.305380	20.648667	0.629881	9.179097
3350.428000	529.094773	237.442359	0.305379	20.648931	0.629879	9.179214
3350.448000	529.094693	237.448759	0.305377	20.649488	0.629876	9.179462
3350.488000	529.094773	237.446493	0.305378	20.649291	0.629877	9.179374
3350.488000	529.094773	237.452612	0.305376	20.649823	0.629874	9.179611
3350.508000	529.094773	237.457556	0.305375	20.650253	0.629871	9.179802
3350.528000	529.094773	237.456762	0.305375	20.650184	0.629872	9.179771
3350.548000	529.094773	237.443525	0.305378	20.649033	0.629878	9.179260
3350.568000	529.094773	237.449506	0.305377	20.649553	0.629875	9.179491
3350.588000	529.094773	237.450034	0.305377	20.649599	0.629875	9.179511
3350.608000	529.094773	237.448358	0.305377	20.649453	0.629876	9.179446
3350.628000	529.094773	237.451463	0.305376	20.649723	0.629874	9.179566
3350.648000	529.094773	237.444023	0.305378	20.649076	0.629878	9.179279
3350.668000	529.094773	237.432594	0.305381	20.648082	0.629884	9.178837
3350.688000	529.094693	237.433747	0.305381	20.648182	0.629883	9.178882
3350.708000	529.094693	237.428145	0.305382	20.647695	0.629886	9.178665
3350.728000	529.094773	237.434002	0.305381	20.648204	0.629883	9.178891
3350.748000	529.094773	237.428614	0.305382	20.647736	0.629886	9.178683
3350.768000	529.094693	237.431128	0.305382	20.647954	0.629885	9.178780
3350.788000	529.094773	237.427175	0.305383	20.647611	0.629887	9.178627
3350.808000	529.094773	237.433498	0.305381	20.648161	0.629883	9.178872
3350.828000	529.094773	237.424188	0.305384	20.647351	0.629888	9.178512
3350.848000	529.094773	237.416119	0.305386	20.646649	0.629892	9.178200
3350.868000	529.094773	237.429274	0.305382	20.647793	0.629886	9.178709
3350.888000	529.094773	237.431074	0.305382	20.647950	0.629885	9.178778
3350.908000	529.094773	237.431880	0.305382	20.648020	0.629884	9.178809
3350.928000	529.094773	237.412041	0.305387	20.646295	0.629894	9.178042
3350.948000	529.094773	237.405743	0.305388	20.645747	0.629898	9.177799
3350.968000	529.094693	237.412844	0.305386	20.646364	0.629894	9.178073
3350.988000	529.094773	237.391218	0.305392	20.644484	0.629905	9.177237
3351.008000	529.094773	237.407924	0.305388	20.645937	0.629896	9.177883
3351.028000	529.094773	237.405176	0.305388	20.645698	0.629898	9.177777
3351.048000	529.094773	237.391983	0.305392	20.644550	0.629905	9.177267
3351.068000	529.094693	237.403433	0.305389	20.645546	0.629899	9.177710
3351.088000	529.094773	237.400727	0.305390	20.645311	0.629900	9.177605
3351.108000	529.094773	237.407314	0.305388	20.645884	0.629897	9.177860
3351.128000	529.094773	237.399194	0.305390	20.645177	0.629901	9.177546
3351.148000	529.094773	237.398992	0.305390	20.645160	0.629901	9.177538
3351.168000	529.094693	237.399413	0.305390	20.645196	0.629901	9.177554
3351.188000	529.094773	237.395123	0.305391	20.644823	0.629903	9.177388
3351.208000	529.094773	237.395432	0.305391	20.644850	0.629903	9.177400
3351.228000	529.094773	237.386112	0.305393	20.644040	0.629907	9.177040
3351.248000	529.094773	237.389784	0.305393	20.644359	0.629906	9.177182
3351.268000	529.094773	237.395329	0.305391	20.644841	0.629903	9.177396
3351.288000	529.094693	237.379728	0.305395	20.643485	0.629911	9.176793
3351.308000	529.094773	237.386619	0.305393	20.644084	0.629907	9.177060
3351.328000	529.094773	237.384108	0.305394	20.643865	0.629909	9.176963
3351.348000	529.094773	237.398421	0.305390	20.645110	0.629901	9.177516
3351.368000	529.094773	237.391303	0.305392	20.644491	0.629905	9.177241
3351.388000	529.094773	237.399698	0.305390	20.645221	0.629901	9.177565
3351.408000	529.094773	237.383063	0.305394	20.643775	0.629909	9.176922
3351.428000	529.094693	237.398561	0.305390	20.645122	0.629901	9.177521
3351.448000	529.094773	237.397705	0.305390	20.645048	0.629902	9.177488
3351.468000	529.094773	237.383505	0.305394	20.643813	0.629909	9.176939
3351.488000	529.094773	237.392403	0.305392	20.644587	0.629904	9.177283
3351.508000	529.094773	237.375737	0.305396	20.643137	0.629913	9.176639
3351.548000	529.094693	237.372055	0.305397	20.642817	0.629915	9.176497
3351.548000	529.094693	237.361579	0.305400	20.641906	0.629920	9.176092
3351.568000	529.094693	237.361032	0.305400	20.641859	0.629920	9.176070
3351.588000	529.094773	237.372271	0.305397	20.642836	0.629915	9.176505
3351.608000	529.094693	237.374630	0.305396	20.643041	0.629913	9.176596
3351.628000	529.094773	237.363526	0.305399	20.642076	0.629919	9.176167
3351.648000	529.094773	237.366284	0.305399	20.642315	0.629918	9.176274
3351.668000	529.094773	237.363750	0.305399	20.642095	0.629919	9.176176
3351.688000	529.094773	237.382333	0.305394	20.643711	0.629909	9.176894
3351.708000	529.094773	237.368756	0.305398	20.642530	0.629916	9.176369
3351.728000	529.094693	237.363566	0.305399	20.642079	0.629919	9.176168
3351.748000	529.094773	237.357056	0.305401	20.641513	0.629922	9.175917
3351.768000	529.094773	237.343781	0.305405	20.640358	0.629929	9.175404
3351.788000	529.094773	237.354773	0.305402	20.641314	0.629923	9.175829
3351.808000	529.094773	237.359970	0.305400	20.641766	0.629921	9.176029
3351.828000	529.094773	237.349689	0.305403	20.640872	0.629926	9.175632
3351.848000	529.094773	237.353441	0.305402	20.641198	0.629924	9.175777
3351.868000	529.094773	237.345368	0.305404	20.640496	0.629928	9.175465
3351.888000	529.094773	237.347355	0.305404	20.640669	0.629927	9.175542
3351.908000	529.094773	237.350429	0.305403	20.640937	0.629926	9.175661
3351.928000	529.094773	237.352040	0.305402	20.641077	0.629925	9.175723
3351.948000	529.094773	237.347617	0.305404	20.640692	0.629927	9.175552
3351.968000	529.094773	237.357118	0.305401	20.641518	0.629922	9.175919
3351.988000	529.094773	237.343541	0.305405	20.640338	0.629929	9.175394
3352.008000	529.094773	237.324536	0.305410	20.638685	0.629939	9.174660
3352.028000	529.094693	237.337378	0.305406	20.639802	0.629932	9.175156
3352.048000	529.094773	237.328890	0.305408	20.639063	0.629936	9.174828
3352.068000	529.094773	237.327025	0.305409	20.638901	0.629937	9.174756
3352.088000	529.094773	237.339688	0.305406	20.640002	0.629931	9.175245
3352.108000	529.094773	237.334840	0.305407	20.639581	0.629933	9.175058
3352.128000	529.094773	237.347951	0.305403	20.640721	0.629927	9.175565
3352.148000	529.094773	237.334171	0.305407	20.639523	0.629934	9.175032
3352.168000	529.094773	237.334008	0.305407	20.639509	0.629934	9.175026
3352.188000	529.094773	237.330482	0.305408	20.639202	0.629936	9.174889
3352.208000	529.094773	237.326889	0.305409	20.638889	0.629937	9.174751
3352.228000	529.094773	237.330923	0.305408	20.639240	0.629935	9.174906
3352.248000	529.094773	237.326865	0.305409	20.638887	0.629938	9.174750
3352.268000	529.094773	237.325852	0.305409	20.638799	0.629938	9.174710
3352.288000	529.094773	237.311562	0.305413	20.637557	0.629945	9.174158
3352.308000	529.094693	237.328261	0.305409	20.639009	0.629937	9.174804
3352.328000	529.094773	237.318439	0.305411	20.638155	0.629942	9.174424
3352.348000	529.094773	237.313216	0.305413	20.637700	0.629944	9.174222
3352.368000	529.094773	237.306923	0.305414	20.637153	0.629948	9.173979
3352.408000	529.094773	237.312973	0.305413	20.637679	0.629945	9.174213
3352.408000	529.094773	237.319840	0.305411	20.638276	0.629941	9.174478
3352.428000	529.094773	237.323135	0.305410	20.638563	0.629939	9.174605
3352.448000	529.094773	237.328614	0.305408	20.639039	0.629937	9.174817
3352.468000	529.094693	237.324947	0.305409	20.638721	0.629938	9.174675
3352.488000	529.094773	237.323054	0.305410	20.638556	0.629939	9.174602
3352.508000	529.094773	237.315817	0.305412	20.637927	0.629943	9.174323
3352.528000	529.094773	237.316240	0.305412	20.637963	0.629943	9.174339
3352.548000	529.094773	237.311358	0.305413	20.637539	0.629945	9.174150
3352.568000	529.094773	237.307018	0.305414	20.637161	0.629948	9.173982
3352.588000	529.094773	237.302795	0.305415	20.636794	0.629950	9.173819
3352.608000	529.094773	237.313550	0.305412	20.637729	0.629944	9.174235
3352.628000	529.094773	237.310425	0.305413	20.637458	0.629946	9.174114
3352.648000	529.094773	237.299716	0.305416	20.636526	0.629951	9.173700
3352.668000	529.094693	237.294716	0.305417	20.636092	0.629954	9.173507
3352.688000	529.094773	237.297471	0.305417	20.636331	0.629952	9.173613
3352.708000	529.094773	237.305218	0.305415	20.637005	0.629948	9.173913
3352.728000	529.094773	237.298450	0.305416	20.636416	0.629952	9.173651
3352.748000	529.094773	237.311170	0.305413	20.637522	0.629945	9.174143
3352.768000	529.094773	237.295951	0.305417	20.636199	0.629953	9.173555
3352.788000	529.094773	237.308601	0.305414	20.637299	0.629947	9.174044
3352.828000	529.094773	237.310827	0.305413	20.637493	0.629946	9.174130
3352.828000	529.094773	237.306588	0.305414	20.637124	0.629948	9.173966
3352.848000	529.094773	237.287321	0.305419	20.635448	0.629958	9.173221
3352.868000	529.094773	237.293635	0.305418	20.635997	0.629954	9.173465
3352.888000	529.094773	237.292437	0.305418	20.635893	0.629955	9.173419
3352.908000	529.094773	237.295680	0.305417	20.636175	0.629953	9.173544
3352.928000	529.094773	237.307849	0.305414	20.637234	0.629947	9.174015
3352.948000	529.094773	237.283109	0.305420	20.635082	0.629960	9.173058
3352.968000	529.094773	237.270507	0.305424	20.633986	0.629966	9.172571
3352.988000	529.094773	237.277411	0.305422	20.634587	0.629963	9.172838
3353.008000	529.094773	237.285868	0.305420	20.635322	0.629958	9.173165
3353.048000	529.094773	237.280495	0.305421	20.634855	0.629961	9.172957
3353.048000	529.094773	237.282374	0.305421	20.635018	0.629960	9.173030
3353.068000	529.094773	237.276768	0.305422	20.634531	0.629963	9.172813
3353.088000	529.094773	237.280557	0.305421	20.634860	0.629961	9.172959
3353.108000	529.094773	237.290856	0.305418	20.635756	0.629956	9.173358
3353.128000	529.094773	237.289959	0.305419	20.635678	0.629956	9.173323
3353.148000	529.094773	237.277255	0.305422	20.634573	0.629963	9.172832
3353.168000	529.094773	237.267678	0.305424	20.633740	0.629968	9.172462
3353.188000	529.094773	237.265700	0.305425	20.633568	0.629969	9.172385
3353.208000	529.094773	237.265086	0.305425	20.633515	0.629969	9.172361
3353.228000	529.094693	237.272103	0.305423	20.634125	0.629965	9.172633
3353.248000	529.094773	237.269874	0.305424	20.633931	0.629966	9.172546
3353.268000	529.094773	237.263052	0.305426	20.633338	0.629970	9.172283
3353.288000	529.094773	237.254948	0.305428	20.632633	0.629974	9.171969
3353.308000	529.094773	237.243689	0.305431	20.631654	0.629980	9.171534
3353.328000	529.094773	237.274178	0.305423	20.634305	0.629964	9.172713
3353.348000	529.094693	237.265254	0.305425	20.633529	0.629969	9.172368
3353.368000	529.094773	237.268421	0.305424	20.633805	0.629967	9.172490
3353.388000	529.094773	237.260923	0.305426	20.633153	0.629971	9.172200
3353.408000	529.094773	237.258066	0.305427	20.632904	0.629972	9.172090
3353.428000	529.094773	237.247300	0.305430	20.631968	0.629978	9.171674
3353.448000	529.094773	237.251723	0.305429	20.632353	0.629976	9.171845
3353.468000	529.094773	237.252322	0.305428	20.632405	0.629975	9.171868
3353.488000	529.094773	237.256168	0.305427	20.632739	0.629973	9.172017
3353.508000	529.094773	237.248676	0.305429	20.632088	0.629977	9.171727
3353.528000	529.094773	237.260388	0.305426	20.633106	0.629971	9.172180
3353.548000	529.094693	237.257561	0.305427	20.632860	0.629973	9.172070
3353.568000	529.094773	237.246213	0.305430	20.631874	0.629978	9.171632
3353.588000	529.094773	237.241848	0.305431	20.631494	0.629981	9.171463
3353.608000	529.094773	237.258970	0.305427	20.632983	0.629972	9.172125
3353.628000	529.094773	237.242455	0.305431	20.631547	0.629980	9.171486
3353.648000	529.094773	237.246755	0.305430	20.631921	0.629978	9.171653
3353.668000	529.094773	237.241469	0.305431	20.631461	0.629981	9.171448
3353.688000	529.094773	237.256866	0.305427	20.632800	0.629973	9.172044
3353.708000	529.094773	237.249599	0.305429	20.632168	0.629977	9.171763
3353.728000	529.094693	237.258674	0.305427	20.632957	0.629972	9.172113
3353.748000	529.094773	237.254323	0.305428	20.632579	0.629974	9.171945
3353.768000	529.094773	237.244263	0.305431	20.631704	0.629979	9.171556
3353.788000	529.094773	237.257814	0.305427	20.632882	0.629973	9.172080
3353.808000	529.094773	237.250939	0.305429	20.632285	0.629976	9.171814
3353.828000	529.094773	237.243650	0.305431	20.631651	0.629980	9.171533
3353.848000	529.094773	237.245548	0.305430	20.631816	0.629979	9.171606
3353.868000	529.094773	237.238318	0.305432	20.631187	0.629982	9.171326
3353.888000	529.094773	237.233549	0.305433	20.630772	0.629985	9.171142
3353.908000	529.094773	237.229642	0.305434	20.630432	0.629987	9.170991
3353.928000	529.094773	237.233862	0.305433	20.630799	0.629985	9.171154
3353.948000	529.094773	237.241571	0.305431	20.631470	0.629981	9.171452
3353.968000	529.094773	237.227115	0.305435	20.630213	0.629988	9.170893
3353.988000	529.094773	237.225394	0.305435	20.630063	0.629989	9.170827
3354.008000	529.094773	237.230102	0.305434	20.630472	0.629987	9.171009
3354.028000	529.094773	237.224862	0.305436	20.630017	0.629989	9.170806
3354.048000	529.094773	237.217287	0.305438	20.629358	0.629993	9.170513
3354.068000	529.094693	237.224082	0.305436	20.629949	0.629989	9.170776
3354.088000	529.094773	237.216443	0.305438	20.629285	0.629993	9.170481
3354.108000	529.094773	237.220753	0.305437	20.629659	0.629991	9.170647
3354.128000	529.094773	237.215897	0.305438	20.629237	0.629994	9.170460
3354.148000	529.094773	237.227132	0.305435	20.630214	0.629988	9.170894
3354.168000	529.094773	237.231077	0.305434	20.630557	0.629986	9.171047
3354.188000	529.094773	237.231782	0.305434	20.630619	0.629986	9.171074
3354.208000	529.094773	237.228436	0.305435	20.630328	0.629987	9.170944
3354.228000	529.094773	237.228665	0.305435	20.630348	0.629987	9.170953
3354.248000	529.094773	237.231865	0.305434	20.630626	0.629986	9.171077
3354.268000	529.094773	237.225186	0.305436	20.630045	0.629989	9.170819
3354.288000	529.094773	237.217270	0.305438	20.629357	0.629993	9.170513
3354.308000	529.094773	237.194239	0.305444	20.627354	0.630005	9.169622
3354.328000	529.094693	237.193280	0.305444	20.627270	0.630005	9.169585
3354.348000	529.094693	237.199901	0.305442	20.627846	0.630002	9.169841
3354.368000	529.094773	237.194418	0.305444	20.627369	0.630005	9.169629
3354.388000	529.094773	237.204604	0.305441	20.628255	0.629999	9.170023
3354.408000	529.094773	237.196679	0.305443	20.627566	0.630003	9.169717
3354.428000	529.094773	237.201694	0.305442	20.628002	0.630001	9.169911
3354.448000	529.094773	237.204991	0.305441	20.628289	0.629999	9.170038
3354.468000	529.094773	237.203831	0.305441	20.628188	0.630000	9.169993
3354.488000	529.094773	237.189070	0.305445	20.626904	0.630007	9.169423
3354.508000	529.094773	237.187292	0.305445	20.626749	0.630008	9.169354
3354.528000	529.094773	237.195953	0.305443	20.627503	0.630004	9.169689
3354.548000	529.094773	237.197071	0.305443	20.627600	0.630003	9.169732
3354.568000	529.094773	237.184046	0.305446	20.626467	0.630010	9.169228
3354.588000	529.094773	237.185126	0.305446	20.626561	0.630009	9.169270
3354.608000	529.094773	237.191006	0.305444	20.627073	0.630006	9.169497
3354.628000	529.094773	237.178936	0.305448	20.626023	0.630012	9.169031
3354.648000	529.094773	237.204076	0.305441	20.628209	0.630000	9.170003
3354.668000	529.094773	237.194619	0.305444	20.627387	0.630005	9.169637
3354.688000	529.094773	237.184630	0.305446	20.626518	0.630010	9.169251
3354.708000	529.094773	237.185416	0.305446	20.626586	0.630009	9.169281
3354.748000	529.094773	237.192344	0.305444	20.627189	0.630006	9.169549
3354.748000	529.094773	237.176310	0.305448	20.625794	0.630014	9.168929
3354.768000	529.094693	237.167495	0.305451	20.625028	0.630018	9.168589
3354.788000	529.094773	237.174351	0.305449	20.625624	0.630015	9.168854
3354.808000	529.094773	237.180590	0.305447	20.626167	0.630012	9.169095
3354.828000	529.094773	237.183608	0.305446	20.626429	0.630010	9.169212
3354.848000	529.094773	237.178015	0.305448	20.625943	0.630013	9.168995
3354.868000	529.094773	237.180140	0.305447	20.626128	0.630012	9.169077
3354.888000	529.094773	237.181197	0.305447	20.626219	0.630011	9.169118
3354.908000	529.094773	237.174796	0.305449	20.625663	0.630015	9.168871
3354.928000	529.094773	237.175468	0.305449	20.625721	0.630014	9.168897
3354.968000	529.094773	237.166840	0.305451	20.624971	0.630019	9.168563
3354.968000	529.094773	237.173789	0.305449	20.625575	0.630015	9.168832
3354.988000	529.094773	237.174418	0.305449	20.625630	0.630015	9.168856
3355.008000	529.094773	237.174454	0.305449	20.625633	0.630015	9.168858
3355.028000	529.094693	237.182156	0.305447	20.626303	0.630011	9.169155
3355.048000	529.094773	237.175574	0.305448	20.625730	0.630014	9.168901
3355.068000	529.094773	237.164854	0.305451	20.624798	0.630020	9.168486
3355.088000	529.094773	237.174384	0.305449	20.625627	0.630015	9.168855
3355.108000	529.094773	237.162177	0.305452	20.624565	0.630021	9.168383
3355.128000	529.094693	237.147663	0.305456	20.623303	0.630028	9.167822
3355.148000	529.094773	237.150734	0.305455	20.623570	0.630027	9.167941
3355.168000	529.094773	237.155589	0.305454	20.623992	0.630024	9.168128
3355.188000	529.094773	237.161857	0.305452	20.624538	0.630021	9.168371
3355.208000	529.094773	237.150267	0.305455	20.623530	0.630027	9.167923
3355.228000	529.094773	237.154129	0.305454	20.623865	0.630025	9.168072
3355.248000	529.094773	237.150483	0.305455	20.623548	0.630027	9.167931
3355.268000	529.094773	237.149008	0.305455	20.623420	0.630028	9.167874
3355.288000	529.094693	237.144291	0.305457	20.623010	0.630030	9.167692
3355.308000	529.094773	237.140329	0.305458	20.622665	0.630032	9.167538
3355.328000	529.094773	237.144691	0.305457	20.623045	0.630030	9.167707
3355.348000	529.094773	237.149003	0.305455	20.623420	0.630028	9.167874
3355.368000	529.094773	237.136067	0.305459	20.622295	0.630034	9.167374
3355.388000	529.094773	237.123124	0.305462	20.621169	0.630041	9.166873
3355.408000	529.094773	237.134859	0.305459	20.622190	0.630035	9.167327
3355.428000	529.094773	237.119534	0.305463	20.620857	0.630043	9.166734
3355.448000	529.094773	237.142803	0.305457	20.622881	0.630031	9.167634
3355.468000	529.094693	237.141881	0.305457	20.622800	0.630031	9.167598
3355.488000	529.094773	237.126016	0.305461	20.621421	0.630039	9.166985
3355.508000	529.094773	237.140184	0.305458	20.622653	0.630032	9.167533
3355.528000	529.094773	237.124496	0.305462	20.621289	0.630040	9.166926
3355.548000	529.094773	237.115117	0.305464	20.620473	0.630045	9.166564
3355.568000	529.094773	237.120819	0.305463	20.620969	0.630042	9.166784
3355.588000	529.094773	237.130947	0.305460	20.621850	0.630037	9.167176
3355.608000	529.094773	237.119967	0.305463	20.620895	0.630042	9.166751
3355.628000	529.094773	237.112514	0.305465	20.620247	0.630046	9.166463
3355.648000	529.094773	237.122808	0.305462	20.621142	0.630041	9.166861
3355.668000	529.094773	237.110441	0.305466	20.620066	0.630047	9.166383
3355.688000	529.094773	237.103192	0.305467	20.619436	0.630051	9.166103
3355.708000	529.094773	237.098876	0.305469	20.619060	0.630053	9.165936
3355.728000	529.094773	237.100821	0.305468	20.619230	0.630052	9.166011
3355.748000	529.094773	237.098380	0.305469	20.619017	0.630053	9.165917
3355.768000	529.094773	237.104510	0.305467	20.619550	0.630050	9.166154
3355.788000	529.094773	237.100162	0.305468	20.619172	0.630052	9.165986
3355.808000	529.094773	237.101622	0.305468	20.619299	0.630052	9.166042
3355.828000	529.094773	237.102001	0.305468	20.619332	0.630051	9.166057
3355.848000	529.094773	237.104898	0.305467	20.619584	0.630050	9.166169
3355.868000	529.094773	237.108275	0.305466	20.619878	0.630048	9.166299
3355.888000	529.094773	237.104795	0.305467	20.619575	0.630050	9.166165
3355.908000	529.094773	237.113528	0.305465	20.620335	0.630046	9.166502
3355.928000	529.094773	237.110267	0.305466	20.620051	0.630047	9.166376
3355.948000	529.094773	237.102591	0.305468	20.619384	0.630051	9.166079
3355.968000	529.094693	237.103045	0.305467	20.619423	0.630051	9.166097
3355.988000	529.094773	237.100108	0.305468	20.619168	0.630052	9.165984
3356.008000	529.094773	237.095144	0.305470	20.618736	0.630055	9.165792
3356.028000	529.094773	237.080508	0.305473	20.617463	0.630062	9.165226
3356.048000	529.094773	237.091059	0.305471	20.618381	0.630057	9.165634
3356.068000	529.094773	237.081444	0.305473	20.617545	0.630062	9.165262
3356.088000	529.094693	237.076571	0.305474	20.617121	0.630064	9.165074
3356.108000	529.094773	237.068986	0.305476	20.616461	0.630068	9.164780
3356.128000	529.094773	237.058112	0.305479	20.615516	0.630074	9.164360
3356.148000	529.094773	237.066850	0.305477	20.616275	0.630069	9.164698
3356.168000	529.094773	237.070225	0.305476	20.616569	0.630068	9.164828
3356.188000	529.094773	237.063891	0.305478	20.616018	0.630071	9.164583
3356.208000	529.094693	237.059872	0.305479	20.615669	0.630073	9.164428
3356.248000	529.094773	237.065401	0.305477	20.616149	0.630070	9.164642
3356.248000	529.094773	237.071296	0.305476	20.616662	0.630067	9.164870
3356.268000	529.094773	237.061145	0.305478	20.615779	0.630072	9.164477
3356.288000	529.094773	237.060744	0.305478	20.615744	0.630072	9.164462
3356.308000	529.094773	237.060913	0.305478	20.615759	0.630072	9.164468
3356.328000	529.094773	237.059136	0.305479	20.615605	0.630073	9.164400
3356.348000	529.094773	237.056410	0.305480	20.615367	0.630075	9.164294
3356.368000	529.094693	237.036937	0.305485	20.613674	0.630084	9.163541
3356.388000	529.094773	237.040310	0.305484	20.613967	0.630083	9.163672
3356.408000	529.094773	237.041364	0.305484	20.614059	0.630082	9.163713
3356.428000	529.094773	237.043330	0.305483	20.614230	0.630081	9.163789
3356.448000	529.094773	237.043434	0.305483	20.614239	0.630081	9.163793
3356.468000	529.094773	237.035058	0.305485	20.613511	0.630085	9.163469
3356.488000	529.094773	237.035366	0.305485	20.613537	0.630085	9.163481
3356.508000	529.094773	237.037540	0.305485	20.613726	0.630084	9.163565
3356.528000	529.094773	237.040836	0.305484	20.614013	0.630082	9.163692
3356.548000	529.094773	237.022406	0.305489	20.612410	0.630092	9.162980
3356.568000	529.094773	237.035154	0.305485	20.613519	0.630085	9.163472
3356.588000	529.094693	237.038701	0.305484	20.613827	0.630083	9.163610
3356.608000	529.094773	237.036092	0.305485	20.613601	0.630085	9.163509
3356.628000	529.094773	237.033194	0.305486	20.613349	0.630086	9.163397
3356.648000	529.094773	237.036786	0.305485	20.613661	0.630085	9.163536
3356.668000	529.094773	237.027778	0.305487	20.612878	0.630089	9.163187
3356.688000	529.094773	237.023196	0.305488	20.612479	0.630091	9.163010
3356.708000	529.094773	237.022866	0.305488	20.612450	0.630092	9.162997
3356.728000	529.094773	237.027697	0.305487	20.612871	0.630089	9.163184
3356.748000	529.094773	237.017344	0.305490	20.611970	0.630094	9.162784
3356.768000	529.094773	237.023870	0.305488	20.612538	0.630091	9.163036
3356.788000	529.094693	237.018920	0.305489	20.612107	0.630093	9.162845
3356.808000	529.094693	237.028576	0.305487	20.612947	0.630089	9.163218
3356.828000	529.094773	237.019054	0.305489	20.612119	0.630093	9.162850
3356.848000	529.094773	237.017739	0.305490	20.612005	0.630094	9.162799
3356.868000	529.094773	237.024236	0.305488	20.612569	0.630091	9.163050
3356.888000	529.094693	237.028486	0.305487	20.612939	0.630089	9.163215
3356.908000	529.094693	237.033800	0.305485	20.613401	0.630086	9.163420
3356.928000	529.094773	237.026335	0.305487	20.612752	0.630090	9.163132
3356.948000	529.094773	237.020063	0.305489	20.612207	0.630093	9.162889
3356.968000	529.094773	237.017351	0.305490	20.611971	0.630094	9.162784
3356.988000	529.094693	237.014851	0.305490	20.611753	0.630096	9.162688
3357.008000	529.094773	237.001805	0.305494	20.610619	0.630102	9.162183
3357.028000	529.094773	237.007771	0.305492	20.611138	0.630099	9.162414
3357.048000	529.094773	237.018640	0.305489	20.612083	0.630094	9.162834
3357.068000	529.094693	237.002109	0.305494	20.610645	0.630102	9.162195
3357.088000	529.094773	237.002122	0.305494	20.610646	0.630102	9.162195
3357.108000	529.094773	237.005090	0.305493	20.610905	0.630101	9.162310
3357.128000	529.094773	237.002917	0.305494	20.610716	0.630102	9.162226
3357.148000	529.094773	237.004201	0.305493	20.610827	0.630101	9.162276
3357.168000	529.094773	237.004741	0.305493	20.610874	0.630101	9.162297
3357.188000	529.094773	236.984037	0.305499	20.609074	0.630111	9.161496
3357.208000	529.094773	236.995752	0.305495	20.610092	0.630105	9.161949
3357.228000	529.094773	236.998177	0.305495	20.610303	0.630104	9.162043
3357.248000	529.094773	236.996477	0.305495	20.610155	0.630105	9.161977
3357.268000	529.094693	236.998685	0.305495	20.610347	0.630104	9.162063
3357.288000	529.094773	236.994489	0.305496	20.609983	0.630106	9.161900
3357.308000	529.094773	236.988379	0.305497	20.609451	0.630109	9.161664
3357.328000	529.094773	236.986081	0.305498	20.609251	0.630110	9.161575
3357.348000	529.094773	236.984586	0.305498	20.609121	0.630111	9.161518
3357.368000	529.094693	237.001564	0.305494	20.610598	0.630102	9.162174
3357.388000	529.094773	236.996645	0.305495	20.610170	0.630105	9.161984
3357.408000	529.094773	236.989968	0.305497	20.609589	0.630108	9.161726
3357.428000	529.094773	236.997928	0.305495	20.610282	0.630104	9.162033
3357.448000	529.094773	236.991389	0.305497	20.609713	0.630108	9.161781
3357.468000	529.094773	236.991281	0.305497	20.609704	0.630108	9.161776
3357.488000	529.094773	236.998601	0.305495	20.610340	0.630104	9.162059
3357.528000	529.094773	236.996633	0.305495	20.610169	0.630105	9.161983
3357.528000	529.094773	236.992309	0.305496	20.609793	0.630107	9.161816
3357.548000	529.094693	237.003574	0.305493	20.610773	0.630101	9.162252
3357.568000	529.094773	236.999816	0.305494	20.610446	0.630103	9.162106
3357.588000	529.094773	236.984870	0.305498	20.609146	0.630111	9.161529
3357.608000	529.094773	236.991408	0.305497	20.609715	0.630107	9.161781
3357.628000	529.094773	236.997161	0.305495	20.610215	0.630105	9.162004
3357.648000	529.094773	236.991402	0.305497	20.609714	0.630108	9.161781
3357.668000	529.094693	236.991614	0.305496	20.609733	0.630107	9.161789
3357.688000	529.094773	236.974743	0.305501	20.608265	0.630116	9.161137
3357.708000	529.094773	236.971068	0.305502	20.607946	0.630118	9.160995
3357.728000	529.094773	236.978411	0.305500	20.608584	0.630114	9.161279
3357.748000	529.094773	236.958620	0.305505	20.606863	0.630124	9.160514
3357.768000	529.094773	236.956153	0.305506	20.606649	0.630125	9.160418
3357.788000	529.094773	236.965895	0.305503	20.607496	0.630120	9.160795
3357.808000	529.094773	236.948341	0.305508	20.605969	0.630129	9.160116
3357.828000	529.094773	236.968189	0.305503	20.607695	0.630119	9.160884
3357.848000	529.094773	236.962746	0.305504	20.607222	0.630122	9.160673
3357.868000	529.094773	236.963733	0.305504	20.607308	0.630122	9.160711
3357.888000	529.094773	236.957233	0.305506	20.606743	0.630125	9.160460
3357.908000	529.094773	236.956533	0.305506	20.606682	0.630125	9.160433
3357.928000	529.094773	236.962393	0.305504	20.607191	0.630122	9.160660
3357.948000	529.094693	236.945201	0.305509	20.605696	0.630131	9.159995
3357.968000	529.094773	236.962340	0.305504	20.607187	0.630122	9.160658
3357.988000	529.094773	236.977883	0.305500	20.608538	0.630114	9.161258
3358.008000	529.094773	236.952819	0.305507	20.606359	0.630127	9.160289
3358.028000	529.094773	236.967708	0.305503	20.607654	0.630120	9.160865
3358.048000	529.094773	236.956416	0.305506	20.606672	0.630125	9.160429
3358.068000	529.094773	236.955577	0.305506	20.606599	0.630126	9.160396
3358.088000	529.094773	236.939401	0.305510	20.605192	0.630134	9.159771
3358.108000	529.094773	236.948765	0.305508	20.606006	0.630129	9.160133
3358.128000	529.094773	236.950879	0.305507	20.606190	0.630128	9.160214
3358.148000	529.094773	236.949415	0.305508	20.606063	0.630129	9.160158
3358.168000	529.094773	236.952585	0.305507	20.606338	0.630127	9.160280
3358.188000	529.094773	236.939618	0.305510	20.605211	0.630134	9.159779
3358.208000	529.094773	236.949723	0.305508	20.606090	0.630129	9.160170
3358.228000	529.094773	236.947996	0.305508	20.605939	0.630129	9.160103
3358.248000	529.094773	236.944506	0.305509	20.605636	0.630131	9.159968
3358.268000	529.094773	236.947818	0.305508	20.605924	0.630130	9.160096
3358.288000	529.094773	236.948814	0.305508	20.606011	0.630129	9.160135
3358.308000	529.094773	236.934322	0.305512	20.604750	0.630136	9.159574
3358.328000	529.094773	236.926286	0.305514	20.604051	0.630140	9.159264
3358.348000	529.094773	236.931795	0.305512	20.604530	0.630138	9.159477
3358.368000	529.094773	236.945674	0.305509	20.605737	0.630131	9.160013
3358.388000	529.094773	236.923431	0.305514	20.603803	0.630142	9.159153
3358.408000	529.094773	236.936205	0.305511	20.604914	0.630135	9.159647
3358.428000	529.094773	236.923989	0.305514	20.603852	0.630142	9.159175
3358.448000	529.094773	236.935776	0.305511	20.604877	0.630136	9.159631
3358.468000	529.094773	236.937836	0.305511	20.605056	0.630135	9.159710
3358.488000	529.094773	236.931196	0.305512	20.604478	0.630138	9.159454
3358.508000	529.094773	236.933638	0.305512	20.604691	0.630137	9.159548
3358.528000	529.094773	236.921460	0.305515	20.603632	0.630143	9.159077
3358.548000	529.094773	236.929817	0.305513	20.604358	0.630139	9.159400
3358.568000	529.094773	236.925697	0.305514	20.604000	0.630141	9.159241
3358.588000	529.094773	236.916713	0.305516	20.603219	0.630145	9.158894
3358.608000	529.094773	236.919525	0.305515	20.603463	0.630144	9.159002
3358.628000	529.094693	236.925368	0.305514	20.603972	0.630141	9.159228
3358.648000	529.094773	236.924537	0.305514	20.603899	0.630141	9.159196
3358.668000	529.094773	236.920565	0.305515	20.603554	0.630143	9.159043
3358.688000	529.094773	236.919949	0.305515	20.603500	0.630144	9.159019
3358.708000	529.094773	236.917388	0.305516	20.603278	0.630145	9.158920
3358.728000	529.094773	236.921968	0.305515	20.603676	0.630143	9.159097
3358.748000	529.094773	236.918979	0.305516	20.603416	0.630144	9.158981
3358.768000	529.094773	236.919907	0.305515	20.603497	0.630144	9.159017
3358.788000	529.094773	236.901485	0.305520	20.601895	0.630153	9.158305
3358.808000	529.094773	236.915991	0.305516	20.603156	0.630146	9.158866
3358.828000	529.094773	236.901257	0.305520	20.601875	0.630153	9.158296
3358.848000	529.094773	236.906742	0.305519	20.602352	0.630150	9.158508
3358.868000	529.094773	236.907100	0.305519	20.602383	0.630150	9.158522
3358.888000	529.094773	236.899975	0.305521	20.601763	0.630154	9.158247
3358.908000	529.094773	236.904071	0.305519	20.602119	0.630152	9.158405
3358.928000	529.094773	236.910552	0.305518	20.602683	0.630148	9.158655
3358.948000	529.094773	236.908515	0.305518	20.602506	0.630150	9.158577
3358.968000	529.094773	236.895627	0.305522	20.601385	0.630156	9.158079
3358.988000	529.094773	236.900852	0.305520	20.601840	0.630153	9.158281
3359.008000	529.094773	236.909757	0.305518	20.602614	0.630149	9.158625
3359.028000	529.094773	236.904715	0.305519	20.602175	0.630151	9.158430
3359.048000	529.094773	236.903397	0.305520	20.602061	0.630152	9.158379
3359.068000	529.094773	236.903630	0.305520	20.602081	0.630152	9.158388
3359.088000	529.094773	236.895535	0.305522	20.601377	0.630156	9.158075
3359.108000	529.094773	236.892172	0.305523	20.601085	0.630158	9.157945
3359.128000	529.094773	236.885623	0.305524	20.600515	0.630161	9.157692
3359.148000	529.094693	236.886141	0.305524	20.600560	0.630161	9.157712
3359.168000	529.094693	236.883035	0.305525	20.600290	0.630162	9.157592
3359.188000	529.094773	236.884522	0.305525	20.600419	0.630162	9.157649
3359.208000	529.094693	236.887820	0.305524	20.600706	0.630160	9.157777
3359.228000	529.094773	236.874620	0.305527	20.599558	0.630167	9.157266
3359.248000	529.094773	236.877076	0.305526	20.599772	0.630165	9.157361
3359.268000	529.094693	236.880127	0.305526	20.600037	0.630164	9.157479
3359.288000	529.094773	236.879388	0.305526	20.599973	0.630164	9.157451
3359.308000	529.094773	236.866089	0.305529	20.598816	0.630171	9.156937
3359.328000	529.094773	236.876199	0.305527	20.599696	0.630166	9.157327
3359.348000	529.094773	236.870283	0.305528	20.599181	0.630169	9.157099
3359.368000	529.094773	236.873341	0.305527	20.599447	0.630167	9.157217
3359.388000	529.094693	236.865746	0.305529	20.598787	0.630171	9.156923
3359.408000	529.094693	236.875654	0.305527	20.599648	0.630166	9.157306
3359.428000	529.094773	236.863088	0.305530	20.598555	0.630173	9.156821
3359.448000	529.094773	236.870205	0.305528	20.599174	0.630169	9.157096
3359.468000	529.094773	236.871549	0.305528	20.599291	0.630168	9.157148
3359.488000	529.094773	236.876944	0.305527	20.599760	0.630166	9.157356
3359.508000	529.094773	236.883565	0.305525	20.600336	0.630162	9.157612
3359.528000	529.094773	236.881524	0.305525	20.600159	0.630163	9.157533
3359.548000	529.094773	236.867253	0.305529	20.598918	0.630170	9.156982
3359.568000	529.094773	236.855096	0.305532	20.597860	0.630177	9.156512
3359.588000	529.094773	236.868227	0.305529	20.599002	0.630170	9.157019
3359.608000	529.094693	236.863404	0.305530	20.598583	0.630172	9.156833
3359.628000	529.094773	236.867343	0.305529	20.598925	0.630170	9.156985
3359.648000	529.094773	236.862008	0.305530	20.598462	0.630173	9.156779
3359.668000	529.094773	236.867495	0.305529	20.598939	0.630170	9.156991
3359.688000	529.094773	236.869031	0.305529	20.599072	0.630170	9.157050
3359.708000	529.094773	236.860852	0.305531	20.598361	0.630174	9.156734
3359.728000	529.094773	236.870895	0.305528	20.599234	0.630169	9.157122
3359.748000	529.094693	236.851948	0.305533	20.597587	0.630178	9.156390
3359.768000	529.094773	236.855992	0.305532	20.597938	0.630176	9.156546
3359.788000	529.094773	236.851047	0.305533	20.597508	0.630179	9.156355
3359.808000	529.094773	236.844116	0.305535	20.596906	0.630182	9.156087
3359.828000	529.094773	236.847589	0.305534	20.597208	0.630180	9.156221
3359.848000	529.094773	236.854923	0.305532	20.597845	0.630177	9.156505
3359.868000	529.094773	236.848860	0.305534	20.597318	0.630180	9.156271
3359.888000	529.094773	236.842332	0.305536	20.596750	0.630183	9.156018
3359.908000	529.094773	236.843157	0.305535	20.596822	0.630183	9.156050
3359.928000	529.094693	236.841558	0.305536	20.596683	0.630183	9.155988
3359.947000	529.094773	236.842632	0.305535	20.596777	0.630183	9.156030
3359.967000	529.094773	236.849816	0.305534	20.597401	0.630179	9.156308
3359.987000	529.094773	236.844983	0.305535	20.596981	0.630182	9.156121
3360.007000	529.094773	236.860499	0.305531	20.598330	0.630174	9.156721
3360.027000	529.094773	236.845431	0.305535	20.597020	0.630181	9.156138
3360.047000	529.094773	236.840236	0.305536	20.596568	0.630184	9.155937
3360.067000	529.094773	236.851917	0.305533	20.597584	0.630178	9.156389
3360.087000	529.094773	236.849800	0.305534	20.597400	0.630179	9.156307
3360.107000	529.094773	236.838995	0.305536	20.596460	0.630185	9.155889
3360.127000	529.094773	236.841655	0.305536	20.596692	0.630183	9.155992
3360.147000	529.094773	236.831566	0.305538	20.595814	0.630188	9.155602
3360.167000	529.094773	236.833307	0.305538	20.595966	0.630188	9.155669
3360.187000	529.094773	236.826575	0.305540	20.595380	0.630191	9.155409
3360.207000	529.094773	236.838229	0.305537	20.596394	0.630185	9.155860
3360.227000	529.094773	236.825264	0.305540	20.595266	0.630192	9.155358
3360.267000	529.094693	236.808434	0.305544	20.593802	0.630200	9.154708
3360.287000	529.094693	236.833265	0.305538	20.595962	0.630188	9.155668
3360.287000	529.094773	236.835224	0.305537	20.596132	0.630187	9.155743
3360.307000	529.094693	236.817741	0.305542	20.594612	0.630195	9.155068
3360.327000	529.094773	236.819676	0.305541	20.594780	0.630195	9.155142
3360.347000	529.094773	236.824416	0.305540	20.595192	0.630192	9.155326
3360.367000	529.094773	236.812016	0.305543	20.594114	0.630198	9.154846
3360.387000	529.094693	236.818988	0.305542	20.594720	0.630195	9.155116
3360.407000	529.094773	236.810059	0.305544	20.593944	0.630199	9.154771
3360.427000	529.094773	236.810184	0.305544	20.593955	0.630199	9.154775
3360.447000	529.094773	236.822649	0.305541	20.595039	0.630193	9.155257
3360.487000	529.094773	236.801101	0.305546	20.593165	0.630204	9.154424
3360.507000	529.094773	236.813191	0.305543	20.594216	0.630198	9.154892
3360.507000	529.094773	236.821609	0.305541	20.594948	0.630194	9.155217
3360.527000	529.094773	236.820707	0.305541	20.594870	0.630194	9.155182
3360.547000	529.094773	236.811631	0.305544	20.594081	0.630199	9.154831
3360.567000	529.094773	236.813756	0.305543	20.594265	0.630198	9.154913
3360.587000	529.094693	236.813001	0.305543	20.594200	0.630198	9.154884
3360.607000	529.094773	236.812167	0.305543	20.594127	0.630198	9.154852
3360.627000	529.094773	236.811223	0.305544	20.594045	0.630199	9.154816
3360.647000	529.094773	236.811216	0.305544	20.594044	0.630199	9.154815
3360.667000	529.094773	236.809377	0.305544	20.593885	0.630200	9.154744
3360.687000	529.094773	236.803485	0.305546	20.593372	0.630203	9.154516
3360.707000	529.094773	236.809158	0.305544	20.593866	0.630200	9.154736
3360.727000	529.094773	236.806312	0.305545	20.593618	0.630201	9.154626
3360.747000	529.094773	236.797233	0.305547	20.592828	0.630206	9.154275
3360.767000	529.094773	236.795074	0.305548	20.592641	0.630207	9.154191
3360.787000	529.094773	236.784392	0.305551	20.591712	0.630212	9.153778
3360.807000	529.094773	236.796112	0.305548	20.592731	0.630206	9.154231
3360.827000	529.094693	236.788190	0.305550	20.592042	0.630210	9.153925
3360.847000	529.094773	236.805351	0.305545	20.593534	0.630202	9.154589
3360.867000	529.094773	236.790024	0.305549	20.592202	0.630210	9.153996
3360.887000	529.094773	236.792914	0.305548	20.592453	0.630208	9.154108
3360.907000	529.094773	236.789598	0.305549	20.592164	0.630210	9.153980
3360.927000	529.094693	236.789205	0.305549	20.592130	0.630210	9.153964
3360.947000	529.094773	236.791694	0.305549	20.592347	0.630209	9.154061
3360.967000	529.094773	236.792819	0.305549	20.592445	0.630208	9.154104
3360.987000	529.094773	236.778045	0.305552	20.591160	0.630216	9.153533
3361.007000	529.094773	236.785340	0.305550	20.591794	0.630212	9.153815
3361.027000	529.094773	236.775734	0.305553	20.590959	0.630217	9.153444
3361.047000	529.094773	236.783568	0.305551	20.591640	0.630213	9.153746
3361.067000	529.094773	236.782450	0.305551	20.591543	0.630213	9.153703
3361.087000	529.094773	236.795335	0.305548	20.592663	0.630207	9.154201
3361.127000	529.094693	236.788657	0.305550	20.592083	0.630210	9.153943
3361.147000	529.094773	236.793674	0.305548	20.592519	0.630208	9.154137
3361.147000	529.094773	236.784910	0.305551	20.591757	0.630212	9.153798
3361.167000	529.094773	236.780854	0.305552	20.591404	0.630214	9.153642
3361.187000	529.094773	236.782947	0.305551	20.591586	0.630213	9.153722
3361.207000	529.094773	236.779269	0.305552	20.591266	0.630215	9.153580
3361.227000	529.094773	236.781773	0.305551	20.591484	0.630214	9.153677
3361.247000	529.094773	236.771136	0.305554	20.590559	0.630219	9.153266
3361.267000	529.094773	236.763161	0.305556	20.589865	0.630223	9.152958
3361.287000	529.094773	236.763144	0.305556	20.589864	0.630223	9.152957
3361.307000	529.094773	236.767850	0.305555	20.590273	0.630221	9.153139
3361.347000	529.094773	236.766643	0.305555	20.590168	0.630221	9.153092
3361.367000	529.094773	236.761610	0.305557	20.589731	0.630224	9.152898
3361.367000	529.094773	236.766281	0.305555	20.590137	0.630222	9.153078
3361.387000	529.094773	236.767315	0.305555	20.590227	0.630221	9.153118
3361.407000	529.094773	236.766906	0.305555	20.590191	0.630221	9.153102
3361.427000	529.094773	236.762248	0.305556	20.589786	0.630224	9.152922
3361.447000	529.094773	236.759763	0.305557	20.589570	0.630225	9.152826
3361.467000	529.094773	236.768718	0.305555	20.590349	0.630220	9.153172
3361.487000	529.094693	236.769183	0.305555	20.590389	0.630220	9.153190
3361.507000	529.094773	236.764325	0.305556	20.589967	0.630223	9.153003
3361.547000	529.094773	236.766094	0.305555	20.590120	0.630222	9.153071
3361.567000	529.094773	236.753080	0.305559	20.588989	0.630228	9.152568
3361.567000	529.094773	236.761616	0.305557	20.589731	0.630224	9.152898
3361.587000	529.094773	236.765914	0.305556	20.590105	0.630222	9.153064
3361.607000	529.094773	236.779853	0.305552	20.591317	0.630215	9.153603
3361.627000	529.094773	236.762278	0.305556	20.589789	0.630224	9.152923
3361.647000	529.094773	236.774748	0.305553	20.590873	0.630217	9.153405
3361.667000	529.094773	236.764930	0.305556	20.590019	0.630222	9.153026
3361.687000	529.094693	236.768682	0.305555	20.590346	0.630220	9.153171
3361.707000	529.094693	236.746877	0.305560	20.588449	0.630231	9.152328
3361.727000	529.094773	236.758107	0.305558	20.589426	0.630226	9.152762
3361.767000	529.094773	236.755720	0.305558	20.589218	0.630227	9.152670
3361.787000	529.094773	236.744117	0.305561	20.588209	0.630233	9.152221
3361.787000	529.094773	236.743655	0.305561	20.588169	0.630233	9.152203
3361.807000	529.094773	236.743368	0.305561	20.588144	0.630233	9.152192
3361.827000	529.094773	236.744457	0.305561	20.588239	0.630233	9.152234
3361.847000	529.094773	236.756848	0.305558	20.589316	0.630226	9.152714
3361.867000	529.094773	236.752060	0.305559	20.588900	0.630229	9.152528
3361.887000	529.094773	236.741566	0.305562	20.587987	0.630234	9.152123
3361.907000	529.094773	236.743053	0.305562	20.588117	0.630233	9.152180
3361.927000	529.094693	236.750626	0.305559	20.588775	0.630229	9.152473
3361.947000	529.094773	236.738959	0.305563	20.587761	0.630235	9.152022
3361.967000	529.094773	236.742665	0.305562	20.588083	0.630234	9.152165
3361.987000	529.094693	236.740868	0.305562	20.587927	0.630234	9.152096
3362.007000	529.094773	236.742560	0.305562	20.588074	0.630234	9.152161
3362.027000	529.094773	236.756717	0.305558	20.589305	0.630226	9.152708
3362.047000	529.094773	236.737226	0.305563	20.587610	0.630236	9.151955
3362.067000	529.094773	236.736283	0.305563	20.587528	0.630237	9.151919
3362.087000	529.094773	236.754497	0.305559	20.589112	0.630228	9.152623
3362.107000	529.094773	236.738697	0.305563	20.587738	0.630236	9.152012
3362.127000	529.094773	236.738859	0.305563	20.587752	0.630235	9.152018
3362.147000	529.094693	236.734686	0.305564	20.587389	0.630237	9.151857
3362.167000	529.094773	236.734125	0.305564	20.587340	0.630238	9.151835
3362.207000	529.094773	236.740757	0.305562	20.587917	0.630235	9.152091
3362.207000	529.094773	236.738273	0.305563	20.587701	0.630236	9.151995
3362.227000	529.094773	236.733609	0.305564	20.587295	0.630238	9.151815
3362.247000	529.094773	236.728748	0.305565	20.586873	0.630241	9.151627
3362.267000	529.094773	236.741986	0.305562	20.588024	0.630234	9.152139
3362.287000	529.094773	236.730663	0.305565	20.587039	0.630240	9.151701
3362.307000	529.094773	236.728090	0.305565	20.586816	0.630241	9.151602
3362.327000	529.094773	236.734020	0.305564	20.587331	0.630238	9.151831
3362.347000	529.094773	236.734723	0.305564	20.587392	0.630238	9.151858
3362.367000	529.094773	236.727653	0.305566	20.586777	0.630241	9.151585
3362.387000	529.094773	236.735583	0.305563	20.587467	0.630237	9.151891
3362.407000	529.094773	236.736874	0.305563	20.587579	0.630236	9.151941
3362.427000	529.094773	236.742424	0.305562	20.588062	0.630234	9.152156
3362.447000	529.094773	236.737976	0.305563	20.587675	0.630236	9.151984
3362.467000	529.094773	236.735474	0.305563	20.587458	0.630237	9.151887
3362.487000	529.094773	236.738782	0.305563	20.587745	0.630236	9.152015
3362.507000	529.094773	236.741421	0.305562	20.587975	0.630234	9.152117
3362.527000	529.094773	236.720820	0.305567	20.586183	0.630245	9.151321
3362.547000	529.094693	236.718815	0.305568	20.586009	0.630246	9.151243
3362.567000	529.094773	236.712317	0.305570	20.585444	0.630249	9.150992
3362.587000	529.094773	236.699645	0.305573	20.584342	0.630255	9.150502
3362.607000	529.094773	236.715825	0.305569	20.585749	0.630247	9.151128
3362.627000	529.094773	236.695182	0.305574	20.583954	0.630258	9.150330
3362.647000	529.094773	236.708936	0.305570	20.585150	0.630251	9.150861
3362.667000	529.094773	236.712839	0.305569	20.585489	0.630249	9.151012
3362.687000	529.094773	236.693433	0.305574	20.583802	0.630258	9.150262
3362.707000	529.094773	236.719385	0.305568	20.586058	0.630245	9.151265
3362.727000	529.094773	236.707948	0.305571	20.585064	0.630251	9.150823
3362.747000	529.094773	236.717709	0.305568	20.585913	0.630246	9.151200
3362.767000	529.094773	236.713688	0.305569	20.585563	0.630248	9.151045
3362.787000	529.094773	236.717817	0.305568	20.585922	0.630246	9.151205
3362.807000	529.094773	236.711421	0.305570	20.585366	0.630249	9.150957
3362.847000	529.094773	236.709319	0.305570	20.585183	0.630250	9.150876
3362.847000	529.094773	236.717258	0.305568	20.585874	0.630246	9.151183
3362.867000	529.094773	236.706331	0.305571	20.584923	0.630252	9.150761
3362.887000	529.094773	236.698006	0.305573	20.584199	0.630256	9.150439
3362.907000	529.094773	236.706807	0.305571	20.584965	0.630252	9.150779
3362.927000	529.094773	236.703158	0.305572	20.584647	0.630254	9.150638
3362.947000	529.094773	236.707582	0.305571	20.585032	0.630251	9.150809
3362.967000	529.094773	236.701950	0.305572	20.584542	0.630254	9.150591
3362.987000	529.094773	236.693791	0.305574	20.583833	0.630258	9.150276
3363.007000	529.094773	236.693100	0.305575	20.583773	0.630259	9.150249
3363.047000	529.094773	236.685030	0.305577	20.583071	0.630263	9.149937
3363.047000	529.094773	236.700063	0.305573	20.584378	0.630255	9.150518
3363.067000	529.094773	236.690109	0.305575	20.583513	0.630260	9.150133
3363.087000	529.094773	236.690639	0.305575	20.583559	0.630260	9.150154
3363.107000	529.094773	236.677407	0.305579	20.582408	0.630267	9.149642
3363.127000	529.094773	236.689181	0.305576	20.583432	0.630261	9.150098
3363.147000	529.094773	236.698946	0.305573	20.584281	0.630256	9.150475
3363.167000	529.094773	236.695003	0.305574	20.583938	0.630258	9.150323
3363.187000	529.094773	236.696808	0.305574	20.584095	0.630257	9.150392
3363.207000	529.094773	236.695005	0.305574	20.583938	0.630258	9.150323
3363.227000	529.094773	236.692794	0.305575	20.583746	0.630259	9.150237
3363.247000	529.094773	236.685871	0.305576	20.583144	0.630262	9.149970
3363.287000	529.094773	236.679365	0.305578	20.582578	0.630266	9.149718
3363.287000	529.094773	236.685919	0.305576	20.583148	0.630262	9.149971
3363.307000	529.094773	236.689405	0.305576	20.583451	0.630261	9.150106
3363.327000	529.094773	236.687523	0.305576	20.583288	0.630261	9.150034
3363.347000	529.094773	236.685766	0.305576	20.583135	0.630262	9.149966
3363.367000	529.094773	236.678768	0.305578	20.582526	0.630266	9.149695
3363.387000	529.094773	236.701705	0.305572	20.584521	0.630254	9.150582
3363.407000	529.094773	236.691200	0.305575	20.583607	0.630260	9.150176
3363.427000	529.094693	236.672311	0.305580	20.581965	0.630269	9.149445
3363.447000	529.094773	236.692140	0.305575	20.583689	0.630259	9.150212
3363.487000	529.094773	236.675861	0.305579	20.582273	0.630267	9.149583
3363.487000	529.094773	236.672748	0.305580	20.582003	0.630269	9.149462
3363.507000	529.094773	236.664280	0.305582	20.581266	0.630273	9.149135
3363.527000	529.094773	236.670679	0.305580	20.581823	0.630270	9.149382
3363.547000	529.094773	236.668409	0.305581	20.581625	0.630271	9.149295
3363.567000	529.094773	236.666090	0.305582	20.581424	0.630272	9.149205
3363.587000	529.094773	236.661379	0.305583	20.581014	0.630275	9.149023
3363.607000	529.094773	236.673493	0.305580	20.582067	0.630269	9.149491
3363.627000	529.094773	236.680561	0.305578	20.582682	0.630265	9.149764
3363.647000	529.094693	236.664554	0.305582	20.581290	0.630273	9.149146
3363.687000	529.094773	236.675761	0.305579	20.582265	0.630267	9.149579
3363.707000	529.094773	236.646092	0.305587	20.579685	0.630282	9.148432
3363.707000	529.094773	236.656398	0.305584	20.580581	0.630277	9.148830
3363.727000	529.094773	236.660749	0.305583	20.580959	0.630275	9.148998
3363.747000	529.094773	236.650090	0.305586	20.580032	0.630280	9.148586
3363.767000	529.094773	236.652709	0.305585	20.580260	0.630279	9.148688
3363.787000	529.094773	236.659364	0.305583	20.580839	0.630276	9.148945
3363.807000	529.094773	236.642913	0.305588	20.579408	0.630284	9.148309
3363.827000	529.094773	236.648346	0.305586	20.579881	0.630281	9.148519
3363.847000	529.094773	236.646210	0.305587	20.579695	0.630282	9.148436
3363.867000	529.094773	236.650948	0.305586	20.580107	0.630280	9.148620
3363.887000	529.094773	236.643518	0.305588	20.579461	0.630284	9.148332
3363.907000	529.094773	236.656428	0.305584	20.580583	0.630277	9.148831
3363.927000	529.094773	236.653332	0.305585	20.580314	0.630279	9.148712
3363.947000	529.094773	236.654861	0.305585	20.580447	0.630278	9.148771
3363.967000	529.094773	236.663550	0.305582	20.581203	0.630274	9.149107
3363.987000	529.094773	236.642374	0.305588	20.579361	0.630284	9.148288
3364.007000	529.094773	236.652396	0.305585	20.580233	0.630279	9.148676
3364.027000	529.094773	236.646101	0.305587	20.579685	0.630282	9.148432
3364.047000	529.094693	236.647421	0.305586	20.579800	0.630282	9.148483
3364.067000	529.094693	236.649019	0.305586	20.579939	0.630281	9.148545
3364.107000	529.094773	236.633940	0.305590	20.578628	0.630289	9.147962
3364.127000	529.094773	236.651453	0.305585	20.580151	0.630280	9.148639
3364.127000	529.094773	236.647426	0.305586	20.579801	0.630282	9.148483
3364.147000	529.094773	236.640613	0.305588	20.579208	0.630285	9.148220
3364.167000	529.094773	236.649844	0.305586	20.580011	0.630281	9.148577
3364.187000	529.094773	236.639444	0.305589	20.579106	0.630286	9.148175
3364.207000	529.094773	236.645346	0.305587	20.579620	0.630283	9.148403
3364.227000	529.094773	236.627001	0.305592	20.578024	0.630292	9.147694
3364.247000	529.094693	236.646682	0.305587	20.579736	0.630282	9.148455
3364.267000	529.094693	236.641727	0.305588	20.579305	0.630285	9.148263
3364.287000	529.094773	236.634012	0.305590	20.578634	0.630289	9.147965
3364.307000	529.094693	236.623776	0.305593	20.577744	0.630294	9.147569
3364.347000	529.094693	236.624228	0.305593	20.577783	0.630293	9.147587
3364.347000	529.094693	236.635610	0.305590	20.578773	0.630288	9.148027
3364.367000	529.094773	236.635600	0.305590	20.578772	0.630288	9.148026
3364.387000	529.094773	236.631561	0.305591	20.578421	0.630290	9.147870
3364.407000	529.094773	236.612403	0.305596	20.576755	0.630300	9.147129
3364.427000	529.094773	236.620141	0.305594	20.577428	0.630296	9.147429
3364.447000	529.094773	236.644163	0.305587	20.579517	0.630283	9.148357
3364.467000	529.094773	236.629484	0.305591	20.578240	0.630291	9.147790
3364.487000	529.094773	236.632568	0.305590	20.578508	0.630289	9.147909
3364.507000	529.094773	236.624242	0.305593	20.577784	0.630294	9.147587
3364.547000	529.094773	236.631562	0.305591	20.578421	0.630290	9.147870
3364.567000	529.094773	236.641833	0.305588	20.579314	0.630285	9.148267
3364.567000	529.094773	236.631082	0.305591	20.578379	0.630290	9.147852
3364.587000	529.094693	236.631317	0.305591	20.578400	0.630290	9.147861
3364.607000	529.094773	236.624092	0.305593	20.577771	0.630294	9.147581
3364.627000	529.094773	236.615286	0.305595	20.577006	0.630298	9.147241
3364.647000	529.094773	236.624187	0.305593	20.577780	0.630294	9.147585
3364.667000	529.094773	236.628694	0.305591	20.578172	0.630291	9.147759
3364.687000	529.094773	236.623701	0.305593	20.577737	0.630294	9.147566
3364.707000	529.094773	236.612317	0.305596	20.576747	0.630300	9.147126
3364.727000	529.094693	236.614472	0.305595	20.576935	0.630298	9.147209
3364.747000	529.094693	236.610442	0.305596	20.576584	0.630300	9.147054
3364.767000	529.094773	236.601181	0.305599	20.575779	0.630305	9.146696
3364.787000	529.094773	236.592544	0.305601	20.575028	0.630310	9.146362
3364.807000	529.094773	236.596062	0.305600	20.575334	0.630308	9.146498
3364.827000	529.094693	236.592979	0.305601	20.575066	0.630309	9.146379
3364.847000	529.094693	236.597939	0.305599	20.575497	0.630307	9.146570
3364.867000	529.094773	236.607211	0.305597	20.576303	0.630302	9.146929
3364.887000	529.094773	236.614925	0.305595	20.576974	0.630298	9.147227
3364.907000	529.094773	236.604098	0.305598	20.576033	0.630304	9.146808
3364.927000	529.094773	236.594923	0.305600	20.575235	0.630308	9.146454
3364.947000	529.094773	236.590605	0.305601	20.574859	0.630311	9.146287
3364.967000	529.094773	236.598555	0.305599	20.575551	0.630307	9.146594
3364.987000	529.094773	236.605769	0.305597	20.576178	0.630303	9.146873
3365.007000	529.094773	236.591337	0.305601	20.574923	0.630310	9.146315
3365.027000	529.094693	236.595542	0.305600	20.575289	0.630308	9.146478
3365.047000	529.094773	236.593630	0.305601	20.575122	0.630309	9.146404
3365.067000	529.094773	236.597780	0.305599	20.575483	0.630307	9.146564
3365.087000	529.094773	236.602904	0.305598	20.575929	0.630304	9.146762
3365.107000	529.094773	236.586149	0.305603	20.574472	0.630313	9.146114
3365.127000	529.094773	236.586030	0.305603	20.574461	0.630313	9.146110
3365.147000	529.094773	236.590782	0.305601	20.574875	0.630311	9.146294
3365.167000	529.094773	236.591100	0.305601	20.574902	0.630310	9.146306
3365.207000	529.094773	236.592080	0.305601	20.574988	0.630310	9.146344
3365.207000	529.094773	236.592560	0.305601	20.575029	0.630310	9.146362
3365.227000	529.094773	236.587302	0.305602	20.574572	0.630312	9.146159
3365.247000	529.094773	236.598400	0.305599	20.575537	0.630307	9.146588
3365.267000	529.094773	236.607232	0.305597	20.576305	0.630302	9.146930
3365.287000	529.094773	236.598907	0.305599	20.575581	0.630306	9.146608
3365.307000	529.094773	236.584483	0.305603	20.574327	0.630314	9.146050
3365.327000	529.094773	236.595235	0.305600	20.575262	0.630308	9.146466
3365.347000	529.094773	236.590362	0.305601	20.574838	0.630311	9.146277
3365.367000	529.094773	236.598538	0.305599	20.575549	0.630307	9.146593
3365.407000	529.094773	236.596578	0.305600	20.575379	0.630308	9.146518
3365.407000	529.094773	236.589787	0.305602	20.574788	0.630311	9.146255
3365.427000	529.094773	236.578243	0.305605	20.573784	0.630317	9.145809
3365.447000	529.094773	236.577975	0.305605	20.573761	0.630317	9.145799
3365.467000	529.094773	236.589365	0.305602	20.574751	0.630311	9.146239
3365.487000	529.094773	236.586900	0.305602	20.574537	0.630312	9.146144
3365.507000	529.094773	236.573790	0.305606	20.573397	0.630319	9.145637
3365.527000	529.094773	236.596153	0.305600	20.575342	0.630308	9.146501
3365.547000	529.094773	236.574840	0.305605	20.573488	0.630319	9.145677
3365.567000	529.094693	236.574563	0.305605	20.573464	0.630319	9.145667
3365.607000	529.094773	236.585496	0.305603	20.574415	0.630313	9.146089
3365.607000	529.094773	236.592884	0.305601	20.575057	0.630309	9.146375
3365.627000	529.094773	236.588849	0.305602	20.574707	0.630311	9.146219
3365.647000	529.094773	236.581697	0.305604	20.574085	0.630315	9.145942
3365.667000	529.094773	236.578685	0.305604	20.573823	0.630317	9.145826
3365.687000	529.094773	236.584863	0.305603	20.574360	0.630314	9.146065
3365.707000	529.094773	236.576395	0.305605	20.573623	0.630318	9.145737
3365.727000	529.094773	236.573512	0.305606	20.573373	0.630319	9.145626
3365.747000	529.094773	236.579087	0.305604	20.573858	0.630316	9.145842
3365.767000	529.094773	236.568471	0.305607	20.572934	0.630322	9.145431
3365.787000	529.094773	236.568691	0.305607	20.572954	0.630322	9.145440
3365.807000	529.094773	236.577769	0.305605	20.573743	0.630317	9.145791
3365.847000	529.094773	236.567632	0.305607	20.572861	0.630322	9.145399
3365.847000	529.094773	236.575518	0.305605	20.573547	0.630318	9.145704
3365.867000	529.094773	236.566429	0.305608	20.572757	0.630323	9.145352
3365.887000	529.094773	236.556370	0.305610	20.571882	0.630328	9.144963
3365.907000	529.094773	236.566588	0.305608	20.572771	0.630323	9.145358
3365.927000	529.094773	236.554150	0.305611	20.571689	0.630329	9.144877
3365.947000	529.094773	236.553662	0.305611	20.571647	0.630329	9.144859
3365.967000	529.094773	236.577019	0.305605	20.573678	0.630317	9.145762
3365.987000	529.094773	236.565925	0.305608	20.572713	0.630323	9.145333
3366.007000	529.094773	236.571341	0.305606	20.573184	0.630320	9.145542
3366.047000	529.094773	236.549392	0.305612	20.571275	0.630331	9.144694
3366.047000	529.094773	236.555433	0.305611	20.571801	0.630328	9.144927
3366.067000	529.094773	236.561721	0.305609	20.572347	0.630325	9.145170
3366.087000	529.094773	236.566517	0.305608	20.572764	0.630323	9.145356
3366.107000	529.094773	236.566234	0.305608	20.572740	0.630323	9.145345
3366.127000	529.094773	236.559515	0.305609	20.572156	0.630326	9.145085
3366.147000	529.094773	236.558763	0.305610	20.572090	0.630327	9.145056
3366.167000	529.094773	236.571266	0.305606	20.573177	0.630320	9.145539
3366.187000	529.094773	236.566522	0.305608	20.572765	0.630323	9.145356
3366.207000	529.094773	236.548263	0.305612	20.571177	0.630332	9.144650
3366.227000	529.094773	236.551569	0.305612	20.571464	0.630330	9.144778
3366.247000	529.094773	236.565883	0.305608	20.572709	0.630323	9.145331
3366.267000	529.094773	236.558915	0.305610	20.572103	0.630327	9.145062
3366.287000	529.094773	236.545174	0.305613	20.570908	0.630334	9.144530
3366.307000	529.094773	236.564151	0.305608	20.572559	0.630324	9.145264
3366.327000	529.094773	236.558807	0.305610	20.572094	0.630327	9.145057
3366.347000	529.094773	236.559497	0.305609	20.572154	0.630326	9.145084
3366.367000	529.094773	236.541839	0.305614	20.570618	0.630335	9.144402
3366.387000	529.094773	236.544323	0.305613	20.570834	0.630334	9.144498
3366.407000	529.094773	236.546990	0.305613	20.571066	0.630333	9.144601
3366.427000	529.094773	236.549710	0.305612	20.571303	0.630331	9.144706
3366.467000	529.094773	236.546402	0.305613	20.571015	0.630333	9.144578
3366.487000	529.094773	236.545650	0.305613	20.570950	0.630333	9.144549
3366.487000	529.094773	236.552236	0.305611	20.571523	0.630330	9.144803
3366.507000	529.094773	236.533763	0.305616	20.569916	0.630339	9.144089
3366.527000	529.094773	236.537281	0.305615	20.570222	0.630338	9.144225
3366.547000	529.094773	236.535972	0.305616	20.570108	0.630338	9.144175
3366.567000	529.094773	236.534378	0.305616	20.569970	0.630339	9.144113
3366.587000	529.094773	236.541417	0.305614	20.570582	0.630336	9.144385
3366.607000	529.094773	236.543870	0.305614	20.570795	0.630334	9.144480
3366.627000	529.094773	236.545360	0.305613	20.570925	0.630334	9.144538
3366.647000	529.094773	236.556837	0.305610	20.571923	0.630328	9.144981
3366.667000	529.094773	236.557462	0.305610	20.571977	0.630327	9.145005
3366.687000	529.094773	236.553147	0.305611	20.571602	0.630330	9.144839
3366.707000	529.094693	236.545343	0.305613	20.570923	0.630333	9.144537
3366.727000	529.094773	236.544204	0.305613	20.570824	0.630334	9.144493
3366.747000	529.094773	236.549952	0.305612	20.571324	0.630331	9.144715
3366.767000	529.094773	236.532466	0.305617	20.569803	0.630340	9.144039
3366.787000	529.094773	236.552723	0.305611	20.571565	0.630330	9.144822
3366.807000	529.094773	236.542180	0.305614	20.570648	0.630335	9.144415
3366.827000	529.094773	236.544833	0.305613	20.570879	0.630334	9.144517
3366.847000	529.094773	236.539143	0.305615	20.570384	0.630337	9.144297
3366.887000	529.094773	236.545884	0.305613	20.570970	0.630333	9.144558
3366.907000	529.094773	236.551083	0.305612	20.571422	0.630331	9.144759
3366.907000	529.094773	236.525627	0.305618	20.569208	0.630344	9.143775
3366.927000	529.094773	236.540774	0.305614	20.570526	0.630336	9.144360
3366.947000	529.094773	236.542968	0.305614	20.570717	0.630335	9.144445
3366.967000	529.094773	236.545675	0.305613	20.570952	0.630333	9.144550
3366.987000	529.094773	236.537024	0.305615	20.570200	0.630338	9.144215
3367.007000	529.094773	236.537627	0.305615	20.570252	0.630337	9.144239
3367.027000	529.094773	236.527480	0.305618	20.569370	0.630343	9.143846
3367.047000	529.094773	236.533191	0.305616	20.569866	0.630340	9.144067
3367.067000	529.094773	236.545462	0.305613	20.570933	0.630333	9.144542
3367.087000	529.094773	236.526499	0.305618	20.569284	0.630343	9.143809
3367.107000	529.094773	236.536393	0.305616	20.570145	0.630338	9.144191
3367.127000	529.094773	236.527293	0.305618	20.569353	0.630343	9.143839
3367.147000	529.094773	236.531639	0.305617	20.569731	0.630340	9.144007
3367.167000	529.094773	236.533341	0.305616	20.569879	0.630340	9.144073
3367.187000	529.094773	236.533947	0.305616	20.569932	0.630339	9.144096
3367.207000	529.094773	236.535049	0.305616	20.570028	0.630339	9.144139
3367.227000	529.094773	236.528850	0.305617	20.569489	0.630342	9.143899
3367.247000	529.094773	236.529162	0.305617	20.569516	0.630342	9.143911
3367.267000	529.094773	236.540499	0.305614	20.570502	0.630336	9.144350
3367.287000	529.094773	236.537130	0.305615	20.570209	0.630338	9.144219
3367.307000	529.094773	236.538205	0.305615	20.570302	0.630337	9.144261
3367.327000	529.094773	236.532769	0.305616	20.569830	0.630340	9.144051
3367.347000	529.094773	236.540612	0.305614	20.570512	0.630336	9.144354
3367.367000	529.094773	236.533216	0.305616	20.569869	0.630340	9.144068
3367.387000	529.094773	236.528479	0.305618	20.569457	0.630342	9.143885
3367.407000	529.094773	236.530241	0.305617	20.569610	0.630341	9.143953
3367.427000	529.094773	236.525830	0.305618	20.569226	0.630343	9.143783
3367.447000	529.094693	236.526888	0.305618	20.569318	0.630343	9.143824
3367.467000	529.094773	236.526414	0.305618	20.569277	0.630343	9.143805
3367.487000	529.094773	236.532350	0.305617	20.569793	0.630340	9.144035
3367.507000	529.094773	236.519406	0.305620	20.568668	0.630347	9.143534
3367.547000	529.094773	236.529507	0.305617	20.569546	0.630342	9.143925
3367.547000	529.094773	236.520246	0.305620	20.568741	0.630346	9.143567
3367.567000	529.094773	236.537060	0.305615	20.570203	0.630338	9.144217
3367.587000	529.094773	236.521885	0.305619	20.568883	0.630345	9.143630
3367.607000	529.094773	236.526046	0.305618	20.569245	0.630343	9.143791
3367.627000	529.094773	236.520334	0.305620	20.568748	0.630346	9.143570
3367.647000	529.094773	236.529597	0.305617	20.569554	0.630342	9.143928
3367.667000	529.094773	236.522398	0.305619	20.568928	0.630345	9.143650
3367.687000	529.094773	236.516852	0.305621	20.568445	0.630348	9.143436
3367.707000	529.094773	236.516082	0.305621	20.568378	0.630348	9.143406
3367.747000	529.094773	236.522201	0.305619	20.568911	0.630345	9.143642
3367.767000	529.094773	236.514630	0.305621	20.568252	0.630349	9.143350
3367.767000	529.094773	236.519385	0.305620	20.568666	0.630347	9.143533
3367.787000	529.094773	236.531433	0.305617	20.569713	0.630341	9.143999
3367.807000	529.094773	236.530444	0.305617	20.569627	0.630341	9.143961
3367.827000	529.094773	236.528226	0.305618	20.569434	0.630342	9.143875
3367.847000	529.094773	236.517818	0.305620	20.568529	0.630347	9.143473
3367.867000	529.094773	236.518044	0.305620	20.568549	0.630347	9.143482
3367.887000	529.094773	236.523907	0.305619	20.569059	0.630344	9.143708
3367.907000	529.094773	236.527171	0.305618	20.569343	0.630343	9.143834
3367.927000	529.094773	236.528686	0.305618	20.569475	0.630342	9.143893
3367.947000	529.094773	236.517803	0.305620	20.568528	0.630347	9.143472
3367.967000	529.094773	236.503275	0.305624	20.567265	0.630355	9.142911
3367.987000	529.094773	236.517749	0.305620	20.568523	0.630348	9.143470
3368.007000	529.094773	236.517423	0.305620	20.568495	0.630348	9.143458
3368.027000	529.094773	236.505819	0.305624	20.567486	0.630354	9.143009
3368.047000	529.094773	236.507098	0.305623	20.567597	0.630353	9.143058
3368.067000	529.094773	236.510608	0.305622	20.567902	0.630351	9.143194
3368.087000	529.094773	236.501204	0.305625	20.567085	0.630356	9.142831
3368.107000	529.094773	236.505898	0.305623	20.567493	0.630354	9.143012
3368.127000	529.094773	236.513368	0.305622	20.568142	0.630350	9.143301
3368.147000	529.094693	236.509961	0.305622	20.567846	0.630351	9.143169
3368.187000	529.094773	236.495166	0.305626	20.566560	0.630359	9.142597
3368.187000	529.094773	236.490407	0.305628	20.566146	0.630361	9.142413
3368.207000	529.094773	236.482445	0.305630	20.565453	0.630365	9.142105
3368.227000	529.094773	236.487645	0.305628	20.565905	0.630363	9.142306
3368.247000	529.094773	236.484960	0.305629	20.565672	0.630364	9.142203
3368.267000	529.094693	236.485974	0.305629	20.565760	0.630364	9.142242
3368.287000	529.094773	236.485145	0.305629	20.565688	0.630364	9.142210
3368.307000	529.094773	236.477836	0.305631	20.565052	0.630368	9.141927
3368.327000	529.094773	236.484971	0.305629	20.565673	0.630364	9.142203
3368.347000	529.094773	236.493637	0.305627	20.566427	0.630360	9.142538
3368.387000	529.094773	236.489828	0.305628	20.566095	0.630362	9.142391
3368.407000	529.094693	236.487564	0.305628	20.565898	0.630363	9.142303
3368.407000	529.094693	236.500481	0.305625	20.567022	0.630356	9.142803
3368.427000	529.094773	236.497844	0.305626	20.566792	0.630358	9.142701
3368.447000	529.094773	236.493207	0.305627	20.566389	0.630360	9.142521
3368.467000	529.094773	236.498575	0.305625	20.566856	0.630357	9.142729
3368.487000	529.094773	236.498918	0.305625	20.566886	0.630357	9.142742
3368.507000	529.094773	236.494541	0.305626	20.566505	0.630359	9.142573
3368.527000	529.094773	236.480571	0.305630	20.565290	0.630366	9.142033
3368.547000	529.094773	236.488723	0.305628	20.565999	0.630362	9.142348
3368.567000	529.094773	236.486568	0.305629	20.565812	0.630363	9.142265
3368.607000	529.094693	236.488749	0.305628	20.566001	0.630362	9.142349
3368.607000	529.094693	236.487477	0.305628	20.565891	0.630363	9.142300
3368.627000	529.094773	236.485846	0.305629	20.565749	0.630364	9.142237
3368.647000	529.094773	236.487206	0.305628	20.565867	0.630363	9.142290
3368.667000	529.094773	236.497564	0.305626	20.566768	0.630358	9.142690
3368.687000	529.094773	236.475967	0.305631	20.564890	0.630369	9.141855
3368.707000	529.094773	236.479897	0.305630	20.565232	0.630367	9.142007
3368.727000	529.094773	236.470091	0.305633	20.564379	0.630372	9.141628
3368.747000	529.094773	236.470768	0.305633	20.564438	0.630371	9.141654
3368.767000	529.094693	236.470389	0.305633	20.564405	0.630371	9.141639
3368.787000	529.094773	236.466264	0.305634	20.564046	0.630374	9.141480
3368.827000	529.094773	236.452337	0.305637	20.562835	0.630381	9.140942
3368.827000	529.094773	236.467118	0.305634	20.564120	0.630373	9.141513
3368.847000	529.094693	236.453807	0.305637	20.562963	0.630380	9.140998
3368.867000	529.094773	236.456460	0.305636	20.563193	0.630379	9.141101
3368.887000	529.094773	236.461483	0.305635	20.563630	0.630376	9.141295
3368.907000	529.094693	236.451594	0.305638	20.562770	0.630381	9.140913
3368.927000	529.094773	236.455061	0.305637	20.563072	0.630379	9.141047
3368.947000	529.094773	236.459676	0.305636	20.563473	0.630377	9.141225
3368.967000	529.094773	236.457924	0.305636	20.563321	0.630378	9.141157
3368.987000	529.094773	236.461433	0.305635	20.563626	0.630376	9.141293
3369.007000	529.094773	236.465202	0.305634	20.563954	0.630374	9.141439
3369.027000	529.094773	236.470386	0.305633	20.564404	0.630372	9.141639
3369.047000	529.094693	236.467697	0.305633	20.564171	0.630373	9.141535
3369.067000	529.094773	236.472420	0.305632	20.564581	0.630370	9.141718
3369.087000	529.094773	236.457780	0.305636	20.563308	0.630378	9.141152
3369.107000	529.094693	236.475139	0.305631	20.564818	0.630369	9.141823
3369.127000	529.094693	236.459296	0.305636	20.563440	0.630377	9.141211
3369.147000	529.094773	236.455380	0.305637	20.563100	0.630379	9.141059
3369.167000	529.094773	236.456172	0.305636	20.563168	0.630379	9.141090
3369.187000	529.094773	236.457927	0.305636	20.563321	0.630378	9.141158
3369.207000	529.094773	236.459445	0.305636	20.563453	0.630377	9.141216
3369.227000	529.094773	236.453289	0.305637	20.562918	0.630380	9.140978
3369.247000	529.094693	236.448991	0.305638	20.562544	0.630382	9.140812
3369.267000	529.094773	236.445350	0.305639	20.562227	0.630384	9.140671
3369.287000	529.094773	236.452214	0.305638	20.562824	0.630381	9.140937
3369.307000	529.094693	236.440598	0.305640	20.561814	0.630386	9.140488
3369.327000	529.094773	236.446413	0.305639	20.562320	0.630384	9.140712
3369.347000	529.094693	236.463040	0.305635	20.563766	0.630375	9.141355
3369.367000	529.094773	236.445662	0.305639	20.562254	0.630384	9.140683
3369.387000	529.094773	236.435159	0.305642	20.561341	0.630389	9.140277
3369.407000	529.094773	236.441314	0.305640	20.561876	0.630386	9.140515
3369.427000	529.094773	236.447458	0.305639	20.562411	0.630383	9.140753
3369.447000	529.094773	236.432200	0.305643	20.561084	0.630391	9.140163
3369.467000	529.094773	236.459515	0.305636	20.563459	0.630377	9.141219
3369.487000	529.094773	236.442216	0.305640	20.561955	0.630386	9.140550
3369.507000	529.094773	236.441254	0.305640	20.561871	0.630386	9.140513
3369.527000	529.094773	236.430681	0.305643	20.560952	0.630392	9.140104
3369.547000	529.094773	236.437319	0.305641	20.561529	0.630388	9.140361
3369.567000	529.094773	236.427150	0.305644	20.560645	0.630393	9.139968
3369.587000	529.094693	236.435654	0.305642	20.561384	0.630389	9.140297
3369.607000	529.094773	236.437191	0.305641	20.561518	0.630388	9.140356
3369.627000	529.094773	236.435622	0.305642	20.561381	0.630389	9.140295
3369.667000	529.094773	236.444949	0.305639	20.562192	0.630384	9.140656
3369.687000	529.094773	236.434277	0.305642	20.561264	0.630390	9.140243
3369.687000	529.094773	236.435416	0.305642	20.561363	0.630389	9.140287
3369.707000	529.094773	236.437180	0.305641	20.561517	0.630388	9.140356
3369.727000	529.094773	236.441365	0.305640	20.561881	0.630386	9.140517
3369.747000	529.094773	236.417816	0.305646	20.559833	0.630398	9.139607
3369.767000	529.094693	236.431501	0.305643	20.561023	0.630391	9.140136
3369.787000	529.094773	236.426056	0.305644	20.560549	0.630394	9.139926
3369.807000	529.094773	236.432397	0.305643	20.561101	0.630391	9.140171
3369.827000	529.094773	236.428461	0.305644	20.560759	0.630393	9.140018
3369.847000	529.094773	236.427425	0.305644	20.560668	0.630393	9.139978
3369.867000	529.094773	236.432680	0.305643	20.561125	0.630391	9.140182
3369.887000	529.094693	236.424127	0.305645	20.560382	0.630395	9.139851
3369.907000	529.094773	236.424020	0.305645	20.560372	0.630395	9.139847
3369.927000	529.094773	236.433698	0.305642	20.561214	0.630390	9.140221
3369.947000	529.094773	236.426374	0.305644	20.560577	0.630394	9.139938
3369.967000	529.094773	236.419094	0.305646	20.559944	0.630398	9.139656
3369.987000	529.094773	236.425137	0.305645	20.560470	0.630394	9.139890
3370.007000	529.094773	236.425574	0.305644	20.560507	0.630394	9.139907
3370.027000	529.094773	236.415084	0.305647	20.559595	0.630400	9.139501
3370.047000	529.094773	236.417608	0.305647	20.559815	0.630398	9.139599
3370.067000	529.094693	236.428547	0.305644	20.560766	0.630393	9.140022
3370.107000	529.094773	236.434962	0.305642	20.561324	0.630389	9.140270
3370.107000	529.094773	236.422701	0.305645	20.560258	0.630396	9.139796
3370.127000	529.094773	236.426118	0.305644	20.560555	0.630394	9.139928
3370.147000	529.094773	236.417300	0.305647	20.559788	0.630398	9.139587
3370.167000	529.094773	236.411083	0.305648	20.559247	0.630402	9.139347
3370.187000	529.094773	236.410520	0.305648	20.559198	0.630402	9.139325
3370.207000	529.094773	236.415236	0.305647	20.559608	0.630399	9.139507
3370.227000	529.094773	236.422697	0.305645	20.560257	0.630396	9.139796
3370.247000	529.094773	236.415557	0.305647	20.559636	0.630399	9.139520
3370.267000	529.094773	236.409143	0.305649	20.559079	0.630403	9.139272
3370.307000	529.094773	236.415619	0.305647	20.559642	0.630399	9.139522
3370.327000	529.094773	236.416967	0.305647	20.559759	0.630399	9.139574
3370.327000	529.094773	236.411574	0.305648	20.559290	0.630401	9.139366
3370.347000	529.094773	236.407347	0.305649	20.558922	0.630403	9.139202
3370.367000	529.094773	236.410257	0.305648	20.559175	0.630402	9.139315
3370.387000	529.094773	236.401538	0.305651	20.558417	0.630406	9.138978
3370.407000	529.094773	236.413167	0.305648	20.559429	0.630401	9.139427
3370.427000	529.094773	236.420410	0.305646	20.560058	0.630397	9.139707
3370.447000	529.094773	236.424042	0.305645	20.560374	0.630395	9.139848
3370.467000	529.094773	236.410461	0.305648	20.559193	0.630402	9.139323
3370.487000	529.094773	236.409846	0.305649	20.559140	0.630402	9.139299
3370.507000	529.094773	236.407667	0.305649	20.558950	0.630403	9.139215
3370.527000	529.094773	236.416251	0.305647	20.559697	0.630399	9.139546
3370.547000	529.094773	236.406076	0.305650	20.558812	0.630404	9.139153
3370.567000	529.094773	236.398559	0.305652	20.558158	0.630408	9.138863
3370.587000	529.094773	236.411826	0.305648	20.559312	0.630401	9.139375
3370.607000	529.094773	236.409291	0.305649	20.559091	0.630402	9.139277
3370.627000	529.094773	236.400446	0.305651	20.558322	0.630407	9.138935
3370.647000	529.094773	236.400566	0.305651	20.558333	0.630407	9.138940
3370.667000	529.094773	236.397174	0.305652	20.558038	0.630409	9.138809
3370.687000	529.094773	236.389232	0.305654	20.557347	0.630413	9.138502
3370.707000	529.094773	236.397844	0.305652	20.558096	0.630408	9.138835
3370.747000	529.094773	236.409133	0.305649	20.559078	0.630403	9.139271
3370.747000	529.094773	236.391444	0.305653	20.557539	0.630412	9.138587
3370.767000	529.094773	236.402692	0.305650	20.558518	0.630406	9.139022
3370.787000	529.094773	236.387237	0.305654	20.557174	0.630414	9.138425
3370.807000	529.094773	236.394204	0.305653	20.557779	0.630410	9.138694
3370.827000	529.094773	236.399688	0.305651	20.558256	0.630407	9.138906
3370.847000	529.094773	236.389310	0.305654	20.557354	0.630413	9.138505
3370.867000	529.094773	236.376424	0.305657	20.556233	0.630419	9.138007
3370.887000	529.094773	236.384568	0.305655	20.556941	0.630415	9.138322
3370.907000	529.094773	236.386668	0.305655	20.557124	0.630414	9.138403
3370.927000	529.094773	236.382048	0.305656	20.556722	0.630416	9.138224
3370.947000	529.094773	236.384645	0.305655	20.556948	0.630415	9.138325
3370.967000	529.094773	236.394624	0.305653	20.557816	0.630410	9.138710
3370.987000	529.094773	236.383481	0.305655	20.556847	0.630416	9.138280
3371.007000	529.094773	236.387245	0.305654	20.557174	0.630414	9.138425
3371.027000	529.094773	236.387617	0.305654	20.557207	0.630413	9.138439
3371.047000	529.094773	236.379784	0.305656	20.556525	0.630417	9.138137
3371.067000	529.094773	236.395154	0.305652	20.557862	0.630410	9.138731
3371.087000	529.094773	236.384735	0.305655	20.556956	0.630415	9.138328
3371.107000	529.094773	236.399304	0.305651	20.558223	0.630408	9.138891
3371.127000	529.094773	236.398141	0.305652	20.558122	0.630408	9.138846
3371.167000	529.094773	236.402116	0.305651	20.558467	0.630406	9.139000
3371.167000	529.094773	236.393957	0.305653	20.557758	0.630410	9.138685
3371.187000	529.094773	236.391976	0.305653	20.557586	0.630411	9.138608
3371.207000	529.094773	236.387675	0.305654	20.557212	0.630413	9.138442
3371.227000	529.094773	236.384771	0.305655	20.556959	0.630415	9.138330
3371.247000	529.094773	236.387798	0.305654	20.557222	0.630413	9.138447
3371.267000	529.094773	236.387915	0.305654	20.557232	0.630413	9.138451
3371.287000	529.094773	236.396449	0.305652	20.557975	0.630409	9.138781
3371.307000	529.094773	236.403729	0.305650	20.558608	0.630405	9.139062
3371.327000	529.094773	236.388198	0.305654	20.557257	0.630413	9.138462
3371.347000	529.094773	236.397369	0.305652	20.558055	0.630409	9.138817
3371.367000	529.094773	236.380474	0.305656	20.556585	0.630417	9.138163
3371.387000	529.094773	236.377548	0.305657	20.556331	0.630419	9.138050
3371.407000	529.094693	236.394362	0.305653	20.557793	0.630410	9.138700
3371.427000	529.094773	236.390072	0.305654	20.557420	0.630412	9.138534
3371.447000	529.094773	236.386352	0.305655	20.557097	0.630414	9.138391
3371.467000	529.094773	236.381914	0.305656	20.556711	0.630416	9.138219
3371.487000	529.094773	236.385475	0.305655	20.557020	0.630415	9.138357
3371.507000	529.094773	236.375143	0.305658	20.556122	0.630420	9.137957
3371.527000	529.094773	236.371567	0.305659	20.555811	0.630422	9.137819
3371.547000	529.094773	236.378076	0.305657	20.556377	0.630418	9.138071
3371.567000	529.094693	236.379162	0.305657	20.556471	0.630418	9.138113
3371.607000	529.094773	236.375213	0.305658	20.556128	0.630420	9.137960
3371.607000	529.094773	236.384387	0.305655	20.556926	0.630415	9.138315
3371.627000	529.094773	236.369884	0.305659	20.555664	0.630422	9.137754
3371.647000	529.094773	236.368325	0.305659	20.555529	0.630423	9.137694
3371.667000	529.094773	236.373339	0.305658	20.555965	0.630421	9.137888
3371.687000	529.094773	236.373224	0.305658	20.555955	0.630421	9.137883
3371.707000	529.094773	236.383085	0.305656	20.556813	0.630416	9.138264
3371.727000	529.094693	236.373318	0.305658	20.555963	0.630421	9.137887
3371.747000	529.094773	236.378716	0.305657	20.556433	0.630418	9.138095
3371.767000	529.094773	236.366891	0.305660	20.555404	0.630424	9.137638
3371.787000	529.094773	236.375274	0.305658	20.556133	0.630420	9.137962
[truncated: 1,002 more rows]
