# Supplementary material for: Stress relaxation in the presence of sudden strain bursts: Methodology and stress relaxation data of microcast aluminium microwires
Source: Data Brief. 2018 Nov 14;21:2134–41. doi: 10.1016/j.dib.2018.11.047 (PMC6265499; doi:10.1016/j.dib.2018.11.047)
Supplement: Supplementary file 2 — Supplementary material [file mmc2.zip › Data in brief/As-cast/Al4N/Al_100_r_1/Stress relax txt files/Al_100_relax_1_Relaxcycle0028.txt]

Time[s]	Motordispl[�m]	Force[mN]	EngStrain	EngStress[MPa]	Shearstrain	Shearstress [MPa]
3431.643000	541.032021	244.701737	0.311772	21.280236	0.642265	9.459853
3431.683000	541.032183	244.696982	0.311773	21.279822	0.642267	9.459669
3431.703000	541.032102	244.663701	0.311782	21.276928	0.642284	9.458382
3431.723000	541.032102	244.676044	0.311778	21.278001	0.642278	9.458859
3431.743000	541.032183	244.658494	0.311783	21.276475	0.642287	9.458181
3431.763000	541.032263	244.657360	0.311783	21.276376	0.642287	9.458137
3431.763000	541.032263	244.643133	0.311787	21.275139	0.642295	9.457587
3431.783000	541.032263	244.650234	0.311785	21.275757	0.642291	9.457862
3431.803000	541.032183	244.632661	0.311790	21.274228	0.642300	9.457182
3431.823000	541.032263	244.625021	0.311792	21.273564	0.642304	9.456887
3431.843000	541.032263	244.619902	0.311793	21.273119	0.642306	9.456689
3431.863000	541.032263	244.592834	0.311800	21.270765	0.642320	9.455643
3431.883000	541.032263	244.595221	0.311800	21.270972	0.642319	9.455735
3431.903000	541.032263	244.590083	0.311801	21.270526	0.642321	9.455536
3431.943000	541.032344	244.577167	0.311804	21.269402	0.642328	9.455037
3431.963000	541.032263	244.556505	0.311810	21.267606	0.642338	9.454238
3431.963000	541.032263	244.510300	0.311822	21.263587	0.642362	9.452452
3431.983000	541.032263	244.453722	0.311836	21.258667	0.642390	9.450265
3432.003000	541.032263	244.417151	0.311846	21.255487	0.642409	9.448851
3432.023000	541.032344	244.370189	0.311858	21.251403	0.642433	9.447035
3432.043000	541.032263	244.339876	0.311866	21.248767	0.642448	9.445864
3432.063000	541.032263	244.319095	0.311872	21.246959	0.642459	9.445060
3432.083000	541.032263	244.304259	0.311876	21.245669	0.642466	9.444487
3432.103000	541.032344	244.305381	0.311875	21.245767	0.642466	9.444530
3432.123000	541.032263	244.280595	0.311882	21.243611	0.642478	9.443572
3432.163000	541.032263	244.250281	0.311890	21.240975	0.642493	9.442400
3432.183000	541.032263	244.207236	0.311901	21.237232	0.642515	9.440736
3432.183000	541.032263	244.193402	0.311905	21.236029	0.642522	9.440201
3432.203000	541.032344	244.181045	0.311908	21.234954	0.642528	9.439723
3432.223000	541.032263	244.166418	0.311912	21.233682	0.642536	9.439158
3432.243000	541.032344	244.158393	0.311914	21.232984	0.642540	9.438848
3432.263000	541.032344	244.149166	0.311916	21.232182	0.642545	9.438491
3432.283000	541.032344	244.097159	0.311930	21.227659	0.642571	9.436480
3432.303000	541.032263	244.075435	0.311935	21.225770	0.642582	9.435641
3432.323000	541.032263	244.062831	0.311939	21.224674	0.642588	9.435153
3432.363000	541.032263	244.055380	0.311941	21.224026	0.642592	9.434865
3432.383000	541.032344	244.050294	0.311942	21.223583	0.642595	9.434669
3432.403000	541.032344	244.029144	0.311947	21.221744	0.642605	9.433851
3432.403000	541.032344	244.003733	0.311954	21.219534	0.642618	9.432869
3432.423000	541.032344	244.002172	0.311955	21.219399	0.642619	9.432808
3432.443000	541.032344	243.984959	0.311959	21.217902	0.642628	9.432143
3432.463000	541.032263	243.995673	0.311956	21.218833	0.642622	9.432557
3432.483000	541.032344	243.992355	0.311957	21.218545	0.642624	9.432429
3432.503000	541.032263	243.972771	0.311962	21.216842	0.642634	9.431672
3432.523000	541.032263	243.973108	0.311962	21.216871	0.642634	9.431685
3432.543000	541.032344	243.962354	0.311965	21.215936	0.642639	9.431269
3432.563000	541.032344	243.961452	0.311965	21.215857	0.642640	9.431234
3432.603000	541.032344	243.958301	0.311966	21.215583	0.642641	9.431112
3432.603000	541.032344	243.934624	0.311972	21.213524	0.642653	9.430197
3432.623000	541.032263	243.931836	0.311973	21.213282	0.642654	9.430089
3432.643000	541.032344	243.921079	0.311976	21.212346	0.642660	9.429673
3432.663000	541.032344	243.909979	0.311979	21.211381	0.642666	9.429244
3432.683000	541.032344	243.913635	0.311978	21.211699	0.642664	9.429386
3432.703000	541.032344	243.897571	0.311982	21.210302	0.642672	9.428765
3432.723000	541.032344	243.899757	0.311981	21.210492	0.642671	9.428849
3432.763000	541.032344	243.895920	0.311982	21.210159	0.642673	9.428701
3432.763000	541.032344	243.888105	0.311984	21.209479	0.642677	9.428399
3432.803000	541.032344	243.887163	0.311985	21.209397	0.642677	9.428362
3432.823000	541.032344	243.877547	0.311987	21.208561	0.642682	9.427991
3432.823000	541.032344	243.856679	0.311993	21.206746	0.642693	9.427184
3432.843000	541.032344	243.857411	0.311992	21.206810	0.642692	9.427212
3432.863000	541.032263	243.857408	0.311992	21.206809	0.642692	9.427212
3432.883000	541.032344	243.855638	0.311993	21.206655	0.642693	9.427144
3432.903000	541.032263	243.856679	0.311993	21.206746	0.642692	9.427184
3432.923000	541.032344	243.857793	0.311992	21.206843	0.642692	9.427227
3432.943000	541.032344	243.837454	0.311998	21.205074	0.642702	9.426441
3432.963000	541.032344	243.837579	0.311998	21.205085	0.642702	9.426445
3433.003000	541.032344	243.831426	0.311999	21.204550	0.642705	9.426208
3433.003000	541.032344	243.824262	0.312001	21.203927	0.642709	9.425931
3433.043000	541.032344	243.827430	0.312000	21.204202	0.642707	9.426053
3433.043000	541.032344	243.810510	0.312005	21.202731	0.642716	9.425399
3433.063000	541.032344	243.815408	0.312003	21.203157	0.642713	9.425588
3433.083000	541.032263	243.810897	0.312004	21.202765	0.642716	9.425414
3433.103000	541.032344	243.810245	0.312005	21.202708	0.642716	9.425389
3433.123000	541.032344	243.793383	0.312009	21.201241	0.642725	9.424737
3433.143000	541.032344	243.783694	0.312012	21.200399	0.642729	9.424362
3433.163000	541.032263	243.782389	0.312012	21.200285	0.642730	9.424312
3433.183000	541.032344	243.784912	0.312011	21.200505	0.642729	9.424409
3433.223000	541.032344	243.781311	0.312012	21.200192	0.642731	9.424270
3433.243000	541.032344	243.781411	0.312012	21.200200	0.642731	9.424274
3433.243000	541.032344	243.760602	0.312018	21.198391	0.642741	9.423470
3433.263000	541.032344	243.756200	0.312019	21.198008	0.642743	9.423299
3433.283000	541.032344	243.748868	0.312021	21.197370	0.642747	9.423016
3433.303000	541.032344	243.730825	0.312025	21.195801	0.642756	9.422318
3433.323000	541.032344	243.732276	0.312025	21.195927	0.642755	9.422375
3433.343000	541.032344	243.731432	0.312025	21.195854	0.642756	9.422342
3433.363000	541.032344	243.726584	0.312027	21.195432	0.642758	9.422154
3433.383000	541.032344	243.709174	0.312031	21.193918	0.642767	9.421481
3433.423000	541.032344	243.716015	0.312029	21.194513	0.642764	9.421746
3433.443000	541.032263	243.703245	0.312033	21.193403	0.642770	9.421252
3433.463000	541.032344	243.697889	0.312034	21.192937	0.642773	9.421045
3433.463000	541.032344	243.696652	0.312034	21.192829	0.642774	9.420997
3433.483000	541.032344	243.696714	0.312034	21.192835	0.642773	9.421000
3433.503000	541.032263	243.686373	0.312037	21.191935	0.642779	9.420600
3433.523000	541.032344	243.682203	0.312038	21.191573	0.642781	9.420439
3433.543000	541.032344	243.679924	0.312039	21.191375	0.642782	9.420351
3433.563000	541.032344	243.656736	0.312045	21.189358	0.642794	9.419454
3433.583000	541.032263	243.667379	0.312042	21.190284	0.642788	9.419866
3433.623000	541.032344	243.666123	0.312042	21.190174	0.642789	9.419817
3433.623000	541.032344	243.668967	0.312042	21.190422	0.642788	9.419927
3433.663000	541.032344	243.654471	0.312045	21.189161	0.642795	9.419367
3433.683000	541.032344	243.644068	0.312048	21.188256	0.642800	9.418965
3433.683000	541.032344	243.637496	0.312050	21.187685	0.642803	9.418710
3433.703000	541.032344	243.639773	0.312049	21.187883	0.642802	9.418798
3433.723000	541.032344	243.632966	0.312051	21.187291	0.642806	9.418535
3433.743000	541.032344	243.631302	0.312051	21.187146	0.642807	9.418471
3433.763000	541.032263	243.631360	0.312051	21.187151	0.642806	9.418473
3433.783000	541.032263	243.610259	0.312057	21.185316	0.642817	9.417658
3433.823000	541.032344	243.619089	0.312055	21.186084	0.642813	9.417999
3433.823000	541.032344	243.622158	0.312054	21.186351	0.642811	9.418118
3433.843000	541.032344	243.611151	0.312057	21.185394	0.642817	9.417692
3433.883000	541.032344	243.605381	0.312058	21.184892	0.642820	9.417469
3433.883000	541.032344	243.599716	0.312060	21.184399	0.642823	9.417250
3433.903000	541.032344	243.588023	0.312063	21.183383	0.642828	9.416798
3433.923000	541.032344	243.585515	0.312063	21.183164	0.642830	9.416701
3433.943000	541.032344	243.579934	0.312065	21.182679	0.642833	9.416485
3433.963000	541.032344	243.574144	0.312066	21.182176	0.642835	9.416261
3433.983000	541.032344	243.592236	0.312062	21.183749	0.642826	9.416961
3434.023000	541.032344	243.577409	0.312066	21.182459	0.642834	9.416388
3434.023000	541.032344	243.581907	0.312064	21.182851	0.642832	9.416561
3434.063000	541.032263	243.569988	0.312067	21.181814	0.642837	9.416101
3434.083000	541.032344	243.566438	0.312068	21.181505	0.642839	9.415963
3434.103000	541.032344	243.563883	0.312069	21.181283	0.642841	9.415865
3434.103000	541.032344	243.541232	0.312075	21.179313	0.642852	9.414989
3434.123000	541.032344	243.556756	0.312071	21.180663	0.642844	9.415589
3434.143000	541.032263	243.542602	0.312075	21.179433	0.642851	9.415042
3434.163000	541.032263	243.537425	0.312076	21.178982	0.642854	9.414842
3434.183000	541.032263	243.548053	0.312073	21.179907	0.642849	9.415253
3434.203000	541.032344	243.533770	0.312077	21.178664	0.642856	9.414701
3434.243000	541.032344	243.521076	0.312080	21.177561	0.642862	9.414210
3434.243000	541.032344	243.517512	0.312081	21.177251	0.642864	9.414072
3434.283000	541.032344	243.523254	0.312080	21.177750	0.642861	9.414294
3434.303000	541.032344	243.531247	0.312078	21.178445	0.642857	9.414603
3434.323000	541.032344	243.528031	0.312078	21.178165	0.642859	9.414479
3434.323000	541.032344	243.528001	0.312078	21.178163	0.642859	9.414478
3434.343000	541.032263	243.525611	0.312079	21.177955	0.642860	9.414385
3434.363000	541.032344	243.526536	0.312079	21.178035	0.642860	9.414421
3434.383000	541.032344	243.527060	0.312079	21.178081	0.642859	9.414441
3434.403000	541.032263	243.509995	0.312083	21.176597	0.642868	9.413781
3434.423000	541.032344	243.507310	0.312084	21.176363	0.642869	9.413678
3434.443000	541.032344	243.526129	0.312079	21.178000	0.642860	9.414405
3434.463000	541.032344	243.514531	0.312082	21.176991	0.642866	9.413957
3434.503000	541.032344	243.505741	0.312084	21.176227	0.642870	9.413617
3434.523000	541.032344	243.508095	0.312084	21.176432	0.642869	9.413708
3434.523000	541.032344	243.515029	0.312082	21.177035	0.642865	9.413976
3434.543000	541.032344	243.498676	0.312086	21.175613	0.642874	9.413344
3434.563000	541.032344	243.496572	0.312087	21.175430	0.642875	9.413263
3434.583000	541.032344	243.483319	0.312090	21.174277	0.642881	9.412750
3434.603000	541.032263	243.481747	0.312090	21.174140	0.642882	9.412689
3434.623000	541.032344	243.482280	0.312090	21.174187	0.642882	9.412710
3434.643000	541.032344	243.474668	0.312092	21.173525	0.642886	9.412416
3434.683000	541.032344	243.472872	0.312093	21.173369	0.642887	9.412346
3434.703000	541.032263	243.485478	0.312090	21.174465	0.642880	9.412834
3434.723000	541.032263	243.464897	0.312095	21.172675	0.642891	9.412038
3434.743000	541.032344	243.459674	0.312096	21.172221	0.642893	9.411836
3434.743000	541.032344	243.459216	0.312096	21.172181	0.642894	9.411818
3434.763000	541.032263	243.456398	0.312097	21.171936	0.642895	9.411709
3434.783000	541.032344	243.463085	0.312095	21.172517	0.642892	9.411968
3434.803000	541.032344	243.454169	0.312098	21.171742	0.642896	9.411623
3434.823000	541.032344	243.438652	0.312102	21.170393	0.642904	9.411023
3434.843000	541.032344	243.426996	0.312105	21.169379	0.642910	9.410573
3434.863000	541.032344	243.434513	0.312103	21.170033	0.642906	9.410863
3434.903000	541.032344	243.447376	0.312100	21.171151	0.642900	9.411361
3434.923000	541.032344	243.445704	0.312100	21.171006	0.642900	9.411296
3434.943000	541.032344	243.415342	0.312108	21.168365	0.642916	9.410122
3434.963000	541.032344	243.408664	0.312110	21.167785	0.642919	9.409864
3434.963000	541.032344	243.421361	0.312106	21.168889	0.642913	9.410355
3434.983000	541.032344	243.433716	0.312103	21.169963	0.642907	9.410833
3435.003000	541.032344	243.412633	0.312109	21.168130	0.642917	9.410018
3435.023000	541.032344	243.406868	0.312110	21.167629	0.642920	9.409795
3435.043000	541.032344	243.409337	0.312109	21.167843	0.642919	9.409890
3435.063000	541.032344	243.425750	0.312105	21.169271	0.642911	9.410525
3435.103000	541.032344	243.415077	0.312108	21.168342	0.642916	9.410112
3435.123000	541.032263	243.421687	0.312106	21.168917	0.642912	9.410368
3435.143000	541.032344	243.412541	0.312109	21.168122	0.642917	9.410014
3435.163000	541.032344	243.407759	0.312110	21.167706	0.642920	9.409829
3435.163000	541.032344	243.413774	0.312108	21.168229	0.642917	9.410062
3435.183000	541.032263	243.391730	0.312114	21.166312	0.642928	9.409209
3435.203000	541.032344	243.382266	0.312117	21.165489	0.642933	9.408844
3435.223000	541.032344	243.382484	0.312116	21.165508	0.642932	9.408852
3435.243000	541.032344	243.384891	0.312116	21.165717	0.642931	9.408945
3435.263000	541.032263	243.382158	0.312117	21.165480	0.642932	9.408839
3435.283000	541.032344	243.381820	0.312117	21.165450	0.642933	9.408826
3435.303000	541.032263	243.370654	0.312120	21.164479	0.642938	9.408395
3435.323000	541.032344	243.366044	0.312121	21.164078	0.642941	9.408216
3435.363000	541.032344	243.364133	0.312121	21.163912	0.642942	9.408143
3435.383000	541.032344	243.353821	0.312124	21.163015	0.642947	9.407744
3435.383000	541.032344	243.357551	0.312123	21.163340	0.642945	9.407888
3435.403000	541.032344	243.347530	0.312126	21.162468	0.642950	9.407501
3435.423000	541.032344	243.344452	0.312126	21.162201	0.642952	9.407382
3435.443000	541.032344	243.341910	0.312127	21.161980	0.642953	9.407283
3435.463000	541.032263	243.347009	0.312126	21.162423	0.642950	9.407481
3435.483000	541.032344	243.327265	0.312131	21.160706	0.642960	9.406717
3435.503000	541.032344	243.329406	0.312130	21.160892	0.642959	9.406800
3435.543000	541.032344	243.335221	0.312129	21.161398	0.642956	9.407025
3435.563000	541.032344	243.330026	0.312130	21.160946	0.642959	9.406824
3435.583000	541.032344	243.317787	0.312133	21.159882	0.642965	9.406351
3435.603000	541.032344	243.317050	0.312134	21.159818	0.642966	9.406322
3435.603000	541.032344	243.318859	0.312133	21.159975	0.642965	9.406392
3435.623000	541.032344	243.309925	0.312135	21.159198	0.642969	9.406047
3435.643000	541.032344	243.302972	0.312137	21.158593	0.642973	9.405778
3435.663000	541.032344	243.293537	0.312140	21.157773	0.642977	9.405413
3435.683000	541.032344	243.294324	0.312140	21.157841	0.642977	9.405444
3435.703000	541.032344	243.284739	0.312142	21.157008	0.642982	9.405073
3435.723000	541.032344	243.286036	0.312142	21.157121	0.642981	9.405123
3435.743000	541.032344	243.290355	0.312141	21.157496	0.642979	9.405290
3435.783000	541.032344	243.277888	0.312144	21.156412	0.642985	9.404808
3435.803000	541.032344	243.281813	0.312143	21.156753	0.642983	9.404960
3435.803000	541.032344	243.291225	0.312140	21.157572	0.642979	9.405324
3435.823000	541.032344	243.278301	0.312144	21.156448	0.642985	9.404824
3435.843000	541.032263	243.268314	0.312146	21.155579	0.642990	9.404438
3435.863000	541.032263	243.270938	0.312146	21.155808	0.642989	9.404540
3435.883000	541.032344	243.276066	0.312144	21.156253	0.642986	9.404738
3435.903000	541.032344	243.263217	0.312148	21.155136	0.642993	9.404241
3435.923000	541.032263	243.261892	0.312148	21.155021	0.642993	9.404190
3435.963000	541.032263	243.259959	0.312148	21.154853	0.642994	9.404115
3435.983000	541.032263	243.267660	0.312146	21.155523	0.642990	9.404413
3436.003000	541.032344	243.245216	0.312152	21.153571	0.643002	9.403545
3436.023000	541.032263	243.238295	0.312154	21.152969	0.643005	9.403278
3436.023000	541.032263	243.238434	0.312154	21.152981	0.643005	9.403283
3436.043000	541.032344	243.251337	0.312151	21.154103	0.642999	9.403782
3436.063000	541.032344	243.228296	0.312157	21.152099	0.643010	9.402891
3436.083000	541.032344	243.234792	0.312155	21.152664	0.643007	9.403142
3436.103000	541.032344	243.237814	0.312154	21.152927	0.643006	9.403259
3436.123000	541.032344	243.229193	0.312157	21.152177	0.643010	9.402926
3436.143000	541.032344	243.230504	0.312156	21.152291	0.643009	9.402977
3436.163000	541.032344	243.234082	0.312155	21.152602	0.643007	9.403115
3436.203000	541.032344	243.232707	0.312156	21.152483	0.643008	9.403062
3436.223000	541.032344	243.225943	0.312157	21.151895	0.643012	9.402800
3436.243000	541.032344	243.222446	0.312158	21.151591	0.643013	9.402665
3436.243000	541.032344	243.223335	0.312158	21.151668	0.643013	9.402700
3436.263000	541.032263	243.219542	0.312159	21.151338	0.643015	9.402553
3436.283000	541.032344	243.211188	0.312161	21.150611	0.643019	9.402230
3436.303000	541.032344	243.212013	0.312161	21.150683	0.643019	9.402262
3436.323000	541.032344	243.208875	0.312162	21.150410	0.643020	9.402141
3436.343000	541.032344	243.202185	0.312164	21.149829	0.643024	9.401882
3436.363000	541.032344	243.206489	0.312162	21.150203	0.643021	9.402048
3436.403000	541.032344	243.201823	0.312164	21.149797	0.643024	9.401868
3436.423000	541.032344	243.194982	0.312165	21.149202	0.643027	9.401603
3436.443000	541.032344	243.187743	0.312167	21.148573	0.643031	9.401324
3436.443000	541.032344	243.203850	0.312163	21.149973	0.643023	9.401946
3436.463000	541.032344	243.194239	0.312166	21.149138	0.643028	9.401575
3436.483000	541.032344	243.186903	0.312168	21.148500	0.643031	9.401291
3436.503000	541.032263	243.187862	0.312167	21.148583	0.643031	9.401328
3436.523000	541.032344	243.176668	0.312170	21.147609	0.643037	9.400895
3436.543000	541.032344	243.168979	0.312172	21.146941	0.643040	9.400598
3436.563000	541.032344	243.170196	0.312172	21.147047	0.643040	9.400645
3436.583000	541.032263	243.179025	0.312170	21.147814	0.643035	9.400987
3436.603000	541.032263	243.175405	0.312171	21.147500	0.643037	9.400847
3436.643000	541.032344	243.160058	0.312175	21.146165	0.643045	9.400253
3436.663000	541.032263	243.170177	0.312172	21.147045	0.643040	9.400645
3436.663000	541.032263	243.157821	0.312175	21.145970	0.643046	9.400167
3436.683000	541.032263	243.179157	0.312170	21.147826	0.643035	9.400992
3436.703000	541.032344	243.175324	0.312171	21.147493	0.643037	9.400843
3436.723000	541.032344	243.169390	0.312172	21.146977	0.643040	9.400614
3436.743000	541.032344	243.163642	0.312174	21.146477	0.643043	9.400392
3436.763000	541.032344	243.156132	0.312176	21.145824	0.643047	9.400102
3436.783000	541.032263	243.149432	0.312177	21.145241	0.643050	9.399843
3436.823000	541.032344	243.138886	0.312180	21.144324	0.643056	9.399435
3436.843000	541.032344	243.132278	0.312182	21.143749	0.643059	9.399179
3436.863000	541.032344	243.123713	0.312184	21.143004	0.643063	9.398848
3436.883000	541.032344	243.124171	0.312184	21.143044	0.643063	9.398866
3436.883000	541.032344	243.126651	0.312183	21.143260	0.643062	9.398962
3436.903000	541.032344	243.144294	0.312179	21.144794	0.643053	9.399644
3436.923000	541.032263	243.133712	0.312181	21.143874	0.643058	9.399235
3436.943000	541.032344	243.102701	0.312190	21.141177	0.643074	9.398036
3436.963000	541.032263	243.105124	0.312189	21.141388	0.643073	9.398130
3436.983000	541.032344	243.098001	0.312191	21.140768	0.643076	9.397854
3437.003000	541.032344	243.092957	0.312192	21.140330	0.643079	9.397659
3437.023000	541.032344	243.099883	0.312190	21.140932	0.643075	9.397927
3437.063000	541.032263	243.103973	0.312189	21.141288	0.643073	9.398085
3437.083000	541.032263	243.076181	0.312196	21.138871	0.643087	9.397011
3437.083000	541.032263	243.083452	0.312195	21.139503	0.643084	9.397292
3437.103000	541.032344	243.084607	0.312194	21.139603	0.643083	9.397336
3437.123000	541.032344	243.069081	0.312198	21.138253	0.643091	9.396736
3437.143000	541.032263	243.074486	0.312197	21.138723	0.643088	9.396945
3437.163000	541.032344	243.076287	0.312196	21.138880	0.643087	9.397015
3437.183000	541.032344	243.076499	0.312196	21.138898	0.643087	9.397023
3437.203000	541.032344	243.067025	0.312199	21.138074	0.643092	9.396657
3437.223000	541.032344	243.076999	0.312196	21.138942	0.643087	9.397042
3437.243000	541.032344	243.065423	0.312199	21.137935	0.643093	9.396595
3437.283000	541.032344	243.070956	0.312198	21.138416	0.643090	9.396809
3437.303000	541.032344	243.052450	0.312203	21.136807	0.643099	9.396093
3437.303000	541.032344	243.055702	0.312202	21.137090	0.643098	9.396219
3437.323000	541.032344	243.050037	0.312203	21.136597	0.643101	9.396000
3437.343000	541.032263	243.063190	0.312200	21.137741	0.643094	9.396509
3437.363000	541.032344	243.073975	0.312197	21.138679	0.643088	9.396925
3437.383000	541.032344	243.071916	0.312198	21.138500	0.643089	9.396846
3437.403000	541.032344	243.060172	0.312201	21.137479	0.643095	9.396392
3437.443000	541.032263	243.040711	0.312206	21.135786	0.643105	9.395640
3437.463000	541.032344	243.046127	0.312204	21.136257	0.643103	9.395849
3437.463000	541.032344	243.048215	0.312204	21.136439	0.643101	9.395930
3437.503000	541.032344	243.035294	0.312207	21.135315	0.643108	9.395430
3437.523000	541.032344	243.041701	0.312206	21.135872	0.643105	9.395678
3437.523000	541.032344	243.038275	0.312206	21.135574	0.643107	9.395545
3437.543000	541.032263	243.025580	0.312210	21.134470	0.643113	9.395055
3437.563000	541.032344	243.022620	0.312211	21.134213	0.643114	9.394940
3437.583000	541.032344	243.016656	0.312212	21.133694	0.643117	9.394710
3437.603000	541.032344	243.022557	0.312211	21.134207	0.643114	9.394938
3437.623000	541.032344	243.030492	0.312208	21.134897	0.643110	9.395244
3437.643000	541.032344	243.012058	0.312213	21.133294	0.643120	9.394532
3437.663000	541.032344	243.004961	0.312215	21.132677	0.643123	9.394257
3437.703000	541.032344	243.001292	0.312216	21.132358	0.643125	9.394116
3437.723000	541.032263	242.990139	0.312219	21.131388	0.643131	9.393684
3437.723000	541.032263	242.981785	0.312221	21.130662	0.643135	9.393362
3437.743000	541.032263	242.973146	0.312223	21.129910	0.643139	9.393028
3437.763000	541.032344	242.972963	0.312223	21.129894	0.643140	9.393020
3437.783000	541.032263	242.970272	0.312224	21.129660	0.643141	9.392916
3437.803000	541.032263	242.971705	0.312224	21.129785	0.643140	9.392972
3437.823000	541.032344	242.964452	0.312226	21.129154	0.643144	9.392691
3437.843000	541.032263	242.969312	0.312224	21.129577	0.643141	9.392879
3437.883000	541.032344	242.961993	0.312226	21.128941	0.643145	9.392596
3437.883000	541.032344	242.959533	0.312227	21.128727	0.643146	9.392501
3437.923000	541.032344	242.954964	0.312228	21.128329	0.643149	9.392325
3437.943000	541.032344	242.952910	0.312229	21.128151	0.643150	9.392245
3437.943000	541.032344	242.956934	0.312228	21.128501	0.643148	9.392401
3437.963000	541.032344	242.947201	0.312230	21.127654	0.643153	9.392025
3437.983000	541.032344	242.944453	0.312231	21.127415	0.643154	9.391918
3438.003000	541.032344	242.930458	0.312235	21.126198	0.643161	9.391377
3438.023000	541.032344	242.938386	0.312233	21.126888	0.643157	9.391684
3438.043000	541.032344	242.940152	0.312232	21.127041	0.643156	9.391752
3438.083000	541.032344	242.941669	0.312232	21.127173	0.643155	9.391811
3438.083000	541.032344	242.950313	0.312229	21.127925	0.643151	9.392145
3438.123000	541.032344	242.942272	0.312232	21.127225	0.643155	9.391834
3438.143000	541.032263	242.904467	0.312241	21.123938	0.643174	9.390372
3438.163000	541.032344	242.905388	0.312241	21.124018	0.643174	9.390408
3438.163000	541.032344	242.919405	0.312237	21.125237	0.643167	9.390950
3438.183000	541.032344	242.911292	0.312240	21.124531	0.643171	9.390636
3438.203000	541.032344	242.913827	0.312239	21.124752	0.643169	9.390734
3438.223000	541.032344	242.889243	0.312245	21.122614	0.643182	9.389784
3438.243000	541.032344	242.880723	0.312248	21.121873	0.643186	9.389455
3438.263000	541.032344	242.882112	0.312247	21.121994	0.643185	9.389508
3438.283000	541.032344	242.882836	0.312247	21.122057	0.643185	9.389536
3438.323000	541.032344	242.869368	0.312251	21.120885	0.643192	9.389016
3438.343000	541.032263	242.857793	0.312254	21.119879	0.643198	9.388568
3438.363000	541.032344	242.874931	0.312249	21.121369	0.643189	9.389231
3438.363000	541.032344	242.860515	0.312253	21.120116	0.643196	9.388673
3438.383000	541.032263	242.851878	0.312255	21.119364	0.643201	9.388339
3438.403000	541.032344	242.837789	0.312259	21.118139	0.643208	9.387795
3438.423000	541.032344	242.843430	0.312257	21.118630	0.643205	9.388013
3438.443000	541.032344	242.820119	0.312263	21.116603	0.643217	9.387112
3438.463000	541.032344	242.803805	0.312268	21.115184	0.643225	9.386481
3438.483000	541.032344	242.795630	0.312270	21.114473	0.643229	9.386165
3438.523000	541.032344	242.807888	0.312267	21.115539	0.643223	9.386639
3438.543000	541.032344	242.796659	0.312270	21.114562	0.643229	9.386205
3438.563000	541.032344	242.787546	0.312272	21.113770	0.643233	9.385852
3438.583000	541.032344	242.781291	0.312274	21.113226	0.643236	9.385611
3438.583000	541.032344	242.772836	0.312276	21.112491	0.643241	9.385284
3438.603000	541.032344	242.766682	0.312277	21.111955	0.643244	9.385046
3438.623000	541.032344	242.752121	0.312281	21.110689	0.643251	9.384483
3438.643000	541.032344	242.733475	0.312286	21.109068	0.643261	9.383762
3438.663000	541.032344	242.736345	0.312285	21.109317	0.643259	9.383873
3438.683000	541.032263	242.717654	0.312290	21.107692	0.643269	9.383151
3438.723000	541.032344	242.716516	0.312291	21.107593	0.643269	9.383107
3438.743000	541.032344	242.704557	0.312294	21.106553	0.643275	9.382644
3438.743000	541.032344	242.692402	0.312297	21.105496	0.643281	9.382174
3438.783000	541.032263	242.700636	0.312295	21.106212	0.643277	9.382493
3438.803000	541.032344	242.682355	0.312299	21.104622	0.643287	9.381786
3438.803000	541.032344	242.680524	0.312300	21.104463	0.643287	9.381715
3438.823000	541.032344	242.664040	0.312304	21.103029	0.643296	9.381078
3438.843000	541.032263	242.646822	0.312309	21.101532	0.643304	9.380412
3438.863000	541.032344	242.651926	0.312307	21.101976	0.643302	9.380610
3438.883000	541.032344	242.636146	0.312312	21.100604	0.643310	9.380000
3438.903000	541.032344	242.627616	0.312314	21.099862	0.643314	9.379670
3438.943000	541.032344	242.619668	0.312316	21.099170	0.643318	9.379363
3438.943000	541.032344	242.616710	0.312317	21.098913	0.643320	9.379248
3438.983000	541.032263	242.601804	0.312320	21.097617	0.643327	9.378672
3439.003000	541.032344	242.565284	0.312330	21.094441	0.643346	9.377260
3439.003000	541.032344	242.582845	0.312325	21.095968	0.643337	9.377939
3439.023000	541.032344	242.589100	0.312324	21.096512	0.643334	9.378181
3439.043000	541.032344	242.572655	0.312328	21.095082	0.643342	9.377545
3439.063000	541.032344	242.555904	0.312332	21.093625	0.643350	9.376898
3439.083000	541.032344	242.561121	0.312331	21.094079	0.643348	9.377099
3439.103000	541.032344	242.552979	0.312333	21.093371	0.643352	9.376784
3439.123000	541.032344	242.543863	0.312336	21.092578	0.643357	9.376432
3439.163000	541.032344	242.534758	0.312338	21.091786	0.643361	9.376080
3439.183000	541.032344	242.525354	0.312340	21.090969	0.643366	9.375716
3439.203000	541.032344	242.510303	0.312344	21.089660	0.643374	9.375135
3439.223000	541.032344	242.524040	0.312341	21.090854	0.643367	9.375666
3439.223000	541.032344	242.516585	0.312343	21.090206	0.643370	9.375377
3439.243000	541.032263	242.506616	0.312345	21.089339	0.643375	9.374992
3439.263000	541.032344	242.497657	0.312348	21.088560	0.643380	9.374646
3439.283000	541.032344	242.496167	0.312348	21.088430	0.643381	9.374588
3439.303000	541.032344	242.489944	0.312350	21.087889	0.643384	9.374348
3439.323000	541.032344	242.482445	0.312352	21.087237	0.643388	9.374058
3439.343000	541.032344	242.485462	0.312351	21.087499	0.643386	9.374174
3439.383000	541.032263	242.483876	0.312351	21.087362	0.643387	9.374113
3439.403000	541.032344	242.478748	0.312353	21.086916	0.643390	9.373915
3439.423000	541.032344	242.485027	0.312351	21.087462	0.643386	9.374158
3439.443000	541.032344	242.480584	0.312352	21.087075	0.643389	9.373986
3439.443000	541.032344	242.468540	0.312355	21.086028	0.643395	9.373520
3439.463000	541.032344	242.454060	0.312359	21.084769	0.643402	9.372960
3439.483000	541.032263	242.455203	0.312359	21.084868	0.643401	9.373005
3439.503000	541.032344	242.448487	0.312361	21.084284	0.643405	9.372745
3439.523000	541.032344	242.437944	0.312363	21.083367	0.643410	9.372337
3439.543000	541.032344	242.448964	0.312360	21.084325	0.643405	9.372763
3439.583000	541.032344	242.436714	0.312364	21.083260	0.643411	9.372290
3439.603000	541.032344	242.431320	0.312365	21.082791	0.643413	9.372081
3439.623000	541.032344	242.430141	0.312365	21.082689	0.643414	9.372036
3439.643000	541.032344	242.426194	0.312366	21.082345	0.643416	9.371883
3439.643000	541.032344	242.420977	0.312368	21.081892	0.643419	9.371681
3439.663000	541.032344	242.424559	0.312367	21.082203	0.643417	9.371820
3439.683000	541.032344	242.415089	0.312369	21.081380	0.643422	9.371454
3439.703000	541.032263	242.411582	0.312370	21.081075	0.643423	9.371318
3439.723000	541.032344	242.406995	0.312371	21.080676	0.643426	9.371141
3439.743000	541.032263	242.389671	0.312376	21.079169	0.643434	9.370471
3439.763000	541.032344	242.391463	0.312375	21.079325	0.643434	9.370540
3439.783000	541.032344	242.379201	0.312379	21.078259	0.643440	9.370066
3439.803000	541.032344	242.370064	0.312381	21.077464	0.643444	9.369713
3439.843000	541.032344	242.374946	0.312380	21.077889	0.643442	9.369902
3439.863000	541.032344	242.371301	0.312381	21.077572	0.643444	9.369761
3439.863000	541.032344	242.370058	0.312381	21.077463	0.643444	9.369713
3439.883000	541.032263	242.358703	0.312384	21.076476	0.643450	9.369274
3439.903000	541.032344	242.358839	0.312384	21.076488	0.643450	9.369279
3439.923000	541.032344	242.353772	0.312385	21.076047	0.643453	9.369083
3439.943000	541.032344	242.336880	0.312390	21.074578	0.643461	9.368430
3439.963000	541.032344	242.333712	0.312391	21.074303	0.643463	9.368308
3439.983000	541.032344	242.328935	0.312392	21.073887	0.643465	9.368123
3440.023000	541.032344	242.332776	0.312391	21.074221	0.643463	9.368272
3440.023000	541.032344	242.324187	0.312393	21.073474	0.643468	9.367940
3440.063000	541.032344	242.313380	0.312396	21.072535	0.643473	9.367522
3440.083000	541.032344	242.309374	0.312397	21.072186	0.643475	9.367367
3440.083000	541.032344	242.311383	0.312396	21.072361	0.643474	9.367445
3440.103000	541.032344	242.321157	0.312394	21.073211	0.643469	9.367823
3440.123000	541.032263	242.308090	0.312397	21.072074	0.643476	9.367317
3440.143000	541.032344	242.303568	0.312398	21.071681	0.643478	9.367143
3440.163000	541.032344	242.293661	0.312401	21.070820	0.643483	9.366760
3440.183000	541.032263	242.286326	0.312403	21.070182	0.643487	9.366476
3440.223000	541.032344	242.281237	0.312404	21.069739	0.643489	9.366279
3440.223000	541.032344	242.272571	0.312407	21.068986	0.643494	9.365944
3440.243000	541.032344	242.258916	0.312410	21.067798	0.643501	9.365416
3440.283000	541.032344	242.273424	0.312406	21.069060	0.643493	9.365977
3440.283000	541.032344	242.261949	0.312409	21.068062	0.643499	9.365534
3440.303000	541.032344	242.258901	0.312410	21.067797	0.643501	9.365416
3440.323000	541.032344	242.258650	0.312410	21.067775	0.643501	9.365406
3440.343000	541.032344	242.265677	0.312408	21.068386	0.643497	9.365678
3440.363000	541.032344	242.245471	0.312414	21.066629	0.643507	9.364897
3440.383000	541.032344	242.239467	0.312415	21.066107	0.643511	9.364664
3440.403000	541.032344	242.227420	0.312418	21.065059	0.643517	9.364199
3440.443000	541.032344	242.220150	0.312420	21.064427	0.643520	9.363918
3440.463000	541.032344	242.205548	0.312424	21.063157	0.643528	9.363353
3440.483000	541.032344	242.207226	0.312424	21.063303	0.643527	9.363418
3440.503000	541.032344	242.211372	0.312423	21.063663	0.643525	9.363578
3440.503000	541.032344	242.202377	0.312425	21.062881	0.643529	9.363231
3440.523000	541.032344	242.185987	0.312429	21.061456	0.643538	9.362597
3440.543000	541.032344	242.202813	0.312425	21.062919	0.643529	9.363247
3440.563000	541.032344	242.192052	0.312428	21.061983	0.643535	9.362831
3440.583000	541.032344	242.170789	0.312433	21.060134	0.643545	9.362009
3440.603000	541.032344	242.175519	0.312432	21.060546	0.643543	9.362192
3440.623000	541.032263	242.162923	0.312435	21.059450	0.643549	9.361705
3440.663000	541.032263	242.160535	0.312436	21.059243	0.643550	9.361613
3440.683000	541.032344	242.151683	0.312438	21.058473	0.643555	9.361271
3440.703000	541.032344	242.162110	0.312435	21.059380	0.643550	9.361674
3440.723000	541.032263	242.167774	0.312434	21.059872	0.643547	9.361893
3440.723000	541.032263	242.163608	0.312435	21.059510	0.643549	9.361732
3440.743000	541.032344	242.154524	0.312437	21.058720	0.643553	9.361381
3440.763000	541.032344	242.149659	0.312439	21.058297	0.643556	9.361193
3440.783000	541.032344	242.139058	0.312441	21.057375	0.643561	9.360783
3440.803000	541.032263	242.146476	0.312439	21.058020	0.643557	9.361070
3440.823000	541.032344	242.128131	0.312444	21.056425	0.643567	9.360360
3440.843000	541.032344	242.135174	0.312442	21.057037	0.643563	9.360633
3440.863000	541.032344	242.140607	0.312441	21.057509	0.643561	9.360843
3440.903000	541.032344	242.118724	0.312447	21.055606	0.643572	9.359997
3440.923000	541.032344	242.123230	0.312446	21.055998	0.643569	9.360171
3440.923000	541.032344	242.122481	0.312446	21.055933	0.643570	9.360142
3440.943000	541.032344	242.132630	0.312443	21.056816	0.643565	9.360534
3440.963000	541.032263	242.123808	0.312445	21.056049	0.643569	9.360193
3440.983000	541.032344	242.122220	0.312446	21.055910	0.643570	9.360132
3441.003000	541.032344	242.128442	0.312444	21.056452	0.643567	9.360372
3441.023000	541.032344	242.115593	0.312448	21.055334	0.643573	9.359876
3441.043000	541.032263	242.107521	0.312450	21.054632	0.643577	9.359564
3441.083000	541.032344	242.117486	0.312447	21.055499	0.643572	9.359949
3441.103000	541.032344	242.098339	0.312452	21.053834	0.643582	9.359209
3441.123000	541.032263	242.089202	0.312454	21.053039	0.643586	9.358855
3441.143000	541.032344	242.084141	0.312456	21.052599	0.643589	9.358660
3441.143000	541.032344	242.094320	0.312453	21.053484	0.643584	9.359053
3441.163000	541.032344	242.088518	0.312455	21.052980	0.643587	9.358829
3441.183000	541.032344	242.084750	0.312456	21.052652	0.643589	9.358683
3441.203000	541.032344	242.077948	0.312457	21.052060	0.643592	9.358420
3441.223000	541.032344	242.064737	0.312461	21.050912	0.643599	9.357910
3441.243000	541.032344	242.063970	0.312461	21.050845	0.643599	9.357880
3441.263000	541.032344	242.075486	0.312458	21.051846	0.643593	9.358325
3441.283000	541.032344	242.069463	0.312460	21.051323	0.643597	9.358092
3441.323000	541.032344	242.057147	0.312463	21.050251	0.643603	9.357616
3441.343000	541.032263	242.063361	0.312461	21.050792	0.643599	9.357856
3441.363000	541.032263	242.046905	0.312465	21.049361	0.643608	9.357220
3441.363000	541.032344	242.044112	0.312466	21.049118	0.643609	9.357112
3441.383000	541.032344	242.041458	0.312467	21.048887	0.643611	9.357010
3441.403000	541.032263	242.029051	0.312470	21.047808	0.643617	9.356530
3441.423000	541.032344	242.038476	0.312468	21.048628	0.643612	9.356894
3441.443000	541.032344	242.021541	0.312472	21.047155	0.643621	9.356240
3441.463000	541.032344	242.016561	0.312473	21.046722	0.643623	9.356047
3441.483000	541.032263	242.025307	0.312471	21.047483	0.643619	9.356385
3441.523000	541.032263	242.016249	0.312473	21.046695	0.643623	9.356035
3441.543000	541.032344	242.013507	0.312474	21.046456	0.643625	9.355929
3441.563000	541.032344	242.016554	0.312473	21.046721	0.643623	9.356047
3441.563000	541.032344	242.015649	0.312474	21.046643	0.643624	9.356012
3441.583000	541.032344	242.002055	0.312477	21.045460	0.643631	9.355486
3441.603000	541.032344	241.997966	0.312478	21.045105	0.643633	9.355328
3441.623000	541.032344	242.007640	0.312476	21.045946	0.643628	9.355702
3441.643000	541.032263	241.999672	0.312478	21.045253	0.643632	9.355394
3441.663000	541.032344	241.986844	0.312481	21.044138	0.643638	9.354898
3441.683000	541.032263	241.987426	0.312481	21.044188	0.643638	9.354921
3441.703000	541.032344	241.975505	0.312484	21.043152	0.643644	9.354460
3441.723000	541.032344	241.985732	0.312481	21.044041	0.643639	9.354855
3441.763000	541.032344	241.989157	0.312481	21.044339	0.643637	9.354988
3441.783000	541.032344	241.983542	0.312482	21.043850	0.643640	9.354771
3441.783000	541.032344	241.975679	0.312484	21.043167	0.643644	9.354467
3441.803000	541.032344	241.961002	0.312488	21.041890	0.643651	9.353899
3441.823000	541.032344	241.960173	0.312488	21.041818	0.643652	9.353867
3441.843000	541.032263	241.970536	0.312485	21.042719	0.643646	9.354268
3441.863000	541.032344	241.966589	0.312486	21.042376	0.643649	9.354115
3441.883000	541.032344	241.954992	0.312490	21.041368	0.643654	9.353667
3441.903000	541.032344	241.955320	0.312489	21.041396	0.643654	9.353680
3441.923000	541.032344	241.941344	0.312493	21.040181	0.643661	9.353139
3441.963000	541.032263	241.938771	0.312494	21.039957	0.643662	9.353040
3441.983000	541.032263	241.944000	0.312492	21.040412	0.643660	9.353242
3442.003000	541.032344	241.948973	0.312491	21.040844	0.643657	9.353434
3442.003000	541.032344	241.931496	0.312496	21.039324	0.643666	9.352759
3442.023000	541.032344	241.934887	0.312495	21.039619	0.643665	9.352890
3442.043000	541.032344	241.925142	0.312497	21.038772	0.643670	9.352513
3442.063000	541.032344	241.916640	0.312500	21.038032	0.643674	9.352184
3442.083000	541.032344	241.916085	0.312500	21.037984	0.643674	9.352163
3442.103000	541.032344	241.926005	0.312497	21.038847	0.643669	9.352546
3442.123000	541.032344	241.911108	0.312501	21.037551	0.643677	9.351971
3442.143000	541.032344	241.920913	0.312498	21.038404	0.643672	9.352350
3442.163000	541.032263	241.909614	0.312501	21.037421	0.643677	9.351913
3442.203000	541.032344	241.920547	0.312499	21.038372	0.643672	9.352335
3442.203000	541.032344	241.912618	0.312501	21.037683	0.643676	9.352029
3442.223000	541.032344	241.914583	0.312500	21.037854	0.643675	9.352105
3442.243000	541.032344	241.917854	0.312499	21.038138	0.643673	9.352231
3442.263000	541.032344	241.908441	0.312502	21.037319	0.643678	9.351867
3442.283000	541.032344	241.920480	0.312499	21.038366	0.643672	9.352333
3442.303000	541.032344	241.911296	0.312501	21.037568	0.643677	9.351978
3442.323000	541.032344	241.908847	0.312502	21.037355	0.643678	9.351883
3442.343000	541.032344	241.903964	0.312503	21.036930	0.643680	9.351694
3442.363000	541.032344	241.895759	0.312505	21.036217	0.643684	9.351377
3442.403000	541.032344	241.890238	0.312506	21.035736	0.643687	9.351164
3442.423000	541.032263	241.891634	0.312506	21.035858	0.643686	9.351218
3442.423000	541.032263	241.893394	0.312506	21.036011	0.643685	9.351286
3442.443000	541.032263	241.890399	0.312506	21.035750	0.643687	9.351170
3442.463000	541.032344	241.888031	0.312507	21.035544	0.643688	9.351078
3442.483000	541.032344	241.876083	0.312510	21.034505	0.643694	9.350616
3442.503000	541.032344	241.892448	0.312506	21.035929	0.643686	9.351249
3442.523000	541.032344	241.891486	0.312506	21.035845	0.643687	9.351212
3442.543000	541.032344	241.884777	0.312508	21.035261	0.643690	9.350953
3442.583000	541.032263	241.877302	0.312510	21.034611	0.643694	9.350664
3442.583000	541.032263	241.879589	0.312509	21.034810	0.643692	9.350752
3442.623000	541.032344	241.879671	0.312509	21.034817	0.643692	9.350755
3442.643000	541.032263	241.860287	0.312514	21.033132	0.643702	9.350006
3442.643000	541.032263	241.858551	0.312515	21.032981	0.643703	9.349939
3442.663000	541.032263	241.866880	0.312512	21.033705	0.643699	9.350261
3442.683000	541.032344	241.866515	0.312513	21.033673	0.643699	9.350247
3442.703000	541.032344	241.857028	0.312515	21.032848	0.643704	9.349880
3442.723000	541.032344	241.859649	0.312514	21.033076	0.643703	9.349981
3442.743000	541.032344	241.856847	0.312515	21.032833	0.643704	9.349873
3442.783000	541.032344	241.854866	0.312516	21.032660	0.643705	9.349796
3442.783000	541.032344	241.847480	0.312518	21.032018	0.643709	9.349511
3442.803000	541.032344	241.848615	0.312517	21.032117	0.643708	9.349555
3442.823000	541.032344	241.846539	0.312518	21.031936	0.643709	9.349474
3442.843000	541.032344	241.860420	0.312514	21.033143	0.643702	9.350011
3442.863000	541.032344	241.847701	0.312518	21.032037	0.643709	9.349519
3442.883000	541.032344	241.841965	0.312519	21.031538	0.643712	9.349298
3442.903000	541.032263	241.825727	0.312523	21.030126	0.643720	9.348670
3442.923000	541.032344	241.828916	0.312522	21.030404	0.643718	9.348793
3442.943000	541.032344	241.826878	0.312523	21.030226	0.643719	9.348714
3442.963000	541.032344	241.829164	0.312522	21.030425	0.643718	9.348803
3442.983000	541.032344	241.826943	0.312523	21.030232	0.643719	9.348717
3443.003000	541.032344	241.806898	0.312528	21.028489	0.643729	9.347942
3443.043000	541.032344	241.806700	0.312528	21.028472	0.643729	9.347934
3443.063000	541.032344	241.806556	0.312528	21.028459	0.643729	9.347929
3443.063000	541.032344	241.817649	0.312525	21.029424	0.643724	9.348358
3443.083000	541.032263	241.809522	0.312527	21.028717	0.643728	9.348043
3443.103000	541.032344	241.815582	0.312526	21.029244	0.643725	9.348278
3443.123000	541.032344	241.810969	0.312527	21.028843	0.643727	9.348099
3443.143000	541.032344	241.805143	0.312529	21.028336	0.643730	9.347874
3443.163000	541.032344	241.805587	0.312529	21.028375	0.643730	9.347891
3443.183000	541.032344	241.799178	0.312530	21.027817	0.643733	9.347643
3443.223000	541.032344	241.774164	0.312537	21.025642	0.643746	9.346676
3443.243000	541.032344	241.790417	0.312533	21.027056	0.643738	9.347305
3443.263000	541.032344	241.784555	0.312534	21.026546	0.643741	9.347078
3443.283000	541.032344	241.800362	0.312530	21.027920	0.643733	9.347689
3443.283000	541.032344	241.790857	0.312532	21.027094	0.643737	9.347322
3443.303000	541.032344	241.788907	0.312533	21.026924	0.643738	9.347246
3443.323000	541.032344	241.788561	0.312533	21.026894	0.643739	9.347233
3443.343000	541.032344	241.786746	0.312533	21.026736	0.643739	9.347163
3443.363000	541.032263	241.781776	0.312535	21.026304	0.643742	9.346971
3443.383000	541.032344	241.773398	0.312537	21.025576	0.643746	9.346647
3443.403000	541.032344	241.769834	0.312538	21.025266	0.643748	9.346509
3443.423000	541.032344	241.770149	0.312538	21.025293	0.643748	9.346521
3443.443000	541.032344	241.772324	0.312537	21.025482	0.643747	9.346605
3443.483000	541.032344	241.772989	0.312537	21.025540	0.643746	9.346631
3443.483000	541.032344	241.773485	0.312537	21.025583	0.643746	9.346650
3443.503000	541.032344	241.766693	0.312539	21.024992	0.643750	9.346388
3443.523000	541.032344	241.764880	0.312539	21.024835	0.643751	9.346318
3443.543000	541.032344	241.774034	0.312537	21.025631	0.643746	9.346671
3443.563000	541.032263	241.760445	0.312540	21.024449	0.643753	9.346146
3443.583000	541.032263	241.754440	0.312542	21.023927	0.643756	9.345914
3443.603000	541.032344	241.753523	0.312542	21.023847	0.643756	9.345879
3443.623000	541.032344	241.754925	0.312542	21.023969	0.643756	9.345933
3443.643000	541.032344	241.735612	0.312547	21.022289	0.643765	9.345186
3443.663000	541.032263	241.738100	0.312546	21.022506	0.643764	9.345282
3443.703000	541.032344	241.741533	0.312545	21.022804	0.643762	9.345415
3443.703000	541.032344	241.748461	0.312543	21.023407	0.643759	9.345683
3443.723000	541.032344	241.735133	0.312547	21.022248	0.643766	9.345168
3443.743000	541.032344	241.747386	0.312544	21.023313	0.643759	9.345641
3443.763000	541.032263	241.741982	0.312545	21.022843	0.643762	9.345432
3443.783000	541.032344	241.736676	0.312547	21.022382	0.643765	9.345227
3443.803000	541.032344	241.734616	0.312547	21.022203	0.643766	9.345148
3443.823000	541.032344	241.735962	0.312547	21.022320	0.643765	9.345200
3443.863000	541.032344	241.730575	0.312548	21.021851	0.643768	9.344991
3443.863000	541.032344	241.716083	0.312552	21.020591	0.643775	9.344431
3443.903000	541.032344	241.723354	0.312550	21.021223	0.643772	9.344712
3443.923000	541.032344	241.720423	0.312551	21.020969	0.643773	9.344599
3443.923000	541.032344	241.731299	0.312548	21.021914	0.643768	9.345019
3443.943000	541.032344	241.724346	0.312550	21.021310	0.643771	9.344751
3443.963000	541.032344	241.711043	0.312553	21.020153	0.643778	9.344236
3443.983000	541.032344	241.730124	0.312548	21.021812	0.643768	9.344974
3444.003000	541.032344	241.719430	0.312551	21.020882	0.643774	9.344561
3444.023000	541.032344	241.717694	0.312552	21.020731	0.643774	9.344493
3444.043000	541.032344	241.715090	0.312552	21.020505	0.643776	9.344393
3444.083000	541.032344	241.721689	0.312550	21.021079	0.643772	9.344648
3444.083000	541.032344	241.718058	0.312551	21.020763	0.643774	9.344507
3444.123000	541.032344	241.705457	0.312555	21.019667	0.643781	9.344020
3444.123000	541.032344	241.712247	0.312553	21.020258	0.643777	9.344283
3444.143000	541.032263	241.703811	0.312555	21.019524	0.643781	9.343957
3444.163000	541.032344	241.694226	0.312558	21.018690	0.643786	9.343586
3444.183000	541.032263	241.695499	0.312557	21.018801	0.643786	9.343635
3444.203000	541.032263	241.704175	0.312555	21.019556	0.643781	9.343971
3444.223000	541.032344	241.696606	0.312557	21.018897	0.643785	9.343678
3444.243000	541.032344	241.704984	0.312555	21.019626	0.643781	9.344002
3444.283000	541.032263	241.699816	0.312556	21.019177	0.643783	9.343802
3444.283000	541.032263	241.682218	0.312561	21.017646	0.643792	9.343122
3444.323000	541.032344	241.674345	0.312563	21.016962	0.643796	9.342818
3444.343000	541.032344	241.680903	0.312561	21.017532	0.643793	9.343071
3444.343000	541.032344	241.672618	0.312563	21.016811	0.643797	9.342751
3444.363000	541.032344	241.673142	0.312563	21.016857	0.643797	9.342771
3444.383000	541.032263	241.680205	0.312561	21.017471	0.643793	9.343044
3444.403000	541.032263	241.671300	0.312564	21.016697	0.643798	9.342700
3444.423000	541.032344	241.670823	0.312564	21.016655	0.643798	9.342681
3444.443000	541.032344	241.687776	0.312559	21.018130	0.643790	9.343337
3444.463000	541.032344	241.659872	0.312567	21.015703	0.643804	9.342258
3444.483000	541.032344	241.664076	0.312566	21.016068	0.643802	9.342421
3444.523000	541.032344	241.657782	0.312567	21.015521	0.643805	9.342177
3444.543000	541.032344	241.676022	0.312562	21.017107	0.643795	9.342882
3444.563000	541.032344	241.671038	0.312564	21.016674	0.643798	9.342690
3444.563000	541.032344	241.672022	0.312563	21.016759	0.643798	9.342728
3444.583000	541.032344	241.665629	0.312565	21.016203	0.643801	9.342481
3444.603000	541.032344	241.668461	0.312564	21.016450	0.643799	9.342590
3444.623000	541.032344	241.663363	0.312566	21.016006	0.643802	9.342393
3444.643000	541.032344	241.663660	0.312566	21.016032	0.643802	9.342405
3444.663000	541.032344	241.663747	0.312566	21.016040	0.643802	9.342408
3444.683000	541.032344	241.663954	0.312566	21.016058	0.643802	9.342416
3444.723000	541.032263	241.655071	0.312568	21.015285	0.643806	9.342072
3444.723000	541.032263	241.646818	0.312570	21.014568	0.643810	9.341753
3444.763000	541.032344	241.656943	0.312567	21.015448	0.643805	9.342145
3444.763000	541.032344	241.661444	0.312566	21.015840	0.643803	9.342319
3444.783000	541.032344	241.644095	0.312571	21.014331	0.643812	9.341648
3444.803000	541.032344	241.636056	0.312573	21.013632	0.643816	9.341337
3444.823000	541.032344	241.640494	0.312572	21.014018	0.643813	9.341509
3444.843000	541.032344	241.638909	0.312572	21.013880	0.643814	9.341448
3444.863000	541.032344	241.628879	0.312575	21.013008	0.643819	9.341060
3444.883000	541.032263	241.631850	0.312574	21.013266	0.643818	9.341175
3444.903000	541.032263	241.642759	0.312571	21.014215	0.643812	9.341596
3444.923000	541.032263	241.634640	0.312573	21.013509	0.643816	9.341283
3444.963000	541.032344	241.631269	0.312574	21.013215	0.643818	9.341152
3444.983000	541.032344	241.610463	0.312580	21.011406	0.643829	9.340348
3444.983000	541.032344	241.628205	0.312575	21.012949	0.643820	9.341034
3445.003000	541.032344	241.628195	0.312575	21.012948	0.643820	9.341033
3445.023000	541.032344	241.615016	0.312578	21.011802	0.643826	9.340524
3445.043000	541.032344	241.608433	0.312580	21.011229	0.643830	9.340269
3445.063000	541.032344	241.612244	0.312579	21.011561	0.643828	9.340417
3445.083000	541.032344	241.610283	0.312580	21.011390	0.643829	9.340341
3445.103000	541.032344	241.602673	0.312582	21.010729	0.643833	9.340047
3445.123000	541.032344	241.609634	0.312580	21.011334	0.643829	9.340316
3445.163000	541.032344	241.593186	0.312584	21.009904	0.643837	9.339680
3445.183000	541.032344	241.597057	0.312583	21.010240	0.643835	9.339830
3445.203000	541.032344	241.576801	0.312588	21.008479	0.643846	9.339047
3445.203000	541.032344	241.584977	0.312586	21.009190	0.643842	9.339363
3445.223000	541.032263	241.586251	0.312586	21.009300	0.643841	9.339412
3445.243000	541.032344	241.597651	0.312583	21.010292	0.643835	9.339853
3445.263000	541.032344	241.588554	0.312585	21.009501	0.643840	9.339501
3445.283000	541.032263	241.576882	0.312588	21.008486	0.643846	9.339050
3445.303000	541.032344	241.562254	0.312592	21.007214	0.643853	9.338484
3445.323000	541.032344	241.574669	0.312589	21.008293	0.643847	9.338964
3445.343000	541.032344	241.569114	0.312590	21.007810	0.643850	9.338750
3445.363000	541.032344	241.568101	0.312591	21.007722	0.643850	9.338710
3445.403000	541.032344	241.554908	0.312594	21.006575	0.643857	9.338200
3445.403000	541.032344	241.562712	0.312592	21.007253	0.643853	9.338502
3445.423000	541.032344	241.550355	0.312595	21.006179	0.643859	9.338024
3445.443000	541.032344	241.556495	0.312594	21.006713	0.643856	9.338262
3445.463000	541.032344	241.561415	0.312592	21.007141	0.643853	9.338452
3445.483000	541.032263	241.552063	0.312595	21.006327	0.643858	9.338090
3445.503000	541.032344	241.549393	0.312596	21.006095	0.643860	9.337987
3445.523000	541.032344	241.554020	0.312594	21.006498	0.643857	9.338166
3445.543000	541.032344	241.563461	0.312592	21.007319	0.643852	9.338531
3445.563000	541.032344	241.566521	0.312591	21.007585	0.643851	9.338649
3445.603000	541.032344	241.534526	0.312599	21.004802	0.643867	9.337412
3445.623000	541.032263	241.545857	0.312596	21.005788	0.643861	9.337850
3445.623000	541.032263	241.551623	0.312595	21.006289	0.643858	9.338073
3445.643000	541.032344	241.551361	0.312595	21.006266	0.643859	9.338063
3445.663000	541.032263	241.553441	0.312594	21.006447	0.643857	9.338144
3445.683000	541.032263	241.549171	0.312596	21.006076	0.643860	9.337979
3445.703000	541.032344	241.527475	0.312601	21.004189	0.643871	9.337140
3445.723000	541.032344	241.543755	0.312597	21.005605	0.643862	9.337769
3445.743000	541.032344	241.526395	0.312602	21.004095	0.643871	9.337098
3445.763000	541.032344	241.520283	0.312603	21.003564	0.643874	9.336862
3445.803000	541.032344	241.518622	0.312604	21.003419	0.643875	9.336798
3445.823000	541.032344	241.513833	0.312605	21.003003	0.643878	9.336612
3445.843000	541.032344	241.504763	0.312607	21.002214	0.643882	9.336262
3445.843000	541.032344	241.515982	0.312604	21.003190	0.643876	9.336695
3445.863000	541.032344	241.505522	0.312607	21.002280	0.643882	9.336291
3445.883000	541.032263	241.494386	0.312610	21.001312	0.643887	9.335861
3445.903000	541.032344	241.499644	0.312609	21.001769	0.643885	9.336064
3445.923000	541.032344	241.502907	0.312608	21.002053	0.643883	9.336190
3445.943000	541.032344	241.483161	0.312613	21.000335	0.643893	9.335427
3445.963000	541.032344	241.495185	0.312610	21.001381	0.643887	9.335892
3445.983000	541.032344	241.497924	0.312609	21.001619	0.643886	9.335997
3446.023000	541.032344	241.484591	0.312612	21.000460	0.643892	9.335482
3446.043000	541.032344	241.484778	0.312612	21.000476	0.643892	9.335489
3446.043000	541.032344	241.487643	0.312612	21.000725	0.643891	9.335600
3446.063000	541.032263	241.480031	0.312614	21.000063	0.643895	9.335306
3446.083000	541.032344	241.494768	0.312610	21.001345	0.643887	9.335875
3446.103000	541.032263	241.492255	0.312610	21.001126	0.643888	9.335778
3446.123000	541.032344	241.472145	0.312616	20.999377	0.643899	9.335001
3446.143000	541.032344	241.480292	0.312614	21.000086	0.643894	9.335316
3446.163000	541.032344	241.477058	0.312614	20.999805	0.643896	9.335191
3446.183000	541.032344	241.486313	0.312612	21.000609	0.643891	9.335549
3446.203000	541.032344	241.479713	0.312614	21.000036	0.643895	9.335293
3446.223000	541.032344	241.463699	0.312618	20.998643	0.643903	9.334674
3446.263000	541.032344	241.461302	0.312619	20.998434	0.643904	9.334582
3446.263000	541.032344	241.464247	0.312618	20.998690	0.643903	9.334695
3446.283000	541.032263	241.460329	0.312619	20.998350	0.643904	9.334544
3446.303000	541.032344	241.467466	0.312617	20.998970	0.643901	9.334820
3446.323000	541.032344	241.461680	0.312618	20.998467	0.643904	9.334596
3446.343000	541.032263	241.459149	0.312619	20.998247	0.643905	9.334498
3446.363000	541.032344	241.445281	0.312623	20.997041	0.643912	9.333962
3446.383000	541.032344	241.449409	0.312622	20.997400	0.643910	9.334122
3446.423000	541.032263	241.452430	0.312621	20.997663	0.643908	9.334239
3446.443000	541.032344	241.453565	0.312621	20.997762	0.643908	9.334283
3446.463000	541.032344	241.448807	0.312622	20.997348	0.643910	9.334099
3446.483000	541.032344	241.451633	0.312621	20.997594	0.643909	9.334208
3446.483000	541.032344	241.456970	0.312620	20.998058	0.643906	9.334414
3446.503000	541.032344	241.457485	0.312620	20.998102	0.643906	9.334434
3446.523000	541.032263	241.438781	0.312624	20.996476	0.643915	9.333711
3446.543000	541.032344	241.433487	0.312626	20.996016	0.643918	9.333506
3446.563000	541.032344	241.431372	0.312626	20.995832	0.643919	9.333425
3446.583000	541.032344	241.439283	0.312624	20.996520	0.643915	9.333730
3446.603000	541.032263	241.427299	0.312627	20.995477	0.643921	9.333267
3446.623000	541.032344	241.444404	0.312623	20.996965	0.643913	9.333928
3446.643000	541.032344	241.420271	0.312629	20.994866	0.643925	9.332995
3446.683000	541.032344	241.442149	0.312624	20.996769	0.643914	9.333841
3446.683000	541.032344	241.441652	0.312624	20.996726	0.643914	9.333822
3446.703000	541.032344	241.442919	0.312623	20.996836	0.643913	9.333871
3446.723000	541.032344	241.431530	0.312626	20.995845	0.643919	9.333431
3446.743000	541.032263	241.429922	0.312627	20.995706	0.643920	9.333369
3446.763000	541.032344	241.432167	0.312626	20.995901	0.643919	9.333455
3446.783000	541.032344	241.425043	0.312628	20.995281	0.643922	9.333180
3446.803000	541.032344	241.421082	0.312629	20.994937	0.643924	9.333027
3446.823000	541.032344	241.405862	0.312633	20.993613	0.643932	9.332438
3446.843000	541.032344	241.421076	0.312629	20.994936	0.643924	9.333027
3446.863000	541.032344	241.403457	0.312634	20.993404	0.643933	9.332345
3446.903000	541.032344	241.406502	0.312633	20.993669	0.643932	9.332463
3446.903000	541.032344	241.421929	0.312629	20.995010	0.643924	9.333060
3446.923000	541.032344	241.412599	0.312631	20.994199	0.643929	9.332699
3446.943000	541.032263	241.409626	0.312632	20.993940	0.643930	9.332584
3446.963000	541.032344	241.414638	0.312631	20.994376	0.643928	9.332778
3446.983000	541.032344	241.400266	0.312634	20.993126	0.643935	9.332222
3447.003000	541.032344	241.404185	0.312633	20.993467	0.643933	9.332374
3447.023000	541.032344	241.390778	0.312637	20.992301	0.643940	9.331855
3447.063000	541.032344	241.397643	0.312635	20.992898	0.643936	9.332121
3447.083000	541.032344	241.394529	0.312636	20.992628	0.643938	9.332000
3447.083000	541.032344	241.394254	0.312636	20.992604	0.643938	9.331990
3447.123000	541.032344	241.400733	0.312634	20.993167	0.643935	9.332240
3447.123000	541.032344	241.389182	0.312637	20.992163	0.643941	9.331794
3447.143000	541.032263	241.396305	0.312635	20.992782	0.643937	9.332069
3447.163000	541.032344	241.403339	0.312634	20.993394	0.643933	9.332341
3447.183000	541.032344	241.394939	0.312636	20.992663	0.643938	9.332016
3447.203000	541.032344	241.394363	0.312636	20.992613	0.643938	9.331994
3447.223000	541.032344	241.392105	0.312637	20.992417	0.643939	9.331907
3447.243000	541.032344	241.390699	0.312637	20.992294	0.643940	9.331852
3447.283000	541.032344	241.382531	0.312639	20.991584	0.643944	9.331536
3447.283000	541.032344	241.378860	0.312640	20.991265	0.643946	9.331395
3447.323000	541.032344	241.372687	0.312642	20.990728	0.643949	9.331156
3447.323000	541.032344	241.386991	0.312638	20.991972	0.643942	9.331709
3447.343000	541.032344	241.380299	0.312640	20.991390	0.643945	9.331450
3447.362000	541.032344	241.363557	0.312644	20.989934	0.643954	9.330803
3447.382000	541.032344	241.367623	0.312643	20.990288	0.643951	9.330960
3447.402000	541.032344	241.366619	0.312643	20.990200	0.643952	9.330921
3447.422000	541.032344	241.377458	0.312640	20.991143	0.643946	9.331340
3447.462000	541.032344	241.370952	0.312642	20.990577	0.643950	9.331089
3447.482000	541.032344	241.375262	0.312641	20.990952	0.643948	9.331255
3447.502000	541.032344	241.353138	0.312647	20.989028	0.643959	9.330400
3447.522000	541.032344	241.371712	0.312642	20.990643	0.643949	9.331118
3447.542000	541.032344	241.357070	0.312646	20.989370	0.643957	9.330552
3447.542000	541.032344	241.373083	0.312642	20.990763	0.643949	9.331171
3447.562000	541.032344	241.364374	0.312644	20.990005	0.643953	9.330835
3447.582000	541.032344	241.370419	0.312642	20.990531	0.643950	9.331068
3447.602000	541.032344	241.359854	0.312645	20.989612	0.643955	9.330660
3447.622000	541.032344	241.362754	0.312644	20.989864	0.643954	9.330772
3447.662000	541.032344	241.356675	0.312646	20.989336	0.643957	9.330537
3447.682000	541.032344	241.357654	0.312646	20.989421	0.643956	9.330575
3447.702000	541.032344	241.352536	0.312647	20.988976	0.643959	9.330377
3447.722000	541.032344	241.360589	0.312645	20.989676	0.643955	9.330688
3447.742000	541.032344	241.356946	0.312646	20.989359	0.643957	9.330547
3447.762000	541.032344	241.351805	0.312647	20.988912	0.643959	9.330349
3447.762000	541.032344	241.355146	0.312646	20.989203	0.643958	9.330478
3447.782000	541.032344	241.341027	0.312650	20.987975	0.643965	9.329932
3447.802000	541.032344	241.350557	0.312647	20.988804	0.643960	9.330300
3447.822000	541.032344	241.347584	0.312648	20.988545	0.643962	9.330185
3447.842000	541.032263	241.352166	0.312647	20.988943	0.643959	9.330363
3447.862000	541.032344	241.353434	0.312647	20.989054	0.643959	9.330412
3447.882000	541.032344	241.360599	0.312645	20.989677	0.643955	9.330689
3447.922000	541.032344	241.354390	0.312646	20.989137	0.643958	9.330449
3447.942000	541.032344	241.349018	0.312648	20.988670	0.643961	9.330241
3447.962000	541.032344	241.341317	0.312650	20.988000	0.643965	9.329943
3447.962000	541.032344	241.340235	0.312650	20.987906	0.643965	9.329901
3447.982000	541.032344	241.336296	0.312651	20.987563	0.643967	9.329749
3448.002000	541.032344	241.341615	0.312650	20.988026	0.643965	9.329955
3448.022000	541.032344	241.351003	0.312647	20.988842	0.643960	9.330318
3448.042000	541.032344	241.341876	0.312650	20.988049	0.643964	9.329965
3448.062000	541.032344	241.315364	0.312657	20.985743	0.643978	9.328940
3448.102000	541.032344	241.341785	0.312650	20.988041	0.643965	9.329961
3448.102000	541.032344	241.328557	0.312653	20.986890	0.643971	9.329450
3448.142000	541.032344	241.332473	0.312652	20.987231	0.643969	9.329601
3448.162000	541.032344	241.329830	0.312653	20.987001	0.643971	9.329499
3448.182000	541.032344	241.325861	0.312654	20.986656	0.643973	9.329346
3448.182000	541.032344	241.321964	0.312655	20.986317	0.643975	9.329195
3448.202000	541.032263	241.325355	0.312654	20.986612	0.643973	9.329326
3448.222000	541.032344	241.314758	0.312657	20.985690	0.643978	9.328916
3448.242000	541.032344	241.321726	0.312655	20.986296	0.643975	9.329186
3448.262000	541.032344	241.323770	0.312654	20.986474	0.643974	9.329265
3448.282000	541.032263	241.316641	0.312656	20.985854	0.643977	9.328989
3448.322000	541.032344	241.310993	0.312658	20.985363	0.643980	9.328771
3448.342000	541.032344	241.309985	0.312658	20.985275	0.643981	9.328732
3448.362000	541.032344	241.330174	0.312653	20.987031	0.643970	9.329512
3448.382000	541.032344	241.306338	0.312659	20.984958	0.643982	9.328591
3448.402000	541.032344	241.299545	0.312661	20.984367	0.643986	9.328328
3448.402000	541.032344	241.295206	0.312662	20.983990	0.643988	9.328161
3448.422000	541.032344	241.295759	0.312662	20.984038	0.643988	9.328182
3448.442000	541.032344	241.308433	0.312658	20.985140	0.643981	9.328672
3448.462000	541.032344	241.303793	0.312660	20.984737	0.643984	9.328493
3448.482000	541.032344	241.290085	0.312663	20.983545	0.643991	9.327963
3448.522000	541.032344	241.298572	0.312661	20.984283	0.643986	9.328291
3448.542000	541.032344	241.310324	0.312658	20.985305	0.643980	9.328745
3448.562000	541.032344	241.292408	0.312663	20.983747	0.643989	9.328052
3448.582000	541.032344	241.291595	0.312663	20.983676	0.643990	9.328021
3448.602000	541.032263	241.280314	0.312666	20.982695	0.643996	9.327585
3448.602000	541.032263	241.286822	0.312664	20.983261	0.643992	9.327836
3448.622000	541.032344	241.287486	0.312664	20.983319	0.643992	9.327862
3448.642000	541.032344	241.287350	0.312664	20.983307	0.643992	9.327857
3448.662000	541.032344	241.274947	0.312667	20.982228	0.643998	9.327377
3448.682000	541.032344	241.268212	0.312669	20.981643	0.644002	9.327117
3448.702000	541.032344	241.268639	0.312669	20.981680	0.644002	9.327134
3448.722000	541.032344	241.260627	0.312671	20.980983	0.644006	9.326824
3448.742000	541.032344	241.272974	0.312668	20.982057	0.643999	9.327301
3448.782000	541.032344	241.267568	0.312669	20.981587	0.644002	9.327092
3448.802000	541.032344	241.281754	0.312665	20.982820	0.643995	9.327641
3448.822000	541.032344	241.271621	0.312668	20.981939	0.644000	9.327249
3448.822000	541.032344	241.286950	0.312664	20.983272	0.643992	9.327841
3448.842000	541.032344	241.271385	0.312668	20.981918	0.644000	9.327240
3448.862000	541.032344	241.264306	0.312670	20.981303	0.644004	9.326966
3448.882000	541.032344	241.265638	0.312670	20.981419	0.644003	9.327018
3448.902000	541.032344	241.256245	0.312672	20.980602	0.644008	9.326654
3448.922000	541.032344	241.264703	0.312670	20.981337	0.644004	9.326981
3448.942000	541.032344	241.275933	0.312667	20.982314	0.643998	9.327415
3448.982000	541.032344	241.265985	0.312670	20.981449	0.644003	9.327031
3449.002000	541.032344	241.256348	0.312672	20.980611	0.644008	9.326658
3449.022000	541.032344	241.259070	0.312671	20.980847	0.644006	9.326764
3449.042000	541.032344	241.265922	0.312670	20.981443	0.644003	9.327028
3449.042000	541.032344	241.241290	0.312676	20.979301	0.644015	9.326076
3449.062000	541.032344	241.253095	0.312673	20.980328	0.644009	9.326533
3449.082000	541.032344	241.251993	0.312673	20.980232	0.644010	9.326490
3449.102000	541.032344	241.251317	0.312673	20.980173	0.644010	9.326464
3449.122000	541.032344	241.249036	0.312674	20.979975	0.644011	9.326376
3449.142000	541.032344	241.253013	0.312673	20.980321	0.644009	9.326529
3449.162000	541.032344	241.238641	0.312677	20.979071	0.644017	9.325974
3449.182000	541.032344	241.244654	0.312675	20.979594	0.644014	9.326206
3449.222000	541.032344	241.241687	0.312676	20.979336	0.644015	9.326092
3449.242000	541.032344	241.243007	0.312676	20.979451	0.644014	9.326143
3449.242000	541.032344	241.232719	0.312678	20.978556	0.644020	9.325745
3449.262000	541.032344	241.242187	0.312676	20.979379	0.644015	9.326111
3449.282000	541.032344	241.235414	0.312678	20.978790	0.644018	9.325849
3449.302000	541.032344	241.244800	0.312675	20.979607	0.644014	9.326212
3449.322000	541.032344	241.233911	0.312678	20.978660	0.644019	9.325791
3449.342000	541.032344	241.232547	0.312678	20.978541	0.644020	9.325738
3449.382000	541.032263	241.225403	0.312680	20.977920	0.644023	9.325462
3449.382000	541.032263	241.231512	0.312679	20.978451	0.644020	9.325698
3449.422000	541.032344	241.240448	0.312676	20.979228	0.644016	9.326044
3449.442000	541.032344	241.226679	0.312680	20.978031	0.644023	9.325511
3449.462000	541.032344	241.233634	0.312678	20.978635	0.644019	9.325780
3449.462000	541.032344	241.231476	0.312679	20.978448	0.644020	9.325697
3449.482000	541.032344	241.223643	0.312681	20.977767	0.644024	9.325394
3449.502000	541.032344	241.217594	0.312682	20.977241	0.644027	9.325160
3449.522000	541.032344	241.225151	0.312680	20.977898	0.644024	9.325452
3449.542000	541.032344	241.229450	0.312679	20.978272	0.644021	9.325619
3449.562000	541.032344	241.222271	0.312681	20.977647	0.644025	9.325341
3449.582000	541.032344	241.209853	0.312684	20.976567	0.644031	9.324861
3449.602000	541.032344	241.229786	0.312679	20.978301	0.644021	9.325631
3449.642000	541.032344	241.214952	0.312683	20.977011	0.644029	9.325058
3449.662000	541.032344	241.210695	0.312684	20.976641	0.644031	9.324893
3449.682000	541.032344	241.225134	0.312680	20.977896	0.644024	9.325452
3449.682000	541.032344	241.224802	0.312680	20.977867	0.644024	9.325439
3449.702000	541.032344	241.222442	0.312681	20.977662	0.644025	9.325348
3449.722000	541.032344	241.227865	0.312680	20.978134	0.644022	9.325557
3449.742000	541.032344	241.220397	0.312681	20.977484	0.644026	9.325269
3449.762000	541.032344	241.226618	0.312680	20.978025	0.644023	9.325509
3449.782000	541.032344	241.233029	0.312678	20.978583	0.644020	9.325757
3449.802000	541.032344	241.227694	0.312680	20.978119	0.644022	9.325551
3449.842000	541.032344	241.221225	0.312681	20.977556	0.644025	9.325301
3449.862000	541.032344	241.220280	0.312682	20.977474	0.644026	9.325264
3449.882000	541.032344	241.212088	0.312684	20.976762	0.644030	9.324947
3449.882000	541.032344	241.198798	0.312687	20.975606	0.644037	9.324434
3449.902000	541.032263	241.211555	0.312684	20.976715	0.644030	9.324927
3449.922000	541.032344	241.207788	0.312685	20.976388	0.644032	9.324781
3449.942000	541.032344	241.201869	0.312686	20.975873	0.644035	9.324552
3449.962000	541.032344	241.216832	0.312682	20.977174	0.644028	9.325131
3449.982000	541.032344	241.209391	0.312684	20.976527	0.644031	9.324843
3450.002000	541.032344	241.189609	0.312690	20.974807	0.644041	9.324078
3450.022000	541.032344	241.187989	0.312690	20.974666	0.644042	9.324016
3450.062000	541.032344	241.202012	0.312686	20.975886	0.644035	9.324558
3450.082000	541.032344	241.190581	0.312689	20.974891	0.644041	9.324116
3450.102000	541.032344	241.202794	0.312686	20.975954	0.644035	9.324588
3450.102000	541.032344	241.207319	0.312685	20.976347	0.644033	9.324763
3450.122000	541.032344	241.202028	0.312686	20.975887	0.644035	9.324558
3450.142000	541.032344	241.205586	0.312685	20.976196	0.644033	9.324696
3450.162000	541.032344	241.207872	0.312685	20.976395	0.644032	9.324784
3450.182000	541.032344	241.201090	0.312687	20.975805	0.644036	9.324522
3450.202000	541.032344	241.193336	0.312689	20.975131	0.644040	9.324222
3450.242000	541.032344	241.212970	0.312683	20.976838	0.644030	9.324981
3450.262000	541.032344	241.199977	0.312687	20.975709	0.644036	9.324479
3450.282000	541.032344	241.197478	0.312687	20.975491	0.644038	9.324383
3450.282000	541.032344	241.205152	0.312685	20.976159	0.644034	9.324679
3450.322000	541.032344	241.207449	0.312685	20.976358	0.644032	9.324768
3450.322000	541.032344	241.200963	0.312687	20.975794	0.644036	9.324517
3450.342000	541.032344	241.192643	0.312689	20.975071	0.644040	9.324196
3450.362000	541.032344	241.185645	0.312691	20.974462	0.644043	9.323925
3450.382000	541.032344	241.192080	0.312689	20.975022	0.644040	9.324174
3450.402000	541.032344	241.192479	0.312689	20.975056	0.644040	9.324189
3450.422000	541.032344	241.181624	0.312692	20.974113	0.644046	9.323770
3450.442000	541.032344	241.199208	0.312687	20.975642	0.644037	9.324449
3450.482000	541.032344	241.182990	0.312691	20.974231	0.644045	9.323822
3450.502000	541.032344	241.180242	0.312692	20.973992	0.644046	9.323716
3450.522000	541.032344	241.189991	0.312689	20.974840	0.644041	9.324093
3450.522000	541.032344	241.192734	0.312689	20.975079	0.644040	9.324199
3450.542000	541.032344	241.186854	0.312690	20.974567	0.644043	9.323972
3450.562000	541.032344	241.184374	0.312691	20.974352	0.644044	9.323876
3450.582000	541.032344	241.170650	0.312694	20.973158	0.644051	9.323345
3450.602000	541.032344	241.181549	0.312692	20.974106	0.644046	9.323767
3450.622000	541.032344	241.181105	0.312692	20.974067	0.644046	9.323750
3450.642000	541.032344	241.184462	0.312691	20.974359	0.644044	9.323879
3450.662000	541.032344	241.193357	0.312689	20.975133	0.644040	9.324223
3450.702000	541.032344	241.177280	0.312693	20.973735	0.644048	9.323602
3450.722000	541.032344	241.197241	0.312688	20.975471	0.644038	9.324373
3450.742000	541.032344	241.179430	0.312692	20.973922	0.644047	9.323685
3450.742000	541.032344	241.164798	0.312696	20.972649	0.644054	9.323119
3450.762000	541.032344	241.160598	0.312697	20.972284	0.644056	9.322957
3450.782000	541.032263	241.172794	0.312694	20.973345	0.644050	9.323428
3450.802000	541.032344	241.179133	0.312692	20.973896	0.644047	9.323673
3450.822000	541.032344	241.164365	0.312696	20.972612	0.644054	9.323102
3450.862000	541.032344	241.164150	0.312696	20.972593	0.644054	9.323094
3450.862000	541.032344	241.169798	0.312695	20.973084	0.644052	9.323312
3450.902000	541.032344	241.177098	0.312693	20.973719	0.644048	9.323595
3450.922000	541.032344	241.176041	0.312693	20.973627	0.644048	9.323554
3450.942000	541.032344	241.163347	0.312696	20.972523	0.644055	9.323063
3450.962000	541.032344	241.173530	0.312694	20.973409	0.644050	9.323457
3450.962000	541.032344	241.162404	0.312697	20.972441	0.644055	9.323027
3450.982000	541.032344	241.151452	0.312699	20.971489	0.644061	9.322603
3451.002000	541.032344	241.165041	0.312696	20.972670	0.644054	9.323129
3451.022000	541.032344	241.163356	0.312696	20.972524	0.644055	9.323063
3451.042000	541.032344	241.166852	0.312695	20.972828	0.644053	9.323199
3451.062000	541.032344	241.162925	0.312696	20.972486	0.644055	9.323047
3451.082000	541.032344	241.156513	0.312698	20.971929	0.644058	9.322799
3451.102000	541.032344	241.166986	0.312695	20.972840	0.644053	9.323204
3451.142000	541.032263	241.172599	0.312694	20.973328	0.644050	9.323421
3451.162000	541.032344	241.165570	0.312696	20.972716	0.644054	9.323149
3451.162000	541.032344	241.165669	0.312696	20.972725	0.644054	9.323153
3451.182000	541.032344	241.160494	0.312697	20.972275	0.644056	9.322953
3451.202000	541.032263	241.142708	0.312702	20.970728	0.644065	9.322265
3451.222000	541.032344	241.153583	0.312699	20.971674	0.644060	9.322686
3451.242000	541.032344	241.152532	0.312699	20.971583	0.644060	9.322645
3451.262000	541.032344	241.146986	0.312701	20.971100	0.644063	9.322431
3451.282000	541.032344	241.153908	0.312699	20.971702	0.644060	9.322698
3451.302000	541.032344	241.158900	0.312698	20.972136	0.644057	9.322891
3451.342000	541.032344	241.151077	0.312700	20.971456	0.644061	9.322589
3451.362000	541.032344	241.150902	0.312700	20.971441	0.644061	9.322582
3451.382000	541.032344	241.152704	0.312699	20.971598	0.644060	9.322652
3451.382000	541.032344	241.146571	0.312701	20.971064	0.644063	9.322415
3451.402000	541.032344	241.155913	0.312698	20.971877	0.644059	9.322776
3451.422000	541.032344	241.142939	0.312702	20.970748	0.644065	9.322274
3451.442000	541.032344	241.134611	0.312704	20.970024	0.644069	9.321952
3451.462000	541.032344	241.148946	0.312700	20.971271	0.644062	9.322506
3451.482000	541.032344	241.130832	0.312705	20.969695	0.644071	9.321806
3451.502000	541.032344	241.128362	0.312706	20.969481	0.644072	9.321711
3451.542000	541.032344	241.123127	0.312707	20.969025	0.644075	9.321508
3451.542000	541.032344	241.144041	0.312701	20.970844	0.644065	9.322317
3451.582000	541.032344	241.132600	0.312704	20.969849	0.644070	9.321874
3451.602000	541.032344	241.127763	0.312706	20.969429	0.644073	9.321687
3451.602000	541.032344	241.117420	0.312708	20.968529	0.644078	9.321288
3451.622000	541.032344	241.108015	0.312711	20.967711	0.644083	9.320924
3451.642000	541.032344	241.117918	0.312708	20.968572	0.644078	9.321307
3451.662000	541.032344	241.113573	0.312709	20.968195	0.644080	9.321139
3451.682000	541.032344	241.113674	0.312709	20.968203	0.644080	9.321143
3451.702000	541.032344	241.102226	0.312712	20.967208	0.644086	9.320700
3451.742000	541.032344	241.122211	0.312707	20.968946	0.644076	9.321473
3451.762000	541.032344	241.111667	0.312710	20.968029	0.644081	9.321065
3451.782000	541.032344	241.107813	0.312711	20.967694	0.644083	9.320916
3451.802000	541.032344	241.109361	0.312710	20.967828	0.644082	9.320976
3451.802000	541.032344	241.102017	0.312712	20.967190	0.644086	9.320692
3451.822000	541.032344	241.107620	0.312711	20.967677	0.644083	9.320909
3451.842000	541.032344	241.113265	0.312709	20.968168	0.644080	9.321127
3451.862000	541.032344	241.109356	0.312710	20.967828	0.644082	9.320976
3451.882000	541.032344	241.100098	0.312713	20.967023	0.644087	9.320618
3451.902000	541.032344	241.100068	0.312713	20.967020	0.644087	9.320617
3451.922000	541.032344	241.109644	0.312710	20.967853	0.644082	9.320987
3451.962000	541.032344	241.106318	0.312711	20.967564	0.644084	9.320858
3451.982000	541.032344	241.111317	0.312710	20.967998	0.644081	9.321052
3452.002000	541.032344	241.102488	0.312712	20.967231	0.644086	9.320710
3452.022000	541.032344	241.108340	0.312711	20.967739	0.644083	9.320937
3452.022000	541.032344	241.094391	0.312714	20.966526	0.644090	9.320397
3452.042000	541.032344	241.089701	0.312716	20.966119	0.644092	9.320216
3452.062000	541.032344	241.102713	0.312712	20.967250	0.644085	9.320719
3452.082000	541.032344	241.099481	0.312713	20.966969	0.644087	9.320594
3452.102000	541.032263	241.083932	0.312717	20.965617	0.644095	9.319993
3452.142000	541.032344	241.085635	0.312717	20.965765	0.644094	9.320059
3452.162000	541.032344	241.093409	0.312715	20.966441	0.644090	9.320359
3452.162000	541.032344	241.083877	0.312717	20.965612	0.644095	9.319991
3452.202000	541.032344	241.083926	0.312717	20.965616	0.644095	9.319993
3452.222000	541.032344	241.069910	0.312721	20.964397	0.644102	9.319451
3452.242000	541.032344	241.096944	0.312714	20.966748	0.644088	9.320496
3452.242000	541.032344	241.089989	0.312716	20.966144	0.644092	9.320227
3452.262000	541.032344	241.088313	0.312716	20.965998	0.644093	9.320162
3452.282000	541.032344	241.087154	0.312716	20.965897	0.644093	9.320118
3452.302000	541.032344	241.073724	0.312720	20.964729	0.644100	9.319598
3452.322000	541.032344	241.073745	0.312720	20.964731	0.644100	9.319599
3452.342000	541.032344	241.091523	0.312715	20.966277	0.644091	9.320286
3452.382000	541.032344	241.082261	0.312718	20.965471	0.644096	9.319928
3452.402000	541.032344	241.081247	0.312718	20.965383	0.644096	9.319889
3452.422000	541.032344	241.082857	0.312717	20.965523	0.644095	9.319951
3452.442000	541.032344	241.087005	0.312716	20.965884	0.644093	9.320112
3452.442000	541.032344	241.088175	0.312716	20.965986	0.644093	9.320157
3452.462000	541.032344	241.093270	0.312715	20.966429	0.644090	9.320354
3452.482000	541.032344	241.083733	0.312717	20.965600	0.644095	9.319985
3452.502000	541.032344	241.084846	0.312717	20.965696	0.644094	9.320028
3452.522000	541.032344	241.077788	0.312719	20.965083	0.644098	9.319755
3452.542000	541.032344	241.077147	0.312719	20.965027	0.644098	9.319731
3452.562000	541.032344	241.085438	0.312717	20.965748	0.644094	9.320051
3452.582000	541.032263	241.072972	0.312720	20.964664	0.644100	9.319569
3452.622000	541.032344	241.074140	0.312720	20.964765	0.644100	9.319614
3452.642000	541.032344	241.083305	0.312717	20.965562	0.644095	9.319969
3452.662000	541.032344	241.086106	0.312717	20.965806	0.644094	9.320077
3452.662000	541.032344	241.062257	0.312723	20.963732	0.644106	9.319155
3452.682000	541.032344	241.067510	0.312721	20.964189	0.644103	9.319358
3452.702000	541.032344	241.070867	0.312721	20.964481	0.644102	9.319488
3452.722000	541.032344	241.063086	0.312723	20.963804	0.644105	9.319187
3452.742000	541.032344	241.067834	0.312721	20.964217	0.644103	9.319371
3452.762000	541.032344	241.075864	0.312719	20.964915	0.644099	9.319681
3452.782000	541.032344	241.054531	0.312725	20.963060	0.644110	9.318856
3452.802000	541.032344	241.064037	0.312722	20.963887	0.644105	9.319224
3452.842000	541.032344	241.062808	0.312723	20.963780	0.644106	9.319176
3452.862000	541.032344	241.061253	0.312723	20.963645	0.644106	9.319116
3452.882000	541.032344	241.071054	0.312721	20.964497	0.644101	9.319495
3452.882000	541.032344	241.062489	0.312723	20.963752	0.644106	9.319164
3452.902000	541.032344	241.060251	0.312723	20.963557	0.644107	9.319078
3452.922000	541.032344	241.063756	0.312722	20.963862	0.644105	9.319213
3452.942000	541.032263	241.069315	0.312721	20.964346	0.644102	9.319428
3452.962000	541.032344	241.060910	0.312723	20.963615	0.644107	9.319103
3452.982000	541.032263	241.063769	0.312722	20.963863	0.644105	9.319214
3453.022000	541.032344	241.062451	0.312723	20.963749	0.644106	9.319163
3453.042000	541.032344	241.052544	0.312725	20.962887	0.644111	9.318780
3453.062000	541.032344	241.049557	0.312726	20.962627	0.644112	9.318664
3453.082000	541.032344	241.054524	0.312725	20.963059	0.644110	9.318856
3453.082000	541.032344	241.054340	0.312725	20.963043	0.644110	9.318849
3453.102000	541.032344	241.049518	0.312726	20.962624	0.644112	9.318663
3453.122000	541.032344	241.057319	0.312724	20.963302	0.644108	9.318964
3453.142000	541.032344	241.052026	0.312725	20.962842	0.644111	9.318760
3453.162000	541.032344	241.042851	0.312728	20.962044	0.644116	9.318405
3453.182000	541.032344	241.046146	0.312727	20.962331	0.644114	9.318532
3453.202000	541.032344	241.049329	0.312726	20.962608	0.644112	9.318655
3453.222000	541.032344	241.065944	0.312722	20.964053	0.644104	9.319298
3453.262000	541.032344	241.065802	0.312722	20.964040	0.644104	9.319292
3453.282000	541.032344	241.058587	0.312724	20.963413	0.644108	9.319013
3453.302000	541.032344	241.049047	0.312726	20.962583	0.644113	9.318644
3453.302000	541.032344	241.054603	0.312725	20.963066	0.644110	9.318859
3453.322000	541.032344	241.048812	0.312726	20.962563	0.644113	9.318635
3453.342000	541.032344	241.055007	0.312725	20.963101	0.644110	9.318875
3453.362000	541.032344	241.044483	0.312727	20.962186	0.644115	9.318468
3453.382000	541.032344	241.036344	0.312730	20.961478	0.644119	9.318153
3453.402000	541.032344	241.035638	0.312730	20.961417	0.644119	9.318126
3453.442000	541.032344	241.036399	0.312730	20.961483	0.644119	9.318155
3453.442000	541.032344	241.029503	0.312731	20.960883	0.644122	9.317889
3453.462000	541.032344	241.016060	0.312735	20.959714	0.644129	9.317369
3453.502000	541.032344	241.026570	0.312732	20.960628	0.644124	9.317775
3453.522000	541.032344	241.028751	0.312732	20.960818	0.644123	9.317860
3453.522000	541.032344	241.030444	0.312731	20.960965	0.644122	9.317925
3453.542000	541.032344	241.016562	0.312735	20.959758	0.644129	9.317389
3453.562000	541.032263	241.028004	0.312732	20.960753	0.644123	9.317831
3453.582000	541.032344	241.013299	0.312736	20.959474	0.644131	9.317262
3453.602000	541.032344	241.016356	0.312735	20.959740	0.644129	9.317381
3453.642000	541.032344	241.022087	0.312733	20.960238	0.644126	9.317602
3453.642000	541.032344	241.003561	0.312738	20.958627	0.644136	9.316886
3453.662000	541.032344	241.010491	0.312736	20.959230	0.644132	9.317154
3453.702000	541.032263	241.009568	0.312737	20.959150	0.644132	9.317118
3453.722000	541.032344	241.014345	0.312735	20.959565	0.644130	9.317303
3453.722000	541.032344	241.010864	0.312736	20.959262	0.644132	9.317168
3453.742000	541.032344	241.013072	0.312736	20.959455	0.644131	9.317254
3453.762000	541.032344	241.008063	0.312737	20.959019	0.644133	9.317060
3453.782000	541.032344	241.010893	0.312736	20.959265	0.644132	9.317169
3453.802000	541.032344	241.013938	0.312735	20.959530	0.644130	9.317287
3453.822000	541.032344	241.007063	0.312737	20.958932	0.644134	9.317021
3453.842000	541.032344	240.997948	0.312740	20.958139	0.644138	9.316669
3453.862000	541.032344	241.004827	0.312738	20.958738	0.644135	9.316935
3453.902000	541.032344	241.001825	0.312739	20.958476	0.644136	9.316819
3453.922000	541.032344	240.992718	0.312741	20.957684	0.644141	9.316467
3453.942000	541.032344	241.010507	0.312736	20.959231	0.644132	9.317154
3453.942000	541.032344	240.989480	0.312742	20.957403	0.644143	9.316342
3453.962000	541.032344	241.001595	0.312739	20.958456	0.644137	9.316810
3453.982000	541.032263	240.989878	0.312742	20.957437	0.644142	9.316357
3454.002000	541.032344	240.982720	0.312744	20.956815	0.644146	9.316080
3454.022000	541.032344	240.996380	0.312740	20.958003	0.644139	9.316608
3454.042000	541.032344	240.995372	0.312740	20.957915	0.644140	9.316569
3454.062000	541.032344	240.994659	0.312740	20.957853	0.644140	9.316542
3454.082000	541.032263	240.994838	0.312740	20.957869	0.644140	9.316549
3454.102000	541.032344	240.983861	0.312743	20.956914	0.644146	9.316124
3454.142000	541.032344	241.000391	0.312739	20.958352	0.644137	9.316763
3454.162000	541.032344	240.986700	0.312743	20.957161	0.644144	9.316234
3454.162000	541.032344	240.979650	0.312744	20.956548	0.644148	9.315962
3454.182000	541.032344	241.006085	0.312737	20.958847	0.644134	9.316984
3454.202000	541.032344	240.999041	0.312739	20.958234	0.644138	9.316711
3454.222000	541.032263	240.993839	0.312741	20.957782	0.644140	9.316510
3454.242000	541.032344	241.001700	0.312739	20.958466	0.644137	9.316814
3454.262000	541.032344	240.980791	0.312744	20.956647	0.644147	9.316006
3454.282000	541.032344	240.997280	0.312740	20.958081	0.644139	9.316643
3454.322000	541.032344	240.997001	0.312740	20.958057	0.644139	9.316632
3454.342000	541.032344	240.993991	0.312741	20.957795	0.644140	9.316516
3454.362000	541.032344	241.005381	0.312738	20.958786	0.644135	9.316956
3454.362000	541.032344	240.996376	0.312740	20.958003	0.644139	9.316608
3454.382000	541.032344	240.998934	0.312739	20.958225	0.644138	9.316707
3454.402000	541.032344	240.986562	0.312743	20.957149	0.644144	9.316229
3454.422000	541.032344	240.970514	0.312747	20.955754	0.644152	9.315608
3454.442000	541.032344	240.997531	0.312740	20.958103	0.644139	9.316653
3454.462000	541.032344	240.987430	0.312742	20.957225	0.644144	9.316262
3454.482000	541.032344	240.993378	0.312741	20.957742	0.644141	9.316492
3454.522000	541.032263	240.994754	0.312740	20.957862	0.644140	9.316545
3454.542000	541.032344	240.990824	0.312741	20.957520	0.644142	9.316394
3454.562000	541.032344	240.985106	0.312743	20.957023	0.644145	9.316173
3454.582000	541.032263	240.975513	0.312745	20.956188	0.644150	9.315802
3454.582000	541.032263	240.969425	0.312747	20.955659	0.644153	9.315566
3454.602000	541.032344	240.975654	0.312745	20.956201	0.644150	9.315807
3454.622000	541.032344	240.972749	0.312746	20.955948	0.644151	9.315695
3454.642000	541.032344	240.978690	0.312745	20.956465	0.644148	9.315924
3454.662000	541.032344	240.982016	0.312744	20.956754	0.644146	9.316053
3454.682000	541.032344	240.966014	0.312748	20.955362	0.644155	9.315434
3454.722000	541.032344	240.963887	0.312749	20.955177	0.644156	9.315352
3454.722000	541.032344	240.977714	0.312745	20.956380	0.644149	9.315887
3454.762000	541.032263	240.979212	0.312744	20.956510	0.644148	9.315945
3454.782000	541.032344	240.979544	0.312744	20.956539	0.644148	9.315957
3454.802000	541.032344	240.964798	0.312748	20.955256	0.644155	9.315387
3454.802000	541.032344	240.976428	0.312745	20.956268	0.644149	9.315837
3454.822000	541.032344	240.970724	0.312747	20.955772	0.644152	9.315617
3454.842000	541.032344	240.958907	0.312750	20.954744	0.644158	9.315160
3454.862000	541.032344	240.977549	0.312745	20.956365	0.644149	9.315880
3454.882000	541.032344	240.965219	0.312748	20.955293	0.644155	9.315404
3454.902000	541.032344	240.978024	0.312745	20.956407	0.644148	9.315899
3454.922000	541.032344	240.985418	0.312743	20.957050	0.644145	9.316185
3454.962000	541.032344	240.969933	0.312747	20.955703	0.644153	9.315586
3454.982000	541.032344	240.965829	0.312748	20.955346	0.644155	9.315427
3455.002000	541.032263	240.976373	0.312745	20.956263	0.644149	9.315835
3455.002000	541.032263	240.975855	0.312745	20.956218	0.644149	9.315815
3455.022000	541.032344	240.965740	0.312748	20.955338	0.644155	9.315424
3455.042000	541.032344	240.953128	0.312751	20.954242	0.644161	9.314936
3455.062000	541.032344	240.952075	0.312752	20.954150	0.644162	9.314896
3455.082000	541.032344	240.973344	0.312746	20.956000	0.644151	9.315718
3455.102000	541.032344	240.972418	0.312746	20.955919	0.644151	9.315682
3455.122000	541.032263	240.966214	0.312748	20.955380	0.644154	9.315442
3455.142000	541.032344	240.965824	0.312748	20.955346	0.644155	9.315427
3455.182000	541.032344	240.952076	0.312752	20.954150	0.644162	9.314896
3455.202000	541.032344	240.950138	0.312752	20.953982	0.644163	9.314821
3455.222000	541.032344	240.954874	0.312751	20.954393	0.644160	9.315004
3455.222000	541.032344	240.946932	0.312753	20.953703	0.644164	9.314697
3455.242000	541.032344	240.938790	0.312755	20.952995	0.644168	9.314382
3455.262000	541.032344	240.945909	0.312753	20.953614	0.644165	9.314657
3455.282000	541.032344	240.954645	0.312751	20.954374	0.644160	9.314995
3455.302000	541.032344	240.948333	0.312753	20.953825	0.644163	9.314751
3455.322000	541.032344	240.952988	0.312751	20.954229	0.644161	9.314931
3455.342000	541.032344	240.938577	0.312755	20.952976	0.644168	9.314374
3455.382000	541.032344	240.947742	0.312753	20.953773	0.644164	9.314728
3455.402000	541.032344	240.951108	0.312752	20.954066	0.644162	9.314858
3455.422000	541.032344	240.934904	0.312756	20.952657	0.644170	9.314232
3455.442000	541.032344	240.943560	0.312754	20.953410	0.644166	9.314566
3455.442000	541.032344	240.958437	0.312750	20.954703	0.644158	9.315142
3455.462000	541.032344	240.952611	0.312751	20.954197	0.644161	9.314916
3455.482000	541.032344	240.948968	0.312752	20.953880	0.644163	9.314775
3455.502000	541.032344	240.953939	0.312751	20.954312	0.644161	9.314968
3455.522000	541.032344	240.948146	0.312753	20.953808	0.644164	9.314744
3455.562000	541.032344	240.937724	0.312755	20.952902	0.644169	9.314341
3455.582000	541.032344	240.937492	0.312755	20.952882	0.644169	9.314332
3455.602000	541.032263	240.949644	0.312752	20.953939	0.644163	9.314802
3455.622000	541.032344	240.938948	0.312755	20.953008	0.644168	9.314388
3455.642000	541.032344	240.939748	0.312755	20.953078	0.644168	9.314419
3455.642000	541.032344	240.940144	0.312755	20.953112	0.644168	9.314434
3455.662000	541.032263	240.928673	0.312758	20.952115	0.644173	9.313991
3455.682000	541.032263	240.942969	0.312754	20.953358	0.644166	9.314544
3455.702000	541.032344	240.943497	0.312754	20.953404	0.644166	9.314564
3455.722000	541.032263	240.937091	0.312755	20.952847	0.644169	9.314316
3455.742000	541.032263	240.928138	0.312758	20.952068	0.644174	9.313970
3455.762000	541.032344	240.921413	0.312760	20.951484	0.644177	9.313710
3455.802000	541.032344	240.924209	0.312759	20.951727	0.644176	9.313818
3455.822000	541.032344	240.924740	0.312759	20.951773	0.644175	9.313839
3455.842000	541.032344	240.924949	0.312759	20.951791	0.644175	9.313847
3455.862000	541.032344	240.926004	0.312758	20.951883	0.644175	9.313888
3455.862000	541.032344	240.942414	0.312754	20.953310	0.644166	9.314522
3455.882000	541.032344	240.932860	0.312757	20.952479	0.644171	9.314153
3455.902000	541.032344	240.931926	0.312757	20.952398	0.644172	9.314117
3455.922000	541.032263	240.913435	0.312762	20.950790	0.644181	9.313402
3455.942000	541.032344	240.927364	0.312758	20.952001	0.644174	9.313940
3455.962000	541.032344	240.917381	0.312761	20.951133	0.644179	9.313554
3455.982000	541.032344	240.918619	0.312760	20.951241	0.644179	9.313602
3456.002000	541.032344	240.905650	0.312764	20.950113	0.644185	9.313101
3456.042000	541.032344	240.943326	0.312754	20.953389	0.644166	9.314557
3456.042000	541.032344	240.935527	0.312756	20.952711	0.644170	9.314256
3456.082000	541.032344	240.916467	0.312761	20.951053	0.644180	9.313519
3456.082000	541.032344	240.924096	0.312759	20.951717	0.644176	9.313814
3456.102000	541.032344	240.917213	0.312761	20.951118	0.644179	9.313548
3456.122000	541.032344	240.916800	0.312761	20.951082	0.644179	9.313532
3456.142000	541.032344	240.918593	0.312760	20.951238	0.644179	9.313601
3456.162000	541.032344	240.922829	0.312759	20.951607	0.644176	9.313765
3456.182000	541.032344	240.928327	0.312758	20.952085	0.644174	9.313978
3456.222000	541.032344	240.920494	0.312760	20.951404	0.644178	9.313675
3456.222000	541.032344	240.925289	0.312759	20.951821	0.644175	9.313860
3456.242000	541.032344	240.920594	0.312760	20.951412	0.644178	9.313679
3456.282000	541.032344	240.905140	0.312764	20.950068	0.644185	9.313081
3456.282000	541.032344	240.896866	0.312766	20.949349	0.644190	9.312761
3456.302000	541.032344	240.915834	0.312761	20.950998	0.644180	9.313495
3456.322000	541.032344	240.912070	0.312762	20.950671	0.644182	9.313349
3456.342000	541.032344	240.903327	0.312764	20.949911	0.644186	9.313011
3456.362000	541.032344	240.903885	0.312764	20.949959	0.644186	9.313033
3456.382000	541.032344	240.908103	0.312763	20.950326	0.644184	9.313196
3456.402000	541.032344	240.892219	0.312767	20.948945	0.644192	9.312582
3456.422000	541.032344	240.897846	0.312766	20.949434	0.644189	9.312799
3456.462000	541.032344	240.907057	0.312763	20.950235	0.644184	9.313155
3456.482000	541.032344	240.895098	0.312766	20.949195	0.644190	9.312693
3456.502000	541.032263	240.889495	0.312768	20.948708	0.644193	9.312476
3456.502000	541.032263	240.898586	0.312766	20.949498	0.644189	9.312828
3456.522000	541.032344	240.910444	0.312762	20.950530	0.644183	9.313286
3456.542000	541.032344	240.892287	0.312767	20.948951	0.644192	9.312584
3456.562000	541.032344	240.896950	0.312766	20.949356	0.644189	9.312765
3456.582000	541.032344	240.894197	0.312767	20.949117	0.644191	9.312658
3456.602000	541.032344	240.894221	0.312767	20.949119	0.644191	9.312659
3456.622000	541.032344	240.896217	0.312766	20.949292	0.644190	9.312736
3456.662000	541.032344	240.892415	0.312767	20.948962	0.644192	9.312589
3456.682000	541.032344	240.899046	0.312765	20.949538	0.644188	9.312846
3456.702000	541.032344	240.890371	0.312768	20.948784	0.644193	9.312510
3456.722000	541.032344	240.894161	0.312767	20.949114	0.644191	9.312657
3456.722000	541.032344	240.892092	0.312767	20.948934	0.644192	9.312577
3456.742000	541.032344	240.892089	0.312767	20.948933	0.644192	9.312577
3456.762000	541.032263	240.895261	0.312766	20.949209	0.644190	9.312699
3456.782000	541.032344	240.894719	0.312767	20.949162	0.644191	9.312678
3456.802000	541.032263	240.888001	0.312768	20.948578	0.644194	9.312419
3456.822000	541.032344	240.888484	0.312768	20.948620	0.644194	9.312437
3456.862000	541.032344	240.887580	0.312768	20.948541	0.644194	9.312402
3456.882000	541.032344	240.883037	0.312770	20.948146	0.644197	9.312227
3456.902000	541.032344	240.887469	0.312768	20.948532	0.644194	9.312398
3456.922000	541.032344	240.888885	0.312768	20.948655	0.644194	9.312453
3456.922000	541.032344	240.898913	0.312765	20.949527	0.644188	9.312840
3456.942000	541.032344	240.892809	0.312767	20.948996	0.644192	9.312604
3456.962000	541.032344	240.882720	0.312770	20.948119	0.644197	9.312214
3456.982000	541.032344	240.876438	0.312771	20.947572	0.644200	9.311972
3457.002000	541.032344	240.884822	0.312769	20.948301	0.644196	9.312296
3457.022000	541.032344	240.878039	0.312771	20.947712	0.644199	9.312033
3457.042000	541.032344	240.882180	0.312770	20.948072	0.644197	9.312193
3457.062000	541.032344	240.886449	0.312769	20.948443	0.644195	9.312359
3457.102000	541.032344	240.891222	0.312767	20.948858	0.644192	9.312543
3457.122000	541.032263	240.882796	0.312770	20.948125	0.644197	9.312217
3457.142000	541.032344	240.879154	0.312771	20.947809	0.644198	9.312077
3457.142000	541.032344	240.890880	0.312768	20.948828	0.644193	9.312530
3457.162000	541.032344	240.882209	0.312770	20.948074	0.644197	9.312195
3457.182000	541.032344	240.871608	0.312773	20.947152	0.644202	9.311785
3457.202000	541.032344	240.890143	0.312768	20.948764	0.644193	9.312501
3457.222000	541.032344	240.865209	0.312774	20.946596	0.644206	9.311537
3457.242000	541.032344	240.882497	0.312770	20.948099	0.644197	9.312206
3457.262000	541.032344	240.884128	0.312769	20.948241	0.644196	9.312269
3457.302000	541.032344	240.870769	0.312773	20.947079	0.644203	9.311752
3457.322000	541.032344	240.874079	0.312772	20.947367	0.644201	9.311880
3457.342000	541.032344	240.882425	0.312770	20.948093	0.644197	9.312203
3457.362000	541.032344	240.872693	0.312772	20.947247	0.644202	9.311827
3457.362000	541.032344	240.879137	0.312771	20.947807	0.644198	9.312076
3457.382000	541.032344	240.875434	0.312772	20.947485	0.644200	9.311933
3457.402000	541.032344	240.867831	0.312774	20.946824	0.644204	9.311639
3457.422000	541.032344	240.853506	0.312777	20.945578	0.644211	9.311085
3457.442000	541.032344	240.851693	0.312778	20.945420	0.644212	9.311015
3457.462000	541.032344	240.866095	0.312774	20.946673	0.644205	9.311572
3457.482000	541.032344	240.865213	0.312774	20.946596	0.644206	9.311538
3457.502000	541.032344	240.850267	0.312778	20.945296	0.644213	9.310960
3457.542000	541.032344	240.842811	0.312780	20.944648	0.644217	9.310672
3457.562000	541.032344	240.845061	0.312780	20.944844	0.644216	9.310759
3457.562000	541.032344	240.868841	0.312773	20.946912	0.644204	9.311678
3457.582000	541.032263	240.863583	0.312775	20.946454	0.644206	9.311475
3457.602000	541.032344	240.852132	0.312778	20.945459	0.644212	9.311032
3457.622000	541.032344	240.851561	0.312778	20.945409	0.644212	9.311010
3457.642000	541.032344	240.844643	0.312780	20.944807	0.644216	9.310742
3457.662000	541.032344	240.838448	0.312781	20.944269	0.644219	9.310503
3457.682000	541.032344	240.848337	0.312779	20.945129	0.644214	9.310885
3457.722000	541.032344	240.848438	0.312779	20.945137	0.644214	9.310889
3457.742000	541.032344	240.843085	0.312780	20.944672	0.644217	9.310682
3457.762000	541.032344	240.841370	0.312781	20.944523	0.644218	9.310616
3457.782000	541.032263	240.847221	0.312779	20.945032	0.644215	9.310842
3457.782000	541.032263	240.861698	0.312775	20.946290	0.644207	9.311402
3457.802000	541.032344	240.840865	0.312781	20.944479	0.644218	9.310596
3457.822000	541.032344	240.843143	0.312780	20.944677	0.644217	9.310684
3457.842000	541.032344	240.846056	0.312779	20.944930	0.644215	9.310797
3457.862000	541.032344	240.844925	0.312780	20.944832	0.644216	9.310753
3457.882000	541.032344	240.850882	0.312778	20.945350	0.644213	9.310984
3457.922000	541.032344	240.854927	0.312777	20.945702	0.644211	9.311140
3457.942000	541.032344	240.849071	0.312779	20.945192	0.644214	9.310914
3457.962000	541.032344	240.837068	0.312782	20.944149	0.644220	9.310450
3457.982000	541.032344	240.849720	0.312778	20.945249	0.644213	9.310939
3458.002000	541.032344	240.843118	0.312780	20.944675	0.644217	9.310683
3458.002000	541.032344	240.858980	0.312776	20.946054	0.644209	9.311297
3458.022000	541.032344	240.857678	0.312776	20.945941	0.644209	9.311246
3458.042000	541.032344	240.850763	0.312778	20.945339	0.644213	9.310979
3458.062000	541.032344	240.857094	0.312776	20.945890	0.644210	9.311224
3458.082000	541.032344	240.845198	0.312780	20.944856	0.644216	9.310764
3458.102000	541.032344	240.844628	0.312780	20.944806	0.644216	9.310742
3458.142000	541.032344	240.838859	0.312781	20.944304	0.644219	9.310519
3458.162000	541.032344	240.836287	0.312782	20.944081	0.644220	9.310419
3458.182000	541.032344	240.856802	0.312776	20.945865	0.644210	9.311212
3458.202000	541.032344	240.849157	0.312778	20.945200	0.644214	9.310917
3458.202000	541.032344	240.837895	0.312781	20.944220	0.644219	9.310481
3458.222000	541.032344	240.838785	0.312781	20.944298	0.644219	9.310516
3458.242000	541.032344	240.842172	0.312780	20.944592	0.644217	9.310647
3458.262000	541.032344	240.834953	0.312782	20.943965	0.644221	9.310368
3458.282000	541.032344	240.845641	0.312779	20.944894	0.644215	9.310781
3458.302000	541.032344	240.830238	0.312783	20.943555	0.644223	9.310185
3458.342000	541.032344	240.839026	0.312781	20.944319	0.644219	9.310525
3458.362000	541.032344	240.828998	0.312784	20.943447	0.644224	9.310138
3458.382000	541.032344	240.834718	0.312782	20.943944	0.644221	9.310359
3458.402000	541.032344	240.837696	0.312781	20.944203	0.644219	9.310474
3458.422000	541.032344	240.811145	0.312788	20.941894	0.644233	9.309447
3458.422000	541.032344	240.819238	0.312786	20.942598	0.644229	9.309760
3458.442000	541.032344	240.815424	0.312787	20.942266	0.644231	9.309613
3458.462000	541.032344	240.817182	0.312787	20.942419	0.644230	9.309681
3458.482000	541.032344	240.828118	0.312784	20.943370	0.644224	9.310104
3458.502000	541.032344	240.835215	0.312782	20.943987	0.644221	9.310378
3458.522000	541.032344	240.814225	0.312788	20.942162	0.644231	9.309566
3458.562000	541.032263	240.820904	0.312786	20.942743	0.644228	9.309825
3458.562000	541.032263	240.817307	0.312787	20.942430	0.644230	9.309686
3458.602000	541.032344	240.819704	0.312786	20.942639	0.644229	9.309778
3458.622000	541.032344	240.819186	0.312786	20.942593	0.644229	9.309758
3458.642000	541.032344	240.816196	0.312787	20.942333	0.644230	9.309643
3458.642000	541.032344	240.819828	0.312786	20.942649	0.644228	9.309783
3458.662000	541.032344	240.819419	0.312786	20.942614	0.644229	9.309767
3458.682000	541.032344	240.818768	0.312786	20.942557	0.644229	9.309742
3458.702000	541.032344	240.823204	0.312785	20.942943	0.644227	9.309914
3458.722000	541.032344	240.828948	0.312784	20.943442	0.644224	9.310136
3458.742000	541.032344	240.819653	0.312786	20.942634	0.644229	9.309776
3458.762000	541.032344	240.816548	0.312787	20.942364	0.644230	9.309656
3458.782000	541.032263	240.829363	0.312784	20.943478	0.644224	9.310152
3458.822000	541.032344	240.819812	0.312786	20.942648	0.644228	9.309782
3458.842000	541.032344	240.820099	0.312786	20.942673	0.644228	9.309794
3458.842000	541.032344	240.804369	0.312790	20.941305	0.644236	9.309185
3458.862000	541.032344	240.814836	0.312787	20.942215	0.644231	9.309590
3458.882000	541.032344	240.830009	0.312783	20.943535	0.644223	9.310177
3458.902000	541.032344	240.830922	0.312783	20.943614	0.644223	9.310212
3458.922000	541.032344	240.832617	0.312783	20.943761	0.644222	9.310277
3458.942000	541.032344	240.823009	0.312785	20.942926	0.644227	9.309906
3458.962000	541.032344	240.833221	0.312783	20.943814	0.644222	9.310301
3459.002000	541.032344	240.828843	0.312784	20.943433	0.644224	9.310132
3459.022000	541.032344	240.826398	0.312784	20.943221	0.644225	9.310037
3459.042000	541.032344	240.818491	0.312787	20.942533	0.644229	9.309731
3459.062000	541.032344	240.833231	0.312783	20.943815	0.644222	9.310301
3459.062000	541.032344	240.821431	0.312786	20.942789	0.644228	9.309845
3459.082000	541.032344	240.821001	0.312786	20.942751	0.644228	9.309828
3459.102000	541.032263	240.812273	0.312788	20.941992	0.644232	9.309491
3459.122000	541.032344	240.800474	0.312791	20.940966	0.644238	9.309035
3459.142000	541.032344	240.807086	0.312789	20.941541	0.644235	9.309290
3459.162000	541.032344	240.808557	0.312789	20.941669	0.644234	9.309347
3459.182000	541.032344	240.791321	0.312794	20.940170	0.644243	9.308681
3459.222000	541.032344	240.786618	0.312795	20.939761	0.644245	9.308499
3459.242000	541.032344	240.800921	0.312791	20.941005	0.644238	9.309052
3459.262000	541.032344	240.795122	0.312793	20.940501	0.644241	9.308828
3459.282000	541.032344	240.795069	0.312793	20.940496	0.644241	9.308826
3459.282000	541.032344	240.786621	0.312795	20.939762	0.644245	9.308499
3459.302000	541.032344	240.790921	0.312794	20.940135	0.644243	9.308666
3459.322000	541.032344	240.797210	0.312792	20.940682	0.644240	9.308909
3459.342000	541.032344	240.799106	0.312792	20.940847	0.644239	9.308982
3459.362000	541.032344	240.783620	0.312796	20.939500	0.644247	9.308383
3459.382000	541.032344	240.792959	0.312793	20.940313	0.644242	9.308744
3459.402000	541.032344	240.794680	0.312793	20.940462	0.644241	9.308811
3459.442000	541.032344	240.793541	0.312793	20.940363	0.644242	9.308767
3459.462000	541.032263	240.804435	0.312790	20.941311	0.644236	9.309188
3459.482000	541.032344	240.802749	0.312791	20.941164	0.644237	9.309123
3459.482000	541.032344	240.793934	0.312793	20.940397	0.644242	9.308782
3459.502000	541.032263	240.805913	0.312790	20.941439	0.644235	9.309245
3459.522000	541.032344	240.801483	0.312791	20.941054	0.644238	9.309074
3459.542000	541.032344	240.788266	0.312794	20.939905	0.644244	9.308563
3459.562000	541.032344	240.799075	0.312792	20.940845	0.644239	9.308981
3459.582000	541.032344	240.788963	0.312794	20.939965	0.644244	9.308590
3459.602000	541.032344	240.777299	0.312797	20.938951	0.644250	9.308139
3459.622000	541.032344	240.773953	0.312798	20.938660	0.644252	9.308010
3459.642000	541.032344	240.786482	0.312795	20.939749	0.644245	9.308494
3459.662000	541.032344	240.795741	0.312792	20.940555	0.644241	9.308852
3459.702000	541.032344	240.785271	0.312795	20.939644	0.644246	9.308447
3459.702000	541.032344	240.794126	0.312793	20.940414	0.644241	9.308789
3459.722000	541.032344	240.774842	0.312798	20.938737	0.644251	9.308044
3459.742000	541.032344	240.775880	0.312798	20.938827	0.644251	9.308084
3459.762000	541.032344	240.780686	0.312796	20.939245	0.644248	9.308270
3459.782000	541.032344	240.779305	0.312797	20.939125	0.644249	9.308216
3459.802000	541.032344	240.777666	0.312797	20.938983	0.644250	9.308153
3459.842000	541.032344	240.773919	0.312798	20.938657	0.644252	9.308008
3459.862000	541.032344	240.771902	0.312799	20.938481	0.644253	9.307930
3459.882000	541.032344	240.775533	0.312798	20.938797	0.644251	9.308071
3459.902000	541.032344	240.781267	0.312796	20.939296	0.644248	9.308292
3459.922000	541.032263	240.775977	0.312798	20.938836	0.644251	9.308088
3459.922000	541.032263	240.783929	0.312795	20.939527	0.644247	9.308395
3459.942000	541.032263	240.783638	0.312796	20.939502	0.644247	9.308384
3459.962000	541.032344	240.791110	0.312794	20.940152	0.644243	9.308673
3459.982000	541.032344	240.769473	0.312799	20.938270	0.644254	9.307836
3460.002000	541.032344	240.766135	0.312800	20.937980	0.644256	9.307707
3460.022000	541.032344	240.768713	0.312800	20.938204	0.644254	9.307807
3460.062000	541.032344	240.763719	0.312801	20.937770	0.644257	9.307614
3460.062000	541.032344	240.772889	0.312798	20.938567	0.644252	9.307968
3460.102000	541.032344	240.782228	0.312796	20.939379	0.644248	9.308329
3460.122000	541.032344	240.770031	0.312799	20.938319	0.644254	9.307858
3460.122000	541.032344	240.770408	0.312799	20.938352	0.644253	9.307873
3460.142000	541.032344	240.756912	0.312803	20.937178	0.644260	9.307351
3460.162000	541.032344	240.767935	0.312800	20.938136	0.644255	9.307777
3460.182000	541.032344	240.764291	0.312801	20.937820	0.644257	9.307636
3460.202000	541.032344	240.767283	0.312800	20.938080	0.644255	9.307752
3460.222000	541.032344	240.759745	0.312802	20.937424	0.644259	9.307460
3460.242000	541.032344	240.752436	0.312804	20.936789	0.644263	9.307178
3460.262000	541.032344	240.759485	0.312802	20.937402	0.644259	9.307450
3460.282000	541.032344	240.749033	0.312805	20.936493	0.644264	9.307046
3460.322000	541.032344	240.741090	0.312807	20.935802	0.644268	9.306739
3460.342000	541.032344	240.744198	0.312806	20.936072	0.644267	9.306859
3460.342000	541.032344	240.750415	0.312804	20.936613	0.644264	9.307100
3460.362000	541.032344	240.757161	0.312803	20.937200	0.644260	9.307360
3460.382000	541.032344	240.752449	0.312804	20.936790	0.644263	9.307178
3460.402000	541.032344	240.744063	0.312806	20.936060	0.644267	9.306854
3460.422000	541.032344	240.745220	0.312806	20.936161	0.644266	9.306899
3460.442000	541.032344	240.755174	0.312803	20.937027	0.644261	9.307284
3460.462000	541.032344	240.754061	0.312803	20.936930	0.644262	9.307241
3460.502000	541.032344	240.746104	0.312805	20.936238	0.644266	9.306933
3460.522000	541.032344	240.760584	0.312802	20.937497	0.644258	9.307493
3460.542000	541.032344	240.756920	0.312803	20.937179	0.644260	9.307351
3460.562000	541.032344	240.755033	0.312803	20.937014	0.644261	9.307278
3460.562000	541.032344	240.741295	0.312807	20.935820	0.644268	9.306747
3460.582000	541.032263	240.756893	0.312803	20.937176	0.644260	9.307350
3460.602000	541.032344	240.743581	0.312806	20.936019	0.644267	9.306835
3460.622000	541.032344	240.748377	0.312805	20.936436	0.644265	9.307021
3460.642000	541.032344	240.748519	0.312805	20.936448	0.644265	9.307026
3460.662000	541.032344	240.760821	0.312802	20.937518	0.644258	9.307502
3460.682000	541.032344	240.750678	0.312804	20.936636	0.644263	9.307110
3460.702000	541.032344	240.750516	0.312804	20.936622	0.644264	9.307104
3460.742000	541.032344	240.738683	0.312807	20.935593	0.644270	9.306646
3460.762000	541.032344	240.742973	0.312806	20.935966	0.644267	9.306812
3460.762000	541.032344	240.736874	0.312808	20.935435	0.644270	9.306576
3460.782000	541.032263	240.748027	0.312805	20.936405	0.644265	9.307007
3460.802000	541.032344	240.726103	0.312811	20.934499	0.644276	9.306160
3460.822000	541.032344	240.748668	0.312805	20.936461	0.644264	9.307032
3460.842000	541.032344	240.731920	0.312809	20.935004	0.644273	9.306385
3460.862000	541.032344	240.733357	0.312809	20.935129	0.644272	9.306440
3460.882000	541.032344	240.745266	0.312806	20.936165	0.644266	9.306901
3460.902000	541.032344	240.739238	0.312807	20.935641	0.644269	9.306668
3460.922000	541.032344	240.744902	0.312806	20.936133	0.644266	9.306887
3460.962000	541.032344	240.741659	0.312807	20.935851	0.644268	9.306761
3460.982000	541.032344	240.736889	0.312808	20.935437	0.644270	9.306577
3460.982000	541.032344	240.726220	0.312811	20.934509	0.644276	9.306164
3461.002000	541.032344	240.735703	0.312808	20.935333	0.644271	9.306531
3461.022000	541.032344	240.729190	0.312810	20.934767	0.644274	9.306279
3461.042000	541.032344	240.730267	0.312810	20.934861	0.644274	9.306321
3461.062000	541.032344	240.740371	0.312807	20.935739	0.644269	9.306711
3461.082000	541.032344	240.736463	0.312808	20.935400	0.644271	9.306560
3461.102000	541.032263	240.734939	0.312808	20.935267	0.644271	9.306501
3461.122000	541.032344	240.741547	0.312807	20.935842	0.644268	9.306757
3461.162000	541.032344	240.749492	0.312805	20.936533	0.644264	9.307064
3461.182000	541.032344	240.742040	0.312806	20.935885	0.644268	9.306776
3461.202000	541.032344	240.733852	0.312809	20.935172	0.644272	9.306459
3461.202000	541.032344	240.742048	0.312806	20.935885	0.644268	9.306776
3461.222000	541.032344	240.723364	0.312811	20.934260	0.644277	9.306054
3461.242000	541.032263	240.724198	0.312811	20.934333	0.644277	9.306086
3461.262000	541.032344	240.737881	0.312808	20.935523	0.644270	9.306615
3461.282000	541.032344	240.725313	0.312811	20.934430	0.644276	9.306129
3461.302000	541.032344	240.740750	0.312807	20.935772	0.644268	9.306726
3461.322000	541.032263	240.726442	0.312810	20.934528	0.644276	9.306173
3461.342000	541.032344	240.716313	0.312813	20.933647	0.644281	9.305781
3461.382000	541.032344	240.713930	0.312814	20.933440	0.644282	9.305689
3461.402000	541.032344	240.703700	0.312816	20.932550	0.644287	9.305294
3461.402000	541.032344	240.731301	0.312809	20.934951	0.644273	9.306361
3461.422000	541.032344	240.718068	0.312813	20.933800	0.644280	9.305849
3461.442000	541.032344	240.704284	0.312816	20.932601	0.644287	9.305316
3461.462000	541.032344	240.723654	0.312811	20.934286	0.644277	9.306065
3461.482000	541.032344	240.716487	0.312813	20.933662	0.644281	9.305788
3461.502000	541.032344	240.709615	0.312815	20.933065	0.644284	9.305522
3461.522000	541.032344	240.710420	0.312815	20.933135	0.644284	9.305553
3461.542000	541.032344	240.719884	0.312812	20.933958	0.644279	9.305919
3461.562000	541.032344	240.716815	0.312813	20.933691	0.644281	9.305801
3461.602000	541.032344	240.717728	0.312813	20.933770	0.644280	9.305836
3461.622000	541.032344	240.713610	0.312814	20.933412	0.644282	9.305677
3461.622000	541.032344	240.704545	0.312816	20.932624	0.644287	9.305326
3461.642000	541.032344	240.723228	0.312811	20.934249	0.644277	9.306049
3461.662000	541.032263	240.722698	0.312811	20.934202	0.644277	9.306028
3461.682000	541.032344	240.709759	0.312815	20.933077	0.644284	9.305528
3461.702000	541.032344	240.713524	0.312814	20.933405	0.644282	9.305673
3461.722000	541.032344	240.723269	0.312811	20.934252	0.644277	9.306050
3461.742000	541.032344	240.716735	0.312813	20.933684	0.644281	9.305798
3461.762000	541.032344	240.726498	0.312811	20.934533	0.644276	9.306175
3461.802000	541.032344	240.730648	0.312809	20.934894	0.644274	9.306335
3461.822000	541.032344	240.715713	0.312813	20.933595	0.644281	9.305758
3461.842000	541.032344	240.714793	0.312814	20.933515	0.644282	9.305723
3461.842000	541.032344	240.717228	0.312813	20.933727	0.644280	9.305817
3461.862000	541.032344	240.715241	0.312813	20.933554	0.644281	9.305740
3461.882000	541.032344	240.701396	0.312817	20.932350	0.644288	9.305205
3461.902000	541.032344	240.703361	0.312817	20.932521	0.644287	9.305281
3461.922000	541.032263	240.706167	0.312816	20.932765	0.644286	9.305389
3461.942000	541.032344	240.720487	0.312812	20.934010	0.644279	9.305943
3461.962000	541.032344	240.706110	0.312816	20.932760	0.644286	9.305387
3462.002000	541.032344	240.700654	0.312817	20.932285	0.644289	9.305176
3462.022000	541.032344	240.698768	0.312818	20.932121	0.644290	9.305103
3462.042000	541.032344	240.705332	0.312816	20.932692	0.644286	9.305357
3462.042000	541.032344	240.705703	0.312816	20.932725	0.644286	9.305371
3462.062000	541.032344	240.708630	0.312815	20.932979	0.644285	9.305484
3462.082000	541.032344	240.712482	0.312814	20.933314	0.644283	9.305633
3462.102000	541.032344	240.709290	0.312815	20.933036	0.644284	9.305510
3462.122000	541.032344	240.697454	0.312818	20.932007	0.644290	9.305052
3462.142000	541.032344	240.704273	0.312816	20.932600	0.644287	9.305316
3462.162000	541.032344	240.708132	0.312815	20.932936	0.644285	9.305465
3462.182000	541.032344	240.693638	0.312819	20.931675	0.644292	9.304905
3462.222000	541.032344	240.703835	0.312816	20.932562	0.644287	9.305299
3462.242000	541.032344	240.688775	0.312820	20.931252	0.644295	9.304717
3462.262000	541.032344	240.683317	0.312822	20.930778	0.644298	9.304506
3462.262000	541.032344	240.682766	0.312822	20.930730	0.644298	9.304484
3462.282000	541.032344	240.671503	0.312825	20.929750	0.644303	9.304049
3462.302000	541.032344	240.687432	0.312821	20.931136	0.644295	9.304665
3462.322000	541.032344	240.691087	0.312820	20.931453	0.644294	9.304806
3462.342000	541.032344	240.687201	0.312821	20.931115	0.644296	9.304656
3462.362000	541.032344	240.692067	0.312820	20.931539	0.644293	9.304844
3462.382000	541.032344	240.691386	0.312820	20.931479	0.644293	9.304818
3462.422000	541.032263	240.688561	0.312820	20.931234	0.644295	9.304708
3462.442000	541.032344	240.688583	0.312820	20.931236	0.644295	9.304709
3462.462000	541.032344	240.695392	0.312819	20.931828	0.644291	9.304973
3462.482000	541.032344	240.697010	0.312818	20.931969	0.644291	9.305035
3462.482000	541.032344	240.686059	0.312821	20.931016	0.644296	9.304612
3462.502000	541.032344	240.688386	0.312820	20.931219	0.644295	9.304702
3462.522000	541.032344	240.677696	0.312823	20.930289	0.644300	9.304288
3462.542000	541.032344	240.685011	0.312821	20.930925	0.644297	9.304571
3462.562000	541.032263	240.685435	0.312821	20.930962	0.644296	9.304588
3462.582000	541.032344	240.684165	0.312822	20.930852	0.644297	9.304539
3462.622000	541.032344	240.675978	0.312824	20.930139	0.644301	9.304222
3462.622000	541.032344	240.680693	0.312823	20.930550	0.644299	9.304404
3462.642000	541.032344	240.670542	0.312825	20.929667	0.644304	9.304012
3462.682000	541.032344	240.688719	0.312820	20.931247	0.644295	9.304715
3462.682000	541.032344	240.677619	0.312823	20.930282	0.644300	9.304285
3462.702000	541.032344	240.660900	0.312828	20.928828	0.644309	9.303639
3462.722000	541.032344	240.670907	0.312825	20.929699	0.644304	9.304026
3462.742000	541.032344	240.663688	0.312827	20.929071	0.644307	9.303747
3462.762000	541.032344	240.667467	0.312826	20.929399	0.644306	9.303893
3462.782000	541.032344	240.663983	0.312827	20.929096	0.644307	9.303758
3462.802000	541.032263	240.665050	0.312827	20.929189	0.644307	9.303800
3462.822000	541.032344	240.667299	0.312826	20.929385	0.644306	9.303886
3462.862000	541.032344	240.669378	0.312825	20.929566	0.644305	9.303967
3462.882000	541.032344	240.648178	0.312831	20.927722	0.644315	9.303147
3462.902000	541.032263	240.666677	0.312826	20.929331	0.644306	9.303862
3462.902000	541.032263	240.679479	0.312823	20.930444	0.644299	9.304357
3462.922000	541.032344	240.671837	0.312825	20.929779	0.644303	9.304062
3462.942000	541.032344	240.661426	0.312828	20.928874	0.644309	9.303659
3462.962000	541.032344	240.674209	0.312824	20.929986	0.644302	9.304154
3462.982000	541.032344	240.661455	0.312828	20.928877	0.644309	9.303661
3463.002000	541.032344	240.664329	0.312827	20.929126	0.644307	9.303772
3463.022000	541.032344	240.662098	0.312827	20.928932	0.644308	9.303685
3463.042000	541.032344	240.673627	0.312824	20.929935	0.644302	9.304131
3463.082000	541.032344	240.656062	0.312829	20.928408	0.644311	9.303452
3463.102000	541.032344	240.647854	0.312831	20.927694	0.644315	9.303135
3463.122000	541.032344	240.653238	0.312830	20.928162	0.644313	9.303343
3463.122000	541.032344	240.649062	0.312831	20.927799	0.644315	9.303181
3463.142000	541.032263	240.648844	0.312831	20.927780	0.644315	9.303173
3463.162000	541.032344	240.635304	0.312834	20.926602	0.644322	9.302650
3463.182000	541.032344	240.640242	0.312833	20.927032	0.644319	9.302840
3463.202000	541.032263	240.638111	0.312834	20.926846	0.644320	9.302758
3463.222000	541.032344	240.644045	0.312832	20.927363	0.644317	9.302988
3463.242000	541.032344	240.639966	0.312833	20.927008	0.644319	9.302830
3463.262000	541.032344	240.637129	0.312834	20.926761	0.644321	9.302720
3463.302000	541.032344	240.640241	0.312833	20.927032	0.644319	9.302840
3463.322000	541.032344	240.636317	0.312834	20.926690	0.644321	9.302689
3463.322000	541.032344	240.647724	0.312831	20.927682	0.644316	9.303130
3463.342000	541.032344	240.645566	0.312832	20.927495	0.644317	9.303046
3463.362000	541.032344	240.634589	0.312835	20.926540	0.644322	9.302622
3463.382000	541.032344	240.629579	0.312836	20.926104	0.644325	9.302428
3463.402000	541.032344	240.624157	0.312837	20.925633	0.644327	9.302219
3463.422000	541.032344	240.624825	0.312837	20.925691	0.644327	9.302244
3463.442000	541.032344	240.636033	0.312834	20.926666	0.644321	9.302678
3463.462000	541.032344	240.628791	0.312836	20.926036	0.644325	9.302398
3463.482000	541.032344	240.620261	0.312838	20.925294	0.644329	9.302068
3463.522000	541.032344	240.634882	0.312834	20.926566	0.644322	9.302633
3463.542000	541.032344	240.631765	0.312835	20.926295	0.644324	9.302513
3463.542000	541.032344	240.631606	0.312835	20.926281	0.644324	9.302507
3463.562000	541.032344	240.635548	0.312834	20.926624	0.644322	9.302659
3463.582000	541.032344	240.628308	0.312836	20.925994	0.644325	9.302379
3463.602000	541.032344	240.632879	0.312835	20.926391	0.644323	9.302556
3463.622000	541.032344	240.627963	0.312836	20.925964	0.644326	9.302366
3463.642000	541.032344	240.634454	0.312835	20.926528	0.644322	9.302617
3463.662000	541.032344	240.645440	0.312832	20.927484	0.644317	9.303041
3463.682000	541.032344	240.631042	0.312835	20.926232	0.644324	9.302485
3463.722000	541.032344	240.631777	0.312835	20.926296	0.644324	9.302513
3463.742000	541.032344	240.637406	0.312834	20.926785	0.644321	9.302731
3463.762000	541.032344	240.624650	0.312837	20.925676	0.644327	9.302238
3463.762000	541.032344	240.636406	0.312834	20.926698	0.644321	9.302692
3463.782000	541.032344	240.615514	0.312840	20.924881	0.644332	9.301885
3463.802000	541.032344	240.630945	0.312836	20.926223	0.644324	9.302481
3463.822000	541.032344	240.636001	0.312834	20.926663	0.644321	9.302677
3463.842000	541.032344	240.623348	0.312837	20.925563	0.644328	9.302187
3463.862000	541.032344	240.619053	0.312839	20.925189	0.644330	9.302021
3463.882000	541.032344	240.610164	0.312841	20.924416	0.644335	9.301678
3463.922000	541.032344	240.614242	0.312840	20.924771	0.644332	9.301835
3463.942000	541.032344	240.608744	0.312841	20.924293	0.644335	9.301623
3463.962000	541.032344	240.605196	0.312842	20.923984	0.644337	9.301486
3463.962000	541.032344	240.606864	0.312842	20.924129	0.644336	9.301550
3463.982000	541.032344	240.613862	0.312840	20.924738	0.644333	9.301821
3464.002000	541.032344	240.632323	0.312835	20.926343	0.644323	9.302534
3464.022000	541.032344	240.626241	0.312837	20.925814	0.644326	9.302299
3464.042000	541.032344	240.610821	0.312841	20.924473	0.644334	9.301703
3464.062000	541.032344	240.618756	0.312839	20.925163	0.644330	9.302010
3464.082000	541.032344	240.620024	0.312838	20.925274	0.644330	9.302059
3464.102000	541.032344	240.616005	0.312839	20.924924	0.644332	9.301904
3464.142000	541.032344	240.624222	0.312837	20.925639	0.644327	9.302221
3464.162000	541.032344	240.636422	0.312834	20.926700	0.644321	9.302693
3464.182000	541.032344	240.618410	0.312839	20.925133	0.644330	9.301996
3464.182000	541.032344	240.610094	0.312841	20.924410	0.644335	9.301675
3464.202000	541.032263	240.609420	0.312841	20.924351	0.644335	9.301649
3464.222000	541.032344	240.606848	0.312842	20.924128	0.644336	9.301550
3464.242000	541.032344	240.617519	0.312839	20.925056	0.644331	9.301962
3464.262000	541.032263	240.609583	0.312841	20.924366	0.644335	9.301655
3464.282000	541.032344	240.606776	0.312842	20.924121	0.644336	9.301547
3464.302000	541.032344	240.601488	0.312843	20.923662	0.644339	9.301342
3464.322000	541.032263	240.607134	0.312842	20.924153	0.644336	9.301561
3464.362000	541.032344	240.594782	0.312845	20.923078	0.644342	9.301083
3464.382000	541.032344	240.604412	0.312842	20.923916	0.644337	9.301455
3464.402000	541.032344	240.608310	0.312841	20.924255	0.644335	9.301606
3464.402000	541.032344	240.607868	0.312842	20.924216	0.644336	9.301589
3464.422000	541.032344	240.598608	0.312844	20.923411	0.644340	9.301231
3464.442000	541.032344	240.594986	0.312845	20.923096	0.644342	9.301091
3464.462000	541.032344	240.603707	0.312843	20.923855	0.644338	9.301428
3464.482000	541.032344	240.603185	0.312843	20.923809	0.644338	9.301408
3464.502000	541.032344	240.595516	0.312845	20.923142	0.644342	9.301111
3464.522000	541.032344	240.595692	0.312845	20.923158	0.644342	9.301118
3464.562000	541.032344	240.595855	0.312845	20.923172	0.644342	9.301125
3464.582000	541.032344	240.576013	0.312850	20.921446	0.644352	9.300357
3464.602000	541.032344	240.592489	0.312846	20.922879	0.644343	9.300994
3464.602000	541.032344	240.594719	0.312845	20.923073	0.644342	9.301081
3464.622000	541.032344	240.586509	0.312847	20.922359	0.644346	9.300763
3464.642000	541.032344	240.587507	0.312847	20.922446	0.644346	9.300802
3464.662000	541.032344	240.589248	0.312846	20.922597	0.644345	9.300869
3464.682000	541.032344	240.592144	0.312846	20.922849	0.644344	9.300981
3464.702000	541.032344	240.581612	0.312848	20.921933	0.644349	9.300574
3464.722000	541.032344	240.589950	0.312846	20.922658	0.644345	9.300896
3464.742000	541.032344	240.588007	0.312847	20.922489	0.644346	9.300821
3464.782000	541.032344	240.570748	0.312851	20.920988	0.644354	9.300154
3464.802000	541.032344	240.589808	0.312846	20.922646	0.644345	9.300891
3464.822000	541.032344	240.594338	0.312845	20.923040	0.644343	9.301066
3464.822000	541.032344	240.592204	0.312846	20.922854	0.644344	9.300983
3464.841000	541.032344	240.592363	0.312846	20.922868	0.644344	9.300990
3464.861000	541.032344	240.596062	0.312845	20.923190	0.644342	9.301133
3464.881000	541.032344	240.578393	0.312849	20.921653	0.644351	9.300450
3464.901000	541.032344	240.576256	0.312850	20.921467	0.644352	9.300367
3464.941000	541.032344	240.590818	0.312846	20.922734	0.644344	9.300930
3464.941000	541.032344	240.593172	0.312845	20.922938	0.644343	9.301021
3464.981000	541.032344	240.583354	0.312848	20.922085	0.644348	9.300641
3465.001000	541.032344	240.593889	0.312845	20.923001	0.644343	9.301049
3465.021000	541.032344	240.580158	0.312849	20.921807	0.644350	9.300518
3465.041000	541.032344	240.581762	0.312848	20.921946	0.644349	9.300580
3465.041000	541.032344	240.587239	0.312847	20.922422	0.644346	9.300791
3465.061000	541.032344	240.567585	0.312852	20.920713	0.644356	9.300032
3465.081000	541.032344	240.573340	0.312851	20.921214	0.644353	9.300254
3465.101000	541.032344	240.559626	0.312854	20.920021	0.644360	9.299724
3465.141000	541.032344	240.572362	0.312851	20.921129	0.644354	9.300216
3465.141000	541.032344	240.573930	0.312850	20.921265	0.644353	9.300277
3465.181000	541.032344	240.559162	0.312854	20.919981	0.644360	9.299706
3465.201000	541.032344	240.574554	0.312850	20.921319	0.644353	9.300301
3465.221000	541.032344	240.572626	0.312851	20.921152	0.644353	9.300227
3465.241000	541.032344	240.570165	0.312851	20.920938	0.644355	9.300131
3465.241000	541.032344	240.571244	0.312851	20.921031	0.644354	9.300173
3465.261000	541.032344	240.577489	0.312849	20.921575	0.644351	9.300415
3465.281000	541.032344	240.568678	0.312852	20.920808	0.644355	9.300074
3465.301000	541.032344	240.552523	0.312856	20.919403	0.644364	9.299449
3465.321000	541.032344	240.570475	0.312851	20.920965	0.644355	9.300143
3465.341000	541.032344	240.557396	0.312855	20.919827	0.644361	9.299638
3465.381000	541.032344	240.562849	0.312853	20.920301	0.644358	9.299849
3465.401000	541.032344	240.567857	0.312852	20.920737	0.644356	9.300042
3465.421000	541.032344	240.552489	0.312856	20.919400	0.644364	9.299448
3465.441000	541.032344	240.562367	0.312853	20.920259	0.644359	9.299830
3465.461000	541.032344	240.571248	0.312851	20.921032	0.644354	9.300173
3465.461000	541.032344	240.559161	0.312854	20.919981	0.644360	9.299706
3465.481000	541.032344	240.566562	0.312852	20.920624	0.644357	9.299992
3465.501000	541.032344	240.562490	0.312853	20.920270	0.644359	9.299835
3465.521000	541.032344	240.557629	0.312855	20.919847	0.644361	9.299647
3465.541000	541.032344	240.558154	0.312855	20.919893	0.644361	9.299667
3465.561000	541.032344	240.568188	0.312852	20.920766	0.644356	9.300055
3465.581000	541.032344	240.562769	0.312853	20.920294	0.644358	9.299846
3465.621000	541.032344	240.566065	0.312852	20.920581	0.644357	9.299973
3465.641000	541.032344	240.561043	0.312854	20.920144	0.644359	9.299779
3465.661000	541.032344	240.561606	0.312854	20.920193	0.644359	9.299801
3465.681000	541.032344	240.567313	0.312852	20.920690	0.644356	9.300021
3465.681000	541.032344	240.559212	0.312854	20.919985	0.644360	9.299708
3465.701000	541.032344	240.567032	0.312852	20.920665	0.644356	9.300010
3465.721000	541.032344	240.569295	0.312852	20.920862	0.644355	9.300098
3465.741000	541.032344	240.577335	0.312850	20.921561	0.644351	9.300409
3465.761000	541.032344	240.578758	0.312849	20.921685	0.644350	9.300464
3465.801000	541.032263	240.562710	0.312853	20.920289	0.644358	9.299843
3465.801000	541.032263	240.571500	0.312851	20.921054	0.644354	9.300183
3465.821000	541.032263	240.563551	0.312853	20.920362	0.644358	9.299876
3465.861000	541.032263	240.572498	0.312851	20.921141	0.644353	9.300222
3465.881000	541.032344	240.559518	0.312854	20.920012	0.644360	9.299720
3465.881000	541.032344	240.548050	0.312857	20.919014	0.644366	9.299276
3465.901000	541.032344	240.550781	0.312856	20.919252	0.644365	9.299382
3465.921000	541.032344	240.559489	0.312854	20.920009	0.644360	9.299719
3465.941000	541.032344	240.552622	0.312856	20.919412	0.644364	9.299453
3465.961000	541.032344	240.557110	0.312855	20.919802	0.644361	9.299627
3466.001000	541.032344	240.556650	0.312855	20.919762	0.644362	9.299609
3466.021000	541.032344	240.552401	0.312856	20.919393	0.644364	9.299445
3466.041000	541.032344	240.551682	0.312856	20.919330	0.644364	9.299417
3466.061000	541.032344	240.540177	0.312859	20.918330	0.644370	9.298972
3466.081000	541.032344	240.545745	0.312858	20.918814	0.644367	9.299187
3466.101000	541.032344	240.543845	0.312858	20.918649	0.644368	9.299114
3466.101000	541.032344	240.551631	0.312856	20.919326	0.644364	9.299415
3466.121000	541.032344	240.533458	0.312861	20.917745	0.644373	9.298712
3466.141000	541.032344	240.549959	0.312857	20.919180	0.644365	9.299350
3466.161000	541.032344	240.538679	0.312860	20.918199	0.644371	9.298914
3466.181000	541.032344	240.535275	0.312861	20.917903	0.644372	9.298783
3466.201000	541.032344	240.532806	0.312861	20.917689	0.644374	9.298687
3466.221000	541.032344	240.538229	0.312860	20.918160	0.644371	9.298897
3466.261000	541.032344	240.527507	0.312863	20.917228	0.644376	9.298482
3466.281000	541.032263	240.538734	0.312860	20.918204	0.644371	9.298916
3466.301000	541.032344	240.537114	0.312860	20.918063	0.644371	9.298854
3466.321000	541.032344	240.528327	0.312862	20.917299	0.644376	9.298514
3466.321000	541.032344	240.529994	0.312862	20.917444	0.644375	9.298578
3466.341000	541.032344	240.522004	0.312864	20.916749	0.644379	9.298270
3466.361000	541.032344	240.528976	0.312862	20.917356	0.644376	9.298539
3466.381000	541.032344	240.523210	0.312864	20.916854	0.644378	9.298316
3466.401000	541.032344	240.532569	0.312861	20.917668	0.644374	9.298678
3466.421000	541.032344	240.515127	0.312866	20.916151	0.644383	9.298004
3466.461000	541.032344	240.507283	0.312868	20.915469	0.644387	9.297700
3466.481000	541.032344	240.512181	0.312867	20.915895	0.644384	9.297890
3466.501000	541.032344	240.513029	0.312866	20.915969	0.644384	9.297923
3466.521000	541.032344	240.521416	0.312864	20.916698	0.644379	9.298247
3466.521000	541.032344	240.522775	0.312864	20.916816	0.644379	9.298299
3466.541000	541.032344	240.515865	0.312866	20.916215	0.644382	9.298032
3466.561000	541.032344	240.519307	0.312865	20.916515	0.644380	9.298165
3466.581000	541.032344	240.524283	0.312863	20.916948	0.644378	9.298358
3466.601000	541.032344	240.517195	0.312865	20.916331	0.644382	9.298084
3466.621000	541.032263	240.516150	0.312865	20.916240	0.644382	9.298043
3466.641000	541.032344	240.516554	0.312865	20.916275	0.644382	9.298059
3466.681000	541.032344	240.519835	0.312865	20.916561	0.644380	9.298186
3466.701000	541.032263	240.508377	0.312867	20.915564	0.644386	9.297743
3466.721000	541.032344	240.508743	0.312867	20.915596	0.644386	9.297757
3466.741000	541.032344	240.507117	0.312868	20.915455	0.644387	9.297694
3466.741000	541.032344	240.506871	0.312868	20.915433	0.644387	9.297685
3466.761000	541.032344	240.509226	0.312867	20.915638	0.644386	9.297776
3466.781000	541.032344	240.504322	0.312869	20.915212	0.644388	9.297586
3466.801000	541.032344	240.500952	0.312869	20.914919	0.644390	9.297456
3466.821000	541.032344	240.515729	0.312866	20.916204	0.644382	9.298027
3466.841000	541.032344	240.501447	0.312869	20.914962	0.644389	9.297475
3466.861000	541.032344	240.494751	0.312871	20.914379	0.644393	9.297216
3466.881000	541.032344	240.508632	0.312867	20.915586	0.644386	9.297753
3466.921000	541.032344	240.514230	0.312866	20.916073	0.644383	9.297969
3466.941000	541.032344	240.517373	0.312865	20.916347	0.644381	9.298091
3466.961000	541.032344	240.514773	0.312866	20.916121	0.644383	9.297990
3466.961000	541.032344	240.519136	0.312865	20.916500	0.644381	9.298159
3466.981000	541.032344	240.512452	0.312866	20.915919	0.644384	9.297900
3467.001000	541.032344	240.494662	0.312871	20.914372	0.644393	9.297213
3467.021000	541.032344	240.492185	0.312872	20.914156	0.644394	9.297117
3467.041000	541.032344	240.496738	0.312871	20.914552	0.644392	9.297293
3467.081000	541.032344	240.496126	0.312871	20.914499	0.644392	9.297269
3467.101000	541.032344	240.496419	0.312871	20.914524	0.644392	9.297280
3467.121000	541.032344	240.493938	0.312871	20.914309	0.644393	9.297185
3467.141000	541.032344	240.503529	0.312869	20.915143	0.644388	9.297555
3467.161000	541.032344	240.505541	0.312868	20.915318	0.644387	9.297633
3467.161000	541.032344	240.492816	0.312872	20.914211	0.644394	9.297141
3467.181000	541.032344	240.492336	0.312872	20.914169	0.644394	9.297123
3467.201000	541.032344	240.494910	0.312871	20.914393	0.644393	9.297222
3467.221000	541.032263	240.488296	0.312873	20.913818	0.644396	9.296966
3467.241000	541.032344	240.491186	0.312872	20.914069	0.644395	9.297078
3467.281000	541.032263	240.483499	0.312874	20.913401	0.644398	9.296781
3467.301000	541.032344	240.491593	0.312872	20.914105	0.644394	9.297094
3467.321000	541.032344	240.487382	0.312873	20.913738	0.644397	9.296931
3467.341000	541.032344	240.496225	0.312871	20.914507	0.644392	9.297273
3467.361000	541.032344	240.499852	0.312870	20.914823	0.644390	9.297413
3467.381000	541.032344	240.497004	0.312871	20.914575	0.644392	9.297303
3467.381000	541.032344	240.487048	0.312873	20.913709	0.644397	9.296918
3467.401000	541.032344	240.480357	0.312875	20.913127	0.644400	9.296660
3467.421000	541.032344	240.484336	0.312874	20.913474	0.644398	9.296813
3467.441000	541.032344	240.475732	0.312876	20.912725	0.644402	9.296481
3467.461000	541.032344	240.477548	0.312876	20.912883	0.644402	9.296551
3467.501000	541.032263	240.483695	0.312874	20.913418	0.644398	9.296789
3467.501000	541.032263	240.465523	0.312879	20.911837	0.644408	9.296086
3467.541000	541.032344	240.469380	0.312878	20.912173	0.644406	9.296235
3467.561000	541.032344	240.477074	0.312876	20.912842	0.644402	9.296533
3467.581000	541.032344	240.474346	0.312876	20.912605	0.644403	9.296427
3467.601000	541.032344	240.475659	0.312876	20.912719	0.644403	9.296478
3467.601000	541.032344	240.464614	0.312879	20.911758	0.644408	9.296051
3467.621000	541.032344	240.474924	0.312876	20.912655	0.644403	9.296450
3467.641000	541.032344	240.469903	0.312878	20.912218	0.644405	9.296255
3467.661000	541.032344	240.457816	0.312881	20.911167	0.644412	9.295788
3467.681000	541.032344	240.473048	0.312877	20.912492	0.644404	9.296377
3467.701000	541.032263	240.473324	0.312877	20.912516	0.644404	9.296388
3467.741000	541.032344	240.463170	0.312879	20.911633	0.644409	9.295995
3467.741000	541.032344	240.481075	0.312875	20.913190	0.644400	9.296687
3467.781000	541.032344	240.481291	0.312875	20.913209	0.644400	9.296696
3467.801000	541.032344	240.473039	0.312877	20.912491	0.644404	9.296377
3467.801000	541.032344	240.469078	0.312878	20.912147	0.644406	9.296224
3467.821000	541.032344	240.471924	0.312877	20.912394	0.644404	9.296334
3467.841000	541.032344	240.477120	0.312876	20.912846	0.644402	9.296534
3467.861000	541.032344	240.461221	0.312880	20.911463	0.644410	9.295920
3467.881000	541.032344	240.471928	0.312877	20.912395	0.644404	9.296334
3467.901000	541.032344	240.476493	0.312876	20.912792	0.644402	9.296510
3467.921000	541.032344	240.480528	0.312875	20.913142	0.644400	9.296666
3467.961000	541.032263	240.481557	0.312874	20.913232	0.644399	9.296706
3467.981000	541.032263	240.483760	0.312874	20.913423	0.644398	9.296791
3468.001000	541.032344	240.472245	0.312877	20.912422	0.644404	9.296346
3468.021000	541.032263	240.473437	0.312877	20.912526	0.644404	9.296392
3468.021000	541.032263	240.474650	0.312876	20.912631	0.644403	9.296439
3468.041000	541.032344	240.466276	0.312879	20.911903	0.644407	9.296115
3468.061000	541.032344	240.481594	0.312875	20.913235	0.644400	9.296707
3468.081000	541.032344	240.479675	0.312875	20.913068	0.644401	9.296633
3468.101000	541.032344	240.474582	0.312876	20.912625	0.644403	9.296436
3468.141000	541.032344	240.466668	0.312878	20.911937	0.644407	9.296130
3468.161000	541.032344	240.467615	0.312878	20.912019	0.644407	9.296167
3468.181000	541.032344	240.464718	0.312879	20.911768	0.644408	9.296055
3468.201000	541.032344	240.463399	0.312879	20.911653	0.644409	9.296004
3468.221000	541.032344	240.463852	0.312879	20.911692	0.644409	9.296021
3468.241000	541.032344	240.465647	0.312879	20.911848	0.644408	9.296091
3468.241000	541.032344	240.485224	0.312874	20.913551	0.644398	9.296848
3468.261000	541.032344	240.462268	0.312880	20.911554	0.644409	9.295960
3468.281000	541.032344	240.467457	0.312878	20.912006	0.644407	9.296161
3468.301000	541.032344	240.472835	0.312877	20.912473	0.644404	9.296369
3468.321000	541.032344	240.472037	0.312877	20.912404	0.644404	9.296338
3468.341000	541.032344	240.456447	0.312881	20.911048	0.644412	9.295735
3468.381000	541.032344	240.473171	0.312877	20.912503	0.644404	9.296382
3468.401000	541.032344	240.454744	0.312882	20.910900	0.644413	9.295669
3468.421000	541.032344	240.465468	0.312879	20.911833	0.644408	9.296084
3468.441000	541.032344	240.455376	0.312881	20.910955	0.644413	9.295694
3468.441000	541.032344	240.469822	0.312878	20.912211	0.644405	9.296252
3468.461000	541.032344	240.452374	0.312882	20.910694	0.644414	9.295578
3468.481000	541.032344	240.453906	0.312882	20.910827	0.644414	9.295637
3468.501000	541.032344	240.458960	0.312880	20.911267	0.644411	9.295832
3468.521000	541.032263	240.447584	0.312883	20.910277	0.644417	9.295393
3468.541000	541.032344	240.464218	0.312879	20.911724	0.644408	9.296036
3468.561000	541.032263	240.461414	0.312880	20.911480	0.644410	9.295927
3468.601000	541.032344	240.445872	0.312884	20.910129	0.644418	9.295326
3468.621000	541.032344	240.463674	0.312879	20.911677	0.644409	9.296015
3468.641000	541.032263	240.454480	0.312882	20.910877	0.644413	9.295659
3468.661000	541.032344	240.453759	0.312882	20.910814	0.644414	9.295631
3468.661000	541.032344	240.448682	0.312883	20.910373	0.644416	9.295435
3468.681000	541.032344	240.428586	0.312888	20.908625	0.644426	9.294658
3468.701000	541.032344	240.440349	0.312885	20.909648	0.644420	9.295113
3468.721000	541.032263	240.452220	0.312882	20.910681	0.644414	9.295572
3468.741000	541.032344	240.458527	0.312881	20.911229	0.644411	9.295816
3468.761000	541.032344	240.450948	0.312883	20.910570	0.644415	9.295523
3468.781000	541.032344	240.452066	0.312882	20.910667	0.644414	9.295566
3468.821000	541.032344	240.445800	0.312884	20.910122	0.644418	9.295324
3468.841000	541.032344	240.453642	0.312882	20.910804	0.644414	9.295627
3468.861000	541.032263	240.436769	0.312886	20.909337	0.644422	9.294975
3468.881000	541.032344	240.456579	0.312881	20.911060	0.644412	9.295740
3468.881000	541.032344	240.451133	0.312882	20.910586	0.644415	9.295530
3468.901000	541.032344	240.452580	0.312882	20.910712	0.644414	9.295586
3468.921000	541.032344	240.448614	0.312883	20.910367	0.644416	9.295432
3468.941000	541.032344	240.448658	0.312883	20.910371	0.644416	9.295434
3468.961000	541.032344	240.431343	0.312888	20.908865	0.644425	9.294765
3469.001000	541.032344	240.443608	0.312884	20.909932	0.644419	9.295239
3469.021000	541.032344	240.445850	0.312884	20.910127	0.644418	9.295326
3469.021000	541.032344	240.450210	0.312883	20.910506	0.644415	9.295494
3469.041000	541.032344	240.442442	0.312885	20.909830	0.644419	9.295194
3469.081000	541.032344	240.457489	0.312881	20.911139	0.644412	9.295776
3469.081000	541.032344	240.447756	0.312883	20.910292	0.644417	9.295399
3469.101000	541.032263	240.440916	0.312885	20.909698	0.644420	9.295135
3469.121000	541.032344	240.446814	0.312884	20.910211	0.644417	9.295363
3469.141000	541.032344	240.435071	0.312887	20.909189	0.644423	9.294909
3469.161000	541.032344	240.443228	0.312885	20.909899	0.644419	9.295224
3469.181000	541.032263	240.443214	0.312885	20.909897	0.644419	9.295224
3469.201000	541.032344	240.432222	0.312887	20.908942	0.644424	9.294799
3469.241000	541.032263	240.434654	0.312887	20.909153	0.644423	9.294893
3469.261000	541.032263	240.432776	0.312887	20.908990	0.644424	9.294820
3469.281000	541.032344	240.429787	0.312888	20.908730	0.644426	9.294705
3469.301000	541.032344	240.435826	0.312886	20.909255	0.644423	9.294938
3469.301000	541.032344	240.436661	0.312886	20.909328	0.644422	9.294970
3469.321000	541.032344	240.437266	0.312886	20.909380	0.644422	9.294994
3469.341000	541.032344	240.421776	0.312890	20.908033	0.644430	9.294395
3469.361000	541.032344	240.435879	0.312886	20.909260	0.644423	9.294940
3469.381000	541.032344	240.424028	0.312890	20.908229	0.644429	9.294482
3469.421000	541.032344	240.428733	0.312888	20.908638	0.644426	9.294664
3469.441000	541.032344	240.427054	0.312889	20.908492	0.644427	9.294599
3469.461000	541.032344	240.416501	0.312892	20.907574	0.644432	9.294191
3469.461000	541.032344	240.418897	0.312891	20.907783	0.644431	9.294284
3469.501000	541.032344	240.422636	0.312890	20.908108	0.644429	9.294428
3469.521000	541.032344	240.411135	0.312893	20.907108	0.644435	9.293983
3469.521000	541.032344	240.425398	0.312889	20.908348	0.644428	9.294535
3469.541000	541.032344	240.419699	0.312891	20.907852	0.644431	9.294315
3469.561000	541.032344	240.426275	0.312889	20.908424	0.644428	9.294569
3469.581000	541.032263	240.419251	0.312891	20.907813	0.644431	9.294297
3469.601000	541.032344	240.414558	0.312892	20.907405	0.644433	9.294116
3469.641000	541.032344	240.410996	0.312893	20.907096	0.644435	9.293978
3469.641000	541.032344	240.413158	0.312892	20.907284	0.644434	9.294062
3469.661000	541.032344	240.426998	0.312889	20.908487	0.644427	9.294597
3469.701000	541.032344	240.422858	0.312890	20.908127	0.644429	9.294437
3469.721000	541.032344	240.414548	0.312892	20.907405	0.644433	9.294115
3469.721000	541.032344	240.420512	0.312890	20.907923	0.644430	9.294346
3469.741000	541.032344	240.411134	0.312893	20.907108	0.644435	9.293983
3469.761000	541.032344	240.405759	0.312894	20.906640	0.644438	9.293776
3469.781000	541.032344	240.409165	0.312893	20.906936	0.644436	9.293907
3469.801000	541.032344	240.422947	0.312890	20.908135	0.644429	9.294440
3469.841000	541.032263	240.411862	0.312893	20.907171	0.644435	9.294012
3469.861000	541.032344	240.406435	0.312894	20.906699	0.644438	9.293802
3469.881000	541.032263	240.408190	0.312894	20.906852	0.644437	9.293870
3469.901000	541.032263	240.407753	0.312894	20.906814	0.644437	9.293853
3469.921000	541.032344	240.403956	0.312895	20.906483	0.644439	9.293706
3469.941000	541.032344	240.411769	0.312893	20.907163	0.644435	9.294008
3469.941000	541.032344	240.405548	0.312894	20.906622	0.644438	9.293768
3469.961000	541.032344	240.409360	0.312893	20.906953	0.644436	9.293915
3469.981000	541.032344	240.406738	0.312894	20.906725	0.644437	9.293814
3470.001000	541.032344	240.404245	0.312895	20.906509	0.644439	9.293717
3470.021000	541.032344	240.409530	0.312893	20.906968	0.644436	9.293921
3470.061000	541.032344	240.407753	0.312894	20.906814	0.644437	9.293853
3470.081000	541.032344	240.396928	0.312897	20.905872	0.644442	9.293434
3470.101000	541.032344	240.398962	0.312896	20.906049	0.644441	9.293513
3470.121000	541.032344	240.403875	0.312895	20.906476	0.644439	9.293703
3470.141000	541.032344	240.394695	0.312897	20.905678	0.644443	9.293348
3470.161000	541.032344	240.403287	0.312895	20.906425	0.644439	9.293680
3470.161000	541.032344	240.397081	0.312897	20.905886	0.644442	9.293440
3470.181000	541.032263	240.404826	0.312895	20.906559	0.644438	9.293740
3470.201000	541.032344	240.397081	0.312897	20.905886	0.644442	9.293440
3470.221000	541.032263	240.396329	0.312897	20.905820	0.644443	9.293411
3470.241000	541.032344	240.389532	0.312899	20.905229	0.644446	9.293148
3470.261000	541.032344	240.405645	0.312894	20.906630	0.644438	9.293771
3470.281000	541.032344	240.395247	0.312897	20.905726	0.644443	9.293369
3470.321000	541.032344	240.393805	0.312897	20.905601	0.644444	9.293314
3470.341000	541.032344	240.402864	0.312895	20.906388	0.644439	9.293664
3470.361000	541.032344	240.394195	0.312897	20.905635	0.644444	9.293329
3470.361000	541.032344	240.412805	0.312893	20.907253	0.644434	9.294048
3470.381000	541.032344	240.393722	0.312897	20.905593	0.644444	9.293310
3470.401000	541.032344	240.395197	0.312897	20.905722	0.644443	9.293367
3470.421000	541.032344	240.386273	0.312899	20.904946	0.644448	9.293022
3470.441000	541.032263	240.375013	0.312902	20.903966	0.644453	9.292587
3470.481000	541.032344	240.373009	0.312903	20.903792	0.644454	9.292510
3470.501000	541.032263	240.394392	0.312897	20.905652	0.644444	9.293336
3470.521000	541.032344	240.377471	0.312902	20.904180	0.644452	9.292682
3470.541000	541.032344	240.388857	0.312899	20.905170	0.644446	9.293122
3470.561000	541.032344	240.380933	0.312901	20.904481	0.644450	9.292816
3470.581000	541.032344	240.375709	0.312902	20.904027	0.644453	9.292614
3470.581000	541.032344	240.384262	0.312900	20.904771	0.644449	9.292945
3470.601000	541.032344	240.382594	0.312900	20.904626	0.644450	9.292880
3470.621000	541.032344	240.388363	0.312899	20.905127	0.644447	9.293103
3470.641000	541.032344	240.375618	0.312902	20.904019	0.644453	9.292610
3470.661000	541.032344	240.373125	0.312903	20.903802	0.644454	9.292514
3470.681000	541.032344	240.375359	0.312902	20.903997	0.644453	9.292600
3470.701000	541.032344	240.379860	0.312901	20.904388	0.644451	9.292774
3470.741000	541.032344	240.364454	0.312905	20.903048	0.644459	9.292179
3470.761000	541.032344	240.375009	0.312902	20.903966	0.644453	9.292587
3470.781000	541.032344	240.364808	0.312905	20.903079	0.644459	9.292193
3470.801000	541.032344	240.373365	0.312903	20.903823	0.644454	9.292523
3470.801000	541.032344	240.377082	0.312902	20.904146	0.644452	9.292667
3470.821000	541.032344	240.365587	0.312905	20.903147	0.644458	9.292223
3470.841000	541.032263	240.368375	0.312904	20.903389	0.644457	9.292330
3470.861000	541.032344	240.362053	0.312906	20.902839	0.644460	9.292086
3470.881000	541.032344	240.356355	0.312907	20.902344	0.644463	9.291866
3470.901000	541.032344	240.351744	0.312908	20.901943	0.644465	9.291688
3470.921000	541.032344	240.353070	0.312908	20.902058	0.644465	9.291739
3470.961000	541.032344	240.369614	0.312904	20.903497	0.644456	9.292378
3470.981000	541.032344	240.356332	0.312907	20.902342	0.644463	9.291865
3471.001000	541.032263	240.366156	0.312905	20.903196	0.644458	9.292245
3471.001000	541.032263	240.362089	0.312906	20.902842	0.644460	9.292087
3471.021000	541.032344	240.368967	0.312904	20.903441	0.644456	9.292353
3471.041000	541.032344	240.363606	0.312905	20.902974	0.644459	9.292146
3471.061000	541.032344	240.358056	0.312907	20.902492	0.644462	9.291932
3471.081000	541.032344	240.360103	0.312906	20.902670	0.644461	9.292011
3471.101000	541.032344	240.367003	0.312904	20.903270	0.644457	9.292277
3471.121000	541.032263	240.364402	0.312905	20.903044	0.644459	9.292177
3471.161000	541.032344	240.366967	0.312904	20.903267	0.644457	9.292276
3471.181000	541.032344	240.363965	0.312905	20.903006	0.644459	9.292160
3471.201000	541.032263	240.363672	0.312905	20.902980	0.644459	9.292149
3471.221000	541.032344	240.358535	0.312907	20.902533	0.644462	9.291950
3471.221000	541.032344	240.360254	0.312906	20.902683	0.644461	9.292017
3471.241000	541.032344	240.365646	0.312905	20.903152	0.644458	9.292225
3471.261000	541.032344	240.381994	0.312901	20.904574	0.644450	9.292857
3471.281000	541.032344	240.368360	0.312904	20.903388	0.644457	9.292330
3471.301000	541.032344	240.371348	0.312903	20.903648	0.644455	9.292445
3471.341000	541.032344	240.364588	0.312905	20.903060	0.644459	9.292184
3471.361000	541.032263	240.374296	0.312903	20.903904	0.644454	9.292559
3471.381000	541.032344	240.369260	0.312904	20.903466	0.644456	9.292365
3471.401000	541.032263	240.356178	0.312907	20.902328	0.644463	9.291859
3471.421000	541.032344	240.359531	0.312906	20.902620	0.644461	9.291989
3471.441000	541.032344	240.353642	0.312908	20.902108	0.644464	9.291761
3471.441000	541.032344	240.359652	0.312906	20.902631	0.644461	9.291993
3471.461000	541.032344	240.351234	0.312909	20.901898	0.644465	9.291668
3471.481000	541.032344	240.365105	0.312905	20.903105	0.644458	9.292204
3471.501000	541.032263	240.370701	0.312903	20.903591	0.644456	9.292420
3471.521000	541.032344	240.347600	0.312910	20.901582	0.644467	9.291527
3471.541000	541.032344	240.347518	0.312910	20.901575	0.644467	9.291524
3471.581000	541.032263	240.355259	0.312907	20.902248	0.644463	9.291823
3471.601000	541.032344	240.355454	0.312908	20.902265	0.644463	9.291831
3471.621000	541.032344	240.347677	0.312910	20.901589	0.644467	9.291530
[truncated: 1,002 more rows]
