# Supplementary material for: Stress relaxation in the presence of sudden strain bursts: Methodology and stress relaxation data of microcast aluminium microwires
Source: Data Brief. 2018 Nov 14;21:2134–41. doi: 10.1016/j.dib.2018.11.047 (PMC6265499; doi:10.1016/j.dib.2018.11.047)
Supplement: Supplementary file 2 — Supplementary material [file mmc2.zip › Data in brief/As-cast/Al4N/Al_100_r_1/Stress relax txt files/Al_100_relax_1_Relaxcycle0029.txt]

Time[s]	Motordispl[�m]	Force[mN]	EngStrain	EngStress[MPa]	Shearstrain	Shearstress [MPa]
3541.197000	555.891757	250.011812	0.320703	21.742021	0.659533	9.665133
3541.217000	555.897806	250.013957	0.320707	21.742207	0.659540	9.665216
3541.237000	555.902000	250.022828	0.320707	21.742979	0.659541	9.665559
3541.257000	555.902081	250.010703	0.320711	21.741924	0.659547	9.665090
3541.297000	555.902000	250.005109	0.320712	21.741438	0.659550	9.664874
3541.317000	555.902000	250.012103	0.320710	21.742046	0.659547	9.665145
3541.337000	555.902000	249.996122	0.320714	21.740656	0.659555	9.664527
3541.357000	555.902000	249.998031	0.320714	21.740822	0.659554	9.664601
3541.377000	555.902081	249.983937	0.320718	21.739597	0.659561	9.664056
3541.397000	555.902000	249.966534	0.320722	21.738083	0.659570	9.663383
3541.397000	555.902000	249.947729	0.320727	21.736448	0.659579	9.662656
3541.417000	555.902000	249.951822	0.320726	21.736804	0.659577	9.662814
3541.437000	555.902000	249.937574	0.320730	21.735565	0.659584	9.662263
3541.457000	555.902081	249.918009	0.320735	21.733863	0.659594	9.661507
3541.477000	555.902000	249.910920	0.320737	21.733247	0.659598	9.661233
3541.517000	555.902081	249.897595	0.320740	21.732088	0.659605	9.660718
3541.537000	555.902081	249.887872	0.320743	21.731242	0.659609	9.660342
3541.557000	555.902081	249.874371	0.320746	21.730068	0.659616	9.659820
3541.577000	555.902081	249.869840	0.320747	21.729674	0.659619	9.659645
3541.597000	555.902081	249.863568	0.320749	21.729129	0.659622	9.659402
3541.617000	555.902000	249.857918	0.320750	21.728638	0.659624	9.659184
3541.617000	555.902000	249.839402	0.320755	21.727027	0.659634	9.658468
3541.637000	555.902081	249.835702	0.320756	21.726705	0.659636	9.658325
3541.657000	555.902081	249.815029	0.320762	21.724908	0.659646	9.657526
3541.677000	555.902000	249.806991	0.320764	21.724209	0.659650	9.657215
3541.717000	555.902081	249.806847	0.320764	21.724196	0.659650	9.657210
3541.737000	555.902081	249.795841	0.320767	21.723239	0.659656	9.656784
3541.757000	555.902081	249.782795	0.320770	21.722105	0.659663	9.656280
3541.777000	555.902081	249.768533	0.320774	21.720864	0.659670	9.655728
3541.797000	555.902081	249.757598	0.320777	21.719913	0.659675	9.655306
3541.817000	555.902000	249.735728	0.320782	21.718011	0.659686	9.654460
3541.837000	555.902081	249.733827	0.320783	21.717846	0.659687	9.654387
3541.837000	555.902081	249.718733	0.320787	21.716533	0.659695	9.653803
3541.857000	555.902000	249.723644	0.320786	21.716960	0.659692	9.653993
3541.877000	555.902081	249.710016	0.320789	21.715775	0.659699	9.653466
3541.897000	555.902000	249.694455	0.320793	21.714422	0.659707	9.652865
3541.937000	555.902081	249.681974	0.320797	21.713337	0.659713	9.652382
3541.957000	555.902081	249.690923	0.320794	21.714115	0.659709	9.652728
3541.977000	555.902000	249.667150	0.320800	21.712048	0.659721	9.651809
3541.997000	555.902081	249.647327	0.320806	21.710324	0.659731	9.651043
3542.017000	555.902081	249.641065	0.320807	21.709779	0.659734	9.650801
3542.037000	555.902081	249.636201	0.320808	21.709356	0.659736	9.650613
3542.037000	555.902081	249.639087	0.320808	21.709607	0.659735	9.650724
3542.057000	555.902000	249.619141	0.320813	21.707873	0.659745	9.649953
3542.077000	555.902000	249.604026	0.320817	21.706558	0.659753	9.649369
3542.097000	555.902081	249.579437	0.320823	21.704420	0.659765	9.648418
3542.137000	555.902081	249.577431	0.320824	21.704245	0.659766	9.648341
3542.157000	555.902081	249.561611	0.320828	21.702869	0.659774	9.647729
3542.177000	555.902000	249.553517	0.320830	21.702166	0.659778	9.647416
3542.197000	555.902081	249.548937	0.320831	21.701767	0.659781	9.647239
3542.217000	555.902081	249.542579	0.320833	21.701214	0.659784	9.646993
3542.237000	555.902081	249.533130	0.320835	21.700393	0.659788	9.646628
3542.257000	555.902081	249.532511	0.320836	21.700339	0.659789	9.646604
3542.257000	555.902081	249.505573	0.320843	21.697996	0.659802	9.645563
3542.277000	555.902081	249.501384	0.320844	21.697632	0.659805	9.645401
3542.297000	555.902000	249.491414	0.320846	21.696765	0.659809	9.645015
3542.337000	555.902081	249.476809	0.320850	21.695495	0.659817	9.644451
3542.357000	555.902081	249.481374	0.320849	21.695892	0.659815	9.644627
3542.357000	555.902081	249.472443	0.320851	21.695115	0.659819	9.644282
3542.397000	555.902081	249.462817	0.320854	21.694278	0.659824	9.643910
3542.417000	555.902081	249.463870	0.320854	21.694370	0.659823	9.643951
3542.437000	555.902000	249.450429	0.320857	21.693201	0.659830	9.643431
3542.457000	555.902081	249.454018	0.320856	21.693513	0.659828	9.643570
3542.477000	555.902000	249.434317	0.320861	21.691800	0.659838	9.642808
3542.477000	555.902000	249.438075	0.320860	21.692126	0.659836	9.642953
3542.497000	555.902081	249.423179	0.320864	21.690831	0.659844	9.642377
3542.537000	555.902000	249.435233	0.320861	21.691879	0.659838	9.642843
3542.537000	555.902000	249.433681	0.320861	21.691744	0.659839	9.642783
3542.557000	555.902081	249.409273	0.320868	21.689622	0.659851	9.641840
3542.597000	555.902000	249.407055	0.320868	21.689429	0.659852	9.641754
3542.617000	555.902081	249.413508	0.320867	21.689990	0.659849	9.642004
3542.637000	555.902081	249.374324	0.320877	21.686582	0.659869	9.640489
3542.657000	555.902081	249.373196	0.320877	21.686484	0.659869	9.640445
3542.677000	555.902081	249.357276	0.320881	21.685100	0.659877	9.639830
3542.677000	555.902081	249.365257	0.320879	21.685794	0.659873	9.640138
3542.697000	555.902081	249.335772	0.320887	21.683230	0.659888	9.638998
3542.717000	555.902000	249.332243	0.320888	21.682923	0.659890	9.638862
3542.737000	555.902000	249.338922	0.320886	21.683504	0.659886	9.639120
3542.777000	555.902081	249.336814	0.320887	21.683320	0.659888	9.639039
3542.797000	555.902000	249.325546	0.320890	21.682340	0.659893	9.638603
3542.817000	555.902081	249.327798	0.320889	21.682536	0.659892	9.638690
3542.837000	555.902081	249.322034	0.320891	21.682035	0.659895	9.638467
3542.857000	555.902081	249.323920	0.320890	21.682199	0.659894	9.638540
3542.877000	555.902081	249.313288	0.320893	21.681274	0.659899	9.638129
3542.897000	555.902081	249.317346	0.320892	21.681627	0.659897	9.638286
3542.897000	555.902081	249.302408	0.320896	21.680328	0.659905	9.637709
3542.917000	555.902081	249.297372	0.320897	21.679890	0.659907	9.637514
3542.957000	555.902000	249.284582	0.320900	21.678778	0.659914	9.637019
3542.957000	555.902000	249.293640	0.320898	21.679566	0.659909	9.637370
3542.977000	555.902081	249.271308	0.320904	21.677624	0.659921	9.636506
3543.017000	555.902081	249.274238	0.320903	21.677878	0.659919	9.636620
3543.037000	555.902081	249.274805	0.320903	21.677928	0.659919	9.636642
3543.057000	555.902000	249.254363	0.320908	21.676150	0.659929	9.635851
3543.077000	555.902000	249.252897	0.320909	21.676022	0.659930	9.635795
3543.097000	555.902081	249.258176	0.320907	21.676482	0.659927	9.635999
3543.117000	555.902081	249.238037	0.320913	21.674730	0.659937	9.635220
3543.117000	555.902081	249.235309	0.320913	21.674493	0.659939	9.635115
3543.137000	555.902000	249.226289	0.320916	21.673709	0.659943	9.634766
3543.157000	555.902000	249.224785	0.320916	21.673578	0.659944	9.634708
3543.197000	555.902081	249.214893	0.320919	21.672717	0.659949	9.634325
3543.197000	555.902081	249.205878	0.320921	21.671934	0.659954	9.633977
3543.237000	555.902000	249.172642	0.320930	21.669043	0.659970	9.632692
3543.257000	555.902081	249.123024	0.320943	21.664728	0.659995	9.630774
3543.277000	555.902081	249.082612	0.320953	21.661214	0.660016	9.629212
3543.297000	555.902081	249.027543	0.320968	21.656425	0.660044	9.627083
3543.317000	555.902081	248.998065	0.320975	21.653861	0.660058	9.625943
3543.317000	555.902081	248.962349	0.320985	21.650755	0.660077	9.624562
3543.337000	555.902081	248.924855	0.320994	21.647495	0.660095	9.623113
3543.357000	555.902081	248.884691	0.321005	21.644002	0.660116	9.621560
3543.377000	555.902081	248.847347	0.321015	21.640754	0.660135	9.620117
3543.397000	555.902000	248.821355	0.321021	21.638494	0.660148	9.619112
3543.437000	555.902000	248.795245	0.321028	21.636223	0.660161	9.618102
3543.457000	555.902081	248.802754	0.321026	21.636876	0.660157	9.618393
3543.477000	555.902000	248.781115	0.321032	21.634994	0.660168	9.617556
3543.497000	555.902081	248.777551	0.321033	21.634684	0.660170	9.617418
3543.517000	555.902081	248.778837	0.321033	21.634796	0.660169	9.617468
3543.537000	555.902081	248.773608	0.321034	21.634342	0.660172	9.617266
3543.537000	555.902081	248.763744	0.321036	21.633484	0.660177	9.616885
3543.557000	555.902081	248.748875	0.321040	21.632191	0.660184	9.616310
3543.577000	555.902081	248.737050	0.321043	21.631162	0.660190	9.615853
3543.597000	555.902081	248.733107	0.321044	21.630820	0.660192	9.615700
3543.637000	555.902081	248.713307	0.321050	21.629098	0.660202	9.614935
3543.657000	555.902081	248.709967	0.321051	21.628807	0.660204	9.614806
3543.677000	555.902081	248.708395	0.321051	21.628670	0.660205	9.614745
3543.697000	555.902081	248.692400	0.321055	21.627279	0.660213	9.614127
3543.717000	555.902081	248.681606	0.321058	21.626341	0.660218	9.613709
3543.737000	555.902081	248.672616	0.321060	21.625559	0.660223	9.613362
3543.757000	555.902000	248.673656	0.321060	21.625649	0.660222	9.613402
3543.757000	555.902000	248.658454	0.321064	21.624327	0.660230	9.612814
3543.777000	555.902081	248.648528	0.321067	21.623464	0.660235	9.612430
3543.817000	555.902081	248.641730	0.321068	21.622873	0.660238	9.612168
3543.817000	555.902081	248.648640	0.321067	21.623474	0.660235	9.612435
3543.857000	555.902081	248.638072	0.321069	21.622555	0.660240	9.612026
3543.877000	555.902081	248.637174	0.321070	21.622477	0.660241	9.611992
3543.897000	555.902081	248.638065	0.321069	21.622554	0.660240	9.612026
3543.917000	555.902081	248.633993	0.321070	21.622200	0.660242	9.611869
3543.937000	555.902081	248.630590	0.321071	21.621904	0.660244	9.611737
3543.957000	555.902081	248.621999	0.321074	21.621157	0.660248	9.611405
3543.957000	555.902081	248.617722	0.321075	21.620785	0.660250	9.611240
3543.977000	555.902000	248.625160	0.321073	21.621432	0.660247	9.611527
3543.997000	555.902000	248.617778	0.321075	21.620790	0.660250	9.611242
3544.017000	555.902081	248.605761	0.321078	21.619745	0.660256	9.610777
3544.037000	555.902081	248.601833	0.321079	21.619403	0.660258	9.610625
3544.077000	555.902081	248.612363	0.321076	21.620319	0.660253	9.611032
3544.077000	555.902081	248.601947	0.321079	21.619413	0.660258	9.610630
3544.117000	555.902000	248.611072	0.321076	21.620207	0.660254	9.610982
3544.137000	555.902000	248.575988	0.321085	21.617156	0.660271	9.609626
3544.157000	555.902081	248.587390	0.321083	21.618147	0.660266	9.610067
3544.177000	555.902000	248.576433	0.321085	21.617194	0.660271	9.609643
3544.177000	555.902000	248.569113	0.321087	21.616558	0.660275	9.609360
3544.197000	555.902081	248.556561	0.321091	21.615466	0.660281	9.608875
3544.237000	555.902000	248.556890	0.321090	21.615495	0.660281	9.608888
3544.257000	555.902000	248.545063	0.321094	21.614466	0.660287	9.608431
3544.257000	555.902000	248.544467	0.321094	21.614415	0.660287	9.608408
3544.277000	555.902081	248.546102	0.321093	21.614557	0.660287	9.608471
3544.317000	555.902081	248.511856	0.321102	21.611579	0.660304	9.607147
3544.337000	555.902081	248.516531	0.321101	21.611985	0.660301	9.607328
3544.357000	555.902081	248.499920	0.321105	21.610541	0.660310	9.606685
3544.377000	555.902000	248.491582	0.321108	21.609815	0.660314	9.606363
3544.397000	555.902081	248.469876	0.321113	21.607928	0.660325	9.605524
3544.397000	555.902081	248.459101	0.321116	21.606991	0.660330	9.605107
3544.417000	555.902081	248.455150	0.321117	21.606647	0.660332	9.604955
3544.457000	555.902081	248.442730	0.321120	21.605567	0.660339	9.604475
3544.477000	555.902081	248.448118	0.321119	21.606036	0.660336	9.604683
3544.497000	555.902081	248.445454	0.321120	21.605804	0.660337	9.604580
3544.517000	555.902081	248.427208	0.321124	21.604217	0.660347	9.603875
3544.537000	555.902000	248.408963	0.321129	21.602631	0.660356	9.603169
3544.557000	555.902081	248.405584	0.321130	21.602337	0.660357	9.603039
3544.577000	555.902081	248.387373	0.321135	21.600753	0.660367	9.602335
3544.597000	555.902081	248.382498	0.321136	21.600329	0.660369	9.602146
3544.597000	555.902081	248.372749	0.321139	21.599481	0.660374	9.601769
3544.617000	555.902081	248.362031	0.321141	21.598549	0.660379	9.601355
3544.637000	555.902000	248.370330	0.321139	21.599271	0.660375	9.601676
3544.677000	555.902081	248.359112	0.321142	21.598295	0.660381	9.601242
3544.697000	555.902081	248.344172	0.321146	21.596996	0.660388	9.600664
3544.717000	555.902081	248.308138	0.321156	21.593862	0.660407	9.599271
3544.737000	555.902081	248.280235	0.321163	21.591436	0.660421	9.598193
3544.757000	555.902081	248.246911	0.321172	21.588538	0.660437	9.596904
3544.777000	555.902081	248.240408	0.321173	21.587972	0.660441	9.596653
3544.797000	555.902081	248.241312	0.321173	21.588051	0.660440	9.596688
3544.817000	555.902081	248.209776	0.321181	21.585309	0.660456	9.595469
3544.817000	555.902081	248.219405	0.321179	21.586146	0.660451	9.595841
3544.837000	555.902081	248.227736	0.321177	21.586870	0.660447	9.596163
3544.857000	555.902000	248.217430	0.321179	21.585974	0.660452	9.595765
3544.877000	555.902081	248.207082	0.321182	21.585074	0.660458	9.595365
3544.897000	555.902000	248.217607	0.321179	21.585990	0.660452	9.595772
3544.937000	555.902000	248.211516	0.321181	21.585460	0.660455	9.595536
3544.957000	555.902000	248.201421	0.321183	21.584582	0.660460	9.595146
3544.977000	555.902081	248.198987	0.321184	21.584370	0.660462	9.595052
3544.997000	555.902081	248.178748	0.321189	21.582610	0.660472	9.594269
3545.017000	555.902081	248.192460	0.321186	21.583803	0.660465	9.594799
3545.037000	555.902000	248.185002	0.321188	21.583154	0.660469	9.594511
3545.037000	555.902000	248.181914	0.321188	21.582886	0.660470	9.594392
3545.057000	555.902081	248.180135	0.321189	21.582731	0.660471	9.594323
3545.077000	555.902000	248.178681	0.321189	21.582604	0.660472	9.594267
3545.117000	555.902081	248.179499	0.321189	21.582676	0.660472	9.594298
3545.137000	555.902081	248.170652	0.321191	21.581906	0.660476	9.593956
3545.157000	555.902081	248.170067	0.321192	21.581855	0.660476	9.593934
3545.177000	555.902081	248.152300	0.321196	21.580310	0.660485	9.593247
3545.197000	555.902081	248.144361	0.321198	21.579620	0.660489	9.592940
3545.217000	555.902081	248.147329	0.321198	21.579878	0.660488	9.593055
3545.237000	555.902081	248.147158	0.321198	21.579863	0.660488	9.593048
3545.237000	555.902081	248.139986	0.321199	21.579239	0.660491	9.592771
3545.257000	555.902081	248.128469	0.321202	21.578238	0.660497	9.592326
3545.277000	555.902081	248.125650	0.321203	21.577993	0.660499	9.592217
3545.317000	555.902081	248.129475	0.321202	21.578325	0.660497	9.592365
3545.337000	555.902081	248.122858	0.321204	21.577750	0.660500	9.592109
3545.357000	555.902081	248.110654	0.321207	21.576688	0.660506	9.591637
3545.377000	555.902081	248.108265	0.321208	21.576481	0.660507	9.591545
3545.397000	555.902081	248.096024	0.321211	21.575416	0.660514	9.591071
3545.417000	555.902081	248.096058	0.321211	21.575419	0.660514	9.591073
3545.437000	555.902081	248.106978	0.321208	21.576369	0.660508	9.591495
3545.457000	555.902000	248.091634	0.321212	21.575034	0.660516	9.590902
3545.457000	555.902000	248.088976	0.321213	21.574803	0.660517	9.590799
3545.477000	555.902081	248.089351	0.321213	21.574836	0.660517	9.590813
3545.497000	555.902000	248.079246	0.321215	21.573957	0.660522	9.590423
3545.517000	555.902000	248.075296	0.321216	21.573614	0.660524	9.590270
3545.537000	555.902081	248.072989	0.321217	21.573413	0.660525	9.590181
3545.557000	555.902081	248.068075	0.321218	21.572986	0.660528	9.589991
3545.597000	555.902081	248.061032	0.321220	21.572373	0.660531	9.589719
3545.617000	555.902000	248.057979	0.321221	21.572108	0.660533	9.589601
3545.637000	555.902081	248.046556	0.321224	21.571114	0.660539	9.589159
3545.657000	555.902000	248.045567	0.321224	21.571028	0.660539	9.589121
3545.677000	555.902081	248.038664	0.321226	21.570428	0.660543	9.588854
3545.677000	555.902081	248.036176	0.321227	21.570212	0.660544	9.588758
3545.697000	555.902081	248.025629	0.321229	21.569294	0.660549	9.588350
3545.717000	555.902081	248.026910	0.321229	21.569406	0.660548	9.588400
3545.757000	555.902081	248.025255	0.321229	21.569262	0.660549	9.588336
3545.777000	555.902081	248.010278	0.321233	21.567959	0.660557	9.587757
3545.797000	555.902081	248.020283	0.321231	21.568829	0.660552	9.588143
3545.817000	555.902081	247.985682	0.321240	21.565820	0.660569	9.586806
3545.837000	555.902000	247.988156	0.321239	21.566036	0.660568	9.586901
3545.857000	555.902000	247.972007	0.321243	21.564631	0.660576	9.586277
3545.877000	555.902081	247.967544	0.321245	21.564243	0.660578	9.586105
3545.877000	555.902081	247.979952	0.321241	21.565322	0.660572	9.586584
3545.897000	555.902081	247.966462	0.321245	21.564149	0.660579	9.586063
3545.917000	555.902000	247.947588	0.321250	21.562508	0.660588	9.585333
3545.937000	555.902081	247.944348	0.321251	21.562226	0.660590	9.585208
3545.957000	555.902081	247.929333	0.321255	21.560920	0.660598	9.584627
3545.997000	555.902081	247.931543	0.321254	21.561112	0.660597	9.584713
3546.017000	555.902081	247.928442	0.321255	21.560843	0.660598	9.584593
3546.037000	555.902081	247.919033	0.321257	21.560024	0.660603	9.584229
3546.057000	555.902081	247.929614	0.321254	21.560945	0.660598	9.584638
3546.077000	555.902081	247.908861	0.321260	21.559140	0.660608	9.583836
3546.097000	555.902081	247.899410	0.321262	21.558318	0.660613	9.583471
3546.097000	555.902081	247.909817	0.321260	21.559223	0.660608	9.583873
3546.117000	555.902081	247.906520	0.321260	21.558936	0.660609	9.583745
3546.137000	555.902000	247.887265	0.321265	21.557262	0.660619	9.583001
3546.157000	555.902081	247.883601	0.321266	21.556943	0.660621	9.582859
3546.177000	555.902000	247.882828	0.321267	21.556876	0.660621	9.582829
3546.217000	555.902081	247.868096	0.321271	21.555595	0.660629	9.582260
3546.237000	555.902081	247.870018	0.321270	21.555762	0.660628	9.582334
3546.257000	555.902081	247.861811	0.321272	21.555048	0.660632	9.582017
3546.277000	555.902081	247.852934	0.321274	21.554276	0.660636	9.581674
3546.297000	555.902081	247.857375	0.321273	21.554662	0.660634	9.581846
3546.317000	555.902081	247.843685	0.321277	21.553472	0.660641	9.581316
3546.317000	555.902081	247.845244	0.321276	21.553607	0.660640	9.581377
3546.337000	555.902081	247.838813	0.321278	21.553048	0.660643	9.581128
3546.377000	555.902081	247.844360	0.321277	21.553530	0.660641	9.581342
3546.397000	555.902081	247.846691	0.321276	21.553733	0.660639	9.581432
3546.417000	555.902000	247.829088	0.321281	21.552202	0.660648	9.580752
3546.437000	555.902081	247.827902	0.321281	21.552099	0.660649	9.580706
3546.457000	555.902081	247.812674	0.321285	21.550775	0.660657	9.580117
3546.477000	555.902000	247.810688	0.321285	21.550602	0.660657	9.580041
3546.497000	555.902000	247.803114	0.321287	21.549944	0.660661	9.579748
3546.517000	555.902081	247.810755	0.321285	21.550608	0.660658	9.580043
3546.517000	555.902081	247.791386	0.321291	21.548924	0.660667	9.579294
3546.537000	555.902000	247.789834	0.321291	21.548789	0.660668	9.579234
3546.557000	555.902000	247.784517	0.321292	21.548326	0.660671	9.579029
3546.577000	555.902081	247.773991	0.321295	21.547411	0.660676	9.578622
3546.617000	555.902081	247.769345	0.321296	21.547007	0.660678	9.578442
3546.637000	555.902081	247.769381	0.321296	21.547010	0.660678	9.578444
3546.657000	555.902081	247.779158	0.321294	21.547860	0.660674	9.578822
3546.677000	555.902081	247.768280	0.321297	21.546914	0.660679	9.578401
3546.697000	555.902081	247.760010	0.321299	21.546195	0.660683	9.578082
3546.717000	555.902081	247.752941	0.321301	21.545580	0.660687	9.577808
3546.737000	555.902000	247.758317	0.321299	21.546048	0.660684	9.578016
3546.737000	555.902000	247.757104	0.321299	21.545942	0.660685	9.577969
3546.757000	555.902081	247.732347	0.321306	21.543789	0.660697	9.577012
3546.777000	555.902081	247.764232	0.321298	21.546562	0.660681	9.578245
3546.817000	555.902081	247.740437	0.321304	21.544493	0.660693	9.577325
3546.837000	555.902081	247.730447	0.321306	21.543624	0.660698	9.576939
3546.857000	555.902081	247.736740	0.321305	21.544171	0.660695	9.577182
3546.877000	555.902081	247.721078	0.321309	21.542809	0.660703	9.576576
3546.897000	555.902081	247.716292	0.321310	21.542393	0.660705	9.576391
3546.917000	555.902081	247.727622	0.321307	21.543379	0.660700	9.576829
3546.937000	555.902081	247.714496	0.321311	21.542237	0.660706	9.576322
3546.957000	555.902000	247.714215	0.321311	21.542213	0.660706	9.576311
3546.957000	555.902000	247.703641	0.321313	21.541293	0.660711	9.575902
3546.977000	555.902081	247.703303	0.321314	21.541264	0.660712	9.575889
3547.017000	555.902081	247.689082	0.321317	21.540027	0.660719	9.575340
3547.017000	555.902081	247.694103	0.321316	21.540464	0.660716	9.575534
3547.057000	555.902081	247.681516	0.321319	21.539369	0.660723	9.575047
3547.077000	555.902081	247.684653	0.321318	21.539642	0.660721	9.575168
3547.097000	555.902081	247.659222	0.321325	21.537430	0.660734	9.574185
3547.117000	555.902081	247.672392	0.321322	21.538575	0.660727	9.574694
3547.137000	555.902081	247.666351	0.321323	21.538050	0.660730	9.574461
3547.157000	555.902081	247.646496	0.321328	21.536323	0.660740	9.573693
3547.157000	555.902081	247.636374	0.321331	21.535443	0.660746	9.573302
3547.177000	555.902081	247.640040	0.321330	21.535762	0.660744	9.573444
3547.197000	555.902081	247.644401	0.321329	21.536141	0.660741	9.573612
3547.237000	555.902081	247.643687	0.321329	21.536079	0.660742	9.573585
3547.237000	555.902081	247.634468	0.321332	21.535277	0.660747	9.573228
3547.277000	555.902081	247.625439	0.321334	21.534492	0.660751	9.572879
3547.297000	555.902081	247.623768	0.321334	21.534347	0.660752	9.572815
3547.317000	555.902000	247.604994	0.321339	21.532714	0.660761	9.572089
3547.337000	555.902081	247.605536	0.321339	21.532761	0.660761	9.572110
3547.357000	555.902081	247.579595	0.321346	21.530505	0.660774	9.571107
3547.377000	555.902081	247.583082	0.321345	21.530809	0.660772	9.571242
3547.377000	555.902081	247.578157	0.321346	21.530380	0.660775	9.571051
3547.397000	555.902081	247.576844	0.321347	21.530266	0.660776	9.571001
3547.417000	555.902000	247.562481	0.321350	21.529017	0.660783	9.570445
3547.457000	555.902081	247.564220	0.321350	21.529168	0.660782	9.570513
3547.477000	555.902000	247.574023	0.321347	21.530021	0.660777	9.570891
3547.497000	555.902081	247.568538	0.321349	21.529544	0.660780	9.570679
3547.517000	555.902081	247.551831	0.321353	21.528091	0.660788	9.570034
3547.537000	555.902081	247.556165	0.321352	21.528468	0.660786	9.570201
3547.557000	555.902081	247.539080	0.321356	21.526982	0.660795	9.569541
3547.577000	555.902081	247.535539	0.321357	21.526674	0.660796	9.569404
3547.597000	555.902081	247.538152	0.321357	21.526901	0.660795	9.569505
3547.597000	555.902081	247.529929	0.321359	21.526186	0.660799	9.569187
3547.617000	555.902081	247.537736	0.321357	21.526865	0.660795	9.569489
3547.637000	555.902000	247.531313	0.321358	21.526307	0.660798	9.569240
3547.657000	555.902000	247.514855	0.321363	21.524875	0.660807	9.568604
3547.697000	555.902081	247.510196	0.321364	21.524470	0.660809	9.568424
3547.717000	555.902081	247.505885	0.321365	21.524095	0.660811	9.568257
3547.737000	555.902081	247.505622	0.321365	21.524072	0.660812	9.568247
3547.757000	555.902081	247.504608	0.321365	21.523984	0.660812	9.568208
3547.777000	555.902081	247.497490	0.321367	21.523365	0.660816	9.567933
3547.797000	555.902081	247.484092	0.321371	21.522200	0.660822	9.567415
3547.797000	555.902081	247.495793	0.321368	21.523218	0.660816	9.567867
3547.817000	555.902081	247.492364	0.321369	21.522920	0.660818	9.567735
3547.837000	555.902081	247.485227	0.321371	21.522299	0.660822	9.567459
3547.877000	555.902081	247.484520	0.321371	21.522237	0.660822	9.567431
3547.877000	555.902081	247.486662	0.321370	21.522424	0.660821	9.567514
3547.917000	555.902081	247.484890	0.321371	21.522270	0.660822	9.567446
3547.937000	555.902081	247.469005	0.321375	21.520888	0.660830	9.566832
3547.957000	555.902081	247.475713	0.321373	21.521471	0.660827	9.567091
3547.977000	555.902081	247.452346	0.321379	21.519439	0.660838	9.566188
3547.997000	555.902081	247.461356	0.321377	21.520223	0.660834	9.566536
3548.017000	555.902081	247.457346	0.321378	21.519874	0.660836	9.566381
3548.017000	555.902081	247.448818	0.321380	21.519133	0.660840	9.566051
3548.037000	555.902081	247.441763	0.321382	21.518519	0.660844	9.565778
3548.057000	555.902081	247.441064	0.321382	21.518458	0.660844	9.565751
3548.097000	555.902000	247.439621	0.321382	21.518333	0.660845	9.565696
3548.117000	555.902081	247.439323	0.321383	21.518307	0.660845	9.565684
3548.137000	555.902081	247.446581	0.321381	21.518938	0.660841	9.565965
3548.157000	555.902081	247.447359	0.321380	21.519006	0.660841	9.565995
3548.177000	555.902081	247.442420	0.321382	21.518576	0.660843	9.565804
3548.197000	555.902081	247.425739	0.321386	21.517126	0.660852	9.565159
3548.217000	555.902081	247.426666	0.321386	21.517206	0.660851	9.565195
3548.237000	555.902081	247.429160	0.321385	21.517423	0.660850	9.565291
3548.237000	555.902081	247.419640	0.321388	21.516595	0.660855	9.564923
3548.257000	555.902081	247.449063	0.321380	21.519154	0.660840	9.566061
3548.297000	555.902081	247.447905	0.321380	21.519053	0.660841	9.566016
3548.317000	555.902081	247.449287	0.321380	21.519173	0.660840	9.566069
3548.337000	555.902081	247.441202	0.321382	21.518470	0.660844	9.565757
3548.357000	555.902081	247.436420	0.321383	21.518054	0.660846	9.565572
3548.377000	555.902081	247.427107	0.321386	21.517245	0.660851	9.565212
3548.397000	555.902081	247.423545	0.321387	21.516935	0.660853	9.565074
3548.417000	555.902081	247.413748	0.321389	21.516083	0.660858	9.564695
3548.437000	555.902081	247.418382	0.321388	21.516486	0.660856	9.564875
3548.437000	555.902081	247.425853	0.321386	21.517135	0.660852	9.565163
3548.457000	555.902000	247.418676	0.321388	21.516511	0.660855	9.564886
3548.477000	555.902081	247.418631	0.321388	21.516507	0.660855	9.564884
3548.497000	555.902081	247.413803	0.321389	21.516088	0.660858	9.564698
3548.517000	555.902081	247.417163	0.321388	21.516380	0.660856	9.564828
3548.557000	555.902081	247.413141	0.321389	21.516030	0.660858	9.564672
3548.577000	555.902081	247.401844	0.321392	21.515048	0.660864	9.564235
3548.597000	555.902000	247.398791	0.321393	21.514782	0.660865	9.564117
3548.617000	555.902000	247.412694	0.321389	21.515991	0.660858	9.564655
3548.637000	555.902081	247.390032	0.321395	21.514020	0.660870	9.563779
3548.657000	555.902081	247.388271	0.321396	21.513867	0.660871	9.563711
3548.657000	555.902081	247.390909	0.321395	21.514097	0.660869	9.563813
3548.677000	555.902081	247.388167	0.321396	21.513858	0.660871	9.563707
3548.697000	555.902081	247.381168	0.321398	21.513249	0.660874	9.563436
3548.717000	555.902081	247.383022	0.321397	21.513411	0.660873	9.563508
3548.757000	555.902081	247.381304	0.321398	21.513261	0.660874	9.563441
3548.777000	555.902081	247.359613	0.321403	21.511375	0.660885	9.562603
3548.797000	555.902081	247.362737	0.321403	21.511647	0.660884	9.562723
3548.817000	555.902081	247.362469	0.321403	21.511623	0.660884	9.562713
3548.837000	555.902081	247.351270	0.321406	21.510649	0.660889	9.562280
3548.857000	555.902081	247.353387	0.321405	21.510834	0.660888	9.562362
3548.877000	555.902081	247.341441	0.321408	21.509795	0.660894	9.561900
3548.877000	555.902081	247.346923	0.321407	21.510271	0.660892	9.562112
3548.897000	555.902081	247.338900	0.321409	21.509574	0.660896	9.561802
3548.917000	555.902081	247.331387	0.321411	21.508920	0.660899	9.561511
3548.937000	555.902081	247.335548	0.321410	21.509282	0.660897	9.561672
3548.957000	555.902000	247.345388	0.321407	21.510138	0.660892	9.562053
3548.997000	555.902081	247.329961	0.321411	21.508796	0.660900	9.561456
3549.017000	555.902081	247.341795	0.321408	21.509825	0.660894	9.561914
3549.037000	555.902081	247.340379	0.321408	21.509702	0.660895	9.561859
3549.057000	555.902081	247.332572	0.321410	21.509023	0.660899	9.561557
3549.077000	555.902000	247.337091	0.321409	21.509416	0.660896	9.561732
3549.077000	555.902000	247.325021	0.321412	21.508367	0.660903	9.561265
3549.097000	555.902081	247.328403	0.321412	21.508661	0.660901	9.561396
3549.117000	555.902081	247.324055	0.321413	21.508283	0.660903	9.561228
3549.137000	555.902000	247.312861	0.321416	21.507309	0.660909	9.560795
3549.157000	555.902081	247.313742	0.321415	21.507386	0.660908	9.560829
3549.197000	555.902081	247.300335	0.321419	21.506220	0.660915	9.560311
3549.217000	555.902081	247.312229	0.321416	21.507254	0.660909	9.560771
3549.237000	555.902081	247.299630	0.321419	21.506159	0.660915	9.560284
3549.257000	555.902081	247.312229	0.321416	21.507254	0.660909	9.560771
3549.277000	555.902081	247.288320	0.321422	21.505175	0.660921	9.559847
3549.297000	555.902081	247.291487	0.321421	21.505450	0.660920	9.559969
3549.297000	555.902081	247.285766	0.321423	21.504953	0.660922	9.559748
3549.317000	555.902081	247.280406	0.321424	21.504487	0.660925	9.559541
3549.337000	555.902081	247.265135	0.321428	21.503159	0.660933	9.558950
3549.357000	555.902000	247.256296	0.321430	21.502390	0.660937	9.558609
3549.397000	555.902081	247.264170	0.321428	21.503075	0.660933	9.558913
3549.417000	555.902081	247.250232	0.321432	21.501863	0.660940	9.558374
3549.437000	555.902081	247.247839	0.321433	21.501655	0.660942	9.558282
3549.457000	555.902081	247.257404	0.321430	21.502486	0.660937	9.558651
3549.477000	555.902081	247.228663	0.321438	21.499987	0.660951	9.557540
3549.497000	555.902081	247.226001	0.321438	21.499756	0.660953	9.557437
3549.517000	555.902000	247.220131	0.321440	21.499245	0.660955	9.557211
3549.517000	555.902000	247.219563	0.321440	21.499196	0.660956	9.557189
3549.537000	555.902000	247.225700	0.321438	21.499729	0.660953	9.557426
3549.557000	555.902081	247.231653	0.321437	21.500247	0.660950	9.557656
3549.577000	555.902081	247.230988	0.321437	21.500189	0.660950	9.557630
3549.617000	555.902081	247.222977	0.321439	21.499493	0.660954	9.557320
3549.637000	555.902081	247.222686	0.321439	21.499467	0.660954	9.557309
3549.657000	555.902081	247.206898	0.321443	21.498094	0.660962	9.556699
3549.677000	555.902000	247.206988	0.321443	21.498102	0.660962	9.556702
3549.697000	555.902081	247.196661	0.321446	21.497204	0.660967	9.556303
3549.717000	555.902000	247.197299	0.321446	21.497259	0.660967	9.556328
3549.717000	555.902000	247.192401	0.321447	21.496834	0.660969	9.556138
3549.737000	555.902081	247.187024	0.321448	21.496366	0.660972	9.555931
3549.757000	555.902081	247.172619	0.321452	21.495113	0.660980	9.555374
3549.777000	555.902081	247.181356	0.321450	21.495873	0.660975	9.555712
3549.797000	555.902081	247.167689	0.321454	21.494684	0.660982	9.555183
3549.837000	555.902081	247.177755	0.321451	21.495560	0.660977	9.555572
3549.857000	555.902081	247.162523	0.321455	21.494235	0.660985	9.554983
3549.877000	555.902081	247.163166	0.321455	21.494291	0.660984	9.555008
3549.897000	555.902081	247.164544	0.321454	21.494411	0.660984	9.555062
3549.917000	555.902081	247.154384	0.321457	21.493527	0.660989	9.554669
3549.937000	555.902000	247.148124	0.321459	21.492983	0.660992	9.554427
3549.937000	555.902000	247.158754	0.321456	21.493908	0.660986	9.554838
3549.957000	555.902081	247.150321	0.321458	21.493174	0.660991	9.554512
3549.977000	555.902081	247.141739	0.321460	21.492428	0.660995	9.554180
3550.017000	555.902081	247.135430	0.321462	21.491879	0.660998	9.553936
3550.037000	555.902081	247.141295	0.321460	21.492389	0.660995	9.554163
3550.057000	555.902000	247.133804	0.321462	21.491738	0.660999	9.553873
3550.077000	555.902000	247.121502	0.321466	21.490668	0.661005	9.553398
3550.097000	555.902081	247.133275	0.321463	21.491692	0.660999	9.553853
3550.117000	555.902081	247.139388	0.321461	21.492223	0.660996	9.554089
3550.137000	555.902000	247.134281	0.321462	21.491779	0.660999	9.553892
3550.157000	555.902081	247.119138	0.321466	21.490462	0.661007	9.553306
3550.157000	555.902081	247.122293	0.321465	21.490737	0.661005	9.553428
3550.177000	555.902081	247.116460	0.321467	21.490229	0.661008	9.553203
3550.197000	555.902081	247.116628	0.321467	21.490244	0.661008	9.553209
3550.237000	555.902081	247.106267	0.321470	21.489343	0.661013	9.552809
3550.257000	555.902081	247.093739	0.321473	21.488254	0.661019	9.552324
3550.277000	555.902081	247.095419	0.321472	21.488400	0.661018	9.552389
3550.297000	555.902081	247.081312	0.321476	21.487173	0.661026	9.551844
3550.317000	555.902081	247.084258	0.321475	21.487429	0.661024	9.551958
3550.337000	555.902081	247.079401	0.321477	21.487007	0.661027	9.551770
3550.357000	555.902000	247.086938	0.321475	21.487662	0.661023	9.552061
3550.357000	555.902000	247.088802	0.321474	21.487824	0.661022	9.552133
3550.377000	555.902081	247.093975	0.321473	21.488274	0.661019	9.552333
3550.397000	555.902081	247.068945	0.321479	21.486097	0.661032	9.551366
3550.417000	555.902081	247.065104	0.321480	21.485763	0.661034	9.551217
3550.457000	555.902000	247.077643	0.321477	21.486854	0.661027	9.551702
3550.477000	555.902081	247.067448	0.321480	21.485967	0.661033	9.551308
3550.497000	555.902081	247.063052	0.321481	21.485585	0.661035	9.551138
3550.517000	555.902000	247.067821	0.321480	21.486000	0.661032	9.551322
3550.537000	555.902000	247.078556	0.321477	21.486933	0.661027	9.551737
3550.557000	555.902000	247.074143	0.321478	21.486549	0.661029	9.551567
3550.577000	555.902000	247.053127	0.321483	21.484722	0.661040	9.550754
3550.577000	555.902000	247.056949	0.321482	21.485054	0.661038	9.550902
3550.597000	555.902081	247.051393	0.321484	21.484571	0.661041	9.550687
3550.617000	555.902000	247.061624	0.321481	21.485461	0.661035	9.551083
3550.637000	555.902000	247.064281	0.321481	21.485692	0.661034	9.551186
3550.657000	555.902000	247.057167	0.321482	21.485073	0.661038	9.550911
3550.697000	555.902081	247.057556	0.321482	21.485107	0.661038	9.550926
3550.717000	555.902081	247.044939	0.321486	21.484010	0.661044	9.550438
3550.737000	555.902081	247.052643	0.321484	21.484680	0.661040	9.550736
3550.757000	555.902081	247.044323	0.321486	21.483956	0.661044	9.550414
3550.777000	555.902081	247.054872	0.321483	21.484873	0.661039	9.550822
3550.797000	555.902000	247.065759	0.321480	21.485820	0.661033	9.551243
3550.797000	555.902000	247.073241	0.321478	21.486471	0.661030	9.551532
3550.817000	555.902081	247.038392	0.321487	21.483440	0.661047	9.550185
3550.837000	555.902081	247.052047	0.321484	21.484628	0.661040	9.550713
3550.857000	555.902081	247.062746	0.321481	21.485558	0.661035	9.551126
3550.877000	555.902081	247.056747	0.321483	21.485037	0.661038	9.550894
3550.917000	555.902081	247.050856	0.321484	21.484524	0.661041	9.550667
3550.937000	555.902081	247.050184	0.321484	21.484466	0.661041	9.550641
3550.957000	555.902081	247.040474	0.321487	21.483621	0.661046	9.550265
3550.977000	555.902081	247.041263	0.321487	21.483690	0.661046	9.550296
3550.997000	555.902081	247.044332	0.321486	21.483957	0.661044	9.550414
3550.997000	555.902081	247.050516	0.321484	21.484495	0.661041	9.550653
3551.017000	555.902081	247.046134	0.321485	21.484114	0.661043	9.550484
3551.037000	555.902000	247.030572	0.321489	21.482760	0.661051	9.549882
3551.057000	555.902000	247.033393	0.321489	21.483006	0.661050	9.549991
3551.077000	555.902081	247.025259	0.321491	21.482298	0.661054	9.549677
3551.117000	555.902081	247.024842	0.321491	21.482262	0.661054	9.549661
3551.137000	555.902081	247.024429	0.321491	21.482226	0.661054	9.549645
3551.157000	555.902081	247.030245	0.321489	21.482732	0.661051	9.549870
3551.177000	555.902081	247.020517	0.321492	21.481886	0.661056	9.549494
3551.197000	555.902081	247.017501	0.321493	21.481624	0.661058	9.549377
3551.217000	555.902081	247.036537	0.321488	21.483279	0.661048	9.550113
3551.217000	555.902081	247.017118	0.321493	21.481590	0.661058	9.549362
3551.237000	555.902081	247.025719	0.321491	21.482338	0.661054	9.549695
3551.257000	555.902081	247.027841	0.321490	21.482523	0.661053	9.549777
3551.277000	555.902081	247.027593	0.321490	21.482501	0.661053	9.549767
3551.297000	555.902081	247.014785	0.321493	21.481387	0.661059	9.549272
3551.337000	555.902081	247.018099	0.321493	21.481676	0.661057	9.549400
3551.357000	555.902081	247.034071	0.321488	21.483065	0.661049	9.550018
3551.377000	555.902081	247.015758	0.321493	21.481472	0.661059	9.549310
3551.397000	555.902081	247.017323	0.321493	21.481608	0.661058	9.549370
3551.417000	555.902081	247.013714	0.321494	21.481294	0.661060	9.549231
3551.437000	555.902081	247.006445	0.321496	21.480662	0.661063	9.548950
3551.437000	555.902081	246.994105	0.321499	21.479589	0.661070	9.548473
3551.457000	555.902081	247.003848	0.321496	21.480436	0.661065	9.548849
3551.477000	555.902081	246.998704	0.321498	21.479989	0.661067	9.548650
3551.497000	555.902000	247.000167	0.321497	21.480116	0.661066	9.548707
3551.537000	555.902081	246.999189	0.321498	21.480031	0.661067	9.548669
3551.557000	555.902081	246.983422	0.321502	21.478660	0.661075	9.548060
3551.577000	555.902081	246.989045	0.321500	21.479149	0.661072	9.548277
3551.597000	555.902081	246.989712	0.321500	21.479207	0.661072	9.548303
3551.617000	555.902000	246.985874	0.321501	21.478873	0.661074	9.548154
3551.637000	555.902081	246.976919	0.321503	21.478094	0.661078	9.547808
3551.637000	555.902081	246.983616	0.321502	21.478677	0.661075	9.548067
3551.657000	555.902081	246.988414	0.321500	21.479094	0.661072	9.548253
3551.677000	555.902081	246.988187	0.321500	21.479074	0.661073	9.548244
3551.717000	555.902081	246.974047	0.321504	21.477845	0.661080	9.547697
3551.737000	555.902000	246.995054	0.321499	21.479671	0.661069	9.548509
3551.757000	555.902081	246.972680	0.321505	21.477726	0.661080	9.547644
3551.777000	555.902000	246.977558	0.321503	21.478150	0.661078	9.547833
3551.797000	555.902081	246.968508	0.321506	21.477363	0.661082	9.547483
3551.817000	555.902081	246.974545	0.321504	21.477888	0.661079	9.547716
3551.837000	555.902081	246.982047	0.321502	21.478540	0.661076	9.548006
3551.857000	555.902081	246.960866	0.321508	21.476698	0.661086	9.547188
3551.857000	555.902081	246.970625	0.321505	21.477547	0.661081	9.547565
3551.877000	555.902081	246.991076	0.321500	21.479326	0.661071	9.548356
3551.897000	555.902081	246.952348	0.321510	21.475958	0.661091	9.546858
3551.937000	555.902081	246.953150	0.321510	21.476027	0.661090	9.546889
3551.937000	555.902081	246.961495	0.321507	21.476753	0.661086	9.547212
3551.977000	555.902081	246.957213	0.321509	21.476381	0.661088	9.547046
3551.997000	555.902000	246.956800	0.321509	21.476345	0.661088	9.547030
3552.017000	555.902081	246.943757	0.321512	21.475211	0.661095	9.546526
3552.037000	555.902000	246.944094	0.321512	21.475240	0.661095	9.546539
3552.057000	555.902081	246.948600	0.321511	21.475632	0.661093	9.546713
3552.077000	555.902000	246.945871	0.321511	21.475394	0.661094	9.546608
3552.077000	555.902000	246.936838	0.321514	21.474609	0.661098	9.546259
3552.097000	555.902081	246.947595	0.321511	21.475544	0.661093	9.546675
3552.117000	555.902081	246.927738	0.321516	21.473817	0.661103	9.545907
3552.157000	555.902081	246.931368	0.321515	21.474133	0.661101	9.546047
3552.177000	555.902081	246.935971	0.321514	21.474533	0.661099	9.546225
3552.197000	555.902000	246.947447	0.321511	21.475531	0.661093	9.546669
3552.217000	555.902081	246.941581	0.321513	21.475021	0.661096	9.546442
3552.237000	555.902000	246.936477	0.321514	21.474577	0.661099	9.546245
3552.256000	555.902081	246.925422	0.321517	21.473616	0.661104	9.545817
3552.276000	555.902081	246.933727	0.321515	21.474338	0.661100	9.546138
3552.276000	555.902081	246.923387	0.321517	21.473439	0.661105	9.545739
3552.296000	555.902081	246.918852	0.321519	21.473045	0.661108	9.545563
3552.336000	555.902081	246.928823	0.321516	21.473912	0.661103	9.545949
3552.356000	555.902000	246.923873	0.321517	21.473481	0.661105	9.545758
3552.376000	555.902081	246.917470	0.321519	21.472924	0.661108	9.545510
3552.376000	555.902081	246.920918	0.321518	21.473224	0.661107	9.545643
3552.416000	555.902081	246.908740	0.321521	21.472165	0.661113	9.545173
3552.436000	555.902081	246.916970	0.321519	21.472881	0.661108	9.545491
3552.456000	555.902081	246.917585	0.321519	21.472934	0.661108	9.545514
3552.476000	555.902081	246.913925	0.321520	21.472616	0.661110	9.545373
3552.496000	555.902081	246.912344	0.321520	21.472479	0.661111	9.545312
3552.496000	555.902081	246.906923	0.321522	21.472007	0.661114	9.545102
3552.516000	555.902081	246.915284	0.321519	21.472734	0.661109	9.545426
3552.556000	555.902081	246.897249	0.321524	21.471166	0.661118	9.544728
3552.576000	555.902000	246.899579	0.321524	21.471369	0.661117	9.544818
3552.596000	555.902081	246.903654	0.321523	21.471723	0.661115	9.544976
3552.616000	555.902081	246.902012	0.321523	21.471580	0.661116	9.544912
3552.636000	555.902081	246.913370	0.321520	21.472568	0.661110	9.545352
3552.656000	555.902000	246.904158	0.321522	21.471767	0.661115	9.544995
3552.676000	555.902081	246.898285	0.321524	21.471256	0.661118	9.544768
3552.696000	555.902081	246.902266	0.321523	21.471602	0.661116	9.544922
3552.716000	555.902081	246.891726	0.321526	21.470686	0.661121	9.544515
3552.716000	555.902081	246.898494	0.321524	21.471274	0.661118	9.544776
3552.736000	555.902081	246.903137	0.321523	21.471678	0.661115	9.544956
3552.776000	555.902081	246.895843	0.321525	21.471044	0.661119	9.544674
3552.796000	555.902081	246.880802	0.321529	21.469736	0.661127	9.544092
3552.816000	555.902081	246.894388	0.321525	21.470917	0.661120	9.544618
3552.836000	555.902081	246.870480	0.321531	21.468838	0.661132	9.543693
3552.856000	555.902000	246.865005	0.321533	21.468362	0.661135	9.543482
3552.876000	555.902081	246.861341	0.321534	21.468043	0.661137	9.543340
3552.896000	555.902000	246.865365	0.321532	21.468393	0.661134	9.543496
3552.916000	555.902081	246.865941	0.321532	21.468443	0.661134	9.543518
3552.916000	555.902081	246.854928	0.321535	21.467486	0.661140	9.543092
3552.956000	555.902081	246.872418	0.321531	21.469007	0.661131	9.543768
3552.976000	555.902081	246.855026	0.321535	21.467494	0.661140	9.543096
3552.996000	555.902081	246.861014	0.321534	21.468015	0.661137	9.543328
3553.016000	555.902081	246.857787	0.321535	21.467734	0.661138	9.543203
3553.036000	555.902000	246.858913	0.321534	21.467832	0.661138	9.543246
3553.056000	555.902081	246.845479	0.321538	21.466664	0.661145	9.542727
3553.076000	555.902081	246.844193	0.321538	21.466552	0.661145	9.542677
3553.096000	555.902081	246.852514	0.321536	21.467276	0.661141	9.542999
3553.116000	555.902081	246.855889	0.321535	21.467569	0.661139	9.543129
3553.136000	555.902081	246.832825	0.321541	21.465563	0.661151	9.542238
3553.136000	555.902081	246.836057	0.321540	21.465844	0.661149	9.542363
3553.156000	555.902081	246.835480	0.321540	21.465794	0.661150	9.542340
3553.196000	555.902000	246.838158	0.321540	21.466027	0.661148	9.542444
3553.216000	555.902081	246.833978	0.321541	21.465664	0.661150	9.542282
3553.236000	555.902000	246.842017	0.321539	21.466363	0.661146	9.542593
3553.256000	555.902081	246.821127	0.321544	21.464546	0.661157	9.541786
3553.276000	555.902081	246.817182	0.321545	21.464203	0.661159	9.541633
3553.296000	555.902081	246.833556	0.321541	21.465627	0.661151	9.542266
3553.316000	555.902081	246.839019	0.321539	21.466102	0.661148	9.542477
3553.336000	555.902081	246.807677	0.321548	21.463376	0.661164	9.541266
3553.356000	555.902000	246.823256	0.321543	21.464731	0.661156	9.541868
3553.356000	555.902000	246.815285	0.321546	21.464038	0.661160	9.541560
3553.396000	555.902000	246.835118	0.321540	21.465763	0.661150	9.542326
3553.416000	555.902081	246.826284	0.321543	21.464995	0.661154	9.541985
3553.436000	555.902081	246.826132	0.321543	21.464981	0.661154	9.541979
3553.456000	555.902081	246.821686	0.321544	21.464595	0.661157	9.541807
3553.476000	555.902000	246.819972	0.321544	21.464446	0.661157	9.541741
3553.496000	555.902081	246.836050	0.321540	21.465844	0.661149	9.542362
3553.516000	555.902081	246.835329	0.321540	21.465781	0.661150	9.542335
3553.536000	555.902081	246.817336	0.321545	21.464216	0.661159	9.541639
3553.556000	555.902000	246.812329	0.321546	21.463781	0.661161	9.541445
3553.556000	555.902000	246.806150	0.321548	21.463244	0.661164	9.541207
3553.576000	555.902081	246.826580	0.321543	21.465020	0.661154	9.541996
3553.616000	555.902081	246.825313	0.321543	21.464910	0.661155	9.541947
3553.636000	555.902081	246.812658	0.321546	21.463810	0.661161	9.541458
3553.656000	555.902081	246.798603	0.321550	21.462587	0.661168	9.540915
3553.676000	555.902081	246.792244	0.321552	21.462034	0.661171	9.540669
3553.696000	555.902081	246.797453	0.321550	21.462487	0.661169	9.540870
3553.716000	555.902081	246.794077	0.321551	21.462194	0.661171	9.540740
3553.736000	555.902081	246.794586	0.321551	21.462238	0.661170	9.540759
3553.756000	555.902081	246.779688	0.321555	21.460942	0.661178	9.540184
3553.776000	555.902081	246.789530	0.321552	21.461798	0.661173	9.540564
3553.776000	555.902081	246.789262	0.321552	21.461775	0.661173	9.540554
3553.796000	555.902081	246.799170	0.321550	21.462637	0.661168	9.540937
3553.836000	555.902000	246.769620	0.321558	21.460067	0.661183	9.539794
3553.856000	555.902081	246.773457	0.321557	21.460401	0.661181	9.539943
3553.876000	555.902081	246.793846	0.321551	21.462174	0.661171	9.540731
3553.896000	555.902000	246.783644	0.321554	21.461286	0.661176	9.540336
3553.916000	555.902081	246.774127	0.321556	21.460459	0.661181	9.539969
3553.936000	555.902081	246.772391	0.321557	21.460308	0.661181	9.539901
3553.956000	555.902081	246.777337	0.321556	21.460738	0.661179	9.540093
3553.976000	555.902000	246.762133	0.321559	21.459416	0.661187	9.539505
3553.996000	555.902081	246.773282	0.321557	21.460385	0.661181	9.539936
3553.996000	555.902081	246.780690	0.321555	21.461030	0.661177	9.540222
3554.036000	555.902081	246.780551	0.321555	21.461017	0.661177	9.540217
3554.036000	555.902081	246.760204	0.321560	21.459248	0.661188	9.539430
3554.076000	555.902081	246.783696	0.321554	21.461291	0.661176	9.540338
3554.096000	555.902081	246.767403	0.321558	21.459874	0.661184	9.539709
3554.116000	555.902081	246.773446	0.321557	21.460400	0.661181	9.539942
3554.136000	555.902081	246.765174	0.321559	21.459680	0.661185	9.539622
3554.156000	555.902081	246.783951	0.321554	21.461313	0.661176	9.540348
3554.176000	555.902081	246.773480	0.321557	21.460403	0.661181	9.539944
3554.196000	555.902081	246.760371	0.321560	21.459262	0.661188	9.539437
3554.196000	555.902081	246.752342	0.321562	21.458564	0.661192	9.539126
3554.216000	555.902081	246.777166	0.321556	21.460723	0.661179	9.540086
3554.236000	555.902081	246.766583	0.321558	21.459803	0.661184	9.539677
3554.256000	555.902081	246.759832	0.321560	21.459216	0.661188	9.539416
3554.296000	555.902000	246.758158	0.321561	21.459070	0.661189	9.539351
3554.316000	555.902081	246.755340	0.321561	21.458825	0.661190	9.539242
3554.336000	555.902081	246.758005	0.321561	21.459057	0.661189	9.539345
3554.356000	555.902000	246.759254	0.321560	21.459165	0.661188	9.539394
3554.376000	555.902081	246.776735	0.321556	21.460686	0.661179	9.540069
3554.396000	555.902000	246.754076	0.321562	21.458715	0.661191	9.539193
3554.416000	555.902081	246.770959	0.321557	21.460183	0.661182	9.539846
3554.416000	555.902081	246.762644	0.321559	21.459460	0.661186	9.539525
3554.436000	555.902081	246.756905	0.321561	21.458961	0.661189	9.539303
3554.456000	555.902081	246.748635	0.321563	21.458242	0.661193	9.538983
3554.496000	555.902081	246.759941	0.321560	21.459225	0.661188	9.539420
3554.516000	555.902081	246.753841	0.321562	21.458695	0.661191	9.539184
3554.536000	555.902081	246.740610	0.321565	21.457544	0.661197	9.538673
3554.556000	555.902081	246.747635	0.321563	21.458155	0.661194	9.538944
3554.576000	555.902081	246.747506	0.321563	21.458144	0.661194	9.538939
3554.596000	555.902081	246.749825	0.321563	21.458345	0.661193	9.539029
3554.616000	555.902081	246.736171	0.321566	21.457158	0.661200	9.538501
3554.636000	555.902000	246.732682	0.321567	21.456855	0.661201	9.538366
3554.636000	555.902000	246.739021	0.321566	21.457406	0.661198	9.538611
3554.676000	555.902081	246.735266	0.321567	21.457079	0.661200	9.538466
3554.676000	555.902081	246.737938	0.321566	21.457312	0.661199	9.538570
3554.716000	555.902081	246.739832	0.321565	21.457476	0.661198	9.538643
3554.736000	555.902081	246.723128	0.321570	21.456024	0.661206	9.537997
3554.756000	555.902000	246.733483	0.321567	21.456924	0.661201	9.538397
3554.776000	555.902081	246.723325	0.321570	21.456041	0.661206	9.538005
3554.796000	555.902081	246.731318	0.321568	21.456736	0.661202	9.538314
3554.816000	555.902081	246.750143	0.321563	21.458373	0.661193	9.539041
3554.836000	555.902081	246.735882	0.321566	21.457133	0.661200	9.538490
3554.836000	555.902081	246.719535	0.321571	21.455711	0.661208	9.537858
3554.856000	555.902081	246.726656	0.321569	21.456331	0.661205	9.538133
3554.896000	555.902081	246.717591	0.321571	21.455542	0.661209	9.537783
3554.896000	555.902081	246.723713	0.321570	21.456075	0.661206	9.538020
3554.936000	555.902081	246.720538	0.321570	21.455798	0.661208	9.537897
3554.956000	555.902081	246.735799	0.321566	21.457126	0.661200	9.538487
3554.976000	555.902081	246.737678	0.321566	21.457289	0.661199	9.538559
3554.996000	555.902081	246.713355	0.321572	21.455174	0.661211	9.537619
3555.016000	555.902000	246.716755	0.321571	21.455469	0.661209	9.537751
3555.036000	555.902081	246.717452	0.321571	21.455530	0.661209	9.537778
3555.056000	555.902000	246.716036	0.321572	21.455407	0.661210	9.537723
3555.056000	555.902000	246.724690	0.321569	21.456160	0.661205	9.538057
3555.076000	555.902000	246.724956	0.321569	21.456183	0.661205	9.538068
3555.096000	555.902000	246.712428	0.321572	21.455093	0.661212	9.537583
3555.136000	555.902081	246.731625	0.321567	21.456763	0.661202	9.538326
3555.156000	555.902000	246.713660	0.321572	21.455200	0.661211	9.537631
3555.176000	555.902081	246.716816	0.321571	21.455475	0.661209	9.537753
3555.196000	555.902081	246.722801	0.321570	21.455995	0.661206	9.537984
3555.216000	555.902000	246.727570	0.321568	21.456410	0.661204	9.538169
3555.236000	555.902081	246.720066	0.321571	21.455757	0.661208	9.537879
3555.256000	555.902081	246.690434	0.321578	21.453180	0.661223	9.536733
3555.276000	555.902081	246.705582	0.321574	21.454498	0.661215	9.537319
3555.276000	555.902081	246.697782	0.321576	21.453819	0.661219	9.537017
3555.296000	555.902000	246.695798	0.321577	21.453647	0.661220	9.536940
3555.316000	555.902081	246.690253	0.321578	21.453165	0.661223	9.536726
3555.356000	555.902081	246.709173	0.321573	21.454810	0.661213	9.537458
3555.376000	555.902081	246.705444	0.321574	21.454486	0.661215	9.537313
3555.396000	555.902081	246.710376	0.321573	21.454915	0.661213	9.537504
3555.416000	555.902081	246.698168	0.321576	21.453853	0.661219	9.537032
3555.436000	555.902081	246.693789	0.321577	21.453472	0.661221	9.536863
3555.456000	555.902081	246.690959	0.321578	21.453226	0.661223	9.536753
3555.476000	555.902081	246.687942	0.321579	21.452964	0.661224	9.536637
3555.476000	555.902081	246.697481	0.321576	21.453793	0.661219	9.537006
3555.496000	555.902081	246.684700	0.321580	21.452682	0.661226	9.536511
3555.516000	555.902081	246.693117	0.321578	21.453414	0.661221	9.536837
3555.536000	555.902081	246.689199	0.321579	21.453073	0.661223	9.536685
3555.576000	555.902000	246.683186	0.321580	21.452550	0.661226	9.536453
3555.596000	555.902081	246.688219	0.321579	21.452988	0.661224	9.536647
3555.616000	555.902081	246.676034	0.321582	21.451928	0.661230	9.536176
3555.636000	555.902081	246.684960	0.321580	21.452704	0.661226	9.536521
3555.656000	555.902000	246.681423	0.321581	21.452397	0.661227	9.536385
3555.676000	555.902000	246.683123	0.321580	21.452545	0.661226	9.536450
3555.696000	555.902081	246.686356	0.321579	21.452826	0.661225	9.536575
3555.696000	555.902081	246.682580	0.321580	21.452497	0.661227	9.536429
3555.736000	555.902081	246.697890	0.321576	21.453829	0.661219	9.537021
3555.756000	555.902081	246.683460	0.321580	21.452574	0.661226	9.536463
3555.776000	555.902081	246.682185	0.321580	21.452463	0.661227	9.536414
3555.796000	555.902081	246.666495	0.321585	21.451099	0.661235	9.535808
3555.816000	555.902081	246.678004	0.321582	21.452100	0.661229	9.536253
3555.836000	555.902081	246.671424	0.321583	21.451527	0.661232	9.535998
3555.856000	555.902081	246.672598	0.321583	21.451629	0.661232	9.536044
3555.876000	555.902081	246.667351	0.321584	21.451173	0.661234	9.535841
3555.896000	555.902081	246.677360	0.321582	21.452044	0.661229	9.536228
3555.916000	555.902081	246.658351	0.321587	21.450390	0.661239	9.535493
3555.916000	555.902081	246.673943	0.321583	21.451746	0.661231	9.536096
3555.936000	555.902081	246.663833	0.321585	21.450867	0.661236	9.535705
3555.956000	555.902081	246.671648	0.321583	21.451547	0.661232	9.536007
3555.976000	555.902000	246.664017	0.321585	21.450883	0.661236	9.535712
3556.016000	555.902081	246.659147	0.321586	21.450460	0.661239	9.535524
3556.036000	555.902081	246.671532	0.321583	21.451537	0.661232	9.536002
3556.056000	555.902081	246.669567	0.321584	21.451366	0.661233	9.535926
3556.076000	555.902081	246.666342	0.321585	21.451085	0.661235	9.535802
3556.096000	555.902081	246.660954	0.321586	21.450617	0.661238	9.535593
3556.116000	555.902081	246.661487	0.321586	21.450663	0.661237	9.535614
3556.116000	555.902081	246.666393	0.321585	21.451090	0.661235	9.535804
3556.136000	555.902081	246.668482	0.321584	21.451271	0.661234	9.535884
3556.156000	555.902081	246.676226	0.321582	21.451945	0.661230	9.536184
3556.196000	555.902081	246.665567	0.321585	21.451018	0.661235	9.535772
3556.196000	555.902081	246.659224	0.321586	21.450466	0.661239	9.535527
3556.236000	555.902000	246.655918	0.321587	21.450179	0.661240	9.535399
3556.256000	555.902000	246.667749	0.321584	21.451208	0.661234	9.535856
3556.276000	555.902081	246.664641	0.321585	21.450937	0.661236	9.535736
3556.296000	555.902081	246.661905	0.321586	21.450700	0.661237	9.535630
3556.316000	555.902081	246.648184	0.321589	21.449506	0.661244	9.535100
3556.336000	555.902000	246.657265	0.321587	21.450296	0.661239	9.535451
3556.336000	555.902000	246.669757	0.321584	21.451382	0.661233	9.535934
3556.356000	555.902000	246.650977	0.321589	21.449749	0.661243	9.535208
3556.396000	555.902081	246.644836	0.321590	21.449215	0.661246	9.534970
3556.416000	555.902081	246.631527	0.321594	21.448058	0.661253	9.534456
3556.436000	555.902081	246.641190	0.321591	21.448898	0.661248	9.534829
3556.436000	555.902081	246.627913	0.321595	21.447743	0.661254	9.534316
3556.476000	555.902000	246.639434	0.321592	21.448745	0.661248	9.534761
3556.496000	555.902081	246.626789	0.321595	21.447646	0.661255	9.534273
3556.516000	555.902000	246.641281	0.321591	21.448906	0.661247	9.534833
3556.536000	555.902081	246.641314	0.321591	21.448909	0.661248	9.534834
3556.556000	555.902081	246.637915	0.321592	21.448613	0.661249	9.534703
3556.556000	555.902081	246.648355	0.321589	21.449521	0.661244	9.535106
3556.576000	555.902081	246.648698	0.321589	21.449551	0.661244	9.535120
3556.596000	555.902081	246.654089	0.321588	21.450020	0.661241	9.535328
3556.636000	555.902081	246.649122	0.321589	21.449588	0.661244	9.535136
3556.656000	555.902000	246.644239	0.321590	21.449163	0.661246	9.534947
3556.676000	555.902081	246.633104	0.321593	21.448195	0.661252	9.534517
3556.696000	555.902081	246.637581	0.321592	21.448584	0.661249	9.534690
3556.716000	555.902000	246.628658	0.321594	21.447808	0.661254	9.534345
3556.736000	555.902081	246.623690	0.321596	21.447376	0.661256	9.534153
3556.756000	555.902081	246.612774	0.321599	21.446427	0.661262	9.533731
3556.756000	555.902081	246.635251	0.321593	21.448382	0.661251	9.534600
3556.776000	555.902081	246.612007	0.321599	21.446360	0.661262	9.533701
3556.796000	555.902000	246.619872	0.321597	21.447044	0.661258	9.534005
3556.816000	555.902081	246.625573	0.321595	21.447540	0.661256	9.534226
3556.856000	555.902081	246.621525	0.321596	21.447188	0.661258	9.534069
3556.876000	555.902081	246.620231	0.321597	21.447075	0.661258	9.534019
3556.896000	555.902000	246.620337	0.321597	21.447085	0.661258	9.534023
3556.916000	555.902081	246.610622	0.321599	21.446240	0.661263	9.533648
3556.936000	555.902081	246.610353	0.321599	21.446216	0.661263	9.533637
3556.956000	555.902081	246.606129	0.321600	21.445849	0.661265	9.533474
3556.976000	555.902081	246.610184	0.321599	21.446202	0.661263	9.533631
3556.976000	555.902081	246.612462	0.321599	21.446400	0.661262	9.533719
3557.016000	555.902081	246.619145	0.321597	21.446981	0.661259	9.533977
3557.036000	555.902081	246.614262	0.321598	21.446556	0.661261	9.533788
3557.056000	555.902081	246.609883	0.321599	21.446175	0.661263	9.533619
3557.076000	555.902081	246.605339	0.321600	21.445780	0.661266	9.533443
3557.096000	555.902081	246.608347	0.321600	21.446042	0.661264	9.533560
3557.116000	555.902081	246.598868	0.321602	21.445218	0.661269	9.533193
3557.136000	555.902081	246.601228	0.321602	21.445423	0.661268	9.533285
3557.156000	555.902081	246.602252	0.321601	21.445512	0.661267	9.533324
3557.176000	555.902081	246.603495	0.321601	21.445620	0.661267	9.533372
3557.196000	555.902000	246.594966	0.321603	21.444878	0.661271	9.533042
3557.196000	555.902000	246.592768	0.321604	21.444687	0.661272	9.532957
3557.236000	555.902081	246.599086	0.321602	21.445237	0.661269	9.533202
3557.236000	555.902081	246.587555	0.321605	21.444234	0.661275	9.532756
3557.276000	555.902081	246.594321	0.321603	21.444822	0.661271	9.533017
3557.276000	555.902081	246.586359	0.321605	21.444130	0.661275	9.532710
3557.316000	555.902081	246.586664	0.321605	21.444156	0.661275	9.532721
3557.336000	555.902000	246.586408	0.321605	21.444134	0.661275	9.532712
3557.356000	555.902081	246.583986	0.321606	21.443923	0.661276	9.532618
3557.376000	555.902081	246.594579	0.321603	21.444845	0.661271	9.533027
3557.396000	555.902000	246.593972	0.321603	21.444792	0.661271	9.533004
3557.396000	555.902000	246.600302	0.321602	21.445342	0.661268	9.533249
3557.416000	555.902081	246.586972	0.321605	21.444183	0.661275	9.532733
3557.436000	555.902081	246.583149	0.321606	21.443851	0.661277	9.532586
3557.456000	555.902081	246.594260	0.321603	21.444817	0.661271	9.533015
3557.496000	555.902081	246.589504	0.321605	21.444403	0.661274	9.532831
3557.516000	555.902081	246.587557	0.321605	21.444234	0.661275	9.532756
3557.536000	555.902081	246.582691	0.321606	21.443811	0.661277	9.532568
3557.556000	555.902081	246.589161	0.321605	21.444373	0.661274	9.532818
3557.576000	555.902000	246.602039	0.321601	21.445493	0.661267	9.533316
3557.596000	555.902081	246.581245	0.321607	21.443685	0.661278	9.532512
3557.616000	555.902081	246.589977	0.321605	21.444444	0.661273	9.532850
3557.616000	555.902081	246.579052	0.321607	21.443494	0.661279	9.532427
3557.636000	555.902081	246.574280	0.321609	21.443079	0.661281	9.532243
3557.656000	555.902081	246.587338	0.321605	21.444215	0.661275	9.532748
3557.696000	555.902081	246.583861	0.321606	21.443913	0.661277	9.532613
3557.716000	555.902081	246.578621	0.321607	21.443457	0.661279	9.532411
3557.736000	555.902000	246.589699	0.321605	21.444420	0.661274	9.532839
3557.756000	555.902081	246.568122	0.321610	21.442544	0.661284	9.532005
3557.776000	555.902081	246.580780	0.321607	21.443645	0.661278	9.532494
3557.796000	555.902000	246.577113	0.321608	21.443326	0.661280	9.532352
3557.816000	555.902081	246.589155	0.321605	21.444373	0.661274	9.532818
3557.836000	555.902000	246.581547	0.321607	21.443711	0.661278	9.532524
3557.836000	555.902000	246.575353	0.321608	21.443173	0.661281	9.532284
3557.856000	555.902081	246.571812	0.321609	21.442865	0.661283	9.532147
3557.876000	555.902081	246.579369	0.321607	21.443522	0.661279	9.532439
3557.916000	555.902081	246.578015	0.321608	21.443404	0.661280	9.532387
3557.936000	555.902081	246.579640	0.321607	21.443545	0.661279	9.532450
3557.956000	555.902000	246.583119	0.321606	21.443848	0.661277	9.532584
3557.976000	555.902000	246.576347	0.321608	21.443259	0.661280	9.532323
3557.996000	555.902081	246.574537	0.321609	21.443102	0.661281	9.532253
3558.016000	555.902000	246.579713	0.321607	21.443552	0.661279	9.532453
3558.036000	555.902081	246.574604	0.321609	21.443107	0.661281	9.532255
3558.036000	555.902081	246.558661	0.321613	21.441721	0.661289	9.531639
3558.056000	555.902081	246.557500	0.321613	21.441620	0.661290	9.531594
3558.076000	555.902000	246.551376	0.321615	21.441087	0.661293	9.531357
3558.096000	555.902081	246.565249	0.321611	21.442294	0.661286	9.531894
3558.136000	555.902000	246.556420	0.321613	21.441526	0.661290	9.531552
3558.156000	555.902081	246.545215	0.321616	21.440552	0.661296	9.531119
3558.176000	555.902000	246.553340	0.321614	21.441258	0.661292	9.531433
3558.196000	555.902081	246.560544	0.321612	21.441885	0.661288	9.531712
3558.216000	555.902081	246.545920	0.321616	21.440613	0.661296	9.531146
3558.236000	555.902081	246.556257	0.321613	21.441512	0.661290	9.531546
3558.256000	555.902081	246.552860	0.321614	21.441217	0.661292	9.531415
3558.256000	555.902081	246.551492	0.321615	21.441098	0.661293	9.531362
3558.276000	555.902081	246.541869	0.321617	21.440261	0.661298	9.530990
3558.316000	555.902081	246.536712	0.321618	21.439812	0.661300	9.530790
3558.336000	555.902081	246.539988	0.321618	21.440097	0.661299	9.530917
3558.336000	555.902081	246.536887	0.321618	21.439827	0.661300	9.530797
3558.376000	555.902081	246.540677	0.321617	21.440157	0.661298	9.530944
3558.396000	555.902081	246.536237	0.321619	21.439771	0.661301	9.530772
3558.416000	555.902081	246.536542	0.321618	21.439797	0.661300	9.530784
3558.436000	555.902081	246.533024	0.321619	21.439492	0.661302	9.530648
3558.456000	555.902081	246.538865	0.321618	21.439999	0.661299	9.530874
3558.476000	555.902081	246.543290	0.321617	21.440384	0.661297	9.531045
3558.476000	555.902081	246.515803	0.321624	21.437994	0.661311	9.529982
3558.496000	555.902081	246.537763	0.321618	21.439904	0.661300	9.530831
3558.516000	555.902081	246.528231	0.321621	21.439075	0.661305	9.530463
3558.556000	555.902081	246.518281	0.321623	21.438209	0.661310	9.530078
3558.556000	555.902081	246.540292	0.321617	21.440124	0.661299	9.530929
3558.596000	555.902081	246.545899	0.321616	21.440611	0.661296	9.531146
3558.616000	555.902081	246.546011	0.321616	21.440621	0.661296	9.531150
3558.636000	555.902081	246.537209	0.321618	21.439855	0.661300	9.530810
3558.656000	555.902000	246.526641	0.321621	21.438936	0.661305	9.530401
3558.676000	555.902000	246.549435	0.321615	21.440919	0.661294	9.531282
3558.676000	555.902000	246.551368	0.321615	21.441087	0.661293	9.531357
3558.696000	555.902081	246.531718	0.321620	21.439378	0.661303	9.530597
3558.716000	555.902081	246.540007	0.321618	21.440099	0.661299	9.530918
3558.736000	555.902081	246.532374	0.321620	21.439435	0.661303	9.530623
3558.776000	555.902081	246.522947	0.321622	21.438615	0.661307	9.530258
3558.776000	555.902081	246.520119	0.321623	21.438369	0.661309	9.530149
3558.816000	555.902081	246.516511	0.321624	21.438055	0.661311	9.530009
3558.836000	555.902081	246.528115	0.321621	21.439065	0.661305	9.530458
3558.856000	555.902081	246.524603	0.321622	21.438759	0.661306	9.530322
3558.876000	555.902000	246.518543	0.321623	21.438232	0.661309	9.530088
3558.896000	555.902000	246.514992	0.321624	21.437923	0.661311	9.529951
3558.896000	555.902000	246.523565	0.321622	21.438669	0.661307	9.530282
3558.916000	555.902081	246.517606	0.321623	21.438151	0.661310	9.530052
3558.956000	555.902081	246.520096	0.321623	21.438367	0.661309	9.530148
3558.956000	555.902081	246.518716	0.321623	21.438247	0.661309	9.530095
3558.996000	555.902000	246.519102	0.321623	21.438281	0.661309	9.530110
3559.016000	555.902000	246.509765	0.321625	21.437469	0.661314	9.529749
3559.036000	555.902081	246.514806	0.321624	21.437907	0.661311	9.529944
3559.056000	555.902081	246.506806	0.321626	21.437211	0.661315	9.529634
3559.076000	555.902081	246.508893	0.321626	21.437393	0.661314	9.529715
3559.096000	555.902081	246.501460	0.321628	21.436747	0.661318	9.529428
3559.116000	555.902081	246.517786	0.321623	21.438166	0.661310	9.530059
3559.116000	555.902081	246.510880	0.321625	21.437566	0.661313	9.529792
3559.156000	555.902081	246.515888	0.321624	21.438001	0.661311	9.529985
3559.156000	555.902081	246.511309	0.321625	21.437603	0.661313	9.529808
3559.196000	555.902081	246.499060	0.321628	21.436538	0.661319	9.529335
3559.216000	555.902081	246.505582	0.321627	21.437105	0.661316	9.529587
3559.236000	555.902081	246.500356	0.321628	21.436651	0.661319	9.529385
3559.256000	555.902081	246.496743	0.321629	21.436336	0.661321	9.529245
3559.276000	555.902081	246.507739	0.321626	21.437293	0.661315	9.529670
3559.296000	555.902081	246.489533	0.321631	21.435709	0.661324	9.528967
3559.316000	555.902081	246.484174	0.321632	21.435243	0.661327	9.528759
3559.316000	555.902081	246.488333	0.321631	21.435605	0.661325	9.528920
3559.336000	555.902000	246.500036	0.321628	21.436623	0.661319	9.529373
3559.356000	555.902081	246.489840	0.321631	21.435736	0.661324	9.528978
3559.396000	555.902081	246.492729	0.321630	21.435987	0.661323	9.529090
3559.416000	555.902081	246.484394	0.321632	21.435262	0.661327	9.528768
3559.416000	555.902081	246.485089	0.321632	21.435323	0.661326	9.528795
3559.456000	555.902081	246.490249	0.321631	21.435772	0.661324	9.528994
3559.476000	555.902081	246.478317	0.321634	21.434734	0.661330	9.528533
3559.496000	555.902081	246.481605	0.321633	21.435020	0.661328	9.528660
3559.516000	555.902081	246.485450	0.321632	21.435354	0.661326	9.528809
3559.536000	555.902081	246.500140	0.321628	21.436632	0.661319	9.529377
3559.536000	555.902081	246.505102	0.321627	21.437063	0.661316	9.529568
3559.556000	555.902081	246.483943	0.321632	21.435223	0.661327	9.528750
3559.596000	555.902081	246.483376	0.321632	21.435174	0.661327	9.528728
3559.596000	555.902081	246.479335	0.321633	21.434823	0.661329	9.528572
3559.636000	555.902081	246.484056	0.321632	21.435233	0.661327	9.528755
3559.656000	555.902081	246.485063	0.321632	21.435321	0.661326	9.528794
3559.676000	555.902081	246.493469	0.321630	21.436052	0.661322	9.529119
3559.696000	555.902081	246.480236	0.321633	21.434901	0.661329	9.528607
3559.716000	555.902081	246.495418	0.321629	21.436221	0.661321	9.529194
3559.736000	555.902000	246.484379	0.321632	21.435261	0.661327	9.528767
3559.756000	555.902081	246.477300	0.321634	21.434645	0.661330	9.528494
3559.756000	555.902081	246.476309	0.321634	21.434559	0.661331	9.528455
3559.796000	555.902000	246.477261	0.321634	21.434642	0.661330	9.528492
3559.796000	555.902000	246.472345	0.321635	21.434215	0.661333	9.528302
3559.836000	555.902081	246.463260	0.321638	21.433425	0.661337	9.527951
3559.856000	555.902081	246.481986	0.321633	21.435053	0.661328	9.528675
3559.876000	555.902081	246.471567	0.321635	21.434147	0.661333	9.528272
3559.896000	555.902081	246.477663	0.321634	21.434677	0.661330	9.528508
3559.916000	555.902081	246.472058	0.321635	21.434190	0.661333	9.528291
3559.936000	555.902081	246.472531	0.321635	21.434231	0.661333	9.528309
3559.956000	555.902081	246.474257	0.321635	21.434381	0.661332	9.528376
3559.956000	555.902081	246.461329	0.321638	21.433257	0.661338	9.527876
3559.976000	555.902081	246.481653	0.321633	21.435024	0.661328	9.528662
3560.016000	555.902000	246.462516	0.321638	21.433360	0.661338	9.527922
3560.036000	555.902081	246.458650	0.321639	21.433024	0.661340	9.527773
3560.056000	555.902081	246.460990	0.321638	21.433227	0.661339	9.527863
3560.076000	555.902081	246.459979	0.321638	21.433139	0.661339	9.527824
3560.096000	555.902000	246.469237	0.321636	21.433944	0.661334	9.528182
3560.116000	555.902081	246.457603	0.321639	21.432933	0.661340	9.527732
3560.136000	555.902081	246.461744	0.321638	21.433293	0.661338	9.527892
3560.156000	555.902081	246.472149	0.321635	21.434198	0.661333	9.528294
3560.176000	555.902081	246.460468	0.321638	21.433182	0.661339	9.527843
3560.176000	555.902081	246.437931	0.321644	21.431222	0.661350	9.526972
3560.196000	555.902081	246.449285	0.321641	21.432209	0.661344	9.527411
3560.216000	555.902081	246.446340	0.321642	21.431953	0.661346	9.527297
3560.236000	555.902081	246.438804	0.321644	21.431298	0.661350	9.527005
3560.276000	555.902000	246.434597	0.321645	21.430932	0.661352	9.526843
3560.296000	555.902081	246.440169	0.321644	21.431416	0.661349	9.527058
3560.316000	555.902000	246.448188	0.321642	21.432114	0.661345	9.527368
3560.336000	555.902000	246.440124	0.321644	21.431413	0.661349	9.527056
3560.356000	555.902081	246.448462	0.321641	21.432138	0.661345	9.527379
3560.376000	555.902081	246.423215	0.321648	21.429942	0.661358	9.526403
3560.396000	555.902081	246.446795	0.321642	21.431993	0.661346	9.527314
3560.396000	555.902081	246.436131	0.321645	21.431065	0.661351	9.526902
3560.416000	555.902081	246.441684	0.321643	21.431548	0.661348	9.527117
3560.456000	555.902081	246.436520	0.321645	21.431099	0.661351	9.526917
3560.456000	555.902081	246.445135	0.321642	21.431848	0.661347	9.527250
3560.496000	555.902081	246.446582	0.321642	21.431974	0.661346	9.527306
3560.516000	555.902081	246.437080	0.321644	21.431148	0.661351	9.526939
3560.536000	555.902081	246.440676	0.321644	21.431461	0.661349	9.527078
3560.556000	555.902081	246.438424	0.321644	21.431265	0.661350	9.526991
3560.576000	555.902081	246.435388	0.321645	21.431001	0.661351	9.526873
3560.596000	555.902081	246.445780	0.321642	21.431904	0.661346	9.527275
3560.596000	555.902081	246.438630	0.321644	21.431283	0.661350	9.526999
3560.616000	555.902081	246.431592	0.321646	21.430671	0.661353	9.526727
3560.636000	555.902000	246.442621	0.321643	21.431630	0.661348	9.527153
3560.656000	555.902081	246.447665	0.321642	21.432068	0.661345	9.527348
3560.676000	555.902081	246.442488	0.321643	21.431618	0.661348	9.527148
3560.716000	555.902081	246.440769	0.321643	21.431469	0.661349	9.527081
3560.736000	555.902081	246.436122	0.321645	21.431065	0.661351	9.526902
3560.756000	555.902081	246.436088	0.321645	21.431062	0.661351	9.526900
3560.776000	555.902000	246.434295	0.321645	21.430906	0.661352	9.526831
3560.796000	555.902000	246.440827	0.321643	21.431474	0.661349	9.527084
3560.816000	555.902081	246.425525	0.321647	21.430143	0.661356	9.526492
3560.816000	555.902081	246.438913	0.321644	21.431307	0.661350	9.527010
3560.836000	555.902081	246.427825	0.321647	21.430343	0.661355	9.526581
3560.856000	555.902081	246.425530	0.321647	21.430143	0.661356	9.526492
3560.876000	555.902081	246.425535	0.321647	21.430144	0.661356	9.526492
3560.916000	555.902081	246.425742	0.321647	21.430162	0.661356	9.526500
3560.936000	555.902081	246.429385	0.321646	21.430479	0.661354	9.526641
3560.956000	555.902000	246.430250	0.321646	21.430554	0.661354	9.526675
3560.976000	555.902081	246.420943	0.321649	21.429744	0.661359	9.526315
3560.996000	555.902081	246.413562	0.321651	21.429103	0.661362	9.526030
3561.016000	555.902081	246.416073	0.321650	21.429321	0.661361	9.526127
3561.036000	555.902081	246.413012	0.321651	21.429055	0.661363	9.526008
3561.036000	555.902081	246.416321	0.321650	21.429343	0.661361	9.526136
3561.056000	555.902081	246.430238	0.321646	21.430553	0.661354	9.526674
3561.076000	555.902081	246.418796	0.321649	21.429558	0.661360	9.526232
3561.116000	555.902000	246.406136	0.321652	21.428457	0.661366	9.525743
3561.136000	555.902081	246.397106	0.321655	21.427672	0.661371	9.525393
3561.156000	555.902081	246.400209	0.321654	21.427941	0.661369	9.525513
3561.176000	555.902081	246.394400	0.321656	21.427436	0.661372	9.525289
3561.196000	555.902081	246.413805	0.321651	21.429124	0.661362	9.526039
3561.216000	555.902081	246.395905	0.321655	21.427567	0.661371	9.525347
3561.236000	555.902081	246.395623	0.321655	21.427543	0.661372	9.525336
3561.236000	555.902081	246.404335	0.321653	21.428300	0.661367	9.525673
3561.256000	555.902081	246.385408	0.321658	21.426654	0.661377	9.524941
3561.276000	555.902081	246.411551	0.321651	21.428928	0.661363	9.525952
3561.296000	555.902081	246.402060	0.321654	21.428102	0.661368	9.525585
3561.336000	555.902081	246.395302	0.321655	21.427515	0.661372	9.525324
3561.356000	555.902081	246.393931	0.321656	21.427395	0.661372	9.525271
3561.376000	555.902000	246.399878	0.321654	21.427913	0.661369	9.525501
3561.396000	555.902081	246.391960	0.321656	21.427224	0.661373	9.525194
3561.416000	555.902081	246.393895	0.321656	21.427392	0.661372	9.525269
3561.436000	555.902081	246.385304	0.321658	21.426645	0.661377	9.524937
3561.456000	555.902081	246.389454	0.321657	21.427006	0.661375	9.525098
3561.456000	555.902081	246.389511	0.321657	21.427011	0.661375	9.525100
3561.476000	555.902081	246.390088	0.321657	21.427061	0.661374	9.525122
3561.516000	555.902081	246.378843	0.321660	21.426083	0.661380	9.524687
3561.516000	555.902081	246.390115	0.321657	21.427064	0.661374	9.525123
3561.556000	555.902081	246.393091	0.321656	21.427322	0.661373	9.525238
3561.576000	555.902081	246.376321	0.321660	21.425864	0.661381	9.524590
3561.596000	555.902081	246.391860	0.321656	21.427215	0.661373	9.525191
3561.616000	555.902081	246.382517	0.321659	21.426403	0.661378	9.524829
3561.636000	555.902000	246.386609	0.321658	21.426759	0.661376	9.524988
3561.656000	555.902081	246.382645	0.321659	21.426414	0.661378	9.524834
3561.676000	555.902081	246.373189	0.321661	21.425592	0.661383	9.524469
3561.676000	555.902081	246.376324	0.321660	21.425864	0.661381	9.524590
3561.716000	555.902081	246.380460	0.321659	21.426224	0.661379	9.524750
3561.716000	555.902081	246.371800	0.321662	21.425471	0.661384	9.524415
3561.756000	555.902081	246.376933	0.321660	21.425917	0.661381	9.524614
3561.776000	555.902081	246.367998	0.321663	21.425140	0.661385	9.524268
3561.796000	555.902081	246.363590	0.321664	21.424757	0.661388	9.524098
3561.816000	555.902000	246.374047	0.321661	21.425666	0.661382	9.524502
3561.836000	555.902081	246.367665	0.321663	21.425111	0.661386	9.524255
3561.856000	555.902000	246.362804	0.321664	21.424688	0.661388	9.524067
3561.876000	555.902081	246.369731	0.321662	21.425291	0.661385	9.524335
3561.876000	555.902081	246.359456	0.321665	21.424397	0.661390	9.523938
3561.896000	555.902000	246.360237	0.321664	21.424465	0.661389	9.523968
3561.916000	555.902081	246.356489	0.321666	21.424139	0.661391	9.523823
3561.936000	555.902081	246.361153	0.321664	21.424545	0.661389	9.524004
3561.976000	555.902081	246.351159	0.321667	21.423676	0.661394	9.523617
3561.996000	555.902081	246.345436	0.321668	21.423178	0.661397	9.523396
3562.016000	555.902081	246.362214	0.321664	21.424637	0.661388	9.524045
3562.036000	555.902081	246.346978	0.321668	21.423312	0.661396	9.523456
3562.056000	555.902000	246.334963	0.321671	21.422267	0.661402	9.522991
3562.076000	555.902081	246.352964	0.321666	21.423833	0.661393	9.523687
3562.096000	555.902081	246.352772	0.321666	21.423816	0.661393	9.523680
3562.096000	555.902081	246.352759	0.321666	21.423815	0.661393	9.523679
3562.116000	555.902000	246.343609	0.321669	21.423019	0.661398	9.523325
3562.156000	555.902081	246.354413	0.321666	21.423959	0.661392	9.523743
3562.176000	555.902081	246.350922	0.321667	21.423655	0.661394	9.523608
3562.196000	555.902081	246.351769	0.321667	21.423729	0.661394	9.523641
3562.216000	555.902081	246.346708	0.321668	21.423289	0.661396	9.523445
3562.236000	555.902000	246.348668	0.321668	21.423459	0.661395	9.523521
3562.256000	555.902081	246.338746	0.321670	21.422596	0.661400	9.523137
3562.276000	555.902081	246.348145	0.321668	21.423414	0.661395	9.523501
3562.296000	555.902000	246.348809	0.321667	21.423471	0.661395	9.523526
3562.316000	555.902081	246.331573	0.321672	21.421973	0.661404	9.522860
3562.316000	555.902081	246.340483	0.321670	21.422747	0.661399	9.523204
3562.336000	555.902081	246.334939	0.321671	21.422265	0.661402	9.522990
3562.356000	555.902000	246.347240	0.321668	21.423335	0.661396	9.523466
3562.376000	555.902000	246.342520	0.321669	21.422925	0.661398	9.523283
3562.416000	555.902081	246.351822	0.321667	21.423734	0.661394	9.523643
3562.436000	555.902081	246.346028	0.321668	21.423230	0.661397	9.523419
3562.456000	555.902081	246.327252	0.321673	21.421597	0.661406	9.522693
3562.476000	555.902081	246.334629	0.321671	21.422238	0.661402	9.522978
3562.496000	555.902081	246.347669	0.321668	21.423372	0.661396	9.523482
3562.516000	555.902000	246.342264	0.321669	21.422902	0.661398	9.523273
3562.516000	555.902000	246.338891	0.321670	21.422609	0.661400	9.523143
3562.536000	555.902000	246.328014	0.321673	21.421663	0.661406	9.522722
3562.556000	555.902081	246.324502	0.321674	21.421358	0.661407	9.522587
3562.576000	555.902081	246.329460	0.321673	21.421789	0.661405	9.522778
3562.616000	555.902081	246.324573	0.321674	21.421364	0.661407	9.522589
3562.636000	555.902081	246.323623	0.321674	21.421281	0.661408	9.522553
3562.656000	555.902081	246.314860	0.321676	21.420519	0.661412	9.522214
3562.676000	555.902081	246.328873	0.321673	21.421738	0.661405	9.522756
3562.696000	555.902081	246.333067	0.321672	21.422102	0.661403	9.522918
3562.716000	555.902081	246.320784	0.321675	21.421034	0.661409	9.522443
3562.736000	555.902000	246.311858	0.321677	21.420258	0.661414	9.522098
3562.736000	555.902000	246.318889	0.321675	21.420869	0.661410	9.522370
3562.756000	555.902081	246.312602	0.321677	21.420323	0.661413	9.522127
3562.776000	555.902000	246.303747	0.321679	21.419553	0.661418	9.521784
3562.816000	555.902081	246.305021	0.321679	21.419664	0.661417	9.521834
3562.836000	555.902000	246.308149	0.321678	21.419935	0.661416	9.521954
3562.856000	555.902081	246.297937	0.321681	21.419047	0.661421	9.521560
3562.876000	555.902000	246.307482	0.321678	21.419877	0.661416	9.521929
3562.896000	555.902000	246.301828	0.321680	21.419386	0.661419	9.521710
3562.916000	555.902000	246.286466	0.321684	21.418050	0.661426	9.521116
3562.936000	555.902081	246.280687	0.321685	21.417547	0.661430	9.520893
3562.956000	555.902081	246.289797	0.321683	21.418339	0.661425	9.521245
3562.956000	555.902081	246.293330	0.321682	21.418647	0.661423	9.521382
3562.976000	555.902000	246.287533	0.321683	21.418143	0.661426	9.521157
3563.016000	555.902081	246.301792	0.321680	21.419383	0.661419	9.521709
3563.016000	555.902081	246.301601	0.321680	21.419366	0.661419	9.521701
3563.056000	555.902081	246.291443	0.321683	21.418483	0.661424	9.521309
3563.076000	555.902081	246.294229	0.321682	21.418725	0.661423	9.521416
3563.096000	555.902081	246.294873	0.321682	21.418781	0.661422	9.521441
3563.116000	555.902000	246.280285	0.321685	21.417512	0.661430	9.520877
3563.136000	555.902081	246.294695	0.321682	21.418766	0.661422	9.521434
3563.156000	555.902081	246.270067	0.321688	21.416624	0.661435	9.520482
3563.156000	555.902081	246.276566	0.321686	21.417189	0.661432	9.520734
3563.176000	555.902081	246.284692	0.321684	21.417896	0.661427	9.521048
3563.216000	555.902081	246.268613	0.321688	21.416497	0.661436	9.520426
3563.236000	555.902000	246.280727	0.321685	21.417551	0.661429	9.520894
3563.256000	555.902081	246.278953	0.321686	21.417396	0.661430	9.520826
3563.276000	555.902081	246.273751	0.321687	21.416944	0.661433	9.520625
3563.296000	555.902081	246.263423	0.321690	21.416046	0.661438	9.520225
3563.316000	555.902081	246.273899	0.321687	21.416957	0.661433	9.520630
3563.336000	555.902081	246.273973	0.321687	21.416963	0.661433	9.520633
3563.356000	555.902000	246.283891	0.321684	21.417826	0.661428	9.521017
3563.376000	555.902000	246.266436	0.321689	21.416308	0.661437	9.520342
3563.376000	555.902000	246.272363	0.321687	21.416823	0.661434	9.520571
3563.396000	555.902081	246.286913	0.321684	21.418089	0.661426	9.521133
3563.416000	555.902081	246.270561	0.321688	21.416667	0.661435	9.520501
3563.456000	555.902081	246.274082	0.321687	21.416973	0.661433	9.520637
3563.476000	555.902081	246.259592	0.321691	21.415713	0.661440	9.520077
3563.496000	555.902081	246.266630	0.321689	21.416325	0.661437	9.520349
3563.516000	555.902081	246.277694	0.321686	21.417287	0.661431	9.520777
3563.536000	555.902081	246.259191	0.321691	21.415678	0.661440	9.520062
3563.556000	555.902081	246.272602	0.321687	21.416844	0.661434	9.520580
3563.576000	555.902000	246.261656	0.321690	21.415892	0.661439	9.520157
3563.596000	555.902081	246.262394	0.321690	21.415956	0.661439	9.520186
3563.596000	555.902081	246.265043	0.321689	21.416187	0.661437	9.520288
3563.616000	555.902000	246.249686	0.321693	21.414851	0.661445	9.519694
3563.636000	555.902000	246.258523	0.321691	21.415620	0.661441	9.520036
3563.656000	555.902000	246.256327	0.321692	21.415429	0.661442	9.519951
3563.696000	555.902081	246.247541	0.321694	21.414665	0.661446	9.519611
3563.716000	555.902000	246.243337	0.321695	21.414299	0.661448	9.519449
3563.736000	555.902000	246.233844	0.321698	21.413474	0.661453	9.519082
3563.756000	555.902081	246.231470	0.321698	21.413267	0.661454	9.518990
3563.776000	555.902081	246.223022	0.321700	21.412532	0.661459	9.518664
3563.796000	555.902081	246.220219	0.321701	21.412289	0.661460	9.518555
3563.796000	555.902081	246.238901	0.321696	21.413913	0.661451	9.519277
3563.816000	555.902081	246.234538	0.321697	21.413534	0.661453	9.519109
3563.856000	555.902081	246.245706	0.321694	21.414505	0.661447	9.519540
3563.856000	555.902081	246.235660	0.321697	21.413632	0.661452	9.519152
3563.896000	555.902081	246.238215	0.321696	21.413854	0.661451	9.519251
3563.916000	555.902081	246.230137	0.321699	21.413151	0.661455	9.518939
3563.936000	555.902000	246.223254	0.321700	21.412553	0.661458	9.518673
3563.956000	555.902081	246.230982	0.321698	21.413225	0.661455	9.518971
3563.976000	555.902081	246.231545	0.321698	21.413274	0.661454	9.518993
3563.996000	555.902081	246.231058	0.321698	21.413231	0.661455	9.518974
3564.016000	555.902081	246.231787	0.321698	21.413295	0.661454	9.519002
3564.016000	555.902081	246.233660	0.321698	21.413458	0.661453	9.519075
3564.036000	555.902081	246.219119	0.321701	21.412193	0.661461	9.518513
3564.056000	555.902000	246.224356	0.321700	21.412649	0.661458	9.518715
3564.096000	555.902081	246.227184	0.321699	21.412894	0.661456	9.518824
3564.116000	555.902081	246.235465	0.321697	21.413615	0.661452	9.519145
3564.136000	555.902081	246.217601	0.321702	21.412061	0.661461	9.518454
3564.156000	555.902081	246.217978	0.321702	21.412094	0.661461	9.518469
3564.176000	555.902081	246.227415	0.321699	21.412915	0.661456	9.518833
3564.196000	555.902081	246.222354	0.321701	21.412474	0.661459	9.518638
3564.216000	555.902081	246.203462	0.321706	21.410832	0.661468	9.517907
3564.236000	555.902081	246.209426	0.321704	21.411350	0.661465	9.518138
3564.236000	555.902081	246.217830	0.321702	21.412081	0.661461	9.518463
3564.256000	555.902081	246.215659	0.321702	21.411892	0.661462	9.518379
3564.276000	555.902081	246.214170	0.321703	21.411763	0.661463	9.518321
3564.296000	555.902081	246.209181	0.321704	21.411329	0.661466	9.518128
3564.336000	555.902081	246.204820	0.321705	21.410950	0.661468	9.517960
3564.356000	555.902081	246.206605	0.321705	21.411105	0.661467	9.518029
3564.376000	555.902000	246.207732	0.321704	21.411203	0.661466	9.518072
3564.396000	555.902081	246.220116	0.321701	21.412280	0.661460	9.518551
3564.416000	555.902081	246.223662	0.321700	21.412588	0.661458	9.518688
3564.436000	555.902000	246.204545	0.321705	21.410926	0.661468	9.517949
3564.436000	555.902000	246.216257	0.321702	21.411944	0.661462	9.518402
3564.456000	555.902081	246.219062	0.321701	21.412188	0.661461	9.518510
3564.476000	555.902081	246.205160	0.321705	21.410979	0.661468	9.517973
3564.516000	555.902081	246.206234	0.321705	21.411073	0.661467	9.518015
3564.536000	555.902081	246.199362	0.321707	21.410475	0.661471	9.517749
3564.556000	555.902081	246.204797	0.321705	21.410948	0.661468	9.517959
3564.576000	555.902081	246.195890	0.321707	21.410173	0.661472	9.517615
3564.596000	555.902081	246.205725	0.321705	21.411028	0.661467	9.517995
3564.616000	555.902081	246.198504	0.321707	21.410400	0.661471	9.517716
3564.636000	555.902081	246.196541	0.321707	21.410230	0.661472	9.517640
3564.656000	555.902081	246.193019	0.321708	21.409923	0.661474	9.517504
3564.656000	555.902081	246.196819	0.321707	21.410254	0.661472	9.517651
3564.676000	555.902081	246.202863	0.321706	21.410779	0.661469	9.517884
3564.696000	555.902081	246.201483	0.321706	21.410659	0.661469	9.517831
3564.736000	555.902081	246.194837	0.321708	21.410081	0.661473	9.517574
3564.756000	555.902081	246.204795	0.321705	21.410947	0.661468	9.517959
3564.776000	555.902081	246.205358	0.321705	21.410996	0.661468	9.517981
3564.796000	555.902081	246.208877	0.321704	21.411302	0.661466	9.518117
3564.816000	555.902081	246.205461	0.321705	21.411005	0.661467	9.517985
3564.836000	555.902081	246.196185	0.321707	21.410199	0.661472	9.517626
3564.856000	555.902081	246.208456	0.321704	21.411266	0.661466	9.518100
3564.876000	555.902081	246.202803	0.321706	21.410774	0.661469	9.517882
3564.876000	555.902081	246.202068	0.321706	21.410710	0.661469	9.517853
3564.896000	555.902081	246.196979	0.321707	21.410268	0.661472	9.517657
3564.936000	555.902081	246.196245	0.321707	21.410204	0.661472	9.517628
3564.936000	555.902081	246.192225	0.321708	21.409854	0.661474	9.517473
3564.976000	555.902081	246.194768	0.321708	21.410075	0.661473	9.517571
3564.996000	555.902081	246.188588	0.321709	21.409538	0.661476	9.517332
3565.016000	555.902081	246.169366	0.321714	21.407866	0.661486	9.516589
3565.036000	555.902081	246.194897	0.321708	21.410087	0.661473	9.517576
3565.056000	555.902081	246.177603	0.321712	21.408583	0.661482	9.516908
3565.076000	555.902081	246.179764	0.321712	21.408771	0.661480	9.516991
3565.076000	555.902081	246.188094	0.321710	21.409495	0.661476	9.517313
3565.096000	555.902081	246.179917	0.321712	21.408784	0.661480	9.516997
3565.116000	555.902000	246.182026	0.321711	21.408967	0.661479	9.517079
3565.136000	555.902081	246.174739	0.321713	21.408334	0.661483	9.516797
3565.156000	555.902000	246.168849	0.321715	21.407821	0.661486	9.516569
3565.196000	555.902000	246.200722	0.321706	21.410593	0.661470	9.517801
3565.216000	555.902081	246.198081	0.321707	21.410364	0.661471	9.517699
3565.236000	555.902081	246.192438	0.321708	21.409873	0.661474	9.517481
3565.256000	555.902081	246.193379	0.321708	21.409955	0.661474	9.517518
3565.276000	555.902081	246.188153	0.321710	21.409500	0.661476	9.517316
3565.296000	555.902081	246.181660	0.321711	21.408935	0.661479	9.517065
3565.296000	555.902081	246.187908	0.321710	21.409479	0.661476	9.517306
3565.316000	555.902081	246.161079	0.321717	21.407146	0.661490	9.516269
3565.336000	555.902081	246.170864	0.321714	21.407997	0.661485	9.516647
3565.356000	555.902081	246.183503	0.321711	21.409096	0.661479	9.517136
3565.396000	555.902081	246.177433	0.321712	21.408568	0.661482	9.516901
3565.416000	555.902081	246.174538	0.321713	21.408316	0.661483	9.516789
3565.436000	555.902081	246.187653	0.321710	21.409457	0.661476	9.517296
3565.456000	555.902081	246.177483	0.321712	21.408572	0.661482	9.516903
3565.476000	555.902081	246.169714	0.321714	21.407897	0.661485	9.516603
3565.496000	555.902081	246.177668	0.321712	21.408588	0.661481	9.516910
3565.516000	555.902081	246.169661	0.321714	21.407892	0.661486	9.516601
3565.516000	555.902081	246.163287	0.321716	21.407338	0.661489	9.516354
3565.536000	555.902081	246.174696	0.321713	21.408330	0.661483	9.516795
3565.556000	555.902081	246.162594	0.321716	21.407277	0.661489	9.516327
3565.596000	555.902081	246.158572	0.321717	21.406928	0.661491	9.516172
3565.616000	555.902081	246.170111	0.321714	21.407931	0.661485	9.516618
3565.636000	555.902081	246.165942	0.321715	21.407569	0.661487	9.516457
3565.656000	555.902000	246.157941	0.321717	21.406873	0.661491	9.516148
3565.676000	555.902081	246.168469	0.321715	21.407788	0.661486	9.516555
3565.696000	555.902081	246.162725	0.321716	21.407289	0.661489	9.516333
3565.716000	555.902000	246.163071	0.321716	21.407319	0.661489	9.516346
3565.716000	555.902000	246.181047	0.321711	21.408882	0.661480	9.517041
3565.736000	555.902081	246.174140	0.321713	21.408281	0.661483	9.516774
3565.756000	555.902081	246.175649	0.321713	21.408413	0.661482	9.516832
3565.776000	555.902081	246.166680	0.321715	21.407633	0.661487	9.516485
3565.796000	555.902081	246.177546	0.321712	21.408578	0.661482	9.516906
3565.836000	555.902081	246.164931	0.321716	21.407481	0.661488	9.516418
3565.856000	555.902081	246.166888	0.321715	21.407651	0.661487	9.516493
3565.876000	555.902081	246.155953	0.321718	21.406700	0.661492	9.516071
3565.896000	555.902081	246.149648	0.321720	21.406152	0.661496	9.515827
3565.916000	555.902081	246.161754	0.321716	21.407204	0.661490	9.516295
3565.936000	555.902081	246.152820	0.321719	21.406427	0.661494	9.515950
3565.936000	555.902081	246.156852	0.321718	21.406778	0.661492	9.516106
3565.956000	555.902081	246.151298	0.321719	21.406295	0.661495	9.515891
3565.976000	555.902081	246.155368	0.321718	21.406649	0.661493	9.516048
3565.996000	555.902081	246.146743	0.321720	21.405899	0.661497	9.515715
3566.036000	555.902081	246.148714	0.321720	21.406070	0.661496	9.515791
3566.056000	555.902000	246.154515	0.321718	21.406575	0.661493	9.516015
3566.076000	555.902081	246.143519	0.321721	21.405619	0.661499	9.515590
3566.096000	555.902081	246.152370	0.321719	21.406388	0.661494	9.515932
3566.116000	555.902081	246.156492	0.321718	21.406747	0.661492	9.516092
3566.136000	555.902081	246.148878	0.321720	21.406085	0.661496	9.515797
3566.156000	555.902081	246.152997	0.321719	21.406443	0.661494	9.515956
3566.156000	555.902081	246.138809	0.321722	21.405209	0.661501	9.515408
3566.176000	555.902081	246.157328	0.321718	21.406819	0.661492	9.516124
3566.216000	555.902081	246.157717	0.321717	21.406853	0.661492	9.516139
3566.216000	555.902081	246.155048	0.321718	21.406621	0.661493	9.516036
3566.236000	555.902081	246.157824	0.321717	21.406863	0.661491	9.516143
3566.276000	555.902081	246.151272	0.321719	21.406293	0.661495	9.515890
3566.296000	555.902000	246.155517	0.321718	21.406662	0.661493	9.516054
3566.316000	555.902000	246.161723	0.321716	21.407202	0.661489	9.516294
3566.336000	555.902081	246.144577	0.321721	21.405711	0.661498	9.515631
3566.356000	555.902081	246.151360	0.321719	21.406300	0.661495	9.515893
3566.356000	555.902081	246.151675	0.321719	21.406328	0.661495	9.515905
3566.376000	555.902081	246.145156	0.321721	21.405761	0.661498	9.515653
3566.396000	555.902081	246.146215	0.321720	21.405853	0.661497	9.515694
3566.416000	555.902081	246.144555	0.321721	21.405709	0.661498	9.515630
3566.456000	555.902081	246.141551	0.321722	21.405447	0.661500	9.515514
3566.476000	555.902000	246.136321	0.321723	21.404993	0.661502	9.515312
3566.496000	555.902081	246.133480	0.321724	21.404746	0.661504	9.515202
3566.516000	555.902081	246.129110	0.321725	21.404366	0.661506	9.515033
3566.536000	555.902000	246.129968	0.321725	21.404440	0.661505	9.515066
3566.556000	555.902081	246.134530	0.321724	21.404837	0.661503	9.515243
3566.576000	555.902000	246.132113	0.321724	21.404627	0.661504	9.515149
3566.576000	555.902000	246.134027	0.321724	21.404793	0.661503	9.515223
3566.596000	555.902000	246.138040	0.321723	21.405142	0.661501	9.515378
3566.616000	555.902081	246.132908	0.321724	21.404696	0.661504	9.515180
3566.656000	555.902081	246.126289	0.321726	21.404120	0.661507	9.514924
3566.656000	555.902081	246.130267	0.321725	21.404466	0.661505	9.515078
3566.696000	555.902081	246.134890	0.321723	21.404868	0.661503	9.515256
3566.716000	555.902081	246.141787	0.321722	21.405468	0.661500	9.515523
3566.736000	555.902081	246.133363	0.321724	21.404735	0.661504	9.515197
3566.756000	555.902081	246.124965	0.321726	21.404005	0.661508	9.514873
3566.776000	555.902000	246.128411	0.321725	21.404305	0.661506	9.515006
3566.796000	555.902081	246.129125	0.321725	21.404367	0.661506	9.515034
3566.796000	555.902081	246.128326	0.321725	21.404297	0.661506	9.515003
3566.816000	555.902081	246.128947	0.321725	21.404351	0.661506	9.515027
3566.856000	555.902081	246.147540	0.321720	21.405968	0.661497	9.515746
3566.876000	555.902081	246.149446	0.321720	21.406134	0.661496	9.515819
3566.896000	555.902081	246.132992	0.321724	21.404703	0.661504	9.515183
3566.916000	555.902081	246.138927	0.321722	21.405219	0.661501	9.515413
3566.936000	555.902081	246.131087	0.321724	21.404537	0.661505	9.515109
3566.956000	555.902081	246.129595	0.321725	21.404408	0.661506	9.515052
3566.976000	555.902081	246.108726	0.321730	21.402593	0.661516	9.514245
3566.996000	555.902081	246.111649	0.321730	21.402847	0.661515	9.514358
3566.996000	555.902081	246.108910	0.321730	21.402609	0.661516	9.514252
3567.016000	555.902000	246.121935	0.321727	21.403742	0.661509	9.514756
3567.036000	555.902081	246.113983	0.321729	21.403050	0.661514	9.514448
3567.076000	555.902000	246.121077	0.321727	21.403667	0.661510	9.514722
3567.076000	555.902000	246.120648	0.321727	21.403630	0.661510	9.514706
3567.116000	555.902081	246.113369	0.321729	21.402997	0.661514	9.514425
3567.136000	555.902081	246.113324	0.321729	21.402993	0.661514	9.514423
3567.156000	555.902081	246.105833	0.321731	21.402341	0.661518	9.514133
3567.176000	555.902081	246.104809	0.321731	21.402252	0.661518	9.514094
3567.196000	555.902081	246.110036	0.321730	21.402707	0.661516	9.514296
3567.216000	555.902081	246.113774	0.321729	21.403032	0.661514	9.514440
3567.216000	555.902081	246.109525	0.321730	21.402662	0.661516	9.514276
3567.236000	555.902081	246.106570	0.321731	21.402405	0.661517	9.514162
3567.256000	555.902081	246.102335	0.321732	21.402037	0.661519	9.513998
3567.296000	555.902081	246.104965	0.321731	21.402266	0.661518	9.514100
3567.316000	555.902081	246.101229	0.321732	21.401941	0.661520	9.513955
3567.336000	555.902081	246.100990	0.321732	21.401920	0.661520	9.513946
3567.356000	555.902081	246.101621	0.321732	21.401975	0.661520	9.513970
3567.376000	555.902081	246.105230	0.321731	21.402289	0.661518	9.514110
3567.396000	555.902081	246.119243	0.321728	21.403507	0.661511	9.514652
3567.416000	555.902081	246.114423	0.321729	21.403088	0.661513	9.514465
3567.436000	555.902000	246.115400	0.321728	21.403173	0.661513	9.514503
3567.436000	555.902000	246.112492	0.321729	21.402920	0.661514	9.514391
3567.456000	555.902000	246.129175	0.321725	21.404371	0.661506	9.515036
3567.476000	555.902081	246.131640	0.321724	21.404586	0.661505	9.515131
3567.516000	555.902000	246.120753	0.321727	21.403639	0.661510	9.514710
3567.536000	555.902081	246.113555	0.321729	21.403013	0.661514	9.514432
3567.556000	555.902081	246.103618	0.321732	21.402149	0.661519	9.514048
3567.576000	555.902081	246.101759	0.321732	21.401987	0.661520	9.513976
3567.596000	555.902081	246.099079	0.321733	21.401754	0.661521	9.513872
3567.616000	555.902081	246.111056	0.321730	21.402796	0.661515	9.514335
3567.636000	555.902081	246.107737	0.321731	21.402507	0.661517	9.514207
3567.636000	555.902081	246.098683	0.321733	21.401719	0.661521	9.513857
3567.656000	555.902081	246.097761	0.321733	21.401639	0.661522	9.513821
3567.676000	555.902081	246.090141	0.321735	21.400977	0.661526	9.513527
3567.696000	555.902081	246.099364	0.321733	21.401779	0.661521	9.513883
3567.716000	555.902000	246.083770	0.321737	21.400423	0.661529	9.513280
3567.756000	555.902081	246.085186	0.321736	21.400546	0.661528	9.513335
3567.776000	555.902000	246.103147	0.321732	21.402108	0.661519	9.514029
3567.796000	555.902081	246.091881	0.321735	21.401128	0.661525	9.513594
3567.816000	555.902081	246.104530	0.321731	21.402228	0.661518	9.514083
3567.836000	555.902081	246.107069	0.321731	21.402449	0.661517	9.514181
3567.856000	555.902081	246.101233	0.321732	21.401941	0.661520	9.513955
3567.856000	555.902081	246.092379	0.321735	21.401171	0.661525	9.513613
3567.876000	555.902081	246.091032	0.321735	21.401054	0.661525	9.513561
3567.916000	555.902081	246.089656	0.321735	21.400934	0.661526	9.513508
3567.936000	555.902081	246.082640	0.321737	21.400324	0.661529	9.513237
3567.956000	555.902081	246.081766	0.321737	21.400248	0.661530	9.513203
3567.976000	555.902081	246.095915	0.321734	21.401479	0.661523	9.513750
3567.996000	555.902081	246.087214	0.321736	21.400722	0.661527	9.513413
3568.016000	555.902000	246.083251	0.321737	21.400377	0.661529	9.513260
3568.036000	555.902081	246.096958	0.321733	21.401570	0.661522	9.513790
3568.056000	555.902081	246.082293	0.321737	21.400294	0.661530	9.513223
3568.076000	555.902081	246.082007	0.321737	21.400269	0.661530	9.513212
3568.076000	555.902081	246.078127	0.321738	21.399932	0.661532	9.513062
3568.096000	555.902081	246.092541	0.321734	21.401185	0.661524	9.513619
3568.136000	555.902081	246.084564	0.321737	21.400492	0.661528	9.513311
3568.136000	555.902081	246.075682	0.321739	21.399719	0.661533	9.512968
3568.156000	555.902081	246.072713	0.321740	21.399461	0.661534	9.512853
3568.176000	555.902081	246.081032	0.321738	21.400184	0.661530	9.513174
3568.216000	555.902081	246.073407	0.321739	21.399521	0.661534	9.512880
3568.236000	555.902081	246.074977	0.321739	21.399658	0.661533	9.512940
3568.256000	555.902081	246.072228	0.321740	21.399419	0.661535	9.512834
3568.276000	555.902081	246.078393	0.321738	21.399955	0.661532	9.513072
3568.276000	555.902081	246.063856	0.321742	21.398691	0.661539	9.512510
3568.296000	555.902000	246.063935	0.321742	21.398698	0.661539	9.512513
3568.316000	555.902081	246.070379	0.321740	21.399258	0.661536	9.512763
3568.336000	555.902081	246.068403	0.321741	21.399086	0.661537	9.512686
3568.376000	555.902081	246.072094	0.321740	21.399407	0.661535	9.512829
3568.376000	555.902081	246.077622	0.321738	21.399888	0.661532	9.513043
3568.416000	555.902081	246.069032	0.321741	21.399141	0.661536	9.512710
3568.436000	555.902081	246.071055	0.321740	21.399317	0.661535	9.512789
3568.456000	555.902081	246.062172	0.321742	21.398544	0.661540	9.512445
3568.476000	555.902081	246.083987	0.321737	21.400441	0.661529	9.513289
3568.496000	555.902000	246.077873	0.321738	21.399910	0.661532	9.513052
3568.496000	555.902000	246.075587	0.321739	21.399711	0.661533	9.512964
3568.516000	555.902081	246.068933	0.321741	21.399132	0.661536	9.512707
3568.556000	555.902000	246.066117	0.321741	21.398887	0.661538	9.512598
3568.576000	555.902081	246.078929	0.321738	21.400002	0.661531	9.513093
3568.596000	555.902081	246.073793	0.321739	21.399555	0.661534	9.512895
3568.616000	555.902081	246.055826	0.321744	21.397993	0.661543	9.512200
3568.636000	555.902000	246.082153	0.321737	21.400282	0.661530	9.513218
3568.656000	555.902081	246.077762	0.321738	21.399900	0.661532	9.513048
3568.676000	555.902081	246.076345	0.321739	21.399777	0.661533	9.512993
3568.696000	555.902081	246.069756	0.321740	21.399204	0.661536	9.512738
3568.716000	555.902081	246.065978	0.321741	21.398875	0.661538	9.512592
3568.716000	555.902081	246.064900	0.321742	21.398782	0.661538	9.512551
3568.736000	555.902081	246.064250	0.321742	21.398725	0.661539	9.512526
3568.756000	555.902081	246.048820	0.321746	21.397383	0.661546	9.511929
3568.776000	555.902081	246.053635	0.321745	21.397802	0.661544	9.512115
3568.816000	555.902000	246.055383	0.321744	21.397954	0.661543	9.512183
3568.836000	555.902081	246.057281	0.321744	21.398119	0.661542	9.512256
3568.856000	555.902081	246.057511	0.321744	21.398139	0.661542	9.512265
3568.876000	555.902081	246.029921	0.321751	21.395740	0.661556	9.511199
3568.896000	555.902081	246.041157	0.321748	21.396717	0.661550	9.511633
3568.916000	555.902081	246.051787	0.321745	21.397641	0.661545	9.512044
3568.916000	555.902081	246.050318	0.321746	21.397513	0.661546	9.511987
3568.936000	555.902081	246.048190	0.321746	21.397328	0.661547	9.511905
3568.956000	555.902081	246.051976	0.321745	21.397658	0.661545	9.512051
3568.996000	555.902081	246.060134	0.321743	21.398367	0.661541	9.512366
3569.016000	555.902081	246.056017	0.321744	21.398009	0.661543	9.512207
3569.036000	555.902081	246.040524	0.321748	21.396662	0.661551	9.511608
3569.056000	555.902081	246.046726	0.321746	21.397201	0.661548	9.511848
3569.076000	555.902081	246.062325	0.321742	21.398558	0.661540	9.512451
3569.096000	555.902000	246.046630	0.321746	21.397193	0.661547	9.511844
3569.116000	555.902000	246.043808	0.321747	21.396947	0.661549	9.511735
3569.136000	555.902081	246.037829	0.321749	21.396427	0.661552	9.511504
3569.136000	555.902081	246.051451	0.321745	21.397612	0.661545	9.512031
3569.156000	555.902081	246.044387	0.321747	21.396998	0.661549	9.511758
3569.196000	555.902081	246.035010	0.321750	21.396182	0.661553	9.511395
3569.216000	555.902081	246.035122	0.321750	21.396192	0.661553	9.511400
3569.236000	555.902000	246.044325	0.321747	21.396992	0.661549	9.511755
3569.256000	555.902000	246.040014	0.321748	21.396617	0.661551	9.511589
3569.276000	555.902081	246.039589	0.321748	21.396580	0.661551	9.511572
3569.296000	555.902081	246.043996	0.321747	21.396964	0.661549	9.511743
3569.316000	555.902081	246.042503	0.321748	21.396834	0.661550	9.511685
3569.336000	555.902081	246.034418	0.321750	21.396131	0.661554	9.511372
3569.356000	555.902081	246.037923	0.321749	21.396436	0.661552	9.511508
3569.356000	555.902081	246.033738	0.321750	21.396072	0.661554	9.511346
3569.376000	555.902081	246.042079	0.321748	21.396797	0.661550	9.511669
3569.416000	555.902081	246.048762	0.321746	21.397378	0.661547	9.511927
3569.436000	555.902000	246.039669	0.321748	21.396587	0.661551	9.511575
3569.456000	555.902000	246.038289	0.321749	21.396467	0.661552	9.511522
3569.476000	555.902081	246.033046	0.321750	21.396011	0.661554	9.511319
3569.496000	555.902081	246.041248	0.321748	21.396725	0.661550	9.511636
3569.516000	555.902081	246.026199	0.321752	21.395416	0.661558	9.511055
3569.536000	555.902081	246.027251	0.321752	21.395507	0.661557	9.511095
3569.556000	555.902000	246.041822	0.321748	21.396775	0.661550	9.511659
3569.556000	555.902000	246.026571	0.321752	21.395448	0.661558	9.511069
3569.576000	555.902081	246.028244	0.321751	21.395594	0.661557	9.511134
3569.596000	555.902081	246.041100	0.321748	21.396712	0.661550	9.511631
3569.636000	555.902081	246.024562	0.321752	21.395274	0.661559	9.510991
3569.656000	555.902081	246.015830	0.321755	21.394514	0.661563	9.510654
3569.676000	555.902081	246.032944	0.321750	21.396003	0.661554	9.511315
3569.696000	555.902000	246.016218	0.321754	21.394548	0.661563	9.510669
3569.716000	555.902000	246.018372	0.321754	21.394735	0.661562	9.510752
3569.735000	555.902000	246.013485	0.321755	21.394310	0.661564	9.510563
3569.755000	555.902081	246.024557	0.321752	21.395273	0.661559	9.510991
3569.775000	555.902081	246.012320	0.321755	21.394209	0.661565	9.510518
3569.775000	555.902081	246.012401	0.321755	21.394216	0.661565	9.510521
3569.795000	555.902000	246.007924	0.321757	21.393827	0.661567	9.510348
3569.835000	555.902000	246.013283	0.321755	21.394293	0.661564	9.510555
3569.855000	555.902081	246.011606	0.321756	21.394147	0.661565	9.510490
3569.875000	555.902081	246.025220	0.321752	21.395331	0.661558	9.511017
3569.895000	555.902081	246.015774	0.321755	21.394509	0.661563	9.510652
3569.915000	555.902081	246.007251	0.321757	21.393768	0.661567	9.510322
3569.935000	555.902000	246.012503	0.321755	21.394225	0.661565	9.510525
3569.955000	555.902081	246.002749	0.321758	21.393377	0.661570	9.510148
3569.975000	555.902081	246.006609	0.321757	21.393712	0.661568	9.510297
3569.995000	555.902081	246.007615	0.321757	21.393800	0.661567	9.510336
3569.995000	555.902081	246.011735	0.321756	21.394158	0.661565	9.510495
3570.015000	555.902081	246.000468	0.321759	21.393178	0.661571	9.510060
3570.055000	555.902081	246.003138	0.321758	21.393410	0.661570	9.510163
3570.075000	555.902081	245.996180	0.321760	21.392805	0.661573	9.509894
3570.095000	555.902081	246.007814	0.321757	21.393817	0.661567	9.510344
3570.115000	555.902081	245.995838	0.321760	21.392776	0.661573	9.509881
3570.135000	555.902081	245.994407	0.321760	21.392651	0.661574	9.509826
3570.155000	555.902081	245.989397	0.321761	21.392216	0.661576	9.509632
3570.175000	555.902081	245.980345	0.321764	21.391428	0.661581	9.509282
3570.195000	555.902081	245.984765	0.321763	21.391813	0.661579	9.509453
3570.195000	555.902081	245.997049	0.321759	21.392881	0.661573	9.509928
3570.215000	555.902081	245.984764	0.321763	21.391813	0.661579	9.509453
3570.235000	555.902081	245.987093	0.321762	21.392015	0.661578	9.509543
3570.255000	555.902081	245.975197	0.321765	21.390981	0.661584	9.509083
3570.295000	555.902081	245.998803	0.321759	21.393034	0.661572	9.509996
3570.315000	555.902081	245.972260	0.321766	21.390725	0.661585	9.508969
3570.335000	555.902081	245.983308	0.321763	21.391686	0.661580	9.509397
3570.355000	555.902081	245.982248	0.321763	21.391594	0.661580	9.509356
3570.375000	555.902081	245.961272	0.321769	21.389770	0.661591	9.508545
3570.395000	555.902081	245.974792	0.321765	21.390945	0.661584	9.509067
3570.415000	555.902081	245.966781	0.321767	21.390249	0.661588	9.508758
3570.415000	555.902081	245.968392	0.321767	21.390389	0.661587	9.508820
3570.435000	555.902081	245.967288	0.321767	21.390293	0.661588	9.508777
3570.475000	555.902081	245.961174	0.321769	21.389761	0.661591	9.508541
3570.495000	555.902000	245.969344	0.321767	21.390472	0.661586	9.508857
3570.515000	555.902081	245.966045	0.321768	21.390185	0.661588	9.508729
3570.535000	555.902000	245.966788	0.321767	21.390249	0.661588	9.508758
3570.555000	555.902081	245.954110	0.321771	21.389147	0.661594	9.508268
3570.575000	555.902000	245.954071	0.321771	21.389143	0.661594	9.508266
3570.595000	555.902081	245.961058	0.321769	21.389751	0.661591	9.508536
3570.615000	555.902000	245.956871	0.321770	21.389387	0.661593	9.508375
3570.635000	555.902000	245.948392	0.321772	21.388650	0.661597	9.508047
3570.635000	555.902000	245.957849	0.321770	21.389472	0.661592	9.508412
3570.655000	555.902081	245.951294	0.321771	21.388902	0.661596	9.508159
3570.695000	555.902000	245.961010	0.321769	21.389747	0.661591	9.508534
3570.715000	555.902081	245.948843	0.321772	21.388689	0.661597	9.508064
3570.735000	555.902081	245.965926	0.321768	21.390174	0.661588	9.508725
3570.755000	555.902000	245.948761	0.321772	21.388682	0.661597	9.508061
3570.775000	555.902081	245.955359	0.321770	21.389256	0.661594	9.508316
3570.795000	555.902081	245.947445	0.321772	21.388567	0.661598	9.508010
3570.815000	555.902081	245.946088	0.321773	21.388449	0.661598	9.507958
3570.835000	555.902000	245.934236	0.321776	21.387419	0.661604	9.507499
3570.835000	555.902000	245.932150	0.321776	21.387237	0.661605	9.507419
3570.875000	555.902081	245.930254	0.321777	21.387072	0.661606	9.507346
3570.895000	555.902081	245.939739	0.321774	21.387897	0.661602	9.507712
3570.915000	555.902000	245.929665	0.321777	21.387021	0.661606	9.507323
3570.935000	555.902081	245.917569	0.321780	21.385969	0.661613	9.506855
3570.955000	555.902081	245.939143	0.321775	21.387845	0.661602	9.507689
3570.975000	555.902081	245.931060	0.321777	21.387142	0.661606	9.507377
3570.995000	555.902081	245.935446	0.321776	21.387524	0.661604	9.507546
3571.015000	555.902081	245.936865	0.321775	21.387647	0.661603	9.507601
3571.035000	555.902081	245.930287	0.321777	21.387075	0.661606	9.507347
3571.055000	555.902081	245.935867	0.321775	21.387560	0.661603	9.507562
3571.055000	555.902081	245.934634	0.321776	21.387453	0.661604	9.507515
3571.075000	555.902081	245.934926	0.321776	21.387479	0.661604	9.507526
3571.095000	555.902081	245.948760	0.321772	21.388682	0.661597	9.508061
3571.135000	555.902000	245.919376	0.321780	21.386126	0.661612	9.506925
3571.155000	555.902081	245.928729	0.321777	21.386940	0.661607	9.507287
3571.175000	555.902081	245.929385	0.321777	21.386997	0.661607	9.507312
3571.195000	555.902081	245.930337	0.321777	21.387079	0.661606	9.507349
3571.215000	555.902081	245.929643	0.321777	21.387019	0.661607	9.507322
3571.235000	555.902000	245.937668	0.321775	21.387717	0.661602	9.507632
3571.255000	555.902000	245.921671	0.321779	21.386326	0.661611	9.507014
3571.275000	555.902081	245.926144	0.321778	21.386715	0.661608	9.507187
3571.275000	555.902081	245.910212	0.321782	21.385329	0.661616	9.506571
3571.295000	555.902081	245.923541	0.321779	21.386488	0.661610	9.507086
3571.315000	555.902000	245.931507	0.321777	21.387181	0.661606	9.507394
3571.355000	555.902081	245.918024	0.321780	21.386009	0.661612	9.506873
3571.375000	555.902000	245.927930	0.321777	21.386870	0.661607	9.507256
3571.395000	555.902081	245.916081	0.321781	21.385840	0.661613	9.506798
3571.415000	555.902000	245.912424	0.321782	21.385522	0.661615	9.506656
3571.435000	555.902081	245.922104	0.321779	21.386363	0.661610	9.507030
3571.455000	555.902081	245.915506	0.321781	21.385790	0.661614	9.506775
3571.475000	555.902081	245.897602	0.321785	21.384233	0.661623	9.506083
3571.475000	555.902081	245.918520	0.321780	21.386052	0.661612	9.506892
3571.515000	555.902081	245.913974	0.321781	21.385656	0.661615	9.506716
3571.515000	555.902081	245.912244	0.321782	21.385506	0.661615	9.506649
3571.555000	555.902081	245.910866	0.321782	21.385386	0.661616	9.506596
3571.575000	555.902081	245.906289	0.321783	21.384988	0.661618	9.506419
3571.595000	555.902000	245.914725	0.321781	21.385722	0.661614	9.506745
3571.615000	555.902081	245.902922	0.321784	21.384695	0.661620	9.506289
3571.635000	555.902081	245.901859	0.321784	21.384603	0.661621	9.506248
3571.655000	555.902081	245.911636	0.321782	21.385453	0.661616	9.506626
3571.675000	555.902000	245.913934	0.321781	21.385653	0.661614	9.506715
3571.695000	555.902000	245.909460	0.321782	21.385264	0.661617	9.506542
3571.695000	555.902000	245.901522	0.321784	21.384574	0.661621	9.506235
3571.715000	555.902081	245.911861	0.321782	21.385473	0.661616	9.506634
3571.735000	555.902081	245.914785	0.321781	21.385727	0.661614	9.506748
3571.775000	555.902081	245.905629	0.321783	21.384931	0.661619	9.506394
3571.795000	555.902081	245.898001	0.321785	21.384267	0.661623	9.506099
3571.815000	555.902000	245.905788	0.321783	21.384945	0.661619	9.506400
3571.835000	555.902081	245.904297	0.321784	21.384815	0.661619	9.506342
3571.855000	555.902000	245.901250	0.321784	21.384550	0.661621	9.506224
3571.875000	555.902081	245.892103	0.321787	21.383754	0.661626	9.505871
3571.895000	555.902081	245.893894	0.321786	21.383910	0.661625	9.505940
3571.915000	555.902000	245.896064	0.321786	21.384099	0.661623	9.506024
3571.935000	555.902000	245.886321	0.321788	21.383252	0.661628	9.505647
3571.955000	555.902081	245.887715	0.321788	21.383373	0.661628	9.505701
3571.975000	555.902081	245.886934	0.321788	21.383305	0.661628	9.505671
3571.995000	555.902081	245.895358	0.321786	21.384038	0.661624	9.505996
3572.015000	555.902081	245.890798	0.321787	21.383641	0.661626	9.505820
3572.035000	555.902081	245.880478	0.321790	21.382744	0.661631	9.505421
3572.055000	555.902081	245.881456	0.321790	21.382829	0.661631	9.505459
3572.075000	555.902081	245.884004	0.321789	21.383050	0.661630	9.505558
3572.095000	555.902081	245.867885	0.321793	21.381648	0.661638	9.504934
3572.115000	555.902081	245.873985	0.321792	21.382179	0.661635	9.505170
3572.115000	555.902081	245.868164	0.321793	21.381673	0.661638	9.504945
3572.135000	555.902081	245.864261	0.321794	21.381333	0.661640	9.504794
3572.155000	555.902081	245.861956	0.321795	21.381133	0.661641	9.504705
3572.195000	555.902081	245.871144	0.321792	21.381932	0.661636	9.505060
3572.215000	555.902000	245.859209	0.321795	21.380894	0.661642	9.504599
3572.235000	555.902081	245.862076	0.321795	21.381143	0.661641	9.504710
3572.255000	555.902081	245.862431	0.321795	21.381174	0.661641	9.504724
3572.275000	555.902000	245.846600	0.321799	21.379797	0.661648	9.504112
3572.295000	555.902081	245.853852	0.321797	21.380428	0.661645	9.504392
3572.315000	555.902081	245.850121	0.321798	21.380104	0.661647	9.504248
3572.335000	555.902081	245.865312	0.321794	21.381425	0.661639	9.504835
3572.335000	555.902081	245.863849	0.321794	21.381297	0.661640	9.504778
3572.375000	555.902081	245.859699	0.321795	21.380936	0.661642	9.504618
3572.375000	555.902081	245.854469	0.321797	21.380482	0.661645	9.504416
3572.415000	555.902081	245.856848	0.321796	21.380689	0.661643	9.504508
3572.435000	555.902081	245.841975	0.321800	21.379395	0.661651	9.503933
3572.455000	555.902081	245.838311	0.321801	21.379077	0.661653	9.503791
3572.475000	555.902081	245.832991	0.321802	21.378614	0.661655	9.503585
3572.495000	555.902081	245.839014	0.321801	21.379138	0.661652	9.503818
3572.515000	555.902081	245.821199	0.321805	21.377588	0.661661	9.503130
3572.535000	555.902081	245.826097	0.321804	21.378014	0.661659	9.503319
3572.555000	555.902081	245.838943	0.321801	21.379131	0.661652	9.503816
3572.575000	555.902000	245.825298	0.321804	21.377945	0.661659	9.503288
3572.575000	555.902000	245.817183	0.321806	21.377239	0.661663	9.502974
3572.615000	555.902081	245.823469	0.321805	21.377786	0.661660	9.503217
3572.635000	555.902081	245.811999	0.321808	21.376788	0.661666	9.502774
3572.655000	555.902081	245.801500	0.321811	21.375875	0.661671	9.502368
3572.675000	555.902081	245.806047	0.321809	21.376271	0.661669	9.502544
3572.695000	555.902081	245.814247	0.321807	21.376984	0.661665	9.502861
3572.715000	555.902081	245.817572	0.321806	21.377273	0.661663	9.502989
3572.735000	555.902081	245.810571	0.321808	21.376664	0.661667	9.502719
3572.755000	555.902081	245.801939	0.321810	21.375913	0.661671	9.502385
3572.755000	555.902081	245.799896	0.321811	21.375736	0.661672	9.502306
3572.775000	555.902081	245.805793	0.321809	21.376249	0.661669	9.502534
3572.795000	555.902081	245.796350	0.321812	21.375427	0.661674	9.502169
3572.835000	555.902081	245.797522	0.321812	21.375529	0.661673	9.502214
3572.855000	555.902081	245.812811	0.321808	21.376859	0.661666	9.502805
3572.875000	555.902081	245.784485	0.321815	21.374396	0.661680	9.501710
3572.895000	555.902081	245.789753	0.321814	21.374854	0.661677	9.501914
3572.915000	555.902081	245.789298	0.321814	21.374814	0.661677	9.501896
3572.935000	555.902081	245.782067	0.321816	21.374185	0.661681	9.501617
3572.955000	555.902081	245.781297	0.321816	21.374118	0.661681	9.501587
3572.975000	555.902081	245.775676	0.321817	21.373630	0.661684	9.501370
3572.975000	555.902081	245.781410	0.321816	21.374128	0.661681	9.501591
3573.015000	555.902081	245.789168	0.321814	21.374803	0.661677	9.501891
3573.015000	555.902081	245.783767	0.321815	21.374333	0.661680	9.501683
3573.055000	555.902081	245.773850	0.321818	21.373471	0.661685	9.501299
3573.075000	555.902081	245.773551	0.321818	21.373445	0.661685	9.501288
3573.095000	555.902081	245.776922	0.321817	21.373738	0.661684	9.501418
3573.115000	555.902081	245.768309	0.321819	21.372989	0.661688	9.501085
3573.135000	555.902081	245.771277	0.321818	21.373247	0.661686	9.501200
3573.155000	555.902081	245.772217	0.321818	21.373329	0.661686	9.501236
3573.175000	555.902000	245.771567	0.321818	21.373272	0.661686	9.501211
3573.195000	555.902081	245.767132	0.321820	21.372886	0.661689	9.501039
3573.195000	555.902081	245.758419	0.321822	21.372129	0.661693	9.500703
3573.215000	555.902081	245.759866	0.321821	21.372255	0.661692	9.500759
3573.255000	555.902081	245.772738	0.321818	21.373374	0.661686	9.501256
3573.275000	555.902081	245.774314	0.321818	21.373511	0.661685	9.501317
3573.295000	555.902000	245.763572	0.321820	21.372577	0.661690	9.500902
3573.315000	555.902081	245.754088	0.321823	21.371752	0.661695	9.500535
3573.335000	555.902081	245.758861	0.321822	21.372167	0.661693	9.500720
3573.355000	555.902081	245.757490	0.321822	21.372048	0.661693	9.500667
3573.375000	555.902081	245.748922	0.321824	21.371303	0.661698	9.500335
3573.395000	555.902081	245.755034	0.321823	21.371834	0.661695	9.500572
3573.395000	555.902081	245.761664	0.321821	21.372411	0.661691	9.500828
3573.415000	555.902000	245.761443	0.321821	21.372392	0.661691	9.500820
3573.455000	555.902081	245.749500	0.321824	21.371353	0.661697	9.500358
3573.475000	555.902081	245.757875	0.321822	21.372081	0.661693	9.500682
3573.495000	555.902000	245.753985	0.321823	21.371743	0.661695	9.500531
3573.515000	555.902081	245.761290	0.321821	21.372378	0.661692	9.500814
3573.535000	555.902081	245.760092	0.321821	21.372274	0.661692	9.500767
3573.555000	555.902081	245.757647	0.321822	21.372062	0.661693	9.500673
3573.575000	555.902081	245.751183	0.321824	21.371500	0.661697	9.500423
3573.595000	555.902081	245.765850	0.321820	21.372775	0.661689	9.500990
3573.615000	555.902000	245.742489	0.321826	21.370743	0.661701	9.500087
3573.615000	555.902000	245.747723	0.321825	21.371199	0.661698	9.500289
3573.635000	555.902081	245.746781	0.321825	21.371117	0.661699	9.500253
3573.655000	555.902081	245.725985	0.321830	21.369308	0.661709	9.499449
3573.695000	555.902081	245.746513	0.321825	21.371093	0.661699	9.500242
3573.715000	555.902081	245.744860	0.321825	21.370950	0.661700	9.500178
3573.735000	555.902000	245.725407	0.321830	21.369258	0.661710	9.499426
3573.755000	555.902081	245.745455	0.321825	21.371001	0.661700	9.500201
3573.775000	555.902081	245.753798	0.321823	21.371727	0.661695	9.500524
3573.795000	555.902081	245.726540	0.321830	21.369356	0.661709	9.499470
3573.815000	555.902081	245.749478	0.321824	21.371351	0.661697	9.500357
3573.835000	555.902081	245.737851	0.321827	21.370340	0.661703	9.499907
3573.855000	555.902081	245.741082	0.321826	21.370621	0.661702	9.500032
3573.855000	555.902081	245.735893	0.321828	21.370170	0.661704	9.499832
3573.895000	555.902000	245.718983	0.321832	21.368699	0.661713	9.499178
3573.915000	555.902081	245.739193	0.321827	21.370457	0.661703	9.499959
3573.935000	555.902081	245.736507	0.321828	21.370223	0.661704	9.499856
3573.955000	555.902081	245.738741	0.321827	21.370418	0.661703	9.499942
3573.975000	555.902081	245.734881	0.321828	21.370082	0.661705	9.499793
3573.995000	555.902000	245.735217	0.321828	21.370111	0.661705	9.499806
3574.015000	555.902081	245.733558	0.321828	21.369967	0.661706	9.499742
3574.035000	555.902081	245.723761	0.321831	21.369115	0.661710	9.499363
3574.035000	555.902081	245.741824	0.321826	21.370686	0.661701	9.500061
3574.055000	555.902081	245.742106	0.321826	21.370710	0.661701	9.500072
3574.095000	555.902081	245.735848	0.321828	21.370166	0.661704	9.499830
3574.115000	555.902081	245.738128	0.321827	21.370364	0.661703	9.499918
3574.115000	555.902081	245.741721	0.321826	21.370677	0.661701	9.500057
3574.155000	555.902000	245.732544	0.321829	21.369879	0.661706	9.499702
3574.175000	555.902081	245.726963	0.321830	21.369393	0.661709	9.499487
3574.195000	555.902000	245.712361	0.321834	21.368123	0.661716	9.498922
3574.215000	555.902000	245.723691	0.321831	21.369109	0.661710	9.499360
3574.235000	555.902000	245.720139	0.321832	21.368800	0.661712	9.499223
3574.255000	555.902000	245.731728	0.321829	21.369808	0.661706	9.499671
3574.255000	555.902000	245.713427	0.321834	21.368216	0.661716	9.498963
3574.275000	555.902000	245.707551	0.321835	21.367705	0.661719	9.498736
3574.295000	555.902081	245.708642	0.321835	21.367800	0.661718	9.498778
3574.335000	555.902081	245.700132	0.321837	21.367060	0.661722	9.498449
3574.355000	555.902081	245.692086	0.321839	21.366360	0.661726	9.498138
3574.375000	555.902081	245.699539	0.321837	21.367008	0.661723	9.498426
3574.395000	555.902081	245.703430	0.321836	21.367347	0.661721	9.498577
3574.415000	555.902081	245.703476	0.321836	21.367351	0.661721	9.498579
3574.435000	555.902081	245.694795	0.321838	21.366596	0.661725	9.498243
3574.455000	555.902081	245.695758	0.321838	21.366680	0.661725	9.498280
3574.475000	555.902081	245.689488	0.321840	21.366134	0.661728	9.498038
3574.475000	555.902081	245.703333	0.321836	21.367338	0.661721	9.498573
3574.495000	555.902081	245.704482	0.321836	21.367438	0.661720	9.498617
3574.535000	555.902081	245.711404	0.321834	21.368040	0.661717	9.498885
3574.555000	555.902081	245.688838	0.321840	21.366078	0.661728	9.498013
3574.575000	555.902000	245.703737	0.321836	21.367373	0.661720	9.498589
3574.595000	555.902000	245.681966	0.321842	21.365480	0.661731	9.497747
3574.615000	555.902081	245.683730	0.321841	21.365634	0.661731	9.497815
3574.635000	555.902081	245.699779	0.321837	21.367029	0.661723	9.498436
3574.655000	555.902081	245.686868	0.321841	21.365906	0.661729	9.497937
3574.675000	555.902081	245.684871	0.321841	21.365733	0.661730	9.497859
3574.675000	555.902081	245.676786	0.321843	21.365030	0.661734	9.497547
3574.695000	555.902000	245.684837	0.321841	21.365730	0.661730	9.497858
3574.735000	555.902000	245.673874	0.321844	21.364776	0.661736	9.497434
3574.755000	555.902081	245.686542	0.321841	21.365878	0.661729	9.497924
3574.775000	555.902081	245.685561	0.321841	21.365793	0.661730	9.497886
3574.795000	555.902081	245.682913	0.321842	21.365563	0.661731	9.497784
3574.815000	555.902081	245.673722	0.321844	21.364763	0.661736	9.497428
3574.835000	555.902081	245.673574	0.321844	21.364750	0.661736	9.497423
3574.855000	555.902081	245.686164	0.321841	21.365845	0.661729	9.497909
3574.875000	555.902081	245.673518	0.321844	21.364745	0.661736	9.497420
3574.895000	555.902081	245.674476	0.321844	21.364829	0.661735	9.497457
3574.895000	555.902081	245.678378	0.321843	21.365168	0.661733	9.497608
3574.935000	555.902081	245.672495	0.321844	21.364657	0.661736	9.497381
3574.955000	555.902081	245.680090	0.321842	21.365317	0.661732	9.497674
3574.975000	555.902081	245.666287	0.321846	21.364117	0.661739	9.497141
3574.975000	555.902081	245.675982	0.321843	21.364960	0.661735	9.497516
3575.015000	555.902000	245.672068	0.321844	21.364619	0.661736	9.497364
3575.035000	555.902081	245.685934	0.321841	21.365825	0.661730	9.497900
3575.055000	555.902081	245.676620	0.321843	21.365015	0.661734	9.497540
3575.075000	555.902081	245.672284	0.321844	21.364638	0.661736	9.497373
3575.095000	555.902000	245.684566	0.321841	21.365706	0.661730	9.497848
3575.115000	555.902000	245.669932	0.321845	21.364434	0.661738	9.497282
3575.115000	555.902000	245.668966	0.321845	21.364350	0.661738	9.497244
3575.135000	555.902081	245.675487	0.321843	21.364917	0.661735	9.497497
3575.155000	555.902081	245.664878	0.321846	21.363994	0.661740	9.497086
3575.195000	555.902000	245.665770	0.321846	21.364072	0.661740	9.497121
3575.215000	555.902000	245.670613	0.321845	21.364493	0.661737	9.497308
3575.235000	555.902081	245.675060	0.321844	21.364880	0.661735	9.497480
3575.255000	555.902081	245.660276	0.321847	21.363594	0.661742	9.496908
3575.275000	555.902081	245.666970	0.321846	21.364176	0.661739	9.497167
3575.295000	555.902081	245.665248	0.321846	21.364026	0.661740	9.497101
3575.315000	555.902000	245.654237	0.321849	21.363069	0.661745	9.496675
3575.315000	555.902000	245.665247	0.321846	21.364026	0.661740	9.497101
3575.335000	555.902000	245.644840	0.321851	21.362252	0.661750	9.496312
3575.375000	555.902000	245.653396	0.321849	21.362996	0.661746	9.496643
3575.395000	555.902081	245.653101	0.321849	21.362970	0.661746	9.496631
3575.415000	555.902081	245.650009	0.321850	21.362701	0.661748	9.496512
3575.435000	555.902000	245.653406	0.321849	21.362996	0.661746	9.496643
3575.455000	555.902081	245.649135	0.321850	21.362625	0.661748	9.496478
3575.475000	555.902081	245.651586	0.321850	21.362838	0.661747	9.496573
3575.495000	555.902081	245.638511	0.321853	21.361701	0.661753	9.496067
3575.515000	555.902081	245.656299	0.321848	21.363248	0.661744	9.496755
3575.535000	555.902081	245.653733	0.321849	21.363025	0.661746	9.496656
3575.535000	555.902081	245.650693	0.321850	21.362760	0.661747	9.496538
3575.555000	555.902081	245.643002	0.321852	21.362092	0.661751	9.496241
3575.595000	555.902081	245.654371	0.321849	21.363080	0.661745	9.496680
3575.615000	555.902081	245.639168	0.321853	21.361758	0.661753	9.496093
3575.635000	555.902081	245.630378	0.321855	21.360994	0.661758	9.495753
3575.655000	555.902081	245.636658	0.321854	21.361540	0.661754	9.495995
3575.675000	555.902081	245.639042	0.321853	21.361747	0.661753	9.496088
3575.695000	555.902081	245.641930	0.321852	21.361998	0.661752	9.496199
3575.715000	555.902081	245.631661	0.321855	21.361105	0.661757	9.495802
3575.735000	555.902081	245.635012	0.321854	21.361397	0.661755	9.495932
3575.755000	555.902081	245.641192	0.321852	21.361934	0.661752	9.496171
3575.755000	555.902081	245.639864	0.321853	21.361819	0.661753	9.496119
3575.775000	555.902081	245.638915	0.321853	21.361736	0.661753	9.496083
3575.815000	555.902081	245.638126	0.321853	21.361668	0.661754	9.496052
3575.835000	555.902000	245.633251	0.321854	21.361244	0.661756	9.495864
3575.855000	555.902081	245.644175	0.321852	21.362194	0.661751	9.496286
3575.875000	555.902081	245.633428	0.321854	21.361259	0.661756	9.495871
3575.895000	555.902081	245.620819	0.321858	21.360163	0.661762	9.495383
3575.915000	555.902081	245.625053	0.321857	21.360531	0.661760	9.495547
3575.935000	555.902081	245.638551	0.321853	21.361705	0.661753	9.496069
3575.955000	555.902081	245.633084	0.321855	21.361229	0.661756	9.495857
3575.955000	555.902081	245.639615	0.321853	21.361797	0.661753	9.496110
3575.995000	555.902000	245.627641	0.321856	21.360756	0.661759	9.495647
3576.015000	555.902000	245.635982	0.321854	21.361481	0.661755	9.495969
3576.035000	555.902081	245.623358	0.321857	21.360383	0.661761	9.495481
3576.055000	555.902081	245.630658	0.321855	21.361018	0.661757	9.495764
3576.075000	555.902081	245.654779	0.321849	21.363116	0.661745	9.496696
3576.095000	555.902081	245.627609	0.321856	21.360753	0.661759	9.495646
3576.115000	555.902081	245.620640	0.321858	21.360147	0.661762	9.495376
3576.135000	555.902081	245.610894	0.321860	21.359299	0.661767	9.494999
3576.155000	555.902081	245.617925	0.321859	21.359911	0.661764	9.495271
3576.175000	555.902081	245.623504	0.321857	21.360396	0.661761	9.495487
3576.175000	555.902081	245.614226	0.321859	21.359589	0.661766	9.495128
3576.215000	555.902081	245.614072	0.321860	21.359576	0.661766	9.495122
3576.215000	555.902081	245.608328	0.321861	21.359076	0.661769	9.494900
3576.255000	555.902081	245.619012	0.321858	21.360005	0.661763	9.495313
3576.275000	555.902081	245.620431	0.321858	21.360129	0.661763	9.495368
3576.295000	555.902081	245.615550	0.321859	21.359704	0.661765	9.495179
3576.315000	555.902000	245.615023	0.321859	21.359658	0.661765	9.495159
3576.335000	555.902081	245.600469	0.321863	21.358393	0.661773	9.494596
3576.355000	555.902081	245.617045	0.321859	21.359834	0.661764	9.495237
3576.375000	555.902000	245.601998	0.321863	21.358526	0.661772	9.494656
3576.395000	555.902081	245.604660	0.321862	21.358757	0.661771	9.494758
3576.395000	555.902081	245.591669	0.321865	21.357628	0.661777	9.494256
3576.415000	555.902081	245.609665	0.321861	21.359193	0.661768	9.494952
3576.435000	555.902081	245.590494	0.321866	21.357525	0.661778	9.494211
3576.475000	555.902081	245.598279	0.321864	21.358202	0.661774	9.494512
3576.495000	555.902000	245.602189	0.321863	21.358542	0.661772	9.494663
3576.515000	555.902081	245.595257	0.321864	21.357940	0.661775	9.494395
3576.535000	555.902081	245.591226	0.321866	21.357589	0.661777	9.494239
3576.555000	555.902081	245.593210	0.321865	21.357762	0.661776	9.494316
3576.575000	555.902081	245.604053	0.321862	21.358705	0.661771	9.494735
3576.595000	555.902000	245.606915	0.321861	21.358953	0.661769	9.494846
3576.595000	555.902000	245.604551	0.321862	21.358748	0.661770	9.494754
3576.615000	555.902081	245.606652	0.321861	21.358931	0.661770	9.494835
3576.635000	555.902081	245.572800	0.321870	21.355987	0.661787	9.493527
3576.675000	555.902081	245.591154	0.321866	21.357583	0.661777	9.494236
3576.695000	555.902081	245.589561	0.321866	21.357444	0.661778	9.494175
3576.715000	555.902081	245.590699	0.321866	21.357543	0.661778	9.494219
3576.735000	555.902081	245.589053	0.321866	21.357400	0.661778	9.494155
3576.755000	555.902081	245.596339	0.321864	21.358034	0.661775	9.494437
3576.775000	555.902081	245.588237	0.321866	21.357329	0.661779	9.494124
3576.795000	555.902081	245.588407	0.321866	21.357344	0.661779	9.494130
3576.815000	555.902081	245.582334	0.321868	21.356816	0.661782	9.493895
3576.815000	555.902081	245.587805	0.321866	21.357292	0.661779	9.494107
3576.835000	555.902081	245.583303	0.321868	21.356900	0.661781	9.493933
3576.855000	555.902000	245.594740	0.321865	21.357895	0.661775	9.494375
3576.895000	555.902081	245.599707	0.321863	21.358327	0.661773	9.494567
3576.915000	555.902081	245.588168	0.321866	21.357323	0.661779	9.494121
3576.935000	555.902081	245.594561	0.321865	21.357879	0.661776	9.494368
3576.955000	555.902081	245.579824	0.321868	21.356597	0.661783	9.493798
3576.975000	555.902081	245.592517	0.321865	21.357701	0.661777	9.494289
3576.995000	555.902000	245.566604	0.321872	21.355448	0.661790	9.493287
3577.015000	555.902081	245.590097	0.321866	21.357491	0.661778	9.494195
3577.035000	555.902000	245.577589	0.321869	21.356403	0.661784	9.493712
3577.035000	555.902000	245.576038	0.321869	21.356268	0.661785	9.493652
3577.075000	555.902081	245.576984	0.321869	21.356350	0.661785	9.493689
3577.095000	555.902081	245.574587	0.321870	21.356142	0.661786	9.493596
3577.115000	555.902081	245.587264	0.321867	21.357244	0.661779	9.494086
3577.135000	555.902081	245.580374	0.321868	21.356645	0.661783	9.493820
3577.155000	555.902081	245.584094	0.321867	21.356969	0.661781	9.493963
3577.175000	555.902081	245.592776	0.321865	21.357724	0.661777	9.494299
3577.195000	555.902081	245.593324	0.321865	21.357771	0.661776	9.494320
3577.215000	555.902081	245.590129	0.321866	21.357494	0.661778	9.494197
3577.235000	555.902081	245.563334	0.321873	21.355163	0.661791	9.493161
3577.235000	555.902081	245.574502	0.321870	21.356135	0.661786	9.493593
3577.275000	555.902081	245.573285	0.321870	21.356029	0.661786	9.493546
3577.295000	555.902081	245.560990	0.321873	21.354960	0.661793	9.493070
3577.315000	555.902081	245.567268	0.321872	21.355506	0.661789	9.493313
3577.335000	555.902081	245.582144	0.321868	21.356799	0.661782	9.493888
3577.355000	555.902081	245.565993	0.321872	21.355395	0.661790	9.493264
3577.375000	555.902081	245.561937	0.321873	21.355042	0.661792	9.493107
3577.395000	555.902000	245.577193	0.321869	21.356369	0.661784	9.493697
3577.415000	555.902000	245.557996	0.321874	21.354699	0.661794	9.492955
3577.435000	555.902081	245.554337	0.321875	21.354381	0.661796	9.492813
3577.455000	555.902081	245.575783	0.321870	21.356246	0.661785	9.493642
3577.455000	555.902081	245.564350	0.321873	21.355252	0.661791	9.493200
3577.495000	555.902081	245.553824	0.321875	21.354336	0.661796	9.492793
3577.515000	555.902081	245.568241	0.321872	21.355590	0.661789	9.493351
3577.535000	555.902081	245.556724	0.321875	21.354589	0.661795	9.492905
3577.555000	555.902081	245.565020	0.321872	21.355310	0.661791	9.493226
3577.575000	555.902081	245.556835	0.321874	21.354598	0.661795	9.492910
3577.595000	555.902081	245.561655	0.321873	21.355017	0.661792	9.493096
3577.615000	555.902081	245.553871	0.321875	21.354340	0.661796	9.492795
3577.635000	555.902081	245.553672	0.321875	21.354323	0.661796	9.492787
3577.655000	555.902081	245.551780	0.321876	21.354159	0.661797	9.492714
3577.675000	555.902000	245.561056	0.321873	21.354965	0.661792	9.493073
3577.675000	555.902000	245.544522	0.321878	21.353527	0.661801	9.492434
3577.695000	555.902081	245.554322	0.321875	21.354380	0.661796	9.492812
3577.715000	555.902081	245.553293	0.321875	21.354290	0.661796	9.492773
3577.755000	555.902081	245.549615	0.321876	21.353970	0.661798	9.492630
3577.775000	555.902081	245.550343	0.321876	21.354034	0.661798	9.492659
3577.795000	555.902081	245.560410	0.321874	21.354909	0.661793	9.493048
3577.815000	555.902081	245.560326	0.321874	21.354902	0.661793	9.493045
3577.835000	555.902081	245.546794	0.321877	21.353725	0.661800	9.492521
3577.855000	555.902081	245.552484	0.321876	21.354220	0.661797	9.492741
3577.875000	555.902081	245.550453	0.321876	21.354043	0.661798	9.492663
3577.875000	555.902081	245.550029	0.321876	21.354006	0.661798	9.492646
3577.895000	555.902081	245.552161	0.321876	21.354192	0.661797	9.492729
3577.915000	555.902081	245.556091	0.321875	21.354534	0.661795	9.492881
3577.955000	555.902081	245.549376	0.321876	21.353950	0.661798	9.492621
3577.975000	555.902000	245.549391	0.321876	21.353951	0.661798	9.492622
3577.995000	555.902081	245.548865	0.321877	21.353905	0.661799	9.492602
3578.015000	555.902081	245.547325	0.321877	21.353771	0.661799	9.492542
3578.035000	555.902081	245.544851	0.321878	21.353556	0.661801	9.492446
3578.055000	555.902081	245.551419	0.321876	21.354127	0.661797	9.492700
3578.075000	555.902081	245.537272	0.321880	21.352897	0.661805	9.492153
3578.095000	555.902081	245.552980	0.321875	21.354263	0.661797	9.492761
3578.095000	555.902081	245.539023	0.321879	21.353049	0.661804	9.492221
3578.135000	555.902081	245.533992	0.321880	21.352612	0.661806	9.492027
3578.155000	555.902081	245.543350	0.321878	21.353426	0.661801	9.492388
3578.175000	555.902081	245.535561	0.321880	21.352748	0.661805	9.492087
3578.195000	555.902081	245.523282	0.321883	21.351680	0.661812	9.491613
3578.215000	555.902081	245.547591	0.321877	21.353794	0.661799	9.492552
3578.235000	555.902081	245.540498	0.321879	21.353177	0.661803	9.492278
3578.255000	555.902081	245.525816	0.321883	21.351901	0.661810	9.491710
3578.275000	555.902081	245.534255	0.321880	21.352635	0.661806	9.492037
3578.295000	555.902081	245.529867	0.321882	21.352253	0.661808	9.491867
3578.315000	555.902081	245.527307	0.321882	21.352030	0.661810	9.491768
3578.315000	555.902081	245.520342	0.321884	21.351425	0.661813	9.491499
3578.355000	555.902081	245.530295	0.321881	21.352290	0.661808	9.491884
3578.355000	555.902081	245.542571	0.321878	21.353358	0.661802	9.492358
3578.375000	555.902081	245.541515	0.321878	21.353266	0.661802	9.492317
3578.415000	555.902081	245.523307	0.321883	21.351682	0.661812	9.491613
3578.435000	555.902081	245.536113	0.321880	21.352796	0.661805	9.492109
3578.455000	555.902081	245.530010	0.321881	21.352265	0.661808	9.491873
3578.475000	555.902081	245.525858	0.321883	21.351904	0.661810	9.491712
3578.495000	555.902000	245.523054	0.321883	21.351661	0.661812	9.491604
3578.515000	555.902081	245.525235	0.321883	21.351850	0.661811	9.491688
3578.515000	555.902081	245.529050	0.321882	21.352182	0.661809	9.491835
3578.535000	555.902081	245.521591	0.321884	21.351533	0.661812	9.491547
3578.575000	555.902081	245.538693	0.321879	21.353021	0.661804	9.492208
3578.595000	555.902081	245.522331	0.321884	21.351598	0.661812	9.491576
3578.615000	555.902081	245.522201	0.321884	21.351586	0.661812	9.491571
3578.635000	555.902000	245.511071	0.321886	21.350618	0.661818	9.491140
3578.655000	555.902081	245.522099	0.321884	21.351577	0.661812	9.491567
3578.675000	555.902000	245.532358	0.321881	21.352470	0.661807	9.491963
3578.695000	555.902000	245.533733	0.321880	21.352589	0.661806	9.492017
3578.715000	555.902081	245.511543	0.321886	21.350659	0.661818	9.491159
3578.735000	555.902081	245.517665	0.321885	21.351192	0.661814	9.491395
3578.735000	555.902081	245.529038	0.321882	21.352181	0.661809	9.491835
3578.755000	555.902081	245.498988	0.321890	21.349568	0.661824	9.490673
3578.775000	555.902081	245.523994	0.321883	21.351742	0.661811	9.491640
3578.815000	555.902081	245.509793	0.321887	21.350507	0.661818	9.491091
3578.835000	555.902081	245.509611	0.321887	21.350491	0.661818	9.491084
3578.855000	555.902081	245.525966	0.321883	21.351914	0.661810	9.491716
3578.875000	555.902000	245.532212	0.321881	21.352457	0.661807	9.491958
3578.895000	555.902081	245.513519	0.321886	21.350831	0.661817	9.491235
3578.915000	555.902081	245.519949	0.321884	21.351391	0.661813	9.491484
3578.935000	555.902081	245.519483	0.321884	21.351350	0.661814	9.491466
3578.955000	555.902081	245.514767	0.321885	21.350940	0.661816	9.491283
3578.955000	555.902081	245.502230	0.321889	21.349850	0.661822	9.490799
3578.975000	555.902081	245.516484	0.321885	21.351089	0.661815	9.491350
3578.995000	555.902081	245.524068	0.321883	21.351749	0.661811	9.491643
3579.015000	555.902081	245.522230	0.321884	21.351589	0.661812	9.491572
3579.055000	555.902081	245.515087	0.321885	21.350968	0.661816	9.491296
3579.075000	555.902081	245.519176	0.321884	21.351323	0.661814	9.491454
3579.095000	555.902081	245.524132	0.321883	21.351754	0.661811	9.491645
3579.115000	555.902081	245.516398	0.321885	21.351082	0.661815	9.491346
3579.135000	555.902081	245.514570	0.321886	21.350923	0.661816	9.491276
3579.155000	555.902081	245.516685	0.321885	21.351107	0.661815	9.491357
3579.155000	555.902081	245.512911	0.321886	21.350778	0.661817	9.491212
3579.195000	555.902081	245.511116	0.321886	21.350622	0.661818	9.491142
3579.215000	555.902081	245.504431	0.321888	21.350041	0.661821	9.490884
3579.215000	555.902081	245.506359	0.321888	21.350209	0.661820	9.490958
3579.255000	555.902000	245.502086	0.321889	21.349837	0.661822	9.490793
3579.275000	555.902081	245.518934	0.321884	21.351302	0.661814	9.491444
3579.295000	555.902081	245.497103	0.321890	21.349404	0.661825	9.490600
3579.315000	555.902081	245.506593	0.321888	21.350229	0.661820	9.490967
3579.335000	555.902081	245.515812	0.321885	21.351031	0.661815	9.491324
3579.355000	555.902081	245.502101	0.321889	21.349838	0.661822	9.490794
3579.375000	555.902000	245.495657	0.321890	21.349278	0.661825	9.490545
3579.375000	555.902000	245.497488	0.321890	21.349437	0.661825	9.490615
3579.395000	555.902000	245.495745	0.321890	21.349286	0.661825	9.490548
3579.435000	555.902081	245.491234	0.321892	21.348893	0.661828	9.490374
3579.455000	555.902081	245.511326	0.321886	21.350641	0.661818	9.491150
3579.475000	555.902081	245.497563	0.321890	21.349444	0.661825	9.490618
3579.495000	555.902081	245.498507	0.321890	21.349526	0.661824	9.490655
3579.515000	555.902000	245.492961	0.321891	21.349044	0.661827	9.490440
3579.535000	555.902000	245.499986	0.321889	21.349654	0.661823	9.490712
3579.555000	555.902081	245.502129	0.321889	21.349841	0.661822	9.490795
3579.575000	555.902081	245.498920	0.321890	21.349562	0.661824	9.490671
3579.595000	555.902081	245.503307	0.321888	21.349943	0.661822	9.490840
3579.595000	555.902081	245.488144	0.321892	21.348625	0.661829	9.490254
3579.635000	555.902000	245.500673	0.321889	21.349714	0.661823	9.490738
3579.655000	555.902000	245.491401	0.321892	21.348908	0.661828	9.490380
3579.675000	555.902081	245.481221	0.321894	21.348023	0.661833	9.489986
3579.695000	555.902081	245.498811	0.321890	21.349552	0.661824	9.490666
3579.715000	555.902081	245.496726	0.321890	21.349371	0.661825	9.490586
3579.735000	555.902081	245.489215	0.321892	21.348718	0.661829	9.490296
3579.755000	555.902081	245.486070	0.321893	21.348444	0.661830	9.490174
3579.775000	555.902000	245.488408	0.321892	21.348648	0.661829	9.490264
3579.795000	555.902081	245.506315	0.321888	21.350205	0.661820	9.490957
3579.795000	555.902081	245.494836	0.321891	21.349207	0.661826	9.490513
3579.815000	555.902081	245.499888	0.321889	21.349646	0.661823	9.490708
3579.835000	555.902081	245.500516	0.321889	21.349701	0.661823	9.490732
3579.855000	555.902081	245.494226	0.321891	21.349154	0.661826	9.490489
3579.895000	555.902081	245.479130	0.321895	21.347841	0.661834	9.489906
3579.915000	555.902081	245.484671	0.321893	21.348323	0.661831	9.490120
3579.935000	555.902081	245.488573	0.321892	21.348662	0.661829	9.490271
3579.955000	555.902081	245.479207	0.321895	21.347847	0.661834	9.489909
3579.975000	555.902081	245.487646	0.321893	21.348581	0.661830	9.490235
3579.995000	555.902081	245.484628	0.321893	21.348319	0.661831	9.490118
3580.015000	555.902081	245.473471	0.321896	21.347349	0.661837	9.489687
3580.015000	555.902081	245.480568	0.321894	21.347966	0.661833	9.489961
3580.055000	555.902081	245.480051	0.321895	21.347921	0.661833	9.489941
3580.075000	555.902000	245.483915	0.321893	21.348257	0.661831	9.490091
3580.095000	555.902081	245.486583	0.321893	21.348489	0.661830	9.490194
3580.115000	555.902081	245.473500	0.321896	21.347351	0.661837	9.489688
3580.135000	555.902000	245.483291	0.321894	21.348203	0.661832	9.490066
3580.155000	555.902081	245.491800	0.321891	21.348943	0.661827	9.490395
3580.175000	555.902081	245.480798	0.321894	21.347986	0.661833	9.489970
3580.195000	555.902081	245.482328	0.321894	21.348119	0.661832	9.490029
3580.215000	555.902081	245.471306	0.321897	21.347160	0.661838	9.489603
3580.235000	555.902081	245.472433	0.321897	21.347258	0.661837	9.489647
3580.235000	555.902081	245.482517	0.321894	21.348135	0.661832	9.490037
3580.255000	555.902081	245.492121	0.321891	21.348970	0.661827	9.490408
3580.275000	555.902081	245.473678	0.321896	21.347367	0.661837	9.489695
3580.315000	555.902081	245.469876	0.321897	21.347036	0.661839	9.489548
3580.335000	555.902081	245.483364	0.321894	21.348209	0.661832	9.490069
3580.355000	555.902081	245.494655	0.321891	21.349191	0.661826	9.490506
3580.375000	555.902081	245.487621	0.321893	21.348579	0.661830	9.490234
3580.395000	555.902000	245.483912	0.321893	21.348257	0.661831	9.490091
3580.415000	555.902081	245.483750	0.321894	21.348242	0.661832	9.490084
3580.435000	555.902081	245.473742	0.321896	21.347372	0.661837	9.489697
3580.435000	555.902081	245.467188	0.321898	21.346802	0.661840	9.489444
3580.455000	555.902000	245.468822	0.321897	21.346944	0.661839	9.489507
3580.475000	555.902081	245.481211	0.321894	21.348022	0.661833	9.489986
3580.495000	555.902081	245.477188	0.321895	21.347672	0.661835	9.489831
3580.535000	555.902081	245.468477	0.321898	21.346914	0.661839	9.489494
3580.555000	555.902000	245.486846	0.321893	21.348512	0.661830	9.490204
3580.575000	555.902081	245.463908	0.321899	21.346517	0.661842	9.489317
3580.595000	555.902081	245.470281	0.321897	21.347071	0.661838	9.489564
3580.615000	555.902081	245.474524	0.321896	21.347440	0.661836	9.489728
3580.635000	555.902081	245.459434	0.321900	21.346128	0.661844	9.489144
3580.655000	555.902081	245.459782	0.321900	21.346158	0.661844	9.489158
3580.655000	555.902081	245.444027	0.321904	21.344788	0.661852	9.488549
3580.675000	555.902081	245.456335	0.321901	21.345858	0.661845	9.489024
3580.715000	555.902081	245.449888	0.321902	21.345298	0.661849	9.488775
3580.735000	555.902081	245.448250	0.321903	21.345155	0.661849	9.488712
3580.755000	555.902081	245.446071	0.321903	21.344966	0.661851	9.488628
3580.775000	555.902081	245.446044	0.321903	21.344963	0.661851	9.488627
3580.795000	555.902081	245.456899	0.321901	21.345907	0.661845	9.489046
3580.815000	555.902081	245.453800	0.321901	21.345638	0.661847	9.488926
3580.835000	555.902081	245.433152	0.321907	21.343842	0.661857	9.488128
3580.855000	555.902081	245.435732	0.321906	21.344067	0.661856	9.488228
3580.875000	555.902081	245.454539	0.321901	21.345702	0.661846	9.488955
3580.875000	555.902081	245.442528	0.321904	21.344658	0.661852	9.488491
3580.915000	555.902081	245.435402	0.321906	21.344038	0.661856	9.488215
3580.915000	555.902081	245.437128	0.321906	21.344188	0.661855	9.488282
3580.955000	555.902081	245.429553	0.321908	21.343529	0.661859	9.487989
3580.975000	555.902081	245.427780	0.321908	21.343375	0.661860	9.487921
3580.995000	555.902081	245.421960	0.321910	21.342869	0.661863	9.487696
3581.015000	555.902081	245.431350	0.321907	21.343686	0.661858	9.488059
3581.035000	555.902081	245.437496	0.321906	21.344220	0.661855	9.488296
3581.055000	555.902081	245.441545	0.321905	21.344572	0.661853	9.488453
3581.075000	555.902081	245.434982	0.321906	21.344001	0.661856	9.488199
3581.075000	555.902081	245.446503	0.321903	21.345003	0.661850	9.488644
3581.095000	555.902081	245.441032	0.321905	21.344528	0.661853	9.488433
3581.115000	555.902081	245.424958	0.321909	21.343130	0.661861	9.487811
3581.135000	555.902081	245.420912	0.321910	21.342778	0.661863	9.487655
3581.155000	555.902000	245.430924	0.321907	21.343649	0.661858	9.488042
[truncated: 1,002 more rows]
