# Supplementary material for: Stress relaxation in the presence of sudden strain bursts: Methodology and stress relaxation data of microcast aluminium microwires
Source: Data Brief. 2018 Nov 14;21:2134–41. doi: 10.1016/j.dib.2018.11.047 (PMC6265499; doi:10.1016/j.dib.2018.11.047)
Supplement: Supplementary file 2 — Supplementary material [file mmc2.zip › Data in brief/As-cast/Al4N/Al_100_r_1/Stress relax txt files/Al_100_relax_1_Relaxcycle0030.txt]

Time[s]	Motordispl[�m]	Force[mN]	EngStrain	EngStress[MPa]	Shearstrain	Shearstress [MPa]
3656.751000	572.547266	255.056522	0.330951	22.180729	0.679296	9.860155
3656.771000	572.547266	255.048068	0.330953	22.179994	0.679300	9.859828
3656.791000	572.547346	255.038812	0.330956	22.179189	0.679305	9.859471
3656.811000	572.547346	255.042574	0.330955	22.179516	0.679303	9.859616
3656.831000	572.547427	255.032654	0.330958	22.178653	0.679308	9.859233
3656.851000	572.547427	255.036847	0.330956	22.179018	0.679306	9.859395
3656.871000	572.547427	255.019710	0.330961	22.177527	0.679315	9.858732
3656.891000	572.547427	255.002117	0.330966	22.175998	0.679324	9.858052
3656.911000	572.547427	255.005471	0.330965	22.176289	0.679322	9.858182
3656.931000	572.547427	254.994137	0.330968	22.175303	0.679328	9.857743
3656.951000	572.547508	254.989945	0.330969	22.174939	0.679330	9.857581
3656.971000	572.547508	254.985106	0.330970	22.174518	0.679332	9.857394
3656.991000	572.547427	254.967133	0.330975	22.172955	0.679341	9.856700
3657.011000	572.547427	254.966409	0.330975	22.172892	0.679341	9.856672
3657.031000	572.547508	254.955963	0.330978	22.171984	0.679347	9.856268
3657.051000	572.547427	254.934893	0.330983	22.170151	0.679357	9.855453
3657.071000	572.547508	254.938659	0.330982	22.170479	0.679356	9.855599
3657.071000	572.547508	254.940269	0.330982	22.170619	0.679355	9.855661
3657.111000	572.547427	254.913779	0.330989	22.168315	0.679368	9.854637
3657.131000	572.547427	254.908782	0.330990	22.167881	0.679370	9.854444
3657.150000	572.547427	254.898632	0.330993	22.166998	0.679376	9.854051
3657.170000	572.547508	254.882487	0.330997	22.165594	0.679384	9.853427
3657.190000	572.547427	254.884044	0.330996	22.165729	0.679383	9.853487
3657.210000	572.547508	254.876644	0.330998	22.165086	0.679387	9.853201
3657.230000	572.547427	254.870055	0.331000	22.164513	0.679390	9.852947
3657.250000	572.547508	254.868222	0.331001	22.164353	0.679391	9.852876
3657.270000	572.547508	254.861964	0.331002	22.163809	0.679394	9.852634
3657.290000	572.547508	254.836179	0.331009	22.161567	0.679407	9.851637
3657.310000	572.547508	254.832786	0.331010	22.161272	0.679409	9.851506
3657.330000	572.547508	254.817617	0.331014	22.159953	0.679416	9.850919
3657.350000	572.547508	254.809870	0.331016	22.159279	0.679420	9.850620
3657.370000	572.547427	254.817251	0.331014	22.159921	0.679417	9.850905
3657.390000	572.547427	254.796453	0.331019	22.158112	0.679427	9.850101
3657.410000	572.547427	254.797421	0.331019	22.158196	0.679427	9.850139
3657.430000	572.547508	254.778068	0.331024	22.156513	0.679436	9.849391
3657.450000	572.547427	254.754733	0.331030	22.154484	0.679448	9.848488
3657.470000	572.547427	254.762391	0.331028	22.155150	0.679444	9.848784
3657.490000	572.547508	254.753845	0.331030	22.154407	0.679449	9.848454
3657.510000	572.547427	254.768465	0.331027	22.155678	0.679441	9.849019
3657.530000	572.547427	254.747954	0.331032	22.153894	0.679451	9.848226
3657.550000	572.547508	254.748246	0.331032	22.153920	0.679451	9.848238
3657.570000	572.547508	254.751631	0.331031	22.154214	0.679450	9.848369
3657.590000	572.547508	254.736335	0.331035	22.152884	0.679457	9.847777
3657.610000	572.547508	254.723843	0.331038	22.151798	0.679464	9.847294
3657.630000	572.547508	254.711539	0.331042	22.150728	0.679470	9.846819
3657.650000	572.547508	254.696065	0.331046	22.149382	0.679478	9.846220
3657.670000	572.547427	254.709761	0.331042	22.150573	0.679471	9.846750
3657.690000	572.547508	254.691907	0.331047	22.149020	0.679480	9.846060
3657.710000	572.547508	254.684517	0.331049	22.148378	0.679483	9.845774
3657.730000	572.547508	254.673506	0.331051	22.147420	0.679489	9.845348
3657.750000	572.547508	254.673239	0.331052	22.147397	0.679489	9.845338
3657.770000	572.547508	254.651628	0.331057	22.145518	0.679500	9.844503
3657.790000	572.547427	254.647234	0.331058	22.145135	0.679502	9.844333
3657.810000	572.547508	254.650021	0.331058	22.145378	0.679501	9.844440
3657.830000	572.547508	254.637551	0.331061	22.144293	0.679507	9.843958
3657.850000	572.547508	254.626236	0.331064	22.143309	0.679513	9.843521
3657.870000	572.547508	254.621222	0.331065	22.142873	0.679515	9.843327
3657.890000	572.547508	254.608225	0.331069	22.141743	0.679522	9.842825
3657.910000	572.547427	254.607790	0.331069	22.141705	0.679522	9.842808
3657.930000	572.547508	254.605461	0.331069	22.141503	0.679523	9.842718
3657.950000	572.547508	254.598955	0.331071	22.140937	0.679527	9.842466
3657.970000	572.547508	254.605580	0.331069	22.141513	0.679523	9.842722
3657.990000	572.547508	254.590080	0.331073	22.140165	0.679531	9.842123
3658.010000	572.547508	254.592925	0.331073	22.140413	0.679530	9.842233
3658.030000	572.547508	254.575514	0.331077	22.138898	0.679538	9.841560
3658.050000	572.547508	254.579147	0.331076	22.139214	0.679536	9.841701
3658.070000	572.547427	254.563159	0.331080	22.137824	0.679544	9.841082
3658.090000	572.547508	254.561195	0.331081	22.137653	0.679546	9.841007
3658.110000	572.547508	254.543794	0.331085	22.136140	0.679554	9.840334
3658.130000	572.547508	254.539817	0.331086	22.135794	0.679556	9.840180
3658.150000	572.547508	254.524297	0.331090	22.134444	0.679564	9.839580
3658.170000	572.547508	254.532828	0.331088	22.135186	0.679560	9.839910
3658.190000	572.547427	254.509813	0.331094	22.133185	0.679571	9.839020
3658.210000	572.547508	254.518583	0.331092	22.133947	0.679567	9.839359
3658.230000	572.547508	254.501484	0.331096	22.132460	0.679576	9.838698
3658.250000	572.547508	254.502001	0.331096	22.132505	0.679575	9.838718
3658.270000	572.547508	254.506208	0.331095	22.132871	0.679573	9.838881
3658.290000	572.547508	254.488833	0.331100	22.131360	0.679582	9.838209
3658.310000	572.547508	254.470197	0.331105	22.129740	0.679591	9.837489
3658.330000	572.547508	254.457993	0.331108	22.128678	0.679597	9.837017
3658.350000	572.547508	254.462886	0.331106	22.129104	0.679595	9.837206
3658.370000	572.547508	254.452621	0.331109	22.128211	0.679600	9.836809
3658.390000	572.547508	254.456033	0.331108	22.128508	0.679598	9.836941
3658.410000	572.547508	254.451952	0.331109	22.128153	0.679601	9.836783
3658.430000	572.547508	254.447811	0.331110	22.127793	0.679603	9.836623
3658.450000	572.547508	254.448793	0.331110	22.127878	0.679602	9.836661
3658.470000	572.547508	254.439064	0.331113	22.127032	0.679607	9.836285
3658.490000	572.547508	254.432439	0.331114	22.126456	0.679610	9.836029
3658.510000	572.547508	254.429370	0.331115	22.126189	0.679612	9.835910
3658.510000	572.547508	254.426756	0.331116	22.125962	0.679613	9.835809
3658.550000	572.547508	254.410159	0.331120	22.124518	0.679622	9.835168
3658.570000	572.547508	254.418604	0.331118	22.125253	0.679617	9.835494
3658.590000	572.547508	254.416879	0.331119	22.125103	0.679618	9.835427
3658.610000	572.547508	254.401205	0.331123	22.123740	0.679626	9.834822
3658.630000	572.547508	254.396807	0.331124	22.123357	0.679628	9.834651
3658.650000	572.547508	254.393431	0.331125	22.123064	0.679630	9.834521
3658.670000	572.547508	254.390473	0.331125	22.122806	0.679631	9.834407
3658.690000	572.547508	254.387977	0.331126	22.122589	0.679633	9.834310
3658.710000	572.547508	254.372808	0.331130	22.121270	0.679640	9.833724
3658.730000	572.547508	254.385095	0.331127	22.122339	0.679634	9.834199
3658.750000	572.547508	254.385668	0.331127	22.122389	0.679634	9.834221
3658.770000	572.547508	254.381671	0.331128	22.122041	0.679636	9.834066
3658.790000	572.547508	254.381982	0.331128	22.122068	0.679636	9.834078
3658.810000	572.547508	254.363222	0.331133	22.120437	0.679645	9.833353
3658.830000	572.547508	254.353659	0.331135	22.119605	0.679650	9.832983
3658.850000	572.547508	254.350494	0.331136	22.119330	0.679652	9.832861
3658.870000	572.547508	254.359496	0.331134	22.120113	0.679647	9.833209
3658.890000	572.547508	254.353667	0.331135	22.119606	0.679650	9.832984
3658.910000	572.547427	254.341548	0.331138	22.118552	0.679656	9.832515
3658.930000	572.547508	254.339410	0.331139	22.118366	0.679657	9.832433
3658.950000	572.547427	254.344039	0.331137	22.118768	0.679655	9.832612
3658.970000	572.547427	254.334972	0.331140	22.117980	0.679659	9.832261
3658.990000	572.547508	254.330231	0.331141	22.117568	0.679662	9.832078
3659.010000	572.547508	254.328449	0.331142	22.117413	0.679663	9.832009
3659.030000	572.547508	254.331997	0.331141	22.117721	0.679661	9.832146
3659.050000	572.547427	254.330261	0.331141	22.117570	0.679662	9.832079
3659.070000	572.547508	254.319029	0.331144	22.116593	0.679667	9.831645
3659.090000	572.547508	254.313237	0.331146	22.116090	0.679670	9.831421
3659.110000	572.547508	254.308490	0.331147	22.115677	0.679673	9.831237
3659.130000	572.547508	254.312175	0.331146	22.115997	0.679671	9.831380
3659.150000	572.547508	254.304753	0.331148	22.115352	0.679675	9.831093
3659.170000	572.547508	254.298551	0.331149	22.114813	0.679678	9.830853
3659.190000	572.547508	254.292024	0.331151	22.114245	0.679681	9.830601
3659.210000	572.547508	254.296824	0.331150	22.114662	0.679679	9.830786
3659.230000	572.547508	254.291521	0.331151	22.114201	0.679681	9.830581
3659.250000	572.547508	254.289471	0.331152	22.114023	0.679682	9.830502
3659.270000	572.547508	254.276391	0.331155	22.112885	0.679689	9.829996
3659.290000	572.547508	254.277941	0.331155	22.113020	0.679688	9.830056
3659.310000	572.547508	254.277898	0.331155	22.113017	0.679688	9.830055
3659.330000	572.547508	254.259152	0.331160	22.111386	0.679698	9.829330
3659.350000	572.547508	254.260855	0.331159	22.111534	0.679697	9.829396
3659.370000	572.547508	254.269529	0.331157	22.112289	0.679692	9.829731
3659.370000	572.547508	254.253236	0.331161	22.110872	0.679701	9.829101
3659.410000	572.547508	254.261351	0.331159	22.111578	0.679696	9.829415
3659.430000	572.547508	254.250587	0.331162	22.110641	0.679702	9.828999
3659.450000	572.547508	254.241794	0.331164	22.109877	0.679706	9.828659
3659.470000	572.547508	254.249592	0.331162	22.110555	0.679702	9.828960
3659.490000	572.547508	254.235918	0.331166	22.109366	0.679709	9.828432
3659.510000	572.547508	254.240399	0.331165	22.109755	0.679707	9.828605
3659.530000	572.547508	254.232918	0.331167	22.109105	0.679711	9.828316
3659.550000	572.547508	254.243991	0.331164	22.110068	0.679705	9.828744
3659.570000	572.547508	254.233674	0.331166	22.109171	0.679710	9.828345
3659.590000	572.547508	254.241723	0.331164	22.109871	0.679706	9.828656
3659.610000	572.547508	254.221097	0.331170	22.108077	0.679717	9.827859
3659.630000	572.547508	254.226054	0.331168	22.108508	0.679714	9.828050
3659.650000	572.547508	254.211613	0.331172	22.107252	0.679721	9.827492
3659.670000	572.547508	254.204404	0.331174	22.106625	0.679725	9.827213
3659.690000	572.547508	254.205321	0.331174	22.106705	0.679725	9.827249
3659.710000	572.547508	254.198215	0.331176	22.106087	0.679728	9.826974
3659.730000	572.547427	254.193344	0.331177	22.105663	0.679731	9.826786
3659.750000	572.547427	254.189475	0.331178	22.105327	0.679732	9.826636
3659.770000	572.547508	254.198589	0.331176	22.106120	0.679728	9.826989
3659.790000	572.547508	254.202750	0.331174	22.106481	0.679726	9.827150
3659.810000	572.547508	254.192545	0.331177	22.105594	0.679731	9.826755
3659.830000	572.547508	254.192363	0.331177	22.105578	0.679731	9.826748
3659.850000	572.547508	254.174634	0.331182	22.104036	0.679740	9.826063
3659.870000	572.547508	254.180613	0.331180	22.104556	0.679737	9.826294
3659.890000	572.547508	254.177147	0.331181	22.104255	0.679739	9.826160
3659.910000	572.547508	254.183390	0.331180	22.104798	0.679736	9.826401
3659.930000	572.547508	254.179563	0.331181	22.104465	0.679738	9.826253
3659.950000	572.547508	254.168705	0.331183	22.103521	0.679743	9.825833
3659.970000	572.547508	254.168130	0.331184	22.103471	0.679743	9.825811
3659.990000	572.547508	254.166924	0.331184	22.103366	0.679744	9.825765
3660.010000	572.547508	254.168686	0.331183	22.103519	0.679743	9.825833
3660.030000	572.547508	254.170979	0.331183	22.103718	0.679742	9.825921
3660.050000	572.547508	254.165623	0.331184	22.103253	0.679745	9.825714
3660.070000	572.547508	254.162853	0.331185	22.103012	0.679746	9.825607
3660.090000	572.547508	254.156716	0.331187	22.102478	0.679749	9.825370
3660.110000	572.547508	254.148538	0.331189	22.101767	0.679753	9.825054
3660.130000	572.547508	254.149901	0.331188	22.101885	0.679753	9.825106
3660.150000	572.547427	254.131897	0.331193	22.100320	0.679761	9.824410
3660.170000	572.547508	254.136466	0.331192	22.100717	0.679759	9.824587
3660.190000	572.547508	254.129295	0.331194	22.100093	0.679763	9.824310
3660.210000	572.547508	254.133390	0.331193	22.100450	0.679761	9.824468
3660.230000	572.547508	254.121962	0.331196	22.099456	0.679767	9.824026
3660.250000	572.547508	254.117003	0.331197	22.099024	0.679769	9.823835
3660.270000	572.547508	254.128062	0.331194	22.099986	0.679763	9.824262
3660.290000	572.547508	254.117106	0.331197	22.099033	0.679769	9.823839
3660.310000	572.547508	254.110903	0.331198	22.098494	0.679772	9.823599
3660.330000	572.547508	254.115156	0.331197	22.098864	0.679770	9.823763
3660.350000	572.547427	254.094226	0.331203	22.097044	0.679780	9.822954
3660.370000	572.547508	254.112894	0.331198	22.098667	0.679771	9.823676
3660.390000	572.547508	254.097806	0.331202	22.097355	0.679779	9.823093
3660.410000	572.547508	254.095633	0.331202	22.097166	0.679780	9.823009
3660.430000	572.547508	254.090262	0.331204	22.096699	0.679783	9.822801
3660.450000	572.547508	254.102181	0.331201	22.097735	0.679777	9.823262
3660.470000	572.547508	254.088608	0.331204	22.096555	0.679783	9.822737
3660.490000	572.547508	254.095155	0.331203	22.097124	0.679780	9.822990
3660.510000	572.547508	254.089282	0.331204	22.096614	0.679783	9.822763
3660.530000	572.547508	254.091266	0.331204	22.096786	0.679782	9.822840
3660.550000	572.547508	254.079992	0.331207	22.095806	0.679788	9.822404
3660.570000	572.547508	254.083749	0.331206	22.096133	0.679786	9.822549
3660.590000	572.547508	254.074232	0.331208	22.095305	0.679791	9.822181
3660.610000	572.547508	254.066401	0.331210	22.094624	0.679795	9.821878
3660.630000	572.547508	254.062596	0.331211	22.094293	0.679796	9.821731
3660.650000	572.547508	254.056326	0.331213	22.093748	0.679800	9.821489
3660.670000	572.547508	254.047663	0.331215	22.092994	0.679804	9.821154
3660.690000	572.547508	254.040994	0.331217	22.092414	0.679807	9.820896
3660.710000	572.547427	254.056216	0.331213	22.093738	0.679800	9.821485
3660.730000	572.547427	254.047967	0.331215	22.093021	0.679804	9.821166
3660.750000	572.547508	254.027414	0.331220	22.091233	0.679814	9.820371
3660.770000	572.547508	254.040352	0.331217	22.092359	0.679808	9.820871
3660.790000	572.547508	254.036258	0.331218	22.092003	0.679810	9.820713
3660.810000	572.547427	254.033658	0.331219	22.091776	0.679811	9.820613
3660.830000	572.547508	254.033980	0.331219	22.091804	0.679811	9.820625
3660.850000	572.547508	254.027753	0.331220	22.091263	0.679814	9.820384
3660.870000	572.547508	254.020650	0.331222	22.090645	0.679818	9.820110
3660.890000	572.547427	254.018227	0.331223	22.090435	0.679819	9.820016
3660.910000	572.547508	254.009482	0.331225	22.089674	0.679823	9.819678
3660.930000	572.547508	254.015051	0.331224	22.090158	0.679820	9.819893
3660.950000	572.547427	254.015774	0.331223	22.090221	0.679820	9.819921
3660.970000	572.547508	254.006285	0.331226	22.089396	0.679825	9.819554
3660.990000	572.547427	253.994487	0.331229	22.088370	0.679831	9.819098
3661.010000	572.547508	253.992992	0.331229	22.088240	0.679831	9.819041
3661.030000	572.547508	253.988645	0.331230	22.087862	0.679834	9.818872
3661.050000	572.547508	253.983046	0.331232	22.087375	0.679836	9.818656
3661.070000	572.547508	253.977641	0.331233	22.086905	0.679839	9.818447
3661.090000	572.547508	253.967263	0.331236	22.086002	0.679844	9.818046
3661.110000	572.547508	253.965375	0.331237	22.085838	0.679845	9.817973
3661.130000	572.547508	253.961397	0.331238	22.085492	0.679847	9.817819
3661.150000	572.547508	253.958379	0.331238	22.085230	0.679849	9.817702
3661.170000	572.547508	253.948840	0.331241	22.084400	0.679854	9.817334
3661.190000	572.547427	253.953220	0.331240	22.084781	0.679851	9.817503
3661.210000	572.547427	253.951537	0.331240	22.084635	0.679852	9.817438
3661.230000	572.547508	253.946957	0.331241	22.084237	0.679855	9.817261
3661.250000	572.547508	253.953941	0.331239	22.084844	0.679851	9.817531
3661.270000	572.547427	253.956447	0.331239	22.085062	0.679850	9.817628
3661.290000	572.547508	253.926666	0.331247	22.082472	0.679865	9.816476
3661.310000	572.547508	253.949260	0.331241	22.084437	0.679853	9.817350
3661.330000	572.547427	253.929961	0.331246	22.082759	0.679863	9.816604
3661.350000	572.547427	253.938988	0.331243	22.083544	0.679859	9.816953
3661.370000	572.547427	253.918931	0.331249	22.081799	0.679869	9.816177
3661.390000	572.547508	253.931791	0.331245	22.082918	0.679862	9.816675
3661.410000	572.547508	253.931009	0.331245	22.082850	0.679863	9.816644
3661.430000	572.547508	253.915135	0.331250	22.081469	0.679871	9.816031
3661.450000	572.547508	253.909958	0.331251	22.081019	0.679873	9.815831
3661.470000	572.547508	253.903645	0.331253	22.080470	0.679876	9.815586
3661.490000	572.547508	253.901238	0.331253	22.080261	0.679878	9.815493
3661.510000	572.547427	253.909264	0.331251	22.080959	0.679873	9.815804
3661.530000	572.547508	253.902762	0.331253	22.080393	0.679877	9.815552
3661.550000	572.547427	253.907916	0.331251	22.080841	0.679874	9.815752
3661.570000	572.547508	253.900737	0.331253	22.080217	0.679878	9.815474
3661.590000	572.547508	253.900798	0.331253	22.080222	0.679878	9.815476
3661.610000	572.547508	253.881258	0.331258	22.078523	0.679888	9.814721
3661.630000	572.547508	253.897151	0.331254	22.079905	0.679880	9.815335
3661.650000	572.547508	253.879299	0.331259	22.078353	0.679889	9.814645
3661.670000	572.547508	253.887846	0.331257	22.079096	0.679884	9.814976
3661.690000	572.547508	253.889205	0.331256	22.079214	0.679884	9.815028
3661.710000	572.547508	253.880177	0.331259	22.078429	0.679888	9.814679
3661.730000	572.547508	253.886414	0.331257	22.078972	0.679885	9.814920
3661.750000	572.547508	253.891318	0.331256	22.079398	0.679883	9.815110
3661.770000	572.547427	253.869115	0.331262	22.077467	0.679894	9.814252
3661.790000	572.547508	253.869747	0.331261	22.077522	0.679893	9.814276
3661.810000	572.547508	253.869015	0.331262	22.077458	0.679894	9.814248
3661.830000	572.547508	253.870534	0.331261	22.077591	0.679893	9.814306
3661.850000	572.547508	253.849881	0.331267	22.075794	0.679903	9.813508
3661.870000	572.547508	253.856223	0.331265	22.076346	0.679900	9.813753
3661.890000	572.547508	253.865387	0.331263	22.077143	0.679896	9.814107
3661.910000	572.547508	253.861393	0.331264	22.076796	0.679898	9.813953
3661.930000	572.547427	253.853607	0.331266	22.076118	0.679902	9.813652
3661.950000	572.547427	253.848256	0.331267	22.075653	0.679904	9.813445
3661.970000	572.547508	253.848476	0.331267	22.075672	0.679904	9.813454
3661.990000	572.547508	253.838383	0.331270	22.074795	0.679909	9.813064
3662.010000	572.547427	253.834441	0.331271	22.074452	0.679911	9.812911
3662.030000	572.547508	253.836385	0.331270	22.074621	0.679910	9.812986
3662.050000	572.547508	253.839367	0.331269	22.074880	0.679909	9.813102
3662.070000	572.547508	253.835329	0.331270	22.074529	0.679911	9.812946
3662.090000	572.547508	253.829153	0.331272	22.073992	0.679914	9.812707
3662.110000	572.547508	253.839929	0.331269	22.074929	0.679908	9.813123
3662.130000	572.547427	253.830641	0.331272	22.074121	0.679913	9.812764
3662.150000	572.547508	253.831252	0.331272	22.074174	0.679913	9.812788
3662.170000	572.547508	253.818304	0.331275	22.073048	0.679919	9.812287
3662.190000	572.547508	253.825986	0.331273	22.073716	0.679916	9.812584
3662.210000	572.547508	253.822995	0.331274	22.073456	0.679917	9.812469
3662.230000	572.547508	253.832253	0.331271	22.074261	0.679912	9.812827
3662.250000	572.547427	253.814145	0.331276	22.072687	0.679921	9.812127
3662.270000	572.547427	253.833948	0.331271	22.074409	0.679911	9.812892
3662.290000	572.547427	253.809359	0.331277	22.072271	0.679924	9.811942
3662.310000	572.547508	253.823999	0.331273	22.073544	0.679917	9.812508
3662.330000	572.547508	253.821585	0.331274	22.073334	0.679918	9.812414
3662.350000	572.547508	253.823476	0.331274	22.073498	0.679917	9.812487
3662.370000	572.547427	253.814344	0.331276	22.072704	0.679921	9.812134
3662.390000	572.547508	253.811005	0.331277	22.072414	0.679923	9.812005
3662.410000	572.547508	253.806516	0.331278	22.072023	0.679925	9.811832
3662.430000	572.547427	253.795501	0.331281	22.071065	0.679931	9.811406
3662.450000	572.547508	253.799391	0.331280	22.071404	0.679929	9.811556
3662.470000	572.547427	253.794546	0.331281	22.070982	0.679931	9.811369
3662.490000	572.547508	253.798423	0.331280	22.071320	0.679929	9.811519
3662.510000	572.547427	253.805294	0.331278	22.071917	0.679926	9.811784
3662.530000	572.547508	253.794947	0.331281	22.071017	0.679931	9.811384
3662.550000	572.547427	253.785987	0.331283	22.070238	0.679936	9.811038
3662.570000	572.547508	253.790327	0.331282	22.070615	0.679933	9.811206
3662.590000	572.547508	253.777197	0.331286	22.069474	0.679940	9.810698
3662.610000	572.547508	253.781845	0.331284	22.069878	0.679938	9.810878
3662.630000	572.547508	253.778669	0.331285	22.069602	0.679939	9.810755
3662.650000	572.547508	253.757080	0.331291	22.067724	0.679950	9.809920
3662.670000	572.547508	253.771588	0.331287	22.068986	0.679943	9.810481
3662.690000	572.547427	253.771343	0.331287	22.068964	0.679943	9.810472
3662.710000	572.547508	253.758227	0.331291	22.067824	0.679950	9.809965
3662.730000	572.547508	253.754697	0.331292	22.067517	0.679951	9.809828
3662.750000	572.547508	253.756910	0.331291	22.067709	0.679950	9.809914
3662.770000	572.547508	253.746346	0.331294	22.066791	0.679956	9.809506
3662.790000	572.547427	253.750014	0.331293	22.067110	0.679954	9.809647
3662.810000	572.547508	253.740648	0.331295	22.066295	0.679958	9.809285
3662.830000	572.547508	253.754254	0.331292	22.067478	0.679952	9.809811
3662.850000	572.547508	253.738823	0.331296	22.066136	0.679959	9.809215
3662.870000	572.547508	253.747293	0.331293	22.066873	0.679955	9.809542
3662.890000	572.547508	253.743437	0.331294	22.066538	0.679957	9.809393
3662.910000	572.547508	253.731302	0.331298	22.065482	0.679963	9.808924
3662.930000	572.547508	253.735732	0.331297	22.065868	0.679961	9.809095
3662.950000	572.547508	253.719193	0.331301	22.064429	0.679969	9.808456
3662.970000	572.547427	253.733871	0.331297	22.065706	0.679962	9.809023
3662.990000	572.547508	253.719373	0.331301	22.064445	0.679969	9.808463
3663.010000	572.547508	253.723527	0.331300	22.064806	0.679967	9.808623
3663.030000	572.547508	253.725914	0.331299	22.065014	0.679966	9.808716
3663.050000	572.547508	253.723005	0.331300	22.064761	0.679967	9.808603
3663.070000	572.547508	253.712179	0.331303	22.063819	0.679973	9.808185
3663.090000	572.547427	253.721407	0.331300	22.064622	0.679968	9.808541
3663.110000	572.547508	253.701144	0.331306	22.062860	0.679978	9.807758
3663.130000	572.547427	253.718891	0.331301	22.064403	0.679969	9.808444
3663.150000	572.547508	253.718387	0.331301	22.064359	0.679970	9.808425
3663.170000	572.547508	253.703975	0.331305	22.063106	0.679977	9.807868
3663.190000	572.547427	253.690346	0.331308	22.061921	0.679984	9.807341
3663.210000	572.547508	253.698908	0.331306	22.062665	0.679979	9.807672
3663.230000	572.547508	253.700549	0.331306	22.062808	0.679979	9.807735
3663.250000	572.547427	253.691251	0.331308	22.061999	0.679983	9.807376
3663.270000	572.547508	253.682653	0.331310	22.061252	0.679988	9.807043
3663.290000	572.547427	253.687597	0.331309	22.061682	0.679985	9.807234
3663.310000	572.547508	253.691039	0.331308	22.061981	0.679983	9.807367
3663.330000	572.547508	253.684210	0.331310	22.061387	0.679987	9.807103
3663.350000	572.547508	253.683563	0.331310	22.061331	0.679987	9.807078
3663.370000	572.547508	253.663516	0.331315	22.059587	0.679997	9.806303
3663.390000	572.547508	253.675972	0.331312	22.060671	0.679991	9.806785
3663.410000	572.547508	253.677627	0.331312	22.060815	0.679990	9.806849
3663.430000	572.547508	253.659769	0.331316	22.059262	0.679999	9.806159
3663.450000	572.547508	253.665561	0.331315	22.059765	0.679996	9.806382
3663.470000	572.547508	253.658911	0.331317	22.059187	0.680000	9.806125
3663.490000	572.547508	253.663378	0.331315	22.059575	0.679997	9.806298
3663.510000	572.547508	253.656639	0.331317	22.058989	0.680001	9.806038
3663.530000	572.547508	253.657225	0.331317	22.059040	0.680000	9.806060
3663.550000	572.547427	253.653565	0.331318	22.058722	0.680002	9.805919
3663.570000	572.547508	253.645509	0.331320	22.058021	0.680006	9.805607
3663.590000	572.547508	253.641054	0.331321	22.057634	0.680009	9.805435
3663.610000	572.547427	253.657576	0.331317	22.059071	0.680000	9.806074
3663.630000	572.547508	253.649951	0.331319	22.058408	0.680004	9.805779
3663.650000	572.547508	253.644922	0.331320	22.057970	0.680007	9.805585
3663.670000	572.547508	253.647105	0.331320	22.058160	0.680006	9.805669
3663.690000	572.547508	253.619129	0.331327	22.055727	0.680020	9.804587
3663.710000	572.547427	253.643976	0.331320	22.057888	0.680007	9.805548
3663.730000	572.547508	253.637529	0.331322	22.057328	0.680010	9.805299
3663.750000	572.547508	253.627006	0.331325	22.056412	0.680016	9.804892
3663.770000	572.547508	253.620856	0.331327	22.055878	0.680019	9.804654
3663.790000	572.547508	253.604145	0.331331	22.054424	0.680027	9.804008
3663.810000	572.547508	253.601382	0.331332	22.054184	0.680029	9.803901
3663.830000	572.547508	253.601903	0.331331	22.054229	0.680028	9.803922
3663.850000	572.547508	253.601123	0.331332	22.054161	0.680029	9.803891
3663.870000	572.547508	253.599636	0.331332	22.054032	0.680029	9.803834
3663.890000	572.547508	253.596834	0.331333	22.053789	0.680031	9.803726
3663.910000	572.547427	253.591334	0.331334	22.053310	0.680033	9.803513
3663.930000	572.547427	253.585739	0.331336	22.052824	0.680036	9.803297
3663.950000	572.547508	253.584615	0.331336	22.052726	0.680037	9.803253
3663.970000	572.547508	253.577868	0.331338	22.052139	0.680040	9.802992
3663.990000	572.547508	253.578118	0.331338	22.052161	0.680040	9.803002
3664.010000	572.547508	253.571745	0.331339	22.051607	0.680043	9.802756
3664.030000	572.547508	253.572703	0.331339	22.051690	0.680043	9.802793
3664.050000	572.547427	253.564087	0.331341	22.050941	0.680047	9.802460
3664.070000	572.547508	253.574114	0.331339	22.051813	0.680042	9.802847
3664.090000	572.547508	253.568925	0.331340	22.051361	0.680045	9.802647
3664.110000	572.547508	253.566203	0.331341	22.051125	0.680046	9.802541
3664.130000	572.547427	253.565317	0.331341	22.051048	0.680047	9.802507
3664.150000	572.547508	253.558447	0.331343	22.050450	0.680050	9.802242
3664.170000	572.547508	253.567676	0.331340	22.051253	0.680045	9.802598
3664.190000	572.547427	253.547928	0.331346	22.049535	0.680055	9.801835
3664.210000	572.547508	253.550824	0.331345	22.049787	0.680054	9.801947
3664.230000	572.547508	253.554179	0.331344	22.050079	0.680052	9.802077
3664.250000	572.547508	253.551688	0.331345	22.049862	0.680054	9.801980
3664.270000	572.547508	253.558392	0.331343	22.050445	0.680050	9.802239
3664.270000	572.547508	253.559658	0.331343	22.050556	0.680050	9.802288
3664.310000	572.547427	253.535449	0.331349	22.048450	0.680062	9.801353
3664.330000	572.547508	253.537315	0.331348	22.048612	0.680061	9.801425
3664.350000	572.547508	253.545268	0.331346	22.049304	0.680057	9.801732
3664.370000	572.547508	253.541535	0.331347	22.048980	0.680059	9.801588
3664.390000	572.547427	253.535843	0.331349	22.048484	0.680061	9.801368
3664.410000	572.547508	253.534665	0.331349	22.048382	0.680062	9.801322
3664.430000	572.547508	253.544954	0.331346	22.049277	0.680057	9.801720
3664.450000	572.547427	253.539295	0.331348	22.048785	0.680060	9.801501
3664.470000	572.547427	253.537736	0.331348	22.048649	0.680060	9.801441
3664.490000	572.547508	253.535689	0.331349	22.048471	0.680062	9.801362
3664.510000	572.547427	253.529052	0.331350	22.047894	0.680065	9.801105
3664.530000	572.547508	253.533229	0.331349	22.048257	0.680063	9.801267
3664.550000	572.547508	253.536512	0.331349	22.048543	0.680061	9.801394
3664.570000	572.547508	253.537085	0.331348	22.048593	0.680061	9.801416
3664.590000	572.547508	253.527758	0.331351	22.047781	0.680066	9.801055
3664.610000	572.547508	253.528702	0.331351	22.047863	0.680065	9.801092
3664.630000	572.547508	253.515444	0.331354	22.046711	0.680072	9.800579
3664.650000	572.547427	253.524331	0.331352	22.047483	0.680067	9.800923
3664.670000	572.547508	253.524763	0.331352	22.047521	0.680067	9.800939
3664.690000	572.547508	253.520897	0.331353	22.047185	0.680069	9.800790
3664.710000	572.547508	253.518961	0.331353	22.047016	0.680070	9.800715
3664.730000	572.547508	253.511357	0.331355	22.046355	0.680074	9.800421
3664.750000	572.547508	253.508240	0.331356	22.046084	0.680075	9.800301
3664.770000	572.547427	253.508126	0.331356	22.046074	0.680075	9.800296
3664.790000	572.547427	253.506607	0.331356	22.045942	0.680076	9.800238
3664.810000	572.547508	253.518518	0.331353	22.046978	0.680070	9.800698
3664.830000	572.547508	253.497886	0.331359	22.045184	0.680081	9.799900
3664.850000	572.547508	253.492777	0.331360	22.044739	0.680083	9.799703
3664.870000	572.547508	253.484728	0.331362	22.044039	0.680087	9.799392
3664.890000	572.547508	253.494782	0.331359	22.044914	0.680082	9.799780
3664.910000	572.547427	253.490777	0.331360	22.044565	0.680084	9.799626
3664.930000	572.547508	253.499308	0.331358	22.045307	0.680080	9.799955
3664.950000	572.547508	253.491173	0.331360	22.044600	0.680084	9.799641
3664.970000	572.547427	253.503170	0.331357	22.045643	0.680078	9.800105
3664.990000	572.547508	253.495963	0.331359	22.045016	0.680082	9.799826
3665.010000	572.547508	253.493779	0.331360	22.044826	0.680083	9.799742
3665.030000	572.547427	253.506371	0.331356	22.045922	0.680076	9.800228
3665.050000	572.547427	253.499850	0.331358	22.045354	0.680080	9.799976
3665.070000	572.547508	253.493763	0.331360	22.044825	0.680083	9.799741
3665.090000	572.547508	253.487903	0.331361	22.044315	0.680086	9.799514
3665.110000	572.547508	253.487325	0.331361	22.044265	0.680086	9.799492
3665.130000	572.547508	253.493446	0.331360	22.044798	0.680083	9.799729
3665.150000	572.547508	253.480385	0.331363	22.043662	0.680089	9.799224
3665.170000	572.547508	253.484979	0.331362	22.044061	0.680087	9.799401
3665.190000	572.547508	253.469933	0.331366	22.042753	0.680095	9.798820
3665.210000	572.547508	253.471735	0.331365	22.042909	0.680094	9.798889
3665.230000	572.547508	253.479102	0.331364	22.043550	0.680090	9.799174
3665.250000	572.547508	253.468141	0.331366	22.042597	0.680096	9.798750
3665.270000	572.547508	253.469067	0.331366	22.042677	0.680095	9.798786
3665.290000	572.547508	253.449862	0.331371	22.041007	0.680105	9.798044
3665.310000	572.547508	253.453292	0.331370	22.041305	0.680103	9.798176
3665.330000	572.547508	253.448676	0.331372	22.040904	0.680105	9.797998
3665.350000	572.547427	253.454037	0.331370	22.041370	0.680103	9.798205
3665.370000	572.547508	253.439306	0.331374	22.040089	0.680110	9.797636
3665.390000	572.547508	253.434886	0.331375	22.039705	0.680112	9.797465
3665.410000	572.547508	253.439412	0.331374	22.040098	0.680110	9.797640
3665.430000	572.547427	253.431715	0.331376	22.039429	0.680114	9.797342
3665.450000	572.547508	253.419228	0.331379	22.038343	0.680120	9.796860
3665.470000	572.547508	253.434575	0.331375	22.039678	0.680112	9.797453
3665.490000	572.547508	253.431277	0.331376	22.039391	0.680114	9.797325
3665.510000	572.547508	253.433757	0.331375	22.039607	0.680113	9.797421
3665.530000	572.547508	253.413482	0.331381	22.037843	0.680123	9.796637
3665.550000	572.547508	253.435901	0.331375	22.039793	0.680112	9.797504
3665.570000	572.547508	253.435974	0.331375	22.039799	0.680112	9.797507
3665.590000	572.547508	253.429758	0.331376	22.039259	0.680115	9.797267
3665.610000	572.547508	253.423219	0.331378	22.038690	0.680118	9.797014
3665.630000	572.547508	253.429508	0.331377	22.039237	0.680115	9.797257
3665.650000	572.547508	253.429884	0.331376	22.039270	0.680115	9.797271
3665.670000	572.547508	253.424514	0.331378	22.038803	0.680118	9.797064
3665.690000	572.547508	253.428990	0.331377	22.039192	0.680115	9.797237
3665.710000	572.547508	253.407920	0.331382	22.037360	0.680126	9.796422
3665.730000	572.547508	253.415099	0.331380	22.037984	0.680122	9.796700
3665.750000	572.547508	253.413008	0.331381	22.037802	0.680123	9.796619
3665.770000	572.547508	253.404467	0.331383	22.037059	0.680128	9.796289
3665.790000	572.547508	253.412727	0.331381	22.037778	0.680123	9.796608
3665.810000	572.547508	253.412882	0.331381	22.037791	0.680123	9.796614
3665.830000	572.547508	253.393942	0.331386	22.036144	0.680133	9.795882
3665.850000	572.547508	253.403507	0.331383	22.036976	0.680128	9.796252
3665.870000	572.547508	253.417752	0.331380	22.038215	0.680121	9.796803
3665.890000	572.547508	253.397420	0.331385	22.036447	0.680131	9.796017
3665.910000	572.547508	253.396990	0.331385	22.036409	0.680131	9.796000
3665.930000	572.547508	253.391292	0.331387	22.035914	0.680134	9.795780
3665.950000	572.547508	253.395793	0.331385	22.036305	0.680132	9.795954
3665.970000	572.547508	253.409039	0.331382	22.037457	0.680125	9.796466
3665.990000	572.547508	253.420492	0.331379	22.038453	0.680120	9.796908
3666.010000	572.547508	253.406632	0.331383	22.037248	0.680127	9.796373
3666.030000	572.547508	253.404207	0.331383	22.037037	0.680128	9.796279
3666.050000	572.547508	253.404558	0.331383	22.037067	0.680128	9.796292
3666.070000	572.547508	253.400355	0.331384	22.036702	0.680130	9.796130
3666.090000	572.547508	253.404588	0.331383	22.037070	0.680128	9.796294
3666.110000	572.547508	253.391240	0.331387	22.035909	0.680134	9.795778
3666.130000	572.547508	253.368765	0.331392	22.033955	0.680146	9.794909
3666.150000	572.547508	253.377885	0.331390	22.034748	0.680141	9.795261
3666.170000	572.547508	253.371615	0.331392	22.034203	0.680144	9.795019
3666.190000	572.547508	253.365425	0.331393	22.033664	0.680147	9.794780
3666.210000	572.547427	253.374874	0.331391	22.034486	0.680142	9.795145
3666.230000	572.547508	253.370098	0.331392	22.034071	0.680145	9.794960
3666.250000	572.547427	253.373870	0.331391	22.034399	0.680143	9.795106
3666.270000	572.547508	253.374542	0.331391	22.034457	0.680143	9.795132
3666.290000	572.547508	253.363294	0.331394	22.033479	0.680148	9.794697
3666.310000	572.547508	253.362457	0.331394	22.033406	0.680149	9.794665
3666.330000	572.547508	253.351549	0.331397	22.032458	0.680154	9.794243
3666.350000	572.547508	253.361367	0.331394	22.033311	0.680149	9.794623
3666.370000	572.547508	253.360579	0.331395	22.033243	0.680150	9.794592
3666.390000	572.547508	253.356994	0.331395	22.032931	0.680152	9.794454
3666.410000	572.547508	253.359506	0.331395	22.033150	0.680150	9.794551
3666.430000	572.547508	253.357625	0.331395	22.032986	0.680151	9.794478
3666.450000	572.547508	253.365241	0.331393	22.033648	0.680147	9.794772
3666.470000	572.547427	253.351050	0.331397	22.032414	0.680154	9.794224
3666.490000	572.547508	253.342606	0.331399	22.031680	0.680159	9.793897
3666.510000	572.547508	253.361277	0.331394	22.033303	0.680149	9.794619
3666.530000	572.547427	253.348951	0.331398	22.032232	0.680155	9.794143
3666.550000	572.547508	253.354384	0.331396	22.032704	0.680153	9.794353
3666.570000	572.547508	253.349354	0.331397	22.032267	0.680155	9.794158
3666.590000	572.547508	253.337594	0.331401	22.031244	0.680161	9.793704
3666.610000	572.547508	253.354549	0.331396	22.032718	0.680153	9.794359
3666.630000	572.547508	253.351372	0.331397	22.032442	0.680154	9.794236
3666.650000	572.547508	253.338717	0.331400	22.031342	0.680161	9.793747
3666.670000	572.547508	253.352221	0.331397	22.032516	0.680154	9.794269
3666.690000	572.547508	253.345319	0.331399	22.031916	0.680157	9.794002
3666.710000	572.547427	253.331322	0.331402	22.030699	0.680164	9.793461
3666.730000	572.547508	253.327031	0.331403	22.030325	0.680167	9.793295
3666.750000	572.547508	253.339307	0.331400	22.031393	0.680160	9.793770
3666.770000	572.547508	253.328997	0.331403	22.030496	0.680166	9.793371
3666.790000	572.547508	253.323101	0.331404	22.029984	0.680169	9.793143
3666.810000	572.547427	253.319924	0.331405	22.029707	0.680170	9.793021
3666.830000	572.547508	253.336461	0.331401	22.031145	0.680162	9.793660
3666.850000	572.547508	253.331360	0.331402	22.030702	0.680164	9.793463
3666.870000	572.547508	253.333988	0.331401	22.030930	0.680163	9.793564
3666.890000	572.547508	253.320237	0.331405	22.029735	0.680170	9.793033
3666.910000	572.547508	253.327710	0.331403	22.030384	0.680166	9.793322
3666.930000	572.547508	253.328593	0.331403	22.030461	0.680166	9.793356
3666.950000	572.547508	253.319673	0.331405	22.029686	0.680170	9.793011
3666.970000	572.547427	253.325866	0.331404	22.030224	0.680167	9.793250
3666.990000	572.547508	253.310742	0.331408	22.028909	0.680175	9.792666
3667.010000	572.547427	253.321185	0.331405	22.029817	0.680169	9.793069
3667.030000	572.547508	253.315367	0.331406	22.029311	0.680172	9.792844
3667.050000	572.547508	253.318597	0.331406	22.029592	0.680171	9.792969
3667.070000	572.547508	253.312735	0.331407	22.029082	0.680174	9.792743
3667.090000	572.547508	253.311921	0.331407	22.029011	0.680174	9.792711
3667.110000	572.547508	253.311536	0.331407	22.028978	0.680174	9.792696
3667.130000	572.547427	253.320275	0.331405	22.029738	0.680170	9.793034
3667.150000	572.547508	253.317198	0.331406	22.029470	0.680172	9.792915
3667.170000	572.547427	253.317900	0.331406	22.029531	0.680171	9.792942
3667.190000	572.547508	253.327837	0.331403	22.030395	0.680166	9.793327
3667.210000	572.547508	253.308431	0.331408	22.028708	0.680176	9.792576
3667.230000	572.547508	253.312005	0.331407	22.029019	0.680174	9.792714
3667.250000	572.547508	253.316584	0.331406	22.029417	0.680172	9.792891
3667.270000	572.547508	253.303604	0.331409	22.028288	0.680178	9.792390
3667.290000	572.547508	253.316298	0.331406	22.029392	0.680172	9.792880
3667.310000	572.547508	253.299021	0.331411	22.027890	0.680181	9.792213
3667.330000	572.547508	253.309750	0.331408	22.028823	0.680175	9.792627
3667.350000	572.547508	253.292620	0.331412	22.027333	0.680184	9.791965
3667.370000	572.547508	253.294858	0.331412	22.027527	0.680183	9.792052
3667.390000	572.547508	253.301155	0.331410	22.028075	0.680180	9.792295
3667.410000	572.547508	253.294244	0.331412	22.027474	0.680183	9.792028
3667.430000	572.547508	253.286272	0.331414	22.026781	0.680187	9.791720
3667.450000	572.547427	253.292317	0.331412	22.027306	0.680184	9.791953
3667.470000	572.547508	253.299764	0.331410	22.027954	0.680180	9.792241
3667.490000	572.547508	253.307154	0.331409	22.028597	0.680177	9.792527
3667.510000	572.547508	253.301850	0.331410	22.028135	0.680179	9.792322
3667.530000	572.547508	253.292113	0.331412	22.027289	0.680184	9.791945
3667.550000	572.547508	253.281777	0.331415	22.026390	0.680189	9.791546
3667.570000	572.547508	253.276368	0.331417	22.025920	0.680192	9.791337
3667.590000	572.547508	253.267675	0.331419	22.025164	0.680196	9.791001
3667.610000	572.547508	253.269394	0.331418	22.025313	0.680196	9.791067
3667.630000	572.547508	253.256962	0.331422	22.024232	0.680202	9.790587
3667.650000	572.547508	253.263773	0.331420	22.024824	0.680198	9.790850
3667.670000	572.547508	253.255693	0.331422	22.024122	0.680202	9.790538
3667.690000	572.547508	253.256046	0.331422	22.024152	0.680202	9.790551
3667.710000	572.547508	253.251643	0.331423	22.023769	0.680205	9.790381
3667.730000	572.547508	253.244480	0.331425	22.023146	0.680208	9.790104
3667.750000	572.547508	253.258652	0.331421	22.024379	0.680201	9.790652
3667.770000	572.547508	253.267003	0.331419	22.025105	0.680197	9.790975
3667.790000	572.547508	253.257378	0.331422	22.024268	0.680202	9.790603
3667.810000	572.547427	253.256768	0.331422	22.024215	0.680202	9.790579
3667.830000	572.547508	253.252717	0.331423	22.023863	0.680204	9.790422
3667.850000	572.547508	253.253107	0.331423	22.023897	0.680204	9.790438
3667.870000	572.547508	253.248903	0.331424	22.023531	0.680206	9.790275
3667.890000	572.547508	253.253331	0.331423	22.023916	0.680204	9.790446
3667.910000	572.547508	253.254399	0.331422	22.024009	0.680203	9.790487
3667.930000	572.547508	253.256008	0.331422	22.024149	0.680202	9.790550
3667.950000	572.547508	253.252211	0.331423	22.023819	0.680204	9.790403
3667.970000	572.547508	253.243463	0.331425	22.023058	0.680209	9.790065
3667.990000	572.547508	253.242241	0.331425	22.022952	0.680209	9.790017
3668.010000	572.547508	253.261574	0.331420	22.024633	0.680200	9.790765
3668.030000	572.547508	253.242213	0.331425	22.022949	0.680209	9.790016
3668.050000	572.547508	253.236624	0.331427	22.022463	0.680212	9.789800
3668.070000	572.547427	253.242407	0.331425	22.022966	0.680209	9.790024
3668.090000	572.547508	253.235966	0.331427	22.022406	0.680212	9.789775
3668.110000	572.547508	253.241957	0.331426	22.022927	0.680209	9.790006
3668.130000	572.547508	253.237388	0.331427	22.022530	0.680212	9.789830
3668.150000	572.547508	253.231225	0.331428	22.021994	0.680215	9.789592
3668.170000	572.547508	253.234149	0.331428	22.022248	0.680213	9.789705
3668.190000	572.547508	253.229837	0.331429	22.021873	0.680215	9.789538
3668.210000	572.547508	253.240013	0.331426	22.022758	0.680210	9.789931
3668.230000	572.547508	253.236957	0.331427	22.022492	0.680212	9.789813
3668.250000	572.547427	253.230696	0.331428	22.021948	0.680215	9.789571
3668.270000	572.547508	253.238620	0.331426	22.022637	0.680211	9.789877
3668.290000	572.547508	253.241820	0.331426	22.022915	0.680209	9.790001
3668.310000	572.547508	253.242364	0.331425	22.022962	0.680209	9.790022
3668.330000	572.547427	253.237538	0.331427	22.022543	0.680212	9.789836
3668.350000	572.547508	253.236508	0.331427	22.022453	0.680212	9.789796
3668.370000	572.547508	253.243631	0.331425	22.023073	0.680209	9.790071
3668.390000	572.547508	253.225061	0.331430	22.021458	0.680218	9.789353
3668.410000	572.547508	253.221421	0.331431	22.021141	0.680220	9.789213
3668.430000	572.547427	253.214522	0.331433	22.020541	0.680223	9.788946
3668.450000	572.547508	253.213673	0.331433	22.020467	0.680224	9.788913
3668.470000	572.547508	253.217226	0.331432	22.020776	0.680222	9.789050
3668.490000	572.547508	253.204023	0.331435	22.019628	0.680228	9.788540
3668.510000	572.547427	253.210128	0.331434	22.020159	0.680225	9.788776
3668.530000	572.547508	253.194513	0.331438	22.018801	0.680233	9.788172
3668.550000	572.547508	253.186459	0.331440	22.018101	0.680237	9.787861
3668.570000	572.547508	253.186939	0.331440	22.018142	0.680237	9.787880
3668.590000	572.547508	253.195342	0.331438	22.018873	0.680233	9.788204
3668.610000	572.547508	253.199996	0.331437	22.019278	0.680231	9.788384
3668.630000	572.547508	253.191044	0.331439	22.018499	0.680235	9.788038
3668.650000	572.547508	253.182768	0.331441	22.017780	0.680239	9.787718
3668.670000	572.547508	253.181871	0.331441	22.017702	0.680240	9.787684
3668.690000	572.547508	253.185828	0.331440	22.018046	0.680238	9.787837
3668.710000	572.547508	253.170898	0.331444	22.016747	0.680245	9.787259
3668.730000	572.547508	253.174259	0.331443	22.017040	0.680243	9.787389
3668.750000	572.547508	253.174903	0.331443	22.017096	0.680243	9.787414
3668.770000	572.547508	253.179858	0.331442	22.017527	0.680241	9.787606
3668.790000	572.547508	253.158559	0.331447	22.015674	0.680251	9.786782
3668.810000	572.547508	253.156100	0.331448	22.015460	0.680253	9.786687
3668.830000	572.547508	253.170379	0.331444	22.016702	0.680245	9.787239
3668.850000	572.547508	253.163529	0.331446	22.016107	0.680249	9.786975
3668.870000	572.547508	253.175259	0.331443	22.017127	0.680243	9.787428
3668.890000	572.547508	253.161157	0.331447	22.015900	0.680250	9.786883
3668.910000	572.547508	253.159841	0.331447	22.015786	0.680251	9.786832
3668.930000	572.547508	253.152636	0.331449	22.015159	0.680254	9.786553
3668.950000	572.547508	253.163928	0.331446	22.016141	0.680249	9.786990
3668.970000	572.547427	253.152042	0.331449	22.015108	0.680255	9.786530
3668.990000	572.547508	253.146099	0.331451	22.014591	0.680258	9.786301
3669.010000	572.547508	253.154215	0.331448	22.015297	0.680254	9.786614
3669.030000	572.547508	253.145100	0.331451	22.014504	0.680258	9.786262
3669.050000	572.547508	253.157875	0.331448	22.015615	0.680252	9.786756
3669.070000	572.547427	253.155744	0.331448	22.015430	0.680253	9.786674
3669.090000	572.547427	253.151850	0.331449	22.015091	0.680255	9.786523
3669.110000	572.547508	253.140488	0.331452	22.014103	0.680260	9.786084
3669.130000	572.547427	253.149259	0.331450	22.014866	0.680256	9.786423
3669.150000	572.547508	253.134109	0.331454	22.013548	0.680264	9.785837
3669.170000	572.547508	253.141951	0.331452	22.014230	0.680260	9.786140
3669.190000	572.547427	253.135333	0.331453	22.013655	0.680263	9.785885
3669.210000	572.547427	253.136204	0.331453	22.013730	0.680263	9.785918
3669.230000	572.547427	253.135067	0.331453	22.013631	0.680263	9.785874
3669.250000	572.547508	253.133259	0.331454	22.013474	0.680264	9.785804
3669.270000	572.547508	253.137927	0.331453	22.013880	0.680262	9.785985
3669.290000	572.547508	253.139443	0.331452	22.014012	0.680261	9.786043
3669.310000	572.547508	253.143891	0.331451	22.014399	0.680259	9.786215
3669.330000	572.547508	253.152011	0.331449	22.015105	0.680255	9.786529
3669.350000	572.547508	253.134933	0.331454	22.013620	0.680263	9.785869
3669.370000	572.547427	253.161660	0.331446	22.015944	0.680250	9.786902
3669.390000	572.547427	253.161699	0.331446	22.015947	0.680250	9.786904
3669.410000	572.547508	253.136197	0.331453	22.013730	0.680263	9.785918
3669.430000	572.547508	253.142005	0.331452	22.014235	0.680260	9.786142
3669.450000	572.547427	253.132135	0.331454	22.013376	0.680265	9.785761
3669.470000	572.547508	253.140595	0.331452	22.014112	0.680260	9.786088
3669.490000	572.547427	253.127441	0.331455	22.012968	0.680267	9.785579
3669.510000	572.547508	253.136696	0.331453	22.013773	0.680262	9.785937
3669.530000	572.547508	253.113642	0.331459	22.011768	0.680274	9.785046
3669.550000	572.547508	253.125637	0.331456	22.012811	0.680268	9.785510
3669.570000	572.547508	253.123354	0.331457	22.012613	0.680269	9.785421
3669.590000	572.547508	253.117904	0.331458	22.012139	0.680272	9.785211
3669.610000	572.547508	253.113087	0.331459	22.011720	0.680274	9.785025
3669.630000	572.547508	253.117687	0.331458	22.012120	0.680272	9.785202
3669.650000	572.547508	253.110787	0.331460	22.011520	0.680275	9.784936
3669.670000	572.547508	253.108356	0.331460	22.011309	0.680277	9.784842
3669.690000	572.547508	253.106656	0.331461	22.011161	0.680277	9.784776
3669.710000	572.547508	253.106068	0.331461	22.011110	0.680278	9.784753
3669.730000	572.547508	253.102203	0.331462	22.010773	0.680280	9.784604
3669.750000	572.547508	253.106682	0.331461	22.011163	0.680277	9.784777
3669.770000	572.547508	253.108233	0.331460	22.011298	0.680277	9.784837
3669.790000	572.547508	253.103246	0.331462	22.010864	0.680279	9.784644
3669.810000	572.547508	253.100837	0.331462	22.010655	0.680280	9.784551
3669.830000	572.547508	253.094334	0.331464	22.010089	0.680284	9.784300
3669.850000	572.547508	253.115817	0.331459	22.011957	0.680273	9.785130
3669.870000	572.547508	253.102319	0.331462	22.010783	0.680280	9.784608
3669.890000	572.547508	253.106041	0.331461	22.011107	0.680278	9.784752
3669.910000	572.547508	253.095001	0.331464	22.010147	0.680283	9.784325
3669.930000	572.547508	253.101826	0.331462	22.010741	0.680280	9.784589
3669.950000	572.547508	253.100039	0.331463	22.010585	0.680281	9.784520
3669.970000	572.547508	253.110097	0.331460	22.011460	0.680276	9.784909
3669.990000	572.547508	253.103233	0.331462	22.010863	0.680279	9.784644
3670.010000	572.547508	253.105203	0.331461	22.011034	0.680278	9.784720
3670.030000	572.547508	253.087333	0.331466	22.009480	0.680287	9.784029
3670.050000	572.547508	253.101744	0.331462	22.010733	0.680280	9.784586
3670.070000	572.547508	253.088802	0.331466	22.009608	0.680286	9.784086
3670.090000	572.547508	253.079867	0.331468	22.008831	0.680291	9.783740
3670.110000	572.547508	253.099743	0.331463	22.010559	0.680281	9.784509
3670.130000	572.547508	253.081383	0.331468	22.008963	0.680290	9.783799
3670.150000	572.547508	253.076962	0.331469	22.008578	0.680292	9.783628
3670.170000	572.547508	253.078338	0.331468	22.008698	0.680292	9.783681
3670.190000	572.547508	253.060925	0.331473	22.007184	0.680300	9.783008
3670.210000	572.547508	253.063176	0.331472	22.007379	0.680299	9.783095
3670.230000	572.547508	253.086498	0.331466	22.009408	0.680288	9.783997
3670.250000	572.547508	253.076470	0.331469	22.008536	0.680293	9.783609
3670.270000	572.547508	253.070823	0.331470	22.008044	0.680296	9.783391
3670.290000	572.547508	253.069825	0.331471	22.007958	0.680296	9.783352
3670.310000	572.547427	253.056255	0.331474	22.006778	0.680303	9.782827
3670.330000	572.547508	253.069467	0.331471	22.007927	0.680296	9.783338
3670.350000	572.547508	253.060803	0.331473	22.007173	0.680301	9.783003
3670.370000	572.547508	253.053521	0.331475	22.006540	0.680304	9.782722
3670.390000	572.547508	253.064470	0.331472	22.007492	0.680299	9.783145
3670.410000	572.547508	253.058060	0.331474	22.006935	0.680302	9.782897
3670.430000	572.547427	253.060142	0.331473	22.007116	0.680301	9.782978
3670.450000	572.547508	253.049818	0.331476	22.006218	0.680306	9.782579
3670.470000	572.547508	253.048656	0.331476	22.006117	0.680307	9.782534
3670.490000	572.547427	253.050733	0.331475	22.006297	0.680306	9.782614
3670.510000	572.547427	253.055242	0.331474	22.006689	0.680303	9.782788
3670.530000	572.547508	253.045660	0.331477	22.005856	0.680308	9.782418
3670.550000	572.547508	253.048951	0.331476	22.006142	0.680307	9.782545
3670.570000	572.547508	253.042370	0.331478	22.005570	0.680310	9.782291
3670.590000	572.547508	253.030068	0.331481	22.004500	0.680316	9.781815
3670.610000	572.547508	253.033171	0.331480	22.004770	0.680314	9.781935
3670.630000	572.547508	253.041578	0.331478	22.005501	0.680310	9.782260
3670.650000	572.547508	253.046544	0.331477	22.005933	0.680308	9.782452
3670.670000	572.547508	253.036951	0.331479	22.005099	0.680313	9.782081
3670.690000	572.547508	253.028262	0.331481	22.004343	0.680317	9.781745
3670.690000	572.547508	253.035852	0.331479	22.005003	0.680313	9.782039
3670.730000	572.547508	253.045559	0.331477	22.005847	0.680308	9.782414
3670.750000	572.547508	253.034374	0.331480	22.004875	0.680314	9.781982
3670.770000	572.547508	253.029683	0.331481	22.004467	0.680316	9.781800
3670.790000	572.547508	253.036601	0.331479	22.005068	0.680313	9.782068
3670.810000	572.547508	253.019923	0.331484	22.003618	0.680321	9.781423
3670.830000	572.547508	253.013598	0.331485	22.003068	0.680324	9.781178
3670.850000	572.547508	253.002858	0.331488	22.002134	0.680330	9.780763
3670.870000	572.547508	253.006365	0.331487	22.002439	0.680328	9.780899
3670.890000	572.547508	253.014670	0.331485	22.003161	0.680324	9.781220
3670.910000	572.547427	253.005598	0.331487	22.002372	0.680328	9.780869
3670.930000	572.547508	253.009734	0.331486	22.002732	0.680326	9.781029
3670.950000	572.547508	253.012991	0.331485	22.003015	0.680325	9.781155
3670.970000	572.547508	253.003415	0.331488	22.002182	0.680329	9.780785
3670.990000	572.547508	253.013208	0.331485	22.003034	0.680325	9.781163
3671.010000	572.547508	253.019252	0.331484	22.003560	0.680321	9.781397
3671.030000	572.547508	252.997314	0.331489	22.001652	0.680332	9.780549
3671.050000	572.547427	252.998607	0.331489	22.001764	0.680332	9.780599
3671.050000	572.547427	252.999229	0.331489	22.001818	0.680331	9.780623
3671.090000	572.547508	252.987308	0.331492	22.000782	0.680338	9.780162
3671.110000	572.547508	252.992056	0.331491	22.001195	0.680335	9.780346
3671.130000	572.547508	252.997406	0.331489	22.001660	0.680332	9.780552
3671.150000	572.547508	252.996090	0.331490	22.001545	0.680333	9.780502
3671.170000	572.547508	252.987882	0.331492	22.000832	0.680337	9.780184
3671.190000	572.547508	252.979234	0.331494	22.000080	0.680342	9.779850
3671.210000	572.547508	252.984637	0.331493	22.000549	0.680339	9.780059
3671.230000	572.547427	252.974552	0.331495	21.999672	0.680344	9.779669
3671.250000	572.547508	252.982007	0.331493	22.000321	0.680340	9.779957
3671.270000	572.547508	252.971271	0.331496	21.999387	0.680346	9.779542
3671.290000	572.547508	252.981130	0.331494	22.000244	0.680341	9.779923
3671.310000	572.547508	252.976146	0.331495	21.999811	0.680343	9.779731
3671.330000	572.547508	252.972235	0.331496	21.999471	0.680345	9.779579
3671.350000	572.547508	252.975982	0.331495	21.999797	0.680343	9.779724
3671.370000	572.547508	252.981117	0.331494	22.000243	0.680341	9.779923
3671.390000	572.547508	252.971790	0.331496	21.999432	0.680345	9.779562
3671.410000	572.547508	252.968408	0.331497	21.999138	0.680347	9.779431
3671.430000	572.547508	252.974474	0.331495	21.999666	0.680344	9.779666
3671.450000	572.547508	252.978108	0.331494	21.999982	0.680342	9.779806
3671.470000	572.547508	252.951954	0.331501	21.997707	0.680355	9.778795
3671.490000	572.547508	252.964059	0.331498	21.998760	0.680349	9.779263
3671.510000	572.547508	252.969019	0.331497	21.999191	0.680347	9.779455
3671.530000	572.547508	252.972223	0.331496	21.999470	0.680345	9.779579
3671.550000	572.547508	252.961585	0.331499	21.998545	0.680350	9.779168
3671.570000	572.547508	252.950978	0.331502	21.997622	0.680356	9.778758
3671.590000	572.547427	252.961332	0.331499	21.998523	0.680350	9.779158
3671.610000	572.547508	252.968156	0.331497	21.999116	0.680347	9.779422
3671.630000	572.547427	252.968110	0.331497	21.999112	0.680347	9.779420
3671.650000	572.547427	252.975834	0.331495	21.999784	0.680343	9.779719
3671.670000	572.547508	252.962266	0.331499	21.998604	0.680350	9.779194
3671.690000	572.547508	252.957892	0.331500	21.998224	0.680352	9.779025
3671.710000	572.547508	252.961975	0.331499	21.998579	0.680350	9.779183
3671.730000	572.547508	252.956356	0.331500	21.998090	0.680353	9.778966
3671.750000	572.547508	252.963818	0.331498	21.998739	0.680349	9.779254
3671.770000	572.547508	252.942692	0.331504	21.996902	0.680360	9.778437
3671.790000	572.547427	252.941131	0.331504	21.996766	0.680361	9.778377
3671.810000	572.547508	252.939136	0.331505	21.996592	0.680362	9.778300
3671.830000	572.547508	252.942088	0.331504	21.996849	0.680360	9.778414
3671.850000	572.547508	252.939266	0.331505	21.996604	0.680362	9.778305
3671.870000	572.547508	252.945190	0.331503	21.997119	0.680359	9.778534
3671.890000	572.547508	252.933628	0.331506	21.996114	0.680365	9.778087
3671.910000	572.547508	252.934100	0.331506	21.996154	0.680364	9.778105
3671.930000	572.547508	252.941349	0.331504	21.996785	0.680361	9.778385
3671.950000	572.547508	252.934158	0.331506	21.996160	0.680364	9.778107
3671.970000	572.547508	252.938581	0.331505	21.996544	0.680362	9.778278
3671.990000	572.547508	252.944615	0.331503	21.997069	0.680359	9.778512
3672.010000	572.547427	252.943418	0.331504	21.996965	0.680360	9.778465
3672.030000	572.547508	252.946775	0.331503	21.997257	0.680358	9.778595
3672.050000	572.547508	252.942547	0.331504	21.996889	0.680360	9.778432
3672.070000	572.547508	252.927425	0.331508	21.995574	0.680368	9.777847
3672.090000	572.547508	252.936002	0.331505	21.996320	0.680363	9.778179
3672.110000	572.547508	252.927768	0.331508	21.995604	0.680367	9.777860
3672.130000	572.547508	252.927467	0.331508	21.995578	0.680368	9.777849
3672.150000	572.547508	252.924993	0.331508	21.995363	0.680369	9.777753
3672.170000	572.547508	252.919412	0.331510	21.994877	0.680372	9.777537
3672.190000	572.547508	252.930250	0.331507	21.995820	0.680366	9.777956
3672.210000	572.547508	252.930756	0.331507	21.995864	0.680366	9.777976
3672.230000	572.547508	252.931676	0.331507	21.995944	0.680366	9.778011
3672.250000	572.547508	252.940208	0.331504	21.996686	0.680361	9.778341
3672.270000	572.547508	252.924798	0.331508	21.995346	0.680369	9.777746
3672.290000	572.547508	252.914699	0.331511	21.994467	0.680374	9.777355
3672.310000	572.547508	252.915434	0.331511	21.994531	0.680374	9.777384
3672.330000	572.547508	252.906638	0.331513	21.993766	0.680378	9.777043
3672.350000	572.547508	252.910789	0.331512	21.994127	0.680376	9.777204
3672.370000	572.547508	252.915494	0.331511	21.994536	0.680374	9.777386
3672.390000	572.547508	252.910332	0.331512	21.994088	0.680376	9.777186
3672.410000	572.547427	252.897800	0.331515	21.992998	0.680382	9.776702
3672.430000	572.547427	252.904590	0.331514	21.993588	0.680379	9.776964
3672.450000	572.547508	252.909266	0.331512	21.993995	0.680377	9.777145
3672.470000	572.547508	252.903359	0.331514	21.993481	0.680380	9.776917
3672.490000	572.547427	252.895401	0.331516	21.992789	0.680384	9.776609
3672.510000	572.547508	252.897509	0.331516	21.992972	0.680383	9.776691
3672.530000	572.547508	252.898207	0.331515	21.993033	0.680382	9.776718
3672.550000	572.547508	252.889142	0.331518	21.992245	0.680387	9.776367
3672.570000	572.547508	252.896181	0.331516	21.992857	0.680383	9.776639
3672.590000	572.547508	252.894962	0.331516	21.992751	0.680384	9.776592
3672.610000	572.547508	252.885874	0.331519	21.991961	0.680389	9.776241
3672.630000	572.547508	252.880588	0.331520	21.991501	0.680391	9.776036
3672.650000	572.547427	252.880449	0.331520	21.991489	0.680391	9.776031
3672.670000	572.547508	252.891333	0.331517	21.992435	0.680386	9.776452
3672.690000	572.547508	252.877578	0.331521	21.991239	0.680393	9.775920
3672.710000	572.547508	252.880440	0.331520	21.991488	0.680391	9.776031
3672.730000	572.547508	252.870173	0.331523	21.990595	0.680396	9.775634
3672.750000	572.547508	252.870258	0.331523	21.990603	0.680396	9.775637
3672.770000	572.547427	252.867425	0.331523	21.990356	0.680398	9.775528
3672.790000	572.547508	252.865302	0.331524	21.990172	0.680399	9.775446
3672.810000	572.547508	252.863988	0.331524	21.990057	0.680400	9.775395
3672.830000	572.547508	252.858835	0.331526	21.989609	0.680402	9.775196
3672.850000	572.547508	252.862397	0.331525	21.989919	0.680400	9.775333
3672.870000	572.547508	252.856448	0.331526	21.989402	0.680403	9.775103
3672.890000	572.547508	252.861855	0.331525	21.989872	0.680401	9.775312
3672.910000	572.547508	252.866927	0.331524	21.990313	0.680398	9.775508
3672.930000	572.547508	252.863416	0.331524	21.990008	0.680400	9.775373
3672.950000	572.547508	252.849878	0.331528	21.988830	0.680407	9.774849
3672.970000	572.547508	252.851571	0.331528	21.988977	0.680406	9.774915
3672.990000	572.547508	252.860734	0.331525	21.989774	0.680401	9.775269
3673.010000	572.547508	252.857097	0.331526	21.989458	0.680403	9.775128
3673.030000	572.547427	252.852286	0.331527	21.989040	0.680405	9.774942
3673.050000	572.547508	252.852234	0.331527	21.989035	0.680406	9.774940
3673.070000	572.547427	252.850633	0.331528	21.988896	0.680406	9.774878
3673.090000	572.547508	252.840362	0.331530	21.988003	0.680411	9.774481
3673.110000	572.547427	252.844671	0.331529	21.988377	0.680409	9.774648
3673.130000	572.547508	252.843341	0.331530	21.988262	0.680410	9.774597
3673.150000	572.547508	252.835128	0.331532	21.987548	0.680414	9.774279
3673.170000	572.547508	252.835838	0.331532	21.987609	0.680414	9.774306
3673.190000	572.547427	252.836502	0.331531	21.987667	0.680413	9.774332
3673.210000	572.547427	252.832123	0.331533	21.987286	0.680416	9.774163
3673.230000	572.547508	252.823311	0.331535	21.986520	0.680420	9.773822
3673.230000	572.547508	252.836046	0.331532	21.987627	0.680414	9.774314
3673.270000	572.547508	252.831061	0.331533	21.987194	0.680416	9.774122
3673.290000	572.547508	252.838396	0.331531	21.987832	0.680412	9.774405
3673.310000	572.547508	252.845361	0.331529	21.988437	0.680409	9.774675
3673.330000	572.547508	252.843971	0.331530	21.988317	0.680410	9.774621
3673.350000	572.547508	252.836350	0.331532	21.987654	0.680413	9.774326
3673.370000	572.547508	252.836225	0.331532	21.987643	0.680414	9.774321
3673.390000	572.547508	252.828707	0.331534	21.986989	0.680417	9.774031
3673.410000	572.547508	252.820614	0.331536	21.986285	0.680421	9.773718
3673.430000	572.547508	252.826523	0.331534	21.986799	0.680418	9.773946
3673.450000	572.547508	252.822153	0.331535	21.986419	0.680421	9.773777
3673.470000	572.547508	252.816760	0.331537	21.985950	0.680423	9.773569
3673.490000	572.547508	252.813924	0.331537	21.985704	0.680425	9.773459
3673.510000	572.547508	252.797697	0.331542	21.984292	0.680433	9.772832
3673.530000	572.547508	252.808778	0.331539	21.985256	0.680427	9.773260
3673.550000	572.547508	252.797267	0.331542	21.984255	0.680433	9.772815
3673.570000	572.547508	252.802235	0.331540	21.984687	0.680431	9.773007
3673.590000	572.547508	252.796852	0.331542	21.984219	0.680433	9.772799
3673.610000	572.547508	252.797460	0.331542	21.984272	0.680433	9.772823
3673.630000	572.547508	252.802415	0.331540	21.984703	0.680431	9.773014
3673.650000	572.547508	252.795820	0.331542	21.984129	0.680434	9.772759
3673.670000	572.547508	252.800325	0.331541	21.984521	0.680432	9.772934
3673.690000	572.547508	252.799015	0.331541	21.984407	0.680432	9.772883
3673.710000	572.547427	252.788728	0.331544	21.983512	0.680437	9.772485
3673.730000	572.547508	252.784581	0.331545	21.983152	0.680440	9.772325
3673.750000	572.547508	252.792170	0.331543	21.983812	0.680436	9.772618
3673.770000	572.547508	252.789637	0.331544	21.983591	0.680437	9.772520
3673.790000	572.547427	252.776159	0.331547	21.982419	0.680444	9.771999
3673.810000	572.547508	252.779935	0.331546	21.982748	0.680442	9.772145
3673.830000	572.547508	252.787580	0.331544	21.983413	0.680438	9.772441
3673.850000	572.547427	252.775617	0.331547	21.982372	0.680444	9.771978
3673.870000	572.547508	252.775299	0.331547	21.982345	0.680444	9.771966
3673.870000	572.547508	252.767011	0.331550	21.981624	0.680448	9.771646
3673.910000	572.547508	252.771509	0.331548	21.982015	0.680446	9.771820
3673.930000	572.547508	252.760228	0.331551	21.981034	0.680452	9.771383
3673.950000	572.547508	252.768966	0.331549	21.981794	0.680447	9.771721
3673.970000	572.547508	252.777765	0.331547	21.982559	0.680443	9.772061
3673.990000	572.547508	252.770427	0.331549	21.981921	0.680447	9.771778
3674.010000	572.547508	252.762809	0.331551	21.981258	0.680450	9.771483
3674.030000	572.547508	252.771958	0.331548	21.982054	0.680446	9.771837
3674.050000	572.547427	252.762789	0.331551	21.981257	0.680450	9.771482
3674.070000	572.547508	252.759328	0.331552	21.980956	0.680452	9.771349
3674.090000	572.547508	252.762037	0.331551	21.981191	0.680451	9.771453
3674.110000	572.547508	252.736717	0.331558	21.978989	0.680464	9.770475
3674.110000	572.547508	252.749623	0.331554	21.980112	0.680457	9.770974
3674.150000	572.547508	252.740511	0.331557	21.979319	0.680462	9.770621
3674.170000	572.547508	252.734993	0.331558	21.978839	0.680464	9.770408
3674.190000	572.547508	252.733333	0.331558	21.978695	0.680465	9.770344
3674.210000	572.547427	252.743225	0.331556	21.979555	0.680460	9.770726
3674.230000	572.547508	252.727144	0.331560	21.978157	0.680468	9.770104
3674.250000	572.547508	252.735773	0.331558	21.978907	0.680464	9.770438
3674.270000	572.547508	252.737267	0.331557	21.979037	0.680463	9.770496
3674.290000	572.547508	252.731813	0.331559	21.978563	0.680466	9.770285
3674.310000	572.547508	252.734802	0.331558	21.978823	0.680465	9.770401
3674.330000	572.547508	252.736700	0.331558	21.978988	0.680464	9.770474
3674.330000	572.547508	252.726515	0.331560	21.978102	0.680469	9.770080
3674.370000	572.547427	252.721612	0.331561	21.977676	0.680471	9.769891
3674.390000	572.547508	252.727443	0.331560	21.978183	0.680468	9.770116
3674.410000	572.547508	252.703226	0.331566	21.976077	0.680480	9.769180
3674.430000	572.547508	252.718307	0.331562	21.977388	0.680473	9.769763
3674.450000	572.547508	252.716786	0.331563	21.977256	0.680474	9.769704
3674.470000	572.547508	252.714819	0.331563	21.977085	0.680475	9.769628
3674.490000	572.547508	252.709877	0.331565	21.976655	0.680477	9.769437
3674.510000	572.547508	252.708932	0.331565	21.976573	0.680478	9.769400
3674.510000	572.547508	252.708440	0.331565	21.976530	0.680478	9.769381
3674.550000	572.547508	252.698208	0.331568	21.975640	0.680483	9.768986
3674.550000	572.547508	252.699055	0.331567	21.975714	0.680483	9.769019
3674.590000	572.547508	252.702849	0.331566	21.976044	0.680481	9.769165
3674.610000	572.547508	252.701684	0.331567	21.975943	0.680481	9.769120
3674.629000	572.547508	252.698718	0.331568	21.975685	0.680483	9.769006
3674.649000	572.547508	252.694281	0.331569	21.975299	0.680485	9.768834
3674.669000	572.547508	252.695047	0.331568	21.975365	0.680485	9.768864
3674.689000	572.547427	252.700373	0.331567	21.975829	0.680482	9.769070
3674.709000	572.547508	252.691321	0.331569	21.975041	0.680486	9.768720
3674.729000	572.547508	252.678671	0.331573	21.973941	0.680493	9.768231
3674.749000	572.547508	252.678522	0.331573	21.973928	0.680493	9.768225
3674.769000	572.547427	252.680826	0.331572	21.974129	0.680492	9.768314
3674.789000	572.547508	252.691285	0.331569	21.975038	0.680486	9.768718
3674.809000	572.547508	252.691014	0.331570	21.975015	0.680487	9.768708
3674.829000	572.547508	252.691371	0.331569	21.975046	0.680486	9.768722
3674.849000	572.547427	252.685752	0.331571	21.974557	0.680489	9.768504
3674.869000	572.547508	252.684028	0.331571	21.974407	0.680490	9.768438
3674.889000	572.547508	252.681996	0.331572	21.974231	0.680491	9.768359
3674.909000	572.547508	252.673820	0.331574	21.973520	0.680495	9.768043
3674.929000	572.547508	252.671888	0.331575	21.973351	0.680496	9.767968
3674.949000	572.547508	252.672944	0.331574	21.973443	0.680496	9.768009
3674.969000	572.547427	252.668535	0.331575	21.973060	0.680498	9.767839
3674.989000	572.547508	252.662192	0.331577	21.972508	0.680501	9.767594
3675.009000	572.547508	252.654818	0.331579	21.971867	0.680505	9.767308
3675.029000	572.547508	252.654384	0.331579	21.971829	0.680505	9.767292
3675.049000	572.547427	252.645895	0.331581	21.971091	0.680509	9.766964
3675.069000	572.547427	252.626157	0.331586	21.969375	0.680519	9.766200
3675.089000	572.547427	252.616845	0.331589	21.968565	0.680524	9.765840
3675.109000	572.547508	252.616859	0.331589	21.968566	0.680524	9.765841
3675.129000	572.547508	252.613782	0.331590	21.968298	0.680525	9.765722
3675.149000	572.547508	252.616913	0.331589	21.968571	0.680524	9.765843
3675.169000	572.547508	252.601775	0.331593	21.967254	0.680532	9.765258
3675.189000	572.547508	252.598181	0.331594	21.966942	0.680533	9.765119
3675.209000	572.547427	252.620307	0.331588	21.968866	0.680522	9.765974
3675.229000	572.547508	252.601377	0.331593	21.967220	0.680532	9.765243
3675.249000	572.547427	252.585442	0.331597	21.965834	0.680540	9.764626
3675.269000	572.547508	252.574511	0.331600	21.964883	0.680545	9.764204
3675.289000	572.547508	252.574848	0.331600	21.964913	0.680545	9.764217
3675.309000	572.547427	252.592766	0.331595	21.966471	0.680536	9.764910
3675.329000	572.547508	252.582741	0.331598	21.965599	0.680541	9.764522
3675.349000	572.547508	252.583339	0.331598	21.965651	0.680541	9.764545
3675.369000	572.547508	252.579824	0.331599	21.965345	0.680543	9.764409
3675.389000	572.547508	252.563724	0.331603	21.963945	0.680551	9.763787
3675.409000	572.547508	252.572778	0.331600	21.964733	0.680546	9.764137
3675.429000	572.547508	252.570835	0.331601	21.964564	0.680547	9.764062
3675.449000	572.547508	252.572185	0.331601	21.964681	0.680546	9.764114
3675.469000	572.547508	252.571019	0.331601	21.964580	0.680547	9.764069
3675.489000	572.547427	252.565984	0.331602	21.964142	0.680549	9.763874
3675.509000	572.547508	252.557765	0.331604	21.963427	0.680554	9.763557
3675.529000	572.547427	252.547320	0.331607	21.962519	0.680559	9.763153
3675.549000	572.547508	252.561794	0.331603	21.963777	0.680552	9.763712
3675.569000	572.547508	252.548396	0.331607	21.962612	0.680558	9.763194
3675.589000	572.547508	252.535962	0.331610	21.961531	0.680565	9.762714
3675.609000	572.547508	252.550459	0.331606	21.962792	0.680557	9.763274
3675.629000	572.547427	252.532406	0.331611	21.961222	0.680566	9.762576
3675.649000	572.547427	252.532802	0.331611	21.961256	0.680566	9.762591
3675.669000	572.547508	252.541886	0.331608	21.962046	0.680562	9.762943
3675.689000	572.547508	252.540497	0.331609	21.961925	0.680562	9.762889
3675.709000	572.547427	252.547473	0.331607	21.962532	0.680559	9.763159
3675.729000	572.547427	252.545455	0.331607	21.962356	0.680560	9.763081
3675.749000	572.547508	252.533510	0.331611	21.961318	0.680566	9.762619
3675.769000	572.547508	252.546362	0.331607	21.962435	0.680559	9.763116
3675.789000	572.547508	252.545353	0.331608	21.962348	0.680560	9.763077
3675.809000	572.547508	252.535234	0.331610	21.961468	0.680565	9.762686
3675.829000	572.547508	252.539752	0.331609	21.961860	0.680563	9.762860
3675.849000	572.547508	252.532533	0.331611	21.961233	0.680566	9.762581
3675.869000	572.547508	252.532277	0.331611	21.961210	0.680566	9.762571
3675.889000	572.547427	252.528056	0.331612	21.960843	0.680569	9.762408
3675.909000	572.547508	252.534318	0.331610	21.961388	0.680565	9.762650
3675.929000	572.547508	252.531949	0.331611	21.961182	0.680567	9.762558
3675.949000	572.547508	252.529314	0.331612	21.960953	0.680568	9.762457
3675.969000	572.547508	252.526281	0.331613	21.960689	0.680570	9.762339
3675.989000	572.547508	252.514793	0.331616	21.959690	0.680575	9.761895
3676.009000	572.547508	252.510692	0.331617	21.959333	0.680577	9.761737
3676.029000	572.547508	252.524491	0.331613	21.960533	0.680570	9.762270
3676.049000	572.547508	252.523513	0.331613	21.960448	0.680571	9.762232
3676.069000	572.547508	252.513410	0.331616	21.959570	0.680576	9.761842
3676.089000	572.547508	252.511308	0.331616	21.959387	0.680577	9.761761
3676.109000	572.547508	252.500440	0.331619	21.958442	0.680583	9.761340
3676.129000	572.547508	252.495902	0.331621	21.958047	0.680585	9.761165
3676.149000	572.547508	252.497766	0.331620	21.958209	0.680584	9.761237
3676.169000	572.547508	252.502481	0.331619	21.958619	0.680581	9.761419
3676.189000	572.547508	252.498477	0.331620	21.958271	0.680584	9.761265
3676.209000	572.547508	252.502280	0.331619	21.958602	0.680582	9.761412
3676.229000	572.547508	252.496500	0.331620	21.958099	0.680585	9.761188
3676.249000	572.547508	252.500972	0.331619	21.958488	0.680582	9.761361
3676.269000	572.547508	252.493179	0.331621	21.957810	0.680586	9.761060
3676.289000	572.547427	252.488749	0.331622	21.957425	0.680588	9.760888
3676.309000	572.547508	252.479641	0.331625	21.956633	0.680593	9.760536
3676.329000	572.547508	252.488838	0.331622	21.957433	0.680588	9.760892
3676.349000	572.547508	252.487644	0.331623	21.957329	0.680589	9.760846
3676.369000	572.547508	252.477688	0.331625	21.956463	0.680594	9.760461
3676.389000	572.547427	252.486013	0.331623	21.957187	0.680590	9.760783
3676.409000	572.547508	252.478903	0.331625	21.956569	0.680593	9.760508
3676.429000	572.547427	252.469152	0.331627	21.955721	0.680598	9.760131
3676.449000	572.547508	252.474307	0.331626	21.956169	0.680596	9.760330
3676.469000	572.547508	252.478366	0.331625	21.956522	0.680594	9.760487
3676.489000	572.547427	252.462857	0.331629	21.955173	0.680601	9.759888
3676.509000	572.547508	252.462999	0.331629	21.955186	0.680601	9.759893
3676.529000	572.547508	252.453557	0.331632	21.954365	0.680606	9.759528
3676.549000	572.547508	252.453320	0.331632	21.954344	0.680606	9.759519
3676.569000	572.547508	252.465631	0.331628	21.955415	0.680600	9.759995
3676.589000	572.547508	252.453224	0.331632	21.954336	0.680606	9.759515
3676.609000	572.547508	252.455650	0.331631	21.954547	0.680605	9.759609
3676.629000	572.547508	252.455565	0.331631	21.954539	0.680605	9.759606
3676.649000	572.547508	252.450034	0.331632	21.954058	0.680608	9.759392
3676.669000	572.547508	252.440134	0.331635	21.953197	0.680613	9.759009
3676.689000	572.547508	252.447935	0.331633	21.953876	0.680609	9.759311
3676.709000	572.547508	252.444473	0.331634	21.953575	0.680611	9.759177
3676.729000	572.547508	252.454258	0.331631	21.954426	0.680606	9.759555
3676.749000	572.547508	252.443295	0.331634	21.953472	0.680611	9.759131
3676.769000	572.547508	252.440745	0.331635	21.953250	0.680613	9.759033
3676.789000	572.547508	252.434906	0.331636	21.952743	0.680615	9.758807
3676.809000	572.547427	252.430155	0.331638	21.952329	0.680618	9.758623
3676.829000	572.547508	252.437825	0.331636	21.952996	0.680614	9.758920
3676.849000	572.547508	252.419614	0.331640	21.951413	0.680623	9.758216
3676.869000	572.547427	252.422576	0.331640	21.951670	0.680622	9.758330
3676.889000	572.547508	252.411922	0.331642	21.950744	0.680627	9.757918
3676.909000	572.547427	252.407955	0.331643	21.950399	0.680629	9.757765
3676.929000	572.547508	252.415401	0.331642	21.951046	0.680625	9.758053
3676.949000	572.547427	252.418261	0.331641	21.951295	0.680624	9.758163
3676.969000	572.547427	252.409761	0.331643	21.950556	0.680628	9.757835
3676.989000	572.547427	252.430919	0.331637	21.952396	0.680617	9.758653
3677.009000	572.547508	252.419338	0.331641	21.951389	0.680623	9.758205
3677.029000	572.547508	252.414392	0.331642	21.950959	0.680626	9.758014
3677.049000	572.547508	252.411149	0.331643	21.950677	0.680627	9.757889
3677.069000	572.547427	252.408258	0.331643	21.950425	0.680629	9.757777
3677.069000	572.547427	252.391575	0.331648	21.948974	0.680637	9.757132
3677.110000	572.547508	252.399766	0.331646	21.949687	0.680633	9.757449
3677.129000	572.547508	252.398937	0.331646	21.949615	0.680634	9.757416
3677.149000	572.547508	252.388155	0.331649	21.948677	0.680639	9.757000
3677.169000	572.547508	252.392473	0.331648	21.949052	0.680637	9.757167
3677.189000	572.547508	252.384602	0.331650	21.948368	0.680641	9.756862
3677.209000	572.547508	252.377355	0.331651	21.947738	0.680644	9.756582
3677.229000	572.547508	252.384190	0.331650	21.948332	0.680641	9.756846
3677.249000	572.547508	252.381571	0.331650	21.948104	0.680642	9.756745
3677.269000	572.547427	252.376775	0.331652	21.947687	0.680645	9.756560
3677.289000	572.547508	252.379807	0.331651	21.947951	0.680643	9.756677
3677.309000	572.547508	252.370090	0.331653	21.947106	0.680648	9.756301
3677.329000	572.547508	252.373079	0.331653	21.947366	0.680647	9.756417
3677.349000	572.547508	252.372902	0.331653	21.947350	0.680647	9.756410
3677.369000	572.547508	252.363544	0.331655	21.946537	0.680651	9.756048
3677.389000	572.547508	252.378175	0.331651	21.947809	0.680644	9.756614
3677.409000	572.547508	252.378263	0.331651	21.947817	0.680644	9.756617
3677.429000	572.547508	252.377098	0.331652	21.947715	0.680645	9.756572
3677.449000	572.547508	252.375270	0.331652	21.947556	0.680646	9.756501
3677.469000	572.547427	252.373884	0.331652	21.947436	0.680646	9.756448
3677.489000	572.547508	252.356035	0.331657	21.945884	0.680655	9.755758
3677.509000	572.547508	252.365649	0.331655	21.946720	0.680650	9.756130
3677.529000	572.547508	252.366388	0.331654	21.946784	0.680650	9.756158
3677.549000	572.547508	252.358096	0.331657	21.946063	0.680654	9.755838
3677.569000	572.547427	252.349386	0.331659	21.945305	0.680658	9.755501
3677.589000	572.547508	252.345439	0.331660	21.944962	0.680661	9.755348
3677.609000	572.547508	252.343946	0.331660	21.944832	0.680661	9.755291
3677.629000	572.547508	252.336791	0.331662	21.944210	0.680665	9.755014
3677.649000	572.547508	252.348993	0.331659	21.945271	0.680659	9.755486
3677.669000	572.547508	252.330428	0.331664	21.943657	0.680668	9.754768
3677.689000	572.547508	252.328190	0.331664	21.943462	0.680669	9.754681
3677.709000	572.547508	252.318268	0.331667	21.942599	0.680674	9.754298
3677.729000	572.547427	252.322004	0.331666	21.942924	0.680672	9.754442
3677.749000	572.547508	252.314357	0.331668	21.942259	0.680676	9.754147
3677.769000	572.547508	252.302520	0.331671	21.941230	0.680682	9.753689
3677.789000	572.547427	252.307982	0.331670	21.941705	0.680679	9.753900
3677.809000	572.547427	252.316770	0.331667	21.942469	0.680675	9.754240
3677.829000	572.547508	252.310556	0.331669	21.941929	0.680678	9.754000
3677.849000	572.547427	252.307911	0.331670	21.941699	0.680679	9.753897
3677.869000	572.547508	252.301955	0.331671	21.941181	0.680682	9.753667
3677.889000	572.547508	252.287081	0.331675	21.939887	0.680690	9.753092
3677.909000	572.547508	252.306114	0.331670	21.941542	0.680680	9.753828
3677.929000	572.547508	252.294897	0.331673	21.940567	0.680686	9.753394
3677.949000	572.547508	252.308282	0.331670	21.941731	0.680679	9.753912
3677.969000	572.547508	252.309734	0.331669	21.941857	0.680678	9.753968
3677.989000	572.547508	252.292603	0.331674	21.940367	0.680687	9.753306
3678.009000	572.547508	252.290616	0.331674	21.940195	0.680688	9.753229
3678.029000	572.547508	252.289701	0.331674	21.940115	0.680689	9.753194
3678.049000	572.547508	252.278154	0.331677	21.939111	0.680694	9.752747
3678.069000	572.547508	252.275637	0.331678	21.938892	0.680696	9.752650
3678.089000	572.547508	252.288786	0.331675	21.940035	0.680689	9.753158
3678.109000	572.547508	252.293668	0.331673	21.940460	0.680687	9.753347
3678.129000	572.547508	252.294985	0.331673	21.940575	0.680686	9.753398
3678.149000	572.547427	252.276555	0.331678	21.938972	0.680695	9.752685
3678.169000	572.547508	252.279643	0.331677	21.939240	0.680694	9.752805
3678.189000	572.547508	252.272114	0.331679	21.938586	0.680697	9.752514
3678.209000	572.547508	252.277475	0.331678	21.939052	0.680695	9.752721
3678.229000	572.547508	252.288564	0.331675	21.940016	0.680689	9.753150
3678.249000	572.547508	252.260874	0.331682	21.937608	0.680703	9.752079
3678.269000	572.547508	252.275873	0.331678	21.938912	0.680696	9.752659
3678.289000	572.547508	252.282111	0.331676	21.939455	0.680692	9.752900
3678.309000	572.547508	252.267607	0.331680	21.938194	0.680700	9.752339
3678.329000	572.547508	252.270057	0.331680	21.938407	0.680698	9.752434
3678.349000	572.547508	252.253335	0.331684	21.936952	0.680707	9.751788
3678.369000	572.547508	252.257469	0.331683	21.937312	0.680705	9.751947
3678.389000	572.547508	252.264006	0.331681	21.937881	0.680701	9.752200
3678.409000	572.547508	252.263037	0.331681	21.937796	0.680702	9.752163
3678.429000	572.547508	252.259125	0.331682	21.937456	0.680704	9.752011
3678.449000	572.547508	252.253526	0.331684	21.936969	0.680707	9.751795
3678.469000	572.547427	252.262576	0.331681	21.937756	0.680702	9.752145
3678.489000	572.547427	252.251872	0.331684	21.936825	0.680707	9.751731
3678.509000	572.547508	252.270444	0.331679	21.938440	0.680698	9.752449
3678.529000	572.547427	252.250631	0.331685	21.936717	0.680708	9.751683
3678.549000	572.547508	252.256689	0.331683	21.937244	0.680705	9.751917
3678.569000	572.547508	252.259609	0.331682	21.937498	0.680704	9.752030
3678.589000	572.547427	252.252506	0.331684	21.936880	0.680707	9.751756
3678.609000	572.547508	252.245740	0.331686	21.936292	0.680711	9.751494
3678.629000	572.547508	252.251823	0.331684	21.936821	0.680708	9.751729
3678.649000	572.547508	252.252715	0.331684	21.936899	0.680707	9.751764
3678.669000	572.547508	252.242843	0.331687	21.936040	0.680712	9.751382
3678.689000	572.547508	252.227195	0.331691	21.934679	0.680720	9.750777
3678.709000	572.547508	252.228180	0.331690	21.934765	0.680720	9.750815
3678.729000	572.547427	252.234449	0.331689	21.935310	0.680716	9.751058
3678.749000	572.547508	252.229629	0.331690	21.934891	0.680719	9.750871
3678.769000	572.547427	252.239463	0.331687	21.935746	0.680714	9.751251
3678.789000	572.547508	252.218636	0.331693	21.933935	0.680724	9.750446
3678.809000	572.547508	252.219322	0.331693	21.933995	0.680724	9.750473
3678.829000	572.547508	252.225612	0.331691	21.934542	0.680721	9.750716
3678.849000	572.547508	252.216427	0.331694	21.933743	0.680725	9.750361
3678.869000	572.547508	252.216435	0.331694	21.933744	0.680725	9.750361
3678.889000	572.547427	252.225056	0.331691	21.934493	0.680721	9.750694
3678.909000	572.547508	252.213261	0.331694	21.933468	0.680727	9.750238
3678.929000	572.547427	252.195139	0.331699	21.931891	0.680736	9.749538
3678.949000	572.547508	252.207033	0.331696	21.932926	0.680730	9.749998
3678.969000	572.547508	252.204336	0.331697	21.932691	0.680732	9.749893
3678.989000	572.547508	252.207527	0.331696	21.932969	0.680730	9.750017
3679.009000	572.547508	252.209832	0.331695	21.933169	0.680729	9.750106
3679.029000	572.547508	252.192456	0.331700	21.931658	0.680737	9.749434
3679.049000	572.547508	252.181458	0.331703	21.930702	0.680743	9.749009
3679.069000	572.547508	252.187508	0.331701	21.931228	0.680740	9.749243
3679.089000	572.547508	252.185680	0.331702	21.931069	0.680741	9.749172
3679.109000	572.547508	252.179280	0.331703	21.930512	0.680744	9.748925
3679.129000	572.547508	252.177204	0.331704	21.930332	0.680745	9.748845
3679.149000	572.547508	252.182530	0.331702	21.930795	0.680742	9.749050
3679.169000	572.547427	252.185578	0.331702	21.931060	0.680741	9.749168
3679.189000	572.547427	252.178301	0.331703	21.930427	0.680745	9.748887
3679.209000	572.547508	252.171066	0.331705	21.929798	0.680748	9.748607
3679.229000	572.547427	252.176760	0.331704	21.930293	0.680745	9.748827
3679.249000	572.547508	252.172210	0.331705	21.929898	0.680748	9.748651
3679.269000	572.547508	252.173349	0.331705	21.929997	0.680747	9.748696
3679.289000	572.547427	252.172573	0.331705	21.929929	0.680747	9.748665
3679.309000	572.547508	252.157869	0.331709	21.928650	0.680755	9.748097
3679.329000	572.547508	252.146875	0.331712	21.927694	0.680760	9.747672
3679.349000	572.547508	252.158405	0.331709	21.928697	0.680755	9.748118
3679.369000	572.547508	252.163291	0.331707	21.929122	0.680752	9.748307
3679.389000	572.547508	252.148467	0.331711	21.927833	0.680760	9.747734
3679.409000	572.547508	252.151326	0.331711	21.928081	0.680758	9.747844
3679.429000	572.547427	252.158623	0.331709	21.928716	0.680754	9.748126
3679.449000	572.547427	252.159064	0.331708	21.928754	0.680754	9.748143
3679.469000	572.547508	252.138423	0.331714	21.926959	0.680765	9.747345
3679.489000	572.547427	252.155223	0.331709	21.928420	0.680756	9.747995
3679.509000	572.547508	252.146339	0.331712	21.927648	0.680761	9.747651
3679.529000	572.547427	252.143210	0.331713	21.927376	0.680762	9.747530
3679.549000	572.547427	252.160629	0.331708	21.928890	0.680753	9.748204
3679.569000	572.547508	252.152887	0.331710	21.928217	0.680757	9.747904
3679.589000	572.547427	252.158155	0.331709	21.928675	0.680755	9.748108
3679.609000	572.547427	252.147600	0.331711	21.927757	0.680760	9.747700
3679.629000	572.547508	252.155465	0.331709	21.928441	0.680756	9.748004
3679.649000	572.547508	252.145813	0.331712	21.927602	0.680761	9.747631
3679.669000	572.547508	252.148239	0.331711	21.927813	0.680760	9.747725
3679.689000	572.547508	252.146323	0.331712	21.927646	0.680761	9.747651
3679.709000	572.547508	252.131678	0.331716	21.926373	0.680768	9.747085
3679.729000	572.547508	252.124920	0.331717	21.925785	0.680771	9.746823
3679.749000	572.547508	252.132820	0.331715	21.926472	0.680767	9.747129
3679.769000	572.547508	252.135965	0.331715	21.926746	0.680766	9.747250
3679.789000	572.547508	252.129479	0.331716	21.926182	0.680769	9.747000
3679.809000	572.547508	252.123153	0.331718	21.925631	0.680772	9.746755
3679.829000	572.547508	252.121113	0.331718	21.925454	0.680773	9.746676
3679.850000	572.547508	252.117553	0.331719	21.925144	0.680775	9.746538
3679.869000	572.547508	252.118360	0.331719	21.925215	0.680775	9.746570
3679.889000	572.547508	252.110419	0.331721	21.924524	0.680779	9.746263
3679.909000	572.547508	252.109550	0.331721	21.924448	0.680779	9.746229
3679.929000	572.547508	252.118614	0.331719	21.925237	0.680775	9.746580
3679.949000	572.547427	252.116138	0.331720	21.925021	0.680776	9.746484
3679.969000	572.547508	252.107583	0.331722	21.924277	0.680780	9.746153
3679.989000	572.547508	252.103955	0.331723	21.923962	0.680782	9.746013
3680.009000	572.547508	252.111301	0.331721	21.924601	0.680778	9.746297
3680.029000	572.547508	252.107056	0.331722	21.924231	0.680780	9.746133
3680.049000	572.547508	252.114135	0.331720	21.924847	0.680777	9.746406
3680.069000	572.547508	252.090614	0.331726	21.922802	0.680789	9.745497
3680.089000	572.547508	252.105516	0.331723	21.924098	0.680781	9.746073
3680.109000	572.547508	252.114383	0.331720	21.924869	0.680777	9.746416
3680.129000	572.547427	252.118368	0.331719	21.925215	0.680775	9.746570
3680.149000	572.547508	252.098447	0.331724	21.923483	0.680785	9.745800
3680.169000	572.547427	252.111970	0.331721	21.924659	0.680778	9.746323
3680.189000	572.547427	252.115377	0.331720	21.924955	0.680776	9.746454
3680.209000	572.547508	252.109323	0.331722	21.924429	0.680779	9.746220
3680.229000	572.547508	252.106131	0.331722	21.924151	0.680781	9.746097
3680.249000	572.547508	252.111141	0.331721	21.924587	0.680778	9.746291
3680.269000	572.547508	252.105397	0.331723	21.924087	0.680781	9.746069
3680.289000	572.547508	252.105960	0.331722	21.924136	0.680781	9.746090
3680.309000	572.547508	252.108399	0.331722	21.924348	0.680780	9.746185
3680.329000	572.547508	252.107957	0.331722	21.924310	0.680780	9.746168
3680.349000	572.547427	252.108982	0.331722	21.924399	0.680779	9.746207
3680.369000	572.547508	252.103438	0.331723	21.923917	0.680782	9.745993
3680.389000	572.547427	252.102970	0.331723	21.923876	0.680782	9.745975
3680.409000	572.547427	252.083280	0.331728	21.922164	0.680792	9.745214
3680.429000	572.547508	252.095418	0.331725	21.923219	0.680786	9.745683
3680.449000	572.547508	252.092291	0.331726	21.922947	0.680788	9.745562
3680.469000	572.547508	252.086363	0.331728	21.922432	0.680791	9.745333
3680.489000	572.547508	252.095518	0.331725	21.923228	0.680786	9.745687
3680.509000	572.547427	252.091036	0.331726	21.922838	0.680788	9.745513
3680.529000	572.547508	252.092058	0.331726	21.922927	0.680788	9.745553
3680.549000	572.547508	252.095708	0.331725	21.923245	0.680786	9.745694
3680.569000	572.547508	252.092204	0.331726	21.922940	0.680788	9.745559
3680.589000	572.547508	252.067729	0.331732	21.920811	0.680800	9.744612
3680.609000	572.547427	252.073296	0.331731	21.921296	0.680797	9.744828
3680.629000	572.547508	252.082349	0.331729	21.922083	0.680793	9.745178
3680.649000	572.547508	252.070542	0.331732	21.921056	0.680799	9.744721
3680.669000	572.547508	252.076445	0.331730	21.921569	0.680796	9.744949
3680.689000	572.547508	252.052394	0.331736	21.919478	0.680808	9.744020
3680.709000	572.547508	252.054993	0.331736	21.919704	0.680807	9.744120
3680.729000	572.547508	252.065870	0.331733	21.920650	0.680801	9.744541
3680.749000	572.547427	252.066308	0.331733	21.920688	0.680801	9.744557
3680.769000	572.547508	252.069540	0.331732	21.920969	0.680799	9.744682
3680.789000	572.547508	252.059099	0.331735	21.920061	0.680805	9.744279
3680.809000	572.547508	252.053195	0.331736	21.919548	0.680808	9.744051
3680.829000	572.547508	252.049893	0.331737	21.919260	0.680809	9.743923
3680.849000	572.547508	252.049841	0.331737	21.919256	0.680809	9.743921
3680.869000	572.547427	252.057633	0.331735	21.919934	0.680805	9.744222
3680.889000	572.547508	252.055321	0.331736	21.919732	0.680806	9.744133
3680.909000	572.547427	252.051781	0.331737	21.919425	0.680808	9.743996
3680.929000	572.547427	252.042999	0.331739	21.918661	0.680813	9.743656
3680.949000	572.547508	252.050420	0.331737	21.919306	0.680809	9.743943
3680.969000	572.547508	252.039161	0.331740	21.918327	0.680815	9.743508
3680.989000	572.547508	252.052621	0.331736	21.919498	0.680808	9.744028
3681.009000	572.547508	252.044236	0.331739	21.918768	0.680812	9.743704
3681.029000	572.547508	252.023380	0.331744	21.916955	0.680823	9.742898
3681.049000	572.547427	252.027750	0.331743	21.917335	0.680820	9.743067
3681.069000	572.547508	252.027241	0.331743	21.917290	0.680821	9.743047
3681.089000	572.547508	252.028779	0.331743	21.917424	0.680820	9.743107
3681.109000	572.547508	252.022171	0.331744	21.916850	0.680823	9.742851
3681.129000	572.547508	252.036919	0.331740	21.918132	0.680816	9.743421
3681.149000	572.547427	252.034945	0.331741	21.917960	0.680817	9.743345
3681.169000	572.547508	252.041338	0.331739	21.918516	0.680814	9.743592
3681.189000	572.547508	252.031670	0.331742	21.917676	0.680818	9.743218
3681.209000	572.547508	252.037889	0.331740	21.918216	0.680815	9.743459
3681.229000	572.547508	252.047743	0.331738	21.919073	0.680810	9.743840
3681.249000	572.547427	252.021211	0.331744	21.916766	0.680824	9.742814
3681.269000	572.547427	252.005609	0.331749	21.915409	0.680831	9.742211
3681.289000	572.547508	252.012047	0.331747	21.915969	0.680828	9.742460
3681.309000	572.547508	252.019890	0.331745	21.916651	0.680824	9.742763
3681.329000	572.547508	252.016755	0.331746	21.916379	0.680826	9.742642
3681.349000	572.547508	252.006799	0.331748	21.915513	0.680831	9.742257
3681.369000	572.547508	252.007892	0.331748	21.915608	0.680830	9.742299
3681.389000	572.547508	252.018926	0.331745	21.916567	0.680825	9.742726
3681.409000	572.547427	252.006161	0.331748	21.915457	0.680831	9.742232
3681.429000	572.547508	252.014092	0.331746	21.916147	0.680827	9.742539
3681.449000	572.547508	252.013369	0.331747	21.916084	0.680828	9.742511
3681.469000	572.547508	252.014678	0.331746	21.916198	0.680827	9.742561
3681.489000	572.547508	252.016289	0.331746	21.916338	0.680826	9.742624
3681.509000	572.547508	252.007526	0.331748	21.915576	0.680831	9.742285
3681.529000	572.547508	252.022424	0.331744	21.916872	0.680823	9.742861
3681.549000	572.547508	252.015612	0.331746	21.916279	0.680826	9.742598
3681.569000	572.547427	252.014309	0.331746	21.916166	0.680827	9.742547
3681.589000	572.547508	252.011140	0.331747	21.915890	0.680829	9.742425
3681.609000	572.547508	252.005712	0.331749	21.915418	0.680831	9.742215
3681.629000	572.547508	252.001373	0.331750	21.915041	0.680834	9.742047
3681.649000	572.547508	252.004997	0.331749	21.915356	0.680832	9.742187
3681.669000	572.547508	251.992060	0.331752	21.914231	0.680838	9.741687
3681.689000	572.547508	251.987900	0.331753	21.913869	0.680840	9.741526
3681.709000	572.547508	252.009260	0.331748	21.915727	0.680830	9.742352
3681.729000	572.547508	252.008187	0.331748	21.915633	0.680830	9.742311
3681.749000	572.547508	251.979243	0.331756	21.913116	0.680845	9.741192
3681.769000	572.547427	251.992940	0.331752	21.914308	0.680838	9.741721
3681.789000	572.547508	252.002681	0.331749	21.915155	0.680833	9.742098
3681.809000	572.547508	252.001533	0.331750	21.915055	0.680834	9.742053
3681.829000	572.547508	251.987871	0.331753	21.913867	0.680840	9.741525
3681.849000	572.547508	251.990006	0.331753	21.914052	0.680839	9.741608
3681.869000	572.547508	251.985359	0.331754	21.913648	0.680842	9.741428
3681.889000	572.547508	251.981853	0.331755	21.913343	0.680843	9.741292
3681.909000	572.547508	251.984892	0.331754	21.913608	0.680842	9.741410
3681.929000	572.547427	251.980877	0.331755	21.913258	0.680844	9.741255
3681.949000	572.547508	251.990611	0.331753	21.914105	0.680839	9.741631
3681.969000	572.547508	251.988486	0.331753	21.913920	0.680840	9.741549
3681.989000	572.547427	251.973021	0.331757	21.912575	0.680848	9.740951
3682.009000	572.547427	251.971537	0.331757	21.912446	0.680849	9.740894
3682.029000	572.547427	251.965239	0.331759	21.911899	0.680852	9.740650
3682.049000	572.547508	251.980826	0.331755	21.913254	0.680844	9.741253
3682.069000	572.547508	251.980153	0.331755	21.913196	0.680844	9.741227
3682.089000	572.547508	251.975278	0.331757	21.912772	0.680847	9.741038
3682.109000	572.547508	251.983469	0.331754	21.913484	0.680843	9.741355
3682.129000	572.547427	251.967001	0.331759	21.912052	0.680851	9.740718
3682.149000	572.547508	251.979305	0.331755	21.913122	0.680845	9.741194
3682.169000	572.547427	251.970581	0.331758	21.912363	0.680849	9.740857
3682.189000	572.547427	251.958068	0.331761	21.911275	0.680855	9.740373
3682.209000	572.547427	251.960835	0.331760	21.911516	0.680854	9.740480
3682.229000	572.547508	251.969677	0.331758	21.912284	0.680850	9.740822
3682.249000	572.547427	251.964295	0.331759	21.911816	0.680852	9.740614
3682.269000	572.547508	251.960176	0.331760	21.911458	0.680854	9.740455
3682.289000	572.547508	251.961206	0.331760	21.911548	0.680854	9.740494
3682.309000	572.547508	251.970158	0.331758	21.912326	0.680849	9.740840
3682.329000	572.547508	251.963608	0.331760	21.911757	0.680853	9.740587
3682.349000	572.547508	251.969074	0.331758	21.912232	0.680850	9.740798
3682.369000	572.547508	251.959010	0.331761	21.911357	0.680855	9.740409
3682.389000	572.547508	251.961876	0.331760	21.911606	0.680854	9.740520
3682.409000	572.547508	251.956636	0.331761	21.911150	0.680856	9.740318
3682.429000	572.547508	251.963992	0.331760	21.911790	0.680852	9.740602
3682.449000	572.547427	251.964721	0.331759	21.911854	0.680852	9.740630
3682.469000	572.547508	251.953337	0.331762	21.910863	0.680858	9.740190
3682.489000	572.547508	251.953480	0.331762	21.910876	0.680858	9.740196
3682.509000	572.547508	251.951024	0.331763	21.910662	0.680859	9.740101
3682.529000	572.547508	251.947640	0.331764	21.910368	0.680861	9.739970
3682.549000	572.547508	251.941314	0.331765	21.909818	0.680864	9.739725
3682.569000	572.547508	251.948892	0.331763	21.910477	0.680860	9.740018
3682.589000	572.547508	251.949156	0.331763	21.910500	0.680860	9.740029
3682.609000	572.547427	251.961278	0.331760	21.911554	0.680854	9.740497
3682.629000	572.547508	251.967011	0.331759	21.912053	0.680851	9.740719
3682.649000	572.547508	251.961060	0.331760	21.911535	0.680854	9.740489
3682.669000	572.547508	251.959143	0.331761	21.911368	0.680855	9.740415
3682.689000	572.547508	251.949282	0.331763	21.910511	0.680860	9.740033
3682.709000	572.547427	251.962964	0.331760	21.911701	0.680853	9.740562
3682.729000	572.547508	251.950462	0.331763	21.910613	0.680859	9.740079
3682.749000	572.547508	251.937332	0.331766	21.909472	0.680866	9.739571
3682.769000	572.547508	251.935282	0.331767	21.909293	0.680867	9.739492
3682.789000	572.547508	251.949758	0.331763	21.910552	0.680860	9.740052
3682.809000	572.547508	251.950963	0.331763	21.910657	0.680859	9.740098
3682.829000	572.547427	251.953628	0.331762	21.910889	0.680858	9.740201
3682.849000	572.547508	251.958612	0.331761	21.911322	0.680855	9.740394
3682.869000	572.547508	251.943193	0.331765	21.909981	0.680863	9.739798
3682.889000	572.547508	251.948013	0.331764	21.910400	0.680860	9.739984
3682.909000	572.547427	251.933991	0.331767	21.909181	0.680867	9.739442
3682.929000	572.547508	251.934122	0.331767	21.909192	0.680867	9.739447
3682.949000	572.547508	251.932214	0.331768	21.909026	0.680868	9.739374
3682.969000	572.547427	251.944897	0.331764	21.910129	0.680862	9.739864
3682.989000	572.547508	251.935156	0.331767	21.909282	0.680867	9.739487
3683.009000	572.547508	251.947559	0.331764	21.910361	0.680861	9.739967
3683.029000	572.547508	251.919791	0.331771	21.907946	0.680875	9.738893
3683.049000	572.547508	251.934347	0.331767	21.909212	0.680867	9.739456
3683.049000	572.547508	251.943045	0.331765	21.909968	0.680863	9.739792
3683.089000	572.547508	251.937057	0.331767	21.909448	0.680866	9.739561
3683.109000	572.547508	251.933180	0.331768	21.909111	0.680868	9.739411
3683.129000	572.547508	251.920919	0.331771	21.908044	0.680874	9.738937
3683.149000	572.547508	251.926603	0.331769	21.908539	0.680871	9.739157
3683.169000	572.547508	251.930528	0.331768	21.908880	0.680869	9.739308
3683.189000	572.547508	251.941186	0.331765	21.909807	0.680864	9.739720
3683.209000	572.547508	251.919318	0.331771	21.907905	0.680875	9.738875
3683.229000	572.547508	251.907516	0.331774	21.906879	0.680881	9.738419
3683.249000	572.547508	251.940100	0.331766	21.909712	0.680864	9.739678
3683.269000	572.547508	251.924099	0.331770	21.908321	0.680873	9.739060
3683.289000	572.547508	251.923872	0.331770	21.908301	0.680873	9.739051
3683.309000	572.547508	251.912990	0.331773	21.907355	0.680878	9.738630
3683.329000	572.547508	251.931531	0.331768	21.908967	0.680869	9.739347
3683.349000	572.547508	251.914052	0.331773	21.907447	0.680878	9.738671
3683.369000	572.547508	251.929317	0.331769	21.908775	0.680870	9.739262
3683.389000	572.547508	251.932184	0.331768	21.909024	0.680868	9.739372
3683.409000	572.547508	251.925770	0.331769	21.908466	0.680872	9.739124
3683.429000	572.547508	251.935106	0.331767	21.909278	0.680867	9.739485
3683.449000	572.547508	251.937979	0.331766	21.909528	0.680866	9.739596
3683.469000	572.547427	251.914301	0.331772	21.907469	0.680877	9.738681
3683.469000	572.547427	251.928924	0.331769	21.908740	0.680870	9.739246
3683.509000	572.547508	251.916646	0.331772	21.907673	0.680876	9.738772
3683.529000	572.547508	251.920157	0.331771	21.907978	0.680874	9.738907
3683.549000	572.547427	251.914516	0.331772	21.907487	0.680877	9.738689
3683.569000	572.547508	251.904522	0.331775	21.906618	0.680882	9.738303
3683.589000	572.547427	251.918556	0.331771	21.907839	0.680875	9.738846
3683.609000	572.547508	251.919788	0.331771	21.907946	0.680875	9.738893
3683.629000	572.547427	251.905496	0.331775	21.906703	0.680882	9.738341
3683.649000	572.547427	251.927405	0.331769	21.908608	0.680871	9.739188
3683.669000	572.547508	251.909440	0.331774	21.907046	0.680880	9.738493
3683.689000	572.547508	251.916414	0.331772	21.907652	0.680876	9.738763
3683.709000	572.547427	251.918394	0.331771	21.907825	0.680875	9.738839
3683.729000	572.547508	251.915265	0.331772	21.907553	0.680877	9.738718
3683.749000	572.547427	251.912190	0.331773	21.907285	0.680878	9.738599
3683.769000	572.547508	251.912304	0.331773	21.907295	0.680878	9.738604
3683.789000	572.547508	251.911485	0.331773	21.907224	0.680879	9.738572
3683.809000	572.547427	251.912040	0.331773	21.907272	0.680878	9.738594
3683.829000	572.547508	251.915276	0.331772	21.907554	0.680877	9.738719
3683.849000	572.547508	251.904380	0.331775	21.906606	0.680882	9.738297
3683.869000	572.547427	251.905459	0.331775	21.906700	0.680882	9.738339
3683.889000	572.547508	251.915230	0.331772	21.907549	0.680877	9.738717
3683.909000	572.547427	251.913944	0.331773	21.907438	0.680878	9.738667
3683.929000	572.547508	251.902209	0.331776	21.906417	0.680884	9.738214
3683.949000	572.547508	251.912043	0.331773	21.907272	0.680879	9.738594
3683.969000	572.547427	251.903926	0.331775	21.906567	0.680883	9.738280
3683.989000	572.547427	251.892283	0.331778	21.905554	0.680888	9.737830
3684.009000	572.547508	251.910778	0.331773	21.907162	0.680879	9.738545
3684.029000	572.547508	251.898865	0.331777	21.906126	0.680885	9.738084
3684.049000	572.547427	251.904455	0.331775	21.906613	0.680882	9.738300
3684.069000	572.547508	251.904138	0.331775	21.906585	0.680883	9.738288
3684.089000	572.547427	251.897901	0.331777	21.906043	0.680886	9.738047
3684.109000	572.547508	251.890451	0.331779	21.905395	0.680889	9.737759
3684.129000	572.547508	251.903755	0.331775	21.906552	0.680883	9.738273
3684.149000	572.547508	251.898521	0.331777	21.906096	0.680885	9.738071
3684.169000	572.547427	251.879874	0.331781	21.904475	0.680895	9.737350
3684.189000	572.547427	251.910927	0.331773	21.907175	0.680879	9.738551
3684.209000	572.547508	251.906981	0.331774	21.906832	0.680881	9.738398
3684.229000	572.547427	251.888276	0.331779	21.905205	0.680890	9.737675
3684.249000	572.547427	251.890584	0.331779	21.905406	0.680889	9.737764
3684.269000	572.547508	251.897923	0.331777	21.906044	0.680886	9.738048
3684.289000	572.547427	251.899458	0.331776	21.906178	0.680885	9.738107
3684.309000	572.547427	251.891840	0.331778	21.905515	0.680889	9.737813
3684.329000	572.547508	251.882781	0.331781	21.904728	0.680893	9.737463
3684.349000	572.547508	251.883001	0.331781	21.904747	0.680893	9.737471
3684.369000	572.547508	251.873142	0.331783	21.903889	0.680898	9.737090
3684.389000	572.547427	251.886301	0.331780	21.905034	0.680891	9.737599
3684.409000	572.547508	251.885079	0.331780	21.904927	0.680892	9.737551
3684.429000	572.547508	251.882936	0.331781	21.904741	0.680893	9.737468
3684.449000	572.547508	251.867646	0.331785	21.903411	0.680901	9.736877
3684.469000	572.547508	251.890887	0.331779	21.905433	0.680889	9.737776
3684.489000	572.547508	251.882192	0.331781	21.904676	0.680894	9.737440
3684.509000	572.547508	251.866943	0.331785	21.903350	0.680901	9.736850
3684.529000	572.547427	251.863428	0.331786	21.903045	0.680903	9.736714
3684.549000	572.547508	251.872787	0.331783	21.903858	0.680898	9.737076
3684.569000	572.547427	251.872464	0.331783	21.903830	0.680898	9.737064
3684.589000	572.547508	251.868163	0.331785	21.903456	0.680901	9.736897
3684.609000	572.547508	251.856230	0.331788	21.902419	0.680907	9.736436
3684.629000	572.547508	251.862293	0.331786	21.902946	0.680904	9.736670
3684.649000	572.547508	251.870525	0.331784	21.903662	0.680899	9.736989
3684.669000	572.547427	251.861789	0.331786	21.902902	0.680904	9.736651
3684.689000	572.547508	251.865613	0.331785	21.903235	0.680902	9.736799
3684.709000	572.547508	251.856678	0.331788	21.902458	0.680906	9.736453
3684.729000	572.547427	251.848971	0.331790	21.901787	0.680910	9.736155
3684.749000	572.547508	251.851069	0.331789	21.901970	0.680909	9.736237
3684.769000	572.547427	251.855687	0.331788	21.902371	0.680907	9.736415
3684.789000	572.547427	251.857769	0.331787	21.902552	0.680906	9.736496
3684.809000	572.547508	251.853679	0.331788	21.902197	0.680908	9.736337
3684.829000	572.547427	251.841530	0.331791	21.901140	0.680914	9.735868
3684.849000	572.547508	251.843115	0.331791	21.901278	0.680913	9.735929
3684.869000	572.547508	251.860583	0.331787	21.902797	0.680904	9.736604
3684.889000	572.547508	251.859226	0.331787	21.902679	0.680905	9.736552
3684.909000	572.547508	251.848443	0.331790	21.901741	0.680911	9.736135
3684.929000	572.547427	251.866630	0.331785	21.903323	0.680901	9.736838
3684.949000	572.547508	251.855545	0.331788	21.902359	0.680907	9.736410
3684.969000	572.547508	251.859130	0.331787	21.902671	0.680905	9.736548
3684.989000	572.547427	251.850840	0.331789	21.901950	0.680909	9.736228
3685.009000	572.547508	251.853355	0.331788	21.902169	0.680908	9.736325
3685.029000	572.547508	251.855396	0.331788	21.902346	0.680907	9.736404
3685.049000	572.547427	251.849355	0.331789	21.901821	0.680910	9.736170
3685.069000	572.547427	251.850799	0.331789	21.901946	0.680909	9.736226
3685.089000	572.547508	251.840670	0.331792	21.901066	0.680914	9.735835
3685.109000	572.547508	251.857102	0.331787	21.902494	0.680906	9.736470
3685.129000	572.547427	251.838804	0.331792	21.900903	0.680915	9.735762
3685.149000	572.547427	251.850986	0.331789	21.901963	0.680909	9.736233
3685.169000	572.547508	251.854812	0.331788	21.902295	0.680907	9.736381
3685.189000	572.547508	251.837998	0.331792	21.900833	0.680916	9.735731
3685.209000	572.547508	251.858385	0.331787	21.902606	0.680906	9.736519
3685.229000	572.547508	251.841967	0.331791	21.901178	0.680914	9.735885
3685.249000	572.547508	251.843639	0.331791	21.901324	0.680913	9.735949
3685.269000	572.547508	251.855572	0.331788	21.902361	0.680907	9.736411
3685.289000	572.547427	251.830848	0.331794	21.900211	0.680919	9.735455
3685.309000	572.547427	251.849831	0.331789	21.901862	0.680910	9.736189
3685.329000	572.547508	251.840287	0.331792	21.901032	0.680915	9.735820
3685.349000	572.547508	251.841982	0.331791	21.901180	0.680914	9.735885
3685.369000	572.547508	251.827827	0.331795	21.899949	0.680921	9.735338
3685.389000	572.547508	251.832584	0.331794	21.900362	0.680919	9.735522
3685.409000	572.547508	251.846212	0.331790	21.901547	0.680912	9.736049
3685.429000	572.547427	251.844760	0.331791	21.901421	0.680912	9.735993
3685.449000	572.547508	251.838090	0.331792	21.900841	0.680916	9.735735
3685.469000	572.547508	251.843285	0.331791	21.901293	0.680913	9.735936
3685.489000	572.547508	251.829604	0.331795	21.900103	0.680920	9.735407
3685.509000	572.547508	251.825267	0.331796	21.899726	0.680922	9.735239
3685.529000	572.547508	251.817820	0.331798	21.899078	0.680926	9.734951
3685.549000	572.547508	251.838479	0.331792	21.900875	0.680916	9.735750
3685.569000	572.547508	251.823624	0.331796	21.899583	0.680923	9.735176
3685.589000	572.547508	251.818101	0.331798	21.899103	0.680926	9.734962
3685.609000	572.547508	251.831810	0.331794	21.900295	0.680919	9.735492
3685.629000	572.547508	251.827088	0.331795	21.899884	0.680921	9.735309
3685.649000	572.547508	251.828471	0.331795	21.900005	0.680921	9.735363
3685.669000	572.547508	251.825971	0.331796	21.899787	0.680922	9.735266
3685.689000	572.547508	251.813659	0.331799	21.898717	0.680928	9.734790
3685.709000	572.547427	251.815178	0.331798	21.898849	0.680927	9.734849
3685.729000	572.547508	251.794675	0.331804	21.897066	0.680938	9.734056
3685.749000	572.547508	251.808616	0.331800	21.898278	0.680931	9.734595
3685.769000	572.547508	251.800769	0.331802	21.897596	0.680935	9.734292
3685.789000	572.547508	251.815641	0.331798	21.898889	0.680927	9.734867
3685.809000	572.547427	251.821749	0.331797	21.899420	0.680924	9.735103
3685.829000	572.547427	251.809941	0.331800	21.898393	0.680930	9.734647
3685.849000	572.547427	251.816614	0.331798	21.898973	0.680926	9.734905
3685.869000	572.547508	251.806618	0.331801	21.898104	0.680932	9.734518
3685.889000	572.547427	251.808416	0.331800	21.898261	0.680931	9.734588
3685.909000	572.547427	251.800458	0.331802	21.897568	0.680935	9.734280
3685.929000	572.547508	251.800967	0.331802	21.897613	0.680934	9.734300
3685.949000	572.547508	251.796733	0.331803	21.897245	0.680937	9.734136
3685.969000	572.547508	251.803100	0.331802	21.897798	0.680933	9.734382
3685.989000	572.547508	251.795090	0.331804	21.897102	0.680937	9.734073
3686.009000	572.547508	251.817235	0.331798	21.899027	0.680926	9.734929
3686.029000	572.547508	251.808935	0.331800	21.898306	0.680930	9.734608
3686.049000	572.547427	251.796941	0.331803	21.897263	0.680936	9.734144
3686.069000	572.547427	251.794020	0.331804	21.897009	0.680938	9.734031
3686.089000	572.547508	251.803969	0.331801	21.897874	0.680933	9.734416
3686.109000	572.547508	251.791036	0.331805	21.896749	0.680939	9.733916
3686.129000	572.547427	251.798033	0.331803	21.897358	0.680936	9.734186
3686.149000	572.547508	251.809724	0.331800	21.898374	0.680930	9.734638
3686.169000	572.547508	251.782276	0.331807	21.895987	0.680944	9.733577
3686.189000	572.547508	251.795501	0.331804	21.897137	0.680937	9.734088
3686.209000	572.547427	251.794421	0.331804	21.897044	0.680938	9.734047
3686.229000	572.547508	251.799817	0.331802	21.897513	0.680935	9.734255
3686.249000	572.547427	251.786046	0.331806	21.896315	0.680942	9.733723
3686.269000	572.547508	251.782140	0.331807	21.895976	0.680944	9.733572
3686.289000	572.547508	251.782865	0.331807	21.896039	0.680944	9.733600
3686.309000	572.547508	251.778484	0.331808	21.895658	0.680946	9.733431
3686.329000	572.547427	251.783584	0.331807	21.896101	0.680943	9.733628
3686.349000	572.547508	251.769871	0.331810	21.894909	0.680950	9.733098
3686.369000	572.547427	251.778893	0.331808	21.895693	0.680945	9.733446
3686.389000	572.547508	251.778784	0.331808	21.895684	0.680946	9.733442
3686.409000	572.547508	251.784348	0.331806	21.896168	0.680943	9.733657
3686.429000	572.547508	251.772606	0.331810	21.895146	0.680949	9.733203
3686.449000	572.547427	251.785610	0.331806	21.896277	0.680942	9.733706
3686.469000	572.547508	251.771580	0.331810	21.895057	0.680949	9.733164
3686.489000	572.547427	251.762445	0.331812	21.894263	0.680954	9.732810
3686.509000	572.547427	251.776633	0.331808	21.895497	0.680947	9.733359
3686.529000	572.547508	251.772677	0.331809	21.895153	0.680949	9.733206
3686.549000	572.547427	251.767360	0.331811	21.894690	0.680951	9.733000
3686.569000	572.547427	251.770693	0.331810	21.894980	0.680950	9.733129
3686.589000	572.547508	251.778729	0.331808	21.895679	0.680946	9.733440
3686.609000	572.547508	251.767406	0.331811	21.894694	0.680951	9.733002
3686.629000	572.547427	251.779650	0.331808	21.895759	0.680945	9.733476
3686.649000	572.547508	251.773099	0.331809	21.895189	0.680948	9.733222
3686.669000	572.547427	251.774875	0.331809	21.895344	0.680947	9.733291
3686.669000	572.547427	251.779610	0.331808	21.895756	0.680945	9.733474
3686.709000	572.547427	251.768829	0.331810	21.894818	0.680951	9.733057
3686.729000	572.547508	251.760379	0.331813	21.894083	0.680955	9.732731
3686.749000	572.547427	251.771014	0.331810	21.895008	0.680949	9.733142
3686.769000	572.547508	251.773887	0.331809	21.895258	0.680948	9.733253
3686.789000	572.547508	251.768341	0.331811	21.894775	0.680951	9.733038
3686.809000	572.547508	251.767540	0.331811	21.894706	0.680951	9.733007
3686.829000	572.547508	251.765499	0.331811	21.894528	0.680952	9.732929
3686.849000	572.547427	251.766553	0.331811	21.894620	0.680952	9.732969
3686.869000	572.547508	251.762772	0.331812	21.894291	0.680954	9.732823
3686.889000	572.547508	251.752414	0.331815	21.893390	0.680959	9.732423
3686.909000	572.547427	251.751858	0.331815	21.893342	0.680959	9.732401
3686.929000	572.547427	251.758406	0.331813	21.893911	0.680956	9.732654
3686.949000	572.547508	251.763009	0.331812	21.894312	0.680954	9.732832
3686.969000	572.547508	251.746120	0.331816	21.892843	0.680962	9.732179
3686.989000	572.547508	251.758114	0.331813	21.893886	0.680956	9.732643
3687.009000	572.547427	251.748472	0.331816	21.893048	0.680961	9.732270
3687.029000	572.547508	251.746645	0.331816	21.892889	0.680962	9.732200
3687.049000	572.547508	251.742992	0.331817	21.892571	0.680964	9.732058
3687.069000	572.547508	251.739629	0.331818	21.892279	0.680965	9.731928
3687.089000	572.547508	251.739221	0.331818	21.892243	0.680966	9.731913
3687.109000	572.547508	251.740181	0.331818	21.892327	0.680965	9.731950
3687.129000	572.547508	251.737641	0.331819	21.892106	0.680966	9.731852
3687.149000	572.547427	251.743823	0.331817	21.892643	0.680963	9.732091
3687.169000	572.547508	251.747240	0.331816	21.892940	0.680961	9.732223
3687.189000	572.547508	251.746641	0.331816	21.892888	0.680962	9.732200
3687.209000	572.547427	251.736137	0.331819	21.891975	0.680967	9.731793
3687.229000	572.547427	251.731092	0.331820	21.891536	0.680970	9.731598
3687.249000	572.547427	251.749510	0.331815	21.893138	0.680960	9.732310
3687.269000	572.547427	251.753705	0.331814	21.893503	0.680958	9.732473
3687.289000	572.547427	251.738568	0.331818	21.892186	0.680966	9.731887
3687.309000	572.547427	251.736463	0.331819	21.892003	0.680967	9.731806
3687.329000	572.547427	251.744477	0.331817	21.892700	0.680963	9.732116
3687.349000	572.547427	251.736795	0.331819	21.892032	0.680967	9.731819
3687.369000	572.547427	251.732478	0.331820	21.891657	0.680969	9.731652
3687.389000	572.547427	251.718762	0.331824	21.890464	0.680976	9.731122
3687.409000	572.547427	251.719413	0.331823	21.890521	0.680975	9.731147
3687.429000	572.547427	251.714147	0.331825	21.890063	0.680978	9.730943
3687.449000	572.547508	251.700394	0.331828	21.888867	0.680985	9.730412
3687.469000	572.547508	251.707041	0.331827	21.889445	0.680982	9.730669
3687.489000	572.547427	251.700372	0.331828	21.888865	0.680985	9.730411
3687.509000	572.547508	251.694176	0.331830	21.888326	0.680988	9.730171
3687.529000	572.547508	251.690742	0.331831	21.888027	0.680990	9.730039
3687.549000	572.547508	251.695728	0.331830	21.888461	0.680987	9.730231
3687.569000	572.547427	251.690377	0.331831	21.887995	0.680990	9.730024
3687.589000	572.547508	251.686468	0.331832	21.887655	0.680992	9.729873
3687.609000	572.547508	251.692358	0.331830	21.888168	0.680989	9.730101
3687.629000	572.547508	251.702351	0.331828	21.889037	0.680984	9.730487
3687.649000	572.547508	251.702434	0.331828	21.889044	0.680984	9.730491
3687.669000	572.547508	251.691534	0.331831	21.888096	0.680990	9.730069
3687.689000	572.547508	251.685809	0.331832	21.887598	0.680992	9.729848
3687.709000	572.547508	251.690614	0.331831	21.888016	0.680990	9.730034
3687.729000	572.547508	251.692914	0.331830	21.888216	0.680989	9.730123
3687.749000	572.547508	251.678298	0.331834	21.886945	0.680996	9.729557
3687.769000	572.547508	251.696541	0.331829	21.888531	0.680987	9.730263
3687.789000	572.547508	251.688140	0.331832	21.887801	0.680991	9.729938
3687.809000	572.547508	251.667573	0.331837	21.886012	0.681002	9.729143
3687.829000	572.547508	251.687845	0.331832	21.887775	0.680991	9.729927
3687.849000	572.547508	251.684825	0.331832	21.887513	0.680993	9.729810
3687.869000	572.547427	251.680658	0.331833	21.887150	0.680995	9.729649
3687.889000	572.547508	251.670159	0.331836	21.886237	0.681000	9.729243
3687.909000	572.547427	251.675379	0.331835	21.886691	0.680998	9.729445
3687.929000	572.547508	251.662389	0.331838	21.885561	0.681004	9.728942
3687.949000	572.547508	251.662349	0.331838	21.885558	0.681004	9.728941
3687.969000	572.547508	251.658604	0.331839	21.885232	0.681006	9.728796
3687.989000	572.547427	251.666017	0.331837	21.885877	0.681002	9.729083
3688.009000	572.547427	251.660985	0.331839	21.885439	0.681005	9.728888
3688.029000	572.547508	251.654511	0.331840	21.884876	0.681008	9.728638
3688.049000	572.547508	251.656694	0.331840	21.885066	0.681007	9.728722
3688.069000	572.547427	251.660697	0.331839	21.885414	0.681005	9.728877
3688.089000	572.547427	251.658896	0.331839	21.885258	0.681006	9.728807
3688.109000	572.547427	251.661481	0.331838	21.885483	0.681005	9.728907
3688.129000	572.547508	251.649553	0.331842	21.884445	0.681011	9.728446
3688.149000	572.547508	251.651163	0.331841	21.884585	0.681010	9.728508
3688.169000	572.547427	251.651755	0.331841	21.884637	0.681009	9.728531
3688.189000	572.547508	251.654698	0.331840	21.884893	0.681008	9.728645
3688.209000	572.547508	251.657452	0.331840	21.885132	0.681007	9.728752
3688.229000	572.547508	251.641845	0.331844	21.883775	0.681015	9.728148
3688.249000	572.547508	251.631205	0.331846	21.882850	0.681020	9.727737
3688.269000	572.547508	251.646204	0.331843	21.884154	0.681012	9.728317
3688.289000	572.547508	251.628284	0.331847	21.882596	0.681021	9.727624
3688.309000	572.547427	251.639385	0.331844	21.883561	0.681016	9.728053
3688.329000	572.547508	251.639012	0.331844	21.883529	0.681016	9.728039
3688.349000	572.547508	251.638829	0.331844	21.883513	0.681016	9.728032
3688.369000	572.547508	251.642646	0.331843	21.883845	0.681014	9.728179
3688.389000	572.547508	251.621506	0.331849	21.882006	0.681025	9.727362
3688.409000	572.547508	251.633724	0.331846	21.883069	0.681019	9.727834
3688.429000	572.547508	251.623168	0.331849	21.882151	0.681024	9.727426
3688.449000	572.547508	251.631912	0.331846	21.882911	0.681020	9.727764
3688.469000	572.547427	251.627091	0.331847	21.882492	0.681022	9.727578
3688.489000	572.547508	251.626359	0.331848	21.882428	0.681022	9.727550
3688.509000	572.547508	251.623636	0.331848	21.882191	0.681024	9.727444
3688.529000	572.547508	251.630596	0.331847	21.882797	0.681020	9.727713
3688.549000	572.547508	251.623003	0.331849	21.882136	0.681024	9.727420
3688.569000	572.547427	251.607138	0.331853	21.880757	0.681032	9.726806
3688.589000	572.547508	251.613625	0.331851	21.881321	0.681029	9.727057
3688.609000	572.547508	251.616678	0.331850	21.881586	0.681027	9.727175
3688.629000	572.547508	251.622491	0.331849	21.882092	0.681024	9.727400
3688.649000	572.547427	251.618091	0.331850	21.881709	0.681026	9.727230
3688.669000	572.547508	251.616668	0.331850	21.881585	0.681027	9.727175
3688.689000	572.547508	251.612592	0.331851	21.881231	0.681029	9.727017
3688.709000	572.547427	251.612654	0.331851	21.881236	0.681029	9.727020
3688.729000	572.547508	251.613727	0.331851	21.881330	0.681029	9.727061
3688.749000	572.547508	251.625169	0.331848	21.882325	0.681023	9.727504
3688.769000	572.547508	251.623060	0.331849	21.882141	0.681024	9.727422
3688.789000	572.547508	251.613202	0.331851	21.881284	0.681029	9.727041
3688.809000	572.547508	251.612442	0.331851	21.881218	0.681029	9.727012
3688.829000	572.547427	251.602095	0.331854	21.880318	0.681034	9.726612
3688.849000	572.547508	251.622296	0.331849	21.882075	0.681024	9.727392
3688.869000	572.547427	251.608188	0.331852	21.880848	0.681031	9.726847
3688.889000	572.547508	251.600286	0.331855	21.880161	0.681035	9.726542
3688.909000	572.547508	251.612410	0.331851	21.881215	0.681029	9.727010
3688.929000	572.547508	251.590280	0.331857	21.879291	0.681040	9.726155
3688.949000	572.547427	251.598133	0.331855	21.879974	0.681036	9.726458
3688.969000	572.547508	251.600286	0.331855	21.880161	0.681035	9.726542
3688.989000	572.547508	251.588860	0.331858	21.879167	0.681041	9.726100
3689.009000	572.547508	251.599858	0.331855	21.880124	0.681036	9.726525
3689.029000	572.547427	251.589286	0.331857	21.879204	0.681041	9.726116
3689.049000	572.547508	251.593491	0.331856	21.879570	0.681039	9.726279
3689.069000	572.547508	251.599442	0.331855	21.880087	0.681036	9.726509
3689.089000	572.547427	251.583938	0.331859	21.878739	0.681044	9.725910
3689.109000	572.547508	251.586107	0.331858	21.878928	0.681043	9.725993
3689.129000	572.547508	251.589638	0.331857	21.879235	0.681041	9.726130
3689.149000	572.547508	251.570621	0.331862	21.877581	0.681050	9.725395
3689.169000	572.547427	251.578609	0.331860	21.878276	0.681046	9.725704
3689.189000	572.547427	251.574849	0.331861	21.877949	0.681048	9.725558
3689.209000	572.547508	251.557685	0.331866	21.876456	0.681057	9.724895
3689.229000	572.547508	251.570818	0.331862	21.877598	0.681050	9.725402
3689.249000	572.547508	251.567937	0.331863	21.877348	0.681052	9.725291
3689.269000	572.547508	251.562588	0.331864	21.876882	0.681054	9.725084
3689.289000	572.547427	251.570847	0.331862	21.877601	0.681050	9.725404
3689.309000	572.547427	251.574376	0.331861	21.877908	0.681048	9.725540
3689.329000	572.547508	251.584448	0.331859	21.878783	0.681043	9.725929
3689.349000	572.547508	251.583140	0.331859	21.878670	0.681044	9.725879
3689.369000	572.547427	251.587724	0.331858	21.879068	0.681042	9.726056
3689.389000	572.547508	251.573787	0.331861	21.877856	0.681049	9.725517
3689.409000	572.547427	251.586774	0.331858	21.878986	0.681042	9.726019
3689.429000	572.547508	251.585299	0.331858	21.878857	0.681043	9.725962
3689.449000	572.547508	251.573389	0.331862	21.877822	0.681049	9.725502
3689.469000	572.547508	251.567679	0.331863	21.877325	0.681052	9.725281
3689.489000	572.547508	251.577821	0.331860	21.878207	0.681047	9.725673
3689.509000	572.547508	251.568182	0.331863	21.877369	0.681052	9.725301
3689.529000	572.547427	251.565828	0.331863	21.877164	0.681053	9.725210
3689.549000	572.547508	251.562471	0.331864	21.876872	0.681054	9.725080
3689.569000	572.547427	251.568455	0.331863	21.877393	0.681051	9.725311
3689.589000	572.547508	251.564298	0.331864	21.877031	0.681054	9.725150
3689.609000	572.547508	251.569637	0.331863	21.877495	0.681051	9.725357
3689.629000	572.547508	251.548352	0.331868	21.875644	0.681062	9.724534
3689.649000	572.547508	251.566580	0.331863	21.877230	0.681052	9.725239
3689.669000	572.547508	251.544994	0.331869	21.875352	0.681063	9.724404
3689.689000	572.547508	251.552950	0.331867	21.876044	0.681059	9.724712
3689.709000	572.547508	251.537986	0.331871	21.874743	0.681067	9.724133
3689.729000	572.547508	251.551076	0.331867	21.875881	0.681060	9.724639
3689.749000	572.547427	251.554500	0.331866	21.876179	0.681058	9.724772
3689.769000	572.547508	251.533002	0.331872	21.874309	0.681069	9.723940
3689.789000	572.547427	251.544315	0.331869	21.875293	0.681063	9.724378
3689.809000	572.547427	251.539030	0.331870	21.874834	0.681066	9.724174
3689.829000	572.547508	251.546322	0.331869	21.875468	0.681063	9.724455
3689.849000	572.547427	251.543483	0.331869	21.875221	0.681064	9.724346
3689.869000	572.547508	251.548799	0.331868	21.875683	0.681061	9.724551
3689.869000	572.547508	251.535111	0.331872	21.874493	0.681068	9.724022
3689.889000	572.547427	251.537414	0.331871	21.874693	0.681067	9.724111
3689.929000	572.547508	251.534797	0.331872	21.874466	0.681068	9.724010
3689.949000	572.547427	251.537162	0.331871	21.874671	0.681067	9.724101
3689.969000	572.547427	251.532985	0.331872	21.874308	0.681069	9.723940
3689.989000	572.547508	251.527361	0.331874	21.873819	0.681072	9.723722
3690.009000	572.547508	251.524896	0.331874	21.873605	0.681073	9.723627
3690.029000	572.547427	251.524755	0.331874	21.873592	0.681073	9.723622
3690.049000	572.547508	251.517040	0.331876	21.872921	0.681077	9.723323
3690.069000	572.547508	251.526802	0.331874	21.873770	0.681072	9.723701
3690.089000	572.547508	251.516571	0.331876	21.872881	0.681078	9.723305
3690.109000	572.547508	251.520165	0.331875	21.873193	0.681076	9.723444
3690.129000	572.547427	251.527828	0.331873	21.873860	0.681072	9.723740
3690.149000	572.547508	251.518539	0.331876	21.873052	0.681077	9.723381
3690.169000	572.547508	251.514558	0.331877	21.872705	0.681079	9.723227
3690.189000	572.547508	251.518731	0.331876	21.873068	0.681076	9.723389
3690.209000	572.547508	251.500873	0.331881	21.871515	0.681085	9.722698
3690.229000	572.547508	251.508767	0.331878	21.872202	0.681081	9.723004
3690.249000	572.547508	251.522550	0.331875	21.873401	0.681075	9.723536
3690.269000	572.547508	251.522227	0.331875	21.873372	0.681075	9.723524
3690.289000	572.547508	251.519823	0.331876	21.873163	0.681076	9.723431
3690.309000	572.547508	251.502218	0.331880	21.871632	0.681085	9.722750
3690.329000	572.547508	251.510921	0.331878	21.872389	0.681080	9.723087
3690.349000	572.547427	251.506731	0.331879	21.872025	0.681082	9.722925
3690.369000	572.547508	251.518805	0.331876	21.873075	0.681076	9.723392
3690.389000	572.547508	251.512744	0.331877	21.872548	0.681079	9.723157
3690.409000	572.547508	251.504759	0.331880	21.871853	0.681084	9.722849
3690.429000	572.547508	251.514118	0.331877	21.872667	0.681079	9.723210
3690.449000	572.547427	251.499938	0.331881	21.871434	0.681086	9.722662
3690.469000	572.547508	251.484889	0.331885	21.870125	0.681094	9.722081
3690.489000	572.547508	251.485842	0.331884	21.870208	0.681093	9.722117
3690.509000	572.547427	251.496342	0.331882	21.871121	0.681088	9.722523
3690.529000	572.547508	251.484875	0.331885	21.870124	0.681094	9.722080
3690.549000	572.547508	251.490960	0.331883	21.870653	0.681090	9.722315
3690.569000	572.547508	251.501267	0.331880	21.871550	0.681085	9.722714
3690.589000	572.547508	251.500309	0.331881	21.871466	0.681086	9.722677
3690.609000	572.547508	251.488557	0.331884	21.870444	0.681092	9.722222
3690.629000	572.547508	251.483460	0.331885	21.870001	0.681094	9.722025
3690.649000	572.547427	251.479716	0.331886	21.869675	0.681096	9.721881
3690.669000	572.547508	251.474166	0.331888	21.869193	0.681099	9.721666
3690.689000	572.547508	251.483534	0.331885	21.870008	0.681094	9.722028
3690.709000	572.547508	251.490448	0.331883	21.870609	0.681091	9.722295
3690.729000	572.547508	251.470347	0.331888	21.868861	0.681101	9.721518
3690.749000	572.547508	251.484094	0.331885	21.870056	0.681094	9.722050
3690.769000	572.547508	251.486805	0.331884	21.870292	0.681093	9.722155
3690.789000	572.547508	251.473594	0.331888	21.869143	0.681099	9.721644
3690.809000	572.547508	251.470048	0.331889	21.868835	0.681101	9.721507
3690.829000	572.547508	251.478079	0.331886	21.869533	0.681097	9.721817
3690.849000	572.547427	251.471924	0.331888	21.868998	0.681100	9.721579
3690.869000	572.547508	251.466344	0.331890	21.868513	0.681103	9.721364
3690.889000	572.547508	251.470334	0.331889	21.868860	0.681101	9.721518
3690.909000	572.547427	251.470437	0.331888	21.868869	0.681101	9.721522
3690.929000	572.547427	251.465184	0.331890	21.868412	0.681103	9.721319
3690.949000	572.547508	251.471449	0.331888	21.868957	0.681100	9.721561
3690.969000	572.547508	251.463543	0.331890	21.868269	0.681104	9.721255
3690.989000	572.547508	251.470476	0.331888	21.868872	0.681101	9.721523
3691.009000	572.547508	251.459034	0.331891	21.867877	0.681107	9.721081
3691.029000	572.547508	251.463234	0.331890	21.868242	0.681104	9.721243
3691.049000	572.547508	251.455896	0.331892	21.867604	0.681108	9.720960
3691.069000	572.547508	251.460561	0.331891	21.868010	0.681106	9.721140
3691.089000	572.547508	251.452866	0.331893	21.867341	0.681110	9.720843
3691.109000	572.547508	251.466844	0.331889	21.868556	0.681103	9.721383
3691.129000	572.547427	251.464900	0.331890	21.868387	0.681103	9.721308
3691.149000	572.547427	251.452012	0.331893	21.867266	0.681110	9.720810
3691.169000	572.547508	251.450068	0.331894	21.867097	0.681111	9.720734
3691.189000	572.547508	251.451470	0.331893	21.867219	0.681110	9.720789
3691.209000	572.547427	251.448509	0.331894	21.866962	0.681112	9.720674
3691.229000	572.547508	251.441089	0.331896	21.866316	0.681116	9.720387
3691.249000	572.547508	251.436979	0.331897	21.865959	0.681118	9.720228
3691.269000	572.547508	251.438319	0.331897	21.866075	0.681117	9.720280
3691.289000	572.547508	251.435498	0.331898	21.865830	0.681118	9.720171
3691.309000	572.547508	251.441626	0.331896	21.866363	0.681115	9.720408
3691.329000	572.547508	251.435547	0.331898	21.865834	0.681118	9.720173
3691.349000	572.547508	251.443024	0.331896	21.866485	0.681115	9.720462
3691.369000	572.547508	251.427188	0.331900	21.865107	0.681123	9.719850
3691.369000	572.547508	251.438921	0.331897	21.866128	0.681117	9.720303
3691.409000	572.547508	251.420732	0.331901	21.864546	0.681126	9.719600
3691.429000	572.547508	251.422217	0.331901	21.864675	0.681125	9.719658
3691.449000	572.547427	251.424927	0.331900	21.864911	0.681124	9.719762
3691.469000	572.547427	251.428884	0.331899	21.865255	0.681122	9.719915
3691.489000	572.547427	251.424016	0.331901	21.864832	0.681124	9.719727
3691.509000	572.547508	251.428611	0.331899	21.865231	0.681122	9.719905
3691.529000	572.547427	251.410725	0.331904	21.863676	0.681131	9.719213
3691.549000	572.547508	251.419686	0.331902	21.864455	0.681126	9.719560
3691.569000	572.547508	251.416196	0.331903	21.864152	0.681128	9.719425
3691.589000	572.547508	251.409156	0.331904	21.863539	0.681132	9.719153
3691.589000	572.547508	251.412659	0.331904	21.863844	0.681130	9.719288
3691.629000	572.547508	251.421725	0.331901	21.864632	0.681125	9.719639
3691.649000	572.547508	251.423718	0.331901	21.864806	0.681124	9.719716
3691.669000	572.547427	251.403021	0.331906	21.863006	0.681135	9.718916
3691.689000	572.547508	251.420859	0.331901	21.864557	0.681126	9.719605
3691.709000	572.547427	251.409094	0.331904	21.863534	0.681132	9.719150
3691.729000	572.547508	251.407644	0.331905	21.863408	0.681132	9.719094
3691.749000	572.547508	251.401000	0.331907	21.862830	0.681136	9.718837
3691.769000	572.547508	251.405360	0.331905	21.863209	0.681134	9.719006
3691.789000	572.547427	251.399096	0.331907	21.862664	0.681137	9.718764
3691.809000	572.547508	251.386979	0.331910	21.861611	0.681143	9.718295
3691.809000	572.547508	251.397084	0.331908	21.862490	0.681138	9.718686
3691.849000	572.547427	251.399908	0.331907	21.862735	0.681136	9.718795
3691.869000	572.547427	251.400020	0.331907	21.862745	0.681136	9.718800
3691.889000	572.547427	251.393011	0.331909	21.862135	0.681140	9.718529
3691.909000	572.547508	251.389855	0.331910	21.861861	0.681141	9.718407
3691.929000	572.547508	251.387637	0.331910	21.861668	0.681142	9.718321
3691.949000	572.547427	251.388838	0.331910	21.861772	0.681142	9.718367
3691.969000	572.547508	251.382624	0.331911	21.861232	0.681145	9.718127
3691.989000	572.547427	251.384861	0.331911	21.861427	0.681144	9.718214
3692.009000	572.547427	251.375465	0.331913	21.860609	0.681148	9.717850
3692.029000	572.547427	251.385521	0.331911	21.861484	0.681143	9.718239
3692.049000	572.547508	251.376753	0.331913	21.860721	0.681148	9.717900
3692.069000	572.547427	251.386219	0.331910	21.861545	0.681143	9.718266
3692.089000	572.547508	251.377203	0.331913	21.860761	0.681148	9.717918
3692.108000	572.547508	251.370539	0.331915	21.860181	0.681151	9.717660
3692.128000	572.547427	251.366983	0.331915	21.859872	0.681153	9.717522
3692.148000	572.547427	251.366631	0.331916	21.859841	0.681153	9.717509
3692.168000	572.547427	251.363922	0.331916	21.859606	0.681154	9.717404
3692.188000	572.547508	251.371531	0.331914	21.860267	0.681151	9.717698
3692.208000	572.547508	251.362802	0.331917	21.859508	0.681155	9.717361
3692.228000	572.547427	251.362730	0.331917	21.859502	0.681155	9.717358
3692.248000	572.547427	251.366094	0.331916	21.859794	0.681153	9.717488
3692.268000	572.547508	251.368943	0.331915	21.860042	0.681152	9.717598
3692.288000	572.547427	251.353635	0.331919	21.858711	0.681159	9.717006
3692.308000	572.547427	251.370382	0.331915	21.860167	0.681151	9.717654
3692.328000	572.547508	251.352242	0.331919	21.858590	0.681160	9.716953
3692.348000	572.547508	251.353770	0.331919	21.858723	0.681159	9.717012
3692.368000	572.547427	251.360887	0.331917	21.859342	0.681156	9.717287
3692.388000	572.547427	251.354073	0.331919	21.858749	0.681159	9.717023
3692.408000	572.547508	251.344117	0.331921	21.857883	0.681164	9.716638
3692.428000	572.547427	251.343621	0.331922	21.857840	0.681164	9.716619
3692.448000	572.547508	251.345034	0.331921	21.857963	0.681164	9.716674
3692.468000	572.547427	251.351074	0.331920	21.858488	0.681161	9.716907
3692.488000	572.547508	251.343732	0.331922	21.857850	0.681165	9.716624
3692.508000	572.547508	251.349973	0.331920	21.858393	0.681161	9.716865
3692.528000	572.547427	251.348530	0.331920	21.858267	0.681162	9.716809
3692.548000	572.547508	251.355771	0.331918	21.858897	0.681158	9.717089
3692.568000	572.547508	251.348252	0.331920	21.858243	0.681162	9.716798
3692.588000	572.547427	251.344761	0.331921	21.857939	0.681164	9.716663
3692.608000	572.547508	251.350044	0.331920	21.858399	0.681161	9.716868
3692.628000	572.547508	251.337130	0.331923	21.857276	0.681168	9.716368
3692.648000	572.547508	251.348643	0.331920	21.858277	0.681162	9.716813
3692.668000	572.547508	251.337673	0.331923	21.857323	0.681168	9.716389
3692.688000	572.547508	251.340298	0.331922	21.857551	0.681166	9.716491
3692.708000	572.547508	251.346952	0.331921	21.858130	0.681163	9.716748
3692.728000	572.547427	251.343302	0.331922	21.857812	0.681165	9.716607
3692.748000	572.547508	251.330290	0.331925	21.856681	0.681171	9.716104
3692.768000	572.547508	251.315427	0.331929	21.855388	0.681179	9.715529
3692.788000	572.547508	251.315120	0.331929	21.855362	0.681179	9.715517
3692.808000	572.547427	251.323015	0.331927	21.856048	0.681175	9.715823
3692.828000	572.547427	251.318713	0.331928	21.855674	0.681177	9.715656
3692.848000	572.547427	251.322186	0.331927	21.855976	0.681175	9.715791
3692.868000	572.547427	251.305307	0.331932	21.854508	0.681184	9.715138
3692.888000	572.547508	251.322420	0.331927	21.855996	0.681175	9.715800
3692.908000	572.547427	251.321770	0.331927	21.855940	0.681175	9.715775
3692.928000	572.547427	251.316317	0.331929	21.855466	0.681178	9.715564
3692.948000	572.547427	251.309103	0.331931	21.854838	0.681182	9.715285
3692.968000	572.547508	251.321751	0.331927	21.855938	0.681176	9.715774
3692.988000	572.547508	251.316961	0.331929	21.855522	0.681178	9.715589
3693.008000	572.547508	251.316118	0.331929	21.855448	0.681178	9.715556
3693.028000	572.547508	251.310072	0.331930	21.854923	0.681181	9.715322
3693.048000	572.547427	251.299238	0.331933	21.853980	0.681187	9.714903
3693.068000	572.547427	251.314448	0.331929	21.855303	0.681179	9.715492
3693.088000	572.547508	251.298484	0.331933	21.853915	0.681187	9.714874
3693.108000	572.547508	251.301029	0.331933	21.854136	0.681186	9.714973
3693.128000	572.547427	251.299065	0.331933	21.853965	0.681187	9.714897
3693.148000	572.547508	251.299531	0.331933	21.854006	0.681187	9.714915
3693.168000	572.547427	251.304101	0.331932	21.854403	0.681184	9.715091
3693.188000	572.547508	251.298992	0.331933	21.853959	0.681187	9.714894
3693.208000	572.547508	251.287111	0.331936	21.852926	0.681193	9.714435
3693.228000	572.547427	251.293717	0.331935	21.853500	0.681190	9.714690
3693.248000	572.547508	251.297953	0.331934	21.853869	0.681188	9.714854
3693.268000	572.547508	251.275195	0.331939	21.851890	0.681199	9.713974
3693.288000	572.547508	251.273500	0.331940	21.851742	0.681200	9.713909
3693.308000	572.547508	251.272734	0.331940	21.851675	0.681200	9.713879
3693.328000	572.547508	251.287119	0.331936	21.852926	0.681193	9.714435
3693.348000	572.547508	251.288991	0.331936	21.853089	0.681192	9.714507
3693.368000	572.547508	251.280914	0.331938	21.852387	0.681196	9.714195
3693.388000	572.547427	251.285388	0.331937	21.852776	0.681194	9.714368
3693.408000	572.547508	251.286178	0.331937	21.852845	0.681193	9.714399
3693.428000	572.547508	251.290888	0.331935	21.853254	0.681191	9.714581
3693.448000	572.547508	251.292802	0.331935	21.853421	0.681190	9.714655
3693.468000	572.547508	251.274614	0.331940	21.851839	0.681199	9.713952
3693.488000	572.547508	251.284782	0.331937	21.852723	0.681194	9.714345
3693.508000	572.547508	251.266990	0.331942	21.851176	0.681203	9.713657
3693.528000	572.547508	251.273974	0.331940	21.851783	0.681200	9.713927
3693.548000	572.547427	251.272141	0.331940	21.851624	0.681200	9.713856
3693.568000	572.547508	251.278152	0.331939	21.852147	0.681198	9.714088
3693.589000	572.547427	251.281752	0.331938	21.852460	0.681196	9.714228
3693.608000	572.547508	251.265231	0.331942	21.851023	0.681204	9.713589
3693.628000	572.547508	251.264088	0.331942	21.850924	0.681205	9.713545
3693.648000	572.547508	251.262448	0.331943	21.850781	0.681205	9.713481
3693.668000	572.547508	251.259287	0.331944	21.850506	0.681207	9.713359
3693.688000	572.547508	251.254900	0.331945	21.850125	0.681209	9.713189
3693.708000	572.547508	251.258675	0.331944	21.850453	0.681207	9.713335
3693.728000	572.547508	251.253279	0.331945	21.849984	0.681210	9.713127
3693.748000	572.547508	251.256223	0.331944	21.850240	0.681209	9.713241
3693.768000	572.547508	251.257900	0.331944	21.850385	0.681208	9.713305
3693.788000	572.547508	251.253260	0.331945	21.849982	0.681210	9.713126
3693.808000	572.547508	251.241634	0.331948	21.848971	0.681216	9.712677
3693.828000	572.547508	251.234319	0.331950	21.848335	0.681220	9.712394
3693.848000	572.547508	251.247853	0.331947	21.849512	0.681213	9.712917
3693.868000	572.547508	251.245013	0.331947	21.849265	0.681214	9.712807
3693.888000	572.547427	251.242414	0.331948	21.849039	0.681215	9.712707
3693.908000	572.547427	251.244411	0.331947	21.849212	0.681214	9.712784
3693.928000	572.547427	251.228552	0.331952	21.847833	0.681222	9.712171
3693.948000	572.547427	251.235361	0.331950	21.848425	0.681219	9.712434
3693.968000	572.547508	251.228947	0.331952	21.847868	0.681222	9.712186
3693.988000	572.547508	251.234020	0.331950	21.848309	0.681220	9.712382
3694.008000	572.547427	251.243789	0.331948	21.849158	0.681215	9.712760
3694.028000	572.547508	251.251390	0.331946	21.849819	0.681211	9.713054
3694.048000	572.547427	251.246038	0.331947	21.849354	0.681214	9.712847
3694.068000	572.547508	251.229970	0.331951	21.847957	0.681222	9.712226
3694.088000	572.547427	251.235543	0.331950	21.848441	0.681219	9.712441
3694.108000	572.547508	251.235547	0.331950	21.848442	0.681219	9.712441
3694.128000	572.547508	251.230455	0.331951	21.847999	0.681222	9.712244
3694.148000	572.547427	251.238362	0.331949	21.848686	0.681217	9.712550
3694.168000	572.547427	251.229794	0.331951	21.847941	0.681222	9.712219
3694.188000	572.547427	251.220138	0.331954	21.847102	0.681227	9.711846
3694.208000	572.547427	251.232641	0.331951	21.848189	0.681220	9.712329
3694.228000	572.547508	251.228642	0.331952	21.847841	0.681222	9.712174
3694.248000	572.547427	251.223196	0.331953	21.847368	0.681225	9.711964
3694.268000	572.547427	251.232961	0.331950	21.848217	0.681220	9.712341
3694.288000	572.547427	251.220105	0.331954	21.847099	0.681227	9.711844
3694.308000	572.547427	251.236973	0.331949	21.848566	0.681218	9.712496
3694.328000	572.547508	251.217073	0.331955	21.846835	0.681228	9.711727
3694.348000	572.547508	251.227443	0.331952	21.847737	0.681223	9.712128
3694.368000	572.547508	251.228790	0.331952	21.847854	0.681222	9.712180
3694.388000	572.547508	251.227974	0.331952	21.847783	0.681223	9.712149
3694.408000	572.547508	251.216370	0.331955	21.846774	0.681229	9.711700
3694.428000	572.547508	251.215193	0.331955	21.846672	0.681229	9.711654
3694.448000	572.547508	251.213168	0.331956	21.846495	0.681230	9.711576
3694.468000	572.547427	251.225883	0.331952	21.847601	0.681224	9.712068
3694.488000	572.547508	251.217453	0.331955	21.846868	0.681228	9.711742
3694.508000	572.547508	251.220375	0.331954	21.847122	0.681227	9.711855
3694.528000	572.547508	251.223677	0.331953	21.847409	0.681225	9.711982
3694.548000	572.547427	251.225933	0.331952	21.847606	0.681224	9.712070
3694.568000	572.547508	251.207603	0.331957	21.846011	0.681233	9.711361
3694.568000	572.547508	251.218894	0.331954	21.846993	0.681227	9.711798
3694.608000	572.547508	251.201374	0.331959	21.845470	0.681236	9.711120
3694.628000	572.547508	251.211242	0.331956	21.846328	0.681231	9.711502
3694.648000	572.547427	251.212607	0.331956	21.846447	0.681230	9.711554
3694.668000	572.547427	251.220943	0.331954	21.847172	0.681226	9.711877
3694.688000	572.547427	251.209558	0.331957	21.846182	0.681232	9.711437
3694.708000	572.547508	251.199644	0.331959	21.845319	0.681237	9.711053
3694.728000	572.547508	251.199886	0.331959	21.845340	0.681237	9.711063
3694.748000	572.547508	251.213851	0.331956	21.846555	0.681230	9.711603
3694.768000	572.547508	251.208751	0.331957	21.846111	0.681232	9.711405
3694.788000	572.547427	251.198027	0.331960	21.845179	0.681238	9.710991
3694.808000	572.547508	251.202657	0.331958	21.845581	0.681236	9.711170
3694.808000	572.547508	251.203304	0.331958	21.845638	0.681235	9.711195
3694.848000	572.547508	251.204384	0.331958	21.845732	0.681235	9.711237
3694.868000	572.547508	251.197897	0.331960	21.845167	0.681238	9.710986
3694.888000	572.547508	251.202680	0.331958	21.845583	0.681235	9.711171
3694.908000	572.547508	251.200019	0.331959	21.845352	0.681237	9.711068
3694.928000	572.547508	251.192685	0.331961	21.844714	0.681241	9.710784
3694.948000	572.547427	251.203170	0.331958	21.845626	0.681235	9.711190
3694.968000	572.547508	251.197760	0.331960	21.845155	0.681238	9.710980
3694.988000	572.547508	251.200843	0.331959	21.845424	0.681236	9.711100
3695.008000	572.547508	251.202281	0.331959	21.845549	0.681236	9.711155
3695.028000	572.547508	251.202948	0.331958	21.845607	0.681235	9.711181
3695.048000	572.547427	251.193304	0.331961	21.844768	0.681240	9.710808
3695.068000	572.547427	251.196869	0.331960	21.845078	0.681238	9.710946
3695.088000	572.547427	251.198928	0.331959	21.845257	0.681237	9.711026
3695.108000	572.547508	251.188274	0.331962	21.844331	0.681243	9.710614
3695.128000	572.547508	251.193797	0.331961	21.844811	0.681240	9.710827
3695.148000	572.547508	251.187181	0.331962	21.844235	0.681243	9.710572
3695.168000	572.547508	251.191328	0.331961	21.844596	0.681241	9.710732
3695.188000	572.547508	251.190088	0.331962	21.844488	0.681242	9.710684
3695.208000	572.547508	251.169581	0.331967	21.842705	0.681252	9.709891
3695.228000	572.547508	251.182101	0.331964	21.843794	0.681246	9.710375
3695.248000	572.547427	251.176022	0.331965	21.843265	0.681249	9.710140
3695.268000	572.547427	251.181286	0.331964	21.843723	0.681246	9.710344
3695.288000	572.547508	251.173470	0.331966	21.843043	0.681250	9.710041
3695.308000	572.547508	251.174451	0.331966	21.843128	0.681250	9.710079
3695.328000	572.547508	251.175092	0.331966	21.843184	0.681249	9.710104
3695.348000	572.547427	251.178768	0.331965	21.843504	0.681247	9.710246
3695.368000	572.547427	251.176069	0.331965	21.843269	0.681249	9.710142
3695.388000	572.547427	251.184306	0.331963	21.843985	0.681245	9.710460
3695.408000	572.547508	251.183613	0.331963	21.843925	0.681245	9.710434
3695.428000	572.547508	251.162060	0.331969	21.842051	0.681256	9.709600
3695.448000	572.547508	251.157412	0.331970	21.841647	0.681258	9.709421
3695.468000	572.547508	251.158459	0.331970	21.841738	0.681258	9.709461
3695.488000	572.547508	251.155654	0.331971	21.841494	0.681259	9.709353
3695.508000	572.547427	251.162461	0.331969	21.842086	0.681256	9.709616
3695.528000	572.547508	251.149529	0.331972	21.840961	0.681262	9.709116
3695.548000	572.547508	251.143905	0.331974	21.840472	0.681265	9.708899
3695.568000	572.547427	251.141363	0.331974	21.840251	0.681266	9.708800
3695.588000	572.547508	251.140214	0.331975	21.840151	0.681267	9.708756
3695.608000	572.547508	251.142579	0.331974	21.840357	0.681266	9.708847
3695.628000	572.547508	251.140886	0.331975	21.840209	0.681267	9.708782
3695.648000	572.547508	251.138163	0.331975	21.839973	0.681268	9.708677
3695.668000	572.547427	251.144048	0.331974	21.840484	0.681265	9.708904
3695.688000	572.547508	251.117044	0.331981	21.838136	0.681279	9.707860
3695.708000	572.547508	251.136568	0.331976	21.839834	0.681269	9.708615
3695.728000	572.547508	251.129947	0.331977	21.839258	0.681272	9.708359
3695.748000	572.547508	251.115334	0.331981	21.837987	0.681279	9.707794
3695.768000	572.547508	251.118755	0.331980	21.838285	0.681278	9.707926
3695.788000	572.547508	251.116261	0.331981	21.838068	0.681279	9.707830
3695.808000	572.547508	251.128175	0.331978	21.839104	0.681273	9.708290
3695.828000	572.547508	251.127460	0.331978	21.839042	0.681273	9.708263
3695.848000	572.547508	251.121122	0.331980	21.838491	0.681277	9.708018
3695.868000	572.547508	251.123992	0.331979	21.838740	0.681275	9.708129
3695.888000	572.547508	251.131202	0.331977	21.839367	0.681271	9.708407
3695.908000	572.547508	251.109622	0.331983	21.837491	0.681282	9.707573
3695.928000	572.547508	251.107752	0.331983	21.837328	0.681283	9.707501
3695.948000	572.547508	251.114559	0.331981	21.837920	0.681280	9.707764
3695.968000	572.547508	251.100275	0.331985	21.836678	0.681287	9.707212
3695.988000	572.547508	251.109181	0.331983	21.837452	0.681283	9.707556
3696.008000	572.547508	251.099842	0.331985	21.836640	0.681287	9.707195
3696.028000	572.547427	251.112334	0.331982	21.837727	0.681281	9.707678
3696.048000	572.547508	251.095666	0.331986	21.836277	0.681289	9.707034
3696.068000	572.547508	251.104386	0.331984	21.837035	0.681285	9.707371
3696.088000	572.547427	251.092004	0.331987	21.835959	0.681291	9.706892
3696.108000	572.547508	251.096037	0.331986	21.836309	0.681289	9.707048
3696.128000	572.547508	251.106498	0.331984	21.837219	0.681284	9.707452
3696.148000	572.547508	251.102173	0.331985	21.836843	0.681286	9.707285
3696.168000	572.547508	251.109495	0.331983	21.837480	0.681282	9.707568
3696.188000	572.547508	251.096944	0.331986	21.836388	0.681289	9.707083
3696.208000	572.547508	251.105610	0.331984	21.837142	0.681284	9.707418
3696.228000	572.547508	251.091587	0.331987	21.835922	0.681291	9.706876
3696.248000	572.547508	251.091588	0.331987	21.835922	0.681291	9.706876
3696.268000	572.547508	251.102419	0.331985	21.836864	0.681286	9.707295
3696.288000	572.547508	251.092222	0.331987	21.835978	0.681291	9.706901
3696.308000	572.547508	251.095906	0.331986	21.836298	0.681289	9.707043
3696.328000	572.547508	251.096472	0.331986	21.836347	0.681289	9.707065
3696.348000	572.547508	251.092697	0.331987	21.836019	0.681291	9.706919
3696.368000	572.547508	251.099111	0.331986	21.836577	0.681288	9.707167
3696.388000	572.547508	251.082263	0.331990	21.835111	0.681296	9.706516
3696.408000	572.547427	251.092545	0.331987	21.836006	0.681291	9.706913
3696.428000	572.547508	251.085189	0.331989	21.835366	0.681295	9.706629
3696.448000	572.547508	251.075005	0.331992	21.834480	0.681300	9.706235
3696.468000	572.547427	251.086832	0.331989	21.835509	0.681294	9.706692
3696.488000	572.547508	251.081969	0.331990	21.835086	0.681296	9.706504
3696.508000	572.547508	251.084937	0.331989	21.835344	0.681295	9.706619
3696.528000	572.547508	251.079449	0.331991	21.834867	0.681297	9.706407
3696.548000	572.547508	251.072348	0.331993	21.834249	0.681301	9.706132
3696.568000	572.547508	251.090783	0.331988	21.835852	0.681292	9.706845
3696.588000	572.547508	251.085321	0.331989	21.835377	0.681295	9.706634
3696.608000	572.547508	251.085193	0.331989	21.835366	0.681295	9.706629
3696.628000	572.547508	251.072195	0.331993	21.834236	0.681301	9.706126
3696.648000	572.547508	251.065399	0.331994	21.833645	0.681305	9.705864
3696.668000	572.547508	251.060268	0.331996	21.833199	0.681307	9.705665
3696.688000	572.547508	251.060485	0.331996	21.833217	0.681307	9.705674
3696.708000	572.547508	251.062090	0.331995	21.833357	0.681306	9.705736
[truncated: 1,001 more rows]
