# Supplementary material for: Stress relaxation in the presence of sudden strain bursts: Methodology and stress relaxation data of microcast aluminium microwires
Source: Data Brief. 2018 Nov 14;21:2134–41. doi: 10.1016/j.dib.2018.11.047 (PMC6265499; doi:10.1016/j.dib.2018.11.047)
Supplement: Supplementary file 2 — Supplementary material [file mmc2.zip › Data in brief/As-cast/Al4N/Al_100_r_1/Stress relax txt files/Al_100_relax_1_Relaxcycle0031.txt]

Time[s]	Motordispl[�m]	Force[mN]	EngStrain	EngStress[MPa]	Shearstrain	Shearstress [MPa]
3763.144000	586.459429	259.736803	0.339389	22.587745	0.695529	10.041089
3763.164000	586.459510	259.725222	0.339392	22.586737	0.695535	10.040641
3763.184000	586.459510	259.721050	0.339394	22.586375	0.695537	10.040480
3763.204000	586.459510	259.701993	0.339399	22.584717	0.695547	10.039743
3763.224000	586.459510	259.668229	0.339407	22.581781	0.695563	10.038438
3763.244000	586.459510	259.644187	0.339414	22.579690	0.695576	10.037508
3763.264000	586.459510	259.632997	0.339417	22.578717	0.695581	10.037076
3763.284000	586.459510	259.618652	0.339420	22.577470	0.695588	10.036521
3763.304000	586.459510	259.604849	0.339424	22.576269	0.695595	10.035988
3763.324000	586.459510	259.584856	0.339429	22.574531	0.695605	10.035215
3763.344000	586.459510	259.574271	0.339432	22.573610	0.695611	10.034806
3763.364000	586.459510	259.561836	0.339435	22.572529	0.695617	10.034325
3763.384000	586.459510	259.545248	0.339439	22.571086	0.695625	10.033684
3763.404000	586.459590	259.539751	0.339441	22.570608	0.695628	10.033471
3763.424000	586.459590	259.514146	0.339448	22.568381	0.695641	10.032481
3763.444000	586.459671	259.369843	0.339485	22.555832	0.695714	10.026903
3763.464000	586.459590	259.327766	0.339496	22.552173	0.695735	10.025276
3763.484000	586.459590	259.316396	0.339499	22.551184	0.695740	10.024836
3763.504000	586.459590	259.311152	0.339501	22.550728	0.695743	10.024634
3763.524000	586.459671	259.297318	0.339504	22.549525	0.695750	10.024099
3763.544000	586.459671	259.290525	0.339506	22.548934	0.695753	10.023836
3763.564000	586.459671	259.288480	0.339507	22.548757	0.695754	10.023757
3763.584000	586.459590	259.286556	0.339507	22.548589	0.695755	10.023683
3763.604000	586.459671	259.256601	0.339515	22.545984	0.695770	10.022525
3763.624000	586.459671	259.237690	0.339520	22.544340	0.695780	10.021794
3763.644000	586.459671	259.229522	0.339522	22.543629	0.695784	10.021478
3763.664000	586.459671	259.218952	0.339525	22.542710	0.695789	10.021069
3763.684000	586.459671	259.214778	0.339526	22.542347	0.695791	10.020908
3763.704000	586.459671	259.200710	0.339530	22.541124	0.695798	10.020364
3763.724000	586.459590	259.190685	0.339532	22.540252	0.695803	10.019977
3763.744000	586.459671	259.180828	0.339535	22.539395	0.695808	10.019596
3763.764000	586.459671	259.165392	0.339539	22.538052	0.695816	10.018999
3763.784000	586.459590	259.136971	0.339546	22.535581	0.695830	10.017900
3763.804000	586.459590	259.111353	0.339553	22.533353	0.695843	10.016910
3763.824000	586.459671	259.092663	0.339558	22.531728	0.695853	10.016187
3763.844000	586.459671	259.069046	0.339564	22.529674	0.695865	10.015274
3763.864000	586.459590	259.068072	0.339564	22.529589	0.695865	10.015237
3763.884000	586.459590	259.048831	0.339569	22.527916	0.695875	10.014493
3763.904000	586.459590	259.014183	0.339578	22.524903	0.695892	10.013153
3763.924000	586.459590	259.009508	0.339580	22.524496	0.695894	10.012973
3763.944000	586.459671	258.993393	0.339584	22.523095	0.695903	10.012350
3763.964000	586.459671	259.014487	0.339578	22.524929	0.695892	10.013165
3763.984000	586.459671	259.016568	0.339578	22.525110	0.695891	10.013245
3764.004000	586.459671	258.993611	0.339584	22.523114	0.695902	10.012358
3764.024000	586.459671	258.978628	0.339588	22.521811	0.695910	10.011779
3764.044000	586.459671	258.974823	0.339589	22.521480	0.695912	10.011632
3764.064000	586.459671	258.960427	0.339592	22.520228	0.695919	10.011075
3764.084000	586.459671	258.955766	0.339594	22.519823	0.695921	10.010895
3764.104000	586.459671	258.948626	0.339596	22.519202	0.695925	10.010619
3764.124000	586.459590	258.941615	0.339597	22.518592	0.695928	10.010348
3764.144000	586.459671	258.944742	0.339597	22.518864	0.695927	10.010469
3764.164000	586.459671	258.931469	0.339600	22.517710	0.695934	10.009956
3764.184000	586.459671	258.924787	0.339602	22.517128	0.695937	10.009697
3764.204000	586.459671	258.926502	0.339601	22.517278	0.695936	10.009764
3764.224000	586.459671	258.911192	0.339605	22.515946	0.695944	10.009172
3764.244000	586.459671	258.906913	0.339606	22.515574	0.695946	10.009006
3764.264000	586.459671	258.909880	0.339606	22.515832	0.695945	10.009121
3764.284000	586.459671	258.908267	0.339606	22.515692	0.695945	10.009059
3764.304000	586.459671	258.900495	0.339608	22.515016	0.695949	10.008758
3764.324000	586.459671	258.897207	0.339609	22.514730	0.695951	10.008631
3764.344000	586.459590	258.882673	0.339613	22.513466	0.695958	10.008069
3764.364000	586.459590	258.893598	0.339610	22.514416	0.695953	10.008492
3764.384000	586.459671	258.876284	0.339614	22.512910	0.695961	10.007822
3764.404000	586.459590	258.878911	0.339614	22.513139	0.695960	10.007924
3764.424000	586.459671	258.868643	0.339616	22.512246	0.695965	10.007527
3764.444000	586.459671	258.875091	0.339615	22.512807	0.695962	10.007776
3764.464000	586.459671	258.840870	0.339624	22.509831	0.695979	10.006453
3764.484000	586.459671	258.859427	0.339619	22.511444	0.695970	10.007171
3764.504000	586.459671	258.861373	0.339618	22.511614	0.695969	10.007246
3764.524000	586.459671	258.838303	0.339624	22.509607	0.695980	10.006354
3764.544000	586.459671	258.829997	0.339627	22.508885	0.695985	10.006033
3764.564000	586.459590	258.818764	0.339629	22.507908	0.695990	10.005599
3764.584000	586.459671	258.828819	0.339627	22.508783	0.695985	10.005987
3764.604000	586.459671	258.815132	0.339630	22.507592	0.695992	10.005458
3764.624000	586.459671	258.826036	0.339628	22.508541	0.695987	10.005880
3764.644000	586.459671	258.823961	0.339628	22.508360	0.695988	10.005800
3764.664000	586.459671	258.822969	0.339628	22.508274	0.695988	10.005761
3764.684000	586.459671	258.817400	0.339630	22.507790	0.695991	10.005546
3764.704000	586.459671	258.816675	0.339630	22.507727	0.695991	10.005518
3764.724000	586.459671	258.806972	0.339633	22.506883	0.695996	10.005143
3764.744000	586.459671	258.808245	0.339632	22.506993	0.695996	10.005192
3764.764000	586.459671	258.804596	0.339633	22.506676	0.695997	10.005051
3764.784000	586.459590	258.789097	0.339637	22.505328	0.696005	10.004452
3764.804000	586.459590	258.790282	0.339637	22.505431	0.696004	10.004498
3764.824000	586.459671	258.797379	0.339635	22.506049	0.696001	10.004772
3764.844000	586.459671	258.793525	0.339636	22.505713	0.696003	10.004623
3764.864000	586.459671	258.778323	0.339640	22.504391	0.696011	10.004035
3764.884000	586.459671	258.787480	0.339638	22.505188	0.696006	10.004389
3764.904000	586.459671	258.776089	0.339641	22.504197	0.696012	10.003949
3764.924000	586.459671	258.765821	0.339643	22.503304	0.696017	10.003552
3764.944000	586.459671	258.768228	0.339643	22.503514	0.696016	10.003645
3764.964000	586.459590	258.762536	0.339644	22.503018	0.696018	10.003425
3764.984000	586.459671	258.757218	0.339646	22.502556	0.696021	10.003219
3765.004000	586.459671	258.765163	0.339643	22.503247	0.696017	10.003526
3765.024000	586.459671	258.765701	0.339643	22.503294	0.696017	10.003547
3765.044000	586.459671	258.742646	0.339649	22.501289	0.696028	10.002656
3765.064000	586.459671	258.753935	0.339646	22.502271	0.696023	10.003092
3765.084000	586.459671	258.735767	0.339651	22.500691	0.696032	10.002390
3765.104000	586.459671	258.739281	0.339650	22.500996	0.696030	10.002526
3765.124000	586.459671	258.741889	0.339650	22.501223	0.696029	10.002627
3765.144000	586.459590	258.735353	0.339651	22.500655	0.696032	10.002374
3765.164000	586.459671	258.732292	0.339652	22.500388	0.696034	10.002256
3765.184000	586.459590	258.730756	0.339652	22.500255	0.696034	10.002196
3765.204000	586.459671	258.709766	0.339658	22.498429	0.696045	10.001385
3765.224000	586.459671	258.716925	0.339656	22.499052	0.696041	10.001662
3765.244000	586.459671	258.714623	0.339657	22.498852	0.696043	10.001573
3765.264000	586.459671	258.710739	0.339658	22.498514	0.696045	10.001423
3765.284000	586.459671	258.715555	0.339656	22.498933	0.696042	10.001609
3765.304000	586.459671	258.698009	0.339661	22.497407	0.696051	10.000930
3765.324000	586.459671	258.683055	0.339665	22.496106	0.696058	10.000352
3765.344000	586.459671	258.692000	0.339663	22.496884	0.696054	10.000698
3765.364000	586.459671	258.703064	0.339660	22.497847	0.696048	10.001126
3765.384000	586.459671	258.689891	0.339663	22.496701	0.696055	10.000617
3765.404000	586.459671	258.685872	0.339664	22.496351	0.696057	10.000461
3765.424000	586.459671	258.680976	0.339665	22.495926	0.696059	10.000272
3765.444000	586.459671	258.666323	0.339669	22.494651	0.696067	9.999705
3765.464000	586.459671	258.680421	0.339666	22.495877	0.696060	10.000250
3765.484000	586.459671	258.678443	0.339666	22.495705	0.696061	10.000174
3765.504000	586.459671	258.665594	0.339669	22.494588	0.696067	9.999677
3765.524000	586.459671	258.653202	0.339673	22.493510	0.696073	9.999198
3765.544000	586.459590	258.668364	0.339669	22.494829	0.696066	9.999784
3765.564000	586.459671	258.654384	0.339672	22.493613	0.696073	9.999244
3765.584000	586.459671	258.651649	0.339673	22.493375	0.696074	9.999138
3765.604000	586.459671	258.651880	0.339673	22.493395	0.696074	9.999147
3765.624000	586.459671	258.653280	0.339673	22.493517	0.696073	9.999201
3765.644000	586.459671	258.639671	0.339676	22.492334	0.696080	9.998675
3765.664000	586.459671	258.639911	0.339676	22.492354	0.696080	9.998684
3765.684000	586.459671	258.628289	0.339679	22.491344	0.696086	9.998235
3765.704000	586.459671	258.637522	0.339677	22.492147	0.696081	9.998592
3765.724000	586.459671	258.618859	0.339682	22.490524	0.696091	9.997871
3765.744000	586.459671	258.639139	0.339676	22.492287	0.696080	9.998655
3765.764000	586.459671	258.617290	0.339682	22.490387	0.696091	9.997810
3765.784000	586.459671	258.624493	0.339680	22.491014	0.696088	9.998088
3765.804000	586.459671	258.617067	0.339682	22.490368	0.696092	9.997801
3765.824000	586.459671	258.616130	0.339682	22.490286	0.696092	9.997765
3765.844000	586.459590	258.607172	0.339685	22.489507	0.696096	9.997419
3765.864000	586.459671	258.606372	0.339685	22.489438	0.696097	9.997388
3765.884000	586.459671	258.609790	0.339684	22.489735	0.696095	9.997520
3765.904000	586.459671	258.594300	0.339688	22.488388	0.696103	9.996921
3765.924000	586.459671	258.588312	0.339690	22.487867	0.696106	9.996690
3765.944000	586.459671	258.579563	0.339692	22.487106	0.696110	9.996351
3765.964000	586.459671	258.588694	0.339690	22.487901	0.696106	9.996704
3765.984000	586.459671	258.567366	0.339695	22.486046	0.696117	9.995880
3766.004000	586.459671	258.580991	0.339692	22.487231	0.696110	9.996407
3766.024000	586.459671	258.571478	0.339694	22.486403	0.696114	9.996039
3766.044000	586.459671	258.570250	0.339694	22.486296	0.696115	9.995991
3766.064000	586.459671	258.569066	0.339695	22.486194	0.696116	9.995946
3766.084000	586.459671	258.575193	0.339693	22.486726	0.696113	9.996183
3766.104000	586.459590	258.568390	0.339695	22.486135	0.696116	9.995919
3766.124000	586.459671	258.568045	0.339695	22.486105	0.696116	9.995906
3766.144000	586.459671	258.556153	0.339698	22.485071	0.696122	9.995446
3766.164000	586.459671	258.549187	0.339700	22.484465	0.696126	9.995177
3766.184000	586.459671	258.547902	0.339700	22.484353	0.696126	9.995127
3766.204000	586.459671	258.544855	0.339701	22.484088	0.696128	9.995010
3766.224000	586.459671	258.535331	0.339704	22.483260	0.696133	9.994641
3766.244000	586.459671	258.534261	0.339704	22.483167	0.696133	9.994600
3766.264000	586.459671	258.536382	0.339703	22.483351	0.696132	9.994682
3766.284000	586.459671	258.522315	0.339707	22.482128	0.696139	9.994138
3766.304000	586.459671	258.518723	0.339708	22.481816	0.696141	9.993999
3766.324000	586.459671	258.521188	0.339707	22.482030	0.696140	9.994095
3766.344000	586.459671	258.520361	0.339707	22.481958	0.696140	9.994063
3766.364000	586.459671	258.511991	0.339710	22.481230	0.696144	9.993739
3766.384000	586.459671	258.505051	0.339711	22.480627	0.696148	9.993471
3766.404000	586.459671	258.514238	0.339709	22.481426	0.696143	9.993826
3766.424000	586.459671	258.496913	0.339714	22.479919	0.696152	9.993156
3766.444000	586.459671	258.495190	0.339714	22.479769	0.696153	9.993090
3766.464000	586.459671	258.483679	0.339717	22.478768	0.696159	9.992645
3766.484000	586.459671	258.479344	0.339718	22.478391	0.696161	9.992477
3766.504000	586.459671	258.470273	0.339721	22.477602	0.696165	9.992126
3766.524000	586.459671	258.476151	0.339719	22.478113	0.696162	9.992354
3766.544000	586.459671	258.478345	0.339718	22.478304	0.696161	9.992438
3766.564000	586.459671	258.472922	0.339720	22.477833	0.696164	9.992229
3766.584000	586.459671	258.468912	0.339721	22.477484	0.696166	9.992074
3766.604000	586.459671	258.476270	0.339719	22.478124	0.696162	9.992358
3766.624000	586.459671	258.456362	0.339724	22.476392	0.696172	9.991589
3766.644000	586.459590	258.459964	0.339723	22.476706	0.696170	9.991728
3766.664000	586.459671	258.454450	0.339725	22.476226	0.696173	9.991515
3766.684000	586.459671	258.441548	0.339728	22.475104	0.696180	9.991016
3766.704000	586.459671	258.433880	0.339730	22.474437	0.696184	9.990720
3766.724000	586.459671	258.444168	0.339727	22.475332	0.696178	9.991117
3766.744000	586.459671	258.425696	0.339732	22.473725	0.696188	9.990403
3766.764000	586.459590	258.431915	0.339730	22.474266	0.696184	9.990644
3766.784000	586.459671	258.418923	0.339734	22.473137	0.696191	9.990141
3766.804000	586.459590	258.418844	0.339734	22.473130	0.696191	9.990138
3766.824000	586.459671	258.418063	0.339734	22.473062	0.696191	9.990108
3766.844000	586.459671	258.410846	0.339736	22.472434	0.696195	9.989829
3766.864000	586.459590	258.407069	0.339737	22.472106	0.696197	9.989683
3766.884000	586.459671	258.419407	0.339734	22.473179	0.696191	9.990160
3766.904000	586.459671	258.406424	0.339737	22.472050	0.696197	9.989658
3766.924000	586.459671	258.400531	0.339739	22.471537	0.696200	9.989430
3766.944000	586.459590	258.395024	0.339740	22.471058	0.696203	9.989217
3766.964000	586.459671	258.381974	0.339744	22.469923	0.696210	9.988713
3766.984000	586.459590	258.384500	0.339743	22.470143	0.696208	9.988811
3767.004000	586.459671	258.391361	0.339741	22.470740	0.696205	9.989076
3767.024000	586.459671	258.367581	0.339747	22.468672	0.696217	9.988157
3767.044000	586.459590	258.367537	0.339747	22.468668	0.696217	9.988155
3767.064000	586.459671	258.362456	0.339749	22.468226	0.696219	9.987958
3767.084000	586.459671	258.369241	0.339747	22.468816	0.696216	9.988221
3767.104000	586.459590	258.353860	0.339751	22.467478	0.696224	9.987626
3767.124000	586.459671	258.352196	0.339751	22.467334	0.696225	9.987562
3767.144000	586.459590	258.348268	0.339752	22.466992	0.696226	9.987410
3767.164000	586.459671	258.339488	0.339755	22.466229	0.696231	9.987070
3767.184000	586.459671	258.339328	0.339755	22.466215	0.696231	9.987064
3767.204000	586.459671	258.353096	0.339751	22.467412	0.696224	9.987597
3767.224000	586.459671	258.349419	0.339752	22.467092	0.696226	9.987454
3767.244000	586.459671	258.333922	0.339756	22.465745	0.696234	9.986855
3767.264000	586.459590	258.329960	0.339757	22.465400	0.696236	9.986702
3767.284000	586.459671	258.332454	0.339757	22.465617	0.696234	9.986799
3767.304000	586.459671	258.316966	0.339761	22.464270	0.696242	9.986200
3767.324000	586.459671	258.327255	0.339758	22.465165	0.696237	9.986598
3767.344000	586.459671	258.322999	0.339759	22.464795	0.696239	9.986433
3767.364000	586.459671	258.322896	0.339759	22.464786	0.696239	9.986429
3767.384000	586.459671	258.312579	0.339762	22.463888	0.696244	9.986030
3767.404000	586.459671	258.308204	0.339763	22.463508	0.696247	9.985861
3767.424000	586.459671	258.298519	0.339765	22.462666	0.696252	9.985487
3767.444000	586.459590	258.297958	0.339765	22.462617	0.696252	9.985465
3767.464000	586.459671	258.291799	0.339767	22.462081	0.696255	9.985227
3767.484000	586.459671	258.296135	0.339766	22.462458	0.696253	9.985394
3767.504000	586.459671	258.285196	0.339769	22.461507	0.696258	9.984972
3767.524000	586.459671	258.267812	0.339773	22.459995	0.696267	9.984300
3767.544000	586.459671	258.272117	0.339772	22.460370	0.696265	9.984466
3767.564000	586.459671	258.272701	0.339772	22.460420	0.696264	9.984489
3767.584000	586.459671	258.279390	0.339770	22.461002	0.696261	9.984747
3767.604000	586.459671	258.269795	0.339773	22.460168	0.696266	9.984376
3767.624000	586.459671	258.252767	0.339777	22.458687	0.696274	9.983718
3767.644000	586.459671	258.269545	0.339773	22.460146	0.696266	9.984367
3767.664000	586.459590	258.260993	0.339775	22.459402	0.696270	9.984036
3767.684000	586.459671	258.261195	0.339775	22.459420	0.696270	9.984044
3767.704000	586.459590	258.260420	0.339775	22.459352	0.696271	9.984014
3767.724000	586.459671	258.262324	0.339775	22.459518	0.696270	9.984087
3767.744000	586.459671	258.254371	0.339777	22.458826	0.696274	9.983780
3767.764000	586.459671	258.243518	0.339780	22.457883	0.696279	9.983360
3767.784000	586.459671	258.249990	0.339778	22.458445	0.696276	9.983611
3767.804000	586.459671	258.244352	0.339780	22.457955	0.696279	9.983393
3767.824000	586.459671	258.238619	0.339781	22.457457	0.696282	9.983171
3767.844000	586.459671	258.231927	0.339783	22.456875	0.696285	9.982912
3767.864000	586.459671	258.236270	0.339782	22.457252	0.696283	9.983080
3767.884000	586.459671	258.213302	0.339788	22.455255	0.696294	9.982192
3767.904000	586.459590	258.212383	0.339788	22.455175	0.696295	9.982157
3767.924000	586.459590	258.218130	0.339786	22.455675	0.696292	9.982379
3767.944000	586.459590	258.230164	0.339783	22.456721	0.696286	9.982844
3767.964000	586.459671	258.225704	0.339784	22.456333	0.696288	9.982672
3767.984000	586.459671	258.218720	0.339786	22.455726	0.696292	9.982402
3768.004000	586.459671	258.213258	0.339788	22.455251	0.696294	9.982191
3768.024000	586.459671	258.209363	0.339789	22.454912	0.696296	9.982040
3768.044000	586.459671	258.217326	0.339787	22.455605	0.696292	9.982348
3768.064000	586.459671	258.191767	0.339793	22.453382	0.696305	9.981360
3768.084000	586.459671	258.190489	0.339794	22.453271	0.696306	9.981310
3768.104000	586.459671	258.179363	0.339797	22.452303	0.696311	9.980880
3768.124000	586.459590	258.171963	0.339798	22.451660	0.696315	9.980594
3768.144000	586.459671	258.162750	0.339801	22.450859	0.696320	9.980238
3768.164000	586.459671	258.169921	0.339799	22.451482	0.696316	9.980515
3768.184000	586.459671	258.160724	0.339801	22.450683	0.696321	9.980160
3768.204000	586.459671	258.166448	0.339800	22.451180	0.696318	9.980381
3768.224000	586.459671	258.167893	0.339800	22.451306	0.696317	9.980437
3768.244000	586.459671	258.160819	0.339801	22.450691	0.696321	9.980163
3768.264000	586.459671	258.155599	0.339803	22.450237	0.696323	9.979962
3768.284000	586.459671	258.147638	0.339805	22.449544	0.696327	9.979654
3768.304000	586.459671	258.146495	0.339805	22.449445	0.696328	9.979610
3768.324000	586.459671	258.143378	0.339806	22.449174	0.696329	9.979489
3768.344000	586.459671	258.147896	0.339805	22.449567	0.696327	9.979664
3768.364000	586.459671	258.136185	0.339808	22.448549	0.696333	9.979211
3768.384000	586.459671	258.145717	0.339805	22.449377	0.696328	9.979580
3768.404000	586.459671	258.144324	0.339806	22.449256	0.696329	9.979526
3768.424000	586.459590	258.130978	0.339809	22.448096	0.696336	9.979010
3768.444000	586.459671	258.134508	0.339808	22.448403	0.696334	9.979146
3768.464000	586.459671	258.128252	0.339810	22.447859	0.696337	9.978904
3768.484000	586.459671	258.132233	0.339809	22.448205	0.696335	9.979058
3768.504000	586.459590	258.110747	0.339814	22.446336	0.696346	9.978228
3768.524000	586.459590	258.114330	0.339813	22.446648	0.696344	9.978366
3768.544000	586.459590	258.108233	0.339815	22.446118	0.696347	9.978130
3768.564000	586.459590	258.102178	0.339817	22.445591	0.696350	9.977896
3768.584000	586.459671	258.111977	0.339814	22.446443	0.696345	9.978275
3768.604000	586.459671	258.102791	0.339817	22.445644	0.696350	9.977920
3768.624000	586.459671	258.098793	0.339818	22.445297	0.696352	9.977765
3768.644000	586.459671	258.099469	0.339817	22.445356	0.696351	9.977792
3768.664000	586.459671	258.090474	0.339820	22.444573	0.696356	9.977444
3768.684000	586.459671	258.090432	0.339820	22.444570	0.696356	9.977442
3768.704000	586.459671	258.082489	0.339822	22.443879	0.696360	9.977135
3768.724000	586.459671	258.084376	0.339821	22.444043	0.696359	9.977208
3768.744000	586.459671	258.078866	0.339823	22.443564	0.696362	9.976995
3768.764000	586.459671	258.081922	0.339822	22.443830	0.696360	9.977113
3768.784000	586.459671	258.070556	0.339825	22.442841	0.696366	9.976674
3768.804000	586.459671	258.067152	0.339826	22.442545	0.696368	9.976542
3768.824000	586.459671	258.072881	0.339824	22.443043	0.696365	9.976764
3768.844000	586.459671	258.063281	0.339827	22.442208	0.696370	9.976393
3768.864000	586.459590	258.060951	0.339827	22.442006	0.696371	9.976303
3768.884000	586.459671	258.052963	0.339830	22.441311	0.696375	9.975994
3768.904000	586.459671	258.059850	0.339828	22.441910	0.696371	9.976260
3768.924000	586.459671	258.061813	0.339827	22.442081	0.696370	9.976336
3768.944000	586.459671	258.062608	0.339827	22.442150	0.696370	9.976367
3768.964000	586.459671	258.053309	0.339829	22.441341	0.696375	9.976007
3768.984000	586.459671	258.044169	0.339832	22.440546	0.696379	9.975654
3769.004000	586.459671	258.041962	0.339832	22.440355	0.696380	9.975568
3769.024000	586.459671	258.048267	0.339831	22.440903	0.696377	9.975812
3769.044000	586.459671	258.046801	0.339831	22.440775	0.696378	9.975756
3769.064000	586.459671	258.036320	0.339834	22.439864	0.696383	9.975350
3769.084000	586.459590	258.023985	0.339837	22.438791	0.696389	9.974874
3769.104000	586.459671	258.021554	0.339838	22.438580	0.696391	9.974780
3769.124000	586.459671	258.018685	0.339839	22.438330	0.696392	9.974669
3769.144000	586.459590	258.011098	0.339840	22.437670	0.696396	9.974375
3769.164000	586.459671	258.008107	0.339841	22.437410	0.696397	9.974260
3769.184000	586.459671	258.007233	0.339842	22.437334	0.696398	9.974226
3769.204000	586.459671	258.000228	0.339843	22.436725	0.696401	9.973955
3769.224000	586.459671	257.996640	0.339844	22.436413	0.696403	9.973816
3769.244000	586.459590	257.999477	0.339843	22.436660	0.696402	9.973926
3769.264000	586.459671	258.003043	0.339843	22.436970	0.696400	9.974064
3769.284000	586.459671	257.988103	0.339847	22.435671	0.696407	9.973486
3769.304000	586.459671	257.986882	0.339847	22.435564	0.696408	9.973439
3769.324000	586.459671	257.987700	0.339847	22.435636	0.696408	9.973471
3769.344000	586.459671	257.981135	0.339848	22.435065	0.696411	9.973217
3769.364000	586.459671	257.972815	0.339851	22.434341	0.696415	9.972895
3769.384000	586.459671	257.976733	0.339849	22.434682	0.696413	9.973047
3769.404000	586.459671	257.966339	0.339852	22.433778	0.696418	9.972645
3769.424000	586.459671	257.972536	0.339851	22.434317	0.696415	9.972885
3769.444000	586.459671	257.959314	0.339854	22.433167	0.696422	9.972373
3769.464000	586.459590	257.962216	0.339853	22.433419	0.696420	9.972486
3769.484000	586.459590	257.958501	0.339854	22.433096	0.696422	9.972342
3769.504000	586.459590	257.956058	0.339855	22.432884	0.696423	9.972248
3769.524000	586.459671	257.956250	0.339855	22.432901	0.696423	9.972255
3769.544000	586.459671	257.949583	0.339857	22.432321	0.696427	9.971997
3769.564000	586.459671	257.953942	0.339855	22.432700	0.696425	9.972166
3769.584000	586.459671	257.945070	0.339858	22.431928	0.696429	9.971823
3769.604000	586.459671	257.935034	0.339860	22.431056	0.696434	9.971435
3769.624000	586.459671	257.931134	0.339861	22.430716	0.696436	9.971284
3769.644000	586.459671	257.924809	0.339863	22.430166	0.696439	9.971040
3769.664000	586.459671	257.923074	0.339864	22.430016	0.696440	9.970972
3769.684000	586.459671	257.934054	0.339861	22.430970	0.696435	9.971397
3769.704000	586.459590	257.916529	0.339865	22.429446	0.696443	9.970719
3769.724000	586.459671	257.924835	0.339863	22.430169	0.696439	9.971041
3769.744000	586.459671	257.917275	0.339865	22.429511	0.696443	9.970748
3769.764000	586.459590	257.929112	0.339862	22.430541	0.696437	9.971206
3769.784000	586.459590	257.914222	0.339866	22.429246	0.696444	9.970630
3769.804000	586.459671	257.899245	0.339870	22.427943	0.696452	9.970051
3769.824000	586.459671	257.894973	0.339871	22.427572	0.696454	9.969886
3769.844000	586.459671	257.905978	0.339868	22.428529	0.696449	9.970312
3769.864000	586.459671	257.903561	0.339869	22.428319	0.696450	9.970218
3769.884000	586.459671	257.898980	0.339870	22.427920	0.696452	9.970041
3769.904000	586.459671	257.899268	0.339870	22.427945	0.696452	9.970052
3769.924000	586.459671	257.899973	0.339870	22.428007	0.696452	9.970079
3769.944000	586.459671	257.900458	0.339869	22.428049	0.696451	9.970098
3769.964000	586.459671	257.901572	0.339869	22.428146	0.696451	9.970141
3769.984000	586.459671	257.902250	0.339869	22.428205	0.696450	9.970167
3770.004000	586.459671	257.885047	0.339873	22.426709	0.696459	9.969502
3770.024000	586.459671	257.894015	0.339871	22.427488	0.696455	9.969849
3770.044000	586.459671	257.886071	0.339873	22.426798	0.696459	9.969542
3770.064000	586.459671	257.894260	0.339871	22.427510	0.696454	9.969859
3770.084000	586.459671	257.880088	0.339875	22.426277	0.696462	9.969311
3770.104000	586.459671	257.878307	0.339875	22.426122	0.696463	9.969242
3770.124000	586.459671	257.876230	0.339876	22.425942	0.696464	9.969161
3770.144000	586.459671	257.877832	0.339875	22.426081	0.696463	9.969223
3770.164000	586.459671	257.866165	0.339878	22.425066	0.696469	9.968772
3770.184000	586.459671	257.859578	0.339880	22.424494	0.696472	9.968518
3770.204000	586.459590	257.870154	0.339877	22.425413	0.696466	9.968927
3770.224000	586.459671	257.878928	0.339875	22.426176	0.696462	9.969266
3770.244000	586.459590	257.869306	0.339877	22.425340	0.696467	9.968894
3770.264000	586.459671	257.869031	0.339878	22.425316	0.696467	9.968883
3770.284000	586.459671	257.863037	0.339879	22.424794	0.696470	9.968651
3770.304000	586.459671	257.852436	0.339882	22.423873	0.696475	9.968242
3770.324000	586.459671	257.857004	0.339881	22.424270	0.696473	9.968418
3770.344000	586.459671	257.846945	0.339883	22.423395	0.696478	9.968029
3770.364000	586.459671	257.851895	0.339882	22.423826	0.696476	9.968221
3770.384000	586.459671	257.863671	0.339879	22.424850	0.696470	9.968676
3770.404000	586.459671	257.834188	0.339887	22.422286	0.696485	9.967536
3770.424000	586.459671	257.846163	0.339884	22.423327	0.696479	9.967999
3770.444000	586.459671	257.838144	0.339886	22.422630	0.696483	9.967689
3770.464000	586.459671	257.841438	0.339885	22.422916	0.696481	9.967816
3770.484000	586.459671	257.833090	0.339887	22.422190	0.696485	9.967494
3770.504000	586.459671	257.836267	0.339886	22.422466	0.696484	9.967617
3770.524000	586.459671	257.835915	0.339886	22.422436	0.696484	9.967603
3770.544000	586.459671	257.834921	0.339887	22.422349	0.696484	9.967565
3770.564000	586.459590	257.821920	0.339890	22.421219	0.696491	9.967062
3770.584000	586.459590	257.818246	0.339891	22.420899	0.696493	9.966920
3770.604000	586.459671	257.831891	0.339887	22.422086	0.696486	9.967447
3770.624000	586.459671	257.826945	0.339889	22.421656	0.696488	9.967256
3770.644000	586.459671	257.837530	0.339886	22.422576	0.696483	9.967665
3770.664000	586.459671	257.815688	0.339892	22.420677	0.696494	9.966821
3770.684000	586.459671	257.825129	0.339889	22.421498	0.696489	9.967186
3770.704000	586.459671	257.822618	0.339890	22.421279	0.696490	9.967089
3770.724000	586.459671	257.811020	0.339893	22.420271	0.696496	9.966641
3770.744000	586.459671	257.794456	0.339897	22.418830	0.696505	9.966000
3770.764000	586.459671	257.778228	0.339901	22.417419	0.696513	9.965373
3770.784000	586.459671	257.782561	0.339900	22.417796	0.696511	9.965540
3770.804000	586.459671	257.761664	0.339906	22.415979	0.696521	9.964733
3770.824000	586.459671	257.767495	0.339904	22.416486	0.696518	9.964958
3770.844000	586.459590	257.761589	0.339906	22.415972	0.696521	9.964730
3770.864000	586.459671	257.757795	0.339907	22.415642	0.696523	9.964583
3770.884000	586.459590	257.753613	0.339908	22.415279	0.696525	9.964421
3770.904000	586.459671	257.740359	0.339911	22.414126	0.696532	9.963909
3770.924000	586.459590	257.767029	0.339904	22.416445	0.696518	9.964940
3770.944000	586.459671	257.745340	0.339910	22.414559	0.696529	9.964101
3770.964000	586.459671	257.750470	0.339909	22.415005	0.696527	9.964300
3770.984000	586.459671	257.756200	0.339907	22.415504	0.696524	9.964521
3771.004000	586.459671	257.755164	0.339907	22.415413	0.696524	9.964481
3771.024000	586.459671	257.741882	0.339911	22.414258	0.696531	9.963968
3771.044000	586.459671	257.732549	0.339913	22.413447	0.696536	9.963607
3771.064000	586.459671	257.727844	0.339915	22.413038	0.696538	9.963425
3771.084000	586.459671	257.714257	0.339918	22.411856	0.696545	9.962900
3771.104000	586.459671	257.696358	0.339923	22.410299	0.696554	9.962208
3771.124000	586.459671	257.701464	0.339921	22.410743	0.696551	9.962405
3771.144000	586.459590	257.692106	0.339924	22.409930	0.696556	9.962044
3771.164000	586.459590	257.693132	0.339924	22.410019	0.696555	9.962083
3771.184000	586.459671	257.692953	0.339924	22.410003	0.696556	9.962076
3771.204000	586.459590	257.694726	0.339923	22.410157	0.696555	9.962145
3771.224000	586.459590	257.679961	0.339927	22.408873	0.696562	9.961574
3771.244000	586.459671	257.683876	0.339926	22.409214	0.696560	9.961725
3771.264000	586.459671	257.672499	0.339929	22.408224	0.696566	9.961286
3771.284000	586.459590	257.669930	0.339930	22.408001	0.696567	9.961186
3771.304000	586.459671	257.676791	0.339928	22.408598	0.696564	9.961451
3771.324000	586.459671	257.677165	0.339928	22.408630	0.696563	9.961466
3771.344000	586.459590	257.674038	0.339929	22.408358	0.696565	9.961345
3771.364000	586.459671	257.662019	0.339932	22.407313	0.696571	9.960880
3771.384000	586.459590	257.675590	0.339928	22.408493	0.696564	9.961405
3771.404000	586.459671	257.676532	0.339928	22.408575	0.696564	9.961441
3771.424000	586.459590	257.656385	0.339933	22.406823	0.696574	9.960663
3771.444000	586.459671	257.664293	0.339931	22.407511	0.696570	9.960968
3771.464000	586.459671	257.653894	0.339934	22.406607	0.696575	9.960566
3771.484000	586.459671	257.666415	0.339931	22.407695	0.696569	9.961050
3771.504000	586.459671	257.663318	0.339931	22.407426	0.696570	9.960931
3771.524000	586.459671	257.663143	0.339931	22.407411	0.696571	9.960924
3771.544000	586.459671	257.656363	0.339933	22.406821	0.696574	9.960662
3771.564000	586.459671	257.648276	0.339935	22.406118	0.696578	9.960349
3771.584000	586.459671	257.650632	0.339935	22.406323	0.696577	9.960440
3771.604000	586.459590	257.649119	0.339935	22.406191	0.696577	9.960382
3771.624000	586.459671	257.641083	0.339937	22.405492	0.696582	9.960071
3771.644000	586.459590	257.650229	0.339935	22.406288	0.696577	9.960425
3771.664000	586.459590	257.641502	0.339937	22.405529	0.696581	9.960087
3771.684000	586.459671	257.649100	0.339935	22.406190	0.696578	9.960381
3771.704000	586.459590	257.639248	0.339938	22.405333	0.696582	9.960000
3771.724000	586.459671	257.622022	0.339942	22.403835	0.696591	9.959334
3771.744000	586.459671	257.627498	0.339941	22.404311	0.696588	9.959546
3771.764000	586.459671	257.618650	0.339943	22.403542	0.696593	9.959204
3771.784000	586.459671	257.610141	0.339945	22.402802	0.696597	9.958875
3771.804000	586.459590	257.616310	0.339944	22.403338	0.696594	9.959113
3771.824000	586.459671	257.621265	0.339942	22.403769	0.696592	9.959305
3771.844000	586.459671	257.610248	0.339945	22.402811	0.696597	9.958879
3771.864000	586.459671	257.612127	0.339945	22.402974	0.696596	9.958952
3771.884000	586.459671	257.605169	0.339947	22.402369	0.696600	9.958683
3771.904000	586.459671	257.600232	0.339948	22.401940	0.696602	9.958492
3771.924000	586.459671	257.604834	0.339947	22.402340	0.696600	9.958670
3771.944000	586.459671	257.599749	0.339948	22.401898	0.696602	9.958473
3771.964000	586.459590	257.589621	0.339951	22.401017	0.696607	9.958082
3771.984000	586.459671	257.590947	0.339950	22.401132	0.696607	9.958133
3772.004000	586.459590	257.592700	0.339950	22.401285	0.696606	9.958201
3772.024000	586.459671	257.595118	0.339949	22.401495	0.696605	9.958294
3772.044000	586.459590	257.576313	0.339954	22.399860	0.696614	9.957567
3772.064000	586.459671	257.581315	0.339953	22.400295	0.696612	9.957760
3772.084000	586.459590	257.569939	0.339956	22.399305	0.696617	9.957321
3772.104000	586.459671	257.564689	0.339957	22.398849	0.696620	9.957118
3772.124000	586.459671	257.570042	0.339956	22.399314	0.696617	9.957325
3772.144000	586.459671	257.565039	0.339957	22.398879	0.696620	9.957131
3772.164000	586.459671	257.559688	0.339958	22.398414	0.696622	9.956924
3772.184000	586.459590	257.557122	0.339959	22.398191	0.696624	9.956825
3772.204000	586.459671	257.563905	0.339957	22.398781	0.696620	9.957087
3772.224000	586.459671	257.542655	0.339963	22.396933	0.696631	9.956266
3772.244000	586.459671	257.545436	0.339962	22.397175	0.696630	9.956373
3772.264000	586.459590	257.543891	0.339963	22.397040	0.696630	9.956314
3772.284000	586.459671	257.552871	0.339960	22.397821	0.696626	9.956661
3772.304000	586.459671	257.535723	0.339965	22.396330	0.696635	9.955998
3772.324000	586.459671	257.529796	0.339966	22.395815	0.696637	9.955769
3772.344000	586.459671	257.527128	0.339967	22.395582	0.696639	9.955666
3772.364000	586.459590	257.525920	0.339967	22.395477	0.696639	9.955619
3772.384000	586.459671	257.531369	0.339966	22.395951	0.696637	9.955830
3772.404000	586.459671	257.537717	0.339964	22.396503	0.696634	9.956075
3772.424000	586.459671	257.521025	0.339969	22.395052	0.696642	9.955430
3772.444000	586.459590	257.517805	0.339969	22.394772	0.696643	9.955305
3772.464000	586.459671	257.525435	0.339967	22.395435	0.696640	9.955600
3772.484000	586.459671	257.521082	0.339969	22.395057	0.696642	9.955432
3772.504000	586.459590	257.512456	0.339971	22.394307	0.696646	9.955098
3772.524000	586.459671	257.508100	0.339972	22.393928	0.696648	9.954930
3772.544000	586.459671	257.504240	0.339973	22.393592	0.696650	9.954781
3772.564000	586.459671	257.498966	0.339974	22.393133	0.696653	9.954577
3772.584000	586.459671	257.498685	0.339974	22.393109	0.696653	9.954566
3772.604000	586.459590	257.500109	0.339974	22.393233	0.696652	9.954621
3772.624000	586.459671	257.498208	0.339975	22.393067	0.696653	9.954548
3772.644000	586.459671	257.499099	0.339974	22.393145	0.696653	9.954582
3772.664000	586.459671	257.496011	0.339975	22.392876	0.696654	9.954463
3772.684000	586.459590	257.473975	0.339981	22.390960	0.696665	9.953611
3772.704000	586.459671	257.492359	0.339976	22.392559	0.696656	9.954322
3772.724000	586.459671	257.478172	0.339980	22.391325	0.696663	9.953773
3772.744000	586.459671	257.491132	0.339976	22.392452	0.696657	9.954274
3772.764000	586.459671	257.476855	0.339980	22.391211	0.696664	9.953722
3772.784000	586.459671	257.481546	0.339979	22.391619	0.696662	9.953904
3772.804000	586.459590	257.476478	0.339980	22.391178	0.696664	9.953708
3772.824000	586.459671	257.475623	0.339980	22.391103	0.696665	9.953675
3772.844000	586.459671	257.475979	0.339980	22.391134	0.696665	9.953688
3772.864000	586.459671	257.476209	0.339980	22.391154	0.696664	9.953697
3772.884000	586.459671	257.468498	0.339982	22.390484	0.696668	9.953399
3772.904000	586.459671	257.469071	0.339982	22.390534	0.696668	9.953421
3772.924000	586.459671	257.458004	0.339985	22.389571	0.696674	9.952993
3772.944000	586.459590	257.463909	0.339983	22.390085	0.696670	9.953222
3772.964000	586.459671	257.456993	0.339985	22.389483	0.696674	9.952954
3772.984000	586.459671	257.444152	0.339989	22.388367	0.696680	9.952458
3773.004000	586.459590	257.455046	0.339986	22.389314	0.696675	9.952879
3773.024000	586.459590	257.460480	0.339984	22.389787	0.696672	9.953089
3773.044000	586.459671	257.447323	0.339988	22.388642	0.696679	9.952581
3773.064000	586.459671	257.442551	0.339989	22.388227	0.696681	9.952396
3773.084000	586.459671	257.435240	0.339991	22.387592	0.696685	9.952113
3773.104000	586.459671	257.428852	0.339993	22.387036	0.696688	9.951866
3773.124000	586.459671	257.436729	0.339991	22.387721	0.696684	9.952171
3773.144000	586.459671	257.437327	0.339990	22.387773	0.696684	9.952194
3773.164000	586.459671	257.432584	0.339992	22.387361	0.696686	9.952011
3773.184000	586.459671	257.427022	0.339993	22.386877	0.696689	9.951796
3773.204000	586.459671	257.433190	0.339992	22.387413	0.696686	9.952034
3773.224000	586.459590	257.420060	0.339995	22.386271	0.696692	9.951527
3773.244000	586.459671	257.426010	0.339993	22.386789	0.696690	9.951757
3773.264000	586.459590	257.426544	0.339993	22.386835	0.696689	9.951777
3773.284000	586.459590	257.421217	0.339995	22.386372	0.696692	9.951571
3773.304000	586.459671	257.416216	0.339996	22.385937	0.696695	9.951378
3773.324000	586.459671	257.404222	0.339999	22.384894	0.696701	9.950914
3773.344000	586.459671	257.401322	0.340000	22.384642	0.696702	9.950802
3773.364000	586.459590	257.416034	0.339996	22.385921	0.696695	9.951371
3773.384000	586.459590	257.405539	0.339999	22.385009	0.696700	9.950965
3773.404000	586.459590	257.395312	0.340001	22.384119	0.696705	9.950570
3773.424000	586.459671	257.390614	0.340003	22.383711	0.696707	9.950388
3773.444000	586.459671	257.395856	0.340001	22.384167	0.696705	9.950591
3773.464000	586.459671	257.394795	0.340002	22.384074	0.696705	9.950550
3773.484000	586.459671	257.400319	0.340000	22.384555	0.696703	9.950763
3773.504000	586.459590	257.398947	0.340000	22.384435	0.696703	9.950710
3773.524000	586.459671	257.388384	0.340003	22.383517	0.696708	9.950302
3773.544000	586.459590	257.389124	0.340003	22.383581	0.696708	9.950331
3773.564000	586.459671	257.379023	0.340006	22.382703	0.696713	9.949940
3773.584000	586.459671	257.374675	0.340007	22.382325	0.696715	9.949772
3773.604000	586.459671	257.386557	0.340004	22.383358	0.696709	9.950231
3773.624000	586.459671	257.369434	0.340008	22.381869	0.696718	9.949569
3773.644000	586.459590	257.365261	0.340009	22.381506	0.696720	9.949408
3773.664000	586.459671	257.359782	0.340011	22.381029	0.696723	9.949196
3773.684000	586.459590	257.362270	0.340010	22.381246	0.696721	9.949292
3773.704000	586.459671	257.361959	0.340010	22.381219	0.696722	9.949280
3773.724000	586.459590	257.357877	0.340011	22.380864	0.696724	9.949123
3773.744000	586.459590	257.356689	0.340011	22.380760	0.696724	9.949077
3773.764000	586.459671	257.346763	0.340014	22.379897	0.696729	9.948693
3773.784000	586.459590	257.351921	0.340013	22.380346	0.696727	9.948892
3773.804000	586.459671	257.352237	0.340013	22.380373	0.696727	9.948905
3773.824000	586.459671	257.365230	0.340009	22.381503	0.696720	9.949407
3773.844000	586.459671	257.342929	0.340015	22.379564	0.696731	9.948545
3773.864000	586.459671	257.353347	0.340012	22.380470	0.696726	9.948948
3773.884000	586.459671	257.336196	0.340017	22.378978	0.696735	9.948284
3773.904000	586.459671	257.340887	0.340016	22.379386	0.696732	9.948466
3773.924000	586.459590	257.332081	0.340018	22.378620	0.696737	9.948125
3773.944000	586.459671	257.329745	0.340019	22.378417	0.696738	9.948035
3773.964000	586.459671	257.341347	0.340016	22.379426	0.696732	9.948484
3773.984000	586.459671	257.348802	0.340014	22.380075	0.696728	9.948772
3774.004000	586.459671	257.339604	0.340016	22.379275	0.696733	9.948416
3774.024000	586.459671	257.315746	0.340022	22.377200	0.696745	9.947494
3774.044000	586.459671	257.319323	0.340021	22.377511	0.696743	9.947632
3774.064000	586.459671	257.321790	0.340021	22.377725	0.696742	9.947728
3774.084000	586.459671	257.321957	0.340021	22.377740	0.696742	9.947734
3774.104000	586.459671	257.311244	0.340023	22.376808	0.696747	9.947320
3774.124000	586.459671	257.314854	0.340022	22.377122	0.696745	9.947459
3774.144000	586.459671	257.310148	0.340024	22.376713	0.696748	9.947278
3774.164000	586.459671	257.312473	0.340023	22.376915	0.696747	9.947367
3774.184000	586.459671	257.302963	0.340026	22.376088	0.696751	9.947000
3774.204000	586.459671	257.309030	0.340024	22.376616	0.696748	9.947234
3774.224000	586.459671	257.298821	0.340027	22.375728	0.696753	9.946840
3774.244000	586.459671	257.305553	0.340025	22.376313	0.696750	9.947100
3774.264000	586.459671	257.307179	0.340024	22.376455	0.696749	9.947163
3774.284000	586.459671	257.305718	0.340025	22.376328	0.696750	9.947106
3774.304000	586.459671	257.305968	0.340025	22.376350	0.696750	9.947116
3774.324000	586.459671	257.303608	0.340025	22.376144	0.696751	9.947025
3774.344000	586.459671	257.303545	0.340025	22.376139	0.696751	9.947022
3774.364000	586.459671	257.305122	0.340025	22.376276	0.696750	9.947083
3774.384000	586.459590	257.311129	0.340023	22.376798	0.696747	9.947315
3774.404000	586.459671	257.300755	0.340026	22.375896	0.696752	9.946914
3774.424000	586.459671	257.304820	0.340025	22.376250	0.696750	9.947072
3774.444000	586.459590	257.290722	0.340029	22.375024	0.696757	9.946527
3774.464000	586.459671	257.298349	0.340027	22.375687	0.696754	9.946821
3774.484000	586.459671	257.303066	0.340026	22.376097	0.696751	9.947004
3774.504000	586.459671	257.295176	0.340028	22.375411	0.696755	9.946699
3774.524000	586.459671	257.303030	0.340026	22.376094	0.696751	9.947002
3774.544000	586.459671	257.302122	0.340026	22.376015	0.696752	9.946967
3774.564000	586.459671	257.289575	0.340029	22.374924	0.696758	9.946482
3774.584000	586.459671	257.293561	0.340028	22.375271	0.696756	9.946636
3774.604000	586.459590	257.297925	0.340027	22.375650	0.696754	9.946805
3774.624000	586.459671	257.299083	0.340027	22.375751	0.696753	9.946850
3774.644000	586.459671	257.286560	0.340030	22.374662	0.696760	9.946366
3774.664000	586.459671	257.292600	0.340028	22.375187	0.696757	9.946599
3774.684000	586.459671	257.293193	0.340028	22.375239	0.696756	9.946622
3774.704000	586.459671	257.281873	0.340031	22.374254	0.696762	9.946184
3774.724000	586.459671	257.294263	0.340028	22.375332	0.696756	9.946663
3774.744000	586.459671	257.288435	0.340029	22.374825	0.696759	9.946438
3774.764000	586.459590	257.274196	0.340033	22.373587	0.696766	9.945888
3774.784000	586.459671	257.276258	0.340033	22.373766	0.696765	9.945967
3774.804000	586.459671	257.266857	0.340035	22.372948	0.696770	9.945604
3774.824000	586.459671	257.269283	0.340034	22.373159	0.696768	9.945698
3774.844000	586.459671	257.259193	0.340037	22.372282	0.696773	9.945308
3774.864000	586.459590	257.267165	0.340035	22.372975	0.696769	9.945616
3774.884000	586.459671	257.265091	0.340035	22.372795	0.696770	9.945536
3774.904000	586.459671	257.263343	0.340036	22.372643	0.696771	9.945468
3774.924000	586.459590	257.249649	0.340039	22.371452	0.696778	9.944939
3774.944000	586.459590	257.219578	0.340047	22.368837	0.696793	9.943776
3774.964000	586.459671	257.206092	0.340051	22.367664	0.696800	9.943255
3774.984000	586.459671	257.204532	0.340051	22.367528	0.696801	9.943195
3775.004000	586.459671	257.208826	0.340050	22.367902	0.696799	9.943361
3775.024000	586.459590	257.225748	0.340046	22.369373	0.696790	9.944015
3775.044000	586.459671	257.210050	0.340050	22.368008	0.696798	9.943408
3775.064000	586.459671	257.200140	0.340052	22.367146	0.696803	9.943025
3775.084000	586.459671	257.197873	0.340053	22.366949	0.696804	9.942937
3775.104000	586.459590	257.211706	0.340049	22.368152	0.696797	9.943472
3775.124000	586.459671	257.202146	0.340052	22.367321	0.696802	9.943102
3775.144000	586.459671	257.197784	0.340053	22.366941	0.696804	9.942934
3775.164000	586.459671	257.195876	0.340054	22.366776	0.696805	9.942860
3775.184000	586.459671	257.209312	0.340050	22.367944	0.696798	9.943379
3775.204000	586.459671	257.201130	0.340052	22.367232	0.696803	9.943063
3775.224000	586.459671	257.193531	0.340054	22.366572	0.696806	9.942769
3775.244000	586.459671	257.188417	0.340055	22.366127	0.696809	9.942572
3775.264000	586.459671	257.193936	0.340054	22.366607	0.696806	9.942785
3775.284000	586.459590	257.186797	0.340056	22.365986	0.696810	9.942509
3775.304000	586.459671	257.187829	0.340056	22.366076	0.696809	9.942549
3775.324000	586.459671	257.180111	0.340058	22.365405	0.696813	9.942250
3775.344000	586.459671	257.189170	0.340055	22.366192	0.696809	9.942601
3775.364000	586.459671	257.175295	0.340059	22.364986	0.696815	9.942064
3775.384000	586.459671	257.200344	0.340052	22.367164	0.696803	9.943033
3775.404000	586.459671	257.185969	0.340056	22.365914	0.696810	9.942477
3775.424000	586.459671	257.182871	0.340057	22.365645	0.696812	9.942357
3775.444000	586.459590	257.188915	0.340055	22.366170	0.696809	9.942591
3775.464000	586.459671	257.175533	0.340059	22.365006	0.696815	9.942073
3775.484000	586.459590	257.172898	0.340059	22.364777	0.696817	9.941972
3775.504000	586.459671	257.171102	0.340060	22.364621	0.696818	9.941902
3775.524000	586.459671	257.156516	0.340064	22.363353	0.696825	9.941338
3775.544000	586.459671	257.178768	0.340058	22.365288	0.696814	9.942199
3775.564000	586.459671	257.173858	0.340059	22.364861	0.696816	9.942009
3775.584000	586.459671	257.167703	0.340061	22.364325	0.696819	9.941771
3775.604000	586.459671	257.168881	0.340061	22.364428	0.696819	9.941816
3775.624000	586.459671	257.157609	0.340064	22.363448	0.696824	9.941381
3775.644000	586.459671	257.157024	0.340064	22.363397	0.696825	9.941358
3775.664000	586.459671	257.163211	0.340062	22.363935	0.696822	9.941597
3775.684000	586.459671	257.147042	0.340066	22.362529	0.696830	9.940972
3775.704000	586.459590	257.157153	0.340064	22.363408	0.696824	9.941363
3775.724000	586.459671	257.161333	0.340063	22.363772	0.696822	9.941525
3775.744000	586.459671	257.170504	0.340060	22.364569	0.696818	9.941879
3775.764000	586.459671	257.137220	0.340069	22.361675	0.696835	9.940592
3775.784000	586.459671	257.152229	0.340065	22.362980	0.696827	9.941173
3775.804000	586.459671	257.149956	0.340066	22.362782	0.696828	9.941085
3775.824000	586.459590	257.141778	0.340068	22.362071	0.696832	9.940769
3775.844000	586.459590	257.145935	0.340067	22.362432	0.696830	9.940929
3775.864000	586.459671	257.146695	0.340066	22.362499	0.696830	9.940959
3775.884000	586.459590	257.142258	0.340067	22.362113	0.696832	9.940787
3775.904000	586.459671	257.137591	0.340069	22.361707	0.696834	9.940607
3775.924000	586.459590	257.133123	0.340070	22.361318	0.696837	9.940434
3775.944000	586.459671	257.123323	0.340072	22.360466	0.696842	9.940055
3775.964000	586.459671	257.139221	0.340068	22.361849	0.696834	9.940670
3775.984000	586.459671	257.133741	0.340070	22.361372	0.696836	9.940458
3776.004000	586.459590	257.142709	0.340067	22.362152	0.696832	9.940805
3776.024000	586.459671	257.131740	0.340070	22.361198	0.696837	9.940380
3776.044000	586.459671	257.125718	0.340072	22.360674	0.696840	9.940148
3776.064000	586.459671	257.131167	0.340070	22.361148	0.696838	9.940358
3776.084000	586.459671	257.124174	0.340072	22.360540	0.696841	9.940088
3776.104000	586.459590	257.113071	0.340075	22.359574	0.696847	9.939659
3776.124000	586.459671	257.118505	0.340074	22.360047	0.696844	9.939869
3776.144000	586.459671	257.117417	0.340074	22.359952	0.696845	9.939827
3776.164000	586.459590	257.123354	0.340072	22.360469	0.696841	9.940056
3776.184000	586.459590	257.120975	0.340073	22.360262	0.696843	9.939964
3776.204000	586.459671	257.108392	0.340076	22.359168	0.696849	9.939478
3776.224000	586.459671	257.114537	0.340075	22.359702	0.696846	9.939715
3776.244000	586.459671	257.097299	0.340079	22.358203	0.696855	9.939049
3776.264000	586.459671	257.105459	0.340077	22.358912	0.696851	9.939364
3776.284000	586.459590	257.103611	0.340078	22.358752	0.696851	9.939293
3776.304000	586.459671	257.104059	0.340078	22.358791	0.696851	9.939310
3776.324000	586.459590	257.097107	0.340079	22.358186	0.696855	9.939042
3776.344000	586.459671	257.100264	0.340079	22.358461	0.696853	9.939164
3776.364000	586.459671	257.091478	0.340081	22.357697	0.696858	9.938824
3776.384000	586.459590	257.091540	0.340081	22.357702	0.696857	9.938826
3776.404000	586.459671	257.088277	0.340082	22.357418	0.696859	9.938700
3776.424000	586.459590	257.083244	0.340083	22.356981	0.696862	9.938506
3776.444000	586.459671	257.094854	0.340080	22.357990	0.696856	9.938955
3776.464000	586.459671	257.085689	0.340082	22.357193	0.696860	9.938600
3776.484000	586.459671	257.101527	0.340078	22.358571	0.696853	9.939212
3776.504000	586.459590	257.094264	0.340080	22.357939	0.696856	9.938932
3776.524000	586.459671	257.088183	0.340082	22.357410	0.696859	9.938697
3776.544000	586.459590	257.086035	0.340082	22.357223	0.696860	9.938614
3776.564000	586.459671	257.083242	0.340083	22.356980	0.696862	9.938506
3776.584000	586.459671	257.077941	0.340084	22.356519	0.696864	9.938301
3776.604000	586.459671	257.070225	0.340086	22.355848	0.696868	9.938002
3776.624000	586.459671	257.072947	0.340086	22.356085	0.696867	9.938108
3776.644000	586.459671	257.086432	0.340082	22.357258	0.696860	9.938629
3776.664000	586.459671	257.089659	0.340081	22.357538	0.696858	9.938754
3776.684000	586.459590	257.096015	0.340080	22.358091	0.696855	9.938999
3776.704000	586.459671	257.076178	0.340085	22.356366	0.696865	9.938233
3776.724000	586.459671	257.077239	0.340085	22.356458	0.696865	9.938274
3776.744000	586.459671	257.072435	0.340086	22.356041	0.696867	9.938088
3776.764000	586.459590	257.062637	0.340088	22.355189	0.696872	9.937709
3776.784000	586.459590	257.061157	0.340089	22.355060	0.696873	9.937652
3776.804000	586.459671	257.067568	0.340087	22.355617	0.696870	9.937900
3776.824000	586.459671	257.066258	0.340087	22.355503	0.696870	9.937849
3776.844000	586.459671	257.063332	0.340088	22.355249	0.696872	9.937736
3776.864000	586.459671	257.065224	0.340088	22.355413	0.696871	9.937809
3776.884000	586.459671	257.060783	0.340089	22.355027	0.696873	9.937637
3776.904000	586.459671	257.069608	0.340087	22.355795	0.696869	9.937979
3776.924000	586.459671	257.048171	0.340092	22.353930	0.696879	9.937150
3776.944000	586.459671	257.046432	0.340093	22.353779	0.696880	9.937083
3776.964000	586.459671	257.052988	0.340091	22.354349	0.696877	9.937336
3776.984000	586.459671	257.063393	0.340088	22.355254	0.696872	9.937738
3777.004000	586.459671	257.054013	0.340091	22.354439	0.696876	9.937376
3777.024000	586.459671	257.065962	0.340087	22.355478	0.696870	9.937838
3777.044000	586.459671	257.058123	0.340090	22.354796	0.696874	9.937535
3777.064000	586.459671	257.057622	0.340090	22.354752	0.696875	9.937515
3777.084000	586.459671	257.049265	0.340092	22.354026	0.696879	9.937192
3777.104000	586.459671	257.047247	0.340092	22.353850	0.696880	9.937114
3777.124000	586.459671	257.054667	0.340090	22.354495	0.696876	9.937401
3777.144000	586.459671	257.044920	0.340093	22.353648	0.696881	9.937024
3777.164000	586.459671	257.047739	0.340092	22.353893	0.696880	9.937133
3777.184000	586.459590	257.057637	0.340090	22.354754	0.696874	9.937516
3777.204000	586.459671	257.052685	0.340091	22.354323	0.696877	9.937324
3777.224000	586.459671	257.026681	0.340098	22.352062	0.696890	9.936319
3777.244000	586.459671	257.040391	0.340094	22.353254	0.696883	9.936849
3777.264000	586.459671	257.035537	0.340095	22.352832	0.696886	9.936661
3777.284000	586.459671	257.022259	0.340099	22.351677	0.696892	9.936148
3777.304000	586.459671	257.027026	0.340098	22.352092	0.696890	9.936332
3777.324000	586.459671	257.028163	0.340097	22.352191	0.696889	9.936376
3777.344000	586.459671	257.022262	0.340099	22.351677	0.696892	9.936148
3777.364000	586.459671	257.028027	0.340097	22.352179	0.696889	9.936371
3777.384000	586.459671	257.015458	0.340101	22.351086	0.696896	9.935885
3777.404000	586.459671	257.018134	0.340100	22.351318	0.696894	9.935989
3777.424000	586.459671	257.027443	0.340098	22.352128	0.696890	9.936348
3777.444000	586.459671	257.001980	0.340104	22.349914	0.696902	9.935364
3777.464000	586.459671	257.012727	0.340101	22.350848	0.696897	9.935780
3777.484000	586.459671	257.006721	0.340103	22.350326	0.696900	9.935547
3777.504000	586.459671	257.000825	0.340105	22.349813	0.696903	9.935319
3777.524000	586.459671	257.001536	0.340104	22.349875	0.696903	9.935347
3777.544000	586.459590	257.006120	0.340103	22.350274	0.696900	9.935524
3777.564000	586.459590	256.999940	0.340105	22.349736	0.696903	9.935285
3777.584000	586.459590	257.008224	0.340103	22.350457	0.696899	9.935606
3777.604000	586.459671	256.998283	0.340105	22.349592	0.696904	9.935221
3777.624000	586.459671	256.990922	0.340107	22.348952	0.696908	9.934937
3777.644000	586.459671	257.001732	0.340104	22.349892	0.696903	9.935355
3777.664000	586.459590	256.996984	0.340105	22.349479	0.696905	9.935171
3777.684000	586.459590	257.014398	0.340101	22.350993	0.696896	9.935844
3777.704000	586.459671	257.005759	0.340103	22.350242	0.696901	9.935510
3777.724000	586.459590	256.998815	0.340105	22.349638	0.696904	9.935242
3777.744000	586.459671	257.001840	0.340104	22.349901	0.696903	9.935359
3777.764000	586.459590	256.999838	0.340105	22.349727	0.696903	9.935281
3777.784000	586.459671	256.997196	0.340105	22.349497	0.696905	9.935179
3777.804000	586.459671	256.997838	0.340105	22.349553	0.696905	9.935204
3777.824000	586.459671	256.988747	0.340108	22.348763	0.696909	9.934853
3777.844000	586.459590	256.983921	0.340109	22.348343	0.696911	9.934666
3777.864000	586.459671	256.976155	0.340111	22.347668	0.696915	9.934366
3777.884000	586.459590	256.987239	0.340108	22.348632	0.696910	9.934794
3777.904000	586.459671	256.984183	0.340109	22.348366	0.696911	9.934676
3777.924000	586.459671	256.975774	0.340111	22.347635	0.696916	9.934351
3777.944000	586.459671	256.995317	0.340106	22.349334	0.696906	9.935107
3777.964000	586.459671	256.995564	0.340106	22.349356	0.696906	9.935116
3777.984000	586.459590	256.992877	0.340107	22.349122	0.696907	9.935012
3778.004000	586.459671	256.980944	0.340110	22.348084	0.696913	9.934551
3778.024000	586.459590	256.977719	0.340110	22.347804	0.696915	9.934426
3778.044000	586.459671	256.969297	0.340113	22.347071	0.696919	9.934101
3778.064000	586.459671	256.978769	0.340110	22.347895	0.696914	9.934467
3778.084000	586.459671	256.976216	0.340111	22.347673	0.696915	9.934368
3778.104000	586.459671	256.986638	0.340108	22.348579	0.696910	9.934771
3778.124000	586.459671	256.973392	0.340112	22.347427	0.696917	9.934259
3778.144000	586.459671	256.966643	0.340113	22.346841	0.696920	9.933998
3778.164000	586.459590	256.976828	0.340111	22.347726	0.696915	9.934392
3778.184000	586.459671	256.980596	0.340110	22.348054	0.696913	9.934537
3778.204000	586.459671	256.974754	0.340111	22.347546	0.696916	9.934312
3778.224000	586.459671	256.959003	0.340115	22.346176	0.696924	9.933703
3778.244000	586.459671	256.951438	0.340117	22.345518	0.696928	9.933410
3778.264000	586.459671	256.961830	0.340115	22.346422	0.696923	9.933812
3778.284000	586.459671	256.949849	0.340118	22.345380	0.696929	9.933349
3778.304000	586.459671	256.963602	0.340114	22.346576	0.696922	9.933880
3778.324000	586.459590	256.956457	0.340116	22.345955	0.696925	9.933604
3778.344000	586.459671	256.955736	0.340116	22.345892	0.696926	9.933576
3778.364000	586.459590	256.934600	0.340122	22.344054	0.696936	9.932759
3778.384000	586.459671	256.944153	0.340119	22.344885	0.696932	9.933129
3778.404000	586.459671	256.959385	0.340115	22.346209	0.696924	9.933717
3778.424000	586.459671	256.967643	0.340113	22.346927	0.696920	9.934037
3778.444000	586.459671	256.957412	0.340116	22.346038	0.696925	9.933641
3778.464000	586.459671	256.948210	0.340118	22.345237	0.696929	9.933285
3778.484000	586.459590	256.931411	0.340123	22.343777	0.696938	9.932636
3778.504000	586.459671	256.940125	0.340120	22.344534	0.696934	9.932973
3778.524000	586.459671	256.952733	0.340117	22.345631	0.696927	9.933460
3778.544000	586.459671	256.951278	0.340117	22.345504	0.696928	9.933404
3778.564000	586.459671	256.937046	0.340121	22.344267	0.696935	9.932854
3778.584000	586.459590	256.953361	0.340117	22.345685	0.696927	9.933485
3778.604000	586.459590	256.948092	0.340118	22.345227	0.696929	9.933281
3778.624000	586.459671	256.953480	0.340117	22.345696	0.696927	9.933489
3778.644000	586.459671	256.955800	0.340116	22.345898	0.696926	9.933579
3778.664000	586.459671	256.941832	0.340120	22.344683	0.696933	9.933039
3778.684000	586.459590	256.950775	0.340118	22.345461	0.696928	9.933385
3778.704000	586.459671	256.939152	0.340121	22.344450	0.696934	9.932935
3778.724000	586.459671	256.943739	0.340119	22.344849	0.696932	9.933113
3778.744000	586.459671	256.922754	0.340125	22.343024	0.696942	9.932301
3778.764000	586.459590	256.925428	0.340124	22.343256	0.696941	9.932405
3778.784000	586.459590	256.915237	0.340127	22.342370	0.696946	9.932011
3778.804000	586.459671	256.926986	0.340124	22.343392	0.696940	9.932465
3778.824000	586.459590	256.923287	0.340125	22.343070	0.696942	9.932322
3778.844000	586.459671	256.925993	0.340124	22.343305	0.696941	9.932427
3778.864000	586.459671	256.927236	0.340124	22.343413	0.696940	9.932475
3778.884000	586.459671	256.935542	0.340122	22.344136	0.696936	9.932796
3778.904000	586.459671	256.925039	0.340124	22.343222	0.696941	9.932390
3778.924000	586.459671	256.920859	0.340125	22.342859	0.696943	9.932228
3778.944000	586.459590	256.920517	0.340125	22.342829	0.696943	9.932215
3778.964000	586.459671	256.920008	0.340126	22.342785	0.696944	9.932195
3778.984000	586.459671	256.922286	0.340125	22.342983	0.696943	9.932283
3779.004000	586.459671	256.917752	0.340126	22.342589	0.696945	9.932108
3779.024000	586.459671	256.913836	0.340127	22.342248	0.696947	9.931957
3779.044000	586.459671	256.913553	0.340127	22.342224	0.696947	9.931946
3779.064000	586.459671	256.913288	0.340127	22.342201	0.696947	9.931935
3779.084000	586.459590	256.902735	0.340130	22.341283	0.696952	9.931527
3779.104000	586.459590	256.905356	0.340129	22.341511	0.696951	9.931629
3779.124000	586.459671	256.920514	0.340125	22.342829	0.696943	9.932215
3779.144000	586.459590	256.905838	0.340129	22.341553	0.696951	9.931647
3779.164000	586.459671	256.909203	0.340128	22.341845	0.696949	9.931777
3779.184000	586.459590	256.906421	0.340129	22.341603	0.696950	9.931670
3779.204000	586.459671	256.910509	0.340128	22.341959	0.696948	9.931828
3779.224000	586.459671	256.914148	0.340127	22.342275	0.696947	9.931969
3779.244000	586.459671	256.898311	0.340131	22.340898	0.696955	9.931356
3779.264000	586.459671	256.904543	0.340130	22.341440	0.696951	9.931597
3779.284000	586.459671	256.894816	0.340132	22.340594	0.696956	9.931221
3779.304000	586.459671	256.898827	0.340131	22.340943	0.696954	9.931376
3779.324000	586.459671	256.890737	0.340133	22.340239	0.696958	9.931064
3779.344000	586.459671	256.897378	0.340132	22.340817	0.696955	9.931320
3779.364000	586.459590	256.895526	0.340132	22.340656	0.696956	9.931249
3779.384000	586.459671	256.895393	0.340132	22.340644	0.696956	9.931244
3779.404000	586.459671	256.894542	0.340132	22.340570	0.696956	9.931211
3779.424000	586.459671	256.895515	0.340132	22.340655	0.696956	9.931248
3779.444000	586.459671	256.888903	0.340134	22.340080	0.696959	9.930993
3779.464000	586.459671	256.878698	0.340136	22.339192	0.696964	9.930598
3779.484000	586.459671	256.891184	0.340133	22.340278	0.696958	9.931081
3779.504000	586.459671	256.890358	0.340133	22.340206	0.696959	9.931049
3779.523000	586.459671	256.876137	0.340137	22.338970	0.696966	9.930499
3779.543000	586.459671	256.880465	0.340136	22.339346	0.696964	9.930667
3779.563000	586.459671	256.879385	0.340136	22.339252	0.696964	9.930625
3779.583000	586.459671	256.892643	0.340133	22.340405	0.696957	9.931137
3779.603000	586.459671	256.880167	0.340136	22.339320	0.696964	9.930655
3779.623000	586.459590	256.875177	0.340137	22.338886	0.696966	9.930462
3779.643000	586.459671	256.868013	0.340139	22.338263	0.696970	9.930185
3779.663000	586.459671	256.878135	0.340137	22.339143	0.696965	9.930576
3779.683000	586.459671	256.872524	0.340138	22.338655	0.696967	9.930360
3779.703000	586.459671	256.865453	0.340140	22.338041	0.696971	9.930086
3779.723000	586.459671	256.879773	0.340136	22.339286	0.696964	9.930640
3779.743000	586.459671	256.862487	0.340141	22.337783	0.696973	9.929971
3779.763000	586.459590	256.878153	0.340137	22.339145	0.696965	9.930577
3779.783000	586.459671	256.869193	0.340139	22.338366	0.696969	9.930231
3779.803000	586.459590	256.861908	0.340141	22.337732	0.696973	9.929949
3779.823000	586.459671	256.841665	0.340146	22.335972	0.696983	9.929167
3779.843000	586.459590	256.861698	0.340141	22.337714	0.696973	9.929941
3779.863000	586.459671	256.850595	0.340144	22.336749	0.696979	9.929512
3779.883000	586.459671	256.861617	0.340141	22.337707	0.696973	9.929938
3779.903000	586.459671	256.855961	0.340142	22.337215	0.696976	9.929719
3779.923000	586.459671	256.852631	0.340143	22.336926	0.696977	9.929590
3779.943000	586.459671	256.863742	0.340140	22.337892	0.696972	9.930020
3779.963000	586.459590	256.857718	0.340142	22.337368	0.696975	9.929787
3779.983000	586.459590	256.863305	0.340140	22.337854	0.696972	9.930003
3780.003000	586.459671	256.862374	0.340141	22.337773	0.696973	9.929967
3780.023000	586.459590	256.864368	0.340140	22.337946	0.696971	9.930044
3780.043000	586.459671	256.858559	0.340142	22.337441	0.696975	9.929820
3780.063000	586.459671	256.858363	0.340142	22.337424	0.696975	9.929812
3780.083000	586.459590	256.859204	0.340141	22.337497	0.696974	9.929845
3780.103000	586.459590	256.860145	0.340141	22.337579	0.696974	9.929881
3780.123000	586.459590	256.854808	0.340143	22.337115	0.696976	9.929675
3780.143000	586.459671	256.862504	0.340141	22.337784	0.696973	9.929972
3780.163000	586.459671	256.856094	0.340142	22.337227	0.696976	9.929724
3780.183000	586.459671	256.852007	0.340143	22.336871	0.696978	9.929566
3780.203000	586.459590	256.843856	0.340145	22.336162	0.696982	9.929251
3780.223000	586.459671	256.863518	0.340140	22.337872	0.696972	9.930011
3780.243000	586.459671	256.861665	0.340141	22.337711	0.696973	9.929940
3780.263000	586.459671	256.852966	0.340143	22.336955	0.696977	9.929603
3780.283000	586.459671	256.869088	0.340139	22.338357	0.696969	9.930227
3780.303000	586.459590	256.853388	0.340143	22.336991	0.696977	9.929620
3780.323000	586.459671	256.858158	0.340142	22.337406	0.696975	9.929804
3780.343000	586.459590	256.855508	0.340142	22.337176	0.696976	9.929702
3780.363000	586.459590	256.847783	0.340144	22.336504	0.696980	9.929403
3780.383000	586.459671	256.836983	0.340147	22.335565	0.696985	9.928986
3780.403000	586.459671	256.841077	0.340146	22.335921	0.696983	9.929144
3780.423000	586.459590	256.851207	0.340144	22.336802	0.696978	9.929535
3780.443000	586.459671	256.848574	0.340144	22.336573	0.696980	9.929434
3780.463000	586.459671	256.839208	0.340147	22.335758	0.696984	9.929072
3780.483000	586.459590	256.836809	0.340147	22.335550	0.696985	9.928979
3780.503000	586.459671	256.847747	0.340145	22.336501	0.696980	9.929402
3780.523000	586.459590	256.835642	0.340148	22.335448	0.696986	9.928934
3780.543000	586.459590	256.841110	0.340146	22.335924	0.696983	9.929145
3780.563000	586.459590	256.838524	0.340147	22.335699	0.696984	9.929045
3780.583000	586.459590	256.835451	0.340148	22.335431	0.696986	9.928926
3780.603000	586.459671	256.839402	0.340147	22.335775	0.696984	9.929079
3780.623000	586.459590	256.840126	0.340146	22.335838	0.696984	9.929107
3780.643000	586.459671	256.842815	0.340146	22.336072	0.696982	9.929211
3780.663000	586.459671	256.833867	0.340148	22.335294	0.696987	9.928865
3780.683000	586.459671	256.831874	0.340149	22.335120	0.696988	9.928788
3780.703000	586.459590	256.840985	0.340146	22.335913	0.696983	9.929140
3780.723000	586.459671	256.830648	0.340149	22.335014	0.696989	9.928741
3780.743000	586.459671	256.831225	0.340149	22.335064	0.696988	9.928763
3780.763000	586.459671	256.835380	0.340148	22.335425	0.696986	9.928924
3780.783000	586.459671	256.830882	0.340149	22.335034	0.696988	9.928750
3780.803000	586.459671	256.823891	0.340151	22.334426	0.696992	9.928479
3780.823000	586.459671	256.820855	0.340152	22.334162	0.696993	9.928362
3780.843000	586.459671	256.812989	0.340154	22.333478	0.696997	9.928058
3780.863000	586.459671	256.815504	0.340153	22.333697	0.696996	9.928155
3780.883000	586.459590	256.799586	0.340157	22.332313	0.697004	9.927540
3780.903000	586.459671	256.826488	0.340150	22.334652	0.696991	9.928580
3780.923000	586.459671	256.830240	0.340149	22.334978	0.696989	9.928725
3780.943000	586.459671	256.829466	0.340149	22.334911	0.696989	9.928695
3780.963000	586.459671	256.822520	0.340151	22.334307	0.696993	9.928426
3780.983000	586.459590	256.824844	0.340150	22.334509	0.696991	9.928516
3781.003000	586.459671	256.817041	0.340153	22.333830	0.696995	9.928215
3781.023000	586.459590	256.804038	0.340156	22.332700	0.697002	9.927712
3781.043000	586.459590	256.807097	0.340155	22.332966	0.697000	9.927830
3781.063000	586.459671	256.798059	0.340157	22.332180	0.697005	9.927481
3781.083000	586.459671	256.795182	0.340158	22.331930	0.697006	9.927370
3781.103000	586.459671	256.805972	0.340155	22.332868	0.697001	9.927787
3781.123000	586.459671	256.802859	0.340156	22.332597	0.697002	9.927666
3781.143000	586.459671	256.790308	0.340160	22.331506	0.697009	9.927181
3781.163000	586.459671	256.797930	0.340158	22.332169	0.697005	9.927476
3781.183000	586.459671	256.783798	0.340161	22.330940	0.697012	9.926929
3781.203000	586.459671	256.792898	0.340159	22.331731	0.697007	9.927281
3781.223000	586.459671	256.800970	0.340157	22.332433	0.697003	9.927593
3781.243000	586.459671	256.790271	0.340160	22.331503	0.697009	9.927180
3781.263000	586.459671	256.778141	0.340163	22.330448	0.697015	9.926711
3781.283000	586.459590	256.802063	0.340156	22.332528	0.697003	9.927636
3781.303000	586.459671	256.799330	0.340157	22.332290	0.697004	9.927530
3781.323000	586.459671	256.788374	0.340160	22.331338	0.697010	9.927106
3781.343000	586.459671	256.792642	0.340159	22.331709	0.697008	9.927271
3781.363000	586.459671	256.783231	0.340161	22.330890	0.697012	9.926908
3781.383000	586.459671	256.781843	0.340162	22.330770	0.697013	9.926854
3781.403000	586.459671	256.776007	0.340163	22.330262	0.697016	9.926628
3781.423000	586.459590	256.778198	0.340163	22.330453	0.697015	9.926713
3781.443000	586.459671	256.767439	0.340165	22.329517	0.697020	9.926297
3781.463000	586.459671	256.782750	0.340161	22.330848	0.697013	9.926889
3781.483000	586.459590	256.786109	0.340161	22.331141	0.697011	9.927019
3781.503000	586.459671	256.778387	0.340163	22.330469	0.697015	9.926720
3781.523000	586.459671	256.785803	0.340161	22.331114	0.697011	9.927007
3781.543000	586.459671	256.772437	0.340164	22.329952	0.697018	9.926490
3781.563000	586.459671	256.771509	0.340164	22.329871	0.697018	9.926454
3781.583000	586.459590	256.756624	0.340168	22.328576	0.697026	9.925879
3781.603000	586.459671	256.764114	0.340166	22.329228	0.697022	9.926169
3781.623000	586.459671	256.764536	0.340166	22.329264	0.697022	9.926185
3781.643000	586.459590	256.768897	0.340165	22.329644	0.697019	9.926353
3781.663000	586.459590	256.765726	0.340166	22.329368	0.697021	9.926231
3781.683000	586.459671	256.755249	0.340169	22.328457	0.697026	9.925826
3781.703000	586.459671	256.762135	0.340167	22.329056	0.697023	9.926092
3781.723000	586.459590	256.752426	0.340169	22.328211	0.697028	9.925717
3781.743000	586.459671	256.750144	0.340170	22.328013	0.697029	9.925628
3781.763000	586.459590	256.744589	0.340171	22.327530	0.697032	9.925414
3781.783000	586.459671	256.761202	0.340167	22.328975	0.697023	9.926056
3781.803000	586.459671	256.743644	0.340172	22.327448	0.697032	9.925377
3781.823000	586.459671	256.747900	0.340171	22.327818	0.697030	9.925542
3781.843000	586.459671	256.741861	0.340172	22.327293	0.697033	9.925308
3781.863000	586.459671	256.738746	0.340173	22.327022	0.697035	9.925188
3781.883000	586.459590	256.730251	0.340175	22.326283	0.697039	9.924859
3781.903000	586.459671	256.742444	0.340172	22.327343	0.697033	9.925331
3781.923000	586.459671	256.752173	0.340169	22.328189	0.697028	9.925707
3781.943000	586.459590	256.741137	0.340172	22.327230	0.697033	9.925280
3781.963000	586.459671	256.732507	0.340175	22.326479	0.697038	9.924947
3781.983000	586.459671	256.745765	0.340171	22.327632	0.697031	9.925459
3782.003000	586.459671	256.739838	0.340173	22.327117	0.697034	9.925230
3782.023000	586.459590	256.742014	0.340172	22.327306	0.697033	9.925314
3782.043000	586.459671	256.749123	0.340170	22.327924	0.697029	9.925589
3782.063000	586.459671	256.747589	0.340171	22.327791	0.697030	9.925530
3782.083000	586.459671	256.731409	0.340175	22.326384	0.697038	9.924904
3782.103000	586.459671	256.737077	0.340173	22.326876	0.697036	9.925123
3782.123000	586.459671	256.744826	0.340171	22.327550	0.697032	9.925423
3782.143000	586.459671	256.736886	0.340173	22.326860	0.697036	9.925116
3782.163000	586.459671	256.718150	0.340178	22.325231	0.697045	9.924392
3782.183000	586.459671	256.730769	0.340175	22.326328	0.697039	9.924879
3782.203000	586.459590	256.730838	0.340175	22.326334	0.697039	9.924882
3782.223000	586.459671	256.731097	0.340175	22.326356	0.697039	9.924892
3782.243000	586.459671	256.748592	0.340170	22.327878	0.697030	9.925568
3782.263000	586.459590	256.733638	0.340174	22.326577	0.697037	9.924990
3782.283000	586.459671	256.732094	0.340175	22.326443	0.697038	9.924931
3782.303000	586.459671	256.737478	0.340173	22.326911	0.697035	9.925139
3782.323000	586.459671	256.727683	0.340176	22.326060	0.697040	9.924760
3782.343000	586.459590	256.716820	0.340179	22.325115	0.697046	9.924340
3782.363000	586.459671	256.723707	0.340177	22.325714	0.697042	9.924606
3782.383000	586.459671	256.729953	0.340175	22.326257	0.697039	9.924848
3782.403000	586.459671	256.714602	0.340179	22.324922	0.697047	9.924254
3782.423000	586.459671	256.712434	0.340180	22.324733	0.697048	9.924171
3782.443000	586.459671	256.725440	0.340176	22.325864	0.697041	9.924673
3782.463000	586.459590	256.724012	0.340177	22.325740	0.697042	9.924618
3782.483000	586.459671	256.720729	0.340178	22.325455	0.697044	9.924491
3782.503000	586.459671	256.726554	0.340176	22.325961	0.697041	9.924717
3782.523000	586.459671	256.721936	0.340177	22.325560	0.697043	9.924538
3782.543000	586.459671	256.726141	0.340176	22.325925	0.697041	9.924701
3782.563000	586.459671	256.723538	0.340177	22.325699	0.697042	9.924600
3782.583000	586.459671	256.705059	0.340182	22.324092	0.697052	9.923886
3782.603000	586.459671	256.718641	0.340178	22.325273	0.697045	9.924411
3782.623000	586.459671	256.719406	0.340178	22.325340	0.697044	9.924440
3782.643000	586.459590	256.712787	0.340180	22.324764	0.697048	9.924184
3782.663000	586.459671	256.703740	0.340182	22.323977	0.697052	9.923835
3782.683000	586.459671	256.701576	0.340183	22.323789	0.697053	9.923751
3782.703000	586.459671	256.702235	0.340183	22.323847	0.697053	9.923776
3782.723000	586.459671	256.698879	0.340183	22.323555	0.697055	9.923647
3782.743000	586.459590	256.689328	0.340186	22.322724	0.697059	9.923277
3782.763000	586.459590	256.694019	0.340185	22.323132	0.697057	9.923459
3782.783000	586.459590	256.699927	0.340183	22.323646	0.697054	9.923687
3782.803000	586.459671	256.696541	0.340184	22.323351	0.697056	9.923556
3782.823000	586.459590	256.697333	0.340184	22.323420	0.697055	9.923587
3782.843000	586.459671	256.687919	0.340186	22.322602	0.697060	9.923223
3782.863000	586.459671	256.697165	0.340184	22.323406	0.697056	9.923580
3782.883000	586.459671	256.704757	0.340182	22.324066	0.697052	9.923874
3782.903000	586.459590	256.699474	0.340183	22.323606	0.697054	9.923670
3782.923000	586.459671	256.683910	0.340187	22.322253	0.697062	9.923068
3782.943000	586.459590	256.682750	0.340188	22.322152	0.697063	9.923023
3782.963000	586.459671	256.680484	0.340188	22.321955	0.697064	9.922936
3782.983000	586.459671	256.675239	0.340190	22.321499	0.697067	9.922733
3783.003000	586.459590	256.677231	0.340189	22.321672	0.697065	9.922810
3783.023000	586.459671	256.671229	0.340191	22.321150	0.697069	9.922578
3783.043000	586.459590	256.674782	0.340190	22.321459	0.697067	9.922715
3783.063000	586.459590	256.680527	0.340188	22.321959	0.697064	9.922937
3783.083000	586.459671	256.678150	0.340189	22.321752	0.697065	9.922845
3783.103000	586.459671	256.677573	0.340189	22.321702	0.697065	9.922823
3783.123000	586.459590	256.682651	0.340188	22.322143	0.697063	9.923019
3783.143000	586.459671	256.676698	0.340189	22.321626	0.697066	9.922789
3783.163000	586.459671	256.678058	0.340189	22.321744	0.697065	9.922842
3783.183000	586.459671	256.694119	0.340185	22.323141	0.697057	9.923463
3783.203000	586.459671	256.672230	0.340190	22.321237	0.697068	9.922616
3783.223000	586.459671	256.674670	0.340190	22.321449	0.697067	9.922711
3783.243000	586.459671	256.690564	0.340186	22.322832	0.697059	9.923325
3783.263000	586.459671	256.685668	0.340187	22.322406	0.697061	9.923136
3783.283000	586.459671	256.679681	0.340188	22.321885	0.697064	9.922904
3783.303000	586.459590	256.673366	0.340190	22.321336	0.697067	9.922660
3783.323000	586.459671	256.686846	0.340187	22.322508	0.697061	9.923181
3783.343000	586.459671	256.677128	0.340189	22.321663	0.697066	9.922806
3783.363000	586.459590	256.680992	0.340188	22.321999	0.697064	9.922955
3783.383000	586.459671	256.677427	0.340189	22.321689	0.697065	9.922817
3783.403000	586.459671	256.679621	0.340188	22.321880	0.697064	9.922902
3783.423000	586.459671	256.684507	0.340187	22.322305	0.697062	9.923091
3783.443000	586.459671	256.667427	0.340192	22.320819	0.697070	9.922431
3783.463000	586.459671	256.660343	0.340193	22.320203	0.697074	9.922157
3783.483000	586.459671	256.670852	0.340191	22.321117	0.697069	9.922563
3783.503000	586.459671	256.685997	0.340187	22.322434	0.697061	9.923149
3783.523000	586.459671	256.686173	0.340187	22.322450	0.697061	9.923155
3783.543000	586.459671	256.672854	0.340190	22.321291	0.697068	9.922641
3783.563000	586.459590	256.661784	0.340193	22.320329	0.697073	9.922213
3783.583000	586.459590	256.675463	0.340189	22.321518	0.697066	9.922741
3783.603000	586.459590	256.677512	0.340189	22.321697	0.697065	9.922821
3783.623000	586.459590	256.667566	0.340192	22.320832	0.697070	9.922436
3783.643000	586.459671	256.660291	0.340193	22.320199	0.697074	9.922155
3783.663000	586.459671	256.655609	0.340195	22.319792	0.697076	9.921974
3783.683000	586.459590	256.660297	0.340193	22.320199	0.697074	9.922155
3783.703000	586.459671	256.662353	0.340193	22.320378	0.697073	9.922235
3783.723000	586.459671	256.658793	0.340194	22.320069	0.697075	9.922097
3783.743000	586.459671	256.662335	0.340193	22.320377	0.697073	9.922234
3783.763000	586.459671	256.652722	0.340195	22.319541	0.697078	9.921862
3783.783000	586.459590	256.641716	0.340198	22.318584	0.697083	9.921437
3783.803000	586.459671	256.644010	0.340198	22.318783	0.697082	9.921525
3783.823000	586.459590	256.649154	0.340196	22.319230	0.697080	9.921724
3783.843000	586.459671	256.655073	0.340195	22.319745	0.697077	9.921953
3783.863000	586.459671	256.645178	0.340197	22.318885	0.697082	9.921571
3783.883000	586.459671	256.647190	0.340197	22.319060	0.697081	9.921648
3783.903000	586.459590	256.634871	0.340200	22.317988	0.697087	9.921172
3783.923000	586.459671	256.648805	0.340196	22.319200	0.697080	9.921711
3783.943000	586.459671	256.642430	0.340198	22.318646	0.697083	9.921464
3783.963000	586.459671	256.632984	0.340201	22.317824	0.697088	9.921099
3783.983000	586.459671	256.636773	0.340200	22.318154	0.697086	9.921246
3784.003000	586.459671	256.637651	0.340199	22.318230	0.697085	9.921280
3784.023000	586.459671	256.626128	0.340202	22.317228	0.697091	9.920834
3784.043000	586.459671	256.641083	0.340199	22.318528	0.697084	9.921412
3784.063000	586.459671	256.629696	0.340201	22.317538	0.697089	9.920972
3784.083000	586.459590	256.631491	0.340201	22.317694	0.697088	9.921042
3784.103000	586.459671	256.635781	0.340200	22.318067	0.697086	9.921207
3784.123000	586.459671	256.625027	0.340203	22.317132	0.697092	9.920792
3784.143000	586.459671	256.630940	0.340201	22.317646	0.697089	9.921020
3784.163000	586.459590	256.617026	0.340205	22.316436	0.697096	9.920482
3784.183000	586.459671	256.621804	0.340204	22.316852	0.697093	9.920667
3784.203000	586.459590	256.620832	0.340204	22.316767	0.697094	9.920629
3784.223000	586.459671	256.631282	0.340201	22.317676	0.697089	9.921033
3784.243000	586.459671	256.634275	0.340200	22.317936	0.697087	9.921149
3784.263000	586.459590	256.622981	0.340203	22.316954	0.697093	9.920712
3784.283000	586.459671	256.615954	0.340205	22.316343	0.697096	9.920441
3784.303000	586.459590	256.621803	0.340203	22.316852	0.697093	9.920667
3784.323000	586.459671	256.633292	0.340201	22.317851	0.697088	9.921111
3784.343000	586.459590	256.622711	0.340203	22.316931	0.697093	9.920702
3784.363000	586.459590	256.620253	0.340204	22.316717	0.697094	9.920607
3784.383000	586.459590	256.626824	0.340202	22.317288	0.697091	9.920861
3784.403000	586.459671	256.615848	0.340205	22.316334	0.697096	9.920437
3784.423000	586.459671	256.613958	0.340206	22.316170	0.697097	9.920364
3784.443000	586.459671	256.614944	0.340205	22.316255	0.697097	9.920402
3784.463000	586.459671	256.617926	0.340205	22.316515	0.697095	9.920517
3784.483000	586.459671	256.619767	0.340204	22.316675	0.697094	9.920588
3784.503000	586.459590	256.623883	0.340203	22.317033	0.697092	9.920747
3784.523000	586.459671	256.602129	0.340209	22.315141	0.697103	9.919906
3784.543000	586.459590	256.614325	0.340205	22.316202	0.697097	9.920378
3784.563000	586.459671	256.603512	0.340208	22.315261	0.697103	9.919960
3784.583000	586.459671	256.615784	0.340205	22.316328	0.697096	9.920434
3784.603000	586.459671	256.609618	0.340207	22.315792	0.697099	9.920196
3784.623000	586.459671	256.600521	0.340209	22.315001	0.697104	9.919844
3784.643000	586.459590	256.602199	0.340209	22.315147	0.697103	9.919909
3784.663000	586.459671	256.607052	0.340207	22.315569	0.697101	9.920097
3784.683000	586.459590	256.600648	0.340209	22.315012	0.697104	9.919849
3784.703000	586.459671	256.610804	0.340206	22.315895	0.697099	9.920242
3784.723000	586.459671	256.608558	0.340207	22.315700	0.697100	9.920155
3784.743000	586.459671	256.613574	0.340206	22.316136	0.697098	9.920349
3784.763000	586.459590	256.601534	0.340209	22.315089	0.697103	9.919883
3784.783000	586.459671	256.606022	0.340208	22.315479	0.697101	9.920057
3784.803000	586.459590	256.606519	0.340207	22.315523	0.697101	9.920076
3784.823000	586.459671	256.613201	0.340206	22.316104	0.697098	9.920334
3784.843000	586.459671	256.605849	0.340208	22.315464	0.697101	9.920050
3784.863000	586.459590	256.609857	0.340207	22.315813	0.697099	9.920205
3784.883000	586.459671	256.591819	0.340211	22.314244	0.697108	9.919508
3784.903000	586.459590	256.598568	0.340210	22.314831	0.697105	9.919769
3784.923000	586.459671	256.599763	0.340209	22.314935	0.697104	9.919815
3784.943000	586.459590	256.593512	0.340211	22.314392	0.697107	9.919573
3784.963000	586.459671	256.610118	0.340207	22.315836	0.697099	9.920215
3784.983000	586.459590	256.589712	0.340212	22.314061	0.697109	9.919426
3785.003000	586.459671	256.602116	0.340209	22.315140	0.697103	9.919906
3785.023000	586.459590	256.606145	0.340208	22.315490	0.697101	9.920062
3785.043000	586.459671	256.600699	0.340209	22.315017	0.697104	9.919851
3785.063000	586.459671	256.593773	0.340211	22.314414	0.697107	9.919583
3785.083000	586.459671	256.588592	0.340212	22.313964	0.697110	9.919383
3785.103000	586.459671	256.577402	0.340215	22.312991	0.697116	9.918950
3785.123000	586.459671	256.593584	0.340211	22.314398	0.697108	9.919576
3785.143000	586.459671	256.588579	0.340212	22.313963	0.697110	9.919383
3785.163000	586.459671	256.590230	0.340212	22.314106	0.697109	9.919446
3785.183000	586.459671	256.596638	0.340210	22.314663	0.697106	9.919694
3785.203000	586.459671	256.590467	0.340212	22.314127	0.697109	9.919456
3785.223000	586.459671	256.597198	0.340210	22.314712	0.697106	9.919716
3785.243000	586.459671	256.578421	0.340215	22.313079	0.697115	9.918990
3785.263000	586.459671	256.589298	0.340212	22.314025	0.697110	9.919410
3785.283000	586.459671	256.596440	0.340210	22.314646	0.697106	9.919686
3785.303000	586.459671	256.580811	0.340214	22.313287	0.697114	9.919082
3785.323000	586.459590	256.578393	0.340215	22.313077	0.697115	9.918989
3785.343000	586.459671	256.588516	0.340212	22.313957	0.697110	9.919380
3785.363000	586.459590	256.589668	0.340212	22.314057	0.697109	9.919425
3785.383000	586.459590	256.574357	0.340216	22.312726	0.697117	9.918833
3785.403000	586.459590	256.573125	0.340216	22.312619	0.697118	9.918785
3785.423000	586.459590	256.579048	0.340215	22.313134	0.697115	9.919014
3785.443000	586.459671	256.581094	0.340214	22.313312	0.697114	9.919093
3785.463000	586.459671	256.574809	0.340216	22.312765	0.697117	9.918850
3785.483000	586.459590	256.583275	0.340214	22.313501	0.697113	9.919178
3785.503000	586.459671	256.578213	0.340215	22.313061	0.697115	9.918982
3785.523000	586.459671	256.589794	0.340212	22.314068	0.697109	9.919430
3785.543000	586.459671	256.588159	0.340212	22.313926	0.697110	9.919366
3785.563000	586.459671	256.585637	0.340213	22.313707	0.697112	9.919269
3785.583000	586.459671	256.583460	0.340214	22.313517	0.697113	9.919185
3785.603000	586.459671	256.583676	0.340214	22.313536	0.697113	9.919193
3785.623000	586.459671	256.571055	0.340217	22.312439	0.697119	9.918705
3785.643000	586.459671	256.571335	0.340217	22.312463	0.697119	9.918716
3785.663000	586.459671	256.575466	0.340216	22.312822	0.697117	9.918876
3785.683000	586.459671	256.568689	0.340217	22.312233	0.697120	9.918614
3785.703000	586.459671	256.561507	0.340219	22.311608	0.697124	9.918336
3785.723000	586.459671	256.566204	0.340218	22.312017	0.697121	9.918518
3785.743000	586.459671	256.558430	0.340220	22.311341	0.697125	9.918217
3785.763000	586.459671	256.560234	0.340220	22.311498	0.697124	9.918287
3785.783000	586.459671	256.558748	0.340220	22.311368	0.697125	9.918229
3785.803000	586.459590	256.575988	0.340215	22.312868	0.697116	9.918896
3785.823000	586.459671	256.561520	0.340219	22.311609	0.697124	9.918337
3785.843000	586.459590	256.569073	0.340217	22.312266	0.697120	9.918628
3785.863000	586.459671	256.555391	0.340221	22.311076	0.697127	9.918100
3785.883000	586.459590	256.556347	0.340221	22.311159	0.697126	9.918137
3785.903000	586.459671	256.552860	0.340222	22.310856	0.697128	9.918002
3785.923000	586.459590	256.562477	0.340219	22.311693	0.697123	9.918374
3785.943000	586.459671	256.552472	0.340222	22.310822	0.697128	9.917987
3785.963000	586.459671	256.550939	0.340222	22.310689	0.697129	9.917927
3785.983000	586.459671	256.555731	0.340221	22.311106	0.697127	9.918113
3786.003000	586.459671	256.551351	0.340222	22.310725	0.697129	9.917943
3786.023000	586.459590	256.557979	0.340220	22.311301	0.697125	9.918200
3786.043000	586.459671	256.554317	0.340221	22.310983	0.697127	9.918058
3786.063000	586.459671	256.558031	0.340220	22.311306	0.697125	9.918202
3786.083000	586.459671	256.543604	0.340224	22.310051	0.697133	9.917644
3786.103000	586.459671	256.552039	0.340222	22.310785	0.697128	9.917970
3786.123000	586.459671	256.529647	0.340228	22.308838	0.697140	9.917104
3786.143000	586.459590	256.543748	0.340224	22.310064	0.697132	9.917649
3786.163000	586.459590	256.540289	0.340225	22.309763	0.697134	9.917516
3786.183000	586.459590	256.527239	0.340228	22.308628	0.697141	9.917011
3786.203000	586.459671	256.528150	0.340228	22.308707	0.697140	9.917046
3786.223000	586.459671	256.528865	0.340228	22.308770	0.697140	9.917074
3786.243000	586.459671	256.532466	0.340227	22.309083	0.697138	9.917213
3786.263000	586.459671	256.528665	0.340228	22.308752	0.697140	9.917066
3786.283000	586.459671	256.540731	0.340225	22.309801	0.697134	9.917533
3786.303000	586.459671	256.526399	0.340228	22.308555	0.697141	9.916979
3786.323000	586.459671	256.524590	0.340229	22.308398	0.697142	9.916909
3786.343000	586.459671	256.513408	0.340232	22.307425	0.697148	9.916477
3786.363000	586.459671	256.529711	0.340228	22.308843	0.697140	9.917107
3786.383000	586.459671	256.526370	0.340228	22.308553	0.697141	9.916978
3786.403000	586.459671	256.517689	0.340231	22.307798	0.697146	9.916642
3786.423000	586.459671	256.508106	0.340233	22.306964	0.697150	9.916272
3786.443000	586.459590	256.521043	0.340230	22.308089	0.697144	9.916772
3786.463000	586.459590	256.525997	0.340229	22.308520	0.697141	9.916963
3786.483000	586.459671	256.519580	0.340230	22.307962	0.697145	9.916715
3786.503000	586.459590	256.514205	0.340232	22.307495	0.697147	9.916507
3786.523000	586.459671	256.517475	0.340231	22.307779	0.697146	9.916634
3786.543000	586.459590	256.516531	0.340231	22.307697	0.697146	9.916597
3786.563000	586.459671	256.513211	0.340232	22.307408	0.697148	9.916469
3786.583000	586.459590	256.506590	0.340234	22.306832	0.697151	9.916213
3786.603000	586.459671	256.521577	0.340230	22.308136	0.697144	9.916792
3786.623000	586.459671	256.523041	0.340229	22.308263	0.697143	9.916849
3786.643000	586.459671	256.516672	0.340231	22.307709	0.697146	9.916603
3786.663000	586.459671	256.508428	0.340233	22.306992	0.697150	9.916284
3786.683000	586.459590	256.509470	0.340233	22.307083	0.697150	9.916324
3786.703000	586.459671	256.496655	0.340236	22.305968	0.697156	9.915829
3786.723000	586.459671	256.513846	0.340232	22.307463	0.697148	9.916493
3786.743000	586.459671	256.503148	0.340235	22.306533	0.697153	9.916080
3786.763000	586.459671	256.517212	0.340231	22.307756	0.697146	9.916624
3786.783000	586.459671	256.519190	0.340230	22.307928	0.697145	9.916700
3786.803000	586.459671	256.503250	0.340235	22.306542	0.697153	9.916084
3786.823000	586.459671	256.510640	0.340233	22.307185	0.697149	9.916370
3786.843000	586.459671	256.515624	0.340231	22.307618	0.697147	9.916562
3786.863000	586.459671	256.510241	0.340233	22.307150	0.697149	9.916354
3786.883000	586.459590	256.499138	0.340236	22.306184	0.697155	9.915925
3786.903000	586.459671	256.505106	0.340234	22.306703	0.697152	9.916156
3786.923000	586.459671	256.506416	0.340234	22.306817	0.697151	9.916206
3786.943000	586.459671	256.497268	0.340236	22.306022	0.697156	9.915853
3786.963000	586.459671	256.496010	0.340236	22.305912	0.697157	9.915804
3786.983000	586.459671	256.515651	0.340231	22.307620	0.697147	9.916563
3787.003000	586.459671	256.493553	0.340237	22.305699	0.697158	9.915709
3787.023000	586.459671	256.507331	0.340233	22.306897	0.697151	9.916242
3787.043000	586.459671	256.494111	0.340237	22.305747	0.697157	9.915731
3787.063000	586.459671	256.505014	0.340234	22.306695	0.697152	9.916152
3787.083000	586.459671	256.497572	0.340236	22.306048	0.697156	9.915864
3787.103000	586.459671	256.494264	0.340237	22.305761	0.697157	9.915736
3787.123000	586.459671	256.497176	0.340236	22.306014	0.697156	9.915849
3787.143000	586.459671	256.497108	0.340236	22.306008	0.697156	9.915846
3787.163000	586.459671	256.490107	0.340238	22.305399	0.697159	9.915576
3787.183000	586.459671	256.478810	0.340241	22.304417	0.697165	9.915139
3787.203000	586.459671	256.502960	0.340235	22.306517	0.697153	9.916073
3787.223000	586.459671	256.494980	0.340237	22.305823	0.697157	9.915764
3787.243000	586.459671	256.485441	0.340239	22.304993	0.697162	9.915395
3787.263000	586.459671	256.486007	0.340239	22.305043	0.697162	9.915417
3787.283000	586.459671	256.487365	0.340239	22.305161	0.697161	9.915470
3787.303000	586.459671	256.492806	0.340237	22.305634	0.697158	9.915680
3787.323000	586.459671	256.485816	0.340239	22.305026	0.697162	9.915410
3787.343000	586.459671	256.472963	0.340242	22.303908	0.697168	9.914913
3787.363000	586.459671	256.480618	0.340240	22.304574	0.697164	9.915209
3787.383000	586.459671	256.476103	0.340242	22.304181	0.697167	9.915034
3787.403000	586.459671	256.484005	0.340240	22.304868	0.697163	9.915340
3787.423000	586.459590	256.480471	0.340240	22.304561	0.697164	9.915203
3787.443000	586.459671	256.494714	0.340237	22.305800	0.697157	9.915754
3787.463000	586.459671	256.484284	0.340239	22.304893	0.697162	9.915351
3787.483000	586.459671	256.484918	0.340239	22.304948	0.697162	9.915375
3787.503000	586.459671	256.485201	0.340239	22.304972	0.697162	9.915386
3787.523000	586.459671	256.466901	0.340244	22.303381	0.697171	9.914679
3787.543000	586.459671	256.456849	0.340247	22.302507	0.697176	9.914290
3787.563000	586.459590	256.457291	0.340246	22.302545	0.697176	9.914307
3787.583000	586.459671	256.456239	0.340247	22.302454	0.697177	9.914266
3787.603000	586.459590	256.459481	0.340246	22.302736	0.697175	9.914392
3787.623000	586.459671	256.463130	0.340245	22.303053	0.697173	9.914533
3787.643000	586.459671	256.448877	0.340249	22.301814	0.697180	9.913982
3787.663000	586.459671	256.469023	0.340243	22.303566	0.697170	9.914761
3787.683000	586.459671	256.460214	0.340246	22.302799	0.697175	9.914420
3787.703000	586.459671	256.443416	0.340250	22.301339	0.697183	9.913771
3787.723000	586.459671	256.455750	0.340247	22.302411	0.697177	9.914248
3787.743000	586.459671	256.436388	0.340252	22.300727	0.697186	9.913499
3787.763000	586.459671	256.458977	0.340246	22.302692	0.697175	9.914372
3787.783000	586.459671	256.459017	0.340246	22.302695	0.697175	9.914374
3787.803000	586.459671	256.441576	0.340251	22.301179	0.697184	9.913700
3787.823000	586.459671	256.441872	0.340251	22.301204	0.697184	9.913711
3787.843000	586.459671	256.443237	0.340250	22.301323	0.697183	9.913764
3787.863000	586.459671	256.443912	0.340250	22.301382	0.697183	9.913790
3787.883000	586.459671	256.446978	0.340249	22.301648	0.697181	9.913908
3787.903000	586.459671	256.447630	0.340249	22.301705	0.697181	9.913934
3787.923000	586.459671	256.443477	0.340250	22.301344	0.697183	9.913773
3787.943000	586.459590	256.448543	0.340249	22.301784	0.697180	9.913969
3787.963000	586.459671	256.444284	0.340250	22.301414	0.697183	9.913804
3787.983000	586.459590	256.442211	0.340250	22.301234	0.697183	9.913724
3788.003000	586.459671	256.457248	0.340247	22.302541	0.697176	9.914305
3788.023000	586.459671	256.454507	0.340247	22.302303	0.697177	9.914200
3788.043000	586.459671	256.440162	0.340251	22.301056	0.697185	9.913645
3788.063000	586.459671	256.449338	0.340249	22.301854	0.697180	9.914000
3788.083000	586.459590	256.440150	0.340251	22.301055	0.697184	9.913644
3788.103000	586.459671	256.446203	0.340249	22.301581	0.697182	9.913878
3788.123000	586.459671	256.432951	0.340253	22.300429	0.697188	9.913366
3788.143000	586.459671	256.445555	0.340250	22.301525	0.697182	9.913853
3788.163000	586.459671	256.442014	0.340251	22.301217	0.697184	9.913717
3788.183000	586.459671	256.444173	0.340250	22.301404	0.697183	9.913800
3788.203000	586.459671	256.437752	0.340252	22.300846	0.697186	9.913552
3788.223000	586.459590	256.445234	0.340250	22.301497	0.697182	9.913841
3788.243000	586.459671	256.436591	0.340252	22.300745	0.697186	9.913507
3788.263000	586.459671	256.434234	0.340253	22.300540	0.697188	9.913416
3788.283000	586.459590	256.433698	0.340253	22.300493	0.697188	9.913395
3788.303000	586.459671	256.436948	0.340252	22.300776	0.697186	9.913521
3788.323000	586.459590	256.439799	0.340251	22.301024	0.697185	9.913631
3788.343000	586.459671	256.437911	0.340252	22.300860	0.697186	9.913558
3788.363000	586.459671	256.436601	0.340252	22.300746	0.697186	9.913507
3788.383000	586.459671	256.430841	0.340253	22.300245	0.697189	9.913285
3788.403000	586.459671	256.428404	0.340254	22.300033	0.697190	9.913190
3788.423000	586.459671	256.419395	0.340256	22.299250	0.697195	9.912842
3788.443000	586.459671	256.422599	0.340256	22.299528	0.697193	9.912966
3788.463000	586.459671	256.419133	0.340257	22.299227	0.697195	9.912832
3788.483000	586.459590	256.422676	0.340256	22.299535	0.697193	9.912969
3788.503000	586.459590	256.413041	0.340258	22.298697	0.697198	9.912597
3788.523000	586.459671	256.415495	0.340257	22.298910	0.697197	9.912691
3788.543000	586.459590	256.427084	0.340254	22.299918	0.697191	9.913139
3788.563000	586.459671	256.418442	0.340257	22.299167	0.697195	9.912805
3788.583000	586.459590	256.415183	0.340257	22.298883	0.697197	9.912679
3788.603000	586.459671	256.422691	0.340256	22.299536	0.697193	9.912970
3788.623000	586.459671	256.416707	0.340257	22.299016	0.697196	9.912738
3788.643000	586.459671	256.416278	0.340257	22.298979	0.697197	9.912722
3788.663000	586.459671	256.427453	0.340254	22.299950	0.697191	9.913154
3788.683000	586.459671	256.411305	0.340259	22.298546	0.697199	9.912529
3788.703000	586.459671	256.413633	0.340258	22.298749	0.697198	9.912619
3788.723000	586.459671	256.412333	0.340258	22.298635	0.697199	9.912569
3788.743000	586.459671	256.416404	0.340257	22.298990	0.697197	9.912727
3788.763000	586.459671	256.395846	0.340263	22.297202	0.697207	9.911932
3788.783000	586.459671	256.398275	0.340262	22.297413	0.697206	9.912026
3788.803000	586.459671	256.408762	0.340259	22.298325	0.697200	9.912431
3788.823000	586.459671	256.403414	0.340261	22.297860	0.697203	9.912224
3788.843000	586.459671	256.407014	0.340260	22.298173	0.697201	9.912364
3788.863000	586.459671	256.403320	0.340261	22.297852	0.697203	9.912221
3788.883000	586.459590	256.401515	0.340261	22.297695	0.697204	9.912151
3788.903000	586.459590	256.402076	0.340261	22.297744	0.697204	9.912173
3788.923000	586.459590	256.396115	0.340262	22.297225	0.697207	9.911942
3788.943000	586.459671	256.398720	0.340262	22.297452	0.697205	9.912043
3788.963000	586.459590	256.403738	0.340260	22.297888	0.697203	9.912237
3788.983000	586.459671	256.399778	0.340262	22.297544	0.697205	9.912084
3789.003000	586.459590	256.387541	0.340265	22.296480	0.697211	9.911611
3789.023000	586.459590	256.394447	0.340263	22.297080	0.697207	9.911878
3789.043000	586.459671	256.388777	0.340264	22.296587	0.697210	9.911659
3789.063000	586.459671	256.390166	0.340264	22.296708	0.697210	9.911712
3789.083000	586.459590	256.394862	0.340263	22.297116	0.697207	9.911894
3789.103000	586.459671	256.395644	0.340263	22.297184	0.697207	9.911924
3789.123000	586.459671	256.394046	0.340263	22.297045	0.697208	9.911862
3789.143000	586.459590	256.392596	0.340263	22.296919	0.697208	9.911806
3789.163000	586.459671	256.402842	0.340261	22.297810	0.697203	9.912202
3789.183000	586.459590	256.381461	0.340266	22.295951	0.697214	9.911376
3789.203000	586.459671	256.388541	0.340265	22.296566	0.697210	9.911649
3789.223000	586.459590	256.382413	0.340266	22.296034	0.697213	9.911412
3789.243000	586.459671	256.384244	0.340266	22.296193	0.697213	9.911483
3789.263000	586.459671	256.392436	0.340263	22.296905	0.697209	9.911800
3789.283000	586.459671	256.376386	0.340268	22.295509	0.697217	9.911179
3789.303000	586.459671	256.378036	0.340267	22.295653	0.697216	9.911243
3789.323000	586.459671	256.376329	0.340268	22.295504	0.697217	9.911177
3789.343000	586.459590	256.377775	0.340267	22.295630	0.697216	9.911233
3789.363000	586.459671	256.386391	0.340265	22.296379	0.697212	9.911566
3789.383000	586.459671	256.378755	0.340267	22.295715	0.697215	9.911271
3789.403000	586.459671	256.384776	0.340265	22.296239	0.697212	9.911504
3789.423000	586.459671	256.378061	0.340267	22.295655	0.697216	9.911244
3789.443000	586.459671	256.379492	0.340267	22.295780	0.697215	9.911300
3789.463000	586.459671	256.375573	0.340268	22.295439	0.697217	9.911148
3789.483000	586.459590	256.373971	0.340268	22.295299	0.697218	9.911086
3789.503000	586.459671	256.380812	0.340267	22.295894	0.697214	9.911351
3789.523000	586.459671	256.375073	0.340268	22.295395	0.697217	9.911129
3789.543000	586.459671	256.385268	0.340265	22.296282	0.697212	9.911523
3789.563000	586.459671	256.375853	0.340268	22.295463	0.697217	9.911159
3789.583000	586.459671	256.380161	0.340267	22.295838	0.697215	9.911325
3789.603000	586.459671	256.375481	0.340268	22.295431	0.697217	9.911144
3789.623000	586.459671	256.366104	0.340270	22.294615	0.697222	9.910782
3789.643000	586.459671	256.375385	0.340268	22.295422	0.697217	9.911141
3789.663000	586.459671	256.374450	0.340268	22.295341	0.697218	9.911105
3789.683000	586.459671	256.363919	0.340271	22.294425	0.697223	9.910698
3789.703000	586.459590	256.362986	0.340271	22.294344	0.697223	9.910661
3789.723000	586.459671	256.372014	0.340269	22.295129	0.697219	9.911010
3789.743000	586.459590	256.365009	0.340271	22.294520	0.697222	9.910740
3789.763000	586.459671	256.354456	0.340273	22.293602	0.697228	9.910332
3789.783000	586.459590	256.360602	0.340272	22.294137	0.697224	9.910569
3789.803000	586.459671	256.370883	0.340269	22.295031	0.697219	9.910967
3789.823000	586.459671	256.379546	0.340267	22.295784	0.697215	9.911302
3789.843000	586.459671	256.366891	0.340270	22.294684	0.697221	9.910812
3789.863000	586.459590	256.370699	0.340269	22.295015	0.697219	9.910960
3789.883000	586.459671	256.370150	0.340269	22.294967	0.697220	9.910938
3789.903000	586.459671	256.368877	0.340270	22.294856	0.697220	9.910889
3789.923000	586.459671	256.374288	0.340268	22.295327	0.697218	9.911098
3789.943000	586.459671	256.376965	0.340268	22.295560	0.697216	9.911202
3789.963000	586.459671	256.373138	0.340269	22.295227	0.697218	9.911054
3789.983000	586.459671	256.372092	0.340269	22.295136	0.697219	9.911013
3790.003000	586.459671	256.370050	0.340269	22.294958	0.697220	9.910935
3790.023000	586.459671	256.361990	0.340271	22.294257	0.697224	9.910623
3790.043000	586.459590	256.350149	0.340274	22.293228	0.697230	9.910165
3790.063000	586.459671	256.353519	0.340274	22.293521	0.697228	9.910295
3790.083000	586.459590	256.356454	0.340273	22.293776	0.697226	9.910409
3790.103000	586.459590	256.351744	0.340274	22.293366	0.697229	9.910227
3790.123000	586.459671	256.364353	0.340271	22.294463	0.697223	9.910714
3790.143000	586.459671	256.345648	0.340276	22.292836	0.697232	9.909991
3790.163000	586.459671	256.346723	0.340275	22.292930	0.697231	9.910033
3790.183000	586.459671	256.353141	0.340274	22.293488	0.697228	9.910281
3790.203000	586.459590	256.345812	0.340276	22.292851	0.697232	9.909998
3790.223000	586.459671	256.347501	0.340275	22.292997	0.697231	9.910063
3790.243000	586.459590	256.351024	0.340274	22.293304	0.697229	9.910199
3790.263000	586.459671	256.354467	0.340273	22.293603	0.697228	9.910332
3790.283000	586.459671	256.345102	0.340276	22.292789	0.697232	9.909970
3790.303000	586.459590	256.348256	0.340275	22.293063	0.697231	9.910092
3790.323000	586.459671	256.346853	0.340275	22.292941	0.697231	9.910038
3790.343000	586.459671	256.351667	0.340274	22.293360	0.697229	9.910224
3790.363000	586.459671	256.328298	0.340280	22.291327	0.697241	9.909320
3790.383000	586.459671	256.336564	0.340278	22.292046	0.697237	9.909640
3790.403000	586.459671	256.340590	0.340277	22.292396	0.697235	9.909796
3790.423000	586.459671	256.336846	0.340278	22.292071	0.697236	9.909651
3790.443000	586.459671	256.338115	0.340278	22.292181	0.697236	9.909700
3790.463000	586.459590	256.330962	0.340279	22.291559	0.697239	9.909423
3790.483000	586.459671	256.323282	0.340282	22.290891	0.697243	9.909127
3790.503000	586.459671	256.332797	0.340279	22.291719	0.697238	9.909494
3790.523000	586.459590	256.332675	0.340279	22.291708	0.697238	9.909490
3790.543000	586.459671	256.332243	0.340279	22.291671	0.697239	9.909473
3790.563000	586.459671	256.325002	0.340281	22.291041	0.697242	9.909193
3790.583000	586.459671	256.327275	0.340281	22.291238	0.697241	9.909281
3790.603000	586.459590	256.323377	0.340281	22.290900	0.697243	9.909130
3790.623000	586.459671	256.311993	0.340285	22.289910	0.697249	9.908690
3790.643000	586.459671	256.319954	0.340282	22.290602	0.697245	9.908998
3790.663000	586.459671	256.321548	0.340282	22.290740	0.697244	9.909060
3790.683000	586.459671	256.317060	0.340283	22.290350	0.697246	9.908886
3790.703000	586.459671	256.326416	0.340281	22.291164	0.697242	9.909248
3790.723000	586.459590	256.326259	0.340281	22.291150	0.697242	9.909242
3790.743000	586.459590	256.314847	0.340284	22.290158	0.697247	9.908800
3790.763000	586.459671	256.310955	0.340285	22.289819	0.697249	9.908650
3790.783000	586.459671	256.319066	0.340283	22.290525	0.697245	9.908964
3790.803000	586.459671	256.316764	0.340283	22.290324	0.697247	9.908875
3790.823000	586.459671	256.299987	0.340288	22.288865	0.697255	9.908226
3790.843000	586.459671	256.297625	0.340288	22.288660	0.697256	9.908135
3790.863000	586.459671	256.304515	0.340286	22.289259	0.697253	9.908401
3790.883000	586.459590	256.314380	0.340284	22.290117	0.697248	9.908782
3790.903000	586.459671	256.312866	0.340284	22.289985	0.697248	9.908724
3790.923000	586.459590	256.296573	0.340288	22.288569	0.697257	9.908094
3790.943000	586.459671	256.310673	0.340285	22.289795	0.697250	9.908639
3790.963000	586.459671	256.315089	0.340284	22.290179	0.697247	9.908810
3790.983000	586.459671	256.297414	0.340288	22.288642	0.697256	9.908127
3791.003000	586.459671	256.302471	0.340287	22.289081	0.697254	9.908322
3791.023000	586.459671	256.302768	0.340287	22.289107	0.697254	9.908333
3791.043000	586.459671	256.299272	0.340288	22.288803	0.697255	9.908198
3791.063000	586.459671	256.281598	0.340292	22.287266	0.697264	9.907515
3791.083000	586.459671	256.282417	0.340292	22.287338	0.697264	9.907547
3791.103000	586.459671	256.295042	0.340289	22.288435	0.697257	9.908035
3791.123000	586.459671	256.299302	0.340288	22.288806	0.697255	9.908200
3791.143000	586.459671	256.298479	0.340288	22.288734	0.697256	9.908168
3791.163000	586.459671	256.289746	0.340290	22.287975	0.697260	9.907830
3791.183000	586.459671	256.305451	0.340286	22.289341	0.697252	9.908437
3791.203000	586.459671	256.302804	0.340287	22.289110	0.697254	9.908335
3791.223000	586.459590	256.296122	0.340289	22.288529	0.697257	9.908077
3791.243000	586.459590	256.289439	0.340290	22.287948	0.697260	9.907818
3791.263000	586.459671	256.301451	0.340287	22.288993	0.697254	9.908283
3791.283000	586.459671	256.293521	0.340289	22.288303	0.697258	9.907976
3791.303000	586.459671	256.290391	0.340290	22.288031	0.697260	9.907855
3791.323000	586.459671	256.301343	0.340287	22.288983	0.697254	9.908278
3791.343000	586.459671	256.298963	0.340288	22.288776	0.697255	9.908186
3791.363000	586.459590	256.291241	0.340290	22.288105	0.697259	9.907888
3791.383000	586.459671	256.295655	0.340289	22.288489	0.697257	9.908059
3791.403000	586.459671	256.291019	0.340290	22.288086	0.697259	9.907879
3791.423000	586.459590	256.287729	0.340291	22.287799	0.697261	9.907752
3791.443000	586.459671	256.286415	0.340291	22.287685	0.697262	9.907701
3791.463000	586.459671	256.296684	0.340289	22.288578	0.697257	9.908098
3791.483000	586.459671	256.285643	0.340291	22.287618	0.697262	9.907671
3791.503000	586.459671	256.287205	0.340291	22.287754	0.697261	9.907732
3791.523000	586.459590	256.274031	0.340294	22.286608	0.697268	9.907223
3791.543000	586.459671	256.279561	0.340293	22.287089	0.697265	9.907436
3791.563000	586.459590	256.277591	0.340293	22.286918	0.697266	9.907360
3791.583000	586.459671	256.267823	0.340296	22.286068	0.697271	9.906983
3791.603000	586.459671	256.258234	0.340299	22.285234	0.697276	9.906612
3791.623000	586.459671	256.262377	0.340297	22.285595	0.697274	9.906772
3791.643000	586.459671	256.260803	0.340298	22.285458	0.697275	9.906711
3791.663000	586.459590	256.273149	0.340295	22.286531	0.697268	9.907188
3791.683000	586.459590	256.266773	0.340296	22.285977	0.697272	9.906942
3791.703000	586.459590	256.264425	0.340297	22.285773	0.697273	9.906851
3791.723000	586.459671	256.270025	0.340295	22.286260	0.697270	9.907068
3791.743000	586.459671	256.251480	0.340300	22.284647	0.697279	9.906351
3791.763000	586.459671	256.265242	0.340297	22.285844	0.697272	9.906883
3791.783000	586.459590	256.270482	0.340295	22.286300	0.697270	9.907085
3791.803000	586.459671	256.265840	0.340297	22.285896	0.697272	9.906906
3791.823000	586.459671	256.265318	0.340297	22.285851	0.697272	9.906886
3791.843000	586.459671	256.252362	0.340300	22.284724	0.697279	9.906385
3791.863000	586.459590	256.256440	0.340299	22.285078	0.697277	9.906543
3791.883000	586.459671	256.263889	0.340297	22.285726	0.697273	9.906830
3791.903000	586.459590	256.258098	0.340299	22.285223	0.697276	9.906607
3791.923000	586.459671	256.263311	0.340297	22.285676	0.697273	9.906808
3791.943000	586.459671	256.254264	0.340300	22.284889	0.697278	9.906458
3791.963000	586.459590	256.247971	0.340301	22.284342	0.697281	9.906215
3791.983000	586.459671	256.268747	0.340296	22.286149	0.697271	9.907018
3792.003000	586.459671	256.250581	0.340301	22.284569	0.697280	9.906316
3792.023000	586.459671	256.254187	0.340300	22.284882	0.697278	9.906455
3792.043000	586.459671	256.256470	0.340299	22.285081	0.697277	9.906544
3792.063000	586.459671	256.263901	0.340297	22.285727	0.697273	9.906831
3792.083000	586.459671	256.248530	0.340301	22.284391	0.697281	9.906237
3792.103000	586.459590	256.254334	0.340300	22.284895	0.697278	9.906461
3792.123000	586.459671	256.259863	0.340298	22.285376	0.697275	9.906675
3792.143000	586.459590	256.271572	0.340295	22.286394	0.697269	9.907127
3792.163000	586.459671	256.251959	0.340300	22.284689	0.697279	9.906369
3792.183000	586.459671	256.247735	0.340301	22.284321	0.697281	9.906206
3792.203000	586.459590	256.240954	0.340303	22.283732	0.697284	9.905944
3792.223000	586.459671	256.244025	0.340302	22.283999	0.697283	9.906063
3792.243000	586.459671	256.250020	0.340301	22.284520	0.697280	9.906294
3792.263000	586.459671	256.240329	0.340303	22.283677	0.697285	9.905920
3792.283000	586.459671	256.243989	0.340302	22.283996	0.697283	9.906061
3792.303000	586.459671	256.236650	0.340304	22.283357	0.697287	9.905777
3792.323000	586.459671	256.245985	0.340302	22.284169	0.697282	9.906138
3792.343000	586.459671	256.243053	0.340303	22.283914	0.697284	9.906025
3792.363000	586.459671	256.238526	0.340304	22.283521	0.697286	9.905850
3792.383000	586.459590	256.226381	0.340307	22.282464	0.697292	9.905380
3792.403000	586.459671	256.253980	0.340300	22.284864	0.697278	9.906447
3792.423000	586.459671	256.235234	0.340305	22.283234	0.697287	9.905723
3792.443000	586.459671	256.244512	0.340302	22.284041	0.697283	9.906081
3792.463000	586.459590	256.237495	0.340304	22.283431	0.697286	9.905810
3792.483000	586.459671	256.223774	0.340308	22.282238	0.697293	9.905280
3792.503000	586.459590	256.232916	0.340305	22.283033	0.697289	9.905633
3792.523000	586.459671	256.234113	0.340305	22.283137	0.697288	9.905679
3792.543000	586.459590	256.238430	0.340304	22.283512	0.697286	9.905846
3792.563000	586.459671	256.240878	0.340303	22.283725	0.697285	9.905941
3792.583000	586.459671	256.231648	0.340306	22.282922	0.697289	9.905584
3792.603000	586.459671	256.232425	0.340305	22.282990	0.697289	9.905614
3792.623000	586.459671	256.228252	0.340306	22.282627	0.697291	9.905453
3792.643000	586.459671	256.225254	0.340307	22.282366	0.697292	9.905337
3792.663000	586.459671	256.225078	0.340307	22.282351	0.697293	9.905330
3792.683000	586.459671	256.225137	0.340307	22.282356	0.697293	9.905332
3792.703000	586.459590	256.231798	0.340305	22.282935	0.697289	9.905590
3792.723000	586.459671	256.215770	0.340310	22.281542	0.697297	9.904970
3792.743000	586.459671	256.213884	0.340310	22.281378	0.697298	9.904897
3792.763000	586.459590	256.219380	0.340309	22.281856	0.697295	9.905110
3792.783000	586.459590	256.209376	0.340311	22.280986	0.697300	9.904723
3792.803000	586.459590	256.207450	0.340312	22.280818	0.697301	9.904649
3792.823000	586.459671	256.196323	0.340315	22.279850	0.697307	9.904218
3792.843000	586.459671	256.192303	0.340316	22.279501	0.697309	9.904063
3792.863000	586.459671	256.204166	0.340313	22.280532	0.697303	9.904522
3792.883000	586.459671	256.197880	0.340314	22.279986	0.697306	9.904279
3792.903000	586.459671	256.205424	0.340312	22.280642	0.697302	9.904570
3792.923000	586.459671	256.212974	0.340310	22.281298	0.697299	9.904862
3792.943000	586.459671	256.207244	0.340312	22.280800	0.697302	9.904641
3792.963000	586.459671	256.201314	0.340313	22.280284	0.697304	9.904411
3792.983000	586.459590	256.208638	0.340311	22.280921	0.697301	9.904695
3793.003000	586.459671	256.214257	0.340310	22.281410	0.697298	9.904912
3793.023000	586.459671	256.205262	0.340312	22.280628	0.697303	9.904564
3793.043000	586.459671	256.204317	0.340313	22.280546	0.697303	9.904528
3793.063000	586.459671	256.199201	0.340314	22.280101	0.697306	9.904330
3793.083000	586.459671	256.193550	0.340315	22.279609	0.697308	9.904111
3793.103000	586.459671	256.189843	0.340316	22.279287	0.697310	9.903968
3793.123000	586.459671	256.187706	0.340317	22.279101	0.697311	9.903885
3793.143000	586.459671	256.183917	0.340318	22.278772	0.697313	9.903739
3793.163000	586.459671	256.191487	0.340316	22.279430	0.697309	9.904031
3793.183000	586.459671	256.167466	0.340322	22.277341	0.697321	9.903103
3793.203000	586.459671	256.197922	0.340314	22.279989	0.697306	9.904280
3793.223000	586.459590	256.188346	0.340317	22.279157	0.697311	9.903910
3793.243000	586.459671	256.182747	0.340318	22.278670	0.697314	9.903694
3793.263000	586.459590	256.181417	0.340319	22.278554	0.697314	9.903642
3793.283000	586.459671	256.196905	0.340315	22.279901	0.697307	9.904241
3793.303000	586.459671	256.197199	0.340315	22.279927	0.697307	9.904252
3793.323000	586.459671	256.196451	0.340315	22.279861	0.697307	9.904223
3793.343000	586.459671	256.194236	0.340315	22.279669	0.697308	9.904138
3793.363000	586.459590	256.187473	0.340317	22.279081	0.697311	9.903876
3793.383000	586.459671	256.194057	0.340315	22.279653	0.697308	9.904131
3793.403000	586.459671	256.192359	0.340316	22.279506	0.697309	9.904065
3793.423000	586.459671	256.200096	0.340314	22.280178	0.697305	9.904364
3793.443000	586.459671	256.193073	0.340316	22.279568	0.697309	9.904093
3793.463000	586.459671	256.207420	0.340312	22.280815	0.697301	9.904647
3793.483000	586.459671	256.182730	0.340318	22.278668	0.697314	9.903693
3793.503000	586.459671	256.184470	0.340318	22.278820	0.697313	9.903760
3793.523000	586.459590	256.198568	0.340314	22.280046	0.697306	9.904305
3793.543000	586.459671	256.180708	0.340319	22.278492	0.697315	9.903615
3793.563000	586.459590	256.180566	0.340319	22.278480	0.697315	9.903609
3793.583000	586.459671	256.189173	0.340317	22.279229	0.697311	9.903942
3793.603000	586.459590	256.187677	0.340317	22.279098	0.697311	9.903884
3793.623000	586.459671	256.179375	0.340319	22.278377	0.697316	9.903563
3793.643000	586.459671	256.188639	0.340317	22.279182	0.697311	9.903921
3793.663000	586.459671	256.179850	0.340319	22.278418	0.697315	9.903582
3793.683000	586.459671	256.177024	0.340320	22.278172	0.697317	9.903472
3793.703000	586.459590	256.157437	0.340325	22.276469	0.697326	9.902715
3793.723000	586.459671	256.171470	0.340321	22.277689	0.697319	9.903258
3793.743000	586.459590	256.171205	0.340321	22.277666	0.697319	9.903247
3793.763000	586.459590	256.177472	0.340320	22.278211	0.697316	9.903490
3793.783000	586.459671	256.176857	0.340320	22.278158	0.697317	9.903466
3793.803000	586.459671	256.167211	0.340322	22.277319	0.697322	9.903093
3793.823000	586.459590	256.171731	0.340321	22.277712	0.697319	9.903268
3793.843000	586.459671	256.172068	0.340321	22.277741	0.697319	9.903281
3793.863000	586.459671	256.169377	0.340322	22.277507	0.697321	9.903177
3793.883000	586.459671	256.169908	0.340322	22.277553	0.697320	9.903197
3793.903000	586.459590	256.164131	0.340323	22.277051	0.697323	9.902974
3793.923000	586.459671	256.166656	0.340322	22.277270	0.697322	9.903072
3793.943000	586.459671	256.155935	0.340325	22.276338	0.697327	9.902657
3793.963000	586.459671	256.158230	0.340325	22.276538	0.697326	9.902746
3793.983000	586.459671	256.168101	0.340322	22.277396	0.697321	9.903127
3794.003000	586.459671	256.142523	0.340329	22.275172	0.697334	9.902139
3794.023000	586.459671	256.149859	0.340327	22.275810	0.697330	9.902422
3794.043000	586.459671	256.133893	0.340331	22.274421	0.697338	9.901805
3794.063000	586.459671	256.147283	0.340328	22.275586	0.697332	9.902323
3794.083000	586.459590	256.141454	0.340329	22.275079	0.697334	9.902097
3794.103000	586.459590	256.142308	0.340329	22.275153	0.697334	9.902130
3794.123000	586.459590	256.143767	0.340328	22.275280	0.697333	9.902187
3794.143000	586.459671	256.130752	0.340332	22.274148	0.697340	9.901684
3794.163000	586.459671	256.118541	0.340335	22.273086	0.697346	9.901212
3794.183000	586.459590	256.107194	0.340338	22.272099	0.697352	9.900773
3794.203000	586.459671	256.119687	0.340335	22.273186	0.697345	9.901256
3794.223000	586.459590	256.105981	0.340338	22.271994	0.697352	9.900726
3794.243000	586.459671	256.098454	0.340340	22.271339	0.697356	9.900435
3794.263000	586.459671	256.099359	0.340340	22.271418	0.697356	9.900470
3794.283000	586.459671	256.087422	0.340343	22.270380	0.697362	9.900008
3794.303000	586.459671	256.100927	0.340340	22.271554	0.697355	9.900531
3794.323000	586.459671	256.095778	0.340341	22.271107	0.697357	9.900332
3794.343000	586.459671	256.097270	0.340341	22.271236	0.697357	9.900389
3794.363000	586.459671	256.095189	0.340341	22.271055	0.697358	9.900309
3794.383000	586.459671	256.083606	0.340344	22.270048	0.697364	9.899861
3794.403000	586.459671	256.087619	0.340343	22.270397	0.697362	9.900016
3794.423000	586.459590	256.079813	0.340345	22.269718	0.697365	9.899714
3794.443000	586.459671	256.084696	0.340344	22.270143	0.697363	9.899903
3794.463000	586.459671	256.100444	0.340340	22.271512	0.697355	9.900512
3794.483000	586.459671	256.075909	0.340346	22.269379	0.697367	9.899563
3794.503000	586.459671	256.089198	0.340343	22.270534	0.697361	9.900077
3794.523000	586.459671	256.075642	0.340346	22.269356	0.697368	9.899553
3794.543000	586.459590	256.078423	0.340345	22.269597	0.697366	9.899661
3794.563000	586.459671	256.067171	0.340348	22.268619	0.697372	9.899226
3794.583000	586.459671	256.081624	0.340345	22.269876	0.697365	9.899784
3794.603000	586.459671	256.063300	0.340349	22.268282	0.697374	9.899076
3794.623000	586.459590	256.076888	0.340346	22.269464	0.697367	9.899601
3794.643000	586.459590	256.075792	0.340346	22.269369	0.697367	9.899559
3794.663000	586.459671	256.061252	0.340350	22.268104	0.697375	9.898997
3794.683000	586.459590	256.067952	0.340348	22.268687	0.697371	9.899256
3794.703000	586.459671	256.066426	0.340349	22.268554	0.697372	9.899197
3794.723000	586.459671	256.067899	0.340348	22.268682	0.697371	9.899254
3794.743000	586.459671	256.074527	0.340347	22.269259	0.697368	9.899510
3794.763000	586.459590	256.056212	0.340351	22.267666	0.697377	9.898802
3794.783000	586.459671	256.060094	0.340350	22.268003	0.697375	9.898952
3794.803000	586.459590	256.072753	0.340347	22.269104	0.697369	9.899441
3794.823000	586.459671	256.064069	0.340349	22.268349	0.697373	9.899106
3794.843000	586.459590	256.053805	0.340352	22.267456	0.697378	9.898709
3794.863000	586.459671	256.052923	0.340352	22.267380	0.697379	9.898675
3794.883000	586.459671	256.055940	0.340351	22.267642	0.697377	9.898791
3794.903000	586.459671	256.050892	0.340353	22.267203	0.697380	9.898596
3794.923000	586.459671	256.042770	0.340355	22.266497	0.697384	9.898282
3794.943000	586.459671	256.044494	0.340354	22.266647	0.697383	9.898349
3794.963000	586.459590	256.038247	0.340356	22.266103	0.697386	9.898107
3794.983000	586.459671	256.049206	0.340353	22.267057	0.697381	9.898531
3795.003000	586.459590	256.045647	0.340354	22.266747	0.697383	9.898394
3795.023000	586.459671	256.040752	0.340355	22.266321	0.697385	9.898204
3795.043000	586.459671	256.039051	0.340356	22.266173	0.697386	9.898139
3795.063000	586.459671	256.038722	0.340356	22.266145	0.697386	9.898126
3795.083000	586.459590	256.052222	0.340352	22.267319	0.697379	9.898648
3795.103000	586.459590	256.042007	0.340355	22.266430	0.697384	9.898253
3795.123000	586.459590	256.028258	0.340359	22.265235	0.697391	9.897721
3795.143000	586.459671	256.025212	0.340359	22.264970	0.697393	9.897604
3795.163000	586.459671	256.046712	0.340354	22.266840	0.697382	9.898435
3795.183000	586.459671	256.035573	0.340357	22.265871	0.697388	9.898004
3795.203000	586.459671	256.032838	0.340357	22.265633	0.697389	9.897898
3795.223000	586.459671	256.040724	0.340355	22.266319	0.697385	9.898203
3795.243000	586.459671	256.026973	0.340359	22.265123	0.697392	9.897672
3795.263000	586.459590	256.044152	0.340354	22.266617	0.697383	9.898336
3795.283000	586.459671	256.034831	0.340357	22.265806	0.697388	9.897975
3795.303000	586.459671	256.036811	0.340356	22.265979	0.697387	9.898052
3795.323000	586.459671	256.023943	0.340360	22.264860	0.697394	9.897554
3795.343000	586.459671	256.029380	0.340358	22.265332	0.697391	9.897765
3795.363000	586.459590	256.021525	0.340360	22.264649	0.697395	9.897461
3795.383000	586.459671	256.024540	0.340360	22.264911	0.697393	9.897578
3795.403000	586.459671	256.023675	0.340360	22.264836	0.697394	9.897544
3795.423000	586.459590	256.034032	0.340357	22.265737	0.697388	9.897944
3795.443000	586.459671	256.025180	0.340359	22.264967	0.697393	9.897602
3795.463000	586.459671	256.016912	0.340362	22.264248	0.697397	9.897283
3795.483000	586.459671	256.028807	0.340359	22.265283	0.697391	9.897743
3795.503000	586.459671	256.028676	0.340359	22.265271	0.697391	9.897737
3795.523000	586.459671	256.017779	0.340361	22.264323	0.697397	9.897316
3795.543000	586.459671	256.013938	0.340362	22.263989	0.697399	9.897168
3795.563000	586.459671	256.025805	0.340359	22.265021	0.697393	9.897626
3795.583000	586.459671	256.011622	0.340363	22.263788	0.697400	9.897078
3795.603000	586.459671	256.023109	0.340360	22.264787	0.697394	9.897522
3795.623000	586.459671	256.007563	0.340364	22.263435	0.697402	9.896921
3795.643000	586.459671	256.014415	0.340362	22.264031	0.697398	9.897186
3795.663000	586.459590	256.020839	0.340361	22.264590	0.697395	9.897434
3795.683000	586.459671	256.014511	0.340362	22.264039	0.697398	9.897190
3795.703000	586.459671	256.017401	0.340361	22.264291	0.697397	9.897302
3795.723000	586.459671	256.000744	0.340366	22.262842	0.697405	9.896658
3795.743000	586.459671	256.015589	0.340362	22.264133	0.697398	9.897232
3795.763000	586.459671	256.017331	0.340362	22.264285	0.697397	9.897299
3795.783000	586.459590	256.010002	0.340363	22.263647	0.697400	9.897016
3795.803000	586.459590	256.013662	0.340362	22.263965	0.697399	9.897157
3795.823000	586.459671	256.010150	0.340363	22.263660	0.697400	9.897021
3795.843000	586.459590	256.015316	0.340362	22.264109	0.697398	9.897221
3795.863000	586.459671	256.020039	0.340361	22.264520	0.697395	9.897404
3795.883000	586.459590	256.019046	0.340361	22.264434	0.697396	9.897365
3795.903000	586.459671	256.017104	0.340362	22.264265	0.697397	9.897290
3795.923000	586.459671	256.007424	0.340364	22.263423	0.697402	9.896916
3795.943000	586.459671	256.004513	0.340365	22.263170	0.697403	9.896803
3795.963000	586.459590	256.020000	0.340361	22.264517	0.697395	9.897402
3795.983000	586.459671	256.009099	0.340364	22.263569	0.697401	9.896981
3796.003000	586.459671	256.017632	0.340361	22.264311	0.697397	9.897310
3796.023000	586.459671	256.014033	0.340362	22.263998	0.697399	9.897171
3796.043000	586.459671	255.998118	0.340367	22.262614	0.697407	9.896556
3796.063000	586.459671	255.991138	0.340368	22.262007	0.697410	9.896286
3796.083000	586.459671	256.010932	0.340363	22.263728	0.697400	9.897051
3796.103000	586.459590	256.007203	0.340364	22.263404	0.697402	9.896907
3796.123000	586.459671	256.015540	0.340362	22.264129	0.697398	9.897230
3796.143000	586.459590	256.004218	0.340365	22.263144	0.697403	9.896792
3796.163000	586.459671	255.992835	0.340368	22.262154	0.697409	9.896352
3796.183000	586.459671	256.008244	0.340364	22.263494	0.697401	9.896948
3796.203000	586.459671	256.003129	0.340365	22.263049	0.697404	9.896750
3796.223000	586.459671	255.989263	0.340369	22.261844	0.697411	9.896214
3796.243000	586.459671	255.997668	0.340367	22.262575	0.697407	9.896539
3796.263000	586.459590	255.998592	0.340366	22.262655	0.697406	9.896574
3796.283000	586.459671	255.977709	0.340372	22.260839	0.697417	9.895767
3796.303000	586.459671	255.995010	0.340367	22.262343	0.697408	9.896436
3796.323000	586.459671	255.989691	0.340369	22.261881	0.697411	9.896230
3796.343000	586.459590	255.992228	0.340368	22.262101	0.697409	9.896328
3796.363000	586.459671	255.990980	0.340368	22.261993	0.697410	9.896280
3796.383000	586.459671	255.987022	0.340369	22.261649	0.697412	9.896127
3796.403000	586.459671	255.985148	0.340370	22.261486	0.697413	9.896055
3796.423000	586.459590	255.979612	0.340371	22.261004	0.697416	9.895841
3796.443000	586.459671	255.985052	0.340370	22.261477	0.697413	9.896051
3796.463000	586.459671	255.987502	0.340369	22.261691	0.697412	9.896146
3796.483000	586.459671	255.985447	0.340370	22.261512	0.697413	9.896066
3796.503000	586.459671	255.994116	0.340368	22.262266	0.697409	9.896401
3796.523000	586.459671	255.993059	0.340368	22.262174	0.697409	9.896361
3796.543000	586.459671	255.980153	0.340371	22.261051	0.697416	9.895862
3796.563000	586.459671	255.988116	0.340369	22.261744	0.697412	9.896169
3796.583000	586.459590	255.987402	0.340369	22.261682	0.697412	9.896142
3796.603000	586.459671	255.981997	0.340371	22.261212	0.697415	9.895933
3796.623000	586.459671	255.975534	0.340372	22.260650	0.697418	9.895683
3796.643000	586.459671	255.978371	0.340372	22.260896	0.697416	9.895793
3796.663000	586.459671	255.978054	0.340372	22.260869	0.697417	9.895780
3796.683000	586.459671	255.969707	0.340374	22.260143	0.697421	9.895458
3796.703000	586.459671	255.968850	0.340374	22.260068	0.697421	9.895425
3796.723000	586.459671	255.974971	0.340373	22.260601	0.697418	9.895661
3796.743000	586.459671	255.969736	0.340374	22.260146	0.697421	9.895459
3796.763000	586.459671	255.972370	0.340373	22.260375	0.697419	9.895561
3796.783000	586.459590	255.965658	0.340375	22.259791	0.697423	9.895301
3796.803000	586.459671	255.965905	0.340375	22.259812	0.697423	9.895311
3796.823000	586.459671	255.966533	0.340375	22.259867	0.697422	9.895335
3796.843000	586.459671	255.956603	0.340377	22.259003	0.697427	9.894951
3796.863000	586.459671	255.961953	0.340376	22.259469	0.697425	9.895158
3796.883000	586.459671	255.969175	0.340374	22.260097	0.697421	9.895437
3796.903000	586.459671	255.960351	0.340376	22.259329	0.697425	9.895096
3796.923000	586.459590	255.956130	0.340377	22.258962	0.697427	9.894933
3796.943000	586.459671	255.953472	0.340378	22.258731	0.697429	9.894830
3796.963000	586.459590	255.954312	0.340378	22.258804	0.697428	9.894863
3796.983000	586.459671	255.944462	0.340381	22.257948	0.697433	9.894482
3797.002000	586.459671	255.959030	0.340377	22.259214	0.697426	9.895045
3797.022000	586.459671	255.954041	0.340378	22.258781	0.697429	9.894852
3797.042000	586.459671	255.942514	0.340381	22.257778	0.697434	9.894407
3797.062000	586.459671	255.947235	0.340380	22.258189	0.697432	9.894589
3797.082000	586.459671	255.956658	0.340377	22.259008	0.697427	9.894953
3797.102000	586.459671	255.965230	0.340375	22.259754	0.697423	9.895285
3797.122000	586.459671	255.942861	0.340381	22.257808	0.697434	9.894420
3797.142000	586.459671	255.941173	0.340381	22.257662	0.697435	9.894355
3797.162000	586.459671	255.945409	0.340380	22.258030	0.697433	9.894518
3797.182000	586.459671	255.941847	0.340381	22.257720	0.697435	9.894381
3797.202000	586.459590	255.927040	0.340385	22.256432	0.697442	9.893808
3797.222000	586.459671	255.941675	0.340381	22.257705	0.697435	9.894374
3797.242000	586.459671	255.930239	0.340384	22.256711	0.697441	9.893932
3797.262000	586.459671	255.935544	0.340383	22.257172	0.697438	9.894137
3797.282000	586.459671	255.935026	0.340383	22.257127	0.697438	9.894117
3797.302000	586.459671	255.942315	0.340381	22.257761	0.697435	9.894399
3797.322000	586.459671	255.924576	0.340386	22.256218	0.697443	9.893713
3797.342000	586.459671	255.928817	0.340385	22.256587	0.697441	9.893877
3797.362000	586.459671	255.928081	0.340385	22.256523	0.697442	9.893849
3797.382000	586.459671	255.930874	0.340384	22.256766	0.697440	9.893957
3797.402000	586.459671	255.935152	0.340383	22.257138	0.697438	9.894122
3797.422000	586.459671	255.929985	0.340384	22.256689	0.697441	9.893922
3797.442000	586.459671	255.919781	0.340387	22.255801	0.697446	9.893528
3797.462000	586.459671	255.919400	0.340387	22.255768	0.697446	9.893513
3797.482000	586.459590	255.929627	0.340384	22.256657	0.697441	9.893908
3797.502000	586.459671	255.921338	0.340387	22.255937	0.697445	9.893588
3797.522000	586.459671	255.920111	0.340387	22.255830	0.697446	9.893540
3797.542000	586.459671	255.926112	0.340385	22.256352	0.697443	9.893772
3797.562000	586.459671	255.919255	0.340387	22.255755	0.697446	9.893507
3797.582000	586.459671	255.917733	0.340388	22.255623	0.697447	9.893449
3797.602000	586.459671	255.921451	0.340387	22.255946	0.697445	9.893592
3797.622000	586.459671	255.923072	0.340386	22.256087	0.697444	9.893655
3797.642000	586.459590	255.917160	0.340388	22.255573	0.697447	9.893426
3797.662000	586.459671	255.930945	0.340384	22.256772	0.697440	9.893959
3797.682000	586.459671	255.915930	0.340388	22.255466	0.697448	9.893379
3797.702000	586.459671	255.904057	0.340391	22.254434	0.697454	9.892920
3797.722000	586.459590	255.916718	0.340388	22.255535	0.697447	9.893409
3797.742000	586.459671	255.919851	0.340387	22.255807	0.697446	9.893530
3797.762000	586.459590	255.913788	0.340389	22.255280	0.697449	9.893296
3797.782000	586.459671	255.919471	0.340387	22.255774	0.697446	9.893516
3797.802000	586.459590	255.909099	0.340390	22.254872	0.697451	9.893115
3797.822000	586.459671	255.913752	0.340389	22.255277	0.697449	9.893295
3797.842000	586.459671	255.910524	0.340389	22.254996	0.697450	9.893170
3797.862000	586.459671	255.911982	0.340389	22.255123	0.697450	9.893226
3797.882000	586.459671	255.923552	0.340386	22.256129	0.697444	9.893673
3797.902000	586.459671	255.920965	0.340387	22.255904	0.697445	9.893573
3797.922000	586.459671	255.925713	0.340385	22.256317	0.697443	9.893757
3797.942000	586.459671	255.924927	0.340386	22.256249	0.697443	9.893727
3797.962000	586.459671	255.931283	0.340384	22.256801	0.697440	9.893972
3797.982000	586.459590	255.919383	0.340387	22.255767	0.697446	9.893512
3798.002000	586.459671	255.922362	0.340386	22.256026	0.697445	9.893628
3798.022000	586.459671	255.917088	0.340388	22.255567	0.697447	9.893424
3798.042000	586.459671	255.918361	0.340387	22.255678	0.697447	9.893473
3798.062000	586.459671	255.907092	0.340390	22.254698	0.697452	9.893037
3798.082000	586.459671	255.916889	0.340388	22.255550	0.697447	9.893416
3798.102000	586.459590	255.913504	0.340389	22.255255	0.697449	9.893285
3798.122000	586.459671	255.903091	0.340391	22.254350	0.697454	9.892882
3798.142000	586.459590	255.914696	0.340388	22.255359	0.697448	9.893331
3798.162000	586.459671	255.917605	0.340388	22.255612	0.697447	9.893444
3798.182000	586.459590	255.906424	0.340390	22.254640	0.697452	9.893011
3798.202000	586.459671	255.901144	0.340392	22.254180	0.697455	9.892807
3798.222000	586.459590	255.907316	0.340390	22.254717	0.697452	9.893046
3798.242000	586.459671	255.908499	0.340390	22.254820	0.697451	9.893092
3798.262000	586.459671	255.906176	0.340391	22.254618	0.697453	9.893002
3798.282000	586.459671	255.916592	0.340388	22.255524	0.697447	9.893404
3798.302000	586.459671	255.896011	0.340393	22.253734	0.697458	9.892609
3798.322000	586.459671	255.896285	0.340393	22.253758	0.697458	9.892619
3798.342000	586.459671	255.910837	0.340389	22.255023	0.697450	9.893182
3798.362000	586.459671	255.905361	0.340391	22.254547	0.697453	9.892970
3798.382000	586.459671	255.906461	0.340390	22.254643	0.697453	9.893013
3798.402000	586.459671	255.892624	0.340394	22.253440	0.697459	9.892478
3798.422000	586.459671	255.899436	0.340392	22.254032	0.697456	9.892741
3798.442000	586.459671	255.906968	0.340390	22.254687	0.697452	9.893032
3798.462000	586.459671	255.908354	0.340390	22.254807	0.697452	9.893086
3798.482000	586.459590	255.884468	0.340396	22.252730	0.697463	9.892163
3798.502000	586.459590	255.894961	0.340393	22.253643	0.697458	9.892568
3798.522000	586.459671	255.896049	0.340393	22.253737	0.697458	9.892610
3798.542000	586.459671	255.898485	0.340393	22.253949	0.697457	9.892704
3798.562000	586.459671	255.899114	0.340392	22.254004	0.697456	9.892729
3798.582000	586.459590	255.904822	0.340391	22.254500	0.697453	9.892949
3798.602000	586.459671	255.898146	0.340393	22.253920	0.697457	9.892691
3798.622000	586.459590	255.891369	0.340394	22.253330	0.697460	9.892429
3798.642000	586.459590	255.893150	0.340394	22.253485	0.697459	9.892498
3798.662000	586.459671	255.899600	0.340392	22.254046	0.697456	9.892748
3798.682000	586.459671	255.892641	0.340394	22.253441	0.697459	9.892479
3798.702000	586.459671	255.897642	0.340393	22.253876	0.697457	9.892672
3798.722000	586.459671	255.893997	0.340394	22.253559	0.697459	9.892531
3798.742000	586.459671	255.899160	0.340392	22.254008	0.697456	9.892731
3798.762000	586.459671	255.880347	0.340397	22.252372	0.697466	9.892003
3798.782000	586.459671	255.892835	0.340394	22.253458	0.697459	9.892486
3798.802000	586.459671	255.891179	0.340394	22.253314	0.697460	9.892422
3798.822000	586.459671	255.888603	0.340395	22.253090	0.697461	9.892322
3798.842000	586.459671	255.886845	0.340396	22.252937	0.697462	9.892254
3798.862000	586.459671	255.897731	0.340393	22.253884	0.697457	9.892675
3798.882000	586.459590	255.889481	0.340395	22.253166	0.697461	9.892356
3798.902000	586.459671	255.884542	0.340396	22.252737	0.697464	9.892165
3798.922000	586.459671	255.894375	0.340394	22.253592	0.697459	9.892546
3798.942000	586.459671	255.889835	0.340395	22.253197	0.697461	9.892370
3798.962000	586.459671	255.875516	0.340399	22.251952	0.697468	9.891816
3798.982000	586.459671	255.888254	0.340395	22.253060	0.697462	9.892309
3799.002000	586.459671	255.880155	0.340397	22.252355	0.697466	9.891996
3799.022000	586.459671	255.860078	0.340403	22.250609	0.697476	9.891220
3799.042000	586.459671	255.877031	0.340398	22.252084	0.697467	9.891875
3799.062000	586.459671	255.882179	0.340397	22.252531	0.697465	9.892074
3799.082000	586.459671	255.883361	0.340397	22.252634	0.697464	9.892120
3799.102000	586.459671	255.870216	0.340400	22.251491	0.697471	9.891612
3799.122000	586.459671	255.866897	0.340401	22.251202	0.697472	9.891483
3799.142000	586.459671	255.861409	0.340402	22.250725	0.697475	9.891271
3799.162000	586.459671	255.869697	0.340400	22.251446	0.697471	9.891592
3799.182000	586.459671	255.862296	0.340402	22.250802	0.697475	9.891305
3799.202000	586.459671	255.871829	0.340400	22.251631	0.697470	9.891674
3799.222000	586.459590	255.866666	0.340401	22.251182	0.697472	9.891474
3799.242000	586.459671	255.869906	0.340400	22.251464	0.697471	9.891600
3799.262000	586.459671	255.862907	0.340402	22.250855	0.697474	9.891329
3799.282000	586.459671	255.863708	0.340402	22.250925	0.697474	9.891360
3799.302000	586.459671	255.873090	0.340399	22.251741	0.697469	9.891723
3799.322000	586.459671	255.866851	0.340401	22.251198	0.697472	9.891481
3799.342000	586.459671	255.858166	0.340403	22.250443	0.697477	9.891146
3799.362000	586.459671	255.863564	0.340402	22.250912	0.697474	9.891354
3799.382000	586.459671	255.873748	0.340399	22.251798	0.697469	9.891748
3799.402000	586.459671	255.869919	0.340400	22.251465	0.697471	9.891600
3799.422000	586.459671	255.863528	0.340402	22.250909	0.697474	9.891353
3799.442000	586.459671	255.866413	0.340401	22.251160	0.697473	9.891465
3799.462000	586.459671	255.867297	0.340401	22.251237	0.697472	9.891499
3799.482000	586.459671	255.871643	0.340400	22.251615	0.697470	9.891667
3799.502000	586.459671	255.864126	0.340402	22.250961	0.697474	9.891376
3799.522000	586.459671	255.869226	0.340400	22.251405	0.697471	9.891573
3799.542000	586.459671	255.861491	0.340402	22.250732	0.697475	9.891274
3799.562000	586.459671	255.858682	0.340403	22.250488	0.697477	9.891166
3799.582000	586.459671	255.872355	0.340399	22.251677	0.697470	9.891694
3799.602000	586.459671	255.866625	0.340401	22.251179	0.697473	9.891473
3799.622000	586.459671	255.862759	0.340402	22.250842	0.697474	9.891323
3799.642000	586.459671	255.859971	0.340403	22.250600	0.697476	9.891216
3799.662000	586.459590	255.835658	0.340409	22.248485	0.697488	9.890276
3799.682000	586.459671	255.853204	0.340404	22.250011	0.697479	9.890954
3799.702000	586.459590	255.836491	0.340409	22.248558	0.697488	9.890308
3799.722000	586.459671	255.842417	0.340407	22.249073	0.697485	9.890537
3799.742000	586.459590	255.840372	0.340408	22.248895	0.697486	9.890458
3799.762000	586.459671	255.858408	0.340403	22.250464	0.697477	9.891155
3799.782000	586.459671	255.843753	0.340407	22.249190	0.697484	9.890589
3799.802000	586.459671	255.842536	0.340407	22.249084	0.697485	9.890542
3799.822000	586.459671	255.840482	0.340408	22.248905	0.697486	9.890462
3799.842000	586.459671	255.831773	0.340410	22.248148	0.697490	9.890125
3799.862000	586.459671	255.836476	0.340409	22.248557	0.697488	9.890307
3799.882000	586.459671	255.840682	0.340408	22.248922	0.697486	9.890470
3799.902000	586.459671	255.838719	0.340408	22.248752	0.697487	9.890394
3799.922000	586.459671	255.832539	0.340410	22.248214	0.697490	9.890155
3799.942000	586.459671	255.845517	0.340406	22.249343	0.697483	9.890657
3799.962000	586.459671	255.838771	0.340408	22.248756	0.697487	9.890396
3799.982000	586.459671	255.832374	0.340410	22.248200	0.697490	9.890149
3800.002000	586.459671	255.826078	0.340411	22.247652	0.697493	9.889905
3800.022000	586.459671	255.832332	0.340410	22.248196	0.697490	9.890147
3800.042000	586.459671	255.828301	0.340411	22.247846	0.697492	9.889991
3800.062000	586.459671	255.831253	0.340410	22.248102	0.697490	9.890105
3800.082000	586.459671	255.831710	0.340410	22.248142	0.697490	9.890123
3800.102000	586.459671	255.827706	0.340411	22.247794	0.697492	9.889968
3800.122000	586.459671	255.834005	0.340409	22.248342	0.697489	9.890212
3800.142000	586.459671	255.830482	0.340410	22.248035	0.697491	9.890076
3800.162000	586.459671	255.829848	0.340411	22.247980	0.697491	9.890051
3800.182000	586.459671	255.837238	0.340409	22.248623	0.697487	9.890337
3800.202000	586.459671	255.813800	0.340415	22.246585	0.697499	9.889431
3800.222000	586.459671	255.832828	0.340410	22.248239	0.697489	9.890166
3800.242000	586.459671	255.828552	0.340411	22.247868	0.697492	9.890001
3800.262000	586.459671	255.825613	0.340412	22.247612	0.697493	9.889887
3800.282000	586.459671	255.823218	0.340412	22.247404	0.697494	9.889795
3800.302000	586.459671	255.813945	0.340415	22.246597	0.697499	9.889436
3800.322000	586.459671	255.826664	0.340411	22.247703	0.697493	9.889928
3800.342000	586.459671	255.827854	0.340411	22.247807	0.697492	9.889974
3800.362000	586.459590	255.825958	0.340411	22.247642	0.697493	9.889901
3800.382000	586.459671	255.833710	0.340409	22.248316	0.697489	9.890200
3800.402000	586.459671	255.824480	0.340412	22.247513	0.697494	9.889843
3800.422000	586.459671	255.817834	0.340414	22.246935	0.697497	9.889587
3800.442000	586.459671	255.822840	0.340412	22.247371	0.697495	9.889780
3800.462000	586.459671	255.817421	0.340414	22.246900	0.697497	9.889571
3800.482000	586.459671	255.813550	0.340415	22.246563	0.697499	9.889421
3800.502000	586.459671	255.823884	0.340412	22.247462	0.697494	9.889820
3800.522000	586.459671	255.811886	0.340415	22.246418	0.697500	9.889357
3800.542000	586.459590	255.801327	0.340418	22.245500	0.697505	9.888948
3800.562000	586.459671	255.812815	0.340415	22.246499	0.697500	9.889393
3800.582000	586.459671	255.811156	0.340415	22.246355	0.697500	9.889328
3800.602000	586.459671	255.800674	0.340418	22.245443	0.697506	9.888923
3800.622000	586.459590	255.812477	0.340415	22.246470	0.697500	9.889379
3800.642000	586.459671	255.816182	0.340414	22.246792	0.697498	9.889523
3800.662000	586.459671	255.794253	0.340420	22.244885	0.697509	9.888675
3800.682000	586.459671	255.807157	0.340416	22.246007	0.697502	9.889174
3800.702000	586.459590	255.807026	0.340416	22.245996	0.697502	9.889169
3800.722000	586.459671	255.822120	0.340413	22.247308	0.697495	9.889752
3800.742000	586.459671	255.809034	0.340416	22.246170	0.697501	9.889246
3800.762000	586.459671	255.810921	0.340415	22.246334	0.697500	9.889319
3800.782000	586.459590	255.804299	0.340417	22.245758	0.697504	9.889063
3800.802000	586.459671	255.818691	0.340413	22.247010	0.697497	9.889620
3800.822000	586.459671	255.785714	0.340422	22.244142	0.697513	9.888345
3800.842000	586.459671	255.810481	0.340416	22.246296	0.697501	9.889302
3800.862000	586.459671	255.804421	0.340417	22.245769	0.697504	9.889068
3800.882000	586.459671	255.804164	0.340417	22.245747	0.697504	9.889058
3800.902000	586.459671	255.820334	0.340413	22.247153	0.697496	9.889683
3800.922000	586.459671	255.793107	0.340420	22.244785	0.697509	9.888631
3800.942000	586.459590	255.790583	0.340421	22.244566	0.697511	9.888533
3800.962000	586.459671	255.775177	0.340425	22.243226	0.697518	9.887938
3800.982000	586.459671	255.788656	0.340421	22.244398	0.697512	9.888459
3801.002000	586.459671	255.796090	0.340419	22.245045	0.697508	9.888746
3801.022000	586.459671	255.799980	0.340418	22.245383	0.697506	9.888896
3801.042000	586.459671	255.782938	0.340423	22.243901	0.697515	9.888238
3801.062000	586.459590	255.787031	0.340422	22.244257	0.697512	9.888396
3801.082000	586.459590	255.788398	0.340421	22.244376	0.697512	9.888449
3801.102000	586.459671	255.785668	0.340422	22.244138	0.697513	9.888343
3801.122000	586.459671	255.775159	0.340425	22.243224	0.697518	9.887937
3801.142000	586.459671	255.782468	0.340423	22.243860	0.697515	9.888219
3801.162000	586.459671	255.788397	0.340421	22.244376	0.697512	9.888449
3801.182000	586.459671	255.783727	0.340423	22.243969	0.697514	9.888268
3801.202000	586.459671	255.783926	0.340423	22.243987	0.697514	9.888276
3801.222000	586.459671	255.790916	0.340421	22.244595	0.697511	9.888546
3801.242000	586.459671	255.774739	0.340425	22.243188	0.697519	9.887921
3801.262000	586.459671	255.783718	0.340423	22.243969	0.697514	9.888268
3801.282000	586.459671	255.782215	0.340423	22.243838	0.697515	9.888210
3801.302000	586.459590	255.783365	0.340423	22.243938	0.697514	9.888254
3801.322000	586.459671	255.770408	0.340426	22.242811	0.697521	9.887753
3801.342000	586.459671	255.771644	0.340426	22.242919	0.697520	9.887801
3801.362000	586.459671	255.772359	0.340426	22.242981	0.697520	9.887829
3801.382000	586.459590	255.776704	0.340424	22.243359	0.697518	9.887997
3801.402000	586.459671	255.776951	0.340424	22.243380	0.697518	9.888006
3801.422000	586.459590	255.782226	0.340423	22.243839	0.697515	9.888210
3801.442000	586.459671	255.767747	0.340427	22.242580	0.697522	9.887650
3801.462000	586.459671	255.776073	0.340425	22.243304	0.697518	9.887972
3801.482000	586.459671	255.764729	0.340428	22.242317	0.697524	9.887534
3801.502000	586.459671	255.768482	0.340427	22.242644	0.697522	9.887679
3801.522000	586.459671	255.762478	0.340428	22.242122	0.697525	9.887447
3801.542000	586.459671	255.772759	0.340425	22.243016	0.697520	9.887844
3801.562000	586.459671	255.772981	0.340425	22.243035	0.697520	9.887853
3801.582000	586.459671	255.764957	0.340427	22.242337	0.697524	9.887542
3801.602000	586.459590	255.769438	0.340426	22.242727	0.697521	9.887716
3801.622000	586.459671	255.766783	0.340427	22.242496	0.697523	9.887613
3801.642000	586.459671	255.764565	0.340428	22.242303	0.697524	9.887527
3801.662000	586.459671	255.780206	0.340423	22.243663	0.697516	9.888132
3801.682000	586.459671	255.776331	0.340424	22.243326	0.697518	9.887982
3801.702000	586.459590	255.777220	0.340424	22.243404	0.697517	9.888016
3801.722000	586.459590	255.764659	0.340427	22.242311	0.697524	9.887531
3801.742000	586.459671	255.748630	0.340432	22.240917	0.697532	9.886911
3801.762000	586.459671	255.765370	0.340427	22.242373	0.697523	9.887558
3801.782000	586.459671	255.760312	0.340429	22.241933	0.697526	9.887363
3801.802000	586.459590	255.761339	0.340428	22.242023	0.697525	9.887403
3801.822000	586.459671	255.763620	0.340428	22.242221	0.697524	9.887491
3801.842000	586.459671	255.760631	0.340429	22.241961	0.697526	9.887375
3801.862000	586.459671	255.748920	0.340432	22.240942	0.697532	9.886922
3801.882000	586.459590	255.755571	0.340430	22.241521	0.697528	9.887180
3801.902000	586.459671	255.750963	0.340431	22.241120	0.697531	9.887001
3801.922000	586.459671	255.752631	0.340431	22.241265	0.697530	9.887066
3801.942000	586.459671	255.748022	0.340432	22.240864	0.697532	9.886888
3801.962000	586.459671	255.750544	0.340431	22.241084	0.697531	9.886985
3801.982000	586.459671	255.749165	0.340432	22.240964	0.697531	9.886932
3802.002000	586.459590	255.747377	0.340432	22.240808	0.697532	9.886863
3802.022000	586.459590	255.751854	0.340431	22.241198	0.697530	9.887036
3802.042000	586.459590	255.733551	0.340436	22.239606	0.697539	9.886328
3802.062000	586.459671	255.738854	0.340434	22.240067	0.697537	9.886533
3802.082000	586.459671	255.740296	0.340434	22.240192	0.697536	9.886589
3802.102000	586.459671	255.735067	0.340435	22.239738	0.697539	9.886387
3802.122000	586.459671	255.739450	0.340434	22.240119	0.697536	9.886556
3802.142000	586.459671	255.735878	0.340435	22.239808	0.697538	9.886418
3802.162000	586.459671	255.726475	0.340438	22.238991	0.697543	9.886055
3802.182000	586.459671	255.731681	0.340436	22.239443	0.697540	9.886256
3802.202000	586.459671	255.731656	0.340436	22.239441	0.697540	9.886255
3802.222000	586.459671	255.733257	0.340436	22.239580	0.697539	9.886317
3802.242000	586.459590	255.743702	0.340433	22.240489	0.697534	9.886721
3802.262000	586.459671	255.723693	0.340438	22.238749	0.697544	9.885947
3802.282000	586.459671	255.729159	0.340437	22.239224	0.697542	9.886159
3802.302000	586.459671	255.741247	0.340434	22.240275	0.697535	9.886626
3802.322000	586.459671	255.736552	0.340435	22.239867	0.697538	9.886444
3802.342000	586.459590	255.736829	0.340435	22.239891	0.697538	9.886455
3802.362000	586.459671	255.727655	0.340437	22.239093	0.697542	9.886100
3802.382000	586.459590	255.742470	0.340433	22.240382	0.697535	9.886673
3802.402000	586.459671	255.719933	0.340439	22.238422	0.697546	9.885802
3802.422000	586.459671	255.718711	0.340440	22.238315	0.697547	9.885755
3802.442000	586.459671	255.718391	0.340440	22.238288	0.697547	9.885742
3802.462000	586.459671	255.718639	0.340440	22.238309	0.697547	9.885752
3802.482000	586.459671	255.732945	0.340436	22.239553	0.697540	9.886305
3802.502000	586.459590	255.731003	0.340436	22.239384	0.697540	9.886230
3802.522000	586.459671	255.721276	0.340439	22.238538	0.697545	9.885854
3802.542000	586.459671	255.730303	0.340437	22.239323	0.697541	9.886203
3802.562000	586.459671	255.729110	0.340437	22.239220	0.697542	9.886157
3802.582000	586.459671	255.731414	0.340436	22.239420	0.697540	9.886246
3802.602000	586.459671	255.725089	0.340438	22.238870	0.697544	9.886001
3802.622000	586.459671	255.725065	0.340438	22.238868	0.697544	9.886000
3802.642000	586.459671	255.732292	0.340436	22.239496	0.697540	9.886280
3802.662000	586.459590	255.740169	0.340434	22.240181	0.697536	9.886584
3802.682000	586.459671	255.729723	0.340437	22.239273	0.697541	9.886180
3802.702000	586.459671	255.726881	0.340437	22.239026	0.697543	9.886070
3802.722000	586.459671	255.735805	0.340435	22.239802	0.697538	9.886415
3802.742000	586.459671	255.722844	0.340438	22.238675	0.697545	9.885914
3802.762000	586.459671	255.716766	0.340440	22.238146	0.697548	9.885679
3802.782000	586.459671	255.737652	0.340435	22.239963	0.697537	9.886487
3802.802000	586.459671	255.725097	0.340438	22.238871	0.697544	9.886001
3802.822000	586.459671	255.718622	0.340440	22.238308	0.697547	9.885751
3802.842000	586.459671	255.715186	0.340440	22.238009	0.697549	9.885618
3802.862000	586.459671	255.721122	0.340439	22.238525	0.697546	9.885848
3802.882000	586.459590	255.718552	0.340440	22.238302	0.697547	9.885748
3802.902000	586.459671	255.711186	0.340442	22.237661	0.697551	9.885464
3802.922000	586.459671	255.712365	0.340441	22.237764	0.697550	9.885509
3802.942000	586.459671	255.706254	0.340443	22.237232	0.697553	9.885273
3802.962000	586.459590	255.711045	0.340441	22.237649	0.697551	9.885458
3802.982000	586.459671	255.712918	0.340441	22.237812	0.697550	9.885531
3803.002000	586.459671	255.714239	0.340441	22.237926	0.697549	9.885582
3803.022000	586.459671	255.721689	0.340439	22.238574	0.697545	9.885870
3803.042000	586.459671	255.700494	0.340444	22.236731	0.697556	9.885050
3803.062000	586.459671	255.725948	0.340438	22.238945	0.697543	9.886034
3803.082000	586.459671	255.715766	0.340440	22.238059	0.697548	9.885641
3803.102000	586.459671	255.705218	0.340443	22.237142	0.697554	9.885233
[truncated: 1,001 more rows]
