# Supplementary material for: Stress relaxation in the presence of sudden strain bursts: Methodology and stress relaxation data of microcast aluminium microwires
Source: Data Brief. 2018 Nov 14;21:2134–41. doi: 10.1016/j.dib.2018.11.047 (PMC6265499; doi:10.1016/j.dib.2018.11.047)
Supplement: Supplementary file 2 — Supplementary material [file mmc2.zip › Data in brief/As-cast/Al4N/Al_100_r_1/Stress relax txt files/Al_100_relax_1_Relaxcycle0032.txt]

Time[s]	Motordispl[�m]	Force[mN]	EngStrain	EngStress[MPa]	Shearstrain	Shearstress [MPa]
3873.758000	601.638732	265.900537	0.348320	23.123767	0.712671	10.279371
3873.778000	601.638732	265.897262	0.348321	23.123483	0.712673	10.279244
3873.798000	601.638732	265.888401	0.348323	23.122712	0.712677	10.278902
3873.818000	601.638813	265.864470	0.348329	23.120631	0.712689	10.277977
3873.838000	601.638813	265.871810	0.348327	23.121269	0.712686	10.278260
3873.858000	601.638813	265.849982	0.348333	23.119371	0.712697	10.277416
3873.878000	601.638813	265.840849	0.348336	23.118577	0.712701	10.277063
3873.898000	601.638813	265.840818	0.348336	23.118574	0.712701	10.277062
3873.918000	601.638813	265.828826	0.348339	23.117531	0.712707	10.276599
3873.938000	601.638813	265.813107	0.348343	23.116164	0.712715	10.275991
3873.958000	601.638813	265.800892	0.348346	23.115102	0.712721	10.275519
3873.978000	601.638813	265.805222	0.348345	23.115478	0.712719	10.275686
3873.998000	601.638813	265.787015	0.348350	23.113895	0.712728	10.274982
3874.018000	601.638813	265.777483	0.348352	23.113066	0.712733	10.274614
3874.038000	601.638813	265.763383	0.348356	23.111840	0.712740	10.274069
3874.058000	601.638813	265.744307	0.348361	23.110181	0.712750	10.273331
3874.078000	601.638893	265.741332	0.348362	23.109922	0.712751	10.273216
3874.098000	601.638813	265.727172	0.348365	23.108691	0.712758	10.272669
3874.118000	601.638813	265.714294	0.348369	23.107571	0.712765	10.272171
3874.138000	601.638893	265.713594	0.348369	23.107510	0.712765	10.272144
3874.158000	601.638813	265.697952	0.348373	23.106150	0.712773	10.271539
3874.178000	601.638893	265.689790	0.348375	23.105440	0.712777	10.271224
3874.198000	601.638813	265.687597	0.348376	23.105249	0.712778	10.271139
3874.218000	601.638893	265.675261	0.348379	23.104177	0.712784	10.270662
3874.238000	601.638813	265.666044	0.348381	23.103375	0.712789	10.270306
3874.258000	601.638893	265.664539	0.348382	23.103244	0.712790	10.270247
3874.278000	601.638893	265.674868	0.348379	23.104142	0.712784	10.270647
3874.298000	601.638813	265.649128	0.348386	23.101904	0.712797	10.269652
3874.318000	601.638893	265.640531	0.348388	23.101156	0.712802	10.269319
3874.338000	601.638893	265.638307	0.348388	23.100963	0.712803	10.269233
3874.358000	601.638893	265.621068	0.348393	23.099464	0.712811	10.268567
3874.378000	601.638893	265.618866	0.348394	23.099272	0.712813	10.268482
3874.398000	601.638893	265.616359	0.348394	23.099054	0.712814	10.268385
3874.418000	601.638813	265.608540	0.348396	23.098374	0.712818	10.268083
3874.438000	601.638893	265.620626	0.348393	23.099425	0.712812	10.268550
3874.458000	601.638893	265.584388	0.348403	23.096274	0.712830	10.267149
3874.478000	601.638813	265.574183	0.348405	23.095386	0.712835	10.266754
3874.498000	601.638893	265.582997	0.348403	23.096153	0.712831	10.267095
3874.518000	601.638893	265.584818	0.348402	23.096311	0.712830	10.267166
3874.538000	601.638893	265.563409	0.348408	23.094449	0.712840	10.266338
3874.558000	601.638893	265.554500	0.348410	23.093675	0.712845	10.265993
3874.578000	601.638893	265.550488	0.348411	23.093326	0.712847	10.265838
3874.598000	601.638893	265.549468	0.348412	23.093237	0.712847	10.265799
3874.618000	601.638813	265.522213	0.348419	23.090867	0.712861	10.264745
3874.638000	601.638893	265.519341	0.348420	23.090617	0.712862	10.264634
3874.658000	601.638813	265.516075	0.348420	23.090333	0.712864	10.264508
3874.678000	601.638813	265.523988	0.348418	23.091021	0.712860	10.264814
3874.698000	601.638813	265.515899	0.348420	23.090318	0.712864	10.264501
3874.718000	601.638893	265.510005	0.348422	23.089805	0.712867	10.264273
3874.738000	601.638813	265.501954	0.348424	23.089105	0.712871	10.263962
3874.758000	601.638813	265.495324	0.348426	23.088528	0.712874	10.263706
3874.778000	601.638813	265.491498	0.348427	23.088196	0.712876	10.263558
3874.798000	601.638893	265.459365	0.348435	23.085401	0.712892	10.262316
3874.818000	601.638893	265.473138	0.348432	23.086599	0.712886	10.262848
3874.838000	601.638893	265.456224	0.348436	23.085128	0.712894	10.262194
3874.858000	601.638813	265.462771	0.348434	23.085698	0.712891	10.262447
3874.878000	601.638893	265.455512	0.348436	23.085066	0.712894	10.262167
3874.898000	601.638813	265.438167	0.348441	23.083558	0.712903	10.261496
3874.918000	601.638893	265.442293	0.348440	23.083917	0.712901	10.261656
3874.938000	601.638893	265.431964	0.348442	23.083018	0.712906	10.261256
3874.958000	601.638893	265.432035	0.348442	23.083025	0.712906	10.261259
3874.978000	601.638813	265.421810	0.348445	23.082135	0.712911	10.260864
3874.998000	601.638893	265.423631	0.348445	23.082294	0.712910	10.260934
3875.018000	601.638893	265.409154	0.348448	23.081035	0.712918	10.260375
3875.038000	601.638893	265.403890	0.348450	23.080577	0.712920	10.260171
3875.058000	601.638893	265.397084	0.348452	23.079985	0.712924	10.259908
3875.078000	601.638813	265.389496	0.348453	23.079325	0.712927	10.259615
3875.098000	601.638893	265.377367	0.348457	23.078270	0.712934	10.259146
3875.118000	601.638893	265.375509	0.348457	23.078109	0.712934	10.259074
3875.138000	601.638893	265.361995	0.348461	23.076934	0.712941	10.258552
3875.158000	601.638893	265.373027	0.348458	23.077893	0.712936	10.258978
3875.178000	601.638893	265.353692	0.348463	23.076212	0.712945	10.258230
3875.198000	601.638893	265.357061	0.348462	23.076505	0.712944	10.258361
3875.218000	601.638893	265.344095	0.348465	23.075377	0.712950	10.257859
3875.238000	601.638813	265.318085	0.348472	23.073115	0.712963	10.256854
3875.258000	601.638813	265.324820	0.348470	23.073701	0.712960	10.257114
3875.278000	601.638893	265.312119	0.348474	23.072596	0.712966	10.256623
3875.298000	601.638893	265.300844	0.348477	23.071616	0.712972	10.256187
3875.318000	601.638813	265.301279	0.348477	23.071654	0.712972	10.256204
3875.338000	601.638893	265.287638	0.348480	23.070467	0.712978	10.255677
3875.358000	601.638813	265.299380	0.348477	23.071488	0.712973	10.256131
3875.378000	601.638893	265.273607	0.348484	23.069247	0.712986	10.255135
3875.398000	601.638893	265.261430	0.348487	23.068188	0.712992	10.254664
3875.418000	601.638813	265.255286	0.348489	23.067654	0.712995	10.254426
3875.438000	601.638893	265.252424	0.348489	23.067405	0.712996	10.254316
3875.458000	601.638893	265.248704	0.348490	23.067081	0.712998	10.254172
3875.478000	601.638813	265.239111	0.348493	23.066247	0.713003	10.253801
3875.498000	601.638813	265.238498	0.348493	23.066194	0.713003	10.253777
3875.518000	601.638813	265.224351	0.348497	23.064964	0.713010	10.253230
3875.538000	601.638893	265.225692	0.348496	23.065080	0.713010	10.253282
3875.558000	601.638813	265.228283	0.348496	23.065306	0.713008	10.253382
3875.578000	601.638813	265.208351	0.348501	23.063572	0.713018	10.252612
3875.598000	601.638893	265.217723	0.348498	23.064387	0.713014	10.252974
3875.618000	601.638893	265.206558	0.348501	23.063416	0.713019	10.252542
3875.638000	601.638893	265.206634	0.348501	23.063423	0.713019	10.252545
3875.658000	601.638893	265.182561	0.348508	23.061329	0.713031	10.251615
3875.678000	601.638893	265.181183	0.348508	23.061209	0.713032	10.251562
3875.698000	601.638893	265.172230	0.348510	23.060431	0.713036	10.251215
3875.718000	601.638893	265.162288	0.348513	23.059566	0.713041	10.250831
3875.738000	601.638893	265.157693	0.348514	23.059167	0.713044	10.250653
3875.758000	601.638893	265.158097	0.348514	23.059202	0.713043	10.250669
3875.778000	601.638893	265.153791	0.348515	23.058827	0.713046	10.250503
3875.798000	601.638813	265.143601	0.348518	23.057941	0.713051	10.250109
3875.818000	601.638893	265.134097	0.348520	23.057115	0.713055	10.249741
3875.838000	601.638893	265.127508	0.348522	23.056542	0.713059	10.249487
3875.858000	601.638893	265.123121	0.348523	23.056160	0.713061	10.249317
3875.878000	601.638813	265.108657	0.348527	23.054902	0.713068	10.248758
3875.898000	601.638813	265.101534	0.348529	23.054283	0.713072	10.248482
3875.918000	601.638893	265.098898	0.348529	23.054054	0.713073	10.248381
3875.938000	601.638893	265.080833	0.348534	23.052483	0.713082	10.247682
3875.958000	601.638893	265.097933	0.348530	23.053970	0.713074	10.248343
3875.978000	601.638813	265.068556	0.348537	23.051415	0.713088	10.247208
3875.998000	601.638893	265.081280	0.348534	23.052522	0.713082	10.247699
3876.018000	601.638813	265.079428	0.348534	23.052360	0.713083	10.247628
3876.038000	601.638813	265.073206	0.348536	23.051819	0.713086	10.247387
3876.058000	601.638893	265.059675	0.348540	23.050643	0.713093	10.246864
3876.078000	601.638813	265.049999	0.348542	23.049801	0.713097	10.246490
3876.098000	601.638893	265.051748	0.348542	23.049953	0.713097	10.246558
3876.118000	601.638893	265.032398	0.348547	23.048271	0.713106	10.245810
3876.138000	601.638893	265.031885	0.348547	23.048226	0.713107	10.245790
3876.158000	601.638813	265.022475	0.348549	23.047408	0.713111	10.245426
3876.178000	601.638813	265.011121	0.348552	23.046420	0.713117	10.244987
3876.198000	601.638893	264.993542	0.348557	23.044892	0.713126	10.244308
3876.218000	601.638893	264.975232	0.348562	23.043299	0.713135	10.243600
3876.238000	601.638893	264.960964	0.348565	23.042058	0.713142	10.243048
3876.258000	601.638893	264.930997	0.348573	23.039452	0.713157	10.241890
3876.278000	601.638893	264.891221	0.348584	23.035993	0.713177	10.240352
3876.298000	601.638893	264.849683	0.348595	23.032381	0.713198	10.238746
3876.318000	601.638893	264.810905	0.348605	23.029009	0.713217	10.237247
3876.338000	601.638893	264.760320	0.348618	23.024610	0.713243	10.235292
3876.358000	601.638893	264.711374	0.348631	23.020353	0.713267	10.233399
3876.378000	601.638813	264.676235	0.348640	23.017297	0.713285	10.232041
3876.398000	601.638893	264.633898	0.348651	23.013615	0.713306	10.230404
3876.418000	601.638813	264.609213	0.348657	23.011469	0.713318	10.229450
3876.438000	601.638893	264.577430	0.348666	23.008705	0.713334	10.228221
3876.458000	601.638893	264.548855	0.348673	23.006220	0.713349	10.227117
3876.478000	601.638893	264.516781	0.348682	23.003430	0.713365	10.225877
3876.498000	601.638893	264.473199	0.348693	22.999640	0.713387	10.224192
3876.518000	601.638893	264.446090	0.348700	22.997283	0.713400	10.223144
3876.538000	601.638893	264.403959	0.348711	22.993619	0.713421	10.221515
3876.558000	601.638893	264.385349	0.348716	22.992001	0.713431	10.220796
3876.578000	601.638893	264.357712	0.348723	22.989597	0.713444	10.219727
3876.598000	601.638893	264.341326	0.348727	22.988172	0.713453	10.219094
3876.618000	601.638813	264.330698	0.348730	22.987248	0.713458	10.218683
3876.638000	601.638893	264.320827	0.348733	22.986390	0.713463	10.218301
3876.658000	601.638893	264.305875	0.348737	22.985089	0.713470	10.217723
3876.678000	601.638893	264.297818	0.348739	22.984389	0.713474	10.217412
3876.698000	601.638893	264.279288	0.348744	22.982777	0.713484	10.216695
3876.718000	601.638893	264.259640	0.348749	22.981068	0.713494	10.215936
3876.738000	601.638893	264.252334	0.348751	22.980433	0.713497	10.215653
3876.758000	601.638893	264.243628	0.348753	22.979676	0.713502	10.215317
3876.778000	601.638893	264.229217	0.348757	22.978423	0.713509	10.214760
3876.798000	601.638893	264.200147	0.348764	22.975895	0.713523	10.213636
3876.818000	601.638893	264.192250	0.348766	22.975208	0.713527	10.213331
3876.838000	601.638893	264.179932	0.348770	22.974137	0.713533	10.212854
3876.858000	601.638893	264.192608	0.348766	22.975239	0.713527	10.213344
3876.878000	601.638893	264.171227	0.348772	22.973380	0.713538	10.212518
3876.898000	601.638813	264.167512	0.348773	22.973057	0.713540	10.212374
3876.918000	601.638893	264.162592	0.348774	22.972629	0.713542	10.212184
3876.938000	601.638893	264.138463	0.348780	22.970530	0.713554	10.211251
3876.958000	601.638893	264.133350	0.348782	22.970086	0.713557	10.211054
3876.978000	601.638893	264.129909	0.348783	22.969787	0.713559	10.210921
3876.998000	601.638813	264.120828	0.348785	22.968997	0.713563	10.210570
3877.018000	601.638813	264.104362	0.348789	22.967565	0.713571	10.209933
3877.038000	601.638893	264.088459	0.348793	22.966182	0.713579	10.209318
3877.058000	601.638893	264.094709	0.348792	22.966725	0.713576	10.209560
3877.078000	601.638893	264.080790	0.348796	22.965515	0.713583	10.209022
3877.098000	601.638893	264.074810	0.348797	22.964995	0.713586	10.208791
3877.118000	601.638813	264.071289	0.348798	22.964689	0.713588	10.208654
3877.138000	601.638813	264.065471	0.348799	22.964183	0.713591	10.208430
3877.158000	601.638893	264.048715	0.348804	22.962726	0.713599	10.207782
3877.178000	601.638893	264.025670	0.348810	22.960721	0.713611	10.206891
3877.198000	601.638893	264.012621	0.348813	22.959587	0.713617	10.206386
3877.218000	601.638893	263.999804	0.348817	22.958472	0.713624	10.205891
3877.238000	601.638813	263.987214	0.348820	22.957377	0.713630	10.205404
3877.258000	601.638893	263.963366	0.348826	22.955303	0.713642	10.204482
3877.278000	601.638893	263.933814	0.348834	22.952733	0.713657	10.203340
3877.298000	601.638893	263.931296	0.348835	22.952514	0.713658	10.203243
3877.318000	601.638813	263.912134	0.348840	22.950848	0.713668	10.202502
3877.338000	601.638893	263.910557	0.348840	22.950711	0.713668	10.202441
3877.358000	601.638893	263.905426	0.348841	22.950265	0.713671	10.202242
3877.378000	601.638893	263.889142	0.348846	22.948848	0.713679	10.201613
3877.398000	601.638813	263.886429	0.348846	22.948613	0.713680	10.201508
3877.418000	601.638813	263.873615	0.348850	22.947498	0.713687	10.201013
3877.438000	601.638893	263.868033	0.348851	22.947013	0.713690	10.200797
3877.458000	601.638813	263.863184	0.348852	22.946591	0.713692	10.200609
3877.478000	601.638813	263.872496	0.348850	22.947401	0.713687	10.200969
3877.498000	601.638893	263.867237	0.348851	22.946944	0.713690	10.200766
3877.518000	601.638893	263.857918	0.348854	22.946133	0.713695	10.200406
3877.538000	601.638893	263.849363	0.348856	22.945389	0.713699	10.200075
3877.558000	601.638893	263.841230	0.348858	22.944682	0.713703	10.199761
3877.578000	601.638893	263.830107	0.348861	22.943715	0.713709	10.199331
3877.598000	601.638813	263.823438	0.348863	22.943135	0.713712	10.199073
3877.618000	601.638893	263.830761	0.348861	22.943771	0.713708	10.199356
3877.638000	601.638893	263.826421	0.348862	22.943394	0.713711	10.199188
3877.658000	601.638893	263.803384	0.348868	22.941391	0.713722	10.198298
3877.678000	601.638893	263.791461	0.348871	22.940354	0.713728	10.197837
3877.698000	601.638893	263.784907	0.348873	22.939784	0.713731	10.197583
3877.718000	601.638813	263.775038	0.348875	22.938926	0.713736	10.197202
3877.738000	601.638813	263.765664	0.348878	22.938110	0.713741	10.196839
3877.758000	601.638893	263.766164	0.348878	22.938154	0.713741	10.196859
3877.778000	601.638813	263.754734	0.348881	22.937160	0.713746	10.196417
3877.798000	601.638893	263.757682	0.348880	22.937416	0.713745	10.196531
3877.818000	601.638893	263.741742	0.348884	22.936030	0.713753	10.195915
3877.838000	601.638893	263.731313	0.348887	22.935123	0.713758	10.195511
3877.858000	601.638813	263.721522	0.348889	22.934272	0.713763	10.195133
3877.878000	601.638813	263.701489	0.348895	22.932529	0.713773	10.194358
3877.898000	601.638893	263.696461	0.348896	22.932092	0.713776	10.194164
3877.918000	601.638893	263.688901	0.348898	22.931435	0.713779	10.193872
3877.938000	601.638893	263.677934	0.348901	22.930481	0.713785	10.193448
3877.958000	601.638813	263.682403	0.348900	22.930870	0.713783	10.193621
3877.978000	601.638813	263.671134	0.348902	22.929890	0.713788	10.193185
3877.998000	601.638893	263.661380	0.348905	22.929041	0.713793	10.192808
3878.018000	601.638893	263.664764	0.348904	22.929336	0.713792	10.192939
3878.038000	601.638893	263.660031	0.348905	22.928924	0.713794	10.192756
3878.058000	601.638893	263.645477	0.348909	22.927658	0.713801	10.192193
3878.078000	601.638893	263.651183	0.348908	22.928155	0.713798	10.192414
3878.098000	601.638893	263.636539	0.348912	22.926881	0.713806	10.191848
3878.118000	601.638893	263.636180	0.348912	22.926850	0.713806	10.191834
3878.138000	601.638893	263.633850	0.348912	22.926647	0.713807	10.191744
3878.158000	601.638893	263.629720	0.348913	22.926288	0.713809	10.191584
3878.178000	601.638893	263.634313	0.348912	22.926688	0.713807	10.191762
3878.198000	601.638813	263.628221	0.348914	22.926158	0.713810	10.191526
3878.218000	601.638893	263.614410	0.348917	22.924957	0.713817	10.190992
3878.238000	601.638893	263.620238	0.348916	22.925464	0.713814	10.191217
3878.258000	601.638893	263.612889	0.348918	22.924824	0.713818	10.190933
3878.278000	601.638893	263.611617	0.348918	22.924714	0.713818	10.190884
3878.298000	601.638893	263.605694	0.348920	22.924199	0.713821	10.190655
3878.318000	601.638893	263.587137	0.348925	22.922585	0.713830	10.189938
3878.338000	601.638813	263.584421	0.348925	22.922349	0.713832	10.189833
3878.358000	601.638893	263.592708	0.348923	22.923069	0.713828	10.190153
3878.378000	601.638813	263.596873	0.348922	22.923432	0.713825	10.190314
3878.398000	601.638813	263.591705	0.348923	22.922982	0.713828	10.190114
3878.418000	601.638813	263.596086	0.348922	22.923363	0.713826	10.190284
3878.438000	601.638893	263.582323	0.348926	22.922166	0.713833	10.189752
3878.458000	601.638893	263.578529	0.348927	22.921836	0.713835	10.189605
3878.478000	601.638893	263.575715	0.348927	22.921592	0.713836	10.189496
3878.498000	601.638813	263.574346	0.348928	22.921473	0.713837	10.189443
3878.518000	601.638893	263.561328	0.348931	22.920340	0.713843	10.188940
3878.538000	601.638893	263.561127	0.348931	22.920323	0.713843	10.188932
3878.558000	601.638893	263.565745	0.348930	22.920725	0.713841	10.189111
3878.578000	601.638893	263.557337	0.348932	22.919993	0.713845	10.188786
3878.598000	601.638893	263.557215	0.348932	22.919983	0.713845	10.188781
3878.618000	601.638893	263.540079	0.348937	22.918493	0.713854	10.188119
3878.638000	601.638893	263.534682	0.348938	22.918023	0.713857	10.187910
3878.658000	601.638893	263.548289	0.348935	22.919207	0.713850	10.188436
3878.678000	601.638893	263.531350	0.348939	22.917734	0.713858	10.187781
3878.698000	601.638893	263.547523	0.348935	22.919140	0.713850	10.188406
3878.718000	601.638893	263.532472	0.348939	22.917831	0.713858	10.187824
3878.738000	601.638893	263.518411	0.348942	22.916608	0.713865	10.187281
3878.758000	601.638813	263.511401	0.348944	22.915999	0.713868	10.187010
3878.778000	601.638893	263.502933	0.348947	22.915262	0.713873	10.186683
3878.798000	601.638893	263.486463	0.348951	22.913830	0.713881	10.186046
3878.818000	601.638893	263.484413	0.348951	22.913652	0.713882	10.185967
3878.838000	601.638893	263.491584	0.348949	22.914275	0.713878	10.186244
3878.858000	601.638813	263.473808	0.348954	22.912729	0.713887	10.185557
3878.878000	601.638813	263.463964	0.348957	22.911873	0.713892	10.185176
3878.898000	601.638893	263.469346	0.348955	22.912341	0.713889	10.185384
3878.918000	601.638893	263.461900	0.348957	22.911694	0.713893	10.185096
3878.938000	601.638893	263.463905	0.348957	22.911868	0.713892	10.185174
3878.958000	601.638893	263.453045	0.348960	22.910924	0.713898	10.184754
3878.978000	601.638893	263.449483	0.348960	22.910614	0.713899	10.184616
3878.998000	601.638893	263.445638	0.348961	22.910280	0.713901	10.184468
3879.018000	601.638893	263.432761	0.348965	22.909160	0.713908	10.183970
3879.038000	601.638893	263.435434	0.348964	22.909392	0.713906	10.184073
3879.058000	601.638893	263.422923	0.348967	22.908304	0.713913	10.183589
3879.078000	601.638893	263.420860	0.348968	22.908125	0.713914	10.183510
3879.098000	601.638813	263.413496	0.348970	22.907484	0.713917	10.183225
3879.118000	601.638893	263.408973	0.348971	22.907091	0.713920	10.183050
3879.138000	601.638893	263.402699	0.348973	22.906546	0.713923	10.182808
3879.158000	601.638813	263.396697	0.348974	22.906024	0.713926	10.182576
3879.178000	601.638893	263.390577	0.348976	22.905491	0.713929	10.182339
3879.198000	601.638893	263.391079	0.348976	22.905535	0.713929	10.182358
3879.218000	601.638893	263.389076	0.348976	22.905361	0.713930	10.182281
3879.238000	601.638813	263.386315	0.348977	22.905121	0.713931	10.182174
3879.258000	601.638893	263.375293	0.348980	22.904162	0.713937	10.181748
3879.278000	601.638813	263.388163	0.348976	22.905281	0.713930	10.182246
3879.298000	601.638893	263.399012	0.348974	22.906225	0.713925	10.182665
3879.318000	601.638893	263.392777	0.348975	22.905683	0.713928	10.182424
3879.338000	601.638893	263.385123	0.348977	22.905017	0.713932	10.182128
3879.358000	601.638813	263.388549	0.348976	22.905315	0.713930	10.182261
3879.378000	601.638813	263.370241	0.348981	22.903723	0.713939	10.181553
3879.398000	601.638893	263.377175	0.348979	22.904326	0.713936	10.181821
3879.418000	601.638893	263.377691	0.348979	22.904371	0.713935	10.181841
3879.438000	601.638893	263.374471	0.348980	22.904091	0.713937	10.181716
3879.458000	601.638893	263.367303	0.348982	22.903467	0.713941	10.181439
3879.478000	601.638813	263.360938	0.348984	22.902914	0.713944	10.181193
3879.498000	601.638813	263.365335	0.348982	22.903296	0.713941	10.181363
3879.518000	601.638893	263.344292	0.348988	22.901466	0.713952	10.180550
3879.538000	601.638893	263.336935	0.348990	22.900826	0.713956	10.180265
3879.558000	601.638893	263.341964	0.348989	22.901264	0.713953	10.180460
3879.578000	601.638893	263.343052	0.348988	22.901358	0.713953	10.180502
3879.598000	601.638813	263.327138	0.348992	22.899974	0.713961	10.179887
3879.618000	601.638893	263.331197	0.348991	22.900327	0.713959	10.180043
3879.638000	601.638893	263.359418	0.348984	22.902782	0.713945	10.181134
3879.658000	601.638893	263.339336	0.348989	22.901035	0.713955	10.180358
3879.678000	601.638893	263.335308	0.348990	22.900685	0.713957	10.180202
3879.698000	601.638813	263.320587	0.348994	22.899405	0.713964	10.179633
3879.718000	601.638813	263.321315	0.348994	22.899468	0.713964	10.179661
3879.738000	601.638893	263.314356	0.348996	22.898863	0.713967	10.179392
3879.758000	601.638893	263.293002	0.349001	22.897006	0.713978	10.178567
3879.778000	601.638893	263.294950	0.349001	22.897175	0.713977	10.178642
3879.798000	601.638893	263.291688	0.349002	22.896892	0.713978	10.178516
3879.818000	601.638893	263.289454	0.349002	22.896697	0.713980	10.178430
3879.838000	601.638893	263.296895	0.349000	22.897344	0.713976	10.178717
3879.858000	601.638813	263.293679	0.349001	22.897065	0.713977	10.178593
3879.878000	601.638893	263.288628	0.349003	22.896625	0.713980	10.178398
3879.898000	601.638813	263.297284	0.349000	22.897378	0.713976	10.178732
3879.918000	601.638813	263.285209	0.349003	22.896328	0.713982	10.178266
3879.938000	601.638813	263.291628	0.349002	22.896886	0.713978	10.178514
3879.958000	601.638893	263.269538	0.349008	22.894965	0.713990	10.177660
3879.978000	601.638813	263.273058	0.349007	22.895271	0.713988	10.177796
3879.998000	601.638813	263.261034	0.349010	22.894226	0.713994	10.177331
3880.018000	601.638813	263.255329	0.349011	22.893730	0.713997	10.177110
3880.038000	601.638813	263.252641	0.349012	22.893496	0.713998	10.177007
3880.058000	601.638893	263.259319	0.349010	22.894077	0.713995	10.177265
3880.078000	601.638813	263.241373	0.349015	22.892516	0.714004	10.176571
3880.098000	601.638813	263.253097	0.349012	22.893535	0.713998	10.177024
3880.118000	601.638893	263.245561	0.349014	22.892880	0.714002	10.176733
3880.138000	601.638893	263.243740	0.349014	22.892722	0.714002	10.176662
3880.158000	601.638893	263.235614	0.349016	22.892015	0.714007	10.176348
3880.178000	601.638893	263.248831	0.349013	22.893164	0.714000	10.176859
3880.198000	601.638893	263.232312	0.349017	22.891728	0.714008	10.176221
3880.218000	601.638893	263.223762	0.349019	22.890984	0.714012	10.175890
3880.238000	601.638893	263.221391	0.349020	22.890778	0.714014	10.175799
3880.258000	601.638893	263.231696	0.349017	22.891674	0.714009	10.176197
3880.278000	601.638893	263.224469	0.349019	22.891046	0.714012	10.175918
3880.298000	601.638893	263.218584	0.349021	22.890534	0.714015	10.175690
3880.318000	601.638893	263.223085	0.349020	22.890926	0.714013	10.175864
3880.338000	601.638893	263.226593	0.349019	22.891231	0.714011	10.176000
3880.358000	601.638893	263.221381	0.349020	22.890777	0.714014	10.175798
3880.378000	601.638813	263.190456	0.349028	22.888088	0.714029	10.174603
3880.398000	601.638893	263.211900	0.349023	22.889953	0.714018	10.175432
3880.418000	601.638893	263.203591	0.349025	22.889230	0.714023	10.175110
3880.438000	601.638893	263.209641	0.349023	22.889756	0.714020	10.175344
3880.458000	601.638893	263.190600	0.349028	22.888101	0.714029	10.174608
3880.478000	601.638893	263.189394	0.349028	22.887996	0.714030	10.174562
3880.498000	601.638813	263.167922	0.349034	22.886128	0.714040	10.173731
3880.518000	601.638893	263.174528	0.349032	22.886703	0.714037	10.173987
3880.538000	601.638893	263.183519	0.349030	22.887485	0.714033	10.174334
3880.558000	601.638893	263.170888	0.349033	22.886386	0.714039	10.173846
3880.578000	601.638893	263.180245	0.349031	22.887200	0.714034	10.174208
3880.598000	601.638893	263.193780	0.349027	22.888377	0.714028	10.174731
3880.618000	601.638893	263.190695	0.349028	22.888109	0.714029	10.174612
3880.638000	601.638893	263.180619	0.349031	22.887233	0.714034	10.174222
3880.658000	601.638893	263.177734	0.349031	22.886982	0.714036	10.174111
3880.678000	601.638893	263.164753	0.349035	22.885853	0.714042	10.173609
3880.698000	601.638893	263.174592	0.349032	22.886708	0.714037	10.173989
3880.718000	601.638813	263.164090	0.349035	22.885795	0.714042	10.173583
3880.738000	601.638893	263.171408	0.349033	22.886431	0.714039	10.173866
3880.758000	601.638893	263.161491	0.349036	22.885569	0.714044	10.173483
3880.778000	601.638893	263.160874	0.349036	22.885515	0.714044	10.173459
3880.798000	601.638893	263.156060	0.349037	22.885097	0.714046	10.173273
3880.818000	601.638893	263.158121	0.349037	22.885276	0.714045	10.173353
3880.838000	601.638813	263.159655	0.349036	22.885409	0.714044	10.173412
3880.858000	601.638813	263.182695	0.349030	22.887413	0.714033	10.174303
3880.878000	601.638893	263.177459	0.349032	22.886958	0.714036	10.174100
3880.898000	601.638813	263.157457	0.349037	22.885218	0.714046	10.173327
3880.918000	601.638893	263.165766	0.349035	22.885941	0.714042	10.173648
3880.938000	601.638893	263.163203	0.349035	22.885718	0.714043	10.173549
3880.958000	601.638893	263.164404	0.349035	22.885822	0.714042	10.173595
3880.978000	601.638893	263.146534	0.349040	22.884268	0.714051	10.172905
3880.998000	601.638893	263.150345	0.349039	22.884600	0.714049	10.173052
3881.018000	601.638893	263.145231	0.349040	22.884155	0.714052	10.172854
3881.038000	601.638893	263.139687	0.349041	22.883673	0.714055	10.172640
3881.058000	601.638893	263.136596	0.349042	22.883404	0.714056	10.172520
3881.078000	601.638813	263.128816	0.349044	22.882728	0.714060	10.172220
3881.098000	601.638813	263.131572	0.349043	22.882967	0.714059	10.172326
3881.118000	601.638893	263.131511	0.349044	22.882962	0.714059	10.172324
3881.138000	601.638893	263.124116	0.349046	22.882319	0.714062	10.172038
3881.158000	601.638813	263.129693	0.349044	22.882804	0.714059	10.172254
3881.178000	601.638893	263.130888	0.349044	22.882908	0.714059	10.172300
3881.198000	601.638893	263.124102	0.349046	22.882318	0.714062	10.172037
3881.218000	601.638813	263.127145	0.349045	22.882582	0.714061	10.172155
3881.238000	601.638893	263.126944	0.349045	22.882565	0.714061	10.172147
3881.258000	601.638893	263.130601	0.349044	22.882883	0.714059	10.172289
3881.278000	601.638893	263.128767	0.349044	22.882723	0.714060	10.172218
3881.298000	601.638893	263.137531	0.349042	22.883485	0.714056	10.172557
3881.318000	601.638893	263.138883	0.349042	22.883603	0.714055	10.172609
3881.338000	601.638893	263.138021	0.349042	22.883528	0.714055	10.172576
3881.358000	601.638893	263.127268	0.349045	22.882593	0.714061	10.172160
3881.378000	601.638893	263.114991	0.349048	22.881525	0.714067	10.171685
3881.398000	601.638893	263.111804	0.349049	22.881248	0.714069	10.171562
3881.418000	601.638893	263.107200	0.349050	22.880848	0.714071	10.171384
3881.438000	601.638813	263.103592	0.349051	22.880534	0.714073	10.171245
3881.458000	601.638813	263.096442	0.349053	22.879912	0.714076	10.170968
3881.478000	601.638893	263.086098	0.349055	22.879013	0.714081	10.170568
3881.498000	601.638893	263.096089	0.349053	22.879881	0.714076	10.170954
3881.518000	601.638893	263.087441	0.349055	22.879129	0.714081	10.170620
3881.538000	601.638893	263.082637	0.349056	22.878712	0.714083	10.170434
3881.558000	601.638893	263.087966	0.349055	22.879175	0.714081	10.170640
3881.578000	601.638893	263.085056	0.349056	22.878922	0.714082	10.170528
3881.598000	601.638813	263.088041	0.349055	22.879182	0.714080	10.170643
3881.618000	601.638893	263.067106	0.349060	22.877361	0.714091	10.169834
3881.638000	601.638893	263.057044	0.349063	22.876486	0.714096	10.169445
3881.658000	601.638893	263.063456	0.349061	22.877044	0.714093	10.169693
3881.678000	601.638893	263.069610	0.349060	22.877579	0.714090	10.169931
3881.698000	601.638893	263.053533	0.349064	22.876181	0.714098	10.169309
3881.718000	601.638893	263.073617	0.349059	22.877927	0.714088	10.170086
3881.738000	601.638813	263.059355	0.349062	22.876687	0.714095	10.169534
3881.758000	601.638893	263.061058	0.349062	22.876835	0.714094	10.169600
3881.778000	601.638893	263.046906	0.349066	22.875604	0.714101	10.169053
3881.798000	601.638893	263.041547	0.349067	22.875138	0.714104	10.168846
3881.818000	601.638813	263.053493	0.349064	22.876177	0.714098	10.169308
3881.838000	601.638813	263.038592	0.349068	22.874881	0.714105	10.168732
3881.858000	601.638893	263.056429	0.349063	22.876432	0.714096	10.169421
3881.878000	601.638893	263.038937	0.349068	22.874911	0.714105	10.168745
3881.898000	601.638893	263.039595	0.349068	22.874969	0.714105	10.168770
3881.918000	601.638893	263.039257	0.349068	22.874939	0.714105	10.168757
3881.938000	601.638813	263.045659	0.349066	22.875496	0.714102	10.169005
3881.958000	601.638893	263.027362	0.349071	22.873905	0.714111	10.168298
3881.978000	601.638893	263.023393	0.349072	22.873560	0.714113	10.168144
3881.998000	601.638893	263.028402	0.349071	22.873995	0.714110	10.168338
3882.018000	601.638893	263.018022	0.349073	22.873092	0.714116	10.167937
3882.038000	601.638893	263.008794	0.349076	22.872290	0.714120	10.167580
3882.058000	601.638893	263.033975	0.349069	22.874480	0.714108	10.168553
3882.078000	601.638893	263.019398	0.349073	22.873212	0.714115	10.167990
3882.098000	601.638893	263.018609	0.349073	22.873143	0.714115	10.167959
3882.118000	601.638893	263.006534	0.349076	22.872093	0.714121	10.167492
3882.138000	601.638893	262.998581	0.349078	22.871402	0.714125	10.167185
3882.158000	601.638893	262.997378	0.349079	22.871297	0.714126	10.167138
3882.178000	601.638893	263.009821	0.349075	22.872379	0.714120	10.167619
3882.198000	601.638893	262.993359	0.349080	22.870948	0.714128	10.166983
3882.218000	601.638893	263.001349	0.349078	22.871643	0.714124	10.167292
3882.238000	601.638893	263.006891	0.349076	22.872124	0.714121	10.167506
3882.258000	601.638813	262.998534	0.349078	22.871398	0.714125	10.167183
3882.278000	601.638893	262.990980	0.349080	22.870741	0.714129	10.166891
3882.298000	601.638893	262.997129	0.349079	22.871276	0.714126	10.167129
3882.318000	601.638893	262.984702	0.349082	22.870195	0.714132	10.166648
3882.338000	601.638893	262.988993	0.349081	22.870568	0.714130	10.166814
3882.358000	601.638893	262.987310	0.349081	22.870422	0.714131	10.166749
3882.378000	601.638893	262.990601	0.349080	22.870708	0.714129	10.166876
3882.398000	601.638813	263.004085	0.349077	22.871880	0.714122	10.167398
3882.418000	601.638893	262.999936	0.349078	22.871520	0.714125	10.167237
3882.438000	601.638893	263.000325	0.349078	22.871553	0.714124	10.167252
3882.458000	601.638893	262.992375	0.349080	22.870862	0.714128	10.166945
3882.478000	601.638893	263.001363	0.349078	22.871644	0.714124	10.167293
3882.498000	601.638893	262.991635	0.349080	22.870798	0.714129	10.166916
3882.518000	601.638893	262.980092	0.349083	22.869794	0.714135	10.166470
3882.538000	601.638893	262.981541	0.349083	22.869920	0.714134	10.166526
3882.558000	601.638893	262.983664	0.349082	22.870105	0.714133	10.166608
3882.578000	601.638893	262.970532	0.349086	22.868962	0.714139	10.166101
3882.598000	601.638893	262.957685	0.349089	22.867845	0.714146	10.165604
3882.618000	601.638893	262.957006	0.349089	22.867786	0.714146	10.165578
3882.638000	601.638813	262.960178	0.349088	22.868062	0.714144	10.165700
3882.658000	601.638813	262.953086	0.349090	22.867445	0.714148	10.165426
3882.678000	601.638893	262.941501	0.349093	22.866438	0.714154	10.164978
3882.698000	601.638893	262.951764	0.349091	22.867330	0.714149	10.165375
3882.718000	601.638813	262.945535	0.349092	22.866789	0.714152	10.165134
3882.738000	601.638893	262.946202	0.349092	22.866847	0.714152	10.165160
3882.758000	601.638893	262.942118	0.349093	22.866491	0.714154	10.165002
3882.778000	601.638893	262.943582	0.349093	22.866619	0.714153	10.165059
3882.798000	601.638893	262.944011	0.349093	22.866656	0.714153	10.165075
3882.818000	601.638893	262.938415	0.349094	22.866169	0.714155	10.164859
3882.838000	601.638893	262.927672	0.349097	22.865235	0.714161	10.164444
3882.858000	601.638893	262.933765	0.349095	22.865765	0.714158	10.164679
3882.878000	601.638813	262.944081	0.349092	22.866662	0.714152	10.165078
3882.898000	601.638813	262.930621	0.349096	22.865492	0.714159	10.164558
3882.918000	601.638893	262.922657	0.349098	22.864799	0.714163	10.164250
3882.938000	601.638813	262.923337	0.349098	22.864858	0.714163	10.164276
3882.958000	601.638813	262.919240	0.349099	22.864502	0.714165	10.164118
3882.978000	601.638893	262.903197	0.349103	22.863107	0.714173	10.163498
3882.998000	601.638893	262.897161	0.349105	22.862582	0.714176	10.163264
3883.018000	601.638893	262.906972	0.349102	22.863435	0.714171	10.163643
3883.038000	601.638813	262.915675	0.349100	22.864192	0.714167	10.163980
3883.058000	601.638813	262.918008	0.349099	22.864395	0.714166	10.164070
3883.078000	601.638813	262.905698	0.349103	22.863324	0.714172	10.163594
3883.098000	601.638893	262.896127	0.349105	22.862492	0.714177	10.163224
3883.118000	601.638893	262.892068	0.349106	22.862139	0.714179	10.163067
3883.138000	601.638893	262.892092	0.349106	22.862141	0.714179	10.163068
3883.158000	601.638893	262.885757	0.349108	22.861590	0.714182	10.162823
3883.178000	601.638893	262.890164	0.349107	22.861973	0.714180	10.162994
3883.198000	601.638893	262.895955	0.349105	22.862477	0.714177	10.163218
3883.218000	601.638893	262.888118	0.349107	22.861795	0.714181	10.162915
3883.238000	601.638813	262.891978	0.349106	22.862131	0.714179	10.163064
3883.258000	601.638893	262.890185	0.349107	22.861975	0.714180	10.162995
3883.278000	601.638893	262.892918	0.349106	22.862213	0.714178	10.163100
3883.298000	601.638893	262.892494	0.349106	22.862176	0.714178	10.163084
3883.318000	601.638893	262.886410	0.349108	22.861647	0.714181	10.162849
3883.338000	601.638893	262.879380	0.349109	22.861036	0.714185	10.162577
3883.358000	601.638893	262.883657	0.349108	22.861408	0.714183	10.162742
3883.378000	601.638893	262.875314	0.349111	22.860682	0.714187	10.162420
3883.398000	601.638893	262.855168	0.349116	22.858930	0.714197	10.161641
3883.418000	601.638813	262.867576	0.349112	22.860009	0.714191	10.162120
3883.438000	601.638893	262.867530	0.349113	22.860005	0.714191	10.162119
3883.458000	601.638893	262.872541	0.349111	22.860441	0.714188	10.162312
3883.478000	601.638893	262.857023	0.349115	22.859091	0.714196	10.161713
3883.498000	601.638893	262.852336	0.349117	22.858684	0.714199	10.161531
3883.518000	601.638813	262.851047	0.349117	22.858572	0.714199	10.161481
3883.538000	601.638813	262.845932	0.349118	22.858127	0.714202	10.161284
3883.558000	601.638893	262.835779	0.349121	22.857244	0.714207	10.160891
3883.578000	601.638893	262.843479	0.349119	22.857914	0.714203	10.161189
3883.598000	601.638893	262.840098	0.349120	22.857619	0.714205	10.161058
3883.618000	601.638893	262.834200	0.349121	22.857107	0.714208	10.160830
3883.638000	601.638813	262.831593	0.349122	22.856880	0.714209	10.160729
3883.658000	601.638893	262.831575	0.349122	22.856878	0.714209	10.160729
3883.678000	601.638893	262.834601	0.349121	22.857141	0.714207	10.160846
3883.698000	601.638893	262.839450	0.349120	22.857563	0.714205	10.161033
3883.718000	601.638893	262.828663	0.349123	22.856625	0.714210	10.160616
3883.738000	601.638893	262.832811	0.349122	22.856986	0.714208	10.160777
3883.758000	601.638893	262.838972	0.349120	22.857522	0.714205	10.161015
3883.778000	601.638813	262.835342	0.349121	22.857206	0.714207	10.160874
3883.798000	601.638893	262.814366	0.349126	22.855382	0.714218	10.160063
3883.818000	601.638893	262.816840	0.349126	22.855597	0.714216	10.160159
3883.838000	601.638893	262.812391	0.349127	22.855210	0.714219	10.159987
3883.858000	601.638893	262.814143	0.349127	22.855362	0.714218	10.160055
3883.878000	601.638893	262.812216	0.349127	22.855195	0.714219	10.159980
3883.898000	601.638893	262.801680	0.349130	22.854278	0.714224	10.159573
3883.918000	601.638893	262.801239	0.349130	22.854240	0.714224	10.159556
3883.938000	601.638893	262.798720	0.349131	22.854021	0.714225	10.159459
3883.958000	601.638893	262.790050	0.349133	22.853267	0.714230	10.159123
3883.978000	601.638893	262.789740	0.349133	22.853240	0.714230	10.159111
3883.998000	601.638893	262.792339	0.349132	22.853466	0.714229	10.159212
3884.018000	601.638893	262.791711	0.349132	22.853412	0.714229	10.159188
3884.038000	601.638893	262.793368	0.349132	22.853556	0.714228	10.159252
3884.058000	601.638893	262.787795	0.349133	22.853071	0.714231	10.159036
3884.078000	601.638893	262.795314	0.349131	22.853725	0.714227	10.159327
3884.098000	601.638893	262.803674	0.349129	22.854452	0.714223	10.159650
3884.118000	601.638893	262.779925	0.349135	22.852387	0.714235	10.158732
3884.138000	601.638893	262.781713	0.349135	22.852542	0.714234	10.158801
3884.158000	601.638893	262.780941	0.349135	22.852475	0.714234	10.158771
3884.178000	601.638893	262.780240	0.349135	22.852414	0.714235	10.158744
3884.198000	601.638893	262.788794	0.349133	22.853158	0.714230	10.159075
3884.218000	601.638893	262.779868	0.349135	22.852382	0.714235	10.158730
3884.238000	601.638893	262.787230	0.349134	22.853022	0.714231	10.159014
3884.258000	601.638893	262.776422	0.349136	22.852082	0.714237	10.158597
3884.278000	601.638893	262.766857	0.349139	22.851250	0.714241	10.158227
3884.298000	601.638893	262.770751	0.349138	22.851589	0.714239	10.158377
3884.318000	601.638893	262.769546	0.349138	22.851484	0.714240	10.158331
3884.338000	601.638893	262.768195	0.349139	22.851366	0.714241	10.158279
3884.358000	601.638893	262.789317	0.349133	22.853203	0.714230	10.159095
3884.378000	601.638893	262.764704	0.349139	22.851063	0.714242	10.158144
3884.398000	601.638893	262.766644	0.349139	22.851232	0.714241	10.158219
3884.417000	601.638893	262.735343	0.349147	22.848510	0.714257	10.157009
3884.437000	601.638813	262.752747	0.349142	22.850023	0.714248	10.157681
3884.457000	601.638893	262.743765	0.349145	22.849242	0.714253	10.157334
3884.477000	601.638813	262.754499	0.349142	22.850175	0.714247	10.157749
3884.497000	601.638893	262.749852	0.349143	22.849771	0.714250	10.157569
3884.517000	601.638893	262.739537	0.349146	22.848874	0.714255	10.157171
3884.537000	601.638893	262.728104	0.349149	22.847880	0.714261	10.156729
3884.557000	601.638893	262.739194	0.349146	22.848844	0.714255	10.157157
3884.577000	601.638893	262.735147	0.349147	22.848493	0.714257	10.157001
3884.597000	601.638893	262.727409	0.349149	22.847820	0.714261	10.156702
3884.617000	601.638893	262.741227	0.349146	22.849021	0.714254	10.157236
3884.637000	601.638893	262.727482	0.349149	22.847826	0.714261	10.156705
3884.657000	601.638893	262.741332	0.349146	22.849030	0.714254	10.157240
3884.677000	601.638893	262.741623	0.349145	22.849056	0.714254	10.157251
3884.697000	601.638893	262.737273	0.349147	22.848677	0.714256	10.157083
3884.717000	601.638893	262.726786	0.349149	22.847765	0.714261	10.156678
3884.737000	601.638893	262.721868	0.349151	22.847338	0.714264	10.156488
3884.757000	601.638893	262.710035	0.349154	22.846309	0.714270	10.156030
3884.777000	601.638893	262.723780	0.349150	22.847504	0.714263	10.156562
3884.797000	601.638893	262.713742	0.349153	22.846631	0.714268	10.156173
3884.817000	601.638893	262.705024	0.349155	22.845873	0.714272	10.155836
3884.837000	601.638813	262.696924	0.349157	22.845169	0.714276	10.155523
3884.857000	601.638893	262.712604	0.349153	22.846532	0.714269	10.156129
3884.877000	601.638893	262.700069	0.349156	22.845442	0.714275	10.155645
3884.897000	601.638893	262.691355	0.349159	22.844684	0.714279	10.155308
3884.917000	601.638813	262.686249	0.349160	22.844240	0.714282	10.155111
3884.937000	601.638893	262.695095	0.349158	22.845009	0.714277	10.155453
3884.957000	601.638893	262.704854	0.349155	22.845858	0.714272	10.155830
3884.977000	601.638893	262.698322	0.349157	22.845290	0.714276	10.155577
3884.997000	601.638813	262.688989	0.349159	22.844478	0.714280	10.155217
3885.017000	601.638893	262.684909	0.349160	22.844124	0.714282	10.155059
3885.037000	601.638893	262.688374	0.349159	22.844425	0.714281	10.155193
3885.057000	601.638893	262.688846	0.349159	22.844466	0.714280	10.155211
3885.077000	601.638893	262.693502	0.349158	22.844871	0.714278	10.155391
3885.097000	601.638893	262.680444	0.349161	22.843735	0.714285	10.154886
3885.117000	601.638893	262.675781	0.349163	22.843330	0.714287	10.154706
3885.137000	601.638893	262.668506	0.349165	22.842697	0.714291	10.154425
3885.157000	601.638893	262.676777	0.349162	22.843416	0.714286	10.154744
3885.177000	601.638893	262.680551	0.349161	22.843745	0.714285	10.154890
3885.197000	601.638893	262.667716	0.349165	22.842628	0.714291	10.154394
3885.217000	601.638893	262.676030	0.349163	22.843351	0.714287	10.154716
3885.237000	601.638813	262.662838	0.349166	22.842204	0.714293	10.154206
3885.257000	601.638893	262.672161	0.349164	22.843015	0.714289	10.154566
3885.277000	601.638813	262.662857	0.349166	22.842206	0.714293	10.154206
3885.297000	601.638893	262.653483	0.349168	22.841391	0.714298	10.153844
3885.317000	601.638893	262.653609	0.349168	22.841402	0.714298	10.153849
3885.337000	601.638893	262.654715	0.349168	22.841498	0.714298	10.153892
3885.357000	601.638893	262.652187	0.349169	22.841278	0.714299	10.153794
3885.377000	601.638893	262.651502	0.349169	22.841218	0.714299	10.153767
3885.397000	601.638893	262.644884	0.349171	22.840643	0.714302	10.153511
3885.417000	601.638893	262.656060	0.349168	22.841615	0.714297	10.153944
3885.437000	601.638893	262.654779	0.349168	22.841503	0.714298	10.153894
3885.457000	601.638813	262.661370	0.349166	22.842077	0.714294	10.154149
3885.477000	601.638893	262.655489	0.349168	22.841565	0.714297	10.153921
3885.497000	601.638893	262.642544	0.349171	22.840439	0.714304	10.153421
3885.517000	601.638893	262.651807	0.349169	22.841245	0.714299	10.153779
3885.537000	601.638893	262.645988	0.349170	22.840739	0.714302	10.153554
3885.557000	601.638893	262.643981	0.349171	22.840564	0.714303	10.153477
3885.577000	601.638893	262.638826	0.349172	22.840116	0.714306	10.153277
3885.597000	601.638893	262.630232	0.349175	22.839369	0.714310	10.152945
3885.617000	601.638893	262.638202	0.349172	22.840062	0.714306	10.153253
3885.637000	601.638893	262.642199	0.349171	22.840409	0.714304	10.153408
3885.657000	601.638893	262.639575	0.349172	22.840181	0.714305	10.153306
3885.677000	601.638893	262.634615	0.349173	22.839750	0.714308	10.153114
3885.697000	601.638893	262.642750	0.349171	22.840457	0.714304	10.153429
3885.717000	601.638893	262.634360	0.349173	22.839728	0.714308	10.153105
3885.737000	601.638893	262.628091	0.349175	22.839182	0.714311	10.152862
3885.757000	601.638813	262.629065	0.349175	22.839267	0.714310	10.152900
3885.777000	601.638893	262.629733	0.349175	22.839325	0.714310	10.152926
3885.797000	601.638813	262.621725	0.349177	22.838629	0.714314	10.152616
3885.817000	601.638893	262.620137	0.349177	22.838491	0.714315	10.152555
3885.837000	601.638893	262.614641	0.349179	22.838013	0.714318	10.152342
3885.857000	601.638813	262.612670	0.349179	22.837841	0.714319	10.152266
3885.877000	601.638893	262.623876	0.349176	22.838816	0.714313	10.152699
3885.897000	601.638893	262.609104	0.349180	22.837531	0.714320	10.152128
3885.917000	601.638893	262.608730	0.349180	22.837499	0.714321	10.152114
3885.937000	601.638893	262.611940	0.349179	22.837778	0.714319	10.152238
3885.957000	601.638893	262.604741	0.349181	22.837152	0.714323	10.151960
3885.977000	601.638813	262.600597	0.349182	22.836791	0.714325	10.151799
3885.997000	601.638893	262.594460	0.349184	22.836258	0.714328	10.151562
3886.017000	601.638893	262.605090	0.349181	22.837182	0.714322	10.151973
3886.037000	601.638893	262.610366	0.349180	22.837641	0.714320	10.152177
3886.057000	601.638893	262.606816	0.349181	22.837332	0.714322	10.152040
3886.077000	601.638813	262.593577	0.349184	22.836181	0.714328	10.151528
3886.097000	601.638893	262.606449	0.349181	22.837300	0.714322	10.152026
3886.117000	601.638893	262.600147	0.349182	22.836752	0.714325	10.151782
3886.137000	601.638893	262.599790	0.349183	22.836721	0.714325	10.151768
3886.157000	601.638893	262.582176	0.349187	22.835190	0.714334	10.151087
3886.177000	601.638813	262.591823	0.349185	22.836028	0.714329	10.151460
3886.197000	601.638893	262.587177	0.349186	22.835624	0.714331	10.151281
3886.217000	601.638893	262.583206	0.349187	22.835279	0.714333	10.151127
3886.237000	601.638893	262.582802	0.349187	22.835244	0.714334	10.151111
3886.257000	601.638893	262.597438	0.349183	22.836517	0.714326	10.151677
3886.277000	601.638893	262.590451	0.349185	22.835909	0.714330	10.151407
3886.297000	601.638893	262.580997	0.349187	22.835087	0.714334	10.151042
3886.317000	601.638893	262.573835	0.349189	22.834464	0.714338	10.150765
3886.337000	601.638893	262.579654	0.349188	22.834970	0.714335	10.150990
3886.357000	601.638893	262.575786	0.349189	22.834634	0.714337	10.150840
3886.377000	601.638893	262.592560	0.349184	22.836093	0.714329	10.151489
3886.397000	601.638813	262.572868	0.349189	22.834380	0.714338	10.150727
3886.417000	601.638893	262.574185	0.349189	22.834495	0.714338	10.150778
3886.437000	601.638893	262.577181	0.349188	22.834755	0.714336	10.150894
3886.457000	601.638893	262.564400	0.349192	22.833644	0.714343	10.150400
3886.477000	601.638893	262.558023	0.349193	22.833089	0.714346	10.150154
3886.497000	601.638893	262.565454	0.349191	22.833735	0.714342	10.150441
3886.517000	601.638893	262.562690	0.349192	22.833495	0.714344	10.150334
3886.537000	601.638893	262.568181	0.349191	22.833972	0.714341	10.150546
3886.557000	601.638813	262.560884	0.349193	22.833338	0.714344	10.150264
3886.577000	601.638893	262.554488	0.349194	22.832782	0.714348	10.150017
3886.597000	601.638893	262.550459	0.349195	22.832431	0.714350	10.149861
3886.617000	601.638813	262.562758	0.349192	22.833501	0.714344	10.150337
3886.637000	601.638893	262.554571	0.349194	22.832789	0.714348	10.150020
3886.657000	601.638893	262.542081	0.349198	22.831703	0.714354	10.149537
3886.677000	601.638893	262.529610	0.349201	22.830618	0.714360	10.149055
3886.697000	601.638893	262.549703	0.349196	22.832366	0.714350	10.149832
3886.717000	601.638893	262.535522	0.349199	22.831132	0.714357	10.149284
3886.737000	601.638813	262.529698	0.349201	22.830626	0.714360	10.149059
3886.757000	601.638813	262.533007	0.349200	22.830914	0.714358	10.149186
3886.777000	601.638893	262.523178	0.349203	22.830059	0.714363	10.148807
3886.797000	601.638893	262.531965	0.349200	22.830823	0.714359	10.149146
3886.817000	601.638893	262.519521	0.349203	22.829741	0.714365	10.148665
3886.837000	601.638893	262.531962	0.349200	22.830823	0.714359	10.149146
3886.857000	601.638893	262.519717	0.349203	22.829758	0.714365	10.148673
3886.877000	601.638893	262.502008	0.349208	22.828218	0.714374	10.147988
3886.897000	601.638893	262.503785	0.349208	22.828372	0.714373	10.148057
3886.917000	601.638893	262.517805	0.349204	22.829592	0.714366	10.148599
3886.937000	601.638813	262.514194	0.349205	22.829278	0.714368	10.148459
3886.957000	601.638893	262.522433	0.349203	22.829994	0.714364	10.148778
3886.977000	601.638893	262.510676	0.349206	22.828972	0.714370	10.148323
3886.997000	601.638893	262.500039	0.349209	22.828047	0.714375	10.147912
3887.017000	601.638893	262.510229	0.349206	22.828933	0.714370	10.148306
3887.037000	601.638893	262.510985	0.349206	22.828999	0.714370	10.148335
3887.057000	601.638893	262.499950	0.349209	22.828039	0.714375	10.147909
3887.077000	601.638813	262.499519	0.349209	22.828001	0.714375	10.147892
3887.097000	601.638813	262.501141	0.349208	22.828142	0.714374	10.147955
3887.117000	601.638893	262.498028	0.349209	22.827872	0.714376	10.147834
3887.137000	601.638893	262.507490	0.349207	22.828695	0.714371	10.148200
3887.157000	601.638893	262.512628	0.349205	22.829141	0.714369	10.148399
3887.177000	601.638893	262.521937	0.349203	22.829951	0.714364	10.148759
3887.197000	601.638813	262.502101	0.349208	22.828226	0.714374	10.147992
3887.217000	601.638893	262.505653	0.349207	22.828535	0.714372	10.148129
3887.237000	601.638893	262.499276	0.349209	22.827980	0.714375	10.147882
3887.257000	601.638893	262.512634	0.349205	22.829142	0.714369	10.148399
3887.277000	601.638813	262.509987	0.349206	22.828912	0.714370	10.148297
3887.297000	601.638813	262.496766	0.349209	22.827762	0.714377	10.147785
3887.317000	601.638893	262.491886	0.349211	22.827338	0.714379	10.147597
3887.337000	601.638893	262.503570	0.349208	22.828354	0.714373	10.148048
3887.357000	601.638893	262.497986	0.349209	22.827868	0.714376	10.147833
3887.377000	601.638893	262.490588	0.349211	22.827225	0.714380	10.147547
3887.397000	601.638893	262.477499	0.349214	22.826086	0.714386	10.147041
3887.417000	601.638813	262.489625	0.349211	22.827141	0.714380	10.147509
3887.437000	601.638893	262.465465	0.349218	22.825040	0.714392	10.146575
3887.457000	601.638893	262.469928	0.349216	22.825428	0.714390	10.146748
3887.477000	601.638893	262.477095	0.349215	22.826051	0.714387	10.147025
3887.497000	601.638813	262.463359	0.349218	22.824857	0.714393	10.146494
3887.517000	601.638813	262.467544	0.349217	22.825221	0.714391	10.146656
3887.537000	601.638893	262.463980	0.349218	22.824911	0.714393	10.146518
3887.557000	601.638893	262.464932	0.349218	22.824994	0.714393	10.146555
3887.577000	601.638813	262.468248	0.349217	22.825282	0.714391	10.146683
3887.597000	601.638893	262.451557	0.349221	22.823830	0.714399	10.146038
3887.617000	601.638893	262.456013	0.349220	22.824218	0.714397	10.146210
3887.637000	601.638893	262.465182	0.349218	22.825015	0.714392	10.146564
3887.657000	601.638813	262.455199	0.349220	22.824147	0.714397	10.146179
3887.677000	601.638813	262.449866	0.349222	22.823683	0.714400	10.145972
3887.697000	601.638893	262.447256	0.349222	22.823456	0.714401	10.145871
3887.717000	601.638893	262.449886	0.349222	22.823685	0.714400	10.145973
3887.737000	601.638813	262.444142	0.349223	22.823186	0.714403	10.145751
3887.757000	601.638893	262.457845	0.349220	22.824377	0.714396	10.146281
3887.777000	601.638893	262.453127	0.349221	22.823967	0.714399	10.146098
3887.797000	601.638893	262.442012	0.349224	22.823000	0.714404	10.145669
3887.817000	601.638893	262.447155	0.349222	22.823448	0.714402	10.145868
3887.837000	601.638893	262.440504	0.349224	22.822869	0.714405	10.145610
3887.857000	601.638893	262.441852	0.349224	22.822986	0.714404	10.145663
3887.877000	601.638893	262.451659	0.349221	22.823839	0.714399	10.146042
3887.897000	601.638893	262.439950	0.349224	22.822821	0.714405	10.145589
3887.917000	601.638813	262.457313	0.349220	22.824331	0.714396	10.146260
3887.937000	601.638813	262.448319	0.349222	22.823549	0.714401	10.145913
3887.957000	601.638813	262.451978	0.349221	22.823867	0.714399	10.146054
3887.977000	601.638813	262.452358	0.349221	22.823900	0.714399	10.146069
3887.997000	601.638893	262.432101	0.349226	22.822138	0.714409	10.145286
3888.017000	601.638893	262.426647	0.349228	22.821664	0.714412	10.145075
3888.037000	601.638893	262.434269	0.349226	22.822327	0.714408	10.145369
3888.057000	601.638893	262.418165	0.349230	22.820926	0.714416	10.144747
3888.077000	601.638893	262.424741	0.349228	22.821498	0.714413	10.145001
3888.097000	601.638893	262.417963	0.349230	22.820909	0.714416	10.144739
3888.117000	601.638893	262.423572	0.349229	22.821397	0.714413	10.144956
3888.137000	601.638893	262.427584	0.349228	22.821746	0.714411	10.145111
3888.157000	601.638893	262.432328	0.349226	22.822158	0.714409	10.145294
3888.177000	601.638893	262.426642	0.349228	22.821664	0.714412	10.145075
3888.197000	601.638893	262.414210	0.349231	22.820583	0.714418	10.144594
3888.217000	601.638893	262.415969	0.349231	22.820735	0.714417	10.144662
3888.237000	601.638893	262.425385	0.349228	22.821554	0.714412	10.145026
3888.257000	601.638893	262.408186	0.349233	22.820059	0.714421	10.144361
3888.277000	601.638893	262.415836	0.349231	22.820724	0.714417	10.144657
3888.297000	601.638893	262.407079	0.349233	22.819962	0.714422	10.144318
3888.317000	601.638893	262.417256	0.349230	22.820847	0.714416	10.144712
3888.337000	601.638893	262.416875	0.349230	22.820814	0.714417	10.144697
3888.357000	601.638813	262.411656	0.349232	22.820360	0.714419	10.144495
3888.377000	601.638893	262.400823	0.349235	22.819418	0.714425	10.144076
3888.397000	601.638893	262.403218	0.349234	22.819627	0.714424	10.144169
3888.417000	601.638893	262.393680	0.349236	22.818797	0.714428	10.143800
3888.437000	601.638813	262.384235	0.349239	22.817976	0.714433	10.143435
3888.457000	601.638893	262.390151	0.349237	22.818490	0.714430	10.143664
3888.477000	601.638893	262.383868	0.349239	22.817944	0.714433	10.143421
3888.497000	601.638893	262.384146	0.349239	22.817968	0.714433	10.143432
3888.517000	601.638893	262.382322	0.349239	22.817809	0.714434	10.143361
3888.537000	601.638893	262.376431	0.349241	22.817297	0.714437	10.143133
3888.557000	601.638893	262.382806	0.349239	22.817852	0.714434	10.143380
3888.577000	601.638893	262.388438	0.349238	22.818341	0.714431	10.143598
3888.597000	601.638893	262.381769	0.349239	22.817761	0.714434	10.143340
3888.617000	601.638893	262.392984	0.349237	22.818737	0.714429	10.143773
3888.637000	601.638893	262.384126	0.349239	22.817966	0.714433	10.143431
3888.657000	601.638893	262.374627	0.349241	22.817140	0.714438	10.143064
3888.677000	601.638893	262.386995	0.349238	22.818216	0.714432	10.143542
3888.697000	601.638893	262.369989	0.349243	22.816737	0.714440	10.142884
3888.717000	601.638893	262.370773	0.349242	22.816805	0.714440	10.142915
3888.737000	601.638813	262.387273	0.349238	22.818240	0.714431	10.143553
3888.757000	601.638893	262.357004	0.349246	22.815608	0.714447	10.142382
3888.777000	601.638813	262.361353	0.349245	22.815986	0.714444	10.142551
3888.797000	601.638893	262.353738	0.349247	22.815324	0.714448	10.142256
3888.817000	601.638813	262.362996	0.349244	22.816129	0.714444	10.142614
3888.837000	601.638893	262.355004	0.349246	22.815434	0.714448	10.142305
3888.857000	601.638813	262.351553	0.349247	22.815134	0.714449	10.142172
3888.877000	601.638893	262.352706	0.349247	22.815234	0.714449	10.142216
3888.897000	601.638893	262.354484	0.349247	22.815389	0.714448	10.142285
3888.917000	601.638893	262.346798	0.349249	22.814720	0.714452	10.141988
3888.937000	601.638893	262.368220	0.349243	22.816583	0.714441	10.142816
3888.957000	601.638893	262.366498	0.349243	22.816433	0.714442	10.142749
3888.977000	601.638813	262.356293	0.349246	22.815546	0.714447	10.142355
3888.997000	601.638813	262.357758	0.349246	22.815673	0.714446	10.142412
3889.017000	601.638893	262.361298	0.349245	22.815981	0.714445	10.142548
3889.037000	601.638893	262.362660	0.349244	22.816100	0.714444	10.142601
3889.057000	601.638893	262.353471	0.349247	22.815300	0.714448	10.142246
3889.077000	601.638893	262.336088	0.349251	22.813789	0.714457	10.141574
3889.097000	601.638893	262.345965	0.349249	22.814648	0.714452	10.141956
3889.117000	601.638893	262.345811	0.349249	22.814634	0.714452	10.141950
3889.137000	601.638893	262.332475	0.349252	22.813475	0.714459	10.141434
3889.157000	601.638893	262.332082	0.349252	22.813440	0.714459	10.141419
3889.177000	601.638893	262.323155	0.349255	22.812664	0.714464	10.141074
3889.197000	601.638893	262.340579	0.349250	22.814179	0.714455	10.141747
3889.217000	601.638893	262.342430	0.349250	22.814340	0.714454	10.141819
3889.237000	601.638893	262.328139	0.349254	22.813097	0.714461	10.141267
3889.257000	601.638893	262.340733	0.349250	22.814193	0.714455	10.141753
3889.277000	601.638813	262.349660	0.349248	22.814969	0.714450	10.142098
3889.297000	601.638893	262.343402	0.349250	22.814425	0.714453	10.141857
3889.317000	601.638893	262.338015	0.349251	22.813956	0.714456	10.141648
3889.337000	601.638893	262.332545	0.349252	22.813481	0.714459	10.141437
3889.357000	601.638893	262.332286	0.349252	22.813458	0.714459	10.141427
3889.377000	601.638893	262.336035	0.349251	22.813784	0.714457	10.141572
3889.397000	601.638893	262.323918	0.349255	22.812730	0.714463	10.141103
3889.417000	601.638893	262.319509	0.349256	22.812347	0.714465	10.140933
3889.437000	601.638893	262.319477	0.349256	22.812344	0.714465	10.140932
3889.457000	601.638893	262.326956	0.349254	22.812995	0.714462	10.141221
3889.477000	601.638813	262.322691	0.349255	22.812624	0.714464	10.141056
3889.497000	601.638893	262.315308	0.349257	22.811982	0.714468	10.140771
3889.517000	601.638813	262.310848	0.349258	22.811594	0.714470	10.140598
3889.537000	601.638813	262.318985	0.349256	22.812301	0.714466	10.140913
3889.557000	601.638893	262.315552	0.349257	22.812003	0.714467	10.140780
3889.577000	601.638893	262.317713	0.349256	22.812191	0.714466	10.140863
3889.597000	601.638893	262.314091	0.349257	22.811876	0.714468	10.140723
3889.617000	601.638893	262.309973	0.349258	22.811518	0.714470	10.140564
3889.637000	601.638893	262.305482	0.349259	22.811127	0.714472	10.140391
3889.657000	601.638893	262.308484	0.349259	22.811388	0.714471	10.140507
3889.677000	601.638893	262.309667	0.349258	22.811491	0.714470	10.140552
3889.697000	601.638893	262.301234	0.349261	22.810758	0.714475	10.140226
3889.717000	601.638893	262.298492	0.349261	22.810519	0.714476	10.140120
3889.737000	601.638893	262.300181	0.349261	22.810666	0.714475	10.140186
3889.757000	601.638893	262.295385	0.349262	22.810249	0.714478	10.140000
3889.777000	601.638893	262.305482	0.349259	22.811127	0.714472	10.140391
3889.797000	601.638893	262.294228	0.349262	22.810148	0.714478	10.139956
3889.817000	601.638893	262.286838	0.349264	22.809506	0.714482	10.139670
3889.837000	601.638893	262.292658	0.349263	22.810012	0.714479	10.139895
3889.857000	601.638893	262.302478	0.349260	22.810866	0.714474	10.140275
3889.877000	601.638893	262.304635	0.349260	22.811053	0.714473	10.140358
3889.897000	601.638893	262.303970	0.349260	22.810996	0.714473	10.140332
3889.917000	601.638893	262.300369	0.349261	22.810683	0.714475	10.140193
3889.937000	601.638893	262.309177	0.349258	22.811449	0.714471	10.140534
3889.957000	601.638813	262.293971	0.349262	22.810126	0.714478	10.139946
3889.977000	601.638813	262.288638	0.349264	22.809662	0.714481	10.139739
3889.997000	601.638813	262.300088	0.349261	22.810658	0.714475	10.140182
3890.017000	601.638893	262.292450	0.349263	22.809994	0.714479	10.139887
3890.037000	601.638893	262.284261	0.349265	22.809282	0.714483	10.139570
3890.057000	601.638893	262.283352	0.349265	22.809203	0.714484	10.139535
3890.077000	601.638893	262.277660	0.349267	22.808708	0.714486	10.139315
3890.097000	601.638813	262.278280	0.349266	22.808762	0.714486	10.139339
3890.117000	601.638893	262.274140	0.349268	22.808402	0.714488	10.139179
3890.137000	601.638893	262.273085	0.349268	22.808310	0.714489	10.139138
3890.157000	601.638893	262.265408	0.349270	22.807642	0.714493	10.138841
3890.177000	601.638893	262.271262	0.349268	22.808151	0.714490	10.139068
3890.197000	601.638893	262.275877	0.349267	22.808553	0.714487	10.139246
3890.217000	601.638893	262.263767	0.349270	22.807499	0.714493	10.138778
3890.237000	601.638893	262.265941	0.349270	22.807689	0.714492	10.138862
3890.257000	601.638813	262.268729	0.349269	22.807931	0.714491	10.138970
3890.277000	601.638813	262.262653	0.349271	22.807403	0.714494	10.138735
3890.297000	601.638893	262.254791	0.349273	22.806719	0.714498	10.138431
3890.317000	601.638893	262.261951	0.349271	22.807341	0.714494	10.138708
3890.337000	601.638893	262.254684	0.349273	22.806710	0.714498	10.138427
3890.357000	601.638893	262.251146	0.349274	22.806402	0.714500	10.138290
3890.377000	601.638893	262.241489	0.349276	22.805562	0.714505	10.137917
3890.397000	601.638893	262.250639	0.349274	22.806358	0.714500	10.138271
3890.417000	601.638893	262.249310	0.349274	22.806242	0.714501	10.138219
3890.437000	601.638893	262.230058	0.349279	22.804568	0.714510	10.137475
3890.457000	601.638813	262.247749	0.349274	22.806106	0.714501	10.138159
3890.477000	601.638893	262.253892	0.349273	22.806641	0.714498	10.138396
3890.497000	601.638893	262.239633	0.349277	22.805401	0.714505	10.137845
3890.517000	601.638893	262.240461	0.349276	22.805473	0.714505	10.137877
3890.537000	601.638893	262.240684	0.349276	22.805492	0.714505	10.137886
3890.557000	601.638893	262.240873	0.349276	22.805508	0.714505	10.137893
3890.577000	601.638893	262.233590	0.349278	22.804875	0.714509	10.137611
3890.597000	601.638893	262.230268	0.349279	22.804586	0.714510	10.137483
3890.617000	601.638893	262.236131	0.349278	22.805096	0.714507	10.137710
3890.637000	601.638893	262.234934	0.349278	22.804992	0.714508	10.137663
3890.657000	601.638813	262.234867	0.349278	22.804986	0.714508	10.137661
3890.677000	601.638893	262.243137	0.349276	22.805705	0.714504	10.137980
3890.697000	601.638813	262.235275	0.349278	22.805022	0.714508	10.137677
3890.717000	601.638893	262.234401	0.349278	22.804946	0.714508	10.137643
3890.737000	601.638893	262.216160	0.349283	22.803359	0.714517	10.136938
3890.757000	601.638893	262.211243	0.349284	22.802932	0.714520	10.136748
3890.777000	601.638813	262.213793	0.349283	22.803154	0.714518	10.136846
3890.797000	601.638893	262.218686	0.349282	22.803579	0.714516	10.137035
3890.817000	601.638813	262.212543	0.349284	22.803045	0.714519	10.136798
3890.837000	601.638893	262.215036	0.349283	22.803262	0.714518	10.136894
3890.857000	601.638893	262.199882	0.349287	22.801944	0.714525	10.136308
3890.877000	601.638893	262.210993	0.349284	22.802910	0.714520	10.136738
3890.897000	601.638813	262.213943	0.349283	22.803167	0.714518	10.136852
3890.917000	601.638813	262.204551	0.349286	22.802350	0.714523	10.136489
3890.937000	601.638893	262.199741	0.349287	22.801931	0.714525	10.136303
3890.957000	601.638893	262.198641	0.349287	22.801836	0.714526	10.136260
3890.977000	601.638893	262.209675	0.349284	22.802795	0.714520	10.136687
3890.997000	601.638813	262.203935	0.349286	22.802296	0.714523	10.136465
3891.017000	601.638893	262.195262	0.349288	22.801542	0.714528	10.136130
3891.037000	601.638893	262.197327	0.349288	22.801722	0.714527	10.136210
3891.057000	601.638813	262.188497	0.349290	22.800954	0.714531	10.135868
3891.077000	601.638893	262.204732	0.349286	22.802365	0.714523	10.136496
3891.097000	601.638893	262.187817	0.349290	22.800895	0.714531	10.135842
3891.117000	601.638893	262.199148	0.349287	22.801880	0.714526	10.136280
3891.137000	601.638893	262.194678	0.349288	22.801491	0.714528	10.136107
3891.157000	601.638893	262.188356	0.349290	22.800941	0.714531	10.135863
3891.177000	601.638893	262.187010	0.349290	22.800824	0.714532	10.135811
3891.197000	601.638893	262.192817	0.349289	22.801329	0.714529	10.136035
3891.217000	601.638893	262.194881	0.349288	22.801509	0.714528	10.136115
3891.237000	601.638893	262.183306	0.349291	22.800502	0.714534	10.135667
3891.257000	601.638893	262.182273	0.349292	22.800412	0.714534	10.135628
3891.277000	601.638893	262.176248	0.349293	22.799888	0.714537	10.135395
3891.297000	601.638893	262.193118	0.349289	22.801356	0.714529	10.136047
3891.317000	601.638813	262.183008	0.349291	22.800476	0.714534	10.135656
3891.337000	601.638813	262.190237	0.349289	22.801105	0.714530	10.135935
3891.357000	601.638813	262.186936	0.349290	22.800818	0.714532	10.135808
3891.377000	601.638813	262.203180	0.349286	22.802231	0.714524	10.136436
3891.397000	601.638893	262.200887	0.349287	22.802031	0.714525	10.136347
3891.417000	601.638893	262.194659	0.349288	22.801490	0.714528	10.136106
3891.437000	601.638813	262.182919	0.349291	22.800469	0.714534	10.135653
3891.457000	601.638893	262.186511	0.349291	22.800781	0.714532	10.135791
3891.477000	601.638813	262.178028	0.349293	22.800043	0.714536	10.135463
3891.497000	601.638813	262.187851	0.349290	22.800898	0.714531	10.135843
3891.517000	601.638893	262.188980	0.349290	22.800996	0.714531	10.135887
3891.537000	601.638813	262.175564	0.349293	22.799829	0.714537	10.135368
3891.557000	601.638893	262.166553	0.349296	22.799045	0.714542	10.135020
3891.577000	601.638813	262.171074	0.349294	22.799439	0.714540	10.135195
3891.597000	601.638813	262.163419	0.349296	22.798773	0.714544	10.134899
3891.617000	601.638893	262.163089	0.349297	22.798744	0.714544	10.134886
3891.637000	601.638893	262.162833	0.349297	22.798722	0.714544	10.134876
3891.657000	601.638813	262.164167	0.349296	22.798838	0.714543	10.134928
3891.677000	601.638893	262.160492	0.349297	22.798518	0.714545	10.134786
3891.697000	601.638893	262.148005	0.349301	22.797432	0.714551	10.134303
3891.717000	601.638813	262.161389	0.349297	22.798596	0.714545	10.134820
3891.737000	601.638893	262.156101	0.349298	22.798136	0.714547	10.134616
3891.757000	601.638893	262.158274	0.349298	22.798325	0.714546	10.134700
3891.777000	601.638813	262.163569	0.349296	22.798786	0.714543	10.134904
3891.797000	601.638893	262.157601	0.349298	22.798267	0.714547	10.134674
3891.817000	601.638813	262.146992	0.349301	22.797344	0.714552	10.134264
3891.837000	601.638813	262.143463	0.349302	22.797037	0.714554	10.134127
3891.857000	601.638813	262.137529	0.349303	22.796521	0.714557	10.133898
3891.877000	601.638893	262.143281	0.349302	22.797021	0.714554	10.134120
3891.897000	601.638893	262.137545	0.349303	22.796523	0.714557	10.133898
3891.917000	601.638893	262.139192	0.349303	22.796666	0.714556	10.133962
3891.937000	601.638893	262.131901	0.349305	22.796032	0.714559	10.133680
3891.957000	601.638893	262.130091	0.349305	22.795874	0.714560	10.133610
3891.977000	601.638893	262.132485	0.349305	22.796083	0.714559	10.133703
3891.997000	601.638813	262.125275	0.349306	22.795456	0.714563	10.133424
3892.017000	601.638893	262.124224	0.349307	22.795364	0.714563	10.133383
3892.037000	601.638813	262.125755	0.349306	22.795497	0.714562	10.133443
3892.057000	601.638893	262.119062	0.349308	22.794915	0.714566	10.133184
3892.077000	601.638813	262.116662	0.349309	22.794707	0.714567	10.133091
3892.097000	601.638893	262.118187	0.349308	22.794839	0.714566	10.133150
3892.117000	601.638893	262.124808	0.349307	22.795415	0.714563	10.133406
3892.137000	601.638893	262.106001	0.349312	22.793779	0.714572	10.132679
3892.157000	601.638893	262.117201	0.349309	22.794754	0.714567	10.133112
3892.177000	601.638893	262.119299	0.349308	22.794936	0.714566	10.133193
3892.197000	601.638893	262.130913	0.349305	22.795946	0.714560	10.133642
3892.217000	601.638813	262.130207	0.349305	22.795884	0.714560	10.133615
3892.237000	601.638893	262.131324	0.349305	22.795982	0.714560	10.133658
3892.257000	601.638813	262.130743	0.349305	22.795931	0.714560	10.133635
3892.277000	601.638893	262.125630	0.349306	22.795486	0.714563	10.133438
3892.297000	601.638893	262.124686	0.349307	22.795404	0.714563	10.133401
3892.317000	601.638893	262.125656	0.349306	22.795489	0.714563	10.133439
3892.337000	601.638893	262.122987	0.349307	22.795257	0.714564	10.133336
3892.357000	601.638893	262.126911	0.349306	22.795598	0.714562	10.133487
3892.377000	601.638893	262.111640	0.349310	22.794270	0.714570	10.132897
3892.397000	601.638813	262.106077	0.349311	22.793786	0.714572	10.132682
3892.417000	601.638813	262.103255	0.349312	22.793541	0.714574	10.132573
3892.437000	601.638893	262.093036	0.349315	22.792652	0.714579	10.132178
3892.457000	601.638813	262.091357	0.349315	22.792506	0.714580	10.132113
3892.477000	601.638893	262.083472	0.349317	22.791820	0.714584	10.131808
3892.497000	601.638893	262.105072	0.349312	22.793699	0.714573	10.132643
3892.517000	601.638893	262.093835	0.349315	22.792721	0.714579	10.132209
3892.537000	601.638893	262.091658	0.349315	22.792532	0.714580	10.132124
3892.557000	601.638893	262.086248	0.349317	22.792062	0.714582	10.131915
3892.577000	601.638893	262.092429	0.349315	22.792599	0.714579	10.132154
3892.597000	601.638893	262.073356	0.349320	22.790941	0.714589	10.131417
3892.617000	601.638893	262.079369	0.349319	22.791463	0.714586	10.131649
3892.637000	601.638893	262.075732	0.349319	22.791147	0.714588	10.131509
3892.657000	601.638893	262.087225	0.349316	22.792147	0.714582	10.131953
3892.677000	601.638893	262.080651	0.349318	22.791575	0.714585	10.131699
3892.697000	601.638893	262.076336	0.349319	22.791200	0.714587	10.131532
3892.717000	601.638893	262.086054	0.349317	22.792045	0.714582	10.131908
3892.737000	601.638813	262.068009	0.349321	22.790476	0.714591	10.131210
3892.757000	601.638813	262.074177	0.349320	22.791012	0.714588	10.131449
3892.777000	601.638813	262.083777	0.349317	22.791847	0.714583	10.131820
3892.797000	601.638813	262.083999	0.349317	22.791866	0.714583	10.131828
3892.817000	601.638893	262.088423	0.349316	22.792251	0.714581	10.131999
3892.837000	601.638893	262.085077	0.349317	22.791960	0.714583	10.131870
3892.857000	601.638893	262.075711	0.349319	22.791145	0.714588	10.131508
3892.877000	601.638813	262.063216	0.349323	22.790059	0.714594	10.131025
3892.897000	601.638893	262.065639	0.349322	22.790269	0.714593	10.131119
3892.917000	601.638893	262.074989	0.349320	22.791083	0.714588	10.131480
3892.937000	601.638813	262.068817	0.349321	22.790546	0.714591	10.131241
3892.957000	601.638813	262.070276	0.349321	22.790673	0.714590	10.131298
3892.977000	601.638893	262.071362	0.349321	22.790767	0.714590	10.131340
3892.997000	601.638893	262.085209	0.349317	22.791971	0.714583	10.131875
3893.017000	601.638893	262.073126	0.349320	22.790921	0.714589	10.131408
3893.037000	601.638893	262.061749	0.349323	22.789931	0.714595	10.130968
3893.057000	601.638893	262.043801	0.349328	22.788370	0.714604	10.130274
3893.077000	601.638813	262.063298	0.349323	22.790066	0.714594	10.131028
3893.097000	601.638813	262.064779	0.349322	22.790195	0.714593	10.131085
3893.117000	601.638893	262.052257	0.349326	22.789106	0.714599	10.130601
3893.137000	601.638813	262.054926	0.349325	22.789338	0.714598	10.130704
3893.157000	601.638893	262.046567	0.349327	22.788611	0.714602	10.130381
3893.177000	601.638893	262.053803	0.349325	22.789240	0.714599	10.130661
3893.197000	601.638893	262.052686	0.349325	22.789143	0.714599	10.130618
3893.217000	601.638893	262.061614	0.349323	22.789919	0.714595	10.130963
3893.237000	601.638893	262.055876	0.349325	22.789420	0.714598	10.130741
3893.257000	601.638893	262.049030	0.349326	22.788825	0.714601	10.130477
3893.277000	601.638893	262.035100	0.349330	22.787614	0.714608	10.129938
3893.297000	601.638893	262.051953	0.349326	22.789079	0.714599	10.130590
3893.317000	601.638813	262.051565	0.349326	22.789046	0.714600	10.130575
3893.337000	601.638813	262.045729	0.349327	22.788538	0.714602	10.130349
3893.357000	601.638893	262.052648	0.349325	22.789140	0.714599	10.130616
3893.377000	601.638893	262.051494	0.349326	22.789039	0.714600	10.130572
3893.397000	601.638893	262.058653	0.349324	22.789662	0.714596	10.130849
3893.417000	601.638893	262.054993	0.349325	22.789344	0.714598	10.130707
3893.437000	601.638813	262.049552	0.349326	22.788870	0.714601	10.130497
3893.457000	601.638893	262.055158	0.349325	22.789358	0.714598	10.130713
3893.477000	601.638893	262.048556	0.349327	22.788784	0.714601	10.130458
3893.497000	601.638893	262.039847	0.349329	22.788026	0.714606	10.130122
3893.517000	601.638893	262.029143	0.349332	22.787096	0.714611	10.129708
3893.537000	601.638893	262.028979	0.349332	22.787081	0.714611	10.129701
3893.557000	601.638893	262.043345	0.349328	22.788331	0.714604	10.130257
3893.577000	601.638893	262.039756	0.349329	22.788019	0.714606	10.130118
3893.597000	601.638813	262.041504	0.349328	22.788171	0.714605	10.130186
3893.617000	601.638813	262.029372	0.349332	22.787116	0.714611	10.129717
3893.637000	601.638893	262.038155	0.349329	22.787879	0.714606	10.130056
3893.657000	601.638893	262.027790	0.349332	22.786978	0.714612	10.129655
3893.677000	601.638893	262.013223	0.349336	22.785711	0.714619	10.129092
3893.697000	601.638813	262.028400	0.349332	22.787031	0.714611	10.129679
3893.717000	601.638893	262.013700	0.349336	22.785753	0.714619	10.129111
3893.737000	601.638893	262.020356	0.349334	22.786331	0.714615	10.129368
3893.757000	601.638893	262.024401	0.349333	22.786683	0.714613	10.129524
3893.777000	601.638813	262.020938	0.349334	22.786382	0.714615	10.129391
3893.797000	601.638893	262.024087	0.349333	22.786656	0.714613	10.129512
3893.817000	601.638893	262.015062	0.349335	22.785871	0.714618	10.129163
3893.837000	601.638893	262.010834	0.349336	22.785503	0.714620	10.129000
3893.857000	601.638893	262.021398	0.349334	22.786422	0.714615	10.129408
3893.877000	601.638893	262.017732	0.349335	22.786103	0.714617	10.129267
3893.897000	601.638893	262.015307	0.349335	22.785892	0.714618	10.129173
3893.917000	601.638893	262.004781	0.349338	22.784977	0.714623	10.128766
3893.937000	601.638893	262.008760	0.349337	22.785323	0.714621	10.128920
3893.957000	601.638813	262.014117	0.349336	22.785789	0.714618	10.129127
3893.977000	601.638893	262.026376	0.349332	22.786855	0.714612	10.129601
3893.997000	601.638893	261.997009	0.349340	22.784301	0.714627	10.128465
3894.017000	601.638893	262.022413	0.349333	22.786510	0.714614	10.129448
3894.037000	601.638893	262.014844	0.349335	22.785852	0.714618	10.129155
3894.057000	601.638893	262.009503	0.349337	22.785388	0.714621	10.128949
3894.077000	601.638893	262.003066	0.349338	22.784828	0.714624	10.128700
3894.097000	601.638893	262.000093	0.349339	22.784569	0.714625	10.128585
3894.117000	601.638813	262.005039	0.349338	22.784999	0.714623	10.128776
3894.137000	601.638893	261.991836	0.349341	22.783851	0.714630	10.128265
3894.157000	601.638893	262.003058	0.349338	22.784827	0.714624	10.128699
3894.177000	601.638893	262.005049	0.349338	22.785000	0.714623	10.128776
3894.197000	601.638893	261.999170	0.349339	22.784489	0.714626	10.128549
3894.217000	601.638813	262.005909	0.349338	22.785075	0.714622	10.128810
3894.237000	601.638893	262.022515	0.349333	22.786519	0.714614	10.129452
3894.257000	601.638893	262.011754	0.349336	22.785583	0.714620	10.129036
3894.277000	601.638893	262.009412	0.349337	22.785380	0.714621	10.128945
3894.297000	601.638893	262.000973	0.349339	22.784646	0.714625	10.128619
3894.317000	601.638813	261.997838	0.349340	22.784373	0.714626	10.128498
3894.337000	601.638813	261.994439	0.349341	22.784078	0.714628	10.128366
3894.357000	601.638893	261.993001	0.349341	22.783953	0.714629	10.128311
3894.377000	601.638893	262.003683	0.349338	22.784881	0.714624	10.128723
3894.397000	601.638813	262.014364	0.349335	22.785810	0.714618	10.129136
3894.417000	601.638813	262.004663	0.349338	22.784967	0.714623	10.128761
3894.437000	601.638813	262.008103	0.349337	22.785266	0.714621	10.128894
3894.457000	601.638893	261.993081	0.349341	22.783959	0.714629	10.128314
3894.477000	601.638893	261.988588	0.349342	22.783569	0.714631	10.128140
3894.497000	601.638893	261.978399	0.349345	22.782683	0.714636	10.127746
3894.517000	601.638893	261.977383	0.349345	22.782594	0.714637	10.127707
3894.537000	601.638893	261.972694	0.349346	22.782187	0.714639	10.127525
3894.557000	601.638893	261.977984	0.349345	22.782647	0.714637	10.127730
3894.577000	601.638893	261.983602	0.349344	22.783135	0.714634	10.127947
3894.597000	601.638893	261.974721	0.349346	22.782363	0.714638	10.127604
3894.617000	601.638893	261.974459	0.349346	22.782340	0.714638	10.127594
3894.637000	601.638893	261.985381	0.349343	22.783290	0.714633	10.128016
3894.657000	601.638893	261.967523	0.349348	22.781737	0.714642	10.127326
3894.677000	601.638893	261.960810	0.349349	22.781153	0.714645	10.127066
3894.697000	601.638893	261.964077	0.349349	22.781437	0.714644	10.127192
3894.717000	601.638893	261.952040	0.349352	22.780390	0.714650	10.126727
3894.737000	601.638893	261.960794	0.349349	22.781152	0.714645	10.127065
3894.757000	601.638813	261.962986	0.349349	22.781342	0.714644	10.127150
3894.777000	601.638893	261.963284	0.349349	22.781368	0.714644	10.127162
3894.797000	601.638813	261.955470	0.349351	22.780689	0.714648	10.126860
3894.817000	601.638813	261.955608	0.349351	22.780701	0.714648	10.126865
3894.837000	601.638893	261.968417	0.349348	22.781815	0.714641	10.127360
3894.857000	601.638893	261.962037	0.349349	22.781260	0.714645	10.127113
3894.877000	601.638893	261.966753	0.349348	22.781670	0.714642	10.127296
3894.897000	601.638893	261.953959	0.349351	22.780557	0.714649	10.126801
3894.917000	601.638813	261.955065	0.349351	22.780653	0.714648	10.126844
3894.937000	601.638893	261.953315	0.349351	22.780501	0.714649	10.126776
3894.957000	601.638893	261.946151	0.349353	22.779878	0.714652	10.126499
3894.977000	601.638893	261.958387	0.349350	22.780942	0.714646	10.126972
3894.997000	601.638893	261.956413	0.349351	22.780771	0.714647	10.126896
3895.017000	601.638893	261.943764	0.349354	22.779671	0.714654	10.126407
3895.037000	601.638893	261.957175	0.349350	22.780837	0.714647	10.126926
3895.057000	601.638893	261.949094	0.349353	22.780134	0.714651	10.126613
3895.077000	601.638893	261.955311	0.349351	22.780675	0.714648	10.126853
3895.097000	601.638813	261.945896	0.349353	22.779856	0.714653	10.126490
3895.117000	601.638893	261.953490	0.349351	22.780517	0.714649	10.126783
3895.137000	601.638813	261.943246	0.349354	22.779626	0.714654	10.126387
3895.157000	601.638893	261.943721	0.349354	22.779667	0.714654	10.126405
3895.177000	601.638893	261.949229	0.349353	22.780146	0.714651	10.126618
3895.197000	601.638893	261.944596	0.349354	22.779743	0.714653	10.126439
3895.217000	601.638813	261.952797	0.349352	22.780456	0.714649	10.126756
3895.237000	601.638813	261.952228	0.349352	22.780407	0.714649	10.126734
3895.257000	601.638813	261.947305	0.349353	22.779979	0.714652	10.126544
3895.277000	601.638893	261.938206	0.349355	22.779187	0.714656	10.126192
3895.297000	601.638893	261.948045	0.349353	22.780043	0.714652	10.126573
3895.317000	601.638813	261.943804	0.349354	22.779674	0.714654	10.126409
3895.337000	601.638893	261.922249	0.349360	22.777800	0.714664	10.125575
3895.357000	601.638893	261.927683	0.349358	22.778272	0.714662	10.125785
3895.377000	601.638893	261.927433	0.349358	22.778251	0.714662	10.125776
3895.397000	601.638893	261.932901	0.349357	22.778726	0.714659	10.125987
3895.417000	601.638893	261.937564	0.349356	22.779132	0.714657	10.126167
3895.437000	601.638893	261.923228	0.349359	22.777885	0.714664	10.125613
3895.457000	601.638893	261.944266	0.349354	22.779714	0.714653	10.126426
3895.477000	601.638893	261.942513	0.349354	22.779562	0.714654	10.126359
3895.497000	601.638893	261.939028	0.349355	22.779259	0.714656	10.126224
3895.517000	601.638893	261.947669	0.349353	22.780010	0.714652	10.126558
3895.537000	601.638893	261.922715	0.349359	22.777840	0.714664	10.125593
3895.557000	601.638893	261.932321	0.349357	22.778676	0.714659	10.125965
3895.577000	601.638893	261.922575	0.349359	22.777828	0.714664	10.125588
3895.597000	601.638893	261.924767	0.349359	22.778019	0.714663	10.125673
3895.617000	601.638893	261.934590	0.349356	22.778873	0.714658	10.126052
3895.637000	601.638893	261.931330	0.349357	22.778589	0.714660	10.125926
3895.657000	601.638893	261.935065	0.349356	22.778914	0.714658	10.126071
3895.677000	601.638893	261.941062	0.349355	22.779436	0.714655	10.126303
3895.697000	601.638893	261.926386	0.349358	22.778159	0.714662	10.125735
3895.717000	601.638893	261.934427	0.349356	22.778859	0.714658	10.126046
3895.737000	601.638893	261.938828	0.349355	22.779241	0.714656	10.126216
3895.757000	601.638893	261.932627	0.349357	22.778702	0.714659	10.125977
3895.777000	601.638893	261.924769	0.349359	22.778019	0.714663	10.125673
3895.797000	601.638893	261.924126	0.349359	22.777963	0.714664	10.125648
3895.817000	601.638893	261.926186	0.349359	22.778142	0.714662	10.125728
3895.837000	601.638893	261.915405	0.349361	22.777205	0.714668	10.125311
3895.857000	601.638893	261.934357	0.349356	22.778853	0.714658	10.126043
3895.877000	601.638893	261.925466	0.349359	22.778079	0.714663	10.125700
3895.897000	601.638893	261.929375	0.349358	22.778419	0.714661	10.125851
3895.917000	601.638813	261.917645	0.349361	22.777399	0.714667	10.125397
3895.937000	601.638893	261.914665	0.349362	22.777140	0.714668	10.125282
3895.957000	601.638813	261.916447	0.349361	22.777295	0.714667	10.125351
3895.977000	601.638893	261.920511	0.349360	22.777649	0.714665	10.125508
3895.997000	601.638813	261.920516	0.349360	22.777649	0.714665	10.125508
3896.017000	601.638893	261.922777	0.349359	22.777846	0.714664	10.125596
3896.037000	601.638893	261.925130	0.349359	22.778050	0.714663	10.125687
3896.057000	601.638893	261.918549	0.349361	22.777478	0.714666	10.125432
3896.077000	601.638813	261.932435	0.349357	22.778685	0.714659	10.125969
3896.097000	601.638893	261.914955	0.349361	22.777165	0.714668	10.125293
3896.117000	601.638893	261.919412	0.349360	22.777553	0.714666	10.125466
3896.137000	601.638893	261.923147	0.349359	22.777878	0.714664	10.125610
3896.157000	601.638893	261.914764	0.349362	22.777149	0.714668	10.125286
3896.177000	601.638893	261.915154	0.349361	22.777183	0.714668	10.125301
3896.197000	601.638893	261.909617	0.349363	22.776701	0.714671	10.125087
3896.217000	601.638813	261.910521	0.349363	22.776780	0.714670	10.125122
3896.237000	601.638893	261.920364	0.349360	22.777636	0.714665	10.125502
3896.257000	601.638813	261.904288	0.349364	22.776238	0.714673	10.124881
3896.277000	601.638813	261.894028	0.349367	22.775346	0.714678	10.124484
3896.297000	601.638893	261.904224	0.349364	22.776232	0.714673	10.124879
3896.317000	601.638893	261.899540	0.349366	22.775825	0.714676	10.124697
3896.337000	601.638893	261.904482	0.349364	22.776255	0.714673	10.124889
3896.357000	601.638893	261.903392	0.349364	22.776160	0.714674	10.124846
3896.377000	601.638813	261.903308	0.349364	22.776152	0.714674	10.124843
3896.397000	601.638813	261.898280	0.349366	22.775715	0.714676	10.124649
3896.417000	601.638893	261.896159	0.349366	22.775531	0.714678	10.124567
3896.437000	601.638893	261.895808	0.349366	22.775500	0.714678	10.124553
3896.457000	601.638893	261.908719	0.349363	22.776623	0.714671	10.125052
3896.477000	601.638893	261.888184	0.349368	22.774837	0.714682	10.124258
3896.497000	601.638893	261.904263	0.349364	22.776236	0.714673	10.124880
3896.517000	601.638893	261.895789	0.349366	22.775499	0.714678	10.124552
3896.537000	601.638893	261.898055	0.349366	22.775696	0.714677	10.124640
3896.557000	601.638893	261.904513	0.349364	22.776257	0.714673	10.124890
3896.577000	601.638813	261.906152	0.349364	22.776400	0.714672	10.124953
3896.597000	601.638893	261.892828	0.349367	22.775241	0.714679	10.124438
3896.617000	601.638893	261.888710	0.349368	22.774883	0.714681	10.124279
3896.637000	601.638813	261.883218	0.349370	22.774405	0.714684	10.124066
3896.657000	601.638893	261.883387	0.349370	22.774420	0.714684	10.124073
3896.677000	601.638893	261.894732	0.349367	22.775407	0.714678	10.124512
3896.697000	601.638893	261.875752	0.349372	22.773756	0.714688	10.123778
3896.717000	601.638893	261.876166	0.349372	22.773792	0.714688	10.123794
3896.737000	601.638813	261.887886	0.349368	22.774811	0.714682	10.124247
3896.757000	601.638893	261.885761	0.349369	22.774627	0.714683	10.124165
3896.777000	601.638893	261.883985	0.349370	22.774472	0.714684	10.124096
3896.797000	601.638893	261.870706	0.349373	22.773317	0.714690	10.123583
3896.817000	601.638893	261.864735	0.349375	22.772798	0.714693	10.123352
3896.837000	601.638893	261.862659	0.349375	22.772617	0.714694	10.123272
3896.857000	601.638893	261.874668	0.349372	22.773662	0.714688	10.123736
3896.877000	601.638893	261.872558	0.349373	22.773478	0.714689	10.123654
3896.897000	601.638893	261.869669	0.349373	22.773227	0.714691	10.123543
3896.917000	601.638813	261.866930	0.349374	22.772989	0.714692	10.123437
3896.937000	601.638893	261.872634	0.349373	22.773485	0.714689	10.123657
3896.957000	601.638893	261.861536	0.349375	22.772520	0.714695	10.123228
3896.977000	601.638893	261.876376	0.349372	22.773810	0.714687	10.123802
3896.997000	601.638893	261.858296	0.349376	22.772238	0.714696	10.123103
3897.017000	601.638893	261.860810	0.349376	22.772457	0.714695	10.123200
3897.037000	601.638893	261.864145	0.349375	22.772747	0.714694	10.123329
3897.057000	601.638813	261.867467	0.349374	22.773036	0.714692	10.123458
3897.077000	601.638813	261.871474	0.349373	22.773384	0.714690	10.123612
3897.097000	601.638813	261.863327	0.349375	22.772676	0.714694	10.123298
3897.117000	601.638893	261.873507	0.349372	22.773561	0.714689	10.123691
3897.137000	601.638893	261.877696	0.349371	22.773925	0.714687	10.123853
3897.157000	601.638813	261.868579	0.349374	22.773132	0.714691	10.123501
3897.177000	601.638893	261.859699	0.349376	22.772360	0.714696	10.123157
3897.197000	601.638813	261.852119	0.349378	22.771701	0.714699	10.122864
3897.217000	601.638893	261.859203	0.349376	22.772317	0.714696	10.123138
3897.237000	601.638893	261.853602	0.349378	22.771830	0.714699	10.122922
3897.257000	601.638893	261.845007	0.349380	22.771082	0.714703	10.122589
3897.277000	601.638893	261.855810	0.349377	22.772022	0.714698	10.123007
3897.297000	601.638813	261.849501	0.349379	22.771473	0.714701	10.122763
3897.317000	601.638813	261.862661	0.349375	22.772618	0.714694	10.123272
3897.337000	601.638813	261.849075	0.349379	22.771436	0.714701	10.122747
3897.357000	601.638893	261.846619	0.349379	22.771223	0.714702	10.122652
3897.377000	601.638893	261.847955	0.349379	22.771339	0.714702	10.122703
3897.397000	601.638893	261.834516	0.349382	22.770170	0.714708	10.122184
3897.417000	601.638893	261.848680	0.349379	22.771402	0.714701	10.122731
3897.437000	601.638893	261.847892	0.349379	22.771333	0.714702	10.122701
3897.457000	601.638813	261.839276	0.349381	22.770584	0.714706	10.122368
3897.477000	601.638893	261.839208	0.349381	22.770578	0.714706	10.122365
3897.497000	601.638893	261.839544	0.349381	22.770607	0.714706	10.122378
3897.517000	601.638893	261.847378	0.349379	22.771289	0.714702	10.122681
3897.537000	601.638893	261.843869	0.349380	22.770983	0.714704	10.122545
3897.557000	601.638813	261.832940	0.349383	22.770033	0.714709	10.122123
3897.577000	601.638813	261.829686	0.349384	22.769750	0.714711	10.121997
3897.597000	601.638813	261.836329	0.349382	22.770328	0.714707	10.122254
3897.617000	601.638813	261.825219	0.349385	22.769362	0.714713	10.121824
3897.637000	601.638893	261.831495	0.349383	22.769907	0.714710	10.122067
3897.657000	601.638813	261.819589	0.349386	22.768872	0.714716	10.121607
3897.677000	601.638813	261.827802	0.349384	22.769586	0.714712	10.121924
3897.697000	601.638893	261.829689	0.349384	22.769750	0.714711	10.121997
3897.717000	601.638893	261.821888	0.349386	22.769072	0.714715	10.121696
3897.737000	601.638893	261.832893	0.349383	22.770029	0.714709	10.122121
3897.757000	601.638893	261.814977	0.349388	22.768471	0.714718	10.121428
3897.777000	601.638893	261.808370	0.349389	22.767896	0.714722	10.121173
3897.797000	601.638893	261.816826	0.349387	22.768632	0.714717	10.121500
3897.817000	601.638893	261.809756	0.349389	22.768017	0.714721	10.121227
3897.837000	601.638893	261.805802	0.349390	22.767673	0.714723	10.121074
3897.857000	601.638813	261.802221	0.349391	22.767362	0.714724	10.120935
3897.877000	601.638893	261.804674	0.349390	22.767575	0.714723	10.121030
3897.897000	601.638813	261.812408	0.349388	22.768247	0.714719	10.121329
3897.917000	601.638893	261.801850	0.349391	22.767329	0.714725	10.120921
3897.937000	601.638893	261.804217	0.349390	22.767535	0.714724	10.121012
3897.957000	601.638893	261.796107	0.349393	22.766830	0.714728	10.120699
3897.977000	601.638813	261.808438	0.349389	22.767902	0.714721	10.121176
3897.997000	601.638893	261.803459	0.349391	22.767469	0.714724	10.120983
3898.017000	601.638893	261.804271	0.349390	22.767540	0.714724	10.121014
3898.037000	601.638893	261.806278	0.349390	22.767714	0.714723	10.121092
3898.057000	601.638893	261.796151	0.349393	22.766834	0.714728	10.120701
3898.077000	601.638893	261.805008	0.349390	22.767604	0.714723	10.121043
3898.097000	601.638893	261.807950	0.349389	22.767860	0.714722	10.121157
3898.117000	601.638893	261.811267	0.349389	22.768148	0.714720	10.121285
3898.137000	601.638893	261.810735	0.349389	22.768102	0.714720	10.121264
3898.157000	601.638893	261.790327	0.349394	22.766327	0.714731	10.120475
3898.177000	601.638813	261.797978	0.349392	22.766993	0.714727	10.120771
3898.197000	601.638893	261.789054	0.349394	22.766216	0.714731	10.120426
3898.217000	601.638813	261.785020	0.349395	22.765866	0.714733	10.120270
3898.237000	601.638893	261.795128	0.349393	22.766745	0.714728	10.120661
3898.257000	601.638893	261.772373	0.349399	22.764766	0.714740	10.119781
3898.277000	601.638813	261.785817	0.349395	22.765935	0.714733	10.120301
3898.297000	601.638813	261.779196	0.349397	22.765359	0.714736	10.120045
3898.317000	601.638893	261.783174	0.349396	22.765705	0.714734	10.120199
3898.337000	601.638893	261.777438	0.349397	22.765206	0.714737	10.119977
3898.357000	601.638893	261.782203	0.349396	22.765621	0.714735	10.120161
3898.377000	601.638813	261.783054	0.349396	22.765695	0.714734	10.120194
3898.397000	601.638893	261.786388	0.349395	22.765985	0.714733	10.120323
3898.417000	601.638893	261.789315	0.349394	22.766239	0.714731	10.120436
3898.437000	601.638893	261.791113	0.349394	22.766396	0.714730	10.120506
3898.457000	601.638813	261.795858	0.349393	22.766808	0.714728	10.120689
3898.477000	601.638893	261.797788	0.349392	22.766976	0.714727	10.120764
3898.497000	601.638893	261.798758	0.349392	22.767060	0.714726	10.120801
3898.517000	601.638893	261.786185	0.349395	22.765967	0.714733	10.120315
3898.537000	601.638893	261.794151	0.349393	22.766660	0.714729	10.120623
3898.557000	601.638893	261.784248	0.349396	22.765799	0.714734	10.120240
3898.577000	601.638893	261.785200	0.349395	22.765881	0.714733	10.120277
3898.597000	601.638813	261.772592	0.349399	22.764785	0.714739	10.119790
3898.617000	601.638813	261.777637	0.349397	22.765224	0.714737	10.119985
3898.637000	601.638813	261.785183	0.349395	22.765880	0.714733	10.120277
3898.657000	601.638893	261.783342	0.349396	22.765720	0.714734	10.120205
3898.677000	601.638893	261.773483	0.349398	22.764862	0.714739	10.119824
3898.697000	601.638893	261.776934	0.349398	22.765162	0.714737	10.119958
3898.717000	601.638893	261.769691	0.349399	22.764533	0.714741	10.119678
3898.737000	601.638893	261.768705	0.349400	22.764447	0.714741	10.119640
3898.757000	601.638893	261.762270	0.349401	22.763887	0.714745	10.119391
3898.777000	601.638893	261.779241	0.349397	22.765363	0.714736	10.120047
3898.797000	601.638893	261.765930	0.349400	22.764206	0.714743	10.119532
3898.817000	601.638893	261.752596	0.349404	22.763046	0.714749	10.119017
3898.837000	601.638893	261.757264	0.349403	22.763452	0.714747	10.119197
3898.857000	601.638893	261.756698	0.349403	22.763403	0.714747	10.119175
3898.877000	601.638893	261.749583	0.349405	22.762784	0.714751	10.118900
3898.897000	601.638893	261.757001	0.349403	22.763429	0.714747	10.119187
3898.917000	601.638813	261.757942	0.349402	22.763511	0.714747	10.119223
3898.937000	601.638893	261.755352	0.349403	22.763286	0.714748	10.119123
3898.957000	601.638813	261.749235	0.349405	22.762754	0.714751	10.118887
3898.977000	601.638813	261.756838	0.349403	22.763415	0.714747	10.119181
3898.997000	601.638893	261.740162	0.349407	22.761965	0.714756	10.118536
3899.017000	601.638813	261.751538	0.349404	22.762954	0.714750	10.118976
3899.037000	601.638893	261.748815	0.349405	22.762717	0.714751	10.118871
3899.057000	601.638893	261.765105	0.349401	22.764134	0.714743	10.119500
3899.077000	601.638893	261.754606	0.349403	22.763221	0.714748	10.119095
3899.097000	601.638813	261.750620	0.349404	22.762874	0.714750	10.118940
3899.117000	601.638893	261.753641	0.349404	22.763137	0.714749	10.119057
3899.137000	601.638813	261.746374	0.349405	22.762505	0.714752	10.118776
3899.157000	601.638893	261.732892	0.349409	22.761332	0.714759	10.118255
3899.177000	601.638813	261.751180	0.349404	22.762923	0.714750	10.118962
3899.197000	601.638893	261.753670	0.349404	22.763139	0.714749	10.119058
3899.217000	601.638893	261.758532	0.349402	22.763562	0.714746	10.119246
3899.237000	601.638893	261.763994	0.349401	22.764037	0.714744	10.119457
3899.257000	601.638893	261.752565	0.349404	22.763043	0.714749	10.119016
3899.277000	601.638893	261.751633	0.349404	22.762962	0.714750	10.118980
3899.297000	601.638893	261.740309	0.349407	22.761977	0.714756	10.118542
3899.317000	601.638893	261.732856	0.349409	22.761329	0.714759	10.118254
3899.337000	601.638893	261.728154	0.349410	22.760920	0.714762	10.118072
3899.357000	601.638893	261.735368	0.349408	22.761548	0.714758	10.118351
3899.377000	601.638893	261.753953	0.349404	22.763164	0.714749	10.119069
3899.397000	601.638893	261.739389	0.349407	22.761897	0.714756	10.118506
3899.417000	601.638893	261.731296	0.349409	22.761194	0.714760	10.118193
3899.437000	601.638893	261.723413	0.349412	22.760508	0.714764	10.117889
3899.457000	601.638893	261.739392	0.349407	22.761898	0.714756	10.118506
3899.477000	601.638893	261.743145	0.349406	22.762224	0.714754	10.118651
3899.497000	601.638893	261.739569	0.349407	22.761913	0.714756	10.118513
3899.517000	601.638813	261.745669	0.349406	22.762444	0.714753	10.118749
3899.537000	601.638893	261.740622	0.349407	22.762005	0.714755	10.118554
3899.557000	601.638813	261.741989	0.349407	22.762124	0.714755	10.118607
3899.577000	601.638813	261.726531	0.349411	22.760779	0.714762	10.118009
3899.597000	601.638813	261.729021	0.349410	22.760996	0.714761	10.118105
3899.617000	601.638813	261.713201	0.349414	22.759620	0.714769	10.117494
3899.637000	601.638813	261.716477	0.349413	22.759905	0.714767	10.117620
3899.657000	601.638813	261.729293	0.349410	22.761019	0.714761	10.118116
3899.677000	601.638893	261.706684	0.349416	22.759053	0.714772	10.117242
3899.697000	601.638893	261.715819	0.349414	22.759848	0.714768	10.117595
3899.717000	601.638893	261.720638	0.349412	22.760267	0.714765	10.117781
3899.737000	601.638813	261.719304	0.349413	22.760151	0.714766	10.117730
3899.757000	601.638893	261.706423	0.349416	22.759031	0.714773	10.117232
3899.777000	601.638893	261.708337	0.349415	22.759197	0.714772	10.117306
3899.797000	601.638893	261.711476	0.349415	22.759470	0.714770	10.117427
3899.817000	601.638893	261.712934	0.349414	22.759597	0.714769	10.117484
3899.837000	601.638893	261.704367	0.349417	22.758852	0.714774	10.117152
3899.857000	601.638893	261.708955	0.349415	22.759251	0.714771	10.117330
3899.877000	601.638893	261.713350	0.349414	22.759633	0.714769	10.117500
3899.897000	601.638893	261.703130	0.349417	22.758744	0.714774	10.117104
3899.917000	601.638813	261.698204	0.349418	22.758316	0.714777	10.116914
3899.937000	601.638893	261.700991	0.349417	22.758558	0.714775	10.117022
3899.957000	601.638893	261.717010	0.349413	22.759951	0.714767	10.117641
3899.977000	601.638893	261.705797	0.349416	22.758976	0.714773	10.117208
3899.997000	601.638893	261.712352	0.349414	22.759546	0.714770	10.117461
3900.017000	601.638813	261.703967	0.349417	22.758817	0.714774	10.117137
3900.037000	601.638893	261.708241	0.349415	22.759189	0.714772	10.117302
3900.057000	601.638813	261.703297	0.349417	22.758759	0.714774	10.117111
3900.077000	601.638893	261.706459	0.349416	22.759034	0.714773	10.117233
3900.097000	601.638813	261.705924	0.349416	22.758987	0.714773	10.117213
3900.117000	601.638893	261.714924	0.349414	22.759770	0.714768	10.117560
3900.137000	601.638893	261.708312	0.349415	22.759195	0.714772	10.117305
3900.157000	601.638813	261.708185	0.349415	22.759184	0.714772	10.117300
3900.177000	601.638893	261.706641	0.349416	22.759050	0.714772	10.117240
3900.197000	601.638893	261.700555	0.349418	22.758520	0.714776	10.117005
3900.217000	601.638893	261.696581	0.349419	22.758175	0.714778	10.116851
3900.237000	601.638893	261.700920	0.349417	22.758552	0.714775	10.117019
3900.257000	601.638893	261.690867	0.349420	22.757678	0.714780	10.116630
3900.277000	601.638893	261.705095	0.349416	22.758915	0.714773	10.117180
3900.297000	601.638893	261.700021	0.349418	22.758474	0.714776	10.116984
3900.317000	601.638893	261.704799	0.349416	22.758889	0.714773	10.117169
3900.337000	601.638893	261.704717	0.349416	22.758882	0.714773	10.117166
3900.357000	601.638893	261.701109	0.349417	22.758568	0.714775	10.117026
3900.377000	601.638893	261.694944	0.349419	22.758032	0.714778	10.116788
3900.397000	601.638813	261.688732	0.349421	22.757492	0.714781	10.116548
3900.417000	601.638893	261.684700	0.349422	22.757141	0.714783	10.116392
3900.437000	601.638893	261.695537	0.349419	22.758084	0.714778	10.116811
3900.457000	601.638893	261.685163	0.349422	22.757182	0.714783	10.116410
3900.477000	601.638893	261.688956	0.349421	22.757512	0.714781	10.116557
3900.497000	601.638893	261.685006	0.349422	22.757168	0.714783	10.116404
3900.517000	601.638893	261.685383	0.349421	22.757201	0.714783	10.116418
3900.537000	601.638893	261.696546	0.349419	22.758172	0.714778	10.116850
3900.557000	601.638893	261.680950	0.349423	22.756815	0.714785	10.116247
3900.577000	601.638893	261.686219	0.349421	22.757274	0.714783	10.116451
3900.597000	601.638813	261.679513	0.349423	22.756690	0.714786	10.116191
3900.617000	601.638893	261.684772	0.349422	22.757148	0.714783	10.116395
3900.637000	601.638893	261.668525	0.349426	22.755735	0.714792	10.115767
3900.657000	601.638893	261.674854	0.349424	22.756285	0.714788	10.116011
3900.677000	601.638893	261.668851	0.349426	22.755763	0.714791	10.115779
3900.697000	601.638893	261.670003	0.349425	22.755863	0.714791	10.115824
3900.717000	601.638893	261.671789	0.349425	22.756019	0.714790	10.115893
3900.737000	601.638893	261.667481	0.349426	22.755644	0.714792	10.115726
3900.757000	601.638893	261.666348	0.349426	22.755545	0.714793	10.115683
3900.777000	601.638893	261.672638	0.349425	22.756093	0.714789	10.115926
3900.797000	601.638893	261.667797	0.349426	22.755672	0.714792	10.115739
3900.817000	601.638893	261.656001	0.349429	22.754646	0.714798	10.115283
3900.837000	601.638893	261.671235	0.349425	22.755970	0.714790	10.115871
3900.857000	601.638893	261.671641	0.349425	22.756006	0.714790	10.115887
3900.877000	601.638813	261.665535	0.349427	22.755475	0.714793	10.115651
3900.897000	601.638893	261.661442	0.349428	22.755119	0.714795	10.115493
3900.917000	601.638893	261.661440	0.349428	22.755119	0.714795	10.115493
3900.937000	601.638893	261.669819	0.349426	22.755847	0.714791	10.115817
3900.957000	601.638893	261.652967	0.349430	22.754382	0.714799	10.115165
3900.977000	601.638813	261.674168	0.349424	22.756226	0.714789	10.115985
3900.997000	601.638813	261.670292	0.349425	22.755889	0.714791	10.115835
3901.017000	601.638893	261.661371	0.349428	22.755113	0.714795	10.115490
3901.037000	601.638893	261.647278	0.349431	22.753887	0.714802	10.114945
3901.057000	601.638893	261.664596	0.349427	22.755393	0.714794	10.115615
3901.077000	601.638893	261.662197	0.349428	22.755184	0.714795	10.115522
3901.097000	601.638893	261.657532	0.349429	22.754779	0.714797	10.115342
3901.117000	601.638893	261.655570	0.349429	22.754608	0.714798	10.115266
3901.137000	601.638893	261.656455	0.349429	22.754685	0.714798	10.115300
3901.157000	601.638893	261.650491	0.349431	22.754167	0.714801	10.115070
3901.177000	601.638893	261.659891	0.349428	22.754984	0.714796	10.115433
3901.197000	601.638893	261.650376	0.349431	22.754156	0.714801	10.115065
3901.217000	601.638893	261.666768	0.349426	22.755582	0.714792	10.115699
3901.237000	601.638893	261.649502	0.349431	22.754081	0.714801	10.115031
3901.257000	601.638893	261.659359	0.349428	22.754938	0.714796	10.115412
3901.277000	601.638893	261.650177	0.349431	22.754139	0.714801	10.115057
3901.297000	601.638893	261.656519	0.349429	22.754691	0.714798	10.115303
3901.317000	601.638893	261.642102	0.349433	22.753437	0.714805	10.114745
3901.337000	601.638893	261.628668	0.349436	22.752269	0.714812	10.114226
3901.357000	601.638893	261.633518	0.349435	22.752690	0.714809	10.114413
3901.377000	601.638813	261.626170	0.349437	22.752051	0.714813	10.114129
3901.397000	601.638893	261.632448	0.349435	22.752597	0.714810	10.114372
3901.417000	601.638893	261.635121	0.349435	22.752830	0.714808	10.114475
3901.437000	601.638893	261.647022	0.349431	22.753865	0.714802	10.114935
3901.457000	601.638893	261.643296	0.349432	22.753541	0.714804	10.114791
3901.477000	601.638893	261.632676	0.349435	22.752617	0.714810	10.114381
3901.497000	601.638813	261.632396	0.349435	22.752593	0.714810	10.114370
3901.517000	601.638893	261.628254	0.349436	22.752233	0.714812	10.114210
3901.537000	601.638893	261.634750	0.349435	22.752798	0.714808	10.114461
3901.557000	601.638893	261.627393	0.349437	22.752158	0.714812	10.114177
3901.577000	601.638893	261.639347	0.349433	22.753197	0.714806	10.114639
3901.597000	601.638893	261.627731	0.349437	22.752187	0.714812	10.114190
3901.617000	601.638893	261.619039	0.349439	22.751431	0.714816	10.113854
3901.637000	601.638893	261.626200	0.349437	22.752054	0.714813	10.114130
3901.657000	601.638893	261.626429	0.349437	22.752074	0.714813	10.114139
3901.677000	601.638893	261.629239	0.349436	22.752318	0.714811	10.114248
3901.697000	601.638893	261.613710	0.349440	22.750968	0.714819	10.113648
3901.717000	601.638893	261.615642	0.349440	22.751136	0.714818	10.113722
3901.737000	601.638893	261.611994	0.349441	22.750819	0.714820	10.113581
3901.757000	601.638893	261.616772	0.349439	22.751234	0.714817	10.113766
3901.777000	601.638813	261.621905	0.349438	22.751681	0.714815	10.113964
3901.797000	601.638893	261.617864	0.349439	22.751329	0.714817	10.113808
3901.817000	601.638893	261.606208	0.349442	22.750316	0.714823	10.113358
3901.837000	601.638893	261.613654	0.349440	22.750963	0.714819	10.113645
3901.857000	601.638893	261.611408	0.349441	22.750768	0.714820	10.113559
3901.877000	601.638893	261.613879	0.349440	22.750983	0.714819	10.113654
3901.896000	601.638893	261.593991	0.349445	22.749253	0.714829	10.112885
3901.916000	601.638893	261.586633	0.349447	22.748613	0.714833	10.112601
3901.936000	601.638893	261.596325	0.349445	22.749456	0.714828	10.112976
3901.956000	601.638813	261.587481	0.349447	22.748687	0.714832	10.112634
3901.976000	601.638893	261.588524	0.349447	22.748778	0.714832	10.112674
3901.996000	601.638813	261.584871	0.349448	22.748460	0.714833	10.112533
3902.016000	601.638893	261.594571	0.349445	22.749304	0.714829	10.112908
3902.036000	601.638893	261.597265	0.349444	22.749538	0.714827	10.113012
3902.056000	601.638813	261.588867	0.349447	22.748807	0.714831	10.112687
3902.076000	601.638893	261.607241	0.349442	22.750405	0.714822	10.113398
3902.096000	601.638893	261.595284	0.349445	22.749365	0.714828	10.112935
3902.116000	601.638893	261.595018	0.349445	22.749342	0.714828	10.112925
3902.136000	601.638893	261.591105	0.349446	22.749002	0.714830	10.112774
3902.156000	601.638893	261.572365	0.349451	22.747372	0.714840	10.112049
3902.176000	601.638893	261.586203	0.349447	22.748576	0.714833	10.112584
3902.196000	601.638893	261.596788	0.349445	22.749496	0.714827	10.112993
3902.216000	601.638893	261.581172	0.349449	22.748138	0.714835	10.112390
3902.236000	601.638813	261.565264	0.349453	22.746755	0.714843	10.111775
3902.256000	601.638813	261.580370	0.349449	22.748069	0.714836	10.112359
3902.276000	601.638813	261.587407	0.349447	22.748680	0.714832	10.112631
3902.296000	601.638893	261.601038	0.349444	22.749866	0.714825	10.113158
3902.316000	601.638813	261.575263	0.349450	22.747624	0.714838	10.112161
3902.336000	601.638893	261.578758	0.349449	22.747928	0.714837	10.112296
3902.356000	601.638893	261.568030	0.349452	22.746995	0.714842	10.111882
3902.376000	601.638893	261.564959	0.349453	22.746728	0.714843	10.111763
3902.396000	601.638893	261.583460	0.349448	22.748337	0.714834	10.112478
3902.416000	601.638893	261.564463	0.349453	22.746685	0.714844	10.111744
3902.436000	601.638813	261.574170	0.349450	22.747529	0.714839	10.112119
3902.456000	601.638893	261.564784	0.349453	22.746713	0.714844	10.111756
3902.476000	601.638893	261.576169	0.349450	22.747703	0.714838	10.112196
3902.496000	601.638813	261.574644	0.349450	22.747571	0.714838	10.112137
3902.516000	601.638893	261.571232	0.349451	22.747274	0.714840	10.112005
3902.536000	601.638893	261.563499	0.349453	22.746601	0.714844	10.111707
3902.556000	601.638893	261.568789	0.349452	22.747061	0.714842	10.111911
3902.576000	601.638893	261.559733	0.349454	22.746274	0.714846	10.111561
3902.596000	601.638893	261.550583	0.349457	22.745478	0.714851	10.111207
3902.616000	601.638893	261.561203	0.349454	22.746402	0.714845	10.111618
3902.636000	601.638893	261.564399	0.349453	22.746680	0.714844	10.111741
3902.656000	601.638893	261.562378	0.349454	22.746504	0.714845	10.111663
3902.676000	601.638893	261.546131	0.349458	22.745091	0.714853	10.111035
3902.696000	601.638893	261.549983	0.349457	22.745426	0.714851	10.111184
3902.716000	601.638893	261.549949	0.349457	22.745423	0.714851	10.111183
3902.736000	601.638893	261.560132	0.349454	22.746309	0.714846	10.111576
3902.756000	601.638893	261.535944	0.349461	22.744205	0.714858	10.110641
3902.776000	601.638893	261.546755	0.349458	22.745145	0.714853	10.111059
3902.796000	601.638893	261.537639	0.349460	22.744352	0.714857	10.110707
3902.816000	601.638893	261.531424	0.349462	22.743812	0.714860	10.110467
3902.836000	601.638893	261.539440	0.349460	22.744509	0.714856	10.110776
3902.856000	601.638893	261.548787	0.349457	22.745322	0.714852	10.111138
3902.876000	601.638893	261.534301	0.349461	22.744062	0.714859	10.110578
3902.896000	601.638893	261.537152	0.349460	22.744310	0.714857	10.110688
3902.916000	601.638893	261.554677	0.349456	22.745834	0.714849	10.111366
3902.936000	601.638893	261.540672	0.349459	22.744616	0.714856	10.110824
3902.956000	601.638893	261.532288	0.349461	22.743887	0.714860	10.110500
3902.976000	601.638893	261.539006	0.349460	22.744471	0.714856	10.110760
3902.996000	601.638893	261.542562	0.349459	22.744781	0.714855	10.110897
3903.016000	601.638813	261.532718	0.349461	22.743924	0.714859	10.110517
3903.036000	601.638893	261.544150	0.349458	22.744919	0.714854	10.110959
3903.056000	601.638893	261.546640	0.349458	22.745135	0.714853	10.111055
3903.076000	601.638893	261.528923	0.349462	22.743594	0.714861	10.110370
3903.096000	601.638893	261.533861	0.349461	22.744024	0.714859	10.110561
3903.116000	601.638813	261.534066	0.349461	22.744042	0.714859	10.110569
3903.136000	601.638893	261.519138	0.349465	22.742744	0.714866	10.109992
3903.156000	601.638893	261.527327	0.349463	22.743456	0.714862	10.110308
3903.176000	601.638893	261.529987	0.349462	22.743687	0.714861	10.110411
3903.196000	601.638893	261.539442	0.349460	22.744509	0.714856	10.110777
3903.216000	601.638893	261.531251	0.349462	22.743797	0.714860	10.110460
3903.236000	601.638893	261.525681	0.349463	22.743313	0.714863	10.110245
3903.256000	601.638893	261.533243	0.349461	22.743970	0.714859	10.110537
3903.276000	601.638893	261.533629	0.349461	22.744004	0.714859	10.110552
3903.296000	601.638813	261.520796	0.349464	22.742888	0.714865	10.110056
3903.316000	601.638893	261.527447	0.349463	22.743466	0.714862	10.110313
3903.336000	601.638893	261.524348	0.349464	22.743197	0.714864	10.110193
3903.356000	601.638893	261.519535	0.349465	22.742778	0.714866	10.110007
3903.376000	601.638893	261.530895	0.349462	22.743766	0.714860	10.110446
3903.396000	601.638893	261.510109	0.349467	22.741958	0.714871	10.109643
3903.416000	601.638893	261.522302	0.349464	22.743019	0.714865	10.110114
3903.436000	601.638893	261.506312	0.349468	22.741628	0.714873	10.109496
3903.456000	601.638813	261.515585	0.349466	22.742435	0.714868	10.109854
3903.476000	601.638893	261.522219	0.349464	22.743011	0.714865	10.110111
3903.496000	601.638893	261.507960	0.349468	22.741771	0.714872	10.109559
3903.516000	601.638893	261.513124	0.349466	22.742221	0.714869	10.109759
3903.536000	601.638893	261.530116	0.349462	22.743698	0.714861	10.110416
3903.556000	601.638893	261.521588	0.349464	22.742957	0.714865	10.110086
3903.576000	601.638893	261.523808	0.349464	22.743150	0.714864	10.110172
3903.596000	601.638893	261.521216	0.349464	22.742924	0.714865	10.110072
3903.616000	601.638893	261.526288	0.349463	22.743365	0.714863	10.110268
3903.636000	601.638813	261.519199	0.349465	22.742749	0.714866	10.109994
3903.656000	601.638893	261.517918	0.349465	22.742637	0.714867	10.109944
3903.676000	601.638813	261.519476	0.349465	22.742773	0.714866	10.110005
3903.696000	601.638893	261.507479	0.349468	22.741730	0.714872	10.109541
3903.716000	601.638893	261.505413	0.349468	22.741550	0.714873	10.109461
3903.736000	601.638893	261.502623	0.349469	22.741307	0.714875	10.109353
3903.756000	601.638893	261.500668	0.349470	22.741137	0.714876	10.109278
3903.776000	601.638813	261.511361	0.349467	22.742067	0.714870	10.109691
3903.796000	601.638813	261.508016	0.349468	22.741776	0.714872	10.109562
3903.816000	601.638893	261.507950	0.349468	22.741771	0.714872	10.109559
3903.836000	601.638893	261.513215	0.349466	22.742228	0.714869	10.109763
3903.856000	601.638893	261.516837	0.349466	22.742543	0.714868	10.109903
3903.876000	601.638893	261.511918	0.349467	22.742116	0.714870	10.109713
3903.896000	601.638893	261.514222	0.349466	22.742316	0.714869	10.109802
3903.916000	601.638813	261.508021	0.349468	22.741777	0.714872	10.109562
3903.936000	601.638813	261.513246	0.349466	22.742231	0.714869	10.109764
3903.956000	601.638893	261.498445	0.349470	22.740944	0.714877	10.109192
3903.976000	601.638893	261.503959	0.349469	22.741424	0.714874	10.109405
3903.996000	601.638893	261.503077	0.349469	22.741347	0.714874	10.109371
3904.016000	601.638813	261.496566	0.349471	22.740781	0.714878	10.109119
3904.036000	601.638893	261.509321	0.349467	22.741890	0.714871	10.109612
3904.056000	601.638893	261.503012	0.349469	22.741341	0.714874	10.109368
3904.076000	601.638813	261.500946	0.349470	22.741162	0.714875	10.109288
3904.096000	601.638893	261.490220	0.349472	22.740229	0.714881	10.108874
3904.116000	601.638813	261.486716	0.349473	22.739924	0.714883	10.108738
3904.136000	601.638813	261.482189	0.349475	22.739530	0.714885	10.108563
3904.156000	601.638893	261.496049	0.349471	22.740736	0.714878	10.109099
3904.176000	601.638813	261.495122	0.349471	22.740655	0.714878	10.109063
3904.196000	601.638893	261.501440	0.349470	22.741204	0.714875	10.109307
3904.216000	601.638893	261.480436	0.349475	22.739378	0.714886	10.108495
3904.236000	601.638893	261.473546	0.349477	22.738779	0.714889	10.108229
3904.256000	601.638813	261.481468	0.349475	22.739468	0.714885	10.108535
3904.276000	601.638893	261.488344	0.349473	22.740066	0.714882	10.108801
3904.296000	601.638813	261.487828	0.349473	22.740021	0.714882	10.108781
3904.316000	601.638893	261.491140	0.349472	22.740309	0.714880	10.108909
3904.336000	601.638893	261.506065	0.349468	22.741607	0.714873	10.109486
3904.356000	601.638813	261.498364	0.349470	22.740937	0.714877	10.109189
3904.376000	601.638813	261.507588	0.349468	22.741739	0.714872	10.109545
3904.396000	601.638893	261.498286	0.349470	22.740930	0.714877	10.109185
3904.416000	601.638893	261.489289	0.349473	22.740148	0.714881	10.108838
3904.436000	601.638893	261.500995	0.349470	22.741166	0.714875	10.109290
3904.456000	601.638893	261.489368	0.349473	22.740155	0.714881	10.108841
3904.476000	601.638893	261.497099	0.349471	22.740827	0.714877	10.109140
3904.496000	601.638893	261.502800	0.349469	22.741323	0.714875	10.109360
3904.516000	601.638893	261.503489	0.349469	22.741383	0.714874	10.109387
3904.536000	601.638893	261.499630	0.349470	22.741047	0.714876	10.109237
3904.556000	601.638813	261.489455	0.349473	22.740162	0.714881	10.108844
3904.576000	601.638893	261.487582	0.349473	22.739999	0.714882	10.108772
3904.596000	601.638893	261.479332	0.349475	22.739282	0.714886	10.108453
3904.616000	601.638893	261.466046	0.349479	22.738126	0.714893	10.107939
3904.636000	601.638893	261.480807	0.349475	22.739410	0.714886	10.108510
3904.656000	601.638893	261.467296	0.349478	22.738235	0.714892	10.107987
3904.676000	601.638893	261.491823	0.349472	22.740368	0.714880	10.108936
3904.696000	601.638893	261.472324	0.349477	22.738672	0.714890	10.108182
3904.716000	601.638893	261.482175	0.349475	22.739529	0.714885	10.108563
3904.736000	601.638813	261.467464	0.349478	22.738250	0.714892	10.107994
3904.756000	601.638893	261.477424	0.349476	22.739116	0.714887	10.108379
3904.776000	601.638893	261.476080	0.349476	22.738999	0.714888	10.108327
3904.796000	601.638893	261.475040	0.349476	22.738909	0.714888	10.108287
3904.816000	601.638893	261.482144	0.349475	22.739526	0.714885	10.108561
3904.836000	601.638813	261.482204	0.349475	22.739532	0.714885	10.108564
3904.856000	601.638893	261.474675	0.349477	22.738877	0.714889	10.108273
3904.876000	601.638893	261.485865	0.349474	22.739850	0.714883	10.108705
3904.896000	601.638893	261.472876	0.349477	22.738720	0.714890	10.108203
3904.916000	601.638893	261.479094	0.349475	22.739261	0.714886	10.108444
3904.936000	601.638893	261.474827	0.349476	22.738890	0.714889	10.108279
3904.956000	601.638893	261.470774	0.349478	22.738538	0.714891	10.108122
3904.976000	601.638893	261.452115	0.349482	22.736915	0.714900	10.107401
3904.996000	601.638893	261.448291	0.349483	22.736582	0.714902	10.107253
3905.016000	601.638893	261.451639	0.349483	22.736874	0.714900	10.107382
3905.036000	601.638813	261.451255	0.349483	22.736840	0.714900	10.107367
3905.056000	601.638893	261.442053	0.349485	22.736040	0.714905	10.107012
3905.076000	601.638813	261.435643	0.349487	22.735482	0.714908	10.106764
3905.096000	601.638893	261.448628	0.349483	22.736612	0.714902	10.107266
3905.116000	601.638893	261.450140	0.349483	22.736743	0.714901	10.107324
3905.136000	601.638893	261.460206	0.349480	22.737619	0.714896	10.107713
3905.156000	601.638893	261.447885	0.349484	22.736547	0.714902	10.107237
3905.176000	601.638893	261.447392	0.349484	22.736504	0.714902	10.107218
3905.196000	601.638893	261.456307	0.349481	22.737279	0.714898	10.107563
3905.216000	601.638813	261.441953	0.349485	22.736031	0.714905	10.107008
3905.236000	601.638893	261.446234	0.349484	22.736404	0.714903	10.107173
3905.256000	601.638893	261.450522	0.349483	22.736776	0.714901	10.107339
3905.276000	601.638893	261.455925	0.349481	22.737246	0.714898	10.107548
3905.296000	601.638893	261.440048	0.349486	22.735866	0.714906	10.106934
3905.316000	601.638893	261.441355	0.349485	22.735979	0.714905	10.106985
3905.336000	601.638813	261.428312	0.349489	22.734845	0.714912	10.106480
3905.356000	601.638813	261.427032	0.349489	22.734734	0.714912	10.106431
3905.376000	601.638893	261.430362	0.349488	22.735023	0.714911	10.106560
3905.396000	601.638893	261.425886	0.349489	22.734634	0.714913	10.106387
3905.416000	601.638893	261.422209	0.349490	22.734314	0.714915	10.106244
3905.436000	601.638893	261.425621	0.349489	22.734611	0.714913	10.106376
3905.456000	601.638893	261.434379	0.349487	22.735373	0.714909	10.106715
3905.476000	601.638893	261.427661	0.349489	22.734788	0.714912	10.106455
3905.496000	601.638893	261.441474	0.349485	22.735990	0.714905	10.106989
3905.516000	601.638893	261.454526	0.349482	22.737125	0.714899	10.107494
3905.536000	601.638893	261.433615	0.349487	22.735306	0.714909	10.106685
3905.556000	601.638893	261.445828	0.349484	22.736368	0.714903	10.107158
3905.576000	601.638893	261.440188	0.349486	22.735878	0.714906	10.106939
3905.596000	601.638893	261.431971	0.349488	22.735163	0.714910	10.106622
3905.616000	601.638813	261.435041	0.349487	22.735430	0.714908	10.106741
3905.636000	601.638893	261.431854	0.349488	22.735153	0.714910	10.106617
3905.656000	601.638893	261.433441	0.349487	22.735291	0.714909	10.106679
3905.676000	601.638893	261.421524	0.349490	22.734255	0.714915	10.106218
3905.696000	601.638893	261.425133	0.349489	22.734569	0.714913	10.106358
3905.716000	601.638813	261.428262	0.349489	22.734841	0.714912	10.106478
3905.736000	601.638893	261.427770	0.349489	22.734798	0.714912	10.106459
3905.756000	601.638893	261.427339	0.349489	22.734760	0.714912	10.106443
3905.776000	601.638893	261.437622	0.349486	22.735655	0.714907	10.106840
3905.796000	601.638893	261.433652	0.349487	22.735309	0.714909	10.106687
3905.816000	601.638893	261.431413	0.349488	22.735115	0.714910	10.106600
3905.836000	601.638893	261.430823	0.349488	22.735063	0.714911	10.106577
3905.856000	601.638893	261.425156	0.349489	22.734570	0.714913	10.106358
3905.876000	601.638893	261.432508	0.349488	22.735210	0.714910	10.106643
3905.896000	601.638893	261.421276	0.349490	22.734233	0.714915	10.106208
3905.916000	601.638893	261.421509	0.349490	22.734253	0.714915	10.106217
3905.936000	601.638893	261.414347	0.349492	22.733630	0.714919	10.105941
3905.956000	601.638893	261.419439	0.349491	22.734073	0.714916	10.106137
3905.976000	601.638893	261.415245	0.349492	22.733709	0.714918	10.105975
3905.996000	601.638893	261.412284	0.349493	22.733451	0.714920	10.105861
3906.016000	601.638893	261.416658	0.349492	22.733831	0.714918	10.106030
3906.036000	601.638893	261.423235	0.349490	22.734403	0.714914	10.106284
3906.056000	601.638893	261.401602	0.349496	22.732522	0.714925	10.105448
3906.076000	601.638893	261.407235	0.349494	22.733012	0.714922	10.105666
3906.096000	601.638813	261.404604	0.349495	22.732783	0.714924	10.105564
3906.116000	601.638893	261.398468	0.349496	22.732250	0.714927	10.105327
3906.136000	601.638893	261.407415	0.349494	22.733028	0.714922	10.105673
3906.156000	601.638893	261.402613	0.349495	22.732610	0.714925	10.105487
3906.176000	601.638813	261.392768	0.349498	22.731754	0.714930	10.105106
3906.196000	601.638893	261.419195	0.349491	22.734052	0.714916	10.106128
3906.216000	601.638893	261.405436	0.349495	22.732856	0.714923	10.105596
3906.236000	601.638893	261.403784	0.349495	22.732712	0.714924	10.105532
3906.256000	601.638893	261.400242	0.349496	22.732404	0.714926	10.105395
3906.276000	601.638893	261.400279	0.349496	22.732407	0.714926	10.105397
3906.296000	601.638813	261.413668	0.349492	22.733571	0.714919	10.105914
3906.316000	601.638893	261.402986	0.349495	22.732643	0.714925	10.105501
3906.336000	601.638893	261.410238	0.349493	22.733273	0.714921	10.105782
3906.356000	601.638893	261.408663	0.349494	22.733136	0.714922	10.105721
3906.376000	601.638893	261.399375	0.349496	22.732328	0.714926	10.105362
3906.396000	601.638813	261.406253	0.349494	22.732927	0.714923	10.105628
3906.416000	601.638813	261.406418	0.349494	22.732941	0.714923	10.105634
3906.436000	601.638893	261.398204	0.349497	22.732227	0.714927	10.105316
3906.456000	601.638893	261.390881	0.349498	22.731590	0.714931	10.105033
3906.476000	601.638893	261.392146	0.349498	22.731700	0.714930	10.105082
3906.496000	601.638813	261.415545	0.349492	22.733735	0.714918	10.105987
3906.516000	601.638893	261.393323	0.349498	22.731802	0.714929	10.105128
3906.536000	601.638893	261.394006	0.349498	22.731862	0.714929	10.105154
3906.556000	601.638893	261.397478	0.349497	22.732163	0.714927	10.105288
3906.576000	601.638893	261.380031	0.349501	22.730646	0.714936	10.104614
3906.596000	601.638893	261.402295	0.349495	22.732582	0.714925	10.105475
3906.616000	601.638893	261.394026	0.349498	22.731863	0.714929	10.105155
3906.636000	601.638893	261.385247	0.349500	22.731100	0.714933	10.104816
3906.656000	601.638893	261.390845	0.349498	22.731587	0.714931	10.105032
3906.676000	601.638893	261.394309	0.349498	22.731888	0.714929	10.105166
3906.696000	601.638893	261.389781	0.349499	22.731494	0.714931	10.104991
3906.716000	601.638893	261.387490	0.349499	22.731295	0.714932	10.104902
3906.736000	601.638893	261.388389	0.349499	22.731373	0.714932	10.104937
3906.756000	601.638893	261.389183	0.349499	22.731442	0.714931	10.104968
3906.776000	601.638813	261.388955	0.349499	22.731422	0.714931	10.104959
3906.796000	601.638893	261.407704	0.349494	22.733053	0.714922	10.105684
3906.816000	601.638893	261.395585	0.349497	22.731999	0.714928	10.105215
3906.836000	601.638813	261.396239	0.349497	22.732056	0.714928	10.105240
3906.856000	601.638893	261.394548	0.349497	22.731909	0.714929	10.105175
3906.876000	601.638893	261.377076	0.349502	22.730389	0.714938	10.104500
3906.896000	601.638893	261.390656	0.349498	22.731570	0.714931	10.105025
3906.916000	601.638893	261.380734	0.349501	22.730707	0.714936	10.104641
3906.936000	601.638813	261.385045	0.349500	22.731082	0.714933	10.104808
3906.956000	601.638893	261.390318	0.349499	22.731541	0.714931	10.105012
3906.976000	601.638893	261.378814	0.349502	22.730540	0.714937	10.104567
3906.996000	601.638813	261.374272	0.349503	22.730145	0.714939	10.104391
3907.016000	601.638893	261.384954	0.349500	22.731074	0.714934	10.104804
3907.036000	601.638893	261.388767	0.349499	22.731406	0.714932	10.104952
3907.056000	601.638893	261.399470	0.349496	22.732337	0.714926	10.105365
3907.076000	601.638813	261.384058	0.349500	22.730996	0.714934	10.104770
3907.096000	601.638893	261.374237	0.349503	22.730142	0.714939	10.104390
3907.116000	601.638893	261.375715	0.349502	22.730271	0.714938	10.104447
3907.136000	601.638893	261.368384	0.349504	22.729633	0.714942	10.104164
3907.156000	601.638893	261.377793	0.349502	22.730452	0.714937	10.104527
3907.176000	601.638893	261.362916	0.349506	22.729158	0.714945	10.103952
3907.196000	601.638813	261.370568	0.349504	22.729823	0.714941	10.104248
3907.216000	601.638813	261.364273	0.349505	22.729276	0.714944	10.104005
3907.236000	601.638893	261.379923	0.349501	22.730637	0.714936	10.104610
3907.256000	601.638893	261.383289	0.349500	22.730930	0.714934	10.104740
3907.276000	601.638893	261.382055	0.349501	22.730822	0.714935	10.104692
3907.296000	601.638893	261.365589	0.349505	22.729390	0.714943	10.104056
3907.316000	601.638893	261.369040	0.349504	22.729690	0.714942	10.104189
3907.336000	601.638813	261.380952	0.349501	22.730726	0.714935	10.104650
3907.356000	601.638893	261.383501	0.349500	22.730948	0.714934	10.104748
3907.376000	601.638893	261.390728	0.349498	22.731576	0.714931	10.105027
3907.396000	601.638893	261.381781	0.349501	22.730798	0.714935	10.104682
3907.416000	601.638893	261.368385	0.349504	22.729633	0.714942	10.104164
3907.436000	601.638893	261.367040	0.349505	22.729516	0.714943	10.104112
3907.456000	601.638893	261.372771	0.349503	22.730015	0.714940	10.104333
3907.476000	601.638893	261.344009	0.349511	22.727514	0.714954	10.103221
3907.496000	601.638893	261.358681	0.349507	22.728790	0.714947	10.103789
3907.516000	601.638813	261.356302	0.349507	22.728583	0.714948	10.103697
3907.536000	601.638893	261.349150	0.349509	22.727961	0.714952	10.103420
3907.556000	601.638893	261.358109	0.349507	22.728740	0.714947	10.103766
3907.576000	601.638893	261.366359	0.349505	22.729457	0.714943	10.104085
3907.596000	601.638813	261.353791	0.349508	22.728364	0.714949	10.103599
3907.616000	601.638813	261.362733	0.349506	22.729142	0.714945	10.103945
3907.636000	601.638893	261.366941	0.349505	22.729508	0.714943	10.104108
3907.656000	601.638893	261.347052	0.349510	22.727778	0.714953	10.103339
3907.676000	601.638893	261.351565	0.349509	22.728171	0.714950	10.103513
3907.696000	601.638893	261.355790	0.349508	22.728538	0.714948	10.103677
3907.716000	601.638893	261.352700	0.349508	22.728269	0.714950	10.103557
3907.736000	601.638893	261.340553	0.349512	22.727213	0.714956	10.103088
3907.756000	601.638893	261.343761	0.349511	22.727492	0.714954	10.103212
3907.776000	601.638893	261.350812	0.349509	22.728105	0.714951	10.103484
3907.796000	601.638813	261.357448	0.349507	22.728682	0.714947	10.103741
3907.816000	601.638813	261.347107	0.349510	22.727783	0.714952	10.103341
3907.836000	601.638893	261.342779	0.349511	22.727407	0.714955	10.103174
3907.856000	601.638893	261.337369	0.349512	22.726936	0.714957	10.102965
3907.876000	601.638893	261.352433	0.349508	22.728246	0.714950	10.103547
3907.896000	601.638893	261.344935	0.349510	22.727594	0.714954	10.103257
3907.916000	601.638813	261.346618	0.349510	22.727740	0.714953	10.103322
3907.936000	601.638813	261.340097	0.349512	22.727173	0.714956	10.103070
3907.956000	601.638893	261.340094	0.349512	22.727173	0.714956	10.103070
3907.976000	601.638893	261.341282	0.349511	22.727277	0.714955	10.103116
3907.996000	601.638893	261.338977	0.349512	22.727076	0.714957	10.103027
3908.016000	601.638893	261.332482	0.349514	22.726511	0.714960	10.102776
3908.036000	601.638813	261.316911	0.349518	22.725157	0.714968	10.102174
3908.056000	601.638893	261.330266	0.349514	22.726318	0.714961	10.102690
3908.076000	601.638893	261.335038	0.349513	22.726733	0.714959	10.102875
3908.096000	601.638893	261.345521	0.349510	22.727645	0.714953	10.103280
3908.116000	601.638893	261.347052	0.349510	22.727778	0.714953	10.103339
3908.136000	601.638893	261.329143	0.349515	22.726221	0.714962	10.102647
3908.156000	601.638893	261.333957	0.349513	22.726639	0.714959	10.102833
3908.176000	601.638893	261.326505	0.349515	22.725991	0.714963	10.102545
3908.196000	601.638893	261.325714	0.349515	22.725923	0.714963	10.102514
3908.216000	601.638893	261.336934	0.349513	22.726898	0.714958	10.102948
3908.236000	601.638893	261.330007	0.349514	22.726296	0.714961	10.102680
3908.256000	601.638893	261.322871	0.349516	22.725675	0.714965	10.102404
3908.276000	601.638893	261.338136	0.349512	22.727003	0.714957	10.102994
3908.296000	601.638893	261.335952	0.349513	22.726813	0.714958	10.102910
3908.316000	601.638813	261.325581	0.349515	22.725911	0.714963	10.102509
3908.336000	601.638893	261.313599	0.349519	22.724869	0.714969	10.102046
3908.356000	601.638893	261.316695	0.349518	22.725138	0.714968	10.102165
3908.376000	601.638893	261.323990	0.349516	22.725773	0.714964	10.102447
3908.396000	601.638893	261.313408	0.349519	22.724852	0.714969	10.102038
3908.416000	601.638893	261.308781	0.349520	22.724450	0.714972	10.101859
3908.436000	601.638813	261.321057	0.349517	22.725518	0.714965	10.102334
3908.456000	601.638893	261.313426	0.349519	22.724854	0.714969	10.102039
3908.476000	601.638893	261.319579	0.349517	22.725389	0.714966	10.102277
3908.496000	601.638893	261.321559	0.349517	22.725561	0.714965	10.102353
3908.516000	601.638893	261.314233	0.349518	22.724924	0.714969	10.102070
3908.536000	601.638893	261.325280	0.349516	22.725885	0.714963	10.102497
3908.556000	601.638813	261.325558	0.349515	22.725909	0.714963	10.102508
3908.576000	601.638893	261.318123	0.349517	22.725263	0.714967	10.102221
3908.596000	601.638893	261.321261	0.349517	22.725535	0.714966	10.102342
3908.616000	601.638893	261.317477	0.349518	22.725206	0.714967	10.102196
3908.636000	601.638813	261.313265	0.349519	22.724840	0.714969	10.102033
3908.656000	601.638893	261.306131	0.349521	22.724220	0.714973	10.101757
3908.676000	601.638893	261.314437	0.349518	22.724942	0.714969	10.102078
3908.696000	601.638893	261.311124	0.349519	22.724654	0.714971	10.101950
3908.716000	601.638893	261.320135	0.349517	22.725437	0.714966	10.102298
3908.736000	601.638893	261.302472	0.349522	22.723901	0.714975	10.101616
3908.756000	601.638893	261.303305	0.349521	22.723974	0.714974	10.101648
3908.776000	601.638813	261.316431	0.349518	22.725115	0.714968	10.102155
3908.796000	601.638893	261.306920	0.349520	22.724288	0.714973	10.101788
3908.816000	601.638893	261.321734	0.349516	22.725577	0.714965	10.102360
3908.836000	601.638893	261.307891	0.349520	22.724373	0.714972	10.101825
3908.856000	601.638893	261.307073	0.349520	22.724301	0.714973	10.101793
3908.876000	601.638893	261.305024	0.349521	22.724123	0.714974	10.101714
3908.896000	601.638893	261.319401	0.349517	22.725374	0.714966	10.102270
3908.916000	601.638813	261.297801	0.349523	22.723495	0.714977	10.101435
3908.936000	601.638813	261.297412	0.349523	22.723461	0.714977	10.101420
3908.956000	601.638893	261.301762	0.349522	22.723840	0.714975	10.101588
3908.976000	601.638893	261.302110	0.349522	22.723870	0.714975	10.101602
3908.996000	601.638893	261.298720	0.349523	22.723575	0.714977	10.101471
3909.016000	601.638813	261.299586	0.349522	22.723650	0.714976	10.101504
3909.036000	601.638893	261.299862	0.349522	22.723674	0.714976	10.101515
3909.056000	601.638813	261.291201	0.349524	22.722921	0.714980	10.101180
3909.076000	601.638893	261.290241	0.349525	22.722838	0.714981	10.101143
3909.096000	601.638893	261.293724	0.349524	22.723141	0.714979	10.101277
3909.116000	601.638893	261.304621	0.349521	22.724088	0.714974	10.101699
3909.136000	601.638893	261.289748	0.349525	22.722795	0.714981	10.101124
3909.156000	601.638893	261.295996	0.349523	22.723338	0.714978	10.101365
3909.176000	601.638893	261.283524	0.349526	22.722254	0.714984	10.100883
3909.196000	601.638893	261.296323	0.349523	22.723367	0.714978	10.101378
3909.216000	601.638893	261.295389	0.349523	22.723285	0.714978	10.101342
3909.236000	601.638893	261.284222	0.349526	22.722314	0.714984	10.100910
3909.256000	601.638893	261.283201	0.349527	22.722225	0.714985	10.100871
3909.276000	601.638893	261.284819	0.349526	22.722366	0.714984	10.100933
3909.296000	601.638813	261.283511	0.349526	22.722252	0.714984	10.100883
3909.316000	601.638893	261.290928	0.349525	22.722897	0.714981	10.101169
3909.336000	601.638893	261.291194	0.349524	22.722921	0.714981	10.101180
3909.356000	601.638893	261.270899	0.349530	22.721156	0.714991	10.100395
3909.376000	601.638893	261.281654	0.349527	22.722091	0.714985	10.100811
3909.396000	601.638893	261.295000	0.349523	22.723252	0.714979	10.101327
3909.416000	601.638813	261.276449	0.349528	22.721638	0.714988	10.100610
3909.436000	601.638893	261.287636	0.349525	22.722611	0.714982	10.101042
3909.456000	601.638893	261.282552	0.349527	22.722169	0.714985	10.100845
3909.476000	601.638813	261.288541	0.349525	22.722690	0.714982	10.101077
3909.496000	601.638893	261.275374	0.349529	22.721545	0.714988	10.100568
3909.516000	601.638893	261.278778	0.349528	22.721841	0.714987	10.100700
3909.536000	601.638893	261.273632	0.349529	22.721393	0.714989	10.100501
3909.556000	601.638893	261.279613	0.349528	22.721913	0.714986	10.100732
3909.576000	601.638813	261.296032	0.349523	22.723341	0.714978	10.101367
3909.596000	601.638893	261.268882	0.349530	22.720980	0.714992	10.100317
3909.616000	601.638813	261.283005	0.349527	22.722208	0.714985	10.100863
3909.636000	601.638813	261.289097	0.349525	22.722738	0.714982	10.101099
3909.656000	601.638813	261.257734	0.349533	22.720011	0.714997	10.099886
3909.676000	601.638893	261.263660	0.349532	22.720526	0.714994	10.100115
3909.696000	601.638893	261.270532	0.349530	22.721124	0.714991	10.100381
3909.716000	601.638893	261.270887	0.349530	22.721155	0.714991	10.100395
3909.736000	601.638893	261.268621	0.349530	22.720958	0.714992	10.100307
3909.756000	601.638893	261.262567	0.349532	22.720431	0.714995	10.100073
3909.776000	601.638893	261.266674	0.349531	22.720788	0.714993	10.100232
3909.796000	601.638893	261.275147	0.349529	22.721525	0.714989	10.100559
3909.816000	601.638893	261.259842	0.349533	22.720194	0.714996	10.099968
3909.836000	601.638893	261.263596	0.349532	22.720521	0.714994	10.100113
3909.856000	601.638893	261.263079	0.349532	22.720476	0.714995	10.100093
3909.876000	601.638893	261.268460	0.349530	22.720944	0.714992	10.100301
3909.896000	601.638893	261.256346	0.349534	22.719890	0.714998	10.099832
3909.916000	601.638893	261.266718	0.349531	22.720792	0.714993	10.100233
3909.936000	601.638813	261.254208	0.349534	22.719704	0.714999	10.099750
3909.956000	601.638893	261.252556	0.349535	22.719561	0.715000	10.099686
3909.976000	601.638893	261.250707	0.349535	22.719400	0.715001	10.099614
3909.996000	601.638893	261.262486	0.349532	22.720424	0.714995	10.100070
3910.016000	601.638893	261.266586	0.349531	22.720781	0.714993	10.100228
3910.036000	601.638893	261.258283	0.349533	22.720059	0.714997	10.099907
3910.056000	601.638893	261.257491	0.349533	22.719990	0.714997	10.099877
3910.076000	601.638893	261.248379	0.349536	22.719197	0.715002	10.099524
3910.096000	601.638893	261.269491	0.349530	22.721033	0.714991	10.100341
3910.116000	601.638893	261.265852	0.349531	22.720717	0.714993	10.100200
3910.136000	601.638813	261.255243	0.349534	22.719794	0.714998	10.099790
3910.156000	601.638813	261.260104	0.349533	22.720217	0.714996	10.099978
3910.176000	601.638893	261.248768	0.349536	22.719231	0.715002	10.099539
3910.196000	601.638893	261.257900	0.349533	22.720025	0.714997	10.099892
3910.216000	601.638893	261.242412	0.349537	22.718678	0.715005	10.099294
3910.236000	601.638893	261.246435	0.349536	22.719028	0.715003	10.099449
3910.256000	601.638813	261.257797	0.349533	22.720016	0.714997	10.099888
3910.276000	601.638893	261.241423	0.349537	22.718592	0.715005	10.099256
3910.296000	601.638893	261.238563	0.349538	22.718344	0.715007	10.099145
3910.316000	601.638893	261.243164	0.349537	22.718744	0.715005	10.099323
3910.336000	601.638893	261.235385	0.349539	22.718067	0.715009	10.099022
3910.356000	601.638893	261.251105	0.349535	22.719434	0.715001	10.099630
3910.376000	601.638893	261.241963	0.349537	22.718639	0.715005	10.099276
3910.396000	601.638893	261.232250	0.349540	22.717795	0.715010	10.098901
3910.416000	601.638893	261.234896	0.349539	22.718025	0.715009	10.099003
3910.436000	601.638813	261.243242	0.349537	22.718751	0.715004	10.099326
3910.456000	601.638813	261.238534	0.349538	22.718341	0.715007	10.099144
3910.476000	601.638893	261.250493	0.349535	22.719381	0.715001	10.099606
3910.496000	601.638893	261.237826	0.349538	22.718280	0.715007	10.099116
3910.516000	601.638893	261.224520	0.349542	22.717122	0.715014	10.098602
3910.536000	601.638893	261.226216	0.349541	22.717270	0.715013	10.098668
3910.556000	601.638893	261.234606	0.349539	22.717999	0.715009	10.098992
3910.576000	601.638813	261.237319	0.349539	22.718235	0.715007	10.099097
3910.596000	601.638893	261.218660	0.349543	22.716613	0.715017	10.098376
3910.616000	601.638893	261.229530	0.349541	22.717558	0.715011	10.098796
3910.636000	601.638893	261.235648	0.349539	22.718090	0.715008	10.099032
3910.656000	601.638893	261.239246	0.349538	22.718403	0.715007	10.099171
3910.676000	601.638893	261.220797	0.349543	22.716799	0.715016	10.098458
3910.696000	601.638893	261.228090	0.349541	22.717433	0.715012	10.098740
3910.716000	601.638893	261.235993	0.349539	22.718120	0.715008	10.099046
3910.736000	601.638893	261.247115	0.349536	22.719087	0.715003	10.099476
3910.756000	601.638813	261.236761	0.349539	22.718187	0.715008	10.099075
3910.776000	601.638813	261.234287	0.349539	22.717972	0.715009	10.098980
3910.796000	601.638893	261.232920	0.349540	22.717853	0.715010	10.098927
3910.816000	601.638893	261.244889	0.349537	22.718894	0.715004	10.099389
3910.836000	601.638893	261.213797	0.349545	22.716190	0.715019	10.098188
3910.856000	601.638893	261.233615	0.349540	22.717913	0.715009	10.098954
3910.876000	601.638893	261.228233	0.349541	22.717445	0.715012	10.098746
3910.896000	601.638893	261.224438	0.349542	22.717115	0.715014	10.098599
3910.916000	601.638893	261.225573	0.349542	22.717214	0.715013	10.098643
3910.936000	601.638893	261.222296	0.349542	22.716929	0.715015	10.098516
3910.956000	601.638813	261.230688	0.349540	22.717659	0.715011	10.098840
3910.976000	601.638893	261.222506	0.349542	22.716947	0.715015	10.098524
3910.996000	601.638893	261.233245	0.349540	22.717881	0.715010	10.098939
3911.016000	601.638893	261.224059	0.349542	22.717082	0.715014	10.098584
3911.036000	601.638893	261.222343	0.349542	22.716933	0.715015	10.098518
3911.056000	601.638893	261.226857	0.349541	22.717326	0.715013	10.098692
3911.076000	601.638813	261.225281	0.349542	22.717189	0.715013	10.098631
3911.096000	601.638893	261.227585	0.349541	22.717389	0.715012	10.098721
3911.116000	601.638893	261.211960	0.349545	22.716030	0.715020	10.098116
3911.136000	601.638893	261.225052	0.349542	22.717169	0.715014	10.098623
3911.156000	601.638893	261.208146	0.349546	22.715698	0.715022	10.097969
3911.176000	601.638893	261.211960	0.349545	22.716030	0.715020	10.098116
3911.196000	601.638893	261.222129	0.349543	22.716914	0.715015	10.098510
3911.216000	601.638813	261.215060	0.349544	22.716300	0.715019	10.098236
3911.236000	601.638893	261.215377	0.349544	22.716327	0.715019	10.098249
3911.256000	601.638893	261.216042	0.349544	22.716385	0.715018	10.098274
3911.276000	601.638893	261.200692	0.349548	22.715050	0.715026	10.097681
3911.296000	601.638893	261.215122	0.349544	22.716305	0.715019	10.098239
3911.316000	601.638893	261.219580	0.349543	22.716693	0.715016	10.098411
3911.336000	601.638893	261.220387	0.349543	22.716763	0.715016	10.098442
3911.356000	601.638893	261.219724	0.349543	22.716705	0.715016	10.098417
3911.376000	601.638893	261.207726	0.349546	22.715662	0.715022	10.097953
3911.396000	601.638893	261.207666	0.349546	22.715657	0.715022	10.097951
3911.416000	601.638893	261.223361	0.349542	22.717022	0.715015	10.098557
3911.436000	601.638893	261.205400	0.349547	22.715460	0.715024	10.097863
3911.456000	601.638893	261.215403	0.349544	22.716330	0.715019	10.098250
3911.476000	601.638893	261.198367	0.349549	22.714848	0.715027	10.097591
3911.496000	601.638893	261.204884	0.349547	22.715415	0.715024	10.097843
3911.516000	601.638893	261.204324	0.349547	22.715366	0.715024	10.097821
3911.536000	601.638893	261.185135	0.349552	22.713697	0.715034	10.097079
3911.556000	601.638893	261.199062	0.349549	22.714908	0.715027	10.097618
3911.576000	601.638893	261.194007	0.349550	22.714469	0.715029	10.097422
3911.596000	601.638893	261.172727	0.349555	22.712618	0.715040	10.096600
3911.616000	601.638893	261.195604	0.349549	22.714608	0.715028	10.097484
3911.636000	601.638893	261.196495	0.349549	22.714685	0.715028	10.097519
3911.656000	601.638893	261.199967	0.349548	22.714987	0.715026	10.097653
3911.676000	601.638813	261.199592	0.349548	22.714955	0.715026	10.097638
3911.696000	601.638813	261.203890	0.349547	22.715328	0.715024	10.097805
3911.716000	601.638813	261.200830	0.349548	22.715062	0.715026	10.097686
3911.736000	601.638893	261.208057	0.349546	22.715691	0.715022	10.097966
3911.756000	601.638893	261.204370	0.349547	22.715370	0.715024	10.097823
3911.776000	601.638893	261.213464	0.349545	22.716161	0.715019	10.098175
3911.796000	601.638893	261.201444	0.349548	22.715116	0.715026	10.097710
3911.816000	601.638893	261.199201	0.349549	22.714921	0.715027	10.097623
3911.836000	601.638893	261.204902	0.349547	22.715416	0.715024	10.097844
3911.856000	601.638893	261.200426	0.349548	22.715027	0.715026	10.097671
3911.876000	601.638893	261.203260	0.349547	22.715274	0.715025	10.097780
3911.896000	601.638893	261.182526	0.349553	22.713470	0.715035	10.096979
3911.916000	601.638893	261.190784	0.349551	22.714189	0.715031	10.097298
3911.936000	601.638893	261.191591	0.349551	22.714259	0.715030	10.097329
3911.956000	601.638893	261.182858	0.349553	22.713499	0.715035	10.096991
3911.976000	601.638893	261.185273	0.349552	22.713709	0.715034	10.097085
3911.996000	601.638893	261.184193	0.349552	22.713615	0.715034	10.097043
3912.016000	601.638893	261.184358	0.349552	22.713630	0.715034	10.097049
3912.036000	601.638893	261.182910	0.349553	22.713504	0.715035	10.096993
3912.056000	601.638893	261.183336	0.349553	22.713541	0.715035	10.097010
3912.076000	601.638893	261.182082	0.349553	22.713432	0.715035	10.096961
3912.096000	601.638893	261.176452	0.349554	22.712942	0.715038	10.096744
3912.116000	601.638893	261.185070	0.349552	22.713692	0.715034	10.097077
3912.136000	601.638893	261.179024	0.349554	22.713166	0.715037	10.096843
3912.156000	601.638893	261.186916	0.349552	22.713852	0.715033	10.097148
3912.176000	601.638893	261.196871	0.349549	22.714718	0.715028	10.097533
3912.196000	601.638893	261.187518	0.349552	22.713905	0.715032	10.097172
3912.216000	601.638893	261.168148	0.349557	22.712220	0.715042	10.096423
3912.236000	601.638893	261.172361	0.349556	22.712586	0.715040	10.096586
3912.256000	601.638893	261.165541	0.349557	22.711993	0.715044	10.096322
3912.276000	601.638893	261.168041	0.349557	22.712211	0.715042	10.096419
3912.296000	601.638893	261.170912	0.349556	22.712460	0.715041	10.096530
3912.316000	601.638893	261.177963	0.349554	22.713074	0.715037	10.096802
3912.336000	601.638893	261.175464	0.349555	22.712856	0.715039	10.096706
3912.356000	601.638893	261.159405	0.349559	22.711460	0.715047	10.096085
3912.376000	601.638893	261.161259	0.349558	22.711621	0.715046	10.096156
3912.396000	601.638813	261.175240	0.349555	22.712837	0.715039	10.096697
3912.416000	601.638893	261.171183	0.349556	22.712484	0.715041	10.096540
3912.436000	601.638893	261.161800	0.349558	22.711668	0.715045	10.096177
3912.456000	601.638893	261.165996	0.349557	22.712033	0.715043	10.096340
3912.476000	601.638893	261.160807	0.349559	22.711582	0.715046	10.096139
3912.496000	601.638893	261.178924	0.349554	22.713157	0.715037	10.096839
3912.516000	601.638893	261.177843	0.349554	22.713063	0.715037	10.096798
3912.536000	601.638893	261.183434	0.349553	22.713549	0.715035	10.097014
3912.556000	601.638893	261.172646	0.349555	22.712611	0.715040	10.096597
3912.576000	601.638893	261.171013	0.349556	22.712469	0.715041	10.096534
3912.596000	601.638813	261.162629	0.349558	22.711740	0.715045	10.096209
3912.616000	601.638893	261.161219	0.349558	22.711618	0.715046	10.096155
3912.636000	601.638893	261.174492	0.349555	22.712772	0.715039	10.096668
3912.656000	601.638893	261.160204	0.349559	22.711529	0.715046	10.096116
3912.676000	601.638893	261.151016	0.349561	22.710730	0.715051	10.095761
3912.696000	601.638893	261.162105	0.349558	22.711695	0.715045	10.096189
3912.716000	601.638893	261.156395	0.349560	22.711198	0.715048	10.095968
3912.736000	601.638893	261.161251	0.349558	22.711620	0.715046	10.096156
3912.756000	601.638893	261.163607	0.349558	22.711825	0.715044	10.096247
3912.776000	601.638813	261.141342	0.349564	22.709889	0.715056	10.095387
3912.796000	601.638893	261.159675	0.349559	22.711483	0.715046	10.096095
3912.816000	601.638893	261.146202	0.349562	22.710312	0.715053	10.095574
3912.836000	601.638893	261.157554	0.349559	22.711299	0.715048	10.096013
3912.856000	601.638893	261.154941	0.349560	22.711071	0.715049	10.095912
3912.876000	601.638893	261.159452	0.349559	22.711464	0.715047	10.096087
3912.896000	601.638893	261.152621	0.349561	22.710870	0.715050	10.095823
3912.916000	601.638813	261.157687	0.349559	22.711310	0.715047	10.096018
3912.936000	601.638893	261.154654	0.349560	22.711047	0.715049	10.095901
3912.956000	601.638893	261.149689	0.349561	22.710615	0.715051	10.095709
3912.976000	601.638893	261.171577	0.349556	22.712518	0.715040	10.096555
3912.996000	601.638813	261.158940	0.349559	22.711419	0.715047	10.096067
3913.016000	601.638893	261.150772	0.349561	22.710709	0.715051	10.095751
3913.036000	601.638893	261.162286	0.349558	22.711710	0.715045	10.096196
3913.056000	601.638813	261.167101	0.349557	22.712129	0.715043	10.096382
3913.076000	601.638893	261.150807	0.349561	22.710712	0.715051	10.095752
3913.096000	601.638893	261.157993	0.349559	22.711337	0.715047	10.096030
3913.116000	601.638893	261.158810	0.349559	22.711408	0.715047	10.096062
3913.136000	601.638893	261.161571	0.349558	22.711648	0.715045	10.096169
3913.156000	601.638893	261.163357	0.349558	22.711803	0.715045	10.096238
3913.176000	601.638893	261.155092	0.349560	22.711085	0.715049	10.095918
3913.196000	601.638893	261.146711	0.349562	22.710356	0.715053	10.095594
3913.216000	601.638893	261.158630	0.349559	22.711392	0.715047	10.096055
3913.236000	601.638893	261.148419	0.349562	22.710504	0.715052	10.095660
3913.256000	601.638893	261.143173	0.349563	22.710048	0.715055	10.095457
3913.276000	601.638893	261.140769	0.349564	22.709839	0.715056	10.095364
3913.296000	601.638893	261.140623	0.349564	22.709826	0.715056	10.095359
3913.316000	601.638893	261.149091	0.349562	22.710563	0.715052	10.095686
3913.336000	601.638893	261.135418	0.349565	22.709374	0.715059	10.095158
3913.356000	601.638893	261.146369	0.349562	22.710326	0.715053	10.095581
3913.376000	601.638893	261.139060	0.349564	22.709690	0.715057	10.095298
3913.396000	601.638813	261.147355	0.349562	22.710412	0.715053	10.095619
3913.416000	601.638893	261.145512	0.349563	22.710252	0.715054	10.095548
3913.436000	601.638893	261.140427	0.349564	22.709809	0.715056	10.095351
3913.456000	601.638813	261.141803	0.349563	22.709929	0.715055	10.095404
3913.476000	601.638893	261.139146	0.349564	22.709698	0.715057	10.095302
3913.496000	601.638893	261.128877	0.349567	22.708805	0.715062	10.094905
3913.516000	601.638893	261.136042	0.349565	22.709428	0.715058	10.095182
3913.536000	601.638893	261.133148	0.349566	22.709176	0.715060	10.095070
3913.556000	601.638893	261.124879	0.349568	22.708457	0.715064	10.094750
3913.576000	601.638893	261.140904	0.349564	22.709851	0.715056	10.095370
3913.596000	601.638893	261.125602	0.349568	22.708520	0.715064	10.094778
3913.616000	601.638893	261.118885	0.349570	22.707936	0.715067	10.094518
3913.636000	601.638893	261.132879	0.349566	22.709153	0.715060	10.095059
3913.656000	601.638813	261.131829	0.349566	22.709062	0.715060	10.095019
3913.676000	601.638893	261.139530	0.349564	22.709731	0.715057	10.095316
3913.696000	601.638893	261.143594	0.349563	22.710085	0.715054	10.095474
3913.716000	601.638893	261.126065	0.349568	22.708560	0.715063	10.094796
[truncated: 1,001 more rows]
